# Supplementary material for: Antecedents of adolescent students’ ICT self-efficacy: The ICT dataset
Source: Data Brief. 2020 Oct 22;33:106437. doi: 10.1016/j.dib.2020.106437 (PMC7644865; doi:10.1016/j.dib.2020.106437)
Supplement: Supplementary file 1 [file mmc1.zip]

Archive with 30 entries (30 files):
- Australia.csv
- Austria.csv
- Belgium.csv
- Chile.csv
- Czech_Republic.csv
- Denmark.csv
- Estonia.csv
- Finland.csv
- France.csv
- Germany.csv
- Greece.csv
- Hungary.csv
- Iceland.csv
- Ireland.csv
- Israel.csv
- Italy.csv
- Japan.csv
- Korea.csv
- Latvia.csv
- Luxembourg.csv
- Mexico.csv
- Netherlands.csv
- New_Zealand.csv
- Poland.csv
- Portugal.csv
- Slovak_Republic.csv
- Slovenia.csv
- Sweden.csv
- Switzerland.csv
- UK.csv
