# Supplementary material for: Antecedents of adolescent students’ ICT self-efficacy: The ICT dataset
Source: Data Brief. 2020 Oct 22;33:106437. doi: 10.1016/j.dib.2020.106437 (PMC7644865; doi:10.1016/j.dib.2020.106437)
Supplement: Supplementary file 1 [file mmc1.zip › Australia.csv]

CNTRYID	CNT	CNTSCHID	CNTSTUID	ST004D01T	ESCS	INTICT	COMPICT	HOMESCH	ENTUSE	USESCH	SOIAICT	AUTICT
Australia	AUS	3600001	3610676	1	0.4078	-0.9249	-0.0998	-0.1686	-0.7369	-0.368	-0.8542	-0.1563
Australia	AUS	3600001	3611874	1	0.45	-0.269	0.0226	0.0302	-0.1047	0.1301	-0.5832	-0.5251
Australia	AUS	3600001	3601769	1	-0.5889	-0.0862	-1.1926	1.2836	-1.5403	1.5721	-0.6852	-1.1252
Australia	AUS	3600001	3605996	1	0.6498	0.5266	0.4173	-0.0498	0.0342	-0.2344	-0.216	0.4504
Australia	AUS	3600001	3608147	0	0.7675	0.2032	-1.0611	-0.3355	0.2309	0.6551	0.8038	2.0955
Australia	AUS	3600001	3610012	0	1.1151	-0.2662	-0.4728	0.1567	0.6896	-0.052	0.1693	-0.5251
Australia	AUS	3600001	3605210	0	0.6907	2.6352	1.9359	3.6039	4.8357	3.1269		2.0955
Australia	AUS	3600001	3605983	0	-0.3679	-0.0862	0.0226	-0.9803	2.1319	0.7615
Australia	AUS	3600001	3606793	1	-0.7361	-0.7221	0.0226	0.013	-0.5119	-0.3165	-0.0987	-0.8578
Australia	AUS	3600001	3605826	1	-1.3747	1.3939	1.2899	-0.3343	-0.496	0.6222	0.0256	0.9097
Australia	AUS	3600001	3617490	1	0.9098	-0.7221	-0.8627	-0.7943	0.3639	-0.4657	0.075	-0.6924
Australia	AUS	3600001	3618231	0	-0.0269	0.3487	1.9359	2.2698	3.4299	0.9697	0.5755	0.6905
Australia	AUS	3600001	3602143	0	0.2686	0.3376	-0.5544	0.1627	-0.0633	-0.8768	-1.4019	0.1959
Australia	AUS	3600001	3616433	0	0.907	-0.4488	0.8116	0.3703	0.885	0.2892	0.5755	0.1216
Australia	AUS	3600001	3607153	1	0.2846				-0.521
Australia	AUS	3600001	3607898	0	-0.8753	-0.0862	-0.227	-1.0549	-0.1606	-0.5676	-0.4801	-0.6073
Australia	AUS	3600001	3619798	0	-0.6372	0.6464	1.036	0.4109	0.8779	0.7141	0.5755	0.6466
Australia	AUS	3600001	3604401	0	0.4607	0.792	-1.0611	-0.3863	-0.2391	-1.0529	0.5755	-0.1563
Australia	AUS	3600001	3605704	0	-0.9197	-0.165	-0.7638	-0.08	-0.3501	0.7094		-0.5652
Australia	AUS	3600001	3619240	0	-1.3619	0.879	1.4967	-2.6893	0.7495	0.3022	0.1969	0.9097
Australia	AUS	3600002	3619270	1	1.5525	-0.59	-0.4806	0.6344	0.3432	1.2577	-0.6852	-0.4607
Australia	AUS	3600002	3607090	1	-0.4534	-0.0862	-0.8474	0.3424	-0.1911	0.755	-0.2821	-0.7108
Australia	AUS	3600002	3602799	1	0.9061
Australia	AUS	3600002	3609519	1	-0.1638	0.0402	0.4173	0.4455	-0.0903	1.2465	-2.1355	-0.1563
Australia	AUS	3600002	3611016	1	1.1002	0.7989	-0.5544	0.3902	0.0043	1.4712	-0.0987	0.0876
Australia	AUS	3600002	3617041	0	1.037	1.3403	1.036	0.3371	0.4309	1.8246	0.0256	0.4994
Australia	AUS	3600002	3609029	0	1.293	2.6352	1.1381	0.6494	0.2955	1.5955	0.5755	0.6663
Australia	AUS	3600002	3618517	0	1.7914	0.64	0.8038	0.7377	0.5759	1.3076	0.2344	1.1232
Australia	AUS	3600002	3612651	0	1.6279	0.9349	1.9359	0.1098	1.1739	1.1249	2.4277	0.9973
Australia	AUS	3600002	3609019	0	0.9947	0.9275	1.9359	2.384	4.8357	1.5264	0.3482	0.0657
Australia	AUS	3600002	3610912	0	0.0839	1.7671	0.0226	0.3533	0.3744	1.145	-0.5978	0.1216
Australia	AUS	3600002	3601850	0	0.6589	-0.4174	-1.4928	0.5427	0.2546	1.0726	-0.6852	-1.1252
Australia	AUS	3600002	3615114	0	0.3265	-0.0862	0.0226	0.371	0.3946	1.9612	-0.4948	-1.1252
Australia	AUS	3600002	3619752	0	0.679	-0.0862	0.0226	0.4678	-0.2009	1.3249	0.5755	0.1216
Australia	AUS	3600002	3611278	0	0.1627
Australia	AUS	3600002	3614209	1	1.2351	1.1352	0.6825	0.4645	-0.182	1.1174	0.5684	-0.1563
Australia	AUS	3600003	3606556	1	-0.7344	0.4521	-0.0998	-1.4389	-0.742	-0.2532	-0.6852	-0.4607
Australia	AUS	3600003	3615130	1	-0.3679			0.0396	-0.5506	0.2614
Australia	AUS	3600003	3614732	1	-1.0456
Australia	AUS	3600003	3603989	1	-0.2274
Australia	AUS	3600003	3618567	1	-1.0303	0.2607	-0.442	-1.2429	-0.335	-1.6678	-0.1722	-0.4607
Australia	AUS	3600003	3614979	1	-0.2741
Australia	AUS	3600003	3604922	1	-0.1819	-0.4998	-0.4728	-0.5011	0.0708	-0.0533	-0.6625	-1.1252
Australia	AUS	3600003	3610779	1
Australia	AUS	3600003	3617427	0
Australia	AUS	3600003	3613520	0	-0.3083	-0.0862	-0.227	-0.8679	0.2632	-0.0033	0.5755	-0.1563
Australia	AUS	3600003	3615105	0
Australia	AUS	3600003	3616171	0	-0.0528	-0.4203	-0.227	-0.3991	0.2745	0.4129	-0.3912	-0.222
Australia	AUS	3600003	3611140	0	0.4915	-0.0862	0.0226	-1.3102	1.3986	-0.6274	-0.2673	0.1216
Australia	AUS	3600003	3610781	0	-0.476	-0.1883	1.9359	-0.3433	1.0731	-0.0802	0.5755	2.0955
Australia	AUS	3600003	3606617	0	-0.8041	-0.0994	1.036	-0.5041	0.1956	0.3785	0.3473	1.4234
Australia	AUS	3600003	3601036	0	-0.8073	0.1852	1.1381	-1.7857	0.3726	0.3668	0.5755	0.1216
Australia	AUS	3600003	3605314	1	0.1382	1.7162	-0.227	3.6039	0.8779	2.3899	0.5755	1.4234
Australia	AUS	3600003	3602820	0	0.3846	0.2526	0.1213	-2.6893	0.01	0.2713	2.4277	0.9883
Australia	AUS	3600003	3606611	1	-0.8259	-0.59	-1.0611	-0.2671	-0.5642	0.2618	-0.6852	-0.5475
Australia	AUS	3600003	3612005	1	-0.9963
Australia	AUS	3600003	3606318	1
Australia	AUS	3600003	3615856	1	-0.6479		-1.1926		0.4067	-0.4128	0.3482	0.1216
Australia	AUS	3600003	3601080	0	-1.2753
Australia	AUS	3600003	3611875	0	-3.176
Australia	AUS	3600003	3608831	0	-1.0643	-0.2778	-0.1587	-2.6893	0.3181	-0.21	-0.1248	0.4504
Australia	AUS	3600003	3600526	0	-1.1307	0.4613	0.6825	-0.8485	-0.4431	-0.0558	0.9677	0.0484
Australia	AUS	3600003	3613145	0	-0.2713	1.3697	1.9359	-0.8921	1.7757	0.0632	2.4277	2.0955
Australia	AUS	3600003	3611260	0
Australia	AUS	3600003	3605723	0
Australia	AUS	3600003	3608282	0	0.4881	-1.3452	-1.1926	0.1053	0.6686	0.3099	-0.6852	-0.959
Australia	AUS	3600003	3604605	0
Australia	AUS	3600003	3614283	1	0.9545	0.0467	-0.2827	-0.7797	1.041	0.3487	0.5755	0.4777
Australia	AUS	3600003	3616313	1	-0.517	2.6352	-1.7053	0.0546	-0.0625	0.3956	-2.1355	-0.945
Australia	AUS	3600003	3604185	1	-0.4072	3.00E-04	-1.6074	-2.6893	-0.425	-1.6678	-2.1355	-2.5027
Australia	AUS	3600003	3617392	0	0.331
Australia	AUS	3600004	3606795	1	-0.0798			0.284	-0.2367	0.7938
Australia	AUS	3600004	3610933	0	1.0751	0.3376	-0.6241	-0.9348	0.1722	0.1663
Australia	AUS	3600004	3610474	0	-0.1129	-0.2662	0.0226	0.0324	-0.2844	0.4242	-0.2857	0.1216
Australia	AUS	3600004	3604026	1	0.177	0.6515	0.586	-0.7143	-0.0848	0.112		0.7627
Australia	AUS	3600004	3616320	1	1.1471	-0.7221	-1.0611	0.2019	-0.5634	0.5608	-1.5588	-0.7496
Australia	AUS	3600004	3611541	1	1.1787	-0.089	0.0226	0.1864	0.0267	0.9038	0.1648	2.0955
Australia	AUS	3600004	3613808	1	-0.1141	0.5091	0.6825	0.0956	0.06	0.5388	0.3482	0.4504
Australia	AUS	3600004	3612815	1	1.7893	-0.0862	-1.4011	-0.2601	-0.4011	-0.2777	-0.1818	-0.7426
Australia	AUS	3600004	3616735	1	0.9048	2.6352		0.3117	0.2791	0.7805
Australia	AUS	3600004	3613768	1	0.9721	0.9275	0.0226	0.1007	0.021	0.8605	0.0256	-1.0798
Australia	AUS	3600004	3606639	1	0.21	-0.4314	0.0226	0.3245	-0.6767	1.3299	-0.2128	0.1216
Australia	AUS	3600004	3616497	1	0.8559	-1.0394	-1.2374	-0.2362	-0.8823	0.1487		-1.4637
Australia	AUS	3600004	3605573	1	0.8255	-0.0862	0.0226	0.2864	-0.0507	0.7276
Australia	AUS	3600004	3601391	1	0.9624			0.0847	-0.1896	0.5454
Australia	AUS	3600004	3606867	1	0.6878	-0.7221	-0.5034	-0.247	-0.4595	0.4698	0.1701	-0.4377
Australia	AUS	3600004	3607946	1	1.1701	0.8485	0.9192	0.6216	-0.5263	0.6834	0.5755	-0.4784
Australia	AUS	3600004	3611036	0	1.7502	-0.0862	1.9359	0.8354	0.0459	0.9662	-0.5832	2.0955
Australia	AUS	3600004	3615150	0	0.5564			-0.2927	0.153	0.1624
Australia	AUS	3600004	3603918	0	0.8297
Australia	AUS	3600004	3615241	0	0.8786	-0.0862	0.0226	0.7113	-0.0408	1.0062	0.5755	-0.7496
Australia	AUS	3600004	3617327	0	0.6762	-0.4314	0.0226	1.2836	0.8779	1.0062	0.5755	2.0955
Australia	AUS	3600004	3616376	0	1.1316
Australia	AUS	3600004	3614393	0	1.1063	1.1132	1.9359	0.0164	0.3813	0.1948	0.548	0.9339
Australia	AUS	3600004	3617547	0	1.3374	0.5091	-0.227	0.2259	-0.6283	0.5177	0.5755	0.2286
Australia	AUS	3600004	3607923	0	0.9708			-0.0018	-1.3696
Australia	AUS	3600004	3611309	0	1.1813	-0.0862	0.0226	0.7113	-0.0408	1.0062	0.5755	0.1216
Australia	AUS	3600004	3618769	0	0.8279	0.2403	0.4173	-0.3521	0.0958	0.6104	0.8038	0.1216
Australia	AUS	3600004	3606058	0	0.6974	0.9275	1.1381	-0.08	-0.2999	0.5248	0.5755	0.9339
Australia	AUS	3600004	3604978	1	1.3814	0.7989	1.1752	-0.1723	0.9516	0.387	0.1693	-0.5005
Australia	AUS	3600005	3616184	1	-0.1416	0.7763	0.0226	0.6541	0.0287	1.2221	0.3482	-0.1563
Australia	AUS	3600005	3607238	1	0.9512	1.3697	0.4173	0.4957	0.371	1.4355	-0.4948	0.6559
Australia	AUS	3600005	3607129	1	1.1232	-0.5743	0.0226	0.3788	-0.7163	0.8869	0.0256	-0.1563
Australia	AUS	3600005	3604561	1	0.956	-0.4203	0.0226	1.2112	0.0808	1.3519	0.3482	0.1216
Australia	AUS	3600005	3612013	1	0.9533	-0.7221	-0.5907	1.0041	-0.4157	1.0537	-0.2852	0.1216
Australia	AUS	3600005	3605111	1	1.2436	-0.2806	1.1381	0.8606	-0.1328	1.702	-0.4948	1.1508
Australia	AUS	3600005	3618462	1	1.0088	-0.269	1.9359	0.6113	-0.6951	1.5244	0.1693	0.1216
Australia	AUS	3600005	3602277	1	1.4716	0.2695	-0.4728	0.3681	-0.1617	0.8865	-0.3876	0.1216
Australia	AUS	3600005	3610410	1	1.0307	1.3697	0.4173	1.0439	-0.0675	1.6272	-0.5974	1.515
Australia	AUS	3600005	3614028	1	0.0645	1.1132	0.0226	0.5524	0.5369	1.4759	0.3473	-0.1563
Australia	AUS	3600005	3614351	1	0.7491	-0.3435	-1.1274	0.3535	-0.34	1.1183	0.5766	-1.0454
Australia	AUS	3600005	3605595	1	0.0644	2.6352	1.9359	1.2995	0.4482	1.8566	1.2612	2.0955
Australia	AUS	3600005	3603285	1	1.1626	0.0467	0.0226	0.8178	-0.3302	1.2334	-0.4801	-0.1563
Australia	AUS	3600005	3601802	1	0.1571	-0.7095	1.0433	0.5575	-1.5595	1.1354	-0.9714	-1.1681
Australia	AUS	3600005	3618084	1	0.5053	-0.2662	-0.7638	1.0786	-0.8219	1.2536	-1.0722	-0.1563
Australia	AUS	3600005	3611906	1	0.9262	0.9454	1.9359	0.6739	-0.2542	0.9792	-0.0992	-0.0888
Australia	AUS	3600005	3609031	1	0.8673	0.5056	1.9359	0.7509	-0.1264	1.2948	-0.414	1.0641
Australia	AUS	3600005	3618972	1	0.5294	-0.9399	-1.1926	0.4635	-1.0298	1.4624	-0.4948	-1.1252
Australia	AUS	3600005	3614391	1	0.7322	0.957	1.9359	0.0301	-0.2282	0.4708	-0.7867	0.6113
Australia	AUS	3600005	3616777	1	0.445	0.0502	1.9359	0.5867	0.2759	1.0434	0.0754	0.5823
Australia	AUS	3600006	3608589	1	0.5772	0.5836	-1.296	0.5712	-0.3804	1.162	-0.8627	-1.7277
Australia	AUS	3600006	3601298	1	0.9126	0.802	-0.5034	0.2585	-0.2024	0.4378	-0.7394	-0.5251
Australia	AUS	3600006	3601781	1	1.2116	-0.0862	0.0226	0.7505	-0.0421	1.0925	0.5755	0.1216
Australia	AUS	3600006	3607001	1	0.9533	-0.1692	-0.3802	0.7041	-0.4206	1.0752	0.5755	0.1216
Australia	AUS	3600006	3620712	1	0.7918	-0.8416	0.1386	0.4263	-1.3137	0.4324	-0.5945	-0.4784
Australia	AUS	3600006	3606229	1	0.8726	0.4012	1.2899	0.4166	0.3797	0.9087	0.1701	1.2147
Australia	AUS	3600006	3600556	0	0.3159	-0.59	1.9359	-0.0465	0.4933	0.216	-0.6852	-0.6774
Australia	AUS	3600006	3608188	0	1.2258	-0.0862	0.6407	0.8176	0.5738	0.6753	-0.2852	0.1216
Australia	AUS	3600006	3613933	0	0.7555	0.3289	0.0226	0.78	-0.1292	0.88	0.5755	0.1216
Australia	AUS	3600006	3613337	0	1.0309	0.3289	0.0226	0.3429	0.5042	-0.0625	-0.176	1.1508
Australia	AUS	3600006	3620196	1	-0.0415	-0.2479	-0.8627	1.0107	-0.5381	0.8725	-0.4948	-2.5027
Australia	AUS	3600006	3612004	0	0.3053	-0.4188	-1.1926	0.7113	-0.1157	0.8212	-0.6852	0.1216
Australia	AUS	3600006	3615059	0	0.9289	1.4003	0.0226	1.4789	0.8779	2.6944	0.5755	0.1216
Australia	AUS	3600006	3607701	0	1.3663	1.7671	1.9359	0.9696	1.4479	1.0922	0.542	2.0955
Australia	AUS	3600006	3601787	1	0.7935	2.6352	1.1355	3.6039	1.2101	3.6292	2.4277	1.0383
Australia	AUS	3600007	3605248	1	0.3372	-0.2662	-0.9607	0.023	-0.0632	0.2716	-0.6595	-0.2726
Australia	AUS	3600007	3615487	1	-0.522	-1.0212	-1.0611	-0.3486	-0.7644	0.2152	-0.2821	-1.1252
Australia	AUS	3600007	3612519	1	-1.0067	0.1395	-2.664	0.7113	-0.5095	-0.0558	0.5755	-1.1252
Australia	AUS	3600007	3617455	1	-0.8609				-0.391
Australia	AUS	3600007	3613040	1	0.0573	2.6352	1.1381	-0.8237	1.14	-0.7368	0.5755	0.1216
Australia	AUS	3600007	3620307	0	0.4164	-1.3922	0.8116	-0.6491	-0.8923	-0.5309	-0.4947	0.0876
Australia	AUS	3600007	3609275	0	-1.0837	0.468	0.4173	-2.6893	0.2625	-0.8768	-0.3763	-0.1563
Australia	AUS	3600007	3618266	0	-0.733	-0.7353	0.0226	-2.6893	-1.7365	0.4203	-0.2852	-0.2503
Australia	AUS	3600007	3616911	0	0.3657	-2.9627	-0.0154	-1.0587	0.0113	-0.4223	2.4277	-2.5027
Australia	AUS	3600007	3612450	0	-1.5739
Australia	AUS	3600007	3600867	0	0.2455	1.127	0.4173	-0.1979	0.4234	-0.0814	0.5755	0.1216
Australia	AUS	3600007	3611271	1	-1.3764	1.3939	0.4173	-0.0835	0.3507	0.2192	2.4277	1.0448
Australia	AUS	3600007	3614375	1	-1.139	-0.0862	0.0226	-0.4985	-0.5038	-0.0816	-0.4771	-0.4607
Australia	AUS	3600007	3617173	0	0.6687
Australia	AUS	3600007	3620366	0	0.9067	-0.0192	-0.8627	-0.2247	-0.2747	-0.0486	-0.2852	0.4504
Australia	AUS	3600007	3612386	0	-0.4743	1.1132	-0.227	0.447	0.2468	0.4993	-0.4398	2.0955
Australia	AUS	3600007	3606156	0	-0.3106	-2.8663	0.0226	-1.0959	-1.5714	-1.5939	-2.1355	-2.5027
Australia	AUS	3600007	3615731	1	-1.8003	-0.2479	-1.0611	-0.8941	-0.7155	-1.6678		-0.959
Australia	AUS	3600007	3619462	1	-0.9061	-0.694	-0.227	-0.4446	0.7857	-0.1578	0.5755	0.1216
Australia	AUS	3600007	3616722	1	-1.3292	0.0566	-0.732	-1.3089	-0.1828	-0.4795	-0.8627	-0.6073
Australia	AUS	3600007	3611051	1	-1.4042	0.5946	-0.9351	-0.1668	-0.3219	8.00E-04	-0.1533	-0.3297
Australia	AUS	3600007	3604758	0	-0.7481	-0.0862	0.8038	-2.6893	-0.5035	-0.7946	-0.0823	-0.2133
Australia	AUS	3600007	3604174	0	-1.6489			0.7113	0.0473	-0.8849
Australia	AUS	3600007	3613928	0	-0.5538	2.6352	1.4967	-2.6893	-0.1589	-1.6678	0.8038	0.1216
Australia	AUS	3600007	3617775	0	-0.7185
Australia	AUS	3600007	3611420	0	-1.0604
Australia	AUS	3600007	3602870	0	-1.8045	-2.4679			-1.806	-0.8768
Australia	AUS	3600007	3617535	0		-0.4203	-0.9211	-1.6821	-0.9455	-1.6678	-0.5832	-0.9299
Australia	AUS	3600007	3612099	0	0.166			-2.652		1.5256	2.4277	2.0955
Australia	AUS	3600007	3611008	0	-0.0475
Australia	AUS	3600007	3605037	1	-1.513	-0.8379	-0.3802	-0.3802	-0.8513	0.3784	-0.4771	-0.2503
Australia	AUS	3600007	3605128	1	-0.0011	-0.5034	0.0226	0.2083	-0.2761	0.0561	-1.1534	0.4777
Australia	AUS	3600007	3601714	1	-0.8993	0.4435	0.4173	-0.6834	0.2008	0.2402	-2.1355	-1.4991
Australia	AUS	3600007	3600275	1	0.663	0.9454	1.0433	-0.1693	-0.892	0.372	0.0254	0.4504
Australia	AUS	3600007	3600018	1	-1.2298	0.0634	-0.5373	-1.6895	0.3099	0.0928	0.5755	0.1216
Australia	AUS	3600007	3610786	1	-0.8913	0.2086	0.0226	0.2647	-0.1044	0.6314	0.5755	-0.2503
Australia	AUS	3600007	3606068	1	0.3002	0.3961	-1.2374	-0.4083	0.3627	-0.0581	-0.5832	0.1216
Australia	AUS	3600007	3612848	1	-0.3732	0.5128	0.9247	0.1005	0.4436	0.3931	-0.8627	-0.5305
Australia	AUS	3600007	3610766	0	-0.5348	0.4457	0.586	-2.6893	-0.6593	-1.6678	0.2287	0.4994
Australia	AUS	3600007	3605153	0	-1.4136	-0.0862	-0.3802	-2.6893	0.0699	-0.5649	-0.5832	-0.9299
Australia	AUS	3600008	3607511	1	0.7687	1.4003	1.9359	3.6039	-0.7579	0.3916	2.4277	2.0955
Australia	AUS	3600008	3613583	1	-1.6645	-1.3452	-0.8626	-2.6893	-3.7095	-0.1088	-0.6852	-1.1252
Australia	AUS	3600008	3605494	0	-1.1338	-0.7327	0.0226	0.6673	-0.3781	0.235	0.5755	-1.1252
Australia	AUS	3600008	3603831	0	0.7139				-1.3101
Australia	AUS	3600008	3603547	0	-0.9147				-0.6302
Australia	AUS	3600008	3608538	0	1.3664	-0.2662		-0.1085	0.1752	0.1909
Australia	AUS	3600008	3608262	0	0.1513	-0.1827	-0.5836	-0.2625	-0.0522	0.6928	-0.1566	-0.6073
Australia	AUS	3600008	3615366	1	0.3099	-0.7221	-0.9607	-1.2524	-0.8731	0.2967	-2.1355	-1.1252
Australia	AUS	3600008	3618123	1	-0.4255	-0.7114	-0.7638	-0.6428	-0.5483	0.4073	-0.4771	-0.7639
Australia	AUS	3600008	3612198	1	-0.6878	2.6352	1.9359	-0.6533	1.0301	0.9513	0.5858	0.4025
Australia	AUS	3600008	3604387	1	0.6466	0.2063	1.1752	3.6039	4.8357	1.5721	0.5755	0.1216
Australia	AUS	3600008	3606495	0	0.012			0.5535	0.1831	0.7587
Australia	AUS	3600008	3607411	0	0.6651	-0.0862	0.0226	0.1053	-0.3309	0.4394	0.5755	-0.5093
Australia	AUS	3600008	3616453	0	-0.062	-0.6616	-0.5544	-0.31	-0.1444	0.1529	0.5755	0.1959
Australia	AUS	3600008	3606858	1	0.8339	-0.0862	0.0226	-0.232	-0.2667	0.3725	0.5755	-0.2503
Australia	AUS	3600008	3601726	1	0.8809
Australia	AUS	3600008	3609702	1	0.391	0.0789	-0.6315	-1.4102	-0.5073	-0.7368	0.3482	0.1216
Australia	AUS	3600008	3604904	0	0.7846	1.3697	0.0226		0.8779		0.5755	0.1739
Australia	AUS	3600008	3608547	0	1.121	-0.9785	-0.5373	0.6224	-0.2654	0.6976	-0.1026	-0.5475
Australia	AUS	3600008	3617669	0	1.0068	0.7989		0.7113	0.4159	1.023
Australia	AUS	3600008	3612213	0	0.7864	2.6352	0.0226	3.6039	-0.9291	1.0062	-0.6852	0.1216
Australia	AUS	3600008	3604938	0	-1.3452
Australia	AUS	3600009	3609795	1	0.7666
Australia	AUS	3600009	3608017	1	0.1942	-0.59	0.0226	0.0153	0.2603	0.4154	-0.0553	-0.4607
Australia	AUS	3600009	3617763	1	0.2117	1.4533	-0.408	-2.0365	-0.194	-1.4875	-1.2624	-0.2485
Australia	AUS	3600009	3614906	1	-0.7805	1.127	1.4967	0.5143	0.8194	0.9919	2.0386	0.4994
Australia	AUS	3600009	3605557	1	-0.2923	0.3924	1.1381	0.0291	0.3723	0.2287	0.1701	-0.1563
Australia	AUS	3600009	3620006	1	-0.9892	-0.9334	-0.227	-1.6821	-0.4435	-0.056	-0.6852	0.1216
Australia	AUS	3600009	3601932	0	-0.4755
Australia	AUS	3600009	3607686	0	-0.6089	0.3289	0.4173	-0.0801	-0.2797	0.3955	0.5755	0.1216
Australia	AUS	3600009	3603019	0	0.0858	0.1393		0.4037	0.4245	0.7493
Australia	AUS	3600009	3619064	0	-0.0327	-0.165	-0.3802	0.7567	-0.2215	1.2126	0.5755	-0.5093
Australia	AUS	3600009	3607470	0	0.1037	-1.3452	-0.5034	0.2241	-0.4719	0.4394		-0.4607
Australia	AUS	3600009	3600258	0	0.8664	-0.59	-0.9607	-1.0161	-0.4151	0.4541	0.0256	-0.1563
Australia	AUS	3600009	3603702	1	0.4347
Australia	AUS	3600009	3601793	1	-0.001	0.2628	1.4967	-0.0454	0.5133	0.2148	0.0256	-0.6073
Australia	AUS	3600009	3616568	1	-0.9726	-0.8264	0.5833	-2.6893	0.6071	-1.6678	-0.6791	0.1216
Australia	AUS	3600009	3604726	1	0.518	-0.7353	1.1381	0.1053	0.499	-0.2564	-0.6852	-0.2503
Australia	AUS	3600009	3606228	1	0.8648	0.2032	-0.4728	0.2773	-0.769	0.1825
Australia	AUS	3600009	3616599	1	0.6147
Australia	AUS	3600009	3615969	1	-0.4517	-0.0252	1.0108	0.0158	0.3282	0.2395	0.3473	1.2147
Australia	AUS	3600009	3613771	1	1.2812
Australia	AUS	3600009	3606545	0	-0.967	-0.0862	0.0226	-2.6893	-1.4008	1.0062	0.5755	0.1216
Australia	AUS	3600009	3604077	0	0.1845	-0.7221		-0.8189	-0.8572	0.2249
Australia	AUS	3600009	3619963	0
Australia	AUS	3600009	3601302	0	-0.978	0.96	0.8038	-2.6893	0.5145	0.1215	-0.2008	1.515
Australia	AUS	3600009	3605463	0	0.8408
Australia	AUS	3600009	3606940	0	0.9588	-0.0192	0.4173	-0.8921	-0.2201	0.1173	-0.3059	0.557
Australia	AUS	3600010	3616269	1	-0.0769	-0.2479	-0.5836	0.4676	0.3248	0.8793	0.3482	-0.9299
Australia	AUS	3600010	3618727	1	-0.8645	0.9275	1.1752	-0.1247	-0.7086	0.229	-0.8627	0.557
Australia	AUS	3600010	3608353	1	-1.2267	0.4121	-0.4806	-0.737	0.2149	1.0637	0.0256	-0.1865
Australia	AUS	3600010	3616934	0	0.5792
Australia	AUS	3600010	3605658	0	-0.755	1.1493	0.1386	0.7903	0.5365	1.0524	1.4152	0.7627
Australia	AUS	3600010	3605343	0	0.6361	-0.0862	0.0226	0.1053	-0.0343	1.1404	0.5755	0.1216
Australia	AUS	3600010	3614437	0	-0.9485	-2.9627	0.0226	0.0077	0.6461	0.7615	0.5755	0.1216
Australia	AUS	3600010	3606984	0	0.9854	0.1045	1.9359	0.354	-0.3131	1.1101	-0.417	2.0955
Australia	AUS	3600010	3610998	0	-0.4386	-0.9334	-0.8627	-1.6821	-1.5269	-0.7433	-0.309	-0.9111
Australia	AUS	3600010	3610717	0	-1.5402	-0.4314	0.4173	0.0687	-1.3067	0.2176	0.1693	-0.224
Australia	AUS	3600010	3613696	0	0.7154	1.3403	1.9359	0.1566	0.8251	0.1047	2.4277	2.0955
Australia	AUS	3600010	3616352	1	0.5323	1.153	1.9359	-1.2524	0.1874	-0.006	-2.1355	0.7627
Australia	AUS	3600010	3610334	0	-0.6162	-1.2135	-1.3514	-1.6841	-1.3074	-1.6678	-0.8041	-0.3856
Australia	AUS	3600011	3604655	1	1.107
Australia	AUS	3600011	3619183	1	-0.1483	-0.9232	0.6407	-0.3657	0.5701	0.0433	0.5755	-0.1563
Australia	AUS	3600011	3619652	1	-0.7101	-1.034	-1.9313	-0.6916	-0.8467	-0.2362	-0.2903	-0.976
Australia	AUS	3600011	3604725	1	1.1356	0.3266	-0.6587	0.5318	0.2012	-0.8849	-0.4978	-1.236
Australia	AUS	3600011	3615433	0	-0.7654	-0.2479		0.1145	0.0808	0.3131
Australia	AUS	3600011	3618965	0	0.7037	0.0467	0.3461	0.8906	1.1832	0.4252	0.8038	1.515
Australia	AUS	3600011	3614491	0	-0.8265	-0.0862	0.0226	-2.2824	-0.4155	-1.5939	0.5755	-0.9299
Australia	AUS	3600011	3612765	0	0.3622	0.64	0.586	-0.8301	0.4377	-1.6678	-0.6852	0.4777
Australia	AUS	3600011	3602852	0	-0.5279	0.0502	1.2867	-1.3089	0.1687	-0.7368	1.536	-0.2503
Australia	AUS	3600011	3600726	0	0.3416	-1.2115	-0.7902	-1.1537	-0.8858	-0.7054	-0.5832	-0.4784
Australia	AUS	3600011	3619101	1	-0.9223	-0.4203	-0.6843	-0.785	-0.4085	-0.1799	-0.4948	-0.1563
Australia	AUS	3600011	3601690	0	1.3217	0.5836	0.586	0.4839	0.3768	0.7315	0.1693	0.4504
Australia	AUS	3600011	3612625	1	0.533	-0.4203	-0.1587	-1.7857	0.0042	0.0053	0.3829	1.515
Australia	AUS	3600011	3607456	0	-0.0301	-0.4314	-0.227	0.5534	1.594	0.8957	0.1922	-0.2503
Australia	AUS	3600012	3618086	1	1.2784
Australia	AUS	3600012	3604755	0	0.3075	-0.9334	-0.5034	-0.1805	-0.7166	0.5977	-0.2004	-0.4607
Australia	AUS	3600012	3602386	0	1.2949	-0.5994	0.0226	0.0693	-0.092	0.7927	-1.2871	0.9339
Australia	AUS	3600012	3610840	1	-0.3436	1.7671	1.4967	0.3589	0.2803	1.2961	-1.0753	0.6113
Australia	AUS	3600012	3601404	1	-1.4267	1.1493	-0.2827	0.13	0.0821	0.6495	0.8038	0.1216
Australia	AUS	3600012	3614671	1	0.8276	0.285	0.586	-0.1298	-0.2755	0.5362	0.2054	1.1232
Australia	AUS	3600012	3604914	1	-0.1624	0.8046	-0.5907	0.0251	0.1559	0.8366	0.1701	-0.1563
Australia	AUS	3600012	3615153	1	0.7379	-0.8313	0.4173	0.5708	-0.6736	1.06	0.075	0.3754
Australia	AUS	3600012	3602095	1	0.2907	1.1493	-0.732	0.5039	-0.4643	0.9256	-0.9057	0.6314
Australia	AUS	3600012	3609523	0	1.1841	-0.891	-0.3802	-0.1686	-1.2388	0.2967	-0.1727	-0.1563
Australia	AUS	3600012	3607667	0	0.5697	0.2784	0.0226	-0.8521	1.0783	0.5031	-0.2673	1.7439
Australia	AUS	3600012	3607935	0	0.1188	-0.6593	-0.6843	0.323	-0.0025	-0.0473	0.5755	-0.2432
Australia	AUS	3600012	3619803	0	1.23
Australia	AUS	3600012	3616673	0	0.0763
Australia	AUS	3600012	3616216	0	0.5108	-0.7221	0.5347	-0.1572	-0.0877	0.6283	0.1693	-0.1563
Australia	AUS	3600012	3605716	0	1.1948	-0.2662	0.1386	0.4462	-0.2622	1.0714	0.1693	0.1216
Australia	AUS	3600012	3612723	1	0.0544	-0.4516	-1.3264	-0.2202	-0.9614	0.8756	-0.1722	-0.8443
Australia	AUS	3600012	3615549	1	0.8889	-0.59	0.0226	0.0949	-0.7011	0.7094	-0.216	-0.3297
Australia	AUS	3600013	3614885	1	0.1928	-0.983	-0.7638	-0.1124	-0.6825	0.4609	-1.0571	-0.6774
Australia	AUS	3600013	3615217	1	0.9714	0.802	1.0955	0.3773	1.3255	1.6788	-0.0992	2.0955
Australia	AUS	3600013	3617008	1	0.6767	0.0634	-0.6315	-0.0886	-0.3876	0.6291	-0.2821	-0.5251
Australia	AUS	3600013	3615040	1	-0.3255	0.0666	-0.5907	0.162	-1.1821	0.5181	-0.1727	-0.1563
Australia	AUS	3600013	3601751	1	0.5312	0.3464	0.4135	0.7345	-0.7194	1.0872	1.6331	0.1216
Australia	AUS	3600013	3605998	1	1.2871	1.3697	1.9359	0.4456	0.3324	-0.1237	-0.5798	0.1216
Australia	AUS	3600013	3615841	1	0.0474	0.2032	-1.0611	0.1513	-0.8722	0.6418	-0.2821	-0.959
Australia	AUS	3600013	3614200	1	1.2831	-0.4314	0.4173	0.2545	-0.8391	0.4125	-0.8627	-0.5251
Australia	AUS	3600013	3606597	1	0.5035	-0.1874	0.1453	0.3171	-0.3599	0.3682	-0.5202	0.8375
Australia	AUS	3600013	3611155	0	-0.3056	1.7162	0.8348	-1.3102	-0.3209	0.1797	-0.3733	0.1216
Australia	AUS	3600013	3612021	0	0.5317	-0.2662	-0.7902	-0.2743	0.1007	-0.2979	-0.0823	0.1216
Australia	AUS	3600013	3607519	0	0.5816	1.3889	0.4996	-1.2512	0.5476	0.9197	-0.6852	0.1959
Australia	AUS	3600013	3604038	0	-0.2623	0.0666	-0.0154	-0.0378	0.1255	0.6881	0.8038	0.1216
Australia	AUS	3600013	3604427	0	0.5331	-0.9334	-0.7902	-1.0129	-0.7571	-0.8849	-0.3733	-1.1252
Australia	AUS	3600013	3608404	0	0.6378	1.3889	0.4173	0.462	0.3875	0.6226	0.8038	1.0448
Australia	AUS	3600013	3613743	0	1.0477	1.1132	1.4967	0.5938	0.2282	0.9393	-1.5848	-0.2503
Australia	AUS	3600013	3605017	1	0.7222	0.2032	0.4173	0.4821	-0.0766	0.6888	0.5755	-0.2503
Australia	AUS	3600013	3619693	0	0.8635	0.4457	1.4967	0.6054	0.5135	1.0686	1.3918	1.1508
Australia	AUS	3600014	3604752	0	-2.4212	-0.0692	0.0226	0.3389	-0.2931	0.7563		0.1216
Australia	AUS	3600014	3612491	1	-0.2281
Australia	AUS	3600014	3620039	1	0.6402				-0.4062
Australia	AUS	3600014	3609352	1	-0.3801
Australia	AUS	3600014	3608700	1	0.9134				-0.3092
Australia	AUS	3600014	3615994	0	-0.5389
Australia	AUS	3600014	3618785	0	0.674	2.6352	1.9359	1.8989	2.4855	1.4298	2.4277	-0.1207
Australia	AUS	3600014	3611851	0	-1.6693			0.6572	0.8646	0.3519
Australia	AUS	3600014	3610352	0	1.0565			0.2756	-0.5203
Australia	AUS	3600014	3619501	0	0.7919			0.2214	-0.8854
Australia	AUS	3600014	3616693	0	-0.7162
Australia	AUS	3600014	3612840	0	0.6822				0.8734
Australia	AUS	3600014	3619512	0	0.4848							0.1216
Australia	AUS	3600014	3610863	0	-0.548				-0.2309
Australia	AUS	3600014	3614434	0	0.0504	2.6352	0.1386	-0.1058	0.5525	0.4213	-1.305	-0.1563
Australia	AUS	3600014	3607062	0	-0.5384	1.0508	0.1386	0.1293	-0.134	1.0473
Australia	AUS	3600015	3617707	1	1.3426
Australia	AUS	3600015	3617091	1	1.0843
Australia	AUS	3600015	3615429	1	1.7075	-1.6559	-1.2891	0.1774	-1.0697	0.8105	-1.2871	-2.0641
Australia	AUS	3600015	3612452	1	-0.5106	0.2656	0.1386	-0.2783	-0.3055	-0.801	0.5755	2.0955
Australia	AUS	3600015	3609044	1	1.0237			0.3195	0.0222	0.4384
Australia	AUS	3600015	3602180	1
Australia	AUS	3600015	3606199	1	-0.206	2.6352	0.0226	0.1002	-0.3847
Australia	AUS	3600015	3614746	1	-0.2309	-0.9363	-1.7997	-0.4481	-1.1304	0.0788	-0.7394	-2.5027
Australia	AUS	3600015	3612147	0	0.8177				0.8779
Australia	AUS	3600015	3601713	0	0.5881	0.967	2.0735	0.4922	1.3233	0.3226
Australia	AUS	3600015	3608932	0	0.4299	-0.5847	-0.691	-0.193	-0.407	0.7054		0.1216
Australia	AUS	3600015	3618111	0	-0.6505				0.3914
Australia	AUS	3600015	3606291	0	-0.8161
Australia	AUS	3600015	3612401	0	0.9339			-0.7032	-0.3981
Australia	AUS	3600015	3600968	0	0.519	0.0789	1.4967	-0.4333	-0.0349	0.211	-0.3237	1.515
Australia	AUS	3600015	3614730	0	1.2345
Australia	AUS	3600015	3611353	1	1.4329	-0.4314	0.0226	0.7113	-0.771	0.4541	0.0447	-0.2503
Australia	AUS	3600015	3613109	1	1.1749	-0.0862	0.0226	0.4403	-0.0931	0.8767	-0.6852	-0.4607
Australia	AUS	3600015	3612225	0	0.0701	0.6464	0.9192	0.1944	0.2156	-0.0695	1.5037	0.4725
Australia	AUS	3600015	3612700	0	1.0717	0.7665	0.4173	-0.4647	1.0739	0.4542	1.4834	0.5553
Australia	AUS	3600016	3614082	0	-0.2484
Australia	AUS	3600016	3616280	0	-0.436	2.6352	1.9359	1.7442	1.6355	2.3412	2.4277	2.0955
Australia	AUS	3600016	3606107	0	0.3411	2.6352	1.9359	3.6039	2.3012	1.8768	2.4277	2.009
Australia	AUS	3600016	3612872	0	0.9065	-0.1874	0.0226	0.2232	-0.0692	1.0351	-0.393	-0.1563
Australia	AUS	3600016	3613364	0	1.4819	0.8762	0.693	0.434	0.9997	1.1905	-0.4323	2.0955
Australia	AUS	3600016	3605776	0	0.6079
Australia	AUS	3600016	3617780	0	0.5139	0.2607	1.2899	1.319	-0.4387	1.1092	-0.0553	0.8375
Australia	AUS	3600016	3616607	0	-0.6012			0.2389	0.0378
Australia	AUS	3600016	3601647	0	0.7095
Australia	AUS	3600016	3615623	0	0.4241	-0.9443	-0.7638	-0.3502	-0.5246	0.5165	-0.6852	-0.5251
Australia	AUS	3600016	3618034	0	0.6002	-0.8928	-1.7997	0.2237	-0.6058	0.6576	-0.6852	-1.9916
Australia	AUS	3600016	3618900	0	-0.7199
Australia	AUS	3600017	3614371	0	-0.7183	-0.1219	0.8116	0.2146	-0.1191	0.545	-0.2826	1.515
Australia	AUS	3600017	3618962	0	0.2545	-0.4998	0.0226	0.6469	-0.7093	0.7628	-0.216	0.2286
Australia	AUS	3600017	3617577	0	1.2491	0.9349	1.9359	1.4297	1.6215	1.1324	0.9863	2.0955
Australia	AUS	3600017	3619680	1	1.011	0.8046	0.4173	0.5748	0.3344	0.603	0.3482	-0.4607
Australia	AUS	3600017	3610084	1	-0.2031	-0.1106	1.9359	0.2423	-0.3701	0.9393	-0.5974	0.3873
Australia	AUS	3600017	3601246	1	0.0315	2.6352	1.9359	1.6474	1.5351	0.9809	2.4277	2.0955
Australia	AUS	3600017	3616920	1	0.963	2.6352	1.9359	1.2836	0.8834	1.5721	2.4277	2.0955
Australia	AUS	3600017	3611895	1	0.9443	0.468	1.4967	-0.133	0.6452	0.5973	0.5755	0.1216
Australia	AUS	3600017	3608689	1	1.0698	0.7821	0.1386	0.788	-0.112	1.5584	-0.1154	-0.4607
Australia	AUS	3600017	3606190	0	1.0377	-0.2479		1.2836	1.1617	1.5721	0.5755
Australia	AUS	3600017	3616935	0	1.0278	-0.59	-0.3221	0.7768	0.138	0.7394	-0.6852	0.1216
Australia	AUS	3600017	3617806	0	0.9636	0.3961	1.2899	0.6856	1.0188	0.7615	-1.0753	1.515
Australia	AUS	3600017	3601635	0	0.9532	2.6352	1.9359	0.3056	0.8411	0.3885	1.8077	2.0955
Australia	AUS	3600017	3602874	0	1.0223	0.9349	-2.664	0.8757	1.1541	1.1303	1.802	2.0955
Australia	AUS	3600018	3610616	1	-3.0706	-0.9752	-0.9607	-1.4389	-1.0123	-1.6678	-0.6852	-0.959
Australia	AUS	3600018	3618052	1	-1.118	-0.7248	-1.7997	-0.1978	-1.0295	0.4999	-0.8044	-1.7277
Australia	AUS	3600018	3616677	1	-1.5047	0.6654	-1.762	-2.6893	-1.3588	0.3369	-0.454	-0.6544
Australia	AUS	3600018	3604783	1	-0.4368	1.7162	1.0433	0.2561	0.1804	0.2843	0.8038	0.9097
Australia	AUS	3600018	3617211	1	0.4446	0.379	-1.0021	-0.4401	0.6431	0.2046	0.3199	-0.759
Australia	AUS	3600018	3613677	1	0.3497	1.7162	0.8348	-0.5823	0.6879	0.1705	0.3482	0.9444
Australia	AUS	3600018	3617005	1	-1.157	-0.59	-1.3074	-0.182	-0.4255	0.3079	0.5755	-1.1252
Australia	AUS	3600018	3613301	1	0.7325	-0.59	0.8348	0.2542	0.8692	0.8186	-0.4771	-0.0867
Australia	AUS	3600018	3617024	1	-0.5418	-0.4314	-0.1587	0.1759	-0.589	0.5506	0.0256	0.6663
Australia	AUS	3600018	3601043	0	-0.6885	-0.4456	0.9268	-2.6893	-2.3281	-0.3199	1.3656	0.7864
Australia	AUS	3600018	3613228	0	0.7095	2.6352	0.0226	0.7113	0.8779	0.9697	0.8038	0.1216
Australia	AUS	3600018	3602221	0	0.7587	-1.3518	1.2341	0.3458	0.0741	0.6185	0.5755	0.6559
Australia	AUS	3600018	3608057	0	0.1388	2.6352	1.9359	1.4258	1.9796	0.9747	2.4277	2.0955
Australia	AUS	3600018	3618331	0	0.645	-0.4488	0.0226	-0.1284	-0.8751	0.2225	0.075	-0.2503
Australia	AUS	3600019	3619805	1	-0.5562	-0.0862	0.0226	-0.6049	-1.7511	0.0714	-0.4948	-0.1563
Australia	AUS	3600019	3611239	1	-1.4425	2.6352	0.4173	0.4557	1.5354	0.5383	0.8038	1.515
Australia	AUS	3600019	3611035	1	-0.4417	-0.0692	0.0226	0.7481	0.6949	0.7237	0.5755	0.1216
Australia	AUS	3600019	3619336	1	0.2892	2.6352	1.9359	-0.8637	0.3551	-0.7368	0.5755	0.1216
Australia	AUS	3600019	3610402	1	-1.7419	2.6352	1.9359	0.2713	0.1126	0.5958	-0.176	-0.3749
Australia	AUS	3600019	3601575	0	-1.8625	-0.4314	0.0226		-0.7923			-0.4607
Australia	AUS	3600019	3616643	0	-1.345	-0.2662	-0.5836	-2.0365	-1.2798	0.5231	0.1693	-0.3297
Australia	AUS	3600019	3604375	0	-1.1237	-0.2662	0.0226	-0.7765	-1.2495	-0.0041	0.5755	-0.4607
Australia	AUS	3600019	3601863	0	-0.7805	-0.0862	0.0226	0.1053	1.6635	1.0966	0.5755	0.1216
Australia	AUS	3600019	3609877	1	1.1797	-0.2662	0.0226	-0.086	-0.101	0.3997	0.3482	0.1216
Australia	AUS	3600019	3608167	1	-0.9956	0.1292	-0.227	0.6149	0.4576	1.0832		-0.976
Australia	AUS	3600019	3620371	1	-0.9459	0.788	0.4173	-0.4429	-0.3817	0.3958	-0.1727	-0.4607
Australia	AUS	3600019	3609438	1	-0.8779			3.6039			2.4277	2.0955
Australia	AUS	3600019	3615015	1	-1.0503	0.2086	-0.7638	-0.4345	0.6943	0.6699	-0.6852	-0.4784
Australia	AUS	3600019	3602307	1				3.5322		-0.1237		2.0955
Australia	AUS	3600019	3609741	0	0.0702	1.3889	0.9192	-0.3252	0.0936	-0.0103		1.515
Australia	AUS	3600019	3615766	0	-0.8126
Australia	AUS	3600019	3615299	0	-1.6544			1.2836	0.0768	1.4403
Australia	AUS	3600020	3619997	1	1.1024	-1.1016	-1.0611	0.6152	-0.8338	1.4875	-0.7867	0.1216
Australia	AUS	3600020	3600530	1	0.9415	-0.0862	-0.7836	0.3419	-0.0697	0.8371	0.3482	-0.959
Australia	AUS	3600020	3616928	1	0.2087	0.3289	0.5462	0.6761	0.657	1.269	1.536	0.0876
Australia	AUS	3600020	3604705	1	1.1513	0.041	1.4967	0.1335	-0.4448	0.9253	0.1701	-0.0604
Australia	AUS	3600020	3618843	1	0.799	-0.0994	-1.3694	0.7054	-0.237	0.9221	-2.1355	-1.0913
Australia	AUS	3600020	3609825	1	0.5607			0.2658	-0.4141	1.4355
Australia	AUS	3600020	3608722	1	1.0145			-0.2351	-0.3922	0.453
Australia	AUS	3600020	3613236	1	0.5494	0.6348	1.9359	-0.6869	0.0425	0.7153	0.9305	0.346
Australia	AUS	3600020	3611534	1	0.7902	-0.59	0.586	0.1098	0.0076	0.5243	-0.4771	-0.4784
Australia	AUS	3600020	3607187	1	0.8025	-0.4343	0.1386	0.2031	0.0513	1.1397	-0.5974	-0.1563
Australia	AUS	3600020	3600356	1	1.2347	0.792		0.332	-0.2991	0.5969
Australia	AUS	3600020	3618593	1	0.9688	-0.3466	-0.7836	0.1974	-0.3019	0.5171	-0.4948	-0.7496
Australia	AUS	3600020	3617970	1	0.421	0.3378	1.4967	0.1617	-0.6602	1.1123	-0.7838	-0.7816
Australia	AUS	3600020	3610959	1	0.3078	0.2032	0.0226	0.4163	0.4727	1.3992	0.5755	0.1216
Australia	AUS	3600020	3609605	1	0.402	-0.0862	0.4173	0.3684	0.1574	0.6949	-0.9906	-0.1865
Australia	AUS	3600020	3600361	1	0.1271	0.7825	-0.6587	0.5743	0.7648	1.3019	0.2054	0.6663
Australia	AUS	3600020	3619068	1	0.0967	-0.7221	-0.8627	0.3775	-1.0999	0.1959	-0.3876	-0.1563
Australia	AUS	3600020	3601842	1	1.2413	0.5836	0.1386	0.6312	-0.4967	0.8759	-0.2128	-0.1563
Australia	AUS	3600021	3614829	0	0.0584	-0.4314	0.0226	0.2615	-0.3744	0.7316	0.0256	0.1216
Australia	AUS	3600021	3605782	0	-0.0364	2.6352	1.2867	0.2345	0.6196	0.4324	1.2107	2.0955
Australia	AUS	3600021	3620058	0	1.5984			0.8663	0.4764
Australia	AUS	3600021	3619147	0	0.565	0.5266	0.0226	0.6194	0.1753	1.1081	0.9628	0.4777
Australia	AUS	3600021	3619371	0	1.082	-0.0994	0.0226	0.2905	-0.2894	0.4304	-0.1026	0.1216
Australia	AUS	3600021	3616839	0	1.8261	-1.147	1.1381	0.3174	0.3961	0.8079	-0.5832	0.2286
Australia	AUS	3600021	3601323	0	0.9665	0.2607	0.9017	0.2892	0.3593	0.5154	-0.2857	0.1959
Australia	AUS	3600021	3611661	0	1.5419			0.8809	0.6029	1.5004
Australia	AUS	3600021	3607976	0	1.2707	-0.3531	-0.5544	0.3787	-0.3857	0.1392	-0.2165	0.5362
Australia	AUS	3600021	3613118	0	1.7498	0.1306	0.0226	0.4741	-0.4433	0.5605	0.1693	-0.7108
Australia	AUS	3600021	3600306	0	0.6507	0.7763	0.4173	0.421	0.6408	0.9257	0.1693	0.4504
Australia	AUS	3600021	3616901	0	0.4341	0.8762		0.4295	0.3678	0.8646
Australia	AUS	3600021	3611865	0	0.5182	0.0634	-1.1412	0.1118	-0.6759	-0.0024	-0.2617	-1.0692
Australia	AUS	3600021	3607775	0	1.2923	-0.4343	1.9359	0.4611	-0.0088	1.1159	0.0256	1.515
Australia	AUS	3600021	3615498	0	1.7373	-0.4203	-0.3802	0.4438	-0.3774	0.7367	-0.5832	-0.1563
Australia	AUS	3600021	3608602	0	0.9402			0.4263	0.1179
Australia	AUS	3600021	3612920	0	1.1891				-0.4287
Australia	AUS	3600021	3614635	0	0.6199	0.1245	0.0226	0.4302	0.6014	1.2672	0.0256	0.1216
Australia	AUS	3600022	3611145	1	0.6301	0.3289	-0.5034	0.0216	1.9835	0.8898	0.5755	0.1216
Australia	AUS	3600022	3607969	1	0.826	-0.2662	0.0226	-0.1656	-0.3339	0.5032	-0.6852	-0.4784
Australia	AUS	3600022	3602370	0	0.8712	-0.2662	-0.4806	0.2264	-0.9345	0.7696	-0.3912	-0.5957
Australia	AUS	3600022	3601191	0	-0.0521
Australia	AUS	3600022	3612188	0	0.7746	1.1352	0.1386	-0.0113	-0.3832	1.0343	0.8038	-0.3749
Australia	AUS	3600022	3615413	1	-0.37	-0.4488	-0.0094	0.4621	-0.4885	0.9484	0.1701	-0.3297
Australia	AUS	3600022	3617834	1	0.9511	0.9454	0.4173	0.906	0.346	2.0268	-0.4771	-0.1563
Australia	AUS	3600022	3606649	1	-0.4015	-0.4343	0.9726	0.2364	-0.8279	0.7475	0.1701	0.1216
Australia	AUS	3600022	3613017	1	-0.2035	-0.847	-0.8099	0.3447	-1.0572	0.7034	0.0256	-0.946
Australia	AUS	3600022	3600810	1	0.9941	-0.59	-0.7836	-0.0662	-0.6584	0.4569	0.0256	-0.7496
Australia	AUS	3600022	3610075	1	0.7651	-0.2662	-0.7638	0.2188	-0.5335	1.1258	0.0256	-0.5251
Australia	AUS	3600022	3609956	0	0.8124	0.7989	0.4173	0.2741	0.2956	1.4873	0.1693	-0.2503
Australia	AUS	3600022	3606931	0	1.0557	-0.0862	0.0226	3.6039	1.9262	3.6292	0.5755	0.1216
Australia	AUS	3600022	3618534	0	0.0977	-0.2662	-1.0611	-0.9433	-0.8373	-1.6678	-0.216	-0.3297
Australia	AUS	3600022	3615052	0	0.3933
Australia	AUS	3600022	3620267	0	-0.0848	-0.2624	0.8961	0.621	0.5647	1.3782	2.4277	2.0955
Australia	AUS	3600022	3604406	0	0.5624	-0.59	-1.0611	-0.3929	-0.591	0.6791	-0.3733	-0.7496
Australia	AUS	3600023	3613045	1	0.0269	-0.5743	-1.0611	0.0374	-0.7341	0.4638	-0.6852	-0.5711
Australia	AUS	3600023	3619688	1	0.272	-0.7221	-0.7902	0.419	-0.5944	0.5234	-0.2821	0.1216
Australia	AUS	3600023	3612715	1	0.772	-0.269	-0.7638	0.3173	-0.6284	0.91	-1.5596	-0.806
Australia	AUS	3600023	3612038	1	0.9384
Australia	AUS	3600023	3618601	1	-1.4026	-1.2115	-1.7997	0.2209	-1.2811	0.678	-2.1355	-2.5027
Australia	AUS	3600023	3610510	1	0.3032	-0.2662	-0.5034	0.4207	-0.0957	0.6443	0.0256	-0.959
Australia	AUS	3600023	3618771	0	-0.0937	1.0919	1.9359	1.4556	1.9983	2.0735	2.304	2.0955
Australia	AUS	3600023	3612560	0	0.5263	0.468	1.9359	0.7113	-0.1195	0.6422	0.5755	0.1216
Australia	AUS	3600023	3615590	0	0.0457	-0.103	0.1386	0.254	-0.3782	0.7684	-0.0553	0.1216
Australia	AUS	3600023	3617310	0	0.756	-0.2662	0.0226	-0.2533	0.116	0.6822	-0.5832	0.1216
Australia	AUS	3600023	3604246	0	0.2875	-0.983	0.0226	0.0796	-0.6265	-0.0294	0.075	-0.7507
Australia	AUS	3600024	3615884	1	1.0632
Australia	AUS	3600024	3600811	1	0.0433	1.1576	-0.1587	-0.0733	-0.9902	0.1687	-1.0753	0.6859
Australia	AUS	3600024	3602473	1	-0.3373	-1.289	-0.8807	-0.0391	-3.7095	-0.2979	-1.5537	-1.7277
Australia	AUS	3600024	3619629	1	-0.7257	0.3889	0.586	-0.0595	-0.6564	-0.2532	-1.4541	2.0955
Australia	AUS	3600024	3618845	1	1.003	-0.269	-0.335	-0.0369	-0.7446	-0.809	-0.5945	-0.959
Australia	AUS	3600024	3618612	1	-0.3603			-0.4943	-1.0022
Australia	AUS	3600024	3608306	1	0.677
Australia	AUS	3600024	3618322	1	-0.4251
Australia	AUS	3600024	3615721	0	0.9889	-0.7938	1.9359	0.0368	-0.2079	0.4071	0.3415	1.515
Australia	AUS	3600024	3608805	0	0.0406
Australia	AUS	3600024	3617961	0	-0.2077	-0.647	-1.1592	-0.3091	-0.6947	0.638	-0.176	-0.3297
Australia	AUS	3600024	3619199	0	0.9035
Australia	AUS	3600024	3605376	0	0.0829	-0.8977	0.0226	-0.9574	-1.1571	-0.2979	-0.6852	-0.1563
Australia	AUS	3600024	3620153	0	0.7532	-0.0862	-0.3802	0.2159	-0.0576	0.4943	0.5755	0.1216
Australia	AUS	3600024	3609284	0	0.1231	-0.0192	0.0226	0.1163	0.2274	0.0941	-0.3733	-0.4607
Australia	AUS	3600024	3614071	0	0.1421
Australia	AUS	3600024	3602412	0	0.6684
Australia	AUS	3600026	3607931	1	-0.3775
Australia	AUS	3600026	3600553	1	0.8889	1.1493	1.9359	0.3404	-0.4075	0.5001	0.0489	0.1216
Australia	AUS	3600026	3613034	1	0.4017	-1.091	-1.6145	0.2857	-1.025	0.1529	-0.5974	-1.7277
Australia	AUS	3600026	3615912	1	-0.0149			-0.3808	-0.4633
Australia	AUS	3600026	3602848	1	0.4307	0.8046	0.4173	-0.0507	-0.538	0.4807	-0.8012	-0.4095
Australia	AUS	3600026	3609582	0	0.9268
Australia	AUS	3600026	3618273	0	0.7203
Australia	AUS	3600026	3619962	0	0.9778	-0.59	0.0226	-0.2729	-0.9307	0.2682	-0.6852	-0.4607
Australia	AUS	3600026	3615481	0	0.8517	-0.0862	0.0226	-0.1538	-0.1872	0.7237
Australia	AUS	3600026	3609526	1	0.0395	0.6583	0.4802	0.6087	-0.9248	1.2961	-2.1355	-1.5298
Australia	AUS	3600026	3606087	1	0.1612	-1.2223		0.4117	-0.5716	1.1963
Australia	AUS	3600026	3600439	1	-0.4362	2.6352	0.0226	0.4768	-0.6107	0.4046	-1.2871	-1.2811
Australia	AUS	3600026	3611947	1	-0.4378	1.7671	0.0226	0.3171	-0.451	1.1284		-0.4607
Australia	AUS	3600026	3612992	1	0.1025	-0.1559		0.2981	-0.2223	0.7592
Australia	AUS	3600026	3609960	0	1.266	-0.2662	0.3461	0.5701	0.2807	1.0537	0.3482	-0.222
Australia	AUS	3600026	3615454	0	-0.6902	0.1852	-0.227	-0.3311	-0.1841	0.3888	-0.309	0.1216
Australia	AUS	3600026	3620558	1	0.9009
Australia	AUS	3600026	3612714	1	0.8223
Australia	AUS	3600026	3610585	1	-0.019
Australia	AUS	3600026	3605448	1	0.7146	2.6352	1.9359	3.6039	0.8779	3.6292	2.4277	2.0955
Australia	AUS	3600026	3601814	1	0.057	0.957	-0.6789	0.7657	-0.8331	1.189
Australia	AUS	3600026	3616775	0	0.7681
Australia	AUS	3600026	3601210	0	0.0919
Australia	AUS	3600026	3603880	0	-0.1783	-0.4699	-1.0611		-0.085
Australia	AUS	3600026	3616477	0	0.0685			-0.3365	-0.6784	0.1864
Australia	AUS	3600026	3603121	0	0.4894
Australia	AUS	3600026	3604313	1	-0.1851	-0.0219	0.6825	0.5087	-0.2734	0.9407	-0.8483	-0.7108
Australia	AUS	3600026	3618428	1	1.0477				-0.1531
Australia	AUS	3600026	3617436	1	-0.3961	1.127	0.0226	0.2541	0.2851	0.7036	0.5755	0.1216
Australia	AUS	3600026	3600023	1	0.1712	0.9349	0.4173	0.6458	0.1663	0.5369	-0.2821	0.1216
Australia	AUS	3600026	3607663	0	-0.7783	-0.0862	0.0226	-0.4389	-0.6558	0.5779	0.0256	-0.5475
Australia	AUS	3600026	3620498	0	1.1186	-0.0862	-0.5034	0.5584	0.1851	0.7377	0.5755	0.1216
Australia	AUS	3600026	3618752	0	0.3721	0.0634	-0.7638	0.3021	-0.1034	0.9127	0.5755	-0.959
Australia	AUS	3600027	3604135	1	1.3814	2.6352	1.1381	0.1806	0.1896	0.8374	-0.8883	0.4504
Australia	AUS	3600027	3607401	1	1.5212	-0.5872	-0.335	0.4784	0.1583	1.1816	-2.1355	-0.6353
Australia	AUS	3600027	3614154	1	1.2368
Australia	AUS	3600027	3615181	1	2.6552	2.6352	1.9359	3.6039	0.5688	2.0634	0.5755	2.0955
Australia	AUS	3600027	3607040	1	1.4714
Australia	AUS	3600027	3606043	1	1.4802	-0.2624	0.8038	0.355	0.0272	1.0902	-0.3876	-0.1563
Australia	AUS	3600027	3611392	1	1.4251	1.3697	1.9359	0.9491	0.2311	1.1005	0.5755	0.1216
Australia	AUS	3600027	3610622	1	1.182
Australia	AUS	3600027	3612330	1	1.6084
Australia	AUS	3600027	3608044	1	1.3617	1.1352	-0.9607	0.7469	0.1816	1.0163	-0.3907	0.2546
Australia	AUS	3600027	3613191	1	1.3177	1.7671	1.4967	0.8396	0.062	1.6042	-0.3206	2.0955
Australia	AUS	3600027	3602499	1	1.1986
Australia	AUS	3600027	3617593	1	0.9567
Australia	AUS	3600027	3607332	1	1.5445
Australia	AUS	3600027	3601497	1	0.7568	-0.2662	0.0226	0.495	-0.5185	0.9297	-0.532	-0.4607
Australia	AUS	3600027	3606062	1	1.7618
Australia	AUS	3600027	3608478	1	0.9718
Australia	AUS	3600027	3601313	1	1.5011
Australia	AUS	3600027	3603529	1	-0.5907
Australia	AUS	3600027	3607479	1	-0.3804
Australia	AUS	3600028	3605220	0	1.0636			0.8187	0.9937	1.3049		2.0955
Australia	AUS	3600028	3619951	0	0.8176				-0.3635
Australia	AUS	3600028	3610742	0	1.303	1.7162	0.586	0.3514	0.6765	0.7919	0.3473	1.0448
Australia	AUS	3600028	3609306	0	0.0917
Australia	AUS	3600028	3610354	0	0.8031	0.3875	0.8038	0.4994	-0.4712	1.2268	0.9911	0.9642
Australia	AUS	3600028	3606620	0	0.7126			0.0784	-0.3183	0.5529
Australia	AUS	3600028	3615864	0	0.2691	-0.2662	0.1386		-0.1957	0.8697		-0.6774
Australia	AUS	3600028	3606514	0	-1.0674				1.1414
Australia	AUS	3600028	3600846	0	-0.1736	-0.0862	0.0226	0.1551	-0.3925	0.8928	0.5755	1.3566
Australia	AUS	3600028	3600629	0	0.8572	0.9526	0.0226	0.8743	-0.7415	0.2575	0.1701	0.1216
Australia	AUS	3600028	3613785	0	0.7621	2.6352	1.9359	-2.6893	0.0776	-0.6073	2.4277	2.0955
Australia	AUS	3600028	3619091	0	0.5539				0.2182	0.776
Australia	AUS	3600028	3619904	0	0.6043			0.1997	-0.1173
Australia	AUS	3600028	3608237	0	0.7925	-0.9924	-0.9874	-0.6068	-0.5587	-0.424	0.0215	-0.1563
Australia	AUS	3600028	3602416	0	0.9306	1.1132	1.0108	0.5237	0.908	1.0422	0.8038	1.515
Australia	AUS	3600028	3602657	0	1.1437	0.0502	0.4996	0.3424	0.1212	0.9395
Australia	AUS	3600028	3605116	0	-0.6354	0.468	0.0226	-0.0152	-0.5108	0.6625	0.3482	-0.3297
Australia	AUS	3600029	3607757	1	0.948			0.4349	-0.1515	0.1599
Australia	AUS	3600029	3612737	1		0.9454	-0.9285	0.1502	-0.5782	0.4511	-0.6852	-0.3856
Australia	AUS	3600029	3620700	1	1.6104	0.9454	0.7162	0.3597	0.371	0.3364	-1.305	-0.2103
Australia	AUS	3600029	3612094	1	0.8074	0.963	1.9359	0.7013	-1.018	1.2731	-0.4358	2.0955
Australia	AUS	3600029	3604837	1	0.5204	0.957	1.9359	0.6701	-0.0938	0.3885	0.5755	1.2147
Australia	AUS	3600029	3605837	1	-0.0028			0.6349	0.1559	1.1284
Australia	AUS	3600029	3612619	1	1.2333				0.2281
Australia	AUS	3600029	3610422	1	0.9433	1.7671	1.1381	0.3632	0.2703	0.6515	-0.6852	0.1216
Australia	AUS	3600029	3605840	0	1.6818	0.7821	1.9359	1.2836	0.5989	0.587	0.8382	2.0955
Australia	AUS	3600029	3611660	0	0.9721	0.6464	0.0226	0.1233	-0.0517	0.607	0.5755	-0.1563
Australia	AUS	3600029	3606551	0	1.328
Australia	AUS	3600029	3603374	0	1.2002	0.9454	0.4173	0.4399	0.1201	0.7749	0.9636	2.0955
Australia	AUS	3600029	3617965	0	0.6351	0.2086	-0.0758	1.0807	0.5147	1.4795	2.4277	0.9888
Australia	AUS	3600029	3600302	0	0.9911
Australia	AUS	3600029	3601727	0	1.1405	0.0692	0.2753	0.3479	-0.5399	0.8573	1.2798	-0.0151
Australia	AUS	3600029	3609077	0	0.9259
Australia	AUS	3600029	3604349	0	0.7448	-0.4203	0.0226		-0.8591	1.0062		0.1216
Australia	AUS	3600029	3612402	0	1.248
Australia	AUS	3600029	3603832	0	0.2037				0.387
Australia	AUS	3600030	3606484	1	1.0671
Australia	AUS	3600030	3600473	1	1.083
Australia	AUS	3600030	3610498	1	0.6914
Australia	AUS	3600030	3600337	1	0.9414	0.2032	-0.227	0.6166	-0.2527	0.987		-0.6959
Australia	AUS	3600030	3612360	1	0.6289	-0.4203	-0.1587	0.681	0.2471	1.8302		-1.3639
Australia	AUS	3600030	3614055	1	1.6311	0.7821	0.3461	0.0953	-0.4203	1.1513	-0.1722	0.1216
Australia	AUS	3600030	3606678	1	1.126			0.5443	-0.0358
Australia	AUS	3600030	3602099	1	0.9839			0.6608	-0.2642
Australia	AUS	3600030	3615848	1	1.4475
Australia	AUS	3600030	3611320	1
Australia	AUS	3600030	3601535	1	0.5798
Australia	AUS	3600030	3600061	1	0.6542	0.1395	0.0226	0.5019	-0.5604	0.8803	0.3482	0.1216
Australia	AUS	3600030	3603276	1	1.1181				0.6027
Australia	AUS	3600030	3608688	1	1.0708	0.7308	-0.7302	0.4422	-0.4632	0.9326	-0.7867	-0.7426
Australia	AUS	3600030	3612645	1	-0.179				-3.00E-04
Australia	AUS	3600030	3611026	1	0.7597	-0.6019	-0.1587	0.5529	-0.5811	0.9856	0.1701	-0.5475
Australia	AUS	3600030	3600262	1	0.7436
Australia	AUS	3600031	3618646	1	-0.3932	-0.4203	-1.0611	-1.1465	-1.2363	-1.6678	-0.6852	0.1216
Australia	AUS	3600031	3612862	1	0.9709	-1.6504	-1.1592	-0.7712	-1.1769	-0.6916	-2.1355	-0.6912
Australia	AUS	3600031	3615215	1	1.0066	1.1132	0.6825	0.5415	0.3866	0.8444	0.8547	0.839
Australia	AUS	3600031	3603706	0	0.9308	-0.4314	0.0226	0.2526	0.2908	0.529	-0.0823	0.1216
Australia	AUS	3600031	3615485	0	0.9571	-0.4025	0.1386	-0.1535	-0.3573	0.5198	0.3482	1.0448
Australia	AUS	3600031	3609989	1	0.5676	2.6352	0.8348	-0.3825	0.9243	0.9876	2.4277	1.515
Australia	AUS	3600031	3606827	1	0.5177			0.3277		1.5721
Australia	AUS	3600031	3608669	1	0.4236	2.6352	1.9359	-0.318	-1.2198	0.5111	-0.6852	-2.5027
Australia	AUS	3600031	3618267	1	-0.1415	-0.0862	-0.7836	-0.0395	-0.0288	0.2234	-0.8433	-1.1252
Australia	AUS	3600031	3606114	1	-0.2397	0.0467	0.0226	-1.2296	-0.9109	0.0714	0.0256	0.1739
Australia	AUS	3600031	3606660	1	0.2282	2.6352	1.2867	-0.5315	-0.0253	-0.7368	-2.1355	0.6314
Australia	AUS	3600031	3603659	1	0.0188	-0.7306	0.7162	-0.1729	-0.6707	0.5907	-0.454	-0.8443
Australia	AUS	3600031	3605329	0	-0.594	2.6352	1.9359	-0.082	-0.4726	0.8015	-0.3004	2.0955
Australia	AUS	3600031	3607307	0	-0.6522	-0.0862	-0.691	0.2587	1.2009	0.6203	-0.6852	0.1216
Australia	AUS	3600031	3614287	0	-0.0966	-0.4488	0.0226	0.703	0.6083	0.9189	0.8038	-0.3297
Australia	AUS	3600031	3603284	0	0.764	-0.0862	0.0226	1.2836	-0.1073	-0.8849	0.5755	0.1216
Australia	AUS	3600031	3612303	0	0.1829	0.1997	0.4173	0.7113	0.8938	1.1669	0.8038	0.1216
Australia	AUS	3600031	3603789	1	-1.6515	0.0017	-0.227	-0.2852	0.646	0.3065	-0.1972	-0.2503
Australia	AUS	3600032	3616932	1	0.2394	-1.185	-0.5034	8.00E-04	-1.5133	-0.7847	-0.6852	-1.1252
Australia	AUS	3600032	3607739	0	0.4008	0.2032	0.7162	-0.5503	-0.9598	0.2832	-0.3733	0.2546
Australia	AUS	3600032	3609701	1	0.6981	2.6352	1.2899	0.913	1.4956	1.2585	-1.0451	0.4104
Australia	AUS	3600032	3618081	1	0.3577	0.3678	1.0108	0.1497	-0.4019	0.878	-0.9568	0.6113
Australia	AUS	3600032	3604088	1	-0.4196	0.3875	0.9247	0.2692	-0.6069	1.0587	-0.1026	-0.3297
Australia	AUS	3600032	3615999	1	-0.1356	0.1852	-0.1587	0.1375	-0.4227	0.5882	0.5755	0.839
Australia	AUS	3600032	3619717	1	0.1426	-0.0862	0.0226	0.7852	0.0158	1.5721	-0.6498	0.1216
Australia	AUS	3600032	3604802	1	0.204	-2.9627	-1.0935	-2.6893	-0.9	-0.3039	-0.9936	-2.5027
Australia	AUS	3600032	3604331	1	0.1778	-0.0994	0.0226	0.4357	-0.3274	0.639	-0.7867	-0.5475
Australia	AUS	3600032	3608502	0	0.867	-0.5994	0.0226	0.0769	-0.3896	0.7261	0.5755	0.1216
Australia	AUS	3600032	3616258	0	0.1257	-0.2741	1.9359	0.0624	0.7622	0.7351	0.5755	0.8567
Australia	AUS	3600032	3614360	0	-0.1366	1.3403	1.9359	0.5843	0.1985	1.6714	2.4277	1.0904
Australia	AUS	3600032	3617900	0	0.0414	0.3738	0.8801	0.7526	0.1151	0.8151	-0.6852	0.7435
Australia	AUS	3600032	3605859	0	0.3945	-0.2662	0.0226	0.6554	0.7889	0.831	-0.6852	0.4777
Australia	AUS	3600032	3608902	0	0.6922	1.153	0.4173	-0.3717	-0.263	0.4718	0.9246	0.9883
Australia	AUS	3600032	3608609	0	-0.1752	0.5836	0.0226	0.3823	0.1939	0.8702	0.1693	0.8136
Australia	AUS	3600032	3607221	1	-1.1054	-1.9136	-0.5657	-2.6411	-2.2714	-1.6678	0.5755	0.1216
Australia	AUS	3600032	3606097	1	0.1166	0.6636	0.4173	0.0955	-0.5462	0.1824	-0.4771	-0.7816
Australia	AUS	3600032	3607196	1	0.905	-0.2662	0.0226	-0.2024	0.8682	0.5554	-0.4771	-0.5251
Australia	AUS	3600033	3616700	1	-0.589	0.6083	-0.829	-0.2163	-0.0374	0.9217	0.1648	-0.959
Australia	AUS	3600033	3606242	1	-0.9193			-0.3228
Australia	AUS	3600033	3613455	1	-0.162	0.5946	0.0226	-0.3106	-0.7265	0.6784	-0.6595	0.4184
Australia	AUS	3600033	3603798	0	0.7889
Australia	AUS	3600033	3612976	0	-0.2582
Australia	AUS	3600033	3601919	1	1.2634				-0.6719
Australia	AUS	3600033	3610144	1	-0.1367	0.2554	-0.7638	-0.3525	-0.7329	0.4242	-2.1355	-2.5027
Australia	AUS	3600033	3611171	1
Australia	AUS	3600033	3613598	1	0.9636				0.3488
Australia	AUS	3600033	3603803	0	0.3556
Australia	AUS	3600033	3610184	0	0.7581	0.1997	0.0226	0.675	0.1289	0.1716	-0.6027	-0.2726
Australia	AUS	3600033	3601766	0	-0.8411	-0.2662	-1.1926	0.2003	-0.8019	0.5701	-0.6852	-0.959
Australia	AUS	3600033	3610205	0	0.885
Australia	AUS	3600033	3612885	0
Australia	AUS	3600033	3620481	0		-0.5847	0.4173	-0.3774	-0.1633	0.1417	0.3482	0.1216
Australia	AUS	3600033	3600038	0	1.0973	-0.2662	0.0226	0.0038	-0.345	0.4625	0.1693	-0.1563
Australia	AUS	3600033	3619956	1	0.1712	-0.5833		0.0549	0.834	3.6292
Australia	AUS	3600034	3603914	1	-2.2768
Australia	AUS	3600034	3611259	0	0.9317	-0.2479	-0.7902	0.7113	-0.0408	1.0062
Australia	AUS	3600034	3618004	0	0.9587
Australia	AUS	3600034	3613152	1	0.3375	-0.0862	0.0226	0.5125	-0.4106	0.989	-0.6852	-1.0788
Australia	AUS	3600034	3606236	1	0.8627	-0.59	0.0226	0.3799	0.4451	1.1524	-0.2821	-0.2503
Australia	AUS	3600034	3610944	1	1.0004	-0.2662	-0.2943	0.3661	-0.1769	1.0697	-1.4714	-0.8936
Australia	AUS	3600034	3615579	1	0.8269	-0.1968	0.0226	-0.708	-0.6318	0.4362	-0.5978	0.1216
Australia	AUS	3600034	3601560	1	0.8882	-0.4314	-0.227	0.3915	-1.1361	1.3555	0.5755	-2.5027
Australia	AUS	3600034	3603177	1	1.2974	-0.7077	-0.691	0.1114	-0.5689	0.4558	-0.9906	-0.1563
Australia	AUS	3600034	3605926	1	0.1092	0.2703	1.4352	0.6852	0.6175	0.963	0.1479	0.9097
Australia	AUS	3600034	3607781	0	0.9209	2.6352	1.9359	0.9349	0.6408	1.4954	-0.9568	2.0955
Australia	AUS	3600034	3620657	0	1.0689
Australia	AUS	3600034	3616458	0	1.2675	-0.4266	0.0226	0.7113	0.7801	1.5721	0.5755	0.1216
Australia	AUS	3600034	3619073	0	-0.2236	-0.4136	-0.5034	0.2773	-0.103	0.7283	0.3482	-0.2726
Australia	AUS	3600034	3607964	0	1.117
Australia	AUS	3600034	3605938	0
Australia	AUS	3600034	3614350	1	1.1425	-0.1968	-0.5544	-0.1759	-0.1766	0.4816	-2.1355	0.3236
Australia	AUS	3600035	3601809	1	-0.6486	-0.2662	0.4173	0.0564	-0.4569	0.29	-0.2821	-0.6073
Australia	AUS	3600035	3608015	0	0.4926	-0.2509	0.3416	-0.2074	-0.6095	0.7088	0.5755	0.1216
Australia	AUS	3600035	3605997	1
Australia	AUS	3600035	3601340	1	0.6055	0.5128	0.0226	-0.2642	-0.0117	0.3157	-0.6852	-0.6774
Australia	AUS	3600035	3617591	1	0.3059	-0.4314	0.0226	0.2854	0.2722	0.3997	0.3482	-0.7496
Australia	AUS	3600035	3614848	1	-1.093	0.4098	-0.732	-0.943	-0.4357	0.428	0.1133	-0.0129
Australia	AUS	3600035	3606806	1	-0.4281	0.2718	-0.7638	-0.0841	-0.6913	0.1774	-0.6852	-0.4607
Australia	AUS	3600035	3602338	0	-0.6899	0.3678	1.4967	-2.6893	0.0954	0.4935	2.4277	0.0388
Australia	AUS	3600035	3608775	0	0.5215	2.6352	-0.3048	0.0562	0.9144	0.7769	1.1417	1.0448
Australia	AUS	3600035	3614085	0	-0.6921	0.3178	1.9359		0.3871	-1.6678	0.5755	2.0955
Australia	AUS	3600035	3612916	0	-0.3661	-0.195	1.9359	-0.0161	-0.8048	0.4025	-0.2165	0.557
Australia	AUS	3600035	3619796	0	0.5915	2.6352	0.0226	-0.5823	0.1388	0.206	0.5755	2.0955
Australia	AUS	3600035	3600723	0	-1.2345	-1.0138	-0.6843	0.961	-0.0111	0.7522	0.5755	0.1216
Australia	AUS	3600035	3603189	0	-0.1293	-0.4548	1.9359	1.2192	0.3441	1.137	2.4277	2.0955
Australia	AUS	3600035	3601459	0	0.5851	-0.7555	0.6907	1.2137	0.8001	1.6447	0.0483	-0.1985
Australia	AUS	3600035	3609401	0	-0.2773	-0.59	0.0226	-0.8335	-0.5659	0.3551	0.5755	-0.2726
Australia	AUS	3600035	3609918	0	0.7877	-0.59	-0.691	-2.6893	-0.8816	0.4346	-0.6852	-0.7639
Australia	AUS	3600035	3618185	1	0.2511	-0.0088	-0.227	-2.6893	0.5656	0.5778	-0.4805	0.388
Australia	AUS	3600035	3600584	1	-1.2499
Australia	AUS	3600035	3616103	0	-0.4807	-0.103	0.0226	-1.2382	-0.3635	-0.4128	-0.6658	0.1216
Australia	AUS	3600035	3610266	0	-0.7354	0.6583	0.7825	-0.021	1.175	1.0923	0.5755	2.0955
Australia	AUS	3600035	3611429	0	-0.8142	1.1132	1.9359	-0.7318	-0.0264	-0.0411	-0.2128	0.1959
Australia	AUS	3600036	3617616	1	0.4687	-0.694	-0.8627	-0.2572	-0.7799	0.2258	0.0256	-0.7108
Australia	AUS	3600036	3618014	1	1.2592	-0.2662	-0.7638	-0.5315	-1.4957	-0.4694	-0.3876	-0.4607
Australia	AUS	3600036	3612062	1	1.103	-0.0862	-0.1627	-0.1743	-0.576	-0.5531	-0.5828	-0.1563
Australia	AUS	3600036	3607283	1	-0.6019	0.666	0.0226	-0.1001	-0.1404	0.4466	0.0208	-0.4607
Australia	AUS	3600036	3618255	1	0.5307	-0.4314	0.0226	0.1871	-0.4325	-0.4432	-0.7867	-0.7496
Australia	AUS	3600036	3619938	1	0.9847	-0.2662	-0.7836	0.3791	-0.5836	0.6189	-0.6852	-1.1252
Australia	AUS	3600036	3611247	1	1.2389	1.7162	1.2867	0.0619	-0.5235	-0.3205	0.0256	1.1232
Australia	AUS	3600036	3620216	1	-0.3488	0.5128	1.9359	0.0582	-0.5425	-0.2708	1.8085	0.1216
Australia	AUS	3600036	3619028	0	0.7505	0.7211	0.4173	-0.7096	-0.4385	-0.4318	-0.0551	0.5823
Australia	AUS	3600036	3602854	0	0.3643	0.2032	1.1381	-0.0974	-0.1566	0.3693	1.2027	-0.0358
Australia	AUS	3600036	3619092	0
Australia	AUS	3600036	3619686	0	0.0475	-0.0862	-0.227	-0.3722	-0.1999	0.2176	-0.1026	-0.1563
Australia	AUS	3600036	3601770	0	1.1073	0.5266	1.1381	-0.2541	0.4226	-0.2886	0.8038	0.2546
Australia	AUS	3600036	3606396	0	1.2531	-0.5994	0.0226	0.1053	-0.9291	-1.6678	0.5755	0.1216
Australia	AUS	3600036	3601288	0	-0.1481	0.3404	0.7162	-0.3698	-0.5433	-0.0614	0.1693	0.7435
Australia	AUS	3600036	3619788	1	1.1228	0.1828	-0.3802	0.4232	0.08	0.7915	-0.3912	-0.7108
Australia	AUS	3600036	3613934	1	-0.514	-0.59	-0.6315	-1.1482	-1.2418	0.0161	-1.5848	-1.0633
Australia	AUS	3600036	3613507	1	0.8708	-0.59	0.0226	-0.1683	-0.3974	-0.1787	-0.4918	-0.3297
Australia	AUS	3600036	3610203	0	-0.1361	-0.0862	-0.0154	1.2836	0.6967	0.5763	0.0444	1.1508
Australia	AUS	3600037	3601640	1	-0.039	-0.7221	0.4173	-0.1283	-0.3994	0.0504	-0.3237	-0.4095
Australia	AUS	3600037	3604547	1	1.2501	-0.2479	-0.227	0.4382	0.0115	0.4773	-0.216	-0.4607
Australia	AUS	3600037	3606604	0	0.9332	0.7665	1.9359	0.5357	1.477	0.8118		2.0955
Australia	AUS	3600037	3614534	0	1.381	-0.6447	-0.7638	1.0859	-0.0109	1.2305	0.0256	-0.1563
Australia	AUS	3600037	3618214	1	1.0468	-0.2479	0.1386	0.1939	0.1238	0.5756	0.3542	-0.4607
Australia	AUS	3600037	3605219	1	-0.0428	-0.7221	-1.231	0.4084	0.4765	-0.1211	-0.4801	-1.563
Australia	AUS	3600037	3612175	1	1.0817	1.3889	0.4173	1.0334	0.7485	0.8343	-2.1355	0.3236
Australia	AUS	3600037	3605527	1	1.1615	-0.2479	-0.7902	0.6273	-0.5366	0.2048	-0.5974	-0.959
Australia	AUS	3600037	3601768	1	1.0952	0.3464	-0.9285	0.8135	-0.5012	0.7987	-0.2821	0.4725
Australia	AUS	3600037	3615899	0	0.5517	1.4003	1.9359	0.5985	0.7265	0.8507	2.4277	0.7627
Australia	AUS	3600037	3613163	0	1.2224	0.6424	1.9359	0.5595	0.8016	0.7941	0.0254	1.515
Australia	AUS	3600037	3612257	0	0.4796	1.1493	0.1386	0.2624	0.3062	0.6628	-2.1355	-1.3017
Australia	AUS	3600037	3602546	0	-0.2728	-0.7815	0.4173	0.4221	-0.9821	0.315	-1.0571	-0.5475
Australia	AUS	3600037	3615877	0	0.155	2.6352	1.9359	1.108	0.9726	0.9081	1.6922	1.3857
Australia	AUS	3600037	3620210	0	-0.0292	0.5366	1.9359	-0.67	0.1854	0.7615	0.5755	0.1216
Australia	AUS	3600038	3611191	1	-2.0944	-0.59	-0.227	-0.2181	0.5963	0.5177	-0.2004	-0.4784
Australia	AUS	3600038	3608149	0	-2.3223	0.2185	-0.5759	-0.0762	-0.732	0.4537	-0.309	-0.1563
Australia	AUS	3600038	3603635	1	-1.7794	-0.7114	-0.3802	-0.3796	-0.4339	0.3253	-2.1355	-0.7108
Australia	AUS	3600038	3610349	1	-1.9738	0.5976	0.0226	-0.5088	-0.4758	-0.219	-0.6852	-0.4607
Australia	AUS	3600038	3618766	1	-1.1794	-0.0862	-0.6315	0.9769	0.4774	0.3449	-0.1021	-0.6073
Australia	AUS	3600038	3615979	1	-0.1643	-0.0219	-1.3023	0.3427	0.1373	0.5368	0.9685	-0.5461
Australia	AUS	3600038	3605414	1	0.4738	-0.0933	-0.732	0.0802	0.2179	0.2798	-0.1722	-0.959
Australia	AUS	3600038	3608192	1	0.1466	0.7789	1.1381	0.2631	0.1512	1.0572	0.5296	0.1216
Australia	AUS	3600038	3600156	0	0.7179	0.468	0.6825	0.6422	0.01	0.8601	-0.0553	0.1216
Australia	AUS	3600038	3612344	0	-0.4125	0.5353	1.9359	0.521	-0.0269	0.603	0.0743	2.0955
Australia	AUS	3600038	3617880	0	0.1302	1.2004	1.4352	-2.6893	0.8465	-0.7368	0.5755	0.1907
Australia	AUS	3600038	3609230	0		0.67	0.4173	0.0979	-0.454	0.5734	-0.0551	-0.3297
Australia	AUS	3600038	3619589	0	-0.8352	-0.2662	-0.227	-0.0323	-0.0783	0.7678	0.3482	0.1216
Australia	AUS	3600038	3614064	0	-0.5488	-0.0862	0.0226	0.7113	-0.0408	1.0062	0.5755	0.1216
Australia	AUS	3600038	3602739	0		1.1493	-0.3827	-0.0362	-0.4096	0.3018	0.5755	-0.2726
Australia	AUS	3600039	3610539	1	0.9554	-0.2479	0.0226	0.589	0.0321	0.6586	0.5755	0.1216
Australia	AUS	3600039	3620061	1	0.4662	0.134	0.6907	-0.1634	0.0957	0.3147	-0.4771	0.1216
Australia	AUS	3600039	3620633	0	1.1098	-0.0862	-0.3048	-0.3099	-0.0262	0.6545	-0.3912	0.2224
Australia	AUS	3600039	3611950	0	0.5742	-0.6593	-0.7638	-0.5016	-0.9522	0.2176	-1.0808	-0.7496
Australia	AUS	3600039	3602157	0	0.8439	1.1592	1.4967	0.6987	1.0392	0.2582	0.5755	0.4777
Australia	AUS	3600039	3612334	1	0.8039	1.1493	-0.9285	0.4719	-0.2526	0.3078	-0.2852	-0.7496
Australia	AUS	3600039	3601206	1	0.6902	2.6352	0.6825	0.1111	-0.2412	0.6801	0.1479	0.5362
Australia	AUS	3600039	3611798	1	0.3669	-0.4203	-0.7638	-0.7553	-0.7998	-0.1826	-0.2668	-0.5711
Australia	AUS	3600039	3613156	1	-0.4825	-0.4203	0.0226	1.1048	0.2611	1.062	0.3482	0.0301
Australia	AUS	3600039	3604939	1	1.3431	0.0207	0.0226	0.389	0.7235	0.9425	-0.5832	0.1216
Australia	AUS	3600039	3614908	1	-0.0754	-0.7221	0.0226	-0.2165	-1.0111	-1.6678	-0.4771	-0.4377
Australia	AUS	3600039	3613392	1	0.8557	-0.0994	-0.9607	0.3921	-1.0865	0.5817	-1.0722	0.1216
Australia	AUS	3600039	3614341	1	0.2249	-0.0862	-1.5883	0.149	-0.6317	-0.4694	-0.4339	-1.89
Australia	AUS	3600039	3620042	0	0.9944	1.1132	1.4967	0.7812	1.2952	1.3071	1.8077	1.1232
Australia	AUS	3600039	3619164	0	1.0993	0.9484	1.9359	-0.3152	-0.2195	0.6929	0.7741	2.0955
Australia	AUS	3600039	3616317	0	0.7631	-2.9627	-0.2737	-0.235	-1.4653	-0.5309	-2.1355	-2.5027
Australia	AUS	3600039	3604272	0	1.0171	-0.089	-1.9313	-0.2417	-0.2955	0.4856	-1.4214	-1.7277
Australia	AUS	3600039	3615206	0	-0.2116	2.6352	0.0226	0.2585	-0.6374	1.0062	0.5755	0.1216
Australia	AUS	3600039	3608408	0	-0.1476	-0.0862	1.9359	1.7163	1.3055	1.3223	2.4277	2.0955
Australia	AUS	3600040	3602130	1	0.2876	-0.2741	-0.7638	-0.2151	-1.5437	0.4307	0.5755	-1.4637
Australia	AUS	3600040	3620252	0	-0.4848	-0.2392	-0.0094	0.4727	0.1668	1.0977	0.5755	0.4994
Australia	AUS	3600040	3618819	0	-0.067	0.5836	0.7162	-0.3031	-0.3528	0.7827	-0.1727	0.1959
Australia	AUS	3600040	3616736	1	-0.6943	-0.0013	-0.335	0.2036	0.0347	0.0818
Australia	AUS	3600040	3606886	1	-0.894	-1.0212	-0.7902	0.0542	-1.0675	0.3587	-1.2871	-0.7108
Australia	AUS	3600040	3618828	1	0.8441	-0.4516	1.9359	0.1192	-0.0963	0.5064	-2.1355	2.0955
Australia	AUS	3600040	3609164	1	-0.9847	-0.59		-0.5086	-0.4569	-0.0821
Australia	AUS	3600040	3617983	1	0.628			-0.447	-1.1358	0.3104
Australia	AUS	3600040	3619632	1	-0.1226	-1.0212	0.0226	-0.5016	-1.3438	-0.0558	-0.6852	-0.1563
Australia	AUS	3600040	3609342	1	0.71	-1.0318	-1.4259	-0.2143	-1.42	0.3949	-2.1355	0.4385
Australia	AUS	3600040	3605580	0	0.78				0.046
Australia	AUS	3600040	3609663	0	-0.0078	0.0649	0.4548	0.9613	-0.0707	1.1968	-0.3553	-0.6959
Australia	AUS	3600040	3617623	0	0.9441	-0.8893	-1.4242	-0.093	-0.943	0.6524	-1.5596	-1.4991
Australia	AUS	3600040	3617733	0	-0.3156	2.6352	1.9359	1.2836	0.8779	1.5721	2.4277	2.0955
Australia	AUS	3600041	3603909	1	1.0954	-0.59	-0.227	0.5316	-0.2088	0.8499	-0.3237	0.1216
Australia	AUS	3600041	3604801	1	1.4714	0.1852	-0.1587	0.2827	-0.0348	1.2112	-0.1727	-0.8028
Australia	AUS	3600041	3602449	0	-0.2397	-0.9443	-0.691		-0.8941	0.486	-0.5178	-0.7108
Australia	AUS	3600041	3613402	1	1.1512
Australia	AUS	3600041	3616168	1	1.3262			0.3426	-0.1716
Australia	AUS	3600041	3601597	1	0.1085	-0.1789	-0.7902	-0.0403	-0.8614	0.4791	-0.7838	-0.8198
Australia	AUS	3600041	3604084	1	0.3196				-0.0166
Australia	AUS	3600041	3615980	1	1.3464	0.5179	-1.0611	0.8057	0.0133	0.5231	0.0256	-0.5912
Australia	AUS	3600041	3612110	1	0.8249	1.1592	1.4187	0.1072	0.4851	0.5255	0.9685	1.2147
Australia	AUS	3600041	3611857	1	1.4272			0.5184	1.0411	0.6608
Australia	AUS	3600041	3612570	1	0.9112				-1.0525
Australia	AUS	3600041	3614068	1	0.8536	0.3289	0.0226	0.7113	1.1875	1.0062
Australia	AUS	3600041	3603900	1	1.4416				-0.5271
Australia	AUS	3600041	3600240	1	1.5165	0.1882	0.4173	0.3833	0.2101	0.3282	-0.5764	0.4504
Australia	AUS	3600041	3619084	1	0.7341	2.6935		0.8746	0.906	0.7175
Australia	AUS	3600041	3610509	1	1.6851	0.6464	1.9359	0.5014	0.2644	0.8533	-1.0722	1.515
Australia	AUS	3600041	3617905	0	1.2065
Australia	AUS	3600041	3620661	0	1.0702	1.1576	1.9359	0.9797	0.8779	1.0442	2.4277	2.0955
Australia	AUS	3600041	3600328	0	0.5227	1.4003	1.9359	0.4268	0.6503	0.7256	-0.7867	2.0955
Australia	AUS	3600041	3606040	0	0.7457			0.1053	-0.7419	0.4394
Australia	AUS	3600041	3609195	0	1.4695	-0.0862	0.0226	0.7113	-1.0993	1.0062	-0.6852	0.1216
Australia	AUS	3600041	3617771	0	0.5261			0.2137	-0.5502
Australia	AUS	3600041	3608378	0	0.593				-0.2201
Australia	AUS	3600041	3618736	0				0.8384	0.7983	1.874
Australia	AUS	3600041	3615174	0	1.1162	0.7989		-0.4159	-0.0788	0.3606
Australia	AUS	3600041	3607389	0	1.0809		0.0226	0.4431	-0.8673		0.5909
Australia	AUS	3600041	3610340	0	-0.5232		-0.4427		2.2771
Australia	AUS	3600041	3607334	0	1.7747	0.9454	1.9359	0.6527	0.8485	1.0598	1.8085	1.3857
Australia	AUS	3600041	3604328	0	1.0944	-0.0933	1.036	-0.1209	-0.2307	-0.0465	-0.2857	2.0955
Australia	AUS	3600041	3619950	0	0.9742				-0.4818
Australia	AUS	3600042	3608106	1	0.1179	0.9275	0.4562	0.8984	0.3366	0.698	-0.176	-0.9299
Australia	AUS	3600042	3603615	1	0.4197	-0.0862	0.0226	0.0043	-0.5377	-0.1574	0.5755	0.1216
Australia	AUS	3600042	3618891	1	0.1644	-0.2479	0.0226	1.2836	1.9519	1.597	0.5755	0.1216
Australia	AUS	3600042	3613694	0	1.377	-0.5673	0.0226	3.6039	4.8357	1.1904	0.5755	-0.3297
Australia	AUS	3600042	3606686	0	-1.463	-0.2662	1.1381	-0.5076	-0.4277	0.4101	0.8038	1.1013
Australia	AUS	3600042	3601975	0	-0.1651	1.4003	0.8877	0.6492	0.1667	1.1059	1.8077	0.8375
Australia	AUS	3600042	3619844	0	0.5924	0.9271	1.4967	0.7617	0.9282	0.9574	1.1375	2.0955
Australia	AUS	3600042	3615758	1	0.4904	0.4012	0.586	0.2774	-0.2425	1.2276	-0.3727	0.2996
Australia	AUS	3600042	3607102	0	0.102	0.7211	1.9359	0.5488	-0.3144	0.2336	-0.6852	2.0955
Australia	AUS	3600042	3602478	0	0.4315	0.7825	0.5241	0.2604	0.2918	1.0171	0.5684	1.4234
Australia	AUS	3600043	3606956	0
Australia	AUS	3600043	3612990	1	0.3317	0.3266	0.3576	0.9795	0.4745	1.3634	0.1693	-1.9916
Australia	AUS	3600043	3612193	1	0.7862
Australia	AUS	3600043	3601780	1	1.0201	2.6352	0.0226	2.8639	1.5559	3.6292	0.5755	0.1216
Australia	AUS	3600043	3607508	1	1.0766	2.6352	1.0108	2.1337	0.8618	1.3297	0.542	2.0955
Australia	AUS	3600043	3611369	1	-0.3047	-0.2624	0.1386	0.726	-0.3041	0.7875	-0.5945	0.1216
Australia	AUS	3600043	3616305	0	1.398	0.4594	-0.7584	0.3064	-0.1074	1.2675	-0.1026	0.1216
Australia	AUS	3600043	3618171	0	-0.5578	-0.0862	0.0226	0.4529	1.4951	1.2182	0.5755	0.1216
Australia	AUS	3600043	3610893	0	-0.1207
Australia	AUS	3600043	3618376	0
Australia	AUS	3600043	3602508	0	0.8177	0.0789	1.2341	0.4124	-0.0995	1.0582	-0.0857	1.1508
Australia	AUS	3600043	3600781	0	0.083	1.7162	1.9359	0.8829	1.1937	3.241	2.4277	2.0955
Australia	AUS	3600043	3610780	1	0.7698	0.1892	-0.1119	1.1247	0.2527	1.2182	-1.305	1.2147
Australia	AUS	3600043	3607167	0	0.3212	0.3326	-1.0611	0.7124	0.2725	1.0434	0.5755	0.1216
Australia	AUS	3600043	3602884	1	0.864	1.7162	1.9359	1.0113	0.8981	1.6076	2.4277	2.0955
Australia	AUS	3600043	3613757	0	-0.3843
Australia	AUS	3600043	3604031	0	-1.0268
Australia	AUS	3600044	3600294	1	0.8065	-0.4314	0.0226	0.587	-0.19	0.6859	0.0256	0.1216
Australia	AUS	3600044	3600964	0	0.37	0.9454	0.0226	0.7225	0.0727	1.7795	0.8038	0.1216
Australia	AUS	3600044	3609083	1	0.7456	0.5836	1.9359	1.123	-0.0634	0.6759	-0.0585	0.1216
Australia	AUS	3600044	3605315	1	-1.1406	1.7162	1.4967	1.7792	0.624	1.4105	-0.4948	2.0955
Australia	AUS	3600044	3602888	1	0.6673	2.6352	-0.408	1.074	-0.1559	0.6438	0.1524	-1.2965
Australia	AUS	3600044	3612494	1	0.7189	-0.7221	0.0226	0.6026	-0.7202	1.0218	-0.1722	-0.5475
Australia	AUS	3600044	3619895	1	0.196	-0.4314	0.0226	0.2764	0.0779	0.5333	-0.4575	0.9339
Australia	AUS	3600044	3605104	1	-0.7165	1.1493	-0.5492	0.13	-0.5414	0.4697	-0.2821	-0.4607
Australia	AUS	3600044	3611775	1	1.1998	1.7671	0.6825	0.8541	0.1123	0.8848	0.1479	0.9444
Australia	AUS	3600044	3607290	0	-0.0829	2.6352	1.9359	2.0048	0.543	2.6944	2.4277	2.0955
Australia	AUS	3600044	3607422	0	0.3745	0.1411	0.8038	-0.0897	-0.0113	0.1931	-0.5832	2.0955
Australia	AUS	3600044	3618389	0	0.5851	-0.2662	0.4173	0.4692	-0.7518	0.4854	-0.4948	0.1216
Australia	AUS	3600044	3607302	0	-0.8657	0.9718	-0.7902	0.8506	0.885	1.1988	-0.2852	0.1216
Australia	AUS	3600044	3620627	0	0.757	-1.2786	1.9359	3.6039	4.8357	1.2877	-0.304	0.6559
Australia	AUS	3600044	3607513	0	0.6322	0.0467	0.0226	0.5324	0.265	1.2575	0.5755	-0.5912
Australia	AUS	3600044	3614013	0	0.6288	-0.0862	0.0226	0.083	-0.2131	0.2679	0.5755	0.1216
Australia	AUS	3600044	3605888	0	0.4693	0.3875	1.4967	0.1651	-0.1574	1.275	0.5755	1.3857
Australia	AUS	3600044	3600514	0	0.0806	-0.269	0.8038	0.6061	0.0172	1.0011	-0.6852	2.0955
Australia	AUS	3600044	3617268	1	1.9241	0.3178	1.9359	0.9193	0.3051	1.1061	-0.5798	0.1216
Australia	AUS	3600044	3611203	0	1.4087	0.3404	-0.7584	0.4173	-0.832	0.9325	-0.8512	0.8903
Australia	AUS	3600045	3612687	1	-0.5935
Australia	AUS	3600045	3613030	0	-0.1667	-0.2712	0.0226	1.0982	0.0647	1.0062	0.5755	0.1216
Australia	AUS	3600045	3613745	0	-1.4934	2.6352	1.9359	1.0963	-0.396	-0.0932	-1.4019	2.0955
Australia	AUS	3600045	3615070	1	0.2894	-0.0862	0.1386	0.4822	0.1453	0.2578	0.5755	0.1216
Australia	AUS	3600045	3619235	1	0.5982	-0.0862	-0.227	1.3321	-0.4215	1.0512	0.1701	0.1216
Australia	AUS	3600045	3612389	1	-0.6973
Australia	AUS	3600045	3609426	1	-0.5746
Australia	AUS	3600045	3609742	1	-1.052	0.9637	0.586	0.7628	-0.0158	0.8678	-0.7838	1.1232
Australia	AUS	3600045	3610592	1	-0.2713	0.4658	-0.4659	0.6116	-0.3917	0.4284	-0.2821	-0.7108
Australia	AUS	3600045	3607084	1	0.4783	2.6352	1.4967	0.6307	0.4197	0.581	-0.454	0.9973
Australia	AUS	3600045	3604432	1	0.5116	0.2032	0.4173	0.5871	0.0196	0.4994	-1.2835	-0.1563
Australia	AUS	3600045	3616788	0	0.3017	0.4457	1.9359	0.3723	-0.318	0.8558	0.0215	2.0955
Australia	AUS	3600045	3603946	0	0.1627	1.4003	0.5764	-0.4684	0.0631	0.6437	0.1922	0.4777
Australia	AUS	3600045	3607822	0	0.1446
Australia	AUS	3600045	3619441	0	-1.429				-0.1544
Australia	AUS	3600045	3606322	0	-0.2625	-0.4314	0.0226	1.036	0.8028	1.639	0.5755	0.1216
Australia	AUS	3600045	3617934	0	0.7597	0.9484	0.0226	0.4075	0.0294	0.5288	-0.0651	-0.5251
Australia	AUS	3600045	3613591	0	-0.594	-0.2662	0.0226	0.6614	0.112	0.2707	0.5755	0.1216
Australia	AUS	3600045	3616783	0	-0.7371
Australia	AUS	3600046	3613551	0	-1.0396	-0.4314	0.0226	1.2836	0.4115	0.9336	-0.6852	0.1216
Australia	AUS	3600046	3616429	1	0.6117
Australia	AUS	3600046	3606527	0	0.5974	-0.0862	-1.1926	-2.6893	0.1587	-1.6678	0.5755	0.1216
Australia	AUS	3600046	3602031	0	-0.5289	-0.2479		0.3721	0.4103	0.3388
Australia	AUS	3600046	3620200	1	-1.1397	0.468	-0.6315	0.1306	-0.4755	0.7108	-0.0823	-0.7496
Australia	AUS	3600046	3600902	1	-0.1657	-0.1167	0.8038	0.645	0.0423	0.6281	-0.9711	-0.1563
Australia	AUS	3600046	3603385	1	0.6351	-0.59	-1.0488	0.1456	-0.6265	0.575	0.1701	-1.2651
Australia	AUS	3600046	3617235	1	-0.5332	-1.4144		1.1527
Australia	AUS	3600046	3609134	1	-1.6345			-2.6893		0.414
Australia	AUS	3600046	3603835	1	-0.5881	-0.0862	-0.227	0.1988	-0.4589	0.5406	-0.1727	0.1216
Australia	AUS	3600046	3614258	0	0.448	-0.5852	0.4173	0.0405	-0.4041	0.3845	0.3473	0.1959
Australia	AUS	3600046	3611656	1	-1.1628	-0.7221	0.0226	0.3069	-0.6447	1.1614	0.3482	-0.2726
Australia	AUS	3600046	3606011	0	0.3006	1.1576
Australia	AUS	3600046	3610714	0	-2.029
Australia	AUS	3600046	3617404	0	-0.0321	-0.7162	0.0226	-0.1219	-1.3486	-0.7847		0.1216
Australia	AUS	3600046	3614909	0		-1.3541	-1.1926	1.0822	-3.7095	1.0062	-0.6852	-1.1252
Australia	AUS	3600046	3601807	0	-0.3575
Australia	AUS	3600046	3611721	0	-0.9707				-0.8537
Australia	AUS	3600046	3616946	1	-0.384	0.5946	1.1381	0.4009	0.7782	0.4394	1.0267	2.0955
Australia	AUS	3600046	3617050	1	-0.9519	0.6608	0.0226	0.8078	-0.4215	0.507	-0.6595	-1.8258
Australia	AUS	3600046	3615537	1	-0.6421	-0.4203	0.9247	-0.6025	0.0503	-0.8849	-0.4948	-0.1563
Australia	AUS	3600046	3614893	1	-0.6755	-0.2662	-1.4011	-0.4174	0.2795	0.369	0.1701	-2.5027
Australia	AUS	3600046	3603070	1	-0.0151	-0.1473	0.0226	-0.0677	0.3344	-0.4753	0.5755	-0.5912
Australia	AUS	3600046	3611888	0	-0.1257
Australia	AUS	3600046	3603937	1	1.2877
Australia	AUS	3600046	3607719	1	-0.531
Australia	AUS	3600046	3604197	1	-0.4869	0.6492	1.0108	0.3244	1.1107	0.7442	1.1375	2.0955
Australia	AUS	3600046	3612968	0	1.2969	2.6352	1.4967	0.863	4.8357	1.5721	2.4277	0.8567
Australia	AUS	3600046	3609549	0	-0.6014	-0.0862	-0.9874	-2.6893	-0.1007	0.5222	0.2287	-0.4607
Australia	AUS	3600046	3609273	0	-0.6957	-1.6431	-0.6116	0.5367	-0.1428	0.6791	-0.5656	-1.5059
Australia	AUS	3600046	3613659	1
Australia	AUS	3600046	3612427	0	-1.1513
Australia	AUS	3600046	3605188	0	-0.6271	-0.7968	0.0226	0.0991	-0.2886	0.714	0.5755	-0.4607
Australia	AUS	3600046	3618903	0	0.6816	-0.103	-0.4728	-0.7289	0.6322	0.8511	-0.3912	-0.1563
Australia	AUS	3600047	3617892	0	0.9136	-0.2662	-0.227	0.0336	-0.1232	0.6691	0.5755	-0.8198
Australia	AUS	3600047	3603065	1	0.4719	0.9526	0.0226	0.4842	1.7564	0.2042	0.0693	0.1216
Australia	AUS	3600047	3618867	1	0.7393	0.2516	0.1386	-0.2671	-0.754	-0.0922	-1.0722	-0.959
Australia	AUS	3600047	3616344	1	0.7643	0.0441	1.9359	0.3766	-0.0526	0.4618	-0.4771	0.4504
Australia	AUS	3600047	3601651	1	-0.7404	-0.5743	-1.0611	0.3501	0.2287	0.8459	-0.2668	-0.7496
Australia	AUS	3600047	3605255	1	0.6465	0.9349	1.9359	1.0397	0.799	1.6268	0.7812	2.0955
Australia	AUS	3600047	3608534	0	1.1054	1.1352	1.9359	0.3083	-0.0304	1.0484	1.3471	2.0955
Australia	AUS	3600047	3616109	0	0.2358	1.4003	1.1355	0.4125	0.0119	1.1414	0.9677	0.9339
Australia	AUS	3600047	3608053	0	2.2662	-1.1117	1.9359	1.1772	-0.9769	0.7875	-0.6852	0.1216
Australia	AUS	3600047	3620330	0	-0.0581	0.7946	1.4967	0.7113	-0.1786	0.5203	-0.3882	0.6559
Australia	AUS	3600047	3610975	0	0.3211	1.4003	1.9359	-1.7857	0.3164	0.9307	1.5037	2.0955
Australia	AUS	3600047	3607948	0	1.3777	0.9454	0.0226	-0.0571	0.7864	1.5644	0.5755	0.8136
Australia	AUS	3600047	3615185	0	0.6713	-0.0994	-0.1587	0.1597	-0.8785	0.7084	-0.6852	-0.2503
Australia	AUS	3600047	3602119	0	-0.8735	-0.2662	0.0226	-0.6486	-0.3473	-0.1189	0.1693	-0.1563
Australia	AUS	3600047	3602296	0	-0.3628	-0.2479	-0.9084	0.2134	0.182	0.4534	0.8038	0.4994
Australia	AUS	3600047	3606905	1	-0.0054	0.5177	-0.6587	0.2568	-0.6254	0.4856	-0.6852	-1.1252
Australia	AUS	3600047	3610331	0	-0.3756	-0.21	1.1657	-0.0291	-0.0275	0.5626	0.0215	2.0955
Australia	AUS	3600048	3619188	1	0.7418	0.5091	-0.6315	0.5553	-0.7688	1.1768	-0.0987	0.0876
Australia	AUS	3600048	3603609	1	0.1282	-0.4203	0.0226	0.295	-0.2279	0.9733	-0.2821	0.1216
Australia	AUS	3600048	3609131	1	-0.6316
Australia	AUS	3600048	3600102	1	0.1354	-0.4516	-0.691	0.5916	-1.5394	1.6302	-1.305	-0.4377
Australia	AUS	3600048	3606898	1	1.3218	-0.4136	-0.691	-0.0412	-0.3729	0.6054	-1.5848	-0.4607
Australia	AUS	3600048	3600273	1	-0.3717	-0.7221	0.0226	0.9162	0.2156	1.4769	-0.6852	-0.4784
Australia	AUS	3600048	3600154	1	1.0765	0.4012	-1.088	0.2652	-0.8245	0.7538	-0.7867	0.1216
Australia	AUS	3600048	3600118	0	0.8571	-0.2662	0.4173	0.0182	0.0239	0.9225	0.1693	0.1216
Australia	AUS	3600048	3607602	0	-0.441	-0.0862		0.1485	-0.0076	0.6574
Australia	AUS	3600048	3600987	0	-0.2071	-0.59	0.0226	0.6769	0.0731	0.4211	0.3482	0.1216
Australia	AUS	3600048	3605556	0	0.839	-0.7836	0.4173	-0.1011	-0.3567	0.9877	0.0215	0.1216
Australia	AUS	3600048	3610424	0	-0.3276	-0.4314	0.0226	0.244	-0.6693	1.2438	0.3473	-0.2882
Australia	AUS	3600048	3606677	0	-0.5777	-0.0862	0.0226	1.4229	1.8112	1.4283	2.4277	0.1216
Australia	AUS	3600048	3614136	0	0.4801	0.3803	1.9359	0.739	1.0771	1.6944	2.4277	2.0955
Australia	AUS	3600048	3605562	0	0.4739	-0.4343	-0.9607	0.258	0.0016	0.8845	0.3768	0.0484
Australia	AUS	3600049	3614213	0	-0.6849
Australia	AUS	3600049	3604059	1	-1.0443
Australia	AUS	3600049	3620355	1	-1.3673
Australia	AUS	3600049	3614711	1	-2.6303			0.0651	-1.0333
Australia	AUS	3600049	3606974	1	-0.7315	-0.0862		0.3227	1.2243	-0.089
Australia	AUS	3600049	3612332	1	1.1676			-2.6893	-2.438	-1.2919
Australia	AUS	3600049	3618521	1	-0.0734
Australia	AUS	3600049	3608372	1	0.7816			0.2053	0.235	0.6953
Australia	AUS	3600049	3611169	0	-0.8374	2.6352	1.9359	3.6039	4.8357	3.6292	2.4277	2.0955
Australia	AUS	3600049	3605276	0	-0.2074			-0.0389	0.6568	0.6654
Australia	AUS	3600049	3615202	0
Australia	AUS	3600049	3604745	0		-1.3452	-1.1926	0.7113	0.4761	1.0062	0.5755	0.1216
Australia	AUS	3600049	3604146	0	-0.3793			1.4965	0.5694
Australia	AUS	3600049	3616588	0	1.9973			3.6039		3.6292
Australia	AUS	3600049	3613068	0	-0.7501			0.8247	3.4844	0.5431
Australia	AUS	3600049	3613965	0	0.96	2.6352	1.9359	3.6039	0.7875	3.6292	1.836	2.0955
Australia	AUS	3600049	3602970	0	0.471	2.6352	0.0226	1.2836	0.7481	1.4524	-0.6852	-0.5813
Australia	AUS	3600049	3605545	1	-1.7787
Australia	AUS	3600049	3620564	1	-0.6148			1.1164	0.2739
Australia	AUS	3600049	3610598	0	-0.3609			-0.0374	-0.1789	0.6701
Australia	AUS	3600049	3605817	0	-0.9249
Australia	AUS	3600050	3604786	1	-0.9825	0.2032	-1.1346	-0.2954	-1.0251	-0.5309	-0.4948	-0.7496
Australia	AUS	3600050	3605106	1	0.7899	0.3178	-0.1972	-0.1967	-1.5479	0.3336	0.0256	-0.1563
Australia	AUS	3600050	3616812	1	-0.3173	-0.4314	-0.691	-0.1608	-0.2637	0.1328	-1.2871	0.1959
Australia	AUS	3600050	3606653	1	-0.7655	-0.269	-0.5472	0.1235	-0.5584	0.1898	-0.6852	0.2224
Australia	AUS	3600050	3601048	0	1.8244	1.7162	0.586	0.0859	0.8854	0.3896	0.5755	1.1232
Australia	AUS	3600050	3601475	0	-0.2472	2.6352	1.9359	0.0676	0.9134	0.5317	0.7017	1.515
Australia	AUS	3600050	3614423	0	0.7459	-0.5743	0.0226	0.082	-0.025	0.7219	-0.6852	-0.2503
Australia	AUS	3600050	3613266	0	1.1397	-0.3486	1.1657	-0.0813	0.8877	0.2488	0.8038	0.4184
Australia	AUS	3600050	3610035	0	0.1795	-1.3452	0.0226	0.3867	-0.62	-0.3936	-0.3733	0.1339
Australia	AUS	3600050	3619972	0	0.0687	-0.4314	0.0226	0.1053	-0.9225	0.414	0.5755	0.1216
Australia	AUS	3600050	3605148	1	-1.9592	-1.4832	-0.6863	-0.5182	-1.9645	-0.1057	-2.1355	-1.7277
Australia	AUS	3600050	3617762	1	0.4107	-0.0862	0.0226	1.1179	0.8217	1.5721	0.5755	0.1216
Australia	AUS	3600050	3604895	1	0.2934	-0.2662	0.0226	-0.4692	-0.5158	-0.0162	-0.4948	-0.2503
Australia	AUS	3600050	3612950	0	0.5636	-0.192	0.8571	-1.6455	-0.7332	0.9294	0.1693	0.5553
Australia	AUS	3600050	3612726	0	-0.643	-0.0862	-0.5907	-0.6486	0.1891	-0.8768	-0.176	-0.2503
Australia	AUS	3600051	3609008	1	0.0499
Australia	AUS	3600051	3611419	1	0.6291
Australia	AUS	3600051	3605860	1	-2.9188
Australia	AUS	3600051	3613500	1	0.5554
Australia	AUS	3600051	3619408	1	1.0663	-0.0219	1.1381	0.5132	-0.5047	0.9475	-0.3876	0.1216
Australia	AUS	3600051	3613830	1	-0.6501				-0.6988
Australia	AUS	3600051	3600885	1
Australia	AUS	3600051	3619711	1	0.2166
Australia	AUS	3600051	3607002	1	0.5073
Australia	AUS	3600051	3613713	1	0.7525
Australia	AUS	3600051	3615179	1	0.8944
Australia	AUS	3600051	3615051	1	-0.8468
Australia	AUS	3600051	3613480	1	0.3975
Australia	AUS	3600051	3602527	1	-0.5742
Australia	AUS	3600051	3616943	1	1.211	-0.4314	0.0226	0.8685	0.4303	1.3355	0.1693	0.1216
Australia	AUS	3600051	3610169	1	1.0764	-0.0862	1.9359	-0.1348	-0.2145	-0.0043	-0.1722	0.5553
Australia	AUS	3600052	3615426	1	-1.2804	-0.4203	0.1386	-0.2848	0.0295	0.5078	-0.2821	-0.1563
Australia	AUS	3600052	3616272	1	0.2973	-0.4314	-0.5759	0.0641	-0.5978	0.2967	-0.1722	-0.6158
Australia	AUS	3600052	3610643	1	0.1885	0.5923	-0.9351	-0.0141	-0.7002	0.1529	-1.2871	-1.1068
Australia	AUS	3600052	3615810	1	1.193	0.1753	0.0226	1.0774	0.21	0.7424	0.1701	0.1216
Australia	AUS	3600052	3620013	1	-0.6791	-0.2509	-1.0611	-0.1703	-0.3342	0.406	-0.6852	-0.1563
Australia	AUS	3600052	3609439	1	0.9921	-0.269	0.1386	0.7337	-0.7671	0.5356	-1.054	0.1216
Australia	AUS	3600052	3616229	1	0.6102	0.67	-0.2133	0.6049	-0.3348	0.985	-0.0992	-0.7887
Australia	AUS	3600052	3602477	1	0.7899	-0.0862	-0.2134	0.4615	0.0611	1.2031	0.5755	0.1216
Australia	AUS	3600052	3606840	1	-0.0711	-0.0862	-1.0611	-0.1675	-0.4516	0.3073	-0.6852	-0.1563
Australia	AUS	3600052	3606888	1	-1.1044	-0.59	0.0226	0.608	0.1706	0.6069	-0.1157	-0.4607
Australia	AUS	3600052	3601614	1	-0.7014	2.6352	1.9359	0.4164	0.7397	0.6632	-0.3206	1.1286
Australia	AUS	3600052	3601164	1	0.2196	0.2032	-0.4338	-0.1338	-0.3643	-0.0589	0.5826	-0.5461
Australia	AUS	3600052	3617567	1	-0.8791	-0.1945	-1.0611	-1.0549	-0.3222	0.088	-0.6852	-0.7639
Australia	AUS	3600052	3615397	1	0.2062	-0.2479	-0.227	3.6039	0.2472	0.3567	0.3482	0.1216
Australia	AUS	3600052	3616861	0	-0.2297	-0.0966	0.0226	0.9119	0.4666	1.2726	0.5755	-0.1563
Australia	AUS	3600052	3613627	0	-1.2565	-0.7199	1.9359	0.1053	-0.0521	0.5475	-0.6852	2.0955
Australia	AUS	3600052	3602084	0	-0.0997	1.3403	0.0226	-0.1428	0.0279	0.2891	0.5755	0.1216
Australia	AUS	3600052	3614257	0	-1.63						0.5755
Australia	AUS	3600052	3607249	0	-0.1225	0.9718	0.0226	1.2836	-0.0173	0.998	0.5755	0.1216
Australia	AUS	3600053	3616801	0	-0.4066
Australia	AUS	3600053	3604905	1	1.1651
Australia	AUS	3600053	3604575	1	0.0515	0.5982	0.4173	-0.3087	0.0661	-0.0483	-2.1355	-0.4607
Australia	AUS	3600053	3605878	1	0.503
Australia	AUS	3600053	3602458	1	-0.6532	-2.9627	-0.9418	-0.7368	-2.4298	0.0561	-2.1355	-0.7441
Australia	AUS	3600053	3603746	1	-1.4474				0.4634
Australia	AUS	3600053	3614260	0	-0.8252
Australia	AUS	3600053	3605213	0
Australia	AUS	3600053	3618674	0					-0.122	-1.3923		2.0955
Australia	AUS	3600053	3617589	0	-1.0617	0.468	-0.3802	0.7743	-0.2117	0.928	0.0256	-0.2503
Australia	AUS	3600053	3609595	0	0.5521
Australia	AUS	3600053	3616922	0	0.2317
Australia	AUS	3600053	3605899	0	1.0733				-0.6196
Australia	AUS	3600053	3618664	0	-0.8964
Australia	AUS	3600053	3602741	0	1.2862				1.467
Australia	AUS	3600053	3601899	1	0.4599			-0.1538	0.0427
Australia	AUS	3600053	3618013	1	-0.0217
Australia	AUS	3600053	3602111	0	-0.1388
Australia	AUS	3600053	3614089	0	-1.7786
Australia	AUS	3600053	3618113	0	-0.599
Australia	AUS	3600054	3606796	1	0.0657	-0.4699	-0.6843	0.445	-0.5194	0.5234	-0.6852	-0.2503
Australia	AUS	3600054	3611551	0	-0.3315	2.6352	-0.227	0.1053	0.7214	3.6292	2.4277	2.0955
Australia	AUS	3600054	3607293	0
Australia	AUS	3600054	3610215	1	-1.0092	0.2185	0.4173	-0.1433	-0.8356	0.0935	-1.305	-0.1563
Australia	AUS	3600054	3616321	1	0.8069	0.7156	0.4173	-0.1616	0.3652	0.4722	-0.1727	1.1013
Australia	AUS	3600054	3608718	1	-1.0327
Australia	AUS	3600054	3619885	1	0.6305	-0.7221	-0.3048	-0.7318	-0.5375	0.1378	-0.9906	-0.8813
Australia	AUS	3600054	3619468	1	0.7338	0.4546	0.0226	-0.006	0.0408	0.4921	0.3482	0.1216
Australia	AUS	3600054	3602101	1	0.8396	0.271	-1.1908	-0.4644	-0.0217	-0.1219	-1.5596	-0.2709
Australia	AUS	3600054	3613643	1	0.3373	-1.0719	0.894	0.176	-0.9829	0.3942	-1.5848	-1.236
Australia	AUS	3600054	3614140	1	0.5814	0.0467		0.1156	-0.4961	0.7621	-2.1355	-1.5298
Australia	AUS	3600054	3610322	0	0.2497	0.5946	0.586	-0.6506	-0.096	-0.2781	0.0405	-0.2726
Australia	AUS	3600054	3620497	0	-0.4419	-0.0862	0.0226	0.3505	-0.3131	0.555	-0.1727	0.1216
Australia	AUS	3600054	3619994	0	-0.5212	-0.4314	0.0226	0.2906	-0.0995	0.1157	-0.4948	0.1216
Australia	AUS	3600054	3600360	0	-0.3684
Australia	AUS	3600054	3610992	0	0.1008	-0.8419	-1.263	-2.6893	-0.8862	-0.7847	-2.1355	0.8567
Australia	AUS	3600054	3611073	0	0.3415	2.6352	0.8348	-2.6893	0.3688	1.1258	0.5755	0.1216
Australia	AUS	3600054	3620676	0	-0.4005	0.0789	0.0226	-0.2896	-0.0285	0.0386	0.8038	-0.1563
Australia	AUS	3600054	3604385	0	-0.5643	0.1852		-0.1678	-0.4626	-0.1805	0.8098	0.7141
Australia	AUS	3600054	3607867	1	0.0201	0.0566	-0.652	-0.2914	0.4135	0.2145	0.1693	-0.4607
Australia	AUS	3600054	3611185	1	-0.1384	-0.0862	1.0524	0.5454	2.3485	0.8193	0.5755	0.833
Australia	AUS	3600054	3600107	1	-0.8835	2.6352	1.9359	-2.6893	-3.7095	-1.6678	2.4277	-0.5332
Australia	AUS	3600054	3608329	0	-1.9922	-2.9627	-0.7249	-0.3931	-0.1998	0.763	-0.1566	-0.5912
Australia	AUS	3600054	3603217	0	-0.0177	-0.0862	-0.4728	-2.6893	-0.7625	1.8899	-0.4771	0.7611
Australia	AUS	3600055	3612490	0	0.688	0.8046	0.1386	0.2231	0.2026	0.8256	-0.4575	0.4777
Australia	AUS	3600055	3617877	0	-0.2984
Australia	AUS	3600055	3617894	0	0.7282	0.2762	1.1657	0.5071	-0.1771	0.9737	-0.309	0.8567
Australia	AUS	3600055	3615783	0	0.7237	-0.0862	-1.1926	0.4616	-0.0259	1.5476	0.5755	0.1216
Australia	AUS	3600055	3602048	0	-0.0999	-0.4488	0.0226	0.6717	0.5395	0.4688	-0.1026	-0.1563
Australia	AUS	3600055	3608441	0	-0.0474			1.2128	0.5121
Australia	AUS	3600055	3617031	0	0.9376
Australia	AUS	3600055	3616898	0	0.1358	0.1997	1.9359	-0.6491	0.2415	0.8319	0.5755	1.1013
Australia	AUS	3600055	3612063	0	0.2319				0.3484
Australia	AUS	3600055	3620195	0	1.2796	0.7821	1.9359	1.1581	0.2906	1.1397	1.656	2.0955
Australia	AUS	3600055	3607192	0	-0.389
Australia	AUS	3600055	3602392	0	1.8102	-0.0862	0.0226	0.6375	0.2197	0.404	0.5755	-1.1252
Australia	AUS	3600055	3609923	0	0.1489	-0.0862	0.0226	1.1994	1.6005	0.9129	0.5755	0.1216
Australia	AUS	3600055	3609686	0	1.0955	0.64	0.4173	-0.0081	0.3375	1.3626	0.3473	1.515
Australia	AUS	3600055	3600631	0	-0.2195	-0.0862	0.0226	3.6039	1.5928	3.6292	0.5755	0.1216
Australia	AUS	3600056	3614296	0	0.4879	0.1973	0.1386	0.6443	0.4543	1.3637	0.5755	-0.2503
Australia	AUS	3600056	3610471	0	0.9737	0.5056	1.9359	-0.3988	0.7934	0.6761	2.4277	0.7611
Australia	AUS	3600056	3607262	0	0.384	-0.0994	-0.691	-0.0753	-0.4867	0.2115	-0.5607	-0.4607
Australia	AUS	3600056	3611104	1	0.9484	0.9349	-0.9285	0.11	-0.8152	0.48	-0.6454	-0.8745
Australia	AUS	3600056	3617333	1	0.0475	0.2032	-0.3802	0.4563	0.4702	0.4481	-0.1566	0.1216
Australia	AUS	3600056	3602367	1	0.9389	-0.7221	0.0226	-0.21	-0.9171	0.5375	-0.7867	-0.1563
Australia	AUS	3600056	3617626	1	-0.6013	-0.0862	0.1386	-0.094	-0.508	0.2858	0.0256	-0.7685
Australia	AUS	3600056	3612908	1	-0.3638	-0.2479	0.0226	0.1312	-0.1305	-1.5744	-0.3206	-0.4607
Australia	AUS	3600056	3610198	1	0.8983	0.1371	-1.2044	0.0642	0.0303	0.0559	-1.5596	-0.7816
Australia	AUS	3600056	3604935	1	0.1456	-0.0862	0.0226	0.2402	-0.0584	0.2382	0.1701	0.1216
Australia	AUS	3600056	3603541	0	0.6756	1.0508	1.4967	-0.7973	-0.1178	-0.5569	-0.3059	1.2841
Australia	AUS	3600056	3620495	0	0.7399	-2.9627	-2.664	1.2836	0.8779	-1.6678	2.4277	1.2147
Australia	AUS	3600056	3614115	0	0.0247	-0.938	0.0226	0.1148	-0.1703	0.2993	-0.1972	0.1216
Australia	AUS	3600056	3610624	0	0.5049	-0.2662	-0.3802	0.4067	0.5587	0.8172	0.3482	0.1216
Australia	AUS	3600056	3617054	0	0.5415	-0.2662	0.0226	-1.1465	0.371	0.233	-0.5832	0.1216
Australia	AUS	3600056	3608557	0	1.3964	0.2032	0.4173	1.2284	1.8112	0.823	0.3473	0.1216
Australia	AUS	3600056	3611751	0	1.2537	1.1352	1.9359	0.6751	0.8611	0.9644	2.4277	2.0955
Australia	AUS	3600056	3603228	0	1.2221	-0.0323	1.9359	0.7113	0.5022	0.3144	2.4277	2.0955
Australia	AUS	3600057	3620075	0	0.1936	0.5266	0.4173	-0.2748	-0.8718	0.1978	0.1693	0.1216
Australia	AUS	3600057	3605753	0	-0.3062	-0.0862	0.0226	-0.1278	-0.783	0.0995	0.1693	0.1216
Australia	AUS	3600057	3602833	1	-0.0024	-0.891	0.0226	0.6509	-0.3834	0.7305	-0.5974	-0.3856
Australia	AUS	3600057	3608493	1	0.0685	0.5836	0.8116	1.0495	0.8942	1.1761	-0.6852	-0.6508
Australia	AUS	3600057	3609922	1	0.0541	-0.8398	-1.0611	-0.0501	-0.8441	0.7492	-1.0753	-1.1252
Australia	AUS	3600057	3604506	1	-0.1613	0.5266	0.4173	0.469	0.0973	1.1099	0.1701	0.1216
Australia	AUS	3600057	3610261	1	1.6284	2.6352	1.9359	0.8479	0.3587	1.3853	-0.2821	2.0955
Australia	AUS	3600057	3613637	0	0.9773	-0.2662	-0.9607	-0.0871	-0.7368	0.4481	-0.5832	-0.1563
Australia	AUS	3600057	3611175	0	-0.7609	-2.9627		0.1053	0.4819	0.9126
Australia	AUS	3600057	3620265	0	1.2221	-0.0862	-1.1926	1.2836	0.361	0.9524	0.5755	0.1216
Australia	AUS	3600057	3620023	0	0.1517	-0.269	0.7162	0.2452	-0.1986	0.5803	-0.2821	-0.5912
Australia	AUS	3600057	3607855	0	0.9	-0.0862	0.0226	0.2646	0.6649	0.4394	0.1922	2.0955
Australia	AUS	3600057	3608389	0	0.9848	-0.0219	-0.5836	0.2869	-0.228	0.3077	-0.414	-0.959
Australia	AUS	3600057	3608423	0	0.8542	-0.2662	-0.4806	0.5813	-0.1367	0.8193	0.5755	0.1216
Australia	AUS	3600057	3601471	0	-0.6586			0.2876	0.1771	0.8497
Australia	AUS	3600057	3603747	0	1.0252
Australia	AUS	3600057	3609619	0	0.3334	0.9454	0.0226	0.4485	-0.2302	0.6866	0.5755	0.1216
Australia	AUS	3600057	3610427	1	1.2756	-0.165	0.4173	0.2427	-0.351	0.7375	-0.5974	-0.1563
Australia	AUS	3600057	3618544	1	0.7786	2.6352	1.9359	1.608	0.777	3.6292	2.4277	2.0955
Australia	AUS	3600057	3618656	1	0.7631	-0.0862	0.0226	0.7113	-0.2977	1.0062	0.5755	0.1216
Australia	AUS	3600058	3604807	1	0.8031	0.7946	1.9359	0.5858	1.2211	0.8288	1.4834	2.0955
Australia	AUS	3600058	3601869	0	0.4995	0.6608	1.1752	-1.3102	0.3887	-0.6614	0.5755	0.8375
Australia	AUS	3600058	3618687	0	-0.3955	0.1852	0.0226	-0.4985	-0.0357	-0.3426	-0.3912	0.1216
Australia	AUS	3600058	3602000	1	0.0024
Australia	AUS	3600058	3611455	1	1.073	-1.1408	-0.7638	-1.1482	-1.0573	-1.6678	-0.535	-0.5251
Australia	AUS	3600058	3615336	1	0.1653			0.7767	-0.2386
Australia	AUS	3600058	3609065	1	-0.7041
Australia	AUS	3600058	3607371	1	0.8992
Australia	AUS	3600058	3608729	1	0.4875	-0.983	-0.227	-1.0608	-1.2356	-0.6687
Australia	AUS	3600058	3603093	1	1.427	-0.8489	-1.3943	-1.1482	-0.8782	-1.6678	-0.8686	-0.1563
Australia	AUS	3600058	3617675	0	1.0258	0.4151	1.9359	1.2836	1.6463	0.9697	2.4277	2.0955
Australia	AUS	3600058	3617800	0	-0.1122	0.7308	0.4931	0.0108	0.264	0.8516	-0.8883	-0.0542
Australia	AUS	3600058	3613911	0	0.2217			-1.5123	-0.0954	0.1331
Australia	AUS	3600058	3609873	0	-0.4374		0.0226	-2.6893	0.5129	-0.799	-0.072
Australia	AUS	3600058	3607329	0	1.2867	-0.4314	-0.5034	-0.8301	-0.8207	0.2589	0.1693	1.0448
Australia	AUS	3600058	3614193	0	-1.2804	-1.3452	-1.1926	0.7113	-0.0408	0.4394	-0.6852	-1.1252
Australia	AUS	3600058	3607635	1	-1.3024
Australia	AUS	3600058	3606742	0	0.2129	-0.9363	-0.227	-0.4972	0.0118	0.2819	-0.5832	-0.8198
Australia	AUS	3600058	3617049	0	0.6496	-6.00E-04	1.9359		3.6081		2.4277	0.6135
Australia	AUS	3600058	3605289	0	0.6399	-0.0862	0.0226	3.6039	4.8357	3.6292	0.5755	0.1216
Australia	AUS	3600058	3620101	0	-0.6167						0.5755
Australia	AUS	3600059	3616729	1	-1.2897	0.5266	1.1381	-0.4394	-0.9038	0.2834	-0.6378	1.3857
Australia	AUS	3600059	3613321	1	0.0126
Australia	AUS	3600059	3618368	1	-0.0797	0.3678	-0.732	-0.2946	-0.463	-0.5309	-0.7025	-0.1865
Australia	AUS	3600059	3602952	0	0.0072	2.6352	1.4967	0.3315	0.2102	0.2515	0.0254	0.4385
Australia	AUS	3600059	3610283	0	0.0943
Australia	AUS	3600059	3601400	1	-0.7894	-0.0862	0.0226		0.285	0.6719
Australia	AUS	3600059	3602655	1
Australia	AUS	3600059	3618591	1
Australia	AUS	3600059	3616464	1	-1.5948
Australia	AUS	3600059	3607586	0	-1.3113	0.2842	1.9359	0.0167	1.4491	0.8851	-0.7476	0.9883
Australia	AUS	3600059	3608899	0	-1.8837
Australia	AUS	3600059	3612653	0
Australia	AUS	3600059	3601092	0	0.0911
Australia	AUS	3600059	3600515	0	-1.0179	-0.59	-0.4806	-2.6893	-0.7169	-0.1297	-1.0808	-0.4607
Australia	AUS	3600059	3615820	0	0.029
Australia	AUS	3600059	3612978	0	0.362
Australia	AUS	3600060	3607992	1	-1.1908	-0.0764	-0.227	-0.6491	-0.7382	-0.4464	-0.4948	-0.1563
Australia	AUS	3600060	3604707	1	-0.373	-2.4463	-2.664	0.1053	-1.0385	-1.6678	-1.3153	-1.8806
Australia	AUS	3600060	3607313	0	-1.0544	2.6352	1.9359	0.1053	-0.0852	-0.4795	2.0386	0.2224
Australia	AUS	3600060	3610612	0	-1.3257	0.3239	1.9359	-0.8033	-0.2015	-0.5032	-0.6852	2.0955
Australia	AUS	3600060	3610437	1	-2.5156
Australia	AUS	3600060	3607890	1	-0.4099	-0.2924	-0.442	0.3336	0.3557	0.7037	-2.1355	-1.0454
Australia	AUS	3600060	3614227	1	0.0636	1.7671	-0.4728	-1.2524	-0.6671	0.4951	0.3482	0.1216
Australia	AUS	3600060	3619220	1	-1.3768
Australia	AUS	3600060	3617841	1	0.0733	2.6352	1.9359	0.7113	0.3929	1.4893	2.4277	2.0955
Australia	AUS	3600060	3600125	0	-1.1439	2.6352	1.0433	0.0443	0.5351	-0.2578	1.5037	0.1216
Australia	AUS	3600060	3609894	0	-1.4317	-0.4093	0.0226	0.7113	0.7574	1.0062	0.5755	0.1216
Australia	AUS	3600060	3603194	0	-0.9701			0.3108	0.0839
Australia	AUS	3600060	3613517	1	-0.0459	-0.2662	-1.0611	0.0236	-0.8802	0.5227	-0.4948	-0.959
Australia	AUS	3600060	3614721	1	0.4386	-0.0862	0.0226	0.7113	-0.0408	1.5721	-0.6852	-1.1252
Australia	AUS	3600060	3616124	1	-1.4309
Australia	AUS	3600060	3607869	1				0.4109
Australia	AUS	3600060	3614966	0	-2.0597	-0.0862	-1.1926	-2.6893	4.8357	-1.6678	0.5755	0.1216
Australia	AUS	3600060	3602695	0	-4.4138						0.5755
Australia	AUS	3600060	3616234	1	-0.1083	-0.7815	0.5021	0.6858	0.2511	0.6315	-0.6852	-1.1252
Australia	AUS	3600060	3615225	1	0.0161	-0.2479	0.0226	0.7113	-0.0408	1.0062	0.5755	0.1216
Australia	AUS	3600060	3613257	0	-2.1921	-2.9627	-0.4883	3.6039	0.3116	1.0062	-0.2128	0.4434
Australia	AUS	3600061	3605648	0	0.727			-0.1898	0.165
Australia	AUS	3600061	3605358	0	-0.0822	0.5836	0.0226	-0.3709	-0.1567	0.3567	0.5755	0.1216
Australia	AUS	3600061	3615414	0	1.0251			0.4517	-0.1049	0.7814
Australia	AUS	3600061	3607880	0	-0.1302			-0.154	-0.0336	0.9206
Australia	AUS	3600061	3614338	0	0.482	-0.7815	1.9359	-0.1978	-0.7005	0.3698	0.5755	0.1216
Australia	AUS	3600061	3613001	0	0.1838			-0.1673	-0.0686
Australia	AUS	3600061	3601233	0	-0.346	0.7763		-0.2617	-0.1311	0.331
Australia	AUS	3600061	3619125	0	0.6654	2.6352		1.3038	0.0721	1.1338
Australia	AUS	3600061	3605686	0	0.5311	-0.0994	1.4967	0.3917	-0.0251	1.2246	-0.0992	0.6314
Australia	AUS	3600061	3620393	0	0.8164	0.2063	1.9359	0.3447	0.194	0.7346	2.4277	2.0955
Australia	AUS	3600061	3613309	0	1.0621	-0.2479	0.1386	-0.1979	0.0797	0.3234	-0.1026	-0.5475
Australia	AUS	3600061	3607526	0	0.2235	1.1493	1.4967	0.5611	0.5083	0.5385	1.4834	1.2147
Australia	AUS	3600061	3600568	0	0.0854
Australia	AUS	3600061	3613895	0	-0.7138
Australia	AUS	3600061	3613886	0	0.1983			-0.1378	0.0074
Australia	AUS	3600061	3600045	0	0.9653			-0.413	-1.6125
Australia	AUS	3600062	3616797	1	-0.8468				-0.1303
Australia	AUS	3600062	3620109	1	-0.4321
Australia	AUS	3600062	3613252	1	-0.4616	1.3939	1.1381	-2.6893	0.0181	-0.4384		0.9097
Australia	AUS	3600062	3609010	1	-0.2938	-0.847	0.0226	0.0206	-0.9812	0.6624	-0.8627	-0.7363
Australia	AUS	3600062	3602034	1	-0.3308	0.2086	0.8348	0.626	0.878	0.8178	0.9863	2.0955
Australia	AUS	3600062	3602068	1	0.8174	0.0666	-0.335	-0.3491	-0.6858	-0.1999	-0.5974	-0.1563
Australia	AUS	3600062	3605436	1	0.3493	-0.0862	1.1381	0.0949	0.737	-0.1931	2.4277	2.0955
Australia	AUS	3600062	3619087	0	1.0839			0.8463	0.6583	-1.3841
Australia	AUS	3600062	3605606	0	-1.4671	-0.817	-0.2737	0.6579	-0.3237	-0.2222	-0.3907	-0.5711
Australia	AUS	3600062	3619431	0	-0.0426			0.153	-0.286	0.0714
Australia	AUS	3600062	3612818	0	-0.8729	-0.4251	1.9359	-0.423	-0.5081	0.5097	-0.6852	2.0955
Australia	AUS	3600062	3612384	0	1.0397	0.64	0.8038	-0.785	0.3684	0.1631	-0.1026	1.1508
Australia	AUS	3600062	3617607	0	-1.0712	0.4646	1.9359	0.5795	0.9341	-0.7368	2.4277	2.0955
Australia	AUS	3600062	3601806	0	0.3668				0.5153	-1.653
Australia	AUS	3600062	3600807	0	0.795	2.6352	1.9359		1.2635	3.6292	2.4277	2.0955
Australia	AUS	3600062	3602751	0		-1.3541	0.2753	0.5476	0.6672	1.0012	-1.0753	-0.3917
Australia	AUS	3600062	3603958	1	-0.461	-0.891	-0.227	-0.8145	-1.8927	-0.4128	-0.3733	-1.1398
Australia	AUS	3600062	3608873	1	0.8133				0.3228
Australia	AUS	3600062	3615496	1
Australia	AUS	3600062	3612290	1	-1.5914	2.8192	-0.227	-0.375	-0.4698		-0.4948	-0.5029
Australia	AUS	3600062	3619998	1	0.5815	-1.3452	0.0226	0.7526	-0.005	0.6414	-0.6852	-1.1252
Australia	AUS	3600062	3605393	1	-0.7862	-0.5743	-0.6843	-0.343	0.1635	-0.0864	-0.0553	-0.7108
Australia	AUS	3600062	3602806	1	-0.734
Australia	AUS	3600062	3600465	1	-0.1283
Australia	AUS	3600062	3610708	1	-0.9627	0.0502	-0.227	-0.6428	-0.6635	-0.6274	0.5755	-0.2503
Australia	AUS	3600062	3608041	1	-0.9385
Australia	AUS	3600062	3610028	1	-0.4081	0.9166	1.0433	-0.084	0.4937	0.0714	1.5037	1.3857
Australia	AUS	3600062	3611977	0	0.138
Australia	AUS	3600062	3602206	0	0.5726	1.1576	-0.3827	0.6268	1.092	0.2389		2.0955
Australia	AUS	3600062	3603140	0	-0.1878	-0.0862		1.2828	0.8779	1.5721
Australia	AUS	3600062	3605795	0	-1.4054	-0.0862	0.1802	0.7113	-0.1215	1.0062	0.5755	0.1216
Australia	AUS	3600062	3605682	0	-0.1883	-0.7049	-0.9874	-0.2257	-1.7223	0.1988	-2.1355	-0.8329
Australia	AUS	3600062	3604875	0	0.4518	-0.0862	0.0226	0.8828	1.8558	-0.4694	0.5755	0.1216
Australia	AUS	3600062	3613397	0	0.2677	-1.0329	-0.3827	0.0904	-0.9626	0.473	-1.0144	0.3158
Australia	AUS	3600062	3600635	0	0.0871	1.1493	0.4173	-0.8921	2.4518	0.9777	0.5755	0.4504
Australia	AUS	3600062	3616392	0	-1.1725	-0.7221	0.0226	-0.1007	-0.8293	0.5568	0.5755	-0.8198
Australia	AUS	3600062	3608939	0	-1.8111	-2.9627	-0.6097	-2.6893	-0.8505	0.2839
Australia	AUS	3600063	3619901	1	-0.467	0.5266	0.4173	-0.5678	-0.0903	0.093	0.3482	-0.2503
Australia	AUS	3600063	3601867	1	-0.3768	-0.59	-0.7902	-0.3487	-0.9117	-1.6678	-0.6852	-0.6774
Australia	AUS	3600063	3603059	1	0.3273	0.2656	0.1386	0.4058	-0.2111	0.7809	-2.1355	1.2147
Australia	AUS	3600063	3603537	1	0.3188	-0.7815	-0.3802	-1.0068	-2.5785	0.1979	0.1693	-0.222
Australia	AUS	3600063	3609841	1	0.4675			-0.3809	-0.2898
Australia	AUS	3600063	3613120	1	0.5165	0.2465	-0.8627	0.0119	-0.5478	0.1048		-0.7827
Australia	AUS	3600063	3608672	0	0.6253	1.127	1.9359	-0.1177	0.7005	0.75	2.4277	-0.0129
Australia	AUS	3600063	3613719	0	0.8159	-0.4998	0.6907	-0.0388	-0.8504	-0.0614	-0.7899	0.7864
Australia	AUS	3600063	3613204	0	-0.0339	-0.8379	-0.9607	-0.6491	-0.0928	0.3937	-0.5832	-0.7108
Australia	AUS	3600063	3612922	0	1.35	-0.4548	1.9359	3.6039	2.9682	-1.6678	1.2223	2.0955
Australia	AUS	3600063	3606897	1	0.4235	0.1395	-0.8627	-0.451	-0.4494	0.3021	-0.6852	-0.4607
Australia	AUS	3600063	3605659	1	0.1396	-0.0862	0.0226	-0.6342	-0.1115	-0.4753	0.1693	0.1216
Australia	AUS	3600063	3607865	0	0.637	-0.4314	-0.5034	0.0871	-0.503	0.4652	0.5755	0.1216
Australia	AUS	3600063	3605185	0	0.0894	-0.4203	-0.7836	-1.2502	-0.133	0.7838	-0.3912	-0.4607
Australia	AUS	3600063	3601112	1	-0.4529	-0.2662	-0.3802	-0.4868	-0.6253	-0.5309	-0.1972	0.1216
Australia	AUS	3600063	3611677	1	-0.6282	0.5976	-0.9018	-0.5428	0.3378	0.3554	0.0256	-1.2131
Australia	AUS	3600063	3619614	0	-0.898	0.0308	-0.8977	-1.4269	-0.3901	-1.2919	-0.2004	0.7864
Australia	AUS	3600063	3619919	0	-0.1063	-0.2548	0.0226	0.0638	0.7282	0.7909	0.5755	-0.1563
Australia	AUS	3600064	3620136	0	1.0193	-0.2479	0.0226	0.9078	0.2697	1.2117	0.3482	0.1216
Australia	AUS	3600064	3603728	1	-0.3256	0.64	1.9359	0.1614	-0.2703	0.7985	-0.787	0.833
Australia	AUS	3600064	3601284	1	0.4808	-0.59	-0.7836	0.3985	-0.5617	0.9326	0.0256	-0.7108
Australia	AUS	3600064	3615449	1
Australia	AUS	3600064	3615043	1	0.1395	-0.3486	-0.3802	-2.6893	-3.7095	0.9089	0.0256	-0.3558
Australia	AUS	3600064	3604443	1	1.7065	-0.0994	0.0226	0.1758	0.1074	0.6709	-0.6852	0.1216
Australia	AUS	3600064	3614456	1	1.0547	-0.2479	0.0226	0.4557	-0.4676	-0.1211	0.5755	0.1216
Australia	AUS	3600064	3614345	1	1.1658	0.2032	0.9726	0.1992	0.0649	0.957	-0.8883	1.4234
Australia	AUS	3600064	3603248	1	0.6965	0.2607	-0.2943	-0.0626	-0.2991	0.633	-0.8627	-1.0913
Australia	AUS	3600064	3609608	1	-0.2574	0.2718	-0.829	0.3447	0.1833	0.6406	-0.1727	-0.8198
Australia	AUS	3600064	3614251	0	-0.3728	-1.0138	0.0226	0.7113	0.1625	0.7987	-0.1727	-0.5711
Australia	AUS	3600064	3619497	0	0.9359	-0.59	0.4173	-0.8921	-0.4216	-0.4427	-1.3001	-0.1563
Australia	AUS	3600064	3612637	0	0.4678	-0.59	-0.6587	0.3147	0.3567	0.6632	-2.1355	-0.1563
Australia	AUS	3600064	3612638	0	0.3566			0.1911	-0.4508	0.3425
Australia	AUS	3600064	3618728	0	-0.1356	0.4121	0.0226	0.0368	-0.2788	0.6099	0.1693	0.1216
Australia	AUS	3600064	3611335	0	-0.0573	-1.3452	-1.1926	0.7113	-0.3598	1.0062	0.5755	-0.1563
Australia	AUS	3600065	3617230	1	0.3974	-0.7221	-0.7775	-0.0985	-0.1882	-0.8437	-0.1972	-0.1865
Australia	AUS	3600065	3614060	0	-0.3405	0.2032	1.1381	0.3849	0.0852	0.3056	-0.414	0.7864
Australia	AUS	3600065	3608913	1	0.9162	-1.0744	-0.7902	-0.7797	-2.262	-0.8849	-0.6852	-0.9111
Australia	AUS	3600065	3608129	1	-2.4461
Australia	AUS	3600065	3608924	1	0.3073	-0.2662	0.0226	0.6636	0.2821	0.5451	0.1693	-0.1563
Australia	AUS	3600065	3604850	0	0.053	1.7671	-0.5544	-0.6916	-0.0171	-0.801	0.1693	0.8136
Australia	AUS	3600065	3605404	1	-0.0164	0.0467	0.8348	-0.4834	-0.314	-0.2607	0.3829	-1.9616
Australia	AUS	3600065	3606140	1	-1.0272	0.8655	0.9268	0.3933	-0.5315	0.622	0.8038	1.0641
Australia	AUS	3600065	3602816	0	-0.7236	-0.5847	0.0226	0.4166	0.0627	0.0903	0.1693	0.1216
Australia	AUS	3600065	3608103	0	0.5439	-0.2366	-0.691	-0.9969	-0.1233	-0.0566	-0.5832	-0.1563
Australia	AUS	3600065	3610530	0	0.9404	-0.989	-1.3005	0.1131	-0.2257	0.3129	-0.7614	-0.7496
Australia	AUS	3600065	3618956	0	-0.2156	-1.1955	-1.1926	-2.6893	-2.7571	0.3471	-0.4948	-0.5912
Australia	AUS	3600065	3620146	1	0.7993	0.3289	0.0226	-0.6772	-0.5795	0.9762	-0.6852	-0.1563
Australia	AUS	3600065	3617061	0	1.0902	0.9454	-0.3802	-1.0563	-0.6314	0.4112	0.075	-0.6585
Australia	AUS	3600066	3616340	0	-0.3551			3.6039	1.5122	-1.5939
Australia	AUS	3600066	3602440	1	0.6837	-0.4203	0.0226	0.2438	0.5668	0.5917	-0.6852	0.1216
Australia	AUS	3600066	3613101	1	1.5394	1.1132	-0.1587	0.1329	-1.0163	0.3386	-0.0987	-0.6353
Australia	AUS	3600066	3616042	1	-1.6683	1.2587	1.1657	-0.5837	-0.2134	-0.1057	-0.6852	0.8903
Australia	AUS	3600066	3618619	1	-0.2611	-1.273	-0.5611	0.7739	0.1434	-0.2348	0.3839	0.1216
Australia	AUS	3600066	3607451	1	-0.6883	-0.1077	-0.2943	-1.7857	-1.0949	-0.8849	-0.3494	-0.7496
Australia	AUS	3600066	3608154	1	0.2236	0.4571	0.0226	-0.5753	0.2168	-0.0816	-0.7867	-0.2503
Australia	AUS	3600066	3614379	0	-0.8249	0.0634	1.9737		0.3431		0.5755	0.9444
Australia	AUS	3600066	3607838	0	0.0769	-2.9627	-2.664	0.1345	-0.9291	-1.6678	-2.1355	-2.5027
Australia	AUS	3600066	3610544	0	-0.2254	2.6352	0.0226	1.7511	1.6524	0.8102	0.5755	-0.8947
Australia	AUS	3600066	3613537	0	-0.0073	-2.0412	-1.1093	-1.1067	-2.1404	-1.6678		-2.5027
Australia	AUS	3600066	3603454	0	-0.117	-0.0862	1.9359	0.793	1.678	-1.6678	2.4277	2.0955
Australia	AUS	3600066	3609344	0	-1.3132	0.3464	0.9726	-0.7318	-0.0452	0.5895	-0.3763	0.8567
Australia	AUS	3600066	3610816	1	-1.5321	0.2605	0.0226	-2.6893	-1.4615	-1.6678		-1.236
Australia	AUS	3600066	3606431	0	-0.399			0.533	0.7556
Australia	AUS	3600066	3610630	0	0.2382	0.967	0.0226	-0.3107	-0.8833	-0.5639	-0.0992	0.1216
Australia	AUS	3600067	3614686	1	0.8633	0.3239	0.4173	0.3863	-1.2737	0.471	-0.8627	2.0955
Australia	AUS	3600067	3613280	1	0.5539	1.3697	1.1657	-0.2458	0.2673	0.9673	-0.6852	1.515
Australia	AUS	3600067	3612319	1	1.5431	0.235	0.9192	1.0122	1.2588	1.0946	-2.1355	1.515
Australia	AUS	3600067	3620198	1	0.4909	1.127	0.8348	0.0676	-0.5783	0.8434	0.1701	-0.7639
Australia	AUS	3600067	3609591	1	1.0856	-0.0862	-1.0611	0.3125	-0.4775	1.0199	0.3482	0.1216
Australia	AUS	3600067	3604609	1	0.5698	2.6352	0.7162	-0.1523	0.198	0.431	-0.2852	-0.2709
Australia	AUS	3600067	3618746	1	1.1846
Australia	AUS	3600067	3614419	1
Australia	AUS	3600067	3605508	1	-0.5341		-2.664
Australia	AUS	3600067	3612934	1	0.1396	-0.4025	-0.0413	0.6321	-0.1762	1.2263	-0.1021	0.0186
Australia	AUS	3600067	3611120	1	0.9676			-0.3367	-0.4388	0.4233
Australia	AUS	3600067	3618468	1	0.8555	-0.4314	0.0226	0.4735	-0.108	0.6052	0.1701	0.1216
Australia	AUS	3600067	3619871	1	0.7414	-0.1106	-0.3728	0.711	-1.2783	0.7119	-1.2871	-0.8802
Australia	AUS	3600067	3619393	1	1.3781	2.6352	0.4173	-0.2777	-1.3688	1.2887	0.3482	-0.1563
Australia	AUS	3600067	3615680	1	0.3924
Australia	AUS	3600067	3620244	1	1.1155							0.2425
Australia	AUS	3600067	3615502	0	1.0103	-0.0862	1.4967	0.3567	-0.079	0.5272	0.5755	1.0177
Australia	AUS	3600067	3603709	0
Australia	AUS	3600067	3612250	0	0.9568			0.0377	-0.5141	0.9051
Australia	AUS	3600067	3608500	0	1.9848	2.6352	1.9359		2.2837		2.4277	2.0955
Australia	AUS	3600067	3606224	0	0.7537	-0.983	-0.1587	0.1864	-1.6466	0.3154	-0.8627	-0.4377
Australia	AUS	3600067	3610301	0	0.0416	-2.9627	-2.664	-2.6893	-3.7095	-1.6678	-2.1355	-2.5027
Australia	AUS	3600067	3612301	0	-0.4641	0.4098	0.586	0.0225	0.2112	0.2608	-0.4775	0.9888
Australia	AUS	3600067	3619551	0	0.2446	-0.0862	-0.6315	-0.4418	-0.9815	0.1988	-0.4948	-0.5251
Australia	AUS	3600068	3610308	1	-0.1196	-0.7221	-1.9313	0.1646	-0.549	0.516	-1.5848	-1.9916
Australia	AUS	3600068	3603606	1	1.262
Australia	AUS	3600068	3619347	1	-0.2071	0.3961	-0.227	0.1018	-0.625	0.6515	-0.6852	-0.4607
Australia	AUS	3600068	3603583	1	0.2579	1.7671	1.4967	0.667	-0.7395	1.0371	-0.414	2.0955
Australia	AUS	3600068	3619382	1	0.0932	-1.1408	-0.9607	-0.56	-1.4664	-0.1088	-0.6852	-0.1563
Australia	AUS	3600068	3611636	1	-0.3474	-0.0862	0.0226	0.6915	-0.1358	0.6053	0.5755	0.4994
Australia	AUS	3600068	3616274	1	0.2842	0.9275	0.8038	-0.1538	0.1303	0.3236	0.3542	-0.2726
Australia	AUS	3600068	3608116	1	-0.1025	1.3939	1.9359	0.2758	0.8894	1.2413	-0.2165	0.8136
Australia	AUS	3600068	3603215	1	-0.2198	0.0789	0.1386	0.5151	-0.0827	0.672	0.5755	0.4777
Australia	AUS	3600068	3610031	1	-0.2936	-0.4314	0.0226	-0.1263	-0.1588	0.4542	0.0256	-0.2503
Australia	AUS	3600068	3608772	1	-0.7235	-0.2479	0.0226	0.4029	-0.4822	1.1602	0.5755	0.1216
Australia	AUS	3600068	3614206	1	-0.7115
Australia	AUS	3600068	3616102	1
Australia	AUS	3600068	3604848	1	1.7299	2.6352	0.7162	1.1487	0.8628	1.4063	1.0267	1.2841
Australia	AUS	3600068	3619460	0	1.1454	0.0666	1.4967	0.5828	0.277	0.9771	0.6872	1.515
Australia	AUS	3600068	3617735	0	-0.657	2.6352	1.9359			3.6292
Australia	AUS	3600068	3607007	0	0.6409	0.4646	1.2899	-1.2524	-0.2487	0.5992	-0.1975	1.515
Australia	AUS	3600068	3610856	0
Australia	AUS	3600068	3609772	0	0.4062	0.0666	0.0226	0.4889	0.1492	0.8418	0.3482	0.1216
Australia	AUS	3600068	3620385	0	0.608	0.0467	0.4173	-0.2165	0.2857	0.581	0.3473	-0.1563
Australia	AUS	3600068	3612721	1	-0.0871	-0.4093	0.5347
Australia	AUS	3600068	3616555	1		-1.2209	0.0226	-2.6893	-0.7667	0.0309	-0.6852	-0.1563
Australia	AUS	3600068	3601504	1	0.1846	-0.0862	0.0226	0.7113	-0.0408	0.2646	0.5755	-0.2503
Australia	AUS	3600068	3605575	1	-0.6432	0.967	0.0226	0.7113	0.3748	0.9817	0.6172	-0.2485
Australia	AUS	3600068	3609254	1	-2.5077
Australia	AUS	3600068	3611382	1	0.0856	-0.4314	-0.3802	-0.0553	-1.557	0.2204	-0.2852	-1.0494
Australia	AUS	3600068	3605893	0	-1.8344	-0.5673	-0.8693	-0.7714	0.4692	0.2682	-0.2852	-0.9299
Australia	AUS	3600068	3605677	0	-0.2208	-0.4314	0.0226		-0.2791	1.3005	-0.6852	0.1216
Australia	AUS	3600068	3603878	0	-0.8547	-0.4998	0.0226	0.3311	-0.8171	0.3711	0.5755	0.1216
Australia	AUS	3600068	3603006	0	0.2232	-0.1106	1.4967	-2.6893	0.3447	-1.6678	-0.3912	1.515
Australia	AUS	3600068	3620255	0	-0.8785			0.1053	0.8779	-0.5101
Australia	AUS	3600068	3609399	0	-0.4911			0.0965	0.5299	0.5467	0.1922
Australia	AUS	3600068	3603495	1	-0.0693
Australia	AUS	3600068	3611381	0	0.1016	-0.0862	0.0226				0.5755	-1.1252
Australia	AUS	3600069	3615517	1	1.1
Australia	AUS	3600069	3609669	0	0.1977
Australia	AUS	3600069	3610506	0	0.6634				-0.1645
Australia	AUS	3600069	3619793	0	0.4527
Australia	AUS	3600069	3601865	1	0.6761	-0.7221	-0.5034	-0.5638	-0.72	-0.0748	-0.5798	-0.1563
Australia	AUS	3600069	3611922	1	0.9403
Australia	AUS	3600069	3611376	1	0.82	-0.9334	-0.7836	-0.7283	-0.4106	-0.4753	-0.6852	-0.7108
Australia	AUS	3600069	3602525	1	0.4731	-0.0219	0.8961	0.2731	0.1804	1.0003	-0.7693	0.9097
Australia	AUS	3600069	3616571	1	-0.6517	-0.7221	1.9359	0.7937	0.1352	0.9587	0.5755	0.1216
Australia	AUS	3600069	3603528	0
Australia	AUS	3600069	3602008	0	-0.2264
Australia	AUS	3600069	3612003	0	-0.0333	-0.3486	1.9359	-0.2327	0.0436	0.5114	-0.9936	2.0955
Australia	AUS	3600069	3602725	0	0.1984
Australia	AUS	3600069	3612524	0	1.2945
Australia	AUS	3600069	3617964	0	-1.3239
Australia	AUS	3600069	3604104	0	0.9097	0.1125	-0.7386	0.3811	-0.712	0.9642	-1.0906	-0.9299
Australia	AUS	3600070	3617501	0	0.6671				4.8357
Australia	AUS	3600070	3620547	0	-0.7621	0.2032	-1.0611	-0.4408	-0.4499	0.2832	-0.309	-1.3305
Australia	AUS	3600070	3619772	0		2.6352	1.9359	3.6039	4.8357	-1.6678
Australia	AUS	3600070	3612405	0	-1.2415			-0.1618	-1.2596
Australia	AUS	3600070	3613291	0	0.9936	-0.0966	1.036	1.2421	1.0184	1.2434	1.3958	2.0955
Australia	AUS	3600070	3610801	0	-0.3922			0.9902	0.5295	1.0196
Australia	AUS	3600070	3602798	0				0.1053	-0.1675
Australia	AUS	3600070	3601832	0
Australia	AUS	3600070	3609163	0	-0.1954			0.1083	0.2634	0.5672
Australia	AUS	3600070	3608010	0	0.7651	0.3266	-0.1587	0.0272	-0.4814	0.372	-0.176	0.0144
Australia	AUS	3600070	3601066	0	0.5677	-0.0862	0.0226	0.7113	-0.0855	1.0062	0.5755	0.1216
Australia	AUS	3600070	3601159	0	-1.4948
Australia	AUS	3600070	3606004	0	0.4339	-0.0862	-0.227	1.2836	0.6868	1.5476	-0.176	-0.8198
Australia	AUS	3600070	3619290	0	0.8842	1.4003	0.1386	1.5491	0.2792	0.394	2.4277	1.0177
Australia	AUS	3600070	3617386	0	-0.3973	-0.0862	0.0226	0.7716	1.1281	1.4727	0.3482	-0.2503
Australia	AUS	3600070	3604283	0		-0.7815	1.4967	0.9248	0.0149	1.6691	0.5755	0.0301
Australia	AUS	3600070	3620710	0	1.3027	-0.4203	0.0226	0.7113	-0.0274	1.0062	0.5755	0.1216
Australia	AUS	3600070	3600065	0	-0.475	-0.8887	-1.1926	-0.0512	-1.0584	0.4563	0.5755	-0.222
Australia	AUS	3600070	3608655	0	0.3142	-0.0692	0.0226	1.1955	0.452	0.6632	0.5755	0.1216
Australia	AUS	3600072	3614020	1	0.9961	-0.9801		0.6807	-1.3694	1.4429
Australia	AUS	3600072	3616746	1	1.0792			0.491	-0.1637	0.8655
Australia	AUS	3600072	3611494	1	1.5074	0.0566	1.0433	0.5957	0.659	1.2807	-0.176	-0.9299
Australia	AUS	3600072	3611740	1	1.2005	0.6608	0.1453	0.8864	0.643	1.6028	-0.176	2.0955
Australia	AUS	3600072	3603171	1	0.7752				-1.3261
Australia	AUS	3600072	3608006	1	1.0517	-0.2765	0.0226	0.5088	-0.5831	0.8931	0.5755	0.1216
Australia	AUS	3600072	3608705	1	0.5883	-0.1827	0.0226	0.3765	-0.4468	0.5383	-1.2871	0.1216
Australia	AUS	3600072	3606910	1	0.7743	0.0666	-0.173	0.1592	0.4633	1.1307	-0.768	0.1959
Australia	AUS	3600072	3617116	1	0.9829	1.4003	0.1386	0.057	-0.3787	0.2642	-0.8627	0.839
Australia	AUS	3600072	3605667	1	1.148			1.4392	0.2904
Australia	AUS	3600072	3614631	1	1.0916	0.5746	1.9359	0.3434	-0.4659	0.1509	-0.5974	0.6113
Australia	AUS	3600072	3609264	1	1.0598	0.8762	0.8038	0.4459	-0.2284	0.7623	-1.054	0.9097
Australia	AUS	3600072	3601989	1	1.7743	0.4631	1.9359	0.5997	0.7317	0.7995	0.9628	2.0955
Australia	AUS	3600072	3606610	1	0.1392	1.7671	0.1386	0.5482	-0.5484	0.7512	-0.4771	-0.0867
Australia	AUS	3600072	3608561	1	1.2139	-0.0862	0.0226	1.1521	-0.4577	1.5721	-0.6852	0.1216
Australia	AUS	3600072	3605073	1	1.1726	0.957	-1.3325	0.5321	0.0136	1.2762	-2.1355	-1.0788
Australia	AUS	3600072	3615559	1	0.8947	1.153	0.586	0.7647	0.2987	0.9798	-0.0551	0.4504
Australia	AUS	3600072	3603352	1	1.151
Australia	AUS	3600072	3614903	1	1.2485	-0.6019	-0.829	0.2274	-0.6494	0.6514	-2.1355	-0.8443
Australia	AUS	3600073	3619800	0	-0.0458	-0.6978	-0.9787	0.1228	-0.5855	-0.5309	-0.6852	-1.1252
Australia	AUS	3600073	3616626	1	-0.1713	0.957	-0.9285	-0.2621	0.6156	0.0976	-2.1355	0.1152
Australia	AUS	3600073	3610008	1	0.0506	1.2995	-0.4313	-0.4088	0.0229	0.6365	-0.5142	0.1959
Australia	AUS	3600073	3617583	1	0.1594	-0.103	-0.227	-0.3508	-1.0018	0.1824	-0.1722	0.4504
Australia	AUS	3600073	3619244	1	0.4249	-0.4343	-0.1587	0.2164	-0.0016	0.6991	-0.414	0.3588
Australia	AUS	3600073	3610822	1	0.6194	-0.0192	-0.227	0.7712	0.4904	1.4063	0.3482	0.1216
Australia	AUS	3600073	3618033	1	1.1861	1.1352	0.0226	0.5666	-0.0484	0.9189	0.1701	2.0058
Australia	AUS	3600073	3619498	1	1.4487	0.468	0.4173	0.498	-0.6686	0.5577	0.5766	0.1216
Australia	AUS	3600073	3607738	1	0.0926	-0.8357	-1.1274	0.5099	-0.0637	0.4732	-0.5861	-1.4637
Australia	AUS	3600073	3613016	1	1.0088	-0.0862	0.0226	0.5882	-0.9861	0.2075	0.5755	-2.5027
Australia	AUS	3600073	3619572	0	1.0631	-0.0862	-0.227	0.9159	0.4275	0.3155	0.5755	0.1216
Australia	AUS	3600073	3618523	0	-1.5842	-0.0862	-0.335	0.9257	-0.4106	1.4512	-0.1566	-0.9943
Australia	AUS	3600073	3601144	0	0.8915	1.3697	0.0226	0.3545	0.7367	0.6378	-0.6852	0.1216
Australia	AUS	3600073	3614052	0	1.6217	-0.2806	-0.5034	0.329	-0.4501	0.5928	0.0256	0.1216
Australia	AUS	3600073	3601550	0	0.5112	-0.4314	-0.5217	0.6409	-0.3107		-0.4339	-0.2503
Australia	AUS	3600073	3613877	0	-0.6286	-0.4203	-0.227	0.4658	-0.3042	0.429	-0.8627	-0.2503
Australia	AUS	3600073	3616210	0	-0.7749	-0.6593	-0.3802	0.4013	-0.8836	0.7882	0.1693	-0.7496
Australia	AUS	3600073	3601330	1	-0.8685	0.2516	1.0108	-0.6579	-1.0614	0.0987	-0.2668	0.4504
Australia	AUS	3600073	3601676	1	0.7286	-0.0862	0.0226	0.6289	0.1729	0.8142	-0.4771	0.1216
Australia	AUS	3600074	3610513	1	-0.0025	-0.5259	-1.1008	-0.2886	-0.6187	-0.0991	-0.9906	-2.5027
Australia	AUS	3600074	3612359	1	0.2417	-0.847	1.0433	-0.013	-0.1823	0.3876	0.1747	0.9642
Australia	AUS	3600074	3602098	1	-0.347	0.6348	-0.1859	-0.1554	0.2174	0.6916	-2.1355	2.0955
Australia	AUS	3600074	3602312	1	0.3762	-0.2479	0.0226	0.4403	1.3518	0.7621		-0.2726
Australia	AUS	3600074	3603088	1	0.9997	1.2587	1.9359	1.2995	0.8373	1.3782	0.1701	0.1216
Australia	AUS	3600074	3616850	1	1.3582	-0.2479	-0.3802	0.1571	-0.4346	0.4171	-0.2821	-1.1742
Australia	AUS	3600074	3610853	0	1.1362	1.3697	1.9359	-0.232	0.9766	0.925	0.7978	2.0955
Australia	AUS	3600074	3610646	0	0.9928	-1.026	0.0226	-1.2803	-0.4008	-0.0745	-0.1727	0.1216
Australia	AUS	3600074	3602871	0	-0.8451	-0.4093	-0.4806	0.1491	0.0664	0.0115	0.5755	0.7945
Australia	AUS	3600074	3612048	0	-0.7022	-0.4314	-0.2827	-0.0055	0.5295	0.4171	-0.1727	0.1216
Australia	AUS	3600074	3616574	0	-0.1149
Australia	AUS	3600074	3607440	0	-0.3369
Australia	AUS	3600074	3602993	1	-0.3372	-0.2479	0.0226	-0.1759	0.0851	0.6317	-0.0553	0.1216
Australia	AUS	3600074	3616482	1	0.1006	0.1852	-0.227	0.4397	0.9535	0.7146	-0.3912	-0.1563
Australia	AUS	3600074	3618042	0	0.4455	1.7162	0.586	-1.2502	1.4993	0.1941	-0.4805	1.515
Australia	AUS	3600075	3601289	1	0.8958	-1.2451	-1.263	-0.8982	-1.4928	0.535	-2.1355	-0.6508
Australia	AUS	3600075	3614265	1	0.5706	-0.4314	0.0226	0.4701	-0.8638	0.8513	-0.4801	0.1216
Australia	AUS	3600075	3616419	1	0.372	-0.0862	0.0226	0.1053	-0.2939	0.3101	-2.1355	0.1216
Australia	AUS	3600075	3603036	1	0.9116	0.9718	0.0226	0.0185	-0.5679	0.7952	-0.4358	0.388
Australia	AUS	3600075	3615337	1	-0.2565	-0.089	1.4967	0.2631	-0.3842	0.6535	-1.5588	2.0955
Australia	AUS	3600075	3611841	0
Australia	AUS	3600075	3600741	0	0.8662	-0.0088	0.0226	0.2392	-0.2232	0.4641	0.5755	-0.1563
Australia	AUS	3600075	3604402	0	-0.4868
Australia	AUS	3600075	3603442	0	1.1955	-0.0862	1.9359	-0.6213	0.7675	0.9718	0.5755	0.1216
Australia	AUS	3600075	3602411	0	0.9089	0.5206	0.4173	0.3714	0.1798	0.4324	-0.1727	0.839
Australia	AUS	3600075	3602400	0	0.9101	1.1352	-0.227	-0.2204	-0.4431	-0.27	0.075	-0.4607
Australia	AUS	3600075	3603660	0	0.6301	0.3289	0.0226	0.6923	0.2573	1.5353	0.5755	0.1216
Australia	AUS	3600075	3615494	1	1.1002	-0.59	0.0226	0.3881	-0.5942	0.949	0.3482	-0.1563
Australia	AUS	3600075	3614355	0	-0.8063	-0.5743	-0.227	-1.6841	-1.128	-0.3648	-0.6852	0.4504
Australia	AUS	3600076	3600901	1	0.897	-0.7221	-1.3325	-0.1236	-0.1102	0.1352	-0.7867	-0.7496
Australia	AUS	3600076	3611084	1	0.5789	-0.938	-1.0611	-0.3828	-1.3337	0.2028	-0.6852	-1.1252
Australia	AUS	3600076	3620460	1	0.9085	0.6372	0.0226	-0.0373	0.2587	-0.1837	-0.6852	0.1216
Australia	AUS	3600076	3611966	1	0.2257	0.9637	0.7162	0.3647	0.1685	0.5542	1.1217	-0.2726
Australia	AUS	3600076	3611396	1	-0.2293
Australia	AUS	3600076	3601091	0	-0.1643	1.7162	0.4173	0.0257	0.0417	0.6882	0.5755	0.7627
Australia	AUS	3600076	3619654	1	0.5587	-1.1033	-1.418	-0.5612	-0.5518	0.5533	-1.7719	-1.7277
Australia	AUS	3600076	3611566	1	1.0244	0.3151	-0.7902	0.076	-0.7143	-0.1652	-0.6852	-0.9111
Australia	AUS	3600076	3612525	0	1.0012	-0.4314	1.9359	-0.7368	-0.0117	0.1251	0.8038	2.0955
Australia	AUS	3600076	3617746	0	0.0794	0.96	0.3416	0.0525	0.3933	0.2047	0.8038	0.4504
Australia	AUS	3600076	3600242	0	0.5125	0.963	1.9359	-0.2025	-0.2055	0.414	0.5755	2.0955
Australia	AUS	3600076	3616252	0	0.4168	1.7162	1.1657	0.2546	0.1276	0.0125	-0.1727	0.4777
Australia	AUS	3600076	3607659	0	0.2724	-0.2624	0.4173	-0.0243	-0.2861	0.1028	-0.2821	-0.1563
Australia	AUS	3600076	3603908	0	0.813	1.3403	1.2899	0.5734	-0.1694	0.5747	0.075	1.1013
Australia	AUS	3600076	3613231	0	0.2484	-0.6727	-0.4876	-1.1482	-0.9454	-0.7185	-0.6852	-0.1563
Australia	AUS	3600076	3605166	0	0.001	-0.59	-1.0611	0.7798	-0.1529	0.3963	-0.0553	-0.7496
Australia	AUS	3600076	3610500	0	1.3412	-1.516	-0.9624	-0.1466	-0.2988	0.7563	-0.8486	0.0876
Australia	AUS	3600076	3613389	0	-1.5342	0.7763	-0.6587	0.1768	-0.1225	0.0714	-0.2852	0.3899
Australia	AUS	3600076	3620647	0	0.572	1.3889	0.586	0.0014	1.5819	0.9318	1.1417	2.0955
Australia	AUS	3600077	3603708	1	-2.2197			-0.4849	-0.5629
Australia	AUS	3600077	3608023	1	0.0422			0.2158	-0.3951	0.7065
Australia	AUS	3600077	3607373	1	-1.043					2.1741	-0.6852
Australia	AUS	3600077	3612994	1	0.6319	-0.4964	0.8038	0.4529	-0.1788	0.9255	0.1701	-0.2503
Australia	AUS	3600077	3616140	1	0.9021	0.0789	0.6825	-0.2896	0.2588	0.8487	0.5755	0.4655
Australia	AUS	3600077	3606294	1	0.2923	-0.0862	-0.4806	-0.2993	1.4178	0.6368	-0.176	-0.5251
Australia	AUS	3600077	3601308	1	0.6653	-2.9627		0.4056	0.0091	0.4211
Australia	AUS	3600077	3606046	1	-1.201	-0.2662	0.0226	0.427	-0.0669	0.4926	0.5755	0.1216
Australia	AUS	3600077	3613213	1	0.501	1.1763	0.8348	3.6039	2.1232	2.4982	-0.4801	0.9888
Australia	AUS	3600077	3616853	0	-0.7693				0.5361
Australia	AUS	3600077	3616917	0	-1.0505	1.4003	-0.3048	-0.7318	1.0373	0.872	0.6286	0.7627
Australia	AUS	3600077	3620229	0	0.6988			0.3551	-0.3857
Australia	AUS	3600077	3601675	0	0.1259	0.3289	0.0226	0.3579	0.0155	0.9647	0.3482	2.0955
Australia	AUS	3600077	3601348	0	0.9447	-0.891	0.0226	0.0308	-0.9435	0.5168	0.1648	-0.1563
Australia	AUS	3600077	3617412	0	0.9278				-0.3377
Australia	AUS	3600077	3612975	1	-2.1745			0.2735	-0.6067
Australia	AUS	3600077	3601540	0	0.496	-0.0862	0.7162	0.5327	0.4574	1.0025	0.3142	-0.2726
Australia	AUS	3600077	3607297	1	-1.1065	-0.0862	0.0226	0.1149	-0.3388	0.6292	0.5755	0.1216
Australia	AUS	3600077	3611212	1	-1.2303			-0.2273	0.139
Australia	AUS	3600077	3606345	1	-0.6151	-0.9845	1.1355	-0.1774	0.8563	0.3885	2.4277	2.0955
Australia	AUS	3600077	3602358	1	-2.2273			-0.4383	-2.4883	0.4012
Australia	AUS	3600077	3600945	1	0.8268	0.5896	-0.4806	0.2949	0.8165	0.6617	-0.1972	-0.1565
Australia	AUS	3600077	3613786	1	0.9195	2.6352	1.2899	0.1066	0.2137	0.9963	0.5837	2.0955
Australia	AUS	3600077	3613823	0	0.71	-0.1599	0.0226	-0.2957	1.218	0.9639	0.5755	0.1216
Australia	AUS	3600077	3603756	0	-0.6606	0.8762	-1.2062	-1.4319	-0.5876	-1.6678	-1.166	-0.477
Australia	AUS	3600077	3602190	0	-1.3731	-0.0368	0.4173	-2.6893	-1.2993	0.5364	-0.2857	0.2546
Australia	AUS	3600078	3600685	0	-0.7385	2.6352	0.5462	3.6039	-0.9291	3.6292	2.4277	2.0955
Australia	AUS	3600078	3607222	0	1.2489	0.7855	0.4173	0.6655	0.4875	0.8677	1.1417	0.1216
Australia	AUS	3600078	3612727	1	1.708	-0.0862	0.0226	0.7113	0.0685	1.5264	0.5755	0.1216
Australia	AUS	3600078	3601328	1	0.0144	0.1245	-0.691	0.2536	-0.1851	0.6156	-0.6852	-0.4607
Australia	AUS	3600078	3617486	1	0.7435	0.0591	-0.5034	-1.0124	0.2397	0.8077	-0.6852	-0.5251
Australia	AUS	3600078	3607294	1	0.5231	-0.0862	0.0226	0.1053	0.0476	1.5721	0.5755	0.1216
Australia	AUS	3600078	3619407	1	0.5298
Australia	AUS	3600078	3601544	1	0.7031	0.468	0.0226	0.1459	-0.496	0.4529	-0.4918	-0.1563
Australia	AUS	3600078	3605261	1	-0.5381	-0.103	0.0226	0.4802	0.0327	0.28	0.5755	-0.1563
Australia	AUS	3600078	3609368	1	0.5832	-1.2583	0.0226	-0.4884	-0.8719	-0.7847	-1.3153	0.0122
Australia	AUS	3600078	3603614	0	0.6788	2.6352	1.9359	-0.3186	-0.2409	0.1882	-0.6822	2.0955
Australia	AUS	3600078	3617218	0	0.747	1.3697	0.8348	1.2376	0.5575	1.5721	0.582	0.4777
Australia	AUS	3600078	3605645	0	0.3925	0.3178	-0.5836	-0.0104	-0.7806	-0.0949	-0.6852	-0.3856
Australia	AUS	3600078	3600748	0	0.7015	-0.0862	1.9359	0.1053	-1.0503		2.4277	0.1216
Australia	AUS	3600078	3619903	0	1.4338	-0.817	-0.2737	-2.6893	-0.0451	1.0295	0.0154	-0.3917
Australia	AUS	3600078	3611682	0	0.8876
Australia	AUS	3600078	3607688	1	0.1865	-0.0862		0.1063	-0.7444	-0.5639		2.0955
Australia	AUS	3600078	3601599	0	-0.1818
Australia	AUS	3600078	3608412	1	0.9476	-0.0905	0.0226	0.4594	0.0831	0.7498	0.3482	2.0955
Australia	AUS	3600078	3605724	1	1.0463			1.2836	-0.1183
Australia	AUS	3600078	3619794	1	0.8957	-0.2662	-0.2145	3.6039	-0.3556	1.5721	0.075	-2.0641
Australia	AUS	3600079	3617869	1	0.4938	-0.59	-1.0611	-0.6486	-1.64	-0.568	-0.6852	-0.959
Australia	AUS	3600079	3608335	1	0.1664	-0.7221	0.0226	0.6422	0.4664	0.7408	0.5755	-0.2503
Australia	AUS	3600079	3614469	1	-0.4104	-0.269	-0.9607	-0.3677	-0.8935	0.1948	-0.6852	-0.959
Australia	AUS	3600079	3607831	1	-0.2037	2.6352	1.9359	1.0434	2.2866	2.1953	2.4277	2.0955
Australia	AUS	3600079	3600519	0	0.9985	0.772		-0.2818	-0.0424	-0.0594
Australia	AUS	3600079	3620020	0	0.1657	0.2607	0.1386	-1.5123	0.2152	-1.6678	0.075	-0.5305
Australia	AUS	3600079	3600728	0	-0.8905			-2.6893	0.1486
Australia	AUS	3600079	3618115	0	-0.2605	0.2914	1.2899	0.7887	1.9353	0.665	0.7641	2.0955
Australia	AUS	3600079	3619313	0	0.8882
Australia	AUS	3600079	3608515	0	-1.0981	0.5228	0.4173	-2.6694	0.1711	0.2673	-0.4805	0.1959
Australia	AUS	3600079	3607311	0	-0.8701	2.6352	1.9359	3.6039	2.9962	0.7615	2.4277	-0.4042
Australia	AUS	3600079	3606670	1	-0.0247	-0.0862	0.8038	1.0132	0.443	2.3738	-0.3884	0.1216
Australia	AUS	3600079	3615358	1	-0.8659	-0.4025	0.4173	-0.313	0.1676	0.5351	0.5755	-0.1563
Australia	AUS	3600080	3612371	1	-0.3569	-1.6895	-1.9313	-2.6893	-2.0067	-0.1442	-2.1355	-2.5027
Australia	AUS	3600080	3612500	1	-1.391	0.0664	1.9359	-0.7333	-0.6087	-0.1442	-0.454	-0.6544
Australia	AUS	3600080	3618460	1	0.6468	1.1493	1.9359	0.2856	1.0355	0.9215	0.5755	0.6919
Australia	AUS	3600080	3617744	0	-0.6819	-0.0862	0.0226	1.4087	1.7745	1.5884	0.5755	0.1216
Australia	AUS	3600080	3601054	0	0.9581	-0.4488	0.8801	0.3274	-0.7122	0.0818	0.3482	0.5553
Australia	AUS	3600080	3605042	0	-0.6146	-1.1841	0.3461	-0.7421	-0.9109	-0.2532	-1.3972	-1.7277
Australia	AUS	3600080	3609337	1	0.0904	2.6352	1.1381	-0.3358	0.1334	0.8304	0.5755	-0.5461
Australia	AUS	3600080	3611225	1	-0.8699	-0.59	-0.7902	-0.1439	-1.1646	0.6515	-0.8738	-0.1563
Australia	AUS	3600080	3610964	1	-0.7364	2.6352	0.145	-0.7634	-0.6377	0.7803	0.5755	0.1216
Australia	AUS	3600080	3609153	1	-0.6145	-0.4203	-0.4338	0.1301	0.285	0.3749	-1.0753	-0.958
Australia	AUS	3600080	3609397	0	0.2544	-2.9627	-1.1926	3.6039	4.8357	3.6292	0.5755	2.0955
Australia	AUS	3600080	3617787	0	-0.7575
Australia	AUS	3600080	3600169	0	-0.4222	2.6352	1.9359	-0.8986	1.9353	1.2951	2.4277	2.0955
Australia	AUS	3600080	3600453	0	-1.026	-0.0862	0.0226	0.0374	1.3945		0.5755	0.1216
Australia	AUS	3600080	3614874	0	0.0063	-0.5872	-0.3802	-2.6893	-3.7095	0.2646	-0.6852	-0.959
Australia	AUS	3600080	3607280	0	-0.9043	-0.0862	-1.1926	0.6449	0.5821	0.6455	-0.414	-1.1252
Australia	AUS	3600080	3619062	0	-0.7344	-0.9814	-0.9607	-2.6893	-1.7511	0.2718	0.3482	-0.7108
Australia	AUS	3600080	3601360	0	-1.0313	0.8079	1.9359	0.9799	0.4772	1.5264	0.5755	2.0955
Australia	AUS	3600080	3615888	1	-2.6306	0.2165	-0.2737	0.4091	-0.2865	1.0669	-0.9794	-1.3305
Australia	AUS	3600080	3620625	1	-2.4717			-2.6893	-0.6951	0.8986
Australia	AUS	3600080	3607433	0	-0.2786	-0.4314	0.0226	0.788	0.3101	0.4394	0.1922	0.1739
Australia	AUS	3600080	3611980	0	-1.7859
Australia	AUS	3600080	3606060	0	-0.8269	-1.3452	-1.1926	0.7113	-0.9291	1.0062	-0.6852	-1.1252
Australia	AUS	3600081	3611242	0	-0.1011	2.6352	1.9359	3.6039	4.8357	1.9317	1.4793	1.3857
Australia	AUS	3600081	3616751	1	-0.3724	0.0608	0.0226	0.4669	-0.6142	0.8347	0.2163	-1.1405
Australia	AUS	3600081	3615875	1	0.7111	1.3697	0.4173	0.8188	1.2036	0.8216	0.1693	0.9642
Australia	AUS	3600081	3601700	1	-0.8169	-0.7353	0.8116	0.0814	-0.0032	0.5785	-0.4952	-1.0913
Australia	AUS	3600081	3618071	1	-0.9208	-0.59	-1.0611	0.2761	-0.5947	0.6538	0.0256	-0.959
Australia	AUS	3600081	3615203	1	-1.9489				-0.258
Australia	AUS	3600081	3612044	1	1.5258	1.3697	0.4173	0.7826	-0.1371	1.1665	-0.6852	-1.1252
Australia	AUS	3600081	3612705	0	0.4135
Australia	AUS	3600081	3608287	0	-0.343	0.3678	0.6496	-0.026	-0.0309	0.5604	0.1648	0.9444
Australia	AUS	3600081	3613072	0	1.0079	-1.3245	-0.8892	0.347	-0.2544	0.8932	1.1171	-0.4377
Australia	AUS	3600081	3614217	0	-0.5842	-0.4314	0.0226	-0.0153	-0.4421	0.7475	0.8038	2.0955
Australia	AUS	3600081	3610567	0	0.6419			0.7859	1.0389	1.5721
Australia	AUS	3600081	3603320	0	0.7827	0.9454	0.4173	0.1904	0.3122	0.9529	0.9628	0.1216
Australia	AUS	3600081	3602088	1	0.0734	0.0666	0.586	0.2609	0.0733	1.1232	0.3482	-0.5251
Australia	AUS	3600081	3609900	0	1.3684	1.7162	0.4173	0.2176	-0.0126	0.9788	-0.1727	0.7864
Australia	AUS	3600083	3608850	1	0.1951	0.2086	0.4173	-0.1174	-0.2873	0.8523	-0.8627	0.1216
Australia	AUS	3600083	3606266	1	-0.5594	-0.6447	0.0226	0.327	-1.2897	0.9067	-0.4801	-0.7507
Australia	AUS	3600083	3603783	1	-0.7298	-1.0588	-1.0611	-0.4121	-0.8516	1.1588	-0.414	-0.2201
Australia	AUS	3600083	3614281	1	1.0533	0.2516	0.4173	0.1699	0.0352	1.1389	0.0256	-0.1563
Australia	AUS	3600083	3613238	1	0.6239	-0.0862	0.0226	1.2836	0.6581	1.5238	0.5755	0.1216
Australia	AUS	3600083	3616115	1	-0.0812	1.127	0.1386	0.7811	-0.0904	1.6236	-0.4948	0.3292
Australia	AUS	3600083	3613146	1	-0.2129	-0.0862	-0.3802	0.2421	-0.1043	0.6656	-0.6852	-0.6774
Australia	AUS	3600083	3604138	1	1.1474	2.6352	1.2899	0.5845	0.0896	1.2182	1.1417	1.2147
Australia	AUS	3600083	3613893	1	-0.1166	-0.4314	-0.335	0.4124	-0.2516	0.9409	-0.6852	-0.1563
Australia	AUS	3600083	3602495	1	0.288	1.7162	0.8348	0.304	0.6299	1.2151	0.3482	-0.568
Australia	AUS	3600083	3613777	0	1.0075	-0.4314	-0.227	1.2836	0.8628	1.5721	0.5755	0.1216
Australia	AUS	3600083	3611654	0	-0.2804
Australia	AUS	3600083	3614705	0	-0.3787	-0.2662	0.0226	0.2516	-0.8818	0.4621	-0.1727	-1.1252
Australia	AUS	3600083	3615477	0	0.2814	-0.4314	-0.227	0.6336	0.2011	1.1127	0.1693	-0.7685
Australia	AUS	3600083	3602960	0	-1.0284	0.1852	-0.4641	0.3684	0.7017	0.6632	0.5755	-0.1563
Australia	AUS	3600083	3613712	0	0.5827	-0.59	-0.227	1.1984	-0.0175	1.4727	0.5755	0.1216
Australia	AUS	3600083	3602503	0	-0.0264	-0.0356	0.0226	0.7952	0.1938	1.37	-0.176	0.1216
Australia	AUS	3600083	3604158	0	-1.0133	0.3289	0.0226	0.4421	-0.3228	0.8628	0.5755	0.1216
Australia	AUS	3600083	3613013	0	0.1642	0.4012	0.0226	-0.1624	-0.2492	0.4315	-0.0823	0.1216
Australia	AUS	3600083	3600614	1	-0.2357	-0.2662	0.0226	0.3141	-0.6834	1.0329	-0.3206	-0.4607
Australia	AUS	3600083	3614605	1	0.563	0.468	1.9359	0.1476	-0.0136	1.1389	-0.1026	0.1216
Australia	AUS	3600083	3609253	1	0.7226	0.9349	-0.4338	0.7502	0.8242	1.3356	-2.1355	-1.3017
Australia	AUS	3600083	3619902	1	-0.5004	1.1352	0.7162	0.5555	0.2985	0.5646	-0.6852	-0.1865
Australia	AUS	3600083	3609193	1	-0.1033	-0.7332	0.0226	-0.5823	-1.3636	0.6524	-0.2821	-0.1563
Australia	AUS	3600083	3612036	1	0.2591	0.6555	-1.1926	0.5808	0.1011	1.0845	0.9911	-0.2503
Australia	AUS	3600083	3610973	1	0.9858	1.2538	0.5433	0.5341	-0.5519	1.1658	-1.5848	-0.7108
Australia	AUS	3600083	3611885	0	0.3496	2.6352	1.9359	0.3729	0.9478	0.5951	2.4277	2.0955
Australia	AUS	3600083	3610093	0	0.1355	0.5696	1.4967	0.2244	0.0617	1.0481	0.3482	2.0955
Australia	AUS	3600083	3609967	0	-0.8755	-0.59	-0.691	0.1208	-0.8	0.5608	-0.6852	-0.959
Australia	AUS	3600084	3614132	1	-1.4991
Australia	AUS	3600084	3619282	0	0.0869	-0.817	-0.8225	0.6333	-0.2865	1.032	0.0154	-0.3917
Australia	AUS	3600084	3601711	0	-1.3568	-1.2115	-1.3168	-2.6893	-3.7095	-0.5309	-0.4771	-0.959
Australia	AUS	3600084	3612554	1	-1.2186	0.4435	0.0226	-0.0921	-0.4287	0.4214	0.5755	0.1216
Australia	AUS	3600084	3619709	1
Australia	AUS	3600084	3606731	0	-0.3539	0.2086	-0.6587	-2.6893	-0.5191	0.2353	-0.6852	-0.1865
Australia	AUS	3600084	3610792	0	0.1464	1.1352	1.9359	-2.6893	0.647	0.3615	1.2691	2.0955
Australia	AUS	3600084	3610521	0	-0.5061	-0.4456	1.9359	-2.6893	0.6153	0.1941	2.4277	2.0955
Australia	AUS	3600084	3607495	1	-0.6219
Australia	AUS	3600084	3609710	0	-0.7537	-0.7737	0.0226	0.5515	0.1117	0.2718	-0.309	0.1216
Australia	AUS	3600085	3616048	1	0.9065		1.9359	1.1521	-0.297	0.3461		-2.5027
Australia	AUS	3600085	3606663	1	0.2171	-0.1743	0.0226	0.7113	-6.00E-04	0.4641	0.5858	-0.2503
Australia	AUS	3600085	3617966	1	0.1898	1.3939	0.6825	0.5793	-0.472	0.6877	-0.451	-1.0454
Australia	AUS	3600085	3606567	0	2.5106
Australia	AUS	3600085	3608019	0	-0.2563
Australia	AUS	3600085	3600613	0	0.6282	-2.9627	-2.664	-2.6893	-3.7095	-1.6678	-2.1355	-2.5027
Australia	AUS	3600085	3614445	0	0.9392			1.2836	0.4242	1.1474
Australia	AUS	3600085	3617781	0	0.2884	-2.8663	-1.9209		-1.1323	0.986	0.5339	2.0955
Australia	AUS	3600085	3610818	0	0.9033	-0.0862	0.0226	0.7113	-0.4383	0.4394	0.5755	-1.1252
Australia	AUS	3600085	3600160	0	0.6548			-0.2748	-0.652	0.2065
Australia	AUS	3600085	3601149	0	-0.9075	-1.3452	0.0226	0.2297	-0.9238	0.2257	0.5755	0.1216
Australia	AUS	3600085	3615155	0	0.1995	0.9349	1.9359	0.6294	1.4951	1.3158	0.0444	2.0955
Australia	AUS	3600085	3605449	1	-0.046			0.0343	-0.4337
Australia	AUS	3600086	3608422	0	0.7481				-0.8956
Australia	AUS	3600086	3604123	1	-0.3717	-0.7815	-0.7249	-2.6893	0.9789	1.3418	-0.2004	-0.7507
Australia	AUS	3600086	3604604	1	0.5347	-0.4314		-0.0846	-0.6147	0.6009
Australia	AUS	3600086	3609648	1	0.7839				-0.3991
Australia	AUS	3600086	3610246	1	-0.3266	-0.0862	0.3416	0.7113	-0.0408	1.0062	0.5826	0.1216
Australia	AUS	3600086	3618201	0	1.0796
Australia	AUS	3600086	3620573	0	0.7864	-0.2479	0.0226	-0.2223	-2.3146	0.4394	0.5755	-0.4607
Australia	AUS	3600086	3618168	0	0.4182				-0.4544
Australia	AUS	3600086	3618118	0	-0.0015
Australia	AUS	3600086	3605085	0	-0.5839	1.2587	-2.664	0.0748	1.1438	1.3476	1.2262	-2.5027
Australia	AUS	3600086	3606100	1	0.4761	-0.0862	0.0226	0.7113	-0.0408	1.0062	-0.6852	-0.2503
Australia	AUS	3600086	3604759	0	-0.6617	-0.2479	0.0226	0.0137	-0.8104	0.3647	0.0256	0.1216
Australia	AUS	3600086	3611612	0	1.4115			1.1473	0.1637
Australia	AUS	3600086	3602536	0
Australia	AUS	3600086	3602319	0	0.6689				0.0463
Australia	AUS	3600086	3616247	0	0.3454	0.8655	0.4173	0.0928	-0.2469	1.124	0.5755	0.4777
Australia	AUS	3600086	3605825	0	-0.4604	-0.0862	0.0226	0.7113	0.8779	1.0062	0.5755	0.1216
Australia	AUS	3600087	3607458	1	-0.9023	-0.59	-0.4806	-0.084	0.0634	-0.5011	-0.6852	-0.1563
Australia	AUS	3600087	3608003	0	0.7375	1.7162	1.9359	0.7184	1.188	1.2337	2.4277	2.0955
Australia	AUS	3600087	3620289	0	0.3029				-0.7224
Australia	AUS	3600087	3612015	0	-0.5809	0.1852	0.0226	0.7113	-0.5707	0.1865	0.5755	0.1216
Australia	AUS	3600087	3606788	1	0.9012	-0.0994	0.4173	0.4844	-0.1355	1.0313	-0.5832	0.9642
Australia	AUS	3600087	3611926	1	0.0945
Australia	AUS	3600087	3605608	1	0.8902				-0.776
Australia	AUS	3600087	3606859	1	1.0057	-0.2924	0.7162	0.0914	-1.0114	0.539
Australia	AUS	3600087	3605484	1	-0.6935	-0.0862	-0.7638	-0.2786	0.1266	0.4119	-0.8883	-0.7496
Australia	AUS	3600087	3615427	0	0.0858	-0.59	-0.9607	-0.0822	-0.832	0.1946	-2.1355	-1.236
Australia	AUS	3600087	3601353	0	0.4492	-0.1046	1.4967	0.2773	-0.1516	-1.6678	1.5037	1.0448
Australia	AUS	3600087	3603739	0	0.618	0.6464	1.036	1.03	1.0833	0.8342	2.4277	2.0955
Australia	AUS	3600088	3613848	0	0.9869	-0.7221	0.0226	-0.073	-1.2112	-0.27	0.1922	-0.1563
Australia	AUS	3600088	3601866	0	0.6352	0.528	1.4967	-0.08	0.952	0.7432	1.836	2.0955
Australia	AUS	3600088	3610082	1	0.939	-0.2662	0.0226	0.6445	0.7537	1.4286	-0.176	0.1739
Australia	AUS	3600088	3604631	1	0.2326	0.3151	1.4967	-0.3428	-0.078	0.28	-0.4948	0.3216
Australia	AUS	3600088	3607614	1	0.3452					0.6539		-0.3856
Australia	AUS	3600088	3620346	1	-0.473	-0.2479	0.1386	0.3545	0.2162	0.5647	0.3482	0.1216
Australia	AUS	3600088	3609521	1	0.1314	0.297	0.7162	0.6778	0.7076		0.5858	-0.7496
Australia	AUS	3600088	3614535	1	0.3241	0.64	0.0226	0.0865	0.3945	0.3141	0.5755	-0.2726
Australia	AUS	3600088	3620270	1	0.3136	-0.0862	-0.4728	0.0556	-0.3635	0.3552	-0.2668	-0.1563
Australia	AUS	3600088	3616996	1	1.2904	0.9454	-0.9285	0.9101	0.4758	1.267	0.075	-0.4607
Australia	AUS	3600088	3612278	0	-0.2811	0.468	0.1386	0.4035	0.7816	0.6068	0.5755	-0.1865
Australia	AUS	3600088	3609215	0	0.4959	0.5303	0.4173	-0.093	-0.8537	0.9528	-0.4805	1.2841
Australia	AUS	3600088	3600912	0	0.5395	-0.983	0.0226	0.5502	0.0381	0.726	0.1693	0.1216
Australia	AUS	3600088	3609325	0	1.2718	0.9454	1.1381	0.1371	0.1928	0.7984	1.802	1.515
Australia	AUS	3600088	3620169	0	-0.47
Australia	AUS	3600088	3607760	0	-0.0643	-0.0862	0.0226	0.1501	0.0696	0.8512	0.5755	-0.2503
Australia	AUS	3600088	3609997	0	-0.2312	1.4533	1.9359	-0.4159	1.0766	0.8421	1.5037	0.7627
Australia	AUS	3600088	3604660	0	-0.1164	-0.0862	0.0226	0.7113	0.5267	0.9595	0.5755	0.1216
Australia	AUS	3600089	3609942	1	0.505	-0.4203	-0.9607	0.4075	0.0645	0.6954	-2.1355	-0.7496
Australia	AUS	3600089	3609604	1	0.113	0.3427	-0.4641	-0.6217	-0.0925	0.306	-0.2673	0.149
Australia	AUS	3600089	3619747	1	0.367	2.6352	-0.227	0.9811	0.0827	1.059	-0.0589	2.0955
Australia	AUS	3600089	3601901	1	1.2015	-0.9334	-0.4338	0.0173	-0.5074	0.0404	-0.5974	-1.3639
Australia	AUS	3600089	3606915	0	-1.4356				-0.0882
Australia	AUS	3600089	3612033	0	-0.2119
Australia	AUS	3600089	3609084	0	0.4558	-0.983	0.586	-0.9969	-0.4762	0.0513	-0.8661	0.1216
Australia	AUS	3600089	3605125	0	0.979	-0.0862	0.0226	0.7113	-0.9291	0.4394	0.5755	0.1216
Australia	AUS	3600089	3611600	0	0.6346	-0.7306	0.0226	-0.2967	-1.7915	-0.2042	0.5755	0.1216
Australia	AUS	3600089	3609855	1	0.2684	1.3889	0.586	0.124	0.2464	0.6977	-0.0553	-0.5005
Australia	AUS	3600089	3600904	1	-0.7008	-0.59	-1.0611	0.3171	-0.3722	0.5317	-0.6852	-0.959
Australia	AUS	3600089	3620263	1	0.9906	1.7671	-0.1587	0.0575	-0.0141	0.4141	-0.5945	-0.1563
Australia	AUS	3600089	3613922	1	-0.3599	2.6352	0.0226	0.9996	4.8357	0.7157	0.5755	-0.9299
Australia	AUS	3600089	3615712	0	-0.0771	0.1395	-0.227	0.0011	0.4485	0.2507	-0.5832	0.4777
Australia	AUS	3600089	3616899	0	0.8443
Australia	AUS	3600089	3610091	1	0.1134	0.0855	-0.227	0.1372	-0.5751	0.3119	-0.6852	0.2666
Australia	AUS	3600089	3608014	1	-0.0233	-0.59	-0.5472	0.114	-0.5883	0.5032	-0.414	-0.959
Australia	AUS	3600089	3611108	0	-0.0615	-0.7221	-0.5836	0.2993	-0.2236	0.1487	-0.0553	-0.7317
Australia	AUS	3600089	3611031	0	-0.13	-0.4203			-0.3986
Australia	AUS	3600089	3612107	1	-1.5234	-0.2479	-0.227	-0.5108	0.0035	0.3284	-0.6852	-0.959
Australia	AUS	3600089	3616725	1	-0.6156	-0.0862	-1.0611	-0.4598	-0.9485	0.4677	-1.0084	-2.5027
Australia	AUS	3600089	3612078	1	0.1441	-0.4136	0.0226	1.9809	0.4748	0.8114	0.5755	-0.2503
Australia	AUS	3600089	3615764	1	-1.0246	-0.4314	0.0226	0.6675	-0.2912	0.7117	0.3482	0.1216
Australia	AUS	3600089	3605171	1	0.3485	-0.0862	0.0226	-1.6821	-0.3867	-1.0529	-0.3268	0.1216
Australia	AUS	3600089	3614226	0	-0.4604	-0.7353	-0.4806	0.0942	0.3342	0.8757	-0.3763	0.1216
Australia	AUS	3600089	3617126	0	1.0307	0.4349	1.9359	0.7688	0.2873	1.5091	2.4277	2.0955
Australia	AUS	3600090	3609340	0	-1.032
Australia	AUS	3600090	3615341	1	0.3938	1.3697	-0.1587	0.9305	0.3642	0.7964	-0.5945	0.9444
Australia	AUS	3600090	3618305	1	0.878	-0.2479	0.0226	-0.7926	0.1064	0.3996	-0.3912	2.0955
Australia	AUS	3600090	3606537	1	0.9061
Australia	AUS	3600090	3611135	1	0.9675	0.7763	-0.691	-0.2473	-1.017	0.3554	-0.3912	-1.3305
Australia	AUS	3600090	3613446	0	0.4235	-0.59	0.0226	0.5105	0.0606	1.0371	0.5755	0.1216
Australia	AUS	3600090	3608888	0	0.6526	0.4012	1.9359	-0.0773	0.1047	0.2129	0.2777	2.0955
Australia	AUS	3600090	3602356	0	1.2607	-0.0862	0.0226	0.2636	0.6472	0.6119	0.8038	0.1216
Australia	AUS	3600090	3620015	0	0.3025	0.0634	0.0226	0.7113	0.5122	0.7058	0.5755	0.1216
Australia	AUS	3600090	3603897	0	0.8748	0.7989	-0.4246	0.5003	-0.0591	0.5032	0.075	0.1216
Australia	AUS	3600090	3614399	1	0.4446	-0.0862	0.0226	0.1474	0.2711	1.0283	-0.1972	-0.6073
Australia	AUS	3600090	3605228	1	0.0112	-0.7221	-1.0271	0.5096	-0.2819	0.8789
Australia	AUS	3600090	3603326	1	0.0483	1.7671	0.586	0.7268	-0.0791	1.373	-0.216	1.2841
Australia	AUS	3600090	3600153	0	0.9054	1.3403	1.9359	0.2254	0.9764	1.0098	1.5056	2.0955
Australia	AUS	3600090	3611581	0	0.2898	1.1132	1.9359	1.1621	-0.1983	1.3232	-0.4056	2.0955
Australia	AUS	3600090	3615812	0	0.5063	-0.4203	-0.691	0.0662	-0.2198	0.3269	0.5755	-0.1563
Australia	AUS	3600090	3602090	0	0.1137	-0.8305	-0.5034	0.6701	-0.3916	0.7942	0.1693	0.1216
Australia	AUS	3600090	3612459	0	-0.6529	0.3039	0.0226	0.1359	0.6572	1.0714	0.0256	-0.1563
Australia	AUS	3600090	3615055	0	0.0424	0.4718	0.6407	1.2836	4.8357	1.2328	0.5755	0.1216
Australia	AUS	3600090	3611870	1	0.9017	-0.7737	-0.3802	0.7965	-0.0467	0.596	-0.414	0.1216
Australia	AUS	3600090	3619527	1	-1.4648	-0.4314	0.0226	0.8112	0.204	1.27	0.5755	-0.959
Australia	AUS	3600090	3609671	0	1.0104	0.6623	1.4967	-0.0723	-0.1206	0.4747	-0.5061	2.0955
Australia	AUS	3600090	3612750	0	-1.1109	-0.4426	-1.0611	0.0146	-1.0873	0.3567	-0.5832	-0.8198
Australia	AUS	3600091	3619636	1	1.2363	1.3697	0.4173	0.4912	-0.1601	0.9748	0.1693	-0.2503
Australia	AUS	3600091	3600794	1	1.124	-1.3445	-2.1689	0.1433	-0.8385	1.1345	-2.1355	-1.1856
Australia	AUS	3600091	3608150	1	0.9639	0.0502	-1.2374	0.3463	-1.075	0.6459	-0.5798	-0.959
Australia	AUS	3600091	3614514	1	1.2889	0.7763	1.9359	0.3934	-0.3225	0.8065	-0.5945	0.6113
Australia	AUS	3600091	3620083	1	0.3113	0.1852	-0.5907	0.427	0.0834	0.9404	0.5755	0.1216
Australia	AUS	3600091	3611178	1	1.3316	1.3403	1.9359	0.1305	0.0425	1.3289	-0.0823	0.8136
Australia	AUS	3600091	3605205	0	1.0853	0.1245	0.0226	0.438	0.2075	1.1857	0.5755	0.1216
Australia	AUS	3600091	3607395	0	1.0787	-0.4314	0.0226	0.3627	0.2125	1.1326	-0.2852	0.1216
Australia	AUS	3600091	3602300	0	0.6195	-0.4203	0.0226	0.2819	0.3085	1.0075	0.5755	0.1216
Australia	AUS	3600091	3604004	0	-0.3489	1.1132	1.1752	0.1597	0.9329	1.6843	1.8077	0.839
Australia	AUS	3600091	3603360	0	1.1708	0.7211	0.4173	0.9481	0.562	2.6944	0.5755	1.1232
Australia	AUS	3600091	3607024	0	-0.0425	-1.0744	0.4173	-0.737	-0.7791	0.3966	-0.5832	-0.4607
Australia	AUS	3600091	3618431	0	1.062	0.5179	1.0433	0.18	0.0115	0.9525	-0.8044	0.3216
Australia	AUS	3600091	3613967	0	0.7629	-0.7375	-1.5553	0.688	-0.4595	0.8016	0.5339	-0.7224
Australia	AUS	3600091	3615622	1	-0.5863	0.2141	-0.1587	0.5685	0.2261	1.1923	0.0256	-0.6073
Australia	AUS	3600091	3605597	0	0.9632	0.5976	1.1381	0.4472	0.2567	1.2036	-0.5861	2.0955
Australia	AUS	3600091	3617624	0	1.0258	0.0789	0.0226	0.6973	0.4192	0.8186	-0.176	-0.3297
Australia	AUS	3600092	3616758	1	-0.043				0.5468
Australia	AUS	3600092	3601929	0	0.2172
Australia	AUS	3600092	3603137	0	0.606	-0.5583	0.0226	-0.4661	-0.8327	0.3894	0.8038	-0.0867
Australia	AUS	3600092	3603166	1	-0.7039
Australia	AUS	3600092	3607858	1	-0.1244	-0.0862	0.0226	0.4451	0.3041	1.0909	0.5755	0.1216
Australia	AUS	3600092	3603526	1	0.5785
Australia	AUS	3600092	3617619	1	0.1325	-0.5743	0.0226	-0.0791	-1.3086	0.4214	-0.6852	-0.8947
Australia	AUS	3600092	3611943	1	0.6583
Australia	AUS	3600092	3601601	1					-0.8458
Australia	AUS	3600092	3600216	0	1.0083	-0.4434	1.9359	-0.0098	-0.1296	0.6429	-0.1287	2.0955
Australia	AUS	3600092	3615729	0	-1.1171	0.0666	0.0226	0.1713	-0.1553	0.8754
Australia	AUS	3600092	3602968	0	-0.0552	-0.0862	0.0226	0.3113	0.0501	1.0062	0.0444	0.1216
Australia	AUS	3600092	3608504	0	0.5527	1.7671	1.9359	0.2653	0.6562	1.1425	2.4277	2.0955
Australia	AUS	3600092	3617163	0	-0.5865
Australia	AUS	3600092	3603954	0	0.5846	-0.0862	0.0226	0.7137	-0.211	0.4073	0.0447	-0.2503
Australia	AUS	3600092	3617752	0	0.0839	0.8046	0.0226	-2.6893	-0.0183	-1.6678		0.1216
Australia	AUS	3600092	3616302	0	-0.2284	-0.3349	0.4173	-0.6059	-0.8064	0.2225	-0.4323	-0.1865
Australia	AUS	3600092	3615335	1	-0.2311	-0.5994	-0.227	1.0142	0.5946	1.1882	0.5755	0.1216
Australia	AUS	3600092	3609158	0	-0.8733
Australia	AUS	3600093	3604553	1	-0.6108				0.3603
Australia	AUS	3600093	3603559	1	-2.3224			0.1007	0.3086	0.8027
Australia	AUS	3600093	3601155	1	-0.2841
Australia	AUS	3600093	3613447	0	-1.4535	-0.2662	0.0226	-0.4345	-0.1023	0.4614	0.5755	0.1216
Australia	AUS	3600093	3602177	0	-1.023
Australia	AUS	3600093	3607110	0	-1.9372
Australia	AUS	3600093	3613282	0	-0.8761	-0.817	0.5715	1.2843	-0.4093	0.9811	0.5909	0.1739
Australia	AUS	3600093	3616604	0	-0.2705	0.3984		1.1994	1.1765	1.381		0.1216
Australia	AUS	3600093	3620613	0	-2.2167
Australia	AUS	3600093	3602354	0
Australia	AUS	3600093	3619564	1	-0.1868	-0.2662	0.0226	0.7456	0.5424	1.0062	-0.2004	-1.1252
Australia	AUS	3600093	3617542	1	-1.1608	-0.2479	0.0226	-0.4761	-0.3711	-0.1093	-0.4771	-0.2778
Australia	AUS	3600093	3603731	0	0.3326
Australia	AUS	3600093	3615873	0	-0.4751			-2.6893	-0.0045	-1.6678
Australia	AUS	3600093	3602804	0	-1.516	-0.59	-0.9285	-2.6005	-0.6768	-0.7368	-2.1355	-1.1252
Australia	AUS	3600093	3607533	1		-0.9334	-0.7638	-0.4743	0.0628	0.6873	-0.1972	-0.5912
Australia	AUS	3600094	3606964	1	-1.1614		0.5833		-0.3934
Australia	AUS	3600094	3617438	0	0.7519	-0.2662	-0.3802	-0.1205	-0.5207	0.6833	-0.2673	-0.7496
Australia	AUS	3600094	3609355	1	0.7854	-0.7221	1.0433	-0.1621	-0.4843	-0.4795	0.1701	-0.4607
Australia	AUS	3600094	3606384	1	0.9224	0.2086	-0.5034	0.0967	-0.4962	0.237	-0.2821	-0.8443
Australia	AUS	3600094	3618220	1	0.8626	0.6515	-0.652	0.1604	0.846	0.5231	0.8038	-0.4095
Australia	AUS	3600094	3603343	1	0.9804	0.2695	0.4173	0.1326	-0.3308	0.6317	-0.1849	-0.1563
Australia	AUS	3600094	3604386	1	0.9877	-0.59	-1.5553	-0.1854	-1.037	-0.2607	-0.5832	-1.1395
Australia	AUS	3600094	3611828	1	0.2423	-0.4203	-0.227	-0.4645	-0.7411	0.0748	-0.1972	-0.2503
Australia	AUS	3600094	3616562	1	1.2688	0.0467	1.9359	0.0669	0.1456	0.301	-0.2008	2.0955
Australia	AUS	3600094	3609205	0	0.7116	-0.4314	0.6407	-0.3501	-0.7088	0.0788	0.5755	-0.0625
Australia	AUS	3600094	3605765	0	0.4526				-0.3259	-1.6678	-2.1355
Australia	AUS	3600094	3608074	0	-0.0411	-0.6616	-0.3244	-0.0406	0.0814	-0.03	-0.5832	1.0431
Australia	AUS	3600094	3610594	0	0.5331	-1.4543	0.213	-0.3811	-1.3694	0.2383	-0.4775	0.0453
Australia	AUS	3600094	3617634	0	0.5334
Australia	AUS	3600094	3609177	0	-0.4763	-0.6289	0.0226	1.2836	0.8779	1.0062	0.5755	0.1216
Australia	AUS	3600094	3606937	0	0.4705	-0.2662	-0.227	-0.4958	-0.1103	0.1417	0.3482	-0.4607
Australia	AUS	3600094	3603922	0	1.5079	0.0789	-1.088	-0.2563	-0.5014	-0.9484	-1.7719	-0.6774
Australia	AUS	3600094	3609026	0	-1.0465	-0.8264	-2.664	-1.6804	-1.0574	-0.4128	-1.0906	-2.5027
Australia	AUS	3600094	3618853	0	1.2547	2.6352	1.9359	0.3285	-0.0274	0.3345	0.5755	2.0955
Australia	AUS	3600094	3603440	1	1.2298	-0.4998	0.5462	0.4214	-0.9054	0.6064	-1.1229	0.1216
Australia	AUS	3600094	3614444	1	-0.3234	-0.4314	-0.5034	-0.3796	-0.0427	0.4137	-0.414	-0.4607
Australia	AUS	3600094	3609547	0	0.9238	-0.2005	-0.829	-0.0655	-0.8671	-0.0816	-0.6852	0.1216
Australia	AUS	3600095	3602089	1	-0.9546	-0.0862	0.0226	-0.1709	-0.6122	0.8028	-0.6852	0.1216
Australia	AUS	3600095	3613814	0	-0.983	-0.2479	0.0226	0.0366	0.0264	0.2587	0.5755	-0.4607
Australia	AUS	3600095	3607299	0	0.6917	0.0207	-0.8627	0.0422	-0.6988	0.5853	-0.309	-0.959
Australia	AUS	3600095	3605150	1	0.8207	0.1221	-0.4728	-0.3265	-0.1143	0.1693	-0.6852	-1.0454
Australia	AUS	3600095	3614050	1	0.1596	-0.7353	-0.7902	-0.217	-0.8741	0.2845	-1.305	-0.9101
Australia	AUS	3600095	3601237	1	1.0933	0.64	1.9359	-0.1495	0.1623	0.5486	0.0256	1.515
Australia	AUS	3600095	3618556	1	-1.0011				-1.0384	-0.5101
Australia	AUS	3600095	3618471	1	0.9729	-0.891	0.0226	0.2241	0.1269	0.9434	-0.0992	0.1216
Australia	AUS	3600095	3601089	1	-0.9412	-0.0862	0.0226	-0.1378	-0.822	0.4466	-0.5798	-0.8936
Australia	AUS	3600095	3617057	0		0.957	0.0226	-0.0165	0.1816	0.3637	-0.3912	-0.4607
Australia	AUS	3600095	3611457	0	-0.1472	-2.9627	-2.664	-0.0592	-0.688	0.2207	-2.1355	-0.959
Australia	AUS	3600095	3603112	0	-0.4575	-2.9627	1.9359	0.0507		-1.6678	-2.1355	-2.5027
Australia	AUS	3600095	3619421	0	0.9684	-0.7255	1.1381	-0.9856	-0.9189	0.3998	0.3473	1.1232
Australia	AUS	3600095	3605519	1	0.4575	-0.4314	-0.732	-0.2877	-0.25	-0.5309	-0.7867	-0.3297
Australia	AUS	3600095	3618302	1	-0.3294	-0.4343	0.0226	0.0667	-0.531	0.7247	-0.1722	-0.9111
Australia	AUS	3600095	3613094	0	-0.3948	-1.0197	0.0226	0.9072	0.1642	0.8583	0.5755	-1.1811
Australia	AUS	3600096	3604844	1	0.2541	0.2032	-0.6173	0.4146	-0.1687	1.0184	-0.3876	-0.5475
Australia	AUS	3600096	3612422	1	-0.8608	-0.2509	-0.8554	0.1518	-1.0032	0.6856	-2.1355	0.557
Australia	AUS	3600096	3608786	1	0.8896	1.3939	0.9247	0.898	0.1918	1.1321	1.836	2.0955
Australia	AUS	3600096	3609559	0	-2.4974	-0.9334	0.8571	-0.1592	-0.7268	0.3759	0.3876	-1.3368
Australia	AUS	3600096	3605370	0	-0.7354	2.6352	1.9359	0.3233	0.7114	0.8885	1.4995	2.0955
Australia	AUS	3600096	3610678	0	-0.8755	-0.5743	0.0226	0.169	0.4913	0.9313	0.5755	-0.1563
Australia	AUS	3600096	3611635	0	-1.0874	2.6352	1.9359	3.6039	4.8357	1.3035	2.4277	2.0955
Australia	AUS	3600097	3609773	1	0.0463	-0.59		0.1544	-0.5738	0.0513
Australia	AUS	3600097	3605378	0	1.425	-0.983	-0.227	0.143	-0.073	0.7303	-0.5832	-0.1563
Australia	AUS	3600097	3604143	0	0.8571				-0.2873
Australia	AUS	3600097	3610889	0	0.8865	0.4298	1.9359	0.225	-0.8377	0.7634
Australia	AUS	3600097	3618492	1	0.9543
Australia	AUS	3600097	3600447	1	0.3399
Australia	AUS	3600097	3612533	1	1.3941	-0.4343	-0.8627	0.4027	-0.3327	0.453
Australia	AUS	3600097	3619741	1	1.5599	1.3697	1.036	0.8928	2.142	1.1851	1.3467	0.833
Australia	AUS	3600097	3610573	1	0.3064				0.5004
Australia	AUS	3600097	3605044	1	1.1836
Australia	AUS	3600097	3608683	1	0.1304
Australia	AUS	3600097	3616264	0	0.4017				-0.1981
Australia	AUS	3600097	3604206	0	0.9702	-0.8384	1.4187	-0.0904	-1.2767	0.5009	0.5766	2.0955
Australia	AUS	3600097	3613289	0	0.8832				1.6454
Australia	AUS	3600097	3620228	0	-0.3296				-0.0204
Australia	AUS	3600097	3616122	0	1.1891
Australia	AUS	3600097	3604094	0	1.3588
Australia	AUS	3600097	3607098	0	0.9526
Australia	AUS	3600097	3616806	0	1.4996	0.8232	0.9247	0.883	-0.0838	1.2365	0.6286	0.8136
Australia	AUS	3600097	3611188	0	-0.2033	1.0508	0.7162	-0.2369	0.0535	0.759	0.8038	0.9444
Australia	AUS	3600098	3613167	1	-0.2801	-0.5946	-0.5472	-2.419	-0.947	-0.067	-0.3357	-1.3305
Australia	AUS	3600098	3601087	1
Australia	AUS	3600098	3608845	1	1.1664			-2.6893	-3.7095	-1.6678	-0.869
Australia	AUS	3600098	3609146	0	0.2487	-1.0619	-0.8826	0.3939	0.2834	1.0517	-0.6629	-1.2193
Australia	AUS	3600098	3607203	0	0.0397	-1.0588	-0.2827	-2.6893	-0.8212	-0.0625	0.5755	-0.5305
Australia	AUS	3600099	3616036	0	0.8726	0.3875	0.0226	0.4548	-0.129	0.8383	1.1375	0.8136
Australia	AUS	3600099	3607709	1	0.6545	-0.2662	0.4173	-0.1616	-0.3779	0.5365	-0.3206	0.7627
Australia	AUS	3600099	3608274	1	0.6617	-0.269	-1.2567	0.4219	-0.7024	0.4881	-0.2668	-1.1405
Australia	AUS	3600099	3604035	1	-1.0793	-1.2163	-0.7638	0.3048	-0.5746	0.6879	-0.2821	-0.5475
Australia	AUS	3600099	3614620	1	0.6639	-0.438	0.4173	-0.0962	-0.2195	0.8816	-0.309	-0.4784
Australia	AUS	3600099	3603028	1	0.3852	1.127	0.8038	0.7208	-0.1988	1.3151	0.1701	0.7627
Australia	AUS	3600099	3618263	0	1.2893	-0.7221	0.0226	0.4396	-0.0676	1.0443	0.5755	0.1216
Australia	AUS	3600099	3618076	0	1.1941	0.2607	-0.691	0.3958	0.1795	0.6734	0.5755	-0.7496
Australia	AUS	3600099	3603911	0	-0.271	-0.4314	-0.5034	-0.5016	-1.4797	0.6241	0.5755	-0.6158
Australia	AUS	3600099	3617615	0	0.5323	0.9526	-0.227	-1.2524	0.4795	0.8863	0.5755	-0.2503
Australia	AUS	3600099	3600097	0	1.203	-0.2662	0.4173	0.2211	-0.0968	1.3974	0.5755	-0.1563
Australia	AUS	3600099	3602207	0	1.0141	0.9454	0.7162	0.3252	0.1241	0.9551	0.1693	0.4994
Australia	AUS	3600099	3614976	0	0.0255	2.6352	0.7162	0.6028	0.423	1.9847	2.2846	0.7556
Australia	AUS	3600099	3600610	1	-0.2394	-0.0192	0.0226	0.3707	0.0825	0.8934	0.5755	0.1216
Australia	AUS	3600099	3610702	0	-0.3401	-0.4314	-0.9947	0.247	0.2909	0.8402		-0.2726
Australia	AUS	3600099	3617562	0	0.38	-0.4107	0.0226	0.6319	0.583	1.2665	-0.0553	0.2286
Australia	AUS	3600099	3600497	0	-1.0415	0.5091	1.9359	0.587	0.3921	0.7768	-0.6852	1.515
Australia	AUS	3600100	3620359	1	-1.2774				0.631
Australia	AUS	3600100	3605122	1	0.9283	-0.694	-0.7902	0.2635	-0.0145	0.5232	-0.6852	-0.7108
Australia	AUS	3600100	3618793	1	0.2625	0.0467	-1.2256	0.3446	-1.2414	0.1413	-1.5848	0.1216
Australia	AUS	3600100	3607874	1	0.7906	-0.269	-0.6587	-0.8834	-0.1246	0.5449	-0.4948	-1.4158
Australia	AUS	3600100	3602797	0	-0.8203	2.6352	1.9359	0.4855	1.231	0.7007	0.5755	0.1216
Australia	AUS	3600100	3617790	0	-0.5931	-0.2662	0.0226	-0.5569	0.8116	0.3998	0.5755	0.1216
Australia	AUS	3600100	3612279	0	0.9018	1.7671	1.9359	-2.0365	0.8668	-0.2781	0.8325	2.0955
Australia	AUS	3600100	3616675	0	-0.9933	0.0467	-0.227	-0.3385	-0.3797	0.4994	0.3415	-0.4607
Australia	AUS	3600100	3616303	0	0.7999	1.7671	0.4173	0.537	0.9296	0.4481	1.5037	0.1216
Australia	AUS	3600100	3604213	1	-0.3555	0.0634	1.036	-0.107	-0.6279	0.3694	-0.5172	0.1959
Australia	AUS	3600100	3605018	1	-0.3659	0.9637	0.8116	-0.1888	0.184	0.4356	-0.3206	-0.7496
Australia	AUS	3600100	3613104	1	0.3518	1.127	0.0226	0.3293	0.3701	0.8793	0.5755	0.1216
Australia	AUS	3600100	3609580	1	0.8816	0.3266	0.7162	0.3656	-0.2168	0.6489	-1.0576	-0.5251
Australia	AUS	3600100	3608002	1	0.1938	2.6352	1.2867	0.1392	-0.098	0.894	-0.8483	2.0955
Australia	AUS	3600100	3619647	0	0.313	0.0441	0.1386	-0.2565	-0.1399	0.3689	0.5755	0.0208
Australia	AUS	3600100	3603003	0	0.8758	0.1221	-0.691	-0.0892	-0.6354	-0.2282	0.5755	-0.5251
Australia	AUS	3600100	3600799	0	1.054	0.3101	-0.1587	0.3609	-0.1308	0.4106	0.9911	0.839
Australia	AUS	3600100	3609375	1	-1.3765	-0.269	-1.0338	-0.3453	-2.0397	-0.0184	-0.1972	-0.8198
Australia	AUS	3600100	3616089	1	-0.6272	-0.0862	0.0226	-0.8921	-0.4666	0.1292	-0.6625	-0.1563
Australia	AUS	3600100	3615838	0	-0.5201	-0.0862	1.9359	0.7113	0.0806	1.1105	2.3404	2.0955
Australia	AUS	3600100	3606947	1	-0.8374	-0.4025	-0.5034	-0.1462	-0.6297	0.406	-0.4801	-0.7108
Australia	AUS	3600100	3600339	1	0.4256	-0.59	-0.8627	-0.5076	-0.568	0.0561	0.3482	-0.8198
Australia	AUS	3600100	3610456	1	-0.5723	-0.0862	-1.0611	-0.1625	-0.4394	0.1733	-0.4771	-0.4607
Australia	AUS	3600100	3618561	1	-1.5639	-0.8128	-0.9624	-0.0208	-0.5116	-1.6678	-1.0602	-0.959
Australia	AUS	3600100	3608986	0	0.8639	0.3427	0.5833	-0.085	-0.3565	0.5863	0.3473	0.388
Australia	AUS	3600101	3601841	0	0.0828	-0.0862	0.0226	-0.7797	-0.5904	-0.8849	0.5755	0.1216
Australia	AUS	3600101	3617152	1	-0.3617	1.153	1.4967	0.1903	0.8101	1.2187	1.1217	1.1232
Australia	AUS	3600101	3611117	1	0.8802	-0.0862	-0.5836	0.4209	0.2453	0.3644	-0.2821	0.1216
Australia	AUS	3600101	3609014	1	-0.1014
Australia	AUS	3600101	3613018	1	0.1487	2.6352	0.8038	0.8397	1.2327	1.225	0.5755	0.1216
Australia	AUS	3600101	3618979	1	-0.5771	-0.0862	0.0226	0.7456	1.1461	3.6292	0.5755	0.1216
Australia	AUS	3600101	3618915	0	-0.4337				0.1961	-0.0113
Australia	AUS	3600101	3614440	0	-0.5843				-0.1098
Australia	AUS	3600101	3618568	0	-1.5884	-0.4314	-0.4728	-0.546	-0.5847	0.5851	0.0444	-0.7487
Australia	AUS	3600101	3604033	0	-0.302			0.1852	0.3207	0.6056
Australia	AUS	3600101	3606339	0	3.0298	2.6352	1.9359	3.6039	4.8357	3.6292	2.4277	2.0955
Australia	AUS	3600101	3600008	0	-0.2943
Australia	AUS	3600101	3606959	0	1.4843				0.6442
Australia	AUS	3600101	3606086	1	-0.6173	-0.2741	0.6496	0.545	0.6247	1.5721	0.5755	0.1216
Australia	AUS	3600101	3614688	0	-0.9626	0.9275	1.1657	0.0074	0.2719	-0.0722	-0.6852	0.6802
Australia	AUS	3600101	3603298	0	0.2707	0.6583	1.1355	0.2544	1.2978	0.5854
Australia	AUS	3600101	3609504	0	0.3686	-0.7815	0.0226	-0.0891	1.5622	0.4551
Australia	AUS	3600102	3600887	0	0.8684
Australia	AUS	3600102	3618366	0	0.3709
Australia	AUS	3600102	3604869	0	1.6526
Australia	AUS	3600102	3601587	0	-0.536
Australia	AUS	3600102	3609909	0	0.2878
Australia	AUS	3600102	3617666	0	-0.1828	0.1245		0.1495	0.146	1.1371
Australia	AUS	3600102	3606812	0	0.6623	0.7665	0.8038	0.3532	0.2558	1.0318	1.2302	0.9444
Australia	AUS	3600102	3603853	0	1.5278	0.3729	0.0226	-0.1184	-0.2523	-0.5309	-0.2821	0.1216
Australia	AUS	3600102	3609876	0	0.9596	1.1493	0.1386	-0.2628	-0.2592	-0.089	0.1922	0.4725
Australia	AUS	3600102	3612277	0	-0.1157			0.3493	0.0903
Australia	AUS	3600102	3608247	0	-0.1026	-0.2509	-0.3802	-0.0613	-0.428	0.6724	0.0256	-0.1563
Australia	AUS	3600102	3610737	0	1.2223			0.0426	-0.7291	0.8349
Australia	AUS	3600102	3609895	0	-0.4873	0.2012			0.1479			0.0301
Australia	AUS	3600102	3612276	0	-0.5475	0.9349	1.9359	0.1455	-0.3034	1.2268	1.3918	0.9973
Australia	AUS	3600102	3619088	0	2.0324	1.4003	0.6496	0.3801	1.3154	0.588	1.836	1.0431
Australia	AUS	3600102	3606153	0	0.5029	0.7763	1.9359	0.0754	0.1649	0.6327	0.5755	0.7611
Australia	AUS	3600102	3619569	0	0.2229	-0.7737	0.0226	-0.2437	-0.4478	0.6356	-0.3912	-0.1563
Australia	AUS	3600102	3615747	0	1.1707			0.4641	-0.1294	0.6224
Australia	AUS	3600102	3600315	0	1.0834	-0.5743	0.1386	0.2977	-0.1117	0.6709	-0.1727	-0.7108
Australia	AUS	3600102	3606958	0	-0.6182
Australia	AUS	3600103	3612313	1	0.3887	0.1705	-0.1587	0.4267	-0.0721	1.0827	0.174	0.7435
Australia	AUS	3600103	3609098	0	0.6111			-0.127	-0.3293
Australia	AUS	3600103	3611797	1	-0.1303	-0.4314	-0.227	-0.2195	-0.6811	0.569	-0.0992	-0.2503
Australia	AUS	3600103	3607870	1	-0.1278	1.1352	1.0433	0.7536	0.4268	1.4817	0.5755	0.7627
Australia	AUS	3600103	3617957	1	0.7439	-0.2479	0.0226	0.2352	-0.2167	0.4158	-0.6852	-0.5251
Australia	AUS	3600103	3610211	1	0.0532	-0.8419	-0.9557	0.3794	-0.4847	0.6375	-0.1972	-0.5912
Australia	AUS	3600103	3608249	1	0.2198	0.2718	0.4173	-0.1909	0.2871	0.0668	0.3482	-0.4607
Australia	AUS	3600103	3617322	0	-0.1345	0.4435	0.1386	-0.2956	-0.3746	0.5114	0.1648	0.1216
Australia	AUS	3600103	3607312	0	0.4466	-0.0862	0.0226	-0.1455	-0.7414	-0.1409	0.1693	-0.2726
Australia	AUS	3600103	3611614	0	-0.3865	-0.6923	-0.8946	0.746	0.1939	1.024	-0.3679	-0.9136
Australia	AUS	3600103	3600111	0	0.3764	0.1892	0.7162	0.2387	-0.3945	0.7479	-0.3206	-0.6073
Australia	AUS	3600103	3608949	0	-1.7556	-0.0862	1.4967	0.1449	-0.0664	0.6818	-0.216	0.0301
Australia	AUS	3600103	3619363	0	0.1885	0.4012	-0.4806	0.0624	-0.2859	0.6245	0.2163	-0.2503
Australia	AUS	3600103	3613471	0	0.0987	0.7763	-0.227	-1.0068	-0.7206	0.3889	0.8038	0.1216
Australia	AUS	3600103	3601270	0	0.1779	-0.7248	-0.5034	-0.0226	-0.1789	0.5263	-0.309	-0.1563
Australia	AUS	3600103	3620606	0	-0.0033	-0.4203	-0.227	0.0697	0.3411	0.1727	-0.1026	0.1216
Australia	AUS	3600103	3611746	1	0.4988	1.3403	0.5143	0.2269	-0.0926	0.9247	-0.532	-0.1207
Australia	AUS	3600103	3617094	1	0.3077	0.5228	-0.442	0.4166	0.3988	0.8554	-0.3733	-0.7639
Australia	AUS	3600104	3601573	1	-0.1513	-0.0862	0.0226	0.3918	-0.4646	-0.2942	0.1701	0.1216
Australia	AUS	3600104	3608964	1	-0.2982	-0.2567	-0.3076	-0.193	0.0737	0.2963	0.1693	-1.5767
Australia	AUS	3600104	3605986	1	-0.3062	-0.4314	0.0226	0.2969	-0.0658	0.7569	0.0256	-0.4607
Australia	AUS	3600104	3604647	1	-0.6916	-0.2662	0.0226	-0.2083	-0.3721	-0.6073	-0.4288	0.1216
Australia	AUS	3600104	3607881	1	-0.1541	-0.2479	-0.9285	0.2756	-0.264	0.9566	-2.1355	-1.0347
Australia	AUS	3600104	3605270	1	0.7504	-0.2662	-1.0611	0.0601	-0.2596	0.9578	0.0256	-0.4607
Australia	AUS	3600104	3602904	1	1.2547	-0.269	-0.3802	-0.0625	-0.3701	0.6001	-1.2835	-0.959
Australia	AUS	3600104	3619644	1	0.5189	-0.7221	-0.227	0.0966	-0.8617	0.3598	-0.4771	-0.7108
Australia	AUS	3600104	3620193	1	-0.2035	1.3403	1.9359	1.0352	-0.0037	0.9956	-0.1722	1.2841
Australia	AUS	3600104	3607198	1	0.7451	0.5836	0.7162	0.1146	0.1306	0.5398	0.5755	-0.1563
Australia	AUS	3600104	3618757	1	0.9125	-0.0862	-0.227	-0.3488	-0.5173	0.1629	-2.1355	-1.1252
Australia	AUS	3600104	3604582	0	0.2611	-1.3452	0.5347	-0.0215	-0.0408	0.4394	0.6172	0.1575
Australia	AUS	3600104	3611955	0	0.0063	-0.0862	-0.4728	0.7113	-0.0408	0.8921	1.1417	0.1216
Australia	AUS	3600104	3600982	0	0.0181	-1.0419	-0.227	-2.6893	-1.9064	-1.6678	-0.6852	2.0955
Australia	AUS	3600104	3612251	0	0.4166	-1.0936	-0.7386	0.8548	0.1607	1.0957	0.3839	0.5553
Australia	AUS	3600104	3601606	0	0.372	-0.59	-0.227	-0.0465	-0.7065	0.2343	0.5755	-0.959
Australia	AUS	3600104	3600493	0	0.539	0.468	1.2867	-0.2163	1.3189	0.709	1.8077	1.515
Australia	AUS	3600104	3611158	0	0.8917	0.6257	0.0226	3.6039	1.0986	1.1243	0.5755	0.1216
Australia	AUS	3600104	3601434	1	1.2049	0.468	-0.1587	-0.2238	0.0352	0.5108	0.1648	-0.4784
Australia	AUS	3600105	3615012	1	-0.3521	-0.0862	0.0226	-0.3662	-0.1295	-0.1088	-2.1355	-0.7496
Australia	AUS	3600105	3603397	1	-1.137	-0.269	-0.227	-0.7354	-0.6612	0.2752	-0.2821	-0.4377
Australia	AUS	3600105	3605374	0	-1.5884	-0.0862	-1.0611	-1.4319	-0.6673	0.2618	0.5755	-0.5251
Australia	AUS	3600105	3611512	0	-0.0107	-0.6593	-0.691	-0.7981	-0.342	0.2015	-0.6852	-0.5912
Australia	AUS	3600105	3616995	1	0.3758	0.3837	0.4173	-0.3689	-0.1252	0.7566	0.1693	-0.4607
Australia	AUS	3600105	3620485	0	0.8234	-0.0862	1.9359	-1.2145	-1.9806	-1.6678	2.4277	-1.9916
Australia	AUS	3600105	3605354	0	-0.4329	-0.4343	-1.0611	-0.8921	-0.4924	0.0466	-0.3876	-0.7496
Australia	AUS	3600106	3609033	1	0.1517	-0.5994	0.4173	-0.0837	-0.9172	0.2598	-0.2852	-0.959
Australia	AUS	3600106	3606540	1	-0.6813	0.3984	0.0226	-0.1511	0.286	0.5958	-0.2821	0.1216
Australia	AUS	3600106	3612388	1	0.6596	-0.8357	-0.335	-0.7951	-0.7672	-0.5032	-0.6852	-0.7108
Australia	AUS	3600106	3601803	1	-0.9492	0.3128	0.5833	0.2405	0.4875	0.8583	-0.0379	-0.1563
Australia	AUS	3600106	3616235	1	-0.2411	2.6352	1.1381	-0.3043	0.5989	0.4634	-0.4801	2.0955
Australia	AUS	3600106	3617749	0	0.956	0.9454	1.2867	0.1093	0.108	-0.1414	-0.1972	0.3216
Australia	AUS	3600106	3617695	0	-0.6652	0.8655	1.9359	-0.9969	0.5145	0.2397	2.4277	2.0955
Australia	AUS	3600106	3604787	0	-1.0314	1.912	1.9359	1.6254	1.4269	3.6292	1.536	1.3566
Australia	AUS	3600106	3618617	1	0.5303
Australia	AUS	3600106	3619493	1	-0.4719	-0.4174	0.0226	-0.2434	-0.7106	0.4026	-0.4771	0.1216
Australia	AUS	3600106	3608164	1	-0.818	2.6352	1.9359	0.7113	0.5258	1.5721	0.5755	0.9097
Australia	AUS	3600106	3611296	1	-0.0829	-0.9501	-0.6116	0.5568	-0.7777	3.6292	1.1217	-0.8813
Australia	AUS	3600106	3602427	1	0.506	-0.4093	-0.7902	-1.0138	-0.4907	-0.1088	-0.4948	-0.9299
Australia	AUS	3600106	3611771	0	0.1878	-0.7221	0.0226	-0.6533	-0.4636	-0.568	-0.6852	0.1216
Australia	AUS	3600106	3619954	0	0.6136
Australia	AUS	3600106	3602283	0	0.1816
Australia	AUS	3600106	3607611	0	-0.6357	0.0789	0.0226	0	0.3855	0.5382	0.3415	0.4777
Australia	AUS	3600106	3615574	1	-0.5954	-0.0862	0.0226	0.0506	0.1565	0.406	-0.2852	0.1216
Australia	AUS	3600106	3609269	1	-1.3459	-0.1621	-0.3048	-1.296	-0.7224	0.2256	-0.4771	-0.7496
Australia	AUS	3600106	3614779	1	0.08	1.127	1.9359	0.2094	0.2265	0.8268	0.8107	1.1232
Australia	AUS	3600106	3612905	0	-0.3873	-0.817	-0.8958	0.6333	-0.2222	1.0196	-1.166	-0.8146
Australia	AUS	3600106	3607085	0	-0.1412	2.6352	1.1355	-0.1192	0.9649	0.7349	0.5755	2.0955
Australia	AUS	3600107	3614656	1	-0.0445	-0.7221	-1.0611	0.788	-0.0358	1.0062	0.5755	-1.2688
Australia	AUS	3600107	3610412	1
Australia	AUS	3600107	3616515	1
Australia	AUS	3600107	3613343	1	-0.4951	-1.3452	-0.227	0.7113	-0.4563	1.0062		-1.1252
Australia	AUS	3600107	3604857	1	0.3005				0.4559
Australia	AUS	3600107	3619067	1	-0.3757	0.2032	-0.1587	0.1566	0.3384	0.2375	-0.5832	-0.7108
Australia	AUS	3600107	3610605	1	0.0839				0.1552
Australia	AUS	3600107	3608988	1	0.7145			0.3618	0.1652	-0.8849
Australia	AUS	3600107	3601122	1	1.2582			-0.3695	-0.5781	-0.5309
Australia	AUS	3600107	3612832	0	-0.4987	-0.2479	0.0226	-0.1775	-0.1635	0.4412	0.5755	0.1216
Australia	AUS	3600107	3615501	0	0.6801
Australia	AUS	3600107	3610196	0	-0.4451	-0.9614	-0.993	-2.6893	-0.2718	0.1151	-0.6852	-2.5027
Australia	AUS	3600107	3613707	0	0.263	0.3039	0.9192	0.3775	0.0434	0.1356	-0.7726	1.515
Australia	AUS	3600107	3605382	0	-0.5261			0.5135	0.5124
Australia	AUS	3600108	3619335	1	0.5701	2.6352	0.0226	0.9739	0.2167	1.3663	0.0447	-0.5305
Australia	AUS	3600108	3606460	1	-0.9398
Australia	AUS	3600108	3604862	1	0.5423
Australia	AUS	3600108	3619909	1	-0.1419
Australia	AUS	3600108	3604189	1	1.1619	-0.7353	-1.0611	-0.4474	-0.2826	0.4404	-2.1355	-0.959
Australia	AUS	3600108	3601384	1	-0.1556
Australia	AUS	3600108	3618625	1	0.2303	-1.0197	-1.0611	0.0014	-1.3093	0.9067	-2.1355	-0.959
Australia	AUS	3600108	3600939	1	-0.0441
Australia	AUS	3600108	3607895	1	0.0638
Australia	AUS	3600108	3605741	1
Australia	AUS	3600108	3602839	0	-0.2933	-0.0862	0.0226	-1.7857	-0.6547	0.6655	-2.1355	0.1216
Australia	AUS	3600108	3600969	0	-0.2286	2.6352	1.9359	-0.5064	0.0285	0.5915	2.4277	2.0955
Australia	AUS	3600108	3607940	0	0.1856	0.5179	0.7162	0.3904	0.4148	0.5861		0.1216
Australia	AUS	3600108	3618103	0	0.5112
Australia	AUS	3600108	3607851	0	-0.9126	2.6352	0.0226	0.7113	-0.2304	1.0062	-0.6852	-0.8028
Australia	AUS	3600108	3608980	0	-0.0183	0.9454	0.4173	-0.2019	-0.5971	0.7475	0.1693
Australia	AUS	3600108	3606862	1	0.903
Australia	AUS	3600109	3602389	1	-0.5622	0.4012	-0.5034	0.1409	-0.7539	0.8594	0.3482	-0.9943
Australia	AUS	3600109	3618971	1	-1.2934	-0.0862	0.0226	0.5617	-0.0163	0.4943	0.5755	-0.2503
Australia	AUS	3600109	3619781	1	-0.5347	-0.2741	0.8038	0.7986	-0.3403	1.0224	-0.2821	-0.7496
Australia	AUS	3600109	3605972	0	1.3197	-0.4314	0.8348	0.4068	-0.0113	0.3747	0.5755	0.1216
Australia	AUS	3600109	3602448	1	-0.3293	-0.2662	0.4173	-0.2434	-0.7113	0.1965	-0.4771	-0.1563
Australia	AUS	3600109	3613038	1	-0.9389	2.6352	0.0226	0.5513	0.6542	0.2423	0.5858	-1.1252
Australia	AUS	3600109	3615743	1	0.144	-0.4314	-0.3048	-0.2473	-0.7852	-0.0041	-0.0987	-0.959
Australia	AUS	3600109	3609384	0	-0.1566	2.6352	1.9359	3.6039	2.9593	1.0132	2.4277	2.0955
Australia	AUS	3600109	3601537	0	1.3384	0.7062	1.9359	0.3416	0.0452	0.8713	1.802	2.0955
Australia	AUS	3600109	3605778	1	-0.3484	0.3289	-0.4728	2.1709	0.5792	0.8915	0.5755	-0.0129
Australia	AUS	3600109	3614486	1	-0.0597	-0.0862	-0.691	0.5683	-0.0586	0.8402	0.5755	-0.2503
Australia	AUS	3600109	3611610	0	-1.1171	0.4495	-0.5034	-0.4969	0.4625	0.2258	-0.2857	-0.1563
Australia	AUS	3600110	3614755	1	1.7279	-0.59	-1.0611	0.7008	0.0206	0.9641	-0.0987	-0.2726
Australia	AUS	3600110	3616585	1	0.6966	0.3837	1.9359	0.3652	-0.1728	1.0086		0.6314
Australia	AUS	3600110	3603253	0	1.07	-0.2662	1.9359	0.712	-0.131	0.8637	-0.2668	0.1216
Australia	AUS	3600110	3605100	1	-0.2661	-0.089	-0.829	-0.1745	-0.3851	0.0912	-1.2106	-0.0274
Australia	AUS	3600110	3618907	1	0.019	0.3875	-1.4626	0.0329	-0.2419	0.7722	-0.2821	0.2224
Australia	AUS	3600110	3608097	1	0.5545	-0.0862	-0.227	0.6183	-0.1557	0.6595	-0.3733	-0.2503
Australia	AUS	3600110	3616334	1	0.9714	-0.1827	-0.6587	-0.0299	-0.8905	0.2055	-0.4948	-0.4607
Australia	AUS	3600110	3616869	1	0.4315	-0.4203	0.0226	-0.1044	-0.7905	0.0513	-0.8686	-0.8578
Australia	AUS	3600110	3620222	1	0.8205	-0.2662	0.4907	1.2836	-0.1928	1.0062	-0.4918	0.1216
Australia	AUS	3600110	3603205	0	1.1086	-1.1442	-0.691	0.1394	-0.766	0.7684	-0.4948	-0.2726
Australia	AUS	3600110	3605887	0	2.1271	-0.0862	0.6496	0.9608	0.0505	1.0216	0.5755	0.8567
Australia	AUS	3600110	3617585	0	1.3933	0.7989	0.4173	0.1048	0.0834	0.6928	-0.5802	0.7627
Australia	AUS	3600110	3619284	0	0.7567	2.6352	1.9359	3.6039	4.8357	1.4797	2.4277	2.0955
Australia	AUS	3600110	3616383	0	1.0251	2.6352	0.7825	0.9888	0.6333	0.414	2.4277	2.0058
Australia	AUS	3600110	3612989	0	0.8452	0.4435	0.586	0.1565	0.2318	0.3933	-0.787	0.6361
Australia	AUS	3600110	3613876	0	0.8904	-0.2662	0.0226	-0.2104	-0.5523	-0.2781	0.5755	0.1216
Australia	AUS	3600111	3615385	1	-0.4471	2.6352	1.9359	-1.0214	-0.289	-0.4223	0.0256	0.1216
[truncated: 12,531 more rows]
