# Supplementary material for: Antecedents of adolescent students’ ICT self-efficacy: The ICT dataset
Source: Data Brief. 2020 Oct 22;33:106437. doi: 10.1016/j.dib.2020.106437 (PMC7644865; doi:10.1016/j.dib.2020.106437)
Supplement: Supplementary file 1 [file mmc1.zip › Austria.csv]

CNTRYID	CNT	CNTSCHID	CNTSTUID	ST004D01T	ESCS	INTICT	COMPICT	HOMESCH	ENTUSE	USESCH	SOIAICT	AUTICT
Austria	AUT	4000001	4008775	0
Austria	AUT	4000001	4006875	0	-0.7915	-0.1473	0.0226	0.1442	0.5291	0.0704	0.5755	1.515
Austria	AUT	4000001	4009658	0	-1.5347
Austria	AUT	4000001	4005633	0	-0.5088
Austria	AUT	4000001	4005716	0	-0.7421
Austria	AUT	4000002	4004695	1	-0.0103	0.2517	1.9359	-0.1321	1.2292	0.8485	0.3415	2.0955
Austria	AUT	4000002	4002545	1	-0.8605	0.5128	0.5462	0.0739	0.7646	0.0575	0.0221	0.3216
Austria	AUT	4000002	4004987	1	0.8527	-0.4568	-0.4657	-0.4826	-0.7573	-0.2609	-0.9789	-0.8411
Austria	AUT	4000002	4001666	1	-0.4345	-0.2613	-0.9467	-1.2207	-0.9632	-1.6678	-0.3907	-1.2688
Austria	AUT	4000002	4000365	1	0.1228	-1.1117	-0.6097	-0.3881	-0.2378	-0.8849	-1.5596	-0.5093
Austria	AUT	4000002	4005859	1	0.5612	-1.5816	-0.1882	0.1292	-0.7544	-0.2084	-1.1229	-1.4002
Austria	AUT	4000002	4010257	1	0.6718	-0.2392		-0.791	-0.4772	-0.8768
Austria	AUT	4000002	4007376	0	1.1176	0.6257	1.2899	0.1858	0.7218	0.1525	0.5075	0.8903
Austria	AUT	4000002	4007647	0	1.1913	-0.041	1.4187	-0.2077	-0.1425	-1.6678	-1.7719	1.1508
Austria	AUT	4000002	4004856	0	-0.5974	0.7821	1.9359	-0.5106	0.9077	-1.6678	-0.4805	1.2147
Austria	AUT	4000002	4001743	0	1.2053	-0.4314	-0.7836	-1.1118	-0.5074	-0.1068	0.0256	-0.8198
Austria	AUT	4000002	4000010	0	-0.8232	0.2607	-0.3802	-2.6893	-1.3895	-0.212
Austria	AUT	4000002	4005828	0	0.9504	-0.6751	1.4967	-0.7119	0.028	-0.8768	-0.5178	1.1508
Austria	AUT	4000002	4002095	0	-0.6779	-0.9391	-0.8627	-2.6893	-0.2518	-0.1211	-0.6852	-1.1252
Austria	AUT	4000002	4009810	0	0.3901
Austria	AUT	4000002	4005183	1	-0.4556	-0.1247	-0.7519	-2.6893	-0.1296	0.0449	-2.1355	1.2147
Austria	AUT	4000002	4009308	1	1.3889	0.6654	-1.1818	0.2589	-0.6381	-0.1297	-0.6004	-1.5298
Austria	AUT	4000002	4005515	1	1.0299
Austria	AUT	4000002	4006989	1	-0.2748	0.5696	1.4967	-1.6269	-0.0729	0.367	2.4277
Austria	AUT	4000002	4002228	1	-0.3024	-0.8785	-0.9624	-0.2487	-0.4735	-0.7368		0.3636
Austria	AUT	4000002	4006375	1	1.1805	0.6257	0.1386	0.212	0.7425	0.3973	0.2732	-0.6073
Austria	AUT	4000002	4000101	1	0.7953	-0.7861	-1.5179	-0.1676	-0.6312	0.0231	-1.266	-0.7289
Austria	AUT	4000002	4007303	1	1.3427	-1.4832	-1.9803	-0.6598	-1.0086	-0.2854	-2.1355	-1.9916
Austria	AUT	4000002	4009843	1	1.2129				-0.8245
Austria	AUT	4000002	4000848	1	-0.3133	0.7789	1.1381	-0.0866	-0.1008	-0.2306	-0.4397	1.2147
Austria	AUT	4000002	4010622	1	1.4237	-0.0029	-1.0288	-0.1007	0.3916	-0.006	-0.417	-0.3902
Austria	AUT	4000002	4008990	1	-0.3012	-1.2527	-1.5844	-0.6162	-0.2735	0.2003	-1.1534	-2.5027
Austria	AUT	4000002	4005788	1	0.7857	-0.5616	-0.988	0.1709	-0.16	1.0056	-0.3237	-0.7507
Austria	AUT	4000002	4008588	0	0.3605	-0.879	-0.8225	0.7497	0.2879	1.0511	-0.2036	-0.3109
Austria	AUT	4000002	4009819	0	-0.5109	-0.4314	-0.4014	0.8616	0.4455	1.1666	0.1693	-0.5265
Austria	AUT	4000002	4005841	0	1.4703	0.5331	1.9359	-0.1229	0.1519	0.3283	-0.0851	1.4234
Austria	AUT	4000002	4008225	0	-0.1281	0.9304	-0.4164	-0.9545	0.0058	0.0611	2.4277	-0.9958
Austria	AUT	4000002	4010340	0	0.1395	-1.4095	-0.1587		4.8357	0.8952	-0.6852	0.1216
Austria	AUT	4000002	4000084	0	-0.2637	-0.0862	-1.0611	-0.111	0.1041	-0.071	-0.1727	-1.1252
Austria	AUT	4000002	4009129	0	0.0438	0.0502	-0.0607	-0.9566	0.2465	-1.6678	0.0447	-0.2503
Austria	AUT	4000002	4007499	0	-0.4056	-0.1247	-1.5179	-1.0613	-0.0825	-0.1294	0.3415	0.1959
Austria	AUT	4000003	4009805	1	-0.013	1.3939	1.036	0.0815	-0.5365	-0.1651	-0.1021	0.0388
Austria	AUT	4000003	4009525	1	-0.4175	0.536	1.1381	0.2937	-0.8886	0.6007	-1.0571	0.9883
Austria	AUT	4000003	4010174	1	-0.3267	0.967	-0.227	0.0905	0.4905	0.3824	0.1701	-1.4637
Austria	AUT	4000003	4008748	1	-1.3741	-0.4174		0.7763	-0.7028	0.8448
Austria	AUT	4000003	4006885	1	0.5248	2.6352	1.4967	-0.3374	0.931	-1.6678	0.5349	0.6314
Austria	AUT	4000003	4005018	1	1.0173	-0.895		-0.3091	-0.6713	0.5783
Austria	AUT	4000003	4002068	1	-2.1295	-0.3427		0.1163	-0.6492	0.507
Austria	AUT	4000003	4009272	0	0.0266	-0.2662	0.1386	-0.0047	0.6723	0.0469	0.8038	0.3588
Austria	AUT	4000003	4000878	0	0.0396	-0.4136	0.0226	0.7113	0.4566	0.9697	0.5755	2.0955
Austria	AUT	4000003	4010110	1	-0.6178	1.4003	0.7162	0.1479	0.176	-0.0589	-1.5596	2.0955
Austria	AUT	4000003	4007298	1	-0.2634	-0.7737	-0.5836	-0.8717	-1.2757	0.4356	-2.1355	0.1959
Austria	AUT	4000003	4002784	1	-0.6661	1.1352	1.4967	1.3333	0.9518	1.3818	1.4834	0.6314
Austria	AUT	4000003	4001805	1	0.3461	0.115	-1.3005	0.2328	0.5914	0.1853	-1.5596	-1.5298
Austria	AUT	4000003	4008010	1	0.3987	1.1306	-0.1587	-0.2351	0.3767	0.0146	-1.3153	0.2224
Austria	AUT	4000003	4007788	1	1.8278	1.1352	0.4173	0.3044	0.6712	0.2294	0.9636	0.6314
Austria	AUT	4000003	4000303	1	0.3234	0.6348	0.213	-0.3045	-0.5892	-0.1899	-2.1355	-0.2895
Austria	AUT	4000003	4005437	1	-0.8237	2.6352	-1.1926	0.0507	0.4481	2.1953	2.4277	-1.1252
Austria	AUT	4000003	4008615	1	-1.1918	-0.269	-2.1689	-0.375	-1.3488	0.3566	-2.1355	-1.2535
Austria	AUT	4000003	4007695	1	0.0385	0.468	1.9359	0.4298	-0.5228	0.3769	0.3199	-0.5461
Austria	AUT	4000003	4002496	1	-1.0223	-0.269	-0.1587	-0.2272	-0.2828	-0.0727	-0.5798	-0.567
Austria	AUT	4000003	4005241	1	-0.3551	0.6569	0.0226	-0.0247	-0.3037	0.4008		-0.4607
Austria	AUT	4000003	4007459	1	-1.5536	0.0467	0.8116	0.4229	0.1377	0.443	-0.7867	0.8136
Austria	AUT	4000003	4005779	1	-1.149	-0.836	-0.335	-0.2612	-0.4009	0.0234	-1.2871	-0.4607
Austria	AUT	4000003	4010045	1	-1.0871			0.0222	-0.4877
Austria	AUT	4000003	4008917	1	0.0507	0.0467	-0.6116	0.1549	0.626	0.5418	-0.7897	0.9973
Austria	AUT	4000003	4010397	0	-0.3044	0.6348	1.2899	-0.1814	-0.1229	0.0688	-1.5588	0.9973
Austria	AUT	4000003	4010195	0	1.3612	-0.2479	0.0226	-0.3601	-0.1016	-0.9292	0.5755	0.1216
Austria	AUT	4000003	4007132	0	-0.3865	0.1141	0.1386	-0.1453	0.1609	0.3901	0.8098	0.7803
Austria	AUT	4000003	4005977	0	1.3797			0.1051	0.3046
Austria	AUT	4000003	4000002	0	-0.2457	-0.213	-0.8219	0.1331	-0.0883	-0.0486	0.0215	1.0431
Austria	AUT	4000003	4009724	0	0.0381	1.1132	0.8116	-0.6537	-0.5793	0.1251	0.5755	-0.4095
Austria	AUT	4000003	4004078	0	-0.0543	0.2746	-0.442	0.1663	-0.1032	-0.0922	-1.0753	0.8903
Austria	AUT	4000003	4003373	1	-0.5079	0.5128	-0.227	0.1141	0.1102	0.6059	-0.6203	-0.4784
Austria	AUT	4000003	4008841	1	-0.0439	-0.2741	0.8038	-0.2388	-0.0342	-0.0589	-0.414	0.9097
Austria	AUT	4000004	4004978	1	-0.5429	0.2882	-1.5179	1.2815	0.6479	1.3968	-1.2871	-1.2688
Austria	AUT	4000004	4008471	1	-0.5397	2.6352	1.9359	-0.021	0.0527	0.2393	-0.6852	2.0955
Austria	AUT	4000004	4001817	1	-0.3009	0.6654	0.0226	-0.576	-1.6724	-0.2473	-0.3004	0.7095
Austria	AUT	4000004	4008624	1	-0.8461	0.2516	-1.0021	0.1503	0.2452	0.083	-2.1355	-0.7096
Austria	AUT	4000004	4001112	1	0.2318	0.1221	-0.8554	-0.6402	-0.5847	0.0518	-2.1355	-0.9829
Austria	AUT	4000004	4006029	1	-0.5908	-0.0862	0.0226	-0.7361	-0.1904	-0.8604	-2.1355	0.1216
Austria	AUT	4000004	4004653	1	-0.3281	1.3697	0.4173	0.4735	-0.1853	0.5333	0.0221	-0.8443
Austria	AUT	4000004	4003697	1	-0.815	0.9718	-0.1137	-0.2873	2.0314	0.4307	0.4955	0.4104
Austria	AUT	4000004	4009987	1	-0.1358	-0.6541	-1.2567	-0.6048	-0.4663	0.0736	-0.6232	-0.484
Austria	AUT	4000004	4006544	1	-0.1555	-0.7221	-1.0611	-0.4867	-0.088	0.0136	-0.6852	-0.7108
Austria	AUT	4000004	4004674	1	-0.8053	0.0568	0.4173	-0.5016	0.0696	-1.6678	-0.1154	1.1508
Austria	AUT	4000004	4002703	0	-0.4522	0.2539	0.0226	-0.8301	0.0737	-1.653	0.5755	2.0955
Austria	AUT	4000004	4001979	0	-0.8113	-0.5874	-0.227	-1.2524	-0.2707	-0.2084	0.7679	-0.1314
Austria	AUT	4000004	4005092	0	-0.0573	0.8105	1.8045	0.3854	1.6564	0.796	2.4277	2.0955
Austria	AUT	4000004	4007085	0	1.1714	-0.192	1.4967	-1.7857	0.6223	-0.3317	1.8077	2.0955
Austria	AUT	4000004	4007135	0	-0.9881	-0.775	0.4907	-0.6517	-0.6244	-0.5569	0.0215	-0.0888
Austria	AUT	4000004	4004705	0	-0.9156	0.3178	-0.442	-1.7857	-0.3637	-1.6678	1.4995	0.4504
Austria	AUT	4000004	4004924	0	-0.2801	1.3403	1.4967	-0.9912	-0.3832	0.2906	1.4834	1.1232
Austria	AUT	4000004	4004276	0	1.1619	0.0649	-0.9413	0.7216	4.1858	0.7998	1.536	2.0955
Austria	AUT	4000004	4008814	0	0.135	0.9166		-1.3001	-0.3512	-0.1091
Austria	AUT	4000004	4000115	0	0.3874				0.1165
Austria	AUT	4000004	4001509	0	-0.1799	0.7062	1.2867	-0.2706	-0.8518	-0.0518	1.1171	0.5295
Austria	AUT	4000004	4000015	0	0.0209	-0.0933	0.8571	-0.3947	-0.0673	-0.0105	1.2262	0.9339
Austria	AUT	4000004	4004347	0	-0.6166	1.1352	1.9359	-0.9969	0.1525	0.4867	1.4995	0.9339
Austria	AUT	4000004	4010552	0	-0.6603	0.2032	-0.9285	-0.5638	-1.0719	-0.3516	-0.3763	-1.0454
Austria	AUT	4000004	4008353	0	-0.9174	0.0347	0.4173	-0.7318	0.6619	0.5497	0.5755	0.5553
Austria	AUT	4000004	4005464	0	-2.0618	-1.6559	-1.7997	-1.6841	-1.7093	-0.5569	-2.1355	-1.6492
Austria	AUT	4000004	4000505	0	-0.4351	0.1245	-0.227	0.7113	0.8779	-1.6678	0.5755	1.4234
Austria	AUT	4000004	4006038	0	-0.4383	-0.8157	0.7739	0.765	0.0564	1.126	0.765	-0.6907
Austria	AUT	4000004	4000810	0	-0.9666	0.7308	1.1381	-2.6893	0.3623	-0.7368	-0.216	0.3216
Austria	AUT	4000004	4002223	1	-0.1851	0.64	-0.1627	-0.7481	-0.1845	-0.1414	-1.2835	-1.0091
Austria	AUT	4000004	4010117	0	0.5592	0.2809	-1.1926	0.3934	0.5418	-0.3164	-1.1508	-1.1742
Austria	AUT	4000004	4009780	0	-0.0273	-1.5639	0.3416	-2.6893	-0.8286	0.0511	-1.5537	-0.6353
Austria	AUT	4000004	4003773	1	-0.6602	0.7763	-0.5759	-0.2101	-0.0671	0.221	-0.3733	0.2286
Austria	AUT	4000004	4009624	0	0.0189	1.7162	0.1386	-0.6306	0.0648	0.3018	0.3134	1.3566
Austria	AUT	4000005	4002434	1	1.7214	0.963	1.9737	0.557	0.006	-1.6678	-2.1355	-0.0429
Austria	AUT	4000005	4003684	1	1.3445	-0.983	0.1802	-1.3102	-0.8259	-1.6678	-0.6852	1.515
Austria	AUT	4000005	4000872	1	-0.0665			1.2836	0.0197	1.0062	-2.1355	2.0955
Austria	AUT	4000005	4001034	0	0.4552	-0.7221		0.7113	1.3242	1.5721	0.5755	0.1216
Austria	AUT	4000005	4003357	0	1.2437
Austria	AUT	4000005	4008419	0	1.2866	0.0247
Austria	AUT	4000005	4005294	0				-2.6893	-2.5288	-1.0529
Austria	AUT	4000005	4008018	1	1.3779	-1.2858	-1.9803	-1.7857	-1.2394	-1.6678	-0.722	-1.9916
Austria	AUT	4000005	4002026	1	0.9412	1.1576	-0.3221	1.1521	0.3562	-1.0529	-0.4801	0.0301
Austria	AUT	4000005	4000752	1	0.8805	0.2465	-0.227	-1.3102	-0.462	-0.7106	-0.9759	-0.4607
Austria	AUT	4000005	4003649	0	1.5205	0.64	0.9726	0.0374	0.3407	0.3065	-0.4948	2.0955
Austria	AUT	4000005	4008682	0	1.2471	1.7162	1.9359	1.3696	2.846	1.0277	2.4277	2.0955
Austria	AUT	4000005	4007193	0	0.8735	0.1882	0.7162	-1.3743	0.4129	-0.4384	0.1648	1.1508
Austria	AUT	4000005	4004220	0	1.225	-0.2401	0.8801	0.286	0.8117	0.0839	0.3482	0.06
Austria	AUT	4000005	4009138	0	1.1674	-0.847	-0.8627	-0.0322	-0.1802	0.0736	-0.2128	0.7334
Austria	AUT	4000005	4002637	0	1.829	1.3403	0.9726	2.2146	1.801	1.5873	2.4277	1.515
Austria	AUT	4000005	4007377	0	1.1595	1.7671	1.0433	0.4669	0.9508	0.2883	1.4834	1.1232
Austria	AUT	4000005	4004610	1	1.4343	-0.59	-0.3827	-0.74	-0.2308	-0.8849	-0.9106	-1.2087
Austria	AUT	4000005	4008176	0	1.6724	1.3697	1.0433	-0.7538	0.4919	-0.3128	0.9194	0.1216
Austria	AUT	4000006	4010533	1	1.9677				0.3756
Austria	AUT	4000006	4010129	1	0.9332	1.7671	0.5833	-0.2942	-0.317	-1.0529	-1.2871	0.1339
Austria	AUT	4000006	4004728	1	1.0844	-1.2544	-1.9313	-0.2298	-0.2043	-1.6678	-0.6241	0.1216
Austria	AUT	4000006	4007921	1	1.2072	1.1306		-1.7857	-0.4294	-0.4863
Austria	AUT	4000006	4001105	1	1.2706	-0.7353	-1.6145	-1.3089	-1.2614	-0.7433	-1.2835	-1.9916
Austria	AUT	4000006	4005349	1	0.9196	1.7162	1.9359	-2.6893	0.5322	0.0319	-1.1941	-0.5768
Austria	AUT	4000006	4001669	1
Austria	AUT	4000006	4000334	1	1.2288			1.3321	0.3926	0.8738
Austria	AUT	4000006	4005867	1	1.4722	-0.0862	-1.5179	-0.7218	-0.3557	-0.4753	-2.1355	-0.4607
Austria	AUT	4000006	4005572	1	0.4419	-0.7221	-0.4246	-0.5723	-0.4618	-0.8849	-1.5848	-1.6492
Austria	AUT	4000006	4002177	1	1.1149	-0.0862	-1.3325	-0.3114	-0.5668	0.1132	-0.7045	0.1216
Austria	AUT	4000006	4004158	0	1.4866	0.7062	1.4967	-0.599	0.0147	-0.3514	0.5349	1.4234
Austria	AUT	4000006	4001100	0	0.882	0.1371	1.2867	-0.7349	0.1346	-0.6274	-0.6595	-0.484
Austria	AUT	4000006	4006179	0	1.1812	0.0467	0.6907	-2.6893	0.1453	-0.4795	-1.0606	0.8806
Austria	AUT	4000006	4010567	0	1.3697	0.7989	-0.227	-0.7552	0.8254	0.3705	0.7274	0.5759
Austria	AUT	4000006	4006348	0	1.5562
Austria	AUT	4000006	4008597	0	1.3901	0.9454	0.7162	-1.522	0.3571	-0.2793	0.1145	0.9642
Austria	AUT	4000006	4010305	0	1.3351	1.0919	0.5833	-0.5336	0.1284	-0.0569	0.1102	0.5807
Austria	AUT	4000006	4009956	0	1.5809	0.9454	1.9359	0.4456	1.1398	0.4838	2.4277	0.8925
Austria	AUT	4000006	4010210	0	2.1907	0.9454	1.9359	-1.1401	1.0973	-1.2919	1.3388	2.0058
Austria	AUT	4000006	4009073	1	0.8215	-1.0325	-1.64	-0.663	-0.6991	-0.8849	-1.5537	-0.4607
Austria	AUT	4000007	4008294	1	0.1038	-0.3631	-0.5034	-0.2085	-0.7716	-0.2964	0.5226	0.1216
Austria	AUT	4000007	4005611	1	-0.0088	-0.6623	-1.8814	0.6325	-0.367	0.101	-2.1355	-1.4399
Austria	AUT	4000007	4004484	1	-1.1481	0.5946	-0.6587	0.3715	-0.0888	-0.1027	0.695	1.1508
Austria	AUT	4000007	4004893	1	-0.3258	-0.3486	-0.711	-0.1826	-0.6671	-0.0341	-0.9936	-0.7108
Austria	AUT	4000007	4002158	1	-0.1086	1.7671	0.0226	0.2786	0.5126	0.335	-1.2871	-0.1865
Austria	AUT	4000007	4007142	1	-0.5057	0.7763	0.4173	-0.0248	0.7679	0.3585	-0.5974	0.4504
Austria	AUT	4000007	4006484	1	-0.6277	0.3952	-0.5252	0.2055	-0.5075	-0.2532	-2.1355	-1.1395
Austria	AUT	4000007	4005148	0	-1.1092	-0.2062	-0.8627	0.2171	0.2531	0.5471	0.4316	-0.943
Austria	AUT	4000007	4003032	0	-0.3467	-1.026	0.8801	-2.6893	-0.1052	-0.218	-1.0722	0.149
Austria	AUT	4000007	4009557	0	-1.3046	-0.7162	-0.691	-0.1957	-0.0172	-0.8849	-0.0585	-0.6774
Austria	AUT	4000007	4004258	0	-0.3635	-1.9198	0.0226	0.2923	0.059	0.2969	0.4316	-1.1979
Austria	AUT	4000007	4005005	0	-0.1401	-0.3371	0.0226	-0.1294	-0.9798	0.2959	-0.1242	-1.3718
Austria	AUT	4000007	4001216	1	-0.9155	0.6492	-0.6315	0.403	-0.4968	0.4597	0.1701	-0.4607
Austria	AUT	4000007	4006257	1	1.29	1.3697	-0.5252	-0.4921	0.0229	-0.2532	1.2067	-0.4042
Austria	AUT	4000007	4005851	1	-0.4668	-0.7815	-1.3877	0.5027	0.1813	0.618	-0.6852	-0.5093
Austria	AUT	4000007	4004798	1	-0.25	1.7162	0.8116	2.3497	-2.5602	1.3301	1.1102	1.4234
Austria	AUT	4000007	4007631	1	-0.4299	-0.0219	-1.0611	-0.348	-0.4615	0.1182	-1.1229	-0.9921
Austria	AUT	4000007	4008248	1	-0.3838	-0.9391	-1.3133	-0.3644	-0.816	0.9311	-1.2871	-1.1252
Austria	AUT	4000007	4004312	1	-0.1145	0.1125	-0.711	0.7141	-0.3059	0.9196	0.139	-0.0867
Austria	AUT	4000007	4009500	1	-0.6199	-0.4203	-0.6789		0.294	-0.5502
Austria	AUT	4000007	4009014	1	-0.086					2.2006	0.8107	-0.7496
Austria	AUT	4000007	4003052	1	0.1279	-0.6174	-0.6928	-1.2524	0.3096	0.4879	-2.1355	-2.5027
Austria	AUT	4000007	4008606	0	0.1112	0.0527	-0.691	-0.8913		-0.6274	-0.216	-0.1563
Austria	AUT	4000007	4005862	0	-0.0445	-0.3644	-0.2737	0.709	-0.0598	0.7643	-0.3553	-0.5019
Austria	AUT	4000007	4001346	0	0.1552				-1.9178
Austria	AUT	4000007	4007134	0	-0.5404	-0.438	-1.0611	-0.4554	-1.4297	0.0736	-0.5832	-0.6544
Austria	AUT	4000007	4007639	0	-0.07	-0.5673	-0.8826	0.7113	0.3659	1.0062	1.3918	-1.1252
Austria	AUT	4000007	4008909	0	-0.5191	-0.59	-1.1926	0.7113	-0.2282	0.8432	-0.6852	-1.1252
Austria	AUT	4000007	4004863	0	-0.2365	-0.9443		0.7113	-0.8283	0.3646		-0.222
Austria	AUT	4000008	4007599	1	-1.0309	-1.821	-1.4259	-0.5776	-1.0868	-0.3164	-0.928	-1.0061
Austria	AUT	4000008	4003978	1	-1.3532	-0.59	-0.227	-0.479	-0.5148	-0.0558	-2.1355	-0.7108
Austria	AUT	4000008	4007504	1	-0.8658	-0.7199	-0.9807	-0.6712	-0.1287	0.0286	-0.3763	-1.4827
Austria	AUT	4000008	4007322	1	-0.3288	-0.0862	-0.227	0.1723	0.0326	-0.0622	0.5755	1.2147
Austria	AUT	4000008	4007290	1	-1.0174	2.6352	1.6222		0.2343	0.6769	1.6338	0.5084
Austria	AUT	4000008	4004790	1	-1.2705	0.957	-1.2329	-0.9735	0.2724	-1.6678	-0.8738	-0.7524
Austria	AUT	4000008	4005763	1	-0.1336	1.7671	1.1752	-0.3964	0.3582	0.2104	1.3432	0.8136
Austria	AUT	4000008	4009128	1	-1.3608	0.249	-1.1153					-0.8329
Austria	AUT	4000008	4003882	1	-0.3446	-0.6447	-1.6145	0.763	0.5122	-0.2532	0.0221	-0.222
Austria	AUT	4000008	4000791	0	-1.805	-0.2298	0.9247	0.4863	0.7839	-0.0207	1.3918	0.9883
Austria	AUT	4000008	4004634	0	1.2307	0.9349	1.0433	0.3297	1.0079	-0.206	2.4277	2.0955
Austria	AUT	4000008	4002979	0	0.2957	-0.2924	0.231	0.6979	0.5177	1.4122	0.4886	0.6103
Austria	AUT	4000008	4006350	0	0.4623
Austria	AUT	4000008	4009084	0	-0.4413	-1.7372	-1.1926	0.7113	-0.0408	1.0442	0.5755	0.1216
Austria	AUT	4000008	4010065	0	-0.5915	1.2587	-1.762	-0.6234	-0.0464	-1.6678	-1.1032	-0.1621
Austria	AUT	4000008	4009798	1	-2.9919	-0.421	0.1386	-1.0184	-0.6249	-0.7368	-1.1229	0.69
Austria	AUT	4000008	4007184	1	-1.2307		0.0226					-0.4607
Austria	AUT	4000008	4005843	1	-1.6429	-0.2021	0.2734	-0.114	-0.8862	-0.3883	-2.1355	-0.8076
Austria	AUT	4000008	4010457	1	-2.5108	-0.7016	-1.2062	0.9239	-0.3691	-0.7368	-2.1355	-0.959
Austria	AUT	4000008	4008717	1	-1.2101	0.7763	0.5462	-0.0335	0.0564	0.0832	-0.7867	2.0955
Austria	AUT	4000008	4007595	1	-1.364	0.3789	1.2867	-0.0955	0.3015	0.3092	1.142	1.1232
Austria	AUT	4000008	4003250	1	-2.7432	-0.6693	-1.5438	-0.0564	-0.4726	-0.0026	-1.3153	-1.2412
Austria	AUT	4000008	4001699	1	0.8227	-0.8367	0.8571	-0.4685	-0.5649	0.2835	-1.1941	1.2147
Austria	AUT	4000008	4000928	1	-0.8189	0.6515	-1.0611	0.0477	0.2082	0.304	-0.216	-0.6544
Austria	AUT	4000008	4004435	1	-0.9205	2.6352	1.9359	0.6191	0.928	0.6186	0.1701	2.0955
Austria	AUT	4000008	4008559	1	-0.6321	-1.2478	1.1355	-0.1888	-0.3551	0.4238	-2.1355	0.9883
Austria	AUT	4000008	4002160	1	-0.6039	-0.4221	-0.1137	0.1138	-0.4699	0.4802	0.5349	0.428
Austria	AUT	4000008	4003023	1	-2.3884	-0.7815	-0.9211	0.2709	0.1463	0.4148	-0.414	0.1216
Austria	AUT	4000008	4004791	0	-1.6635	-0.5743	-0.8627	0.1137	0.2811	0.521	0.3415	1.1508
Austria	AUT	4000008	4000788	0	-0.2572	1.0919	1.4967	0.7463	1.6921	0.6376	-0.1785	1.1232
Austria	AUT	4000008	4009008	1	0.151	0.9637	0.0226	0.7113	0.7312	3.6292	0.5755	2.0955
Austria	AUT	4000008	4004818	1	-1.7677	0.4098	1.4967	0.2989	-0.4587	0.088	-0.6852	-0.2623
Austria	AUT	4000009	4006002	1	-0.8312	1.1576			0.9556	0.635	1.2909	1.4234
Austria	AUT	4000009	4003591	1	-0.5082
Austria	AUT	4000009	4002362	1	-2.5221
Austria	AUT	4000009	4004592	1	1.4651	1.3697	1.2899	0.3623	0.5063	0.2681	-0.4805	1.1508
Austria	AUT	4000009	4006714	1	1.2759	1.1132	0.7162	-0.175	0.0186	-0.7368	-0.7025	1.2147
Austria	AUT	4000009	4010445	1	-0.9044	-2.9627	-2.664	-1.0535	-1.8159	-1.6678	-2.1355	-2.5027
Austria	AUT	4000009	4010603	0	1.2898	2.6352	1.9359	0.7113	2.6375	-0.5418	2.4277	2.0955
Austria	AUT	4000009	4001397	0	-1.0605			-0.4265	-0.3153	0.1296
Austria	AUT	4000009	4000054	0	-0.9237	-1.1442	-0.4728	-0.2166	0.3584	0.101	-1.4019	-0.943
Austria	AUT	4000009	4004965	0	0.5256	1.3403	0.5433	0.6562	0.3002	0.595	2.4277	1.515
Austria	AUT	4000009	4006511	0	0.7859	1.3403	1.9359	0.6085	1.1695	1.5721	2.4277	2.0955
Austria	AUT	4000009	4009265	0	1.0404	-1.3452	-1.1926	0.7023	-0.0408	1.0062	0.5755	0.1216
Austria	AUT	4000009	4009961	0	1.6881	-0.0862	-0.7249	0.1053	-0.6537	1.0062	0.5172	-0.3297
Austria	AUT	4000009	4000533	0	0.0455	0.9526	1.9359	0.485	0.9282	0.9869	0.5755	1.2147
Austria	AUT	4000009	4007147	0	-0.4774	2.6352			1.4491	3.6292		2.0955
Austria	AUT	4000009	4005455	1		-0.682	-1.4877	-0.7345	-1.2839	-1.6678	-1.4019	-1.7277
Austria	AUT	4000009	4006114	1	0.4774				0.4238
Austria	AUT	4000009	4000436	1	-0.3916	0.879	-0.8021	0.6689	0.3541	-0.3551	-0.2903	2.0955
Austria	AUT	4000009	4008855	1	-0.413	-0.2054	-0.8021	0.2879	0.1373	0.4171	-0.0589	0.6314
Austria	AUT	4000009	4008476	1	-0.4527	0.2099	-0.6863	-0.3686	0.3352	0.1886	-0.3503	-0.1563
Austria	AUT	4000009	4006331	1	-0.4309	-1.0212	-0.7445	0.3971	0.1108	0.9451	-0.7838	-0.2503
Austria	AUT	4000009	4009831	1	-0.8151	-0.062	1.9359	0.7113	0.4558	0.5207	0.3379	0.1216
Austria	AUT	4000009	4006590	0	0.8823				-0.1434
Austria	AUT	4000009	4003929	0	-1.6496						0.5755
Austria	AUT	4000009	4008778	0	-1.2235
Austria	AUT	4000009	4000830	0	-0.7355
Austria	AUT	4000009	4009069	0	0.1901		-1.4747			0.914	-0.393	-1.5766
Austria	AUT	4000009	4008064	0	0.6551	0.7062	1.0108	3.6039	2.9231	1.8107	-0.2008	-0.0358
Austria	AUT	4000009	4003893	0	-0.3182	0.6623	1.9359	0.4739	0.8275	0.3293	0.8038	2.0955
Austria	AUT	4000009	4005592	0	-0.7394	0.4026	0.5931	-0.0698	-0.0636	0.1944	0.3134	1.1232
Austria	AUT	4000009	4001211	0	0.4183	-0.59	-0.5034	1.001	0.5514	1.1364	0.5755	0.0208
Austria	AUT	4000009	4006123	0	0.2095	0.301				3.0794
Austria	AUT	4000009	4006490	0	0.1558						-0.5432
Austria	AUT	4000009	4002347	0	1.029	0.5283	-0.8219	0.5599	-0.6536	0.2853	0.2054	-0.9918
Austria	AUT	4000009	4005314	1	-0.4536	-0.8452	-1.1926	-2.6893	-1.2211	-1.6678	-2.0492	-0.4187
Austria	AUT	4000010	4006614	0	1.3405	0.39	0.0226	0.7113	1.7865	-1.6678	0.5755	0.1216
Austria	AUT	4000010	4005668	1	0.504	-1.017	0.3461	0.4902	-0.5236	-0.1117	-1.1908	2.0955
Austria	AUT	4000010	4006881	1	-0.1722	0.4953	-1.0611	0.2342	-0.6413	-0.2646	-1.2871	0.7627
Austria	AUT	4000010	4002608	0	0.4866	-0.4488	0.0226	0.4476	0.113	-0.0177	1.2262	0.1216
Austria	AUT	4000010	4002402	0	1.358	0.7821	0.0226	1.2836	0.0127	-0.2979	1.1171	0.1216
Austria	AUT	4000010	4000989	0	-0.4994	0.394	1.4967	0.1701	-0.1104	-1.6678	2.4277	0.7334
Austria	AUT	4000010	4005826	1	1.2517	1.3403	1.9359	0.7216	0.2278	1.2765	-0.8883	2.0955
Austria	AUT	4000010	4001866	1	1.5478	-0.7915	-0.1119	0.679	0.039	-0.4384	0.1383	0.4504
Austria	AUT	4000010	4008396	1	0.1286			-0.9146	-1.1867
Austria	AUT	4000010	4008765	1	0.9439	2.6352	-1.7495	-0.5315	0.715	-0.7368	1.6338	0.0388
Austria	AUT	4000010	4006501	1	1.833
Austria	AUT	4000010	4000766	1	0.7285	-0.0192	-1.1134	0.1264	0.1313	-0.7433	-2.1355	-1.0454
Austria	AUT	4000010	4003550	1	1.1198	-0.5673	0.0226	0.7113	-0.376	1.0062	0.5755	0.1216
Austria	AUT	4000010	4006189	1	-0.4345	-0.0862	0.0226	0.8568	0.723	3.6292	0.5755	0.1216
Austria	AUT	4000010	4000160	1	0.7551	0.9454	0.4173	0.1931	-0.2878	-0.1467	-0.76	0.7095
Austria	AUT	4000010	4008862	1	1.145	-1.2048	-1.4685	0.6528	-0.4338	0.2062	-1.2624	-0.8443
Austria	AUT	4000010	4006803	1	-0.4796	-0.269	-0.691	-0.0106	-0.5111	-1.6678	-2.1355	0.6314
Austria	AUT	4000010	4010578	1	1.3335	-2.0452	-2.1585	-0.6304	-0.5097	-0.9292	-1.4444	-1.9616
Austria	AUT	4000010	4008099	0	0.9893	0.5696	1.2899	-0.4902	0.5656	-0.7093	0.9194	2.0955
Austria	AUT	4000010	4001700	0	0.8891	-0.1827	-0.4338	1.0165	1.2779	1.2766	1.6922	1.515
Austria	AUT	4000010	4007610	0	1.0698	-0.0862	0.0226	0.5354	0.5262	0.4394	0.5755	0.1216
Austria	AUT	4000010	4009193	0	1.6715	-0.7313	0.9247	-0.3689	-0.4835	0.1055	-0.3912	0.9642
Austria	AUT	4000010	4000014	0	1.4868	0.8655	1.9359	3.6039	1.9325	0.959	0.7688	2.0955
Austria	AUT	4000010	4000757	0	1.1499	-1.061	-0.6047	3.6039	-1.482	-1.6678	-2.1355	-0.3917
Austria	AUT	4000010	4006092	0	0.942	-0.5286	-0.5472	0.209	0.1474	0.1003	-0.8488	0.3873
Austria	AUT	4000010	4002610	0	1.0176	-0.6706	-0.6116	-0.4308	-0.6503	-1.6678	-1.0839	-0.4607
Austria	AUT	4000010	4007546	0	1.3715	-0.847	-0.9211	0.7113	0.0609	-0.9292	-0.6852	-0.4377
Austria	AUT	4000010	4008872	0	0.9019	0.2032	-0.442	-0.5627	-0.5446	-0.3205	-0.6852	-2.5027
Austria	AUT	4000010	4005555	0	-1.1967	2.6352	1.1752	0.388	2.1136	0.3029	1.4752	2.0955
Austria	AUT	4000010	4004654	0	1.6791	-1.3452	1.9359	1.2836	2.0663	-1.6678	2.4277	2.0955
Austria	AUT	4000010	4007092	0	0.7133	-1.3452	-1.1926			3.6292	1.7292	2.0955
Austria	AUT	4000010	4007438	0	0.6594	-0.527	-0.7902	-0.0283	-0.6539	0.0064	-0.414	-0.6774
Austria	AUT	4000010	4003447	0	0.3301	-1.1881	-0.9551	1.00E-04	-0.33	-1.6678	-2.1355	0.8806
Austria	AUT	4000010	4005685	0	1.234	0.0502	-0.5413	-0.2071	-0.796	-0.421	0.1054	-0.0295
Austria	AUT	4000010	4004002	1	1.6234	0.3729	0.4907	0.4842	-0.1839	-0.2574	-0.6852	1.1232
Austria	AUT	4000010	4003178	0	1.3197	-1.034	0.8038	0.0063	-1.1261	-1.6678	-0.4288	0.8375
Austria	AUT	4000011	4001355	0	-0.2847	1.3403	-0.7302	-0.6162	0.0198	0.055	0.9194	-0.4095
Austria	AUT	4000011	4001181	0	0.4428	-0.8833	-1.015	0.9578	0.6387	0.7997	2.4277	0.8247
Austria	AUT	4000011	4001233	0	-0.1539	-0.8785	-0.227	-0.1709	0.0968	0.2575	0.5755	0.4994
Austria	AUT	4000011	4006877	0	0.3628	0.3875	1.4967	-0.5529	0.6403	0.3243	1.0565	2.0955
Austria	AUT	4000011	4000136	0	-0.6008	0.6544	-0.335	-0.4446	0.5803	-0.0513	0.8038	-0.4607
Austria	AUT	4000011	4000909	0	-0.675	1.7162	1.4967	0.526	1.2054	1.0911	0.9911	0.6633
Austria	AUT	4000011	4002799	0	-0.1604	1.3697	1.2899	-0.6228	0.238	-1.6678	0.9636	2.0955
Austria	AUT	4000011	4010360	0	0.2931	1.153	1.036	0.8147	1.039	0.7035	0.1648	2.0955
Austria	AUT	4000011	4004264	0	1.1377
Austria	AUT	4000011	4003931	0	0.6757	1.2995	-1.1926	1.2836	1.1393	2.7501	1.3958	2.0955
Austria	AUT	4000011	4010511	0	-0.6185	-0.0862	0.0226	0.7113	0.777	1.0062	0.5755	0.1216
Austria	AUT	4000011	4007727	0	0.8071		1.9359	3.6039	4.8357	3.6292	2.4277	2.0955
Austria	AUT	4000011	4010272	0	1.7313	0.3832	1.9359	-2.6893	4.8357	-1.2919	2.4277	0.1216
Austria	AUT	4000011	4007519	0	-0.7761	-1.3452	0.0226	0.1053	-0.9291	0.4394	0.5755	-1.1252
Austria	AUT	4000011	4010213	0	-0.1051	-0.7353	1.0108	-0.22	-0.8069	-0.2578	-0.7867	0.3216
Austria	AUT	4000011	4010595	0	0.5132	-1.821	-1.7463	0.1953	-0.4985	-0.9292	0.0221	-1.6909
Austria	AUT	4000011	4005865	0	0.6131	1.1592	1.9359	-2.6893	-0.8083	-0.7368	-1.2871	0.557
Austria	AUT	4000011	4007945	0	-0.2759	-0.7524	-0.7519	0.0736	-0.0498	-0.0527	-0.5403	-1.4694
Austria	AUT	4000011	4002164	0	1.2564	1.1132	1.4187	-0.0967	0.1831	0.0433	-0.5861	1.1508
Austria	AUT	4000011	4008713	0	0.0386	0.7634	0.5021	0.1791	0.6716	0.2205	0.8939	0.8925
Austria	AUT	4000011	4006202	0	-0.3161	-0.9399	0.0226	0.0153	-0.1522	0.5327	0.0221	-1.1428
Austria	AUT	4000011	4001081	0	-0.5023	-0.0862	0.0226	-0.6846	0.5031	0.4734	-0.3912	-0.7628
Austria	AUT	4000011	4009753	0	-0.1568	-1.2777	0.917	0.7199	0.5286	1.0584	-0.5656	-0.8578
Austria	AUT	4000011	4001196	0	-0.6081	-0.2662	0.0226	0.3318	1.2662	-0.1353	0.8038	0.7864
Austria	AUT	4000011	4009599	1	-0.4544	-0.4343		-1.1	-0.3829	-1.6678
Austria	AUT	4000011	4005651	1	-0.7889	-0.59	-0.691	-1.7857	-0.7783	-1.6678		-2.5027
Austria	AUT	4000011	4008708	0	-0.5469	0.4565	0.4173	-1.0129	-0.0964	-0.4318	0.8038	2.0955
Austria	AUT	4000011	4004934	0	0.2202	1.7162	1.036	-1.4373	0.189	-1.0529	0.5755	0.1216
Austria	AUT	4000011	4004436	0	0.9508	-0.0862	0.0226	0.7113	1.9191	1.0062	0.5755	0.1216
Austria	AUT	4000011	4005756	0	-0.0231	0.9454	1.4967	-0.4446	0.9148	-0.7368	0.1145	0.9097
Austria	AUT	4000011	4009600	1	-0.0966	0.3398	-0.5759	-0.6977	-0.1292	-1.6678	-0.9936	2.0955
Austria	AUT	4000011	4004834	0	-0.8021	-0.4174	-0.227	0.7113	-0.1817	1.0062	0.1922	-0.2503
Austria	AUT	4000011	4002151	0	0.3484	0.5266	0.8038	-0.1721	0.0818	-0.0614	0.5755	0.8136
Austria	AUT	4000012	4009250	1	0.3055				-1.1377
Austria	AUT	4000012	4009048	1	-0.269	0.9454	-0.7566	0.3108	0.5901	0.6938	-0.6997	2.0955
Austria	AUT	4000012	4001239	1	0.6602	0.5228	0.0226	-0.0344	-0.4546	0.1757	-0.3086	-0.4607
Austria	AUT	4000012	4006097	1	-2.2733					3.0314
Austria	AUT	4000012	4009401	1	-0.7831	1.7162	-0.173	-0.1544	-0.461	0.3477	-0.6852	-0.4607
Austria	AUT	4000012	4005101	1	-1.1752				-0.2924
Austria	AUT	4000012	4009187	1	0.2128	2.6352	-1.4815	0.0596	-0.0048	0.3529	-0.4515	-0.4095
Austria	AUT	4000012	4008287	1	-0.3748	0.2925	-0.227	-0.4552	-1.0317	-0.8768	2.4277	0.1216
Austria	AUT	4000012	4002167	1	-0.0948	-0.2479	-0.5907	0.1591	0.2254	0.2053	-0.0987	0.1216
Austria	AUT	4000012	4003928	1	0.0014	-0.5874	1.9359	0.9358		0.4394		0.1216
Austria	AUT	4000012	4004202	1	0.7984	-0.1938	-0.5034	-0.0317	-0.2416	0.6424	-0.6852	-0.6774
Austria	AUT	4000012	4003153	1	1.0244	0.5128	-0.227	-0.0093	-0.4524	0.7288	-0.3268	-0.222
Austria	AUT	4000012	4001207	1	0.734	-1.1002	-0.8892	0.7113	0.2012	0.7187	-0.6852	0.169
Austria	AUT	4000012	4002873	1	-0.1249	0.1245	0.1386	-0.0229	-0.2925	0.1125	0.7264	0.6113
Austria	AUT	4000012	4001163	1	-0.6138	-0.59	-0.7902	0.2625	-0.419	0.2415	-2.1355	-1.3718
Austria	AUT	4000012	4002211	1	-0.1945	0.1245	0.0226	0.184	-0.1402	0.4205	-2.1355	-0.1563
Austria	AUT	4000012	4006008	1	1.6729	1.7162	-0.3802	0.5082	0.296	0.3342		-0.2726
Austria	AUT	4000012	4005984	1	-0.1514	-0.7199	-2.664	-0.504	-0.5974	-0.0202	-1.3794	0.1216
Austria	AUT	4000012	4009207	1	0.6047	2.6352	1.1657	0.3498	-0.3908	0.2176	-0.3206	-0.1207
Austria	AUT	4000012	4000601	1	-1.1239			-0.8293	-1.1023
Austria	AUT	4000012	4004137	1	0.9961	0.1245	-1.088	-0.0634	-0.4571	-0.2499	-1.3406	-0.9111
Austria	AUT	4000012	4006854	1	-0.8341	-1.034		0.3155	-0.6951	0.6377
Austria	AUT	4000012	4005880	1	-1.1532	-1.0719	-1.9313	0.0648	-0.6427	0.1804	-0.7105	-1.7277
Austria	AUT	4000012	4000431	1	0.0109	1.1493	-1.007	-0.4753	-0.1512	0.1285	-0.414	-0.9111
Austria	AUT	4000012	4006057	1	1.2798	0.4435	-1.0258	0.1304	-0.0245	0.6546
Austria	AUT	4000012	4008649	1	1.0759	0.0502		-1.7857	-0.8941	-1.6678	-1.0602
Austria	AUT	4000012	4004933	1	0.1103	0.4435	0.0226	0.0572	-0.1322	0.1538	-0.0987	0.1216
Austria	AUT	4000012	4007770	1	0.3048	-0.0862	0.0226	0.1501	-0.0016	0.5934	-0.5974	-0.1563
Austria	AUT	4000012	4009991	1	0.5955	0.0566	-0.5544	0.4211	0.0901	0.0403	-0.6852	-0.2503
Austria	AUT	4000012	4007868	0	0.3791	0.3289	-0.227	-0.2416	-0.0213	0.2396	0.3473	0.4504
Austria	AUT	4000012	4003470	1	0.7221	1.3697	-0.0998	0.4614	-0.5125	0.0299	-0.532	-0.3103
Austria	AUT	4000012	4008830	1	0.7539	0.3875	-0.8892	0.212	0.0235	0.5428	-0.7867	-0.6237
Austria	AUT	4000013	4005625	1	-0.0356	-1.3068	-0.4489	0.6979	-0.2222	1.0196	-0.2668	-0.7887
Austria	AUT	4000013	4007896	1	-1.8016
Austria	AUT	4000013	4002698	1	-1.0621	-0.5994	-0.7898	-0.7724	-1.1527	-0.1285
Austria	AUT	4000013	4002296	1	-0.0933	-0.7065	-0.6116	0.9002	2.3772			-0.4377
Austria	AUT	4000013	4004503	1	-1.0069
Austria	AUT	4000013	4008613	0	0.3316	0.2842	1.9359	3.6039	4.8357	1.0522	2.4277	2.0955
Austria	AUT	4000013	4009696	0	-0.9409				0.1875	0.5048	-0.0098	0.9182
Austria	AUT	4000013	4009896	0	0.0039	2.6352	1.9359	-2.6893	-0.0746	-1.6678	-1.4019	0.9883
Austria	AUT	4000013	4000013	0	0.3887	0.9275	-0.5976	-2.6893	-0.9665	-0.8849	-2.1355	-2.5027
Austria	AUT	4000013	4005206	0	-0.6029	0.2842	1.9359	-1.2524	0.2562	-0.2286	1.802	2.0955
Austria	AUT	4000013	4005875	0						3.6292	2.4277	2.0955
Austria	AUT	4000013	4001399	0	-0.3631		-1.2037				-1.2929	2.0955
Austria	AUT	4000013	4004525	0	-0.6354	2.6352	1.9359	3.6039	1.3031	0.414	2.4277	2.0955
Austria	AUT	4000014	4002459	1	-0.9714	0.0591	1.036	-0.1257	-0.4524	-0.1751	-0.7867	0.6113
Austria	AUT	4000014	4007368	1	-0.7782	0.7608	1.1355	-0.8913	-0.1665	0.55	-0.2192	0.0113
Austria	AUT	4000014	4008633	1	-0.4075	1.7162	-0.227	-0.1359	-0.2434	0.0889	-0.6852	0.0301
Austria	AUT	4000014	4000911	1	0.992
Austria	AUT	4000014	4000975	1	-0.6085	-0.4488	0.0226	0.0283	-0.9348	-0.8849	0.3482	-0.5093
Austria	AUT	4000014	4007898	1	-0.8059	2.6352	0.586	-0.9718	-0.7733	0.3438	0.2476	0.9097
Austria	AUT	4000014	4001493	1	-0.0619	0.381	-0.227	0.7113	-0.5472	-0.8768	-0.6852	1.515
Austria	AUT	4000014	4004070	1	0.1077	-0.8379	-0.227	-2.6893	-0.1089	-0.7368	-2.1355	0.2286
Austria	AUT	4000014	4004558	1	-0.7075	0.0634	-0.227	-0.0055	-0.6043	-1.6678	-0.2004	-0.6774
Austria	AUT	4000014	4001784	1	-0.0431	-1.4138	-0.8892	-0.7229	-0.5785	-1.6678	-2.1355	0.6802
Austria	AUT	4000014	4007297	1	-0.6067	0.8463	1.5701	-0.4835	-1.1443	0.6189	-2.1355	-0.0024
Austria	AUT	4000014	4004650	1	-0.8497	0.2773	-0.3729		0.5397	-0.7368	-0.7438	0.04
Austria	AUT	4000014	4010081	1	0.86	1.3403	1.9359	1.0125	3.2528	0.6531	2.4277	1.4234
Austria	AUT	4000014	4005791	1	-0.1912	-0.9846	-2.664	0.1725	0.1489	-1.6678	-0.1369	-2.5027
Austria	AUT	4000014	4008928	0
Austria	AUT	4000014	4004534	0	0.2895
Austria	AUT	4000014	4003738	0
Austria	AUT	4000014	4005573	0	-0.2649	0.631	1.9359	-0.5084	0.4998	-1.6678	2.4277	2.0955
Austria	AUT	4000014	4008108	0	1.194
Austria	AUT	4000014	4002910	0	-0.7985	1.1352	0.7162	-0.6447	-0.3552	0.1138	0.1305	-0.2103
Austria	AUT	4000014	4005505	0	-0.0185	0.96	-1.0826	-1.2502	0.2635	-0.7368	-2.1355	2.0955
Austria	AUT	4000014	4008427	0	-0.7306	-2.9627	-2.664	-2.6893	0.0815	-1.6678	-2.1355	-0.9202
Austria	AUT	4000014	4000001	0	0.3549				1.3866
Austria	AUT	4000015	4002186	1	0.8358	0.8489	0.5833	0.1958	0.5788	0.4465	0.7578	0.9097
Austria	AUT	4000015	4000168	1	1.19	0.9637	1.1355	-0.8511	0.3485	-0.2306	0.9254	0.9883
Austria	AUT	4000015	4002722	0	0.2791	-1.1791	-0.3802	-0.3101	-0.5966	-0.0558	-0.9941	0.1216
Austria	AUT	4000015	4003687	0	-0.3336	1.1306	0.1386	-0.475	0.0531	0.4613	-0.4323	0.1959
Austria	AUT	4000015	4001287	0	-0.8396	-0.7221	-0.227	-0.8982	-0.4764	-0.4795	-0.5832	-0.4607
Austria	AUT	4000015	4004662	0	0.0471	0.3815	0.8571	0.0684	-0.4011	0.9491	0.2732	0.4759
Austria	AUT	4000015	4004226	0	1.1549	0.3765	-0.5759	0.5865	-0.2781	0.156	-0.1321	-0.8745
Austria	AUT	4000015	4009034	0	0.8783	0.2607	0.7638	0.4544	0.4087	0.3826	-0.5832	0.4504
Austria	AUT	4000015	4003227	0	-0.6863	-0.4343	-0.8627	-0.1705	-0.3607	-0.0712	-0.0823	-0.8936
Austria	AUT	4000015	4004759	0	0.4972	-1.0773	-2.664	-2.6893	0.3836	-1.6678	-0.8917	-2.5027
Austria	AUT	4000015	4002078	1	-0.8704	1.7671	-0.5836	-0.3661	0.5848	0.2403	-0.8676	0.8806
Austria	AUT	4000015	4007924	1	0.6475	-0.2872	-0.5034	-0.2118	-0.2579	0.0541	-2.1355	-0.4607
Austria	AUT	4000015	4006477	1	1.3114	0.0502	-1.0611	-0.3463	-0.5806	0.3787	-1.2871	-0.975
Austria	AUT	4000015	4009241	1	0.9402	-0.4136	0.4269	-0.4075	-0.3008	-0.2942	0.1701	-0.6544
Austria	AUT	4000015	4002866	1	-0.6249	0.7821	1.4967	0.0946	0.0399	0.2234	-2.1355	1.2147
Austria	AUT	4000015	4008052	1	0.2698	-0.6744	-1.0817	0.0916	-0.4251	0.1743	-0.6852	-1.4344
Austria	AUT	4000015	4007224	1	0.3053	-1.5183	-0.227	-0.1181	-0.3454	-1.0529	-0.5832	-0.6774
Austria	AUT	4000015	4010374	1	-0.167	0.2577	-0.227	-0.1234	-0.0822	0.6063	-0.9936	-0.0625
Austria	AUT	4000015	4000445	1	0.7591	0.5068	-1.0088	0.0102	-0.412	0.2077	-0.6852	-0.8745
Austria	AUT	4000015	4003677	1	-0.4434	1.1132	0.4173	-0.0929	-0.1485	0.202	0.3142	-0.5005
Austria	AUT	4000015	4010282	1	-0.8326	-0.59	-1.3514	-0.3112	-0.1372	-0.2858	-2.1355	-1.2087
Austria	AUT	4000015	4010144	1	-0.6356	0.2086	-0.8172	0.484	-0.3571	0.688	-0.9106	0.2286
Austria	AUT	4000015	4008505	1	0.2753	0.2577	1.0108	-0.3699	-0.2399	0.4588	-1.4013	-0.4607
Austria	AUT	4000015	4005957	1	-0.6621	0.802	0.6907	-0.1204	0.1474	0.2921	-0.2432	-0.1865
Austria	AUT	4000015	4008686	0	1.5611	-0.4568	1.2899	0.2024	-0.3202	-0.1652	-1.0084	2.0955
Austria	AUT	4000015	4005933	0	-0.493	-1.3452	-0.227	0.2484	0.6015	0.889	-0.0517	0.7095
Austria	AUT	4000015	4008308	0	1.1068	1.7671	1.0929	-0.1183	0.7062	0.9533	-0.3733	1.515
Austria	AUT	4000015	4007385	0	1.1099	0.8046	0.4173	0.4219	-0.2179	0.5979	-0.2857	-0.8273
Austria	AUT	4000015	4005329	0	-0.0332	0.4034	-0.7902	-0.2879	0.0603	0.2293	0.0221	0.1216
Austria	AUT	4000015	4003962	0	1.037	-0.4314	-0.691	-0.1368	0.198	0.8642	-0.3763	-0.5475
Austria	AUT	4000015	4002120	0	0.6056	2.6352	0.5347	-0.6837	0.8066	-0.4128	0.3415	0.9444
Austria	AUT	4000015	4008689	0	1.1264	0.6424	0.0226	0.7446	0.8214	0.507	0.1693	1.1013
Austria	AUT	4000015	4007973	0	0.391	0.2032	0.5833	0.0774	-0.2034	0.4637	-1.5596	-0.8385
Austria	AUT	4000016	4004917	1	-0.3321	0.5251	0.1386	-1.0091	-1.2103	-0.5569	0.8107	-0.0265
Austria	AUT	4000016	4009667	1	-0.2333	-0.7559	-0.3076	0.3164	-1.1877	0.2546	-0.6852	0.4406
Austria	AUT	4000016	4009321	1	-0.4746	-0.8994	0.27	-1.4319	-1.5681	-0.2224	0.1929	-0.4343
Austria	AUT	4000016	4000521	1	-0.5718	-1.3452	-1.161	0.3406	-0.5344	0.9326	-0.8094	-1.1405
Austria	AUT	4000016	4004332	1	-1.2587	-0.2662	0.8348	0.386	1.5811	-0.3551	-1.5848	-0.1459
Austria	AUT	4000016	4008733	1	-0.4343	0.9349	1.4967	-1.6841	0.2831	-1.6678	1.48	0.6559
Austria	AUT	4000016	4004296	0	-0.4971	0.9484	-0.6587	-0.6441	-0.3179	-0.0842	1.8077	-0.1865
Austria	AUT	4000016	4004506	0	0.6183
Austria	AUT	4000016	4003997	0	0.5304	2.6352	-0.8946		0.6547	0.1792		0.9444
Austria	AUT	4000016	4002144	0	-0.6071	2.6352			-3.7095	2.0032	2.4277	2.0955
Austria	AUT	4000016	4010540	0	0.7683				1.5273			0.1216
Austria	AUT	4000016	4000837	0	-0.5041	1.3403	1.4967	-1.75	0.3175	-0.421	2.4277	1.1232
Austria	AUT	4000016	4007960	0	-0.9117	-1.2305	1.9359	-2.6005	0.0172	-1.6678	0.2287	2.0955
Austria	AUT	4000016	4003804	0	1.4771		0.0226	2.0217	4.8357	0.5654	-1.1698	2.0955
Austria	AUT	4000016	4004746	0	0.569	2.6352	1.9359	3.6039	4.8357	3.6292	2.4277	2.0955
Austria	AUT	4000016	4003129	0	0.0092	2.6352	1.9359	3.6039	4.8357	3.6292	2.4277	2.0955
Austria	AUT	4000016	4009941	0	-0.4843	-0.0862	0.0226		4.8357	3.6292	0.5755	0.1216
Austria	AUT	4000016	4004803	0	-0.6164	2.6352	0.0226	0.7113	1.3203	0.3395	0.5755	-1.1252
Austria	AUT	4000016	4009762	0	-0.3705	-1.5835	-1.1926		0.1933	-0.147	-0.6852	-0.245
Austria	AUT	4000016	4006450	0	0.1838	0.788	0.766	0.7108	-0.4215	-1.6678	-0.1566	-1.1252
Austria	AUT	4000016	4002043	0		-1.5419	-2.664	0.3179	1.4406	0.8751	-0.9759	-1.6492
Austria	AUT	4000016	4009441	0	-0.0811	-0.1046	1.0929	-2.6893	0.4971	-1.6678	0.3482	1.2147
Austria	AUT	4000016	4008214	0
Austria	AUT	4000017	4002960	1	0.1189	1.1132	0.8571	0.2851	0.5226	1.1648	-0.414	0.5295
Austria	AUT	4000017	4006465	0	1.6326	0.3837	0.9192	0.5786	1.3234	1.2041	1.5037	-0.2103
Austria	AUT	4000017	4008390	0	0.2465			0.2517	0.1702
Austria	AUT	4000017	4003954	0	0.0498
Austria	AUT	4000017	4004841	1	-0.0092	0.9873	-0.6315	-0.2119	0.695	0.8856	-1.305	0.578
Austria	AUT	4000017	4000882	1	1.3011	0.3875	-0.5034	0.0948	-0.3586	0.4922	-0.9906	1.1508
Austria	AUT	4000017	4001952	1	1.433	-0.0384	0.1386	0.0083	-0.1552	-0.231	-1.5537	0.2525
Austria	AUT	4000017	4004449	1	0.2692	-0.0933	-0.8554	-0.0224	-0.1249	0.2781	-1.7719	0.4104
Austria	AUT	4000017	4006805	1	0.0059	-1.0658	-0.5034	0.1108	-0.7365	0.5336	-0.0065	-0.1563
Austria	AUT	4000017	4004969	1	1.3891	0.3178	0.1453	0.3048	0.2051	0.0373	0.1701	-0.2103
Austria	AUT	4000017	4008806	1	-0.5348	1.3403	1.9359	0.344	-0.4715	-0.2708	-0.3237	0.6113
Austria	AUT	4000017	4001611	1	1.0648	1.1132	0.708	0.2878	0.777	0.2822	-1.5848	-0.6353
Austria	AUT	4000017	4002440	1	1.0512	1.1132	-0.9607	0.429	-0.1081	0.5711	-0.6004	-0.8578
Austria	AUT	4000017	4006901	1	1.3073	0.3178	1.1381	0.3034	-0.1733	0.3159	-1.2871	0.9339
Austria	AUT	4000017	4000640	1	0.7726	-0.5297	-0.2943	0.3813	0.028	-0.0134	-1.0571	-0.8578
Austria	AUT	4000017	4001141	1	1.5817	-0.7136	-0.227	0.9868	0.6384	1.0804	-0.6852	0.1216
Austria	AUT	4000017	4007676	1	1.3159	-0.6665		-0.1531	-1.0635	-0.8849
Austria	AUT	4000017	4002618	1	1.5859	0.9349	-0.1587	-0.4633	-0.3746	0.2087	0.542	0.4994
Austria	AUT	4000017	4001085	1	0.6457	-0.4314	-1.5179	0.6758	-0.075	0.6887	-0.414	-0.1563
Austria	AUT	4000017	4010629	1	1.1019	0.5179	-0.7902	0.0611	-0.2385	0.6335	-0.417	0.8375
Austria	AUT	4000017	4003061	1	1.1064	1.1132	0.586	0.9402	0.5181	0.5905	0.9636	0.6314
Austria	AUT	4000017	4008899	1	1.9672	0.6424	-0.6587	0.4954	-0.1415	0.4437	-1.2835	0.8375
Austria	AUT	4000017	4009467	0	1.6982	0.5193	0.9192	-0.7705	-0.4306	0.1012	-0.3272	2.0955
Austria	AUT	4000017	4009444	0	-0.7322	-0.3466	0.8038	0.5544	-0.1588	0.6892	0.1648	1.1508
Austria	AUT	4000017	4004034	0	1.0891	0.1815	1.9359	0.3404	0.0121	0.5298	1.2302	1.4234
Austria	AUT	4000017	4010640	0	1.3667	-1.1019	-0.7638	0.4708	0.2242	0.8329	0.0215	0.9444
Austria	AUT	4000017	4007019	0	-0.219	-0.5994	0.0226		1.1425		0.5755	2.0955
Austria	AUT	4000017	4002837	0	0.0205	-0.9452	-0.6643	-0.4195	-0.6839	0.9084	-0.5974	-0.9101
Austria	AUT	4000017	4010067	0	0.8615	0.6478	1.4967	-0.2387	0.3122	0.6277	0.4886	2.0955
Austria	AUT	4000017	4005174	0	1.4229	0.3875	0.0226	0.3486	0.0267	0.6477	-0.5579	-1.113
Austria	AUT	4000017	4010029	1	0.6151	-1.034	0.6496	-0.0857	-0.0386	0.5185	-0.4801	1.1508
Austria	AUT	4000017	4004697	1	0.82	0.9275	-0.4396	-0.197	-0.4625	0.3712	-1.5537	0.2988
Austria	AUT	4000017	4004668	0	0.6267	-0.8357	-0.1972	-0.3668	1.0949	0.3917	-0.6852	2.0955
Austria	AUT	4000018	4010054	1	0.1644	1.7162	-0.1587	0.6605	0.6758	0.9762	-0.6601	0.2203
Austria	AUT	4000018	4004035	1	1.5634	0.1395	-1.5883	-0.3384	-0.1189	-0.0024	-1.1229	-0.8578
Austria	AUT	4000018	4001073	1	0.3686	-1.2504	-0.227	0.4915	0.4302	0.4627	-0.7075	-0.1563
Austria	AUT	4000018	4001624	1	0.532	0.0402	-0.7836	-0.1272	-0.1575	0.4126	-1.0084	0.0113
Austria	AUT	4000018	4007685	1	0.6648	-0.089	-0.1627	0.7654	0.0535	0.3754	-0.7897	-0.1314
Austria	AUT	4000018	4005869	1	0.6917	0.1141	0.8038	0.5796	-0.6189	0.6936	-0.7867	0.7848
Austria	AUT	4000018	4007636	1	1.9325	-1.243	-0.5836	0.2353	-0.2025	0.8926	-2.1355	-0.0159
Austria	AUT	4000018	4002384	1	1.3851	1.1132	-0.5761	0.0833	-0.7516	0.1946	-0.7867	1.1232
Austria	AUT	4000018	4004114	1	0.1583	-0.7221	-1.6145	-1.3102	-0.4454	0.129	-1.5596	-1.0913
Austria	AUT	4000018	4008126	1	1.3493	2.6352	0.5672	1.0605	0.154	0.8669	1.1217	0.1824
Austria	AUT	4000018	4000227	1	0.0468	0.731	-1.0611	0.0543	0.7422	0.9187	-0.2852	-0.7108
Austria	AUT	4000018	4008376	1	1.0376	-0.5847	0.0226	0.3129	0.1455	1.0515	-0.7867	0.9444
Austria	AUT	4000018	4004527	0	1.7631	2.6352	1.9359	0.3536	1.035	0.9685	1.4834	0.9339
Austria	AUT	4000018	4004721	0	1.7709	-0.4314	0.4173	0.0638	0.0374	0.5074	-1.7719	1.1013
Austria	AUT	4000018	4006136	0	1.5309	-0.2806	1.2867	-0.1613	0.0914	-0.2338	0.7679	1.515
Austria	AUT	4000018	4002531	0	0.7147	0.718	1.9359	1.1536	0.6865	3.6292	1.3958	1.1232
Austria	AUT	4000018	4007355	0	1.4166	0.5331	1.9359	0.5554	-0.3884	0.737	1.6284	2.0955
Austria	AUT	4000018	4010537	0	1.258	0.9349	1.2341	0.251	0.1147	0.5674	0.1435	2.0955
Austria	AUT	4000018	4010315	0	-0.6804	1.4003	0.586	0.2109	0.7168	0.9918	-0.3503	2.0955
Austria	AUT	4000018	4003940	0	0.101	-0.1046	1.2867	0.5416	0.2058	1.0544	0.0254	1.3857
Austria	AUT	4000018	4004418	0	1.2813
Austria	AUT	4000018	4007097	0	0.658	1.3939	1.9359	0.7937	1.2821	2.8994	2.4277	1.2147
Austria	AUT	4000018	4007204	0	1.6287	2.6352	1.9359	-0.4322	1.4077	0.6866	-0.4775	2.0955
Austria	AUT	4000018	4000707	0	1.1929	0.1828	0.1386	-0.0765	-0.2512	0.7795	-0.4288	0.8806
Austria	AUT	4000018	4000092	0	-0.3421	0.2773	-1.1007	-0.1107	-0.1702	0.0016	0.6215	-0.4377
Austria	AUT	4000018	4007688	0	0.4135	0.0341	1.9737	-0.0231	0.3797	0.7476	0.6815	2.0955
Austria	AUT	4000018	4008136	0	0.5767	-0.989	-1.3514	0.4078	-0.5762	0.5081	-2.1355	-1.8806
Austria	AUT	4000018	4008468	0	2.2592	0.64	0.586	0.1003	0.6573	0.6836	0.8038	2.0955
Austria	AUT	4000019	4003477	0	-0.5975	-0.9861	0.0226			1.0062	-0.6852	-0.7496
Austria	AUT	4000019	4003764	0	0.957	-0.0862	0.0942	0.7113	-0.8339	1.0062	-0.3679	0.1216
Austria	AUT	4000019	4003442	0	0.2218
Austria	AUT	4000019	4001261	0	-0.4351	-2.9627	-1.762	-0.9033	-1.5403	-0.7368	-0.1313	-2.5027
Austria	AUT	4000019	4009563	0	-0.7179					2.1953
Austria	AUT	4000019	4005289	0	0.8258	-0.3792	-0.227	-0.878	-0.4639	0.3433	0.5755	0.6905
Austria	AUT	4000019	4004960	0	0.264	-0.817	-0.2737	0.6333	-0.2222	1.0196	-2.1355	-1.3305
Austria	AUT	4000019	4005759	0	-0.6044	-1.2376	-2.1689	-0.7421	-1.2221	-0.7267	-2.0492	-1.3844
Austria	AUT	4000019	4007919	0	-0.2057	0.0308	0.586	-2.6893	-2.4399	-1.6678	-1.2871	2.0955
Austria	AUT	4000019	4004512	0	0.0678	0.2607	-1.1075	0.7766	0.1691	1.0488	0.95	-0.5265
Austria	AUT	4000019	4003164	0	-0.7844	-0.7353	0.289	-0.4132	-0.4294	-0.7793	-0.0553	-0.5768
Austria	AUT	4000019	4007475	0	-0.1828						1.8077
Austria	AUT	4000019	4005474	0	-0.2969	0.7665	1.4967	1.2225	1.0158	0.2875	2.4277	1.1508
Austria	AUT	4000019	4007619	0	0.9776	0.2516	0.1386	-0.0362	0.7343	0.353	-0.3272	1.515
Austria	AUT	4000019	4001647	0	0.2803		0.0226		0.5311			0.9883
Austria	AUT	4000019	4001662	0	0.5195	-0.7306	0.0226	1.2836	0.6436	-1.6678	-0.4801	-1.1252
Austria	AUT	4000019	4005947	0	-0.5902	-1.1493	-0.7902	-0.3742	-0.2916	-0.1206	-0.7867	0.9339
Austria	AUT	4000019	4002654	0	0.4117	-1.1104	0.8038		-0.641	0.3091	-0.9794	0.2909
Austria	AUT	4000019	4002789	0	0.1421	0.1245	-1.1926	-0.2735	-0.5532	0.2591	0.3482	-0.4607
Austria	AUT	4000019	4000150	0	-0.2896			0.6333	-0.2222	0.9478
Austria	AUT	4000019	4000530	0	-0.0088	-0.7327	-0.1425	0.2385	-0.48	-0.4932	-1.4013	-0.6924
Austria	AUT	4000019	4000310	0	-0.3939	-0.5743	-0.7095	0.5394	-0.0135	0.9736	-0.2004	-0.6774
Austria	AUT	4000019	4002716	0	-0.2517	-0.7958	0.8038	0.8475	0.3629	1.0639	-0.1227	-0.2819
Austria	AUT	4000019	4006412	0	0.0972	-1.4093	-1.1926	0.6505	0.3129	0.3456	-0.6852	-1.1252
Austria	AUT	4000019	4005801	0	-0.7546	-1.0997	-0.2737	3.6039	4.8357	3.6292	-0.1972	-0.5711
Austria	AUT	4000019	4002401	0	1.3596
Austria	AUT	4000019	4004379	0
Austria	AUT	4000019	4007208	0	0.0336	-2.9627	-2.664	-2.6893	0.2135	-0.7368	1.3918	-2.5027
Austria	AUT	4000019	4003334	0	-0.7589
Austria	AUT	4000019	4003517	0	-0.2251	-2.9627	-1.1926	0.1053	-0.3132	-0.8849	-2.1355	-1.1252
Austria	AUT	4000019	4005201	0	-0.2296
Austria	AUT	4000019	4000038	0	-0.1173
Austria	AUT	4000021	4009119	1	-0.6458	1.7671	-0.4659	0.6796	-0.2371	0.4039	-2.1355	0.5362
Austria	AUT	4000021	4004197	1	0.1104	-0.7318	-1.1926	-0.1556	-0.3926	0.127	-2.1355	-1.6872
Austria	AUT	4000021	4005375	1	0.2699	1.3697	1.2867	0.4803	0.2042	0.3811	0.5755	1.3857
Austria	AUT	4000021	4008316	1	-0.1802	0.2544	1.9359	0.039	-0.822	0.24	-1.5537	0.9339
Austria	AUT	4000021	4001733	0	0.0923	-0.2662	-0.227	0.2356	0.6648	0.9877	0.5755	0.1216
Austria	AUT	4000021	4007060	0	-0.4561	-0.9363	-0.5836	-0.1286	-0.4931	0.181	0.5755	-0.4607
Austria	AUT	4000021	4002060	0	-0.0314	0.8006	1.1355	0.2666	-0.5657	-0.4207	0.4807	2.0955
Austria	AUT	4000021	4001017	0	-0.2756	0.9349	0.8348	-0.1867	0.2731	-0.0864	1.8085	0.4112
Austria	AUT	4000021	4006953	0	-0.5913	0.0789	-0.7638	-0.1283	-0.0812	-0.0455	0.5755	0.7435
Austria	AUT	4000021	4000342	0	-0.3825	2.6352	-0.2402		1.571	-1.6678	1.2691	0.0388
Austria	AUT	4000021	4004635	0	0.6637	-0.847	0.5021	-0.0373	0.3736	0.3033	0.6286	-0.1334
Austria	AUT	4000021	4003069	1	0.0116
Austria	AUT	4000021	4010020	1	-1.1461	0.3729	-0.4744	-0.3405	-0.2463	0.3056	-0.8012	0.9883
Austria	AUT	4000021	4008977	1	0.371	0.3875	-0.1627	-0.1528	-0.3026	-0.1225	-2.1355	2.067
Austria	AUT	4000021	4010594	1	0.414	-0.4343	-1.2567	0.3187	-0.7229	-0.0341	-0.1282	-0.4607
Austria	AUT	4000021	4007393	1	-0.0553	-0.1798	0.0226	-0.1381	-0.4401	0.302	0.5226	-0.9774
Austria	AUT	4000021	4003141	1	0.3715	0.2516	-1.0935	0.4369	-0.6896	0.4099	-2.1355	-0.7816
Austria	AUT	4000021	4000838	1	-0.9963	-1.034	-1.1926	-0.316	-0.7402	0.1382	-2.1355	-0.8102
Austria	AUT	4000021	4004491	1	0.6054	0.6636	1.1228	0.0307	-0.445	-0.0842	-0.6063	1.2147
Austria	AUT	4000021	4008422	0	-0.4481	0.1276	-0.227	0.8067	1.4432	0.1952	2.4277	2.0955
Austria	AUT	4000021	4003356	0	-0.2457	0.1221	0.0226	-0.4383	-0.4676	-0.0261	-0.3086	0.9339
Austria	AUT	4000021	4005120	0	0.3906	0.4981	1.0929	0.1531	0.9542	0.986	0.3768	1.3566
Austria	AUT	4000021	4002685	0	-0.1681
Austria	AUT	4000021	4005930	0	0.1817	-0.4343	-1.1926	-0.5911	-0.5074	-0.9292	0.3415	-0.959
Austria	AUT	4000021	4001116	0	-0.1759	-1.3752	-0.8826	0.3476	-0.3684	-0.3615	0.1693	-0.6924
Austria	AUT	4000021	4002336	0	-0.8019	-0.3748	1.4967	0.5219	0.2931	-0.0864	2.4277	-0.4126
Austria	AUT	4000021	4006576	0	-0.2545	0.5119	-0.829	-0.6531	-0.1186	-0.0594	-0.5832	-0.4607
Austria	AUT	4000021	4004009	0	1.6908	0.1316	-0.8627	0.5921	0.3596	0.4193	-0.2128	-0.7887
Austria	AUT	4000021	4006540	0	-0.3444	0.9349	1.9359	-0.3811	0.3491	0.5336	-0.4982	1.515
Austria	AUT	4000021	4004540	0	0.997	0.3178	-0.732	0.0191	0.5382	0.4616	0.0405	-0.946
Austria	AUT	4000021	4007217	0	-0.5816	0.7665	1.9359	-0.0785	1.3437	0.7093	-0.2395	1.7439
Austria	AUT	4000021	4002501	0	1.5575	-0.8189	0.7739	0.1053	0.3161	0.2811	1.2027	-0.3086
Austria	AUT	4000021	4005856	0	-0.0691	-1.1042	-0.227	0.7335	-0.248	0.5189	-0.5974	0.1216
Austria	AUT	4000021	4006813	0	0.202	-0.3582	-0.9607	0.9506	0.5933	0.9656	-0.5208	-0.5912
Austria	AUT	4000022	4002573	0	-0.6595
Austria	AUT	4000022	4009393	1	-0.252	-0.6447	-1.1926	0.7165	-0.0243	0.827	-0.6852	-1.1252
Austria	AUT	4000022	4010236	0	-0.0332	-0.438	1.9359	1.6362	0.937	3.6292	-0.8738	-2.5027
Austria	AUT	4000022	4006789	0	-0.8383						0.5755	0.1216
Austria	AUT	4000022	4004629	1	-2.0905	-1.2036	-0.9219	0.5233	-0.339	0.8417	-0.4545	-0.2004
Austria	AUT	4000022	4009311	1	0.05	-1.3452	0.0226	0.821	-0.0408	1.0062	-0.6852	-1.1252
Austria	AUT	4000022	4008820	1	-0.9363	0.3398	-0.2626	-0.1003	-0.6549	0.5542	1.1217	-0.8454
Austria	AUT	4000022	4003077	1	-0.7536
Austria	AUT	4000022	4009074	0	-0.9354	-2.9627	-1.842	-1.6821	-0.5723	-0.4524	-0.1689	-0.7189
Austria	AUT	4000022	4002884	0	-0.1154	-0.0862	-1.3753	0.7391	-1.3332	0.4394	-0.2429	-0.4467
Austria	AUT	4000022	4009978	0	-2.6627	-1.055	-0.4728	-2.6893	-3.7095	-0.8437	2.4277	2.0955
Austria	AUT	4000022	4000174	0	-0.3283
Austria	AUT	4000022	4007325	0	0.8268	-1.0212	-0.5034	0.791	-0.6121	0.2898	-0.216	-0.4607
Austria	AUT	4000022	4003512	0	-0.5833				1.5796	3.6292
Austria	AUT	4000022	4001427	0	-1.4179	2.6352	-0.2827	3.6039	4.8357	3.6292	1.2691	-0.3917
Austria	AUT	4000022	4005450	0		-1.4528	-1.6896	-0.4752	-0.0855	-0.0737	-1.2876	-1.4276
Austria	AUT	4000022	4000957	0	-2.191				0.1604	-1.5688	0.2163	-1.4374
Austria	AUT	4000023	4007494	1	0.0976						-0.6852
Austria	AUT	4000023	4005610	1	-0.6371
Austria	AUT	4000023	4000266	1	-1.2909
Austria	AUT	4000023	4000440	1	0.8069
Austria	AUT	4000023	4007876	1	-0.0866	-2.9627	-2.664	-2.0365	-0.581	-1.5744	-2.1355	-2.5027
Austria	AUT	4000023	4007149	1
Austria	AUT	4000023	4009302	1	0.426	-1.6273	0.0226	0.7125	-0.7194	1.4305	2.4277	0.1216
Austria	AUT	4000023	4007327	0	1.2779	-0.5051	-1.1091		0.4028		0.5755	-0.5455
Austria	AUT	4000023	4010330	0	0.0602	-0.817	-0.8219	1.0456	0.8794	0.966	1.1102	0.2613
Austria	AUT	4000023	4006822	0	0.5307	2.6352	1.9359	3.6039	4.8357	3.6292	2.4277	2.0955
Austria	AUT	4000023	4001387	1	-0.4356	-0.4938	0.0226	0.1741	-0.279	0.3501		0.1216
Austria	AUT	4000023	4006697	1	1.302	-0.8094	-0.227	-0.3254	-0.7701	-0.2144	-1.2106	0.2286
Austria	AUT	4000023	4010424	1	1.0142	0.3751	-0.7176	-2.6893	0.4864	-0.3648	-1.1947	0.8174
Austria	AUT	4000023	4004764	1	0.5439	0.7308	0.5433	0.2576	-0.3039	0.2984	-0.8686	0.5362
Austria	AUT	4000023	4008688	1	-0.3394	-0.0862	-0.227	0.0411	1.1087	-0.0358	-2.1355	0.4777
Austria	AUT	4000023	4002062	1	-0.1739	1.7671	-0.9285	1.4278	-0.2779	0.0511	-2.1355	0.7095
Austria	AUT	4000023	4001153	1	1.2336	0.96	1.2899	1.4308	0.8387	0.5489	0.3939	0.4794
Austria	AUT	4000023	4002933	1	-0.0996	-0.4314	-0.5034	-0.2867	-0.4803	0.216	-1.5588	-0.6959
Austria	AUT	4000023	4010028	1	0.3025	-1.175	-1.1926	-0.4759	-1.5008	-0.218	-0.5828	-0.6959
Austria	AUT	4000023	4001111	0	0.8753	0.5772	1.4967	-0.0463	1.1534	0.4709	1.8077	2.0955
Austria	AUT	4000023	4009464	0	0.0605	-1.2698	-0.4489	0.6791	4.8357	1.4458	-0.4091	-0.8215
Austria	AUT	4000023	4009517	0	0.0409
Austria	AUT	4000023	4006610	0	0.4922	0.5056	0.1453	-0.4331	0.1817	-0.0945	0.0254	1.1508
Austria	AUT	4000023	4001158	0	0.4635
Austria	AUT	4000023	4006010	0	0.3944	0.2032	0.4173	3.6039	1.466	1.3684	0.5755	-1.1252
Austria	AUT	4000023	4008477	0	0.221	0.2516	-0.2145	0.5046	1.3133	-1.6678	0.4807	-1.2412
Austria	AUT	4000023	4007594	0	1.2595	-0.0219	0.0226	-1.0129	0.1854	-0.6274	-1.4214	-1.4002
Austria	AUT	4000023	4006009	0	1.3797	0.0489	0.0226	0.1884	1.0803	0.1891	0.5755	0.1216
Austria	AUT	4000023	4007250	0	-0.4568	-0.0862		0.5444	0.3115	0.2069	-0.2821	1.3566
Austria	AUT	4000023	4009032	0	0.817	-1.3452	-1.1926	0.4322	-0.5336	0.4394	-2.1355	-1.1252
Austria	AUT	4000023	4000698	0	-0.2313	1.2587	1.2867	-1.3723	1.9418	-0.1971	2.4277	2.0955
Austria	AUT	4000023	4001754	0	0.547
Austria	AUT	4000023	4009627	0	0.7566	1.153	1.4967	-1.7857	0.3889	-0.4384	-0.4805	-0.0295
Austria	AUT	4000023	4001543	0	-0.4375	-0.0862	-0.0094	-0.0434	1.9365	0.6039	1.836	0.388
Austria	AUT	4000024	4008842	1	-0.5827
Austria	AUT	4000024	4009262	1	-0.3825	-1.1085	-0.8627	-1.3102	-1.046	-0.4795	-1.5537	-1.5367
Austria	AUT	4000024	4003640	1	-0.143	0.963	-0.2943	0.6721	0.0322	1.2351	1.2798	0.4789
Austria	AUT	4000024	4004843	1	-1.6137	1.3889	-1.5553	-1.7857	-0.4202	-0.3317	-2.1355	-0.7628
Austria	AUT	4000024	4006316	1	-0.656			-0.4312	-0.4346
Austria	AUT	4000024	4009778	1	0.616
Austria	AUT	4000024	4005010	1				-2.6893	-3.7095	-1.6678
Austria	AUT	4000024	4008567	1	-0.6293	0.7821	-2.1689	-0.3486	0.0556	0.2271	-1.5848	-1.8806
Austria	AUT	4000024	4000095	1	-2.0242	-0.1473		3.6039	1.5226	-0.1832	-0.6852
Austria	AUT	4000024	4008157	1	-0.6977
Austria	AUT	4000024	4007483	1	-0.5922	-1.8634	-0.4728	-0.0181	-1.8369	-0.8849	-0.3907	0.1216
Austria	AUT	4000024	4006052	1	0.6149	2.6352	0.9409	3.6039	4.8357	3.6292	2.4277	-0.4565
Austria	AUT	4000024	4007428	0	-1.1126	0.8138	-0.3332		0.3843	-0.6142	-0.1642	0.6361
Austria	AUT	4000024	4000349	0	0.2004
Austria	AUT	4000024	4002900	0	-1.3068	0.4546	-0.7632	-2.6893	0.085	-0.1238
Austria	AUT	4000024	4002241	0	-1.0701				2.2866
Austria	AUT	4000024	4000421	0	-1.3823	-0.0862	-1.0935	0.1053	0.1154	0.5041	0.5722	0.1216
Austria	AUT	4000024	4005490	0	-0.3836	1.3939	0.4173	0.1821	-0.1113	0.398	1.1417	0.7627
Austria	AUT	4000024	4002710	0	-2.0132	-1.1429	-1.1926	-0.6804	-0.5956	-0.0879	-1.1734	-0.4607
Austria	AUT	4000024	4010165	0	-0.9952				0.9879
Austria	AUT	4000024	4009199	0	-1.2048	2.6352	1.9359	0.197	4.8357	1.2201	1.6922	0.0178
Austria	AUT	4000024	4002425	0	0.2473				-1.1042
Austria	AUT	4000024	4008817	0	-0.7325	-0.2479	-0.7902	-0.3604	-1.1714	-1.6678	-0.8883	-0.6774
Austria	AUT	4000024	4001349	0	-0.5862	0.0634	-0.6097	0.9605	-0.9076	-1.6678	2.3404	2.0955
Austria	AUT	4000024	4009127	0			-1.5502	-0.7199	0.0819		-0.9759	-2.5027
Austria	AUT	4000024	4005511	0	-0.7119
Austria	AUT	4000024	4008879	0	-0.5348			0.4924	-0.3794	-0.2484		-0.8813
Austria	AUT	4000024	4001154	0	0.1917	-0.817	-0.6116		-0.996	0.1137	-1.0167	-0.419
Austria	AUT	4000024	4008566	0	0.6986	-1.4093	-1.5363	2.1299	-0.1143	1.2826	-0.8883
Austria	AUT	4000024	4007832	0	-0.1561	-0.0862	-1.1926	1.0173	0.9474	1.1432	0.5755	0.1739
Austria	AUT	4000024	4000786	0	-0.8298	-0.2786	0.2092	-1.2335	0.2141	-1.6678	0.0408	-0.0295
Austria	AUT	4000024	4007330	0	-1.1832	-1.0705	-0.7249			0.6381		-1.1252
Austria	AUT	4000025	4007493	1	-1.239	-1.2952	-1.4259	0.4219	-0.2781	0.0589	-0.2249	-1.1078
Austria	AUT	4000025	4006111	1	-0.3976	1.7162	1.4967	-1.2776	-0.4237	-0.7368	-1.2106	2.0955
Austria	AUT	4000025	4010365	1	-1.5246	0.1852	-0.227	-1.7857	0.2557	-0.3646	-0.3912	0.7435
Austria	AUT	4000025	4002306	1	0.3088	-1.2201	-0.5413	-0.3042	0.2432	1.2233	-1.5848	-0.8578
Austria	AUT	4000025	4001375	1	0.0502	-0.2662	0.3416	0.3481	0.235	0.4178	-1.1908	-0.3856
Austria	AUT	4000025	4005673	1	-0.7639	1.0919	0.1386	0.3828	-0.0789	-0.5309	-1.2624	-0.7639
Austria	AUT	4000025	4008121	1	-0.1452	-2.9627	-2.664	-0.5339	-1.6686	-0.7433	-2.1355	-2.5027
Austria	AUT	4000025	4008725	1	-0.227	0.5179	1.0433	-2.0365	-0.0191	-0.3646	-1.5848	0.833
Austria	AUT	4000025	4005465	1	-0.5228	-2.9627	-2.664	-1.2502	-0.4658	-1.6678	-2.1355	-1.5298
Austria	AUT	4000025	4007173	1	0.0264	0.6464	1.9359	0.1884	0.3388	0.7849	1.2612	1.2147
Austria	AUT	4000025	4000399	1	0.4475	1.1576	1.0108	0.6697	1.2101		-0.8488	2.0955
Austria	AUT	4000025	4002790	1	-0.5705	-0.5994	1.2867	0.1535	-0.3375	0.3232	-0.7105	1.3857
Austria	AUT	4000025	4010171	1	-0.9932	0.0056	1.2867	-1.7857	0.7658	0.597	-1.1941	2.0955
Austria	AUT	4000025	4002967	1	-0.8727	-0.1139	0.896	0.6536	0.7617	0.4652	-0.062	0.3754
Austria	AUT	4000025	4001955	1	0.5092	-0.3486	-0.3704	0.2268	0.3423	0.5887	-0.3996	-0.2201
Austria	AUT	4000025	4001194	1	-0.4596	0.5836	-0.227	0.3589	0.5709	0.8137	0.0221	-0.4607
Austria	AUT	4000025	4010115	1	1.0601	1.1576	1.9359	-0.3586	0.1594	0.0589	-0.4748	2.0955
Austria	AUT	4000025	4005752	1	-0.3539	0.5315	-1.7997	0.1564	-0.3037	0.3635	-0.8831	-0.7096
Austria	AUT	4000025	4010323	1	-0.8047	0.0502	-0.7836	-0.2331	-1.6085	-0.8849	-0.9936	-0.1563
Austria	AUT	4000025	4008699	1	-0.32	0.7946	-0.75	0.0202	0.3368	0.478		0.5362
Austria	AUT	4000025	4004608	1	-0.2215	2.6352	1.0108	-0.5976	0.5511	-0.1578	-1.2695	2.0955
Austria	AUT	4000025	4004235	1	-0.5271	-1.3452	-1.5812	0.7425	-0.638	0.7522	0.8038	0.7435
Austria	AUT	4000025	4003367	1	-1.0483	0.0441	-0.227	-1.4389	-0.509	1.041	-0.532	0.1216
Austria	AUT	4000025	4006424	1	0.8654	1.3403	0.0226	1.2836	0.1512	1.3344	0.5755	-0.9299
Austria	AUT	4000025	4005733	0	-0.2335	2.6352	1.1752	-0.1786	1.8319	0.8629	-0.7825	0.9973
Austria	AUT	4000025	4004989	0	-0.0166	-1.4174		0.1053	-0.2899	-0.4863
Austria	AUT	4000025	4004850	0	-1.0975	0.9275	-0.9607	0.6581	0.7808	0.7289	-0.1157	-0.9415
Austria	AUT	4000025	4008874	0	-0.5687	-0.2662	0.6465	-1.2502	0.3215	-1.6678	-0.6852	-1.1252
Austria	AUT	4000025	4009569	0	-0.3577	2.6352	1.9359	2.0217	1.0219	1.9917	2.4277	2.0955
Austria	AUT	4000025	4003939	0	0.404	2.6352	1.9359	1.3358	2.3772	3.6292	1.3617	0.1216
Austria	AUT	4000025	4008895	0	1.1253	0.6257	0.0226	3.6039	1.9539	3.6292	2.4277	2.0955
Austria	AUT	4000025	4009968	0	-1.0608	1.7671	1.9359	3.6039	2.2837	3.6292	2.4277	0.1216
Austria	AUT	4000025	4000816	0	-1.0801	-0.2741	-0.8826	-2.6893	-0.9434	-1.6678	-0.8883	-1.3649
Austria	AUT	4000025	4000620	0	1.0884	-2.9627	-1.1755	0.116	-0.2363	1.1626	-0.1694	-0.1563
Austria	AUT	4000026	4006698	1	-0.1038	1.127	-0.5472	0.8152	0.4523	0.5967		0.1216
Austria	AUT	4000026	4009367	0	-0.2451	0.1852	0.8348	0.7113	0.1194	-0.4694	2.4277	1.2841
Austria	AUT	4000026	4003067	0	-1.1188	0.3289	1.4967	0.1729	0.0286	0.6067	-0.6997	1.0177
Austria	AUT	4000026	4006329	0	0.7984	-0.5994	-0.5034	-0.2509	-0.8696	-0.0026	0.1648	0.1216
Austria	AUT	4000026	4004518	0	1.1778	-2.9627		-0.1291	-0.4049	-1.6678	2.4277
Austria	AUT	4000026	4009044	0	-1.0679	-0.0862	-0.7183	0.2222	1.6903	0.9851	0.1922	-0.6774
Austria	AUT	4000026	4004733	1	-0.4112	-0.7353	-1.0611	-0.2628	-0.4386	-1.6678	-1.305	-0.6959
Austria	AUT	4000026	4002121	0	1.153	-0.4314	0.0226	0.1177	-0.1644	0.04	-0.216	-0.222
Austria	AUT	4000026	4003941	0	1.114	0.0634	0.9726	0.0901	-0.5811	0.0272	-0.1021	1.515
Austria	AUT	4000026	4010040	0	0.6419			-0.0696	-0.9431
Austria	AUT	4000026	4002195	0	0.3775	0.6321	0.4173	0.3779	0.0665	0.5483	0.9628	0.4777
Austria	AUT	4000026	4006505	0	0.3877	0.7062	-0.3802	0.1356	0.2208	0.1982	0.3415	0.4504
Austria	AUT	4000026	4008429	0	-1.3301	-1.1019	-0.7249	-0.2152	-0.6538	0.7182	-0.4801	-0.5251
Austria	AUT	4000026	4000737	0	-0.0216			3.6039	4.8357	1.1883
Austria	AUT	4000026	4002723	0	0.9552	-0.0862	0.0226	1.2836	4.8357	1.5721	0.5755	0.1216
Austria	AUT	4000026	4009166	0	1.4857	-1.2833	-0.8958	0.6081	-0.1283	0.1606	-0.3353	-0.9122
Austria	AUT	4000026	4009578	0	-0.1101	-0.2662	-0.7902	-0.047	-0.1146	0.4775	0.5755	0.6361
Austria	AUT	4000026	4001824	0	1.2577	-0.4488	0.6407	0.8992	0.4994	0.9839	1.1417	0.8375
Austria	AUT	4000026	4005366	0	-0.2278	-0.0298	1.4967	-0.3368	0.4599	0.6403	0.5755	0.9883
Austria	AUT	4000026	4009095	0	0.3894	1.4003	0.586	0.3907	0.4247	0.4378	1.0638	1.0431
Austria	AUT	4000026	4004547	0	-1.0656	-0.8357	-0.227	0.5864	0.1903	0.3433	0.5755	0.4777
Austria	AUT	4000026	4007309	0	0.6367	0.7211	0.6825	-0.2761	0.3789	0.5242	0.7208	1.1013
Austria	AUT	4000026	4007163	0	0.8133	-0.6065	0.0226	-0.6208	-0.2166	-0.1443	0.8047	0.9339
Austria	AUT	4000026	4004731	0	0.6486	0.9526	1.1752	0.4177	0.6188	0.7844	1.802	0.5505
Austria	AUT	4000026	4005096	0	1.0711	1.3403	1.1657	-0.3811	-0.6117	0.0738	1.1171	1.0448
Austria	AUT	4000026	4007858	0	-0.1371	-0.7306	-1.4904	-0.7717	-0.4447	-0.4333	-0.6235	0.1216
Austria	AUT	4000026	4008886	0	0.3052	-0.989		-0.2074	-0.6521	-0.0581	0.9628	1.1508
Austria	AUT	4000026	4001003	0	1.3977				-2.6758
Austria	AUT	4000026	4009914	0	-0.1026	-0.2325	0.0226	-0.1818	0.4684	-1.0529	0.7741	-1.2535
Austria	AUT	4000026	4004812	0	1.4859	-0.1938	-0.7902	-0.0468	0.4007	-0.0453	0.1693	0.8136
Austria	AUT	4000026	4003150	0	0.2658	-0.245	-0.6116	-0.0205	0.005	-0.2348	-0.0251	-0.5251
Austria	AUT	4000026	4001262	0	-0.435	-0.2597	-0.7249	0.1411	-0.5702	0.8001	-0.2004	-0.5912
Austria	AUT	4000026	4002988	0	-0.8873	-1.5835	-0.3704	-0.2568	-1.0992	-0.1931	-0.0992	0.6261
Austria	AUT	4000026	4002304	0	0.3561	0.3427	1.0929	0.596	0.7568	0.9049	0.8038	1.4234
Austria	AUT	4000027	4006140	1	-0.1359	-0.8869	1.4967	0.6003	-0.2983	-0.2785	0.5755	2.0955
Austria	AUT	4000027	4003496	1	0.6246	-1.0249	1.0433	0.382	-0.1389	-0.0518	0.1701	1.515
Austria	AUT	4000027	4002937	0	0.4591	1.3403	1.4967	-2.6893	0.3136	-0.5309	2.4277	0.9339
Austria	AUT	4000027	4008520	0	0.7914	2.6352	1.9359	3.6039	4.8357	-1.6678	2.4277	1.0383
Austria	AUT	4000027	4000179	1	1.1473	1.1132	1.1657	0.1551	0.108	0.2999	-0.8488	2.0955
Austria	AUT	4000027	4007684	1	-0.6563	0.5338	1.1381	-0.4055	-0.2701	-0.7433	0.1747	1.1508
Austria	AUT	4000027	4005107	1	0.817	0.6515	-0.9285	0.405	0.3756	0.7224	-0.6852	-0.7816
Austria	AUT	4000027	4005451	1	0.9666	1.3939	-0.1587	0.0546	0.7434	0.3639	-1.1947	-1.2965
Austria	AUT	4000027	4005088	1	1.3924			0.2897	-0.2296
Austria	AUT	4000027	4008549	1	0.6679	-0.7221	0.0226	0.786	0.7326	-1.6678	-0.6852	0.1216
Austria	AUT	4000027	4002806	1	1.3295				0.0995
Austria	AUT	4000027	4008332	1	0.5386	-0.847	-0.7836	0.0603	-0.7269	-0.0032	-0.178	0.1824
Austria	AUT	4000027	4000632	1	0.3386	0.468	0.1386	-0.638	-0.0395	-1.6678	-0.6852	-0.6698
Austria	AUT	4000027	4001314	1	1.5848	0.134	-1.9803	0.1558	-0.5629	-0.4164	-2.1355	0.3636
Austria	AUT	4000027	4008747	1	1.0434	0.0086	-0.1587	0.6278	0.6718	0.2776	0.5837	-0.6195
Austria	AUT	4000027	4007609	1	0.7189	0.0502	-1.0611	-0.0058	-0.2832	-0.0033	-0.24	-1.2087
Austria	AUT	4000027	4001097	1	0.7531	1.1493	-0.4659	-0.3605	-1.0332	-0.2418	-1.5588	0.4208
Austria	AUT	4000027	4004476	1	1.3399	0.2465	-1.4877	0.3863	-0.3714	0.0287	-1.166	-0.9233
Austria	AUT	4000027	4001546	1	0.448	1.0919	1.2899	-0.3274	-0.1371	-0.4133	-1.1229	1.2147
Austria	AUT	4000027	4009357	1	0.0139	-0.7353	0.0226	0.2545	-0.2955	-0.2785	-0.24	0.1216
Austria	AUT	4000027	4007094	1	1.3197	1.1352	0.1386	0.0476	0.1248	-0.1147	-0.24	0.8903
Austria	AUT	4000027	4004113	0	0.9089	-2.4463	1.9359	0.5222	0.6432	0.1958	1.802	1.515
Austria	AUT	4000027	4000706	0	0.9496	1.1576	-0.4313	0.4455	0.5489	-0.2858	-1.7719	1.2147
Austria	AUT	4000027	4005262	0	1.3547	0.1973	0.4173	-0.6495	-0.4538	-1.0529	-0.9936	0.9097
Austria	AUT	4000027	4000217	0	0.0094	1.3403	0.8094	-0.4856	-0.2933	-0.7368	2.4277	2.0955
Austria	AUT	4000027	4009586	0	1.0783	-0.1486	-0.4744	0.2549	-0.4147	0.3267	-0.7693	-0.9136
Austria	AUT	4000027	4000559	0	0.6856	1.7671	0.8038	-0.3051	0.2467	-0.421	0.1206	1.1232
Austria	AUT	4000027	4004959	0	-1.2403	0.3239	-0.7902	-0.2802	0.1395	0.5291	0.0215	0.2203
Austria	AUT	4000027	4004051	0	0.4764	0.666	1.1752	-0.3625	0.4557	-0.8768	-0.0585	1.2841
Austria	AUT	4000027	4003682	0	-0.3655	0.0467	0.1386	0.0873	-0.7628	-0.4487	-0.5202	-0.8813
Austria	AUT	4000027	4005941	0	0.4861	0.9349	-0.5274	-0.2783	0.0284	0.069	-0.5974	-0.5912
Austria	AUT	4000027	4005323	0	1.3202	1.3403	1.9359	-0.7797	-0.1201	0.1138	0.8939	2.0955
Austria	AUT	4000027	4000755	0	1.0447	0.2906	1.1355	-0.158	1.2427	0.1882	1.1375	1.515
Austria	AUT	4000027	4009862	1	2.021	0.5068	-0.9084	0.4439	0.383	0.8184	-0.3503	0.6113
Austria	AUT	4000027	4006169	0	1.4836	-1.3895	-2.664	1.2514	-0.85	-0.368	0.1693	0.2988
Austria	AUT	4000028	4001591	1	0.0522	-0.2662	-0.5034	-0.3433	-0.4251	-0.1211	0.2294	0.6113
Austria	AUT	4000028	4005609	1	0.2577	-0.103	-0.0587	0.0906	0.2199	0.9702	-0.4771	0.4777
Austria	AUT	4000028	4004291	1	0.3208	1.7671	1.9359	0.1117	0.2266	-0.8849	-1.0753	0.839
Austria	AUT	4000028	4004273	1	-1.0243	-1.7309	-1.6074	-0.1866	-1.2151	-0.3164	-0.6852	0.5553
Austria	AUT	4000028	4004201	0	0.83	0.9637	1.9359	0.5534	0.5381	0.7615	-0.1021	2.0955
Austria	AUT	4000028	4003942	1	0.7897	0.7763	-0.5034	-0.6559	-0.6346	-0.2708	-0.9906	-0.8578
Austria	AUT	4000028	4009174	1	1.3463	1.1132	1.4967	0.0952	-0.3834	-0.3261	-0.8186	0.3873
Austria	AUT	4000028	4008687	1	0.6111	1.3889	-0.8309	0.2166	-0.3785	0.1076	-0.411	-0.7289
Austria	AUT	4000028	4005724	1	0.5054	0.7608	-1.3005	0.1397	-0.1535	0.0969	-0.9936	-1.3718
Austria	AUT	4000028	4009498	1	0.9802	-0.0862	0.0226	0.4953	0.1174	0.62	-0.6852	0.5759
Austria	AUT	4000028	4007625	1	0.7992	-0.8379	0.0457	-0.0171	-0.5738	0.2071	-2.1355	-1.0454
Austria	AUT	4000028	4002297	1	0.3719	-0.0862	-1.9313	0.78	-0.0665	0.6087	-0.6852	-1.7277
Austria	AUT	4000028	4010163	1	1.3277	-0.2662	0.1386	0.4932	0.1904	0.4563	-0.1021	0.5505
Austria	AUT	4000028	4008702	1	0.0758	0.3837	0.1386	0.6572	-0.4325	0.9184	-0.1026	-0.0129
Austria	AUT	4000028	4004391	1	0.2536	0.1395	-1.1926	0.4497	-1.0123	0.0803	-0.6852	-0.7108
Austria	AUT	4000028	4007642	1	1.2572	0.1204	0.1386	0.3911	-0.2356	0.7264	-1.305	0.8903
Austria	AUT	4000028	4002871	1	0.7368	1.3403	-0.6315	0.6199	0.5632	0.6736	1.086	2.067
Austria	AUT	4000028	4006730	1	1.0633	0.9526	-0.6789	-0.4199	-0.2098	-0.1627	2.4277	2.0955
Austria	AUT	4000028	4010203	1	0.82	0.3738	-1.3514	0.5521	0.0601	0.6351	-2.1355	-0.6353
Austria	AUT	4000028	4008445	1	0.5118	1.7671	-0.4338	0.109	0.0388	0.7255	-0.9906	-0.6698
Austria	AUT	4000028	4008338	1	1.2899	-0.1247	0.1386	0.0945	-0.2855	0.4332	-0.7867	-0.1334
Austria	AUT	4000028	4007714	0
Austria	AUT	4000028	4005372	0	1.37	1.3697	0.7162	0.2897	-0.114	0.7848	0.3542	2.0955
Austria	AUT	4000028	4003780	1	1.0262	0.9349	0.586	0.349	0.2242	0.5459	-0.6852	-0.2503
Austria	AUT	4000028	4003874	1	1.4382	-0.6616	-0.227	0.3338	-0.5761	0.2122	-0.3763	0.5776
Austria	AUT	4000029	4002763	0	0.0314
Austria	AUT	4000029	4008252	0	-1.2176	1.1576			-0.1806	-0.5875
Austria	AUT	4000029	4002080	1	-0.0225	-2.9627	-2.664	-2.6893	-0.0166	-1.6678	-2.1355	-2.5027
Austria	AUT	4000029	4010469	1	0.8312
Austria	AUT	4000029	4001540	0	0.5696
Austria	AUT	4000029	4007125	0	0.8335	-0.7815	-0.7902			0.198	0.9628	2.0955
Austria	AUT	4000029	4008861	0	1.3808				0.8745
Austria	AUT	4000029	4007087	0	-0.2749	-1.061	-1.2567	0.2268	-0.0902	0.7232	-0.8094	-0.8505
Austria	AUT	4000029	4001469	0	0.2002	1.4003	0.4445	0.9918	2.9593	3.6292	0.7578	2.0955
Austria	AUT	4000029	4000205	0	-1.295	-0.817	-0.2737	0.3425	-0.2813	0.7534	0.0154	-0.3917
Austria	AUT	4000030	4001896	1	-0.814	0.4105	1.2867	-0.5524	-0.7627	0.4765	-0.725	0.9883
Austria	AUT	4000030	4008771	1	-0.7962	0.6555	-1.7997	0.4545	-0.2609	0.3295	-2.1355	-1.0139
Austria	AUT	4000030	4000030	1	-0.9676	-0.0862	-0.8892	-0.259	-0.6847	-0.0625	-0.5202	-2.5027
Austria	AUT	4000030	4006619	1	-0.64	0.2746	-0.5034	-0.1348	-0.2481	0.5253	-1.5588	-0.4826
Austria	AUT	4000030	4010453	0	1.501	1.3403	-0.8873	1.082	0.2945	0.75	-0.5832	-1.0101
Austria	AUT	4000030	4010576	0	-0.9878	-0.8438	-1.1926	-0.2323	-0.1561	0.7443	-0.9538	-1.1681
Austria	AUT	4000030	4010497	1	1.0575	2.6352	1.1381	-0.2687	0.496	-0.2306	1.398	0.3158
Austria	AUT	4000030	4006674	0	0.9	2.6352	0.5563	2.0146	0.6875	3.6292	2.4277	0.7611
Austria	AUT	4000030	4004895	0	-0.6638	0.9484	1.9359	0.352	0.4225	1.0343	2.4277	2.0955
Austria	AUT	4000031	4002242	1	0.036	-0.8338	0.0226	-0.1603	-0.5218	-0.3242	-0.6004	0.6559
Austria	AUT	4000031	4004796	1	0.5062	2.6352	0.6528	-0.001	0.0677	0.0479	1.1108	2.0955
Austria	AUT	4000031	4008563	1	0.7524	0.2762	-0.732	-0.4077	-0.1452	-0.4333	-1.2871	-0.8443
Austria	AUT	4000031	4004845	1	-0.8104		-0.2392		-0.184
Austria	AUT	4000031	4008656	1	-0.1223	0.3837	1.036	-0.5049	-0.6108	-0.7478	-0.1021	-0.5432
Austria	AUT	4000031	4006231	1	0.4336	-0.6019	0.1945	0.6875	0.3216	0.7536	-1.1501	0.9339
Austria	AUT	4000031	4001501	1	0.5687	-1.0936	-0.227	0.4022	0.4748	0.4641	-2.1355	-0.1563
Austria	AUT	4000031	4009155	1	0.5494	-0.1621	0.0226	-0.2291	-0.2198	0.2726	-0.6852	-0.1563
Austria	AUT	4000031	4001289	1	0.38	0.0308	-0.691	-0.003	0.5241	0.4057	-0.8488	-0.2485
Austria	AUT	4000031	4010017	1	-0.8144	-0.0862	-0.227	-0.3161	-0.9283	0.4378	-0.6852	0.1216
Austria	AUT	4000031	4010004	1	-0.9892	0.7665	-0.3827	-0.4297	-0.552	-0.8768	-0.725	0.1216
Austria	AUT	4000031	4002345	1	-1.6989	-1.0361	-2.664	-2.6893	-0.573	-1.6678	0.5755	-2.5027
Austria	AUT	4000031	4007693	1	-1.9828	2.6352	1.0068	-0.4617	0.6543	-0.7368	-2.1355	0.9883
Austria	AUT	4000032	4001204	1	0.0063	1.0919	0.0226	-0.316	0.1444	0.4276	2.4277	2.0955
Austria	AUT	4000032	4008537	1	-0.9763	0.2718	0.3461	-0.0021	-0.3472	-0.213	-2.1355	0.9097
Austria	AUT	4000032	4004423	1	0.7419	-0.7199	-1.2567	-0.2723	-0.8109	-0.8768	-2.1355	-1.6492
Austria	AUT	4000032	4002361	1	1.8853	1.153	0.8038	0.4841	0.4622	0.782	2.4277	0.7627
Austria	AUT	4000032	4002641	1	-0.4597	0.5119	-0.2943	-0.0966	0.2515	-0.2306	0.0447	0.7627
Austria	AUT	4000032	4008696	1	-1.1169	-0.0264	-0.227	0.5013	0.4316	-0.0236	-1.1908	-0.1563
Austria	AUT	4000032	4001409	1	-0.6153	-1.1838	-0.9607	-0.1063	-0.5721	-0.3021	-0.309	-0.4607
Austria	AUT	4000032	4005258	1	-0.1074	0.5177	1.9359	0.3538	0.341	0.2976	-0.4748	1.0383
Austria	AUT	4000032	4002564	1	0.8826	-0.7221	-1.0611	0.4315	-0.4733	0.3912	-0.9936	-0.8198
Austria	AUT	4000032	4003667	1	-0.914	0.0086			-0.6779	-0.0026	-0.5608	-1.5298
Austria	AUT	4000032	4004762	0	0.3763	0.1059	1.9359	0.2645	-0.193	0.1276	-0.4835	1.2147
Austria	AUT	4000032	4002136	0	0.9735	-0.2887	-2.664	0.02	-0.4197	-0.1899	-0.5832	-0.8385
Austria	AUT	4000032	4007192	1	0.3723	1.7671	-1.3023	0.292	0.3442	0.5911	-1.0571	0.9883
Austria	AUT	4000032	4000936	1	1.5125	0.1852	-0.5361	0.0423	0.205	-0.0867	0.5755	2.0955
Austria	AUT	4000032	4007541	1	0.6259	-1.3758	-2.664	-1.2524	-1.1119	0.3011	-2.1355	-2.5027
Austria	AUT	4000032	4005965	1	-0.1613	-0.8264	-0.4806	0.2401	-0.3623	-0.1722	-2.1355	1.0448
Austria	AUT	4000032	4008570	1	-0.8004	0.8046	1.4967	-0.6228	-0.9406	0.169	-0.4545	1.515
Austria	AUT	4000032	4006894	1	0.3281	0.3974	1.0108	0.4722	-0.3727	0.1901	-0.3907	0.5295
Austria	AUT	4000032	4003151	1	0.0123	0.4034	0.0226	-0.2792	-0.1989	-0.2942	-0.5945	0.1216
Austria	AUT	4000032	4010434	1	0.7996	-0.59	-1.0611	-0.5599	-1.0856	-0.7433	-0.928	-1.2535
Austria	AUT	4000032	4010105	1	-0.2944	0.5177	0.0226	0.6965	0.5484	0.5926	1.3428	-0.5912
Austria	AUT	4000032	4006692	1	0.2012	-1.1881	-0.8892	-0.3677	-1.2115	-0.4795	-1.1229	-0.8076
Austria	AUT	4000032	4003425	1	1.6977	-0.0252	1.0108	0.0314	0.4381	-0.1333	-0.9711	0.5553
Austria	AUT	4000032	4001150	1	-0.0759	-0.103	-0.7638	-0.4413	-0.45	0.2385	-0.3086	0.6559
Austria	AUT	4000032	4009503	1	0.8576	-0.7221	0.0226	-0.6849	-0.4612	-0.2607	-0.6852	-0.1563
Austria	AUT	4000032	4010637	1	0.9906	0.879	-0.0998	0.1345	-0.3184	0.1464	-0.2581	1.515
Austria	AUT	4000032	4004204	1	-0.9109	0.6464	-0.335	-0.0829	-1.032	-0.801	-0.8657	-0.2995
Austria	AUT	4000032	4001094	1	0.4297	-0.4488	-0.2943	0.4315	-0.2934	0.1076	-0.24	-0.1846
Austria	AUT	4000032	4005983	1	-1.1097	-0.1106	-0.9285	0.1553	-0.4298	0.24	-0.6852	-0.1563
Austria	AUT	4000032	4007830	1	1.2273	-0.8977	-0.227	-0.203	-0.2334	0.4335	-1.0345	-0.1884
Austria	AUT	4000032	4001453	1	-0.2118	-0.0862	-0.5907	-0.2529	-0.1106	0.693	-0.1282	-0.5093
Austria	AUT	4000032	4003829	1	-0.0593	-0.5346	-0.3802	-0.0373	0.4592	0.1325	0.9911	-0.4784
Austria	AUT	4000032	4008498	1	-0.6599	0.1299	-1.4928	-0.0457	0.149	-0.2306	-0.7476	-0.958
Austria	AUT	4000032	4006980	1	0.429	-1.8444	1.2867	0.1927	-0.1887	0.2478	1.0267	2.0955
Austria	AUT	4000032	4000454	0	-0.2439	1.1352	1.4967	0.0133	0.464	0.1483	1.1171	0.4994
Austria	AUT	4000032	4004918	0	0.3064	-0.6616	-0.5907	0.2759	-0.2985	0.0577	-1.0396	-0.7507
Austria	AUT	4000033	4009307	1	-0.1252	0.9526	1.4967	0.4094	-0.0717	1.0917	1.6338	0.3216
Austria	AUT	4000033	4004437	1	-0.8367	-0.6028	-0.2626	-0.6243	-0.4936	0.119	-1.5848	0.0453
Austria	AUT	4000033	4007828	1	-0.3393	0.4981	0.586	0.4959	-0.0454	0.8142	0.7017	1.3857
Austria	AUT	4000033	4000661	1	-0.2324	-0.7657	0.0226	-0.7095	-0.1233	0.5129	0.5755	-0.1563
Austria	AUT	4000033	4001576	1	-0.3777	0.6257	0.4173	-0.3787	-0.0633	-3.00E-04	0.2732	-0.2503
Austria	AUT	4000033	4000570	1	-0.3178	-0.0338	-1.3514	-1.3001	-1.2286	-0.0134	-2.1355	-0.8076
Austria	AUT	4000033	4001212	1	0.2156	-0.9363	-0.5034	-0.2208	0.3878	0.7988	-0.4948	-0.6774
Austria	AUT	4000033	4006996	1	-0.9973	1.3403	-1.1208	-0.3862	-0.3391	0.1525	-1.0844	-0.4343
Austria	AUT	4000033	4003195	1	-0.6269	0.9637	-0.1587	-0.5088	-0.2446	-0.219	0.3078	0.1959
Austria	AUT	4000033	4005627	1	-0.1222	-0.2662	-1.0611	-0.1833	-0.2093	0.3201	0.0256	-0.2503
Austria	AUT	4000033	4009652	1	-1.3483	0.9454	0.8116	-0.99	-0.3166	-0.2306	-0.725	1.0904
Austria	AUT	4000033	4006770	1	-0.9775	-0.59	-0.227	0.0577	-0.6157	0.4098	-2.1355	-0.4377
Austria	AUT	4000033	4001833	1	-0.6037	-0.5717	-1.762	-0.0021	-0.5085	0.3312	-2.1355	-1.3649
Austria	AUT	4000033	4001750	1	-0.5704	-0.165	-0.5836	0.421	0.6009	-0.8849	-0.5828	-0.6924
Austria	AUT	4000033	4007738	1	-1.2188	-0.089	-0.7902	-1.4373	-0.6501	-0.1354	-0.3503	-0.4607
Austria	AUT	4000033	4007794	1	-0.7852	2.6352	1.0108	-0.1572	-0.1058	-0.7368	0.8474	0.833
Austria	AUT	4000033	4006237	1	-0.6822	0.386	-0.6501	-0.7973	-0.6685	0.0331	-1.0602	-0.6544
Austria	AUT	4000033	4008964	1	-0.0844	1.153	0.5021	1.0745	0.775	1.3555	0.5755	0.1216
Austria	AUT	4000033	4008436	1	-0.4892	2.6352	1.9359	-2.6893	1.9353	-0.4128	1.1987	0.9883
Austria	AUT	4000033	4007265	0	-1.0906	-1.3452	-0.5034	-0.5874	-0.6668	-0.2532	-0.3912	-0.4377
Austria	AUT	4000033	4009716	0	0.5063	-1.8967	1.4967	-1.6821	0.2013	0.2594	2.0386	1.515
Austria	AUT	4000033	4009855	0	-0.38	0.8489	1.1657	0.101	0.1764	0.2577	1.4793	2.0955
Austria	AUT	4000033	4005085	1	-0.9383	0.468	0.5833	-0.0941	-1.4421	0.3093	0.5755	0.4104
Austria	AUT	4000033	4008970	1	-0.2999	-0.0862	1.9359	1.2836	-0.0408	1.2351	-0.8686	2.0955
Austria	AUT	4000033	4008912	1	-0.4749	2.6352	1.4967	0.0017	-0.6874	0.4313	1.6284	1.4234
Austria	AUT	4000033	4007008	1	0.1538	-0.59	-0.9607	-0.6365	-0.6122	-0.0129	-0.2004	-1.2087
Austria	AUT	4000034	4001379	1	-0.0424	-0.7114	0.2942	-0.2312	-0.0738	0.1981	-0.9936	-0.7108
Austria	AUT	4000034	4001347	1	-0.6747	0.4981	0.8801	0.2376	0.232	0.3548	1.0602	0.7864
Austria	AUT	4000034	4005480	1	0.0025	-1.1838	-0.4246	0.0429	2.4721	-0.2936	-0.5832	-0.9299
Austria	AUT	4000034	4003405	1	0.3953	-0.8788	-0.4737	-1.0091	-1.4124	-0.8768	-2.1355	-2.5027
Austria	AUT	4000034	4002513	1	0.4614	2.6352	1.9359		0.1284		2.4277	2.0955
Austria	AUT	4000034	4009801	1	-0.6613	-1.0714	-1.2773	-0.7969	0.4672	-0.071		0.5362
Austria	AUT	4000034	4001122	0	-0.6886	-1.2135	-1.9209			-0.5762	-1.0808
Austria	AUT	4000034	4007536	0	0.4137	2.6352	1.1355	-0.4124	-0.106	0.0062	-1.27	2.0955
Austria	AUT	4000034	4007476	0	-0.0503	-1.6559	-0.9947	-1.7857	-0.2576	-1.6678	-0.7899	-0.2726
Austria	AUT	4000034	4005300	0	-0.3884	1.127	1.4967	-1.2502	1.393	-0.071	2.4277	1.2147
Austria	AUT	4000034	4010313	0	-0.9074	0.4485	-0.1627	-1.0489	0.0043	-0.7106	2.4277	0.3516
Austria	AUT	4000034	4000460	0	-0.0918				-0.749	0.4037		-0.6959
Austria	AUT	4000034	4004402	0	0.3502	-1.1829	1.9359		-0.2691		-1.7719	2.0955
Austria	AUT	4000034	4004648	0	-0.7927	2.6352	-0.4769	-0.9998	0.6002	-1.6678	0.775	-0.1563
Austria	AUT	4000034	4008630	0	-0.8877	1.4003	-1.3694	0.9872	-0.3765	0.8663	1.0903	2.0955
Austria	AUT	4000036	4004709	1	-0.8173	-1.1429	-0.7836	-0.1421	-0.0453	0.2124	-1.2871	0.1216
Austria	AUT	4000036	4010385	1	-0.8551	0.9349	0.9192	0.5492	0.3988	0.9552	1.8085	2.0955
Austria	AUT	4000036	4006478	1	-0.2227	1.3889	1.4967	0.6137	2.1611	0.4423	-0.6852	-0.7816
Austria	AUT	4000036	4003426	1	-0.7748	1.153	1.1381	0.6192	0.3229	0.3738	-0.6625	0.5177
Austria	AUT	4000036	4005711	1	-0.6016	0.6515	0.8116	-0.6123	0.0609	0.152	-0.7867	0.1959
Austria	AUT	4000036	4006687	1	1.0071	-0.4938	1.4967	0.6715	0.0897	0.3822	-1.0753	0.7095
Austria	AUT	4000036	4003062	1	0.5328	-1.384	-0.8826	-0.5006	-0.7527	-0.7368	-0.3727	-0.8745
Austria	AUT	4000036	4009502	1	-3.1684	2.6352	1.9359	-2.6893	1.1505	0.1957	-0.8488	2.0955
Austria	AUT	4000036	4009765	1	-1.8283	2.6352	1.9359	0.7113	-0.838	3.6292	-1.0451	2.0955
Austria	AUT	4000036	4003841	1	-0.7865	0.3815	-0.7836	0.4761	0.7577	0.2415	-0.6852	-1.113
Austria	AUT	4000036	4010409	1	-0.5965	0.6492	-0.0607	-0.4955	0.1176	0.415	-2.1355	-0.8273
Austria	AUT	4000036	4001655	0	0.3835	1.3697	0.7804	-0.1456	0.1524	0.2518	-1.0602	0.7627
Austria	AUT	4000036	4004837	0	-1.0971	-0.7836	-0.8627	0.323	0.0842	0.3395	-1.1908	-0.9101
Austria	AUT	4000036	4003168	0	0.3211	-1.1172	0.6825	-0.6441	0.2286	-0.3646	-0.5438	0.4659
Austria	AUT	4000036	4008769	0	-1.1331	-0.4093	0.2942	0.3442	1.4161	0.4032	0.3473	0.4777
Austria	AUT	4000036	4006250	0	1.5613	0.7763	1.0433	-1.2502	0.1522	0.4961	-0.0553	-0.1207
Austria	AUT	4000036	4009962	0	-0.2342	0.9349	1.0108	1.139	1.3996	0.2992	0.8038	-0.9111
Austria	AUT	4000036	4004723	0	-0.6912	0.7825	0.0226	0.7113	1.1679	0.1525	0.5755	0.1216
Austria	AUT	4000036	4000978	0	-0.885	1.3697	0.7162	-0.0708	1.3024	0.3955	0.8038	1.515
Austria	AUT	4000036	4010245	0	-0.7337	2.6352	1.9359	3.6039	1.7602	3.6292	2.4277	2.0955
Austria	AUT	4000036	4003935	0	-0.2284	1.3697	1.0433	-0.0136	1.1889	0.8422	-0.176	1.515
Austria	AUT	4000036	4009931	0	-0.1746	-0.9672	-1.0088	0.4926	-0.1407	1.0543	0.0154	-0.4859
Austria	AUT	4000036	4010472	0	-0.8112
Austria	AUT	4000036	4009567	0	0.0643
Austria	AUT	4000036	4000414	0	0.559	-1.0966	-0.227	-0.5354	-0.3269	0.4643	0.1693	-0.4873
Austria	AUT	4000036	4000067	0	-0.3042	-1.2516	-1.5179	-0.5617	-0.7268	-0.8849	-1.7719	-1.3324
Austria	AUT	4000036	4002085	1	-0.3324	0.1395	-0.227	0.1078	-0.0236	0.2608	0.3473	0.7435
Austria	AUT	4000036	4007870	1	0.7272	0.967	0.5433	0.0474	-0.0853	0.4869	-0.2852	0.0113
Austria	AUT	4000036	4002898	1	0.7505	-1.3541	-1.0935	-2.6893	0.2033	-0.0024	-2.0401	-0.7816
Austria	AUT	4000036	4009124	1	-0.5833	-0.5208	-0.3802	0.7113	0.1914	1.0074	-0.1727	-1.1252
Austria	AUT	4000036	4005822	1	0.1657	0.6539	-0.5034	-0.9364	0.7707	0.4152	0.1648	0.4777
Austria	AUT	4000036	4000438	1	-1.0092	2.6352	-0.1119	-1.0549	-0.1789	-0.0669	-0.3268	0.7095
Austria	AUT	4000036	4004019	0	-0.4206	0.7763	0.586	-1.0059	0.0524	0.2853	-1.5596	0.6113
Austria	AUT	4000037	4001810	1	-1.2435	0.9454	0.9726	0.4644	-0.3928	0.1328	0.0754	0.9097
Austria	AUT	4000037	4000767	1	-1.5399	-0.0994	-1.0611	0.4283	0.0972	0.2438	-1.2106	-1.044
Austria	AUT	4000037	4004940	1	-1.1238	-1.1881	-0.227	0.1492	-0.2653	-1.6678	-1.5596	2.0955
Austria	AUT	4000037	4003233	1	-0.6591	1.1352	-1.0611	-0.0093	0.1646	0.4989		1.4234
Austria	AUT	4000037	4002069	1	0.3696	2.6352	-0.2041	0.2782	0.6041	0.351	1.2262	-0.4095
Austria	AUT	4000037	4005964	1	1.2163	0.957	-1.0021	-0.2156	-0.4108	-0.1406	-0.6852	0.7435
Austria	AUT	4000037	4007630	0	1.4557	0.631	1.2867	-0.548	0.5948	0.5202	-0.6852	2.0955
Austria	AUT	4000037	4008441	1	-0.8923	-0.089	-1.5179	0.1471	0.0755	0.4503	-0.6232	-0.9467
Austria	AUT	4000037	4007768	1	-0.1537	-1.3197	-0.8099	0.2064	-1.0261	0.1121	-2.1355	-0.8385
Austria	AUT	4000037	4005529	1	-0.563	0.4012	0.1503	0.2159	-0.1956	0.2226	-0.3237	-0.1563
Austria	AUT	4000037	4002027	1	0.3718	1.7162	0.1453	0.4345	1.158	0.6787	1.0638	1.3857
Austria	AUT	4000037	4007953	1	0.3704	0.4034	0.3416	0.477	-0.1459	0.2842	-0.5828	0.1216
Austria	AUT	4000037	4002125	1	-0.9146	0.2607	-1.64	-0.976	-0.3799	-0.4795	-2.1355	-1.4344
Austria	AUT	4000037	4001137	1	-0.0114	-0.2479	-0.3827	0.3204	-0.053	0.4652	0.1693	-0.3969
Austria	AUT	4000037	4006729	1	0.2952	-0.6655	0.6825	0.6662	2.846	0.5741	-0.5031	-1.023
Austria	AUT	4000037	4000225	1	0.3353	0.5042	-1.4626	-0.1434	0.5133	0.2907	-0.532	-0.8578
Austria	AUT	4000037	4005549	1	1.2134	-1.4397	1.1355	-0.3618	-0.9609	-1.6678	1.536	1.2841
Austria	AUT	4000037	4004915	1	0.1453	-0.983	-0.6928	-0.7549	-1.6851	-1.6678	-0.9936	-1.3848
Austria	AUT	4000037	4009935	1	0.7844	0.7763	-0.5034	0.6438	-0.3036	0.9598	0.1701	0.1216
Austria	AUT	4000037	4000742	1	1.4046	2.6352	1.9359	0.0039	-0.4513	-0.1968	-0.6852	2.0955
Austria	AUT	4000037	4004710	1	-0.1224	0.1852	-0.8627	-0.2864	-0.5855	-0.8849	-0.1972	0.543
Austria	AUT	4000037	4002508	1	0.3629	1.127	-1.5883	0.4568	-0.582	0.7776	-1.2871	-1.1935
Austria	AUT	4000037	4005471	1	-1.9516	1.3889	0.8038	-0.6184	-1.0749	-0.0818	-0.8686	-0.1865
Austria	AUT	4000037	4008166	1	0.1293	1.1306	0.5347	0.5826	0.6026	0.5182	-0.3907	0.4504
Austria	AUT	4000037	4003805	1	-0.9485	0.3875	-0.5836	-0.3032	-0.3298	0.1055	-0.9936	-0.6353
Austria	AUT	4000037	4000566	1	-0.2529	-0.4488	-0.5034	0.0352	0.0356	0.286	-0.0553	0.8375
Austria	AUT	4000037	4000020	1	-0.9999	2.6352	1.4967	0.7243	0.0158	-0.7368	1.0602	1.2147
Austria	AUT	4000037	4001654	1	1.4144	0.8105	0.4173	-0.3031	-0.5787	-0.7847	-0.7867	0.8136
Austria	AUT	4000037	4008623	0	0.6222	-0.7737	-0.5034	-0.5581	-1.4519	0.1481	-1.305	-1.2412
Austria	AUT	4000037	4005238	1	0.9476	0.2032	1.4967	-0.2653	-0.2993	0.1541	-0.0987	0.833
Austria	AUT	4000037	4004673	1	-0.0176	1.7671	-0.5907	-0.8921	0.6574	0.1964	-1.5848	-0.3368
Austria	AUT	4000037	4010263	1	-0.1441	0.5946	0.9726	-0.3897	0.9789	0.4077	-0.5974	2.0955
Austria	AUT	4000038	4000717	0	-0.5606	-1.2512	-0.227	-1.1465	-0.7131	-0.8849	-0.3763	-0.4784
Austria	AUT	4000038	4003860	0	-0.3148	-0.2924	-0.9607	0.0811	0.1366	0.0792	-0.176	0.2224
Austria	AUT	4000038	4006217	0	-0.8072	-0.6616	-0.5026	-0.0595	-0.4742	-0.8437	-0.6852	-0.1808
Austria	AUT	4000038	4002011	0	0.7197	0.9484	-0.227	-2.6893	0.2328	0.2972	0.0215	1.1508
Austria	AUT	4000038	4006226	0	-0.2677	-0.3631	1.2867	-1.7857	0.2877	-0.5569	-0.4402	-0.5942
Austria	AUT	4000038	4005170	0	0.3067				0.6598
Austria	AUT	4000038	4005709	0	-0.9868			-0.8878		0.7074	-1.1941	-0.943
Austria	AUT	4000038	4005796	0	0.2398
Austria	AUT	4000038	4005272	0	0.4091	-0.6631	-0.3974	-0.61	0.721	0.2196	2.4277	1.2147
Austria	AUT	4000038	4000999	0	-1.2543	0.9526	-2.664	-2.6893	0.3999	-0.7368	2.4277	2.0955
Austria	AUT	4000038	4003121	0	-2.383	-1.0361	-0.6587		-0.3895	-0.5309	-1.4019	-0.8745
Austria	AUT	4000038	4009093	0	-0.9799		1.0064			-0.4567
Austria	AUT	4000038	4008894	0	-1.0289	1.1132	1.4967	0.1053	0.8234	0.3534	-0.4087	1.0383
Austria	AUT	4000038	4003370	0	-1.6986	2.6292	1.9359					2.0955
Austria	AUT	4000038	4002616	0	-0.7939
Austria	AUT	4000038	4000338	0	-0.3586	2.6352		0.732	1.4287	0.9743
Austria	AUT	4000038	4008662	0	-0.4323
Austria	AUT	4000038	4005654	0	-0.6828	1.0919	-0.8219	3.6039	1.6572	-0.1832	0.5755	2.0955
Austria	AUT	4000038	4007744	0	1.5807
Austria	AUT	4000038	4005290	0	0.1815	2.6352	1.4967		0.2961	-1.6678	2.4277	0.7334
Austria	AUT	4000038	4002892	0	0.5286
Austria	AUT	4000039	4001072	1	-0.2547
Austria	AUT	4000040	4003515	1	-0.7003	-1.5419	-1.2257	0.427	-0.9694	-0.7433	-0.1566	-0.2432
Austria	AUT	4000040	4010011	1	-0.1224	-0.0862	0.0226	0.6769	0.1349	0.1241	-0.2004	-1.5002
Austria	AUT	4000040	4009993	1	0.4201	0.1379	0.1453	0.1654	0.4051	-0.5309	-1.5848	-0.6353
Austria	AUT	4000040	4010230	1	-0.1026
Austria	AUT	4000040	4002205	1	-0.9242	0.1997	0.0226	0.5345	-0.0371	0.5248	-1.2871	-1.1405
Austria	AUT	4000040	4002526	0	0.9075	-0.4998	-0.691	-0.1318	0.6465	-0.0024	-0.8913	-0.7351
Austria	AUT	4000040	4001924	0	1.0899	-0.6447	0.5021	0.7717	1.1677	0.261	0.0256	1.1232
Austria	AUT	4000040	4001667	0	1.7616	0.5923	0.667	1.6312	1.4449	3.6292	2.4277	1.0431
Austria	AUT	4000040	4002036	0	1.2898	-0.2662	-0.3802	1.2836	2.1396	1.2392	0.8354	0.1216
Austria	AUT	4000040	4006588	0	1.7115	-0.8343	-0.2737	0.1406	-0.9806	-1.6678	-0.9794	-2.5027
Austria	AUT	4000040	4005605	0	1.798	-1.3452	-2.664	-2.6893	-0.8242	1.1257	-2.1355	-1.1252
Austria	AUT	4000040	4001161	0	0.9693	-0.5743	-0.7117	0.1053	0.1039	0.9475	0.2989	-0.6959
Austria	AUT	4000040	4001242	0	0.4815	-0.2819	1.0929	0.8754	1.2482	1.0785	1.536	1.1232
Austria	AUT	4000040	4003549	0	0.7409	-0.0862	-1.2637	-0.5183	1.0724	-1.6678	-0.6004	-1.8806
Austria	AUT	4000040	4001145	0	1.5483	-0.3466	0.6496	0.512	0.555	3.6292	2.4277	0.4504
Austria	AUT	4000040	4000841	0	1.0458	0.6583	-0.5907	-0.0696	0.366	0.119	1.6246	0.9888
Austria	AUT	4000040	4003905	0	0.6642	-1.2749	-1.7911	0.6333	-0.2222	1.0196	-0.9759	-1.4837
Austria	AUT	4000040	4005187	0	-0.2428	0.2607	0.8348	-0.0273	0.2102	0.0795	-0.3763	2.0955
Austria	AUT	4000040	4005681	0	-0.5884	-1.3452	-1.1926	1.2438	0.7989	-1.6678	-0.6852	-1.1252
Austria	AUT	4000040	4000400	0	1.1455	0.3926	-0.7591	0.3684	0.2066	-0.2306	-0.4775	1.515
Austria	AUT	4000040	4009398	0	0.679	0.1736	1.9359	-0.2894	-0.2214	0.0299	1.3428	0.4777
Austria	AUT	4000040	4006230	0	0.7396	0.3289	-0.5034	0.1053	0.1308	0.4059	-0.4771	2.0955
Austria	AUT	4000040	4003353	0	1.539	-0.847	-2.664	0.1053	-0.9291	0.2679	0.1693	-1.1252
Austria	AUT	4000040	4004105	0	1.7985	0.7789	1.1381	0.5026	0.5088	0.4817	2.4277	2.0955
Austria	AUT	4000040	4000367	1	1.695	-0.847	1.2341	0.0585	-0.5438	0.6574	-1.2106	1.515
Austria	AUT	4000041	4004094	1	1.0215
Austria	AUT	4000041	4000044	1	0.295
Austria	AUT	4000042	4001746	0	0.725	0.9535	1.4967	1.2192	0.9583	0.5546	-0.1021	2.0955
Austria	AUT	4000042	4003608	1	0.0385	-0.1827	-1.1346	-0.4811	-0.2638	-0.0571	-0.6852	-0.9111
Austria	AUT	4000042	4003870	0	1.3572	-0.3531	1.2341	0.7231	0.7348	0.1968	-0.0992	2.0955
Austria	AUT	4000042	4000754	1	0.7783	-0.4488	0.6825	0.2234	-0.3157	0.4837	-0.2589	1.4234
Austria	AUT	4000042	4009349	0	-0.2761	0.0502	-0.4806	-0.2941	-0.1714	-0.5309	-1.0576	-0.4607
Austria	AUT	4000042	4007585	1	0.1079	0.4981	-0.4806	-0.1932	-0.211	-0.8849	-0.7838	-0.5305
Austria	AUT	4000042	4002965	1	0.3436	0.0502	0.9268	0.002	-0.3909	0.2287	-0.9936	-0.1563
Austria	AUT	4000042	4009833	1	-0.2483	-1.1702	-0.5907	0.0865	-0.5322	-0.4521	-0.928	-0.972
Austria	AUT	4000042	4005679	1	0.9462	1.1132	-0.227	0.0101	-0.5934	-0.3164	-0.9936	0.4385
Austria	AUT	4000042	4002581	1	-0.1646	1.3889	1.0108	-0.5031	0.4979	-4.00E-04	-0.216	1.2147
Austria	AUT	4000042	4009848	1	1.8887	-1.273	-1.5883	-0.7065	-0.589	-0.159	-1.5596	-0.7639
Austria	AUT	4000042	4004903	1	-0.028	0.1852	-0.5623	-0.1425	-0.732	-0.5819	-0.6852	-0.5005
Austria	AUT	4000042	4001050	1	0.6969	0.2629	-0.5034	0.2672	0.0796	-0.0162	-1.2871	1.1508
Austria	AUT	4000042	4005334	1	-0.2382	0.1681	0.1386	-0.11	-0.2565	0.1076	0.2457	-0.0949
Austria	AUT	4000042	4005001	1	1.0753
Austria	AUT	4000042	4008911	1	-0.4539	0.3984			1.2732		1.1217
Austria	AUT	4000042	4004160	1	1.185	-0.3486	-0.7836	-0.4194	-1.0306	0.2464	-2.1355	-0.6353
Austria	AUT	4000042	4007637	1	0.2645	-0.7221	-0.5907	-0.6441	-0.1498	-1.6678	-2.1355	-0.1563
Austria	AUT	4000042	4000078	1	0.5705	-0.9443	-1.6896	0.0432	0.1199	-0.1354	-1.5848	-1.2965
Austria	AUT	4000042	4006737	1	0.1316	-0.2806	-0.227	-0.4385	0.6737	-0.7793	0.1693	-0.1563
Austria	AUT	4000042	4005624	1	0.7956	-0.2662	-1.3264	-0.1497	-0.6245	0.1399	-0.8627	-0.8443
Austria	AUT	4000042	4005780	1	1.4461	0.9275	0.1386	0.6063	-0.097	0.3909	-0.5798	-0.1865
Austria	AUT	4000042	4009677	1	0.784	-0.6556	-0.227	-1.7857	-1.0207	-1.6678	-2.1355	1.2147
Austria	AUT	4000042	4001621	1	0.1671	0.792	-1.0611	0.0177	0.0993	0.1318	-1.2106	0.5362
Austria	AUT	4000042	4002512	1	1.1731	-0.5743	-0.8627	0.13	-0.2011	-0.5875	-0.6852	-0.4607
Austria	AUT	4000042	4005390	0	0.6731	-0.0449	0.8038	-1.3172	-0.3498	-0.7368	-0.703	0.9339
Austria	AUT	4000042	4001330	0	1.3043	0.0566	-0.6587	-0.4966	-0.6149	-1.6678	-0.1722	-0.3856
Austria	AUT	4000042	4002759	0	1.5004	0.5886	1.4967	-0.3027	0.2734	-0.2737	0.8038	1.3857
Austria	AUT	4000042	4007643	0	-0.656	-0.5847	-1.1926	0.4563	0.2736	-1.6678	-0.6852	-2.5027
Austria	AUT	4000042	4001617	0	-0.3851	1.127	1.2867	-0.0756	0.5818	-0.089	0.8038	1.515
Austria	AUT	4000042	4001265	0	1.3864	1.3697	1.4967	-0.0112	0.4885	0.5175	0.8939	-0.2503
Austria	AUT	4000042	4002129	0	1.5721	0.4981	1.4967	-0.5627	0.5678	-0.8768	-0.4145	1.4234
Austria	AUT	4000042	4002178	1	0.9153	-0.7221	-1.0611	-0.2259	-0.0938	-0.7433	-0.414	-0.1563
Austria	AUT	4000042	4004106	1	1.3446	-0.2509	-0.227	-0.087	0.0996	0.2181	-0.7838	-0.959
Austria	AUT	4000043	4006220	1	-0.0213	0.6515	0.1386		0.6486	0.053	-0.3912	-0.7507
Austria	AUT	4000043	4000430	1	0.2981	-0.0862	0.0226	0.1053	1.2203	0.2129	-0.6852	0.1216
Austria	AUT	4000043	4001973	0	-0.298	-0.891	0.5347	-0.2674	-0.5672	-0.0558	-0.869	0.9097
Austria	AUT	4000043	4009526	0	-0.9311	0.6515	-0.5034	-0.3814	-0.0967	0.0174	-0.5832	-0.4607
Austria	AUT	4000043	4000196	1	0.7189	0.5091	1.9359	0.0134	0.2995	-0.1073	-0.7258	0.1216
Austria	AUT	4000043	4007765	1	-1.0201	0.6464	0.5021	-0.9388	-0.2334	0.5336	-0.5828	-0.5912
Austria	AUT	4000043	4000634	0	-0.3932	0.6544	0.4173	-0.9727	-0.1241	-0.1985	1.5037	-0.1865
Austria	AUT	4000043	4004760	0	-0.1832	0.468	-1.4626	-1.3001	-0.4581	-1.6678	-0.6308	-0.5305
Austria	AUT	4000043	4009322	0	-1.0919	0.0282	-0.829	0.4041	-0.6502	1.2303	-1.4019	1.1508
Austria	AUT	4000043	4009766	0	0.3059	2.6352	1.9359	3.6039	2.2198	3.6292	2.4277	2.0955
Austria	AUT	4000043	4005444	0	-0.8044	-0.2337	-0.8892	-0.4598	-1.3588	-0.1027	-0.5428	-0.7108
Austria	AUT	4000043	4002335	0	-0.5546
Austria	AUT	4000043	4000799	0	0.3103	1.153	-0.2737	0.5904	-0.4054	0.2328	0.0154	-0.3917
Austria	AUT	4000044	4000828	1	-0.4843
Austria	AUT	4000044	4001413	1	-1.8637
Austria	AUT	4000044	4002818	1	-1.7246
Austria	AUT	4000045	4004466	1	-1.1076	2.6352	1.0433	-0.9466	0.5678	-1.6678	-1.1693	0.0113
Austria	AUT	4000045	4006247	1	-1.1268
Austria	AUT	4000045	4002611	1	0.9754	-0.6655	-1.4877	-0.2227	0.197	-1.6678	-1.5848	-1.4344
Austria	AUT	4000045	4010196	0	0.6312	0.6257	0.4395	-0.3799	-0.5148	0.1853	-0.1599	1.515
Austria	AUT	4000045	4002133	0	-0.2479
Austria	AUT	4000045	4007528	1	-0.0732	0.1395	-0.8833	-0.1507	-0.7262	0.2794	-1.1229	-0.3319
Austria	AUT	4000045	4008808	1	-0.0164	0.3875	-0.9874	-0.1818	-0.8194	-0.2574	-2.1355	-0.0625
Austria	AUT	4000045	4003789	1	-0.3929	1.3403	-0.335	0.2786	0.467	0.6334	2.0386	-0.5093
Austria	AUT	4000045	4008128	1	-0.9069	-0.0201	0.6131	0.1081	-0.4677	-0.0805	-2.1355	-0.5393
Austria	AUT	4000045	4006455	1	0.2782	0.5091	-0.9624	-0.2153	0.0478	-0.2229	-1.2835	-0.0542
Austria	AUT	4000045	4001038	1	0.7409	0.0441	-0.8892	0.1222	-0.6101	-0.2574	-2.1355	2.0955
Austria	AUT	4000045	4000995	1	-0.2736	-0.2479	-0.227	-0.2805	-0.4733	0.0706	0.0447	-0.4607
Austria	AUT	4000045	4006584	1	0.3868	0.2656	1.2341	-0.2277	-0.6133	0.0048	0.5755	0.3216
Austria	AUT	4000045	4004982	1	0.7922	-0.8524	-0.7902	0.0117	-0.1293	0.0393	-0.2857	-0.7108
Austria	AUT	4000045	4006992	1	0.8824	-1.1508	-1.2186	-0.2745	-0.8964	-0.219	-1.5848	-0.7507
Austria	AUT	4000045	4003175	1	-0.6575	0.5119	0.5833	-0.2662	-0.9665	-0.2065	0.5755	-0.3917
Austria	AUT	4000045	4004617	1	-0.7792	0.1221	0.1386	0.0724	0.7577	0.2109	-0.3907	0.0876
Austria	AUT	4000045	4006044	1	-0.1988	-0.7353	-1.1733	-0.359	-0.5721	-0.3768	-2.1355	-1.5298
Austria	AUT	4000045	4000017	1	0.3777	0.802	1.1381	0.7936	0.5705	0.5144	0.2476	0.9097
Austria	AUT	4000045	4008091	1	-0.4052	-0.7836	-0.6928	-0.4161	-0.6536	-0.0341	-1.4541	-0.3856
Austria	AUT	4000045	4010224	1	0.1584	0.1828	0.0226	0.0229	-0.3592	-0.3463	0.5755	-1.1252
Austria	AUT	4000045	4006693	1	0.2413	-0.7221	-1.1926	-0.7761	-1.5891	-0.801	-0.9936	-1.2688
Austria	AUT	4000045	4008194	1	0.3374	-0.4174	-0.227	0.5934	0.4088	-0.0745	-1.5848	-0.9104
Austria	AUT	4000045	4003319	1	1.0274	-1.1493	-0.7638	0.2674	-1.2637	-0.5569	-2.1355	0.6559
Austria	AUT	4000045	4009135	1	-0.5412	-0.5743	-1.7997	0.061	-0.4799	0.6813	-1.2835	-0.0867
Austria	AUT	4000045	4007796	1	-0.292	0.4061	-0.6587	-0.239	-0.5798	-0.801	-1.2106	0.9097
Austria	AUT	4000045	4003119	1	0.7682	-1.1763	-1.9209	0.1668	-0.9701	-0.219
Austria	AUT	4000045	4002001	1	0.6278
Austria	AUT	4000045	4010395	1	0.5149	0.7789	0.5833	0.1574	0.2966	0.3497	1.1217	0.8567
Austria	AUT	4000045	4008799	1	1.3676	-0.1938	-0.3827	0.2414	0.1795	0.3596	0.1648	-0.4784
Austria	AUT	4000045	4006589	1	0.3927	-0.5874	-0.6587	-0.3594	-0.7934	0.3107	-0.3055	-0.6353
Austria	AUT	4000045	4002464	1	0.6059	-0.983	-1.0611	-0.1584	-1.0638	-0.2574	-2.1355	-0.8745
Austria	AUT	4000045	4005569	1	0.3422	-0.4203	-0.7902	0.3124	-0.622	-0.5569	-0.5828	-0.3673
Austria	AUT	4000045	4002693	1	-0.0632	0.3289	-1.3943	0.1987	-0.2922	0.2238	-0.3237	0.2909
Austria	AUT	4000045	4007254	1	0.1087	-1.0915	-0.8099	-0.538	-0.8082	-0.2781	-2.1355	-1.4002
Austria	AUT	4000045	4007974	1	0.2734	-0.2662	-0.9607	-0.1065	-0.528	-0.0327	-1.2835	-1.0169
Austria	AUT	4000046	4008804	1	-0.2787	-0.1827	-0.227	0.1053	0.2082	0.1183	-2.1355	-0.1563
Austria	AUT	4000046	4003951	1	-1.1472	-0.7029	-0.227	0.1053	-0.0032	-0.0581	-0.7867	0.1216
Austria	AUT	4000046	4006158	1	-0.4135	-0.7221	0.0226	1.2836	0.8779	0.3745	-0.6852	0.1216
Austria	AUT	4000046	4004549	1	-1.7849	0.4083	-0.5252	0.5241	0.1275	0.1166	-0.309	-1.1252
Austria	AUT	4000046	4000597	1	0.3715	0.1204	-0.6446		-0.8383	-1.6678	-2.1355	-0.1254
Austria	AUT	4000046	4000919	0	0.3601	0.0617	-0.3669		0.17	0.275
Austria	AUT	4000046	4010130	1	-0.2241			0.2218	-0.1451	-0.5569
Austria	AUT	4000046	4010556	1	-0.4136			0.5582			0.0334	-0.5903
Austria	AUT	4000046	4009632	1	0.0106	-0.2479	0.0226	1.2836	0.3405	1.5721	0.5755	0.1216
Austria	AUT	4000046	4009544	1	0.6963
Austria	AUT	4000046	4004249	1	-0.3437	-0.847	-1.0611	-0.7311	-0.7224	-0.5309	-2.0492	-0.9943
Austria	AUT	4000046	4007777	1	-0.981	-0.438	-0.1627	-0.6447	-0.6637	-0.7847	0.8939	0.5084
Austria	AUT	4000046	4006459	1	-0.2047	0.1395	-0.2827	1.1482	1.1285	0.4959	-1.2871	0.2286
Austria	AUT	4000046	4008819	1	-0.2079	0.1245	-0.227	0.7113	0.9982	0.3908	-0.3733	1.515
Austria	AUT	4000046	4002352	1	-0.8494	-1.3452	-1.2667	0.1053	-0.5187	0.5256	-0.6852	-1.1252
Austria	AUT	4000046	4001061	1	-0.338	-0.0862	-1.1926	0.1053	-0.9291	1.0062	-0.6852	-1.1252
Austria	AUT	4000046	4004986	1	0.3983				-0.8203
Austria	AUT	4000046	4006239	1	-0.6902	0.0467	-1.0271	-0.0932	-0.1791	-0.0287	-1.1947	-0.5251
Austria	AUT	4000046	4003737	1	-0.9257	-0.0862	0.6569	1.2836	-0.8695	1.0062	0.5755	-0.7685
Austria	AUT	4000046	4003541	1	0.3921	-1.6181	-2.664	-2.6893	-1.1393	-0.2942	-1.0839	-2.5027
Austria	AUT	4000046	4007349	1	-0.224	-0.4174	1.1381	-1.6841	1.6125	-1.6678	0.5755	1.515
Austria	AUT	4000046	4006259	1	-0.1591	-2.9627	1.4967	0.6293	0.3289	-1.5744	-0.5832	2.0955
Austria	AUT	4000046	4006797	1	0.4646	0.7665	1.2899	0.4471	-0.1029	0.444	-2.1355	0.6466
Austria	AUT	4000046	4008495	1	-0.9589	0.4435	0.1386	-0.0068	-0.3197	-0.219	0.2732	1.1232
Austria	AUT	4000046	4006438	1	0.4642			-0.3581	0.2706		1.8077	0.5479
Austria	AUT	4000046	4002798	1	-0.6379	-0.0071	0.6496	0.5161	-0.6862	0.7143	0.5755	0.1339
Austria	AUT	4000046	4002226	1	-0.4151	2.6352	1.9359	3.6039	4.8357	-1.6678	2.4277	2.0955
Austria	AUT	4000046	4004478	1	-0.801	-1.3848	-1.1926	-0.0972	-0.2503	1.0088	0.5755	-1.1252
Austria	AUT	4000046	4008488	1	-0.309	-0.7114	-0.5034	-1.0068	-0.3683	-0.5309	-1.5848	-0.593
Austria	AUT	4000046	4003237	1	0.4161	-0.2334	-1.0761	0.0321	0.3688	-0.0765	0.3473	-0.4607
Austria	AUT	4000046	4006898	1	-1.055	-0.0862	0.5347	-0.5997	-0.1987	0.0559	0.3482	1.1508
Austria	AUT	4000046	4001301	1	-0.5443	-0.1827	-0.6116	0.8863		-0.3355	0.1655	0.833
Austria	AUT	4000046	4004530	1	-0.2415	0.0282	-1.7997	-0.9348	-0.4255	0.5593	-2.1355	-0.6128
Austria	AUT	4000047	4008146	0	-0.4348
Austria	AUT	4000047	4001574	0	-0.3279	-0.0862	0.0226	-0.5486	-0.5403	0.5021	0.5409	-0.6544
Austria	AUT	4000047	4004184	0	0.3431	-1.0994	-0.6116	-0.1621	-1.4715	0.1431	-0.787	0.8375
Austria	AUT	4000047	4010636	0	-0.7806	0.9454	1.4967	-0.0921	0.3052	0.3952	1.2262	1.4234
Austria	AUT	4000047	4004279	0	0.4127	-0.7184	-0.227	-0.7911	0.3699	-0.4384	0.3482	0.3216
Austria	AUT	4000047	4000077	0	-0.2622	0.9349	1.1381	-0.1267	0.2973	-0.3995	0.0221	1.2147
Austria	AUT	4000047	4006801	1	-0.3578	-1.5492	-1.3815	-0.6281	-0.4853	-0.5309	-1.5848	-1.2535
Austria	AUT	4000047	4004687	1	0.697	1.7162	1.0433	0.6987	1.1736	-0.0606	-0.3907	0.4504
Austria	AUT	4000047	4005073	1	-0.8637	-0.0862	-1.1926	0.1511	-0.7254	0.709	-0.5362	-1.1405
Austria	AUT	4000047	4008103	1	-0.7987	0.1882	-0.6116	-0.2371	-0.1474	-1.6678	-0.5142	-0.6557
Austria	AUT	4000047	4009650	1	0.0275	-1.0303	-0.9735	-0.6165	-1.5629	-0.4795	-1.1229	-0.4607
Austria	AUT	4000047	4002007	0	0.5139	-0.8264	-1.0611	0.0954	-0.2632	-0.1097	-0.9936	-0.7108
Austria	AUT	4000047	4006671	0	0.7061	0.5266	-0.3827	-1.3102	-0.1596	-0.3842	0.0221	0.1216
Austria	AUT	4000047	4006632	0	-0.0489	-0.2662	1.2867	0.6269	1.0494	0.781	1.2262	0.3754
Austria	AUT	4000047	4010123	0	-0.8944	2.6352	0.7244	-0.4606	1.0248	0.3522	0.1613	-0.2485
Austria	AUT	4000047	4006823	0	0.1043	0.2532	0.4173	0.0474	0.287	0.1301	0.8038	2.0955
Austria	AUT	4000047	4000242	0	0.5529	-0.0055	-1.4011	-0.327	-0.9988	-0.3239	-0.787	-1.1068
Austria	AUT	4000047	4004910	0	1.2829	-0.2741	0.7162	0.6703	1.7632	0.4989	0.075	0.4777
Austria	AUT	4000047	4009381	0	0.529	-0.9924	-0.9607	-0.2021	-0.903	-0.5309	-0.5832	-0.1563
Austria	AUT	4000047	4009520	0	-0.5009	1.7671	-0.4338	-0.1607	0.422	-0.2306	-0.176	0.5084
Austria	AUT	4000047	4005080	0	0.1106	0.6464	-0.7836	-0.6298	-0.4869	-1.6678	0.1648	0.7435
Austria	AUT	4000047	4008446	0	-0.3646	0.3266	0.5931	-0.0255	0.7844	-1.2919	-0.1026	0.3216
Austria	AUT	4000047	4003619	0	1.1741	-0.2662	0.0226	-0.5006	-0.2539	-0.2307	-2.1355	2.0955
Austria	AUT	4000047	4005671	0	-0.3936	0.7763	-0.9285	-0.4062	-0.8901	-1.6678	-0.3423	-0.3902
Austria	AUT	4000047	4003421	0	-0.0762	-1.026	-0.3802	-0.4477	-0.8423	-0.2408	-0.3206	0.6802
Austria	AUT	4000047	4003290	0	-0.6491	0.0502	0.8877	-1.3518	-0.3082	-0.1467	-0.5945	0.6559
Austria	AUT	4000047	4000541	0	-0.6405	0.5056	-0.5907	0.003	-0.4112	0.2689	0.3542	0.8903
Austria	AUT	4000047	4010583	0	-1.2771	-0.4319	-0.3802	-0.5782	-0.4055	-0.2785	0.3482	0.2286
Austria	AUT	4000047	4005790	0	-0.8185	-0.7221	-0.7902	0.2736	-0.8874	0.45	-0.6203	-1.0913
Austria	AUT	4000047	4008219	0	-0.3276	0.2489	1.0929	0.4279	0.046	0.7831	-0.176	1.515
Austria	AUT	4000047	4003716	0	-0.8633	0.6257	0.1386	-0.7345	0.229	0.0926	1.8077	1.1232
Austria	AUT	4000047	4008706	0	0.7019	-0.847	0.9726	-0.5887	-0.1988	-4.00E-04	-0.3763	1.1508
Austria	AUT	4000047	4008511	0	-0.3223	1.127	-0.442	-0.2798	0.3085	0.2932	0.3415	-0.4607
Austria	AUT	4000047	4002604	0	0.519	-0.192	-0.227	-0.3447	0.4983	0.4149	-0.0992	1.515
Austria	AUT	4000047	4001198	0	0.9368	0.6257	0.4173	0.1299	0.4599	0.4906	-0.532	0.9097
Austria	AUT	4000047	4002691	0	0.2772	-0.1139	-0.5907	-0.1489	-0.1012	-0.8849	-0.9057	-0.3917
Austria	AUT	4000048	4007495	1	0.7373	2.6352		0.4705	2.9876	1.0435	-2.1355	1.2841
Austria	AUT	4000048	4009216	1	1.474	2.6352	1.9359	-0.808	-0.6686	-0.0102	-0.0209	2.0955
Austria	AUT	4000048	4004901	0	1.6016	0.3487	-0.1744	0.6333	-0.2222	1.2954	-0.1533	-0.0358
Austria	AUT	4000048	4010412	0	0.1494	-0.8269	-0.3827	-0.3453	0.0068	-0.2306	1.802	0.9888
Austria	AUT	4000048	4001556	1	0.0054	0.1179	0.0226	-0.7659	0.117	-1.6678	-1.0602	-0.959
Austria	AUT	4000048	4006475	1	-0.7265	-1.2524	-2.664	-0.107	-0.6631	-0.4613	-2.1355	1.3566
Austria	AUT	4000048	4003322	1	1.036	-0.5994	-1.9803	-0.1367	-0.437	0.2069	-2.1355	-1.0101
Austria	AUT	4000048	4010615	1	-1.4214
Austria	AUT	4000048	4007911	1	0.9434	-0.7353	0.3416	-0.3506	-0.6113	-0.5569	-2.1355	0.4777
Austria	AUT	4000048	4008086	1	0.7436	-0.4174	-0.227	0.4091	-0.1537	-0.0581	-0.7897	-1.1481
Austria	AUT	4000048	4010303	1	-0.1838	0.5859	-0.6387	0.0386	0.8643	0.0479	0.2777	-0.1314
Austria	AUT	4000048	4004780	1	0.6809	1.0919	-0.1627	-0.0326	0.2918	0.0603	2.4277	2.0955
Austria	AUT	4000048	4003340	1	-0.2829	0.5266	-0.6116	-0.9692	-0.3668	-0.8849	-0.8488	-0.1563
Austria	AUT	4000048	4006969	1	-0.5985	0.2695	-0.9607	-0.0869	0.1299	0.0856	0.0474	-0.9111
Austria	AUT	4000048	4002992	1	0.7652	-0.7049	-1.0288	-0.7965	-0.5963	-0.2473	-0.2852	-1.1068
Austria	AUT	4000048	4003696	1	0.738	0.0566	-0.7836	0.5246	-0.8261	-1.6678	-0.3237	-0.4784
Austria	AUT	4000048	4006167	1	1.2378	-0.4314	-0.227	0.0264	0.1282	0.1816	-2.1355	0.1216
Austria	AUT	4000048	4005953	1	-0.9214	2.6352	-0.9418	0.6878	0.1917	-0.7368	-2.1355	-1.1395
Austria	AUT	4000048	4006662	1	0.9249	-0.4203	-0.3827	-0.0193	0.7015	-0.0701	-2.1355	-0.8714
Austria	AUT	4000048	4001132	1	0.2869	-0.0862	-1.3325	-0.3443	-0.2464	-0.526	-0.9936	-1.0454
Austria	AUT	4000048	4006086	0	-0.2715	-0.3386	-0.8309	-0.6054	0.1401	-0.7368	-0.2405	0.4504
Austria	AUT	4000048	4003428	0	1.205	0.9349	0.9247	-0.0373	-0.2898	-0.1093	-0.5832	0.4504
Austria	AUT	4000048	4007755	0	0.5996	1.1352	-0.5544	-0.468	-0.1283	-0.526	0.4807	0.6113
Austria	AUT	4000048	4005907	0	-0.5031	-2.4463	-0.7584	0.3423	1.6121	0.3907	-0.8913	-1.0101
Austria	AUT	4000048	4000394	0	-0.6879	0.5056	0.6825	-1.4319	-0.3597	-0.8849	0.8038	-1.1252
Austria	AUT	4000048	4001821	1	0.2488	0.6348	-0.227	-1.4269	0.6401	-0.4384	-0.2704	1.515
Austria	AUT	4000048	4009415	1	-0.548	-0.5259	-0.227	-0.2428	-0.7483	-0.5309	-1.0571	-0.7108
Austria	AUT	4000048	4008921	1	1.0655	-0.948	-0.227	-0.2822	-0.3623	-0.8849	-1.2871	0.8567
Austria	AUT	4000048	4008389	1	0.8599	0.5696	-0.3802	-0.579	-0.092	-0.1126	-0.7867	0.6113
Austria	AUT	4000048	4010197	0	0.1845	-1.098	0.5956	2.5352	1.9499	0.0277	1.4152	1.4234
Austria	AUT	4000049	4004037	1	-0.6672	-0.2662	-0.227	-0.5259	-0.6097	0.2417	0.3482	-0.2503
Austria	AUT	4000049	4005087	0	-0.3258	-0.0029	1.9359	0.0939	-0.731	-1.6678	1.2568	1.0431
Austria	AUT	4000049	4003876	0	-0.9096	1.3697	0.1386	0.7113	1.5961	1.4524	-0.2857	2.0955
Austria	AUT	4000049	4006013	0	0.5624	0.5193	1.9359	-0.3349	0.1666	-0.0808	1.3388	1.515
Austria	AUT	4000049	4007510	0	1.0863	0.7821	1.9359	0.2611	0.5386	-0.7847	1.081	1.4234
Austria	AUT	4000049	4003568	0	0.6107	-0.0338	0.6847	-0.1185	-0.5659	-0.2532	-0.309	0.9339
Austria	AUT	4000049	4007978	0	0.8555	1.7162	0.4437	0.6428	0.8302	0.0146	1.3918	0.9444
Austria	AUT	4000049	4001635	1	-0.9699	-1.2421	-0.6789	-0.5166	-0.4663	0.0231	-1.0753	0.2988
Austria	AUT	4000049	4006684	1	-0.0183	-0.4351	-0.7844	0.0751	-0.8143	-0.6073	-1.4541	-0.6924
Austria	AUT	4000049	4009264	1	-0.2259	2.6352	-2.664	0.4685	1.1288	0.6332	-0.9906	-0.7289
Austria	AUT	4000049	4008036	1	-0.2317	0.1411	1.2899	0.6732	0.7246	0.968	2.4277	0.7566
Austria	AUT	4000049	4000821	1	0.3905	-0.7065	-0.4246	0.1309	-0.3736	0.5791	-0.725	-0.1563
Austria	AUT	4000049	4002204	1	-0.6465	-0.4203	-0.888	0.4732	-0.0853	0.1663	-2.1355	-1.221
Austria	AUT	4000049	4002484	1	-0.2351	0.9275	-1.0611	0.0336	-0.1316	-0.6742	-0.2004	0.5084
Austria	AUT	4000049	4003330	1	-0.9507	0.7608	-0.9285	0.468	0.3424	0.5617	-0.8012	0.8567
Austria	AUT	4000049	4006888	1	-0.8242	0.3004	-0.335	-0.2234	-0.7781	-0.0249	-2.1355	-0.7317
Austria	AUT	4000049	4000555	1	0.3923	-0.1878	0.1386	-0.118	0.1957	0.5489	0.3482	-0.3673
Austria	AUT	4000049	4006914	1	0.0326	-1.516	-1.76	0.3008	-1.0627	-1.0529	-1.1229	-0.2895
Austria	AUT	4000049	4006668	0	1.7229	-0.9861	-0.2392	0.7383	0.2625	0.969	-1.0992	-1.2874
Austria	AUT	4000049	4000561	0	0.4886	0.7763	1.036	-0.0804	0.2609	0.2549	0.1693	-0.6774
Austria	AUT	4000049	4009516	0	0.7902	-0.0251	-0.8309	0.1921	-0.1197	-0.0932	-2.1355	-1.9916
Austria	AUT	4000049	4008364	0	-0.3349	0.1221	-0.227	0.1913	0.2704	-1.6678	-0.2852	0.8806
Austria	AUT	4000049	4000204	0	-0.0697	-0.0862	-0.227	-0.0238	0.0791	-0.2089	-0.5832	-0.1563
Austria	AUT	4000049	4003304	0	-0.2428	-2.0452	-1.9114	-0.1283	0.0778	-1.6678	-0.4996	-0.5251
Austria	AUT	4000049	4004225	0	1.0593	-0.8489	-0.4806	-0.342	-0.6101	-0.0033	-0.2852	-0.7685
Austria	AUT	4000049	4001213	0	0.108	1.1493	0.8038	-0.9458	-0.4153	0.1488	1.1375	0.6113
Austria	AUT	4000049	4003318	0	1.0996	0.3289	-1.1676	-1.6473	-0.5698	-0.7936	0.1922	-0.2503
Austria	AUT	4000049	4004125	0	0.4686	-1.1508	0.0226	-1.3102	-0.48	-0.5569		1.0904
Austria	AUT	4000049	4005025	0	-0.7949	0.7763	0.9247	0.2204	0.4852	1.3755	0.9628	1.3302
Austria	AUT	4000049	4004935	0	1.3069	0.7763	-0.227	-2.6893	0.0263	0.0173	0.0447	-0.3086
Austria	AUT	4000049	4010235	0	0.778	0.1852	0.4562	-0.1026	-0.0919	0.5183	1.2027	1.3566
Austria	AUT	4000049	4007901	0	0.1207	0.6464	-1.1926	0.6988	-0.0089	1.151	-0.414	-0.2503
Austria	AUT	4000049	4007563	0	-0.748	0.5128	1.0929	-0.0967	0.2147	0.4394	-1.4013	2.0955
Austria	AUT	4000049	4010277	0	1.4154			0.0848	0.1275
Austria	AUT	4000049	4006240	0	0.9541	2.6352	1.9359	0.4726	1.1229	0.8113	1.1213	2.0955
Austria	AUT	4000050	4000985	1	-0.6943	-0.4314	-0.227	-0.2899	-0.6246	0.2055	0.3482	-0.2503
Austria	AUT	4000050	4003253	1	-0.3163	1.7671	-0.4338	-0.9856	-0.1044	-0.1814	-0.8044	0.9883
Austria	AUT	4000050	4004328	1	-0.604	-1.1117	0.0226	-0.2569	-0.1442	0.5819	-0.3117	0.4777
Austria	AUT	4000050	4001279	1	-0.2333	-0.2662	-1.0611	-0.868	-1.2094	-0.2785	-0.6852	-0.4784
Austria	AUT	4000050	4009049	1	-0.5502	-0.0192	-0.8554	0.1364	-0.4929	0.3282	-0.5828	-0.7108
Austria	AUT	4000050	4004677	1	-0.2208	0.4435	-0.9285	-0.393	-0.4757	0.0748	-0.5832	-0.2201
Austria	AUT	4000050	4004879	1	-0.4691	0.5042	-0.227	-0.4047	-0.4351	-0.2196	-1.2106	1.0431
Austria	AUT	4000050	4001465	1	-0.7093	-0.269	-0.9874	-0.0523	-0.3647	0.4043
Austria	AUT	4000050	4008398	1	-0.1938	0.0502	-0.5034	-0.4867	-0.6496	-0.5569	-0.9906	-0.1563
Austria	AUT	4000050	4003393	1	-0.2794	1.7671	1.9359	0.805	0.434	0.4875	1.081	1.515
Austria	AUT	4000050	4008044	1	-0.1756	0.2836	0.586	0.636	0.47	0.1826	-0.3727	2.0955
Austria	AUT	4000050	4000941	1	-0.4795	-0.847	-0.5907	0.1756	-0.0203	0.5404	-0.8911	0.8136
Austria	AUT	4000050	4007717	1	0.0456	-0.9443	-1.6145	-0.5056	-0.8224	-0.0033	-1.5537	-0.9069
Austria	AUT	4000050	4004862	1	0.0312	0.1395	-0.5034	-0.2768	-0.0655	-0.0468	-0.6852	-0.5005
Austria	AUT	4000050	4005022	1	1.2448	0.1945	-0.6587	-0.5481	-0.0338	0.4252	-1.1947	0.2909
Austria	AUT	4000050	4009523	1	0.9414	0.0666	-0.5544	-0.136	-0.5994	0.4542	-0.7867	0.8136
Austria	AUT	4000050	4000329	1	-0.0575	-0.847	-1.7997	0.0988	-1.1275	-0.2674	-2.1355	-0.6091
Austria	AUT	4000050	4000222	1	0.018	-0.59	-1.0611	-0.0891	-0.5466	-0.0816	-0.385	-0.6073
Austria	AUT	4000050	4005182	1	0.3062	-0.59	-0.7902	0.3493	-0.4489	0.518	-0.928	-0.6698
Austria	AUT	4000050	4001032	1	0.004	0.3875	0.1386	-0.0339	-0.6014	0.1799	-0.3727	0.8567
Austria	AUT	4000050	4008320	1	-0.2775	-0.5259	-0.7902	-0.3507	-0.1756	0.3787	-1.2871	0.4777
Austria	AUT	4000050	4010307	1	1.1821	-0.2662	-0.227	0.3747	-0.2297	0.6264	0.3482	0.8136
Austria	AUT	4000050	4000451	1	0.6059	-0.1938	-0.4246	-0.2959	-0.7223	-0.4612	-0.6425	-0.0542
Austria	AUT	4000050	4008524	1	1.0519	-1.4532	-0.7836	-1.5123	-1.6166	-1.0529	-0.2821	-1.1866
Austria	AUT	4000050	4006452	1	0.939	0.2629	-0.5836	-0.3613	-1.0885	-0.0041	-0.9936	-0.1563
Austria	AUT	4000050	4000734	1	0.4051	-0.9924	-0.8099	0.2307	-0.3024	0.1074	-1.2624	-1.5767
Austria	AUT	4000050	4003731	1	-0.3616	-1.0758	-1.3943	0.466	-0.4092	0.3	-0.1021	-0.6128
Austria	AUT	4000050	4007516	1	-0.8048	-0.7087	-0.9351	-0.5108	-0.9582	-0.4188	-1.2871	-1.0454
Austria	AUT	4000050	4003147	1	-0.6056	-0.4314	-0.711	0.3744	-0.2193	0.47	-0.3876	-0.2343
Austria	AUT	4000050	4001190	1	-0.3039	-1.055	-0.6843	0.3295	-0.4706	0.6597	-0.7499	-0.7507
Austria	AUT	4000050	4001775	1	-0.9517			-0.8021	-1.0172	-0.2408
Austria	AUT	4000050	4001524	1	0.1653	-0.165	-1.088	-0.0906	-0.9342	0.3615	-0.2309	-0.6774
Austria	AUT	4000050	4008915	1	-0.1152	-0.0019	-1.762	-0.0475	-0.6075	0.0034	-2.1355	-1.0735
Austria	AUT	4000050	4009427	0	0.7685				-0.1623
Austria	AUT	4000051	4000925	1	0.059	0.7062	1.1657	0.1465	0.3071	0.1639	0.8047	1.515
Austria	AUT	4000051	4005494	1	1.2353
Austria	AUT	4000051	4004716	1	0.2656	1.1352	-1.0288	-0.3118	-0.6002	0.3719	-0.6601	-0.7108
Austria	AUT	4000051	4002249	1	0.6876	-1.1085	-0.5034	-0.5884	0.1832	0.228	-2.1355	-0.7108
Austria	AUT	4000051	4007338	1	0.3827
Austria	AUT	4000051	4008772	1	-1.0232	1.7671	-1.0021	-1.4063	-0.7353	-0.7368	-2.1355	-1.3295
Austria	AUT	4000051	4001200	1	-0.2839	0.2607	0.0226	-0.0675	-0.0821	0.2419	-0.1021	1.515
Austria	AUT	4000051	4003664	1	-0.3231
Austria	AUT	4000051	4008578	1	-0.7887	0.792	-0.9607	-0.1242	-0.4313	0.6209	-0.9936	-0.4607
Austria	AUT	4000051	4003565	1	0.824
Austria	AUT	4000051	4001162	1	0.8457	0.8046	1.1381	0.0611	-0.5321	0.3475	0.7812	2.0955
Austria	AUT	4000051	4008161	1	-0.3337	0.2086	0.0652	0.1665	-0.3002	0.7771	-0.8488	0.8375
Austria	AUT	4000051	4004777	1	-0.1257	-0.7243	-1.7242	-0.1703	-0.3715	0.1665	-0.5142	-1.7277
Austria	AUT	4000051	4010260	1	-1.0304	0.5344	-1.2891	-1.3723	-3.7095	-1.6678	-2.1355	-2.5027
Austria	AUT	4000051	4009419	1	0.1715	-0.8438	-1.9803	-0.479	-0.3299	-0.1467	-2.1355	-1.7277
Austria	AUT	4000051	4007976	1	-0.6365	-0.4488	-0.7014	-0.0268	-0.0017	-0.0671	-1.2871	-0.222
Austria	AUT	4000051	4003917	1	-0.5738	-0.59	-0.829	-0.9584	-0.8385	-0.7368	-2.1355	-1.0913
Austria	AUT	4000051	4001243	1	0.0537
Austria	AUT	4000051	4003502	1	0.8198	0.666	1.9359	0.4877	-0.5185	0.3568	-0.2276	2.0955
Austria	AUT	4000051	4001878	1	-0.3115	-0.0862	1.9359	0.4839	2.1252	1.0038	2.0386	2.0955
Austria	AUT	4000051	4000785	1	0.3145	-1.7372	0.0226	3.6039	-0.9896	-1.6678	-2.1355	-2.5027
Austria	AUT	4000051	4005134	1	-0.1485	1.1306	-0.335	-0.0915	-0.6879	-0.5309	-0.7867	0.2909
Austria	AUT	4000051	4006363	1	0.117	-1.5816	-1.4011	-0.6179	-0.6243	-0.0127	-2.1355	-0.8578
Austria	AUT	4000051	4009722	1	0.2336	-0.2662	-0.4728	-0.4505	-0.0084	-0.568	-0.6852	-0.5475
Austria	AUT	4000051	4000535	1	0.4142	0.9275	1.2341	-0.4316	-0.1091	0.0046	-0.24	1.515
Austria	AUT	4000051	4002318	1	-0.6238	-0.0862	1.9359	0.3455	-0.2004	0.8115	-0.1722	0.2909
Austria	AUT	4000051	4003180	1	0.9686	0.631	1.9359	0.0253	-0.4795	0.2898	-0.6601	2.0955
Austria	AUT	4000051	4001454	0	-0.2375	0.176	1.9359	0.348	0.1745	0.6568	1.6338	1.1508
Austria	AUT	4000051	4010501	0	1.2395	-0.9724	-1.2891	0.1053	-3.7095	0.7192	1.1417	0.1216
Austria	AUT	4000051	4004779	0	-0.1239	-0.4203	0.3296	-0.839	0.2632	-0.3842	0.5755	0.6905
Austria	AUT	4000051	4000415	0	0.2855	0.9349	0.3461	0.3478	0.2481	0.2114	0.0221	1.2147
Austria	AUT	4000051	4008286	0	1.4812	0.631	0.0226	0.1947	1.2974	0.3885	0.5755	0.1216
Austria	AUT	4000051	4009257	0	-0.1508	-0.3466	-0.2737	0.6335	0.0051	1.0193	-0.007	-1.1457
Austria	AUT	4000051	4006755	0	-0.6479	1.4003	1.9359	0.1566	1.4707	1.0322	2.4277	2.0955
Austria	AUT	4000051	4004809	0	-0.5628	0.2465	-1.2122	-0.5235	-0.7073	-0.0026	-1.266	0.6113
Austria	AUT	4000051	4001997	0	-0.1713	-0.0219	-2.664	0.134	-0.0462	0.3335	-2.1355	-2.5027
Austria	AUT	4000052	4000413	1	-0.5617	-1.5387	-0.652	0.1404	-0.0552	-0.526	0.1922	-1.4704
Austria	AUT	4000052	4007559	1	-0.0643	-1.135	-1.1926	1.4278	0.8576	1.0062	0.1969	0.1216
Austria	AUT	4000052	4001577	0	0.2027	-0.5874	0.0226	0.0577	0.6507	-0.9292	-0.176	-0.1563
Austria	AUT	4000052	4006821	0	1.4462	0.9271	1.9359	0.7529	1.0756	0.7672	0.9628	2.0955
Austria	AUT	4000052	4008075	0	-0.6061	2.6352	1.9359	3.6039	2.3772	3.6292	2.4277	1.3566
Austria	AUT	4000052	4001215	1	0.3811	-0.5259	-0.3802	0.2046	-0.2605	0.3189	-0.6601	1.3857
Austria	AUT	4000052	4009943	1	-0.7358	0.3837	0.6021	-0.2906	-0.0888	-0.0386	-0.5172	0.7864
Austria	AUT	4000052	4002579	1	-0.0894	-0.2479	-0.5907	-0.3602	-0.8775	0.0696	0.2006	-0.1563
Austria	AUT	4000052	4002867	1	-0.4551	-0.4314	1.0433	-0.2545	-0.156	-0.3164	-1.2106	0.6113
Austria	AUT	4000052	4008718	1	0.5241	0.5206	-0.5761	0.1892	0.0646	0.2943	-0.7897	1.0383
Austria	AUT	4000052	4003008	1	0.7682	-1.0351	-1.6524	-0.1311	0.465	0.8126	-0.6057	-0.1226
Austria	AUT	4000052	4006194	1	-0.221	-0.9443	-1.7242	-0.1583	-1.0412	-0.2532	-2.1355	-0.959
Austria	AUT	4000052	4004288	1	1.0972	-0.8452	0.1386	0.0777	-0.209	0.5667	-0.2668	-0.9101
Austria	AUT	4000052	4005725	1	-0.1414	-0.0148	1.0108	0.1137	-0.7691	-0.1169	-0.5172	0.2525
Austria	AUT	4000052	4006761	1	-0.551	1.1132	-1.1926	0.5604	0.8537	0.5167	-0.0553	-0.8947
Austria	AUT	4000052	4008240	1	-0.5295	2.6352	0.8116	1.3572	0.3838	1.7307	1.2798	0.9888
Austria	AUT	4000052	4009708	1	-0.1504	-0.8709	-0.7584	0.4258	0.0906	0.563	-0.6852	-0.7317
Austria	AUT	4000052	4002058	1	0.7308	2.6352	0.0226	0.1053	-0.296	0.5367	0.5755	0.1216
Austria	AUT	4000052	4000988	1	-0.8474	0.3289	-0.5907	-0.007	-0.2366	0.7052	-1.2871	-0.4784
Austria	AUT	4000052	4000216	0	-0.1173	-0.7555	-1.1412	0.7137	-0.5676	1.0188	0.0221	0.0915
Austria	AUT	4000052	4005367	0	-1.0179	0.0467	0.7398	-0.2051	0.1907	0.3343	-0.1026	0.601
Austria	AUT	4000052	4009366	0	-0.6665	0.2679	0.5021	0.1739	0.1304	0.1478	-0.2852	0.1216
Austria	AUT	4000052	4004157	0	-0.153	1.3697	0.0226	0.2189	1.2903	-0.8768	-0.5832	-0.1929
Austria	AUT	4000052	4009663	0	-0.7212	-0.7625	-0.127	0.7236			-0.2243
Austria	AUT	4000052	4002474	0	-0.1595	0.9454	1.0433	-0.2735	0.4769	-0.5309	0.8038	0.4994
Austria	AUT	4000052	4009466	0	-0.2644	1.1352	-0.335	0.72	1.1103	0.8618	-0.2857	-0.7289
Austria	AUT	4000052	4009704	0	0.3113	1.3403	1.4967	3.6039	1.7232	1.4937	2.4277	2.0955
Austria	AUT	4000052	4007912	0	0.2706	-1.7372	-2.664	-0.9735	-0.9239	-1.6678	-2.1355	-2.5027
Austria	AUT	4000052	4006652	0	0.8253
Austria	AUT	4000052	4002451	0	0.6747		0.0226	0.0767	-0.0258	0.6856	0.8038	-0.2503
Austria	AUT	4000052	4001326	0	-0.8552	-0.6669	1.0929	0.0954	-0.1668	-0.039	-0.176	-0.2844
Austria	AUT	4000052	4007063	0	0.2243	1.1576	0.0226	1.2836	0.1213	0.7629	0.3415	1.1508
Austria	AUT	4000052	4007569	0	0.8746	0.1045	1.4967	0.712	0.343	0.2888	0.7978	2.0955
Austria	AUT	4000052	4005728	1	-0.2616	-0.269	-0.6587	-0.0931	-0.1845	-0.3164	-1.266	0.2655
Austria	AUT	4000052	4008902	0	-0.5241	1.3697	0.586	0.4271	0.9569	0.8012	0.5755	0.1216
Austria	AUT	4000052	4002756	0	0.8613	-0.2509	-0.691	0.1877	0.0993	0.3839	-0.6852	0.1216
Austria	AUT	4000053	4004997	0	-0.9663	-0.4314	0.0226	-0.058	0.1922	0.7676	-0.3733	0.1216
Austria	AUT	4000053	4005850	1	0.1474	-0.0994	-1.0611	0.2702	-0.0968	0.5758	-0.5208	0.06
Austria	AUT	4000053	4007547	1	0.6423	-0.0862	0.0226	0.2428	-0.18	0.4905	-0.6852	-0.4607
Austria	AUT	4000053	4007925	1	0.0029	-0.7815	-0.5034	0.4283	-1.0012	0.0234	-0.6852	-1.0798
Austria	AUT	4000053	4007774	1	0.0536	-0.6493	-0.7902	0.2994	-0.8572	0.0832	-1.0571	-0.6353
Austria	AUT	4000053	4007909	1	0.1732	0.7855	1.0433	0.4945	0.2349	0.7621	-0.6425	-0.6544
Austria	AUT	4000053	4008144	1	0.2096	-0.3611	-0.2943	-0.2789	-1.1142	-0.2574	-2.1355	-0.959
Austria	AUT	4000053	4000550	1	-0.7651	0.2032	-1.762	0.219	-0.315	0.2109	-0.3086	-0.8947
Austria	AUT	4000053	4004496	1	0.6422	0.1973	0.1386	-0.1273	-0.3132	0.7843	-0.0065	0.6113
Austria	AUT	4000053	4001280	1	-0.4446	1.127	-1.3264	-0.0082	-0.4551	0.3749	-0.7867	-0.9111
Austria	AUT	4000053	4008337	1	0.0386	-0.089	-0.8627	-0.388	-0.0646	0.6235	-1.2835	-0.8368
Austria	AUT	4000053	4003791	1	-0.3503	-0.089	-1.3264	-0.3465	-0.4069	0.5787	-0.9906	-0.6544
Austria	AUT	4000053	4003427	1	0.553	-0.847	-1.161	0.2434	-0.4998	-0.0014	-0.5172	-1.2535
Austria	AUT	4000053	4003934	1	0.1797	-0.0201	-1.7997	-0.1798	-0.8536	-0.1467	-1.5848	-1.0454
Austria	AUT	4000053	4007396	1	0.3633	-0.4998	-0.829	0.039	-0.3716	-0.421	-1.5848	-0.6912
Austria	AUT	4000053	4009884	0	0.5572	-0.269	-1.263	-0.168	-0.3349	0.3688	-0.5832	-0.6774
Austria	AUT	4000053	4008168	0	-1.0444	0.7211	0.1386	-0.0139	0.3385	0.7315	0.7264	1.1232
Austria	AUT	4000053	4007576	0	1.4352	1.1352	-0.5836	-5.00E-04	0.4274	0.4026	0.0256	0.4777
Austria	AUT	4000053	4009572	0	0.7566	0.074	1.9359	-0.3035	0.1042	0.3252	-0.1061	2.0955
Austria	AUT	4000053	4000794	0	1.6749	0.5886	1.036	0.2829	0.168	1.0647	0.3473	2.0955
Austria	AUT	4000053	4005217	0	1.6718	1.2587	1.1752	-0.5958	-0.1412	0.2951	-0.1026	1.0448
Austria	AUT	4000053	4001359	0	0.8602	-0.1167	1.036	0.2616	-0.0295	0.3181	-0.4978	0.4777
Austria	AUT	4000053	4002038	0	-0.4999	-0.1167	0.9268	0.5011	-0.7155	-0.8849	-0.2852	1.4234
Austria	AUT	4000053	4008073	0	0.1858	0.5746	0.1386	0.2444	0.439	-0.4795	0.1693	1.515
Austria	AUT	4000053	4008385	0	0.6373	-1.5847	-2.1689	0.3211	-1.1211	-0.0101	-2.1355	-0.3856
Austria	AUT	4000053	4010092	0	0.3366	-0.2806	1.036	-0.1517	-0.8217	0.3929	0.1479	1.0904
Austria	AUT	4000053	4002350	0	0.3741	-0.1134	-0.862	0.4349	-0.2334	0.7068	-0.0585	0.839
Austria	AUT	4000053	4006228	0	0.4562	0.3039	1.2341	-0.302	-0.2014	0.4014	-1.0191	0.4385
Austria	AUT	4000053	4002082	0	1.3449	1.7162	1.4967	0.9015	2.3772	1.1552	0.0221	2.0955
Austria	AUT	4000053	4004007	0	0.4859	0.3889	0.6825	0.2194	0.2388	0.674	1.4793	-0.0949
Austria	AUT	4000053	4001019	0	-0.1366	-0.5847	-0.1744	0.4811	-0.4878	0.5131	-0.6852	-0.6774
Austria	AUT	4000053	4007614	0	0.6445	1.1493	0.1386	0.2485	0.1694	0.4766	0.5755	0.6113
Austria	AUT	4000053	4007735	0	0.9287	1.1132	-0.829	-0.0682	-0.3513	0.1406	0.1693	0.3216
Austria	AUT	4000054	4009835	1	-1.0664	-0.4456	0.9726			-0.4694	-0.6852	0.1216
Austria	AUT	4000054	4008920	1	-0.4263	0.0634	0.9726	0.6534	-0.232	0.9219	-2.1355	-0.4377
Austria	AUT	4000054	4003001	1	0.7139	-0.2712	0.0226	-0.1653	-0.4518	0.252	-0.1021	0.1216
Austria	AUT	4000054	4005832	1	-1.4294	0.6424	-0.1587	-0.017	0.1459	-0.0136	-0.8488	0.8136
Austria	AUT	4000054	4003587	1	-0.3784	0.3815	1.4967	-0.1171	0.8813	-0.0062	-0.6852	2.0955
Austria	AUT	4000054	4010456	1	0.117	-1.1457	-0.5836	0.5098	-0.5445	0.8115	-0.309	-0.4377
Austria	AUT	4000054	4007148	1	-0.1806	-0.0862	1.1381	1.4883	0.548	1.5721	0.5755	2.0955
Austria	AUT	4000054	4001571	1	-0.3816	0.6547	0.7804	0.7113	0.5992	0.9178	0.1922	1.1232
Austria	AUT	4000054	4006144	0	0.6671	-0.4203	-0.6843	0.4799	0.8779	1.3312	0.5755	-0.222
Austria	AUT	4000054	4000896	0	1.1549	-0.5874	-0.3802	0.4612	0.2651	0.2772	0.5755	0.1216
Austria	AUT	4000054	4008680	0	-0.9565	0.6037	0.1142	-0.247	0.0498	0.2413	0.3134	0.149
Austria	AUT	4000054	4003480	0	-0.4514	-1.0967	-0.1587	0.1622	0.2268	0.8984	0.3415	-0.7289
Austria	AUT	4000054	4000323	0	0.8919	-2.9627	-1.682		0.1535	1.0196	-0.1939	-0.9065
Austria	AUT	4000054	4000292	0	0.7144	-1.1071	-0.5611	0.7157	0.1751	0.9667	-0.5656	-0.8411
Austria	AUT	4000054	4000827	0	-0.2485	0.9484	0.0226	0.3844	0.4695	0.2204	-0.0823	-0.2726
Austria	AUT	4000054	4003403	0	-1.0922	-0.0862	0.586	-0.0129	0.901	0.9081	0.5755	0.1216
Austria	AUT	4000054	4009496	0	-0.5049	0.7821	1.2899	1.0041	4.8357	0.1957	2.4277	1.515
Austria	AUT	4000054	4003283	1	-0.944	0.5477	1.9359		-1.4751	-1.5939	1.8077	-1.2711
Austria	AUT	4000054	4009553	1	-1.7288	0.7825	-0.3827	0.0757	0.7842	-0.3646	-0.6852	0.1216
Austria	AUT	4000054	4005603	1	-0.7658	-0.6532	1.1381	0.099	-0.0616	0.5202	-2.1355	-0.2176
Austria	AUT	4000054	4010364	1	0.5248	0.9349	1.0433	3.6039	0.2458	1.0016	1.2223	0.7627
Austria	AUT	4000054	4006793	1	-0.2243	-0.7327	-1.3711	-0.4078	0.0454	-0.1211	-1.4714	-1.7277
Austria	AUT	4000054	4008234	1	-0.3887	0.0402	-2.664	0.7251	0.1644	0.949	-0.6852	-2.5027
Austria	AUT	4000054	4009768	0	-1.3422	0.5317	-0.0758	0.9014	1.1979	0.8776	0.8538	0.7864
Austria	AUT	4000054	4000812	0	-0.7108
Austria	AUT	4000054	4010523	0	-0.3602	0.6257	-0.408	-0.6025	-0.176	-0.4384	-0.7506	-0.7816
Austria	AUT	4000054	4000046	0	0.0055	-0.5169	-0.8892	0.6333	2.2954	0.876	-1.4019	1.0448
Austria	AUT	4000054	4005713	0	0.4273	2.6352	1.4967	0.3372	4.8357	1.913	1.8077	2.0955
Austria	AUT	4000054	4009136	0	-0.3094	-0.7258	-1.1926	0.1566	-0.7926	-0.5309	-0.6852	-1.7277
Austria	AUT	4000054	4006772	0	-1.2969	-0.8785	-0.8626	0.5407	-0.5714	0.9378	-0.0108	-0.2658
Austria	AUT	4000054	4004448	0	-0.7034	0.4546	0.6907	-0.4334	-0.2941	-0.5309	-0.4805	0.8136
Austria	AUT	4000054	4003280	0	0.6945	0.5696	0.0226	-0.7005	-0.3151	-0.025	0.7679	0.3216
Austria	AUT	4000054	4009423	0	-0.8818	-0.8718	-1.3196	0.5805	0.3913	0.8877	-0.3876	-0.222
Austria	AUT	4000054	4009847	0	0.1011	-1.3452	0.0226	0.7113	-3.7095	1.0062	0.5755	0.1216
Austria	AUT	4000055	4000587	0	-5.00E-04
Austria	AUT	4000055	4007761	0	-0.2896	-0.0862	-1.3452	-0.2651	-0.2047	-0.0062	0.5755	0.5553
Austria	AUT	4000055	4005686	0	1.0853	0.0527	-0.227	0.6274	-0.029	-1.6678	-0.4801	0.1216
Austria	AUT	4000055	4004942	0	0.8926	-0.3762	-0.8555	-1.0563	-0.4996	-1.6678	0.7741	-0.6774
Austria	AUT	4000055	4004232	0	0.857	-1.0138	-0.8932	-0.0408	-0.3282	-0.5309	0.9305	0.346
Austria	AUT	4000055	4003838	0	-0.3237	0.9526	0.586	0.7113	0.5489	0.0597	1.0594	0.3873
Austria	AUT	4000055	4002485	0	1.2887	-0.6676	-1.2567	-0.5123	0.0487	-1.6678	-0.8094	-1.2087
Austria	AUT	4000055	4003799	0	1.2464	0.9349	1.9359	0.243	0.7398	0.0901	1.3432	1.2147
Austria	AUT	4000055	4009328	0	1.9273	0.9484	0.586	0.1609	0.4953	-0.526	0.9194	1.515
Austria	AUT	4000055	4000974	0	1.1286	-0.2662	-0.3802	0.5282	-1.0134	-1.6678	1.6284	0.4994
Austria	AUT	4000055	4008319	0
Austria	AUT	4000055	4002054	0	1.2874	1.4003	1.2867	-2.6893	0.4838	-0.1578	0.8992	1.0904
Austria	AUT	4000055	4005852	0	0.625	0.8072	0.7162	-1.6205	1.4077	0.0901	0.9194	2.0955
Austria	AUT	4000055	4003376	0	1.0833	0.18	-0.3724	-0.0508	0.2226	-0.4613	-0.3912	0.5385
Austria	AUT	4000055	4007283	0	1.5386	1.3403	-0.3178	0.3105	0.9381	-0.7368	2.4277	1.4234
Austria	AUT	4000055	4009770	0	1.26	0.0367	1.9359	0.308	0.777	0.2407	0.4487	1.4234
Austria	AUT	4000055	4007317	0	-0.1735	-0.3516	-0.5034	0.1214	-0.0085	0.3815	-2.1355	0.9339
Austria	AUT	4000055	4007187	0	0.1595	-0.8343	0.7162	-0.4865	-0.6266	-0.8849	1.1171	1.2147
Austria	AUT	4000055	4005858	0	1.5009	0.2607	1.9359	-0.2416	-0.0341	-1.0529	-0.3907	2.0955
Austria	AUT	4000055	4001912	0	1.4317	-0.5152	-0.5836	0.2445	0.321	0.1374	-0.9906	1.515
Austria	AUT	4000055	4005236	0	-0.5565	-1.0964	-0.6273	-0.3121	0.5799	0.3859	2.3519	2.0952
Austria	AUT	4000055	4005386	0	0.6615	-0.2741	0.0226	1.2836	0.7071	1.0062	0.0256	0.4707
Austria	AUT	4000055	4002768	0	0.0535	-1.1128	-0.9607	-0.7858	-0.8399	-1.6678	-0.5832	-0.1254
Austria	AUT	4000055	4005782	0	1.1483	0.5119	-0.227	0.4238	0.6003	-0.2306	0.127	2.0955
Austria	AUT	4000055	4000267	0	1.7522	-0.8294	-0.7902	0.2656	-0.2182	1.0094	-0.6852	-0.681
Austria	AUT	4000055	4006414	0	0.9892	0.468	1.2899	-0.0772	-0.2394	-0.1409	2.4277	2.0955
Austria	AUT	4000055	4002655	0	1.1705	-0.0862	1.9359	0.6333	0.3297	0.8908	2.4277	1.0448
Austria	AUT	4000055	4008785	0	0.9674	-0.59	0.9726	-1.1537	-3.7095	-1.6678	-0.2004	1.0904
Austria	AUT	4000055	4010589	0	-0.3466	-1.1508	-0.7836	0.4113	-0.7551	0.4325	-0.2004	-0.2995
Austria	AUT	4000055	4005341	0	1.9113
Austria	AUT	4000055	4004663	0	0.6058	0.9166	1.9359	0.427	0.5221	-0.8849	2.4277	2.0955
Austria	AUT	4000055	4008004	0	0.1399	0.5836	0.0226	0.0637	0.2291	0.2301	0.0256	0.0876
Austria	AUT	4000055	4003182	0	1.588	0.0282	-0.3048	0.406	0.2508	0.2204	0.7198	-0.3297
Austria	AUT	4000055	4000616	0	1.0777	-0.7233	-0.173	0.1247	-0.0619	0.3475	-0.1026	-0.6981
Austria	AUT	4000056	4008581	1	-1.0173	-0.0862	-1.1926	0.1053	-0.9291	0.4394	-0.6852	-1.1252
Austria	AUT	4000056	4008361	1	-1.1896	2.6682	1.9359				-2.1355	2.0955
Austria	AUT	4000056	4002868	1	-0.7375	1.3939	1.9359	0.7113	0.3587	0.1766	1.656	2.0955
Austria	AUT	4000056	4006255	1	-0.5959	1.7671	-0.2285	-0.7926	-0.1555	-0.2574	-1.4444	0.0113
Austria	AUT	4000056	4005083	1	-1.1372				-0.4985
Austria	AUT	4000056	4009362	1	-0.9545	0.8072	0.0226	0.1566	0.9728	0.4345	0.5755	0.1216
Austria	AUT	4000056	4003578	1	-0.6343	-0.5847	-0.6116	-1.6395	-1.2621	-1.6678	-0.1761	-0.681
Austria	AUT	4000056	4007143	1	-0.6081		-0.3827		0.5251		-2.1355	-0.1563
Austria	AUT	4000056	4007070	1	-1.6216	1.1576	-1.1926	0.6125	-1.5525	1.0196	-2.1355	-0.2407
Austria	AUT	4000056	4008903	1	0.6271		0.0226				-0.216	-0.4784
Austria	AUT	4000056	4007584	1	0.2782	0.895			0.8763
Austria	AUT	4000056	4003952	1	-1.5378
Austria	AUT	4000056	4000190	0	0.0121	0.3289	-1.216	0.7113	-0.9291	-1.6678	-0.2004	0.1216
Austria	AUT	4000056	4000563	1	1.5197	-0.7889	-1.1926	-2.6893	0.2653	2.1953	-1.5848	-1.0878
Austria	AUT	4000056	4007680	1	-1.4572	0.9166	1.2867	-0.0847	-0.0298	-0.4111	1.6338	2.0955
Austria	AUT	4000056	4006538	1	0.4042	-1.2672	-1.1926	0.4493	-0.8815	-1.3832	1.8085	2.0955
Austria	AUT	4000056	4003858	1	-0.073	-1.1285			-0.3363	-0.2245
Austria	AUT	4000056	4009010	1	-0.9197	-1.5065	0.0226	-0.164	-0.0748	-0.3731	-0.6852	-0.1563
Austria	AUT	4000056	4006787	1	-0.3082	-0.8905	1.1355	-1.012	0.0475	-0.7368	0.7026	0.7095
Austria	AUT	4000056	4004403	1	-0.2983	-0.0994	0.8591	0.4808	0.2061	0.7029	1.1375	2.0955
Austria	AUT	4000056	4006520	1	0.3602	0.1276	-0.227	-0.8881	-0.3009	-0.2942	-0.1727	-0.2503
Austria	AUT	4000056	4010486	1	-1.0338	2.6352	1.1355	-0.3263	0.496	-0.7368	1.1642	2.0955
Austria	AUT	4000056	4005317	1	-0.8742	-1.5098	-1.9114	-0.0019	-0.5625	-0.5933	-2.1355	-1.1856
Austria	AUT	4000056	4010468	1	-0.1784	0.2768	-0.829	-0.3248	-0.2199	-0.071	-1.2871	-1.3925
Austria	AUT	4000056	4008776	1	0.1597	-0.847	1.1657	-0.4597	-1.1051	-0.5309	-0.3268	-1.0169
Austria	AUT	4000056	4000756	1	-0.8676	0.0747	-1.0611	0.422	0.0858	-0.1022	-1.2871	-1.0913
Austria	AUT	4000056	4005089	1	-0.5291	0.967	1.2867	0.3128	0.3313	0.5766	0.5755	0.1216
Austria	AUT	4000056	4003555	1	0.0301	-1.5375	1.9359	0.6333		0.961
Austria	AUT	4000056	4009654	1	1.2792	-1.576	-0.4489	0.4882	-0.8416	0.4848	-0.5031	-0.9111
Austria	AUT	4000056	4002729	1	-0.0188	0.3101	-1.4609	0.2589	-1.4236	-0.4612	-1.3972	-1.9916
Austria	AUT	4000056	4002664	0	-0.4313	-0.5921	0.5833	-0.4995	-0.2753	-0.4427	-0.0585	0.3236
Austria	AUT	4000056	4009751	0	-0.4017	0.9275	1.0433	0.5803	1.7019	0.6754	-0.3508	1.2841
Austria	AUT	4000056	4007816	1	-0.2649	-0.7353	-1.1926		0.6007	-1.5939		-0.7108
Austria	AUT	4000056	4000946	1	-0.121		0.9268		0.2418	0.9549	0.6242	0.1216
Austria	AUT	4000057	4001891	1	-0.9649	2.6352	1.9359	3.6039	4.8357	3.6292	0.8047	2.0955
Austria	AUT	4000057	4006035	1	-0.0897	-0.0794	-0.5034	0.5871	0.486	1.55	0.1206	0.346
Austria	AUT	4000057	4007965	1	0.2949	-1.0197	-1.842	0.1364	-0.4803	1.0062	-0.6852	-1.6155
Austria	AUT	4000057	4000608	1	1.003	0.2539	1.0108	-0.476	-0.5733	-0.5309	-0.3086	0.6559
Austria	AUT	4000057	4007579	1	-1.4187			0.7463	0.1931
Austria	AUT	4000057	4003382	1	1.1729				0.7344
Austria	AUT	4000057	4005864	1	-1.2121			0.2301	1.2667
Austria	AUT	4000057	4005189	0	0.6866	0.468	1.9359	0.3145	0.2128	0.6679	0.5755	2.0955
Austria	AUT	4000057	4007400	1	0.3035	-0.9334	-0.9947	-0.4047	-0.7519	-0.1653	-1.5588	-0.1274
Austria	AUT	4000057	4010013	1	0.2512	-1.3858	-2.664	-0.0218	-0.4952	-0.0671	-0.3036	-1.3844
Austria	AUT	4000057	4006653	1	0.3421	0.5293	0.4173	0.4672	-0.4373	0.5897	-1.2106	-0.1207
Austria	AUT	4000057	4004281	1	0.7932	-0.4314	-0.4246	0.0737	-0.1243	-0.0236	-0.6852	-0.6158
Austria	AUT	4000057	4003845	1	0.9062	-1.034	-0.5544	-0.5418	-0.7307	0.0786	-1.5848	-1.0517
Austria	AUT	4000057	4000527	1	0.7924	-1.7749	0.8017	0.0541	-0.5967	-0.2708	0.1977	0.346
Austria	AUT	4000057	4006157	1	0.7128	0.5042	-0.6843	-0.4541	-0.506	0.1813	-0.7897	-0.4284
Austria	AUT	4000057	4004124	1	0.6781	0.5696	0.1386	-0.2851	-0.6349	-1.6678	-0.7867	-0.7108
Austria	AUT	4000057	4001479	1	0.281	1.127	-1.3943	-0.0193	0.2658	0.0597	-0.4948	-0.9069
Austria	AUT	4000057	4009175	1	-0.4306	-0.2479	-0.7902	0.042	-1.0081	0.5682	-0.532	-0.4607
Austria	AUT	4000057	4007767	1	1.14	-0.5125	-0.227	-0.7679	-0.7764	-0.5569	-0.5202	1.2147
Austria	AUT	4000057	4007083	1	0.8555	-0.9428	0.9726	-0.3148	-0.5743	-0.2532	-0.4805	0.8903
Austria	AUT	4000057	4005496	1	-0.7764	1.7116	0.5536	0.0812	-0.2435	0.1788	0.6815	0.8925
Austria	AUT	4000057	4000630	1	-0.6157	-0.4343	-0.3802	-0.1488	-0.0554	-0.0581	-1.2106	-0.4607
Austria	AUT	4000057	4005028	1	1.1295	0.3326	-0.8627	-1.1482	0.2217	-0.0842	-0.6852	-0.1865
Austria	AUT	4000057	4002544	1	-0.2022	0.9454	-0.4338	0.0795	-0.1375	-0.2942	-0.7867	-0.4607
Austria	AUT	4000057	4006061	1	0.3172	0.3898	0.1386	0.8816	0.547	0.6765	0.775	0.833
Austria	AUT	4000057	4010187	1	-0.7204	-1.1429	-0.3802	-0.1262	-1.083	-1.6678	-0.7897	-1.2087
Austria	AUT	4000057	4009474	1	0.1344	-0.3486	-1.9313	0.0673	-0.632	0.5169	-2.0492	-1.4637
Austria	AUT	4000057	4006448	1	0.287	0.153	1.4967	-1.0563	-0.4973	-0.7368	1.6338	2.0955
Austria	AUT	4000057	4000322	1	0.7671	0.6492	0.9247	-0.0398	-0.2784	-0.2942	-1.2106	0.9097
Austria	AUT	4000057	4002363	1	1.0677	0.2607	-0.9607	0.0211	-0.6962	-0.0737	-0.2852	-0.4607
Austria	AUT	4000057	4000129	0	0.2945	0.0502	-0.3827	0.0416	0.146	-0.0307	-1.5596	1.3566
Austria	AUT	4000057	4002460	1	0.2232	-0.0862	-1.3452	0.8144	0.6026	0.8788	0.5755	-0.5265
Austria	AUT	4000057	4003909	1	-0.1251	0.7763	-0.8807	0.0476	-0.1437	0.5509	-1.7719	-0.1865
Austria	AUT	4000057	4010554	1	0.0139	-0.7938	0.0226	-0.3155	0.0373	-0.275	-0.0551	2.0955
Austria	AUT	4000058	4005327	1	1.616	-1.5407	-0.4246	-0.9768	-0.0253	0.7442	-0.309	-0.0399
Austria	AUT	4000058	4004305	0	-0.3018	1.4003	0.8961	-0.3574	0.02	0.0935	1.836	0.6113
Austria	AUT	4000058	4009960	0	0.6451	0.7789	0.9726	0.3427	0.213	1.2385	-0.0992	0.9339
Austria	AUT	4000058	4009785	0	0.3228	0.0264	1.4967	0.2763	0.414	0.7161	0.5755	1.515
Austria	AUT	4000058	4009825	0	-1.9565	-0.6623	-1.2062	0.4479	0.1449	-1.0529	0.7679	-1.1935
Austria	AUT	4000058	4000635	0	0.857	0.9349	0.8348	0.701	1.1799	0.6487	2.4277	0.6905
Austria	AUT	4000058	4001649	0	0.7694	-0.7815	-0.7249	0.5105	0.5275	0.8301	-0.2004	-0.7507
Austria	AUT	4000058	4007255	0	0.8245	-0.9216	-0.8627	-0.0746	0.2806	1.2985	-0.396	-0.7688
Austria	AUT	4000058	4004824	0	0.8052	2.6352	1.9359	0.7509	0.4167	0.5314	1.3958	0.4777
Austria	AUT	4000058	4006327	0	-0.3993	0.2426	1.1752	0.8762	0.6338	0.947	0.7274	0.4504
Austria	AUT	4000058	4002617	0	-0.6043	1.153	-0.9607	1.4636	1.2755	1.4665	-0.309	0.1216
Austria	AUT	4000058	4005137	0	0.0084	0.3317	1.0108	0.0991	-0.2783	0.2511	-0.1026	2.0955
Austria	AUT	4000058	4008063	0	-0.1657	-0.6593	-0.227	0.2388	0.8079	0.3336	0.3482	0.1216
Austria	AUT	4000058	4004474	0	0.0446	-1.1395	-0.3802	0.1053	-0.1355	-0.8849	0.3839	-0.1563
Austria	AUT	4000058	4006766	0	-0.4148	0.468	1.9359	1.8996	4.8357	1.9009	0.5755	2.0955
Austria	AUT	4000058	4007002	0	-0.8359	1.7162	1.9359	0.4302	0.2741	1.0672	1.8085	2.0955
Austria	AUT	4000058	4004689	1	0.886
Austria	AUT	4000058	4002051	1	0.0808
Austria	AUT	4000058	4009339	0	-1.7443							-1.3027
Austria	AUT	4000058	4007482	0	-0.6787
Austria	AUT	4000058	4008919	0	0.2283
Austria	AUT	4000058	4005397	0	-0.2991	2.6352	1.9359	3.6039	4.8357	3.6292	2.4277	2.0955
Austria	AUT	4000058	4009965	0	0.745
Austria	AUT	4000058	4003105	0	-0.9112	1.1132	1.9359	1.2836	0.9311	1.5721	2.4277	1.515
Austria	AUT	4000058	4009863	0	-0.5716				0.1181	-1.6678
Austria	AUT	4000058	4008025	0	-1.5348
Austria	AUT	4000058	4001633	0	1.257
Austria	AUT	4000058	4007961	0	0.619
Austria	AUT	4000058	4009108	0	0.8146
Austria	AUT	4000058	4006373	0	0.1721
Austria	AUT	4000058	4006135	0	-1.6521		-2.664		-0.0408	-1.6678		2.0955
Austria	AUT	4000058	4006691	0	-0.8987	-0.0862	1.9359	-0.1183	0.7468	-1.6678	2.4277	2.0955
Austria	AUT	4000058	4009612	0	-1.5323
Austria	AUT	4000059	4006420	1	-0.6863	-0.0862		1.2836	0.3954	1.1974	-0.8686	0.1216
Austria	AUT	4000059	4009733	1	-1.3195	-0.4314	-0.227	-0.8189	0.3802	0.2028	-1.7719	-0.6698
Austria	AUT	4000059	4007350	1	0.5105	0.2403	0.894	0.6715	0.5068	0.9623	-0.0929	0.839
Austria	AUT	4000059	4004163	1	0.3824	1.4003	1.2867	0.4938	-0.3296	0.2755	-0.3121	2.0955
Austria	AUT	4000059	4009494	1	-0.8277					1.372
Austria	AUT	4000059	4008636	0	1.0106
Austria	AUT	4000059	4005836	0	-0.4955	2.6352	1.9359	3.491	3.4299	3.6292	2.4277	2.0955
Austria	AUT	4000059	4000060	0	-0.6069	-0.9481
Austria	AUT	4000059	4001516	1	1.1605	2.6352	1.4967	3.6039	0.9789	3.6292	2.4277	2.0955
Austria	AUT	4000059	4009449	1	-0.8165	-1.1429	-1.1926	0.4807	0.0544	0.5404	-0.5832	0.0996
Austria	AUT	4000059	4005012	1	0.5547	0.3326	1.036	0.1903	0.3192	1.3691	0.6882	0.6559
Austria	AUT	4000059	4003986	1	-0.092	1.1493	1.9359	0.7753	0.2367	-0.2408	-0.7693	1.1232
Austria	AUT	4000059	4005429	0		-1.3452	0.0226	0.5438	0.8779	1.5721	0.5755	0.1216
Austria	AUT	4000060	4005407	0	0.7911	2.6352	1.9359	3.6039	4.8357	1.5721	2.4277	2.0955
Austria	AUT	4000060	4003976	0	0.81	-2.9627	-2.664	-2.6893	-3.7095	-1.6678	-2.1355	-2.5027
Austria	AUT	4000060	4010125	1	1.0577						-1.0496	-1.0743
Austria	AUT	4000060	4008138	0	-0.1716	-0.3349	-0.9607	-0.0674	0.1442	-0.421	0.1693	-0.5461
Austria	AUT	4000060	4005623	0	0.503	-0.6682	-0.6643	0.7153	-1.9456	1.4391	-0.216	-0.8333
Austria	AUT	4000060	4001752	0	0.0192			2.4405
Austria	AUT	4000060	4009228	0	-0.4782	-0.4407	-0.4553	0.8786	-0.7526	1.219	-0.6774	-0.8875
Austria	AUT	4000060	4003643	1	-0.4939	-0.0862	1.4967	2.1709	1.9983	1.0062	2.4277	2.0955
Austria	AUT	4000060	4002364	1	-0.3103	2.6352	1.4967	0.5315	0.6127	0.8166	-1.2695	2.0955
Austria	AUT	4000060	4007517	1	-0.7699			2.4405	1.0863	2.5576
Austria	AUT	4000060	4010566	1	-0.8872	2.6352	-1.1926	0.2032	0.7187	1.16
Austria	AUT	4000060	4003888	1	-0.4165	-0.59	-0.9874	0.4831	0.9194	-0.7433	-2.1355	-0.4607
Austria	AUT	4000060	4001464	1	1.2256	0.2554	-0.0607	0.1377	-1.0144	-0.5569	-2.1355	-0.2503
Austria	AUT	4000060	4003594	1	-0.0107	-0.1968	-1.1274	0.5067	0.6279	0.9539	-1.2871	-1.3768
Austria	AUT	4000060	4001093	1	-1.0829	-1.2884
Austria	AUT	4000060	4006977	1	-0.7271	0.6492	-0.442	-0.1419	-0.056	-0.0134	-0.1188	-0.3673
Austria	AUT	4000060	4002092	0	-0.7368	-0.4314	-0.6587	-0.0293	-0.4556	-0.159	-2.1355	-0.7114
Austria	AUT	4000060	4006568	0	0.1376	-0.7221	-1.0611	-0.2845	-0.458	-0.3205	-0.6232	-0.8947
Austria	AUT	4000060	4004368	0	-0.571	0.0467	0.1386	0.2119	0.0374	0.1647	-0.6852	2.0955
Austria	AUT	4000060	4007321	0	-1.3865	-0.0251	-1.9209	-1.0563	-1.9764	-0.4694	-2.1355	-0.3368
Austria	AUT	4000060	4001276	1	-0.663	1.3403	0.7162	0.324	1.4704	0.2681	1.2034	0.8136
Austria	AUT	4000060	4005502	1	-0.7541	0.6515	0.1386	0.5304	0.6712	0.0229	-0.2852	0.1216
Austria	AUT	4000060	4001382	1	-0.1701	1.3939	0.1386	0.714	0.9098	0.9752	-0.2555	-0.5005
Austria	AUT	4000060	4008241	1	-2.2812	0.5836	-0.335	0.068	-0.521	-0.526	-1.5848	-0.671
Austria	AUT	4000060	4005507	1	-0.1653	-0.7221	-0.6184	0.0676	-0.8078	0.5704	-0.5974	-0.8076
Austria	AUT	4000060	4007045	1	-0.5526	-0.6079	-1.1201	0.4888	0.837	-0.031	-0.6451	-0.8578
Austria	AUT	4000060	4003196	1	-1.1575	1.3403	-1.3943	-0.5556	-0.2329	-0.2532	0.0988	1.3857
Austria	AUT	4000060	4009814	1	-0.5242	-0.59	-0.227	0.9174	-0.1637	0.0125	-0.2004	-0.6774
Austria	AUT	4000060	4006878	1	1.0183	0.2032	-1.0611	0.7577	-0.4255	0.8118	-1.305	0.4777
Austria	AUT	4000060	4001535	1	-0.2481	0.6654	1.2867	0.2998	-0.8905	0.6386	-0.6601	-0.0368
Austria	AUT	4000060	4002761	0	0.1781	0.5206	-0.227	0.6952	0.1379	0.8999	0.3482	0.6361
Austria	AUT	4000061	4007139	1	-0.6787	1.153	1.036	0.3056	0.2162	0.9956	-0.4948	1.1013
Austria	AUT	4000061	4001623	1	0.4104	0.2607	-0.227	0.3583	-0.3521	0.6194	-0.5142	0.2286
Austria	AUT	4000061	4000088	0	1.3341				0.4153
Austria	AUT	4000061	4010327	0
Austria	AUT	4000061	4002599	0
Austria	AUT	4000061	4002843	0	-1.8823
Austria	AUT	4000061	4009686	0	-1.0087	0.2718	0.8571	-0.0925	0.7936	-0.0845	0.1313	0.3516
Austria	AUT	4000061	4002191	0	0.5331	-1.2775	0.0226		-1.2928	1.2773	-0.4656	-2.5027
Austria	AUT	4000061	4005284	1	-0.3318	-0.2662	0.3416	-0.1094	-0.2891	-0.4753	-0.532	-1.3027
Austria	AUT	4000061	4004643	1	-0.2541	0.6515	0.9726	-0.032	0.294	-0.3932	-0.6004	0.6113
Austria	AUT	4000061	4006046	1	0.9887
Austria	AUT	4000061	4007603	1	-0.1038	-0.59	-0.5034	-0.3355	-0.2032	-0.3936	-0.0817	-0.4607
Austria	AUT	4000061	4006494	0	1.0529	0.2479	1.0433	0.7963	0.8131	1.101	1.4841	1.4234
Austria	AUT	4000061	4002956	0	-0.4994	0.631	0.4173	0.3595	0.8913	0.3053	1.802	0.3216
Austria	AUT	4000061	4007113	0	0.3314	-0.3486	-0.6116	0.1796	1.0527	0.355	-0.4952	0.4994
Austria	AUT	4000061	4004996	0	-0.0435	-0.269	-1.5438	0.6333	-0.5548	0.7682	0.1693	-0.5265
Austria	AUT	4000061	4009297	0	0.5673	0.4708	1.9359	1.0274	0.6154	1.1731	0.4817	0.7627
Austria	AUT	4000061	4004659	0	-0.7195	-1.3452	-1.0935	0.1872	0.4303	0.2794	-0.5832	-0.8333
Austria	AUT	4000061	4004577	0	0.8907	0.6515	-0.8627	0.6505	0.0401	1.273	0.8482	0.1959
Austria	AUT	4000061	4003317	0	-0.1309	-0.4314	-0.5907	-1.3102	-0.5379	0.2158	-1.2106	0.9339
Austria	AUT	4000061	4006951	0	-0.62	0.5091	-0.7902	0.507	0.6357	0.5231	-0.0857	0.1216
Austria	AUT	4000061	4000917	0	-0.5347	-0.4314	-0.7836	0.7113	0.0483	1.0062	0.0256	-0.8796
Austria	AUT	4000061	4000435	0	-0.1018	-1.2209	-1.2891	-0.137	-0.937	0.1012	-0.6852	-1.1405
Austria	AUT	4000061	4000359	0	0.043	0.0624	0.0226	0.7315	1.2652	0.7196	1.2568	1.515
Austria	AUT	4000061	4008034	0	-0.3245	-1.221	-1.0935	0.2103	-0.5069	0.5944	0.5755	-0.4607
Austria	AUT	4000061	4006402	0	0.4761			0.0658	0.0694
Austria	AUT	4000061	4007687	0	0.9919				0.33
Austria	AUT	4000061	4006458	0	1.6623
Austria	AUT	4000061	4006976	0	1.1555
Austria	AUT	4000061	4004026	0	-1.2259	0.3404	-0.442	-0.0189	-0.4052	0.0936	-1.2876	0.9883
Austria	AUT	4000061	4001528	0	-0.531	1.7671	0.0226	1.0318	0.8779	1.5706	0.8038	2.0955
Austria	AUT	4000061	4006945	0	-0.4958	-0.0384	0.8877	0.0386	-0.1779	0.2007	-0.1056	2.0955
Austria	AUT	4000061	4009593	0	0.7947	0.64	1.0955	0.0181	-0.0545	0.7361	1.4995	2.0955
Austria	AUT	4000061	4010038	0	-0.0488	0.347	1.4967	1.1432	0.6847	0.5413	0.9579	2.0955
Austria	AUT	4000062	4000381	1	-0.3737	-1.5445	-0.9211	0.7113	-0.3215	-0.0745	0.7264	0.1216
Austria	AUT	4000062	4006288	1	-0.3097	-1.7305	-1.1926	0.1053	-1.1835	-1.6678	-2.1355	-2.5027
Austria	AUT	4000062	4006592	1	-0.9124	0.963	-1.4609	-1.5123	2.2198	-0.763	-0.0781	-0.849
Austria	AUT	4000062	4009067	1	-0.8088	0.9275	0.4173	0.0341	0.1035	0.5117	-1.1693	0.8806
Austria	AUT	4000062	4005185	1	-0.1358	-1.1395	-0.8946	1.0509	0.2851	0.7978	0.3482	-1.0169
Austria	AUT	4000062	4009528	0	-0.4074	0.242	0.9268	0.7113	4.8357	-0.1237	2.4277	1.0448
Austria	AUT	4000062	4005521	0	-0.8442	-0.4251	-0.5171	0.8836	0.6254	1.3321	1.3958	2.0955
Austria	AUT	4000062	4004920	1	-0.2178	-0.1486	1.4967	0.6814	0.687	1.3994	0.0405	0.5295
Austria	AUT	4000062	4002565	0	-0.7058	-0.6487	-1.64	0.1053	-1.1858	0.3332	-1.1693	-1.3484
Austria	AUT	4000062	4005144	0	-0.9278	-2.9627	-1.76	1.4114	-0.3712	0.7933	-0.8709	0.0186
Austria	AUT	4000062	4004551	0	1.0071
Austria	AUT	4000062	4010264	1	-0.7943			1.0283	-0.2498	0.9017
Austria	AUT	4000062	4006814	0	0.0034
Austria	AUT	4000062	4008047	1	-0.5922	-0.4488		-0.3248	-0.4821	0.4505		0.6905
Austria	AUT	4000062	4006203	1	1.1169	0.3787	1.1355	-2.5963	0.1323	0.1755	-1.305	0.0388
Austria	AUT	4000062	4003371	1	-0.1092	-2.9627	-2.664	-2.6893	-3.7095	-1.6678	-2.1355	-2.5027
Austria	AUT	4000062	4001046	1	-1.1636
Austria	AUT	4000062	4001720	0	-0.3591				1.106
Austria	AUT	4000062	4002541	1	0.5713	-0.9203
Austria	AUT	4000062	4005321	0	-0.1722
Austria	AUT	4000063	4008967	1	-0.4899	-1.5492	-1.9313	-0.9138	-0.8364	-1.6678	-2.1355	-2.5027
Austria	AUT	4000063	4010382	0	0.6612				-0.172
Austria	AUT	4000063	4004089	0	0.644	-1.1838	-0.9211	-1.3158	-0.0839	-0.09	-2.1355	0.2286
Austria	AUT	4000063	4010470	1	0.291	-0.9443	-1.9803	0.0992	-0.7077	0.0455	-0.7045	-1.3141
Austria	AUT	4000063	4008856	1	1.1388	-0.983	0.0226	-0.0391	-0.5615	0.0953	-0.6852	-0.4607
Austria	AUT	4000063	4010558	1	-0.294	0.7989	-0.227	-0.0592	-0.7273	0.1681	0.5755	1.1508
Austria	AUT	4000063	4001644	1	0.0313	-1.1085	-0.3221	-0.7311	-0.433	-0.0275	-1.2871	-0.1563
Austria	AUT	4000063	4001796	1	1.3524	-1.6881	-2.664	-0.2805	-1.0745	-0.2781	-2.1355	-2.5027
Austria	AUT	4000063	4002753	1	0.6159	0.8762	-0.5171	0.8518	0.5037	-0.7847	-0.2004	-1.1252
Austria	AUT	4000063	4000423	1	1.2337	-0.2924	-0.691	0.1378	-0.362	-0.2858	-0.5798	0.1216
Austria	AUT	4000063	4009306	1	0.4725	0.9484	0.1386	-0.0871	0.0844	0.3262	-0.3733	-0.1865
Austria	AUT	4000063	4008797	1	-0.4843	0.9349	-0.5034	0.1423	-0.6455	0.5568	-1.5848	-0.4423
Austria	AUT	4000063	4010448	1	0.9035	-0.0088	-1.263	-0.2377	-0.7613	-0.0327	-1.1947	-1.4637
Austria	AUT	4000063	4003524	1	1.1141	-0.7221	-0.6446	0.0439	-8.00E-04	-0.5956	-1.1908	0.2265
Austria	AUT	4000063	4006615	1	0.7737	-0.4516	-1.9803	-1.3102	-0.977	-1.6678		-1.2688
Austria	AUT	4000063	4008374	1	1.2784	0.3789	-1.3514	0.4712	-0.1328	0.1536	-0.2276	0.1216
Austria	AUT	4000063	4004444	1	0.4027	-0.6669	-0.691	-0.1704	-1.7511	-0.5309	-1.0084	-0.6544
Austria	AUT	4000063	4000517	1	0.3581	-0.946	-0.7002	-0.6068	-1.2445	-1.6678	-2.0492	-1.0913
Austria	AUT	4000063	4010229	1	0.2235	-0.4516	-1.762	-0.3923	-0.476	0.1291	-0.9936	-0.8745
Austria	AUT	4000063	4006651	0	-0.0132	0.1852	-0.9484	-0.1562	-0.2256	-0.1088	0.3199	-1.4717
Austria	AUT	4000063	4004956	0	1.157	0.1109	-0.5413	0.5372	-0.2328	1.1627	0.1042	-0.5698
Austria	AUT	4000063	4001103	0	-0.3271	-0.0357	-0.8826	0.4552	-0.2	0.344	-0.309	-0.9815
Austria	AUT	4000063	4002592	0	-0.2665	0.9349	1.9359	0.0717	-0.2921	0.3625	1.2075	1.4234
Austria	AUT	4000063	4008171	0	0.4758	-1.0201	-1.5438	-0.8975	-0.2069	-0.421	-0.6852	1.2841
Austria	AUT	4000063	4001913	0	-0.747	-0.0323	0.4907	-0.0088	0.5267	-0.8849	0.1701	1.0904
Austria	AUT	4000063	4002002	0	1.2405	-0.7353	-0.227	0.793	0.9583	0.2176	0.5755	0.1216
Austria	AUT	4000063	4005876	0	0.1962	1.1132	0.4173	-0.19	-0.548	-0.5569	-0.007	1.0448
Austria	AUT	4000063	4004153	0	-0.0063	-0.5647	-0.2737	3.6039	4.8357	3.6292	-0.3583	1.0448
Austria	AUT	4000063	4007429	0	1.5124	0.9166	0.6825	0.5469	0.3872	0.2238	-0.5832	1.515
Austria	AUT	4000063	4006719	0	0.491	-1.6559	-2.2485	-0.3021	-1.3782	-1.6678	-1.5596	-2.5027
Austria	AUT	4000064	4004304	1	-0.8189	1.7671	0.0226	0.4699	0.8986	0.6038	0.5755	0.0876
Austria	AUT	4000065	4000468	1	0.5467	0.2695	-0.8627	0.4026	0.3346	0.8323	-0.6852	0.557
Austria	AUT	4000065	4001844	0	0.9156	-1.034	-0.3802	0.3857	0.6114	0.2007	-2.1355	-0.1563
Austria	AUT	4000065	4005231	0	0.6421	0.8079	-0.1972	0.9963	1.4862	1.5186	2.4277	2.067
Austria	AUT	4000065	4005478	0	-1.0218	-0.3349	-0.227	0.1832	-0.1409	0.1526	-1.4214	1.1508
Austria	AUT	4000065	4002174	0	1.234	-0.5757	-0.6843	0.0913	-0.4574	0.321	0.0256	0.7435
Austria	AUT	4000065	4000573	0	-0.4791	1.1493	0.4173	0.2804	0.1289	0.5448	-0.2857	2.0955
Austria	AUT	4000065	4009446	0	-0.8207	0.3815	-0.691	0.0956	0.2482	0.0272	0.8098	-0.1884
Austria	AUT	4000065	4006724	0	-0.1925	-0.6706	-0.227	0.3754	-0.3016	0.4381	0.5755	0.1216
Austria	AUT	4000065	4001164	1	0.4877	-0.0176	-0.3802	0.0468	-0.3829	0.4573	-1.1908	-0.1563
Austria	AUT	4000065	4005533	1	-0.2459	1.127	0.9247	0.374	0.211	0.4587	-0.1021	1.515
Austria	AUT	4000065	4003037	1	-0.2367	-0.0192	-0.1882	0.2297	-0.9223	0.2315	-0.9906	-0.6557
Austria	AUT	4000065	4003084	1	0.2118	-0.6706	-0.8892	0.1283	-0.3689	-0.0581	-0.9936	-0.1808
Austria	AUT	4000065	4001809	1	1.6347	-0.0192	0.1386	0.268	-0.2712	0.5818	-1.27	-0.1865
Austria	AUT	4000065	4008200	1	0.2305	-1.1813	-1.7997	-0.1189	-1.4127	-0.1653	-2.1355	-1.4991
Austria	AUT	4000065	4008061	1	0.1923	-0.8357	-0.691	-0.1888	-0.8153	0.6989	-0.9936	-1.0101
Austria	AUT	4000065	4003501	1	1.3713	-0.0994	-0.5034	-0.5447	-0.9415	0.7739	-0.2004	-0.4784
Austria	AUT	4000065	4004601	1	-0.2569	0.2516	-1.5179	-0.1442	-0.2539	0.1929	-1.2871	-0.7243
Austria	AUT	4000065	4008238	0	0.0789	0.9349	1.1752	-0.0198	-0.3012	0.1982	1.6331	1.4234
Austria	AUT	4000065	4002677	0	0.2725	0.6515	0.9247	0.493	0.4205	0.996	2.4277	1.4234
Austria	AUT	4000065	4004433	0	1.1413	-0.7913	1.0955	-0.2949	-0.5737	0.2618	-0.535	0.8375
Austria	AUT	4000065	4007861	0	-0.5088	-0.1106	0.8801	0.0971	-0.326	0.0866	0.0221	-0.0625
Austria	AUT	4000065	4003473	0	-0.3505	0.5836	1.1752	-0.6083	0.1557	0.2418	0.0254	0.9097
Austria	AUT	4000065	4000846	0	-0.43	0.2032	-0.6116	-0.5911	-1.2674	0.1057	0.0256	-0.7507
Austria	AUT	4000065	4006291	0	0.1703	-0.4145	-0.3802	-0.239	-0.7827	0.3366	-1.0571	-0.8411
Austria	AUT	4000065	4005595	0	1.2442	1.127	1.4967	0.2714	1.1321	0.7792	0.1435	2.0955
Austria	AUT	4000065	4001756	0	0.9342	0.0467	-0.227	0.859	0.0884	0.858	0.5755	0.5553
Austria	AUT	4000065	4007906	0	-0.3642	-0.1502	0.0226	0.7623	1.0554	0.8319	-0.309	-0.5711
Austria	AUT	4000065	4001747	0	0.9685	-0.9443	0.0226	-0.2006	-0.2576	0.1223	-0.5924	0.1216
Austria	AUT	4000065	4000711	0	-0.2021	0.5179	-0.9285	-0.8378	0.5962	0.0319	0.075	0.2909
Austria	AUT	4000065	4006609	0	0.1719	-0.59	1.2899	0.9839	-0.3169	1.597	0.5755	0.1216
Austria	AUT	4000065	4000306	0	1.2029	2.6352	1.9359	1.5558	1.1	1.4414	2.4277	2.0955
Austria	AUT	4000065	4008780	0	-0.4568	-0.0219	-0.5907	-1.522	0.4474	-0.3842	-0.5832	0.1216
Austria	AUT	4000065	4007334	0	1.586	0.4981	0.0226	0.8982	-0.9291	-0.4128	0.5755	1.515
Austria	AUT	4000065	4002315	0	0.5815	0.394	1.0108	0.1013	-0.162	0.8374	-0.9794	1.0003
Austria	AUT	4000065	4001807	0	-0.1515	-1.175	-1.2891	0.146	-1.305	0.1771	-1.0571	-1.5367
Austria	AUT	4000065	4006575	0	-0.3539	0.7989	0.5833	0.4787	-0.3172	0.5959	-0.1021	0.5553
Austria	AUT	4000066	4009140	1	0.8417	-1.1522	-1.2327	0.4197	-0.0069	0.1072	-0.9759	-1.2698
Austria	AUT	4000066	4000268	1	0.266	-1.0212	-1.9803	-0.0683	-1.6283	-0.1778	-2.1355	-1.4637
Austria	AUT	4000066	4010625	0	0.5849	-0.6655	-0.227	0.4289	0.2892	0.4547	0.1693	0.1216
Austria	AUT	4000066	4007051	0	0.3007	-0.1167	0.0226	-0.2957	-0.6727	-0.8849	0.1693	-0.1563
Austria	AUT	4000066	4001225	1	0.2248	-0.4314	0.6496	0.0229	0.0535	0.3189	-1.2835	0.6559
Austria	AUT	4000066	4007472	1	0.5004	-0.165	0.4173	0.047	0.2887	0.4315	-0.6203	-0.1865
Austria	AUT	4000066	4010607	1	1.3012	0.3464	-1.0288	0.256	0.1863	-0.1906	-0.8483	-0.6774
Austria	AUT	4000066	4001510	1	0.8958	-0.2662	-0.7902	-0.3162	-0.9588	-0.0233	-1.0753	-0.1314
Austria	AUT	4000066	4009975	1	1.3346	0.3974	1.0574	-1.7857	-0.5365	-1.6678	-1.5848	1.2293
Austria	AUT	4000066	4005712	1	1.4946	-0.7375	-1.6171	-0.105	-0.5011	-0.4795	-1.5848	-0.6158
Austria	AUT	4000066	4005943	1	1.0854	-0.847	0.0226	0.1665	-0.2329	-0.3198	-0.6852	-0.4607
Austria	AUT	4000066	4002400	1	0.0386				-0.4863
Austria	AUT	4000066	4010248	1	1.7662	0.9454	0.5347	0.1241	0.2848	0.555	-0.5172	0.1216
Austria	AUT	4000066	4005513	1	1.4485	0.5179	0.0226	0.5062	0.0136	0.5629	-1.0571	0.557
Austria	AUT	4000066	4009122	1	1.9137	-0.6693	1.4967	0.485	0.278	0.5164	-0.1722	2.0955
Austria	AUT	4000066	4000617	1	-1.2029	-0.4456	1.036	0.2009	-0.0411	0.137	-0.532	0.8806
Austria	AUT	4000066	4007340	1	1.7191	-0.7221	-0.6587	-0.4139	-0.6315	-0.8849	-0.4978	0.3216
Austria	AUT	4000066	4008880	1	1.1427	0.0502	1.0929	0.2133	-0.5495	-0.8849	-0.1021	-0.222
Austria	AUT	4000066	4004215	1	1.4758	0.879	0.231	-1.7857	-0.6346	-0.526	-1.4019	-0.0867
Austria	AUT	4000066	4009700	1	-0.1462	0.3875	-0.3802	0.3246	0.4617	-0.0871	0.2732	2.0955
Austria	AUT	4000066	4010079	1	1.4486	-0.1167	-0.5759	-0.1172	-0.131	0.1685	-0.6881	0.7611
Austria	AUT	4000066	4001860	1	1.4765	-1.2717	-0.6587	0.1175	-0.7149	-0.4167	-1.0808	-0.6774
Austria	AUT	4000066	4007785	0	0.9719	0.8046	-0.227	-0.1887	0.7859	0.3462	0.5755	0.1216
Austria	AUT	4000066	4003651	0	1.4363	2.6352	1.9359	-0.0313	0.3909	0.4834	-0.176	1.0904
Austria	AUT	4000066	4008230	0	1.5375	0.7308	1.9359	-0.0475	1.3906	1.0062	1.4834	2.0955
Austria	AUT	4000066	4002108	0	-0.6223	0.1945	0.4173	0.0312	-0.2446	0.3202	0.4817	0.4504
Austria	AUT	4000066	4001182	0	0.5284	0.1141	-0.335	-0.3954	-0.9656	-0.8849	-0.4978	0.601
Austria	AUT	4000066	4008193	0	1.5216	0.2621			-0.1268
Austria	AUT	4000066	4004979	0	1.5325	-0.2662	0.0226	0.3635	-0.0306	0.7371	-0.6852	0.4777
Austria	AUT	4000066	4004972	0	1.9832	-0.1938	-0.5907	-0.001	-0.2186	-0.6274	-2.1355	0.1959
Austria	AUT	4000066	4009552	0	0.9526	-0.4516	0.4173	-0.1356	0.3752	0.393	0.3415	1.1013
Austria	AUT	4000066	4005969	0	1.7584	-0.0279	1.0108	-0.2568	-0.5442	-0.4694	-0.6864	1.515
Austria	AUT	4000066	4001431	1	-0.3274	-1.2201	-0.9874	-0.1895	-0.7601	-0.4795	-1.3972	-0.2895
Austria	AUT	4000066	4004320	0	1.5823	0.7665	1.9359	-0.9727	0.6069	0.6451	2.0386	2.0955
Austria	AUT	4000067	4006196	1	-0.9456	0.6321	0.0165	0.6197	-0.1606	1.5264	-1.2695	0.0388
Austria	AUT	4000067	4009457	1	-0.3166	0.5266	-0.7902	-0.1877	0.2191	-0.2338	-2.1355	1.2841
Austria	AUT	4000067	4008106	1	0.1497	-0.0862	-0.227	-0.2572	-1.1479	0.4002	-0.9936	-0.8443
Austria	AUT	4000067	4004775	1	0.9399	0.6321	0.9726	0.7113	-0.3069	0.8386	0.5755	1.4234
Austria	AUT	4000067	4008311	1	-0.6791	0.1179	-1.0611	-0.1358	-0.3701	0.7419	-0.9936	0.1216
Austria	AUT	4000067	4002744	1	0.4509	-1.7348	-2.1689	0.1381	-0.6346	0.1731	-1.2106	-0.6353
Austria	AUT	4000067	4008060	1	-0.5978	-0.1938	-0.711	0.3129	-0.2975	0.4356	-2.1355	-0.1563
Austria	AUT	4000067	4003571	1	0.1179	-0.2662	-0.3802	0.8411	-0.0612	0.9647	0.5755	0.1216
Austria	AUT	4000067	4004068	1	1.1147	-0.8513	-0.8892	-0.1345	-0.9612	-0.3355	-2.1355	-1.7277
Austria	AUT	4000067	4000154	1	0.5773	-0.5994	-0.3802	0.3834	-0.6456	0.5374	-0.2004	-0.7637
Austria	AUT	4000067	4005818	1	-0.1644	-0.0862	0.0226	1.2101	-0.0899	1.0114	0.5755	0.1216
Austria	AUT	4000067	4005820	1	-0.8918	-0.2444	0.894	0.2521	-0.2004	0.9922	-1.5848	1.515
Austria	AUT	4000067	4005637	1	-0.3032	-1.6181	-0.5373	0.3214	-0.778	0.4441	-0.0553	-1.1252
Austria	AUT	4000067	4008723	1	0.4178	1.1132	-1.0271	0.1308	0.1474	0.262	-0.9906	-0.7243
Austria	AUT	4000067	4005563	1	-0.0223	-1.9174	-0.7451	0.2939	-0.577	-0.2979	-2.1355	-0.6128
Austria	AUT	4000067	4004556	1	-0.4407	1.127	-0.2145	0.0803	-0.3521	0.1987	-0.6451	-0.7816
Austria	AUT	4000067	4001935	1	-0.9148	-0.0192	-0.227	0.0544	-0.4004	-0.0842	-0.9936	-0.1563
Austria	AUT	4000067	4006517	1	-0.2901	1.3697	0.7804	0.3046	-0.747	0.4966	-0.414	1.1232
Austria	AUT	4000067	4005152	1	0.0877	-0.6693	-0.7902	0.3382	-0.5078	-0.0162	-0.6004	0.5084
Austria	AUT	4000067	4006928	1	0.1247	0.5228	1.2867	0.2665	-0.6513	-0.8849	-0.5974	1.515
Austria	AUT	4000067	4007791	1		-1.813	-1.5179	-0.2005	-0.6367	-0.2785	-1.7719	-0.2709
Austria	AUT	4000067	4006328	1	-0.401	-1.2191	0.0226	0.7113	-0.7314	1.0062	-0.0065	2.0955
Austria	AUT	4000067	4010062	1	0.3112	0.663	0.4173	-0.1084	-0.4133	-0.4384	-0.6625	-0.4095
Austria	AUT	4000067	4009106	1	-0.8427	-0.2021	1.9359	0.2788	-1.0368	0.72	-1.2871	1.0904
Austria	AUT	4000067	4001189	1	-0.5836	-1.215	-2.1689	-0.5739	-1.1277	0.1312	-2.1355	-1.058
Austria	AUT	4000067	4006184	1	0.7402	0.5042	-1.0611	0.0729	-0.4016	0.4985	-2.1355	0.1216
Austria	AUT	4000067	4004784	0	0.6149	0.7308	-0.9285	0.4293	-0.1899	-0.2306	-0.8686	-1.6076
Austria	AUT	4000067	4005106	1	-0.0086	-1.1085	-1.9114	-0.2682	-1.1365	0.3289	-2.1355	-1.4344
Austria	AUT	4000067	4001311	1	1.1366	0.2465	-1.2374	0.105	-0.2063	0.5282	-0.4948	-0.4784
Austria	AUT	4000068	4002316	1	0.4205	2.6352	1.4967	-0.5542	0.5338	0.6281	0.5296	1.0904
Austria	AUT	4000068	4002269	1	0.4744	-0.989	-1.3514	-1.0563	-1.1641	-0.4657	-2.1355	-1.236
Austria	AUT	4000068	4005861	1	-0.3347	-0.5857	-0.0154	-2.6893	-0.8321	-0.7847	-0.0823	1.515
Austria	AUT	4000068	4008758	1	-0.676	-0.0306	-0.6587	-0.8618	-0.2186	-0.2607	0.2476	0.5553
Austria	AUT	4000068	4005285	1	-0.1162	-0.847	0.0226	-0.3449	-0.433	-0.9292	-1.0571	-0.6959
Austria	AUT	4000068	4008792	0	-0.0464	1.3697	1.1657	-0.7982	0.3426	0.1576	1.2075	1.515
Austria	AUT	4000068	4003620	0	-1.209	0.6257	-0.652	-1.1	-0.8235	-0.8294	-0.8913	0.8567
Austria	AUT	4000068	4010170	0	-0.2088	1.7671	1.0433	-0.8325	-0.0253	-0.1004	-0.0589	1.1013
Austria	AUT	4000068	4009269	0	0.5575	-0.9843	-0.5492	0.2401	0.3004	0.102	-0.768	-0.1563
Austria	AUT	4000068	4003546	0	0.5005
Austria	AUT	4000068	4008721	0	-0.4976	0.1179	-0.2133	-0.6486	-0.1161	-0.1999	0.5858	0.4385
Austria	AUT	4000068	4003525	0	-0.6124				0.6158
Austria	AUT	4000068	4002481	0	0.0896	-0.4314	-0.9211	0.4144	1.0344	0.3408	0.8038	0.4994
Austria	AUT	4000068	4005392	0	0.3152	0.1125	-1.9313	-0.4151	0.1654	-0.568	-0.1026	-0.3902
Austria	AUT	4000068	4005479	0	-0.8328
Austria	AUT	4000068	4008803	0	-0.6136	-0.9443	-1.2567	0.3923	-0.7366	0.3489	-0.6852
Austria	AUT	4000068	4000629	0	0.5723
Austria	AUT	4000068	4006294	0	-0.2169	0.2607	-0.8826	0.5613	-0.3468	-0.1022	-0.1566	0.1216
Austria	AUT	4000068	4002732	0	-0.2169	0.2607	-0.8826	0.5613	-0.3468	-0.1022	-0.1566	0.1216
Austria	AUT	4000068	4006562	0	1.183	-2.9627	0.8508	0.844	1.0374	-1.6678	0.4339	0.6919
Austria	AUT	4000068	4010550	0	-0.508
Austria	AUT	4000068	4002762	0	0.5709
Austria	AUT	4000068	4010101	0	-0.5082	0.1852	-0.5034	-0.6958	0.3604	-0.7368	0.0215	1.1508
Austria	AUT	4000068	4001270	0	-0.5538	-0.6065	0.0226	-0.7311	-0.5199	-1.6678	2.4277	0.7095
Austria	AUT	4000068	4008097	0	-1.1777	-1.1778				0.4674
Austria	AUT	4000068	4007356	0	-0.9533	-0.9279	-1.1926	-2.6893	-1.5097	-0.5569	-0.216	-0.5251
Austria	AUT	4000068	4002044	0	-0.4813	-0.1957	1.9359	-2.6893	0.1674	-1.6678	2.4277	2.0955
Austria	AUT	4000068	4000704	0	0.6892	-0.9286	1.4967	-1.3001	-0.3776	-0.8768	1.3432	2.0955
Austria	AUT	4000068	4003446	0	-0.0976				0.2994
Austria	AUT	4000068	4000481	0	-1.2722				-2.4674
Austria	AUT	4000068	4005136	0	-0.068		-0.7263	1.009	-0.0261		1.014	-0.1565
Austria	AUT	4000068	4005043	0	-0.0817	0.0598	-0.691		-0.8053	-0.8768
Austria	AUT	4000068	4007612	0	-0.4336	-1.9613	-1.9209	0.257	0.3598	0.2511	-0.9759	-1.2874
Austria	AUT	4000068	4005675	0	0.3165	-0.5717	-1.0611	0.3963	-1.413	-1.6678	-0.7867	-0.8947
Austria	AUT	4000069	4007863	1	-0.0509	-1.3452	0.0226	0.7287	0.5848	1.0062	-0.2004	-0.4607
Austria	AUT	4000069	4010601	1	0.854	-0.4314	-1.7997	-0.2018	-0.3438	-0.421	-2.1355	-1.9137
Austria	AUT	4000069	4001625	1	-0.5786	-0.2298	1.0108	-0.2342	-0.1517	0.1931	-0.0781	-0.0604
Austria	AUT	4000069	4008354	1	-0.4369	0.1084	0.4173	-0.8293	-0.0875	-1.6678	-0.2821	0.0876
Austria	AUT	4000069	4001376	0	-0.4807	-0.0356	0.0226	1.2376	-1.1382	1.6253	0.5858	0.0301
Austria	AUT	4000069	4003831	0	-0.4665	-0.4488	1.2341	-1.5123	-0.5192	0.04	-0.3912	0.3216
Austria	AUT	4000069	4004013	0	0.7716	-0.9861	-1.0668	0.7887	0.6371	0.9929	-0.3679	-0.8531
Austria	AUT	4000069	4007188	0	-0.7239	1.3403			0.5656	-0.3646	2.4277	2.0955
Austria	AUT	4000069	4009979	0	-0.6141	1.1576	1.1355	-2.5867	0.9659	0.2321		1.7439
Austria	AUT	4000070	4003349	1	-0.6631	0.52	-0.9285	-2.6893	-1.1439	-1.6678	-0.2852	-1.0788
Austria	AUT	4000070	4010297	1	-1.484	0.7825	0.5833	0.2488	0.108	0.0211	1.4752	2.0955
Austria	AUT	4000070	4000428	1	-0.1023	0.3898	-0.9557	-0.1385	-0.4526	-0.4164	-0.3268	-1.0454
Austria	AUT	4000070	4002538	1	-0.2698	1.7162	-0.1627	-0.6986	-0.5439	-1.6678	-0.5828	2.0955
Austria	AUT	4000070	4005124	1	0.1958	-0.4314	-0.442	-0.8461	-0.1987	-0.0808	-1.0753	-0.1563
Austria	AUT	4000070	4003181	1	-0.4762	1.4003	1.4967	-0.238	-0.3037	0.1308	-1.5588	1.1232
Austria	AUT	4000070	4005657	1	-0.1292	1.7671	-0.1627	-0.1667	-0.1842	0.4253
Austria	AUT	4000070	4003462	1	-0.0957	-0.0862	0.0226	1.0234	0.1303	0.4252	0.5755	0.1216
Austria	AUT	4000070	4007527	1	-0.052	-1.1314				0.3368	-1.5588	-0.2503
Austria	AUT	4000070	4003380	1	-0.5851	1.1132	-0.3827	-0.3574	-0.4692	0.1447	-0.1282	0.6663
Austria	AUT	4000070	4009141	1	-0.9399	-0.2479	-1.0611	-0.1667	-1.1701	-0.1845	-0.3912	-0.4607
Austria	AUT	4000070	4001203	1	0.9118	0.4718	-0.5907	0.1557	-0.6259	0.3622	-0.6822	-0.6353
Austria	AUT	4000070	4002998	1	-0.3324	1.0919	-0.6383	-0.5321	-0.3621	0.343	-2.1355	-0.3345
Austria	AUT	4000070	4009277	1	1.1359	-0.4203	-1.5883	-0.094	-0.5505	-0.5037	-0.414	-0.959
Austria	AUT	4000070	4005879	1	-0.3624	0.8105	0.1386		-0.1196	-0.0441	-0.6852	-0.1865
Austria	AUT	4000070	4007466	1	-0.8604	-0.0246	-0.1587	0.4229	-0.451	0.5178	-1.2871	0.0113
Austria	AUT	4000070	4008462	1	-0.3396	0.2695	0.5833	-0.0255	0.1654	0.708	-0.5208	-0.5005
Austria	AUT	4000070	4010302	1	-0.6405	-0.0088	-0.988	0.0326	-0.145	-0.2306	-2.1355	1.1701
Austria	AUT	4000070	4006185	1	0.1336	1.1132	-1.0611	-0.2516	-0.3465	0.7202	-0.8512	2.0955
Austria	AUT	4000070	4001580	1	0.2947	-0.0862	-0.9607	0.0761	-0.4877	-0.182	-0.4515	-0.7108
Austria	AUT	4000070	4005775	1	1.5307	0.64	-1.9209	0.0425	-0.3778	-1.2919	1.0645	-0.8198
Austria	AUT	4000070	4007993	1	-0.8508	1.7162	-1.2891	0.2851	-0.0728	0.4953	0.3542	-0.8947
Austria	AUT	4000070	4009611	1	0.9675	1.7162	-1.5883	-0.0069	0.4023	0.1078	-0.2821	-1.3639
Austria	AUT	4000070	4007040	1	-0.3754	1.3889	0.4173	-0.4618	1.0251	0.4361	-1.137	-0.0949
Austria	AUT	4000070	4007018	1	-0.7934	-1.1508	-0.227	-0.1118	-0.2884	-0.1541	-0.1287	-1.0296
Austria	AUT	4000070	4006988	1	0.1553	0.6555	-0.7902	0.7113	-0.4942	0.9126	-0.6852	-1.1252
Austria	AUT	4000070	4000164	1	0.6214	0.8046	0.4173	0.0746	0.5934	0.1795	0.3473	0.4504
Austria	AUT	4000070	4005273	1	0.0898	0.9275	0.4173	-0.3494	0.2243	0.4763	-1.5588	0.1216
Austria	AUT	4000070	4008019	1	0.3407	0.6555	0.4173	-0.0077	0.1778	0.2499	-0.5974	0.346
Austria	AUT	4000070	4009897	1	0.0755	1.7162	-0.335	-0.0919	0.2722	0.508	-0.4771	-0.1865
Austria	AUT	4000070	4003096	1	-0.1825	-0.3029	-1.4986	-0.6488	-1.1365	-0.4173	-1.2871	-1.9916
Austria	AUT	4000070	4006133	1	0.236	-0.3667	-1.2937	0.0734	-1.5645	0.5025	-0.9936	-0.3917
Austria	AUT	4000070	4009284	1	-0.3543	0.7825	-0.5034	0.1882	0.2402	0.4774	-0.9906	-0.5475
Austria	AUT	4000070	4010012	0	1.1896	-1.5211	-0.9874		-1.388	0.181	-2.1355	2.067
Austria	AUT	4000070	4005324	1	-0.5373	-1.034	-1.7997	-0.3216	-0.7433	-0.4753	-1.5848	-1.2688
Austria	AUT	4000070	4007815	1	-0.3138	0.802	0.9726	-0.1621	-0.4628	0.356	-0.5026	-0.7108
Austria	AUT	4000071	4001472	0	-0.4656	0.3039	-0.8873	-0.196	-0.5635	-0.8768	0.3415	0.0113
Austria	AUT	4000071	4008500	0	0.1634	-0.0994	0.0226	-0.668	-0.0574	-0.1817	-1.2327	0.9883
Austria	AUT	4000071	4006774	0	2.9762	-2.9627	0.0226	0.1053	-0.9291	0.4394	0.5755	0.1216
Austria	AUT	4000071	4002461	1	0.4559	1.7671	1.1752	0.1336	-0.1126	0.2987	0.2344	0.557
Austria	AUT	4000071	4009432	1	0.3551	-0.0192	0.8348	-0.0802	-0.1153	0.3444	-0.8391	0.1959
Austria	AUT	4000071	4000191	1	0.5294	1.3403	-0.3802	-0.1095	0.1237	0.0606	-0.1972	-0.5005
Austria	AUT	4000071	4000123	0	0.239	-0.6706	0.9726	0.4129	0.842	0.5271	1.4834	0.9883
Austria	AUT	4000071	4008829	0	-0.1335	0.042	1.9359	0.0531	0.168	0.227	-0.6881	1.515
Austria	AUT	4000071	4007702	0	-0.0037	0.8655	0.586	-0.5598	-0.5514	-0.0518	0.0254	-0.0542
Austria	AUT	4000071	4004307	0	0.3836	-1.5827	1.0862	-0.0036	0.4546	0.1934	0.8107	0.8277
Austria	AUT	4000071	4002605	0	0.6423	-0.0994	0.0226	-0.5026	-0.0494	-0.2823	0.2429	0.4504
Austria	AUT	4000071	4001518	0	-0.0569	1.7162	0.8348	0.6938	0.706	0.4087	-0.2192	1.2841
Austria	AUT	4000071	4003595	0	-0.4302	-0.2479	-0.227	0.0858	-0.0652	0.113	-0.216	-1.0798
Austria	AUT	4000071	4002814	0	-1.1393	0.3738	0.3461	0.6351	-0.0481	-0.3946	0.0447	-0.7496
Austria	AUT	4000071	4008599	0	0.6559	-0.4516	-0.9607	-1.0489	-0.712	-0.8849	0.3473	-0.2103
Austria	AUT	4000071	4006569	0	1.3565	-0.8802	-0.227	-0.3144	-0.6901	-0.1082	-0.9139	-0.1563
Austria	AUT	4000071	4009681	0	-0.1869	0.0341	1.9359	0.1194	0.1299	0.7241	-0.5832	1.1508
Austria	AUT	4000071	4002958	0	1.4534	0.468	-0.227	-0.3388	-0.0945	0.2704	0.5409	0.1216
Austria	AUT	4000071	4000715	0	-0.928	0.0502	-0.227	-0.0613	-0.2186	-0.5309	-0.9563	1.1232
Austria	AUT	4000071	4000947	0	1.5485	0.0467	-0.652	0.1538	-0.7113	-0.7368	-0.7899	-0.7108
Austria	AUT	4000071	4000864	0	-0.0093	-0.1259	1.1657	-0.5557	-0.6312	-0.4694	0.1655	1.0641
Austria	AUT	4000071	4006905	0	0.4589	0.6515	0.9247	0.1311	0.4255	0.3681	1.802	1.1508
Austria	AUT	4000071	4001783	0	0.0019	0.3178	1.036	-0.1508	0.6196	0.3705	0.8939	0.8806
Austria	AUT	4000071	4010390	0	-0.1923	-0.2509	-0.227	-0.4827	-0.4423	-0.0134	0.1922	1.515
Austria	AUT	4000071	4004770	0	0.6632	0.5976	1.9359	-0.3579	0.2783	0.4791	0.7339	2.0955
Austria	AUT	4000071	4000690	0	0.3103	0.9637	1.9359	0.3724	1.2247	0.3593	1.2612	1.4234
Austria	AUT	4000071	4002413	0	-0.2554	0.4718	-0.227	0.2245	0.0054	0.2518	1.3428	0.4504
Austria	AUT	4000071	4003844	0	1.591	-0.1167	1.4187	0.0572	0.0605	0.3098	0.0447	2.0955
Austria	AUT	4000071	4009750	0	-0.2992	0.5068	0.1386	-0.2786	0.2737	0.2718	0.0215	-0.0295
Austria	AUT	4000071	4000866	0	0.4152	-0.0219	0.0226	-0.4262	-0.2087	-0.2065	0.0256	-0.5475
Austria	AUT	4000071	4009546	1	-1.0942	-0.5872	-1.6877	-0.4184	-0.7621	-0.3842	-2.1355	-1.1415
Austria	AUT	4000071	4006573	1	0.2469	-0.8802	-0.6315	-0.2571	-0.3141	0.4683	-1.2876	0.7435
Austria	AUT	4000071	4008534	0	0.3055	0.8006	1.2899	0.4917	-0.1394	0.889	1.3428	1.1013
Austria	AUT	4000071	4005165	0	-0.4167	-0.3611	-0.7902	-0.2755	-0.4384	-0.0766	-0.4288	1.4234
Austria	AUT	4000071	4006536	0	0.277	-0.0966	1.4967	0.2174	0.2129	1.0207	0.1054	0.4777
Austria	AUT	4000072	4010309	1	-1.7617	0.9166	-0.7571	-0.7062	0.3746	-0.9292	-0.1154	-0.5931
Austria	AUT	4000072	4004669	1	0.0991	-0.8766	-1.7832	-0.1752	0.7846	0.7265	-1.2106	-0.943
Austria	AUT	4000072	4009426	1	-1.3457
Austria	AUT	4000072	4004947	1	0.9615		-0.6932			0.9113	-0.5362	-0.3917
Austria	AUT	4000072	4008029	1	-0.984	-0.0862	0.0226	0.1053	-1.0284	-0.7936	-0.6852	-1.1252
Austria	AUT	4000072	4010459	1	-0.5129	0.3177	1.9737	0.1053	-0.3746	-0.3469	2.4277	2.0955
Austria	AUT	4000072	4009404	1	-0.4755	-0.5419	-1.0611	0.6688	-0.2759	0.414	-0.6852	-0.7496
Austria	AUT	4000072	4005235	1	-0.9254	0.9535	-0.9145	0.6533	-0.793	-0.8849	0.0447	-0.657
Austria	AUT	4000072	4008397	0	-0.9674	-0.4314	-0.5034	0.7113	-0.0408	0.4394	-0.1026	-0.1563
Austria	AUT	4000072	4010120	0	2.3541
Austria	AUT	4000072	4000215	0	0.183	-0.7092	-1.2256	-2.6893	-0.2522	-0.3551	-0.6004	-0.0129
Austria	AUT	4000072	4000568	0	-1.4491	0.1852	-0.227	-0.1881	0.109	0.1055	0.5755	1.1508
Austria	AUT	4000072	4009555	0	-0.435	1.3403	-0.9617	-2.6893	0.4245	-1.6678	2.4277	0.9883
Austria	AUT	4000072	4001351	0	-2.0359	0.0634			1.6601	1.4012	1.802	-1.1605
Austria	AUT	4000072	4009701	0
Austria	AUT	4000072	4010201	0	1.2337	0.3178	-0.1164	0.2582	-0.3429	-1.6678	0.0553	0.4777
Austria	AUT	4000072	4010116	0	0.0688	0.5068	0.5833	-0.8014	-0.2789	-0.5309	-0.7696	0.0453
Austria	AUT	4000072	4007748	0	0.391	-0.3631	0.7162	-0.5049	1.9163	0.4494	0.075	1.1508
Austria	AUT	4000072	4001845	0	1.3758			-1.6841	0.6197	0.5069
Austria	AUT	4000072	4004190	0	-1.0185	-0.8932	0.8348	-2.6893	0.3773	-1.6678	0.9628	0.1216
Austria	AUT	4000072	4004014	0	-1.3493	-0.0862	0.0226	0.1748	-3.7095	3.6292	0.5755	0.1216
Austria	AUT	4000072	4001587	0	0.2485	-0.0862	0.0226	0.7113	4.8357	1.0062	0.5755	-0.4826
Austria	AUT	4000073	4006426	0	1.0175
Austria	AUT	4000073	4007826	0	-0.1986	0.5222	1.1355		0.5098	-0.071	0.2047	0.7334
Austria	AUT	4000073	4000776	0	-0.3796	1.7162	-0.7949	0.6179	-0.5435	0.0712	-0.8661	2.0955
Austria	AUT	4000073	4002764	0	-0.863	0.3178	0.2753	-1.1982	-0.753	-0.8849	0.1693	0.2203
Austria	AUT	4000073	4002750	0	0.3143	-1.1801	-2.1689	-0.4227	-1.2789	-0.801	-1.0992	-0.8813
Austria	AUT	4000073	4009512	0	0.8312	0.4981	0.5347	-0.934	0.8505	-0.8849	1.4995	1.1232
Austria	AUT	4000073	4009824	0	-0.5721	-0.4488	0.0226	0.7113	0.3129	0.7003	0.5755	0.1216
Austria	AUT	4000073	4004602	0	-0.7899	-0.2662	0.0226	-0.8919	-0.1937	-0.1906	0.0221	0.9883
Austria	AUT	4000073	4004993	0	0.2558	0.6257	0.4907	-0.094	-0.1644	-0.4753	0.3482	1.515
Austria	AUT	4000073	4004121	0	-0.025	2.6352	1.9359	3.6039	1.2991	3.6292	2.4277	2.0955
Austria	AUT	4000073	4000741	0	-1.5251	1.1132	1.9359	-2.6005	-0.0454	-0.2644	2.4277	0.9883
Austria	AUT	4000073	4006048	0	-1.4635	-0.4174	-1.161	-1.4373	0.4761	-0.5309	-0.5832	-0.3297
Austria	AUT	4000073	4000161	0	-0.1342	-1.5512	-0.9413	0.1331	-0.6775	-1.6678	-2.1355	-0.3856
Austria	AUT	4000073	4008870	0	0.2262	0.6321	-0.6789	0.5747	0.8779	-0.5309	-0.1785	2.0955
Austria	AUT	4000073	4009821	0	-0.3885	0.3326	-1.5179	-0.3049	0.1215	-0.5309	-0.3733	-1.4704
Austria	AUT	4000073	4000157	0	-0.1391	0.1141	0.3416	-0.579	0.0447	0.1098	0.3473	-0.4438
Austria	AUT	4000073	4007588	0	-0.3013	-1.3216	-0.5034	-0.0682	-0.4193	-0.153	-1.0722	-0.6353
Austria	AUT	4000073	4001707	0	0.696	-0.853	0.0226	-0.5264	-0.1756	-0.5569	-0.0857	0.3754
Austria	AUT	4000073	4006030	0	-0.891	-1.2197	0.2942	0.5096	-0.3404	0.0465	-1.1947	-0.4784
Austria	AUT	4000073	4002642	0	-0.5186	-0.5874	-0.7902	-1.3001	-0.6805	-1.6678	-0.5832	-0.1566
Austria	AUT	4000073	4001892	0	-0.241	1.3697	0.4907	1.0836	0.4728	0.5832	0.9628	-0.1563
Austria	AUT	4000073	4002248	0	-0.6151	-0.4516	-0.691	-1.0059	-0.5611	-0.2607	-0.3912	-0.5319
Austria	AUT	4000073	4006836	0	-0.113	-0.7737	-0.5034	0.7251	0.0733	0.0331	-0.1026	-0.9943
Austria	AUT	4000073	4008709	0	-0.8841	-1.2532	-1.5883	-0.6447	-1.1255	0.1223	-1.2876	-1.6909
Austria	AUT	4000074	4004583	1	-0.067	1.7162	0.0652	0.0498	0.4764	-0.7433	-1.0571	-0.5358
Austria	AUT	4000074	4005687	0	-1.738	0.4034	0.4173	0.3803	0.4332	0.3588	0.5755	-0.5475
Austria	AUT	4000075	4006519	1	-0.9815	-0.0862	0.3461	-0.627	-0.1912	-1.6678	-2.1355	0.1216
Austria	AUT	4000075	4005035	0	0.5324	-0.9416	-1.9803	0.2679	-0.9762	-0.8849	-2.1355	-1.6922
Austria	AUT	4000075	4010126	1	0.5008	0.5836	0.586	-0.187	-0.2904	-0.5569	-0.9936	0.3236
Austria	AUT	4000075	4001597	1	0.2691	-0.2479	-0.9285	0.3056	-0.7237	-1.6678	-2.1355	-1.9916
Austria	AUT	4000075	4000595	1	0.1454	-0.2924	0.917	-0.3781	-0.1692	-0.5569	0.1427	0.6314
Austria	AUT	4000075	4009974	1	-0.2114	-0.1139	0.5462	-0.1543	-0.1402	-1.6678	0.5755	2.0955
Austria	AUT	4000075	4001414	1	-0.8466	-0.847	0.0226	0.0769	-0.3932	-0.2013	-0.7644	0.1216
Austria	AUT	4000075	4009899	0	-0.5675	-2.9627	-0.5343	0.0868	-0.3525	-0.1027	-0.5832	-0.1254
Austria	AUT	4000075	4006006	0	1.087	0.3289	-0.3827	1.3956	0.6881	-0.3646		2.0955
Austria	AUT	4000075	4003992	1	1.0918	-1.3507	-1.9313	0.3119	-1.2642	-0.3355	-1.1229	-2.0641
Austria	AUT	4000075	4006733	1	0.1478
Austria	AUT	4000075	4000379	1	0.829	0.2516	1.1381	0.0044	-0.4832	-0.1999	-0.4515	-0.5005
Austria	AUT	4000075	4007570	1	-0.7837	-0.2806	0.6825	0.4693	-0.2043	-0.421	-1.2624	0.5909
Austria	AUT	4000075	4000700	1	0.9371	-0.0088	-1.4228	-0.0571	-0.4774	-0.142	-0.3907	0.1959
Austria	AUT	4000075	4004822	1	-0.2566	0.5946	-0.335	-0.351	-0.4473	-0.8849	-0.1021	-0.9111
Austria	AUT	4000075	4004257	1	0.4018	1.1306	0.1386	-0.2007	0.0904	-0.2306	-0.8012	0.3535
Austria	AUT	4000075	4009376	1	1.7972	0.9454	-0.3827	0.0468	0.2119	0.0596	-1.7719	0.557
Austria	AUT	4000075	4008530	1	0.483	0.6555	-0.335	0.2572	0.5773	0.5606	-0.6852	-0.0867
Austria	AUT	4000075	4010403	1	1.5765	0.4012	-0.3827	0.2892	0.2528	0.3749	-0.1972	0.1216
Austria	AUT	4000075	4000439	1	-0.079	-0.2662	-1.1075	-1.3102	-0.265	-0.1589	-1.2871	-0.0867
Austria	AUT	4000075	4004285	1	0.3729	0.666	1.0433	0.2485	0.3936	0.0319	-0.1722	0.7435
Austria	AUT	4000075	4007196	1	1.0131	-1.5387	-1.6008	-0.9395	-2.105	-0.8849	-1.5588	-1.4637
Austria	AUT	4000075	4007913	1	1.2424	-0.6019	-0.3827	-0.1502	0.1755	-0.2607	-1.5537	0.1959
Austria	AUT	4000075	4001840	0	1.6034	-1.4517	-0.227	-0.2473	-1.3267	-0.421	-0.532	0.1216
Austria	AUT	4000075	4008277	0	-0.8016	0.3875	0.4907	-0.1826	0.301	0.0055	0.1693	0.1216
Austria	AUT	4000075	4005425	0	1.7307	0.3875	1.0108	-0.0401	0.0722	-0.3205	0.9194	1.1508
Austria	AUT	4000075	4006326	0	0.5848	0.7763	-0.691	-0.1181	-0.7248	-0.801	0.8038	0.7864
Austria	AUT	4000075	4002510	0	0.1783	0.7763	0.1386	-0.1438	-0.3234	-0.1091	0.7741	-0.222
Austria	AUT	4000075	4004700	0
Austria	AUT	4000075	4009132	0
Austria	AUT	4000075	4000960	1	0.2485	-0.269	-0.5034	0.258	-0.1834	0.287	-0.1722	-0.2503
Austria	AUT	4000075	4004194	1	1.2355	-0.6579	1.4967	-0.6279	0.2076	0.2906	-0.007	1.1232
Austria	AUT	4000075	4003239	1	0.2177	0.5091	1.4967	0.0536	0.6677	-0.0062	-1.0992	1.1232
Austria	AUT	4000075	4001962	0	1.1365	0.957	0.8038	-0.5943	0.1097	-0.1968	-0.0585	0.5084
Austria	AUT	4000076	4007240	1	-0.0873	0.5946	-1.1926	-0.2467	-0.4669	-0.2473	0.5755	-0.959
Austria	AUT	4000076	4008012	1	-0.8223	-0.6693	-1.0746	-1.2056	-2.0448	-0.6618	0.6815	-1.3384
Austria	AUT	4000076	4000614	1	-0.4405	0.3969	-1.5553	-2.419	0.4717	1.0641	-0.3268	1.515
Austria	AUT	4000076	4000374	1	-0.3666	2.6352	1.4967	-0.0061	1.9674	0.5489	1.6338	0.5505
Austria	AUT	4000076	4002844	1	0.6957	-0.9814	-0.9351	0.5641	0.299	0.4118	-1.2871	-0.959
Austria	AUT	4000076	4002420	1	-0.2536	-0.1046	-1.0611	-0.5571	-0.4883	-0.7368	-0.8041	-1.0296
Austria	AUT	4000076	4000801	1	-0.0755
Austria	AUT	4000076	4006846	1	-0.3361	-0.7114	-0.9557	-0.5961	-0.9723	-0.3646	-0.8483	0.7334
Austria	AUT	4000076	4009571	1	-0.4786	-0.0862	0.0226	0.7113	-0.0408	1.0062	0.5755	0.1216
Austria	AUT	4000076	4002891	1	-0.4636	0.1379	1.9359	-2.6893	-1.4491	-0.3646	0.5755	1.515
Austria	AUT	4000076	4008384	1	-0.2495	-0.817	-0.7823	0.7321	4.8357	1.0196	0.0154	-0.3917
Austria	AUT	4000076	4006272	1	-1.1847	0.6684	1.4187	3.6039	-0.45			-0.0625
Austria	AUT	4000076	4001277	1	0.118	2.6352			0.9541	0.4672		0.9883
Austria	AUT	4000076	4000424	1	-0.8324	2.6352	-0.6843	0.4656	-0.4799	-0.7368	-2.1355	-2.5027
Austria	AUT	4000076	4000855	1	0.5432	-0.0206	0.4548	0.5923	-0.1815	0.5572	0.1693	-1.3027
Austria	AUT	4000076	4006715	1	-0.1011	2.6352	0.4306	0.5806	1.3186	0.4654	1.3656	0.149
Austria	AUT	4000076	4007648	1	0.9717	-2.1398	-1.211	-1.151	-1.0343	-0.5979	-1.5848	-2.5027
Austria	AUT	4000076	4004091	1	-0.9298	-1.3858	-1.1926	-0.0791	-1.0937	-1.6678	-0.6852	-1.1252
Austria	AUT	4000076	4004047	1	-0.4027	-0.3486	-1.2567	-1.6392	-0.4458	-0.4167	-1.5588	-0.8198
Austria	AUT	4000076	4000437	1	-0.5017	0.9637	0.3591	-0.2243	0.79	-0.2306	-0.5001	2.0955
Austria	AUT	4000076	4010186	1	0.1267	-0.8727	0.0226	1.5631	1.0249	-1.2919	2.4277	0.1216
Austria	AUT	4000076	4005255	1	-0.2828	2.6352	-1.2321	0.0271	-0.3123	-0.4384	-1.2665	-0.7584
Austria	AUT	4000076	4003056	1	-1.0031	1.3889	-1.5571	-0.2753	-0.2666	-0.5309	-1.2871	-1.4694
Austria	AUT	4000076	4000625	0	-0.0202	-0.2662	-0.7249	0.5395	0.3581	0.535	-0.5974	-0.5093
Austria	AUT	4000076	4006462	1	-0.7804	0.6684	0.7804	-0.7344	-0.0428	0.2166	-0.9711	1.2147
Austria	AUT	4000076	4004447	1	1.068	-1.0413		0.4877	0.8943	0.6593
Austria	AUT	4000076	4010372	1	-0.5891
Austria	AUT	4000076	4007632	1	0.154	0.5119			1.1285
Austria	AUT	4000077	4004963	0	-0.0612	0.5946	0.8038	0.7109	0.8451	1.9859	0.5755	1.0448
Austria	AUT	4000077	4009363	1	0.7139	-1.0989	-0.7445	0.4891	-0.045	0.8706	-0.1727	-0.5475
Austria	AUT	4000077	4002955	1	0.0463	0.2567	-0.6116	0.7113	0.2564	0.2828	0.5755	-0.5912
Austria	AUT	4000077	4004085	0	-0.6719	-0.0862	-0.6843	0.1053	-1.0698	0.4394	-0.5828	-0.8028
Austria	AUT	4000077	4008486	1	-0.1951	-0.0862	0.0226	0.4644	0.8	1.8746	0.5755	0.1216
Austria	AUT	4000077	4007269	1	-0.6286	2.6352	0.4173	0.1875	0.0275	0.6525	-0.6852	0.5362
Austria	AUT	4000077	4002446	1	-0.5775	-0.7353	-2.664	-0.7997	-0.4824	-0.0876	-0.6852	-0.8771
Austria	AUT	4000077	4006138	1	-0.8873	-0.9437	-2.664	-0.7997	-0.5346	-0.1488	-0.6852	-0.5038
Austria	AUT	4000077	4008388	1	-1.0827	-0.6658	-0.0469	0.9422	-0.8407	1.163	0.5755	2.0955
Austria	AUT	4000077	4009301	0	0.5735	-1.3086	-1.1926	0.3336	-1.4912	0.5263	-0.6378	0.1216
Austria	AUT	4000078	4005680	1	0.0426	0.3875	-1.2391	-0.1863	-0.0485	-0.0737	-0.3055	-0.806
Austria	AUT	4000078	4003548	1	0.313	1.3403	1.4967	0.8262	0.9978	-0.5037	1.0689	1.1232
Austria	AUT	4000078	4001831	1	-0.6777	-2.0387	-0.7381	0.2825	0.8787	-1.2919	-0.8738	-1.8562
Austria	AUT	4000078	4003229	1	-0.0417	-1.6546	-1.4228	0.9434	-0.9915	-0.4318	-1.3153	-2.5027
Austria	AUT	4000078	4009809	1	-0.6163	-0.8379	0.8571	-0.0812	-0.3412	0.2393	0.075	0.3754
Austria	AUT	4000078	4000805	0	0.6174	-0.5955	-0.3802	-0.4414	-0.2733	-0.0307	-0.6852	-0.222
Austria	AUT	4000078	4004600	1	0.3386	0.4571	-0.442	0.3918	-0.2747	-0.1246	-1.5848	-0.1865
Austria	AUT	4000078	4006297	1	-0.0635	-0.1167	1.2341	-0.0042	-0.7871	-0.3164	-1.4867	1.3857
Austria	AUT	4000078	4004075	1	0.3676	0.6492	0.4173	0.1811	-0.1041	0.0161	-0.3206	0.9097
[truncated: 5,008 more rows]
