# Supplementary material for: Antecedents of adolescent students’ ICT self-efficacy: The ICT dataset
Source: Data Brief. 2020 Oct 22;33:106437. doi: 10.1016/j.dib.2020.106437 (PMC7644865; doi:10.1016/j.dib.2020.106437)
Supplement: Supplementary file 1 [file mmc1.zip › Belgium.csv]

CNTRYID	CNT	CNTSCHID	CNTSTUID	ST004D01T	ESCS	INTICT	COMPICT	HOMESCH	ENTUSE	USESCH	SOIAICT	AUTICT
Belgium	BEL	5600001	5604495	1		0.7946	-0.227	-0.169	0.4873	0.0638	-0.3907	0.1216
Belgium	BEL	5600001	5603457	1	1.1716	-0.103	-0.4728	-0.2735	-0.0494	-0.0614	-0.3907	-1.4637
Belgium	BEL	5600001	5601332	1	-0.1108	-0.2662	-0.2236	-0.1242	0.8752	0.2257	-0.5828	0.1216
Belgium	BEL	5600001	5605259	0	-0.3964	-0.4314	-0.227	0.5335	0.7281	0.735	-0.309	-0.2503
Belgium	BEL	5600001	5604026	0	-1.2414	-0.7221	0.0226	-0.5049	-0.4444	0.2645	-0.787	0.9255
Belgium	BEL	5600001	5603763	0	0.8604	0.2718	0.0226	-0.6119	0.5404	-0.2159	-0.2857	-0.1563
Belgium	BEL	5600001	5601822	0	0.6716		-0.9617	-0.2095	0.8116	-0.7368	0.3768
Belgium	BEL	5600001	5600709	0	-0.0138	0.5266	0.5833	-0.1286	0.3733	0.6814	0.5755	0.1216
Belgium	BEL	5600001	5601417	0	-0.2955	-0.2662	-0.227	0.2666	0.7052	0.9207	-0.1972	0.1216
Belgium	BEL	5600001	5604618	0	-0.1266	-0.2662	0.0226	-0.1078	0.0612	0.1527	-0.6852	-0.5251
Belgium	BEL	5600001	5600784	0	-0.167	0.5946	0.5347	-0.9636	-0.3484	-1.0529	-0.4801	0.1959
Belgium	BEL	5600001	5605818	1	0.0692	-0.4314	-0.5836	-0.171	-0.5205	0.1631	-0.4771	-0.7496
Belgium	BEL	5600001	5603352	1	-1.1274	-0.8357	-1.4242	-0.5244	-0.6573	-0.032	-0.6378	-1.1405
Belgium	BEL	5600001	5602061	1	0.6127	-0.4025	0.9726	0.0204	-0.1808	0.494	-0.6852	0.6361
Belgium	BEL	5600001	5602073	1	0.2871	-0.4314	-0.5836	-0.1968	-0.3101	-0.3435	0.1701	-0.3297
Belgium	BEL	5600001	5605293	1	1.1588	-2.9627	0.4907	-0.7257	-1.0234	-1.6678	-0.1026	-1.9916
Belgium	BEL	5600001	5602316	1	0.7058	-0.2582	-1.0611	-0.2074	0.5494	0.3272	-0.4948	-0.7108
Belgium	BEL	5600001	5605520	1	1.6601	1.2587	1.1657	0.4489	0.8209	0.3349	1.4834	1.3857
Belgium	BEL	5600001	5601583	1	0.5169	-1.4479	-1.1592	0.2187	-1.1526	0.5494	-2.1355	-0.5912
Belgium	BEL	5600001	5602698	0	1.2039	0.6348	1.0108	-0.2423	-0.4409	-0.5309	-1.5848	1.1232
Belgium	BEL	5600001	5605292	0	-1.1348	-0.4314	-0.227	-0.0554	-0.0293	0.6862	0.0256	0.1216
Belgium	BEL	5600001	5602050	0	-0.7566	0.1852	0.1386	0.84	1.6925	0.9777	0.5755	2.0955
Belgium	BEL	5600001	5605538	0	-0.6804	-0.0449	0.586	-0.1373	0.6552	-0.2408	-0.3763	0.1216
Belgium	BEL	5600001	5603221	0	0.7418	-0.269	-0.227	0.272	0.1662	0.9885	-0.5178	-0.2503
Belgium	BEL	5600001	5602017	0	0.7667	-0.0862	0.1386	-0.6162	0.3488	-0.1741	-0.2857	-0.1621
Belgium	BEL	5600001	5600245	0	1.1989	-0.5058	0.9726	-0.4644	-0.4217	-0.0413	0.7264	1.1508
Belgium	BEL	5600001	5600463	0	0.7067	-0.0338	1.4187	0.8298	0.8643	-0.7847	0.3142	0.0208
Belgium	BEL	5600001	5601063	0	-0.1363	-1.3174	0.8116	0.4275	-0.2114	0.8088	1.1102	-0.8813
Belgium	BEL	5600001	5605313	0	-0.7622	1.153	1.036	0.4142	0.3576	0.3299	1.48	0.557
Belgium	BEL	5600001	5602863	0	-0.1486	1.1493	-0.4338	-0.0017	-0.3647	0.702	-0.2192	0.2224
Belgium	BEL	5600001	5603299	0	0.7804	0.7665	0.4191	-0.3501	-0.0294	-1.6678	0.2054	0.6905
Belgium	BEL	5600001	5603211	0	1.1683	-0.4314	-0.1587	-0.3708	-0.2028	-0.5309	-0.0992	-0.8028
Belgium	BEL	5600001	5603216	0	-1.3768	-0.2479	0.0226	0.1053	0.2009	0.4394	0.5755	0.9097
Belgium	BEL	5600001	5606144	0	1.1485	-0.3924	0.0226	0.1053	0.1725	-1.6678	0.5755	-0.1563
Belgium	BEL	5600001	5605798	0	1.93	2.6352	1.9359	1.7416	4.8357	-0.1222	-1.4019	1.515
Belgium	BEL	5600001	5601947	0	-0.3767	1.7162	0.0226	0.5116	1.0179	-0.5519	-0.2852	1.2147
Belgium	BEL	5600001	5606289	0	0.7533	-0.0862	0.0226	0.1092	0.3052	0.3272	0.1693	0.1216
Belgium	BEL	5600002	5602196	0	-0.068	0.631	0.7825	0.4289	1.2974	0.0272	0.5755	2.0955
Belgium	BEL	5600002	5602954	1	0.4314	-0.0862	1.9359	-0.2268	-0.4011	-0.1627	-1.5848	0.8136
Belgium	BEL	5600002	5605462	1	-0.8918		-0.3827			1.4004
Belgium	BEL	5600002	5601877	1	-1.1596	-1.1117	-0.3827	-1.4373	-0.2843			-0.6158
Belgium	BEL	5600002	5602582	1	-0.6024	-0.0862	0.0226	0.2903	0.3849	0.2987	0.5755	0.1216
Belgium	BEL	5600002	5604247	1	0.9198			0.6673	0.9813
Belgium	BEL	5600002	5604471	1	-0.1976	1.3889	-0.7638	-0.2119	-0.3511	-0.7368	0.0221	-0.4377
Belgium	BEL	5600002	5603524	1	-1.1921	0.3289		-0.7039	-0.0253	-0.8522
Belgium	BEL	5600002	5602405	1	-1.8723	-1.2055	-1.2303	0.3696	-0.1907	-0.0615	-0.3679	-1.3768
Belgium	BEL	5600002	5602020	1	1.0505	0.3984	0.4173	0.5833	0.5813	-0.7368	-0.2004	-1.1252
Belgium	BEL	5600002	5601570	1	0.3257	-0.7815	-0.5373	1.2653	-0.9612	0.028	-0.3763	0.1216
Belgium	BEL	5600002	5603744	0	1.3639	0.8043	0.8038	0.5567	0.3773	0.9475	0.6626	1.3566
Belgium	BEL	5600002	5602874	0	-0.7716	-0.0862	-0.5034	-0.214	-0.0318	-0.0569	-0.9139	-0.5251
Belgium	BEL	5600002	5603344	0	0.5739	0.4457	1.4967	0.7865	0.4413	0.6877	1.2223	1.4234
Belgium	BEL	5600002	5600274	1	0.2099	-0.5874	0.0226	0.2532	0.4628	0.6032	-0.6852	-1.0344
Belgium	BEL	5600002	5603472	1	1.2717	-0.4314	-1.0611	-0.7318	-0.7772	-0.2858	-0.4948	-0.5079
Belgium	BEL	5600002	5601959	1	-0.7242	1.153	1.9359	-1.8969	-3.7095	3.6292	2.2846	1.3857
Belgium	BEL	5600002	5600738	1	-0.5445	-2.9627	-1.1926	0.2302	-0.3134	1.1875	-0.6852	0.1216
Belgium	BEL	5600002	5600446	1	-0.3689	-0.2662	-0.691	-0.7486	-9.00E-04	-0.0336	0.5755	0.1216
Belgium	BEL	5600002	5605932	1	1.361	-0.0862	0.0226	1.1964	0.5531	1.2256	-0.1727	2.0955
Belgium	BEL	5600002	5600356	1	0.2223
Belgium	BEL	5600002	5605815	1	0.2312	-0.0862	-0.691	0.1598	0.0012	0.2704	0.0221	-0.4607
Belgium	BEL	5600002	5604696	1	-0.6695	-0.5073	0.3591	-1.0563	-0.7078	-0.2777	-0.6852	-0.1865
Belgium	BEL	5600002	5601008	1	0.0243	0.468	0.0226	-0.1802	-0.3895	0.1003	0.3482	-0.1563
Belgium	BEL	5600002	5602817	1	0.4809	-0.2479	-1.0611		-0.4903	0.7374
Belgium	BEL	5600002	5601732	1	-1.1928	-0.2479	-0.3827	1.6479	0.5288	1.673	-0.3268	0.1216
Belgium	BEL	5600002	5604745	1	0.1341	-0.0862	-1.1926	-0.0955	0.4976	1.0992	0.5755	0.1216
Belgium	BEL	5600002	5603271	1	0.1648	-0.0862	0.0226	-0.9138	-0.5096	-0.6687	0.5755	0.1216
Belgium	BEL	5600002	5606391	1	-0.8286	0.2718	-0.3802	0.4906	0.1253	1.0062	0.1922	-0.1563
Belgium	BEL	5600002	5604293	1	-0.0074	0.4098	-1.2751	-1.6841	-1.1728	-1.6678	-1.305	-1.5298
Belgium	BEL	5600002	5600998	1	-0.3608	-0.7651	1.9359	1.4024	0.9379	2.4945		-0.3514
Belgium	BEL	5600002	5601497	1	-1.125	-0.0862	0.0226	0.2216	-0.5994	0.5396	0.5755	-1.6909
Belgium	BEL	5600002	5602447	0	-0.5546	0.718	1.2899	0.2455	0.2801	0.6586	0.5826	1.3857
Belgium	BEL	5600002	5600981	0	0.2475	-0.2662	0.0226	-0.2028	-0.0623	0.7872	0.5755	0.1216
Belgium	BEL	5600002	5602605	0	-0.7962	1.127	0.0226	-0.0982	1.1226	0.6308	0.075	0.1216
Belgium	BEL	5600002	5604513	0	0.2832		-0.2737				-0.0616
Belgium	BEL	5600003	5601291	1	0.0825	-0.0862	-0.4806	-0.1147	0.0727	-0.3551	-0.3876	-0.9111
Belgium	BEL	5600003	5605055	1	0.5985	-0.0862	0.0226	-0.5249	-0.697	-0.0927	-0.1026	0.9444
Belgium	BEL	5600003	5600009	1	0.1143	-0.4998	-0.4806	-0.4923	-0.5403	-0.2979	-0.6852	-0.959
Belgium	BEL	5600003	5600287	0	0.4235	-2.9627	1.9359	0.0109	0.9408	-0.3355	-1.2665	-0.2485
Belgium	BEL	5600003	5602075	0	-0.0811	-0.2662	-1.0611	-1.2502	-0.2889	-1.6678	-0.6852	-0.7496
Belgium	BEL	5600003	5604906	1	0.5539	0.468	0.0226	0.1992	-0.7598	0.2516	-1.5848	0.1959
Belgium	BEL	5600003	5601134	1	-0.5008	-0.59	-0.9607	-0.2625	-0.6031	0.8386	-0.4801	-0.4607
Belgium	BEL	5600003	5601445	1	-0.6151	-0.4314	-0.227	-0.2323	-0.5931	0.1433	0.5755	0.1216
Belgium	BEL	5600003	5600395	1	0.4504	-0.2597	-0.3802	-0.1018	-0.8179	-1.6678	-2.1355	-1.2811
Belgium	BEL	5600003	5604301	1	0.3947	-0.891	0.8348	0.1365	-0.1322	-1.6678	-2.1355	0.6377
Belgium	BEL	5600003	5602875	1	0.5509	-0.9334	0.0226	-0.0249	-0.5333	-0.323	-1.0602	-0.8443
Belgium	BEL	5600003	5600902	1	0.2281	-0.7221	-1.3943	-0.196	-0.4406	-1.6678	-1.5848	-1.7277
Belgium	BEL	5600003	5603317	1	1.0641	-0.9015	-0.982	-0.3611	-0.3332	-0.7368	-1.5537	-1.3295
Belgium	BEL	5600003	5600381	1	-0.3634	1.7162	0.1386	-0.4785	-0.4889	0.3811	-0.6852	0.0876
Belgium	BEL	5600003	5604406	1	-0.4863	-0.7815	-0.9607	-0.2525	-0.0659	0.0013	-0.2852	-0.9299
Belgium	BEL	5600003	5604595	1	-0.9008	0.9526	1.9359	0.0807	-0.5256	0.8216	0.5755	0.2224
Belgium	BEL	5600003	5601399	1	0.7095	0.4546	0.6907	0.3342	0.6382	0.6287	0.5755	-0.5723
Belgium	BEL	5600003	5602354	1	0.0992	0.3289	0.8348	0.0409	-0.3488	0.6619	0.1701	0.1216
Belgium	BEL	5600003	5605696	1	-0.599	0.6515	-0.227	0.0647	0.2651	-0.0625	0.0221	-0.7108
Belgium	BEL	5600003	5604935	1	-0.0578	0.9304	-0.2943	-0.1681	-0.0932	0.4997	-0.3206	0.4994
Belgium	BEL	5600003	5605387	1	-0.4024	0.4546	1.2867	-0.1661	-0.6362	-0.4131	-0.5202	-0.1563
Belgium	BEL	5600003	5600670	1	0.6183	0.0666	-0.4806	-0.4261	-1.3695	0.0935	-0.3876	-0.5861
Belgium	BEL	5600003	5602923	1	0.3143	0.7308	-0.6315	0.1073	0.4286	0.7389	-0.4948	-0.5461
Belgium	BEL	5600003	5602701	1	-1.2179	2.6352	0.8348	-0.236	0.5076	0.4436	0.0447	-0.0274
Belgium	BEL	5600003	5605757	1	1.3523	-0.59	-0.691	-0.2356	-0.1999	-1.6678	-0.414	-0.4607
Belgium	BEL	5600003	5603456	1	-1.0235	-0.0862	0.0226	0.4088	0.2568	0.5383	-0.6852	-0.4607
Belgium	BEL	5600003	5600521	1	-0.8842	-1.2223	-1.1346	-0.7549	-1.3945	-0.7847	-0.7838	-1.4694
Belgium	BEL	5600003	5605350	1	0.5079	0.8046	-0.2943	-0.0605	-0.793	-0.3164	-1.5848	-0.958
Belgium	BEL	5600003	5601341	0	1.1015	1.1352	-0.9947	2.2804	0.1651	1.0062	2.4277	1.0431
Belgium	BEL	5600003	5604546	0	0.0371	-1.3106	-2.664	0.2828	-1.154	-0.182	-0.8627	-1.4276
Belgium	BEL	5600003	5603480	0	-0.2324	-0.2479	0.0226	-0.1828	-0.6867	-0.801	0.5755	0.1216
Belgium	BEL	5600003	5606256	0	0.6708	-0.7221	0.586	-0.635	-0.6488	-0.0447	0.5755	-0.1563
Belgium	BEL	5600003	5600943	0	1.5301	0.5859	-0.829	0.1147	-0.3598	0.0748	-0.2821	-0.1865
Belgium	BEL	5600003	5600139	0	-0.5482	-0.4314	0.0226	0.4017	-0.096	0.8509	0.5755	0.1216
Belgium	BEL	5600003	5601657	0	0.3421	0.8489	1.2899	-0.565	-0.1403	-0.8768	-0.6852	1.1232
Belgium	BEL	5600003	5604824	0	1.2169	0.8489	1.4967	0.3259	0.2036	0.3967	0.8038	2.0955
Belgium	BEL	5600003	5605768	0	-0.1129	0.4631	1.4967	-0.3595	0.0696	0.2466	-0.216	2.0955
Belgium	BEL	5600003	5602558	0	-0.3807	-0.2662	0.0226	0.1566	0.5571	0.5224	0.5755	0.1216
Belgium	BEL	5600003	5601663	0	0.9748	-0.0862	0.0226	0.344	0.9227	0.4894	0.5755	-0.1563
Belgium	BEL	5600003	5602088	0	0.1067	-0.2662	0.0226	-0.0187	0.172	-0.4795	-0.3912	-0.1563
Belgium	BEL	5600003	5600895	0	1.4575	0.4435	1.4967	0.3275	0.7904	0.4997	1.8077	0.4504
Belgium	BEL	5600004	5600528	1
Belgium	BEL	5600004	5600653	1
Belgium	BEL	5600004	5605693	1	1.0157	-0.2366	-0.7836	0.103	0.2177	0.3791	0.0256	-0.8936
Belgium	BEL	5600004	5602687	1	1.0153	0.4631	0.0226	0.4719	0.2635	0.1637	0.3482	-0.4607
Belgium	BEL	5600004	5606209	1	0.729	-0.2662	-0.9607	0.4744	-0.6282	0.1637	-2.1355	-0.7496
Belgium	BEL	5600004	5603190	1	0.6811	-0.2662	0.4173	0.1035	-0.3995	0.3266	0.3482	-0.4607
Belgium	BEL	5600004	5601824	1	0.7468	-0.0862	-0.5836	-0.1121	-0.4184	-0.4487	-0.1722	-0.6912
Belgium	BEL	5600004	5604820	1	1.5942	-0.2662	-1.0611	0.4343	0.4112	0.4777	-0.4771	-0.7496
Belgium	BEL	5600004	5604574	1	1.3069	0.2644	0.8116	-0.7595	-0.3335	-0.2858	-1.2106	0.557
Belgium	BEL	5600004	5600340	1	-0.451	0.6464	-0.3728	0.1544	0.3108	0.1246	-0.8657	1.2147
Belgium	BEL	5600004	5604142	1	0.163	-0.2662	0.27	0.2652	-0.2967	-0.3735	-0.3876	-0.1563
Belgium	BEL	5600004	5604864	1	0.1157	2.6352	0.1453	-0.4389	0.4452	-0.5309	0.0221	1.2147
Belgium	BEL	5600004	5606074	1	-0.6257	0.0502	-0.8561	0.4873	0.0945	0.2623	0.0256	-0.5912
Belgium	BEL	5600004	5604563	1	-0.336	1.3403	0.8116	0.1546	0.0802	0.1552	0.1701	-0.1563
Belgium	BEL	5600004	5601315	1	1.2254	0.7946	0.8038	-0.3107	-0.1257	0.2257	-0.1021	0.9097
Belgium	BEL	5600004	5601526	1
Belgium	BEL	5600004	5606121	1
Belgium	BEL	5600004	5606119	1
Belgium	BEL	5600004	5601744	1	-0.6258
Belgium	BEL	5600004	5606106	1
Belgium	BEL	5600004	5600095	1
Belgium	BEL	5600004	5601594	1	1.2334
Belgium	BEL	5600004	5600727	1	1.0068
Belgium	BEL	5600004	5600726	1
Belgium	BEL	5600004	5603350	1
Belgium	BEL	5600004	5600052	1
Belgium	BEL	5600004	5601221	0	0.5419	-0.4266	-0.9607	-0.463	-0.4251	-0.9484	0.1747	-0.5251
Belgium	BEL	5600004	5603538	0	-0.0285	-0.5743	-1.0611	-0.2304	-0.5542	-0.0927	0.2294	0.1216
Belgium	BEL	5600004	5602878	0	-0.4668	0.9484	0.7739	0.0188	-0.0882	-0.424	1.2302	0.9883
Belgium	BEL	5600004	5602030	0	0.4927	0.0502	0.0226	0.4741	0.8367	-0.2408	0.1693	2.0955
Belgium	BEL	5600004	5605841	0	1.0639	1.3403	1.4967	0.4625	1.157	0.2201	1.836	-0.6959
Belgium	BEL	5600004	5602626	0	0.4875	-0.4488	-0.227	-1.6841	-3.7095	0.6587	-0.4948	-0.5093
Belgium	BEL	5600004	5604479	0	1.2223	1.3403	0.4562	-0.1484	0.2977	0.3712	1.4841	1.2841
Belgium	BEL	5600004	5606533	0
Belgium	BEL	5600004	5603650	0	1.3201
Belgium	BEL	5600004	5605437	0	1.5108	-0.4314	-0.691	0.2117	-0.0094	-1.6454	-0.411	-0.1865
Belgium	BEL	5600004	5600881	0
Belgium	BEL	5600004	5602873	0
Belgium	BEL	5600004	5605700	0
Belgium	BEL	5600005	5601093	1	-0.4867	1.3889	0.4173	-0.0233	-0.2482	-0.3514	0.9636	0.557
Belgium	BEL	5600005	5605265	1	-0.521	1.0919	0.4135	1.154	1.01	2.2608	1.0214	0.7566
Belgium	BEL	5600005	5605490	1	1.6485	0.0789	-0.4806	-0.2166	0.7239	-1.6678	-0.5798	-0.7496
Belgium	BEL	5600005	5602656	1	1.2446	-0.4998	0.0226	0.8497	1.5714	0.9669	0.1701	0.1216
Belgium	BEL	5600005	5605176	1	-0.1058	-0.2366	-0.3802	0.2096	0.0277	0.7137	-0.3733	-0.4607
Belgium	BEL	5600005	5601035	1	0.8509	0.5946	0.4173	0.2608	-0.1425	-1.6678	-1.2871	2.0955
Belgium	BEL	5600005	5600369	1	0.9284	0.9535	-0.7902	-0.2255	-0.412	0.3998	-0.0987	0.2224
Belgium	BEL	5600005	5603880	0	-0.6721	-0.0862	0.0226	0.5395	0.3579	-0.2156	-0.1972	-0.8198
Belgium	BEL	5600005	5606175	0	0.4441	-0.4488	0.0226	-0.1654	0.0376	0.287	-0.1727	0.1959
Belgium	BEL	5600005	5600394	0	0.3913	-0.2662	0.0226	-0.1892	-0.3815	0.1527	-0.2852	-0.4607
Belgium	BEL	5600005	5603561	1	-0.6224	-0.7184	-1.6079	0.3123	-0.6788	-0.065	-0.6595	-0.8198
Belgium	BEL	5600005	5600492	1	0.8973	0.3974	0.0226	-0.6559	-0.169	-0.8768	-1.305	1.515
Belgium	BEL	5600005	5605194	1	0.092	2.6352	-0.4396	-0.5071	-0.2659	0.0467	-0.0987	0.7095
Belgium	BEL	5600005	5604271	1	0.3822	-0.2479	0.0226	0.0982	-0.1208	0.3154	-0.6852	-0.4607
Belgium	BEL	5600005	5600993	1	1.0472	0.0666	-0.2943	-0.0256	3.00E-04	0.1378	-0.3876	0.5362
Belgium	BEL	5600005	5603772	1	-1.8655	-0.4203	-0.691	-0.0564	-0.6071	-0.801	-0.2821	-1.0788
Belgium	BEL	5600005	5603515	1	0.5887	0.7914	-0.691	0.4259	0.7048	0.3368	-0.4948	-0.7496
Belgium	BEL	5600005	5604372	1	0.7433	0.3875	-0.442	-0.6846	-0.268	-1.6678	-0.2821	-0.7108
Belgium	BEL	5600005	5600477	1	0.8439	2.6352	1.1657	-0.6574	-0.0255	0.1951	2.4277	2.0955
Belgium	BEL	5600005	5604975	1	-0.399	0.0502	-1.2374	-0.2847	-0.4764	-0.2418	-0.414	-1.3017
Belgium	BEL	5600005	5605255	1	0.1553	-0.0862	0.0226	0.0099	-0.9367	-0.3973	-0.6852	-1.1252
Belgium	BEL	5600005	5605328	1	-0.8545	0.468	0.0226	-2.6893	-0.2325	-0.6687	-0.4948	-0.4607
Belgium	BEL	5600005	5605155	1	-1.0767	0.1892	-1.4928	0.1795	-0.5669	-0.1652	-2.1251	-0.3856
Belgium	BEL	5600005	5602691	1	-0.6573	1.3403	0.7162	0.5962	-0.383	-0.5141	-2.1355	0.6377
Belgium	BEL	5600005	5602928	1	-0.0349	-0.983	0.0226	-0.712	-0.7231	-0.1091	-1.5588	-0.1563
Belgium	BEL	5600005	5604826	1	1.4106	-0.4314	-0.6166	0.2923	-0.6857	-0.0816	-0.5142	0.2203
Belgium	BEL	5600005	5602216	1	1.0864	0.5228	0.0226	0.024	-0.372	0.0875	-1.5848	0.2286
Belgium	BEL	5600005	5602055	1	-0.9886	0.967	-0.227	-0.2716	0.0669	-1.6678	0.0256	-0.4607
Belgium	BEL	5600005	5605120	1	0.7679	0.96	0.6907		-0.3074	-1.6678	-0.2821	-0.2503
Belgium	BEL	5600005	5603978	1	-0.2693	-0.0862	-0.8627	0.6079	1.0626	1.1087	0.5755	-0.3297
Belgium	BEL	5600005	5600668	1	0.4757	-0.0862	-0.3802	0.7113	-0.0408	0.4394	-0.5974	-0.959
Belgium	BEL	5600005	5605981	1	0.9916	-0.0862	-1.0611	-1.3089	-0.4045	0.2472	-0.6852	-0.7496
Belgium	BEL	5600005	5602966	1	-0.7603	-0.0933	-0.8627	-0.1742	-1.0886	0.6341	-0.4771	-0.3902
Belgium	BEL	5600005	5606525	1	-0.3704	0.7789	1.1381	0.8497	0.6411	-0.424	0.5755	0.557
Belgium	BEL	5600005	5604896	1	-1.1398	-0.0862	0.0226	-0.4813	-0.7323	-0.2408	-0.6852	-0.7496
Belgium	BEL	5600005	5602526	0	-0.2419	0.3326	0.0226	0.1618	1.1272	0.0534	0.5755	0.1216
Belgium	BEL	5600005	5604695	0	-1.3521	0.9454	0.1386	-0.3698	-0.234	0.4711	-0.1026	1.0448
Belgium	BEL	5600005	5603058	0	-1.0105	0.4435	0.4173	0.0549	0.2562	-0.6274	-0.454	-0.2503
Belgium	BEL	5600005	5603401	0	0.5838	0.967	0.6496	0.1465	0.7437	0.6657	-1.1693	0.4725
Belgium	BEL	5600007	5601779	1	-1.7816	-0.0862	-0.9607	-0.7144	-1.1666	0.2881	-1.5848	0.2224
Belgium	BEL	5600007	5601664	0	0.5756	0.7062	0.1386	-0.0235	-0.0222	-1.6678	0.5755	1.0904
Belgium	BEL	5600007	5602198	1	1.3859	-0.4203	-0.335	0.0698	0.1995	-0.1443	-1.1947	2.0955
Belgium	BEL	5600007	5605247	1	1.5204	-0.3325	1.9359	0.2725	-0.0135	-7.00E-04	-2.1355	1.0448
Belgium	BEL	5600007	5602181	1	0.9799	-0.7737	-1.9803	-0.0393	-0.5207	0.1714	-2.1355	-1.3017
Belgium	BEL	5600007	5604459	1	0.5079	-0.3386	0.5833	-0.1767	-0.7773	0.2995	-1.305	0.0388
Belgium	BEL	5600007	5603973	1	-0.0613	0.0821	-0.227	0.159	-0.8331	-1.6678	-1.054	0.0738
Belgium	BEL	5600007	5600359	1	1.5793	-0.9368	-0.442	0.2769	-1.6389	-1.6678	-1.5537	-0.1563
Belgium	BEL	5600007	5605861	1	1.3662	0.0634	-0.5544	0.3211	-0.2965	0.3967	0.0444	0.1959
Belgium	BEL	5600007	5604313	1	0.3503	-0.2366	-1.6145	0.0819	-0.3379	0.1061	-0.6852	-0.7108
Belgium	BEL	5600007	5601229	1	0.6362	-0.0862	-0.7638	0.2073	-0.5095	-1.6678	-2.1355	-0.9299
Belgium	BEL	5600007	5600555	1	1.286	-0.2662	-1.0611	0.0196	-0.6067	-0.0905	-1.2835	-1.4991
Belgium	BEL	5600007	5602665	1	1.4118	-0.103	0.0226	-0.0543	0.0342	0.4835	-0.5974	0.1216
Belgium	BEL	5600007	5602280	1	0.7498	-0.8893	-0.3802	-0.4225	-0.5209	0.3866	-1.5848	-0.0604
Belgium	BEL	5600007	5604146	1	1.2725	-1.0325	-1.2567	-0.0701	-0.9864	0.4643	-1.2835	-1.2688
Belgium	BEL	5600007	5601902	1	0.9927	0.1395	-0.227	-0.1188	-0.4975	0.3967	-2.1355	-0.8443
Belgium	BEL	5600007	5601250	1	1.5253	-0.2662	-0.4806	-0.2731	-0.0567	-0.1135	-0.8041	-0.4826
Belgium	BEL	5600007	5604398	1	1.2889	0.5859	-0.7638	-0.481	-0.3364	0.1649	-1.2106	-0.6912
Belgium	BEL	5600007	5603970	1	0.5837	1.3939	0.586	-0.0351	-0.465	0.6007	-0.3907	-0.2485
Belgium	BEL	5600007	5604908	1	1.1181	-0.59	-1.0611	0.1291	-0.5049	0.3193	-1.2835	-1.2688
Belgium	BEL	5600007	5605086	1	0.8471	-0.7199	0.0226	-0.3538	-0.2037	0.1637	-0.1972	0.1216
Belgium	BEL	5600007	5604635	1	0.684	-0.2479	-0.7638	-0.1715	-0.0021	0.0234	-0.414	-0.4607
Belgium	BEL	5600007	5601740	0	0.8623	0.967	1.036	0.3139	0.6663	0.4643	0.5755	1.3857
Belgium	BEL	5600007	5601175	0	1.2684	0.7211	1.9359	-0.3457	0.4029	-1.6678	0.0553	1.4234
Belgium	BEL	5600007	5603818	0	0.9695	0.32	0.4173	0.5417	0.2205	0.6988	0.5755	0.1216
Belgium	BEL	5600007	5602285	0	1.4613	1.1132	0.7162	-0.5232	0.0565	-0.801	-0.3912	0.557
Belgium	BEL	5600007	5603678	0	1.2493	-0.2662	-0.7638	-0.4308	-0.2549	0.1037	-0.2821	-0.6762
Belgium	BEL	5600007	5605725	0	0.9942	0.5746	1.4967	-0.0809	1.1495	0.3159	-0.0585	1.1013
Belgium	BEL	5600007	5604644	0	0.62	-0.0862	0.0226	0.0074	0.1568	0.8027	-0.5832	-0.3856
Belgium	BEL	5600007	5603741	0	1.1428	-0.8977	-0.6643	-0.0155	-0.3431	-0.2408	0.1693	-0.222
Belgium	BEL	5600007	5605524	0	1.0299	-0.0966	-0.227	-0.2443	-0.5489	0.398	-1.5596	-0.0274
Belgium	BEL	5600007	5602849	0	-0.686	2.6352	1.036	0.3113	0.314	0.0234	-0.216	0.4994
Belgium	BEL	5600007	5602951	0	1.0557	-0.2662	-0.4728	0.4002	0.0998	0.4394	0.1648	-0.7887
Belgium	BEL	5600007	5602289	0	0.9949	1.1352	0.4173	-0.1702	-0.3915	0.3167	0.9677	0.1216
Belgium	BEL	5600007	5600408	0	-0.0522	0.3289	1.9359	0.3773	0.3432	0.5342	0.3482	2.0955
Belgium	BEL	5600007	5604952	0	1.3304	-0.0279	1.9359	0.4969	0.0377	0.4716	-0.309	1.1508
Belgium	BEL	5600007	5602212	0	0.8868	0.0502	0.4173	0.4236	-0.1753	0.0656	-0.9941	-0.6353
Belgium	BEL	5600007	5602460	0	-0.6844	-0.7221	-0.7638	-0.1915	0.0302	0.2393	-0.2821	-0.5251
Belgium	BEL	5600007	5603165	1	1.9081	-0.4314	0.0226	0.4063	-0.2682	0.5094	-0.216	-0.1314
Belgium	BEL	5600007	5602597	0	1.4274	-0.9433	0.7162	-0.0471	0.2467	-0.5037	-0.5178	0.1824
Belgium	BEL	5600008	5604394	1	1.132	-0.2662	-0.6587	0.167	0.1035	0.3695	-1.5848	-0.7351
Belgium	BEL	5600008	5605146	0	0.1822	0.3289	-0.4338	-0.601	-0.2774	0.0113	0.3473	-0.2709
Belgium	BEL	5600008	5605004	1	0.7436	1.3697	0.0226	0.4637	-0.3297	0.615	-0.0817	-0.1314
Belgium	BEL	5600008	5604673	1	0.0323	-0.4488	-0.9607	0.379	0.1275	0.7169	-1.0722	-1.0788
Belgium	BEL	5600008	5606522	1	1.2092	1.3403	-1.1208	0.4603	-0.0081	0.7688	-0.8627	-1.5298
Belgium	BEL	5600008	5604773	1	1.2641	2.6352	0.4173	0.5528	0.5119	0.3746	-0.1021	2.0955
Belgium	BEL	5600008	5604046	1	0.2196	0.0502	0.8348	-0.4022	-0.4053	-0.2858	-1.0722	1.0448
Belgium	BEL	5600008	5605562	1	1.2428	-0.2662	-0.9874	0.1527	-0.5308	0.2646	-2.1355	-0.4607
Belgium	BEL	5600008	5603691	1	0.758	-0.4314	-0.6315	0.1775	-0.5486	-0.0275	-0.3876	-0.7496
Belgium	BEL	5600008	5605348	1	0.0177	-0.0862	0.0226	0.2832	0.5008	0.1037	-0.4948	0.0144
Belgium	BEL	5600008	5603372	1	-0.1889	0.0789	0.0226	-0.2682	-0.5311	0.5248	0.1701	-1.7277
Belgium	BEL	5600008	5601911	1	0.7217	0.1028	-0.9084	0.0234	-0.1256	0.0638	-0.8627	-1.0788
Belgium	BEL	5600008	5605853	1	1.2551	-0.3531	-1.3943	-0.2085	-0.3749	0.1386	-1.305	-0.5079
Belgium	BEL	5600008	5604885	1	1.1805	-0.5994	0.0226	0.1185	-0.2313	0.0748	-0.8012	-0.4607
Belgium	BEL	5600008	5604699	1	1.597	-0.7815	-1.0345	0.207	-0.3417	0.0957	0.3482	-1.044
Belgium	BEL	5600008	5603669	1	1.1181	0.3326	0.4173	-0.1038	-0.0937	0.1134	-0.8012	-0.4593
Belgium	BEL	5600008	5606397	1	1.2227	-0.2662	0.0226	0.0026	0.3414	0.3743	0.0256	0.1216
Belgium	BEL	5600008	5600538	0	0.7597	0.7789	1.4967	0.5195	-0.4038	0.4546	0.3482	1.3857
Belgium	BEL	5600008	5601389	0	1.2118	-0.2479	0.0226	0.8963	0.1754	1.1842	0.5755	0.1216
Belgium	BEL	5600008	5603217	0	0.9521	-0.4314	0.0226	0.1935	0.4003	0.7946	0.1693	-0.1563
Belgium	BEL	5600008	5602929	0	0.3932	-0.5743	-0.227	0.0762	-1.0855	0.5104	-0.4771	-0.6774
Belgium	BEL	5600008	5604307	0	1.3172	-1.1881	-0.9607	0.0139	-0.4781	0.3095	-0.3912	-0.3297
Belgium	BEL	5600008	5605282	0	1.5166	-0.4314	-0.227	-0.2267	0.1714	0.5669	0.0256	0.1216
Belgium	BEL	5600008	5605307	0	0.9053	-0.0994	0.0226	0.0402	0.2322	-0.0033	-0.4948	-0.7496
Belgium	BEL	5600008	5606019	0	0.7963	0.1852	0.0226	-0.0948	0.0803	0.7742	-0.3763	0.1216
Belgium	BEL	5600008	5602649	0	1.026	-0.4314	-0.2827	0.7113	0.1284	0.5225	0.075	0.1216
Belgium	BEL	5600008	5603208	0	0.3424	0.5859	1.0433	0.1295	0.6271	0.6322	1.0854	2.0955
Belgium	BEL	5600008	5606445	0	0.1093	-0.103	-0.227	-0.2722	-0.3634	-0.087	0.3473	-0.6774
Belgium	BEL	5600008	5602471	0	0.9197	-0.2662	0.0226	0.2432	0.0897	0.3969	-0.3733	0.1216
Belgium	BEL	5600008	5603196	0	0.9822	-0.1259	0.4173	-0.3031	-0.3169	0.6729	0.9628	-0.3086
Belgium	BEL	5600008	5601962	0	1.1062	-0.0862	1.9359	-0.0336	0.6239	0.5181	0.1648	2.0955
Belgium	BEL	5600008	5606437	0	0.0907	1.031	1.4967	0.7611	2.0873	1.2863	2.4277	1.4234
Belgium	BEL	5600008	5601722	0	0.8772	0.4495	0.8348	0.2736	-0.1151	0.4939	0.3482	0.4994
Belgium	BEL	5600008	5601954	0	1.1891	0.6321	0.0226	0.2176	0.1114	0.5734	-0.6599	0.1216
Belgium	BEL	5600008	5602725	1	1.0869	0.3178	-0.732	0.1868	-0.2706	1.0592	-0.3876	-0.4607
Belgium	BEL	5600009	5603112	1	1.1636	-0.4145	1.4967	-0.1889	0.0601	0.3923	-0.216	1.1013
Belgium	BEL	5600009	5604445	0	1.1917	0.6321	0.0226	0.2341	0.9937	0.7873	-0.5178	0.1216
Belgium	BEL	5600009	5602800	1	0.5077	-0.5847	1.9359	0.4426	0.1832	0.3444	0.0256	-0.2201
Belgium	BEL	5600009	5606347	1	1.7131	-0.0862	-0.829	0.0619	-0.4294	0.228	-0.4948	-0.5251
Belgium	BEL	5600009	5601863	1	0.0185	-0.0862		-0.3435	-0.273	0.1042
Belgium	BEL	5600009	5600429	1	-0.4064	0.3875	-0.691	0.4079	-0.0114	-0.0352	-0.4948	-0.6947
Belgium	BEL	5600009	5600833	1	0.9731	-1.034	-1.4131	0.2313	-0.9566	0.4633	-1.5537	-1.0788
Belgium	BEL	5600009	5602836	1	-0.104	-0.0862	0.0226	0.1028	0.0695	-0.0468	-0.3876	-0.1865
Belgium	BEL	5600009	5600996	1	0.2698	0.7156	-0.442	0.1428	-0.2902	-0.0745	-1.5848	-0.1563
Belgium	BEL	5600009	5603862	1	1.2972	0.792		-0.1463	-0.5806	-0.1443
Belgium	BEL	5600009	5604855	1	1.1449	1.7162	1.1657	-0.0393	-0.3477	0.2511	-2.1355	-0.8802
Belgium	BEL	5600009	5604210	1	0.528	-0.1167	0.0226	-0.013	-0.3808	0.2307	0.1648	-0.1563
Belgium	BEL	5600009	5605458	1	0.5289	-0.891	-1.0611	-0.4615	-0.7677	0.2428	-0.6852	-0.1563
Belgium	BEL	5600009	5605204	1	-0.016
Belgium	BEL	5600009	5605140	1	0.0128	-0.7332	1.1381	-0.0054	-0.314	-1.6678	-1.305	0.0388
Belgium	BEL	5600009	5602351	1	1.2992	0.0527	0.4173	-0.2259	-0.4711	-0.0468	-0.8012	0.4994
Belgium	BEL	5600009	5603931	1	1.1762	-0.7737	0.0226	-0.1628	0.2003	-0.4795	-0.6852	0.1216
Belgium	BEL	5600009	5601518	1	0.5923	0.0502	-0.173	0.0012	-0.51	0.0786	-0.4336	-0.4095
Belgium	BEL	5600009	5605061	1	0.6434	-0.2662	-0.7902	0.0936	-0.4038	0.3534	-0.2852	0.1216
Belgium	BEL	5600009	5603657	1	1.2193	-0.6593	-0.3802	0.6747	0.3896	0.0234	-0.0987	-0.2503
Belgium	BEL	5600009	5600143	1	0.0934
Belgium	BEL	5600009	5605518	1	-0.9715	-0.1827	-1.2567	-0.111	-0.4533	-0.1135	-2.1355	-1.3141
Belgium	BEL	5600009	5600919	1	0.8527	0.176	1.9359	0.626	0.5632	0.9104	-0.6595	2.0955
Belgium	BEL	5600009	5601733	0	1.0317	0.3178	0.5347	0.6104	0.2567	0.7418	0.3482	0.2546
Belgium	BEL	5600009	5601681	0	1.5816	-0.7815	1.9359	1.2836	-0.0408	1.0712	0.5755	0.1216
Belgium	BEL	5600009	5606339	0	1.3411	-0.4998	0.0226	0.7113	0.112	-0.1443	-0.4948	-0.3856
Belgium	BEL	5600009	5603337	0	0.9813	2.6352	1.9359	0.5562	1.0625	0.7372	2.4277	1.515
Belgium	BEL	5600009	5600664	0	0.9766	-0.4314	0.0226	-0.1751	0.0684	0.1288	-0.9764	0.1216
Belgium	BEL	5600009	5600375	0	0.627	-0.2662	-0.6241	1.0199	0.6198	0.8162		-0.7255
Belgium	BEL	5600009	5601836	0	1.4949	0.3875	1.0955	0.4468	0.0089	0.3612	-0.1026	-0.222
Belgium	BEL	5600009	5600907	0	1.2635	-0.0862	-0.3802	-0.1598	-0.4474	0.1288	-0.3733	0.1216
Belgium	BEL	5600009	5602713	0	1.4043	-0.7938	-0.227	0.0148	0.2557	0.4711	0.1693	-0.222
Belgium	BEL	5600009	5605642	0	1.4505	2.6682		1.2836	0.5018	3.6292
Belgium	BEL	5600009	5604664	0	1.2198	-0.3501	1.9359	-0.2473	0.2162	-1.6678	0.1693	0.4994
Belgium	BEL	5600009	5605079	0	1.9371	2.6352	1.9359	0.685	1.4951	0.7448	1.4752	2.0955
Belgium	BEL	5600009	5600187	0	0.0503	-0.4488	0.0226	-0.1806	-0.0521	-0.1475	-0.7899	2.0955
Belgium	BEL	5600009	5602958	0	0.7852	0.7486	1.9359	1.2836	-0.0408	-1.5744	2.4277	2.0955
Belgium	BEL	5600009	5601215	0	1.1506	-0.103	-0.227	0.9522	1.5635	1.098	0.5755	0.1216
Belgium	BEL	5600009	5602383	0	1.1397	-2.9627	-1.1926	-1.4389	-2.2268	-0.421	-2.1355	-1.4344
Belgium	BEL	5600009	5600892	1	1.7815	-0.59	-1.2567	0.2241	-0.3117	0.4145	-2.1355	-0.1563
Belgium	BEL	5600009	5603387	0	1.4344	-0.2662	0.0226	0.1482	-0.0721	0.0234	-0.5603	-0.2485
Belgium	BEL	5600009	5602592	0	0.5566	0.3239	0.0226	0.2274	0.6566	0.6245	0.0256	0.2286
Belgium	BEL	5600010	5603709	1	-0.9526	-0.3748	-0.3802	0.5811	-0.0792	0.4164	1.0903	-0.2503
Belgium	BEL	5600010	5601362	1	-0.8573	-0.4314	0.0226	-0.416	0.064	-1.2919	0.5755	0.1216
Belgium	BEL	5600010	5605077	1	0.5675	-0.0862	0.0226	-0.6822	-0.7313	-1.6678	0.5755	0.1216
Belgium	BEL	5600010	5600599	1	-1.2743	-0.6736	-0.227	-0.2949	-1.2154	0.1325	-0.2852	-1.4637
Belgium	BEL	5600010	5606458	1	-0.5387	-1.1299	0.0226	0.2622	-0.1481	-1.2919	-1.1536	0.1216
Belgium	BEL	5600010	5605705	0	0.6312	2.6352	1.9359	-2.6893	2.0116	-0.2092	2.4277	2.0955
Belgium	BEL	5600010	5605237	0	-0.6485	0.0566	-0.3802	-0.0764	-0.0391	-0.182	-0.0553	-0.6959
Belgium	BEL	5600010	5606311	1	1.4699	-0.4314	-0.691	-0.1649	-0.3173	-0.2607	-0.9729	-0.8563
Belgium	BEL	5600010	5603981	1	-0.5105	0.5091	0.0226	-0.4504	-0.8023	0.227	0.5755	0.1216
Belgium	BEL	5600010	5600276	1	-0.5383	-0.2479	-0.227	0.6064	0.228	0.1071	-0.4801	-0.1563
Belgium	BEL	5600010	5601605	1	-0.6938
Belgium	BEL	5600010	5603976	1	-0.9972	-1.0705	-0.691	0.2465	-0.4779	-0.4795	-0.0823	0.1216
Belgium	BEL	5600010	5600134	1	0.4679	0.2086	0.0226	0.7116	0.787	-0.12	-0.5832	-0.7496
Belgium	BEL	5600010	5605054	1	0.816	0.2718	-0.227	-0.1889	0.0229	-1.6678	-0.6881	-0.6353
Belgium	BEL	5600010	5606461	1	0.683	-0.269	-0.7573	-0.3249	-0.5492	-0.9484	-0.6852	-0.7496
Belgium	BEL	5600010	5605321	1	0.7375	-0.4314	-0.4728	0.2944	0.2524	0.4152	0.3482	-0.5912
Belgium	BEL	5600010	5603787	1	-0.8441	-0.4998	-0.227	0.6953	0.1546	0.4131	-0.216	-0.1563
Belgium	BEL	5600010	5603643	1	1.182	1.7671	0.586	0.3903	0.1667	0.4181	-0.4545	-0.6195
Belgium	BEL	5600010	5605506	1	-1.4165	-0.2662	0.0226	0.4725	0.2051	0.8436	0.5755	-0.2503
Belgium	BEL	5600010	5605584	1	0.0282	-0.2662	-0.7638	0.5922	0.7363	0.0903	0.5755	-0.8198
Belgium	BEL	5600010	5604221	1	0.9963	-0.0862	0.0226	0.2087	-0.4848	0.2194	0.3482	-0.4607
Belgium	BEL	5600010	5603290	1	-0.0022	-0.165	-0.5907	0.3015	0.2213	0.0786	-0.4771	-0.3856
Belgium	BEL	5600010	5605872	1	-0.3013	-0.8264	0.0226	0.2154	0.5608	0.2101	-0.6852	0.1216
Belgium	BEL	5600010	5601055	1	0.8244	-0.4314	0.0226	-0.2378	-0.5761	0.1288	-0.4771	-0.2503
Belgium	BEL	5600010	5601760	1	-1.1588	-0.4203	-0.9624	-0.2906	-0.5558	0.3077	0.5755	-0.4607
Belgium	BEL	5600010	5606441	1	-0.2795	0.2879	-0.9624	0.8823	0.0541	0.3201	-2.1355	-0.477
Belgium	BEL	5600010	5602595	1	0.6639	-0.0862	0.0226	-0.414	-0.9289	0.299	-0.6852	-0.8936
Belgium	BEL	5600010	5602617	1	0.9615	-0.983	-1.0611	-0.0602	-0.7133	0.3711	-0.6852	-0.7496
Belgium	BEL	5600010	5604140	1	0.6615	0.0467	-0.829	0.234	0.3937	-0.0408	-0.3876	-0.8198
Belgium	BEL	5600010	5602256	1	1.313	-0.4174	-1.5179	-1.0129	-1.2692	-1.6678	-0.8627	-2.5027
Belgium	BEL	5600010	5603433	1	0.4871	-0.0862	1.0108	-0.1575	-0.6346	-0.1845	0.1701	-0.2503
Belgium	BEL	5600010	5603336	0	0.7794	-0.1854	1.9359	0.1618	0.1362	0.4874	-0.0415	2.0955
Belgium	BEL	5600010	5605116	0	0.6397	0.2532	1.9359	-0.2446	-0.0383	0.0234	-0.5858	2.0955
Belgium	BEL	5600010	5603148	0	1.3058	0.468	0.4173	-0.4344	-0.0628	0.2338	0.0256	-0.1563
Belgium	BEL	5600010	5602804	0	-0.0341	-0.7353	-0.8609	1.0731	0.2769	0.3318	-0.5001	-0.2485
Belgium	BEL	5600010	5605414	0	-0.9569	0.0467	0.4173	-1.4373	-0.5668	-1.6678	-0.1026	-0.1865
Belgium	BEL	5600010	5602637	0	0.779	0.8655	1.9359	-0.0781	0.2744	-0.4795	0.1693	1.515
Belgium	BEL	5600010	5604782	0	1.3734	0.1395	0.1386	-0.2485	-0.224	-0.182	0.1472	0.7627
Belgium	BEL	5600010	5601906	1	1.0038	0.1261	0.6407	0.0873	0.2783	0.4374	0.5755	1.0431
Belgium	BEL	5600010	5605671	0	1.5932	-0.847	0.0226	0.1133	0.441	0.3963	0.0254	2.0955
Belgium	BEL	5600011	5602310	1	1.002	-0.4314	-0.7638	-0.1373	-0.5431	-0.0468	-0.8041	-0.8119
Belgium	BEL	5600011	5604234	1	0.2888	-0.8305	0.6377	0.241	0.3747	-0.2154	-0.6852	0.8375
Belgium	BEL	5600011	5602305	0	1.6002	0.7789	1.9359	0.3014	0.8037	0.4656	2.4281	1.0582
Belgium	BEL	5600011	5602999	0	1.1879	0.0527	0.7398	0.3152	0.5375	0.5733	-2.1355	-0.0274
Belgium	BEL	5600011	5601735	0	1.00E-04	-0.983	0.0226	0.5683	0.6434	0.4428	0.5755	-0.1563
Belgium	BEL	5600011	5604303	1	1.3204	0.7946	0.4173	0.0437	-0.1033	0.6056	-0.6852	-0.2503
Belgium	BEL	5600011	5604941	1	1.0958	-0.6593	0.0226	-0.0544	-1.0922	0.7325	-2.1355	-0.4607
Belgium	BEL	5600011	5605695	1	1.4566	0.3289	-0.7902	-0.0678	-0.3019	-0.1467	-0.2821	0.7627
Belgium	BEL	5600011	5603451	1	1.075	0.4435	-0.6315	-0.4258	-0.8256	0.0545	-0.454	-0.8198
Belgium	BEL	5600011	5601414	1	1.2673	0.7308	0.8877	0.1079	0.4725	0.6992	-0.5798	0.9097
Belgium	BEL	5600011	5606115	1	0.7263	-0.0029	0.0226	0.4248	-0.2395	0.6813	0.3482	-0.1563
Belgium	BEL	5600011	5603699	1	0.8508	0.215	-1.3074	0.4975	-0.0614	0.5766	0.1701	-1.6076
Belgium	BEL	5600011	5603977	1	1.7428	-0.4343	0.0226	0.2828	0.4517	-0.2785	-0.5798	2.0955
Belgium	BEL	5600011	5602707	1	1.9907	0.3803	-0.3048	-0.4308	0.5613	0.1055	-0.4771	0.3236
Belgium	BEL	5600011	5601589	1	1.3067	0.5179	-0.7638	-0.3252	-0.3996	-0.7054	-1.4867	-0.1563
Belgium	BEL	5600011	5601560	1	0.078	0.0402	0.4173	-0.1899	0.2203	0.4874	-0.7838	0.557
Belgium	BEL	5600011	5601630	1	0.3458	-0.2662	-0.3802	-0.174	-0.0485	-0.5933	-0.6852	-0.0867
Belgium	BEL	5600011	5605563	1	-0.0601	1.3939	0.7162	0.2904	-0.1375	-0.5676	-0.4771	1.1232
Belgium	BEL	5600011	5605603	1	-0.8104	0.2695	0.0226	-0.688	-0.5611	-0.421	-0.6852	-0.1865
Belgium	BEL	5600011	5601393	1	1.3945	-0.5847	-1.1801	-0.1405	0.4228	-0.0761	-0.6852	-0.942
Belgium	BEL	5600011	5601027	1	1.71	-0.103	-0.3048	-0.1608	-0.3424	-0.0127	-1.2835	0.557
Belgium	BEL	5600011	5602489	1	1.5644	-0.3401	-0.8489	0.1466	-0.2746	0.3967	-0.9936	-0.1563
Belgium	BEL	5600011	5604581	0	0.5886	-0.0357	0.6496	0.5483	-0.251	0.4145	-0.0379	-0.2995
Belgium	BEL	5600011	5603573	0	1.4559	-0.983	-0.5034	-0.1283	-0.6029	-1.6678	-0.6852	-1.1252
Belgium	BEL	5600011	5600598	0	0.508	-0.4136	0.0226	-0.4364	-0.2404	0.0287	0.5755	-0.2503
Belgium	BEL	5600011	5602094	0	-0.6281	0.6464	0.4173	0.1929	0.027	-0.6274	0.5755	-0.4607
Belgium	BEL	5600011	5605855	0	0.372	0.7665	0.8877	-0.237	0.2273	-1.6678	0.2587	1.2147
Belgium	BEL	5600011	5601085	0	-0.173	-0.2662	0.0226	0.7223	0.3821	-0.032	-1.5596	0.1216
Belgium	BEL	5600011	5600402	0	1.0478	-0.1968	-0.1587	0.3776	0.7866	0.544	-0.6599	0.2546
Belgium	BEL	5600011	5604326	0	1.5422	-0.0201	-0.227	0.0275	0.4321	0.4145	-0.1727	2.0955
Belgium	BEL	5600011	5603742	0	1.5324	-0.983	0.0226	0.4247	-0.1651	0.1995	0.3482	-0.1563
Belgium	BEL	5600011	5602157	0	1.241	-0.4314	0.586	-0.6531	0.2377	0.3967	-0.1727	-0.1563
Belgium	BEL	5600011	5601674	0	0.7067	0.8762	0.4173	0.7067	1.0904	0.4106	0.5755	0.557
Belgium	BEL	5600011	5603329	0	0.8535	-0.9906	-0.8627	-0.7754	-0.9975	-0.1452	-0.8627	-0.6073
Belgium	BEL	5600011	5600973	0	0.8101	-0.8785	0.8801	1.2495	0.4421	-0.421	0.075	0.9888
Belgium	BEL	5600011	5606438	0	1.1419	-0.7221	-0.9874	-0.4562	-0.998	-0.4173	0.1693	-0.2503
Belgium	BEL	5600011	5600082	0	-0.6705	-0.5994	0.0226	0.3218	-0.3183	0.1307	0.5755	0.5553
Belgium	BEL	5600011	5600386	0	0.5175	-0.7221	-0.7638	0.0383	0.0706	-0.1556	-0.414	-1.2688
Belgium	BEL	5600011	5602250	0	0.5598	2.6352	0.4173	0.1466	0.3763	0.3551	-0.0379	2.0955
Belgium	BEL	5600011	5601715	0	1.398	0.1852	1.9359	-0.393	-0.3125	-0.323	0.8038	2.0955
Belgium	BEL	5600012	5600324	1	-0.811
Belgium	BEL	5600012	5605151	1	1.1746	0.967	0.0226	-1.1025	-0.0167	-0.4384	0.5755	-0.7496
Belgium	BEL	5600012	5602876	1	-0.1991	-0.5673	-1.5179	-0.4779	-0.926	-0.4393	-0.6658	-1.1252
Belgium	BEL	5600012	5600718	1	-0.5074	0.0789		0.0026	-0.8107	-0.3205
Belgium	BEL	5600012	5604648	0	0.7351	-0.0862	-0.4728	0.1611	-0.2221	0.7738	-0.4358	-0.5652
Belgium	BEL	5600012	5605778	0	-0.9998	1.3697	1.9359	0.959	0.4282	1.5258	1.4995	2.0955
Belgium	BEL	5600012	5600836	0	-0.2454
Belgium	BEL	5600012	5601034	0	-1.0081	0.524	0.0226	0.7113	0.7554	-0.1728	0.075	0.1907
Belgium	BEL	5600012	5605720	0	0.5654	2.6352	0.8348	0.2894	1.4047	0.9126	1.6922	1.1232
Belgium	BEL	5600012	5600432	1	-0.7793
Belgium	BEL	5600012	5601876	1	0.6311	-0.0862	0.1386	0.3853	0.0533	0.6551	0.5755	0.1216
Belgium	BEL	5600012	5606421	1	-0.463	-0.0862	-0.7638	0.4378	-0.1652	0.6126	-0.6852	0.1216
Belgium	BEL	5600012	5606170	1	1.0042	0.5946	0.0226	0.2935	-0.3245	1.1781	-0.4948	0.1959
Belgium	BEL	5600012	5601780	1	0.7642	0.9484	-0.732	0.4402	-0.1069	0.6066	0.1322	0.2224
Belgium	BEL	5600012	5605570	1	-0.4328	0.2683	0.6825	-0.3421	0.2692	0.1541	-0.9568	1.1232
Belgium	BEL	5600012	5602760	1	-0.974						-2.1355	-2.5027
Belgium	BEL	5600012	5605229	1	-0.0234	-1.4787	-2.664	1.2836	0.8779	1.5721		-2.5027
Belgium	BEL	5600012	5600821	1	-0.3224
Belgium	BEL	5600012	5603262	1	0.4205	-0.2806	-0.6976	0.251	1.0728	-1.4875	0.5755	-1.1654
Belgium	BEL	5600012	5602389	1	0.9604	0.3427	0.1386	-0.0068	-0.2504	0.4967	-0.0667	0.1216
Belgium	BEL	5600012	5602843	0	0.641	0.9454	-0.227	0.2516	0.178	0.5341	-0.5832	0.0657
Belgium	BEL	5600012	5604779	0	-0.0993	-0.6593	0.6407	2.0313	2.0069	2.3316	0.3415	0.0915
Belgium	BEL	5600012	5604511	0	-0.6423	0.468	0.0226	0.5845	0.1209	0.4702	0.075	-0.1563
Belgium	BEL	5600012	5604265	0	0.8719	-0.2662	0.0226	0.044	0.7841	-0.08	-0.1727	-0.1563
Belgium	BEL	5600013	5605553	1	0.087	-0.0862	-1.0611	-0.1982	-0.6073	-0.1845	-1.1908	-0.1865
Belgium	BEL	5600013	5600622	1	0.2638		-1.1926	3.6039	-0.4682	-1.6678	-0.6852	-1.1252
Belgium	BEL	5600013	5603600	1	0.0903	0.7825	-0.227	0.5608	0.2666	0.28	-0.1972	-0.4607
Belgium	BEL	5600013	5604364	1	-0.0768	1.153	1.4967	0.2661	-0.3292	0.4569	-0.9711	0.5823
Belgium	BEL	5600013	5604226	1	1.1757	0.0634	-0.5836	0.3223	0.006	0.8686	-0.1689	-0.1563
Belgium	BEL	5600013	5603450	1	1.1627	-0.0071	-0.9607	0.71	0.2055	0.8027	-0.2821	-0.4607
Belgium	BEL	5600013	5603438	1	0.1618	-0.0862	-0.227	0.2712	0.3837	0.8884	0.1693	-0.1563
Belgium	BEL	5600013	5601042	1	0.0874	0.96	0.1386	0.5232	-0.2418	1.0025	0.1693	0.9097
Belgium	BEL	5600013	5606375	1	-0.6237	0.468	-0.8627	-0.132	-0.6567	-0.182	-2.1355	-1.0788
Belgium	BEL	5600013	5600237	1	-0.2631	-0.59	-1.161	-0.1905	0.0049	-0.0442	-2.1355	-1.1902
Belgium	BEL	5600013	5601376	1	0.6815	-0.2662	0.0226	0.3256	0.3225	0.5587	-0.3268	0.1216
Belgium	BEL	5600013	5602133	1	1.0671	-0.0862	0.0226	0.3127	-0.4011	0.3272	-0.7897	-0.1563
Belgium	BEL	5600013	5600097	1	-1.2714	-0.0862	-0.5034	-0.0779	0.2881	1.032	-0.6852	-0.4607
Belgium	BEL	5600013	5604888	1	-0.3711	0.5266	0.0226	0.3688	-0.3405	-7.00E-04	-0.6852	-0.8119
Belgium	BEL	5600013	5600474	1	0.9037	-0.4203	-0.5034	-0.5787	-0.0904	-0.8849	-2.1355	-0.1563
Belgium	BEL	5600013	5604405	1	-0.9375	0.2032	-0.227	-0.2139	-0.3011	-0.1409	-0.1026	-0.3297
Belgium	BEL	5600013	5603267	1	1.2799	-1.1429	-1.0611	0.3531	-0.3437	0.6488	-0.6852	0.1959
Belgium	BEL	5600013	5605999	1	-0.5848	-0.2662	0.0226	0.0653	-0.1396	0.8027	-0.1021	0.1216
Belgium	BEL	5600013	5600130	1	1.4454	0.5836	1.4967	0.4498	0.093	0.7303	-0.3206	0.1216
Belgium	BEL	5600013	5605774	1	1.1461	-0.4314	0.0226	0.9742	0.3727	0.878	0.5755	0.1216
Belgium	BEL	5600013	5600040	1	0.9589	0.3875	-0.4806	0.6329	0.0224	0.7325	0.3482	-0.6959
Belgium	BEL	5600013	5600282	0	1.3692	-0.2662	1.2899	0.4764	0.6382	0.6265	-0.309	0.1216
Belgium	BEL	5600013	5600923	0	0.6747	-0.0994	0.6407	0.4328	0.6303	0.6984	-0.309	2.0955
Belgium	BEL	5600013	5604216	0	0.8069	-0.59	-0.691	-1.3102	0.3316	0.3393	-0.176	-0.6353
Belgium	BEL	5600013	5602070	0	1.5293	0.67	-0.442	0.4578	0.2056	0.7456	0.9911	0.1216
Belgium	BEL	5600013	5603517	0	0.5606	2.6352	1.9359	0.003	-0.7897	-0.4487	0.5755	-0.2503
Belgium	BEL	5600013	5606284	0	1.3604	-0.3457	-0.4806	0.148	-0.2308	0.6577	0.3482	0.5553
Belgium	BEL	5600013	5604361	0	-0.3352	0.7763	-0.3048	0.3331	0.5267	0.3109	0.5837	1.515
Belgium	BEL	5600013	5600657	0	1.1846	0.3875	0.4173	0.1466	0.4475	0.6595	0.0256	-0.4607
Belgium	BEL	5600013	5603327	0	1.416	-0.0862	0.0226	0.0576	0.0226	0.3043	0.1693	-0.1563
Belgium	BEL	5600013	5603915	0	1.2339	-0.0862	1.1657	0.1464	0.1998	0.9723	0.7679	2.0955
Belgium	BEL	5600013	5601601	0	0.7823	-0.0862	0.0226	0.7113	0.2989	1.0062	0.9628	0.1216
Belgium	BEL	5600013	5601626	0	-0.3362	-0.2662	-0.9607	0.4219	-0.5038	-0.1665	0.5755	-0.2503
Belgium	BEL	5600013	5603033	0	-0.4804	0.0502	0.0226	-0.4878	0.173	0.5594	0.5755	0.4504
Belgium	BEL	5600013	5604475	0	0.7836	-0.59	0.0226	-0.3908	-0.3312	0.2995	0.5755	0.1216
Belgium	BEL	5600013	5604514	0	-0.599	-0.0966	0.0226	-0.1864	0.378	-0.0468	0.1648	0.7627
Belgium	BEL	5600013	5600711	0	-1.3455	-0.2662	-0.7902	0.9812	0.8171	1.0605	-0.6852	-0.959
Belgium	BEL	5600013	5601662	0	0.0834	-0.0862	0.0226		0.0573	0.3714	-0.3763	-0.2503
Belgium	BEL	5600013	5606179	0	1.3316	-0.8264	0.0226	1.1917	-0.2112	0.284	0.3482	0.1216
Belgium	BEL	5600013	5603170	0	0.2304	0.8489	0.4173	0.3849	-0.2016	0.519	1.1171	0.1216
Belgium	BEL	5600013	5604853	0	0.9083	0.7825	0.0226	-0.308	0.1336	0.662	0.1693	-0.7496
Belgium	BEL	5600014	5604188	1	-0.8157
Belgium	BEL	5600015	5604059	1	0.3944	-1.1429	1.1381	0.9897	0.7279	1.4083	0.1693	1.2822
Belgium	BEL	5600015	5603195	0	-0.9288	-0.4174	0.0226	0.0535	0.0331	0.0521	0.5755	0.1216
Belgium	BEL	5600015	5601857	1	0.023	1.7162	-0.732	0.2273	0.4173	0.4743	-0.4948	-0.2503
Belgium	BEL	5600015	5604038	1	0.2938	1.2587	-0.6315	0.2932	0.0539	0.0539	0.5837	-0.2485
Belgium	BEL	5600015	5605679	1	0.2768	-0.4314	-0.227	0.0765	0.0308	-0.1296	-0.6007	0.1216
Belgium	BEL	5600015	5600984	1	1.2691	-0.0862	0.0226	0.6423	0.4157	1.0663	0.5755	0.4504
Belgium	BEL	5600015	5605970	1	0.5582	2.6352	1.1381	0.174	-0.176	-0.5309	-2.1355	-1.2965
Belgium	BEL	5600015	5602488	1	-0.491	-0.0862	-0.127	0.8206	1.1758	1.845	1.2607	0.8567
Belgium	BEL	5600015	5605343	0	-1.0136	1.1132	-1.1394	0.8049	-0.8115	1.116	-0.3733	1.2147
Belgium	BEL	5600015	5603021	0	0.9961	-0.0176	-0.6116	0.6991	0.1021	1.0601	-0.1026	-0.4607
Belgium	BEL	5600015	5604984	0	0.75	0.1411	1.036	0.2004	2.4817	0.858	1.5037	2.0955
Belgium	BEL	5600015	5603210	0	0.8405	-1.073	-1.1545	0.3542	-0.5647	0.9697	-0.178	-0.8072
Belgium	BEL	5600015	5606532	0	0.0448	1.3697	1.4967	0.9878	0.7507	1.6548	1.6338	0.1739
Belgium	BEL	5600015	5603115	0	-0.2093	0.32	1.4967	0.0167	-0.0376	-0.1135	0.3473	2.0955
Belgium	BEL	5600015	5601661	0	0.5739	-0.0862	0.0226	0.7017	0.0652	0.8884	0.3482	0.1216
Belgium	BEL	5600015	5602513	1	0.1969	0.7634	-0.7176	0.2263	0.5387	0.8558	-2.1355	1.2147
Belgium	BEL	5600015	5605521	1	0.0632	-2.9627	0.0226	0.2532	-0.4586	-1.6678	0.5755	-0.2503
Belgium	BEL	5600015	5602693	1	-0.012	-0.2479	-0.5034	0.0437	-0.6029	0.4846	-0.4948	-0.1563
Belgium	BEL	5600015	5600565	1	0.439	-0.4203	-0.227	0.7454	0.0623	-0.2322	-0.2852	-0.7496
Belgium	BEL	5600015	5601038	1	-0.1591	0.4121	-0.7638	0.0343	-0.682	0.8998	-0.3237	-0.0867
Belgium	BEL	5600015	5602534	1	0.9614	0.9484	1.036	-0.1027	-0.3482	0.0812	-0.4801	0.4504
Belgium	BEL	5600015	5600447	1	0.8494	-0.0862	-0.7249	0.0401	-0.3104	-0.5309	-1.1908	-0.9111
Belgium	BEL	5600015	5603177	1	-1.1559	-0.5994	-0.5907	-1.0608	-1.3381	-1.6678	-1.0753	-0.8443
Belgium	BEL	5600015	5602166	1	1.1773	-0.3285	-0.4659	0.1483	-0.4213	-0.0185	-1.0602	-0.7108
Belgium	BEL	5600015	5605317	1	-0.3546	2.6352	0.4173	0.2426	-0.0307	0.8488	-0.6852	-1.5298
Belgium	BEL	5600015	5603652	1	-0.8187	-1.3084		0.7809	-0.3286	1.0245	0.5755
Belgium	BEL	5600015	5601077	0	0.4954	-0.0862	0.4173	-0.0053	-0.1724	0.6932	0.5755	0.1216
Belgium	BEL	5600015	5603340	0	0.7921	-0.9427	0.0226	1.2836	0.8779	-1.6678	0.5755	0.1216
Belgium	BEL	5600015	5601512	0	-0.7995	0.9535	1.9359	-0.1021	0.4883	0.4158	1.5037	2.0955
Belgium	BEL	5600015	5600732	0	-0.1214	-0.4501	1.9359	3.6039	1.1649	-0.4384	1.1171	0.9444
Belgium	BEL	5600015	5600842	0	0.9567	-0.0862	0.0226	-0.1287	0.9544	0.3809	0.1648	-0.222
Belgium	BEL	5600015	5601413	0	0.9606	-0.59	-1.9313	0.1895	0.047	-0.5676	-1.1229	-1.5298
Belgium	BEL	5600015	5602767	0	1.3063	1.7162	-0.3048	0.1053	1.8172	0.0394	0.3768	1.2147
Belgium	BEL	5600015	5600438	0	0.9731	-0.0862	0.0226	1.2836	1.8054	1.5721	-0.9764	-1.1252
Belgium	BEL	5600015	5606369	0	-0.9322	-0.2662	0.0226	3.6039	0.5433	0.5413	0.5755	0.1216
Belgium	BEL	5600015	5600951	0	1.4317	0.7789	0.586	0.9769	3.5634	0.1794	2.4277	0.4504
Belgium	BEL	5600015	5606011	0	0.9181	-0.7915	0.231	0.1391	-0.3126	-0.218	-0.7477	0.3236
Belgium	BEL	5600015	5605806	0	-0.6973	0.3101	1.0433	0.1902	0.3889	0.5406	0.7264	-1.0061
Belgium	BEL	5600015	5602704	0	-0.1249	0.9349	-1.5553	-0.1109	-0.426	0.408	-2.1355	-1.5298
Belgium	BEL	5600016	5604410	1	1.2112	-0.0862	-0.691		-0.2289	0.2876	0.3482
Belgium	BEL	5600016	5600511	1	0.1724	-0.4314	-0.7638	-0.7228	-0.4049	-1.6678	-0.6852	-0.3297
Belgium	BEL	5600016	5604351	1	0.4405	-0.8328	-0.7836	0.3815	-1.2667	-0.8294
Belgium	BEL	5600016	5601534	1	1.2578	-0.2479	0.0226	0.2947	-0.0754	-0.0175	0.1701	0.0484
Belgium	BEL	5600016	5603426	1	0.9271	-0.165	1.1381	0.0625	0.0321	-0.6197	-0.2852	0.2546
Belgium	BEL	5600016	5605028	1	-0.2254	-0.6447	0.0226	0.7526	-0.2703	0.4763	0.5755	-0.3297
Belgium	BEL	5600016	5602337	1	-0.2965	-0.2662	-0.3802	0.0815	-0.0072	-0.1443	1.4995	0.0122
Belgium	BEL	5600016	5600221	1	-0.5698	-0.2479	-0.227	0.1636	-0.1784	0.1078	0.5755	-0.4607
Belgium	BEL	5600016	5605072	1	1.1805	-0.2662	-0.3802	0.0061	-0.1937	-0.0255	0.5755	0.1216
Belgium	BEL	5600016	5600379	1	0.511	1.2587	0.3461	0.5987	-0.0629	-1.6678	0.3482	-0.6959
Belgium	BEL	5600016	5606477	1	-0.7943		1.9359		-1.0911
Belgium	BEL	5600016	5600611	0	-0.3377	-0.013	0.8877	0.9405	0.3232	-1.6678	1.4793	2.0955
Belgium	BEL	5600016	5606431	0	1.3712	-0.0862	0.0226	0.8053	0.6501	-1.6678	0.5755	0.1216
Belgium	BEL	5600016	5601990	0	0.2465	-0.4314	0.0226	0.6759	0.6993	-0.0499	0.5755	0.1216
Belgium	BEL	5600016	5602462	0	0.0017	0.5946	0.8348	0.8795	0.8189	-0.219	0.5755	0.4994
Belgium	BEL	5600016	5603928	0	1.0202	-0.0862	0.0226	1.2836	1.1607	1.5105	0.5755	0.1216
Belgium	BEL	5600016	5602335	1	0.673	1.7671	0.6755	0.2194	0.4662	0.6039	1.1102	0.1216
Belgium	BEL	5600016	5600603	1	0.5508	-0.0862	-0.8627	-0.4076	-0.3597	0.3801	0.0256	-0.5251
Belgium	BEL	5600016	5603293	1	-0.1548	-0.2662	-0.227	0.3665	0.0618	-0.3735	-0.414	-0.1563
Belgium	BEL	5600016	5604428	1	0.1071	-0.0862	0.4173	0.0866	-0.3309	0.4482	-0.4948	0.1959
Belgium	BEL	5600016	5605008	1	0.3854	-0.6501	0.0226	-0.8975	-0.8469	-0.7368	-2.1355	-0.3856
Belgium	BEL	5600016	5600285	1	0.286
Belgium	BEL	5600016	5601768	1	-0.1817	-0.269	-0.227	-0.2005	-0.238	-0.5569	-0.1972	0.4994
Belgium	BEL	5600016	5605589	1	1.2328	-0.4244	-0.9607	-0.306	-0.3985	-0.5933	-2.1355	-0.5461
Belgium	BEL	5600016	5605406	1	1.3243	-0.4998	0.0226	0.2932	0.0757	-1.0529	-0.4948	0.2286
Belgium	BEL	5600016	5603656	0	0.2905	0.1892	0.0226	-0.1196	-0.4389	0.3308	0.1922	0.1907
Belgium	BEL	5600016	5604413	0	0.6725	-1.2223	-0.7539	-0.3666	-0.1631	-0.7075	-1.5022	-0.7496
Belgium	BEL	5600016	5605152	0	1.3602	-0.6593	0.0226	0.273	-0.1124	-1.6678	0.5755	0.1216
Belgium	BEL	5600016	5604788	0	1.2169	-0.0862	0.0226	0.5918	0.4693	-0.226	-2.1355	-0.3856
Belgium	BEL	5600016	5606469	0	1.5029	-0.0862	0.0226	3.6039	-3.7095	-1.6678	0.5755	0.1216
Belgium	BEL	5600016	5604167	0	0.7306	-0.4314	0.0226	-0.6958	-0.3979	-0.801	-0.3907	0.1216
Belgium	BEL	5600016	5600490	0	-0.6609	-0.4005	-0.127	1.4965	0.2266	1.0995	0.0074	-0.5251
Belgium	BEL	5600016	5603312	0	1.144	-0.2662	0.0226	3.6039	3.4299	3.6292	0.3482	0.1216
Belgium	BEL	5600016	5600647	0	1.1822	-0.4488	-0.227	-0.9848	-0.4265	-1.6678	-0.2821	0.6361
Belgium	BEL	5600016	5601070	0	0.9636	-0.2662	0.0226	0.3629	0.2685	0.2773	0.5755	-0.4607
Belgium	BEL	5600016	5603743	0	1.4153	-0.4314	0.0226	-0.1079	-0.7418	-0.801	0.5755	-0.2503
Belgium	BEL	5600016	5601191	0	0.0484
Belgium	BEL	5600016	5605407	1	1.2004	-0.891		-0.3252	-0.4103	-1.6678
Belgium	BEL	5600017	5602027	1	0.1294	-0.0862	-0.4806	0.566	0.481	0.4239	-0.176	0.1216
Belgium	BEL	5600017	5600241	1	0.5861	-0.6616	-0.511	-0.8283	-1.4514	-1.6678	-0.7867	-0.4377
Belgium	BEL	5600017	5605468	0	0.1318	-0.8494	-0.6843	1.3036	2.9866	-1.6678	-0.1727	-0.3086
Belgium	BEL	5600017	5604092	0	1.2633	-0.1167	0.8038	-0.0346	0.0221	-0.0468	0.0254	-0.1929
Belgium	BEL	5600018	5600755	0	-0.3684
Belgium	BEL	5600018	5602828	0	-0.9675	2.6352	1.9359	3.6039	4.8357	3.6292	2.4277	2.0955
Belgium	BEL	5600018	5601255	1	0.4006
Belgium	BEL	5600018	5604109	0	-0.2931	0.5859	0.9726	0.7719	0.4835	0.9816	1.656	2.0955
Belgium	BEL	5600018	5600597	0	-0.151
Belgium	BEL	5600018	5605441	0	0.9464
Belgium	BEL	5600018	5605304	0	-1.0096
Belgium	BEL	5600018	5603263	0
Belgium	BEL	5600018	5603483	0	-0.613	2.6352		1.2656	0.6999	1.5721
Belgium	BEL	5600018	5603275	0	-0.8294				-0.2853
Belgium	BEL	5600018	5601716	0	-0.867
Belgium	BEL	5600018	5605027	0	-0.0843	-0.0862	0.0226	0.7113	-0.0408	1.0062	0.5755	0.1216
Belgium	BEL	5600018	5604565	0	-0.2761	-0.1968	0.0226	0.0318	0.0141	-1.6678	-0.8686	-1.2058
Belgium	BEL	5600018	5604284	0	0.2801	-0.0862	0.0226	1.0219	0.6199	1.4726	1.3656	0.1216
Belgium	BEL	5600018	5603529	0	-0.6707	-1.0267	0.0226	1.2836	0.7196	1.5721	0.5755	0.9444
Belgium	BEL	5600018	5604550	0	0.5268	-0.0862	0.0226	0.2587	0.1518	1.0062	0.1693	-0.2503
Belgium	BEL	5600018	5602371	0	-1.0404	0.468	-0.7638	-2.6893	-0.2082	-0.1985	-0.6378	-1.0494
Belgium	BEL	5600018	5600700	0	0.9226
Belgium	BEL	5600018	5602732	0	-0.8113			0.9177	0.9805
Belgium	BEL	5600018	5605484	0	0.3024				0.0245
Belgium	BEL	5600018	5604862	0		-1.2537			0.2758
Belgium	BEL	5600018	5603761	0	0.9446				1.0331
Belgium	BEL	5600018	5605867	0	-0.2262	-0.0862	-0.0154	0.7113	0.8779	1.0062	0.5755	0.1216
Belgium	BEL	5600018	5603228	0	0.7829	2.6352	0.7162	3.6039	4.8357	0.7694	0.5755	1.2841
Belgium	BEL	5600018	5601721	0	0.4355
Belgium	BEL	5600018	5601090	0	-0.0683	-0.4488	0.0226	0.7027	2.5583	0.9879	0.5755	1.1232
Belgium	BEL	5600018	5603876	0	0.2607	2.6352	-1.1657	0.1482	-0.6326	0.3885	-0.1727	-1.7277
Belgium	BEL	5600018	5603607	0	-0.3128	2.6352	1.9359	0.4698	1.4996	0.8455	1.802	2.0955
Belgium	BEL	5600018	5602411	0	-0.2323	1.0919	1.9359	-1.2589	1.4424	0.2594	2.4277	2.0955
Belgium	BEL	5600018	5603683	0	0.7821	-0.2777	0.0226	0.6597	-0.0449	0.9697	0.1693	0.1216
Belgium	BEL	5600018	5606537	0	-0.6221	-0.3582	1.1381	3.6039	1.0234	1.405	1.836	0.2546
Belgium	BEL	5600018	5600605	0	1.3414	-0.7306		1.5267	0.6375	0.5787	2.4277
Belgium	BEL	5600018	5600352	0	-1.0112
Belgium	BEL	5600018	5605355	0	-0.9221	2.6352	1.9359	0.7741	1.1277	1.3555	0.8947	2.0955
Belgium	BEL	5600018	5605784	0	-1.2129	-0.2662	0.0226	0.5957	0.4005	-0.5309	1.2568	2.0955
Belgium	BEL	5600018	5600153	0	0.5015
Belgium	BEL	5600018	5603241	0	-0.6842
Belgium	BEL	5600018	5601272	0	-0.4244	-1.0138	-0.7249	0.6917	-0.4773	0.4394	-0.2004	-0.7507
Belgium	BEL	5600018	5603232	0	-0.0665			-2.6893
Belgium	BEL	5600018	5606269	0	0.0223	-0.4314	0.0226	-2.6893	-0.16	-1.6678	-0.0553	0.1216
Belgium	BEL	5600019	5605588	0	-0.0769	-2.9627	0.0226		0.062	-0.801	0.5755	0.1907
Belgium	BEL	5600019	5603298	1	-0.5541
Belgium	BEL	5600019	5601373	1	-0.7728	-1.1416	-1.1729	0.4255	0.3579	0.1387	0.075	-1.1866
Belgium	BEL	5600019	5601149	1	-0.4726
Belgium	BEL	5600019	5601372	1	-1.6834
Belgium	BEL	5600019	5606128	0
Belgium	BEL	5600019	5602657	0	-0.8117
Belgium	BEL	5600019	5603516	0
Belgium	BEL	5600019	5606493	0	-1.6242
Belgium	BEL	5600019	5602232	0	-3.458
Belgium	BEL	5600019	5602308	0	-1.0804	1.0393		1.2836	0.8779	1.5721
Belgium	BEL	5600019	5603571	0	-0.3045
Belgium	BEL	5600019	5601559	0
Belgium	BEL	5600019	5604332	0		-0.2479				0.6344		-1.3484
Belgium	BEL	5600019	5602566	0		-2.3568	-0.227	0.0258		0.5239	-0.1953	0.1216
Belgium	BEL	5600019	5602961	0	-0.9413					-0.7368
Belgium	BEL	5600020	5604353	0	-0.4468	-0.2662	0.0226	-0.0806	-0.1092	0.0839	-0.414	-0.2133
Belgium	BEL	5600020	5605809	0	-0.762
Belgium	BEL	5600020	5606044	0	-0.8579				1.0164
Belgium	BEL	5600020	5603366	0	0.124	-0.8785	0.0226	-0.0012	-0.1198	-0.5309	0.5172	0.1907
Belgium	BEL	5600020	5604706	0	1.2964	1.153	0.6825	-0.169	0.287	0.381	0.5755	0.4504
Belgium	BEL	5600020	5600715	0	-1.1845	0.5946	1.9359	-1.0563	-0.1707	-0.2607	-0.3241	-0.0867
Belgium	BEL	5600020	5605726	0	-0.9636	1.7162	0.6825	-0.8075	-0.288	0.1447	-0.703	1.515
Belgium	BEL	5600020	5605010	0	1.3142	-0.0994	-0.3802	-0.1597	-0.2645	0.0668	-0.3727	-0.2503
Belgium	BEL	5600020	5606457	0	1.1179	-0.0862	0.0226	1.2836	0.1806	0.9228	0.5755	-0.2503
Belgium	BEL	5600020	5605159	0	0.1675	-0.5847	0.0226	0.7113	-0.5682	0.3456	0.5755	-0.8198
Belgium	BEL	5600020	5605158	0	0.3961	-0.2479	0.7162	0.0963	0.6767	0.0111	0.0447	0.0484
Belgium	BEL	5600020	5604159	0	0.7481	-0.847	-0.691	-0.8283	-2.2456	-0.4694	-0.2821	-1.1252
Belgium	BEL	5600020	5601709	0	0.9334	-0.7353	-0.6843	-0.2926	-0.8469	0.0256	-0.1026	-0.7496
Belgium	BEL	5600020	5602402	0	-0.9197	-0.0862	-1.0611	0.114	0.6125	-0.2607	-0.6852	-1.1405
Belgium	BEL	5600020	5603690	0	0.7819	-0.1077	0.0226	0.7113	-0.1817	-0.35	0.5755	0.1216
Belgium	BEL	5600020	5601818	0	0.4473	-0.4488	0.0226	0.1617	-0.0836	0.9057	1.1213	0.1216
Belgium	BEL	5600020	5605871	0	-1.08	-0.4314	0.0226	-0.0548	-0.1826	-0.0558	-0.1026	-0.5912
Belgium	BEL	5600020	5604767	0	-1.3062	-0.0192	0.1386	-0.5304	-0.5208	0.5149	-0.0551	-0.8813
Belgium	BEL	5600020	5605677	0	-1.0566	2.6352	0.0226	-0.3488	0.4041	0.9703	0.5755	0.1216
Belgium	BEL	5600020	5603840	0	-0.877	0.1705	-0.3802	-0.0617	-0.1806	0.143	0.8038	0.1216
Belgium	BEL	5600020	5603464	0	-0.7914	1.7162	0.0226	0.2257	0.3538	0.248	0.0256	0.1216
Belgium	BEL	5600020	5600185	0	-1.1487	-0.8869	-0.9211	-2.6893	-1.7207	-1.6678	-0.2004	-1.1252
Belgium	BEL	5600020	5604640	0	-0.4307	-0.0071	0.1386	0.8613	0.8709	0.6736	0.5755	0.1216
Belgium	BEL	5600020	5600578	0	-0.5978	-0.0862	0.0226	0.1984	-0.5411	-0.801	-0.4771	0.1216
Belgium	BEL	5600020	5600090	0	-0.2155	-0.4314	-0.3802	0.2104	-0.3312	0.1246	-0.5945	0.1216
Belgium	BEL	5600020	5605062	0	-1.0089	-1.1117	-0.7902	-0.5276	-1.485	-0.4694	-1.5588	-1.2688
Belgium	BEL	5600020	5600956	0	-0.557	-0.2662	0.0226	-0.1056	0.4233	0.0132	0.5755	-1.4344
Belgium	BEL	5600020	5606079	0	-0.8649	-0.9298	-1.4497	-0.6447	-1.2908	-0.2708	-1.2871	-1.3305
Belgium	BEL	5600020	5600361	0	-1.1024	-0.7306	-1.1926	1.2896	0.8779	1.5721	-0.6896	0.1216
Belgium	BEL	5600020	5605515	0	1.8289	-0.0862	0.0226	1.2836	-0.0852	1.0062	0.5755	0.1216
Belgium	BEL	5600020	5605519	0	-0.42	-1.9174	-2.2485	-0.9781	-1.7347	-0.4795	-2.1355
Belgium	BEL	5600020	5601227	0	-0.542	-0.7815	-0.8627	-0.4398	-1.1525	-0.2858	-0.5178	-0.7639
Belgium	BEL	5600021	5600713	1	1.5824	0.6539	0.0226	0.0221	-0.4028	0.8571	-1.5537	0.1238
Belgium	BEL	5600021	5605977	0	1.1258	-0.4203		0.7026	0.0216	3.6292	0.1648	-0.5251
Belgium	BEL	5600021	5605793	0	0.9137	-0.0862	0.0226	0.6418	-0.0842	1.0721	-0.4948	-0.2503
Belgium	BEL	5600021	5606160	1	2.2484	-0.2662	0.0226	-0.481	-0.6244	0.6333	-0.4948	0.1216
Belgium	BEL	5600021	5605400	1	1.5675	-0.7815	-1.3514	-0.4666	-0.7926	-1.6678	-2.1355	-0.7496
Belgium	BEL	5600021	5605378	1	1.5224	-0.4314	0.0226	0.0908	-0.4267	0.8432	-0.1722	-0.8936
Belgium	BEL	5600021	5603938	1	0.8482	-0.0862	-0.6719	0.738	-0.0353	1.1768	0.1701	-1.1395
Belgium	BEL	5600021	5606010	1	1.4309	-0.7221	-0.227	0.1851	-0.5736	0.5912	-0.4948	-0.7496
Belgium	BEL	5600021	5604996	1	1.5334	-0.59	-0.5034	-0.2741	-0.4258	0.2511	-2.1355	-1.0788
Belgium	BEL	5600021	5601496	1	1.4746	-0.438	-0.4728	-0.0079	-0.7112	0.2272	-0.0987	-0.4607
Belgium	BEL	5600021	5602894	1	1.2997	-0.2662	-0.227	0.1876	-0.5952	0.7321	0.0256	-0.8947
Belgium	BEL	5600021	5606095	1	1.8682	-0.59	-1.6877	-0.3202	-0.2866	0.4238	-0.9941	-0.8936
Belgium	BEL	5600021	5605633	1	1.9832	-0.4314	0.0226	0.3148	0.5816	1.034	-0.414	-0.5305
Belgium	BEL	5600021	5603616	1	0.3973	-0.4314	0.4173	-0.0417	-0.1196	0.5389	-0.3907	-0.4607
Belgium	BEL	5600021	5602574	1	1.2349	0.7634	1.1752	0.9066	0.4508	0.995	-1.2871	-0.3902
Belgium	BEL	5600021	5600154	0	1.3816	-0.8232	-0.7836	0.223	0.2075	-0.5842	-0.176	-0.9299
Belgium	BEL	5600021	5601339	0	1.7574	2.6352	1.9359	0.4658	2.0116	1.0933	0.5755	0.1216
Belgium	BEL	5600021	5600731	0	-0.6455	-0.1874	0.0226	-0.0927	0.7248	0.6658	-0.1727	-0.1563
Belgium	BEL	5600021	5603864	0	1.2262	-1.0619	-0.9607	-0.1253	-0.3649	0.1841	-0.7867	-1.0633
Belgium	BEL	5600021	5603307	0	1.9645	-0.0176	1.4967	-0.3831	-0.4232	0.6531	0.9628	1.4234
Belgium	BEL	5600021	5601313	0	1.8018	-0.4314	-0.691	1.0088	0.2893	0.983	-0.6852	-0.946
Belgium	BEL	5600021	5606361	0	1.5739	-0.7221	-0.691	-0.2114	-0.2312	0.2727	0.5755	-0.222
Belgium	BEL	5600021	5605075	0	0.608	-1.0936	-0.7183	0.3134	0.0368	1.1174	0.3482	-0.8813
Belgium	BEL	5600021	5605616	0	1.3203	-1.0138	0.0226	-0.1356	-0.1725	0.5854	-0.3876	-0.8936
Belgium	BEL	5600021	5604358	0	1.4093	-0.59	-1.0611	-0.3078	-0.2397	0.3925	-1.266	0.3899
Belgium	BEL	5600021	5603685	0	1.4532	1.7671	1.9359	0.2513	0.8498	0.8009	0.3482	-0.3902
Belgium	BEL	5600021	5600428	0	1.3561	-0.4314	0.0226	0.0186	-0.044	0.2503	0.5755	1.3566
Belgium	BEL	5600021	5604108	0	1.317	-1.1314	-1.0935	0.5223	0.5188	0.717	0.6172	-1.1405
Belgium	BEL	5600021	5606404	0	0.2461	-1.026	-0.1627	-0.061	-0.7506	0.2131	0.1693	-0.1563
Belgium	BEL	5600021	5603277	0	1.6671	-0.1139	0.0226	0.3156	0.017	0.8171	0.5409	0.1216
Belgium	BEL	5600021	5601801	0	1.5237	-1.6533	-1.5943	-0.3607	-0.6105	-0.0026	-0.1886	-0.8443
Belgium	BEL	5600021	5600969	0	1.8744	-0.4314	-0.227	-0.1776	-0.0372	-0.1479	-0.7867	0.1216
Belgium	BEL	5600021	5601338	0	0.8143	2.6352	0.6755	3.6039	1.0024	3.6292	-2.1355	-1.1252
Belgium	BEL	5600021	5600493	0	1.0546	-0.0862	-0.3802	-0.1806	1.9333	1.1976	2.4277	2.0955
Belgium	BEL	5600021	5602803	0	1.611	0.4349	1.9359		1.0344	1.5721	2.4277	2.0955
Belgium	BEL	5600021	5601053	0	-0.2789	0.9304	0.7162	0.4489	1.1002	1.0741	-0.0992	0.2909
Belgium	BEL	5600021	5605882	0	1.6166	0.1292	1.2341	0.0353	0.6439	0.5331	1.2223	2.0955
Belgium	BEL	5600022	5603022	1	-1.3744		0.5089		-1.3024
Belgium	BEL	5600022	5600102	1	0.1539			1.2641	-0.5123
Belgium	BEL	5600022	5601422	0	-1.6338	-0.8939	-1.007	0.5455	-0.2659	-0.2532	-0.6852	-0.9299
Belgium	BEL	5600022	5606241	1	-0.6929	1.3697	1.4967	-0.5069	0.0025	0.3318		0.7864
Belgium	BEL	5600022	5606237	1	-1.7473	0.4026	-0.1769	-1.0489	-0.3105	-1.6678	-1.4541	0.3158
Belgium	BEL	5600022	5603345	1	0.0653
Belgium	BEL	5600022	5606232	1	-1.0019
Belgium	BEL	5600022	5601225	1	-0.6902	-0.0862	-1.0611	-0.2796	-0.892	0.4784	-0.5974	-0.7496
Belgium	BEL	5600022	5606393	1	-0.4771	2.6352	-0.1627	-0.042	0.7577	0.4256	2.4277	0.0144
Belgium	BEL	5600022	5601374	1	-0.8606	1.7162	-0.9285	-0.0695	-0.6613	-0.2408	0.5755	-1.4399
Belgium	BEL	5600022	5601815	1	-1.1909	-0.85	0.2942	-0.4676	-0.2719	-0.1443	-0.5832	0.7864
Belgium	BEL	5600022	5601940	1	0.5111	0.963	1.4967	0.621	0.2274	-0.7847	0.5755	2.0955
Belgium	BEL	5600022	5601567	1	-0.2156	0.7989		1.1277	-0.2044	1.0088	0.5755	-0.1563
Belgium	BEL	5600022	5604481	1	0.8722	-1.3452	-0.4246	-0.1291	-1.0015	0.3292	-0.9936	-0.1563
Belgium	BEL	5600022	5603246	0	-0.025	-0.0834	0.4317	0.9436	-0.0966	1.5388	0.8098	0.3216
Belgium	BEL	5600022	5606448	0	0.128	-0.0862	0.0226	3.6039	0.1369	-1.6678	0.5755	0.1216
Belgium	BEL	5600022	5605089	0	-0.3878	0.1316	0.4445	-0.3225	0.6271	0.6349	0.075	-1.0966
Belgium	BEL	5600022	5600163	0	0.6901	-0.8766	-0.4472	0.6043	0.4652	1.2234	-0.204	-0.9136
Belgium	BEL	5600022	5604465	0	1.209	-1.8141	-2.0338	1.5355	0.1852	-0.2348	-0.8627	-2.5027
Belgium	BEL	5600022	5600818	0	-0.2982	-1.3452	0.0226	0.7644	0.9037	0.4508	0.5755	0.1216
Belgium	BEL	5600022	5601355	0	-0.6635	-0.24	1.0955	-0.445	-0.5291	0.2526	0.5755	2.0955
Belgium	BEL	5600022	5600062	0	-0.6481	-0.4203	-0.5034	-0.2987	-2.1119	-1.6678	-0.2128	-1.0169
Belgium	BEL	5600022	5601260	0	-1.0516	-0.5624	0.0226	0.532	0.1693	0.2618	1.3656	0.1216
Belgium	BEL	5600022	5600312	1	-0.1259	2.6352	1.9359	3.6039	0.5306	3.6292	1.3918	2.0955
Belgium	BEL	5600022	5603510	1	-0.1733	0.2516	1.1381	-0.1351	0.4994	-0.1022	0.5755	-0.5461
Belgium	BEL	5600022	5603444	1	0.7831	-0.983	-1.0611	-0.8203	-0.2487	-1.6678	-0.2821	-0.959
Belgium	BEL	5600022	5601308	1	-0.3783	0.1433	-0.7638	0.4164	-2.5602	-0.801	-0.6852	-0.5251
Belgium	BEL	5600022	5601976	1	-0.2958	2.6352	1.9359	3.6039	0.1744	0.1008	2.4277	2.0955
Belgium	BEL	5600022	5602866	0	0.9204	-2.9627	-2.664	-2.6893	-0.0408	-1.6678	-2.1355	-2.5027
Belgium	BEL	5600022	5603644	0	0.687	-0.4314	0.3461	-0.8921	0.0704	-0.5193	-0.3733	-0.4607
Belgium	BEL	5600022	5603324	0	0.1528	0.8006		0.9084	-0.1974	-1.6678
Belgium	BEL	5600023	5604868	1	1.2265	-2.9627	-1.0935	1.2964	0.0063	1.4084	0.5755	-0.2503
Belgium	BEL	5600023	5605836	1	-0.4639	0.0634	0.0226	-0.3869	-0.8506	-0.6073	-2.1355	-0.6544
Belgium	BEL	5600023	5601065	1	-1.146	1.7671	0.8571	0.2258	2.3385	0.4627	0.5755	1.1232
Belgium	BEL	5600023	5601531	0	1.016	0.7062	1.4967	-0.006	0.1268	0.3551	1.2568	1.515
Belgium	BEL	5600023	5601442	0	0.3895	-0.7162	-0.9607	-0.6068	-0.13	-0.2408	-0.1566	-0.5251
Belgium	BEL	5600023	5606145	1	0.7177	1.7162	-0.6587	0.1996	0.2168	0.1012	-0.414	-0.5461
Belgium	BEL	5600023	5603499	1	-1.2271	2.6352	-0.3048	-0.8312	-0.4404	0.0353	0.1524	0.2224
Belgium	BEL	5600023	5600223	1	1.2872
Belgium	BEL	5600023	5602867	1	0.7169	0.3984	0.0226	0.0317	0.0091	0.5105	-0.6852	-0.5251
Belgium	BEL	5600023	5602420	1	-0.369	-0.0862	-0.227	-0.0766	-0.6724	-0.9484	0.3482	-0.7108
Belgium	BEL	5600023	5601081	1	0.3435	0.9535	1.1752	0.3015	-0.0429	0.081	-0.6852	-0.2485
Belgium	BEL	5600023	5605019	1	0.754	-0.4314	-0.7902	-0.0036	0.1335	0.1018	-0.6852	0.1216
Belgium	BEL	5600023	5602147	1	0.9918	-0.2662	0.0226	-0.2549	0.1482	0.1246	0.0256	-0.2503
Belgium	BEL	5600023	5603087	1	1.309	-0.59	-0.4728	0.1488	-0.0334	0.2971	0.3482	-0.4607
Belgium	BEL	5600023	5602947	1	0.5129	-0.4145	-0.227	0.1576	-3.00E-04	0.1246	-0.6203	-0.4593
Belgium	BEL	5600023	5605567	1	-0.7291			0.2452	-0.4252
Belgium	BEL	5600023	5601608	1	0.6262	-0.7737	-0.9607	0.2079	-0.5207	0.6906	-0.6852	-0.4607
Belgium	BEL	5600023	5601048	1	0.9905				-0.1449
Belgium	BEL	5600023	5601400	1	0.7978	0.3875	0.0226	0.6973	1.6465	-0.3816		0.1216
Belgium	BEL	5600023	5605997	1	1.3303	0.4457		-0.5525	-0.8245	-0.1112
Belgium	BEL	5600023	5605886	1	1.2028	-0.4203	-0.9624	-0.4068	-0.5593	-0.4933	-0.6567	-0.3657
Belgium	BEL	5600023	5600279	0	1.7349	-0.2662	0.0226	-0.3708	-0.107	-0.0177	0.0256	0.1216
Belgium	BEL	5600023	5603230	0	0.5194	1.1132	1.4967	0.3923	1.9181	0.7803	-0.0551	0.7864
Belgium	BEL	5600023	5600243	0	1.3094	-0.0862	0.0226	0.5577	-0.3392	0.7637	-1.1947	-0.1563
Belgium	BEL	5600023	5603815	0	0.9998	0.2607	-0.5252	-0.1805	-0.6748	0.1158	-0.3418	-0.5723
Belgium	BEL	5600023	5603179	0	0.7847	-0.0219	-1.0611	-0.6531	-0.7563	-0.0816	-0.8883	-0.8198
Belgium	BEL	5600023	5603777	0	0.7513	1.3889	-0.5544	-0.7368	-0.1896	0.534	-1.1698	1.0448
Belgium	BEL	5600023	5605796	0	-0.5474	-0.4203	0.0226	0.0383	-0.1626	-0.2408	0.3482	1.515
Belgium	BEL	5600023	5600539	0	0.5208	-0.891	0.0226	0.2015	0.1122	0.7572	-0.6852	-0.2503
Belgium	BEL	5600023	5603360	0	0.9088	1.1493	1.036	-0.212	0.5252	-0.127	-0.5924	-0.5292
Belgium	BEL	5600023	5605749	0	1.1941	-0.7221	-0.227	-0.5061	-0.6039	-0.0816	-0.5974	-0.4607
Belgium	BEL	5600023	5601194	0	-0.7928	-0.269	-0.7836	-0.2905	-0.1285	-0.5141	-0.3241	-0.4607
Belgium	BEL	5600023	5600156	0	0.6256				-0.2388
Belgium	BEL	5600023	5600503	0	0.4644	-0.2662	-0.4246	0.3521	0.438	0.324		0.1216
Belgium	BEL	5600023	5600148	0	0.5988	-0.7221	-1.1007	0.5108	-0.2889	0.414	-0.6852	0.1216
Belgium	BEL	5600023	5604801	0	0.1618	0.5836	0.586	-0.3141	0.0714	0.7492	0.5755	0.1959
Belgium	BEL	5600023	5600845	0	1.4947	1.3403	0.8348	0.6033	0.5776	0.2472	-0.6852	-0.5079
Belgium	BEL	5600023	5602261	0	1.5574	0.3789	0.8038	0.3508	0.8127	0.1859	0.1648	-0.1621
Belgium	BEL	5600023	5605001	0	0.7381	-0.4314	0.0226		-0.1047	0.2671	0.8038	0.1216
Belgium	BEL	5600023	5603489	0	1.4374	-0.9408	-0.0413	0.4843	0.8565	0.3736	0.9911	0.6986
Belgium	BEL	5600023	5602225	0	1.1014	0.1441	0.1386	-0.7943	0.1917	0.2511	-0.5802	-0.5461
Belgium	BEL	5600023	5603532	0	0.8606	-0.6019	-0.0951	0.4206	-0.214	0.4381	0.3482	-1.2018
Belgium	BEL	5600024	5605756	1	0.9129	-0.7221	-0.227	-0.4483	-0.1839	0.5955	-0.3272	-0.2503
Belgium	BEL	5600024	5601223	0	1.1224	2.6352	1.9359	-2.6893	0.692	-1.6678	2.4277	2.0955
Belgium	BEL	5600024	5605539	0	-0.3606
Belgium	BEL	5600024	5602296	1	1.3183	-0.0862	0.1386	-0.5023	-0.2396	-1.6678	-2.1355	-1.0788
Belgium	BEL	5600024	5600192	1	0.8175	-0.4314	-0.5034	-0.1872	-0.0411	0.0121	-0.6852	-0.5251
Belgium	BEL	5600024	5602168	1	0.6034	0.3289	-0.6315	-0.5338	-0.19	0.2595	-0.3876	-0.6947
Belgium	BEL	5600024	5600665	1	-0.2212	-0.0862	0.0226	-0.0803	-0.2154	1.1051	-0.2821	-0.7496
Belgium	BEL	5600024	5603717	1	1.3757	-0.4314	-0.9607	-0.5797	-0.8879	-0.8849	-0.3763	-0.7426
Belgium	BEL	5600024	5602268	1	1.3984	-0.59	-0.227	0.2087	-0.1897	0.2871	0.5755	-0.4607
Belgium	BEL	5600024	5603174	1	1.0174	-0.5717	-0.227	0.0285	-0.1286	0.5687	-0.1026	-0.2726
Belgium	BEL	5600024	5602918	1	1.1154	-0.59	-0.4806	-0.1274	-0.4352	-0.1976	-2.1355	-0.7108
Belgium	BEL	5600024	5602059	1	1.4245	0.0634	-0.6587	0.0563	0.1759	-0.182	-0.4718	-1.2688
Belgium	BEL	5600024	5606015	1	0.9928	-0.2662	-0.691	0.2706	-0.1331	0.7536	-0.6852	-0.7496
Belgium	BEL	5600024	5606089	0	0.6441	-1.2884	-1.1926	-2.6893	-2.0765	-1.6678	-0.6852	-1.1252
Belgium	BEL	5600024	5603353	0	0.7122	1.7162	1.4967	0.1758	0.2211	0.1694	-0.2128	-0.5251
Belgium	BEL	5600024	5601950	0	0.6811	-0.4998	0.0226	-0.3761	-0.2821	-0.4223	0.5755	-0.1563
Belgium	BEL	5600024	5605687	0	0.9887	1.1352	0.0226	-0.2825	-0.0815	-0.424	0.5755	0.1216
Belgium	BEL	5600024	5601398	0	1.2883	0.3837	0.5347	0.0362	0.0364	0.3974	0.0256	0.6663
Belgium	BEL	5600024	5600576	0	0.7887	-0.59	-0.5907	-0.3534	-0.0121	-0.0163	-0.5208	-0.1563
Belgium	BEL	5600024	5602510	0	1.4519	0.9349	1.1381	-0.1027	0.4171	-0.7433	-0.4288	2.0955
Belgium	BEL	5600024	5603748	0	1.0575	-0.0862	-0.3802	0.7104	-0.3794	-0.0821	0.5755	0.1216
Belgium	BEL	5600024	5606078	0	-0.6772	-0.3486	-1.7997	-2.6893	-0.7473	0.0124	-0.6852	-0.2485
Belgium	BEL	5600024	5603143	0	-0.3087	0.879	-0.3076	-0.5276	0.0385	-0.1147	-0.6852	0.4994
Belgium	BEL	5600024	5601322	0	-0.9132	0.2063	1.1657	-0.0517	0.5574	0.4487	-0.4801	0.9883
Belgium	BEL	5600024	5604044	0	-0.0017	-0.4314	0.0226	0.1183	0.4584	0.7867	-0.3912	-0.3297
Belgium	BEL	5600024	5604607	0	0.8794	-0.2662	0.0226	0.1059	-0.0321	0.2053	-0.2852	0.1216
Belgium	BEL	5600024	5602753	0	0.1997	-0.6655	0.0226	-0.1093	-0.3101	-1.6678	0.1693	-0.1563
Belgium	BEL	5600024	5603891	0	0.5214	-0.2479	0.7162	-0.635	0.0363	-0.8849	-0.176	-0.1563
Belgium	BEL	5600024	5604641	0	0.3618	0.7308	-0.9607	-0.216	-0.0048	0.2905	-0.1727	-0.0129
Belgium	BEL	5600024	5601140	0	1.1739	-0.2662	-0.5034	0.0079	0.2786	-0.9484	-0.0823	-0.222
Belgium	BEL	5600024	5600205	0	-0.9277	-0.2662	-1.7997	-0.4288	-0.2156	-0.5037	-1.4214	-1.4694
Belgium	BEL	5600024	5602441	0	1.2093	0.2629	0.0226	-0.3183	-0.1156	0.4246	0.0256	0.1216
Belgium	BEL	5600024	5604005	0	0.9255	0.2032	-0.4806	0.2712	0.0062	0.3373	-0.0585	-0.5251
Belgium	BEL	5600024	5601170	0	1.4151	1.3697	1.1381	-0.2512	0.433	0.6019	0.3415	0.1216
Belgium	BEL	5600024	5600862	1	0.9138	-0.59	0.3461	-0.0406	-0.4183	-0.568	-0.0553	-0.4607
Belgium	BEL	5600025	5605144	1	1.4178	0.0722	0.8877	0.7113	0.9468	-1.6678	0.5755	0.557
Belgium	BEL	5600025	5602169	0	-2.5498	-0.2662	-0.227	0.7985	0.5612	-1.6678	-0.6852	0.1216
Belgium	BEL	5600025	5601761	0	0.6814
Belgium	BEL	5600025	5604476	1	1.1712	-0.7221	-0.227	0.1493	-0.4014	-1.6678	0.0221	-0.7108
Belgium	BEL	5600025	5602140	1	-0.0349	-0.4314	-0.5836	-0.6977	0.1222	-1.6678	-0.2821	-0.7108
Belgium	BEL	5600025	5601931	1	0.4682	0.5289	0.0226	0.5998	0.5985	0.4846	0.5755	-0.1563
Belgium	BEL	5600025	5601599	1	1.3682
Belgium	BEL	5600025	5606174	1	1.4586	-0.0862	0.0226		-0.0853		0.5755	0.1216
Belgium	BEL	5600025	5600774	1	0.4804
Belgium	BEL	5600025	5606454	1	0.7651	-0.0862	0.0226	-0.0452	-0.9145	0.1407	-2.1355	-0.9299
Belgium	BEL	5600025	5605284	1	-0.8831	-0.2662	0.0226	0.7113	0.234	1.0062	0.5755	0.1216
Belgium	BEL	5600025	5606434	1	1.7407	0.5859		0.6895	0.5842	-0.0447
Belgium	BEL	5600025	5604069	1	1.4199	0.6544	-0.652	-0.0801	-0.1243	0.0287	-2.1355	-0.477
Belgium	BEL	5600025	5600957	1	0.5445	-1.3452	0.0226	1.2836	-0.9291	1.5721	-0.6852	-1.1252
Belgium	BEL	5600025	5602141	1	1.4083
Belgium	BEL	5600025	5600899	1	0.709	-0.4314	0.0226	-0.2514	-0.3266	-0.421	-0.6852	-0.4607
Belgium	BEL	5600025	5602786	1	1.5333	1.3403	0.1386	-0.7754	-0.1636	0.4436	-2.1355	0.557
Belgium	BEL	5600025	5602969	1	1.5322	-0.59	0.4173	-0.3964	-0.7777	0.0013	-1.3972	-0.8443
Belgium	BEL	5600025	5602263	1	0.4412	0.0722	-1.3943	0.0515	-0.4882	-0.1443	-0.1972	-0.5461
Belgium	BEL	5600025	5603399	1	0.4922	-0.7938	1.2341	0.1231	-1.0044	0.4874	-0.1727	-0.6774
Belgium	BEL	5600025	5603674	1	0.6255	-0.0862	1.0433	-0.1771	0.1858	-1.2919		-0.3297
Belgium	BEL	5600025	5601441	0	0.849	1.7671	1.9359	3.6039	4.8357	0.9399	0.5755	1.3857
Belgium	BEL	5600025	5605760	0	-0.0767
Belgium	BEL	5600025	5603252	0	-0.2921
Belgium	BEL	5600025	5603594	0	0.4686	1.3697	1.9359	0.5033	0.31	0.2984	1.836	1.3857
Belgium	BEL	5600025	5603727	0	1.0366	-0.4093	0.0226	0.0654	0.4263	-0.0014	-0.216	-0.1563
Belgium	BEL	5600025	5603661	0	1.6281	-0.5847	1.1657	-0.3037	-0.39	0.414	2.4277	-0.222
Belgium	BEL	5600025	5605851	0	-0.9661	-0.8977	1.4967	0.2066	-0.4023	-0.8849	-0.414	0.7864
Belgium	BEL	5600025	5605769	0	1.4128
Belgium	BEL	5600025	5605108	0	1.2423
Belgium	BEL	5600025	5605042	0	1.5864	-1.289	0.4582	-0.6546	-0.3042	-0.5569
Belgium	BEL	5600025	5602850	0	1.7655	0.4571	0.0226	0.3758	0.9217	0.4803	-0.3763	-0.0129
Belgium	BEL	5600025	5605602	0	1.1959	-0.7221	-0.9607	0.0061	-0.8405	-0.4128	-1.2871	-0.7317
Belgium	BEL	5600025	5601305	0	0.8332	1.3697	0.0226	0.4591	0.6081	-0.801	-0.1953	0.1216
Belgium	BEL	5600025	5602379	0	1.0571	0.5266	0.0226	0.0402	0.1396	-0.801	0.5755	-0.7496
Belgium	BEL	5600025	5604213	0	0.4662	-0.0192	0.0226	-0.0952	0.5547	0.5588	-0.1727	-0.5251
Belgium	BEL	5600025	5605889	0	-0.2708	-0.0192	-0.4806	-0.8679	-0.1113	-0.6742	-0.3733	-0.7496
Belgium	BEL	5600025	5602444	0	1.5404	-0.3762	0.7162	-0.7167	0.2042	-0.801	-0.5355	1.0448
Belgium	BEL	5600025	5605421	0	0.9358	0.9166	1.9359	0.1165	1.001	0.502	0.3415	1.515
Belgium	BEL	5600025	5603103	0	1.6452			0.1953	-0.2485	-0.801
Belgium	BEL	5600025	5605033	0	1.6039	0.3239	0.8038	0.4128	1.1222	0.5824	1.2262	2.0955
Belgium	BEL	5600025	5600588	0	0.503	0.0502	0.8877	0.0348	-0.0361	-1.6678	0.0215	-0.0859
Belgium	BEL	5600026	5601012	1	0.8486	0.1852	-0.9285	-0.0568	-0.8618	0.3108	-0.414	0.0876
Belgium	BEL	5600026	5600809	1	0.6302	-0.5847	0.3461	0.244	-0.1469	0.3149	-0.8686	-0.1563
Belgium	BEL	5600026	5605775	1	0.0689	-0.0862	0.0226	0.1489	-0.0164	0.2617	-0.1021	0.1216
Belgium	BEL	5600026	5605303	1	-0.5299	-0.2479	0.3461	0.4661	-1.3363	0.6391	-0.4771	-1.1252
Belgium	BEL	5600026	5604460	1	0.5275	-0.3602	0.0226	0.2225	-0.3564	0.2995	-1.2871	-0.6544
Belgium	BEL	5600026	5605231	1	0.7077	-0.2887	0.0226	-0.3312	-0.5852	-1.6678	-2.1355	0.1216
Belgium	BEL	5600026	5603932	1	-0.5202	-0.7221	-0.5034	0.1946	-0.0865	0.3171	-0.3237	-0.7496
Belgium	BEL	5600026	5605622	1	-0.2811	-0.0862	-0.691	-0.2733	-0.5188	0.2511	-0.3912	-0.1563
Belgium	BEL	5600026	5600853	0	1.1152	-1.184	-1.5943	-0.4873	-1.6269	-1.6678	-1.2871	-1.1811
Belgium	BEL	5600026	5600909	0	0.6686	0.5696	0.0226	0.398	0.4135	1.0259	0.5755	0.1216
Belgium	BEL	5600026	5604735	0	0.1834	0.9526	0.0226	0.1812	0.332	0.2541	1.3918	1.0448
Belgium	BEL	5600026	5604527	0	-0.6055	-0.4203	-0.3802	1.0048	0.318	1.5347	0.3482	-0.2503
Belgium	BEL	5600026	5602008	1	0.0249	-0.4314	0.0226	0.2587	-0.6811	0.7536	-0.0553	-0.4607
Belgium	BEL	5600026	5601201	1	0.642	0.0763	-0.5829	0.3901	-0.0865	0.5494	-1.5588	1.515
Belgium	BEL	5600026	5600339	1	0.827	-0.4488	0.0165	0.5129	0.1013	0.8528	-0.4087	0.4504
Belgium	BEL	5600026	5601786	1	0.4315	0.6623	1.9359	-0.2357	0.0138	0.3374	-2.1355	0.9097
Belgium	BEL	5600026	5603238	1	1.5976	-0.4488	0.0226	0.4651	0.0908	0.9258	0.075	-0.2503
Belgium	BEL	5600026	5601383	1	2.038	-0.59	-0.227	0.7139	-0.1676	0.6619	-0.7867	0.2286
Belgium	BEL	5600026	5602895	1	0.3984	-0.7657	-1.2567	-0.2325	-0.8449	0.4404	-1.054	-1.4991
Belgium	BEL	5600026	5600430	0	1.0825	-0.0862	0.5021	1.2836	0.6403	1.0062	0.5755	0.1216
Belgium	BEL	5600026	5604260	0	1.0285	-0.5106	1.2867	0.7113	-3.7095	-1.6678	1.2223	2.0955
Belgium	BEL	5600026	5605112	0	0.8418	-0.0862	0.0226	0.6241	0.4966	-0.153	0.3482	-0.2503
Belgium	BEL	5600026	5601502	0	-0.4371	1.3403	1.9359	1.5602	1.259	1.8857	2.4277	2.0955
Belgium	BEL	5600026	5605218	0	-0.2736	0.5266	0.0226	0.8497	-0.3962	0.7716	-0.6852	-0.4607
Belgium	BEL	5600026	5600319	0	-0.0287			0.6893	0.2556	-1.3832
Belgium	BEL	5600026	5600959	0	0.929	-0.0862	0.0226	1.2836	2.2837	0.4394	0.5755	0.1216
Belgium	BEL	5600026	5602304	0	0.7369	0.0789	0.4173	1.2759	1.1823	1.2125	0.5755	0.4504
Belgium	BEL	5600026	5603199	0	0.5055		0.0226	0.1655	0.16	-0.5309	-0.3907	0.1216
Belgium	BEL	5600026	5600848	0	0.8684	-0.0862	0.0226	-0.3806	0.0275	-0.0275	-0.5832	-0.0129
Belgium	BEL	5600026	5603581	0	1.2426	0.4349	0.8348	0.4704	0.0011	0.5337	-1.2835	1.0448
Belgium	BEL	5600026	5601811	0	1.0328	0.3289	0.0226	0.7467	1.4004	0.8216	0.1648	2.0955
Belgium	BEL	5600026	5602111	0	0.289	0.3875	-0.8873	0.1244	-0.0288	0.2511	0.5755	-0.6195
Belgium	BEL	5600026	5602542	0	0.1837	-0.9406	1.9359	-0.1219	0.054	0.0234	0.1648	1.1508
Belgium	BEL	5600026	5604008	0	-0.2139	-1.0719	-1.0678	-0.0174	-0.6599	0.3088	-0.5945	-0.5093
Belgium	BEL	5600026	5603700	0	0.7364	-0.5297	-0.6097	-0.3001	-0.7138	0.5361	0.9246	0.3216
Belgium	BEL	5600026	5605319	0	-0.2584	0.0666	-0.8627	0.2737	0.2164	0.679	-0.3268	-1.0788
Belgium	BEL	5600026	5605353	0	0.5859	0.0467	-0.2827	1.1355				2.0955
Belgium	BEL	5600027	5603549	1	0.2933		-1.8814	0.6333	-0.2222	0.7703	-0.6677	-0.3917
Belgium	BEL	5600027	5600800	1	-0.7	1.3939	-0.7638	1.0997	0.8787	-0.3801	2.4277	-0.8443
Belgium	BEL	5600027	5605708	1	0.6776
Belgium	BEL	5600027	5600735	1	-0.3325	-0.5874	-0.8627	-0.0807	-0.5485	0.0402	0.5755	-0.6959
Belgium	BEL	5600027	5604847	1	-0.4185	0.3326	0.3461	0.6333	1.3033	3.6292	0.5755	0.1216
Belgium	BEL	5600027	5600900	0	0.2035	0.468	0.6847	0.2997	0.0593	0.7326	2.4277	1.2147
Belgium	BEL	5600027	5605820	0	1.4311
Belgium	BEL	5600027	5606257	0	1.1228	0.1245	-0.4246	0.437	-0.356	0.5335	0.1648	-0.2503
Belgium	BEL	5600027	5606507	0	-1.3918
Belgium	BEL	5600027	5601515	1	0.862	-0.2662	0.0226	0.525	-0.5755	-0.6073	-0.6852	-0.7317
Belgium	BEL	5600027	5603254	1	6.00E-04	-0.9187	0.0226	0.6309	0.324	1.0062	-0.216	0.1216
Belgium	BEL	5600027	5600525	1	-1.1932	2.6352	1.9359	0.7158	-0.2044	3.6292	0.5755	2.0955
Belgium	BEL	5600027	5600468	1	-0.6857	-0.0862	-0.227	0.7113	-0.5892	1.5942	-0.6852	-0.8443
Belgium	BEL	5600027	5604236	1	0.6817	-0.8785	0.0226	0.3157	-0.5726	0.5406	0.1648	0.1216
Belgium	BEL	5600027	5600265	1	-0.6568	-0.0862	0.0226	3.6039	2.5583	1.5721	0.5755	0.1216
Belgium	BEL	5600027	5601720	1	0.1107	0.4298	-0.7573	0.2389	0.0476	-0.0185	-2.1355	-0.5292
Belgium	BEL	5600027	5600111	1	-0.715	1.3939	1.9359	-0.1607	-0.1607	0.4148	-0.1972	0.1959
Belgium	BEL	5600027	5602659	1	0.547	-0.2662	-0.2827	0.3752	-0.3687	0.7531	-0.0553	-0.1563
Belgium	BEL	5600027	5605549	1	0.1154	-0.7221	-0.4728	0.4048	-0.7381	0.5567	-2.1355	-0.959
Belgium	BEL	5600027	5602920	1	-0.0361	-0.2479	-0.5836	0.2417	-0.5042	0.4465	-0.4771	-0.2503
Belgium	BEL	5600027	5603384	1	1.3625	0.6321	-0.5544	0.4742	1.2555	0.6595	-0.9941	-1.113
Belgium	BEL	5600027	5601551	1	1.076	0.9484	0.0226	-0.3076	-0.2042	-0.1443	-2.1355	-0.1563
Belgium	BEL	5600027	5605920	1	0.2977	1.153	-0.227	0.7113	-0.2681	0.9697	-0.6852	-0.1563
Belgium	BEL	5600027	5602112	1	0.0362
Belgium	BEL	5600027	5603224	0	1.245	0.9484	0.0226	0.1667	0.8658	0.6129	1.2262	1.1232
Belgium	BEL	5600027	5601296	0	0.1849
Belgium	BEL	5600027	5601146	0	0.3805	2.6352	0.0226	3.6039	1.8336	-1.6678	0.5755	2.0955
Belgium	BEL	5600027	5604391	0	-1.0039	-0.0862	-1.4877	-0.0149	-0.4122	0.6971	-0.6595	-1.3768
Belgium	BEL	5600027	5605078	0	-0.9614	-0.192	0.0226	0.0972	0.0018	0.4425	1.4793	2.0955
Belgium	BEL	5600027	5602358	0	-1.2885	-0.0862	0.0226	1.2836	1.1568	1.5721	0.5755	0.1216
Belgium	BEL	5600027	5600567	0	0.6458
Belgium	BEL	5600027	5600820	0	1.2886
Belgium	BEL	5600027	5603256	0	-0.1997	-0.2964	-0.6173	0.1214	0.2037	0.3272	2.4277	-0.0604
Belgium	BEL	5600027	5601873	0	-1.2744	-0.0862	-0.5836	-0.4383	0.1222	0.0279	0.1693	-0.1566
Belgium	BEL	5600027	5601167	0	-0.8215
Belgium	BEL	5600028	5602688	0	-0.697	-0.9245	0.0226	0.8847	-0.562	0.1605	-2.1355	-1.1252
Belgium	BEL	5600028	5600926	0
Belgium	BEL	5600028	5601235	0	-0.3004	-1.3519	-1.0288	0.1039	-0.6551	0.3699	-0.9568	-0.959
Belgium	BEL	5600029	5600291	0	0.0812			-0.6531	0.099
Belgium	BEL	5600029	5601517	1	0.2331	-0.1692	-0.227	-0.2805	0.0993	-0.0692	-1.0228	0.3292
Belgium	BEL	5600029	5605927	1	-0.3178
Belgium	BEL	5600029	5601121	1	1.3156	-0.8338	-0.5034	0.8645	0.1853	1.033	0.9254	-0.5711
Belgium	BEL	5600029	5601174	1	0.7445		-1.1394	0.2588	-0.3383		0.0154	-0.496
Belgium	BEL	5600029	5604909	1	0.604	-0.0862	0.0226	-0.5764	-1.5119	-1.6678	0.5755	-0.4607
Belgium	BEL	5600029	5601746	1	1.1483			-0.279	-0.4532	0.0402
Belgium	BEL	5600029	5605697	1	-0.9615
Belgium	BEL	5600029	5602498	1	-1.2877	-0.0862		0.2053	2.1143	1.0712
Belgium	BEL	5600029	5605128	1	-0.6899		1.9359		-1.184
Belgium	BEL	5600029	5601516	1	0.4336				1.1577
Belgium	BEL	5600029	5602845	1	-2.056			0.7412	0.5415
Belgium	BEL	5600029	5604224	0	-0.4861
Belgium	BEL	5600029	5604199	0	0.9555	0.8261	1.9359		-3.7095	-1.1296		2.0955
Belgium	BEL	5600029	5604579	0	1.5865	2.6352	1.9359	-0.5778	1.0985	0.1637	2.4277	2.0955
Belgium	BEL	5600029	5605587	0	-0.8138	-0.2479	-0.4806	0.7113	0.1296	1.0062	-0.1026	-0.3675
Belgium	BEL	5600029	5604066	0	1.075
Belgium	BEL	5600029	5605375	0	-0.3761				4.8357
Belgium	BEL	5600029	5602209	0	-0.3233
Belgium	BEL	5600029	5601022	0	-0.7122
Belgium	BEL	5600029	5603242	0	-0.7176
Belgium	BEL	5600029	5603361	0	-0.9489
Belgium	BEL	5600029	5602589	0	-0.7674
Belgium	BEL	5600029	5602741	0	0.7277
Belgium	BEL	5600029	5602525	1	-0.8273
Belgium	BEL	5600029	5606266	1	0.9158
Belgium	BEL	5600029	5605456	1	-0.3726
Belgium	BEL	5600029	5605102	1	0.8478
Belgium	BEL	5600029	5601562	1	0.8699
Belgium	BEL	5600029	5601455	1	-0.4575
Belgium	BEL	5600029	5602118	1	-1.4055				-2.2714
Belgium	BEL	5600029	5602494	1	-2.6739
Belgium	BEL	5600029	5603653	0	-0.3329	2.6352	1.9359	3.6039	4.8357	3.6292	2.4277	2.0955
Belgium	BEL	5600029	5605702	0	-0.2643	-0.0071	0.0226	0.2985	-0.3561	0.4668	0.5755	0.1216
Belgium	BEL	5600029	5602677	0	0.5516
Belgium	BEL	5600029	5606403	0	0.5773	0.1882	0.5833	0.5695	0.4212	0.1631	-0.0553	0.4777
Belgium	BEL	5600029	5600978	0	-0.1449
Belgium	BEL	5600029	5600345	0	-0.9217				-0.5691
Belgium	BEL	5600029	5606008	0	0.1247	-0.0862	0.0226	1.2836	0.8779	1.5706	0.5755	0.1216
Belgium	BEL	5600029	5603432	0	-0.0617
Belgium	BEL	5600030	5605373	1	0.099	0.666	-0.2973	0.1793	-0.3009	0.2404	-0.1021	-0.5912
Belgium	BEL	5600030	5600976	1	-0.5037	-0.59	-0.9624	1.2836	0.1018	0.5541	-0.4948	-0.959
Belgium	BEL	5600030	5600054	0	0.6703	-0.4136	0.0226	0.5946	0.1889	0.505	-0.0553	-0.6947
Belgium	BEL	5600030	5606418	0	0.7333	1.1246	0.0226	1.2836	0.4396	-0.0805	0.5755	0.1216
Belgium	BEL	5600030	5604408	0	0.3968	-0.2479	0.0226	0.5579	0.5946	0.7198	0.5755	0.1216
Belgium	BEL	5600030	5606388	0	0.7898	-0.0862	0.0226	1.2836	2.5583	1.5721	0.5755	0.1216
Belgium	BEL	5600030	5604938	0	-0.7116	-0.7306	-1.64	-0.1209	-1.5985	0.414	-0.8883	-1.1252
Belgium	BEL	5600030	5605868	1	-0.1059	0.4546	-0.3802	-0.2264	0.1245	-0.7368	-0.3907	-0.3902
Belgium	BEL	5600030	5604078	1	-0.7123	-0.7269	1.9359	-0.0327	-0.3389	0.0108	-2.1355	-0.4607
Belgium	BEL	5600030	5604889	1	-0.1044	0.6464	0.0226	0.7028	2.7956	0.9037	0.5755	0.1216
Belgium	BEL	5600030	5604220	1	1.0576	-0.0862	0.0226	0.7113	-0.0408	1.0006	0.5755	0.1216
Belgium	BEL	5600030	5602640	1	0.2724	-0.7815	-0.7249	0.1053	-0.9291	0.4394	-0.2004	-0.7507
Belgium	BEL	5600030	5600515	1	1.45	-0.8264	-0.227	0.7113	-0.0408	1.0062	0.5755	0.1216
Belgium	BEL	5600030	5604072	1	-0.6955	-0.5874	-1.3452	0.7113	-0.4997	-0.0447	-2.1355	-1.112
Belgium	BEL	5600030	5601230	1	-0.7063	0.8762	0.0226	0.3527	-0.1766	0.5382	0.5755	2.0955
Belgium	BEL	5600030	5604946	1	0.6239	-0.3567	-0.5836	0.3714	0.3169	0.8152	0.0447	-0.8049
Belgium	BEL	5600030	5601591	1	-1.0754	-0.2662	0.0226	-0.0914	-0.6032	-1.6678	0.3482	-0.2503
Belgium	BEL	5600030	5600879	1	-0.6349	-0.0862	0.0226	0.2224	0.663	0.4438	-0.4801	0.1216
Belgium	BEL	5600030	5605188	1	-0.758	-1.459	0.7008	0.7468	-0.3053	1.0952	-0.6852	-0.9167
Belgium	BEL	5600030	5600146	1	0.8283	-0.5717	-0.6843	0.5971	-0.3563	-0.424	0.5755	0.1216
Belgium	BEL	5600030	5602988	0	0.8224	1.1132	0.5833	-0.0272	0.2856	-0.0328	-0.216	0.4725
Belgium	BEL	5600030	5605713	0	-0.3738	-0.1167	0.0226	0.243	-0.5166	0.0704	0.1922	-1.113
Belgium	BEL	5600030	5603645	0	1.2431	0.1852	-1.2186	-2.6893	-0.0839	0.1665	-0.6057	-0.4607
Belgium	BEL	5600030	5606191	0	0.2001	-0.4998	0.0226	0.7355	0.7826	1.7005	0.5755	0.1216
Belgium	BEL	5600030	5606271	0	-0.5405	-0.0862	0.0226	0.4451	0.3332	0.8817	0.3768	0.1216
Belgium	BEL	5600030	5602588	0	0.3148	-1.1408	0.0226	0.5901	-0.2586	0.7456	-0.216	-0.7507
Belgium	BEL	5600030	5604266	0	1.2242	0.2554	0.0226	-0.1797	-0.5911	0.0943	0.5755	-0.3856
Belgium	BEL	5600030	5605095	0	0.2103	-0.2479	0.0226	0.7113	-0.1388	0.6739	0.5755	0.1216
Belgium	BEL	5600030	5602265	0	-0.5199	0.9349	1.2899	0.9559	0.4259	1.1124	0.9863	0.9888
Belgium	BEL	5600030	5602731	0	-0.2681	-0.2662	-0.227	1.2836	0.3825	1.5721	0.5755	0.1216
Belgium	BEL	5600030	5604688	0	1.2868	-0.2662	0.7328	0.5738	0.7888	0.7508	0.5837	0.4504
Belgium	BEL	5600030	5601913	0	-1.1459	-0.6736	0.0226	-2.6904	-0.2797	0.6434	-0.6007	-0.4362
Belgium	BEL	5600030	5600195	0	-0.8057	1.2587	-0.934	-0.1353	-0.1064	0.132	-0.9941	-0.8443
Belgium	BEL	5600030	5604014	0	-0.8553	0.7989	1.9359	-0.3419	0.9079	0.2513	0.075	0.9097
Belgium	BEL	5600031	5602567	1	0.5787	2.6352	0.0226	0.8153	0.0453	0.3173	0.3482	0.4504
Belgium	BEL	5600031	5603141	0	-2.2905	2.6352	1.9359	-2.6893	0.1209	0.3965	0.6215	2.0955
Belgium	BEL	5600032	5600104	1	-2.8203	-2.9627		-1.3465	-2.1592	0.5546		-2.5027
Belgium	BEL	5600032	5602982	1	-1.3185	-1.2775	1.9359	-0.4239		-1.6678	0.9579	0.1216
Belgium	BEL	5600032	5601172	1	0.4656	-1.3452	-0.0951	0.4623	-0.3391	1.2878	1.6284	0.5553
Belgium	BEL	5600032	5601585	1	-1.0052	-1.308	0.4548	0.5922	-0.1393	1.0585	-0.0616	-0.6959
Belgium	BEL	5600032	5600669	1	-0.106	-1.0212	-0.227	0.0875	-0.4569	0.9411	0.0447	-0.1563
Belgium	BEL	5600032	5601088	1	-2.9785					-0.0216		-0.9823
Belgium	BEL	5600032	5606118	1	0.608	-0.0862	-0.227	-1.2502	-1.033	-1.6678	0.5755	0.1216
Belgium	BEL	5600032	5604086	1	0.9498	0.1245	-0.1744	1.8544	1.7687	1.4454	1.1417	-0.5711
Belgium	BEL	5600032	5602501	1	-1.3923				-0.5008
Belgium	BEL	5600032	5603409	1	-2.1183	-1.0658	-0.8099	-0.6142	-0.8142	0.1303	0.1922	0.1216
Belgium	BEL	5600032	5604449	1	0.1064			-0.5378	-1.5119	-0.7093	-0.7026	-0.8028
Belgium	BEL	5600032	5601198	1	-1.4358
Belgium	BEL	5600032	5606539	1	-1.2498	-0.2662	-0.227	-0.5319	-0.2379	-1.0529	-0.6852	-0.7108
Belgium	BEL	5600032	5600382	1	-0.2982
Belgium	BEL	5600032	5604288	1	-3.3035	0.7308	-0.0587	-0.0117	0.2464	0.5392	-0.928	-0.8273
Belgium	BEL	5600032	5601544	0		-1.6181	-1.3626	0.1053	-0.9291	0.7025	-0.8516	-1.5367
Belgium	BEL	5600032	5605523	0	-2.3512	2.6352	0.586	1.2879	1.4521	1.5721	0.9911	0.3899
Belgium	BEL	5600032	5602971	0		0.3765	0.0226	0.1177	-0.4726	-0.3646	-0.6852	-0.7688
Belgium	BEL	5600032	5602343	0	-0.7479	-0.4136	-0.691		-0.9612	-0.1211	-2.1355	0.1216
Belgium	BEL	5600032	5602860	0	-0.0397					1.1837		-0.3856
Belgium	BEL	5600032	5605790	0	-1.2682
Belgium	BEL	5600032	5604094	0					0.7083
Belgium	BEL	5600032	5604615	1	-2.3416
Belgium	BEL	5600032	5602291	1	-0.229	0.8089	0.8425	0.5745	-0.2744	0.9045	-0.2907	-0.5005
Belgium	BEL	5600032	5602367	1	-0.2635	-0.5073	-0.2718	0.5601	0.3454	0.9463	-0.6451	-0.4467
Belgium	BEL	5600033	5601864	0	-0.7856			0.0507	-0.6556	-1.5939
Belgium	BEL	5600033	5601524	0	0.6824	-2.9627	-2.0371	-0.6111	-0.9533	-1.6678	-1.1941	-2.5027
Belgium	BEL	5600033	5602634	0	-0.1302	-2.9627	0.0226	3.6039	3.176	-1.6678	0.5755	0.1216
Belgium	BEL	5600033	5603136	0	-0.9511	0.1997	0.4173	-0.6047	1.9338	-0.8768	-0.5832	-0.8947
Belgium	BEL	5600033	5606077	0	0.2219			-0.4394		0.4859
Belgium	BEL	5600033	5605971	0	1.0903	-0.1559	0.606	0.9514	0.4744	1.297	0.3134	0.4794
Belgium	BEL	5600033	5603487	0	0.3661	-1.467	-0.968	0.7113	0.1448	-1.6678	0.0154	-1.2412
Belgium	BEL	5600033	5605248	0	0.3958	-2.9627	-2.664	-2.6893	-0.2781	-1.6454	-1.305	-2.5027
Belgium	BEL	5600033	5605035	0	-0.2392	0.0467	1.4967	-0.2286	0.0635	-1.6678	-0.6852	0.4777
Belgium	BEL	5600033	5603446	1	0.1409	0.4594	0.8038	0.258	0.9666	-0.2607	1.0854	0.8567
Belgium	BEL	5600033	5604324	1	1.0646	0.4515	0.0226	0.9488	0.6018	0.5822	0.1701	0.4725
Belgium	BEL	5600033	5605808	0	-0.4016	0.1207	-1.762	-2.6893	-3.7095	-1.6678	-0.7078	-1.1366
Belgium	BEL	5600033	5605002	0	-0.8977	-0.0862	0.0226	-2.6893	0.3557	1.0062	0.5755	-0.3856
Belgium	BEL	5600033	5602003	0	-0.1916	-0.9411	-1.7242	-2.6893	-0.824	-0.7368	-2.1355	0.1216
Belgium	BEL	5600033	5601426	0	0.1111	-0.4998	0.0226	-0.7919	-0.5748	-0.8437	-0.1026	0.1216
Belgium	BEL	5600033	5605807	0	1.0944	0.5141	0.0226	0.78	0.2113	0.6958	0.5755	2.0955
Belgium	BEL	5600033	5603080	0	-1.0027	0.666	0.0226	-0.3792	0.05	0.2032	0.5755	0.1216
Belgium	BEL	5600033	5600652	0	0.7299	-1.2134	-2.664	-0.9801	-1.3859	0.1413	-2.1355	-2.5027
Belgium	BEL	5600033	5601667	0	0.075	-1.5445	-2.664	-1.2459	-1.9751	-0.8849	-2.1355	-2.5027
Belgium	BEL	5600033	5601916	0	1.3245	-0.2662	0.0226	0.7952	1.1288	0.7472	0.5755	-0.1563
Belgium	BEL	5600033	5600808	0	0.3562	0.468	0.0226	1.2836	0.2968	1.0062	1.5037	0.7864
Belgium	BEL	5600033	5601405	0	2.0788	0.8072	1.9359	0.7451	0.5656	-1.6678	-0.165	-0.806
Belgium	BEL	5600033	5602116	0	0.4836	-0.4314	0.0226	-0.0537	-3.7095	-1.6678	-0.0553	-0.5093
Belgium	BEL	5600033	5602239	0	0.3429	0.3076	1.9359	3.6039	-0.0408	0.4394	2.4277	2.0955
Belgium	BEL	5600033	5602478	0	0.0302	-0.7207	1.4967	-0.8778	0.1343	-1.6678	1.8077	2.0955
Belgium	BEL	5600033	5604553	0	1.4249	-0.0862	0.0226	3.6039	2.846	2.1539	0.5755	0.1216
Belgium	BEL	5600033	5601125	0	1.3566	-0.5169	1.2341	-0.2038	0.4258	0.0647	0.5755	2.0955
Belgium	BEL	5600033	5606422	0	1.4201	-0.103	0.0226	0.1949	0.5555	0.2775	-0.1727	-0.4607
Belgium	BEL	5600033	5606117	0	1.1927	-0.0862	-0.8627	0.3519	-0.6602	0.143	-0.176	-0.4607
Belgium	BEL	5600033	5601745	0	-0.0488	-0.1121	1.9359	-0.4837	-0.3471	-0.0736	0.5755	0.9883
Belgium	BEL	5600033	5604025	0	0.9211	-0.59	0.0226	-0.1225	0.5016	0.4242	-0.309	0.1216
Belgium	BEL	5600033	5601177	0	0.2522	0.2063	-0.954		0.7743	0.3582		0.0208
Belgium	BEL	5600033	5600906	0	-0.9836	2.6352	1.9359	0.7861	1.0184	0.3885	2.4277	0.9883
Belgium	BEL	5600033	5605219	0	0.3695	-0.5847	-0.4806			-1.6678
Belgium	BEL	5600033	5605669	0	-0.5378	-1.1408	-0.227	3.5731	4.8357	0.093	0.5755	0.1216
Belgium	BEL	5600033	5601816	0	-0.159	-1.0212	0.0226	1.2836	0.8779	1.0062	0.5755	-0.959
Belgium	BEL	5600033	5600761	0	-0.5092	-0.9363	-0.5034	-0.6984	0.3014	-1.6678	0.5755	0.1216
Belgium	BEL	5600033	5601371	0	1.1402	2.6352	0.4802	0.2556	0.1949	0.9791	0.5755	2.0955
Belgium	BEL	5600033	5602138	0	1.5067	-0.0862	1.2867	-0.115	-0.2418	0.3612	0.1693	0.1216
Belgium	BEL	5600033	5602711	0	-0.0551	2.6352	0.5956	-0.2562	-0.005	0.7808	2.4277	0.7627
Belgium	BEL	5600033	5600760	0	-0.2818	1.1132	1.2867	0.5847	0.8917	0.3823	0.3482	1.7439
Belgium	BEL	5600034	5603666	1	-0.9164
Belgium	BEL	5600034	5600549	1	3.4609
Belgium	BEL	5600034	5606340	1	-1.3254	2.6663	0.9192	0.1093	-0.6842	-0.7368	-0.6852	-0.6335
Belgium	BEL	5600034	5605105	1	-0.7861	-0.0547	-0.6535	0.4776	-0.376	0.4252		-2.462
Belgium	BEL	5600034	5600284	1	1.0221	0.5946	0.3461	-0.2397	-0.4726	-0.7368	0.5755	0.1216
Belgium	BEL	5600034	5603799	1	-1.1512	-0.0862	0.3461	1.3321	0.8779	1.5721	0.0221	0.1216
Belgium	BEL	5600034	5601686	1	-0.272				-0.2615	-0.2988
Belgium	BEL	5600034	5601243	1	-1.1157	-0.0862	-0.5907	-0.7919	-0.1408	-0.5569	-0.6852	-0.7496
Belgium	BEL	5600034	5606395	1	-1.5485	-0.0862	0.0226	0.2048	-1.1423	-1.6678	0.3482	-0.5912
Belgium	BEL	5600034	5604787	1	-1.086	-0.0862	-0.4728	0.2134	-0.4497	0.5819	-0.2852	-1.1252
Belgium	BEL	5600034	5605122	1	0.0895				-1.3484
Belgium	BEL	5600034	5606187	1	-0.4533	2.6352	1.9359	3.6039	-1.0469	3.6292		2.0955
Belgium	BEL	5600034	5602260	1	-1.1322	0.963	0.586	-0.6531	-0.5963	-0.1787	-0.6852	-1.1252
Belgium	BEL	5600034	5606173	1	-1.0098	0.963	0.586	-0.6531	-0.5963	-0.1787	-0.6852	-1.1252
Belgium	BEL	5600034	5606080	1	-0.5218	0.96	0.4582	1.5743	1.446	2.1842	2.0386	1.4511
Belgium	BEL	5600034	5600252	1	-0.3625	2.6352	0.586	0.5319	0.3609	1.3965	0.0256	0.7627
Belgium	BEL	5600034	5606022	1	-1.775	0.0649	-1.0746	-0.4217	0.0508	-0.4384	-2.1355	-0.8443
Belgium	BEL	5600034	5605613	0	-0.4461	-0.2595	0.4907	0.4149	-0.1573	0.5016	-0.8709	-0.6981
Belgium	BEL	5600034	5604065	0	0.25	-0.2479	-0.227		-0.4451	-1.6678	0.5755	0.1216
Belgium	BEL	5600034	5603635	0	-0.5344	-0.0862	0.2942	1.2584	0.5364	1.2748	0.7641	-0.0888
Belgium	BEL	5600034	5606200	0	-0.0602				0.5026	0.381	-1.1947	-0.8756
Belgium	BEL	5600034	5600654	0	-0.5439			1.0539	1.6895
Belgium	BEL	5600034	5604138	0	-1.3537	1.3939	0.9192	-1.4389	0.1001	0.0687	-0.1061	-0.6544
Belgium	BEL	5600034	5605291	1	-0.9098	-0.4314	-0.7638	0.2835	-0.3255	0.4394	-0.6852	-0.7496
Belgium	BEL	5600034	5600136	1	-1.2202	-0.0013	1.4967	0.1154	-0.1898	0.0689	-0.0817	2.0955
Belgium	BEL	5600034	5601926	1	0.8748	-0.0862	-0.0154	-0.3902	-0.6143	-0.4393	-2.1355	-1.1038
Belgium	BEL	5600034	5600157	1	-1.4577	-0.0862	0.0226			1.5721		-0.7496
Belgium	BEL	5600034	5601337	1	-0.5961	0.7308	0.0226	-0.6012	-0.1403	0.9411	-0.2821	0.6314
Belgium	BEL	5600034	5605988	1	-1.4337	-0.0862	-0.8892	-0.6649	-0.1438	-0.5531	-0.454	-1.113
Belgium	BEL	5600034	5600183	1		-1.215		-0.3877	-1.1777	0.5403		-0.3856
Belgium	BEL	5600034	5601832	1		0.967	-0.2145	-0.8245	-0.4278	-0.2348	-0.3206	0.3899
Belgium	BEL	5600034	5604129	0	-0.3378	0.957	1.0108	0.2849	0.7218	0.8869	0.1693	0.6113
Belgium	BEL	5600034	5600940	0	-0.2267	0.1166	-1.3074	0.5841	2.2078	1.7438	0.075	-0.331
Belgium	BEL	5600034	5603997	0	-2.0324
Belgium	BEL	5600034	5601636	0	-0.6501	0.5119	0.7162	-0.5294	1.0838	1.0346	1.4834	-0.8875
Belgium	BEL	5600034	5605226	0	-1.458	-0.2662	-0.9607	-2.6893	-0.4786	-0.105	-0.1026	-0.3856
Belgium	BEL	5600035	5605799	1	1.0192	0.2718	-0.3802	0.4512	-0.6552	0.2135	-0.8041	-0.1563
Belgium	BEL	5600035	5606337	1	0.8953	1.7162	1.9359	0.5232	0.2314	0.32	0.1701	1.1232
Belgium	BEL	5600035	5602086	1	0.7282	1.3697	1.4967	0.3364	-0.5806	0.1264	0.1648	-0.6774
Belgium	BEL	5600035	5602791	1	0.1618	-1.1801	0.0226	0.0226	-0.6787	0.414	-1.2871	-1.4637
Belgium	BEL	5600035	5606465	1	0.1989	0.6424	0.4173	0.5014	0.256	0.0593	0.5755	0.1216
Belgium	BEL	5600035	5601530	0	-0.2123	0.6424	1.1657	3.6039	0.9108	0.4506	1.3656	-0.0604
Belgium	BEL	5600035	5602398	0	-0.6042	-0.783	-1.3394	0.7014	-0.1573	0.2811	-0.3727	-0.5251
Belgium	BEL	5600035	5602926	0	1.3817	-0.0862	-0.4806	0.6588	-0.2984	0.6048	-0.0987	-0.5912
Belgium	BEL	5600035	5601867	0	0.8979	-1.2755	-0.4806	-0.6522	-0.4196	0.1873	0.1693	-0.7108
Belgium	BEL	5600035	5603911	0	0.2131	0.0467	0.586	-0.078	-0.2041	0.6809	1.802	0.7435
Belgium	BEL	5600035	5600627	1	-0.1443	2.6352	0.1386	-0.2506	-0.1248	0.7222	-2.1355	0.6314
Belgium	BEL	5600035	5604119	1	0.6456	-0.2662	-1.5179	0.1036	-0.1127	-0.1652	-0.4771	-1.3017
Belgium	BEL	5600035	5603395	1	0.7325	-0.7114	-1.2874	0.6751	-0.1509	-0.6073	-1.0753	0.2546
Belgium	BEL	5600035	5600175	1	1.0342	-0.8264	-1.5883	-0.2001	-0.3815	-0.0991	-2.1355	-1.4991
Belgium	BEL	5600035	5600695	1	0.389	-0.7221	-0.3802	0.2689	-0.6166	0.3998	-2.1355	-0.946
Belgium	BEL	5600035	5606248	1	0.2715	-0.4314	-0.8627	-0.2327	-0.1264	0.0202	-0.4771	-1.0788
Belgium	BEL	5600035	5605100	1	-0.3129	-0.59	-1.6716	0.0522	-0.7777	-0.5037	-2.1355	-1.3639
Belgium	BEL	5600035	5605223	1	1.0376	0.2859	0.0226	-0.2887	-0.349	-0.6687	-1.5848	-0.0867
Belgium	BEL	5600035	5603169	1	1.077	0.0666	0.0226	0.0799	-0.1589	0.326	-0.6595	-0.2503
Belgium	BEL	5600035	5602353	1	0.7009	0.3898	0.0226	0.4351	0.5541	0.4292	-2.1355	0.1216
Belgium	BEL	5600035	5604991	1	0.9523	0.0692	0.1503	0.8352	0.5995	1.1814	-0.216	0.3216
Belgium	BEL	5600035	5603032	1	0.0252	-0.0862	0.0226	3.6039	0.3573	1.5721	0.5755	-0.7496
Belgium	BEL	5600035	5603871	1	1.3024	2.6352	1.9359	2.3955	2.8646	3.6292	2.4277	1.0383
Belgium	BEL	5600035	5606242	1	0.1036	-0.4314	0.0226	0.4019	-0.3361	0.7613	-0.4801	0.1216
Belgium	BEL	5600035	5602442	1	0.6156				-0.7862
Belgium	BEL	5600035	5605903	1	-0.6181	0.2032	0.0226	-0.3385	0.1704	-1.2919	-0.1727	0.1216
Belgium	BEL	5600035	5604670	1	0.2425	0.3151	-0.3802	0.1574	-0.1579	0.2016	-1.0571	0.2286
Belgium	BEL	5600035	5603662	1	1.1215	-0.8881	-1.6468	0.495	-1.0847	0.5697	-2.1355	-1.7277
Belgium	BEL	5600035	5602927	1	0.7989	-0.0862	-0.691	-0.4425	0.0368	0.4314	-1.0571	-0.1563
Belgium	BEL	5600035	5606037	0	-1.0972	0.2032	0.1386	0.3686	0.436	-0.0498	0.1648	0.8136
Belgium	BEL	5600035	5602363	0	0.2773	0.1852	0.0226	0.6195	0.3503	0.6651	-0.2128	-0.5079
Belgium	BEL	5600035	5600770	0	1.5804	0.5606	1.9359	0.2581	0.5967	-1.6678	2.4277	1.3566
Belgium	BEL	5600035	5601807	0	0.8421	1.0919	1.9359	0.4518	0.4199	0.8853	2.4277	1.4234
Belgium	BEL	5600035	5601869	0	0.7486	-0.4203	-0.5836	-0.63	-0.5115	-0.9292	-0.1727	-0.6158
Belgium	BEL	5600035	5604268	0	-0.6646	1.7671	0.6847	-1.2558	1.0723	0.4553	-0.5832	0.3216
Belgium	BEL	5600035	5602538	0	-0.0056	-0.483	-1.015	0.4844	-3.7095	-1.6678	-0.6203	-0.4423
Belgium	BEL	5600035	5605163	0	0.628	-0.2902	1.9359	0.0979	1.3928	-0.3116	0.1648	0.1216
Belgium	BEL	5600035	5603927	0	0.9149	0.5836	0.4173	0.1348	0.3532	0.1148	-0.0553	0.1216
Belgium	BEL	5600035	5601923	0	0.6992	0.9526	0.4173	0.1224	0.6843	0.2487	0.0254	0.9642
Belgium	BEL	5600036	5603418	1	0.3766	-0.59	-0.6587	-0.2119	-0.1018	0.2209	-0.454	-0.4607
Belgium	BEL	5600036	5602702	1	-0.1707	-0.0862	-0.8219	0.4519	0.5551	-0.1214	-0.4801	-1.3017
Belgium	BEL	5600036	5601346	1	1.3998	2.6352	1.9359	0.8387	0.3685	0.4325	-1.5588	-0.0867
Belgium	BEL	5600036	5602104	1	0.9492
Belgium	BEL	5600036	5603895	1	0.7732	-0.0862	-0.335	0.1147	-0.6728	-0.2068	-0.3237	-0.7496
Belgium	BEL	5600036	5601378	1	-0.3713	-0.2662	0.0226	0.3024	-0.072	0.585	-0.4948	0.1216
Belgium	BEL	5600036	5604470	1	1.084
Belgium	BEL	5600036	5605776	1	-0.1386	0.1245	-0.9607	-0.2809	-0.4092	0.1757	-0.6852	-0.4607
Belgium	BEL	5600036	5604558	1	-0.3839	1.3889	-0.829	0.4157	0.1307	0.656	-0.6852	-1.7277
Belgium	BEL	5600036	5602295	1	1.6029
Belgium	BEL	5600036	5600261	1	0.1732	-0.7221	0.6496	-0.1781	-0.641	-0.7054	-0.1021	2.0955
Belgium	BEL	5600036	5601778	1	0.4246
Belgium	BEL	5600036	5600075	1	1.1437	-0.7221	-0.9607	-0.6364	-1.0598	-0.7054		-2.347
Belgium	BEL	5600036	5604239	1	1.0993	-0.5994	-0.4728	-0.0865	-0.0406	0.2257	-1.1908	0.388
Belgium	BEL	5600036	5601673	1	-0.2075	0.2718	-0.9285	0.0095	-0.6907	0.0234	-0.4948	-0.7496
Belgium	BEL	5600036	5605852	1	0.3971	-0.59	-0.9607	-0.0158	-0.2619	0.2081	-0.2852	-0.7496
Belgium	BEL	5600036	5600602	1	1.3678			0.1851	-0.4071	-0.0113
Belgium	BEL	5600036	5604337	1	1.5211
Belgium	BEL	5600036	5604937	1	1.1909
Belgium	BEL	5600036	5603593	1	1.1117
Belgium	BEL	5600036	5605199	1	-0.49	-0.59	-0.9607	-0.0064	-0.7948	-0.1452	-0.2821	-0.5912
Belgium	BEL	5600036	5605716	1	0.662
Belgium	BEL	5600036	5600561	1	0.5738	-1.1429	0.2753	0.1986	0.2063	0.5273	1.3656	-1.0071
Belgium	BEL	5600036	5602119	0	0.6693	-0.2662	-0.3706	0.034	-0.4559	0.2995	-0.3272	0.6802
Belgium	BEL	5600036	5602194	0	1.3227	-1.1076	0.0226	-0.1187	-0.4579	-1.6678	-0.6599	0.1216
Belgium	BEL	5600036	5603758	0	0.4396	2.6682	-0.5034	0.5808	-0.5834	-0.801	-0.3733	-0.7496
Belgium	BEL	5600036	5601153	0
Belgium	BEL	5600036	5600453	0	1.6612
Belgium	BEL	5600036	5602744	0	1.4666			0.0722	-0.1529	-0.4833
Belgium	BEL	5600036	5603043	0
Belgium	BEL	5600036	5604061	0	0.602
Belgium	BEL	5600036	5604818	0	1.0624
Belgium	BEL	5600036	5602122	0	0.2592
Belgium	BEL	5600036	5605945	0	1.7708	-0.5743	0.0226	0.0109	0.0174	0.0123	-0.216	0.1216
Belgium	BEL	5600036	5605624	0	1.2575
Belgium	BEL	5600036	5603854	0	0.8291
Belgium	BEL	5600036	5603827	1	0.7573	-0.2662	-0.5544	0.2697	-0.5264	0.3368	-0.3876	-0.8802
Belgium	BEL	5600037	5605057	1	-0.8985	0.2733	1.2867	0.1771	-1.1302	0.4869	0.3482	-0.0625
Belgium	BEL	5600037	5604940	1	0.073				-0.1303		-0.8309	0.4777
Belgium	BEL	5600037	5600897	0	0.0174	0.0666	1.4967	0.2232	0.1514	0.7093	0.1648	1.1013
Belgium	BEL	5600037	5605973	0	1.1854	-0.2624	1.1381	0.4893	0.5282	0.5753	0.1693	0.4994
Belgium	BEL	5600037	5605605	0	1.6077	-0.0862	0.0226	0.3337	0.1177	0.5279	0.5755	0.1216
Belgium	BEL	5600037	5604439	0
Belgium	BEL	5600037	5604141	1	0.0881	-0.5743	-1.4242	0.2607	-0.4119	0.4784	-0.4771	-0.2503
Belgium	BEL	5600037	5600351	1	1.371	0.3875	-1.3005	0.6825	-0.5686	0.9087	-1.054	-0.0604
Belgium	BEL	5600037	5600423	1	0.3429	0.7763	0.1386	0.4493	0.288	0.6296	-0.2128	0.1216
Belgium	BEL	5600037	5603843	1	-0.7651	0.0502	0.1386	0.156	-0.5113	0.5857	-0.535	0.557
Belgium	BEL	5600037	5601602	1	0.0371	-0.7815	-0.227	0.5415	0.319	1.1927	-0.3876	-0.4607
Belgium	BEL	5600037	5604739	1	1.3612	-1.2189	-0.691	0.3065	-0.4703	0.2511	-0.4545	-0.6353
Belgium	BEL	5600037	5602200	1	1.5439	-0.847	-0.3802	-0.09	-0.6062	0.0234	-1.0808	-0.6353
Belgium	BEL	5600037	5600031	1	1.539	-0.5743	-1.0611	0.0254	-0.6285	0.0234	-0.3876	-0.5251
Belgium	BEL	5600037	5601112	1	-0.8722	-0.0862	0.0226	0.7784	0.2106	0.8985	0.0256	0.1216
Belgium	BEL	5600037	5602475	1	0.0494	1.7671	1.9359	0.5565	0.9079	0.7028	-0.4545	0.6314
Belgium	BEL	5600037	5600850	1	1.1571	0.5859	-1.1274	0.1694	-0.4194	0.1266	-0.3876	-0.7096
Belgium	BEL	5600037	5600810	1	1.0967
Belgium	BEL	5600037	5601972	1	0.8779	-0.7221	-1.0611	0.2237	0.1832	0.5094	-0.3876	-0.7496
Belgium	BEL	5600037	5603670	1	1.2161	-0.2662	0.0226	0.4185	-0.516	0.5187	-0.1972	-0.5475
Belgium	BEL	5600037	5603411	1	1.642	-1.3144	-1.8112	-0.8293	-0.7445	-0.2964
Belgium	BEL	5600037	5604803	0	0.905
Belgium	BEL	5600037	5603746	0	0.6528	-0.0862	-0.8219	-0.0298	-0.1982	-0.1301	0.1693	-0.2503
Belgium	BEL	5600037	5603225	0	0.626	-0.3711	-0.691	-0.0229	-0.2736	-0.421	-0.0823	0.1216
Belgium	BEL	5600037	5606154	0	0.1444	-0.2662	0.0226	-0.0272	0.3426	0.1018	-0.5832	0.1216
Belgium	BEL	5600037	5604871	0	1.1644	-0.2806	-0.6843	0.4086	-0.4727	-0.801	-0.5798	-0.1563
Belgium	BEL	5600037	5606278	0	0.8629	-0.4314	0.0226	-0.1602	-0.3177	0.0548	-0.6852	-0.4607
Belgium	BEL	5600037	5602403	0	1.2506	-0.013	1.9359	0.5202	-0.0932	0.7018	0.5755	0.7334
Belgium	BEL	5600037	5604451	0	1.0408	-0.6593	0.0226	0.3765	0.3016	0.7398	0.0444	0.1216
Belgium	BEL	5600037	5600875	0	2.3406	0.9349	0.6152	0.8822	0.5604	0.9341
Belgium	BEL	5600037	5603288	0	0.009			0.5081	-0.7857
Belgium	BEL	5600037	5600648	0	1.2111			1.1718	0.6543	3.1018
Belgium	BEL	5600037	5603009	0	0.5079	-0.0862	-1.0611	0.1654	-0.5399	0.4902	-0.6852	-0.806
Belgium	BEL	5600037	5602097	0	0.2357	-0.2662	0.0226	0.3579	1.0856	0.6055	-0.6852	-0.1563
Belgium	BEL	5600037	5600743	0	0.7837	0.1852	1.9359	0.4803	0.1781	0.2789	0.5755	0.4994
Belgium	BEL	5600037	5601564	0	0.989	-1.2006	0.8038	0.6176	-0.1147	0.1522	0.1922	2.0955
Belgium	BEL	5600037	5604104	0	0.7518	-0.0862	-0.2827	0.5082	-0.2385	0.1535	0.1693	-0.1563
Belgium	BEL	5600037	5605583	0	1.0893	0.7156	-0.7638	-0.0857	0.0149	0.0234	0.0254	-0.0129
Belgium	BEL	5600039	5606399	1	-0.6567	1.153	0.0226	0.4519	-0.3158	0.9206	-0.7789	-0.4607
Belgium	BEL	5600039	5602738	1	-1.5495	-0.9464	-1.1412	0.0203	-0.4607	-0.8849	-0.4948	-0.8563
Belgium	BEL	5600039	5600236	1	0.7764	-0.6593	0.0226	0.0228	0.0468	0.4394	-0.4948	0.1216
Belgium	BEL	5600039	5603930	1	0.124	-0.9363	-1.0611	0.2457	-0.1845	-0.0625	-0.6852	-0.7496
Belgium	BEL	5600039	5600924	1	0.0307	0.8762	0.0226	-0.1403	-0.3272	-0.338	-0.8012	-0.7096
Belgium	BEL	5600039	5602476	1	0.0566	-0.59	-1.0611	0.0976	-0.9783	-0.0614	-0.2821	-0.7496
Belgium	BEL	5600039	5601469	1	-1.0653	-1.1673	-0.7249	0.6333	-0.2069	1.0196	-0.1727	-0.4377
Belgium	BEL	5600039	5606450	1	-0.5345	-0.4203	-0.227	-0.3504	-1.0276	-0.0589	-0.6852	-0.4607
Belgium	BEL	5600039	5603296	1	0.0304	0.9535	0.0226	0.1065	-0.3771	0.1904	-2.1355	2.0955
Belgium	BEL	5600039	5600741	1	-2.1893	-0.0862	0.0226	-0.1704	-0.7523	0.0736	0.5755	-0.2503
Belgium	BEL	5600039	5601838	1	-0.7464	-0.0862	0.0226	-0.0899	-0.8179	0.4106	-0.8709	-0.959
Belgium	BEL	5600039	5606251	1	-1.1865	2.6352	1.9359		-0.2231	-0.2541	-0.7075	0.1216
Belgium	BEL	5600039	5601619	1	-0.5272	0.2879	-0.5907	-0.1284	0.1976	0.6106	-0.8867	-0.5261
Belgium	BEL	5600039	5603081	1	-0.6522	1.7242	1.2867	-0.1386	-0.3108	0.5911	1.8085	0.2909
Belgium	BEL	5600039	5600001	0	1.234	0.4435	0.0226	0.9812	0.1969	1.586	0.5755	0.1216
Belgium	BEL	5600039	5605351	1	0.4791	1.3939	-0.335	0.1048	-0.0467	0.5699	-0.6595	-0.6544
Belgium	BEL	5600039	5605980	1	1.0687	-0.0862	-0.227	-0.2837	-0.5484	0.4918	-0.4771	-0.7496
Belgium	BEL	5600039	5604456	1	-0.8609	-0.0862	-0.4728	-0.2569	-0.1659	0.2618	-0.4948	-0.7496
Belgium	BEL	5600039	5603552	1	-1.2505	-0.7221	-0.227	-0.1411	-0.6941	-0.475	0.1701	-0.2503
Belgium	BEL	5600039	5604267	1	0.6557	-0.0862	0.0226	-0.5472	-0.0448	0.1971	-0.5828	-0.1865
Belgium	BEL	5600039	5603848	1	-0.2716	-0.0862	-0.5836	0.2374	-0.7294	0.3176	-0.3876	-0.5912
Belgium	BEL	5600039	5602765	1	-1.1669	-0.0862	1.4967	1.0021	0.7265	0.6455	-0.0823	-0.2503
Belgium	BEL	5600039	5604959	1	-0.1414	-0.4314	-0.5034	0.2759	0.0113	0.8211	-0.7867	-0.1563
Belgium	BEL	5600039	5600232	1	-1.3389	-1.175	-0.9551	0.3437	-0.8117	1.1473	-0.744	-0.3902
Belgium	BEL	5600039	5602486	1	-0.3951	-0.2662	-1.0611	0.3991	-0.9408	0.4165	-0.5832	-0.7317
Belgium	BEL	5600039	5603704	1	0.7479	0.468	-1.4242	0.2662	-0.4123	0.302	-0.8686	-0.6947
Belgium	BEL	5600039	5603570	1	0.3746	-1.1881	0.213	-0.6059	-0.6961	-0.2708	-0.1972	0.5553
Belgium	BEL	5600039	5602689	1	0.5396	0.1357	1.0108	1.1839	0.5161	1.2278	-0.3733	0.4994
Belgium	BEL	5600039	5603887	1	-1.0512	0.6684	1.4967	0.3166	0.0343	0.4784	0.3482	1.3857
Belgium	BEL	5600039	5602598	1	0.6406	0.1221	-0.5907	0.2496	-0.4011	0.1633	0.1701	-0.5251
Belgium	BEL	5600039	5605098	1	-1.4771	0.3376	-0.8554	-0.4923	-1.0474	0.0234	-2.1355	-0.1865
Belgium	BEL	5600039	5606182	1	-0.0068	-0.4998	0.0226	0.1038	-0.6586	0.5248	0.1049	-0.7496
Belgium	BEL	5600039	5604796	1	0.1769	-0.3416	-1.1926	-2.6893	-0.4435	-1.6678	-0.6852	-1.1252
Belgium	BEL	5600039	5604835	1	0.1313	0.6583	-0.5274	0.803	0.861	0.7536	-2.1355	-0.7639
Belgium	BEL	5600039	5602977	0	0.5174	0.4546	-0.5907	-2.6893	-0.5941	-1.6678	-0.7726	-0.806
Belgium	BEL	5600039	5606220	0	-0.8282	2.6352	1.9359	1.1878	0.1264	0.5351	-0.5431	-2.5027
Belgium	BEL	5600040	5601821	1	1.5123	-0.0862	-1.2667	0.0159	-0.0752		0.5755	0.1907
Belgium	BEL	5600040	5604036	1	0.9268
Belgium	BEL	5600040	5603236	1	0.8936	1.3403	1.9359		0.6405	-1.6678	2.4277
Belgium	BEL	5600040	5606046	1	0.4522	-0.4314	0.0226	0.7113	-0.1671	0.6459	0.5755	0.1216
Belgium	BEL	5600040	5602459	1	-0.2529	-0.0862	0.0226	0.7151	-0.1493		0.1648	0.1216
Belgium	BEL	5600040	5603914	1	1.1451
Belgium	BEL	5600040	5602826	1	-1.1413
Belgium	BEL	5600040	5602575	1
Belgium	BEL	5600040	5604176	1	1.027
Belgium	BEL	5600040	5602095	1	1.5419	-0.6447	0.0226	0.6995	-0.0408	1.2481	0.0256	-0.7887
Belgium	BEL	5600040	5600589	1	0.6443	-0.7737	0.0226	0.4139	0.251	0.0287	0.3482	0.1216
Belgium	BEL	5600040	5601210	1	0.2839
Belgium	BEL	5600040	5602694	1	0.8755	0.2032	0.0226					0.4994
Belgium	BEL	5600040	5604931	1	0.1509			1.0199
Belgium	BEL	5600040	5605504	1	1.0089
Belgium	BEL	5600040	5602522	1	0.4247
Belgium	BEL	5600040	5606071	1	1.2714	0.3289		-0.0628	-0.5678	-0.3463
Belgium	BEL	5600040	5604532	0
Belgium	BEL	5600040	5603693	0	0.4861
Belgium	BEL	5600040	5603185	0	1.1076	0.0502	-0.7638	-0.039	-0.4132	0.2533	-0.176	-0.1563
Belgium	BEL	5600040	5603658	0	0.9643	-0.0862	-0.7704	-0.2493	-0.4185	-0.2154	-0.3912	-1.6557
Belgium	BEL	5600040	5602524	0	0.4397	-0.59	-0.8627	-0.2434	-1.143	-0.0745	-0.7614	-0.606
Belgium	BEL	5600040	5605436	0	1.2661	-0.0862	0.0226	0.4302	1.1506	0.7002	0.5755	0.1216
Belgium	BEL	5600040	5604254	0	0.7959
Belgium	BEL	5600040	5604120	0	0.2919
Belgium	BEL	5600040	5601952	0	1.2486
Belgium	BEL	5600040	5601979	0	0.7482	-0.2662	0.0226	1.2399	1.4951	0.8108	0.1693	0.1216
Belgium	BEL	5600040	5604754	0	0.0275	-0.4314	0.0226	0.002	0.3628	0.2511	0.0256	0.1216
Belgium	BEL	5600040	5600137	0	0.0955
Belgium	BEL	5600040	5600093	0
Belgium	BEL	5600040	5602633	0	-0.6126
Belgium	BEL	5600041	5601293	1	-1.1644	-0.2662		-0.3862	-0.231	0.2589
Belgium	BEL	5600041	5606343	1	0.7926	-1.0672	-1.0611	-0.3177	-1.1703	-1.6678	-0.6852	-0.7496
Belgium	BEL	5600041	5603440	1	-0.4871	-0.0862	-0.9607	0.237	-0.0298	0.0521	0.3482	0.1216
Belgium	BEL	5600041	5605535	1	-1.0709	-0.0862	0.8961	-0.7919	0.1509	0.0146	-0.5832	0.6314
Belgium	BEL	5600041	5603898	0	0.1583
Belgium	BEL	5600041	5605125	0		-0.836	-0.6587	-0.0266	0.1464	-0.2942	0.0444	0.4504
Belgium	BEL	5600041	5606064	1	-0.7118	-0.2662	-0.4728	0.0562	-0.8719	0.1846	-0.7725	-1.0788
Belgium	BEL	5600041	5603398	1	-0.0731	-0.4314	0.0226	0.2587	-0.2079	0.6799	-0.6852	-0.5912
Belgium	BEL	5600041	5603736	1	-1.8655	-0.4314	-0.4728	-0.3099	-0.5843	0.0592	-0.6852	-0.7496
Belgium	BEL	5600041	5601825	1	-0.3389	-0.4314	0.0226	0.2028	-0.3494	0.2365	0.1701	-0.8443
Belgium	BEL	5600041	5606083	1	-1.0028	0.6515	0.4173	0.0109	0.1987	-0.323		0.4504
Belgium	BEL	5600041	5601106	1	-0.5018
Belgium	BEL	5600041	5600174	1	-0.7768	1.0919	1.9359	1.4093	1.1858	1.5264	2.4277	0.6377
Belgium	BEL	5600041	5604807	1	-0.5992			-0.3414	-0.4177	0.1647
Belgium	BEL	5600041	5602067	1	-0.916	-0.0862	0.0226	-0.227	-0.162	-1.0529	-0.2821	-0.1563
Belgium	BEL	5600041	5605637	1	0.1953	-1.6559	-0.6116	-1.4389	-0.7598	-1.6678	-2.1355	-0.3969
Belgium	BEL	5600041	5604027	1	0.3683	0.1997	0.0226	-1.1566	-0.2788	0.1033	0.5755	0.1216
Belgium	BEL	5600041	5601304	1	-0.7013	-0.2479	-0.227	-2.6893	-0.5038	-0.2979	0.5755	0.1216
Belgium	BEL	5600041	5606320	1	0.8828	0.1395	-1.2567	-0.2232	-0.2549	-1.6678		-0.6947
Belgium	BEL	5600041	5606446	1	0.963			-1.1509	3.00E-04	0.0901
Belgium	BEL	5600041	5602124	1	-0.9359	1.4003	0.0226	1.2247	0.4574	0.851	0.9863	-0.2485
Belgium	BEL	5600041	5605233	0	-0.6963	-0.4314	0.0226	0.807	-0.3769	0.9697	0.3199	2.0955
Belgium	BEL	5600041	5605465	0	-1.0605	-2.9627	-2.664	-2.6893	-1.3941	-1.6678	-2.1355	0.1216
Belgium	BEL	5600041	5600025	0	-0.7683	0.468	-0.691	0.6411	-0.1351	-0.248	-0.309	-0.5461
Belgium	BEL	5600041	5604986	0	0.7766	-0.0061	0.0226	-0.3439	-0.6779	0.3769	-0.4948	-0.4607
Belgium	BEL	5600041	5603775	0	-0.1416	-0.7162	0.4173	0.2991	-0.4588	0.3292	1.1217	-1.6909
Belgium	BEL	5600041	5601503	0	1.5925	-1.813	-0.4728	0.6333	-1.168	0.4255	0.1693	-0.7507
Belgium	BEL	5600041	5601632	0	-0.1285	-0.7199	0.0226	-0.877	-0.3785	0.1948	-0.0553	-0.1563
Belgium	BEL	5600041	5600632	0	0.0608	-0.2662	-1.0611	-1.5123	-1.084	-1.2919	-0.4948	-1.1252
Belgium	BEL	5600041	5601109	0	1.1605	0.7825	-0.4728	1.2836	1.4588	1.3428	0.5755	-0.4607
Belgium	BEL	5600041	5601729	0	-0.6807	0.1221	0.586	-0.3705	-0.4992	-0.2607	-0.4805	-0.0867
Belgium	BEL	5600041	5602102	0	0.0484	-1.1429	0.0226	0.348	-0.7638	-1.6678	-0.1972	0.1216
Belgium	BEL	5600042	5601889	1	-0.3995	0.5899	-0.4806	0.117	-0.3206	0.3272	0.0256	-0.5912
Belgium	BEL	5600042	5600616	1	0.3676	0.0467	-0.4728	0.0602	0.2937	-0.182	-0.0553	-0.2485
Belgium	BEL	5600042	5602631	1		-0.4314	0.0226	0.6414	-0.5864	-1.6678	0.0256	-0.959
Belgium	BEL	5600042	5600010	0	0.9414	-0.4314	0.0226	0.2677	-0.0119	-1.6678	-1.2871	-0.1563
Belgium	BEL	5600042	5604489	0	1.2944	1.3403	0.0226	-1.6821	0.2432	-1.2919	-0.3943	0.2224
Belgium	BEL	5600042	5603134	1	1.4645	-0.6631	0.4173	-0.3156	-0.2409	0.1029	-1.0808	-0.1314
Belgium	BEL	5600042	5604079	1	0.8001	-1.4174	-0.9607	-0.1878	-0.6881	-0.568	-2.1355	-1.0788
Belgium	BEL	5600042	5600886	1	-0.2124	0.8762	-0.3802	-0.1835	-0.5662	-0.0499	0.0256	-0.3549
Belgium	BEL	5600042	5602570	1	0.0633	0.4026	0.4173	0.1288	-0.4276	-0.0816	-1.2624	-0.3657
Belgium	BEL	5600042	5605333	1	0.2142	0.792	0.7162	-0.0708	0.1114	0.2472	-1.2871	-0.8443
Belgium	BEL	5600042	5602156	1	1.2942	-0.1968	0.5347	-0.128	0.7408	0.1288	-1.5537	-0.1865
Belgium	BEL	5600042	5605509	1	0.234	0.8046	0.4355	-0.7982	-0.6314	-0.4795	-1.0753	0.9097
Belgium	BEL	5600042	5606442	1	0.0899	-0.5743		-0.445	-0.6495	-0.1285
Belgium	BEL	5600042	5603219	1	0.5583	0.1221	-1.7997	0.3303	-0.6263	-0.801	-1.2624	-0.7096
Belgium	BEL	5600042	5601205	1	0.6654	0.5206	-0.8554	-0.0777	0.2776	-1.6678	-0.7867	-1.0788
Belgium	BEL	5600042	5605363	1	0.7339	0.3875	-1.0088	0.0029	-0.7825	0.3272	0.5755	-0.0129
Belgium	BEL	5600042	5606268	1	1.3476	-1.0303	-1.5883	0.2226	-0.8221	0.5494	-2.1355	-1.7277
Belgium	BEL	5600042	5606504	1	-0.5632	-0.59	-1.3074	0.0186	-0.9294	0.2172	-0.8012	-1.3017
Belgium	BEL	5600042	5605449	1	0.1844	1.7162	1.9359	0.57	0.6261	-0.1443	0.5727	1.515
Belgium	BEL	5600042	5604924	1	1.3034	-0.6655		-0.3698	-0.7466	0.3774
Belgium	BEL	5600042	5600604	1	0.9746				0.9823
Belgium	BEL	5600042	5601991	1	1.3529	-0.438	-1.2374	-0.5075	-0.5712	-0.1066	-0.6852	-1.119
Belgium	BEL	5600042	5601611	0	1.2425	0.7789	0.3461	-0.2679	0.194	-0.7156	0.1648	0.1216
Belgium	BEL	5600042	5604122	0	0.975	-0.1167	0.8038	-0.7091	-0.5285	-1.0529	-0.9941	0.9339
Belgium	BEL	5600042	5600550	0	1.7358	0.801	1.9359	-0.3725	0.248	-0.3735	0.5755	2.0955
Belgium	BEL	5600042	5602747	0	0.6389	-0.0384	-0.7883	-0.1129	0.1257	-0.2781	-1.4214	-1.2688
Belgium	BEL	5600042	5600115	0
Belgium	BEL	5600042	5605501	0	-0.9852	-0.7221	0.0226	0.0834	0.1268	0.1221	0.5755	-0.7108
Belgium	BEL	5600042	5605832	0	1.4814	0.2032	-0.3802	0.1173	0.8407	0.1978		0.1216
Belgium	BEL	5600042	5602533	0	0.5984	0.2032	-0.4338	0.0941	0.3507	0.2651	0.5755	0.1216
Belgium	BEL	5600042	5603492	0	1.5345	0.3326	-0.227	0.1757	-0.2211	-0.4932	-0.2907	0.9339
Belgium	BEL	5600042	5602368	0	0.7395	2.6352	1.9359	0.0828	0.1289	0.3237	2.4277	2.0955
Belgium	BEL	5600042	5603919	0	0.8285	0.1915	0.4173	-0.4042	-0.4144	-0.801	-0.4982	0.1959
Belgium	BEL	5600042	5604285	0	1.3402	0.879	0.0226	-0.2738	-0.0725	-0.5979	-0.2857	0.1959
Belgium	BEL	5600042	5602979	0	-0.3779	0.5391	0.6407	0.3367	0.366	-1.6678	0.542	0.1216
Belgium	BEL	5600042	5600871	0	-0.4711	-0.7221	0.0226	-0.5937	-0.3517	-0.2785	-0.2224	-0.4607
Belgium	BEL	5600042	5604814	0	0.9912
Belgium	BEL	5600042	5600826	0	1.7992
Belgium	BEL	5600043	5605026	1	0.715	-0.9399	-0.5413	0.2085	-0.7748	0.2716	-0.8512	-0.5912
Belgium	BEL	5600043	5604024	1	1.3233	1.031	1.9359	-0.1828	0.2887	-1.6678	1.3958	0.0876
Belgium	BEL	5600043	5601804	0	1.7627	0.7062	0.7162	0.0547	-0.2467	-0.1443	0.3482	0.1216
Belgium	BEL	5600044	5605339	1	0.5248	-0.7353	-0.3802	0.4923	-0.7483	-1.6678	-0.7614	-0.9309
Belgium	BEL	5600044	5602047	1	1.4372	2.6352	1.9359	-0.063	0.2706	0.1433	0.3482	1.0383
Belgium	BEL	5600044	5603160	0	0.5109	-0.4314	0.0226	0.1726	0.4555	-0.323	0.1693	0.1216
Belgium	BEL	5600044	5602509	0	0.3779	-0.4314	-0.3048	0.1827	-0.0098	-0.801	0.1922	-0.8198
Belgium	BEL	5600044	5600874	1	-0.5599	-1.3888	-0.5759	-0.4128	-1.2543	-0.7054	-0.7838	-0.2995
Belgium	BEL	5600044	5606528	1	1.3589	-0.0966	-0.4728	0.3436	-0.1755	0.1138	-0.7867	-0.1563
Belgium	BEL	5600044	5604235	1	0.6576	1.1306	-0.0469	0.0275	-0.2557	-0.0422	0.0256	0.1959
Belgium	BEL	5600044	5601813	1	0.9897	-0.2662	0.0226	-0.235	-0.2166	0.3866	-0.2821	-0.2503
Belgium	BEL	5600044	5602749	1	0.3646	0.1166	1.1752	0.5758	-0.1096	0.1631	-0.2673	-0.1865
Belgium	BEL	5600044	5603265	1	0.2987	-0.0862	-0.691	0.2613	0.2373	0.5494	-0.8041	0.7627
Belgium	BEL	5600044	5601624	1	0.9384	-0.0862	-0.7638	-0.2013	-0.5262	0.0234	-0.535	-0.7639
Belgium	BEL	5600044	5601392	1	1.2804	0.5091	-0.5544	0.2371	-0.2539	0.4453	-0.1972	0.1959
Belgium	BEL	5600044	5606467	1	0.7941	0.8046	0.1386	0.303	-0.0974	0.1846	-0.4948	-0.1865
Belgium	BEL	5600044	5601059	1	0.6953	-1.3182	-2.1689	-0.3179	-1.0275	-0.219	-2.1355	-1.112
Belgium	BEL	5600044	5602266	1	0.8718	-0.7114	0.3744	-0.032	-0.4711	-0.526		-0.3629
Belgium	BEL	5600044	5604802	1	1.0657	-0.4314	0.0226	0.0185	-0.7406	-0.1398	-0.0987	-0.5912
Belgium	BEL	5600044	5603671	1	1.0376	-0.0862	-1.2567	0.1068	-0.5834	0.1631	-0.5945	0.1216
Belgium	BEL	5600044	5603172	1	1.5333	0.5859	-0.691	0.4396	0.8113	0.5905	-0.3733	-0.1563
Belgium	BEL	5600044	5603007	1	0.2255	-0.103	-0.9607	0.076	-0.2646	0.1288	-0.4948	-1.1405
Belgium	BEL	5600044	5602831	1	1.6137	0.2695	-1.5117	0.3702	-0.2688	-0.0033	-0.8483	-1.6492
Belgium	BEL	5600044	5604287	1	-0.1814	-0.9443	-1.1592	-0.2019	-1.0554	-0.182	-0.8012	-0.9815
Belgium	BEL	5600044	5601685	1	1.2903	-0.2624	-0.7638	0.3165	-0.4639	-0.1581	-0.3907	-0.975
Belgium	BEL	5600044	5606234	1	0.9439	0.0527	0.0226	0.0119	0.0424	-0.4795	-0.2668	-0.2503
Belgium	BEL	5600044	5603605	1	1.058	-0.0862	-0.9607	-0.1997	-0.361	0.0287	-1.0808	-0.7496
Belgium	BEL	5600044	5600830	1	0.743	-0.59	-1.2567	-0.1241	-1.156	0.0234	-0.6852	-1.0101
Belgium	BEL	5600044	5603506	1	1.8375	-0.5994	-0.732	0.2027	-0.3429	0.1246	-0.3876	-0.9943
Belgium	BEL	5600044	5603285	1	0.5876	-0.7353	-0.9874	-0.0609	-0.7193	0.0234	-0.6852	-0.6924
Belgium	BEL	5600044	5603943	1	1.0005	-0.0862	0.0226	0.264	-0.5946	-0.1443	-0.5945	-0.8198
Belgium	BEL	5600044	5600990	1	0.002	-0.0862	0.0226	0.1073	0.0775	0.5335	-0.6852	-0.5912
Belgium	BEL	5600044	5600278	0	-0.8654	-0.59	-0.3827	0.3359	-0.0456	-0.2607	0.3768	-0.1563
Belgium	BEL	5600044	5603963	0	1.7254	-0.2662	0.0226	-0.1807	-0.4107	0.2371	-0.6852	0.1216
Belgium	BEL	5600044	5604882	0	0.8166	0.524	0.0226	0.0453	1.3414	0.3904	-0.1026	-0.9299
Belgium	BEL	5600044	5602639	0	0.7537	0.4012	-0.5034	0.2958	0.374	0.5016	-0.0585	-0.0625
Belgium	BEL	5600044	5603071	0	0.6491	0.3289	0.4173	0.0385	0.7278	0.6733	0.0254	0.1959
Belgium	BEL	5600044	5606246	0	1.1557	-0.847	1.9359	-0.1435	-0.284	0.2783	-0.5832	-0.1563
Belgium	BEL	5600044	5602901	0	0.3494	-0.2662	0.0226	0.5948	0.3843	0.7708	-0.9941	0.1216
Belgium	BEL	5600044	5605690	0	-0.838	0.0502	0.0226	0.4863	-0.2184	0.9755	0.5755	-0.2503
Belgium	BEL	5600044	5604464	0	1.1139	0.32	0.7162	0.189	0.6332	0.4711	-0.2857	0.1216
Belgium	BEL	5600044	5601274	0	0.1553	0.5151	-1.2668	0.467	1.3217	0.4153	0.5755	0.1216
Belgium	BEL	5600044	5600651	1	0.2737	0.8655	0.4173	0.0084	-0.045	0.7303	-0.414	1.0448
Belgium	BEL	5600044	5604001	0	0.837	-0.192	0.8038	-0.0463	-0.4713	0.446	0.0215	-0.0129
Belgium	BEL	5600045	5604490	1	0.9718	-0.2479	0.0226	0.5504	0.4095	0.4643	-0.216	-1.1252
Belgium	BEL	5600045	5602407	1	0.0104	0.3464	0.289	-0.0058	-0.4216	0.338	-0.4398	-0.8578
Belgium	BEL	5600045	5605824	1	0.6224	1.3403	-2.664	-0.327	0.1542	0.5281	-2.1355
Belgium	BEL	5600045	5601387	1	-0.801	-0.3321	-0.3827	0.6835	0.3108	0.218	0.5755	1.2147
Belgium	BEL	5600045	5602652	1	1.2951	2.6352	1.9359	0.4917	-0.3339	-1.6678	2.4277	2.0955
Belgium	BEL	5600045	5601704	1	-0.8792	-1.6495	-0.8892	-0.3069	-0.7462	-1.6678	-1.5848	-1.6557
Belgium	BEL	5600045	5600218	1	-0.8942	-0.0862	0.0226	1.3806	-0.2051	1.3663	0.5755	-0.6073
Belgium	BEL	5600045	5605040	1	-0.1413		1.9359	3.6039	4.0504	3.0314	0.2595	0.9883
Belgium	BEL	5600045	5604915	1	-0.7504	-0.0862	0.0226	-0.2924	-0.6328	0.6667	-0.3763	0.1216
Belgium	BEL	5600045	5605554	1	-1.718				1.2974
Belgium	BEL	5600045	5601953	1	0.1814	-0.5994	-0.227	0.1051	-0.4331	0.2159	0.3482	0.1216
Belgium	BEL	5600045	5600580	1	0.9593	-0.0862	0.0226	0.5828	0.7519	1.1859	0.5755	0.1216
Belgium	BEL	5600045	5606164	0	1.1436	0.967	1.9359	0.6189	1.0272	-0.0566	0.5755	-0.222
Belgium	BEL	5600045	5605222	0	-0.9317
Belgium	BEL	5600045	5604742	0	0.0429
Belgium	BEL	5600045	5602480	0	0.1226	2.6352	1.9359	0.4072	-0.0297	0.5687	0.5755	0.1216
Belgium	BEL	5600045	5606165	0	0.4777	2.6352	1.9359	-2.6893	1.0443		1.836	2.0955
Belgium	BEL	5600045	5605224	0	0.8606	1.7162	1.1752	0.354	-0.1031	0.4952	1.2262	2.0955
Belgium	BEL	5600045	5601030	0					1.6742
Belgium	BEL	5600045	5604539	1	-0.7557	-0.2662	-1.0611	-0.6023	-0.7748	-0.7106	-0.6852	-0.1563
Belgium	BEL	5600045	5604448	1	-0.827	0.4435	-0.227	-0.3275	0.1278	0.1963	-0.6852	-0.4607
Belgium	BEL	5600045	5603589	1	-0.5124	0.0634	1.9359	-0.2466	0.2817	0.0886	-0.4948	-0.1865
Belgium	BEL	5600045	5601479	1	-0.5874	0.0634	0.0226	0.8998	0.3011	0.4394	0.075	0.1216
Belgium	BEL	5600045	5603367	1	0.6267	2.6352	-0.0951	-1.1539	0.3504	-0.0923	-0.532	0.0144
Belgium	BEL	5600045	5601820	1	0.815	-1.0619	-0.227	0.8892	-0.3234	1.0789	0.5755	-1.113
Belgium	BEL	5600045	5604219	1	-0.7828	-1.2115	-0.7902	-0.2639	-1.3136	0.3203	-0.6852	-0.7496
Belgium	BEL	5600045	5606120	1	1.0338	-0.2662	0.0226	-0.1819	-0.0396	-0.3735	0.4316	-0.7496
Belgium	BEL	5600045	5603486	1	-0.4673	1.153	0.586	-0.6525	-0.3718	0.0757	-0.454	0.2224
Belgium	BEL	5600045	5605209	1	-0.7754	-0.2479	-0.7902	-0.8975	-1.9456	-1.5939	-0.4948	-0.7496
Belgium	BEL	5600045	5604600	1	-0.5174				-0.0922
Belgium	BEL	5600045	5601898	1	-0.9137	-0.2479	0.0226	0.3321	-0.1989	-0.7188	0.3482	-1.1252
Belgium	BEL	5600045	5600103	1	-0.0987
Belgium	BEL	5600045	5602620	1	-0.204	-1.4505	-0.6173	0.2134	1.3762	-0.3551	-0.8686	-0.2726
Belgium	BEL	5600045	5603920	1	0.0462	-0.7221	-0.227	-0.0654	-0.6073	-0.2348	0.0221	-0.2503
Belgium	BEL	5600045	5602340	1	-0.5157	-0.2662	0.0226	-0.8335	-0.2453	0.2817	-0.176	-0.1563
Belgium	BEL	5600045	5604414	1	-0.3367	1.153	0.0226	0.0341	-0.3485	0.4153	0.3482	-0.3297
Belgium	BEL	5600045	5600638	1	1.3856	0.9454	0.4173	0.0372	-0.1473	0.2416	-0.2852	-0.1865
Belgium	BEL	5600045	5602931	0	-0.5655	-0.0862	0.0226	1.2836	0.2331	1.0062	0.5755	0.1216
Belgium	BEL	5600045	5602315	0	-0.2255	1.7162	1.9359	1.066	2.0859	0.4394	-0.6852	0.1216
Belgium	BEL	5600045	5603054	0	-0.9602	0.1852	0.0226	-0.1667	0.1946	-1.6678		0.1216
Belgium	BEL	5600045	5604905	0	0.2451	0.7825	0.9726	0.5392	0.7849	0.9695	0.5755	2.0955
Belgium	BEL	5600046	5606298	1	1.3074	-0.2662	0.0226	-0.156	-0.1428	-0.248	-0.6852	-0.4607
Belgium	BEL	5600046	5601131	1
Belgium	BEL	5600046	5600839	1	-1.1769	-0.103	-0.7638	0.1487	-0.4137	0.1963	-0.6852	-0.7496
Belgium	BEL	5600046	5605397	1	1.0426	-0.0862	0.0226	0.167	0.1914	0.414	0.5755	0.1216
Belgium	BEL	5600046	5605551	1	1.6236	-0.784	-1.0611	-0.2865	-0.6061	0.1288	-2.1355	-1.7277
Belgium	BEL	5600046	5603933	1	1.6998	-0.7327	-0.1587	-0.4299	-0.3295	-0.43	-0.3206	0.1216
Belgium	BEL	5600046	5604082	1	1.5214	-0.2662	-0.9607	-0.3666	-0.8121	-1.6678	-0.454	-0.1563
Belgium	BEL	5600046	5605227	1	-0.0938	-0.3667	-0.3802	-0.1443	-1.3245	-0.9484	-1.2871	-0.5251
Belgium	BEL	5600046	5606479	1	0.9534	-0.7221	-1.0611	-0.3355	-0.5924	-0.5569	-0.6852	-1.0788
Belgium	BEL	5600046	5600486	1
Belgium	BEL	5600046	5606045	1	1.1422
Belgium	BEL	5600046	5602750	1	0.922				-1.6269
Belgium	BEL	5600046	5605647	1	0.7864	1.153	-0.691	0.0562	0.1347	0.2601	-2.1355	-1.1395
Belgium	BEL	5600046	5603038	1	0.9368	-0.0862	-0.227	0.4585	0.7059	0.414	0.1922	-0.959
Belgium	BEL	5600046	5602506	1	1.2519
Belgium	BEL	5600046	5602721	0	0.9076	-0.4314	-0.7902	0.0808	-0.2993	0.4483	-1.2835	-0.2503
Belgium	BEL	5600046	5602604	0	0.712	0.1852	0.0226	0.2953	-0.4244	-0.0816	0.5755	0.1216
Belgium	BEL	5600046	5601265	0	1.5854	-0.0862	1.9359	1.1994	0.9582	1.3377	0.1922	2.0955
Belgium	BEL	5600046	5605640	0	0.6844	-0.2479	0.0226	-0.117	0.0804	0.7137	-0.2821	-0.1563
Belgium	BEL	5600046	5602618	0	0.9647	0.1892	0.0226	-0.5061	0.071	-0.5417	0.5409	0.1216
Belgium	BEL	5600046	5605715	0	0.9432	0.3875	0.0226	0.1692	0.6667	0.417	0.5755	0.1216
Belgium	BEL	5600046	5603697	0	0.6094
Belgium	BEL	5600046	5600220	0	1.4574	-0.0743	0.8801	-0.0126	0.8766	-0.0871	-0.2969	0.9339
Belgium	BEL	5600046	5601284	0	1.0598
Belgium	BEL	5600046	5605093	0	1.4629	-0.59	-1.9313	0.2682	-0.5271	-0.5842	-2.1355	-1.3768
Belgium	BEL	5600046	5605646	0	-0.2141	-0.2662	0.3416	0.2362	0.1812	-0.8849	-0.1026	0.1216
Belgium	BEL	5600046	5601143	0	1.4053	0.1892	-0.7638	0.5088	0.6999	0.5048	-1.305	-0.2503
Belgium	BEL	5600046	5601880	0	1.2389	1.3889	1.9359	0.8631	-0.0408	-1.6678	1.2607	1.2841
Belgium	BEL	5600046	5604191	0	-0.1395			0.9139	0.1055
Belgium	BEL	5600046	5605099	0	1.6791	0.3898	1.9359	1.2836	1.12	0.4394	0.5755	2.0955
Belgium	BEL	5600046	5602769	0	1.0743	0.0502	0.0226	0.1494	0.3155	0.1963	-0.5832	0.1216
Belgium	BEL	5600046	5600775	0	-0.9213			0.2526	-0.4016
Belgium	BEL	5600046	5600257	0	1.0216	1.3939	1.4967	-0.2835	0.2791	-0.1805	-0.1026	0.4504
Belgium	BEL	5600046	5601703	0	-0.0167
Belgium	BEL	5600046	5606206	0	1.0724
Belgium	BEL	5600046	5603391	0	0.7831
Belgium	BEL	5600046	5601325	1	1.5642	-0.2662	-1.0611	0.3752	0.6303	0.5224	-0.6852	-0.2503
Belgium	BEL	5600046	5603463	0	1.477	0.8655	1.9359	0.1674	1.201	0.6396	0.0951	2.0955
Belgium	BEL	5600047	5601659	1	-0.4913	-0.4314	-0.3802	-0.2443	-0.0035	-0.801	-0.4771	0.1216
Belgium	BEL	5600047	5604306	1	0.5763	-0.0862	-0.3827	-0.7623	-1.2531	-0.5569	-0.0987	-0.2503
Belgium	BEL	5600047	5606480	1	0.4247	0.4012	-0.8627	0.3813	-0.2035	0.4939	0.1701	-1.0101
Belgium	BEL	5600047	5605114	0	0.7132	1.3403	0.0226	0.1747	1.1922	0.4528	0.8038	-0.3856
Belgium	BEL	5600047	5605691	0	1.2458	-0.2662	0.8877	0.729	0.3954	0.7455	0.5755	-0.222
Belgium	BEL	5600047	5603659	0	1.1267	0.2607	0.0226	0.0265	0.09	0.2893	0.5755	0.1216
Belgium	BEL	5600047	5600310	1	0.6084	-0.0862	0.0226	0.2239	-0.0705	0.4627	0.1701	-0.1563
Belgium	BEL	5600047	5600288	1	1.0455	-0.5743	-0.4338	-0.8834	-1.1216	-1.2919	-0.7867	-0.8936
Belgium	BEL	5600047	5602235	1	-0.3914	-0.2662	0.0226	-0.2219	0.683	-1.6678	0.5755	-0.1563
Belgium	BEL	5600047	5602544	1	-1.0466	-0.0862	-0.227	-0.3405	-0.5598	0.1373	-0.2668	-0.2503
Belgium	BEL	5600047	5604305	1	0.4233	-0.0862	0.0226	-0.2962	0.0021	-0.0358	-0.3055	-0.1563
Belgium	BEL	5600047	5604468	1	0.9582	-0.818	-0.3827	-0.3657	-0.3996	0.3551	-0.6852	-0.4607
Belgium	BEL	5600047	5603847	1	-0.5664	-0.0862	0.4173	0.352	1.1619	0.6111	0.5755	0.1216
Belgium	BEL	5600047	5600671	1	-1.2039	0.67	-0.9285	-0.2405	-0.6254	-1.2919	-1.5848	-0.9101
Belgium	BEL	5600047	5605991	1	1.2582	-0.2662	-1.0611	-0.2651	-0.1905	0.2511	-2.1355	-1.1405
Belgium	BEL	5600047	5604764	1	0.9178	-0.4488	-0.9607	-0.2168	-0.4137	-0.8849	-0.6852	-0.5251
Belgium	BEL	5600047	5600390	1	0.2417	2.6352	1.9359	0.2008	-0.8022	-0.4795	-0.725	1.1232
Belgium	BEL	5600047	5605217	1	-1.2861	0.0566	0.0226	0.9313	0.3171	0.8445	-0.3733	-0.7496
Belgium	BEL	5600047	5603274	1	1.0304	0.0634	-0.6241	-0.5362	-0.4236	-0.6274	-0.722	-0.8273
Belgium	BEL	5600047	5600882	1	-0.9086	-0.2662	-0.9607	0.0453	-0.4178	-0.219	-0.2821	-0.7496
Belgium	BEL	5600047	5601886	1	0.1605	-0.6593	-0.691	-0.3773	-3.7095	0.2099	-2.1355	-1.0768
Belgium	BEL	5600047	5601687	1	0.6604	-0.2479	-0.7638	0.1471	-0.0269	0.1741	-0.4948	-1.1733
Belgium	BEL	5600047	5605130	1	-0.3269	-0.4314	0.0226	-0.5572	-0.2979	0.6043	-0.1972	1.515
Belgium	BEL	5600047	5602109	0	-0.7331	0.2032	0.0226	0.2453	-0.2975	-0.1602	0.5755	0.2286
Belgium	BEL	5600047	5603363	0	0.2633	1.1576	0.7162	0.0581	0.9455	0.414	0.319	0.7627
Belgium	BEL	5600047	5605959	0	1.0587	-0.2662	0.0226	0.7113	0.062	1.0062	0.5755	0.1216
Belgium	BEL	5600047	5605928	0	1.0401	-0.7938	-0.3802	-0.2379	0.1754	-0.3883	0.075	-0.7496
Belgium	BEL	5600047	5603957	0	-0.3894	-0.4998	0.0226	0.1838	0.5915	0.381	-0.0551	0.1216
Belgium	BEL	5600047	5603402	0	1.4218	-0.3531	-0.7902	-0.236	0.3472	0.0234	-0.6852	-0.1563
Belgium	BEL	5600047	5602726	0	1.5179	1.031	1.0433	-0.1802	0.2663	-1.6678	1.8085	1.0448
Belgium	BEL	5600047	5602762	0	0.717	0.3738	-0.9607	-1.1482	-0.989	-0.4795	0.1693	-0.1563
Belgium	BEL	5600047	5602105	0	0.5211	0.4435	-0.2327	0.0145	-0.0881	0.3129	0.0254	0.4504
Belgium	BEL	5600047	5602484	0	-0.7196	-0.2662	0.5833	0.5566	-0.0409	0.808	0.3482	-0.1563
Belgium	BEL	5600047	5601988	0	1.52	-0.8489	0.0226	-0.322	-0.355	-1.6678	-0.4771	-0.0604
Belgium	BEL	5600047	5605803	0	0.3889	0.2517	-0.3802	0.3134	-0.2189	0.5677	-0.454	0.1216
Belgium	BEL	5600047	5603640	0	-0.3069	-0.4314	-0.691	0.8986	1.6347	0.9464	-0.3912	0.1216
Belgium	BEL	5600047	5605000	1	1.1796	-0.0862	0.3461	0.6554	-0.114	0.7132	0.5755	0.1216
Belgium	BEL	5600048	5604999	0	1.3668	-1.0138	0.0226	0.7113	-0.0408	1.5721	0.5755	0.1216
Belgium	BEL	5600048	5604309	0	-0.4828	0.0789	0.0226	0.1053	1.4424	-1.6678	0.5755	0.1216
Belgium	BEL	5600048	5603287	0	-0.0589	-0.0862	0.0226	3.6039	4.8357	-1.6678	0.5755	0.1216
Belgium	BEL	5600048	5600779	0	0.7556	0.2032	1.9359	3.6039	3.4299	3.6292	0.5755	0.4504
Belgium	BEL	5600048	5603508	0	0.4934
Belgium	BEL	5600048	5603192	0	0.6027	0.0666	1.4187	0.0022	-0.1165	0.2679	-0.414	0.1216
Belgium	BEL	5600048	5605253	0	-1.1221	0.6654	1.9359	-2.6893	0.5575	-0.7368	-1.4019	0.9883
Belgium	BEL	5600048	5604144	0	-0.7616	-0.2479	0.0226	0.5749	0.9669	0.5413	0.5755	0.9444
Belgium	BEL	5600048	5602883	0	-0.8838	-0.5717	0.0226	-0.1819	-0.4665	0.3657	-0.5832	-0.7639
Belgium	BEL	5600048	5600804	0	0.1294	-2.9627	-2.664	0.1027	-0.7049	-0.2451	-2.1355	-2.5027
Belgium	BEL	5600048	5605235	0	-0.8845	0.0692	0.0226	-0.6657	0.7934	-0.2777	0.075	0.1216
Belgium	BEL	5600048	5602941	0	0.8267	0.6321	0.5347	-0.0516	-0.4245	0.0251	-0.7078	-0.5475
Belgium	BEL	5600048	5605153	0	-0.9631	-0.0192	-1.3815	0.3805	0.4143	0.7335	-0.6852	-0.5305
Belgium	BEL	5600048	5600532	0	-0.7996	0.5317	-0.227	0.9543	0.2651	-1.0529	-0.176	-1.4991
Belgium	BEL	5600048	5601922	0	0.3026	0.4594	1.9359	0.2803	0.3518	0.8385	2.4277	2.0955
Belgium	BEL	5600048	5601790	0	-0.3035	-1.1002	-0.227	0.0393	-0.6974	0.1246	-0.7867	-0.2726
Belgium	BEL	5600048	5603117	0	-0.1935	-0.5847	0.0226	0.2943	0.1909	0.7059	-0.3733	0.1216
Belgium	BEL	5600048	5603122	0	0.5939	-0.0862	0.4173	3.6039	4.8357	1.5721	0.5755	-0.2503
Belgium	BEL	5600048	5603622	0	-0.2777	-0.7162	-0.4728	0.1665	-0.0902	0.2783	-0.2852	-0.4607
Belgium	BEL	5600048	5600606	0	0.5775	0.0502	1.036	-0.4765	0.7016	0.4622	0.0256	1.515
Belgium	BEL	5600048	5604148	0	-0.3423	0.2762	1.0433	0.0573	0.8094	0.4546	0.8762	0.7627
Belgium	BEL	5600048	5601751	0	-0.4765	0.1906	0.0226	-0.3819	-0.3352	0.5154	-1.0167	0.1216
Belgium	BEL	5600048	5602840	0	-1.2494
Belgium	BEL	5600048	5606408	0	-0.8399	-0.2479	0.0226	-0.2097	-0.0183	0.5272	0.5755	-0.4607
Belgium	BEL	5600048	5601986	0	0.1908	0.967	-0.4728	-0.2156	-0.0661	0.4181	0.5755	0.0484
Belgium	BEL	5600048	5603431	0	0.1801	2.6352	-0.227	-0.4864	0.5759	0.4552	0.5755	2.009
Belgium	BEL	5600048	5603999	0	-0.8123	-0.0862	0.0226	0.2273	-0.0023	0.0803	-0.6852	-0.2503
Belgium	BEL	5600048	5600585	0	0.5782	1.153	1.9359	-0.4425	0.5507	-0.6274	0.1922	1.515
Belgium	BEL	5600048	5606322	0	1.2327
Belgium	BEL	5600048	5603276	0	1.2718	0.0789	-0.3048	0.3008	0.4642	1.0062	-0.309	-0.1563
Belgium	BEL	5600048	5602455	0	1.3297	-0.0862	0.0226	0.1443	0.16	0.3778	0.5755	-0.2503
Belgium	BEL	5600048	5601062	0	-0.7237
Belgium	BEL	5600048	5605029	0	0.6678
Belgium	BEL	5600048	5602561	0	-0.1952	-0.2479	0.0226	0.1599	-0.0869	0.3043	0.5755	0.1216
Belgium	BEL	5600048	5604117	0	0.7991	-0.2662	0.0226	0.2515	-0.0588	0.6348	-0.176	0.1216
Belgium	BEL	5600048	5605862	0	-0.5137
Belgium	BEL	5600049	5600107	0	1.4322	0.4546	-0.6315	0.494	1.5876	0.5843	0.5755	0.4504
Belgium	BEL	5600049	5600433	0	0.2183	-0.0862	-0.3827	-0.4405	-1.4009	-0.5309	-2.1355	-2.5027
Belgium	BEL	5600049	5605591	0	-0.0147	1.7671	1.1355	0.4491	-0.075	0.432	-0.3206	0.1216
Belgium	BEL	5600049	5602033	0	0.0465
Belgium	BEL	5600049	5600388	0	-0.7887	-0.2924	0.0226	-2.6893	-0.3071	-0.2858	2.4277	-0.2726
Belgium	BEL	5600049	5603364	0	-0.2375	-2.9627	-1.2891	-1.6841	-3.7095	0.1669	-1.0396	-1.5679
Belgium	BEL	5600049	5602072	0	-0.7404	-0.9399	-1.1926	-1.3001	-0.5292	-0.421	-1.5848	-1.2688
Belgium	BEL	5600049	5604447	0	-0.4549	-0.0862	0.8877	0.7753	0.8779	1.5721	2.4277	2.0955
Belgium	BEL	5600049	5601833	0	-0.378	-0.4488	0.1386	-0.383	-0.5921	-0.3973	-0.2852	-0.5305
Belgium	BEL	5600049	5600373	0	0.6426	0.9526	1.4967	-0.2566	0.8831	0.9075	1.3656	1.515
Belgium	BEL	5600049	5600256	0	1.4532
Belgium	BEL	5600049	5604182	0	-0.9076	-0.2662	0.0226	-0.2424	0.2076	0.0383	-0.176	0.1216
Belgium	BEL	5600049	5604116	0	-0.6137	-0.4314	-1.0611	-0.5637	-0.1813	-0.069	0.1693	-0.1563
Belgium	BEL	5600049	5601812	0	-0.9646	-0.2479	-1.3943	-0.306	-0.3616	-0.7433	-0.7867	-1.2131
Belgium	BEL	5600049	5603175	0	-0.8863	-0.2662	-0.227	0.267	0.3063	0.7395	-0.1727	-0.2503
Belgium	BEL	5600049	5601451	0	-0.5765	1.7162	-0.227	0.0841	0.7276	0.8525	1.4793	0.9883
Belgium	BEL	5600049	5600729	0	-0.4806			3.6039	0.294	-1.3923
Belgium	BEL	5600049	5602362	0	0.1511	0.3789	0.917	0.0413	0.1869	-1.6678	0.8038	2.0955
Belgium	BEL	5600049	5605225	0	0.6835	0.0467	0.1386	0.6567	-0.0408	0.6884	0.8107	0.2546
Belgium	BEL	5600049	5604536	0	0.7889
Belgium	BEL	5600049	5602207	0	1.0293	0.2915	0.1386	-0.148	-0.037	0.5935	1.7292	0.7627
Belgium	BEL	5600049	5603260	0	0.7586	-0.0862	0.0226	0.1326	-0.5668	-0.0014	0.5755	0.1216
Belgium	BEL	5600049	5605014	0	0.2022	0.3837	0.0226	1.267	0.4289	0.1637	-0.6852	-0.3297
Belgium	BEL	5600049	5600977	0	-0.1205	0.2567	0.8348	-0.4296	-0.067	-0.4959	0.3473	0.6905
Belgium	BEL	5600049	5603918	0	0.8551	-0.7306	0.0226	-0.1396	-0.151	-0.2766	-0.3733	0.1216
Belgium	BEL	5600049	5603325	0	0.2468	-0.0862	0.0226	0.1053	0.071	-1.6678	-0.3912	-0.7496
Belgium	BEL	5600049	5602269	0	0.9219	-0.7657	-0.6116	-1.0407	-0.8753	0.1113	-1.2835	-0.2503
Belgium	BEL	5600049	5602810	0	-0.411	-0.4314	-0.3802	-0.6634	0.2918	-1.6678	0.075	-0.1563
Belgium	BEL	5600049	5605499	0	0.7757	-0.9381	-0.4806	-2.6893	-0.5438	-1.6678	0.5755	0.1216
Belgium	BEL	5600049	5600301	0	0.8999	-0.2479	0.0226	0.1375	0.3592	-0.3451	0.5755	-0.959
Belgium	BEL	5600049	5604751	0	1.0272	0.3178	1.9359	-0.2845	0.0874	0.3065	0.3768	1.1013
Belgium	BEL	5600049	5603585	0	-0.1715	-0.7221	0.0226	0.2815	-0.0522	0.7011	0.1693	-0.1563
Belgium	BEL	5600049	5602146	0	0.553	-0.2662	1.9359	0.3048	0.3273	0.4593	0.1693	2.0955
Belgium	BEL	5600049	5604320	0	0.0874	-0.2662	0.0226	0.0642	0.2428	0.0234	0.1693	0.1216
Belgium	BEL	5600049	5600101	0	-0.5308	-0.5994	-0.7902	0.2086	-0.3626	-0.027	0.0256	-0.4607
Belgium	BEL	5600049	5601353	0	0.6724	-0.7815	0.0226	-0.8748	-0.5693	-0.2574	-0.1742	-0.1563
Belgium	BEL	5600049	5605557	0	-1.105	1.0919	0.3461	0.2034	0.2749	0.3512	-0.4771	-0.1563
Belgium	BEL	5600049	5605843	0	0.4114	-0.4488	0.0226	-0.7134	-0.243	-0.2679	0.5755	0.1216
Belgium	BEL	5600050	5605939	1	-0.6562	0.8072	1.9359	-0.3984	-0.4428	5.00E-04	-0.4801	2.0955
Belgium	BEL	5600050	5605651	0	-0.2889			1.254	4.8357	1.6931
Belgium	BEL	5600050	5601843	0	0.9536	-0.0862	-0.0587	3.6039	4.8357	0.7522	0.5755	0.1216
Belgium	BEL	5600050	5605724	0	-0.6489	0.0247	1.9359	0.6721	1.3258	0.599	0.5755	0.7627
Belgium	BEL	5600050	5601946	0	-0.2568	-0.0862		0.1053	1.0018	0.7372
Belgium	BEL	5600050	5600649	0	-0.9373	2.6352	1.2899	-0.494	-0.6517	-0.5676	1.6338	2.0955
Belgium	BEL	5600050	5604424	0	-0.7486	0.1997		1.1592	4.8357	0.3116		2.0955
Belgium	BEL	5600050	5601707	0	-0.5619	2.6352	1.9359	2.25	2.1959	3.6292	2.4277	2.0955
Belgium	BEL	5600050	5602091	0	-0.4828	2.6352	-2.664	1.1367	0.8561	2.1953	0.9443	-0.1563
Belgium	BEL	5600050	5606213	0	1.2539	1.1132	-0.2943	0.2738	0.2585	0.4838	0.3199	0.1216
Belgium	BEL	5600050	5603863	0	0.5655	-1.3452	-0.7638	0.2193	0.0011	0.5613	-0.2821	-0.959
Belgium	BEL	5600050	5601335	0	-0.0382	-0.0862	0.0226	1.2836	0.8779	0.8013	0.5755	0.1339
Belgium	BEL	5600050	5602728	0	1.2446	0.7821	1.1355	0.0752	0.0134	0.3998	2.4277	2.0955
Belgium	BEL	5600050	5601483	1	-0.7566
Belgium	BEL	5600050	5600645	1	-1.0257	-1.3452	-1.1926	3.6039	0.9484	0.9233	-0.1727	0.1216
Belgium	BEL	5600050	5605732	0	-0.5765
Belgium	BEL	5600050	5605935	0	0.4402	0.1852	-0.227	-0.7822	-0.1164	-0.2527	-0.2821	-0.8443
Belgium	BEL	5600050	5606043	0	-1.697	-0.2662	0.0226	-0.1079	-0.3241	0.8128	0.5755
Belgium	BEL	5600050	5603563	0	0.7292	-0.2662	-0.0094	0.3026	1.3199	0.557	0.3482	0.1216
Belgium	BEL	5600050	5602856	0	-1.9554	-1.5053	-0.8627	-0.4529	-0.1093	-0.2154	-0.309	-0.946
Belgium	BEL	5600050	5605323	0	0.2002	-0.1827	-1.3322	-0.5658		1.0231	-0.4358	-1.0347
Belgium	BEL	5600050	5602667	0	-0.0166
Belgium	BEL	5600050	5601739	0	-0.1877	1.1352	-0.4246	0.827	0.1684	0.4541	0.1693	-0.5475
Belgium	BEL	5600050	5602241	0	0.3774	-0.7815	0.0226	0.7113	1.5549	0.4945	-0.0857	-0.1563
Belgium	BEL	5600050	5600974	0	0.3803	0.3111	0.7162	0.0509	0.5404	0.3792	1.5037	1.0383
Belgium	BEL	5600050	5602107	0	1.2334	0.879	1.9359	-0.8122	1.8392	0.8651	2.4277	2.0955
Belgium	BEL	5600050	5601061	0	0.1068	-0.4314	-0.8561	0.0314	-0.1116	0.1536	-0.414	-0.0867
Belgium	BEL	5600050	5605389	0	-1.0007
Belgium	BEL	5600050	5605601	0	0.1926	-0.4488	-0.5836	0.7113	1.1503	0.2645	0.0447	0.1216
Belgium	BEL	5600050	5602964	0	-0.4709	0.7789	1.036	0.4333	1.0843	0.6915	-0.2008	2.0955
Belgium	BEL	5600050	5605933	0	0.0811	0.1892	0.9192	-0.1556	0.1569	0.1071	0.5755	1.515
Belgium	BEL	5600050	5602449	0	0.0265	-0.2479	0.0226	0.3251	0.0567	0.6612	0.3415	-0.1563
Belgium	BEL	5600050	5602322	0	0.2275				4.8357		1.8077	0.6466
Belgium	BEL	5600050	5604674	0	-0.8704	0.5817	0.0226	0.3299	0.0684	0.7208	0.2933	0.1216
Belgium	BEL	5600050	5604703	0	-1.0533	0.1261			2.8685
Belgium	BEL	5600051	5602823	1	1.3312	-0.5847	-0.4728	-0.1056	-0.513	-0.2777	-0.7394	-0.3297
Belgium	BEL	5600051	5605650	1	-0.3359	-0.0862	-0.227	0.5074	0.0467	0.2409	-0.4948	-0.1563
Belgium	BEL	5600051	5606090	1	1.1827	0.666	1.2867	-1.3001	0.3622	-0.0867	0.5285	-1.3027
Belgium	BEL	5600051	5600099	1	1.4075	-0.5994	-2.664	0.5809	-0.6071	1.0543	-2.1355	-0.3856
Belgium	BEL	5600051	5606301	1	0.0086	-0.2479	1.4967	0.4184	0.2583	-0.1452	0.5755	0.1216
Belgium	BEL	5600051	5602890	1	-0.2006	-0.0862	0.0226	0.7113	0.174	1.5721	0.5755	0.1216
Belgium	BEL	5600051	5602152	1	-0.3212	-0.0862	1.1381	0.0656	0.9284	-1.6454	-2.1355	0.1216
Belgium	BEL	5600051	5605770	1	-0.2758	-1.3066	0.6496	0.3389	-0.9745	-1.6678	-0.0857	-0.9645
Belgium	BEL	5600051	5602172	0
Belgium	BEL	5600051	5604272	0	-0.2352	2.6352	0.0226	1.2836	0.8116	-1.6678	0.5755	0.1216
Belgium	BEL	5600051	5603220	0	-0.0606	2.6352	-2.7056	3.6039	4.6788	-0.2306
Belgium	BEL	5600051	5602144	0	-0.1598	-0.6593	-0.691	0.6663	0.3205	-0.9292	0.3482	-0.4784
Belgium	BEL	5600051	5605443	0	-0.0219	-0.4314	0.0226	0.719	0.8565	-1.6678	-0.1566	0.1216
Belgium	BEL	5600051	5601968	0	-0.008	2.6352	1.9359	3.6039	4.8357	1.2216	2.4277	2.0955
Belgium	BEL	5600051	5602672	0	0.3474	0.4435	0.0226	0.2837	-0.2019	0.2511	-0.0857	0.9888
Belgium	BEL	5600051	5604830	0	-0.2075	1.1576	1.9359	-0.0639	-0.5789	0.4878	2.4277	2.0955
Belgium	BEL	5600051	5601718	0	-0.2382	2.6352	1.9359	-2.0365	-0.2759	-1.6678	-0.9139	-0.7816
Belgium	BEL	5600051	5600455	1	-0.393	-1.4457	-1.0611	0.1515	-1.4141	-0.01	-1.4013	-1.5367
Belgium	BEL	5600051	5602293	1	0.9103	0.3487	-0.227	-0.0594	-1.583	0.0591	0.5755	-0.5238
Belgium	BEL	5600051	5603255	1	1.5925	0.6464	0.0226	1.2787	1.1285	1.2194	0.5755	0.1216
Belgium	BEL	5600051	5601539	1	-0.2935	-0.4203	-0.9203	-0.1278	-0.4375	0.416	-0.3733	-0.959
Belgium	BEL	5600051	5600295	1	-0.307	1.1493	-0.5034	0.1387	-0.016	0.6459	-0.0987	0.1216
Belgium	BEL	5600051	5602740	1	-1.043	0.1997	-0.227	0.5873	-0.7768	0.194	-2.1355	0.1216
Belgium	BEL	5600051	5600260	1	0.27	-0.0862	1.9359	3.6039	-0.352	3.6292	2.4277	0.0388
Belgium	BEL	5600051	5603067	1	0.1567	-0.2479	-0.6843	0.3737	0.2238	-0.3261	-0.6852	-0.3856
Belgium	BEL	5600051	5602641	1	1.1577	-2.9627	0.0226	-0.0555	-0.0997	0.0272	0.5755	0.1216
Belgium	BEL	5600051	5603572	1	-0.8967	0.64	0.1386	0.238	0.4999	0.4394	-0.5832	0.557
Belgium	BEL	5600051	5605931	1	0.0084	-0.2662	0.0226	0.3971	-0.0782	-1.6678	-0.2852	0.1216
Belgium	BEL	5600051	5605200	0	-0.0234	-0.2662	0.4135	-0.2327	0.3362	0.4794	2.4277	-1.6872
Belgium	BEL	5600051	5600594	0	-0.4728	-1.3452	0.0226	0.701	4.8357	1.0062	0.582	0.1216
Belgium	BEL	5600051	5605795	0	0.1508	2.6352	1.9359	-2.0365	1.5556	-1.6678	-0.4658	0.9883
Belgium	BEL	5600051	5603396	0	0.5555	0.1221	0.5536	0.101	0.0618	0.2018	0.2344	0.8375
Belgium	BEL	5600051	5604786	0	-0.2167	-0.2662	0.5347	0.2478	1.1073	0.0705	0.5755	0.1959
Belgium	BEL	5600051	5601581	0	0.6921	-0.4314	-0.3802	0.9064	-0.078	-1.6678	0.3482	-0.2503
Belgium	BEL	5600051	5603792	0	1.3878		-0.3048				-0.2437	0.4131
Belgium	BEL	5600051	5605848	0	0.4709	-0.2662	1.9359	0.6506	0.1594	0.2292	2.4277	2.0955
Belgium	BEL	5600051	5606004	0	0.6349	2.6352	1.2867	3.6039	1.9566	-1.6678	2.4277	2.0955
Belgium	BEL	5600051	5602278	0
Belgium	BEL	5600051	5604817	0	0.8901	0.6372	1.1657	0.5312	-0.128	0.4166	0.3415	0.1554
Belgium	BEL	5600051	5600686	0	-0.0025	-1.0966	-0.5907	-2.00E-04	-0.2542	-1.6678	0.1693	-0.1563
Belgium	BEL	5600051	5601382	0	0.6382	0.8655	1.0433	0.3692	0.9208	0.4755	1.2262	1.515
Belgium	BEL	5600051	5604700	0	-0.0914
Belgium	BEL	5600052	5605180	1	-1.0319	-0.2662	-0.7638	-0.1564	-0.2602	0.1146	0.0221	-1.1252
Belgium	BEL	5600052	5606124	1	-0.5662	-0.5847	-0.3827	0.5478	-0.2043	0.1146	0.0256	-0.7496
Belgium	BEL	5600052	5600989	1	0.6242	-0.2662	-1.1346	0.1053	-0.2126	0.095	-0.454	-0.8947
Belgium	BEL	5600052	5602981	0	-0.656	-0.0862	0.0226	0.3278	0.3583	0.2577	-1.5537	-1.0633
Belgium	BEL	5600052	5606406	0	-0.6008	-0.2662	0.0226	-0.0548	-0.6276	0.1774	-0.6599	-0.8443
Belgium	BEL	5600052	5601074	1	-0.5345	-0.2662	-0.9607	0.0683	-0.2721	-0.1027	-2.1355	-0.7496
Belgium	BEL	5600052	5604960	1	0.6469	-0.0692	0.6907	0.5173	-0.4184	-0.3116	-0.8012	-0.7496
Belgium	BEL	5600052	5600094	1	0.0392	-0.7221	-1.0611	0.3376	-0.3315	0.2172	-1.5848	-1.2449
Belgium	BEL	5600052	5603403	1	-0.6801	-0.269	-0.5492	-0.0094	-0.3098	0.1246	-1.054	-0.2709
Belgium	BEL	5600052	5602630	1	-1.1546	0.3837	0.27	0.57	-0.13	-0.4223	-0.5659	-0.4607
Belgium	BEL	5600052	5600968	1	-0.2816	0.9535	0.4173	-0.0302	-0.7092	0.028	-0.1972	-1.4056
Belgium	BEL	5600052	5605260	1	0.0719	-0.9335	-0.7573	0.2709	0.2591	-1.6678	-1.0753	-1.7277
Belgium	BEL	5600052	5600798	1	-0.8997	0.666	1.0433	0.1367	-0.514	-0.3242	-1.2871	-1.023
Belgium	BEL	5600052	5603759	1	-0.4251	-0.2662	0.0226	-0.3059	-0.1588	-0.421	-0.6852	-0.2503
Belgium	BEL	5600052	5603319	1	-0.2422	0.1852	0.1386	0.0959	-0.3843	-0.3261	0.1701	-0.0604
Belgium	BEL	5600052	5604480	1	-0.1644	0.1496	0.0457	0.1664	-0.726	0.1012	-0.725	0.0388
Belgium	BEL	5600052	5603269	1	-0.091	-0.4314	0.0226	0.1735	-0.2887	0.1931	-0.4801	-0.3856
Belgium	BEL	5600052	5600367	1	-0.3081	0.0527	0.7739	-0.0801	0.1756	-0.1219	-0.4948	-0.8802
Belgium	BEL	5600052	5603941	1	-0.1666	-0.2662	-0.9607	-0.0509	-0.758	-1.6678	-0.6625	-0.7496
Belgium	BEL	5600052	5600171	1	-0.7838	-0.2479	-0.5836	0.1117	0.4968	-1.6678	-0.6852	-1.2688
Belgium	BEL	5600052	5602155	1	0.979	-0.0862	0.0226	0.6362	-0.3243	0.6823	0.1922	-0.5475
Belgium	BEL	5600052	5605192	1	-0.1295			0.0899	-0.7363	-0.4833
Belgium	BEL	5600052	5605961	1	0.6193	-0.2662	0.0226	-0.5699	-0.7251	-0.2781	-2.1355	-0.4607
Belgium	BEL	5600052	5604552	1	0.9362	-0.4314	-0.7902	0.2913	0.1707	0.626	-0.6852	-0.7496
Belgium	BEL	5600052	5604578	1	0.0887	-0.9363	-0.9607	0.0019	-0.1419	0.0234	-0.6852	-0.8198
Belgium	BEL	5600052	5600544	0	0.6349	-1.1801	-1.6896	0.167	-0.1927	0.4643	-0.2821	-0.7351
Belgium	BEL	5600052	5604291	0	-0.1842	1.3403	-0.0998	0.6799	-0.2779	-1.6678	0.8038	0.7627
Belgium	BEL	5600052	5603694	0	-0.1952	-0.4314	-0.5034	0.4551	-0.787	-1.6678	-0.6852	-0.7496
Belgium	BEL	5600052	5606112	0	0.9257	2.6352	-0.4728	0.4556	-0.2025	-0.1169	-1.5596	-0.7496
Belgium	BEL	5600052	5603582	0	-0.1216	2.6352	0.4137	0.2245	0.3249	-0.218	0.5755	0.1216
Belgium	BEL	5600052	5603606	0	0.0354	-2.9627	0.0226	0.3502	-0.38	0.1173	0.5755	0.1216
Belgium	BEL	5600052	5600231	0	1.2288	-0.0862	-0.227	0.417	0.2789	1.1589	0.5755	0.4504
Belgium	BEL	5600052	5602842	0	-0.4045	0.5859	1.2899	-0.0815	0.6751	0.1308	1.3958	1.2841
Belgium	BEL	5600052	5605220	0	-1.0157	0.1245	0.7947	-0.01	0.0128	0.902	0.8038	0.4994
Belgium	BEL	5600052	5606007	0	-0.8183	0.468	-1.0611	-0.0791	-0.1409	0.1246	-0.1882	0.1216
Belgium	BEL	5600052	5600570	0	1.0009	0.8046	1.0433	-0.1418	-0.3029	0.1385	1.0645	-0.1563
Belgium	BEL	5600052	5605572	0	1.0188	2.6352	1.1657	0.117	0.0421	0.5078	0.5409	1.2841
Belgium	BEL	5600052	5600799	0	1.0282	-0.2479	-0.7902	0.1092	0.1564	0.4641	-0.5461	0.1216
Belgium	BEL	5600052	5603495	0	-0.6433	-1.1854	0.7162	0.1137	-0.9077	0.1012	-0.3121	0.4994
Belgium	BEL	5600052	5604048	0	0.7162	-0.1167	-1.1075	0.0325	-0.6439	-0.2858	1.1417	-0.606
Belgium	BEL	5600052	5601694	0	1.0877	0.5113	0.0226	0.5759	0.9128	-0.801	1.5037	0.4994
Belgium	BEL	5600054	5603969	1	1.0183	0.1245	0.5347	0.0603	-0.0277	-0.6274	0.5755	0.1216
Belgium	BEL	5600054	5600125	1	-0.038	-0.3897	0.5833	0.3133	-0.6295	0.4555	0.5722	-0.1563
Belgium	BEL	5600054	5602758	0	-0.5869	-0.59	-0.6843	-0.3453	-1.1749	-0.5309	-0.3763	-0.6774
Belgium	BEL	5600054	5603178	1	0.2107	1.1132	0.3416	-0.0692	0.1017	0.3967	-0.3206	0.7864
Belgium	BEL	5600054	5601425	1	-0.2323	-0.2662	0.0226	0.1162	0.2966	0.4781	-0.4771	-0.4607
Belgium	BEL	5600054	5600873	1	0.7421	-0.5994	0.0226	0.1306	0.2373	-0.0499	-0.6852	1.0448
Belgium	BEL	5600054	5605018	1	0.9306	0.5266	-0.227	0.2797	-0.1824	0.6435	-0.1972	0.1959
Belgium	BEL	5600054	5604697	1	0.2241	-0.9317	-0.8154	0.0833	0.7136	-1.6678	0.5755	-1.6155
Belgium	BEL	5600054	5601156	1	1.3333	0.4435	0.0226	-0.0013	-0.1363	0.1498	-0.5945	-0.1563
Belgium	BEL	5600054	5602325	1	0.9463	-0.4314	-1.0611	0.0359	-0.7192	0.5154	-0.0987	-1.1733
Belgium	BEL	5600054	5605476	1	0.296	-0.0862	-0.5836	-0.0017	-0.5109	-0.0327	-0.6852	-0.6762
Belgium	BEL	5600054	5602071	1	0.6709	0.957	0.9192	0.0476	0.6564	-1.6678	-0.4771	-0.4284
Belgium	BEL	5600054	5604403	1	0.1549	0.215	-0.6315	-0.0728	-0.3987	0.0586	-0.2852	-0.7108
Belgium	BEL	5600054	5603708	1	-0.0229	-0.2479	-0.227	-0.195	-0.2422	0.1165	-0.2852	-0.4607
Belgium	BEL	5600054	5604623	1	0.9813	-0.4314	-0.7638	0.4416	-0.0545	0.469	-0.4948	-1.2688
Belgium	BEL	5600054	5603525	1	-0.2229	-0.2662	-0.227	-0.0688	-0.1807	-0.1272	-2.1355	-0.1563
Belgium	BEL	5600054	5601239	1	0.9976	0.2489	-0.6315	0.1343	-0.754	0.0234	-0.8686	-0.7628
Belgium	BEL	5600054	5606333	1	1.1485	-0.4314	0.586	0.32	-0.3134	0.544	-0.6852	-0.6912
Belgium	BEL	5600054	5601875	1	0.4593	-1.3171	0.0226	0.5458	0.7816	0.5244	0.5172	0.1907
Belgium	BEL	5600054	5600008	0	0.7068	-0.4314	-0.1882	-0.3991	0.0286	-0.7054	-0.4948	-0.1563
Belgium	BEL	5600054	5600233	0	1.7788	0.4034	0.0226	0.332	0.0613	0.037	0.3482	-0.2503
Belgium	BEL	5600054	5604903	0	0.4102	0.3289	1.9359	0.8614	0.5491	0.4034	1.536	0.9883
Belgium	BEL	5600054	5603987	0	1.0985	-0.8338	-0.7445	0.4678	0.1382	0.2196	-0.417	-0.3549
Belgium	BEL	5600054	5601431	0	0.8596	-0.2662	0.0226	0.6214	0.564	1.1288	0.5755	0.1216
Belgium	BEL	5600054	5602801	0	1.1591	-0.4174	0.0226	0.8552	1.5017	1.2025	0.5755	0.2203
Belgium	BEL	5600054	5606110	0	0.6559	0.1379	1.9359	3.6039	4.8357	1.0947	2.4277	2.0955
Belgium	BEL	5600054	5600614	0	1.1571	-0.2662	0.0226	0.9906	-0.0647	1.0783	-0.3733	-0.4607
Belgium	BEL	5600054	5603721	0
Belgium	BEL	5600054	5602746	0	0.9918	0.4435	-0.9285	-0.6431	-0.7607	-1.6678	-0.4805	0.3899
Belgium	BEL	5600054	5601009	0	0.7238	-0.2479	0.8116	-0.0641	-0.0535	-0.1976	-1.5848	-0.3368
Belgium	BEL	5600054	5600825	0	1.0464	-0.2662	0.2536	0.4738	0.2802	0.3589	-0.0553	-0.4607
Belgium	BEL	5600054	5601464	0	1.7841	0.1852	0.4173	-0.4274	0.928	0.113	0.3482	1.2841
Belgium	BEL	5600054	5605701	0	1.3273	-0.0862	1.9359	0.594	0.882	0.3349	0.1648	0.7334
Belgium	BEL	5600054	5601056	0	0.946	0.7665	-0.227	1.0162	0.5756	-0.4318	0.3482	-0.2503
Belgium	BEL	5600054	5602193	0	0.9603	0.7789	0.9726	0.4873	1.4604	0.9475	0.5755	0.1216
Belgium	BEL	5600054	5604708	0	-0.2093	-0.4314	1.9359	-6.00E-04	-0.231	-0.4795	0.9911	0.1216
Belgium	BEL	5600055	5601007	0	-1.3209	-0.3531	-0.227	-1.2111	-0.0168	-0.0442	0.8038	-1.6557
Belgium	BEL	5600055	5605739	0	-0.9288	-0.0862	0.0226	-0.6816	0.0729	-0.7433	-1.5596	-0.3297
Belgium	BEL	5600055	5602870	0		-1.4418	0.0226	-0.5121	-1.2211	-1.6678	0.5755	0.1216
Belgium	BEL	5600055	5601078	0	-0.9731	0.1232	0.3416	1.3723	2.8801	1.1237	0.5755	0.4777
Belgium	BEL	5600055	5603436	0	-0.7536	2.6352	1.9359	0.1053	0.8224	-1.6678	2.4277	2.0955
Belgium	BEL	5600055	5604485	0	-1.155	0.7821	1.2867	-0.2791	0.6788	-0.9484	2.4277	2.0955
Belgium	BEL	5600055	5606224	0	0.8606	0.1489	0.8877	0.7473	-0.2757	0.8081	1.0854	0.388
Belgium	BEL	5600055	5601856	0	-0.6421	0.468	1.9359	-2.6893	-0.1613	-1.6678	0.0254	1.2147
Belgium	BEL	5600055	5600063	0	-0.6257	-0.549	-0.2827	1.4028	0.0038	1.2407	-0.2852	0.1824
Belgium	BEL	5600055	5606166	0	-0.7125	-0.0862	0.0226	-2.6893	0.1532	-0.8849	0.5755	0.1216
Belgium	BEL	5600055	5604758	0	-0.5552	0.3289	0.6907	-0.372	-0.2795	0.274	-0.5832	0.5823
Belgium	BEL	5600055	5604945	0	-1.3339	0.7825	0.0226	0.1832	1.1585	0.8339	-0.0651	0.1216
Belgium	BEL	5600055	5603023	0	-0.6415	-0.2479				1.4066	0.9863	-1.123
Belgium	BEL	5600055	5603330	0	-0.6163
Belgium	BEL	5600055	5606238	0	-0.6289	0.127	0.0226	-0.3918	-0.2177	-1.6678	0.5909	-0.2332
Belgium	BEL	5600055	5606070	0	-0.2368	-0.5604	1.4967	-2.6893	0.7277	-0.7054	-0.6852	0.6466
Belgium	BEL	5600055	5601418	0	-0.2792	-0.0862						0.7141
Belgium	BEL	5600055	5602529	0	-0.2345	-0.1621			1.1204			0.9883
Belgium	BEL	5600055	5605439	0	-1.4771	-0.0862	0.0226	0.9082	1.1644	-1.6678	1.4152	2.0955
Belgium	BEL	5600055	5600061	0	-0.997	-0.8802	-0.5836	-0.1782	-0.5643	0.5911	0.5755	0.1216
Belgium	BEL	5600055	5604310	0		0.6608	1.0108	1.2836	0.8779	1.2477	2.4277	2.0955
Belgium	BEL	5600056	5600105	0	-0.3328					1.0169
Belgium	BEL	5600056	5601645	1	0.9164	-1.3528	-1.7351	1.2787	1.0361	-1.6678	0.5755	0.1216
Belgium	BEL	5600056	5602615	1		2.6352	-2.1689	0.7458	1.1568	-1.6678	-2.1355	-2.5027
Belgium	BEL	5600056	5603814	1	-0.4629	0.2086	0.8375	-0.1442	-0.2397	-0.2154	-0.414	0.9097
Belgium	BEL	5600056	5602479	1	0.0367	0.6606	0.693	-0.3458	-0.6051	-0.4131	-1.4541	0.9097
Belgium	BEL	5600056	5600851	1	-0.9975	-0.9245	-0.5034	-2.6893	1.3243	-0.568	-2.1355	-0.8443
Belgium	BEL	5600056	5602185	1	-0.0452	-2.9627	-2.664	0.1053	-0.9291	0.4394	-2.1355	-2.5027
Belgium	BEL	5600056	5605208	1	1.1739	0.1852	0.1386	-0.073	0.0731	0.8	2.4277	-0.7639
Belgium	BEL	5600056	5605280	1	0.0115	-0.0862	0.0226	0.5973	0.3897	1.1257	0.5755	0.1216
Belgium	BEL	5600056	5603631	1	-0.253	0.8072	-0.227	-0.0731	-0.332	-0.1354	0.5755	-0.4607
Belgium	BEL	5600056	5605717	1		0.3289	0.8961	-1.011	-0.4578	-0.2492	-0.0817	2.0952
Belgium	BEL	5600056	5605053	1	-1.2952	-0.5847	-0.5836	-0.7797	-0.8413	-0.4223	-0.4948	-0.9406
Belgium	BEL	5600056	5603984	1	-0.9995	-0.7199	-0.227	0.0137	-0.3014	0.6497	0.3482	0.1216
Belgium	BEL	5600056	5605482	1	-0.2803	-1.4049	-0.4728	-1.0539	0.1803	-0.323	0.3482	0.2546
Belgium	BEL	5600056	5604510	1	1.2919	0.2607	0.0226	-0.0998	-0.2463	0.1986	-0.1727	-0.2503
Belgium	BEL	5600056	5600901	1	0.4169	0.1852	0.9247	0.3878	1.0654	0.6885	-0.6852	-0.2503
Belgium	BEL	5600056	5602990	0	-0.7938	2.6352	1.9359	0.4396	0.8163	-0.025	2.4277	0.9097
Belgium	BEL	5600056	5603519	0	-0.6692	-2.4463	0.0226	-0.7926	-0.0842	0.6578	0.1922	0.1216
Belgium	BEL	5600056	5603503	0	0.7305	2.6352	1.9359	-0.457	1.083	0.2239	0.1016	2.0955
Belgium	BEL	5600056	5604223	1	-0.9074	-0.4314	-0.5472	0.0119	-0.462	-1.6678	-0.8657	-0.7496
Belgium	BEL	5600056	5602844	1	-0.478	-0.891	0.0226	-1.4389	-1.5631	-0.8768	-1.0722	0.3535
Belgium	BEL	5600056	5601571	1	-0.408	2.6352	-0.227	-0.5637	-0.6893	0.0587	-1.1229	-1.0913
Belgium	BEL	5600056	5600066	1	-0.3964	0.5859	-0.3048	-2.6893	-0.3946	0.0818	0.6626	-0.1865
Belgium	BEL	5600056	5604497	1	-1.262	0.963	1.013	-0.8986	-0.6257	0.0589	-0.3004	0.5385
Belgium	BEL	5600056	5605299	1		2.6352	1.3509		0.1342		-1.0906
Belgium	BEL	5600057	5600915	1	-0.3722	-0.0802	-0.3827	0.0203	-0.0841	0.3749	0.3482	0.1216
Belgium	BEL	5600057	5606358	1	-1.0277	0.5836	-0.5034	-2.6904	-3.7095	-1.6678	-0.5121	-0.1563
Belgium	BEL	5600057	5603019	1		0.2185	-0.1587	-0.3236	-0.1908	0.1045	-0.0761	-0.222
Belgium	BEL	5600057	5604295	0	0.7515	0.8828	-0.1587	0.2133	-0.0223	0.4558	-0.3912	0.149
Belgium	BEL	5600057	5606365	0	0.0586	-0.8283	-0.3827	-0.2646	-0.1708	0.3928	0.9492	-0.2726
Belgium	BEL	5600058	5603369	0	-0.6228	0.4594	0.8348	0.5995	0.4457	0.8509	0.8038	2.0955
Belgium	BEL	5600058	5600449	1	0.6708	-0.2662	-0.7638	0.2633	-0.5808	-0.801	-1.5848	-1.3017
Belgium	BEL	5600058	5602917	1	0.9191
Belgium	BEL	5600058	5603839	1	1.4587	-0.0192	-0.408	-0.362	-0.3568	0.1071	-0.0987	-1.0788
Belgium	BEL	5600058	5602554	1	0.7484	0.1852	0.5956	0.1394	-0.2049	0.241	0.0489	-0.1865
Belgium	BEL	5600058	5604603	1	0.3542	-0.0862	0.0226	-0.4676	-0.9461	-7.00E-04	-0.6852	-0.4607
Belgium	BEL	5600058	5600441	1	1.2298	-0.0862				-1.6678	0.5755	-0.2503
Belgium	BEL	5600058	5600384	1	0.5169	0.2063	0.4173	0.2255	0.5666	0.2699	-0.1722	0.1216
Belgium	BEL	5600058	5600235	1	0.9743	1.1132	1.2867	0.3898	-0.2922	0.2393	-0.7867	0.9097
Belgium	BEL	5600058	5602994	1	0.6493	0.3926	1.9359	0.4105	0.2706	0.1857	-0.2668	-0.1563
Belgium	BEL	5600058	5604886	1	0.7664	-0.7221	-1.0611	0.1291	-0.6355	-0.9292	-0.7867	-0.4607
Belgium	BEL	5600058	5605663	1	0.1165	-0.4314	-0.227	0.2032	0.5386	0.446	0.5755	2.0955
Belgium	BEL	5600058	5602361	1	0.1657	-0.4314	0.0226	3.6039	0.6734	-1.6678	-0.4801	-0.2503
Belgium	BEL	5600058	5600744	1	0.0543	-0.8802	-1.0611	0.2392	-0.536	-0.801	-0.6852	-0.959
Belgium	BEL	5600058	5604599	1	1.1488	-0.8398	-1.3577	0.7906	-0.3043	0.2766	-0.9906	-1.1078
Belgium	BEL	5600058	5606229	1	-0.2967	-0.4314	0.0226	-0.3961	-0.0518	-0.801	-1.305	-0.2503
Belgium	BEL	5600058	5601244	1	0.8654	0.0502	0.4173	0.1041	-0.3553	-0.0468	-0.2821	0.3899
Belgium	BEL	5600058	5604501	1	1.0913	-0.0862	-1.0611	0.1747	-0.8871	-0.2858	-0.3876	-1.2688
Belgium	BEL	5600058	5605297	1	1.0319	0.3178	-0.829	0.161	-0.336	-0.801	-0.7838	-1.0788
Belgium	BEL	5600058	5603281	1	0.9391	1.153	-0.6315	0.2962	0.0501	0.3967	-0.6852	-0.2485
Belgium	BEL	5600058	5601714	1	1.4217	0.0666	-1.231	0.3545	-0.5578	0.6619	-1.5537	-0.6947
Belgium	BEL	5600058	5603029	1	0.6911	-0.7737	-0.5034	0.2375	-0.994	0.0218	-0.532	-0.4377
Belgium	BEL	5600058	5601286	1	1.5369	0.4012	-1.4928	0.3557	-0.4915	-0.1452	-1.2835	-1.7277
Belgium	BEL	5600058	5602848	1	0.9557	-0.2662	0.0226	0.2581	-0.4787	-1.6678	-0.6852	-0.4607
Belgium	BEL	5600058	5601577	0	0.4058	1.3697	0.586	0.4506	0.4234	0.2516	0.5755	0.7435
Belgium	BEL	5600058	5603626	0	-0.8016	1.1352	1.9359	-0.1181	0.9737	0.5275	0.5268	2.0955
Belgium	BEL	5600058	5604029	0	1.4122	-0.4516	1.1752	0.0318	0.2222	-0.0468	-0.1722	-0.4607
Belgium	BEL	5600058	5600834	0	1.518	-0.1957	-0.4728	0.0622	-0.3104	-1.6678	0.3482	0.1216
Belgium	BEL	5600058	5602292	0	0.228	0.1852	0.0226	0.2561	0.2472	0.7325	0.0221	1.2147
Belgium	BEL	5600058	5605978	0	1.9118	1.7162	0.0226	0.166	0.7067	-0.7847	-0.4771	1.2147
Belgium	BEL	5600058	5601705	0	0.0065	0.5746	1.9359	1.8468	2.5395	1.0784	2.4277	0.8277
Belgium	BEL	5600058	5601259	0	0.7635	-0.6616	-0.3802	-0.1795	-0.1912	0.6332	0.1693	0.4777
Belgium	BEL	5600058	5606385	0	0.6947	0.3289	-0.4728	0.1126	-0.0085	0.493	0.5755	0.1216
Belgium	BEL	5600059	5606104	1	1.0464
Belgium	BEL	5600060	5603476	1	-2.507	-0.4203	-0.8627	0.0684	-0.8215	0.3219	-0.1026	-0.9943
Belgium	BEL	5600060	5604894	1	0.2916	-0.0862	0.0226	0.2163	-0.7107	0.3456	0.5755	-0.4607
Belgium	BEL	5600060	5606021	0	-1.5814			0.1921	0.5159	0.2575
Belgium	BEL	5600060	5604520	0	0.821
Belgium	BEL	5600060	5605103	0	-1.1309	-2.9627	-1.007	3.6039	0.1693	0.7205	0.1922	-1.8806
Belgium	BEL	5600060	5605430	0
Belgium	BEL	5600060	5601607	0	-0.5905	0.9637	-0.6315	-0.0596	0.4657	-0.5531	-0.4805	-0.4593
Belgium	BEL	5600060	5600191	1	0.3788	-0.2479	-0.0154	0.1965	-1.0088	1.0062	-0.4948	0.1216
Belgium	BEL	5600060	5604548	1	0.9444	-0.0862	0.0226	0.012	-0.6214	0.4239	-0.6852	-0.7496
Belgium	BEL	5600060	5604926	1	-0.3349	-0.0862	0.0226	2.0751	0.5117	1.0062	-0.4801	0.1216
Belgium	BEL	5600060	5602576	1	-0.7995	-0.0862	-0.4728	-0.3355	-0.041	0.1129	-2.1355	0.1216
Belgium	BEL	5600060	5602414	1	0.9117	0.3346	0.4173	0.0989	0.0475	0.1331	-0.6881	0.7435
Belgium	BEL	5600060	5603328	1	-1.0896	-1.0303	-1.2567	-0.1978	0.3362	0.3056	-0.6852	-1.7277
Belgium	BEL	5600060	5604348	1	-1.0577	-0.2662	0.0226	-0.1601	-0.2688	0.3272	-0.0823	-0.1563
Belgium	BEL	5600060	5601983	0	-2.5725	2.6352	1.9359	3.6039	4.848	1.2948	1.4152	0.7435
Belgium	BEL	5600060	5601798	0	0.8658	-0.6447	0.0226	-0.3732	0.1007	0.3551	0.5755	0.1216
Belgium	BEL	5600060	5604370	0	0.7052	-0.2662	0.0226	0.6771	1.041	0.3206	0.5755	0.1216
Belgium	BEL	5600060	5603856	0	-1.1664	-1.173	0.0226	-2.6893	-0.5193	0.4284	0.5755	0.1216
Belgium	BEL	5600060	5606503	0	1.1835	-0.1692	-0.9607	-2.6893	0.0103	-0.8849	1.2262	-0.9101
Belgium	BEL	5600060	5605831	0	1.0906	-0.0862	0.0226	0.2602	0.1889	0.9126	-0.0992	0.1216
Belgium	BEL	5600060	5601989	0	-1.3073	0.5193	0.8348	-1.3165	0.0991	-0.3646	-1.5848	0.6919
Belgium	BEL	5600060	5604844	0	-0.7829	0.1411	-0.1587	1.0704	0.1473	1.2237	1.3614	0.9888
Belgium	BEL	5600060	5603394	0	0.3456	-1.3452	-1.1926	0.7113	-0.0408	1.0062	-0.6852	-1.1252
Belgium	BEL	5600060	5604045	0	0.5671	1.3939	1.9359	0.1912	1.283	1.5721	0.5755	2.0955
Belgium	BEL	5600060	5606515	0	0.4581	-0.2662	0.0226	0.2136	0.2424	-0.1837	0.3482	-0.2503
Belgium	BEL	5600060	5606294	0	-0.6663	0.7308	0.1386	0.5331	-0.2198	0.4809	0.5755	0.0876
Belgium	BEL	5600060	5601905	0
Belgium	BEL	5600060	5602911	0	-0.565	0.1852	-0.227	-0.2927	0.0549	-1.6678	0.5755	-0.1563
Belgium	BEL	5600060	5604631	0	0.579	-1.0674	-0.4728	-0.8245	0.0545	-1.6678	0.1648	0.1216
Belgium	BEL	5600060	5602764	0	-0.4664	1.4003	0.4173	-0.4644	0.1269	0.0144	-0.3237	0.1216
Belgium	BEL	5600060	5604530	0	0.4288	-2.9627	-2.664	-1.1025	-0.51	-0.2574	-2.1355	-2.5027
Belgium	BEL	5600061	5600330	1	0.7126	-0.0862	0.0226	0.3881	0.8853	0.5196	-0.4948	0.1216
Belgium	BEL	5600061	5605510	1	-0.0835				-0.5471	2.9957
Belgium	BEL	5600061	5606111	1	0.1301	0.0634	5.00E-04	0.0529	-0.3526	-0.1653	0.0447	-0.7507
Belgium	BEL	5600061	5602676	0	-0.6619	-0.6565	0.1386	-1.1482	-0.7927	-0.5209	0.8038	0.4504
Belgium	BEL	5600061	5604356	1		0.4149	1.2867	0.174	-0.7045	-1.6678	-1.305	0.9883
Belgium	BEL	5600061	5603306	1	-0.9385	-1.3452	-1.1926	1.0664	-0.5383	-1.6678	-0.6852	-1.1252
Belgium	BEL	5600061	5600852	1	0.3092	-0.7221	-0.5836	-0.1439	-1.131	0.1055	-0.1021	-1.3305
Belgium	BEL	5600061	5604321	1	0.8038			1.5679	-0.2044			0.4504
Belgium	BEL	5600061	5604189	1	-0.7271	-1.1442	-0.9211	-0.018	-0.0879	0.4171	-1.305	-0.5305
Belgium	BEL	5600061	5606546	1	-0.4262	0.0789	-0.227	0.489	-0.4939	0.3689	-0.5832	-0.7496
Belgium	BEL	5600061	5604286	1	-0.9982	-0.4203	-0.227	-0.4439	-1.2022	-0.0392	-0.4948	-0.959
Belgium	BEL	5600061	5604679	0	0.3936	-0.6682	1.2341	0.4108	0.3752	0.3433	0.0405	0.8375
Belgium	BEL	5600061	5600946	0	0.8057	-0.0862	1.1355	3.6039	4.8357	1.8555	2.4277	2.0955
Belgium	BEL	5600061	5603974	0	0.093
Belgium	BEL	5600061	5600739	0	0.7139	-0.5743	-0.3332	-0.5937	-0.3467
Belgium	BEL	5600061	5603939	0	1.1909	2.6352	0.4173	-0.1586	0.7124	1.2062	-0.3499	-0.2485
Belgium	BEL	5600061	5603140	0	-0.2526	-0.4998	0.0226	-0.4285	-0.1398	-0.4795
Belgium	BEL	5600061	5601901	0	-1.593	-1.031	-1.3452	0.4263	0.5575	-0.2979	0.5755	-1.7277
Belgium	BEL	5600061	5604289	1	-0.129	2.1277	0.4173	0.4314	0.6333	-1.6678	2.4277	0.3236
Belgium	BEL	5600061	5603251	1	0.0881
Belgium	BEL	5600061	5602288	1	-0.5804	0.7789	0.5021	1.1584	0.7053	0.8765	-0.0987	0.1216
Belgium	BEL	5600061	5601852	1	0.5309	-0.7087	-1.0611	0.0208	-0.803	-1.6678	-2.1355	-1.3017
Belgium	BEL	5600061	5600230	1	-0.3957	-0.7221	-0.7638	0.0485	0.0358	-0.1763	-0.2821	-0.959
Belgium	BEL	5600061	5604076	1	-0.2769	2.6352	1.9359	0.8327	0.0762	0.1291	-0.2004	0.6314
Belgium	BEL	5600061	5603209	1	0.7143	-0.2662	-1.2374	0.7784	0.0718	0.974	-0.1021	-0.7496
Belgium	BEL	5600061	5605197	0	0.4014
Belgium	BEL	5600061	5603755	0	0.1674	0.6555	0.0226	-0.5695	0.0527	-0.2737	0.5755	-0.1563
Belgium	BEL	5600061	5603826	0	0.8093	0.1141	1.0955	0.6978	0.473	0.718	0.5755	1.0431
Belgium	BEL	5600061	5602385	0	0.0586	2.6352	1.9359	3.6039	4.8357	1.5627	1.656	2.0955
Belgium	BEL	5600061	5604169	0	-0.2752	0.8489	-0.2943	-0.1313	0.8752	0.1565	1.1417	-0.2485
Belgium	BEL	5600061	5604426	0	0.6855	1.7162	1.9359	-0.1602	0.6513	-0.2026	-0.6235	2.0955
Belgium	BEL	5600061	5606208	0	-0.463	0.4495	1.1657	0.204	0.082	-0.1452	1.5037	0.4777
Belgium	BEL	5600061	5602784	0	0.006	1.1132	1.9359	0.602	0.6772	-0.4223	-0.4805	2.0955
Belgium	BEL	5600061	5605712	0	0.5963	-0.0862	-0.227	-0.2622	0.0289	0.4052	0.5755	0.7435
Belgium	BEL	5600061	5601334	0	-1.7037	-0.5106	0.0226	-0.0834	-0.1476	-0.1968	-1.1734	-0.3856
Belgium	BEL	5600061	5602317	1	-0.0617	-0.8348	-0.9607	-0.0467	-0.5638	-0.801	-0.7867	-1.6909
Belgium	BEL	5600062	5604516	1	-1.1145	0.3427	0.0226	4.00E-04	-0.7906	0.1631	0.1701	-0.4607
Belgium	BEL	5600062	5602434	1	-0.4972	2.6352	-0.4806	-0.2499	-1.179	0.3562	-0.6852	-0.959
Belgium	BEL	5600062	5601241	1	-1.961	-1.3452	-1.1926	0.7113	-0.0521	1.0062	0.5755	-0.943
Belgium	BEL	5600062	5604249	1	-0.3734	-0.9719	-1.3133	0.5078	-0.2675	0.1427	0.075	-0.5711
Belgium	BEL	5600062	5604805	1	0.3795	-0.0862	0.0226	0.1053	-0.9587	0.4394	0.5755	0.1216
Belgium	BEL	5600062	5601116	0	1.1222
Belgium	BEL	5600062	5606313	0	-0.2793
Belgium	BEL	5600062	5601064	0	-0.6143
Belgium	BEL	5600062	5600785	0	-0.2718	2.6352	0.5347	1.2836	2.2218	1.3536	0.5755	1.2841
Belgium	BEL	5600062	5604492	1	-0.8897	-1.5098	-1.675	-2.6893	-0.1368	0.1307	0.765	0.1216
Belgium	BEL	5600062	5606102	0	-0.36			3.6039	4.8357
Belgium	BEL	5600062	5605435	0	-1.0393	2.6352	1.9359	3.6039	4.8357	3.6292	2.4277	2.0955
Belgium	BEL	5600062	5603013	0	0.1796	-0.6593	0.0226	0.8533	-0.4404	0.7536	-0.2852	-0.5912
Belgium	BEL	5600062	5600822	0	1.2442	0.5606	0.0226	1.7377	-0.2189	0.6338	2.4277	-0.9481
Belgium	BEL	5600062	5605924	1	-1.555
Belgium	BEL	5600062	5606211	1	-1.0415	-0.59		0.5553	0.0049	0.5122		0.5592
Belgium	BEL	5600062	5605845	1	-0.6872	0.2718	0.0226	3.6039	0.3828	3.6292	0.5755	0.1216
Belgium	BEL	5600062	5602903	1	-2.0042	-0.9363		0.889				0.1216
Belgium	BEL	5600062	5605974	1	-1.0546	-1.055	0.0226	0.6704	-0.106	1.2168	0.5755	0.06
Belgium	BEL	5600062	5601563	1		0.3514	0.0226	0.2672	0.1822		-1.924	-0.7646
Belgium	BEL	5600062	5604462	1	-0.6867	2.6352	1.9359	1.286	-3.7095	0.4394	-2.1355	2.0955
Belgium	BEL	5600062	5605926	1	-1.259	-1.3452	-0.227	0.3853	-0.623	0.752	0.5755	-0.6774
Belgium	BEL	5600062	5606243	1	-0.6923				-1.2087
Belgium	BEL	5600062	5603617	1			-1.1926			0.8283		0.2205
Belgium	BEL	5600062	5604162	1	-1.4075	-2.9627	-2.664	0.2222	-1.2055	1.1777	2.4277	0.1216
Belgium	BEL	5600062	5602607	0	-1.3349	-0.4107	-0.1967	0.6338	-0.3418	1.1095	-0.1951	-1.3639
Belgium	BEL	5600062	5602202	0	-0.711	0.3102	1.9359	3.6039	0.6819	3.6292	2.4277	2.0955
Belgium	BEL	5600062	5602470	0	1.2528	-1.3452	-1.1926		-3.7095	-0.1854	-0.6852	0.1216
Belgium	BEL	5600062	5601508	0	-0.0027
Belgium	BEL	5600063	5600823	1	-1.1175
Belgium	BEL	5600063	5604276	1	-0.1552
Belgium	BEL	5600063	5600407	1	-1.6092	2.6352	-1.1926	0.0866	-1.12	0.4882	0.5755	0.1216
Belgium	BEL	5600063	5605612	1		-0.1473		-0.2419
Belgium	BEL	5600063	5604452	1	-0.8614
Belgium	BEL	5600063	5602457	0	1.644	1.2051		3.6039	4.8357	1.0292		1.6836
Belgium	BEL	5600063	5603121	1	0.3742
Belgium	BEL	5600063	5600896	1	0.943
Belgium	BEL	5600063	5600253	1	0.3555			-0.5386	-0.3463	-1.6678	-1.9673
Belgium	BEL	5600063	5605694	1	-0.9445	-0.0994	-0.3802	0.8497	0.8779	-0.3646	-0.6852	-0.3856
Belgium	BEL	5600063	5604150	1	-1.0299
Belgium	BEL	5600063	5602136	1	-1.197	-0.7768	0.0226	0.3257	-0.9444	0.3994	-0.6852	0.1216
Belgium	BEL	5600063	5604077	0	0.1003	-0.0862	0.0226	1.2836	0.8779	1.5721	0.075	0.1216
Belgium	BEL	5600063	5604327	0	-1.116	-0.0862	-0.0154	1.2836	0.1586	0.608	0.5755	0.1216
Belgium	BEL	5600063	5604839	1	-0.1214	-0.891	-0.4246	0.3794	0.0837	0.1631	-1.0602	-0.1563
Belgium	BEL	5600063	5601080	1	-0.921	2.6352	-0.9551	0.5712	0.7515	-0.03	-0.6425	-0.1544
Belgium	BEL	5600063	5604962	1	-1.194	-1.0564	-0.4246	-0.8748	-0.7988	-0.2858	-1.2695	1.0383
Belgium	BEL	5600063	5602978	1	-0.6564	0.0789	0.0226	0.8296	-0.0232	1.0072	0.1701	0.1216
Belgium	BEL	5600063	5603527	1	-0.1013
Belgium	BEL	5600064	5601280	1	0.143	-0.1167	-0.6315	0.3156	-0.3003	0.9006	0.1747	-0.5723
Belgium	BEL	5600064	5602359	1	-1.2484	-0.089	-0.5252	-1.5123	-0.5216	-0.6073	-1.2871	0.4794
Belgium	BEL	5600064	5605569	1	0.7586
Belgium	BEL	5600064	5600393	1	0.0497	0.9484	-0.8627	0.0669	0.1686	-0.3128	-0.3876	0.1216
Belgium	BEL	5600064	5605966	1	1.1153	-0.5994	-0.9607	0.6479	-0.7072	-1.6678	0.1701	-0.7496
Belgium	BEL	5600064	5600688	1	0.2481	0.1852	-0.7638	0.123	-0.5496	0.0638	-0.4948	-0.3297
Belgium	BEL	5600064	5604209	1	-0.11	-0.2479	-1.0611	-0.1027	-0.2937	-0.5309	-0.2821	-0.7496
Belgium	BEL	5600064	5600986	1	1.5133	1.3939	-0.732	0.3458	0.0837	0.3064	0.2785	-1.3017
Belgium	BEL	5600064	5600719	1	0.6003	-0.7221	-0.691	-0.0942	-0.9324	-0.1845	-0.5974	0.1216
Belgium	BEL	5600064	5601253	1	1.5045	-0.983	-0.3802	0.1417	-0.0684	0.5697	-0.6852	-0.1563
Belgium	BEL	5600064	5600991	1	0.6852	1.031	1.9359	0.0337	-0.7333	-0.1976	0.1701	0.06
Belgium	BEL	5600064	5606303	1	0.3179	-0.59	0.5021	-0.0545	-0.4666	0.5077	0.1701	-0.4607
Belgium	BEL	5600064	5605908	1	0.9205	0.5266	-1.0611	0.0383	-0.4213	-0.1158	-1.1908	-1.0913
Belgium	BEL	5600064	5603734	1	0.4754	-0.7221	-0.9607	-0.6531	-0.8105	0.2881	-0.6852	-0.1563
Belgium	BEL	5600064	5602236	0	1.4539	1.3403	1.9359	-0.1623	-0.3655	0.5303	-0.1727	2.0955
Belgium	BEL	5600064	5602206	0	1.2364	-0.0862	0.1386	0.3389	0.1227	-0.5037	0.8038	0.1216
Belgium	BEL	5600064	5602024	0	0.5153	0.4546	0.4173	-0.1058	-0.1003	0.0252	0.5755	0.4504
Belgium	BEL	5600064	5602793	0	0.9047	1.127	1.4967	0.2976	0.2055	-0.0806	-0.3727	0.2546
Belgium	BEL	5600064	5605172	0	1.0962	-0.3582		-0.6054	-0.5078	0.2099
Belgium	BEL	5600065	5602327	0	-0.5909	0.5836	-0.1587	-0.1176	0.4077	-1.6678	-0.0553	0.4184
Belgium	BEL	5600065	5604487	0	-0.276	-0.983	-0.7836	-0.4182	-1.0908	-0.801	-0.4771	-0.4607
Belgium	BEL	5600065	5600751	1	0.521	-0.7221	-1.5883	0.1485	-0.5578	-0.801	-2.1355	-1.3017
Belgium	BEL	5600065	5603380	1		1.7162	0.8116	0.018	-0.595	-0.032	-0.532	1.0448
Belgium	BEL	5600065	5605166	1	0.6827	0.6515	-0.227	0.6002	0.1611	0.5494	-0.4948	-0.1563
Belgium	BEL	5600065	5601774	1	1.2341	-0.0862	0.0226	0.2915	0.5801	-0.2777	-0.4339	-0.959
Belgium	BEL	5600065	5600815	1	0.4126	0.5999	-0.3802	-0.0141	0.2164	0.0121	-1.0602	0.4725
Belgium	BEL	5600065	5604522	1	1.1098	0.0666	0.1386	-0.0045	-0.638	-0.5044	-2.1355	0.557
Belgium	BEL	5600065	5601089	1	0.2834	1.0919	-0.4649	3.6039	1.577	-1.6678	0.8547	0.1216
Belgium	BEL	5600065	5601492	1	0.6952	-0.0862	-0.7638	0.011	0.3738	-0.052	0.0256	-0.3297
Belgium	BEL	5600065	5600917	1	-0.2588	-0.0862	-1.4011	0.176	-0.4679	0.3159	-0.5974	-1.0788
Belgium	BEL	5600065	5605615	1	0.8628	0.9484	-1.2062	-0.3985	-0.8333	-0.182	0.542	-0.5461
Belgium	BEL	5600065	5602776	1	0.9394	-0.2662	-1.0611	-0.118	-0.8942	-0.801	-0.6852	-0.959
Belgium	BEL	5600065	5602005	1	1.3991	-0.0994	-0.8627	-0.1877	-0.9183	0.0402	-0.4771	-0.959
Belgium	BEL	5600065	5605880	1	1.4441	-0.59	-0.7902	0.0922	-0.3417	0.1071	0.3542	-0.959
Belgium	BEL	5600065	5603120	1	0.7722	0.4546	1.4967	-0.0565	0.2071	0.4408	-0.6595	2.0955
Belgium	BEL	5600065	5602908	0	0.5525	-0.2662	-0.3802	0.5087	0.8306	0.9903	-0.1021	-0.3297
Belgium	BEL	5600065	5602224	0	1.574	0.1395	-0.5034	0.3966	0.1232	0.652	-0.3907	-0.1563
Belgium	BEL	5600065	5605277	0	0.2909	-0.0862	-0.6843	0.6529	0.704	1.1335	-0.0553	-0.6924
Belgium	BEL	5600065	5606482	0	0.948	0.7062	1.4967	-0.1078	1.0668	0.368	0.3473	2.0955
Belgium	BEL	5600065	5604496	0	-0.2679	-1.3788	-1.9313	-0.0339	-0.3624	0.5626	-2.1355	-1.3017
Belgium	BEL	5600065	5603609	0	-0.8714	-0.5994	0.0226	-0.3137	-0.3739	-0.4173	-0.1972	-0.1565
Belgium	BEL	5600065	5601523	0	0.9334	0.7308	-0.227	0.2033	0.3535	0.3049	-0.5573	-0.3657
Belgium	BEL	5600065	5602318	0	0.9072	-0.0862	0.0226	1.1521	0.3865	-1.6678	0.5755	0.1216
Belgium	BEL	5600065	5606107	0	1.0888	0.9304	1.1355	0.1303	0.2851	0.2415	2.4277	2.0955
Belgium	BEL	5600065	5602013	0	0.5441	-0.5994	0.3461	-0.3723	-0.5255	0.0234	-0.4948	1.515
Belgium	BEL	5600065	5601407	0	1.2919	1.3403	1.9359	1.3185	0.9227	1.5052	1.802	2.0955
Belgium	BEL	5600065	5603149	0	-1.1782
Belgium	BEL	5600065	5605719	0	1.5119	0.3427	1.0433	0.4705	0.4043	0.1622	0.1701	0.4777
Belgium	BEL	5600065	5603154	0	-0.3583	-0.0862	-0.227	-0.146	-0.0696	-0.7054	0.5755	0.1216
Belgium	BEL	5600065	5604972	0	0.0398	2.6352	1.4967	-0.0627	0.6916	0.0234	0.5755	1.515
Belgium	BEL	5600065	5605448	0	0.8352	-1.1763	-1.6145	0.2526	-0.5219	-0.1091	-1.0753	-0.7639
Belgium	BEL	5600065	5601510	0	0.1591	0.7763	0.7162	0.6018	0.0946	1.0567	0.1693	-0.222
Belgium	BEL	5600065	5603903	0	0.1508	0.1852	0.0226	-0.0202	0.0528	0.3994	-0.216	-0.2485
Belgium	BEL	5600065	5605912	0	0.2517	0.8655	1.4967	-0.2485	0.072	0.233	0.9296	2.0955
Belgium	BEL	5600065	5605109	0	0.8298	0.32	1.1381	0.4425	0.304	0.8027	0.1693	1.1232
Belgium	BEL	5600065	5600987	0	1.1743	-0.6447	-0.7638	-0.174	0.2347	-0.0296	-0.7867	-0.1314
Belgium	BEL	5600065	5603498	0	1.2398	1.7671	0.8348	-0.3648	0.9664	-1.6678	-0.6997	-0.1865
Belgium	BEL	5600065	5600334	0	-0.176
Belgium	BEL	5600065	5604715	0	1.4605	1.1132		1.375	-0.1327	-1.6678
Belgium	BEL	5600065	5602512	0	1.0485	0.3289	-0.5034	0.2516	-0.0429	0.8983	1.2568	0.1216
Belgium	BEL	5600065	5602661	0	1.268	-0.0862	0.0226	0.667	0.5037	0.5666	0.3482	-0.3856
Belgium	BEL	5600066	5605374	1	1.4214	-1.5701	0.6162	0.6433	-0.6267	0.4149	-0.7789	2.0955
Belgium	BEL	5600066	5602959	0	-0.3719	0.5042	-0.5373	0.5548	-0.0563	-1.6678	-0.4145	-0.5844
Belgium	BEL	5600066	5603027	0	-0.8162
Belgium	BEL	5600066	5601421	1	1.2172	-0.0862	0.0226	0.1011	0.0202	1.0404	-0.0987	-0.5251
Belgium	BEL	5600066	5604547	1	1.1464	0.0075	-0.7638	-0.0586	-0.5285	0.2783	0.1701	-0.7674
Belgium	BEL	5600066	5600737	1	1.4248	-0.192	0.766	0.4035	0.9953	0.7782	-0.725	0.9883
Belgium	BEL	5600066	5601424	1	1.6749	-0.5169	0.0226	0.3461	-0.2925	0.7367	0.1747	0.0876
Belgium	BEL	5600066	5605477	1	1.4058	-0.5994	0.1386	0.2233	0.6238	0.6121	0.5755	-0.222
Belgium	BEL	5600066	5600878	1	0.581	-0.59	-0.4728	-0.1803	-0.0751	0.0121	-0.3907	-0.2503
Belgium	BEL	5600066	5601018	1	0.7121	0.468	0.0226	0.1272	-0.2729	0.0402	0.5755	0.1216
Belgium	BEL	5600066	5606425	1	-0.7279	0.8149	0.8094	-0.3939	-0.5757	-1.6678	-0.9106	-1.0012
Belgium	BEL	5600066	5601323	1	6.00E-04	0.3378	0.4173	0.1863	-0.3694	0.2511	-0.9906	-0.5912
Belgium	BEL	5600066	5602621	1	-0.6741	0.1489	0.0226	-0.1121	0.4484	0.2783	-0.4801	1.1013
Belgium	BEL	5600066	5603942	1	1.3046	1.3403	1.1381	0.3129	0.5515	0.1012	0.9918	0.4208
Belgium	BEL	5600066	5603113	1	0.5945	0.5923	-0.227	-0.7368	-1.1461	0.0788	-2.1355	0.7864
Belgium	BEL	5600066	5602298	1	1.4611	-0.192	0.0226	0.9832	0.5176	0.299	0.5755	0.1216
Belgium	BEL	5600066	5600078	1	0.6431	-0.2662	0.0226	-0.0793	-0.8221	0.1012	-0.5974	-0.5912
Belgium	BEL	5600066	5604152	1	1.2396	-0.59	-0.6843	0.2213	-0.3701	0.0234	-2.1355	-0.8936
Belgium	BEL	5600066	5606501	1	1.4544	-0.8869	0.0226	-0.0232	-0.8247	0.6599	-0.1722	-0.222
Belgium	BEL	5600066	5601865	1	1.4795	-0.0862	0.0226	0.5313	0.5249	-0.801	-0.8686	-0.3856
Belgium	BEL	5600066	5606455	0	1.1384	-0.3349	0.0226	0.1419	0.1104	0.5022	-0.6852	-0.1563
Belgium	BEL	5600066	5604531	0	0.735	-0.0192	-0.7638	-0.002	-0.9209	-0.7054	0.3482	-1.2688
Belgium	BEL	5600066	5602819	0	1.1541	-0.4314	0.0226	0.0379	0.2846	-0.0127	0.3482	-0.8028
Belgium	BEL	5600066	5604794	0	2.3087	-0.5513	-1.7997	-0.2103	-0.3091	-1.6678	-2.1355	-1.3017
Belgium	BEL	5600066	5603445	0	1.3215	-0.7815	0.0226	0.4645	0.01	0.1012	-0.3237	-0.1563
Belgium	BEL	5600066	5604927	0	1.6012	0.1357	1.9359	1.2836	0.539	0.4099	0.5755	1.4234
Belgium	BEL	5600066	5604099	0	1.1246	-0.2479	0.0226	0.5235	0.5137	0.0191	0.5755	0.1216
Belgium	BEL	5600066	5601266	0	1.0801	-0.2662	0.0226	-0.9683	-0.2162	-0.2229	-0.6057	-0.7496
Belgium	BEL	5600066	5602163	0	0.9221	-0.4998	-0.3802	0.1371	0.1567	-0.8849	-0.2668	-0.1563
Belgium	BEL	5600066	5605746	0	1.9162	0.2063	0.7162	0.2627	0.0446	0.8027	-0.1026	-0.3086
Belgium	BEL	5600066	5605576	0	1.5115	-0.8977	-0.5544	0.0519	-0.6645	0.1246	-2.1355	-0.3902
Belgium	BEL	5600066	5603481	0	1.2465
Belgium	BEL	5600066	5604661	0	1.1175	0.3289	0.0226	-0.7383	-0.0639	-1.6678	0.5755	-0.2503
Belgium	BEL	5600066	5601128	0	1.3184	-0.0862	0.0226	-0.0024	-0.0469	-0.3883	0.5755	-0.2503
Belgium	BEL	5600066	5604874	0	1.4391	-0.0994	0.0226	0.4671	0.0096	1.2811	-0.0553	-0.5251
[truncated: 7,652 more rows]
