# Supplementary material for: Antecedents of adolescent students’ ICT self-efficacy: The ICT dataset
Source: Data Brief. 2020 Oct 22;33:106437. doi: 10.1016/j.dib.2020.106437 (PMC7644865; doi:10.1016/j.dib.2020.106437)
Supplement: Supplementary file 1 [file mmc1.zip › Chile.csv]

CNTRYID	CNT	CNTSCHID	CNTSTUID	ST004D01T	ESCS	INTICT	COMPICT	HOMESCH	ENTUSE	USESCH	SOIAICT	AUTICT
Chile	CHL	15200001	15204371	1	-0.5826				-0.7151
Chile	CHL	15200001	15204499	1	-1.3677	0.5289		0.1409	0.7949	0.4595	0.7264	0.7864
Chile	CHL	15200001	15204117	1	-1.4656	1.7671	0.0226	0.124	0.0612	-0.3239	-0.2852	-0.959
Chile	CHL	15200001	15204749	1	-2.0257	-0.4314	-0.0154	0.0583	-1.2206	-0.3934	0.5755	0.1216
Chile	CHL	15200001	15205399	0	-1.5687	1.3403	1.9359	0.3653	0.8231	0.1567	2.4277	2.0955
Chile	CHL	15200001	15204831	0	-0.3099	0.2112	0.586	-0.0927	0.6359	0.6658	0.0256	-0.4607
Chile	CHL	15200001	15204464	0	0.9	2.6352	1.9359	3.6039	4.8357	3.6292	2.4277	2.0955
Chile	CHL	15200001	15203881	0	-0.4933	-0.5799	0.0226	0.5919	-0.0732	-0.1062	-0.2821	0.1216
Chile	CHL	15200001	15202141	0	-1.0541	-0.7114	0.5021	0.3135	-0.085	-1.6678	-0.176	-0.4784
Chile	CHL	15200001	15206840	0	-0.5951	-0.4488	-0.0607	-1.7857	-0.6087	-0.2942	0.0256	-0.4607
Chile	CHL	15200001	15205760	0	-2.0723	0.7332	0.8877	-0.8989	-0.9513	-1.6678	0.5755	0.8567
Chile	CHL	15200001	15207730	1	-0.6681	-0.2662	0.0226	0.3008	-0.2428	-0.2979	0.5755	0.1216
Chile	CHL	15200001	15202060	1	-0.8497	1.3939	1.9359	-0.6309	-0.8385	0.0868	2.4277	1.3857
Chile	CHL	15200001	15203900	1	-2.6394	1.4003	-0.227	-0.2321	-0.2085	0.1055	0.5755	0.1216
Chile	CHL	15200001	15202282	1	-1.4368	-0.4314	-0.3802	-0.2739	-0.9139	-0.0816	0.0256	-0.4607
Chile	CHL	15200001	15201121	1	-0.8158	-0.5874	0.0226	-0.4425	-0.5109	-0.0441	0.3482	0.1216
Chile	CHL	15200001	15204840	1	-1.2585	-0.2479	-1.1926	1.4189	1.2796	1.5916	-0.3583	-1.235
Chile	CHL	15200001	15202524	1	-1.4316	-0.5874	-0.4806	0.6136	0.2075	0.5256	0.5755	-0.2503
Chile	CHL	15200001	15202999	1	-1.0555	2.6352	0.0226	0.3469	-0.337	0.3239	0.5755	-0.2503
Chile	CHL	15200001	15203414	1	-0.6947	-0.0219	0.3461	0.3844	-0.1328	-0.801	0.5837	-0.2274
Chile	CHL	15200001	15203993	1	-0.2016	-0.2662	0.0226	0.3708	0.1683	0.6064	0.3939	-0.2503
Chile	CHL	15200001	15202095	1	-2.1495	-2.9627	1.013	-2.6893	-2.3281	-0.5569	-2.1355	-2.5027
Chile	CHL	15200001	15200510	1	-1.4193	-0.2662	-0.227	-1.3089	-1.1205	-1.2919	-0.5945	0.1216
Chile	CHL	15200001	15201002	1	-0.9261	0.96	1.2899	0.3984	0.7293	0.8478	0.5826	0.5505
Chile	CHL	15200001	15205754	0	-1.3921	-1.0212	-0.5907	0.1504	-0.8453	0.7621	0.1693	-0.2503
Chile	CHL	15200001	15204038	0	-1.6709	0.7156	0.4173	-0.4383	-0.8586	-0.219	-0.6677	0.2203
Chile	CHL	15200001	15203459	0	-0.0112	0.1371	-0.227	-1.1482	-0.0241	-0.8849	-0.4805	1.3566
Chile	CHL	15200001	15204493	0	-0.9895	-0.0862	0.0226	-0.8913	-1.008	-1.6678	0.5755	-0.2503
Chile	CHL	15200001	15205705	0	-0.4785	-0.5994	0.0226	0.1053	-0.9291	0.4394	0.1922	0.1907
Chile	CHL	15200001	15204078	0	-1.3641	0.0467	0.0226	-0.1969	-0.036	0.7894	0.8038	-0.7108
Chile	CHL	15200001	15200111	0	-1.0239	0.5128	-0.5472	-0.1077	-0.6812	0.1952	0.3482	0.2683
Chile	CHL	15200001	15204679	0	-1.8944	-0.2624	-2.664	0.1053	-1.7363	-0.8849	-2.1355	-0.8443
Chile	CHL	15200001	15202306	0	-0.9079	0.2032	0.0226		2.5999	-0.2942	-0.3912	-0.1865
Chile	CHL	15200001	15203685	0	-0.5641	0.5946	0.894	-0.2751	0.1574	-0.475	-0.6852	2.0955
Chile	CHL	15200001	15207598	0	-1.8747
Chile	CHL	15200001	15201000	0	-0.5654	-0.2548	-0.2943	-0.1385	0.2908	0.4895	0.0791	-0.222
Chile	CHL	15200002	15200358	1	-0.5294	-1.3534		-0.1658	-1.0761	-0.6274
Chile	CHL	15200002	15206209	1	-0.2688
Chile	CHL	15200002	15202076	1	-0.3106	-1.2023	0.3461	-2.6893	0.7699	-1.0529	-2.1355	0.4777
Chile	CHL	15200002	15203692	1	-0.5049	-2.9627		3.6039	-0.0246	-0.5014	-0.0931	-2.5027
Chile	CHL	15200002	15204582	1	0.7118				-0.6638
Chile	CHL	15200002	15202668	1	-0.2789	0.8046	-0.2614	-0.1597	0.3878	0.2483	-0.4805	-0.2201
Chile	CHL	15200002	15204410	1	-0.5984	-0.7221	0.0226	-0.3715	-0.0494	0.1055	-0.3733	0.2546
Chile	CHL	15200002	15202791	1	0.461							-0.2503
Chile	CHL	15200002	15200492	1	-1.7018	-0.9861	1.9359	0.6846	0.0514	1.0454	0.2054	-0.7462
Chile	CHL	15200002	15205273	0	-0.4873	-0.0862	-0.227	0.6017	-6.00E-04	0.2679	0.5755	0.1216
Chile	CHL	15200002	15203886	0	-0.2542	2.6352	1.9359	1.2836	4.4978	1.0584	0.5722	2.0955
Chile	CHL	15200002	15202040	1	-0.2682		0.0226	-0.6441		0.0589	0.5755	0.1216
Chile	CHL	15200002	15202572	0	0.5294
Chile	CHL	15200002	15200629	0	0.1109	-0.2479	0.1386		-0.9396	-0.5309	-0.5603	-0.1563
Chile	CHL	15200002	15202052	0	-1.0474	-2.9627	-0.9201	1.581	0.8539	-1.3198	2.4277	-0.4811
Chile	CHL	15200002	15203060	0	-0.2455
Chile	CHL	15200002	15206613	0	0.8166
Chile	CHL	15200002	15202540	0	0.6669
Chile	CHL	15200002	15204151	1	0.8025	0.3326	-0.3526	-0.3148	-0.9632	-0.2532	-0.2821	-0.4607
Chile	CHL	15200002	15205618	1	1.001	-2.9627	1.9359	1.1534	0.6261	1.5281	-0.0466	0.5505
Chile	CHL	15200002	15207427	1	-0.2353
Chile	CHL	15200002	15201288	1	0.3918	-0.8379	0.8348	-0.0612	-0.0386	-1.6678	-0.6852	-0.4607
Chile	CHL	15200002	15203045	1	-0.119			-0.2706	-0.4401	-0.7433
Chile	CHL	15200002	15205903	1	-1.4166	-0.0862	-0.5373	0.3718	-0.2655	-1.2919	-0.3912	0.1216
Chile	CHL	15200002	15206442	0	0.2639	0.9349	0.6496	0.8298	1.4951	-0.0816	0.5755	0.1216
Chile	CHL	15200002	15206133	0	-1.4452	-1.2223	-1.1343		-0.6491	-1.5744
Chile	CHL	15200002	15200975	0	0.4677	1.4003	1.9359	3.6039	1.1179	0.3885	2.4277	2.0955
Chile	CHL	15200002	15205650	0	1.3059	1.7162	1.9359	-2.6893	1.1946	-1.6678	-1.0753	2.0955
Chile	CHL	15200002	15206549	0	0.6242
Chile	CHL	15200002	15201109	1	1.2897
Chile	CHL	15200002	15205227	1	1.1595	-0.0862	0.0226	0.7456	2.1994	0.4394	0.5755	0.1216
Chile	CHL	15200002	15202395	0	-0.304
Chile	CHL	15200002	15204048	0	-1.4465	-1.6546	0.0226	1.2387	0.8779	-1.6678	0.5755	0.1216
Chile	CHL	15200002	15201598	0	-0.1438	-0.817	-1.1926	0.1053	-3.7095	0.9929	1.1217	0.3663
Chile	CHL	15200002	15203667	0	-0.4259	-0.0862	0.4173	-0.3022	-0.365	-0.219	-1.2871	-1.1405
Chile	CHL	15200003	15200551	1	-0.7732	-0.2479	-0.4728	-0.0418	-0.8815	0.6258	0.5755	-0.1563
Chile	CHL	15200003	15207482	1
Chile	CHL	15200003	15201988	1	0.4783					0.8091	0.3482
Chile	CHL	15200003	15203564	1	0.371	0.5179	0.5347	0.6598	0.3235	0.632	0.8538	0.4994
Chile	CHL	15200003	15207672	0	0.8538	0.1973	0.6825	-0.6123	-0.4125	-0.4223	-0.5832	0.2546
Chile	CHL	15200003	15204896	0	-1.5238	-0.2479	0.3461	-0.3707	-1.1384	0.0279	0.1693	-1.6155
Chile	CHL	15200003	15200919	0	-1.7552	1.7162	1.9359	-0.3177	1.8331	0.2087	1.1375	2.0955
Chile	CHL	15200003	15206988	0	-0.9471	-1.2825	-0.4806	-0.9004	-1.1807	-1.6678	-0.2852	-0.8443
Chile	CHL	15200003	15200586	1	-1.3778	-0.0994	0.0226	-0.1712	-0.6254	0.7771	-0.3912	2.0955
Chile	CHL	15200003	15206795	1	-1.3037	-0.4314	0.0226	-0.0284	-0.4605	0.3551	0.3482	-0.5912
Chile	CHL	15200003	15201915	1	-0.6781	0.7789	1.2867	-0.3813	0.8341	0.112	1.6922	1.0383
Chile	CHL	15200003	15207803	1	-0.0803	0.6372	-0.4338	0.0533	0.776	0.9169	0.5755	-0.4607
Chile	CHL	15200003	15205368	1	-1.519	-0.0994	-0.691	-0.4934	-0.2932	-0.212	-0.8483	-0.5079
Chile	CHL	15200003	15206685	1	-2.0535	-1.0744	-0.3802	0.2948	-0.8188	1.3212	-0.1727	-1.0169
Chile	CHL	15200003	15206646	1	-1.4357	-0.7221	-0.4728	-0.789	-0.8015	-0.2344	-0.2852	-0.4607
Chile	CHL	15200003	15200582	1	-1.0049	-0.2662	0.0226	-0.9649	-0.3693	-0.5956		-0.4607
Chile	CHL	15200003	15207241	1	-0.9696	0.3946	0.2536	0.1367	0.3676	0.1688	-0.5656	-0.7108
Chile	CHL	15200003	15204411	1		-1.1085	-1.2891	-0.8941	-0.7477	0.0561	-0.4948	-0.9815
Chile	CHL	15200003	15200091	1	-0.9211	-1.1056	-1.2062	-1.0563	-0.614	0.2005	-2.1355	-0.959
Chile	CHL	15200003	15207141	1	-1.5993	0.1876	5.00E-04	0.0486	0.1708	0.0801	-0.8627	-0.3086
Chile	CHL	15200003	15204714	1	-1.7744	1.2587	-0.408	-0.6494	-0.139	0.1231	-0.3912	-0.7496
Chile	CHL	15200003	15200776	1	-0.7076	0.0666	0.4173	-0.3796	1.0004	-0.0152	0.3415	0.8136
Chile	CHL	15200003	15203695	1	-2.715	1.3889	0.9268	-0.8941	-0.9271	0.1424	1.1375	-0.9101
Chile	CHL	15200003	15203381	0	-1.0132	1.3889	-0.2943	0.3781	0.6158	0.6857	1.6427	-0.3297
Chile	CHL	15200003	15200825	0	-2.4882	-0.4314	-0.3802	-2.6893	-0.0765	-0.5875	-0.4805	-0.6353
Chile	CHL	15200003	15200807	0	1.1805	-1.1085	-1.3005	-0.0509	-0.3177	0.4866	-0.9711	-0.3657
Chile	CHL	15200003	15203163	0	-2.6119	-0.948	-0.227	-2.6893	-1.1688	-0.1222	-0.9533	-1.6909
Chile	CHL	15200003	15207127	0	-0.4991	0.0502	-0.5907	0.0839	-0.5058	0.643	-0.3733	0.4994
Chile	CHL	15200003	15207010	0	-1.8235	2.6352	-2.664	-2.6893	0.4291	-1.6678	-2.1355	-2.3976
Chile	CHL	15200003	15202226	0	-0.9386	0.334	1.4967	0.2366	0.2459	-0.1787	1.4793	1.515
Chile	CHL	15200003	15200511	0	-0.9895	-0.2662	0.3416	-0.1071	0.0549	-0.4128	0.5755	0.1216
Chile	CHL	15200003	15203829	0	-1.334	-0.4203	-0.4688	0.1952	0.7573	0.5717	0.5755	-0.8443
Chile	CHL	15200003	15202402	0	-1.2699	-2.9627	-0.2145	1.2035	0.8779	1.2294	-2.1355	-2.5027
Chile	CHL	15200003	15201799	0	-1.4573	-0.3531	0.8038	0.9259	0.9452	0.6602	0.3482	0.833
Chile	CHL	15200003	15204287	0	-1.8701	-0.2334	0.0226	1.3999	-0.0939	0.9094	0.5755	0.1216
Chile	CHL	15200003	15203230	0	-0.2969	-0.9399	0.0226	0.1742	0.6438	0.7976	0.075	-0.2503
Chile	CHL	15200003	15201981	0	0.0274	0.0308	-0.4728	-0.0502	-0.3246	-1.5939	-0.2852	-0.4607
Chile	CHL	15200003	15202315	0	-0.1437	-1.4397	-0.4338	0.6008	-1.8674	-1.6678	0.5755	-0.0284
Chile	CHL	15200003	15206086	0	-0.642	0.3326	-0.4641	-0.5526	-0.2415	-0.3877	-0.1727	-0.8198
Chile	CHL	15200004	15201102	1	-0.426	-2.1844	-1.4131	0.5321	0.8779	0.373	-0.8883	-2.5027
Chile	CHL	15200004	15202510	1	-0.1178	0.4646	1.2867	1.2312	0.3417	-0.219	1.8085	1.0383
Chile	CHL	15200004	15205889	1	-1.3661	-0.2479	0.0226	0.7113	-0.0408	1.0062	0.5755	0.1216
Chile	CHL	15200004	15203631	1	-0.8308	-0.0862	-0.3827	0.1053	-0.9291	0.4394	0.5755	0.1216
Chile	CHL	15200004	15202971	1	-0.3571	0.468	-0.3802	0.6472		0.252	0.5755	-0.7496
Chile	CHL	15200004	15205078	1	-0.266
Chile	CHL	15200004	15202400	0	-2.0205	0.2607	-0.227	-0.1672	0.003	0.1481	-0.176	0.1216
Chile	CHL	15200004	15205813	0
Chile	CHL	15200004	15200004	0	-0.8767	-0.2662	-0.9607	-1.219	-0.3316	-0.3852	0.5755	0.1216
Chile	CHL	15200004	15202199	1	-0.9	1.3889	-0.5766	0.5581	2.0803	0.8128	-0.3727	2.0955
Chile	CHL	15200004	15204935	1	-0.843	-0.0862	0.0226	0.6944	-0.0761	0.2077	0.0256	-0.5093
Chile	CHL	15200004	15206731	1	-1.8178	0.1316	0.82	-2.6893	-1.4522	-1.6678	-2.1355	-2.5027
Chile	CHL	15200004	15201196	1	0.5919	1.4003	-1.6543	2.0685	0.8165	-1.6678	-0.0651	-0.5251
Chile	CHL	15200004	15200606	1	-0.6599	0.3111	0.0226	0.0429	0.1334	-1.6678	-0.0585	0.7534
Chile	CHL	15200004	15204443	1	-1.3923	-1.1172	0.3461	0.4714	-0.5502	-0.801	-0.8686	0.1216
Chile	CHL	15200004	15203271	1	0.3447	2.6352	1.9359	0.3764	1.011	0.9174	-0.6629	1.1232
Chile	CHL	15200004	15206066	1	0.0298	0.7914	1.1752	-0.6447	-0.7146	-0.6274	-0.2821	0.053
Chile	CHL	15200004	15202558	1	-1.0753	2.6352	1.9359	0.713	0.8787	1.9398	0.3482	2.0955
Chile	CHL	15200004	15205677	1	-0.642	-0.0862	0.0226			1.5721	0.5755	0.1216
Chile	CHL	15200004	15206234	1	-1.2598	-0.0862	0.0226	0.3544	-0.0138	1.0042	0.3482	-0.4607
Chile	CHL	15200004	15207352	1	-1.8285	-0.4343	0.6907	-0.5049	0.1026	-0.219	-0.216	0.2546
Chile	CHL	15200004	15206474	1	-1.3178	0.763	0.8038	-0.2767	-0.994	-0.2025	0.3542	0.4104
Chile	CHL	15200004	15203693	1	-1.1187	-0.59	-0.227	-0.5543	-0.4708	0.2595	0.1693	-0.1563
Chile	CHL	15200004	15204743	1	0.9473	0.3815	0.7804	0.0518	0.1675	-0.0745	-0.1918	0.3158
Chile	CHL	15200004	15204572	1	-1.0538	0.1123	0.586	-0.6525	-0.2356	-0.9292	0.0405	0.0144
Chile	CHL	15200004	15202036	0	-1.3394	0.0666	0.8801	0.4838	-0.1085	-0.0447	0.5755	0.1216
Chile	CHL	15200004	15200426	1	-0.6071	-0.4343	-0.3802	0.062	-0.6347	-1.2919	0.3482	0.1907
Chile	CHL	15200004	15205383	1	-1.7238	0.1852	-0.227	0.6016	-0.1368	-0.2306	-0.0553	2.0955
Chile	CHL	15200004	15201978	0	0.2711	-0.1167	1.1381	-0.0657	-0.5747	-0.2708	-0.0551	2.0955
Chile	CHL	15200004	15201266	0	-0.309	-0.1167	1.4967	0.903	0.5339	0.9745	0.9492	2.0955
Chile	CHL	15200004	15202235	0	-1.9249	-1.3441	-1.2891	-0.1651	-0.0737	0.4394	-0.2907	-1.3027
Chile	CHL	15200004	15203855	0	-0.7659	0.6606	-0.2614	-2.6893	-0.8662	-0.4164	2.4277	0.0144
Chile	CHL	15200004	15201223	0	-0.06	1.7162	1.9359	3.6008	2.7234	0.4014	2.4277	2.0955
Chile	CHL	15200004	15200089	0	-1.484	-0.0862	0.0226	1.2787	4.8357	-1.5939	0.5755	0.1216
Chile	CHL	15200004	15202205	0	-1.1792			0.5758	0.3458	-0.7946
Chile	CHL	15200004	15201485	0	-0.8465	0.2032	0.1386	0.5194	-0.0688	0.1955	0.8038	-0.4607
Chile	CHL	15200004	15201718	1	-1.4446	-0.5743	-0.7638	-0.9566	-0.7461	-0.8768	-0.4948	-0.5711
Chile	CHL	15200004	15206459	0	-1.7651	-0.4454	-0.691	-2.6893	-3.7095	-1.6678	-0.6852	-1.1252
Chile	CHL	15200004	15203998	0	1.0376	-0.2662	0.0226	-0.0454	-0.2255	-0.4863	-0.5832	0.1216
Chile	CHL	15200005	15204213	1	0.2729	0.0347	0.7388	0.1686	-0.1716	0.9577	-0.9906	0.7566
Chile	CHL	15200005	15205800	0	1.2566	-1.0095	1.4967	0.4191	0.309	0.7615	-0.8835	0.9883
Chile	CHL	15200005	15206077	0	0.99	2.6352	1.1355	3.6039	4.8357	2.0634
Chile	CHL	15200005	15201167	0	0.2882	0.96	1.1752	1.7738	0.3836	2.415	1.802	0.6314
Chile	CHL	15200005	15202857	0		0.1649	1.9359	1.4588	0.4709	1.5583	0.9911	1.1232
Chile	CHL	15200005	15202946	0	0.5457	0.6424		0.8977	1.1055	1.373
Chile	CHL	15200005	15203328	1	0.9134	0.5836	-0.5544	0.98	0.3436	1.1837	-0.2857	-0.8745
Chile	CHL	15200006	15200245	1	-0.63	-0.5297	-0.3827	0.3037	0.3067	-0.5032	-0.6007	0.4994
Chile	CHL	15200006	15205733	1	-0.7578	0.142	-1.0611	0.5043	-0.0698	-0.2979	-0.2852	-0.7496
Chile	CHL	15200006	15207194	1	-2.268	0.8105	-0.6843		-1.7436	0.355	-0.0553	-1.4991
Chile	CHL	15200006	15203517	1	-0.7074	-0.0862	0.0226	0.4708	-0.0085	-0.8849	0.5755	1.3857
Chile	CHL	15200006	15205062	1	-1.0556	-2.9627	-0.227	-0.0897	0.0659	-1.6678	-0.5001	-1.1252
Chile	CHL	15200006	15201395	0	-0.5871	0.1549	0.0457	1.2836	-0.5143	0.4095	0.3482	0.4994
Chile	CHL	15200006	15204314	0	-0.5047	2.6352	0.4173	-0.8921	-0.0324	-0.7368	0.8038	1.515
Chile	CHL	15200006	15204549	0	-2.3674	2.6352	-1.5438	0.5085	0.8893	0.2512	0.0447	0.1216
Chile	CHL	15200006	15205034	0	-1.8056	-0.4343	0.7638	-0.3029	0.6079	0.6203	-0.2008	0.7627
Chile	CHL	15200006	15206226	0	0.6072			0.1053	0.0511	0.312	-0.6852	0.1216
Chile	CHL	15200006	15201126	1	-0.5593	0.4012	-0.7638	-0.5249	-0.6178	0.2603	0.3199	-0.6959
Chile	CHL	15200006	15207370	1	-0.0531	0.2718	-0.2943	-0.1318	-0.0982	-0.0671	0.5755	-0.8198
Chile	CHL	15200006	15201279	1	-0.5008	-0.0692	-1.0088	0.3585	0.5667	0.5028	0.1693	-0.7496
Chile	CHL	15200006	15200891	1	-0.7188	0.589	1.2867	0.3996	-0.0616	0.5154	0.3482	0.6314
Chile	CHL	15200006	15204267	1	-1.6345	-0.59	-0.4728	-0.9951	-1.4697	-0.6274	-0.6997	-0.2895
Chile	CHL	15200006	15205199	1	-0.7341	-0.7221	-0.829	-0.0868	-0.0751	0.5365	-0.2821	-0.7496
Chile	CHL	15200006	15201037	1	-1.9632	-0.847	-1.5179	-0.0423	-0.6305	0.3343	-1.0753	-1.4637
Chile	CHL	15200006	15206711	1	-0.7477	0.3738	0.0226	-0.2387	0.5467	0.1378	-0.4771	0.1216
Chile	CHL	15200006	15203006	1	-0.3643	1.3697	1.4967	-0.1915	-0.1893	0.5456	1.1176	0.4112
Chile	CHL	15200006	15206340	1	0.5705	-0.089	0.0226	0.5161	0.3638	0.5389	0.3482	0.4777
Chile	CHL	15200006	15202595	1	-1.3637	-0.983	-0.5034	-0.4937	-1.099	-0.6306	0.0256	-0.8443
Chile	CHL	15200006	15204989	1	-1.113	-0.7221	-0.7638	-0.2506	-0.9261	-0.0816	0.3482	-0.7496
Chile	CHL	15200006	15203660	1	0.8572	-0.1167	0.0226	-2.0365	-0.93	-1.6678	0.1922	-0.3297
Chile	CHL	15200006	15200618	1	-0.6538	-1.5124	-2.664	-2.6893	-0.7852	-1.6678	-0.6599	-1.7277
Chile	CHL	15200006	15201533	1	-1.0329	0.5266	0.0226	-0.0769	-1.1529	-0.0816	0.3473	-0.2503
Chile	CHL	15200006	15202124	1	-0.8649	-0.4188	-0.691	-0.3939	-0.9081	-0.0816	-0.6852	-0.6774
Chile	CHL	15200006	15204575	0	-1.1946	0.9275	-0.5544	-0.9348	-0.7769	-1.6678	-0.7899	-1.213
Chile	CHL	15200006	15200672	0	-1.4349	0.3289	1.4967	-0.154	-0.0472	-0.0808	0.5755	2.0955
Chile	CHL	15200006	15207827	0	-0.3323	-0.5874	-0.691	-0.1238	0.8946	-0.1611	-0.3733	-0.4607
Chile	CHL	15200006	15205747	0	-1.9107	0.4594	0.4173	-0.3405	-0.1956	0.3454	-0.1026	-0.7496
Chile	CHL	15200006	15201332	0	-1.0255	-0.0323	0.586	-0.145	-0.5145	-0.5842	0.6172	1.1232
Chile	CHL	15200006	15200661	0	-0.8072	-0.59	-0.691	-0.35	-0.3635	0.1694	-0.3907	-0.2503
Chile	CHL	15200006	15206470	0	1.2808	-0.192	1.4967	0.0358	0.432	-0.0816	2.4277	2.0955
Chile	CHL	15200006	15201420	0	-0.676	0.5068	-0.1587	-0.49	-0.2998	0.3512	0.5755	0.1216
Chile	CHL	15200006	15204046	0	-1.149	0.9454	1.003	-0.4629	-0.0388	0.2087	0.1693	0.8567
Chile	CHL	15200006	15200040	0	-1.0397	0.1852	0.7162	-0.2181	-1.2975	0.5691	-0.8831	-0.5093
Chile	CHL	15200006	15203156	0	-1.5607	0.5338	1.9359	-0.9842	0.0422	0.0534	-1.1747	0.9339
Chile	CHL	15200006	15207667	0	-1.2486	0.9454	1.036	-0.3668	-0.0453	0.1681	1.8077	0.833
Chile	CHL	15200006	15207245	0	-0.5885	1.1306	1.1752	-0.3405	-0.0317	-0.219	0.0215	0.6314
Chile	CHL	15200007	15206061	0	0.576	-0.2741	1.2341	-0.1781	-0.4466	0.1835	0.3415	0.4725
Chile	CHL	15200007	15204115	0	0.7305	0.2607	-0.227	0.0999	-0.8998	-0.0737	-0.1021	-0.2503
Chile	CHL	15200007	15203837	1	0.8974	0.0467	0.4173	0.0221	-0.0833	0.6227	-0.0553	0.2546
Chile	CHL	15200007	15202711	1	1.5004	0.2577	-1.4011	-0.5822	-0.4103	0.137	-2.1355	-0.1544
Chile	CHL	15200007	15203109	1	1.48
Chile	CHL	15200007	15204834	1	0.8873	-0.2662	-0.7002	0.2137	0.1534	-0.8768	0.5755	-0.7496
Chile	CHL	15200007	15205242	1	1.1571	0.6636	0.0226	0.2043	-0.2315	0.3344	-0.2821	0.6314
Chile	CHL	15200007	15205129	1	1.2525	0.1852	1.4967	-0.0884	1.0306	0.1342	0.5755	0.1216
Chile	CHL	15200007	15204715	1	1.6771	0.0502	0.8348	-0.0218	0.2907	0.0963	-1.4214	-0.2503
Chile	CHL	15200007	15201702	1	1.5692	-0.7815	-0.5034	0.4181	-0.3526	-0.2781	-0.4948	-0.1563
Chile	CHL	15200007	15207619	1	0.3738	-0.2479	-0.7638	0.1122	-0.0322	-0.0413	-0.5832	-0.7496
Chile	CHL	15200007	15203743	1	1.7343	2.6352	0.8038	0.0133	-0.4812	0.0521	0.0256	-0.5251
Chile	CHL	15200007	15203597	1	0.8196	-0.4314	-0.3802	-0.2463	-0.1848	0.0402	-0.6852	-0.2503
Chile	CHL	15200007	15200729	1	1.0845	-0.983	0.0226	-0.254	0.17	0.134	-0.6852	-0.3657
Chile	CHL	15200007	15202019	1	0.9356	2.6352	0.5833	0.2251	0.6663	-0.2154	-0.7477	2.0955
Chile	CHL	15200007	15205180	1	1.1379	-0.5874	-0.4728	-0.3857	-0.5171	-1.6678	-0.4948	-0.4607
Chile	CHL	15200007	15204281	1	0.9716	0.3266	-1.1926	0.7057	-0.3798	0.3063	-1.036	-0.5861
Chile	CHL	15200007	15200823	1	0.7696	-0.847	-0.4806	-0.0562	-0.2714	-0.1611	0.5755	-0.5912
Chile	CHL	15200007	15200756	1	0.9102	1.3697	1.1657	0.8699	0.9516	1.2324	-0.2479	-1.1252
Chile	CHL	15200007	15201917	0	0.625	-0.8591	-1.8395	-0.3502	0.7662	0.4965	-0.3268	-0.7441
Chile	CHL	15200007	15206698	0	0.8305	0.6464	0.586	-0.1421	0.4587	-1.6678	1.5037	-0.2503
Chile	CHL	15200007	15201948	0	0.8036	0.3289	1.9359	0.0799	0.8744	-1.029	0.6296	2.0955
Chile	CHL	15200007	15201067	0	1.475	-0.0862	0.0226	0.284	0.3879	-0.5141	0.5755	0.1216
Chile	CHL	15200007	15201541	0	-0.2567	-0.2479	0.0226	-0.5776	0.4532	-1.3198	-0.4948	-0.7496
Chile	CHL	15200007	15205791	0	1.4869	0.7789	1.1381	0.0119	0.1002	-0.0614	0.8038	2.0955
Chile	CHL	15200007	15203208	0	1.0326	1.1132	1.9359	-0.3119	-0.3455	-1.0529	-0.0551	-0.2503
Chile	CHL	15200007	15203067	0	0.4323	0.9454	1.4967	0.0185	0.2013	0.1963	-0.9936	-0.1563
Chile	CHL	15200007	15204254	0	1.1909	0.6555	-0.4806	0.2388	0.3485	0.8049	-0.176	-0.2503
Chile	CHL	15200007	15202578	0	0.7452	2.6352	0.7162	-0.2808	0.1445	-0.0816	0.7741	0.7627
Chile	CHL	15200007	15206938	0	0.9156	-0.2662	-0.5907	0.6875	0.4159	0.3267	0.0221	-0.4607
Chile	CHL	15200007	15205042	0	0.9706	-0.2334	-0.5034	-0.5249	0.578	0.4638	0.5755	-0.1563
Chile	CHL	15200007	15200104	0	1.338	-0.1106	1.036	-0.1527	0.129	-0.3239	-0.6007	0.7864
Chile	CHL	15200007	15206520	0	1.5433	1.4003	1.4967	0.5608	0.4668	0.974	0.5755	2.0955
Chile	CHL	15200007	15201527	0	0.1799	-0.0862	0.0226	0.0544	1.8376	0.3772	0.5755	-0.5305
Chile	CHL	15200007	15200933	0	1.2848	0.8655	0.8271	0.3874	-0.1721	-0.8604	1.3918	1.0383
Chile	CHL	15200007	15200703	0	0.8907	0.1997	-0.5034	-0.2135	0.1846	-0.1587	0.5755	0.1216
Chile	CHL	15200007	15207466	0	1.0255	0.8489	0.4683	-0.0225	0.6906	0.8581	1.1102	0.7627
Chile	CHL	15200007	15200525	0	0.1553	1.7162	0.7162	0.2618	0.0864	0.2438	0.9863	0.4725
Chile	CHL	15200007	15202628	0	0.658	-0.103	1.2867	0.2318	1.2976	0.8035	0.8038	0.1216
Chile	CHL	15200007	15201673	0	1.1477	0.6555	0.0226	0.2061	0.0653	0.1378	-0.0823	-0.1563
Chile	CHL	15200008	15201979	1	0.3993	0.7062	0.4173	-0.3358	-0.0504	-0.219	-0.5978	0.4504
Chile	CHL	15200008	15202333	1	1.9106	0.2607	-0.6587	0.2354	0.461	0.4807
Chile	CHL	15200008	15200688	1	1.1791	-0.4203	0.1386	-0.1342	-0.2248	-0.0263	-0.4948	-0.4607
Chile	CHL	15200008	15205869	1	1.5979	0.5266	0.4173	0.1226	-0.1953	0.5551	0.5755	1.1508
Chile	CHL	15200008	15200083	1	0.7844	0.1395	-0.227	0.1444	0.719	0.1076	-1.5848	-0.5305
Chile	CHL	15200008	15203754	1	1.8977	0.5128	0.4173	-0.119	0.2887	0.5027	-0.1727	-0.4607
Chile	CHL	15200008	15202865	1	1.0976	0.1125	0.0226	-0.0988	0.2542	0.6517	-0.8012	-0.3297
Chile	CHL	15200008	15206624	0	1.3863	-0.9924	-1.5179	-0.2607	-1.0898	0.0383	-1.2871	-0.7496
Chile	CHL	15200008	15205161	0	0.8536	-1.3452	0.0649	-0.4715	0.2003	-0.3153	0.7679	-0.9943
Chile	CHL	15200008	15205233	0	1.1036	-0.0862	0.0226	0.0764	-0.3178	0.0281	-0.5832	-0.1563
Chile	CHL	15200008	15206357	0	0.7174	-0.0862	0.0226	-0.0148	-0.0332	0.1506	0.5755	0.1216
Chile	CHL	15200008	15205195	0	0.7292	1.7162	1.0433	-0.2078	-0.1059	0.3298	1.1417	0.833
Chile	CHL	15200008	15203049	0	1.2913
Chile	CHL	15200008	15201449	0	1.4939	0.9349	1.1381	0.4947	0.5246	-0.0816	0.8038	0.7435
Chile	CHL	15200008	15200299	0	0.5588	0.2517	1.4187	1.2656	-0.0986	-0.2858	1.1176	0.9097
Chile	CHL	15200008	15200841	0	1.6129	0.7821	1.9359	0.3171	0.7147	-0.2348	-0.0823	2.0955
Chile	CHL	15200008	15207498	0	0.95	0.3926	0.0226	0.3312	-0.1063	0.5643	0.5755	0.1216
Chile	CHL	15200008	15203808	0	0.8814	-0.343	0.6496	-0.4097	0.1673	-0.1651	-0.5832	0.2546
Chile	CHL	15200008	15205260	0	1.4843	0.3289	0.0226	0.4224	-0.136	-0.0614	1.3918	2.0955
Chile	CHL	15200008	15204379	1	1.6327	0.6492	0.0226	-0.737	-0.4423	-0.4384	-1.2871	-1.0788
Chile	CHL	15200008	15201849	1	1.5077	-0.1058	-1.263	-0.1058	-0.5688	0.0349	-1.5848	-0.4607
Chile	CHL	15200008	15203823	1	1.1826	-1.2524	-1.3048	-0.7015	-0.8206	-0.2544	-2.1355	0.1216
Chile	CHL	15200008	15205983	1	1.6119	1.7671	1.1657	-0.0297	0.3255	0.2605	-0.5974	-1.6713
Chile	CHL	15200008	15201264	1	1.6162	0.2465	0.0226	1.0047	0.0561	0.7605	-0.4948	1.515
Chile	CHL	15200008	15206183	1	2.0116	0.4718	-0.732	-0.1754	-0.1829	-0.0842	-0.5172	-1.1395
Chile	CHL	15200008	15202487	1	0.7913	0.3961	0.0226	-0.7397	-0.7168	0.058	-0.6852	0.2988
Chile	CHL	15200008	15200324	1	1.6066	0.792	0.231	-0.1656	0.2741	0.3635	-1.0906	-0.8443
Chile	CHL	15200008	15205064	1	1.0235	-0.4314	0.0226	0.5884	-0.2462	0.9965	0.3482	0.1216
Chile	CHL	15200008	15205906	0	1.4764	-0.5133	1.9359	0.1973	0.3347	0.7621	1.1171	0.7627
Chile	CHL	15200008	15201216	0	1.5635	0.7789	0.7162	0.0465	0.1544	0.4537	1.0638	1.0383
Chile	CHL	15200008	15201643	0	1.9695	0.3875	-0.1587	0.0595	0.1342	0.4713	-1.2665	-0.8443
Chile	CHL	15200008	15206657	0	1.2629	-0.2662	-0.5034	0.0535	-8.00E-04	0.4626	0.5755	0.1216
Chile	CHL	15200008	15203636	0	2.3626	0.631	-1.762	0.4433	0.777	0.3164	-1.0753	-2.5027
Chile	CHL	15200008	15206931	0	1.3399	-0.4488	-0.4649	-0.1905	-0.0335	0.4521	0.6694	0.4504
Chile	CHL	15200008	15206144	0	1.5182	0.2607	1.4967	-0.2662	-0.1985	0.241	-0.309	2.0955
Chile	CHL	15200009	15200412	1	1.1845	0.5266	0.6496	0.0831	-0.6578	0.1858	0.0221	0.8567
Chile	CHL	15200009	15207109	1	1.0062	0.2695	0.6496	0.0662	-0.1583	-0.1449	-0.6852	-0.3856
Chile	CHL	15200009	15202151	1	1.9208	-1.1002	-1.1926	0.4588	-0.7443	-0.0383	-2.1355	-2.5027
Chile	CHL	15200009	15205624	1	1.2889	0.5155	1.2899	0.1424	-0.2993	0.1182	-2.1355	0.0388
Chile	CHL	15200009	15201734	1	0.8674	-0.4426	-0.5907	-0.3864	-0.7542	0.0795	-0.6852	-0.7496
Chile	CHL	15200009	15204769	1	0.9971	-0.59	0.0226	-0.2643	-0.4774	0.2022	-0.4948	-0.1563
Chile	CHL	15200009	15206739	1	1.5154	-0.891	-0.227	0.4133	0.1504	0.7184	-0.6852	-0.6959
Chile	CHL	15200009	15200574	0	1.3282	-0.59	-0.3802	0.1148	-0.1959	0.663	0.5755	0.1216
Chile	CHL	15200009	15206435	0	1.2048	0.7156	1.4967	0.1741	-0.0106	0.2072	-1.2835	0.7627
Chile	CHL	15200009	15205814	0	1.417	-0.7221	0.0226	-0.1397	-0.0568	0.2987	0.0256	0.1216
Chile	CHL	15200009	15206789	0	0.9636	-0.2662	-0.7836	-0.2446	-0.6108	-0.0033	0.0256	-0.7507
Chile	CHL	15200009	15202193	0	0.9694	0.1221	-0.8627	0.2552	0.2199	0.4378	-2.1355	-1.5195
Chile	CHL	15200009	15206248	0	1.2486	-0.2548	0.1453	-0.5665	0.0658	0.2719	-0.2008	-1.2688
Chile	CHL	15200009	15205726	0	1.5966	0.0502	0.0226	0.2366	-0.7781	-0.0445	-0.5832	-0.2503
Chile	CHL	15200009	15201724	0	0.9339	1.1132	1.4967	0.3527	-0.2901	0.4172	1.8077	0.6859
Chile	CHL	15200009	15200675	1	1.6915	-0.5971	-0.5544	-0.64	-0.0382	0.4073	-0.6852	-0.6947
Chile	CHL	15200009	15203407	1	1.4798	0.2607	1.9359	0.1865	-0.1333	0.3788	-0.6997	-0.5393
Chile	CHL	15200009	15206580	1	1.3862	-0.4203	-0.1587	-0.08	-0.55	0.5103	-0.4771	-0.1865
Chile	CHL	15200009	15205162	1	1.1292	-0.2924	0.8038	-0.2277	0.1005	0.5107	-1.5537	0.2546
Chile	CHL	15200009	15202652	1	1.2872	-1.2445	-1.6145	-0.9479	-0.8782	-1.2919	-2.1355	-2.5027
Chile	CHL	15200009	15202150	1	2.1342	0.0502	0.0226	0.1647	0.3199	0.2921	-0.9681	-0.4607
Chile	CHL	15200009	15201760	1	1.7331	0.2516	1.0433	-0.2367	0.6216	0.623	-0.2852	-0.717
Chile	CHL	15200009	15206351	1	1.3929	-0.0384	-0.691	-0.0777	-0.5659	0.3712	-0.3197	-0.8443
Chile	CHL	15200009	15206633	1	1.4851	-1.511	-1.4242	-0.3622	-0.7736	0.3295	-2.1355	-0.0274
Chile	CHL	15200009	15201556	1	1.9748	1.3697	1.9359	0.3419	0.3779	0.5899	-1.5848	2.0955
Chile	CHL	15200009	15204800	1	1.2473	0.6492	0.5833	0.3957	-0.2963	0.5365	-0.3206	-2.5027
Chile	CHL	15200009	15205002	1	1.9747	0.3289	0.0226	-0.4724	-0.2566	-0.0816	-0.8012	-0.1563
Chile	CHL	15200009	15200379	1	1.1346	0.1221	-0.4728	-0.668	-0.9942	-0.526	-0.9504	-0.8443
Chile	CHL	15200009	15200724	0	1.4268	0.5746	1.4967	-0.6342	-0.354	0.3453	0.0405	2.0955
Chile	CHL	15200009	15200973	0	1.2144	-0.2806	0.8116	0.2226	-0.0211	0.0402	-1.0722	0.5553
Chile	CHL	15200009	15206098	0	1.5362	-0.0994	0.0226	0.2733	-0.3786	0.5906	0.0256	0.1216
Chile	CHL	15200009	15200180	0	1.4147	-0.4203	0.0226	0.5808	0.114	0.7703	0.5755	-0.2503
Chile	CHL	15200009	15204059	0	1.9656	-0.59	0.0226	0.232	0.8542	0.6258	-0.7867	0.2286
Chile	CHL	15200009	15205771	0	1.9778	-0.269	-0.7902	0.1422	0.1693	0.2274	-0.6852	0.5553
Chile	CHL	15200009	15201327	0	1.401	-0.438	-1.134	-0.1009	0.3474	-1.0529	-0.5832	-0.8198
Chile	CHL	15200009	15205332	0	1.0819	0.0502	-0.3048	-0.835	-0.3505	-0.1082	-0.8012	-1.1866
Chile	CHL	15200009	15207262	0	1.2864	0.0566	0.5833	0.0096	0.0572	0.0513	-0.869	-1.6492
Chile	CHL	15200009	15200495	0	1.2528	0.5836	0.4173	-0.7872	0.1325	0.093	-1.0758	2.0955
Chile	CHL	15200009	15200709	0	1.2926	-0.6593	0.0226	-0.17	-0.0279	0.0953	-0.3876	-0.6353
Chile	CHL	15200009	15201345	0	1.5179	0.1125	0.0226	0.1797	-0.0202	0.4638	0.1693	0.1216
Chile	CHL	15200009	15201455	0	1.3055	0.0666	0.0226	0.2776	0.3328	0.3536	0.5755	0.1216
Chile	CHL	15200010	15203814	1	1.0414	1.7162	1.0433	-0.4083	0.3653	0.1592	1.836	0.5553
Chile	CHL	15200010	15206084	1	-0.5292	2.6352	1.4187	2.1337	0.5688	2.0634	2.4277	2.0955
Chile	CHL	15200010	15202880	1	-1.326
Chile	CHL	15200010	15205884	1	-2.2556	-0.1077	0.0226	-0.3147	-0.7262	-0.0077	0.1693	-0.4607
Chile	CHL	15200010	15200009	1	0.4545	-0.7199	0.0226	-1.6821	-1.0926	0.0788	-0.4948	0.1216
Chile	CHL	15200010	15206154	0	-1.4408	1.3403	1.9359	3.6039	1.5238	0.2789	0.5755	2.0955
Chile	CHL	15200010	15205627	0	-0.7713				-0.7244
Chile	CHL	15200010	15200304	0	0.2601	-0.7306	0.9726	-0.3796	0.0288	-0.0041	0.1693	2.0955
Chile	CHL	15200010	15206935	0	-0.9151	-0.0071	0.0226	0.2756	0.4731	-1.6678	0.5755	0.1216
Chile	CHL	15200010	15204553	0	-0.1827	0.235	1.2867	0.0428	0.4846	-0.1986	-0.8516	0.9883
Chile	CHL	15200010	15203977	1	-0.6832	-0.269	0.9726	0.2726	-0.4542	0.3376	-0.2821	0.5553
Chile	CHL	15200010	15206416	1	-1.1274	-0.5743	-0.7638	0.0409	0.296	0.5351	0.0256	-0.7496
Chile	CHL	15200010	15203883	1	-0.8518	-0.1713	0.1626	0.5535	0.7887	0.5873	0.5755	-0.3297
Chile	CHL	15200010	15201804	0	-1.2027	2.6352	1.9359	0.3748	0.2815	0.4882	1.802	1.515
Chile	CHL	15200010	15203914	1	-2.0401	-0.2479	-0.3802	-0.9537	-1.3574	0.1631	0.3482	-0.4607
Chile	CHL	15200010	15203960	1	-0.301	-0.4351	0.1142	0.4756	0.795	0.4242	-0.4805	0.1824
Chile	CHL	15200010	15202803	1	-1.2125	-1.5195	-1.0411	0.0547	-0.3668	-0.1778	-0.6852	-0.945
Chile	CHL	15200010	15202841	1	0.1504	0.5113	-2.2485	0.2607	0.4371	0.6611	0.8038	2.0955
Chile	CHL	15200010	15207422	1	0.0195	-0.2806	0.0226	-0.1073	-0.2803	0.1527	0.5858	0.1907
Chile	CHL	15200010	15204665	1	-0.582	-0.654	-0.9607	-0.2671	-0.6443	-0.526	-1.0571	-0.8443
Chile	CHL	15200010	15203369	0	-0.5604	-0.4136	-0.5544	0.3797	-1.0911	0.3972	0.1701	-1.1811
Chile	CHL	15200010	15205176	0	0.6225	1.0919	1.2341	0.5801	0.8017	0.8439	0.1655	1.0177
Chile	CHL	15200010	15204956	0	1.1283	1.1132	1.2867	0.6693	2.4817	0.1879	0.5755	2.0955
Chile	CHL	15200010	15203218	0	-0.0548	2.6352	0.9268	0.5671	0.8026	0.4654	0.5409	2.0955
Chile	CHL	15200010	15200098	0	0.8362	1.127	1.9359	0.799	0.7187	0.4894	1.6922	2.0955
Chile	CHL	15200010	15206761	0		-0.891	0.0226	-1.3001	-3.6575	-1.6678	0.0256	-0.4607
Chile	CHL	15200010	15207000	0	-0.5279	-0.7353	0.8038	0.2561	-0.0857	-0.1214	0.5755	0.4777
Chile	CHL	15200010	15203895	0	-1.0666	0.5177	0.4173	-0.1579	0.7008	0.0281	0.5826	-0.8198
Chile	CHL	15200010	15200413	0	0.6991	-0.2806	-0.3048	-0.231	-0.1664	-1.6678	-0.8342	-0.1563
Chile	CHL	15200010	15203927	0	-0.5469	-1.3452	-1.1926	0.1736	0.2382	-1.6678	0.5755	-1.1252
Chile	CHL	15200010	15203131	0	-0.7364	-2.9875						-2.5027
Chile	CHL	15200010	15202298	1	-0.159	1.3939	1.9359	-0.996	0.336	-0.0442	2.4277	1.1232
Chile	CHL	15200010	15206780	0	1.36	-1.3452	-1.1926	-0.5261	-0.9985	0.5127	-0.5832	-1.1252
Chile	CHL	15200010	15203544	0
Chile	CHL	15200010	15204233	1	-1.4129	0.6395	1.013	0.7141	1.237	1.3694	1.2027	2.0955
Chile	CHL	15200010	15206026	0	-1.3126	-2.9627	-2.664	-2.6893	-3.7095	-1.6678	2.4277	2.0955
Chile	CHL	15200010	15201627	0	-1.5074			0.2959	0.8361	0.7077
Chile	CHL	15200010	15206324	0	0.4141
Chile	CHL	15200011	15205286	0
Chile	CHL	15200011	15202989	0	0.1445	0.2695	0.0226	-0.1064	0.4708	-1.6678	-0.4948	-0.5912
Chile	CHL	15200011	15204661	0	-0.0981
Chile	CHL	15200011	15200408	0	-0.1056	0.7789	1.4187	1.3147	1.0607	0.2407	1.2568	1.0641
Chile	CHL	15200011	15203871	0	0.2121	-0.6019	-0.3802	-0.1436	-0.0371	-1.6678	0.1693	-0.8443
Chile	CHL	15200011	15203890	1	0.6309	2.6352	0.6786	-0.3722	-0.3923	-0.0614	-1.2624	2.0955
Chile	CHL	15200011	15205424	0	1.636	1.7162	1.9359	0.6755	1.7882	1.0515	-1.5848	2.0955
Chile	CHL	15200011	15207540	0	1.0374	-0.2662	0.0226	0.4722	-0.2556	0.7037	-0.1972	2.0955
Chile	CHL	15200011	15201656	0	0.9094	-0.1106	-0.227	-0.1128	0.3295	-0.1144	-0.1026	-0.7108
Chile	CHL	15200011	15200705	0	-0.6932	-0.2479	0.4173	0.1421	0.8138	0.2673	0.5755	1.2841
Chile	CHL	15200011	15202249	0	1.4482	1.127	1.1381	-0.0861	1.4495	0.7679	1.0316	0.1216
Chile	CHL	15200011	15205662	0	0.015	-0.7248	-0.4728	-0.1709	-0.3962	-0.421	0.0447	-0.0512
Chile	CHL	15200011	15205546	0	0.8082	-0.2479	-0.5907	-0.6447	-0.3215	-1.6678	0.5755	-0.2503
Chile	CHL	15200011	15205752	0	0.9902	2.6352	-2.664	3.6039	1.0373	-0.0818	-0.5832	0.5553
Chile	CHL	15200011	15205443	1	-0.8269	-0.2479	-0.3802	-0.1233	-0.1688	0.2321	-0.4948	-0.3297
Chile	CHL	15200011	15203188	1	0.6337	2.6352	1.9359	0.7113	-0.0408	1.0062	2.4277	2.0955
Chile	CHL	15200011	15200585	1	-0.4463	-0.2662	0.0226	0.5195	0.637	-0.3646	0.5755	-0.2503
Chile	CHL	15200011	15202258	1	-0.2738	-0.1058	0.0226	0.0725	-0.4731	-0.2306	-0.2613	-0.2503
Chile	CHL	15200011	15203795	1	-1.1169	2.6352	-0.5252	-0.2236	0.0378	-1.6678	-2.1355	-0.6947
Chile	CHL	15200011	15207592	1	0.6252	0.6492	0.4683	0.5735	0.5868	0.1232	-0.4948	-0.8745
Chile	CHL	15200011	15204479	1	-0.1668	1.2587	-0.829	-0.4739	0.3087	-0.0386	-0.1026	-0.7674
Chile	CHL	15200011	15203654	0	-0.5683	-0.2777	0.8571	0.2424	0.103	-0.5569	1.2223	1.1508
Chile	CHL	15200011	15206275	1	-1.5142	-0.4343	0.0226	0.6991	-0.582	0.3319	-0.0589	0.1216
Chile	CHL	15200012	15203594	1	-2.4564	0.6464	0.1626	0.3586	-0.3296	0.4541	0.3482	2.0955
Chile	CHL	15200012	15200578	1	-1.06	2.6352	0.5736	1.2313	3.4995	1.3726	2.4277	0.6314
Chile	CHL	15200012	15203263	1	-2.184	-0.2662	-1.1926	0.4461	-1.0498	0.0558	-0.6852	-0.2503
Chile	CHL	15200012	15200925	1		0.2718	-1.2115	-2.6893	-0.4869	-1.6678	-2.1355	-0.942
Chile	CHL	15200012	15207177	1	-0.8444	-2.1972	-2.664	-0.3931	-3.7095	-0.3842	-0.4835	-1.1252
Chile	CHL	15200012	15206796	1	-1.8018	0.96	0.8425	-0.5071	0.0634	-0.1282	2.4277	-0.0838
Chile	CHL	15200012	15206003	1	-1.705	-0.4136	0.0226	0.5081	-0.1892	0.7261	-2.0401	-1.044
Chile	CHL	15200012	15205163	0	-1.0455	0.8006	1.1752	0.4523	0.1578	-1.6678	0.075	-0.4377
Chile	CHL	15200012	15207774	0	-1.184	1.3697	1.9359	0.8892	1.0236	0.5139	1.5037	2.0955
Chile	CHL	15200012	15206665	0	-1.3179	1.3939	0.8038	-0.3486	0.3659	-0.3412	0.8038	0.149
Chile	CHL	15200012	15202228	0	-1.3059	-0.7162	-0.4728	0.7739	0.211	0.9586	0.5755	-0.8198
Chile	CHL	15200012	15201850	0	-1.2007				0.5485
Chile	CHL	15200012	15205305	0	-1.937	-0.438	-0.0154	-2.6893	-1.0617	-0.0558	-0.414	-1.1811
Chile	CHL	15200012	15202020	1	-2.1011	1.3052	1.036	0.1958	-0.2971	0.9939	0.0256	0.9097
Chile	CHL	15200012	15203125	1	-2.7463	-0.7221	-0.7902	-1.0059	-1.472	-0.3157	-0.4948	-1.7277
Chile	CHL	15200012	15206438	1	-0.1793	-1.0229	0.0226	-0.641	-1.5403	0.028	-1.1908	-1.9137
Chile	CHL	15200012	15204125	1	-1.761	-1.9082	-1.3196	-1.2363	-0.1879	0.0834	-0.6852	-1.1252
Chile	CHL	15200012	15200991	1	-0.7795	0.7946	1.9359	0.117	-0.1348	-0.0327	0.5755	1.3857
Chile	CHL	15200012	15204345	1	-1.8863	-0.7092	0.0226	-0.197	-1.6893	-0.3477	-0.6625	-0.5305
Chile	CHL	15200012	15202457	1	-1.3921	2.6352	1.9359	3.6039	1.2045	3.6292	2.4277	2.0955
Chile	CHL	15200012	15204325	1	-1.2158	-0.4203	-0.3802	-0.4383	-0.2003	0.0973	-0.4801	-0.4607
Chile	CHL	15200012	15202854	1	-1.3165	-1.7305	-1.8814	-2.6893	-3.7095	-1.6678	-2.1355	-2.5027
Chile	CHL	15200012	15202337	1	-0.8016	-0.4314	0.0226	0.3407	-0.4178	0.1148	0.0256	-0.2503
Chile	CHL	15200012	15204806	1	0.0532	-0.0071	0.0226	0.9588	-1.0126	1.5721	-0.7025	0.1216
Chile	CHL	15200012	15207272	1	-2.1713	-0.2479	0.0226	0.607	-1.3632	0.1417	0.1922	-0.5305
Chile	CHL	15200012	15202382	1	0.4364
Chile	CHL	15200012	15202116	1	-2.0362	0.2032	-1.6877	-0.5257	-0.8451	-0.3561	-2.1355	-1.3017
Chile	CHL	15200012	15204766	1	-1.171	-0.2662	-0.227	0.1842	-0.3833	0.1625	-0.309	-0.2503
Chile	CHL	15200012	15204169	0	-1.1572	1.3939	1.9359	0.0786	0.9134	-0.0361	1.8077	0.9642
Chile	CHL	15200012	15205828	0	-0.1598	-0.9282	0.9726	-2.6893	1.259	-0.7847	-2.1355	-2.5027
Chile	CHL	15200012	15204244	0	-3.2905	-0.4314	0.0226	-0.0284	-1.0559	0.3964	0.5755	-0.1563
Chile	CHL	15200012	15201410	0	-0.0088	-0.1789	0.8425	0.5799	-0.0482	0.5202	0.5755	-1.4399
Chile	CHL	15200012	15203759	0	-1.1857	0.1852	-0.2943	0.7802	-0.1207	0.8911	0.5755	-0.6959
Chile	CHL	15200012	15201104	0	-2.1567	-0.4314	-0.227	-1.2429	-0.4766	0.2176	-0.6852	-0.7496
Chile	CHL	15200012	15201509	0	0.5217	-0.4488	-0.8561	-1.7857	-2.9562	-0.7847	-0.0553	0.1216
Chile	CHL	15200012	15200864	0	0.454	1.7658	1.9737	1.2784	4.3696	2.0682	0.5755	0.1216
Chile	CHL	15200012	15205803	0	-0.5427	1.7162	1.4967	-2.6893	-0.0272	-0.219	0.1922	1.3857
Chile	CHL	15200012	15206663	0	-0.9523	-0.4314	0.0226	-0.3508	-0.8793	0.3659	0.5755	-0.2503
Chile	CHL	15200012	15205589	0	-0.4139	-0.4314	0.0226	0.1053	-0.6258	0.431	0.5755	0.1216
Chile	CHL	15200012	15200392	0	-1.0655	-0.7162	-0.227	0.6844	0.1493	0.1567	0.5755	0.1216
Chile	CHL	15200013	15200306	1	-0.9032	-0.2479	0.0226	2.7772	2.1252	0.4641	1.536	1.3566
Chile	CHL	15200013	15203577	1	0.1426	0.6608			-0.9783	-0.8768	0.9636
Chile	CHL	15200013	15201501	1	-0.0804	0.5859	0.0226	0.5209	-0.0632	-0.8849	0.075	-0.3969
Chile	CHL	15200013	15203704	0	-0.6392	-1.3452	0.0226	0.7113	-0.0408	-1.6678	0.5755	0.1907
Chile	CHL	15200013	15203869	0	0.0786	0.1906	0.4562	-0.3225	0.5987	-1.6678	0.3533	-0.3549
Chile	CHL	15200013	15200101	1	-0.4882	0.9275	-1.0761	0.5479	-0.0418	-1.6678	2.4277	2.0955
Chile	CHL	15200013	15205571	1	-0.4865	1.7162	0.4173	-0.1261	1.1066	0.1132	2.4277	2.0955
Chile	CHL	15200013	15202277	1	-0.7872	0.2403	-0.9557	-0.3718	-1.1105	-0.8768	-0.454	0.1216
Chile	CHL	15200013	15206686	1	-0.041	-0.59	0.0226	0.0365	-0.941	-0.5519	-0.4771	-0.5305
Chile	CHL	15200013	15201427	1	0.0798	0.4121	0.3461	0.0485	-0.8414	-0.039	-0.3907	1.1232
Chile	CHL	15200013	15201350	1	-0.5281	0.4981	-1.6877	0.1613	-0.6436	-0.5309	-0.414	-2.5027
Chile	CHL	15200013	15204458	1	-0.0647	-0.5994	0.0226	-0.0133	-0.0187	-0.3077	0.5755	0.1216
Chile	CHL	15200013	15200187	1	-0.724	-2.2046	-0.7584	0.6994	2.193	-1.6678	0.5755	-0.2503
Chile	CHL	15200013	15203227	1	-0.1256	2.6352	1.9359	1.4404	-0.5805	-1.6678	1.6338	-2.5027
Chile	CHL	15200013	15206230	1	-0.5916	1.3697	1.9359	0.5174	0.0439	0.4147	-0.0553	1.0177
Chile	CHL	15200013	15202890	1	-0.4729	0.788	0.8116	-0.2707	-0.6796	-0.153	-0.1727	0.7627
Chile	CHL	15200013	15203760	1	0.7365	-0.4516	-1.5179	-0.4068	-1.2329	0.0515	-0.8883	-1.0788
Chile	CHL	15200013	15207198	1	-0.0169	-0.59	0.0226	-0.2603	-0.5727	0.0587	-0.5832	-0.4377
Chile	CHL	15200013	15203238	1	0.1757	-0.0862	0.0226	0.4313	1.0207	-0.421	0.5755	0.1216
Chile	CHL	15200013	15202319	1	1.1263	0.5587	0.0226	0.7182	-0.6621	0.9723	-0.2821	0.149
Chile	CHL	15200013	15207505	0	1.1142	1.7162	1.9359	0.989	0.3817	1.2554	-0.4658	0.0388
Chile	CHL	15200013	15206190	0	1.0514	-0.192	-0.4806	-0.02	-0.6034	-0.2979	-0.0823	0.6314
Chile	CHL	15200013	15203680	0	-0.5713							-2.5027
Chile	CHL	15200013	15205160	0	0.6782	-0.2662	-0.4806	0.1053	-1.7558	-1.6678	0.5755	-0.4607
Chile	CHL	15200013	15205640	0	-0.8432	0.9349	0.586	0.165	0.5368	-1.6678	0.5755	0.1216
Chile	CHL	15200013	15204522	0	-0.3565	2.6352	1.1355	0.7526	4.8357	0.4748	2.4277	2.0955
Chile	CHL	15200013	15202045	0	0.538	-0.0862	0.0226	0.5647	0.2361	1.5988	0.0256	0.1216
Chile	CHL	15200013	15202058	0	-0.0094					0.4394
Chile	CHL	15200013	15203625	0	0.2845	1.3403	1.9359	-0.6162	-0.1242	-1.6678	-0.5626	2.0955
Chile	CHL	15200013	15201276	0	-0.6756	0.2718	0.4907	0.8937	1.2594	1.1174	0.3295	-0.0778
Chile	CHL	15200013	15201597	0	-0.9245	0.6492	-0.8627	0.438	0.5491	0.1672	0.5755	-0.7426
Chile	CHL	15200013	15206350	0	-0.1912	1.3939	1.0433	-0.3364	1.3169	0.5053	2.4277	2.0955
Chile	CHL	15200013	15202997	0	-1.2375	2.6352	1.4967	3.6039	2.6423	-0.8437	2.4277	2.0955
Chile	CHL	15200013	15207321	0	1.2919	0.0441	-0.711	-0.0804	0.3531	-0.8768	0.5755	-0.1563
Chile	CHL	15200013	15204226	0	0.2549	1.7671	1.9359	0.443	1.0181	-0.3447	1.656	2.0955
Chile	CHL	15200013	15203702	1	-1.1444	-0.2662	-0.7638	-0.3586	0.6887	-0.8849	0.5755	-0.5461
Chile	CHL	15200013	15204561	1	-1.196	0.0689	-0.91	0.1018	-1.4491	-0.1	-1.2871	0.388
Chile	CHL	15200014	15205721	1	-0.5558	-0.0862	-0.691	0.3992	0.3311	0.8259	-0.4948	-0.3297
Chile	CHL	15200014	15204968	1	-0.2219	0.3729	0.0226	-1.3723	-0.5407	0.4202	-1.305	-0.9299
Chile	CHL	15200014	15203495	1	-0.8699	-0.8379	-0.4806	0.3371	0.5273	0.1967	0.0447	-0.3297
Chile	CHL	15200014	15206461	1	-0.8041	-0.5872	0.1386	0.5687	0.2645	0.8361	0.5755	-0.2503
Chile	CHL	15200014	15201411	1
Chile	CHL	15200014	15206856	1	-0.7441	-0.0862	-0.9607	-0.0913	0.6068	0.7158	0.5755	-0.8802
Chile	CHL	15200014	15202293	0	-0.7608	-1.5387	-0.9145	0.6559	-0.0085	0.9282	-0.0553	-0.8336
Chile	CHL	15200014	15200968	0	-0.3845	0.5976	0.7162	0.1761	-0.0635	0.6875	-0.0857	0.7627
Chile	CHL	15200014	15205445	0	-0.7334	-0.0219	1.0433	1.2052	0.5178	1.2182	2.3404	0.9883
Chile	CHL	15200014	15200565	0	-0.431	-0.0862	0.3461	0.841	0.5665	0.1265	0.1648	0.1216
Chile	CHL	15200014	15207059	0	-1.1258		0.0226			0.2463	0.5755	1.2147
Chile	CHL	15200014	15201517	0	0.1339	-0.2741	0.1386	-2.6893	-0.114	-0.9484	0.3473	-2.5027
Chile	CHL	15200014	15201412	1	-0.8744	0.6372	0.4173	0.2455	0.2126	-0.0041	-0.414	-0.4607
Chile	CHL	15200014	15207648	1	-2.5306	-0.4314	-1.0611	-1.1465	-1.7511	0.3908	-0.4948	-1.7277
Chile	CHL	15200014	15200854	1	-1.3209	-2.9627	-2.664	-0.2848	-0.9291	-1.6678	-1.2871	-1.0494
Chile	CHL	15200014	15205110	1	-0.7198	-0.4314	-0.227	0.6478	0.4289	1.2047	0.5755	-0.2503
Chile	CHL	15200014	15206829	1	-2.1608	0.1852	1.2341	0.006	-1.0309	0.4347	-1.0753	0.7566
Chile	CHL	15200014	15205308	1	-1.5745	-0.7764	-1.3325	-0.5126	-0.6628	0.2717	-1.5596	-1.0454
Chile	CHL	15200014	15202811	1	-1.0899	1.7671	-0.6315	-0.3718	0.2976	0.069	0.5755	0.7627
Chile	CHL	15200014	15200494	0	-1.1354	1.127	-0.711	-0.5558	0.7714	0.0515	-0.8044	-2.5027
Chile	CHL	15200014	15206021	0	-0.5368	-0.7221	-0.227	-0.1736	-0.8474	0.5032	-0.3733	-0.5912
Chile	CHL	15200014	15205598	0	-0.5077	-0.3486	-0.0094	-0.8975	-0.2323	0.3769	-0.5832	-0.5912
Chile	CHL	15200014	15206736	0	-1.7817	-0.1827	-0.5907	-0.6123	0.4996	0.3701	0.5755	-0.4607
Chile	CHL	15200014	15200862	0	-1.111	-0.7221	0.0226	0.0537	-0.4935	0.4325	-0.1953	-0.4607
Chile	CHL	15200014	15204827	0	-0.5058	-0.4488		0.1435	-0.907	-0.0558
Chile	CHL	15200014	15207459	0	-1.6274	-0.5169	1.1381	-0.6012	-0.4468	0.2453	0.9863	1.1013
Chile	CHL	15200014	15202679	0	-0.4238	0.4435	-0.3802	0.5153	-0.0425	0.6413	1.1171	0.7435
Chile	CHL	15200014	15206857	0	-0.7591	-0.5232	1.2899	-0.0375	-1.0569	0.7194	-0.5978	1.3566
Chile	CHL	15200014	15204684	0		-0.0862	0.0226	0.6698	0.2069	0.6993	0.5755	0.1216
Chile	CHL	15200014	15200283	0	-1.4285	0.6424	0.4173	-0.7025	0.7181	0.1774	0.5409	-0.3086
Chile	CHL	15200014	15200084	0	-1.3118	1.3403	0.586	0.7235	0.7819	0.9827	2.4277	0.4504
Chile	CHL	15200014	15201593	0	0.0682	-0.0862	0.0226	-0.0808	-0.2258	0.9342	0.5755	-0.5251
Chile	CHL	15200014	15203504	1	0.7281	0.0789	0.289	0.6662	-0.1759	0.1226	-0.5573	-0.1334
Chile	CHL	15200014	15206422	1	-1.2041	-0.59	-0.1972	-0.5271	-0.9432	0.1666	0.0447	0.4777
Chile	CHL	15200014	15206529	0	-1.1192	-0.3435	-0.75	-0.7268	-0.657	0.0741	-1.2871	-0.5093
Chile	CHL	15200014	15206660	0	-1.4253	-0.8305	-0.7902	-0.7048	-0.8169	0.2577	-0.4948	-1.0798
Chile	CHL	15200015	15200204	0	-0.1845	1.7671	1.4967	-0.1224	0.4966	0.2407	1.2568	2.0955
Chile	CHL	15200015	15207779	0	0.0527	-0.9464	-0.6843	-0.6256	-0.2349	-1.2919	-0.5832	-0.4607
Chile	CHL	15200015	15205281	0	-0.4097	-0.0862	0.0226	1.2836	0.8779	1.5721	0.5755	0.1216
Chile	CHL	15200015	15203077	0	0.0033	-0.7114	-1.2954	-0.3185	0.4731	-1.2919	-0.5686	-0.8936
Chile	CHL	15200015	15202149	0	0.253	-0.0862	-0.5034	-0.6579	0.8025	0.6541	0.5755	0.0301
Chile	CHL	15200015	15207250	0	-0.0447	-0.2479	0.0226	-0.6143	-0.3596	-1.6678	0.5755	0.1216
Chile	CHL	15200015	15204826	0	0.4806			-0.0383	0.2896	-0.2578
Chile	CHL	15200015	15203344	0	1.0446	-0.7162	0.0226	-0.1044	-0.873	-0.2532	0.3482	-0.6073
Chile	CHL	15200015	15202071	0	0.1905	0.2465	-1.1801	0.5369	1.3702	0.2978	-0.0766	-0.2485
Chile	CHL	15200015	15203672	0	0.934	1.3697	1.9359	0.655	0.4646	0.3607
Chile	CHL	15200015	15201092	0	-1.2824	0.0634	0.6907	0.5623	-0.0572	0.0819	0.3482	-0.4607
Chile	CHL	15200015	15207418	0	-0.8999	-0.2479	-0.6843	0.4169	-0.3939	0.2657	1.3428	-0.2503
Chile	CHL	15200015	15202351	0	0.1389	-0.0862	0.0226	1.2836	0.8779	-1.6678	0.5755	0.1216
Chile	CHL	15200015	15204309	0	0.7534	1.3697	1.9359	-0.4495	0.5624	-1.6678	-0.4145	2.0955
Chile	CHL	15200015	15202080	0	-1.4334	0.3664	0.4306	0.2978	-0.0309	-0.3463	0.1144	-0.5711
Chile	CHL	15200015	15206102	0	-0.8495	0.64	0.0226	-0.3454	-1.2233	0.0491	0.3482	-0.7496
Chile	CHL	15200015	15207363	0	-0.8791	0.6608	-0.5034	-0.5209	-0.7197	-1.6678	1.4834	1.2147
Chile	CHL	15200015	15206965	0	-0.6828	-0.7221	-0.3827	-0.382	-1.2477	-0.1581	-0.2821	-0.4607
Chile	CHL	15200015	15205488	0	0.8699	1.3939	1.4187	1.2836	0.9456	1.5721	1.3428	0.5553
Chile	CHL	15200015	15206149	0	0.1699
Chile	CHL	15200015	15206831	0	-0.7238	0.2695	0.4173	-0.1244	0.2673	-0.4795	0.0215	0.1216
Chile	CHL	15200015	15203260	0	-0.9724	1.7162	1.9359	-1.6821	0.4272	-1.2919	0.8038	2.0955
Chile	CHL	15200015	15201071	0	-1.3545	0.6321	0.0226	-0.1765	0.8832	0.8493	1.802	0.6802
Chile	CHL	15200015	15205391	0	0.1494	-0.2662	0.0226	0.6912	0.3325	0.373	-0.0553	-0.2503
Chile	CHL	15200015	15202817	0	0.5973	-0.4314	-0.8627	0.2572	0.7047	-0.259	0.5755	-0.3297
Chile	CHL	15200015	15202024	0	-0.8242	-0.59	-0.6843	-0.2068	-1.5142	-0.6274	-0.2668	-0.7496
Chile	CHL	15200015	15206694	0	-0.2816	2.6352	-0.1119	0.1652	-1.5403	0.2109	0.0256	0.8567
Chile	CHL	15200015	15202545	0	-1.1041	-0.2662	0.0226	0.512	-1.4075	0.7192	-2.1355	-2.5027
Chile	CHL	15200015	15200766	0	-1.2949	-0.0219	0.8571	-0.1743	-0.1392	-0.0033	1.081	1.3857
Chile	CHL	15200015	15203959	0	-1.5056	0.5266	-0.227	1.2915	-0.4163	1.0726	0.9628	-0.4607
Chile	CHL	15200015	15204378	0	-1.0763	-0.2662	-0.7638	-0.0613	-0.1613	-0.526	-0.4948	0.7864
Chile	CHL	15200015	15201720	0	-0.6441	0.663	-0.1587	-1.0613	-0.2565	-0.801	-0.2008	-0.5461
Chile	CHL	15200015	15206027	0	0.8325	0.309	1.9359	1.2836	0.2329	0.066	2.4277	0.9642
Chile	CHL	15200015	15207555	0	-0.9163	-0.4203	-0.691	0.9964	0.3521	0.1733	-0.4545	-1.3703
Chile	CHL	15200015	15206524	0	-0.0479	2.6352	1.013	1.0476	0.8567	1.0321	2.4277	0.4725
Chile	CHL	15200015	15200558	0	0.0396	-0.4314	-1.1926	0.2765	-0.7929	-1.6678	-0.4948	-0.5475
Chile	CHL	15200015	15202820	0	-1.1425	0.1245	-1.6877	0.2799	-0.8938	0.3373	0.0152	-1.3017
Chile	CHL	15200015	15204401	0	0.5596	-0.0233	-0.9351	-0.2939	-0.758	-1.6678	-0.5665	0.1216
Chile	CHL	15200015	15207610	0	-0.452	-0.2662	1.1381	0.098	-0.1377	-0.4795	0.8107	1.3857
Chile	CHL	15200015	15200796	0	-0.7717	-0.7318	-1.2186	-5.00E-04	0.4857	-0.1211	-1.1501	-0.959
Chile	CHL	15200016	15200300	1	0.8144	1.3697	-0.652	-0.2003	0.9896	-0.0441	-0.2673	-0.7496
Chile	CHL	15200016	15205685	1	0.3719	0.6478	1.9359	0.909	-0.5433	-0.8849	0.5755	1.2147
Chile	CHL	15200016	15205212	1	0.9922	0.3326	0.0226	0.1317	0.0839	0.5163	0.1922	-0.0214
Chile	CHL	15200016	15200860	1	1.2243	2.6352	0.4173	0.1922	0.2046	0.2729	0.5755	0.557
Chile	CHL	15200016	15205013	1	-0.3834	0.6555	0.9268	0.1644	1.1745	0.1425	0.8038	0.9097
Chile	CHL	15200016	15204103	1	0.9654	-0.0384	0.7717	0.3106	0.248	-1.6678	0.3482	-0.1563
Chile	CHL	15200016	15202099	1	0.3582	1.1306	0.4173	0.4477	0.8991	0.5659	1.536	0.7627
Chile	CHL	15200016	15204044	1	1.2053	0.9454	0.1386	0.4296	0.2037	-0.4694	0.8038	-0.4607
Chile	CHL	15200016	15203899	1	1.3758
Chile	CHL	15200016	15204322	1	0.7029	0.0566	0.0226	-0.0663	-0.2885	0.6172	0.0256	-0.4607
Chile	CHL	15200016	15206087	1	1.0863	1.7671	1.0433	0.3909	0.429	0.8406	1.8085	0.9097
Chile	CHL	15200016	15203514	1	0.1812	0.5266	1.2341	0.1789	-0.2103	0.5857	0.5755	0.9097
Chile	CHL	15200016	15207814	1	1.242	-0.2662	-0.691	-0.7257	0.0153	-0.7433	-0.5832	-0.1563
Chile	CHL	15200016	15204185	1	1.147	0.6464	0.0226	0.1456	0.3727	-0.1145	-0.4948	0.1216
Chile	CHL	15200016	15203468	1	1.2485	-0.0862	0.0226	0.686	-0.1515	1.0706	0.5755	0.1216
Chile	CHL	15200016	15207284	1	1.1766	-0.8305	-1.0611	0.0327	-0.2824	-0.4795	-0.3912	-0.4607
Chile	CHL	15200016	15204228	1	1.3807	-0.0862	0.0226	1.2112	0.6596	1.4524	0.5755	0.1216
Chile	CHL	15200016	15202848	1	0.1213	0.9349	0.0226	0.7113	-0.3998	0.988	0.5755	-0.4607
Chile	CHL	15200016	15201137	1	0.7251	0.0634	0.0226	0.3839	0.3379	1.0062	0.5755	0.1216
Chile	CHL	15200016	15204798	0	1.3119	0.1943	0.7804	0.0642	-0.1316	0.2512	-0.1727	0.5553
Chile	CHL	15200016	15206507	0	0.4592
Chile	CHL	15200016	15203628	0	0.5685	0.8655	1.4967	0.1285	0.6324	0.2739	0.8038	1.3566
Chile	CHL	15200016	15201136	0	1.5776	-1.3452	0.0226	0.7113	1.8918	-1.6678		1.515
Chile	CHL	15200016	15205269	0	1.7204	0.4435	0.9726	0.2102	0.4835	0.082	0.8038	1.1508
Chile	CHL	15200016	15203878	0	1.2031	0.7989	1.2341	0.5466	0.019	0.4136	0.9305	1.0177
Chile	CHL	15200016	15200757	0	-0.9581	0.1852	0.0226	-0.4383	-0.3871	-1.6678	-0.1727	-0.2503
Chile	CHL	15200016	15204628	0	0.9112	-0.0994	-0.227	0.5475	0.5029	0.4058	-0.2821	-0.4607
Chile	CHL	15200016	15206362	0	0.9219	1.7162	1.9359	1.0314	-0.1737	0.4394	-0.0379	0.7627
Chile	CHL	15200016	15205904	0	1.446	-1.3732	0.4562	0.1415	0.0976	2.1727	-0.0321	-0.6959
Chile	CHL	15200016	15201866	0	1.3106	0.3837	1.9359	3.6039	4.8357	3.6292	-0.1845	-2.5027
Chile	CHL	15200016	15206293	0	0.9912	0.4435	0.4173	0.0606	0.1185	0.1965	0.5755	-0.2503
Chile	CHL	15200016	15200481	0	1.7978	1.7162	0.3904	0.3398	-0.7299	0.7252	0.9911	0.8903
Chile	CHL	15200016	15207554	0	0.8117	0.4435	0.8877	-0.402	0.3879	0.0402	0.8992	1.1232
Chile	CHL	15200016	15202284	0	0.9786	-0.0862	-0.5034	1.2836	0.8779	1.5721	-0.0823	0.1216
Chile	CHL	15200016	15200786	1	0.5281	0.9349	-1.9114	3.6039	4.8357	0.3708	0.7578	-0.8443
Chile	CHL	15200016	15207819	0	0.2329	0.6578	1.1381	3.6039	-0.0408	1.0062	0.5755	0.1216
Chile	CHL	15200016	15204457	0	0.6228	-0.4314	-0.3802	0.1812	0.4793	0.5305	-0.8661	-0.8443
Chile	CHL	15200016	15202776	0	1.2874	-0.2662	0.0226	0.6472	-0.1265	0.5175	0.5755	-0.1563
Chile	CHL	15200017	15202599	1	1.3663	-0.1167	0.1386	0.0119	-0.0656	-0.0162	0.1693	0.0876
Chile	CHL	15200017	15207409	1	1.2555	0.0502	0.0226	0.3965	0.4291	0.7079	0.1693	-0.1563
Chile	CHL	15200017	15205922	1	1.0868	-0.7221	-0.617	-0.3328	-0.5717	-0.1114	-0.4948	-0.4607
Chile	CHL	15200017	15204540	1	0.3389	-0.4203	-0.3802	-0.3248	0.4189	-0.4708	-0.1727	-0.7496
Chile	CHL	15200017	15206912	1	1.4514	1.0508	0.7162	0.0434	-0.282	0.5491	-0.1026	0.833
Chile	CHL	15200017	15201629	1	0.7242	-0.59	-0.3431	-0.5239	-0.6705	0.6486		-1.4717
Chile	CHL	15200017	15205673	1	1.1631	-0.2806	-0.5907	-0.1579	0.0731	0.3282	-0.8012	-0.6959
Chile	CHL	15200017	15200884	1	0.8879	0.3427	1.4967	-2.6893	-0.4762	-0.7368	-2.1355	-0.3902
Chile	CHL	15200017	15204232	1	0.8374			-0.6285	-0.5799
Chile	CHL	15200017	15204546	1	1.573	0.1705	1.4967	-0.0714	1.4763	1.2582	-0.9568	0.9097
Chile	CHL	15200017	15206148	0	-1.1637	-0.989	0.9726	0.7789	-0.2813	0.5663	-0.8738	0.6905
Chile	CHL	15200017	15205030	0	0.9887	-0.0994	0.1386	0.3998	0.2313	0.9207	-0.1727	0.4994
Chile	CHL	15200017	15207042	0	1.6678	-0.4314	-0.227	-0.1538	-0.5819	0.372		-0.2503
Chile	CHL	15200017	15200485	0	1.2067	-0.0598	0.0226	-0.4101	1.2072	0.3351	0.0256	0.1216
Chile	CHL	15200017	15207349	0	1.0882	-1.451	-1.6896	0.4172	-1.0664	0.4082	-2.1355	-1.7277
Chile	CHL	15200017	15204419	0	0.0137	0.468	0.4173	-0.2227	-0.381	0.4214	0.2923	0.2224
Chile	CHL	15200017	15203832	0	1.1957	-0.983	0.3416	0.128	-0.5217	0.46	-0.6852	0.1824
Chile	CHL	15200017	15201377	0	1.3071	0.5266	0.5347	-0.2845	0.3848	0.6764	0.3473	0.1216
Chile	CHL	15200017	15204977	0	1.2806	0.4521	0.1386	-0.0046	-0.0711	0.0883	0.8038	0.1216
Chile	CHL	15200017	15203276	0	1.6573			0.7294	0.5587
Chile	CHL	15200018	15203873	0	1.7027	-0.8357	0.0226	-0.2414	-0.6646	-0.1883	-0.0823	-0.5251
Chile	CHL	15200018	15205135	0	1.4414	0.7989	-0.227	0.0678	0.3671	-0.2306
Chile	CHL	15200018	15203037	0	1.661	-0.0827	0.5833	-0.1635	-0.4931	-0.9292	-0.6852	-0.1314
Chile	CHL	15200018	15200952	0	1.42	-0.847	-0.227	0.011	-0.489	-1.6678	0.3482	-0.1563
Chile	CHL	15200018	15201632	0	1.3583	-0.59	0.0226	0.2923	-0.3306	-1.6678	-1.5848	-0.8443
Chile	CHL	15200018	15205746	0	1.1668
Chile	CHL	15200018	15204959	0	1.7418
Chile	CHL	15200018	15203903	0	1.4	-2.9627	-2.664	-0.4609	-2.4399	-1.6678	-0.6852	-1.1252
Chile	CHL	15200018	15201275	0	1.5411	0.3875	0.0226	-0.0901	-0.9331	-1.6678	-1.0992	-1.0788
Chile	CHL	15200018	15201044	0	1.89
Chile	CHL	15200018	15202576	0	1.9735	-0.0862	-0.5034	3.6039	0.8779	-1.6678	0.5755	0.1216
Chile	CHL	15200018	15203311	0	2.0587	0.6492	0.4173	-0.2057	0.0943	-0.4657	-0.5142	0.6314
Chile	CHL	15200018	15203141	0	1.8772
Chile	CHL	15200018	15207651	0	1.1944	-0.9752	-1.4928	-2.6893	-0.8373	-1.2919	-0.6852	-1.3017
Chile	CHL	15200018	15205085	0	1.8374
Chile	CHL	15200018	15206399	0	1.767	0.3427	-1.0611	1.5649	1.4587	-1.6678	-0.309	-1.2535
Chile	CHL	15200018	15207674	0	1.6419				-1.1186
Chile	CHL	15200018	15205978	0	1.7976	-1.6055	0.0226	0.636	-0.7293	-1.6678	-0.0823	-1.1252
Chile	CHL	15200018	15204081	0	1.434
Chile	CHL	15200018	15205872	0	1.336	0.64	-0.3802	-0.0542	-0.4197	-0.0024	-0.1021	-1.3017
Chile	CHL	15200018	15207736	0	0.9179
Chile	CHL	15200018	15201335	0	1.5813	-0.6382	0.2942	0.9506	-0.7502	1.1039	0.7264	0.1824
Chile	CHL	15200018	15201495	0	1.141			-0.2895	-0.8439
Chile	CHL	15200018	15204107	0	1.5435	-0.8802	-0.691	-0.2395	-0.33	-0.3261	-0.5832	0.1216
Chile	CHL	15200018	15202727	0	2.207	-0.0862	-0.227	0.1453	-0.2627	0.0204	0.0154	-0.2503
Chile	CHL	15200018	15204011	0	1.0168	-0.0994	0.0226	0.307	0.2514	0.1265	0.1693	0.1216
Chile	CHL	15200018	15201442	0	1.409	-1.082	-1.1926	1.2836	0.538	0.5342	0.0154	-1.023
Chile	CHL	15200018	15201872	0	1.0601	-0.0862	0.0226	3.6039	0.5455	1.597	0.5755	0.1216
Chile	CHL	15200018	15202560	0	1.6357	-0.2806	-0.442	-0.3476	-0.3982	-0.27	0.1747	0.4725
Chile	CHL	15200018	15203558	0	2.1643	-1.3452	-2.664	-2.6893	-0.9291	0.4394	-0.6852	-1.1252
Chile	CHL	15200018	15207715	0	1.6463
Chile	CHL	15200018	15200502	0	0.8328	-0.1938	-0.7386	-0.024	0.0503	-0.1057	-0.5798	-0.6959
Chile	CHL	15200018	15203902	0	1.6709
Chile	CHL	15200018	15207784	0	1.5949	0.2695	-0.7573	0.0466	0.127	0.6954	-0.6852	-0.3856
Chile	CHL	15200018	15202976	0	0.9066	-0.5717	-0.227	0.7388	0.3618	-0.1837	-0.0553	0.1216
Chile	CHL	15200018	15200280	0	1.9513	0.4012	-0.9333	-0.2975	-0.1832	0.096	-2.1355	-0.945
Chile	CHL	15200018	15204110	0	1.927	-0.7221	-0.8627	-0.0844	0.1833	-0.6274	-1.0722	-1.4694
Chile	CHL	15200018	15201827	0	1.5911	-0.2479	-0.227	-0.6513	-1.1381	-0.5531	0.0447	0.1216
Chile	CHL	15200018	15200886	0	0.985	0.5141	0.0226	0.602	-0.0224	0.4181	2.4277	2.0955
Chile	CHL	15200018	15200439	0	1.6875	-0.8893	0.0226	0.7113	-3.7095	-1.6678	-0.5798	-0.1563
Chile	CHL	15200018	15207225	0	0.9508	-0.7221	-1.1273	-0.2076	-0.2465	-0.2173	-0.6483	-0.5912
Chile	CHL	15200019	15200628	1	-0.8427	-0.59	-0.5759	0.1634	-0.2758	0.3095	0.1648	0.1216
Chile	CHL	15200019	15201230	1	-0.7403	-0.0862	0.0226	1.2836	-0.3153	1.5721	0.5755	0.1216
Chile	CHL	15200019	15201355	1	-0.0235	-0.4314	0.0226	-0.0603	0.2285	0.5942	-0.3912	-0.4607
Chile	CHL	15200019	15205182	0	-0.8579	-0.6593	-0.3802	-0.99	-0.8161	-0.4223	-0.3882	-0.3368
Chile	CHL	15200019	15203771	0	1.0105	2.6352	1.9359	1.307	4.8357	1.0062	2.4277	2.0955
Chile	CHL	15200019	15206164	0	-0.6589	0.4298	0.9192	-0.3094	-0.3384	-0.0816	0.1693	1.515
Chile	CHL	15200019	15200351	0	-0.4131	0.3427	1.4967	-0.0436	0.0166	-1.6678	-0.0551	0.6314
Chile	CHL	15200019	15201194	1	-0.09	1.153	1.9359	-0.494	1.577	0.6376	-2.1355	0.833
Chile	CHL	15200019	15202167	1	-1.0371	0.5091	-0.511	-0.7368	-0.5193	-0.8849	-0.4771	2.0955
Chile	CHL	15200019	15206947	1	-1.1957	0.9484	0.586	0.2543	-0.1754	0.3138	-0.4948	-0.5461
Chile	CHL	15200019	15204311	1	-0.2599	2.6352	0.0226	1.3028	1.2732	1.0062	0.5755	0.1216
Chile	CHL	15200019	15200762	1	-0.2997	-0.2603	0.9192	0.2995	-0.445	0.1157	0.0215	-0.8443
Chile	CHL	15200019	15205452	1	-0.25	-2.9627	-2.664	-0.2703	-1.3988	0.0287	-1.305	-0.4607
Chile	CHL	15200019	15200357	1	-0.8147	-0.5994	0.8571	-0.0535	-2.0499	-1.6678	0.5755	0.6559
Chile	CHL	15200019	15206604	1	-0.9551	-0.7296	0.4907	0.4477	-0.9556	-0.9484	1.2568	1.1508
Chile	CHL	15200019	15200620	1	1.0524	1.3697	1.9359	-0.7257	-0.4658	-0.8768	-0.3004	0.1216
Chile	CHL	15200019	15206394	1	1.2505	-1.6147	-2.2485	1.7511	1.2974	0.6633	-0.1972	0.5759
Chile	CHL	15200019	15204355	1	0.5073	0.9349	1.9359	3.6039	0.8779	0.4641	2.4277	2.0955
Chile	CHL	15200019	15205024	1	0.4285	-1.3452	-1.1926	0.1053	-0.8687	0.4394	-0.6852	-1.1252
Chile	CHL	15200019	15205896	1	-0.6237	-0.4314	-0.227	3.6039	4.8445	3.6292	0.5755	-1.1252
Chile	CHL	15200019	15202851	1	-1.2632	-0.2595	0.9726	0.6491	0.8163	0.7702	1.8077	0.4994
Chile	CHL	15200019	15205646	0	0.4401	-0.8357	-0.227	-1.1286	-0.7459	-0.0745	0.0221	-0.5912
Chile	CHL	15200019	15203316	0	-0.301	0.631	1.9359	3.6039	1.3833	0.414	2.4277	2.0955
Chile	CHL	15200019	15203372	0	0.4661		0.0165		0.0032		0.5755	0.1216
Chile	CHL	15200019	15202430	0	0.7221	-0.0862	-0.4806	-0.0076	-0.5947	-1.6678	0.1693	-1.0788
Chile	CHL	15200019	15202651	0	0.1725	-0.7353	0.0226	-0.1515	0.3919	0.7407	0.1648	-0.7496
Chile	CHL	15200019	15202091	0	0.2256	0.0347	1.9359	0.2688	-0.0804	-1.6678	-0.3086	2.0955
Chile	CHL	15200019	15207631	0	-1.0686	1.7671	0.9268	-0.152	0.4185	0.1012	1.6922	2.0955
Chile	CHL	15200019	15200657	0	-0.5183	-1.175	-1.2891	1.039	0.4448	0.912	-1.0808	-1.3027
Chile	CHL	15200019	15202564	0	1.0761	0.5896	1.1381	0.0219	0.3242	-1.6678	1.1417	0.1216
Chile	CHL	15200019	15205083	0	-0.2275	-0.9734	0.0226	0.0478	-1.3112	0.4394	0.0256	0.6905
Chile	CHL	15200019	15207692	0	0.1563	-0.2662	0.9726	-0.0966	-0.377	-1.6678	0.5755	1.4234
Chile	CHL	15200019	15203941	0	0.6244	-0.2662	0.0226	-0.1061	0.436	0.3491	0.5755	0.1216
Chile	CHL	15200019	15204033	0	-0.7757	-0.4203	0.0226	-0.446	0.0032	-1.6678	0.0221	-1.1252
Chile	CHL	15200019	15201272	0	-0.6111	0.5606	1.1657	-0.2121	0.7074	-0.219	0.5145	2.0955
Chile	CHL	15200019	15207173	0	0.638	0.1852	0.0226	0.2853	1.3014	0.6852	0.5755	0.1216
Chile	CHL	15200019	15203170	0	-0.122	2.6352	1.9359	2.637	4.6788	0.5383	2.4277	2.0955
Chile	CHL	15200019	15205090	0	-0.8129	0.3789	0.4173	1.3139	1.4374	1.6054	1.5037	0.9642
Chile	CHL	15200019	15200381	1	-0.423	-0.4136	0.0226	0.6736	-0.4369	0.7319	0.5755	-0.1563
Chile	CHL	15200020	15201365	0	0.3324	0.788	0.8348	0.595	0.3917	0.6033	1.0854	0.4994
Chile	CHL	15200020	15207251	0	0.9969	0.1852	0.7162	0.6032	-0.1534	0.8905	0.3482	-0.5461
Chile	CHL	15200020	15206048	0	-0.8268	0.8828	0.8038	0.2898	0.2312	0.4466	0.5755	1.3857
Chile	CHL	15200020	15205657	0	1.2525	0.1125	0.4173	-0.2659	-0.8942	0.5149	-0.1727	-0.4826
Chile	CHL	15200020	15204981	0	-0.4863	-1.1505	0.4173	-0.1231	-2.1406	0.4547	-0.606	0.0113
Chile	CHL	15200020	15203643	0	-0.6116	0.6492	1.4967	0.1076	-0.4499	0.6109	0.7679	0.6113
Chile	CHL	15200020	15201775	0	1.1072	1.3697	-0.6315	0.2828	0.3473	0.5552	-2.1355	-1.1428
Chile	CHL	15200020	15203741	0	-1.8645	1.3939	0.7162	0.2634	0.2857	1.0418	1.8085	1.515
Chile	CHL	15200020	15206402	0	0.9733	-0.4314	-0.691	0.7814	0.2975	1.0522	0.1693	-0.2503
Chile	CHL	15200020	15200026	0	-0.0375	-0.4314	0.0226	-0.3621	-1.2247	0.2109	0.075	-0.9111
Chile	CHL	15200020	15203020	0	-0.8929	-2.9627	-1.343	-0.8033	-1.9751	-0.4128	-1.0906	-0.945
Chile	CHL	15200020	15201678	0	1.4323	1.3403	0.8038	0.0695	0.6099	0.3836	0.5755	-0.5912
Chile	CHL	15200020	15202331	0	1.0023	1.3697	1.9359	-0.3	-0.0856	0.6242	1.173	0.8567
Chile	CHL	15200020	15203985	0	0.4767	1.7162	1.4967	0.6463	0.3522	0.5674	0.0256	2.0955
Chile	CHL	15200020	15200794	0	0.7353	1.1306	0.8348	-0.1163	0.2758	0.1858	0.3473	0.2546
Chile	CHL	15200020	15206372	0	1.2603	1.1132	-0.442	3.6039	0.9721	2.5705	2.4277	-0.717
Chile	CHL	15200020	15206181	0	-0.5782	-0.0862	0.0226	0.1651	-0.6295	0.7266	0.5755	0.1216
Chile	CHL	15200020	15202805	0	-0.3407	0.0467	0.0226	-0.1045	-0.6045	0.2193	0.3142	-0.7496
Chile	CHL	15200020	15206464	0	-1.5669	0.9484	-0.2943	-0.1858	-0.2687	-0.1589	-0.2821	0.557
Chile	CHL	15200020	15204517	0	0.79	0.3178	0.4173	-0.1683	-0.2549	0.2176	0.075	0.7864
Chile	CHL	15200020	15200157	0	-0.9308	-0.0862	-0.7638	-0.6375	-0.3406	0.3378	0.1693	-0.7496
Chile	CHL	15200020	15207125	0	-0.1619	-0.8294	0.0226	0.0466	0.5151	0.5242	2.4277	0.7095
Chile	CHL	15200020	15204102	0	0.6765	2.6352	0.586	-0.0297	0.5872	0.2774	0.0256	-0.2274
Chile	CHL	15200020	15202125	0	-1.4174	-0.2662	-0.6116	0.0571	-0.4455	0.4541	-0.0987	-0.2503
Chile	CHL	15200020	15206238	0	0.0854	-0.4314	0.0226	0.4525	0.0629	0.8169	-0.2852	0.1216
Chile	CHL	15200020	15202787	0	-1.0964	0.3837	-0.3802	0.227	0.7748	0.398	0.1693	-0.6959
Chile	CHL	15200020	15200197	0	0.5384	0.1736	-0.511	0.0477	-0.0071	-0.0558	-0.703	-0.6544
Chile	CHL	15200020	15206210	0	-0.9523	-0.0853	-0.5252	-0.0171	-0.0881	0.0402	0.1693	-0.2201
Chile	CHL	15200020	15205840	0	-0.7513	0.3289	0.0226	-0.0454	-0.0594	0.6424	0.9863	-0.4607
Chile	CHL	15200020	15204247	0	-0.9628	0.2607	0.8348	-0.4394	0.237	0.0909	0.3768	0.4777
Chile	CHL	15200020	15205517	0	0.8472	0.6515	1.9359	0.7113	0.0804	0.6817	2.4277	2.0955
Chile	CHL	15200020	15203573	0	-0.417	-0.0862	0.6496	-0.2671	-0.205	0.1466	0.5755	0.6053
Chile	CHL	15200020	15203616	0	0.5972	0.6348	1.1657	-0.0914	-0.2406	0.2908	0.9911	1.1508
Chile	CHL	15200020	15207507	0	0.7638	0.6636	0.2942	-0.3195	0.016	0.1742	-0.6852	0.7534
Chile	CHL	15200020	15204073	0	0.6851	1.7162	1.4967	0.9529	0.9036	1.0253	0.9628	2.0955
Chile	CHL	15200020	15207545	0	-0.0983	-0.7737	-0.5373	-0.4597	0.1257	0.2921	0.0256	0.1959
Chile	CHL	15200020	15206379	0	0.2871	0.5404	0.5833	0.1686	0.1295	0.1683	-0.176	-0.3086
Chile	CHL	15200020	15202055	0	-0.9186	0.1301	0.0226	0.3636	-0.3663	1.0062	2.4277	2.0955
Chile	CHL	15200020	15201479	0	-0.353	0.8762	0.766	0.6387	0.6141	1.4138	0.8038	0.5759
Chile	CHL	15200020	15201058	0	1.0828	-0.0862	0.0226	1.2836	0.6323	1.5004	0.8038	0.1216
Chile	CHL	15200021	15204121	1	-1.3294	0.5091	-0.7638	0.0191	0.1771	-0.3842	-0.1026	-0.2485
Chile	CHL	15200021	15203644	1	-0.991	-1.2027	-0.3802	0.8641	-0.5449	0.5841	0.3482	-0.5912
Chile	CHL	15200021	15202423	1	-0.791	0.792	-0.1627	0.1509	0.2193	-0.4932	0.1747	0.1152
Chile	CHL	15200021	15202224	1	-1.8419	-0.2518	-0.5472	-0.3517	-0.4726	-0.7847	-0.6852	-0.4607
Chile	CHL	15200021	15202664	1	-0.242	-2.1844	-0.6116	0.9891	-0.5944	0.6729	0.5755	-0.5466
Chile	CHL	15200021	15204155	1	-2.0274	0.4033	-0.6387	0.2297	0.185	-1.6678	1.3918	1.2841
Chile	CHL	15200021	15201396	0	-1.1953	-1.2102	-0.3802	-0.3726	-1.0395	-0.0015	-0.4771	-0.4607
Chile	CHL	15200021	15206676	0	-1.1073	-0.7353	0.0226	-0.8834	-1.4539	-0.0816	-1.2624	-0.6353
Chile	CHL	15200021	15204295	0	-1.7232	0.5338	0.0226	0.5894	-1.00E-04	0.5094	1.2568	-0.9299
Chile	CHL	15200021	15206729	0	-0.5482	1.7671	-0.8946	1.7934	0.1245	-1.6678	0.8038	0.1216
Chile	CHL	15200021	15204154	1	-0.8141	-1.3858	-1.0741	0.0871	-1.0757	-0.568	-1.305	-1.8806
Chile	CHL	15200021	15203318	1	-1.0352	-0.9845	0.4437	5.00E-04	-0.1284	-0.219	-2.1355	-0.945
Chile	CHL	15200021	15201824	1	-0.8949	-0.0862	-0.3802	-0.1864	-0.6999	0.4229	1.6338	-0.4607
Chile	CHL	15200021	15204245	1	0.6675	0.0527	-0.1587	-0.1408	0.3063	0.0741	0.9628	-0.1563
Chile	CHL	15200021	15203389	1	-1.0044	0.0608	-0.732	0.4257	-0.449	0.7632	0.7688	-0.945
Chile	CHL	15200021	15207309	1	-1.2305	-0.5232	-0.3827	-1.6821	-1.3207	-1.6678	0.5755	-0.959
Chile	CHL	15200021	15207609	1	-0.7198	0.6257	0.8116	0.2109	0.0159	0.5187	-1.2624	0.5505
Chile	CHL	15200021	15205197	1	-1.6793	0.3376	-0.227	-2.6893	-1.7162	-0.5569	-1.5848	-0.946
Chile	CHL	15200021	15204122	1	-1.3175	-0.2662	0.0226	0.125	0.2215	1.0191	0.5755	0.1216
Chile	CHL	15200021	15206594	1	-0.8864	-0.103	-0.8554	-0.0226	-0.2316	-0.027	-0.411	-0.4095
Chile	CHL	15200021	15206550	1	-2.198	-0.0862	0.0226	0.3445	-0.3378	0.6838	0.5755	-0.2726
Chile	CHL	15200021	15206681	1	0.3657	-1.0212	-0.8627	-0.0831	-0.0897	-0.0745	-0.4948	-0.3297
Chile	CHL	15200021	15205226	1	-0.6703	0.7308	0.6825	0.2028	-0.5472	0.5864	-0.1021	-0.2503
Chile	CHL	15200021	15202754	1	-2.5497	-0.103	-0.3802	-0.1267	-0.8846	0.0216	-0.0987	-0.1314
Chile	CHL	15200021	15201983	0	-2.4396	-0.2662			-0.7479	0.7067
Chile	CHL	15200021	15206981	0	-1.2956	-0.0994	0.0226	-0.0037	-0.4696	-0.219	0.5755	-0.7496
Chile	CHL	15200021	15201548	0	-1.5103	-0.2662	-0.4806	0.49	0.4647	0.445	0.5755	0.1216
Chile	CHL	15200021	15201916	0	-1.4592	0.8762	0.7162	-0.2757	-0.1497	-0.4094	-0.2821	0.1216
Chile	CHL	15200021	15205730	0	-0.959	0.2842	0.0226	-2.6893	0.6216	-0.0864	0.5755	0.1216
Chile	CHL	15200021	15206617	0	-2.121	-0.9232	-0.7955	-0.0228	-0.6492	0.7942	-1.4727	-1.0788
Chile	CHL	15200021	15206363	0	-0.9059	-0.7221	-0.7183	0.0498	-0.076	-0.1585	-0.1767	-0.2503
Chile	CHL	15200021	15205109	0	-1.5554	0.3289	0.8348	0.0121	-0.0686	0.5693	0.3415	0.7864
Chile	CHL	15200021	15204413	0	0.7727	-0.4314	0.6496	3.6039	0.8609	1.3344	0.0256	0.1216
Chile	CHL	15200021	15203850	0	-1.7281	0.6608	0.0226	-0.0823	-0.0428	-0.2348	0.5755	-0.1563
Chile	CHL	15200021	15202011	0	-3.3109	-0.0862	-0.7902	-1.3001	-0.3665	-1.0529	-0.3912	-0.4607
Chile	CHL	15200021	15202033	0	-1.4994	0.5266	-0.5907	-0.934	-0.1715	0.7978	0.7339	-0.3902
Chile	CHL	15200021	15203796	0	-1.1983	0.3924	-0.5544	-0.1568	-0.0575	-0.238	0.6286	-1.1395
Chile	CHL	15200021	15200047	0	-1.3361	1.1493	-0.5252	0.2336	0.2429	-1.6678	0.6366	-1.4399
Chile	CHL	15200021	15206072	0	-1.4492	0.2465	0.0718	-1.2016	-0.2445	-1.6678	-0.4948	-0.2201
Chile	CHL	15200022	15206564	1	0.3141	-1.2884		0.8345	0.3613	1.1552
Chile	CHL	15200022	15204168	1	1.2166	0.5338	0.6825	-0.1608	0.1934	0.8385	-0.3237	1.1232
Chile	CHL	15200022	15200526	1	1.1014	-0.7353	-1.1657	-0.0265	-1.2724	0.4535	-1.305	-2.5027
Chile	CHL	15200022	15205856	1	1.9796	-0.2479	-0.4806	0.1243	-0.7058	1.2024	0.5755	-0.8443
Chile	CHL	15200022	15204972	0	0.8467	-0.4998	-0.227	-0.2446	-0.4559	-0.2781	0.8038	0.1216
Chile	CHL	15200022	15204730	0	1.0224	-0.2712	-0.6173	0.3395	-0.3533	0.5895	0.0489	-0.1334
Chile	CHL	15200022	15201834	0	1.4757	-0.103	0.6407	-0.5358	-0.4643	0.1184	-0.4805	-0.2709
Chile	CHL	15200022	15205681	0	1.5456	0.5042	1.9359	0.5828	0.6791	0.2903	0.1602	2.0955
Chile	CHL	15200022	15207188	0	1.571	0.5606	0.8116	0.475	1.1377	0.7327	1.2798	1.2841
Chile	CHL	15200022	15201800	1	1.3847	-0.9801		-0.2691	-0.4184	0.5843
Chile	CHL	15200022	15201891	1	-0.3852	-0.5034	0.0226	-0.2763	-0.4588	0.3984	-0.4948	-0.1563
Chile	CHL	15200022	15204753	1	0.4309	-1.3519	0.7388	-0.0523	-3.7095	-0.8849	-2.1355	1.0431
Chile	CHL	15200022	15206621	0	1.1348	-1.147	0.0226	-1.0608	-0.5049	0.1735	-0.4948	-0.5251
Chile	CHL	15200022	15201641	0	1.0871	0.1245	1.2867	0.2043	0.5749	0.7151	0.075	0.7627
Chile	CHL	15200022	15204633	0	0.9402	1.3697	0.4173	0.3412	-0.0282	0.488	0.5755	0.1216
Chile	CHL	15200022	15200018	0	1.1383	-0.7938	-0.227	0.409	0.3398	0.774	-0.6629	0.2286
Chile	CHL	15200022	15202497	0	1.5336	-0.9416	1.9359	0.0658	0.0801	0.6515	0.5909	1.1232
Chile	CHL	15200022	15206328	0	1.0043	-0.4203	-0.691	0.0392	0.1809	0.738	0.0256	-0.1563
Chile	CHL	15200022	15206034	0	1.9083	-0.0279	0.3461	-0.3896	-0.0445	0.0136	-0.3912	-0.2503
Chile	CHL	15200022	15205993	0	0.4938	-0.0994	-0.227	-0.0867	0.0622	0.3276	-0.8483	0.5362
Chile	CHL	15200022	15204436	0	-0.514			-0.5094	-0.6693
Chile	CHL	15200022	15202342	0	0.9598	-0.4203	0.0226	-0.6059	-0.9719	0.0953	-0.6852	-0.4607
Chile	CHL	15200022	15200659	1	1.297	-0.4343	-1.3325	0.044	-0.498	0.4214	-1.5848	-1.4991
Chile	CHL	15200023	15203922	1	-0.5822	-1.173	0.0226	-0.5543	-0.6157	-0.4128	0.5755	-0.959
Chile	CHL	15200023	15206959	1
Chile	CHL	15200023	15207746	0	-1.108	-0.774	1.0108	0.3679	0.323	-0.2979	1.0854	1.515
Chile	CHL	15200023	15204936	0	-0.1923	-1.2478	0.0226	0.7113	0.0399	1.3351	0.5755	-1.1252
Chile	CHL	15200023	15205469	1	0.8572	-0.2662	-0.227	-0.1852	-0.573	-0.7368	-0.2821	-0.7108
Chile	CHL	15200023	15204614	1	-2.0552	-2.9627	-2.664	-2.6893	-3.7095	-1.6678	-2.1355	-2.5027
Chile	CHL	15200023	15206745	1	-2.243	-1.511	-2.2485	-0.6137	-0.9847	-0.5309	-1.305	-1.4276
Chile	CHL	15200023	15201741	1	-0.8928	-0.0994	0.1386	0.1059	0.4464	-0.6426	1.2568	0.7627
Chile	CHL	15200023	15207561	1	0.2945	1.3697	0.0226	0.6502	1.0888	-1.6678	0.5755	0.1216
Chile	CHL	15200023	15205411	1	0.1733	-0.2662	0.0226	0.0932	1.1541	-0.4427	0.075	-0.2503
Chile	CHL	15200023	15204721	1	-2.702	-0.2479	-0.7638	0.2725	-0.1725	0.0668	-0.2852	-1.3017
Chile	CHL	15200023	15207638	1	0.1536	0.4571	-0.2943	0.1641	0.8992	0.4363	-0.3733	-0.9804
Chile	CHL	15200023	15207303	1	0.3637	1.7671	1.9359	3.6039	4.8357	1.5721	2.4277	2.0955
Chile	CHL	15200023	15207624	1	-2.2389
Chile	CHL	15200023	15201992	1	-1.156				-0.5841
Chile	CHL	15200023	15201766	1	-1.0483	0.7763	-2.664	0.0938	-0.333	-1.6678	-1.2327	-0.1865
Chile	CHL	15200023	15207820	1	-0.3891	-0.4314	0.0226	-0.2695	-0.6121	0.046	0.3482	-0.1563
Chile	CHL	15200023	15205593	1	0.66	-0.1167		3.6039	2.0459	-0.3239
Chile	CHL	15200023	15201696	1	-0.5592	0.7763	1.9359	0.1949	-0.7532	0.2864	1.1171	0.4929
Chile	CHL	15200023	15200979	1	-0.7307	-0.3631	0.289	1.1347	-0.8627	-0.5309	-0.6625	-0.6089
Chile	CHL	15200023	15200681	0	-1.9038				-2.922
Chile	CHL	15200023	15202085	0	-3.0419	-0.4314	0.0226	0.1765	-0.7111	0.1082	0.5755	0.1216
Chile	CHL	15200023	15200954	0	-0.2073	0.8105	-0.3802	0.4865	2.1537	-1.6678	0.9911	2.0955
Chile	CHL	15200023	15201624	0	-0.6886	0.7914	1.9359	-0.0289	-0.2439	-0.2154	0.7978	2.0955
Chile	CHL	15200023	15204899	0	-0.7529
Chile	CHL	15200023	15206962	0	0.0853	1.7671	1.9359	-2.6893	0.6021	0.8898	2.4277	2.0955
Chile	CHL	15200023	15201564	0	-1.9028
Chile	CHL	15200023	15204916	0	0.7201	0.1276	-0.227	0.5226	0.1384	-1.2919	0.5755	2.0955
Chile	CHL	15200023	15204748	0	-0.3179	-1.4163	-2.664	-0.351	-0.0646	-1.6678	-1.2871	-2.5027
Chile	CHL	15200023	15200371	0	-0.0776	0.4457	1.9359	-0.1482	-0.1293	-1.6678	0.3533	2.0955
Chile	CHL	15200023	15207183	0	0.5094	1.3403	1.1381	-0.0519	0.7655	-0.1211	0.5755	2.0955
Chile	CHL	15200023	15206333	0	-1.4912	-0.1219	-0.4246	-0.2693	-0.6533	0.8256	-0.2128	0.7611
Chile	CHL	15200023	15206924	0	-0.9104	-1.526	0.4173	-0.7368	-0.1752	0.4541	0.5755	0.4504
Chile	CHL	15200023	15207414	0	-0.5303	0.4457	0.8271	-0.5512	0.3808	0.0336	-0.1276	0.0876
Chile	CHL	15200023	15206534	0	-0.8345	-0.847	-0.227	0.6703	-0.372	0.0973	0.1701	-0.2503
Chile	CHL	15200023	15205230	0	-1.3712		-0.0998			1.133	1.3388	-1.8806
Chile	CHL	15200023	15205892	0	-2.0604	-1.0588		-0.0249	0.5363	-0.219
Chile	CHL	15200023	15202042	1	-1.3597	-0.0862	-0.4728	1.4019	0.9789	0.6936	0.5755	0.1216
Chile	CHL	15200023	15207489	1	-3.0898
Chile	CHL	15200024	15204824	1	0.7526	0.8655	0.8038	1.1118	1.2779	0.0889	0.0447	1.3857
Chile	CHL	15200024	15203958	1	0.0963	-0.2392		-1.2524	-1.7576	-1.6678
Chile	CHL	15200024	15207515	1	0.5042	-0.2005	-0.1587	-1.1482	-0.7194	-0.4384	-1.7719	-1.5298
Chile	CHL	15200024	15201787	1	-0.3774	-0.9334	-0.4806	0.9608	1.0118	2.0854	0.5755	-0.1563
Chile	CHL	15200024	15207687	0	0.4862	2.6352		0.6572	0.8694	1.1639	2.4277	2.0955
Chile	CHL	15200024	15207483	1	0.7081	-0.1167	-0.2943	-1.0091	-0.0083	-0.6567	-0.1727	-0.7496
Chile	CHL	15200024	15203848	0	0.8049	-0.5799	0.0226	-0.1513	-0.3512	-0.219	0.0514	0.2862
Chile	CHL	15200024	15206339	0	1.1058	0.9349	1.4967	-0.115	0.5816	0.286	-0.8516	2.0955
Chile	CHL	15200024	15201390	0	0.2729	2.6352		0.7113	-0.3962	0.4394		0.1216
Chile	CHL	15200024	15200124	0	0.8124	0.1371	-0.5034	-0.4008	-0.2191	-0.219	-0.2821	1.1232
Chile	CHL	15200024	15200112	0	0.6434	0.2426	0.0226	0.2513	1.0998	0.3381	-0.1566	-0.3297
Chile	CHL	15200024	15202422	0	0.4366	-0.847	-0.691	-0.1572	0.1671	-0.219	0.5755	0.1216
Chile	CHL	15200024	15206349	0	0.8182	0.5266	1.4187	-0.698	-0.5683	-0.0129	-1.0753	-0.7255
Chile	CHL	15200024	15200017	0	-0.0874	-0.2479	0.0226	0.8921	0.5054	0.2407	-0.3882	-0.9933
Chile	CHL	15200024	15207210	0	0.4716	0.9166	-0.6247	-1.2543	1.2719	0.4527	0.1479	0.0388
Chile	CHL	15200025	15204203	0	-2.1076	-0.2479	0.0226	0.0611	-0.9727	0.2904	0.5755	-0.806
Chile	CHL	15200025	15204958	0	-0.8616	-1.3382	-0.9807	0.4453	-1.0124	0.4813	-1.2835	-1.1252
Chile	CHL	15200025	15205672	0	-0.4803	-0.0862	-0.5034	0.1682	-0.477	0.4882	0.5755	-1.1252
Chile	CHL	15200025	15201630	1	-1.3492	-0.7114	-0.5034	-0.4958	-1.00E-04	-0.5037	0.3482	-0.4607
Chile	CHL	15200025	15203659	1	-1.1257	-0.2662	-0.4806	-0.0797	-0.1886	-0.8849	-0.4748	-0.2503
Chile	CHL	15200025	15201331	1	-1.9732	-0.938	-1.3815	-0.1546	-1.0624	0.5541	-1.5848	-0.7496
Chile	CHL	15200025	15203422	1	-0.3377	-0.205	-0.7302	-0.1084	-1.3703	0.4819	-1.305	-0.6959
Chile	CHL	15200025	15206833	0	-1.2164	0.3266	1.9359	-0.5343	-0.4265	-1.6678	-1.27	2.0955
Chile	CHL	15200025	15203669	0	-0.8407	0.3926	0.6327	3.6039	2.7576	3.6292	2.4277	2.0955
Chile	CHL	15200025	15203353	0	-0.1638	0.9304	1.4967	-0.102	0.4485	-0.6274	0.8382	1.4234
Chile	CHL	15200026	15207697	1	-0.842		1.9737				2.3519
Chile	CHL	15200026	15201122	1	-1.0182	-0.7848	-1.8814	-2.6893	-3.7095	-0.421	-0.6852	-0.5711
Chile	CHL	15200026	15203001	1	-0.8856	1.3697	0.1453	0.6732	0.8942	1.3873	0.9911	0.6919
Chile	CHL	15200026	15202259	1	-1.1805	0.9275	0.4173	-0.849	-0.942	0.7071	1.2607	1.1232
Chile	CHL	15200026	15205924	1	-1.2575			0.1865	0.8844	0.8009
Chile	CHL	15200026	15202639	1	-0.9603	2.6352		-0.9416	-0.4572	0.4062
Chile	CHL	15200026	15206999	1	-0.8978	-1.3452	-1.1926	0.3333	-0.1678	0.7141	0.5755	-0.4607
Chile	CHL	15200026	15203007	0	-1.0109	1.153	1.1752	0.0493	1.4707	0.7136	1.6922	1.515
Chile	CHL	15200026	15202924	0	-0.196
Chile	CHL	15200026	15200142	0	-1.5173	2.6352	1.9359	3.6039	-2.2761	3.6292	2.4277	2.0955
Chile	CHL	15200026	15201228	0	-1.4283	-0.3631	-0.5544	-1.0111	-1.1773	0.2169	-1.305	-1.112
Chile	CHL	15200026	15200567	0	-1.6187			-0.0416	-1.2963	0.6135
Chile	CHL	15200026	15201930	0	-0.5718	1.7671	1.9359	1.0909	1.3014	0.5615	2.4277	2.0955
Chile	CHL	15200026	15201364	1	-1.9969	-0.0862	0.0226	-0.4641	-0.6431	0.4779	0.5755	-0.222
Chile	CHL	15200026	15205755	1	-1.4436	-0.5847	1.9359	1.1881	1.1868	1.7301	0.5755	-0.5912
Chile	CHL	15200026	15203595	1	0.8995	-0.2872	-2.664	-0.2752	-0.6833	0.0402	0.1701	-1.9616
Chile	CHL	15200026	15205207	1	-1.4237	-0.7199	0.0226	-0.934	-1.3857	-1.3198	0.5755	0.1216
Chile	CHL	15200026	15207572	1	-0.8516	-0.7353	-0.1882	0.2886	-0.9569	0.7256	-0.6595	0.0208
Chile	CHL	15200026	15204588	1	-1.6125	-0.4203	-0.6843	-0.0148	-0.8632	0.5189	-0.5974	-1.2688
Chile	CHL	15200026	15205327	1	-1.3193	-0.4203	0.0226	0.7897	0.1121	1.2286	0.075	-0.5912
Chile	CHL	15200026	15204215	1	-2.0485	0.1852	1.4967	-0.4255	-1.0924	0.4967	0.2102	0.5759
Chile	CHL	15200026	15206059	1	-1.5733	-1.3171	0.4173	-0.6088	-1.1454	0.2087	0.1693	0.0144
Chile	CHL	15200026	15203904	1	-1.6546	-0.4314	0.0226	-0.5545	-1.0248	0.0534	0.0256	-0.4607
Chile	CHL	15200026	15205644	1	-2.0886	0.5206	-0.6315	-0.1845	-0.7308	0.8834	-0.9906	-1.3017
Chile	CHL	15200026	15202465	1	-0.7165	-0.4232	0.1386	-0.3449	-0.6464	0.6103	0.1922	-0.3297
Chile	CHL	15200026	15205004	1	-0.5207	-0.9814	-0.211	1.2969	1.2475	1.2921	-0.178	-0.6557
Chile	CHL	15200026	15202347	1	-2.2135	-1.5155	-1.9313	-0.2301	-0.9239	0.192	-2.1355	-1.6872
Chile	CHL	15200026	15202172	0	-0.8913	-0.4488	0.766	0.4837	-0.4089	0.6097	1.1375	1.0448
Chile	CHL	15200026	15206342	0	-1.8292	1.7162	0.7162	2.7772	0.8798	2.142	1.3958	2.0955
Chile	CHL	15200026	15207503	0	-1.1863	-0.6693	-0.9557	-0.2459	-1.807	0.2526	-2.1355	-0.806
Chile	CHL	15200026	15202043	0	-2.2936	0.9304	0.5347	-0.7841	-1.1025	0.0117	-0.4948	-0.3362
Chile	CHL	15200026	15206508	0	-0.9011
Chile	CHL	15200026	15205970	0	-1.4725	0.9873	1.2899	0.7992	0.5799	0.7458	1.8085	2.0955
Chile	CHL	15200026	15204449	0	-1.7515	-2.9627	-2.664	-0.1894	-2.5536	0.3668	2.4277	-2.5027
Chile	CHL	15200026	15201253	0	-2.2922	-0.9908	-0.5034	-0.4242	0.7404	0.7271	-0.0551	-1.0454
Chile	CHL	15200026	15202488	0	-1.2418	-0.1684	-0.8627	0.6335	0.5646	0.6981	0.1655	0.1216
Chile	CHL	15200026	15205873	0	-0.3965	-0.0384	1.9359	-0.1683	0.9422	0.2244	1.802	0.4794
Chile	CHL	15200027	15205099	1	-0.121	-0.8939	1.013	-0.1955	-2.5536	-1.6678	-1.5537	0.1216
Chile	CHL	15200027	15203532	1	-1.9397	-2.9627	-2.664	0.0344	-0.5878	0.2565	-1.1501	-1.6155
Chile	CHL	15200027	15207310	1	-0.6414	0.3289	0.3033	0.0915	-0.623	0.4083
Chile	CHL	15200027	15207256	1	-0.6659	1.3889	1.9359	0.0871	-0.5706	0.2512	0.1648	2.0955
Chile	CHL	15200027	15200307	0	-0.2964	-1.3452	0.0226	0.7753	-0.1173	0.1963	0.5755	0.1216
Chile	CHL	15200027	15205302	0	-1.6031	-0.9752	0.1386	1.2836	0.5184	1.0062	-0.0823	-0.4607
Chile	CHL	15200027	15201966	0	-1.2121	1.1306	0.0226	0.6137	0.7182	0.2176	0.9628	-0.3086
Chile	CHL	15200027	15205407	0	-0.5649	-0.6122	1.0108	0.4342	-0.5268	-1.6678	1.2607	1.3566
Chile	CHL	15200027	15203939	1	-1.1493	0.9444	1.2899	0.7113	-0.1582	0.3689	2.4277	-1.1398
Chile	CHL	15200027	15204643	1	-0.6488	1.3889	-1.1412	1.1175	0.2642	0.7602	0.5755	-0.5912
Chile	CHL	15200027	15203097	1	-1.4154	-0.0862	0.0226	0.5148	-1.0524	1.0062	0.5755	-0.5305
Chile	CHL	15200027	15201034	1	-1.4626	-0.2479	-0.0469	0.7113	0.5946	0.706	0.1648	-1.09
Chile	CHL	15200027	15203891	1	-1.2544	-1.0351	0.3461	-0.2905	-1.2535	0.3589	-0.5974	-0.3902
Chile	CHL	15200027	15205249	1	-1.6204	-0.2509	-1.5883	0.3394	-0.938	0.6698	-0.2852	-1.2688
Chile	CHL	15200027	15200260	1	-1.4458	0.5317	1.9359	0.3587	-0.0361	0.5154	-0.0817	1.1232
Chile	CHL	15200027	15204140	1	0.3282	1.031	0.8801	0.5074	0.4023	0.5022	1.3617	1.0448
Chile	CHL	15200027	15202700	1	0.9227	-1.0303	-0.3827	-0.0442	-0.5133	0.4742	-0.216	-1.0477
Chile	CHL	15200027	15201744	1	-1.5637	-1.8182	-1.0741	-1.102	-1.5576	0.1981	-2.1355	-1.0797
Chile	CHL	15200027	15203144	1	-2.3037	-0.0862	0.0226	0.0628	-0.22	-0.2942	0.5755	-0.1563
Chile	CHL	15200027	15206944	1	-0.2074	0.0591	0.6496	0.8518	-0.029	0.4965	0.9911	-0.2726
Chile	CHL	15200027	15207372	1	-2.0411	-0.4314	0.0226	0.2922	-0.9372	1.0062	0.5755	-0.959
Chile	CHL	15200027	15200826	1	0.2536	-1.6851	-0.8709	-0.088	-1.0615	0.003	-0.5802	-1.2535
Chile	CHL	15200027	15204085	0	-2.0049	0.1204	-0.336	0.4507	0.7623	0.2619	-0.8661	0.3216
Chile	CHL	15200027	15204515	0	0.8359	-0.0862	-0.4728	0.6686	0.3417	0.495	0.5755	0.4777
Chile	CHL	15200027	15207022	0	-0.9803	-0.1077	1.9359	-0.447	-0.4346	0.3689	1.8077	0.7435
Chile	CHL	15200027	15206235	0	-0.7132	-0.4314	0.0226	2.5318	0.5569	0.7536	0.5755	-0.331
Chile	CHL	15200027	15205360	0	-1.5536	-0.0862	0.0226	0.0562	-0.8782	0.3446	0.5755	0.0484
Chile	CHL	15200027	15203395	0	0.1663	0.1379	1.9359	1.0555	0.2503	0.6711	2.4277	2.0955
Chile	CHL	15200027	15204799	0	-0.9003	1.3403	1.9359	1.1261	1.2744	0.5398	2.4277	2.0955
Chile	CHL	15200027	15200890	0	-2.1671	-0.0862	0.0226	-0.1202	-0.8494	-1.6678	0.5755	-0.2503
Chile	CHL	15200027	15205647	0	-1.57	0.2842	1.9359	0.5006	-0.093	0.5734	2.4277	2.0955
Chile	CHL	15200027	15206257	0	-1.0309	-0.0789	0.048	-0.4649	-0.9689	0.0115	-2.1355	0.8567
Chile	CHL	15200027	15203101	0	0.0899	0.2185	0.8571	0.5324	0.2012	1.6244	2.4277	-1.4117
Chile	CHL	15200027	15206842	0	-0.5014	-0.0862	-0.4806	1.2836	0.5868	1.5105	0.5755	0.1216
Chile	CHL	15200027	15206775	0	-0.7206	-0.7199	-0.227	0.1988	-0.9291	1.0062	0.5755	0.1216
Chile	CHL	15200027	15203964	0	-2.3258	0.2426	-0.5373	0.7711	0.8779	1.5721	-0.309	-0.4607
Chile	CHL	15200027	15207002	0	-1.5543	-0.2479	0.0226	0.3262	-0.2786	0.661	0.5858	0.1216
Chile	CHL	15200027	15207365	0	-1.3451	0.792	0.4173	-0.5417	-0.0842	0.0355	0.1693	0.1216
Chile	CHL	15200028	15200141	1	-1.277	-0.8457	-0.227	1.0786	-1.4892	1.2009	0.1701	0.1216
Chile	CHL	15200028	15206286	1	-2.091	-0.7815	0.0226	0.1053	0.8779	0.4394	-0.787	-0.2995
Chile	CHL	15200028	15203535	1	-1.3614	-0.4136		0.4011	0.5702	-1.6678	-0.8686	0.1216
Chile	CHL	15200028	15200308	1	-1.2435
Chile	CHL	15200028	15203162	0	-1.0046	-1.1327	-0.7249	0.7113	0.055	1.0062	-0.2004	-0.5251
Chile	CHL	15200028	15206198	0	-1.6985	-0.0862	-0.5373	0.8598	0.3044	1.2364	1.2262	0.6663
Chile	CHL	15200028	15202821	0	-0.0785	-0.2662	0.0226	1.2836	0.4477	-1.2919	0.5755	-1.1252
Chile	CHL	15200028	15201599	0	-0.4663	-0.0862	0.0226	-0.0187	-0.3114	0.4394	0.5755	0.1216
Chile	CHL	15200028	15206996	1	-1.4233	-0.0862	-0.3802	0.3833	-0.6225	-1.2919	-0.2668	-0.4377
Chile	CHL	15200028	15206079	1	-0.2111	0.1997	0.0226	1.6003	0.0212	1.5079	-0.2852	-0.7496
Chile	CHL	15200028	15200109	1	-1.0209	-1.3452	0.0226	1.2836	-0.0408	0.9697	-0.8627	-2.5027
Chile	CHL	15200028	15200679	1	-0.102	-0.4314	-0.4806	-0.1635	-0.2096	0.4754	0.5755	-0.2503
Chile	CHL	15200028	15204289	1	0.7399	0.2718	-1.1412	0.3729	0.4214	0.5906	0.1693	-0.7496
Chile	CHL	15200028	15204829	1	-1.9528	0.3343	-0.8054	-0.2429	-1.8694	0.349	0.5755	-0.7887
Chile	CHL	15200028	15206748	1	-1.4928	-0.8452	0.5021	0.0236	-0.4047	0.5345	-0.2821	0.1216
Chile	CHL	15200028	15200345	1	-0.8652	-0.0862	-0.0154	0.2283	-0.0437	0.7469	0.5755	-0.2658
Chile	CHL	15200028	15202779	1	-1.4112	-0.0862	-0.4728	0.4887	-0.0408	1.0062	1.3918	0.1216
Chile	CHL	15200028	15200992	0	-1.6656	2.6352	1.9359	3.6039	4.8357	3.6292	2.4277	2.0955
Chile	CHL	15200028	15203921	0	-1.4695		-1.3627			1.0196
Chile	CHL	15200028	15200581	0	-1.8974	-2.9627	-1.1926	-1.6841	-3.7095	-1.6678	-2.1355	-2.5027
Chile	CHL	15200028	15204009	0	-0.8714	-0.0862	0.0226	1.2836	0.8779	-1.6678	0.5755	-0.2503
Chile	CHL	15200028	15202446	0	-0.1015	-0.0862	0.0226	1.2836	0.8302	1.5721	0.5755	0.1216
Chile	CHL	15200028	15207576	0	-0.2066	-0.7065	-0.6843	0.5628	-0.3067	0.5526	0.5755	0.7864
Chile	CHL	15200028	15202014	0	-1.1026	-0.2662	-0.5836	-1.7857	-1.3304	0.0562	-0.1026	0.1216
Chile	CHL	15200028	15202816	0	-0.6951	-0.0862	0.0226	0.8279	1.3573	-1.6678	2.4277	0.1216
Chile	CHL	15200028	15206958	1	-1.4888
Chile	CHL	15200028	15204004	1	-0.5287	-1.6127	0.0226	0.2767	-0.5389	0.345	0.2933	-0.6089
Chile	CHL	15200028	15203940	1	-1.1424	0.0502	-0.4806	-0.7048	-0.8245	-0.4128	0.3482	0.4777
Chile	CHL	15200028	15201473	1	-0.0725	-2.9627	-2.664	3.6039	1.392	1.4995	2.4277	-1.9616
Chile	CHL	15200029	15201767	1	-1.2608	0.3289	0.8116	0.0328	-0.0039	0.52	1.8077	-0.5912
Chile	CHL	15200029	15202598	1	-0.4263	-0.0862	-1.1926	-1.3102	-0.6878	-1.6678	-0.4948	-1.1252
Chile	CHL	15200029	15200431	1	-2.7107	-1.2318	-0.9285	-2.6893	-3.6296	0.3801	-0.2821	-1.2535
Chile	CHL	15200029	15207285	0	0.3455	0.468	0.4173	-0.0513	0.1681	0.7409	1.1171	1.1232
Chile	CHL	15200029	15203641	0	0.3079	-1.7245	-0.7699	1.0673	-1.3103	1.467	0.0183	-1.2139
Chile	CHL	15200029	15205329	0	-1.2473	-0.9399	-0.7638	0.5195	-0.5251	1.2531	0.1922	-1.1252
Chile	CHL	15200029	15203176	0	-1.5411	-0.0862	-0.227	-0.3111	0.7529	0.2332	0.5858	-0.9299
Chile	CHL	15200029	15206368	0	-1.2623	0.0467	0.0226	-0.5199	0.03	0.562	0.5755	0.1907
Chile	CHL	15200029	15202580	0	-2.6049	-0.4314	0.0226	-1.1286	-0.2396	-0.5309	0.3482	-0.5305
Chile	CHL	15200029	15204737	0	-1.0396	-0.103	0.6496	0.9197	0.9564	1.2808	0.9911	0.2465
Chile	CHL	15200029	15200233	1	-2.225	-0.4314	-0.691	-0.182	-0.3961	0.4786	-0.5832	-0.9299
Chile	CHL	15200029	15204889	1	-1.0418	-0.4203	0.0226	-0.4413	-0.4762	-0.2942	-0.6852	-0.2503
Chile	CHL	15200029	15201380	1	-1.1113	0.7763	0.1802	-0.1628	-0.3862	-0.5842	-0.2852	-0.5912
Chile	CHL	15200029	15202774	1	0.3712	-0.59	-0.8627	-0.2604	-0.1118	-0.4694	-1.9673	-1.7277
Chile	CHL	15200029	15200073	1	-2.0991	0.3875	-0.227	-0.5477	-0.6609	-0.219	-0.4948	-0.8333
Chile	CHL	15200029	15204873	1	-1.9126	0.3984	-0.829	-0.6531	-0.6585	-1.0529		-0.7496
Chile	CHL	15200029	15202915	1	0.1747	-0.0862	0.0226	0.7333	0.0229	0.1424	-0.6595	-0.6353
Chile	CHL	15200029	15200256	1	-1.3786	2.6352	0.4173	0.692	0.7493	0.8838	-0.8657	-0.1621
Chile	CHL	15200029	15203159	1	-1.5541	0.0634	-0.7638	-1.2512	-0.4794	-0.8768	-0.2821	-1.5679
Chile	CHL	15200029	15200852	1	-0.7295	-0.269	0.0226	-0.3893	-0.4288	0.28	-0.6599	-0.2274
Chile	CHL	15200029	15206192	1	-2.1437	-1.3858	-1.7622	-0.996	-2.0366	-0.4795	-2.1355	-2.5027
Chile	CHL	15200029	15207119	1	-0.3841	-0.2662	-0.6843	-0.171	-0.7854	-0.2532	-0.3912	-0.4607
Chile	CHL	15200029	15207354	1	-2.5637	2.6352	-0.6108	-0.9352	-0.4892	0.216	0.7679	-0.9299
Chile	CHL	15200029	15200284	1	-1.243	0.0467	-0.3802	-1.0563	-1.4222	-1.6678	0.5755	0.1216
Chile	CHL	15200029	15203058	1	-2.1163	-0.0862	0.0226	0.4615	0.4407	1.025	1.1417	0.1216
Chile	CHL	15200029	15201453	1	-1.2474	-0.5673	-0.711	-1.1482	-2.4029	-0.8849	-1.305	0.6905
Chile	CHL	15200029	15200236	0	-1.0187	0.0467	0.1386	-0.482	-0.3086	-1.6678	1.1171	-0.4607
Chile	CHL	15200029	15207257	0	-1.1198	-0.2624	1.0929	0.2179	-0.6791	-0.4795	0.9911	1.4234
Chile	CHL	15200029	15200491	0	-2.0064	1.127	1.9359	-1.0576	0.2672	0.3611	-0.5663	0.1152
Chile	CHL	15200029	15206478	0	0.5611	-0.4203	-0.227	0.0891	-0.5488	-0.219	-0.1727	0.1216
Chile	CHL	15200029	15206596	0	-1.8006	-1.1714	0.0226	-2.6893	-0.7433	-0.1057	-0.176	-0.6774
Chile	CHL	15200029	15203361	1	-1.4225	-0.0192	0.0226	0.0449	0.0321	-0.0275	0.5755	-0.2503
Chile	CHL	15200029	15202332	0
Chile	CHL	15200029	15201487	0	-0.4863	-0.2662	0.8877	0.6534	1.1086	0.344	0.1922	-0.222
Chile	CHL	15200030	15200897	0	-1.3434	0.5293	0.6496	-0.0102	0.168	0.7623	0.2671	0.388
Chile	CHL	15200031	15204960	1	-1.7998				-0.2712
Chile	CHL	15200031	15203432	0	-1.4701	0.9166	1.9359	-1.0168	-1.3871	-1.6678	2.4277	2.0955
Chile	CHL	15200031	15202208	1	-2.1363	-1.3177	-1.2321	-0.5122	-0.5785	0.3637	-2.1355	-0.942
Chile	CHL	15200031	15204315	1	-1.3903	0.4981	0.5347	-0.7656	0.4576	0.7182	0.0256	-0.5305
Chile	CHL	15200031	15202417	0	-2.0128
Chile	CHL	15200032	15204982	1	1.3745	-0.0862	0.0226	0.7113	4.8357	3.6292	0.5755	0.1216
Chile	CHL	15200032	15204872	1	-0.0102	1.7162	1.2899	-0.6447	-0.7325	0.2193	0.3142	2.0955
Chile	CHL	15200032	15200899	1	0.9035	0.1892	0.9726	-1.0161	-0.391	-0.5519	0.8038	0.5553
Chile	CHL	15200032	15202144	0	0.6275	1.1493	1.1381	1.6613	-3.7095	1.2142	1.2612	0.7627
Chile	CHL	15200032	15205785	0	1.001	2.6352	1.9359	-0.0124	0.6788	0.6046	1.3656	0.1216
Chile	CHL	15200032	15202593	0	1.388	0.1882	0.586	0.1036	-0.0842	0.4494	-0.6852	0.8567
Chile	CHL	15200032	15205605	0	1.6397				0.6481	1.3862	1.1417
Chile	CHL	15200032	15205510	0	1.1913	-0.0862	0.0226	0.1053	0.4659	0.4394	0.5755	0.1216
Chile	CHL	15200032	15204856	0	1.2195	-0.2662	1.1752	0.2886	-0.3388	0.5704	0.075	0.0876
Chile	CHL	15200032	15200482	1	1.0459	1.3403	0.917	-0.7064	-0.4883	-1.6678	-1.2871	-0.0604
Chile	CHL	15200032	15206112	1	1.193	2.6352	1.9359	-0.698	-0.004	-0.5032	0.5755	0.4725
Chile	CHL	15200032	15203725	1	1.2595	0.3875	-0.8554	-0.433	-0.4921	0.1746	-0.6885	0.2286
Chile	CHL	15200032	15207229	1	0.9967	0.2086	0.0226	0.1058	-0.4304	0.2207	2.4277	-0.1563
Chile	CHL	15200032	15201153	1	1.4692	0.1245	0.0226	-1.012	-0.7256	-0.5309	-0.3206	-0.4826
Chile	CHL	15200032	15201938	1	1.3854	2.6352	-1.1926	0.1053	0.5688	1.7197	-1.8324	2.0955
Chile	CHL	15200032	15206994	1	1.4729	-0.0862	-0.5907	-0.3066	-0.1325	0.4751	-0.1727	-1.0788
Chile	CHL	15200032	15204971	1	1.5261	-0.4314	-1.0611	-0.346	-0.7952	0.2488	-1.5588	-0.7496
Chile	CHL	15200032	15200791	1	0.0374	0.0502	-0.9406	-0.53	-0.6837	0.093	-0.4771	-0.7496
Chile	CHL	15200032	15200993	1	1.5543	2.6352	1.4967	-0.0498	0.4899	0.5878	-0.3733	0.0484
Chile	CHL	15200032	15207510	1	0.1117	2.6682	0.7739	0.6673	0.437	0.9092	2.4277	-0.1621
Chile	CHL	15200032	15201574	1	0.9526	0.1892	0.4173	0.6379	0.3523	0.8766	-0.1722	0.6314
Chile	CHL	15200032	15204852	1	1.6278	-0.4314	-0.8627	0.0798	0.0611	0.3622	-0.6852	-0.331
Chile	CHL	15200032	15200360	1	1.1928
Chile	CHL	15200032	15200461	1	1.0928
Chile	CHL	15200032	15204855	1	0.3531
Chile	CHL	15200032	15203642	0	0.8452	-0.4488	0.0226	0.277	0.04	0.5109	-0.0553	0.1216
Chile	CHL	15200032	15200918	0	1.3159			-0.2542	0.0822
Chile	CHL	15200032	15203550	0	1.1798
Chile	CHL	15200032	15202642	0	2.267	-0.2662	0.0226	0.7113	0.1981	1.4146	0.5755	2.0955
Chile	CHL	15200032	15205186	0	0.9896	-1.548	-1.7832	-0.2889	-0.9563	0.0585	-1.0992	-1.1866
Chile	CHL	15200032	15201590	0	0.9147	-0.0862	0.0226	0.909	0.3624	0.5772	0.5755	-0.5305
Chile	CHL	15200032	15203376	0	0.6523	-0.0862	0.0226	0.2551	0.0194	0.4396	0.5755	0.1216
Chile	CHL	15200032	15205169	0	1.2296	-0.3827	0.0226	1.1275	0.4989	1.3292	-0.3059	-0.5305
Chile	CHL	15200032	15206167	0	1.309	2.6352	1.9359	3.6039	0.8104	-1.6678	1.836	2.0955
Chile	CHL	15200032	15203803	0	0.7787	2.6352	1.9359	-0.057	0.6012	0.4394	2.4277	2.0955
Chile	CHL	15200032	15200748	0	-0.5271	-0.6019	0.0226	-0.1774	0.0573	-0.1567	0.8047	0.1216
Chile	CHL	15200032	15202261	0	1.0643	-0.0862	0.0226	1.2805	0.8779	1.5721	0.5755	0.1216
Chile	CHL	15200032	15202862	0	0.7467	0.468	-0.5544	-0.5782	-0.4303	0.0552	0.1693	-0.5305
Chile	CHL	15200032	15202875	1	0.8144	-0.0088	-1.3074	0.2941	-0.1657	0.1982	-2.1355	-1.3017
Chile	CHL	15200032	15202763	0	1.1393	1.7162	1.9359	-0.9731	1.0238	0.272	-1.5596	2.0955
Chile	CHL	15200033	15200020	1	-0.4439	-0.1167	1.2341	0.3405	0.5548	0.7462	0.3482	2.0955
Chile	CHL	15200033	15202588	1	-0.8799	0.1221	-1.7997	-0.6414	-0.6241	-0.7433	-1.7719	-1.4694
Chile	CHL	15200033	15204903	1	-0.4549	0.2607	-0.9607	-1.0068	-1.5689	-0.2854	-1.305	-1.7277
Chile	CHL	15200033	15207535	1	0.4326	-0.5994	0.1386	-0.0751	-0.6682	0.069	-1.2106	0.7435
Chile	CHL	15200033	15206877	1	-0.13	-0.4203		-0.1729	-0.6881	0.0165
Chile	CHL	15200033	15202041	1	-0.1059	-0.5743	-0.4806	-0.3742	-0.5896	-0.3205	-0.4771	-0.2503
Chile	CHL	15200033	15204509	1	-0.1455	-0.089	0.8961	0.5924	0.7761	-0.0131	-0.6852	-0.4607
Chile	CHL	15200033	15200956	1	-0.378	0.3101	1.0108	0.5247	0.1276	0.6535	0.7688	-0.1314
Chile	CHL	15200033	15202575	1	1.3083	-0.7971	1.9359	0.2955	0.1567	-0.2348	1.836	1.3566
Chile	CHL	15200033	15202624	1	-0.804	-1.5445	-1.675	-0.6531	-0.839	-1.0529	-1.1947	-1.9916
Chile	CHL	15200033	15206369	1	-0.2816	-0.59	0.1386	-0.0368	-0.2066	0.6952	0.1648	-0.4607
Chile	CHL	15200033	15205091	1	-0.4695	0.7789	0.4173	0.1342	0.2391	0.4734	-0.3912	-0.2503
Chile	CHL	15200033	15205166	1	-0.4901	-0.4314	0.0226	-0.3695	-0.9124	-0.0745	-0.6997	-0.7496
Chile	CHL	15200033	15201882	1	-1.0609	-0.7221	-0.3802	0.0181	-0.0979	-0.475	-0.309	-1.1252
Chile	CHL	15200033	15201875	1	0.5676	0.64	-0.227	-0.0726	-0.7657	0.1326	0.5755	0.1216
Chile	CHL	15200033	15205035	1	1.4631	-0.9464	0.0457	0.1319	-0.894	-0.2465	-0.6852	0.1216
Chile	CHL	15200033	15200634	1	0.5792	-0.7353	-1.3815	-0.0543	0.1757	-0.0745	-1.5848	-1.6557
Chile	CHL	15200033	15204202	1	0.3359	-0.8357	0.0226	-0.407	-0.1637	0.069	-0.6852	-0.7507
Chile	CHL	15200033	15202064	1	0.051	1.127	0.0226	0.0966	-0.0339	-0.568	-0.4948	-0.1563
Chile	CHL	15200033	15202094	1	0.6722	-0.7221	-0.227	-0.1738	-0.2807	0.3753	-0.5832	-0.4607
Chile	CHL	15200033	15207230	1	1.228	2.6352	1.9359	0.7133	0.8589	1.2022	2.4277	0.3158
Chile	CHL	15200033	15205679	1	1.0078	-0.2662	-0.3802	0.0304	0.3698	0.0331	-0.6852	0.0388
Chile	CHL	15200033	15200554	1	0.4463	-0.0862	0.0226	0.5101	0.0963	0.5077	-0.216	-0.1314
Chile	CHL	15200033	15207192	1	-0.1694	-0.4516	-1.7997	0.1114	-0.213	0.0449	-1.5848	-1.7277
Chile	CHL	15200033	15204172	1	0.7338	1.3697	1.9359	0.2498	0.6034	0.1642	-0.5355	2.0955
Chile	CHL	15200033	15205622	1	-0.1452	-0.4535	0.8038	0.0091	2.2198	0.3406	-0.5401	0.833
Chile	CHL	15200033	15205358	1	0.7756	1.7162	1.9359	0.7164	0.6571	0.4053	0.7017	-0.6353
Chile	CHL	15200033	15201248	1	0.7506	0.7825	1.4967	0.4464	0.7274	0.7842	-0.674	0.7095
Chile	CHL	15200033	15206883	1	0.4529	-0.0192	0.8038	-0.1429	-1.167	-0.6274	-1.5848	-0.1563
Chile	CHL	15200033	15204187	1	-1.4811	0.2516	-0.6843	0.3482	-0.24	0.0281	-0.3733	-1.1252
Chile	CHL	15200033	15201053	1	-0.5269	-0.2662	-0.8627	-0.513	-0.4411	-0.219	-0.2821	-0.3297
Chile	CHL	15200033	15206870	1	-0.0662	-0.891	0.3416	0.4775	0.7336	0.0211	0.3473	-0.1563
Chile	CHL	15200033	15204758	1	-0.3634	0.6464	0.4173	0.9355	0.3546	1.1797	1.1217	-0.1314
Chile	CHL	15200033	15203568	1	0.4251	2.6352	0.2092	0.1981	0.0285	0.1123	1.2302	-0.3549
Chile	CHL	15200033	15205820	1	0.8427	-0.1827	0.0226	0.736	0.1003	0.47	-0.1566	0.5759
Chile	CHL	15200033	15205792	1	1.0775	0.0502	-0.3048	-0.2599	0.4637	-0.1082	-0.787	-0.4607
Chile	CHL	15200033	15207509	1	0.2022	1.7671	1.9359	0.1971	0.1064	0.7261	-0.3004	0.1152
Chile	CHL	15200033	15205181	1	0.9163	0.1245	0.0226	0.2218	0.0452	-0.2964	-0.8483	-0.6774
Chile	CHL	15200034	15200663	0	0.0374	1.7671	0.4173	0.7721	0.8795	1.3892	1.309	0.4725
Chile	CHL	15200034	15203653	1	-1.0409	-0.181	-0.2943	-0.1476	-0.6389	-0.3164	-0.3004	-0.0604
Chile	CHL	15200035	15201484	1	-1.2001	1.3697	1.9359	0.2654	0.7482	0.4125	1.0267	0.1216
Chile	CHL	15200035	15205741	1	-2.0914	-1.2559	-0.691	-1.3754	-1.7052	-0.1082	-1.0602	-1.7277
Chile	CHL	15200035	15202783	1	1.0891	0.0692	1.9359	1.5341	1.8397	0.0509	1.3958	-0.0358
Chile	CHL	15200035	15201944	0	-0.0746	0.6464	0.1882	1.024	0.3995	0.4597	1.3428	0.4994
Chile	CHL	15200035	15206385	0	0.6244	2.6352	1.9359	0.8431	4.8357	0.6494	2.4277	2.0955
Chile	CHL	15200035	15206612	0	-0.2385	0.0502	0.766	-0.382	0.2098	0.2087	0.3473	0.4777
Chile	CHL	15200035	15203875	0	-1.2887	-0.9399	-0.4246	0.4865	0.0189	0.2144	-0.2852	0.1216
Chile	CHL	15200035	15200537	1	0.9567	-0.2662	0.0226	1.3162	0.9957	0.6632	0.5755	0.4777
Chile	CHL	15200035	15206590	1	-2.1883	0.7825	-0.6315	-0.1025	-0.627	-0.2781	0.1693	1.3566
Chile	CHL	15200035	15202701	1	-1.0778	0.7825	0.4173	-0.2112	-1.0902	-1.6678	-0.4948	0.2224
Chile	CHL	15200035	15204007	1	-0.6099	0.5293	1.2867	-0.3517	0.1664	-0.112	-0.0585	1.3857
Chile	CHL	15200035	15205495	1	-1.765	-1.0271	-0.4246	-0.2249	-0.5069	0.6252	-0.216	-0.8443
Chile	CHL	15200035	15202063	1	0.9367	0.5179	-0.9874	-0.0871	-1.0467	0.1487	-0.1026	-0.6959
Chile	CHL	15200035	15201173	1	-1.0241	-0.0219	0.1386	0.5068	0.2229	0.4602	-0.3553	-1.6909
Chile	CHL	15200035	15205842	1	-1.7003	0.3289	1.0108	0.0731	-0.8041	-0.0327	-0.5828	0.2546
Chile	CHL	15200035	15200374	1	0.4098	1.3403	1.4967	3.6039	2.0449	0.9697	1.4995	2.0955
Chile	CHL	15200035	15201909	1	0.3178	-0.0862	-0.227	1.2836	0.8664	-0.801	0.5755	0.1216
Chile	CHL	15200035	15201308	1	0.7261	0.7763	0.3461	0.699	0.2551	-0.0816	0.3482	-0.9101
Chile	CHL	15200035	15203399	1	-0.5441	1.3697	-0.3048	1.1562	0.5364	0.2154	0.1693	0.833
Chile	CHL	15200035	15206107	1	-0.7906	-0.0029	0.0226	0.1016	-0.0147	0.5838	-0.2821	-0.3086
Chile	CHL	15200035	15204083	1	0.4577	-0.1219	-0.3431	0.6979	-0.2574	0.6545	0.3482	-0.2503
Chile	CHL	15200035	15205271	0	-1.0765	-0.4203	-0.691	0.3475	-0.3463	0.3724	-0.0553	0.1216
Chile	CHL	15200035	15205108	0	-0.7092	2.6352	0.1386	1.1327	1.2647	0.9309	0.5755	-0.2503
Chile	CHL	15200035	15206900	0	-0.7888	1.7162	-0.3802	-0.375	-0.1075	-0.0816	2.4277	-0.4607
Chile	CHL	15200035	15201638	0	-1.5441	-0.269	-1.0611	-1.0129	-0.4378	-0.2858	-0.1972	-1.1405
Chile	CHL	15200035	15205804	0	0.1972	0.2465	1.4967	-0.3405	0.7062	0.5228	-0.4805	2.0955
Chile	CHL	15200035	15203053	0	-1.5256	0.3837	1.9359	1.4707	1.7279	-1.6678	1.4995	0.4504
Chile	CHL	15200035	15200768	0	-1.1686	-0.9443	0.0226	0.4275	-0.3333	0.5329	-1.5596	-0.3902
Chile	CHL	15200035	15205499	0	-1.4993	-0.1743	0.8877	1.2627	1.1359	1.024	0.6286	0.4725
Chile	CHL	15200035	15202136	0	-1.2609	0.5128	0.8571	0.729	0.1199	0.5734	-2.1355	0.2286
Chile	CHL	15200035	15205533	0	-0.1652	0.1125	0.3461	0.0851	-0.3371	-0.0816	-0.5652	0.7627
Chile	CHL	15200035	15206559	0	-1.1713	1.4003	1.4967	-0.1526	0.4553	0.2646	2.0386	1.0448
Chile	CHL	15200035	15201149	0	-1.3684	-0.2479	1.2899	-0.3705	-0.0327	-0.4223	0.5755	0.4504
Chile	CHL	15200035	15204327	0	-1.342	0.5976	0.4173	0.2255	0.6359	1.0062	0.075	-0.2503
Chile	CHL	15200035	15203258	0	-1.1287	-0.3305	0.8877	-0.1875	-0.4599	0.1012	-0.6232	-0.4607
Chile	CHL	15200035	15204223	0	-0.7905	0.9166	1.9359	-0.3989	-0.4767	0.0115	1.4152	2.0955
Chile	CHL	15200036	15206623	0	1.4358	0.3875	-1.0611	-0.3457	0.2174	0.1681	0.3473	-0.5912
Chile	CHL	15200036	15206151	0	-0.0013	-0.4203	-0.227	0.67	0.3761	0.2472	0.5755	0.1216
Chile	CHL	15200036	15201197	0	1.5071	-1.0744	0.0226	-0.6506	-0.6956	0.0794	-0.4771	-0.1563
Chile	CHL	15200036	15205891	1	0.2352	0.7821	0.0226	-0.3233	-0.0569	0.5117	-0.2852	-0.1563
Chile	CHL	15200036	15203057	1	0.2692	-0.4203	-0.6116	-0.0798	0.0164	0.3743	-1.0411	-0.8443
Chile	CHL	15200036	15200023	1	1.6702	1.7162	0.0226	0.9165	1.2045	1.2307	0.3482	-0.1563
Chile	CHL	15200036	15205908	1	1.1848	0.3326	-0.8826	-0.698	0.318	0.5475	-0.5832	-0.1563
Chile	CHL	15200036	15203968	1	1.4813	0.3875	-0.3048	-0.1651	0.1258	0.7	-0.6852	-0.4607
Chile	CHL	15200036	15204566	1	1.0562	0.2112	0.4173	0.4417	0.8546	0.9158	0.5755	-0.4607
Chile	CHL	15200036	15203076	1	1.1345	-0.7327	0.0226	0.161	-0.0631	0.3459	-0.6852	0.7864
Chile	CHL	15200036	15204524	1	0.0967	-0.0862	0.6825	0.7472	-0.18	0.8863	0.5755	-0.6959
Chile	CHL	15200036	15202715	1	0.9064	-0.0862	0.0226	-0.3614	-0.4334	0.6654	0.5755	0.1216
Chile	CHL	15200036	15206491	0	1.1536	-0.2479	1.9359	1.2958	4.8357	3.6292	2.4277	2.0955
Chile	CHL	15200036	15206819	0	0.4677	0.5119	-0.6041	-1.1498	-0.1518	0.3663	0.5755	1.3566
Chile	CHL	15200036	15207495	0	1.4136	-0.0862	0.0226	3.6039	1.5843	1.0427	0.5755	0.1216
Chile	CHL	15200036	15205717	0	0.8527	-0.4145	-0.691	0.9228	0.1446	1.1029	0.3415	-0.5251
Chile	CHL	15200036	15204719	0	1.7447	-0.2806	1.9359	-0.0306	0.0671	-0.2785	0.1693	1.1232
Chile	CHL	15200036	15206376	0	0.2993	2.6352	1.9359	3.6039	4.8357	1.5721	0.5755	0.1216
Chile	CHL	15200036	15203705	0	0.989	0.1395	0.0226	-0.9969	-0.2343	-0.0589	-1.0571	-0.4607
Chile	CHL	15200037	15203437	1	-0.9833	-0.4364	0.0226	-2.6005	-0.2159	-0.7793	-0.8738	-0.5251
Chile	CHL	15200037	15205288	1	-0.8547		1.9359			0.1178		2.0955
Chile	CHL	15200037	15200156	1	0.1125	-1.3452	0.0226	0.7113	-1.3284	1.0062	-0.6852	0.4777
Chile	CHL	15200037	15205056	1	-1.5578	0.5113	-0.5178	1.8477	0.5247	1.1474	2.0386	-0.1621
Chile	CHL	15200037	15203426	1	0.7298	-0.5847	-0.4641	0.667	-0.4382	0.8555	0.075	0.1216
Chile	CHL	15200037	15205864	0	0.1476	-1.3182	1.9359		-0.9107	0.5286	-1.0457	2.0955
Chile	CHL	15200037	15204433	0	-0.6212	-0.4174	-0.5836	0.7113	-0.0408	1.0062	0.1693	-0.2503
Chile	CHL	15200037	15202680	0	-1.8515	1.4003	0.8038	-0.5753	-0.3877	0.4558	-0.1727	0.2465
Chile	CHL	15200037	15201417	0	-0.5403						-2.1355	-2.5027
Chile	CHL	15200037	15207193	0	0.0886	0.9349	0.8425	0.3936	0.0812	0.6478	1.2067	1.515
Chile	CHL	15200037	15207618	1	-1.5476	-0.0246	1.4967	0.6485	-0.5899	0.1957	-0.7818	-1.3027
Chile	CHL	15200037	15207335	1	0.6756	-0.4136			1.1579	2.5872	0.5755	0.1216
Chile	CHL	15200037	15204995	1	-0.2788	-1.7305	-2.664	-0.6522	-1.1844	0.4541	-1.305	-2.5027
Chile	CHL	15200037	15206301	1	-0.7523	-0.1167	-0.227	1.1164	0.7542	0.7448	0.1701	-1.0344
Chile	CHL	15200037	15200352	1	-0.8982	-0.2662	-1.0611	-0.0768	-0.4417	0.5759	0.075	-0.7496
Chile	CHL	15200037	15202194	1	-0.7707	0.9454	-1.1075	-0.2518	-0.1436	0.372	-0.1154	0.557
Chile	CHL	15200037	15203085	1	-1.8016	-0.8264	0.0226	0.2915	-1.7511	0.6741	0.5755	-0.4607
Chile	CHL	15200037	15205229	1	-0.0778	-0.438	-1.5883	0.0968	-0.3621	-0.0327	-1.7719	-1.3017
Chile	CHL	15200037	15205376	1	-0.8332	-0.4203	-0.4728	0.8272	-0.4364	0.4394	0.1922	-0.959
Chile	CHL	15200037	15201242	1	0.6892	0.3326	-0.6843	0.4269	-0.1363	0.6413	-1.0753	-1.0788
Chile	CHL	15200037	15204317	1	-0.9584	-0.1889	-1.9313	-1.7857	-2.4298	0.0794	-2.1355	-2.5027
Chile	CHL	15200037	15201128	1	-0.6804	0.628	-0.227	0.6756	-1.3574	1.0062	0.0256	0.1216
Chile	CHL	15200037	15206043	0	0.691	-0.0356	0.8116	0.4115	-0.9806	0.3625	-2.1355	0.1216
Chile	CHL	15200037	15201571	0	0.2094	2.6682	-2.664	3.453	-0.1362	-1.6678	0.5755	2.0955
Chile	CHL	15200037	15201697	0	-0.1111	-0.0862	0.0226	0.1053	-0.1129	0.414	0.5755	0.1216
Chile	CHL	15200037	15200970	0	0.7075	0.0502	0.5347	0.9394	0.1157	1.0089	1.536	2.0955
Chile	CHL	15200037	15205919	0	0.6079	0.6636	0.4173	0.0195	0.3997	0.3581	0.9863	0.7627
Chile	CHL	15200037	15205084	0	-0.7001	0.5376	0.9192	1.7125	1.5427	2.0298	1.3958	1.0448
Chile	CHL	15200037	15205917	0	0.3648	2.6352	1.9359	0.7584	0.8988	0.7085	2.4277	2.0955
Chile	CHL	15200037	15202760	0	-0.6766	-0.2662	-0.5836	0.4658	-0.0476	0.6427	-0.0987	-0.5912
Chile	CHL	15200037	15203028	0	-0.2283	2.6352	1.9359	-0.028			2.4281	2.0955
Chile	CHL	15200037	15207817	0	0.4609	-1.3452	-1.1926	0.7113	-0.0804	0.4394	0.5755	0.1216
Chile	CHL	15200037	15203994	0	0.7328	-0.0862	-0.1627	-0.6129	-0.4058	0.0995	0.8038	2.0955
Chile	CHL	15200037	15201215	0	-0.198	2.6352	1.9359	-0.0865	2.9962	0.0909	2.4277	2.0955
Chile	CHL	15200037	15201924	0	-1.0373	0.3898	1.9359	-0.5564	0.1933	0.677	0.0405	-0.3856
Chile	CHL	15200037	15207434	0	-1.1588	-0.0862	-0.6843	-2.6893	0.2404	0.8119	0.5755	-0.4607
Chile	CHL	15200037	15207344	0	0.607	-0.3631	0.8801	-0.6878	0.1	-0.4384	-0.4175	2.0955
Chile	CHL	15200037	15206064	1	-1.1484	0.9454	-0.5887	-0.073	-1.0661	-0.0622	-0.3912	-1.1733
Chile	CHL	15200037	15202528	0	0.8851	0.6583	-0.2133	-0.4049	0.187	0.2572	0.5755	0.5505
Chile	CHL	15200038	15206779	0	0.0351	-1.3452	-1.1926	-0.1106	-0.6178	-1.6678	0.5755	-0.3297
Chile	CHL	15200038	15207634	0		-0.0862	0.0226	-0.3011	-0.3316	0.3132	-0.1566	0.1216
Chile	CHL	15200038	15206095	0	-1.7699				-0.5587
Chile	CHL	15200038	15200267	0	-1.8425	-1.0658	-0.227	0.7113	-0.2418	-0.2039
Chile	CHL	15200038	15204296	0	-2.0647	-0.9703	0.0226	-0.0147	-1.064	-0.0745		0.2205
Chile	CHL	15200038	15207705	0	-1.7682	-0.7221	0.0226	-0.8293	-0.755	-0.7847
Chile	CHL	15200038	15207630	0	-1.8333			-0.6099	-0.6347
Chile	CHL	15200038	15205767	0	-1.0174	1.7162	0.1453	0.4661	-0.1798	-0.6567	1.2075	-0.1621
Chile	CHL	15200038	15206409	0	-1.2526	1.3889	0.7162	-0.6916	-0.2489	0.0719	-0.3907	0.0876
Chile	CHL	15200038	15203207	1	-1.413			0.0419	-0.7754	0.5413
Chile	CHL	15200038	15202433	0	-1.7459	0.5042		-0.8301	0.3669	-1.6678
Chile	CHL	15200038	15204926	0	-1.5123	-0.5946	-0.7638	-0.7537	-0.2044	-0.2942	0.0256	-0.9299
Chile	CHL	15200038	15205117	0	-1.0397	-0.2597	0.0226	-0.6143	-0.0985	0.7572	-0.1727	-0.4607
Chile	CHL	15200038	15205496	0	-0.8074	0.1852	-0.4806	0.5343	0.6957	-0.0614	0.1648	0.1216
Chile	CHL	15200038	15203449	0	-1.08	0.9454	-0.4728	0.3703	-0.805	0.3546	0.075	-0.2503
Chile	CHL	15200038	15201674	0	-1.184	-0.0384	-0.3827	0.0212	0.1208	0.3689	0.5755	0.2546
Chile	CHL	15200038	15204418	0	0.2098	-0.0862	0.0226	1.1203	2.1104	1.5721	0.5755	-0.2726
Chile	CHL	15200038	15202858	0	-0.9887	-1.6814	-1.1926	-0.2097	-1.7302	0.0013	-1.5588	-1.4344
Chile	CHL	15200038	15203305	0	-1.0295	-0.0862	0.0226	-0.1065	0.3146	0.5089	0.5755	0.1216
Chile	CHL	15200038	15201352	0	0.0222	1.3403	0.4683	0.7113	0.2892	-1.6678	0.5755	0.0144
Chile	CHL	15200038	15206493	0	-0.3352	-0.0088	0.2942	-1.109	-1.007	-0.3239	0.9628	-0.4607
Chile	CHL	15200038	15202757	0	-1.2745	-0.8357	-1.3133	0.3352	-0.1089	0.117	-0.3206	-0.4607
Chile	CHL	15200038	15206849	0	-0.5008			-0.4394	0.7071	0.002
Chile	CHL	15200038	15204344	0	-0.3365	0.9526	0.0226	0.447	0.8779	1.0279	0.9628	-0.4607
Chile	CHL	15200038	15202012	0	-0.7688	0.6424	1.1657	0.1167	0.7284	0.1537	0.9203	1.515
Chile	CHL	15200038	15207134	0	-0.9904	2.6352	1.9359	3.6039	4.8357	3.6292	2.4277	2.0955
Chile	CHL	15200038	15201089	0	0.3787				0.6949
Chile	CHL	15200038	15206245	0	-1.1425	1.4003	-1.277	-0.5929	0.3552	-0.7847	0.8038	0.3899
Chile	CHL	15200038	15204796	0	-0.0773	1.3403	1.9359	1.2836	1.8662	1.4087	0.5755	0.6859
Chile	CHL	15200038	15205837	0	-0.746	-0.4454	0.7162	0.1847	0.2417	0.0741
Chile	CHL	15200038	15202386	0	-1.4933	-0.269	-0.9607	-0.5582	-1.2648	0.28		-1.3017
Chile	CHL	15200038	15202106	0	1.1596			0.3118	0.5695	0.8867
Chile	CHL	15200038	15203529	0	-0.8789	-0.7894	1.4967	-0.457	-0.9493	0.0167	-1.2624	-1.3017
Chile	CHL	15200038	15202291	1	0.1675	1.7671	1.4967	0.4047	1.4282	0.2887	0.1701	2.0955
Chile	CHL	15200038	15207445	0	-1.3304	-0.1759		-0.6092	-0.2873	0.1764	0.0221
Chile	CHL	15200038	15206335	0	-0.0993	-0.4314	-0.2827	0.2815	-0.1618	0.2981	0.075	-0.2503
Chile	CHL	15200038	15206591	0	-0.823	-0.4314	0.0226	0.9091	-0.1988	0.8934	0.3482	0.1216
Chile	CHL	15200038	15205092	0	-1.5006	0.7763	-0.1119	-2.6893	-1.1714	-1.6678	-2.1355	-2.5027
Chile	CHL	15200039	15202155	0	1.4905	0.9526	0.917	0.0373	-0.1898	0.2967	-1.1469	-0.3902
Chile	CHL	15200039	15202849	0	1.7183	0.9061	1.4967	-0.6531	-0.1608	-0.0327	0.3482	0.4994
Chile	CHL	15200039	15204832	0	1.4206	-0.7221	-0.227	0.5322	0.5485	0.6654	0.5755	0.4777
Chile	CHL	15200039	15200019	0	0.8803	-0.6727	-0.4806	0.742	0.0802	0.4391	1.8077	0.346
Chile	CHL	15200039	15204416	0	0.1629	-0.59	-0.3802	0.388	-0.4387	0.4055	0.5755	-0.7496
Chile	CHL	15200039	15206419	0	1.0063	0.7763	0.586	0.243	-1.2215	0.7835	0.8038	0.7864
Chile	CHL	15200039	15205101	0	1.714	2.6352	1.9359	-0.2748	0.1112	0.5261	0.3768	2.0955
Chile	CHL	15200039	15203201	0	0.2202	-0.2662	0.0226	0.7739	0.1876	1.063	0.5755	-0.4607
Chile	CHL	15200039	15202174	1	1.1182	-0.2662	-0.5907	0.2478	0.3514	0.2993	-0.1566	-0.2503
Chile	CHL	15200039	15200541	1	0.7357	2.6352	1.9359	0.617	0.0406	0.5208	0.0447	1.1232
Chile	CHL	15200039	15207587	1	1.3217	-0.2662	0.0226	0.3143	-0.0634	1.0245	-0.2852	-0.2503
Chile	CHL	15200039	15202482	1	1.1377	0.0666	0.0226	1.2836	0.6732	0.9308	0.3482	-1.1252
Chile	CHL	15200039	15203809	1	1.7804	0.64	1.9359	-0.0082	0.7947	0.1142	-0.4948	1.1232
Chile	CHL	15200039	15206495	1	0.9657	0.5091	0.5347	0.0903	-0.1981	0.5918	-0.1566	-0.2503
Chile	CHL	15200039	15205061	1	1.5273	0.792	0.8116	0.5584	-0.1478	0.4641	-0.0823	0.149
Chile	CHL	15200039	15202959	1	0.6298	0.4435	1.2341	0.4166	-0.2126	0.3689	0.8107	0.6559
Chile	CHL	15200039	15206173	1	3.0857	1.3889	1.1657	0.3433	0.6369	0.1357	-0.4801	-0.2503
Chile	CHL	15200039	15205549	1	0.657	-0.2005	-0.0587	-0.8286	-0.1357	0.3689	-1.305	0.839
Chile	CHL	15200039	15202910	1	2.1604	-2.1844	1.9359	1.3209	-0.0324	1.1095	0.8047	1.1232
Chile	CHL	15200039	15201189	1	2.0348	-0.269	-0.335	-0.4609	-0.5343	-0.0184	-0.2852	-0.6353
Chile	CHL	15200039	15205306	1	0.7769	0.6555	0.586	0.1647	1.0636	0.3402	0.1693	0.149
Chile	CHL	15200039	15201403	1	0.4706	-1.2524	-0.3802	0.1423	-0.5159	0.3551	-0.2821	-0.6353
Chile	CHL	15200039	15206705	0	0.6889	-0.2479	-0.227	0.3218	-0.025	0.4136	0.3482	0.2203
Chile	CHL	15200039	15202645	0	0.9414	2.6352	1.9359	0.7113	0.4757	1.0062	2.4277	2.0955
Chile	CHL	15200039	15205355	0	1.1065	1.3403	1.2867	0.7537	2.2837	0.5118	2.4277	2.0955
Chile	CHL	15200039	15201663	0	1.0215	-0.8994	0.7739	-0.4443	0.1629	0.0211	-0.6599	-1.044
Chile	CHL	15200039	15204591	0	1.0841	-0.0994	0.0226	-0.5071	0.5809	0.5374	0.5755	0.0876
Chile	CHL	15200039	15201379	0	1.2223	-1.511	-1.263	1.0355	-0.324	-0.0465	-2.1355	-0.942
Chile	CHL	15200039	15203022	0	1.0853	0.792	0.1386	0.1802	0.0734	0.605	0.5755	0.1216
Chile	CHL	15200040	15206680	1	-1.0341
Chile	CHL	15200040	15202170	1	-1.3877
Chile	CHL	15200040	15203357	1	-1.8283	0.3289	0.0226	-0.4521	1.0518	0.117	-0.1722	-0.2503
Chile	CHL	15200040	15200808	1	-0.4916	0.1434	-1.5248	0.8333	-0.0147	0.7678	0.2528	0.2307
Chile	CHL	15200040	15205929	0	1.2173				1.1706
Chile	CHL	15200040	15202953	0	-0.6741	0.8089	0.0394	1.3126	0.2464	0.6886	-0.7375	-0.8443
Chile	CHL	15200040	15201024	0	-1.4545			0.2506	0.1518	0.6573
Chile	CHL	15200040	15203729	0	-1.4862	-0.8932	-2.664	0.7113	-0.0245	0.0742	2.4277	-2.5027
Chile	CHL	15200040	15204497	1	-2.7263	-1.576	-0.227	-0.7361	-1.3047	-0.8849	-0.4948	0.1216
Chile	CHL	15200040	15203387	1	-0.5205	2.6352	-1.5553	-1.668	-0.5373	-0.7368	-2.1355	-0.945
Chile	CHL	15200040	15201698	1	-0.3464	1.3403	1.9359	0.7113	-0.0408	1.0062	-0.6852	0.6859
Chile	CHL	15200040	15201547	1	-2.3081
Chile	CHL	15200040	15204406	1	-1.0891	-0.4174	0.6407	0.6249	-0.0501	0.9207	0.5755	-0.2503
Chile	CHL	15200040	15201606	1	-0.4172	0.1997	1.9359	-0.3386	0.1398	-0.1195	-0.4948	0.1216
Chile	CHL	15200040	15207680	1	-0.9144	-0.9363	0.0226	-0.7397	-0.7397	0.2072	0.5755	-0.9104
Chile	CHL	15200040	15207049	1	-1.2131	2.6352	0.8877	-0.4481	-0.2822	1.3087	1.836	2.0955
Chile	CHL	15200040	15207232	1	-0.569	2.6352	1.9359	2.1337	1.0909	1.5721	2.4277	2.0955
Chile	CHL	15200040	15202015	0	0.6299	1.3403	1.4967	0.1531	0.5454	0.6802	1.836	1.2147
Chile	CHL	15200040	15202906	0	-1.2978		0.7739
Chile	CHL	15200040	15202994	0	-1.4168	-0.7221	-1.1926	-0.1431	-0.0024	0.5858	-0.6852	-1.1252
Chile	CHL	15200040	15205695	0	-0.8849	-0.0862	-0.8807	0.688	-1.0909	1.0245	0.0256	-0.7496
Chile	CHL	15200040	15203614	0	-1.4181	1.1493	-0.2498	-0.7198	-0.5414	0.073	-0.535	0.9097
Chile	CHL	15200040	15200557	0	0.3219	-0.4314	-0.227	0.2699	-0.5	-0.4128	0.5755	0.1216
Chile	CHL	15200040	15206316	0	0.2004	-0.5994	0.0226	0.3998	-0.0979	0.6165	0.1693	-0.5475
Chile	CHL	15200040	15200423	0	0.7956	-0.0862	0.0226	1.2836	0.5744	0.931	0.5755	0.1216
Chile	CHL	15200040	15201179	0	-0.4962	0.3326	-0.6587	-0.4593	0.2399	0.1495	-0.2857	1.2841
Chile	CHL	15200040	15203232	0	-1.0096	0.1125	-0.8225	-0.3108	0.2843	0.3578	-0.9057	-0.946
Chile	CHL	15200040	15205859	0	-0.4553	0.8079	-0.227	-0.2815	0.1512	-0.3033	-0.0987	-0.2503
Chile	CHL	15200040	15206204	0	0.0423	0.386	1.9359	0.1053	-1.3112	0.4484	2.4277	-0.0998
Chile	CHL	15200040	15201369	1	0.3349	-0.0862	-1.231	-0.3162	0.0185	-1.6678	0.075	0.2224
Chile	CHL	15200041	15201033	1	0.3484				-0.2245
Chile	CHL	15200041	15202663	1	-0.5235	0.2032	0.8116	-0.0309	-0.2048	0.4413	0.5755	-0.5305
Chile	CHL	15200041	15201559	1	0.7068	-0.0862	-0.2737	-0.4049	0.2637	0.1746	-0.1793	-0.3917
Chile	CHL	15200041	15205474	1	-0.891	1.7162	0.6847	-0.6977	0.1077	-0.0033	-1.2871	-0.4607
Chile	CHL	15200041	15204795	1	0.543	0.7763	0.7162	-0.0375	-0.7445	-0.4795
Chile	CHL	15200041	15205044	0	1.1249	0.0634	0.0226	0.0948	0.0787	0.6213	0.5755	-0.1563
Chile	CHL	15200041	15200866	0	0.8205	0.6606	1.9359	-0.4313	0.1524	0.5717	0.3199	2.0955
Chile	CHL	15200041	15206299	0	-0.2471	-0.817	-1.0217	0.8657	-0.2799	0.898	0.5755	-0.3811
Chile	CHL	15200041	15200007	0	1.3997	0.6478	0.5563	0.6456	1.0333	1.0487	1.8077	1.0177
Chile	CHL	15200041	15202107	1	-0.0242	-0.2662	0.0226	-0.6843	-0.6606	-0.2708	-0.1972	-0.6353
Chile	CHL	15200041	15203860	1	-0.4679	1.3403	1.9359	0.4554	1.5259	0.8963	1.802	-2.5027
Chile	CHL	15200041	15203410	1	0.3387	1.3403	1.9359	-0.4355	0.235	-0.475	0.0447	0.1216
Chile	CHL	15200041	15206309	1	1.1874	-0.59	0.0226	0.3845	0.2294	0.7843	-0.216	-0.1563
Chile	CHL	15200041	15203640	1	-1.1929
Chile	CHL	15200041	15205545	1	0.0664	1.3697	-0.9607	-0.0217	0.2841	0.3295	-0.0553	-0.3297
Chile	CHL	15200041	15201463	1	-1.1362	-0.1167	0.0226	-0.075	-0.0155	0.4573	-1.1693	-1.3017
Chile	CHL	15200041	15203048	1	0.4516	1.3697	0.0226	0.7524	1.6532	0.3872	-0.0823	0.1339
Chile	CHL	15200041	15206353	1	0.1427	0.3178	0.586	0.1665	0.8227	-0.2979	0.1693	-0.9299
Chile	CHL	15200041	15203315	1	-0.61	0.7763	0.4683	-0.6513	-0.1366	0.2512	-0.6595	-0.1563
Chile	CHL	15200041	15202641	1	-0.3687	-0.59	-0.227	0.0125	-0.0647	0.3099	-1.5848	-0.8443
Chile	CHL	15200041	15204432	1	-0.6469				0.2691
Chile	CHL	15200041	15203264	1	0.7285	-0.1058	-0.9607	-0.3507	0.5577	0.4541	-0.4948	-0.7496
Chile	CHL	15200041	15200420	1	1.1085	0.9166	1.9359	0.5269	1.89	-0.0745	2.4277	2.0955
Chile	CHL	15200041	15207552	1	1.2338	0.9275	-0.9285	-0.7437	4.8357	-0.1866	1.802	0.2546
Chile	CHL	15200041	15202354	1	-2.2667	0.9454	0.4173	-0.5749	0.6978	-0.4795	-0.4948	-0.4607
Chile	CHL	15200041	15205578	1	-0.0511	0.1276	0.0226	0.2395	-0.1202	0.5018	0.075	0.346
Chile	CHL	15200041	15204961	1	0.5749	0.5206	0.4036	0.443	-0.2993	0.5282	-0.6567	-0.9299
Chile	CHL	15200041	15206835	0	1.019	0.4594	1.9359	0.1266	0.099	-1.6678	1.2262	2.0955
Chile	CHL	15200041	15203281	0	0.3504	-0.4314	0.0226	-0.7048	-0.5456	-1.6678	-0.6852	0.1216
Chile	CHL	15200041	15204376	0	0.4583	-0.7958	1.4967	-0.2989	-0.9641	-0.2322	-0.8913	2.0955
Chile	CHL	15200041	15200940	0	1.0835	0.1245	0.0226	0.1908	0.666	0.3183	0.3482	1.0448
Chile	CHL	15200041	15205116	0	-0.4209	-0.2662	0.0226	-0.6478	-0.0948	-0.2224	-1.305	-1.3017
Chile	CHL	15200041	15206978	0	0.9053	1.3889	1.0433	-0.0979	0.7509	0.1756	-1.0753	0.7864
Chile	CHL	15200041	15205610	0	-0.0471	-0.0862	0.0226		0.8779	0.1097	0.5755
Chile	CHL	15200041	15205021	0	1.0601	-0.0862	-0.227	-0.3208	-0.1141	0.3446	0.9628	-0.5251
Chile	CHL	15200041	15205413	0	0.1871	0.64	0.0226	0.0299	-0.2359	-0.0879	0.075	-0.959
Chile	CHL	15200041	15200479	0	-0.1761	-0.8379	0.6407	-0.4006	-0.2781	0.1423	0.1648	1.1232
Chile	CHL	15200041	15201929	0	0.1009	0.5859	0.0226	0.791	0.3591	0.6732	1.1171	0.1216
Chile	CHL	15200041	15206182	0	-0.8422	0.6636	1.2867	-0.2172	-0.0633	-0.071	-0.6852	1.2147
Chile	CHL	15200042	15206867	0	-0.9342	-0.2479	0.0226	-2.6893	-3.7095	-1.6678	0.5755	-1.1252
Chile	CHL	15200042	15203579	0	0.9584	-1.2431	-0.7902	1.0954	0.6259	1.198	-0.2668	-0.946
Chile	CHL	15200042	15207432	0	-0.7808	2.6352	-0.2726	0.0834	-2.3997	3.6292	-0.615	-1.0537
Chile	CHL	15200042	15201066	0	-0.0741	-1.5419	-1.5438	0.2219	-0.2943	0.9393	-0.396	-1.207
Chile	CHL	15200042	15206743	0	-0.7384	-1.0619	-1.2186	0.6565	0.2845	0.7047	-0.5779	-0.3917
Chile	CHL	15200042	15203843	0	-1.4869	0.9454	0.2092	1.116	0.4363	1.8839	1.5037	0.388
Chile	CHL	15200043	15206280	1	0.3596	0.7763	0.0226	0.9978	0.8381	1.295	1.2262	0.4994
Chile	CHL	15200043	15200665	0	0.127	2.6352	1.9359	1.0384	1.7658	0.3965	2.4277	0.1216
Chile	CHL	15200043	15200090	0	0.1809				0.8779
Chile	CHL	15200043	15202939	0	-1.4916	-0.6553	-0.227	-0.2446	-2.0405	-0.8849	0.549	-1.8806
Chile	CHL	15200043	15207136	0	1.0365			1.5591	1.439
Chile	CHL	15200043	15201026	1	-0.7841				-0.1458
Chile	CHL	15200043	15203009	1	-1.6609	0.8046	0.8116	0.0132	-0.3612	0.8393
Chile	CHL	15200043	15201707	1	-0.2379	-1.1451	-0.227	-0.0786	-0.8688	0.3749	-0.7867	-1.1223
Chile	CHL	15200043	15204134	1	-1.8478			-0.2539	-0.7257	0.393
Chile	CHL	15200043	15200466	1	-0.6626	-0.0862	-1.0611	-0.9969	-0.1657	0.5951	-0.6852	-1.1252
Chile	CHL	15200043	15206119	1	-2.2511	0.2629	0.8116	0.4795	0.1819	1.1022	0.0444	1.1013
Chile	CHL	15200043	15203730	1	0.6453	-0.3631	-0.5759	0.4704	-0.6588	-0.1354	-1.1534	-0.6544
Chile	CHL	15200043	15204225	1	0.2526	-0.7353	-0.227	0.0031	-1.1316	0.1525	-0.8483	-1.1902
Chile	CHL	15200043	15206068	1	-0.0351	0.5746	1.2867	0.5378	0.1189	0.372	0.9863	0.0144
Chile	CHL	15200043	15203972	1	-2.1464	0.7763	-0.0413	-0.1528	-0.1248	-1.6678		-1.3718
Chile	CHL	15200043	15201829	1	-1.5966	0.2351	0.4173	0.2805	-0.8625	0.4456	0.3482	-1.1252
Chile	CHL	15200043	15206955	1	-2.1134	0.1316	0.9268	1.0154	0.0259	1.8735	-0.2427	0.4261
Chile	CHL	15200043	15201155	1	-0.4405	1.153	1.9359	0.3327	0.3005	0.7062	2.0386	2.0955
Chile	CHL	15200043	15206558	1	-0.835
Chile	CHL	15200043	15203467	1	0.1701
Chile	CHL	15200043	15204538	1	-0.1455	-1.0303	-0.6843	0.4215	-0.2504	0.4177	-0.3876	-0.409
Chile	CHL	15200043	15203896	1	0.2419
Chile	CHL	15200043	15205200	1	-1.1089	-0.2662	0.0226	-0.0566	0.0872	0.4306	0.0221	-0.2503
Chile	CHL	15200043	15207312	1	-0.8674	-0.2479	0.5347	0.2011	-0.0968	0.8817	1.231	0.1216
Chile	CHL	15200043	15205168	1	-1.2124	-0.9443	-0.8627	0.0283	-0.1403	0.3014	-0.2004	0.1152
Chile	CHL	15200043	15207275	1	-2.9037	-0.0192	-0.3803	-0.4814	-0.4306	0.3451	-0.1026	1.1232
Chile	CHL	15200043	15203827	0	-0.3397
Chile	CHL	15200043	15201975	0	0.9268	1.7162	1.1657	0.4847	0.7295	0.4466	1.5037	0.7627
Chile	CHL	15200043	15201439	0	-0.9376	0.9535	-0.0607	0.1165	0.367	0.0926	-0.2857	-0.1865
Chile	CHL	15200043	15203950	0	0.0381	-0.5743	0.0226	-0.2642	-0.656	0.1529	-0.2852	0.4777
Chile	CHL	15200043	15201322	0	-0.9207	-0.7221	0.0226	-0.0891	-0.2392	-1.6678	-0.6852	0.1216
Chile	CHL	15200043	15202836	0	-0.3856	0.0608	0.048	-2.6893	-0.319	0.7261	1.1171	1.1059
Chile	CHL	15200043	15200312	0	-2.1691	-0.2806	-0.1587	0.1556	-0.3734	0.2682	-1.5537	0.1216
Chile	CHL	15200043	15205552	0	1.0666	0.1852	-0.227	0.1472	0.8744	-0.1347	0.5755	0.1216
Chile	CHL	15200043	15206319	0	0.0071			1.4568	1.385
Chile	CHL	15200043	15206948	0	-1.4069	-0.0862	-1.4928	0.1053	-0.354	0.6225	1.5037	0.5385
Chile	CHL	15200043	15201912	0	1.0649	0.1852	1.0433	1.4911	2.2837	2.1708	1.5037	0.6314
Chile	CHL	15200043	15203013	0	-0.3798
Chile	CHL	15200043	15202238	0	-0.4354	0.2032	-0.227	-0.9285	-0.2083	0.1546	-0.3912	-0.4607
Chile	CHL	15200044	15205031	1	0.776				-0.8688
Chile	CHL	15200044	15203919	0
Chile	CHL	15200044	15205967	0	0.7982	0.7763	1.0433	-0.2651	-0.0854	-0.8849	0.0215	0.0122
Chile	CHL	15200044	15200348	0	0.0644	-0.0862	0.0226	0.2868	0.387	-0.1211	0.5755	0.1216
Chile	CHL	15200044	15202484	0	0.878	-0.2479	0.0226	0.3203	0.8673	0.2108	0.5755	0.1216
Chile	CHL	15200044	15203542	0	0.0229	0.4546	1.9359	0.1046	0.1395	0.5787	1.1417	0.388
Chile	CHL	15200044	15202926	1	0.9475	-0.2577	-0.711	0.2753	-0.3215	0.3053	-0.8627	-2.5027
Chile	CHL	15200044	15206578	1	1.3696	2.6352	0.4173	-0.5736	0.4214	0.0944	-2.1355	0.1959
Chile	CHL	15200044	15202991	1	2.3841	-0.6019	1.0433	-0.2599	0.0512	0.8243	0.775	-1.6487
Chile	CHL	15200044	15205860	1	1.3005	-0.5673	-0.6789	0.7113	-0.2591	1.4874	-2.1355	-2.5027
Chile	CHL	15200044	15202127	1	1.1801	-1.0672	-0.335	-0.1782	-0.6618	-0.0614	-0.4318	-0.3856
Chile	CHL	15200044	15206750	1	1.0435	2.6352	-0.2498	0.3613	0.2451	-0.5309	2.4277	-0.4811
Chile	CHL	15200044	15205142	1	0.8323	0.0502	-0.227	-0.2861	-0.1195	-0.1354	-0.4948	-0.4607
Chile	CHL	15200044	15203596	1	0.8062	0.3984	-1.2062	-0.284	-0.2035	0.0859	0.1693	-1.3017
Chile	CHL	15200044	15204428	0	1.2959	0.2554	-0.1587	0.7113	0.2401	0.6396	0.5755	-0.3902
Chile	CHL	15200044	15203675	0	1.4487	-0.59	-0.691	0.2316	-0.0863	0.2904	0.1693	2.0955
Chile	CHL	15200044	15202227	0	0.3321	0.6555	0.586	-0.2048	-0.135	-0.8849	-0.0553	1.0448
Chile	CHL	15200044	15207171	0	0.9612	2.6352	1.4967	-0.2236	0.225	0.3816	0.9194	2.0955
Chile	CHL	15200044	15202244	0	1.3809	1.3697	1.0955	-7.00E-04	0.4312	0.279	0.5755	0.6559
Chile	CHL	15200044	15201443	0	2.1265	1.1576	0.8348	0.272	0.5249	0.7405	-0.3733	-0.3856
Chile	CHL	15200044	15201739	0	0.6279	0.6866	0.6407	-0.354	-0.3659	0.1274	-0.176	-0.1314
Chile	CHL	15200044	15205573	0	1.8377	0.3898	1.4967	0.5877	0.4616	0.978	2.4277	1.1232
Chile	CHL	15200044	15205323	0	1.6259	-0.7968	1.9359	-0.2488	0.7153	-1.6678	1.1417	2.0955
Chile	CHL	15200044	15205245	0	0.952	0.7946	1.4967	-1.1025	0.7316	-0.5309	-0.3755	1.515
Chile	CHL	15200045	15201028	1	-1.4505	-0.59	0.0226	0.1426	-0.668	0.4452	0.5755	0.9444
Chile	CHL	15200045	15202001	1	-1.2326	-0.4314	-0.5034	-0.0946	-0.0344		0.3482	-2.5027
Chile	CHL	15200045	15200509	1	-1.4833	0.6684	1.9359	3.6039	-3.7095	3.6292	2.4277	-0.4042
Chile	CHL	15200045	15203405	1	-1.1878	-0.6493	-0.4728	1.2836	0.8779	0.362	0.5755	-0.4607
Chile	CHL	15200045	15201347	1	-1.2251	0.96	0.9268	0.5246	0.1358	-0.0162	1.802	0.9097
Chile	CHL	15200045	15204329	1	0.2514	-0.0862	-0.3802	0.1053	0.0273	-0.1092	0.5755	0.1216
Chile	CHL	15200045	15207528	1	-1.0323	0.5317	0.4173	-0.214	-0.3	-0.5842	1.8085	0.9642
Chile	CHL	15200045	15201348	1	-0.9946	-0.59	-0.3802	-0.0191	-0.5035	0.1151	-0.4801	-0.8198
Chile	CHL	15200045	15201986	1	-1.2946	-1.273	-0.9947	-0.5695	-0.3486	0.0404	-0.2852	-0.5874
Chile	CHL	15200045	15201143	1	-0.8064	0.7914	1.9359	0.9151	0.5963	-1.6678	-0.5001	0.8567
Chile	CHL	15200045	15202550	1	-2.0783	-0.1515	1.9359	-2.6893	-2.7657	-0.4318	-2.1355	-2.5027
Chile	CHL	15200045	15207408	1	-0.8106	-0.3531	0.0226	1.4256	0.31	2.4149	0.075	-0.5912
Chile	CHL	15200045	15203836	1	-0.0045	0.9275	1.1381	-0.2587	0.8845	0.3256	0.8038	0.833
Chile	CHL	15200045	15205258	1	0.2065	-0.5872	-0.335	-0.4256	-0.8954	0.1292	0.5755	-0.8198
Chile	CHL	15200045	15206854	1	-1.4561	-0.59	-0.9607	-0.8339	-1.4551	0.3	-0.4948	-0.7108
Chile	CHL	15200045	15207406	1	-1.7154	-0.2479	0.0226	0.9348	-0.1834	0.0886	0.0553	-0.9299
Chile	CHL	15200045	15202627	1	-0.7751	1.3697	-0.9285	0.2902	-0.2899	-0.1799	-0.216	-0.3549
Chile	CHL	15200045	15206366	1	-1.5704	1.7162	1.9359	-0.1844	-0.2565	0.4025	-2.1355	1.0383
Chile	CHL	15200045	15206523	1	-1.7396	-0.6019	-0.227	-0.445	-0.2646	0.2633	0.5755	-0.2503
Chile	CHL	15200045	15200249	1	-0.3203	1.1306	0.0226	0.1425	-0.0807	0.3026	0.8038	-0.9299
Chile	CHL	15200045	15203110	1	-1.1048	-1.5733	-1.3577	0.75	0.2599	1.1029	-1.5596	-0.7827
Chile	CHL	15200045	15203585	0	-0.1017	-0.2662	0.9726	-0.009	-0.1855	0.2853	0.5826	1.515
Chile	CHL	15200045	15200953	0	-0.0413	1.3697	-0.6315	0.1422	0.0428	0.4569	-0.216	-0.3345
Chile	CHL	15200045	15200190	0	1.0975	0.468	0.8116	0.6885	0.5296	0.406	1.3918	0.6905
Chile	CHL	15200045	15204067	0	0.3921	-0.4174	0.0226	0.1053	-0.9806	0.3551	0.5858	0.1216
Chile	CHL	15200045	15200976	0	-0.497	0.3729	0.0718	0.2637	-1.1427	0.2176	-0.1785	-0.8802
Chile	CHL	15200045	15201467	0	-0.4361	-0.0862	0.0226	1.1179	0.0567	1.5627	0.5755	0.1216
Chile	CHL	15200045	15206305	0	-0.7421	-0.269	-0.3048	0.5764	-0.1728	0.4943	0.6694	-0.6912
Chile	CHL	15200045	15204942	0	-1.0123	-0.5994	-0.4806	-0.0811	-0.3875	0.5234	0.5755	-0.1563
Chile	CHL	15200045	15201777	0	-0.2859	2.6352	1.9359	3.6039	-3.7095	3.6292	2.4277	2.0955
Chile	CHL	15200045	15206542	0	-1.5325	-0.847	-1.0611	0.0597	0.7904	0.0018	-1.266	-0.717
Chile	CHL	15200045	15207040	0	-0.721	-0.2662	-0.4728	0.4202	-0.2781	0.4239	-0.0553	-0.3297
Chile	CHL	15200045	15200148	0	-0.0399	0.3289	0.4173	-0.062	0.641	0.4217	0.5755	-0.7108
Chile	CHL	15200045	15200751	0	-1.5514			-0.192	-0.4707
Chile	CHL	15200045	15201810	0	-0.571	-0.4314	0.0226	-0.9969	0.1536	-0.2781	0.1693	0.1216
Chile	CHL	15200045	15205633	0	-1.0377	-1.1826	-0.7585	0.2686	-0.0135	0.3813	-0.2004	-0.5251
Chile	CHL	15200045	15204700	0	-1.2396	-0.2662	-0.691	0.0297	-0.8134	-0.219	-0.3733	-0.1563
Chile	CHL	15200045	15204070	0	-0.9236	-1.2135	-1.6468	1.0788	0.2986	0.6996	-0.1722	-1.2412
Chile	CHL	15200047	15206292	1	0.6249	0.7989	0.1386	-0.5826	0.4397	0.1957	-0.7899	-0.4607
Chile	CHL	15200047	15207454	1	1.0232	1.3697	0.4173	0.2471	0.5945	0.281	-0.2852	1.1232
Chile	CHL	15200047	15203744	0	0.9785	0.0666	-0.3802	-1.0059	-0.6676	-0.2306	-0.3912	-0.2503
Chile	CHL	15200047	15206254	1	1.1452	0.1852	1.1381	-0.4029	-0.549	0.0975	-0.2821	0.2546
Chile	CHL	15200047	15204221	1	1.2119	-0.1692	-0.7638	-0.7025	0.1991	0.5396	-0.5798	-0.1563
Chile	CHL	15200047	15202629	1	1.3673	-0.0862	-0.227	-0.3096	1.1224	0.3347	0.5755	0.1216
Chile	CHL	15200047	15200600	1	1.43	0.394	0.8178	0.5446	0.4461	0.633	-0.6481	2.0955
Chile	CHL	15200047	15202039	1	1.2712	-0.269	-0.5034	0.1458	-0.1578	0.447	-0.2821	-1.2688
Chile	CHL	15200047	15204438	1	1.1845	-0.0384	-0.227	0.2919	1.2997	0.5082	-2.1355	-0.8016
Chile	CHL	15200047	15204017	1	1.4876	0.3039	-0.5034	0.0736	-0.2577	0.7929	-0.5142	-0.5305
Chile	CHL	15200047	15207421	1	1.4812	-0.1167	-0.3827	0.0111	0.0018	0.2639	0.1701	-0.1314
Chile	CHL	15200047	15200819	1	1.3156	-0.1772	-0.5544	-1.6895	-1.3825	0.0975	-1.305	-1.0788
Chile	CHL	15200047	15204218	1	0.3792	1.1132	0.1386	-0.491	-0.4577	-1.6678	-1.2871	-0.5912
Chile	CHL	15200047	15200344	1	1.2764	-0.0278	0.8116	-0.1716	-0.4931	0.3119	-1.5596	-0.6353
Chile	CHL	15200047	15206704	1	1.2786	0.7763	-0.3802	-0.4972	-0.1095	-0.3205	-0.2821	-0.946
Chile	CHL	15200047	15206543	1	1.2546	-0.1167	-1.4242	0.2575	-0.0444	0.5354	-0.8516	-2.5027
Chile	CHL	15200047	15201579	1	1.8495	-0.9015	0.6496	-0.2909	-0.8584	0.6126	-1.0571	-0.4607
Chile	CHL	15200047	15205788	1	-0.0895	-0.59	-0.227	-0.8941	-0.6901	-0.9484	-0.6852	-0.1563
Chile	CHL	15200047	15205119	1	0.812	-0.0368	0.0226	0.0779	-0.5479	0.5715	-0.3876	-0.6924
Chile	CHL	15200047	15205611	1	1.8927	1.7671	1.2899	0.0287	0.5753	0.1982	-0.0551	0.7566
Chile	CHL	15200047	15201612	1	0.0796	0.3266	-0.829	0.0347	0.1751	0.325	-1.0722	-0.8802
Chile	CHL	15200047	15206129	0	1.0889	-0.2662	0.0226	0.1364	-0.0523	0.5015	0.0152	0.1216
Chile	CHL	15200047	15202288	0	0.9644	0.64	0.1386	0.27	-0.1596	0.3841	1.3465	0.8567
Chile	CHL	15200047	15205648	0	0.9977	-0.2924	1.9359	-0.0662	-0.2985	0.5051	0.7641	1.3857
Chile	CHL	15200047	15206081	0	1.2288	-0.7737	-1.0611	-2.6893	-0.7578	-0.1787	-0.2821	0.2286
Chile	CHL	15200047	15206137	0	0.4014	-0.2662	-0.3802	-0.5753	-0.2178	0.1529	0.1922	0.1216
Chile	CHL	15200047	15205384	0	1.2309	-0.4203	0.0226	-0.3463	-0.0738	0.1858	0.1693	-0.3297
Chile	CHL	15200047	15204886	0	1.4177	-0.7221	1.9359	-0.3246	0.3556	0.4242	1.4793	1.1232
Chile	CHL	15200047	15200583	0	1.1219	1.127	1.9359	0.4146	1.195	1.1497	1.3958	1.1232
Chile	CHL	15200047	15201933	0	1.1242	-1.2858	-1.5179	-1.7857	-1.2117	-0.212	-2.1355	-1.0169
Chile	CHL	15200047	15201956	0	1.3999	-0.6019	0.8348	0.2096	0.0427	0.1076	-0.1188	-0.1865
Chile	CHL	15200048	15204341	1	-0.66	-0.5133	-0.1587	0.6453	-0.0399	-1.6454	0.0256	-0.5251
Chile	CHL	15200048	15204475	1	-0.8235	-0.2479	-1.0611	0.0743	-0.1926	0.1774	-0.176	-2.5027
Chile	CHL	15200048	15201999	0	-0.2404	0.3875	0.4173	0.3071	0.8017	-0.0122	0.1922	0.1216
Chile	CHL	15200048	15203549	0	1.0233	-0.4314	-0.3802	-2.6893	-0.845	-0.2154	0.0553	-0.5251
Chile	CHL	15200048	15200613	0	0.6047	0.0502	1.0108	0.7113	-0.126	-0.5309	0.8038	-0.7496
Chile	CHL	15200048	15207506	1	0.3174	-0.3646	0.4306	0.6807	0.4714	0.2221	-0.0553	-0.0129
Chile	CHL	15200048	15205112	1	-0.5865	0.0789	-0.1744	-0.3635	-0.6903	-1.6678	0.0256	-1.1252
Chile	CHL	15200048	15203466	1	1.3733	-0.2479	-0.227	0.1921	-0.793	0.5701	-0.2821	-0.9943
Chile	CHL	15200048	15205054	1	1.1553	0.0789	-0.9607	-0.2662	-0.6471	0.2982	-0.4948	-1.158
Chile	CHL	15200048	15202419	1	0.6576	2.6352	0.7162	0.5605	0.7534	0.3289	1.8077	1.2841
Chile	CHL	15200048	15200135	1	0.2541	-1.3452	-1.9209	-0.1191	-1.87	-1.2919	0.3482	-2.5027
Chile	CHL	15200048	15203557	1	-0.6221	2.6352	1.1657	0.1053	0.7174	0.9923	-1.0753	2.0955
Chile	CHL	15200048	15206497	1	0.2921
Chile	CHL	15200048	15204922	1	-1.2872	0.96	-0.6315	-0.8672	-1.0299	-0.2306	-0.4801	-0.5461
Chile	CHL	15200048	15201309	1	1.4649	-0.0862	-0.4806	-0.4985	-0.8535	0.0281	0.3482	-0.4607
Chile	CHL	15200048	15205408	1	-0.8371	-0.983	-0.227	0.323	-0.3029	-0.8849	-0.4948	-1.2688
Chile	CHL	15200048	15201337	1	0.9157	1.1306	1.1381	0.4967	0.237	0.3021	-0.216	2.0955
Chile	CHL	15200048	15202898	1	1.2318	-0.7737	0.0226	0.3426	-0.0193	0.2488	0.3482	-0.1563
Chile	CHL	15200048	15200935	1	1.2588	-0.4343	0.0226	-0.5529	0.2897	0.3303	-0.4948	-0.6353
Chile	CHL	15200048	15203600	1	-0.1447	0.2607	0.0226	0.4341	0.0703	0.0813	-0.6852	-0.4607
Chile	CHL	15200048	15204760	1	-0.2794	0.64	1.2867	0.0101	-0.0881	-0.0589	-2.1355	-0.4607
Chile	CHL	15200048	15203063	1	0.8257	0.3898	-0.227	0.0456	0.0039	-0.1027	1.8085	1.515
Chile	CHL	15200048	15204184	1	-0.9872	-1.2575	-1.1592	-0.2708	-0.3235	-1.6678	-0.6852	-0.946
Chile	CHL	15200048	15206783	1	1.2065	-0.0862	-0.227	-0.0502	-0.3018	0.3189	-0.2852	0.1216
Chile	CHL	15200048	15202913	0	1.3003	0.3875	-0.3827	0.4003	0.0434	0.2853	-0.2821	-0.3297
Chile	CHL	15200048	15200322	0	-0.692	2.6352	0.3461	0.7113	0.5288	0.5375	0.7264	0.1216
Chile	CHL	15200048	15200765	0	1.269	0.1945	1.0433	0.1916	-0.334	-0.1027	0.9194	0.7627
Chile	CHL	15200048	15205243	0	1.1695	0.4435	1.0108	-0.0253	0.8261	-0.8849	0.8038	2.0955
Chile	CHL	15200048	15207683	0	0.512	-0.891	0.0226	-0.6539	-0.4151	-0.0589	0.1922	0.1216
Chile	CHL	15200048	15206220	0	-1.07	0.4511	-0.4806	-0.742	-0.3843	0.3251	0.0215	-0.1563
Chile	CHL	15200048	15206431	0	0.3726	-0.4314	0.0226	0.436	0.3743	0.9341	0.5755	0.1216
Chile	CHL	15200048	15207114	0	0.6315	0.1882	0.586	0.0244	0.0684	0.4008	-0.1026	-0.7496
Chile	CHL	15200048	15201429	0	1.3171	-0.9951	-0.227	-0.0388	-0.3981	-0.7847	-0.9057	-0.1563
Chile	CHL	15200048	15204037	0	1.0739	-0.7199	0.0226	0.7113	0.6166	1.5105	0.5755	-0.1563
Chile	CHL	15200048	15201868	0	0.9033	0.5317	1.9359	0.3523	1.1753	1.1589	1.1176	2.0955
Chile	CHL	15200048	15204723	0	-1.0273	-0.0862	1.4187	0.793	-0.5529	0.9288	-0.2852	0.1216
Chile	CHL	15200048	15200427	0	-0.4929	-0.1823	0.5563	0.4472	0.8184	0.8259	0.5755	-0.8049
Chile	CHL	15200048	15206017	0	-0.2912	-0.7221	0.0226	-1.0563	0.1001	-0.8849	-0.0857	0.1216
Chile	CHL	15200048	15201566	0	-0.6786	0.2621	0.8348	-0.7778	-0.5258	-0.0014	-0.2197	0.4504
Chile	CHL	15200048	15205465	0	1.4747	0.9349	0.1453	0.0824	0.0814	0.5206	-0.2821	0.7435
Chile	CHL	15200048	15200489	1	0.7533	-0.8011	-1.2321	0.7932	0.6104	0.5885	-1.305	-1.236
Chile	CHL	15200048	15203066	0	0.8418
Chile	CHL	15200049	15205396	1	0.1017	-0.59	-1.015	0.1045	-0.1264	-0.8768	-2.1355	-1.7277
Chile	CHL	15200049	15201796	1	1.3639	-0.4314	-0.227	-0.368	-0.6674	-0.4694	-0.8041	0.149
Chile	CHL	15200049	15205278	1	1.5537	-0.089	-0.5034	-0.1865	-1.1062	-0.2408	-0.6852	-0.4607
Chile	CHL	15200049	15207062	1	1.203	-1.4174	-1.6877	0.028	-0.4639	0.4816	-2.1355	-2.5027
Chile	CHL	15200049	15206986	1	1.5661	-0.983	0.0226	-0.1794	-0.125	0.069	-1.5848	0.833
Chile	CHL	15200049	15205933	1	0.9235	-0.59	0.0226	-0.3676	-0.3998	0.0117	-1.0571	-0.4607
Chile	CHL	15200049	15207258	1	1.0275	0.3875	0.0226	0.1403	-0.1382	-0.0816	-1.0571	-0.1563
Chile	CHL	15200049	15201812	1	1.4417	-0.0384	-0.711	-0.9827	-0.8364	-0.3205	-1.2835	-0.8802
Chile	CHL	15200049	15202918	1	1.717	-0.6593	0.0226	0.0147	0.0488	0.1157	-0.5573	1.515
Chile	CHL	15200049	15201111	0	0.9679	2.6352		-0.0217	-0.1268	-0.042
Chile	CHL	15200049	15201622	0	1.3907	1.3697	1.4967	0.4437	1.6313	0.4079	0.1693	1.3857
Chile	CHL	15200049	15200227	0	1.6949	1.4003	1.9359	-0.147	2.275	0.3633	2.4277	2.0955
Chile	CHL	15200049	15205899	0	1.3273	0.628	1.2899	0.0419	0.3894	0.2881	2.0386	1.0383
Chile	CHL	15200049	15205480	0	1.35	0.7763	1.4967	0.6291	0.268	1.1787	1.6331	1.1508
Chile	CHL	15200049	15206756	0	0.6072	1.031	1.1381	-0.3977	-0.1583	-0.0766	1.2568	2.0955
Chile	CHL	15200049	15200945	0	1.2539	0.3875	0.9726	0.5793	0.7882	0.4392	0.1648	1.515
Chile	CHL	15200049	15203178	0	1.5339	-0.3711	-0.335	-0.4012	-0.3811	0.2832	0.5684	1.0448
Chile	CHL	15200049	15201794	0	1.0329	0.0502	-0.4806	0.3198	0.4677	0.2719	-0.176	-0.4607
Chile	CHL	15200049	15200285	1	1.5862	-0.1058	-0.6097	-0.6286	-0.5479	-0.6274	0.1701	-0.6353
Chile	CHL	15200049	15207783	1	1.6043	-0.0148	-1.2891	-0.0897	-0.7733	0.5135	-0.8627	-2.5027
Chile	CHL	15200049	15200980	1	1.1698	-0.4343	0.0226	0.0961	-0.0697	0.2886	-0.1972	0.4994
Chile	CHL	15200049	15200711	1	1.5921	1.7162	1.4967	-0.1428	0.0998	-0.1899	0.1655	1.515
Chile	CHL	15200049	15201047	1	1.718	-0.8374	-0.9285	0.1909	-0.3607	0.2967	-1.5588	-1.0788
Chile	CHL	15200049	15207174	1	1.4053	0.6492	-0.0607	-0.3913	-1.1103	-1.0529	-0.8831	1.515
Chile	CHL	15200049	15203143	1	1.281	-0.2509	-0.227	-0.2822	-0.4938	0.2542	-1.2106	-0.3856
Chile	CHL	15200049	15203938	1	1.461	-0.1058	-0.9607	0.1427	-0.4842	0.0957	-1.305	-0.222
Chile	CHL	15200049	15202146	1	1.4662	-0.8892	-1.762	-0.3494	0.1628	-0.7847	-1.0906	-0.6912
Chile	CHL	15200049	15205147	1	1.33	0.6555	-0.8609	0.1209	-0.5146	0.0992	-2.1355	-1.9916
Chile	CHL	15200049	15202590	1	1.7273	-0.8489	-0.6097	-0.0756	-0.203	0.0018	-0.8012	-0.8802
Chile	CHL	15200049	15203291	0	1.7956	1.7671	-0.3048	0.4552	0.1071	-0.27	-1.2835	-1.0633
Chile	CHL	15200049	15200644	0	1.2441	-0.59	0.0226	-0.2443	-0.4183	0.2993	0.5755	-0.6774
Chile	CHL	15200049	15202436	0	1.4365	0.3464	0.3461	0.0564	0.2262	0.2022	-0.3763	-0.4607
Chile	CHL	15200049	15205751	0	1.4145	-0.6019	0.9726	-1.7857	0.4229	-0.1778	-0.0987	2.0955
Chile	CHL	15200049	15204210	0	1.3939	-0.2806	-0.335	0.0735	0.5856	0.7463	-1.0602	-0.2503
Chile	CHL	15200049	15207531	0	1.9115	0.9454	0.0226	0.5319	-0.0509	-0.6274	0.1922	-0.4607
Chile	CHL	15200049	15201728	0	1.2257	-0.2662	0.3461	-0.2975	0.2077	0.3973	-0.5832	-1.1252
Chile	CHL	15200049	15201182	0	1.3845	-0.6616	-0.4728	-0.1607	-0.4041	0.1531	-0.3763	-0.1563
Chile	CHL	15200049	15203354	0	2.0811	-0.9308	0.6839	0.7917	-0.2045	1.2142	-1.2835	-0.8947
Chile	CHL	15200049	15203425	0	1.106	0.5836	0.0226	0.3215	0.8404	0.7612	-0.5974	0.1216
Chile	CHL	15200049	15206415	0	1.5559	0.3875	1.9359	0.2178	0.9079	0.5473	-0.4771	1.3857
Chile	CHL	15200049	15204367	0	1.505	0.7062	-0.173	-0.6242	0.3603	-0.7847	1.802	0.2745
Chile	CHL	15200050	15205213	0	0.992	-0.0862	0.0226	0.7113	0.8779	1.597	-0.1727	0.1216
Chile	CHL	15200050	15202696	0	0.6462
Chile	CHL	15200050	15200667	0	1.6357	-0.7306	0.9726	-0.1241	-0.3966	0.5383	-0.176	2.0955
Chile	CHL	15200050	15205448	0	1.52			1.2836	1.6578
Chile	CHL	15200050	15202182	0	1.0752
Chile	CHL	15200050	15204825	1	1.7777	2.6352	-0.3324	0.552	0.7113	0.0781	0.5755	-0.3086
Chile	CHL	15200050	15202563	1	0.8859
Chile	CHL	15200050	15206118	1	0.1143
Chile	CHL	15200050	15203591	1	1.1659	-0.2806	1.2341	-0.1334	-0.5079	0.2814	-0.3876	-0.0358
Chile	CHL	15200050	15205290	0	1.1585	-0.0862	0.0226	0.8421	1.376	1.5721	0.5755	0.1216
Chile	CHL	15200050	15206025	1	0.1079	1.0919	1.1355	1.2167	1.6524	-1.6678	2.4277	-0.3274
Chile	CHL	15200050	15202896	1	1.1234	-1.0325	-1.3626	0.4434	-0.7816	0.5623	0.0215	-0.0625
Chile	CHL	15200050	15200094	1	0.2033	-0.0862	0.0226	1.0375	0.6348	1.6213	0.5755	0.1216
Chile	CHL	15200050	15204478	1	1.121	0.2032	-1.0611	-0.0606	0.1732	0.1963	-0.4948	-0.4607
Chile	CHL	15200050	15203127	1	0.7944	-0.6593	-0.227	-0.2371	-0.4447	-0.1414	-0.4948	-0.6353
Chile	CHL	15200050	15200144	1	-0.4706	-0.891	0.0226	-0.2022	-0.3991	-0.6567	0.0256	-0.1563
Chile	CHL	15200050	15206188	1	0.5553	-0.59	0.0226	-0.1436	-0.5092	0.4829	-1.305	0.1216
Chile	CHL	15200050	15205369	1	1.2805
Chile	CHL	15200050	15202278	1	1.3481	0.5042	0.3461	0.6391	0.715	1.195	-0.2637	0.1216
Chile	CHL	15200050	15203500	0	0.7603	0.3961	-0.8627	0.5065	-0.0394	0.5986	1.2568	-1.3639
Chile	CHL	15200050	15204147	0	1.2913	-2.1099	-2.0371	-0.4445	-1.4417	-0.0991	-1.5588	-0.5912
Chile	CHL	15200050	15205386	1	0.2827			0.4455	0.6426
Chile	CHL	15200050	15206662	0	1.1425	-0.8264	-0.6446	0.4988	0.619		-0.0651
Chile	CHL	15200050	15200393	0	0.7977	0.4495	1.0433	0.5867	-0.3648	0.6823	2.4277	1.1232
Chile	CHL	15200050	15202722	1	1.3553				-0.4005
Chile	CHL	15200050	15207467	0	0.9461	-0.4314	-0.5034	0.7575	-0.693	0.7443	-0.2821	-1.113
Chile	CHL	15200050	15207712	0	0.5241	1.1352	-0.2614	0.2217	-0.088	0.1929	0.5409	-0.092
Chile	CHL	15200050	15200128	1	0.4825	1.3697	0.4173	0.1389	1.1282	-0.1587	0.3482	0.4994
Chile	CHL	15200050	15200310	0
Chile	CHL	15200050	15202428	0	1.1193	0.4546	-0.7638	0.166	0.0845	0.5117	0.3482	2.0955
Chile	CHL	15200050	15206679	0	0.5001	-0.59	-0.8873	-0.0334	-0.7747	0.5471	-0.6599	-0.4607
Chile	CHL	15200050	15200041	0	1.3716	-1.0197	0.0226	0.1053	-0.9194	0.4394	0.5755	-0.8947
Chile	CHL	15200050	15203355	0	0.4622	-0.5706	0.0226	-1.5147	0.5612	-0.3205	0.5755	-0.1563
Chile	CHL	15200050	15200490	0	0.9741
Chile	CHL	15200050	15201244	1	0.3867	2.6352	1.4967	0.3218	0.462	0.6193	0.0215	2.0955
Chile	CHL	15200050	15205660	1	1.3493	-0.8398	-0.7638	-0.2257	0.052	0.4973	0.1701	-0.7496
Chile	CHL	15200050	15205716	1	1.4659	-0.59	0.0226	0.1471	0.5566	-0.9484	-0.0766	-0.4607
Chile	CHL	15200050	15203280	0	0.3089	-1.3452	0.0226	0.7663	-0.1423	-0.8285	0.5755	0.1216
Chile	CHL	15200051	15201920	0	-1.141	-0.0862	0.0226	-2.6893	-1.2435	0.4394	0.5755	0.1216
Chile	CHL	15200051	15203929	0	-0.1149	0.6464	1.2341	0.2773	-0.1517	0.2267	1.1417	-0.6959
Chile	CHL	15200052	15204111	1	1.2807	-0.9334	-1.0935	-0.7659	-0.3779	-0.1211	-1.5848	-0.7496
Chile	CHL	15200052	15203436	0	1.4509	-0.5211	-1.2891	0.4655	-0.2576	0.1028	-2.1355	-1.2688
Chile	CHL	15200052	15207158	0	1.9336	0.0308	0.0226	1.02	0.0341	0.5561	-0.0987	0.6314
Chile	CHL	15200052	15203987	0	1.3641	2.6352	1.9359	0.6964	0.9453	1.3652	2.4277	2.0955
Chile	CHL	15200052	15200049	0	1.148	2.6352	0.0226	0.1695	-0.5771	-1.6678	-0.4978	-0.946
Chile	CHL	15200052	15203147	0	1.5072	0.2607	-0.227	-1.668	-0.1502	-0.1348	-0.2821	0.1216
Chile	CHL	15200052	15207804	1	1.5366	0.7763	0.586	0.2178	-0.7046	0.2521	-0.6595	-0.1621
Chile	CHL	15200052	15206548	1	1.2253	1.3364	1.0433	0.4567	0.2125	0.3	0.775	2.0955
Chile	CHL	15200052	15205985	1	0.9098	-0.2062	-0.227	0.0511	-0.4337	0.4626	-0.0761	1.4234
Chile	CHL	15200052	15202506	1	1.2644	0.3875	0.4173	0.081	0.1345	-0.0558	-0.2852	-0.1314
Chile	CHL	15200052	15201578	1	1.5643	-0.1827	-0.1119	0.1541	-0.3092	0.354	-0.2821	0.2224
Chile	CHL	15200052	15200226	1	0.813	-0.1827	-0.335	-0.2083	-0.3162	0.1529	-0.6852	-0.6959
Chile	CHL	15200052	15207425	1	1.4509	0.9986	0.7825	0.2523	-0.2979	0.4091	0.9203	2.0955
Chile	CHL	15200052	15204946	1	1.9171	0.6555	-1.2062	0.3411	0.2439	0.2987	-1.5848	-1.1395
Chile	CHL	15200052	15201751	1	0.8313	0.6583	-0.5829	0.3067	-0.2504	0.47	-0.5573	-0.6195
Chile	CHL	15200052	15206159	1	1.4078	-0.4343	0.0226	-0.1473	-0.4301	0.2521	-0.9936	-0.2503
Chile	CHL	15200052	15200719	1	1.1124	0.3239	-0.9084	0.0588	0.3535	-0.2578	-1.1534	-1.0788
Chile	CHL	15200052	15200764	1	0.6651	-0.9334	-1.5812	-0.1247	-1.278	-0.1778	-1.305	-1.4694
Chile	CHL	15200052	15201774	1	1.3509	0.64	1.036	-0.604	0.1766	-1.6678	-0.3876	1.1232
Chile	CHL	15200052	15206045	1	1.7047	0.0789	0.3461	0.2973	-0.0102	-0.3646	-0.3912	-0.6353
Chile	CHL	15200052	15207496	0	1.076	-0.0862	0.0226	1.0255	-0.4566	0.6935	0.5755	0.1216
Chile	CHL	15200052	15207560	0	0.8599	-0.1827	0.4173	-0.1066	-0.4754	0.0803	-1.4214	0.2224
Chile	CHL	15200052	15202753	0	1.1185	0.7989	0.0226	0.6371	0.4894	0.2993	0.9863	0.1216
Chile	CHL	15200052	15204043	0	1.3304	0.6478	1.9359	0.22	1.1058	0.2488	-0.1599	2.0955
Chile	CHL	15200052	15206637	0	-0.0586	0.3875	0.8571	-0.0318	-0.0893	0.087	-1.0457	1.2147
Chile	CHL	15200052	15202134	0	1.4714	1.1493	1.9359	0.5118	0.512	0.7679	1.802	2.0955
Chile	CHL	15200052	15200069	0	1.5838	-0.2662	-0.227	-0.1036	-0.2348	0.0561	1.2607	-0.2503
Chile	CHL	15200052	15202411	0	1.339	0.6492	0.7162	0.6517	0.8347	0.5116	0.5375	-0.8802
Chile	CHL	15200052	15203102	0	1.6401	-0.9814	0.0226	0.7454	0.3247	0.4394	0.5755	0.1216
Chile	CHL	15200052	15206571	0	1.0714	0.0502	1.4967	0.0429	-0.3032	-0.1216	-0.532	0.6314
Chile	CHL	15200052	15206592	0	-0.7653	-0.1106	0.1386	-0.3627	-0.4494	-0.8768	-0.6852	-1.0169
Chile	CHL	15200052	15207038	0	1.8304	0.64	0.3461	0.1236	-0.2139	0.3883	-0.0726	-0.7351
Chile	CHL	15200052	15207238	0	1.0431	-0.8977	1.2341	-0.4475	0.1629	-1.6678	0.0366	2.0955
Chile	CHL	15200052	15205720	0	0.9834	0.3289	0.0226	0.1053	-0.0408	0.4394	0.5755	-0.4607
Chile	CHL	15200052	15205948	0	1.5337	0.3289	0.0226	-0.1656	-0.2981	0.3301	-0.5832	-0.1563
Chile	CHL	15200052	15202600	0	0.6023	0.9166	0.9192	-0.0743	0.0282	-0.3205	1.4752	-0.3902
Chile	CHL	15200052	15204615	0	1.8464	-0.8324	-0.7902	0.2607	-0.9175	-0.7433	-2.1355	-1.7277
Chile	CHL	15200052	15204757	0	1.0752	2.6352	0.586	-0.001	-0.2577	0.5154	0.9296	0.9642
Chile	CHL	15200053	15200988	1	-1.4954	-0.2479	-0.6863	1.0613	0.2983	0.8852	0.5755	0.1216
Chile	CHL	15200053	15206197	1	-2.2437	-0.5874	0.0226	-0.1834	0.1257	-0.0152	-0.6658	-0.8936
Chile	CHL	15200053	15200630	1	-0.9166	0.4953	1.9359	3.6039	0.0404	-0.5569	0.5755	0.1216
Chile	CHL	15200053	15203198	0	-1.844	-1.5808	-1.1545	-0.4799	-1.2665	-0.3378	-1.1908	-1.3639
Chile	CHL	15200053	15203153	0	-1.0632	-0.5874	0.0226	-1.6821	-1.1647	-0.4128	0.5755	-0.5305
Chile	CHL	15200053	15207264	0	-2.0187	-0.2624	-0.9807	-0.0118	-0.5439	0.1817	-0.7674	-0.5725
Chile	CHL	15200053	15206250	1	-2.0017	2.6352	0.8116	-0.8203	-0.0397	0.0394	-0.5172	0.4725
Chile	CHL	15200053	15205409	1	-0.4756	2.6352	1.9359	1.4575	1.203	1.8802	2.4277	1.3857
Chile	CHL	15200053	15202158	1	-1.8772	-0.2662	-0.3802	-0.4075	-1.1125	0.2176	0.075	-0.7887
Chile	CHL	15200053	15202439	1	-1.8653	-0.0862	-0.4728	0.0267	-0.3543	0.364	0.0221	0.1216
Chile	CHL	15200053	15207268	1	-0.9521	0.5179	0.0226	0.7141	-0.3219	-0.2781	0.5755	0.1216
Chile	CHL	15200053	15203649	1	-2.5289	0.96	0.9268	-1.4102	-1.0767	-0.4223	0.0553	0.2546
Chile	CHL	15200053	15200242	0	-0.9821	-2.4131	-0.8754	0.5859	0.6214	0.7115	-0.2333	-1.2688
Chile	CHL	15200053	15204261	0	-2.1495	-0.2662	-0.227	-0.1456	-1.125	0.4697	0.5755	0.1216
Chile	CHL	15200053	15206476	0	-2.0925	1.3403	1.1752	0.2535	-0.5231	0.3984	0.5755	1.2841
Chile	CHL	15200053	15204348	0	-0.2597	0.0566	-0.691	-0.5699	-0.1785	-0.0745	-0.4948	0.1216
Chile	CHL	15200053	15204133	0	-2.7747	-0.269	-0.3802	-2.6893	-1.5095	-0.1787	-0.3912	-0.7496
Chile	CHL	15200053	15206115	1	-1.099	-0.1077	-1.2812	-0.8613	-0.3886	0.1874	0.1693	-0.8443
Chile	CHL	15200054	15205483	1	-0.069	2.6352	1.9359	-0.0455	-0.5327	0.565	0.1701	-0.945
Chile	CHL	15200054	15202153	1	-0.0303	0.1427	-0.3802	0.4846	-0.3724	1.0262		-0.1563
Chile	CHL	15200054	15200221	1	0.2239	0.96	0.0226	0.239	0.0913	-0.0129	-0.6852	-0.1563
Chile	CHL	15200054	15205458	1	0.0155	-0.59	-0.3802	9.00E-04	-0.7378	-0.219
Chile	CHL	15200054	15203272	1	1.3899	-1.0674	1.1657	0.4318	-0.6727	-0.1694	-0.309	-0.5093
Chile	CHL	15200054	15204894	0	0.657	-0.0862	0.0226	1.2836	0.716	1.1974	0.5755	-1.113
Chile	CHL	15200054	15206056	0	0.7185	-2.9627	0.4173			-0.2825	0.5755	-2.5027
Chile	CHL	15200054	15207318	0	0.8622	-0.0862	0.0226	0.4352	0.5021	-0.9484	0.5755	0.1216
Chile	CHL	15200054	15200384	1	0.8014	1.1132	-0.8627	0.3182	-0.0463	0.6982	1.1417	-0.2503
Chile	CHL	15200054	15200051	1	1.3278	-0.0251	-0.227	0.4192	0.8779	-0.0184	0.3482	0.1216
Chile	CHL	15200054	15205701	1	-1.4645	2.6352	-0.408	1.0209	0.7137	1.013	1.0897	-0.5912
Chile	CHL	15200054	15202321	1	0.3186	-0.2662	0.4173	0.3218	0.0334	0.2206		0.1216
Chile	CHL	15200054	15207718	1	0.9825	-0.0192	1.1752	0.2511	-0.1985	0.0596	0.5755	1.515
Chile	CHL	15200054	15205264	1	0.5959	-0.2662	-0.227	0.2844	-1.2132	-0.2154	-0.5832	-0.9104
Chile	CHL	15200054	15204940	1	-0.0417	0.7156	0.7162	0.1746	1.1076	0.2724	0.8038	-0.1563
Chile	CHL	15200054	15207337	1	-0.3156	0.468	0.7162	0.3592	0.5144	0.5129	1.2798	1.0448
Chile	CHL	15200054	15201635	1	-0.3898	-0.0862	-0.3802	-1.3089	0.0307	0.093	-0.2821	-0.4607
Chile	CHL	15200054	15205222	1	1.6558	-0.4203	0.0226	0.2414	-0.2262	0.3402	-0.5974	-0.1566
Chile	CHL	15200054	15202272	1	-0.4026
Chile	CHL	15200054	15201835	1	0.9141	1.7162	0.586	0.8337	1.0249	0.7575	-0.1193	-0.959
Chile	CHL	15200054	15204809	1	0.0212	0.957	0.9247	0.4882	0.8036	1.2351	-0.3714	0.0388
Chile	CHL	15200054	15205077	1	0.8587	0.3326	0.0226	0.2417	-0.3808	0.3786	0.0221	0.1216
Chile	CHL	15200054	15200239	1	1.2224	-0.2662	0.0226	-0.5706	-0.437	0.069	-0.7838	-0.1563
Chile	CHL	15200054	15201444	1	1.0451	-0.7221	0.0226	0.0072	0.1907	0.1532	-0.6852	0.1216
Chile	CHL	15200054	15206627	0	-0.4642	-0.0176	0.4173	-0.0599	-0.0359	0.0801	-0.1727	0.4504
Chile	CHL	15200054	15200468	0	1.2083	1.3889	1.9359	0.7574	1.1158	1.4697	0.0951	1.515
Chile	CHL	15200054	15207481	1	0.3366	0.9454	-0.0951	0.0252	0.3024	-0.6274	-0.3912	-0.2503
Chile	CHL	15200054	15207180	0	0.3309	0.7608	1.4967	0.0461	0.2118	-0.8849	0.5755	0.4994
Chile	CHL	15200054	15202592	0	-0.6059
Chile	CHL	15200054	15205193	0	-0.4829	-0.0862		0.1053	-0.9291	0.6445	0.0154	0.1216
Chile	CHL	15200054	15206615	0	-0.3817			-0.5724	-0.124	-0.1795
Chile	CHL	15200054	15207118	0	-0.0752	1.3939	1.0433	0.902	1.9262	0.513	0.5755	2.0955
Chile	CHL	15200055	15203794	1	-0.6215	0.5042	-0.6843	0.4525	0.2052	0.439	0.1648	-0.2201
Chile	CHL	15200055	15206176	1	1.0429	0.6348	-0.4806	-0.1593	-0.179	-0.1832	-0.1193	-0.9101
Chile	CHL	15200055	15201684	0	-0.5316	-0.7221	-0.3802	-0.1211	-0.0139	0.2257	-0.787	-0.1563
Chile	CHL	15200055	15202375	0	-0.1024	0.6464	0.0226	0.8827	0.5955	0.8149	0.5755	0.1216
Chile	CHL	15200055	15202571	0	0.2591	-0.4314	0.4317	-0.2848	-0.5351	0.2069		0.1216
Chile	CHL	15200055	15200356	0	1.0386	-0.0933	-0.227	0.2644	-0.6618	0.5346	0.5755	-0.1563
Chile	CHL	15200055	15202798	0	0.8017		1.9359		3.0887	1.1047	0.9579	0.4104
Chile	CHL	15200055	15205541	1	0.3171	-0.4203	0.0226	-0.4687	0.4124	-0.6274	-0.0551	0.1216
Chile	CHL	15200055	15200654	1	-0.5382	-1.4456	-1.2891	-0.4642	-1.0952	-0.5309	-0.4288	-0.4914
Chile	CHL	15200055	15207656	1	-1.0315	0.284	0.4173	0.1937	-0.5443	-0.0033	-0.1021	-1.4837
Chile	CHL	15200055	15206502	1	-2.0707	-0.7221	-1.0611	-0.1262	-0.5881	0.2621	-0.4948	-1.1252
Chile	CHL	15200055	15204912	1	0.8076	0.6555	-0.3827	-0.0824	0.7239	-0.8181	-0.0823	-1.1811
Chile	CHL	15200055	15207699	1	0.4357	2.6352	1.9359	0.2958	-0.2451	-0.4427	2.0386	2.0955
Chile	CHL	15200055	15207235	0	1.2658	-0.0862	0.0226	-0.0244	0.3875	-0.1567	0.5755	0.1216
Chile	CHL	15200055	15207590	0	0.7295	-0.2806	1.9359	0.6923	0.9487	0.321	0.8886	2.0955
Chile	CHL	15200055	15207253	0	-0.1505	0.8149	0.6755	-1.6455	-2.4829	-0.3551	1.2568	0.1216
Chile	CHL	15200055	15206525	0	0.4434	1.1576	0.4173	0.3124	0.3439	0.5352	0.8038	0.839
Chile	CHL	15200055	15204195	0	0.9285	1.1352	1.9359	0.4361	0.6389	0.7547	2.4277	-0.2995
Chile	CHL	15200055	15204882	0	1.0265	0.0502	0.0226	0.2035	-0.1513	-0.4223	0.1999	-0.2503
Chile	CHL	15200055	15202922	0	-1.1494	-0.2479	0.0226	0.0619	-1.0391	-0.5842	0.3482	-0.5305
Chile	CHL	15200055	15206005	0	0.8556	-0.59	0.0226	0.0893	-0.79	-0.1763	0.075	-0.5912
Chile	CHL	15200055	15203356	0	2.3927	-0.0862	0.894	1.3421	1.6541	1.0427	2.4277	2.0955
Chile	CHL	15200055	15203792	0	0.9443	0.3326	1.4967	-0.1727	0.2127	-0.4694	1.8077	0.7435
Chile	CHL	15200055	15201389	0
Chile	CHL	15200055	15207458	0	-0.8282	1.7671	1.9359	0.7052	0.677	0.6725	0.7688	-0.1563
Chile	CHL	15200056	15200875	1	-1.1817	0.2554	-1.3005	0.5743	0.1806	0.9848	-0.8831	-0.945
Chile	CHL	15200056	15203588	1	-1.4031	0.3239	0.0226	0.2891	-0.9364	0.0953	0.5755	-0.806
Chile	CHL	15200056	15206042	1	-2.3764	0.4981	0.0226	0.1623	-0.4125	0.9055	0.3142	0.4504
Chile	CHL	15200056	15205321	1	-1.1237	-0.0994	-0.5907	-0.014	-0.4412	0.6442	-0.5832	-0.4607
Chile	CHL	15200056	15207201	1	-0.352	-0.0862	-0.227	0.4716	0.8789	0.719	-0.3912	-0.6353
Chile	CHL	15200056	15203169	1	-0.7933	2.6352	0.048	0.8287	0.4545	1.0378	1.9319	-0.959
Chile	CHL	15200056	15205913	1	-0.6821	0.6515	-0.4338	-0.0628	-0.4389	-0.219	-0.6852	-0.6959
Chile	CHL	15200056	15201890	1	-0.8668	-0.0862	0.6825	0.281	-0.4747	0.0561	-1.0808	-1.3718
Chile	CHL	15200056	15203513	1	-0.7431	-0.59	-1.1926	0.2542	-0.4988	-0.0348	-0.6852	-1.4637
Chile	CHL	15200056	15202636	1	-2.5133	-0.59	-0.4806	0.203	-0.3024	0.5541	-0.3912	-0.2503
Chile	CHL	15200056	15203913	1	-1.9808	0.788	0.9268	0.6535	0.511	1.2731	0.5755	0.1216
Chile	CHL	15200056	15201888	1	-2.1274	1.0508	0.4173	0.5479	0.7175	0.1925	0.9628	0.4994
Chile	CHL	15200056	15204316	1	-1.0332	-0.2662	0.0226	0.6683	-0.1645	1.1423	-0.1727	-0.1563
Chile	CHL	15200056	15205901	1	-0.6479	-0.983	0.0226	0.4267	-0.8913	0.6102	-1.0753	-0.946
Chile	CHL	15200056	15205809	1	-1.6286	-1.0674	-0.4728	0.1663	-0.5716	0.759	-0.6852	-0.7496
Chile	CHL	15200056	15206769	1	-2.5847	0.5128	-0.1744	0.0798	0.0027	0.6383	0.3482	-0.2503
Chile	CHL	15200056	15204303	1	-1.2109	-0.7221	0.0226	0.9373	0.0284	0.6998	-0.4656	-0.7496
Chile	CHL	15200056	15202081	1	-1.9363	-0.847	-0.7836	-1.522	-0.5559	-0.0816	-0.4948	-0.7496
Chile	CHL	15200056	15204086	1	-1.8205	-0.0862	0.0226	0.7571	0.3973	1.0903	0.5755	-1.1252
Chile	CHL	15200056	15207728	1	-1.6114	-0.4203	-0.4728	-0.1513	0.0061	0.3973	-0.2821	-0.6353
Chile	CHL	15200056	15200130	1	-1.354	-0.1789	0.4173	1.1588	-0.1186	0.4125	0.0256	-0.7496
Chile	CHL	15200056	15205806	1	-0.5461	0.3178	0.0226	0.1972	0.3535	0.1527	-1.2871	0.9339
Chile	CHL	15200056	15201595	1	-1.128	-0.938	-0.227	-0.3705	-0.4931	0.1076	-0.9711	-0.8936
Chile	CHL	15200056	15202775	1	-2.1424	1.7162	1.4967	0.4972	0.7141	0.5734	2.4277	-0.4607
Chile	CHL	15200056	15201340	1	-1.6803	0.5119	1.1752	0.4077	0.009	-0.219	0.111	1.2147
Chile	CHL	15200056	15207123	1	-1.4535	-0.4174	-0.227	-0.1442	-0.7984	0.727	-0.6852	0.1216
Chile	CHL	15200056	15200478	1	-0.1883	0.5696	-0.3802	0.7497	0.6044	0.3871	-0.6852	-0.1563
Chile	CHL	15200056	15203885	1	-0.6712	0.5376	0.0226	-0.7143	0.0714	-0.4694	-0.3727	-0.1563
Chile	CHL	15200056	15202241	1	-0.454	-0.1167	0.7398	0.1354	-0.0975	-3.00E-04	-0.0992	-0.3297
Chile	CHL	15200056	15205990	1	-0.4413	0.7855	-0.6587	0.3585	-0.7205	0.966	-0.0726	-0.4607
Chile	CHL	15200056	15207717	1	-1.6265	0.5206	-0.227	0.2558	0.153	0.1858	-0.3912	-0.7496
Chile	CHL	15200056	15205235	1	-0.3612	-1.148	-1.4011	0.5858	-0.1568	1.0309	-1.0753	0.1216
Chile	CHL	15200056	15202591	1	0.0905	1.3403	0.4173	0.5083	0.6644	0.4394	0.8038	-0.1314
Chile	CHL	15200056	15200658	1	-0.8789	-0.7221	0.0226	0.6957	-0.3017	0.628	0.3482	-0.222
Chile	CHL	15200056	15203327	1	-0.6886	1.7162	0.5347	0.6782	0.6655	0.7699	1.3918	-0.2503
Chile	CHL	15200056	15200178	1	-1.756	2.6352	1.9359	0.6514	1.466	0.9579	-0.0277	2.0955
Chile	CHL	15200056	15203472	1	-1.583	-0.2509	0.5833	0.2999	0.2099	0.8318	0.3482	-0.7496
Chile	CHL	15200056	15205713	1	-2.0264	0.1221	-0.3802	0.8551	-0.0504	0.8282	2.3404	-0.1563
Chile	CHL	15200056	15202601	1	-1.3362	0.3875	0.0226	1.0833	0.4746	1.1125	0.5755	0.1216
Chile	CHL	15200056	15203021	1	-1.3761	-0.59	-0.7638	0.5041	-0.2976	0.5734	0.0221	-1.1252
Chile	CHL	15200056	15201953	1	0.3674	0.1245	-0.6315	0.8541	0.2742	0.9152	-0.3733	-0.4593
Chile	CHL	15200058	15200605	1	-0.6318	-1.3452	0.0226	0.4394	-0.7643	0.6526	0.5755	-0.2503
Chile	CHL	15200058	15205982	0	0.0569	-0.946	0.9192	0.1249	-0.1461	-0.9292	0.8047	1.0383
Chile	CHL	15200058	15200830	0	0.5974	-0.0384	1.9359	0.3475	-0.0593	0.4394	0.3379	-0.8443
Chile	CHL	15200058	15204340	1	0.451	-0.2662	-0.227	-0.0137	0.2562	-0.1475
Chile	CHL	15200058	15200147	1	1.2197			0.0509	-0.5089	-0.5569
Chile	CHL	15200058	15200032	1	-0.9017	0.788	0.9247	-0.4739	-0.2208	-0.475	-0.5974	-0.1314
Chile	CHL	15200058	15202304	1	-0.4246	-2.0266	-0.7302	-0.6457	0.0761	-1.6678	-0.4805	-0.8119
Chile	CHL	15200058	15200912	1	0.8365	-1.6517	-0.8489	0.3637	0.6567	0.0279	-0.4982	0.1216
Chile	CHL	15200058	15202192	1	1.0004	-0.7221	0.3416	0.5018	-0.5459	-0.7433	0.2006	-1.563
Chile	CHL	15200058	15203731	1	0.5333	-0.728	-0.227	0.0635	-0.919	-0.1908	-0.4948	-0.4607
Chile	CHL	15200058	15200982	1	1.1729	-0.3531	-0.4338	-0.166	-0.4964	-0.0294	-0.6852	-1.2688
Chile	CHL	15200058	15200690	1	-1.12	-0.8379	-0.4728	0.0088	-0.73	0.2242	-0.6852	-0.7496
Chile	CHL	15200058	15203367	1	-0.2368	2.6352	1.9359	0.0705	0.3184	0.2242	0.2287	1.1232
Chile	CHL	15200058	15202374	1	-1.5297	-0.9416	-0.7902	0.4181	-0.8171	-0.219	-0.2513	-1.4694
Chile	CHL	15200058	15205231	1	0.0924	0.2577	-0.9607	-0.0707	-0.6495	0.9126	-0.3733	-0.946
Chile	CHL	15200058	15202355	1	-0.0805	0.0502	1.9359	1.1974	0.1544	0.236	0.5755	2.0955
Chile	CHL	15200058	15203539	1	0.1725	-0.0862	-1.0611	0.6203	-0.4191	0.2176	-0.3206	-1.3017
Chile	CHL	15200058	15200655	1	-1.2867	-0.0862	0.0226	0.0765	-0.0639	-0.0745	0.5755	-0.2503
Chile	CHL	15200058	15202583	1	1.6975	0.3935	-0.3802	-0.449	-1.045	0.0795	-0.6852	-1.4991
Chile	CHL	15200058	15202842	1	0.0195	-0.0862	-0.4728	0.2053	0.7193	-0.5309	-0.6852	-0.9299
Chile	CHL	15200058	15201004	1	-0.776	-1.3452	0.0226	0.6017	-0.2411	0.2967	0.5755	-0.7496
Chile	CHL	15200058	15204986	1	-0.528	-0.6579	-0.5836	-0.2482	-1.0281	0.616	-0.6599	-0.4607
Chile	CHL	15200058	15205139	1	0.7564	1.3697	0.0226	-0.0222	0.0634	-1.6678	-0.1972	-0.4607
Chile	CHL	15200058	15201291	1	0.8269	0.8046	0.7162	0.2846	0.232	0.5844	1.3656	0.0876
Chile	CHL	15200058	15204249	0	0.7552	2.6352	1.9359	-0.3205	0.3643	0.2941	0.9911	1.4234
Chile	CHL	15200058	15202905	0	0.2474	0.792	1.2867	1.0022	1.2495	0.7693	1.656	1.0641
Chile	CHL	15200058	15206921	0	1.0514	0.2607	0.0226	0.0848	-0.0596	-0.4694	0.3482	0.1216
Chile	CHL	15200058	15207706	0	0.719	0.468	1.1657	-0.9296	0.6288	-0.3883	1.836	-0.419
Chile	CHL	15200058	15204765	0	-0.2547	1.7671	1.036	-0.0877	1.3647	0.4619	-0.0857	2.0955
Chile	CHL	15200058	15203561	0	-1.2347	-0.983	-0.4728	-0.262	-0.9559	0.1394	-0.414	-0.959
Chile	CHL	15200058	15206396	0	1.039	1.031	0.1386	-0.7841	-0.091	-0.4694	-0.0585	0.7864
Chile	CHL	15200058	15205479	0	0.0807	-0.5994	0.0226	0.2809	0.0174	-1.6678	0.5755	-0.2503
Chile	CHL	15200058	15201742	0	0.1759				-1.0786
Chile	CHL	15200058	15204104	0	0.948	-0.2662	-0.3802	0.4923	0.8248	-0.1	0.2287	-0.2503
Chile	CHL	15200058	15206738	0	0.6684	0.1292	1.4967	-0.2367	0.1416	-0.8849	0.3473	0.6905
Chile	CHL	15200058	15201773	0	0.5662	0.5266	0.0226	-0.0513	0.1528	0.2885	0.5755	0.2546
Chile	CHL	15200058	15206163	0	-0.1499					0.1819	0.5755	0.1216
Chile	CHL	15200058	15203446	0	0.6356	0.0789	0.0226	-0.4479	-0.2342	-0.7433	0.5755	0.1216
Chile	CHL	15200058	15204791	0	-0.3932	0.1852	1.1381	0.6276	1.626	-0.0745	0.9911	2.0955
Chile	CHL	15200058	15204047	0	0.9128	0.9484	0.7162	-0.2466	0.3107	-0.1567	-0.2821	-0.3086
Chile	CHL	15200058	15206560	1	-0.1225	-0.9924	-0.4806	-0.0238	-0.5772	-0.4753	-0.722	-1.5378
Chile	CHL	15200058	15202929	0	1.0078	-0.8305	-0.6446	0.4537	-0.292	0.5234	-0.4948	-0.1563
Chile	CHL	15200059	15202231	1	-0.9087	-0.59	-0.9607	0.7539	0.4549	0.4494	-0.5978	-0.7496
Chile	CHL	15200059	15202632	1	0.313	1.3889	0.0226	-0.1633	-0.044	0.2719	0.5755	-0.5475
Chile	CHL	15200059	15205336	1	-0.2978	-0.7221	-1.7997	-0.6422	-0.6204	-0.0275	-1.2624	-1.3017
Chile	CHL	15200059	15206707	0	1.1887	-0.0862	-0.4728	-0.1271	-0.3432	-1.6678	0.9911	0.1216
Chile	CHL	15200059	15203413	0	0.4117	-0.1167	0.0226	0.0493	-0.4648	0.5413	-1.2624	-0.2274
Chile	CHL	15200059	15206932	0	0.9524	-0.983	-0.227	-1.0068	-1.0629	-0.219	-0.1727	-0.5475
Chile	CHL	15200059	15202987	1	1.4908	1.7162	0.8348	0.641	0.6811	0.5022	0.3482	0.1216
Chile	CHL	15200059	15206861	1	1.4027	0.7665	-0.8627	0.8359	-0.0802	-0.7054	0.0221	-1.0788
Chile	CHL	15200059	15202584	1	1.047	-0.1058	-0.7638	1.0458	-0.4525	-1.6678	-2.1355	-0.9299
Chile	CHL	15200059	15203041	1	-0.873	0.8046	-0.227	-0.5208	-0.2384	0.1538	-0.3912	-0.1563
Chile	CHL	15200059	15202413	1	1.6937	-0.7221	-0.227	-0.3358	-0.8789	-0.1452	-0.4948	-0.1314
Chile	CHL	15200059	15201671	1	0.9399	0.5091	-0.6446	0.535	0.8285	0.7777	0.5755	0.1216
Chile	CHL	15200059	15200619	1	1.804	-0.3501	1.4187	0.6808	0.8693	-0.1441	2.4277	-2.5027
Chile	CHL	15200059	15204815	1	1.0905	-0.5743	0.0226	0.4988	0.1583	1.0062	0.3482	-0.5711
Chile	CHL	15200059	15200512	1	0.7662	-0.0862	0.0226	0.6348	0.1844	1.3968	-2.1355	0.1216
Chile	CHL	15200059	15201626	1	1.3993				0.3362
Chile	CHL	15200059	15202799	1	0.7933	0.5206	0.0226	-0.1302	-0.9251	-0.0671	-0.8338	1.2147
Chile	CHL	15200059	15206437	1	1.5106	-0.269	0.8961	-0.0712	-0.3605	0.1201	-0.4918	0.1152
Chile	CHL	15200059	15203390	1	1.13	1.3697	1.9359	1.1195	0.9033	0.757	1.656	0.7627
Chile	CHL	15200059	15204782	1	1.1202	-0.4174	-0.7638	-0.1672	-0.2253	0.0697	-0.1727	-0.7496
Chile	CHL	15200059	15205852	1	0.8953	0.3289	-0.227	0.9711	0.3563	1.3036	0.5755	-0.6959
Chile	CHL	15200059	15203451	1	-0.2029			-0.5346	-0.2913	0.4311
Chile	CHL	15200059	15204542	1	0.751	-0.0862	-0.227	-0.1857	0.4988	0.472	-0.176	-0.2503
Chile	CHL	15200059	15203945	1	0.963	-0.0862	0.0226	3.6039	0.4288	0.7559	0.5755	-0.4607
Chile	CHL	15200059	15206251	1	1.4687	-0.6501	0.1386	0.1496	-0.2616	-0.0275	-0.4948	-0.6959
Chile	CHL	15200059	15200248	1	1.1106	2.6682	1.4967	1.1323	1.519	0.7157	0.5755	-0.5912
Chile	CHL	15200059	15206608	0	1.045	0.1111	1.9359	-0.0749	0.1522	-0.6614	-0.309	2.0955
Chile	CHL	15200059	15200684	0	1.074	0.5179	-0.5544	-0.1033	-0.0615	0.3246	0.5755	0.4504
Chile	CHL	15200059	15204266	0	1.0489	0.1852	-0.4246	0.6841	0.856	0.9886	0.8038	0.1216
Chile	CHL	15200059	15204879	0	0.4399	-0.9924	-0.6843	0.2291	-0.3372	0.5091	0.1693	-0.7887
Chile	CHL	15200059	15202669	0	0.2668	1.1132	0.5563	-0.4374	0.1521	-0.2499	0.3768	0.4504
Chile	CHL	15200059	15205764	0	0.8667	0.309	1.9359	0.9641	0.5124	0.7982	1.3918	2.0955
Chile	CHL	15200059	15203961	0	0.0557	-0.7327	0.6825	0.1556	-1.9149	0.0702	0.7741	0.0876
Chile	CHL	15200059	15207004	0	0.8943	-1.0212	-0.7638	-0.0285	-0.9253	0.1695	-0.1026	-0.946
Chile	CHL	15200059	15202684	0	1.9253	-1.3819	-1.3452	-0.4024	-1.191	-0.4223	-2.1355	-0.959
Chile	CHL	15200059	15205798	0	0.7872	-0.0862	0.0226	0.4864	-0.0341	1.0427	0.5755	0.1216
Chile	CHL	15200059	15200311	0	0.1726
Chile	CHL	15200059	15202507	0	0.8351	0.5923	-0.993	0.3446	-0.5126	0.5117	-0.7075	0.2224
Chile	CHL	15200059	15205952	0	1.4476				-0.1556
Chile	CHL	15200059	15206868	0	1.8538	-0.2662	-0.4806	0.7728	0.6582	1.2959	0.5755	2.0955
Chile	CHL	15200060	15204861	1	-1.052	-0.0862	-0.2827	-0.2101	-1.0038	-0.1763	-0.0553	-0.3297
Chile	CHL	15200060	15206013	1	-2.1608	0.3464	-0.6544	1.0173	0.7488	1.2849	0.075	0.1216
Chile	CHL	15200060	15203023	1	-0.3274				-3.7095		-2.1355
Chile	CHL	15200060	15207438	1	-0.3038	0.8171	0.0226	-0.3099	0.0038	0.0055	0.5755	0.2546
Chile	CHL	15200060	15200972	1	-1.1637	-1.315	-0.8021	-0.2683	-1.46	-1.6678	-0.6027	-1.5367
Chile	CHL	15200060	15201913	1	-2.8298	-1.6032	0.0226	0.1053	-1.0737	-1.6678	0.5755	-2.5027
Chile	CHL	15200060	15201462	1	-2.5004	2.6352	1.9359			0.1609	2.4277	2.0955
Chile	CHL	15200060	15206054	1	-0.3324						0.1693	0.149
Chile	CHL	15200060	15205134	1	-2.225	-0.847	-0.4806	-1.3915	-2.1139	-0.4694	-0.2821	-1.0169
Chile	CHL	15200060	15206131	1	-1.8178	-0.891	-0.3802	-0.5307	-0.4739	0.1055	-0.3876	-0.6959
Chile	CHL	15200060	15204562	0	-1.7267	-0.5717	0.4306	0.1572	-0.3425	0.9415	1.0897	0.4777
Chile	CHL	15200060	15203884	0	2.684	1.0919	1.9359	2.1299	2.3772	3.5678	2.4277	2.0955
Chile	CHL	15200060	15202520	0	-0.0103	-0.847	-0.7638	-0.546	0.1338	0.028	-0.4948	-0.7108
Chile	CHL	15200060	15204330	0	-1.3848	1.3939	-0.5373	0.3867	0.0555	-0.9292	2.4277	0.7627
Chile	CHL	15200060	15206373	0	-2.2969	-0.4314	-0.8627	-1.3089	-0.3419	-1.2919	-0.4948	-0.9299
Chile	CHL	15200060	15200139	0	-1.157
Chile	CHL	15200060	15206635	0	-0.505	0.1432	1.1752	-0.2606	0.5077	-0.1751	-0.1727	1.1232
Chile	CHL	15200060	15200508	1	-1.928	-0.2842	0.3461	0.0565	-0.7643	0.2482	0.3482	-0.8443
Chile	CHL	15200060	15201639	1	-2.7349	-0.4174	0.0226	-0.023	-1.4467	1.4859	0.3482	-0.2726
Chile	CHL	15200060	15206455	1	-0.6511	-0.2662	0.1802	-0.4769	-0.9108	0.069	0.5755	-0.2503
Chile	CHL	15200060	15202145	1	-1.0906	1.6454
Chile	CHL	15200060	15202398	1	-0.298	2.6352	0.0226	1.0356	2.339	1.2668		-0.7507
Chile	CHL	15200060	15201989	1	-0.3019	-0.103	1.9359	-0.3248	-1.0068	-0.7847	1.1417	0.0388
Chile	CHL	15200060	15206581	1	0.2949
Chile	CHL	15200060	15205915	1	-1.7529			-0.7096	-0.9073	-1.0529
Chile	CHL	15200060	15202767	1	-0.6164
Chile	CHL	15200060	15201039	1	-2.1095	-0.7114	-0.3221	0.333	-0.1368	0.3456	-0.4948	-1.0526
Chile	CHL	15200060	15203333	1	-0.9676	2.6352	1.9359	1.2836	-0.9291	3.6292	2.4277	2.0955
Chile	CHL	15200060	15201464	1	-0.1501	-0.2662	-0.227	0.1164	0.1825	-0.8849	-0.1727	-0.959
Chile	CHL	15200060	15206798	1	-1.2262	2.6352	1.9359	-2.6893	-3.7095	3.6292	2.4277	2.0955
Chile	CHL	15200060	15202626	0	-0.86			-1.7857	-0.3055	-0.7946	0.5755	0.1216
Chile	CHL	15200060	15205259	0	-1.1539
Chile	CHL	15200060	15200822	0	-0.2525
Chile	CHL	15200060	15204089	0	-1.8	-2.4463	-1.1926	-1.6841	-2.2163	-0.4694	-2.1355	-2.5027
Chile	CHL	15200060	15206168	0	-1.611	-0.4025	-0.6241	-0.7376	-3.7095	-0.0327	-1.0571	-2.5027
Chile	CHL	15200061	15202339	1	1.6331	-0.2509	-0.1587	0.3416	0.5616	0.587
Chile	CHL	15200061	15207359	1	1.307
Chile	CHL	15200061	15204883	1	1.4712	1.3403	1.4967	0.2635	1.196	0.7303	-1.1693	1.3857
Chile	CHL	15200061	15200921	0	1.2978	2.6352	1.4967	0.2146	0.7169	0.3544	0.0177	1.515
Chile	CHL	15200061	15205188	0	0.5793	-1.5155	-2.2485	0.0095	-0.3373	0.3227	-1.1698	-1.9384
Chile	CHL	15200061	15203409	0	1.4368	0.7308	-0.652	-0.4576	0.0248	0.6672	0.0256	-0.0604
Chile	CHL	15200061	15202005	0	1.1754	1.4003	1.036	0.2587	0.3454	0.5511	0.1693	0.4504
Chile	CHL	15200062	15202840	1	-1.4925	0.0308	0.0226	0.1053	-0.1884	0.4394	0.1922	-1.2535
Chile	CHL	15200062	15205964	1	-0.34	-0.1473	0.0226	0.0178	0.8344	0.2145	0.5755	0.0658
Chile	CHL	15200062	15201743	1	-2.0766	-1.1429	-0.9947	0.0391	-1.5585	0.4614	-0.4948	-0.8028
Chile	CHL	15200062	15200008	1	-1.1403	-0.9408	-0.7117	0.0573	-0.629	-0.7368	-1.1941	-1.5367
Chile	CHL	15200062	15204866	0	-1.3436	0.7855	0.7162	-1.0608	-1.4908	0.2332	-1.0753	0.6314
Chile	CHL	15200062	15201928	0
Chile	CHL	15200062	15200828	0	1.2615	0.3178	0.0226	-0.1786	0.4513	0.2618	0.5755	0.1216
Chile	CHL	15200062	15205862	0	-1.8923	-1.3452	0.0226	-2.0365	-1.3193	-1.6678	0.5755	-1.1252
Chile	CHL	15200062	15207143	0	-1.2134	-0.7221	-0.227	-2.6893	-1.4124	-0.7946	-1.2871	-0.1563
Chile	CHL	15200062	15207599	0	1.392	-0.013	0.4683	1.625	2.1532	2.3907	1.6331	0.6466
Chile	CHL	15200062	15205484	1	-0.7664	0.2695	-0.3802	-0.5638	0.4759	-0.3646	0.075	-0.5251
Chile	CHL	15200062	15206897	1	-0.9008	0.763	1.1752	0.8689	-0.0421	1.6393	2.4277	0.9097
Chile	CHL	15200062	15204902	1	-1.7434	-0.0862	0.0226	0.3425	-0.1614	1.2531	0.5755	0.1216
Chile	CHL	15200062	15200335	1	-1.9266			0.3356	-1.3842
Chile	CHL	15200062	15203322	1	-1.1255	-0.7221	0.0226	0.372	-0.207	0.3094	0.5755	0.1216
Chile	CHL	15200062	15207181	1	-0.4222	-0.089	1.0955	0.2841	-0.671	0.1031	-1.5848	0.1216
Chile	CHL	15200062	15203915	1	-1.2729	1.4003	0.8348	-0.1419	-0.3894	0.1285	2.4277	0.1216
Chile	CHL	15200062	15202551	1	0.2604	2.6352	-0.829	-0.4163	-0.6051	-1.6678	0.1701	-0.5461
Chile	CHL	15200062	15207396	1	-0.8005			3.6039			0.5755
Chile	CHL	15200062	15203733	1	-1.205	0.8072	1.9359	1.5631	0.5591	1.9017	0.5755	2.0955
Chile	CHL	15200062	15205055	1	-1.3331	-0.4314	-0.3802		-1.8422	-0.8768	0.3482	-0.5305
Chile	CHL	15200062	15205089	1	-1.8424	-1.1117	-0.8099	-0.2131	-2.8083	-1.6678	0.1701	0.6261
Chile	CHL	15200062	15203091	1	-2.4137	-0.165	-0.9607	-0.5695	-1.0587	0.3	0.0256	-0.7496
Chile	CHL	15200062	15207317	0	1.422	1.127	1.9359	0.5901	0.7855	-0.4223	1.2607	1.0641
Chile	CHL	15200062	15203033	0	-0.9427	0.2695	0.6907	0.2512	-0.3981	-0.3463	-0.0517	-1.058
Chile	CHL	15200062	15200837	0	-1.1138	-1.2191	-2.664	-1.4533	-3.7095	-0.219	-1.2695	-2.5027
Chile	CHL	15200062	15201306	0
Chile	CHL	15200062	15204573	0	0.3642	0.7337	0.766	0.712	-0.0408	0.0258	0.5755	0.1216
Chile	CHL	15200062	15204126	0	-0.4897	0.1069	0.0226	-0.5776	0.3764	-0.0275	-0.3912	-0.6353
Chile	CHL	15200062	15202361	0	-0.4675	0.7665	0.7831	0.6282	-0.0332	0.35	-0.6308	2.0955
Chile	CHL	15200062	15205989	0	-0.6705	-0.0192	-0.8627	0.0245	0.5162	0.2202	0.0888	-0.7507
Chile	CHL	15200062	15201510	0	-0.4037	-0.5994	0.0226	-1.6821	-0.6939	-0.219	-0.5832	-0.2503
Chile	CHL	15200062	15207486	1	-0.8532	-0.59	0.0226	-0.0349	-0.1731	0.0165	-0.4948	-0.6774
Chile	CHL	15200062	15204558	1	-1.8052	-0.6616	-0.3802	-0.5116	-0.7916	-0.415	-0.6852	-0.1563
Chile	CHL	15200062	15204375	0	-1.3534	1.1132	1.9359	0.0625	0.2755	-0.219	2.4277	1.0641
Chile	CHL	15200062	15201175	0	-1.5246	2.6352	1.036	0.2454	0.3512	-0.7847	1.3958	1.3566
Chile	CHL	15200063	15205464	1	1.4096	0.3961	-1.263	-0.1773	-0.0699	0.0288	-1.5596	-1.6557
Chile	CHL	15200063	15207778	1	0.8123	-0.0862	1.1381	-0.2563	0.61	0.8201	1.2568	0.8567
Chile	CHL	15200063	15206585	1	1.083	0.9454	-0.3048	-0.3983	-0.3329	-0.0864	-0.4948	-0.4607
Chile	CHL	15200063	15202051	1	1.0341	0.2032	0.0226	-0.0047	-0.4136	0.4764	0.1701	-0.8443
Chile	CHL	15200063	15202302	0	1.0559	-0.4343	-0.173	0.4365	0.1152	0.2924	-0.2821	-0.411
Chile	CHL	15200063	15205032	0	1.0742	-0.9443	-0.5335	-0.536	-0.7114	-0.7433	-2.1355	0.557
Chile	CHL	15200063	15206315	0	0.5646
Chile	CHL	15200063	15204631	1	1.1886	1.3939	1.9359	-1.2698	-0.711	0.0496	-0.3943	0.9883
Chile	CHL	15200063	15205401	1	0.8898	-0.4516	0.8571	-0.18	-0.4512	-0.027	-1.039	-1.4694
Chile	CHL	15200063	15200893	1	1.1224	0.666	0.6755	-0.3151	0.4349	0.3108	0.6286	-0.1621
Chile	CHL	15200063	15207212	1	1.3128	0.4594	0.1386	-0.1441	-0.6728	-0.4384	-0.4288	-0.4607
Chile	CHL	15200063	15205888	1	1.2373	0.8489	1.4967	-0.5819	0.2273	0.1683	-0.1566	0.4994
Chile	CHL	15200063	15202197	1	1.0151	0.3889	-0.829	-0.1624	-0.3301	-1.6678	-0.2826	-0.8802
Chile	CHL	15200063	15204276	1	0.4303	-0.089	0.0226	-0.5028	-1.7179	-1.6678		-0.1563
Chile	CHL	15200063	15201146	1	1.6842	-0.4343	0.8571	-0.5823	-1.2638	-0.526	-1.0722	-0.0274
Chile	CHL	15200063	15201168	1	1.2409				0.2029
Chile	CHL	15200063	15204523	1	1.0772	-0.891	-1.0611	-0.6533	-0.1265	-0.212	-0.3733	-0.959
Chile	CHL	15200063	15204612	1	1.5462	1.4954	-1.007	0.1955	-0.1532	0.1746	-0.9504	-0.5292
Chile	CHL	15200063	15200829	1	1.0175	1.0347	0.4173	-0.3427	-0.3138	-0.1574	-0.5798	-0.0604
Chile	CHL	15200063	15202308	1	0.867	0.7763	0.8348	0.0591	0.5818	0.3389	-0.216	-0.4607
Chile	CHL	15200063	15206306	1	1.5835	-0.4314	-0.8627	0.3061	0.402	0.2895	-0.5832	-0.5079
Chile	CHL	15200063	15207825	1	1.5205	0.3875	0.0226	-0.1209	0.0727	0.3639	-0.4948	-0.4607
Chile	CHL	15200063	15206352	1	1.3265	0.4435	0.8038	-0.4644	0.3875	-0.1968	-0.8483	-0.1563
Chile	CHL	15200063	15204887	1	0.2034	-0.013	0.2942	-0.0602	-0.2852	-0.3164	-0.3733	-0.5305
Chile	CHL	15200063	15207386	1	1.4923	0.4521	0.0226	0.4077	0.2556	-0.526	1.3918	0.149
Chile	CHL	15200063	15200824	0	1.6294	-0.5034	0.1386	-0.2616	-0.3673	0.2492	0.0215	0.1959
Chile	CHL	15200063	15203158	0	1.0744	-0.2806	-0.7638	-0.3677	-0.0695	0.2277	0.3839	0.149
Chile	CHL	15200063	15207347	0	1.3802	-0.2479	0.3461	0.4191	0.3084	0.6099	1.4995	1.3857
Chile	CHL	15200063	15200742	0	1.5589	0.2032	0.4907	-0.5346	-0.4336	-0.0864	-0.1727	0.6314
Chile	CHL	15200063	15203516	0	0.9771
Chile	CHL	15200063	15207091	0	0.4133	-0.0862		-0.9515	-0.9111	-0.4128
Chile	CHL	15200063	15205569	0	0.9801	0.1997	1.1657	0.4773	0.1417	0.5982	1.2262	0.4994
Chile	CHL	15200063	15205005	0	1.3535
Chile	CHL	15200063	15204860	0	1.2235	-0.2479	0.4173	-0.2639	-0.3011	-0.0077	0.0256	0.6314
Chile	CHL	15200063	15203137	0	0.9878	-0.2662	0.9192	-0.1464	0.7796	-0.0272	0.0215	1.515
Chile	CHL	15200063	15205263	0	0.8179
Chile	CHL	15200063	15206424	0	1.484	0.5836	1.9359	-0.1198	0.4745	0.3094	1.3918	-0.1563
Chile	CHL	15200063	15202513	0	0.8356	0.2032	0.7162	-0.0707	0.8377	-0.153	-0.1727	-0.4607
Chile	CHL	15200063	15207064	0	1.3184	0.5266	-0.711	0.2639	0.1137	-0.5032	0.6215	-0.3406
Chile	CHL	15200063	15200212	0	1.0689	-0.1167	-0.3802	-0.6205	-0.7651	-0.2942	-1.0722	-0.946
Chile	CHL	15200064	15202948	1	-1.512	-1.3452	-0.9211	-0.5211	-1.5313	-0.1899	-0.6852	-1.6123
Chile	CHL	15200064	15205558	1	-2.3558	-0.0862	-1.1926	0.7113	-0.6163	0.9122	0.5755	0.1216
Chile	CHL	15200064	15204762	1	-2.1241	-1.3452	-1.0611	-0.1191	-1.3621	-0.1611	-0.2004	-0.7507
Chile	CHL	15200064	15200759	1	-1.6705	1.3889	-0.6315	-0.2802	-0.7874	-0.1787	0.0221	0.1238
Chile	CHL	15200064	15200196	1	-2.1802	2.6352	1.9359	3.6039	0.2127	1.5721		1.0383
Chile	CHL	15200064	15205745	1	-1.2321	-0.512	0.3461	0.4233	-1.9806	-1.6678	0.3482	-1.0344
Chile	CHL	15200064	15200276	1	-2.1586	-0.2662	-0.9607	-0.2166	-1.1959	-0.5309	-0.6852	-0.7496
Chile	CHL	15200064	15204278	0	-1.0395	-1.3452	-0.7836	0.7113	0.4806	1.0062	-0.3055	-2.5027
Chile	CHL	15200064	15207132	0	-2.0281
Chile	CHL	15200064	15207412	0	-0.983	0.2718	0.0226	0.1053	-1.1304	1.1944	0.5755	0.1216
Chile	CHL	15200064	15205609	0	-1.6863	-1.3452	-1.1926	0.4356	-0.1406	0.4394	0.5755	0.1216
Chile	CHL	15200064	15207031	0	0.2835	2.6352	1.9359	0.7106	0.6584	1.5428	-0.0651	0.1216
Chile	CHL	15200064	15201330	1	-0.2744	-0.6098	-0.4806	0.259	-0.0278	-0.3932	-0.3907	-0.7496
Chile	CHL	15200064	15205239	1	-2.7929				-0.0293
Chile	CHL	15200064	15202257	1	-0.2348	-0.0862	0.1386	0.857	0.1535	0.6931	-0.3499	-0.222
Chile	CHL	15200064	15204598	1	-0.5107	1.3939	1.1752	0.7648	0.9489	0.8495	1.1987	-0.2485
Chile	CHL	15200064	15201234	1	-1.1007	-0.7221	0.0226	-0.5473	-0.0465	-0.219	0.1701	0.1216
Chile	CHL	15200064	15206504	1	-1.6387
Chile	CHL	15200064	15201945	1	-0.1784	-0.0862	-0.227	0.7254	0.0309	1.3264	-0.0651	-0.2503
Chile	CHL	15200064	15207278	1	-0.3931	2.6352	0.0226	-0.7797	0.0367	-0.4184	0.5755	0.1216
Chile	CHL	15200064	15202944	0	0.638	0.9454	0.9192	0.1518	-0.1647	0.5936	1.3918	1.3857
Chile	CHL	15200064	15205666	0	-1.0025			0.5709	0.9437	1.6642	0.5755	-0.1563
Chile	CHL	15200064	15207751	1	-0.4417	-0.4314	0.5347		-0.5907	0.3956	0.5755	0.1216
Chile	CHL	15200064	15200792	1	-1.4184	-0.7221	-0.227	0.282	-0.3816	0.472	-0.2821	-0.4607
Chile	CHL	15200064	15201048	0	-1.3055
Chile	CHL	15200064	15204193	0	-1.8831	-0.0862	0.0226	0.4596	-0.2107	0.2572	0.5999	0.1216
Chile	CHL	15200064	15201694	0	-3.1385
Chile	CHL	15200065	15203121	1	-0.3256	0.64	0.0226	0.2329	0.8024	-0.219	0.075	-0.2503
Chile	CHL	15200065	15203560	1	1.2748	1.1306	0.8038	-0.6604	0.8049	0.29	-0.6885	0.8375
Chile	CHL	15200065	15200241	0	0.6182	0.3178	-0.5034	0.0163	-0.1128	-0.4694	0.3482	0.7627
Chile	CHL	15200065	15205466	0	-0.5865	-1.616	-0.7902	-0.486	-0.4673	0.7025	-0.6595	-0.9884
Chile	CHL	15200065	15207526	0	0.9964	2.6352	0.8348	-0.1821	-0.4921	0.4541	0.7017	2.0955
Chile	CHL	15200065	15207011	1	0.3326	0.4521	-0.227	-0.2205	-0.4037	-0.3426	-1.7719	-0.6544
Chile	CHL	15200065	15206862	1	-0.9054	0.468	0.8038		0.1836		-0.1566	-0.2503
Chile	CHL	15200065	15202983	1	0.5763	-0.4314	0.0226	0.7907	0.2136	0.8548	0.5755	0.1216
Chile	CHL	15200065	15201885	1	0.7693	-1.034	-0.8873	-0.7075	-0.2168	-0.0816	-0.8913	-0.2274
Chile	CHL	15200065	15205525	1	-0.7967	0.3875	-1.3993	-0.3519	0.0956	0.4833	-2.1355	-0.7496
Chile	CHL	15200065	15207476	1	-0.9389	-0.8324	-0.691	-0.4958	-0.7818	-0.3973	-0.6852	-0.4607
Chile	CHL	15200065	15204188	1	1.5034	0.3289	0.0226	0.53	0.0525	-0.1088	-0.4948	0.1216
Chile	CHL	15200065	15201139	1	0.8761	-0.6616	-0.4641	-0.0874	0.2538	-0.2499	-0.6852	-0.1563
Chile	CHL	15200065	15207160	1	0.719	0.5946	-0.3802	-0.4052	0.0251	0.3283	-2.1355	-0.6774
Chile	CHL	15200065	15205026	1	-0.4116	-0.4314	0.0226	0.6115	0.6045	-0.1453	-0.0553	0.1216
Chile	CHL	15200065	15201193	1	-0.9565	0.5004	0.1386	-0.3761	0.1854	0.0534	-0.8044	0.149
Chile	CHL	15200065	15204284	1	0.6192	0.5128	-0.2614	0.7861	1.3697	0.8767	-0.3004	-0.2485
Chile	CHL	15200065	15206540	1	-0.3272	0.1221	0.1386	0.4084	-0.702	0.1719	-0.3763	-0.5251
Chile	CHL	15200065	15203834	1	0.1355	0.957	0.5956	-0.2925	-0.515	-0.2607	-2.1355	-0.7096
Chile	CHL	15200065	15203810	1	0.215	-1.6482	-0.5252	0.3449	0.2128	0.4335	-0.3912	0.2546
Chile	CHL	15200065	15206521	1	-0.4871	0.2577	-0.3802	0.4393	-0.2707	0.3609	0.775	-0.2503
Chile	CHL	15200065	15203465	1	0.8049	0.1207	1.1657	1.3065	1.1507	1.597	2.4277	0.4994
Chile	CHL	15200065	15202878	1	0.9672	-0.4203	-1.2567	-0.6242	-0.6312	-0.2781	-0.6852	-0.8443
Chile	CHL	15200065	15207805	1	-0.4806	0.3875	-0.227	0.244	0.1415	0.3536	-0.1026	0.1216
Chile	CHL	15200065	15204224	1	0.2465	1.7162	0.0226	-1.0816	0.0819	0.3755	0.8038	-0.959
Chile	CHL	15200065	15207191	1	-1.4423	0.2607	-0.3802	0.2976	-0.6786	0.3059	-0.454	-1.0169
Chile	CHL	15200065	15207314	1	1.1403	0.7763	0.586	-0.2962	0.0025	0.5408	-0.2857	0.557
Chile	CHL	15200065	15200598	1	0.9846	0.6583	-0.1587	0.1203	-0.1467	0.3378	-0.4948	-0.5461
Chile	CHL	15200065	15206262	1	0.0544	-0.165	-0.7836	-0.5338	-0.6474	0.2605	-0.1727	-0.4607
Chile	CHL	15200065	15201946	0	-0.2281	0.3875	-0.7638	-0.3746	0.1805	-0.2781	0.5755	-0.3297
Chile	CHL	15200065	15203321	0	0.0308	0.3984	0.4173	-0.2964	-0.1854	0.1564	0.1922	0.4777
Chile	CHL	15200065	15205810	0	-0.0875	-0.4314	0.0226	-0.1386	-0.3501	-0.0033	-0.2821	0.1216
Chile	CHL	15200065	15203005	0	0.6993	-0.4203	0.8116	-0.1169	0.3199	0.0402	-0.1727	0.1216
Chile	CHL	15200065	15207652	0	0.3654	-0.4314	1.4967	0.2811	0.0093	0.3826	1.1217	1.3566
Chile	CHL	15200065	15204666	0	-0.9082	-0.1789	-0.227	0.0971	0.0026	0.3	-0.1723	-0.2503
Chile	CHL	15200065	15204697	1	-0.2062	0.3178	1.0955	0.4968	-0.0164	-0.0233	0.8038	1.1232
Chile	CHL	15200065	15202677	0	-0.9305	0.7763	0.586	0.1183	0.1985	0.3738	-0.411	-0.419
Chile	CHL	15200065	15201489	0	-0.2165	0.2607	-0.227	0.2636	-0.2058	0.5032	-0.8627	0.8375
Chile	CHL	15200065	15203265	0	0.2591	0.7825	-0.4641	-0.2142	-0.7677	-0.0914	0.3482	0.7627
Chile	CHL	15200066	15207231	1	-0.6071	0.6555	-0.3802	0.1824	-0.0174	0.2905	-0.1722	-0.2503
Chile	CHL	15200066	15204398	1	-0.1956
Chile	CHL	15200066	15207788	1	-1.1341	0.6424	0.6907	0.7907	-0.0028	0.708	0.5755	-0.5305
Chile	CHL	15200066	15204021	1	0.6245	1.127	-0.5544	0.761	2.0116	0.0589	-0.1727	0.6314
Chile	CHL	15200066	15203493	1	0.3296
Chile	CHL	15200066	15202923	1	0.0548	1.3697	0.6907	0.728	1.2368	0.7135	2.4277	0.9097
Chile	CHL	15200066	15202483	1	-1.0399	0.9535	1.0108	0.3056	1.1179	0.4178	-1.0758	0.9097
Chile	CHL	15200066	15200971	1	-0.6391	-0.4203	-0.3048	0.7032	0.0846	0.444	-0.3943	-0.8443
Chile	CHL	15200066	15204050	1	-0.9022	-0.847	0.0226	0.313	0.1555	0.2503	-0.5832	-0.1563
Chile	CHL	15200066	15205838	1	0.4446
Chile	CHL	15200066	15202171	1	1.1137	-0.0088	0.0226	1.0464	0.8071	1.9521	0.5755	0.1216
Chile	CHL	15200066	15203191	1	0.6968	0.6515	1.0433	-0.1562	0.6999	-0.1611	0.8038	2.0955
Chile	CHL	15200066	15204865	1	-1.0579	-0.593	0.2092	0.4837	-0.0378	0.2981	-0.3055	-0.6959
Chile	CHL	15200066	15202587	1	-0.4933				-0.5212
Chile	CHL	15200066	15202447	1	0.3292	-0.4314	-0.5907	0.1357	-0.7926	-0.0081	-0.5579	-1.1733
Chile	CHL	15200066	15200218	1	-1.3126
Chile	CHL	15200066	15202328	1	-1.2303	1.153	1.9359	0.3025	0.3443	0.4987	2.4281	-0.7484
Chile	CHL	15200066	15203566	1	0.5435	0.1221	0.0226	-0.1705	0.4	-1.6678	-0.3876	0.8567
Chile	CHL	15200066	15206085	1	-0.5546	-0.2662	0.0226	1.2376	-0.295	0.3551	1.1171	0.7864
Chile	CHL	15200066	15206799	1	-0.008	-1.3452	-1.1926	3.6039	0.1927	0.4447	2.4277	-2.5027
Chile	CHL	15200066	15203937	1	-0.8026	1.1493	0.1386	0.2639	-0.5893	0.4606	1.1375	0.0876
Chile	CHL	15200066	15202053	0	-0.3445	0.2032	0.0226	0.5307	0.8627	0.9791	0.0221	0.4777
Chile	CHL	15200066	15200726	0	0.0778	1.1352	1.9359	-0.0288	-0.1578	0.1642	-0.6852	0.2546
Chile	CHL	15200066	15201526	0	-0.4745	0.0502	1.2899	0.4552	0.7148	0.3712	0.1648	2.0955
Chile	CHL	15200066	15202296	1	-0.2144	0.64	0.3461	0.2221	-0.0188	0.0824	-0.1566	0.0876
Chile	CHL	15200066	15200334	0	0.7256	1.1132	0.1453	0.8451	0.6535	0.2176	1.1129	0.3588
Chile	CHL	15200066	15201955	0	0.8603	0.64	0.0226	0.1488	-0.3572	-0.7847	0.0447	-0.2503
Chile	CHL	15200066	15207164	0	0.4443	-0.2479	0.0226	1.5578	0.7124	1.0062	-0.2004	0.1216
Chile	CHL	15200066	15205757	0	1.2242	1.1132	1.0433	0.7539	-0.6563	0.5759	0.1479	0.6905
Chile	CHL	15200066	15201315	0	-0.3738
Chile	CHL	15200066	15202623	0	-1.5142	0.7989	0.1386	1.4492	0.1311	0.5871	0.2287	-0.2503
Chile	CHL	15200066	15203528	0	-0.9252	-0.2662	0.1386	-0.0155	-0.0477	0.1586	0.1693	-0.4607
Chile	CHL	15200066	15203898	0	-1.096	-0.9939	-0.3048	-0.3264	-0.3353	0.2176	0.0215	-0.0625
Chile	CHL	15200066	15206413	0	0.3571	0.8655	1.4967	-0.0832	0.2575	0.1014	-1.27	2.0955
Chile	CHL	15200066	15206223	0	0.0787	0.0347	1.4967	0.1214	-0.1486	0.1012	0.542	2.0955
[truncated: 5,054 more rows]
