# Supplementary material for: Antecedents of adolescent students’ ICT self-efficacy: The ICT dataset
Source: Data Brief. 2020 Oct 22;33:106437. doi: 10.1016/j.dib.2020.106437 (PMC7644865; doi:10.1016/j.dib.2020.106437)
Supplement: Supplementary file 1 [file mmc1.zip › Czech_Republic.csv]

CNTRYID	CNT	CNTSCHID	CNTSTUID	ST004D01T	ESCS	INTICT	COMPICT	HOMESCH	ENTUSE	USESCH	SOIAICT	AUTICT
Czech Republic	CZE	20300001	20307523	0	0.8207	0.2086	-0.5907	0.0938	0.5055	0.1148	-1.0602	1.2841
Czech Republic	CZE	20300001	20300328	1	-0.9366	-1.6546	-0.2737	-2.6893	-3.7095	-0.0339	-1.5537	-0.3917
Czech Republic	CZE	20300001	20305483	1	-0.3734	0.5836	0.1386	0.4501	-0.3037	0.9059	0.3482	-0.4607
Czech Republic	CZE	20300001	20300531	1	1.1125	0.5266	0.0226	0.7173	0.3162	0.5394	-0.6852	0.1216
Czech Republic	CZE	20300001	20307330	1	0.3649
Czech Republic	CZE	20300001	20303350	1	-0.6018	-0.7927	0.0226	0.7517	-0.1065	0.7773	-0.1972	-0.1563
Czech Republic	CZE	20300001	20303271	1	0.3568	-0.5994	-0.4806	1.00E-04	-0.5014	0.0173	-0.3763	-0.4607
Czech Republic	CZE	20300001	20300720	1	-0.923	-0.8379	-0.4806	-0.3108	-0.6222	-0.5519	-0.6852	-0.4607
Czech Republic	CZE	20300001	20301411	1	-0.0915	-1.0108	0.0226	0.7113	0.0269	1.3764	0.5755	-0.2503
Czech Republic	CZE	20300001	20303713	1	0.0277	-0.0862	0.0226	0.2659	-0.1396	0.3056	-0.4771	-0.1563
Czech Republic	CZE	20300001	20305443	1	-0.0934	-1.0212	-0.4246	0.1263	-0.2467	0.1756	-0.7045	-0.6353
Czech Republic	CZE	20300001	20301660	1	-0.8348			0.9396	3.4459		-0.6852	-0.8166
Czech Republic	CZE	20300001	20304656	1	0.4931	-0.7221	-0.3827	0.6658	-0.1203	0.9441	-0.6852	0.1216
Czech Republic	CZE	20300001	20304930	1	-1.2249	-0.4203	0.4173	1.3932	0.7955	2.3412	0.5755	0.4777
Czech Republic	CZE	20300001	20300068	1	0.0555	0.8046	-0.9899	0.3259	0.1215	0.9029	-0.2821	0.1959
Czech Republic	CZE	20300001	20306964	1	0.4016	0.3875	0.5347	1.1407	0.0244	1.2223	-2.1355	-0.1563
Czech Republic	CZE	20300001	20300010	1	-0.2668	0.2718	0.0226	-0.0042	0.3619	0.3705	-0.3912	-0.959
Czech Republic	CZE	20300001	20301300	1	0.1316	0.5366	1.036	0.4744	0.0647	0.4648	-0.3876	0.5295
Czech Republic	CZE	20300001	20305597	1	-0.5158	-0.0862	-0.691	0.4189	0.3428	-0.424	-0.6852	-0.4607
Czech Republic	CZE	20300001	20301129	1	1.0622	-0.128	-1.762	0.0051	-0.0598	0.5148	-2.1355	-1.3295
Czech Republic	CZE	20300001	20304286	1	0.0411	-0.0219	-0.9607	-0.1454	-0.5453	-0.2159	-0.6852	-0.7496
Czech Republic	CZE	20300001	20303176	1	0.4655	-0.4314	-0.227	0.6478	0.4262	1.1087	-0.1566	-0.6774
Czech Republic	CZE	20300001	20302981	1	0.6304	0.0682	-0.7902	0.2039	-0.3456	0.7017	-2.1355	-0.959
Czech Republic	CZE	20300001	20300354	0	-0.1474	-1.0744	0.0226	-0.371	-0.8407	-0.2931	-0.3912	-0.9299
Czech Republic	CZE	20300001	20301527	0	0.9835	-0.2662	1.9359	0.4647	0.714	0.0398	0.1922	1.2147
Czech Republic	CZE	20300001	20301981	0	-0.3828	-0.269	0.1386	0.3243	-0.0747	0.1889	0.3415	0.4504
Czech Republic	CZE	20300001	20307802	0	0.3689	0.3729	-1.007	0.0328	1.00E-04	0.5672	-2.1355	-0.3368
Czech Republic	CZE	20300001	20305618	0	-0.7073	0.041	1.9359	0.3635	0.2453	-1.6678	1.2262	2.0955
Czech Republic	CZE	20300001	20301908	0	-0.5123	1.1352	1.9359	0.9783	2.275	1.1811	2.4277	2.0955
Czech Republic	CZE	20300001	20304948	0	0.0846	-0.1806	-0.3827	0.9811	0.4766	1.1208	0.5755	0.4994
Czech Republic	CZE	20300001	20302571	0	0.8702	-0.8842	-0.2943	0.5119	-0.0805	0.5799	1.0367	0.3216
Czech Republic	CZE	20300001	20304621	0
Czech Republic	CZE	20300001	20307394	0	-0.8301	0.64	0.231	0.4979	1.3607	0.6878	0.2287	0.4725
Czech Republic	CZE	20300001	20300113	0	-0.3104	1.1493	0.7162	0.4445	0.951	0.5608	0.0256	0.6663
Czech Republic	CZE	20300001	20301893	0	-0.4199				0.1179		-2.1355
Czech Republic	CZE	20300001	20306919	0	0.5744	-1.2512	-0.903	3.6039	4.8357	3.6292	0.5858	-0.2201
Czech Republic	CZE	20300001	20303839	0	0.4308	2.6352	1.9359	3.6039	0.9455	3.6292		2.0955
Czech Republic	CZE	20300001	20306482	0	-0.5311	-0.6593	-0.4396	-0.1386	0.2055	-0.5032	0.3473	-0.1563
Czech Republic	CZE	20300002	20306435	1	-1.067	-0.0862	0.0226	-0.5571	0.3346	0.4719	0.5755	0.1216
Czech Republic	CZE	20300002	20307322	1	-0.6041	-0.1878	0.0226	-0.1902	0.4089	0.6053	0.5755	0.1216
Czech Republic	CZE	20300002	20307621	1	0.0844				0.6268
Czech Republic	CZE	20300002	20304869	1	-0.5753	1.5482	1.9359	0.5504	0.3953	0.2389	2.4277	0.7566
Czech Republic	CZE	20300002	20303477	1	-0.8403	-2.9627	-1.4809	0.6333	0.0033	1.0196	-0.2637	-0.3917
Czech Republic	CZE	20300002	20307419	1	0.6224	-0.5874	-1.0488	0.7734	0.8242	1.7584	0.1693	0.2286
Czech Republic	CZE	20300002	20305911	1	0.1507	-1.1429	-0.7836	0.5813	-0.5183	1.0062	-0.6852	-0.4607
Czech Republic	CZE	20300002	20306484	1	-1.3311	-0.8283	-0.6843	-0.0208	-0.236	0.4783	-0.6852	-0.959
Czech Republic	CZE	20300002	20304493	0	-2.0528
Czech Republic	CZE	20300002	20303794	0	-0.6141	-1.5977	-0.2737	0.5653	-0.1974	0.921	0.1575	-1.0507
Czech Republic	CZE	20300002	20306178	0	-0.1732	-0.0862	0.0226	0.1053	0.3135	0.9713	0.5755	0.1216
Czech Republic	CZE	20300002	20305362	0	0.919	2.6352	-1.2239	3.6039	1.6284	3.6292	0.5755	-0.257
Czech Republic	CZE	20300002	20307058	0	-1.2736	-0.0071		1.1234	2.9281		0.5755	0.2205
Czech Republic	CZE	20300002	20302100	0	-0.4699
Czech Republic	CZE	20300002	20301438	0	-0.6884	0.6464	-0.5836	-0.3455	0.8969	-1.2919	0.3473	1.0383
Czech Republic	CZE	20300002	20304143	0	-0.6471				0.3395		-0.8709
Czech Republic	CZE	20300002	20302912	0	0.7398
Czech Republic	CZE	20300003	20305424	1	-1.4802	-1.0212	-1.0935	-1.0563	-1.6983	0.1006	-0.6852	-1.1528
Czech Republic	CZE	20300003	20306392	1	0.8958	-0.59	-0.5836	0.3942	-0.7208	-0.3551	-0.6852	-0.5475
Czech Republic	CZE	20300003	20304081	1	-0.9683	-0.9796	-0.6164	0.8396	-0.8234	-0.3646	-0.6027	-1.378
Czech Republic	CZE	20300004	20305557	1	0.6892	-0.59	-0.7902	-0.1816	0.4756	0.5285	-0.6852	-0.8443
Czech Republic	CZE	20300004	20300549	1	0.4493	-0.2662	0.0226	0.2154	0.259	0.8003	-0.4805	-0.1563
Czech Republic	CZE	20300004	20304449	1	1.1217	-0.59	-0.3802	0.4095	-0.5192	-0.1678	-0.5798	-0.1563
Czech Republic	CZE	20300004	20300190	1	1.4196	-0.4314	-0.7638	0.4633	0.3725	0.216	-0.6852	-0.4607
Czech Republic	CZE	20300004	20301075	1	0.8836	-1.1085	-1.1592	-1.6821	-0.6192	-1.6678	-1.5537	-1.0454
Czech Republic	CZE	20300004	20306103	1	1.1897	0.4631	0.9726	0.9898	0.4632	1.3182	0.0447	0.8375
Czech Republic	CZE	20300004	20302204	1	1.0395	-0.7737	0.0226	0.4346	0.4683	0.6487	-0.5974	0.601
Czech Republic	CZE	20300004	20305008	1	0.4008	-1.3182	-1.5865	0.5561	0.2809	0.5794	-0.9764	-1.6557
Czech Republic	CZE	20300004	20301926	0	1.7404	0.3178	-0.6315	-0.2153	0.3847	0.2534	-0.5832	-0.8443
Czech Republic	CZE	20300004	20306452	0	1.0749	0.6492	1.4967	0.4013	1.0058	0.2321	-0.0379	1.515
Czech Republic	CZE	20300004	20305600	0	0.7096	-0.5133	0.0226	-0.1857	-0.0419	-0.9292	-0.3241	-0.1563
Czech Republic	CZE	20300004	20301635	0	1.3076	-0.6593	-0.227	0.2503	0.2434	0.381	0.5755	0.1216
Czech Republic	CZE	20300004	20304323	0	0.6021	0.4571	1.1381	0.1524	1.051	0.5161	0.2287	2.0955
Czech Republic	CZE	20300004	20300754	0	0.8192	0.6464	-0.7638	1.7041	0.819	1.2502	0.2923	-0.4607
Czech Republic	CZE	20300004	20304219	0	0.4097	0.9349	1.036	-0.0848	0.5787	0.1537	1.1417	1.1508
Czech Republic	CZE	20300004	20307200	0	1.1325	0.5042	1.9359	1.0802	1.4764	-1.6678	2.0386	1.4234
Czech Republic	CZE	20300004	20304770	0	0.998	-0.2662	0.1386	0.6296	0.2048	-0.368	-0.2857	0.4777
Czech Republic	CZE	20300004	20303168	0	0.3066	0.1915	1.0433	-0.4652	-0.1108	-1.6678	-0.2499	0.8903
Czech Republic	CZE	20300004	20300633	0	1.1052	1.3889	-0.9607	0.4824	0.5437	1.06	-0.3763	0.4725
Czech Republic	CZE	20300004	20302582	1	0.408	0.9454	-0.6315	-0.1434	-0.2168	-0.1753	-0.5974	-0.3902
Czech Republic	CZE	20300004	20301864	1	0.2325	-0.847	0.0226	0.1201	-0.5149	-0.9484	-2.1355	-0.6959
Czech Republic	CZE	20300004	20305595	1	1.5698	-1.0714	-0.5544	0.2027	-0.9405	-0.2752	-1.5537	-0.0867
Czech Republic	CZE	20300004	20307446	1	0.7291	-0.59	-0.9607	-0.218	-0.6613	-0.065	-0.4771	-0.8443
Czech Republic	CZE	20300004	20301792	1	0.5804	0.4012	1.1657	0.3254	0.2999	-0.1285	-0.6595	-0.2503
Czech Republic	CZE	20300004	20304593	1	1.3698	-0.1678	-0.1119	0.3999	-0.1589	0.5602	-1.5848	-0.6544
Czech Republic	CZE	20300004	20304830	1	0.1589	0.468	-1.0611	-0.5006	-0.6116	0.2389	-2.1355	-0.6544
Czech Republic	CZE	20300004	20303380	1	1.3225	-0.7221	-1.1592	-0.1425	-0.3129	0.3851	-1.1693	-1.0454
Czech Republic	CZE	20300004	20305670	1	0.933	-1.0688	-1.0611	0.1548	-0.8581	-0.4463	-2.1355	-1.9916
Czech Republic	CZE	20300004	20305867	0	0.816	0.5836	-0.7638	-0.2741	-0.4389	-1.0529	-0.2826	-0.8443
Czech Republic	CZE	20300004	20306548	0	-0.1015	-0.2479	-0.6097	-0.2739	0.2533	0.2768	-0.5832	-0.0625
Czech Republic	CZE	20300004	20307509	0	1.3171	-0.2806	1.9359	0.4101	0.7373	1.1599	1.536	1.515
Czech Republic	CZE	20300004	20307377	0	0.6475	-0.2777	0.8877	-0.1375	0.1931	0.4162	1.1171	2.0955
Czech Republic	CZE	20300004	20302109	0	0.9699	0.1852	0.0226	1.0786	1.075	3.6292	0.5755	0.1216
Czech Republic	CZE	20300004	20301266	0	0.5006	-0.4203	-0.7638	0.6079	1.1323	0.8767	0.5409	-0.1563
Czech Republic	CZE	20300004	20307810	0	1.0207	-0.0994	1.9359	0.6852	0.3974	0.3325	1.2607	2.0955
Czech Republic	CZE	20300004	20302078	0	0.8819	-0.0799	0.9964	-0.1735	0.9544	-0.8768	0.3424	1.515
Czech Republic	CZE	20300004	20300973	0	0.3245	-0.438	0.0226	0.0877	-0.2087	0.0037	0.1693	-0.222
Czech Republic	CZE	20300004	20302828	0	0.2484	0.6464	1.0929	0.4209	-0.0153	0.7611	-0.0952	1.515
Czech Republic	CZE	20300005	20302876	0	-1.6236	-0.0862	0.0226	1.2787	0.3651	1.5721	-0.6852	0.1216
Czech Republic	CZE	20300005	20302637	1	0.8531	-1.7749	-1.0473	-2.6893	-3.7095	0.4394	-0.8516	-1.1252
Czech Republic	CZE	20300005	20306870	1	-1.0856	-2.9627	-0.6843	0.7135	0.0348	0.3415	-0.1026	-0.1563
Czech Republic	CZE	20300005	20305468	1	-1.745
Czech Republic	CZE	20300005	20305708	1	-0.6789	-0.9245	-2.664	1.2836	0.1914	3.6292	-2.1355	-1.6557
Czech Republic	CZE	20300005	20304647	1	1.1211	-0.8245	0.0226	0.8504	0.2378	1.1969	-0.1026	-0.4607
Czech Republic	CZE	20300005	20304164	1	-1.5559	2.6352	1.9359	-0.0457	0.8781	0.7615	-0.454	0.4104
Czech Republic	CZE	20300005	20304989	1	-1.6295	-2.9627	-1.1926	-2.6893	-1.0722	-0.7685	-1.0808	-1.2651
Czech Republic	CZE	20300005	20306891	1	-0.2719	-0.0862	-0.8627	0.1051	-0.3308	0.4455	-0.6852	-0.5093
Czech Republic	CZE	20300005	20307747	0	-0.5154	0.7156	0.8348	-0.7438	0.3116	-1.6678	1.4793	1.515
Czech Republic	CZE	20300005	20304714	0	-1.2569	-1.0892	-0.8826		-0.1732		0.8808	0.0397
Czech Republic	CZE	20300005	20306467	0	-2.4499
Czech Republic	CZE	20300005	20304307	0	-0.9709	-2.9627	-0.7183	-2.6893	-0.6526	-1.6678	-0.4402	-1.6922
Czech Republic	CZE	20300005	20302467	0	-0.6358				1.4372	3.6292		0.1216
Czech Republic	CZE	20300005	20306701	0	-1.0416	0.5836	1.9359	0.4524	1.8918	0.4673	1.4995	2.0955
Czech Republic	CZE	20300005	20306224	0	-0.7416	-0.817	-0.2737	0.3929	0.8206	0.9482	0.0154	-0.3917
Czech Republic	CZE	20300005	20303319	0	0.944	-0.0862	-0.7638	-0.4925	0.1087	0.1012	-0.5832	-0.4607
Czech Republic	CZE	20300005	20307837	0	-0.7026	-0.0862	-2.664	3.6039	4.8357	0.4394	0.5755	0.1216
Czech Republic	CZE	20300005	20305073	0	-0.6717
Czech Republic	CZE	20300006	20304547	1	-0.4411	-0.2479	0.0226	-0.3276	-0.2973	-0.9292	-0.6852	0.1216
Czech Republic	CZE	20300006	20300533	1	-0.3879	-0.438	-0.691	-0.5764	-0.2143	-0.9484	-0.2668	-0.2503
Czech Republic	CZE	20300006	20307018	0	-0.7669	1.1132	1.1657	-0.2873	1.2976	-0.1237	2.4277	2.0955
Czech Republic	CZE	20300006	20307869	0	-0.4005	1.1493	-0.1164	1.1222	0.9016	-1.6678	0.3473	0.7627
Czech Republic	CZE	20300006	20300655	0	-0.0965	0.0789	0.0226	-1.1533	-0.0255	0.0228	0.3473	0.2546
Czech Republic	CZE	20300006	20307340	0	-1.0224	0.4061	-0.2145	-0.5571	-2.0369	0.0589	-0.9422	-1.3017
Czech Republic	CZE	20300006	20303959	0	0.5385	-0.0994	-0.4728	-0.8995	-0.2862	-1.6678	-0.1026	-0.2503
Czech Republic	CZE	20300006	20302545	0	-1.2346	1.4003	1.4967	-1.012	0.1284	-0.1651	0.3482	0.0388
Czech Republic	CZE	20300006	20305893	0	-1.6045	-0.0862	0.4173	0.0267	0.8959	0.0277	0.5755	-0.2503
Czech Republic	CZE	20300006	20301055	0	0.0796	-0.4145	0.0226	1.2336	0.3344	0.2946	-0.216	0.1216
Czech Republic	CZE	20300006	20303914	0	-0.3502	0.3326	0.0226	-0.0368	0.3721	-1.6678	0.1693	-0.2503
Czech Republic	CZE	20300006	20302774	0	-0.9331	0.2032	0.0226	-0.5695	-0.1799	-0.4318	0.1922	-0.9111
Czech Republic	CZE	20300007	20302059	1	0.7898	-1.0658	-1.7213	0.1999	-0.0513	0.2575	-2.1355	-1.0169
Czech Republic	CZE	20300007	20304137	1	1.13	-0.549	-0.7638	0.4204	-0.6034	-0.0162	-0.6852	-0.6544
Czech Republic	CZE	20300007	20304781	1	1.0744	-0.6579	-1.1075	-0.0742	-0.8119	-1.2919	-1.2835	-0.8745
Czech Republic	CZE	20300007	20302057	1	-0.8568	-0.7136	-1.6877	0.4246	-0.1204	0.0391	-2.1355	-1.7277
Czech Republic	CZE	20300007	20304107	1	-0.1549	-0.6727	-1.0611	0.4526	-0.1447	-1.6678	-0.6852	-0.6185
Czech Republic	CZE	20300007	20300739	1	-1.2578	0.3266	-0.442	0.4812	0.2887	-0.1817	-0.216	0.0876
Czech Republic	CZE	20300007	20302339	1	-0.8115	-0.983	0.3461	0.1128	-0.4265	-0.0468	-0.216	-0.1563
Czech Republic	CZE	20300007	20302658	1	0.3407	0.6555	0.0226	0.4231	1.0855	1.5264	-0.2852	-0.2503
Czech Republic	CZE	20300007	20306544	1	-0.3584	-0.0994	0.0226	0.3129	0.0215	0.6919	-0.7867	-0.2503
Czech Republic	CZE	20300007	20304660	1	1.01	-0.0192	-0.691	0.0829	-0.716	0.331	-1.1693	-0.4607
Czech Republic	CZE	20300007	20302813	1	0.3616	-0.5197	-1.6896	0.3049	0.2216	0.1664	-1.2835	-0.7108
Czech Republic	CZE	20300007	20301308	1	0.1282	0.2695	-0.6315	0.1099	-0.3332	-0.0571	-1.2835	-1.0788
Czech Republic	CZE	20300007	20300490	1	-0.1068	-0.2479	-0.9607	0.7072	-4.00E-04	0.7438	-0.7164	-0.5305
Czech Republic	CZE	20300007	20305064	1	0.2433	-0.7815	0.0226	0.2655	0.1421	0.4613	-0.309	0.1216
Czech Republic	CZE	20300007	20307566	1	0.9171	-0.6616	-0.7638	0.6028	0.1433	0.3705	-0.5798	-0.3368
Czech Republic	CZE	20300007	20301688	1	1.1899	0.1245	-0.9607	0.3712	0.427	0.3918	-2.1355	-0.5912
Czech Republic	CZE	20300007	20302441	1	-0.1142	-0.59	-0.691	0.4231	0.3616	0.2382	-0.6852	-0.8443
Czech Republic	CZE	20300007	20307091	1	-0.0664	-0.0827	-0.3802	0.3833	0.2203	-0.0358	-1.4214	-0.8443
Czech Republic	CZE	20300007	20304757	1	0.4344	-0.938	-0.3802	1.1432	0.3854	0.909	-2.1355	-1.0454
Czech Republic	CZE	20300007	20306585	1	1.0553	-0.0862	0.0226	0.2519	-0.1527	0.6266	-0.3733	-0.1865
Czech Republic	CZE	20300007	20305119	1	-0.5243	0.0634	-1.0611	0.411	0.077	0.2274	-1.266	0.3754
Czech Republic	CZE	20300007	20301810	1	0.7976	-0.59	-1.0611	0.4028	-0.3353	0.7271	0.0256	-1.4637
Czech Republic	CZE	20300007	20307037	1	-1.1164	-1.0249	-0.7836	0.7838	-0.5698	0.5321	-0.6852	-1.4637
Czech Republic	CZE	20300007	20303725	1	1.175	-0.7136	-1.5553	0.8381	0.1635	0.9125	-2.1355	-0.959
Czech Republic	CZE	20300007	20301513	1	-1.0586	-0.59	0.0226	0.3328	0.1395	-1.0529	-2.1355	0.1216
Czech Republic	CZE	20300007	20307778	1	-0.4815	-0.0994	0.0226	0.205	0.0338	-1.6678	-0.7867	0.1216
Czech Republic	CZE	20300007	20303766	0	-0.6525	-0.0994	1.1381	0.6724	0.2136	-0.2564	-1.2876	1.1508
Czech Republic	CZE	20300007	20304968	0	1.4696	0.4435	0.0226	0.6509	0.1438	1.153	-0.5974	0.1216
Czech Republic	CZE	20300007	20305593	0	1.1068	0.0502	1.4187	0.894	0.3263	0.9989	0.5755	0.8375
Czech Republic	CZE	20300007	20307443	0	0.5966	0.0502	-0.7638	-0.1362	-0.1514	0.0173	0.1693	-0.1563
Czech Republic	CZE	20300007	20307622	0	1.3717	-0.0994	0.0226	0.4821	0.4385	0.6889	0.0256	0.1216
Czech Republic	CZE	20300007	20303644	0	-0.5202	-0.891	-1.2567	0.2413	-0.5969	0.2979	-0.1727	-0.6959
Czech Republic	CZE	20300007	20300743	0	1.0889	0.3404	0.0226	0.6462	0.143	0.5374	-0.6852	-0.959
Czech Republic	CZE	20300007	20307484	0	-0.3349	-0.2662	0.0226	2.5272	1.274	0.7376	0.5755	-0.5305
Czech Republic	CZE	20300007	20303535	0	1.1541	2.6352	1.9359	1.2836	4.8357	1.5721	2.4277	2.0955
Czech Republic	CZE	20300007	20300382	0	0.4026	-0.1678	-1.7997	-0.0714	0.0829	-0.1147	-1.5848	-0.945
Czech Republic	CZE	20300007	20304043	0	0.6624	0.5119	1.9359	0.5628	0.4402	0.0822	0.8038	1.515
Czech Republic	CZE	20300007	20302950	0	0.4638	-0.8489	-1.4242	0.1232	-0.3043	0.0767	-1.5537	-1.236
Czech Republic	CZE	20300008	20304794	1	-0.4219	1.127	1.9359	0.5285	-0.2993	0.4783	-0.0823	0.0388
Czech Republic	CZE	20300008	20307459	1	-1.1812	-1.1408	-1.0611	-0.5776	-0.1543	0.3375	-0.6852	-0.7496
Czech Republic	CZE	20300008	20300429	1	-1.1418	-0.438	-0.9807	0.336	-0.9183	-0.7946	0.3482	-1.0454
Czech Republic	CZE	20300008	20304578	1	-0.901	-1.1117	0.0226	0.5531	-0.4189	1.096	-0.3304	-0.5251
Czech Republic	CZE	20300008	20305623	1	-0.9514	-0.7221	-0.5034	-0.3478	-0.2066	-0.071	-2.1355	-1.4002
Czech Republic	CZE	20300008	20301703	1	0.4077	-0.59	0.0226	0.7878	0.0442	1.0076	0.5755	-0.2503
Czech Republic	CZE	20300008	20301748	1	-0.1558	-2.9627	0.0226	-0.0848	0.1544	-1.6678	0.5755	0.1216
Czech Republic	CZE	20300008	20302482	1	-1.2342	-2.9627	-1.9313			-1.6678	-0.6852	-2.5027
Czech Republic	CZE	20300008	20301731	1	0.6449	-0.7221	-0.7836	0.6116	0.2857	1.0297	0.5755	-0.7507
Czech Republic	CZE	20300008	20305311	1	0.7741	-1.3452	-0.3802	1.5349	-0.3481	3.6292	1.3656	-1.1252
Czech Republic	CZE	20300008	20305726	1	-1.0023	-0.0862	0.0226	-0.4939	-0.0253	0.4839	-2.1355	0.1907
Czech Republic	CZE	20300008	20300744	1	-0.2153	-0.0862	-1.5438	-1.2524	-0.7298	0.704	-1.0839	-1.5423
Czech Republic	CZE	20300008	20306883	1	-0.2161	-0.4393	1.0433	0.3352	0.0542	1.0164	-0.3733	0.1959
Czech Republic	CZE	20300008	20303656	0	0.5607	-0.5872	0.1386	0.0269	0.6585	0.2798	-1.4214	-0.3902
Czech Republic	CZE	20300008	20300566	0	-0.5874	-0.2662	0.0226	1.3247	0.4377	1.5721	0.5755	-0.2503
Czech Republic	CZE	20300008	20302771	0	-0.729	-0.2005	-1.3325	0.0975	-1.434	-0.0967	-0.3912	-0.5711
Czech Republic	CZE	20300008	20306694	0	-0.7368	-0.2509	-0.829	-0.2022	0.3621	0.0734	-0.3912	0.3216
Czech Republic	CZE	20300008	20301873	0	0.5399	-0.4998	0.0226	0.7117	0.4402	1.0727	-0.0823	-0.2503
Czech Republic	CZE	20300008	20305462	0	-0.0996	0.5266	0.586	-0.4543	-0.0015	-1.6678	0.3473	-0.1865
Czech Republic	CZE	20300009	20302679	1	0.045	0.0527		0.6796	-0.0883
Czech Republic	CZE	20300009	20301025	1	-0.4108	-0.4314	0.0226	0.1401	-0.0956	0.6413	-0.6852	-0.4607
Czech Republic	CZE	20300009	20304418	1	-0.1958	-0.5743	-0.7638	0.2684	0.6902	0.6848	-0.4948	-0.4607
Czech Republic	CZE	20300009	20307113	1	0.1594	-0.8355	-0.5472	0.356	-0.1964	0.9603	0.3939	-0.1865
Czech Republic	CZE	20300009	20301903	1	-0.3626	2.6352	1.9359	0.0379	1.0726	1.1121	2.4277	2.0955
Czech Republic	CZE	20300009	20302847	1	-0.2473	0.0347	-0.9607	-0.0557	-0.1516	-0.1091	-0.8742	-1.1078
Czech Republic	CZE	20300009	20300390	1	-0.6913	1.3889	-0.4396	0.2345	1.1035	1.0578	0.3473	1.515
Czech Republic	CZE	20300009	20305396	1	-0.2595	-1.2504	-0.4641	-0.6389	-0.0192	-0.3932	-2.1355	0.8636
Czech Republic	CZE	20300009	20302754	1	0.0214	-1.2524	-0.691	-0.0208	-0.1894	0.8445	-2.1355	-1.0454
Czech Republic	CZE	20300009	20306263	1	-0.5137	-0.4203	0.0226	0.3955	0.5338	0.6199	0.1922	-0.4607
Czech Republic	CZE	20300009	20305905	1	-0.3561	-0.7221	-0.691	-0.2247	-0.3417	0.6413	-0.3733	0.1216
Czech Republic	CZE	20300009	20302548	1	0.3369	0.1371	-0.5817	0.2906	0.6163	0.4967	-0.6852	0.0513
Czech Republic	CZE	20300009	20301376	1	0.4236	0.6636	-0.4396	0.439	0.033	1.4084	-0.6852	-0.8284
Czech Republic	CZE	20300009	20304956	1	-0.6997	-0.59	0.0226	0.3228	1.5351	0.9964	-0.4771	-0.2503
Czech Republic	CZE	20300009	20305150	0	-0.0206	-1.4761	-1.1473	0.1679	-0.3503	0.4289	-1.0992	-1.5002
Czech Republic	CZE	20300009	20303035	0	-0.4117	-0.6706	1.1381	0.0464	-0.7165	0.1018	0.5755	1.4234
Czech Republic	CZE	20300009	20302683	0	-0.9801	-0.7353	-0.9607	0.0177	0.8083	-0.2196	-0.5832	-0.222
Czech Republic	CZE	20300009	20304150	0	0.9587	0.0441	-0.9607	0.0596	-0.2778	0.1008	-0.6852	-0.9111
Czech Republic	CZE	20300009	20307364	0	-0.3279	0.1371	-0.6587	0.0302	-0.7351	0.1849	-0.6852	0.1604
Czech Republic	CZE	20300009	20306804	0	-0.3569	-0.4343	0.8348	-0.098	-0.2173	0.2885	0.5755	1.1013
Czech Republic	CZE	20300009	20302647	0	-0.1515	1.7671	-0.3048	0.3053	0.2379	-1.3198	-0.9794	0.4504
Czech Republic	CZE	20300009	20301699	0	-0.6766	0.7665	1.1752	0.7113	2.2198	0.7832	2.4277	0.9883
Czech Republic	CZE	20300009	20301764	0	-0.6834	-0.59	-0.9607	0.2033	-0.6872	-1.6678	-0.7726	-0.959
Czech Republic	CZE	20300009	20307806	0	-0.7037	0.1141	0.4173	-0.1275	-0.324	0.1242	-0.8486	1.515
Czech Republic	CZE	20300009	20306732	0	-0.3672	-0.4314	-0.227	0.1519	0.6604	0.691	0.8038	0.4994
Czech Republic	CZE	20300010	20307243	0	-1.0979	-0.8939	0.0226	0.8449	4.8357	3.6292	-0.3733	0.1216
Czech Republic	CZE	20300010	20302341	0	-0.5033	-1.0766	1.2899	-2.6893	0.0349	0.2144	-0.1727	0.1216
Czech Republic	CZE	20300010	20304234	0	-0.8489
Czech Republic	CZE	20300010	20304684	0	-0.9273			-2.5837	-1.6476	-0.6522
Czech Republic	CZE	20300010	20304131	0	-1.0437	-0.0862	0.0226	1.0167	1.2151	1.6671	0.075	0.1216
Czech Republic	CZE	20300010	20304674	0	-0.2566	-0.817	-0.2737		-0.4368	-0.5364		-0.9406
Czech Republic	CZE	20300010	20305888	0	0.0228
Czech Republic	CZE	20300010	20301298	0	-0.8434
Czech Republic	CZE	20300010	20305654	0	-0.6877
Czech Republic	CZE	20300010	20301870	0	-1.0225
Czech Republic	CZE	20300010	20301575	0	-0.7935	-0.8357	-0.7638	-1.6664	-0.8026	-0.7368	-2.1355	-0.4784
Czech Republic	CZE	20300010	20304475	0	-1.1289				-0.0906
Czech Republic	CZE	20300010	20300078	0	0.4255	1.3403	0.9192	-0.0026	0.7768	-0.3477	0.8038	1.1232
Czech Republic	CZE	20300011	20307326	1	-0.0771				-0.7457
Czech Republic	CZE	20300011	20306186	1	-0.2964	-0.2662	0.0226	0.0315	-0.1388	0.8207	-0.3733	-0.2503
Czech Republic	CZE	20300011	20302702	1	-0.8699
Czech Republic	CZE	20300011	20304079	1	-0.7341	-0.5065	-1.4809	0.2444	-0.5896	0.7495	-0.9135	-0.6769
Czech Republic	CZE	20300011	20307390	1	-0.2542
Czech Republic	CZE	20300011	20306011	1	-0.6399	-0.0862	-2.664	-2.64	-0.6076	-1.5744	-2.1355	-2.5027
Czech Republic	CZE	20300011	20305165	1	0.658			-0.5383	-1.0759
Czech Republic	CZE	20300011	20302452	0	-0.0559
Czech Republic	CZE	20300011	20304072	0	-0.4097	-0.0862	0.0226	3.6039	4.8357	3.5379	-0.6852	-1.1252
Czech Republic	CZE	20300011	20307291	0	3.1595
Czech Republic	CZE	20300011	20307681	0
Czech Republic	CZE	20300011	20306772	0	-0.0218		-0.6446	0.0535		1.3579	-0.2004
Czech Republic	CZE	20300012	20300624	1	0.2782	-0.0862	-0.2827	-0.1448	-0.4474	0.1743	-0.6852	-0.9299
Czech Republic	CZE	20300012	20306230	1	-1.412			-0.1505	0.4678	-0.8768
Czech Republic	CZE	20300012	20305884	1	-0.1321	-0.7221	0.0226	0.788	0.1207	0.8011	-0.6852	-0.7496
Czech Republic	CZE	20300012	20307933	1	-0.9341	-0.7815	-0.442	0.5754	-0.5083	1.0062	-0.2876	-0.8756
Czech Republic	CZE	20300012	20304853	1	0.8749	1.1352	0.0226	0.0706	0.3211	0.4008	0.1693	-0.2503
Czech Republic	CZE	20300012	20301971	1	0.9366	-0.2662	0.0226	0.3321	0.0705	0.2303	-1.2835	-1.3151
Czech Republic	CZE	20300012	20305700	1	0.9649	2.6352	1.4967	0.765	1.4092	1.0914	-0.4805	1.2147
Czech Republic	CZE	20300012	20302744	1	0.5853	-1.1117	-0.9624	-0.119	-0.372	-0.2227	-2.1355	-2.4607
Czech Republic	CZE	20300012	20302615	0	0.9471
Czech Republic	CZE	20300012	20305249	0	-0.7564	-0.2662	-0.4806	0.0529	0.0304	-0.1567	-0.5832	-0.4607
Czech Republic	CZE	20300012	20305517	0	-0.3465				-0.2166			0.4994
Czech Republic	CZE	20300012	20307230	0	-0.7232	-0.2662	-0.335	-0.0097	-0.2571	0.0124	-0.4952	-0.1865
Czech Republic	CZE	20300012	20305169	0	1.022	-0.0862	0.0226	0.1053	1.4145	0.5151	-0.309	0.1216
Czech Republic	CZE	20300012	20303724	0	0.7699	-0.0862	0.0226	0.7113	0.4089	0.7594	0.5755	0.1216
Czech Republic	CZE	20300012	20306913	0	0.5577	-0.8396	-0.2827	0.7113	-0.0408	1.0062	-0.8913	-0.1865
Czech Republic	CZE	20300013	20307158	1	-0.876	1.1576	0.9247	1.1267	1.0518	1.2808	0.582	-0.0542
Czech Republic	CZE	20300013	20300222	1		-1.3245	-0.227	-0.8286	0.67	0.6611	-0.3733	0.4994
Czech Republic	CZE	20300013	20305747	1	-0.6556	-0.0966	-0.227	-0.4525	-0.5284	-1.2919	0.5755	-1.1138
Czech Republic	CZE	20300013	20300868	1	-1.0208	-0.7221	-0.227	0.5995	-0.1261	-0.4279	0.5755	-0.2503
Czech Republic	CZE	20300013	20305065	0	-1.2921	-0.0862	0.0226	-0.0746	0.4037	-1.6678	0.1648	0.4994
Czech Republic	CZE	20300013	20300111	0	-0.8773	-0.0862	0.0226		0.5448	1.3613	0.5755	-0.4784
Czech Republic	CZE	20300013	20306525	0	-1.1667	-0.1678	0.1386	-1.1482	0.6527	-1.6678	-1.5596	-0.2103
Czech Republic	CZE	20300013	20306268	0	-0.6197	-1.1117	0.0226	-0.4897	-0.8023	-1.6678	-1.5848	0.1216
Czech Republic	CZE	20300013	20307967	0	-0.9281	-1.1314	-0.6446	-1.1537	-0.5573	-0.0812	-1.0808	-1.0913
Czech Republic	CZE	20300013	20306024	0	-0.9754	0.5859	1.1657	-0.6957	0.5602	-1.0529	2.4277	2.0955
Czech Republic	CZE	20300013	20305054	0	0.8161	0.1276	0.0226	-0.8328	0.5768	-0.5531	0.0254	-0.0604
Czech Republic	CZE	20300013	20302519	0	-0.3965	0.957	-0.1119	-2.6893	-0.3707	-1.6678	0.8038	-0.0867
Czech Republic	CZE	20300013	20303614	0	-0.6371	-0.4203	0.0226	0.8746	-0.5894	0.5249	0.5755	-0.1563
Czech Republic	CZE	20300013	20303491	0	-0.412	-0.0862	1.9359	0.5652	0.4077	0.4305	0.5755	1.1508
Czech Republic	CZE	20300013	20303181	0	-0.8879	-0.103	0.0226	-0.8335	-0.3027	-0.4463	0.3415	0.1216
Czech Republic	CZE	20300014	20304933	1	1.2891	0.3376	0.8348	0.3095	0.235	0.5315	-1.1734	-0.0867
Czech Republic	CZE	20300014	20304822	1	0.6298	-0.7327	-1.5883	-0.1621	-0.8329	-1.6678	-1.2871	-1.3718
Czech Republic	CZE	20300014	20302243	1	1.0998	1.0299	0.0226	0.1013	0.1691	0.188	0.0447	0.557
Czech Republic	CZE	20300014	20304705	1	0.8656	-0.1106	-1.4928	-1.3089	-0.2537	-0.3646	-2.1355	-1.0788
Czech Republic	CZE	20300014	20307777	1	0.2654	-0.5743	-0.8627	0.6525	1.0591	-0.9484	-0.6852	-0.4607
Czech Republic	CZE	20300014	20302444	1	-0.2122	-0.2662	-0.3802	0.7113	0.1277	0.996	-0.6852	-0.1563
Czech Republic	CZE	20300014	20305663	1	0.3843	0.4012	0.4173	0.106	-0.072	-0.4795	-0.6822	-1.0735
Czech Republic	CZE	20300014	20307100	1	-0.1451	-0.4343	-0.6315	-0.0206	0.573	-0.0898	-0.6852	0.7627
Czech Republic	CZE	20300014	20304683	1	-0.4197	-0.0827	0.6755	0.2039	-0.2194	1.1198	-0.2821	0.3216
Czech Republic	CZE	20300014	20301861	1	-0.516	-0.4203	-0.691	0.2332	-0.5133	0.1968	-0.5798	-0.4607
Czech Republic	CZE	20300014	20307997	1	-0.4161	0.1973	-0.1119	0.1371	0.219	0.32	-0.3876	0.5295
Czech Republic	CZE	20300014	20302362	1	0.784	-0.2479	-1.1926	0.429	-0.1063	1.0537	-0.0553	-0.4607
Czech Republic	CZE	20300014	20302631	1	0.2349	-0.9453	-1.2891	0.678	0.1021	0.6226	-1.3972	-0.9243
Czech Republic	CZE	20300014	20304936	1	-0.4429	-0.2662	0.0226	0.2383	-0.1071	0.3387	-0.6852	-1.1252
Czech Republic	CZE	20300014	20304525	1	-0.039	0.5119	1.4967	-0.6827	0.1727	0.339	0.9305	0.833
Czech Republic	CZE	20300014	20303161	1	-0.6631	-0.2662	-0.3802	-0.0325	0.1962	-1.6678	-0.6852	-0.4607
Czech Republic	CZE	20300014	20306556	1	0.9483	-0.7221	0.0226	0.2203	0.0246	-0.0869	-0.3237	-0.8198
Czech Republic	CZE	20300014	20304038	1	0.1318	0.2695	0.8348	0.2312	-0.1338	-0.1968	-1.0571	0.2224
Czech Republic	CZE	20300014	20306807	1	-0.2139	0.4495	0.0226	0.3567	0.1914	-1.6678	1.6338	0.6314
Czech Republic	CZE	20300014	20304999	1	-0.27	0.1519	0.0226	0.2283	-0.1391	0.3478	-0.5608	0.1959
Czech Republic	CZE	20300014	20305861	1	1.3009	-0.7938	-0.7638	0.3378	0.8353	0.4321	-0.0823	-0.1563
Czech Republic	CZE	20300014	20300509	1	0.1152	-0.2662	0.5347	0.0029	-0.8041	-1.5744	0.5755	0.1216
Czech Republic	CZE	20300014	20303032	1	0.8231	-0.4488	0.0226	0.3861	0.0959	0.4474	-0.5832	-0.1563
Czech Republic	CZE	20300014	20300100	1	0.2213	-0.8357	-0.8627	0.0554	-0.6028	-0.2222	-0.6852	-0.4607
Czech Republic	CZE	20300014	20301225	1	-0.3931	-0.4025	-0.6097	-0.0323	-0.5798	-0.1786	-0.7435	-0.4784
Czech Republic	CZE	20300014	20303244	1	0.0207	-1.0658	-0.6643	-0.1118	-0.8517	-0.5037	-0.4771	-0.959
Czech Republic	CZE	20300014	20300475	1	0.2447	-0.7221	-0.3802	0.0389	-0.4772	-0.2473	-1.166	-1.0454
Czech Republic	CZE	20300014	20300718	1	-0.3159	2.6352	0.8348	-0.0385	0.7728	0.2738	-0.5974	1.1232
Czech Republic	CZE	20300014	20301642	1	0.8571	0.6372	-0.9285	-0.2285	-0.0019	-0.1676	-1.4013	-0.1563
Czech Republic	CZE	20300014	20306830	1	0.4236	0.0502	-0.442	0.1161	0.39	-0.4318	-0.1972	-0.4607
Czech Republic	CZE	20300014	20302194	1	-0.503	-0.7221	-0.6843	-0.0336	-0.5959	0.3358	-0.6852	-0.8119
Czech Republic	CZE	20300014	20300997	1	-0.5936	-0.2662	-0.732	-0.0692	0.1929	0.0231	-0.6852	-1.3017
Czech Republic	CZE	20300014	20304580	1	1.1967	-0.4314	0.0226	0.2194	-0.1826	-0.0358	0.0256	0.1216
Czech Republic	CZE	20300014	20302515	1	0.5119	0.8046	0.7162	-0.1227	-0.0208	0.1995	-0.2821	0.833
Czech Republic	CZE	20300014	20307308	1	-0.3133	-0.2662	0.0226	0.1627	0.0405	0.3863	-0.6852	-0.1314
Czech Republic	CZE	20300014	20306823	0	0.4078	-0.4203	0.0226	-2.6893	0.3032	-0.2793	-0.0585	-0.1563
Czech Republic	CZE	20300014	20304987	0	0.0905	0.7211	0.7162	0.1205	0.3785	-0.2766	0.7741	0.7864
Czech Republic	CZE	20300014	20300348	0	-0.5347	-0.5994	0.0226	0.2937	0.7235	-0.2979	-0.3241	0.1216
Czech Republic	CZE	20300014	20301860	0	0.2406	-0.4998	-0.829	0.1216	-0.2068	-1.6678	-0.8483	0.1959
Czech Republic	CZE	20300014	20305578	0	-0.0289	0.3789	1.9359	0.2037	1.9012	0.4531	1.2034	2.0955
Czech Republic	CZE	20300014	20303941	0	0.5896	-0.4393	-0.8543	-1.6205	0.1188	-1.2919	2.4277	1.515
Czech Republic	CZE	20300014	20301107	0	0.2469	-0.0219	0.0226	0.2912	0.3622	0.6894	-0.5832	-0.1563
Czech Republic	CZE	20300015	20301957	0	0.0518	-0.4314	0.0226	0.5927	-0.9291	0.6166	0.5755	0.1216
Czech Republic	CZE	20300015	20306431	1	1.3309	-0.8438	-0.8627	0.3027	0.2342	-1.6678	-0.0726	-0.959
Czech Republic	CZE	20300015	20300610	1	0.7828	-0.4203	-1.0611	-0.2828	0.4686	0.6536	-1.5537	-0.959
Czech Republic	CZE	20300015	20304153	1	-0.2596	-0.7221	-0.9607	0.1333	-0.5198	0.2049	0.1206	-0.9299
Czech Republic	CZE	20300015	20307834	1	0.9596	1.1132	0.1386	0.0061	0.1545	0.0238	1.4793	1.515
Czech Republic	CZE	20300015	20301281	0	0.0217	0.4546	0.4173	0.1954	0.3114	0.8437	0.8038	0.7627
Czech Republic	CZE	20300015	20303386	0	-1.4764	-0.2662	-0.4728	0.0623	0.2527	0.2307	0.3473	0.2286
Czech Republic	CZE	20300015	20303334	0	-0.9211	-0.4314	0.0226	-0.6513	-0.4321	0.5806	-0.3733	-0.4607
Czech Republic	CZE	20300015	20302730	0	-0.4921	0.0692	0.0226	0.7929	0.148	1.0075	0.5755	0.1216
Czech Republic	CZE	20300015	20304954	0	1.1939	-0.2479	0.0226	0.7113	-0.0475	1.0062	0.5755	0.1216
Czech Republic	CZE	20300015	20300460	0	0.5729	1.127	0.9192	0.3928	1.0723	0.6116	0.2337	1.515
Czech Republic	CZE	20300015	20301539	0	0.8139	0.64	1.036	-0.0854	0.3133	0.751	1.802	0.0208
Czech Republic	CZE	20300015	20303489	0	0.0257	-0.891	0.0226	0.2266	0.8904	0.2987	0.1648	0.4777
Czech Republic	CZE	20300015	20305473	0	0.476	-0.0219	0.0226	0.6147	0.6966	0.0272	-2.1355	-1.2087
Czech Republic	CZE	20300015	20301944	0	-0.0506	-0.0799	0.0226	0.5642	0.7323	-0.1442	0.5755	0.1216
Czech Republic	CZE	20300015	20305721	1	-0.6831	-0.7861	-1.4016	-0.0713	-0.2397	0.0587	-1.5848	-1.2087
Czech Republic	CZE	20300015	20303026	1	0.2706							0.4504
Czech Republic	CZE	20300015	20306014	1	0.2301	-1.2786	-0.6843	1.2836	-0.1626	1.0279	0.0256	0.1216
Czech Republic	CZE	20300015	20300015	1	0.3186	0.0666	-0.9607	0.2111	0.1975	0.4252	-0.5861	0.6314
Czech Republic	CZE	20300015	20302155	1	0.2224
Czech Republic	CZE	20300015	20306082	1	1.0588	0.4435	-0.9406	0.6537	0.3443	0.7553	-0.0726	-0.8745
Czech Republic	CZE	20300015	20305716	0	0.4719	-0.0862	0.0226	0.7113	0.1238	1.0262	0.5755	0.1216
Czech Republic	CZE	20300015	20307623	0	1.0876	0.4981	0.586	0.2847	0.5606	0.7787	-1.305	-0.4607
Czech Republic	CZE	20300015	20303769	0	0.8103	-0.192	0.586	0.4224	0.6917	0.9047	0.8038	0.4504
Czech Republic	CZE	20300015	20301968	0	1.3429	0.3815	1.1355	0.244	0.2878	0.5577	1.6331	2.0955
Czech Republic	CZE	20300015	20300266	0	-1.3613	1.7671	1.9359	0.0765	0.9396	-0.0777	0.0514	0.9097
Czech Republic	CZE	20300015	20303760	0	0.9489	0.0634	-0.4806	-0.2009	-0.34	0.5005	-0.6852	-0.1563
Czech Republic	CZE	20300016	20304642	0	-0.9206	0.5315	-2.664	-2.6893	0.0616	-0.2793	0.5755	0.1216
Czech Republic	CZE	20300016	20303117	0	-0.5455	-0.2479	0.0226	1.0259	2.7956	3.6292	0.5755	0.1216
Czech Republic	CZE	20300016	20307148	0	-1.4717	0.468	0.0226	-0.1119	1.0423	-0.1211	-0.5832	-1.2711
Czech Republic	CZE	20300016	20303657	0	0.1955	0.7821	1.9359	-0.1378	-3.5846	1.3046	2.4277	2.0955
Czech Republic	CZE	20300016	20303237	0	-1.4298	-0.0862	0.0226	-0.3322	0.9016	0.603	0.5755	0.1216
Czech Republic	CZE	20300016	20305793	0	-0.6944	-0.4343	1.2867	-0.0805	0.0856	0.2848	-0.8627	-0.2895
Czech Republic	CZE	20300016	20302566	0	-0.0839	2.6352	-2.664	3.6039	1.5037	1.537	2.4277	0.7566
Czech Republic	CZE	20300016	20306290	0	-1.0439	2.6352	1.9359	0.6479	-2.5289	3.6292	-0.5779	2.0955
Czech Republic	CZE	20300016	20301371	0	-0.9023	-1.2591	-0.9288	0.7113	2.3669	1.5721	0.3482	-0.5251
Czech Republic	CZE	20300017	20304415	0	-1.2364	-1.2027	-0.5373	0.5995	-0.8383	0.6476	-0.0553	-0.5711
Czech Republic	CZE	20300017	20306418	0	-0.438	-0.4203	0.0226	-0.309	0.2759	-0.6687	0.8038	-0.4607
Czech Republic	CZE	20300017	20303711	0	-0.078	1.3889	0.4173	0.6421	1.8844	0.8845	-0.0585	-0.5093
Czech Republic	CZE	20300017	20304758	0	-0.6696	-0.4314	0.0226	1.2836	0.6242	-0.3646	0.5755	0.1216
Czech Republic	CZE	20300017	20305835	0	-0.3275
Czech Republic	CZE	20300017	20302045	0	-0.0811	-0.59	0.0226	-0.902	-0.1259	0.2328	0.5755	0.1216
Czech Republic	CZE	20300017	20307814	0	-0.7428		1.9359	-1.2502	0.0774	1.3725	-0.5832	0.1216
Czech Republic	CZE	20300017	20305947	0	-0.0244	-1.3848		1.7125	0.2381	1.4932
Czech Republic	CZE	20300017	20302678	0	-0.6871	-1.855	-0.6173	0.114	0.2774	0.6053	0.0154	-0.0333
Czech Republic	CZE	20300017	20300819	0	-0.8215	-1.3182	-1.1926	0.547	-0.3006	0.7486	-1.1501	-1.3027
Czech Republic	CZE	20300017	20301785	0	0.6228	-0.59	0.0226	-0.7531	-0.536	-1.6678	-0.5832	-0.4607
Czech Republic	CZE	20300017	20304404	0	-0.4575	0.3875	-0.1587	-0.6414	-0.0525	0.0859	0.5755	-0.2503
Czech Republic	CZE	20300017	20301799	0	-0.2035	-1.0619	0.0226	-0.924	-0.221	8.00E-04	-0.6852	-0.7496
Czech Republic	CZE	20300018	20304604	1	0.2381	-0.165	-0.7638	0.4024	0.1878	0.6797	-1.2871	-0.6912
Czech Republic	CZE	20300018	20302260	1	1.6424	0.7062	1.4967	0.5321	1.0388	0.6708	-1.054	2.0955
Czech Republic	CZE	20300018	20303042	1	1.357	0.7763	1.9359	0.6689	0.4136	1.0992	-0.2821	2.0955
Czech Republic	CZE	20300018	20302822	1	0.7251	-0.0862	0.0226	-0.1117	-0.5888	0.4297	-0.9906	-0.222
Czech Republic	CZE	20300018	20300786	1	1.3897	0.3875	-0.6315	0.9796	0.6546	1.1793	-0.6852	1.1232
Czech Republic	CZE	20300018	20307498	1	1.3108	-0.0966	0.0226	0.4324	-0.1892	0.7763	-0.3206	0.1216
Czech Republic	CZE	20300018	20306136	1	0.9701	0.6606	0.0226	0.2796	0.1755	0.5213	-0.7867	-0.5005
Czech Republic	CZE	20300018	20307114	1	1.9763	-0.1106	-0.3802	-0.0243	-0.0403	0.8497	-0.3055	0.1216
Czech Republic	CZE	20300018	20300481	1	0.6956	-0.59	-0.3802	0.4416	-0.2158	0.7197	-1.2871	-0.7496
Czech Republic	CZE	20300018	20302648	1	1.6984	0.3875	-0.6587	-0.1946	0.3946	0.5913	-0.7838	0.557
Czech Republic	CZE	20300018	20307028	1	0.9818	-1.6181	-1.7463	-0.0194	-0.9225	-0.2418	-1.4541	-1.221
Czech Republic	CZE	20300018	20301506	0	0.6424	-0.0862	0.4173	-0.0572	-0.0349	-0.1341	0.9246	0.7435
Czech Republic	CZE	20300018	20304192	0	-0.0674	-0.4314	0.5347	0.3371	-0.1359	0.3338	0.5755	0.4994
Czech Republic	CZE	20300018	20301733	0	-2.0633	-0.6562	0.3461	0.3456	-0.2878	-0.7054	-0.3733	0.833
Czech Republic	CZE	20300018	20303665	0	0.7737	1.1352	0.8348	0.585	0.8961	0.9311	1.4834	1.1232
Czech Republic	CZE	20300018	20300935	0	0.8653	0.5746	0.4173	-0.1839	-0.3522	-0.5032	0.8098	0.7627
Czech Republic	CZE	20300018	20301018	0
Czech Republic	CZE	20300018	20301017	0	0.8293	-0.1806	1.4967	0.1744	-0.6346	0.0115	-0.1021	1.4234
Czech Republic	CZE	20300018	20307597	1	1.7725	-0.1692	-0.4806	0.2397	0.1385	0.6861	-0.1021	-0.1563
Czech Republic	CZE	20300018	20301153	1	1.2118	-0.5743	0.6407	0.5955	0.1915	0.5124	-1.054	-0.1563
Czech Republic	CZE	20300018	20303629	1	1.2828	-0.0862	-0.691	0.0572	0.4847	0.3275	-0.8012	0.9097
Czech Republic	CZE	20300018	20306006	1	0.6637	-0.4343	-0.8627	0.1673	-0.4552	-0.1354	-0.5172	-0.8198
Czech Republic	CZE	20300018	20305837	1	1.2288	0.9637	1.1381	0.7327	0.7926	0.8885	0.0256	2.0955
Czech Republic	CZE	20300018	20305606	1	1.1444	-0.2548	0.0226	0.3364	0.0663	0.1399	-0.6852	-0.6353
Czech Republic	CZE	20300018	20302372	1	1.2602	1.3697	-0.4338	0.7803	0.3971	0.446	0.0754	0.6314
Czech Republic	CZE	20300018	20307668	0	1.0819	1.127	1.1657	1.3223	0.5014	1.3334	0.1648	0.1216
Czech Republic	CZE	20300018	20305114	0	0.7744	-0.847	-0.9874	0.4093	-1.0411	0.2296	-1.5537	-0.4095
Czech Republic	CZE	20300018	20304108	0	0.7035	0.2554	0.4173	0.5731	0.5242	0.9722	0.5755	0.4504
Czech Republic	CZE	20300018	20300327	0	0.7222	0.5193	1.9359	0.8917	1.036	1.0465	1.802	2.0955
Czech Republic	CZE	20300018	20305965	0	1.9076	0.4435	1.0955	0.2596	0.1647	-0.2198	0.3473	2.0955
Czech Republic	CZE	20300018	20306980	0	1.3095	-0.5743	0.5347	0.1393	0.3097	0.3911	-1.0571	-1.0788
Czech Republic	CZE	20300018	20303460	0	1.4661	-0.59	0.0226	0.7551	0.9639	0.7084	-0.1026	0.1216
Czech Republic	CZE	20300018	20304994	0	0.6851	-0.7221	0.0226	0.0949	-0.5539	0.5104	-0.5832	0.1216
Czech Republic	CZE	20300018	20307359	0	1.3491	0.9637	1.1657	0.3071	0.5295	0.4973	1.2107	1.515
Czech Republic	CZE	20300018	20302820	0	2.3163	1.1576	1.1355	3.6039	3.5634	2.0634	2.4277	2.0955
Czech Republic	CZE	20300018	20305957	0		-1.3174	-1.4242	-0.7252	-0.9749	0.3909	-1.0396	-0.9243
Czech Republic	CZE	20300018	20301152	0	1.2613	0.792	1.2899	0.7088	0.3207	0.5443	-0.3876	1.515
Czech Republic	CZE	20300018	20306333	0	0.3286	1.1132	1.9359	0.8016	1.4316	0.6616	0.8038	2.0955
Czech Republic	CZE	20300019	20302353	1	-0.6012	1.2587	0.8116	1.1969	0.9162	1.0246	1.6922	1.1232
Czech Republic	CZE	20300019	20300981	1	-0.1056	-0.59	-0.8627	-0.1644	-0.0675	0.499	-0.6852	-0.5251
Czech Republic	CZE	20300019	20302922	1	0.4043	-0.0862	0.0226	-0.6281	-0.1455	-0.7368	-0.4801	-0.2503
Czech Republic	CZE	20300019	20303419	0	0.9874	-1.3452	-1.1926	1.2836	1.951	1.5721	0.5755	-1.1252
Czech Republic	CZE	20300019	20307185	0	-0.5369	-0.4314	-2.664	-2.6694	-0.2625	0.0589	-0.1131	-0.6416
Czech Republic	CZE	20300019	20303659	0	-0.1286	0.4631	-0.227	0.1968	0.1167	1.1984	0.8038	1.1232
Czech Republic	CZE	20300019	20300315	0	-0.7383	0.6037	1.1381	1.5505	2.4921	2.0754	1.656	-0.484
Czech Republic	CZE	20300020	20304332	0	-1.346	-0.2479	0.0226	0.5417	-0.0649	0.9034	0.075	-0.1563
Czech Republic	CZE	20300020	20303456	1	-1.0184	-0.7221	-0.4806	-0.4106	0.2879	0.3464	-0.5832	-0.4607
Czech Republic	CZE	20300020	20300774	1	-0.2776	-0.5239	-0.7638	0.3812	0.0755	0.4408	-0.2668	-0.8443
Czech Republic	CZE	20300020	20302591	1	-0.443	-1.2492	0.4173	0.3248	0.1806	0.5837	-0.9936	0.4385
Czech Republic	CZE	20300020	20307061	1	-1.3267	0.0666	-0.5034	0.7019	-0.2753	0.6641	-0.1727	-0.4607
Czech Republic	CZE	20300020	20300745	1	-1.2114	1.031	-0.1467	0.2493	0.4134	1.0982	1.8085	0.1575
Czech Republic	CZE	20300020	20302529	1	-1.0614	-0.817	-0.2943	0.825	0.4934	0.7245	0.0447	-0.5711
Czech Republic	CZE	20300020	20305652	0	-0.6322	-0.7815	0.0226	-1.4319	-1.5924	-1.6678	-0.6852	-0.959
Czech Republic	CZE	20300020	20306390	0	-0.4921	0.0789	1.9359	0.9445	2.5583	0.445	2.4277	2.0955
Czech Republic	CZE	20300020	20306634	0	-0.7355	-0.6593	-0.4806	-0.5011	-0.3956	0.1715	-0.3912	-0.4607
Czech Republic	CZE	20300020	20301719	0	-0.8258	-0.4314	0.0226	-0.2852	-0.2029	0.5452	-0.9764	-0.3856
Czech Republic	CZE	20300020	20306048	0	-0.6197	-1.1537	-0.2737	0.4018	-0.4596	0.9929	-0.5031	-0.8531
Czech Republic	CZE	20300020	20301231	0	-1.3668	0.5128	1.036	0.1053	2.0352	-1.6678	0.5755	0.4994
Czech Republic	CZE	20300021	20301271	1	0.252	-0.2662	-0.9607	0.5333	0.1275	0.444	-0.5832	-0.9299
Czech Republic	CZE	20300021	20307951	1	-1.2599	-0.0862	0.0226	0.6034	-0.107	0.4839	-2.1355	-0.3856
Czech Republic	CZE	20300021	20304634	1	-0.9438	-0.7136	-1.4928	-0.1364	0.2822	0.6229	-1.2665	-0.3856
Czech Republic	CZE	20300021	20306112	1	-0.736	-0.5769	-1.6877	0.1698	-0.0818	0.5685	-2.1355	-0.8443
Czech Republic	CZE	20300021	20307539	1	-0.7866	-0.4203	0.0226	-0.1959	-0.2001	0.0532	0.0447	-1.2087
Czech Republic	CZE	20300021	20307820	1	-0.3146	-0.089	-0.4728	-0.1489	0.3903	0.517	-2.1355	-0.6959
Czech Republic	CZE	20300021	20305539	1	-0.4837	-0.7327	0.0226	0.65	-0.1236	-0.0779	-2.1355	-0.6959
Czech Republic	CZE	20300021	20304165	1	-0.2515	-0.2479	-0.7836	0.8678	0.777	0.6349	-0.6852	-1.1733
Czech Republic	CZE	20300021	20305205	1	-0.0945	-0.59	-0.227	3.6039	0.6477	1.6099	0.0074	-0.2503
Czech Republic	CZE	20300021	20301398	0	-0.8157	0.2607	0.9247	0.5445	1.2018	1.1974	1.2302	1.1232
Czech Republic	CZE	20300021	20305433	0	-0.4073	1.3697	1.9359	0.1987	0.422	0.4989	1.8077	0.7627
Czech Republic	CZE	20300021	20300087	0	-0.6451	0.5746	0.8348	0.6413	1.4839	1.8056	0.7679	0.839
Czech Republic	CZE	20300021	20303134	0	0.0656	-1.2129	0.4317	1.2836	0.331	1.0062	0.5755	2.0955
Czech Republic	CZE	20300021	20301999	0	-0.6483			0.5641	0.2855
Czech Republic	CZE	20300021	20301287	0	0.2458
Czech Republic	CZE	20300022	20306426	1	-0.9332	-0.59	-1.5117	-0.7973	-1.0413	-0.1567	-0.3876	-0.6353
Czech Republic	CZE	20300022	20307024	1	-0.0387	0.3289	1.1752	0.0707	0.9875	0.611	0.8038	1.1232
Czech Republic	CZE	20300022	20300818	1	-0.5997	-0.7221	-0.9607	-0.428	-0.6254	-0.475	-0.6852	-0.959
Czech Republic	CZE	20300022	20306958	1	0.4636	0.3464	-0.4806	-0.1621	-0.3327	-0.8768	-0.4801	-0.7496
Czech Republic	CZE	20300022	20301093	1	-0.2604	0.0467	-0.9607	0.3497	-0.4236	0.2372	-0.3907	-0.7496
Czech Republic	CZE	20300022	20303827	1	1.0444	-0.4203	-0.227	0.0527	0.0065	-0.0316	-0.2821	-0.4784
Czech Republic	CZE	20300022	20304481	0	0.3236	-0.5133	1.0955	0.3028	-0.1795	-4.00E-04	-0.2821	0.1216
Czech Republic	CZE	20300022	20307958	0	-0.0682	0.6464	0.5347	0.8149	0.7304	0.8267	0.8038	0.4504
Czech Republic	CZE	20300022	20304842	1	7.00E-04	-0.2662	-0.3802	0.8313	0.8978	1.1011	-0.6852	-0.1865
Czech Republic	CZE	20300022	20300102	1	-1.0261	-0.0862	0.0226	0.596	0.6247	0.4394	0.5755	0.1216
Czech Republic	CZE	20300022	20306750	1	-0.2614	-0.8324	-0.6241	0.1053	-0.3827	0.6639	-0.1566	-0.4607
Czech Republic	CZE	20300022	20301782	1	0.7224	0.3875	-1.0611	-0.3704	-0.3728	-0.5569	-0.3733	-0.4607
Czech Republic	CZE	20300022	20302677	1	0.4403	-0.4203	-0.4806	0.69	0.3797	0.7801	-1.2871	-0.4607
Czech Republic	CZE	20300022	20301529	1	0.3083	-0.0862	-0.691	-0.3236	0.1262	-0.1147	-0.6852	-0.1563
Czech Republic	CZE	20300022	20307278	1	-0.368	-0.8357	-1.6145	-0.7151	-1.5281	-1.6678	-0.6852	-0.959
Czech Republic	CZE	20300022	20301755	1	-0.4402	-0.7353	-0.8225	0.2454	0.4118	-0.0358	-2.1355	-0.0867
Czech Republic	CZE	20300022	20307618	1	0.448	-0.5743	-0.7638	-0.0041	0.0139	0.3675	-0.6852	-0.5912
Czech Republic	CZE	20300022	20306942	1	-0.1097	-0.4343	-0.8627	0.4994	0.614	1.0781	-0.0551	-0.6681
Czech Republic	CZE	20300022	20306492	0	0.802	1.031	0.4173	0.961	1.1099	1.2494	1.6922	1.1508
Czech Republic	CZE	20300022	20306690	0	-0.5354	-0.2887	1.9359	-2.6893	0.2041	-1.2919	2.4277	1.515
Czech Republic	CZE	20300022	20301538	0	-0.4498	-0.0862	1.4967	1.2836	1.5287	0.7632	0.5755	1.515
Czech Republic	CZE	20300022	20306633	0	-0.7261	-0.2662	-0.4728	1.2836	-0.2875	-0.8849	0.1427	-0.1563
Czech Republic	CZE	20300022	20303984	0	0.4164	-1.5071	-1.7309	0.1312	-0.8891	0.1693	-0.5142	-0.7496
Czech Republic	CZE	20300022	20302918	0	0.7962	-0.4488	0.0226	0.6098	0.5508	0.6549	0.5755	-0.2503
Czech Republic	CZE	20300022	20305199	0	0.9811	0.5228	0.4173	0.2717	0.5541	0.1882	0.3473	0.1959
Czech Republic	CZE	20300022	20306739	0	1.1688	-0.0862	0.0226	0.9877	1.3229	1.0689	0.5755	-0.7496
Czech Republic	CZE	20300022	20304543	0	0.6034	-0.2479	0.0226	1.3126	2.2131	1.0245		0.1216
Czech Republic	CZE	20300023	20303869	0	0.0491	2.6352	1.9359	1.4486	1.2041	3.6292	2.4277	2.0955
Czech Republic	CZE	20300023	20305339	0	-0.4689	-0.0862	0.0226	1.2758	0.6528	1.6191	0.5755	0.1216
Czech Republic	CZE	20300023	20302178	1	0.0192	0.0441	0.4173	-0.8106	0.0451	-1.6678	-0.9906	0.9339
Czech Republic	CZE	20300023	20306779	1	0.1526	0.5155	-1.1657	-1.0133	-0.0789	-0.6905	-2.1355	0.8136
Czech Republic	CZE	20300023	20305804	1	1.0534	-1.1085	-0.8627	-2.6005	-1.1431	-1.6678	-0.8657	-1.1756
Czech Republic	CZE	20300023	20306676	1	0.1137	-0.2479	0.4173	0.6321	-0.0452	1.0747	-0.1566	-0.8119
Czech Republic	CZE	20300023	20305677	1	-0.1738	0.0441	-0.75	-0.4835	-0.1552	0.2217	-0.4771	-0.3902
Czech Republic	CZE	20300023	20307471	1	-0.4907	0.7821	1.1752	1.1682	0.5454	0.6869	0.0105	0.8654
Czech Republic	CZE	20300023	20303171	1	0.9127	-0.9924	-1.0611	-1.7857	-0.8925	-0.801	-0.6852	-0.7108
Czech Republic	CZE	20300023	20301172	0	-0.3775	0.1371	-0.7638	-0.6511	-0.0515	0.0969	-0.9139	-0.8813
Czech Republic	CZE	20300023	20306288	0	0.5439	-1.2055	-0.7183	0.7113	0.1885	1.3259	-0.0553	-0.4377
Czech Republic	CZE	20300023	20302947	0	1.1106	-0.4343	-1.0611	-0.5168	-0.0303	0.0219	-0.5832	-0.4423
Czech Republic	CZE	20300023	20302225	0	-0.3544	-0.2662	0.586	-0.6336	0.034	0.3509	0.9246	1.1232
Czech Republic	CZE	20300023	20307071	0	0.3411	0.0634	-0.7002	0.1053	-0.0408	0.949	0.5755	-0.5251
Czech Republic	CZE	20300023	20306731	0	-0.0536	-0.0862	0.0226	0.7661	0.2334	1.2047	0.3482	-0.2503
Czech Republic	CZE	20300023	20301695	0	-0.5798	-1.055	-0.6173	0.4618	0.0333	0.6987	-0.0823	-0.4784
Czech Republic	CZE	20300023	20306971	0	-0.5191	1.3403	1.9359	1.3321	2.1104	0.7403	1.6922	0.1216
Czech Republic	CZE	20300023	20302254	0	-0.0338	-0.4314	0.0226	0.9436	0.3108	1.8428	0.5755	0.1216
Czech Republic	CZE	20300023	20301108	0	0.4112	-0.4136	-0.227	0.3194	0.4342	1.0802	0.5755	0.149
Czech Republic	CZE	20300023	20306398	0	0.2669	0.1465	1.4967	-0.7744	0.685	-1.0529	1.309	1.1508
Czech Republic	CZE	20300024	20305712	1	1.3807	-1.2539	-1.3264	0.1108	-0.1742	0.3213	-0.7867	-0.4607
Czech Republic	CZE	20300024	20303165	1	0.9601	-0.0862	-0.6173	0.8675	0.4712	-1.6678	-0.1566	-0.5912
Czech Republic	CZE	20300024	20305275	1	1.1797	-0.59	-0.7638	0.1037	-0.6167	0.3324	-0.6852	-0.4607
Czech Republic	CZE	20300024	20305072	1	0.8762	0.0502	0.0226	0.6459	0.7308	1.0381	0.5755	0.2064
Czech Republic	CZE	20300024	20301165	1	-0.1361	0.7946	1.9359	0.3217	0.0135	0.4125	-0.2857	2.0955
Czech Republic	CZE	20300024	20301395	1	0.1734	0.1371	0.1386	0.4244	0.038	0.4998	-0.8041	-0.4607
Czech Republic	CZE	20300024	20300863	1	1.3683	-0.0862	0.0226	0.8007	0.7661	1.3314	0.5755	0.1216
Czech Republic	CZE	20300024	20301292	1	1.7753	-0.0862	0.0226	0.7046	1.0319	1.0719	0.5755	-0.1563
Czech Republic	CZE	20300024	20304947	1	1.6005		-1.4131		-0.716		-0.7693	-0.5079
Czech Republic	CZE	20300024	20303166	1	0.6925	-0.0862	0.0226	0.6897	-0.9291	1.0464	0.5755	0.1216
Czech Republic	CZE	20300024	20301862	1	-0.1694	-1.5118	-0.691	-2.6893	-3.7095	-1.6678	-0.6852	0.1216
Czech Republic	CZE	20300024	20307807	0	0.8455	0.2032	0.0226	0.5796	0.8485	0.7615	-0.1026	0.1216
Czech Republic	CZE	20300024	20305499	0	0.8347	0.2621	0.8348	0.2929	0.1616	0.6184	0.8038	1.1232
Czech Republic	CZE	20300024	20306046	0	0.4099	-0.2479	0.0226	0.0121	0.5879	0.8525	0.5755	-0.4607
Czech Republic	CZE	20300024	20301485	0	0.0201	0.3875	0.0226	0.3345	0.1755	0.2993	0.1693	0.1216
Czech Republic	CZE	20300024	20301651	0	0.2244	0.2607	0.1386	0.4399	0.8677	0.7745	-0.0857	1.0448
Czech Republic	CZE	20300024	20305496	0	0.6374	2.6352	0.8348	0.4237	-0.2391	-0.1003	-2.1355	2.0955
Czech Republic	CZE	20300024	20300869	0	0.9018	-1.0658	1.1657	0.7052	0.1018	0.5008	-0.6852	0.9339
Czech Republic	CZE	20300024	20307414	0	1.3133	1.1352	1.4967	0.3798	-0.3325	0.9155	-0.3206	2.0955
Czech Republic	CZE	20300025	20305328	0	-0.7955	0.4121	0.6496	0.6965	0.53	0.9614	0.5755	0.4504
Czech Republic	CZE	20300025	20307551	1	-0.6657	-0.9877	-0.0154	1.1221	0.5743	1.0183	0.9194	0.4504
Czech Republic	CZE	20300025	20304519	1	-1.0899	-0.0862	0.0226	-2.6893	-0.2235	-0.9484	-0.216	-1.1252
Czech Republic	CZE	20300025	20300204	1	0.2535	-2.9627	-1.3815	-2.6893	-3.7095	-0.5135	-2.1355	-2.5027
Czech Republic	CZE	20300025	20304229	1	-1.6897	-0.0862	0.0226	0.7113	0.1788	0.931	0.5755	0.1216
Czech Republic	CZE	20300025	20303238	1	-0.0914	-1.6895	-1.4242	-1.3102	-1.9476	-1.6678	-2.1355	-1.0424
Czech Republic	CZE	20300025	20305904	1	0.0909	0.0502	-0.7638	-1.0129	0.2998	-1.5939	-0.6852	-1.0454
Czech Republic	CZE	20300025	20305457	1	-1.3531	1.3939	1.1752	-0.6366	-0.3153	-0.2248	2.4277	1.515
Czech Republic	CZE	20300025	20300740	1	-1.3824	-0.4203	-1.1657	-1.4389	-1.0005	-1.6678	-1.3153	-1.6909
Czech Republic	CZE	20300025	20305047	1	0.486	1.1306	1.9359	1.3438	0.9814	2.1113	2.4277	1.0383
Czech Republic	CZE	20300025	20305964	1	-1.5714	-0.5699	-0.4806	0.7524	0.3684	-0.0935	-0.6852	-0.4607
Czech Republic	CZE	20300025	20307142	1
Czech Republic	CZE	20300025	20301549	0	-0.4851	-0.817	-1.8266	-0.9146	-2.1379	-0.809	-0.9106	-1.3305
Czech Republic	CZE	20300025	20301727	0	0.8646	-0.4456	0.9726	-0.349	0.1823	0.1623	0.5755	0.1216
Czech Republic	CZE	20300025	20301081	0	0.8276	0.041	0.0226	-0.3731	0.1895	-0.2421	-0.3733	-0.0625
Czech Republic	CZE	20300025	20305278	0	-1.1944	-0.0862	0.0226	-0.4552	-0.1483	-0.0336	-0.3733	-0.1563
Czech Republic	CZE	20300025	20301996	0	-0.393	-1.2477	0.0226	0.4078	0.0768	1.0396	0.5755	-1.0788
Czech Republic	CZE	20300025	20302599	0	-1.9599	-0.0862	0.0226	-0.1633	-0.1376	0.463	0.5755	-0.2503
Czech Republic	CZE	20300025	20301623	0	1.0565	-1.3452	-2.664		-0.0408	1.0062	-0.6852	0.9444
Czech Republic	CZE	20300026	20305916	1	-0.6928	-0.7221	-0.7638	0.1704	-0.2122	0.5049	0.0256	-0.4607
Czech Republic	CZE	20300026	20301215	1	-0.1471	-0.3486	-0.9607	-0.1245	-0.0958	-0.0871	-0.3876	-0.8947
Czech Republic	CZE	20300026	20304724	1	-0.7857	-0.9334	-0.7902	-0.1087	-0.5445	-1.6678	-0.6822	-0.9111
Czech Republic	CZE	20300026	20307881	1	1.1365	-0.2662	-0.227	0.1053	0.5946	-0.4753	-0.3912	-0.1563
Czech Republic	CZE	20300026	20306619	1	0.8182	-0.0862	-0.6843	-0.0403	-0.1626	0.29	-0.1026	-0.4607
Czech Republic	CZE	20300026	20306266	1	-0.455	-0.165	0.586	-0.0333	0.2487	0.2966	0.0256	-0.1563
Czech Republic	CZE	20300026	20307935	1	1.2862	-0.0862	0.0226	0.0131	-0.2007	0.4321	-0.2852	0.4504
Czech Republic	CZE	20300026	20302640	1	-0.1248	-0.3386	-1.3074	-0.2735	-0.1847	-0.7106	-2.1355	-0.8443
Czech Republic	CZE	20300026	20303404	0	0.7014	-0.2479	-0.5907	0.3111	0.2823	0.8094	0.075	0.1216
Czech Republic	CZE	20300026	20302153	0	0.0501	-0.4488	-0.5836	0.3619	0.4144	0.6481	0.3473	-0.2726
Czech Republic	CZE	20300026	20306681	0	-0.2399	-0.4314	-0.3048	0.0303	-0.0803	0.4496	0.3473	0.8567
Czech Republic	CZE	20300026	20300253	0	0.3834	1.7162	0.586	0.0413	-0.0171	0.3342	0.0215	0.7627
Czech Republic	CZE	20300026	20303172	0	0.0524	-0.2806	-0.9607	0.1957	-0.5885	0.1129	-0.6007	-0.9943
Czech Republic	CZE	20300027	20304484	1	0.777	-0.4203	-0.4728	-0.4487	-0.5569	0.3107	-0.216	-0.587
Czech Republic	CZE	20300027	20307463	0	-0.6784	-0.103	-0.3802	-0.1386	-0.0408	0.1495	0.5755	-0.2503
Czech Republic	CZE	20300027	20307205	0	-1.1228	0.6606	0.4173	-0.2601	0.7661	0.4806	-0.6885	1.515
Czech Republic	CZE	20300027	20303912	0	1.4952	-1.2512	1.0929	0.0644	0.2187	0.9333	0.5755	-0.3471
Czech Republic	CZE	20300027	20305504	0	-0.5474	-0.2479	0.0226	-0.8921	-0.2533	0.1882	-0.2857	-0.4607
Czech Republic	CZE	20300028	20306225	1	-0.0248	1.3697	-0.9084	0.2346	0.2454	0.2414	1.1176	-0.6527
Czech Republic	CZE	20300028	20301296	1	-1.4801	-0.6593	0.0226	-0.6513	-0.2201	-1.6678	-0.5798	-0.6959
Czech Republic	CZE	20300028	20306391	1	-1.1425	0.5177	0.7162	0.1289	0.3352	-0.2942	-0.4771	0.2909
Czech Republic	CZE	20300028	20300650	0	-0.7796	-0.0862	-0.3802	-1.3107	-0.3085	-0.2408	0.0256	-0.5251
Czech Republic	CZE	20300028	20305577	0	-0.9188	-1.4181	1.1355	-1.5147	-1.3281	0.1055	1.536	1.4234
Czech Republic	CZE	20300028	20302196	0	-1.0265	-0.0306	1.9359	0.085	1.6921	0.7206	2.4277	2.0955
Czech Republic	CZE	20300028	20301921	0	-0.9407	-0.1968	-1.6877	-1.1482	-0.3039	0.243	0.5755	-0.8443
Czech Republic	CZE	20300028	20304243	0	-1.0242	-0.0905	0.4173	-2.6893	0.876	-0.1237	0.8098	0.4777
Czech Republic	CZE	20300028	20303084	0	-0.3981	2.6352	1.9359		0.9479	2.6687	2.4277	2.0955
Czech Republic	CZE	20300028	20300468	0	-1.2839	0.215	0.4173	0.7113	0.7256	1.3139	0.8038	0.4994
Czech Republic	CZE	20300028	20305749	0	0.4458	-1.2827	-0.227	0.6788	0.8818	-1.6678	2.4277	2.0955
Czech Republic	CZE	20300028	20306101	0	-0.3406	-0.0862		1.6512	2.2198	2.1953	2.4277	2.0955
Czech Republic	CZE	20300028	20304861	0	-0.0451	0.3266	1.0433	-1.0361	0.6367	0.1424	0.8038	2.0955
Czech Republic	CZE	20300028	20301569	0	-0.3369	-0.2662	0.7162	1.2836	-0.0985	0.759	0.5755	2.0955
Czech Republic	CZE	20300028	20307761	0	-1.1667	-0.0219	-1.0935	-0.2897	0.8253	0.7017	-0.4805	0.4777
Czech Republic	CZE	20300029	20307692	1	-1.9255	-0.2662	-0.7638	-1.0576	1.3922	0.1589	0.5755	-0.4607
Czech Republic	CZE	20300029	20300228	1	-1.2451				0.0863	0.4349
Czech Republic	CZE	20300029	20303842	0	-0.9551	2.6352		0.0751	-3.5823	3.6292
Czech Republic	CZE	20300029	20301849	0	-0.258	-2.0387	-0.9607	-1.2044	-1.2964	-0.0436	0.075	0.1216
Czech Republic	CZE	20300029	20306909	1	-1.1747	-0.5717	-0.0154	0.4705	-0.8556	0.3857	-0.1727	-0.5251
Czech Republic	CZE	20300029	20307313	0	1.0389	-0.0862	0.0226	1.2836	-0.9291	1.5721	0.5755	0.1216
Czech Republic	CZE	20300029	20306511	1	-1.1732		-1.7538					-2.5027
Czech Republic	CZE	20300029	20303954	1	-1.4517	0.8762	0.0226	0.2843	-0.014	0.4545	0.5755	0.1959
Czech Republic	CZE	20300029	20302510	1	-0.9253
Czech Republic	CZE	20300029	20300103	1	0.5565	-0.8398	-0.9674	-0.2435	-0.5951	-0.4393	-1.3972	-0.3917
Czech Republic	CZE	20300029	20300171	1	-0.519
Czech Republic	CZE	20300029	20302815	1	-0.5858	0.4026	0.0226	0.1157	-0.3031	0.4008	-0.6852	-0.4607
Czech Republic	CZE	20300029	20302608	1	-0.2126	2.6352	1.9359	0.7113	0.9377	0.4565	1.2798	2.0955
Czech Republic	CZE	20300029	20301315	1	-0.7855	-0.0862	0.0226	-2.6893	-1.4996	1.5721	-0.3876	0.1216
Czech Republic	CZE	20300029	20305295	1	-0.3626	0.7825	0.0226	0.3406	-0.0633	0.0818	-0.4948	-0.4607
Czech Republic	CZE	20300029	20306399	0	0.2278	-0.9785	0.4173	0.6958	-0.0693	-0.6073	0.8038	0.6314
Czech Republic	CZE	20300029	20305334	0	1.5935	0.4485	1.0108	1.2995	1.1478	3.6292	-2.1355	1.2147
Czech Republic	CZE	20300029	20302347	0	-0.9327	-0.5994	0.7717	0.3646	0.3625	1.0062	0.5755	0.7864
Czech Republic	CZE	20300029	20300746	0	-0.9006	-0.2662	-0.227	0.1053	0.2351	-1.6678	0.5755	0.1216
Czech Republic	CZE	20300029	20301080	0	-1.0403	-0.3582			0.0344	0.1397
Czech Republic	CZE	20300029	20304858	0	-1.0418
Czech Republic	CZE	20300029	20304665	0	-1.0465	1.3403	0.0226	0.5813	-0.0408	0.326	0.5755	-0.2503
Czech Republic	CZE	20300029	20303701	0	-0.5352	-0.1663	0.0226	-0.1519	1.0316	0.7982	0.8038	0.7435
Czech Republic	CZE	20300029	20301762	0	0.8789	0.2465	0.7162	0.1954	0.7292	0.796	2.4277	0.4777
Czech Republic	CZE	20300029	20306589	0	-1.3782
Czech Republic	CZE	20300029	20301794	0	0.4144	0.5976	0.586	0.6424	0.7206	0.5821	1.1171	-0.0949
Czech Republic	CZE	20300030	20304764	1	-1.0437	-0.8398	0.0226	0.1284	0.4065	0.3707	-0.5798	0.1216
Czech Republic	CZE	20300030	20305588	1	-0.2483	-0.4314	0.5833	0.1087	0.5738	0.4173	0.0256	-0.0625
Czech Republic	CZE	20300030	20305129	1	-0.0237	0.5266	0.0226	0.8002	-0.3122	1.0856	-0.3733	0.1216
Czech Republic	CZE	20300030	20305603	1	-0.4139	1.7162	0.1386	0.7407	0.5429	1.0782	1.2115	0.2909
Czech Republic	CZE	20300030	20301958	1	-0.6209	0.1371	0.0226	0.2281	0.311	-0.7368	-0.4771	-0.1563
Czech Republic	CZE	20300030	20305944	1	-0.1682	0.2695	1.0108	0.9971	0.7861	0.495	0.2785	-0.5475
Czech Republic	CZE	20300030	20300236	1	-0.5285	-0.5994	-0.4728	0.9839	0.4825	0.3183	-0.6852	-0.4607
Czech Republic	CZE	20300030	20300504	1	-1.313	0.4658	0.1386	1.1487	-0.0593	0.2832	-0.3763	0.1216
Czech Republic	CZE	20300030	20307167	1	-0.1417	-0.6365	-0.3802	0.2472	-0.3538	-0.8768		-0.7496
Czech Republic	CZE	20300030	20300033	1	-0.7567	0.3376	0.4907	0.3618	0.7255	0.0589	-0.6852	0.0876
Czech Republic	CZE	20300030	20307248	1	0.0016	-0.5743	-0.7836	0.8083	1.0607	1.2004	0.2927	0.1216
Czech Republic	CZE	20300030	20302865	0	0.2819	-2.4463	0.8348	0.7695	1.6013	0.9781	1.3428	1.1232
Czech Republic	CZE	20300030	20300735	0	-0.7382	-0.4314	0.0226	0.1053	-1.043	0.6453	-0.6852	-0.4607
Czech Republic	CZE	20300030	20304807	0	0.4345	-0.4203	-0.9607	-0.4948	0.0209	-0.2308	-0.4771	-0.4607
Czech Republic	CZE	20300030	20306866	0	-0.6906	-1.0212	-0.8946	0.1053	-0.3371	0.9411	-0.5832	-1.1252
Czech Republic	CZE	20300030	20303525	0	-0.7239	0.9349	1.1381	0.7631	4.8357	1.5295	2.4277	2.0955
Czech Republic	CZE	20300030	20303202	0	-1.242	-0.4203	-0.7836	0.3336	0.1124	0.0987	0.075	-0.7496
Czech Republic	CZE	20300030	20305589	0	1.118	-0.4314	0.0226	-0.0398	0.282	-0.8768	0.5755	-0.7496
Czech Republic	CZE	20300030	20307750	0	-0.1345	0.0578	1.2341	0.8031	0.8695	0.7084	1.3958	1.1508
Czech Republic	CZE	20300030	20302575	0	-0.9228	-0.2662	0.0226	-2.6893	0.0256	-0.0911	-0.1727	-0.1563
Czech Republic	CZE	20300030	20304679	0	0.4938	-0.8305	-0.7539	0.3229	-0.4915	0.7365	-0.8742	-0.7108
Czech Republic	CZE	20300030	20303125	0	0.2326	-0.59	-0.7638	-0.2228	0.2174	-0.801	-0.6852	-0.5475
Czech Republic	CZE	20300030	20307057	0	-0.3878	0.3803	1.9359	0.0389	1.2104	0.1312	-0.6885	1.2147
Czech Republic	CZE	20300030	20302775	0	1.0893	0.4718	1.1752	3.6039	1.8013	3.6292	2.4277	0.7627
Czech Republic	CZE	20300030	20307526	0	-0.8648	-1.3452	-2.664	0.505		1.6068	-0.396	-0.5251
Czech Republic	CZE	20300030	20307768	0	-0.4678	0.5836	0.8348	0.5313	0.3383	0.213	-1.2871	1.515
Czech Republic	CZE	20300030	20306106	0	-0.8887	-0.817	0.4548	0.6178	-0.0595	1.0196	-0.396	-0.6774
Czech Republic	CZE	20300030	20304455	0	0.7526	-0.4314	1.4967	1.0475	1.5409	0.5383	0.3473	1.1508
Czech Republic	CZE	20300030	20303616	0	-0.2009	2.6352	-1.762	-1.522	-0.1368	-1.6678	2.4277	-2.5027
Czech Republic	CZE	20300030	20306551	0	-0.207	-0.9437	0.4173	-0.2118	-5.00E-04	-1.6678	-0.0551	-0.0998
Czech Republic	CZE	20300030	20307780	0	-0.7914	-0.0306	0.0226	0.1271	1.6496	-0.7582	-0.176	0.1216
Czech Republic	CZE	20300030	20305862	0	-0.2878	-0.0862	0.0226	0.2052	0.277	-1.6678	0.5755	-0.4607
Czech Republic	CZE	20300030	20304821	0	0.7773	1.1132	1.0955	0.645	0.7724	0.9549	1.0259	0.6859
Czech Republic	CZE	20300030	20306689	0	0.8984	-0.2662	0.0226	0.2247	0.8935	0.311	0.5755	0.1216
Czech Republic	CZE	20300030	20307536	0	1.0364	-1.7627	-1.0545	0.7486	-0.9291	-1.6678	-0.5031	-1.1405
Czech Republic	CZE	20300030	20303439	0	-0.9648	-0.0862	0.0226	0.0034	0.4906	1.0131	0.3415	0.1216
Czech Republic	CZE	20300030	20301534	0	-0.4064	-1.0744	-0.227	-0.2169	-0.2667	-0.0162	-0.6852	-0.1563
Czech Republic	CZE	20300031	20302385	1	-0.361	0.3735	1.9359	0.7995	1.2321	1.2072	2.4277	0.9642
Czech Republic	CZE	20300031	20305915	1	-0.8296	-0.2644	1.4187	0.3862	0.497	0.94	-0.6852	0.6314
Czech Republic	CZE	20300031	20307315	1	-0.2659	-0.2662	-0.4728	-0.506	-0.1221	-0.7433	0.1648	0.1216
Czech Republic	CZE	20300031	20302110	1	-1.4031	-0.2662	-0.9607	-0.6547	0.4167	-0.0131	-0.3733	-0.4607
Czech Republic	CZE	20300031	20305306	1	-1.1957	0.9304	0.5347	0.437	0.4186	0.9304	0.3473	-0.3297
Czech Republic	CZE	20300031	20304996	1	0.1574	-0.9443	-0.691	-0.4012	0.1121	0.0795	-0.4948	-0.2503
Czech Republic	CZE	20300031	20303549	1	-0.2964	-0.809	0.0226	0.3642	0.1381	0.7991	-0.0379	0.1216
Czech Republic	CZE	20300031	20304021	1	-0.2196	-0.2479	-0.7638	0.5389	0.7854	-0.3365	-0.6852	-0.1563
Czech Republic	CZE	20300031	20301669	1	-1.1972	-0.2662	0.0226	0.1094	0.1044	1.0698	-0.4771	-0.7496
Czech Republic	CZE	20300031	20303092	1	-0.268	-0.269	-1.0611	-0.4425	-0.3879	-1.0529	-2.1355	-0.8578
Czech Republic	CZE	20300031	20307712	1	-0.5361	-0.7221	0.0226	0.3638	0.4935	-0.0671	-0.4771	-0.7496
Czech Republic	CZE	20300031	20302336	1	-0.9649	1.7162	1.4967	0.508	0.4446	0.0797	-0.0551	0.4504
Czech Republic	CZE	20300031	20303560	0	0.969	-0.0862	0.4907	0.3888	0.424	0.3844	0.2337	0.1216
Czech Republic	CZE	20300031	20306057	0	-0.3679	1.1352	1.9359	0.0074	-0.1256	0.42	0.5755	1.515
Czech Republic	CZE	20300031	20301493	0	0.9602	-1.4517	-0.6116	0.2393	-0.5906	0.7439	-0.7693	-0.8273
Czech Republic	CZE	20300031	20303873	0	0.6406	-0.4343	0.5347	-0.2519	-0.1079	0.163	-0.1727	0.2546
Czech Republic	CZE	20300031	20301645	0	-0.1169	1.3939	0.586	-0.4291	0.1642	0.1592	1.2067	1.515
Czech Republic	CZE	20300031	20300582	0	-1.4548	-0.4314	-0.5836	-1.0091	1.0825	-1.6678	-0.1727	-0.1563
Czech Republic	CZE	20300031	20302733	0	-0.7953	-0.2662	0.6407	0.3033	0.6132	0.2437	0.5755	0.8375
Czech Republic	CZE	20300032	20303823	1	-0.8272			0.0921
Czech Republic	CZE	20300032	20304474	1	-1.2352	-2.1028	-2.664	2.1299	-1.278	2.0727	-0.6852	-0.5711
Czech Republic	CZE	20300032	20304784	1	-0.7263	-0.2662	-0.9607	0.9535	0.1093	0.6721	-0.3733	-0.7108
Czech Republic	CZE	20300032	20302320	1	-1.0123	-0.7221	0.0226	-0.2574	-0.1082	0.5926	-0.4801	-0.4607
Czech Republic	CZE	20300032	20300976	1	-0.035	-0.2662	-0.9674	0.2413	-0.2639	-0.4318	-0.4771	-0.8443
Czech Republic	CZE	20300032	20301146	1	-0.2535	-0.938	-1.5117	0.8006	0.1029	0.5566	-0.8627	-1.2412
Czech Republic	CZE	20300032	20307822	0	-1.1882	1.153	0.0226	-0.0183	0.2511	0.2873	0.5755	0.1216
Czech Republic	CZE	20300032	20306518	0	-0.6773	-0.2662	-0.691	-0.041	0.047	0.1176	-0.3733	-0.8119
Czech Republic	CZE	20300032	20304993	0	-0.844	-0.7719	0.5563	0.5641	-0.1773	0.8196	0.8325	-0.6585
Czech Republic	CZE	20300032	20306636	0	0.8489	1.7671	0.8348	0.0123	4.8357	0.4834	0.3415	2.0955
Czech Republic	CZE	20300032	20302404	0	-1.8398	-0.0862	0.8348	-0.2662	0.2613	0.3666	0.5409	1.2147
Czech Republic	CZE	20300033	20306581	1	-1.0358	-0.7221	-0.7638	0.3452	-0.0196	0.6866	-1.3972	-0.8443
Czech Republic	CZE	20300033	20302933	1	0.7433	0.2577	0.4173	-0.3374	0.1023	0.3624	-0.5832	-0.4607
Czech Republic	CZE	20300033	20305208	1	-0.0354	-0.7737	-1.0611	0.1686	-0.268	0.3469	-0.6852	-0.7108
Czech Republic	CZE	20300033	20307472	1	-0.3056	-0.7737	-0.227	0.2495	0.3748	0.1439	-0.3733	-0.411
Czech Republic	CZE	20300033	20306249	1	-0.4848	-0.7737	-0.227	0.2249	-0.2098	0.3195	-0.4771	-0.7108
Czech Republic	CZE	20300033	20302223	1	-0.0257	0.6321	0.0226	0.9048	0.6712	0.909	-0.1722	0.1216
Czech Republic	CZE	20300033	20304277	1	-0.6041	-0.946	0.4173	0.4714	0.2433	0.8409	-1.5596	-0.2995
Czech Republic	CZE	20300033	20300120	1	-0.0254	-0.2479	0.0226	0.6682	0.2018	0.8455	-0.6852	-0.2503
Czech Republic	CZE	20300033	20306043	1	0.2262	-0.0994	1.4967	0.2247	0.5951	0.3109	0.1693	-0.1563
Czech Republic	CZE	20300033	20304643	1	0.545	0.628	-0.3827	1.0922	1.1285	0.8498	-0.454	-0.4607
Czech Republic	CZE	20300033	20303767	1	-0.2992	-1.652	-0.3827	0.3575	-1.139	-0.071	-0.1737	-0.2709
Czech Republic	CZE	20300033	20307772	1	0.1337	0.401	-1.4626	-0.0229	0.0384	-0.071	-2.1355	-0.1207
Czech Republic	CZE	20300033	20300024	1	1.3612	-0.938	0.0226	0.4884	-0.2362	0.5356	-0.5832	-0.4607
Czech Republic	CZE	20300033	20304548	1	0.4577	-0.0933	0.586	0.4503	0.1465	0.7905	-0.5832	0.4504
Czech Republic	CZE	20300033	20307151	1	0.3131	-0.2548	-0.9607	0.6307	0.7729	-0.5956	-2.1355	0.1216
Czech Republic	CZE	20300033	20302314	1	0.0416	-0.0862	0.0226	0.7113	0.1602	0.8258	0.5755	-1.1252
Czech Republic	CZE	20300033	20305107	1	0.4272	-1.5419	-1.0813	0.5285	-0.3509	0.981	-0.2938	-0.9471
Czech Republic	CZE	20300033	20303309	1	-0.4074	-1.2466	-0.9607	0.8475	-0.008	0.6869	0.9542	-0.6195
Czech Republic	CZE	20300033	20306338	1	-1.1379	-0.7815	-0.3802	0.8999	0.4477	0.7579	-0.6852	-0.2503
Czech Republic	CZE	20300033	20305425	1	-0.0916	-0.0862	-0.3802	0.9137	0.9486	1.0113	0.5755	-0.2503
Czech Republic	CZE	20300033	20306542	1	-0.6725	-1.4817	-1.5179	-0.3821	-0.8188	0.1318	-2.1355	-0.7108
Czech Republic	CZE	20300033	20300605	0	1.0127	-0.0862	0.0226	1.2836	4.7396	1.5721	0.5755	0.1216
Czech Republic	CZE	20300033	20307797	0	-0.1889	1.1132	1.9359	1.4183	2.0663	1.4879	1.836	1.1232
Czech Republic	CZE	20300033	20303693	0	1.0778	-1.3541	0.0226	0.1053	-1.0195	0.6276	-0.76	-1.1252
Czech Republic	CZE	20300033	20306044	0	1.0629	-0.2337	-0.6643	0.8564	0.0666	-1.6678	2.4277	2.0955
Czech Republic	CZE	20300033	20301806	0	-0.8577	-1.0658	0.0226	0.5717	0.3134	0.4855	-1.0606	-0.4377
Czech Republic	CZE	20300034	20306937	0	0.3566	-1.1408	-0.9211	-1.6821	-0.7374	-1.0529	-0.2852	-0.4607
Czech Republic	CZE	20300034	20305899	0	-1.5418	-0.7221	-0.4806	-0.0604	-0.9594	-0.2942	-0.4175	-1.0386
Czech Republic	CZE	20300034	20306372	0	-0.4235	-1.3452	-0.8219	0.6561	0.0872	0.9607	0.8992	-0.3549
Czech Republic	CZE	20300034	20302622	0	0.2076	0.6464	0.7162	1.4846	1.0626	1.3761	0.5755	0.7627
Czech Republic	CZE	20300034	20304820	0	-0.3219	0.4435	0.1386	-0.2632	0.2902	-0.9292	-0.6856	0.4725
Czech Republic	CZE	20300034	20302114	0	-0.8811	-0.4314	0.0226	0.5275	0.0054	0.496	0.1693	0.1216
Czech Republic	CZE	20300034	20306930	0	-0.5568	2.6352	1.9359	-2.6893	0.8661	1.254	0.5755	2.0058
Czech Republic	CZE	20300034	20307262	0	-0.3408	-0.0862	0.0226	0.7113	0.1709	1.465	0.5755	0.1216
Czech Republic	CZE	20300034	20307256	0	-0.4126	-0.59	-0.4806	-0.544	-0.9512	-1.6678	-0.6852	-0.6774
Czech Republic	CZE	20300035	20303751	1	-0.8841	0.802	-0.5544	-0.3734	0.0015	0.3479	-0.8627	-1.0454
Czech Republic	CZE	20300035	20302025	1	0.0212	-0.3827	0.0226	0.9651	0.477	1.597	0.1922	-0.4607
Czech Republic	CZE	20300035	20303235	1	-0.091	-1.7537	-0.9624	0.5357	-1.038	0.8896	-1.9673	-0.8443
Czech Republic	CZE	20300035	20300250	1	-0.5688	-1.0936	-0.5034	0.5929	-0.2254	1.1691	0.3482	-0.3297
Czech Republic	CZE	20300035	20304949	1	-1.1235	-0.4314	0.0226	1.1889	0.4539	1.0347	-0.454	-0.4607
Czech Republic	CZE	20300035	20300074	1	0.0181	0.3974	-0.7638	0.1411	0.3717	-0.2793	-0.6852	-0.8443
Czech Republic	CZE	20300035	20307433	1	-0.8387	-0.8264	-1.1926	0.1053	-0.8376	1.5721	0.5755	0.1216
Czech Republic	CZE	20300035	20305134	1	-0.5795	0.2718	0.0226	0.5243	-0.2948	-0.8768	-0.4948	-0.7108
Czech Republic	CZE	20300035	20306196	1	-1.2804	1.153	-0.4806	1.6807	0.1917	1.5798	-0.1566	-0.5251
Czech Republic	CZE	20300035	20303472	1	-1.3822	-1.0138	-0.5836	0.8206	0.4366	1.8518	-0.2621	-0.2709
Czech Republic	CZE	20300035	20303150	0	0.7235	-0.0966	0.4907	1.2561	0.3038	1.6026	-0.4801	0.8806
Czech Republic	CZE	20300035	20304223	0	0.0768	-0.7815	-0.7902	0.78	0.0032	0.8807	-0.2004	-1.1252
Czech Republic	CZE	20300035	20303014	0	0.318	-0.0862	-0.7043	0.3589	0.5244	1.3009	0.563	-1.274
Czech Republic	CZE	20300036	20303009	1	1.5962	-0.4314	-0.9607	0.0843	-0.3313	0.4059	-0.8738	-0.8443
Czech Republic	CZE	20300036	20302855	1	0.7054	-0.1058	-1.0611	0.4962	0.0688	0.6054	-0.6852	-0.7496
Czech Republic	CZE	20300036	20305011	1	1.0159	-0.1167	-0.691	0.5977	0.1693	0.8169	-0.6852	-0.2503
Czech Republic	CZE	20300036	20305631	1	1.1901	-0.983	-1.2567	0.3184	-0.4678	0.5461	-1.5537	-0.959
Czech Republic	CZE	20300036	20300482	1	0.4546	-0.2479	0.0226	1.2836	-1.0371	0.5573	0.3482	-0.7496
Czech Republic	CZE	20300036	20305100	1	-0.1716	-1.2115	-1.1926	0.1162	-0.6413	-0.568	-2.1355	-0.8947
Czech Republic	CZE	20300036	20303217	1	0.3688	-0.59	-1.0611	-0.5203	-0.938	-0.0927	-1.1908	-1.7277
Czech Republic	CZE	20300036	20304403	1	0.7639	0.3924	-1.1801	0.1222	0.4678	0.4173	-2.1355	0.2224
Czech Republic	CZE	20300036	20306741	1	1.4602	-0.4314	-0.8627	0.7561	0.0514	0.6818	-1.2871	-0.4607
Czech Republic	CZE	20300036	20304445	1	-0.6938	0.2607	-0.9607	0.4449	0.2877	0.9719	-0.6852	-0.4607
Czech Republic	CZE	20300036	20307070	1	1.1245	-0.2479	0.1386	-0.0551	-0.2114	0.5248	-0.1727	-0.1314
Czech Republic	CZE	20300036	20305101	1	-0.4081	0.1125	-0.408	0.2973	0.1243	0.2181	-1.0722	-0.1621
Czech Republic	CZE	20300036	20306507	1	0.5955	0.4631	-0.2614	-0.0208	0.0402	0.216	-0.6852	0.5505
Czech Republic	CZE	20300036	20303322	1	0.9292	0.3952	0.0226	0.3266	0.1729	0.3413	-0.6595	-0.4607
Czech Republic	CZE	20300036	20307107	1	-0.2329	-0.4556	-0.7638	0.3627	-0.0854	0.5607	-0.7867	-0.8443
Czech Republic	CZE	20300036	20306528	0	1.3293	-0.85	-0.3048	1.0756	-0.1283	0.6903	0.8038	0.5759
Czech Republic	CZE	20300036	20307993	0	1.2388	0.5119	1.2899	0.6176	-0.3223	-1.6678	-0.4771	-0.1563
Czech Republic	CZE	20300036	20300476	0	-0.1978	-0.7221	0.0226	0.6934	-0.0119	0.4394	0.5755	0.1216
Czech Republic	CZE	20300036	20306833	0	1.1641	0.3151	-0.691	0.9327	-0.0923	0.9564	0.5755	0.1959
Czech Republic	CZE	20300036	20300321	0	0.9523	-0.2662	0.0226	0.4954	0.1826	-0.1211	-0.3912	0.1216
Czech Republic	CZE	20300036	20304857	0	0.2884	1.3697	0.4173	0.3947	0.8261	1.1208	0.8038	0.4504
Czech Republic	CZE	20300036	20307445	0	0.6452	-0.269	0.0226	-0.2323	-0.4982	-0.0845	-0.6852	-0.4607
Czech Republic	CZE	20300036	20307208	0	-0.0569	-0.7221	-0.6843	0.3187	-0.2514	0.8647	-0.0553	-0.4607
Czech Republic	CZE	20300036	20304897	0	0.537	-0.2662	0.0226	0.0745	-0.343	-0.4524	-0.4948	-0.1563
Czech Republic	CZE	20300036	20304918	0	0.4204	1.4003	1.9359	3.6039	0.6946	0.7707	2.4277	2.0955
Czech Republic	CZE	20300036	20300202	0	0.9437	0.3875	-0.3431	-0.2547	0.1727	0.4703	-0.5832	-0.1865
Czech Republic	CZE	20300036	20301341	0	-0.2629	0.6608	1.036	-0.1607	0.2695	-0.0871	-0.4918	-0.4607
Czech Republic	CZE	20300036	20302731	0	0.9386	1.1352	-0.2614	0.0929	-0.2183	-0.5037	-0.8627	0.1216
Czech Republic	CZE	20300036	20306351	0	0.5025				0.4903
Czech Republic	CZE	20300036	20306665	0	1.2411	-0.1058	-1.0411	0.2833	1.086	-0.0871	-0.4771	-1.113
Czech Republic	CZE	20300036	20302297	0	1.2464			0.5857	-0.5353		0.0684
Czech Republic	CZE	20300036	20302062	0	0.3157
Czech Republic	CZE	20300036	20304497	0	0.8325	0.5746	1.1657	0.7174	0.3003	0.5766	-0.4948	2.0955
Czech Republic	CZE	20300036	20301784	0	0.5263	-0.5994	0.0226	0.8726	0.3769	0.549	0.3473	0.8375
Czech Republic	CZE	20300037	20302364	0	-2.1126
Czech Republic	CZE	20300037	20300035	0	-1.0765
Czech Republic	CZE	20300037	20303504	0	-0.0999
Czech Republic	CZE	20300037	20306161	1	-1.6244
Czech Republic	CZE	20300037	20306274	0	-2.1369
Czech Republic	CZE	20300037	20307480	0	-0.4905
Czech Republic	CZE	20300037	20306601	1
Czech Republic	CZE	20300037	20305116	1	-1.2198
Czech Republic	CZE	20300037	20301948	0	-2.2907
Czech Republic	CZE	20300037	20305568	0	-1.0481
Czech Republic	CZE	20300037	20300697	0	-1.1
Czech Republic	CZE	20300037	20307629	0	-1.2096
Czech Republic	CZE	20300037	20302013	0	-0.9532
Czech Republic	CZE	20300037	20300186	0	-1.2762
Czech Republic	CZE	20300037	20305304	0	-1.7532
Czech Republic	CZE	20300037	20300898	0	-1.0557
Czech Republic	CZE	20300038	20300083	1	-0.8294	-0.989	-0.691	0.6418	-0.1225	0.8818	0.0553	-0.9309
Czech Republic	CZE	20300038	20303611	1	-0.7045	-0.5743	-0.227	-0.1895	-0.6559	-0.2793	-0.6852	-0.1563
Czech Republic	CZE	20300038	20304719	0	-1.263	-2.9627	-0.7836	-2.6893	0.8779	-0.2074	-0.6852	-1.1252
Czech Republic	CZE	20300038	20300464	0	-0.2811	-2.9627	-1.9803	-1.0576	-1.3551	-1.6678	-2.1355	-1.9916
Czech Republic	CZE	20300038	20302305	0	-0.8598	0.788	1.9359	1.4359	-0.0165	0.7642	1.3918	1.2147
Czech Republic	CZE	20300038	20305571	0	-1.2646
Czech Republic	CZE	20300038	20306839	0	-0.5992	2.6352	0.5347	-0.0408	0.0255	0.988	1.1375	1.1232
Czech Republic	CZE	20300038	20307853	0	-0.9745	-1.1421	1.0929	-0.5057	0.5993	-0.406	-0.5637	-0.2503
Czech Republic	CZE	20300038	20306887	0	-1.0814	-0.59	0.0226	-0.4031	0.3639	0.4989	0.5755	0.1216
Czech Republic	CZE	20300038	20303845	0	-1.118	-2.0011	-0.3827	-0.8286	-3.7095	0.7063	0.5755	-0.1563
Czech Republic	CZE	20300038	20303720	0	-0.8157	1.3403	1.2867	0.3188	1.5354	0.8604	1.6922	2.0955
Czech Republic	CZE	20300038	20302206	0	-1.4964	0.1806	0.0226	1.5174	1.8078	1.2519	0.5755	0.1216
Czech Republic	CZE	20300038	20302096	0	-0.5916	-1.1019	-0.7898
Czech Republic	CZE	20300038	20300755	0	-0.7825
Czech Republic	CZE	20300038	20303775	0	-0.0211	-1.0138	-0.6843	0.7113	-0.0408	1.0062	-0.1727	-0.5251
Czech Republic	CZE	20300038	20305463	0	-0.2651
Czech Republic	CZE	20300038	20301545	0	0.4651				-2.1032			0.2007
Czech Republic	CZE	20300038	20307607	0	-1.0692	-0.4314	-0.691	0.6393	-0.3751	0.2074	0.5755	-0.5475
Czech Republic	CZE	20300038	20307123	0	0.0778	-2.9627	-2.664	-0.131	-0.3158	-1.6678
Czech Republic	CZE	20300038	20304977	0	-0.9735
Czech Republic	CZE	20300038	20307343	0	-0.8825
Czech Republic	CZE	20300038	20305403	0
Czech Republic	CZE	20300038	20304224	0
Czech Republic	CZE	20300039	20300426	1	0.3246	0.957	0.0226	-0.1282	-0.3192	-0.3648	1.3432	0.0881
Czech Republic	CZE	20300039	20306641	1	0.4395	-0.59	0.0226	-0.2163	1.6121	-1.6678	0.1693	-0.8119
Czech Republic	CZE	20300039	20304343	1		-0.7968	-0.691	0.4851	-0.6476	0.7038	-0.1026	-0.4784
Czech Republic	CZE	20300039	20301348	1	0.0574	-1.0249	-0.9607	-0.2665	-0.4851	0.0589	-0.6852	-0.7496
Czech Republic	CZE	20300039	20301985	1	-1.0948	-0.546	0.0226	0.7317	0.8779	3.6292	0.5755	0.1216
Czech Republic	CZE	20300039	20305973	0	-0.9892	-0.4998	0.0226	0.4211	0.7415	1.2924	0.0254	1.1508
Czech Republic	CZE	20300039	20304469	0	-0.1671	-2.9627	-2.664	-2.6893	0.3317	-1.6678	-2.1355	-2.5027
Czech Republic	CZE	20300039	20306089	0	0.8729	2.6352	1.9359	3.6039	1.7012	3.6292	2.4277	2.0955
Czech Republic	CZE	20300040	20303511	0	-1.9197	-1.3452	-1.1926	3.6039	0.73	-1.6678	0.5755	0.4504
Czech Republic	CZE	20300040	20306005	0	-0.6458			-2.5844	-1.2903	-0.9464	-1.4661	0.4504
Czech Republic	CZE	20300040	20304280	0	-1.1312
Czech Republic	CZE	20300040	20301179	0	-1.3716	-0.4314	0.0226	0.0325	0.0758	0.5842	0.5755	0.1216
Czech Republic	CZE	20300040	20303059	0	-0.9379	-2.4131	-1.7538	1.2494	1.6573	0.8339	0.7198	0.7099
Czech Republic	CZE	20300040	20303844	0	-1.086	-0.2662	-0.4806				0.5755	-0.2726
Czech Republic	CZE	20300040	20301947	0	-0.3849
Czech Republic	CZE	20300040	20301408	0	-1.8397			0.7113
Czech Republic	CZE	20300040	20302653	0
Czech Republic	CZE	20300040	20307106	0	0.3496
Czech Republic	CZE	20300040	20300383	0	-1.2079	-0.0862	0.0226		-0.0944	0.4394	0.5755	-0.4607
Czech Republic	CZE	20300040	20301541	0	-0.3951	-0.817	-0.9947		1.0589		0.2777	-0.8134
Czech Republic	CZE	20300040	20306036	0	-0.9634	2.6352	1.9359	1.6362	-1.238	3.6292	2.4277	2.0955
Czech Republic	CZE	20300040	20304055	0	-0.0698	-0.7815	-0.6843	0.7113	-0.9291	1.0062	0.1693	-0.5251
Czech Republic	CZE	20300040	20302543	0	-1.4959	-0.0862	0.0226	-0.4018	0.0899	-0.1211	0.1922	0.1216
Czech Republic	CZE	20300040	20305903	0	-0.5608	-0.7162	0.0226	0.7113	0.7019	1.0062	0.3482	0.1216
Czech Republic	CZE	20300040	20304980	0	-0.0509	-0.7306	-0.6928	-0.4899	-0.0104	-0.248	-0.4801	-0.8443
Czech Republic	CZE	20300040	20303524	0	-1.9948	-1.0212	-0.8154	0.9266		1.2555	0.1922	-1.3027
Czech Republic	CZE	20300040	20300857	0	-0.158
Czech Republic	CZE	20300041	20301346	1	-0.0112	-0.2479	0.0226	0.5376	0.4584	0.9577	0.5755	-0.1314
Czech Republic	CZE	20300041	20300188	1	1.3604	-0.4314	0.0226	0.183	-0.5394	0.0587	-0.0987	-0.2503
Czech Republic	CZE	20300041	20306104	1	0.1178	-1.4727	-1.231	-0.043	-0.6567	-0.2825	-2.1355	-1.7277
Czech Republic	CZE	20300041	20307239	1	0.0532	-1.034	-0.691	-0.2683	-0.7843	-0.2295	-1.2871	-0.4607
Czech Republic	CZE	20300041	20307726	1	-0.7256	-0.7737	0.0226	0.0172	-0.6447	-0.127	-0.0987	0.1216
Czech Republic	CZE	20300041	20303369	1	0.6733	-0.8305	-0.227	0.5587	-0.6841	0.2489	0.1693	-0.1563
Czech Republic	CZE	20300041	20307149	1	-0.0709	0.2695	-0.9607	-0.2088	-0.092	0.7882	-0.6852	-0.6544
Czech Republic	CZE	20300041	20303717	1	0.1585	2.6352	-0.6315	-0.196	0.2774	0.5206	-0.0987	-0.1865
Czech Republic	CZE	20300041	20300510	1	0.6801	0.0789	0.0226	-0.0772	-0.2994	0.0589	-0.6852	0.1216
Czech Republic	CZE	20300041	20302047	1	-0.0418	-0.7221	-0.7638	-0.1277	-0.3379	0.1183	-0.6852	-0.4784
Czech Republic	CZE	20300041	20301186	1	0.8646	-0.0219	-1.4928	0.0057	-0.5589	0.4609	-1.7719	-1.113
Czech Republic	CZE	20300041	20301605	1	0.6379	-0.5743	-0.4806	0.3167	0.4586	0.9392	0.5755	-1.1252
Czech Republic	CZE	20300041	20305123	1	0.4137	-0.7746	0.0226	0.3855	-0.1452	-0.0162	-0.8012	-0.4607
Czech Republic	CZE	20300041	20305214	1	0.3747	-0.043	0.0226	1.1133	0.5945	1.0338	-0.6852	-0.959
Czech Republic	CZE	20300041	20301136	1	-0.7327				1.0518	1.3555
Czech Republic	CZE	20300041	20304133	1	0.4995	-0.891		0.3361	-0.4671	0.9753	0.5755	-0.2503
Czech Republic	CZE	20300041	20302553	1	-0.6305	-1.2135	-0.8826	0.6824	-0.0762	1.0381	-0.6852	-1.113
Czech Republic	CZE	20300041	20301602	1	0.6567	-0.5743	-0.8627	0.3125	-0.3904	0.5728	-1.2871	-0.6959
Czech Republic	CZE	20300041	20302349	1	-0.1882	0.9454	-0.691	0.0745	-0.0158	0.5336	0.1693	-0.4607
Czech Republic	CZE	20300041	20306608	0	0.153	-1.1395	-1.1926	0.2202	0.088	0.4394	-0.4948	0.0941
Czech Republic	CZE	20300041	20305756	0	-0.5085	0.3789	0.9192	-2.6893	-0.1147	0.0307	-2.1355	-0.2778
Czech Republic	CZE	20300041	20305592	0	0.2266	-0.59	-0.227	0.6602	0.1199	0.6207	0.1693	-0.4607
Czech Republic	CZE	20300041	20301877	0	1.2608	-0.2662	1.2341	-0.2655	-0.3556	0.2487	0.0154	0.839
Czech Republic	CZE	20300041	20302135	0	-0.7968	0.0502	-0.7638	-0.6592	-0.132	-0.2942	0.1693	-0.7496
Czech Republic	CZE	20300041	20304584	0	0.0654	1.1352	1.9359	-0.0405	0.242	0.6889	0.8038	0.1216
Czech Republic	CZE	20300041	20306318	0	-0.5918	-0.7221	0.0226	-0.6816	-0.8872	-0.3054	-0.5832	-0.4607
Czech Republic	CZE	20300041	20305138	0	0.6287	-0.0994	-0.7638	-0.1272	0.2242	-0.218	-0.5832	-0.1865
Czech Republic	CZE	20300041	20301269	0	0.2361	-0.6797	0.0226	0.1709	1.1263	0.6839	-1.5596	-0.1563
Czech Republic	CZE	20300041	20305573	0	0.6895	0.1997	-0.7638	-0.1951	0.1031	-0.0378	-0.2821	-0.1563
Czech Republic	CZE	20300041	20304396	0	0.0804	-0.0862	1.4967	0.7113	-0.9291	1.0062	0.5755	0.1216
Czech Republic	CZE	20300042	20306965	1	-0.4674	-0.4203	-0.9607	0.2679	-0.9612	0.8195	-0.6852	0.1216
Czech Republic	CZE	20300042	20304433	1	0.668	0.0347	1.4967	0.9853	0.2499	0.5961	-0.4801	-1.2018
Czech Republic	CZE	20300042	20304903	1	0.69	0.0566	-0.335	0.2483	0.2698	-1.6678	-0.0857	-0.6959
Czech Republic	CZE	20300042	20302684	1	-0.6851	-0.7221	-0.9607	-0.3214	-0.7795	-0.4223	-0.4771	-0.959
Czech Republic	CZE	20300042	20300061	1	0.728	2.6352	0.0226	1.3841	0.3745	1.4109	0.5755	-0.5305
Czech Republic	CZE	20300042	20304912	1	0.3888	-1.726	-1.2239	0.1624	-0.2059	0.7268	-0.3876	-1.6922
Czech Republic	CZE	20300042	20300595	1
Czech Republic	CZE	20300042	20301900	1	0.2148	-0.4314	0.0226	-0.093	-0.6265	-0.2378	-0.0987	-0.4607
Czech Republic	CZE	20300042	20307647	1	-0.0827	-0.4488	-1.2567	-1.1533	-1.5188	-1.6678	0.3142	-1.0798
Czech Republic	CZE	20300042	20304217	1	0.9858	-0.9334	-1.7997	-0.211	-0.8107	-1.6678	-1.4214	-1.4991
Czech Republic	CZE	20300042	20305697	1	0.9702	-0.2509	-0.691	0.0084	0.1651	-0.4524	-0.4771	-0.4607
Czech Republic	CZE	20300042	20300121	1	-0.4022	-0.0219	0.0226	0.4575	-0.0658	1.0037	-0.4771	-0.2503
Czech Republic	CZE	20300042	20306448	1	-0.0619	-0.7162	-1.5179	0.0815	-0.753	-1.6678	-2.1355	-0.5305
Czech Republic	CZE	20300042	20300948	1	0.7619	0.3326	-0.7638	-0.5734	0.1907	0.7669	-0.4771	-0.5461
Czech Republic	CZE	20300042	20303487	1	0.087	-0.5743	-0.7638	0.9391	0.2607	0.3092	0.5755	-0.5475
Czech Republic	CZE	20300042	20300589	1	0.9133	-2.0151	0.4173	0.4396	0.0974	0.62	0.7274	-0.4607
Czech Republic	CZE	20300042	20301576	1	-0.6374	-0.4314	-0.5623	-0.0912	0.0511	0.0996	-0.4771	-0.2503
Czech Republic	CZE	20300042	20304255	1	0.8281	-0.7243	-1.3264	0.5857	0.7706	0.8889	-0.4771	-0.9111
Czech Republic	CZE	20300042	20303248	1	-0.5305	-0.2479	0.0226	0.3264	-0.212	-0.0015	-0.454	-0.4607
Czech Republic	CZE	20300042	20307311	1	0.0016	-0.0862	0.0226	-0.1992	0.2882	0.1553	-0.5832	-0.2503
Czech Republic	CZE	20300042	20307475	1	-0.0905	-0.8232	-0.7638	0.4927	-0.2397	0.7501	-0.3763	-0.9943
Czech Republic	CZE	20300042	20307508	1	0.2795	0.3924	-1.2503	0.5437	0.1427	-1.6678	-0.0857	-0.8443
Czech Republic	CZE	20300042	20307893	1	-0.2109	0.4061	0.9268	1.0488	0.3044	-1.6678	0.9636	0.1959
Czech Republic	CZE	20300042	20305676	1	1.5215	-0.0862	0.0226	2.0643	0.6663	3.6292	0.5755	0.1216
Czech Republic	CZE	20300042	20307225	1	0.084	-0.7221	-0.5034	0.2802	-0.0135	-1.6678	-0.4771	-0.4607
Czech Republic	CZE	20300042	20307907	1	-0.9597	-0.7221	0.0226	0.7113	-0.0408	1.0427	-0.1727	-0.5251
Czech Republic	CZE	20300042	20306624	1
Czech Republic	CZE	20300042	20300920	1	-0.6159	-0.0862	0.0226	0.2431	0.3969	-0.6144	-0.6852	0.1216
Czech Republic	CZE	20300042	20306934	1	-0.6227	1.3403	-1.5883	-0.0038	-0.4363	0.2691	-0.6852	-1.1395
Czech Republic	CZE	20300042	20304521	1	-0.2938	0.0075	-0.2943	0.1942	0.2322	0.1142	-0.5832	-0.8443
Czech Republic	CZE	20300042	20300860	1	0.524	-0.4203	-0.5777	-0.1613	-0.5307	-1.6678	0.0256	-0.7108
Czech Republic	CZE	20300042	20302706	1	0.3144	-0.6727	-0.5887	-0.2237	-0.3522	8.00E-04	-2.1355	-0.6353
Czech Republic	CZE	20300042	20302255	1	-0.3459	-1.0227	-1.6877	0.4978	0.5534	1.0219	-0.7325	-0.0949
Czech Republic	CZE	20300042	20303464	0	-0.0951	1.1132	0.4173	0.3958	0.892	0.7867	0.0215	0.5759
Czech Republic	CZE	20300043	20300764	1	-0.3463	-0.891	0.0226	0.7113	-0.1264	-1.6678	0.5755	-0.7108
Czech Republic	CZE	20300043	20306027	1	-0.6748	-1.1943	-2.0338	-2.6893	-1.055	-0.006	0.1648	0.1216
Czech Republic	CZE	20300043	20305110	1	-0.3079	-0.7243	0.4173	0.216	0.1206	0.3871	-2.1355	-0.8076
Czech Republic	CZE	20300043	20300715	1	-0.3818	0.6608	0.1802	0.8012	0.499	-0.086	0.0221	-0.8443
Czech Republic	CZE	20300043	20300540	1	0.2983	-0.7221	-0.4806	0.353	-0.0445	-0.3768	-0.0987	-0.1563
Czech Republic	CZE	20300043	20306183	1	-0.0221	-0.7221	-0.9607	-0.4322	-0.317	0.3802	-0.4948	-0.6959
Czech Republic	CZE	20300043	20300313	1	0.0202	-0.4314	-0.7638	0.3684	-0.3617	0.2166	-0.6451	-1.0798
Czech Republic	CZE	20300043	20303497	0	-0.2106	-1.1408	-0.711	0.6129	-0.2848	-0.4824	-0.6852	-0.4607
Czech Republic	CZE	20300043	20301665	0	-0.3777	-0.2548	0.586	-0.1152	-0.5348	0.137	1.1171	0.6905
Czech Republic	CZE	20300043	20304727	0	0.865	-1.026	0.766	0.6234	-0.4281	0.7615	0.9628	0.7099
Czech Republic	CZE	20300043	20306009	0	-0.595	-0.2548	-0.8892	0.4525	0.3589	0.7063	0.5755	0.3216
Czech Republic	CZE	20300043	20306097	0	0.9358	0.9349	1.9359	0.5365	4.8357	3.6292	2.4277	2.0955
Czech Republic	CZE	20300043	20301090	0	-1.1228	0.8762	0.586	0.574	0.6547	0.7883	0.3482	2.0955
Czech Republic	CZE	20300043	20306912	0	-0.7412	-0.4203	-0.5034	2.2963	1.1641	-1.6678	0.075	-0.1563
Czech Republic	CZE	20300043	20304160	0	-0.4006	-0.7737	-0.3802	0.5499	-0.1256	1.1128	-0.3912	-0.959
Czech Republic	CZE	20300043	20305183	0	-0.2513	0.1945	0.0226	0.7521	-0.0947	0.305	0.5755	-0.222
Czech Republic	CZE	20300043	20305985	0	-0.5852	-0.7255	1.9359	0.2689	0.2162	0.6597	0.8038	1.515
Czech Republic	CZE	20300043	20302394	0	0.3802	1.7671	1.9359	0.0222	0.1406	-0.2728	0.3415	1.3566
Czech Republic	CZE	20300043	20301650	0	-1.3017	-0.957	0.0226	0.0921	-1.4603	0.406	-0.309	-0.959
Czech Republic	CZE	20300043	20303832	0	-0.5239	-0.2662	0.0226	0.4916	0.1986	0.7998	0.3473	-0.1563
Czech Republic	CZE	20300043	20303958	0	-0.9927	-1.0138	0.9268	0.0848	-0.3587	0.6194	1.3617	1.0448
Czech Republic	CZE	20300043	20306653	0	-1.0397	-0.8357	-0.9874	0.095	-0.548	-0.3716	-0.8041	-0.8443
Czech Republic	CZE	20300043	20305928	0	-0.1178	2.6352	1.9359	0.7593	-2.9562	1.3584	2.4277	2.0955
Czech Republic	CZE	20300043	20303232	0	-1.5992	-0.2662	0.0226	-0.0733	0.4853	1.0029	0.5755	0.1216
Czech Republic	CZE	20300043	20300960	0	0.256	-0.2662	-0.691	-0.1239	-0.0785	0.3242	-0.1026	-0.4607
Czech Republic	CZE	20300043	20300232	0	-0.7079	-1.2115	-0.3802	0.4556	-1.0008	0.3437	-0.3012	0.1216
Czech Republic	CZE	20300044	20303990	1	-1.5306	-0.4203	-0.5034	-1.522	-1.0317	-0.4091	-0.6004	-0.1563
Czech Republic	CZE	20300044	20303918	1	-0.8219	0.0502	-0.3802	-0.2812	0.3742	-0.801	-0.4805	-0.4607
Czech Republic	CZE	20300044	20303076	1	-1.2937	-2.9627	-0.2827	-1.7857	0.115	-0.0358	-0.3733	-0.5093
Czech Republic	CZE	20300044	20305414	1	-0.564	-0.7087	-0.227	0.8108	0.1219	0.7621	-0.6852	-0.2503
Czech Republic	CZE	20300044	20306673	1	-1.1419	-1.7199	-1.1926	-0.5564	0.3232	0.088	-0.1972	-0.4607
Czech Republic	CZE	20300044	20306125	1	-0.2584	2.6352	1.2899	0.6703	0.5699	0.929	0.6626	1.4234
Czech Republic	CZE	20300044	20305932	1	-0.6404	-0.7353	0.0226	-1.2764	-0.0682	-0.2306	-0.3912	0.5759
Czech Republic	CZE	20300044	20304588	1	0.2161	-2.1972	-0.4728	0.0721	-0.2547	0.404	0.1922	-0.5912
Czech Republic	CZE	20300044	20307880	1	-1.0942	0.0821	0.0226	-0.4316	0.184	0.6377	-0.6852	0.1216
Czech Republic	CZE	20300044	20301817	1	-1.1078	0.2032	-0.6315	0.2183	-0.3248	0.2492	-0.6378	-0.6959
Czech Republic	CZE	20300044	20302668	1	-1.3924	-0.2479	-0.227	-0.7391	0.0086	-0.1651	-2.1355	-0.6959
Czech Republic	CZE	20300044	20300890	1	0.3966	-0.4314	0.0226	-0.2633	-0.8582	-0.7368	-0.5832	-0.1563
Czech Republic	CZE	20300044	20304341	1	-0.3102	-0.59	0.0226	0.0511	-0.251	0.5139	-0.6852	-0.4607
Czech Republic	CZE	20300044	20303993	0	-0.2828	-0.0862	0.0226	0.1055	-0.0903	0.4252	-0.4948	-0.2503
Czech Republic	CZE	20300044	20307689	0	-1.2318	-0.2662	0.0226	0.2403	0.0641	0.7241	0.5755	-0.2726
Czech Republic	CZE	20300044	20304172	0	-0.2573	-0.5743	-0.4728	0.6064	1.4565	1.0824	0.2337	0.1216
Czech Republic	CZE	20300044	20305327	0	-1.1395	-0.4203	-1.4131	0.7769	-0.2771	1.0245	-0.2004	-0.7496
Czech Republic	CZE	20300044	20304134	0	-0.8206	-1.3327			-2.2192
Czech Republic	CZE	20300044	20304539	0	-0.9878	-0.891	0.0226	0.7113	-0.1215	1.0062	0.5755	0.1216
Czech Republic	CZE	20300044	20303977	0	-1.7382	0.3738	-0.4728	-2.6015	0.5923	-0.1292	0.5755	1.0448
Czech Republic	CZE	20300044	20306217	0	-1.118	1.4003	0.7162	0.4427	1.054	1.2139	-0.4982	-0.2274
Czech Republic	CZE	20300044	20301883	0	-0.2514	-0.4314	0.9247	-0.2962	0.169	-0.4128	-0.4952	-0.1334
Czech Republic	CZE	20300045	20301479	1	-0.6029	1.153	1.4967	0.2385	0.2856	0.8803	1.2075	0.4994
Czech Republic	CZE	20300045	20300076	1	0.64	-0.0862	0.0226	-0.0736	0.554	-0.0935	0.0256	0.1216
Czech Republic	CZE	20300045	20304346	1	-0.8082	-0.103	-1.231	-0.7397	-0.3583	0.2384	0.3482	-0.8802
Czech Republic	CZE	20300045	20304900	1	-1.0557	-1.0674	-0.7249	0.3524	0.0672	0.8212	-0.2004	-0.959
Czech Republic	CZE	20300045	20305139	0	-0.0905	-1.4144	-1.842	-0.03	1.2966	0.6093	-0.5603	-0.942
Czech Republic	CZE	20300045	20304130	0	-0.7889	0.5746	1.9359	0.2839	1.0125	1.5272	0.9628	0.7435
Czech Republic	CZE	20300045	20306627	0	-0.4935	0.3924	-0.5544	-0.9287	-0.0946	-0.801	-0.9538	-0.4826
Czech Republic	CZE	20300045	20307746	0	-0.6307	-1.1429	0.3461	-0.5088	-0.2236	-0.3632	-1.5596	-0.2503
Czech Republic	CZE	20300046	20302801	0	-0.3026	0.0467	0.4173	-0.0355	0.0454	0.0957	0.1305	0.1216
Czech Republic	CZE	20300046	20306932	1	-0.654	-0.4314	-0.4806	-0.3926	-0.373	0.1771	-0.6852	-0.9299
Czech Republic	CZE	20300046	20303931	1	-0.3764	0.967	0.0226	0.0644	-0.413	0.4142	0.542	0.9097
Czech Republic	CZE	20300046	20300093	1	-0.6762	0.4594	1.1657	-0.0258	0.6858	-0.4428	0.8038	1.515
Czech Republic	CZE	20300046	20302474	1	0.1244	0.0666	0.1386	0.5051	0.378	0.5885	-0.5802	-0.4607
Czech Republic	CZE	20300046	20300299	1	0.0938	-0.269	-0.2943	0.2769	0.1823	0.2007	-0.2821	0.2224
Czech Republic	CZE	20300046	20303697	0	-0.8496	-0.4998	-0.5373	0.4193	-0.0408	0.8919	0.5755	-0.1563
Czech Republic	CZE	20300046	20304483	0	0.4205	-0.4456	0.894	-0.3534	0.4139	-0.0753	-0.1445	0.7095
Czech Republic	CZE	20300046	20304258	0	0.5629	-0.2662	0.4173	0.0654	-0.014	-0.1089	1.1417	0.4994
Czech Republic	CZE	20300046	20306124	0	-0.2001	-1.7372	0.0226	0.6242	0.3289	0.931	0.5755	0.1216
Czech Republic	CZE	20300046	20301384	0	0.7694	-1.1076	-1.62	-0.309	-1.4881	-0.7106	-1.1947	-1.4991
Czech Republic	CZE	20300047	20303921	0	-0.9925	-0.59	0.0226	0.5854	0.5206	0.7431	0.5755	-0.2726
Czech Republic	CZE	20300047	20306271	1	-0.0184	-0.0862	-0.8627	-0.44	-0.3801	-1.6678	-0.6852	-0.9299
Czech Republic	CZE	20300047	20304451	1	0.7001	0.468	-0.829	-1.0549	-0.0748	-1.4875	-0.6852	-0.4095
Czech Republic	CZE	20300047	20307829	1	-0.4098	1.127	-0.829	0.1413	0.4545	0.6973	-0.3912	-0.945
Czech Republic	CZE	20300047	20305743	1	-0.6068	-0.5847	-0.7638	-0.4309	-0.2851	-1.6678	-0.216	-1.6557
Czech Republic	CZE	20300047	20305643	1	-0.2786	0.2086	-0.6315	-0.4106	-0.0803	0.1891	-0.2857	-0.9299
Czech Republic	CZE	20300047	20302747	0	-1.7556	-1.2189	0.4445	0.2529	-0.6259	1.1422	-0.2852	0.1216
Czech Republic	CZE	20300047	20307548	0	-1.1606	-0.891	0.0226	1.2836	0.2089	0.1173	-2.1355	-0.8443
Czech Republic	CZE	20300047	20303292	0	1.0136	0.7763	0.5833	-0.6184	0.843	0.1726	1.1171	1.0448
Czech Republic	CZE	20300047	20302228	0	-1.2488	-0.5743	0.0226	-0.5571	0.3599	1.2586	-0.5431	-0.7496
Czech Republic	CZE	20300047	20304836	0	-0.7131	-1.1128	-0.691	-0.1918	0.4029	1.0006	0.8038	0.1959
Czech Republic	CZE	20300047	20306704	0	-0.4763	0.6606	0.4173	-0.4481	0.1113	0.1369	0.0444	0.5362
Czech Republic	CZE	20300047	20305228	0	1.00E-04	-0.4314	-0.227	0.1364	0.5148	0.1378	-0.2852	-0.4607
Czech Republic	CZE	20300047	20306865	0	0.1665	-0.1883	1.9359	1.7511	0.8132	-0.7946	1.536	-0.0129
Czech Republic	CZE	20300047	20300224	0	-1.2811	-0.438	0.4173	-0.0959	1.0379	0.5736	-0.5832	-0.4095
Czech Republic	CZE	20300048	20302505	1	1.8845	1.7671	1.9359	0.6497	2.4266	0.7844	0.0444	-0.2485
Czech Republic	CZE	20300048	20305187	1	-0.4783	2.0175	0.0226		0.7529	0.5489	-0.7867	0.9883
Czech Republic	CZE	20300048	20305839	1	-0.7529	-0.4314	-0.9607	0.8906	0.5375	0.5723	-0.6852	-0.9299
Czech Republic	CZE	20300048	20305509	1	-0.3528	-1.4093	-0.8154	0.2815	-0.8472	0.5396	0.0215	-0.7496
Czech Republic	CZE	20300048	20300187	1	-0.9602	-0.2479	0.0226	0.2698	-0.3311	1.3968	0.1922	-0.2503
Czech Republic	CZE	20300048	20301309	1	-0.417	0.0821	-0.6643	-0.5033	-0.5478	-0.7368	-0.5832	-0.8834
Czech Republic	CZE	20300048	20306002	1	-1.0434	-0.4203	-0.691	-0.6054	0.5109	-0.1652	-1.5848	-1.0454
Czech Republic	CZE	20300048	20307451	1	-0.7125	-1.1363	-0.9607	0.0721	0.0364	0.2234	-0.6852	-0.8119
Czech Republic	CZE	20300048	20305815	1	-0.8369	-0.5743	-0.4806	0.2481	0.0161	0.7111	-0.6852	-0.4607
Czech Republic	CZE	20300048	20301084	1	0.1919	1.127	1.036	0.744	1.0955	1.0228	-0.7651	0.1216
Czech Republic	CZE	20300048	20303593	1	-0.2432	-0.59	-0.7638	0.4009	0.5543	-0.1894	-0.5832	-0.7496
Czech Republic	CZE	20300048	20307847	1	-1.006	-0.5743	-0.4806	0.0705	-0.2214	0.9929	-0.6852	-0.5251
Czech Republic	CZE	20300048	20305043	1	-1.4275	-0.0862	0.6496	0.85	0.7579	1.1571	-0.3882	-0.2503
Czech Republic	CZE	20300048	20302335	1	-0.2693	0.3984	-0.7902	0.7529	-0.045	0.8998	-0.8883	-0.4607
Czech Republic	CZE	20300048	20306409	1	-0.8084	0.4631	-0.9807	0.6453	0.5751	1.3571	0.2287	-0.5912
Czech Republic	CZE	20300048	20307917	1	-0.0906
Czech Republic	CZE	20300048	20305365	1	-0.7762	-0.5872	-0.227	0.3779	0.2646	0.0455	-2.1355	-0.6774
Czech Republic	CZE	20300048	20307874	1	1.3099	2.6352	0.7162	0.1401	-0.1066	0.4607	-0.6852	-0.1865
Czech Republic	CZE	20300048	20307273	1	-0.4686	-1.855	0.0226	0.7113	-0.8631	0.6931	0.5755	0.1216
Czech Republic	CZE	20300048	20303500	1	-0.4215
Czech Republic	CZE	20300048	20305969	1	-1.2095	-2.9627	-2.664	-0.7667	-2.2158	-0.2092	-2.1355	-2.5027
Czech Republic	CZE	20300048	20307844	1	-0.4798	-1.289	-1.762	-0.5782	-1.8017	-1.6678	-2.1355	-2.5027
Czech Republic	CZE	20300048	20307481	1	-0.1652
Czech Republic	CZE	20300048	20305873	1	-1.3525	-1.0212	-1.1926	-0.5507	-0.6255	0.0308	-0.4948	-1.1252
Czech Republic	CZE	20300048	20306764	1	-0.7397
Czech Republic	CZE	20300048	20301463	1	-0.899	-0.8283	-1.0611	0.2649	-0.4123	0.5917	-2.1355	-1.3017
Czech Republic	CZE	20300048	20306135	0	-1.1599	-0.1106	0.4173	0.0939	0.0301	0.3899	-0.0551	0.4504
Czech Republic	CZE	20300048	20300722	0	-0.3268	-0.0862	0.0226	0.7113	0.8779	1.5721	0.5755	-0.2503
Czech Republic	CZE	20300048	20304351	0	-1.4311	-0.0862	0.0226	0.7113	0.5387	1.0062	0.5755	0.1216
Czech Republic	CZE	20300048	20301034	0	0.3409	0.7946	1.4967	0.5143	1.1644	0.8681	-0.3912	0.5759
Czech Republic	CZE	20300048	20301813	0	-0.2578	2.6352	0.0226	0.4601	0.8757	3.6292	-0.4805	-1.1252
Czech Republic	CZE	20300048	20304290	0	-0.24	-1.0865	-1.0611	0.184	-0.4541	0.7158	-0.309	-0.7887
Czech Republic	CZE	20300048	20306890	0	-0.3416	-1.2115	-1.0935	0.3641	-0.5663	0.8709	-0.24	-0.9903
Czech Republic	CZE	20300048	20302597	0	-1.4595	-0.7221	-0.9899	0.7113	-0.1726	1.0062	-0.6852	-1.1252
Czech Republic	CZE	20300048	20300269	0	0.4531	-0.0219	1.9359	1.3622	0.7421	1.1955	-0.1566	2.0955
Czech Republic	CZE	20300048	20303781	0	-0.1816	2.6352	-0.8309	1.0114	0.9668	0.9331	1.802	0.4504
Czech Republic	CZE	20300049	20305191	1	-1.2747	0.5128	-0.7638	-0.1973	1.3314	0.0465	0.1693	-0.1563
Czech Republic	CZE	20300049	20304892	1	-1.4651	0.8137	0.0226	-0.1697	-0.0179	-0.1751	-0.4771	-0.1563
Czech Republic	CZE	20300049	20305564	1	0.2381				-1.0796
Czech Republic	CZE	20300049	20304162	1	-1.3724	0.0402	1.4967	-0.4965	-0.108	-1.6678	-0.6852	0.346
Czech Republic	CZE	20300049	20307450	1	-1.2369	-0.9385	-1.015	1.4498	4.8357	1.4071	0.0221	-0.4622
Czech Republic	CZE	20300049	20305441	1	-0.3761	-0.5717	0.0226	0.417	-0.534	0.9291	-0.0823	-0.4607
Czech Republic	CZE	20300049	20304309	1	-1.114	-0.0862	0.0226	0.7942	1.3395	-0.8768	-0.6852	0.1907
Czech Republic	CZE	20300049	20306187	1	-1.3197	-1.5214	-2.664	-0.2879	-1.603	-0.7368	-0.216	-1.1252
Czech Republic	CZE	20300049	20300260	1	-0.436	-0.7221	-0.4728	-0.4618	-0.7002	-0.8768	-0.1722	-0.0358
Czech Republic	CZE	20300049	20305368	1	-1.9013	1.6454	1.383		1.6751			-0.1389
Czech Republic	CZE	20300049	20303328	1	-1.1721	-0.1621	1.1355	-0.2397	-0.2044	0.1448	-2.1355	0.9883
Czech Republic	CZE	20300049	20304874	1	-0.5524	0.718	0.9726	1.5636	0.5919	2.6687	1.3656	0.9642
Czech Republic	CZE	20300049	20301059	0	-1.1562	-0.0862	-2.664	0.2857	1.0446	0.6352	-0.3733	0.1216
Czech Republic	CZE	20300049	20300472	0	-0.9748	0.2063	-1.1346	0.0238	0.6992	0.6589	0.8107	-0.4377
Czech Republic	CZE	20300049	20304964	0	-0.1461	-0.0862	0.0165	1.0141	1.522	1.0062	0.5755	0.1216
Czech Republic	CZE	20300049	20302177	0	0.2371	-1.0138	-0.2737	0.6333	-0.5375	0.8501	-0.396	-0.3917
Czech Republic	CZE	20300049	20306174	0	-0.7257	0.2741	-0.2943	0.53	1.0872	-0.421	-0.6711	-0.5993
Czech Republic	CZE	20300049	20302169	0	-0.3094	-0.0862	0.0226	-1.3102	0.8757	-0.0112	0.1922	0.1216
Czech Republic	CZE	20300050	20302439	1	-2.0916
Czech Republic	CZE	20300050	20303291	0	0.2863	-0.9672	-0.8754	0.4603	-0.234	0.7057	-0.2821	-0.5093
Czech Republic	CZE	20300050	20302748	1	-0.5368	-1.175	-1.1926	0.7113	-0.2912	0.4394	-0.3858	-0.5251
Czech Republic	CZE	20300050	20304349	1	-0.6102	-0.0862	0.0226	1.1337	0.3405	0.3186	0.5755	-0.4607
Czech Republic	CZE	20300050	20300988	1	-1.3569	-1.3471	-0.7638	-1.6804	-0.5458	0.2572	-2.1355	-0.8443
Czech Republic	CZE	20300050	20302417	1	0.5673	-0.0862	0.6407	2.1006	1.7447	1.828	0.5755	0.8136
Czech Republic	CZE	20300050	20301973	0	-0.2907	1.0508	0.8348	-1.0816	0.1425	-0.4817	0.8886	1.1508
Czech Republic	CZE	20300051	20300854	1	-0.125	-0.0192	-0.7249	3.6039	-0.9291	0.5181	-0.7726	-0.5093
Czech Republic	CZE	20300051	20300615	1	-1.286	-0.0862	-1.4011	-1.6821	-0.6573	0.0589	-2.1355	-1.6557
Czech Republic	CZE	20300051	20303630	1	-0.2343	-1.0619	-1.1729	0.9031	0.1916	1.1397	-0.8913	-0.5475
Czech Republic	CZE	20300051	20306315	1	-0.1852
Czech Republic	CZE	20300051	20302650	0	-0.0571					1.5627
Czech Republic	CZE	20300051	20300351	0	-1.0681	-0.9719	-1.0217	0.8096	4.8357	1.0459	-0.6057	-0.1641
Czech Republic	CZE	20300051	20303944	0	-1.3272	2.6352	-0.4806	0.1827	-0.1521	0.6684	-0.2852	-0.5912
Czech Republic	CZE	20300051	20302051	0	-0.0657	0.9275	0.4173	0.1053	0.8529	-1.6678	0.8038	1.0448
Czech Republic	CZE	20300052	20307441	1	1.3223	2.6352	1.9359	3.6039	0.6902	3.6292	2.4277	2.0955
Czech Republic	CZE	20300052	20306825	1	-0.5153	-0.2111	0.0226			1.7011	-0.6852	-0.2503
Czech Republic	CZE	20300052	20306168	1	-0.4062	-0.4136	0.1802	0.5391	-0.3078	0.8275	-0.4801	-0.4607
Czech Republic	CZE	20300052	20303393	1	-0.2904	-0.59	0.0226	0.726	0.5573	0.9628	-0.2008	-0.6959
Czech Republic	CZE	20300052	20305703	1	-0.7997	-0.2479	0.0226	0.0675	0.5191	-0.1442	-0.6852	-0.4607
Czech Republic	CZE	20300052	20302557	1	-1.0154	-0.59	-0.9874	0.5768	0.2284	0.6818	-1.27	-0.4607
Czech Republic	CZE	20300052	20306894	1	0.0232	-0.2479	-1.0308	0.6194	0.0486	0.8464	-0.2519	-1.3374
Czech Republic	CZE	20300052	20303364	1	-0.3832	-1.3452	0.0226	0.7113	-0.9291	1.0062	-0.6852	0.1216
Czech Republic	CZE	20300052	20305156	1	-0.4702	-0.847	-0.9607	-0.3385	-0.0357	-0.4283	-1.7719	-0.7496
Czech Republic	CZE	20300052	20307183	1	0.7538	-0.0862	-0.3827	1.5676	0.8426	3.6292	2.4277	-0.8574
Czech Republic	CZE	20300052	20305683	1	0.3565	0.2032	0.0226	0.327	0.1484	0.0252	-0.3912	-0.4607
Czech Republic	CZE	20300052	20304626	1	0.1447	-0.7221	0.0226	0.5319	-0.1009	0.2615	-0.1533	-0.2882
Czech Republic	CZE	20300052	20301418	1	-0.3684	-0.8355	-1.0611	0.3294	-0.1261	-0.1442	-2.1355	-0.4607
Czech Republic	CZE	20300052	20304196	1
Czech Republic	CZE	20300052	20301959	1	-0.2907	-1.184	-1.161	0.2895	0.0618	0.1815	-0.747	-0.6959
Czech Republic	CZE	20300052	20304204	1	-0.8083	-0.4203	-0.227	0.8806	0.1649	0.9826	-0.4771	-0.4607
Czech Republic	CZE	20300052	20306705	1
Czech Republic	CZE	20300052	20304103	0	-0.2409	-1.0564	-0.4806	0.5831	-0.0639	0.9505	-0.6852	-0.2503
Czech Republic	CZE	20300052	20305713	0	-0.4783	1.4003	0.0226	0.9387	0.1668	0.936	-0.176	0.1216
Czech Republic	CZE	20300052	20300949	0	-0.6903	0.5427	0.4173	0.1389	0.3911	0.7149	0.5755	0.5553
Czech Republic	CZE	20300052	20303422	0	-0.0322	0.0634	-0.227	0.9944	1.2143	1.747	-2.1355	-0.9299
Czech Republic	CZE	20300053	20304565	1	-1.7142
Czech Republic	CZE	20300053	20300326	1	0.9023	-0.7221	0.8094	0.1564	1.6541	1.5004	-0.2668	2.0955
Czech Republic	CZE	20300053	20303924	1	-0.329	-0.9334	-0.6843	0.1053	-0.9291	3.6292	-0.1727	-0.7507
Czech Republic	CZE	20300053	20302112	1	-0.4889	-0.4314	0.0226	-0.1766	-0.2942	0.4839	-0.6852	-0.7496
Czech Republic	CZE	20300053	20301572	0	-0.4064	-0.0862	0.0226	0.9968	0.8805	1.5721	0.5755	0.1216
Czech Republic	CZE	20300053	20304182	0	-0.2141	0.64	1.9359	0.1476	0.7013	0.8706	2.4277	1.515
Czech Republic	CZE	20300053	20302367	0	-0.5492	0.6555	-0.5544	-1.0129	-0.2577	-0.2348	-0.5832	-0.4607
Czech Republic	CZE	20300053	20306990	0	-1.4886	0.8046	0.0226	0.0786	0.1981	2.5705	-0.6852	-0.7496
Czech Republic	CZE	20300053	20307000	0	-0.6342	2.6352	1.1381	-0.0775	0.7803	0.3885	1.2107	0.9883
Czech Republic	CZE	20300054	20300428	1	-0.2113	-0.7306	-0.8627	0.1244	-0.0253	0.4057	-0.2821	-0.5305
Czech Republic	CZE	20300054	20307406	1	-0.9569	0.1852	0.7162	0.2073	0.5768	-0.153	-2.1355	-0.8947
Czech Republic	CZE	20300054	20303547	1	0.5075	-1.034	-0.9607	-0.7753	-0.9985	-0.2408	-2.1355	-0.7108
Czech Republic	CZE	20300054	20300991	1	0.3132	2.6352	-0.7638	0.165	0.2941	0.7643	-0.3912	0.839
Czech Republic	CZE	20300054	20305580	1	-0.6971	-0.6501	-1.0611	0.2631	0.728	-0.1617	-0.6852	-0.959
Czech Republic	CZE	20300054	20301232	1	-0.9583	-0.9232	-0.7249	0.4471	0.3936	0.6792	-0.4801	-0.8875
Czech Republic	CZE	20300054	20302257	1	-0.649	-0.2662	0.0226	-0.1864	0.0165	0.5748	0.0256	-0.959
Czech Republic	CZE	20300054	20302952	1	-0.4886	1.3697	0.4173	0.3202	0.1037	0.5302	0.1479	0.0876
Czech Republic	CZE	20300054	20303496	1	-0.829	2.6352	1.9359	1.0945	-0.2624	0.1217	-0.6852	-0.4607
Czech Republic	CZE	20300054	20301442	1	-0.8938	-0.4203	-0.3802	-2.2824	-0.7289	-0.0983	-1.2835	-0.7108
Czech Republic	CZE	20300054	20304250	0	-0.7508	-0.2662	-0.7638	-0.7428	-0.4767	0.0433	0.3473	-0.4607
Czech Republic	CZE	20300054	20300305	0	-0.9943	-0.847	-0.4728	-0.5122	0.1094	0.929	0.8038	-0.4784
Czech Republic	CZE	20300054	20303811	0	0.168	-1.0212	-0.7836	-0.2339	0.0109	0.1658	-0.6852	-0.1563
Czech Republic	CZE	20300054	20302857	0	-0.6845	0.5141	0.0226	0.846	-0.055	0.5175	0.1701	0.1216
Czech Republic	CZE	20300054	20307075	0	-0.2007	-0.9951	1.9359	-1.3102	-0.6288	-0.6073	-0.6007	-0.7108
Czech Republic	CZE	20300054	20302869	0	0.5124	2.6352	0.0226	0.1021	1.4687	0.9808	0.5755	1.1508
Czech Republic	CZE	20300054	20301078	0	-0.3355	0.4435	1.9359	0.2466	0.9617	0.4394	0.8038	0.8567
Czech Republic	CZE	20300054	20307050	0	1.00E-04	1.0919	0.4173	0.5051	1.8905	-1.6678	0.5755	0.1216
Czech Republic	CZE	20300054	20302371	0	-0.7779	-0.0219	0.6755	-1.1	-0.6332	-0.5226	-0.8044	-0.806
Czech Republic	CZE	20300054	20304317	0	-0.8551	-0.1759	0.0226	-0.0526	0.3106	0.1478	0.5755	0.6314
Czech Republic	CZE	20300054	20304969	0	0.1871	-2.9627	0.0226	0.729	0.6435	0.968		1.2147
Czech Republic	CZE	20300055	20305877	1	0.2246	-0.2662	-1.0611	0.3766	0.0859	0.723	-0.1722	-0.4607
Czech Republic	CZE	20300055	20303247	1	-0.1436	0.0502	-0.5034	0.4359	-0.6834	1.061	-0.7867	-0.6959
Czech Republic	CZE	20300055	20307137	1	-0.9506	-0.7087	-0.9607	-0.0922	-0.2308	0.5633	-2.1355	-1.4991
Czech Republic	CZE	20300055	20307841	1	0.7446	-0.5743	-0.4728	0.7768	0.6835	0.8195	-0.4801	0.1216
Czech Republic	CZE	20300055	20303874	1	0.1653	0.0608	0.4173	0.5936	0.3384	0.7908	-0.4771	-0.4607
Czech Republic	CZE	20300055	20301637	1	-1.3447	-0.7136	-0.9607	0.0217	-0.5003	0.8253	-1.4019	-1.3017
Czech Republic	CZE	20300055	20307670	1	-0.6885	-1.2814	-1.7242	-0.4557	-1.2641	-0.9484	-2.1355	-1.3857
Czech Republic	CZE	20300055	20306493	1	0.1291	0.6608	-0.3802	-0.0308	0.0956	0.2891	0.8038	-0.4607
Czech Republic	CZE	20300055	20303399	1	-0.7476	-0.089	-0.9607	-0.0947	-0.1765	-0.4524	-0.6852	-0.7108
Czech Republic	CZE	20300055	20303344	1	0.6948	-0.6486	0.0226	0.1818	0.2143	1.1745	-0.6852	0.1216
Czech Republic	CZE	20300055	20307758	1	1.6043	0.3178	0.0226	0.7211	0.8746	1.1009	-0.4771	0.1216
Czech Republic	CZE	20300055	20305881	0	0.8567	-0.9015	0.9726	0.5546	0.8536	1.1263	-0.1694	0.4777
Czech Republic	CZE	20300055	20300126	0	-0.2818	0.5696	0.3416	0.7385	0.4615	0.7347	0.7803	-0.2726
Czech Republic	CZE	20300055	20306330	0	0.3526	-0.2535	-0.8627	0.089	-0.5042	0.3357	0.0684	-0.2503
Czech Republic	CZE	20300055	20300167	0	-0.3556	-0.7243	-0.7638	0.1673	0.9905	0.6952	0.075	-1.1252
Czech Republic	CZE	20300055	20305949	0	0.5085	1.4003	1.9359	0.5992	0.5324	1.078	2.4277	1.3857
Czech Republic	CZE	20300055	20306419	0	0.9166	-1.9174	-1.7911	-0.4048	-1.6877	0.0872	-2.1355	-1.236
Czech Republic	CZE	20300055	20300367	0	0.9672
Czech Republic	CZE	20300055	20306072	0	0.282	-0.983	0.5347	0.702	0.5395	0.7567	-0.3876	-0.1563
Czech Republic	CZE	20300055	20302483	0	0.5093	0.3239	0.5347	-0.1894	0.5056	-1.6678	-0.2004	0.0122
Czech Republic	CZE	20300055	20303160	0	0.905	-0.269	-0.7902	-9.00E-04	-0.3212	-1.6678	-0.8483	0.9097
Czech Republic	CZE	20300055	20304296	0	-0.0525	-1.2858	-1.4242	0.3114	-0.4129	-0.4318	-2.1355	-1.0454
Czech Republic	CZE	20300056	20304147	1	-0.0406	-1.4756	-0.6544	-0.1271	-0.2914	-0.2742	-0.9607	-0.7446
Czech Republic	CZE	20300056	20302763	1	-0.8316	1.2587	-0.4728	-0.2392	0.4997	-1.0529	-0.3876	-0.8802
Czech Republic	CZE	20300056	20300090	1	-0.1289	-0.938	-0.9285	-1.5123	-0.3088	-0.424	-1.2871	-0.8443
Czech Republic	CZE	20300056	20306441	1	-0.7983	-0.59	-0.4728	0.0176	-0.1578	-1.6678	-0.6852	-0.2503
Czech Republic	CZE	20300056	20307919	1	-0.8742	-1.2524	-1.4242	-0.0054	-0.0842	0.1376	-2.1355	-1.4637
Czech Republic	CZE	20300056	20305823	1	-0.532	-0.7221	0.0226	0.7113	-0.149	-1.6678	0.075	-1.1252
Czech Republic	CZE	20300056	20303967	1	-1.3253	0.1943	1.2341	-1.3089	-0.1462	-0.1211	-0.2821	-0.1865
Czech Republic	CZE	20300056	20303346	1	-1.8602	0.4718	-0.6241	1.2836	1.9353	3.6292	0.1922	-0.222
Czech Republic	CZE	20300056	20301570	1	0.3191	0.0763	0.4173	-0.2623	-0.1396	0.0174	-2.1355	-1.0788
Czech Republic	CZE	20300056	20306691	1	0.0934	2.6352	-0.2943	-0.2356	0.5331	0.1601	-0.0817	-1.0344
Czech Republic	CZE	20300056	20306908	1	-1.2936	-0.7237	0.0226	0.622	-0.8375	1.5721	-0.6852	-0.8443
Czech Republic	CZE	20300056	20307818	1	-0.2688	-0.0994	0.0226	-0.7369	-0.0524	0.0813	-0.7867	-0.4607
Czech Republic	CZE	20300056	20301313	1	0.6535	-1.2102	-0.7519	0.657	1.2974	0.1276	-0.0553	-0.5005
Czech Republic	CZE	20300056	20306873	1	-0.2504	-0.7737	-0.6843	0.1578	0.5241	-0.4318	-0.4771	-0.7496
Czech Republic	CZE	20300056	20303654	1	-0.322	0.2762	-0.6843	0.0285	0.6185	0.2899	-2.1355	-0.0949
Czech Republic	CZE	20300056	20303841	1	-0.7	0.2032	0.9247	-1.012	-0.7442	-1.6678	-1.2835	0.6559
Czech Republic	CZE	20300056	20302509	1	-0.1216	-1.3452	-1.1926	0.1053	-0.2653	-0.1292	-0.6852	-1.1252
Czech Republic	CZE	20300056	20303358	1	1.2688	-0.6476	-0.2614	-0.7965	-0.5688	0.3396	2.4277	0.7095
Czech Republic	CZE	20300056	20306326	1	-0.876	0.5206	-1.3694	-0.4644	-0.0926	-1.6678	-0.1026	-1.0454
Czech Republic	CZE	20300056	20307009	1	0.125	-0.4203	-0.5472	-1.6821	0.2206	-1.6678	-0.6852	-0.7496
Czech Republic	CZE	20300056	20301548	1	-0.3003	-0.2479	-0.227	-0.7462	-0.5199	-1.6678	-0.6852	-0.4607
Czech Republic	CZE	20300056	20303598	1	-0.6346	-0.9347	-0.3802	0.1053	-3.7095	0.8643	0.5755	0.1216
Czech Republic	CZE	20300056	20302888	0	-1.1386	-0.8977	0.0226	-0.1436	-0.3313	-0.0162	-0.3912	-0.1563
Czech Republic	CZE	20300056	20302066	0	0.7098	1.2587	0.4173	-0.5354	-0.3555	-0.3548	0.8098	1.1232
Czech Republic	CZE	20300056	20301244	0	-1.8177	1.1352	0.4173	-1.6821	0.4281	0.4987	0.7741	0.1216
Czech Republic	CZE	20300056	20305581	0	0.3068	2.6352	1.9359	1.4369	2.1227	1.5875	2.4277	2.0955
Czech Republic	CZE	20300056	20307072	0	-0.6116	0.3837	0.7162	-0.2458	0.3158	0.4147	1.4793	0.3754
Czech Republic	CZE	20300056	20300016	0	-0.4617	-0.4314	-0.7902	0.3229	-0.0422	0.3395	-0.7867	-0.5475
Czech Republic	CZE	20300056	20303754	0	0.0981	-0.4314	0.0226	-2.6893	0.7333	-1.6678	0.5755	-0.1563
Czech Republic	CZE	20300056	20306856	0	0.1422	0.9275	0.8348	-0.1008	1.4724	-1.2919	-0.2857	0.6314
Czech Republic	CZE	20300056	20303142	0	-0.8684	-0.5874	-0.3802	0.7113	0.5383	0.949	0.0221	-2.5027
Czech Republic	CZE	20300056	20303065	0	-0.6024	-0.1074	0.7162	-0.6184	0.5806	-1.0529	-0.9422	0.0113
Czech Republic	CZE	20300056	20304094	0	-0.5287	-0.7353	-0.9607	-1.0172	0.0523	-1.6678	-0.2673	-0.7108
Czech Republic	CZE	20300056	20305330	0	-0.9902	0.3289	0.7162	0.1667	0.4959	0.6116	-0.396	0.1216
Czech Republic	CZE	20300056	20300621	0	-1.8706	-0.0862	0.0226	1.2836	0.8779	1.5721	0.5755	0.1216
Czech Republic	CZE	20300057	20300597	1	-0.6937	-0.8283	-0.6843	0.5319	0.0583	0.8927	-0.6852	-1.3017
Czech Republic	CZE	20300057	20301759	0	-0.2108	-0.0862	0.0226	1.2836	4.8357	1.5721	0.5755	0.1216
Czech Republic	CZE	20300057	20303699	0	0.037	2.6352	-2.5849	0.4871	0.0222	3.6292	0.2785	-0.7289
Czech Republic	CZE	20300057	20304526	0	0.0444	1.3697	0.8348	-0.3453	0.2979	0.6229	0.5755	1.4234
Czech Republic	CZE	20300057	20307338	0	-0.5665	2.6352	1.9359	3.6039	4.8357	3.6292	2.4277	2.0955
Czech Republic	CZE	20300057	20305535	0	-0.1381	2.6352	0.8877	0.8326	0.5294	1.1829	1.2607	2.0955
Czech Republic	CZE	20300057	20305172	0	0.4437	-0.0862	0.5347	1.9602	1.1374	2.2694	1.0854	0.8375
Czech Republic	CZE	20300057	20304348	0	0.5017	-1.2858	-1.0611	-0.5681	-0.8861	-0.2579	-0.5832	-0.6774
Czech Republic	CZE	20300057	20306729	0	-1.1847	-0.59	0.0226	-0.2843	-0.3645	0.6689	-0.1727	-0.4607
Czech Republic	CZE	20300057	20304247	0	0.7824	-2.9627	-2.664	-2.6893	-3.7095	-1.6678	-2.1355	-2.5027
Czech Republic	CZE	20300057	20306773	0	0.2254	-0.9351	-0.2737	0.0782	0.1187	0.7523	-0.7693	-0.1985
Czech Republic	CZE	20300057	20300201	0	-0.7359	2.6352	0.6131			0.922
Czech Republic	CZE	20300057	20302318	0	-0.9892	-0.7412	-0.6315	-0.7361	0.0745	-0.1238	-0.787	1.2841
Czech Republic	CZE	20300057	20304867	0	1.5583	-1.0235	-0.8826	0.1157	0.5965	0.7389	2.4277	2.0955
Czech Republic	CZE	20300057	20304053	0	-0.2144	-0.2662	-1.0935	-1.1523	0.4233	-0.2339	-0.9362	-0.5251
Czech Republic	CZE	20300057	20304775	0	-0.755	-0.5872	-0.7638	0.1656	-0.2171	0.1131	-0.4771	-0.4607
Czech Republic	CZE	20300058	20302938	1	-0.478	-0.6952	-0.9145	0.3267	-0.3461	0.2736	0.075	-0.943
Czech Republic	CZE	20300058	20302064	1	-0.1169	-0.891	1.1752	-0.7965	0.1938	1.865		-1.3549
Czech Republic	CZE	20300058	20305808	1	-1.4389	2.6352	1.9359	3.6039	2.3669	-0.0196	2.4277	2.0955
Czech Republic	CZE	20300058	20306812	1	-2.1335
Czech Republic	CZE	20300058	20303411	1	0.3547	-1.3452	-0.6843	0.1053	-0.2323	0.6861	-2.1355	-1.6155
Czech Republic	CZE	20300058	20300567	1	-1.117		0.0226					-1.0282
Czech Republic	CZE	20300058	20300065	1	-0.8521	-0.0862	0.0226	0.2983	-0.2018	0.7647	0.5755	0.1216
Czech Republic	CZE	20300058	20306862	1	-0.7755		-0.7637		-0.2341	0.6496	0.0834
Czech Republic	CZE	20300058	20303382	1	-0.7045	2.6352	1.0068	0.4192	0.6021	0.7615	-2.1355	-0.9884
Czech Republic	CZE	20300058	20301712	1	-1.5318	-0.7221	1.9359	0.7113	-0.9005	1.7	2.4277	2.0955
Czech Republic	CZE	20300058	20301708	1	-0.0113	2.6352	1.9359	3.6039	1.1005	3.6292	0.5755	0.1216
Czech Republic	CZE	20300058	20302140	0	-0.4106
Czech Republic	CZE	20300058	20305731	0	-0.044	-2.0412	-1.161	0.8261	4.8357	1.0062	-2.1355	-2.5027
Czech Republic	CZE	20300058	20304560	0	-1.4744
Czech Republic	CZE	20300058	20302967	0	-0.7245
Czech Republic	CZE	20300058	20300473	0	-1.4457							-0.381
Czech Republic	CZE	20300058	20301446	0	-0.9237	-0.0071	0.0226	1.1583		0.7206	0.5755	0.1216
Czech Republic	CZE	20300058	20302721	0	0.0388	2.6352	0.1188	2.2963	1.0448	3.6292	0.6215	2.0955
Czech Republic	CZE	20300058	20300941	0	0.4093			3.6039	2.3772	3.3695
Czech Republic	CZE	20300058	20303352	0	-1.3888			1.5674	0.8779
Czech Republic	CZE	20300058	20301923	0	-0.2307				4.6945
Czech Republic	CZE	20300058	20304967	0	-0.5695	-1.3452	-1.0935	0.1053	-1.3033	0.4394	0.5755	0.1216
Czech Republic	CZE	20300058	20304579	0	-0.9955	-1.8617	-0.6982	0.9912	-0.0848	2.0524	1.3918	0.1216
Czech Republic	CZE	20300058	20306001	0	-1.5244				-2.3649	2.8994
Czech Republic	CZE	20300058	20306496	0	0.9933				0.8613
Czech Republic	CZE	20300058	20300249	0	0.0181	0.0467	1.1752	1.4005	2.0116	3.6292	1.3428	2.0955
Czech Republic	CZE	20300058	20302298	0	-0.1297				0.1462
Czech Republic	CZE	20300058	20303445	0	-1.4359
Czech Republic	CZE	20300058	20307425	0	-0.958	-0.0862	0.0226	-0.1432	-0.0548	1.0062	0.5755	0.1216
Czech Republic	CZE	20300058	20302046	0	-0.7657	-1.2833	-0.8709	0.6333	-0.5229	0.6599	-0.4948	-0.6774
Czech Republic	CZE	20300058	20305951	0	-0.0181	-0.5573	-1.3074	0.4569	-0.0408	1.0557	0.0256	-0.3501
Czech Republic	CZE	20300058	20307435	0	0.6309	-0.4203	0.0226	0.1669	-0.0041	0.5425	-0.1026	-0.2503
Czech Republic	CZE	20300058	20304709	0	-0.8463	-0.0862	0.7739	-0.1319	-0.1633	0.5016	0.5755	0.1216
Czech Republic	CZE	20300058	20302994	0	-1.4855	-1.0863		0.2475		1.948		-0.2439
Czech Republic	CZE	20300058	20307129	0	-0.8195
Czech Republic	CZE	20300059	20307706	0	-0.5296	-1.147	0.4907	-0.7197	0.484	-3.00E-04	-0.8883	-0.1563
Czech Republic	CZE	20300059	20303490	0	-0.7027	-0.4488	0.0226	0.6075	-0.1952	0.7187	0.5755	-0.2503
Czech Republic	CZE	20300059	20305246	0		2.6292	1.9359	0.9215	0.8447	1.3463	0.5755	2.0955
Czech Republic	CZE	20300059	20301020	0	-0.5398
Czech Republic	CZE	20300059	20307204	0	-1.118	-0.7221	-0.9674	-0.987	-0.0599	0.1191	-0.4948	0.0388
Czech Republic	CZE	20300059	20304946	0	-1.3574	-0.0862	-0.5034	0.1053	0.6324	0.589	0.1156	0.1216
Czech Republic	CZE	20300059	20307968	0	-0.9554	-0.0862			0.6274	1.352	-0.176	-0.4377
Czech Republic	CZE	20300059	20301253	0	-1.3637	-2.9627	-0.4164		-1.6229	-0.4384	-2.1355	0.9883
Czech Republic	CZE	20300060	20300894	1	0.5943	-1.034	-0.8826	0.2631	-0.3643	0.4241	-0.6852	-1.1252
Czech Republic	CZE	20300060	20300162	1	0.1616	-0.7804	0.0226	-1.2512	-0.0329	0.7156	-2.1355	0.6559
Czech Republic	CZE	20300060	20307940	1	-1.1429	-1.0602	-0.7638	-0.1083	-0.346	0.1796	-0.6852	-0.7496
Czech Republic	CZE	20300060	20304044	1	-0.1593	-0.7737	-0.5836	-0.0547	-0.1923	0.523	-1.4541	-0.5475
Czech Republic	CZE	20300060	20300962	1	-0.9264	-0.59	0.0226	0.124	0.0452	0.7559	-0.6852	-0.2503
Czech Republic	CZE	20300060	20304291	0	-1.159	0.3678	-0.9285	0.3156	0.6483	-1.2919	-0.6852	-0.7108
Czech Republic	CZE	20300060	20302085	0	0.0319	-0.2662	0.0226	0.1081	-0.9291	0.4394	0.5755	0.1907
Czech Republic	CZE	20300060	20304772	0	0.105	-0.9861	-0.2737	0.6628	-0.9291	0.9109	1.4841	0.428
Czech Republic	CZE	20300060	20306892	0	1.485	2.6352	1.9359	-0.5651	1.392	0.3805	2.4277	2.0955
Czech Republic	CZE	20300061	20300702	1	-1.3	-1.7245	-0.2626	0.8122	1.1555	1.0236	-0.8738	0.7627
Czech Republic	CZE	20300061	20301006	1	-1.1007			1.1605
Czech Republic	CZE	20300061	20307671	0	-0.5179	0.8072	0.0226	-0.9155	0.934	-0.2793	-0.5832	-0.1563
Czech Republic	CZE	20300061	20303303	0	-0.6373	-0.2479	0.0226	0.3229	0.6418	0.8698	-0.4771	-0.2503
Czech Republic	CZE	20300061	20306466	0	-1.5623	-0.2479	-0.1627	-1.7857	-0.207	-0.4384	0.5755	-0.3856
Czech Republic	CZE	20300061	20302408	0	-0.5883	-1.1784	-0.8826	0.5718	-0.4711	1.2421		-0.6843
Czech Republic	CZE	20300061	20303627	0	-0.1771	-0.0862	0.0226	1.1087	1.046	0.9453	0.5755	0.1216
Czech Republic	CZE	20300061	20300666	0	-0.5318	-0.8785	-0.6446	0.1053	-0.8872		-0.0823	-0.4607
Czech Republic	CZE	20300061	20306292	0	-0.2707	1.3889	0.4135	-2.6893	0.3468	-0.7368	-0.5832	0.2224
Czech Republic	CZE	20300061	20301553	0	-1.2901	-1.3452	-1.1926	-2.6893	-0.3958	-1.6678	-0.6852	-1.1252
Czech Republic	CZE	20300061	20304040	0	-2.2372	-1.3452	0.0226	0.4551	-0.782	0.4394	0.5755	0.1216
Czech Republic	CZE	20300061	20305924	0	-1.1157
Czech Republic	CZE	20300061	20303253	0	-0.9275
Czech Republic	CZE	20300061	20303856	0	-0.6299	-0.59	-0.5034	-2.0365	-0.7188	-0.7847	-0.0857	-0.8198
Czech Republic	CZE	20300061	20303051	0	0.4359	-1.026	-0.127	0.6761	-0.0798	1.0732	0.7264	-0.9136
Czech Republic	CZE	20300061	20305798	0	-0.7687	-2.0412	-2.664	0.6899	-3.7095	0.7133	0.8047	-2.5027
Czech Republic	CZE	20300061	20305025	0	-0.7729			-2.184	-1.1131	0.2422	-1.4214	-2.3458
Czech Republic	CZE	20300061	20304726	0	-1.2063	0.3738	-0.6843	-0.2074	0.3498	1.0985	0.5755	2.0955
Czech Republic	CZE	20300062	20307358	1	-1.8497	-0.438	-0.227	-0.6915	-0.1254	0.1092	-0.4948	-0.9299
Czech Republic	CZE	20300062	20305137	0	-0.1937	-1.0138	0.0226	0.9306	0.5041	1.5721	0.5755	0.1216
Czech Republic	CZE	20300062	20303345	0	0.2401	-0.0862	0.0226	0.7113	-0.0732	2.1953	0.5755	0.1216
Czech Republic	CZE	20300062	20303143	0	-0.3669	0.0608	0.1882	0.8358	0.2932	1.0209	0.0221	-0.3297
Czech Republic	CZE	20300062	20306798	1	-0.2562	-0.0862	-0.7638	0.8108	0.4204	0.2354	0.0221	-0.6959
Czech Republic	CZE	20300062	20306981	1	-0.0872	-0.4314	-0.3048	0.4024	0.3771	0.4285	-0.4771	-0.7496
Czech Republic	CZE	20300062	20305037	1
Czech Republic	CZE	20300062	20304334	1	-0.5583	0.96	1.1381	0.3484	0.6123	0.4142	-0.4805	-0.3749
Czech Republic	CZE	20300062	20302646	1	-0.5878	0.8046	-1.007	0.5424	-0.0946	0.9999	-0.3876	-1.0454
Czech Republic	CZE	20300062	20307288	1	-0.7818	0.235	-1.7997	0.47	0.4494	0.0621	-1.5848	-0.8054
Czech Republic	CZE	20300062	20307277	1	0.6397	-0.8959	-1.2891	-0.7384	-0.1083	0.3349	0.3379	-0.6959
Czech Republic	CZE	20300062	20302188	0	-1.1299	-0.2662	1.4967	-0.1705	0.3084	-0.5037	0.1648	2.0955
Czech Republic	CZE	20300062	20306282	0	-0.8271	1.4003	0.8348	-0.8748	0.7767	0.3794	1.8077	0.6314
Czech Republic	CZE	20300062	20302291	0	-1.9986	-0.817	-0.2737	0.6333	-0.1489	1.0196	-0.5362	-0.3917
Czech Republic	CZE	20300062	20306869	0	-0.6808	-0.8147	-0.9835	0.6333	-0.9291	0.9929	1.0638	-0.3917
Czech Republic	CZE	20300062	20304652	0	-0.4032	0.0502	0.766	0.1115	0.1248	-1.6678	0.3415	0.1216
Czech Republic	CZE	20300062	20302004	0	-0.2587	-0.5994	-0.7638	0.1103	-0.2094	-1.6678	-0.176	0.1216
Czech Republic	CZE	20300062	20307675	0	-0.3495	-0.7221	0.5347	-0.3385	1.1612	0.9693	0.1144	0.1216
Czech Republic	CZE	20300062	20303031	0	-0.0882	0.9526	1.9359	-0.3164	1.2516	-0.1318	-0.0616	2.0955
Czech Republic	CZE	20300062	20305232	0	-0.8605	-0.9548	0.4173	0.2259	0.1963	-0.1786	0.5755	-0.2726
Czech Republic	CZE	20300062	20301412	0	-1.1831	0.5376	0.0226	1.1124	0.8778	2.5705	0.5755	0.1216
Czech Republic	CZE	20300063	20307269	1	-0.3381	-0.59	0.0226	0.1071	-0.4931	0.0812	-0.2668	-0.1563
Czech Republic	CZE	20300063	20306015	1	0.4117	2.6352	-0.6843	0.5483	-2.2892	0.9944	-0.1972	-0.1563
Czech Republic	CZE	20300063	20300301	1	0.437	-1.6559	-1.8395	-0.1487	-1.0883	0.114	-2.1355	-0.8411
Czech Republic	CZE	20300063	20305515	1	0.3079	-1.7313	-1.3514	0.3423	-0.3683	0.5021	-2.1355	-2.5027
Czech Republic	CZE	20300063	20301235	1	-0.436	-0.5743	0.0226	0.1032	0.2841	0.9956	-0.1722	0.2224
Czech Republic	CZE	20300063	20303589	1	-0.7536	-0.1856	-0.3802	0.5153	0.3861	0.2603	-0.2668	-0.4607
Czech Republic	CZE	20300063	20300438	1	0.2134	-0.0862	0.0226	3.6039	0.9842	1.3397	-0.5832	-0.4607
Czech Republic	CZE	20300063	20300275	1	-0.6818	-0.847	-1.2567	0.2082	-0.2678	-1.2919	-0.7867	-1.1405
Czech Republic	CZE	20300063	20305045	1
Czech Republic	CZE	20300063	20300817	1	-0.5697	0.2607	-0.4728	-0.0714	-0.5649	0.1191	-0.1727	-0.8443
Czech Republic	CZE	20300063	20306680	1	0.0971	-0.165	0.1386	7.00E-04	0.3271	0.6046	-0.6852	-0.2995
Czech Republic	CZE	20300063	20302090	1	-0.318	0.8762	-0.5544	0.4253	0.4479	0.073	0.0256	0.1959
Czech Republic	CZE	20300063	20301749	1	-0.7571	-0.2479	-0.227	0.5643	0.0936	0.5842	0.1693	-0.3856
Czech Republic	CZE	20300063	20305427	1	0.0852	0.2032	0.0226	0.3898	0.6975	0.1438	-0.3733	-0.222
Czech Republic	CZE	20300063	20300485	1	-0.4033	-0.4998	0.0226	0.1281	-0.091	0.4942	-0.414	-0.1563
Czech Republic	CZE	20300063	20307282	1	-0.7679	0.2607	-0.227	-0.0692	-0.2876	-1.2919	-0.3912	-0.1563
Czech Republic	CZE	20300063	20302028	1	0.44	-0.4998	0.0226	0.7749	0.3257	0.7726	-0.8433	-0.4607
Czech Republic	CZE	20300063	20301658	1	-0.0413	-0.4998			-0.1312		0.5755	-0.4377
Czech Republic	CZE	20300063	20300831	0	1.3071	-0.0862	0.0226	0.0467	1.1088	0.9257	-0.1727	-0.1563
Czech Republic	CZE	20300064	20301128	1	-0.8798	-0.9279	-0.9607	-0.2108	0.2003	0.6256	-2.1355	-1.0454
Czech Republic	CZE	20300064	20303847	1	0.3264	-1.1085	0.6496	0.3791	0.3731	0.6911	0.1922	0.388
Czech Republic	CZE	20300064	20301655	1	0.6519	-1.0658	0.3461	0.4266	0.3193	0.2663	0.0256	0.1216
Czech Republic	CZE	20300064	20301649	1	-0.372	-0.0862	0.7162	0.1346	-0.2761	0.8185	0.5755	-0.4607
Czech Republic	CZE	20300064	20307015	1	-0.8562	-1.3452	-0.691	0.0883	-0.7026	-0.4524	-2.1355	-0.8443
Czech Republic	CZE	20300064	20300556	1	0.6306	-0.2366	-0.4806	-0.1016	-0.2945	-0.106	-1.7719	-0.1865
Czech Republic	CZE	20300064	20301457	1	-0.1349	1.4003	1.9359	-0.2873	0.6285	-0.0306	2.4277	2.0955
Czech Republic	CZE	20300064	20306827	1	0.604	-0.0862	-1.418	0.4223	0.0657	0.4431	-1.266	-0.1563
Czech Republic	CZE	20300064	20305494	1	-1.0353	-0.2509	-0.5907	0.2518	-0.1845	0.7774	0.9628	-0.4607
Czech Republic	CZE	20300064	20302713	1	0.1549	0.6636	0.7162	0.296	0.0485	0.7615	-0.6852	0.6314
Czech Republic	CZE	20300064	20302252	1	-0.6656	0.3101	-0.3403	-0.3607	-0.5017	-0.3412	-2.1355	-0.3902
Czech Republic	CZE	20300064	20301434	1	0.0773	0.0666	-1.0611	0.6352	-0.0882	0.7544		-1.6155
Czech Republic	CZE	20300064	20303474	1	-0.5884	-0.2662	-0.6843	-0.137	-0.5774	0.2289	-0.414	-0.4607
Czech Republic	CZE	20300064	20305558	1	0.7237	-0.0862	0.0226	0.5217	0.0091	0.4297	0.3482	-0.5912
Czech Republic	CZE	20300064	20301477	1	-0.4756	-0.438	-0.3802	-0.1675	-0.606	0.103	-0.9504	-0.4607
Czech Republic	CZE	20300064	20307242	1	0.2276	0.4457	0.3461	0.6664	0.0899	1.0295	-0.6852	0.1959
Czech Republic	CZE	20300064	20303648	0	0.2659	-0.2662	-0.7638	0.5582	-0.3857	0.7871	-0.1727	-0.946
Czech Republic	CZE	20300064	20300594	0	0.9329	-0.0862	-0.8627	0.1601	0.4412	0.5742	0.5755	-0.4607
Czech Republic	CZE	20300064	20303199	0	-0.9539	1.4003	1.9359	1.1782	-1.1531	0.7063	2.4277	1.4234
Czech Republic	CZE	20300064	20306167	0	0.2278	0.3875	1.4967	0.3937	0.7162	0.939	0.1648	2.0955
Czech Republic	CZE	20300064	20301723	0	0.1938	1.1352	0.0226	0.1607	-0.0189	0.844	0.0254	0.4994
Czech Republic	CZE	20300064	20301730	0	0.829	-0.7221	-0.691	0.1241	-0.2697	-1.0529	-0.4801	-0.1563
Czech Republic	CZE	20300064	20304939	0	-0.0951	-0.2662	1.2341	-0.1647	-0.4389	0.4108	-0.3206	0.346
Czech Republic	CZE	20300064	20306289	0	-0.4674	1.7671	0.0226	0.0054	1.7979	0.9489	-0.5832	-0.2503
Czech Republic	CZE	20300064	20303655	0	0.2624	1.3697	0.586	-0.5281	-0.2547	0.5524	-0.9681	0.2224
Czech Republic	CZE	20300065	20306042	1	1.2567	-0.165	0.8348	0.7306	0.3025	0.0272	-2.1355	-1.1252
Czech Republic	CZE	20300065	20302065	1	0.3157	-0.9767	-1.3325	0.1501	-0.5036	0.0402	-2.1355	-0.8443
Czech Republic	CZE	20300065	20301836	1	0.5294	-0.948	-0.9607	-0.0538	-0.5298	-1.0529	-0.722	-0.2503
Czech Republic	CZE	20300065	20306584	1	0.8237	-0.5994	-0.5907	0.2541	-0.7911	-0.9292	-0.6852	-0.4607
Czech Republic	CZE	20300065	20304990	1	-0.9393	-1.184	-0.3802	-0.1435	-0.345	0.1925	-0.8483	-0.1563
Czech Republic	CZE	20300065	20306190	1	1.1919	-0.9334	-0.9211	0.5271	-0.0035	0.5673	-0.4948	-0.4607
Czech Republic	CZE	20300065	20301895	1	0.4557	-0.5743	-1.5117	0.2535	-0.3598	0.4333	-0.6852	-0.4607
Czech Republic	CZE	20300065	20303308	1	1.3067	0.3289	0.0226	0.5639	-0.0518	0.5632	-0.0987	-0.4607
Czech Republic	CZE	20300065	20304216	1	0.8568	-0.2509	-1.4011	-0.0239	-0.4828	0.3306	-1.2624	-0.0274
Czech Republic	CZE	20300065	20300091	1	1.3606	0.5266	-1.0611	0.4097	-0.0241	0.7184	-0.1972	-0.4607
Czech Republic	CZE	20300065	20302338	1	1.2366	-0.6616	0.0226	0.3578	0.2983	0.9507	-0.8657	-0.7496
Czech Republic	CZE	20300065	20301486	1	0.9302	-0.8398	-0.3802	0.0834	-0.661	0.5152	-2.1355	-0.3917
Czech Republic	CZE	20300065	20305145	1	0.5195	-0.8264	-1.0611	-1.4373	-0.7392	-0.7368	-0.4805	-0.7496
Czech Republic	CZE	20300065	20307730	1	0.6806	-0.4203	-0.9607	0.3393	-0.3294	0.2971	-0.2668	-0.959
Czech Republic	CZE	20300065	20302253	1	1.037	0.1943	-1.2374	0.6113	-0.0402	0.0541	-2.1355	-1.2008
Czech Republic	CZE	20300065	20305270	1	0.6906	0.5293	-0.2614	0.2309	0.0421	0.4117	-2.1355	-0.0867
Czech Republic	CZE	20300065	20303324	1	0.7768	-0.59	-0.829	0.1811	-1.052	0.2859	-1.2106	-0.8273
Czech Republic	CZE	20300065	20304311	1	0.9278	0.0502	0.0226	0.5969	0.3431	-0.0272	-0.6852	0.149
Czech Republic	CZE	20300065	20300336	1	1.2992	-0.2624	-0.3802	0.5278	-0.0538	0.4725	-0.3237	-0.1865
Czech Republic	CZE	20300065	20300682	1	0.33	-0.8398	-1.2567	0.037	-0.3035	0.3994	-0.7838	-0.8443
Czech Republic	CZE	20300065	20304470	1	0.6709	-0.0994	0.0226	0.215	0.8354	0.4574	0.5755	0.1216
Czech Republic	CZE	20300065	20305053	0	0.0244	0.0789	0.0226	0.3053	0.2105	0.6299	-0.3912	0.1216
Czech Republic	CZE	20300065	20303980	0	1.631	2.6352	1.9359	0.1598	0.6588	0.79	-1.4019	0.9883
Czech Republic	CZE	20300065	20300996	0	0.9471	-0.4203	0.0226	-0.4794	-0.5425	-1.6678	-0.5832	0.1216
Czech Republic	CZE	20300065	20306966	0	1.1487	-0.8379	-0.4806	-0.2146	0.2816	0.458	-0.5832	-0.3856
Czech Republic	CZE	20300065	20307673	0	1.366	-0.4314	-0.4806	0.3025	-0.5957	1.1012	-0.1972	0.1216
Czech Republic	CZE	20300065	20307447	0	0.6904	0.2032	0.7162	0.0739	-0.8135	-1.6678	-0.4948	0.5759
Czech Republic	CZE	20300065	20303966	0	0.4886	-0.4314	0.0226	0.4336	-0.1372	0.4223	0.3473	0.1216
Czech Republic	CZE	20300065	20302001	0	-0.0118	-0.7221	-0.3802	-0.1718	-0.3033	0.2384	-0.5832	-0.1563
Czech Republic	CZE	20300065	20303044	0	-0.3298	-0.6593	0.5347	-0.3371	-0.3874	0.134	0.1693	0.1216
Czech Republic	CZE	20300065	20303806	0	0.6979	0.957	-0.7584	-0.1002	0.885	0.4001	-0.0343	0.8903
Czech Republic	CZE	20300065	20307420	0	1.0354	-0.8977	1.9359	-0.0716	-0.2149	-0.1826	0.9685	1.515
Czech Republic	CZE	20300065	20303470	0	0.4448	0.9526	1.9359	1.3321	1.9009	1.5721	2.4277	2.0955
Czech Republic	CZE	20300065	20304020	0	0.5672	-0.7221	0.0226	0.0609	0.2303	0.7509	-0.414	-0.1563
Czech Republic	CZE	20300065	20306395	0	-0.2258	-0.2662	0.0226	0.2496	-0.5777	0.9635	0.0256	0.1216
Czech Republic	CZE	20300065	20305935	0	0.4572	-0.2479	0.3461	0.1601	0.5535	0.7842	1.3428	1.4234
Czech Republic	CZE	20300065	20301852	0	1.4432	0.9526	1.9359	1.0106	1.4905	0.9863	0.085	2.0955
Czech Republic	CZE	20300065	20303373	0	-0.1467	1.7671	1.9359	-0.0865	0.484	0.1032	1.5037	2.0955
Czech Republic	CZE	20300065	20305493	0	1.0608	-0.1106	-0.0951	-0.0046	-0.1443	0.8376	2.4277	0.839
Czech Republic	CZE	20300066	20300165	1	0.3003	0.1852	0.1386	0.7034	0.1864	0.1879	0.5755	0.149
Czech Republic	CZE	20300066	20304997	1	0.0816	0.2403	-1.4609	-0.2848	0.0873	-0.1222	-0.9362	-1.5298
Czech Republic	CZE	20300066	20305925	1	-0.7314	-1.6559	-1.1201	-0.7739	-1.4223	0.2333	-0.5798	-0.9111
Czech Republic	CZE	20300066	20305456	1	0.1115	-1.1738	-0.4728	0.1734	-0.1748	0.7549	0.3482	-0.8813
Czech Republic	CZE	20300066	20302728	1	-0.1329	1.4003	1.9359	0.6283	0.5321	0.8502	0.8047	0.1604
Czech Republic	CZE	20300066	20306945	0	-0.8814	-1.064	0.0226	-2.6893	-0.7622	-0.0306	-0.6852	1.2147
Czech Republic	CZE	20300066	20302707	0	-1.2543	2.6352	1.9359	-2.6893	2.6423	-0.4128	2.4277	2.0955
Czech Republic	CZE	20300066	20305737	0	-0.0827	-0.6593	-0.691	-0.2847	0.1404	0.3259	-0.4805	0.2546
Czech Republic	CZE	20300067	20302497	1	0.1375	-0.9924	-0.4806	-0.6068	0.106	-0.4795	-0.6852	-0.1563
Czech Republic	CZE	20300067	20305547	1	0.2706	-0.59	-0.3802	-0.4498	-0.5624	-0.8849	-0.4771	-0.8443
Czech Republic	CZE	20300067	20300721	1	-0.0079	-0.817	-0.8892	0.571	-0.1571	0.9508	-1.0808	-0.4423
Czech Republic	CZE	20300067	20301863	1	0.0469	-0.9334	-0.8627	0.3914	-0.3704	0.7991	-0.4948	-0.9299
Czech Republic	CZE	20300067	20304098	1	-0.2791	-0.5743	-0.8627	0.2527	-0.0774	-0.801	-0.8738	-2.5027
Czech Republic	CZE	20300067	20300791	1	-0.8905	-0.0115	-0.6247	-0.3571	-0.1901	0.1062	-2.1355	-2.5027
Czech Republic	CZE	20300067	20307766	1	-0.8093	-0.0862	0.0226	1.5578	0.3112	-0.1961	-0.396	-1.4344
Czech Republic	CZE	20300067	20307097	1	0.3738	0.2465	0.8961	1.1304	1.0114	-0.7946	1.3656	-1.0454
Czech Republic	CZE	20300067	20305148	1	-0.6964	-0.0862	0.0226	-2.6893	-0.4434	-0.7368	-1.5596	0.346
Czech Republic	CZE	20300067	20306026	1	-0.394	0.9454	0.7162	0.421	0.3312	1.3059	-0.6852	0.8136
Czech Republic	CZE	20300067	20304984	1	-1.1707	0.1852	-0.9607	-0.5626	-0.2896	-0.2224	-2.1355	-0.6544
Czech Republic	CZE	20300067	20301256	1	0.988	-0.8379	-0.4806	1.2836	-0.0121	0.2289	-0.6852	-0.4607
Czech Republic	CZE	20300067	20304472	1	-0.9979	-0.0862	-0.9413	3.6039	1.6779	0.2407	0.5755	0.06
Czech Republic	CZE	20300067	20301211	1	-0.9373	-0.2479	-0.9607	0.1053	0.3008	0.9132	0.5755	-0.4607
Czech Republic	CZE	20300067	20301361	0	0.7212	-0.0862	0.0226	1.2836	0.8779	0.4723	0.5755	0.1216
Czech Republic	CZE	20300067	20305779	0	-1.0506	1.1132	1.9359	0.054	0.6071	0.5414	1.4793	2.0955
Czech Republic	CZE	20300067	20307662	0	-0.2836	0.3289	0.0226	-0.2835	0.5562	0.0552	0.075	0.1216
Czech Republic	CZE	20300067	20303926	0	0.292	-0.24	-0.6643	3.6039	-0.0408	3.6292	0.5755	0.1216
Czech Republic	CZE	20300067	20304716	0	-0.0452	1.7162	1.9359	0.3911	0.4713	-1.2919	1.6338	1.515
Czech Republic	CZE	20300067	20306428	0	1.0775			0.3653	0.0287	0.818	0.5755	0.1339
Czech Republic	CZE	20300067	20304888	0	-0.1652	-0.2741	-0.6315	0.3744	0.7743	0.3686	-0.3912	0.2286
Czech Republic	CZE	20300067	20304145	0	-0.4468	-0.4925			0.8011			2.0955
Czech Republic	CZE	20300067	20303883	0	-0.903	-0.4314	0.8348	0.1823	0.3436	0.647	-0.414	0.7864
Czech Republic	CZE	20300067	20307231	0	0.8314	0.7062	1.9359	-0.1301	0.0473	0.493	0.3415	1.515
Czech Republic	CZE	20300067	20307010	0	-0.07	-0.2662	1.9359	0.6523	0.5826	-1.6678	2.4277	2.0955
Czech Republic	CZE	20300067	20304393	0	-0.6274	0.9454	0.0226	0.4778	-1.6245	0.4456	0.8038	0.1959
Czech Republic	CZE	20300067	20300306	0	-0.5643	-1.1763	0.0226	0.4527	0.0111	0.5299	-0.6852	-0.959
Czech Republic	CZE	20300067	20306985	0	-0.2448	0.792	0.4173	0.0487	0.0995	0.3189	0.3473	-0.1314
Czech Republic	CZE	20300067	20303570	0
Czech Republic	CZE	20300067	20306987	0	-1.1573	-2.9627	-2.664	-2.6893	0.5184	-1.6678	2.4277	2.0955
Czech Republic	CZE	20300067	20302968	0	-0.1765	0.8655	0.0226	0.4218	-0.0874	0.7513	0.3415	0.1216
Czech Republic	CZE	20300067	20301824	0	-0.5748	-0.817	1.9359	0.1053	-3.7095	1.0896	2.4277	0.1216
Czech Republic	CZE	20300067	20307700	0	-1.1729	-0.4314	0.0226	-0.0072	-0.193	-0.2964	0.3482	-0.2503
Czech Republic	CZE	20300067	20300985	0	0.1081	-0.0862	0.0226	0.7113	0.4927	0.7987	0.5755	0.1216
Czech Republic	CZE	20300067	20304050	0	-0.6281	-1.6495	-1.4747	-1.0139	-2.1394	0.2477	-0.3059	-1.1405
Czech Republic	CZE	20300067	20305039	0	-0.2611	-2.9627	-2.664	-2.6893	-3.7095	-1.6678	-2.1355	-2.5027
Czech Republic	CZE	20300067	20307223	0	-1.2457	-0.6019	-0.691	-2.6893	-0.3667	-1.6678	-0.6852	-0.6073
Czech Republic	CZE	20300067	20303012	0	0.0348	0.0467	1.1657	-1.3158	1.2458	-1.6678	0.5755	2.0955
Czech Republic	CZE	20300068	20306488	1	-1.4039	-0.0862	-0.691	0.0262	-0.2914	0.288	-0.4948	0.1216
Czech Republic	CZE	20300068	20306179	1	-1.2803	0.4571	-0.691	0.6882	-0.0922	0.0361	0.1693	0.1216
Czech Republic	CZE	20300068	20301725	1	-0.4404	0.5266	0.5347	-0.5124	-0.2352	-0.2473	-0.6852	-0.1865
Czech Republic	CZE	20300068	20300159	0	-0.7418	1.3697	0.7162	0.5156	4.8357	0.8343	0.8038	0.1824
Czech Republic	CZE	20300068	20307593	0	0.687	-0.0862	-0.3827	-0.8941	1.1355	3.6292	0.5755	-0.2503
Czech Republic	CZE	20300068	20304894	0	0.4311	-0.5847	0.5347	-0.4669	0.2655	0.8359	-0.176	0.4994
Czech Republic	CZE	20300068	20302680	0	-0.3117	0.5836	1.4967	-0.004	0.7631	-0.7946	1.4793	2.0955
Czech Republic	CZE	20300068	20306926	0	-0.1372	-1.6482	-1.4131	0.1053	0.0477	-0.2275	0.9628	-0.2201
Czech Republic	CZE	20300068	20304790	0	-0.9627	0.7156	-0.7638	-1.0816	0.8832	-0.5979	0.3473	-0.1865
Czech Republic	CZE	20300069	20302387	1	0.4212	-0.7221	-0.4806	0.6462	-0.9918	0.706	-0.3876	0.1216
Czech Republic	CZE	20300069	20302454	1	0.542	-0.1678	-1.088	0.5043	1.0518	0.6591	-0.6595	0.1604
Czech Republic	CZE	20300069	20302432	1	0.8367	-0.4314	0.0226	0.1951	-0.3554	-0.8768	-0.3733	0.1216
Czech Republic	CZE	20300069	20300374	1	0.3819	-1.0235	-0.5034	-0.0132	-0.5532	-1.6678	-0.2852	0.4777
Czech Republic	CZE	20300069	20303669	1	-0.0305	0.0692	-0.9607	0.2524	0.1825	0.6926	-2.1355	-1.1252
Czech Republic	CZE	20300069	20303531	0	0.7373	0.6321	-0.1164	0.2289	0.3456	-1.6678	1.3113	0.839
Czech Republic	CZE	20300069	20305149	0	1.1329	-0.4314	0.0226	0.2896	-0.2869	-0.127	-0.5832	0.1216
Czech Republic	CZE	20300069	20301682	0	0.5239	2.6352	-0.5252	0.352	0.9361	0.4539	1.1171	0.839
Czech Republic	CZE	20300070	20307955	0	-0.6969	0.5179	0.5462	0.051	0.7176	0.0364	2.4277	0.6905
Czech Republic	CZE	20300070	20304392	0	-0.7815	-0.0862	0.0226	-1.1482	0.1569	0.0383	0.5755	0.1216
Czech Republic	CZE	20300070	20301439	0	-1.7296	-0.0862	0.0226	-0.0817	0.2227	0.3503	-0.176	-0.2503
Czech Republic	CZE	20300070	20306578	0	-0.6915	0.4594	1.1657	-1.9218	0.5157	0.178	0.3473	1.515
Czech Republic	CZE	20300070	20303006	0	-0.3544	-0.8419	-0.829	0.484	-0.0842	0.818	-0.6852	-0.7496
Czech Republic	CZE	20300070	20307793	0	-0.788	1.7162	1.9359	0.6472	0.5743	0.3828	0.5755	0.1216
Czech Republic	CZE	20300070	20300551	0	-0.6767	-0.4343	0.6496	0.6873	0.0975	0.435	-0.1026	-0.4607
Czech Republic	CZE	20300070	20305248	0	-0.4222	-0.4314	0.0226	-0.2606	0.1841	0.8334	0.0256	-0.2503
Czech Republic	CZE	20300070	20300346	0	-0.3066	-0.4314	0.0226	0.4638	1.3968	0.6844	0.5755	0.1216
Czech Republic	CZE	20300071	20300723	0	-1.2738	-1.8141	-2.664	0.1055	-0.1878	-1.6678	-1.5596	-0.6987
Czech Republic	CZE	20300071	20302329	1	-0.3052	-0.9656	-1.4877	0.285	0.0787	0.4649	-1.2106	-0.6947
Czech Republic	CZE	20300071	20300507	1	0.2703	0.4594	0.0226		-0.0427	0.0776
Czech Republic	CZE	20300071	20307117	1	-1.111	-1.3452	-0.0094	-0.2116	-0.1495	-0.0254	0.5755	-0.7108
Czech Republic	CZE	20300071	20306881	1	0.1189	-2.9627	-2.664	-2.6893	0.7292	-1.6678	0.2006	-1.7533
Czech Republic	CZE	20300071	20304808	1	-0.887	-0.269	-0.5544	-0.0595	0.0213	0.4138	-0.5974	-0.0625
Czech Republic	CZE	20300071	20304261	1	-0.1303	1.5482	0.4173	0.7327	1.5616	-0.2421	-0.1566	-0.4607
Czech Republic	CZE	20300071	20307705	1	-0.6564	0.1245	0.4173	0.4722	-0.0025	0.8554	-0.8913	-0.5093
Czech Republic	CZE	20300071	20307864	1	0.1016	-0.6463	-0.4806	-0.593	-0.2749	0.2242	-0.1727	-0.9299
Czech Republic	CZE	20300071	20302199	1	-0.9392	-0.5743	-0.9607	-0.3882	0.1747	0.1735	-0.5832	-0.7816
Czech Republic	CZE	20300071	20305203	0	-1.3831	-0.0862	0.4173	0.8329	0.4426	0.8977	0.0256	-0.1563
Czech Republic	CZE	20300071	20306656	0	-0.3702	-0.6447	-0.7638	-0.2505	-0.6557	0.0559	0.5755	-0.3297
Czech Republic	CZE	20300071	20305392	0	-0.139	-0.4314	1.9359	-0.7268	1.1711	0.47	2.4277	2.0955
Czech Republic	CZE	20300071	20303088	0	-0.3027
Czech Republic	CZE	20300071	20307519	0	0.1944	2.6352	1.9359	3.6039	2.2771	3.6292	2.4277	2.0955
Czech Republic	CZE	20300071	20307144	0	0.0743	2.6352	1.9359	3.6039	4.8357	3.6292	2.4277	2.0955
Czech Republic	CZE	20300071	20307878	0			-0.0469				-0.5832	-0.1563
Czech Republic	CZE	20300071	20307635	0	0.4154	-1.2761	-0.3076	0.3288	-0.2973	-1.6678	-0.4401	-1.0169
Czech Republic	CZE	20300071	20306631	0	0.8057	-0.9924	-0.7638	0.1052	-0.0574	0.5834	0.5755	-0.2503
Czech Republic	CZE	20300071	20300832	0	-0.6694	-0.7637	1.9359	0.6724	-0.0611	-1.6678	1.8077	0.69
Czech Republic	CZE	20300071	20301746	0	-1.3139	-0.0862	-0.227	0.2596	0.6602	1.3949	0.8038	0.1216
Czech Republic	CZE	20300071	20300177	0	-1.1278	-1.2027	0.8271	0.6265	-0.0263	1.138	-0.6057	-2.5027
Czech Republic	CZE	20300071	20302275	0	-0.6231	-0.5994	0.0226	-0.1577	0.791	0.8103	0.1922	0.1339
Czech Republic	CZE	20300071	20300303	0	-1.1029	-0.0862	0.0226	0.7985	1.2884	0.3645	0.5755	-0.3297
Czech Republic	CZE	20300072	20302157	1	0.6956	-0.2662	1.4967	0.7748	0.5743	0.8962	-0.2852	0.1216
Czech Republic	CZE	20300072	20307904	1	0.187	-0.59	-0.3802	0.3456	-0.3701	-0.1611	-0.8709	0.3754
Czech Republic	CZE	20300072	20305024	1	-0.4845	-1.6559	-0.0808	-0.4415	-1.4218	-0.801	-1.5848	-1.0012
Czech Republic	CZE	20300072	20305667	1	-0.3088	0.2695	-1.4928	0.0785	-0.1416	0.0859	-1.0396	-0.6544
Czech Republic	CZE	20300072	20302739	1	-1.198	0.2695	-1.0611	-0.1019	-0.7594	0.4384	-0.4771	-0.7351
Czech Republic	CZE	20300072	20301525	1	-0.5405	-0.7221	0.0226	0.7695	0.913	1.1087	-0.6852	-0.2503
Czech Republic	CZE	20300072	20303191	1	1.2846	-0.2624	-0.691	0.535	0.5466	0.6512	-1.2871	-0.4607
Czech Republic	CZE	20300072	20303536	1	0.3995	-1.4528	-1.9313	-0.2142	-1.0564	0.0719	-2.1355	-1.7277
Czech Republic	CZE	20300072	20303074	0	0.7519	-0.0862	0.0226	0.5828	0.0513	0.5331	0.5755	-0.4607
Czech Republic	CZE	20300072	20303649	0	0.711	0.5119	0.8348	0.3357	0.5612	0.4376	0.3199	0.7627
Czech Republic	CZE	20300072	20304508	0	-0.1642	0.1141	1.9359	0.4553	0.7411	1.4453	2.4277	2.0955
Czech Republic	CZE	20300072	20300146	0	-0.8012	0.7825	1.4967	0.5539	0.0468	0.9497	0.5755	1.1508
Czech Republic	CZE	20300072	20306468	0	1.264	-0.4314	0.0226	-0.107	0.0844	-0.2854	-0.1026	0.1216
Czech Republic	CZE	20300072	20303109	0	-0.3565	1.3403	1.9359	0.8226	1.1003	1.542	2.4277	2.0955
Czech Republic	CZE	20300072	20306276	0	0.7839	0.967	0.4173	-0.0871	0.5296	-0.3514	-0.2008	0.7435
Czech Republic	CZE	20300072	20307232	0	0.9982	0.4594	1.1752	-0.0011	0.1957	0.5777	0.8038	0.1216
Czech Republic	CZE	20300072	20302388	0	-0.3574	0.96	-0.5252	-0.7841	-0.0955	-0.2224	-0.4982	-0.4607
Czech Republic	CZE	20300072	20306098	0	-0.1985	-0.983	0.0226	0.0043	-0.6228	0.5394	-0.4805	-0.4607
Czech Republic	CZE	20300072	20305438	0	0.4027	-0.0862	0.7162	0.3984	0.6462	0.6634	-0.6852	1.2841
Czech Republic	CZE	20300072	20307063	0	1.1355	-0.0219	0.4173	0.662	0.5373	0.6414	-0.5798	-0.2503
Czech Republic	CZE	20300072	20301533	1	1.4423	0.6515	-0.9084	0.8099	-0.6625	0.6866	-0.2821	-0.4249
Czech Republic	CZE	20300072	20300884	1	-0.0453	0.3178	-0.829	0.1748	0.1533	-0.2408	-2.1355	-0.6959
Czech Republic	CZE	20300072	20300882	1	-0.0537	-0.0219	-0.7638	0.6878	0.2471	0.6447	-0.5832	-0.4607
Czech Republic	CZE	20300072	20307796	1	0.8781	-0.5743	-1.2567	0.1832	-0.1255	0.8441	-0.3733	-0.1563
Czech Republic	CZE	20300072	20306223	1	1.342	-0.4166	-0.7638	0.0564	0.098	0.4571	-0.0823	-0.6959
Czech Republic	CZE	20300072	20304012	1	-0.534	-0.7221	-0.3802	0.5003	0.2033	0.7239	-0.7867	-0.1563
Czech Republic	CZE	20300072	20301930	1	1.2642	-1.6895	-2.664	-0.1073	-0.4689	0.5554	-2.1355	-1.2688
Czech Republic	CZE	20300072	20306851	1	-0.2535	-0.4516	0.6496	0.074	-0.6056	-0.2338	-0.4771	0.2203
Czech Republic	CZE	20300072	20305767	1	1.2824	-1.3534	-1.5248	-0.4408	-0.1015	-0.4524	-1.1908	-0.0867
Czech Republic	CZE	20300072	20303940	0	0.9626	0.7825	1.9359	1.2836	1.7498	1.3829	1.1417	2.0955
Czech Republic	CZE	20300072	20305359	0	-0.3157	0.5976	0.0226	0.1548	-0.4404	0.0911	-0.1566	0.6559
Czech Republic	CZE	20300072	20302614	0	-0.0104	-0.2662	0.0226	0.5877	1.4951	1.6384	2.4277	0.1408
Czech Republic	CZE	20300072	20301144	0	-0.5019	-0.0201	-1.3694	0.0139	-0.4641	0.2697	-0.3503	1.1232
Czech Republic	CZE	20300072	20301963	0	0.9159	0.7062	1.9359	0.4387	0.2787	0.2253	0.9628	2.0955
Czech Republic	CZE	20300072	20302017	0	-0.1512	-0.0862			-0.0981	0.7621	-0.3912	-0.2503
Czech Republic	CZE	20300072	20305411	0
Czech Republic	CZE	20300072	20307518	0	-0.7781	-0.0862	0.0226	0.5181	0.2041	1.0717	0.1693	-0.4784
Czech Republic	CZE	20300072	20303798	0	-0.9616	-0.2479	0.0226	0.2788	0.0347	0.9893	-0.1727	0.2203
Czech Republic	CZE	20300072	20305694	0	1.7246	-0.2479	0.0226	0.3725	-0.2343	0.8749	-0.6852	-0.2503
Czech Republic	CZE	20300073	20305526	1	0.5727	0.6555	-1.5179	0.2766	-0.5092	0.212	-0.9711	-0.8443
Czech Republic	CZE	20300073	20300025	1	0.0861	2.6352	1.9359	3.6039	4.8357	3.6292	2.4277	2.0955
Czech Republic	CZE	20300073	20300364	1	-2.2221
Czech Republic	CZE	20300073	20305332	1	-1.2178
Czech Republic	CZE	20300073	20303078	1	-1.3464	2.6352	1.9359	0.7929	0.4381	1.1308	1.8085	0.4104
Czech Republic	CZE	20300073	20306997	1	-1.0345		-1.3196		-0.5282	0.4394	-0.5172	-2.5027
Czech Republic	CZE	20300073	20300384	1	-1.5652	-1.5019	-0.691	0.3251	-0.0408	0.9276	0.9911	0.1216
Czech Republic	CZE	20300073	20301426	1
Czech Republic	CZE	20300073	20307556	1	-1.3857	-0.0862	-1.0611	-0.8286	0.1728	0.0319	-0.6852	-0.959
Czech Republic	CZE	20300073	20306520	0	0.3505
Czech Republic	CZE	20300073	20302220	0	0.209	-0.2662	-0.7638		0.7357	1.0339	0.9911	-0.3086
Czech Republic	CZE	20300073	20301458	0	-0.5637	-1.468			-0.349	0.7084	-1.0065
Czech Republic	CZE	20300073	20303683	0	-1.0779	0.5836	0.4173		0.5985		0.1693	1.1232
Czech Republic	CZE	20300073	20300308	1	-1.3366
Czech Republic	CZE	20300074	20305639	0	-0.6145	-0.6593	0.0226	0.3929	0.4549	0.0355	0.8038	-0.3297
Czech Republic	CZE	20300074	20303083	1	-1.28	0.1236	0.766	-0.428	-0.7403	-0.3646	-0.3237	0.6314
Czech Republic	CZE	20300074	20307213	1	0.9215	0.1852	-0.2943	-0.1922	-0.1291	0.5847	-0.2821	0.4725
Czech Republic	CZE	20300074	20307563	1	-1.1788	-0.3531	-0.5836	-0.1231	0.0768	0.1646	-0.2513	-0.4607
Czech Republic	CZE	20300074	20301013	1	-0.0704	-0.5994	-1.3074	-0.5175	-0.1889	0.0589	-0.1972	-1.2412
Czech Republic	CZE	20300074	20306427	1	-0.641	-0.0994	-0.3802	-0.0751	-0.6804	0.2525	0.5755	-0.4607
Czech Republic	CZE	20300074	20306660	1	-0.1151	-0.0862	0.0226	0.4896	0.4164	0.6624	0.3482	-0.4607
Czech Republic	CZE	20300074	20305243	0	0.666	-0.454	-0.227	0.1053	-0.1732	1.0062	0.5755	2.0955
Czech Republic	CZE	20300074	20305871	0	-1.4844	1.1576	1.4967	-1.0133	0.5272	-0.1211	2.4277	1.515
Czech Republic	CZE	20300074	20306356	0	0.5661	0.2086	0.0226	1.7511	0.9594	1.0643	-0.3912	0.1959
Czech Republic	CZE	20300074	20303737	0	-0.6817	-0.438	0.8348	-0.4593	0.0931	-0.0085	-0.2673	1.1508
Czech Republic	CZE	20300074	20300470	0	-0.2485	-0.0862	0.0226	1.1235	0.9464	0.5663	-0.176	-0.5251
Czech Republic	CZE	20300074	20304207	0	-1.3679	0.5315	0.0226	-1.0562	0.1236	0.1625	-0.5832	-0.1865
Czech Republic	CZE	20300074	20306370	0	-0.145	0.0634	-0.3048	-0.1775	-0.0418	0.5427	-0.1727	0.1959
Czech Republic	CZE	20300075	20306092	1	0.7989	0.8762	-0.1119	0.1566	0.6543	0.6807	-0.1727	0.0144
Czech Republic	CZE	20300075	20302283	1	-0.0379	0.2032	-0.9607	-0.0364	0.0304	-1.6678	-0.6852	-0.6959
Czech Republic	CZE	20300075	20303735	1	1.31	-1.1801	-0.9607	-0.5071	-0.8526	-0.5417	-0.7867	-0.1563
Czech Republic	CZE	20300075	20301390	0	-0.0393	-0.2924	1.9359	-0.4957	0.1682	-1.0529	0.1693	-0.2503
Czech Republic	CZE	20300075	20305141	0	-0.8329	2.6352	1.1355	-0.0385	1.3974	0.8308	2.4277	2.0955
Czech Republic	CZE	20300075	20307194	0	-0.156	-0.2479	0.0226	-0.3189	0.2038	0.1934	0.0215	0.1216
Czech Republic	CZE	20300075	20306982	0	1.216	0.64	0.4173	-0.3375	0.5358	0.1765	0.8038	1.3566
Czech Republic	CZE	20300075	20306702	0	0.6132	0.1852	1.4967	0.3242	1.334	-1.6678	2.4277	2.0955
Czech Republic	CZE	20300075	20303003	0	1.1309	-1.1085	-1.0611	-0.1999	-1.5857	-0.9484	-0.6852	-0.7108
Czech Republic	CZE	20300075	20303185	0	0.78	0.4435	0.586	-0.3859	0.2452	0.2288	-0.4805	0.346
Czech Republic	CZE	20300075	20305400	0	0.7093	1.3889	-0.1587	-0.0983	-0.427	0.0541	0.3473	0.1959
Czech Republic	CZE	20300075	20301028	0	1.1693	-0.269	0.8591	-0.1171	-0.0484	-0.2737	-0.768	0.6802
Czech Republic	CZE	20300075	20304978	0	0.2379	-0.2662	0.0226	0.411	0.4687	0.0861	0.5755	0.4777
Czech Republic	CZE	20300075	20307384	0	0.1359	0.3178	-0.6315	-0.1362	-0.0882	-0.1091	-0.1026	0.557
Czech Republic	CZE	20300075	20306793	0	1.2596	-0.59	0.0226	-0.5307	-0.4831	-0.568	-0.5832	-0.1563
Czech Republic	CZE	20300075	20306895	0	0.0442	-0.269	0.0226	0.296	-0.2787	-0.3435	0.1648	-0.1563
Czech Republic	CZE	20300075	20302469	0	1.0032	-1.0281	-0.4806	1.0225	0.3598	0.3121	-0.2826	0.4777
Czech Republic	CZE	20300075	20304080	0	0.7237	-0.7221	-0.9607	-0.715	-0.1668	-1.6678	-0.5832	-0.4607
Czech Republic	CZE	20300075	20307222	0	0.3883	0.2032	-0.6843	-0.0361	-0.2324	0.2345	-0.7696	-0.6585
Czech Republic	CZE	20300075	20301620	1	0.5647	0.5228	0.4173	0.0036	-0.4585	0.2407	-0.6852	-0.4095
Czech Republic	CZE	20300075	20306212	1	0.2858	0.5859	0.6755	0.4458	0.6967	0.5295	-0.6852	0.1216
Czech Republic	CZE	20300075	20304731	1	0.5152	-0.6447	0.0226	0.3699	-0.4515	0.7116	-0.5832	-0.4607
Czech Republic	CZE	20300075	20305769	1	0.4468	-0.4203	-0.9607	0.4253	-0.065	0.2511	-0.1727	-0.7496
Czech Republic	CZE	20300075	20304202	1	1.0103	-1.0275	-0.482	0.4816	-0.1875	0.1801	-0.6881	-2.0641
Czech Republic	CZE	20300075	20304983	1	0.7912	0.3427	-1.6542	0.316	0.4575	0.545	-1.5596	-0.6544
Czech Republic	CZE	20300075	20303079	0	0.3365	0.5289	0.1453	-0.067	-0.2235	0.1625	-0.5832	-0.1563
Czech Republic	CZE	20300075	20303808	0	0.3794	0.9349	1.4967	0.2632	0.7025	0.5228	0.0254	2.0955
Czech Republic	CZE	20300075	20302686	0	0.8191	-1.1755	-0.7902	-0.1947	-0.7529	0.4766	-0.9906	-0.5093
Czech Republic	CZE	20300075	20304041	0	1.1053	-0.1219	0.586	-0.0833	1.3338	0.0366	-0.5832	0.4994
Czech Republic	CZE	20300075	20305849	0	0.4693	-1.0303	0.0226		-0.2236	0.0916	-0.0823	-0.6959
Czech Republic	CZE	20300075	20302363	0	0.4636	1.031	1.9359	0.284	1.392	1.0068	0.3768	1.515
Czech Republic	CZE	20300075	20307899	0	-0.3704	-0.7815	-0.7249	1.175	1.1099	1.5939	-0.2004	-0.7507
Czech Republic	CZE	20300075	20300917	0	1.0805	-0.4314	0.0226	0.544	-0.0117	0.4256	-0.4771	-0.4607
Czech Republic	CZE	20300075	20304322	0	1.0374	0.4435	-0.6315	-0.0712	0.0576	-0.2198	0.1693	-0.3856
Czech Republic	CZE	20300075	20307592	0	0.8147	0.7763	0.7162	0.2587	0.7169	0.5367	0.5755	0.5553
Czech Republic	CZE	20300075	20306081	0	0.7418	0.0566	1.9359	-0.0372	0.0833	0.0787	-1.0753	2.0955
Czech Republic	CZE	20300076	20300042	1		0.957	1.9359	-0.0507	-0.0276	0.2114	-0.1689	-0.0024
Czech Republic	CZE	20300076	20307189	1	-0.8495	-0.4174	-0.4806	-1.7891	-0.694	-0.1073	-1.0426	-0.3917
Czech Republic	CZE	20300076	20307815	1	-1.5374	-0.0966	-0.6863	0.8022	1.5088	1.0185	1.4752	-0.7507
Czech Republic	CZE	20300076	20302959	1	-2.3018
Czech Republic	CZE	20300077	20301520	1	-0.4491	0.8046	1.1657	-0.2088	-0.3553	0.3447	-0.1722	-0.5768
Czech Republic	CZE	20300077	20306349	1	-0.7338	-0.0862	-0.7638	0.7113	-0.111	1.5721	0.5755	0.1216
Czech Republic	CZE	20300077	20305880	1	-0.38	0.1973	0.4173	0.3697	0.4979	0.3792	-0.2668	-0.0625
Czech Republic	CZE	20300077	20300442	1	-1.0066	2.6352	0.0226	-0.0076	0.7807	1.0062	0.1648	-0.4607
Czech Republic	CZE	20300077	20302245	1	-1.0942	1.127	1.2341	0.0166	0.0046	0.2518	-1.2665	-0.1865
Czech Republic	CZE	20300077	20302132	1	-1.405	-0.5717	-0.3802	-0.3375	-0.3322	0.1787	-2.1355	-0.4607
Czech Republic	CZE	20300077	20301917	0	-0.5426	-0.5925	-0.691	0.0536	-0.6005	-0.1237	-1.5588	-0.2503
Czech Republic	CZE	20300077	20303034	0	-0.4949	0.1852	0.4173	-0.0352	1.1919	-0.9292	0.3473	0.8136
Czech Republic	CZE	20300078	20304226	1	-0.7475	-1.2524	0.0226	-2.017	-1.1508	-0.3768	-0.6852	-0.4607
Czech Republic	CZE	20300078	20300908	1	-0.4919	-0.891	-1.1926	-2.6893	-0.3872	0.4676	-0.414	-1.1252
Czech Republic	CZE	20300078	20302986	1	-1.0848	-0.0862	0.0226	0.2226	1.8198	0.9351	-0.4748	0.0388
Czech Republic	CZE	20300078	20300469	1	-0.4677	-0.4314	-0.4728	0.338	-0.3902	-0.5037	-0.4801	-0.5029
Czech Republic	CZE	20300078	20302931	1	-0.5833	-0.0862	0.0226	0.4993	-0.3694	0.6357	-0.0553	-0.1563
Czech Republic	CZE	20300078	20304911	1	-0.5784	0.7156	-0.3048	0.0337	-0.6397	-0.4831	-0.7078	-0.0949
Czech Republic	CZE	20300078	20304173	1	0.7959	-0.4136	0.0226	0.8592	0.5429	0.5041	0.3482	0.2203
Czech Republic	CZE	20300078	20301599	0	0.3856	0.967	0.0226	-0.253	1.4372	1.597	0.8038	0.1216
Czech Republic	CZE	20300078	20305026	0	0.0124	1.3403	1.9359	0.7299	0.2083	0.8839	-0.1727	2.0955
Czech Republic	CZE	20300078	20302882	0	-0.861	0.7665	0.0226	0.6586	0.2182	-1.6678	0.8038	2.0955
Czech Republic	CZE	20300078	20307713	0	0.9748	-0.0862	-0.7638	-1.4373	0.0673	0.1389	-0.5832	-0.4607
Czech Republic	CZE	20300078	20304774	0	-0.6333	0.115	0.0226	-1.0089	0.1504	-0.1142	0.1693	0.557
Czech Republic	CZE	20300078	20305961	0	-1.13	-0.983	0.0226	-0.6366	-1.3843	-0.5032	-0.1727	0.0426
Czech Republic	CZE	20300078	20301617	0	-0.6539	0.127	-0.4649	0.3426	0.6351	1.0261	1.3958	0.6663
Czech Republic	CZE	20300078	20303052	0	-0.7192	1.3889	-0.6315	0.3717	-0.0775	-1.6678	-2.1355	-1.4694
Czech Republic	CZE	20300078	20304522	0	-0.2237	0.6583	-0.9084	-2.6893	-0.5092	-1.6678	-0.4805	-2.5027
Czech Republic	CZE	20300078	20305398	0	-0.9941	-2.9627	-1.2891	0.1053		1.0712	-2.1355	-2.5027
Czech Republic	CZE	20300078	20300771	0	0.2919	-1.5407	-1.5502	-2.6893	-3.7095	5.00E-04	-0.1727	0.1216
Czech Republic	CZE	20300078	20302262	0	-0.9332	-0.59	-0.4728	0.2587	-0.224	-1.6678	0.1693	-0.5093
Czech Republic	CZE	20300078	20304013	0	0.0128	-1.7245	-2.664	0.346	0.4138	0.7331	-2.1355	-2.5027
Czech Republic	CZE	20300078	20302745	0	-0.3898	-0.7221	0.0226	-1.5123	0.5055	-1.0529	0.1693	0.1216
Czech Republic	CZE	20300078	20301095	0	0.1245	-0.9216	-0.7255	1.2291	0.5757	1.0125	0.3482	-0.9601
Czech Republic	CZE	20300078	20301373	0	-1.9949	-0.6289	-0.3706	0.2317	-0.804	0.9683	0.075	-0.4607
Czech Republic	CZE	20300079	20303123	0	-1.6362	1.3939	-0.5759	1.044	0.5144	1.0604	1.4841	1.515
Czech Republic	CZE	20300079	20306553	0	-1.1992	0.4981	-0.4338	0.3634	1.9728	0.6828	0.1922	0.7034
Czech Republic	CZE	20300079	20307161	1	-0.9819	-0.604	-0.227	-0.8286	0.5059	0.5969	0.1922	-0.6774
Czech Republic	CZE	20300079	20301228	1	-1.29	-0.7691	-0.9607	0.2363	0.0198	-0.0805	-0.2668	-0.943
Czech Republic	CZE	20300079	20306265	1	-0.3092	-2.9627	0.4548	-2.6893	0.4433	0.6957	0.3379	-2.5027
Czech Republic	CZE	20300079	20306757	1	-1.1909
Czech Republic	CZE	20300079	20300199	1	-0.35				-0.4176
Czech Republic	CZE	20300079	20302878	1
Czech Republic	CZE	20300079	20305704	0	-0.7231		0.0226
Czech Republic	CZE	20300079	20302412	0	-1.1966	-1.3452	-0.6843			3.6292	0.0679	-1.1252
Czech Republic	CZE	20300079	20304704	0	-1.3206	-1.249	1.0108	-2.6893	-0.2611	-0.8849	-1.3153	-0.2844
Czech Republic	CZE	20300079	20307211	0	0.7116	-0.0862	1.9359	1.2983	2.3772	3.6292	0.7951	2.0955
Czech Republic	CZE	20300079	20300709	0		0.5826	0.4173		-0.0564	0.1873	0.9628	0.8136
Czech Republic	CZE	20300079	20300872	1	-0.7267	-1.3724				1.4864	1.2194
Czech Republic	CZE	20300080	20307736	1	-1.0524	-0.4203	0.0226	0.1235	-2.2649	1.4227	-0.7164	-0.6959
Czech Republic	CZE	20300080	20307294	0	-0.6878						0.5755	-0.2503
Czech Republic	CZE	20300080	20303036	0	-2.5922	0.199	-0.2402	0.5812	-0.7333	0.9421	-0.2212	-0.851
Czech Republic	CZE	20300080	20301349	1	0.3175	-0.8994	-1.2567	0.1524	-0.5144	-0.568	-1.2835	-1.2688
Czech Republic	CZE	20300080	20307407	1	-1.2662	2.6352	1.9359	3.6039	1.2109	2.0634	2.4277	2.0955
Czech Republic	CZE	20300080	20300174	1	-0.1684	1.1493	0.0226	0.6769	1.2305	1.0954	0.5755	-0.2503
Czech Republic	CZE	20300080	20302928	1	-0.4044	-0.6593	0.0226	-0.3961	-0.315	0.5588	-0.8483	-0.6959
Czech Republic	CZE	20300080	20303599	1	-0.1644	0.2577	-1.3005	0.4914	-0.104	0.71	-2.1355	-1.7277
Czech Republic	CZE	20300080	20306916	1	0.7087	-0.0862	-1.0611	0.4496	-0.1572	1.0759	-0.6852	-0.1563
Czech Republic	CZE	20300080	20300331	0	-2.3151	-0.8893	-0.7249	0.4573	0.4577	1.0961	-0.1727	-0.5251
Czech Republic	CZE	20300080	20300129	0	0.1481	-1.0169	-0.4806	-0.3486	-0.972	0.4686	-0.4771	0.4994
Czech Republic	CZE	20300080	20305819	0	-0.2006	-0.0994	0.4173	0.7113	-0.0146	-1.6678	1.1417	0.388
Czech Republic	CZE	20300080	20304540	0	-0.8391	-0.4314	-0.829	0.6373	0.6363	0.7247	-0.2821	-0.2503
Czech Republic	CZE	20300080	20304889	0	0.0183	0.4012	0.4173	0.458	0.3886	0.5111	0.1648	1.1232
Czech Republic	CZE	20300081	20307261	1	0.702	-0.089	-1.2567	-0.2247	-0.4349	-1.6678	-2.1355	-1.2087
Czech Republic	CZE	20300081	20300387	1	-1.0022
Czech Republic	CZE	20300081	20301214	1	0.0319	-0.0862	-0.9607	-0.5571	-0.0245	0.9613	-0.6852	-1.1252
Czech Republic	CZE	20300081	20303879	1	0.6403	0.4435	0.7162	0.2445	0.2453	0.6956	1.1176	0.149
Czech Republic	CZE	20300081	20302375	1	-0.4617	-0.847	-1.4928	-0.2352	-0.4865	-1.2919	-2.1355	-1.2087
Czech Republic	CZE	20300081	20302957	1	-0.1586	0.6555	-0.227	-0.0822	-0.0646	0.2467	-0.0726	-0.7108
Czech Republic	CZE	20300081	20301869	1	-0.6239	0.4435	-0.4728	0.1856	-0.4129	0.3433	-1.2835	-0.946
Czech Republic	CZE	20300081	20304281	1	-0.2098	-1.1681	-2.664	-0.4258	-0.1062	0.5962	-2.1355	-1.7277
Czech Republic	CZE	20300081	20307653	1	0.7608	-0.847	-1.4928	-0.2352	-0.6479	-1.2919	-2.1355	-1.2087
Czech Republic	CZE	20300081	20304136	1	0.0599	-0.3827	-0.9607	0.0874	-0.4441	-0.421	-0.0823	-0.6959
Czech Republic	CZE	20300081	20303822	1	0.8305	-0.9334	-0.652	0.1591	-0.3282	-0.1817	-0.5832	0.2203
Czech Republic	CZE	20300081	20305075	1	-0.9539	0.2086	-1.3325	0.8338	0.0245	0.9913	-2.1355	-2.5027
Czech Republic	CZE	20300081	20303996	1	-0.3525	-0.8374	-1.6877	-0.7771	-1.6381	-0.3397	-2.1355	-1.6026
Czech Republic	CZE	20300081	20302674	1	0.4346
Czech Republic	CZE	20300081	20306450	1	0.9645	0.1736	0.586	-0.0412	-0.3752	0.2309	0.8038	0.5553
Czech Republic	CZE	20300081	20305688	1	-0.4021	-1.0602	-1.3074	0.0951	-0.6278	-1.6678	-2.1355	-1.4637
Czech Republic	CZE	20300081	20300799	1	-0.9929	-0.165	-0.8627	0.2176	-0.5931	0.256	-1.0753	-0.8443
Czech Republic	CZE	20300081	20307263	1	-0.1447	-0.4203	0.0226	0.3219	-0.8531	0.0847	-0.414	-0.8947
Czech Republic	CZE	20300081	20302052	1	0.3764	-0.4314	0.4173	0.5338	-0.5777	-0.2338	0.075	0.2203
Czech Republic	CZE	20300081	20304553	1	-1.1184	-0.2479	-1.0611		-0.3539	-0.7793	-0.6852	-0.959
Czech Republic	CZE	20300081	20301105	1	-0.0948				0.4589
Czech Republic	CZE	20300081	20306207	0	0.822	1.1576	1.9359	3.6039	2.0116	3.6292	2.4277	2.0955
Czech Republic	CZE	20300081	20300538	0	1.0026	-0.7075	0.7162	0.3689	0.3046	1.1619	0.3473	0.519
Czech Republic	CZE	20300081	20304854	0	-0.4681	0.7763	1.4967	0.3671	0.1427	0.0171	0.7679	1.515
Czech Republic	CZE	20300081	20301694	0	0.788
Czech Republic	CZE	20300081	20307701	0	0.5532	0.2517	-0.8609	0.5081	-0.1054	0.2644	-0.2004	-0.4377
Czech Republic	CZE	20300081	20301500	0	1.3139	1.1493	1.9359		-0.0408	1.3253
Czech Republic	CZE	20300081	20303249	0	1.2109	-0.1874	-0.7638	0.7113	0.7602	0.9172	-0.216	-0.7496
Czech Republic	CZE	20300081	20301872	0	-0.5756	-2.9627	-2.664				-2.1355	-2.5027
Czech Republic	CZE	20300081	20305158	0	0.4022	-0.5743	-0.4806	-0.2046	-1.1029	0.0412	-0.414	-0.4607
Czech Republic	CZE	20300081	20303298	0	-1.1904	0.4594	0.8348	-0.0745	0.0626	-0.1211	-0.216	-0.1563
Czech Republic	CZE	20300081	20303973	0	0.8109	0.3889	-0.7984	0.2777	0.0535	-0.7106	0.3415	-0.9299
Czech Republic	CZE	20300081	20306233	0	0.347	0.9526	-0.2614	0.697	0.6768	0.6517	0.9254	0.9097
Czech Republic	CZE	20300081	20307987	0	-0.1566
Czech Republic	CZE	20300081	20307452	0	0.0389
Czech Republic	CZE	20300082	20302327	0	0.2366	-0.0966	-0.9607	0.135	0.4756	0.4904	0.5755	-0.2503
Czech Republic	CZE	20300082	20304603	0	-1.028	0.2656	-0.227	-0.5358	0.4874	-0.2532	0.1693	-0.1563
Czech Republic	CZE	20300082	20307140	0	-0.1	1.127	1.9359	0.0402	1.6488	0.2267	0.5755	0.1216
Czech Republic	CZE	20300082	20306489	0	0.2189	1.3889	0.9192	0.0183	0.1838	-0.2196	0.5858	0.8136
Czech Republic	CZE	20300083	20304129	1	0.2025	-0.4314	-0.227	0.56	0.15	0.7795	0.3482	-0.3297
Czech Republic	CZE	20300083	20302148	1	-0.3648	-0.4203	-0.732	-0.0472	-0.2397	-0.1507	-0.622	-0.6959
Czech Republic	CZE	20300083	20305030	1	0.231	-0.2806	-0.3802	0.5188	-0.502	0.2231	-0.4771	-0.4423
Czech Republic	CZE	20300083	20305521	1	-0.0393	-0.2479	0.0226	0.7454	-0.071	0.8884	0.5755	0.1216
Czech Republic	CZE	20300083	20303814	1	0.9874	-0.4166	0.8877	0.6016	-0.2079	0.8791	-0.2821	0.5553
Czech Republic	CZE	20300083	20305671	1	-0.4955			0.4265	-0.1598	0.8769		-0.3969
Czech Republic	CZE	20300083	20306286	1	-0.4316	-0.5133	0.0226	1.4715	0.9482	-0.2752	0.5755	-0.2503
Czech Republic	CZE	20300083	20304737	1	0.8379	0.0441	0.586	0.0495	0.445	0.627	-0.8512	0.3216
Czech Republic	CZE	20300083	20304860	1	-0.0736	-0.269	-1.4928	0.4363	-0.6601	-0.8768	-0.5832	-1.0788
Czech Republic	CZE	20300083	20304394	0	0.3867	-0.5994	0.0226	0.3967	-0.3258	0.0766	-0.5832	0.2286
Czech Republic	CZE	20300083	20304847	0	0.7454	-0.5847	0.5347	-0.0725	0.329	0.3859	0.3482	0.1216
Czech Republic	CZE	20300083	20303927	0	1.291	-0.4456	0.0165	-0.1103	-0.4969	-0.0659	-0.3237	-0.1563
Czech Republic	CZE	20300083	20304271	0	0.292	0.7825	0.0226	0.2513	0.0501	-0.4128	-0.1026	0.1216
Czech Republic	CZE	20300083	20304132	0	0.9682	-0.0233	1.9359	0.4757	0.6635	0.8732	0.5145	1.4234
Czech Republic	CZE	20300083	20301491	0	0.3544	-0.1167	0.8877	-0.284	0.1495	-1.0529	1.3958	0.5553
Czech Republic	CZE	20300083	20300539	0	-1.1481	-0.4343	0.8348	0.7462	-0.0404	0.6058	0.1648	0.4777
Czech Republic	CZE	20300084	20305825	1	-0.1394
Czech Republic	CZE	20300084	20302104	1	-1.233	-0.0862	-0.4728	0.3217	0.5201	0.9718	0.5755	-0.2503
Czech Republic	CZE	20300084	20302063	0	-0.9654	-0.7136	-0.8674	0.1562	-0.0202	1.1389	-0.6308	-0.6353
Czech Republic	CZE	20300085	20304287	1	-1.4245	-1.2115	0.0226	-1.3001	-0.4014	-0.3205	-0.6852	-0.9943
Czech Republic	CZE	20300085	20303027	1	-0.9403	0.7308	-0.9607	-0.3643	0.2176	-0.4207	-0.1972	-0.6544
Czech Republic	CZE	20300085	20300899	1	-0.7646	-0.7927	-0.8873	-0.9894	-0.8126	-0.4318	-0.9941	0.6559
Czech Republic	CZE	20300085	20307312	1	-0.8073	-0.59	-0.691	0.4926	0.5626	1.2808	-0.2821	-0.4607
Czech Republic	CZE	20300085	20302628	0	-1.031	-0.7809	-0.4806	0.6422	-0.0408	1.3554	0.5755	0.1216
Czech Republic	CZE	20300085	20303436	0	-0.8981	-0.1422	1.9359	0.7152	0.2187	0.1647	0.8038	0.9642
Czech Republic	CZE	20300085	20300207	0	-0.5933		-0.7249		0.9138	0.8679	0.1922	-0.328
Czech Republic	CZE	20300085	20307827	0	1.216	-0.0862	0.0226	-2.6893	-0.1388	1.0062	0.5755	0.1216
Czech Republic	CZE	20300086	20302411	1	-1.9418	-2.9627	-2.664	0.3191	-0.9105	0.5054	-2.1355	-1.6872
Czech Republic	CZE	20300086	20303939	0	-1.4108	0.7763	0.7162	-0.2211	1.0904	-0.7946	1.3656	0.9642
Czech Republic	CZE	20300086	20306748	1	0.621	-1.0138	-0.7836	0.8355	0.4267	0.7934	0.0221	-0.1563
Czech Republic	CZE	20300086	20300686	1	-0.4446	-0.0192	-1.1926	0.7113	-0.3139	0.6179	0.5755	-1.1252
Czech Republic	CZE	20300086	20303469	1	-0.9443	-1.0212	-1.4559	-0.4525	-1.1873	-1.6678	-0.6852	-1.1252
Czech Republic	CZE	20300086	20300747	1	-0.6667	-0.9767	-0.7638	-0.4616	0.2158	-0.5676	-0.9906	-0.6353
Czech Republic	CZE	20300086	20302407	1	0.7515	-0.0862	-0.5811	0.7973	-0.2463	0.2859	-0.4771	-1.0798
Czech Republic	CZE	20300086	20303768	1	0.6149	-0.0862	-0.4728	0.2065	-0.0928	1.0076	-0.5832	-0.1563
Czech Republic	CZE	20300086	20300858	1	-1.3698	-1.3452	0.0226	0.7113	-1.9235	1.5721	0.5755	0.1216
Czech Republic	CZE	20300086	20307884	1	-0.7688
Czech Republic	CZE	20300086	20304865	1	0.367	-0.4314	-0.7638	-0.0377	-0.6243	0.1544	-0.5828	-0.4607
Czech Republic	CZE	20300086	20305719	1	-0.232	-0.0862	-0.227	-0.085	0.3515	0.1648	-0.1727	-0.1865
Czech Republic	CZE	20300086	20300886	1	-0.0335	0.1852	-0.3048	0.1327	0.1364	-0.2406	-0.216	0.1959
Czech Republic	CZE	20300086	20305962	1	-0.7543	-0.0862	0.0226	0.788	0.6805	0.7869	-0.2004	-0.9299
Czech Republic	CZE	20300086	20306363	1	-2.0147	-1.0212
Czech Republic	CZE	20300086	20302924	1	-0.634	2.6352		0.5511	-0.4263	1.1244	-0.6232	-1.2988
Czech Republic	CZE	20300086	20300288	1	-0.0041	-0.59	-0.9607	-0.6257	0.1621	0.168	-0.6852	-0.4607
Czech Republic	CZE	20300086	20300004	0	-0.3411	-0.0862	0.0226	1.2376	0.7275	1.5721	0.5755	0.1216
Czech Republic	CZE	20300086	20306590	0	0.815	-0.2662	-0.7638	0.0358	0.4687	3.6292	0.5755	-0.1563
Czech Republic	CZE	20300086	20307202	0	-0.1813	-0.6593	-0.3802	0.5806	0.2312	0.7749	-0.2852	-0.4784
Czech Republic	CZE	20300086	20304240	0	-0.3788	-0.6447	0.7753	0.2691	0.102	0.4775	0.8038	1.2841
Czech Republic	CZE	20300086	20301175	0	-0.3511	0.3803	-0.6184	0.6179	-0.285	-0.1297	0.2724	-0.6539
Czech Republic	CZE	20300086	20304672	0	-0.5499	0.8046	1.9359	-2.6893	0.2495	-0.7368	-1.5596	0.9883
Czech Republic	CZE	20300086	20300156	0	-0.5599	-1.4467	-0.7381	0.5065	0.6393	0.7634	-0.4978	-0.9167
Czech Republic	CZE	20300086	20302549	0	-1.1497	2.6352	-0.7249	-1.4067	1.0184	0.1411	-0.2004	-0.7507
Czech Republic	CZE	20300086	20300414	0	-0.6261	2.6352	1.9359	3.6039	4.8357	3.6292	2.4277	2.0955
Czech Republic	CZE	20300086	20305585	0	-0.119	-0.0862	0.0226	1.2013	1.1581	1.3141	0.0447	0.1216
Czech Republic	CZE	20300086	20300675	0	-0.2665	0.4485	1.9359	0.2404	0.0467	0.4259	-0.3763	2.0955
Czech Republic	CZE	20300086	20305958	0	0.0615	2.6352	1.9359	3.6039	4.8357	3.6292	2.4277	2.0955
Czech Republic	CZE	20300086	20301526	0	0.3288	0.3289	-0.3802	-1.0016	-0.3184	-0.8849	-0.1727	-0.7496
Czech Republic	CZE	20300087	20301974	1	-0.5072	-1.2458	-0.3802	1.2836	-1.0061	0.7582	-0.6852	-0.2503
Czech Republic	CZE	20300087	20305428	1	-0.8127	-0.428	0.0226	-0.0332	0.1673	0.2702	-2.1355	-0.8443
Czech Republic	CZE	20300087	20301858	1	-0.1547
Czech Republic	CZE	20300087	20303260	1	0.0891	0.0664	-0.1587	0.5573	0.1992	0.6247	-0.6852	0.1216
Czech Republic	CZE	20300087	20303920	1	1.0449	-0.2479	0.0226	0.3627	-0.0494	0.2575	0.5755	0.1216
Czech Republic	CZE	20300087	20301690	1	-1.7582	-1.0744	-0.227	-0.6361	-0.7224	-0.9748	-0.8883	-0.3109
Czech Republic	CZE	20300087	20304701	1	-0.9778		1.2867	-0.4446	-0.5638	-0.0898	-0.7045	-1.6554
Czech Republic	CZE	20300087	20304078	1	0.5124
Czech Republic	CZE	20300087	20301949	1	-0.3954	-0.5743	-0.8627	-0.0266	-0.5619	0.6776	-0.2668	-0.7496
Czech Republic	CZE	20300087	20300069	1	-0.8735	-0.0862	0.3461	1.088	0.6306	1.0783	0.5755	0.1216
Czech Republic	CZE	20300087	20300455	1	-0.2607	-1.0625	-0.6856	0.6277	-0.2833	1.5163	-0.7075	-0.851
Czech Republic	CZE	20300087	20301248	1	-0.6507				0.2031			0.0388
Czech Republic	CZE	20300087	20302982	1	-0.0361	-0.5743	-0.7638	-0.1823	-0.3405	0.0285	-2.1355	-1.9384
Czech Republic	CZE	20300087	20302241	1	-1.0843				1.1464	0.1265	-0.5001	-2.5027
Czech Republic	CZE	20300087	20301937	1	-0.8696	-0.4488	-0.691	0.1703	0.7318	0.0549	-0.0857	0.7864
Czech Republic	CZE	20300087	20301147	1	-0.5284	0.0278	-0.2236	0.7017	0.4699	1.0764	-1.5596	-0.9101
Czech Republic	CZE	20300087	20305185	1	-0.6309	-0.7221	0.0226	0.3262	-0.5345	0.3561	-0.6852	-0.1563
Czech Republic	CZE	20300087	20306855	1	-0.8129	-0.4314	0.0226	0.0563	0.6125	0.6783	-0.6852	-0.5093
Czech Republic	CZE	20300087	20300488	0	-0.6188	-0.0862	-1.1926	0.1053	0.6543	1.3448	-0.6852	-2.5027
Czech Republic	CZE	20300087	20303458	0				1.0528	-0.0862	2.7867
Czech Republic	CZE	20300087	20300789	0	-0.1936	-0.2857	0.5833	0.6547	0.4239	1.1176	1.3428	-0.7496
Czech Republic	CZE	20300087	20303951	0	-2.0941	0.3128	0.3461	0.6562	0.4043	0.9112	-0.6885	0.1959
Czech Republic	CZE	20300087	20304941	0	-0.8243	-0.7306	-1.0611	0.7113	-3.7095	1.1372	-0.5832	-0.9299
Czech Republic	CZE	20300087	20302322	0	-0.744	-0.6593	0.0226	0.7209	0.2616	1.1182	0.5755	0.1216
Czech Republic	CZE	20300087	20303372	0	-0.4667	1.4003	0.8348		0.514	0.2407		0.9097
Czech Republic	CZE	20300087	20305761	0	-1.0238	0.0634	0.3461	0.8353	0.5393	1.403	1.2262	0.4504
Czech Republic	CZE	20300087	20300683	0	-0.2466	0.5228	0.8038	-0.5338	0.3181	0.1592	0.5755	0.1216
Czech Republic	CZE	20300087	20305942	0	-1.1945	-0.9613	-0.1305			0.7125
Czech Republic	CZE	20300087	20304780	0	-0.0958			0.4262			0.5755	0.2286
Czech Republic	CZE	20300087	20304852	0	-0.4832	0.0527	0.0226	-0.0636	1.037	0.6765	0.1648	0.1216
Czech Republic	CZE	20300087	20302487	0	-1.3628	-0.7716	0.0226	0.2779		0.7377	-0.2668	-0.4607
Czech Republic	CZE	20300087	20300734	0	0.1604	2.6352	1.9359			3.6292	2.4277	2.0955
Czech Republic	CZE	20300087	20300955	0	0.9254	-0.0357	-0.7836	0.6872	0.4147	-1.6678	-1.1534	-1.1811
Czech Republic	CZE	20300087	20301357	0	-0.2293	2.6352	-0.4338	0.6333	-0.2456	0.4034	-0.0551	0.1216
Czech Republic	CZE	20300087	20301736	0	-0.905	-0.0312	-1.0545	0.9444	0.1588	0.7536	-0.5428	-0.3297
Czech Republic	CZE	20300087	20301558	0	-0.2411	-0.7221	0.0226	0.121	1.2059	0.2887	0.5755	-0.7887
Czech Republic	CZE	20300088	20303911	0	0.1131	-0.2479	0.0226	-0.3497	0.0821	0.1909	0.5755	0.1216
Czech Republic	CZE	20300088	20303159	1	0.6594	-0.438	-0.4806	2.2025	0.4523	1.0924	0.3939	-0.4438
Czech Republic	CZE	20300088	20303929	1	-0.5782	-0.4998	-0.3802	-0.0022	-0.4349	0.1466	-0.3733	0.1216
Czech Republic	CZE	20300088	20300547	1	-0.9568	-0.59	-0.6843	0.4354	-0.0701	0.3747	-2.1355	-0.4607
Czech Republic	CZE	20300088	20300892	1	-0.1219	0.5366	1.4967	-0.186	0.5078	-0.1292	-1.305	-1.0012
Czech Republic	CZE	20300088	20305074	1	-0.4427	-0.8232	0.0226	0.108	0.0969	0.7346	-0.6852	-0.5912
Czech Republic	CZE	20300088	20307709	1	-0.9032	-2.9627	-2.664	0.4636	-2.0717	-1.6678	-2.1355	-2.5027
Czech Republic	CZE	20300088	20305007	0	-2.7587	2.6352	1.9359	-0.5571	-0.1011	0.7776	1.2262	0.0388
Czech Republic	CZE	20300088	20301087	0	1.2571	0.3289	0.6407	0.6253	1.6708	1.3238	1.6284	0.4994
Czech Republic	CZE	20300088	20301383	0	-1.304	-0.0862	-0.6843	0.4651	0.5285	0.7947	0.5755	1.0448
Czech Republic	CZE	20300088	20307136	0	0.0704	0.1852	0.0226	-0.1314	-0.1288	0.1535	0.5755	0.1216
Czech Republic	CZE	20300088	20304953	0	-0.1334	0.0308	0.586	-0.2855	0.2067	-0.079	1.2568	0.1216
Czech Republic	CZE	20300088	20307877	0	-0.1596	0.0722	0.8038	-0.3028	-0.3407	-0.2708	-0.1026	1.515
Czech Republic	CZE	20300088	20301978	0	0.5896	1.3403	1.4967	-0.3521	0.4533	0.0085	2.4277	1.1508
Czech Republic	CZE	20300088	20305274	0	-0.2328	-0.2662		0.1448	-0.0487	0.0796	0.1648	0.0192
Czech Republic	CZE	20300088	20304756	0	1.0428	-0.0913	1.9359	-0.5112	2.2837	-0.2793	2.4277	2.0955
Czech Republic	CZE	20300088	20305126	0	-1.3639	0.3427	0.0226	-0.0457	-0.2414	1.0137	0.8038	-0.2503
Czech Republic	CZE	20300088	20304201	0	0.9238	-0.103	-0.9607	-0.8321	0.0192	0.5698	-0.6852	-0.717
Czech Republic	CZE	20300088	20301610	0	-0.6519	1.1576	1.9359	-0.8955	2.0116	-0.006	2.4277	2.0955
Czech Republic	CZE	20300088	20304763	0	0.9978	-0.6562	1.1657	0.4763	0.3418	0.5321	-0.3237	1.0641
Czech Republic	CZE	20300088	20302459	0	-0.1556	-0.072	-1.3943	-1.1482	0.2133	-1.6678	-0.7477	-0.8076
Czech Republic	CZE	20300089	20303111	1	-0.3901	0.468	0.0226	-0.3706	-0.178	0.5744	-0.4771	-0.7096
Czech Republic	CZE	20300089	20307068	1	0.1705	0.2517	0.7162	0.483	0.0061	0.2904	1.1375	2.0955
Czech Republic	CZE	20300089	20302048	1	0.1409	-0.2662	0.0226	0.991	-0.1186	0.8024	-0.6852	-0.419
Czech Republic	CZE	20300089	20300855	1	-0.4946	-0.262	-1.0611	0.263	-0.355	-0.5639	-0.4801	-0.8443
Czech Republic	CZE	20300089	20302992	1	-1.6473	0.5836	0.0226	0.1053	0.5249	0.4882	-0.5832	-0.6195
Czech Republic	CZE	20300089	20306464	1	0.0683	-0.9334	-1.2567	0.0627	-0.8993	0.4321	-0.9906	-1.0169
Czech Republic	CZE	20300089	20301734	1	0.1382	1.1493	-0.1587	0.1588	-0.0701	0.7095	-0.4948	-0.8745
Czech Republic	CZE	20300089	20306272	1	0.46	-0.2366	-0.7638	0.1946	0.1724	0.2897	-0.5832	-0.959
Czech Republic	CZE	20300089	20302139	1	-0.6533	0.4034	-0.227	1.0319	0.4299		-1.2624	-0.8076
Czech Republic	CZE	20300089	20305950	1	-0.275	-0.5743	-0.691	0.2643	-0.5396	0.2952	-0.6852	-0.6353
Czech Republic	CZE	20300089	20306961	1	-0.0403	-0.8305	-0.4728	0.1786	-0.9846	-0.0411	-0.4801	-0.4607
Czech Republic	CZE	20300089	20306182	1	0.2799	0.666	0.0226	0.5373	-0.4341	-0.7368	0.3482	-0.5093
Czech Republic	CZE	20300089	20301270	1	-0.5697				-0.7947	-0.801
Czech Republic	CZE	20300089	20300599	1	0.989	1.153	-0.829	-0.0412	-0.1014	0.6932	0.3482	0.9097
Czech Republic	CZE	20300089	20303137	1	0.9838	-0.59	-1.0935	0.2952	-0.1504	0.5117	-0.7899	-1.1068
Czech Republic	CZE	20300089	20305551	0	0.4765	0.2695	0.0226	-0.1421	-0.1497	0.4158	-0.5832	-0.1563
Czech Republic	CZE	20300090	20301683	0	-0.6945	-1.8359	1.1752	0.1053	1.9989	-1.6678	2.4277	1.0904
Czech Republic	CZE	20300090	20305282	1	-2.3707
Czech Republic	CZE	20300090	20304370	1	-1.0126	-0.7702	-1.0611	-0.177	-0.3961	-1.6678	-0.3733	-1.2688
Czech Republic	CZE	20300090	20301344	1	-0.3053	-0.847	-0.7638	0.0178	-0.4048	0.8085	-0.4771	-0.6774
Czech Republic	CZE	20300090	20306621	0	-0.416	-0.2479	0.0226	-1.0384	-0.169	1.5721	0.5755	-0.222
Czech Republic	CZE	20300090	20307444	0	-0.4896	0.5266	-1.3023	-0.7318	-2.00E-04	-1.6678	-0.4805	-0.477
Czech Republic	CZE	20300090	20302183	0	-0.8753	-0.983	0.0226	-0.6166	-0.1964	-0.6742	0.5755	-0.1563
Czech Republic	CZE	20300091	20305864	1	0.4379	-0.938	-0.5472	0.0942	-0.104	0.4989	-0.6852	-0.3902
Czech Republic	CZE	20300091	20303243	1	1.0167	1.7671	1.9359	-0.428	-0.0323	0.0589	-1.305	-0.1621
Czech Republic	CZE	20300091	20300812	1	1.2252	0.2718	-1.5179	0.1182	-0.6561	0.7242	-0.8012	-1.113
Czech Republic	CZE	20300091	20305277	1	0.984	-0.2479	-0.7638	-0.0848	0.4838	-0.2306	-0.1727	-0.4607
Czech Republic	CZE	20300091	20302030	0	1.2215	-0.0862	0.0226	0.3969	-3.7095	0.5621	-0.4771	-0.4607
Czech Republic	CZE	20300091	20304482	0	0.4679	1.1132	0.8348	0.0202	0.156	0.6728	1.3656	2.0955
Czech Republic	CZE	20300091	20300427	0	0.1107	-0.1167	-0.7638	0.0172	-0.2928	0.0613	-0.3733	-0.1563
Czech Republic	CZE	20300091	20302788	0	0.995	0.5266	0.8038	-1.3089	0.1161	-1.0529	-0.0992	2.0955
Czech Republic	CZE	20300091	20307769	0	-0.7902	-0.7915	-0.732	-0.1543	-0.6166	-0.1282	-0.5802	-0.6158
Czech Republic	CZE	20300091	20301555	0	-0.0895	0.7156	1.4967	0.7668	0.8139	0.8781	0.8038	1.515
Czech Republic	CZE	20300091	20306831	0	0.9049	-0.4314	-0.691	-0.1456	-0.3986	-1.2919	-0.8738	-0.7496
Czech Republic	CZE	20300091	20303430	0	1.215	0.1892	0.8348	0.3085	0.3735	0.3356	1.8077	2.0955
Czech Republic	CZE	20300091	20302659	1	1.1559	0.2718	0.0226	0.4132	0.1639	0.6614	-0.6852	0.9097
Czech Republic	CZE	20300091	20307819	1	0.9669	-1.184	-1.7242	0.0202	-0.7149	-0.421	-2.1355	-0.946
Czech Republic	CZE	20300091	20306655	1	0.4374	0.3151	0.3461	0.1804	0.2195	-0.2946	-0.9533	2.0955
Czech Republic	CZE	20300091	20303721	1	1.0903	-0.59	-0.6587	-0.3605	-0.147	-0.8768	-0.1812	-0.1563
Czech Republic	CZE	20300091	20300691	1	0.7951	-0.8513	-1.9313	-0.2543	-0.8208	-1.6678	-2.1355	-1.236
Czech Republic	CZE	20300091	20302158	0	0.968	-0.5783	1.036	-0.7508	-0.4411	-1.6678	0.5409	1.4234
Czech Republic	CZE	20300091	20304817	0	0.575	-0.891	0.0226	-0.813	-0.7566	-0.9484	-0.1727	0.5823
Czech Republic	CZE	20300091	20303340	0	0.1087	0.4435	0.4173	0.644	0.6827	0.6258	-0.1727	2.0955
Czech Republic	CZE	20300092	20303198	1	0.3875	-0.59	-1.4928	0.3419	-0.4052	0.5619	-1.2106	-0.6959
Czech Republic	CZE	20300092	20303870	1	1.1297	-0.59	-1.4928	0.5642	-0.1754	-0.3648	-1.1693	-1.3017
Czech Republic	CZE	20300092	20306368	1	1.2921	-1.2858	-1.9313	0.086	-0.0397	-1.6678	-1.5596	-1.235
Czech Republic	CZE	20300092	20301227	1	0.6595	-0.165	-0.691	-0.0288	-0.8378	0.3893	-2.1355	-0.4826
Czech Republic	CZE	20300092	20306211	1	0.4555	1.1352	-0.6315	-0.1506	-0.2614	-0.1968	-0.6852	-0.1314
Czech Republic	CZE	20300092	20301788	1	1.3583	0.468	0.4683	-0.036	-0.5138	-1.6678	0.075	-0.5912
Czech Republic	CZE	20300092	20304586	1	0.8385	0.1489	0.4173	0.266	-0.2729	-0.2785	-0.6852	-0.5475
Czech Republic	CZE	20300092	20302106	1	-1.1476	-0.2662	0.0226	0.8517	0.0222	0.7584	0.5755	0.1216
Czech Republic	CZE	20300092	20301547	1	0.612	-0.0862	-1.0611	0.3903	0.3308	0.5751	-2.1355	-0.959
Czech Republic	CZE	20300092	20304095	1	0.5066	-0.6593	0.0226	-0.212	-0.9393	-0.5519	0.1693	-1.0169
Czech Republic	CZE	20300092	20300229	1	0.9434	0.802	0.8348	0.0633	-0.3525	-0.7368	-0.6852	0.6314
Czech Republic	CZE	20300092	20301116	1	0.6994	-0.0862	-0.3526	0.4275	-0.1987	0.7117	-0.8512	-0.5305
Czech Republic	CZE	20300092	20302334	1	0.2194	-0.983	-0.9607	-0.3272	-0.0334	0.0696	-0.6852	0.2988
Czech Republic	CZE	20300092	20306861	1	0.0231	-0.0862	-0.7638	0.1202	-0.0995	0.1987	-0.4771	-0.8198
Czech Republic	CZE	20300092	20300060	1	0.6851	-1.1522	-0.6843	0.1858	-0.4794	-0.8768	-1.7719	-0.7496
Czech Republic	CZE	20300092	20306672	1	-0.0865	0.0441	-0.6315	0.2983	-0.2126	0.4337	-0.3086	-0.4607
Czech Republic	CZE	20300092	20302446	1	-0.2637	0.1828	0.4173	-0.1721	0.0534	-0.6274	-0.9906	-1.0454
Czech Republic	CZE	20300092	20304061	1	-0.8735	-0.5743	-0.4728	-0.0166	-0.4218	0.7116	0.5755	-0.2503
Czech Republic	CZE	20300092	20306513	1	0.0511	-1.2115	-0.5026	0.0512	-0.3349	0.1804	-0.3912	-0.3969
Czech Republic	CZE	20300092	20305209	0	0.7439	0.6492	-0.732	0.267	0.2187	0.8661	-0.9362	0.2465
Czech Republic	CZE	20300092	20307901	0	0.4775	-0.4314	-0.3802	-0.0712	4.00E-04	0.119	-0.3733	0.1216
Czech Republic	CZE	20300092	20303440	0	0.4819	0.0282	-0.7302	-0.077	0.3387	-0.0669	-0.6856	-1.0454
Czech Republic	CZE	20300092	20303265	0	0.746	-0.5743	-0.711	-1.3909	1.4687	-0.006	-1.7719	0.1216
Czech Republic	CZE	20300092	20303104	0	0.8135	0.3678	0.7162	0.1789	0.9677	1.0163	-0.2673	0.5759
Czech Republic	CZE	20300092	20300116	0	-0.3513	-0.2595	0.9964	0.3444	0.3142	0.3814	0.3415	1.1013
Czech Republic	CZE	20300092	20306796	0	0.9659	-0.9845	-1.3325	0.2314	-0.1841	-0.0466	-1.2624	-0.8578
Czech Republic	CZE	20300092	20303891	0	1.0989
Czech Republic	CZE	20300092	20304829	0	-0.8753	-0.0862	1.9359	0.7673	0.868	0.2771	1.802	2.0955
Czech Republic	CZE	20300092	20302817	0	0.9454	0.2032	0.8348	0.0596	-0.1209	0.1029	0.1701	2.0955
Czech Republic	CZE	20300093	20303740	1	-1.345	-0.8357	-0.7638	-0.5333	-0.3093	-0.0589	-0.4771	-0.4607
Czech Republic	CZE	20300093	20305649	1	-0.1588	0.4485	1.9359	-0.0271	-0.0836	0.1797	1.0638	1.515
Czech Republic	CZE	20300093	20303734	1	0.1878	-0.103	-0.7638	-0.1614	-0.2031	0.552	-0.8627	-0.8426
Czech Republic	CZE	20300093	20301082	1	-0.4024	-0.983	-0.8627	0.2024	-0.2128	0.1198	-0.4771	-0.9299
Czech Republic	CZE	20300093	20302667	1	-0.0364	1.1132	-0.2614	-0.075	0.8523	0.8094	-0.6483	-0.5912
Czech Republic	CZE	20300093	20304401	0	-0.1286	0.7763	-0.1587	0.4965	0.8208	0.9054	1.1417	0.8136
Czech Republic	CZE	20300093	20300097	0	-1.6504	0.6608	0.4173	-0.1586	0.2546	0.3726	0.5755	0.6905
Czech Republic	CZE	20300093	20304263	0	-0.6163	-0.2662	-0.7836	0.5331	-0.7459	0.1047	-0.1727	-0.1563
Czech Republic	CZE	20300093	20300546	0	-0.0964	-0.7221	0.0226	0.1214	0.4666	0.4729	0.3473	0.1216
Czech Republic	CZE	20300093	20304200	0	-0.377	-0.983	-0.691	-0.6579	-0.943	-0.5417	-1.0576	-0.6353
Czech Republic	CZE	20300095	20307494	1	0.0036	-0.0219	-0.6587	0.276	-0.4748	0.3581	-2.1355	-0.4377
Czech Republic	CZE	20300095	20305189	1	0.4759	0.4034	-0.8417	-0.3295	-0.3713	-1.6678	-0.178	-0.7351
Czech Republic	CZE	20300095	20306899	1	0.6828	-0.4314	-0.691	-0.2046	-0.5532	0.3535	-0.2821	-0.4607
Czech Republic	CZE	20300095	20306535	1	-0.0448	0.7855	0.6131	1.0878	1.1797	1.8802	-0.5832	0.2909
Czech Republic	CZE	20300095	20301097	0	-1.2795	-0.1416	-0.7249	1.1229	0.372	0.4394	-0.6852	-2.5027
Czech Republic	CZE	20300095	20307674	0	-0.4563	2.6352	1.9359	0.9264	1.183	1.5608	2.4277	2.0955
Czech Republic	CZE	20300095	20305091	0	-0.1569	-0.269	0.7162	-0.3928	0.2302	-0.4188	0.3473	-0.4826
Czech Republic	CZE	20300095	20307121	0	0.8737	-0.983	-0.3221	0.8394	0.8704	1.5345	0.5755	0.1216
Czech Republic	CZE	20300096	20300214	1	-0.0353	-0.2662	-0.5034	-0.1338	-0.4568	-0.2574	-0.6852	-0.9471
Czech Republic	CZE	20300096	20303270	1	-1.346	0.3404	-0.691	-0.2877	-0.476	-0.2348	-0.6852	-0.8947
Czech Republic	CZE	20300096	20306411	0	-0.2925	-0.0862	0.0226	-0.5084	0.0029	0.1374	0.8038	-0.0024
Czech Republic	CZE	20300096	20305795	0	-0.5222	-0.0933	0.586	0.4122	0.727	0.7833	0.1922	-0.4607
Czech Republic	CZE	20300096	20304592	0	-2.1519	-0.1621	-2.664	-2.6893	0.0327	-0.8768	-0.6885	0.833
Czech Republic	CZE	20300097	20301724	0	-0.9318	-0.7221	0.9726	-0.1232	0.2311	0.6813	0.0447	-0.2503
Czech Republic	CZE	20300097	20307862	1	-0.1682	0.1155	-0.5544	-0.1371	-0.6875	0.6029	-0.4771	0.2909
Czech Republic	CZE	20300097	20301413	1	-0.8586	-0.3486	-0.7484	-2.6893	-0.0358	-1.6678	-0.6852	0.1216
Czech Republic	CZE	20300097	20305859	1	-1.0531	-0.3531	-0.8627	1.312	1.6042	0.7349	-0.1727	-1.0913
Czech Republic	CZE	20300097	20304710	1	-0.5723	-0.4203	0.0226	-0.4297	-0.0569	-0.3128	-0.6852	-0.1563
Czech Republic	CZE	20300097	20304582	1	-0.5397
Czech Republic	CZE	20300097	20304557	1
Czech Republic	CZE	20300097	20304006	1	-1.7976	-0.4314	-0.6843	-0.4405	0.2259	0.0788	0.0447	-1.113
Czech Republic	CZE	20300097	20304957	1
Czech Republic	CZE	20300097	20306191	1	-0.5263	0.7062	1.1657	0.4381	0.3561	1.3237	0.5755	0.9097
Czech Republic	CZE	20300097	20301618	1
Czech Republic	CZE	20300097	20301552	1	-0.9322	-0.2479	0.0226	0.168	0.2072	0.6454	-0.8483	-0.7496
Czech Republic	CZE	20300097	20303367	0	0.1419
Czech Republic	CZE	20300097	20302162	0	-1.2184	0.0666	0.0226	-1.6821	0.804	-1.6678	0.5755	0.4777
Czech Republic	CZE	20300097	20306379	0	-0.0622	0.5696	0.7162	0.1922	1.3717	-0.8768	0.8038	1.515
Czech Republic	CZE	20300097	20302117	0	0.6266	0.8762	0.9192	0.6887	-0.4048	0.8167	0.0405	1.0431
Czech Republic	CZE	20300097	20302390	0	-1.2804	-2.9627	-2.664	-2.6893	-3.7095	-1.6678	-2.1355	-2.5027
Czech Republic	CZE	20300097	20304921	0	-0.7997
Czech Republic	CZE	20300097	20307392	0	-0.2192	-0.0862	-0.227	0.1247	-0.0578	-0.1837	-0.3733	0.0658
Czech Republic	CZE	20300097	20307192	0	0.7885	1.1132	1.036	-0.0161	0.682	-1.6678	2.4277	0.9097
Czech Republic	CZE	20300098	20301123	1	-0.8181	-0.0862	-0.8627	0.2024	0.8779	1.005	-0.6852	-0.7182
Czech Republic	CZE	20300098	20305142	1	-0.1814	-0.2662	-0.5836	-0.3145	0.2312	0.2114	-0.5832	-0.1563
Czech Republic	CZE	20300098	20305817	1	-0.315	-0.2479	0.0226	0.9507	-0.0162	0.4474	-0.0823	-0.4607
Czech Republic	CZE	20300098	20303207	0	-0.3373	-0.4314	-0.0154		-0.8796	0.855		-0.3969
Czech Republic	CZE	20300099	20307305	1	-0.217	-1.3452	-1.1926	0.1053	-0.4732	0.4641	-0.6852	-1.1252
Czech Republic	CZE	20300099	20302290	1	-1.2204	-0.6978	-0.5472	-0.1349	0.3673	0.0969	-0.4801	-0.1563
Czech Republic	CZE	20300099	20301909	1	-0.8582	-0.59	-0.9607	0.6103	-0.0221	0.5139	-0.4771	-0.4607
Czech Republic	CZE	20300099	20307124	0	0.8535	0.3515	0.0226		2.2552	1.6638	0.3482	0.1216
Czech Republic	CZE	20300099	20303466	0	-0.6881	0.3376	0.9192	-0.2486	0.8736	-0.0144	0.0215	0.7095
Czech Republic	CZE	20300099	20303296	0	0.6241	0.9535	0.7162	0.1868	0.5817	0.5116	1.4793	1.515
Czech Republic	CZE	20300099	20307284	0	-0.6931	0.3837	0.5347	0.9104	0.2542	1.0249	1.1375	0.833
Czech Republic	CZE	20300099	20302867	0	-0.3138	0.1892	0.0226	1.2836	1.8728	0.9793	0.9863	0.1216
Czech Republic	CZE	20300099	20303306	0	-0.1366	-0.7162	0.2942	0.3864	0.7571	1.5609	0.0221	-0.7496
Czech Republic	CZE	20300099	20304671	0	-1.1809	-0.0933	0.4173	0.1814	0.1816	-1.6678	0.3473	-0.5475
Czech Republic	CZE	20300099	20305644	0	-0.8835	-0.9724	-0.7818	0.9434	0.309	1.8125	0.5755	0.4184
Czech Republic	CZE	20300099	20304492	0	-0.9468	-0.8755	0.5021	1.0222	1.6019	1.5834	0.9254	0.2203
Czech Republic	CZE	20300099	20307792	0	-4.00E-04	-0.6736	-0.8099	-0.0077	-0.4756	-0.7847	0.5755	-0.2503
Czech Republic	CZE	20300099	20300684	0	-1.258	1.3889	1.9359	1.2583	1.6541	2.0634	1.8077	0.6905
Czech Republic	CZE	20300099	20304514	0	-0.5499	0.0666	0.0226	0.0328	0.4906	-0.2159	-0.0551	0.1216
Czech Republic	CZE	20300099	20306933	0	-0.9066	0.468	0.0226	0.5165	0.2091	0.6536	1.6922	1.2147
Czech Republic	CZE	20300099	20303368	0	-0.2324	-0.2479	0.0226	0.6583	-0.0408	-1.653	0.5755	-0.4607
Czech Republic	CZE	20300099	20306301	0	0.4698	-0.0862	0.0226	-0.0165	0.0319	0.2499	-0.3912	-0.4607
Czech Republic	CZE	20300099	20307087	0	-0.5426	-0.4314	0.0226	-0.0946	0.5379	-1.6678	0.0553	0.4994
Czech Republic	CZE	20300099	20304063	0	-0.6491	-0.7221	0.0226	0.8569	2.5289	1.0062	-0.1727	-0.2503
Czech Republic	CZE	20300099	20303366	0	-0.1668	-0.0862	0.0226	0.2531	0.0599	-0.385	0.1648	-0.4607
Czech Republic	CZE	20300099	20300824	0	-0.8397	0.3326	0.0226	0.5574	0.6408	0.246	0.5755	0.1216
Czech Republic	CZE	20300099	20306325	0	0.6114	-1.0212	0.0226	-0.3172	-0.2895	0.2018	-0.6852	-0.4607
Czech Republic	CZE	20300099	20301935	0	-0.6645	0.3326	-1.0678	0.3583	0.6851	-1.6678	-0.6997	-0.4607
Czech Republic	CZE	20300099	20301352	0	-0.3485	2.6352	1.9359	0.8221	0.6605	3.6292	2.4277	2.0955
Czech Republic	CZE	20300099	20305294	0	0.377	-0.7221	-0.8627	-0.1291	0.3536	0.7218	-0.6852	-0.4607
Czech Republic	CZE	20300099	20303858	0	-0.2121	2.6352	1.9359	-0.3151	1.2985	0.7052	1.2067	2.0955
Czech Republic	CZE	20300099	20302802	0	-0.5519	-0.0862	0.0226	0.1053	-0.0931	-1.6678	0.5755	-0.1563
Czech Republic	CZE	20300099	20300196	0	-0.7565	1.127	0.4173	-0.0722	0.2652	0.71	-0.3763	0.1959
Czech Republic	CZE	20300099	20302720	0	-1.0989	1.7671	1.9359	0.7603	1.4657	-1.6678	2.4277	-0.568
Czech Republic	CZE	20300099	20303151	0	0.7355	-0.0862	0.0226	3.6039	4.8357	3.6292	0.5755	-0.1334
Czech Republic	CZE	20300099	20303696	0	-1.088	-0.7221	0.3416	1.2836	1.9673	1.1737	0.5755	0.7864
Czech Republic	CZE	20300099	20303786	0	-0.463	0.1915	1.2341	0.7501	0.3624	0.919	0.9579	0.4994
Czech Republic	CZE	20300099	20305283	0	-0.8392	-0.4093	0.0226	-1.4319	0.2746	-0.1463	0.9911	0.6905
Czech Republic	CZE	20300099	20301282	0	0.2343	-1.3452	-0.7249	0.1053	-0.1331	0.4394	-0.3733	-0.7507
Czech Republic	CZE	20300099	20304755	0	-0.8497	-0.2662	0.0226	0.4594	0.1995	0.2972	0.5755	-0.5912
Czech Republic	CZE	20300099	20300393	0	-1.2673	1.3403	-0.9607	-1.0663	0.3613	-0.7698	2.4277	0.6314
Czech Republic	CZE	20300099	20300009	0	-0.4286	-0.4314	0.0226	-0.6866	-0.4858	-0.2785	0.3482	-0.4607
Czech Republic	CZE	20300099	20306403	0	-0.8626	-0.4314	0.7162	0.7551	0.1879	1.1405	0.075	-0.5093
Czech Republic	CZE	20300100	20302694	1	-0.5465	-1.4174	-1.6877	-0.8338	-0.032	0.4166	-2.1355	-1.1856
Czech Republic	CZE	20300100	20306051	1	0.382	-0.5994	-1.1676	-0.0057	-0.0245	-0.9292	-0.5832	-0.6959
Czech Republic	CZE	20300100	20306915	0	-0.9463	0.1433	0.586	-2.6893	0.2127	0.2482	1.1171	-0.6431
Czech Republic	CZE	20300100	20302502	0	0.0124	-0.7589	-0.0154	-0.4698	-1.36	-1.5506	0.5909	-0.1566
Czech Republic	CZE	20300101	20307229	0	-0.7944	-0.2662	0.4173	0.1537	0.1265	0.0915	0.2287	-0.4607
Czech Republic	CZE	20300101	20306814	1	0.5312	-0.983	0.0226	0.0719	0.3346	-0.2181	-0.6852	-0.4607
Czech Republic	CZE	20300101	20302259	1	-0.3012	-0.4314	0.0226	-1.3089	-0.7775	-0.8849	-0.6852	-0.4377
Czech Republic	CZE	20300101	20302295	1	0.013	-2.9627	-2.664	-2.6893	-0.8187	0.2211	-2.1355	2.0955
Czech Republic	CZE	20300101	20300821	1	-1.2077	0.6636	1.9359	-0.6123	0.2473	-1.6454	-0.6852	0.6314
Czech Republic	CZE	20300101	20305520	1	-1.7707	-0.9464	-0.6843	-0.0836	-0.3494	-0.2801	-1.266	-0.8443
Czech Republic	CZE	20300101	20306603	1	-0.1703	0.1997	1.1381	-1.2044	-0.2029	-0.4795	0.0256	-0.4607
Czech Republic	CZE	20300101	20303613	1	-0.8971	-0.4203	-1.4928	0.7599	0.3494	0.996	-0.3733	-0.7108
Czech Republic	CZE	20300101	20307979	1	0.7982	2.6682	0.4355	0.3799	1.2023	-1.6678	1.6427	1.515
Czech Republic	CZE	20300101	20300443	1	-0.7645	-0.2662	0.0226	-1.1533	-0.0968	-0.1089	-0.176	-0.4607
Czech Republic	CZE	20300101	20300048	1	0.1846	-1.6181	0.0226	-0.2059	-1.0468	0.3214	0.5755	0.1216
Czech Republic	CZE	20300101	20301330	0	0.4207	-0.4314	0.0226	-0.1766	0.6233	-0.3243	0.5755	-0.2503
Czech Republic	CZE	20300101	20306949	0	-0.628	-2.9627	1.9359			1.597	2.4277	2.0955
Czech Republic	CZE	20300101	20301826	0	0.4255	-1.2749	-0.227	0.3576	-0.7122	1.5721	0.5755	-1.0071
Czech Republic	CZE	20300101	20302368	0	-0.9763	0.2086	-0.335	0.6144	0.0879	0.2106	-0.1727	-0.4607
Czech Republic	CZE	20300101	20300643	0	-0.9584	-0.7666	-0.6241	0.5956	-0.495	0.9453	0.0553	-1.0788
Czech Republic	CZE	20300101	20303197	0	-1.1982	-1.0688	0.0226	-0.773	0.1296	-1.6678	-0.5832	-0.8443
Czech Republic	CZE	20300101	20303204	0	-0.7369	-0.4314	0.0226	-0.3987	-0.0171	0.6269	-0.1727	-0.1563
Czech Republic	CZE	20300101	20301563	0	-0.1147	-0.2479	0.4173	-0.0895	0.0278	-0.5569	-0.2165	0.1216
Czech Republic	CZE	20300101	20305140	0	0.0867	0.67	0.0226	0.5057	1.5354	0.9164	0.7741	0.4725
Czech Republic	CZE	20300102	20307389	1	-0.3281	-0.3698	-0.8497	1.226	0.5532	0.7615	1.1987	-1.1866
Czech Republic	CZE	20300102	20303030	1	-1.0325	-0.8977	-0.8627	0.0053	-0.662	-1.6678	-0.6852	-0.1314
Czech Republic	CZE	20300102	20300402	1	-1.1355	-0.2479	0.4173	-0.1893	0.2067	0.1735	-0.5832	-0.419
Czech Republic	CZE	20300102	20301415	0	-0.0532	0.1943	5.00E-04	0.6676	0.3786	0.5228	0.9863	-0.6544
Czech Republic	CZE	20300102	20304120	0	-0.6469	0.7211	0.586	-0.134	1.2091	0.2478	0.8038	0.2203
Czech Republic	CZE	20300103	20306150	0	-0.1858	-0.6037	0.6407	-0.3225	-0.3413	-0.1211	-0.1706	-1.1242
Czech Republic	CZE	20300103	20305936	0	-3.1556	-2.9627	-0.9418	0.2455	-0.218	0.4855	-0.9139	-0.1929
Czech Republic	CZE	20300103	20307395	1	-1.5928	0.0772	1.1657	0.0212	-0.1112	0.3958	0.9677	0.4112
Czech Republic	CZE	20300103	20307336	1	-1.676	0.4703	-1.2751	-0.974	-0.5559	-0.9484	-1.0906	-1.5298
Czech Republic	CZE	20300103	20306143	1	-0.968	-0.4174	-0.227	-0.5571	-0.1531	-1.6678	-0.2004	0.1216
Czech Republic	CZE	20300103	20305086	1	0.0196
Czech Republic	CZE	20300103	20303353	1	0.1969	-0.0862	0.0226	-0.0795	-0.1191	0.1553	0.5755	-0.1563
Czech Republic	CZE	20300103	20303095	0	-1.39	-1.6546	-0.8172	0.4102	-0.1011	0.7182	-0.2519	-0.4205
Czech Republic	CZE	20300104	20306575	0	-1.2775	0.3803	0.9268	-0.2335	0.6017	0.0765	1.4793	1.515
Czech Republic	CZE	20300104	20307924	1	-2.0547
Czech Republic	CZE	20300104	20303689	1	-0.712	-0.2842	-1.418	-0.0224	1.8184	-1.6678	-0.0651	-1.7277
Czech Republic	CZE	20300104	20304761	1	0.1541	-0.4203	0.0226	-0.4692	0.3265	-1.6678	-0.6852	-0.4607
Czech Republic	CZE	20300104	20305136	1	-0.6722	0.468	0.0226	-0.7749	-0.0416	0.0736	-0.6852	-0.2709
Czech Republic	CZE	20300104	20306078	1	-0.7652	-0.7221	0.0226	0.0216	-0.0656	0.3465	-0.3733	-0.4607
Czech Republic	CZE	20300104	20300829	1	-1.2148	0.1221	-0.691	-0.5338	0.3457	0.1981	-0.6852	-0.8443
Czech Republic	CZE	20300104	20304678	1	-0.0766
Czech Republic	CZE	20300104	20305308	1	-0.818	-0.0862	0.0226	1.1442	-0.2159	0.6512	-0.0823	-0.7496
Czech Republic	CZE	20300104	20307215	1	-0.6753	-0.0862	0.0226	-1.0129	-0.3289	0.2122	-2.1355	-0.2503
Czech Republic	CZE	20300104	20305394	0	-1.002	0.8762	-0.6789	0.7113	-0.0122	0.4082	0.8038	-0.1207
Czech Republic	CZE	20300104	20301042	0	-0.3759	-0.7221	-0.4806	-0.4244	0.8002	-0.0812	0.7264	-0.611
Czech Republic	CZE	20300104	20300273	0	0.0042	0.3875	0.0226	0.7113	0.0827	1.001	0.5858	0.4777
Czech Republic	CZE	20300104	20300230	0	1.373	1.7162	1.4967	-0.2235	0.3143	1.0269	1.802	1.515
Czech Republic	CZE	20300104	20307352	0	-0.3669	-0.0862	-0.8627	0.7201	1.2432	0.4394	0.5755	-1.1252
Czech Republic	CZE	20300104	20304528	0	0.1903	2.6352	1.9359	1.3353	2.275	0.9978	1.2498	1.515
Czech Republic	CZE	20300104	20301577	0	-0.6815	0.2032	1.4967	-0.3151	0.3531	0.6906	0.475	0.9883
Czech Republic	CZE	20300104	20305852	0	-1.9978	1.031	0.9192	-0.1257	1.3837	0.9611	1.1417	1.1232
Czech Republic	CZE	20300104	20301312	0	-0.8795	-0.2479	-0.5836	0.701	-0.0289	0.9411	-0.3763	-0.4607
Czech Republic	CZE	20300104	20300332	0	-0.3774	-0.0994	0.0226	-0.4069	0.3602	0.4264	-0.3733	-0.3297
Czech Republic	CZE	20300104	20305190	0	-1.1486	2.6352	1.9359	3.6039	4.8357	1.895	2.4277	2.0955
Czech Republic	CZE	20300106	20302794	1	-0.2528	0.2086	-0.7638	-0.4646	-0.5795	-0.071	-0.6852	-0.4607
Czech Republic	CZE	20300106	20301044	1	-1.0287	-0.6019	-1.0678	-0.9873	0.3056	-0.8768	-2.1355	-0.4914
Czech Republic	CZE	20300106	20303666	1	0.5447	-1.7717	-2.2485	-1.6205	-3.7095	-1.6678	-2.1355	-2.5027
Czech Republic	CZE	20300106	20301191	1	-1.4373	0.4718	0.0226	0.5237	0.4018	0.1553	-0.2821	0.1216
Czech Republic	CZE	20300106	20307578	1	-0.3346	-0.5743	-1.1926	-1.0959	-1.0881	-0.0642	-0.6852	-0.4607
Czech Republic	CZE	20300106	20306801	0	-1.1714	-0.2806	-1.4928	-0.8353	-0.071	-0.1072	0.0444	-1.4991
Czech Republic	CZE	20300106	20302724	0	-0.3311	1.7162	1.9359	-0.6792	0.4527	0.3242	0.5755	-0.3856
Czech Republic	CZE	20300106	20302288	0	-0.9864	-0.0862	-2.664	-1.3089	0.1215	0.3463	-0.6852	-2.5027
Czech Republic	CZE	20300106	20304321	0	-1.2232	1.7162	1.9359	-0.8118	0.4426	0.0136	0.8038	0.5553
Czech Republic	CZE	20300106	20304191	0	-1.3727	-0.0692	-0.7638	-0.468	-0.2752	0.0541	-0.3912	-0.5912
Czech Republic	CZE	20300106	20306084	0	-1.0989	0.9275	0.0226	-0.1774	0.7771	0.7178	0.5755	0.1216
Czech Republic	CZE	20300106	20300780	0	-0.7497	0.5128	0.0226	0.2117	0.7333	0.6553	0.5755	0.1216
Czech Republic	CZE	20300106	20306539	0	-0.8196	0.0634	0.0226		0.1751	0.4957	0.075	0.1216
Czech Republic	CZE	20300106	20307156	0	-0.4711	-0.6593	0.8877	0.3397	0.8779	0.7832	0.3473	0.0876
Czech Republic	CZE	20300107	20305505	1	-0.3685	0.1236	-0.8892	-0.4299	0.0168	0.1609	-0.6599	-0.5305
Czech Republic	CZE	20300107	20300258	1	-0.392	0.64	0.4173	0.0909	0.0545	0.1877	0.1747	0.2546
Czech Republic	CZE	20300107	20307852	1	-0.4741	0.3326	0.4173	-0.1324	-0.326	0.1849	-0.3237	0.1216
Czech Republic	CZE	20300107	20300689	1	-0.7335	-0.7221	-0.8627	-0.1435	-0.6714	0.2892	0.5755	-0.4607
Czech Republic	CZE	20300107	20303594	0	0.8236	-0.0862	0.0226	0.961	0.1276	0.472	0.5755	-0.4607
Czech Republic	CZE	20300107	20302710	0	-0.4519	0.2633	0.917	-1.6821	-0.4297	-0.424	-2.1355	0.7095
Czech Republic	CZE	20300107	20307478	0	-0.9528	-0.0862	0.0226	2.4189	1.1618	0.6591	2.4277	0.346
Czech Republic	CZE	20300107	20302714	0	-0.3598	-0.1806	-0.9607	-0.3091	-0.1567	0.1232	0.0256	-1.3989
Czech Republic	CZE	20300108	20304458	1	-1.3366	-1.6546	-1.682	0.2105	-0.5354	0.911	-1.0677	-1.6922
Czech Republic	CZE	20300108	20306285	1	-0.2504	-0.0862	0.0226	0.1053	-0.9291	0.4394	0.5755	0.1216
Czech Republic	CZE	20300108	20306884	0	-0.9032	-1.0197	-0.7902	0.5567	0.5443	0.7341	-0.0823	-0.7108
Czech Republic	CZE	20300108	20305258	0	-0.2489	-2.9627	-2.664	-2.6893	-1.2423	-1.6678	-2.1355	-2.5027
Czech Republic	CZE	20300108	20307631	0	-0.8212
Czech Republic	CZE	20300108	20300376	0	-1.0977				-2.5594
Czech Republic	CZE	20300108	20302884	1	-1.3732
Czech Republic	CZE	20300108	20306298	1	-0.8728	-0.0068	1.9359	-0.8559	-1.2838	2.4205	0.5755	0.7611
Czech Republic	CZE	20300108	20300783	1	-1.7381	-1.0711	0.7467	0.3672	0.1033	1.0966	0.1575	-0.6544
Czech Republic	CZE	20300108	20304708	1	-1.6368	-0.0071	-0.0094	-1.0204	-2.1406	2.3008	-2.1355	0.1216
Czech Republic	CZE	20300108	20307296	0	-0.9227	0.9637	1.2867	0.3825	0.9025	0.7649		2.0955
Czech Republic	CZE	20300108	20302953	0	-0.9126	1.4003	1.9359	0.486	1.372	0.7649		2.0955
Czech Republic	CZE	20300108	20307682	0	-0.4434	-0.817	-1.015	0.4092	-0.5385	0.8429	-0.5978	-1.275
Czech Republic	CZE	20300109	20303660	1	-0.6793	-0.2479	0.0226	0.6273	1.9262	1.0781	-0.2907	-0.2503
Czech Republic	CZE	20300109	20304265	1	-1.3585	-0.0862	-0.7638	0.0042	0.0271	0.4323	-0.2852	-0.7685
Czech Republic	CZE	20300109	20305448	1	-1.2187	-0.0862	0.0226	-0.1623	-0.0253	0.0697	-0.6852	-0.4607
Czech Republic	CZE	20300109	20307791	1	-0.0111	-0.2741	0.0226	0.1347	-0.0306	0.3894	-0.4771	-0.1865
Czech Republic	CZE	20300109	20307579	1	-0.1022	-0.2662	-0.0154	0.7113	0.0704	0.8521	0.1701	0.1216
Czech Republic	CZE	20300109	20304069	1	-1.0532	-0.4203	-0.6863	0.0178	0.4183	0.2267	-2.1355	-1.3017
Czech Republic	CZE	20300109	20301805	1	-1.6444	0.6636	0.3461	0.3621	0.5301	0.7134	0.1701	-1.0923
Czech Republic	CZE	20300109	20301833	1	-0.033	-0.0862	-0.227	-0.4726	0.1201	0.1298	-0.1727	-0.7108
Czech Republic	CZE	20300109	20300170	1	-1.2242	-1.4324	-0.3488	-0.1376	-0.7203	0.5126	-0.2004	-1.0537
Czech Republic	CZE	20300109	20303569	1	0.0498	-0.2479	0.0226	0.7113	-0.2062	-1.6678	0.5755	0.1216
Czech Republic	CZE	20300109	20305778	1	-1.2028	2.8192			1.4392		-0.4948
Czech Republic	CZE	20300109	20305502	1	-0.8992	-0.103	-0.691	-0.0211	-0.5389	0.7278	0.0559	-0.6195
Czech Republic	CZE	20300109	20300377	1	-0.6645	-0.4702	-1.0611	-0.1183	-0.3658	0.3666	-0.6852	-0.959
Czech Republic	CZE	20300109	20307029	0	0.6344				0.7354	2.9957
Czech Republic	CZE	20300109	20302542	0	-1.045	-0.0862				1.5721
Czech Republic	CZE	20300109	20302843	0	-0.0939	-0.0862	-0.7638	0.8092	-0.2645	0.6188	0.3482	-0.5251
Czech Republic	CZE	20300109	20307531	0	0.2828	0.666	-0.4728	-0.2873	0.2424	-0.0129	-0.0857	0.1216
Czech Republic	CZE	20300109	20300416	0	-1.3429	0.3239	0.0226	-0.5731	-0.3614	-0.071	-0.4948	-0.1865
Czech Republic	CZE	20300109	20302354	0	-2.0637	-0.0862	-0.7902	0.2577	-0.1753	0.3459	-0.5001	-1.3017
Czech Republic	CZE	20300109	20304882	0	-0.2675	-0.7199	-0.227	0.5921	0.8049	0.7224	1.6922	2.0955
Czech Republic	CZE	20300109	20307771	0	-0.3267	-0.4314	0.0226	0.1881	0.4617	0.9568	0.5755	-0.1563
Czech Republic	CZE	20300109	20300394	0	-0.8416	-0.4314	1.4967	-0.4775	-0.2916	0.0541	-0.1026	-0.0024
Czech Republic	CZE	20300110	20307774	1	0.5116	-0.7836	-0.335	-0.2089	-1.2757	-0.0766	-1.1908	-1.2688
Czech Republic	CZE	20300110	20302578	1	-0.4894	0.3266	-1.3074	0.5334	0.4054	0.8487	-1.5042	-0.9101
Czech Republic	CZE	20300110	20304140	1	0.1272	0.0402	-0.9285	-2.6893	-0.5566	-0.0625	-2.1355	-0.8443
Czech Republic	CZE	20300110	20300018	1	-0.6568	2.6352	1.1657	1.2836	0.6405	1.3555	0.5755	0.1216
Czech Republic	CZE	20300110	20301680	1	0.7291	-0.5743	-0.9607	0.7113	-0.2122	1.0062	-0.6852	-0.7108
Czech Republic	CZE	20300110	20300940	1	1.2339	-0.0862	-0.4806	0.4622	0.6486	0.8115	-0.414	-0.2503
Czech Republic	CZE	20300110	20306251	1	0.1059	-0.4343	-0.3802	0.4754	0.1845	0.2904	-0.5832	-0.9101
Czech Republic	CZE	20300110	20305554	1	-0.677	-0.269	0.0226	-0.2362	0.3183	0.8695	-0.6852	-0.7674
Czech Republic	CZE	20300110	20303988	0	1.3585	-0.5994	0.0226	0.4932	0.4054	0.4614	0.5755	0.1216
Czech Republic	CZE	20300110	20303878	0	-0.8405	2.6352	1.9359	0.4128	0.9567	0.2285	2.4277	1.515
Czech Republic	CZE	20300110	20302530	0	0.4166	-0.0862	-0.6843	1	0.8511	3.6292	0.4251	0.8282
[truncated: 4,895 more rows]
