# Supplementary material for: Antecedents of adolescent students’ ICT self-efficacy: The ICT dataset
Source: Data Brief. 2020 Oct 22;33:106437. doi: 10.1016/j.dib.2020.106437 (PMC7644865; doi:10.1016/j.dib.2020.106437)
Supplement: Supplementary file 1 [file mmc1.zip › Denmark.csv]

CNTRYID	CNT	CNTSCHID	CNTSTUID	ST004D01T	ESCS	INTICT	COMPICT	HOMESCH	ENTUSE	USESCH	SOIAICT	AUTICT
Denmark	DNK	20800001	20808747	1
Denmark	DNK	20800001	20802897	1	1.7806	0.3961	1.1657	0.9623	0.4946	0.9826	0.8047	0.4504
Denmark	DNK	20800001	20800813	1	1.2216	1.1352	1.0433	0.4721	0.2259	0.7574	-0.8516	0.557
Denmark	DNK	20800001	20803967	1	1.5359	2.6352	1.9359	0.1536	-0.1162	0.9235	0.3482	-0.4607
Denmark	DNK	20800001	20801388	1	0.5751	0.6606	-1.0595	-0.3451	-0.5815	0.3328	-1.0753	0.1216
Denmark	DNK	20800001	20801026	1	1.451	0.9454	1.1381	0.4918	0.1307	0.3182	0.3482	1.515
Denmark	DNK	20800001	20808183	1	1.1742	0.802	-0.9947	0.4884	-2.8697	0.5262	-2.1355	-0.4095
Denmark	DNK	20800001	20806044	1
Denmark	DNK	20800001	20802938	1	1.3057	-0.59	-0.3802	-0.04	-0.3365	0.4794	-1.0571	-1.0788
Denmark	DNK	20800001	20807327	1	1.137	-0.1239	0.0226	1.2836	0.716	1.0594	0.5755	0.1216
Denmark	DNK	20800001	20806249	1	1.6376	-0.7353	-0.7902	0.582	-0.7668	0.9255	-0.411	-0.222
Denmark	DNK	20800001	20808592	1	1.1492	1.1576	0.0226	2.3421	0.6123	1.2568	0.2933	0.1216
Denmark	DNK	20800001	20804135	1	1.6168	0.802	0.9192	0.6497	-0.159	0.9321	-0.0517	1.515
Denmark	DNK	20800001	20804577	1	0.4938	0.5068	0.0226	0.1444	0.5433	0.8429	0.5755	0.1216
Denmark	DNK	20800001	20800583	0	0.2675
Denmark	DNK	20800001	20808209	0	1.6376				-0.1906
Denmark	DNK	20800001	20805351	0	1.634
Denmark	DNK	20800001	20804178	0	1.306	0.4012	0.5833	0.5653	0.5443	0.9994	0.5826	-0.1563
Denmark	DNK	20800001	20805364	0	1.4953	-1.3452	1.9359	0.2312	-0.9291	3.6292	0.5755	2.0955
Denmark	DNK	20800001	20806409	0	1.5488	-0.5743	0.4173	0.3516	0.3898	0.7894	-0.3912	0.1216
Denmark	DNK	20800001	20806525	0	1.358	-1.0201	0.0226	-0.0741	-0.9334	-0.0558	-2.1355	-0.2726
Denmark	DNK	20800001	20803965	0	0.682	-0.0862	1.9359	2.3312	0.9808	1.2726	2.4277	1.7439
Denmark	DNK	20800001	20805449	0	1.6392	1.3889	1.9359	0.1486	1.31	0.4478	1.4793	2.0955
Denmark	DNK	20800002	20801798	1
Denmark	DNK	20800002	20800299	0	-0.0177			-2.6893	-0.338	-1.6678
Denmark	DNK	20800002	20808222	0	0.4149	0.3266	0.4173	0.0838	0.3188	0.6493	-0.4771	0.557
Denmark	DNK	20800002	20804278	1	1.4632	-0.4488	-1.6877	0.1593	-0.7693	0.2972	-2.1355	-0.942
Denmark	DNK	20800002	20808284	1	0.5194	1.1306	0.586	0.7801	1.1497	0.7282	-1.5596	0.3236
Denmark	DNK	20800002	20806901	1	-0.7877	0.3875	0.0226	0.2875	0.3008	0.4496	-0.6852	0.2224
Denmark	DNK	20800002	20806118	1	1.1805	-0.0862	-0.4806	0.4646	-0.0679	0.6712	-0.8483	-0.4607
Denmark	DNK	20800002	20803533	1	0.453	-1.1738	1.9359	0.5841	0.5439	0.9438	0.6804	0.2546
Denmark	DNK	20800002	20801995	1	-0.7956	0.9349	-0.732	0.334	-0.182	0.187	-0.9906	-0.3902
Denmark	DNK	20800002	20804083	1	0.7268	0.468				0.5656	0.1701	-0.4607
Denmark	DNK	20800002	20806038	1	1.1336	-0.5743	-0.3802	0.9362	-0.0832	0.3689	0.0221	0.1216
Denmark	DNK	20800002	20807359	0	0.1032
Denmark	DNK	20800002	20801373	0	1.1553	0.3952	1.2867	0.5385	-0.2984	1.1812	-0.4398	-0.0867
Denmark	DNK	20800002	20808830	0	1.2906	1.127	0.586	0.2655	-0.3667	0.6034	0.8038	0.8375
Denmark	DNK	20800002	20808642	0	0.1574	0.3289	0.0226	-0.0117	0.0084	0.8078	0.5755	0.1216
Denmark	DNK	20800002	20806416	0	0.4768	-0.4221	-0.532	0.7612	-0.0415	1.243	0.1693	-1.2535
Denmark	DNK	20800002	20802538	0	-0.541	0.1705	1.4967	0.328	0.2559	0.8726	0.5797	2.0955
Denmark	DNK	20800002	20801763	0	1.3815	-0.1692	0.4173	-0.163	-0.1559	0.4606	0.5755	0.1216
Denmark	DNK	20800002	20809318	1	-0.1232	-0.5133	0.2942	-0.3374	-0.6883	0.1592	-0.0987	-0.4607
Denmark	DNK	20800002	20809238	0	-0.4208	-0.9861	-0.4574				0.2785	-0.3917
Denmark	DNK	20800002	20801631	0	-1.2452	-1.5733	-0.5034	-1.1025	-3.7095	-0.7368	-0.3237	-0.614
Denmark	DNK	20800002	20805040	0	-0.6252	0.9275	0.9192	-0.1914	0.5078	0.6676	-0.3912	0.4777
Denmark	DNK	20800002	20803189	1	0.9723	0.2607	-1.0345	-0.0917	-0.2933	0.438	0.075	-0.717
Denmark	DNK	20800002	20800474	1	0.1436	1.3697	0.0226	0.9725	0.7066	1.1297	1.2568	0.4504
Denmark	DNK	20800002	20804931	1	-0.7564	-0.0201	-0.8946	0.4375	-0.6997	0.7478	0.0221	-0.1563
Denmark	DNK	20800002	20800069	1	0.7532	0.3317	0.6825	0.6608	0.2328	0.9056	-0.4771	2.0955
Denmark	DNK	20800002	20802298	1	0.1703	-0.0862	0.0226	1.2764	0.5593	1.0076	0.5755	0.1216
Denmark	DNK	20800002	20802736	1	-0.4873	-0.0862	-0.691	0.2274	-0.3663	0.9714	-0.3241	-0.7496
Denmark	DNK	20800002	20802700	1	0.0751	-1.3144	0.4445	0.5289	-0.0437	0.9881	-0.1793	-0.6843
Denmark	DNK	20800002	20808812	1	-0.1481	-0.4203	-0.227	0.2652	-1.1324	0.1714	-0.3206	-0.1563
Denmark	DNK	20800002	20806486	1	0.2212	-0.2662	-0.227	0.2496	0.1137	0.6195	-0.3876	0.1216
Denmark	DNK	20800002	20801211	0	0.9074
Denmark	DNK	20800002	20800058	0	1.1436	-0.3436	1.036	0.3612	0.0827	0.5207	0.0447	-0.1563
Denmark	DNK	20800003	20804606	1	-0.5932	1.7162	0.4173	-0.2113	-0.2515	0.7588	0.1479	-0.4593
Denmark	DNK	20800003	20807695	1	-1.0853	-0.0862	0.0226	0.3669	0.0282	0.8073	0.0221	-0.3856
Denmark	DNK	20800003	20807823	1	-1.972	0.5315	-0.1587	-1.7857	0.3786	0.4599	-0.2821	0.839
Denmark	DNK	20800003	20805837	1	-1.4762	-0.4093	-0.0499	0.1293	-0.4809	0.7958
Denmark	DNK	20800003	20806369	0	0.7907	0.4457	0.8271	1.2836	-3.4698	3.6292	2.4277	2.0955
Denmark	DNK	20800003	20807388	0	0.8759	-0.4314	-0.711	0.2719	-0.1034	1.0627	0.5755	0.1216
Denmark	DNK	20800003	20801125	0	1.1757	1.3697	1.9359	-0.2061	0.4964	0.1149	1.2223	2.0955
Denmark	DNK	20800003	20805641	1	-0.514	-0.4203	-0.227	0.3834	-0.3779	0.6662	-0.4948	-0.5305
Denmark	DNK	20800003	20805144	1	-0.4229	1.3889	1.2899	0.1708	-0.3939	0.6187	0.5837	0.4504
Denmark	DNK	20800003	20803149	1	1.6338
Denmark	DNK	20800003	20801940	1	0.8215	2.6352	1.9359	-0.638	-0.2732	0.4998	-0.8913	2.0955
Denmark	DNK	20800003	20802737	1	-1.2089	0.0747	0.0226		-0.4291	1.1166	0.5755	0.1216
Denmark	DNK	20800003	20804132	1	1.1044	0.3427	0.0226	0.4719	-0.228	0.5815	0.3482	-0.222
Denmark	DNK	20800003	20803329	1	-0.1948	0.468	0.8348	0.3209	-0.2371	0.2512	-0.4771	-0.5475
Denmark	DNK	20800003	20807345	1	-0.1648	1.3697	0.0226	0.6896	0.4754	0.8323	0.1693	-0.8119
Denmark	DNK	20800003	20802094	1	0.3334	0.2554	-0.5759	0.1056	0.8347	0.0281	-0.6852	-0.2503
Denmark	DNK	20800003	20802009	1	1.3402	-0.59	-0.9607	0.1667	-0.6224	0.4575	-0.0823	-0.7496
Denmark	DNK	20800003	20807938	1	1.1965	0.2032	-0.4728	0.7759	0.4159	0.895	-0.4771	-0.4607
Denmark	DNK	20800003	20807391	1	0.3523	-2.9627	-0.3827	-2.6893	-1.0542	-0.7368	-2.1355	-0.6544
Denmark	DNK	20800003	20808739	0	-0.1636	0.5228	-0.2614	0.5091	0.1753	1.2399	0.8098	0.557
Denmark	DNK	20800003	20802205	0	-0.5697	-0.103	1.9359	-0.2837	0.2796	0.3426	-0.2857	1.2841
Denmark	DNK	20800003	20800515	0	0.8084	0.5128	0.0226	0.5082	-0.247	1.1648	0.3482	0.1216
Denmark	DNK	20800003	20809416	0	1.2265	0.9349	0.8038	0.4758	-0.0161	1.1824	1.2262	0.2525
Denmark	DNK	20800004	20806411	1	1.427	0.4571	0.0226	0.5743	-0.1399	0.8648	-0.3876	-0.7496
Denmark	DNK	20800004	20807487	1	1.3536	-0.8398	-0.4396	0.337	0.1117	0.2494	-1.5848	-0.6762
Denmark	DNK	20800004	20803547	1	1.3492	0.8046	0.7162	0.1302	0.5386	0.3029	-0.3876	-0.2201
Denmark	DNK	20800004	20806653	0	1.7998	0.0502	-0.227	0.1062	-0.2501	0.1846	-0.309	2.0955
Denmark	DNK	20800004	20809179	0	1.1443	-0.0862	0.0226	0.6739	0.9476	0.3717	0.075	0.1216
Denmark	DNK	20800004	20803825	0	0.9921	-1.7372	-0.4806	0.9441	-0.0797	0.9655	-1.4727	-0.1563
Denmark	DNK	20800004	20800339	1	0.2633	-0.4314	-0.9899	0.2759	0.097	0.6104	0.5755	-0.4377
Denmark	DNK	20800004	20806417	1	0.3467	0.1379		0.6479	0.5418	0.6308	1.2691	0.1216
Denmark	DNK	20800004	20807547	1	1.1842	0.9454	0.7162	0.7322	-0.0082	1.008	1.1217	0.4994
Denmark	DNK	20800004	20804249	1	0.2539	-0.8802	0.6496	0.2789	-0.7087	0.1936	-0.4771	-0.4607
Denmark	DNK	20800004	20800799	1	1.4579	-0.2509	-0.3802	0.0897	-0.6706	0.2258	-0.1972	-0.5251
Denmark	DNK	20800004	20801568	1	1.1883	-0.2662	0.9726	0.7402	0.157	0.9848	-0.6852	0.1216
Denmark	DNK	20800004	20806500	1	1.1976	0.792	0.0226	0.3232	0.389	0.1089	-0.6852	-0.1865
Denmark	DNK	20800004	20804534	1	1.1759	2.6352	1.0433	1.0215	2.275	1.7015	-0.2673	2.0955
Denmark	DNK	20800004	20800046	0	0.7145	-1.4528	-0.711	-0.9856	-1.3015	-0.421	-1.0753	-1.236
Denmark	DNK	20800004	20806913	1	1.4774	0.468		0.5884	0.7236	0.8975
Denmark	DNK	20800004	20800999	1	0.8525	-0.0862	0.4173	0.5374	0.381	1.1849	0.1693	0.1216
Denmark	DNK	20800004	20800826	0	1.2697	-0.6616	-0.9607	0.222	-0.3336	0.5215	-0.6852	-0.222
Denmark	DNK	20800004	20803461	0	0.2539	-0.4136	0.0226	0.7113	0.7208	0.4394	0.5755	0.1216
Denmark	DNK	20800005	20803467	0	1.1095	2.6352	1.9359	-2.1206	0.8687		2.4277	2.0955
Denmark	DNK	20800005	20809302	0
Denmark	DNK	20800005	20802333	1	-0.2449	-0.2662	0.0226	0.3476	0.0781		-1.0722	0.1216
Denmark	DNK	20800005	20804379	1	-1.4578	0.149	-1.0611	-0.2825	-1.2615		-0.6852	-0.8686
Denmark	DNK	20800005	20805712	1	-1.1125	0.1997	0.4173	0.9324	0.551	1.2506	0.5755	0.1216
Denmark	DNK	20800005	20800259	1	0.3605	-0.7199			-0.1953	1.2945		-0.4377
Denmark	DNK	20800005	20808393	0	1.3361	0.3464	0.8749	0.6813	0.5915	1.3149	0.8038	0.1216
Denmark	DNK	20800005	20804339	0	-1.0571	-0.8357	0.0226	0.792	-0.0713	1.3692	0.075	-0.7108
Denmark	DNK	20800005	20807069	0	1.1205	-0.8452	0.0226	0.1422	-0.6326	0.5969	-0.0857	-0.222
Denmark	DNK	20800005	20803816	0	1.0184	-0.2662	0.0226	0.7113	0.1234
Denmark	DNK	20800005	20808452	0
Denmark	DNK	20800005	20807367	0	-0.7866	0.3289	1.4276	1.0676	1.0088	1.4161	1.802	2.0955
Denmark	DNK	20800005	20805458	0	-0.8918						-0.9415
Denmark	DNK	20800006	20808857	1	0.357	0.1973	-0.4728	-0.102	0.1091	0.3499	-0.5974	-0.1563
Denmark	DNK	20800006	20807014	1	1.4595	-0.59	-0.7638	0.0197	-0.6254	0.1917	-0.4771	-0.5251
Denmark	DNK	20800006	20803224	1	0.1508	0.7789	1.2867	0.369	1.3273	0.9622	1.0267	1.0383
Denmark	DNK	20800006	20800016	0	1.376	-0.4314	0.0226	0.0504	-0.3756	0.5408	0.5755	-0.1563
Denmark	DNK	20800006	20808070	0	0.5233	-0.891	-0.7902	-0.0198	-0.3068	0.4177	-0.5832	-0.7496
Denmark	DNK	20800006	20806264	0	-0.2145	-0.0862	0.0226		-0.3813	0.8384	0.3482	-0.1563
Denmark	DNK	20800006	20802484	0	1.0834	-0.6169	-0.227	-0.3832	-0.3648	-0.001	-0.2852	-0.1563
Denmark	DNK	20800006	20809279	0	0.565	1.7671	0.0226	0.7232	0.5329	1.3692	0.5755	0.1216
Denmark	DNK	20800006	20804660	1	1.3036	-0.256	-0.7902	-0.0947	-0.1104	0.5332	-0.6852	-0.7496
Denmark	DNK	20800006	20808104	1	1.2596	-0.2479	-0.227	0.3117	-0.4774	0.8811	-0.7226	-0.6959
Denmark	DNK	20800006	20801514	1	1.3964	-0.9249	-1.6468	0.4078	-0.3648	0.8604	-0.9533	-1.9916
Denmark	DNK	20800006	20809578	1	0.3799	0.1828	-0.3802	-0.1287	-0.2544	0.1466	-0.4948	-0.959
Denmark	DNK	20800006	20800978	1	1.0868	0.9275	0.6847	0.4303	0.1616	0.682	-0.9729	-0.8443
Denmark	DNK	20800006	20809445	1	0.2543	-0.4203	-0.3048	0.1543	0.0817	0.8094	-0.2821	-0.7496
Denmark	DNK	20800006	20803804	1	1.1481	-0.0933	-0.6315	0.1533	-0.3784	0.4697	-0.0987	-0.5912
Denmark	DNK	20800006	20805840	1	1.2703	0.1828	-0.3048	0.0293	-0.0024	0.4705	-0.4771	-0.7496
Denmark	DNK	20800006	20802341	1	1.6477	0.0789	1.1657	0.0155	-0.1228	0.6645	-0.8516	-0.717
Denmark	DNK	20800006	20806521	1	1.5344	0.6492	1.9359	0.3161	-0.3672	0.5401	-0.6852	0.149
Denmark	DNK	20800006	20807564	1	1.6643	-0.5743		0.0032	-0.1403	0.8532
Denmark	DNK	20800006	20800984	0	1.064	0.5836	0.4173	-0.3113	-0.1338	0.3721	1.1171	0.9097
Denmark	DNK	20800006	20802106	0	1.7984	-0.2479	-0.3802	0.3042	0.2256	0.8117	0.5755	-0.1563
Denmark	DNK	20800006	20801244	0	0.7482	-0.0862	0.0226	0.7699	0.8863	0.9369	2.4277	2.0955
Denmark	DNK	20800006	20802408	0	1.5242	-0.0862	0.0226	1.1247	0.5854	0.9756	0.5755	0.1216
Denmark	DNK	20800006	20801149	0	1.3898	0.9454	1.9359	0.7264	0.3835	0.9649	1.2607	1.1232
Denmark	DNK	20800006	20806186	0	1.7437	1.1132	1.4967	0.4527	1.0785	0.7696	0.0444	0.5823
Denmark	DNK	20800006	20802161	1	0.5633	0.5836	1.1381	-0.1406	0.4112	1.4084		1.5774
Denmark	DNK	20800006	20801509	0	-0.7429	-1.4635	-0.6387	0.797	0.0582	1.525	1.347	-0.5093
Denmark	DNK	20800007	20800267	1	-0.7038	-0.5994	-0.7638	-0.2968	-1.0514	0.6284	-0.7867	-2.5027
Denmark	DNK	20800007	20808335	0	1.8674	2.6352	1.4967	0.6396	0.7317	0.761	2.4277	2.0955
Denmark	DNK	20800007	20807748	0	0.7825	0.6492	-0.1587	0.4961	0.9647	1.2309	0.5755	-0.2503
Denmark	DNK	20800007	20800597	1	-0.0738	-0.7221	-0.1587	0.4656	-0.5833	-0.7054	-2.1355	-1.1733
Denmark	DNK	20800007	20805841	1	0.8176	0.2773	-2.664	0.3381	0.1914	0.5936		-0.945
Denmark	DNK	20800007	20809472	1	-1.1018	-0.891	-0.3802	-0.4244	-0.6318	0.1976	-0.6852	-0.1563
Denmark	DNK	20800007	20801219	1	1.1751	-0.1106	1.4967	0.3095	-0.5107	0.8358	0.1701	0.6314
Denmark	DNK	20800007	20806921	1	0.09	-0.2479	1.4967	0.9066	0.3405	1.1974	-0.4771	0.1216
Denmark	DNK	20800007	20805143	1	1.5622	0.5042	1.1657	0.5462	0.354	1.4796	0.5339	0.4504
Denmark	DNK	20800007	20806860	1	-0.1219	0.1371	-0.666	-0.1044	0.2601	0.5932	-2.1355	-0.8273
Denmark	DNK	20800007	20805854	1	1.1287	0.8006	1.9359	1.1586	0.5306	1.146	0.1701	0.5823
Denmark	DNK	20800007	20806610	1	-0.3104	0.3317	-0.4806	0.2218	-0.4628	1.0262	-0.6451	-0.4607
Denmark	DNK	20800007	20801138	1	1.5253	0.5999	1.0433	0.1004	0.4574	0.7986	0.075	0.4994
Denmark	DNK	20800007	20807811	0	-0.5059	0.9275	0.8038	0.4168	-0.4738	0.9495	0.0215	-0.1314
Denmark	DNK	20800007	20804725	0	0.0234	-0.0905	-0.5544	0.0669	-0.8411	0.286	-1.0839	-0.4607
Denmark	DNK	20800007	20807794	0	1.372	1.3403	1.9359	1.1773	0.2905	1.4524	2.4277	2.0955
Denmark	DNK	20800007	20803345	0	0.6166	-0.052	-0.3048	0.3614	-0.0567	0.8742	0.5826	0.0144
Denmark	DNK	20800007	20806136	0	0.5058	-0.847	-0.4806	0.4233	0.2592	0.6348	0.5755	0.4777
Denmark	DNK	20800007	20803305	0	0.6035	0.3427	0.0226	-0.0163	0.4593	-0.1005	0.3473	0.7435
Denmark	DNK	20800007	20800054	0	1.2586	0.1852	0.4173	0.2648	0.6433	0.7277	0.3473	0.1216
Denmark	DNK	20800007	20805687	0	1.8747	0.9349	1.9359	0.8548	1.1264	1.2483	1.5037	0.7627
Denmark	DNK	20800007	20803218	0	0.7751	1.3403	1.9359	3.6039	2.3772	0.8385	1.836	2.0955
Denmark	DNK	20800007	20804228	0	-0.0265	0.6608	-0.227	0.7113	0.5722	0.1157	0.5755	0.1216
Denmark	DNK	20800007	20804260	0	1.1416	0.0789	0.4173	0.46	0.3895	0.9727	-0.1026	-0.1314
Denmark	DNK	20800007	20804696	0	-0.3084	-0.2741	-0.4806	-0.0709	-0.1608	0.4177	0.075	0.1216
Denmark	DNK	20800007	20803813	1	0.3671	0.9349	0.0226	-0.1004	-0.1591	0.365	0.1648	0.2224
Denmark	DNK	20800007	20800461	0	-1.2475	-0.4203	-0.9607	-0.3548	-0.232	0.3177	-0.0551	-0.6912
Denmark	DNK	20800007	20808609	1	0.7105	0.2554	0.0226	0.049	-0.1587	0.2941	-0.3638	0.346
Denmark	DNK	20800008	20806031	0	1.3468	0.8046	1.4967	-0.8496	1.2209	0.433	0.5755	2.0955
Denmark	DNK	20800008	20806984	0	-0.5219	0.2141	0.3461	-0.1651	-1.6274	0.1839	-2.1355	-0.5305
Denmark	DNK	20800008	20803380	0	-1.0338	-1.0138	-0.6843	0.1175	-0.4705	0.5824	-0.1727	-0.5251
Denmark	DNK	20800008	20807808	0	-0.847	-0.0862	0.0226	0.3652	-0.9291	0.9126	0.5755	0.1216
Denmark	DNK	20800008	20800203	0	-0.6535	-0.5717	-1.0611	0.1449	-0.2994	-0.071	0.1693	-0.7496
Denmark	DNK	20800008	20804082	1	1.333	0.7989	0.4173	-0.294	-0.1026	0.459	-1.2835	-0.9288
Denmark	DNK	20800008	20806955	1	-1.3519	0.2905	1.9359	-2.6893	1.2237	0.6413	2.4277	2.0955
Denmark	DNK	20800008	20800469	0	-0.9994	1.7162	1.036	-0.4398	0.3884	0.4021	-0.4288	0.8136
Denmark	DNK	20800008	20805075	0	-0.9282	0.5251	0.4173	0.0126	1.9503	0.8819	0.1693	0.833
Denmark	DNK	20800008	20802505	1	0.149	-2.9627	-2.664	0.1362	1.1687	0.9941	-1.7719	-2.5027
Denmark	DNK	20800008	20806785	1	0.257	-0.2741	-1.2567	-0.5086	-0.7131	0.1052	-0.0553	-0.5251
Denmark	DNK	20800008	20806677	1	0.4215	-0.9363	1.4967	-1.1	-0.8466	0.339	-0.6852	0.1216
Denmark	DNK	20800008	20802752	0	0.0448	0.0502	0.0226	0.4271	0.2566	1.1037	1.2262	0.4994
Denmark	DNK	20800008	20803546	0	-0.3954	0.9166	0.586	-1.4373	0.2128	1.0092	1.0854	0.7864
Denmark	DNK	20800009	20804618	1	1.3201	-0.4166	1.0433	0.655	0.0309	0.723	-1.036	1.2147
Denmark	DNK	20800009	20803750	1	1.5568	-0.4093	0.0226	0.1098	-0.3465	0.4272	-0.6595	0.1216
Denmark	DNK	20800009	20802353	0	0.1446	0.3875	-0.0469	0.2984	0.3061	0.5012	-0.4027	-0.6353
Denmark	DNK	20800009	20809439	0	1.4304	1.3939	1.9359	0.7107	0.919	1.0427	-2.1355	0.9097
Denmark	DNK	20800009	20800653	0	0.4003	0.2746	-1.3384	1.0744	-0.8429	0.549	-1.1947	-1.3187
Denmark	DNK	20800009	20806662	1	-0.5845	-0.3285	0.0226	1.1627	0.8382	1.0788	-0.4948	-0.2503
Denmark	DNK	20800009	20800805	1	0.9936
Denmark	DNK	20800009	20806755	1	1.2002	0.9535	1.4967	1.7812	0.9975	0.2575	2.2846	2.0955
Denmark	DNK	20800009	20809015	1	0.4762	0.9535	1.9359	0.3447	0.334	0.2602	0.1701	2.0955
Denmark	DNK	20800009	20801832	1	1.3236	-0.0933	0.5347	0.3633	0.1433	0.9574	0.5755	-0.1563
Denmark	DNK	20800009	20804555	1	1.4081	0.3289	-0.7302	0.771	-0.9824	0.3017	0.3482	-0.2485
Denmark	DNK	20800009	20800642	1	1.7308	-0.7221	0.0226	0.4834	-0.5651	0.6241	-0.4918	0.1216
Denmark	DNK	20800009	20808852	1	-0.1243	1.7671	1.9359	0.2281	-0.3026	-0.1899	-0.8801	0.839
Denmark	DNK	20800009	20807834	1	0.7333	-0.5743	0.8348	0.461	-0.1762	0.5225	-0.454	0.839
Denmark	DNK	20800009	20808664	0	1.312	-0.2479	0.586	0.3297	0.7329	0.8788	0.1922	0.1216
Denmark	DNK	20800009	20804792	0	1.0497	0.9454	0.586	0.0554	0.8421	0.5541	1.1375	0.9339
Denmark	DNK	20800009	20802266	0	0.8136
Denmark	DNK	20800009	20802708	0	1.1633	0.0502	0.0226	0.2359	-0.0019	0.7878	-0.5832	2.0955
Denmark	DNK	20800009	20805416	0	1.8109	-0.4203	0.0226	0.158	0.5091	-0.0112	-0.6852	0.1216
Denmark	DNK	20800009	20802620	0	1.2133	-0.5717	0.0226	0.4785	-0.2538	0.7319	0.5755	0.1216
Denmark	DNK	20800009	20803726	0	1.4575
Denmark	DNK	20800009	20804655	0	1.1784	0.6492	1.3509	0.4032	0.0199	0.6779	0.2287	0.7627
Denmark	DNK	20800009	20805804	0	0.8523	-0.4314	0.9726	0.7113	0.4817	1.0172	0.5755	1.0275
Denmark	DNK	20800009	20802776	0	1.3718	1.1493	0.8116	1.0165	0.4408	2.4514	0.5755	0.1216
Denmark	DNK	20800009	20807393	0
Denmark	DNK	20800011	20805663	0	0.8302	0.8079	-0.6315	0.1405	0.916	0.4623	0.3473	1.2147
Denmark	DNK	20800011	20801836	0	0.4854	0.0714	0.1453	-0.7656	-0.5857	-0.0821	0.5755	-0.5912
Denmark	DNK	20800011	20806826	0	0.7806	-0.4314	0.0226	0.2434	-0.2079	1.0116	-0.3733	1.3566
Denmark	DNK	20800011	20806139	1	-1.0215	-0.0862	-0.1587	-0.4043	-0.5279	0.2326	-0.4801	-0.1314
Denmark	DNK	20800011	20802239	1	0.1607	-0.4025	0.0226	0.1609	-0.7465	0.7117	-0.8012	-0.5957
Denmark	DNK	20800011	20807275	1	-0.8408	1.7162	1.4967	0.936	0.4431	1.2222	-1.0753	1.515
Denmark	DNK	20800011	20805698	1	0.9677	-0.59	1.4967	0.3051	-0.7825	0.0124	-0.5945	0.9339
Denmark	DNK	20800011	20808022	0	-0.4885	0.4708	0.0226	0.9452	2.4518	1.4636	0.5755	-0.6774
Denmark	DNK	20800011	20804881	0	0.3888	0.3289	1.9359	0.3695	0.7078	1.3555	0.5755	2.0955
Denmark	DNK	20800011	20808450	0	0.3611	-0.0862	0.0226	0.1053	-0.0912	0.5105	0.5755	-0.2503
Denmark	DNK	20800011	20809016	0	1.2504	-0.0862	-0.3048	0.2415	0.0901	0.3565	0.1693	-0.5461
Denmark	DNK	20800011	20801288	0	0.1646	-0.4203	0.0226	0.2879	0.286	1.0408	0.075	-0.5251
Denmark	DNK	20800011	20800189	0	-0.4764	0.7156	0.4173	0.5293	0.9188	0.8206	0.1693	-0.5251
Denmark	DNK	20800012	20804817	1	0.7192	0.2921	-1.1274	-0.0442	-0.3138	0.4537	0.0221	-2.5027
Denmark	DNK	20800012	20809141	1
Denmark	DNK	20800012	20806991	0	-0.6696	0.7156	0.4173	0.5361	0.4767	0.9948	1.5037	0.4777
Denmark	DNK	20800012	20805226	0	0.5702	0.4012	-0.0499	0.3777	0.0263	0.8243	0.5755	0.1216
Denmark	DNK	20800012	20805680	0	1.3881	1.3697	1.9359	0.2112	0.6536	0.8849	2.4277	2.0955
Denmark	DNK	20800012	20808387	1	1.5858	-0.7221	0.0226	0.0102	-0.1159	0.4391	-0.0553	-0.5305
Denmark	DNK	20800012	20806018	1	1.5067	-0.4516	-0.6428	0.0269	-0.2397	-0.032	-1.5537	0.4385
Denmark	DNK	20800012	20806815	1	1.3943	-0.1789	-0.652	0.285	-0.3313	0.6006	-1.0753	-0.6269
Denmark	DNK	20800012	20807951	1	1.3089	-0.2662	-0.691	0.2062	-0.3289	0.7958	-0.8657	-0.1563
Denmark	DNK	20800012	20804607	1	1.5893	1.1132	1.9359	0.5883	0.0666	0.5637	0.9685	1.0448
Denmark	DNK	20800012	20807722	1	1.0366	1.7671	1.4967	0.3835	0.3717	0.6787	-0.3876	2.0955
Denmark	DNK	20800012	20806162	1	0.6074	-0.4314	0.0226	-0.8332	-0.8755	-0.2089	-0.3237	-0.7496
Denmark	DNK	20800012	20806629	1	0.0722	-1.2858	-0.3802	-0.8112	-1.478	0.2176	-1.5848	-0.1563
Denmark	DNK	20800012	20807236	1	1.179	-0.2005	-0.9557	-0.547	-1.0376	-0.4795	-2.1355	-1.3017
Denmark	DNK	20800012	20805513	0	1.2345	1.7162	1.9359	0.9645	1.7901	0.8326	2.4277	2.0955
Denmark	DNK	20800012	20803592	0	1.5777	0.7763	1.036	0.0287	0.7076	0.8896	1.1171	0.2224
Denmark	DNK	20800012	20804284	0	0.7533	0.0502	1.1381	0.146	0.5599	0.7076	0.1693	0.4777
Denmark	DNK	20800012	20803229	0	1.1579	0.4435	1.2899	0.4126	1.1856	1.001	0.3533	2.0955
Denmark	DNK	20800014	20804418	1	-0.1706	-0.0862	0.0226	0.9567	-0.4601	0.7855	0.3482	-0.1563
Denmark	DNK	20800014	20808575	0	0.64	0.3289	0.0226	-0.1301	-0.2723	0.726	0.0215	-0.1563
Denmark	DNK	20800014	20807619	0	1.1009	0.9349	-0.2943	0.233	-0.3295	0.6455	0.9628	-0.7496
Denmark	DNK	20800014	20804902	1	0.4898	-0.2662	0.0226	0.3808	-0.1614	0.7037	0.3482	-0.4607
Denmark	DNK	20800014	20809383	1	0.1241	-0.6019	-1.1657	0.1619	-0.6379	1.0383	-2.1355	-1.236
Denmark	DNK	20800014	20805735	1	1.3929	0.4121	-1.0611	-0.2575	-0.3367	0.4064	-0.6852	-0.9933
Denmark	DNK	20800014	20805276	1	0.6695	-2.9627	-2.664	-2.6893	-3.7095	-1.6678	-2.1355	-2.5027
Denmark	DNK	20800014	20802496	1	1.3257	0.1892	0.1453	0.232	-0.3008		-0.2821	-0.4607
Denmark	DNK	20800014	20800771	0	0.1745	-0.1106	0.4173	-4.00E-04	-0.3828	0.663	-0.1061	-0.1563
Denmark	DNK	20800014	20801183	0	1.4903	-0.0862	0.4173	0.3643	0.0464	0.8468	0.1693	0.4504
Denmark	DNK	20800014	20801779	0	0.4993	0.8762	1.4967	-0.1398	1.2574	1.0062	0.5075	2.0955
Denmark	DNK	20800014	20801041	0	-0.41	0.7789	0.0226	0.4533	-0.0705	0.8789	-0.3763	-0.4607
Denmark	DNK	20800014	20808301	0	0.4145	0.3239	1.1752	0.3736	0.7212	0.6807	-0.1026	1.1232
Denmark	DNK	20800014	20807187	0	-0.4319	-0.938	0.0226	-0.168	-0.0479	0.9402	-0.2704	-0.4784
Denmark	DNK	20800014	20801136	0	-0.6205	2.6352	1.9359	0.4037	1.3746	1.366	2.2695	0.1332
Denmark	DNK	20800014	20801714	0	0.3336	1.3939	1.9359		0.7498	0.9435	2.4277	2.0955
Denmark	DNK	20800014	20801740	0	1.0264	-0.989	0.0226	0.5106	0.1303	0.8033	0.5755	-0.2503
Denmark	DNK	20800014	20809466	0	0.6311	0.0789	0.0226	0.5995	0.4735	0.9788	0.0444	-0.7496
Denmark	DNK	20800014	20802329	0	1.0806	-0.0994	0.0226	0.3515	0.2269	1.0717	0.1693	0.1216
Denmark	DNK	20800014	20800741	0	-0.9871	0.1125	0.6131	0.2676	0.1528	0.8583	-0.3912	1.1508
Denmark	DNK	20800014	20801638	0	-0.5189	-0.2741	-0.4728	-0.1907	-0.7233	0.7081	-0.5861	-0.4607
Denmark	DNK	20800015	20804417	1	1.6818	0.0502	0.0226	0.0511	-0.382	0.6039	0.5755	-0.1563
Denmark	DNK	20800015	20809140	1	0.6579	2.6352	-0.5178	-0.0774	-0.5438	0.6747	-0.4978	-0.5461
Denmark	DNK	20800015	20802027	1	0.3326
Denmark	DNK	20800015	20805812	1	1.3811	1.0919	1.9359	-0.2579	1.4267	1.0487	0.5755	0.1216
Denmark	DNK	20800015	20806923	1	0.2427	-1.3452	-1.1926	-2.6893	-3.7095	0.4394	-0.6852	-1.1252
Denmark	DNK	20800015	20804131	1	1.3741	-0.165	-0.4806	-0.2901	-0.2172	0.5378	-0.1727	-0.1563
Denmark	DNK	20800015	20800357	1	0.1493	-0.1074	1.2867	-1.0265	0.1185	0.359	-0.3241	2.0955
Denmark	DNK	20800015	20802953	1	1.0531	-0.4203	-1.0611	-0.3943	-0.85	0.0056	-0.4771	-0.9299
Denmark	DNK	20800015	20804736	1	1.3783	-1.616	-0.7566	-0.3582	-1.6414	0.3273	-0.9057	-0.8578
Denmark	DNK	20800015	20803569	1	1.5415					0.575	-0.2826	-0.5251
Denmark	DNK	20800015	20800197	1	1.5066	0.0441	-0.1587	-0.2464	-0.6463	0.4187	-1.0571	-0.1865
Denmark	DNK	20800015	20809469	0	1.0061	0.0502	-0.4806	-0.0028	0.5109	0.762	0.5755	0.557
Denmark	DNK	20800015	20804880	0	1.5127	0.2544	-0.691	-0.2047	-0.1231	0.5249	-0.6852	-0.1563
Denmark	DNK	20800015	20800859	0	1.3652	1.0508	0.0226	-0.1767	0.6183	0.7285	-0.5832	0.1216
Denmark	DNK	20800015	20805720	0	1.1521	0.8762	1.036	-0.456	-0.1027	0.7198	0.0177	1.0448
Denmark	DNK	20800015	20809509	0	-0.5218	-0.0862	0.0226	0.7065	0.7228	1.0702	0.1922	0.7864
Denmark	DNK	20800015	20808712	0	1.2737	1.2587	1.4967	0.6938	0.8236	1.0643	0.7978	2.0955
Denmark	DNK	20800015	20800141	0	1.3597	0.8655	0.8348	-0.8956	0.2089	0.2069	0.0215	0.5823
Denmark	DNK	20800015	20802539	0	1.49	-0.983	1.9359	0.4141	0.1691	0.785	1.3573	2.0955
Denmark	DNK	20800016	20802246	1	1.4771	-0.8398	-1.0611	1.0635	-0.1208	0.8903	-1.5848	-1.6557
Denmark	DNK	20800016	20806895	1	-0.4031	-0.0219	-0.691	0.44	0.2312	0.297	-0.1021	-0.2503
Denmark	DNK	20800016	20802924	1	2.2769	-0.0115	-0.6315	0.4877	-0.1595	1.0313	-0.3876	-0.7496
Denmark	DNK	20800016	20808275	1	0.3195	0.0666	0.9726	-0.9348	-0.6969	-0.7847	-0.2128	0.6559
Denmark	DNK	20800016	20808862	1	1.769	-0.6122	0.917	0.6541	-0.4033	0.2028	-2.1355	0.0963
Denmark	DNK	20800016	20803386	1	0.7186	-0.59	0.0226	0.0799	-0.9925	0.1622	-2.1355	-0.3856
Denmark	DNK	20800016	20806594	0	0.5275	0.2479	-0.4728	-0.1003	-0.4024	-1.0529	0.5755	-0.1563
Denmark	DNK	20800016	20802064	0	0.5964	0.3178	1.9359	-0.0739	0.3927	0.2655	0.8038	2.0955
Denmark	DNK	20800016	20806179	0	-0.2237	-0.4232	-1.4928	-0.1025	-0.2817	0.0319	-1.1508	-0.9101
Denmark	DNK	20800016	20800607	0	1.1138	-0.0862	0.0226	0.788	-0.1439	1.0062	0.5755	0.1216
Denmark	DNK	20800016	20809512	0	0.2555	0.1852	0.0226	0.5887	0.4086	0.7316	-0.1727	-0.3297
Denmark	DNK	20800016	20806224	0	-0.0195	-0.8956	0.0226	0.9079	0.4763	0.6269	0.0254	0.5823
Denmark	DNK	20800016	20807512	0	1.1636	0.1395	0.0226	0.3496	0.5522	0.369	-0.216	0.1216
Denmark	DNK	20800016	20803108	0	-0.8897	0.1997	0.8591	0.3169	0.0905	0.1567	-0.606	0.5823
Denmark	DNK	20800016	20800998	1	1.3827	2.6352	0.8038	0.0845	0.0407	0.6128	0.3482	0.0484
Denmark	DNK	20800017	20808624	1	0.2108	-0.0457	-0.7302	0.4451	0.0161	1.0796	-0.8627	-1.1395
Denmark	DNK	20800017	20800148	1	0.1815	0.1852	-0.6315	0.4537	0.7679	1.1559	-0.4805	-0.5079
Denmark	DNK	20800017	20800746	0	1.1237	-0.5743	0.0226	0.4965	0.8274	1.2482	-0.0823	0.1216
Denmark	DNK	20800017	20800831	1	1.4205	0.9454	0.5433	0.3855	0.8155	1.3613	-0.5974	0.9097
Denmark	DNK	20800017	20807001	1	0.0615	0.8655	0.586	0.3342	0.2427	0.8316	0.3482	0.2546
Denmark	DNK	20800017	20809332	1	1.1323	2.6352	1.9359	1.5376	1.4424	2.1953	2.4277	2.0955
Denmark	DNK	20800017	20800093	1	0.9479	0.4457	1.9359	0.0589	1.4174	0.8818	0.2587	1.515
Denmark	DNK	20800017	20805213	1	0.0939		-1.1926		0.4372	1.0385		-0.5912
Denmark	DNK	20800017	20806725	1	1.3151	0.5228	0.0226	0.5132	-0.3548	1.1764	-0.3912	-0.7496
Denmark	DNK	20800017	20800084	1	-0.3481	-0.269	-0.1587	0.5959	-0.6421	0.6085	-0.4948	-0.4607
Denmark	DNK	20800017	20808652	1	0.4988	-0.4025	0.4173	0.0845	0.032	0.7186	-2.0492	-0.5251
Denmark	DNK	20800017	20804184	0	0.9263	0.0634	0.0226	0.6048	0.585	1.1689	0.5755	0.8375
Denmark	DNK	20800017	20800175	0	0.9318	-0.0862	0.0226	0.3442	1.0068	-0.071	0.5755	0.1216
Denmark	DNK	20800017	20809328	0	0.5176	0.3289	0.8038	0.5369	1.0723	1.1431	1.5037	0.1216
Denmark	DNK	20800017	20806181	0	-0.17	-0.0862	0.0226	0.7857	2.1109	1.5342	0.5755	0.0658
Denmark	DNK	20800017	20808810	0	-0.4828	0.3427	1.1381	0.1453	0.7078	0.3079	1.5037	2.0955
Denmark	DNK	20800017	20803111	0	-0.6744	-0.2509	0.4173	0.275	-0.4212	0.7438	0.1693	0.1216
Denmark	DNK	20800017	20804430	0	1.1107	0.2544	1.2899	0.0109	0.1718	0.7687	-0.3763	0.9097
Denmark	DNK	20800017	20801802	0	0.603	-0.2662	0.0226	0.7113	0.5241	0.649	0.5755	2.0955
Denmark	DNK	20800017	20808040	0	-0.9486		-0.2827		0.3647		-2.0492	-1.1252
Denmark	DNK	20800017	20808428	1	0.3031	0.5836	0.8116	0.7954	0.2455	0.5047	1.2568	0.8567
Denmark	DNK	20800017	20801253	0	-1.4304	0.631	1.9359	0.6583	0.0695	-1.6678	0.9246	1.2147
Denmark	DNK	20800017	20805471	1	1.0055	-0.2479	-0.0587	-0.0569	0.7906	1.0245	-0.1382	-0.2503
Denmark	DNK	20800017	20801621	0	-0.8052	1.1132	1.9359		1.2633	0.7998	0.9628	-0.5251
Denmark	DNK	20800018	20800446	0	0.3028	1.1493	1.4187	0.1302	0.2302	0.5474	2.4277	2.0955
Denmark	DNK	20800018	20802799	1	-0.7556	1.3939	1.9359	1.1542	1.9709	3.6292	0.5755	0.1216
Denmark	DNK	20800018	20802927	1	0.0482	-0.089	-0.4728	0.0105	-0.8816	0.1338	-0.5974	-0.7496
Denmark	DNK	20800018	20802377	1	0.9365	-0.0862	0.0226	-0.2625	-0.0078	0.3518	-0.6852	-0.4607
Denmark	DNK	20800018	20805582	1	1.2711	1.3697	1.9359	0.3326	-0.2114	0.4657	-0.0585	1.0096
Denmark	DNK	20800018	20803392	1	1.3648	-0.4314	-0.9607	-0.0678	-0.5006	0.1773	-0.4948	-1.2688
Denmark	DNK	20800018	20808784	1	-0.2239
Denmark	DNK	20800018	20805109	1	-0.3597	1.7671	-1.1412	0.3206	0.5214	0.3548	-0.7614	-1.0012
Denmark	DNK	20800018	20803183	1	0.7279	2.6352	0.6496	-0.5365	0.0814	0.377	0.1693	-0.4607
Denmark	DNK	20800018	20802572	0	1.1156	-0.6447	1.9359	0.0618	0.2311	0.5513	0.5755	1.2841
Denmark	DNK	20800018	20805085	0	0.5414	0.0666	-0.4728	0.0874	-0.3837	0.5641	0.3482	-0.4607
Denmark	DNK	20800018	20808168	0	1.1076	-0.2479	0.0226	0.1183	0	0.4394	-0.8883	-0.1563
Denmark	DNK	20800018	20804014	0	1.446	0.3875	0.7162	-0.7703	0.1846	-0.1169	-0.8044	-0.942
Denmark	DNK	20800018	20806691	0	1.4094	-0.0961	0.8801	-0.147	-0.3285	0.2909	-0.2938	1.2147
Denmark	DNK	20800018	20808907	0	1.4985	2.6352	1.9359	0.8905	1.1149	0.4562	2.4277	2.0955
Denmark	DNK	20800018	20804216	0	1.5681	0.7821	1.9359	0.3344	0.794	0.4951	1.4834	1.515
Denmark	DNK	20800018	20802766	0	0.3378	0.0666	0.1453	-0.3453	-0.7408	0.0331	0.2054	-0.1865
Denmark	DNK	20800018	20808171	1	0.974	-0.2509	-0.3802	0.0266	-0.4228	0.1851	-0.0553	0.1216
Denmark	DNK	20800018	20807049	0	1.2678	1.3889	1.4967	-1.7857	-0.0571	0.514	0.3415	-0.2503
Denmark	DNK	20800018	20803643	0	-1.0909	-0.983	1.1381	-0.6012	-0.3319	0.1089	-0.1727	-0.3856
Denmark	DNK	20800018	20802070	0	-1.4085				-0.2436
Denmark	DNK	20800019	20803615	1	1.0204	-2.9627	-1.1539	0.5862	-0.5804	0.7383	-0.5656	-1.2811
Denmark	DNK	20800019	20800641	1	0.4687	-0.0862	1.0433	0.6053	-0.4699	0.7039	0.075	-0.1563
Denmark	DNK	20800019	20804883	1	0.9341	0.0624	1.4967	-0.5767	0.1048	0.1299	-1.2871	0.346
Denmark	DNK	20800019	20804028	0	1.2594	-0.4443	0.9192	-0.4101	-0.24	0.829	-0.1369	0.6361
Denmark	DNK	20800019	20809506	0	0.9626	-0.4203	0.0226	-1.656	-0.8376	-0.2306	0.5755	-0.1563
Denmark	DNK	20800019	20801142	0	1.488	-0.891	0.2942	-0.5911	-0.7781	-0.0033	-0.5832	0.1216
Denmark	DNK	20800019	20802686	0		-0.0862		0.67	1.3499
Denmark	DNK	20800019	20804224	1	0.7011
Denmark	DNK	20800019	20801192	1	0.9549	-0.0862	0.0226	0.7113	0.8779	1.7691	0.5755	0.1216
Denmark	DNK	20800019	20808908	1	-0.776	0.3427	1.1752		-0.2087	2.374	-2.1355	0.1339
Denmark	DNK	20800019	20800312	1	-0.9997	0.4034	1.4967	0.0654	0.5276	0.949	0.8107	0.7627
Denmark	DNK	20800019	20803286	1	0.3895	-0.6378	-0.7638	-0.2027	-0.5463	0.2959	-1.0576	-1.0913
Denmark	DNK	20800019	20804365	1	-0.6535	0.8655	1.1381	-0.1059	-0.0472	0.6434	0.3482	0.9097
Denmark	DNK	20800019	20800445	0	1.4408	-0.0994	0.0226	0.6012	0.0576	0.6037	-0.6483	-0.3856
Denmark	DNK	20800019	20809210	0	0.6079	-0.0862	0.0226	1.3639	1.6261	1.4847	0.1693	0.4994
Denmark	DNK	20800019	20803152	0	1.3658
Denmark	DNK	20800019	20804286	0	0.4621	-0.4314	0.0226	0.3256	0.9635	1.0317	0.1693	0.1216
Denmark	DNK	20800019	20802846	0	0.8099	0.957	-0.6315	0.6625	-0.3628	0.7858	-1.2624	0.7566
Denmark	DNK	20800019	20808472	0	1.8446	-0.0862	0.0226	0.6697	0.716	0.7877	0.5755	0.1216
Denmark	DNK	20800019	20803507	0	0.8751	-0.0862	-0.6446	1.2836	0.5219	1.5721	0.0256	0.1216
Denmark	DNK	20800019	20803083	0	-0.2723	-0.6486	-1.015	0.6609	-0.686	0.9624	-0.0823	-0.539
Denmark	DNK	20800019	20808899	1	0.7284	-0.2548	0.4173	0.5182	-0.4568	1.2553	-0.1722	-0.222
Denmark	DNK	20800019	20803139	0	-0.519	-0.0862	-0.6184	0.6959	0.3209	0.9956	-2.1355	0.1216
Denmark	DNK	20800020	20802098	0	-1.1572	-0.2662	0.0226	-0.0768	-0.013	-0.0581	0.5755	0.1216
Denmark	DNK	20800020	20808078	0	0.8118	0.0789	0.0226	0.6169	0.5761	0.5987	0.5755	0.1739
Denmark	DNK	20800020	20800490	0	-0.4882
Denmark	DNK	20800020	20807000	1	-0.7155	0.4521	0.4173	0.0076	-0.2488	0.2867	-0.8917	-0.1563
Denmark	DNK	20800020	20802939	1	-0.537	2.6352	1.2867	0.4273	-0.4385	0.6478	-0.9568	2.0955
Denmark	DNK	20800020	20805497	1	1.0097	-0.1106	-0.5836	-0.5929	-1.256	-0.1443	-0.8627	-1.3017
Denmark	DNK	20800020	20808904	1	1.0123	0.6052	0.1626	0.5163	-0.7339	0.044	-0.7644	-0.5079
Denmark	DNK	20800020	20807706	1	0.6208	-0.4203	-0.227	0.1524	-0.9806	0.2541	-1.2871	-0.5475
Denmark	DNK	20800020	20801794	1	0.9827	-1.3788	-1.0611	-0.2528	-0.7517	0.1424	-2.1355	-1.4694
Denmark	DNK	20800020	20802155	1	0.7763	-0.4203	-0.4806	0.1123	-0.0505	-0.1414	-0.3733	-0.9299
Denmark	DNK	20800020	20808598	1	0.8998	-0.0862	-1.0411	0.3642	-0.9514	1.0676	-2.1355	-0.5461
Denmark	DNK	20800020	20806843	1	1.4739	-0.6593	-0.227	0.165	0.21	0.6786	-0.2008	-0.6774
Denmark	DNK	20800020	20801048	1	1.4578	-0.0192	0.0226	0.0947	-0.4928	0.4445	-0.6852	-0.1563
Denmark	DNK	20800020	20806833	1	0.4605	-0.5743	0.0226	0.2708	-0.4023	0.7714	-0.6852	-0.4607
Denmark	DNK	20800020	20807172	1	0.7355	-1.1763	-1.7997	0.2972	-0.563	0.5692	-2.1355	-1.0788
Denmark	DNK	20800020	20800146	1	0.1994	-0.7221	0.0226	0.0382	-1.0762	0.1718	-0.6852	-0.7496
Denmark	DNK	20800020	20808730	1	-0.4123	-0.2479	-1.0611	0.3029	-0.2788	0.4591	0.3482	-0.7496
Denmark	DNK	20800020	20803103	1	0.7306	-0.0827	0.0226	-0.2722	-0.839	0.0877	-0.2821	-0.5251
Denmark	DNK	20800020	20803905	0	0.9756	-0.5743	0.0226	-0.1806	-0.0608	0.4004	-0.2008	-0.1314
Denmark	DNK	20800020	20809296	0	1.3123	1.7671	1.9359	0.5912	0.9635	1.2367	0.8038	2.0955
Denmark	DNK	20800020	20804127	0	0.7235	0.4594	1.4967	-0.5365	0.5472	0.5079	0.9254	1.515
Denmark	DNK	20800020	20801290	0	-0.1788	0.5266	0.0226	0.3611	-0.1821	0.9383	0.5755	1.3566
Denmark	DNK	20800020	20804288	0	-0.9498	0.3875	0.0226	0.6495	0.5581	1.0978	0.5755	0.1216
Denmark	DNK	20800021	20808994	1	1.3625	-0.2548	-0.4728	0.5544	-1.1708	0.112	-0.3876	-0.9299
Denmark	DNK	20800021	20802605	1	1.6949	0.631	-0.1119	0.6298	0.5276	-0.0558	-0.8338	-0.3086
Denmark	DNK	20800021	20803955	0	1.331	0.468	0.8877	0.8998	1.8527	3.6292	1.5037	0.1216
Denmark	DNK	20800021	20800245	0	-0.3176	-0.0862	0.0226	0.4257	0.5741	0.6227	0.0444	-0.4607
Denmark	DNK	20800021	20807209	1	1.6413	1.4003	0.0226	0.2134	-0.0782	0.8582	0.1693	-0.3657
Denmark	DNK	20800021	20800605	1	1.1536	0.4435	-0.6843	0.5907	-0.5218	0.7205	-1.0753	-0.5475
Denmark	DNK	20800021	20800211	1	1.2455	0.0502	0.4173	0.3602	-0.1867	0.7093	0.1922	0.4994
Denmark	DNK	20800021	20808252	1	-0.0229	-1.0153	-1.0611	0.3898	-1.0901	1.0788	-0.4545	-0.9243
Denmark	DNK	20800021	20808389	1	0.3818	-0.5743	-0.2827	-0.0894	-0.7641	0.1458	-0.176	-0.7496
Denmark	DNK	20800021	20806286	1	1.6187	0.3289	0.4173	0.3471	-0.2509	0.4693	0.3482	-0.1563
Denmark	DNK	20800021	20805062	1	1.8291	0.0502	1.9359	0.7395	-0.0277	0.8105	0.0215	-0.5093
Denmark	DNK	20800021	20806122	1	0.7507	-0.0862	-0.4728	0.3378	-0.0309	0.7801	-0.9906	-0.7108
Denmark	DNK	20800021	20807828	1	0.6933	-0.4314	-0.3802	0.052	0.1205	0.4531	-0.4771	0.1216
Denmark	DNK	20800021	20800687	1	1.3933	-0.7306	-0.4396	0.4923	-0.4088	0.9783	0.1701	-0.4607
Denmark	DNK	20800021	20800619	0	1.2843	0.2807	0.231	0.707	0.4918	1.1088	-0.0585	-0.1563
Denmark	DNK	20800021	20807946	0	0.023	0.3427	1.9359	0.2396	0.1934	0.5688	0.3415	1.515
Denmark	DNK	20800021	20802958	0	0.9848	1.1352	1.9359	0.8229	1.1204	1.2243	1.802	2.0955
Denmark	DNK	20800021	20801424	0	-0.4163	-0.2662	0.5347	-0.2614	-0.4885	-0.0164	-0.0823	-0.1563
Denmark	DNK	20800021	20803448	0	1.2545	1.7162	0.9192	0.2497	0.3023	0.7004	0.7978	1.3566
Denmark	DNK	20800021	20801081	0	0.8355	0.9349	1.9359	0.6898	0.7558	1.1163	1.2067	0.4994
Denmark	DNK	20800021	20805175	0	0.536	-0.2662	0.4173	0.3121	0.6901	0.4578	0.8038	-0.2726
Denmark	DNK	20800021	20801475	0	1.5831	0.6492	0.8348	0.094	0.4255	0.7981	0.8038	0.839
Denmark	DNK	20800021	20801904	0	0.4286	0.2762	1.036	0.3686	0.3399	0.7762	0.7741	0.1216
Denmark	DNK	20800021	20802875	0	0.0776	-0.0338	0.1386	0.2196	-0.6435	0.544		-0.5912
Denmark	DNK	20800021	20808886	1	0.0102	0.6515	0.7162	0.3349	0.1721	1.1832	-0.3876	0.7627
Denmark	DNK	20800022	20800167	1	-0.8546	-0.2662		0.0144	-1.4133	0.6722
Denmark	DNK	20800022	20809448	0	-0.9782	-0.59	0.2753	0.0429	-0.3982	0.6617
Denmark	DNK	20800022	20800404	0	1.3538	1.7671	0.7162	0.2034	0.0237	1.011	1.2262	0.9642
Denmark	DNK	20800022	20804150	0	0.6084				-2.6758
Denmark	DNK	20800022	20801470	1	-2.00E-04	-0.6593	0.0226	0.2235	-0.1783	0.6233	0.1693	0.1216
Denmark	DNK	20800022	20801377	1	1.276	0.3427	0.8348	0.3871	0.1609	1.0188	-0.0817	-0.1563
Denmark	DNK	20800022	20806471	1	0.5296	0.2086	0.0226	0.0273	-0.0436	0.5701	-0.4771	-0.4607
Denmark	DNK	20800022	20802852	1	0.7628	1.1493	1.0433	0.2441	0.6179	1.2422	0.3199	-0.1865
Denmark	DNK	20800022	20800037	1	-0.2861	-0.4203	-0.8627	-0.1455	-0.4907	0.6969	-0.6625	-1.0788
Denmark	DNK	20800022	20809575	1	1.1719	0.2032	1.4967	0.4429	-0.1113	0.7306	-0.8483	-0.4607
Denmark	DNK	20800022	20808178	1	0.5332	-0.7221	-0.9607	-0.4368	-1.1365	-0.0518	-0.6852	-0.959
Denmark	DNK	20800022	20801654	1	1.4416	0.0763	-1.3514	0.6758	-0.1815	0.3401	-1.2624	-0.5251
Denmark	DNK	20800022	20804258	0	0.8599	-0.4203	0.0226	0.1699	-0.0242	0.9068	-0.6852	0.8903
Denmark	DNK	20800022	20808399	0	-0.9699			-2.6893	-0.645	-1.6678
Denmark	DNK	20800022	20800112	0	0.4796
Denmark	DNK	20800022	20804327	0	-0.5344	-0.0994	-0.4806	0.4536	0.3897	1.0606	-0.5832	0.1216
Denmark	DNK	20800022	20804900	0	-0.8983	0.9762	1.4967	0.8031	0.7165	2.0634	0.1701	0.4406
Denmark	DNK	20800022	20806359	0	-0.8436	0.1997	1.2867	-0.194	0.2787	0.3887	-0.1061	2.0955
Denmark	DNK	20800022	20808722	0	1.4864				-3.7095
Denmark	DNK	20800022	20802251	0	0.7988			0.5165	0.9201	1.1735
Denmark	DNK	20800022	20808292	0	-0.0654
Denmark	DNK	20800022	20801704	1	-0.2202				0.1866
Denmark	DNK	20800022	20802424	0	1.2403	-0.0176	0.9726	0.5421	-0.0666	0.4618	0.8038	0.2286
Denmark	DNK	20800022	20806775	0	0.2521
Denmark	DNK	20800023	20804078	1	-1.2625	-0.0862	-0.6709	0.3893	0.1385	0.7357	0.1693	-0.726
Denmark	DNK	20800023	20800110	1	0.4514	-0.8325	1.0524	0.9639	-0.2222	1.0769	-0.0857	-0.6621
Denmark	DNK	20800023	20808206	1	-1.1419
Denmark	DNK	20800023	20804589	1	0.5837	-2.9627	-0.2737	-2.6893	-2.2368	0.9668	-0.7726	-1.4344
Denmark	DNK	20800023	20807445	1	1.5525	-0.0862	0.0226	0.4086	-0.8301	0.4249	-0.4771	0.1216
Denmark	DNK	20800023	20801589	1	-0.0581	-0.0862	0.0226	1.2764	0.2365	1.0984	-0.2821	-0.8793
Denmark	DNK	20800023	20801989	1	1.7589	0.631	0.9268	-2.6893	-0.2185	0.2848	-0.6852	-0.8385
Denmark	DNK	20800023	20805636	1	1.6487	-1.3464	-0.691	0.0153	-0.5933	0.2885	-0.4948	-0.7317
Denmark	DNK	20800023	20808217	1	-0.3811	-0.7136	0.0226	0.8497	-0.3351	1.5721	0.5755	-0.1563
Denmark	DNK	20800023	20807761	1	1.6587	-0.2806	0.0226	1.0211	-0.2858	0.5415	-0.454	-0.3086
Denmark	DNK	20800023	20805831	1	-0.098
Denmark	DNK	20800023	20805833	0	0.6722
Denmark	DNK	20800023	20802472	0	0.0641	-0.7815	-0.6843	3.6039	-1.4996	3.6292	0.1693	-0.5251
Denmark	DNK	20800023	20800639	0	-1.2077	-0.4314	0.0226		-0.8137	0.7414	0.3482	-1.1252
Denmark	DNK	20800023	20808900	0	0.1573	-0.0862	0.0226			-0.0064	0.5755	0.1216
Denmark	DNK	20800023	20806072	0	0.9315	1.1352	1.1657	0.9631	0.89	1.1252	-0.1727	-0.6762
Denmark	DNK	20800023	20806584	0	1.002	2.6352	1.9359	-0.8152	-2.0765	3.6292	2.4277	2.0955
Denmark	DNK	20800023	20809208	0	-0.0539	0.1852	0.0226	-0.1865	-0.1135	0.5693	-0.216	-0.5251
Denmark	DNK	20800023	20804143	0	1.4531	0.792	1.9359	0.7704	1.3439	1.11	1.836	2.0955
Denmark	DNK	20800024	20802001	1	1.3272	0.0502	-0.1587	0.3251	-0.0295	0.7874	0.3482	-0.4607
Denmark	DNK	20800024	20802314	0	1.3099	1.1132	1.9359	-0.0012	0.3112	0.5851	2.4277	2.0955
Denmark	DNK	20800024	20804376	1	1.3719	-0.0192	0.0226	0.3129	0.7038	1.4564	-0.1727	-0.4607
Denmark	DNK	20800024	20802016	1	0.4799	2.6352	1.1381	0.4515	0.2768	0.7014	0.3876	-2.5027
Denmark	DNK	20800024	20807603	1	1.5524	0.5068	-0.6587	-2.6893	-0.6726	0.2764	-1.0084	-0.3902
Denmark	DNK	20800024	20803290	1
Denmark	DNK	20800024	20803740	1	-1.3923	0.6464	0.0226	0.2398	-0.38	0.9146	-0.6852	-0.1563
Denmark	DNK	20800024	20808330	1	1.5844	0.2479	-0.829	0.0697	0.023	0.1021	-0.6822	-0.2485
Denmark	DNK	20800024	20800636	1	-1.1104	-1.5375	-1.8814	1.0593	-0.9016	1.0043	-0.0282	-2.5027
Denmark	DNK	20800024	20800096	1	-0.3897	0.7855	-0.227	-0.1101	-0.5436	-0.3419	-1.5848	-0.8273
Denmark	DNK	20800024	20809044	0	0.0532	0.4349	1.9359	0.5503	1.7056	0.8291	1.4995	2.0955
Denmark	DNK	20800024	20803024	0	-0.8744	1.7162	0.3461	-0.7025	0.2203	0.7413	0.3473	0.7435
Denmark	DNK	20800024	20807965	0	1.4043	0.3789	-0.4728	0.3202	0.0421	0.8374	0.5755	-0.1865
Denmark	DNK	20800024	20803944	0	0.3245	-0.0994	-0.6315	-0.4647	0.3925	1.0539	-0.2857	-0.4607
Denmark	DNK	20800024	20805571	0	-0.015	-0.2479	0.0226	0.3841	-0.9973	1.5172	0.5837	-0.3856
Denmark	DNK	20800024	20800412	0	1.1171	2.6352	0.0226	0.3507	0.8211	0.7974	0.5755	0.5778
Denmark	DNK	20800024	20807161	1	-1.0429	-0.2662	-0.9203	-0.1666	-1.3677	0.1514		-0.5251
Denmark	DNK	20800026	20804592	0	0.2755	1.3697	1.4967	0.188	0.189	0.9571	1.4793	1.0431
Denmark	DNK	20800026	20807786	0	1.1198	-0.2479			0.8779	1.2856
Denmark	DNK	20800026	20800514	0	1.0494	-1.034	-1.2374		-0.5813	0.5109	-1.5848	-0.4859
Denmark	DNK	20800026	20806595	1	0.7805	0.0789	0.0226	0.1002	-0.5409	0.9406	-0.6852	-0.5251
Denmark	DNK	20800026	20809229	1	-0.4881	-1.0212	-0.8627	-0.3535	-0.7098	0.3658	-0.6791	-1.0788
Denmark	DNK	20800026	20802994	1	-0.4211	0.5366	0.5833	0.0138	-0.2668	0.9002	0.5766	-0.4607
Denmark	DNK	20800026	20808842	1	1.4769	0.6348	0.0226	-0.0965	-1.0245	0.5825	-0.6852	0.3236
Denmark	DNK	20800026	20801775	1	-0.2692	-0.0862	0.0226	0.693	-0.0618	0.8756	0.5755	-0.1563
Denmark	DNK	20800026	20803495	1	0.423	-0.7221	-0.4728	0.3326	-0.8658	0.6301	-0.6852	-0.4377
Denmark	DNK	20800026	20801576	1	1.313	0.3875	0.0226	0.4064	0.0503	0.7972	0.3482	-0.4607
Denmark	DNK	20800026	20806754	1	1.3425	0.3815	0.0226	0.7141	-0.445	0.9144	-0.3206	-0.8947
Denmark	DNK	20800026	20804089	1	1.1381	-0.847	1.4967	0.2477	-0.2036	0.8494	-2.1355	0.6361
Denmark	DNK	20800026	20803933	1	1.6415	-0.1629	0.0226	0.4575	0.1575	1.1001	-0.2821	-0.7108
Denmark	DNK	20800026	20803353	1	1.2918	1.1493	-0.7566	0.3186	-0.3921	0.3575	-0.3727	-0.1621
Denmark	DNK	20800026	20802495	0	0.529		0.4445				0.0993	-0.3036
Denmark	DNK	20800026	20808165	0	0.5546	-2.9627	-0.5373	-1.6821	-1.2286	-0.3205	-2.1355	-2.5027
Denmark	DNK	20800026	20807103	0	1.2464	1.3403	0.8038	0.5524	0.5378	0.7679	0.9246	0.9097
Denmark	DNK	20800026	20804938	0	0.616							-1.5367
Denmark	DNK	20800026	20803553	0	1.3887	-0.7221	1.9359	0.1208	0.2079	0.5255	-2.1355	1.1508
Denmark	DNK	20800026	20800886	0	0.5782	0.0624	-0.0998	0.6177	0.3492	0.75	-0.216	1.0431
Denmark	DNK	20800026	20807303	0	-0.1532	0.879	1.4967	0.2192	0.7905	1.1062	0.8038	1.515
Denmark	DNK	20800026	20803837	0	-0.2323
Denmark	DNK	20800026	20809263	0	-1.5205	0.6608	-0.7638	0.1981	-0.3917	0.3986	0.075	-0.1563
Denmark	DNK	20800026	20804052	1	0.385	-0.2509	-0.6863	0.1465	0.0773	0.752	-0.7693	-0.2503
Denmark	DNK	20800026	20806331	1	-0.6781	-0.2479	-1.161	0.6474	-0.5337	1.1373	0.0256	-0.7496
Denmark	DNK	20800026	20804163	1	1.0651	0.6464	0.8571	0.3931	-0.2282	0.3672	0.1693	-0.0998
Denmark	DNK	20800026	20807611	0	0.3062	-0.5874	-0.4728	0.9596	-0.0512	1.4162	0.8107	-0.4784
Denmark	DNK	20800026	20802527	0	-1.0167	-0.2509	0.0226	0.1494	-0.6608	0.326	-0.0551	-0.7496
Denmark	DNK	20800026	20802732	0	0.5031	1.7671	0.4173	0.5429	0.4089	0.7911	0.8038	0.7627
Denmark	DNK	20800026	20805271	0	0.4403	1.7671	1.2899	1.2569	1.0172	1.6173	0.7978	1.515
Denmark	DNK	20800027	20809495	1	1.0281	0.2607	-0.8873	0.1576	-0.3091	0.5769	-1.5596	-0.6353
Denmark	DNK	20800027	20802207	0	1.1438	-0.0827	0.7162	-0.264	0.0582	0.5573	1.5037	0.4994
Denmark	DNK	20800027	20807870	0	1.0627	-0.891	-0.691	0.3554	-0.1019	-0.153	0.5755	0.1216
Denmark	DNK	20800027	20806554	1	1.3033	0.64	-0.9285	0.4067	-0.4147	1.051	-0.8635	0.1575
Denmark	DNK	20800027	20806798	1	0.3718	-0.1938	0.0226	1.0928	-0.0584	1.3036		-0.5305
Denmark	DNK	20800027	20805660	1	-0.4811	-1.0325	-0.7902	-0.071	-1.3625	0.0299	-0.3763	-0.8443
Denmark	DNK	20800027	20804933	1	-1.0597	-0.59	-0.227	0.209	-0.1988	0.705	-0.216	-0.8443
Denmark	DNK	20800027	20801450	1	-1.4837	-0.1663	-0.691	0.3473	-0.3714	0.9146	-0.2668	-0.4607
Denmark	DNK	20800027	20808521	1	0.3175	1.3403	1.4967	0.6549	-0.1098	0.576	1.1176	0.4725
Denmark	DNK	20800027	20800511	1	-0.8686	0.8046	0.0226	0.1755	-0.481	0.3566	-0.6852	-0.2503
Denmark	DNK	20800027	20806741	1	0.4895	-0.8398	-0.5034	0.3451	-0.845	0.4812	-0.7838	-0.1563
Denmark	DNK	20800027	20808096	0	1.8282	0.4571	0.4173	1.0959	4.8357	2.2882	-0.6852	2.0955
Denmark	DNK	20800027	20809585	0	-0.8271	0.9526	1.4967	0.5082	1.0019	0.758	1.536	2.0955
Denmark	DNK	20800027	20804259	0	1.2629	-0.2479	0.0226		0.8779	1.5721	0.5755	-0.1563
Denmark	DNK	20800027	20808184	0	-0.9396	0.3289	-0.4728	-0.1539	-0.4251	-0.1792	0.1693	0.1216
Denmark	DNK	20800027	20802925	0	0.9209	0.4571	1.9359	0.8654	0.3232	0.5339	0.5755	2.0955
Denmark	DNK	20800027	20800548	0	-0.4198	2.6352	1.9359	0.5305	0.029	0.75	1.3428	2.0955
Denmark	DNK	20800027	20804918	0	-0.1921	-1.8051	-0.4641	-1.6841	0.2082	-0.1832	-0.5974	-0.8646
Denmark	DNK	20800027	20809557	0	-1.3641
Denmark	DNK	20800027	20805406	1	-0.3776	1.3403	0.0226	1.4187	0.7023	3.6292	-0.0823	-0.331
Denmark	DNK	20800027	20805431	1	1.1843
Denmark	DNK	20800027	20805050	0	-1.0959	-0.2385	1.1381	-2.6893	-0.7079	-0.5309	-0.3794	1.2147
Denmark	DNK	20800027	20804623	0	-0.4187	-0.7815	-0.7249	3.6039	4.8357	3.6292	-0.1727	-0.5251
Denmark	DNK	20800028	20805384	1	0.4032	-2.4463	-2.664	-0.0368	-1.1767	0.954	-2.1355	-2.5027
Denmark	DNK	20800028	20804996	0	0.1583	-1.3452	0.0226	0.7113	-0.6484	0.4394	0.5755	0.1216
Denmark	DNK	20800028	20803373	0	-0.8956			0.634	-0.3387
Denmark	DNK	20800028	20809001	0	0.8055	0.0634	1.9359	0.6979	0.2165	0.6843	0.5755	0.1216
Denmark	DNK	20800028	20805983	1	-1.2993	-0.0862	1.9359	1.4965	1.466	0.9391	-0.2444	2.0955
Denmark	DNK	20800028	20808645	1	1.4017	-0.0219	-0.7638	0.6666	-1.0716	0.6945	-0.6852	-0.7496
Denmark	DNK	20800028	20801545	1	-0.2262	-0.0862	0.0226	0.5879	0.1697	1.0408	0.3482	0.1216
Denmark	DNK	20800028	20809546	1	-1.0724	0.957	1.013	0.4271	0.5367	0.5013	-2.1355	0.9883
Denmark	DNK	20800028	20801861	1	-0.4266	-0.1621	-0.227	-0.3076	-0.0362	0.0196	-0.7867	0.1216
Denmark	DNK	20800028	20807159	1	-0.0809	0.0666	0.1386	0.459	-1.1668	0.5613	-0.4771	-0.5093
Denmark	DNK	20800028	20806519	1	0.1483	-0.269	-1.5553	0.1012	-0.6783	0.3038	-2.1355	-1.9916
Denmark	DNK	20800028	20806166	1	-0.3493	-0.59	-1.0611	-0.2594	-0.4851	-0.0197	-0.9681	-1.1252
Denmark	DNK	20800028	20808811	1	1.0663	-0.2662	-0.227	0.4556	-0.3751	0.8737	-0.0987	-0.7496
Denmark	DNK	20800028	20806459	0	0.8884	-0.5743	-0.3802	0.4094	-0.4186		0.1693	-0.3558
Denmark	DNK	20800028	20808818	0	-0.7249	-0.59	0.0226	0.0011	-0.4131	0.6764	-1.5848	-0.1563
Denmark	DNK	20800028	20809461	0	0.5062	-0.0862	0.0226	0.4133	0.0652	0.3288	0.5755	2.0955
Denmark	DNK	20800028	20807378	0	1.5524	-0.7221	-0.6843	0.2289	-0.242	0.5391	-0.5832	-0.1566
Denmark	DNK	20800028	20805198	0	1.3877	-0.2479	-0.4806	0.2643	0.1265	1.0133	-0.3241	-0.2503
Denmark	DNK	20800028	20801825	0	-1.3868	0.631				-0.2092		0.6986
Denmark	DNK	20800028	20802220	0	1.2833	0.792	1.9359	0.3645	0.5208	0.5609	0.8098	2.0955
Denmark	DNK	20800029	20800378	1	1.497	-0.7027	-0.1587	0.6888	0.0423	1.0658	0.6102	-0.1563
Denmark	DNK	20800029	20801672	1		-0.4203	0.0226	1.1853	-0.0771	0.9126	0.0256	0.1216
Denmark	DNK	20800029	20803953	0	1.4362	-0.4314	1.2341	-0.1235	0.0543	0.6815	-0.2004	1.0431
Denmark	DNK	20800029	20802890	1	0.1294	-0.6369	-0.4338	0.1687	-0.4439	0.7226	-0.309	-0.3297
Denmark	DNK	20800029	20803554	1	1.0129	-0.0862	-0.227	0.8512	0.3367	1.2648	-0.2821	-0.2503
Denmark	DNK	20800029	20807765	1	0.2436
Denmark	DNK	20800029	20804524	1	1.3189	-0.7136	-0.8627	0.391	-0.2525	0.9501	-1.1934	-1.1395
Denmark	DNK	20800029	20800571	1	1.6684	-0.3996	0.7162	1.0694	0.5184	0.9378	0.5755	0.1216
Denmark	DNK	20800029	20801455	1	0.4945	0.8149	1.4967	0.9134	0.7593	1.0218	1.4841	2.0955
Denmark	DNK	20800029	20801173	1	-1.199	-0.0764	-0.7902	0.2233	-0.8078	0.2904	-2.1355	-0.8936
Denmark	DNK	20800029	20800460	1	1.6317	1.3403	1.9359	0.5323	0.6313	0.9121	1.3428	2.0955
Denmark	DNK	20800029	20809180	1	0.2293	-0.5743	-0.7638	0.3966	-0.1912	1.0064	-0.2128	-0.5475
Denmark	DNK	20800029	20801000	1	0.3999	-0.0862	1.0116	0.4594	0.1732	0.3785	-0.6852	2.0955
Denmark	DNK	20800029	20800994	0	1.2608	-0.4203	0.0226	0.0297	-0.2914	0.2492	0.3473	-0.2503
Denmark	DNK	20800029	20806443	0	-1.3988	2.6352	1.9359	0.6426	1.068	1.7983	0.5755	0.4504
Denmark	DNK	20800029	20803201	0	1.6319	0.1276	1.9359	0.2706	0.503	1.0289	-0.1026	0.2546
Denmark	DNK	20800029	20808201	0	1.0813	0.1828	1.9359	0.4527	0.4993	1.1332	1.1375	1.1232
Denmark	DNK	20800029	20807132	0	0.5217	1.7671	1.9359	0.7134	0.5428	1.2224	1.6338	2.0955
Denmark	DNK	20800029	20809165	0	1.4584	-0.0219	0.0226	-0.1214	0.2901	0.6242	-0.5832	-0.1563
Denmark	DNK	20800029	20807875	0	-0.2321	-0.2662	-0.227	0.6208	0.2417	1.1378	0.8038	0.1216
Denmark	DNK	20800029	20803058	0	1.2654	-0.181	-1.1274	-0.4927	-0.7232	-0.3551	1.0854	-1.4344
Denmark	DNK	20800029	20801519	1	0.0286	2.6352	-0.9607	0.8676	0.3605	1.3719	0.4011	0.1216
Denmark	DNK	20800029	20800215	1	0.2296	-0.4454	-1.3023	0.8923	0.2955	0.6712	-1.0758	-0.8187
Denmark	DNK	20800030	20806633	1	-0.4887	-0.59	-0.9607	-0.0017	-0.9731	0.3921	-0.6852	-0.7496
Denmark	DNK	20800030	20801951	1	0.9601			-0.3568	-1.3695
Denmark	DNK	20800030	20804822	0	1.3436	1.031	1.4967	0.6781	1.0194	1.0342	1.4793	1.515
Denmark	DNK	20800030	20808616	1	0.0679	0.802	0.586	-0.6535	-0.4107	0.4611	-0.3237	0.557
Denmark	DNK	20800030	20805839	1	0.0215	1.3889	-1.0611	0.7939	-0.4462	0.6038	-0.4771	-1.1252
Denmark	DNK	20800030	20803898	1	-0.1033	0.0017	0.0226	-0.0149	-0.5001	-0.2282	-0.2821	-0.2503
Denmark	DNK	20800030	20807005	1	0.208	-0.0862	0.0226	0.3793	-0.0163	0.4641	-0.6852	-0.959
Denmark	DNK	20800030	20805545	1	1.4125	-0.0862	-0.4806	-0.369	-0.6072	0.2733	-1.2835	-0.1563
Denmark	DNK	20800030	20803756	1	-0.7254	-0.0192	0.0226	0.5237	-0.4943	0.6609	0.3482	0.1216
Denmark	DNK	20800030	20804657	1	0.4517	0.4658	-0.1587	0.1327	-0.7313	0.3034	-0.216	-1.1252
Denmark	DNK	20800030	20805336	1	1.5928	1.3889	0.7162	0.5544	-0.6531	0.6426	-0.4771	0.9444
Denmark	DNK	20800030	20800657	0	0.1702	-0.0862	1.9359	0.7113	-0.6036	0.7765	1.5037	0.1216
Denmark	DNK	20800030	20805032	0	-0.3299	0.957	1.9633		0.9441	0.8754	-1.5596	0.9883
Denmark	DNK	20800030	20800143	0	0.541	1.127	0.1386	0.2468	0.0832	0.8024	-0.4771	-0.7108
Denmark	DNK	20800030	20808967	0	1.3254	-0.5717	0.0226	-0.6018	-0.7328	0.549	0.5755	0.1216
Denmark	DNK	20800030	20800151	0	1.358	-0.0862	0.0226	1.2836	0.8779	1.5721	0.5755	0.1216
Denmark	DNK	20800030	20803989	0	1.1592	-0.0905	0.0226	-0.3661	-0.5032	0.401	0.8038	0.557
Denmark	DNK	20800030	20804038	0	-0.1108	0.0502	1.9359	0.3476	0.8084	1.0221	0.3473	1.515
Denmark	DNK	20800030	20808435	0	0.6881	0.468	0.0226	0.6569	2.6375	1.0062	0.5755	0.1216
Denmark	DNK	20800030	20804532	0	1.6577			0.3204	0.1069	0.6009
Denmark	DNK	20800030	20806759	0	1.5152
Denmark	DNK	20800030	20807924	0	0.1163	0.0247	1.9359	0.8151	4.8357	1.8983	2.4277	1.2841
Denmark	DNK	20800030	20803757	1	0.1044	-0.3351	-0.227	-0.5231	-0.5434	-0.0117	-0.7867	-1.0788
Denmark	DNK	20800030	20805344	0	1.5426	0.3289	0.3461	1.936	1.9732	2.0327	2.4277	0.8567
Denmark	DNK	20800030	20805619	0	0.1353	-0.0966	0.4173	0.3674	0.0678	0.6814	0.0256	0.0876
Denmark	DNK	20800031	20809577	1	0.1215	-0.0862	0.0226	3.6039	-0.2254	1.6854	0.5755	0.1216
Denmark	DNK	20800031	20803538	0	-0.7486	0.7821	1.9359	1.7584	4.8357	1.6442	2.4277	2.0955
Denmark	DNK	20800031	20809010	0	1.2808	0.3178	0.7162	0.3594	1.3174	0.8274	0.3473	0.9888
Denmark	DNK	20800031	20801820	1	0.8939	-0.938	0.0226	0.2046	-1.2385	0.7598	-0.5945	-0.9299
Denmark	DNK	20800031	20802087	1	-0.0025	0.5836	1.4967	0.3596	-0.3369	0.474	2.4277	2.0955
Denmark	DNK	20800031	20801838	1	0.8645	-0.9767	1.9359	0.2943	0.2173	1.0097	-1.0602	0.1216
Denmark	DNK	20800031	20803140	1	0.6619	0.5206	-0.1627	0.6663	-0.6986	1.0209	-1.2871	0.1216
Denmark	DNK	20800031	20800643	1	-1.4458	-0.2662	-0.7638	0.2309	-0.4367	0.7103	-0.6852	-0.3297
Denmark	DNK	20800031	20800887	1	0.2076	0.1489	-0.7902	0.3922	-0.8769	0.8017	-0.3907	-0.9299
Denmark	DNK	20800031	20803921	1	-0.4351	1.3697	1.9359	0.7528	-0.5737	1.0846	0.5755	0.1216
Denmark	DNK	20800031	20801928	1	1.5156	-0.4314	-0.227	0.3824	-0.3846	0.6125	-2.0333	-2.5027
Denmark	DNK	20800031	20801465	1	0.3348	-0.3189	1.4967	0.6863	0.2473	0.6877	-0.7026	0.3216
Denmark	DNK	20800031	20805679	1	-1.0663	-0.4203	0.0226	0.4307	-0.4918	0.501	-0.4948	-0.959
Denmark	DNK	20800031	20808686	1	1.2503	-0.8676	1.9359	-2.4823		1.3468	-0.396	-2.5027
Denmark	DNK	20800031	20806206	0	1.8023	0.0666	0.0226	0.8641	0.2692	1.1013	0.5755	0.1216
Denmark	DNK	20800031	20806019	0	1.6207	0.3317	0.9192	0.3614	-0.5504	0.8866	0.1693	0.4504
Denmark	DNK	20800031	20805023	0	1.337	0.5206	0.0226	0.218	0.0491	0.5064	0.5755	0.1216
Denmark	DNK	20800031	20806349	0	1.2929	2.6352	-0.652	0.0454	-0.035	0.3056	0.3473	-0.1865
Denmark	DNK	20800031	20807657	0	1.1798	0.7989	-1.9313	0.6183	0.1668	0.7164	0.5755	0.1216
Denmark	DNK	20800031	20801805	0	0.2259	-0.0055	1.9359	0.0048	-0.2033	0.6322	0.5755	-0.222
Denmark	DNK	20800031	20802935	0	0.543	-0.4203	0.0226	0.0274	-0.3934	0.727	-0.0992	-0.1563
Denmark	DNK	20800031	20801329	0	1.3186	-0.0862	0.0226	0.7113	-0.0408	1.5721	0.5755	0.1216
Denmark	DNK	20800031	20806505	0	1.1028	-0.4314	-0.4806	0.5488	0.3415	0.6838	-0.309	-0.2485
Denmark	DNK	20800031	20809542	0
Denmark	DNK	20800032	20805880	1	1.0135	-0.5801	-0.227	0.7113	-0.6164	0.6069	-0.1727	-0.5251
Denmark	DNK	20800032	20805493	1	1.1866	0.5266	0.0226	0.5108	0.4586	1.0802	0.5755	-0.1563
Denmark	DNK	20800032	20804576	0	-0.5591			0.2571	0.87	0.7279
Denmark	DNK	20800032	20804162	0	-0.8382	-0.0862	-0.0094		-0.8448
Denmark	DNK	20800032	20803226	0	-0.5367
Denmark	DNK	20800032	20805532	1	1.8073	1.3697	0.0226	0.382	-0.6187	0.7055	2.4277	-0.2503
Denmark	DNK	20800032	20800411	1	1.4045	-0.2589	-0.9607	-0.2859	-0.4505	0.2554	-1.2624	-1.4827
Denmark	DNK	20800032	20807054	1	0.4388	0.4121	1.4967	-1.0138	-0.5246	-0.4694	-1.2624	-0.1563
Denmark	DNK	20800032	20807899	1	1.3111	-0.089	-1.3325	0.3637	-0.1058	0.9479	-2.1355	-2.5027
Denmark	DNK	20800032	20809321	1	0.9565	-0.0862	0.0226	0.1518	-0.1451	0.4563	-0.5832	-0.1563
Denmark	DNK	20800032	20800652	1	0.7909	-0.4136	1.4967	0.4038	-0.4343	0.7621	-0.6852	-1.6557
Denmark	DNK	20800032	20803234	1	0.0751	0.0634	-0.335	0.3896	-0.4368	0.8843	-1.5588	-0.1563
Denmark	DNK	20800032	20800864	1	0.3424	-0.8887	0.5563	0.3465	-0.2372	0.7173	-1.054	0.4725
Denmark	DNK	20800032	20806502	1	-0.1544	-0.0862	0.0226	0.4579	0.4631	0.4647	0.3482	-0.4607
Denmark	DNK	20800032	20806623	1	0.5016				0.5863
Denmark	DNK	20800032	20805997	1	-0.907	-0.089	0.5462	0.2134	0.1674	0.5405	-0.8883	-0.7108
Denmark	DNK	20800032	20802177	0	0.4603	-0.4314	0.0226	1.2836	0.4775	1.0624	0.5755	0.1216
Denmark	DNK	20800032	20801732	0
Denmark	DNK	20800032	20804102	0	0.8119	0.0634	-0.691	-0.2659	-0.153	0.2207	-1.5848	-0.5005
Denmark	DNK	20800032	20804428	0	-0.7997
Denmark	DNK	20800032	20808225	0	1.0858
Denmark	DNK	20800032	20804765	0	0.141	0.6515	0.1386	0.0836	-0.1854	0.4177	0.1693	0.7435
Denmark	DNK	20800032	20800311	0	-0.2761	-0.7199	0.0226	-0.0978	-0.3418	0.405	0.5755	0.1216
Denmark	DNK	20800032	20805938	0	0.0065				0.0296
Denmark	DNK	20800033	20803604	1	-0.9633
Denmark	DNK	20800033	20808298	0	0.0829				-2.0397	-1.6678	-0.4658	0.839
Denmark	DNK	20800033	20803885	0	0.8573	1.4003	1.9359	0.5909	0.5204	1.3163	0.8038	1.1013
Denmark	DNK	20800033	20803747	0	0.5003	1.7162	1.9359	0.2	1.3319	0.8058	1.5037	1.515
Denmark	DNK	20800033	20802134	1	-1.159
Denmark	DNK	20800033	20807750	1	-0.1292	-0.7027	-0.8627	0.2186	-0.3385	0.6554	-0.1972	-0.7496
Denmark	DNK	20800033	20805095	1	-2.8806	0.215	0.0226	-0.45	-0.5477	-0.1082	-0.6852	0.4104
Denmark	DNK	20800033	20807781	0	0.1304	0.468	1.9359	0.6723	2.1682	1.144	-2.1355	2.0955
Denmark	DNK	20800033	20800227	0	0.1903				1.1288
Denmark	DNK	20800033	20804480	0	-1.1558	0.468	0.4173	0.6652	0.7882	1.0293	1.2607	0.1216
Denmark	DNK	20800033	20800274	0	-1.6435	-0.9861	-1.0668			0.9929	-0.2301	-0.8531
Denmark	DNK	20800033	20806220	0	-0.8277
Denmark	DNK	20800033	20802558	0	1.1303	0.5119	0.6847	0.5314	-0.1102	0.1098	-0.2004	-0.1563
Denmark	DNK	20800034	20801521	1	1.126		-2.664		0.2893			0.4994
Denmark	DNK	20800034	20806935	1	1.051	-2.9627	1.9359	-0.0139	0.3102	-0.1225	-0.4948	0.9097
Denmark	DNK	20800034	20803358	1	0.4253
Denmark	DNK	20800034	20805927	0	1.1413	0.0566	0.1386	-0.0781	-0.1659	0.8683	0.8038	0.1216
Denmark	DNK	20800034	20804111	0	-0.7171			0.7816	0.1236	0.9345
Denmark	DNK	20800034	20801762	0	-1.2415	-0.0862	-0.3802	0.4054	0.3869	1.1494	0.5755	0.1216
Denmark	DNK	20800034	20807701	1	1.4323	0.7855	-0.1587	0.3092	-0.5058	0.7193	-1.036	-0.6272
Denmark	DNK	20800034	20800856	1	1.1287	0.0502	-0.5544	0.3238	-0.797	0.302	-0.6997	-0.6912
Denmark	DNK	20800034	20801755	1	-0.4065	-0.5743	0.0226	0.0788	0.0536	-0.182	0.0447	0.1216
Denmark	DNK	20800034	20801325	1	1.2444	0.4435	-1.0611	0.6263	0.0513	0.6345	-0.414	-0.2201
Denmark	DNK	20800034	20801015	1	-0.1094	0.0666	-0.227	0.3164	-0.8285	0.4394	0.5755	-0.6774
Denmark	DNK	20800034	20802394	1	-0.3228	-0.2662	-0.691	0.257	-0.7481	0.4264	-0.6852	-0.9299
Denmark	DNK	20800034	20804087	1	-1.3925	0.0502	-0.4806	0.9594	0.5934	0.9871	-0.3727	0.1216
Denmark	DNK	20800034	20802841	1	-1.4136	-0.0862	0.0226	0.2207	-0.1547	0.4962	0.0447	-1.1252
Denmark	DNK	20800034	20803670	1	-0.4699	-0.7306	0.0226	0.1908	-0.7543	0.0668	-0.6852	-0.8578
Denmark	DNK	20800034	20802080	1	1.4604	-0.2662	-0.4728	0.2273	-1.0188	0.2424	0.0221	-0.2503
Denmark	DNK	20800034	20804483	1	0.7173	-0.0862	-0.227	-0.9735	-2.8697	0.2628	0.5755	-1.1252
Denmark	DNK	20800034	20802970	0	0.9707	-0.0071	-0.4806	0.652	-0.1758	0.8829	0.3482	-0.4377
Denmark	DNK	20800034	20801566	0	1.3101	-0.4314	0.0226	0.2959	-0.7836	-1.6678	-0.6852	-0.1563
Denmark	DNK	20800034	20808643	0	-0.181	0.8105	1.9359	2.2963	-0.0828	1.3495	2.4277	1.2841
Denmark	DNK	20800034	20802513	0	-1.8836
Denmark	DNK	20800035	20804806	1	0.1699	-0.0862	-0.4728	-0.0891	-0.419	-1.2919	0.1693	-0.7496
Denmark	DNK	20800035	20802163	1	1.6464	-0.4314	0.0226	0.4935	-0.1096	0.8221	0.0256	-0.7496
Denmark	DNK	20800035	20801236	1	-0.1254	-0.269	-0.7638	0.1559	-0.4872	0.5376	-0.6852	-0.6353
Denmark	DNK	20800035	20805689	1	1.0469	-0.59	-0.9607	0.3676	-0.3545	0.1934	-0.216	-0.5251
Denmark	DNK	20800035	20801841	1	0.3865	-0.2662	0.8801	0.4681	0.382	0.5347	-0.9941	-0.3657
Denmark	DNK	20800035	20803014	1	1.0551	-0.59	-0.7566	0.3516	-0.6381	0.2904	-1.0084	-0.0274
Denmark	DNK	20800035	20808279	1	1.367	0.6492	0.586	0.4992	-0.0436	1.0941	-0.3876	0.0876
Denmark	DNK	20800035	20802880	1	0.2683	-0.59	-0.5034	0.104	-0.6156	0.7114	-0.4948	-0.222
Denmark	DNK	20800035	20806669	1	-0.2609	0.4061	-0.8099	-0.1222	0.2261	0.5257	-2.1355	-0.1563
Denmark	DNK	20800035	20803468	1	1.1312	0.1371	0.0226	-0.2413	-0.1416	-0.2942	-0.6852	-0.7496
Denmark	DNK	20800035	20805736	1	1.1857	-0.59	0.0226	0.5248	-0.1427	0.9432	-0.6852	-0.1563
Denmark	DNK	20800035	20801528	1	0.4133	0.468	1.1381	0.0824	-1.2473	-0.4384	0.3482	-0.6959
Denmark	DNK	20800035	20806787	0	-1.1696	-0.0862			-0.4891	1.5105
Denmark	DNK	20800035	20809195	0	1.0969	-0.4203	-0.3827	-0.0626	-0.1294	-0.0722	0.1648	-0.2432
Denmark	DNK	20800035	20803355	0					-1.5453	-0.0035	-2.1355	0.1216
Denmark	DNK	20800035	20805514	0	1.3368	-0.2662	0.0226	0.4993	0.1799	0.7146	0.5755	0.1216
Denmark	DNK	20800035	20800707	0	0.4337		0.6825		4.2665	1.627		1.1232
Denmark	DNK	20800035	20805915	0	0.9913	0.3289	-0.4806	0.2489	0.8158	1.068	0.5826	-0.4607
Denmark	DNK	20800035	20805203	0	0.955	0.1852	0.0226	0.5246	0.2243	1.0698	1.8077	0.1216
Denmark	DNK	20800035	20807109	0	0.6705
Denmark	DNK	20800035	20803154	1	1.0941	0.2836	1.0955	0.1851	-0.4452	0.14	-0.5001	-0.3406
Denmark	DNK	20800036	20808409	1	-1.4238
Denmark	DNK	20800036	20806456	1	0.2858	0.8105	1.4967	-0.0993	0.777	0.6332	-0.4658	0.4104
Denmark	DNK	20800036	20809597	0	-0.4147	0.7825	0.0226	0.0904	-0.2095	0.8578	-0.0551	-0.5332
Denmark	DNK	20800036	20804011	0	1.2749	-0.983	0.4173	0.1009	-0.4732	0.6709	-0.5832	0.6361
Denmark	DNK	20800036	20808524	1	1.0138	-0.0862	0.0226	0.7113	0.4062	1.4894	0.5755	0.1216
Denmark	DNK	20800036	20807354	1	-1.6363
Denmark	DNK	20800036	20807060	1	1.0334	-0.0994	1.4967	0.4555	0.1789	0.3796	-0.4771	-0.2503
Denmark	DNK	20800036	20801443	1	-1.3862	-0.5817	-1.1926	-2.6893	-1.5403	0.239	-2.1355	-2.5027
Denmark	DNK	20800036	20804345	1	-1.2223	0.8655	0.0226	0.2704	-0.0423	0.6974	-0.4771	-0.1563
Denmark	DNK	20800036	20805163	0	0.4767	-0.7938	-0.6843	-0.0323	-0.8372	0.6618	-0.6852	-0.7496
Denmark	DNK	20800036	20805675	0	-0.9789	1.1352	0.4173	0.6043	0.2703	0.5568	1.4834	-0.2503
Denmark	DNK	20800036	20808034	0	1.3901	0.9454	0.9247	-0.2401	0.0383	0.4424	0.0254	-0.1314
Denmark	DNK	20800036	20801954	0	-0.0205	2.6352	1.9359	3.6039	4.8357	1.1252	1.1417	2.0955
Denmark	DNK	20800036	20806253	0	-1.1233	0.3289	0.0226	0.3095	0.5386	0.6916	0.9628	-0.1563
Denmark	DNK	20800036	20803714	0	0.0774	2.6352	1.1752	0.292	0.3301	0.3645	1.3656	0.839
Denmark	DNK	20800036	20807079	0	0.745	-0.0862	-0.4806	0.605	0.3893	0.6665	0.3482	-0.7108
Denmark	DNK	20800036	20802636	0	0.833	2.6352	1.9359	0.5395	1.1523	1.0062	2.4277	2.0955
Denmark	DNK	20800036	20805772	0	-1.4186	0.2032	0.0226	-0.4064	-0.2699	0.3274	-0.2821	0.1216
Denmark	DNK	20800036	20801029	0		1.4003	0.1386	-0.1877	0.4977	0.5828	0.8038	-0.2726
Denmark	DNK	20800036	20809312	0	0.7933	2.6352	1.9359	3.6039	4.8357	3.6292	2.4277	2.0955
Denmark	DNK	20800036	20803961	1	-0.5258	0.631			3.5634	2.0032
Denmark	DNK	20800036	20802918	1	-0.8891	-0.6447	-0.3904	-2.6893	-1.4166	0.4593	-0.6852	-1.0729
Denmark	DNK	20800036	20808751	0		1.3939	0.586	0.1277	0.0244	0.7773	2.4277	0.4725
Denmark	DNK	20800037	20804602	1	-0.9708	0.5344	-0.6315	0.3523	-0.1479	0.33	-1.2871	-1.7277
Denmark	DNK	20800037	20807119	1	1.0796	-0.59	-0.7836	0.0996	-0.8016	0.4566	-2.1355	-0.9299
Denmark	DNK	20800037	20800482	0	1.5229			2.6069	3.7093		-0.1426
Denmark	DNK	20800037	20804789	1	0.7547	0.5266	0.0226	0.4903	0.1151	0.5865	-0.5828	0.2224
Denmark	DNK	20800037	20806316	1	0.8546	1.1493	0.8038	0.2307	0.3565	0.7772	0.8762	0.2224
Denmark	DNK	20800037	20801964	1	1.4476	0.1125	1.9359	0.2372	-0.1986	0.3618	-0.8883	1.2147
Denmark	DNK	20800037	20807408	1	0.9803	-0.0862	0.0226	0.3323	-0.7736	-0.2339	0.0256	0.1216
Denmark	DNK	20800037	20809426	1	1.7887				-0.937
Denmark	DNK	20800037	20809114	1	1.234	0.792	0.586	0.863	0.3334	1.1227	-0.3237	0.557
Denmark	DNK	20800037	20808750	0	1.3228	0.8149	1.1657	0.2223	0.7415	0.2976	0.7978	1.4379
Denmark	DNK	20800037	20802678	0	-0.0066	0.8079	1.4967	0.529	0.1629	0.6552	0.5339	0.9097
Denmark	DNK	20800037	20804422	0	0.0418	1.1493	1.9359	0.2397	0.654	0.7303	1.2262	1.1232
Denmark	DNK	20800037	20802763	0	0.3355	-0.0862	0.0226	0.103	0.8779	1.0922	0.5755	0.1216
Denmark	DNK	20800037	20800613	1	1.2446	-0.9785	0.0226	-0.2929	-0.6199	-0.2532	0.0447	-0.7108
Denmark	DNK	20800037	20806436	1	1.4219	-0.6019	0.8038	0.1716	-0.7767	0.3477	-0.4771	-0.4607
Denmark	DNK	20800037	20805611	0	1.4853	-0.1149	1.4967	0.741	0.4934	1.2159	1.2302	0.9339
Denmark	DNK	20800038	20805408	1	-0.1787	-0.5743	0.0226	0.1382	-0.5196	0.3235	-0.4771	-1.0913
Denmark	DNK	20800038	20800885	1	1.1889	0.3427	0.0226	1.1352	0.9867	1.6115	-0.1026	0.496
Denmark	DNK	20800038	20808173	1	0.7137	-0.5925	-0.173	0.3483	0.0054	0.6447	-0.2857	-1.1376
Denmark	DNK	20800038	20805605	1	0.614	1.3697	1.1381			1.0249		0.1216
Denmark	DNK	20800038	20803731	1	1.32	1.3697	1.9359	0.1839	0.5276	0.7747	0.5837	0.7095
Denmark	DNK	20800038	20803274	1	1.0141	0.5206	-0.691	0.657	-0.5364	0.8128	-1.0753	-0.4607
Denmark	DNK	20800038	20805244	1	-0.1089	1.1352	1.9359	0.4017	0.163	0.6478	-1.5848	1.2147
Denmark	DNK	20800038	20800565	1	1.7528	0.67	0.586	0.2666	0.2878	0.2858	-0.5798	-0.4607
Denmark	DNK	20800038	20803190	1
Denmark	DNK	20800038	20806327	1	1.2778	-0.269	-0.227	0.3805	1.4331	1.0455	0.5755	-0.3856
Denmark	DNK	20800038	20809533	1	0.9714	-0.2662	-1.2374	-0.0763	-0.9014	-0.2154	-0.4948	-0.8936
Denmark	DNK	20800038	20802503	0	1.4379	2.6352	1.9359	1.2857	2.0116	2.1708	2.4277	2.0955
Denmark	DNK	20800038	20802328	0	1.1419	0.792	1.4967	-0.1838	-0.4287	-0.4427	-1.4019	0.0876
Denmark	DNK	20800038	20807458	0	1.1309	0.2032	0.0226	0.4597	0.7989	0.7027	-0.1727	0.1216
Denmark	DNK	20800038	20807238	0	1.6404	0.1519	0.5833	0.4155	-0.2045	0.7257	-0.3876	-1.4056
Denmark	DNK	20800038	20808223	1	-1.2725	0.3376	0.586	0.3935	-0.3511	0.658	0.3482	-0.5251
Denmark	DNK	20800038	20807105	0	1.3409	0.8762	-0.652	0.0929	0.0243	0.641	0.0791	-0.4607
Denmark	DNK	20800038	20807043	0	0.9361			1.7956	0.4023
Denmark	DNK	20800038	20800743	0	-0.2918	-0.0862	0.0226	0.7113	0.1107	0.6606	0.5755	-0.1563
Denmark	DNK	20800038	20805330	1	-0.0936	2.6352	-1.2115	1.1653	1.9478	2.1708	0.0795	-0.8426
Denmark	DNK	20800038	20801178	1	-0.4534	0.2032	-0.227	0.2525	-0.5237	-0.1906	0.0256	-0.7496
Denmark	DNK	20800038	20801908	0	-0.845	-0.3631	1.9359	0.5261	0.2992	0.9317	1.1171	0.1216
Denmark	DNK	20800038	20800370	0	1.4713	-1.0197	-0.8219	0.4894	-0.7318	0.7496	-0.0781	-0.4607
Denmark	DNK	20800038	20809154	0	1.7301						-1.0839	-1.124
Denmark	DNK	20800039	20801676	1	1.1072	-0.2662	0.7162	-0.7383	-0.5313	-0.1602	-0.4948	-0.1563
Denmark	DNK	20800039	20803027	1	1.0156	2.6352	0.0226	0.5231	-0.1334	0.864	-0.1886	0.149
Denmark	DNK	20800039	20802625	0	-0.243	-0.0862	0.0226	0.004	-1.1696	0.5817	0.5755	0.1216
Denmark	DNK	20800039	20808283	0	-0.7936
Denmark	DNK	20800039	20807471	0		-1.8051	-1.4559	0.2267	-0.0156	0.703	-1.1908	-1.9384
Denmark	DNK	20800039	20807311	0	-0.2071	0.2679	0.8038	-0.5074	-0.1483	0.7672	-0.5832	0.3535
Denmark	DNK	20800039	20805187	0	-0.8211	-0.2479	-1.1926	-0.5199	-0.5156	-1.2919	0.5755	0.1216
Denmark	DNK	20800039	20805340	1	-0.042	-0.0862	0.0226	3.6039	1.6792	3.6292	0.5755	0.1216
Denmark	DNK	20800039	20800740	1	1.1817	-0.0862	0.0226	0.5728	0.1222	1.0062	-0.0726	-0.6774
Denmark	DNK	20800039	20801230	1	-0.098	-0.4203	-0.8627	0.425	-0.1562	0.3725	-0.8657	-0.8443
Denmark	DNK	20800039	20809242	1	0.8279	-1.1429	0.0226	-0.0512	-0.5212	0.1756	-0.6852	-0.1563
Denmark	DNK	20800039	20802029	1	-0.4549	0.9349	0.8348	0.4035	0.0574	0.8431	-0.4771	0.557
Denmark	DNK	20800039	20803623	1	1.0291	-0.3582	0.0226	-0.3565	-0.3953	-0.0013	0.5755	0.1216
Denmark	DNK	20800039	20803082	0	1.4146	-1.3452	-1.2108	0.0628	0.3025	0.9657	-0.2128	2.0955
Denmark	DNK	20800039	20800857	0	1.3008	0.9349	0.9192	0.3115	0.3066	0.7206	0.8038	2.0955
Denmark	DNK	20800039	20804209	0	1.1837	0.8655	1.9359	0.2397	-0.0134	0.688	1.2262	1.0641
Denmark	DNK	20800039	20802111	0	-0.3047	-0.9764	0.0226	0.1053	-0.7238	0.4394	0.5755	0.1216
Denmark	DNK	20800039	20803077	0	0.7483	2.6352	1.9359	0.3181	1.0904	1.0229	2.4277	1.3566
Denmark	DNK	20800040	20801496	1	0.9665	-0.0862	0.0226	-0.9099	-0.0119	0.4394	0.5755	-0.1563
Denmark	DNK	20800040	20806651	1	1.1959
Denmark	DNK	20800040	20800313	0	0.1321
Denmark	DNK	20800040	20805495	0	0.9346
Denmark	DNK	20800040	20802390	0	0.648	-0.0862	0.0226	0.7113	1.0621	1.0062	0.5755	0.1216
Denmark	DNK	20800040	20801722	1	-0.7172					0.811
Denmark	DNK	20800040	20803897	1	-0.6657
Denmark	DNK	20800040	20804622	1	-0.8269
Denmark	DNK	20800040	20807142	1	-1.5451			0.4583	-0.7706	0.4164
Denmark	DNK	20800040	20801684	1	0.1038	0.1276	0.0226	0.2951	-0.1661	0.3554	-0.6852	-0.1563
Denmark	DNK	20800040	20804901	1	-0.1114	0.8762	-0.4806	0.1028	-0.5226	0.1212	-0.6852	-0.7496
Denmark	DNK	20800040	20802518	1	0.4827	-0.0862	0.0226	0.7113	-0.238	0.9186	0.5755	0.1216
Denmark	DNK	20800040	20805556	1	1.6052	0.5141	0.8038	0.3523	-0.0425	0.2834	-0.7867	2.0955
Denmark	DNK	20800040	20806386	1	-1.509	1.1493	0.894	1.3168	0.1314	1.3087	-0.6625	0.1216
Denmark	DNK	20800040	20808528	0	1.3865	-0.2741	-0.3802	0.336	-0.2806	0.7567	-0.1727	-0.3297
Denmark	DNK	20800040	20803211	0	1.2109	-0.2479	-0.5171	0.6107	0.0295	1.2639	-2.1355	-0.9645
Denmark	DNK	20800040	20805169	0	0.126	-0.8357	0.0226	0.6077	-0.3148	1.2139	-0.5832	-0.1563
Denmark	DNK	20800040	20807555	0	-1.9424	0.0502	-0.3332	-1.3723	0.3597	0.3897
Denmark	DNK	20800040	20807690	1
Denmark	DNK	20800040	20804318	1
Denmark	DNK	20800040	20801936	0	1.1665	-0.4005	-0.6857	0.2319	-0.0053	0.6476	0.3482	0.1216
Denmark	DNK	20800040	20805451	0
Denmark	DNK	20800041	20807583	1	0.1252	-0.7221	-0.9607	0.7223	-0.2272	1.2382	-0.6852	-0.7496
Denmark	DNK	20800041	20804913	1	1.2629			0.3031	-0.0411	0.9183
Denmark	DNK	20800041	20804063	1	-0.3853	-0.7221	-1.0611	0.3305	-0.4038	1.0141	-0.8686	-0.1563
Denmark	DNK	20800041	20807888	1	1.4023	0.0502	1.4967	0.525	-0.5809	0.946	-0.2821	-0.3657
Denmark	DNK	20800041	20804112	1	-1.1017
Denmark	DNK	20800041	20808670	1	0.5626	-0.1074	-0.6315	0.3899	-0.9911	1.25	-0.6997	0.4777
Denmark	DNK	20800041	20803015	1	1.1682	-1.1801	-1.9313	0.1709	-1.3142	0.9402	-1.0906	-1.3017
Denmark	DNK	20800041	20801603	1	0.7758	-0.847	-0.4728	0.1341	-0.0105	1.2951	-1.5596	-1.2412
Denmark	DNK	20800041	20807116	1	0.7734	2.6352	-0.3802	0.2843	-0.0741	1.1515	-0.6852	-0.3902
Denmark	DNK	20800041	20808353	1	0.2573	0.0789	0.0226	0.0013	-1.291	0.3869	0.0256	0.2546
Denmark	DNK	20800041	20807285	1	-0.5643	-0.7221	-0.9659	0.4145	-1.3563	0.7123	-0.8273	-1.1252
Denmark	DNK	20800041	20803938	1	1.1096
Denmark	DNK	20800041	20808157	1	0.2835	0.2859	-0.227	0.5479	-0.4767	1.3257	-2.1355	-1.9384
Denmark	DNK	20800041	20803004	1	-0.4975	-0.2392		0.3598	-0.4611	0.8048
Denmark	DNK	20800041	20801694	0	1.2806	0.9454	-0.3048	-0.0611	-0.2782	0.665	1.3467	0.6113
Denmark	DNK	20800041	20806780	0	1.849	0.1221	0.0226	0.4316	-0.1224	1.2265
Denmark	DNK	20800041	20800555	0	0.2268	-0.165	0.0226	0.2468	-0.4095	0.3967	-0.5798	-0.1563
Denmark	DNK	20800041	20803529	0	-0.9401	-0.2479	-0.5034	1.1968	0.2126	1.099	-0.0987	-0.2503
Denmark	DNK	20800041	20801584	0	0.9965	-0.4166	-0.9607	-0.0237	-0.2941	0.343	0.0215	-0.959
Denmark	DNK	20800041	20803402	0	1.0683	-0.5994	0.4173	0.3028	-0.4862	0.7243	0.3473	-0.2503
Denmark	DNK	20800041	20802988	0	1.6534	-0.4314	-1.0611	0.3675	0.1229	1.0188	0.1693	-0.9299
Denmark	DNK	20800041	20804522	0	1.0975	-0.2662	-0.5907	0.8449	0.2602	1.1006	0.1648	-0.7108
Denmark	DNK	20800041	20807064	0	0.5375	0.0502	0.8801	0.5304	-0.4846	0.8234	0.1648	0.8375
Denmark	DNK	20800041	20807004	0	1.0341	-0.5925	0.8348	0.1483	0.2756	1.1614	-0.5832	0.9444
Denmark	DNK	20800041	20803927	0	0.9226
Denmark	DNK	20800041	20803892	0	0.5109	0.9637	1.9359	0.5044	0.4405	1.1389	0.5755	0.4504
Denmark	DNK	20800041	20802498	0	1.4174	0.1882	0.7162	0.1539	0.0245	0.9053	0.3473	-0.3657
Denmark	DNK	20800041	20801736	0	1.1238	-0.0055	-1.7997	0.2836	-0.0105	0.9864	-0.3206	-1.0507
Denmark	DNK	20800041	20801807	1	-0.9608				-0.4062
Denmark	DNK	20800041	20800065	0	1.3183	2.6352	0.7162	1.4744	4.8357	2.0114	1.4793	2.0955
Denmark	DNK	20800042	20805770	1	-0.5234	0.9484	0.7162	0.6996	0.7708	0.7825	0.0795	-0.5251
Denmark	DNK	20800042	20807185	1	0.3272	-1.2802	-1.0935	1.1834	-0.8776	1.4726	0.5755	0.1216
Denmark	DNK	20800042	20806435	1	-1.5322	-0.0862	0.0226	0.1305	0.2319	0.7795	0.5755
Denmark	DNK	20800042	20803764	0	-0.9034				-0.0042
Denmark	DNK	20800042	20809131	0	-0.6778	-0.6593	1.4967	-0.0764	-0.3515	0.1014	1.1375	2.0955
Denmark	DNK	20800042	20804720	0	0.7596
Denmark	DNK	20800042	20806988	1	-0.7072	1.0508	-0.5472	0.6645	-0.1251	0.4839	0.5755	-0.5079
Denmark	DNK	20800042	20806172	1	-1.503	0.0634	-0.227	-0.224	-1.9415	0.1889	-0.6852	-1.0169
Denmark	DNK	20800042	20807691	1	-1.4924	1.1493	1.9359	1.0276	0.4665	0.4001	-0.3206	0.9883
Denmark	DNK	20800042	20809164	1	-0.3644	-1.2337	-2.1689	-0.5442	-1.1101	0.069	-0.9415	-1.6557
Denmark	DNK	20800042	20801159	1
Denmark	DNK	20800042	20801786	0	1.4397	-0.0862	0.0226	0.656	0.7752	0.8214	-0.0553	0.0301
Denmark	DNK	20800042	20801939	0	-1.6469	0.6515	-0.2391	-2.6893	0.0208	0.4937	0.0215	0.1216
Denmark	DNK	20800042	20804053	0	0.2778	-0.0862	0.0226			1.1372	0.5755	0.1216
Denmark	DNK	20800042	20806492	1	-1.0753	0.96	0.7162	0.8174	1.3539	1.3868	0.4886	0.4504
Denmark	DNK	20800042	20806069	0	-1.3002	1.3939	0.0226	-0.2326	-1.2438	0.0729	-0.4948	0.1216
Denmark	DNK	20800043	20802534	1	0.3588	-0.0862	-0.5034	0.3479	-1.1082	0.3632	-0.454	-0.1563
Denmark	DNK	20800043	20806730	1	0.6196	-1.2786	-1.0611	0.6357	-0.5473	0.8198	-0.6852	-0.8947
Denmark	DNK	20800043	20803425	1	-1.1905	0.1395	-1.1329	0.4693	-0.4019	0.5249	0.4886	-1.1733
Denmark	DNK	20800043	20800608	0	0.5332	1.1132	1.1752	0.3588	0.6303	0.7995	0.5755	2.0955
Denmark	DNK	20800043	20809050	0	0.5768	0.792	0.4173	0.1071	0.4752	0.2448	0.1693	0.7435
Denmark	DNK	20800043	20803475	0	1.5105	0.631	1.9359	2.1337	0.4269	1.2075	2.4277	2.0955
Denmark	DNK	20800043	20805229	1	0.5988	1.1352	0.4173	0.121	0.7655	0.8925	-0.1727	0.0208
Denmark	DNK	20800043	20805925	1	-1.5225	0.2032	0.0226	0.8713	0.4179	1.6464	-0.4948	-0.4607
Denmark	DNK	20800043	20808947	1	-0.9112	0.3317	0.0226	0.3827	1.1719	0.2176	-0.4771	-0.4607
Denmark	DNK	20800043	20802540	1	-0.3912	-0.2479	-0.6315	0.2102	-0.056	0.3474	-0.6852	-0.7496
Denmark	DNK	20800043	20806727	1	1.435
Denmark	DNK	20800043	20802864	1	0.1706	0.0634	0.0226	0.4167	0.5555	0.7737	0.5755	-0.1314
Denmark	DNK	20800043	20801435	1	0.3557	0.5946	-0.5472	0.1176	-0.1662	0.9332	-0.6007	-0.1563
Denmark	DNK	20800043	20801848	1	1.3393	1.7671	0.0226	0.3781	0.7714	1.3085	0.5755	-0.4607
Denmark	DNK	20800043	20806516	1	0.0539	-0.847	-1.0611	-0.0229	-0.9227	-0.2117	0.0256	-0.7496
Denmark	DNK	20800043	20800052	1	-0.3273	0.6555	-0.0587	0.7113	-0.1653	0.7522	0.5755	0.1216
Denmark	DNK	20800043	20804924	0	0.1407	2.6352	1.9359	0.5365	4.8357	0.864	2.4277	2.0955
Denmark	DNK	20800043	20809287	0	1.3516	2.6352	1.9359	3.6039	4.8357	0.8301	2.4277	2.0955
Denmark	DNK	20800043	20806295	0	-0.4628	-0.454	1.9359	-1.0068	-0.5353	0.1767	0.5755	0.1216
Denmark	DNK	20800043	20806801	0	1.4602	1.4003	0.0226	1.6324	0.4982	2.1103	0.5755	2.0955
Denmark	DNK	20800043	20800577	0	1.4281	1.0919	1.4967	1.3199	1.4424	1.4358	2.4277	2.0955
Denmark	DNK	20800043	20809455	0	-0.6726	-0.0862	-1.1926	0.2142	-0.5838	0.6654	-0.3763	0.1216
Denmark	DNK	20800043	20809028	0	-0.6749	-0.0862	0.0226	0.1013	-1.1111	0.6449	0.5755	0.1216
Denmark	DNK	20800043	20808809	0	-1.0921	1.1576	1.2341	0.6814	0.518	1.0116	0.5755	0.1216
Denmark	DNK	20800043	20804744	0	-1.3119	-0.7114	0.0226	0.6569	-0.0927	0.9669	-0.2004	-0.8198
Denmark	DNK	20800043	20801996	0	0.2039	0.4457	0.0226	0.1762	-0.1018	0.2573	0.8047	0.1216
Denmark	DNK	20800045	20802646	0	1.1199	0.3738	1.4967	0.4272	2.4921	1.0245	0.5755	0.8903
Denmark	DNK	20800045	20807963	1	-0.7857	-0.0088	-0.3802	0.0666	0.1409	0.6779	-0.1727	-0.9299
Denmark	DNK	20800045	20802411	1	-1.1236	-0.4488	0.7162	0.6847	0.0181	0.7234	0.3482	-0.1563
Denmark	DNK	20800045	20801499	1	1.4799	0.6555	1.9359	1.9809	-0.4597	2.0634	-1.0753	1.2147
Denmark	DNK	20800045	20807838	1	0.5753	-0.7136	-0.7638	0.177	-0.5076	0.3789	-2.1355	-1.112
Denmark	DNK	20800045	20807939	1	-0.2073	-0.2479	-0.5836	0.2407	-0.5651	1.0388	-0.2852	-0.9299
Denmark	DNK	20800045	20803251	0	-0.2365	0.9454	1.4967	-0.053	0.3682	0.7184	0.8325	2.0955
Denmark	DNK	20800045	20807943	0	-0.2339	0.221	0.8038	0.351	-0.11	0.7589	-0.6852	0.4994
Denmark	DNK	20800045	20802032	0	-0.7755	0.3289	0.0226	0.5868	1.5028	1.2697	0.5755	0.1216
Denmark	DNK	20800045	20805001	0
Denmark	DNK	20800045	20808733	0	-0.5012	-0.0862	-0.6843	-0.2166	-0.0939	0.4622	-0.3912	-0.5251
Denmark	DNK	20800045	20808825	0	-0.7825	0.9526	0.4036	-0.0118	1.9132	1.1672	0.1648	1.515
Denmark	DNK	20800045	20807637	0	1.0606	2.6352	1.9359	0.4733	2.7956	1.6324	2.4277	2.0955
Denmark	DNK	20800045	20809052	0	0.3999	-0.2662	1.4967	0.3342	1.2339	1.0762	0.5755	2.0955
Denmark	DNK	20800045	20806997	0	-0.7995	1.3697	0.4173	0.9239	1.566	1.2919	0.5755	0.1216
Denmark	DNK	20800045	20808571	0	0.1448	-0.0862	0.0226	0.3191	-0.2715	0.7307	0.5755	0.1216
Denmark	DNK	20800045	20806652	0	1.0387	0.3239	1.9359	-0.361	0.818	0.9269	2.4277	2.0955
Denmark	DNK	20800045	20802922	0	-0.3688	-0.0862	-1.1926	-2.6893	-0.2406	0.0642	0.5755	0.1216
Denmark	DNK	20800045	20803966	1	-1.0727	-0.59	-0.7638	0.6552	0.0229	0.8741	-0.6852	-0.7496
Denmark	DNK	20800046	20802058	1	-0.1203	-0.9279	-0.9607	-0.041	-0.1276	0.3021	-0.4948	-0.5251
Denmark	DNK	20800046	20800157	0	0.3832	-0.0862	-0.3802	0.3394	-0.1714	0.8928	0.3473	-0.2503
Denmark	DNK	20800046	20800941	1	0.4191	-0.2509	0.0226	0.8827	-0.1498	0.9264	-0.279	-0.1563
Denmark	DNK	20800046	20804347	1	-0.5208	-0.59	0.0226	0.0472	-0.635	0.2603	-0.6852	-0.4784
Denmark	DNK	20800046	20806463	1	0.2742	0.3875	1.0433	0.5918	-0.0632	0.0344	-0.4771	-0.946
Denmark	DNK	20800046	20804916	1	0.7471	-0.4909	-1.263	-0.1992	-0.8265	0.5131	-2.1355	-0.8443
Denmark	DNK	20800046	20801540	1	1.2895	0.6606	1.9359	1.043	0.1054	3.6292	1.0689	0.6314
Denmark	DNK	20800046	20802112	1	0.1004	0.3289	-0.1882	-0.2325	-0.3939	0.2757	-0.2821	0.1959
Denmark	DNK	20800046	20809535	1	0.7957	-0.847	-1.5179	0.0966	-0.3927	-0.0864	-0.5832	-1.4056
Denmark	DNK	20800046	20807702	1	1.5947	0.4038	0.5833	0.3375	1.2974	1.154	-0.3882	-0.6508
Denmark	DNK	20800046	20805951	1	0.3893	-0.5743	-0.227	-0.2186	-0.6867	0.4768	-0.4771	-0.7496
Denmark	DNK	20800046	20809155	1	1.5106	-0.4203	-0.6843	0.335	-0.4469	0.8778	-0.3206	-1.0169
Denmark	DNK	20800046	20802153	1	0.2182	2.6352	0.9268	0.2289	-0.507	1.2408	0.2785	-0.4593
Denmark	DNK	20800046	20805078	0	0.7507	-1.5835	0.82	1.78	1.1892	1.083	1.2607	1.3857
Denmark	DNK	20800046	20806088	0	1.2138	0.792	1.9359	0.3711	0.6182	0.6921	0.5755	1.515
Denmark	DNK	20800046	20806987	0	1.356	-0.5743	-0.5034	0.3902	-0.1672	0.5086	-0.2852	-0.2726
Denmark	DNK	20800046	20803107	0	-0.2013	-0.4314	0.0226	0.5037	0.3923	0.972	0.5755	0.1216
Denmark	DNK	20800046	20801375	0	0.467	1.1576	1.9359	0.3877	1.7375	1.0012	2.4277	2.0955
Denmark	DNK	20800046	20802879	0	-0.7991	-2.9627	-2.664	1.1836	1.4424	0.8604	2.4277	2.0955
Denmark	DNK	20800046	20805508	0	0.9614	-0.1167	0.0226	0.4523	0.3541	0.8335	1.8077	1.3566
Denmark	DNK	20800046	20809273	0	-1.2894	2.6352	1.9359	-1.1067	-1.1871	-1.6678	0.3482	0.1216
Denmark	DNK	20800046	20803096	0	1.4412	-0.891	0.0226	0.404	0.209	0.6907	-0.3733	0.1216
Denmark	DNK	20800046	20800980	0	-0.6273	-0.0862	0.0226	0.4066	0.1629	0.4187	0.5755	-0.1563
Denmark	DNK	20800046	20807182	0	1.3307	-0.5743	0.0226	0.0612	0.2122	1.1392	-0.1727	-0.1563
Denmark	DNK	20800046	20808758	1	0.4013	1.7671	1.1752	1.2646	0.7027	1.5718	1.3664	1.515
Denmark	DNK	20800046	20803393	1	1.1872	-0.0862	0.0226		-0.7194	0.3378	-0.6852	-0.4607
Denmark	DNK	20800046	20808562	0	-0.032	2.6352	1.9359	3.6039	1.2423	3.6292	2.4277	2.0955
Denmark	DNK	20800047	20808905	1	1.3683	0.7308	0.0226	-0.0235	0.0885	0.5594	-0.1727	-0.1563
Denmark	DNK	20800047	20802149	0	0.7211	-0.7221	0.0226	0.3209	-0.2294	0.9702	-0.3912	-0.959
Denmark	DNK	20800047	20804627	0	0.749
Denmark	DNK	20800047	20801199	1	0.6488	0.0789	-0.227	0.3923	-0.1836	0.5244	-1.2871	-0.7496
Denmark	DNK	20800047	20808834	1	0.4848	-2.9627	-2.664	-0.0188	-0.4978	-0.006	0.5755	-0.6762
Denmark	DNK	20800047	20809241	1
Denmark	DNK	20800047	20806096	1	0.4044
Denmark	DNK	20800047	20801144	1	-1.4854				-0.366
Denmark	DNK	20800047	20806501	1	0.0263	-0.5743	0.0226		0.0568	0.8742		-0.4607
Denmark	DNK	20800047	20800048	1	0.5135	-0.5743	0.0226	0.1906	-0.6406	0.4859	-0.4948	-0.8198
Denmark	DNK	20800047	20803696	0	-2.0475	0.3177	1.0955	1.3216	0.5394	1.3046	1.0854	0.4777
Denmark	DNK	20800047	20807380	0	1.4182
Denmark	DNK	20800047	20804512	0	-0.0724				0.5364		-2.1355
Denmark	DNK	20800047	20801213	0	1.803
Denmark	DNK	20800047	20806886	0	-0.9076	-1.9613	0.4173	-0.2355	-0.2299	0.7197	0.1693	0.4994
Denmark	DNK	20800047	20802734	0	1.2048	-0.0862	0.0226	0.1477	0.7481	1.0068	-0.6852	0.1216
Denmark	DNK	20800047	20808259	0
Denmark	DNK	20800047	20808488	1	1.1526	-0.7162	-0.9607	0.1715	-1.3858	0.5803	-0.4771	-0.959
Denmark	DNK	20800047	20807528	1	0.666	-0.0862	-0.7902	0.2919	-1.3385	0.1342	-0.3733	-1.4475
Denmark	DNK	20800047	20807148	0	1.1429	-1.3452	0.0226	0.7253	-0.0408	0.8344	-0.176	-0.8198
Denmark	DNK	20800047	20809046	0	-1.2304	-0.4203	-1.4259				0.3482
Denmark	DNK	20800047	20803549	1	0.1041	-1.2577	0.0226	0.4324	-0.2937	0.3806	0.3482	0.1216
Denmark	DNK	20800047	20803492	1	1.4808
Denmark	DNK	20800047	20802243	1	-0.8692	-0.0862	0.0226	0.5242	-0.0358	1.2001	0.5755	0.1216
Denmark	DNK	20800047	20804573	1	-0.8648				-0.4955			0.1216
Denmark	DNK	20800047	20809281	1	0.1146			0.7753	-0.0408	0.8958	1.3617	0.1216
Denmark	DNK	20800047	20806394	1	-0.2595
Denmark	DNK	20800047	20803065	1	-1.6905	-0.0862	0.0226	0.5304	-0.0611	1.0791	-0.411	-0.4607
Denmark	DNK	20800047	20806812	0	-2.0649	0.468	1.9359	2.079	1.4944	1.2706	2.4277	2.0955
Denmark	DNK	20800047	20801552	0	-0.7051				0.654
Denmark	DNK	20800047	20807821	0	0.2803
Denmark	DNK	20800047	20806442	0	0.6725	-0.0862	0.4582	-0.2081	-0.0917	-1.6291	0.5755	2.0955
Denmark	DNK	20800047	20806104	0	-1.3268	-0.7375	0.0226	1.3719	-0.6891	1.5264	0.5755	0.0658
Denmark	DNK	20800047	20806678	0	0.3706	-0.2479	-0.8099	-0.3979	-0.3934	0.7407	0.5755	-0.2726
Denmark	DNK	20800047	20809036	0	-0.0779	1.1352	-0.3802	1.3317	1.9674	1.7483	0.5755	2.0955
Denmark	DNK	20800047	20802853	0	-0.3663
Denmark	DNK	20800047	20807205	0	0.7462
Denmark	DNK	20800047	20800300	0	0.6539		0.3461	1.145	0.953		0.5755	2.0955
Denmark	DNK	20800047	20807312	0	-0.0293
Denmark	DNK	20800047	20801507	0	-1.1779
Denmark	DNK	20800048	20802741	1	-0.7295
Denmark	DNK	20800048	20807442	1	-2.6524	-0.1938	0.0226	0.6273	-0.7245	0.6199	-0.1689	-0.4607
Denmark	DNK	20800048	20808205	1	0.3563	2.6352	1.1657	0.2466	0.0208	0.0339	-0.9988	0.1216
Denmark	DNK	20800048	20806165	1	0.8668	2.6352	0.0226	2.3088	0.1118	3.6292	0.5755	0.1216
Denmark	DNK	20800048	20806013	0	0.9701	-2.1844				3.6292		0.1216
Denmark	DNK	20800048	20809029	1	-1.9572			0.336	-0.4329
Denmark	DNK	20800048	20808653	1	-0.7973	2.6352	1.9359	0.3528	-0.6985	0.3499	-0.5974	0.4994
Denmark	DNK	20800048	20803080	1	1.3148	0.9526	0.7739	1.2111	0.6588	0.0062	-2.1355	-0.5844
Denmark	DNK	20800048	20809473	1	-1.4862	0.0634	0.0226	0.0821	-0.4271	0.909	0.5755	0.1216
Denmark	DNK	20800048	20806908	1	-2.2706	0.3239	1.1657	0.7797	0.5105	0.7713	0.3482	0.346
Denmark	DNK	20800048	20807485	0					-0.1213
Denmark	DNK	20800048	20801300	0	0.9157	0.7608
Denmark	DNK	20800048	20809454	0	-0.7499	1.1132	1.4967	0.2128	0.2023	0.5155	-0.9789	2.0955
Denmark	DNK	20800048	20800742	0	-0.3739
Denmark	DNK	20800049	20805365	0	1.4022	-0.0862	0.0226	0.7113	0.2144	0.5224	0.5755	0.1216
Denmark	DNK	20800049	20805561	1	1.367	0.2695	-0.2943	1.2836	1.0381	1.3429	-0.1722	-0.7108
Denmark	DNK	20800049	20804067	1	1.4338	-0.2662	-0.1119	0.8094	-0.1912	0.5532	0.5755	-0.5912
Denmark	DNK	20800049	20803173	0	1.0758	0.0467	-1.1075	0.2473	-0.0548	0.3564	0.3533	-0.1314
Denmark	DNK	20800049	20800018	0	1.3564
Denmark	DNK	20800049	20803626	1	0.9602	1.3697	0.0226	0.3886	0.0728	0.781	0.1701	0.1216
Denmark	DNK	20800049	20802787	1	1.1334	0.2745	-0.4806	-0.0976	-0.8283	0.1458	-1.4867	-0.8273
Denmark	DNK	20800049	20803606	1	1.105	-0.2479	0.0226	-2.6893	-0.0613	1.5721	0.2724	0.1216
Denmark	DNK	20800049	20806897	1	0.5887
Denmark	DNK	20800049	20803370	1	1.4979
Denmark	DNK	20800049	20808721	1	0.1516	-0.7221	-0.9607	0.2095	-0.408	0.5166	-0.4948	-0.7351
Denmark	DNK	20800049	20802920	1	1.6684	-0.269	-0.5836	0.7784	0.1306	0.3449	-0.4771	-0.5079
Denmark	DNK	20800049	20805786	1	1.3723	2.6352	1.2899	0.7474	0.124	0.6603	0.3482	2.0955
Denmark	DNK	20800049	20800416	1	1.0909	0.235	0.0226	1.2161	-0.7616	0.767	-0.6852	0.1216
Denmark	DNK	20800049	20803001	1	0.8159	0.7989	-0.7638	0.5438	1.3545	0.9975	0.5755	-0.5251
Denmark	DNK	20800049	20804926	0	0.7724	-0.165	-0.6863	-0.1371	0.209	-0.1899	0.582	0.4994
Denmark	DNK	20800049	20804704	0	2.1366	-2.2005	1.9359	2.2677	4.8357	1.6345	2.4277	2.0955
Denmark	DNK	20800049	20808414	0	1.0008				-0.0629
Denmark	DNK	20800049	20807826	0	1.6132	0.4457	1.9359	0.7919	2.0116	1.0489	2.4277	2.0955
Denmark	DNK	20800049	20806911	0	1.5067	1.1352	0.8038	0.2835	0.9253	0.1301	-0.5978	0.7435
Denmark	DNK	20800049	20802867	0	0.8843	-0.0933	-0.6315	0.0679	-0.3539	0.4721	-0.9941	0.4504
Denmark	DNK	20800049	20804032	0	1.5139	-0.4971	-0.3802	0.737	-0.9557	0.7279	0.8047	-0.2503
Denmark	DNK	20800049	20802500	0	1.2859	-0.3089	0.7162	0.7113	-0.0408	1.3171	0.075	0.8567
Denmark	DNK	20800049	20803401	0	1.6752	1.0508	1.9359	0.5726	1.4782	0.9541	-0.2197	2.0955
Denmark	DNK	20800049	20806563	0	1.5764	0.4012	1.4967	0.6625	0.3406	1.3003	1.836	-0.6762
Denmark	DNK	20800049	20805872	1	1.0861	-0.59	-0.4806	0.4323	-0.4118	0.5782	-1.0571	-0.9299
Denmark	DNK	20800049	20804511	0	-0.1095	0.468	0.0226	0.2555	-0.4847	0.5546	0.5755	0.1216
Denmark	DNK	20800049	20807099	0	0.5951	0.4708	1.9359	-0.0391	-0.3306	0.0174	-0.8661	1.2147
Denmark	DNK	20800049	20802196	0	-1.768
Denmark	DNK	20800050	20808454	1	0.0274	0.5068	0.4173	0.0074	-0.3082	0.5957	-2.1355	-0.5768
Denmark	DNK	20800050	20805483	0	0.0253	-0.2662	1.1381	1.2995	0.8343	1.7291	0.5755	0.1216
Denmark	DNK	20800050	20806281	0	-0.4651							2.0955
Denmark	DNK	20800050	20808127	0	-0.0533	-0.983	-0.9607	0.2581	-0.435	-0.0268	-0.1026	-0.4607
Denmark	DNK	20800050	20807366	0	0.2538	1.4003	1.2899	0.4964	0.3191	1.1788	0.1693	0.1216
Denmark	DNK	20800050	20805157	0	1.0564	1.1493	0.0226	0.6701	0.2338	-1.6678	1.5037	0.1216
Denmark	DNK	20800050	20803273	0	0.9853	-0.2366	-0.7902	0.1484	-1.051	0.5803	-0.5832	-0.4784
Denmark	DNK	20800050	20803369	1	0.2426	-0.9363	0.0226	0.43	0.3622	0.4963	0.5755	0.1216
Denmark	DNK	20800050	20806964	1	0.1816	-0.2479	-0.0154	0.9094	0.5675	1.3449	0.5755	0.1216
Denmark	DNK	20800050	20805669	1	0.7986	0.0502	-0.7638	0.5892	-0.1407	1.1393	-0.4948	-0.959
Denmark	DNK	20800050	20806170	1	0.2141	0.4061	0.4173	0.5696	0.0514	0.4983	-1.5848	0.1959
Denmark	DNK	20800050	20802357	1	0.3612	-0.0055	1.4967	0.6544	-0.497	0.79	-0.3206	-0.1563
Denmark	DNK	20800050	20800353	1	-0.381	-0.2662	-0.5034	-0.0457	-0.8104	-1.0529	0.5755	-0.222
Denmark	DNK	20800050	20806476	1	1.1236	-0.0862	0.4907	0.1422	-1.0145	-0.2574	-0.4948	-0.1563
Denmark	DNK	20800050	20806546	1	1.1111	-1.034	0.7804	0.4308	0.4062	0.9185	-0.2907	-0.1865
Denmark	DNK	20800050	20803803	1	1.3406	2.6352	1.9359	1.0338	0.7592	1.4764	1.142	2.0955
Denmark	DNK	20800050	20808833	1	0.0257	1.1493	0.5021	0.3994	-0.3677	0.5602	0.1693	-0.0542
Denmark	DNK	20800050	20808417	0	0.2038	1.3697	1.9359	0.4124	0.6357	1.0985	0.0254	2.0955
Denmark	DNK	20800050	20800253	0	-5.00E-04	2.6352	1.9359	0.9464	0.1458	1.4903	0.8038	1.3857
Denmark	DNK	20800050	20801857	0	-0.0762	2.6352	1.9359	1.2388	0.949	3.6292	2.4277	0.1216
Denmark	DNK	20800050	20805427	0	1.4333	0.1221	-0.691	0.4033	0.0249	1.3325	-0.6852	0.1216
Denmark	DNK	20800050	20805516	0	-0.1293	-0.0862	0.0226	-1.0016	-0.9876	-0.7106	0.1701	0.1216
Denmark	DNK	20800050	20806566	0	-1.2144	0.468	0.0226	0.1274	0.2206	0.2739	1.1171	-0.9299
Denmark	DNK	20800050	20804294	0	0.7232	1.1352	0.586	0.6445	0.4329	0.9858	0.8038	0.1216
Denmark	DNK	20800050	20800437	0	0.4332	-1.511	0.0226	3.6039	0.3131	2.1953	0.5755	0.1216
Denmark	DNK	20800051	20803399	1	1.7115	-1.1755	-1.5117	0.2256	-0.9559	0.6137	-0.3876	-0.945
Denmark	DNK	20800051	20803073	1	2.2515	0.2032	0.1386	0.4942	0.3835	1.2497	-0.0553	-0.5475
Denmark	DNK	20800051	20804235	0	1.4342	0.1892	1.9359	0.5667	1.0394	0.9121	2.4277	2.0955
Denmark	DNK	20800051	20807301	1	1.3879	0.3875	0.8038	0.6331	0.3073	1.1446	-0.2821	-0.1563
Denmark	DNK	20800051	20800624	1	1.0404	-1.0212	0.0226	0.9866	-0.4541	0.8808	-0.3727	0.6361
Denmark	DNK	20800051	20804277	1	1.446	-0.7221	-0.4806	0.0762	-0.4337	0.0117	-0.4771	-0.8198
Denmark	DNK	20800051	20803431	1	1.2124	0.0722	0.0226	0.6539	-0.5914	0.7561	-1.5588	-0.1563
Denmark	DNK	20800051	20801479	1	1.8095	0.3326	0.5764	0.1211	-0.3349	0.6968	0.1693	-0.222
Denmark	DNK	20800051	20800405	1
Denmark	DNK	20800051	20803711	1	1.8561	0.0634	0.0226	1.171	-0.0513	0.8629	-1.0722	0.2286
Denmark	DNK	20800051	20801427	1
Denmark	DNK	20800051	20808477	1	2.1714	1.7671	1.4967	0.5709	-0.4761	1.2347	-0.0987	0.1216
Denmark	DNK	20800051	20803668	1	1.5184	-0.269	0.0226	0.5835	0.5079	1.2347	0.5755	-0.1563
Denmark	DNK	20800051	20802109	1	1.4796	-0.269	-1.231	0.7214	-0.4217	0.7454	-1.0753	-1.6872
Denmark	DNK	20800051	20806792	1	0.8334	-1.4528	0.0226	0.6286	-0.7664	0.5369	-2.1355	-0.6195
Denmark	DNK	20800051	20804561	1	1.9285	2.6352	1.9359	0.5345	0.3998	0.6429	-0.454	2.0955
Denmark	DNK	20800051	20801651	1	1.3121	-2.0011	-0.7902	0.3207	-0.0832	0.3537	-0.6852	-0.8443
Denmark	DNK	20800051	20800067	1	-0.0237	1.2587	1.9359	0.7393	1.0299	1.6781	0.3542	0.428
Denmark	DNK	20800051	20807397	0	1.0239
Denmark	DNK	20800051	20806999	0	-0.3791	1.7162	1.9359	0.6764	0.7593	1.1829	1.4793	0.9444
Denmark	DNK	20800051	20802580	0	0.6126	-0.2479	0.0226	0.1127	-0.9565	0.1906	-0.2821	-0.1563
Denmark	DNK	20800051	20803378	0	1.4186	-0.438	-0.3802	0.4032	0.2504	0.9594	-0.0823	-0.8198
Denmark	DNK	20800051	20805533	0	1.2411	-1.2027	0.1882	0.1671	-0.3714	0.8983	-0.3553	0.0876
Denmark	DNK	20800051	20808578	0	1.5495	0.1973	0.7162	0.4239	0.8395	0.4329	1.3958	0.0876
Denmark	DNK	20800051	20801898	0	1.2202	-0.6007	-0.6315	0.7858	0.1848	0.6953	0.9143	0.1216
Denmark	DNK	20800051	20805857	0	1.1743	1.3697	1.4967	0.1863	0.5211	0.8755	1.4995	2.0955
Denmark	DNK	20800052	20804312	1	0.1307	-0.7719	0.7739	-0.3248	0.3042	0.7041	0.1693	0.9883
Denmark	DNK	20800052	20805489	1	-0.7313	2.6352	1.9359	3.6039	1.2732	2.3558	0.3513	2.0955
Denmark	DNK	20800052	20803294	1	-0.6629	0.18	-1.2715	0.8623	0.0276	0.9588	-0.6852	-0.945
Denmark	DNK	20800052	20801022	0	1.5265	1.1576	1.9359	0.6126	0.152	1.4373	1.0897	2.0058
Denmark	DNK	20800052	20802759	0	0.5771		0.4173	0.2585	0.0039	0.52	-0.0359	-0.6158
Denmark	DNK	20800052	20809190	1	-0.4908	0.801	0.4173	0.3826	0.2097	0.8418	0.0256	0.1216
Denmark	DNK	20800052	20809047	1	1.3142	0.5836	0.6496	0.6289	-0.015	0.3834	0.3482	-0.8443
Denmark	DNK	20800052	20800990	1	-1.8777	0.0467	-0.4806	-0.2144	0.5478	0.642	-0.1566	-0.1563
Denmark	DNK	20800052	20807728	1	-1.28	-0.0862	0.0226	0.0551	-0.4257	0.3851	-2.1355	-0.0274
Denmark	DNK	20800052	20806192	1	-0.8976	0.792	-0.442	0.0812	0.5038	0.8169	0.3482	-0.6544
Denmark	DNK	20800052	20805286	1	0.6873	-0.4314	0.0226	0.5659	-0.0035	0.3129	-0.6852	0.1216
Denmark	DNK	20800052	20802448	1	-2.9247	-0.269	-0.335	-0.0156	-0.1601	-0.071	-0.1566	-0.4607
Denmark	DNK	20800052	20808276	0	-0.7014	-0.2479	0.0226	0.5219	-0.1717	0.682	0.1693	-0.2503
Denmark	DNK	20800052	20809303	0	0.7834	-0.0862	0.0226	-0.1443	-0.0617	0.4251	-0.4805	-0.2503
Denmark	DNK	20800052	20809152	0	-1.5775	-0.4203	0.0226	-0.4052	-0.4038	-0.2473	-0.5832	-0.1563
Denmark	DNK	20800052	20801235	0	-0.3114	0.3427	0.0226	0.7113	0.6523	2.1953	0.5755	0.1216
Denmark	DNK	20800053	20805455	1	1.1422	-0.7915	-0.3802	-0.367	-1.0705	0.3047	-2.1355	-0.6762
Denmark	DNK	20800053	20805797	0	1.0061
Denmark	DNK	20800053	20804615	1	-0.591	-0.8264	-0.4246	-0.4332	-0.6697	0.0231	-0.2821	-0.7108
Denmark	DNK	20800053	20802583	1	1.0349	0.0722	0.1386	0.3146	0.4291	0.763	-0.7867	0.1216
Denmark	DNK	20800053	20806270	1	0.1427	-0.5872	0.0226	0.327	0.2728	0.5827	-0.4771	-1.2087
Denmark	DNK	20800053	20804068	1	-0.2175	-0.5743	0.0226	0.1491	0.2498	0.1214	-0.5924	-0.4784
Denmark	DNK	20800053	20802697	1	0.1048	-0.4203	-0.6843	-0.2069	0.1916	0.2511	-0.8627	-0.3856
Denmark	DNK	20800053	20808732	1	-0.9915	-0.5994	0.0226	0.3795	0.3297	1.2951	-0.3876	-0.222
Denmark	DNK	20800053	20807314	1	-1.2794	0.8079	0.5462	0.5683	-0.4583	0.8482	-1.5848	0.6559
Denmark	DNK	20800053	20809266	0	1.1587	0.8089	0.1386	0.424	0.387	0.8931	0.9911	0.4994
Denmark	DNK	20800053	20804612	0	0.1657	0.2607	0.4173	1.3198	0.2647	1.8841	2.4277	2.0955
Denmark	DNK	20800053	20804206	0	0.2668	0.1852	1.036		0.8765			0.1216
Denmark	DNK	20800053	20808955	0	0.3463	1.1352	1.9359	0.4481	1.2378	1.2102	1.6284	2.0955
Denmark	DNK	20800053	20808547	0	0.0011	0.0527	0.9726	-0.7973	-0.1957	0.4394	0.5755	1.2147
Denmark	DNK	20800053	20804871	0	0.9433	-0.3435	-1.0611	-0.2436	-0.4619	0.2167	-0.8627	-1.1733
Denmark	DNK	20800053	20808854	0	-0.091	0.4546	0.4173	-0.0396	0.3868	0.587	0.8098	0.149
Denmark	DNK	20800053	20805459	0	-1.3618	-1.4316	0.4548	0.43	0.0652	0.8764	-0.3553	-1.0179
Denmark	DNK	20800053	20809411	0	-1.2476	2.6352	-0.7638	0.9353	0.1952	0.9953	-0.3876	0.9888
Denmark	DNK	20800054	20802554	1	0.2064	-0.4314	-0.227	1.0036	0.17	1.3167	0.5755	0.1216
Denmark	DNK	20800054	20806513	0	1.6673
Denmark	DNK	20800054	20803396	0	0.0285	2.6352			0.8745	3.6292
Denmark	DNK	20800054	20803936	0	-0.0592		0.0226			0.2141		0.9888
Denmark	DNK	20800054	20804550	1	1.3182	1.7671	1.9359	0.8374	1.1602	1.7015	1.836	2.0955
Denmark	DNK	20800054	20809446	1	-0.7377	0.957		-1.7857	-0.6242	-1.6678
Denmark	DNK	20800054	20808471	1	-1.5491	0.6586	0.7162	-0.1844	-0.1528	0.5365	-0.6852	-0.1563
Denmark	DNK	20800054	20807656	1	-1.2704						-0.6057
Denmark	DNK	20800054	20807917	1	-0.5491	0.468	0.7162	0.4385	-0.4834	0.7969	-0.7045	0.557
Denmark	DNK	20800054	20802674	1	-1.1173	1.153			-0.5688	-0.7478
Denmark	DNK	20800054	20800379	0	-0.2029	1.1493	0.7162	-0.5274	-0.7339	0.3056	-0.9362	-0.8443
Denmark	DNK	20800054	20808371	0	-0.3822	-0.9443	-0.586	0.4109	0.1258	-0.0386	-0.2479	0.1216
Denmark	DNK	20800054	20803033	0	1.515	-0.9734	1.1381	0.2849	0.2502	0.8958	-0.2699	2.0955
Denmark	DNK	20800054	20804003	0	0.9943							-0.7108
Denmark	DNK	20800054	20801891	0				-0.0417		0.152	-0.7026	-0.4607
Denmark	DNK	20800054	20804812	0	-0.1516	0.468	-0.227	0.2494	-0.1214	-0.4223	0.5755	-0.1563
Denmark	DNK	20800054	20802597	0	1.1613	-1.3452	-2.664	-0.137	-3.5053	-1.6678	-0.393	-2.5027
Denmark	DNK	20800055	20806148	0	0.5507	-0.7221	-0.7638	-0.1421	0.0267	0.3079	-0.1972	-0.5251
Denmark	DNK	20800055	20805440	1	-1.0833	-0.16	0.8877	-0.5468	-0.3957	0.739	0.775	0.1216
Denmark	DNK	20800055	20804541	1	1.2447	0.1221	-0.4769	0.1528	-0.4806	0.6896	-0.4948	-0.4607
Denmark	DNK	20800055	20803789	0	1.0311	-1.3452	1.9359	2.024	3.176	3.6292	2.4277	2.0955
Denmark	DNK	20800055	20809201	0	0.9324	2.6352	1.9359	3.6039	0.7035	2.1953	2.4277	2.0955
Denmark	DNK	20800055	20805232	1	0.0072	0.5836	-0.3457	0.536	0.4888	0.7368	-0.3907	-0.3856
Denmark	DNK	20800055	20806448	1	-0.7674	-0.0862	0.0226	0.3516	-0.0054	0.4387	-0.6852	-1.1811
Denmark	DNK	20800055	20801673	1	1.2041	-0.0862	0.0226	0.2552	-0.3975	0.4242	0.0256	0.1216
Denmark	DNK	20800055	20801748	1	0.1816	0.1236	0.4173	0.9097	1.7045	1.5288	0.5755	0.1216
Denmark	DNK	20800055	20809584	1	1.5205	-0.2662	-0.227	-0.055	0.1086	0.5907	-2.1251	0.2224
Denmark	DNK	20800055	20807300	1	1.3595	-0.4556	-0.691	0.0677	-0.7133	0.1857	-0.6852	-0.4607
Denmark	DNK	20800055	20801918	1	1.3159	-0.1106	-1.0611	0.004	0.3001	1.0062	-0.3733	-0.4607
Denmark	DNK	20800055	20806872	1	1.6035	0.9454	-0.5544	0.2582	0.3044	0.708	-1.0571	-0.5251
Denmark	DNK	20800055	20805791	0	0.9579	1.0508	1.1657	0.4217	0.8659	1.2971	-0.1972	0.3347
Denmark	DNK	20800055	20808370	0	0.3469	0.3378	0.0226	0.5401	-0.0886	0.3853	0.1693	0.1216
Denmark	DNK	20800055	20801062	0	-0.0314	-0.4314	0.9726	1.2836	0.1046	1.2497	0.5755	1.0641
Denmark	DNK	20800055	20802961	0	1.2094	1.1592	0.4173	0.1145	-0.1569	0.8946	1.1171	-0.959
Denmark	DNK	20800055	20801907	0	1.3265	-0.0862	0.0226	0.1873	0.518	0.8079	0.0254	-0.4607
Denmark	DNK	20800055	20805952	0	-0.8682	-0.5743	-0.5034	-0.7151	-0.3088	0.0394	-0.2821	-0.4607
Denmark	DNK	20800055	20806084	1	1.2204	0.5266	-0.7836	0.3167	-0.3263	0.4335	-0.4948	-0.4607
Denmark	DNK	20800055	20803810	0	0.2334	0.2629	-0.6097	0.5732	0.6062	1.0399	0.0256	0.1216
Denmark	DNK	20800055	20802188	0	-0.9106	0.7211	0.9247	0.3739	1.0875	0.9384	1.2798	1.0641
Denmark	DNK	20800057	20809248	1	-1.6735	0.9718	-0.1587	0.0973	-0.4552	0.1137	0.1085	-0.0136
Denmark	DNK	20800057	20808940	1	-0.6321	1.3889	-0.3802	0.5976	-0.1977	0.6415	-2.1355	-0.9526
Denmark	DNK	20800057	20808390	1	-1.0134	0.7825	1.1657	-0.381	0.0247	0.4394	-0.6852	0.557
Denmark	DNK	20800057	20801202	1	-0.3539	-0.3697	-0.227	0.1623	-0.6944	-0.0558	-0.6852	-0.7108
Denmark	DNK	20800057	20808559	1	-1.1479	0.6583	-0.227	0.1846	-0.1565	0.4338	-0.454	-0.8443
Denmark	DNK	20800057	20801071	1	-0.1791	-1.2041	-0.4728				0.5755
Denmark	DNK	20800057	20803012	0	0.6636
Denmark	DNK	20800057	20803564	0	-1.12	-0.0862	0.0226	0.8557	0.3408	1.0674	0.5755	0.1216
Denmark	DNK	20800057	20807372	0	-2.5569
Denmark	DNK	20800057	20805152	0	1.1363				-0.0023
Denmark	DNK	20800057	20805418	0	0.06	1.7671	1.9359	0.5281	-0.1917	1.0601	1.3918	1.0641
Denmark	DNK	20800057	20802493	0	-0.6961				-0.0215			0.2546
Denmark	DNK	20800058	20806053	1	-1.789	-0.0862	-0.227	-0.1933	-0.3765	0.7007	0.5755	-0.1563
Denmark	DNK	20800058	20801533	1	0.1341	-0.4058	-1.161	-0.3962	0.2842	0.5146	0.0256	-0.4607
Denmark	DNK	20800058	20809351	1	-1.8556	-0.0794	-1.2891	0.3716	-0.2319	0.2268	0.9628	-1.1252
Denmark	DNK	20800058	20804210	0	0.5279	-0.4314	-0.4806	-1.0177	0.5139	0.1782	0.1648	0.1216
Denmark	DNK	20800058	20802533	0	-0.3456	-0.6534	1.9359	0.5634	0.6429	1.3335	-2.1355	1.0904
Denmark	DNK	20800058	20807904	0	-1.0222	-0.2479	0.9726		0.0328	0.5715	-0.396	-0.943
Denmark	DNK	20800058	20802991	1	-0.5703	-0.5743	-0.5034	-0.4671	-0.8259	0.2176	-0.3912	-0.7496
Denmark	DNK	20800058	20804631	1		-1.4817	-1.0611	-0.5404	-1.2704	-0.3164	-2.1355	-1.2412
Denmark	DNK	20800058	20805428	1
Denmark	DNK	20800058	20803839	1	-0.1295	-0.5743	0.0226	0.4686	-0.0567	0.8478	0.3482	0.1216
Denmark	DNK	20800058	20805745	0	0.2349	-0.0862	0.0226	0.3932	0.2098	0.6518	0.5755	0.7864
Denmark	DNK	20800058	20806424	0	-0.9673
Denmark	DNK	20800058	20807009	0	1.3482		0.8348	-0.0163	-0.8491	1.6642
Denmark	DNK	20800058	20809336	0	-0.8109
Denmark	DNK	20800058	20804646	0	-2.637	-1.8141	-1.1926				0.3379	-1.1922
Denmark	DNK	20800058	20802832	0	-1.3311	0.4571	1.9359	1.2836	-0.0408	1.5721	0.5755	0.1216
Denmark	DNK	20800058	20802151	0	-0.2321	0.7156	-0.691	-0.1533	-0.5071	0.3626	0.3473	-0.4607
Denmark	DNK	20800059	20803163	1	-1.4218	-0.5583	-0.9947	0.0532	-0.3937	0.5275	0.0256	-1.0169
Denmark	DNK	20800059	20806215	0	1.0776	0.2185	1.2899	0.2497	0.1472	0.7815	0.5755	0.1216
Denmark	DNK	20800059	20801573	0	0.6831	-0.4488	0.0226	-0.9331	0.2124	0.2966	-1.5596	-0.3856
Denmark	DNK	20800059	20802756	1	-0.5443	-0.59	-0.3802	0.0608	-0.4514	0.463	-0.3733	-0.2503
Denmark	DNK	20800059	20805774	1	-0.6116	0.2718	0.0226	0.4713	-0.3235	0.4744	-0.3733	-0.1563
Denmark	DNK	20800059	20809558	1	0.8011	-0.0862	-0.9624	0.1926	-0.373	0.1074	-0.6852	-0.7317
Denmark	DNK	20800059	20808744	1	-1.0296	-0.948	-1.263	-0.3931	-1.0694	-1.6678	-0.6852	-0.7496
Denmark	DNK	20800059	20800121	1	0.8874	-0.2509	-0.7902	0.749	-0.3742	0.6293	0.4011	-0.6774
Denmark	DNK	20800059	20801281	1	1.2624	0.8046	0.7162	0.5147	0.3105	1.4555	-0.2821	-0.7496
Denmark	DNK	20800059	20807857	1	0.6944	0.9454	0.7162	0.6009	0.1842	0.6925	-0.0987	-0.2201
Denmark	DNK	20800059	20801707	0	-0.2419	0.4435	1.4967	0.5666	-0.2669	0.7924	1.4995	2.0955
Denmark	DNK	20800059	20803742	0	1.0629	0.7062	1.4967	0.0981	1.622	0.5629	1.4995	2.0955
Denmark	DNK	20800059	20807037	0	1.193	-0.2662	0.0226	-0.0464	0.4726	0.0918	-0.1026	0.1216
Denmark	DNK	20800059	20806408	0	-0.2973	-0.0862	-0.227	0.8096	0.1809	0.8141	-0.216	0.1216
Denmark	DNK	20800059	20803599	0	1.2421	0.2032	-0.8627	0.1205	0.5201	0.9352	0.5755	-0.5265
Denmark	DNK	20800059	20804008	0	1.5901	-0.2509	-0.1587	0.1254	-0.6728	0.6554	-1.5537	0.1959
Denmark	DNK	20800059	20802974	0	0.9548	0.1997	-0.227	0.4326	0.2129	1.1186	-0.1026	-0.1563
Denmark	DNK	20800060	20801933	1	-0.2931	-0.4174	-0.3802	-0.4481	0.0221	0.949	0.0256	-0.2503
Denmark	DNK	20800060	20801441	1	0.8871	-0.269	-0.227	0.1575	-1.0666	0.3689	0.3542	-1.4344
Denmark	DNK	20800060	20802886	1	-0.9466				0.1792
Denmark	DNK	20800060	20807792	0
Denmark	DNK	20800060	20808429	0	0.3294	0.5999	0.6568	0.5813	4.8357	1.3791	2.4277	2.0955
Denmark	DNK	20800060	20804462	1	-0.2695	-0.59	-0.691	0.6703	-0.6154	1.1443	-2.1355	-0.8802
Denmark	DNK	20800060	20804899	1	1.3002	-0.2479	0.0226	-0.7401	-1.1912	-1.6678	-0.4948	-0.4607
Denmark	DNK	20800060	20803440	1	0.6341	-0.2662	0.4173	0.0712	-0.2747	0.2176	-0.0517	0.1216
Denmark	DNK	20800060	20804227	1	1.0943	-0.7221	-0.227	-0.3537	-0.205	0.3833	-0.6852	-0.3856
Denmark	DNK	20800060	20807127	1	1.0677	0.1276	0.0226	0.4909	0.1116	1.3764	0.1701	-0.222
Denmark	DNK	20800060	20804302	1	-1.0323			0.4803	-0.2882
Denmark	DNK	20800060	20801078	1	-0.727	-0.9232	-0.8627	-0.3279	-0.6698	0.1014	-0.6791	-0.9299
Denmark	DNK	20800060	20802039	1	1.4287	0.792	0.8116	-0.1856	-0.0123	0.1536	-1.5848	0.839
Denmark	DNK	20800060	20809117	1	1.0688	0.9454	0.0226	0.6285	0.0068	0.9586	-0.2821	-0.1314
Denmark	DNK	20800060	20807850	0	1.3932	0.9349	0.0226	3.6039	4.8357	3.6292	1.5037	2.0955
Denmark	DNK	20800060	20805739	0	0.4736	-1.7366	-2.2485	0.0774	4.8357	1.0062	0.1969	-1.3358
Denmark	DNK	20800060	20808939	0	0.3892	-0.0356	1.4967	0.357	0.2865	0.345	0.0215	1.515
Denmark	DNK	20800060	20805914	0	1.2307	1.1576	-0.4225	2.1299	2.3772	0.5626	-0.8453
Denmark	DNK	20800060	20806931	0	1.141		-2.664				-0.3317
Denmark	DNK	20800060	20807836	0	-0.7578	-0.2479	0.586	0.7161	2.9962	1.0062	0.5755	0.1216
Denmark	DNK	20800060	20803317	0
Denmark	DNK	20800060	20807208	0	0.1568	0.4012	-0.6315	0.1639	-0.6697	0.3982	-0.4948	0.0484
Denmark	DNK	20800061	20807788	0	-1.9274	-0.4017	0.0226		-0.1838	-0.8768	0.1693	0.1216
Denmark	DNK	20800061	20804745	0	1.1375	0.2374	0.7162	-0.287	0.0777	0.3687	1.3388	0.5823
Denmark	DNK	20800061	20806805	0	0.2994	-0.2662	1.9359	0.7967	1.5805	1.1711	1.1618	2.0955
Denmark	DNK	20800061	20800845	1	0.1148	-0.0862	-0.7638	-0.193	-0.8835	0.3775	-0.2852	-0.6912
Denmark	DNK	20800061	20805372	1	0.7179	1.127	-0.5907	0.2116	0.5201	0.9078	-0.0987	-0.4607
Denmark	DNK	20800061	20802043	1	1.7149	0.2032	-0.3048	-0.2165	0.2058	0.734	-0.216	-0.1563
Denmark	DNK	20800061	20808860	1	1.2765	-0.59	-1.6468	0.6195	-0.5177	1.0702	-0.6822	-0.946
Denmark	DNK	20800061	20805127	1	0.9595	2.6352	1.9359	-0.6224	0.0329	-0.0513	-0.0553	-0.6947
Denmark	DNK	20800061	20806643	1	-0.168	-0.5743	-1.0611	-0.5259	0.2796	0.7027	-0.6852	-1.3017
Denmark	DNK	20800061	20801139	1	0.8463	-0.2479	0.0226	0.2424	-0.1298	0.5401	-0.4771	-0.3856
Denmark	DNK	20800061	20809176	1	-0.0156	-0.7221	-0.5836	0.0668	0.0409	0.654	-0.4771	-0.7496
Denmark	DNK	20800061	20809338	1	1.1534	-0.089	-0.4338	0.2657	-0.9539	0.6475	-0.4948	-0.7496
Denmark	DNK	20800061	20804797	1	0.9765	-0.0994	0.1386	0.2869	-0.787	0.5779	-0.6852	-0.9299
Denmark	DNK	20800061	20808698	1	0.6918	0.0502	-0.9607	0.714	-0.1207	0.9722	0.075	-0.1563
Denmark	DNK	20800061	20808363	1	-0.8656	0.0789	0.0226	0.2335	0.8187	0.5232	-1.2871	0.7095
Denmark	DNK	20800061	20803829	1	0.9404	1.3889	0.0226	0.4504	-0.368	1.0796	0.3482	-0.4607
Denmark	DNK	20800061	20801353	1	1.5705	-0.1827	-0.7638	0.1021	-0.9134	-0.0122	-1.054	-0.1563
Denmark	DNK	20800061	20804066	1	1.585	-0.4314	0.5347	-0.4258	-0.2682	0.2804	0.0037	-0.1563
Denmark	DNK	20800061	20805158	1	2.0447	-0.4314	-0.6843	0.0688	-0.2817	0.458	-0.2821	-0.7496
Denmark	DNK	20800061	20800530	0	1.4604	0.5266	-0.9607	-0.1251	0.4533	0.615	0.1648	-0.5251
Denmark	DNK	20800061	20809414	0	1.6083	0.9349	0.7162	0.1778	0.1165	0.8647	0.1693	0.1959
Denmark	DNK	20800061	20809057	0	0.5968	-0.0862	1.9359	-0.0451	0.3639	0.2573	0.5755	0.1216
Denmark	DNK	20800061	20804123	0	1.7362	0.3898	1.9359	0.3711	1.1374	0.6492	-0.6235	2.0955
Denmark	DNK	20800061	20803429	0	1.8757	0.1997	0.4173	0.1759	0.1617	0.4529	0.9246	0.388
Denmark	DNK	20800063	20808661	1	-0.0078	-0.4203	-0.691	-0.3434	-0.676	0.1127	0.0256	-0.4607
Denmark	DNK	20800063	20802819	0	0.6284	0.2906	-0.227	-0.4684	-0.1812	0.229	-0.1727	-1.1252
Denmark	DNK	20800063	20809521	0	1.0573	0.3875	0.1386	-0.2089	-0.4389	0.0947	0.3482	0.2546
Denmark	DNK	20800063	20802854	0	-0.7817	-0.7716	-0.2827	-2.6893		0.1076	-0.0823	-0.1314
Denmark	DNK	20800063	20800531	0	-0.6143	0.1997	1.9359	0.2915	0.5067	0.6376	2.4277	2.0955
Denmark	DNK	20800063	20805742	1	1.5278	0.792	1.036	-0.3088	0.2077	0.085	-0.5974	-0.4607
Denmark	DNK	20800063	20800002	1	1.7551	-0.7221	0.0226	0.0946	0.1974	0.2536	-0.414	0.1216
Denmark	DNK	20800063	20805468	1	-0.9411	0.0608	0.4173	-0.1463	-0.6191	0.351	-0.0553	-0.1563
Denmark	DNK	20800063	20805076	1	1.5488	-0.8357	1.9359	0.2744	0.0989	0.3775	-0.8512	-0.6158
Denmark	DNK	20800063	20800793	1	0.8545	-0.4314	0.4173	0.5574	-0.0113	0.8122	-0.2821	2.0955
Denmark	DNK	20800063	20801715	1	1.2847	-0.4203	0.0226	-0.4333	-0.5179	0.62	-0.6852	-0.2503
Denmark	DNK	20800063	20806704	1	1.4287	-0.4314	0.9192	0.1015	-0.2587	0.5465	-0.3876	1.1508
Denmark	DNK	20800063	20803752	1	0.7213	0.5859	0.4173	0.1618	-0.1403	0.6631	-0.2128	-0.3086
Denmark	DNK	20800063	20805412	1	0.975	0.4012	0.0226	0.1277	0.2254	0.8024	0.5755	0.1216
Denmark	DNK	20800063	20805849	1	1.2123	0.792	1.9359	0.3482	0.6489	0.9896	0.5858	1.1232
Denmark	DNK	20800063	20804502	1	1.7145	-0.1058	0.0226	0.0995	0.154	0.3529	-1.0571	-0.1563
Denmark	DNK	20800063	20808921	1	0.2343	0.0502	0.6496	0.5517	-0.1878	0.4445	-0.8483	-0.1563
Denmark	DNK	20800063	20803651	1	0.0435	-0.59	-0.6843	-0.0042	-0.1983	0.1215	-0.6852	-0.6959
Denmark	DNK	20800063	20800116	0	1.0613	-0.5331	-2.664	0.1798	0.3983	0.1968	0.0154	1.0448
Denmark	DNK	20800063	20801001	0	0.9039	-0.4314	0.0226	1.2836	0.163	1.0143	-0.5832	-0.1563
Denmark	DNK	20800063	20806973	0	0.7919	-0.4314	-0.9607	0.6418	-0.1095	0.9056	-0.8657	-0.5251
Denmark	DNK	20800063	20807831	0	0.5277	-0.4314	0.0226	-0.321	-0.1297	0.3061	0.1693	0.1216
Denmark	DNK	20800063	20801483	0	1.3212	0.5696	0.4173	-0.0858	0.1007	0.1995	0.5755	-0.5251
Denmark	DNK	20800064	20803656	1	-0.0682	-0.59	-0.4806	0.2587	-0.5929	0.2028	-0.6852	-1.1252
Denmark	DNK	20800064	20803700	0	0.1292	-0.8802	-0.1587	-0.3171	-0.7433	-1.6678	0.1648	-0.9299
Denmark	DNK	20800064	20808548	0	0.4587	-0.9363	-0.6843	-0.0419	-0.9862	-1.0529	-0.216	-1.1252
Denmark	DNK	20800064	20809307	1	1.4585	1.1493	-0.5544	-0.0528	0.305	0.3261	-0.4948	-0.3657
Denmark	DNK	20800064	20801393	1	1.3095	0.5353	1.036	0.489	-0.0888	0.9534	-0.5945	-0.1314
Denmark	DNK	20800064	20800595	1	-0.5719	0.666	0.6496	-0.0105	-0.5207	0.3513	0.3482	0.0876
Denmark	DNK	20800064	20807426	1	0.0195	-0.59	-0.9607	0.1752	-0.2302	0.6825	-0.4771	-0.1563
Denmark	DNK	20800064	20809072	1	0.3179	-0.0862	0.0226	-0.1118	-0.3614	0.2498	0.5755	0.1216
Denmark	DNK	20800064	20807040	1	0.6777	-0.0692	-0.9607	-0.1051	-0.6511	0.3055	-0.6852	-1.1252
Denmark	DNK	20800064	20801301	1	0.1606	0.957	0.6907	0.774	0.1804	0.4481	1.3958	-0.1985
Denmark	DNK	20800064	20806227	1	0.5605	-0.7375	-1.2715	0.9159	0.0568	1.368	0.0709	-1.274
Denmark	DNK	20800064	20807554	1	-0.449
Denmark	DNK	20800064	20807160	1	0.7958					0.8418
Denmark	DNK	20800064	20804423	1	-1.0593	0.0308	-0.0587	0.2047	-0.333	0.1951	0.1701	2.0955
Denmark	DNK	20800064	20807814	0	0.767	-0.0862	0.0226	3.6039	0.9833	0.9475	0.5755	0.1216
Denmark	DNK	20800064	20809388	0	0.6737	1.7162	1.4967	0.4225	0.3583	1.6837	0.8038	1.515
Denmark	DNK	20800064	20804742	0	0.5554	2.6352	1.9359	0.7113	0.7842	1.0062	2.4277	2.0955
Denmark	DNK	20800064	20808356	0	1.1578	-0.0862	0.0226	0.7113	0.0338	0.5703	0.5755	0.1216
Denmark	DNK	20800064	20809222	0	0.7621	0.2607	-0.227	0.6367	0.3432	1.0689	0.5755	-0.222
Denmark	DNK	20800064	20804168	0	0.2868	-0.0862	0.0226	0.4795	0.2053	0.8275	0.5755	0.1216
Denmark	DNK	20800064	20804094	0	0.373	-0.0862	-0.691	0.3693	0.5347	1.2495	0.1693	0.1216
Denmark	DNK	20800064	20801696	0	1.452	2.6352	-2.664	-2.6893	0.0821	0.5056	0.9443	2.0955
Denmark	DNK	20800064	20806077	1	0.4438	0.6569	1.4967	0.2748	0.7173	0.5234	-0.5125	2.0955
Denmark	DNK	20800064	20808765	0	-1.0528	0.1882	-0.3802	0.3674	0.4554	1.0488	0.8038	-0.1865
Denmark	DNK	20800064	20804640	0	-1.1004	-0.0862	0.0226	0.7456	0.6912	1.1504	0.5755	0.1216
Denmark	DNK	20800065	20805763	1	-0.7067	-0.0862	0.7162	0.4976	-0.8565	0.4248	-0.6595	-0.6912
Denmark	DNK	20800065	20808717	0	-0.607
Denmark	DNK	20800065	20803278	1	1.494	-0.0219	-1.0611	0.2304	-0.4979	-0.1225	0.1693	-0.7496
Denmark	DNK	20800065	20801942	1	1.5284	-0.4314	0.0226	0.5308	0.315	0.9595	0.5755	-0.3856
Denmark	DNK	20800065	20809368	1	1.4451	-2.9627	1.9359	0.7887	-0.4026	-1.6678	2.4277	2.0955
Denmark	DNK	20800065	20803958	1	1.0629	-0.089	0.1386			0.3054		-0.0867
Denmark	DNK	20800065	20808094	1	1.5476	-0.1968	-1.1274	0.4578	-0.3979	0.5206	-0.4918	-0.8443
Denmark	DNK	20800065	20806572	1	1.5796	-0.3486	0.0226	0.73	-0.1708	0.8348	0.5755	0.2771
Denmark	DNK	20800065	20802859	1	-0.1701	-0.7221	-0.9607	0.2803	-0.3113	0.5405	-0.1727	-0.7496
Denmark	DNK	20800065	20808906	0	1.5308	-0.8457	1.9359	-0.1362	-0.8132	-0.0745	-1.1508	0.3216
Denmark	DNK	20800065	20801052	0	-0.0301
Denmark	DNK	20800065	20800367	0	-0.6463	0.64	1.4967		1.0985	1.1371	1.1417	0.7627
Denmark	DNK	20800065	20801511	0	-0.9854
Denmark	DNK	20800065	20800860	0	1.0275	0.792	1.9359	2.4539	2.5647	0.9633	0.5755	-0.7496
Denmark	DNK	20800065	20806082	1	-1.0124	0.6515	0.8348	0.8281	0.3982	1.0835	0.0256	0.1216
Denmark	DNK	20800065	20803699	1	-0.0896		1.9359		0.0731			2.0955
Denmark	DNK	20800065	20801462	1	0.0419
Denmark	DNK	20800065	20802595	1	1.316	-2.4679		2.7746		0.7158		-1.6155
Denmark	DNK	20800065	20805473	1	0.2471	-0.4166	0.0226	1.044	0.6382	0.865	0.5755	0.1216
Denmark	DNK	20800065	20804771	1	-0.6607	-0.3944	1.2867	0.2603	-0.043	0.3733		0.3754
Denmark	DNK	20800065	20804330	0	0.8199	0.6515	-0.8627	0.0885	-0.4451	0.5068	0.3415	-1.1733
Denmark	DNK	20800066	20807461	1	-1.0759	-1.3452	-0.5263	-1.4171	-1.3092	2.3558
Denmark	DNK	20800066	20803630	0	-0.1126	0.0666	0.0226	-0.8283	-0.4785	0.4758	0.1693	-0.2503
Denmark	DNK	20800066	20809337	1	0.2308	-0.4314	-0.9607	-2.0365	-1.0401	0.3166	-0.6852	-1.0788
Denmark	DNK	20800066	20800920	1	0.5557	-0.4203	0.0226	-0.0126	-0.2566	0.8514	-0.2821	-0.9299
Denmark	DNK	20800066	20808867	1	-0.4109	-0.0862	0.0226	-0.0344	-0.3591	0.5097	0.0256	-0.4607
Denmark	DNK	20800066	20802860	0	-0.1082				0.4209	1.0409
Denmark	DNK	20800066	20804586	0	0.0608	0.468	0.0226	0.3207	1.2558	0.8953	0.8098	0.2224
Denmark	DNK	20800066	20800892	0	-0.434	-0.2741	0.7162	-1.6841	-0.1335	0.5843	0.8382	0.8567
Denmark	DNK	20800066	20805136	0		-0.5034	0.0226	0.0184	0.7098	0.5996	-0.6852	0.1216
Denmark	DNK	20800066	20809040	0	0.1673	-0.2662	0.0226	0.7113	0.4673	1.1686	0.5755	-0.6774
Denmark	DNK	20800066	20800732	0
Denmark	DNK	20800066	20806351	0	-0.5502	0.5696	1.9359	0.7048	0.9109	1.1938	2.4277	2.0955
Denmark	DNK	20800067	20806308	1	-0.7514	-0.0862	-0.5836	-0.3909	-0.9916	-0.0594	-0.5832	-0.7496
Denmark	DNK	20800067	20801921	1	1.4289	-0.7221	-0.4806	-0.188	-0.3599	0.752	-0.0553	-1.9384
Denmark	DNK	20800067	20805466	0	1.8058	0.0568	1.2899	0.124	0.7364	0.5633	1.5037	0.4994
Denmark	DNK	20800067	20809133	0	1.2791	1.1576	1.9359	1.2995	1.5354	1.4149	1.5037	2.0955
Denmark	DNK	20800067	20804585	0	1.4631	-1.1429	0.0226	0.1053	-0.9291	3.6292	-2.1355	-0.6774
Denmark	DNK	20800067	20800729	0	1.213
Denmark	DNK	20800067	20801130	1	0.0659	0.3289	-0.227	-0.1595	0.3267	0.2985	0.3482	0.1216
Denmark	DNK	20800067	20808536	1	1.2222	1.4954	1.4967	0.4707	0.8112	0.7687	0.0791	-0.7496
Denmark	DNK	20800067	20808868	1	1.4049	-0.4314	0.0226	0.2397	-0.9022	-0.4524	-0.4771	-0.2503
Denmark	DNK	20800067	20803395	1	-0.9577
Denmark	DNK	20800067	20803368	1	-1.2683
Denmark	DNK	20800067	20800038	0	0.2212
Denmark	DNK	20800067	20805879	0	1.1716	1.1352	1.9359		0.8413	-1.6678	2.4277	2.0955
Denmark	DNK	20800067	20802024	0	-0.0201	-1.5701	-1.2497	0.1261	-0.9728	0.4614	-0.1566	0.1216
Denmark	DNK	20800067	20805104	0	-1.5781	-0.0862	0.8116	0.569	0.3458	0.7765	0.8038	0.6559
Denmark	DNK	20800067	20805577	0	1.0379	-1.0249	-0.9624	0.0806	-0.7384	0.3336	-0.9858	-1.6557
Denmark	DNK	20800068	20804009	1	1.133		0.0226		1.065	0.7404	0.5755	0.149
Denmark	DNK	20800068	20806892	1	1.133	-0.0862	0.0226			1.1436		-1.1252
Denmark	DNK	20800068	20807321	0	1.2609	-0.2479	0.3461	0.5889	0.369	0.9657	0.9628	0.1216
Denmark	DNK	20800068	20800029	0	1.1567	1.031	1.9359	0.8394	0.6165	0.7127	1.5037	2.0955
Denmark	DNK	20800068	20803618	1	0.1788	0.7855	0.1386	0.1978	-0.2092	0.5432	-1.2835	0.1152
Denmark	DNK	20800068	20807130	1	1.5764	0.5999	0.9192	0.6703	0.7029	0.6611	1.4793	2.0955
Denmark	DNK	20800068	20809079	1	1.6594	0.2516	1.7458	0.1961	0.0148	0.8407	-1.054	1.1232
Denmark	DNK	20800068	20805733	1	1.3537	-2.4463	-2.664	0.3562	-1.2762	0.4977	-0.1155	-2.5027
Denmark	DNK	20800068	20805074	1	-1.1054	0.5179	1.4187	0.2825	-0.06	0.1599	-0.1026	-0.1314
Denmark	DNK	20800068	20801570	1	0.7872	0.2032	0.4173	0.1623	-0.582	0.6953	0.1701	-1.0788
Denmark	DNK	20800068	20808580	1	0.82	-0.256	-0.227	0.189	0.0548	0.9164	0.1701	-0.2503
Denmark	DNK	20800068	20804855	1	0.8506	-0.1904	-1.4242	0.3033	-0.2754	0.9541	-1.166	-1.1242
Denmark	DNK	20800068	20802375	1	-0.0912	-2.9627	0.0226	0.1053	-0.9806	-1.6678	0.5755	0.1216
Denmark	DNK	20800068	20807253	0	1.4544	-0.0862	0.0226	1.3309	0.0735	1.2496	0.5755	0.1216
Denmark	DNK	20800068	20801845	0	0.1214	0.4708	1.9359	0.7329	0.8302	1.0908	2.4277	2.0955
Denmark	DNK	20800068	20804408	0	0.8877	1.7162	1.4967	0.0547	0.9084	0.3079	1.1171	1.515
Denmark	DNK	20800068	20804058	0	1.3504
Denmark	DNK	20800068	20806005	0	1.0882	-0.0862	0.0226	0.5869	0.3044	1.0799	0.0447	0.1216
Denmark	DNK	20800068	20804832	1	-0.5075
Denmark	DNK	20800068	20804329	1	-0.7027	-0.2662	-0.4728	0.7887	0.8581	1.4661	0.0215	-0.4607
Denmark	DNK	20800068	20809372	1	-0.1529	2.6352	1.9359	1.3438	0.5209	2.142	2.4277	2.0955
Denmark	DNK	20800068	20809138	1		2.6352	-0.2614				0.0208	0.0484
Denmark	DNK	20800068	20803886	1	-0.453	0.3598	0.7753					0.8825
Denmark	DNK	20800068	20808544	1	0.9559	0.4061	0.0226	-0.1279	-0.6241	0.5062	-1.0571	0.1216
Denmark	DNK	20800068	20804861	1	0.9571	0.4061	0.0226	-0.1279	-0.6241	0.5062	-1.0571	0.1216
Denmark	DNK	20800068	20801169	1	-0.394			0.6951	-0.2262	0.8245		-0.8853
Denmark	DNK	20800068	20806098	0	1.0186
Denmark	DNK	20800068	20805464	0	-0.5164
Denmark	DNK	20800068	20802569	0	-6.3556
Denmark	DNK	20800070	20805470	1	0.0966	-0.4203	0.0226	0.7031	-0.2959	0.5935	-0.3912	-0.4607
Denmark	DNK	20800070	20800788	1	0.9765	0.2063	-1.4011	0.4002	0.2805	1.1688	-0.2431	-0.3832
Denmark	DNK	20800070	20805073	0	0.1532	0.1852	0.7162	0.2546	0.297	0.8301	0.5755	0.1216
Denmark	DNK	20800070	20804176	0	0.7569	0.2695	-0.4728	0.8324	0.1113	0.9944	-0.5832	-1.4344
Denmark	DNK	20800070	20805347	1	1.4787	1.1493	0.8348	0.5682	0.2392	0.5071	-0.3907	0.5362
Denmark	DNK	20800070	20805287	1	0.7197	0.1003	0.8348	0.1707	-0.3548	0.9733	0.1701	-0.1563
Denmark	DNK	20800070	20801316	1	1.3183	0.5128	0.0226	0.3587	-0.0248	0.9908	-0.4771	0.1575
Denmark	DNK	20800070	20807295	1	1.7344	-0.3973	-1.0611	0.4135	-0.5393	0.4107	-1.054	-1.0788
Denmark	DNK	20800070	20805111	1	1.2094	-1.1002	0.0226	0.2225	-0.9428	0.5193	-0.4771	0.1216
Denmark	DNK	20800070	20805043	0	1.6579	1.3697	0.0226	0.3955	0.6509	0.8155	1.1417	0.4994
Denmark	DNK	20800070	20807771	0	0.0181	2.6352	1.4967	2.3571	4.3685	1.4928	0.6215	2.0955
Denmark	DNK	20800070	20805917	0	-0.033	1.127	0.4173	-0.6077	-0.4723	0.7326	-0.1694	-0.4607
Denmark	DNK	20800070	20806400	0	1.0062	0.9637	0.5833	0.6777	-0.2793	0.6422	-0.3912	0.6377
Denmark	DNK	20800070	20805206	0	-1.0239	0.5999	0.4173	0.2438	-0.0085	0.9098	0.3415	0.1959
Denmark	DNK	20800070	20803383	1	-1.5038	-0.4314	-0.9607	0.6343	-0.2074	0.8902	-0.4771	-0.4607
Denmark	DNK	20800070	20801756	1	-0.0255	0.967	0.4173	0.4563	0.1319	1.0886	-0.4748	0.6859
Denmark	DNK	20800070	20805866	0	-1.0925	0.0634	0.0226	0.1925	-0.2793	0.8964	0.9628	-0.1563
Denmark	DNK	20800070	20800219	0	1.5616	-0.4314	0.4173	0.7113	0.5704	1.2007	0.8038	-0.3856
Denmark	DNK	20800070	20800131	0	0.1082	-0.7716	-0.4728	-0.2255	0.0487	0.6737	0.075	-0.959
Denmark	DNK	20800070	20801276	1	0.828	0.9637	1.9359	0.7592	-0.0727	0.7706	-0.0987	-0.3856
Denmark	DNK	20800070	20805438	1	0.2705	1.3697	1.4967	0.7881	-0.296	0.6824	-0.0987	1.0641
Denmark	DNK	20800070	20805580	1	-1.3726
Denmark	DNK	20800070	20801837	0	-0.6614	0.3876	1.4967	3.6039	4.8357	2.1953	2.4277	2.0955
Denmark	DNK	20800071	20803923	0	0.3678	-0.817	-2.664	-2.6893	-3.7095	-1.6678	2.4277	-1.1252
Denmark	DNK	20800071	20803806	0	-0.6867	1.1576	1.9359	1.2836	0.9136	1.0062	2.4277	2.0955
Denmark	DNK	20800071	20805298	1	1.4244	-0.1438	-0.0998	-0.2218	-0.6354	0.4793	-1.2624	-0.945
Denmark	DNK	20800071	20806284	1	0.358	-0.4488	-0.4806	0.0506	-0.3472	0.447	-1.5848	-1.2412
Denmark	DNK	20800071	20807036	1	0.0794	1.7671	1.4967	0.306	0.6041	1.2995	1.6922	0.4504
Denmark	DNK	20800071	20803458	1	0.0049	-0.4343	-0.5544	0.2997	-0.3448	0.4943	-1.5848	-1.0788
Denmark	DNK	20800071	20802047	1	0.0865	-0.0862	-1.0611	0.3463	-0.762	0.2176	-0.2852	-0.7496
Denmark	DNK	20800071	20806747	0	1.7058	0.0502	0.0226	1.2122	0.3622	1.597	0.5755	-0.7639
Denmark	DNK	20800071	20802965	0	0.0876	-0.0994	0.0226	0.2729	0.4641	0.0394	0.3473	-0.0358
Denmark	DNK	20800071	20807082	0	1.4898	0.1084	-0.1587	0.1967	0.1341	0.8181	-0.73	-0.6947
Denmark	DNK	20800071	20803769	0	-0.4369	0.4435	-0.3048	0.4551	0.0382	0.596	0.1922	0.06
Denmark	DNK	20800071	20807244	0	0.4909	0.802	0.586	0.3289	0.7348	1.1143	0.2287	-0.1544
Denmark	DNK	20800071	20808031	0	1.3404	0.2746	0.0226	0.8121	0.1887	1.3469	-0.454	0.4777
Denmark	DNK	20800071	20807820	0	1.4894	-0.4314	0.0226	-0.2606	-0.2175	0.3491	-0.5832	-0.9299
Denmark	DNK	20800071	20805279	0	1.263	0.2032	-0.1587	0.6662	1.1528	0.0714	0.5755	-0.1563
Denmark	DNK	20800071	20802889	0	1.4605	0.2032	0.4173	0.3883	-0.0146	0.4763	-0.1727	-0.4607
Denmark	DNK	20800071	20807272	0	-0.3488	1.1493	-0.5252	0.1686	0.7169	1.0403	0.2287	-0.945
Denmark	DNK	20800071	20800638	0	-0.4292	0.4571	0.0226	0.5331	0.1648	0.3806	0.1648	0.1216
Denmark	DNK	20800071	20807056	0	0.3351	0.6544	0.9192	0.4987	0.3022	0.6926	0.3473	1.1232
Denmark	DNK	20800071	20807536	0	0.7981	-0.59	0.0226	0.246	-0.0764	0.7153	0.5755	0.1216
Denmark	DNK	20800071	20800517	0	1.3514	-0.0862	0.0226	0.3191	0.0726	0.4757	0.5755	-0.6774
Denmark	DNK	20800072	20802183	0	1.1813	0.4435	0.5462	0.4336	-0.0914	0.2392	0.2287	-0.1314
Denmark	DNK	20800072	20808931	0	1.5619	0.9275	1.9359	0.6619	0.6784	0.8763	-1.054	-0.1314
Denmark	DNK	20800072	20800650	1	1.4016	-2.9627	-2.664	0.012	-1.0571	0.4507	-2.1355	-2.5027
Denmark	DNK	20800072	20805655	1	0.7926	-0.7087	0.0226	0.289	-0.1441	-0.039	0.0256	-0.4607
Denmark	DNK	20800072	20808704	1	1.6204	0.2032	0.7162	0.1751	-0.5469	0.611	0.3199	-0.1314
Denmark	DNK	20800072	20800854	1	1.4774	-0.0862	-0.227	0.4862	-0.4271	0.4002	-0.0817	-0.1563
Denmark	DNK	20800072	20806357	1	1.6546	-0.0862	0.0226	0.3766	-0.0875	0.5521	-1.2624	-0.1563
Denmark	DNK	20800072	20809389	1	1.0204	-0.7221	-0.4728	-0.0156	-0.4835	0.0575	-0.4948	-0.5251
Denmark	DNK	20800072	20804371	1	0.002	-0.0176	0.0226	0.0819	0.0078	-0.1414	0.5755	-0.5475
Denmark	DNK	20800072	20806589	1	1.1034	0.3875	-0.6315	0.3427	0.0125	0.9898	0.1701	-0.5251
Denmark	DNK	20800072	20800785	1	-0.4227	-0.5034	-0.3048	0.0039	-0.1084	0.3138	-0.8883	-0.2201
Denmark	DNK	20800072	20804363	1	1.7941	-0.7221	-0.6843	0.0657	-1.0921	0.1525	-0.2821	-0.7496
Denmark	DNK	20800072	20802382	1	-0.0684	-0.2366	0.0226	0.3504	-0.3317	0.8106	-1.054	-1.2412
Denmark	DNK	20800072	20807756	0	1.2879	-0.0862	0.0226	0.0977	0.7926	1.0237	-0.3733	0.4504
Denmark	DNK	20800072	20803127	0	1.5767	-0.0994	0.586	1.7757	1.7555	2.183	0.5755	0.1216
Denmark	DNK	20800072	20803609	0	0.2156	2.6352	1.4967	0.6677	0.9334	1.061	1.1171	1.3566
Denmark	DNK	20800072	20801127	0	0.4276	-0.2662	0.0226	0.0497	0.0543	0.6654	-0.1727	-0.3856
Denmark	DNK	20800072	20800381	0	1.1867	0.5746	1.9359	0.5944	0.4593	1.2101	-0.0343	0.1216
Denmark	DNK	20800072	20802908	0	0.8648	-2.9627	-0.4806	-0.6912	0.3753	0.4956	-0.5832	0.1216
Denmark	DNK	20800072	20806430	0	0.4324	0.5836	0.0226	0.5495	0.1352	1.4089	0.5755	0.1216
Denmark	DNK	20800072	20804544	0	1.4905	0.2672	1.0433	-0.3495	-0.6741	-0.5309	0.3533	1.3857
Denmark	DNK	20800072	20800888	0	1.2664	0.96	0.8877	0.2705	0.4498	1.0738	0.8038	0.4504
Denmark	DNK	20800073	20807340	0	1.1728	0.0527	0.586	-0.043	0.2483	0.3834	0.3473	0.0484
Denmark	DNK	20800073	20801171	0	0.1086
Denmark	DNK	20800073	20804057	1	-0.2089
Denmark	DNK	20800073	20806694	1	-0.2171
Denmark	DNK	20800073	20807498	1	-0.9037	-0.4203	-0.711	0.0012	-0.2293	0.2294	-0.6852	-0.4607
Denmark	DNK	20800073	20806925	1	0.2028	-0.891	0.0226	1.1439	0.5762	1.533	0.3482	-0.2503
Denmark	DNK	20800073	20808622	1	0.2059	-0.2509	-0.8627	0.5428	-0.4489	0.8247	0.0256	-0.4946
Denmark	DNK	20800073	20801628	1	0.19
Denmark	DNK	20800073	20801897	1	0.4822	-0.59	-1.1926	-0.4456	-0.9245	-0.4795	-1.0571	-0.7496
Denmark	DNK	20800073	20805826	1	1.1027	0.7308	-0.442	0.009	-0.2226	0.2867	-0.4805	-0.8936
Denmark	DNK	20800073	20806263	0	-0.7216	0.3289	0.7162	0.1477	0.5131	0.5332	-0.0992	0.1216
Denmark	DNK	20800073	20804608	0	1.3817
Denmark	DNK	20800073	20801815	0	1.0858	-0.0862	0.5347	-0.2839	-0.5625	0.5078	0.5755	0.2286
Denmark	DNK	20800073	20805873	0	0.6778	0.9454	0.4173	0.5715	0.5677	0.9427	0.8098	0.7627
Denmark	DNK	20800073	20800647	0	1.1371	-0.4314	0.0226	-0.0715	-0.1163	0.9746	-0.5832	0.1216
Denmark	DNK	20800073	20800493	0	-0.0805
Denmark	DNK	20800073	20807891	0	-0.6858			0.1947
Denmark	DNK	20800073	20802623	0	1.1149
Denmark	DNK	20800073	20802599	0	0.9958
Denmark	DNK	20800073	20800272	0	0.3689	1.3697	1.1752	1.0939	1.5354	1.3805	2.4277	2.0955
Denmark	DNK	20800073	20804046	0	0.5676	-1.0825	-0.5034	-1.7984	-0.9152	-0.0671	-0.6852	-0.1563
Denmark	DNK	20800073	20802335	0	-0.1763
Denmark	DNK	20800073	20801709	0	0.5633	1.4003	1.9359	0.2864	0.8861	1.3122	2.4277	2.0955
Denmark	DNK	20800073	20804825	0	-1.0813	0.3289	1.1381	0.251	-0.1856	0.5101	0.5755	0.5362
Denmark	DNK	20800073	20807150	0	-1.347	1.1132	1.9359	-2.6893	0.3138	0.5697	0.9628	2.0955
Denmark	DNK	20800073	20803121	1	-0.0736	0.802	0.7162	-0.4247	0.0308	0.4632	-0.615	0.3236
Denmark	DNK	20800074	20801386	1	-0.1147	-0.5717	0.0226	3.6039	4.8357	3.6292	0.5172	0.1216
Denmark	DNK	20800074	20801745	1	-0.7012	-0.4203	0.0226	0.1305	-0.9178	1.0577	-0.6852	-0.4607
Denmark	DNK	20800074	20803964	0	0.6954	0.3427	0.9192	0.4559	-0.5461	1.1239	0.8038	-0.2503
Denmark	DNK	20800074	20806247	0	-0.5951	-0.0862	0.0226	0.2333	0.3226	0.8938	0.3473	-0.4607
Denmark	DNK	20800074	20806924	0	-0.4986	0.3815	0.5462	0.0857	-0.0264	1.0283	0.3134	-0.4784
Denmark	DNK	20800074	20808328	0	-0.6479	-0.4314	-0.3802	0.5921	-0.4258	1.0062	0.5755	-0.2658
Denmark	DNK	20800074	20804956	1	-1.243	0.718	1.9359	-0.2652	-0.1496	0.5923	-0.0726	0.2224
Denmark	DNK	20800074	20808986	1	-0.4882	0.7156	-0.1587	0.4501	0.1728	1.2611	-0.0551	0.557
Denmark	DNK	20800074	20808342	1
Denmark	DNK	20800074	20806783	1	1.0069	0.2086	-0.2133	0.6138	0.625	1.1732	-0.454	-0.7426
Denmark	DNK	20800074	20801534	1	0.9247	-0.3486	0.8877	0.4063	-0.1566	1.3682	-0.3237	0.9888
Denmark	DNK	20800074	20800716	0	1.2198	-0.4314	-1.0611		0.5265	0.7547	-0.1026	-0.5251
Denmark	DNK	20800074	20805052	0	1.2864	-0.4203	0.6496	0.7669	0.5647	1.0427	1.1417	1.2147
Denmark	DNK	20800074	20801988	0	1.0738	-0.6593	1.0108	0.3192	0.1207	0.8303	0.7978	1.1508
Denmark	DNK	20800074	20800053	0	-1.1672	-0.0692	-0.3048	0.3706	-0.2768	0.3907	0.0256	-0.5912
Denmark	DNK	20800074	20800718	0	0.2033	0.1245	0.0226	0.1565	0.0272	0.5303	-0.3763	-0.4607
Denmark	DNK	20800074	20806245	0	0.601	1.3697	0.8877	0.3013	0.3098	0.9715	0.3482	2.0955
Denmark	DNK	20800074	20808743	0	0.3651	0.64	0.0226	-0.0095	0.1914	0.6668	0.075	-0.6353
Denmark	DNK	20800074	20801196	0	0.8379	0.2516	0.8961	0.6465	0.5804	0.9463	0.8038	1.3566
Denmark	DNK	20800074	20804700	0	-1.2907	0.6636	0.0226		0.2628	0.8935	0.1648	0.388
Denmark	DNK	20800074	20807414	0	-2.9332	-0.2662	-0.2827	1.2836	0.0879	1.5105	0.5755	0.1216
Denmark	DNK	20800076	20808026	1	-1.0344	0.0722	-0.9607	-0.5226	-0.1562	-0.0216	-0.6852	-0.5251
Denmark	DNK	20800076	20804551	1	1.1457	0.0789	0.4173	0.0975	0.4386	-0.0842	-0.3876	0.557
Denmark	DNK	20800076	20808946	0	-0.4917	2.6352	1.9359	3.6039	4.8357	3.6292	2.4277	2.0955
Denmark	DNK	20800076	20802385	0	1.058	-0.983	0.0226	1.2836	1.2514	1.0062	0.5755	0.1216
Denmark	DNK	20800076	20800585	1	1.4484	0.1436	-0.691	0.1469	0.1109	-0.4105	-1.2695	-0.6924
Denmark	DNK	20800076	20803439	1	-0.3745	-0.2509	0.0226	0.7113	-0.4361	0.7939	-0.6852	0.1216
Denmark	DNK	20800076	20800525	1
Denmark	DNK	20800076	20803239	1	-0.4912	1.153	0.2092	0.2246	1.0066	0.3969	-0.9362	0.1238
Denmark	DNK	20800076	20806902	1	0.5183				-0.656
Denmark	DNK	20800076	20804069	1	-0.3802	-0.0862	1.4967	0.1467	-0.1064	0.1917	0.1693	1.515
Denmark	DNK	20800076	20800452	1	0.2624	0.0789	-0.3802	0.8711		1.5721	-0.6852	-0.9243
Denmark	DNK	20800076	20803660	1	1.5153	-2.2046	-1.0741	-0.3351	-1.2282		-0.3268	0.1216
Denmark	DNK	20800076	20805531	1	-1.7347	0.9454	0.4173		0.6969	0.8407		-0.222
Denmark	DNK	20800076	20806180	1	1.8671	0.6464	-0.691	0.1971	0.5999	0.603	-0.3907	-0.6508
Denmark	DNK	20800076	20802144	1	-0.0769
Denmark	DNK	20800076	20802118	1	0.4521
Denmark	DNK	20800076	20800368	0	1.0344	-0.7815	0.0226	1.2836	0.8779	1.5721	0.5755	0.1216
Denmark	DNK	20800076	20806941	0	0.485		-0.8958				-1.3153
Denmark	DNK	20800076	20801334	0	0.248	0.631	0.0226	3.6039	2.3772	2.8376	2.4277	2.0955
Denmark	DNK	20800077	20800294	1	1.1882	-2.9627		0.6688	0.2985	1.3336		2.0955
Denmark	DNK	20800077	20806685	0	1.1563	0.1736	1.9359	0.2418	0.2514	0.7139	0.9863	2.0955
Denmark	DNK	20800077	20806287	0	0.6006	0.2607	1.4967	-0.09	0.2687	0.6742	0.1648	2.0955
Denmark	DNK	20800077	20800401	1	1.6089	-0.0219	1.4967	0.4775	-0.369	0.6992	0.9863	0.9339
Denmark	DNK	20800077	20805788	1	-0.9942			0.4164	-0.0626	0.5068
Denmark	DNK	20800077	20806009	1	0.3627				0.4382
Denmark	DNK	20800077	20807614	1	0.4033	-0.2662	0.0226	0.5829	0.225	0.6545	-0.3876	-0.6774
Denmark	DNK	20800077	20807956	1	1.1181	0.3815	0.0226	0.1328	0.1752	0.5255	0.5287	-0.4607
Denmark	DNK	20800077	20801839	1	1.3023	0.3487	0.4173	0.2585	-0.6987	0.4007	-0.2821	-0.2503
Denmark	DNK	20800077	20804076	1	0.7333	0.957	-0.3048	0.0713	0.2314	0.1936	-0.4948	-0.3902
Denmark	DNK	20800077	20805164	1	1.8005	1.3697	1.4967	0.3886	-0.2652	0.5104	-0.3237	0.8136
Denmark	DNK	20800077	20807078	0	1.39	-0.7682	0.7739	0.3156	-0.3773	0.6903	-0.5656	-1.6492
Denmark	DNK	20800077	20800896	0	-0.4602	1.7671	1.9359	0.6098	0.9978	1.2718	-0.0823	0.1216
Denmark	DNK	20800077	20806786	0	1.2138	0.5193	1.9359	0.2531	1.3208	0.7522	1.802	2.0955
Denmark	DNK	20800077	20803110	0	1.5165	0.737	1.9359	0.6862	1.12	0.8522	0.5215	2.0955
Denmark	DNK	20800077	20800427	0	0.7088	-0.0862	0.4173	0.3416	-0.0854	0.7456	-0.176	-0.1563
Denmark	DNK	20800077	20805527	0	2.3605	0.1852	1.1381	2.8803	4.6031	3.6292	1.8077	2.0955
Denmark	DNK	20800077	20801452	0	0.9578	0.3427	1.4967	0.3221	0.3643	0.8767
Denmark	DNK	20800077	20807373	0	0.8428	-0.4314	-0.227	0.3936	-0.1663	0.2535	0.5755	0.1216
Denmark	DNK	20800077	20803968	0	8.00E-04	0.468	-0.3802	0.5247	0.0767	0.5247	-0.5832	-0.4607
Denmark	DNK	20800077	20804237	1	1.5604	0.6636	0.0226	0.2755	-0.3605	0.286		-0.1389
Denmark	DNK	20800077	20803611	1	1.2455	-0.5769	-0.3048	0.4225	-0.3818	0.6205	-1.5537	0.0388
Denmark	DNK	20800077	20803571	0	1.3338	-0.1106	-1.0021	0.2369	0.566	0.424	0.0754	-0.3917
Denmark	DNK	20800077	20808584	0	0.9252
Denmark	DNK	20800077	20807085	0	1.6678	0.2607	0.0226	0.9628	0.9711	1.2553	0.1648	-0.2503
Denmark	DNK	20800078	20801306	1	-0.1002		1.9359	1.2689	-0.6871	1.3048	-0.7012	-1.4399
Denmark	DNK	20800078	20807537	1	1.132	0.9484	0.7162	0.2931	0.0613	0.7103	-0.5974	1.4234
Denmark	DNK	20800078	20805919	1	1.5448		-0.3048		-0.328	1.0766		-0.7639
Denmark	DNK	20800078	20807489	0	1.316	1.1352	1.9359	1.1569	2.2497	1.6879	0.174	-0.2485
Denmark	DNK	20800078	20801471	0	1.5393	0.2554	0.9726	0.2131	0.5014	0.9899	-0.4771	0.3216
Denmark	DNK	20800078	20801877	0	0.9222	-0.1239	-0.3802	0.3427	-0.259	0.5921	-0.6852	-1.4344
Denmark	DNK	20800078	20801208	1	1.1416	0.2746	1.2867	0.4167	0.071	0.2218	-0.6997	1.2841
Denmark	DNK	20800078	20806793	1	-0.123	0.468	1.4967	0.5945	0.4106	0.4089	-0.8012	-0.3902
Denmark	DNK	20800078	20803436	1	0.4539	0.5289	0.0226	0.8048	0.709	1.2359	-0.1972	0.1216
Denmark	DNK	20800078	20806571	1	1.1489	-0.0862	0.0226	0.6338	0.2371	0.589	0.5755	0.1216
Denmark	DNK	20800078	20807077	1	0.469	1.1493	1.4967	0.9634	0.9704	0.4335	1.4793	0.8136
Denmark	DNK	20800078	20809441	1	1.4513	-0.2479	0.0226	0.1053	-0.1237	0.6928	0.5755	-0.7496
Denmark	DNK	20800078	20802213	1	-0.6957	0.9637	1.4967	0.6343	-0.4572	0.66	-0.8041	-0.0604
Denmark	DNK	20800078	20803060	1	1.6477	-0.7221	0.0226	0.5047	-0.5819	0.9129	-0.6852	-0.1563
Denmark	DNK	20800078	20801980	0	0.683	0.2086	1.9359	0.1104	0.5891	0.5134	-0.6856	1.2147
Denmark	DNK	20800078	20803787	0	0.125	-0.4343	0.7162	0.4924	1.2813	0.9225	-0.3763	0.4504
Denmark	DNK	20800078	20800251	0	2.0029	-0.0862	0.0226	1.2836	0.8779	3.6292	0.5755	0.1216
Denmark	DNK	20800078	20802101	0	0.0909	0.7821	1.9359	0.5365	0.515	0.9415	-0.8686	2.0955
Denmark	DNK	20800078	20805425	0	0.8591	0.5228	0.8038	0.8135	0.9385	0.5558	0.7741	2.0955
Denmark	DNK	20800078	20803356	0	1.7672	0.9454	1.4967	0.3034	0.0738	0.6996	0.8038	0.5759
Denmark	DNK	20800078	20802522	0	1.3293	0.2086	0.4173	0.2253	0.369	0.3738	-0.3733	-0.1865
Denmark	DNK	20800078	20805134	0	0.1032	-0.4343	-0.3802	-0.2622	0.0282	0.2554	-0.4771	-0.1563
Denmark	DNK	20800078	20801380	0	-0.5319	0.8655	1.9359	0.3774	1.0528	-0.058	0.1648	2.0955
Denmark	DNK	20800078	20803151	0	0.9143	-0.2662	1.0955	0.5292	0.3707	0.4164	0.5755	-0.1563
Denmark	DNK	20800078	20809027	0	1.7669	1.3889	1.4967	0.5824	0.5282	1.4574	0.5755	2.0955
Denmark	DNK	20800078	20801789	0	0.9376	0.2086	0.0226	-1.3089	0.0806	-1.0529	-0.6852	-0.4607
Denmark	DNK	20800078	20808367	0	1.1196	-0.0862	-0.3802	0.1688	-0.529	-0.0026	-0.1026	-0.4607
Denmark	DNK	20800078	20800466	1	1.142	0.5266	-0.8627	0.4665	-0.0293	0.6971	0.5755	0.7864
Denmark	DNK	20800079	20809286	0	0.3797	1.4003	0.5764	-0.5925	0.7663	0.3363	-1.5588	2.0955
Denmark	DNK	20800079	20803416	0	0.7331	0.788	-0.6587	-0.4242	-0.421	0.2511	-0.1727	0.1959
Denmark	DNK	20800079	20807884	1	0.144	-0.2479	-1.0611	0.7737	-0.0593	0.7578	0.0221	-0.5912
Denmark	DNK	20800079	20804215	1	1.1115	0.9454	-0.3048	0.1336	-0.5888	0.2285	-0.8486	-0.8936
Denmark	DNK	20800079	20804664	1	1.5117	-0.4314	0.0226	-0.1078	-0.4848	0.0606	-0.4948	-0.1563
Denmark	DNK	20800079	20806970	1	-1.0808	0.1371	-0.3802	0.2158	0.2455	0.2516	0.0256	-0.2503
Denmark	DNK	20800079	20800810	1	-0.9341	-0.4203	-0.3802	-0.1395	-0.5587	0.2403	-0.4948	-0.7496
Denmark	DNK	20800079	20803056	1	1.1344	0.1973	0.8038	0.16	-0.9542	0.2365	-2.1355	-0.8636
Denmark	DNK	20800079	20804369	1	1.4035	-0.2548	0.4173	-0.0336	-0.6728	0.3461	-2.1355	-1.4694
Denmark	DNK	20800079	20805399	1	-0.7375	0.7989	-0.4338	1.1435	1.0182	1.5127	1.536	-0.2485
Denmark	DNK	20800079	20803447	1	0.7638	-0.5994	-0.4806	0.3061	-0.4679	0.3554	-0.4948	-0.5251
Denmark	DNK	20800079	20808132	0	-0.4178	0.5836	0.4173	0.0729	0.2653	-0.0915	0.0215	2.0955
Denmark	DNK	20800079	20802817	0	0.4387	-0.0862	0.8038	0.0929	-0.5083	0.3688	0.1693	-0.1563
Denmark	DNK	20800079	20800321	0	-0.4412	-0.5994	-0.9607	0.4089	0.4866	1.2473	0.8038	0.1216
Denmark	DNK	20800079	20804128	0	1.4187	-0.7737	-0.691	-0.2234	-0.6916	0.3745	-0.5832	-0.5475
Denmark	DNK	20800079	20803223	0	0.5092	-0.5093	-0.227	0.1084	-0.0721	0.4329	0.5755	-0.9104
Denmark	DNK	20800079	20803471	0	-0.1257	0.3875	0.0226	-0.3377	-0.2774	0.2962	-0.2128	0.5823
Denmark	DNK	20800079	20803856	0	-0.7806	-0.6593	-0.4728	-0.006	-0.9747	-0.0134	-0.176	0.1216
Denmark	DNK	20800079	20807041	0	-0.862	-0.8167	1.4967	-0.9071	0.4466	0.9439	-0.0553	2.0955
Denmark	DNK	20800079	20807844	0	-0.421	0.1997	0.0226	-0.2503	0.5235	0.1076	0.5755	0.1216
Denmark	DNK	20800080	20802701	1	1.0443	-0.59	0.586	-0.0202	-0.8224	0.6004	-1.2624	0.1959
Denmark	DNK	20800080	20809202	1	1.1637	0.6492	-0.3802	-0.2287	0.2788	0.791	0.0256	-0.1563
Denmark	DNK	20800080	20805258	1	-0.0438	-0.7221	-0.7902	-0.0749	-1.1214	0.0123	-0.6852	-1.0788
Denmark	DNK	20800080	20806529	1	1.4376	-0.4188	0.0226	0.4464	-0.6913	0.8372	-0.4816	-0.1563
Denmark	DNK	20800080	20804734	1	0.3505	-0.3486	-0.2943	0.4375	-0.0913	0.1326	-0.4948	-0.1563
Denmark	DNK	20800080	20802550	1	1.1892	-0.4314	-0.4806	-0.0072	-0.5787	0.3409	-0.1727	-0.6774
Denmark	DNK	20800080	20807580	1	1.0315	-0.2662	-0.7638	0.3968	-0.0586	0.8572	0.0256	-0.7496
Denmark	DNK	20800080	20805939	0	0.3898	0.2607	0.0226	0.2598	-0.2695	0.7027	0.5755	0.1216
Denmark	DNK	20800080	20806979	0	0.1423	-0.0862	0.0226	0.3613	0.3865	1.2369	0.5755	-0.1563
Denmark	DNK	20800080	20804997	0	0.9169	-0.4314	0.9726	0.0659	0.6312	0.5444	0.8038	1.515
Denmark	DNK	20800080	20801406	0	0.1593	-0.0692	1.1381	1.2836	1.6712	1.5862	0.0444	0.1216
Denmark	DNK	20800080	20805350	0	0.8305	-0.0862	1.1381	0.2097	0.2092	0.9898	0.9628	0.4504
Denmark	DNK	20800080	20800656	0	0.6524	-0.0476	0.7162	0.1168	-0.6778	0.1831	-0.0379	1.515
Denmark	DNK	20800080	20805568	0	1.2217		1.9359	0.6353	4.6653	1.6615		2.0955
Denmark	DNK	20800080	20805543	0	0.7646	-1.7372	-0.7263		-0.3697	1.0151	0.5755	0.1907
Denmark	DNK	20800080	20808398	0	0.1674	-0.0862	0.0226		0.8779	3.6292	2.4277	0.1216
Denmark	DNK	20800080	20803403	0	0.7452	1.1493	0.8038	0.1511	0.8006	0.9477	0.8762	1.0448
Denmark	DNK	20800080	20805728	0	1.3311	0.9454	1.0108	0.358	0.9756	1.566	0.5755	1.515
Denmark	DNK	20800081	20808082	1	-0.6936
Denmark	DNK	20800081	20808073	1	1.446	-0.7065	0.0226	0.4762	0.1692	0.6861	-1.305	-1.1252
Denmark	DNK	20800081	20804662	1	0.9539
Denmark	DNK	20800081	20802735	1	0.8375
Denmark	DNK	20800081	20804460	0	0.8608
Denmark	DNK	20800081	20806280	0	0.0531	1.153	0.8116	0.0133	0.6136	0.2292	-0.2888	0.4994
Denmark	DNK	20800081	20800623	1	-0.9545	0.1221	0.0226	0.0349	-0.2932	0.6576	-0.1222	-0.4607
Denmark	DNK	20800081	20805753	1	0.123
Denmark	DNK	20800081	20806213	1	0.9895	0.7156	0.9268	-0.9433	-0.8518	-0.4795	-1.0722	-0.1314
Denmark	DNK	20800081	20808572	1	-1.0902	-0.2479	0.0226	0.2407	-0.2141	0.7507	0.3482	-0.4607
Denmark	DNK	20800081	20807653	1	-0.8994	-0.2479	0.0226	-0.5573	-0.8809	0.3738	0.1693	-0.3856
Denmark	DNK	20800081	20804251	1	0.6847	-0.3305	-0.5034	-0.2991	-0.2297	0.3421	-0.1727	-0.1563
Denmark	DNK	20800081	20803616	1	0.0372	1.4003	1.9359	-0.4348	0.6989	-0.014	1.3388	2.0955
Denmark	DNK	20800081	20809051	1	-1.2074	1.1493	1.9359	0.2142	0.2563	0.2357	-0.8627	0.2224
Denmark	DNK	20800081	20802360	1	0.0357		0.0226	0.0476	-0.2525	0.4386	-0.4771	0.1216
Denmark	DNK	20800081	20807490	1	-0.1541	-0.2662	-1.4242	-0.5989	-0.389	0.4664	-1.5848	-0.7305
Denmark	DNK	20800081	20800395	0	-0.1848	2.6352	1.9359	0.3267	0.706	0.996	2.4277	2.0955
Denmark	DNK	20800081	20808426	0	-0.508
Denmark	DNK	20800081	20800303	0	-0.7891
Denmark	DNK	20800081	20801614	0	1.0112	0.536	0.0226	0.1053	-0.0509	0.2978	0.0444	-0.6959
Denmark	DNK	20800081	20805302	0	1.5071	0.1852	1.9359	0.3596	-0.2463	0.6333	0.8038	1.515
Denmark	DNK	20800081	20803723	1	-1.2782	-0.0115	-0.4728	-1.0168	-0.9761	-0.1292	1.6338	0.4994
Denmark	DNK	20800081	20808118	1	0.3741	-0.7221	-0.2943	0.1365	0.1015	0.3628		-0.4607
Denmark	DNK	20800081	20802917	1	0.5703	-0.59	-1.7053	-0.3205	-0.4497	0.2554	-0.8483	-2.5027
Denmark	DNK	20800081	20806880	0	-0.9505	-1.0271	0.2942	-1.3723	-0.1415	0.433	-0.4805	-1.2263
Denmark	DNK	20800082	20805644	1	-0.9435	0.3289	0.0226	0.2894	-0.4468	0.7582	-0.2821	0.1216
Denmark	DNK	20800082	20804796	0	-2.1381
Denmark	DNK	20800082	20802512	0	-0.729	0.3289	0.0226	0.2136	1.3242	0.9097	0.5755	0.1216
Denmark	DNK	20800082	20801548	0	0.7185	-0.59	0.0226	-0.1011	-0.1109	0.7199	0.1693	0.1216
Denmark	DNK	20800082	20807271	0	-0.8983	-0.0862	0.0226	0.2882	-0.5885	0.4345	-0.1727	0.1216
Denmark	DNK	20800082	20801237	1	-0.0071	0.2656	0.4173	0.3209	-0.6863	0.2807	-2.1355	-0.6947
Denmark	DNK	20800082	20808226	1	1.1449	0.6583	-0.4641	1.0478	-0.7807	0.6142	-2.1355	0.2307
Denmark	DNK	20800082	20808641	1	0.347	-0.0862	-0.6315			1.2628	-0.454	-0.1563
Denmark	DNK	20800082	20802525	1	0.4994	0.2554	0.2942	0.5253	-0.7582	0.398	-2.1355	0.1216
Denmark	DNK	20800082	20801101	1	-0.0759	0.1179	-0.732	0.52	-0.6109	0.718	-0.6852	-1.1252
Denmark	DNK	20800082	20806468	1	-0.0793	-0.2662	0.0226	0.3661	0.0043	0.8572	-0.6852	-0.7496
Denmark	DNK	20800082	20806278	1	0.7365	-0.8869	-0.7502	1.1014	-0.0163	0.7566	-0.1566	-0.4784
Denmark	DNK	20800082	20806567	1	0.5813	0.96	1.036	0.7782	-0.5711	1.1335	-0.255	-1.3017
Denmark	DNK	20800082	20809354	1	0.2226	-0.6019	-0.6315	0.5277	-0.4829	0.9276	0.0256	-0.2503
Denmark	DNK	20800082	20803500	1	-0.2245	1.1132	1.9359	0.4866	0.935	0.0514	-0.4771	1.1232
Denmark	DNK	20800082	20803126	0	0.2454
Denmark	DNK	20800082	20802041	0	-0.0241
Denmark	DNK	20800082	20800436	0	-1.052	-0.2479	0.0226	0.8749	-0.4332	0.8139	0.5755	-0.2503
Denmark	DNK	20800082	20803266	0	-0.9315	2.6352	-0.1119	-0.2139	0.7242	0.608	1.1213	-0.4593
Denmark	DNK	20800082	20801156	0	1.3223	2.6352	0.4173		1.175	0.6232	0.5755	-0.1563
Denmark	DNK	20800082	20808787	0	1.6371	2.6352	1.9359	3.6039	1.853	3.6292	2.4277	2.0955
Denmark	DNK	20800082	20802847	0	1.5714
Denmark	DNK	20800082	20807551	0	1.1751
Denmark	DNK	20800083	20802478	1	1.6961	0.2718	0.0226	0.2563	-0.0314	0.391	-2.1355	1.515
Denmark	DNK	20800083	20802210	1	1.7782	1.127	0.4173	0.7376	0.405	1.3647	-0.3055	0.1959
Denmark	DNK	20800083	20803387	1	1.0962	-0.5769	-0.7902	0.4527	-0.0415	0.6877	-0.8483	-0.3297
Denmark	DNK	20800083	20808785	1	1.5725	-0.6616	1.9359	0.8587	-0.2836	0.975	-0.0553	0.2546
Denmark	DNK	20800085	20804846	0	0.2688				-0.3657
Denmark	DNK	20800085	20807650	0	-0.582	-0.4203	-0.7638	-1.3102	-0.1075	0.9353	-0.216	-0.222
Denmark	DNK	20800085	20809026	0	0.3082	0.3317	0.6407	-2.6893	0.8862	-0.8768	0.3473	2.0955
Denmark	DNK	20800085	20801007	0	0.0871	2.6352	1.4967	-2.6893	1.3234	-1.6678	2.4277	2.0955
Denmark	DNK	20800085	20801847	1	-0.6597	0.4435	-0.4728	-0.4398	-0.6184	0.1142	-2.1355	0.1216
Denmark	DNK	20800085	20807945	1	1.3221
Denmark	DNK	20800085	20800532	1	1.2772	1.1352	0.0226	0.3508	-0.2371	1.2933	-0.8012	-0.1563
Denmark	DNK	20800085	20801179	1	1.1255	-0.7221	-0.5907	-0.9285	-0.8032	0.4883	-0.4771	0.1216
Denmark	DNK	20800085	20805876	0	-1.5233	-0.8802	0.0226	-0.3958	-0.3678	-0.5309	-1.2624	-0.4607
Denmark	DNK	20800086	20809067	0	0.1857	-0.2662	-0.0154	0.6389	0.2075	1.1896	0.5755	-0.7221
Denmark	DNK	20800086	20805149	0	0.2142
Denmark	DNK	20800086	20808396	1	0.7829	0.8762	0.4173	0.236	0.9432	0.884	0.5755	-0.4607
Denmark	DNK	20800086	20808856	1	1.2458	-0.0219	0.1453	-0.0395	-0.3153	0.4423	-0.4948	0.1216
Denmark	DNK	20800086	20803582	1	0.3407	0.2086	-0.7638	0.2105	0.143	0.8355	-0.2821	-0.9299
Denmark	DNK	20800086	20808447	1	0.8596	0.0045	-0.4659	-0.1547	-0.6746	0.3058	-2.1355	-1.4399
Denmark	DNK	20800086	20806739	1	1.3468	-0.2479	0.6907	-0.02	-0.1131	0.665	-0.3912	-0.4607
Denmark	DNK	20800086	20808320	1	0.9178	-0.0192	-0.3802	0.1878	5.00E-04	0.5153	-0.6852	-0.5251
Denmark	DNK	20800086	20808606	1	0.4453	0.0608	0.1386	0.5893	-2.1997	0.3749	0.5641	1.2841
Denmark	DNK	20800086	20802206	1	-1.2457	0.3376	-0.6843	6.00E-04	0.4649	0.6391	0.0256	-0.7496
Denmark	DNK	20800086	20807930	1	-0.0859	0.1276	-0.4728	0.0737	0.1473	0.8165	-0.0857	-0.6959
Denmark	DNK	20800086	20805934	0	-1.2196	0.1371	0.4173	0.2389	0.0348	0.9761	0.0215	-0.1563
Denmark	DNK	20800086	20800823	0	1.3517	-0.2479	-0.6843	0.1176	-0.667	0.5616	0.1701	-0.7496
Denmark	DNK	20800086	20802773	0	0.539	0.3765	1.1657	0.4034	1.1099	2.3107	1.2262	2.0955
Denmark	DNK	20800086	20803233	0	-0.2591	-0.2806	0.4173	0.4907	1.0568	1.4843	0.8038	0.7627
Denmark	DNK	20800086	20800425	0	1.0576	1.7671	0.586	0.2797	0.534	0.8859	0.4002	0.839
Denmark	DNK	20800086	20801860	0	-0.5371	-0.4314	0.0226	0.447	0.3768	0.5898	0.5755	0.1216
Denmark	DNK	20800086	20807907	0	1.3444	-0.0862	0.0226	0.2934	-0.1609	0.4241	-0.176	-0.4607
Denmark	DNK	20800086	20802338	0	0.0578	0.967	1.2899	-1.3874	0.1603	0.5424	0.3356	2.0955
Denmark	DNK	20800086	20801867	0	0.2107	-0.4314	0.0226	-0.3121	0.0968	1.1294	-0.4771	-0.6544
Denmark	DNK	20800086	20807106	0	-0.6918	1.2587	0.8116	1.00E-04	0.1995	1.0498	0.3482	0.6466
Denmark	DNK	20800086	20807779	1	0.1991	-0.0862	-0.3802	0.2162	-0.6458	0.8593
Denmark	DNK	20800086	20808876	0	0.4395	0.2032	0.9331	-0.3539	-0.3867	0.2973	-0.8907	0.1216
Denmark	DNK	20800087	20803315	1	0.4546	-0.0862		0.437	0.6971	0.4524	0.5755	0.1216
Denmark	DNK	20800087	20807020	0	1.5682	2.6352	1.9359	3.6039	4.8357	3.6292	2.4277	2.0955
Denmark	DNK	20800087	20801792	0	-1.3237
Denmark	DNK	20800087	20802882	1	0.7287	0.7855	-0.335	-0.007	-0.1684	0.2609	0.5858	-0.6544
Denmark	DNK	20800087	20801594	1	0.9825	-0.4203	-0.9607	0.3685	-1.1774	0.8322	-2.1355	-1.3017
Denmark	DNK	20800087	20804558	1	-1.5717
Denmark	DNK	20800087	20808610	1
Denmark	DNK	20800087	20802856	1	0.2843	-0.59	-0.7638	-0.3661	-0.4387	0.152	-0.2821	-0.7496
Denmark	DNK	20800087	20804141	1	0.8459	-0.9232	-1.6145	0.4515	-1.0161	0.7646	-2.1355	-1.6557
Denmark	DNK	20800087	20804299	1	0.0313		-0.9607		-1.0691	0.4719		-2.5027
Denmark	DNK	20800087	20808180	1	0.6445				0.5531			-0.9299
Denmark	DNK	20800087	20804584	1
Denmark	DNK	20800087	20801670	0	0.6542
Denmark	DNK	20800087	20808194	0	-0.5105	-0.2624	0.0226	-0.0803	-0.8095	0.169	-2.1355	-0.6353
Denmark	DNK	20800087	20803774	0	0.8277	0.67	-0.5836	0.4941	0.0212	0.7716	0.5755	-0.8802
Denmark	DNK	20800087	20800736	0	0.5203	-0.7221	-0.4728	0.2014	0.1082	0.9465	0.1693	0.1216
Denmark	DNK	20800087	20805796	0	-0.8733	-0.2479	-0.5034	0.1725	0.1388	0.692	0.3473	-0.4607
Denmark	DNK	20800087	20808255	0	0.8315	0.9454	0.8116	1.0619	0.947	1.4843	1.1171	0.7627
Denmark	DNK	20800087	20802749	0	-0.8521
Denmark	DNK	20800087	20808087	0	1.6978	1.7162	1.4967	3.6039	4.8357	3.6292	2.4277	2.0955
Denmark	DNK	20800087	20805875	0	0.7281	-0.0862	0.0226	0.6251	0.3261	1.0062	0.5755	0.1216
Denmark	DNK	20800087	20801612	0	0.6513	0.0566	0.0226	-0.1119	0.3853	0.9671	0.8038	0.1216
Denmark	DNK	20800087	20805088	1	0.3953	-0.2662	-0.4806	0.6947	-0.7431	0.2872	0.5755	-0.4607
Denmark	DNK	20800087	20801348	0	-0.6084	0.9349	1.9359	3.6039	1.4544	3.6292	2.4277	2.0955
Denmark	DNK	20800087	20804514	0	-0.9539	1.1352	1.9359	0.5202	0.5261	1.024	0.8038	0.9883
Denmark	DNK	20800087	20802942	0		-0.5743	-0.227	0.353	-0.345	-0.0242	0.3482	0.1216
Denmark	DNK	20800088	20806222	1	1.1208	-0.0862	0.0226	0.2023	-0.3235	0.4272	-2.1355	-0.6774
Denmark	DNK	20800088	20806277	0	0.2046
Denmark	DNK	20800088	20808694	0	1.1949
Denmark	DNK	20800088	20800374	1	1.5701	-0.0862	-0.7902	0.6926	-0.3938	0.9755	-0.6852	-0.4423
Denmark	DNK	20800088	20800987	1	1.3547	-0.5743	0.6407	0.6098	-0.0011	0.5721	-0.9906	0.4994
Denmark	DNK	20800088	20803486	1	0.449	0.0566	-0.9084	0.3919	-0.7797	0.6811	-0.6852	-1.3017
Denmark	DNK	20800088	20804326	1	0.5155	1.7162	-0.1587	0.125	-0.3893	0.0489	-2.1355	-1.0735
Denmark	DNK	20800088	20802956	1	1.5428	1.3697	0.4173	0.723	0.0491	0.9565	-0.3876	0.2224
Denmark	DNK	20800088	20804448	1	1.3745	-0.4203	-0.7638	0.1771	-0.3979	0.809	0.5755	-0.9299
Denmark	DNK	20800088	20805781	1	1.5617	2.6352	0.8038	-0.0549	-0.0806	0.0344	2.4277	0.6113
Denmark	DNK	20800088	20801343	0	1.5808	0.7665	1.9359	1.2836	0.4929	-1.6678	2.4277	1.515
Denmark	DNK	20800088	20800539	0	1.6221	1.1493	1.9359	0.374	0.5391	0.9543	0.8038	1.515
Denmark	DNK	20800088	20803237	0	0.263	0.4435	-0.9674	-0.2341	-0.3677	0.6086	0.4411	-0.3902
Denmark	DNK	20800088	20802099	0	1.7272	0.4435	0.0226	0.601	0.3385	1.0257	0.3473	0.1216
Denmark	DNK	20800088	20801268	0	1.29	-0.0323	1.2341	0.418	-0.1247	0.8366	1.2262	1.3566
Denmark	DNK	20800088	20804211	0	1.4549	0.64	1.9359	0.5759	0.6056	0.3449	-0.0851	2.0955
Denmark	DNK	20800088	20804842	0	1.3014			0.7493	-0.6276	0.9388
Denmark	DNK	20800088	20803712	0	1.5222	1.7671	1.1752	0.6014	0.5851	0.6495	1.4834	2.0955
Denmark	DNK	20800088	20807778	0	0.7994	2.6352	1.9359	3.6039	0.5312	0.7722	1.1417	2.0955
Denmark	DNK	20800088	20804456	0	1.7929	0.1125	0.0226	-0.138	-0.3858	0.1649		-0.3856
Denmark	DNK	20800088	20805705	1	-0.1285		1.2899	1.0284	1.0177	1.5796	0.8482	2.0955
Denmark	DNK	20800088	20803605	0	1.2171	-0.4314	1.1752	-0.169	-0.9993	0.4806	-0.5832	0.2286
Denmark	DNK	20800088	20803794	1	-0.3789	0.5836	-0.227	0.3971	0.0576	0.9534	-0.2852	-0.7496
Denmark	DNK	20800088	20808820	1	-0.6818	0.4546	-0.227	0.3267	-0.3934	0.6672		0.1216
Denmark	DNK	20800088	20809504	0	0.669	-0.8273	0.6496	0.5573	-0.517	0.6611	1.4152	0.6559
Denmark	DNK	20800089	20805218	1	0.0807	-0.4203	-0.9607	0.1861	-0.2295	0.5408	0.0221	-1.1252
Denmark	DNK	20800089	20807692	0	0.1828	1.7162	1.9359	1.1713	1.0037	1.6336	-0.2735	2.0955
Denmark	DNK	20800089	20803124	0	1.3852	0.3376	0.1386	0.2215	0.1738	0.5813	0.3768	0.1216
Denmark	DNK	20800089	20807456	0	0.9119
Denmark	DNK	20800089	20801368	0	1.1449	-0.7221	0.9726	0.1782	-0.0509	0.6471	-0.4805	0.3216
Denmark	DNK	20800089	20808619	1	1.3632	-1.4155	-0.6097	0.6228	-0.4347	1.0294	-0.8627	-0.9943
Denmark	DNK	20800089	20806564	1	1.6806	0.5266	-1.0611	0.478	0.0246	0.5569	-0.451	-1.0633
Denmark	DNK	20800089	20809128	1	1.1748	0.2032	0.0226	0.4748	0.0481	0.8786	0.3482	-0.4607
Denmark	DNK	20800089	20806736	1	1.4352	0.1828	-0.3802	0.4434	-0.5914	0.6219	-1.2835	-0.7496
Denmark	DNK	20800089	20809255	1	1.5756	-0.7221	-1.2374	0.5348	-0.373	1.1412	-0.8627	-1.0633
Denmark	DNK	20800089	20800109	1	1.1805	-0.2662	0.0226	0.6543	-0.4268	1.2663	-0.216	0.1216
Denmark	DNK	20800089	20801558	1	0.0162	0.0666	0.0226	0.338	-0.3398	0.7753	-0.1694	-0.8443
Denmark	DNK	20800089	20805026	1	1.4758	-0.1106	0.0226	0.4909	-0.1988	0.7475	-1.0571	-0.4607
Denmark	DNK	20800089	20808927	0	1.6147	0.1828	-1.5553	0.4316	-0.7014	0.7963	-0.2165	0.557
Denmark	DNK	20800089	20804027	0	1.565	0.2629	0.0226	0.785	0.2357	1.0631	0.5755	0.1216
Denmark	DNK	20800089	20801492	0	1.5819	-0.5743	0.0226	0.6514	-0.0675	1.3593	-0.6852	-0.1563
Denmark	DNK	20800089	20805316	0	1.4416	-0.2662	0.0226	0.4703	0.5223	1.2531	0.1693	0.1216
Denmark	DNK	20800089	20805889	0	1.4323	0.5206	0.0226	-0.2541	-0.2706	0.8211	0.1693	-0.1563
Denmark	DNK	20800089	20808847	0	1.2748	0.0441	0.9192	0.143	-0.1135	0.388	1.2568	1.515
Denmark	DNK	20800089	20802228	0	1.7507	0.9637	0.0226	0.3783	0.3979	0.5812	0.5755	-0.1563
Denmark	DNK	20800089	20803708	0	0.7868	0.9454	1.9359	0.9224	0.4411	0.9662	0.0405	0.4994
Denmark	DNK	20800089	20806876	0	0.1172	-0.0862	0.0226	0.5828	-0.2065	0.773	0.075	-0.2503
Denmark	DNK	20800090	20802146	0	-0.3311	-0.7815	-0.3802	-0.0538	-0.5402	0.6649	-0.2008	-0.2503
Denmark	DNK	20800090	20803733	0	1.212	0.4012	1.9359	0.2219	0.168	1.2157	0.775	0.7884
Denmark	DNK	20800090	20803809	1	0.5597	1.3697	-0.3048	0.5834	1.0137	1.17	-0.1727	0.557
Denmark	DNK	20800090	20806975	1	1.2092	0.5266	-0.9607	0.1183	-0.1672	0.9015	-0.5978	-1.2412
Denmark	DNK	20800090	20802725	1	0.2029	0.0608	0.0226	0.3468	-0.4419	0.3635	-2.1355	-0.1563
Denmark	DNK	20800090	20806482	1	-0.4726	0.5404	1.9359	0.6797	-0.2395	1.6173	-0.1727	-0.1563
Denmark	DNK	20800090	20803518	1	0.1925	0.1292	-0.2943	1.0986	-0.1791	1.2181	0.3542	-0.1621
Denmark	DNK	20800090	20804037	1	1.1559	0.1828	0.8116	-0.0117	-0.3276	0.7235	-0.4771	-0.4607
Denmark	DNK	20800090	20808341	1	1.1885	2.6352	1.4967	0.6402	0.1222	1.6754	0.9443	1.4234
Denmark	DNK	20800090	20807717	0	1.4699	-0.2479	-0.691	0.5438	0.0526	1.2401	-0.1727	-0.1563
Denmark	DNK	20800090	20806300	0	0.6659	0.5976	0.8348	0.5146	0.1476	0.8127	-0.4323	-0.1865
Denmark	DNK	20800090	20804353	0	1.0684	0.1221	-0.691	0.3636	0.002	1.329	-1.0758	-0.8187
Denmark	DNK	20800090	20807686	0	0.5602	-0.7221	0.0226	0.0595	-0.3135	-1.6678	-1.5596	-0.1563
Denmark	DNK	20800090	20802676	0	0.5846	-0.7221	0.0226	0.8096	0.043	1.0785	0.5755	0.1216
Denmark	DNK	20800090	20808177	0	0.5919	-0.9856	1.1381	0.0812	0.2004	0.9206	0.3768	0.833
Denmark	DNK	20800090	20801269	0	0.7077	-0.3531	-0.4728	0.6336	0.0777	1.0701	0.1693	-0.7496
Denmark	DNK	20800090	20802275	1	0.0659	1.3889	1.2899	0.5503	-0.3822	0.8653	-0.5769	-1.1068
Denmark	DNK	20800090	20804594	1	-0.4678	-0.4203	0.0226	-0.3253	-1.3145	0.4528	-0.5974	0.1216
Denmark	DNK	20800090	20804593	0	-0.4882	0.2032	-0.6843	-0.0494	-0.3394	0.4676	-0.1727	0.1216
Denmark	DNK	20800090	20804214	0	-0.1396	0.7062	0.5462	0.2361	0.0568	0.6268	0.5755	-0.5912
Denmark	DNK	20800090	20801601	0		0.9454	0.4173	1.0203	0.2631	1.5575	1.2302	0.6053
Denmark	DNK	20800090	20802320	0	-1.0635	0.0502	0.7162	0.6764	-0.1575	1.3801	0.1085	0.388
Denmark	DNK	20800090	20803632	1	0.0754		-0.9607	0.4397			-2.0401
Denmark	DNK	20800090	20801103	1	-0.8367	0.0634	0.0226	0.4857	0.3016	1.0145	-0.4771	0.1216
Denmark	DNK	20800090	20800772	1	1.3413	-1.0212	-0.5544	0.0798	-1.0589	0.9053	-0.2821	-0.1563
Denmark	DNK	20800090	20805990	1	-1.1714	0.3464	0.0226	0.08	-1.1194	0.7077	-0.4948	-0.4607
Denmark	DNK	20800091	20805930	1	1.2893	-0.8264	0.0226	-0.3994	-1.0409	-0.1211	-1.0753	-0.7496
Denmark	DNK	20800091	20808889	1	1.3125	-0.0862	-1.161	0.2225	-0.5413	1.4145	-0.6027	-1.1902
Denmark	DNK	20800091	20804246	0	1.0608	-0.0994	1.4967	0.273	0.859	0.6482	2.4277	1.515
Denmark	DNK	20800091	20801733	0	1.423	0.4981	0.0226	0.5365	1.481	0.8907	0.7741	0.1216
Denmark	DNK	20800091	20803773	0	-0.1131	-1.3452	0.5764	0.7966	0.5418	1.1506	0.075	0.4504
Denmark	DNK	20800091	20806050	0	0.2637	0.6608	0.4173	-0.2141	0.3013	0.5802	1.1171	0.557
Denmark	DNK	20800091	20809476	0	1.3507	0.5193	0.586	-0.679	-0.283	0.5355	-0.3241	-0.2503
Denmark	DNK	20800091	20804824	1	0.7171	-0.4203	-0.4806	-0.391	-0.4887	0.1157	-0.6852	-0.7496
Denmark	DNK	20800091	20806381	1	1.3112	0.2607	-0.6315	0.6108	0.1494	1.0459	-1.5537	0.1238
Denmark	DNK	20800091	20805607	1	1.2369	-0.4343	-1.0271	0.2838	-0.4237	0.5884	-1.2835	-0.4423
Denmark	DNK	20800091	20801405	1	-0.7972	0.64	-0.2285	0.0328	-0.5206	0.701	-0.6852	-0.1563
Denmark	DNK	20800091	20802764	1	-0.4741	-0.0192	-0.4728	0.0824	-0.2746	0.6151	0.5755	-0.1563
Denmark	DNK	20800091	20800876	1	1.1512	0.4083	-0.7638	0.083	-0.1705	0.615	-0.6852	-0.959
Denmark	DNK	20800091	20805807	1	1.831	-0.4343	-0.9607	0.1387	-0.7442	0.3733	-1.2871	-0.4607
Denmark	DNK	20800091	20800819	0	0.3498	1.1306	1.0043	1.5197	1.2312	1.7054	1.8077	0.1216
Denmark	DNK	20800091	20802401	0	0.6984	2.6352	1.9359	0.1256	-0.0083	0.8776	0.0254	0.1216
Denmark	DNK	20800091	20806711	0	0.9533	0.792	0.6755	0.3688	0.228	0.7678	0.0215	1.0448
Denmark	DNK	20800091	20804414	0	-0.1989	0.4435	1.0108	0.0892	0.0744	0.6637	0.1648	0.1575
Denmark	DNK	20800091	20804579	0	1.3194	0.5886	0.0226	0.6329	-0.1458	0.4335	0.5755	-0.6353
Denmark	DNK	20800091	20808050	1	0.4095	-0.1759	0.4683	0.7162	0.0139	1.0069	-1.5848	1.2147
Denmark	DNK	20800091	20805265	1	-0.5671	0.4435	0.4173	0.1662	-0.5188	0.4118	-1.2835	-0.6762
Denmark	DNK	20800091	20804323	1	0.2258	0.1261	-0.5544	0.4366	0.6512	0.3151	0.5755	0.1216
Denmark	DNK	20800091	20802626	0	1.1008	0.1852	-0.3048	0.3703	0.3498	-0.2376	0.0256	0.1216
Denmark	DNK	20800091	20803652	0	1.2155	0.9349	1.9359	0.9474	0.2359	1.288	0.2287	2.0955
Denmark	DNK	20800092	20803302	1	0.337	1.1352	0.0226	-0.0743	-0.3106	0.2032	0.1693	-0.1563
Denmark	DNK	20800092	20804121	0	-0.2878	2.6352	1.9359	1.0813	1.1694	3.6292	2.4277	1.2147
Denmark	DNK	20800092	20808067	0	0.4378	-0.0862	0.0226	0.6672	0.317	1.3897	0.5755	0.1216
Denmark	DNK	20800092	20805044	0	0.7173	0.1852	0.0226	0.817	-0.0905	1.0182	0.5755	0.1216
Denmark	DNK	20800092	20802361	1	1.2097	0.792	-0.652	0.8557	0.1585	1.1005	-1.0753	1.2147
Denmark	DNK	20800092	20807976	1	0.5332	0.2607	1.4967	0.5075	-0.1668	0.7679	-0.4771	-0.0274
Denmark	DNK	20800092	20800628	1	0.5674	-0.0829	0.1386	0.0128	-0.2902	0.4832	-0.8686	-0.0867
Denmark	DNK	20800092	20803877	1	-1.4467	-2.9627	1.4967	-1.2502	-0.9761	-1.6678	-2.1355	-1.4399
Denmark	DNK	20800092	20806054	1	-0.0149	-0.5743	0.0226	0.4203	-0.7664	0.7751	-0.4948	-0.4784
Denmark	DNK	20800092	20807167	1	1.3688	0.96	0.4173	-0.0202	0.23	0.3497	0.3542	0.9097
Denmark	DNK	20800092	20805228	1	0.8496	-0.5847	0.5347	-0.075	-0.3674	0.3421	-0.3055	-1.0788
Denmark	DNK	20800092	20803270	1	0.9394	-1.2115	0.0226	0.1448	-0.1192	0.466	-0.6852	0.1216
Denmark	DNK	20800092	20807509	1	0.7655	0.9637	-2.664	0.6898	-0.4163	0.7953	-1.0753	-0.1563
Denmark	DNK	20800092	20800762	0	1.1723	2.6352	1.9359	0.3941	-0.1937	0.8759	1.5204	1.2147
Denmark	DNK	20800092	20809438	0	-1.2137	0.1852	-0.7302	0.2741	-0.1849	0.3236	-0.1026	-0.5251
Denmark	DNK	20800092	20803893	0	0.1895	0.4012	-0.4728	0.8199	0.3026	1.0959	0.6694	0.9444
Denmark	DNK	20800092	20802634	0	-0.6429	0.7062	-0.5252	0.1318	0.6258	0.1631	0.8038	0.3663
Denmark	DNK	20800092	20807810	0	1.739	-0.7375	-0.7566	0.126	-0.2329	0.7858	0.1472	-0.1563
Denmark	DNK	20800092	20802757	0	-0.5823	-0.0862	0.0226	1.2836	0.8779	1.5721	0.5755	0.1216
Denmark	DNK	20800092	20806716	1	1.1263	1.3939	-0.8092	0.2519	-0.4035	0.0801	-0.535	-1.4637
Denmark	DNK	20800092	20801097	1	-0.3358	2.6352	1.9359	0.8479	0.9222	0.6053	1.6338	2.0955
Denmark	DNK	20800092	20807058	0	0.4413	0.7665	1.9359	3.6039	4.8357	3.6292	2.4277	2.0955
Denmark	DNK	20800092	20805140	0	-2.4541	-1.3452	-2.664	-0.822	-3.7095	0.4394	-0.6852	-1.1252
Denmark	DNK	20800092	20806008	0	-0.821
Denmark	DNK	20800093	20806849	1	-1.47	0.9637	-0.7638	-0.1891	-0.2676	0.2493	-0.5832	-1.3017
Denmark	DNK	20800093	20802822	1	0.0268	2.6352	1.9359	-0.0093	0.4641	0.6281	0.9305	2.0955
Denmark	DNK	20800093	20808625	0	-0.1006	-2.9627	1.9359	0.3611	-1.3554	-1.6678	-2.1355	-1.4344
Denmark	DNK	20800093	20807724	1	0.8905	-0.2662	0.9726	0.125	0.4966	0.2058	0.1693	0.1216
Denmark	DNK	20800093	20808850	1	1.0341	-0.2662	-0.3802	-0.1489	-0.2579	0.5169	-0.1727	-0.1563
Denmark	DNK	20800093	20804520	1	-0.6718	-0.6723	-0.9874	-0.3146	-0.4361	0.2158	-1.5537	-1.6557
Denmark	DNK	20800093	20805743	1	1.2607	0.792	0.7162	-0.3653	-0.705	0.4606	-1.305	0.557
Denmark	DNK	20800093	20802973	1	1.2469	0.7825	0.8348	0.0476	-0.0068	0.1609	-0.0553	-0.2201
Denmark	DNK	20800093	20802796	0	1.2768	-0.0994	0.6407	0.0796	0.6145	0.58	0.3415	-0.0625
Denmark	DNK	20800093	20800393	0	0.3109	-0.4136	-2.664	0.7093	1.2906	0.6671	1.2607	0.2862
Denmark	DNK	20800093	20803858	0	1.1134	-1.3888	-0.7573	-0.0148	-0.3717	0.7683	-0.5832	0.4777
Denmark	DNK	20800093	20804175	0	-0.1933	1.3403	0.9192	0.1637	0.7453	1.0462	0.1648	0.2546
Denmark	DNK	20800093	20803323	0	-0.6278	0.1371	-0.5034	-0.6802	0.1892	0.1283	-0.5832	-1.0788
Denmark	DNK	20800093	20809167	0	1.1667	0.2607	0.0226	0.6247	0.2664	1.2695	0.5755	0.1216
Denmark	DNK	20800093	20808874	0	-0.4576	-0.2479	0.0226	0.3699	-0.1607	0.0767	0.1693	-0.4607
Denmark	DNK	20800093	20806457	0	1.404	-0.1167	0.586	-0.0591	-0.0035	0.4346	0.5755	1.515
Denmark	DNK	20800093	20804526	1	1.0099	-0.59	-0.3048	0.4219	-0.7955	0.784	0.3482	-0.4607
Denmark	DNK	20800093	20807472	1	-1.6117	0.0634	-0.5034	0.2	-0.7242	0.1338	-0.4771	-0.9299
Denmark	DNK	20800093	20805898	1	1.5154	0.1125	0.8038	0.486	-0.1123	1.1871	-0.4771	0.1216
Denmark	DNK	20800094	20805867	1	1.2937	0.802	0.8348	0.2008	0.2621	1.2304	0.3482	0.6314
Denmark	DNK	20800094	20809355	1	-0.1875	-0.2034	-0.3178	0.3395	-0.4657	0.0589	-2.1355	-1.4399
Denmark	DNK	20800094	20807183	1	0.2826	-0.4174	0.586	0.5338	0.4433	1.0449	1.2262	0.2286
Denmark	DNK	20800094	20800796	1	0.3387	-0.0692	0.9247	0.2937	-0.0451	0.0479	-0.725	0.1216
Denmark	DNK	20800094	20806914	1	0.1781	-0.7221	0.0226	0.2299	-0.1303	0.5471	-0.6852	0.1216
Denmark	DNK	20800094	20805769	1	-0.9935	-0.2366	-0.227	-0.7401	-1.5403	-0.2979	-0.4801	-0.4607
Denmark	DNK	20800094	20802669	1	-0.4553	0.96	0.3461	0.5204	0.2117	0.6892	1.2568	0.1216
Denmark	DNK	20800094	20802992	1	0.5786	0.2718	-0.7638	-0.1238	-0.0375	0.4626	-0.4771	-0.9933
Denmark	DNK	20800094	20808517	0	0.8271	-0.2662	-0.4806	0.4595	0.5057	0.7822	0.1648	0.1216
Denmark	DNK	20800094	20806855	0	-0.4837	0.7332	1.1657	0.3918	0.211	1.2713	1.8077	0.9642
Denmark	DNK	20800094	20802810	0	-0.3637	-0.4314	0.6825	0.6287	0.8931	1.1892	0.5755	0.9444
Denmark	DNK	20800094	20806981	0	-0.8175	0.7763	-0.4728	0.4245	-0.1803	0.6032	0.2287	-0.1314
Denmark	DNK	20800094	20802359	0	0.7609	-0.0862	0.0226	1.153	0.3975	1.5721	0.8038	0.1216
Denmark	DNK	20800094	20806188	0	1.3458	0.7062	0.9192	0.5943	0.3902	0.7615	0.3473	2.0955
Denmark	DNK	20800094	20807224	0	-0.887	0.1852	1.9359	0.4568	0.8779	0.5982	0.8038	0.1216
Denmark	DNK	20800094	20805569	1	-0.3855	0.4034	0.6496	0.7069	-0.3312	1.6688	-1.0753	-0.3297
Denmark	DNK	20800094	20806268	1	-0.4682	-0.2662	-0.227	0.2877	0.006	1.084	-0.0553	-0.4607
Denmark	DNK	20800095	20803941	1	1.4872	-0.0862	0.0226	-0.0755	-0.2482	0.6645	-0.2617	0.1216
Denmark	DNK	20800095	20806654	0
Denmark	DNK	20800095	20805371	1	1.6338	2.6352	0.4562	0.1511	0.534	1.0173	-0.1975	-0.3657
Denmark	DNK	20800095	20800302	1	1.2554	-0.7353	-1.0611	0.3425	-0.3954	0.4091	-0.6852	-0.7496
Denmark	DNK	20800095	20806746	1	0.2668	-0.4203	0.0226	0.2922	-0.3104	0.7111	-0.0987	-0.1563
Denmark	DNK	20800095	20802449	1	1.9298	-0.4203	-0.5034	0.3203	-0.3307	0.3912	0.3473	-0.959
Denmark	DNK	20800095	20804426	1	1.5405	0.2086	0.894	0.8729	0.2711	1.0464	-0.4948	0.8136
Denmark	DNK	20800095	20801289	1	1.3891	-0.4516	-0.5544	0.1137	-0.2341	0.7914	-0.2821	0.557
Denmark	DNK	20800095	20807443	1
Denmark	DNK	20800095	20804097	0	1.3581	-0.2662	0.0226	1.0752	1.9119	1.041	0.5755	0.1216
Denmark	DNK	20800095	20801451	0	1.7379	-0.7306	-0.227	0.7902	0.5238	1.5721	0.5755	-0.4607
Denmark	DNK	20800095	20804701	0	1.2724	-0.4343	-0.691	0.1234	-0.0456	0.7033	-0.6852	-0.9299
Denmark	DNK	20800095	20805186	0
Denmark	DNK	20800095	20802516	0	0.8853	-0.0994	0.0226	0.8322	0.4412	1.3099	0.3473	-0.4607
Denmark	DNK	20800095	20803047	0	0.5156	-0.4314	-0.6843	0.6	0.1082	0.713	0.0221	-0.4784
Denmark	DNK	20800095	20801057	1
Denmark	DNK	20800095	20804236	1	1.0526	-1.0602	-0.3802	-0.2169	-0.8461	0.2002	-0.4771	-0.1254
Denmark	DNK	20800095	20808807	1	0.1695	0.2554	-0.5836	0.2961	-0.6392	0.306	-0.6852	-0.1563
Denmark	DNK	20800095	20805015	1
Denmark	DNK	20800095	20808549	0
Denmark	DNK	20800096	20806474	1	1.1727	-0.9443	0.0226	-0.3488	-1.184	0.441	-1.2871	-0.1563
Denmark	DNK	20800096	20803737	1	0.0455	-0.2479	0.0226	0.1053	-0.0902	1.3911	-0.1727	-0.222
Denmark	DNK	20800096	20801913	0	1.2353	0.2607	-0.3802	0.6844	1.0834	0.9895	-0.3912	-0.6959
Denmark	DNK	20800096	20800340	0	1.3749	0.0566	1.4967	0.3429	-0.4823	0.0479	0.3482	2.0955
Denmark	DNK	20800096	20808211	1	-0.747	0.2718	0.0226	0.0387	-0.5788	0.6939	-0.3907	-0.0542
Denmark	DNK	20800096	20805260	1	0.7699	0.0666	-0.227	0.0791	-0.5688	0.1934	-0.3237	-0.1563
Denmark	DNK	20800096	20803366	1	-0.5769	-0.2479	0.0226	0.4089	0.463	0.317	-1.2624	-0.5251
Denmark	DNK	20800096	20802962	1	0.2028	0.792	0.5462	0.0543	-0.577	0.5956	-2.1355	0.9097
Denmark	DNK	20800096	20808202	1	1.1941	-0.5093	-0.6173	0.7113	-0.0732	0.3337	-0.5832	-1.1252
Denmark	DNK	20800096	20800252	0	0.8099	1.1132	0.0226	0.9137	0.5302	1.0462	0.5755	0.1216
Denmark	DNK	20800096	20807072	0	0.5002	-0.0862	1.9359	0.4139	0.8401	0.8349	2.4277	2.0955
Denmark	DNK	20800096	20804947	0	1.1345	0.666	0.7162	0.7465	0.7602	1.1932	0.9911	-0.1563
Denmark	DNK	20800096	20808778	0	-0.6708	-0.0994	0.4173	0.0467	-0.3243	1.0022	-0.1026	0.6905
Denmark	DNK	20800096	20801688	0	1.4046	1.3403	1.9359	1.7282	0.7239	1.239	0.542	1.515
Denmark	DNK	20800096	20800271	0	1.2504	0.1852	1.4967	0.2946	0.288	0.5397	0.3473	1.1232
Denmark	DNK	20800096	20806927	0	1.1672	-0.4314	0.0226	0.5482	0.33	0.7377	-0.309	0.2286
Denmark	DNK	20800096	20805971	0	1.7503	0.9275	1.9359	-0.0397	1.0274	0.6318	0.3473	1.515
Denmark	DNK	20800096	20804919	0	1.0623	0.2032	-0.335	-0.3952	0.1641	0.096	-0.309	-0.1563
Denmark	DNK	20800096	20803603	0	0.4876	-0.2595	1.9359	0.228	0.8906	0.4392	-0.0892	2.0955
Denmark	DNK	20800096	20803687	0	1.2855	-0.4343	0.8116	0.488	0.4673	0.9293	0.5755	-0.1563
Denmark	DNK	20800096	20809474	1	0.6355	1.7671	1.0524	0.4805	0.16	0.7491	-1.305	2.0955
Denmark	DNK	20800096	20802420	1	1.5424	-0.4203	0.1802	-0.1616	-0.7561	-0.0589	-0.414	-0.1563
Denmark	DNK	20800097	20809174	1	0.3022	-0.0994	-0.6587	0.5869	-0.7885	0.6414	-2.1355	-0.8443
Denmark	DNK	20800097	20804986	0	2.2237	-0.0862	0.0226	-0.3123	-0.0677	0.3248	0.8038	0.1216
Denmark	DNK	20800097	20801542	1	-1.0724	0.1245	0.8571	0.4221	-0.2977	0.8111	-0.2821	-0.5711
Denmark	DNK	20800097	20809394	1	0.9777				-0.0045
Denmark	DNK	20800097	20802077	1	-0.8603	-0.59	-0.173	0.0037	-0.6648	-0.1652	-0.7867	-0.6195
Denmark	DNK	20800097	20806203	1	1.0188	-0.269	-0.5836	-0.4504	-0.7642	-0.218	-0.9533	-0.8802
Denmark	DNK	20800097	20802712	1	1.5171	0.9454	-0.6315	-0.1128	0.3305	0.5857	-0.2668	-0.7496
Denmark	DNK	20800097	20803525	1	-1.0445	-0.2662	-0.227	0.4574	0.108	0.4859	0.5755	-0.6959
Denmark	DNK	20800097	20806835	1	0.46	0.5068	1.4967	0.432	0.3075	0.2886	-1.4019	-0.1459
Denmark	DNK	20800097	20802074	0	-0.1388	0.6492	-1.7997	-0.1439	-0.6651	0.5548	-2.1355	-0.717
Denmark	DNK	20800097	20804510	0	1.3278	0.7361	0.9726	-0.3614	0.694	0.4001	1.1375	2.0955
Denmark	DNK	20800097	20808404	0	0.0165	-1.323	0.0226	-0.38	-0.5194	0.3749	-0.6852	2.0955
Denmark	DNK	20800097	20805600	0	-1.1677	-0.0862	0.0226	-0.6203	0.1639	0.4238	0.3415	0.8375
Denmark	DNK	20800097	20800909	0	1.4057	-0.4314	0.0226	0.3504	0.0506	1.0151	0.1693	0.1216
Denmark	DNK	20800097	20808181	0	0.5001	-1.7262	-2.664	0.2393	-0.5289	0.7922	-0.615	0.6314
Denmark	DNK	20800097	20804316	0	0.2726	-0.7836	-0.227	0.1533	-0.0964	0.2763	-0.6997	0.1216
Denmark	DNK	20800097	20803628	1	0.499	-0.2662	0.0226	-0.3796	0.2996	0.314	-0.0553	0.1216
Denmark	DNK	20800097	20805474	1	-0.847	0.2695	1.4967	0.5428	0.808	0.7479	-1.0571	0.9097
Denmark	DNK	20800097	20803042	0	1.1663	1.7162	0.6407	0.5486	0.4235	0.1402	0.5755	-0.0129
Denmark	DNK	20800097	20805672	0	1.4633	-0.1139	0.5021	0.3748	0.2417	-0.1854	0.0366	0.7864
Denmark	DNK	20800097	20805402	0	-0.8285	2.6352	-0.5907	-0.2418	-0.2838	0.2092	0.8098	-0.7108
Denmark	DNK	20800098	20804492	1	-0.2671	-0.0862	-0.7638	-0.3887	-0.3657	0.4408	-0.5974	-0.959
Denmark	DNK	20800098	20808910	1	0.9809	0.1997	-0.5544	0.2829	-0.3255	0.6867	-0.3876	-0.8936
Denmark	DNK	20800098	20807974	1	-0.0163	-1.1996			-2.1082
Denmark	DNK	20800098	20807465	1	0.1272	-1.3829	-0.8362	0.5901	-0.4012	0.843	-0.1474	-0.4423
Denmark	DNK	20800098	20804831	1	-0.2532			0.2218	0.7457	0.2005
Denmark	DNK	20800098	20800997	0	1.5179	-0.0862	0.0226	3.6039	0.6305	1.0896	0.5755	1.1232
Denmark	DNK	20800098	20808004	1	0.5946
Denmark	DNK	20800098	20803049	1	1.596	0.5315	-0.732	1.1207	0.9806	0.8997	-0.4948	-0.975
Denmark	DNK	20800098	20803465	1	0.8779	0.0566	0.0226	-0.1222	-0.45	0.2046	-0.2821	-0.6774
Denmark	DNK	20800098	20809400	1	-1.0776				-0.1824	0.9183
Denmark	DNK	20800098	20809525	1	0.6042	2.6352	0.0226	0.6101		0.4266	-2.1355	-0.2819
Denmark	DNK	20800098	20805549	1	0.7903			2.4261
Denmark	DNK	20800098	20806103	1	1.4932	0.792	1.9359	-0.3117	-0.0939	-1.6678	-0.2637	0.9097
Denmark	DNK	20800098	20800247	1	1.0277				-2.2714	2.1362
Denmark	DNK	20800098	20805815	0	0.7519
Denmark	DNK	20800098	20806405	0	0.9721
Denmark	DNK	20800098	20804374	1
Denmark	DNK	20800098	20800721	1	-0.9288	0.0598	0.0226	0.2827	-0.3833	0.4077	0.0256	-0.4607
Denmark	DNK	20800098	20804134	0	-0.3201	-0.2662	-0.7302	0.4038	0.682	0.7987	-0.1321	-0.9299
Denmark	DNK	20800098	20805291	0	1.1175				0.8779
Denmark	DNK	20800099	20803350	1	1.4344		-0.9285	0.4488	-0.7577	0.0418	-0.6824
Denmark	DNK	20800099	20807012	1	0.6162	-0.0219	-0.829	0.5362	-0.157	0.5179	0.3482	-0.1563
Denmark	DNK	20800099	20806003	1	1.1777	0.792	-0.335	0.2677	0.0561	0.8052	-1.0753	0.7627
Denmark	DNK	20800099	20809329	1	0.2257	1.1132	-0.5034	-0.2164	0.5928	-0.1211	0.1922	-1.4344
Denmark	DNK	20800099	20801941	1	1.0363	-0.0862	0.0226	0.5116	-0.1218	0.6004	-0.2821	-0.1563
Denmark	DNK	20800099	20801385	1	2.0042	0.5091	-0.9607	0.3475	0.858	0.7075	-0.5172	-1.3017
Denmark	DNK	20800099	20803614	1	0.2508	-0.1167	-0.4806	0.2417	0.387	-0.0112	-0.3876	-0.1563
Denmark	DNK	20800099	20808658	0	1.5678	-0.2662	0.0226	0.9761	0.6064	1.298	0.5755	0.1216
Denmark	DNK	20800099	20801686	0
Denmark	DNK	20800099	20803716	0	-0.1972	0.6544	0.7059	-1.0489	1.5805	0.9084	0.0254	-0.2709
Denmark	DNK	20800099	20801630	0	1.0874	-0.7199	0.6407	0.5821	0.3119	0.4395	0.3482	0.8567
Denmark	DNK	20800099	20804287	0	0.9126						0.3379	-0.5711
Denmark	DNK	20800099	20803248	0	0.9788	-0.2479	0.0226	-0.1372	-0.6537	0.783	0.5755	-0.222
Denmark	DNK	20800099	20809481	0	1.6001	0.6342	0.0226	-0.1797	-0.1255	-0.2607	-0.0992	2.0955
Denmark	DNK	20800099	20803449	0	-0.1203	-0.4314	0.0226	1.2836	-0.1165	1.5721	0.5755	0.1216
Denmark	DNK	20800100	20801599	1	0.4721	0.0467	0.0226	0.1053	1.0684	0.628	0.5755	0.1216
Denmark	DNK	20800100	20800884	0	1.6542	0.0402	0.0226	-1.6821	0.5444	-1.0529	0.5755	0.1216
Denmark	DNK	20800100	20803866	0	-1.0552
Denmark	DNK	20800100	20807386	1	1.7166	0.7825	-0.691	0.5383	0.2673	0.8801	-0.0553	-0.8936
Denmark	DNK	20800100	20805881	1	-0.1396	-0.165	-0.227	-0.227	-0.7226	1.0063	-0.6852	-0.4607
Denmark	DNK	20800100	20803335	1	0.0772	-1.1979	-1.0935	-0.3517	-0.0799	0.1285	-0.6852	-0.7496
Denmark	DNK	20800100	20805530	1	1.3557	-0.4314	0.0226	0.2419	-0.0778	0.8407	-2.1355	-0.6195
Denmark	DNK	20800100	20800373	1	1.5316	0.468	-0.5836	0.0401	-0.2954	0.3562	-0.414	-0.6912
Denmark	DNK	20800100	20801124	1	-0.3701	0.0722	0.8038	0.1599	0.6047	0.8755	-1.1693	0.1216
Denmark	DNK	20800100	20806094	1	-1.2783	-0.7737	-0.7638	-0.7812	-1.9601	-0.1142	-0.6852	-0.7496
Denmark	DNK	20800100	20800308	1	0.7245				0.6892
Denmark	DNK	20800100	20808486	1	-0.0461	-2.9627	-2.664	-0.2784	0.4642	-0.7368		-2.5027
Denmark	DNK	20800100	20806049	1	0.1734	-0.5034	0.9192	0.1165	0.0627	0.6168	-0.8883	0.7133
Denmark	DNK	20800100	20807840	0	0.204	-0.4314	0.0226	0.732	0.5778	0.8904	0.5755	-0.7496
Denmark	DNK	20800100	20804023	0	-0.8304	0.9349	1.9359	0.3102	1.1506	1.3884	2.4277	2.0955
Denmark	DNK	20800100	20809549	0	0.6576	1.3403	1.9359	0.2841	1.4185	1.0872	1.4834	1.515
Denmark	DNK	20800100	20803532	0	0.8942	0.6515	0.4173	0.4869	0.5478	1.1474	1.802	0.1216
Denmark	DNK	20800100	20804106	0	0.9349	-0.0862	0.0226	0.5712	-0.0408	1.417	0.5755	0.1216
Denmark	DNK	20800100	20800622	0	-0.3867	-1.1914	0.1453	-0.2174	-0.3263	0.3252	-0.9362	0.2988
Denmark	DNK	20800101	20801700	1
Denmark	DNK	20800101	20808845	1	-2.6462	-0.4314	-0.5907		-0.0768	0.3923	-0.0823
Denmark	DNK	20800101	20802315	1	-1.266				-0.8584		-0.0616
Denmark	DNK	20800101	20808493	0	0.5621
Denmark	DNK	20800101	20805664	0	0.2227
Denmark	DNK	20800101	20803736	1	0.6951
Denmark	DNK	20800101	20805396	1	-1.0357	1.1352	1.1657	0.7053	-0.0567	1.5646	-0.4748	0.7566
Denmark	DNK	20800101	20801176	1	-0.7973	-0.4314	0.586	0.3901	0.86	0.6285	-0.2852	-0.5251
Denmark	DNK	20800101	20803543	1	1.2801
Denmark	DNK	20800101	20805306	1	-1.2764	-0.4203	-0.4728	-0.0132	-0.3946	0.3299	-0.9936	0.1216
Denmark	DNK	20800101	20806431	1	-1.1721	0.37	-0.3802	0.5188	-0.1382	1.1274	0.5837	-0.4423
Denmark	DNK	20800101	20801378	1	0.7212	2.6352	1.9359	1.2836	-0.0408	3.6292	2.4277	2.0955
Denmark	DNK	20800101	20805704	1	0.3215	-0.59	0.9726	-0.3966	-0.8821	0.8396	-0.9106	0.9339
Denmark	DNK	20800101	20800394	1	0.4217	-0.8939	0.872	0.9275	0.0291	0.8553	-0.3268	0.2286
Denmark	DNK	20800101	20806549	1	-0.6842	-0.891	-1.2374	0.4019	-0.4323	0.5035	0.3482	-0.5251
Denmark	DNK	20800101	20805159	1	0.0504				-0.5486
Denmark	DNK	20800101	20804065	1	-0.8795
Denmark	DNK	20800101	20807749	1	0.3308	-0.2662	-0.4246	0.2694	-0.914	0.7073	-0.176	-0.4377
Denmark	DNK	20800101	20805453	0	-2.4193						0.3473
Denmark	DNK	20800101	20809579	0	-1.1543
Denmark	DNK	20800101	20806007	0	-0.5096	-0.1167	0.5347	-0.1101	-0.5202	0.832	-0.1026	1.0448
Denmark	DNK	20800101	20804992	0	0.3485
Denmark	DNK	20800101	20805145	0	-1.5063							-0.3917
Denmark	DNK	20800101	20804768	0	-3.2394	0.3326	0.0226	3.6039	1.3957	3.6292	0.9628	1.3857
Denmark	DNK	20800102	20802507	0	-0.2556	0.9526	1.4967	0.4982	0.3903	1.0117	0.7679	0.7864
Denmark	DNK	20800102	20801247	1	1.5016	-0.7221	-0.4728	-0.0699	-0.7495	0.2962	-0.4771	-0.5251
Denmark	DNK	20800102	20804936	0	1.111	-0.2624	0.4173	-0.0432	-0.537	0.6685	1.0638	-0.4607
Denmark	DNK	20800102	20801074	0	-0.2954
Denmark	DNK	20800102	20809300	0	-1.9989				4.8357
Denmark	DNK	20800102	20801403	1	-0.4638	0.2718	0.0226		-2.6758	1.5721		-0.9299
Denmark	DNK	20800102	20807348	1	-0.0349	-0.4314	-0.3802	0.1564	-0.5749	0.4956	-0.6852	-0.4607
Denmark	DNK	20800102	20804193	1	0.0596		-0.4688		0.2545		0.1049
Denmark	DNK	20800102	20801257	1	1.0252	-0.5743	-0.4806	0.5304	-0.0527	0.7935	-0.6852	-0.3297
Denmark	DNK	20800102	20803591	1	0.453	-0.4174	0.0226	0.6333	-0.9345	0.6951	0.5755	-1.1252
Denmark	DNK	20800102	20806568	1	0.9598	-0.59	0.0226	0.2695	-0.7907	0.4871	-0.6852	-1.0913
Denmark	DNK	20800102	20807598	1	1.6942	-0.8398	-0.9607	-0.1906	-0.5725	0.6525	-1.2871	-0.4607
Denmark	DNK	20800102	20805305	1	0.8517	-0.8452	1.9359	0.4228	-1.1453	0.6459	0.5755	-0.1563
Denmark	DNK	20800102	20805374	1
Denmark	DNK	20800102	20806299	0	1.1029		0.147			0.4565
Denmark	DNK	20800102	20801808	0	0.7801	1.7162	1.9359		1.2041	3.6292	1.2262	1.2147
Denmark	DNK	20800102	20806719	0	2.0637	2.6352	1.9359	3.6039	0.3142	3.6292	2.4277	2.0955
Denmark	DNK	20800102	20809518	0	-0.2634	0.9454	0.8591	0.6456	0.3611	0.9699	0.3415	2.0955
Denmark	DNK	20800102	20801811	0	0.4696	-2.9627	0.0226	3.6039	4.8357	3.6292	0.5755	2.0955
Denmark	DNK	20800102	20800147	0	0.8882				0.0267
Denmark	DNK	20800102	20804325	0	1.903
Denmark	DNK	20800102	20805423	0	0.4537		-0.5098	3.229	-0.3936		0	-0.8875
Denmark	DNK	20800103	20803454	1	0.1523	-0.0862	-0.227	-0.1342	0.0192	0.6983	-1.0602	-0.2503
Denmark	DNK	20800103	20804307	1	-0.337	-0.5847	0.3416	0.129	-0.8457	0.3552	0.5755	-0.1563
Denmark	DNK	20800103	20809586	1	0.6102
Denmark	DNK	20800103	20803444	1	1.0423	-0.9363	-0.4728	-1.1482	-0.6952	-0.4657	-0.6852	0.1216
Denmark	DNK	20800103	20809570	1	0.271			1.0899
Denmark	DNK	20800103	20803313	1	0.6492	-0.2337	0.0226	-2.4198	-1.22	-0.1452	-0.6852	-0.1563
Denmark	DNK	20800103	20804036	1	1.1731	-0.0862	-0.227	0.4923	-0.6209	0.8472	-0.6852	-0.5251
Denmark	DNK	20800103	20805836	1	-1.0473	0.1973	-0.7638	-0.4479	-0.5089	0.4325	-1.1908	-1.2412
Denmark	DNK	20800103	20805861	1	1.4485	2.6352	1.9359	3.6039	0.7728			1.0383
[truncated: 5,162 more rows]
