# Supplementary material for: Antecedents of adolescent students’ ICT self-efficacy: The ICT dataset
Source: Data Brief. 2020 Oct 22;33:106437. doi: 10.1016/j.dib.2020.106437 (PMC7644865; doi:10.1016/j.dib.2020.106437)
Supplement: Supplementary file 1 [file mmc1.zip › Estonia.csv]

CNTRYID	CNT	CNTSCHID	CNTSTUID	ST004D01T	ESCS	INTICT	COMPICT	HOMESCH	ENTUSE	USESCH	SOIAICT	AUTICT
Estonia	EST	23300001	23303399	0
Estonia	EST	23300001	23303560	0	-0.3828			-2.5303	0.1718
Estonia	EST	23300001	23304677	0	0.5743	2.6352	1.9359	-2.6893	0.309	1.0245	-0.6885	0.9883
Estonia	EST	23300001	23303647	1	0.1543
Estonia	EST	23300001	23302449	1	-0.0641	-1.0212	-0.7902	0.4974	-1.0084	-0.0927
Estonia	EST	23300001	23305084	1	-0.4729
Estonia	EST	23300001	23300439	1	-1.3073				0.408
Estonia	EST	23300001	23303653	1	-0.6495			-0.0249	-0.7711
Estonia	EST	23300001	23301889	1	0.2628
Estonia	EST	23300001	23300804	1	0.793
Estonia	EST	23300001	23305649	0	0.7312
Estonia	EST	23300001	23304067	0	-0.5681
Estonia	EST	23300001	23302279	0	0.4513
Estonia	EST	23300002	23301263	0	0.9284	0.3062	1.9359	1.0298	1.1157	-1.6678	0.0444	1.0641
Estonia	EST	23300002	23303836	1	0.1455	-0.2479	0.0226	0.1053	-0.9291	1.0062	0.5755	0.1216
Estonia	EST	23300002	23305010	1	0.9692	-0.983	-1.0611	0.7113	-0.0886	0.3654	-0.6852	-0.5912
Estonia	EST	23300002	23302529	1	-0.734	0.1945	0.7162	0.566	0.3991	0.1605	0.1701	0.1216
Estonia	EST	23300002	23305698	1	0.3843	-2.9627	-2.664	0.2136	-0.9984	-1.6678	-1.2871	-2.5027
Estonia	EST	23300002	23303138	1	-0.3493	0.3326	1.9359	0.184	0.1724	0.0108	-1.2871	-0.6544
Estonia	EST	23300002	23302342	1
Estonia	EST	23300002	23304541	1	0.9105	0.394	-0.4396	0.5375	0.2454	0.253	0.5755	-0.9167
Estonia	EST	23300002	23301624	1	-0.7421	-0.2662	-0.4806	-0.3669	-0.3431	-0.5569	-0.5832	-0.1563
Estonia	EST	23300002	23300151	1	0.4327	-0.0862	0.0226	0.1081	-0.0408	0.4394	-0.3763	0.1216
Estonia	EST	23300002	23304641	1	-0.621	-0.4314	-0.9607	0.6661	0.1978	-0.0321	0.1648	-1.1252
Estonia	EST	23300002	23302973	0	-0.751	-1.2115	0.0226	-0.2179	-1.2824	-1.6678	-0.6852	0.1216
Estonia	EST	23300002	23302445	0	-0.4651	-0.0071	-0.227	0.7113	0.6304	1.0062	0.1922	0.1216
Estonia	EST	23300002	23302552	0	0.6631	-1.7199	-0.5761	1.2836	0.3752	0.6465	-2.1355	0.1216
Estonia	EST	23300002	23303568	0	-0.7294	-1.3452	0.0226	1.7418	0.8779	1.5721	0.5755	0.1216
Estonia	EST	23300002	23301644	0	0.482	-0.3386	1.9359	1.3388	1.1369	1.5721	0.8038	1.515
Estonia	EST	23300002	23300357	0	0.7229	-0.7815	0.0226	1.7775	0.4036	2.1656	1.3617	0.1216
Estonia	EST	23300002	23300700	0	-0.448	1.7162	1.9359	0.4298	2.5919	-0.1292	2.4277	2.0955
Estonia	EST	23300002	23300245	0	0.3254	-1.2775	-1.2828	0.7836	-0.4633	1.0441	-1.0839	-1.113
Estonia	EST	23300002	23302691	0
Estonia	EST	23300002	23304587	1	-0.6905	-0.2662	0.0226	1.2395	0.7519	0.4257	-0.5832	-0.1563
Estonia	EST	23300003	23303279	1	0.4961	-0.7815	0.1648	1.0259	0.442	-1.3198	0.0154	-0.7887
Estonia	EST	23300003	23301192	0	0.4526	-0.7938	-0.5034	-0.0807	-0.6936	-1.6678	-0.309	0.1216
Estonia	EST	23300003	23301976	0	0.637	-0.089	0.586	-0.9113	-0.2477	-0.4128	0.0215	0.1216
Estonia	EST	23300003	23302508	0	-0.362	-0.0994	-0.5836	1.2836	0.8779	1.5721	0.5755	0.1216
Estonia	EST	23300003	23302647	0	-0.6474	-1.1458	-1.7997	-0.2293	-0.9949	-0.0745	-2.1355	-1.3017
Estonia	EST	23300003	23304796	0	-1.5782	-0.7568	-0.5976	0.8916	0.0988	0.7082	0.0993	-0.0888
Estonia	EST	23300003	23302332	1	-0.775	-0.0862	-0.7638	0.83	0.3445	0.4869	-0.6852	-0.5711
Estonia	EST	23300003	23303660	1	-0.7722	0.1997	0.586	0.1572	-0.6567	-0.2408	0.7741	0.1216
Estonia	EST	23300003	23303218	1	-0.6627	-0.0862	0.0226	1.7298	0.9583	1.2924	0.5755	0.1216
Estonia	EST	23300003	23300228	0	-0.6063	0.3464	0.5833	0.6825	0.4736	-0.2979	0.8038	-1.1252
Estonia	EST	23300003	23304753	0	0.2383	1.2587	1.9359	0.0261	0.3037	0.025	1.2607	2.0955
Estonia	EST	23300003	23304731	0	-0.2667	1.0508	0.586	0.0216	0.7675	-0.1148	1.1171	0.4994
Estonia	EST	23300003	23300907	0	-0.6703	1.7671	1.2867	2.5574	3.5548	0.5185	2.4277	2.0955
Estonia	EST	23300003	23304340	0	-0.24	-0.2662	0.0226	0.0942	-0.0356	-0.3242	-0.1026	-0.1563
Estonia	EST	23300003	23300851	0	-1.1659	0.1852	0.3461	1.2746	1.0991	0.9487	1.4995	1.515
Estonia	EST	23300004	23303973	1	-1.1551	2.6352	1.9359	1.2836	0.4145	3.6292	0.5755	0.1216
Estonia	EST	23300004	23302283	1	-0.4517	-0.0994	0.3461	0.5784	-0.0823	-1.6678	0.3482	-0.3297
Estonia	EST	23300004	23303472	0	-0.3795				0.5175
Estonia	EST	23300004	23305328	0	0.5665
Estonia	EST	23300004	23305475	1	0.1702	-1.855	-1.9114	3.6039	0.5222	-1.6678	-1.5537	-0.8745
Estonia	EST	23300004	23305198	1	-0.4938	2.6352	0.3461	0.1804	-0.912	0.4562	-0.5832	-0.7496
Estonia	EST	23300004	23304518	1	0.0639	-2.9627	0.0226	0.7113	0.8779	0.9873	0.5755	0.1216
Estonia	EST	23300004	23300325	1	-0.5268	-0.8305	-1.0411	0.5708	0.6186	0.5882	-0.2668	-1.1252
Estonia	EST	23300004	23303575	1	-1.0591	-0.3552	-1.0411	0.5686	0.2741	-1.6678	-0.6852	-0.959
Estonia	EST	23300004	23304105	1	0.3837	-0.1878	0.3461	-0.2074	-0.5952	0.6035	-0.6791	-0.5251
Estonia	EST	23300004	23301150	1	-1.3623	-0.0862	0.0226	2.5574	0.9331	0.8453	0.5755	0.1216
Estonia	EST	23300004	23304203	1	0.3633	-0.0862	0.0226	-0.0818	0.2798	0.1163	0.5755	0.1216
Estonia	EST	23300004	23303358	1	1.0834	-0.4314	0.0226	0.9567	0.1349	1.1493	0.5755	0.1216
Estonia	EST	23300004	23302026	1	-0.5683					1.4595		1.1439
Estonia	EST	23300004	23300740	1	-0.9258	2.6352	1.9359	3.6039	0.4695	-1.6678	2.4277	-0.5251
Estonia	EST	23300004	23301898	1	0.2229	-1.3452	0.0226	0.1053	-1.17	1.0062	-0.6852	-1.1252
Estonia	EST	23300004	23302911	1	-1.3803	-0.4314	-0.4923	0.3447	-0.4674	-0.801	0.3482	-0.65
Estonia	EST	23300004	23300885	1	-0.1486	-0.0994	-1.7832	0.6372	-0.1497	-1.6678	-0.6852	-0.7317
Estonia	EST	23300004	23304235	1	0.0888	0.0634	-1.1926	0.5693	-0.4189	3.6292	-1.166	-0.7507
Estonia	EST	23300004	23300231	1	-0.4862	-0.0384	1.0108	0.3526	-0.7467	-0.3551	-0.3733	-0.6774
Estonia	EST	23300004	23301229	1	-0.6948	-0.0862	0.0226	-2.6893	-3.7095	-1.6678	0.5755	0.1216
Estonia	EST	23300004	23300947	0	-0.0976	0.2165	1.0108	0.8987	-0.1514	0.7107	1.2498	-1.1252
Estonia	EST	23300004	23302154	0	0.683	-0.4314	-0.5836	0.6644	-0.5614	-1.6678	0.5755	0.0208
Estonia	EST	23300004	23305568	0	-0.4651	-0.0862	0.0226	0.7113	0.8779	0.4394	-0.6852	-1.1252
Estonia	EST	23300004	23302473	0	-0.8038	0.242	1.9359	1.0192	4.3685	-1.6678	2.4277	2.0955
Estonia	EST	23300004	23303082	0	0.275	-2.9627	-0.6047	-1.3001	-1.6995	0.8115	-1.7719	-1.9384
Estonia	EST	23300004	23300651	0	0.2024	-0.1046	-0.227	0.2169	-0.5751	0.0182	0.3415	-0.6073
Estonia	EST	23300004	23304697	0	-1.0997	-0.0862	0.5347	1.9098	1.022	2.0418	1.1375	0.1216
Estonia	EST	23300004	23305066	0	-0.1018	-1.4093	-1.4747	1.2836	0.8779	1.0062	-0.6852	-1.1252
Estonia	EST	23300004	23301060	0	0.4333	-0.0994	-0.227	0.9571	-0.4634	-1.6678	0.3482	0.1216
Estonia	EST	23300004	23300201	0	-0.9725	-0.7815	-0.3802	0.6036	0.1329	0.5855	0.1648	-0.3297
Estonia	EST	23300004	23304840	0	0.3963
Estonia	EST	23300004	23303294	0	-0.3648				0.5001
Estonia	EST	23300004	23303557	0	-1.0169	-0.0862	-0.5373	0.4234	-0.3168	0.586	-0.0352	0.1216
Estonia	EST	23300004	23301380	0	-1.3203	-1.4704	-1.0813	0.3103	-0.339	0.8478	-0.8709	-1.3305
Estonia	EST	23300004	23300279	0	0.8111	2.6352	1.9359	1.3804	1.744	3.6292	2.4277	2.0955
Estonia	EST	23300004	23305900	0	-0.4899	0.309	1.9359	1.144	0.7682	0.2236	2.4277	1.4234
Estonia	EST	23300004	23301593	0	-0.8388	-0.0862	-0.4728	1.2836	-0.9291	0.4394	0.5755	0.1216
Estonia	EST	23300004	23306135	0	-1.0309	-0.7815	-0.6843	0.7113	-0.0408	0.7242	-0.4948	-0.5251
Estonia	EST	23300004	23303668	0	-0.3031	-0.6593	-0.7249	0.1053	-0.9291	0.4394	-0.2004	-0.7507
Estonia	EST	23300004	23304526	0	0.8857	-0.7815	0.0226	0.7113	-0.0408	0.4394	-0.6852	0.1216
Estonia	EST	23300005	23305871	0	-0.0986	-0.2662	0.4173	-1.3874	-0.2449	-0.212	-0.5208	0.1216
Estonia	EST	23300005	23304168	1	-1.7952	-0.0071	0.0226	1.2836	-0.9291	1.0062	0.5755	0.1216
Estonia	EST	23300005	23305342	1	-1.0579	-0.2662	-0.6097	0.3168	-0.143	-0.2858	-0.6852	-0.5251
Estonia	EST	23300005	23305970	1	0.2023	-0.0862	0.0226	-0.0886	-0.3243	-1.6678	-0.535	-0.1563
Estonia	EST	23300005	23300383	1	-0.8684	-0.989	-0.8627	-0.9427	-0.8897	-0.5956	0.1701	-1.3686
Estonia	EST	23300005	23306016	1	0.2299	-0.5994	-0.7902	-0.1709	-0.9164	-0.801	-1.0753	-0.959
Estonia	EST	23300005	23302274	1	0.498	-0.6019	0.6407	-0.3043	-0.4572	-1.6678	0.5349	1.1508
Estonia	EST	23300005	23304219	1	-1.4664	-0.2624	-1.0611	0.3722	-0.0068	0.1527	-1.2871	-1.1252
Estonia	EST	23300005	23303056	0	-0.5203	-0.891	-0.7836	0.7831	0.0014	0.3425	0.5755	0.1216
Estonia	EST	23300005	23304858	0	-1.3347	-0.0905	-0.3802	-0.358	0.0477	0.0719	-0.4948	-0.4607
Estonia	EST	23300005	23303923	0	-0.0778	-0.6593	-0.7836	1.8255	1.2294	0.8132	-0.1727	-0.5093
Estonia	EST	23300005	23303807	0	-0.7565	-0.4314	0.0226	0.2487	0.1659	-0.3435	-0.176	-0.1563
Estonia	EST	23300005	23300049	0	0.9608	2.6352	1.9359	0.7113	1.3055	0.4394	2.4277	2.0955
Estonia	EST	23300006	23303794	1	0.758	1.7162	0.4173	0.4049	-0.754	-0.238	0.9636	-0.1563
Estonia	EST	23300006	23304743	1	0.6235	-0.4314	0.6496	0.9102	0.2996	0.3115	0.5755	-0.5711
Estonia	EST	23300006	23304985	1	1.0068	-0.0862	-0.3802	-0.0929	-1.1113	-1.6678	-2.1355	-0.4607
Estonia	EST	23300006	23303260	1	0.6082	-0.1692	-0.227	1.2836	0.0525	-0.219	-0.0823	-0.6774
Estonia	EST	23300006	23303362	1	-0.0034		0.9352		0.075
Estonia	EST	23300006	23303639	1	0.5063	-0.4314	-0.5034	0.5354	-0.0847	0.1746	-0.1722	0.1216
Estonia	EST	23300006	23300853	0	0.826	-0.2662	-0.4728	0.6379	0.1751	-0.1971	0.3482	0.1216
Estonia	EST	23300006	23305768	0	0.6049	-0.2662	0.0226	0.3986	0.5899	-1.6678	2.4277	-0.3297
Estonia	EST	23300006	23300198	0	-0.5553	-0.2741	-0.5034	-2.00E-04	-0.1477	-1.0529	0.5755	-0.2503
Estonia	EST	23300006	23305886	1	0.9428	1.3403	0.4173	0.5318	0.0325	0.4248	-1.2871	0.1216
Estonia	EST	23300006	23301980	1	0.7037	-1.0744	-0.7902	0.0892	-0.9058	-0.5032	-0.9711	-0.7496
Estonia	EST	23300006	23300119	1	0.9629	0.7308	-0.4806	0.4601	-0.1303	-0.1442	-1.2624	-0.7108
Estonia	EST	23300006	23304081	1	0.1814	-0.4203	-1.5179	0.378	-0.0673	0.2532	-0.6852	-1.0788
Estonia	EST	23300006	23303078	1	0.8381	0.0502	0.1386	0.2645	-0.0641	-0.0498	0.5755	-0.9299
Estonia	EST	23300006	23305772	1	0.5446	0.1395	0.0226	0.5548	-0.4739	-0.0424	-0.3907	-0.2503
Estonia	EST	23300006	23300407	1	0.9807	-0.4516	0.8038	-0.0714	-0.0675	-0.3801	-2.1355	-1.1811
Estonia	EST	23300006	23302949	1	1.0161	-0.4203	-0.9607	0.0379	-0.8483	-0.8849	-2.1355	-1.3017
Estonia	EST	23300006	23303114	1	0.9987	-0.4203	1.4967	-0.0049	-0.7464	-0.9484	-1.0753	-0.4607
Estonia	EST	23300006	23304412	1	0.4801	-0.2662	-0.5034	0.1889	0.1533	0.0064	-2.1355	-1.3017
Estonia	EST	23300006	23300025	1	1.2222	0.5289	0.9726	0.4976	-0.5511	0.2804	-0.8627	0.2224
Estonia	EST	23300006	23301770	1	0.4533	-0.891	0.0226	0.9405	-0.5492	-0.9292	-0.4771	-0.6774
Estonia	EST	23300006	23300650	1	1.1583	-0.4314	-0.7638	-0.095	-0.5346	-0.3435	-0.6852	-1.1252
Estonia	EST	23300006	23302076	1	-0.2064	0.0467	1.1381	0.6299	0.5289	0.1137	0.3356	1.515
Estonia	EST	23300006	23305638	1	0.9265				-0.4718
Estonia	EST	23300006	23303910	1	0.7232	-0.1874	-0.5034	0.4503	-0.4041	-0.0162	-0.6852	-0.1563
Estonia	EST	23300006	23300663	1	0.2248	0.64	-0.5544	0.2348	-0.227	-0.5309	-0.4771	0.6559
Estonia	EST	23300006	23304037	0	0.3153	-0.847	-0.691	-0.3784	-0.2372	-0.3516	-0.6852	-0.5251
Estonia	EST	23300006	23300146	0	1.5354	-0.6447	1.9359	0.7113	0.7259	-0.9484	0.8038	2.0955
Estonia	EST	23300006	23304409	0	0.8186
Estonia	EST	23300006	23304700	0	0.8253	0.2532	-0.6315	0.099	-0.081	-1.6678	-0.1026	-0.222
Estonia	EST	23300006	23302947	0	-0.4245	-0.9443	-0.5034	-0.1233	-0.2093	-0.8849	-0.3912	0.1216
Estonia	EST	23300006	23305596	0	0.6282	0.7763	-0.4806	-0.0013	-0.3966	0.266	-0.5832	-0.1563
Estonia	EST	23300006	23305757	0	-0.3807	-1.3452	-0.7249	0.456	0.8779	0.935	-0.1727	-0.7507
Estonia	EST	23300006	23303799	0	0.4033	-0.4314	0.0226	0.5513	0.3552	-0.0983	0.1693	0.1216
Estonia	EST	23300006	23305688	0	0.5332	0.5836	-0.227	0.4642	0.0864	0.3535	-0.6505	0.0484
Estonia	EST	23300006	23302077	0
Estonia	EST	23300007	23303802	1	-0.5464	2.0175	-0.732	1.0871	0.1817	-0.7433	-0.5974	-0.5461
Estonia	EST	23300007	23305012	0	-0.2691	1.127	0.9192	0.5319	0.4285	0.5677	-0.1727	0.1216
Estonia	EST	23300007	23302516	0	-0.3701	-0.2479	0.0226	0.6144	1.0355	0.644	0.5755	0.1216
Estonia	EST	23300007	23303270	0	-0.9709	0.468	0.0226	0.3409	0.4802	0.4934	-0.2857	0.1216
Estonia	EST	23300007	23305037	1	-0.3916	-1.2223	-1.2192	0.3176	-0.108	-0.5309	-1.2871	-0.1314
Estonia	EST	23300007	23302490	1	-0.4267	-0.0966	-0.7902	0.4916	0.2405	-0.1922	-0.6852	-0.1314
Estonia	EST	23300007	23302507	1	0.2134	0.6492	1.9359	0.6174	0.9224	-0.052	1.1987	1.2147
Estonia	EST	23300007	23303986	1	0.3676	0.5366	0.4173	-1.215	0.081	0.2834	0.075	0.6377
Estonia	EST	23300007	23304799	0	-0.1607	-0.2624	-0.5971	0.488	1.8207	0.7714	1.4793	0.9888
Estonia	EST	23300007	23301658	0	0.0739	0.4457	1.1657	0.4686	0.5726	0.4506	0.5755	0.4777
Estonia	EST	23300007	23305189	0	0.688	0.1852	-0.4806	0.2397	0.4664	-1.6678	0.2337	-0.4607
Estonia	EST	23300007	23305437	0	-0.6721	-0.4314	-0.3802	0.3648	0.3008	-0.1829	0.075	0.1216
Estonia	EST	23300007	23301910	0	0.7513	0.6464	0.586	0.2869	0.6535	-0.0055	0.8038	2.0955
Estonia	EST	23300008	23304075	0	-1.4226	-1.3452	0.0226	0.0562	-0.9806	1.5721	-0.0553	-0.3297
Estonia	EST	23300008	23303391	0	-0.6083	-0.0862	-0.227	0.3369	0.6871	0.3693	0.1648	-0.1563
Estonia	EST	23300008	23301259	1	0.5182	-0.3531	-1.0611	0.1048	-0.4873	0.2382	0.0256	-0.959
Estonia	EST	23300008	23305912	0	0.5918	-0.0994	0.586	0.4706	-0.0207	0.5112	0.1693	-0.4607
Estonia	EST	23300008	23304784	1	1.0575	-1.0212	-1.2374	-0.8199	-0.9755	-0.7847	-2.1355	-1.0788
Estonia	EST	23300008	23303752	1	-0.6055	-0.4203	-0.4806	0.4557	-0.0736	-0.2781	-0.6852	-0.7317
Estonia	EST	23300008	23305924	1	-0.1493	0.2032	-0.8627	0.1545	-0.7361	-0.3242	-0.4948	-1.113
Estonia	EST	23300008	23300106	1	-1.1069	-0.5743	-0.5836	0.0332	-0.588	-0.8849	-0.7867	-1.3649
Estonia	EST	23300008	23302777	1	-1.0083	-0.891	-0.227	0.2948	-0.2924	-0.2418	-0.0987	-1.1252
Estonia	EST	23300008	23300193	1	0.6873	-0.6951	-0.4806	-0.1664	-0.1264	-0.5418	-0.6852	-0.4607
Estonia	EST	23300008	23304090	0	-0.7328	0.9454	-0.335	0.3527	-0.0157	0.0362	0.3415	-0.1563
Estonia	EST	23300008	23304217	0	-0.9262		-0.5836	1.1005	0.729	1.3336	0.1929	0.1824
Estonia	EST	23300008	23300416	0	0.8139	-0.2662	0.4996	0.0818	-0.7777	-0.1817	-0.3237	-0.4607
Estonia	EST	23300008	23300328	0	-0.6323	-0.2662	-0.691	0.3667	0.2319	0.5361	-0.4771	0.1216
Estonia	EST	23300009	23301721	1	-1.4705	-0.989	-0.4728	-0.1923	-0.9777	0.5498	-0.1727	-1.1252
Estonia	EST	23300009	23303359	1	1.1409	-0.2662	-0.227	0.472	0.0911	0.1439	-0.1972	-0.4607
Estonia	EST	23300009	23304943	0	-1.135	-0.7162	-0.691	-0.2034	-0.0053	-0.5569	0.0215	0.2286
Estonia	EST	23300009	23300675	0	-0.5703	0.0502	-0.335	0.5158	0.2749	0.2554	1.1375	-0.1563
Estonia	EST	23300009	23305572	1	-0.1714	-0.2662	-0.5034	0.1549	-0.1791	-0.2607	0.3482	-0.7639
Estonia	EST	23300009	23300215	1	0.0825	2.6352	-0.9084		-0.217	0.5186	-0.4056	0.1216
Estonia	EST	23300009	23300903	1	-0.6756
Estonia	EST	23300009	23303588	1	-0.3054	-0.192	-1.6877	-0.8717	-1.9795	-0.568	-1.4657	-0.3832
Estonia	EST	23300009	23304699	1	0.1745	-0.4314	-0.4396	0.6259	0.4257	-0.3239	-0.5798	-0.3297
Estonia	EST	23300009	23305138	1	-0.4322	0.0634	-0.4806	0.4523	0.6504	0.0193	-0.6852	0.1216
Estonia	EST	23300009	23303125	0	-0.2356	0.7308	1.9359	0.7554	1.0989	0.6329	1.802	1.2841
Estonia	EST	23300009	23301918	0	-0.8083
Estonia	EST	23300009	23302656	0	-0.1113	-0.8802	0.0226	0.0561	0.2261	0.0638	-0.414	0.4777
Estonia	EST	23300009	23302151	0	-0.9622	-1.0936	0.0226	0.2411	0.6834	0.0741	-0.2857	0.4713
Estonia	EST	23300009	23306093	0	0.2496	-0.4314	0.0226	0.1534	-0.0519	0.101	-0.176	-0.4377
Estonia	EST	23300010	23300995	0	-0.8977	-0.4998	0.0226	3.6039	4.8357	-1.6678	0.5755	2.0955
Estonia	EST	23300010	23304662	1	0.0672	0.297	0.6407	1.1184	0.3473	0.7891	1.1417	-0.4784
Estonia	EST	23300010	23304833	1	-0.9509	-0.9785	-0.227	0.3508	0.1425	-0.1651	-0.5832	-0.1563
Estonia	EST	23300010	23304760	0	0.4627	-0.4488	0.7398	-0.0254	0.1921	-0.5141	-0.1026	0.1216
Estonia	EST	23300010	23302643	1	0.3567	-0.9363	-0.8627	-0.3087	-0.6579	-1.6678	-0.3237	-0.5251
Estonia	EST	23300010	23302226	1	0.116
Estonia	EST	23300010	23304811	1	1.3608	0.1125	-0.4338	0.0875	-0.0318	-0.1093	-0.6852	0.4184
Estonia	EST	23300010	23302692	1	0.8457	-0.2662	-0.3802	-0.1439	-0.907	-0.3055	-0.2821	-0.4607
Estonia	EST	23300010	23305455	1	0.6532	0.3898	-0.5544	0.0763	0.3908	-0.0185	-0.4805	0.1959
Estonia	EST	23300010	23300116	1	-0.3154	2.6352	1.2899	0.1491	0.6331	0.3368	0.5755	0.1216
Estonia	EST	23300010	23305810	1	-1.8169	-1.1429	-0.9145	-0.0419	-0.8892	0.4651	-0.2668	-0.5711
Estonia	EST	23300010	23301541	0	-0.6551	-0.103	-0.3802	0.1019	-0.0559	-1.6678	0.0221	-0.8028
Estonia	EST	23300010	23306090	0	-1.0422	0.1166	0.1386	0.2123	0.0598	-0.6742	1.802	0.8136
Estonia	EST	23300010	23302651	0	-0.8376	-2.9627	-1.1926	0.7113	-3.7095	1.5721	-0.6852	-1.1252
Estonia	EST	23300010	23300408	0	-0.8264	-1.6582	0.5347	0.1053	-0.2173	0.4394	0.5755	-2.5027
Estonia	EST	23300010	23304622	0	-0.9205	-0.2662	1.4967	-0.3828	-0.1443	-0.1652	0.5755	0.7334
Estonia	EST	23300010	23301791	0	-0.4412	-0.7199	-0.227	0.4623	0.0848	-1.2919	-0.1566	0.1216
Estonia	EST	23300011	23305038	1	0.7282	-0.7353	0.6131	0.6678	0.4921	0.9259	1.2223	0.3216
Estonia	EST	23300011	23300297	1	-0.6371	-1.463	-1.4131			0.0505	-0.1727	0.3379
Estonia	EST	23300011	23302309	0	-0.8462	1.3697	0.0226	0.5569	-0.0042	-0.2858	-0.1026	-0.3297
Estonia	EST	23300011	23303911	1	-0.8209	-0.4314	-1.0611	-0.122	-0.2771	-0.0745	-0.3912	-0.6959
Estonia	EST	23300011	23303885	1	-0.5547	-0.0862	-1.1926	0.4138	-0.3549	-0.0825	0.5755	-1.5679
Estonia	EST	23300011	23303671	1	-1.4704	-0.0862	-0.227	0.2508	-0.5135	0.4394	0.5755	0.1216
Estonia	EST	23300011	23303665	1	-0.5629	0.792	-0.227	0.0387	-0.2971	-0.0816	-0.1382	-0.5079
Estonia	EST	23300011	23304525	0	-0.0038	-0.5847	0.0226	0.1755	-0.8006	-0.0816	0.0221	-0.5305
Estonia	EST	23300011	23300599	0	-0.468	0.2718	0.4173	0.6213	0.027	0.3063	0.2287	0.7864
Estonia	EST	23300011	23300600	0	-1.0645	-0.4266	-0.691	0.8575	1.5354	0.0855	-0.6007	-0.6924
Estonia	EST	23300011	23305832	0	0.0458	-0.7031	1.4187	3.6039	2.8509	0.6782	0.8038	1.4234
Estonia	EST	23300012	23301539	1	-0.5658	-0.4314	-0.9947	0.2109	-0.599	-0.3116	-0.87
Estonia	EST	23300012	23303783	0	0.4524	-0.7099	0.9192	-1.016	-0.6947	-0.801	-1.1698	0.9883
Estonia	EST	23300012	23300818	0	0.9387	-0.1663	-0.4806	-0.4217	-0.463	-0.2204	-0.4805	-0.1563
Estonia	EST	23300012	23305168	0	0.6429	-0.2662	-0.4728	0.5353	0.4316	-1.6678	-0.176	0.1216
Estonia	EST	23300012	23300811	0	0.8683	-1.4119	-2.664	0.0261	-0.4488	-0.4223	-0.6629	-1.159
Estonia	EST	23300012	23304954	0	-1.3788	-1.0212	-0.691	0.4968	-0.3288	-1.6678	-0.3733	-0.6924
Estonia	EST	23300012	23303687	1	0.1057	-0.9924	-1.0611	0.2656	-0.5634	-0.2858	-0.725	-0.4377
Estonia	EST	23300012	23300568	1	0.0563	-0.4314	-0.227	0.2928	0.0969	-0.3936	-0.216	-0.5711
Estonia	EST	23300012	23304620	1	0.0231
Estonia	EST	23300012	23305951	1	1.479	0.468	1.9359	1.072	0.1648	1.1455	-0.4771	0.1216
Estonia	EST	23300012	23305711	1	-0.7155	1.1493	0.2092	0.4614	0.2217	0.5163	0.542	-0.4826
Estonia	EST	23300012	23300547	1	-0.5543	0.3875	0.9726	0.5522	0.5634	-1.6678	-0.414	-0.3086
Estonia	EST	23300012	23303230	1	-0.8945
Estonia	EST	23300012	23302926	1	0.0544	-0.8379	-1.2374	0.3207	-0.243	-0.1627	-1.9911	-1.3017
Estonia	EST	23300012	23303771	1	0.4444	-0.7737	-0.4728	0.2081	-0.6448	-1.6678	-0.6852	-1.0454
Estonia	EST	23300012	23305894	1	0.9501	-0.0862	0.8038	0.5169	0.627	0.5734	0.3482	0.4777
Estonia	EST	23300012	23300078	1	-0.2969	-0.4699	-0.3431	0.1564	-0.2858	-0.8849	-0.4948	-0.7496
Estonia	EST	23300012	23300503	1	-0.0368	-0.3531	-0.711	0.0527	-0.3026	-0.2858	-1.5848	-0.6774
Estonia	EST	23300012	23305222	1	0.8798	0.8046	0.0226	0.4173	0.0805	0.802	0.1037	-0.3297
Estonia	EST	23300012	23300008	1	0.0359	-0.6593	-0.7902	0.4961	-0.3092	0.0593	-1.2835	-0.8947
Estonia	EST	23300012	23301697	1	1.4683	0.0666	0.0226	0.6089	9.00E-04	0.3549	-0.6852	-0.4607
Estonia	EST	23300012	23303346	1	0.8877	-0.4314	-0.8627	0.5209	-0.0606	0.1392	0.5755	-1.1252
Estonia	EST	23300012	23300239	1	-0.4478	0.4546	-0.3048	0.3413	0.3038	0.1573	0.0221	0.1216
Estonia	EST	23300012	23305180	1	-0.4395	0.0666	0.0226	-0.2275	-0.0714	0.0622	-0.6852	0.1216
Estonia	EST	23300012	23304331	1	1.4237	-0.0862	0.0226	0.7113	0.7577	-0.8581	-0.2821	0.1216
Estonia	EST	23300012	23303215	1	0.5802	0.792	-0.2133	0.5083	-0.2171	0.5954	-0.1021	1.1508
Estonia	EST	23300012	23305447	1	-0.4677	-1.6661	-1.9313	-0.0189	0.2303	-1.6678	-1.166	-0.0859
Estonia	EST	23300012	23301655	0	0.0551	-0.4314	0.0226	0.7113	0.7792	-0.218	-0.309	0.1216
Estonia	EST	23300012	23300532	0	-0.6953	-1.0936	-0.2827	0.8096	-0.029	1.3452	-0.1727	0.0861
Estonia	EST	23300012	23302149	0	0.3217	-0.59	-1.3325	0.2506	0.1623	0.3369	-0.5832	-0.4607
Estonia	EST	23300012	23302230	0	-1.2618	1.3403	0.8348	-0.1069	-0.1763	0.3625	0.8038	2.0955
Estonia	EST	23300012	23303257	0	0.5942	-0.0862	0.5347	3.6039	4.8357	2.8297	2.4277	2.0955
Estonia	EST	23300012	23302329	0	-0.2537	0.4435	0.4173	0.2144	-0.0587	-0.3995	0.3473	-0.2201
Estonia	EST	23300012	23302217	0	0.6464	0.2607	0.0226	0.7663	0.7042	0.8984	0.1922	-0.1563
Estonia	EST	23300012	23305340	0	1.1727	0.0666	-0.4806	-0.2331	-0.0746	-0.1971	0.5755	0.7864
Estonia	EST	23300012	23304907	0	0.4893	-0.4488	0.0226	0.2587	1.0868	0.2755	0.5755	0.1216
Estonia	EST	23300012	23300214	0	0.0306	-0.2662	0.0226	0.3249	-0.4372	-0.1225	-0.4771	-0.6774
Estonia	EST	23300012	23303851	0	-0.6389	0.6608	0.0226	0.3688	0.076	-0.2793	-0.5978	0.557
Estonia	EST	23300012	23305915	0	0.5432	-0.4998	0.0226	-0.2547	-0.6215	-0.2858	0.5755	0.1216
Estonia	EST	23300012	23305422	0	-0.7576	-0.0862	-0.4728	1.5707	0.8774	1.0204	-0.1727	-0.3297
Estonia	EST	23300012	23305539	0	0.1781	-0.3567	0.0226	0.1693	-0.1621	-0.5309	0.3473	-0.4607
Estonia	EST	23300013	23302199	0	-0.4455	-0.4314	-0.5034	-0.1489	0.4989	0.1163	-0.3763	-0.1563
Estonia	EST	23300013	23301465	1	-1.9456	-0.0862	-1.1926	0.7337	0.2861	0.7441	0.1693	-0.959
Estonia	EST	23300013	23304809	1	-0.1562	0.4012	-0.227	0.1849	-0.1345	-0.1845	-0.6852	-0.943
Estonia	EST	23300013	23305485	1	-1.2592	-0.2479	-1.4559	0.0576	-0.2086	0.3525	-0.6852	-1.5506
Estonia	EST	23300013	23305404	0	1.0234	-0.2662	0.0226	0.085	-0.3608	-0.0445	-0.1727	-0.1563
Estonia	EST	23300013	23300389	0	0.8192	-0.0862	0.0226	0.7804	0.4745	-1.6678	0.5755	0.1216
Estonia	EST	23300013	23305843	1	0.7832	1.1132	0.4173	0.6319	0.0783	0.531	0.1693	0.1216
Estonia	EST	23300013	23305948	1	0.2925	-0.2662	-0.5034	0.491	-0.2192	-1.6678	-0.1972	-0.4607
Estonia	EST	23300013	23302097	1	0.8332	-0.2662	-0.4338	0.3036	-0.5537	-1.6678	-0.216	0.8925
Estonia	EST	23300013	23305659	1
Estonia	EST	23300013	23300874	1	0.7096	-0.1167	-1.4242	0.4466	-0.0205	-0.3242	-0.1026	-0.6073
Estonia	EST	23300013	23303447	1	1.2429	-0.2662	-0.1587	0.3312	-0.1763	-0.5037	0.775	0.4994
Estonia	EST	23300013	23301581	1	-0.1233	-0.103	1.1657	0.4874	0.6773	-1.6678	-0.6852	-0.7317
Estonia	EST	23300013	23301142	1	-1.0493	-0.7221	-0.3802	-0.2021	-0.3976	-1.6678	-0.6852	-0.1563
Estonia	EST	23300013	23305543	1	0.8781	-0.2479	0.0226	0.4107	-0.1609	1.0062	0.3482	0.1216
Estonia	EST	23300013	23302889	1	0.3672	0.2032	0.4907	0.2712	0.024	0.0776	-0.3907	-0.5093
Estonia	EST	23300013	23301643	1	-0.7481	-0.4314	-0.8627	-0.1861	-0.0999	-0.801	-0.2852	-0.7496
Estonia	EST	23300013	23303014	1	-0.2806	-0.0994	0.8038	0.2575	0.0928	0.2144	-0.5974	0.4994
Estonia	EST	23300013	23300938	1	-0.2854	0.1997	0.586	0.6631	-0.6715	-0.5309	1.1171	0.7611
Estonia	EST	23300013	23300355	1	-1.2184	-0.7815	-0.3802	0.7113	0.2517	0.2575	-0.8657	-0.943
Estonia	EST	23300013	23305146	1	-0.4494	-0.6447	-0.7836	0.1421	-0.4075	-1.2919	-0.216	-0.7887
Estonia	EST	23300013	23302530	1	0.6227	-0.6593	-0.3827	0.6527	-0.1674	-0.5309	-2.1355	-0.6353
Estonia	EST	23300013	23304632	1	-1.2358	0.1892	0.5462	0.6418	-0.3738	0.2166	-0.3733	-0.2432
Estonia	EST	23300013	23303817	0	-0.2353	-0.4314	-0.227	-0.1572	0.2872	-1.6678	0.8038	0.7864
Estonia	EST	23300013	23304068	0	-1.1994	-0.0862	-0.9874	-1.4319	-0.548	-0.8437	-0.3733	-0.1563
Estonia	EST	23300013	23302918	0	-0.9788	-0.4314	0.0226	0.2239	-0.1804	-0.2942	0.1648	0.1216
Estonia	EST	23300013	23301538	0	0.4151	-1.0212	-1.5179	-0.6	-0.8566	-1.6678	-1.5537	-0.946
Estonia	EST	23300013	23300576	0	-0.588	1.1132	1.9359	0.3863	0.7661	-0.3242	1.1171	2.0955
Estonia	EST	23300013	23301085	0	-0.5207	-0.0862	0.0226	-0.2857	0.0319	-0.8849	0.5755	0.1216
Estonia	EST	23300013	23303504	0		0.2032	1.9359	-0.8941	-0.1226	-1.6678	0.0177	1.515
Estonia	EST	23300013	23302985	0	0.6656	0.5179	0.5462	0.2041	-0.129	-1.6678	0.5755	1.515
Estonia	EST	23300013	23304425	0	-0.0289	-0.59	-0.7902	0.1008	-0.1602	-0.8849	-0.1727	-0.7317
Estonia	EST	23300013	23303830	0	-0.8422	0.0634	-0.227	-0.2327	0.6738	0.0489	0.3415	0.4777
Estonia	EST	23300013	23305399	0	-0.3975	1.7162	0.4173	0.0038	-0.2413	0.1415	0.5755	1.515
Estonia	EST	23300013	23300608	0	0.2259	-0.1874	1.9359	1.1938	0.6441	0.2048	0.0221	2.0955
Estonia	EST	23300013	23301409	0	-0.7656	0.7665	1.9359	0.3941	0.5681	-0.032	0.3134	1.515
Estonia	EST	23300013	23302788	0	0.0234	-0.2662	0.0226	0.0698	2.4949	-0.218	0.5755	0.1216
Estonia	EST	23300013	23300612	1	-0.4215	-0.2662	-0.7902	0.0324	0.4845	-1.6678	0.0221	-0.1563
Estonia	EST	23300014	23303301	1	-0.654	-0.0692	-0.7836	-0.0467	-0.5421	-0.421	-0.3004	-0.7496
Estonia	EST	23300014	23301163	0	-1.3514			3.6039	4.8357	3.5678	-0.6057	-0.7317
Estonia	EST	23300014	23301425	0	-0.9474	-0.269	0.0226	0.1969	0.2249	-0.0014	0.7679	0.1216
Estonia	EST	23300014	23300712	0	-1.2005
Estonia	EST	23300014	23302131	0	-0.5701	1.4003	1.0433	0.82	1.6871	0.4533	2.4277	0.1216
Estonia	EST	23300014	23301863	0	-0.4885	-0.1878	-0.227	1.2836	0.6482	0.4759	0.5755	0.1216
Estonia	EST	23300014	23300221	1	-1.2352	-0.103	-0.691	0.1261	-1.1909	0.0402	0.5755	-1.0788
Estonia	EST	23300014	23301201	1	0.6345	-1.3452	-1.1926	3.6039	0.5464	-1.6678	-0.6852	0.1216
Estonia	EST	23300014	23305465	1	-1.5656	-0.5994	-0.691	0.7113	0.3943	0.0064	-0.2852	-0.7496
Estonia	EST	23300014	23300845	1	0.8717	-0.983	0.0226	-0.0352	-0.5064	0.02	-0.414	-0.1563
Estonia	EST	23300014	23300149	0	0.5081	-0.2479	1.9359	0.2031	2.2837	-0.2408	0.5755	2.0955
Estonia	EST	23300014	23304398	0	-0.1859			1.2836	-0.6044	0.5049	0.5755	-1.1252
Estonia	EST	23300014	23302915	0	-1.2534
Estonia	EST	23300014	23301016	0	-0.5669	-0.4998	-0.335	-1.0589	-0.2033	-0.8437	-0.2704	1.0448
Estonia	EST	23300014	23302824	0	-1.2213	-0.4314	0.0226	1.2836	-0.0408	0.4394	0.5755	0.1216
Estonia	EST	23300014	23302068	0	1.088	-2.9627	-2.664	-0.5594	-3.7095	-1.6678	-1.0808	-2.5027
Estonia	EST	23300014	23303202	0	-1.6882	-1.7612	-0.2737	0.5653	-1.9246	-0.0465	-0.417	-1.0296
Estonia	EST	23300014	23301546	0	0.1668	-0.2662	-1.1926	0.7113	-0.2484	-1.6678	-2.0401
Estonia	EST	23300014	23305345	0	0.0019		0.0226	1.2836	-0.2192	0.5741	-0.135
Estonia	EST	23300015	23305487	1	-0.7318	-0.694	-0.8627	-0.0326	-0.0828	0.2107	-0.4147	-0.3297
Estonia	EST	23300015	23304560	0	-0.5908	-1.0744	0.7162	0.3173	0.4932	-1.6678	0.2287	1.2841
Estonia	EST	23300015	23304903	0	-0.675	0.5201	0.0226	-0.6352	0.5021	0.2025	0.8038	-0.1563
Estonia	EST	23300015	23300065	1	-0.8078	0.5746	0.0226	1.6425	1.7899	2.4514	0.5755	-0.2503
Estonia	EST	23300015	23302591	1	-0.7313	-0.6447	-0.227	0.348	-0.9562	0.3668	-0.7867	-0.5251
Estonia	EST	23300015	23300900	1	-0.0126	-1.4119	-0.5907	0.113	-0.3084	-0.5639	-1.4714	-1.0633
Estonia	EST	23300015	23304891	1	-0.7967	-0.6493	-0.3802	0.356	0.3154	0.3363	-0.9504	-0.4377
Estonia	EST	23300015	23304758	1	0.1365	0.4457	1.4967	1.359	2.3479	0.5165	2.4277	2.0955
Estonia	EST	23300015	23303302	1	-1.5772	0.1276	-0.8554	0.1111	-0.1214	0.0889	-0.0823	-0.7317
Estonia	EST	23300015	23305423	1	-0.2412	1.3403	1.1657	0.54	-0.1162	0.8426	-1.0602	-0.7496
Estonia	EST	23300015	23302174	1	-0.1802	-0.6593	-0.5759	0.4838	0.035	-1.6678	-0.1566	-0.5005
Estonia	EST	23300015	23300478	1	-0.4143	0.8828	0.7739	0.9137	0.0978	1.7805	0.7803	0.5256
Estonia	EST	23300015	23303610	1	0.9559	-0.9752	-1.0935	-0.0333	-0.0369	0.5122	-1.2624	-0.1563
Estonia	EST	23300015	23304904	1	-0.5222	0.6464	0.8348	-0.0646	-0.411	-0.421	-0.3055	-0.8198
Estonia	EST	23300015	23301446	0
Estonia	EST	23300015	23305474	0	-0.3833	-1.3452	0.0226	1.0632	-0.0625	1.0759	0.3379	-0.6774
Estonia	EST	23300015	23305578	0	-1.1903	0.0308	-0.227	-0.0613	0.2865	-0.1443	0.9194	0.1216
Estonia	EST	23300015	23301552	0	0.0353	2.6352	1.2867	1.1117	0.417	1.323	1.4995	2.0955
Estonia	EST	23300015	23302405	0
Estonia	EST	23300015	23304116	0	0.4585	-1.1017	-1.2567	1.2054	-0.3149	0.4936	0.3839	-1.3027
Estonia	EST	23300015	23302714	0	-0.9027	-0.7836	-0.5034	0.3998	0.1563	-0.1763	-0.5832	0.1216
Estonia	EST	23300015	23301927	0
Estonia	EST	23300016	23300288	0	0.4662	0.8046	0.1386	-1.7984	-0.3874	0.1666	1.4793	-0.1376
Estonia	EST	23300016	23302170	0	-1.086	-0.7353	-1.0611	-0.0103	-1.5864	-0.5032	-0.747	-2.5027
Estonia	EST	23300016	23303577	1	-0.7849	-0.5874	0.0226	-0.0851	-0.3863	-0.8849	-0.0553	-0.1563
Estonia	EST	23300016	23302646	1	-1.1624	-0.2662	-1.0611	0.1719	-0.6378	-0.3516	-0.5832	-0.7496
Estonia	EST	23300016	23302794	1	-1.4142	-0.2741	-1.1926	0.9908	0.2313	-0.2785	1.4841	-0.7317
Estonia	EST	23300017	23304086	0	0.4627	-2.9627	-0.2827	3.6039	-0.5112	0.7332	0.1701	0.1216
Estonia	EST	23300017	23304861	1	-0.0949	1.7162	0.7162	0.2346	-0.3769	0.0409	-0.4805	-0.5038
Estonia	EST	23300017	23302394	1	0.8844	2.6352	0.7162	0.4394	0.8915	0.1835	-0.176	1.0448
Estonia	EST	23300017	23301812	0	-1.0932	-0.0176	0.0226	0.1375	-0.0168	0.243	0.1648	-0.1563
Estonia	EST	23300017	23304352	0	-0.0175	0.4435	0.6755	0.4543	-0.0157	-0.5956	1.2262	1.2841
Estonia	EST	23300018	23300605	1	1.0062
Estonia	EST	23300018	23300181	1	0.1102	-0.2595	-1.4877	0.3058	-0.7478	-0.4795	-0.5832	-0.6195
Estonia	EST	23300018	23300972	1	0.2848	-1.1019	0.0226	0.0667	-0.4539	0.2375	-0.7867	0.1216
Estonia	EST	23300018	23302722	1	-0.9095	-0.2479	0.0226	0.2303	0.395	-1.6678	-0.6852	0.1216
Estonia	EST	23300018	23304507	1	0.7918	-0.891	1.9359	1.6762	-0.0155	0.513	0.1922	0.1216
Estonia	EST	23300018	23305173	0	1.2643	-0.8802	-0.5098	1.2836	0.8779	1.5721	-0.5832	0.2286
Estonia	EST	23300018	23303186	0	0.6879	-0.0306	1.4967	0.1887	0.1073	0.2773	0.8038	1.515
Estonia	EST	23300018	23305459	0	1.352	-2.9627	-1.161	0.8294	0.2511	0.496	0.0154	-0.8256
Estonia	EST	23300018	23303707	0	0.6758	-0.983	-0.691	-0.1404	-0.4894	-0.801	-0.5832	-0.8947
Estonia	EST	23300018	23303163	1	1.3735	0.2465	0.5462	-0.0963	0.4546	0.088	-0.2852	2.0955
Estonia	EST	23300018	23305561	1	0.4296	-0.2806	-0.227	0.6331	0.1284	0.3714	-0.5798	-0.1563
Estonia	EST	23300018	23300386	1	0.6037	0.628	0.8348	0.8465	0.2723	0.1052	0.5339	1.2841
Estonia	EST	23300018	23305169	1	1.4255	-0.4314	-0.227	0.4537	-0.3634	0.2923	-1.0753	0.1216
Estonia	EST	23300018	23304028	1	1.1318	-0.2662	0.8038	0.5771	-0.5368	0.6514	0.0447	-0.1563
Estonia	EST	23300018	23306075	1	0.4609	-1.0744	-0.3802	0.4916	-0.3484	0.5964	-0.5798	-0.1563
Estonia	EST	23300018	23303219	1	1.198	-0.8189	-0.5034	1.3013	0.4172	0.3831	-0.2852	-0.3297
Estonia	EST	23300018	23304631	1	0.652	1.1352	-0.691	0.228	-0.5032	-0.218	-0.0823	-0.7496
Estonia	EST	23300018	23303613	1	-0.0056	0.3239	0.8116	0.3225	-0.257	0.0064	-0.6822	-0.1563
Estonia	EST	23300018	23304775	1	1.4544	-1.147	-1.675	0.6429	-0.6648	-0.0468	0.1747	-0.8698
Estonia	EST	23300018	23302219	1	0.922	0.4435	0.4173	0.3613	0.4418	-0.0321	-0.1026	-1.0913
Estonia	EST	23300018	23305682	1	0.4706	0.3326	1.2867	0.3368	-0.9921	0.1346	-0.3206	1.515
Estonia	EST	23300018	23305295	1	1.1744	-0.7162	-0.227	0.4854	0.0055	0.3728	0.5755	1.515
Estonia	EST	23300018	23305444	1	0.4702	0.3326	-0.6587	0.305	-0.4222	-0.2607	-0.414	-0.3856
Estonia	EST	23300018	23305194	0	1.6386	0.3875	0.0226	0.9458	0.3073	0.6036	0.1693	0.4777
Estonia	EST	23300018	23303426	0	1.393	-1.3452	0.0226	1.2836	0.8779	1.5721	0.5755	0.1216
Estonia	EST	23300018	23304564	0	0.9062	-1.1138	-0.691	0	0.0207	-0.1237	-2.1355	-0.3856
Estonia	EST	23300018	23305193	0	-0.0379	-0.6447	0.8877	0.3498	0.0528	-0.7054	-0.5832	0.4777
Estonia	EST	23300018	23304368	0	1.082	-0.0862	0.0226	1.2836	0.8779	1.5721	0.5755	0.1216
Estonia	EST	23300018	23300235	0	-0.2834	0.2279	1.1381	-0.1772	0.3198	-0.2378	-0.0516	1.2147
Estonia	EST	23300018	23306002	0	-0.1559	1.7162	0.586	0.5641	0.5432	0.7416	0.3415	1.515
Estonia	EST	23300018	23303010	0	1.4407	0.5836	1.1381	0.38	-0.2086	-0.3039	0.3415	1.1232
Estonia	EST	23300018	23302418	0	0.9187	0.1882	0.8038	0.3431	0.2626	0.3077	0.3473	1.2147
Estonia	EST	23300018	23301533	0	-0.2304	0.3239	1.2341	0.9454	0.8443	1.1432	1.802	2.0955
Estonia	EST	23300018	23300703	0	0.5949	-0.0994	-0.5907	1.2372	0.2725	0.9407	-0.2821	0.388
Estonia	EST	23300018	23300469	0	1.8174	0.0502	0.1386	0.7751	-0.2361	0.2982	0.8038	-0.222
Estonia	EST	23300018	23302033	0	0.7561	-0.5743	0.1142	0.2197	-0.1673	-0.1753	-0.3503	0.1216
Estonia	EST	23300018	23301006	0	1.2027	-0.847	-0.4806	0.3022	-0.0546	-1.6678	-0.7899	0.1216
Estonia	EST	23300018	23304934	1	1.2383	-0.2662	0.4173	0.5872	0.5018	0.2609	-0.3733	-0.4607
Estonia	EST	23300018	23305964	1	1.1119	-0.0862	0.5347	0.7447	0.314	1.2948	2.4277	0.1216
Estonia	EST	23300019	23303735	1	-0.6828	-0.0933	-0.7902	0.5928	-0.3899	-0.219	-0.5832	0.1216
Estonia	EST	23300019	23302472	0	-1.0305	-0.9427	-0.227	0.3939	-0.2057	0.6168	0.5755	-0.7496
Estonia	EST	23300019	23301732	0	-1.8975	-0.2662	-1.0611	-0.0817	-0.7073	0.1963	-0.176	-0.2503
Estonia	EST	23300019	23302061	1	-0.6714	1.1132	0.0226	-0.2463	0.106	-0.6687	0.3473	-0.7639
Estonia	EST	23300019	23300816	0	0.0127	-0.5743	0.586	-0.0328	0.4662	0.188	-0.2852	0.2286
Estonia	EST	23300019	23304709	0	1.1964	-1.5214	0.586	0.6051	1.2007	0.2646	0.5755	0.4777
Estonia	EST	23300019	23305144	0	-0.0394	-0.4314	-0.691	0.9187	0.7199	0.7703	0.3482	-0.5912
Estonia	EST	23300019	23302371	0	0.0943	-0.7815	-0.227	0.1596	-0.3307	0.1963	-0.0857	-0.5912
Estonia	EST	23300020	23301897	1	1.6677	-2.9627	1.9359	-2.6893	-3.7095	-1.6678	-2.1355	2.0955
Estonia	EST	23300020	23302953	1	0.5067	0.5366	0.6847	1.5621	-0.0328	-1.6678	-0.5832	0.1216
Estonia	EST	23300020	23303732	1	0.2792	-0.9443	0.8094	-0.2022	-0.6942	-1.6678	-0.3727	0.4994
Estonia	EST	23300020	23304663	1	0.0912	-1.9174	-2.0338	0.1053	-0.8331	0.1869	-2.1355	-2.5027
Estonia	EST	23300020	23302078	1	-0.4301	-0.1938	-0.227	-0.2012	-0.3382	-0.2785	-0.6852	-0.7496
Estonia	EST	23300020	23302539	0	-0.32	-0.891	0.0226	0.5016	0.49	-0.9484	-0.414	-0.5251
Estonia	EST	23300020	23303235	0	0.1057	0.5836	-1.134	-0.0304	-0.3784	-1.0182	-0.6599	0.1216
Estonia	EST	23300020	23301600	0	-0.4998	-2.9627	-2.664	0.4038	0.548	-1.6678	-1.0457	0.1216
Estonia	EST	23300020	23304164	0	-0.0641	0.4435	0.9268	0.4903	0.8298	0.3067	0.775	0.5553
Estonia	EST	23300020	23304310	1	0.5482	-0.4203	-0.227	1.056	0.9957	1.119	-2.1355	-0.9933
Estonia	EST	23300020	23302664	1	1.3221	-1.0351	-0.1627	-0.1808	-1.0177	-0.801	-0.0987	0.4777
Estonia	EST	23300020	23301814	1	0.459	-0.2662	0.0226	0.51	0.345	0.3255	0.1701	0.1216
Estonia	EST	23300020	23300764	1	-0.3858	-0.1878	-0.227	1.1698	-0.1975	-0.2774	0.5755	-0.5912
Estonia	EST	23300020	23305712	1	0.8011	0.0527	-0.8627	0.3183	-0.0106	0.9281	0.5755	-0.0274
Estonia	EST	23300020	23300637	1	-0.6985	0.2032	0.4173	0.0558	0.2367	0.1824	0.3482	0.4777
Estonia	EST	23300020	23301716	1	0.4172	-0.4314	-1.1592	0.3075	-0.2979	0.4529	-0.6852	-0.959
Estonia	EST	23300020	23300606	1	-0.4324	-0.4203	-1.2374	0.5134	0.863	0.2493	-1.2871	-1.6557
Estonia	EST	23300020	23305998	1	-1.004	0.3875	0.586	-0.1363	0.0029	-0.5569	-0.0987	-0.5093
Estonia	EST	23300020	23304906	1	-0.5103	-1.3858	-1.1926	0.1487	-0.5766	0.1163	-0.0553	-1.1252
Estonia	EST	23300020	23300778	1	0.2688	1.7671	0.5833	0.8402	0.5393	0.5489	0.1693	0.1238
Estonia	EST	23300020	23301703	1	-0.8586	-0.2662	-0.3802	0.876	0.1686	0.4328	0.3198	-0.6981
Estonia	EST	23300020	23301769	1	-0.7988	-0.4203	-0.711	-0.3534	-0.4377	-1.6678	-0.3912	-0.1563
Estonia	EST	23300020	23304179	1	0.8732	-0.2662	-1.0611	0.5185	-0.0322	0.1352	-0.3876	-0.7496
Estonia	EST	23300020	23304598	1	0.4987	-0.0862	-0.442	1.1864	0.5241	0.3593	0.0519	0.3158
Estonia	EST	23300020	23301161	0	-0.4295	0.9349	0.0226	0.2936	-1.1529	0.4394	0.5755	0.1216
Estonia	EST	23300020	23300615	0	-0.5386	0.6464	-0.3048	0.446	0.2817	-0.323	-0.3763	-0.5711
Estonia	EST	23300020	23300477	0	0.3903	1.1132	0.4173	0.183	0.8634	0.2037	0.8038	0.4504
Estonia	EST	23300020	23305131	0	0.8436	-0.0862	0.0226	3.6008	1.1288	-1.6678	1.802	2.0955
Estonia	EST	23300020	23301419	0	1.3008	-1.1801	-0.4246	-0.431	-0.237	-0.9484	-0.6852	0.6361
Estonia	EST	23300020	23300684	0	-1.0681	-1.1002	-1.1926	0.7113	-0.0353	-1.6678	-0.6852	-0.1563
Estonia	EST	23300020	23304341	0	0.2534	-0.4343	1.036	0.4479	0.1942	0.0873	-0.2857	0.6361
Estonia	EST	23300020	23303239	0	-0.9673	-0.0862	-0.6173	-1.0959	0.6551	-0.421	0.5755	1.1508
Estonia	EST	23300020	23303280	0	-0.1011	-2.9627	1.9359	-0.5542	0.1262	-0.7368	2.4277	2.0955
Estonia	EST	23300020	23303170	0	-0.717	0.0032	-0.9607	0.6461	-0.2245	0.2671	-0.8657	-0.5628
Estonia	EST	23300020	23305639	0	0.6422	1.3403	1.9359	0.3659	0.502	-0.8849	1.4834	1.515
Estonia	EST	23300020	23304496	0	-1.7022	-2.9627	-0.5339	-2.6893	-0.7813	-1.6678	2.4277	-1.9616
Estonia	EST	23300020	23305714	0	-0.7712
Estonia	EST	23300020	23301924	0	1.4376	-0.2662	1.9359	0.3368	0.1891	-0.0197	-0.1026	1.2147
Estonia	EST	23300021	23301202	1	-1.2454	-0.269	-0.8627	0.4951	-0.0776	0.2863	-0.8041	-0.2201
Estonia	EST	23300021	23304828	0	-0.7396	-0.0827	-0.227	0.5463	-0.3029	-0.0737	0.075	-0.5912
Estonia	EST	23300021	23300371	0	0.2022
Estonia	EST	23300021	23305197	0	0.4705	-1.0197	1.9359	1.1311	-0.0408	0.6953	1.3467	0.004
Estonia	EST	23300021	23304783	1	0.0991	0.64	0.4173	0.4125	0.4013	0.4474	-0.674	0.5823
Estonia	EST	23300021	23304184	1	0.1516	0.8079	-1.1274	0.599	-0.1318	0.616	-0.6852	-0.3297
Estonia	EST	23300021	23301039	1	0.1347	-0.089	0.1386	0.1551	-0.2295	-0.0808	-0.6852	-0.4607
Estonia	EST	23300021	23305121	0	-1.3162	-1.2115	-1.1926	0.1053	-0.1388	0.8496	-0.6852	-1.4344
Estonia	EST	23300021	23300318	0	0.0505	0.7062	1.036	0.4061	0.3028	-0.1817	1.2262	0.2683
Estonia	EST	23300021	23302528	0	-0.5508	-0.7199	0.0226	0.4505	-0.5889	1.2181	0.3415	-0.5265
Estonia	EST	23300021	23300095	0	-1.3024	0.0527	0.5347	0.1556	0.5029	-0.421	0.3415	2.0955
Estonia	EST	23300021	23304170	0	-0.1465	0.5179	0.0226	1.2836	0.8779	0.7252	2.4277	2.0955
Estonia	EST	23300022	23302717	1	1.1495	0.32	0.0226	0.5218	0.4482	0.5179	-0.5832	0.1216
Estonia	EST	23300022	23302266	1	-0.1068
Estonia	EST	23300022	23301390	1	-0.5976
Estonia	EST	23300022	23304030	1	1.0244	0.1245	0.8877	1.2543	0.6053	1.5186	1.3428	-0.2201
Estonia	EST	23300022	23303132	1	0.5479	0.666	-0.8627	-0.3032	-0.6733	-0.1786	-0.6852	0.4794
Estonia	EST	23300022	23303956	0	0.5694	-0.8357	0.0226	1.2836	0.8779	-1.6678	0.5755	0.1216
Estonia	EST	23300022	23303683	0	0.4186	0.7763	0.0226	0.6098	0.7626	0.8178	0.5755	0.1216
Estonia	EST	23300022	23300141	0	1.1357	0.1166	1.9359	0.3378	0.4011	0.349	0.3473	2.0955
Estonia	EST	23300022	23305111	1	-0.1931	-1.3452	0.917	1.0334	0.9807	0.6191	0.5755	-0.4607
Estonia	EST	23300022	23302096	1	0.0452	0.8489	0.0226	0.3701	1.1012	0.8141	1.1176	-0.5079
Estonia	EST	23300022	23301930	1	0.1115			3.6039	-1.3374	1.0062
Estonia	EST	23300022	23301686	1	0.2834	-0.9861	-0.7902	-0.0192	-0.4135	-0.8849	-1.3153	-0.6073
Estonia	EST	23300022	23300708	1
Estonia	EST	23300022	23302935	1	0.4161	-0.0862	-0.227	-0.2621	-0.5368	-1.6678	-0.216	-0.1563
Estonia	EST	23300022	23303983	1	-0.4232	-0.8324	-0.7638	0.2724	-0.4511	0.2253	-0.2668	-0.7317
Estonia	EST	23300022	23301729	1	0.762	-0.983	-0.3802	0.2511	0.0456	0.1552	-0.6852	-0.1563
Estonia	EST	23300022	23302016	1	-0.7831	-0.103	1.9359	2.1337	0.603	0.0589	-1.036	0.1339
Estonia	EST	23300022	23302481	1	1.0073	1.127	0.8116	0.5014	-0.4323	-0.9484	0.075	-0.2503
Estonia	EST	23300022	23304548	1	0.1699	-0.3531	-0.9607	0.5309	-0.0074	0.0479	-0.4771	-0.7496
Estonia	EST	23300022	23303231	1	0.6483	-0.5717	1.9359	-0.2575	0.0684	-0.9484	0.5755	2.0955
Estonia	EST	23300022	23302000	1	-0.5818	0.0502	-0.3802	0.002	0.329	-0.8768	-0.1026	-0.1563
Estonia	EST	23300022	23305083	0	-0.7977	-0.4314	-0.691	0.5255	0.0067	0.7241	-0.2668	-0.4607
Estonia	EST	23300022	23304542	0	0.9425	2.6352	1.9359	0.1286	1.0617	1.4801	2.4277	2.0955
Estonia	EST	23300022	23303205	0	-1.3017	-0.5743	-0.5034	-0.5233	-0.8702	0.2601	-0.6852	0.1216
Estonia	EST	23300022	23305644	0	0.7196	-0.0862	0.0226	0.7113	-0.0408	1.0062	0.5755	0.1216
Estonia	EST	23300022	23303407	0	0.7808	-0.0862	0.0226	1.2836	0.393	1.4686	2.4277	2.0955
Estonia	EST	23300022	23303995	0	0.7024	-0.1938	-0.6315	-1.1118	-0.5783	-1.6678	-0.8516	0.9444
Estonia	EST	23300022	23301010	0	-0.5547
Estonia	EST	23300022	23301634	0	0.4432	0.0527	0.586	0.1848	0.5403	0.1107	0.5755	0.1554
Estonia	EST	23300022	23302125	0	-0.9651	-0.0933	-1.1233	0.1378	-0.1362	-0.0659		-0.959
Estonia	EST	23300022	23301825	0	-0.1339	1.3697	1.9359	0.1053	0.4373	-0.3451	2.4277	2.0955
Estonia	EST	23300022	23300929	0	-0.2395	-0.4937	-0.9607	0.5251	0.2197	0.3461	0.075	-0.5079
Estonia	EST	23300022	23305862	0	0.7362	-0.7815	0.0226	0.5897	-0.2282	-1.6678	-0.414	0.1216
Estonia	EST	23300022	23300791	0	0.6222	-0.4314	0.8348	-0.1336	0.0322	0.4227	1.2302	0.1216
Estonia	EST	23300022	23304813	0	0.2993	-0.1058	-0.3526	0.3624	-0.3604	-0.1817	-0.1026	-0.222
Estonia	EST	23300022	23304325	0	-1.1928	-1.2115	-1.0611	-0.4526	-0.2045	-1.6678	-0.5832	-1.1252
Estonia	EST	23300022	23301268	0	0.6056
Estonia	EST	23300022	23303949	0	0.0412	0.0502	0.8348	-0.146	-0.3547	0.2892	0.3482	0.4725
Estonia	EST	23300023	23302422	1	0.6434	-2.9627	-2.664	-1.6821	-2.1404	-1.6678	-1.305	-1.6872
Estonia	EST	23300023	23302628	0	-1.1576	0.5946	1.2899	-0.7041	0.6793	-0.3035	1.3428	2.0955
Estonia	EST	23300023	23300443	1	-0.5217	1.1576	-1.0935	0.8665	0.4801	0.2587	0.3482	-1.0296
Estonia	EST	23300023	23303626	0	-0.7197	0.9535	-1.1926	3.6039	0.1292	-1.6678	-0.6852	1.515
Estonia	EST	23300023	23303629	0		-1.2571	-1.3577	-0.9155	-1.0152	-1.6678	-0.6852	-0.2343
Estonia	EST	23300023	23304704	0
Estonia	EST	23300023	23303500	0	1.3826	2.6352	1.9359	3.6039	4.8357	3.6292	2.4277	2.0955
Estonia	EST	23300024	23300041	1	1.5094	1.7162	1.9359	0.8226	0.5144	1.2128	0.1435	1.3857
Estonia	EST	23300024	23301149	1	0.8197	-0.0994	-0.7302	0.3555	-0.6686	0.0622	-0.1882	0.1959
Estonia	EST	23300024	23302649	1	0.3837	0.3875	-0.5907	0.4028	-0.285	0.1386	0.1701	-0.5093
Estonia	EST	23300024	23304120	0	0.6882	0.2629	1.1381	0.6346	0.6128	0.4912	1.3958	2.0955
Estonia	EST	23300024	23300662	0	0.7227	0.0502	0.0226	0.5104	0.6492	-0.3516	0.5755	0.1216
Estonia	EST	23300024	23305354	0	0.2886	1.7162	0.0226	-0.1148	0.1949	0.1439	0.3473	0.1216
Estonia	EST	23300024	23303839	0	0.5679	-0.0994	-0.9351	0.1227	-0.1739	0.1598	-1.166	0.7627
Estonia	EST	23300024	23301046	1	0.8996	-0.2662	0.5462	0.9425	-0.1303	0.2409		-0.7496
Estonia	EST	23300024	23303437	1	0.639	-0.4314	-0.7638	0.3655	0.1915	0.4636	0.0256	-0.1563
Estonia	EST	23300024	23302450	1	0.4662	-0.2479	0.0226	0.3484	-0.3332	0.1963	0.3482	0.1216
Estonia	EST	23300024	23304651	1	0.5157	-0.0862	-0.5907	0.1953	0.2986	0.5712	0.5755	0.1216
Estonia	EST	23300024	23305677	1	1.116	-0.0862	-1.0611	0.7373	-0.068	-0.3039	-0.4771	-0.4607
Estonia	EST	23300024	23304892	1	0.8586	-0.847	-0.9674	-0.2729	-0.907	-0.4932	-1.0571	-0.4607
Estonia	EST	23300024	23300983	1	0.4808	0.2032	-0.6587	0.4843	-0.3078	0.5383	0.8038	-0.1563
Estonia	EST	23300024	23301746	1	1.1724	0.3889	-1.3943	0.2747	-0.2303	0.5053	-2.1355	-0.8745
Estonia	EST	23300024	23302162	1	1.0877	0.5836	0.4173	0.9678	0.5877	0.3885	0.5755	0.1216
Estonia	EST	23300024	23306133	1	0.7214	0.7821	-0.227	0.4583	-0.598	-0.0983	-0.2821	0.1216
Estonia	EST	23300024	23302975	1	1.2389	0.2032	1.4967	0.1608	0.0502	0.6337	0.7978	0.8567
Estonia	EST	23300024	23305889	1	0.3753	0.2607	-0.9607	0.7283	0.0615	-0.0468	-0.3237	-0.8443
Estonia	EST	23300024	23304316	1	0.7332	0.9349	-0.732	0.7268	0.0897	-0.0816	0.0256	-0.3297
Estonia	EST	23300024	23300784	1	0.8437	-0.59	-0.5034	0.4705	-0.3838	0.1963	-0.6852	-0.9299
Estonia	EST	23300024	23301502	1	0.8456	1.7162	0.4802	0.2587	-0.289	-0.9484	0.3108	1.1508
Estonia	EST	23300024	23301225	1	0.1619	0.3178	-0.1587	0.1964	-0.5712	0.47	0.3482	-0.7639
Estonia	EST	23300024	23303841	1	0.8049	-0.1422	-0.3802	0.9567	-0.9142	0.1931	-2.1355	-0.1563
Estonia	EST	23300024	23301755	1	1.7822	0.0502	1.1381	0.3691	-0.4678	0.7707	-1.0571	2.0955
Estonia	EST	23300024	23301983	0	0.2833	0.0502	0.4173	0.4422	0.0146	0.3058	-0.1026	0.1216
Estonia	EST	23300024	23303801	0	-0.0855	1.3697	0.3461	0.5465	0.3898	0.2243	0.1693	-0.9299
Estonia	EST	23300024	23300751	0	0.6064	-0.891	-0.3802	-0.2532	-0.5995	-0.9484	-1.5848	-0.1563
Estonia	EST	23300024	23300631	0	1.0455	-0.1663	0.7162	0.7117	0.3834	-0.0661	-0.2197	1.0448
Estonia	EST	23300024	23300951	0	0.2831	0.5746	1.9359	0.2132	-0.1409	-1.6678	1.4752	2.0955
Estonia	EST	23300024	23305833	0	0.9264	-0.4314	0.0226	0.1694	-0.3705	0.2956	-2.1355	-0.1563
Estonia	EST	23300024	23301823	0	0.8767	-0.4314	-0.4806	0.1439	0.1994	-1.6678	-0.5978	0.1216
Estonia	EST	23300024	23303434	0	0.9107	-0.5799	0.0226	-0.2633	-0.0674	-0.9484	-0.2004	0.1216
Estonia	EST	23300024	23304678	0	1.0198	-0.2479	0.0226	0.7371	-0.1892	0.0909	0.5755	0.1216
Estonia	EST	23300024	23305333	0	1.4349	1.1132	1.9359	1.1872	1.2096	1.597	2.4277	2.0955
Estonia	EST	23300024	23305724	0	1.006	0.4571	1.9359	0.4626	0.7036	0.1071	0.3415	0.3216
Estonia	EST	23300024	23302171	0	-0.3375	0.0441	-0.6587	0.2235	-0.0651	0.1239	-0.3912	0.4777
Estonia	EST	23300024	23301382	0	0.2874	-0.4531	0.0226	0.1838	0.0644	0.1606	0.5755	0.1216
Estonia	EST	23300025	23301645	1	-0.0908	-0.8305	-0.711	0.4536	-0.1383	-0.9484	0.5755	0.1216
Estonia	EST	23300025	23304917	1	-0.9444	0.2032	0.0226	0.5154	-0.1854	0.7722	0.0447	0.1216
Estonia	EST	23300025	23301789	1	-0.3328	-0.8893	0.1648	0.985	-0.3733	0.9623	0.5826	-0.2201
Estonia	EST	23300025	23304461	1	0.6236	-0.7716	0.0226	0.166	0.2009	0.9769	0.5755	0.1216
Estonia	EST	23300025	23302214	0	0.0495	1.0393	1.9359	1.2836	2.3772	1.4659	2.4277	-0.959
Estonia	EST	23300025	23303383	0	-0.2717	-0.8264	0.0226	0.1053	0.12	-1.6678	0.5755	0.1216
Estonia	EST	23300026	23304063	1	-0.841	-0.0862	0.0226	3.6039	1.4825	3.6292	0.5755	0.1216
Estonia	EST	23300026	23303159	1	-0.9295	-0.2806	-0.5544	0.56	-0.0748	0.4191	0.1701	-0.0129
Estonia	EST	23300026	23304553	1	0.646	0.1997	0.7162	0.6719	-0.3094	1.1835	0.0598	0.4725
Estonia	EST	23300026	23300238	0	-0.607	-0.0862	0.0226	0.0661	-0.3637	-1.6678	-1.5596	0.1216
Estonia	EST	23300026	23301772	0	0.5705	2.6352	1.9359	2.4131	3.4995	3.6292	2.4277	2.0955
Estonia	EST	23300026	23303530	0	0.7086	-0.0994	0.8593	0.662	0.5653	0.5436	0.5755	2.0955
Estonia	EST	23300026	23300022	1	0.1236	1.031	-0.3802	0.1762	-0.131	0.0632	0.3424	0.7338
Estonia	EST	23300026	23300180	1	-0.6762	-0.0862	0.0226	0.7534	1.1277	0.7668	0.5755	0.1216
Estonia	EST	23300026	23300067	1	0.1103	-0.7815	-0.7638	0.1053	0.0554	0.4394	-0.0553	-0.222
Estonia	EST	23300026	23304921	1	-0.1991	0.1943	0.2092	2.8716	0.3407	1.3985	1.1375	-0.4265
Estonia	EST	23300026	23301516	1	0.0136	-0.5847	-0.9607	0.6759	-0.2312	0.1931	-0.6852	0.1216
Estonia	EST	23300026	23304065	1	-0.6827	0.7821	1.9359	2.2767	-1.1531	1.8431	0.6872	-0.4607
Estonia	EST	23300026	23303288	1	-0.9384	0.1751	0.6158	0.6517	-0.107	-0.2858	-1.1908	-1.1252
Estonia	EST	23300026	23300837	1	-0.0618	-0.7221	-0.2236	0.2389	-0.1124	0.4906	-0.6852	-0.1563
Estonia	EST	23300026	23303675	0	0.0201	0.3289	1.9359	0.2321	2.0985	0.4394	2.4277	2.0955
Estonia	EST	23300026	23303638	0	0.2919	-0.7815	-0.7249	0.4329	0.6387	0.9569	-0.1026	-0.7507
Estonia	EST	23300026	23304159	0	0.4527	-0.0862	0.0226	0.6015	0.2706	0.5783	0.5755	0.1216
Estonia	EST	23300026	23303351	0	1.0705	0.4718	1.9359	0.2361	0.063	0.6774	0.7679	1.3566
Estonia	EST	23300026	23304130	0	-0.5874	0.2517	0.6496	0.5664	0.2627	0.6862	-0.3272	2.0955
Estonia	EST	23300027	23304608	1	-0.5238	-0.6354	-0.227	-0.2006	0.0755	0.0364	0.1648	-0.1563
Estonia	EST	23300027	23305454	1	-0.5783	-0.0862	-0.691	0.911	1.8691	0.4047	-0.1727	-0.4607
Estonia	EST	23300027	23301528	1	1.064	-0.59	-0.8627	0.2659	-0.2869	0.3821	-0.5828	-0.2503
Estonia	EST	23300027	23302968	1	0.0751	0.6037	0.3591	0.5923	-0.3651	0.4349	0.8038	1.515
Estonia	EST	23300027	23304322	1	-0.5139	-0.438	-1.1592	0.4685	-0.4872	-0.0185	-1.5848	-1.0169
Estonia	EST	23300027	23301920	0	1.5385	0.8655	0.586	0.3148	0.3653	-0.2693	1.1171	2.0955
Estonia	EST	23300027	23302728	0	0.4848	-0.3727	-1.4242	0.272	-0.4991	-0.2418	-2.1355	-1.7277
Estonia	EST	23300027	23302593	0	1.186	0.3178	0.4173	-0.1744	-0.0567	-0.3801	-0.216	-0.1563
Estonia	EST	23300027	23305161	0	-0.0983	-0.5874	-0.9607	-0.8614	0.0908	-1.6678	-0.3733	-0.1563
Estonia	EST	23300027	23305128	0	-0.8444	-0.8366	0.1453	0.0196	-0.4483	-0.5309	-0.2852	1.2147
Estonia	EST	23300027	23303073	1	0.0432	-0.2662	-0.227	0.3658	0.0354	0.1642	0.3482	-0.7496
Estonia	EST	23300027	23300467	1	0.0788	-0.4314	0.0226	-0.5493	-0.4818	-0.8849	-0.2821	-0.1563
Estonia	EST	23300027	23305063	1	0.9232	0.3875	-0.9285	-0.041	-0.3381	-0.1147	-0.3733	-0.7496
Estonia	EST	23300027	23303766	1	-0.1335	0.4435	0.9192	0.2174	0.3948	0.2871	-0.4835	1.0448
Estonia	EST	23300027	23305584	1	0.2368	0.7156	0.3591	0.2708	-0.2255	0.0685	-0.5832	0.4777
Estonia	EST	23300027	23304123	1	1.0457	-0.9334	-0.4806	-0.2094	-0.6129	-0.2781	-0.6852	-0.8198
Estonia	EST	23300027	23302135	1	-0.9721	-0.0862	-1.0611	0.0304	0.4762	-0.2858	0.9628	-0.7496
Estonia	EST	23300027	23300028	1	-1.0319	0.1828	-0.8554	-0.196	-1.0174	-0.9292	-1.2624	0.0876
Estonia	EST	23300027	23305406	1	-0.0869	-0.4343	-0.7902	-0.2274	-0.5177	-0.475	-2.1355	-0.0998
Estonia	EST	23300027	23304275	1	-0.6338	0.0689	-0.173	-0.0046	-0.8719	0.1112	0.6296	0.1959
Estonia	EST	23300027	23305746	1	-0.5923	-0.9334	-1.1926	1.2836	0.1159	-1.5666	-0.176	-1.1252
Estonia	EST	23300027	23305835	1	-0.6181	-0.7221	-0.4728	0.4403	0.2649	0.715	-0.414	0.1216
Estonia	EST	23300027	23302401	1	0.8591	-0.4314	-1.3514	-0.1448	-0.1737	-0.1999	-0.7867	-1.1252
Estonia	EST	23300027	23302079	1	0.0175	0.2607	-1.2062	0.0743	-0.0199	0.3499	-0.8627	-0.6912
Estonia	EST	23300027	23301809	1	-1.1888	-0.7162	-1.0611	0.0374	-0.0311	-0.8849	-0.6852	-1.453
Estonia	EST	23300027	23301737	0	0.717	-0.0862	0.0226	0.646	-0.0717	0.7991	0.5755	0.1216
Estonia	EST	23300027	23305308	0	1.0129	-0.7958	0.4173	0.185	-0.1406	0.3861	1.1171	-0.959
Estonia	EST	23300027	23304472	0	1.3994	-0.2479	0.0226	1.212	0.9993	0.8317	0.5755	0.1216
Estonia	EST	23300027	23302782	0	-0.1344	-0.5847	0.0226	0.7427	0.1404	0.8119	0.5755	0.1216
Estonia	EST	23300027	23300250	0	-0.5216	-0.2662	0.4173	0.4423	-0.1867	-0.3242	-0.1727	0.7627
Estonia	EST	23300027	23300981	0	1.0076	-0.2806	0.0226	0.5114	0.4782	-0.5037	0.5755	0.1216
Estonia	EST	23300027	23301381	0	0.8704	-0.2662	0.0226	0.3776	-0.0539	0.4374	0.0256	0.1216
Estonia	EST	23300027	23301492	0	-0.0781	-0.2479	1.9359	0.6567	0.7079	0.5376	1.4752	2.0955
Estonia	EST	23300027	23301529	0	-0.8048	-0.6593	0.0226	0.4452	-0.1197	0.3272	-0.4771	-0.3297
Estonia	EST	23300027	23305741	0	-0.4583	1.3403	1.4967	1.4927	0.7556	0.2203	0.5755	2.0955
Estonia	EST	23300027	23300819	0	1.4378	-1.3452	-1.4131	-0.0295	-0.0782	0.7159	0.5755	-1.3027
Estonia	EST	23300027	23304928	0	0.9141	-0.5266	0.1386	0.1611	-0.2357	0.2243	0.3473	0.9339
Estonia	EST	23300027	23305415	0	0.5495	-0.0862	-0.2943	0.3555	0.0107	0.3975	0.8038	0.1216
Estonia	EST	23300027	23302094	0	0.371	-0.4314	-0.5907	0.7997	-0.035	0.0886	-0.0823	-0.1563
Estonia	EST	23300027	23302650	1	1.0014	0.9275	-0.1587	0.2628	-0.3681	-0.0033	-0.1026	-0.4607
Estonia	EST	23300028	23304491	1	-1.2936	-0.2479	0.3461	-0.4867	-0.6763	0.42	-0.6681	-0.1563
Estonia	EST	23300028	23303483	1	-0.9067
Estonia	EST	23300028	23305704	0	-1.5355	-0.5962	-0.4728	0.8306	0.2682	0.9893	0.5755	0.7627
Estonia	EST	23300028	23304320	0	-1.0819	-1.4468	-0.3802	0.5804	0.0198	-0.0455	-0.176	0.5823
Estonia	EST	23300028	23304714	0	0.4278	-0.0862	1.1381	1.1453	0.2661	-0.2451	2.4277	1.0641
Estonia	EST	23300028	23300267	0	0.8278	1.031	-0.8609	-1.4373	1.3116	0.2363	0.2724	-0.7496
Estonia	EST	23300028	23304056	1	-1.2356	-0.103	-0.6173	-0.2437	-0.272	0.5737	-0.7838	0.1216
Estonia	EST	23300028	23305498	1	-0.6076	-0.4998	0.0226	0.0148	0.1353	0.4054	-0.3907	-0.2503
Estonia	EST	23300028	23302684	1	-1.0632	-0.7815	-0.7249	0.1053	-0.9291	1.0062	-0.2004	-0.7507
Estonia	EST	23300028	23301923	1	-0.4544	-0.8379	-0.2827	0.2227	-0.604	-1.6678	-0.2004	-0.0129
Estonia	EST	23300028	23302245	1	0.2166	-0.1652	0.0226	0.8179	0.4958	0.7992	0.5755	0.1216
Estonia	EST	23300028	23300584	1	-0.0954	-0.0862	0.0226	0.8242	0.2871	1.463	0.5755	-0.5574
Estonia	EST	23300028	23300766	1	-0.6848	1.4003	1.9359	-1.0489	0.1006	0.2576	-0.5832	2.0955
Estonia	EST	23300028	23301330	1	0.3711	-0.3531	0.0226	0.0078	-0.9255	-1.6678	0.5755	-0.2503
Estonia	EST	23300028	23300783	1	-0.9533	-0.7815	-0.5034	-0.059	-0.8632	-0.8437	-1.2624	-0.9299
Estonia	EST	23300028	23302724	1	-0.8324	-1.0641	0.1882	0.2461	0.3412	0.904	0.3482	-0.2503
Estonia	EST	23300028	23305452	1	-0.6996	-0.0862	0.0226	1.3857	4.8357	3.6292	0.5755	0.1216
Estonia	EST	23300028	23305632	1	-0.1551	-0.7815	0.1802	1.2844	0.0966	0.5513	0.5755	0.1216
Estonia	EST	23300028	23301649	1	-1.0491	-0.7815	0.0226	0.5693	-0.0347	0.477	-0.4948	-1.1252
Estonia	EST	23300028	23304285	1	0.1496	-0.4314	0.0226	-0.4739	-0.245	-0.2159	0.5755	-0.2503
Estonia	EST	23300028	23303281	1	-1.2891	-0.6447	-0.691	-0.7936	-0.4923	-0.3355	-0.216	-0.3297
Estonia	EST	23300028	23303386	1	-0.5093	-2.9627	0.0226	0.1334	-0.6106	1.0946	0.1693	-1.1252
Estonia	EST	23300028	23301515	0	-1.1229	-0.0862	0.0226	1.2836	0.8779	1.5721	0.5755	0.1216
Estonia	EST	23300028	23302938	0	-0.1727	-0.59	0.4907	-0.1381	0.9804	-1.6678	0.5755	-0.1563
Estonia	EST	23300028	23300577	0	-1.0255	-0.7815	-0.227	0.1053	-0.3518	1.0062	0.5755	-0.5251
Estonia	EST	23300028	23305036	0	-0.8901	-1.2115	-0.6116	-0.3232	-0.3196	-0.568	-0.4805	-0.7639
Estonia	EST	23300028	23301715	0	-0.3168	-1.1978	0.0226	0.4132	-0.0246	0.5101	-0.5832	0.1216
Estonia	EST	23300028	23305427	0	-0.8315	0.7156	-0.4396	-0.3161	0.0057	-0.9484	-0.4805	0.1216
Estonia	EST	23300028	23301138	0	0.8988	0.18	-0.4246	1.2836	1.0871	1.7079	-2.1355	-2.5027
Estonia	EST	23300028	23304577	0	-0.2527	-0.0862	0.0226	1.2836	0.8779	0.8754	0.5755	0.1216
Estonia	EST	23300028	23305525	0	0.2984	2.6352	1.9359	0.3599	0.42	0.8978	0.8886	2.0955
Estonia	EST	23300028	23301545	0	-0.7722	-0.983	0.0226	0.5707	-0.0398	0.4394	0.5755	-0.1563
Estonia	EST	23300028	23301580	0	0.3512	-0.0862	-0.8099	-0.0061	-0.0613	0.6255	0.8038	0.4777
Estonia	EST	23300028	23304295	0	-0.1364	-0.0862	0.9268	1.2836	1.1364	0.7483	0.5755	2.0955
Estonia	EST	23300028	23304140	0	1.1184
Estonia	EST	23300028	23304958	0	-0.3314	-0.0862	0.0226	0.1053	-0.0408	0.4394	0.5755	0.1216
Estonia	EST	23300028	23305874	0	-0.4633	-0.2479	0.0226	1.0363	-0.1195	1.2584	0.0447	0.1216
Estonia	EST	23300028	23301116	1	0.9338	-0.2479	0.0226	1.0052	0.5411	1.0068	-0.2821	-0.6774
Estonia	EST	23300029	23305388	1	-0.893	-0.5743	0.0226	-0.3095	-0.3568	-0.8849	-0.4801	0.1216
Estonia	EST	23300029	23304875	1	-0.8389	-1.0515	-1.6877	0.2465	0.0304	0.0621	-0.7674	-1.4314
Estonia	EST	23300029	23304927	1	-1.0122	-0.983	-0.5034	-0.0355	-0.6245	-0.1467
Estonia	EST	23300029	23303704	1	-0.7057	-0.2662	-0.9288	0.0034	-0.5289	-0.4522	-0.4948	-0.959
Estonia	EST	23300029	23303558	1	-1.4808	-0.7221	-0.7902	0.6859	-0.1521	-0.0606	0.1435	-0.1563
Estonia	EST	23300029	23302800	1	-0.3186	0.1945	-0.227	0.379	0.6001	-1.6678	0.1648	0.1216
Estonia	EST	23300029	23305766	1	-1.3066	0.2032	-0.4806	0.5065	-0.2763	-0.0898	-0.1972	-0.3297
Estonia	EST	23300029	23303866	1	-0.9967	0.6606	-0.1627	0.2365	-0.6037	-0.006	-0.5337	-0.7317
Estonia	EST	23300029	23303625	1	-0.0199	-0.59	0.0226	0.2318	0.3475	-0.526	-0.6852	-0.5251
Estonia	EST	23300029	23303412	0	-0.0554	-0.4314	0.0226	0.7113	0.2541	-1.6678	-0.0551	-0.1563
Estonia	EST	23300029	23300559	0	-0.6838	-0.5847	-0.3802	-0.0627	0.0948	-0.4318	-0.2673	-1.1252
Estonia	EST	23300029	23301141	0	-1.1342	-0.4203	-0.5907	-0.1074	-0.1654	-0.568	-0.1026	-0.7639
Estonia	EST	23300029	23303156	0	-0.9545	-2.9627	-2.0371	-0.163	-0.01	-1.6678	0.0888	-0.8325
Estonia	EST	23300029	23300913	1	-0.8813	-0.983	-0.4338	-0.0635	0.6148	-0.4932	-0.6852	-0.7496
Estonia	EST	23300029	23300936	1	0.0434	1.7162	-1.4626	0.3683	-0.3258	0.0272	-0.7499	-0.2485
Estonia	EST	23300029	23300154	1	-0.7204	-0.7815	-0.8627	0.8793	0.4741	0.6648	-0.5832	-1.1252
Estonia	EST	23300029	23303135	1	1.2946	0.7825	0.586	0.375	-0.1473	-1.6678	0.8098	-0.3549
Estonia	EST	23300029	23304957	1	1.0761	0.0502	0.1386	0.6658	0.0967	-0.2339	-0.4771	-0.7317
Estonia	EST	23300029	23302186	1	-1.2264	-0.8869	-2.664	0.6718	0.0891	-1.6678	-0.6852	-0.943
Estonia	EST	23300029	23304494	1	-1.131	-0.8489	-1.4877	0.4052	-0.488	-1.6678	-1.5537	-1.9616
Estonia	EST	23300029	23300310	1	-0.672	-0.6501	0.0226	0.0261	-0.7695	0.4264	-0.6852	-0.1563
Estonia	EST	23300029	23303623	1	-0.6614	-0.891	0.0226	0.4205	0.5689	0.4212	0.3482	-0.6353
Estonia	EST	23300029	23303413	0	-0.5774	-0.2662	-0.227	0.1875	-0.4347	-1.1769	0.5755	-0.1563
Estonia	EST	23300029	23304690	0	-1.6154	1.1132	1.4967	0.9038	1.1784	0.0064	0.3415	2.0955
Estonia	EST	23300029	23305466	0	1.0698	2.6352	1.9359	0.3502	1.702	0.5164	0.9203	0.9883
Estonia	EST	23300029	23305375	0	-0.0426	-0.2509	0.0226	0.5832	0.5194	0.7062	0.5755	-0.9299
Estonia	EST	23300029	23305160	0	-0.5292	-0.847	-0.9607	-0.1142	-0.0835	-1.6678	0.5755	-0.222
Estonia	EST	23300029	23301232	0	-1.2746	-0.891	-0.5373	0.1091	-0.7496	-0.0361	-0.1566	0.1216
Estonia	EST	23300029	23304971	0	-1.1423	-1.2794	-1.2753	0.0524	-1.6928	-0.5569	-0.0948	-1.9384
Estonia	EST	23300029	23300122	0	-0.4994	-0.59	-0.2827	0.7073	-0.0388	1.1625	-0.2668	-0.1563
Estonia	EST	23300029	23304515	0	-0.712	2.6352	0.9192	-0.024	-0.0823	-0.081	1.4793	2.0955
Estonia	EST	23300029	23303152	0	1.0363	-0.4314	-0.0951	0.3387	-0.0241	0.1811	0.5755	0.1216
Estonia	EST	23300029	23300377	0	-0.6951	0.5836	0.0226	1.1381	4.8357	0.5089	1.8077	0.557
Estonia	EST	23300030	23304234	1	-0.7502	-0.0862	-0.7638	0.042	-0.4339	-0.3435	0.5755	-0.3297
Estonia	EST	23300030	23302560	1	-0.2423	1.3403	0.0226	0.2786	-0.4577	-0.0633	-0.9533	-1.3027
Estonia	EST	23300030	23301704	0	0.4538	-0.4314	0.5462	-0.4664	0.0776	-0.4795	0.1648	0.9339
Estonia	EST	23300030	23304185	0	0.1097	-0.4314	0.0226	0.5864	0.1201	0.4779	-0.0857	0.7864
Estonia	EST	23300030	23305870	0	0.4078	1.127	0.8961	-0.1263	-0.0261	-0.1753	0.8038	1.1508
Estonia	EST	23300030	23304790	0	0.2434	-0.2662	0.5347	0.1185	0.3006	-1.6678	0.5755	0.1216
Estonia	EST	23300030	23305116	0	-0.3342	1.1306	0.5347	0.051	0.1744	-1.6678	0.5755	0.1216
Estonia	EST	23300030	23304174	0	0.5285	-1.3496	-0.227	0.1966	-0.1588	-0.218	0.1693	0.1216
Estonia	EST	23300030	23300953	0	-0.4795	0.6464	0.2092	0.4657	-0.2493	-0.0722	1.3918	-0.2201
Estonia	EST	23300030	23300620	1	-0.8549	0.3875	-0.6315	0.4438	0.0228	0.3487	-0.4718	0.7435
Estonia	EST	23300030	23304225	1	-0.7389	-0.6593	-0.7902	0.1556	-0.2055	-0.7847	-0.8486	-1.7533
Estonia	EST	23300030	23304503	1	0.0035	-0.0862	-0.4806	0.3615	-0.1848	-0.218	-0.6852	-0.7496
Estonia	EST	23300030	23306072	1	0.4027	-0.2662	-0.173	0.1139	-0.547	-1.6678	-1.5537	-0.4784
Estonia	EST	23300030	23300583	1	0.473	-0.5994	-0.3802	0.1964	0.0159	-1.6678	-0.5832	-0.1563
Estonia	EST	23300030	23305721	1	0.8308	0.6515	0.4173	0.0795	-0.236	-0.219	0.9911	0.7627
Estonia	EST	23300030	23304016	1	0.2889	-0.0862	-0.0154	-0.3	-0.1833	-0.8942	0.5755	0.1216
Estonia	EST	23300030	23300633	1	-1.0046	0.9349	0.7162	-0.2161	0.2959	-1.6678	0.8038	-0.5251
Estonia	EST	23300030	23301140	1	-0.1797	-0.4314	-0.9285	0.0677	-0.577	-1.6678	-0.6852	-0.4607
Estonia	EST	23300030	23302237	1	-0.9572	-0.2662	-0.4728	0.2944	-0.4143	-0.2858	-0.6852	-0.1563
Estonia	EST	23300030	23301326	1	0.0693	-0.0862	0.0226	0.0352	-0.3715	-0.5309	0.0256	-0.7507
Estonia	EST	23300030	23301228	1	-1.105	-0.2662	0.0226	0.5805	-0.4005	0.2382	-0.3907	-0.9943
Estonia	EST	23300030	23303509	0	-0.0405	-0.4314	-0.4728	-1.6841	-0.4227	-1.6678	-0.1026	-0.1563
Estonia	EST	23300030	23302718	0	-0.0675	0.4495	1.2899	-0.1777	-0.0338	0.3005	0.0215	0.2546
Estonia	EST	23300030	23304819	0	0.1446	0.3427	-0.5544	-1.1172	-1.1344	-1.6678	-0.7078	-0.4607
Estonia	EST	23300030	23303926	0	0.3543	0.3178	1.4967	0.3635	0.0264	-0.2708	0.8038	2.0955
Estonia	EST	23300030	23303474	0	-0.3254	0.3875	0.4173	0.1583	0.3496	-0.8849	-0.4805	1.515
Estonia	EST	23300030	23304920	0	0.8651	0.9454	0.8038	0.1707	0.096	-0.052	-0.0823	0.5362
Estonia	EST	23300030	23306019	0	-0.8438	0.8762	-0.442	-0.1779	-0.0101	-1.6678	-0.6852	0.0876
Estonia	EST	23300030	23304039	0	-0.5212	-0.5169	-1.0411	0.4852	0.4123	-0.0935	0.1693	-0.4377
Estonia	EST	23300030	23304402	0	-0.0982	2.6352	0.7244	-0.2493	0.4047	-0.421	0.7679	1.515
Estonia	EST	23300030	23300110	0	0.424	0.1125	0.8348	0.9616	-0.1073	0.1835	0.3415	1.0448
Estonia	EST	23300030	23304251	0	-0.4711	0.5179	0.4173	0.5651	0.3447	-0.2096	-0.0379	0.2546
Estonia	EST	23300030	23305887	0	0.6004	1.3697	1.9359	0.143	-0.0853	-1.6678	0.0221	2.0955
Estonia	EST	23300030	23300609	0	0.1535	-0.4314	-0.3802	0.7113	0.0948	-0.6073	-0.5832	0.1216
Estonia	EST	23300030	23305504	0	-0.8302	-0.2479	-0.7902	0.4146	-0.4623	-1.6678	-0.3912	-0.7496
Estonia	EST	23300030	23304912	0	-0.7084	-0.2662	1.2341	0.1637	-0.4428	0.2553	0.5755	0.1216
Estonia	EST	23300030	23304752	0	0.2847	0.7989	0.0226	0.176	0.4335	-0.1652	0.5755	-0.6353
Estonia	EST	23300030	23300521	0	-0.0843	-0.6593	-0.5034	-0.8126	-0.7664	-0.2408	-0.5832	0.1959
Estonia	EST	23300030	23303761	0	0.2974	2.6352	1.9359	1.2836	1.1871	0.3627	0.5755	2.0955
Estonia	EST	23300030	23304026	0	-0.4004	-0.2662	-1.1926	0.0865	0.1482	-0.6073	0.5755	0.1216
Estonia	EST	23300031	23304909	1	-0.3642	-0.5994	-0.691	-0.0554	-1.2275	-0.2578	-0.6677	-0.7317
Estonia	EST	23300031	23304780	1	-0.6501	-0.1058	-0.227	-0.2068	-0.6068	-1.6678	-1.5596	-2.5027
Estonia	EST	23300031	23305668	1	0.8483	0.0502	0.1386	0.1088	-0.7327	-0.2858	-0.5121	-0.2503
Estonia	EST	23300031	23301857	1	-0.6463	-0.4314	-1.0611	0.1376	-0.8484	-0.8849	-2.1355	-1.9384
Estonia	EST	23300031	23300225	1	0.063	0.1852	-0.9947	0.4055	-0.0971	0.1699	-0.4805	-0.717
Estonia	EST	23300031	23305195	0	0.0116	-0.4516	-1.5553	-0.5998	-0.1821	-0.2781	-2.1355	-0.8443
Estonia	EST	23300031	23304397	0	0.3047	-0.891	-0.227	-0.3915	-1.7849	-0.8849	-0.216	0.1216
Estonia	EST	23300031	23300090	0	0.3825	-0.0862	0.0226	1.2836	0.3025	1.5238	0.5755	0.1216
Estonia	EST	23300031	23304229	1	1.0999	0.2032	-0.227	0.229	-0.2347	0.2443	-0.216	0.1216
Estonia	EST	23300031	23305462	1	-0.97	-0.6593	-0.732	0.3125	-0.2653	-0.568	-1.5537	-1.5197
Estonia	EST	23300031	23304351	1	0.9817	-1.0212	0.0226	-0.337	-0.5299	-1.6678	-0.5832	-1.9384
Estonia	EST	23300031	23300611	1	0.9391	-0.269	-0.7902	0.0741	-0.3976	-1.6678	-0.5832	-0.4607
Estonia	EST	23300031	23303669	1	0.9485	-0.4314	-0.4806	0.1376	-0.2546	-0.159	-0.1026	-0.6774
Estonia	EST	23300031	23303066	1	0.3065	-0.4314	-0.691	0.3316	-0.1987	0.291	-0.4801	-0.5912
Estonia	EST	23300031	23300348	1	0.8108	0.5946	0.586	0.0039	-0.8699	-0.8849	-0.4982	-0.1563
Estonia	EST	23300031	23304653	1	-0.213	-0.4314	0.0226	0.311	-0.1308	0.254	-1.0753	-0.5251
Estonia	EST	23300031	23305124	1	0.7104	-0.4343	1.1381	0.6401	0.6529	0.7398	-0.1021	0.5759
Estonia	EST	23300031	23300085	1	-0.6395	-0.4314	-0.691	-0.1346	0.0145	0.0383	-0.2852	-0.4607
Estonia	EST	23300031	23303069	1	-0.3077	2.6352	-0.2614	0.2943	-0.3388	0.4364	0.3482	-0.7496
Estonia	EST	23300031	23301108	1	0.2749	-0.0994	1.0108	0.6751	0.2859	0.6986	-0.5832	-0.7108
Estonia	EST	23300031	23300800	1	0.4027	-0.0862	-0.7638	0.2981	-0.2886	0.3018	-0.6852	-0.7496
Estonia	EST	23300031	23301754	0	-0.763	1.1132	0.4036	0.7336	0.6383	0.1376	0.7978	2.0955
Estonia	EST	23300031	23303909	0	0.3798	-0.0994	-0.4806	0.3666	0.3619	-0.2211	0.1648	-0.1314
Estonia	EST	23300031	23304088	0	-0.6631	-0.2662	0.1386	0.0622	-0.1066	-0.1845	0.3415	0.2286
Estonia	EST	23300031	23301166	0	1.0635	0.7062	0.7162	0.3816	0.2265	0.1668	-0.4091	0.9642
Estonia	EST	23300031	23300243	0	-0.1243	0.7062	0.586	0.1647	0.3326	0.2796	0.0215	0.839
Estonia	EST	23300031	23305226	0	-0.1714	-0.0933	-1.0611	-0.0379	-0.1583	-1.6678	0.8038	-0.5461
Estonia	EST	23300031	23304127	0	-0.087	-0.6593	-1.0611	-0.2115	-1.2568	-0.4795	-0.6852	-1.0913
Estonia	EST	23300031	23301331	0	1.3862	-0.59	-0.7638	-0.0819	-0.2406	-0.1147	-0.3912	-0.7496
Estonia	EST	23300031	23304041	0	0.621	-0.7162	0.894	0.4717	0.0122	0.621	-0.3943	0.2286
Estonia	EST	23300031	23303980	0	1.2583	0.0467	-0.3048	0.5272	-0.1946	0.6773	0.9677	-0.2503
Estonia	EST	23300031	23302775	0	1.0955	-0.1827	-0.3802	0.0536	-0.012	0.181	-0.6852	-0.1563
Estonia	EST	23300031	23304955	0	0.8919	-0.8977	0.0226	0.3393	0.4282	0.4711	0.5755	0.1216
Estonia	EST	23300031	23301775	0	1.0799	-0.5994	-0.5907	0.7113	-0.4753	-1.6678	-0.216	0.1216
Estonia	EST	23300031	23303540	0	1.2978	-1.0212	-0.5907	1.567	0.9736	1.596	0.1648	-0.5093
Estonia	EST	23300031	23306045	0	-0.3998	0.3178	-0.1119	0.0076	-0.0195	-0.0938	0.3482	-0.6544
Estonia	EST	23300031	23302613	0	0.2746	-0.089	0.5462	0.2253	0.2024	0.4515	-0.3912	0.4504
Estonia	EST	23300031	23305276	0	-0.6529	-0.2662	-0.8627	1.1546	0.3084	-0.5309	-0.0553	0.1216
Estonia	EST	23300032	23304687	0	-0.5116	-0.9298	-0.5034	-0.4504	-0.1048	0.5336	-2.1355	-0.5251
Estonia	EST	23300032	23303234	1	-0.9166	-0.8232	-1.4242	0.0562	-0.6558	0.3749	-1.5596	-1.1252
Estonia	EST	23300032	23303182	1	-0.6756	-0.59	-0.7902	-0.381	-0.3954	-0.3905	-0.6852	-0.959
Estonia	EST	23300032	23305645	1	-0.139	-0.2595	1.4967	0.3956	-0.1816	-0.3116	0.3482	-0.6353
Estonia	EST	23300032	23301291	1	0.1904	0.1997	0.0226	0.384	-0.0926	-0.3516	-0.1727	-0.4607
Estonia	EST	23300032	23304872	0	-0.8326	1.3403	1.9359	-0.0726	0.55	-1.6678	2.4277	0.9883
Estonia	EST	23300032	23301236	0	0.2113	-0.2662	-0.1587	-0.322	-0.507	-1.6678	-0.5832	-0.3856
Estonia	EST	23300032	23305154	0	0.0639	-0.891	-0.4728	-0.1615	-0.1029	0.2776	-0.3763	-0.3297
Estonia	EST	23300032	23301991	0	-1.7064	1.1576	1.9359	0.5806	0.0857	-0.1652	-0.4805	2.0955
Estonia	EST	23300032	23300593	0	0.6702	-1.0325	-0.7315	0.538	1.1386	0.717	0	-0.3626
Estonia	EST	23300032	23300368	0	-1.2291	1.0508	-0.5836	0.3891	-0.163	1.1052	1.2067	0.1585
Estonia	EST	23300032	23301233	1	0.5759	-0.0192	0.7162	-0.0391	0.0099	-0.3516	-0.0857	-0.7496
Estonia	EST	23300032	23305228	1	-0.4254	0.8489	-0.5544	-0.3306	-1.2904	-1.6678	-0.6852	-0.1563
Estonia	EST	23300032	23300616	1	-0.1581	-0.2298	0.586	0.3354	-0.4474	-0.0185	-0.7867	2.0955
Estonia	EST	23300032	23304080	1	0.9428	-0.2662	-0.3048	0.2839	0.2079	-0.801	2.0386	-0.2103
Estonia	EST	23300032	23300517	1	-1.7522	0.5946	-1.0611	0.1217	-0.1601	-0.218	0.5755	-1.1733
Estonia	EST	23300032	23303250	1	0.982	-0.2806	1.036	-0.0359	-0.794	-0.2451	-0.6852	1.515
Estonia	EST	23300032	23301955	1	0.0486	2.6352	1.9359	0.4596	0.5057	0.1018	-0.7867	1.2841
Estonia	EST	23300032	23301590	1	0.5412	0.4435	1.1657	0.5863	0.6242	-0.1414	0.3415	1.515
Estonia	EST	23300032	23301844	1	0.0627	0.5179	0.0226	-0.3501	-0.1102	0.0561	-0.5202	1.4379
Estonia	EST	23300032	23303179	1	0.005	-0.5847	-0.691	0.6201	0.3283	-0.2886	-0.6852	-0.5251
Estonia	EST	23300032	23302023	1	-0.1045	0.0666	0.0226	0.2427	0.2572	-0.421	-0.4771	-0.5251
Estonia	EST	23300032	23302869	0	-0.6627	-0.8663	-0.7638	-0.2847	-0.3974	-0.801	-2.1355	-0.4607
Estonia	EST	23300032	23303765	0	0.2939	-0.0862	0.0226	0.7113	-0.0913	0.9697	0.5755	0.1216
Estonia	EST	23300032	23304488	0	0.6578	0.2479	0.3461	0.7064	0.4104	-1.6678	0.7264	1.1013
Estonia	EST	23300032	23305107	0	0.9617	-0.4203	0.4173	-0.1164	0.1072	-0.801	-0.176	0.1216
Estonia	EST	23300032	23302887	0	-0.7102	-1.3113	-0.8417	0.0725	-0.4264	0.8257	0.8107	-1.2874
Estonia	EST	23300032	23303958	0	0.7769
Estonia	EST	23300032	23302702	0	0.8897	0.0467	0.586	-0.0807	-0.4032	0.0362	0.0215	1.0448
Estonia	EST	23300032	23305073	0	-0.3679	-0.4998	-0.2827	1.2539	0.5109	0.7483	-0.5603	0.2525
Estonia	EST	23300032	23305467	0	-1.048	-0.0862	-0.4728	0.0161	-0.4131	0.2181	0.5755	0.1216
Estonia	EST	23300032	23300622	0	-0.4219	-2.9627	-2.664	-2.6893	-0.5716	-1.6678		-2.5027
Estonia	EST	23300032	23302009	0	0.4005
Estonia	EST	23300032	23303594	0	-0.0099
Estonia	EST	23300032	23305702	0	0.5667	-0.0862	0.0226	0.7113	-0.0408	1.0062	0.5755	0.1216
Estonia	EST	23300032	23302548	0	0.3877	-1.3452	-1.1926	0.1053	-0.9291	0.4394	-0.6852	-1.1252
Estonia	EST	23300032	23302253	0	-0.8372	0.1285	-0.6315	0.0535	0.9179	0.3437	0.5755	0.1216
Estonia	EST	23300032	23305343	0	-0.4119	-0.847	-0.7902	0.213	0.6133	-0.8849	-0.7899	-0.5251
Estonia	EST	23300032	23305165	0	0.0129	1.1132	0.4548	1.0123	0.8386	-1.6678	2.4277	0.1216
Estonia	EST	23300032	23303364	0	0.6476	0.3253		-0.134	-0.2649	-1.6678	1.802	2.0955
Estonia	EST	23300032	23305630	0	0.0371	-0.59	-0.9607	-0.1543	-1.0382	-1.6678	0.0152	-0.7639
Estonia	EST	23300033	23301736	1	0.4182	-1.0658	-1.1926	0.1565	-1.472	-0.3551	-0.6852	-0.9299
Estonia	EST	23300033	23301311	1	-0.4575	-0.0862	0.0226	1.2836	0.2363	0.6309	0.5755	0.1216
Estonia	EST	23300033	23305720	1	-0.0437	-1.3452	0.0226	-0.9168	-3.7095	0.4394	-0.6852	-1.1252
Estonia	EST	23300033	23300057	1	-0.3984
Estonia	EST	23300033	23301818	0
Estonia	EST	23300033	23303712	0	1.0217	-1.8989	-1.4011	0.3114	0.3552	0.7403	-0.0651	-1.4276
Estonia	EST	23300033	23302254	0	-1.0569	-1.7702	-1.7463	-0.443	-0.677	-0.9292	-0.0651	-1.6922
Estonia	EST	23300033	23303049	0	0.2131	-0.1473	0.0226	3.6039	4.8357	-1.6678	0.5755	0.1216
Estonia	EST	23300033	23302359	1	0.6937	-0.4203	0.0226	-0.2547	-0.236	-1.6678	-0.5832	-0.6073
Estonia	EST	23300033	23302105	1	-0.3917	-1.2189	-1.1926	1.2836	0.8779	0.101	-0.6852	-1.1252
Estonia	EST	23300033	23300526	1	0.8891	2.6352	1.9359	3.6039	1.0353	1.7774	1.5037	1.3857
Estonia	EST	23300033	23301666	1	0.0427	-0.2479	0.0226	0.7113	-1.3054	0.4394	0.5755	-1.1252
Estonia	EST	23300033	23304621	1	0.5502	-0.3697	-1.4928	-0.0953	-0.607	-1.6678	-1.4214	-0.8936
Estonia	EST	23300033	23305589	1	0.798	-1.0744	-0.5887	-0.138	-0.6931	-1.2919	-1.2871	-0.6774
Estonia	EST	23300033	23301557	1	-1.1945	-0.0862	0.0226	0.7113	-0.0408	1.0062	0.5755	0.1216
Estonia	EST	23300033	23305643	1	-0.1914	-0.4343	1.9359	3.6039	2.3772	0.8675	0.3415	0.3216
Estonia	EST	23300033	23300582	1	-1.0133	0.2465	-1.2374	0.9973	0.2584	0.4647	-1.5596	-1.0091
Estonia	EST	23300033	23301499	1	-0.1039	0.8149	1.9359				1.3958	2.0955
Estonia	EST	23300033	23305255	1	0.1561	-0.0862	0.0226	1.2836	-0.0408	-1.6678	0.1922	0.1216
Estonia	EST	23300033	23302368	1	0.61	0.1125	0.0226	0.2252	0.3048	-0.4932	0.1648	0.1216
Estonia	EST	23300033	23305373	1	-0.0386	-1.5799	0.3088	1.0742	0.5528	-1.6678	-2.1355	-1.5334
Estonia	EST	23300033	23301001	1	0.4788	0.64	0.9192	0.4846	0.5015	0.6869	-0.0823	-0.0625
Estonia	EST	23300033	23301075	1	-0.0115	-0.4998	0.0226	0.1268	-0.6521	0.5837	0.1693	0.1216
Estonia	EST	23300033	23302863	0	1.0005	-1.3452	-1.1926	0.1053	-0.0408	0.4394	-0.6852	-1.1252
Estonia	EST	23300033	23303871	0	-0.2756							0.1216
Estonia	EST	23300033	23304372	0	1.308	0.4121	0.0226	0.9719	0.5984	0.7445	1.1417	0.8375
Estonia	EST	23300033	23301463	0
Estonia	EST	23300033	23305205	0	-0.2749	-0.0192	-0.4728	1.0458	0.9064	0.0211	-0.3733	-0.7496
Estonia	EST	23300033	23303088	0
Estonia	EST	23300033	23305655	0	0.4075	-1.1091	-0.4806	0.21	1.355	0.4658	0.5755	0.1216
Estonia	EST	23300033	23305334	0	0.3659	-1.026				0.2573	1.1171	-2.5027
Estonia	EST	23300033	23302216	0	-0.4333	-0.4314	-1.1657	1.2836	0.1794	0.6539	0.5755	0.1216
Estonia	EST	23300033	23305619	0	0.5236	-0.7938	0.6407	1.7654	0.6879	1.0558	0.1922	-0.5251
Estonia	EST	23300033	23301952	0	-0.2004	0.2718	0.6755	0.7326	0.2596	1.132	0.9246	0.1216
Estonia	EST	23300033	23304077	0	0.3873	0.2773	-0.6636	-0.1205	0.6425	-1.6678	2.4277	0.2618
Estonia	EST	23300033	23305994	0	-1.1227	0.4571	0.4173	0.4006	-0.3723	-0.9292	0.3473	-0.0859
Estonia	EST	23300033	23301627	0	-0.7826	-0.7938	-0.691	0.199	0.0948	-0.4932	-0.2008	0.1216
Estonia	EST	23300033	23306048	0	-0.9743	0.5946	0.766	1.7715	0.8779	1.4878	1.2262	1.515
Estonia	EST	23300033	23302836	0	1.4114	0.1166	0.0226	0.3391	0.0052	0.5045	0.7198	1.2841
Estonia	EST	23300033	23303528	0	0.7566	-1.2164	0.0226	0.809	-0.1905	1.129	0.5755	0.1216
Estonia	EST	23300033	23305612	0	-0.7858	0.1221	0.6755	1.0039	0.7165	0.5356	0.1648	0.1216
Estonia	EST	23300034	23305676	1	-1.6512	-0.103	-0.227	-0.4161	-0.1499	-0.421	0.9628	-1.1252
Estonia	EST	23300034	23302805	1	1.1211	-0.9443	-1.0611	-0.3573	-0.2498	0.3217	-1.0753	-1.0788
Estonia	EST	23300034	23302306	1	-1.5601	-0.7221	-1.3325	-1.0608	-0.6381	-1.6678	-0.6852	-1.0788
Estonia	EST	23300034	23302173	1	-0.8488	0.7156	-0.8627	0.1028	0.2783	-0.3055	0.3482	-0.5251
Estonia	EST	23300034	23305006	1	0.5866	0.5128	-0.227	0.4742	-0.3788	0.0967	-0.1972	-0.9111
Estonia	EST	23300034	23302754	0	0.3801	0.4963	-1.4157	-0.8987	2.1212	-1.3198	0.9685	0.1216
Estonia	EST	23300034	23302152	0	0.805	-0.4314	-0.6446	0.3484	0.0098	-0.4223	-0.176	-0.6353
Estonia	EST	23300034	23303820	0	-1.414	-1.0372	-0.7183	0.685	0.197	0.7587	0.1648	-0.4377
Estonia	EST	23300034	23301018	0	0.0322	-0.0862	0.0226	0.676	0.6957	1.0349	0.5755	0.1216
Estonia	EST	23300034	23301305	0	-0.9118	-0.891	-0.227	0.2398	0.7682	-0.0258	0.1648	-0.1563
Estonia	EST	23300034	23304654	0	-0.0592	-0.4314	-0.4728	0.4424	0.3195	-0.568	0.075	0.1216
Estonia	EST	23300034	23301287	1
Estonia	EST	23300034	23301003	1	-0.3308	1.1352	0.8348	1.1319	0.4015	0.4957	1.1176	0.1216
Estonia	EST	23300034	23304360	1	-0.6361	0.0692	-0.3802	0.3861	0.3141	0.4848	-0.3876	-0.7496
Estonia	EST	23300034	23305898	1	-0.3106	-0.0862	-0.1882	0.2692	-0.2984	0.2656	-0.5832	0.1216
Estonia	EST	23300034	23305858	1	-0.1951	-0.59	-0.5034	-0.1271	-0.4489	-0.7847	-0.3733	0.1216
Estonia	EST	23300034	23301958	1	0.5057	-1.0564	-0.7445	0.5533	0.1341	-0.9101	-0.1533	-1.0798
Estonia	EST	23300034	23303770	1	-1.1493	-1.2223	-0.9406	0.5366	0.2052	0.0615	-1.5042	-1.3989
Estonia	EST	23300034	23305620	1	-0.5955	-0.0862	0.0226	0.6288	-0.776	-1.6678	0.075	0.1216
Estonia	EST	23300034	23305460	1	-0.7371	0.3666	1.9359	0.5684	-0.3021	-1.6678	0.1701	0.5505
Estonia	EST	23300034	23303342	1	-0.1771	-0.847	-0.5564	0.1088	-0.2477	-0.5309	-1.0753	-0.8443
Estonia	EST	23300034	23302898	1	0.9975	0.0789	0.0226	0.2275	0.1154	-1.6678	2.4277	-0.3297
Estonia	EST	23300034	23303674	1	-0.6138	-0.0862	0.3744	0.3642	-0.0483	-0.2858	-0.5832	-0.1563
Estonia	EST	23300034	23303844	1	0.1305	-0.0862	0.0226	-0.4909	-0.8278	-0.3242	-0.6852	-0.1563
Estonia	EST	23300034	23300292	1	0.0166	-0.0933	-0.9674	-1.0184	-0.9126	-1.6678	-1.1229	0.1907
Estonia	EST	23300034	23305268	0	-0.3189	-0.0862	0.0226	0.1053	-0.1114	-1.6678	-0.7899	-0.4607
Estonia	EST	23300034	23305095	0	-0.4972	0.6515	-0.227	0.0724	0.2678	-0.2961	-0.176	-0.1563
Estonia	EST	23300034	23304272	0	0.7796	0.5266	-0.8627	0.1855	0.5667	-0.5032	0.5755	0.3236
Estonia	EST	23300034	23300400	0	-0.8566	1.1132	-0.442	0.5852	1.6614	0.2713	1.3345	-0.7816
Estonia	EST	23300034	23302465	0	-0.0625	-0.2662	0.6407	0.3527	-0.1343	0.5384	-0.176	-0.4607
Estonia	EST	23300034	23300255	0	-0.9708	-0.2479	0.0226	0.3984	0.1364	-0.2532	0.5755	0.1216
Estonia	EST	23300034	23303038	0	-1.0222	-0.4136	0.0226	0.8559	0.9738	-1.6678	0.5755	0.1216
Estonia	EST	23300034	23300592	0	-0.4037	0.3875	-0.5034	0.0728	0.1179	0.2603	-0.4805	1.2147
Estonia	EST	23300034	23303753	0	-0.0963	0.2718	-1.6145	-0.8321	-0.0505	-1.6678	-0.2857	-0.7628
Estonia	EST	23300034	23305991	0	0.9429	0.4435	0.4173	0.5216	0.2359	-0.9484	0.7741	-0.2503
Estonia	EST	23300034	23305290	0	-0.533	-0.0192	0.0226	-0.1645	0.5984	-0.8849	0.3768	0.8375
Estonia	EST	23300034	23302046	0	-0.6682	0.9166	0.586	0.0806	0.7442	-0.1922	2.4277	1.3857
Estonia	EST	23300034	23303290	0	1.0187	1.7162	1.9359	1.2161	1.1739	1.1027	2.4277	2.0955
Estonia	EST	23300035	23303875	1	-0.4296	-0.8785	-0.4246	0.5908	-0.8587	1.0114	-0.2668	-0.7496
Estonia	EST	23300035	23301677	1	0.0396	-1.0276	-1.0411	0.481	-0.0315	0.1931	-1.1908	0.4184
Estonia	EST	23300035	23300809	1	-0.4911	-0.4314	-0.335	-0.0557	-0.8509	-0.8849	-0.216	-0.1563
Estonia	EST	23300035	23303493	1	-0.6462	-0.4314	-0.227	-0.1748	-0.4479	0.0186	0.1922	-0.1563
Estonia	EST	23300035	23301509	0	-0.0811	2.6352	1.9359	3.6039	4.8357	3.6292	2.4277	2.0955
Estonia	EST	23300035	23302358	0	-0.5966	-0.7716	-0.5373	-0.0178	-0.1858	0.414	-0.0857	-0.2503
Estonia	EST	23300035	23305336	0	0.3636	0.1945	1.9359	-0.0925	0.5789	0.3175	0.0404	1.4234
Estonia	EST	23300035	23300993	0	-0.07	1.7671	1.9359	2.1444	1.6802	3.6292	1.4022	1.2841
Estonia	EST	23300035	23301423	0	-0.6314	-0.8977	1.4967	-0.7701	-1.0028	-1.6678	-0.1722	-0.1563
Estonia	EST	23300035	23301372	1	0.762	-0.0384	-1.0611	0.5127	0.1254	-0.1652	-0.6852	-0.6924
Estonia	EST	23300035	23302570	1	-0.4456	0.3803	1.1752	-0.101	-0.6649	-1.6678	-0.5496	0.8136
Estonia	EST	23300035	23300007	1	-0.8951	-0.9924	0.8038	-0.0434	-0.3031	-0.5417	-0.5832	-0.8947
Estonia	EST	23300035	23304226	1	-1.3804	-0.2662	-0.3802	0.0221	-0.7175	-0.8849	-0.4771	-0.717
Estonia	EST	23300035	23300143	1	1.292	0.3178	1.4967	0.794	0.4172	0.6915	1.6338	2.0955
Estonia	EST	23300035	23304864	1	-0.7415	-0.0862	-0.691	-0.2204	-0.1338	-0.8849	-0.5832	-0.4607
Estonia	EST	23300035	23300363	1	-0.7926	-0.4998	-0.5907	0.2387	-0.2638	-0.8294	-0.4948	-0.8122
Estonia	EST	23300035	23301384	1	-0.6987	0.8043	0.1453	-0.018	-0.3547	-0.8849	-0.4771	-0.1563
Estonia	EST	23300035	23305554	1	-0.471	-0.4314	0.0226	-0.0794	-0.5486	-0.5101	0.3482	-0.8443
Estonia	EST	23300035	23305880	1	-0.7829	-1.1522	0.0226	-0.1037	-0.5802	-1.6678	-0.7867	-0.1563
Estonia	EST	23300035	23303379	1	0.5204	0.1945	-0.227	0.9904	0.7233	0.2633	0.0256	0.4165
Estonia	EST	23300035	23300471	1	0.7872	-0.59			-0.3301	0.3088	-2.1355	-0.5251
Estonia	EST	23300035	23301375	1	-1.1453	-1.0688	-0.5034	0.0484	-0.5192	-0.4795	-0.6595	0.1216
Estonia	EST	23300035	23303579	0	0.0552	1.1576	1.9359	-0.411	1.373	-1.6678	1.3057	2.0955
Estonia	EST	23300035	23304128	0	-0.6256	1.127	0.4173	0.4815	0.7313	0.4558	0.3415	0.4504
Estonia	EST	23300035	23301935	0	-0.4452	-0.0862	0.0226	0.1053	-0.9291	0.4394	0.5755	0.1216
Estonia	EST	23300035	23302447	0	-0.9944	0.2607	0.7162	-0.0392	0.8908	-0.4817	0.3044	1.1508
Estonia	EST	23300035	23305030	0	0.6895	0.1892	-0.9607	0.6012	0.5648	0.4641	0.0405	-0.4607
Estonia	EST	23300035	23300473	0	0.5154	-0.2662	0.8877	0.7058	0.7406	0.5964	0.8038	0.1216
Estonia	EST	23300035	23303612	0	0.1381	-0.0862	-0.227	0.594	0.465	-1.6678	0.1693	-0.1563
Estonia	EST	23300035	23300667	0	0.2239	-0.2479	-0.3802	0.7555	0.2487	0.4083	0.5755	0.1216
Estonia	EST	23300035	23302310	0	-0.909	0.3875	0.0226	-0.7669	0.1042	-0.5842	0.8038	0.4777
Estonia	EST	23300035	23304058	0	-0.4245	0.7989	0.7162	0.3164	0.557	0.4443	0.5755	0.1216
Estonia	EST	23300035	23305544	0	-0.9154							0.2205
Estonia	EST	23300035	23300973	0	0.0221	-0.0862	0.1386	1.2836	0.5571	0.2788	0.5755	0.1216
Estonia	EST	23300035	23300672	0	1.3608	-0.0862	0.0226	0.7113	-0.0408	0.9697	0.5755	0.1216
Estonia	EST	23300035	23303548	0	-0.5914	-0.6593	-0.4246	0.074	-0.1689	-0.8849	-0.5832	-0.4607
Estonia	EST	23300035	23305607	0	1.0236	1.7671	0.9192	0.9797	0.0522	0.577	2.4277	0.7796
Estonia	EST	23300036	23302073	0	-0.6092	-1.5492	-2.0371	-0.1506	-0.9291	0.3187	-1.5596	0.1216
Estonia	EST	23300036	23301802	0	-0.1607	0.1892	-0.7638	0.3304	0.3611	0.4483	0.1693	-0.0859
Estonia	EST	23300036	23304348	0	1.106	-0.2401	-0.7638	-1.2502	-0.0516	-0.8437	0.5755	0.1216
Estonia	EST	23300036	23306128	1	-0.0104	0.6464	0.8038	0.0957	0.3038	0.0104	-0.3317	0.9097
Estonia	EST	23300036	23303533	1	1.0834	-0.9363	-0.9624	0.2667	-0.7059	-0.801	-0.4801	-0.9299
Estonia	EST	23300036	23301137	0	1.2494	-0.4314	-1.0611	1.2836	1.6754	0.9694	0.5755	-1.1252
Estonia	EST	23300037	23304661	1	0.4778	0.468	-1.1007	0.0312	-0.7577	-0.9484	-0.7164	-0.7496
Estonia	EST	23300037	23304715	1	0.6003	0.7821	1.4967	0.1164	0.3206	0.1995	0.5755	1.515
Estonia	EST	23300037	23300258	1	0.6728	-0.2662	-1.0611	-0.0183	-0.8721	-0.0932	-0.2821	-0.4607
Estonia	EST	23300037	23302100	1	0.2924	-0.4314	-0.227	0.3298	-0.3384	0.718	-0.6852	-1.1252
Estonia	EST	23300037	23304551	1	0.7544	-0.5743	-0.6334	0.7113	-0.4748	0.3451	-0.0987	-1.2711
Estonia	EST	23300037	23303758	1	1.2623	0.9484	-0.5544	0.1211	0.3619	-0.3934	-0.1727	1.1508
Estonia	EST	23300037	23300530	0	0.675	-0.0994	0.4173	0.0553	-0.0789	-1.6678	-0.787	-0.1563
Estonia	EST	23300037	23305854	0	0.8902	-0.2662	-0.9607	0.0572	0.6071	-0.1219	-0.1727	-0.5251
Estonia	EST	23300037	23301157	0	-1.338	0.3289	1.2341	0.3426	0.2363	0.6978	2.4277	2.0955
Estonia	EST	23300037	23301191	0	1.1093	0.2032	0.586	0.7398	1.8402	0.9524	0.8038	0.4504
Estonia	EST	23300037	23300994	0	0.9019	-1.5214	1.9359	-2.6893	0.4043	-1.6678	0.5755	2.0955
Estonia	EST	23300037	23301523	1	0.7873	-0.2662	0.5347	1.1095	-0.3039	-0.4694	-0.2192	0.4777
Estonia	EST	23300037	23300565	1	1.237	0.3875	-0.5544	0.4614	0.0236	0.3271	-0.1972	-0.4607
Estonia	EST	23300037	23304337	1	0.7577
Estonia	EST	23300037	23301063	1	1.2381	-1.1673	-0.6116	3.6039	0.9808	0.6018	-0.8686	0.1216
Estonia	EST	23300037	23301049	1	0.4608	-0.2662	-1.3325	0.336	-0.3783	-0.4223	-0.7867	0.1216
Estonia	EST	23300037	23300019	1	0.7703	0.2554	-0.1587	-0.3193	-0.3553	-0.9484	1.2568	0.1959
Estonia	EST	23300037	23302906	1	0.6891	-0.7815	0.9726	0.0677	0.1307	-0.0455	-0.4801	0.1216
Estonia	EST	23300037	23304442	1	0.94	-0.4314	-0.711	0.2207	-0.4322	-0.0361	-1.5848	-1.7071
Estonia	EST	23300037	23304211	1	1.1661	-0.7306	-0.691	0.1003	-0.1583	-0.1371	-1.5848	-0.1563
Estonia	EST	23300037	23304748	1	1.1648	0.0634	1.2899	0.4669	-0.6455	-1.6678	-1.0753	1.515
Estonia	EST	23300037	23300984	1	1.1664	-0.2624	0.0226	1.3196	0.9627	-0.5842	-2.1355	2.0955
Estonia	EST	23300037	23305379	1	0.9512	-0.8357	0.0226	0.1484	-0.3969	-1.6678	-0.4771	-0.6774
Estonia	EST	23300037	23305240	1	1.6056
Estonia	EST	23300037	23304087	1	-0.6567	-0.5169	-1.0611	0.2904	-0.06	0.4358	-2.1355	-1.1252
Estonia	EST	23300037	23300061	1	0.2462	0.9454	0.4173	0.4779	0.6891	-0.1222	-0.3876	1.2147
Estonia	EST	23300037	23301766	0	1.4322	-0.2857	1.9359	0.7623	0.0813	-0.5309	0.1648	2.0955
Estonia	EST	23300037	23300474	0	0.8819	-1.2102	-1.1926	0.7113	0.0666	1.0062	-0.2004	-1.1252
Estonia	EST	23300037	23304367	0	1.4659	-0.7199	0.0226	0.6134	-0.6463	0.9834	0.9254	0.3216
Estonia	EST	23300037	23300248	0	0.7987	-0.269	-0.7902	0.3599	-0.1988	-0.0361	-0.7867	-0.1563
Estonia	EST	23300037	23303439	0
Estonia	EST	23300037	23303353	0	0.1158	0.0527	1.4967	1.0271	0.6342	0.2382	0.8038	1.515
Estonia	EST	23300037	23305410	0	1.3359	0.5179	-0.173	0.3164	-0.1908	-1.6678	-0.9764	0.7864
Estonia	EST	23300037	23300513	0	1.1103	-0.0862	0.0226	0.7588	-0.1153	0.1963	0.5755	0.1216
Estonia	EST	23300037	23301388	0	-0.8765	1.1352	0.0226	0.1053	0.831	0.4459	0.5755	0.1216
Estonia	EST	23300037	23302766	0	0.9213			0.8351	1.9333	-0.4694
Estonia	EST	23300037	23304870	0	-0.3893	-1.2223	-2.1689	0.0064	-0.8349	0.6696	-0.787	-0.4607
Estonia	EST	23300037	23302236	0	1.0472	-0.4314	0.6825	0.4841	0.3057	-0.7847	0.5755	-0.5912
Estonia	EST	23300037	23304835	0	1.1154	-0.0219	-1.263	0.4519	0.0624	-0.568	-1.5596	0.1959
Estonia	EST	23300037	23302742	0	0.8492	-0.4314	0.0226	-0.2204	-0.1256	-0.5309	0.5755	0.1216
Estonia	EST	23300037	23300654	0	0.3905	0.2607	0.0226	0.6423	0.6068	0.742	-0.2852	-0.8028
Estonia	EST	23300038	23302679	0	-0.8375	-0.4136	0.0226	0.2554	-0.2331	-1.6678	0.5755	0.1216
Estonia	EST	23300038	23301414	1	-0.1602	-0.2582	0.586	0.0025	-0.2827	-1.6291	-0.3912	-0.3297
Estonia	EST	23300038	23302421	1	-0.2068	-0.0862	-0.7902	-0.1337	0.5263	0.3262	-0.4771	-0.1563
Estonia	EST	23300038	23304375	1	-0.3686	0.2032	-0.227	-0.4865	-0.1902	-0.2785	-0.7867	-0.7496
Estonia	EST	23300038	23300059	0	0.6243	0.9526	1.4967	0.2421	-0.1754	-0.9484	0.9579	2.0955
Estonia	EST	23300038	23304900	0	0.4402	-0.2479	0.8571	0.2243	0.3732	0.3029	-0.5832	0.8375
Estonia	EST	23300038	23301561	1	0.6474	-0.1968	-0.3324	0.4312	0.1844	0.0661	-2.1355	-0.3856
Estonia	EST	23300038	23302812	1	0.6803	-0.2662	-0.5034	0.4061	-0.4382	-0.1414	-0.6852	-0.5912
Estonia	EST	23300038	23305791	1	0.7526	0.3837	0.4036	0.1148	-0.5528	0.1282	-0.216	-1.6492
Estonia	EST	23300038	23302212	1	0.6207	-0.6593	-1.0611	0.586	0.1504	0.2693	-0.0823	-0.959
Estonia	EST	23300038	23300045	1	0.7189	-0.847	-1.7997	-0.249	-0.1905	-1.6678	-1.7719	-2.5027
Estonia	EST	23300038	23304025	1	-0.3333	1.0508	0.4173	0.3754	-0.2832	-0.218	-0.1021	-0.2503
Estonia	EST	23300038	23304119	1	0.6877	-0.7306	0.0226	0.2444	0.311	-0.9292	0.1693	2.0955
Estonia	EST	23300038	23304848	1	0.9345	0.718	0.8038	0.4237	0.0787	-0.0983	-0.2821	0.4725
Estonia	EST	23300038	23300464	1	0.005	0.2032	0.6825	1.0642	0.6803	0.181	0.1701	-0.4607
Estonia	EST	23300038	23300385	1	1.122	-0.2712	-0.4806	0.1798	-0.0877	-0.3039	-0.7867	-0.1314
Estonia	EST	23300038	23303329	1	0.8309	-1.1085	-1.0611	0.0247	-0.5296	-0.7847	-1.5537	-1.0788
Estonia	EST	23300038	23305143	1	0.8405	-1.2189	-1.161	0.0264	-0.7449	-0.8849	-1.0571	-0.6959
Estonia	EST	23300038	23304575	1	-0.3433	0.0527	-0.691	0.2921	0.5176	-0.2708	-0.4771	-0.2201
Estonia	EST	23300038	23300162	1	0.7005	-0.0862	0.0226	0.4436	-0.3592	0.2345	-0.0987	-0.1563
Estonia	EST	23300038	23303178	1	0.0394	-0.7306	-0.9607	0.2812	-0.3021	-0.1222	-0.7867	-0.7639
Estonia	EST	23300038	23301098	0	0.0256	-0.59	-1.2374	-0.5185	-1.1593	-1.6678	-1.5537	-2.5027
Estonia	EST	23300038	23303314	0	0.8027	-0.0862	0.3619	1.3199	1.1171	1.5819	0.0221	-0.4784
Estonia	EST	23300038	23303982	0	0.4843	0.468	-0.7638	0.1721	0.4779	-0.801	0.3473	-0.1563
Estonia	EST	23300038	23304148	0	1.019	0.5746	1.9359	0.8055	0.3012	-0.5842	2.4277	2.0955
Estonia	EST	23300038	23305683	0	0.3789	-0.4314	-0.9607	-0.0072	-0.026	0.0519	0.3415	-0.1563
Estonia	EST	23300038	23301738	0	1.1131	-0.0692	0.4907	0.7293	0.53	0.1314	0.9911	0.5553
Estonia	EST	23300038	23303193	0	1.1264	-0.2479	0.0226	1.2836	-0.0513	0.3776	0.1693	0.1216
Estonia	EST	23300038	23305665	0	0.5461	0.3266	0.4173	-0.4147	0.1995	-1.6678	-0.5832	1.2147
Estonia	EST	23300038	23301000	0	0.1453	0.3837	1.9359	0.446	0.5935	-1.6678	1.1171	1.0904
Estonia	EST	23300038	23306083	0	0.9911	-0.2662	-0.2943	-0.3716	-0.1675	-0.2858	0.0221	-0.1563
Estonia	EST	23300038	23302201	0	-1.3025	0.9484	0.8571	0.4719	0.7602	0.2685	1.1129	0.1216
Estonia	EST	23300038	23301118	0	0.8105	0.5836	1.036	0.2583	0.4658	-1.6454	0.8038	2.0955
Estonia	EST	23300038	23303452	0	-0.3778	-0.3792	1.2899	-0.5854	-0.7534	-0.801	-2.1355	-1.2965
Estonia	EST	23300038	23304281	0	0.877	-0.847	0.0226	0.1627	0.1196	0.1957	-0.7899	-0.4377
Estonia	EST	23300038	23305780	0	1.4038	0.1945	0.4173	0.0499	0.3516	-0.0808	-0.3912	-0.3416
Estonia	EST	23300038	23300495	0	0.4182	-1.3452	0.457	1.3721	0.0143	0.843	0.9628	-0.7523
Estonia	EST	23300038	23302469	0	-0.5678	1.1132	1.9359	0.129	0.7542	-0.7106	1.2067	2.0955
Estonia	EST	23300039	23302586	1	-1.1834	-0.6911	-1.2788	0.4709	-1.2064	0.9043	-0.2907	0.4777
Estonia	EST	23300039	23300917	1	0.1541	0.64	-0.335	-0.0927	-0.6874	-0.2979	-0.411	-1.4991
Estonia	EST	23300039	23305674	1	-0.4782	-0.2662	-0.6315	0.0392	-0.6089	-0.421	-0.4771	-0.946
Estonia	EST	23300039	23300254	0	1.1833				-0.3842
Estonia	EST	23300039	23303284	0	-0.3542	-1.3452	-0.7249	1.2836	0.8779	-1.6678	-0.414	-0.1563
Estonia	EST	23300039	23303339	0	0.8827	-0.4314	0.0226	-0.3799	0.2953	-1.2919	-0.6852	0.1216
Estonia	EST	23300039	23306140	0	1.39	-0.4314	1.2867	0.9647	0.6381	0.401	0.3424	0.1216
Estonia	EST	23300039	23301362	0	0.5984	0.5179	-0.7638	-0.0275	1.5195	-1.6678	-0.3733	-0.3297
Estonia	EST	23300039	23304772	1	1.1357	-0.2777	0.4173	0.0694	-0.2897	-0.4795	-2.1355	-0.6353
Estonia	EST	23300039	23300390	1	-1.2971	-1.6181	-1.3514	-1.1172	-0.9335	-1.6678	-1.1855	-2.5027
Estonia	EST	23300039	23304422	1	0.7834	-0.4314	0.4173	0.5442	0.1537	-0.4753	-0.3553	-0.1563
Estonia	EST	23300039	23305919	1	0.4955	-1.273	-0.227	0.3321	-0.9948	-0.5309	-0.2852	-0.1563
Estonia	EST	23300039	23300560	1	0.1064	-0.2662	-0.7836	0.2356	-0.3346	-0.0086	-0.0651	-0.5251
Estonia	EST	23300039	23302940	1	-0.8414	2.6352	0.4173	0.3161	0.0564	0.137	-1.7719	-1.1252
Estonia	EST	23300039	23306143	1	-0.4119	1.3403	-1.3005	-0.0667	-0.2559	-0.568	-0.0987	1.0448
Estonia	EST	23300039	23301519	1	0.2006	-0.4314	-0.3802	-0.0441	-0.6039	-0.421	-0.3876	0.4777
Estonia	EST	23300039	23305359	1	1.2414	-1.0303	-0.8826	-0.4545	-1.1299	-1.6454	-2.1355	-0.4607
Estonia	EST	23300039	23301111	1	0.614	-0.4314	-0.7902	3.6039	0.6691	-1.6678	-1.4541	-1.1252
Estonia	EST	23300039	23305917	1	0.1519	-0.7396	-0.5907	0.7113	-0.034	-1.6454	-0.2192	-0.7887
Estonia	EST	23300039	23302624	1
Estonia	EST	23300039	23301661	0	0.3161	-0.4314	0.0226	0.1987	0.1087	-0.0468	0.5755	0.1216
Estonia	EST	23300039	23303204	0	0.16	1.1352	-0.7638	0.4511	0.955	-0.1237	0.4316	-1.1405
Estonia	EST	23300039	23305960	0	0.6009	1.7162	1.9359	-0.328	0.2835	-0.1837	0.7679	2.0955
Estonia	EST	23300039	23304583	0	0.578
Estonia	EST	23300039	23302345	0	0.4842	-0.2662	-0.442	-0.9788	-0.6933	-1.6678	-0.6852	-0.1563
Estonia	EST	23300039	23300660	0	0.7442	0.9349	1.9359	0.6647	1.4064	-1.6678	1.6922	2.0955
Estonia	EST	23300039	23306146	0	0.5205	0.3289	-0.5907	0.5091	-0.1645	-1.6678	2.4277	-0.4784
Estonia	EST	23300039	23304626	0	0.7393	-0.4488	0.0226	1.2836	0.7727	1.2924	0.5755	0.1216
Estonia	EST	23300039	23302129	0	0.5438	0.1852	-0.5887	0.294	0.3292	-0.2708	-0.0551	-0.959
Estonia	EST	23300039	23305362	0	0.7671	-0.2479	-0.1587	0.4631	0.5729	0.6488	0.5755	0.1216
Estonia	EST	23300039	23305493	0	-0.6993	0.5179	0.0226	0.5956	0.1426	0.5041	0.5755	0.1216
Estonia	EST	23300039	23302517	0	0.6647	-0.1984	0.8348	-0.0413	1.5051	0.2462	1.2457	0.388
Estonia	EST	23300039	23304722	0	0.276	-0.2479	0.1386	0.3195	-0.4727	-1.6678	0.5755	0.1216
Estonia	EST	23300039	23301992	0	0.2549	-0.0994	-0.5373	0.3619	-0.3121	-1.6678	0.075	0.1216
Estonia	EST	23300039	23300542	0	-0.1785	-0.0862	0.0226	0.0519	0.4688	0.647	0.5755	0.1216
Estonia	EST	23300039	23303033	0	0.4238	-0.5994	0.0226	0.5547	0.5488	-1.6678	0.5755	-0.5912
Estonia	EST	23300039	23300732	0	-0.2112	0.5836	-0.6587	-0.1301	-0.0735	-0.4753	-0.4805	-0.7496
Estonia	EST	23300040	23302353	1	-0.8237	-1.0674	-1.1926	1.0884	0.4624	0.92	-1.0753	-1.1252
Estonia	EST	23300040	23305830	1	-0.7777	-0.549	-1.0611	0.0929	-0.6022	0.2003	-0.5832	-0.4607
Estonia	EST	23300040	23301296	1	0.7352	-1.1458	-1.3943	-0.5305	-1.2792	-1.6678	-1.5537	-1.0788
Estonia	EST	23300040	23301922	1	-0.6478	-1.3162	-0.6928	-0.2462	-0.2595	0.5243	-0.5974	-0.4607
Estonia	EST	23300040	23301650	1	-1.257	-0.4203	-0.227	-0.1997	0.2142	-0.1022	-0.6852	-0.7496
Estonia	EST	23300040	23305381	1	-1.152	-0.2662	0.0226	0.1517	0.2466	0.2678	0.9628	0.1216
Estonia	EST	23300040	23304180	1	-0.6633	-0.2662	0.0226	1.2836	0.1959	0.3341	0.5755	-0.8698
Estonia	EST	23300040	23304015	1	0.2279	2.6352	0.1386	0.1053	-0.5196	-0.2418	0.5755	0.1216
Estonia	EST	23300040	23304329	0	-0.4369	2.6352		3.6039	4.8357	3.6292
Estonia	EST	23300040	23302187	0	-0.9549	-1.3452	0.0226	0.7572	4.8357	-1.6678	0.5755	0.1216
Estonia	EST	23300040	23300862	0	1.2703	-0.0994	0.0226	0.1645	-2.00E-04	0.335	0.3482	0.1216
Estonia	EST	23300040	23302655	0	0.9476	-0.6593	0.0226	0.1923	-0.2239	0.0115	-0.309	0.1216
Estonia	EST	23300040	23301438	1	-1.1365	-0.7221	-1.0611	0.3236	-0.2869	-0.8849	-0.6852	-1.1252
Estonia	EST	23300040	23300011	1	1.2779	-0.2741	-0.6587	-0.2775	-0.1406	-0.4487	-0.5832	-0.8443
Estonia	EST	23300040	23304280	1	-0.5773	0.9349	0.0226	0.6095	-0.177	0.3718	0.7812	0.1216
Estonia	EST	23300040	23303011	1	0.4038	-0.5743	-0.5034	-0.1579	-0.0041	0.0629	-0.6852	-0.6959
Estonia	EST	23300040	23305196	1	-0.5819	-0.8802	-0.9285	-0.3962	-0.8974	-0.3852	-0.4948	-0.7496
Estonia	EST	23300040	23304455	1	0.6967	-0.9334	-1.9313	-0.9285	-1.1084	-0.9484	-2.1355	-1.7277
Estonia	EST	23300040	23304092	1	0.8381	2.6352	-0.732	0.0765	-0.5673	-0.5309	-2.1355	-0.7496
Estonia	EST	23300040	23302673	1	0.573	1.3697	1.4967	0.2335	-0.215	0.0766	-0.3237	1.515
Estonia	EST	23300040	23302010	1	-1.0794	0.5946	0.586	0.021	-0.3052	-0.9484	-0.0807	-0.7816
Estonia	EST	23300040	23304761	0	0.5947	-0.4314	0.0226	0.3513	0.1357	0.9106	0.1693	0.1216
Estonia	EST	23300040	23305799	0	0.052	-0.269	-0.5034	-0.2508	-0.1346	-0.0983	0.0215	0.0876
Estonia	EST	23300040	23302435	0	0.2872	-0.4343	-0.4728	-0.1071	-0.7155	-0.1643	-0.5832	-1.6557
Estonia	EST	23300040	23301062	0	0.014	2.6352	1.9359	3.6039	4.8357	3.6292	2.4277	2.0955
Estonia	EST	23300040	23301415	0	1.1784	-0.2662	-0.9607	0.0494	-0.1617	0.079	-1.5596	-0.1563
Estonia	EST	23300040	23304142	0	-1.1295	-0.0994	0.4173	0.0288	0.046	-0.0177	-0.1026	-0.5251
Estonia	EST	23300040	23300252	0	1.0835	-0.4314	0.0226	0.1866	0.2561	0.3006	0.3415	0.4777
Estonia	EST	23300040	23302298	0	0.0527	-0.2479	-0.691	0.4449	-0.031	0.9156	0.3482	0.1216
Estonia	EST	23300040	23303913	0	-0.8439	-0.4314	0.0226	0.2914	-0.2293	-0.9484	0.1648	-0.4607
Estonia	EST	23300040	23304545	0	1.2663	-0.0862	-0.4806	1.2836	0.5896	0.592	0.5755	0.1216
Estonia	EST	23300040	23302604	0	0.7758	0.3239	0.4173	-0.1752	-0.7499	-1.6678	1.6284	-0.3297
Estonia	EST	23300040	23301750	0	-1.1371	-0.4314	-0.227	0.0771	0.0436	-0.1442	-0.4948	-0.4607
Estonia	EST	23300040	23301121	0	0.6747	-1.3832	1.1381	-0.0263	-0.341	0.073	-0.7105	1.515
Estonia	EST	23300040	23301765	0	-0.8333	-0.59	-0.691	0.485	0.3424	-1.6678	0.5755	0.1216
Estonia	EST	23300040	23302914	0	-0.2896	0.1892	1.1752	0.0071	-0.0175	0.0586	0.8038	0.5295
Estonia	EST	23300041	23301173	1	-0.6928	1.1576	-0.3802	0.792	-0.2556	0.0409	0.5722	-0.9943
Estonia	EST	23300041	23305664	1	-0.4158	0.468	-1.2374	0.0557	-0.4127	-0.6073	0.5755	-1.4991
Estonia	EST	23300041	23302463	0	-0.1541		-1.1926	0.6369	0.007			0.1216
Estonia	EST	23300041	23302048	0	-1.4249	-0.0862	0.6496	0.4836	0.5725	0.2601	0.3142	-0.5461
Estonia	EST	23300041	23304481	0	-0.5936	-0.5874	-0.9607	0.6135	0.4487	-1.6678	-0.6232	-0.9299
Estonia	EST	23300041	23303041	0	-0.4519	-0.2098	0.0226	-0.1047	-0.7812	-0.1515	0.0256	0.1216
Estonia	EST	23300041	23305514	1	-1.1669	0.0527	0.0226	-0.349	-0.335	-0.4223	0.3482	2.0955
Estonia	EST	23300041	23302849	1	-1.3969	-0.0862	0.0226	4.00E-04	-0.1861	-1.6678	0.5755	0.1216
Estonia	EST	23300041	23300967	1	-1.1468	-0.4314	-1.0611	0.1062	-0.7433	-1.6678	-0.6852	-0.7887
Estonia	EST	23300041	23302194	1	-0.8936	-0.0862	0.0226	0.9522	0.7026	0.7953	-0.454	-0.4607
Estonia	EST	23300041	23305179	1	-0.0304	0.0502	-0.9285	0.5022	0.1866	0.0638	-1.5848	-2.5027
Estonia	EST	23300041	23305681	1	0.6135	-0.2662	-0.227	0.4262	-0.532	0.0513	0.3482	0.1216
Estonia	EST	23300041	23303410	0	-0.878	-1.3452	-1.1926	-0.5557	-2.4425	-0.7433	-2.1355	-2.5027
Estonia	EST	23300042	23302929	1	0.7385	-0.0862	-0.7638	0.6212	1.1394	-0.0026	-0.9794	-0.717
Estonia	EST	23300042	23302414	1	-0.2379	0.4546	-0.4806	0.7336	0.2647	0.5998	-0.4948	-0.1565
Estonia	EST	23300042	23301477	1	-0.4489	-0.2662	-1.0611	0.143	-0.1732	0.3958	0.9628	-0.9943
Estonia	EST	23300042	23304572	1	-0.0809	-0.2662	-0.6863	0.1048	-0.8138	-0.8849	0.3482	-0.6774
Estonia	EST	23300042	23304901	0	0.4469	0.4435	1.4967	0.541	0.5617	-0.3164	1.2027	1.4234
Estonia	EST	23300042	23305617	0	0.595	-1.0744	0.9192	-0.4426	-0.4029	-0.801	0.0215	0.8567
Estonia	EST	23300042	23303212	1	-1.2995	-0.4488	-1.5883	0.3342	-0.4467	-0.1488	-0.3912	-2.5027
Estonia	EST	23300042	23302868	1	0.6099	-0.8977	-1.3325	0.1912	-0.0411	-0.568	-0.7867	-0.5251
Estonia	EST	23300042	23305051	1	-0.0269	0.468	1.9359	-1.7857	-0.2729	-0.9292	-1.0602	0.1216
Estonia	EST	23300042	23305738	1	0.359	-0.0862	0.0226	-0.0049	-0.6309	-0.7106	0.5755	0.1216
Estonia	EST	23300042	23301780	1	-0.0636	1.127	0.8348	0.5639	0.7322	-1.6678	0.0037	0.6053
Estonia	EST	23300042	23301508	1	-0.6901	-0.0994	-0.7902	0.3599	-0.5256	-1.6678	0.1701	-1.0169
Estonia	EST	23300042	23302557	1	0.4311	-0.2662	-1.5179	-0.2834	-0.2015	-1.6678	-0.4978	-1.3017
Estonia	EST	23300042	23302533	1	0.8887	-0.103	-0.691	0.9509	0.5584	-0.8849	-0.2852	1.2841
Estonia	EST	23300042	23300481	1	0.8717	0.9637	0.8961	0.5515	-0.02	-0.5309	0.3415	-0.1808
Estonia	EST	23300042	23304857	1	-0.1672	1.7671	0.4173	0.6398	2.5504	-0.568	0.1648	0.1216
Estonia	EST	23300042	23303046	1	0.3289	0.2179	-0.4876	-0.3673	-0.5119	-0.2408	-0.6852	0.1216
Estonia	EST	23300042	23305740	1	0.8039	1.3697	1.1381	0.4167	0.8288	-0.5309	-1.2695	0.6905
Estonia	EST	23300042	23304874	1	0.9635	-0.9317	0.0226	0.2744	-0.3231	-0.218	-0.6852	-1.1252
Estonia	EST	23300042	23305546	1	1.2146	-0.0862	0.0226	0.7294	-0.4238	0.394	0.0221	-0.3297
Estonia	EST	23300042	23304825	1	1.4724	-0.103	-1.6877	0.2492	-0.9534	-0.3524	-1.305	-0.7639
Estonia	EST	23300042	23300351	1	1.2931	-1.1801	-0.7902	-0.1172	-0.4104	-0.3242	-2.1355	-0.9299
Estonia	EST	23300042	23303381	1	0.8138	-0.4998	-0.5544	1.1704	0.7233	0.6799	-0.4948	-0.7496
Estonia	EST	23300042	23301811	1	0.034	0.0502	0.0226	0.3665	0.0356	-0.8849	-0.5945	-0.5251
Estonia	EST	23300042	23304952	1	-0.9018	1.1132	1.0433	0.5215	-0.0249	0.4233	0.5684	0.7627
Estonia	EST	23300042	23304887	1	0.0046	-0.59	-0.8627	-0.3564	0.1383	-1.6678	-0.216	-0.5251
Estonia	EST	23300042	23306025	0	0.5826	-2.9875	-0.7638	0.2358	-0.1215	-1.6678	-1.0421	-0.6959
Estonia	EST	23300042	23304469	0	-1.6152	-0.2662	-0.4728	-0.0304	0.1424	-0.421	-0.5832	-0.7639
Estonia	EST	23300042	23303471	0	0.8566	0.3239	0.0226	-0.3575	-0.3409	-1.6678	-0.7899	0.4504
Estonia	EST	23300042	23302753	0	1.0863	0.4485	1.9359	0.3278	0.6041	-0.1442	-0.5832	0.1216
Estonia	EST	23300042	23304189	0	0.3166	-0.1046	0.4173	0.6152	0.6242	0.0577	0.8038	0.2546
Estonia	EST	23300042	23305209	0	0.4049	1.1132	0.586	0.3749	0.4928	0.052	1.3918	1.515
Estonia	EST	23300042	23306063	0	-0.201	1.4003	-0.4806	0.0011	0.8348	-0.1523	-0.1742	-0.1563
Estonia	EST	23300042	23305374	0	0.3188	1.3403	0.9192	0.565	0.7116	-0.0341	0.3473	1.515
Estonia	EST	23300042	23304513	0	0.3929
Estonia	EST	23300042	23306114	0	0.6056	0.718	1.2867	0.3196	0.153	0.0924	0.7679	0.2286
Estonia	EST	23300042	23300564	0	-0.2351	-0.0862	1.9359	0.9082	0.2521	0.2587	1.6776	1.515
Estonia	EST	23300042	23303655	0	-0.7631	-0.7737	-0.9874	0.2125	-0.7135	-0.1467	-0.2673	-1.023
Estonia	EST	23300042	23303607	0	0.7459	0.1395	0.0226	0.6323	0.1894	0.4394	0.8038	0.1216
Estonia	EST	23300042	23301094	0	0.5981	-0.0994	1.036	0.0502	0.3088	-0.4795	1.2262	2.0955
Estonia	EST	23300043	23302603	0	0.8484	0.792	0.0226	0.6679	0.8214	0.6634	0.8038	0.1216
Estonia	EST	23300043	23300113	0	0.6865	0.9526	1.2899	0.5502	0.6901	0.6385	1.2027	1.515
Estonia	EST	23300043	23302761	0	0.4331	-0.0862	-0.6843	0.7812	0.4576	0.6374	0.075	-0.1563
Estonia	EST	23300043	23305346	0	-1.0611	2.6352	1.9359	-0.5649	-0.1176	-1.6678	-2.1355	0.9883
Estonia	EST	23300043	23305316	1	-0.1203	-0.2662	0.0226	0.2538	-0.1154	0.3251	-0.6852	-0.8443
Estonia	EST	23300043	23304428	0	-0.5607	-0.1975	0.4173	0.3434	0.0217	0.3357	0.5755	-0.1563
Estonia	EST	23300043	23304108	0	-0.0396	-0.0862	-1.1926	0.7113	-0.2408	-1.6678	-0.2575	0.4777
Estonia	EST	23300044	23303797	1	0.2372	-0.2479	-0.7183	0.7054	0.454	0.7446	-0.6852	-0.6073
Estonia	EST	23300044	23300676	0	-0.1461	-2.0011	-2.664	1.0693	0.6524	-0.8445	0.2457	-0.7496
Estonia	EST	23300044	23303746	0	-0.9548	-0.4203	-2.6747	0.0518	-0.2059	-1.6678	-2.1355	0.4777
Estonia	EST	23300044	23305011	0	-1.2512	-0.4314	0.0226	0.7424	0.221	-1.6678	-0.5832	0.1216
Estonia	EST	23300044	23305978	0	-1.425	-0.0862	0.0226		-1.6586	-1.6678	-0.3733	0.4777
Estonia	EST	23300044	23302527	0	-1.7425	-0.7815	-0.227	0.0425	0.0588	0.0548	0.0221	0.1216
Estonia	EST	23300045	23304122	0	0.0339	-1.3452	-0.9607	0.1053	-3.7095	-1.6678	-0.6852	-0.5251
Estonia	EST	23300045	23303522	1	0.4733	-0.2548	0.3461	0.2933	-0.7077	0.1417	-0.8012	-0.2658
Estonia	EST	23300045	23304314	1	0.9089	-0.0862	-1.0611	0.7956	0.4024	0.0519	0.0447	-0.1563
Estonia	EST	23300045	23305140	1	-0.8685	-0.7815	-0.691	0.4373	-0.079	0.2488	-1.5588	-1.3484
Estonia	EST	23300045	23304364	1	-0.8496	0.7821	1.9359	0.5476	0.5333	0.624	-0.2821	0.6663
Estonia	EST	23300045	23306080	1	-0.5224	0.8655	0.8348	0.9445	0.0883	0.5739	-0.6852	-0.1563
Estonia	EST	23300045	23302177	1	-0.2851	-0.0862	-0.227	0.9382	0.2342	0.6759	0.5755	0.1216
Estonia	EST	23300045	23301405	1	1.2928	0.631	1.9359	0.3269	0.9568	0.1054	-1.2106	0.9883
Estonia	EST	23300045	23301651	1	0.8182	-0.4314	-0.3048	0.2713	0.2245	0.0392	-0.2821	-0.2503
Estonia	EST	23300045	23303076	1	0.4966	-0.5994	-0.227	0.0664	-0.2805	0.3217	-1.0753	-0.7317
Estonia	EST	23300045	23305982	1	0.3215	-0.7815	-0.3802	0.4377	-0.3337	-0.5106	0.1701	0.1216
Estonia	EST	23300045	23301128	1	0.3039	0.1221	-1.007	0.601	0.0188	0.4378	-1.2624	-0.959
Estonia	EST	23300045	23305463	1	0.5412	-0.0862	-0.1587	0.2305	-0.3056	0.3487	-0.4771	-0.4607
Estonia	EST	23300045	23305879	0	-0.2304	0.1852	1.1657	0.7113	0.2501	0.2347	-0.4175	1.1508
Estonia	EST	23300045	23300374	0	0.2482	-1.0212	-0.3645	0.071	-0.4923	0.3124	-0.6852	-0.411
Estonia	EST	23300045	23305157	0	-1.1348	-0.4314	-0.9607	0.0129	-0.3342	0.2053	-0.0857	-0.5711
Estonia	EST	23300045	23304692	0	1.0896	-0.7815	0.3461	1.2836	0.8779	0.9475	0.8038	0.6559
Estonia	EST	23300045	23302631	0	-1.4567	-0.7114	-0.4728	-0.3155	-0.5737	-0.8849	-0.1727	-0.1563
Estonia	EST	23300045	23303651	0	0.2535	0.3289	-0.6247	-0.2521	0.0565	-0.0026	-0.6852	1.515
Estonia	EST	23300045	23300683	0	-0.5007	-1.1429	-0.7836	1.1326	0.3105	3.6292	0.5755	1.0904
Estonia	EST	23300045	23305451	0	0.2714	-0.2712	-0.5907	1.1167	0.3105	0.9098	0.3482	-0.2503
Estonia	EST	23300045	23302733	1	-0.8603	-1.2189	-0.6643	0.5713	-1.3703	0.4612	-0.1972	-1.1252
Estonia	EST	23300046	23300068	1	-0.574	-0.6105	0.0226	-2.6893	-0.3244	0.414	0.3482	-1.1252
Estonia	EST	23300046	23306101	1	0.0512	-0.013	-0.1627	0.4806	0.0773	0.1288	0.5755	-1.0788
Estonia	EST	23300046	23304938	0	1.2233	2.0356		0.4226	2.3669		2.4277
Estonia	EST	23300046	23305586	0	-1.1383	-0.9796	-0.2145	3.6039	0.8779	1.5523	-0.1566	-0.1985
Estonia	EST	23300046	23301318	0	0.6576	-0.0862	-0.7249	0.7113	-0.0408	1.0062	0.5755	0.1339
Estonia	EST	23300046	23305662	0	0.8019	-2.9627	-1.1926	0.689	-0.0458	1.2421	-0.6852	-1.1252
Estonia	EST	23300046	23304449	0	0.577	-0.59	1.1657	0.6148	-0.2147	0.4478	1.2262	2.0955
Estonia	EST	23300046	23304682	1	-0.8213	-0.0862	0.0226	1.1733	0.2929	0.3749	0.1922	-0.2503
Estonia	EST	23300046	23301146	1	0.5369		1.9359				2.4277
Estonia	EST	23300046	23305337	1	0.7904	-1.3452	-1.6468	-0.5324	-0.6236	-0.4932	-2.1355	-0.946
Estonia	EST	23300046	23301577	1	0.6264	-0.1106	-0.9874	0.2766	-0.762	-0.0185	0.1701	-0.8443
Estonia	EST	23300046	23303442	1	-0.1532	-0.0862	-0.4806
Estonia	EST	23300046	23301739	1	0.4868	1.1306	1.9359	0.7463	1.3694	0.7679	2.4277	2.0955
Estonia	EST	23300046	23304084	1	0.4103	-0.0862	-0.5034	-0.3768	0.0357	-0.4795	0.5755	0.1216
Estonia	EST	23300046	23304501	1	-0.3121	-0.7221	-0.9607	0.1641	-0.787	-0.065	-0.216	-0.7496
Estonia	EST	23300046	23300579	1	-0.1946	-0.0862	-0.3827	0.2514	-0.7122	0.0268	0.9628	-0.2503
Estonia	EST	23300046	23304085	1	-0.2042	0.6515	-0.3713	0.8639	-0.0719	0.893	0.0405	0.2683
Estonia	EST	23300046	23301566	1	0.9758	-0.891	-1.5179	-0.4909	-0.4724	-0.3516	-1.5848	-0.959
Estonia	EST	23300046	23302638	1	0.5346	0.1892	0.4173	0.0455	-0.0126	-0.9292	-0.1026	-0.7108
Estonia	EST	23300046	23302276	1	-0.3422	-0.2479	-0.3048	-1.3089	-0.2295	-0.7946	0.0221	-0.2503
Estonia	EST	23300046	23302263	1	0.0029	-0.4314	-0.8627	-0.1222	0.2954	-1.6678	-0.6852	-0.7496
Estonia	EST	23300046	23304260	1	-0.4746	-0.2662	0.0226	-0.1549	-0.4908	0.0696	-0.9764	-0.6912
Estonia	EST	23300046	23305678	0	0.9892	2.6352	1.9359	-1.0168	1.9418	-1.6678	2.4277	2.0955
Estonia	EST	23300046	23302483	0	-0.0782	2.6352	1.9359	3.6039	4.8357	2.6944	2.4277	2.0955
Estonia	EST	23300046	23303925	0	0.9032	1.7671	1.9359	0.4475	0.1684	-1.6678	0.3356	2.0955
Estonia	EST	23300046	23301512	0	0.4371	1.4003	1.9359	3.6039	2.1315	3.6292	2.4277	0.9883
Estonia	EST	23300046	23304889	0	-1.2033	2.6352	1.9359	0.3571	1.4951	0.3921	2.4277	2.0955
Estonia	EST	23300046	23300831	0	0.6437	0.5836	-0.227	-0.0816	4.8357	0.0901	1.4793	0.1216
Estonia	EST	23300046	23302398	0	0.8055	0.8489	1.9359	0.7012	0.4034	-0.2407	1.4793	0.8567
Estonia	EST	23300046	23306104	0	1.0116	0.1892	0.586	-0.4872	-0.3318	-0.9484	0.0215	0.1216
Estonia	EST	23300046	23302172	0	-0.8742	2.6352	1.2867	0.3831	-0.1413	0.2489	0.5755	0.839
Estonia	EST	23300046	23305251	0	-1.6956		-0.211	2.169	0.2255	-0.3529	0.6172	0.4504
Estonia	EST	23300046	23300570	0	-0.1697	-0.1167	0.8038	0.0206	0.1261	-0.2436	1.3918	0.8136
Estonia	EST	23300046	23303960	0	0.7856	-1.1429	-0.0154	-2.6893	0.1004	-1.6678	0.5755	0.1216
Estonia	EST	23300046	23302990	0	0.4268	-0.6447	-1.1926	-0.0816	1.5496	0.8635	0.1648	-1.1252
Estonia	EST	23300046	23302919	0	0.4094	-1.3452	-1.1926	0.7113	0.8779	1.0062	0.5755	0.1216
Estonia	EST	23300046	23305425	0	-0.6701	-0.0692	-0.227	0.7113	-0.0408	0.4394	0.5755	0.1339
Estonia	EST	23300046	23300867	0	-0.429	-0.0862	0.0226	0.7113	-0.9291	1.0062	0.5755	0.1216
Estonia	EST	23300046	23305257	0	0.1924	2.6352	1.9359	3.6039	0.3848	3.6292	2.4277	2.0955
Estonia	EST	23300047	23301178	1	-0.379	0.1973	0.9705	0.1762	-0.3793	0.9378	1.6338	0.7334
Estonia	EST	23300047	23304419	1	0.1567	-0.2662	-0.408	-0.1251	-0.5094	-0.7847	-0.2821	-0.7496
Estonia	EST	23300047	23300133	1	0.1254	0.6382	-0.5836	0.3159	-0.6346	-1.6678	0.5755	-1.236
Estonia	EST	23300047	23301040	0	0.914	0.6263	0.8116	0.1592	0.0443	-0.1073	0.5755	0.5778
Estonia	EST	23300047	23304897	0	1.6312	-0.4314	0.0226	0.6228	0.888	0.8339	0.5755	0.1216
Estonia	EST	23300047	23302034	0	-0.1984	-1.055	-0.2827	0.8319	0.4667	0.7547	0.3482	-0.4784
Estonia	EST	23300047	23303086	0	-0.4443	-1.1085	-1.1926	0.1173	-0.4457	-0.7433	-0.4771	-0.9299
Estonia	EST	23300047	23303634	0	0.0144	0.0527	-0.227	0.2708	0.0153	-1.6678	0.3415	0.1554
Estonia	EST	23300047	23304440	0	0.207	0.2032	0.4173	-0.5573	-0.0358	-0.8849	0.0177	-0.1563
Estonia	EST	23300047	23305503	1	0.2383	0.3289	0.0226	0.98	0.6084	-0.2408	0.5755	0.1216
Estonia	EST	23300047	23304959	1	-0.0449	-0.59	-0.9874	0.0969	-0.2565	-0.8849	-2.1355	-0.5251
Estonia	EST	23300047	23304462	1	-0.9609	0.5836	-0.6587	0.1989	-0.4559	-0.8849	-0.216	-0.5912
Estonia	EST	23300047	23300596	1	-0.7807	0.1882	-0.227	0.2697	-0.1898	-1.6678	0.0256	-0.4607
Estonia	EST	23300047	23300909	1	0.922	-0.2431	-0.732	-0.3787	-0.3035	-0.1442	-2.1355	1.2147
Estonia	EST	23300047	23300316	1	0.707	0.3875	0.5764	0.5424	0.4165	-1.6678	-0.8883	0.2286
Estonia	EST	23300047	23303081	1	0.3471	0.0502	0.0165	0.2158	0.0703	-0.5309	-0.3206	-0.5093
Estonia	EST	23300047	23302950	1	0.1373	-1.1085	-1.0611	0.0035	-0.5308	-0.218	-1.0753	-1.3027
Estonia	EST	23300047	23305265	1	0.8337	-0.2479	-0.691	-0.084	-0.595	-1.6678	-0.6852	-0.4607
Estonia	EST	23300047	23305254	1	0.6572	-0.7162	-0.691	0.3141	0.5206	-0.1384	0.1693	-0.6073
Estonia	EST	23300047	23304499	1	-0.1601	-0.59	-1.1926	-0.1599	-0.3609	-0.0487	-0.0553	-0.5912
Estonia	EST	23300047	23305300	1	-1.0581	-0.4343	-0.6587	0.0059	-0.3532	-0.1786	-1.0571	-0.6912
Estonia	EST	23300047	23303174	1	1.0232	0.3789	1.2899	-0.4066	-0.8061	-1.6678	-1.0084	1.2147
Estonia	EST	23300047	23301822	1	0.9926	-0.089	-0.8873	0.1036	-0.4896	-0.0808	-0.4771	-0.5251
Estonia	EST	23300047	23300788	0		0.468	-0.3827	-0.0765	-0.005	-0.526	-0.6885	-0.0867
Estonia	EST	23300047	23301748	0	-0.0091	-0.0994	0.0226	0.5897	-0.0078	-0.5309	0.5755	-0.4607
Estonia	EST	23300047	23302389	0	0.103	1.7671	1.9359	0.4613	2.0116	0.3885	2.4277	2.0955
Estonia	EST	23300047	23303676	0	-0.7168	-0.0862	0.0226	-0.3618	0.1605	-0.1211	-0.6852	-0.1563
Estonia	EST	23300047	23302390	0	-0.3592	-0.0862	0.0226	1.6614	1.4213	0.4759	0.5755	0.1216
Estonia	EST	23300047	23305936	0	0.7283	-0.2479	0.8571	0.6241	0.0506	0.2166	-0.0823	0.5553
Estonia	EST	23300047	23305585	0	-0.4897	-0.0862	0.6407	3.6039	0.8779	3.6292	2.4277	0.8567
Estonia	EST	23300047	23302874	0	0.104	-0.4136	1.9359	-0.3634	-0.0778	-0.4583	2.4277	2.0955
Estonia	EST	23300047	23305177	0	0.4107	-0.0692	0.0226	-0.0064	0.3448	0.0541	0.5755	0.1216
Estonia	EST	23300047	23301430	0	-0.1434	-0.0862	0.0226	0.6726	-0.0465	-0.0581	0.5755	0.1216
Estonia	EST	23300047	23300875	0	0.8548	-0.983	-0.227	0.3054	-0.0096	-0.3883	-0.309	-0.1563
Estonia	EST	23300047	23300781	0	-0.4258	-0.6593	1.2867	0.1264	-0.1019	-0.5569	0.3415	2.0955
Estonia	EST	23300047	23301461	0	-0.3759	-0.6028	-1.1075	-0.8124	-0.3144	-1.6678	-1.5596	-0.7496
Estonia	EST	23300047	23305018	0	-0.2204	-0.0862	-0.227	-0.3112	-0.3644	-1.5939	-0.3733	-0.1563
Estonia	EST	23300047	23305341	0	0.8207	-0.4314	0.3461	0.2569	-0.0826	-0.5106	-0.1026	0.1216
Estonia	EST	23300047	23301675	0	-0.3088	0.1997	0.0226	0.3307	0.2405	-0.2607	-0.0857	0.1216
Estonia	EST	23300047	23305731	0	0.1005	-0.4038	-1.6877	1.0864	0.1648	0.9856	-2.1355	-0.501
Estonia	EST	23300048	23302491	1	0.7548	-0.5847	1.9359	0.6875	0.2489	-0.8849	-0.2821	2.0955
Estonia	EST	23300048	23302424	1		-0.4314	-0.829	-0.2525	-0.6793	-0.568	-0.5832	-0.959
Estonia	EST	23300048	23302066	1	1.1365	-0.2662	0.0226	0.3294	-0.2494	0.4453	-0.414	-0.1563
Estonia	EST	23300048	23303992	1	0.4544	-0.2662	-1.161	0.8556	0.2009	0.5329	-0.6852	-0.7317
Estonia	EST	23300048	23303465	1	-0.5626	1.153	0.9192	0.3647	-0.018	-0.0145	0.1085	0.1216
Estonia	EST	23300048	23303894	1	-0.599	-0.7221	-0.9607	0.0906	-0.6501	-0.8849	-0.9936	-0.9069
Estonia	EST	23300048	23304637	1	-0.5013	0.0502	0.0226	-0.2891	-0.1173	-0.1491	-0.309	0.4994
Estonia	EST	23300048	23304218	0	0.808	0.5696	0.586	0.3655	0.6323	0.4942	0.7679	0.7627
Estonia	EST	23300048	23300020	0	-0.0257	-0.891	0.4173	-0.9395	-0.6143	-0.4795	-0.3912	0.4504
Estonia	EST	23300049	23300190	0	-0.8454	0.3218	-0.6173	1.6316	0.239	-1.653	2.4277	2.0955
Estonia	EST	23300049	23305218	1	-0.749	-0.103	-0.6587	0.446	0.0304	-0.1088	-0.3876	-0.7496
Estonia	EST	23300049	23302198	1	-0.394	-1.4498	-1.1926	0.4648	-0.4606	0.1931	-0.5798	-0.2133
Estonia	EST	23300049	23303931	1	-0.0692	-0.4314	1.2867	0.6684	0.0532	0.1163	1.8085	1.2147
Estonia	EST	23300049	23302468	1	0.1588	0.3289	1.0433	0.4536	0.6514	0.3402	0.1701	-1.4056
Estonia	EST	23300049	23305377	1	0.0545	-0.4314	0.9192	0.3028	-0.0475	-0.6073	-0.6852	-0.5912
Estonia	EST	23300049	23301324	1	0.7412	-0.7938	-0.0094	0.1286	-0.5429	0.0766	0.0256	-0.4607
Estonia	EST	23300049	23302924	1	-0.6532	0.4485	-0.0951	0.475	0.1007	-0.1503	2.4277	0.1216
Estonia	EST	23300049	23302995	1	-0.0271	-0.3567	0.0226	0.1574	-0.62	-0.5037	0.1701	0.1216
Estonia	EST	23300049	23305327	0	-0.4013	-0.0862	0.0226	0.6851	-0.52	1.1246	0.5755	0.1216
Estonia	EST	23300049	23302388	0	0.6103	-0.5106	1.9359	0.228	-0.1362	-0.5309	2.4277	2.0955
Estonia	EST	23300049	23301328	0	0.6983	-0.0862	-0.3802	0.9644	0.3652	0.0251	-0.6852	0.1216
Estonia	EST	23300049	23305315	0	-0.7401	0.7062	1.1381	1.1832	0.586	0.0201	1.802	1.3566
Estonia	EST	23300049	23300918	0	-0.6431	-0.7815	0.5347	0.6368	0.3919	0.2031	-0.1026	0.7864
Estonia	EST	23300049	23305468	0	0.2493	-0.6744	0.4173	-0.541	0.0343	-0.3936	0.7978	0.1216
Estonia	EST	23300049	23303194	1	-0.0294	-0.0862	0.0226	0.5897	0.3982	0.3109	0.0256	-0.4377
Estonia	EST	23300049	23300720	1	-1.7643	-0.0862	-0.5907	0.1309	0.0381	-0.568	-0.1026	0.1216
Estonia	EST	23300049	23300320	1	-0.2863	-0.2662	0.0226	0.1523	0.0578	-0.3516	-0.1021	-0.4607
Estonia	EST	23300049	23302455	1	-1.1963	-1.2858	-1.161	-0.2812	-0.2817	-0.7847	-1.1693	-0.7108
Estonia	EST	23300049	23304019	1	-1.1595	-0.2662	0.0226	-0.0565	-0.4803	-1.6678	-0.2852	-0.2503
Estonia	EST	23300049	23305166	1	-1.382	-0.4314	-0.227	-0.1087	-0.3972	-1.6678	-0.6852	-0.7108
Estonia	EST	23300049	23300588	1	-1.0628	-0.4314	0.0226	0.1047	-0.479	-0.568	0.0221	-0.6774
Estonia	EST	23300049	23300213	1	-0.6582	0.0666	-0.4659	0.593	0.2809	-0.0064	-2.1355	-0.1563
Estonia	EST	23300049	23303404	1	-0.2351	-0.4314	-0.7902	0.051	0.015	-0.1961	0.1648	-0.1563
Estonia	EST	23300049	23301321	1	0.4699	0.2607	-0.9285	0.4611	-0.1601	-0.4223	-0.2821	-0.959
Estonia	EST	23300049	23304264	1	0.6824	-1.0303	-1.0611	0.3522	-0.4241	0.3029	-1.5537	-0.5251
Estonia	EST	23300049	23305797	1	0.0386	-0.4488	0.0226	-0.0224	-0.0309	0.1276	-0.4771	-0.1563
Estonia	EST	23300049	23304347	0	-0.2456	-0.0862	0.0226	0.7165	0.8779	-0.801	0.5755	0.1216
Estonia	EST	23300049	23303729	0	-0.1366	-0.0862	-0.7902	-0.0369	-0.0424	0.6361	1.1171	-1.1252
Estonia	EST	23300049	23301786	0	-1.3937	-0.8357	0.0226	0.3468	0.3443	-0.7847	0.3482	0.1216
Estonia	EST	23300049	23303361	0	-0.529	2.6352	1.9359	3.6039	1.9434	3.6292	2.4277	2.0955
Estonia	EST	23300049	23305614	0	0.0473	0.5746	1.9359	0.5605	0.6049	0.3698	-0.0857	1.515
Estonia	EST	23300049	23301344	0	0.5968	-0.4314	0.0226	0.1661	0.0335	-0.4753	-0.309	0.1216
Estonia	EST	23300049	23304112	0	0.4508	-0.2662	0.0226	0.6999	0.6096	-0.3849	0.5755	0.1216
Estonia	EST	23300049	23303564	0	-0.6855	-0.4314	-0.227	0.4899	0.345	-0.424	0.3482	0.8567
Estonia	EST	23300049	23305034	0	0.0255	-0.0246	-0.0154	-0.0886	0.0576	-0.0661	0.1648	0.1339
Estonia	EST	23300049	23300614	0	-1.0226	-1.5512	-0.5836	2.46	-1.1025	0.4015	-0.216	-0.5265
Estonia	EST	23300049	23303716	0	-0.6661	-0.4343	0.5347	0.3334	-0.2594	0.6313	-0.0823	0.1216
Estonia	EST	23300049	23305670	0	-0.08	0.7062	1.9359	0.5135	0.3307	-1.6678	1.2302	1.515
Estonia	EST	23300049	23305325	0	-0.4717	-0.7815	-0.3802	-0.294	-0.1995	-1.6678	0.3415	1.515
Estonia	EST	23300050	23303867	0		-0.6593	0.0226	-1.7857	-0.9236	-1.6678	-0.6852	0.1216
Estonia	EST	23300050	23304224	1	-0.7757	-2.9627	-2.664	-1.1025	0.8795	-0.2979	-0.7077	-1.3305
Estonia	EST	23300050	23304602	1	-0.9396				0.0085	1.259
Estonia	EST	23300050	23302031	1	-0.693	-1.3452	0.0226	1.2836	0.8779	-0.4753	0.5722	0.1216
Estonia	EST	23300050	23302657	1	-0.2704	-0.6369	-0.7249	3.6039	0.8779	1.5721	2.4277	2.0955
Estonia	EST	23300050	23304547	1	-1.5106	-0.9245	-1.6801	0.1369	0.0514	-1.6678	0.3482	0.1959
Estonia	EST	23300050	23306134	1	-0.8103	-0.4998	0.0226	0.709	-1.0239	-0.801	-0.0553	-0.3297
Estonia	EST	23300050	23300161	1	0.1648	-1.0212	-2.664	-0.7688	-0.7847	0.065	0.5755	-1.3027
Estonia	EST	23300050	23302932	1	-0.0974	-0.2479	-0.7638	0.1087	-0.9517	-0.2348	-0.5974	-0.9943
Estonia	EST	23300050	23302282	1	-0.2521	-0.983	-0.3551	-0.8921	-0.8827	-1.6678	-0.7026	-0.4377
Estonia	EST	23300050	23304947	1	-1.0213	0.1997	-0.7638	-0.174	-0.3362	0.5649	0.3482	-0.4377
Estonia	EST	23300050	23300370	1	-0.9575	0.0502	0.9268	0.0666	0.8483	-0.801	-0.204	0.839
Estonia	EST	23300050	23300485	1	0.2938	-1.061	-1.2637	0.9438	0.8725	1.4162	0.1693	-0.2274
Estonia	EST	23300050	23301570	1	-0.7212
Estonia	EST	23300050	23302070	1	0.3832	0.5151	-0.691	-0.1536	-0.3831	0.626	-1.7719	0.557
Estonia	EST	23300050	23304801	1
Estonia	EST	23300050	23303714	0	-1.079				-1.9639
Estonia	EST	23300050	23305014	0	0.8219	-2.9627	-2.6763	-2.6893	-3.7095	-1.6678	-2.1355	-2.5027
Estonia	EST	23300050	23303879	0	-0.8123
Estonia	EST	23300050	23301422	0	0.2316	0.0467	1.036	0.0342	0.7385	-0.032	0.7978	0.1824
Estonia	EST	23300050	23302037	0	-1.5525	-0.4488	-1.9313	0.5673	-0.3001	-0.4711	-1.305	-0.6491
Estonia	EST	23300050	23300232	0	-0.3619	-2.9627	-2.664	0.212	-0.4307	-0.1152	1.8085	0.6802
Estonia	EST	23300050	23304208	0	-1.7099	-2.9627	-2.664	-2.6893	-3.7095	-1.6678	-0.6852	-2.5027
Estonia	EST	23300050	23304576	0	-0.1716	-0.5874	-0.3802	0.2979	0.2744	0.619	0.3482	-0.1563
Estonia	EST	23300050	23300186	0	1.0402	-1.135	0.9726	0.6333	0.1402	1.0364	0.3379	-1.4399
Estonia	EST	23300050	23302626	0	-5.00E-04	-0.0862	1.9359	-0.7015	0.6993	-1.6678	2.4277	2.0955
Estonia	EST	23300050	23300549	0	-0.3526	-0.0862	0.0226	1.2836	0.8779	1.5721	0.5755	0.1216
Estonia	EST	23300051	23301717	1	-0.6546	-0.6019	-0.7902	0.3924	-0.5788	-0.0745	-0.4771	-0.8198
Estonia	EST	23300051	23305382	1	0.1987	-0.6593	-1.2062	-0.6659	-0.9423	-0.568	-0.6852	-0.5251
Estonia	EST	23300051	23302566	0	0.1305	0.8828	-0.7638	0.5519	0.2549	0.3356	-0.5491	-0.0512
Estonia	EST	23300051	23304335	0	0.345				-0.0548	0.6823		-1.4828
Estonia	EST	23300051	23304216	1	-0.8579	-0.6077		0.1293	-0.1607	-0.8849		-0.2503
Estonia	EST	23300051	23302635	1	-1.4369	-1.1801	-0.9874	-1.3069	-1.0316	-1.6678	-1.5848	-2.5027
Estonia	EST	23300051	23302814	1	0.4204	0.5091	0.0226	0.3203	-0.4682	0.0233	-0.3733	-0.7496
Estonia	EST	23300051	23302139	0	0.7151	-0.7913	1.9359	0.2466	-0.0963	0.0688	-0.451	0.4392
Estonia	EST	23300051	23303057	0	0.837	1.1576	1.9359	1.0204	0.8807	1.0266	1.2107	2.0955
Estonia	EST	23300051	23305555	0	0.89	-0.891	0.4173	-0.507	-0.3186	-0.8849	0.5755	2.0955
Estonia	EST	23300052	23304786	0	-0.1144
Estonia	EST	23300052	23303887	1	-0.7162	-0.2662	-0.8627	0.1993	-0.5698	0.0559	0.5755	-0.6959
Estonia	EST	23300052	23301564	1	-0.9331	-0.4314	0.0226	0.1053	-0.4385	0.4697	-0.6852	-1.1252
Estonia	EST	23300052	23304736	1	0.6534	-2.9627	1.9359	-2.6893	-3.7095	-1.6678	-2.1355	-1.4827
Estonia	EST	23300052	23303813	1	-0.4739		-0.227	0.2437	-0.4072	0.4394	-0.2431	-0.5251
Estonia	EST	23300052	23301759	0	-0.2352
Estonia	EST	23300052	23301959	0	-0.8942
Estonia	EST	23300052	23305666	0	-0.4021	-0.2662	-0.6446	0.3893	-0.5239	-0.219	0.5755	-0.9299
Estonia	EST	23300052	23300307	0	0.9642	1.9646	1.5701	2.7943		3.6292	2.4277	2.009
Estonia	EST	23300052	23303216	0	-0.6433
Estonia	EST	23300052	23305479	0	-0.7115	-0.5847	0.0226	0.6352	0.9809	0.47	0.1701	0.1216
Estonia	EST	23300052	23300772	1	-0.3083	-0.2662	-0.227	1.1521	1.9674	-1.6678	0.5755	-0.5711
Estonia	EST	23300052	23302045	1	0.222	-0.0862	-0.7249	1.2163	0.8165	2.2185	-2.1355	-2.5027
Estonia	EST	23300052	23300934	1	0.7755	0.2607	0.4173	0.1967	-0.3347	0.0248	-0.5832	-0.2709
Estonia	EST	23300052	23304773	1	-0.5684	-0.2662	-1.0611	-0.1142	-0.195	-0.568	-0.4771	-0.7496
Estonia	EST	23300052	23306008	1	-0.1576	-0.7938	-1.7997	1.8226	0.0972	-0.0361	-2.1355	-2.3095
Estonia	EST	23300052	23303699	1	1.3356	0.9349	0.5764	0.4683	0.5176	0.7401	-0.8483	1.2841
Estonia	EST	23300052	23303946	1	0.2842	-0.8305	-0.5034	-0.2149	-0.4332	-0.801	-1.0753	-0.7317
Estonia	EST	23300052	23303745	1	-0.149
Estonia	EST	23300052	23302118	1	-0.7809	-0.8305	-1.2567	0.339	-0.7062	-0.2961	-0.6852	-0.7496
Estonia	EST	23300052	23305364	1	-1.3368	-0.0994	-0.829	0.0418	-0.4766	-0.2154	-0.3912	-0.9943
Estonia	EST	23300052	23304937	1	0.1444	-0.7221	-0.227	-0.0817	-0.5959	-0.0745	-0.6852	0.1216
Estonia	EST	23300052	23302538	1	0.2104	-0.5717	-0.7183	0.6595	0.8654	1.0062	2.4277	2.0955
Estonia	EST	23300052	23303863	1	-0.6064	-0.4314	-0.227	0.36	0.0457	0.414	0.3482	-0.222
Estonia	EST	23300052	23301167	1	-0.2688	0.3464	0.4173	0.0995	1.597	-0.9292	1.2262	1.1232
Estonia	EST	23300052	23302300	0	0.1139	-0.5847	0.0226	0.7113	-0.9291	-1.6678	0.5755	-1.1252
Estonia	EST	23300052	23302575	0	0.3006	-0.0994	0.0226	0.7113	0.7553	-1.6678	0.0215	-0.1563
Estonia	EST	23300052	23302826	0	-0.301
Estonia	EST	23300052	23301805	0	0.7692	-1.3452	-0.6241	0.3567	-0.5911	0.5621	-0.6852	-0.8947
Estonia	EST	23300052	23301562	0	0.1221	-0.6541	-0.9947	0.1563	-0.2415	1.1841	0.7578	-0.0024
Estonia	EST	23300052	23300038	0
Estonia	EST	23300052	23302211	1	-1.2481	-0.0764	-0.227	-0.2259	-0.6937	-0.4524	-0.4948	-0.1563
Estonia	EST	23300053	23304693	1	0.3949	-0.4314	-0.5907	0.3304	-0.494	0.5839	-0.4948	-0.1563
Estonia	EST	23300053	23302459	1	0.4939	0.6515	-0.7836	0.0999	0.1607	0.1012	-0.1727	-0.1563
Estonia	EST	23300053	23304776	1	-0.4458	-0.8977	-1.2567	0.1737	0.3726	-0.3243	-0.7696	-1.9916
Estonia	EST	23300053	23300462	0	-0.0506	-0.1247	-0.3802	0.7154	0.4612	0.2776	0.1648	0.4504
Estonia	EST	23300053	23303846	0	0.5849	0.7821	0.8348	0.1766	0.411	0.7524	2.4277	0.9642
Estonia	EST	23300053	23303864	0	0.4702	0.6724	-0.4806	0.6864	0.0853	-0.0022	1.2262	0.2546
Estonia	EST	23300053	23304524	0	0.6318	-0.0862	0.0226	0.6944	0.3012	-1.6678	0.5755	-0.1563
Estonia	EST	23300053	23304868	0	-0.5897	0.1997	-0.227	0.2292	-0.2523	-1.5939	0.5755	-0.1563
Estonia	EST	23300053	23304380	0	0.645	-0.2662	-0.227	0.3275	0.1957	0.3655	0.3415	1.515
Estonia	EST	23300053	23305896	1	0.3348	-0.847	0.586	0.5136	0.0685	0.2168	-2.1355	-0.1563
Estonia	EST	23300053	23302018	1	0.3809	-0.0862	-0.5907	0.3034	-0.4813	-0.1444	-0.6852	-0.4607
Estonia	EST	23300053	23305284	1	-0.1261	-0.8379	-0.5413	-0.6653	-0.4906	-1.6678	-2.1355	-1.3718
Estonia	EST	23300053	23302988	1	1.1678	-0.4516	1.1381	0.1259	-0.6106	-0.1347	-1.5042	-1.0788
Estonia	EST	23300053	23301448	1	-0.7304	0.64	-1.0611	0.2691	-0.1183	-0.0808	-0.6852	-0.3297
Estonia	EST	23300053	23301097	1	0.5071	0.7989	0.5347	0.2907	-0.4933	0.466	-0.8657	0.1216
Estonia	EST	23300053	23302498	1	0.707	-0.7221	-0.3048	0.2629	-0.6359	-1.6678	-0.7867	0.1216
Estonia	EST	23300053	23305212	1	-0.2242	-0.0862	0.0226	0.234	-0.514	-1.6678	-0.414	-0.7496
Estonia	EST	23300053	23304914	1	-0.0846	-0.4343	-0.3048	0.1243	-0.3808	0.1018	-0.8041	-1.4637
Estonia	EST	23300053	23306095	1	-0.2211	-0.4343	-1.2256	0.4903	0.0052	-0.2858	-2.1355	-1.4827
Estonia	EST	23300053	23306076	1	0.5292	-1.4498	-0.5413	0.3742	-0.1221	-1.6678	-1.1941	-0.1563
Estonia	EST	23300053	23301363	0	-0.4762	-0.4314	-0.227	1.2836	0.8779	0.6782	-0.1026	-0.7496
Estonia	EST	23300053	23304843	0	-0.1594	1.1132	-0.5472	0.3105	0.584	-1.6678	0.1693	-0.4607
Estonia	EST	23300053	23304765	0	0.7235	-0.0862	0.0226	-2.6893	0.5885	-1.6678	0.5755	0.1216
Estonia	EST	23300053	23304555	0	0.6928	0.32	0.8348	0.4543	0.6183	0.3523	1.1171	0.1959
Estonia	EST	23300053	23303855	0	1.5431	2.6352	1.9359	3.6039	4.8357	3.6292	2.4277	2.0955
Estonia	EST	23300053	23302420	0	-0.3711						-0.3763
Estonia	EST	23300053	23305269	0	0.5954	-0.1713	-0.691	0.5434	-0.3556	0.0402	-2.1355	-0.4607
Estonia	EST	23300053	23302741	0	0.0152	-0.0862	0.8348	0.1053	0.3397	-0.526	0.5755	0.9883
Estonia	EST	23300053	23303963	0	1.0101	0.0666	-0.4806	0.3273	0.4178	0.3065	-0.8883	-0.7496
Estonia	EST	23300053	23300003	0	-0.369	-1.3452	-0.227	-0.4425	-0.1607	-1.6678	-0.4801	-0.3856
Estonia	EST	23300053	23304556	0	0.4924	-0.7913	1.4967	3.6039	0.9856	1.1812	2.4277	2.0955
Estonia	EST	23300053	23304667	0	1.0703	-1.022	-1.1926	0.7113	-0.2351	0.5487	-0.6852	-1.5767
Estonia	EST	23300053	23303554	0	-0.3048	0.7763	-0.7638	0.6587	-0.4209	0.1859	-1.0753	-1.7071
Estonia	EST	23300053	23305102	0	1.0867	-1.0658	-0.691	1.2836	-0.1293	0.4381	-0.5832	0.1216
Estonia	EST	23300053	23302644	0	0.6304	0.8828	1.9359	0.5032	0.479	0.8035	1.6284	2.0955
Estonia	EST	23300053	23301491	0	1.4535	-0.0862	0.0226	1.1395	0.037	-1.6678	0.5755	0.1216
Estonia	EST	23300053	23304480	0	-1.4114	-0.0862	0.0226	0.0997	-0.7007	-0.0607	0.1648	0.1216
Estonia	EST	23300054	23305310	1	0.198	-0.847	-0.5034	-0.5639	-0.7729	-0.2338	-0.6852	-0.4607
Estonia	EST	23300054	23300682	1	0.7596	0.5696	-0.5544	0.2138	-0.0519	-0.801	-0.6852	-0.959
Estonia	EST	23300054	23302183	1	0.1894	-0.7221	1.1381	0.4296	-0.2475	-0.3039	-0.1727	0.3216
Estonia	EST	23300054	23301009	1	1.0011	1.031	1.9359	0.5327	-0.0585	0.2382	-0.6852	0.557
Estonia	EST	23300054	23300642	1	1.0397	-0.983	-0.7638	0.3763	0.2198	-0.5309	-2.1355	-0.959
Estonia	EST	23300054	23303249	1	1.5033	-0.269	-0.7638	1.095	-0.0724	0.6292	-0.6852	-1.0633
Estonia	EST	23300054	23300937	1	0.9725	-0.2662	0.0226	0.2857	0.0814	0.3189	0.0177	-0.1563
Estonia	EST	23300054	23301965	1	1.2168	-0.4314	-0.3802	0.947	0.4786	0.5544	0.3482	-0.1563
Estonia	EST	23300054	23304478	1	1.2275	-0.0088	-0.5034	0.1141	0.0962	-0.8849	-1.4019	-0.8443
Estonia	EST	23300054	23303420	1	0.9911	0.6464	-0.335	1.5964	0.2355	0.0906	0.1922	0.1216
Estonia	EST	23300054	23300793	1	-0.3483	0.0634	1.0108	-0.0591	-0.0239	-0.0361	-2.1355	0.7334
Estonia	EST	23300054	23303520	1	1.1735	0.2032	1.9359	0.2791	0.114	0.275	-0.1021	0.7435
Estonia	EST	23300054	23302132	1	1.483	0.0634	0.8038	0.7525	-0.1536	0.9051	-0.4771	0.2286
Estonia	EST	23300054	23303941	1	1.386	-1.616	-0.6116	-0.0147	-0.7899	-0.8849	-2.1355	-0.8443
Estonia	EST	23300054	23302910	1	0.8161	0.2718	-0.5544	0.2418	-0.4489	-0.1652	-0.3876	-0.5251
Estonia	EST	23300054	23302641	1	1.153	0.64	0.4173	0.4199	-0.1102	0.1018	-0.5832	-0.2503
Estonia	EST	23300054	23303287	1	1.2184	0.4521	1.0108	0.1369	-0.5542	0.14	-2.1355	-0.8936
Estonia	EST	23300054	23301799	1	0.7778	0.4435	-1.0088	0.7687	-0.2672	0.4641	-0.0987	-1.0788
Estonia	EST	23300054	23302704	1	1.1519	0.0502	1.1381	0.4034	0.1648	0.3864	-0.6097	0.557
Estonia	EST	23300054	23305409	1	1.0819	1.1132	0.9192	0.7016	0.3283	0.3885	-0.0992	0.1216
Estonia	EST	23300054	23303325	1	1.0463	0.0332	0.0226	0.4365	-0.0334	0.9216	0.2732	0.8375
Estonia	EST	23300054	23306001	1	1.6397	-0.0862	0.9192	0.6344	-0.2437	0.1957	-0.3241	0.1216
Estonia	EST	23300054	23300976	1	0.9521	0.1943	0.1386	0.4666	0.1244	0.2382	-1.2871	-0.1563
Estonia	EST	23300054	23301113	1	0.9795	-1.1408	-0.7638	0.3884	-0.4328	0.6897	-0.7867	0.1216
Estonia	EST	23300054	23305298	1	0.9075	-0.4314	-0.5907	0.7565	0.1931	0.1055	0.1701	0.1216
Estonia	EST	23300054	23302595	1	0.718	0.6555	1.2867	1.3398	-0.7801	0.3169	-0.3876	-0.4607
Estonia	EST	23300054	23301790	0	1.0704	1.7162	-0.3802	0.5561	-0.0081	-0.1652	-0.4805	0.4777
Estonia	EST	23300054	23302126	0	0.6695	0.8489	0.1453	0.5989	0.5831	-0.2785	0.7679	0.7864
Estonia	EST	23300054	23302558	0	1.422	0.1852	1.9359	0.1776	0.4015	0.1511	0.3415	2.0955
Estonia	EST	23300054	23302156	0	0.9523	1.0508	1.9359	0.2175	0.3831	-0.8849	1.802	2.0955
Estonia	EST	23300054	23303508	0	-0.1357	1.0508	0.864	0.6613	0.5679	-1.6678	0.582	1.515
Estonia	EST	23300054	23300648	0	-0.1842	-0.0862	0.4173	-0.0013	-0.2433	-0.3242	1.1171	0.7435
Estonia	EST	23300054	23300839	0	1.3621	1.3697	1.2899	0.7068	0.5261	0.1746	1.5037	1.515
Estonia	EST	23300054	23301807	0	1.4351	-0.0994	0.586	0.6377	0.4383	0.1493	0.1693	0.1216
Estonia	EST	23300054	23304060	0	1.5189	-0.2479	-0.4806	2.1299	0.9944	1.2884	-0.6711	0.2546
Estonia	EST	23300054	23301911	0	0.6059	0.4012	-0.4806	0.5655	0.7775	0.0818	0.8038	-0.7639
Estonia	EST	23300055	23303567	1	-0.4482	-0.59	-0.4728	0.2672	-0.7723	0.4058	-0.6852	-0.959
Estonia	EST	23300055	23300280	1	-0.9206	-1.2189	-0.8237	-0.5753	-1.2296	-0.568	-0.3206	-0.7496
Estonia	EST	23300055	23302811	1	0.4845	-0.4314	-0.1119	-0.2232	-1.0114	-0.4694	-1.4214	-0.9069
Estonia	EST	23300055	23302373	1	0.6037	-0.4314	0.0226	4.00E-04	-0.455	0.1693	-0.6852	-1.0913
Estonia	EST	23300055	23302790	1	0.681	-2.0266	-0.7836	0.6999	1.8282	-0.7847	-0.7325	-1.4837
Estonia	EST	23300055	23302324	1	-0.4546	-0.4314	-0.5544	0.2614	-0.3851	-1.6678	-1.4541	-0.8443
Estonia	EST	23300055	23300827	0	-0.351
Estonia	EST	23300055	23301376	0	-0.023	-0.2662	-0.4728	-0.0447	0.5606	-0.2338	0.1648	0.1216
Estonia	EST	23300055	23300435	0	-0.8204	0.3504	0.1386	0.7127	1.2449	0.1055	1.6922	0.8446
Estonia	EST	23300055	23304814	0	-0.7945	-0.5994	-0.9211	-0.7134	-0.8182	-0.8849	0.075	-0.7496
Estonia	EST	23300055	23301295	0	-0.2696	-0.2479	0.0226	0.0751	-0.4082	-0.8849	0.075	-0.222
Estonia	EST	23300055	23301459	0	-0.3493	0.468	-0.227	0.2622	0.6139	0.463	0.9911	0.9339
Estonia	EST	23300055	23301888	0	1.0159	-0.989	1.9359	-0.3074	-0.0445	-0.5569	0.8038	1.1508
Estonia	EST	23300055	23305745	0	0.1772	1.3697	0.7162	0.3524	0.5373	-0.218	1.1171	-0.3297
Estonia	EST	23300055	23300977	1	0.7339	-0.5717	0.6496	0.8622	-0.1442	-0.0127	-0.1722	-0.4607
Estonia	EST	23300055	23301132	1	0.5954	-0.7353	-0.8627	-0.3094	-0.2297	-1.6678	-0.6852	-0.7496
Estonia	EST	23300055	23300453	1	-0.0317	-0.7306	-0.4806	0.2039	-0.4482	-0.5309	-0.9106	-0.5251
Estonia	EST	23300055	23305883	1	-0.545	1.7162	-0.227	-0.2002	-0.4178	-0.2979	-2.1355	-1.1395
Estonia	EST	23300055	23301193	1	-0.0247	0.8046	-0.3048	-0.2201	-0.3194	-0.2781	-0.6852	-0.1563
Estonia	EST	23300055	23303686	1	-0.7141	-0.0862	0.0226	-0.0171	-0.3495	0.0559	0.5755	0.1216
Estonia	EST	23300055	23304427	1	-0.2248	0.6616	-0.3048	0.4431	0.7894	0.2316	-0.4948	-0.7496
Estonia	EST	23300055	23302030	1	0.6066	-0.6593	-0.7836	-0.1445	-0.2374	0.3894	0.1693	-0.5912
Estonia	EST	23300055	23304534	1	-0.7206	-0.5994	-0.6587	-0.0391	0.1927	-0.5309	-0.1026	-1.0101
Estonia	EST	23300055	23301725	1	-0.8781	-0.0862	-0.691	0.1141	-0.0025	-0.568	-0.3733	0.1216
Estonia	EST	23300055	23301777	1	-0.6404	0.7825	-0.442	0.0138	-0.4398	-0.2532	-2.1355	-0.7496
Estonia	EST	23300055	23302689	1	0.2684	-0.2662	-1.263	-0.1695	-0.6122	-1.6678	-2.1355	-1.0788
Estonia	EST	23300055	23302150	1	-0.0548	-0.5847	-1.0611	0.7537	-0.396	0.6497	-1.9911	-0.6774
Estonia	EST	23300055	23303883	1	1.2412	-0.4314	-0.8627	0.5957	-0.0847	-0.3435	-0.6852	-0.9299
Estonia	EST	23300055	23300705	1	0.7892	-0.2662	-0.3802	1.1329	0.7102	0.1866	0.5755	0.1216
Estonia	EST	23300055	23301215	1	0.1737	-0.6593	-0.7902	0.2938	0.2186	-0.2858	-2.1355	-1.3017
Estonia	EST	23300055	23300140	0	0.2923	-0.8037	1.4967	0.1379	0.3545	-0.9484	1.1417	2.0955
Estonia	EST	23300055	23305818	0	0.3756	0.7821	0.8805	0.2911	0.6405	-0.006	-0.1742	1.515
Estonia	EST	23300055	23305201	0	0.094	1.7671	1.9359	-0.176	-0.197	-1.6678	1.802	2.0955
Estonia	EST	23300055	23303906	0	0.2206	-0.2479	0.0226	0.5305	0.2541	-0.5956	0.5755	0.1216
Estonia	EST	23300055	23300872	0	-0.1702	0.792	-0.0758	1.4651	0.0913	-1.6678	0.775	0.7864
Estonia	EST	23300055	23301530	0	-0.042	-0.0862	0.0226	-0.085	0.1244	-0.7847	1.1171	-0.2503
Estonia	EST	23300055	23300103	0	0.2471	1.1132	1.9359	0.7324	1.0377	0.4549	2.4277	2.0955
Estonia	EST	23300055	23300268	0	-0.4945	-0.0994	0.0226	0.2341	-0.349	-0.5309	0.1648	-0.4784
Estonia	EST	23300055	23300527	0	-0.992	-0.0862	0.0226	3.6039	1.7274	-1.6678	1.4752	-0.1865
Estonia	EST	23300055	23305145	0	-1.2501	-1.4093	-1.1926	0.67	-0.3876	-1.6678	0.5755	0.1216
Estonia	EST	23300055	23305000	0	-0.2755	-0.2662	1.4967	0.1942	0.5215	-0.9484	0.8038	2.0955
Estonia	EST	23300056	23303988	1	-0.0798	-0.2479	-1.0611		-0.0586	0.3525	-0.0553	-0.5029
Estonia	EST	23300056	23304245	1	-1.0362	-1.3534	-1.7997	-0.5736	-1.0673	-1.6678	-1.2871	-0.959
Estonia	EST	23300056	23303689	0	-1.3931	-0.7815	0.0226	0.1475	0.4999	-0.801	-0.2004	-0.4377
Estonia	EST	23300056	23304794	0	0.1686	-0.5954	-0.3802	1.8481	-0.7918	1.7827	-0.8512	2.0955
Estonia	EST	23300056	23302124	0	0.5844	0.8655	0.766	0.0843	0.0183	0.6499	-0.3912	0.149
Estonia	EST	23300056	23304497	1	-0.6815	0.5836	-0.1627	-0.7919	-0.301	0.3935	0.5755	0.1216
Estonia	EST	23300056	23301762	1	-0.1563	-0.8977	0.3461	0.5638	-0.5363	-0.3242	-1.054	-0.4377
Estonia	EST	23300056	23304345	1	-0.1517	0.1236	0.4683	0.312	0.6055	0.726	-0.2821	-1.1252
Estonia	EST	23300056	23302082	1	0.4364	-0.5847	0.1213	0.735	0.4966	0.5191	-2.1355	0.1216
Estonia	EST	23300056	23301269	1	-0.0377	1.1132	-0.0587	0.7892	0.4759	0.5248	0.0256	-0.9441
Estonia	EST	23300056	23305591	1	-0.7198	0.0789	-0.9607	1.0372	0.4835	0.7955	0.3482	-0.8119
Estonia	EST	23300056	23301156	1	1.0732	-0.0862	0.0226	0.7113		1.0062	0.5755	0.1216
Estonia	EST	23300056	23304115	1	0.5818	-0.0862	0.0226	0.6913	-0.5141	0.2472	2.4277	0.1216
Estonia	EST	23300056	23305357	1	-0.2484	0.6407	0.586	0.0538	-0.2379	0.0995	0.2163	0.7884
Estonia	EST	23300056	23303573	1	0.9482	0.1945	1.4967	0.4768	0.3833	-0.6271	2.4277	2.0955
Estonia	EST	23300056	23305020	1	-0.981	0.5228	0.7251	0.0529	0.723	-0.1211	-0.3763	1.515
Estonia	EST	23300056	23304005	1	0.5959	1.3889	0.586	-0.086	0.0692	-0.2644	-1.5596	-0.0867
Estonia	EST	23300056	23303827	1	0.1338	-0.0862	0.3461	1.1609	0.658	1.4011	0.5755	0.7435
Estonia	EST	23300056	23302779	1	-0.4079	1.4003	1.9359	3.6039	0.0016	1.5721	2.4277	2.0955
Estonia	EST	23300056	23305221	1	-0.4957	0.5266	-0.6108	0.0761	0.7035	0.4337	0.1977	-0.1178
Estonia	EST	23300056	23302858	1	1.2794	-0.4136	-0.7638	1.8041	0.8248	1.1257	-0.6852	0.1216
Estonia	EST	23300056	23305715	1	0.5891	-0.4314	0.0226	1.3317	-0.1133	1.1563	0.5755	0.1216
Estonia	EST	23300056	23301670	1	-0.5015	-0.0862	0.3461	1.2503	0.4493	0.8914	-0.5828	0.4777
Estonia	EST	23300056	23306102	1	-0.6407	0.792	-1.5883	0.0482	0.0783	8.00E-04	-1.1908	-1.4694
Estonia	EST	23300056	23301284	1	-0.906	-0.269	-0.7902	0.3807	0.5796	0.2608	-1.2624	-1.2412
Estonia	EST	23300056	23302827	0	-0.1623	-0.0862	-1.1926	-2.6893	-3.7095	-1.6678	0.5755	0.1216
Estonia	EST	23300056	23302543	0	0.2866	-0.59	-0.3802	-0.8962	-0.3543	-1.6678	-0.3763	0.1216
Estonia	EST	23300056	23302972	0	0.1558	1.1493	0.7162	0.527	-0.2488	0.5124	-0.1566	0.4504
Estonia	EST	23300056	23302607	0	0.9874	-0.4456	1.9359	3.6039	4.8357	0.98	-1.0457	2.0955
Estonia	EST	23300056	23301549	0	0.8621	-0.2479	0.0226	0.6427	-0.3927	1.1662	0.0256	0.1216
Estonia	EST	23300056	23304735	0	0.0303	-0.0862	0.0226	0.2962	-0.7685	-0.1237	-0.5832	0.7435
Estonia	EST	23300056	23304832	0	-0.9815	2.6352	0.0226	3.6039	1.6124	3.6292	0.5755	0.1216
Estonia	EST	23300056	23304035	0	1.3245	2.6352	1.9359	3.6039	0.965	3.6292	2.4277	2.0955
Estonia	EST	23300056	23305272	0	0.0288	-0.1743	0.9192	-1.0563	-0.7732	-1.6678	0.3473	2.0955
Estonia	EST	23300056	23305238	0	-0.2825	-0.269	-1.0611	-0.0372	0.5505	-1.6678	-0.4805	-0.7639
Estonia	EST	23300056	23305761	0	0.1947	0.3926	0.5347	-0.0572	-0.0036	0.3544	0.5755	-0.7496
Estonia	EST	23300056	23303590	0	-0.9648	-0.2662	1.2899	0.0396	0.0378	-1.6678	-1.0457	0.9339
Estonia	EST	23300056	23302138	0	0.92	0.631	1.1381	0.7114	0.4974	0.0668	1.6331	2.0955
Estonia	EST	23300056	23304881	0	-0.8559	0.7665	0.9268	0.1157	1.4027	-0.2911	1.3958	0.839
Estonia	EST	23300057	23303637	1	-0.2573
Estonia	EST	23300057	23301640	1	-1.2623	-1.3452	0.586		-0.1285	0.6915	0.5755	-1.1605
Estonia	EST	23300057	23305857	0	-0.5995	-0.4456	0.2753	0.423	-0.0697	-0.7847	0.1693	-0.5912
Estonia	EST	23300057	23301548	0
Estonia	EST	23300057	23303553	0	0.9869	-0.0994	1.9359	0.9192	0.2705	1.1293	0.1648	2.0955
Estonia	EST	23300057	23305174	0	-0.3167	-1.215	1.9359	0.344	-0.2222	3.6292	0.5755	-1.2193
Estonia	EST	23300057	23303387	0	-0.2977	0.7763	1.9359	0.8934	0.8452	1.0939	0.8038	2.0955
Estonia	EST	23300057	23301377	1	0.9501	-0.8438	0.0226	0.5708	-0.2624	0.7836	-0.787	-0.7496
Estonia	EST	23300057	23305876	1	0.2077	-0.3349	1.2867	0.457	0.1335	0.3087	0.7274	0.2546
Estonia	EST	23300057	23304193	1	0.6673	1.7671	1.9359	1.3516	0.7817	3.6292	2.4277	2.0955
Estonia	EST	23300057	23305118	1	-0.1143	-1.2749	-0.6191	0.752	-0.3532	0.6939	-1.4013	-1.0798
Estonia	EST	23300057	23305441	1	0.2499	-1.6546	-0.227	-0.0016	-1.5521	-0.0185	-0.4771	-0.4784
Estonia	EST	23300057	23301883	1	-0.5181	-2.9627	-2.664	1.8555	-0.2372	-1.6678	-2.1355	-2.5027
Estonia	EST	23300057	23305436	1	0.7533	-0.9427	0.0226	0.6709	-0.5613	0.5901	-1.2871	-0.7496
Estonia	EST	23300057	23303293	1	0.3176	-1.2563	-0.4396	0.6609	-0.2967	0.5303	-0.5832	0.2546
Estonia	EST	23300057	23302242	1	0.8977	0.0063	0.0226	0.2125	0.138	0.453	-0.6852	-0.2726
Estonia	EST	23300057	23304289	1	0.9158	0.1736	1.4967	-0.0322	-0.3075	0.441	1.8085	1.515
Estonia	EST	23300057	23300399	1	0.9633	-1.0658	-1.2374	0.0935	-1.1056	-0.0177	-2.1355	-0.959
Estonia	EST	23300057	23302687	1	-0.4284	-0.9443	0.0226	0.3592	-0.5396	0.2082	-2.1355	0.1216
Estonia	EST	23300057	23301447	1	-0.3622	-0.4314	0.0226	0.6023	-0.4511	0.1142	-0.5832	0.1216
Estonia	EST	23300057	23300501	1	0.7415	-0.2479	0.0226	0.7524	0.9519	0.501	0.3482	0.1216
Estonia	EST	23300057	23301061	1	-0.2241	1.127	-0.7539	0.4276	0.1012	0.3608	-1.5537	-0.5251
Estonia	EST	23300057	23301021	1	0.3034	-1.1459	-1.2374	0.7616	0.2527	1.3483	-1.5596	-1.3141
Estonia	EST	23300057	23300319	1	0.6531	-0.7691	-0.4246	0.2429	0.3812	0.9208	-0.1566	-0.1563
Estonia	EST	23300057	23302957	0	0.3488	0.4298	1.9359	0.8009	0.4673	1.0898	1.1375	2.0955
Estonia	EST	23300057	23302551	0	-0.5844
Estonia	EST	23300057	23302375	0	-0.4407	-0.0306	0.7162	0.4788	0.2871	0.688	1.4752	0.1824
Estonia	EST	23300057	23302708	0	0.7008	0.0502	0.766	0.4065	-0.3876	0.5458	0.1648	1.1232
Estonia	EST	23300057	23304785	0	-0.2376	0.3317	1.9359	3.6039	1.8468	3.6292	2.4277	2.0955
Estonia	EST	23300057	23300262	0	1.0756	-0.4203	0.0226	0.0676	0.2587	-0.2825	0.5755	-0.6774
Estonia	EST	23300057	23302147	0	-1.2514	-1.1686			-0.4003	0.7128
Estonia	EST	23300057	23300322	0	-0.0692	-0.1975	0.0226	0.4099	0.1374	0.6631	0.5755	0.1216
Estonia	EST	23300057	23300512	0	0.3167
Estonia	EST	23300057	23300516	0	-0.4375	-0.5133	-0.227	0.2988	0.5361	0.2777	0.0221	-0.7317
Estonia	EST	23300057	23301379	0	0.3544	0.176	1.9359	0.1672	-0.0315	0.5811	0.5755	1.2841
Estonia	EST	23300057	23300949	0	-0.2253	-0.7938	-0.7638	0.1125	0.1321	-1.6678	-1.5596	0.1216
Estonia	EST	23300057	23302916	0	-0.1627	2.6352	-2.664	-0.2868	0.5065	0.81	-2.1355	-2.5027
Estonia	EST	23300057	23305112	0	0.7243	1.1576	1.9359	-2.6893	0.3504	-1.6678	2.4277	2.0955
Estonia	EST	23300057	23304694	1	1.2221	-0.6593	0.0226	0.468	-0.3675	0.8518	-0.4771	0.1216
Estonia	EST	23300058	23300433	1	-0.9374	-0.2662	-0.4728	0.6323	-0.7567	-0.424	0.0256	-0.1563
Estonia	EST	23300058	23303177	1	-0.2915	-0.2662	0.0226	0.1704	-0.1829	-0.1751	0.5409	0.4777
Estonia	EST	23300058	23304830	1	-0.3069	-0.4314	0.0226	-0.5757	-0.9765	-1.6678	-0.3876	-0.7108
Estonia	EST	23300058	23300199	1
Estonia	EST	23300058	23300901	1	-1.274	-0.7092	0.0226	-0.5135	-1.2615	-0.4333
Estonia	EST	23300058	23305935	1	-0.1622	0.6555	-0.5263	-0.5695	-0.1742	0.3932	0.5755	0.1216
Estonia	EST	23300058	23303832	0	-0.4509	-0.2662	0.0226	0.544	-0.1973	-0.8849	0.5755	0.1216
Estonia	EST	23300058	23305792	0	1.3992	0.2644	1.9359	0.5102	0.9316	-0.212
Estonia	EST	23300058	23301428	0	0.5074	-0.269	-0.7638	-0.1413	-0.2638	-0.9241	-0.2008	-0.7496
Estonia	EST	23300058	23305771	0
Estonia	EST	23300058	23304877	0	0.8611	-0.6593	-0.227	-0.4238	-0.8633	-1.6678	0.5755	0.1216
Estonia	EST	23300058	23300071	1	0.6866	-0.9363	-1.134	-0.987	-0.7583	-0.3947	-2.1355	-0.478
Estonia	EST	23300058	23305840	1	0.8725	-0.7815	-1.134	0.3529	-0.6344	0.3778	-0.6567	-0.2503
Estonia	EST	23300058	23301224	1	0.5747	-1.4479	-1.9313	-1.0659	-1.4744	-1.6678	-1.5596	-1.3017
Estonia	EST	23300058	23300334	1	0.2257	0.9349	1.9359	0.3742	0.0572	-0.1027	2.4277	0.9642
Estonia	EST	23300058	23300129	1	0.7674	0.0666	-0.3802	0.2651	0.3842	-0.3242	-0.6852	-0.5251
Estonia	EST	23300058	23302830	1	1.0034				-0.4944
Estonia	EST	23300058	23302945	1	1.2378	-0.59	-1.1075	0.1616	-0.558	-1.6678	-0.8483	-1.2688
Estonia	EST	23300058	23306057	1	0.0059	-0.0994	-0.5544	-0.1555	-0.2072	-0.2408	-0.2821	-0.5251
Estonia	EST	23300058	23302903	1	-0.2485	0.6372	1.9359	0.4382	0.2415	-1.6678	-0.4771	0.7627
Estonia	EST	23300058	23302700	1	-0.4634	-0.192	1.1381	-0.0161	0.2505	0.5972	0.0626	1.515
Estonia	EST	23300058	23300647	1	-1.1486	-0.7221	-0.227	0.2388	0.0484	0.1995	-0.6852	-0.2503
Estonia	EST	23300058	23304376	1	0.1781	-0.4203	-0.7902	-0.0314	-0.4222	0.1733	-0.4948	-0.959
Estonia	EST	23300058	23305392	0	0.9424	0.0467	0.917	-0.2981	0.7317	-0.801	0.1648	1.1508
Estonia	EST	23300058	23303803	0	0.3884
Estonia	EST	23300058	23301733	0	0.8508	-0.0862	0.0226	0.7113	4.8357	-1.6678	0.3482	-0.1563
Estonia	EST	23300058	23305369	0	0.2151	-0.0862	-0.5907	0.2591	0.1109	0.222	0.5755	0.1216
Estonia	EST	23300058	23300089	0	0.2991	0.3239	1.9359	0.6919	0.3744	0.6856	0.8038	0.9339
Estonia	EST	23300058	23303537	0	1.1767	-0.0994	0.0226	0.133	-0.1595	-1.6678	-0.216	0.1216
Estonia	EST	23300058	23302611	0	-0.4188	-0.891	0.0226	-0.0495	0.0872	-0.3055	0.8038	0.1216
Estonia	EST	23300058	23304311	0	-0.914	1.4003	0.0226	0.7784	0.6913	0.0766	-0.3272	0.1216
Estonia	EST	23300058	23301207	0	1.4022	-0.2662	-0.691	-0.1258	-0.3793	-0.4753	0.1693	-0.1563
Estonia	EST	23300058	23304178	0	0.576	-0.5994	0.0226	0.3147	-0.3421	-0.0816	-0.3912	-1.0913
Estonia	EST	23300058	23305604	0	0.1746	-1.289	-1.1657	-0.0993	-0.544	-0.1488	-1.5596	-0.6912
Estonia	EST	23300058	23303595	0	0.9294	0.8046	1.9359	0.332	1.2217	0.2651	1.1171	2.0955
Estonia	EST	23300058	23304049	0	0.5094	0.7989	1.1381	0.2464	0.5589	-1.6678	1.2262	0.7627
Estonia	EST	23300058	23300017	0	0.312	-0.7221	0.0226	-0.6831	-0.0539	-0.3801	-0.5832	-0.1563
Estonia	EST	23300059	23305087	0	-0.0801	0.2879	1.2867	0.6539	0.0287	0.1693	1.802	0.1216
Estonia	EST	23300059	23305182	0	0.4237	-2.9627	-0.9947	3.6039	-1.0595	0.8884	0.5755	0.1216
Estonia	EST	23300059	23303780	0	0.0216	-0.0994	1.036	0.5365	0.6928	0.9697	-1.5596	1.515
Estonia	EST	23300059	23305545	1	-1.5015	0.3151	-0.9874	-0.1906	0.1554	-0.2825	-0.3912	-0.7639
Estonia	EST	23300059	23303223	1	0.4699	-1.5098	-1.2374	0.1226	-0.6991	0.1693	-2.1355	-1.8806
Estonia	EST	23300059	23305344	1	0.2481	0.0502	-0.227	0.0256	-0.4045	0.1357	-0.787	-0.6353
Estonia	EST	23300059	23305744	1	0.7947	-0.7836	-0.691	0.1759	-0.0487	0.2804	-0.6852	-0.7496
Estonia	EST	23300059	23300843	1	0.1845	-0.2806	-1.0611	0.1818	-0.3855	-0.801	-1.0421	-1.6492
Estonia	EST	23300059	23305564	1	0.5453	-2.9627	-2.664	0.3061	-0.507	-1.6678	-2.1355	-2.5027
Estonia	EST	23300059	23305611	1	-0.6577	0.4631	0.8116	1.4383	0.9219	-0.1056	0.9628	0.7864
Estonia	EST	23300059	23301895	1	0.9927	0.5228	0.586	0.097	0.382	-1.6678	0.3482	-0.1563
Estonia	EST	23300059	23302114	1	0.3365	-2.9627	0.0226	-0.9566	-0.8212	-1.6678	-2.1355	-1.1252
Estonia	EST	23300059	23302495	1	0.0429	-0.809	-0.5907	0.3508	-0.1904	-0.3516	-0.9936	-0.1563
Estonia	EST	23300059	23303741	1	-1.0549	-0.7306	-0.1627	-0.0962	-0.5233	-0.2708	-1.5848	-0.5305
Estonia	EST	23300059	23303009	0	-0.2105	-0.847	-0.4728	0.1042	-0.265	0.1963	-0.5208	0.7864
Estonia	EST	23300059	23304151	0	0.6331	-0.089	0.0226	-0.1018	0.0981	0.1201	0.0215	0.1216
Estonia	EST	23300059	23302268	0	0.008	-0.4314	0.0226	1.2508	0.6405	0.1931	0.0693	0.1216
Estonia	EST	23300059	23305990	0	0.187	-0.4314	0.0226	0.5574	0.5475	-0.1453	0.3482	0.1216
Estonia	EST	23300059	23303113	0	-0.2256	-1.0267	1.2899	3.6039	1.5271	0.4394	2.4277	1.4234
Estonia	EST	23300059	23305779	0	-1.1061	-0.8357	-1.1926	0.1053	-0.4577	-1.6678	0.5755	0.1216
Estonia	EST	23300059	23301966	0	0.5753	-0.2662	0.4173	-0.0534	-0.0041	0.0381	0.5755	1.515
Estonia	EST	23300060	23305621	1	-1.1273	-1.1019	-1.0611	-0.612	-1.0518	-1.6678	-0.6852	-1.1252
Estonia	EST	23300060	23305536	1	0.0271	-0.8232	-0.9607	0.6309	0.0581	0.1376	-0.5832	-0.5912
Estonia	EST	23300060	23305980	1	-1.6121	-0.8761	-0.8826	-0.2165	-0.5061	-0.5192	-0.6629	-1.1039
Estonia	EST	23300060	23300274	1	0.6671	-0.2479	0.0226	0.7458	-0.1529	0.3615	-0.5798	-1.0692
Estonia	EST	23300060	23301668	0	0.2787	-0.0298	-1.6896	0.5704	-0.3383	0.519	-0.4594	-1.035
Estonia	EST	23300060	23301565	1	-0.9122	0.1892	0.7162	0.1686	-0.2755	0.0064	-1.5848	-0.1563
Estonia	EST	23300060	23301932	1	-1.1215	-0.0862	-0.9607	0.8591	-0.1005	0.233	-1.0602	-1.3703
Estonia	EST	23300060	23303394	1	0.5982	-0.0032	-1.4242	0.398	-0.4553	0.5609	-1.0753	-1.5298
Estonia	EST	23300060	23303993	1	-0.9017	-0.2662	0.0226	0.2871	0.3238	-0.3355	-0.6852	-0.1563
Estonia	EST	23300060	23302294	1	0.2528	-2.9627	-1.1926	0.6249	-0.6119	0.9557	-1.2871	-1.1252
Estonia	EST	23300060	23305634	1	-0.1814	-0.0862	-0.227	0.2535	-0.5334	-0.2858	-0.0817	0.1216
Estonia	EST	23300060	23301308	1	-0.392	0.6608	-0.3802	-0.147	-0.2222	0.2587	-0.6852	-0.8443
Estonia	EST	23300060	23300200	1	0.6197	1.1576	0.8348	0.5316	-0.0537	0.6563	0.1701	0.7627
Estonia	EST	23300060	23302713	0	-0.1835	-0.2662	0.0226	0.048	0.242	-0.801	0.5755	0.1216
Estonia	EST	23300060	23303322	0	0.2946	0.0467	1.4967	0.1552	0.7631	-0.6073	-0.4982	2.0955
Estonia	EST	23300060	23300962	0	-2.1521	-1.2738	-0.3457	-0.3724	-0.4451	-0.5309	0.5215	-0.0675
Estonia	EST	23300060	23302944	0	-0.8979	-0.2662	-0.4806	-0.7328	-0.1053	-1.6678	-0.216	0.1216
Estonia	EST	23300060	23302686	0	-1.0722	-0.59	-0.9947	0.9461	0.4234	0.3946	0.4817	-0.5711
Estonia	EST	23300060	23305867	0	0.7179	-0.0923	-0.2827	0.0388	-0.0969	0.107	0.8038	0.1216
Estonia	EST	23300060	23305922	0	-0.0949	0.1411	0.3416	0.7744	0.6537	-0.0096	0.1648	0.7338
Estonia	EST	23300060	23304856	0	0.1419	-0.0862	0.0226	-0.0794	0.3628	0.3368	0.8038	0.2286
Estonia	EST	23300060	23301244	0	-0.8383	0.8079	1.9359	-1.1201	1.113	-0.7368	0.0366	2.0955
Estonia	EST	23300061	23300765	1	0.1754	-0.8398	-1.6877	0.0278	-0.4746	0.1787	-1.0606	-1.3017
Estonia	EST	23300062	23304806	1	-1.1918	0.4708	-1.3264	0.0952	0.2022	0.2288	-0.6852	0.2546
Estonia	EST	23300062	23305846	1	0.1204	1.1132	0.4173	-0.2434	-0.4681	-0.2781	-0.8883	0.2224
Estonia	EST	23300062	23304134	1	0.5479	1.7162	-0.4338	0.2017	0.1179	0.0404	1.2612	0.1959
Estonia	EST	23300062	23304674	1	-0.2767	0.4594	-1.3943	-0.4957	-0.2389	-0.4694	-1.5848	-0.1314
Estonia	EST	23300062	23303389	0	-0.5989
Estonia	EST	23300062	23302583	0	1.1011	0.7062	0.8877	0.2156	0.315	-0.2608	1.1171	-0.3297
Estonia	EST	23300062	23304680	0	-0.125	0.2032	-0.5907	0.4673	-0.0511	0.4838	0.0221	-0.806
Estonia	EST	23300062	23301055	0	0.6052	-0.0862	0.0226	0.0445	-0.8835	-0.8849	-0.6852	-1.1252
Estonia	EST	23300062	23301360	0	0.5027	0.0714	-0.6928	-1.7857	-0.7018	-1.6678	0.3473	0.1216
Estonia	EST	23300062	23303685	0	1.1321	-0.2662	-0.5836	0.4313	-0.2305	-0.2418	0.1693	-0.222
Estonia	EST	23300062	23300718	1	0.557	1.7671	0.4173	0.4638	0.1232	0.3549	0.0215	-0.5265
Estonia	EST	23300062	23302740	1	0.958	1.1352	-0.5544	0.4129	0.1956	0.0818	-0.4771	0.5759
Estonia	EST	23300062	23303265	1	0.978	-0.7815	0.3461	0.7698	0.7089	0.5904	0.8038	0.1216
Estonia	EST	23300062	23303102	1	0.2858	-0.089	-0.9607	0.2861	0.0625	0.5282	-0.5798	-0.8198
Estonia	EST	23300062	23304256	1	-0.7951	-0.8305	0.6755	0.3807	-0.4638	-1.6678	0.2054	-0.1563
Estonia	EST	23300062	23303908	1	-0.035	-1.3452	-1.0761	0.4064	-0.5591	-0.5309	-0.4948	-0.7317
Estonia	EST	23300062	23301079	1	0.9487	-0.5847	-0.227	0.592	-2.1164	-0.9292	-0.9533	0.1216
Estonia	EST	23300062	23305049	1	0.1588	-0.6447	0.0226	0.2645	-0.3959	-1.6678	-0.1021	-0.6508
Estonia	EST	23300062	23300664	1	0.4686	-1.0936	-0.7836	1.2387	0.8217	-1.6678	0.1922	-0.5251
Estonia	EST	23300062	23301821	1	0.3241	-0.2662	0.0226	0.6326	0.2319	0.7877	-1.2624	0.1216
Estonia	EST	23300062	23304291	1	-1.0294	0.1945	0.3461	0.8538	-0.507	0.5369	0	0.0208
Estonia	EST	23300062	23300969	1	-0.1993	0.1179	-0.691	-0.8584	-0.7653	-1.6678	0.3482	-0.6073
Estonia	EST	23300062	23304537	0	-1.1741	-0.2662	0.0226	0.9137	-0.0781	-1.6678	0.1648	0.1216
Estonia	EST	23300062	23304665	0	-0.4915	-0.4314	0.0226	-1.5213	-0.5032	-1.6678	-0.5832	0.1216
Estonia	EST	23300062	23300536	0	0.1626	0.0502	0.0226	0.2655	-0.1124	-0.9484	0.3415	0.5823
Estonia	EST	23300062	23304834	0	-0.0637	-0.8357	-0.9607	-1.102	-0.8292	-1.6678	-0.4805	-0.1565
Estonia	EST	23300062	23305044	0	-1.0755	0.0278	-0.227	-0.1079	0.0596	0.1647	-0.5476	-0.1563
Estonia	EST	23300062	23305056	0	-0.5516	-0.0192	0.2753	-0.2754	-0.1492	-0.5309	1.3918	-0.1865
Estonia	EST	23300062	23303469	0	0.5838	0.4048	1.9359	0.3239	0.5632	-1.6678	0.0177	0.7095
Estonia	EST	23300062	23301722	0	0.4584	0.9349	0.0226	2.0438	2.0651	0.0674	-0.216	2.0955
Estonia	EST	23300062	23303380	0	-0.3145	-0.269	0.8038	0.5061	0.358	0.0211	-0.5832	0.5823
Estonia	EST	23300062	23302415	0	-0.0044	0.1141	0.5347	0.6667	0.681	0.863	0.5755	0.1216
Estonia	EST	23300063	23305501	1	0.6966	-2.9627	-0.7638	0.0538	-0.5116	-0.1271	-0.6852	-0.7507
Estonia	EST	23300063	23300187	1	-0.9688	0.5289	-0.691	0.7113	1.7012	1.114	0.1648	-0.5912
Estonia	EST	23300063	23302471	1	0.2912	-0.0994	-0.227	0.2461	-0.1189	-0.9484	-0.6852	0.1216
Estonia	EST	23300063	23304231	0	0.5376	-0.2662	-0.9607	-2.6893	-1.5399	-1.6678	0.0444	0.1216
Estonia	EST	23300063	23303050	0	-0.0424	-0.7162	-0.5836	0.2502	-0.3257	0.8864	0.5755	-0.8394
Estonia	EST	23300063	23306091	0	0.2019	-0.9363	-0.3802	-2.6893	-0.4119	-0.9484	-0.5832	-0.4607
Estonia	EST	23300063	23301073	0	0.3699	-0.5743	-1.161	0.8055	-0.2198	0.4964	-0.3912	0.1216
Estonia	EST	23300063	23303258	0	-0.541	0.1705	0.8116	1.1289	0.6064	1.1055	0.8038	0.4165
Estonia	EST	23300063	23303217	0	-0.6392	-0.6759	1.9359	0.1771	0.4725	-1.6678	-0.7361	2.0955
Estonia	EST	23300063	23305275	1	-0.2194	-0.8305	-1.1926	0.6473	-0.2672	-0.0033	-0.6852	-1.1252
Estonia	EST	23300063	23301638	1	-0.4955	0.9166	0.1386	-0.6306	-0.7117	0.3689	-0.9714	-0.6947
Estonia	EST	23300063	23304238	1	-0.4294	-0.0862	0.0226	0.017	-0.3597	-0.8849	-1.5848	0.2613
Estonia	EST	23300063	23303311	1	0.4422	0.4658	-0.335	0.4158	-0.029	-0.0983	0.0256	-0.6073
Estonia	EST	23300063	23304618	1	-0.6133	-0.4136	-0.227	-0.0908	-0.5104	-0.4648	-0.5832	-0.4607
Estonia	EST	23300063	23304110	1	-0.8318	-0.847	-0.5907	1.1399	-0.0576	0.8932	-0.2821	-0.4607
Estonia	EST	23300063	23304452	1	0.6882	0.1852	-1.3005	0.4205	-0.1421	-0.1222	-0.3241	-1.7277
Estonia	EST	23300063	23300336	1	0.5452	-1.4528	-1.7997	0.5846	-0.234	0.1961	-1.5848	-2.5027
Estonia	EST	23300063	23304562	1	-0.4323	-0.3582	-0.5544	-0.2883	-0.5713	-0.3435	-1.2871	0.2224
Estonia	EST	23300063	23300912	1	0.0749	-0.2479	-1.1412	0.535	0.0856	0.0924	-1.0753	-1.6557
Estonia	EST	23300063	23300699	1	-1.3793	-0.7327	-0.5544	-0.0398	-0.4279	0.0355	-2.1355	-1.2412
Estonia	EST	23300063	23302804	1	-0.2501	1.7162	-1.6542	-1.1025	-1.2133	-1.6678	-1.305	-2.5027
Estonia	EST	23300063	23303760	1	0.1761	-0.0862	-0.7302	0.5319	-0.0433	0.7102	0.5755	-0.1563
Estonia	EST	23300063	23306062	1	0.8084	0.4435	0.5347	0.16	-0.014	0.4036	1.5037	-1.0788
Estonia	EST	23300063	23303945	1	0.0198	-0.2479	0.0226	0.8463	0.0358	0.2863	-0.7164	-0.959
Estonia	EST	23300063	23300813	1	0.3928	-0.6593	-0.9145	0.412	-0.7329	-0.2781	-0.6852	-0.959
Estonia	EST	23300063	23304797	1	0.2574	0.3378	-0.7002	0.6001	-0.1173	0.1172	-0.6852	-0.2503
Estonia	EST	23300063	23304053	1	-0.0796	-0.891	-1.1926	1.3398	0.5446	0.5991	-0.4801	0.5823
Estonia	EST	23300063	23303927	1	0.3954	0.3178	0.1386	0.683	-0.0628	0.4404	0.3482	-0.9299
Estonia	EST	23300063	23304635	1	0.9135	-0.0862	-0.829	0.0873	-0.2411	-1.6678	-0.5832	-0.9299
Estonia	EST	23300063	23303920	1	-0.1491	-0.7327	1.9359	0.9668	0.6882	1.0852	1.2612	2.0955
Estonia	EST	23300063	23301902	1	-1.1188	-0.0862	0.917	0.4308	0.1578	-0.3164	-0.6852	-0.1563
Estonia	EST	23300063	23305171	0	-0.3107	1.1493	1.4967	0.4933	0.5278	0.0362	-0.4805	1.2147
Estonia	EST	23300063	23302625	0	0.9399	-0.4314	-0.5887	-0.0991	-0.5319	-0.9292	-0.2673	0.1216
Estonia	EST	23300063	23302967	0	0.8465	0.1276	-0.691	-0.3672	0.1344	-1.6678	-0.216	0.1216
Estonia	EST	23300063	23301551	0	0.0963	-0.5259	-0.6709	-0.3824	-0.3529	-1.6678	-0.2857	-0.5251
Estonia	EST	23300063	23302939	0	0.6317	-0.7306	0.0226	0.1053	-0.6213	-1.6678	0.5755	0.1216
Estonia	EST	23300063	23300998	0	0.1749	0.2607	0.7162	1.0993	0.3835	0.1614	0.9628	1.0448
Estonia	EST	23300063	23300985	0	-1.1739	-0.5034	0.1142	-0.0714	-0.1424	0.3336	1.3918	2.0955
Estonia	EST	23300063	23303773	0	0.9724	0.7308	1.2867	0.3912	0.8898	0.4465	0.5268	2.0955
Estonia	EST	23300063	23304815	0	-0.3733	-0.7306	0.0226	0.3255	0.4726	-0.421	-0.1026	2.0955
Estonia	EST	23300064	23306030	1	-0.9037	-0.969	-0.7183	0.1623	-0.3405	-0.1961	-0.6852	-0.5093
Estonia	EST	23300064	23300118	0	-0.5297	-0.0862	0.0226	0.655	0.7009	0.8682	0.9194	0.7099
Estonia	EST	23300064	23306043	1	-0.9218	-0.4166	-1.2391	0.5843	-0.1496	0.3634	-0.6007	-0.9943
Estonia	EST	23300064	23304500	1	-0.6017	-0.2662	-0.5034	0.3319	-0.5895	-8.00E-04	0.3482	0.1216
Estonia	EST	23300064	23301597	0	1.1099	-0.7353	-0.3827	0.2085	0.1128	-0.0465	-0.3943	-0.3856
Estonia	EST	23300065	23302014	1	-1.3354	-0.2479	0.0226	0.0033	-0.3163	0.1963	0.1648	-0.8028
Estonia	EST	23300065	23305246	1	-0.0762	-0.0794	-1.9313	0.132	-0.4774	-1.6678	-2.1355	-2.5027
Estonia	EST	23300065	23302431	0
Estonia	EST	23300065	23302084	0	0.4275	-0.0862	0.0226	1.2836	-0.9291	1.5721	0.5755	0.1216
Estonia	EST	23300065	23306027	0	-0.618
Estonia	EST	23300065	23304991	0	0.0221	0.5836	0.7162	0.4172	-0.1219	-0.3242	0.2287	0.7627
Estonia	EST	23300065	23305271	0	0.5984	-0.6593	1.1381	0.0559	0.0644	-1.6678	2.4277	0.7864
Estonia	EST	23300065	23301705	1	0.464	0.3289	0.0226	-2.5077	-0.4371	-0.4753	0.2163	0.1216
Estonia	EST	23300065	23302335	1	0.8275	-1.1408	-0.3827	-0.6054	-0.8023	-1.6678	0.5755	-0.1563
Estonia	EST	23300065	23304911	1	-0.674	-1.3452	-1.1926	-0.2711	-0.3674	-0.5569	0.5755	-1.1252
Estonia	EST	23300065	23305424	1	0.3035	-0.2662	-0.2943	0.0596	-0.2221	-0.8849	0.5755	0.1216
Estonia	EST	23300065	23300265	1	0.2786	0.3889	0.0226	1.0578	1.3765	1.2447	0.0221	0.1216
Estonia	EST	23300065	23304896	1	-0.9075	-0.0692	-0.691	-0.0085	-0.4408	-0.5309	0.1648	-0.1563
Estonia	EST	23300065	23306105	1	-0.4418	2.6352	1.9359	3.6039	0.1856	3.6292	2.4277	2.067
Estonia	EST	23300065	23301614	1	0.5688	0.5317	0.0226	0.8762	-0.2856	0.2567	0.5755	0.1907
Estonia	EST	23300065	23305687	1	-0.474	2.6352	1.9359	0.1257	2.0116	-0.801	2.4277	0.9883
Estonia	EST	23300065	23305770	1	-0.4443	-0.0862	0.0226	0.3124	0.0618	-0.9484	-0.4948	-0.7496
Estonia	EST	23300065	23300189	1	-1.00E-04
Estonia	EST	23300065	23300148	1	-0.4409	-0.891	-1.0611	-0.2327	-0.3079	-1.6678	-0.8738	-1.9916
Estonia	EST	23300065	23300954	1	0.2113			1.1097	0.0043	-0.0185
Estonia	EST	23300065	23300048	1	-0.4759	-0.59	-0.7638	0.1583	0.5957	0.1158	-0.6852	-0.7496
Estonia	EST	23300065	23305777	1	-0.7387	-0.2479	-1.2374	0.0365	-0.1698	-0.1778	-0.2852	-1.0169
Estonia	EST	23300065	23303484	0
Estonia	EST	23300065	23301297	0	-0.0816	-0.6487	-0.1587	0.0214	0.6723	0.1334	0.2724	0.346
Estonia	EST	23300065	23305556	0	-0.2419	-0.2662	0.0226	-0.1032	-0.3372	0.2511	0.5755	0.1216
Estonia	EST	23300065	23301020	0	0.1835	-0.4314	1.4967	-0.1311	0.0249	-0.568	-0.1026	-0.1563
Estonia	EST	23300065	23303734	0	0.1974	-0.2479	1.9359	0.1172	0.9501	-0.3355	1.536	2.0955
Estonia	EST	23300065	23304567	0	-0.2216	-0.4136	-0.227	0.0849	0.4793	-1.6678	0.1648	0.1216
Estonia	EST	23300065	23302182	0	0.921	-0.5994	1.9359	1.0803	-0.0149	-1.6678	0.1922	2.0955
Estonia	EST	23300065	23302572	0	0.3553	1.7671	1.4967	0.5709	1.5402	0.4215	2.4277	0.1216
Estonia	EST	23300065	23305075	0	0.6343	0.3178	0.0226	0.683	0.9185	0.4452	0.3415	-0.3297
Estonia	EST	23300065	23302524	0	-0.3403	-0.2662	0.0226	1.2836	0.6403	-1.6678	-0.1061	0.1216
Estonia	EST	23300065	23304318	0	-1.1107	-0.0862	0.0226	3.6039	4.8357	3.6292	0.5755	0.1216
Estonia	EST	23300065	23301845	0	0.0164	-0.7815	0.0226	1.2836	0.6096	0.5105	0.5755	-0.1563
Estonia	EST	23300065	23300581	1	0.861	1.3697	0.8038	-0.139	-0.3246	-0.1158	-0.0823	-0.3297
Estonia	EST	23300066	23301411	1	0.9322	-0.2662	0.4173	0.4169	0.1061	-0.8849	-0.2852	0.1216
Estonia	EST	23300066	23305109	1	-0.9165	-1.2814	-0.9874	-0.1579	-0.47	-0.4318	-1.5848	-0.6774
Estonia	EST	23300066	23300029	1	-0.1002	-0.3531	-0.9285	0.3992	0.2542	0.5329	-1.4013	-1.1733
Estonia	EST	23300066	23300223	1	-0.5263	-1.0688	-1.6079	-0.3051	-0.5667	-0.7106	-1.305	-1.112
Estonia	EST	23300066	23301599	1	0.8824	-0.2662	-1.2062	0.1637	-0.3475	0.1743	-1.2835	-0.5697
Estonia	EST	23300067	23303681	1	-0.1531	-0.891	-1.1926	0.2154	-0.2934	-0.159	-0.6852	-0.959
Estonia	EST	23300067	23304569	1	-0.4664	-0.0862	-1.0611	0.4246	0.0758	0.1983	-0.4771	-0.9299
Estonia	EST	23300068	23304779	0	1.1651	-1.4528	0.8801	-0.3021	-1.3444	-1.6678	-0.3887	0.1216
Estonia	EST	23300068	23300957	0	-0.5193	-0.2662	1.0955	0.4323	0.5348	0.8139	0.9628	2.0955
Estonia	EST	23300068	23301761	1	0.0871	-0.5419	-1.0611	0.5873	-0.6676	-0.0026	-0.5832	-1.2688
Estonia	EST	23300068	23305853	1	-0.5809	-0.4314	-0.7002	0.7113	-0.1054	0.4394	-0.1727	-0.7639
Estonia	EST	23300068	23305743	1	-0.8345	-0.6447	-0.7638	0.2959	0.0565	0.4887	-0.4771	-1.4276
Estonia	EST	23300068	23304141	1	0.2468	-0.0862	0.0226	0.9822	1.2974	0.4838	-0.6852	0.1216
Estonia	EST	23300068	23303924	1	-0.4837	0.4435	0.0226	3.6039	1.9643	1.1566	-0.4801	-0.222
Estonia	EST	23300068	23300194	1	-0.6214	-0.4314	-0.3048	-0.0655	0.1497	-0.8849	-0.6852	-0.5251
Estonia	EST	23300068	23303103	1	-0.4899	-0.8802	0.0226	0.5619	-0.4024	0.495	0.5755	0.1216
Estonia	EST	23300068	23304138	0	-0.7578	0.0789	0.8877	-0.0847	-0.1282	0.6215	1.2568	0.4777
Estonia	EST	23300068	23305861	0	-0.4707	-0.0862	0.0226	1.4886	0.5419	3.6292	0.5755	0.1216
Estonia	EST	23300068	23304468	0	0.2622	-0.4314	-0.4246	0.8718	0.6398	-1.6678	-0.1566	-0.5912
Estonia	EST	23300068	23304206	0	-0.9131	-0.2662	-0.4806	0.7113	-0.7889	-1.6678	0.5755	-0.2503
Estonia	EST	23300068	23300636	0	-0.2256	-0.4792	-0.9467	1.5694	1.6919	0.653	-0.8709	-0.6585
Estonia	EST	23300068	23301507	0		-0.896	0.0226	-0.4074	0.048	-0.7946	-0.0553	0.1216
Estonia	EST	23300068	23300290	0	-1.0883	0.9454	0.586	-0.2323	0.253	-1.6678	0.3415	1.2841
Estonia	EST	23300068	23303895	0	0.284	1.7162	0.0226	-0.1905	0.0796	-0.2942	0.5755	0.7672
Estonia	EST	23300068	23301956	0	0.6711	0.2063	0.9726	-0.3134	0.0093	0.0907	-1.1508	-0.0867
Estonia	EST	23300069	23302308	1	0.2095	-1.2189	-0.8627	-4.00E-04	-0.5385	-0.3732	-0.0823	-0.9299
Estonia	EST	23300069	23300075	1	-0.3812	-0.7815	-0.7902	-0.1285	-0.6907	-0.9292	-0.6852	-0.4607
Estonia	EST	23300069	23300604	1	0.9019	0.7308	-0.227	0.2804	0.0739	-0.2306	-0.0553	0.557
Estonia	EST	23300069	23304271	1	0.3419	1.7162	1.2867	1.2567	0.7974	0.4719	0.2469	2.0955
Estonia	EST	23300069	23300586	1	0.0588	-0.2479	0.0226	0.681	-0.1999	0.2836	0.5755	0.1216
Estonia	EST	23300069	23302213	1	0.0208	1.1132	1.4967	0.6495	0.618	-0.2979	0.0519	0.9339
Estonia	EST	23300069	23303559	0	0.6825	0.1852	1.1657	0.9581	0.077	0.541	-1.2871	2.0955
Estonia	EST	23300069	23300531	0	-0.393	-0.4314	0.0226	0.5285	1.331	-0.8849	0.1648	1.1508
Estonia	EST	23300069	23302730	0	0.1644	-0.8841	0.0226	0.4632	0.0674	0.317	0.5755	0.1216
Estonia	EST	23300069	23301975	1	0.4955	-0.2662	0.9247	1.2836	1.1818	1.5721	0.5755	1.1508
Estonia	EST	23300069	23301605	1	0.1994	-0.4314	0.0226	-0.0895	-0.6764	-0.052	-0.4948	-0.1563
Estonia	EST	23300069	23304854	1	-0.2725	-0.938	-0.3332	-0.1129	-0.3421	-0.9484	-0.6852	-0.5912
Estonia	EST	23300069	23304227	1	0.658	0.9454	-1.2374	0.4292	-0.2159	0.0433	-0.0553	0.1216
Estonia	EST	23300069	23300876	1	0.1255
Estonia	EST	23300069	23300454	1	-0.6694	0.7821	0.3634	0.1087	-0.2388	-1.6678	-2.1355	0.2286
Estonia	EST	23300069	23304636	1	-0.2394	0.0502	-0.227	0.0358	-0.5211	-0.0598	-0.6852	-0.4607
Estonia	EST	23300069	23305836	1	1.1959	-0.938	-0.1587	0.4583	-0.1305	-0.2646	-0.4771	-1.2535
Estonia	EST	23300069	23305694	1	0.0245	0.1852	0.0226	0.7113	-0.4929	-1.6678	-0.6852	-0.4607
Estonia	EST	23300069	23301282	1	0.6739	-0.0862	0.0226	0.3248	-0.3763	0.4831	0.3482	-0.5912
Estonia	EST	23300069	23301433	1	0.406	-0.59	0.0226	0.2501	-0.4651	-0.0625	-0.9936	-0.1563
Estonia	EST	23300069	23304346	1	-0.1324	0.0467	0.6825	-0.6189	-0.264	-1.6678	-0.6852	0.2224
Estonia	EST	23300069	23301828	1	0.4951	-0.4314	0.0457	0.6952	0.2904	-0.5309	-0.5945	-0.1563
Estonia	EST	23300069	23302228	1	0.7386	-0.891	-0.7902	-0.3552	-1.3437	-1.6678	-0.3733	-0.7108
Estonia	EST	23300069	23302810	1	0.2135	-0.0071	0.0226	1.2836	0.8779	1.5721	0.5755	0.1216
Estonia	EST	23300069	23306077	1	0.5784	-0.6923	0.3416	2.536	-1.4118	0.5336	0.1067	-0.5912
Estonia	EST	23300069	23301494	0	0.5538	-0.2479	0.0226	0.4538	0.0634	0.3485	0.1693	0.1216
Estonia	EST	23300069	23304755	0	-0.6063	-0.0862	-0.227	-0.3672	-0.3069	-0.8849	-0.4948	-0.7639
Estonia	EST	23300069	23304918	0	0.0456	0.2703	-0.5907	0.1537	0.2954	-1.6678	-0.4805	0.1216
Estonia	EST	23300069	23301875	0	0.73	-1.5847	-1.9803	-0.322	-1.1762	-0.5032	-2.1355	-0.477
Estonia	EST	23300069	23304788	0	0.967	0.7821	1.4967	-0.1941	0.9877	-1.6678	1.4752	2.0955
Estonia	EST	23300069	23300589	0	0.8892	-0.4314	0.0226	0.4024	0.4482	-1.6678	0.5755	0.1216
Estonia	EST	23300069	23304381	0	0.9881	-0.103	0.8348	0.0489	0.432	0.0383	0.8038	0.4504
Estonia	EST	23300069	23304301	0	0.4757	-0.0994	1.1381	-0.3144	-0.7592	-0.5569	-0.5832	1.1508
Estonia	EST	23300069	23301080	0	0.7363	-0.4314	-0.5907	-0.6094	-0.1951	-1.6678	-0.3912	-0.8198
Estonia	EST	23300069	23306040	0	0.4205	-0.3466	-1.9313	0.4063	-0.0618	-1.6678	-2.1355	-0.3856
Estonia	EST	23300069	23303513	0	0.4296	-0.7221		0.6137	0.5191	-0.0076	-0.6629	-0.3297
Estonia	EST	23300069	23302927	0	1.6914	0.7989	0.8348	0.2907	0.7323	-0.2708	0.5755	2.0955
Estonia	EST	23300069	23303874	0	0.5014	1.7162	0.8348	-0.1854	0.5213	-0.8849	-0.0551	1.2147
Estonia	EST	23300069	23303955	0	0.0861	1.3697	-0.7833	-0.3312	-0.3252	-1.6678	-0.4805	0.2224
Estonia	EST	23300069	23303001	0	1.7708	-0.0862	0.4173	0.1885	0.0764	-0.5309	0.0256	0.1216
Estonia	EST	23300069	23303630	0	0.6148	-1.1763	-1.9313	-0.6345	-1.3882	-1.6678	-1.2624	-0.9299
Estonia	EST	23300070	23305133	1	1.0734	-0.2662	0.4173	-0.0142	0.1118	-0.3516	-0.1722	0.5823
Estonia	EST	23300070	23302716	1	1.5237	0.4981	1.9359	0.3191	0.0476	0.1214	-0.4805	1.2147
Estonia	EST	23300070	23303918	1	0.9473	-0.5847	0.5347	0.4807	-0.103	0.5934	-0.2668	-0.1563
Estonia	EST	23300070	23303534	1	1.3249	0.3875	-0.9084	0.428	0.0108	-0.1652	0.1648	0.0484
Estonia	EST	23300070	23303197	0	0.6209	-0.59	0.6825	0.8359	0.1708	0.5551	0.075	1.1232
Estonia	EST	23300070	23303139	1	-0.9697	-0.0862	-0.5544	-0.9285	-0.3332	-0.8849	-2.1355	-0.4607
Estonia	EST	23300070	23300380	1	-0.0957	-0.2662	-0.227	0.5471	0.0616	0.595	0.3482	0.1216
Estonia	EST	23300070	23303479	1	0.8972	-0.0862	-0.5034	0.6636	0.4217	0.5383	-2.1355	-0.7496
Estonia	EST	23300070	23305796	1	0.1518	2.6352	0.9726	-0.2371	-0.1239	-0.3801	-1.3153	0.7095
Estonia	EST	23300070	23306100	1	0.8643	-0.2662	-1.0611	0.338	-0.8406	-0.8849	-1.0753	-0.7496
Estonia	EST	23300070	23301680	1	1.1985	0.3239	1.4967	0.0727	-0.0731	-0.2408	0.5755	0.1216
Estonia	EST	23300070	23300854	1	1.3616	0.1371	0.0226	0.887	0.4449	0.7291	-1.5848	-1.2535
Estonia	EST	23300070	23304436	1	0.6942	-0.891	-0.7902	0.4651	-0.364	-0.8849	-0.3733	0.1216
Estonia	EST	23300070	23303859	1	1.3247	-0.0862	0.0226	3.5383	0.6838	-1.6678	0.5755	0.1216
Estonia	EST	23300070	23305517	1	-0.1184	0.9454	0.4173	-0.0085	-0.4987	-1.6678	-0.2821	0.1959
Estonia	EST	23300070	23301521	1	-0.2153	0.1828	-1.1075	0.3786	0.1045	-0.054	0.075	-0.7351
Estonia	EST	23300070	23304024	1	1.0392	-0.6593	-0.227	0.1582	-0.1851	-0.1318	0.0256	-0.222
Estonia	EST	23300070	23301303	1	0.8225	-0.0994	-1.2062	0.492	-0.538	0.148	-0.6625	-0.959
Estonia	EST	23300070	23300446	1	1.3401	-0.2662	-0.691	0.0684	-0.2381	-0.5309	-0.2004	0.1216
Estonia	EST	23300070	23305420	1	0.5032	-0.983	-1.3325	0.5367	0.2563	-0.0341	-0.4771	-1.1856
Estonia	EST	23300070	23302008	0	0.5571	1.1352	1.4967	0.0265	-0.2196	-0.8849	0.5489	2.0955
Estonia	EST	23300070	23300554	0	0.9312	0.7989	0.0226	0.8323	0.193	0.5892	0.5755	0.1216
Estonia	EST	23300070	23303467	0	0.7786	0.9349	1.4967	0.8851	1.535	0.6683	2.4277	2.0955
Estonia	EST	23300070	23301416	0	0.4658	-0.4314	-0.3802	0.4213	0.2688	0.088	-0.1727	-0.3297
Estonia	EST	23300070	23304600	0	0.6614	0.8655	0.8348	-0.0169	0.461	-0.5135	2.4277	2.0955
Estonia	EST	23300070	23303297	0	1.1163	0.4309	0.1802	0.3539	0.4007	-0.116	0.1693	0.1216
Estonia	EST	23300070	23300208	0	1.3885	-0.0994	-1.0338	-0.0688	0.204	0.1411	-0.4771	-0.6959
Estonia	EST	23300071	23305096	1	0.8484	-0.8357	0.0226	0.2285	0.247	0.455	-1.7719	-0.6158
Estonia	EST	23300072	23306120	1	-0.7504	-0.4314	0.0226	0.2314	-0.4707	1.0062	-0.4801	-0.2503
Estonia	EST	23300072	23305550	1
Estonia	EST	23300072	23301699	0	1.0943	0.5266	0.6755	1.7612	0.9877	1.7349	0.9628	0.1216
Estonia	EST	23300072	23304533	0	1.3666	-0.5994	0.8877	0.9519	0.4756	1.0062	0.5755	0.1216
Estonia	EST	23300072	23304908	1	0.0875	-0.0862	0.0226	0.7113	0.8217	3.6292	0.5755	0.1216
Estonia	EST	23300072	23303015	1	-0.3552	-2.9627	-2.664	-2.6893	-1.9456	-1.6678	-2.1355	-2.5027
Estonia	EST	23300072	23305742	1	-0.3617	2.6352	1.9359	1.2836	0.8779	3.6292	2.4277	2.0955
Estonia	EST	23300072	23304708	1	-1.0374	-0.0862	-2.664	-0.4206	-1.5403	-1.2919	0.5755	0.1216
Estonia	EST	23300072	23302506	1	-0.6375	0.2489	-0.5907	2.6425	1.3285	0.8428	-0.1727	-0.1563
Estonia	EST	23300072	23300598	1	-1.1456	2.6352	1.9359	-2.0365	-0.0027	0.8482	-0.5056	0.7095
Estonia	EST	23300072	23300726	1	0.9439	-0.6593	-1.1926	0.664	0.0299	-1.6678	-0.6852	-0.222
Estonia	EST	23300072	23300286	1
Estonia	EST	23300072	23300997	1	-0.0771	-0.0862	0.0226	1.1935	-1.3681	-1.6678	-0.0823	0.1216
Estonia	EST	23300072	23301044	1	-1.2457	-1.8877	0.0226	0.1114	-0.7756	0.347	-0.4801	0.1907
Estonia	EST	23300072	23305647	1	0.2727	-0.8305	-0.7638	0.5177	-0.197	1.4874	-0.3733	-0.6981
Estonia	EST	23300072	23301998	1	0.9864	0.1276	-0.8627	0.5611	0.6444	0.4446	0.775	0.6314
Estonia	EST	23300072	23301404	1	-1.1282	-0.9443	-1.2374	0.2733	0.3596	0.3511	-1.5588	-0.6335
Estonia	EST	23300072	23305934	0	-0.2903	0.2032	1.9359	0.3643	0.302	-0.1678	2.4277	0.921
Estonia	EST	23300072	23300607	0	0.5029	-0.4136	0.0226	1.144	0.6633	-0.8437	0.5755	-0.1563
Estonia	EST	23300072	23304004	0	-0.0998	-0.7152	0.1882	3.6039	4.8357	1.3607	-1.1501	-1.023
Estonia	EST	23300072	23302861	0	0.3823	0.6464	1.2341	1.2048	4.8357	-1.0529	1.6331	1.515
Estonia	EST	23300072	23304339	0	0.2865	-0.8502	-0.4246	0.7113	-0.0408	1.0062	-0.1972	-0.7827
Estonia	EST	23300072	23304265	0	0.9938	-0.2479	0.0226	1.2836	0.3954	1.2185	-0.6852	0.1216
Estonia	EST	23300072	23301718	0	0.1363
Estonia	EST	23300072	23300054	0	0.6491	-0.8338	0.0226	0.7113	-0.4784	-1.6678	0.0447	0.1216
Estonia	EST	23300072	23303966	0	-0.1414	-0.4314	0.0226	1.1974	1.1798	0.7111	-0.6852	0.1216
Estonia	EST	23300072	23304390	0	-0.9264	-1.0245	1.9359	0.6627	0.3682	1.0854	1.2607	1.515
Estonia	EST	23300072	23303696	0	-0.2773	0.0624	1.9359	1.0934	1.035	0.5962	0.5755	2.0955
Estonia	EST	23300072	23301846	0	-0.6797	-0.7221	0.0226	1.2836	0.2992	1.0062	0.5755	0.1216
Estonia	EST	23300072	23305868	0	-0.6064	-0.4314	0.0226	1.2836	0.8779	1.5721	0.5755	0.1216
Estonia	EST	23300072	23303959	0	-0.2186	-1.3452	-0.5171	0.4768	-0.3297	-1.6678	-0.3036	0.2286
Estonia	EST	23300072	23304689	0	0.1259	-0.5717	1.9359	1.714	1.4012	1.5476	0.5755	0.1216
Estonia	EST	23300072	23304045	0	1.4974	-0.0862	1.9359	1.2836	4.8357	3.6292	2.4277	2.0955
Estonia	EST	23300073	23305824	1	1.2045	-0.9801	-0.8627	0.5087	-0.1064	-0.801	-2.1355	-2.5027
Estonia	EST	23300073	23306147	1	0.8556	-0.5133	-0.1744	0.656	0.3225	-0.3039	0.3482	0.2996
Estonia	EST	23300073	23301486	1	1.3554	-0.4998	-1.0611	0.5521	-0.2364	-0.3768	-1.5537	-1.3017
Estonia	EST	23300073	23305656	1	0.714	-0.4314	-0.5373	0.712	0.0755	0.6535	0.1922	-1.1252
Estonia	EST	23300073	23301183	0	1.1747	-1.1804	0.4173	0.3133	-0.1177	-0.2858	-0.3763	1.2147
Estonia	EST	23300073	23302837	0	0.8392	-0.1907	0.4173	-0.2003	0.1997	0.1487	1.8077	0.1216
Estonia	EST	23300073	23303318	0	0.7958	-1.3534	-1.6468	-0.5382	-1.1929	-0.2858	-2.1355	-1.9916
Estonia	EST	23300073	23302760	0	1.0118	-0.2806	-0.5544	0.3327	0.4121	0.1087	-0.4805	0.1216
Estonia	EST	23300073	23301458	1	1.132	-0.5847	0.0226	0.4369	-0.2666	-0.801	-0.7867	-0.4377
Estonia	EST	23300073	23305891	1	0.8544	-0.59	0.4173	0.2665	-0.1386	0.362	-0.6852	0.1959
Estonia	EST	23300073	23302731	1	1.2816	0.9454	-0.5544	0.2284	0.2448	0.952	-0.0553	0.4504
Estonia	EST	23300073	23306092	1	0.4449	0.0332	0.5347	0.2221	0.1091	0.6463	-0.3763	0.6559
Estonia	EST	23300073	23303916	1	1.3564	-0.0862	0.0226	0.3514	-0.045	0.4182	-0.6852	0.5553
Estonia	EST	23300073	23301568	1	1.255	-0.5847	-0.691	0.5184	-0.2015	0.3864	-0.6852	0.1216
Estonia	EST	23300073	23303525	1	0.7282	-0.2662	-0.5544	-0.4344	0.006	-1.6678	-0.4948	0.557
Estonia	EST	23300073	23302215	1	1.4823	1.7162	0.7244	0.5816	1.4609	0.6514	-0.6852	-0.3856
Estonia	EST	23300073	23303720	1	0.675	0.1411	-0.6315	-0.1833	-0.6347	0.1288	-1.0571	0.1575
Estonia	EST	23300073	23300111	1	0.6898	0.1852	0.5764	-0.876	-0.0832	-0.1845	-0.8676	-0.1544
Estonia	EST	23300073	23301119	1	0.7521	0.3289	0.4173	0.0512	-0.1698	0.1598	-0.4771	0.7864
Estonia	EST	23300073	23300127	1	0.693	-0.59	-0.7902	0.0679	-0.2948	0.0402	-1.2871	-0.222
Estonia	EST	23300073	23301365	1	1.0461	0.0502	-1.0611	0.021	-0.5637	0.1681	-1.2871	0.1216
Estonia	EST	23300073	23305508	1	0.6131	-0.103	-0.4806	0.088	0.3178	0.4649	-0.5832	0.4994
Estonia	EST	23300073	23304160	1	1.5172	-0.7221	-0.5907	-0.349	-0.4918	-0.568	-0.5828	-0.4607
Estonia	EST	23300073	23305661	0	1.1499	-0.0862	0.0226	0.7448	1.8092	1.5721	-0.176	0.1216
Estonia	EST	23300073	23300507	0	0.5011	-0.0994	0.0226	0.7113	0.8217	0.4394	0.5755	2.0955
Estonia	EST	23300073	23301347	0	0.6411	-0.983	0.0226	0.4347	0.0192	-1.6678	-0.5832	-0.4784
Estonia	EST	23300073	23300924	0	0.3605	1.0919	1.9359	1.2164	0.6395	0.8997	0.3415	2.0955
Estonia	EST	23300073	23305405	0	0.9955	0.5179	0.9726	0.5841	0.5095	0.4394	2.4277	1.515
Estonia	EST	23300073	23305901	0	-0.1128	0.2577	-0.227	-0.1066	0.275	0.1598	0.3415	1.3566
Estonia	EST	23300073	23301907	0	0.6547	-0.2662	-0.227	0.1902	0.3759	0.362	0.5755	2.0955
Estonia	EST	23300073	23304321	0	0.2678	-0.4314	0.0226	0.5824	0.0795	0.5464	-0.6852	-0.1563
Estonia	EST	23300073	23306139	0	1.1075	0.4435	0.4173	0.4253	0.4629	1.1189	0.1693	0.7627
Estonia	EST	23300073	23300107	0	1.0447	0.1852	0.0226	0.8053	0.4311	0.6155	0.5755	0.1216
Estonia	EST	23300073	23303845	0	1.5615	-0.2479	0.0226	0.4946	0.2383	-0.2154	0.5755	-0.1563
Estonia	EST	23300073	23300031	0	0.1755	-0.0862	0.0226	0.1013	0.2821	0.1055	0.5755	0.1216
Estonia	EST	23300073	23303340	0	0.4864	0.5179	-1.0611	0.7113	0.5078	-1.6678	-0.6852	-1.1252
Estonia	EST	23300073	23304101	0	0.7674	-0.891	-0.0094	-0.058	-0.3221	0.0402	-0.3733	0.1216
Estonia	EST	23300073	23300806	0	0.8995	0.5746	1.4967	0.1521	0.2762	-0.2408	0.5409	2.0955
Estonia	EST	23300073	23303183	0	1.1034	1.4003	-0.3048	0.3352	0.5181	0.6806	-0.2673	-0.7496
Estonia	EST	23300073	23305566	0	1.3932	0.4658	-0.691	-0.3686	-0.3658	-0.1088	0.1648	-0.1563
Estonia	EST	23300074	23304803	1	-0.7632
Estonia	EST	23300074	23301893	1	-1.7244
Estonia	EST	23300074	23300602	1	-0.5349	-0.4203	-0.5034	-0.9593	-0.9809	-1.6678	-2.1355	-1.0788
Estonia	EST	23300074	23305439	0	-0.6961	2.6352	1.9359	3.6039	4.8357	3.6292	2.4277	2.0955
Estonia	EST	23300074	23305411	0	-0.6571	0.7665	1.9359	1.1563	0.9214	0.5886	1.2262	1.3566
Estonia	EST	23300074	23300841	0	0.3228
Estonia	EST	23300075	23302955	1	-0.9112	0.9349	-0.4728	1.2809	0.4989	0.8581	1.3958	0.1216
Estonia	EST	23300075	23304793	1	0.6565	0.1815	1.9359	0.4119	0.8342	-0.1652	2.4277	2.0955
Estonia	EST	23300075	23306037	1	-0.7181	-0.2662	-0.9607	0.3219	-0.2712	0.0928	-0.8709	-1.361
Estonia	EST	23300075	23305955	1	0.116	-1.2135	-1.4197	0.6714	0.5517	0.4214	-1.1908	-0.7496
Estonia	EST	23300075	23300850	0	-1.341	-2.2005	-0.5179	-2.6005	0.1227	-1.6678	1.1213	1.2147
Estonia	EST	23300075	23301553	0	-0.4462	-0.2662	-0.227	1.2836	0.5457	0.4394	0.5755	1.2147
Estonia	EST	23300075	23300482	1	0.6125	0.1892	0.8348	0.4695	-0.2894	0.3834	0.0221	0.1216
Estonia	EST	23300075	23302850	1	0.3297	-0.2479	-1.0611	-0.1258	-0.1412	-0.4795	-0.1566	-0.1563
Estonia	EST	23300075	23301774	1	0.4095	0.0502	-0.3827	0.9558	0.1385	-1.6678	0.1701	-0.3297
Estonia	EST	23300075	23300537	1	-0.3574	-1.1408	-0.8627	0.1724	-0.2862	-0.2858	-0.5974	-0.4377
Estonia	EST	23300075	23300787	1	1.2659	-0.2479	0.0226	-0.2562	-0.6813	-0.7946	-0.4805	-0.3297
Estonia	EST	23300075	23305950	1	0.6407	0.1828	0.1386	0.3437	0.1559	0.0668	-0.3876	-0.9943
Estonia	EST	23300075	23303882	1	-1.3594	2.6352	-0.6843	0.8805	0.798	0.6927	0.5755	-1.159
Estonia	EST	23300075	23304544	1	-0.7419	-0.4314	0.0226	0.0133	-0.6392	0.1223	-0.216	-0.943
Estonia	EST	23300075	23305576	0	0.398	-0.0994	0.4907	0.7467	0.5614	0.5711	0.075	-0.1565
Estonia	EST	23300075	23303536	0	-0.5177	-2.9627	-0.8826	-2.6893	-0.5943	-0.809	-1.5596	-1.2412
Estonia	EST	23300075	23300087	0	-0.0143	0.041	-0.7902	-0.0646	-0.6964	-0.0614
Estonia	EST	23300075	23305232	0	0.3747	-0.6593	-0.335	-0.0092	0.1555	-0.9292	0.3134	0.1216
Estonia	EST	23300075	23303640	0	-0.6027	0.1852	-0.691	-0.0077	-0.032	-0.5309	-0.3763	-0.1563
Estonia	EST	23300075	23302896	0	-1.06	1.1132	1.9359	0.209	-0.3425	-1.6678	2.4277	1.515
Estonia	EST	23300075	23303804	0	-0.5872	0.5696	1.0433	-0.2404	0.1971	-0.421	1.4995	0.6905
Estonia	EST	23300075	23305937	0	0.9425	-0.4314	0.0226	0.9334	0.4241	0.7668	0.1648	-0.1563
Estonia	EST	23300076	23302372	1	1.1297			-0.7943	-1.0813	-1.6678
Estonia	EST	23300076	23305794	1	-0.5602	-0.1663	-0.691	0.2771	0.3796	0.216	-0.6852	0.1216
Estonia	EST	23300076	23303406	1	-0.6222	-0.5743	-0.5034	-0.0758	-0.2698	-0.9484		-0.1563
Estonia	EST	23300076	23301429	1	-0.3693
Estonia	EST	23300076	23303796	1	0.7134	-0.6593	0.0226	0.479	0.0807	-0.1971	-0.6852	-0.4607
Estonia	EST	23300076	23305973	1	1.1616	-0.2479	-0.9607	0.9517	0.2686	0.7308	-0.6852	-0.5251
Estonia	EST	23300076	23304529	1	-0.371	-0.7221	-0.5836	0.4864	-0.2192	0.1882	-0.4801	-0.946
Estonia	EST	23300076	23304539	1	1.3745	-0.4314	1.9359	0.5351	-0.0153	-0.1751	-0.1021	0.1216
Estonia	EST	23300076	23300704	0	0.2276	-0.7243	-1.1657	-0.9155	-1.1501	-0.801	-1.5596	-1.2688
Estonia	EST	23300076	23304300	0	0.4338	-0.1219	1.4967	-0.1967	0.5372	-0.1285	1.1171	1.1508
Estonia	EST	23300076	23302312	0	-0.7004	-0.8893	0.0226	0.2669	-0.0408	-1.6678	0.5755	0.1216
Estonia	EST	23300076	23301534	1	0.8519	-1.4528	-0.9874	-0.0379	-1.1066	-0.568	-2.1355	-0.8443
Estonia	EST	23300076	23302694	1	0.3443	-0.59	-0.442	-0.3395	-0.0505	-0.801	-1.266	-0.7108
Estonia	EST	23300076	23304230	1	-0.0136	-0.9443	-1.5179	0.51	-0.5904	0.4033	-1.2624	-0.7317
Estonia	EST	23300076	23301563	1	-0.5551	-0.2662	-0.9607	-0.2628	-1.3204	0.0087	-0.2821	-1.1252
Estonia	EST	23300076	23303633	1	1.1619	0.5836	-0.8609	-0.4052	-0.1018	-0.2092	-2.1355	-0.942
Estonia	EST	23300076	23303309	1	1.0243	-0.4203	-0.9607	0.5024	-0.5736	-0.568	-0.6852	-0.5251
Estonia	EST	23300076	23304860	1	1.1588	0.3178	1.9359	0.2581	0.0133	0.0509	1.3428	0.7435
Estonia	EST	23300076	23305530	1	0.3188	0.3343	0.4173	0.6611	0.2126	0.6699	0.9628	0.1216
Estonia	EST	23300076	23303464	1	0.3718	-0.1167	-0.227	0.1219	0.0202	-0.3242	-0.1972	0.1216
Estonia	EST	23300076	23303901	1	1.2462	-0.2806	0.4173	0.408	0.0432	-0.3116	-0.1021	0.1216
Estonia	EST	23300076	23300373	1	1.1369	-0.2662	0.0226	0.5827	0.0344	0.5756	0.5755	0.4994
Estonia	EST	23300076	23305618	1	0.3652	0.0467	-0.227	0.3394	0.0883	-0.568	-0.6852	-0.5251
Estonia	EST	23300076	23302088	1	-0.991	0.5128	-0.6587	-0.1928	0.1798	-0.5309	-0.3912	0.6905
Estonia	EST	23300076	23301692	1	0.589	-0.2662	-0.4806	-0.1306	-0.0353	-0.3516	-0.5178	-0.6959
Estonia	EST	23300076	23304698	1	-0.0671	-0.4516	0.6407	0.749	-0.3424	0.6835	-2.1355	-0.5093
Estonia	EST	23300076	23302200	0	-0.4873	-0.2662	-0.3802	0.1619	-0.0926	-0.5058	0.5755	-0.9943
Estonia	EST	23300076	23302606	0	0.8413	0.5746	0.8348	-0.1555	0.3903	-0.8849	1.2027	2.0955
Estonia	EST	23300076	23300988	0	0.8104	-0.0862	0.5347	0.7209	0.8301	0.2957	0.5755	-0.1563
Estonia	EST	23300076	23303632	0	1.0732	-0.2479	-0.3802	1.2508	-0.1471	0.6131	-0.2821	-0.222
Estonia	EST	23300076	23301008	0	1.3859	-0.0994	-0.5544	0.1959	0.2345	-0.3516	0.0837	1.515
Estonia	EST	23300076	23301896	0	-0.777	-0.7815	0.0226	-0.0325	-0.0838	-0.421	0.1693	0.4777
Estonia	EST	23300076	23300828	0	-1.0557	-0.5133	-0.9674	0.2248	-0.3552	-1.6678	-0.2857	0.1216
Estonia	EST	23300076	23305350	0	0.6691	0.4495	0.586	0.7113	1.6849	0.3291	1.3918	0.4777
Estonia	EST	23300076	23303377	0	-0.9243	-0.4136	-0.0154	1.256	-0.1192	0.5655	0.5755	0.1216
Estonia	EST	23300076	23302412	0	1.3815	0.2032	-0.227	0.2214	-0.0304	-0.8849	-0.0823	-0.1563
Estonia	EST	23300076	23305516	0	1.2009	0.64	0.4173	-0.6391	0.2607	-0.3477	-0.6235	-0.0604
Estonia	EST	23300076	23300284	0	0.968	-1.3452	0.0226	0.7113	-0.1732	0.1931	0.5755	0.1216
Estonia	EST	23300076	23300779	0	0.7235	-0.7306	-0.6928	2.1337	1.6348	-1.6678	0.5755	0.1216
Estonia	EST	23300076	23305524	0	0.9982	0.5179	-0.5034	0.203	0.8779	-1.6678	0.5755	0.1216
Estonia	EST	23300077	23300083	1	-0.6745	0.3289	0.0226	0.8866	0.0801	0.5906	-0.4948	-0.1563
Estonia	EST	23300078	23302400	0	-0.683	-1.3477	-0.9278	0.6323		-1.6678		0.1216
Estonia	EST	23300079	23305076	0	0.492	-0.0862	0.0226		1.2755	2.9957	0.0256	-0.222
Estonia	EST	23300079	23302550	0	-0.8679	-0.0933	-1.0611	-1.0816	-1.4258	-0.2348	0.3482	-0.4607
Estonia	EST	23300080	23304961	1	-0.8876	0.3751	-0.8819	-0.1799	0.3211	-1.6678	-0.4748	0.9883
Estonia	EST	23300080	23301669	1	-0.9501	-1.1378	-0.5034	0.3615	-0.2901	-0.1845	-0.5828	0.1959
Estonia	EST	23300080	23305242	0	0.0528	0.967	0.0226	0.5956	1.1366	0.7179	0.0215	-1.0692
Estonia	EST	23300080	23301221	1	-1.5505	-0.9262	-1.0611	-0.4816	0.1386	0.3555	-0.4948	-0.7496
Estonia	EST	23300080	23301788	1	-0.7242	-0.0862	0.4173	0.9931	0.7238	0.4115	-0.9533	-0.8443
Estonia	EST	23300080	23305910	1	0.3492	0.5696	-0.691	0.3094	-0.2034	0.0748	1.1417	-0.4607
Estonia	EST	23300080	23303563	1	0.2659	-0.2662	-0.5034	-0.3365	-0.6913	-1.5939	-0.5573	-0.4607
Estonia	EST	23300080	23305537	1	-0.8392	0.0467	1.2899	0.2972	0.148	-0.4795	1.2568	0.833
Estonia	EST	23300080	23302867	1	1.009	0.0566	0.0226	0.3925	0.2205	0.1716	-0.6852	-1.1252
Estonia	EST	23300080	23301851	1	-0.9469	-1.0351	-1.6218	0.6331	0.2861	0.3377	-0.2852	-0.3297
Estonia	EST	23300080	23303706	1	-0.6706	-0.7221	-0.7836	0.2023	0.1579	0.4245	-0.8686	-0.8198
Estonia	EST	23300080	23303977	1	0.0991	0.0467	-0.5034	-0.3932	-0.8218	-0.4694	-0.5974	-1.2698
Estonia	EST	23300080	23302748	1	-0.3774	0.0502	-0.1587	0.7617	0.0086	0.6525	-0.0987	0.1959
Estonia	EST	23300080	23301574	1	0.0832	-0.0201	-1.2044	-0.2117	-0.4622	-0.1952	-1.2871	-0.5251
Estonia	EST	23300080	23302028	1	-1.1931	-0.0862	0.0226	-0.1986	-0.2636	-0.7847	-1.7719	-0.1563
Estonia	EST	23300080	23302734	1	-0.7033	0.8828	-0.1587	0.3062	0.2807	-0.1652	1.2607	1.515
Estonia	EST	23300080	23305237	1	-0.0032	-0.0831	-0.0758	0.6895	0.4093	1.0788	1.227	0.1216
Estonia	EST	23300080	23300423	1	-0.3227	0.2032	0.9268	0.212	0.5241	-0.3551	0.3142	1.1232
Estonia	EST	23300080	23301258	1	-0.3436	0.9349	-1.0611	-0.0765	-0.0273	-1.6678	-0.216	-1.0788
Estonia	EST	23300080	23300126	1	0.3722	-0.2662	0.586	0.894	0.4522	0.7106	0.0221	-0.5912
Estonia	EST	23300080	23302382	1	-0.7145	-0.3501	-0.442	0.5719	0.6405	-0.5309	-0.1021	0.4994
Estonia	EST	23300080	23302095	1	0.084	-0.0862	0.0226	1.0172	0.5053	0.1055	-2.1355	-1.2412
Estonia	EST	23300080	23303967	1	-1.2011	-0.59	-0.3827	0.5418	0.0162	0.4466	0.3482	-0.222
Estonia	EST	23300080	23304117	1	-0.8272	-0.0862	-0.227	-0.5539	-0.4149	-0.1354	-0.4771	-0.1563
Estonia	EST	23300080	23300102	1	-0.5474	1.7671	-0.7638	1.3605	-0.0158	1.1038	0.3482	-0.5251
Estonia	EST	23300080	23303008	0	-0.6062	-0.4107	-0.2391	0.5225	0.5297	0.7959	0.6172	-0.5574
Estonia	EST	23300080	23302474	0	1.1182	0.3178	1.0433	-0.4753	0.3118	-0.1787	0.8038	1.1508
Estonia	EST	23300080	23300863	0	-0.3252	-0.8977	0.1386	-0.1222	-0.5363	-1.6678	0.1693	-0.4377
Estonia	EST	23300080	23305672	0	-0.9935	1.7671	1.1381	0.3093	0.535	-0.568	1.802	2.0955
Estonia	EST	23300080	23304973	0	0.3059	0.5719	0.4562	0.0615	-0.7982	-0.5309	0.1305	0.4994
Estonia	EST	23300080	23305707	0	0.7978	-0.2662	0.9726	-0.2182	0.2469	-1.6678	0.8038	1.1013
Estonia	EST	23300080	23305520	0	-0.6723	-0.7221	-0.9607	0.154	-0.5778	0.3894	-0.176	-0.3673
Estonia	EST	23300080	23302594	0	-0.4852	0.1544	0.4445	0.8111	-0.3611	0.802	1.1417	-0.4784
Estonia	EST	23300081	23305908	1	-0.6553	-0.2662	-1.9313	0.25	0.3047	-0.9484	-0.9764	-1.6557
Estonia	EST	23300081	23302797	1	1.0556
Estonia	EST	23300081	23302984	1	-0.1569
Estonia	EST	23300081	23305483	0	0.4675
Estonia	EST	23300081	23304417	0	1.1982	-0.0862	1.9359	1.2836	2.2837	3.6292	2.4277	2.0955
Estonia	EST	23300081	23303468	0	0.1564	0.7608	1.0043	0.7364	1.2642	0.4655	0.7616	0.5385
Estonia	EST	23300081	23304378	0	1.2774	-0.0862	0.0226	0.7113	-0.0408	1.0062	0.5755	0.1216
Estonia	EST	23300081	23300035	1	-0.3785	1.3697	1.1657	0.7625	0.562	0.088	0.5755	2.0955
Estonia	EST	23300081	23304365	1	1.0719	-0.4488	-1.9313	0.4351	-0.3957	-1.6678	-0.1545	-0.4362
[truncated: 3,588 more rows]
