# Supplementary material for: Antecedents of adolescent students’ ICT self-efficacy: The ICT dataset
Source: Data Brief. 2020 Oct 22;33:106437. doi: 10.1016/j.dib.2020.106437 (PMC7644865; doi:10.1016/j.dib.2020.106437)
Supplement: Supplementary file 1 [file mmc1.zip › Finland.csv]

CNTRYID	CNT	CNTSCHID	CNTSTUID	ST004D01T	ESCS	INTICT	COMPICT	HOMESCH	ENTUSE	USESCH	SOIAICT	AUTICT
Finland	FIN	24600001	24602936	1	-0.5397	-0.1473	-1.0611	-1.3001	-1.5215	-1.6678	0.5797	-0.959
Finland	FIN	24600001	24604114	1	-0.3176	-0.4093	-0.5836	-0.677	-0.4268	-1.6678	-0.0553	-0.7639
Finland	FIN	24600001	24603516	1	-0.2925	-0.8036	0.8094	0.0815	0.1989	-0.1651	2.4277	1.1508
Finland	FIN	24600001	24601289	0	-0.8631	1.1352	0.9726	-1.6205	0.2264	-0.0808	0.2287	1.2147
Finland	FIN	24600001	24603025	0	0.9092	0.4435	-0.1587	-1.1783	-0.1371	0.1695	-1.2871	-0.1563
Finland	FIN	24600001	24602255	1	0.7944	0.957	0.1386	-0.9584	-0.5932	-0.106	-0.6852	-0.4607
Finland	FIN	24600001	24601030	1	-0.5071	-0.438	-1.3711	-0.0466	0.1365	0.4523	-0.5753	-1.235
Finland	FIN	24600001	24603584	1	-0.6655	-0.59	-0.227	-0.5208	-0.7948	0.0532	-0.2852	0.1216
Finland	FIN	24600001	24602765	1	0.0381	0.2718	-0.5034	-0.2569	-0.5688	0.1749	0.0221	0.1216
Finland	FIN	24600001	24604630	1	-0.9849	-0.438	-0.711	-1.5123	-0.0776	0.0146	0.5826	0.2546
Finland	FIN	24600001	24600051	1	-0.7863	-0.59	-1.0611	-0.6366	-0.4072	0.1158	-0.3733	-0.6912
Finland	FIN	24600001	24604415	1	0.4714	0.5946	-0.2145	0.0042	-0.3136	0.1656	-1.0753	-0.2432
Finland	FIN	24600001	24602174	1	0.5962	-0.5034	1.2341	-0.8021	0.0405	-0.2159	1.4995	2.0955
Finland	FIN	24600001	24602123	1	0.4957	-0.0862	0.0226	-0.8679	-0.1527	-0.2574	0.3482	-0.5475
Finland	FIN	24600001	24601434	1	0.4131	-0.4314	-0.5836	-0.0124	0.0979	0.4887	-0.4948	-0.5251
Finland	FIN	24600001	24604871	1	0.5034	-0.7221	-1.0611	-0.5695	0.0401	0.1299	-0.4948	-0.5251
Finland	FIN	24600001	24602516	1	0.635	-0.0862	-0.8627	-0.1518	0.9364	0.1407	0.5755	0.1216
Finland	FIN	24600001	24602993	1	0.4249	-0.0994	-0.227	-0.8975	0.1122	0.1617	-0.4771	0.3236
Finland	FIN	24600001	24602676	1	0.8133	-0.59	-0.5034	-0.0855	-0.1368	0.2048	-0.2821	-0.5251
Finland	FIN	24600001	24603853	1	0.5625	-0.7199	-1.1926	0.7113	-0.2807	0.4394	0.3482	0.1554
Finland	FIN	24600001	24604523	1	0.0234	2.6352	0.4173	-0.051	-0.2918	-1.0529	2.4277	1.1232
Finland	FIN	24600001	24603837	1	-1.0044	-0.2479	-1.2391	-0.1879	0.2462	0.4147	-0.4771	-0.6491
Finland	FIN	24600001	24600573	1	1.1521	-0.0862	-0.4728	-0.8939	0.5702	-0.1845	-0.1026	-0.5251
Finland	FIN	24600001	24600744	1	-0.3289	-0.0862	0.3416	-0.4664	0.0323	0.0661	0.8038	-0.1563
Finland	FIN	24600001	24603136	0	0.5098	0.9349	1.9359	-0.5917	1.4021	0.4725	1.836	1.2147
Finland	FIN	24600001	24606395	0	-0.5796	-0.7221	0.0226	-1.7857	0.4198	-0.0808	0.5755	0.4777
Finland	FIN	24600001	24605014	0	0.6155	-0.5847	0.0226	-0.4926	-0.3607	0.3772	0.1693	0.1216
Finland	FIN	24600001	24605978	0	0.9759	-0.59	0.0226	0.039	0.2616	0.4973	-0.176	0.1216
Finland	FIN	24600001	24601314	0	1.0026	0.1852	0.0226	-0.2138	0.5284	0.252	0.8038	-0.1563
Finland	FIN	24600001	24601221	0	-0.5621	-0.2662	-0.227	0.1673	1.0263	0.4547	0.8038	0.4777
Finland	FIN	24600001	24602144	0	-0.7817	-0.7221	-0.7902	-2.6893	-0.428	0.0785	-0.309	-0.1563
Finland	FIN	24600001	24600501	0	-1.0489	-0.0862	0.0226	-0.5456	1.6348	1.3321	0.5755	0.1216
Finland	FIN	24600001	24604375	0	-0.561	-0.6616	-0.5836	-1.2594	-0.4087	-0.568	0.3134	-0.1563
Finland	FIN	24600001	24604305	0	0.0639	0.5266	-0.227	-0.4669	0.3868	0.2048	0.5755	0.8903
Finland	FIN	24600001	24600188	0	-1.6095	-0.0862	0.0226	0.1364	0.4045	0.5475	0.5755	0.1216
Finland	FIN	24600001	24601677	0	-0.8033	-1.3452	-1.2891	-0.075	1.149	-1.6678	-0.0616	0.1959
Finland	FIN	24600001	24602910	0	-0.2619	0.3177	0.0226	-1.2698	-0.6179	-0.8849	-0.5832	-0.1563
Finland	FIN	24600001	24600406	0	0.3596			-0.5817	1.0644	2.4182
Finland	FIN	24600002	24603690	1	-1.0048	-1.2559	-0.3827	-2.6893	-0.7859	-0.8768	0.5755	-0.3856
Finland	FIN	24600002	24603023	0	-0.3072	-0.2479	1.2867	-1.1509	1.5323	0.378	0.5755	1.515
Finland	FIN	24600002	24603558	0	0.0663	-0.2662	0.0226	-0.75	0.3374	-0.4384	0.5755	0.1216
Finland	FIN	24600002	24601805	0	-0.0561	-0.4314	-0.227	-1.2803	-0.6669	-0.1482	-0.0857	0.1216
Finland	FIN	24600002	24604435	0	-0.3004	-0.5994	0.0226	-0.2495	0.5336		0.075	0.7864
Finland	FIN	24600002	24605716	1	-0.513	2.6352	-0.2614	-0.934	0.5828	0.395	2.4277	0.3899
Finland	FIN	24600002	24601262	1	1.1285	0.631	1.036	1.022	0.4742	1.0719	2.4277	1.515
Finland	FIN	24600002	24603768	1	-0.9466	-0.0862	-0.3802	0.1144	0.1012	0.6165	-0.4948	-0.7317
Finland	FIN	24600002	24601492	1	0.9729	0.1221	-0.335	-1.1025	-0.3099	0.0057	0.1693	-0.4607
Finland	FIN	24600002	24602041	1	-0.0031	-0.7353	-0.227	-0.8189	-0.6059	-0.385	0.3473	0.5823
Finland	FIN	24600002	24606233	1	0.8297	-0.8357	-1.5883	-1.5123	-0.3737	-0.2473	-0.5974	-0.8119
Finland	FIN	24600002	24605502	1	0.7628	0.4546	0.0226	-0.6856	-0.1044	-0.0898	-0.0992	0.2286
Finland	FIN	24600002	24601014	1	-0.0118	-0.5743	-1.0611	-0.9285	-0.7669	-0.0645	0.3482	-0.7317
Finland	FIN	24600002	24600722	1	-0.5048	0.2768	-0.227	-1.7891	-0.5687	-0.1246	-0.0761	0.1959
Finland	FIN	24600002	24600069	1	-0.3917	-0.2479	-0.7249	0.7287	0.5531	1.5721	0.5755	-0.7507
Finland	FIN	24600002	24603796	1	0.8067	0.2032	0.8038	-0.4456	0.2168	0.5787	0.8038	0.2546
Finland	FIN	24600002	24602908	1	-0.4993	0.5859	0.0226	-0.436	0.37	-0.0583	0.5755	-0.1563
Finland	FIN	24600002	24603991	1	-0.629	-0.7221	-2.1689	-1.7857	-0.3911	-0.7433	-0.6791	-1.1242
Finland	FIN	24600002	24603429	1	1.0293	0.2032	-0.227	-1.1146	-0.5288	-0.3646	0.0256	-0.7317
Finland	FIN	24600002	24602761	1	0.3356	-0.0356	-2.664	-1.3723	-0.0293	-0.7368	-2.1355	-2.5027
Finland	FIN	24600002	24605187	1	-0.3547	0.3875	1.4967	-0.8245	0.0329	-0.801	0.1648	0.6361
Finland	FIN	24600002	24603497	1	0.545
Finland	FIN	24600002	24605292	1	-0.1061	-0.4111	0.8348	-1.7857	0.2184	0.0787	0.1693	1.0448
Finland	FIN	24600002	24604869	0	-1.212	0.1395	0.0226	-2.6893	0.9496	-0.5639	-0.176	-0.7496
Finland	FIN	24600002	24604401	0	-0.948	1.7162	0.8038	0.7972	1.6257	0.795	2.4277	0.4777
Finland	FIN	24600002	24600364	0	1.2382
Finland	FIN	24600002	24605225	0	0.5424	-0.8785	0.0226	0.7113	-0.0408	1.0062	0.5755	0.1216
Finland	FIN	24600002	24606340	0	-0.951	-2.9627	-2.664	0.1829	0.3433	-1.6678	1.6922	-2.5027
Finland	FIN	24600002	24600098	0	-0.6052	-0.2662	-0.227	-0.6611	-0.4133	-0.1903	-0.6791	0.9339
Finland	FIN	24600002	24606331	0	0.987	-0.8305	-1.0611	-1.0663	-0.5417	0.4309	-2.1355	-0.943
Finland	FIN	24600002	24603570	0	-0.7436	-1.1046	-0.6173	-0.6948	-0.4745	0.625	-0.396	-0.4377
Finland	FIN	24600002	24605895	0	0.1486	-0.2662	0.0226	0.0415	0.6993	1.597	0.5755	0.2286
Finland	FIN	24600002	24601039	0	0.8808	0.6492	-0.4806	-0.952	0.1938	0.2197	-0.0404	-0.5251
Finland	FIN	24600002	24605973	0	-0.7277	-1.2802	-2.664	-2.6893	0.0537	-0.7946	-2.1355	-2.5027
Finland	FIN	24600002	24601753	0	0.4659	-0.4314	-0.227	-0.8975	0.0798	-0.0625	0.1701	0.1216
Finland	FIN	24600002	24602691	0	0.819	-0.4203	0.6407	-1.1482	0.1088	0.1116	0.1693	0.1216
Finland	FIN	24600002	24602460	0	-0.8592	-0.7306	-0.227	0.1053	-0.5444	0.8729	-0.2668	0.1216
Finland	FIN	24600002	24605008	0	0.6122	0.4546	-0.5836	-0.5463	0.0649	-0.3205	-0.4175	0.3216
Finland	FIN	24600002	24603259	0	1.3845	-0.0994	0.3416	-0.7311	0.6828	0.2386	0.5755	0.1216
Finland	FIN	24600002	24600231	0	0.6497	0.0467	0.4173	-1.6205	-0.2684	-0.526	0.3415	-0.1563
Finland	FIN	24600003	24600922	1	-0.7382
Finland	FIN	24600003	24601769	1	-0.9426	-0.7087	-0.227	-2.6893	-0.6464	1.0701	-0.6852	-2.5027
Finland	FIN	24600003	24601044	0	-0.6176	2.6352	0.0226	3.6039	4.8357	1.2959	0.5755	0.1216
Finland	FIN	24600003	24600328	0	-1.4159		-2.664	0.1061	1.4068	-1.6678	-0.1227	0.1216
Finland	FIN	24600003	24601246	1	0.6886	1.3697	-0.5836	-0.1464	0.3402	0.1656	0.5755	0.4777
Finland	FIN	24600003	24604590	1	0.2413	2.6352	-1.4945	-0.4076	1.0787	-0.7368	-0.7867	-0.7484
Finland	FIN	24600003	24600050	1	0.3825			-1.0314	0.0987	-0.0041
Finland	FIN	24600003	24602427	1	0.4434	-0.0862	-1.0611	-0.2531	-0.0731	0.053	-0.1727	-0.6774
Finland	FIN	24600003	24605941	1	0.5081	0.1221	-0.8627	-0.3687	0.2041	0.1535	-0.4771	-0.7496
Finland	FIN	24600003	24601196	1	0.8927	-0.2662	-0.227	0.011	0.6458	0.3543	0.1693	0.1216
Finland	FIN	24600003	24600221	1	0.9771	1.7162	0.0226	-0.3237	-1.0518	-1.0529	-0.6852	-1.1252
Finland	FIN	24600003	24603605	1	-0.0249	1.1352	0.7162	-1.0489	-0.3959	-0.2306	1.2107	1.0448
Finland	FIN	24600003	24604604	1	1.384	0.3952	1.0108	-0.4359	-0.1739	0.2619	1.3467	0.8903
Finland	FIN	24600003	24606389	1	0.1556	2.6352	1.4967	-0.8441	0.0585	-0.2306	-0.3206	0.2286
Finland	FIN	24600003	24602252	1	-0.9992	-0.5743	-1.5883	0.0725	0.1712	0.4698	-0.6852	-0.9069
Finland	FIN	24600003	24600675	1	-0.6237	-0.0862	0.0226	-1.1982	-1.1739	-1.6678	-2.1355	-2.5027
Finland	FIN	24600003	24600331	1	0.0954	-0.663	-1.7997	7.00E-04	-0.4454	0.1324	-1.2624	-0.5493
Finland	FIN	24600003	24605009	1	0.5652	-0.6019	-1.0611	-0.3257	-0.7426	-0.106	0.0256	-0.9299
Finland	FIN	24600003	24603109	1	1.3898	0.4012	-0.227	-0.4306	0.5254	0.2343	0.1693	-0.1563
Finland	FIN	24600003	24601100	1	0.9642	-0.2548	-1.9313	-0.2959	-0.6742	0.1439	-1.1855	-1.7071
Finland	FIN	24600003	24601245	1	1.0642	0.2607	0.8038	-0.1148	0.5875	0.5147	0.0791	1.0448
Finland	FIN	24600003	24602456	0	-0.3395	0.0278	0.4173	-0.9138	0.503	5.00E-04	0.5755	0.1216
Finland	FIN	24600003	24600767	0	-0.3892	-0.0862	0.0226	-1.3798	0.9602	0.7341	-0.2128	0.1216
Finland	FIN	24600003	24600029	0	0.6845	-1.2551	-0.5544	-1.7857	-1.3634	-0.8849	-0.6852	-0.959
Finland	FIN	24600003	24604678	0	0.6382	-0.9443	-0.227	-0.765	0.3876	-0.0766	-0.1727	0.6361
Finland	FIN	24600003	24601152	0	1.3775	0.7821	1.036	0.9412	4.8357	0.3047	2.4277	2.0955
Finland	FIN	24600003	24603667	0	0.9062	-0.2662	0.0226	0.0875	0.2181	0.3642	0.5755	0.1216
Finland	FIN	24600003	24603872	0	0.4567	-0.0862	-0.227	0.608	-0.4249	0.7581	0.5755	0.1959
Finland	FIN	24600003	24601651	0	1.3815	-0.0862	0.0226	-0.1111	1.3106	0.6576	0.5755	0.1216
Finland	FIN	24600003	24604718	0	0.6438	-0.0862	-0.227	-0.1541	0.8152	0.2527	0.075	0.1216
Finland	FIN	24600003	24603542	0	0.0582	0.3178	1.0108	-2.6893	0.3233	0.5801	1.2262	1.515
Finland	FIN	24600003	24605282	0	0.4956	-0.4343	-0.6928	-0.3043	-0.5738	-0.3239	-0.0553	0.1959
Finland	FIN	24600003	24605607	0	-0.3092	0.6464	0.0226	0.1158	0.4772	0.7083	0.5755	0.7864
Finland	FIN	24600003	24605983	0	-0.6184	-2.9627	-0.5034	-0.2097	0.27	0.5336	-1.2871	2.0955
Finland	FIN	24600003	24600442	0	0.5059	-0.59	-0.227	-0.5545	0.3761	-0.2544	-0.309	-0.4377
Finland	FIN	24600003	24604789	0	0.9706	-1.0688	-0.5034	-0.0564	-0.5538	0.039	0.3473	-0.1563
Finland	FIN	24600003	24606033	0	-0.9927	-0.59	-0.8627	0.0247	0.0387	0.2907	-0.4771	-0.8936
Finland	FIN	24600004	24603871	1	0.0745	-0.4314	0.0226	0.1701	0.0329	0.4336	0.5755	0.1216
Finland	FIN	24600004	24605584	1	-0.368			-1.1231	-0.8136
Finland	FIN	24600004	24602598	0	0.6413	-0.4314	0.0226	0.7113	0.4282	0.9777	0.5755	-0.222
Finland	FIN	24600004	24602281	0	1.2126	-1.4817	-0.4246	-1.7984	-1.3034	-0.8849	-0.5095	-0.3856
Finland	FIN	24600004	24604047	1	0.2644	-0.59	-1.0611	-1.3001	-0.883	-0.3936	-0.2821	-0.5251
Finland	FIN	24600004	24601584	1	0.4423	0.0441	-1.4626	-0.8165	-0.9711	-1.2919	-0.216	-1.1252
Finland	FIN	24600004	24605044	1
Finland	FIN	24600004	24606089	1	0.475	-0.0966	0.5536	-0.0606	0.1003	0.2959	0.9918	0.9339
Finland	FIN	24600004	24606308	1	-0.2995	-0.59	0.0226	0.1803	0.3461	0.6625	0.0037	1.0448
Finland	FIN	24600004	24602687	1	-0.3689	-0.6693	-0.5034	-0.765	-0.3124	-0.2578	-0.8627	0.1216
Finland	FIN	24600004	24600711	1	0.0875	-0.7306		-1.012	1.4974	0.216	2.4277	2.0955
Finland	FIN	24600004	24601981	1	-0.2047	-0.7353	-1.431	-1.3001	-0.9236	-0.0184	-1.5848	-0.222
Finland	FIN	24600004	24601435	1	-0.5919	-0.7221	-1.0611	-0.88	-0.3406	-0.8849	-0.6852	-0.9299
Finland	FIN	24600004	24605558	1	1.0084	-0.103	-0.227	-0.6146	-0.2166	0.0136	-0.4948	-0.1563
Finland	FIN	24600004	24600993	1	0.4683			-0.3202	-0.2206	0.5099
Finland	FIN	24600004	24602262	1	0.1623	-0.0862	0.0226	-0.3784	0.1418	-0.0645	0.3482	0.1216
Finland	FIN	24600004	24600002	1	0.6655	-0.7353	-1.0611	-0.3964	-0.0897	0.1173	-0.1026	-0.1563
Finland	FIN	24600004	24602947	1	0.479	-0.8357	-0.227	-0.8683	-0.2174	-0.4523	0.0256	0.1216
Finland	FIN	24600004	24604116	1	-0.6225	-0.7353	-1.0611	-0.1372	-0.3679	-0.0594	-0.6852	-0.5038
Finland	FIN	24600004	24604783	1	0.1859	1.3403	0.7162	-0.0922	0.4855	0.5211	1.4793	0.9339
Finland	FIN	24600004	24600249	0	0.5408	0.1997	0.5021	1.1929	1.1373	1.1289	0.5755	0.1216
Finland	FIN	24600004	24603835	0	0.3934	0.3875	0.0226	-0.0261	0.5977	0.1191	0.5755	-0.6774
Finland	FIN	24600004	24605808	0	1.2887	-0.0862	0.0226	-0.2368	0.2005	-0.3646	0.9628	0.5823
Finland	FIN	24600004	24602303	0	-0.0638	1.3697	1.4967	0.0179	0.8901	0.296	1.6338	0.1216
Finland	FIN	24600004	24604220	0	0.1503
Finland	FIN	24600004	24602956	0	-1.0627	-0.0862	-0.9607	-1.3001	0.5482	0.5688	0.5755	-0.7496
Finland	FIN	24600004	24604373	0	-0.8767	-0.0862	-0.227	0.0128	0.1849	0.6478	0.5858	0.1216
Finland	FIN	24600004	24602095	0	0.8231	-0.0994	1.9359	-0.2228	1.8092	0.1869	2.4277	2.0955
Finland	FIN	24600004	24600852	0	1.3023	0.9454	1.4967	0.6002	3.4844	0.2285	2.4277	2.0955
Finland	FIN	24600004	24605069	0	-0.6901	-0.891	-0.227	-1.2044	-0.7157	0.2164	0.1693	-0.1563
Finland	FIN	24600004	24604124	0	0.4276	0.2185	-0.3802	0.0189	0.7126	0.5336	0.5755	0.1216
Finland	FIN	24600004	24604993	0	0.8475	-0.8357	0.0226	0.1141	-0.0938	0.5448	0.5755	0.1216
Finland	FIN	24600004	24601991	0	-0.6045	1.1352	1.2867	-2.6893	-0.0907	0.317	0.5755	0.2286
Finland	FIN	24600004	24601416	0	0.0025	-0.1845	1.1657	-0.1698	0.6274	0.6017	1.836	0.5553
Finland	FIN	24600004	24603681	0	-0.4893	-0.0862	-0.5034	-0.318	-0.3159	-0.3936	-0.5832	-1.1252
Finland	FIN	24600004	24601510	0	-0.4977
Finland	FIN	24600004	24601428	0	-0.4738	-0.4314	0.0226	-0.7207	-0.2488	-0.0162	0.1693	-0.1563
Finland	FIN	24600004	24601156	0	0.191	-2.9627		0.1555	0.113	0.9776
Finland	FIN	24600005	24603902	1	-0.4794	2.6352	0.8425	-0.1495	0.6399	0.241	1.2568	0.2988
Finland	FIN	24600005	24605493	1	-1.7547	-0.7136	0.0226	-0.7911	0.2367	-0.7368	-0.2852	-0.7496
Finland	FIN	24600005	24600411	0	2.8616
Finland	FIN	24600005	24602324	1	-1.152	0.6583	-0.2973	-2.6893	-0.0347	-0.3801	0.1693	-0.8578
Finland	FIN	24600005	24603278	1	-1.2215	-0.4005	-0.9145	-2.6893	-1.2364	0.1617	-2.1355	-0.1563
Finland	FIN	24600005	24604019	1	0.1905	-0.948	-1.0611	-0.5297	-0.4046	0.081	-0.535	0.1216
Finland	FIN	24600005	24602173	1	0.5944	-0.0862	0.0226	0.7113	0.8779	1.0062		0.1216
Finland	FIN	24600005	24602755	1	0.1517	-0.7221	-0.3827	-1.2698	-0.3006	-0.4384	-0.6852	-0.3856
Finland	FIN	24600005	24604144	1
Finland	FIN	24600005	24605420	1	-0.4606	-0.0862	0.0226	1.2836	0.2618	1.5721	0.5755	0.1216
Finland	FIN	24600005	24601013	1	1.0805	-0.6593	0.0226	0.509	-0.2386	0.6327	-0.4948	-0.7496
Finland	FIN	24600005	24605618	1	-0.7552	-0.847	-1.0611	-0.0684	-0.5004	0.3163	0.0256	-0.9299
Finland	FIN	24600005	24603165	1	0.6535	0.4012	-0.3802	-0.548	-0.3834	-0.1117	-0.1727	1.1508
Finland	FIN	24600005	24605139	1	-0.1597	-1.3447	-0.1627	-0.2165	0.5199	-0.7368	-2.1355	-0.8961
Finland	FIN	24600005	24602640	1	-0.6499	0.1852	0.0226	0.1053	-0.0363	0.2402	0.0256	0.1216
Finland	FIN	24600005	24601979	1	1.3345	-0.7221	-0.227	-0.8335	-1.028	-0.4133	-0.2821	-0.1563
Finland	FIN	24600005	24604977	1	0.8895	-0.2662	0.0226	-0.4125	-0.6101	0.1645	-0.1972	0.1216
Finland	FIN	24600005	24606292	1	1.1283	0.2063	1.0108	0.3755	0.0281	0.0308	0.7812	0.1216
Finland	FIN	24600005	24602210	1	-0.7106	-0.0862	0.0226	-0.9584	0.1713	-0.0122	-0.1972	-0.1563
Finland	FIN	24600005	24600952	1	0.0799	-1.2723	-1.829	-0.2512	-0.7059	0.2467		-1.0343
Finland	FIN	24600005	24602424	1	0.626	-0.59	-0.227	-0.856	-0.5115	-0.526	-0.6852	-0.7317
Finland	FIN	24600005	24604661	1	-0.2691	1.1352	0.8116	-0.0798	0.5471	0.0769	2.4277	2.0955
Finland	FIN	24600005	24602179	1	1.0057	-0.4136	-0.5836	-0.2952	0.1673	0.5326	-0.216	-0.3297
Finland	FIN	24600005	24600820	0	-0.3176
Finland	FIN	24600005	24600395	0	0.9334	0.6515	1.0433	0.1053	1.0226	0.5117	2.4277	1.1013
Finland	FIN	24600005	24603264	0	-0.7502	-0.7221	-0.5907	-0.75	-0.4882	-0.0422	0.1693	-0.1563
Finland	FIN	24600005	24604325	0	-0.0482	-0.4004	1.0955	-2.6893	0.7766	0.4165	2.4277	0.7864
Finland	FIN	24600005	24604801	0	0.5749	2.6352	-0.8099	-1.7857	0.6669	0.0156	-2.1355	1.2147
Finland	FIN	24600005	24600810	0	0.9354	0.1852	1.9359	-0.7798	0.291	0.7517	-0.3322	-1.4795
Finland	FIN	24600005	24601989	0	-0.7964	-0.0862	0.0226		1.5651	0.9028	-0.6852	0.1216
Finland	FIN	24600005	24602325	0	-0.4234
Finland	FIN	24600005	24602881	0	1.3999	0.0467	-0.4806	-0.8757	-0.5651	-0.7793	0.5755	-0.7496
Finland	FIN	24600005	24601111	0	1.09	-2.9627	-1.1926	0.7113	-0.9939	0.3471	-2.1355	-1.9616
Finland	FIN	24600005	24600407	0	-1.1034	0.5946	-0.227	-0.9395	-0.0542	-0.1968	0.8038	0.1216
Finland	FIN	24600005	24603897	0	0.124	-0.0862	0.1802	-2.6005	1.0594	0.1211	1.1171	1.515
Finland	FIN	24600005	24605567	0	-0.6242	-1.1117	-1.5865	-1.6841	-1.2512	0.0177	-1.5596	-1.2711
Finland	FIN	24600005	24602205	0	0.4339	1.3697	0.0226	-0.4754	0.7826	0.0272	2.4277	0.4777
Finland	FIN	24600005	24600984	0	1.255
Finland	FIN	24600005	24604583	0	0.157	-0.4314	0.6755	-0.0207	-0.0584	0.39	0.1693	0.7864
Finland	FIN	24600005	24602413	0	-0.2821	0.7821	0.0226	0.3867	1.4131	1.0062	1.3918	1.2147
Finland	FIN	24600005	24603775	0	-0.277	-0.4314	1.2341	-2.6893	0.4316	1.5627	0.5755	2.0955
Finland	FIN	24600006	24605507	0	-0.0643	0.4468	0.0226	0.6771	0.6374	0.4394	0.8038	0.1216
Finland	FIN	24600006	24606240	0	-0.1465	-0.7815	0.0226	-0.8245	-0.697	-0.1817	0.5755	0.1216
Finland	FIN	24600006	24606301	0	0.4635	-0.0862	1.4967	-0.414	1.0673	0.8555	1.2262	1.515
Finland	FIN	24600006	24602642	0	0.8892	-1.0079	-1.0953	0.1349	-0.3518	-0.9484	-2.1355	-0.5265
Finland	FIN	24600006	24602011	0	1.5566					-1.6678
Finland	FIN	24600007	24602005	1	0.3742	-0.948	-2.664	-1.7857	-0.6841	-0.8768	-2.1355	-1.6909
Finland	FIN	24600007	24605353	1	-0.3195
Finland	FIN	24600007	24604411	0	0.143				1.2192
Finland	FIN	24600007	24605100	0	1.2671	-0.4314	0.0226	-0.3336	0.097	-0.0444	0.5755	0.6802
Finland	FIN	24600007	24601210	0	1.0368	0.631	1.1355	3.6039	4.8357	3.6292	2.4277	2.0955
Finland	FIN	24600007	24603753	0	-0.2164	-1.3452	0.0226	0.1053	-0.0408	1.0062	0.5755	2.0955
Finland	FIN	24600007	24600882	0	-0.2341
Finland	FIN	24600007	24604584	1	-0.7831						0.1922
Finland	FIN	24600007	24603485	1	-0.8418	0.4121	-0.5836	-1.2502	0.1861	-0.4384	-0.6852	-0.2432
Finland	FIN	24600007	24604034	1	-0.4146				-1.0641	-0.568
Finland	FIN	24600007	24605565	1	-0.4851	-0.5847	-0.227	-0.4259	-0.4082	-0.1627	0.0221	-0.1563
Finland	FIN	24600007	24604013	1	0.445	2.6352
Finland	FIN	24600007	24600696	1	-0.2922
Finland	FIN	24600007	24602918	1	-0.9755							-0.1865
Finland	FIN	24600007	24606208	1	-0.3698	-1.3452	0.0226	0.7113	-0.0408	1.0062	-0.6852	-1.1252
Finland	FIN	24600007	24600203	1	0.4981	-1.2115	0.0226	0.2047	-1.235	0.5248	0.5755	-0.1563
Finland	FIN	24600007	24605387	1	-0.47	-0.2662	-0.6116	0.2329	0.4956	-0.1285	0.5858	0.06
Finland	FIN	24600007	24604533	1	-0.7986	-0.4203	-0.227	-0.5167	-0.2137	-0.3128	0.1693	0.1216
Finland	FIN	24600007	24601359	1	0.7931	-0.7353	-1.3645	-1.3102	-0.0779	0.3064	-0.6852	-0.8198
Finland	FIN	24600007	24604674	0	-0.4387	0.6464	-0.227	0.3727	0.329	0.5816	1.1171	0.1216
Finland	FIN	24600007	24606422	1	-0.7598	-0.6019	0.8571	-0.4363	-0.8326	-1.6678	-0.0987	0.5823
Finland	FIN	24600007	24601429	1	-0.4724	0.3289	-0.227	0.1495	-0.0797	0.5268	0.5755	-0.4607
Finland	FIN	24600007	24600880	1	-0.424
Finland	FIN	24600007	24602540	1	0.3731	-1.1429	-1.0611	0.7113	-0.1732	1.0062	-0.6852	-0.7317
Finland	FIN	24600007	24604488	0	-0.3268	-0.4314	0.0226	-0.4298	0.3251	0.3446	0.3473	-0.1563
Finland	FIN	24600007	24601791	0	-0.5344	-0.2662	0.0226	0.1053	-0.1644	0.1964	0.5755	0.1216
Finland	FIN	24600007	24601658	0	-0.3549				2.078
Finland	FIN	24600007	24603656	0	0.1998	0.3289	1.9359	-1.7857	0.9631	0.1535	2.4277	2.0955
Finland	FIN	24600007	24601001	0	0.0452			-2.5303	1.1749
Finland	FIN	24600007	24601711	0	-0.771	-0.245	-0.8627	0.5365	0.228	1.0196	0.2287	0.6905
Finland	FIN	24600007	24601377	0	0.7158			0.7113	0.3419
Finland	FIN	24600007	24601851	0	-0.502	0.5119	1.4967	-0.4888	0.7921	-0.0062	1.4793	0.6919
Finland	FIN	24600007	24606136	0	1.3907
Finland	FIN	24600007	24606112	0	-0.4312	-0.5717	0.0226	0.7113	-0.2478	0.5105		0.1216
Finland	FIN	24600007	24602254	0	0.3324
Finland	FIN	24600007	24604381	0	0.9195	-0.0862	0.0226	0.4855	0.1165	1.5721	0.5755	0.2286
Finland	FIN	24600007	24602342	0	-0.0939	-0.0862	-0.5034	0.7113	-0.0096	1.0062	-0.6852	-0.6774
Finland	FIN	24600008	24605867	1	0.1784	0.7763	-0.5836	-1.7857	0.2753	-0.1233	-0.6852	-0.5251
Finland	FIN	24600008	24600681	1	0.4653	-0.847	-0.7638	-0.0058	1.0258	0.7905	-0.6852	-0.1563
Finland	FIN	24600008	24602088	0	0.2223	-0.2479	0.0226	-2.6893	0.1583	0.0108	2.4277	0.3516
Finland	FIN	24600008	24601295	0	0.9703	1.3697	0.1386	-2.6893	0.1811	-0.7368	0.3473	0.2224
Finland	FIN	24600008	24605122	0	0.559	-0.1167	0.3416	-0.2969	0.8596	-0.2608	1.2262	0.7338
Finland	FIN	24600008	24605359	0	-0.4303	0.3875	-0.2943	-0.8112	-0.2798	0.1373	0.5755	-0.7639
Finland	FIN	24600008	24600532	1	-0.4816	-0.59	-0.5034	-0.6744	-1.1723	-0.526	-0.2821	-0.1563
Finland	FIN	24600008	24605740	1	-0.2574	-0.7221	-0.8627	0.0079	0.1034	0.5534	0.3482	-0.7317
Finland	FIN	24600008	24603029	1	0.8506	0.2607	-0.5034	-0.9135	-0.4601	-0.213
Finland	FIN	24600008	24605686	1		-0.59	0.3416	-0.297	0.1734	0.3438	0.0256	1.2147
Finland	FIN	24600008	24604775	1	0.4199	-0.7221	-1.5883	-1.7857	-0.5272	-0.8768	-1.5848	-0.9774
Finland	FIN	24600008	24600030	1	0.0549	0.0502	-0.227	-0.0188	0.0353	0.1166	-0.3814	-0.1563
Finland	FIN	24600008	24600904	1	0.3285	0.4298	-1.762	-0.1965	0.232	0.5352	-0.8044	-1.3768
Finland	FIN	24600008	24601077	1	-0.1391	0.4981	-0.227	-1.7857	-0.0449	-0.2793	-0.5974	0.1216
Finland	FIN	24600008	24603807	1	0.3523	0.2539	0.0226	-1.1465	-0.1682	-0.7368	-0.4982	-0.3019
Finland	FIN	24600008	24602998	1	-0.9397
Finland	FIN	24600008	24604516	1	0.899	0.3924	0.6825	-2.6893	0.0444	-0.475	-0.3912	0.839
Finland	FIN	24600008	24601519	1	1.2404	1.7671	1.4967	-0.6279	0.3206	0.5967	0.8107	1.2147
Finland	FIN	24600008	24600606	1	0.4347	-0.5743	-0.691	-0.9894	-1.014	-0.4173	-0.5832	-0.1865
Finland	FIN	24600008	24602220	1	1.1578	1.3403	1.9359	-0.0382	0.5954	0.3013	1.8085	2.0955
Finland	FIN	24600008	24605862	1	1.0759	-0.847	0.0226	-0.6336	0.4124	-0.1567	-0.5832	0.2286
Finland	FIN	24600008	24602807	1	0.5598	-0.2662	-1.0611	-2.6893	-0.5918	0.0261	0.0256	-0.1563
Finland	FIN	24600008	24600087	1	0.1551	-0.0862	-0.0154	-0.5461	-0.7353	-0.4399	0.5755	0.1216
Finland	FIN	24600008	24605159	0	1.2797	-0.0994	1.0108	0.6145	0.4247	0.4729	0.5755	0.1216
Finland	FIN	24600008	24601042	0	0.5664	0.3898	0.8877	-0.4512	0.8176	0.3875	0.1693	-0.0542
Finland	FIN	24600008	24601766	0		-2.9627	-2.664	-2.6893	-0.6803	-0.6274	-2.1355	-0.8961
Finland	FIN	24600008	24605447	0	-0.3379	0.1371	-0.9285	-2.6893	0.5662	-0.5011	-0.4805	-0.1563
Finland	FIN	24600008	24600386	0	0.1034	0.468	0.0226	-0.1428	1.4559	0.6324	0.8038	0.7532
Finland	FIN	24600008	24606077	0	0.9489	-0.2662	0.0226	-0.0512	0.6391	0.2508	-0.0823	0.1216
Finland	FIN	24600008	24600897	0	0.1159	-1.0212	-1.1926	-0.2612	0.3104	0.2411	-0.6852	-2.5027
Finland	FIN	24600008	24605578	0	-0.3547	0.235	1.2867	-2.6893	1.1231	-0.4384	2.4277	2.0955
Finland	FIN	24600008	24602694	0	-0.2975	-1.0212	0.0226	0.6842	-0.3376	0.0258	0.5755	0.1216
Finland	FIN	24600008	24604929	0	0.9297
Finland	FIN	24600008	24602665	0	-0.6636	-1.1804	-0.9607	-1.6841	-0.5732	-0.6274	-0.216	-0.3297
Finland	FIN	24600008	24600868	0	-0.4957	0.5266	0.0226	-0.5859	0.5567	-0.5639	0.8038	-0.1563
Finland	FIN	24600008	24600947	0	-0.2494	0.1973	1.9359	-1.1209	-0.1291	-0.1869	0.0215	1.2147
Finland	FIN	24600008	24604387	0	-0.5657	0.2607	-0.5034	-0.0574	-0.2131	-0.0922	-0.5832	-0.1563
Finland	FIN	24600008	24600812	0	-0.0318	0.2607	1.0433	-2.6893	0.8616	-0.0243	0.3482	1.0448
Finland	FIN	24600008	24601482	0	-0.3562	-0.938	-1.2374	-0.813	-0.1453	-0.1815	-1.0571	-0.8714
Finland	FIN	24600009	24605301	1	0.7702	0.7989	-0.227	0.3357	0.7344	0.5023	0.3482	2.0955
Finland	FIN	24600009	24604969	1	0.988	-0.2924	0.5347	-0.7911	-0.9408	-0.801	-0.216	-0.6158
Finland	FIN	24600009	24602322	0	0.3839	0.3178	0.0226	0.4183	1.1509	0.6878	0.8038	0.9339
Finland	FIN	24600009	24603556	1	1.5537	0.5179	1.9359	0.7113	0.4754	1.0062	0.5755	2.0955
Finland	FIN	24600009	24603456	1	1.067	-1.1085	1.0929	0.3808	0.7812	0.6864	-1.0396	0.9339
Finland	FIN	24600009	24605511	1	-0.0047	0.9454	1.1381	-0.431	0.5314	0.3262	0.3482	1.2147
Finland	FIN	24600009	24604010	1	0.7321		-0.1972			0.4672
Finland	FIN	24600009	24601378	1	1.61	0.2554	-1.2891	0.198	-0.2763	0.7074	-0.4948	-0.1563
Finland	FIN	24600009	24604369	1	0.7408	-0.7221	-0.227		0.3555	0.7044	-0.6852	-0.1563
Finland	FIN	24600009	24602030	1	1.169	1.1132	-0.6334	0.0741	-0.2549	0.0506	1.4841	0.6377
Finland	FIN	24600009	24603220	1	3.0255	2.6352	1.9359	3.6039		3.6292	2.4277	2.0955
Finland	FIN	24600009	24605590	1	1.6163	1.1493	0.4173	-0.541	0.2845	0.4136	0.5755	1.515
Finland	FIN	24600009	24601035	1	0.9861
Finland	FIN	24600009	24605455	1	0.8362	-0.4314	-0.7836	0.6202	0.1788	1.0062	-0.6852	-0.5251
Finland	FIN	24600009	24604132	1	1.2253	-0.891	-0.7836	-0.1973	-0.4872	0.3349	-0.4771	-0.8028
Finland	FIN	24600009	24602251	1	-0.1464	0.0467	-0.8627	-0.2689	-0.8902	0.1764	0.1648	-0.5251
Finland	FIN	24600009	24602679	1	1.282	0.802	0.6825	-0.4002	-0.2672	0.4297	0.1435	-0.0542
Finland	FIN	24600009	24603699	1	0.8856
Finland	FIN	24600009	24601837	1
Finland	FIN	24600009	24605648	0	1.0105
Finland	FIN	24600009	24600629	0	0.9555	-0.4203	0.1386	-1.6821	0.0791	-1.6678	-0.3241	0.1216
Finland	FIN	24600009	24602955	0	1.2543
Finland	FIN	24600009	24604742	0	0.7401	-0.9268	0.0226	0.5817	0.2512	1.3555	0.5755	-1.3027
Finland	FIN	24600009	24602865	0	1.2638
Finland	FIN	24600009	24606212	0		1.1493	-0.4659	0.2526	0.1216	0.3629	0.0215	1.2147
Finland	FIN	24600009	24601060	0	1.3492
Finland	FIN	24600009	24600636	0	1.5609
Finland	FIN	24600009	24604774	0	1.1048	-0.6593	-1.2374	0.7113	-0.0408	1.0062	-0.2217	0.3516
Finland	FIN	24600009	24604744	0	1.6371	-0.0862	0.0226	-0.6123	-0.2145	-0.2117	0.5755	0.1216
Finland	FIN	24600009	24606110	0	1.0373	2.6352	1.9359	3.6039	0.858	0.8638	2.4277	2.0955
Finland	FIN	24600009	24602431	0	-0.0497	-0.7815	-0.6843	0.7113	-0.0408	1.0062	0.1922	-0.7507
Finland	FIN	24600009	24600964	0	1.2605	1.4003	0.4173	0.0352	1.2344	0.4769	2.4277	-0.1563
Finland	FIN	24600009	24606333	0	1.1713	-0.0862	0.0226	1.2836	0.6386	1.5721	0.5755	0.1216
Finland	FIN	24600009	24603034	0	1.1822				-0.5244		0.0447
Finland	FIN	24600009	24601661	0	1.4604	0.5896	1.8045	3.6039	4.8357	2.6221	1.4841	0.1554
Finland	FIN	24600009	24603223	0	-0.3333
Finland	FIN	24600010	24603134	1	-1.1667	-0.5847	-0.5034	-0.7841	-0.3804	-0.231	-0.1026	-0.1563
Finland	FIN	24600010	24603698	1	1.2801	-0.847	-0.227	-1.3102	-0.9862	-0.801	-0.6852	-0.959
Finland	FIN	24600010	24602932	0	-0.2071	-0.7815	0.0226	1.2836	0.8779	1.0062	0.5755	0.7435
Finland	FIN	24600010	24603471	0	-0.4029	-0.2662	0.3416	-0.5054	-0.7394	-0.8849	0.1693	0.1216
Finland	FIN	24600010	24604592	0	-0.2983	-0.0192	0.0226	-0.0101	0.0345	-0.2574	0.1648	0.1216
Finland	FIN	24600010	24600824	0	0.092	-1.0744	-0.7638	-1.3089	-0.3303	-1.6678	-0.2008	-0.4607
Finland	FIN	24600010	24600177	1	1.1585	0.0347	-0.9899	0.2335	-0.1581	0.1957	-0.4948	-0.9299
Finland	FIN	24600010	24603893	1	1.1162	0.7156	-0.9624	-0.2247	0.1907	-0.3973	-0.4948	-0.2413
Finland	FIN	24600010	24603281	1	-0.7226	-0.5743	-0.8627	-0.55	-0.3605	0.0829	-0.3241	-0.5251
Finland	FIN	24600010	24603577	1	-0.8704	-0.2479	0.0226	0.1053	-0.3063	-0.3936	-0.6852	-0.4607
Finland	FIN	24600010	24603567	1	0.1957	-0.3486	-1.2567	-0.23	0.2465	-0.3936	-2.1355	-0.7496
Finland	FIN	24600010	24602752	1	-0.1424	-0.4136	-1.2391	1.2836	0.4881	0.758	0.5755	-0.6073
Finland	FIN	24600010	24602224	1	0.9401	-0.6616	0.5347	-0.593	-0.3173	-0.2544	-1.5848	-0.7108
Finland	FIN	24600010	24601932	1	-0.7928	0.6348	-1.3711	-1.2764	-0.1397	0.2946	-2.1355	-0.2413
Finland	FIN	24600010	24605920	1	0.0537	-0.0862	0.0226	-0.8112	0.0928	-0.106	0.5755	0.1216
Finland	FIN	24600010	24605006	1	0.5196	-0.2662	-0.227	0.1155	-0.9662	-0.443	-0.0992	0.4777
Finland	FIN	24600010	24604712	1	-0.7784	-0.5847	-2.664	0.7113	-2.1394	-1.6678	-2.1355	-0.5251
Finland	FIN	24600010	24600009	1	1.5351	0.6606	0.6825	-0.598	0.4123	0.4224	-1.5588	1.2147
Finland	FIN	24600010	24603208	1	0.1765	-0.2662	-0.4728	-0.4097	0.7444	0.2488	-0.1727	-0.7496
Finland	FIN	24600010	24601138	1	0.6158	-0.4314	-0.7836	-0.3953	0.0076	0.4591	-0.309	-1.1405
Finland	FIN	24600010	24604699	1	-0.3244	1.0472	-1.4945	-2.6893	-0.2901	-0.7368	-0.6625	0.0192
Finland	FIN	24600010	24600429	1	-0.1864	-0.6978	0.0226	-0.1572	-0.4326	0.1774	0.5858	-0.1563
Finland	FIN	24600010	24601383	1	0.3196	-0.59	-1.2391	-0.4033	0.1593	-0.475	-0.4948	-0.3297
Finland	FIN	24600010	24604239	0	1.0188	0.5177	0.1386	-0.8913	-0.1175	0.2611	-0.309	-0.1563
Finland	FIN	24600010	24605645	0	-0.6829	-0.8305	-0.7183	-0.578	-1.3664	-0.0993	-0.4771	-0.7317
Finland	FIN	24600010	24600452	0	-0.5895	0.6555	0.0226	0.3499	0.2305	-1.6678	0.174	0.1216
Finland	FIN	24600010	24603181	0	0.1458	-0.4314	0.0226	-0.7936	0.8203	0.2667	0.8038	1.1508
Finland	FIN	24600010	24601137	0	1.8099	-1.2608	0.0226	1.1793	0.9346	-1.6396	-1.1855	-1.4827
Finland	FIN	24600010	24605884	0	0.8054	-0.0862	0.0226	-0.2074	-1.2058	-0.801	0.5755	0.1216
Finland	FIN	24600010	24600970	0	-1.5182	-0.0862	0.0226	0.1053	0.1025	0.3994	-0.6997	-0.1563
Finland	FIN	24600010	24601150	0	-0.7815	-0.5034	-0.2827	-2.6893	-0.5326	-1.6678	-0.2008	0.1216
Finland	FIN	24600010	24604214	0	0.0026	-2.9627	0.0226	3.6039	4.8357	3.6292	0.5755	2.0955
Finland	FIN	24600010	24601207	0	0.5282
Finland	FIN	24600010	24601522	0	-1.0943	-0.2662	0.0226	-1.0563	-0.3401	-0.4173	0.5755	0.1216
Finland	FIN	24600010	24603679	0	-0.5403	-1.3507	-0.9211	-1.3798	-0.7221	-0.4657	-0.5945	-0.4377
Finland	FIN	24600010	24606299	0	1.3274	-0.2662	-0.9607	-1.3001	0.0348	-0.5309	-0.3912	-0.7496
Finland	FIN	24600010	24601764	0	0.8136	-0.0994	0.5347	-0.4012	-0.075	-0.1117	0.5755	0.7864
Finland	FIN	24600010	24600043	0	0.0209	-0.2662	0.0226	0.1857	0.1965	-0.0341	0.5755	0.1216
Finland	FIN	24600010	24600475	0	-0.4473	0.0308	-1.3074	-0.2689	0.4468	-0.2144	-0.0766	-0.3832
Finland	FIN	24600010	24601722	0	-0.9193	-0.2662	1.4967	-0.7708	-0.1011	0.0383	1.5037	1.2147
Finland	FIN	24600010	24600628	0	1.0312	0.7821	1.2341	-0.9969	0.1255	-1.2919	0.5755	1.2147
Finland	FIN	24600011	24603882	1	-0.4794	-0.4314	-0.7902	-0.5599	-0.9642	-0.3936	0.1693	-0.2503
Finland	FIN	24600011	24604062	1	-0.0538	-0.8357	-0.8892	-0.9788	-1.2801	-0.2785	-0.6852	-0.6353
Finland	FIN	24600011	24606201	0	-1.2163
Finland	FIN	24600011	24603944	0	-0.0058	-0.2662	-0.3827	-0.4523	0.1353	-0.0321	-1.7719	-0.1563
Finland	FIN	24600011	24601190	1	-0.1035	0.1852	0.4173	-0.3463	0.298	0.5159	-0.4948	-0.1563
Finland	FIN	24600011	24604117	1	-0.4278	-0.0862	0.0226	-1.1118	-0.2532	0.2516	0.5755	0.1216
Finland	FIN	24600011	24605481	1	-0.1395	-0.269	-0.5034	-1.1533	-0.2259	0.1891	-0.5974	-0.1789
Finland	FIN	24600011	24603952	1	0.2082	0.1852	0.1386	-0.7703	-0.4469	-0.4207	0.5755	-0.1563
Finland	FIN	24600011	24602435	1	-0.2094	-0.7221	-1.0611	-0.5142	-1.0116	-1.6678	-0.4948	-0.9299
Finland	FIN	24600011	24603863	1	-0.8546	-0.0192	-1.5883	-0.1048	0.1338	0.4636	-0.1727	-0.7496
Finland	FIN	24600011	24600792	1	0.4594	-0.2479	-0.5034	-1.7857	-0.2759	-0.3477	-0.3206	1.2147
Finland	FIN	24600011	24605726	1	0.4201	0.6606	-1.0021	-0.1143	0.2633	-0.2578	-0.7651	-0.6353
Finland	FIN	24600011	24606165	1	-0.4934	-0.4314	-0.7638	-0.5242	0.5856	0.0539	0.3482	-0.3297
Finland	FIN	24600011	24605663	1	-0.0746	-0.2662	-0.227	-0.4193	0.3663	-0.5639	0.3482	-0.7317
Finland	FIN	24600011	24602857	1	-1.3293	-0.4203	-0.227	-1.2502	-0.2311	-0.4612	-0.5832	-0.4377
Finland	FIN	24600011	24606169	0		-0.7221				-1.6678	0.5755
Finland	FIN	24600011	24602471	0	-1.1854	-0.4488	0.0226	-0.6949	1.0138	0.1622	0.8038	0.7627
Finland	FIN	24600011	24604211	0	0.0745	0.3326	0.0226	-1.2106	0.9582	0.1324	-0.2704	1.2147
Finland	FIN	24600011	24603422	0	-0.009	-0.0862	0.5347	-1.2103	0.0651	0.277	0.1085	0.7864
Finland	FIN	24600011	24605298	0	0.6734	-0.2479	-1.0611	-1.7857	0.1796	-1.6678	-0.1727	-0.4607
Finland	FIN	24600011	24601420	0	0.5663	-0.7221	-0.5034	-1.3798	-0.7766	-0.4795	0.1693	0.1216
Finland	FIN	24600011	24603375	0	0.1524	-2.9627	-2.664	-1.3798	-0.6461	-0.9484	-2.1355	-2.5027
Finland	FIN	24600011	24606427	0	0.2679	0.7821	1.9359	0.7113	1.6726	0.7052	1.2262	2.0955
Finland	FIN	24600011	24600838	0	-0.4141	-0.0219	-1.1926	-1.3001	-0.4506	0.2172	-0.6852	0.1216
Finland	FIN	24600011	24600739	0	-0.5149	-1.3452	0.0226	0.7113	-0.4433	-1.6678	0.5755	0.1216
Finland	FIN	24600011	24605831	0	-0.3485			-2.6893	0.3905
Finland	FIN	24600011	24600365	0	-0.0719	-0.0862	0.0226	0.1053	0.2915	1.0062	0.5755	0.1216
Finland	FIN	24600011	24604206	0	0.3402	0.1852	0.5833	-0.0932	0.2041	0.3862	0.9246	1.2841
Finland	FIN	24600011	24603755	0	-0.0205	-0.0862	-0.227	-0.4176	-0.338	0.3778	-0.4805	-0.1563
Finland	FIN	24600011	24602662	0	-0.219	-1.8634	-1.6896	-1.0091	-0.9154	-1.6678	-1.0758	-1.0477
Finland	FIN	24600011	24603414	0	0.8196	0.1141	0.1386	-0.5591	0.1035	-0.1805	0.5755	0.44
Finland	FIN	24600011	24604284	0	-0.7381				2.5277
Finland	FIN	24600011	24601232	0	0.6862	-1.1117	-0.3827	0.0527	-0.9388	-1.6678	0.5755	2.0955
Finland	FIN	24600012	24603813	1	0.2067	-0.8802	1.9359	-0.5452	-0.456	-0.3038	-0.176
Finland	FIN	24600012	24606392	1	-0.3634	-0.4314	0.0226	0.1516	0.5035	-1.3198	0.1693	-0.1563
Finland	FIN	24600012	24600301	0	-1.4261	0.3289	0.0226	0.7113	2.0116	1.2501	0.5755	1.2147
Finland	FIN	24600012	24603765	0	0.2779	2.6352		1.4615	4.8357	3.6292
Finland	FIN	24600012	24603852	0	1.1757	0.32	1.9359	-0.5724	0.8606	0.3053	1.4752	2.0955
Finland	FIN	24600012	24604635	0	-1.7291	-0.7221	0.0226	-0.5723	0.2378	0.449	0.075	-0.4607
Finland	FIN	24600012	24604169	1	0.4816	0.6492	0.1386	-0.3005	-0.021	-0.0622	1.231	0.6361
Finland	FIN	24600012	24606366	1	0.9811	-0.2662	0.0226	-2.6893	-1.0562	-1.6678	-0.4948	1.7439
Finland	FIN	24600012	24600661	1	0.541	0.666	-0.335	-0.6306	-0.2489	-0.7368	-0.2821	0.3535
Finland	FIN	24600012	24601349	1	0.3232	-0.9298	0.0226	0.7113	0.0566	1.2872	0.5755	-0.7507
Finland	FIN	24600012	24605045	1	0.5346	-0.0219	-0.227	-0.6342	-0.2179	-0.2042	-1.0753	-0.1563
Finland	FIN	24600012	24606424	1	0.393	-1.497	-1.4945	-1.6841	-1.8159	-0.8768	0.0447	-1.7277
Finland	FIN	24600012	24606121	1	-0.4253
Finland	FIN	24600012	24602122	1	-0.366	-1.3452	-0.6863	-2.6893	-0.8123	-0.526	-0.6852	-0.3856
Finland	FIN	24600012	24603039	1	0.9737	0.2607	0.0226	0.323	-0.5537	-0.2131	0.3542	-0.1563
Finland	FIN	24600012	24605569	1	-0.196	-0.4314	-0.227	1.0749	0.585	1.0278	0.5755	-1.1252
Finland	FIN	24600012	24604719	1	1.0893	-0.7221	-0.9947	-0.6086	-0.9418	-0.526	-0.9906	-0.7496
Finland	FIN	24600012	24602867	1	0.9549	0.2032	0.0226	-1.0599	-0.1178	1.5105	0.0447	-0.5251
Finland	FIN	24600012	24604339	0	0.1662				1.0962	1.5016
Finland	FIN	24600012	24600714	0	0.8767	-0.4314	-0.227	-0.6165	-0.4819	-0.2708	-0.1727	-0.1563
Finland	FIN	24600012	24605694	0	0.1106	-0.4203	-0.227	-0.3284	0.3235	0.3165	-0.309	1.515
Finland	FIN	24600012	24604782	0	0.9317	-0.4548	-0.7651	0.7647	0.0025	0.9782	-0.2276	-0.9481
Finland	FIN	24600012	24604108	0	-0.7082	-0.4314	-0.4728	-0.4661	-0.4244	0.0792	0.2287	-0.1563
Finland	FIN	24600012	24602575	0	-0.4365	-0.5717	0.0226	0.8038	4.8357	1.0062	0.5755	-0.5251
Finland	FIN	24600012	24606158	0	0.0181	1.1352	0.0226	-0.3643	0.5269	0.2389	0.5755	0.1216
Finland	FIN	24600012	24600066	0	0.0241
Finland	FIN	24600012	24601965	0	0.8979
Finland	FIN	24600012	24602091	0	0.613	-0.2479	-0.227	0.5828	-0.0408	-0.3419	0.5755	-1.1252
Finland	FIN	24600012	24603578	0	-0.3263
Finland	FIN	24600012	24602024	0	0.9285	1.0508	1.2867	-0.9331	0.5879	0.0258	0.8038	0.1216
Finland	FIN	24600012	24605509	0	1.4205	0.3289	0.8348	0.6326	0.0979	0.8616	0.0643	0.7627
Finland	FIN	24600012	24600887	0	1.144	-0.0306	0.1386	-1.3001	-0.3057	-0.1294	1.2067	1.515
Finland	FIN	24600012	24605486	0	1.1089	-1.0951	-1.0611	-0.9584	-1.2223	-0.8849	-1.0758	-0.4607
Finland	FIN	24600012	24606350	0	-1.0807	-1.0212	-1.1926	0.0925	0.3778	0.2285	-0.6852	0.1575
Finland	FIN	24600013	24600665	1	0.8314	-0.1968	-0.3827	-0.2162	-0.3888	0.2365	1.1129	1.515
Finland	FIN	24600013	24605807	1	-1.2398	-0.4314	-0.3827	-1.7857	-0.3692	-0.568	-0.3733	-0.4607
Finland	FIN	24600013	24605049	1	-1.3215	2.6352	0.8348	-0.0612	0.2263	0.179	2.4277	-0.2413
Finland	FIN	24600013	24601746	1	1.2037	-0.0862	-0.227	-0.0492	0.551	0.1973	0.1922	-0.222
Finland	FIN	24600013	24602271	0	0.669	-0.5783	1.2341	-1.3102	-0.358	-1.6678	1.0854	1.2147
Finland	FIN	24600013	24602905	0
Finland	FIN	24600013	24603961	0	1.0175	0.4048	-0.3447	-0.8227	0.3967	-0.8849	0.319	1.2147
Finland	FIN	24600013	24600892	1	0.6948	0.6555	0.0226	-0.1956	0.0186	0.2908	0.3482	-0.1563
Finland	FIN	24600013	24601020	1	0.7904	-0.4203	0.0226	-0.3055	0.0804	-0.3205	-0.216	-0.1563
Finland	FIN	24600013	24602618	1	-0.5266	-0.5874	0.0226	-0.7391	-0.4388	-0.1117	-0.1727	-0.4377
Finland	FIN	24600013	24601107	1	-0.1699	1.7162	-0.4338	-0.4398	0.7959	0.5394	0.3482	1.0448
Finland	FIN	24600013	24605555	1	-0.3163	0.7062	1.9359	0.0934	0.5692	0.2322	2.4277	0.4994
Finland	FIN	24600013	24605761	1	-0.8505	-0.59	-0.5034	-0.8026	0.2614	0.4641	0.5755	-0.4607
Finland	FIN	24600013	24601682	1	1.004	-0.4314	-1.2891	-0.6849	-0.7471	-0.0779	-0.4948	-0.222
Finland	FIN	24600013	24603123	1	0.779	0.3178	0.4173	-0.6975	0.0655	0.0087	0.1693	-0.4377
Finland	FIN	24600013	24605347	1
Finland	FIN	24600013	24601101	1	-0.0223	-0.4203	-0.8627	-1.7857	0.2463	-0.7368	-2.1355	-0.1563
Finland	FIN	24600013	24603178	1	-0.7745	-0.59	-0.5907	-1.6821	4.8357	0.3885	0.0256	0.1216
Finland	FIN	24600013	24603968	1	-0.2029	-0.0862	-0.227	0.1053	-0.4642	-0.2144	0.1701	-1.0759
Finland	FIN	24600013	24604201	1	0.3874	-0.0862	-0.7638	0.0174	-0.1556	0.0759	0.1693	-1.1252
Finland	FIN	24600013	24601306	1	-0.8574	-1.4163	-1.6468	-2.6893	-0.7759	-1.2919	-1.2871	-0.9299
Finland	FIN	24600013	24602105	0	0.398						-0.4402
Finland	FIN	24600013	24600403	0	0.6805	-1.073	-0.4806	-2.6893	-0.7351	-0.3766	0.1999	0.1216
Finland	FIN	24600013	24600257	0	1.0256	2.6352	-1.1926	-2.6893	1.5625	-0.0955	0.5755	2.0955
Finland	FIN	24600013	24605010	0	-0.1455	0.4981	0.7804	-2.6893	0.157	0.1249	-0.7651	0.2862
Finland	FIN	24600013	24602304	0	1.2024	-0.847	-0.227	-0.8441	-1.2096	-0.568	-1.2665	-0.1563
Finland	FIN	24600013	24601624	0	0.5731	-0.2662	0.0226	-0.5596	0.4362	0.1291	0.5755	-0.4377
Finland	FIN	24600013	24601656	0	-0.8719	-0.7221	-0.227	-1.5123	0.4612	-0.1751	0.3415	0.2286
Finland	FIN	24600013	24604983	0	-0.1184	-1.0658	-1.1926	-1.6455	-1.0873	-0.526	-0.5832	-0.1563
Finland	FIN	24600013	24600709	0	0.4736	0.5746	1.9359	-1.7857	1.1978	-1.2919	1.8077	1.515
Finland	FIN	24600013	24603903	0	-0.319	0.3765	-1.5865	-2.6893	0.1961	-1.0529	-2.1355	-0.745
Finland	FIN	24600013	24601665	0	1.3751	-0.2662	0.0226	-0.9147	0.6408	0.4394	-0.5832	0.1216
Finland	FIN	24600013	24604998	0	-0.3866	-0.7199	0.0226	-0.5006	0.5392	-0.1651	0.5755	0.1216
Finland	FIN	24600013	24600640	0	-0.7875
Finland	FIN	24600013	24602511	0	-0.0194
Finland	FIN	24600013	24602877	0	0.5938	-0.4314	0.0226	-2.6893	0.4935	-0.0042	-0.309	-0.1563
Finland	FIN	24600013	24604737	0	-0.541	0.5946	0.894	-2.6893	-0.3429	0.1012	-0.5438	0.9883
Finland	FIN	24600013	24605177	0	-0.7735	0.1371	0.0226	0.1053	-0.0408	0.0605	0.5755	0.1216
Finland	FIN	24600013	24605086	0	-0.3028	-1.3452	-1.1926	-2.6907	-0.8638	-1.6678	-0.6852	-1.1252
Finland	FIN	24600014	24601136	0	-0.784	0.6684	-0.8958		-2.8405	0.4394	1.173	-0.8756
Finland	FIN	24600014	24600878	1	-0.6735				-0.1448
Finland	FIN	24600014	24605602	1	1.0754	-0.0219	-0.6863	-0.3333	0.0065	-0.3239	-0.0553	-0.1563
Finland	FIN	24600014	24601166	1	0.419
Finland	FIN	24600014	24604652	1	-0.6044	0.6515	1.0108	-2.6893	0.5091	-0.006	1.5037	0.9883
Finland	FIN	24600014	24601891	0	1.1211	-0.983	-0.3802	0.0401	0.3891	0.5015	0.1922	0.1216
Finland	FIN	24600014	24600291	1	0.1462	0.468	-0.1744	-1.1982	0.4043	0.1276	0.775	0.6377
Finland	FIN	24600014	24600393	1	0.6288	0.0502	-0.1627	-0.5622	-0.3404	-0.0858	-0.5172	0.6377
Finland	FIN	24600014	24605121	1	0.9018	-0.0071	0.0226	-0.078	-0.822	0.1957	0.5755	0.1216
Finland	FIN	24600014	24604148	1	1.091	-0.4203	-0.8627	-0.35	0.6586	-0.2544	-0.2821	-0.7496
Finland	FIN	24600014	24600495	1	-1.1675	-0.4203	-0.5034	-0.9557	0.0833	0.1742	0.0447	-0.1563
Finland	FIN	24600014	24601275	1	0.2865	0.363	-0.5836	0.5534	0.1863	0.6235	-0.6852	-0.7496
Finland	FIN	24600014	24600314	1	-0.0263	-0.9683	-0.9624	-0.6384	-0.8364	-1.6678	-1.0753	-0.1563
Finland	FIN	24600014	24605095	1	-0.1456	-0.5743	-0.5034	-0.6078	-0.7675	-0.3973	-0.532	-0.1563
Finland	FIN	24600014	24604958	1	-0.384	-0.0862	-0.3827	0.1053	-0.3032	0.5703	0.5755	0.2286
Finland	FIN	24600014	24606319	1	-0.8225	1.1132	0.1386	-0.9708	0.0919	0.0108	-0.8657	-0.1563
Finland	FIN	24600014	24601048	1	-0.3893	-2.9627	-2.664	-2.6893	-1.053	-0.801	-2.1355	-0.6508
Finland	FIN	24600014	24604246	1	-1.0306	-0.0862	1.2899	-0.3093	0.5249	-0.053	0.319	1.515
Finland	FIN	24600014	24600091	1	0.7712	-0.4456	0.9247	-0.7684	-0.5284	0.175	1.0903	0.7338
Finland	FIN	24600014	24604439	0	0.3605	2.6352	0.0226	-2.6893	3.5548	1.5721	-0.6852	0.1216
Finland	FIN	24600014	24603435	0	-0.3017	-0.4075	-0.2737	0.248	-3.7095	1.0196	0.0154	-0.3917
Finland	FIN	24600014	24601737	0	-0.6189	-0.0862	0.0226	3.6039	4.8357	0.8202	2.4277	2.0955
Finland	FIN	24600014	24600795	0	0.0167	-1.3452	-1.1926	0.1053	-0.0408	0.4394	-0.6852	-1.1252
Finland	FIN	24600014	24601243	0	-0.4901	1.3403	1.9359	0.7126	0.7638	1.0437	2.4277	2.0955
Finland	FIN	24600014	24602811	0	0.1073	0.0666	-0.8627	-0.2648	-0.223	0.3162	-0.0551	-0.1563
Finland	FIN	24600014	24602682	0	1.1368	-1.2775	-1.0473	-0.2696	-0.7964	0.8326	0.0888	-0.7255
Finland	FIN	24600014	24601436	0	-0.9525	-0.59	0.8571	-0.4561	-0.0797	0.1926	-0.3733	-0.0542
Finland	FIN	24600014	24605608	0	-0.2202							0.1216
Finland	FIN	24600014	24604795	0	3.5673	2.6352	1.9359	-2.6893	0.9927	0.3468	2.4277	2.0955
Finland	FIN	24600014	24605798	0	-0.4802	1.4003	1.036	-2.6893	0.2775	-0.4708	0.8038	0.2286
Finland	FIN	24600014	24603245	0	-0.8224	2.6352	1.9359	3.6039	4.8357	3.6292	2.4277	2.0955
Finland	FIN	24600015	24604527	1	0.7509				-0.6922
Finland	FIN	24600015	24602780	1
Finland	FIN	24600015	24605956	1
Finland	FIN	24600015	24601699	1	0.8927	-0.0862		-0.7816	-0.5782	-1.0529
Finland	FIN	24600015	24603383	0	0.5441
Finland	FIN	24600015	24602028	0	-0.2201				0.0757
Finland	FIN	24600015	24601557	0	0.8316	-0.7815	-0.7836	0.1963	0.4366	-0.0443	-0.1026	-0.4607
Finland	FIN	24600015	24606270	0	-0.1841	-0.0862	0.0226	1.2836	1.5938	0.8922	0.5755	0.1216
Finland	FIN	24600015	24603974	1
Finland	FIN	24600015	24604153	1	0.833	-0.5925	-1.762	-0.8075	0.3291	-0.1117	-1.4214	-0.8578
Finland	FIN	24600015	24601967	1	1.2555	-0.1789	-0.4806	-0.7421	0.167	0.0661	-0.5832	-0.1563
Finland	FIN	24600015	24603316	1	0.4739	0.468	-0.7638	-1.7664	0.8606	-0.1004	-0.5832	-0.1563
Finland	FIN	24600015	24606397	1	-0.1289	-0.0862	-0.8627	-0.2549	1.6012	0.1246	0.5858	-1.1252
Finland	FIN	24600015	24606029	1	0.7716
Finland	FIN	24600015	24605561	1
Finland	FIN	24600015	24605591	0	-0.2828	2.6352	1.9359	3.6039	-0.5008	3.6292	2.4277	2.0955
Finland	FIN	24600015	24600548	0	-0.4796	-0.2605	0.0226	-2.6893	-0.1897	-1.6678	1.2262	0.1216
Finland	FIN	24600015	24600455	0	0.3873	-0.2366	1.0108	-1.0172	0.3057	-0.1837	0.1648	0.9883
Finland	FIN	24600015	24601866	0
Finland	FIN	24600015	24601795	0	0.9687	-0.4314	-1.3074	0.2356	0.5199	0.9293	0.582	0.1216
Finland	FIN	24600015	24602153	0
Finland	FIN	24600015	24605765	0	1.0919	-0.7221	-0.5907	-0.5778	0.2993	-0.4657	0.5755	-0.2503
Finland	FIN	24600015	24600884	0	1.2709	-0.7221	-0.227	-1.0265	0.7962	0.4904	0.5755	1.515
Finland	FIN	24600015	24606056	0	0.2197	-1.3245	-0.9145	-1.7857	0.1685	-0.8768	0.3482	0.7864
Finland	FIN	24600015	24601343	0	0.8601
Finland	FIN	24600015	24605108	0
Finland	FIN	24600015	24605943	0	-0.6104	1.7162	1.1355	0.5495	0.5268	1.7655	2.4277	2.0955
Finland	FIN	24600015	24606375	0	0.7944	-0.59	-0.227	-1.3089	0.1218	-0.8768	0.3473	-0.6158
Finland	FIN	24600015	24604427	0	0.7549	-0.5852	1.2867	-0.5741	0.3893	0.2001	-0.5208	2.0955
Finland	FIN	24600015	24601344	0	0.3423	2.6352	1.9359	-1.2335	4.8357	0.3547	2.4277	2.0955
Finland	FIN	24600015	24601133	0
Finland	FIN	24600015	24606260	0	1.0962	-0.0219	0.1386	-0.1491	-0.073	-0.0358	0.5755	0.839
Finland	FIN	24600015	24600595	0	1.1795
Finland	FIN	24600015	24601614	0	1.0923	0.9349	0.0226	-0.5859	0.0189	0.1047	0.5755	0.1216
Finland	FIN	24600015	24600683	0	0.0956
Finland	FIN	24600016	24600514	1	-0.4176	-0.7221	-1.0611	-0.7311	0.2648	0.0661	-0.2821	-0.9299
Finland	FIN	24600016	24600701	1	0.5315	-0.59	-1.0611	-0.1938	-0.713	0.0328	-0.0553	-0.7507
Finland	FIN	24600016	24600095	0	1.0351	-0.195	-0.3636	-0.1407	-0.2646	-0.0757	-1.1534	0.1959
Finland	FIN	24600016	24605809	0	0.0064	0.4646	1.9359	0.6491	1.2985	3.6292	1.536	2.0955
Finland	FIN	24600016	24601278	0	0.1603	-1.0186	-0.6315	-0.9788	-0.3001	-0.2801	-0.0551	-0.3297
Finland	FIN	24600016	24603179	1	1.1376	-0.983	-0.5907	-0.9788	-0.4982	-0.568	-0.4948	-0.9299
Finland	FIN	24600016	24600443	1	0.1562	-0.5847	0.0226	-0.2683	-0.5598	0.0911	0.1693	0.1216
Finland	FIN	24600016	24603797	1	-0.0467	-0.0862	1.4967	0.2489	0.8777	0.1866	0.0221	-0.5251
Finland	FIN	24600016	24600500	1	1.0597	-0.0862	-1.4626	-1.0549	0.2075	-0.4795	0.3482	-0.1563
Finland	FIN	24600016	24603904	1	1.1138	0.666	-1.4877	-0.0125	-0.1985	0.2174	0.1693	-0.5251
Finland	FIN	24600016	24600338	1	-0.76	-0.4203	-1.1926	-1.7857	-0.5393	-0.2306	0.5755	-0.1563
Finland	FIN	24600016	24606102	1	-0.2505			-0.2815	0.0749	0.2542
Finland	FIN	24600016	24602446	1
Finland	FIN	24600016	24600105	1	1.2355	-0.5152	-0.6116	-0.5585	0.4262	-0.0808	-1.0906	-0.8905
Finland	FIN	24600016	24602988	1	1.3323	-0.7737	-0.227	-2.6893	-1.2248	-0.8849	0.1648	-0.1254
Finland	FIN	24600016	24600451	1	-0.42	-0.2662	0.0226	-0.8279	-0.8553	-0.4753	0.5755	0.1216
Finland	FIN	24600016	24603037	1	0.7882	-1.1085	-1.0611	-0.4365	0.1294	0.1483	-0.3876	-0.1563
Finland	FIN	24600016	24603236	1	0.5546	-0.4314	-0.3802	-0.4717	-0.1851	0.0883	0.1693	-0.2503
Finland	FIN	24600016	24602111	1	0.9698	-0.0862	0.8116	-0.2532	-0.0011	-0.4708	0.7198	0.2546
Finland	FIN	24600016	24605997	1	-0.1508	-0.6447	-0.4338	-0.7003	-0.8158	-0.4384	-0.3763	-0.1563
Finland	FIN	24600016	24603825	1	1.0741	0.1395	-1.9313	-0.5779	-0.4042	-0.1093	-1.054	-1.1242
Finland	FIN	24600016	24605129	1	1.0757	-0.0862	0.0226	-0.2894	-0.6293	1.0062	0.5755	0.1216
Finland	FIN	24600016	24605039	1	0.5595	-0.2662	0.0226	0.0683	1.6881	0.1291	0.5755	0.1216
Finland	FIN	24600016	24602820	0	0.1844	-0.7121	-0.227	-0.0087	-0.7601	-0.3242	-0.1026	0.1216
Finland	FIN	24600016	24602499	0	0.4687	-0.7221	0.0226	-1.3001	0.4417	0.0787	0.5755	0.9339
Finland	FIN	24600016	24603349	0	6.00E-04	0.0666	0.0226	-1.7857	0.144	0.1749	0.5755	0.8903
Finland	FIN	24600016	24602276	0	-0.1897	2.6352	1.9359	0.7653	0.3329	3.6292	0.5755	2.0955
Finland	FIN	24600016	24603130	0	-0.5519	-0.7221	-0.9947	-2.5811	-0.5818	-0.3477	-0.3048	-0.1563
Finland	FIN	24600016	24605201	0	0.6003	-1.3452	-1.0217	-1.7857	-3.7095	-0.4384	-0.3679	-1.6155
Finland	FIN	24600016	24600113	0
Finland	FIN	24600016	24604444	0	0.8086	-0.59	-0.7638	-0.367	-0.3381	0.0767	0.3415	-0.4784
Finland	FIN	24600016	24600251	0	-0.5195	-0.4314	0.0226	-1.2764	-0.0407	-0.3205	0.1693	0.1216
Finland	FIN	24600016	24603389	0	-0.3915	-0.8264	0.0226	-2.6893	0.0321	-0.1195	0.2163	1.2524
Finland	FIN	24600016	24603184	0	1.058	0.3738	0.3416	-0.6495	-0.2391	-0.421	0.1693	0.9883
Finland	FIN	24600016	24605537	0	-0.0124	-0.0862	-0.227	0.0042	0.7369	1.0427	0.5755	-0.959
Finland	FIN	24600016	24606334	0	-0.9749	-0.5872	-0.5413	0.7603	0.5187	-1.6678	-1.4013	-2.5027
Finland	FIN	24600016	24600353	0	-0.4528	-1.5407	-1.3485	0.1053	-0.9291	1.422	-0.7867	-2.5027
Finland	FIN	24600016	24605533	0	0.8946	0.3729	1.4967	-0.2707	0.5034	0.2144	0.1693	-0.1563
Finland	FIN	24600016	24601534	0	0.5208	-0.5743		-0.4478	-0.2236	-0.0766	-0.1026	-0.1563
Finland	FIN	24600016	24604888	0	0.3174	0.4571	0.0226	-1.2858	0.1916	-0.8768	0.5755	-0.3297
Finland	FIN	24600017	24603879	1	0.2965	-0.983	-0.7638	0.802	0.1385	0.3654	-0.1727	-0.959
Finland	FIN	24600017	24600978	1	0.3171	-0.5743	-1.0611	-1.2044	-0.2759	0.2048	-0.216	-0.5251
Finland	FIN	24600017	24602597	1	-0.8627	-0.4203	-0.5907	-0.9969	-0.4903	-0.4657	-0.5832	-0.5251
Finland	FIN	24600017	24601767	1	-0.3318	-0.0862	-0.5836	-0.172	0.2535	-0.2942	1.1417	0.1216
Finland	FIN	24600017	24604202	0	1.0503	0.5179	-0.227	0.266	0.7711	0.4869	0.5755	1.4234
Finland	FIN	24600017	24602656	0	0.5512	0.3266	0.6907	0.2573	0.1127	0.3399	0.0215	0.2546
Finland	FIN	24600017	24605722	0	1.0336
Finland	FIN	24600017	24604348	1	0.5014	0.7763	-0.2614	-0.2355	-1.1003	0.0156	-0.8831	-0.6849
Finland	FIN	24600017	24602050	1	-0.0937	-0.5743	-0.8627	-0.5604	-0.274	0.0252	-0.4948	-0.5251
Finland	FIN	24600017	24602895	1	-0.7511	-0.0994	-0.227	-0.316	-0.3872	0.1735	0.3482	0.1216
Finland	FIN	24600017	24602375	1	-0.5296	0.5976	0.1386	-0.3821	1.317	0.648	0.0221	0.6377
Finland	FIN	24600017	24601007	1	1.221	0.5836	1.0108	-0.3711	-0.0538	-0.1817	-0.0551	0.1216
Finland	FIN	24600017	24600536	1	-0.5542	0.1245	-0.227	-0.3418	0.2571	0.2464	0.5755	-0.1563
Finland	FIN	24600017	24602351	1	1.2628	-1.0758	-1.0611	-0.2074	-0.5511	-0.0518	-1.5848	0.4027
Finland	FIN	24600017	24603907	1	0.7353	-0.59	-0.5836	-0.2907	-0.7465	-0.0594	-1.1855	-0.5251
Finland	FIN	24600017	24605681	1	-0.405	-0.0862	0.0226	-0.0377	-0.3856	-2.00E-04	0.0514	0.9339
Finland	FIN	24600017	24600396	1	0.2667	-0.2662	0.0226	-0.0593	0.4065	0.0944	0.5755	0.2286
Finland	FIN	24600017	24603402	1	0.9828	-0.0862	-0.7902	-0.174	0.3112	0.216	0.0256	0.1216
Finland	FIN	24600017	24605683	1	0.7047	0.6424	-0.5034	-0.8595	-0.8581	-0.0136	-0.6997	-0.3856
Finland	FIN	24600017	24604540	1	-0.0053	-0.4314	-0.7902	0.4731	-0.0236	0.6815	-0.5832	-0.1563
Finland	FIN	24600017	24606421	1	1.1709	0.9454	0.7162	-0.5454	0.2724	0.0552	0.0256	1.515
Finland	FIN	24600017	24603063	1	-1.055	-0.8824	0.3088	-0.5493	-0.882	-0.5676	-1.4019	-0.8385
Finland	FIN	24600017	24601286	1	0.2787	-0.2479	-0.5836	-1.0489	0.8297	0.0108	0.5755	-0.3297
Finland	FIN	24600017	24605325	1	-0.331	-0.0862	0.0226	0.5365	-0.2564	0.4394	0.5755	0.1216
Finland	FIN	24600017	24603509	1	0.3119	0.3039	0.4173	-0.1895	-0.4809	0.0559	0.0256	0.1216
Finland	FIN	24600017	24601250	1	1.3162	0.9166	0.4173	-0.4363	0.3954	-0.2942	0.1524	0.3535
Finland	FIN	24600017	24602171	1	1.4962	-0.0862	-0.227	1.1277	1.417	0.6163	0.5755	0.4777
Finland	FIN	24600017	24605330	1	0.1223	-1.4498	0.9331	-0.3575	-1.2554	-0.1285	-0.7253	0.1216
Finland	FIN	24600017	24600394	1	1.2228	-0.891	-0.5907	-1.7857	-1.4066	-0.2464	-2.1355	-0.8936
Finland	FIN	24600017	24603108	1	1.7621	-0.2662	-0.227	0.0413	-0.2509	0.2499	-0.2821	0.2286
Finland	FIN	24600017	24605806	1	-0.2765	-0.5239	-0.8627	-0.5683	-0.3476	0.1018	-0.4801	-0.6912
Finland	FIN	24600017	24604618	1	0.4557	0.0789	0.1386	-0.4867	0.2132	-0.0233	0.5755	0.1959
Finland	FIN	24600017	24602716	1	0.6056	0.1973	0.0226	0.0483	-0.021	0.5096	0.5755	-0.3856
Finland	FIN	24600017	24601361	1	1.0016	0.7763	1.0108	-1.3102	0.9127	-0.2858	1.836	1.515
Finland	FIN	24600017	24605966	0	0.4397	-0.7221	0.8571	-0.328	0.473	0.3648	2.4277	1.515
Finland	FIN	24600017	24606418	0	0.3066	2.6352	1.1657	0.6862	0.3858	0.4816	1.0854	2.0955
Finland	FIN	24600017	24600267	0	-0.6277	0.0441	1.9359	0.2567	0.3949	0.3796	1.5037	1.1508
Finland	FIN	24600017	24604895	0	0.2194	-0.2479	0.0226	-0.3525	-0.0507	0.1458	-0.0992	0.7864
Finland	FIN	24600017	24603803	0	1.1133
Finland	FIN	24600017	24600379	0	1.339	-0.7221	0.0226	-0.9692	-0.5815	-0.0284	0.1693	0.5553
Finland	FIN	24600017	24601512	0	0.4517	-0.2509	0.0226	-1.2636	-0.1672	0.4503	-0.5832	-0.1563
Finland	FIN	24600018	24602977	1	0.5722	0.5042	1.9359	-0.5826	-0.4376	0.4166	2.4277	0.4659
Finland	FIN	24600018	24601447	1	1.0153	-2.1648	-2.2485	-0.1734	-0.351	-0.0468	-1.2665	-2.0641
Finland	FIN	24600018	24600163	0	0.8002	0.8572	0.6407	-0.6302	0.5117	0.2764	0.5755	0.4777
Finland	FIN	24600018	24603227	0	0.3261	0.9454	1.036	-0.2458	0.6935	-0.0843	1.4152	2.0955
Finland	FIN	24600018	24600612	0	0.2799
Finland	FIN	24600018	24603841	1	0.4166	-0.7221	-0.227	-0.3115	-0.3717	0.1663	0.0256	0.1216
Finland	FIN	24600018	24603172	1	1.0548	0.9275	-0.5544	-0.342	-0.225	-0.0647	-0.3473	0.6113
Finland	FIN	24600018	24603183	1	-0.4954	-0.2683	0.0226	-1.3089	0.2517	0.128	0.5755	0.4777
Finland	FIN	24600018	24605518	1	0.976	-0.0862	0.0226	-0.3943	0.9184	1.4492	0.5755	0.1216
Finland	FIN	24600018	24603957	1	0.1326	2.6352	0.0226	0.7113	-0.0408	2.0298	0.5755	0.1216
Finland	FIN	24600018	24603548	1	0.898	0.2718	0.1386	-0.7421	-0.0517	0.3013	0.0221	0.4504
Finland	FIN	24600018	24606078	1	0.9836
Finland	FIN	24600018	24604640	1	1.3917	1.3697	0.0226	0.2532	1.0347	0.5232	0.5755	0.1216
Finland	FIN	24600018	24603993	1	0.8972	-0.5994	-0.227	0.247	0.9808	0.2872	-0.1972	0.1216
Finland	FIN	24600018	24604880	1	1.0441	0.6464	1.4967	0.1836	0.6744	1.3156	0.9296	0.9097
Finland	FIN	24600018	24600296	1	0.3667	-0.0862	1.9359	0.7137	1.466	1.0062	2.4277	2.0955
Finland	FIN	24600018	24605568	1	1.458	1.3697	-1.0003	-0.3662	0.8263	0.531	-0.6856	-1.1395
Finland	FIN	24600018	24605933	1	0.8203	-0.2662	-0.227	0.0395	-0.2331	0.0289	0.1693	-0.3297
Finland	FIN	24600018	24600981	1	1.2311	-0.4314	-0.227	-0.8941	-0.152	-0.6567	0.5755	-0.3297
Finland	FIN	24600018	24605679	1	1.1285	2.0175	0.6407	0.0499	-0.0795	-0.2979	0.5755	-2.5027
Finland	FIN	24600018	24605431	1	1.3222	0.7763	0.1386	-0.3347	-0.1036	0.4061	0.1747	-0.4607
Finland	FIN	24600018	24605513	1	0.7489	-0.0862	1.4967	-0.2066	0.1714	0.4558	1.4834	0.1216
Finland	FIN	24600018	24604792	0	-0.6961	0.9454	-0.6315	0.836	0.7245	0.8362	1.2262	0.9642
Finland	FIN	24600018	24601579	0	1.132	1.3889	0.0226	-0.2948	0.4014	0.7377	1.2262	0.2286
Finland	FIN	24600018	24601151	0	0.2208	-0.7221	-0.227	-1.0563	-0.4467	-0.526	-0.1026	1.515
Finland	FIN	24600018	24603096	0	1.1604	0.4435	0.7162	-0.1179	0.7223	0.4061	0.7679	0.7864
Finland	FIN	24600018	24604594	0	0.9628	-0.4998	0.0226	-1.0314	-0.2064	0.1173	-1.5588	0.1216
Finland	FIN	24600018	24602906	0	0.3149	-0.4314	-0.4806	-0.367	-0.0427	-0.1581	0.1693	0.1216
Finland	FIN	24600018	24603279	0	-0.9599	-0.59	0.0226	-2.6893	-1.0124	-0.3205	0.1085	-0.4377
Finland	FIN	24600018	24603470	0	0.787	0.1852	0.0226	-1.2565	0.903	0.2687	-1.0453	-0.4607
Finland	FIN	24600018	24603599	0	1.6964	2.6352	1.9359	0.3426	1.2685	0.647	2.4277	2.0955
Finland	FIN	24600018	24603196	0	-0.1453	0.7211	1.1657	-0.2293	0.5227	0.1941	-0.3241	1.7439
Finland	FIN	24600018	24606076	0	0.769	-1.2777	-1.4242	-2.6893	-0.9949	-1.6678	-2.1355	-0.3297
Finland	FIN	24600018	24604751	0	0.5798	1.7671	1.4967	-0.2245	0.3943	-0.1567	0.8038	2.0955
Finland	FIN	24600018	24605189	0	0.9411	1.1132	0.0226	-0.3584	0.4444	0.2507	0.8038	0.4777
Finland	FIN	24600018	24605540	0	0.8473	1.1132	0.4173	-1.3723	-0.3952	-0.5309	1.4834	2.0955
Finland	FIN	24600018	24604528	0	1.0623	-0.4203	-0.227	0.1053	-0.5486	0.5712	-0.3912	-0.2726
Finland	FIN	24600018	24600995	0	0.8582	2.6352	0.7162	-0.2323	2.0877	-0.0441	1.2262	-0.1563
Finland	FIN	24600018	24605464	0	-0.0348	0.3815	0.586	-0.3127	0.7555	0.1963	1.4752	-0.0274
Finland	FIN	24600019	24601363	1	0.6508		0.0226	0.1039	0.2861	0.4252	0.3482	-0.2503
Finland	FIN	24600019	24602263	1	0.2947	-0.0692	-0.5836	-0.6243	-0.5062	0.0661	-0.3912	-0.2432
Finland	FIN	24600019	24601268	1	0.7729	0.5836	-0.5836	0.0119	0.1546	0.3247	-0.4948	-0.5251
Finland	FIN	24600019	24600673	0	1.0297	0.196	5.00E-04	-0.603	1.0768	-0.2407	0.8038	2.0955
Finland	FIN	24600019	24600198	0	1.4072	-0.2662	-0.2827	-0.161	0.0988	0.3282	0.5755	0.2286
Finland	FIN	24600019	24601198	1	0.7409	-0.2509	-0.227	-0.3464	-0.0933	0.1483	0.5755	0.1216
Finland	FIN	24600019	24606191	1	1.5509	2.6352	1.1381	0.2555	0.5932	0.3678	0.775	1.2147
Finland	FIN	24600019	24605105	1	1.2424	0.5228	-0.3802	-0.6043	0.5841	0.6251	0.1693	0.1216
Finland	FIN	24600019	24601480	1	1.0173	-0.0862	-0.227	-0.3339	0.4211	0.2681	-0.4948	-0.1563
Finland	FIN	24600019	24604079	1	1.2509	-0.0862	1.4967	0.3243	1.2974	1.2486	0.5755	2.0955
Finland	FIN	24600019	24605632	1	1.1628	-0.4314	-0.227	-1.5123	-0.3306	-0.2364	0.0447	-0.4607
Finland	FIN	24600019	24606170	1	0.611	-0.2924	0.5433	0.041	-0.1427	-0.2544	0.8107	0.839
Finland	FIN	24600019	24603576	1	0.6501	-0.847	-1.6145	0.0724	-0.4876	0.1029	0.3482	-0.5251
Finland	FIN	24600019	24606307	1	-0.4918	-0.0862	-0.227	-0.8089	-0.7907	-0.526	-0.6852	-0.1563
Finland	FIN	24600019	24605127	1	0.547	-0.59	-1.0611	-0.1676	-0.1398	0.701	0.0256	-0.4377
Finland	FIN	24600019	24602562	1	1.7067	-0.0862	-0.227	-0.1159	-0.4027	0.652	0.9628	2.0955
Finland	FIN	24600019	24602608	1	0.964	-0.7221	-0.3827	0.0095	-0.0192	0.4047	0.3482	0.1216
Finland	FIN	24600019	24603479	1	0.892	0.9454	0.1386	0.2244	0.2525	0.0113	0.5409	-0.2201
Finland	FIN	24600019	24604418	1	0.5396	-0.2479	-0.5907	-0.5956	-0.3821	-0.4795	-0.3912	-0.4607
Finland	FIN	24600019	24602236	0	1.3406	-0.7764	0.0226	0.7113	0.1335	1.0062	-0.3733	-0.5093
Finland	FIN	24600019	24600748	0	0.7533	-0.0862	0.0226	-0.9692	0.334	-0.5976	0.3415	-0.5251
Finland	FIN	24600019	24600616	0	0.7727	0.0341	1.9359	-2.6893	1.5018	0.0943	0.1478	2.0955
Finland	FIN	24600019	24602273	0	-0.926	0.7062	1.9359	-0.4638	0.642	-0.0835	2.4277	2.0955
Finland	FIN	24600019	24605473	0	1.2304	-0.4998	0.9726	0.3108	0.5585	0.7926	0.8038	-0.1563
Finland	FIN	24600019	24601119	0	0.6524	0.6464	1.0108	-0.3573	0.2424	0.1842	-0.0551	0.9883
Finland	FIN	24600019	24605504	0	0.7529	-0.1878	0.0226	0.6223	0.3338	0.7678	-1.1177	-1.3027
Finland	FIN	24600019	24601162	0	1.2039
Finland	FIN	24600019	24606023	0	-0.2349	0.5836	0.0226	-0.1662	0.7199	-0.1414	0.1648	0.4504
Finland	FIN	24600019	24604762	0	1.6061	1.1352	1.0433	0.3088	-0.1028	0.7798	1.4793	1.0448
Finland	FIN	24600019	24602781	0	0.8241	0.5128	0.2092	-0.934	0.4224	-0.2306	0.7741	0.9097
Finland	FIN	24600019	24605549	0	1.1318	-2.9627	0.0226	-0.3043	0.4111	0.4394	0.5755	0.1216
Finland	FIN	24600019	24602125	0	1.5556	-0.0862	0.0226	0.7113	-0.0408	1.0062	0.5755	0.1216
Finland	FIN	24600019	24604819	0	1.1749	-0.0862	-0.227	0.7113	0.4905	3.6292	0.5755	0.1216
Finland	FIN	24600019	24605825	0	1.1927	0.3378	0.6407	0.0242	0.0377	0.4206	0.3768	-0.4607
Finland	FIN	24600019	24601731	0	0.7015	-0.0862	0.0226	0.6438	0.0212	0.9135	0.5755	1.3566
Finland	FIN	24600019	24603169	0	0.7881	-0.9065	-1.4624	0.2087	-0.0408	0.2717	1.0267	-0.9495
Finland	FIN	24600019	24601503	0	1.1501	0.2656	1.1355	-0.3087	-0.225	-0.4795	0.8038	-0.2726
Finland	FIN	24600019	24605861	0	-0.581	-0.0862	0.4173	0.5156	-0.4431	-1.0529	-0.6852	-1.1252
Finland	FIN	24600020	24602138	1	0.9622	-0.7412	-1.3711	-0.8683	-0.1987	0.248	1.1129	-0.7816
Finland	FIN	24600020	24606213	0	-0.4906	-0.0994	1.1381	-0.4964	0.4317	0.3766	1.8077	1.2147
Finland	FIN	24600020	24604554	0	1.1374	-0.7221	-0.5907	-1.2698	-0.742	-0.3128	-0.6852	-0.1563
Finland	FIN	24600020	24605769	0	0.4222	-0.7737	-0.5034	0.9301	0.2224	1.9237	0.5755	0.1216
Finland	FIN	24600020	24602526	1	1.3259	-0.891	0.0226	-0.2567	-0.4487	0.3649	0.1648	0.1216
Finland	FIN	24600020	24602253	1	1.6034	0.7763	1.0108	-0.2323	-0.5785	0.1943	0.0256	-0.0159
Finland	FIN	24600020	24602338	1	0.9882	0.134	-1.0611	-1.3102	-0.3004	0.3472	-0.4805	-0.5251
Finland	FIN	24600020	24600256	1	0.8729			-0.1828	0.2789	0.3822
Finland	FIN	24600020	24603009	1	1.113	-0.8977	-0.8627	0.2215	-0.124	0.1012	-0.9906	0.1216
Finland	FIN	24600020	24602143	1	0.9683	-0.59	1.4967	0.0298	-0.0513	0.1988	-0.3206	0.9883
Finland	FIN	24600020	24603645	1	2.0495	1.3889	0.1386	0.5079	0.1192	0.5917	1.1378	1.2147
Finland	FIN	24600020	24603675	1	1.2168	-0.1046	1.4967	-0.0767	1.335	1.2407	0.7978	2.0955
Finland	FIN	24600020	24602666	1	1.0912	-0.269	-0.4917	-0.1998	-0.6818	0.1158
Finland	FIN	24600020	24605443	1	0.7421	-0.9443	0.7804	-0.1063	0.4751	0.1282	-0.7899	0.6113
Finland	FIN	24600020	24606092	1	1.4367	0.1852	-1.0611	-0.3521	-1.116	0.1788	-0.2128	-0.4826
Finland	FIN	24600020	24602538	1	1.0018	-0.0219	-0.3802	-0.2764	0.1757	-0.0441	-0.0726	-0.4377
Finland	FIN	24600020	24603112	1	0.9767	-0.2662	1.4967	0.5939	0.3864	1.392	-0.4771	1.515
Finland	FIN	24600020	24600966	1	0.9783	-0.0862	0.0226	-0.1943	-0.4383	0.3969	-0.4948	-0.1563
Finland	FIN	24600020	24603092	1	0.9901	-0.6759	0.4173	0.1327	0.206	0.5561	-0.3991	-0.1563
Finland	FIN	24600020	24605422	1	2.0139	-0.0862	-0.5907	0.373	-0.5914	0.64	0.3482	-0.1563
Finland	FIN	24600020	24600162	1	1.2116	1.3697	-1.4877	-0.1594	-0.5434	-0.4648	0.9579	0.557
Finland	FIN	24600020	24602773	1	1.4116	-1.0318	0.4036	-0.3965	-0.7838	-0.0922	-0.7838	0.388
Finland	FIN	24600020	24603328	1	1.4778	-0.7221	-0.8627	-0.254	-0.3789	0.2677	-0.0553	0.2286
Finland	FIN	24600020	24601338	0	1.2915	-0.0862	0.0226	0.7026	1.3503	1.3234	0.5755	2.0955
Finland	FIN	24600020	24604024	0	1.0217	0.5266	0.6407	-0.811	0.4056	0.3169	1.2262	1.1508
Finland	FIN	24600020	24600310	0	1.089	-0.4343	-0.4806	-0.0125	0.2794	0.8601	1.2568	0.4777
Finland	FIN	24600020	24601593	0	1.1676			0.7096	0.7206
Finland	FIN	24600020	24604759	0	1.1398	1.153	1.1381	0.3092	0.7256	0.7556	0.5755	0.9883
Finland	FIN	24600020	24603066	0	1.1778	-0.983	0.5021	-0.1858	0.0789	0.1857	-0.1026	0.4184
Finland	FIN	24600020	24604098	0	1.3691	0.2516	-0.227	-0.5917	-0.2798	0.261	-0.2826	0.6559
Finland	FIN	24600020	24600513	0	1.3198	-0.59	0.0226	-0.1322	0.6659	0.4176	-0.1026	-0.1563
Finland	FIN	24600020	24605327	0	0.4984	0.3289	0.4173	-0.1649	0.1501	1.0245	-0.3912	0.1216
Finland	FIN	24600020	24600651	0	1.1681	-0.2662	1.1752	-0.0851	-0.362	0.4374	0.3415	-0.1563
Finland	FIN	24600020	24600817	0	0.744	0.5091	0.8571	-0.6649	0.2296	0.2348	1.5037	0.4504
Finland	FIN	24600020	24602378	0	1.1288	-0.4136	0.9726	-1.1146	0.0467	0.1718	0.1693	0.8567
Finland	FIN	24600020	24605664	0	1.3549	-1.0658	-0.227	-0.1502	-0.7319	-0.0103	-1.0722	-0.4607
Finland	FIN	24600020	24602762	1	1.2713	-0.8357	-1.0611	0.4143	-0.7854	0.0549	-0.4771	-1.0788
Finland	FIN	24600021	24605514	0	0.4803
Finland	FIN	24600021	24605064	1	1.4228	0.2554	-0.227	-0.2902	-0.3932	0.0534	-0.216	0.2286
Finland	FIN	24600021	24603891	0	0.1563	-0.3762	0.1386	-0.0495	0.5372	0.4788	0.3839	0.2286
Finland	FIN	24600021	24601999	1	0.7407	-0.7221	-0.8627	-0.4644	-0.521	0.0732	-1.0758	-0.1563
Finland	FIN	24600021	24601681	1	0.4189	-1.3125	-1.842	-1.3798	-1.1824	-0.0768	-1.305	-0.8936
Finland	FIN	24600021	24606027	1	-0.2559	0.8485	-0.335	-0.6342	0.0931	-0.0622	0.5755	1.3566
Finland	FIN	24600021	24602833	1	1.2166	0.4435	0.4036	-0.447	-0.0411	0.2979	-0.3241	0.8567
Finland	FIN	24600021	24603069	1	0.5591	0.9454	0.1386	-1.2044	-0.5103	-0.475	0.4554	0.5823
Finland	FIN	24600021	24603370	1	1.0739	-0.1167	-0.227	-0.1302	-0.5664	0.5411	-0.0817	-0.1563
Finland	FIN	24600021	24602862	1	1.3062	0.9454	0.5833	-0.4925	-0.3604	-0.4708	0.1693	-0.1563
Finland	FIN	24600021	24600653	1	-0.8952	-0.4203	0.0226	-0.4775	-0.4172	0.0661	-0.1021	0.5823
Finland	FIN	24600021	24605642	1	0.9221	-0.5994	-0.227	-0.6597	-0.2524	-0.9484	-0.9563	-0.1563
Finland	FIN	24600021	24605281	1	0.1805	-0.7221	-0.8627	-0.8679	-0.6427	-0.1258	-1.2871	-0.1563
Finland	FIN	24600021	24603222	1
Finland	FIN	24600021	24601371	1	-0.492	0.3815	-0.8627	-0.3024	-0.5832	-0.2306	0.9636	0.1575
Finland	FIN	24600021	24604383	1	0.5186	-0.2662	-0.691	-0.0959	-0.6978	0.1413	0.0256	-0.1563
Finland	FIN	24600021	24606047	1	1.2151	-0.4488	0.7162	-0.9113	-0.5222	-0.2785	0.1427	-0.1563
Finland	FIN	24600021	24605277	1	0.1452	0.468	-0.732	-1.7857	-0.7164	-0.7368	-2.1355	0.1238
Finland	FIN	24600021	24605106	1	-0.2062	-0.0862	-0.9607	-1.7857	-0.4279	-0.4384	-0.0823	-0.3416
Finland	FIN	24600021	24605323	1	1.0404	-0.4203	-0.732	-1.7857	-0.5914	-0.2793	-0.5974	-0.3297
Finland	FIN	24600021	24603060	1	-0.4156	-0.59	-0.227	-0.464	0.1517	0.4941	1.3471	0.4777
Finland	FIN	24600021	24606115	1	0.0153	1.7162	-0.829	-0.9138	-0.6722	-0.1627	-1.305	0.5823
Finland	FIN	24600021	24606234	0	1.4777	-0.5847	-0.4806	-0.1705	0.6292	0.6638	1.4152	0.8806
Finland	FIN	24600021	24603118	0	0.8526	-0.7221	0.0226	-0.1856	-0.326	0.4457	0.8038	1.1232
Finland	FIN	24600021	24601003	0	0.4462	-0.6019	0.0226	0.1426	-0.0574	0.0521	0.075	0.7864
Finland	FIN	24600021	24605188	0	1.1744	-0.2662	0.0226	-0.3854	0.0646	0.2285	-0.176	0.7864
Finland	FIN	24600021	24603901	0	-0.0166	0.6515	0.0226	0.0438	0.075	0.0486	0.5755	0.4777
Finland	FIN	24600021	24604537	0	0.4243	1.3403	1.4967	1.4812	2.846	-0.1651	0.5755	2.0955
Finland	FIN	24600021	24602285	0	1.5068	-0.0862	-0.227	0.4166	1.305	0.5566	0.5755	0.4777
Finland	FIN	24600021	24601853	0	0.7518	-0.2509	-0.3827	-1.3136	0.5369	0.275	-0.5832	0.9339
Finland	FIN	24600021	24601395	0	-1.1605	-0.0862	-0.3802	-0.5653	-0.01	-0.079	-0.1727	-0.7496
Finland	FIN	24600021	24600707	0	0.4864	-0.5743	-0.227	0.1171	-0.2916	0.1273	0.3482	0.1216
Finland	FIN	24600021	24601078	0	0.4517	0.9349	1.9359	-0.8112	0.4555	0.3506	0.9194	0.8375
Finland	FIN	24600021	24601103	0	-0.6895	-0.5743	0.0226	-0.0036	-0.163	0.6707	0.5755	0.1216
Finland	FIN	24600021	24602690	0	0.5914	-1.0212	-0.9624	-0.1022	-0.176	0.6509	-0.0823	0.1216
Finland	FIN	24600021	24606187	0	-0.9244	-0.7938	-0.227	0.3233	-0.4609	-0.4795	0.8038	0.1216
Finland	FIN	24600021	24600583	0	0.9365	-0.9363	0.0226	0.7113	1.2929	0.7581	0.3473	-0.1563
Finland	FIN	24600021	24604038	0	0.1135	0.2032	-0.4466		0.0158	0.5681	0.8038	0.0301
Finland	FIN	24600021	24602193	0	1.332	-0.205	1.2341	-0.1854	0.5506	-0.1003	1.2262	2.0955
Finland	FIN	24600021	24604127	0	0.8911	-0.2479	-0.227	-0.2351	0.3786	0.3743	0.5755	-0.1563
Finland	FIN	24600022	24600229	0	-0.9678	0.0107	0.0226	1.2923	0.8779	1.1237	0.5755	0.1216
Finland	FIN	24600022	24605265	1	0.1936	-0.0862	0.0226	0.1053	-0.8776	1.0062	0.5755	0.1216
Finland	FIN	24600022	24602266	0	-0.637	-1.5091	-0.5836	-0.6054	0.2236	-0.568	-0.1727	-0.4377
Finland	FIN	24600022	24606415	0	-1.0918		-1.3577	-2.6893	-0.5751	-1.5744
Finland	FIN	24600022	24600261	1	0.6459	-0.0862	-0.8627	0.6472	0.1711	0.5071	-0.3907	-0.5251
Finland	FIN	24600022	24602855	1	0.2654	0.2607	0.1386	-0.1272	-0.0088	0.2865	0.0256	-0.6774
Finland	FIN	24600022	24605168	1	0.796	-0.3631		-0.1905	-0.3703	0.3497
Finland	FIN	24600022	24605398	1	1.1904	-2.9627	-1.1926	0.1648	1.251	-1.6678	-0.6852	-1.1252
Finland	FIN	24600022	24602699	1	-0.446		0.9193		0.1075	1.177	0.8557	-0.8511
Finland	FIN	24600022	24604421	1	0.3523	-0.59	-0.5034	-0.9757	0.0179	0.4882	0.0256	-0.1563
Finland	FIN	24600022	24601561	1	-0.3058					0.1273
Finland	FIN	24600022	24604262	1	-0.5259	1.1493	-0.9285	-0.9827	-0.0085	-0.6274	-2.1355	-0.477
Finland	FIN	24600022	24603431	1	0.3014	0.468	-0.9557	-0.8279	-0.3488	-0.8768	-0.5802	-0.7816
Finland	FIN	24600022	24602423	1	-0.1876	0.2769	0.1386	-0.996	0.2226	-0.2574	0.3482	0.7334
Finland	FIN	24600022	24600916	1	0.7309	1.1493	0.1386	0.0384	0.3493	0.5968	0.1701	0.5823
Finland	FIN	24600022	24600119	1	-0.0437	0.3266	-0.732	-0.765	0.0757	-0.4795	-1.2624	-0.1563
Finland	FIN	24600022	24603089	1	0.4764	2.6352	0.4173	-0.6378	1.2865	0.3876	0.1693	1.2147
Finland	FIN	24600022	24606261	1	0.8912	0.1562	-0.8627	0.1437	0.3087	0.3047	0.5755	-0.1563
Finland	FIN	24600022	24600555	1	0.8152	-0.1713	-0.9624	-0.4238	-0.2126	0.2973	-0.5142	0.5823
Finland	FIN	24600022	24604995	1	0.5108	0.6515	-0.3802	-1.0608	-0.5249	-0.0442	0.075	-0.4784
Finland	FIN	24600022	24600089	1	-0.9889	-0.59	0.0226	-0.9388	-0.5419	-0.8768	0.1693	-0.4784
Finland	FIN	24600022	24601325	1	1.0409	1.4954	-0.8627	-1.3743	0.6179	-0.1627	-0.3733	0.4994
Finland	FIN	24600022	24605707	1	-0.8398	-1.3541	-0.227	-1.1982	0.1887	-0.2793	-0.1026	0.9339
Finland	FIN	24600022	24601622	0	0.4368	0.2032	0.4173	-0.5653	0.1169	0.0383	0.0444	0.2546
Finland	FIN	24600022	24601454	0	-0.7641	-0.7221	-0.227	-1.1537	-0.1855	-0.8768	0.1693	0.1216
Finland	FIN	24600022	24603483	0	-0.7945	-0.2479	0.0226	-0.5842	0.2256	1.1635	0.3473	0.1216
Finland	FIN	24600022	24605577	0	0.3266	-0.2662	-0.227	0.7113	0.8779	0.613	0.5755	0.1216
Finland	FIN	24600022	24603816	0	-0.8296	-0.59	0.0226	-2.6893	0.0664	-1.6678	-0.6852	0.1216
Finland	FIN	24600022	24604565	0	-0.9827	-1.3145	-0.227	-1.7857	-0.4603	-0.1751	-2.1355	-0.6912
Finland	FIN	24600022	24600439	0	1.2226	-1.0674	0.0226	-0.9416	-0.1214	-0.3128	0.1693	0.1216
Finland	FIN	24600022	24605752	0	-0.2428
Finland	FIN	24600022	24600608	0	0.7288	-0.1075	0.0226	-1.7857	-0.2529	-0.7368	0.5755	-0.1254
Finland	FIN	24600022	24600242	0	-0.4312	-0.2479	-0.227	0.1053	-0.0054	0.1805	-0.1972	0.1216
Finland	FIN	24600022	24600075	0	0.5553	-0.2479	0.0226	0.1053	-0.9291	1.0062	0.5755	0.1216
Finland	FIN	24600022	24603367	0	0.9624	0.8655	0.6825	-0.7526	0.0627	-0.3936	0.9246	0.9097
Finland	FIN	24600022	24602818	0	-0.685	-0.0862	0.0226	-0.9331	0.029	0.1957	0.5755	0.1216
Finland	FIN	24600022	24603538	0	-0.9346	0.1852	-0.5544	-2.6893	-0.2273	-0.5639	0.1693	0.1959
Finland	FIN	24600022	24600344	0	0.0832	0.1852	0.0226	-2.6893	-0.1052	-1.6678	0.8038	-0.1563
Finland	FIN	24600023	24605489	1	0.1401	-0.4314	-0.227	-0.9135	-0.0344	-0.385	0.0256	-0.1563
Finland	FIN	24600023	24605421	1	-1.0094	-1.2821	-0.3827	-0.979	-0.4492	-0.3239	0.5755	0.1216
Finland	FIN	24600023	24602296	0	-0.2207	-1.2115	-0.9947	0.838	0.2597	-0.7847	-1.5537	-1.2874
Finland	FIN	24600023	24603929	0	0.4737	0.0467	1.0433	0.0969	0.1168	0.6602	0.3473	-0.0998
Finland	FIN	24600023	24603654	0	-0.0897	0.8762	-0.4641	-2.6893	0.3721	-0.8768	1.0854	2.0955
Finland	FIN	24600023	24603590	0	0.0875	-0.0862	0.0226	-0.5084	0.2201	0.7179	0.5755	0.1216
Finland	FIN	24600023	24604161	0	-2.5423	-0.0862	-0.227	-0.7812	0.1816	0.5064	-0.3912	-0.4784
Finland	FIN	24600023	24604336	0	-0.1	-1.3452	0.0226	0.243	-0.5906	0.8621	0.0447	-0.8813
Finland	FIN	24600023	24603712	1	-0.2524	-0.2662	-0.227	-0.6298	0.1943	-0.3239	-0.1026	-0.1563
Finland	FIN	24600023	24600857	1	0.2568	-0.0862	-0.227	-0.8203	-0.6502	-0.2473	-0.1727	0.1216
Finland	FIN	24600023	24601917	1	-1.4207	-0.0862	-0.5907	-0.5848	0.155	0.3342	-0.176	-0.1563
Finland	FIN	24600023	24605714	1	-0.9067	-0.0862	-0.227	-0.1232	-0.3984	-0.3936	-0.3912	-0.1563
Finland	FIN	24600023	24605758	1	1.3921	0.1395	-0.3827	-0.5021	-0.6346	-0.1036	0.1701	0.6377
Finland	FIN	24600023	24602545	1	0.2082	-1.1408	-1.0611	-0.9788	-1.21	-0.7185	0.1693	-0.8198
Finland	FIN	24600023	24601123	1	0.9809	0.3487	0.5833	-0.6644	-0.9048	-0.4384	1.6331	0.2546
Finland	FIN	24600023	24605472	1	0.2474	1.153	0.0226	-0.0636	2.1419	0.4217	-0.4805	0.169
Finland	FIN	24600023	24605588	1	-0.3158	-1.2858	-1.1926	-1.3723	-1.389	-1.6678	-0.6852	-0.7317
Finland	FIN	24600023	24603973	1	0.0412	-0.165	-0.5836	-0.2974	-0.7811	-0.1036	-0.3733	-0.1563
Finland	FIN	24600023	24602319	1	0.837	-1.2814	-1.5179	-1.7857	-1.3607	-0.9292	-1.5848	-0.6158
Finland	FIN	24600023	24602370	1	1.3039	0.7946	-1.5571	-0.5146	-0.663	0.0081	-0.4918	-0.5251
Finland	FIN	24600023	24602555	1	0.4956	-0.3486	0.4173	-0.873	0.2763	-0.5519	-0.6852	-0.1563
Finland	FIN	24600023	24601605	1	-0.9597	-0.0862	0.0226	-0.796	0.1729	0.1258	-0.411	-0.1563
Finland	FIN	24600023	24600480	0	0.3381	0.1828	0.1386	-0.8087	-0.5092	-0.4223	-0.5978	0.2286
Finland	FIN	24600023	24605697	0	1.1616	0.1059	1.2867	-0.9941	0.8411	0.4769	2.4277	2.0955
Finland	FIN	24600023	24603397	0	0.2978	1.4003	1.0108	-0.5719	1.6868	0.2563	1.5037	1.1232
Finland	FIN	24600023	24602214	0	-0.0512	-0.983	-0.6843	-0.4046	-0.5579	-0.0107	-0.1727	-0.759
Finland	FIN	24600023	24602722	0	-0.6291	-0.9232	-1.1926	-0.3917	-0.2513	0.0585	-0.3733	-0.9299
Finland	FIN	24600023	24600130	0	0.6444	-0.269	-0.227	-1.7857	0.4954	-0.2117	-0.0823	-0.0998
Finland	FIN	24600023	24604844	0	1.3643	2.6352	1.9359	3.6039	4.8357	0.7716	2.4277	0.9883
Finland	FIN	24600023	24603102	0	-0.0068	-0.4314	0.5833	0.2448	0.1155	0.9445	0.8038	0.1216
Finland	FIN	24600023	24602247	0	1.126	-0.2479	-0.227	-1.0139	-0.4904	-0.5639	0.5755	1.1232
Finland	FIN	24600023	24600337	0	1.4054	-0.7221	-0.7902	-0.4838	0.2308	-0.3973	-0.5832	-0.3297
Finland	FIN	24600023	24605775	0	0.0811	0.5228	1.4967	0.2137	0.3433	0.9477	-0.5355	0.9883
Finland	FIN	24600023	24601485	0	0.1879	0.0467	0.1386	-0.4668	0.4715	0.164	0.3473	0.5362
Finland	FIN	24600023	24606338	0	-0.7523	-0.2662	-0.227	-2.6893	-0.3331	-0.259	-0.5832	-0.1563
Finland	FIN	24600023	24604696	0	0.8206	-0.7221	-0.227	-1.0816	-0.3073	-0.3883	-0.3912	-0.4377
Finland	FIN	24600023	24604352	0	0.8493	0.2532	1.2867	-0.6014	-0.138	-0.1148	1.2262	2.0955
Finland	FIN	24600023	24605254	0	-0.3053	-0.2479	-0.711	-1.668	-0.4915	-1.6678	-0.3763	0.1959
Finland	FIN	24600024	24606155	1	0.9621	-0.4203	-1.0611	0.0219	-0.0353	0.0115	-1.5537	-1.4344
Finland	FIN	24600024	24605819	1	-0.26	0.5119	1.036	-0.1783	-0.3083	0.3528	-0.3237	2.0955
Finland	FIN	24600024	24603434	1	0.3183	-0.2662	-0.4728	-0.1632	-0.7313	0.3804	0.5811	-1.4344
Finland	FIN	24600024	24602742	1	0.0524	-0.0192	-1.0271	0.0168	-0.2033	0.5956	-0.6852	0.0208
Finland	FIN	24600024	24600891	0	0.1875	-0.4314	0.0226	-0.5669	0.0782	-0.5309	-0.3912	0.4777
Finland	FIN	24600025	24601794	1	-0.0287	-0.4314	-1.0611	-0.1142	0.0849	0.241	-0.6852	-0.5251
Finland	FIN	24600025	24600718	1	1.0705	-0.2479	-0.227	-0.7703	-0.0062	-0.2737	-0.216	0.4777
Finland	FIN	24600025	24604815	1	1.2409	-0.7221	-0.5836	0.0618	-0.3247	0.1897	-0.2821	-0.1563
Finland	FIN	24600025	24604051	1	0.4928	-0.0994	0.6907	0.3298	0.5943	0.4686	-0.3912	0.2286
Finland	FIN	24600025	24602442	0	0.6701	-1.1493	-1.263	-0.6634	-1.2647	0.0143	-0.5978	-0.4128
Finland	FIN	24600025	24605055	0	-0.0451	-0.2353	1.1752	0.148	0.9508	1.1755	1.2798	0.7435
Finland	FIN	24600025	24600489	1	-0.2677	1.1132	1.0108	-0.0614	0.2936	0.0563	-0.4805	0.4777
Finland	FIN	24600025	24604037	1	-0.2273	-0.59	-1.4945	-1.3001	-1.1744	0.058	-0.3876	-0.7317
Finland	FIN	24600025	24602053	1	0.5257	0.5206	1.0108	-0.8203	0.404	-0.1292	-0.309	1.2147
Finland	FIN	24600025	24605349	1	0.2358	0.4121	0.4173	-0.3886	-0.0869	0.139	-0.3763	0.1959
Finland	FIN	24600025	24605438	1	0.153	-0.4343	0.0226	-0.0364	-0.3768	0.1831	0.0256	-0.1563
Finland	FIN	24600025	24605925	1	1.1597	-0.983	-1.6468	-0.4563	-1.6466	-0.0468	-0.6852	-0.4607
Finland	FIN	24600025	24600942	1	1.1505	-0.8489	-0.7902	-0.9584	-0.5791	-0.2159	-0.3206	0.839
Finland	FIN	24600025	24605832	1	0.4885	1.7162	1.1381	0.0632	0.0838	0.5134	0.9628	1.1508
Finland	FIN	24600025	24604813	1	-0.2425	-0.891	-1.3325	-0.3558	-0.118	-0.0275	-0.2821	-0.3297
Finland	FIN	24600025	24600650	1	1.2444	-0.59	-0.227	-1.0314	-0.4618	-0.1968	-0.6852	-0.1563
Finland	FIN	24600025	24602206	1	0.8896	0.2127	-1.2327	-0.9827	0.0321	-0.0808	-0.1727	-0.2201
Finland	FIN	24600025	24601548	1	1.1557	0.2607	-0.227	-0.4359	-0.1732	-0.4562	-1.2876	0.8567
Finland	FIN	24600025	24602311	1	1.3712	0.2629	-0.6863	0.2516	-0.1845	0.6737	0.1701	-0.222
Finland	FIN	24600025	24605397	1	1.1814	1.3889	0.8348	0.0085	0.637	0.769	0.5755	0.9339
Finland	FIN	24600025	24605191	1	1.1489	0.0441	-0.442	-0.6556	-0.0661	0.0126	-0.6852	0.1575
Finland	FIN	24600025	24602108	1	1.1997	-0.2662	-0.227	0.0572	0.7245	0.8119	0.5755	-0.1563
Finland	FIN	24600025	24606222	1	1.1222	0.3789	0.5347	-0.6693	-0.268	0.1276	-0.8012	-0.4607
Finland	FIN	24600025	24601580	1	1.0745	0.2607	-1.0611	-0.2185	-0.2145	0.2867	-0.6852	-0.4607
Finland	FIN	24600025	24600622	1	0.9563	0.5266	-0.227	-0.2693	-0.1411	0.519	-0.5974	-0.1563
Finland	FIN	24600025	24605052	1	-0.1904	0.1852	0.0226	-0.6354	-0.0152	0.0136	0.0221	-0.1563
Finland	FIN	24600025	24600544	1	0.084	-0.2662	-0.227	-1.0539	-0.1073	0.6204	0.5755	1.2147
Finland	FIN	24600025	24601940	1	0.8746	1.3889	0.1386	-0.0549	0.7969	0.5413	0.9628	-0.222
Finland	FIN	24600025	24602876	0	0.5827	0.2032	-0.227	-1.3089	-0.1241	0.1546	0.3473	-0.4607
Finland	FIN	24600025	24603988	0	-0.0433	0.9166	1.9359	-1.7984	0.0527	-0.0889	1.8077	1.515
Finland	FIN	24600025	24603635	0	0.1735	-0.7221	0.0226	-0.3353	-0.4219	0.3985	0.5755	-0.7317
Finland	FIN	24600025	24601716	0	-1.0069	-1.5713	0.7162	-0.0141	0.3535	0.0087	-0.6677	-0.3856
Finland	FIN	24600025	24602165	0	0.0752	-0.5994	-0.227	-2.2927	0.0322	-0.1764	-0.5832	-0.1563
Finland	FIN	24600025	24600547	0	0.3204	0.1945	1.036	-0.3282	-0.2846	0.4296	0.7679	0.9339
Finland	FIN	24600025	24605119	0	0.9277	-0.7109	-0.6446	-0.5159	0.3777	0.4457	-1.7719	0.6802
Finland	FIN	24600025	24601700	0	0.9351	0.1245	-0.732	-1.3723	-0.1042	-1.6678	1.4152	0.839
Finland	FIN	24600025	24605459	0	1.0736	0.5836	-0.4659	-0.3426	0.2674	0.123	0.5755	-0.1563
Finland	FIN	24600025	24604459	0	1.3656	0.1997	0.8116	-1.0068	0.3039	0.4574	1.3958	0.4777
Finland	FIN	24600025	24601186	0	0.698	0.6555	-0.732	-0.2676	-0.4577	-0.7054	0.3415	-0.2432
Finland	FIN	24600025	24605042	0	-0.1252	0.7156	-0.8627	-1.7857	-0.2057	-0.3936	0.1693	-0.8936
Finland	FIN	24600025	24601067	0	-0.2639	-0.2662	-0.227	-0.8112	0.7279	0.4596	-0.3912	0.1216
Finland	FIN	24600025	24603381	0	-0.0548	2.6352	1.1381	0.1484	2.5583	1.3763	0.1613	2.0955
Finland	FIN	24600026	24600263	1	-0.483	-0.2662	-0.7638	0.3741	0.1209	0.8389	0.0256	0.1907
Finland	FIN	24600026	24605322	0	0.0511	-0.549	0.9247	-0.8924	0.03	-0.1507	-0.1727	0.839
Finland	FIN	24600026	24606218	0	-0.5857	-0.7836	-0.8627	-0.2337	-0.6123	0.137	0.3473	-0.959
Finland	FIN	24600026	24602853	0	-2.8604	0.9526	0.8348	0.4294	0.3849	0.8363	1.836	-0.3297
Finland	FIN	24600028	24600778	1	0.733	-0.6516	-0.9874	-0.3309	-0.6035	-0.0162	-0.3237	-0.1563
Finland	FIN	24600028	24602561	1	0.092	-0.5743	-0.227	0.839	-0.4293	0.6681	0.5755	0.1216
Finland	FIN	24600028	24604057	0	1.5406	-2.9627	-1.1926	-2.6893	-0.5259	-0.8768	0.5684	0.4777
Finland	FIN	24600028	24601951	0	1.1283	0.0502	0.0226	-0.2217	0.7935	0.4124	0.5755	0.1216
Finland	FIN	24600028	24600580	1	-0.5189	-0.1074	-0.1587	-0.3023	-0.7145	-0.0358	-0.3237	1.515
Finland	FIN	24600028	24602156	1	0.4109	0.7156	0.8348	-0.2504	1.2011	0.5698	1.5037	-0.4377
Finland	FIN	24600028	24605570	1	0.7225	-0.0862	-0.227	-0.3315	-0.384	0.4306	-1.0753	-0.1563
Finland	FIN	24600028	24605992	1	-1.4991	-0.7184	-1.1926	-1.7857	-0.5888	0.0393	-0.3733	-0.1563
Finland	FIN	24600028	24600238	1	0.7552	0.4568	-0.8099	-0.8886	0.6425	-0.1567	0.5755	0.1216
Finland	FIN	24600028	24603343	1	0.0572	-0.2098	0.0226	0.6179	0.2545	0.5383	0.5755	0.1907
Finland	FIN	24600028	24600124	1	0.9396	-2.9627	-0.7765	-0.1382	0.4473	1.5685	-0.3268	0.9888
Finland	FIN	24600028	24600876	1	-0.0559	0.967	1.1657	-0.4117	0.0651	0.1483	-1.2624	0.9883
Finland	FIN	24600028	24600896	1	1.0692	-0.6065	0.0226	-0.7739	-0.3437	-0.1285	-0.5974	1.2147
Finland	FIN	24600028	24604366	1	-0.2074	-0.0862	-0.227	-0.1196	0.2122	1.5721	0.5755	0.1216
Finland	FIN	24600028	24603895	1	1.2265	-0.9924	-1.7242	-1.0068	-1.0498	-0.2785	-1.5848	-1.7361
Finland	FIN	24600028	24604956	1	-0.999
Finland	FIN	24600028	24603240	1	0.3702	-1.3452	-1.1926	0.7113	-0.1686	0.9897	-0.6852	0.1216
Finland	FIN	24600028	24601032	1	0.191	-2.9627	-2.664	-1.7857	-0.5734	-0.0898	-2.1355	-2.5027
Finland	FIN	24600028	24601164	1	0.9616	-0.5743	-1.0611	-0.352	-0.6698	-0.5569	-0.6852	-0.943
Finland	FIN	24600028	24603054	1	2.4091	-0.2662	-0.227	0.5333	0.6053	0.9016	0.5755	-0.1563
Finland	FIN	24600028	24603706	0	0.3907	-1.6147	-1.1926	-0.1223	-0.341	0.2197	0.075	-0.5265
Finland	FIN	24600028	24602242	0	-0.0263	1.4003	1.1752	-0.4513	0.8829	0.3942	0.9677	0.7864
Finland	FIN	24600028	24601296	0	-0.4042	-0.7671	-0.5034	-1.7857	0.1526	0.356	-0.8917	-0.0867
Finland	FIN	24600028	24600033	0	0.9547	-0.4314	-0.227	-1.7857	0.3446	-0.0755	0.5755	0.8145
Finland	FIN	24600028	24600042	0	1.1426	-0.2509	-0.691	0.6402	0.0489	1.304	-0.5341	-0.7887
Finland	FIN	24600028	24605936	0	0.3213	1.1493	0.1386	-0.6998	0.6884	0.4486	0.0215	0.1959
Finland	FIN	24600028	24604121	0	0.9405	-0.0862	0.0226	1.2836	0.8779	1.5721	0.5755	0.1216
Finland	FIN	24600028	24605012	0	-0.3818	0.7665	1.1355	2.0393	2.1577	-0.006	2.4277	2.0955
Finland	FIN	24600028	24604349	0	-0.3325	2.6352	0.0226	0.1567	2.717	0.5117	-0.6852	2.0955
Finland	FIN	24600028	24605434	0	1.238	-0.0862	-0.227	1.2836	3.4299	1.0062	0.5755	0.1216
Finland	FIN	24600028	24604899	0	-0.3321	0.5344	0.0226	-0.4263	0.7059	0.0433	-1.1693	-0.0542
Finland	FIN	24600028	24603173	0	-0.1983	-0.0862	0.0226	0.1053	-0.9291	1.5721	-0.2004	-0.6774
Finland	FIN	24600028	24603077	0	-0.8466	-0.2662	0.0226	-2.6893	-0.3767	-0.8768	0.5755	0.1216
Finland	FIN	24600028	24603660	0	-1.1416	-2.9627	-2.664	0.9673	-3.7095	0.2002	-2.1355	0.9883
Finland	FIN	24600028	24603358	0	0.984
Finland	FIN	24600028	24605818	0	-0.5634	-1.3452	-1.0611	0.1053	-0.2659	0.4394	0.5755	1.515
Finland	FIN	24600028	24600218	0	0.3138	-2.9627	-2.664	0.44	-0.272	-1.6678	-2.1355	-2.5027
Finland	FIN	24600028	24600387	0	-0.3474	0.5206	-0.8309	-2.6893	0.5615	-0.5676	-0.4952	0.1959
Finland	FIN	24600029	24600862	1	-0.6872
Finland	FIN	24600029	24601649	1	-0.598	-0.0862	-0.3802	0.0819	-0.2959	-0.5676	-0.6852	-0.1563
Finland	FIN	24600029	24602750	0	-0.3506
Finland	FIN	24600029	24600523	0	-0.2688	-0.4314	0.0226	-1.7857	-0.0799	-0.2473	0.5755	0.1216
Finland	FIN	24600029	24604702	1	-0.8453	2.6352	1.9359	3.6039	-1.5517	3.6073	2.4277	2.0955
Finland	FIN	24600029	24600526	1	-0.667	-0.4314	-0.227	0.1053	-0.594	-0.1414	-0.2852	-0.5251
Finland	FIN	24600029	24604494	1	1.2183	-0.983	-2.664	0.1053	-0.8239	-0.8849	-2.1355	-2.5027
Finland	FIN	24600029	24601601	1
Finland	FIN	24600029	24605465	1	-1.0899	-2.9627	-2.664	-1.7857	0.4601	1.5721
Finland	FIN	24600029	24600018	1	0.1846	-0.7199	0.0226	1.2376	0.5531	1.5721	0.5755	0.1216
Finland	FIN	24600029	24601269	1	-0.008	0.2607	-1.3514	-0.5157	-0.5446	-0.2436	-0.6852	-1.8258
Finland	FIN	24600029	24602636	1	-0.2469	1.3889	-1.1926	-0.1471	0.2034	-0.2306	-1.5537	-1.1252
Finland	FIN	24600029	24600144	1	-1.3678	-0.5049	0.5931	-0.5924	-0.4896	-0.2942	0.1357	-0.0542
Finland	FIN	24600029	24606312	1	-0.9172
Finland	FIN	24600029	24601021	1	0.9792	-0.9861	-1.682	0.5561	0.2746	1.0196	-0.1793	1.0448
Finland	FIN	24600029	24604071	1	-0.4664	-0.4314	-0.8627	0.1053	-0.0493	0.2289	0.5755	-0.5251
Finland	FIN	24600029	24602070	1	-0.2701	-0.2662	-0.5836	-0.8245	-0.3846	-0.2942	-0.4771	-0.1563
Finland	FIN	24600029	24600708	1	-0.6019	0.967	-1.4953	-1.1537	-0.1196	-0.2544	-0.9328	-0.4187
Finland	FIN	24600029	24605657	1	-0.6275	-0.0862	0.0226	0.7113	-0.0234	1.0062	0.5755	0.1216
Finland	FIN	24600029	24605179	1	0.2952	0.5315	0.4173	-0.2603	0.2078	0.0136	-0.411	0.1575
Finland	FIN	24600029	24601201	1	1.1035	-0.0862	-0.5836	-0.1687	-0.3868	0.1271	-0.2128	-0.1563
Finland	FIN	24600029	24605032	1	-0.4336	0.3326	0.0226	1.7511	-0.1639	2.1953	-0.6852	0.1216
Finland	FIN	24600029	24601714	1	-0.3917	-0.0862	0.0226	0.6688	0.1148	1.5721	0.5755	0.1216
Finland	FIN	24600029	24601725	1	-0.9739	-1.0589	-0.5034	-2.0365	-1.0698	-1.6678	-0.6852	0.2286
Finland	FIN	24600029	24605650	0	-0.1302	-0.0862	0.0226	1.2836	0.8351	1.5721	0.5755	0.1216
Finland	FIN	24600029	24606232	0	0.0242	-0.0862	0.0226	0.2623	1.7057	0.4314	0.8038	0.1216
Finland	FIN	24600029	24601402	0	-1.2258	-0.0298	-1.1926	-2.6893	-0.0077	0.0272	-0.2004	-0.7507
Finland	FIN	24600029	24600692	0	-0.1242	-0.847	0.8571	-1.7857	0.3618	-1.6678	-0.5832	1.1508
Finland	FIN	24600029	24603990	0
Finland	FIN	24600029	24600798	0	-0.0144	2.6352	1.9359	-0.3043	0.4263	1.0334	2.4277	2.0955
Finland	FIN	24600029	24601570	0	-0.2833	2.6352	1.9359	-2.2824	0.0682	-0.2793	2.4277	0.9883
Finland	FIN	24600029	24601329	0	-1.2597	0.386	0.0652	0.4653	3.5634	0.1665	0.6356	-1.1304
Finland	FIN	24600029	24600479	0	0.3971	-0.0862	0.0226	1.2836	0.8779	0.4394	0.5755
Finland	FIN	24600029	24600376	0	-0.3616	-0.4314	0.0226	-1.3001	0.137	0.0432	0.5755	0.9883
Finland	FIN	24600029	24602678	0
Finland	FIN	24600029	24605734	0	-0.5161	-1.4758	-0.5034	-2.6907	-3.7095	-1.6678	-1.0191	-1.3055
Finland	FIN	24600029	24605541	0	0.1524	-0.7221	-0.227	-1.7857	-0.4283	-0.1117	-0.6997	0.2286
Finland	FIN	24600030	24605248	1	0.883	-1.1117	0.0226	-0.9873	-0.2943	-0.0315	-1.305	-0.3856
Finland	FIN	24600030	24602277	1	-0.664	-0.59	-0.4728	-0.7146	-0.0439	-0.1589	-0.6852	-0.1563
Finland	FIN	24600030	24602603	0	0.3664	-0.9443	-1.0611	-1.3874	-1.1033	-0.106	-1.0753	-0.6585
Finland	FIN	24600030	24601443	1	0.2204	0.1179	-0.8356	-0.1114	-0.0515	0.1857	0.0256	0.4504
Finland	FIN	24600030	24605793	1	0.1963	-0.5743	-0.335	-0.9584	-0.9809	-0.2065	-0.4658	0.7864
Finland	FIN	24600030	24606328	1	1.0262	-0.1106	-0.227	-1.3798	0.2731	-0.2306	-0.6852	-0.4377
Finland	FIN	24600030	24601857	1	-0.0574	1.7162	1.0108	0.1065	1.1921	0.5583	1.1417	0.9883
Finland	FIN	24600030	24606351	1	0.6593	0.8909		-0.1979	0.777	0.62
Finland	FIN	24600030	24600894	1	1.2964	0.3289	-0.227	-1.4102	-0.2579	-0.2752	0.5755	-0.4607
Finland	FIN	24600030	24604568	1	0.6491	-0.4203	-1.1412	-1.1146	-0.4554	-0.526	0.0256	-0.7317
Finland	FIN	24600030	24603909	1	1.0704	-0.59	-0.7836	-0.2329	0.3917	0.4142	-0.6852	-0.1563
Finland	FIN	24600030	24606008	1	-0.3953	0.468	0.9247	-0.9788	-0.0397	0.0087	0.5755	0.557
Finland	FIN	24600030	24600136	1	0.2098	-0.6019	0.5347	-0.5146	-0.4235	-0.1006	0.4554	0.8567
Finland	FIN	24600030	24604570	1	-0.0485
Finland	FIN	24600030	24601726	1	0.3758	2.6352	0.5833	0.386	0.8482	0.5833	0.9	1.515
Finland	FIN	24600030	24606354	1	-0.4853	-0.269	-0.227	-0.7197	0.0049	-0.3205	-0.3912	0.2286
Finland	FIN	24600030	24606044	1	-0.6946	-0.2741	-0.335	0.0735	0.7127	0.3447	-0.4367	-0.6924
Finland	FIN	24600030	24602485	1	-0.1949	1.7162	-0.442	-0.1032	0.7383	0.4759	0.5755	-0.943
Finland	FIN	24600030	24605721	1	0.1299	0.5946	0.894	-1.3477	1.1077	0.3072	-1.0753	0.8174
Finland	FIN	24600030	24604600	1	-0.388	2.6352				3.6292	-2.1355
Finland	FIN	24600030	24600240	1	1.0912	-0.59	-1.0611	-0.848	-0.1395	-0.2144	0.0791	-0.3297
Finland	FIN	24600030	24603967	0	1.296	0.0502	0.0226	0.6278	1.1336	0.8115	0.9911	0.1216
Finland	FIN	24600030	24606002	0	0.943	-0.1473	0.9726	0.5844	0.2822	0.887	0.1693	1.515
Finland	FIN	24600030	24600674	0	1.1083	0.5836	0.4173	-0.6455	-0.1966	-0.0042	-0.4145	0.3535
Finland	FIN	24600030	24603661	0	0.1202	0.5836	0.4173	-0.7311	0.7049	0.508	0.8098	-0.1563
Finland	FIN	24600030	24603640	0	-0.6807	0.792	0.1386	-0.6617	-0.1505	-0.213	0.3473	0.7334
Finland	FIN	24600030	24604461	0	0.4836	-0.2479	-0.227	-0.0709	-0.4742	0.1037	0.1693	-0.1563
Finland	FIN	24600030	24603564	0	-0.148	-0.0862	0.0226	-0.5084	1.2615	0.5117	0.5755	0.1216
Finland	FIN	24600030	24600167	0	0.5732	0.5206	0.3591	-1.7857	0.0495	0.3183	-0.5974	0.7627
Finland	FIN	24600030	24604395	0	0.7243	-0.7992	0.0226	3.6039	0.7989	3.6292	0.5755	-0.4607
Finland	FIN	24600030	24603385	0	0.7508	-0.2662	0.0226	-0.5769	0.4511	0.0299	0.0221	-0.222
Finland	FIN	24600030	24604823	0	0.5272	0.3289	0.7162	-0.3077	-0.0457	0.2229	1.5037	-0.1563
Finland	FIN	24600030	24605276	0	0.9004	-0.2741	-0.227	-0.9285	-0.0329	0.1942	-0.3912	0.5256
Finland	FIN	24600030	24605783	0	1.327	1.3697	-0.227	-0.5778	0.7687	0.3924	0.3473	-0.1563
Finland	FIN	24600030	24603342	0	0.6013	0.6569	0.766	-1.1146	0.5008	-0.7368	-0.3733	1.515
Finland	FIN	24600030	24600273	0	0.1323	0.0789	0.0226	-0.6123	0.2198	-0.6274	0.5755	-0.1563
Finland	FIN	24600030	24605210	0	0.841
Finland	FIN	24600031	24602944	1	1.1488	-1.4425	-1.9313	-1.6205	-0.9249	-0.1285	-1.7719	0.5362
Finland	FIN	24600031	24601642	1	-0.1558	-0.8379	-0.5907	-1.4269	-0.9599	-0.8768	-0.4948	-0.1563
Finland	FIN	24600031	24605125	1	0.9689	-0.4314	-0.227	-0.3307	0.1861	0.0364	0.5755	-0.2432
Finland	FIN	24600031	24605272	0	-0.0146	-0.7092	0.0226	0.7113	-1.0115	-0.2406	0.5755	0.4777
Finland	FIN	24600031	24605133	1	0.418	-0.5743	0.3416	-0.7053	-0.3898	-0.2766	0.0221	-0.943
Finland	FIN	24600031	24605328	1	0.2831	-0.4203	0.0226	-0.1253	0.2861	0.0366	-0.6852	0.4777
Finland	FIN	24600031	24606203	1	2.4863	-0.0862	1.9359	1.2836	0.465	0.5583	0.5755	2.0955
Finland	FIN	24600031	24603778	1	0.7292	2.6352	1.9359	0.7113	1.2974	1.6888	2.4277	2.0955
Finland	FIN	24600031	24604973	1	0.8396	0.0789	0.0226	0.1053	-1.2017	-0.0766	0.5755	0.1216
Finland	FIN	24600031	24600836	1	-8.00E-04	-0.2662	-0.8627	-0.5381	-0.1536	-0.2544	0.0256	-0.7317
Finland	FIN	24600031	24605192	1	0.9295	0.1943	-1.0611	-1.7857	0.546	-0.8007	-0.414	-0.501
Finland	FIN	24600031	24606330	1	0.6964	-0.2479	-0.5034	0.7113	-0.2254	0.996	0.5755	-0.6544
Finland	FIN	24600031	24605079	1	0.2167	-0.7353	-0.3802	-0.2101	-0.3921	0.0136	-0.8883	-0.0542
Finland	FIN	24600031	24603101	1	0.4316	-0.4556	-0.5034	-0.3235	-0.6514	-0.0569	-0.6852	-0.1563
Finland	FIN	24600031	24603336	1	0.5146	-0.7087	-2.664	-0.627	-1.4913	-0.5309	0.5755	-0.1563
Finland	FIN	24600031	24605790	1	1.0303	-0.5001	-1.0611	-0.1739	-0.6568	-0.1627	-0.4771	-1.0633
Finland	FIN	24600031	24605851	1	-0.0803	-0.2479	-0.227	-0.56	-0.0106	-0.1285	-0.5832	-0.1563
Finland	FIN	24600031	24601251	1	0.8353	-0.7221	-0.227	-0.4892	-0.5361	-0.1968	-0.2821	0.2286
Finland	FIN	24600031	24604655	1	-0.1023	0.3289	-0.5907	-0.6696	-0.2538	-0.4384	-0.4948	-0.5461
Finland	FIN	24600031	24600861	1	0.9766	-0.4203	-0.7836	-0.5819	-0.3672	0.1158	0.1693	-0.6774
Finland	FIN	24600031	24603168	1	1.7608	-0.0862	-0.9557	-1.0816	-0.0064	-0.006	-2.1355	0.1216
Finland	FIN	24600031	24604812	0	1.1284	-0.4093	0.0226		-0.607	0.9861	-0.6791	0.1216
Finland	FIN	24600031	24603733	0	-0.696	-0.6593	-0.227	-0.4819	-0.1751	-0.1062	0.8038	0.2286
Finland	FIN	24600031	24604152	0	1.0718	0.4012	-0.8627	0.4766	-0.554	-1.6454	-0.4948	0.1216
Finland	FIN	24600031	24606010	0	0.3748	-0.0862	0.0226	0.2528	-0.1432	0.198	0.5755	0.1216
Finland	FIN	24600031	24606106	0	0.5947	0.1997	-0.0154	0.6436	0.2734	0.4702	0.5755	-0.3297
Finland	FIN	24600031	24605287	0	-4.1115				-0.0408
Finland	FIN	24600031	24603231	0	-0.7701	-0.59	0.8038	0.7389	0.8217	0.9938	0.2287	0.8136
Finland	FIN	24600031	24602229	0	1.6805	-1.3452	-1.1926	0.2295	-0.9291	0.6727	-0.6852	-0.9299
Finland	FIN	24600031	24600001	0	0.9239	-0.4314	-0.227	-2.6893	-0.0748	-0.0358	0.1693	0.1216
Finland	FIN	24600031	24601083	0	1.7365	0.0341	0.3461	-0.6384	-0.0315	0.2309	-0.9906	0.1216
Finland	FIN	24600031	24601833	0	0.4013	0.879	1.4967	-1.5123	0.5405	0.5447	-0.1087	0.9883
Finland	FIN	24600031	24605886	0	-0.22	-0.7221	-0.227	0.0546	-0.1723	0.5159	-0.1972	-0.1563
Finland	FIN	24600031	24605375	0	0.9669	0.1906	1.1834	-0.4652	0.0199	-0.0081	0.1922	1.2147
Finland	FIN	24600031	24605453	0	0.9929	0.468	1.0108	0.154	0.9551	0.7632	0.5339	0.5807
Finland	FIN	24600031	24606411	0	0.7106	-1.8194	-2.664	-0.0215	-3.7095	0.4394	-0.6852	-1.1252
Finland	FIN	24600032	24605199	1	1.9891	2.6352	1.9359	0.7113	0.5301	2.3941	0.5755	0.1216
Finland	FIN	24600032	24603126	1	0.8383	-0.0862	-1.1545	-2.6893	1.3655	0.4394	-0.0761	-0.3036
Finland	FIN	24600032	24603930	1	-0.0843	0.6515	1.4967	0.4362	1.2967	-0.0842	1.5037	0.1216
Finland	FIN	24600032	24600883	1	-0.3109	-0.0862	-0.0154	0.7456	-0.4489	1.5721	0.5755	0.1216
Finland	FIN	24600032	24601504	0	0.9799	0.0634	1.8045	1.7233	1.2899	2.0854	1.4793	2.0955
Finland	FIN	24600032	24602537	0	0.704	-0.5847	-0.227	-0.8112	-0.0118	0.0534	0.5755	0.1216
Finland	FIN	24600032	24603770	0	-0.3962			-2.6893	-0.0408
Finland	FIN	24600032	24600571	0	0.0663	-1.3452	0.0226	-2.6893	-2.1404	-0.7433	-0.4948	-0.1563
Finland	FIN	24600032	24602982	0	0.2348	-1.3452	0.0226	-0.5695	0.08	-0.2451	0.075	0.1216
Finland	FIN	24600032	24600889	1	-0.6544	-1.273	-1.9313	-1.5123	-1.2362	-0.7368	-0.6852	-0.1563
Finland	FIN	24600032	24600684	1	-0.5868	0.2577	-1.3711	-2.6893	-0.3	-0.801	-0.3912	-1.6713
Finland	FIN	24600032	24602417	1	-0.7936	-1.1686	-1.9313	-0.5558	-0.9724	-0.4795	-1.7719	-2.5027
Finland	FIN	24600032	24603555	1	0.1388	-0.9334	-1.3815	-1.0489	-0.6645	-0.0671	-0.4948	-0.1563
Finland	FIN	24600032	24602661	1
Finland	FIN	24600032	24604479	1	-0.4357	-0.103	-0.7902	-0.9138	0.0806	-0.2991	-0.8516	1.0448
Finland	FIN	24600032	24602763	1	0.8413	-0.0862	-0.4806	0.3017	0.9462	1.1182	0.5755	0.2862
Finland	FIN	24600032	24605402	1	0.5288	-0.0862	0.0226	-1.3102	-0.6671	0.1681	0.1693	0.8567
Finland	FIN	24600032	24604517	1	0.6509	0.5746	-0.691	-0.7919	0.0945	0.1496	-0.216	1.1508
Finland	FIN	24600032	24604096	1	1.2355	-2.9627	-0.5034	-0.8921	-2.916	1.223	0.5755	0.1216
Finland	FIN	24600032	24601894	1	0.2364	-0.5717	-0.6446	0.0719	-0.8978	0.4647	-0.2668	-0.4784
Finland	FIN	24600032	24602793	1	0.6054	-0.0862	-0.0154	0.0872	-0.148	0.4998	0.3482	-0.222
Finland	FIN	24600032	24600568	1	-0.707	-0.8305	-1.2667	0.1053	-0.9839	0.1423	0.5755	0.1216
Finland	FIN	24600032	24606182	1	1.2029	-1.1729	-2.664	-0.9781	-0.3067	-0.0671	-1.5848	-1.9384
Finland	FIN	24600032	24603445	0	-0.2306	2.6352	0.0226	0.7113	0.8671	0.8647	2.4277	0.4777
Finland	FIN	24600032	24605436	0	0.1126			1.2836	-0.0714	3.6292
Finland	FIN	24600032	24603330	0	-0.1408	-1.0252	-0.8958	0.5165	-0.1413	1.0533	-0.4402	-0.3406
Finland	FIN	24600032	24600935	0	1.0336		0.0226	0.6551	-0.3799	1.2298	0.5755	0.1216
Finland	FIN	24600032	24604180	0	0.7873	-0.0862		3.6039	4.6924	3.4326	0.5755
Finland	FIN	24600032	24601514	0	-0.5622	0.7763	0.0226	-2.6893	-0.3668	-0.0553	-0.5978	2.0955
Finland	FIN	24600032	24605842	0	0.5502	-1.2115	-1.1926	-0.6447	-0.2947	-0.005	-0.4948	-0.1563
Finland	FIN	24600032	24605183	0	-1.0398	-0.2479	-0.3802	0.7526	0.6865	1.0088	-0.1026	0.1216
Finland	FIN	24600032	24602454	0	-1.1208	-0.2662	0.0226	-0.2738	0.0971	0.4112	0.1693	-0.1563
Finland	FIN	24600032	24601353	0	-0.2376	0.3289	0.0226	-0.3861	0.4319	0.0145	0.1693	0.1216
Finland	FIN	24600032	24601576	0	-0.2516	-0.8357	-0.3827	0.1053	0.2085	-0.4753	0.5755	0.1216
Finland	FIN	24600032	24602393	0	1.3521	-0.2662	-0.227	-2.6893	0.2928	1.0062	0.5755	0.4777
Finland	FIN	24600032	24601331	0	-0.5493
Finland	FIN	24600032	24602491	0	-0.8682	-0.59	-0.227	-0.5295	0.6799	-0.1751	0.8038	0.1216
Finland	FIN	24600032	24604282	0	1.2154	-0.0862	0.0226	0.109	0.3218	0.3792	0.5755	0.1216
Finland	FIN	24600032	24604384	0	-0.4132	-0.2479	0.0226	0.7113	-0.0408	1.0245	0.5755	0.1216
Finland	FIN	24600032	24606429	0	-0.0672	-2.9627	-2.664	-2.6893	0.5407	1.0427	-2.1355	-2.5027
Finland	FIN	24600032	24600362	0	-1.3445	-0.4314	-0.4728	-1.5123	-0.0795	-0.526	-0.3733	-0.1563
Finland	FIN	24600032	24602801	0	-0.7697	-2.9627	-2.664	-2.6893	-2.1406	-1.6678	-2.1251	-2.5027
Finland	FIN	24600033	24604665	1	-1.1469
Finland	FIN	24600033	24605271	1	1.2143	-0.59	-0.227	-0.5757	0.2246	-0.6274	-0.5832	-0.1563
Finland	FIN	24600033	24606143	1	0.1607	1.3697	0.8094	0.0494	0.5047	0.5185	1.1171	1.0448
Finland	FIN	24600033	24605166	1	-0.0118	-0.847	-0.8627	-0.8618	-1.0629	-0.2607	0.1096	-1.1078
Finland	FIN	24600033	24600094	0	-1.6462	-0.0862	0.0226	0.0129	0.7252	0.6322	0.5755	0.7864
Finland	FIN	24600033	24602097	0	-0.189	-0.7815		0.5236	0.1394	0.842
Finland	FIN	24600033	24600139	0	0.4951	-1.2457	-0.227	-0.245	-0.4585	-0.2875	-1.036	0.1216
Finland	FIN	24600033	24601431	1	1.2484	0.6083	-0.8309	-1.0265	-0.1746	0.0506	-0.8041	-0.5251
Finland	FIN	24600033	24601228	1	1.1522	0.6492	-0.2973	-0.2115	-0.0221	-0.1093	-0.8657	0.3236
Finland	FIN	24600033	24606343	1	0.4834	0.2607	-1.7997	-0.3416	0.0616	0.4429	-1.0576	0.4794
Finland	FIN	24600033	24601704	1	1.2854	-0.9443	-0.9624	-0.0969	-0.1044	0.4841	-0.3206	0.8925
Finland	FIN	24600033	24604205	1	0.9601	-0.7221	0.4173	-0.4736	0.3524	0.0492	-0.2704	0.839
Finland	FIN	24600033	24601676	1	1.1061	0.5266	-0.227	-0.3992	-0.0183	0.2664	0.5755	-0.3297
Finland	FIN	24600033	24601595	1	1.1813	0.0467	0.0226	-0.2694	-0.4236	-0.0922	0.1693	0.4777
Finland	FIN	24600033	24605643	1	-0.4409	0.3427	-1.3711	-0.4666	0.2784	-0.0898	-1.5848	-0.5251
Finland	FIN	24600033	24604553	1	1.0813	0.5836	1.1381	-0.4597	0.6594	0.0506	0.5755	1.2147
Finland	FIN	24600033	24606162	1	0.5624				1.1935	1.9657
Finland	FIN	24600033	24602596	1	-0.8635	1.3889	-0.227	-0.9241	-0.0404	0.0272	-0.3733	0.1216
Finland	FIN	24600033	24602700	1	0.9854	-0.7737	-0.8627	-0.7006	-0.1789	-0.4657	-0.0726	-0.9774
Finland	FIN	24600033	24602476	1	1.0769	-0.7737	-1.0611	-0.0327	-0.2361	0.3339	-0.2821	-0.6912
Finland	FIN	24600033	24606357	0	1.8198	0.3875	0.7162	0.4173	0.6593	0.7442	0.8038	0.7435
Finland	FIN	24600033	24600269	0	0.4301	1.1576	1.1355	-1.7857	-0.7116	-0.8768	0.2006	1.7439
Finland	FIN	24600033	24604700	0	-0.2536	-0.269	-0.227	-0.276	-0.0113	0.0944	-0.3912	-0.1563
Finland	FIN	24600033	24605557	0	0.2713	-2.9627	-2.664	0.1053	-0.4269	3.5168	-0.8913	0.1216
Finland	FIN	24600033	24604241	0	0.6937	-1.103	0.0226	-2.6893	-0.1842	-0.4164	-0.869	0.9883
Finland	FIN	24600033	24605893	0	0.5774	-0.7221	0.0226	0.7113	-0.4188	1.0245	-0.6852	0.1216
Finland	FIN	24600033	24606173	0	0.5575	-0.4203	-0.7183	-0.1666	-0.1366	0.2574	-0.5832	-0.6158
Finland	FIN	24600033	24605649	0	0.0991	0.7156	0.0226		-0.468	0.5239		0.4777
Finland	FIN	24600033	24603920	0	0.7822	1.7671	1.9359	-0.7179	-0.1535	0.0402	1.4793	1.0448
Finland	FIN	24600033	24601818	0	1.1064	0.64	0.8038	-0.6237	1.2311	0.5447	0.8038	1.4234
Finland	FIN	24600033	24601598	0	1.2009	0.1852	0.4562	-1.1025	0.8001	0.0272	2.4277	-0.1314
Finland	FIN	24600033	24603045	0	0.8965	0.1852	-0.7836	1.2836	0.5004	0.8287	0.8992	0.9883
Finland	FIN	24600033	24601339	0	0.028	-0.9718	-1.1539	1.5026	0.5429	1.3325	-0.5656	-0.8813
Finland	FIN	24600033	24603682	0	0.1989	-0.2479	0.0226	0.6048	0.4534	0.2181	0.5755	0.1216
Finland	FIN	24600034	24601293	1	-0.054	-0.3466	0.9247	-0.2284	-0.3302	0.3104	0.6089	0.44
Finland	FIN	24600034	24603586	1	0.0734	1.0919	0.4135	-1.3874	0.6926	-0.0589	2.4277	0.2862
Finland	FIN	24600034	24604526	0	0.3418	-0.2662	0.0226	0.6769	-0.5414	-1.6678	1.2107	0.1216
Finland	FIN	24600034	24603738	0	-0.8423	-0.0862	0.0226	0.1053	0.8779	0.4869	0.5755	0.1216
Finland	FIN	24600034	24605905	0	-0.6325	-0.2479	0.9726	0.29	0.7173	0.4652	0.1693	0.2286
Finland	FIN	24600034	24605958	0	1.1599	-0.4343	-0.4806	-0.2098	0.1164	0.1546	-0.3912	-0.7496
Finland	FIN	24600034	24605833	0	-1.0556	-1.3452			-0.8068		0.5755	1.2147
Finland	FIN	24600034	24605228	0	0.1006	0.0789	0.0226	0.7113	2.0667	1.0062	0.5755	-0.1563
Finland	FIN	24600034	24601484	0	-1.1434	2.6352	1.4967	-1.2589	-2.9279	0.3959	2.4277	1.2147
Finland	FIN	24600034	24606046	1	-0.2004					0.3611
Finland	FIN	24600034	24600558	1	1.466	2.6352	1.9359	0.1359	2.3762	0.4936	2.4277	1.515
Finland	FIN	24600034	24601993	1	-0.971	1.7671	1.4967	-2.6893	0.3748	-0.7368	-0.2735	2.0955
Finland	FIN	24600034	24603332	1	0.0395	-0.4314	-1.9313	-0.435	0.2186	-0.1406	-0.0823	-0.959
Finland	FIN	24600034	24602874	1	0.6958	-0.7221	-0.5034	-0.6519	0.1247	0.1055	-0.6852	0.839
Finland	FIN	24600034	24603042	1	-0.2723	0.9454	-0.2943	0.0961	0.2806	0.3885	0.3482	0.5362
Finland	FIN	24600034	24600759	1	-0.5174	-0.3602	-0.5836	-2.6893	0.0725	0.0787	-0.6852	-0.5251
Finland	FIN	24600034	24605258	1	-0.7073
Finland	FIN	24600034	24602974	1	-0.1639	-0.4314	-1.6079	-1.4373	-0.2502	-0.4708	-2.1355	-1.5506
Finland	FIN	24600034	24601367	1	-0.5396	-1.1395	-1.1926	-2.6893	-0.3395	-0.0898	0.5755	0.1216
Finland	FIN	24600034	24604853	1	0.9701	-0.2479	0.4173	-0.6256	0.472	0.2379	0.5755	-0.1563
Finland	FIN	24600034	24605962	1	-0.2471	-0.2479	-0.3076	1.3699	2.1577	1.0909	0.5339	-0.5251
Finland	FIN	24600034	24601637	1	-0.6203	0.0789	-1.0611	-0.6063	-0.3817	-0.1036	-0.6852	-0.5711
Finland	FIN	24600034	24603416	1	0.4731	-0.847	-0.5034	-0.5951	-0.6524	-0.0122	-1.2871	-0.7317
Finland	FIN	24600034	24606296	0	-0.2417	-0.0862	0.0226	0.8562	0.1039	1.0245	0.5755	-0.943
Finland	FIN	24600034	24603097	0	-0.7991	-1.1085	0.0226	-0.1268	0.4387	0.2793	0.0256	-0.222
Finland	FIN	24600034	24603568	0	-0.4815	-0.4314	0.0226	-0.7788	-0.5994	-0.0766	0.0256	-0.1563
Finland	FIN	24600034	24603687	0	1.3792	-0.4314	0.0226	-0.6366	-0.0109	0.0364	0.0444	-0.1563
Finland	FIN	24600034	24601608	0	0.0243	-0.2662	-0.227	0.1053	-0.2678	0.2292	0.5755	0.1216
Finland	FIN	24600034	24600316	0	-1.1042	-0.4314	-0.8627	-1.6205	0.0997	-1.0529	-0.6852	-0.7317
Finland	FIN	24600034	24601809	0	0.0534	-0.0862	0.0226	1.2836	0.8779	1.5721	0.5755	0.1216
Finland	FIN	24600034	24603239	0	0.6791	0.9637	0.4173	-0.308	0.5628	0.0386	0.3768	0.5362
Finland	FIN	24600034	24606249	0	0.7743	-1.0936	-1.0611	-0.7936	-1.0342	-0.0064	-0.5974	-0.943
Finland	FIN	24600034	24600761	0	-0.43	0.6515	1.4967	-0.7894	0.4489	-0.0808	0.8038	1.2147
Finland	FIN	24600034	24601657	0	-0.4354			-1.7857	0.0746	0.7496
Finland	FIN	24600034	24605140	0	0.0163	-0.983	-0.5034	-2.6846	-1.2169	-0.9682	-0.1321	1.515
Finland	FIN	24600034	24605131	0	0.4751	-0.7815	-0.7249	0.7113	-0.8731	1.0062	-0.2004	-0.7507
Finland	FIN	24600034	24601047	0	0.0068	-0.0994	-0.227	-2.0365	0.023	-0.0284	0.1693	-0.1563
Finland	FIN	24600034	24602475	0	-0.1221	-0.4314	0.0226	1.0502	0.6095	1.3968	0.0256	-0.1563
Finland	FIN	24600035	24605319	1	-0.4031	-2.9627	-0.3827	0.1053	-0.2941	0.4394	-2.1355	0.1216
Finland	FIN	24600035	24600903	1	-1.6028
Finland	FIN	24600035	24605864	0
Finland	FIN	24600035	24605640	0
Finland	FIN	24600035	24604579	1	0.3958	-2.9627	-2.664	-2.6893	-3.7095	-1.6678	-2.1355	-2.5027
Finland	FIN	24600035	24604029	0	0.1589	2.6352			1.3963
Finland	FIN	24600035	24603051	0	-2.9134	1.4003	1.2867	-0.502	0.2642	0.0366	-0.8686	2.0955
Finland	FIN	24600035	24603012	0	-0.1373	-0.5847	1.4967	-0.886	0.5799	-0.3205	0.8038	-0.5912
Finland	FIN	24600035	24600148	0	-1.5632	-2.9627	-1.1926	-2.6893	1.3244	-0.0581	0.5755	0.1216
Finland	FIN	24600035	24600837	0	-1.6384	-1.7738	0.0226	-1.3764	-0.6126	-0.6274	-1.27	-1.9616
Finland	FIN	24600035	24605040	0	-0.0815
Finland	FIN	24600036	24604641	1	-0.1919	0.7763	-0.227	-1.0608	0.3681	-0.4384	-0.1767	-0.1563
Finland	FIN	24600036	24601664	0	0.966	0.1125	-0.227	0.0571	0.0756	0.7514	0.8038	-0.1563
Finland	FIN	24600036	24606381	0	0.6557	2.6352	1.9359	-0.592	0.5981	-0.3239	2.4277	2.0955
Finland	FIN	24600036	24605746	1	1.1621	0.5091	-0.9607	-0.272	0.1309	0.4651	0.1357	-0.958
Finland	FIN	24600036	24600962	1	0.9246	-1.0303	-0.9735	-1.0314	-1.2611	-0.3936	-0.722	-0.2503
Finland	FIN	24600036	24604959	1	1.6641	-0.6019	-0.227	-0.4529	0.0787	0.1645	-0.7838	-0.9299
Finland	FIN	24600036	24600527	1	0.3092	-0.2479	-0.227	-1.7505	-0.7185	-0.7368	-1.0758	-0.1563
Finland	FIN	24600036	24604040	1	0.6091	0.3875	-0.8627	-0.584	0.3562	0.1318	-0.0553	-0.5251
Finland	FIN	24600036	24604324	1	1.1827	0.4596	0.2092	-0.2027	-0.6397	0.7961	0.4326	0.9883
Finland	FIN	24600036	24601425	1	0.998	0.1852	0.1386	-0.7354	-7.00E-04	0.0552	-0.0517	1.2147
Finland	FIN	24600036	24602349	1	0.5896	0.2702	1.4967	-0.1367	0.6976	0.7341	1.1176	0.2286
Finland	FIN	24600036	24600156	1	0.3443	2.6352	0.8038	-1.3723	0.2042	-0.4384	0.6882	2.0955
Finland	FIN	24600036	24602933	1	0.8863	0.64	0.1386	-0.7202	-0.3044	0.2897	-0.2004	-0.4377
Finland	FIN	24600036	24605945	1	-0.5417	-0.7221	-0.3827	-0.9738	-0.5961	-0.526	-0.8012	1.2147
Finland	FIN	24600036	24602056	1	1.15	-0.5743	-0.227	-7.00E-04	-0.1971	0.0302	-0.2821	-0.2503
Finland	FIN	24600036	24605763	1	1.4533	-0.2479	0.0226	0.2798	0.6189	0.5096	0.5755	0.1216
Finland	FIN	24600036	24603007	1	0.5434	-0.891	-0.9624	-0.8053	0.0536	0.2464	-2.1355	-0.8771
Finland	FIN	24600036	24605089	1	0.942	-1.4174	-0.3076	-0.1532	-0.1548	0.3798	-0.414	-0.4377
Finland	FIN	24600036	24604074	0	1.8331	-0.7836	0.4173	-0.6351	-0.4032	-0.5569	-0.7867	0.4777
Finland	FIN	24600036	24602233	0	1.642	0.6515	1.2867	-0.0569	0.6275	0.7473	0.3415	0.7864
Finland	FIN	24600036	24604606	0	1.1824	0.6754	-0.227	-0.491	0.4576	0.0108	-1.2876	1.4234
Finland	FIN	24600036	24604545	0	0.7276	0.1852	0.8348	-0.183	-0.1301	0.5159	0.0215	-0.1563
Finland	FIN	24600036	24602437	0	1.4306	-0.7306	0.0226	0.6333	0.0641	0.8515	-0.1727	-0.1563
Finland	FIN	24600036	24603474	0	0.5579	-0.5994	1.9359	0.0352	0.7505	0.5906	0.3482	0.9883
Finland	FIN	24600036	24603724	0	-0.5588	-0.5743	-0.127	-0.0119	0.2256	0.4378	-0.3733	-0.5475
Finland	FIN	24600036	24601550	0	1.1126		1.9359	0.193	1.257	0.5166	-0.0551	1.515
Finland	FIN	24600036	24605594	0	0.5361	-0.4314	-0.227	-0.6315	-0.1838	0.231	0.3473	-0.4784
Finland	FIN	24600036	24600672	0	0.889	-0.5994	-0.5034	0.0391	0.6651	0.4947	0.2287	0.2546
Finland	FIN	24600036	24603309	0	0.8486	0.7763	-1.1207	-0.1973	-0.0709	0.0552	0.3415	-2.384
Finland	FIN	24600036	24606066	0	0.1928	-0.5847	-0.3827	-1.7857	-0.4549	-0.3447	0.5755	0.1216
Finland	FIN	24600036	24602133	0	0.2031			0.5773	0.3831
Finland	FIN	24600036	24606347	0	0.7723	1.1352	1.9359	-0.7473	1.5518	-0.0766	2.4277	2.0955
Finland	FIN	24600036	24605474	0	0.2537	0.3837	0.4173	-0.7311	0.1973	0.3104	0.3473	0.2286
Finland	FIN	24600036	24602036	0	0.4611
Finland	FIN	24600036	24604273	0	-0.1647	0.9454	0.8116	-0.6054	0.216	-0.6274	0.1922	1.515
Finland	FIN	24600036	24604726	0	1.3038	-0.2662	-0.9557	-0.7151	0.6642	0.0597	-0.5832	-2.5027
Finland	FIN	24600036	24600524	0	-0.8271	0.3289	0.0226	0.2355	0.8779	1.5721	0.5755	-0.1563
Finland	FIN	24600036	24604274	0	1.3912	-0.0862	0.0226	0.592	0.6737	1.1427	-0.5832	0.1216
Finland	FIN	24600037	24603714	1	-0.9651	-0.2479	-0.227	-0.082	0.3579	0.0299	0.0256	-0.5711
Finland	FIN	24600037	24604160	0	1.0195	-0.7221	-1.0611	0.2712	-0.4613	-0.1281	-0.3912	-0.7317
Finland	FIN	24600037	24601936	0	-0.276	1.1132	0.0226	-0.6677	-0.08	0.3906	2.4277	0.1216
Finland	FIN	24600037	24602448	0	-0.0754	-0.192	-2.664	-1.7857	-0.9547	-0.5309	-0.4801	1.0448
Finland	FIN	24600037	24604413	0	-0.7988	-1.3452	0.0226	0.6697	-0.0408	1.0062	2.4277	0.4777
Finland	FIN	24600037	24601814	0	0.3822	-1.0562	0.4802	3.5383	1.4924	-1.6678	-0.3991	-0.7524
Finland	FIN	24600037	24604967	1	-0.5639	-0.0862	0.0226	-0.2845	-0.0259	0.119	0.075	0.1216
Finland	FIN	24600037	24602743	1	-0.5466
Finland	FIN	24600037	24602968	1	-0.8087	-0.0862	0.0226	-0.6634	-0.1513	-0.3932	-2.1355	0.7095
Finland	FIN	24600037	24605364	1	-0.757	-0.7353	-0.3827	-0.0203	0.2731	0.0506	-0.8512	-0.2103
Finland	FIN	24600037	24605890	1	-0.5626	-0.0933	0.8571	-0.2566	1.0903	0.576	-0.5832	0.9339
Finland	FIN	24600037	24603702	1	-0.5882	-0.2662	0.0226	-2.6893	-2.5536	0.4394	0.5755	0.1216
Finland	FIN	24600037	24601345	1	0.4602	-0.1106	-0.5492	-1.2698	-0.2277	0.0252	-0.1026	0.839
Finland	FIN	24600037	24600487	1	-0.2084	0.2086	-1.5883	-0.4386	-0.3252	-0.2574	0.7812	-0.2201
Finland	FIN	24600037	24606245	1	-0.2157	0.1489	-0.3802	-0.934	-0.0773	0.2343	-1.5848	-0.0542
Finland	FIN	24600037	24603606	1	1.0211	0.1245	-0.227	-0.5346	0.734	-0.0193	0.5826	-0.1563
Finland	FIN	24600037	24602872	1	0.0577	-0.2353	-0.7638	-0.6828	0.3939	-0.6567	0.5755	-0.3297
Finland	FIN	24600037	24601217	1	-0.1984	-1.4885	-2.664	-2.6893	-1.5471	-0.7368	-2.1355	-2.5027
Finland	FIN	24600037	24605782	1	-0.811	-0.5743	-0.7902	-0.4344	0.1978	-0.1578	-0.3912	-0.1563
Finland	FIN	24600037	24606248	1	-0.1112	-0.7221	-0.227	-0.9409	-0.7669	-0.4035	-0.216	0.1216
Finland	FIN	24600037	24601117	1	-0.4664	0.1395	0.0226	-0.1805	-0.0049	0.1397	0.5755	-0.1563
Finland	FIN	24600037	24601573	1	0.2405	-0.4314	-0.5836	0.7113	-0.0408	0.6727	0.5755	0.1216
Finland	FIN	24600037	24603198	1	0.2392	-1.1117	-0.9624	-1.3723	0.4351	-0.7368	-0.5142	-0.2413
Finland	FIN	24600037	24603851	1	-0.7061	-0.0862	-0.3827	-0.4296	-0.4089	-1.0529	2.4277	-0.5251
Finland	FIN	24600037	24601342	1	1.3518	0.9526	0.8038	-1.3089	0.4577	0.1617	0.8038	0.7864
Finland	FIN	24600037	24600569	0	0.8496	-0.7221	0.0226	-0.4561	-0.3827	0.041	0.1693	-0.5711
Finland	FIN	24600037	24603005	0	-0.3639	-0.59	0.9726	-2.6893	-0.0892	-0.7368	0.5755	0.9339
Finland	FIN	24600037	24600763	0	0.378	-0.0862	0.0226	-2.6893	0.2761	0.1149	-0.6852	-0.1563
Finland	FIN	24600037	24605494	0	0.4731	-0.4314	-0.8627	-1.3874	-0.5323	-0.2544	-0.2821	-0.5251
Finland	FIN	24600037	24602799	0	1.7314	-1.3452	-1.1926	3.6039		3.6292	-0.6852	-0.8947
Finland	FIN	24600037	24600915	0	1.1682	-2.9627	-2.664	-2.6893	-1.8159	-1.6678	-2.1355	-2.5027
Finland	FIN	24600037	24600905	0	0.8051	0.64	0.1386	0.0894	0.5608	-0.0397	-0.1026	0.7864
Finland	FIN	24600037	24606344	0	0.5763	-0.4314	0.0226	-0.1886	-0.5913	-0.1589	0.3482	0.1216
Finland	FIN	24600037	24602345	0	1.0138	-0.4314	-0.227	-1.6205	0.6355	0.074	0.1693	-0.1563
Finland	FIN	24600037	24603747	0	0.6114	-0.59	0.0226	-0.2812	1.0583	0.4194	-0.1026	0.1216
Finland	FIN	24600037	24602791	0	-0.0551	-0.4314	-0.5836	-1.6841	-0.6681	-0.3124	-0.3912	-0.3297
Finland	FIN	24600037	24604679	0	-0.618	-0.59	-0.5034	-2.6893	-0.7414	-0.9484	-0.0992	0.9339
Finland	FIN	24600037	24600402	0	-1.1485	-0.4314	-0.5907	-0.5982	0.5898	0.1439	0.5755	0.1216
Finland	FIN	24600038	24604167	1	1.1383	-0.8438	-0.5034	-0.9788	-0.3809	-0.385	-0.8044	-0.3856
Finland	FIN	24600038	24604028	1	0.8291	-0.269	-0.5034	-0.6839	-0.0885	-0.5569	0.3482	0.1216
Finland	FIN	24600038	24602897	1	-0.764	-0.0862	-1.3325	-1.012	-0.3773	-0.3317	-0.9504	0.1216
Finland	FIN	24600038	24601874	0	0.4267	-0.0862	-1.1926	0.1053	-0.0408	3.6292	0.5755	2.0058
Finland	FIN	24600038	24603141	0	0.6531	-0.8357	0.0226	-1.7857	-0.4711	-0.7368	0.5755	0.7864
Finland	FIN	24600038	24600041	0	0.2965	-0.7221	0.0226	0.0346	-0.4326	-0.079	0.5755	0.1216
Finland	FIN	24600038	24603260	0	-0.6737	-1.0212	-1.1926	-2.6893	-1.0276	-1.6678	-2.1355	0.8925
Finland	FIN	24600038	24604168	1	0.4308	-0.5743	-0.5034	-0.7703	-0.1587	-0.0581	0.3482	-0.7496
Finland	FIN	24600038	24601582	1	-0.533	0.0789	-0.227	-0.2071	-0.1392	-0.7368	-0.3912	-0.1563
Finland	FIN	24600038	24601982	1	-0.8958	0.9349	0.4173	-1.3102	-0.3062	-0.2473	0.1693	0.839
Finland	FIN	24600038	24600015	1	-0.107	-0.4203	-0.5034	-0.8834	0.0898	-0.8768	0.0256	-0.2726
Finland	FIN	24600038	24603597	1	0.2349	0.2718	-0.227	-1.3089	-0.1362	-1.0529	0.9628	0.2286
Finland	FIN	24600038	24605226	1	0.0291	0.9484	1.1381	-1.6821	0.9937	-0.412	0.3482	-0.2709
Finland	FIN	24600038	24601104	1	-0.1249	-0.2589	0.8571	-1.0314	-0.8557	-1.6678	-2.1355	1.2147
Finland	FIN	24600038	24601673	1	0.7944	-0.103	-0.6587	-1.7857	-0.069	-0.3477	-0.9681	-0.6353
Finland	FIN	24600038	24603254	1	0.425	-0.0862	0.0226	0.0664	0.2397	0.7648	0.0888	0.1216
Finland	FIN	24600038	24605860	1	0.2903	-1.0212	-1.9313	-0.9416	-0.9616	-0.3477	-2.1355	-1.6557
Finland	FIN	24600038	24605512	1	0.1958	-0.0862	-1.1926	-0.9138	-0.4215	0.0787	-2.1355	2.0955
Finland	FIN	24600038	24603554	1	0.2712	0.8762	0.7162	-0.8328	-0.3594	-0.4384	-0.176	0.2546
Finland	FIN	24600038	24603176	1	-0.4159	-0.2479	0.1386	-1.2698	-0.2604	-0.7433	0.5755	0.1959
Finland	FIN	24600038	24601667	1	0.1341	-0.4174	-0.691	-1.3102	-0.2417	-0.8768	-0.0992	-0.1563
Finland	FIN	24600038	24603639	1	-0.3624	-0.2662	-0.227	-2.5446	0.2891	-0.2143	0.3482	-0.1563
Finland	FIN	24600038	24600020	1	-0.329	-0.0862	-0.227	0.0701	-0.1428	-0.0043	-0.216	-0.1563
Finland	FIN	24600038	24601315	1	0.6032	0.64	1.4967	-0.1667	0.2428	-0.1652	0.9305	1.515
Finland	FIN	24600038	24602216	1	1.3391	-0.5847	1.4967	-0.437	0.008	0.4625	0.3482	0.1216
Finland	FIN	24600038	24602827	1	0.2554	0.2796	0.8348	-2.6893	-0.9424	0.1926	0.0256	0.7864
Finland	FIN	24600038	24603398	0	0.9121	0.6555	1.1381	-0.4796	0.1691	-0.4384	0.8038	0.7864
Finland	FIN	24600038	24605596	0	0.7779	-0.2479	0.3461	-0.4218	1.1221	-0.3205	1.5037	0.839
Finland	FIN	24600038	24603149	0	-0.9655	-0.6354	0.0226	-0.3304	-0.4289	-0.6073	-0.6997	0.1216
Finland	FIN	24600038	24601502	0	-0.3332	0.2702	0.9726	-1.1682	-0.0343	-0.5933	0.3768	-0.3856
Finland	FIN	24600038	24601305	0	0.6622	-0.2662	0.0226	-0.0512	-0.3123	0.6381	-0.176	-0.2503
Finland	FIN	24600038	24600697	0	0.0647	0.8089	0.0226	-0.7676	0.1054	0.2715	0.9628	0.1216
Finland	FIN	24600038	24600805	0	0.9601	0.1276	1.1381	0.1053	0.7956	0.1276	0.3482	2.0955
Finland	FIN	24600038	24603611	0	0.5513	0.0502	0.4173	-0.4876	0.191	0.6067	0.7679	-0.4784
Finland	FIN	24600038	24602042	0	-0.9789	-0.59	-0.227	-1.7857	0.3375	-0.7368	-0.1026	0.2286
Finland	FIN	24600038	24602741	0	1.1053	-1.4273	-1.4011	-1.1509	-0.6937	-0.8437	-0.7614	-0.8016
Finland	FIN	24600038	24604945	0	-0.092	-0.0862	0.8116	-0.8245	0.4648	-0.4753	0.0215	-0.5251
Finland	FIN	24600038	24600732	0	1.2747	-0.4314	-0.7638	-0.6016	-0.1753	0.0156	0.5858	-0.1563
Finland	FIN	24600038	24603386	0	1.7505	0.4457	1.9359	-0.2848	1.2001	0.2395	1.0854	1.2147
Finland	FIN	24600039	24604447	1	-0.6618
Finland	FIN	24600039	24601433	1	1.2779	0.1221	-0.5034	0.4734	0.0014	0.2393	0.9863	1.1232
Finland	FIN	24600039	24604738	1	-0.8518	2.6352	1.9359		1.7173	1.9865	1.3918	2.0955
Finland	FIN	24600039	24602135	0	-0.5051				0.703
Finland	FIN	24600039	24600860	0	0.477	0.5141	1.0108	0.1053	0.6231	0.3206	0.0215	0.7627
Finland	FIN	24600039	24603345	0	-0.3728
Finland	FIN	24600039	24603571	0	0.6737	-2.9627	-1.1926	0.7113	0.8779	1.0062	-0.1727	-1.1252
Finland	FIN	24600039	24605470	0	-0.1453
Finland	FIN	24600039	24600717	0	-0.0744	2.6352	0.0226	3.6039	3.5634	3.6292	0.5755	0.1216
Finland	FIN	24600039	24605205	1	0.9761	-0.59	-0.227	0.1136	-0.054	0.5867	-0.7838	0.1216
Finland	FIN	24600039	24602822	1	0.3653	2.6352	1.9359	-0.1534	1.2041	0.2558	2.4277	2.0955
Finland	FIN	24600039	24605747	1	0.5124
Finland	FIN	24600039	24606362	1	1.1179	-0.0862	0.0226		0.4867	0.7501	0.5755	-0.1563
Finland	FIN	24600039	24603802	1	1.0873			-2.6893	0.8492	0.8409
Finland	FIN	24600039	24605702	1	-0.0937	2.6352	1.9359	0.7113	0.6254	1.597	2.4277	2.0955
Finland	FIN	24600039	24603298	1	2.4806
Finland	FIN	24600039	24600800	1	-0.6703
Finland	FIN	24600039	24601457	1	1.2623			0.1053	-0.2254
Finland	FIN	24600039	24605660	1	0.7254	-0.0862	-0.8627	-1.3107	-0.3705	-0.5011	-0.4948	-0.7639
Finland	FIN	24600039	24602860	1	0.3374	0.2836	-0.7183	-0.2115	0.7325	0.4674	-0.3733	-0.5038
Finland	FIN	24600039	24604620	0	-0.1559
Finland	FIN	24600039	24606122	0	0.7621
Finland	FIN	24600039	24603490	0	0.2425
Finland	FIN	24600039	24603618	0	0.8122	-1.3452	0.0226	1.2836	-0.0408	0.4394	-0.0065	0.1216
Finland	FIN	24600039	24606097	0	-0.0198	2.6352	1.9359	3.6039	4.8357	3.6292	2.4277	2.0955
Finland	FIN	24600039	24604767	0	-0.7677				0.3902	0.0402	0.1922	0.7864
Finland	FIN	24600039	24604906	0	-0.4722	-1.0589			0.5224	1.0062	0.5755
Finland	FIN	24600039	24601747	0	0.5587	2.6352	1.9359	3.6039	4.8357	3.6292	1.6331	2.0955
Finland	FIN	24600039	24603210	0	1.342	0.0566	0.1386	-0.4663	0.0695	0.0108	0.0444	0.839
Finland	FIN	24600039	24604705	0	1.1963	0.468	-0.8627	-1.3001	0.3186	0.2979	-0.2857	-0.2709
Finland	FIN	24600039	24602566	0	-0.9666
Finland	FIN	24600039	24605158	0	0.2388			-1.3001	-0.1567
Finland	FIN	24600039	24603704	0	-1.0012
Finland	FIN	24600039	24604756	0	-0.8812
Finland	FIN	24600039	24604457	0	0.4622	-1.9113	2.0735		-0.3022	3.1018	0.0183
Finland	FIN	24600039	24605742	0	1.1684	0.2629	0.0226	-0.6561	0.5629	2.3558	2.4277	0.7864
Finland	FIN	24600039	24600068	0	-0.2589	0.4435	1.9359	0.0712	1.0118	0.2547	1.2262	1.515
Finland	FIN	24600039	24604004	0	0.6822
Finland	FIN	24600039	24606390	0	0.0055	0.64	0.8116	3.6039	4.8357	3.6292	1.536	0.1216
Finland	FIN	24600040	24604337	1	1.0502	-1.1117	-0.8627	-1.2858	-0.7603	0.424	-0.8913	-0.8443
Finland	FIN	24600040	24600503	1	1.0266	-0.6593	-0.3802	0.3952	-0.2276	1.0062	0.0221	-0.3297
Finland	FIN	24600040	24601792	0	-0.3688	-0.2479	0.0226	0.1053	-0.3867	-1.6678	-0.8686	-0.1563
Finland	FIN	24600040	24600647	0	-0.4967	-0.0994	0.4173	-0.0584	0.4482	0.5699	1.1375	-0.0399
Finland	FIN	24600040	24603627	0		-1.3452	-1.1926	0.7263	0.2916	0.8639	-0.1972	-0.5912
Finland	FIN	24600040	24604944	1	0.519	-0.1968	-0.227	-1.0059	1.2238	0.1601	0.0215	2.0955
Finland	FIN	24600040	24605313	1	1.0154	2.6352	0.8116	-0.0855	1.0573	0.6823	0.5755	0.4504
Finland	FIN	24600040	24605900	1	-0.0138	-0.5994	-0.227	-0.6843	0.18	-0.9292	0.1693	-0.1563
Finland	FIN	24600040	24600686	1	0.9279	-0.0192	0.5347	-1.7857	0.4275	0.2584	0.5755	1.0448
Finland	FIN	24600040	24602453	1	1.2421	-0.7815	-0.7638	-0.1555	0.0674	0.1299	0.3482	0.1216
Finland	FIN	24600040	24602568	1	0.5674	0.96	-0.829	-0.3066	-0.008	0.48	-0.3882	-0.2709
Finland	FIN	24600040	24602738	1	0.6449	-0.4203	-0.227	-1.3001	-0.2584	0.1299	-0.3912	0.1216
Finland	FIN	24600040	24602926	1	0.5768	0.3178	-0.442	-1.2698	0.0603	-0.8768	-0.4805	-0.1565
Finland	FIN	24600040	24603428	1	0.9496	0.0634	-0.9607	-1.1982	0.1669	0.0347	-0.4771	-0.9933
Finland	FIN	24600040	24603784	1	0.7269	-1.5835	-1.6468	-1.2044	-1.2979	-0.2785	-1.5848	-1.4827
Finland	FIN	24600040	24603856	1	-0.4169	-0.6289	-0.5836	0.1571	0.314	0.3156	0.5755	-0.1563
Finland	FIN	24600040	24601803	1	0.7368
Finland	FIN	24600040	24603827	1	0.4301	-0.4314	0.0226	-0.4398	2.2198	0.1495	0.5755	0.4777
Finland	FIN	24600040	24605378	0	-1.4573	-1.273	0.2753	0.7113	-0.0408	1.4083	-0.4784	-0.4444
Finland	FIN	24600040	24603390	0	0.8066	-0.2662	-0.7638	-0.5146	0.0229	0.1191	-0.5832	-0.1563
Finland	FIN	24600040	24603137	0	0.6809	-0.0357	0.0226	-0.0924	0.7814	-0.0336	0.8038	0.4777
Finland	FIN	24600040	24601174	0	-0.564	0.3926	0.5347	-0.5649	1.5422	0.7021	-0.0992	-0.1563
Finland	FIN	24600040	24600217	0	0.8174	0.1828	0.7162	-0.7819	-0.1831	-0.0842	0.3473	1.2841
Finland	FIN	24600040	24602963	0	0.3781	0.9349	1.9359	-0.7397	0.63	0.207	-0.216	1.515
Finland	FIN	24600040	24606370	0	-2.4879	-0.0862	0.0226	0.1053	-0.9291	0.4394	1.3428	-0.8531
Finland	FIN	24600040	24605655	0	0.7308	2.6352	-0.4728	1.1796	4.8357	3.6292	-0.9729	0.0122
Finland	FIN	24600040	24606039	0	-0.6399	0.6464	1.4967	-0.6441	1.702	0.5921	2.4277	2.0955
Finland	FIN	24600040	24600754	0	-0.1419	0.1514	0.4173	-0.3989	0.4016	-0.2942	1.2498	-0.6269
Finland	FIN	24600040	24601298	0	-0.4619	1.3403	1.1355	0.2215	0.4011	0.1288	0.0177	2.0955
Finland	FIN	24600040	24601562	0	-0.4724	1.1576	0.1386	0.832	4.8357	1.993	0.563	2.0955
Finland	FIN	24600040	24606017	0	0.0614	-0.4314	-0.8627	0.0511	0.5144	0.7712	0.1693	0.1216
Finland	FIN	24600040	24600199	0	-0.4422	-0.0862	0.0226	-0.659	0.4014	-0.4521	-0.5832	0.1216
Finland	FIN	24600040	24603354	0	-0.5795	-0.59	-1.0611	-2.6893	-0.2406	-0.475	-0.2673	-0.5251
Finland	FIN	24600040	24605508	0	-0.4339	-0.2662	0.4173	-0.216	-0.4001	-0.801	-0.1512	0.1216
Finland	FIN	24600040	24604475	0	0.6673	-0.4488	-2.6747	0.7113	-0.0408	1.5721	-2.1355
Finland	FIN	24600040	24606140	0	0.4616	-0.7221	0.0226	-0.6298	-0.1834	-0.8849	0.3415	0.1216
Finland	FIN	24600041	24602209	0	0.8686	0.468	-0.227	-1.0663	1.0437	0.2054	0.5755	0.2546
Finland	FIN	24600041	24604932	0	-2.126	-0.4556	0.4173	-2.0365	-0.5934	-0.6515	0.0447	-0.4607
Finland	FIN	24600041	24601373	0	2.0301	-0.6019	-0.5034	3.6039	0.3675	-1.6678	-0.414	-0.2726
Finland	FIN	24600041	24602297	1	-0.8295	-0.2626	-0.5836	-2.6893	-0.3398	-0.006	-1.5596	-0.8443
Finland	FIN	24600041	24603133	1	0.8704	-0.5743	-1.4197	-0.6937	-0.4773	-0.4795	-0.3237	-0.3019
Finland	FIN	24600041	24604668	1	-0.2075	-0.59	-0.227	-0.8738	-0.299	-0.0842	-0.0553	-0.4377
Finland	FIN	24600041	24603697	1	0.952	-0.59	-0.7902	-0.8021	-0.3872	-0.0671	-0.3912	-0.1563
Finland	FIN	24600041	24605652	1	0.8823	1.3403	-1.3023	-0.4597	0.6254	0.6361	-0.3907	0.2224
Finland	FIN	24600041	24600769	1	0.1261	-0.4203	-1.1346	-0.5448	-0.5445	-0.0622	-0.3912	-0.5251
Finland	FIN	24600041	24606101	1	0.097	0.1221	-0.5907	-1.7857	-0.2743	-0.1968	-0.1026	0.1216
Finland	FIN	24600041	24603543	1	1.5485	-0.3611	0.1386	-0.0911	-0.0351	-0.2406	-1.054	-0.1563
Finland	FIN	24600041	24604463	1	-0.0049	-0.7199	-0.227	0.0614	-0.208	0.984	0.5755	0.4777
Finland	FIN	24600041	24605162	1	1.1354	0.3924	-0.7902	-0.6068	-0.6898	-0.4384	-1.305	-0.3856
Finland	FIN	24600041	24603560	1	0.8925	0.5859	0.4173	0.0569	1.3755	0.2984	0.5755	-0.1563
Finland	FIN	24600041	24601914	1	0.2453	0.1852	-0.732	-0.4807	-0.2477	-0.3932	-0.7696	-0.959
Finland	FIN	24600041	24604046	1	0.8253	-0.0862	-0.227	-0.3672	-1.3695	-0.0622	-0.216	-0.1563
Finland	FIN	24600041	24603997	1	0.8501	-0.7353	-0.7902	-0.4369	-0.0925	-0.0441	-0.2821	0.4777
Finland	FIN	24600041	24604460	1	0.4462	-0.4314	0.0226	-0.9778	-0.1897	-0.0959	0.0221	-0.1563
Finland	FIN	24600041	24605094	1	-1.0139	-0.8452	-0.3827	-1.2044	-0.5999	-0.1627	-0.6852	0.1216
Finland	FIN	24600041	24600522	1	-0.4912	-0.0862	0.0226	-0.4173	0.1441	0.0204	0.5755	0.1216
Finland	FIN	24600041	24603477	1	-0.5346	-0.2662	0.0226	-0.5994	-0.5739	-0.2785	0.5755	-0.1563
Finland	FIN	24600041	24603438	1	-0.1957	-0.4314	-0.227	-1.0613	-0.6517	-0.526	-0.1026	-0.1563
Finland	FIN	24600041	24602821	1	1.0029	0.0972	-0.227	-0.4597	-0.4695	0.4223	-0.2821	-0.1563
Finland	FIN	24600041	24605885	1	-0.6798	-0.0862	0.0226	-0.3761	0.3135	0.0272	0.8038	-0.1563
Finland	FIN	24600041	24604123	0	0.8239	-0.6289	-0.0154		-3.5706			0.1216
Finland	FIN	24600041	24602134	0
Finland	FIN	24600041	24601963	0	0.8975	1.031	1.9359	1.2557	1.2816	2.0991	1.2498	-0.943
Finland	FIN	24600041	24605844	0	-0.7567	-0.0862	0.0226	-0.0714	0.3296	0.6852	0.5755	0.1216
Finland	FIN	24600041	24602047	0	-0.2517	-1.0674	-0.7902	-2.6893	-0.7839	-1.6678	-0.5832	0.1216
Finland	FIN	24600041	24603329	0	1.2361	0.9526	1.9359	1.263	4.8357	0.6745	2.4277	2.0955
Finland	FIN	24600041	24606290	0	1.1046	-0.9334	-0.5836	-0.3456	-0.4548	0.0652	-0.5832	0.3535
Finland	FIN	24600041	24602728	0	-0.5103	-2.9627	-2.664	-2.6893	0.282	-1.6678	-1.4019	0.9883
Finland	FIN	24600041	24604866	0	0.5785	-0.847	0.5462	-0.6491	-0.2428	-0.4427	0.0754	2.0955
Finland	FIN	24600041	24600687	0	0.7121	-0.0862	0.766	-0.4593	0.3748	0.1276	0.5755	2.0955
Finland	FIN	24600041	24604426	0	0.0509	-0.4314	0.8571	0.4895	0.9714	0.8399	0.0444	1.515
Finland	FIN	24600041	24604753	0	0.0171	-0.5847	-0.3802	-1.012	0.5604	0.0506	-0.2008	0.5823
Finland	FIN	24600041	24604173	0		-0.2083	-0.7584	-0.9547	0.2076	0.1012	-0.4952	0.9097
Finland	FIN	24600041	24601230	0	-0.5356	-1.1493	-0.227	-0.2868	-0.4384	0.2172	-0.3733	0.1216
Finland	FIN	24600041	24606070	0	-0.0247	-0.0692	0.0226	-2.6893	-0.0621	-0.1093	0.5755	-0.3558
Finland	FIN	24600042	24602660	1	-0.1617	2.6352	0.0226	0.5813	-0.483	0.4394	0.3482	0.1216
Finland	FIN	24600042	24603630	0	1.0902	-0.0994	1.0433	-0.236	0.3047	0.1258	0.5755	0.1216
Finland	FIN	24600042	24601322	0	-1.0553	1.7162	0.512	-0.2625	0.315	-0.0063	2.4277	2.0955
Finland	FIN	24600042	24600149	1	0.801	-0.5743	-0.7638	-0.772	-0.4222	0.3029	0.0256	0.1216
Finland	FIN	24600042	24600938	1	0.2913	-0.6122	0.5433	-0.5764	-0.2732	-0.0622	-0.9106	0.9097
Finland	FIN	24600042	24602610	1	1.0344	0.957	-0.3332	-0.8879	-0.4385	0.5698	0.6296	-0.0274
Finland	FIN	24600042	24600248	1	0.3873	-0.4136	-0.6863	-1.7857	0.3549	-0.0441	0.5755	-0.4377
Finland	FIN	24600042	24601687	1	0.9169	0.0789	-0.227	-0.8189	-0.9545	0.1617	0.1085	0.2286
Finland	FIN	24600042	24602953	1	-0.1306	0.0467	0.5833	-0.7797	-0.7878	-0.3239	1.3428	-0.1563
Finland	FIN	24600042	24600019	1	-0.6702	0.6348	1.9359	-0.4926	-0.1016	0.317	-0.6852	0.1216
Finland	FIN	24600042	24602631	1	0.9825	0.0467	1.0955	-0.8335	-0.9551	-0.3019	0.1648	0.8567
Finland	FIN	24600042	24606414	1	0.1074	-1.1493	-0.227	-0.3834	-0.2314	0.0792	-0.216	-0.5251
Finland	FIN	24600042	24600641	1	0.4906	-0.4314	-0.5836	-1.3001	0.2342	0.0534	-0.6852	-1.4694
Finland	FIN	24600042	24605543	1	0.9908	2.6352	-0.8627	-0.3059	0.3453	0.3887	-0.4805	0.1216
Finland	FIN	24600042	24605485	1	1.1494	-0.5925	-0.335	-0.6632	-0.4635	-0.4795	-0.7838	-0.2995
Finland	FIN	24600042	24604066	1	0.2336	-0.2479	-0.8627	-1.1982	-0.5423	-0.1442	-0.4948	-0.7496
Finland	FIN	24600042	24600932	1	1.3648	-0.5994	0.0226	-0.425	-1.0011	-0.2229	0.0256	0.5823
Finland	FIN	24600042	24601223	1	-0.0694	-0.0862	-0.9607	-1.7857	-0.8101	-0.1968	0.0256	-0.1563
Finland	FIN	24600042	24602395	1	0.9432	-0.5743	-0.5836	-0.468	-0.2375	0.7589	0.0256	-0.7317
Finland	FIN	24600042	24604971	1	-0.6536	1.3697	1.4967	0.1273	0.8806	0.207	1.836	0.9339
Finland	FIN	24600042	24600747	0	0.9942	0.7062	-0.442	-0.4926	0.0877	-0.5933	0.1648	1.0448
Finland	FIN	24600042	24603321	0	0.5551	0.0666	0.1386	0.0562	0.1279	0.6539	0.3473	-0.5475
Finland	FIN	24600042	24606356	0	-0.0329	1.3403	0.6825	-0.9028	-0.4265	0.3005	0.8038	1.515
Finland	FIN	24600042	24605041	0	0.1395	-0.847	0.3416	-0.4355	-0.2501	0.2672	-2.1355	-0.1563
Finland	FIN	24600042	24605196	0	-0.38	0.1276	0.0226	-0.4925	0.6002	0.0543	0.5755	0.1216
Finland	FIN	24600042	24602844	0	0.0729	-0.5743	-0.5907	-0.9967	-0.112	0.1851	0.5755	-0.1563
Finland	FIN	24600042	24604805	0	-0.2178	-0.0862	0.0226	0.7526	1.1643	0.9174	0.5755	0.1216
Finland	FIN	24600042	24605164	0	1.2172	-0.4343	-0.227	-1.3001	-0.4143	-0.2785	0.1648	1.1508
Finland	FIN	24600042	24601583	0	-0.3516	0.7763	0.1386	-1.5123	-0.0812	-0.4427	1.1171	0.7627
Finland	FIN	24600042	24603602	0	0.8397	-0.5982	1.1381	-0.6279	-0.4032	-1.5939	-0.0857	2.0955
Finland	FIN	24600042	24604334	0	0.6993	0.6636	1.2867	-2.0365	0.1637	-0.7368	1.4152	1.515
Finland	FIN	24600042	24604307	0	0.4066	0.5091	0.1503	-2.6893	-1.0967	-0.801	0.075	-0.1563
Finland	FIN	24600042	24601177	0	-0.2534	-0.9363	-0.227	0.2146	0.9786	1.5238	0.5755	0.1216
Finland	FIN	24600042	24600326	0	1.0913	-1.0744	-1.0358	-1.0489	-0.2156	-0.9484	-0.7394	-0.1563
Finland	FIN	24600042	24600274	0	0.5007	-0.7221	0.9247	-0.8834	0.6424	0.5622	0.3473	-0.1563
Finland	FIN	24600042	24600463	0	-1.2498		-2.664				-0.4741	-0.6855
Finland	FIN	24600042	24604994	0	-0.8466	-0.7353	-0.829	-1.2858	-0.2235	-0.0014	0.9246	-0.3297
Finland	FIN	24600042	24604740	0	0.8405	0.3178	-0.1587	-1.3089	0.0948	-0.1271	0.3533	0.5823
Finland	FIN	24600042	24602083	0	1.0027	0.4435	1.4967	-0.6059	-0.2024	0.2376	1.2027	1.515
Finland	FIN	24600043	24604580	1	0.9502	-0.0862	0.0226	-0.2754	-0.351	0.115	0.0256	0.1216
Finland	FIN	24600044	24603154	1	0.014	-0.4203	-1.6145	-1.5761	-0.6069	-0.3034	-0.5607	-1.4314
Finland	FIN	24600044	24606171	0	0.6392	0.7307	0.3461	-0.1561	0.6221	0.3564	-0.3737	0.5553
Finland	FIN	24600044	24600919	0	0.2664	-0.4343	-0.4728	-0.8703	-0.4615	-0.8849	-0.4771	-0.1563
Finland	FIN	24600044	24605031	0	-1.0129	-0.2662	1.1381	-0.8941	1.2829	-0.2574	-0.4805	0.4777
Finland	FIN	24600044	24603241	1	0.739	-0.9232	-0.227	-1.0916	-0.8325	0.1711	0.0256	-0.5251
Finland	FIN	24600044	24600734	1	-0.4287	-1.0212	-0.7165	-1.2044	-0.3183	-0.2229	-0.6852	-0.3036
Finland	FIN	24600044	24601145	1	0.3216	-0.891	-0.5034	-0.7884	-0.5341	0.1711	-1.166	-0.7108
Finland	FIN	24600044	24600191	1	1.0603	1.1352	-1.3325	1.165	0.9494	0.7886	2.4277	-1.3266
Finland	FIN	24600044	24604909	1	-0.587	1.153	0.1386	-2.6893	0.6135	-0.7368	0.8038	0.4713
Finland	FIN	24600044	24601513	1	-0.0656	-1.0212	-1.1926	-1.2936	-1.2002	-0.7433	-0.6852	-0.943
Finland	FIN	24600044	24605160	1	-0.7395	-0.5847	-0.227	-1.7857	-0.5196	-1.6678	-0.9057	-0.6073
Finland	FIN	24600044	24603613	1	0.6699	-1.7781	-1.842	0.0333	-0.1773	0.4602	-0.1742	-1.5367
Finland	FIN	24600044	24600957	1	-0.3535	-0.4314	-0.5034	-0.7703	-0.6714	-0.8849	-0.1154	-0.1563
Finland	FIN	24600044	24603055	1	0.6953	-0.0088	-0.227	-2.6893	-0.1656	-0.1117	-1.2106	1.0448
Finland	FIN	24600044	24603887	1	-0.5616	1.2538	-0.5907	-0.6798	0.8134	-0.1318	0.1863	-0.8936
Finland	FIN	24600044	24602026	1	-0.5976	0.9454	0.1386	-0.6092	0.1236	0.3427	-0.451	-0.6269
Finland	FIN	24600044	24605647	1	-0.368	-0.6593	-1.2567	-0.3676	-0.2905	0.0661	0.7812	-0.6073
Finland	FIN	24600044	24602468	1	0.3305	0.3875	-1.0611	-0.8672	-0.3358	0.1116	-0.4801	-0.4607
Finland	FIN	24600044	24604991	1	0.7544	-0.4314	-0.0154	0.1573	0.4822	0.35	-0.0823	-0.2432
Finland	FIN	24600044	24605304	1	-1.1221	0.2629	0.0226	-0.4478	0.0809	-0.0755	0.1648	-0.4607
Finland	FIN	24600044	24601867	1	1.1329	-1.0212	-1.161	-0.2518	-0.0049	0.4961	-0.4948	-1.1252
Finland	FIN	24600044	24600189	1	0.719	-0.0862	-0.8627	0.2723	1.0915	1.1459	0.5755	-0.6073
Finland	FIN	24600044	24600746	1	-0.9223	-1.0351	1.9359	-0.3897	-0.8982	-1.6678	2.4277	2.0955
Finland	FIN	24600044	24600304	0	-0.4307	-0.7221	-1.0611	-0.8275	0.168	0.3513	-0.176	-0.959
Finland	FIN	24600044	24603115	0	-0.6791	-0.0862	-1.0611	0.4395	-0.2314	0.7067	0.075	-0.7507
Finland	FIN	24600044	24602767	0	0.9137	1.7162	1.9359	0.2274	0.4409	-0.0064	2.4277	1.2147
Finland	FIN	24600044	24603686	0	-0.2327	-0.7221	0.0226	-0.2395	0.1747	0.0534	0.1693	-0.1563
Finland	FIN	24600044	24600557	0	0.1969	-0.5034	0.9726	0.3392	-0.3	0.0277	0.5755	0.4777
Finland	FIN	24600044	24603324	0	-0.6073	-1.3452	0.0226	0.1053	-0.0408	1.0062	0.5755	0.1216
Finland	FIN	24600044	24601355	0	-0.4201	1.1132	-0.227	-0.1699	0.5188	-0.8768	-0.1727	-0.3297
Finland	FIN	24600044	24600956	0	-0.4615	-0.7114	-0.3827	-1.3723	-0.1004	-0.2306	-0.0857	-0.3856
Finland	FIN	24600044	24605853	0	0.3813	0.3178	1.4967	0.8275	-0.1358	0.4547	0.5755	1.515
Finland	FIN	24600044	24605953	0	-0.3495	0.7763	0.9247	-0.7669	0.0867	0.5622	-0.0551	0.5553
Finland	FIN	24600044	24604986	0	0.3012	1.1352	1.4967	0.1053	-0.0013	0.6053	0.5755	-0.1563
Finland	FIN	24600044	24605169	0	0.2486	-2.9627	-2.664	-2.6893	0.6349	0.6736	-2.1355	-2.5027
Finland	FIN	24600044	24604434	0	0.0437	-0.7221	-0.691	-1.4428	-0.3089	0.2439	-0.176	-1.1252
Finland	FIN	24600044	24601587	0	0.1969	2.6352	1.4967	-0.433	-0.1259	-0.2942	0.8038	1.515
Finland	FIN	24600044	24602495	0	0.9086	-2.9627	-2.664	-2.6893	0.4237	0.1012	-0.9794	0.1216
Finland	FIN	24600044	24604745	0	1.0746	1.1493	-0.335	-0.1172	0.3979	-0.0594	-0.8486	0.7105
Finland	FIN	24600044	24603056	0	1.179	0.5746	1.9359	-0.5673	0.5808	0.204	1.2262	2.0955
Finland	FIN	24600044	24602518	0	0.4861	-0.0994	1.9359	-0.0689	0.8616	1.0062	0.075	0.5553
Finland	FIN	24600045	24605772	1	-0.4111	-0.9814	-0.6843	0.2878	-0.293	0.6877	-0.0823	-0.3917
Finland	FIN	24600045	24605564	0	-0.5506	-0.7199	0.0226	0.5607	-0.354	-0.1296	2.4277	0.5256
Finland	FIN	24600045	24603229	0	-0.3719	-0.0862	0.0226	0.7113	0.2464	0.4394	0.5755	0.1216
Finland	FIN	24600045	24601092	0	-0.215
Finland	FIN	24600045	24602389	1	-0.4475	-0.1827	-0.227	-1.2698	-0.2483	-0.2544	0.5755	0.839
Finland	FIN	24600045	24603736	1	-0.9609	-1.1085	-0.3827	-0.4661	-0.5478	-0.0518	-0.6852	-0.1563
Finland	FIN	24600045	24605247	0	0.8182
Finland	FIN	24600045	24602754	1	-0.4757	-1.3848		0.1053	-0.8082	0.5117
Finland	FIN	24600045	24601749	1	0.1127	0.9637	1.0108	-0.2785	0.136	0.0272	0.0221	1.2147
Finland	FIN	24600045	24603601	1	0.5905	-1.0744	-0.227	-0.6787	-0.5268	-0.4427	0.075	-0.4377
Finland	FIN	24600045	24601317	1	-0.0216	-0.5847	0.0226	-0.8199	-0.7855	-0.6274	-0.4948	-0.1563
Finland	FIN	24600045	24601423	1	-0.1185	-1.0212	-0.7638	-1.1465	-0.4562	-1.2919	-0.6852	-0.7496
Finland	FIN	24600045	24605156	1	-0.2509	-2.9627	-2.664	-2.6893	-0.0641	1.0427	-2.1355	-1.3266
Finland	FIN	24600045	24605963	1	0.3959	0.3151	0.4173	-0.7257	-0.7902	-0.0922	0.5755	-0.1563
Finland	FIN	24600045	24602611	1	1.2204	-0.891	-0.5034	-0.6357	0.0374
Finland	FIN	24600045	24600450	0	-0.2612			0.6345	-0.0842
Finland	FIN	24600045	24604558	0	-0.1648	-0.0862	0.586	-0.6853	0.876	-0.4384	0.5755	1.7439
Finland	FIN	24600045	24603163	0	-0.9522	-0.1621	-1.1926	0.3047	0.8255	1.2239	0.5755	2.0955
Finland	FIN	24600045	24600840	0	0.325				-0.4735		-0.6007
Finland	FIN	24600045	24604207	0	-0.0845	-1.3452	-0.6446	-2.6893	-0.9291	0.4394	0.5755	0.1216
Finland	FIN	24600045	24605193	0	0.1481	-0.2662	-0.3891	-1.7857	0.1918	-0.2823	0.8038	1.1508
Finland	FIN	24600045	24600111	0	-0.6312					1.5721		-0.9655
Finland	FIN	24600046	24605209	1	0.6713	-1.0249	-0.5907	-0.8198	-1.1986	-0.8849	0.3482	-1.1252
Finland	FIN	24600046	24603352	1	0.8551	1.1352	0.0226	-0.16	0.3546	-0.1233	1.2568	0.4777
Finland	FIN	24600046	24605382	1	0.6065	2.6352	0.5833	-1.3798	0.3715	0.24	-0.6383	1.2147
Finland	FIN	24600046	24602606	1	-0.7616	0.9535	0.1386	0.1406	0.7445	1.0804	1.1417	-0.7496
Finland	FIN	24600046	24603707	0	-0.2585	-0.8348	0.0226	-0.6402	0.2662	0.2722	-0.1026	-0.4377
Finland	FIN	24600046	24603876	1	-0.0418	-1.2466	-1.0611	-1.7628	-1.2335	-0.3239	-0.6852	-0.7317
Finland	FIN	24600046	24602776	1	0.6314	0.1943	-1.3452	-0.5305	-0.6582	-0.7368	-0.6852	-0.0867
Finland	FIN	24600046	24601729	1	0.8619	0.3898	0.8094	-0.5161	0.0014	0.3223	0.0074	0.4994
Finland	FIN	24600046	24601836	1	0.5807	-0.0862	0.0226	0.1597	0.3328	0.984	-0.6852	0.7864
Finland	FIN	24600046	24604794	1	-0.384	0.0566	-0.335	-2.6893	0.1339	-0.7368	-0.2852	0.839
Finland	FIN	24600046	24606189	1	-0.3701	1.3889	0.1386	-0.9788	0.134	0.0056	0.8038	1.2147
Finland	FIN	24600046	24602544	1	0.6222	-0.847	-0.227	-0.2067	-0.5766	-0.2574	-0.6852	-0.1563
Finland	FIN	24600046	24602131	1	0.2701	-0.847	-1.161	-0.6953	-0.3302	0.0161	-0.6852	-0.7496
Finland	FIN	24600046	24603469	1	1.0761	-0.7221	-0.8627	-1.7857	-0.6879	-0.4795	-0.4948	-0.5251
Finland	FIN	24600046	24603103	1	1.7075	-0.7221	0.0226	-0.3516	-0.4496	0.7224	-0.4805	0.5823
Finland	FIN	24600046	24603764	1	0.1096	0.6492	0.6825	-0.7333	-0.0539	-0.0922	-1.4541	1.0448
Finland	FIN	24600046	24602207	1	1.2473	-0.7221	-0.7902	-1.0068	-0.2711	-0.0835	0.5755	0.1216
Finland	FIN	24600046	24603433	1	0.4801	-0.891	-1.0611	-0.1562	-0.6272	-0.801	-0.2852	-1.4637
Finland	FIN	24600046	24601954	1	1.024	-0.2509	-0.5836	-0.9071	0.0262	0.0373	-0.1972	-0.4377
Finland	FIN	24600046	24602572	1	1.0394	-0.0192	0.6131	-0.4897	-0.6762	0.1158	-0.6852	0.7435
Finland	FIN	24600046	24603337	1	1.1494	-0.8967	-1.842	-0.9071	-0.8752	-0.1554	-1.305	-1.1091
Finland	FIN	24600046	24606204	1	-0.6995	-0.0323	-0.5907	-0.9584	-0.7703	-0.1285	-0.2128	-1.2383
Finland	FIN	24600046	24603076	0	0.7923	-1.1743	-0.9607	0.0539	-1.2351	-0.5037	-0.5978	0.4777
Finland	FIN	24600046	24601588	0	0.1383	2.6352	0.5347	-1.012	1.089	0.1134	0.5755	1.2841
Finland	FIN	24600046	24600631	0	-0.7355	-0.0994	1.9359	-0.6495	0.3086	-0.1627	0.8038	0.6559
Finland	FIN	24600046	24601214	0	-0.0317
Finland	FIN	24600046	24603085	0	-0.2453	-0.6019	-0.227	-0.6937	-0.1135	-0.153	0.8038	0.1216
Finland	FIN	24600046	24603833	0	0.1182	-0.847	-0.227	-1.3001	0.1584	0.152	-0.3912	-0.1565
Finland	FIN	24600046	24602441	0	-0.94	-0.0862	0.0226	-0.6279	1.0688	-0.0162	2.4277	0.9339
Finland	FIN	24600046	24605462	0
Finland	FIN	24600046	24602692	0	-0.4769	-0.4314	-0.7638	-0.5586	0.2463	-0.106	0.5755	0.1216
Finland	FIN	24600046	24600241	0	0.3937	-1.1408	-0.6863	-0.1542	0.199	-0.0466	-0.606	-0.6912
Finland	FIN	24600046	24603030	0	-0.9189	0.0502	0.0226	-0.6696	0.0527	0.0829	0.5755	1.5774
Finland	FIN	24600046	24602810	0	-0.385	2.6352	1.4967	-0.4021	0.1803	-1.6678	0.9628	1.0448
Finland	FIN	24600046	24604080	0	0.4536	0.2607	0.4907	-0.4926	0.9739	0.5394	0.1693	-0.4377
Finland	FIN	24600046	24602772	0	0.0243	-0.2662	-0.227	-0.8353	0.4279	0.1833	0.1922	-0.1563
Finland	FIN	24600046	24600073	0	1.3853	0.1852	1.9359	0.1617	0.0664	0.1061	1.4752	2.0955
Finland	FIN	24600046	24602455	0	-0.956				-0.2109	-0.1968		-0.5633
Finland	FIN	24600046	24605092	0	0.2856	-1.0212	-0.6843	-0.2542	-0.1102	0.2532	0.1648	-0.222
Finland	FIN	24600047	24605830	1	0.1411	-0.2662	-0.8627	-1.3102	-0.626	-0.2544	0.5755	-0.2503
Finland	FIN	24600047	24603906	1	-0.0082	-1.034	-0.6863	-2.0365	-0.3031	-0.475	-0.2826	-1.058
Finland	FIN	24600047	24605150	1	0.1851	0.7821	0.8017	-0.3411	-0.1642	-0.0898	0.1701	1.0448
Finland	FIN	24600047	24605268	0	0.618	-0.5743	0.0226	1.2836	0.8779	1.5721	0.5755	0.1216
Finland	FIN	24600047	24604107	0	-0.8866	-0.0862	0.0226	1.2836	0.8779	1.5721	0.5755	0.1216
Finland	FIN	24600047	24603510	0	0.3874	-0.0862	0.0226	0.1566	-0.264	0.1584	0.3482	0.1216
Finland	FIN	24600047	24601237	1	-0.9593				0.4593
Finland	FIN	24600047	24605331	1	-0.8159
Finland	FIN	24600047	24605058	1	0.0901	1.1132	1.4967	-0.4539	-0.0483	0.1573	1.309	1.515
Finland	FIN	24600047	24601155	1	-0.5012
Finland	FIN	24600047	24603719	1	-1.3155	-0.4203	-0.227	-0.3376	-0.6803	-0.3239	-0.1727	0.1216
Finland	FIN	24600047	24605738	1
Finland	FIN	24600047	24604145	1	-0.7085	-1.0674	-1.9313	-1.1482	-1.2642	-0.2574	-1.0722	-1.9916
Finland	FIN	24600047	24605285	1	-0.8858
Finland	FIN	24600047	24600802	1	-0.5061	-0.4203	-0.7573	-0.5308	-0.3279	0.041	-0.6822	-0.222
Finland	FIN	24600047	24604023	1	-0.5314	0.788	-0.5836	-1.6841	-0.0592	-0.4708	-0.4948	-0.5251
Finland	FIN	24600047	24600388	1	-0.2315		-0.127	0.7113	-0.2834	0.8697
Finland	FIN	24600047	24603595	0	0.4374	0.4546	0.7162	-0.8075	-0.1982	-0.4708	1.4793	1.515
Finland	FIN	24600047	24601724	0	0.209
Finland	FIN	24600047	24602639	0	-0.0959	-0.8305	-0.7183	-2.6893	-1.1579	-0.7054	0.5755	0.4777
Finland	FIN	24600047	24606228	0	-0.377
Finland	FIN	24600047	24601189	0	-1.1518	-2.9627	-2.664	-2.6893	-3.7095	-1.6678	-2.1355	-2.5027
Finland	FIN	24600047	24606332	0	0.3341	0.0634	-1.1926	0.1053	0.4572	0.4394	-0.6852	-1.1252
Finland	FIN	24600047	24603284	0	0.3774	2.6352	1.9359	-0.7318	1.0767	0.5773	2.4277	1.1508
Finland	FIN	24600047	24602286	0	0.0301	-0.4314	0.0226	-1.0314	-0.1298	-0.1318	0.5755	0.1216
Finland	FIN	24600047	24604863	0	-0.2855
Finland	FIN	24600047	24602257	0	-0.2032	-0.6593	-1.3514	-1.2698	-0.4809	-0.421	0.1693	0.1554
Finland	FIN	24600047	24600125	0	-0.3603			2.3941	0.5955	2.0426
Finland	FIN	24600047	24604563	0	-1.3135	-0.9443	0.0226	-1.3102	0.2466	-0.5639	0.3473	0.1216
Finland	FIN	24600047	24600725	0	-0.4459	-0.0692	-0.7902	-1.7857	0.1076	-0.6014	0.3473	-0.1563
Finland	FIN	24600047	24604078	0	-0.0782
Finland	FIN	24600047	24603467	0	0.2132	-0.5874	-0.5907	-0.2228	-0.0245	-0.8768	-0.3912	0.1216
Finland	FIN	24600047	24605232	0	-0.8507
Finland	FIN	24600047	24605146	0	0.8437	-2.9627				0.9171
Finland	FIN	24600047	24603018	0	-0.766	-0.5994			1.3923
Finland	FIN	24600047	24603918	0	0.3203	-1.0138	-1.0668	0.8212	-0.2273	1.0195	-0.2004	-0.7507
Finland	FIN	24600048	24602035	0	0.2346	-0.4314	-1.0813	-0.8057	0.2069	0.058	0.5755	-0.7008
Finland	FIN	24600048	24605563	1	1.1358	0.0527	-0.6587	-0.85	-0.973	-0.5676	-0.2128	0.3535
Finland	FIN	24600048	24601969	0	-1.1275	-0.2479	-0.7836	-2.6893	4.8357	-0.7946	-0.1026	-0.6073
Finland	FIN	24600048	24604473	1	0.8714	-0.3486	-0.7836	-0.4469	-0.3376	-0.106	0.2102	-0.6774
Finland	FIN	24600048	24600828	1	-0.4381	-0.7221	-0.9624	-2.2824	-0.2919	0.367	-0.7025	-0.6912
Finland	FIN	24600048	24600409	1	0.7449	-0.3486	-0.732	-0.7118	-0.2675	0.0161	0.5755	-0.5912
Finland	FIN	24600048	24600279	1	-0.1667	-1.1493	-0.227	-0.7703	0.2791	0.0365	-0.309	0.7435
Finland	FIN	24600048	24606041	1	0.2435	-0.2662	-1.0611	-1.1146	-0.1861	-0.9652	-0.6852	-0.959
Finland	FIN	24600048	24602604	1	-0.7494	-0.6019	-1.9313	-2.6893	0.4035	-0.3355	-0.0343	0.9883
Finland	FIN	24600048	24601577	1	-1.1877	-0.8938	-1.134	-1.3102	-0.2132	0.188	0.5755	-0.4607
Finland	FIN	24600048	24604948	1	0.8177	-0.4314	-0.227	-0.9998	-0.1931	0.454	-0.4056	1.2147
Finland	FIN	24600048	24604861	1	2.1341	-0.4314	0.0226	0.0401	0.2498	0.2702	0.5755	0.1216
Finland	FIN	24600048	24600832	1	0.7162	-0.4314	0.0226	-0.7283	-0.4923	-0.1537	-0.176	0.1216
Finland	FIN	24600048	24604791	1	0.4173	0.2768	-0.6315	-0.3834	0.2733	-0.0496	0.1693	0.8925
Finland	FIN	24600048	24604212	1	0.4569	0.9454	-0.4338	-0.2319	-0.6247	0.0803	1.8077	-0.0675
Finland	FIN	24600048	24605736	1	-0.0167	1.7671	1.1381	-1.3102	0.6695	0.0511	-0.0379	-0.2726
Finland	FIN	24600048	24606325	1	1.0211	0.9454	-0.0998	0.0046	0.1122	0.2128	-0.454	-0.3297
Finland	FIN	24600048	24602884	1	-1.4867	2.6352	1.2867	-0.7582	0.7061	0.3792	1.1375	0.839
Finland	FIN	24600048	24603547	1	-0.1184	0.64	1.1381	-0.3336	0.4385	0.7187	-0.2857	0.557
Finland	FIN	24600048	24603662	1	0.2034	0.7763	-0.227	-1.7857	-0.4647	0.0804	-0.6852	-0.0867
Finland	FIN	24600048	24604036	0	0.5672	0.1276	0.0226	-0.5194	-0.3273	0.1681	-0.0992	0.1216
Finland	FIN	24600048	24601348	0	0.9305	-0.2479	-0.227	-0.8913	0.4747	0.3787	-0.4948	0.1216
Finland	FIN	24600048	24603860	0	1.3232	1.4003	1.9359	0.7504	2.2712	1.4828	2.4277	2.0955
Finland	FIN	24600048	24603638	0	-0.6692
Finland	FIN	24600048	24603842	0	0.068	0.5179	0.0226	0.8217	0.8557	1.0689	0.5755	2.0955
Finland	FIN	24600048	24603360	0	1.2113	0.3789	0.4201	-0.1175	0.5815	0.6312	0.1693	0.1216
Finland	FIN	24600048	24602617	0	1.0468	-0.7306	-0.8627	-0.5557	-0.3206	-0.0949	0.1693	-0.222
Finland	FIN	24600048	24602052	0	0.7071	1.7671	1.9359	3.6039	1.5485	0.944	2.4277	2.0955
Finland	FIN	24600048	24605038	0	-0.2323	-0.0862	-0.227	-0.0068	0.4184	0.0364	0.5755	2.0955
Finland	FIN	24600048	24602605	0	0.9487	-0.0994	-0.227	-0.8237	0.2964	-0.1586	0.5755	0.2286
Finland	FIN	24600048	24601760	0	-1.2277			0.4985	-0.1234
Finland	FIN	24600048	24605687	0	-0.6078	0.5179	1.4967	-2.6893	0.8779	-0.08	0.8038	2.0955
Finland	FIN	24600048	24606365	0	0.2566	-0.4174	0.0226	0.5491	0.1166	1.5721	0.5755	0.6905
Finland	FIN	24600048	24604541	0	0.2893	2.6352	1.1381	0.3783	0.0617	0.6825	1.5037	1.515
Finland	FIN	24600048	24604935	0	-0.7971	-0.8357	-0.4806	-1.3102	-0.416	0.0219	0.5755	-0.1563
Finland	FIN	24600048	24601418	0	-0.6323	0.7946	1.4967	-2.6893	0.6654	0.4839	0.9542	1.2147
Finland	FIN	24600048	24604804	0	1.4949	0.1997	-1.1926	0.7113	0.0884	1.0117	0.5755	0.7627
Finland	FIN	24600048	24603829	0	0.013	-0.847	0.9726	-0.4293	1.0057	-0.1292	-0.0992	0.3216
Finland	FIN	24600049	24604982	1	0.1384	-0.2662	0.0226	-1.3527	-0.258	-0.1414	-0.6004	0.1216
Finland	FIN	24600049	24605641	0	1.1282	-0.5743	0.4907	-0.9969	-0.1927	0.0785	-0.5832	-0.1563
Finland	FIN	24600049	24605743	0	0.2014	0.5091	1.1381	-0.3712	1.5252	0.2343	1.1417	1.0448
Finland	FIN	24600049	24602570	0	-0.2351	-0.128	0.8038	-2.6893	-0.6049	-0.526	-0.4672	0.6113
Finland	FIN	24600049	24600954	0	0.2869	2.6352	1.1355	-1.3723	1.0047	0.4654	0.3473	1.515
Finland	FIN	24600049	24605102	1	1.2509	0.6623	0.8038	-0.765	-0.2771	0.1787	1.4834	1.515
Finland	FIN	24600049	24603341	1	-0.8309	2.6352	-2.664	0.8497	0.644	0.8924	-2.1355	0.2993
Finland	FIN	24600049	24602079	1	1.0847	-0.0862	-0.3827	-0.5581	0.2851	-0.1036	0.8107	-0.1563
Finland	FIN	24600049	24603450	1	0.3253	1.3939	0.8038	-0.0375	0.9118	0.7609	0.5755	0.2546
Finland	FIN	24600049	24600755	1	0.1961	-0.7893	1.4967	-0.5382	-0.2372	-0.2858	-0.5355	2.0955
Finland	FIN	24600049	24604256	1	-0.1876	0.1221	-0.3048	-0.2845	0.1888	0.2084	0.1693	0.4994
Finland	FIN	24600049	24604102	1	0.7868	-1.034	-0.227	-0.425	-0.292	-0.1117	-1.2871	0.1216
Finland	FIN	24600049	24601197	1	1.2019	-0.7199	-0.227	-1.2044	-0.3986	0.0348	-0.4948	-0.7317
Finland	FIN	24600049	24605023	1	0.6263	0.7308	-0.7584	-0.6312	-0.0248	-0.4795	-1.054	-0.1563
Finland	FIN	24600049	24603587	1	0.7548	2.6352	0.0226	-0.8046	0.8491	0.8881	0.3952	2.0955
Finland	FIN	24600049	24605799	1	1.1183	-0.2741	-2.2485	-0.3445	-0.2212	0.3833	-2.1355	-0.1234
Finland	FIN	24600049	24604055	1	1.2032	-0.269	0.1386	-0.4451	-0.1512	0.3801	-1.5848	0.839
Finland	FIN	24600049	24604715	1	-0.3579	-0.4314	-1.3577	-2.6893	-0.6887	-0.8768	-1.0753	-0.3856
Finland	FIN	24600049	24605478	1	0.9016	-0.2444	0.4173	0.0364	-0.0597	0.3053	-0.4658	0.9883
Finland	FIN	24600049	24601527	1	0.5992	-0.9334	-0.227	-1.0549	0.1128	-0.0184	-1.5848	-0.1563
Finland	FIN	24600049	24602498	1	0.6566	0.9275	-1.3943	-0.6004	-0.4856	-0.1578	-0.8044	-0.5251
Finland	FIN	24600049	24600985	1	-0.8643	1.127	-0.3737	-0.2098	-0.1469	-0.2823	-1.2665	1.2147
Finland	FIN	24600049	24600348	1	0.6163	0.5266	-0.335	-0.8112	-0.0698	-0.7433	0.0256	-0.7639
Finland	FIN	24600049	24600322	1	0.9313	-0.089	-0.7836	-1.0549	0.059	-0.0184	-1.2835	-0.5251
Finland	FIN	24600049	24605874	0	-0.0752	-0.847	-0.3221	-1.7857	1.035	0.4102	0.1922	1.1508
Finland	FIN	24600049	24605536	0	-0.6368	-0.103	-0.3827	-1.1025	0.3797	0.1957	-0.8627	-0.3856
Finland	FIN	24600049	24606013	0	0.3582	0.2607	0.1386	-1.5123	0.6001	0.3256	0.8038	0.839
Finland	FIN	24600049	24600255	0	0.1761	-0.4203	-0.5034	-1.2335	-0.009	0.1957	0.1693	1.2147
Finland	FIN	24600049	24603228	0	0.8089	-0.59	-0.227	-0.2028	-9.00E-04	0.0269	0.075	0.1216
Finland	FIN	24600049	24603106	0	1.2476	0.4457	1.9359	-0.5271	-0.1281	-0.4753	1.4995	2.0955
Finland	FIN	24600049	24603859	0	-0.9631	0.792	0.1386	-0.6054	0.5977	-0.1072	-0.3241	0.3236
Finland	FIN	24600049	24602432	0	0.7104	0.5179	0.1386	0.0054	-0.2764	0.1606	0.5755	1.1508
Finland	FIN	24600049	24602069	0	-0.2731	-1.175	-0.9607	-1.7857	-0.2301	-1.2919	-0.5832	-0.1563
Finland	FIN	24600049	24602987	0	9.00E-04	0.792	0.6907	0.2489	0.8805	0.7635	0.3473	0.4184
Finland	FIN	24600049	24602313	0	0.3498	0.64	-0.2943	-0.75	-0.0757	0.2899	0.1693	0.557
Finland	FIN	24600049	24605250	0	1.1719	0.2607	-1.4259	0.0542	0.3584	0.7301	0.0221	0.0208
Finland	FIN	24600049	24604487	0	1.068	-1.0212	-0.4728	-1.754	-0.1462	0.1935	0.7329	0.9883
Finland	FIN	24600049	24606434	0	1.1363	2.6352	1.0108	-0.8293	0.743	0.1711	-0.0379	2.0955
Finland	FIN	24600049	24600307	0	2.6571	0.1395	-0.227	-0.3751	1.2307	0.406	1.2262	-0.1563
Finland	FIN	24600049	24603607	0	1.0306	0.9454	0.8038	-0.6772	0.1465	0.2677	-0.1918	0.5553
Finland	FIN	24600050	24602376	1	0.8998	-1.2135	1.2341	-0.5373	-0.8766	-0.1805	1.6331	0.8375
Finland	FIN	24600050	24605731	0	-0.8179	0.1892	-1.0345	-1.2145	0.6988	0.093	-0.4545	-1.0913
Finland	FIN	24600051	24603557	1	0.6151	-1.0267	-1.9313	-0.8189	-0.0188	-0.2473	-0.8627	-1.7071
Finland	FIN	24600051	24601855	0	0.0414				-0.8426
Finland	FIN	24600051	24601236	0	0.4373	0.1736		-0.3799	-0.1061	0.2254
Finland	FIN	24600051	24600895	0	-0.6527	-0.0862	0.0226	-0.5743	0.0431	0.0987	0.5755	0.1216
Finland	FIN	24600051	24601009	1	0.0348	-0.4617	0.8116	0.2413	0.8837	0.8287	0.3482	-0.3675
Finland	FIN	24600051	24606098	1	0.1196	0.4435	1.0433	-0.0145	0.3576	-0.0441	0.5755	1.0448
Finland	FIN	24600051	24603715	1	1.0891	-0.8357	-0.5836	-1.3723	-0.3605	0.043	0.1693	-2.5027
Finland	FIN	24600051	24603449	1	1.0707			0.2324	0.5292	0.5054
Finland	FIN	24600051	24603138	1	-0.517	-0.8676	-0.9607	-0.7171	-0.6282	-0.8849	0.3482	-0.5251
Finland	FIN	24600051	24606211	1	0.8523	-0.2662	-0.7902	-2.0365	0.0382	-0.5875	-0.6852	0.7133
Finland	FIN	24600051	24604172	1	-0.6023	-1.0292	0.6825	-0.4501	-0.9939	-0.5011	-2.1355	0.9339
Finland	FIN	24600051	24604739	1	-0.6491	-0.4314	0.0226	-0.135	-0.3421	0.0125	0.3482	-0.1563
Finland	FIN	24600051	24603048	1	1.0667	-0.2662	0.0226	-0.3441	-0.1473	0.3374	0.3482	0.1216
Finland	FIN	24600051	24604085	1	-0.4524	-0.1058	-0.7902	-1.1509	-0.4924	-0.1442	0.0215	-0.1563
Finland	FIN	24600051	24605501	1	-0.0621	0.2086	-0.8892	-1.3723	0.0123	-0.3477	-0.0823	0.1216
Finland	FIN	24600051	24602270	1	0.5797	-0.0862	-1.1926	0.1393	0.4819	0.1111	0.5755	0.1216
Finland	FIN	24600051	24602922	1	0.2164	-0.2662	-0.227	-0.2547	-0.099	-0.0162	0.2163	-0.1563
Finland	FIN	24600051	24604904	1	-0.4513	-0.59	-0.227	-0.3059	-0.2822	-0.7433	0.5755	-0.1563
Finland	FIN	24600051	24600644	1	1.2438	0.7062	0.8038	-0.5969	0.3237	0.0108	0.3473	0.3899
Finland	FIN	24600051	24602835	1	0.5024	-0.0862	-0.227	-0.063	-0.0203	-0.0782	0.5755	-0.6073
Finland	FIN	24600051	24605892	1	0.3835	-0.2509	0.1386	-0.6709	-0.0527	-0.3646	1.2262	0.1216
Finland	FIN	24600051	24600716	1	1.0617	0.0502	-0.3802	-0.2067	-0.1501	-0.1589	-0.1026	-0.3297
Finland	FIN	24600051	24606163	1	0.9047	0.5696	-0.6315	-0.8057	-0.4162	-0.3128	0.775	-0.3297
Finland	FIN	24600051	24600869	0	-0.1594	0.6515	0.83	-1.7857	0.0237	-0.1968	-0.2857	1.1508
Finland	FIN	24600051	24606284	0	0.4306	0.0441	-0.227	-0.2309	0.2159	0.2181	0.5909	-0.1254
Finland	FIN	24600051	24602346	0	-0.4408	0.2656	-0.1627	-0.9177	-0.1542	-0.3801	0.8038	-0.1254
Finland	FIN	24600051	24601816	0	1.6748	0.9349	0.8348	1.2854	1.6285	0.2223	0.5755	0.1216
Finland	FIN	24600051	24605610	0	1.2878	0.64	0.0226	-1.0549	1.2687	0.0734	0.8038	2.0955
Finland	FIN	24600051	24600319	0	0.7993	-0.0219	0.9268	-2.6893	1.0673	-0.0634	-2.1355	1.1232
Finland	FIN	24600051	24600787	0	-0.7032	-0.0862	-0.227	-1.0138	0.2837	0.3728	0.8859	-0.222
Finland	FIN	24600051	24600067	0	-0.377	-0.2662	-0.4806	0.1268	-0.0233	-0.2942	0.5755	-0.1563
Finland	FIN	24600051	24600737	0	-0.368	-0.4314	0.0226	-0.7634	0.6822	0.1506	0.5755	0.1216
Finland	FIN	24600051	24602038	0	-0.6932	1.127	1.2867	-0.6964	0.6484	-0.2942	1.8077	1.2147
Finland	FIN	24600051	24602341	0	0.0326	0.2086	1.0108	-1.6454	0.0988	0.0909	0.3415	0.557
Finland	FIN	24600051	24605556	0	-0.3894	-0.2479	0.0226	-2.6893	-0.5659	-0.8768	-0.6852	-0.7317
Finland	FIN	24600051	24601079	0	-0.2156	2.6352	1.1752	1.2836	0.8779	1.5721	0.5755	0.1216
Finland	FIN	24600051	24601203	0	-0.7459	0.3946	0.5931	-0.6336	-0.5057	-0.2765	1.1171	1.515
Finland	FIN	24600051	24603207	0	-1.0087	-0.2662	0.0226	-1.7857	0.0504	-0.801	0.1648	0.1216
Finland	FIN	24600051	24601096	0	-0.8584		0.0226		0.2601	1.0824	0.5755	-0.7496
Finland	FIN	24600051	24606217	0	0.5026	0.9349	0.8571	-0.3227	0.9003	-1.0529	2.4277	0.7334
Finland	FIN	24600052	24601110	1	-0.33	-1.3129	-1.1926	-1.7857	-0.6655	-0.1093	-0.6852	-1.1252
Finland	FIN	24600052	24603418	1	-0.5142	-0.59	-1.3514	-0.9331	-0.3777	-0.6742	-0.414	-0.3086
Finland	FIN	24600052	24601437	0	0.9587	-0.4314	0.0226	0.7113	-0.0408	1.0062	0.5755	0.1216
Finland	FIN	24600052	24600679	0	0.0567	-0.0862	-0.4806	-1.2044	-0.2979	0.6493	0.8038	0.1959
Finland	FIN	24600052	24600169	0	-0.6141	-0.1139	1.9359	0.8717	0.528	0.088	0.8038	2.0955
Finland	FIN	24600052	24601679	1	0.8243	-0.0862	-0.227	-0.0788	0.4349	0.4657	-0.3907	0.2286
Finland	FIN	24600052	24602789	1	-0.4204	-0.5743	-1.6896	-0.6249	-0.4637	0.0064	-0.5945	-0.3856
Finland	FIN	24600052	24603947	1	0.9727	-0.1938	-0.8892	-0.3483	-0.0677	-0.3205	-0.3237	0.1216
Finland	FIN	24600052	24605678	1	-1.1176	0.6515	1.2867	-0.1406	-0.3416	0.3275	-0.3206	1.1232
Finland	FIN	24600052	24605213	1	0.5634	-2.9627	-1.1926	-2.6893	-1.4066	-1.6678	-1.5596	-1.6557
Finland	FIN	24600052	24606118	1	0.9805	1.3697	1.2867	-0.3705	0.4665	0.0506	0.7274	2.0955
Finland	FIN	24600052	24601834	1	1.3107	-0.0219	-1.263	-0.1817	0.0479	0.8518	-0.3733	-0.3856
Finland	FIN	24600052	24603783	1	1.1459	1.7162	-0.227	1.2836	1.6792	1.0076	0.5755	0.1216
Finland	FIN	24600052	24605595	1	-2.4526	0.5128	-0.1627	0.1348	0.6408	-0.3355	-0.454	-1.4959
Finland	FIN	24600052	24601721	1	1.4868	2.6352	-0.1627	1.2995	-1.1662	0.331	0.563	0.1216
Finland	FIN	24600052	24601929	1	0.2185
Finland	FIN	24600052	24600190	1	0.1491	0.3289	0.8038	-0.2991	0.2318	0.3149	0.9194	0.1216
Finland	FIN	24600052	24601036	1	0.8436	-0.4314	-0.4728	-0.1534	0.3944	0.6526	-0.3912	0.1216
Finland	FIN	24600052	24601397	1	0.8645	-0.8305	-1.4945	-0.6268	-0.1561	-0.1751	-0.7394	-0.5238
Finland	FIN	24600052	24601285	1	0.3402	0.3289	-0.5836	0.5186	0.1504	0.9685	0.0256	-0.1563
Finland	FIN	24600052	24601084	0	0.0059	-0.4314	-0.227	-1.4725	0.5027	0.2353	0.5755	-0.1563
Finland	FIN	24600052	24603022	0	1.1386	-0.7221	0.0226	0.9518	1.1858	1.0731	0.5755	0.1216
Finland	FIN	24600052	24603625	0	0.3948	-0.9814	0.0226	1.2836	0.6312	0.9028	0.5755	-0.1563
Finland	FIN	24600052	24602333	0	0.5264	-0.0862	0.0226	0.7113	-0.0408	1.5721	2.4277	0.1216
Finland	FIN	24600052	24602443	0	1.2583	0.7763	0.4173	-0.4353	0.0673	-0.0788	0.8038	-0.4607
Finland	FIN	24600052	24601566	0	0.8075	-0.4314	-0.227	0.2149	0.3208	0.2758	0.5755	-0.5079
Finland	FIN	24600052	24603663	0	0.8135	0.1973	1.4967	0.0013	0.8779	0.5403	1.2107	2.0955
Finland	FIN	24600052	24603243	0	1.0166	-1.2134	-2.664	-0.9624	-0.5093	-0.7368	-2.1355	-0.3856
Finland	FIN	24600052	24601183	0	-0.3352	-0.0862	-1.4011	0.4099	0.507	0.065	0.5755	-0.943
Finland	FIN	24600052	24603823	0	0.1605	-0.7221	-0.227	-0.8941	0.2997	-0.5479	0.8038	0.1216
Finland	FIN	24600052	24602096	0	-0.13	0.9637	0.0226	-0.3506	0.5185	0.0985	0.1693	0.557
Finland	FIN	24600052	24604370	0	-0.217	0.7825	1.1355	-2.6893	0.2901	0.4394	0.5755	2.0955
Finland	FIN	24600052	24605776	0	1.1821	0.9349	1.1752	0.2611	0.8622	0.1332	2.4277	2.0955
Finland	FIN	24600052	24601931	0	0.9166	-1.3452	-1.1926	0.8225	-0.0408	1.2291	0.5755	0.1216
Finland	FIN	24600052	24602004	0	-0.9822	-0.983	0.4907	-0.6326	0.1507	-0.0671	0.8038	0.1216
Finland	FIN	24600052	24602957	0	0.8108	0.7805	1.9359	0.7762	1.4352	1.5721	2.4277	2.0955
Finland	FIN	24600052	24606286	0	1.1538	-1.1505	-0.2973	-0.0598	-0.0257	-0.1854	1.1375	0.4777
Finland	FIN	24600052	24603011	0	0.6337	0.5119	1.4967	0.0129	0.5981	0.2521	-0.3763	1.515
Finland	FIN	24600053	24602113	0	0.8371	0.6464	1.4967	1.1618	2.5079	1.2457	1.5243	1.515
Finland	FIN	24600053	24602329	0	0.0037	-0.6501	-0.4246	1.2387	0.9096	1.4057	0.0256	-0.4784
Finland	FIN	24600053	24602646	1	-0.6883	0.8046	0.1386	-0.5249	-0.5682	-0.2473	0.1648	0.5256
Finland	FIN	24600053	24601629	1	-0.0692	-0.891	-1.0611	-0.7576	-0.4782	-0.2198	-0.9906	-0.7108
Finland	FIN	24600053	24605903	1	-0.1788	0.6636	0.0226	-1.3102	0.0631	-0.2393	1.2262	-0.1563
Finland	FIN	24600053	24602657	1	0.831	-0.2662	-0.227	-0.9395	-0.2558	-0.1414	-0.4948	-0.4784
Finland	FIN	24600053	24605797	0	-1.2983	0.9349	0.0226	-0.9396	0.0704	-0.0788	-0.1026	0.1216
Finland	FIN	24600053	24600400	0	0.466	-0.4314	-0.2827	-1.0489	-0.8063	-0.2942	-0.1026	-0.1563
Finland	FIN	24600053	24600567	0	1.1091	-0.2662	-0.227	-0.6382	-0.0724	0.1788	-0.0553	0.1216
Finland	FIN	24600053	24605500	0	-0.3845
Finland	FIN	24600053	24603545	0	-0.544	0.4321	0.4036	-2.419	-0.161	-0.1382	0.075	1.515
Finland	FIN	24600053	24604654	0	0.672			0.6796	-0.3101	1.0151
Finland	FIN	24600053	24600549	0	-0.3619
Finland	FIN	24600054	24601091	1	0.7556	-0.0862	0.0226	-1.3723	0.0468	-0.0766	0.5755	0.1216
Finland	FIN	24600054	24604119	1	1.1098	0.3961	-0.3827	-0.6828	0.8757	0.5066	-0.6852	1.2147
Finland	FIN	24600054	24605970	1	-0.702	-0.6695	-0.8946	0.1835	-0.6813	1.8706	-0.3763	-0.4784
Finland	FIN	24600054	24601720	0	1.0405	-1.3452	-1.2321	-1.7857	-0.6148	-0.8768	1.5037	0.6377
Finland	FIN	24600054	24605134	0	0.3454	0.3178	-0.227	0.5053	-0.0408	0.6675	0.5755	0.1216
Finland	FIN	24600054	24602231	0	0.8756	-0.4314	-0.4728	0.0689	0.1545	0.4778	0.5755	-0.8028
Finland	FIN	24600054	24601879	0	-0.3119	0.6382	-0.652	-0.7473	0.4115	0.0476	-0.7651	0.6528
Finland	FIN	24600054	24602404	1	0.7313	0.2032	0.1386	0.057	0.4122	0.6386	0.5755	-0.1563
Finland	FIN	24600054	24602450	1	-0.307
Finland	FIN	24600054	24604865	1	1.1549	1.1352	-0.227	-0.9311	0.0238	0.0319	1.2798	0.3236
Finland	FIN	24600054	24601695	1	0.6897	-0.7221	-0.227	-0.7797	-0.3571	-0.2785	-0.5832	0.1216
Finland	FIN	24600054	24605083	1	1.1566	-0.891	-0.7638	-0.5545	-0.2834	-0.1503	-0.5832	-0.9299
Finland	FIN	24600054	24604921	1	1.0239	-0.6289	-0.227	-0.0701	0.0913	0.2288	0.0256	-0.4607
Finland	FIN	24600054	24605868	1	0.5064	1.3697	0.9247	-0.0691	-0.2617	0.3635	1.5037	0.557
Finland	FIN	24600054	24605523	1	0.9339	-0.6019	-0.227	-0.3354	-0.1203	-0.1354	-0.0553	-0.1563
Finland	FIN	24600054	24605300	1	-0.3641	0.5228	-1.3514	-0.2614	-0.0955	0.3282	-0.2821	-0.1563
Finland	FIN	24600054	24600939	1	1.2656	-0.7136	-0.227	-0.3498	-0.3618	-0.7368	-0.8012	0.557
Finland	FIN	24600054	24604539	1	1.2024	-0.7221	-0.227	-0.7153	-0.1651	0.2209	-0.3733	-0.1563
Finland	FIN	24600054	24600986	1	0.9772	0.1245	0.1386	-0.1828	-0.1234	0.2046	0.1693	-0.1563
Finland	FIN	24600054	24604149	1	-0.5437	0.1221	-0.8892	-0.4892	-0.3865	-0.0922	-0.3912	-0.4607
Finland	FIN	24600054	24605149	1	1.4295	0.6348	0.3591	-0.5638	-0.3483	0.5562	-0.4948	1.1232
Finland	FIN	24600054	24605333	1	1.3864	0.5266	-0.227	0.2925	-0.3435	0.6751	0.3482	1.0448
Finland	FIN	24600054	24603522	0	1.2708	0.3926	1.4967	-0.8245	0.5574	0.381	1.802	1.515
Finland	FIN	24600054	24601541	0	1.2337	-1.5752	-1.3881	0.3126	-0.4829	0.2485	-1.4019	-1.2535
Finland	FIN	24600054	24602959	0	1.0522	-0.7221	-0.5034	-1.1905	-0.5307	-0.7368	-0.5832	-0.1563
Finland	FIN	24600054	24604035	0	1.4425	0.64	0.1386	-0.0549	-0.1796	0.0087	0.1648	-0.1563
Finland	FIN	24600054	24602080	0	0.8071	-0.269	-0.5907	-1.3723	-0.4676	-0.568	-0.8433	0.3754
Finland	FIN	24600054	24604760	0	0.1024	-0.2624	0.6407	-1.3102	-0.5277	-1.2919	0.0444	0.9097
Finland	FIN	24600054	24602075	0	1.1199	-0.4343	0.0226	-1.1118	0.5054	-1.6678	-0.1026	-0.1563
Finland	FIN	24600054	24605207	0	1.1218	-0.7221	0.8877	-0.4271	-0.0653	-0.1057	1.5037	0.4659
Finland	FIN	24600054	24600652	0	1.4303	-0.2479	-0.9624	-0.2262	0.3113	0.2072	-1.5596	-0.3297
Finland	FIN	24600054	24602850	0	-0.1203	-0.7327	0.0226	-0.464	0.9858	0.216	-0.3912	0.1216
Finland	FIN	24600054	24600753	0	-0.6023	-1.2115	-0.4728	-0.2369	0.0076	-0.0175	0.3473	0.2286
Finland	FIN	24600054	24603378	0	-0.3025	0.0666	-0.227	-0.7397	-0.0114	0.1631	0.5321	-0.4377
Finland	FIN	24600054	24603786	0	1.2046	-0.983	-0.5034	-0.535	0.213	0.4211	0.0215	-0.7317
Finland	FIN	24600054	24601372	0	0.1027	-0.983	-0.227	-0.9388	-0.5323	-0.5676	-0.3912	-0.1563
Finland	FIN	24600054	24605004	0	0.9942	-0.7927	1.4967	-1.0608	0.3318	-0.7368	1.802	2.0955
Finland	FIN	24600054	24606060	0	0.3718	-0.59	-0.227	-0.5473	0.2346	0.1483	-0.2852	0.2286
Finland	FIN	24600054	24602931	0	0.9427	-0.8189	0.4173	-1.0539	-0.5928	-0.0468	0.9296	0.1959
Finland	FIN	24600055	24602756	1	1.3738	-0.847	0.0226	-0.1613	-0.8292	0.1978	-0.216	0.8375
Finland	FIN	24600055	24605379	1	1.465	-0.165	-0.227	-0.9848	-0.7019	-0.2942	0.3482	0.1216
Finland	FIN	24600055	24604963	1	-0.071	-0.0862	0.0226	0.7113	-0.0408	1.0062	-0.1727	-0.4377
Finland	FIN	24600055	24603628	0	-0.8099
Finland	FIN	24600055	24603083	0	1.086	-0.7815	0.0226	0.3644	-0.308	0.0402	-0.1727	0.4777
Finland	FIN	24600055	24605539	1	-0.489	0.6464	0.6825	0.056	0.145	0.593	0.2927	1.515
Finland	FIN	24600055	24604330	1	-0.4099	-0.8355	0.0226	-0.6301	-0.3678	-0.0162	-0.1972	-0.1563
Finland	FIN	24600055	24604500	1	0.2466	2.6352	0.6825	0.7113	0.0434	0.6193	0.2163	1.2147
Finland	FIN	24600055	24603285	1	0.975	-0.2741	-0.227	-0.4845	-0.6035	-0.3646	0.3482	-0.2432
Finland	FIN	24600055	24601850	1	0.3991	-0.59	-0.8627	-0.1615	0.2815	8.00E-04	-0.4948	-0.1563
Finland	FIN	24600055	24603347	1	0.3833	-1.1085	-1.5883	0.1269	-0.6437	0.039	-0.216	-0.7496
Finland	FIN	24600055	24600195	1	0.3789	0.9349	1.2867	-0.1372	0.2296	-0.1147	-1.5848	2.0955
Finland	FIN	24600055	24603810	1	1.3176	-0.0384	0.8431	0.0713	-0.4594	-0.0447	-1.5848	-0.1563
Finland	FIN	24600055	24603691	1	1.4513	-0.2662	-0.227	-0.4921	0.057	0.1986	0.5755	-0.3297
Finland	FIN	24600055	24600950	1	0.7064	1.3939	0.1386	-0.7236	0.8823	0.2407	0.5755	0.7627
Finland	FIN	24600055	24600529	1	1.0916	-0.8305	-0.227	0.2914	1.3785	0.8075	-0.6852	-0.1563
Finland	FIN	24600055	24600943	1	-0.1757	-0.0862	0.0226	-0.4355	-0.6518	0.3539	0.5755	0.1216
Finland	FIN	24600055	24604126	1	-0.9898
Finland	FIN	24600055	24602383	1	1.0046	-0.59	-0.5836	-0.8053	-0.5023	-0.1091	-1.305	-0.5005
Finland	FIN	24600055	24600398	1	1.0075	0.9484	-0.7121	-0.1166	-0.2147	0.2793		-0.7096
Finland	FIN	24600055	24602726	1	0.2547	-0.0862	0.1386	-0.0455	0.244	0.4165	0.0256	-0.1563
Finland	FIN	24600055	24605336	0	-0.2124	-0.9443	0.0226	-0.3733	-0.5069	0.2379	1.1171	0.1216
Finland	FIN	24600055	24605343	0	0.2954	-0.9814	0.0226	0.1053	1.2145	1.3084	0.2163	0.1216
Finland	FIN	24600055	24604833	0	-1.0671	0.5091	0.5021	-0.9547	0.2537	-0.7368	0.5755	-0.1563
Finland	FIN	24600055	24606382	0	0.0566	-0.0862	-0.5034	-0.5887	1.6501	0.7943	0.5755	2.0955
Finland	FIN	24600055	24600465	0	0.8025	1.3403	0.4996	0.191	0.7956	0.2896	0.4477	1.2841
Finland	FIN	24600055	24606341	0	0.7329	-0.2806	0.0226	-1.6821	-0.575	-0.6274	-0.2826	-0.1563
Finland	FIN	24600055	24601775	0	-0.2833	2.6352	1.2867	0.2502	1.8837	1.5144	0.9542	1.2147
Finland	FIN	24600055	24600826	0	0.7152	0.9349	0.4173	-0.2359	0.6582	0.0552	0.1693	2.0955
Finland	FIN	24600055	24601276	0	-0.1265	2.6352	1.9359	-0.9731	1.4951	-0.3083	1.1987	2.0058
Finland	FIN	24600055	24604979	0	-0.2998	-0.4314	0.6496	-0.2609	-0.6507	-0.5569	0.1693	0.1216
Finland	FIN	24600055	24603815	0	-0.5571	-0.4314	-0.8627	-0.3461	-0.5911	0.248	-0.2821	-0.3297
Finland	FIN	24600055	24602104	0	0.9411	-0.2479	-0.227	-0.2312	0.821	0.2574	-0.6852	-0.4377
Finland	FIN	24600055	24604248	0	-1.4036	1.3697	1.0108	-0.7797	0.1115	0.2877	0.1522	1.1508
Finland	FIN	24600055	24604755	0	1.3812	0.0566	0.0226	-2.6893	1.17	-0.3477	1.2262	1.515
Finland	FIN	24600055	24604235	0	0.166	-0.2479	-0.7902	-0.966	0.1535	0.2451	0.5755	-0.3856
Finland	FIN	24600055	24604031	0	0.2636	-1.2516	-1.161	0.1513	-0.8705	0.2068	-0.6856	-0.5251
Finland	FIN	24600055	24602774	0	0.6978	-0.0862	-0.0587	0.0591	0.3693	-0.0287	0.9628	-0.1563
Finland	FIN	24600055	24603306	0	1.1003	-0.2662	0.7008	-0.1642	0.3836	0.3544	0.3415	0.9339
Finland	FIN	24600056	24606276	1	-0.6647	-0.5743	0.0226	-1.1286	-0.6383	-0.3128	0.5755	-0.4377
Finland	FIN	24600056	24601634	0	0.0666	0.9349	0.8038	-0.8679	0.5661	-0.2574	0.2337	0.9339
Finland	FIN	24600056	24606157	0	0.7078	0.0308	0.6907	-0.5444	0.1472	-0.0766	0.8038	2.0955
Finland	FIN	24600056	24602167	1	-0.0985	1.1132	1.0433	0.4245	0.4766	0.5633	1.8077	0.4777
Finland	FIN	24600056	24606012	1	-0.2598	-0.5743	0.1386	-0.8456	-0.6841	0.0087	-0.4948	-0.455
Finland	FIN	24600056	24604763	1	-0.0615	0.7763	0.4173	-0.7544	0.6173	-0.0569	-0.4771	1.515
Finland	FIN	24600056	24600842	1	1.1138	-0.4314	-0.9607	0.2349	-0.4143	-0.5569	-0.2821	-0.1563
Finland	FIN	24600056	24601620	1	0.6822	-0.8264	-0.7902	-0.4652	-0.7859	-0.5676	0.0256	-0.1563
Finland	FIN	24600056	24600118	1	0.4421	-0.4343	-1.0611	-1.012	-0.458	-0.3477	-0.1026	-1.0913
Finland	FIN	24600056	24604452	1	-0.5977	-0.0862	0.0226	0.7113	0.4396	1.5721	0.1922	0.1216
Finland	FIN	24600056	24606372	1	0.1565	2.6352	1.9359	-2.6893	0.5632	0.0258	-0.3991	2.0955
Finland	FIN	24600056	24605372	1	0.1326	0.4594	0.7162	-1.7857	0.1222	-0.0284	0.7978	1.515
Finland	FIN	24600056	24606207	1	-0.0887	0.0634	0.4773	-0.1697	0.5964	-0.0898	0.1693	0.2307
Finland	FIN	24600056	24600215	1	-0.3594	0.0527	-0.227	0.0954	1.1457	-0.7433	1.6331	0.5823
Finland	FIN	24600056	24604999	1	1.2561	-0.7221	0.0226	-1.5123	-0.6441	-0.7433	-0.2673	-0.4607
Finland	FIN	24600056	24602548	1	-0.2333	-0.5799	-1.0611	-1.7857	-0.8802	-0.7433	-0.1727	-0.7317
Finland	FIN	24600056	24605576	0	-0.5883			0.5859			-1.0628	-0.0848
Finland	FIN	24600056	24605980	0	-0.8252
Finland	FIN	24600056	24603268	0	0.5882	-0.8977	1.0929	-1.3102	-0.1511	-0.475	0.1648	0.3754
Finland	FIN	24600056	24603562	0	0.5133	-0.0862	-0.227	-0.8301	-0.4494	-0.0184	-0.0553	-0.3856
Finland	FIN	24600056	24603238	0	-1.2971	-0.7221	-0.3802	-1.7857	-1.1739	-0.4795	-0.1026	-0.1563
Finland	FIN	24600056	24600010	0	-0.6906	0.6515	0.0226	-1.7857	0.1802	-0.3477	0.8098	0.4504
Finland	FIN	24600056	24605170	0	-1.1754	-0.0862	0.0226	-1.7857	-0.2696	-0.4708	0.5755	-0.1563
Finland	FIN	24600056	24605609	0	-1.056	-0.0219	0.0226	-0.7644	0.6145	0.1603	-0.1026	-0.1563
Finland	FIN	24600056	24601740	0	0.5024	2.6352	1.9359	0.6897	-0.9291	0.5608	-0.1087	-0.6621
Finland	FIN	24600056	24602502	0	0.0902	0.3178	1.4967	-1.1433	0.111	-0.3258	0.8038	0.8375
Finland	FIN	24600056	24604021	0	-0.6511	-1.0753	-0.335	0.0066	0.1106	-1.0529	0.5755	0.8806
Finland	FIN	24600056	24600433	0	0.4292					0.4971
Finland	FIN	24600056	24602146	0	0.965	0.4457	0.4907	-0.9584	-0.0374	-0.1142	1.2107	1.2147
Finland	FIN	24600056	24604295	0	-0.1478	0.3926	-0.2737	-2.6893	1.3606	-0.1093	0.1693	0.7864
Finland	FIN	24600056	24604706	0	0.7147	-0.0994	0.4173	-1.0489	0.1039	-0.1845	0.0215	0.7627
Finland	FIN	24600057	24605200	1	0.9662	-0.7221	-0.227	-0.0726	-0.2858	-0.0594	-0.0987	-0.4377
Finland	FIN	24600057	24603735	1	0.7789	0.0566	-0.5907	-0.8956	-0.3234	-0.1093	-0.6852	1.2147
Finland	FIN	24600057	24606130	1	1.1359	-0.891	-1.0611	-0.7349	-0.8558	-0.8768	-0.6852	-1.1252
Finland	FIN	24600057	24602764	0	1.2793	-0.6631	0.9247	-0.0642	0.181	0.5147	1.4793	0.7864
Finland	FIN	24600057	24600705	0	0.3292	-0.0862	-0.8627	-0.6913	-1.2252	-1.2919	0.2923	-0.9299
Finland	FIN	24600057	24603636	1	0.5544	-0.6593	-0.4659	-0.4527	-0.7958	-0.7368	-0.4948	-0.4607
Finland	FIN	24600057	24603267	1	0.6677	-0.165	-0.335	0.3662	0.0618	-0.1093	-0.0553	-0.1563
Finland	FIN	24600057	24600384	1	0.5403	-0.089	-0.6587	0.0356	-0.1794	-0.0162	1.2302	-0.5005
Finland	FIN	24600057	24603780	1	0.316	-0.0862	-0.5034	3.6039	0.9443	3.6292	2.4277	0.1216
Finland	FIN	24600057	24600116	1	-0.0017	-0.7221	-1.0611	0.1333	-0.0938	0.317	-1.1702	-0.8154
Finland	FIN	24600057	24606032	1	1.3122	0.9454	-0.732	-0.3701	-0.2185	-0.4795	0.0221	-0.6073
Finland	FIN	24600057	24603251	1	0.4253	-0.4314	0.0226	0.1373	-0.2458	0.4763	-0.532	0.2546
Finland	FIN	24600057	24605723	1	1.1955	1.1576	0.1386	0.2891	0.6309	0.48	-0.0857	0.9883
Finland	FIN	24600057	24605899	1	0.6016	-0.938	-1.0611	-0.5324	-0.6244	-0.5569	-1.7719	0.5823
Finland	FIN	24600057	24602240	1	0.3918	0.2718	-0.8627	-0.4428	-0.8198	-0.7368	0.5755	-0.2432
Finland	FIN	24600057	24603808	1	1.1312	-0.0219	-0.4728	1.866	1.985	0.7111	0.5755	-0.7317
Finland	FIN	24600057	24602264	1	-0.7007	-1.0303	-1.3452	-0.6495	-0.9619	-0.1627	-2.1355	-0.7096
Finland	FIN	24600057	24605784	1	1.2809	-0.8802	-0.5034	-1.7857	-0.9409	-1.6678	-0.6852	-0.1563
Finland	FIN	24600057	24603376	1	0.8597	0.7763	1.0433	-0.873	-0.3632	0.1483	0.1693	1.2147
Finland	FIN	24600057	24605907	1	1.4182	0.0666	0.0226	-0.6819	-0.4433	0.4237	0.3482	0.1216
Finland	FIN	24600057	24604864	1	1.1894	-1.0658	-1.6079	-0.3043	-0.6409	-0.8768	-2.1355	-0.1563
Finland	FIN	24600057	24602309	1	0.7255	-0.8355	-0.8627	-0.6559	0.1014	-0.0441	-2.1355	-0.7639
Finland	FIN	24600057	24605913	1	1.6385	-0.4314	-0.227	-0.6243	0.55	0.0272	0.5755	-0.1563
Finland	FIN	24600057	24603700	0	5.00E-04	-0.0862	0.0226	0.5587	0.3938	0.532	0.1693	0.1216
Finland	FIN	24600057	24604721	0	0.7688	1.7671	0.5347	0.7221	0.7581	0.0411	1.1171	0.4504
Finland	FIN	24600057	24604798	0	1.3212	-0.2662	0.1386	-0.2979	-0.0675	-0.0569	0.3473	0.9339
Finland	FIN	24600057	24606410	0	1.1343	-0.1772	-0.5759	-0.4101	-0.529	0.4951	0.1969	0.6559
Finland	FIN	24600057	24601284	0	0.7752	-0.59	-0.4806	-0.4477	0.2823	0.0136	-0.5607	-0.5961
Finland	FIN	24600057	24600509	0	0.8739	-1.0212	-0.5907	-0.9969	-0.3466	-0.7433	-0.2673	0.1216
Finland	FIN	24600057	24605280	0	0.9327	-0.2479	0.0226	-0.9392	-0.4492	-0.1117	-0.1727	0.2286
Finland	FIN	24600057	24604044	0	0.1131	-0.847	0.0226	-0.4838	-1.1988	-0.1845	0.1693	-0.6353
Finland	FIN	24600057	24604770	0	1.1675	-0.5717	1.9359	-0.5052	-0.1856	0.1646	0.1648	0.9888
Finland	FIN	24600057	24600926	0	0.2378	-0.0862	0.0226	3.6039	4.8357	-1.6678	0.5755	0.1216
Finland	FIN	24600057	24603424	0	0.8231	0.7763	1.4967	-0.5473	0.6374	0.0136	1.2027	0.6559
Finland	FIN	24600057	24602519	0	0.2903	0.4061	-0.9285	-0.8738	-0.1767	-0.3205	0.9246	0.1959
Finland	FIN	24600057	24600816	0	1.7967	-0.9468	0.6825	-0.2104	-0.0416	0.4384	-0.0992	0.3535
Finland	FIN	24600057	24604053	0	0.9702	-2.9627	-0.9624	-2.6893	-1.1738	-1.6678	-2.1355	-0.4377
Finland	FIN	24600057	24605414	0	0.6898	-0.0994	0.0226	0.3205	0.0272	0.7655	0.3482	-0.4377
Finland	FIN	24600057	24600511	0	0.7283	-0.9334	0.0226	0.1053	-0.9291	0.4394	0.5755	0.1216
Finland	FIN	24600058	24601603	0	-0.2875	-0.7162	0.4173	-0.2466	-0.7372	-0.7793	0.1648	0.1216
Finland	FIN	24600058	24605912	0	0.4274	-0.4314	-0.227	0.1053	0.062	-0.3936	0.1693	0.1216
Finland	FIN	24600058	24603340	0	-0.7424	0.64	0.1386	-1.2698	-0.227	-0.3052	0.8098	0.4794
Finland	FIN	24600058	24605982	1	-0.7766	-0.7221	-0.227	-0.6384	-0.5548	-0.1414	-0.0987	0.2286
Finland	FIN	24600058	24604626	1	0.7834	-0.4314	-0.8627	0.2695	0.0386	0.2872	-0.3912	-1.1252
Finland	FIN	24600058	24603798	1	-0.5379	-0.5994	0.7717	-0.2338	-0.7329	0.1801	-0.2128	0.8375
Finland	FIN	24600058	24601184	1	-0.6544	-0.7221	-0.7638	-0.6537	-0.5868	-0.4384	-0.6791	-0.5251
Finland	FIN	24600058	24606253	1	-0.4205	-0.2662	0.0226	-1.7857	-1.0593	-0.8768	0.5755	-0.1563
Finland	FIN	24600058	24601132	1	-0.3152	1.1352	1.9359	-1.7857	0.3403	0.2839	2.4277	2.0955
Finland	FIN	24600058	24602158	1	1.0596	-0.5874	-0.227	-0.7148	0.166	-0.8849	-0.4771	-0.959
Finland	FIN	24600058	24605237	1	-0.3569	-0.7162	0.0226	-0.2001	0.1449	0.2634	0.3482	-0.1254
Finland	FIN	24600058	24604179	1	1.4163	-0.2662	-0.8627	0.1772	0.5925	0.5321	0.5755	-0.5711
Finland	FIN	24600058	24602368	1	0.3421	-0.847	-0.6241	-0.3154	-0.9376	-0.3768	-0.9057	0.2286
Finland	FIN	24600058	24604646	1	-0.4953	-0.4314	-1.6896	-0.5622	-0.3434	0.1038	0.3482	-0.5251
Finland	FIN	24600058	24606258	1	-0.3729	-1.0674	-0.9947	0.1685	0.0391	0.2798	-0.1026	-0.7124
Finland	FIN	24600058	24603575	1	-0.3786	-0.7199	-0.227	-0.8827	0.4323	-0.2306	-0.0823	-0.4607
Finland	FIN	24600058	24606072	1	-0.707	-0.4314	-0.227	-1.1146	-0.5518	-0.526	0.1693	-0.1563
Finland	FIN	24600058	24601477	1	-0.9556	-0.59	-0.227	-0.7013	-0.7864	-0.3239	0.5755	0.1216
Finland	FIN	24600058	24600457	1	-0.3735	-0.7221	-0.227	-0.7858	0.7014	0.0252	0.5755	-0.1563
Finland	FIN	24600058	24605230	1	1.4625	-0.089	-1.5883	-0.4529	-0.2818	-0.1627	0.0256	-0.1563
Finland	FIN	24600058	24600955	1	1.0505	0.5266	-0.227	-0.1793	0.3831	-0.2229	-0.1026	0.2286
Finland	FIN	24600058	24604850	0	-0.9445	-1.3452	-0.227	-0.3043	-0.6044	-0.1414	0.5755	-0.1563
Finland	FIN	24600058	24603093	0	-0.6959	0.5999	0.8116	0.3174	4.8357	0.5144	1.8077	1.2841
Finland	FIN	24600058	24603995	0	0.091
Finland	FIN	24600058	24600283	0	0.2733	-1.3452	0.0226	0.5161	-0.2163	0.4641	-0.6852	0.1216
Finland	FIN	24600058	24605882	0	0.3817
Finland	FIN	24600058	24603400	0	0.3137	-0.5133	0.0226	-1.4976	0.3924	-0.7368	0.3473	1.515
Finland	FIN	24600058	24603289	0	0.4627	1.3403	-0.5944	-0.2378	0.0546	-0.2315	-0.1061	-0.5251
Finland	FIN	24600058	24603365	0	0.0598	0.3404	0.4173	-0.367	1.117	0.1318	1.3958	0.7435
Finland	FIN	24600058	24605153	0	0.8764	-0.4314	0.0226	-1.7857	0.1	0.2966	0.1693	-0.1563
Finland	FIN	24600058	24600781	0	-0.4442	-0.7221	-0.8627	-1.7984	-0.6235	-0.8768	0.1693	-0.1563
Finland	FIN	24600058	24600289	0	0.7025	2.6352	0.4173	0.7149	4.8357	0.7636	0.5755	-0.1563
Finland	FIN	24600058	24603124	0	0.207	-0.2662	0.0226	-0.437	0.2613	-0.1792	0.5755	0.1216
Finland	FIN	24600058	24605306	0	-0.0858	-0.7199	0.0226	0.2925	0.122	0.7702	0.5755	0.1216
Finland	FIN	24600058	24603024	0	-0.7872
Finland	FIN	24600058	24605605	0	0.7672	-0.0862	0.0226	0.1797	4.8357	0.1364	2.4277	0.7334
Finland	FIN	24600058	24602814	0	1.3751	0.0566	0.1386	-0.5251	-0.5525	-0.9484	0.4807	1.515
Finland	FIN	24600058	24603517	0	0.7137	-1.3452	-1.1926	-2.6893	-3.7095	-1.543	-0.6852	-1.1252
Finland	FIN	24600058	24606251	0	0.4829	-0.0994	0.0226	-0.2494	0.6123	-0.3451	0.1693	0.4777
Finland	FIN	24600058	24604175	0	-0.4377	1.3403	0.0226	3.6039	2.3385	0.7615	0.5755	0.1216
Finland	FIN	24600059	24601081	1	-0.2485	-0.1106	0.1386	-0.0409	-0.3063	-0.0569	0.0888	-0.1563
Finland	FIN	24600059	24605789	1	-0.0865	-1.3452	-1.1926	0.1053	0.1752	0.0453	0.5755	0.1216
Finland	FIN	24600059	24603113	0	1.3774	0.6424	1.9359	-0.7884	0.4255	-0.3992	1.8077	2.0955
Finland	FIN	24600059	24604396	0	-0.7873	-0.7221	-0.5034	-0.2017	-0.9122	0.1433	0.5755	-0.1563
Finland	FIN	24600059	24606321	0	-1.7929	0.967	0.0226	-0.0532	0.7018	0.2831	1.536	0.1216
Finland	FIN	24600059	24600728	1	0.3158	-0.0862	-0.3827	-2.6893	1.7713	0.5117		0.1216
Finland	FIN	24600059	24602049	1	1.0578	-0.983	-0.8627	-0.8279	-0.4862	0.1495	-0.4948	-0.9299
Finland	FIN	24600059	24604353	1	-0.083	-0.8357	0.0226	-0.2568	-0.1269	-0.0725	0.5409	-0.222
Finland	FIN	24600059	24601784	1	1.1051	-0.2479	-0.3827	-1.668	0.0028	0.519	0.1648	0.1216
Finland	FIN	24600059	24606088	1	0.8668	-0.7162	-0.6446	-0.3005	-0.1269	0.3142	0.5409	-0.4607
Finland	FIN	24600059	24603068	1	0.6356	-0.1106	-0.227	-1.3001	0.1212	0.4866	0.9911	0.9883
Finland	FIN	24600059	24605881	1	0.5914	-0.0862	0.0226	-2.6893	-0.2043	0.72	0.5755	-1.1252
Finland	FIN	24600059	24606134	1	0.9612	-0.7199	-0.7638	-0.3463	0.152	0.1198	-0.3763	-0.3297
Finland	FIN	24600059	24601958	1		-0.7001	-0.6116	-1.7857	-0.1562	-0.2574	-0.6852	1.0448
Finland	FIN	24600059	24603164	1	1.2636	0.9454	1.9359	-0.4477	0.009	-0.1676	1.3467	1.515
Finland	FIN	24600059	24602496	1	0.1866
Finland	FIN	24600059	24605449	1	0.5552	-0.4343	-0.442	-0.067	-0.3531	0.5236	-0.3206	-0.1563
Finland	FIN	24600059	24604182	1	0.0397	0.1943	-0.227	-0.7323	0.1008	0.1957	-0.5832	-0.7496
Finland	FIN	24600059	24601830	1	0.3274	-0.891	-0.227	-2.6893	-1.2776	-0.1611	-0.216	-0.1563
Finland	FIN	24600059	24603258	1	0.9101		0.3416		0.5745	1.4078
Finland	FIN	24600059	24605425	0	0.8393	-0.7199	0.0226	-0.8886	-0.0015	0.1182	0.5755	0.1216
Finland	FIN	24600059	24600974	0	0.3615	-0.983	-0.227	-2.6893	-0.1968	-0.4648	-0.6852	0.1216
Finland	FIN	24600059	24603213	0	-0.261	2.6352	0.9726	-1.0089	4.8357	-0.0622	2.4277	2.0955
Finland	FIN	24600059	24605011	0	-0.4082	-1.5407	-0.5413	0.1053	-0.7065	0.4065	-0.6852	-0.1563
Finland	FIN	24600059	24601921	0	-0.8198	-2.0452	-2.664	-2.6893	-0.7074	0.5117	-1.5848	-1.6557
Finland	FIN	24600059	24606428	0	-0.5212
Finland	FIN	24600059	24602973	0	0.3682	-0.561	-2.664	0.0524	4.8357	-1.6678	-0.393	-2.5027
Finland	FIN	24600059	24603287	0	0.198	-0.0862	0.0226	0.1053	-0.0408	1.0062	0.5755	0.1216
Finland	FIN	24600059	24600481	0	0.5964	1.3697	0.4135	-0.8879	0.6732	-0.0193	1.5037	1.2147
Finland	FIN	24600059	24603878	0	-0.3604
Finland	FIN	24600059	24601178	0	-0.4478	-0.4314	-0.4246	0.7113	0.169	1.0062	-0.0553	0.1216
Finland	FIN	24600059	24602426	0	-1.3095	-0.2576	0.7398	0.8879	-3.7095	1.1275	-0.4982	0.3216
Finland	FIN	24600059	24602816	0	0.7614	2.6352	1.1381	-1.2335	0.7056	0.4025	-1.0844	0.9883
Finland	FIN	24600059	24604058	0	0.8601	0.0467	0.0226	-0.4232	0.5949	0.6031	0.1648	1.1508
Finland	FIN	24600059	24602009	0	0.677
Finland	FIN	24600059	24600399	0	-0.5553
Finland	FIN	24600059	24603744	0	-0.3162	-0.2662	0.0226	-0.5323	-0.5301	-0.0307	-0.204	-0.1563
Finland	FIN	24600059	24603079	0	1.0403	0.4981	0.4173	0.4266	0.2449	0.4311	0.8038	1.0448
Finland	FIN	24600060	24602643	1	1.1317	-0.2479	-0.5034	-0.5167	0.0187	-0.0712	0.0256	-0.7108
Finland	FIN	24600060	24603696	0
Finland	FIN	24600060	24600088	0	-0.7261	0.1514	-0.4641	-1.074	0.6562	-0.1578	0.5755	0.1216
Finland	FIN	24600060	24603994	0	0.1301	0.6372	0.0226	-1.668	0.3279	-0.2306	0.8038	0.1216
Finland	FIN	24600060	24603617	0	1.0768	-0.2544		-0.1717	-0.1445	-0.1093	0.5755	0.1216
Finland	FIN	24600060	24605816	1	0.8393	0.8655	-0.7584	-0.6357	0.2252	0.1001	-0.5978	0.839
Finland	FIN	24600060	24605592	1	-0.3106	-0.2479	1.0433	-1.522	-0.7448	-0.0182	-0.309	-0.222
Finland	FIN	24600060	24604404	1	0.9793	-0.9232	-0.5836	-0.6819	-0.6502	-0.2131	-0.9906	-0.5251
Finland	FIN	24600060	24601648	1	-0.1524	-0.5743	-1.4928	-0.7013	-0.1869	-0.2339	-1.3153	-0.7496
Finland	FIN	24600060	24606114	1	-0.4727	0.4012	1.9359	-0.4885	0.4076	-0.0341	-0.6852	0.4504
Finland	FIN	24600060	24605875	1	0.0704	0.5836	-1.4626	-0.4269	-0.2026	-0.4795	0.5285	-1.9916
Finland	FIN	24600060	24602854	1	-0.1718	-0.2479	0.0226	-0.7507	-0.0678	-0.5302	-0.0823	-0.1563
Finland	FIN	24600060	24602265	1	0.3131	-0.0088	-0.7638	-0.6692	-0.4924	-0.0842	-2.1355	-0.4784
Finland	FIN	24600060	24602129	1	-0.1134	0.8046	0.8348	-1.6821	1.0249	-0.2307	-1.0606	0.4777
Finland	FIN	24600060	24603451	1	1.1809	-0.0862	-0.3048	-0.0471	0.2843	-0.3477	-0.3237	-0.7639
Finland	FIN	24600060	24604266	1	1.0337	-0.0862	0.0226	-1.3798	-0.1007	-0.2825	0.3482	-0.2726
Finland	FIN	24600060	24603427	1	-0.8786	-0.4314	-0.4728	-0.7703	-0.7497	0.1561	-0.9106	-0.4784
Finland	FIN	24600060	24604081	1	0.2754	-0.5743	-1.0611	-1.065	-0.4984	-0.4795	-0.6852	-1.1252
Finland	FIN	24600060	24602145	1	-1.3716	-0.5847	0.6496	-1.668	-0.1125	0.2493	-0.1972	1.2147
Finland	FIN	24600060	24601858	1	1.3659	-1.3507	0.8038	-1.6205	-1.1213	0.0366	-1.166	-0.4784
Finland	FIN	24600060	24601328	0	1.2895	-0.836	0.0226	-2.6893	-0.3184	0.3209	0.5755	0.1216
Finland	FIN	24600060	24600299	0	1.3021	-0.2479	0.0226	-2.6893	-0.3059	-0.526	0.5755	0.1216
Finland	FIN	24600060	24602970	0	0.8602	0.3875	0.0226	0.1702	0.4864	0.1617	0.1648	0.1216
Finland	FIN	24600060	24604449	0	-0.4307	-1.0121	-1.0611	-0.1056	-0.9263	-0.5569	-1.1469	-1.8806
Finland	FIN	24600060	24604946	0	0.5848	-0.2479	0.0226	-0.6004	0.5776	0.0252	0.5755	0.1216
Finland	FIN	24600060	24601000	0	0.3469	-0.4998	0.4173	-1.7984	0.2927	-0.7433	-0.2704	0.5362
Finland	FIN	24600060	24605202	0	0.8037	-2.9627	1.9359	-2.6893	-0.129	0.4394	2.4277	2.0955
Finland	FIN	24600060	24603767	0	0.6431	-0.59	-0.227	-0.6338	0.0241	0.4972	-0.6852	-0.1563
Finland	FIN	24600060	24603583	0	0.1687	0.4594	1.4967	-0.2508	0.8321	0.231	-0.2197	1.4136
Finland	FIN	24600060	24600969	0	1.425	0.0789	0.0226	-0.5847	-0.3212	0.256	0.5755	0.1216
Finland	FIN	24600060	24603282	0	-0.3834	0.4349	1.9359	0.2935	0.4264	0.6413	1.8077	1.4234
Finland	FIN	24600060	24603850	0	1.1427	-0.2902	1.9359	-0.7268	1.0723	0.3065	2.4277	2.0955
Finland	FIN	24600060	24601800	0	1.1478	-0.4314	0.1386	0.1298	0.3195	0.3262	-0.3733	0.5553
Finland	FIN	24600060	24605389	0	-0.6466	-1.3182	-0.0413	-0.6685	-0.2688	-0.0026	-0.787	0.9883
Finland	FIN	24600060	24601358	0	0.1056	-0.0862	0.0226	-1.7984	-0.1259	0.2999	0.8038	0.1216
Finland	FIN	24600060	24606082	0	0.7201	-0.3001	0.0226	-0.2489	0.2074	0.0411	-0.5832	-0.1563
[truncated: 3,883 more rows]
