# Supplementary material for: Antecedents of adolescent students’ ICT self-efficacy: The ICT dataset
Source: Data Brief. 2020 Oct 22;33:106437. doi: 10.1016/j.dib.2020.106437 (PMC7644865; doi:10.1016/j.dib.2020.106437)
Supplement: Supplementary file 1 [file mmc1.zip › France.csv]

CNTRYID	CNT	CNTSCHID	CNTSTUID	ST004D01T	ESCS	INTICT	COMPICT	HOMESCH	ENTUSE	USESCH	SOIAICT	AUTICT
France	FRA	25000001	25000195	1	0.2682	0.2859	-0.6315	-0.5293	-0.1179	-1.2919	-0.5832	0.7627
France	FRA	25000001	25001674	1	-0.1242	0.3326	0.1386	0.0638	-0.2708	0.6813	-0.2821	0.1216
France	FRA	25000001	25007372	1	-1.1429	1.3889	-1.0088	-0.3353	-0.7712	0.1918	-0.3237	-0.1865
France	FRA	25000001	25000576	1	-0.9566	0.3376	0.8348	0.0422	1.1982	-0.0949	2.4277	-0.6774
France	FRA	25000001	25006701	1	-1.1277	-0.0862	-0.4806	-0.3453	-0.5777	-0.219	-0.6852	-0.1563
France	FRA	25000001	25000846	1	0.7703		-0.5816	0.0164	-0.2847	0.5202
France	FRA	25000001	25004661	1	-1.0098	0.2718	0.0226	0.1932	0.62	0.2971	0.0154	0.1907
France	FRA	25000001	25003409	1	0.7902	-0.2479	0.8348	-0.2419	0.3161	-0.0413	-0.0817	0.9883
France	FRA	25000001	25005404	1	-1.0723	-0.8802	-0.2827	-1.3102	-1.4781	-1.6678	-0.6852	-0.4607
France	FRA	25000001	25005281	1	0.4809	0.5946	1.9359	0.1602	0.0675	0.1166	-0.2821	1.515
France	FRA	25000001	25004435	1	0.1187			-0.0488	0.6687
France	FRA	25000001	25002517	1	-0.3832	1.3939	-0.6334	1.0984	0.1099	1.0245	1.5037	0.6919
France	FRA	25000001	25005057	1	0.7718	0.5266	0.9192	0.4286	0.7204	0.8141	0.8038	0.1216
France	FRA	25000001	25001400	1	-0.3172	0.2872	-0.227	0.4068	-0.2456	0.5895	0.5755	-0.9943
France	FRA	25000001	25007578	1	-0.3834	-0.8379	-0.6173	0.0136	-0.8322	0.7206	-0.0553	-0.5912
France	FRA	25000001	25007029	1	0.4942	-0.0862	1.2867	0.2036	-0.2286	0.2967	0.8107	2.0955
France	FRA	25000001	25005592	0	-0.9198	-0.59	-0.4728	-1.4102	0.5102	-0.6567	0.1922	-0.5251
France	FRA	25000001	25005959	0	-1.0146	-0.3204	0.6407	0.2024	-0.337	-0.2348	0.3473	-0.222
France	FRA	25000001	25000977	0	-0.0757	0.8046	1.4967	0.5792	0.2812	-0.0441	1.2607	1.1232
France	FRA	25000001	25005029	0	0.244
France	FRA	25000001	25006026	0	0.1423	0.8006	1.036	0.2355	0.7537	0.4036	0.0177	1.4234
France	FRA	25000001	25001617	0	0.1578	1.3697	0.1386	-1.1118	0.3551	-0.218	0.8038	0.7627
France	FRA	25000001	25001391	0	-0.801	-0.5034	-0.227	-2.6893	-0.5463	-1.6678	-0.6498	0.388
France	FRA	25000001	25000959	0	-0.4224	-0.7737	-0.9607	0.3193	-0.0032	0.0565	-0.5832	0.9097
France	FRA	25000001	25003489	0	0.9735	0.2607	0.0226	0.183	-0.3894	0.0906	-0.1727	0.1216
France	FRA	25000001	25005895	0	0.4599				0.03	0.0696
France	FRA	25000001	25006203	0	-0.2032	1.7162	1.9359	0.6829	0.4009	-1.6678	2.4277	0.9883
France	FRA	25000001	25002060	0	0.5204	1.3889	0.0226	-0.433	0.2097	-0.1475	-0.1727	0.1216
France	FRA	25000001	25004311	0	-1.0318	-0.2662	1.9359	0.1892	0.5519	0.3716	-0.0553	0.4777
France	FRA	25000001	25004595	0	-0.3379	-0.4203	0.0226	-0.9395	-0.4698	-0.1452	-0.1026	-0.1563
France	FRA	25000002	25002397	1	-1.0672	-0.5743	-0.5034	-0.3354	-0.1798	-0.4128	-0.2852	-0.1563
France	FRA	25000002	25002701	1	-0.1162	-0.7737	-0.127		0.7974		0.5755
France	FRA	25000002	25004855	1	-0.7834	1.3939	-0.5252	0.4426	1.1035	0.6707	1.2568	-0.2485
France	FRA	25000002	25000304	1			0.0226	1.9029	-1.2449	-1.6678		0.0658
France	FRA	25000002	25001970	1	-0.6541	1.3939	1.9359	-0.7135	0.2279	-1.653	2.4277	2.0955
France	FRA	25000002	25000373	1	-1.5859	-0.7114	-1.1926	-1.189	-1.3715	-0.7847	0.075	-0.959
France	FRA	25000002	25002146	1	-0.8347	-0.3204	0.3416	-0.7788	0.1739	0.0165	0.9863	0.388
France	FRA	25000002	25005039	1	-0.636	0.5946	0.7804	-1.2524	-0.5461	-0.1845	-2.1355	1.2147
France	FRA	25000002	25002114	1	-0.6595				4.8357
France	FRA	25000002	25001330	0	-1.438	1.1576	1.1657	2.0686	0.7656	0.6026	-0.4805	2.067
France	FRA	25000002	25002938	0	-0.2587	1.1592	1.4967	-2.6893	1.7399	-1.6678	2.4277	2.0955
France	FRA	25000002	25007150	0	0.3484	-0.0862	0.0226	0.7113	-0.0747	1.0062	0.5755	0.1216
France	FRA	25000002	25004293	0	-0.3711	-0.7815	-0.4246	0.8558	0.1354	1.0196	0.0405	-0.7496
France	FRA	25000002	25004561	0	-0.8017	0.2718	0.5347	-2.6893	2.0116	-0.7368	0.5755
France	FRA	25000002	25004323	0		2.6352	1.9359	3.6039	4.8357	3.6292	2.4277	2.0955
France	FRA	25000002	25004677	0	-0.8307	-0.0862	0.0226	2.2533	3.5634	0.7053	0.5755	0.1216
France	FRA	25000002	25005725	0	-0.7542	-0.0862	1.9359	3.6039	1.3132	3.6292	2.4277	2.0955
France	FRA	25000002	25004678	1	-0.7178	1.0919	1.9359	-2.0365	0.1644	0.1142	1.2115	1.2147
France	FRA	25000002	25001087	1	0.0644	-0.0862	0.0226	0.3552	-0.0408	-1.6678	0.5797	0.1216
France	FRA	25000002	25005268	1	-0.5866	-0.5169	-0.5834	0.539	-0.0844	-0.1175	0.9685	-0.2004
France	FRA	25000002	25003475	1	-0.6917	-0.0862	0.0226	0.0861	-1.6712	-1.6678	0.5755	0.1216
France	FRA	25000002	25006137	1	-1.2026			-0.5814	-0.4572
France	FRA	25000002	25006575	1	-0.8436	1.3939	0.586		0.8903	0.3598	-1.1947	2.0955
France	FRA	25000002	25007337	0	-1.1403	-1.3452	-1.3627			0.4394	-2.1355	-1.1252
France	FRA	25000002	25004935	0	0.8424	2.6352	1.9359	0.667	1.3747	0.4212	-0.2249	0.787
France	FRA	25000002	25002984	1	-0.0499	-0.4203	-1.5179	0.5166	-0.0592	0.6866	-1.5848	-0.3109
France	FRA	25000002	25004287	0	-0.942	-0.9316	-0.2501		0.4416	-1.6678	0.1648	-1.6186
France	FRA	25000003	25004233	0	1.6704	-1.1321	1.9359	1.3361	0.7166	-0.4361	2.4277	-0.2503
France	FRA	25000003	25004212	0	0.9977	-0.2662	1.9359	0.6426	-0.1591	-1.6678	0.5755	0.1216
France	FRA	25000003	25004010	1	-0.0453	-0.4343	-0.8892	-0.5336	-0.0606	-0.0218	-0.5945	-0.2503
France	FRA	25000003	25007536	0	1.1263	-0.2366	0.0226	0.0935	-0.3636	0.5988	-0.3733	-0.4784
France	FRA	25000003	25007210	0	1.1514	2.6352	1.9359	0.1245	0.4348	-1.6678	1.4995	2.0955
France	FRA	25000003	25001715	1	0.7054	-1.3888	-1.4928	-0.6073	-1.8767	0.0218	-1.3972	-1.4637
France	FRA	25000003	25005527	1	0.0642	-0.4203	-0.9607	-0.1789	0.0484	-0.4207	-0.6852	-0.9299
France	FRA	25000003	25005394	1	0.2023	-0.087	-0.0587		-0.0707	1.0002	0.1049
France	FRA	25000003	25005947	0	0.6417	0.2032	0.4173	0.1862	0.2253	0.3343	0.0256	0.4994
France	FRA	25000003	25002518	0	0.7684	-0.6393	-1.9209	0.3853	0.0285	0.2357	-0.3727	0.0178
France	FRA	25000003	25001775	0	0.7789	0.1236	0.8348	-0.7703	-0.0543	-0.2436	0.0215	0.6559
France	FRA	25000003	25006610	1	0.0799	0.2718	0.0226	0.0941	-0.1786	-0.801	-0.4771	-0.7108
France	FRA	25000003	25000220	1	0.9452	-0.2479	-0.7836	-0.2284	-0.326	-0.0218	0.5755	-0.7108
France	FRA	25000003	25000040	1	0.7813	0.5266	0.7162	-0.0925	0.2869	-0.568	-0.4288	1.1013
France	FRA	25000003	25005202	1	0.8469	-0.2366	-1.3006	0.2352	-0.158	-0.1091	-0.3733	-0.4607
France	FRA	25000003	25005503	1	0.6567	-0.4203	-0.4728	-0.3592	-0.5718	0.2485	-0.0987	-0.3109
France	FRA	25000003	25001960	1	0.7345	-0.4203	-0.1587	-0.3233	-0.943	0.5163	-0.7867	-0.4607
France	FRA	25000003	25006120	1	0.6704	1.7671	-0.4396	0.4991	0.5831	0.4443	-0.6852	0.7095
France	FRA	25000003	25003541	1	0.9686	-0.2548	-0.9285	-0.078	-0.6137	-0.0949	-0.0992	-0.4784
France	FRA	25000003	25005729	1	0.1166	2.6352	-0.732	-0.2887	-0.4904	-0.0033	-0.4948	0.6559
France	FRA	25000003	25000732	0	1.0997	0.6636	0.0942	0.0103	0.6396	-0.2607	-0.309	0.7627
France	FRA	25000003	25000369	1	0.0812	-0.2479	-0.227	0.6977	0.1846	0.583	0.5755	2.0955
France	FRA	25000003	25007608	1	-0.1692	-0.4203	0.0226	-0.0259	-0.4472	0.2181	0.0256	-0.1563
France	FRA	25000003	25000428	1	0.5419	0.2695	-0.9285	0.0885	-0.1641	0.6289	-1.2835	-1.0169
France	FRA	25000003	25000347	0	-0.7742	2.6352	1.9359	-0.8189	1.1395	-1.6678	0.8038	1.515
France	FRA	25000003	25005976	0	0.8642	0.468	0.7162	-0.7866	0.0101	-0.0062	0.0791	0.1216
France	FRA	25000003	25001976	0	0.6431	0.631	1.9359	-0.1361	1.0337	0.178	1.0903	0.9883
France	FRA	25000003	25001749	1	0.8462	-0.0829	-0.75	-0.3569	-0.0233	-0.1845	-0.8044	-0.8578
France	FRA	25000003	25001930	0	1.0364	1.0508	1.9359	0.0145	0.8522	-0.475	0.4477	2.0955
France	FRA	25000003	25005044	1	-0.9013	2.6352	1.9359	0.1759	1.1288	-0.1117	0.2839	0.9883
France	FRA	25000003	25002149	0	0.9217	0.7211	-0.227	-0.599	-0.4974	-0.6848	0.1479	0.4777
France	FRA	25000003	25002005	0	0.4296	0.2032	0.0226	-0.1602	-0.4423	-0.8849	0.5755	-0.1563
France	FRA	25000004	25004223	1	0.1675	-0.4203	-0.227	-1.2654	-0.5921	-0.8849	-0.4948	-0.1563
France	FRA	25000004	25007162	1	-0.395	-0.0862	-1.0611	-0.3225	-0.6665	0.0788	-0.2821	-0.959
France	FRA	25000004	25000447	1	-0.5308	2.6352	1.9359	0.7663	-0.1834	-0.006	1.6338	1.3857
France	FRA	25000004	25003564	1	0.3291	-0.4203	0.5347	0.8579	2.3772	1.4625	0.5755	-1.3027
France	FRA	25000004	25006632	1	-0.6267	1.3939	0.0226	0.8743	0.1849	0.6812	1.2798	1.0448
France	FRA	25000004	25003658	1	-1.3473	1.127	0.8348	0.0931	0.3401	-0.2785	0.9911	1.1232
France	FRA	25000004	25000486	1	-1.067	2.6352	1.9359	3.6039	0.8099	0.8754	0.5755	-0.222
France	FRA	25000004	25002995	1	0.4839	-0.7709	-0.9607	-0.037	-1.1555	-1.653	-0.4771	-0.1563
France	FRA	25000004	25007589	1	-0.933	2.6352	0.586	-0.1238	1.0355	0.3541	-0.8709	0.4104
France	FRA	25000004	25006255	1	-0.6789	0.6636	-0.5252	-0.3597	0.9669	0.0812	-0.3206	1.515
France	FRA	25000004	25004342	1	-0.8309	-1.5407	-1.1926	-2.6893	-0.7702	0.6842	0.6049	-0.1563
France	FRA	25000004	25001281	1	-2.031	-0.2548	0.0226	-1.7409	-0.524	-1.6678	-0.6852	-0.4607
France	FRA	25000004	25006168	1	-0.3722	-0.0862	0.0226	0.7912	0.4383	1.0934	0.5755	0.1216
France	FRA	25000004	25007450	1	-0.6374					2.7867
France	FRA	25000004	25003256	1	0.6312	0.2032	0.0226	0.2034	0.1086	-0.3646	-0.2852	0.1216
France	FRA	25000004	25003529	1	-0.2692	2.6352	1.9359			2.1708	1.6338	2.0955
France	FRA	25000004	25007511	1	-0.7978	2.6682	1.9359	0.2173	0.7625	0.1287	-1.0906	0.6314
France	FRA	25000004	25001985	1	0.2116	0.8089	0.0165	-0.3408	-0.0454	-0.0468	-0.0823	0.1216
France	FRA	25000004	25003053	1	-0.9122	-0.9719	-0.5836	0.5899	-0.1424	0.2231	-0.0857	-1.0296
France	FRA	25000004	25004445	1	-0.902	0.468	0.9726	0.5707	-0.9291	1.597	0.5755	2.0955
France	FRA	25000004	25000793	1	-0.6416	-0.2366	0.0226	0.4973	0.268	0.4449	0.7641	-0.7639
France	FRA	25000004	25003881	1		2.6352	0.0226	-0.0789	1.3199	-1.6678	0.1701	-0.092
France	FRA	25000004	25001300	0	-2.7397	-0.0862	0.0226	1.2836	0.6953	0.2595	0.5755	0.1216
France	FRA	25000004	25000952	0	-0.5585	-0.0862	0.586	-1.7857	-0.4507	-0.5413	-0.3733	0.1216
France	FRA	25000004	25004881	0
France	FRA	25000004	25006248	0	-1.4224	-1.1341	-2.664	-1.7857	-1.2992	-0.2159	-0.6852	-2.5027
France	FRA	25000004	25002870	0	-0.5053	0.468	-0.1627	-0.9348	-0.0405	0.0812	-0.0551	0.5553
France	FRA	25000004	25003119	0	-1.015	1.1352	0.7162	-0.0986	1.4869	0.2176	1.4793	0.0062
France	FRA	25000004	25001377	0	-0.2889	1.1576	1.9359	-2.6893	0.0725	1.0062	1.6338	1.0641
France	FRA	25000004	25002592	0	-0.0922	1.3939	0.586	-2.6893	0.1841	-0.2777	-0.9362	-0.3902
France	FRA	25000005	25001282	1	-1.1125
France	FRA	25000005	25002888	1	-0.604			2.52	2.8947	1.4609		-2.5027
France	FRA	25000005	25005994	1
France	FRA	25000005	25001461	1	-0.8	-0.0862	0.9586	-2.6893	-0.0096	-1.6678	-0.0987	-0.2485
France	FRA	25000005	25007573	0	-0.6239
France	FRA	25000005	25003490	0	-0.8685	0.0692	-0.1305				0.5872	-0.2374
France	FRA	25000005	25000497	0	0.945
France	FRA	25000005	25001929	0	-0.9917
France	FRA	25000005	25005214	0	0.7745
France	FRA	25000005	25006220	1	-0.3834	2.6352	0.0226	-2.6893	0.3489	-0.1817	0.5215	2.0955
France	FRA	25000005	25006434	0	0.2099	2.6352	2.0735	3.6039	1.7012	3.6292
France	FRA	25000005	25006789	0	-0.6449
France	FRA	25000005	25000610	0	-0.8167	0.879	0.1386	3.6039	4.8357	3.6292	1.3428	-0.2503
France	FRA	25000005	25001193	0	-1.0306	0.8006	-0.3431	1.0207	0.7388	1.0608	1.231	2.0955
France	FRA	25000005	25003523	0	0.1421		-0.5179
France	FRA	25000005	25005248	0	0.0341
France	FRA	25000005	25000717	0	0.3721	2.6352	1.9359	-2.6893	0.7997	-0.7368	2.4277	2.0955
France	FRA	25000005	25007343	0	0.6285	-0.1652	1.9359	0.2337	4.5502		2.4277	1.515
France	FRA	25000005	25002591	0	0.0641	2.6352	1.9359	3.6039	3.4299	3.6292	2.4281	2.0955
France	FRA	25000005	25004361	0	-0.4143
France	FRA	25000005	25002955	0	0.1592			0.0658	-0.3755
France	FRA	25000005	25003462	0	0.4788	2.6352	1.9359	-0.242	0.8863	0.4942	2.4277	2.0955
France	FRA	25000005	25005769	0	0.701
France	FRA	25000005	25001664	0	-1.358
France	FRA	25000005	25002796	0	0.1556	-0.0862	1.9359	1.07	4.8357	1.47	2.4277	0.8136
France	FRA	25000005	25007198	0
France	FRA	25000005	25004513	0	0.7235	2.6352	1.9359	-0.3052	1.5514	1.4867	2.4277	2.0955
France	FRA	25000006	25001275	1	-2.6756
France	FRA	25000006	25003792	0	0.2613
France	FRA	25000006	25006424	1	-3.1428
France	FRA	25000006	25000240	1	-2.7587
France	FRA	25000006	25005804	1	-0.4706
France	FRA	25000006	25000936	1	-1.4036	-0.8061	-0.8958	-2.6893	0.5944	-0.2057	-0.8709	-1.2412
France	FRA	25000006	25007371	1	-1.9025
France	FRA	25000006	25005169	1	0.7258			0.166	-0.4573	0.112
France	FRA	25000006	25001296	1	-1.9016
France	FRA	25000006	25000937	1	-1.0867
France	FRA	25000006	25003793	1	-0.384	2.6352	1.9359	-1.3764	-2.3364	0.2196	-2.1355	-1.3017
France	FRA	25000006	25007488	1
France	FRA	25000006	25000831	1	-0.3187	-1.1104	-1.4259	0.539	-0.2304	0.7733	0.775	-0.6298
France	FRA	25000006	25006031	1	-0.0746
France	FRA	25000006	25001143	0	-0.9746	-2.9627		2.1299		-1.6678
France	FRA	25000006	25001967	0	-2.0977
France	FRA	25000006	25000032	0	-0.5501
France	FRA	25000006	25000041	0	-1.2294	-0.4174	0.0226	1.0806	-2.0191	0.988	0.5755	0.1216
France	FRA	25000006	25006761	0	-0.4895		0.0226
France	FRA	25000006	25006238	0	-1.2279	-1.3452	-0.227	0.1063	-0.9291	0.4394	0.1922	0.1216
France	FRA	25000006	25002288	0	0.7322					-1.6678	-0.7867
France	FRA	25000006	25003735	0	-1.213	0.7332	1.1752	0.0289	0.5139	0.3082	2.4277	2.0955
France	FRA	25000006	25000276	0	-0.235
France	FRA	25000006	25004181	0	0.3593	-0.0862	0.0226	1.2836	1.3253	0.6862	0.5755	0.1216
France	FRA	25000007	25000400	1	-1.016	0.5946	0.0226	0.6742	0.4064	0.7839	-0.6852	0.1216
France	FRA	25000007	25005333	1	-1.2122	-0.8972	0.0226	0.041	0.7343	0.1812	-2.1355	0.3236
France	FRA	25000007	25001778	1	-1.1236		0.0226		1.0042
France	FRA	25000007	25006978	1	-1.4831	0.6583	1.9359	2.1438	1.3895	0.9699	1.6338	0.8925
France	FRA	25000007	25002919	1	-1.8152	-0.1621	-0.3421	0.1129	0.3014	-1.6678	-0.5832	-1.1405
France	FRA	25000007	25006926	1	-0.6469	2.6352	-0.6315	-0.7911	1.2297	-0.7054	-0.309	0.4994
France	FRA	25000007	25006301	1	-0.1693	0.2032	1.9359	-0.1652	0.07	-0.7847	-0.4966	2.0955
France	FRA	25000007	25002762	1				-0.3924	-1.5978	0.1609
France	FRA	25000007	25000450	1	-0.7733					-1.3982	2.2846	2.0955
France	FRA	25000007	25005568	1	-1.4753	0.1164	0.4173	-0.1025	-1.1511	0.5426	0.2068	-0.7363
France	FRA	25000007	25000624	0	-1.5342	-0.4203	-1.0611			0.2587	0.1693	-0.959
France	FRA	25000007	25000047	0	-0.0973	1.0508	1.9359	0.223	1.0849	-0.0814	1.802	1.515
France	FRA	25000007	25006995	0	-1.9404	0.6583	-1.762	-1.3723	-1.1354	-0.0737	-2.1355	-2.5027
France	FRA	25000007	25000237	0	-0.4373	0.0367	1.9359	-0.5555	-1.2706	-1.6678	2.4277	2.0955
France	FRA	25000007	25002839	0	-1.4549	-0.6447	-0.7638	-1.0089	-0.9019	0.2037	0.1693	-0.2503
France	FRA	25000007	25004544	0	0.0305	0.2695	0.1453	-0.3132	0.8033	-0.219	0.8038	2.0955
France	FRA	25000007	25005648	0	-0.3405
France	FRA	25000007	25005784	0	0.3953	1.3889	0.4173	-0.0701	-0.3884	-0.4795	-0.062	-0.0483
France	FRA	25000008	25007520	0	0.2169	2.6352	1.9359	0.6829	4.8357	0.2069	2.4277	2.0955
France	FRA	25000008	25000307	0	-0.2426	1.3889	1.4967	-2.6893	-0.1803	-0.7847	0.5826	0.6314
France	FRA	25000008	25000357	0	0.7063		-0.9029	0.4031	0.8779	0.9059
France	FRA	25000008	25003653	1	-0.6094	-0.4488	-0.9607	0.6112	0.1015	0.2196	-0.309	-0.5093
France	FRA	25000008	25004924	1	-0.3539	1.4954	0.0226	-1.7984	-0.6031	-1.6678	-0.6852	0.1216
France	FRA	25000008	25000308	1	-1.4241	2.6352	1.9359	3.6039	4.8357	3.6292	2.4277	2.0955
France	FRA	25000008	25003976	1	0.801	-0.8384	0.4173	-0.1511	-0.6626	0.5229	-0.6451	-0.1019
France	FRA	25000008	25001487	1	0.2039
France	FRA	25000008	25006358	1	-0.6077	0.1433	1.0043	0.2143	0.5183		-0.309	-0.3657
France	FRA	25000008	25001545	0	-1.0528	-1.1025	-1.1657	-2.6893	-1.0047	-0.5309	-2.1355	-1.3266
France	FRA	25000008	25000072	1	-1.4425
France	FRA	25000008	25004959	0	-0.6178	-0.0862	0.0226	3.6039	4.8357	-1.6678	0.5755	0.1216
France	FRA	25000008	25002961	0	-0.0471				4.8357		-0.1242
France	FRA	25000008	25004217	1	-0.8665	2.6352	1.1857	1.4513	1.9016	2.0756	2.4277	-0.0358
France	FRA	25000008	25001115	0	-0.3537	-1.0359		1.022				0.1751
France	FRA	25000008	25006020	0	0.4522	-0.817	1.9359	3.6039	1.4615	1.3536	2.4277	2.0955
France	FRA	25000008	25004129	1	0.501	-0.0862	-1.3074	-0.5728	0.765	-0.3477	0.5755	-0.942
France	FRA	25000008	25003612	0	-1.0873	2.6352	-1.1926	0.9953	-0.086	1.0062	-0.6852	0.1216
France	FRA	25000008	25005765	0	0.2257	-0.4174	-0.4806	-1.3102	1.2592	-0.28	0.5755	0.1216
France	FRA	25000008	25004690	1	-0.9756	2.6352	1.1752	3.6039	4.8357	3.6292	2.4277	2.0955
France	FRA	25000008	25001986	1	-1.1229	-1.2964	1.9359	3.6039	2.2198	1.1242	2.4277	2.0955
France	FRA	25000008	25003047	0	0.1251	1.3403	1.9359	3.453	4.8357	-1.6678	2.4277	2.0955
France	FRA	25000008	25004099	0	-0.0754					0.1131
France	FRA	25000008	25002437	0	-0.7111	2.6352	1.4187	3.6039	4.8357	1.5721	1.6922	2.0955
France	FRA	25000008	25002386	1	-1.7574	2.6352	-0.5252	-1.1307	-3.7095	-1.6678	2.4277	-0.1838
France	FRA	25000008	25002641	0	-1.863
France	FRA	25000009	25002903	1	1.2863	-0.0692	0.0226	0.2568	0.134	0.0895	0.1693	-0.1563
France	FRA	25000009	25001390	1	1.1828	-0.0088	-0.9607	-0.6213	-0.5903	0.5259	-0.6852	-0.9299
France	FRA	25000009	25003641	1	0.7865	-0.0862	0.0226	0.0501	0.0131	0.0895	0.3482	0.1216
France	FRA	25000009	25002257	1	1.2208	-0.0862	1.4967	0.0534	0.4932	0.8437	0.5755	2.0955
France	FRA	25000009	25004973	1	0.8606	0.3326	0.8038	0.0394	-0.0654	-0.0607	0.3482	0.2546
France	FRA	25000009	25004567	1	1.2462	-0.7737	-0.3802	-0.5695	-0.203	-0.8282	0.0256	0.1216
France	FRA	25000009	25000352	1	1.0066	-0.891	-0.9607	-0.601	-0.2479	-0.443	-0.9533	-0.1563
France	FRA	25000009	25005166	1	1.2682	-0.891	-0.6843	-0.2181	-0.2895	-0.5263	-0.4801	-0.5265
France	FRA	25000009	25002203	1	0.8937	-0.0862	1.9359	0.2891	0.1923	-1.6678	0.9628	0.1216
France	FRA	25000009	25002692	1	0.9266	-0.1058	-0.5034	0.2599	-0.4872	-0.2608	-0.5832	-0.2844
France	FRA	25000009	25002555	1	1.203	0.2051	0.8348	-0.479	-0.0836	-0.3055	-0.4771	-0.3856
France	FRA	25000009	25006797	1	0.8421	-0.6378	-0.8489	0.2996	0.0562	-0.0096	0.0405	1.1232
France	FRA	25000009	25002756	1	0.9157	-0.2366	-0.9607	-0.6106	0.017	-0.8849	-0.4948	-0.2503
France	FRA	25000009	25002999	1	0.1474	-0.9286	0.0226	0.335	-0.1648	-1.5566	0.3482	-0.222
France	FRA	25000009	25005838	0	0.618	-0.0055	1.9359	-1.4269	-0.6792	-0.5058	-0.3727	1.515
France	FRA	25000009	25002080	0	0.402	2.6352	1.9359	0.2664	-0.3247	-1.6678	0.5755	1.3566
France	FRA	25000009	25007409	0	0.6993	0.0075	-1.1926	-0.1536	-0.315	-0.1222	-0.6852	-0.5251
France	FRA	25000009	25002239	0	0.2769	0.8149	-0.9607	0.8362	-0.2377	0.1726	-0.0823	-0.5305
France	FRA	25000009	25004991	0	1.165	-0.0862	0.0226	0.7113	-0.0408	0.4394	0.5755	0.1216
France	FRA	25000009	25000005	0	1.562	1.0508	1.9359	1.3194	1.2155	0.9362	1.3656	1.2147
France	FRA	25000009	25006133	0	-0.9299	0.0502	-0.3802	-0.1445	0.1308	-0.5569	-0.3912	0.8136
France	FRA	25000009	25003082	0	0.4626	1.3697	0.8348	-0.2634	0.6239	-0.531	0.7741	-0.0867
France	FRA	25000009	25006195	0	2.5375
France	FRA	25000009	25005014	0	1.0838	0.0584	1.4967	-1.3001	-0.3844	0.0895	-0.4982	0.9883
France	FRA	25000009	25006547	0	0.5942	0.1451	0.4173	-0.5672	-0.2701	-0.3642	0.3768	-0.4607
France	FRA	25000009	25004906	0	0.7769	0.2621	-0.9807	0.2855	0.0029	-0.0615	0.3134	-0.4873
France	FRA	25000009	25003406	0	0.7998	2.6352	0.8425	0.9493	4.8357	3.6292	2.4277	1.7439
France	FRA	25000009	25007133	1	0.8696	-0.4998	-0.9607	-0.3473	0.144	-0.4562	-0.6852	0.1216
France	FRA	25000009	25000725	1	0.7122	-0.0088	-0.6587	-0.3166	0.1919	-0.298	-1.7719	-0.2503
France	FRA	25000009	25000120	0	0.8636	0.1411	0.4173	-1.3102	-0.5432	-0.5058	0.1693	1.515
France	FRA	25000009	25007208	0	0.5738	-0.7221	-0.2943	-0.3576	-0.354	-0.8849	-0.0551	-0.2726
France	FRA	25000009	25003944	1	1.1449	1.7671	0.8038	-0.8293	0.7485	-1.6678	-0.4771	2.0955
France	FRA	25000010	25004548	1	-0.8232	-0.2548	-0.5836	0.1845	-0.4132	0.3202	-0.4948	-0.4607
France	FRA	25000010	25007134	1	-0.0202	-1.034	0.4173	0.5347	0.3557	0.6287	0.1701	0.1959
France	FRA	25000010	25006303	1	-0.2743	-0.0862	-0.9607	-0.1677	-0.137	-0.0961	-0.0553	-1.0101
France	FRA	25000010	25001550	1	-0.4145	0.2185	-0.5252	0.0392	-0.4111	0.4809	0.1701	-0.7363
France	FRA	25000010	25000517	1	0.2326	0.3266	0.4173	-0.3992	0.1198	0.1406	-0.4771	-0.4784
France	FRA	25000010	25005533	1	-0.5348	0.792	-0.829	-0.3704	0.8685	-0.0336	-0.3763	-0.2485
France	FRA	25000010	25004748	1	0.4575	0.96	1.9359	-0.6359	-0.7564	-0.1958	-0.0027	1.515
France	FRA	25000010	25000340	1	0.875	-0.1743	0.8348	-0.0472	-0.6222	0.3219	-0.7614	0.7435
France	FRA	25000010	25002152	1	0.1681	1.3889	-0.5836	-0.446	-0.4298	-0.6742	-0.7867	-0.4607
France	FRA	25000010	25007086	1	-0.3558	0.6555	1.9359	0.1611	-0.0126	-0.531	-0.043	1.2147
France	FRA	25000010	25003945	1	0.1378	0.8655	0.0226	-0.1606	0.5482	-0.7762	-0.4771	-0.1563
France	FRA	25000010	25006903	1	-0.6633	0.3376	1.4967	0.1169	-0.457	0.5697	-0.2517	-0.1884
France	FRA	25000010	25003971	1	0.3874	-0.4203	-0.5836	0.1516	-0.4411	0.4108	-0.3912	-0.1563
France	FRA	25000010	25002395	1	0.2196	-0.4203	-1.0611	-0.8939	-0.7099	0.4145	-1.2835	-0.7496
France	FRA	25000010	25003499	1	-0.0331	-0.8398	0.1386	-0.0141	-0.5574	-0.8849	-1.0602	0.839
France	FRA	25000010	25001523	1	-0.6477	-0.0862	0.0226	-0.0564	0.5366	-1.6678	-2.1355	0.1216
France	FRA	25000010	25002099	0	0.1961	-0.9406	0.7162	-0.388	-0.7177	0.4709	-0.0992	0.4504
France	FRA	25000010	25004321	0	0.5853	-0.0862	0.0226	-0.1895	-0.4595	-0.8437	0.1648	0.1216
France	FRA	25000010	25006971	0	-0.4118	0.3961	0.0226	0.1459	0.2152	0.6179	0.6872	1.515
France	FRA	25000010	25001632	0	0.7784	0.468	1.9359	3.6039	0.9358	1.0754	1.4995	2.0955
France	FRA	25000010	25005290	0	1.4402	-0.0862	0.0226	0.8495	1.1143	1.1563	0.9911	-0.2503
France	FRA	25000010	25002665	0	-0.4738	0.1892	1.4276	-0.6822	-0.5877	-0.4058	0.0256	1.515
France	FRA	25000010	25005296	0	-0.3541	0.1705	0.0226	0.2819	0.909	0.5704	0.5755	0.1216
France	FRA	25000010	25001407	0	-0.766	2.6352	0.0226	-0.5543	0.64	-0.1443	0.1999	0.557
France	FRA	25000010	25007060	0	-0.6169	-0.2662	-0.4728	-0.6142	-0.5497	-0.0447	-0.1727	0.4504
France	FRA	25000010	25000708	0	-0.9301	0.6555	0.0226	0.055	0.6074	0.1001	0.5755	0.7864
France	FRA	25000010	25003363	0	1.1467	1.7671	1.9359	-0.0986	0.4716	-0.0871	1.5037	1.3857
France	FRA	25000010	25000299	0	0.6877	-0.0862	-0.4728	0.2362	0.192	0.3699	0.5858	-0.2503
France	FRA	25000010	25004236	1	0.9863	0.5128	0.7162	-0.6326	-0.5941	0.0234	0.7274	-0.1563
France	FRA	25000011	25002367	1	-0.5398		1.9359		-0.2253		2.4277	2.0955
France	FRA	25000011	25007182	1		2.6352	1.9359	-2.6893	0.3684	-1.5744	0.5755	2.0955
France	FRA	25000011	25001406	0	-0.7544	2.6352	0.894	-2.6893	1.0184	-1.6678	1.1417	2.0955
France	FRA	25000011	25000197	0	-0.681	-0.165	-0.4806	-2.6893	-0.949	-1.6678	-0.0823	-0.0867
France	FRA	25000011	25002201	0	-1.0399	-0.2479	-0.7638	-2.6893	-0.2738	-0.1072	0.0256	-0.4784
France	FRA	25000011	25005588	0						3.5678
France	FRA	25000011	25004950	1	0.118	-0.7136	-1.6877	-0.1064	0.1274	-1.6678	0.5755	-1.3017
France	FRA	25000011	25004778	1	-1.0824	-1.2125	-0.7302	-1.7984	-0.4024	-1.6678	-1.2835	0.3528
France	FRA	25000011	25006832	1	-0.1456	0.663	-0.3332	-0.9002	-0.004	-1.2919	0.5755	0.1216
France	FRA	25000011	25002196	1	0.0027			-2.4828	-0.3818	-1.6678
France	FRA	25000011	25003181	1	0.303	0.2718	-0.7638	0.2166	0.3388	0.5707	1.3428	-0.5475
France	FRA	25000011	25001994	1	-0.2136	0.7308	1.9359	-1.0116	-0.0124	-0.2436	0.3939	2.0955
France	FRA	25000011	25004516	1	-0.2258	-0.0862	-0.5836	-0.058	0.2167	0.5783	-2.1355	-0.0867
France	FRA	25000011	25003851	1	-0.999	0.6578			-0.3936	0.6195	-0.532	1.1961
France	FRA	25000011	25005411	0	0.0805	0.3779	0.4173	-1.3001	-0.9327	-0.7433
France	FRA	25000011	25006898	0	-0.1675	-0.5874	0.7388	0.0255	-0.0657	0.0918	1.3958	-0.5093
France	FRA	25000011	25001566	0	-0.0284							1.2147
France	FRA	25000011	25001770	0	-0.6663	-0.5643	-0.3802	-0.3964	0.0962	-0.3648	-1.5596	-0.3856
France	FRA	25000011	25007291	0	-0.8661	-0.4314	-0.4728	-0.1865	0.3689	-0.5309	0.0447	0.3216
France	FRA	25000011	25006378	0	0.6318	-0.983	-0.1587	-1.3102	-0.5912	-1.6678	-0.7078	-0.5265
France	FRA	25000011	25006502	0	-1.3543	-0.4203	-0.7836	-1.0613	-1.1912	-1.6678	0.5909	0.1216
France	FRA	25000011	25004055	0	0.4135	-0.2662	-0.691	0.294	-0.2051	-0.0306	-0.5832	-0.1563
France	FRA	25000011	25000217	0	-1.808	0.7825	0.0226	0.1303	-0.4012	-1.6678	0.5755	0.1216
France	FRA	25000011	25004096	0	0.1415	0.8046	0.0226	-0.7281	-0.4217	0.0812	0.5755	-1.1252
France	FRA	25000011	25002546	0	0.2778	-0.8802	-0.4728	-0.5517	-0.4229	-0.0671	0.1648	-0.2503
France	FRA	25000011	25000182	0	0.1211	1.1493	1.9359	-1.7857	0.6543	-0.8849	2.4277	2.0955
France	FRA	25000011	25003989	0	-0.5391	0.4521	-0.5836	0.705	0.1601	-0.2578	1.3918	0.1216
France	FRA	25000011	25002907	0	0.4902	-0.0862	-1.0935	-0.4314	0.4122	0.5494	-0.7025	-0.7496
France	FRA	25000011	25006510	0	-0.7878			-2.4828	-1.1065
France	FRA	25000011	25001837	0	0.5976	-0.438	-1.6145	-0.2647	-2.1193	0.36	0.1701	-0.3673
France	FRA	25000011	25000133	0	-1.6759	-0.0862	0.0226	-0.1022	-0.5036	-0.5309	0.5755	0.1216
France	FRA	25000011	25001650	0	-1.0603	-0.8398	-2.0338	-1.6841	-0.9248	-1.6678	-0.1886	-0.8102
France	FRA	25000012	25004249	1	1.0077	-0.165	1.2867	0.2521	0.3628	-0.0607	-0.414	-0.2503
France	FRA	25000012	25006814	1	0.7103	-0.0862	-0.9607	0.3221	-0.0077	0.6446	0.5755	0.1216
France	FRA	25000012	25002924	1	-0.5874	0.96	0.586	0.1935	0.4457	0.3458	-0.8883	1.515
France	FRA	25000012	25001289	1	0.1865	-1.5847	-1.1926	-0.715	-2.032	-0.4694	-2.1355	-1.0101
France	FRA	25000012	25006877	1	0.2325	0.8655	-0.8627	0.0421	0.099	0.6572	1.0638	0.4994
France	FRA	25000012	25006879	1	-1.3076	1.153	0.586	-2.6893	0.0405	-0.1578	0.5755	0.839
France	FRA	25000012	25004803	1	-1.254	0.2032	0.1386	-0.5557	0.1007	-0.219	-0.4771	0.1959
France	FRA	25000012	25004369	1	-2.3067	0.6583	-0.4641	0.7357	0.9809	0.175	-1.7719	0.9883
France	FRA	25000012	25003355	1	-0.6049	-0.7657	1.1752	-0.7491	0.3644	-0.4795	0.5755	0.6113
France	FRA	25000012	25004228	1	-0.6809	2.6352	0.8348	-0.0849	1.1107	0.193	1.8077	0.1216
France	FRA	25000012	25004929	1	-0.4654	0.3961	-1.3074	-0.2695	0.1139	0.0513	-0.6852	-0.7496
France	FRA	25000012	25003889	1	-0.0925	0.4026	0.1386	-0.7079	-0.6807	-0.0164	0.775	0.4994
France	FRA	25000012	25005412	1	-0.9401	0.5315	-0.227	-0.2157	-0.257	0.2582	-0.309	0.1959
France	FRA	25000012	25004838	1	0.0904	0.4121	-0.7638	0.2155	0.5765	0.3985	0.1427	0.1216
France	FRA	25000012	25005168	1	0.2809	-0.7861	-0.6587	0.0943	-0.2902	-0.2785	-0.417	-0.0604
France	FRA	25000012	25001368	1	-0.3084	-0.269	-0.7775	0.0674	0.3219	0.4295	-0.1727	-0.7496
France	FRA	25000012	25001890	1	-0.6537	2.6352	0.7162	-0.564	0.936	-0.0348	1.1176	1.1232
France	FRA	25000012	25003751	1	0.4468	-0.0862	0.0226	-0.3673	-0.3044	0.0795	-0.3912	-0.1563
France	FRA	25000012	25002153	1	-0.6001	0.7308	0.8348	-0.5013	-0.4328	0.0161	-0.3733	0.9097
France	FRA	25000012	25002244	0	-0.7318	2.6352	1.9359	-0.0402	0.8231	-0.28	1.802	1.515
France	FRA	25000012	25005434	0	0.8242	-0.7207	-0.732	-0.8736	-0.5512	-0.2858	0.8038	-0.1563
France	FRA	25000012	25001585	0	0.3784	0.2086	0.7162	-0.393	-0.4396	-2.00E-04	-0.5125	0.557
France	FRA	25000012	25001958	0	1.1571	0.3253	1.4967	-0.034	-0.6838	0.2931	0.5339	0.8806
France	FRA	25000012	25000258	1	0.3829	-0.3466	1.2867	0.1131	0.1278	0.5064	0.9863	1.515
France	FRA	25000012	25002911	0	-0.5391	0.5266	-0.227	-1.0539	0.4275	0.0559	0.0215	1.515
France	FRA	25000012	25007549	0	-1.2198	2.6352	1.4967	-0.6864	-0.9612	-0.3551	2.4277	2.0955
France	FRA	25000012	25001871	0	-1.4805	0.4718	1.9359	-0.0285	0.1354	0.2072	0.5755	1.515
France	FRA	25000012	25006049	0	0.2759	-0.5683	0.0226	-1.0613	-0.8646	-0.8849	-2.1355	0.0462
France	FRA	25000013	25005314	1	-0.6348	0.67	-1.1346	-0.0215	-0.4416	-0.5037	-0.216	-0.8028
France	FRA	25000013	25003891	1	-1.2528	-0.0088	-0.9607	-1.134	-0.3453	0.058	0.0256	-0.1563
France	FRA	25000013	25001782	1	-0.4783	0.2718	0.0226	-0.0307	0.2461	0.2638	-0.2821	0.1216
France	FRA	25000013	25001760	1	0.2886	-0.4203	-0.9607	0.0898	0.4309	-1.0529	-0.4948	-0.7496
France	FRA	25000013	25003691	1	0.2514	-0.089	0.8348	0.3981	0.6337	0.5083	0.0256	1.0431
France	FRA	25000013	25005165	1	-1.2103	0.0789	-0.8356	-0.6016	-0.2493	-0.1845	-0.3578	0.9097
France	FRA	25000013	25002831	1	-0.104	-0.6593	-0.7638	-0.179	-0.621	-0.1737	-0.532	-0.1563
France	FRA	25000013	25006422	1	-0.9165	1.3889	0.1386	-0.3558	-0.1546	-0.0468	-0.411	-0.1314
France	FRA	25000013	25003511	1	-0.7797
France	FRA	25000013	25003485	1	-0.2349	-0.0225	1.9359	0.3439	0.2385	0.2176	-0.4658	0.9883
France	FRA	25000013	25007199	1	-0.2004	-0.2479	-0.4728	-0.4063	-0.5547	0.1705	0.0256	0.1216
France	FRA	25000013	25000019	1	-0.5824	-0.0862	0.0226	-0.6414	0.1163	-0.0922	0.3482	2.0955
France	FRA	25000013	25000891	1	-0.8404	2.6352	1.9359	0.3332	2.6375	0.562	1.1987	1.2147
France	FRA	25000013	25005287	0	-0.2551	0.2032	0.0226	-0.2828	0.4966	-0.2122	0.1693	-0.1563
France	FRA	25000013	25002423	0	0.5953	-0.0862	0.0226	-1.2524	0.2769	-1.6678	0.5755	-0.1563
France	FRA	25000013	25007202	0	0.4423	0.4121	0.0226	-0.0394	0.2053	-0.0033	-0.309	0.6559
France	FRA	25000013	25004801	0	0.0208	1.0508	1.9359	-0.6129	0.5882	0.6551	1.8077	2.0955
France	FRA	25000013	25005996	0	-0.3385	0.4012	0.3461	-0.4937	0.1703	0.129	-0.0823	-0.1563
France	FRA	25000013	25005278	0	-0.1181	-0.2479	0.0226	-0.2452	0.0962	-0.1246	-0.0553	-0.1563
France	FRA	25000013	25000830	0	0.956	-0.6727	-0.4806	-0.2809	0.2001	0.1326	-0.3733	-0.1563
France	FRA	25000013	25002622	0	-0.436	0.8006	1.4967	-0.5517	0.693	0.5106	1.8077	0.9097
France	FRA	25000013	25000201	0	0.5811	-0.089	1.0433	0.3405	-0.3008	0.7846	-0.1727	0.0122
France	FRA	25000013	25006648	0	0.594	0.7332	0.3461	-0.1661	0.3425	0.3889	1.3918	0.9182
France	FRA	25000013	25002340	0	0.1306	-0.59	0.1626	-0.6228	0.2995	-1.6678	1.1417	-0.451
France	FRA	25000013	25000571	0	-0.6145	0.7608	0.5833	-0.2381	1.2973	-0.1837	0.0444	1.515
France	FRA	25000013	25004809	0	0.0889	1.3889	1.4967	-1.0129	0.617	0.0813	1.1417	0.839
France	FRA	25000013	25005698	0	-0.4427	1.3697	1.9359	-0.6984	1.2828	-0.801	1.8077	2.0955
France	FRA	25000013	25000519	0	-1.426	-0.6447	0.0226	0.1678	-1.0409	0.2492	0.1701	-0.5711
France	FRA	25000013	25001314	0	-0.4938	1.153	0.7162	-0.8776	0.8214	0.0302	2.4277	0.1216
France	FRA	25000013	25000773	0	-0.878	-0.0862	0.8038	0.4846	0.8779	0.2145	0.8038	0.4777
France	FRA	25000014	25000968	1	-1.8683	0.4768	0.0226	0.1663	-0.4237	-0.0039	-0.0823	-0.222
France	FRA	25000014	25005471	1	0.1638	2.6352	1.9359	0.9446	-3.7095	-0.2421	2.4277	0.1216
France	FRA	25000014	25000384	1	0.2908	0.8089	-0.691	0.8046	0.2415	0.6574	-0.5142	0.0876
France	FRA	25000014	25001596	1	-0.4381		1.9359			0.9228	0.5755	-0.222
France	FRA	25000014	25002509	1	0.3919	-0.8232	-1.0611	-0.485	-0.6647	-0.4384	-0.454	-0.959
France	FRA	25000014	25004730	1	-0.9744	0.5946	-0.5252	-0.3516	-0.0096	0.1985	0.5339	0.557
France	FRA	25000014	25002213	0	0.2059	2.6352	1.9359	1.0934	1.341	-0.4694	-0.2704	1.0448
France	FRA	25000014	25001108	0	-0.0557
France	FRA	25000014	25005915	0	-0.1395	-0.8931	-0.8561	0.4313	-0.2552	0.5673	-0.2519	0.4184
France	FRA	25000014	25003957	0	-0.31	2.6352	0.7739	1.1353	4.8357	0.8754	2.4277	2.0955
France	FRA	25000014	25004662	0	-0.4608	-0.4314	0.0226	-0.9395	0.4065	0.3456	0.8038	0.1216
France	FRA	25000014	25000599	0	0.3245	1.2587	1.9359	1.4696	1.1012	-1.6678	0.5755	2.0955
France	FRA	25000014	25003028	0	-0.9218	-0.4203	-0.8627	0.3943	0.2363	0.2921	-0.0987	-0.2503
France	FRA	25000014	25004740	0	0.7561	-0.337	-0.227	-0.985	-0.6395	-0.5956	-0.3387	0.1216
France	FRA	25000014	25006054	0	0.876	2.6352	1.9359	3.6039	4.8357	1.2478	2.4277	2.0955
France	FRA	25000014	25001227	0	-0.6968	0.5923	-0.2614	-0.5557	-0.6012	0.3749	-0.4598	-0.1178
France	FRA	25000014	25002086	0	0.2563	2.6352	1.9359	0.1257	0.0092	0.2679	2.4277	2.0955
France	FRA	25000015	25005452	1	-0.6597	0.0664	-0.3802	-1.3001	-0.8448	-0.7054	0.0447	-0.3297
France	FRA	25000015	25004585	0	-1.2888	0.0821	-0.6928	0.2027	-0.5302	0.6761	0.775	0.4725
France	FRA	25000015	25005056	0	-0.7162	0.0789	-0.9607	0.0694	-0.6233	-1.6678	-0.4948	-1.1252
France	FRA	25000016	25002136	0	0.2963	0.249			0.4563
France	FRA	25000016	25001700	0	0.481	-0.7136	-0.3637	-0.0849	0.1697	-0.3355	-0.0992	0.2546
France	FRA	25000016	25006645	1		0.5896	-0.335	-0.4491	-1.3607	-0.226	-0.5802	-0.7745
France	FRA	25000016	25005822	0	-2.4828
France	FRA	25000016	25002185	0	-0.2542	1.4003	0.9247	0.6374	1.6313	-0.3076	2.4277	2.0955
France	FRA	25000016	25001131	0	-0.542		-1.4559	0.7793			-0.2907	-0.6959
France	FRA	25000016	25000161	0	-0.7604	-0.8513	-0.8627	-0.1363	-0.5867	0.0218	-0.0823	0.6377
France	FRA	25000016	25007135	0	-0.5898			0.7113	4.8357	-1.5744		2.0955
France	FRA	25000016	25001474	0	-1.5868
France	FRA	25000016	25004390	0	-1.0901	0.215	0.3461	-0.7965	-0.1184	-0.4694	-0.4805	0.5362
France	FRA	25000017	25003172	1	0.3741	0.5376	0.4683	-0.9033	-1.6724	-1.6678	0.0256	-0.3856
France	FRA	25000017	25006882	1	-0.5132	2.6352	0.0226	0.3563	1.1063	-0.0961	0.5755	2.0955
France	FRA	25000017	25006974	1	0.076	-0.4936	1.9359	0.1771	0.4054	-1.6678	-0.8094	2.0955
France	FRA	25000017	25004038	1	0.672	0.5836	0.586	-0.5622	-0.1462	0.2062	0.0795	1.515
France	FRA	25000017	25004256	1	-0.5887	-0.2662	-0.7638	-0.4666	-1.1075	-0.0458	0.3482	0.1216
France	FRA	25000017	25004138	1	0.2019	-0.089	-0.2614	-0.5555	0.2008	-0.2173	-0.6852	1.1232
France	FRA	25000017	25001803	1	-1.2392	1.3889	1.9359	0.0055	0.0215	0.7039	0.7339	0.9883
France	FRA	25000017	25001047	1	0.1293	-0.4203	-0.7638	0.8356	0.1953	0.3889	-0.8657	-0.8936
France	FRA	25000017	25000014	1	1.339	0.0634	1.4187	2.3421	2.0171	1.8078	2.4277	2.0955
France	FRA	25000017	25003496	1	0.7197	0.4121	-1.4928	0.2948	0.1191	-0.3932	-0.1918	-0.6491
France	FRA	25000017	25006526	1	0.1654	0.4658	0.5833	-0.4244	-0.4765	-0.0615	-2.1355	0.0729
France	FRA	25000017	25002845	1	0.127	-0.9673		-1.3838	0.0644	-0.4599	-2.1355	2.0955
France	FRA	25000017	25001822	1	0.1933	-0.4488	0.0226	3.6039	0.9197	-0.1293	0.5755	0.1216
France	FRA	25000017	25000160	1	1.4006	0.3984	-0.7863	0.2337	0.5241	0.2343	0.0256	-0.4607
France	FRA	25000017	25004706	0	-1.3879	-0.0862	1.1657	1.2995	-0.3826	-1.6678	0.5755	0.7095
France	FRA	25000017	25003742	0	-0.7653	2.6352	1.9359		0.5886	-1.6678	2.4277	2.0955
France	FRA	25000017	25003832	0	0.0544	-1.2589	1.9359	-0.0407	-0.5667	0.1751	0.0709	0.8806
France	FRA	25000017	25005868	0	0.6096	-0.5872	-0.7638	-0.8921	-0.0236	-1.6678	0.3533	0.1575
France	FRA	25000017	25002676	0	-1.1964	0.3266	0.0226	0.7966	2.2837	1.3409	0.5755	0.1216
France	FRA	25000017	25006760	0	1.2916	1.7162	1.9359	0.5246	0.7366	0.5613	-0.7838	0.9883
France	FRA	25000017	25006198	0	-0.6111				-0.9291	-1.5744	-0.8125	-0.2413
France	FRA	25000017	25004164	0	-0.9499	2.6352	1.9359	-0.627	1.0716	-0.0162	1.2262	2.0955
France	FRA	25000017	25003590	0	0.9023	-0.4203	-0.7902	-0.3643	-0.4467	-0.4694	-0.5832	-0.4784
France	FRA	25000017	25004033	0	-0.2199	-0.4409	-1.1926				0.5755	-0.9299
France	FRA	25000017	25002673	0	-0.1846	-2.9627	-1.5438	0.2257	-0.05	0.9902	-0.6027	-1.5002
France	FRA	25000017	25003719	1	0.9494	-0.7737	-0.5034	-0.0538	-0.8402	0.4223	-0.2004	-0.1563
France	FRA	25000018	25001623	0	-0.3375	-0.3996	0.4907	0.6424	0.7448	0.12	-0.1026	0.1339
France	FRA	25000018	25003175	0	-1.0612	1.3889	1.2899	3.6039	4.8357	2.4514	1.8077	2.0955
France	FRA	25000018	25000749	0	-0.1201	-0.0862	0.8038	-0.2407	0.3191	0.0497	-0.0553	-0.4607
France	FRA	25000018	25000778	0	-1.2238	0.9454	0.9247	-0.7207	1.1756	-1.6678	0.0037	-0.0358
France	FRA	25000018	25002558	0	-0.6387	1.2587	-0.2943	-1.3102	0.5678	-1.6678	1.1417	0.4994
France	FRA	25000018	25007186	0	0.2582				2.0663
France	FRA	25000018	25005642	0	0.358	-0.2479	1.9359	-1.2524	-0.2648	-1.6678	2.4277	2.0955
France	FRA	25000018	25006972	0	-0.2294	0.8089	0.6847	0.4632	1.0488	0.5056	-0.2673	1.2147
France	FRA	25000018	25003375	0	-1.0613	-1.0973	0.0226	-1.1025	-0.7258	-1.2919	0.5684	0.1216
France	FRA	25000018	25003745	0	0.0555	-0.0862	-0.2943	-0.1488	-1.6428	0.6689	1.6922	2.0955
France	FRA	25000018	25002067	0	-0.0037	0.4631	-0.9947	-4.00E-04	0.1162	0.1006	0.5755	-0.1563
France	FRA	25000018	25003527	0	0.3221	-0.7136	-1.4945	-2.6893	0.373	-1.6678	-0.8627	-0.6491
France	FRA	25000018	25005696	0	-0.2461	-1.1408	0.0226	0.9815	-0.0408		0.3052	0.1216
France	FRA	25000018	25004614	0	-1.1892	-0.2662	0.0226	0.2931	-0.3021	-1.6678	0.5755	0.1216
France	FRA	25000018	25006686	0	-0.6792	-0.0862	0.0226	-1.7857	-0.918	-1.6678	0.5755	0.1216
France	FRA	25000018	25002486	0	0.4538	2.6352	1.9359	-0.5571	2.2198	-1.6678	2.4277	0.9883
France	FRA	25000018	25004843	0	-0.6903	2.6352	1.9359	-0.4247	1.3812	-0.0145	2.4277	0.9883
France	FRA	25000018	25001117	0	-0.6677
France	FRA	25000018	25003380	0	-0.4829	-1.1804	-0.9674	-0.1233	-0.3463	-0.9292	-0.451	0.1216
France	FRA	25000018	25002589	0	0.1365	0.2032	-0.7638	-1.0589	0.8586	-1.6678	-0.5832	0.557
France	FRA	25000018	25000456	0	1.0849	1.3403	1.9359	3.6039	3.0729	1.0062	2.4277	2.0955
France	FRA	25000018	25001942	0	-0.0739	2.6352	-1.0411	-2.6893	1.2421	-0.8768	-0.1727	1.515
France	FRA	25000019	25006179	1	-0.8688	-0.332	-0.8237	0.3257	0.0264	1.4569	2.4277	-0.5251
France	FRA	25000019	25005067	1	-1.939	-0.59	0.0226	0.4679	-0.0408	1.0455	-0.3763	-0.9299
France	FRA	25000019	25002729	1	-0.3795	-2.9627	-2.664	-2.6893	-0.7653	-0.8768	-1.305	-1.3266
France	FRA	25000019	25005209	1	-0.0916	2.6352	1.9359	1.3321	1.4331	1.4182	2.4277	2.0955
France	FRA	25000019	25005422	1	-0.9909	-0.4998	1.9359	0.8086	0.222	0.2863	-0.5001	2.0955
France	FRA	25000019	25004235	1	-0.269	-0.0862	0.0226	1.2836	4.8357	1.5004	0.5755	0.1216
France	FRA	25000019	25006989	1	-1.9907
France	FRA	25000019	25005902	0	-0.0706	-0.8893	0.4173	0.8152	1.4126	1.4159	1.6284	-0.5093
France	FRA	25000019	25000704	0	-0.0423	0.8046	0.7162	-1.1201	0.0583	-0.475	-0.0823	1.1013
France	FRA	25000019	25000142	0	-0.6097	0.468	1.4967	-0.9654	-1.5404	-0.4173	0.0254	-2.5027
France	FRA	25000019	25005817	0	-0.4461	-0.817	-0.2737	3.6039	1.7012	3.6292	0.5755	-0.9481
France	FRA	25000019	25005107	0	-0.8164	-0.0862	-0.3827	-2.6893	-0.595	-1.6678	-0.5832	-0.1563
France	FRA	25000019	25005298	0	-0.6843	2.6352	0.6755	3.6039	4.8357	-1.6678	0.5755	0.4777
France	FRA	25000019	25004579	0	-2.0857	-1.3216	-0.7638	-1.3102	-2.0067	-1.6678	-0.4948	-0.9299
France	FRA	25000019	25006420	0	-0.822	-0.7815	0.0226	1.3335	2.2354	1.1592	0.1693	-0.5265
France	FRA	25000019	25006486	0	-0.4933	2.6352	1.9359	3.6039	0.9346	3.6292	2.4277	0.1216
France	FRA	25000020	25003578	0	-1.0761
France	FRA	25000020	25005619	1	-0.303	2.6352		3.6039	2.3772	3.6292
France	FRA	25000020	25000764	1	-0.7922	0.5946	0.7162	-0.4401	0.262	0.1004	-1.5848	1.1232
France	FRA	25000020	25005526	1	-2.0927	2.6352	0.0226	-0.2074	-0.0511	-0.2092	-0.6852	-1.3017
France	FRA	25000020	25004478	1	-0.4495
France	FRA	25000020	25002672	1	-0.6359				3.2371
France	FRA	25000020	25005694	1	-2.2708	-0.0862	0.0226	-2.6893	-3.7095	-0.143	0.5755	-0.6774
France	FRA	25000020	25004251	1	-3.4243	2.6352	1.9359	3.6039	4.8357	3.6292	2.4277	2.0955
France	FRA	25000020	25001467	1	-1.0569	0.7332	0.0226	0.2541	0.2952	1.6832	0.5755	0.1216
France	FRA	25000020	25002284	1	0.4088
France	FRA	25000020	25001255	1	-0.8912	-0.0862	-2.664	-2.6893	-0.9669	-1.6678	-2.1355	-2.5027
France	FRA	25000020	25001364	1	-0.7987	0.3178	-0.3827	-0.0906	0.5022	-0.421	-1.1934	-0.3297
France	FRA	25000020	25002006	1	-0.5131	-1.475	-1.1926	0.5585	-0.4875	0.6251	-0.8883	-0.6774
France	FRA	25000020	25003772	1	-0.1588	2.6352	1.9359	1.0515	1.0468	0.6583	2.4277	2.0955
France	FRA	25000020	25002997	1	-0.8485			-2.6893	-1.4491	1.0773
France	FRA	25000020	25000075	0	-0.9871	-0.7615	0.4907	-0.5071	-0.2363	0.3589	0.1693	-0.5912
France	FRA	25000020	25001832	0	-2.1633	-1.7627	-0.876	-1.8894	0.1283	0.48	-0.7723	-0.9471
France	FRA	25000020	25005187	0	0.0588	0.3326	-0.4396	0.1665	-0.1174	-1.6678	-1.1508	0.9097
France	FRA	25000020	25007615	0	0.4765	-1.3091	-0.6047	-0.1981	-1.6713	0.7729	-0.6852	-0.5768
France	FRA	25000020	25003825	0	0.3334	0.6623	1.9359	0.1053	0.3554	0.414	1.2262	1.2147
France	FRA	25000020	25005505	0	0.1666	0.6654	0.8348	-2.6893	0.488	0.0996	-0.609	0.9883
France	FRA	25000020	25006410	0	0.0064
France	FRA	25000021	25004998	1	-0.4717	1.127	0.7162	0.0341	0.2266	0.1166	0.2047	0.1959
France	FRA	25000021	25003836	1	-1.4004				0.0796
France	FRA	25000021	25007564	1	0.2592
France	FRA	25000021	25005514	1	-0.9746	0.72		0.6947	0.7582	0.4127
France	FRA	25000021	25004143	1	-0.5722	1.1493	0.4173	0.6008	-0.0319	0.7559	1.836	-0.2995
France	FRA	25000021	25002915	1	-1.9178	0.1852	-0.3713	-0.3471	0.2622	0.0698	0.0256	-0.8813
France	FRA	25000021	25000455	1	-0.4041	0.0608	-0.8826	-0.3225	-0.0681	0.4889	0.3142	-0.6544
France	FRA	25000021	25007283	1	-1.4546	-0.0862		-1.0059	-0.8609	-0.801
France	FRA	25000021	25003160	1	-0.506	2.6228	0.5833	-0.0929	0.7617	0.4236	-0.2149	0.0301
France	FRA	25000021	25006161	1	-0.2598	1.127	0.4173	-0.1566	0.8077	0.1818	-0.6852	0.1216
France	FRA	25000021	25001290	1	-0.7414	0.2718	-0.4728	-0.476	0.0413	-0.3932	-0.0553	0.557
France	FRA	25000021	25003265	1	-2.1149	0.7156	0.4173	-0.0563	0.1353	1.1307	-0.309	0.7864
France	FRA	25000021	25005658	1	-1.0752	-0.2662	-0.7638	-0.4754	0.9183	0.2719	0.0256	0.1216
France	FRA	25000021	25002683	1	-0.8479	0.8089	1.2899	-0.2205	-0.026	0.9108	1.4841	0.4725
France	FRA	25000021	25003979	1	-0.6241	0.957	0.1453	-0.3551	0.2981	0.0589	-0.0992	0.1216
France	FRA	25000021	25004954	0	-2.094	-0.4488		1.318	1.4427	1.6619	0.8038	0.1216
France	FRA	25000021	25004187	0	-0.7974	-0.0862	0.0226	-0.6219	-0.122	0.9399	0.5755	0.1216
France	FRA	25000021	25005445	0	-1.3507	0.4026	1.2899	0.872	1.2138	0.7045	2.4277	1.2147
France	FRA	25000021	25003739	0	-0.4142	0.3289	0.0226	0.0475	0.2541	0.236	-0.5832	0.1216
France	FRA	25000021	25001879	0	0.2524	0.3404	0.8271	-0.7866	-0.054	-0.5309	-0.3733	-0.0024
France	FRA	25000021	25006432	0	0.6547	0.879	-0.4641	-1.0172	-0.2154	0.7055	0.2095	1.2147
France	FRA	25000021	25001767	0	-0.9067	-1.3452	1.1657	1.013	-0.6435	2.3953	2.4277	2.0955
France	FRA	25000021	25006671	0	0.2921	-0.913	-0.9607	-2.6893	-1.1972	-1.6678	-0.6852	-0.5251
France	FRA	25000021	25000655	0	0.3061	-0.3531	-0.9607	-0.7888	-1.4921	-0.5569	-0.2008	-0.1563
France	FRA	25000021	25000971	0	-1.4698	2.6352	1.9359	-0.8834	-0.1155	-0.6274	1.802	1.515
France	FRA	25000021	25002387	0	-1.4646	-0.6028	-1.1926	-2.6893	-1.1289	-1.6678	-0.6852	-2.5027
France	FRA	25000021	25001742	0	-1.0627	1.7671	-0.8715	1.2836	0.5348	1.5721
France	FRA	25000022	25001756	1	0.2098	-0.2849	0.0226	-0.2301	-0.7065	-0.2708	0.1693	0.1216
France	FRA	25000022	25002052	1	-0.4352	1.3889	1.2899	0.3697	0.4773	0.3826	0.9628	0.9978
France	FRA	25000022	25005766	1	-1.6363	0.2032	-0.3827		-0.4577	3.6292	0.5755	0.1216
France	FRA	25000022	25000695	1	0.7384	1.127	1.9359	0.5596	-0.7705	0.505	1.1171	0.9097
France	FRA	25000022	25002453	1	-0.3489
France	FRA	25000022	25006984	1	-1.6492
France	FRA	25000022	25000614	1	0.2152
France	FRA	25000022	25006861	1	0.4551
France	FRA	25000022	25006369	1	1.6372	-0.0862	0.0226	1.0702	-0.0997	1.5721	0.5755	0.1216
France	FRA	25000022	25004819	1	-1.5474			-1.1401	-0.0327
France	FRA	25000022	25003461	0	1.3589	0.6321	1.1657	-0.0112	0.8342	-0.2623	1.836	2.0955
France	FRA	25000022	25005229	0	0.7879	-2.9627	-2.664	-2.6893	1.2732	-1.6678	-2.1355	0.1216
France	FRA	25000022	25002880	0	0.0876	2.6352	0.7739	1.3554	2.2837	1.008	2.4277	2.0955
France	FRA	25000022	25000194	0	0.9008
France	FRA	25000022	25005960	0	-0.3849			-0.3386
France	FRA	25000022	25001998	0	-1.0592	0.7156		0.0588	0.4967	0.6677
France	FRA	25000022	25006673	0	0.5764
France	FRA	25000022	25006085	1	0.4896	0.9454	1.2899	0.3065	-0.0825	0.7058	-0.2821	0.9339
France	FRA	25000022	25001320	1	-0.4673	-0.7737	-0.4806	0.4381	-0.2991	0.474	1.6284	0.1216
France	FRA	25000022	25001341	0	-0.9793	1.0508	0.4173	-0.3633	-0.8254	-0.8437	0.1693	2.0955
France	FRA	25000023	25001643	1	0.6408
France	FRA	25000023	25003613	0	-1.5236
France	FRA	25000023	25007056	0	-2.1915						-0.4428
France	FRA	25000023	25005343	1	-1.3994
France	FRA	25000023	25003097	1	0.6532
France	FRA	25000023	25006967	1	-0.7717
France	FRA	25000023	25001348	1	-1.5394
France	FRA	25000023	25005499	1	-1.132
France	FRA	25000023	25003137	1	-1.6224
France	FRA	25000023	25001565	1	-0.165
France	FRA	25000023	25002164	1	-0.6254
France	FRA	25000023	25006592	1	-0.4644
France	FRA	25000023	25004277	1	-0.363	0.1489	0.8425	-0.63	0.7983	-0.4708	-0.6852	1.1232
France	FRA	25000023	25004960	1	-0.4658	0.6606	1.2899	-1.7857	-0.1976	-1.6678	-0.2673	1.2147
France	FRA	25000023	25004022	1	-1.6853
France	FRA	25000023	25006029	1	-1.396	2.6682	1.9359	-0.2565	-0.5948	-0.1524	2.4277	2.0955
France	FRA	25000023	25002463	0	-1.7246
France	FRA	25000023	25003938	0	0.2377
France	FRA	25000023	25000279	0
France	FRA	25000023	25003282	0	-0.2943
France	FRA	25000023	25006726	0	-1.9889
France	FRA	25000023	25005155	0	-0.8351
France	FRA	25000023	25000572	0	-0.7903
France	FRA	25000023	25007075	0
France	FRA	25000023	25007586	0	-0.123
France	FRA	25000025	25006858	1	-0.3071	1.153	-0.811	-2.6893	0.5872	-1.6678	-2.1355	1.515
France	FRA	25000025	25000388	1	-1.0892
France	FRA	25000025	25002384	1	0.0537	-0.0862	0.0226	0.1053	-0.9291	0.4394	0.5755	0.1216
France	FRA	25000025	25003545	1	-0.9536	0.2695	1.9359	-2.6893	-0.5063	0.1061	2.4277	0.1216
France	FRA	25000025	25003042	1	-0.7175
France	FRA	25000025	25002538	1	0.4768	0.6555	0.0226	0.3822	0.9334	0.7953	-0.6852	0.7864
France	FRA	25000025	25002627	1	-0.554	0.6037	0.9726	0.9926	0.2256	1.7829	0.9911	1.1232
France	FRA	25000025	25000808	1
France	FRA	25000025	25001163	1	0.4897
France	FRA	25000025	25003597	1	-0.5757	2.6352	0.0226	3.6039	0.6507	3.6292	0.5755	0.1216
France	FRA	25000025	25004621	1	-0.3775
France	FRA	25000025	25002226	1	-2.961	-2.2046	-2.664	0.0507	-0.3885	-1.6678	-2.1355	-1.6872
France	FRA	25000025	25002139	1	-1.428	2.6352	1.9359	0.4043	1.4442	0.4734	1.3958	1.1232
France	FRA	25000025	25006497	0	-0.4104
France	FRA	25000025	25002728	0	-1.0116	1.3889	-1.3452	-0.2304	-1.0279	-0.8849	0.0037	-0.8802
France	FRA	25000025	25001218	0	-1.6107	0.468	1.1752	0.0802	-1.3336	-0.7847	0.5755	0.149
France	FRA	25000025	25006806	0	-0.4428	0.2733	-0.4641	-0.7797	-0.0216	0.2716	0.0215	1.2147
France	FRA	25000025	25006528	0	-1.8161	-0.4488	-0.3827	1.2836	0.8779	-1.6678	0.5755	0.1216
France	FRA	25000025	25007597	0	-0.6554				0.2032
France	FRA	25000025	25001805	0	-0.991	0.3326	-0.0951	1.1097	-0.6439	-1.6678	0.9628	0.4994
France	FRA	25000025	25006022	0	-1.1585
France	FRA	25000025	25006658	0	-0.4812	-0.0862	0.0226	1.2836	0.8779	1.5721	0.5755	0.1216
France	FRA	25000025	25001295	0	-0.45	-1.4093	0.0226	-1.4171	-3.7095	-1.6678	-0.6852	-1.1252
France	FRA	25000025	25003236	0	-0.2538	1.153	0.0226	-2.0365	-0.1826	0.0895	0.1701	-0.3856
France	FRA	25000026	25005062	1	0.1505	2.6352	0.8348	-0.0035	-0.5899	0.5894	-0.6852	-0.3856
France	FRA	25000026	25005081	1	-0.0905	0.0789	0.0226	-0.0282	-0.1196	-1.6678	0.5755	0.1216
France	FRA	25000026	25001136	1	-0.1096	0.3398	-0.5252	-0.2364	0.2341	0.1871	0.4875	0.6361
France	FRA	25000026	25004286	1	0.6283	-0.4203	-0.6843	-0.095	-0.8697	0.762	-0.5832	-0.3297
France	FRA	25000026	25006687	1	-0.6965	0.2185	-0.691	-0.217	-0.3943	-0.199	-0.532	-0.2503
France	FRA	25000026	25001041	1	0.9024	-0.4998	-1.0611	-0.4914	-1.4098	-0.4223	0.5755	-0.4607
France	FRA	25000026	25005086	1	-0.9844	-0.0862	1.9359	-0.2711	0.1091	0.5677	0.1648	0.839
France	FRA	25000026	25005466	1	0.4348	-0.3305	-0.7638	-0.8712	0.0279	0.1032	-0.6852	0.1959
France	FRA	25000026	25000430	1	0.8491	-1.0744	-0.5034	-1.3102	-0.7834	0.0234	-0.6852	-0.7108
France	FRA	25000026	25003692	1	-0.1554	-0.0862	-0.3802	-2.6689	-0.1463	-1.6678	0.5755	-0.1563
France	FRA	25000026	25003106	1	-0.2863	-0.0862	0.7162	-0.3701	-0.5327	0.1257	0.0447	0.0484
France	FRA	25000026	25000024	1	0.8664	-0.0862	-1.0611	-0.442	-0.2306	0.304	-0.8483	-0.1563
France	FRA	25000026	25002294	0	0.501	2.6352	1.9359	0.1664	1.6409	0.6352	2.4277	2.0955
France	FRA	25000026	25002428	0	1.2002	1.031	1.2899	-0.4408	0.5131	0.7825	0.0489	0.2909
France	FRA	25000026	25007258	0	0.4344	1.0508	0.6755	-0.9427	0.5324	-0.4384	0.5755	-0.1563
France	FRA	25000026	25004456	0	0.4073	-0.983	-0.9607	-1.3798	-0.2492	-0.7054	-0.309	-0.1563
France	FRA	25000026	25001854	0	1.3822	-0.2662	1.9359	-0.7464	1.8443	-0.0127	-0.2637	2.0955
France	FRA	25000026	25003081	0	0.9658	1.3939	1.9359	0.0379	0.7248	0.5909	0.5755	0.4994
France	FRA	25000026	25000893	0	0.7807	1.7162	1.9359	-0.6342	0.0319	-0.0164	0.2287	2.0955
France	FRA	25000026	25003845	0	0.4135	2.6352	0.9192	0.4639	0.3821	0.023	-1.0396	1.1232
France	FRA	25000026	25005097	0	-0.6282	0.2063	-0.4806	-0.721	0.5121	-0.5309	-1.305	-0.3368
France	FRA	25000026	25003232	0	-0.124	-0.4314	-0.7638	-0.1118	0.4497	0.1631	-1.2871	-0.1563
France	FRA	25000026	25006266	0	1.0662	1.1352	0.4173	0.2815	1.7539	0.2543	2.4277	2.0955
France	FRA	25000026	25000098	0	-0.7363	-0.7221	-0.7638	-0.8941	0.5184	0.562	0.1648	-1.0169
France	FRA	25000026	25005427	0	0.3238	0.4718	-0.691	-1.1401	-0.1031	-0.8849	-0.0551	-0.3902
France	FRA	25000026	25004326	0	-0.0186	1.4003	0.7162	-0.4112	0.053	-0.1845	-0.8041	0.7945
France	FRA	25000026	25001649	0	-0.4517	0.7156	0.4173	-0.8021	-0.1838	-0.5309	1.1171	-0.222
France	FRA	25000026	25000847	1	-0.3349	1.7671	-1.2374	-0.0201	0.0174	0.8159	-0.414	0.557
France	FRA	25000026	25003722	0	0.4954	-0.269	0.0226	-0.339	0.2542	-0.4524	0.5755	-0.3856
France	FRA	25000027	25002664	1	0.1023	-1.034	-1.6877	-0.8293	-0.201	-0.421	-1.4541	0.0301
France	FRA	25000027	25000332	1	-0.0127	0.0789	0.0226	-0.3291	1.8361	1.5721	0.5755	0.1216
France	FRA	25000027	25002934	1	1.2307	-0.0862	0.4173	-0.5736	-0.072	-0.0468	-0.216	0.8136
France	FRA	25000027	25001347	1	-0.4888	0.8089	1.7458	-0.5465	-0.221	0.2379	1.3388	0.8806
France	FRA	25000027	25000521	1	0.6072	0.802	0.1386	-0.1286	0.5093	0.1149	-0.6852	-0.2503
France	FRA	25000027	25002853	1	0.4923	-0.0862	0.0226	-0.0546	-0.4861	-0.526	0.5755	0.1216
France	FRA	25000027	25005294	1	-0.9968	0.4121	-0.227	-0.531	-0.4394	0.2016	-0.3733	0.0397
France	FRA	25000027	25003588	1	-0.4606	0.8762	1.9359	-0.5572	-0.7763	-0.298	-0.8627	2.0955
France	FRA	25000027	25003629	1	-0.4322	0.2718	0.4173	-0.5426	0.4029	-0.5309	0.1427	-0.1563
France	FRA	25000027	25005164	1	-0.1722	-0.0088	0.0226	0.0639	0.6467	0.2578	-0.5832	-0.1563
France	FRA	25000027	25004618	1	0.9538	-1.1909	-0.8627	-0.7649	-1.0069	-0.801	-0.2349	-0.6158
France	FRA	25000027	25006495	1	-0.6585	-1.0509	-1.0595	0.6333	-0.3493	-1.6678	0.8482	1.2841
France	FRA	25000027	25004899	1	1.1519	1.1352	0.8178	-0.1081	0.0891	0.1695	2.4277	0.833
France	FRA	25000027	25005183	1	0.766	1.0508	-0.1587	-0.53	-0.4771	0.1993	-0.454	1.515
France	FRA	25000027	25007571	0	0.6324	2.6352	0.9726	1.9889	1.3341	-0.5842	1.5037	0.8136
France	FRA	25000027	25004800	0	0.11	2.6352	1.9359	0.0253	0.7397	0.3813	2.4277	1.0904
France	FRA	25000027	25003969	0	0.4639	-0.1167	1.9359	-1.5123	1.0402	0.1496	0.8038	2.0955
France	FRA	25000027	25006607	0	-0.3402	-0.0862	0.0226	0.1124	0.2329	0.2243	0.5722	-0.5305
France	FRA	25000027	25006965	0	-0.8819	-1.4104	-0.4728	-0.3807	-0.5269	-0.8849	-0.6852	-0.6353
France	FRA	25000027	25003675	0	0.9071	1.7162	-0.5907	0.103	0.4201	-0.5309	-0.1727	0.1216
France	FRA	25000027	25005778	0	-1.7812	2.6352	1.9359	1.1311	1.702	-0.0814	2.4277	1.515
France	FRA	25000027	25005129	0	0.3797	1.2587	1.9359	0.7162	1.0539	0.3749	2.4277	0.9883
France	FRA	25000027	25007374	0	-0.1419	0.2479	1.4967	-0.4012	-0.288	-0.1668	0.8038	0.1216
France	FRA	25000027	25003103	0	-1.1892	-1.0282	-1.1201		0.3444	0.4394	0.5755	-0.7507
France	FRA	25000027	25001961	0	-0.8312	0.468	0.9192	-0.1679	-0.1626	0.1755	-0.606	0.601
France	FRA	25000027	25004860	0	0.8066	2.6352	1.9359	-0.093	1.6121	0.2003	1.6922	0.9097
France	FRA	25000027	25006310	0	0.7052	-0.8802		-0.1257	-0.1957	0.3083	0.5755	0.1907
France	FRA	25000027	25007246	0	0.2138	0.957	0.8348	-0.0721	-0.649	0.3966	-0.6852	0.3899
France	FRA	25000027	25002357	0	-0.4735	0.96	1.036	-0.7911	0.5399	0.1521	0.8382	1.2147
France	FRA	25000027	25005963	0	0.3443	0.4048	0.4173	-0.2719	-0.2032	0.3519	0.1693	0.4994
France	FRA	25000027	25004328	0	-0.4044	0.5266	0.0226	1.0824	0.4498	0.1852	0.0256	-0.5251
France	FRA	25000027	25004589	0	1.1444	0.4026	0.7162	-1.2417	-0.0586	-0.8768	0.3415	0.4385
France	FRA	25000028	25003959	1	0.754	-0.7221	-1.3583	0.6392	-0.5313	0.6449	-0.6029	-1.221
France	FRA	25000028	25003747	0	0.7073	2.6352	0.4683	0.65	0.8048	0.2742	0.8939	-0.2995
France	FRA	25000028	25000931	1	0.9086	0.2032	-0.829	-0.1181	0.0216	0.0622	-0.7867	0.4994
France	FRA	25000028	25007602	1	0.6432	-0.1652	0.0226	-0.1204	-0.4656	0.2379	0.0256	-0.222
France	FRA	25000028	25004023	1	1.3002	-0.8802	-0.7302	-0.5315	-0.6863	-0.801	-0.3055	-0.1314
France	FRA	25000028	25007058	1	1.1649	0.0032	-0.8609	-0.0376	-0.122	-0.2608	-0.3004	-0.5305
France	FRA	25000028	25002133	1	0.8809	0.2032	-0.5544	-0.7771	-0.1109	-0.1703	-0.4771	-0.1314
France	FRA	25000028	25007045	1	0.8773	0.0763	0.1453	0.0666	-0.2935	-0.421	0.0256	0.4104
France	FRA	25000028	25002215	1	0.8659	1.127	0.775	0.4247	0.6548	0.2691	0.1693	0.4504
France	FRA	25000028	25003174	1	0.0933				-0.8441
France	FRA	25000028	25001061	1	1.1929	0.1852	1.2899	0.0411	-0.2343	0.265	0.9579	1.515
France	FRA	25000028	25006663	1	0.5481	0.1371	-0.9607	-0.2713	-1.019	-0.199	-0.4948	-0.4607
France	FRA	25000028	25001058	1	0.8914	-0.4203	-0.5472	-0.2214	-0.4249	-0.0949	-2.1355	0.4504
France	FRA	25000028	25003242	1	0.8559	-0.0764	-0.335	-0.2867	0.2492	-0.8437	-1.054	-0.3856
France	FRA	25000028	25003505	1	1.0533	1.7671	1.4967	-0.2919	-0.6797	-1.6678	-0.8657	1.0641
France	FRA	25000028	25007530	0	1.075	-0.59	0.0226	0.8652	0.4436	1.0832	0.075	0.1216
France	FRA	25000028	25006156	0	1.7132	-0.1692	-0.227	-0.2957	-0.2011	0.1001	-0.1727	-0.7003
France	FRA	25000028	25006178	0	0.492	-0.4326	-0.6315	-1.1401	-0.3404	-1.6454	-0.5832	0.5823
France	FRA	25000028	25001917	0	0.4981	0.67	1.9359	-0.3492	0.1791	-0.421	0.075	1.515
France	FRA	25000028	25001288	0	0.7632	-0.0862	-0.7638	-0.2811	0.2206	-0.1443	-0.5832	-0.1563
France	FRA	25000028	25000905	0	0.4859	-0.0862	0.0226	0.7113	-0.3204	-0.8849	0.3482	0.1216
France	FRA	25000028	25004587	0	0.5817	-0.089	-0.227	-0.1314	-0.2416	0.0941	0.5755	0.1216
France	FRA	25000028	25004543	0	0.5039	1.7162	1.036	0.3515	-0.1926	-0.396	2.4277	2.0955
France	FRA	25000028	25003279	0	0.6168	0.468	0.9726	-0.3792	0.6374	-0.8849	-0.0551	1.2147
France	FRA	25000028	25001189	0	0.9457	-0.5925	0.4907	-0.6047	0.1456	-0.155	-0.3578	-0.4377
France	FRA	25000028	25000765	0	0.3683	-0.7221	1.9359	-0.3316	-0.6667	-0.801	-0.4805	2.0955
France	FRA	25000028	25007516	0	0.7333	0.0017	-0.9607	-0.5882	-0.6337	-0.396	0.0256	-0.4607
France	FRA	25000028	25004094	0	0.6397	0.0608	1.9359	-0.7391	0.9629	-0.2436	1.1176	2.0955
France	FRA	25000028	25003683	0	0.7771	2.6352	0.4562	-0.0908	0.5418	0.0856	0.1472	-0.5079
France	FRA	25000029	25006625	1
France	FRA	25000029	25000314	0	-0.079	-0.0862	-0.5252	-2.6694	-0.8072	-0.9484	-0.1727	-0.7496
France	FRA	25000029	25006162	1	-0.4403
France	FRA	25000029	25003478	1	-1.6282	-0.4203	0.0226	-0.1222	-0.1474	-1.5744	-1.0602	-0.1563
France	FRA	25000029	25006794	1	-1.6596
France	FRA	25000029	25004358	1
France	FRA	25000029	25006143	1	-1.3257			-0.6878	-2.0336	-1.6678		0.1216
France	FRA	25000029	25002571	1
France	FRA	25000029	25005109	1
France	FRA	25000029	25005655	1
France	FRA	25000029	25006983	1	-0.6892	-0.0862	0.0226	0.2943	0.2949	-1.6678	-0.216	0.1216
France	FRA	25000029	25003560	1	0.6557	-0.4998	-0.652	-0.2708	-0.9611	0.281	-1.1908	-0.9471
France	FRA	25000029	25003423	1	-1.342	-0.0862	0.0226	0.3757	0.6592	1.053	0.5755	0.1216
France	FRA	25000029	25006833	1	-1.057	-1.4093	-0.4806	0.4087	0.0546	0.1525	-0.176	-0.6073
France	FRA	25000029	25005726	0
France	FRA	25000029	25003709	0
France	FRA	25000029	25000970	0	-0.4292	-0.9719			0.0928		1.9319	-0.946
France	FRA	25000029	25002645	0	-2.6278	-0.9928	1.9359	3.6039	2.2837	-0.3199	2.4277	2.0955
France	FRA	25000029	25000038	0
France	FRA	25000029	25005440	0
France	FRA	25000029	25000330	0	0.2951
France	FRA	25000029	25002739	0	0.9631
France	FRA	25000029	25006711	0	-0.1499	0.2063	-1.0411	-0.2177	0.4942	-0.0984	-0.0992	-0.3086
France	FRA	25000029	25003995	0
France	FRA	25000029	25000265	0	-0.5396	0.67	0.4317	-0.3792	0.205	0.2182	0.8038	0.6559
France	FRA	25000030	25007001	1	-0.3688
France	FRA	25000030	25006126	0	-0.7813	2.6352	1.9359	-2.3829	-2.8561	1.9454	2.4277	2.0955
France	FRA	25000030	25001680	1	-0.9596
France	FRA	25000030	25004980	1	-0.5169	0.8149	0.8749				1.3436	1.2147
France	FRA	25000030	25004992	1	-1.0598
France	FRA	25000030	25001048	1	-0.3862
France	FRA	25000030	25006817	1	-0.8736
France	FRA	25000030	25001656	1	-1.8439	1.7671	1.0108	0.2966	1.7608	0.6226	-1.2835	-0.5251
France	FRA	25000030	25006184	0	-0.6919
France	FRA	25000030	25006555	0	-1.2753	-0.0862	0.0226	3.6039	4.8357	1.5721	0.5755	0.1216
France	FRA	25000030	25003006	0	0.0225
France	FRA	25000030	25000366	0	-0.8468
France	FRA	25000030	25004275	0	-0.2627	-0.0862	0.0226	1.2836	-0.0408	1.0062	0.5755	0.1216
France	FRA	25000030	25001293	0	-2.0632
France	FRA	25000030	25003037	0	-0.0889	-1.0966	0.5211	1.1273	1.2414	1.6209	0.5755	0.7864
France	FRA	25000030	25002651	0
France	FRA	25000030	25001790	0	-0.0722		0.0226			-1.6678
France	FRA	25000030	25006274	0	-0.3071
France	FRA	25000030	25000137	0	-1.3783						0.5797
France	FRA	25000030	25000310	0	0.091
France	FRA	25000031	25001387	1	0.7956	1.7671	1.8045	0.9389	0.9935	0.5781	1.3958	0.3663
France	FRA	25000031	25006362	1	0.5107	0.0634	0.0226	0.1658	-0.5719	0.5248	0.5755	0.1339
France	FRA	25000031	25006328	1	1.0237	-0.3647	0.8425	-0.2748	-0.5376	-0.8849	0.5755	-0.1563
France	FRA	25000031	25002219	1	0.7226	1.7162	-1.2256	0.4085	1.0256	0.6942	-0.8486	0.2224
France	FRA	25000031	25006442	1	1.2667	1.7162	0.7162	0.1889	0.5167	0.2856	0.0256	0.4104
France	FRA	25000031	25003136	1	1.0931	0.0502	0.8348	0.4095	0.7166	-0.1289	0.5755	1.515
France	FRA	25000031	25006694	1	1.0542	1.153	1.9359	0.4461	0.1563	-0.4223	1.536	-0.1884
France	FRA	25000031	25002780	1	0.6127	0.3464	0.8038	-0.5142	0.0542	0.1376	-0.3086	0.2546
France	FRA	25000031	25001594	1	-0.9521	0.957	0.1453	-0.9328	-0.0844	-0.5058	-0.7026	-0.4607
France	FRA	25000031	25000290	1	0.7872	-2.9627	-2.664	-2.6893	-1.1574	-1.6678	0.5755	-2.5027
France	FRA	25000031	25001590	1	0.9911	-0.6616	1.9359	-0.6714	-0.289	-0.2623	-0.9936	2.0955
France	FRA	25000031	25002721	1	0.0977	2.6352	1.4967	0.6838	1.2638	0.5263	-0.5172	1.515
France	FRA	25000031	25007532	1	0.9414	-0.0862	0.586	0.4437	0.9664	0.5153	0.582	2.0955
France	FRA	25000031	25001861	1	0.5505	-0.4203	-0.7836	0.2389	-0.0327	0.1389	-1.0571	-0.5093
France	FRA	25000031	25006015	0	0.8337	-0.9406	1.2899	-1.2698	-0.4058	-0.0486	-0.7867	1.2147
France	FRA	25000031	25004088	0	1.0956	-0.5001	-0.5252	-2.6893	0.0167	-0.5037	-1.2876	-0.3856
France	FRA	25000031	25003472	0	0.8398	-0.7737	-0.5034	0.4782	0.0261	-0.5309	-0.606	-0.5093
France	FRA	25000031	25000579	0	0.9511		0.3461			0.3826	0.0447
France	FRA	25000031	25003372	0	0.7368	-0.4203	0.0226	-0.6692	-0.1499	-0.0197	-2.1355	0.2546
France	FRA	25000031	25000805	0	1.1478	0.5266	-0.9607	-0.6921	-0.3359	-0.1237	-0.309	0.6559
France	FRA	25000031	25005313	0	0.1531	-0.717	-0.9607			-0.8849	-0.3933	0.1339
France	FRA	25000031	25003948	0	1.253	2.6352	1.9359	3.6039	0.0208	3.6292	2.4277	2.0955
France	FRA	25000031	25003339	0	1.4224	-0.8904	-0.6108	-0.4254	-0.9507	-0.1237	-0.6658	-0.1544
France	FRA	25000031	25005123	0	0.7248	0.2683	-0.7638	0.2981	0.0282	0.3456	-1.036	-0.5093
France	FRA	25000031	25006770	0	0.5607	1.031	0.0226	-0.5076	0.2293	0.3072	0.8038	2.0955
France	FRA	25000031	25004057	0	0.6051	1.127	1.9359	0.4707	0.9706	0.6383	0.9246	1.1508
France	FRA	25000031	25006905	0	0.1727	0.6754	0.8038	0.1506	0.3016	0.14	-0.8742	-0.4377
France	FRA	25000031	25003017	0	0.91	-0.4998	-0.3802		0.1636	0.3258	0.1693	0.1216
France	FRA	25000031	25005875	0	0.5978	-0.0862	0.0226	0.3256	0.5541	-0.2623	0.5755	0.1907
France	FRA	25000031	25000379	1	0.9376	-0.0862	0.0226	-0.0641	0.5902	-0.2436	-0.4948	-0.1563
France	FRA	25000031	25001573	0	-0.6809	1.1132	-0.3827	0.5844	-0.3673	-1.6678	0.5755	0.1216
France	FRA	25000032	25007538	1	0.2048	-0.7221	-0.5034	0.0464	-0.5818	-0.801	-0.9906	-0.9943
France	FRA	25000032	25004066	1	-0.7093	-0.6736	0.586	-0.2856	-0.2375	-0.5569	-1.1229	0.1069
France	FRA	25000032	25006841	1	0.7758	2.6352	1.4967	-0.0249	0.0053	0.2395	-0.5142	2.0955
France	FRA	25000032	25004116	1	1.0674	-0.4203	-0.227	-0.3395	-0.3212	-0.116	-0.454	-0.2503
France	FRA	25000032	25001229	1	0.642	-0.59	-0.3802		-0.0087		1.3656
France	FRA	25000032	25002001	1	0.8942	1.7162	1.9359	0.2262	0.33	0.9279	-0.3907	1.515
France	FRA	25000032	25003584	1	0.7187	-0.0862	-1.3993	-0.5864	0.2427	-0.8849	-1.1229	-0.4607
France	FRA	25000032	25005068	1	0.7909	-1.3103	0.0226	0.2158	-1.0957	-1.6678	-2.1355	-1.3959
France	FRA	25000032	25005190	1	-0.5175	-0.069	-0.9607	0.099	-0.3981	0.1925	-0.1566	-1.0798
France	FRA	25000032	25004564	1	0.6016	1.1493	1.9359	-0.2499	1.3762	-0.1837	-1.0753	0.6559
France	FRA	25000032	25006782	1	0.6339	2.6352	0.7162	0.4212	0.0068	-0.801	-0.4771	1.0448
France	FRA	25000032	25000809	1	0.9904	-0.5034	0.7162	-0.3349	0.3338	-0.1414	-0.787	1.515
France	FRA	25000032	25001119	1	1.0705	-0.4203	0.4173	1.0884	0.1804	1.1541	-0.1972	-0.8813
France	FRA	25000032	25002786	1	-0.7879	0.2032	-1.0611	-0.3327	-0.3257	-0.219	-0.1021	-0.6353
France	FRA	25000032	25003540	1	0.8593	0.7855	-0.227	-0.5473	0.4915	-0.3551	1.2498	1.4234
France	FRA	25000032	25000415	0	0.714	-0.0862	0.0226	0.1053	0.1996	0.062	0.5755	0.1216
France	FRA	25000032	25002121	0	1.1485	1.7671	1.9359	-0.0797	0.3948	0.5332	-1.5848	1.515
France	FRA	25000032	25002547	0	0.7358	0.3875	0.0226	0.1678	0.4605	0.4147	-0.4771	-0.222
France	FRA	25000032	25005975	0	1.09	-0.326	0.6825	0.0421	-1.0483	-0.2766	-0.6852	1.3566
France	FRA	25000032	25006881	0	0.6926	0.9454	0.0226	0.3671	1.8712	0.872	0.5755	-0.1563
France	FRA	25000032	25001414	0	1.3371	2.6352	0.5347	1.3912	1.0715	1.356
France	FRA	25000032	25000172	0	0.6011	-0.59	-0.829	0.1986	-0.0161	0.6352	-0.0823	-0.2503
France	FRA	25000032	25005595	0	0.3522	-0.4203	-0.1587	-0.8695	-0.1841	0.354	0.3473	0.1216
France	FRA	25000032	25003913	0	1.1329	1.1352	1.9359	0.392	0.4992	0.7198	0.9628	2.0955
France	FRA	25000032	25000264	0	0.9826	-0.7737	0.0226	-0.8717	-1.0829	-0.3055	-0.1727	1.1508
France	FRA	25000032	25007601	0	1.2087			-0.4902	-0.8304
France	FRA	25000032	25003362	1	1.075	0.6555	0.586	0.6881	-0.1112	0.2275	0.1701	1.0641
France	FRA	25000032	25003876	1	0.1587	-1.1763	0.0226	-0.9328	-0.7477	-0.2362	-0.2821	0.1216
France	FRA	25000032	25005429	1	0.5647	-0.0115	-0.1587	-0.4239	-0.4692	0.0898	-1.2871	-0.405
France	FRA	25000032	25002971	0	-0.4898	-0.5673	0.0226	0.0018	-0.9522	-1.6678	-0.4672	-0.7108
France	FRA	25000033	25005481	1	0.7838	-0.2479	-0.691	0.2972	-0.0343	-0.3735	0.5755	0.1216
France	FRA	25000033	25004625	1	-0.2464	1.3939	1.9359	-0.8237	0.3218	-0.1507	0.5755	2.0955
France	FRA	25000033	25006057	1	0.4181	0.957	-1.3514	-0.3513	-0.4251	0.4227	-0.6852	0.833
France	FRA	25000033	25006356	1	0.5929	0.96	0.7162	0.0011	0.3737	0.2594	0.0256	-0.4607
France	FRA	25000033	25007341	1	0.5763	-0.269	1.9359	-0.1115	0.3279	-0.0014	-0.2821	0.0208
France	FRA	25000033	25004258	1	-0.3646	1.2587	0.8348	0.1482	0.6357	0.4609	0.3482	-0.1563
France	FRA	25000033	25006857	1	-0.0702	1.127	0.0226	-0.212	0.223	0.3575	0.5755	-0.1563
France	FRA	25000033	25002144	1	0.9532	-0.6501	-0.7902	-0.5074	0.1678	-0.4795	-0.2673	1.2147
France	FRA	25000033	25006236	1	-0.3279	0.0763	-0.5034	-0.2627	-0.4881	0.1386	0.0256	0.1216
France	FRA	25000033	25006717	1	0.718	-0.5197	-0.3827	-0.1858	-0.3948	0.0802	-0.8338	-1.0126
France	FRA	25000033	25007347	1	-0.8026	0.9535	-0.5034	0.6676	1.0908	0.9718	-0.1282	-0.1563
France	FRA	25000033	25003941	1	-0.4251	0.8762	0.4173	0.2322	0.4977	-0.5569	0.3482	1.515
France	FRA	25000033	25006913	1	0.4974	0.5266	-0.335	-0.3451	-0.3868	-0.2781	-0.0553	-0.2503
France	FRA	25000033	25006043	1	0.3604	-0.0862		-0.4539	-1.1906	-0.4173	0.5755	0.0658
France	FRA	25000033	25007527	1	0.2106	-0.2849	-0.9607	-0.4736	-1.1745	0.2444	-0.6852	0.1216
France	FRA	25000033	25004338	1	-0.2073	-0.5801	0.0226	-0.2256	0.2288	0.4795	-0.532	1.515
France	FRA	25000033	25005027	1	-0.0759	0.1245	-0.7638	0.5237	0.8822	-0.159	-0.4771	-0.2201
France	FRA	25000033	25005949	0	0.3249	-0.817	-1.762	0.4556	-0.9291	1.0196	2.4277	-0.3501
France	FRA	25000033	25004985	0	-0.3179	-0.6447	0.0226	-0.3622	0.0118	0.3808	-0.7108	0.4777
France	FRA	25000033	25004225	0	-0.6225	0.8089	0.586	-0.55	0.7809	0.3235	-0.4805	0.9097
France	FRA	25000033	25005572	0	0.7615	0.5128	0.0226	-0.6517	0.0259	-0.219	0.5755	0.1216
France	FRA	25000033	25003404	0	-0.2092	0.468	0.1453	-0.5016	0.6205	0.3203	-0.0857	-0.1563
France	FRA	25000033	25003777	0	0.046	2.6352	0.8348	-0.0456	0.6023	0.425	1.5037	-0.0542
France	FRA	25000033	25003878	0	0.3694	0.5228	0.586	-0.7354	-0.1264	0.1262	0.0215	0.1216
France	FRA	25000033	25003051	0	1.0982	0.8046	1.9359	0.2226	0.3635	0.3456	1.4793	1.1508
France	FRA	25000033	25003497	0	-0.8525	-1.0201	-0.3802	-0.715	-0.3337	-0.7847	-0.5832	0.1216
France	FRA	25000033	25005914	0	-0.8998	-0.4203	0.0226	-0.2315	0.3798	0.6232	-0.309	-0.1563
France	FRA	25000033	25005376	0	-0.1104	0.7308	-0.7302	0.3717	0.9206	1.7258	0.9194	0.9883
France	FRA	25000033	25006821	0	1.3327	-0.5699	-0.3802	-0.6677	0.2446	0.3251	-0.309	0.1216
France	FRA	25000033	25001435	0	0.74	2.6352	-0.6315	0.1678	1.9071	-1.6678	2.4277	-0.3657
France	FRA	25000033	25005986	0	0.8311	0.0763	0.8038	0.1944	0.1703	0.1787	0.075	1.0448
France	FRA	25000034	25007447	1	-0.9365	2.6352	1.9359	0.1848	4.5502	0.5117	0.5755	0.1216
France	FRA	25000034	25007270	1	-0.8875	2.6352	1.9359	0.308	4.8357	0.8135	2.4277	2.0955
France	FRA	25000034	25003109	1	-0.3656	0.957	1.2899	-0.7142	-1.1257	0.0579	-0.451	0.3873
France	FRA	25000034	25006245	1	-1.0192	-0.0071	0.0226	0.5588	-0.9334	-0.1418	0.5755	0.1216
France	FRA	25000034	25007525	1	-2.0063		-2.664	-2.103
France	FRA	25000034	25004612	0	-2.1304				-2.5288
France	FRA	25000034	25006144	0	-0.7229	-0.0862	0.0226	0.7113	-0.0013	1.5721	0.5755	0.1216
France	FRA	25000034	25001645	0	-0.601	1.3403	1.9359	0.1053	0.802	-1.6678		2.0955
France	FRA	25000034	25002717	0	-0.8005	2.6352	1.9359	-2.6893	1.6666	1.1258		2.0955
France	FRA	25000034	25001479	0	-0.2387
France	FRA	25000034	25000385	0	-1.4027	-0.7737	-0.5907	-0.5883	-1.0997	-0.5309	0.5755	-0.9943
France	FRA	25000034	25003966	0	-0.8301	2.6352	1.9359	-2.6893	1.6077	-1.6678	-0.7391	2.0955
France	FRA	25000035	25002829	1	-1.5576	0.4718	-0.3827	-0.171	-0.2557	-0.2858	0.5755	0.1216
France	FRA	25000035	25004085	1	-1.0935	0.96	0.4173	-0.5142	-0.8189	-0.3973	-0.6852	-0.7496
France	FRA	25000035	25006208	1	0.2457	-0.4005	1.4967	-0.3083	-0.4151	0.8584	-0.4397	1.1232
France	FRA	25000035	25000772	1	-0.763	-0.072	-1.3943	-0.1356	-0.8433	-0.4427	-0.454	-0.8443
France	FRA	25000035	25002048	1	-0.1625	-0.817	0.0226	1.5293	0.7914	0.4394	0.9911	-0.2503
France	FRA	25000035	25002782	1	-0.1516	-0.7737	-0.5034	0.0379	0.141	0.3136	-0.5832	0.0208
France	FRA	25000035	25003631	1	-0.4657	0.957	0.9247	0.1331	-0.1583	0.2332	0.5172	2.0955
France	FRA	25000035	25000564	1	-0.349	-0.2548	-0.3802	-1.1482	-0.6824	0.0234	-0.6852	-0.1563
France	FRA	25000035	25001071	1	0.5342	-0.7077	0.0226	-0.4696	-0.2718	-1.6678	-0.9906	-0.1563
France	FRA	25000035	25004312	1	-0.7544	-0.2548	-0.335	-0.5328	-0.5575	0.3016	1.3664	0.9097
France	FRA	25000035	25006660	0	-0.7442	-0.1845	0.9726	0.3476	0.136	-0.28	0.8038	1.0448
France	FRA	25000035	25002540	0	-0.0063	-0.0862	-0.7638	-1.3915	-0.4888	-0.0915	0.0037	-1.0788
France	FRA	25000035	25002062	0	-1.01	0.3961	0.7491	-0.0254	-0.4091	-0.2608	-0.0823	-0.0542
France	FRA	25000035	25000396	0	-0.7159	0.6492	0.3461	-0.8106	-0.2984	-0.323	-0.3272	-0.3856
France	FRA	25000035	25004400	0	-0.1829	-0.0862	0.0226	1.2836	0.8779	1.5721	0.5755	0.1216
France	FRA	25000035	25000836	0	0.5794	0.0502	1.9359	0.2273	0.0993	0.6693	0.1701	2.0955
France	FRA	25000035	25001739	0	-0.6504	0.0634	0.586	0.1214	0.2918	0.5154	1.5037	2.0955
France	FRA	25000035	25000125	0	-1.8065
France	FRA	25000035	25007220	0	-1.087	-0.8355	0.0226	-0.0151	0.6159	0.6547	-0.1727	-0.2503
France	FRA	25000035	25006826	0	-1.2472	-1.0334	-0.1587	-2.6893	-0.519	-0.7847	-0.2704	1.0696
France	FRA	25000035	25004101	0	0.3762	2.6352	1.9359	0.5565	-2.2104	0.627	2.3404	2.0955
France	FRA	25000035	25001046	0	0.9889	-0.847	-0.3802	-1.2044	-0.2801	-0.1289	-0.4948	0.1216
France	FRA	25000035	25001978	0	-0.4008	1.031	1.9359	0.7113	-0.3655	0.9697	2.4277	2.0955
France	FRA	25000036	25000933	1	0.467	0.0402	0.586	-1.0068	0.983	-0.2436	-0.6852	0.1216
France	FRA	25000036	25003553	1	-1.2061	0.0789	0.0226	-0.0481	0.0811	0.646	0.3482	0.1824
France	FRA	25000036	25001175	1	0.3152	-1.0688	-0.3802	-0.5264	-0.63	0.2682	-1.2871	0.1216
France	FRA	25000036	25003626	1	0.4599	1.7671	-0.829	-0.2639	0.4536	0.0565	0.0791	0.6314
France	FRA	25000036	25000686	1	0.2126	-0.4998	-0.4396	-0.2883	-0.4734	0.6109	-0.6852	-0.1563
France	FRA	25000036	25001842	1	0.7702	-0.0862	-0.3802	-0.3683	-0.5089	-0.2858	-0.4771	-0.1563
France	FRA	25000036	25007455	1	0.8396	-0.2924	1.0433	-1.5123	-0.3475	-0.1668	-0.2128	1.1232
France	FRA	25000036	25001547	1	0.4612	0.4658	0.7162	-0.796	-0.5481	0.1012	-0.1972	1.1232
France	FRA	25000036	25005453	1	-0.3184	-0.2548	-0.3802	0.1361	-0.4622	0.5453	0.8038	-0.4784
France	FRA	25000036	25004110	1	0.0583	-1.3119	-1.5883	-0.7421	-0.7475	-1.6678	-2.1355	-1.236
France	FRA	25000036	25002848	1	-0.7858	0.3961	0.8961	0.1931	0.1186	-1.6678	-1.4867	2.0955
France	FRA	25000036	25002508	1	-0.1487	0.2426	0.9192	0.2099	0.1165	-0.801	-0.674	0.2525
France	FRA	25000036	25000702	1	0.4737	0.6623	0.8348	-0.6184	0.4981	-1.6678	0.1693	0.2546
France	FRA	25000036	25007167	1	-1.4221	-0.4203	0.0226	-0.3117	-0.2295	0.2181	0.5755	1.2147
France	FRA	25000036	25005179	1	0.0426	-1.4247	-0.4688	-0.9998	-0.8467	-0.231	-0.8483	-1.2711
France	FRA	25000036	25005413	1	0.985	-0.5034	0.0226	-0.4518	-0.6404	-0.4572	0.1693	-0.1563
France	FRA	25000036	25003886	1	0.2726	2.6352	-1.0611	-0.8189	1.322	-1.6678	-1.1229	-0.7496
France	FRA	25000036	25000418	1	0.4442	2.6352	1.2867	0.3676	0.0655	-0.7368	0.8038	0.9883
France	FRA	25000036	25005159	0	-0.3779	0.6636	-0.4641	0.0801	0.4153	-0.1976	0.1693	1.515
France	FRA	25000036	25007591	0	0.7526	0.7308	-0.6789	-0.8738	0.2664	-1.6678	-0.3272	2.0955
France	FRA	25000036	25006470	0	-0.2376	-0.4025	0.4173	-2.6893	-0.4188	-1.6678	0.075	0.9883
France	FRA	25000036	25004168	0	-0.3565	-0.269	-0.1587	-0.0323	0.6432	0.414	0.8038	-0.1563
France	FRA	25000036	25005982	0	-0.3717	2.6352	1.9359	0.6162	0.8957	-1.6678	2.4277	0.1216
France	FRA	25000036	25004528	0	-0.5186	-0.2479	0.0226	0.1005	0.6901	0.0228	0.5755	0.1216
France	FRA	25000036	25004191	0	0.893	-0.0862	0.0226	1.2836	0.8779	1.4236	0.5755	0.1216
France	FRA	25000036	25000985	0	1.4779	2.6352	1.9359	0.6047	1.3403	0.0383	2.4277	2.0955
France	FRA	25000036	25006693	0	0.1763	-0.0862	-0.6173	1.1079	0.5759	1.5721	0.5755	0.1216
France	FRA	25000036	25000986	0	0.6515	2.6352	1.9359	0.1393	1.3877	-1.6678	0.8859	2.0955
France	FRA	25000036	25002075	0	0.0886	0.004	-0.4728	-0.1759	-0.9167	0.2769	0.7679	0.2224
France	FRA	25000036	25000181	0	0.4674	-0.7611	1.9359	-0.2906	0.1161	-0.1265	-0.204	1.1508
France	FRA	25000036	25003639	0	0.7143	0.2695	0.0226	-0.627	0.9722	-0.2227	0.8038	1.2147
France	FRA	25000036	25001210	0	0.4275	-0.7353	-0.3802	0.0109	0.3709	-1.6678	-0.5832	0.2286
France	FRA	25000037	25000484	1	0.1103	0.7308	-0.9333	-0.0874	-0.3012	0.3525	0.1969	-0.0867
France	FRA	25000037	25006883	1	-0.5133	1.3889	1.1752	0.9009	0.7488	0.2294	1.8085	-1.4341
France	FRA	25000037	25004102	0	-0.1206	-0.2366	1.4967	0.2607	0.2663	-1.6678	0.5837	1.0177
France	FRA	25000037	25001237	0	-0.14	-1.0276	0.0226	0.1075	-0.0408	0.4394	0.5755	0.1216
France	FRA	25000037	25000164	0	-0.272	-1.0674	0.0226	0.8311	-0.2737	0.9665	0.5755	0.1216
France	FRA	25000037	25006256	0	-0.6242	-1.1673	0.1386	0.6333	-0.3484	0.6842	-0.5861	-1.1856
France	FRA	25000037	25001972	0	-0.5882	2.6352	1.8041	2.8803	4.8357	3.6292		2.0955
France	FRA	25000037	25005782	0	-0.8102	0.0527	0.894	0.0703	-0.5324	-1.6678	-0.454	2.0955
France	FRA	25000038	25003726	1	-0.8481	0.2032	0.0226	0.8016	0.1619	0.338	0.5755	-0.8119
France	FRA	25000038	25001993	1	-0.9484	-0.8245	-0.8193	0.1139	-1.1194	0.3552	-0.1026	-1.1811
France	FRA	25000038	25005837	1	-0.1769	2.6352	-0.8092	-0.0174	0.3174	-0.1475	0.4477	0.0388
France	FRA	25000038	25003113	1	-0.9224	-1.0419	-0.4728	-0.6337	-0.7853	-0.2045	-0.3912	-0.9288
France	FRA	25000038	25005139	1	-1.0816		-1.5357	-0.4127	0.077	-0.209		-0.959
France	FRA	25000038	25003022	1	-0.2179
France	FRA	25000038	25005362	0	-1.4903	-2.9627	-0.0413	0.5423	0.9346	1.0533	0.5755	-1.207
France	FRA	25000038	25001853	1	-0.9852	-0.9298	-0.227	-0.6384	0.1654	-1.6678	-1.2624	-0.4607
France	FRA	25000038	25006824	1	-1.0381	1.153	0.8425	-1.2502	-0.814	-1.653	2.4277	0.9883
France	FRA	25000038	25001073	1	-0.7509
France	FRA	25000038	25000678	0	-0.6905	-0.705		0.6333	-0.4619	0.629	-0.3468
France	FRA	25000038	25007594	0	-0.4854		0.0226				0.5755	0.1216
France	FRA	25000038	25001505	0	-1.4077	0.3133	1.0085	0.8871	-0.2901	0.5048	0.6286	0.7864
France	FRA	25000038	25004563	1	-2.2345	-1.9231	-0.7836	-0.5685	-0.8015	-0.1961	-0.4948	-1.1252
France	FRA	25000038	25000079	0	-0.7088						0.8047
France	FRA	25000038	25005175	0	-0.7165	-0.013	0.213	0.6503	0.0945	1.4918	0.5755	0.1216
France	FRA	25000038	25000638	0			1.2306		3.1202
France	FRA	25000038	25003184	0	1.1758	0.9535	1.9359	0.8199	0.4622	0.8073	2.4277	0.7627
France	FRA	25000038	25000760	0	-0.2818	2.6352	1.9359	-0.3949	2.6273	-0.8768	2.4277	0.9883
France	FRA	25000038	25003486	0	-0.6749	1.1592	-1.04	0.2864	0.3392	0.5271	1.802	0.6919
France	FRA	25000039	25001177	1	-0.5997	-0.4203	-0.9607	0.1341	0.3602	0.1439	-0.8627	-0.5628
France	FRA	25000039	25000103	1	-1.135	2.6352	1.4967	2.3421	2.2216	3.6292	2.4277	2.0955
France	FRA	25000039	25006149	1	-2.7696	0.3653
France	FRA	25000039	25003493	1	0.0785			0.4576	0.1528	-1.6678
France	FRA	25000039	25007002	1	0.0916	-0.0862	0.0226	-1.2502	0.7178	-1.6678	0.5755	0.1216
France	FRA	25000039	25005892	1	-0.3686	2.6352	-1.4747	-0.8421	0.2662	0.1891	-1.164	0.0388
France	FRA	25000039	25006221	1	-1.4509	0.2032	-0.7638	-0.485	0.431	0.1866	-0.5832	-0.6912
France	FRA	25000039	25005484	1	-1.0398	-0.8232	1.9359	-0.239	0.0653	-0.4648	0.0221	0.0397
France	FRA	25000039	25007485	1	-0.7776	-0.4203	0.0226	-0.0036	-0.5886	0.5028	0.0221	-0.5475
France	FRA	25000039	25003357	1	-0.63	2.6352	1.9359	1.1545	1.5354	1.1636	2.4277	2.0955
France	FRA	25000039	25004917	1	-0.8899	-1.7372	-2.664	-1.6841	-2.3281	-0.2533	-1.5596	-2.5027
France	FRA	25000039	25004417	1	-1.0766	-0.0862	0.0226	0.7113	-0.0408	0.1173	-0.0651	-0.6073
France	FRA	25000039	25006878	0	0.094	0.8006	1.9359	1.0735	0.9077	0.9697	2.4277	2.0955
France	FRA	25000039	25001535	0	-0.3945	0.2032	0.0226	-1.0314	-0.4358	0.7267	0.8038	0.2546
France	FRA	25000039	25001200	0	-1.4209	2.6352	1.2867	2.383	0.7505	0.7328	2.4277	0.7338
France	FRA	25000039	25002431	0	-0.6573	2.6352	0.1453		0.5456	0.5927	0.0037	2.0955
France	FRA	25000039	25004185	0	-1.0929	-1.5124	-1.1926	-2.6893	-2.916	-0.0615	-2.1355	-2.5027
France	FRA	25000039	25002908	0	0.4173	-0.59	-0.9607	-1.5123	-0.8667	-0.4932	-0.1727	-0.7108
France	FRA	25000039	25004889	0	-1.0625	2.6682	1.1657	-2.6893	1.0452	0.2475	2.4277	2.0955
France	FRA	25000039	25000567	0	-0.8763	-0.013	1.9359	3.6039	1.4424	0.9697	2.4277	2.0955
France	FRA	25000039	25001943	0	-1.1787	2.6352	0.586	0.1768	0.2715	0.1439	-0.5832	-0.1563
France	FRA	25000039	25004121	0	-1.0679	0.7131	1.036	-0.3228	0.1282	0.1135	1.1987	2.0955
France	FRA	25000039	25007092	0	-0.8071	2.6352	1.1657	-0.6056	1.392	0.1387		0.4104
France	FRA	25000039	25002214	0	-1.8413	0.788		0.7591	1.3068	0.5892
France	FRA	25000039	25000845	0	-0.5453	0.5303	1.9359	0.0968	1.8108	0.8754	2.4277	1.515
France	FRA	25000039	25004897	0	0.0805	-0.0862	0.0226	-1.6841	0.1366	0.7488	0.5755	-0.1563
France	FRA	25000039	25000472	0	-1.251	-2.9627	-1.0611	-1.6841	-3.7095	1.2236	-0.6852	-1.1252
France	FRA	25000039	25006787	0	-1.185	2.6352	0.0226	1.137	0.0118	1.125	2.4277	2.0955
France	FRA	25000039	25005191	0	-1.5734		1.0128	-1.7857	-0.166
France	FRA	25000039	25006371	0	-0.901	2.6352	0.6569	0.1673	-0.042		-0.1484	-0.222
France	FRA	25000040	25000999	1		0.3398	-0.8554	-2.6893	0.0983	-1.6678	-0.8512	0.1959
France	FRA	25000040	25005061	1	-1.7438	-0.2741	-0.2943		-1.0505	0.2922	0.8107	-1.3649
France	FRA	25000040	25000903	1	0.7027	2.6352		0.4082	0.4248	-0.3548		2.0955
France	FRA	25000040	25005891	1	-0.7961	-1.0816	1.9359	0.2221	-1.3349	1.1426	-0.0987	-0.4784
France	FRA	25000040	25002347	1	-0.0356	-1.3452	0.0226	-0.1652	-1.3654	0.4394	0.5755	0.1216
France	FRA	25000040	25006549	0		-0.4998	0.4173	0.7914	0.4937	0.3689	0.8038	0.4504
France	FRA	25000040	25003448	0				0.1291	0.5899
France	FRA	25000040	25002902	0	-1.3874	-0.3486			-0.3039		-1.0606	0.9883
France	FRA	25000040	25004833	0	-0.851
France	FRA	25000040	25000464	0	-0.3732	-0.0862	0.0226	0.1053	-0.0408	0.4394	0.5755	0.1216
France	FRA	25000040	25006011	0	0.0485	-0.4488	-0.7638	0.646	0.6408	1.132	0.5755	-0.2503
France	FRA	25000040	25002766	0	-0.4536	-0.5624	0.4548	0.0848	-0.9291	1.1156	-0.0883	-0.6416
France	FRA	25000041	25001345	1	-0.8063	-2.0412	-0.6241	-0.2348	-1.9182	-0.1611	-0.9794	0.5256
France	FRA	25000041	25003263	1	-0.9975	0.1861	0.0226	-1.2594	-0.6414	-0.7368	-0.6852	-0.1563
France	FRA	25000041	25002675	1	-0.4829	-0.8232	-1.0611	-0.283	-0.8575	-0.0316	-0.4948	-0.959
France	FRA	25000041	25006697	0	-1.0335	0.2718	0.0226	-0.3537	-0.6058	-1.6678	-2.1355	-0.3856
France	FRA	25000042	25001663	1	0.9164	-1.1025	-1.3325	-1.0068	-0.8654	-0.0927	-0.9422	-0.1459
France	FRA	25000042	25007529	1	-0.4466	2.6352	1.4967	0.3931	4.8357	1.6888	2.4277	2.0955
France	FRA	25000042	25000228	1	-1.0921	0.879	-0.2614	-0.35	-0.4787	0.3445	-0.4771	-0.0274
France	FRA	25000042	25005437	1	0.3799	2.6352	0.5931	0.0603	0.3642	-0.421	-0.2637	0.3158
France	FRA	25000042	25000834	1	1.3597	1.3889	0.8348	-0.0501	1.1713	0.3098	-1.305	1.2841
France	FRA	25000042	25000345	1	-0.2571
France	FRA	25000042	25007007	1	-1.1659	-0.891	-0.9607	-0.1398	0.2949	0.2601	-0.6852	0.1216
France	FRA	25000042	25001911	0	0.4291	-0.9286	0.4173	0.0823	-0.5571	0.1157	-0.5178	-0.1563
France	FRA	25000042	25002369	1	-0.1198	-0.4314	-0.8627	0.1766	0.2891	0.344	-0.4771	-0.222
France	FRA	25000042	25007106	1	-0.4131	-0.8294	1.1381	0.5405	0.0417	0.1346	-0.0817	0.1216
France	FRA	25000042	25001363	1	-0.3948	0.7308	-0.7638	-0.6249	-0.3148	-0.0949	-0.1026	0.1216
France	FRA	25000042	25004432	0	0.9017	-0.891	-0.5034	0.0526	-0.5555	-0.1589	-0.2821	-0.2503
France	FRA	25000042	25006322	0	-1.4184	-0.0862	0.0226	-0.3803	0.8625	-0.7847	0.5755	0.1216
France	FRA	25000042	25001868	0	-0.3653	-0.59	1.9359	-0.0293	-0.3848	-1.6678	-0.6595	-0.1563
France	FRA	25000042	25004131	0	-1.9727	-0.0862	0.0226	0.0137	-0.0706	0.3538	0.8038	0.1216
France	FRA	25000042	25007305	0	0.4294
France	FRA	25000042	25004812	0	0.364	-0.2479	0.0226	0.0392	1.1107	0.4814	0.5755	0.1216
France	FRA	25000042	25002088	1	0.5511	0.3289	-0.8627	-0.6384	0.7126	0.0383	0.5755	-0.4607
France	FRA	25000043	25002992	1	-1.4927	-1.1688	-0.2737	0.6979	-0.2222	0.8473	-0.7045	-0.3917
France	FRA	25000043	25001431	1	0.6479	0.0763		0.0078	0.2048	-1.6678	-0.8686
France	FRA	25000043	25003614	1	-0.1716	-1.3452	-1.1926	0.2707	-0.0408
France	FRA	25000043	25004393	1	-0.4608
France	FRA	25000043	25005618	1	0.9511
France	FRA	25000043	25005803	0	0.3391
France	FRA	25000043	25000391	0	0.8538
France	FRA	25000043	25001878	0	-0.5177
France	FRA	25000043	25002567	0	-1.4833
France	FRA	25000043	25000911	0	0.0068
France	FRA	25000043	25002718	0	-1.3034
France	FRA	25000044	25001728	1	0.9144
France	FRA	25000044	25003358	1		2.6352	1.9359				2.4277	2.0955
France	FRA	25000044	25006140	1	-1.3089
France	FRA	25000044	25000569	1	-0.0092	-0.128		-2.6893			0.5909	0.1216
France	FRA	25000044	25004004	1	-1.2978					0.2472
France	FRA	25000044	25001704	1	-1.7943	-0.7162	-0.5907	0.2507	0.1102	-0.1547	0.0256	-0.1563
France	FRA	25000044	25001628	1							-0.1755
France	FRA	25000044	25006633	1	-0.1411
France	FRA	25000044	25002458	1	-0.5253						0.5755
France	FRA	25000044	25005538	0	-1.6166	0.4731	-0.8356	0.2749	-0.0518	0.7259	-0.6654	-1.1242
France	FRA	25000044	25001207	0	-1.9675	2.6352	1.9359	0.5465	1.3509	0.5489	2.4277	0.9883
France	FRA	25000044	25001964	0	-0.7404	-0.0862	-0.5907	-0.1525	0.9654	0.7244	-0.3912	0.1216
France	FRA	25000044	25001225	0	-1.2308	-0.0325	0.8373	1.2685	0.9027		0.5797
France	FRA	25000044	25006691	0	-0.4956
France	FRA	25000044	25006630	0	-0.3354	0.468	0.8038			1.0897
France	FRA	25000044	25004396	0	-1.1285				1.6734
France	FRA	25000044	25000030	0	-2.1052	1.0508	0.7162	0.2846	-0.0297	-0.3883	0.5755	0.5553
France	FRA	25000044	25005060	0		-0.59	0.0226	0.3054	-0.767	0.7901	0.8038	0.1216
France	FRA	25000044	25004976	1
France	FRA	25000045	25005643	1	0.5295	-0.2548	-0.5034	-0.95	0.115	-1.6678	-0.6852	-0.2503
France	FRA	25000045	25001719	1	0.4828	-0.4203	-0.6587	-2.6893	0.5465	-1.6678	-0.1026	0.6314
France	FRA	25000045	25002856	1	0.1446	-0.983	-1.1926	-0.1383	-0.2543	-0.531	-0.6852	-0.1563
France	FRA	25000045	25005752	1	-0.2996	-0.891	-0.9607	-0.0276	-0.388	-0.4318	-0.3733	-0.1563
France	FRA	25000045	25003666	1	0.8888	-1.2741	-1.1592	-0.3799	-0.7846	-0.298	-2.1355	-0.222
France	FRA	25000045	25003274	1	-0.1489	0.879	1.9359	-0.1973	0.5573	-0.475	0.0256	1.2147
France	FRA	25000045	25007390	1	-0.2251	-0.0862	0.0226	-0.6447	0.3592	-0.2154	0.5755	0.1216
France	FRA	25000045	25003401	1	0.4962	0.0789	0.0226	-0.3983	0.2532	0.2109	0.5755	-0.4607
France	FRA	25000045	25006659	1	-0.4597	0.2695	0.0226	-0.0571	-0.0403	0.5325	0.5755	-0.4607
France	FRA	25000045	25004113	1	-0.5755	0.8046	0.586	-0.3322	-0.14	-0.1676	0.0256	1.0448
France	FRA	25000045	25006177	1	0.4656	1.3697	-0.4806	0.2015	-0.1318	-0.0062	0.4818	-0.4607
France	FRA	25000045	25002030	1	0.7128	0.6555	1.1381	0.1863	-0.1264	0.5848	-0.1026	-0.1563
France	FRA	25000045	25004512	1	0.1378	-0.3466	-0.9607	-0.9392	-0.2895	0.0667	-0.6852	-0.222
France	FRA	25000045	25002929	1	-0.3154	-1.1522	-0.9607	-0.0255	-0.1063	-0.182	-0.9358	-0.7496
France	FRA	25000045	25001665	1	-0.8812	1.3889	-0.7302	-0.0775	0.1861	-0.231	-0.4771	0.2224
France	FRA	25000045	25006942	1	0.8929	0.8089	-0.3048	-0.9135	-0.1974	-0.2181	0.0254	0.0729
France	FRA	25000045	25003030	1	-1.0972	-0.4203	-0.6843	0.0014	0.205	-0.1578	-0.2008	-1.3017
France	FRA	25000045	25003016	1	0.5922	-0.983	-1.0611	0.2536	-1.4564	-7.00E-04	-1.1908	-0.2503
France	FRA	25000045	25002986	1	-0.1803	-0.4203	-1.6145	-0.1021	-1.1549	-0.5309	-0.309	-0.7096
France	FRA	25000045	25006955	0	-0.2133	-0.4203	-0.6843	-1.1146	-0.2071	-0.8849	-0.6852	-0.5251
France	FRA	25000045	25001867	0	-1.1928	-0.938	0.6407	-0.5232	-0.8009	-0.7855	-0.7644	0.9339
France	FRA	25000045	25003101	0	-0.5193	2.6352	-0.982	-0.1923	1.0429	-0.7368	-0.7825	0.1152
France	FRA	25000045	25004610	0	0.4909	-0.1874	-0.227	0.3767	-0.1211	0.2976	0.3473	0.1216
France	FRA	25000045	25005669	0	-0.1509	2.6352	1.9359		0.9829	-1.6678	2.4277	2.0955
France	FRA	25000045	25001988	0	0.5692	-0.8398	-1.0611	-1.7857	-0.3255	0.0513	-1.0396	0.8567
France	FRA	25000045	25001659	0	-0.7313	2.6352	0.8348	-0.098	0.8471	0.1134	0.0215	0.833
France	FRA	25000045	25001802	0	0.5916	-1.109	-0.4728	0.1388	0.3825	0.3456	-0.4982	-0.1563
France	FRA	25000045	25000857	0	-0.3009	-0.9767	-1.0611	0.3783	-0.3782	-0.0033	-1.5596	-0.8443
France	FRA	25000045	25004553	0	-0.4104	1.2587	1.9359	-0.2947	0.7423	-1.6678	1.1417	1.1232
France	FRA	25000045	25001634	0	0.6618	-0.7815	-0.3802	-0.5778	0.1921	-1.5939	-0.5832	0.1216
France	FRA	25000045	25003098	0	1.0543	0.6555	0.7162	0.3947	0.3254	-0.5032	-0.216	0.9339
France	FRA	25000045	25007420	0	0.3103	-0.7737	1.9359	-0.0724	-0.2606	0.4029	-0.3241	-0.0295
France	FRA	25000046	25001847	0	-0.7165	1.2004	1.1355	-0.2801	1.4749		1.4752	2.0955
France	FRA	25000046	25001066	1	-1.2606	-0.1588	-0.9285	0.6843	-0.2231	0.8677	-0.5496	1.0448
France	FRA	25000046	25006254	1	-0.3803	-0.6159	1.9359	-0.4287	-0.3217	0.0549	-0.5832	1.3857
France	FRA	25000046	25003888	1	-1.1058	0.5946	0.0226	-0.2942	0.0574	0.0901	0.5755	0.1216
France	FRA	25000046	25005421	1	-0.6053	1.7162	1.9359		0.6408	1.2123	1.8077	2.0955
France	FRA	25000046	25002403	1	0.1535
France	FRA	25000046	25006874	1	-0.2827	0.5923	0.0226	0.1814	-0.022	0.3235	0.9636	0.1216
France	FRA	25000046	25004718	1	-1.057	-0.4203	0.8348	0.354	-0.0923	-0.8437	-0.0987	1.3857
France	FRA	25000046	25004510	1	0.1486	-0.883	-0.8958	0.7076	-0.1995	1.1061	-1.039	-0.7351
France	FRA	25000046	25001049	0	-1.062	-0.9796	0.7244	0.0118	-0.054	0.0559	0.1969	0.6113
France	FRA	25000046	25005859	0	-1.6175	0.3349	0.586	0.5321	0.2545	-1.6678	0.8038	-0.1563
France	FRA	25000046	25001102	0	0.0672	2.6352	1.9359	0.5093	1.3312	0.2323	1.1375	0.1238
France	FRA	25000046	25005772	0	-0.8094	-0.2662	0.0226	3.6039		0.8712	0.1922	1.0448
France	FRA	25000046	25001394	0	-0.0908	0.0634	-0.5836	3.6039	1.639	0.1337	0.5755	-0.2503
France	FRA	25000046	25004427	0	-0.9093	0.802	0.0226	0.1969	0.8477	0.2968	-0.1026	0.1959
France	FRA	25000046	25007111	0	-1.3025	-1.0212	0.0226	-0.5657	-0.7107	-1.653	0.1693	-0.5251
France	FRA	25000046	25007180	0	-2.573	-0.9785	-0.7014	0.8136	-0.1543	0.7576	0.7578	-0.7351
France	FRA	25000046	25005406	0	-1.8793	-0.9281	0.0226	0.7285	-1.2788	1.0089	0.1922	-1.1252
France	FRA	25000046	25000358	0	0.1666	-0.0862	0.0226	-0.0402	0.9334	0.4641	0.2933	0.1216
France	FRA	25000046	25006257	0	-1.322	0.3289	0.6496	0.4561	1.4035	0.5618	0.8038	0.6905
France	FRA	25000046	25003144	0	-0.0217	0.67	0.7717	0.6006	-0.0208	0.5865	0.5755	0.4994
France	FRA	25000046	25001323	0
France	FRA	25000046	25004043	0	0.645	2.6352	1.9359	0.7113	-0.0122	-1.6678	2.4277	2.0955
France	FRA	25000046	25006517	0	-0.553	-1.0351	-0.227	-0.7515	-0.8374	0.1324	0.5755	-0.2503
France	FRA	25000046	25007537	0	-1.7523				-0.6169
France	FRA	25000046	25005487	0	0.2291	1.2587	0.4683	0.405	0.6064	1.1255	1.3958	0.388
France	FRA	25000046	25000502	0	-2.2044	-0.59	0.0226	-2.6893	-0.8035	-0.0026	-0.4948	-0.1563
France	FRA	25000047	25001984	1	-2.3292
France	FRA	25000047	25000583	1	-0.5337
France	FRA	25000047	25002503	1	-0.8898
France	FRA	25000047	25003467	0
France	FRA	25000047	25001280	1
France	FRA	25000047	25006734	1	-0.4999
France	FRA	25000047	25005211	1	-0.2978
France	FRA	25000047	25006531	1
France	FRA	25000047	25006128	1	-2.0857
France	FRA	25000047	25005249	0	-1.6058
France	FRA	25000047	25006016	0	0.4515	1.7671	0.9192	-0.6447	1.5397	-0.4128	1.4995	2.0955
France	FRA	25000047	25002326	0	-0.7993	2.6352	-0.3802		-0.4528	-1.6678	0.1263	1.515
France	FRA	25000047	25006158	0
France	FRA	25000047	25004484	0	-0.8771
France	FRA	25000047	25005629	0	-0.0461
France	FRA	25000047	25000752	0	-0.7128	-0.0862	1.9359	0.2764	1.702	0.5688	0.8038	0.1216
France	FRA	25000047	25007120	0	0.5151	2.6352	1.9359	3.5161	2.0116	-1.6678	2.4277	2.0955
France	FRA	25000048	25001895	0	-1.7076	0.6654	1.1381	-2.6893	0.5737	-1.6678		-0.3673
France	FRA	25000048	25003208	0	-1.3107	1.3939	1.1355	-0.8484	0.5119	-1.6678	0.5755	2.0955
France	FRA	25000048	25006073	0	-0.2499	0.468	-0.691	0.2183	0.2895	-0.421	-0.1566	-0.1314
France	FRA	25000048	25003920	0	-0.247	2.6352	-0.7375	1.1453	1.2432	-1.6678	0.3473	0.405
France	FRA	25000048	25005454	0	-0.2735	-1.3452	-1.1887	-0.6902	-1.5179	-0.0821	-1.305	-1.4344
France	FRA	25000048	25003580	0	-0.3412	-1.0351	0.7739	-0.017	-1.6013	-0.1602	0.1701	0.5553
France	FRA	25000048	25003877	0	0.2961	0.0789	0.8348	-0.4819	-0.5133	-0.8849	-0.454	0.1216
France	FRA	25000048	25003118	0	-0.5899	0.5946	1.9359	-1.657	4.848	-1.6678	0.5075	0.9883
France	FRA	25000048	25005286	0	-0.893	-0.4145	0.9705	-0.7311	0.4911	0.0935	-0.9936	0.4659
France	FRA	25000048	25005957	0	-1.1048	0.0634	0.0226	0.7113	0.1561	1.0062	0.1701	0.1216
France	FRA	25000048	25007008	0	-1.483	1.2587	1.9359	0.6697	3.2455	-1.6678	-0.6852	0.6377
France	FRA	25000048	25005584	0	-0.3187	2.6352	1.9359	3.6039	4.8357	0.3419	2.4277	2.0955
France	FRA	25000048	25000721	1	-1.3001	2.6352	1.9359	-1.3089	0.0736	0.19	0.5755	2.0955
France	FRA	25000048	25007551	1	-1.4333	0.8747	0.0226	1.128	0.8129	-1.6678	0.5755	-0.8443
France	FRA	25000048	25005205	1	0.3091	-0.2662	0.0226	0.7113	-0.0408	-0.5309	0.5755	0.1216
France	FRA	25000048	25002396	1	-0.0808	1.3939	-0.9607	-1.0129	0.4187	-0.7368	-1.4019	-0.6912
France	FRA	25000048	25004570	1	-0.6074	2.6352	1.013	-1.6821	0.4538	-1.5744	1.3467	1.3857
France	FRA	25000048	25002492	1	-0.8161	-0.2662		0.272	0.4709	1.4988
France	FRA	25000048	25004155	1	-0.7189	-0.4203	-0.3802	0.4916	0.1383	-1.6291	0.0256	-0.1563
France	FRA	25000049	25006647	1	-0.2741	-0.0862				1.5004		0.2713
France	FRA	25000049	25001957	1	-0.7095	2.6352	0.586	0.803	0.4464	0.0161	-0.3733	-0.1563
France	FRA	25000049	25007203	1	-0.7137	-0.4203	-0.7638	-0.1295	0.2635	0.4549	0.5755	0.1216
France	FRA	25000049	25002013	1
France	FRA	25000049	25005274	1	0.5783	-0.0862	-0.9607	-1.6821	-0.9545	-0.3514	-2.1355	-0.1563
France	FRA	25000049	25005611	1	0.0534
France	FRA	25000049	25002566	1	-0.4149	-0.5743	0.0226	0.6804	0.0866	1.1797	2.4277	-0.1563
France	FRA	25000049	25007385	1	0.0335	1.3889	0.586	0.021	0.4671	0.0707	-0.3733	1.2147
France	FRA	25000049	25000266	1	-1.2691	-0.0862	-0.5373	-1.1025	-1.2056	-0.0519	0.075	-0.1563
France	FRA	25000049	25005702	1	-0.8265
France	FRA	25000049	25005017	1	0.3223	2.6352	1.9359	0.0353	-0.0669	-0.2306	0.0256	1.2147
France	FRA	25000049	25001940	1	0.8807
France	FRA	25000049	25006069	1	-0.802	-0.1959	-1.5179	0.4339	0.1595	-1.6678	-1.1469	-0.5019
France	FRA	25000049	25002804	1	-0.4332	-0.0862	-0.2236	-1.012	-0.409	0.1178	0.1969	-0.9471
France	FRA	25000049	25006525	1	-0.144	0.2718	1.0433	0.9933	0.1556	1.3081	0.5755	0.4504
France	FRA	25000049	25007047	1	-1.0849
France	FRA	25000049	25002956	0	-0.6301	2.6682	1.1657	0.5787	-0.1284	-0.1452	2.4277	1.2841
France	FRA	25000049	25006998	0	0.0234
France	FRA	25000049	25001240	0	0.6278	2.6352	1.9359	0.4806	0.3971	3.6292	1.2607	2.0955
France	FRA	25000049	25000395	0	0.7813	-0.6501	-0.227	-0.0539	-0.5101	0.0861	-0.7078	-0.3297
France	FRA	25000049	25007065	0	-0.7781	1.1493	0.8038	-0.8921	1.2339	-1.6678	2.4277	2.0955
France	FRA	25000049	25001611	0	0.8836	-0.4136	0.0226	0.6352	-0.086	-0.4753	0.5755	0.1216
France	FRA	25000049	25000981	0	-0.3699
France	FRA	25000049	25004628	0	0.0457	-0.0862		0.5844	-0.0408		0.5755
France	FRA	25000049	25000390	0	0.4557	0.142	-0.5034	0.6347	0.2295	1.1554	0.5755	0.1216
France	FRA	25000049	25002443	0		0.4646	1.9359	-1.0873	-0.065	-0.2275	2.4277	1.515
France	FRA	25000049	25002882	0	0.3783	0.7308	1.4967	-0.2077	0.7253	-0.5101	1.5037	1.515
France	FRA	25000049	25007143	0	-0.6463	2.6352	1.9359	0.977	1.5089	1.0063	1.802	2.0955
France	FRA	25000049	25005881	1	-0.1388	0.3464	0.766	-0.1287	-0.1033	0.6109	-0.4771	0.9097
France	FRA	25000050	25005788	0	-0.9318					-1.6678		0.1216
France	FRA	25000050	25000733	0	0.7124	-0.891	-0.9607	0.0386	-0.4756	-0.801	-0.2821	0.1216
France	FRA	25000050	25005731	1	0.9353	0.5923	0.8348	-0.1173	-0.2438	-1.6678	0.2047	2.0955
France	FRA	25000050	25006970	0	0.4264	2.6352	1.9359	-1.1025	2.2837	0.2122	0.7017	2.0955
France	FRA	25000050	25003871	0	0.8554	1.0508	1.9737	-0.637	0.5535	0.0519	1.3573	2.0955
France	FRA	25000050	25007152	0	1.3004	1.7671	1.9359	0.2979	1.0198	-0.8768	2.4277	2.067
France	FRA	25000050	25003410	1	0.3691	2.6352	1.9359	0.4691	1.1609	0.438	1.6338	0.7566
France	FRA	25000050	25006021	1
France	FRA	25000050	25005824	1
France	FRA	25000050	25001378	1	-0.2065	-0.7184	-1.2062	-0.0695	-0.1945	0.1474	-0.8835	-0.2895
France	FRA	25000050	25005843	0	0.2409	-0.0862	0.0226	1.2836	0.8779	-1.6678	0.5755	-1.1252
France	FRA	25000050	25007030	1	0.4285	0.96	0.8348	0.3955	0.5475	-0.4173	0.1701	0.557
France	FRA	25000050	25005051	0	0.9283	-0.59	1.9359	0.6979	0.0445	0.414	0.8038	2.0955
France	FRA	25000050	25003231	1
France	FRA	25000050	25002108	1	0.3389	-0.5624	-1.161	0.1917	-0.5735	0.4858	1.2034	0.3216
France	FRA	25000050	25001606	1	-1.2452	0.957	1.013	1.4225	0.9515	1.5717	2.4277	0.9339
France	FRA	25000050	25005043	1	0.7317
France	FRA	25000050	25002867	1	0.3482	1.3889	1.1381	-0.4289	1.3465	-0.3007	-1.5848	0.4104
France	FRA	25000050	25001034	0	-0.8151	-1.2575	1.2341	-0.4484	0.0766	-1.6291	-0.6599	0.1216
France	FRA	25000050	25007466	0	0.4862	-0.1149	0.8348	-1.1172	0.3762	-1.6678	-0.4323	1.515
France	FRA	25000050	25002323	0
France	FRA	25000050	25002333	0
France	FRA	25000050	25002727	0	0.9518	1.2587	0.1386	0.0445	-0.3943	-0.0607	0.5755	0.1216
France	FRA	25000050	25007034	0	-0.0251
France	FRA	25000050	25006611	1	0.6019	2.6352	1.9359	3.6039	1.7448	3.5379	2.4277	2.0955
France	FRA	25000050	25003288	1	-0.8053	0.0789	-0.691	-0.1759	0.5211	-0.2464	0.5755	0.1216
France	FRA	25000050	25000256	0	0.7971	-0.2662	-0.6315	0.0748	-0.1256	-0.2275	-0.1727	-0.5251
France	FRA	25000051	25004723	1	-1.3261	1.3889	-0.829	-0.0764	1.6297	1.4548	1.8077	0.2937
France	FRA	25000051	25000758	0	-1.1573	-1.3399	0.0226			-1.6678	0.5755	0.1216
France	FRA	25000051	25000687	1	-0.2664	0.0214	0.4802	0.9613	2.4817	0.3735	1.802	2.0955
France	FRA	25000051	25003820	1	-0.1936	-0.6501	-0.9607	0.4132	0.4262	0.6196	0.1701	0.4725
France	FRA	25000051	25006504	1	-0.461	0.271	-1.296	-1.3723	-2.1193	-0.9484	-0.7394	-1.7277
France	FRA	25000051	25000204	1	-0.6372	-0.2662	-0.5373	0.478	0.8094	0.2386		0.1216
France	FRA	25000051	25002744	1	-0.7705	-0.5743	-0.9607	-2.0365	-0.5745	-1.6678	-0.4805	-0.6774
France	FRA	25000051	25004704	1	-0.9124	1.7162	0.7162	-0.5638	-0.1613	-1.6678	0.5755	0.9097
France	FRA	25000051	25006935	1	-0.6296	0.1221	0.7739	-1.2296	-0.9921	-1.6678	-0.2128	0.7095
France	FRA	25000051	25006320	1	-0.4707	1.3889	0.7162	-0.1622	0.7908	0.1078	0.9911	0.833
France	FRA	25000051	25003847	1	0.2173	-0.0862	0.0226	0.8747	0.7637	-0.8849	0.5755	0.1216
France	FRA	25000051	25002501	1	-0.6594	2.6352	1.9359	-0.4348	-0.2503	0.2537	2.0386	2.067
France	FRA	25000051	25002805	1	-1.3935	-0.5616	-0.4728	-0.7688	-1.0866	-0.6073	-0.6852	-0.5251
France	FRA	25000051	25001530	1	-0.5277	-0.7221	-1.0611	-0.3543	-0.9321	0.0033	-0.6852	-1.5679
France	FRA	25000051	25003246	1	-0.418	0.3326	-0.9557	0.3011	-0.652	-0.027	-0.6027	0.4794
France	FRA	25000051	25002699	1	-1.0256	0.5946	0.4173	-0.8237	-0.4234	-1.6678		-0.2658
France	FRA	25000051	25006299	1	-0.1121	2.6352	0.9268	-0.9557	0.6272	-0.3768	-0.0466	-0.6195
France	FRA	25000051	25001488	1	-0.2923	1.2587	-0.1699	0.0948	0.4489	-0.2964
France	FRA	25000051	25005372	0	-1.7723	-0.8305	-0.227	-0.4388	-0.2785	0.1205	0.5755	-0.8273
France	FRA	25000051	25002116	0	1.0458	0.4048	0.9192	-0.2478	0.6064	0.2577	1.1417	1.2147
France	FRA	25000051	25000052	0	-0.2511	-1.5155	-0.0951	-1.2279	-0.2566	-0.1237	0.9203	-1.3384
France	FRA	25000051	25001165	0	-1.2477			0.5919	0.365
France	FRA	25000051	25002873	0	-1.1994	-0.7042	1.1355	2.0327	1.5638	-1.6678	1.802	1.0904
France	FRA	25000051	25002684	0	0.1621	2.6352	1.9359	0.7685	2.2198	0.2898	2.4277	1.3857
France	FRA	25000051	25002084	0	-0.4579	-0.7526	-0.6843	1.4648	0.0016	0.6374	-1.1941	-1.4827
France	FRA	25000051	25007225	0	-0.9491	1.153	1.4967	-0.5121	0.4853	-1.6678	1.3958	1.515
France	FRA	25000051	25001723	0	-1.402	0.4546	0.7162	0.3343	0.6145	0.4643	2.4277	0.8567
France	FRA	25000052	25005855	1	0.5569	0.2695	-0.4728	-0.7919	0.1725	0.0778	-0.1972	-0.1563
France	FRA	25000052	25002843	1	-0.628	-0.4203	-0.6446	-0.6447	-0.5475	-0.0174	-2.1355	-0.4095
France	FRA	25000052	25001223	1	0.9667	1.2587	-0.442	1.4392	1.0699	0.7813	1.5037	2.0955
France	FRA	25000052	25006956	1	-0.3295	0.2086	-0.4806	-0.8293	-0.473	-1.6678	-0.6852	0.2224
France	FRA	25000052	25007350	1	0.3997	0.528	1.9359	-0.7708	-0.5253	-1.6678	-0.6852	0.9097
France	FRA	25000052	25006402	1	0.5993	-0.4203	-2.1689	-0.6525	-0.9512	-0.2623	-2.1355	-1.3141
France	FRA	25000052	25006147	1	0.3723	-0.0764	-0.7836	-0.8703	-0.45	-0.4795	-0.6791	-0.6924
France	FRA	25000052	25001374	1	-0.2885	-0.2509	-0.1587	-0.0075	-0.7686	0.228	-0.0987	-0.7108
France	FRA	25000052	25005100	1	0.6667	-0.5852	0.8038	-0.2772	-0.1496	0.2092	-0.6822	1.0177
France	FRA	25000052	25000362	1	0.1574	-0.6447	-0.4728	0.0087	-0.3104	0.1055	-0.2128	-0.2503
France	FRA	25000052	25001372	1	0.1577	0.3266	-0.227	0.0043	-0.6179	0.3425	1.0689	1.2841
France	FRA	25000052	25000976	1	0.2728				-0.3533
France	FRA	25000052	25003334	1	0.761			-1.0587	-0.3846	-0.1529
France	FRA	25000052	25005092	1	-0.3294	-0.1629	-0.8099	-0.3821	-0.6568	-1.6678	-0.6852	-0.4607
France	FRA	25000052	25002258	1	-1.1201			0.3216	-0.7496	0.4779	-0.6852	0.1216
France	FRA	25000052	25006373	1	-1.6348	-0.2366	-0.227	-0.0827	-1.0498	0.2896	-0.8831	2.0955
France	FRA	25000052	25005586	1	0.6934	-1.1408	-0.711	-0.1147	-1.4967	-0.4318	-2.1355	-1.0296
France	FRA	25000052	25006944	1	-1.3428	2.6352	0.0226	0.0099	0.731	0.1869	0.1648	-0.1563
France	FRA	25000052	25003015	1	0.2154	1.1493	1.0108	0.0043	0.524	-0.1006	0.5755	1.515
France	FRA	25000052	25005336	1	-1.2456	-0.0862	0.0226	-0.0974	-0.55	-0.206	0.0888	-0.3856
France	FRA	25000052	25002351	1	-0.8315	-0.0862	0.0226	0.0784	-0.4823	-1.6678	0.2163	-0.4607
France	FRA	25000052	25005544	1	0.7717	0.468	1.9359	-0.1044	0.4054	-0.0961	0.7688	2.0955
France	FRA	25000052	25001718	1	0.6559	2.6352	0.8038	-0.7118	-0.2433	-0.9292	-0.255	0.9097
France	FRA	25000052	25005258	1	1.4003	0.2063	0.3416	0.1628	0.2664	-0.801	-1.054	-0.4607
France	FRA	25000052	25002650	1	-0.4058	1.2128	0.5462	0.2054	0.4572	-0.9292	-0.5798	2.0955
France	FRA	25000052	25004904	1	-0.1027	2.6352	1.9359	0.2689	0.3936	0.562	-0.6595	2.0955
France	FRA	25000052	25003386	1	-0.6773	0.96	0.0226	-0.1115	-0.1162	-1.6678	0.0256	0.1216
France	FRA	25000052	25006135	1	-0.4701	1.4003	1.9737	0.4927	-0.0586	-0.1721	1.0267	2.0955
France	FRA	25000052	25005924	1	-0.4412	-0.0862	0.8116	-0.5312	-0.0414	-0.8849	-0.6852	0.7864
France	FRA	25000052	25006568	1	0.4202	0.528	-0.4489	0.8689	0.1614	0.5333	-0.8738	-0.2503
France	FRA	25000052	25004615	1	0.7201			0.5877	0.7824	0.7183
France	FRA	25000052	25003788	1	0.98			0.0011	-0.7584	0.4006	0.1693	0.1907
France	FRA	25000053	25001708	1	0.0522	0.4121	0.4173	0.0101	-0.0862	-0.298	-0.0823	0.1959
France	FRA	25000053	25004405	1	-0.8391	-0.2548	0.1386	-0.0236	0.1222	-0.0614	-0.2004	-0.1563
France	FRA	25000053	25000289	1	0.6191	-0.7737	-0.829	-0.2594	0.1508	0.2993	-0.5172	0.1216
France	FRA	25000053	25000350	1	-0.6182	-0.0862	0.0226	0.0853	-0.2785	1.1922	0.1701	0.1216
France	FRA	25000053	25003417	1	-0.7317	0.2086	-1.3694	-0.4003	-0.415	0.5222	-0.4948	-1.3017
France	FRA	25000053	25005557	1	-0.1809	0.0789	1.9359	-0.2594	0.2676	0.4346	0.3482	-0.3297
France	FRA	25000053	25002542	1	-0.4131	1.3889	1.0433	-0.0226	0.0288	0.5085	-0.3059	0.7095
France	FRA	25000053	25002716	1	-0.5614	-0.089	-0.7302	-0.221	-0.3828	0.4172	-0.6852	0.7627
France	FRA	25000053	25006313	1	-0.7255	-0.0862	0.0226	0.2757	-0.2939	0.3346	-0.0507	0.1216
France	FRA	25000053	25005969	1	-0.8775	-0.891	-0.7902	-1.3089	-0.4442	-0.2942	-0.5832	-0.1563
France	FRA	25000053	25002838	1	0.5957	0.3464	0.0226	0.2537	0.3165	0.4853	-0.6852	0.4777
France	FRA	25000053	25006827	1	-0.779	-0.269	-0.7902	-0.5049	-0.1974	-0.2532	-0.6852	-0.1563
France	FRA	25000053	25006788	1	0.2655	0.5315	-0.8092	-0.1914	-0.1779	-0.6274	-0.0823	0.3158
France	FRA	25000053	25001570	1	-0.0875	-0.5743	0.231	-0.2099	0.4347	0.1538	-0.6852	1.2147
France	FRA	25000053	25007238	1	-0.9382	-0.0088	0.0226	-0.4647	-0.9547	-0.0716	-0.3012	-0.2503
France	FRA	25000053	25004172	1	0.4094	-0.59	-1.0611	-0.936	-0.9194	-0.6274	-1.5537	-0.6774
France	FRA	25000053	25005020	1	-0.0127	-0.891	-0.6843	-0.7335	-0.8524	-0.0041	-0.6852	-0.959
France	FRA	25000053	25000407	1	0.6633	-0.59	-1.3074	-0.8106	-0.891	0.3635	-0.6852	-1.6557
France	FRA	25000053	25007286	0	-0.8189	-1.3452	0.0226	-0.1926	0.8779	-1.6678	0.5755	-0.5305
France	FRA	25000053	25000170	0	-2.8244	0.1386	0.9192	-0.7708	-0.6047	0.1574	0.0444	1.515
France	FRA	25000053	25007366	0	-0.016	-0.7221	-0.227	-0.2389	-0.8912	0.2181	-0.3912	-0.3297
France	FRA	25000053	25007498	0	-0.5509	0.7332	0.7162	0.5339	0.9669	0.6804	1.802	0.557
France	FRA	25000053	25001185	0	0.0772	0.5696	0.1386	-0.3789	-0.2119	0.4282	0.3768	0.7435
France	FRA	25000053	25005616	0	-0.374	0.8072	0.0226	-0.1923	0.7432	-0.5309	-0.0992	-0.4607
France	FRA	25000053	25004994	0	-0.6288	1.1306	-0.1882	0.1525	0.941	0.602	0.7679	0.4725
France	FRA	25000053	25006932	0	-0.4032	0.6555	-0.7863	-0.7866	0.3421	-0.0583	-0.1727	-0.1563
France	FRA	25000053	25006917	0	-0.057	-0.0862	0.0226	-0.4847	0.337	-0.7054	0.1693	-0.5093
France	FRA	25000053	25000365	0	-0.3017	1.3889	0.8348	0.0347	0.6595	-0.4463	1.8077	1.1013
France	FRA	25000053	25005577	0	-0.5277	-0.4314	-0.227	-0.1059	0.1502	0.1993	-0.0857	-0.222
France	FRA	25000053	25001172	0	0.1895	0.5923	0.586	0.2225	0.6181	0.5266	0.5755	0.1216
France	FRA	25000053	25001990	0	0.7583	-0.59	0.0226	-1.0265	-0.5527	0.4263	-0.5832	0.4777
France	FRA	25000054	25007154	1	0.2642
France	FRA	25000054	25002083	1	0.0366	2.6352	0.5433	-1.6841	1.467	-0.4612	-0.3618	0.9883
France	FRA	25000054	25005377	1	-0.9638	2.6352	1.9359	3.6039	-3.7095	-1.6678	-2.1355	-2.5027
France	FRA	25000054	25006520	1	0.3811
France	FRA	25000054	25002293	1	-0.0531
France	FRA	25000054	25004071	1	-0.9245
France	FRA	25000054	25001150	1	-0.0053
France	FRA	25000054	25003665	1	-0.0481	-0.2662	0.0226	0.062	0.2323	0.2102	0.2163	0.0301
France	FRA	25000054	25005613	1	-1.3731			-0.0617
France	FRA	25000054	25002376	1	-1.1598	1.153	-0.2943	-0.2894	0.5289	0.0918	2.4277	0.3535
France	FRA	25000054	25000252	1	-0.01	0.6478	-0.0154		0.8779	-1.5939	2.4277	0.1216
France	FRA	25000054	25000424	1	-0.1123				-0.66
France	FRA	25000054	25001125	0	-0.6261	-0.0862	0.0226	1.2836	0.8779	1.5721	0.5755	0.1216
France	FRA	25000054	25003524	0	0.0509	2.6352	-2.664	-1.4319	-3.4698	-1.6678	0.5755	0.4777
France	FRA	25000054	25004645	0	-0.4939
France	FRA	25000054	25006421	0	-0.8892	1.3939	-0.9285	-1.2502	0.309	-0.2979	-2.1355	-0.8385
France	FRA	25000054	25002483	0	-1.0134	2.6352	1.9359	3.6039	1.4424	3.6292	2.4277	2.0955
France	FRA	25000054	25000356	0	0.0509	2.6352	1.9359	3.6039	4.8357	3.6292	2.4277	2.0955
France	FRA	25000054	25002946	0	-0.3235
France	FRA	25000055	25002372	1	0.7726	-1.1832	-0.335	-0.5181	-1.1818	-1.6678	-0.9906	0.1216
France	FRA	25000055	25006533	1	0.6362	-0.6879	1.9359	0.3021	-0.0425	-0.4487	0.0221	0.1216
France	FRA	25000055	25006039	1	0.0092	1.127	0.7162	0.2224	0.0658	0.6547	0.3482	0.833
France	FRA	25000055	25000209	1	-0.0617	0.3779	-0.691	0.311	-0.2063	0.2379	-0.5798	0.1216
France	FRA	25000055	25003640	1	0.3897	0.5193	-0.829	-0.0927	-0.4204	-0.219	0.1701	0.1216
France	FRA	25000055	25006910	1	-1.2746	0.7332	1.1355	-0.1176	-0.3981	-0.219	-0.3055	1.0641
France	FRA	25000055	25002916	1	-0.382	-0.4203	0.0226	0.1749	0.2405	0.4836	-0.4816	-0.1563
France	FRA	25000055	25006072	0	-0.8401	-1.0693	-0.7638	0.5143	-0.6475	-0.143	0.5755	0.1216
France	FRA	25000055	25007171	0	0.0925	2.6352	1.9359	0.676	0.6281	3.6292	2.4277	2.0955
France	FRA	25000055	25002479	0	0.9127	2.6352	1.9359	0.2849	0.9882	0.769	0.8038	2.0955
France	FRA	25000055	25005605	0	0.3856
France	FRA	25000055	25005741	0	1.0949
France	FRA	25000055	25005939	0	0.6759	0.3253	1.9359	-0.737	-0.5108	-0.1237	2.4277	0.9883
France	FRA	25000056	25000898	1	-0.7146	0.0747	1.4967	-0.1169	1.2505	-1.6678	0.5409	2.0955
France	FRA	25000056	25006117	1	-0.0482	-0.0862	-1.1926	-0.28	-0.5193	-0.0614	-2.1355	-0.1563
France	FRA	25000056	25005262	1	-0.752	-1.7348	-1.7997	-1.7857	-1.3928	-0.4318	-2.1355	-1.1252
France	FRA	25000056	25005609	1	-0.9983	-0.7938	1.4967	-0.5695	-0.1703	-0.2607	-0.9936	1.515
France	FRA	25000056	25004410	1	0.4959	-0.2479	1.036	-0.5724	-0.5666	0.0795	-0.1918	0.7864
France	FRA	25000056	25005220	1	-0.1094	2.6352	1.9359	-0.0156	0.9689	1.1623	0.5755	0.149
France	FRA	25000056	25002973	1	-0.978	2.6352	1.9359	0.2736	1.0171	0.5941	2.3519	2.0952
France	FRA	25000056	25001544	1	0.3617	0.0502	1.2899	-1.2502	0.5401	-0.006	2.4277	0.7095
France	FRA	25000056	25000236	1	-0.8062	-0.1629	-0.829	-0.9285	-0.6727	-0.1845	-0.5172	-0.4607
France	FRA	25000056	25004609	1	0.1351	-0.5743	0.0226	0.1059	0.0447	-0.0287	-0.4771	-0.1563
France	FRA	25000056	25001765	1	-0.4524	1.3889	1.9359	0.812	0.5391	0.6217	-0.3206	1.1013
France	FRA	25000056	25000117	1	0.348	-0.0862	-0.4806	-0.444	1.2937	0.039	0.5755	-0.8443
France	FRA	25000056	25002360	1	0.1193	-0.5743	0.0226	-0.4253	-0.3746	-0.0033	-0.4948	-0.1563
France	FRA	25000056	25006962	1	0.1686	-0.3386	0.0226	0.0767	-0.4243	0.2722	-0.2821	-0.2503
France	FRA	25000056	25003543	1	-0.5093	0.8762	0.4173	-0.1439	-0.4973	-0.8768	-0.6852	-0.1563
France	FRA	25000056	25001173	0	-0.7768	0.468	1.9359	-1.4373	1.0093	-1.6678	-0.9568	0.1216
France	FRA	25000056	25007382	0	0.5301	-0.9334	0.1882	-0.1906	-0.4349	0.5331	-0.3727	-0.7317
France	FRA	25000056	25005167	0	0.2462	-1.3452	1.9359	0.2442	0.458	0.414	2.4277	2.0955
France	FRA	25000056	25003012	0	-0.7474	0.2086	0.0226	-0.2431	0.8207	0.0044	0.1922	0.1216
France	FRA	25000056	25005979	0	0.6615	2.6352	1.9359	0.686	0.9681	1.1812	2.4277	2.0955
France	FRA	25000056	25002834	0	0.5026	-0.7375	0.0226	-2.64	-0.4018	-1.6678	0.5755	0.1216
France	FRA	25000056	25003573	0	0.1039	0.2032	0.1386	-0.0663	0.1555	0.4077	0.9628	-0.1563
France	FRA	25000056	25001402	0	-0.2297	-0.0862	0.0226	-0.7919	0.4068	0.4668	0.5755	0.1216
France	FRA	25000056	25000833	0	-0.0758	1.7671	0.4173	-0.7919	0.5917	-0.4223	-0.1727	0.7095
France	FRA	25000056	25003571	0	-0.6574	0.4718	-0.9607	-0.7708	0.1539	0.0402	-0.4948	1.1232
France	FRA	25000056	25003289	0	0.2042	0.1489	-0.4806	-0.147	-0.0743	0.191	-2.1355	0.4994
France	FRA	25000056	25005414	0	-1.3007	-0.0071	0.0226	-0.619	0.156	0.1055	0.5755	0.1216
France	FRA	25000056	25004829	0	0.4166	-0.59	0.4173	-0.7248	0.1673	0.0165	0.2054	0.3216
France	FRA	25000056	25006395	1	0.9808	-0.5743	1.9359	0.1232	0.0347	0.65	-0.2821	0.9883
France	FRA	25000056	25007433	0	0.7999	0.0402	0.7162	0.0014	0.4694	0.5032	1.1171	0.1959
France	FRA	25000057	25000124	1	-0.2484	0.5177	-0.6843	-2.6893	-0.1029	-1.653	0.5755	-0.1563
France	FRA	25000057	25004140	1	0.6298	-0.4203	0.0226	-0.2557	-0.4244	-1.6678	-0.4801	0.1216
France	FRA	25000057	25003923	1	-0.2108	-0.5884	1.1381	0.4123	-0.8929	-1.6678	-0.4775	1.515
France	FRA	25000057	25001546	1	-0.5175	-1.3452	0.0226	0.1941	-0.9291	0.4394	0.5755	0.1216
France	FRA	25000057	25000297	1	-0.4761	-0.59	0.0226	0.8761	0.4865	1.0062	0.5755	0.1216
France	FRA	25000057	25003530	1	-0.5285	0.0763	0.0226	-0.4289	-0.821	-0.1778	-0.6852	-0.1563
France	FRA	25000057	25002058	1	-0.1231	0.215	0.2092	0.2725	0.6215	0.0822	0.0405	0.557
France	FRA	25000057	25004776	1	0.8423	0.5266	0.8348	0.1376	0.8632	0.949	0.5409	0.1216
France	FRA	25000057	25000411	1	0.4993	0.8762	-0.3802	-0.0245	0.278	0.1816	0.3482	0.557
France	FRA	25000057	25001355	1	-0.2607	2.6352	-1.277	0.2824	-0.2548	-0.0614	-0.5945	-0.8443
France	FRA	25000057	25006954	1	-0.9263	0.2127	-1.0611	-2.6893	0.2417	-1.6678	-1.5596	-0.6544
France	FRA	25000057	25006197	1	-1.089	-1.4174	-0.7836	-0.6422	-1.7294	0.5932	-0.674	-1.2008
France	FRA	25000057	25001709	1	0.4149	0.879	-0.0951	-0.4622	-0.052	-0.0879	-0.9759	0.0484
France	FRA	25000057	25006013	1	0.7419	2.6352	1.9359	3.6039	4.8357	3.6292	2.4277	2.0955
France	FRA	25000057	25003961	1	0.7006	-0.0862	0.0226	0.7113	-0.3076	1.0062	0.1922	0.1216
France	FRA	25000057	25001907	0	-0.3282	-0.2479	-0.6863	0.6572	-0.1821	-0.4173	-2.1355	-0.3297
France	FRA	25000057	25002828	0	0.4081	0.4319	0.0226	-1.2227	-0.4538	-0.0949	1.4793	-0.8102
France	FRA	25000057	25003434	0	-0.4883	0.2051	1.1381	-0.1784	-0.1806	0.0995	0.1648	2.0955
France	FRA	25000057	25007618	0	0.4695	2.6352	0.0226	-0.0162	-0.141	-1.6678	0.5755	0.1216
France	FRA	25000057	25006066	0	-0.1142	-0.0862	-0.227	-0.8069	0.0461	-1.6678	-0.176	-0.1563
France	FRA	25000057	25000095	0	-2.1427	0.1719	0.3461	-0.9412	-0.4271	-1.6678	0.0215	-0.7317
France	FRA	25000057	25001619	0	1.0621	-0.4314	-0.691	0.6089	-0.4638	0.9865	0.3482	-0.2503
France	FRA	25000057	25007230	0	1.0186	-0.0862	0.0226	0.7113	-0.0408	1.0062	0.5755	0.1216
France	FRA	25000057	25002251	0	0.5359	-0.411	1.9359	0.1053	0.8779	0.4641	2.4277	0.1216
France	FRA	25000057	25006286	0	0.1025	0.0789	-0.4806	-0.3021	1.3735	-0.2979	-0.3912	-0.2201
France	FRA	25000057	25003508	0	0.7398	-0.5982	1.4967	-0.3898	0.5564	0.2329	0.5755	2.0955
France	FRA	25000057	25005965	0	0.0869	-0.983	-0.227	-0.2819	-0.2578	0.3338	-0.2004	0.2546
France	FRA	25000057	25002168	0	0.9288	-1.0201	-0.7638	-1.1783	-1.102	-0.3261	-0.2128	0.1216
France	FRA	25000057	25000918	0	-0.5749	-0.0862	0.0226	0.7113		1.0062		0.1216
France	FRA	25000057	25006346	0	0.3183	-0.0862	0.0226	0.7113	-0.0408	1.0062	0.3768	0.1216
France	FRA	25000057	25005761	0	-0.1113	-0.0862	0.0226	0.8039	0.4465	0.8356	0.5755	0.1216
France	FRA	25000058	25006923	1	-0.0406	-0.8792	-0.227	-0.0504	-0.3626	0.2962	-0.1021	0.1216
France	FRA	25000058	25007561	1	-0.6866				-0.8345
France	FRA	25000058	25007331	1	-1.7182	-0.6514	0.8425	1.4063	1.1572	1.0122	-2.1355	1.2147
France	FRA	25000058	25002068	1	-0.7555
France	FRA	25000058	25001823	1
France	FRA	25000058	25004315	1	-1.32
France	FRA	25000058	25006713	1	-1.2909	0.5338	1.4967		0.0961	0.4165	0.1693	0.7095
France	FRA	25000058	25004201	1	-0.8578	2.6352	1.9359	-0.8986	0.2635	-0.7368	-1.0906	0.9883
France	FRA	25000058	25001521	1							0.2054	1.1508
France	FRA	25000058	25003592	1	0.5712			-0.7797	-0.5934	-1.6678
France	FRA	25000058	25002922	1	0.9107	-0.59	-1.0611	0.4094	-0.5104	0.2477	-2.1355	-0.5912
France	FRA	25000058	25001446	1	-1.7623
France	FRA	25000058	25003912	1	0.1749	-2.9627	-2.664	-2.6893	-0.6966	-0.8768	-2.1355	-2.5027
France	FRA	25000058	25001480	1	-2.2321	2.6352	0.3619	0.7511	0.2883	1.2393	-0.3991	-0.0596
France	FRA	25000058	25000248	1	-2.0224
France	FRA	25000058	25006945	1	-1.5347	-0.9334	-0.6173	-0.2103	-0.433	-0.2499	-0.7867	-2.5027
France	FRA	25000058	25005047	1	-1.0039	2.6352	1.9359	-0.2982	0.8267	-0.568	-0.309	2.0955
France	FRA	25000058	25007309	1	-0.5153	0.957	-0.9267	-0.1242	0.7937	-1.0529	-2.1355	-0.0604
France	FRA	25000058	25003444	1	-0.1898	2.6352	-0.2614	0.2176	1.33	0.3749	0.5755	-0.5292
France	FRA	25000058	25003412	0	-1.1503	-0.8785	-0.3802	0.0507	-1.2412	-0.1475	-0.8913	-0.7496
France	FRA	25000058	25007168	0	-0.9987	0.9275	0.7162	0.9128	0.9515	-0.2092	2.4277	0.2546
France	FRA	25000059	25005365	1	-1.525	1.1493	-0.227	-2.6893	-0.7072	0.943	-1.2624	0.0729
France	FRA	25000059	25000148	1	-0.5286	-0.2479	0.0226	0.0429	-0.377	0.1858	0.1701	0.1216
France	FRA	25000059	25007261	1	0.9345	-0.2509	1.2899	-0.619	-0.4054	-0.8849	-0.6629	-0.3856
France	FRA	25000059	25005174	1	-1.2687	-0.9752	0.7162	-0.3859	0.2521	0.5859	-0.0553	-0.4607
France	FRA	25000059	25002708	1	-0.3441	0.9535	0.0226	-0.0598	-0.0322	0.183	-0.5832	-0.1865
France	FRA	25000059	25003918	1	-0.0945	-0.7737	0.0226	-0.6447	-0.7923	-0.2708	-0.6852	-0.1563
France	FRA	25000059	25005988	1	-0.4276	-0.0862	-0.5907	-0.4009	-0.1839	0.1012	-0.4948	0.3216
France	FRA	25000059	25006957	1	0.2388	0.96	-0.227	-0.2627	0.1571	-0.5309	-0.6852	0.6377
France	FRA	25000059	25001313	1	0.0396	2.6352	0.8348	0.1453	0.4201	0.3991	-0.5832	1.515
France	FRA	25000059	25003007	1	0.3193	0.528	0.6907	0.0243	-0.6509	0.4319	0.7641	0.5553
France	FRA	25000059	25007355	1	-0.0487	0.3326	0.8348	-0.3461	-0.6643	0.0276	0.2054	-0.4607
France	FRA	25000059	25006340	1	1.353	-0.7353	0.4173	-0.3127	0.4612	-0.2532		0.3158
France	FRA	25000059	25002063	0	-0.9558	-0.7757	-1.161	-0.9348	-0.1389	-0.1453	-2.1355	0.2286
France	FRA	25000059	25003750	0	0.2636	1.3939	1.9359	-0.262	0.4469	-0.1776	-0.6451	1.2147
France	FRA	25000059	25002724	0	-0.8279	0.2718	-0.3802	-0.3492	-0.0672	-0.0814	-0.5832	-0.1563
France	FRA	25000059	25001382	0	-0.7792	1.3889	1.1381	-0.2671	0.0976	0.5249	-0.1727	1.2147
France	FRA	25000059	25000648	0	0.268	0.3039	0.3461	-0.9998	0.4278	-0.2154	-0.3912	-0.1563
France	FRA	25000059	25003835	0	0.6777	2.6352	1.9359	-0.6447	1.4951	0.2053	2.4277	0.9883
France	FRA	25000059	25002167	0	-0.7857	0.802	0.4173	-0.5326	0.0992	-0.0444	0.1648	0.9339
France	FRA	25000059	25003039	0	0.3044	0.8762	0.0226	-0.37	0.6174	0.039	0.5755	0.1216
France	FRA	25000059	25003072	0	0.1171	0.7332	0.8348	-0.5326	-0.5405	0.1137	0.5755	-0.222
France	FRA	25000059	25003154	0	-0.3564	2.6352	1.4967	-0.1955	1.0947	0.1451	0.8038	1.1232
France	FRA	25000059	25006059	0	-0.3591	0.0502	-0.227	0.3575	0.5697	0.869	0.8038	0.1216
France	FRA	25000059	25004857	0	0.1908	0.8006	1.9359	-0.0593	0.9304	-0.219	2.4277	2.0955
France	FRA	25000059	25006920	1	0.0718	-0.5743	0.0226	0.1067	-0.2439	0.5733	1.1417	-0.7108
France	FRA	25000059	25002464	1	1.0656	0.6515	-0.7638	-0.6984	-0.0858	0.2424	-0.5142	-0.8578
France	FRA	25000060	25002250	1	-0.8515	-0.0862	0.8571	0.5854	0.0759	0.9848	0.5755	0.4994
France	FRA	25000060	25000518	1	-0.5735	1.7671	1.9359	-1.2858	0.3681	-0.4384	-0.216	1.2147
France	FRA	25000060	25002378	1	-0.7247	-1.0334	-0.5249	3.6039	-0.4868	-1.6678	-1.3972	-1.8399
France	FRA	25000060	25004517	1	0.3773	0.957	-0.6108	-0.0875	0.6244	-0.3646	-0.6852	0.1216
France	FRA	25000060	25003223	1	-1.2316	-1.0306	-0.335	-0.1505	-1.0393	-0.5058	-1.5596	2.0955
France	FRA	25000060	25001493	1	0.9067	-0.4203	-0.4806	-0.0302	-0.1815	-1.6678	-0.6852	-0.1563
France	FRA	25000060	25006735	1	-0.1878	-0.7221	-0.8627	-0.4416	-0.6454	-0.0296	-0.414	0.1216
France	FRA	25000060	25005206	1	0.3271	0.957	-0.7315	0.7042	0.5394	-0.2532	1.5037	1.515
France	FRA	25000060	25007015	1	-0.0947	0.3924	0.3461	0.1331	-0.3074	-0.4318	0.5755	0.1216
France	FRA	25000060	25000882	1	-0.1825	-1.4806	-0.7183	0.2445	-0.977	0.8714	-0.5798	-1.4344
France	FRA	25000060	25005507	1	-0.8285	-0.329	-0.5034	-0.1067	-0.3201		-0.5142	-0.4607
France	FRA	25000060	25006608	1	-0.0136	-1.0275	-1.7997	-0.0389	0.1628	0.1417	-0.3876	-0.5093
France	FRA	25000060	25004574	1	-0.1426				-0.6073
France	FRA	25000060	25006384	1	-0.2075	1.3889	0.4173	0.0431	-0.3218	-0.2229	1.1417	1.515
France	FRA	25000060	25002914	1	0.6937	-0.765	-0.3488	1.8558	1.2974		2.4277	-0.7751
France	FRA	25000060	25003753	1	-1.8145	-0.0862	0.0226	1.9293	-0.0408	1.5721	-0.6852	-1.1252
France	FRA	25000060	25006152	0	-0.7376	0.2086	0.7739	0.3744	0.4316	-0.0013	1.1129	-0.7496
France	FRA	25000060	25006904	0	0.6083	0.7156	1.9359	0.4772	0.5684	-0.0558	1.5037	1.2841
France	FRA	25000060	25001575	0	-0.0014	-1.2055	-0.5034	-0.172	-0.2486	-0.323	0.5755	-0.959
France	FRA	25000060	25000714	0	-0.3462	2.6352	-0.227	1.0918	0.8779	-0.0818	0.1613	2.0955
France	FRA	25000060	25002478	0	0.0509	0.8762	0.6839	3.0852	2.2837	0.3446	0.8538	0.8806
France	FRA	25000060	25006707	0
France	FRA	25000060	25002864	0	-0.2834	-0.8833	0.0226	0.6811	0.4751	1.6223	0.4147	1.1508
France	FRA	25000060	25000461	0	-0.498	-0.4314	0.0226	-0.0028	-0.3259	0.4093	0.1693	-0.222
France	FRA	25000061	25005133	1	0.0613	1.0508	1.9359	0.1915	0.7052	0.4834	1.142	1.515
France	FRA	25000061	25002682	1	-1.7476
France	FRA	25000061	25000768	1	-0.0145			1.2836	0.8608
France	FRA	25000061	25002648	1	-0.6284	-0.0862	0.0226		-0.0408		0.5755
France	FRA	25000061	25000902	1	-0.5312	-0.0862	-0.5836	-1.3723	-0.6518	-0.8768	0.3482	0.1216
France	FRA	25000061	25001630	1	-0.8615
France	FRA	25000061	25001337	1	-0.0252	1.7162	1.036	0.358	0.955	0.6582	0.1479	0.6559
France	FRA	25000061	25004591	1	-1.0097
France	FRA	25000061	25001381	1	-0.2216	2.6352	1.9359	2.0303	0.9274	-1.6678	2.4277	2.0955
France	FRA	25000061	25003729	1	0.1028	2.6352	-0.2614	1.3651	1.4782	-0.8437	1.4834	0.6919
France	FRA	25000061	25007124	1				-0.8279	0.3088	0.0228
France	FRA	25000061	25005606	1	1.1239	0.0722	-0.6108	0.1349	0.2842	0.1544	-1.1908	-0.1865
France	FRA	25000061	25004268	0	0.9034	-0.2548	-0.227	-0.6231	-0.6086	-0.8437	0.1693	-0.2503
France	FRA	25000061	25007504	0	-1.3971	0.468	-0.1627	0.5568	0.435	0.6409	0.075	0.4504
France	FRA	25000061	25007069	0	0.735
France	FRA	25000061	25004132	0	0.147	-0.0853	1.9359	-0.1154	0.5527	-0.4384	2.4277	2.0955
France	FRA	25000061	25002530	0	1.0795	-0.0862	1.0955	0.2009	0.5446	0.1717	0.5755	0.4777
France	FRA	25000061	25004750	0	-0.5462	-0.7771	-0.4439		-0.1483	1.233	-2.1355
France	FRA	25000061	25000606	0	0.0291	-0.0862		-2.6893	-3.7095	-1.6678	-1.166
France	FRA	25000061	25005781	0	0.2553	-0.4998	0.586	-0.0103	-0.5461	0.6863	0.8038	0.1216
France	FRA	25000061	25003130	0	0.6835	1.0508	1.9359	-0.6248	0.2909	0.4802	0.8038	1.515
France	FRA	25000061	25003707	0	0.0146	0.7308	1.9359	0.5475	-0.7077	1.1806	2.4281	0.3588
France	FRA	25000061	25000829	0	-0.4337		-1.1926
France	FRA	25000061	25005835	0	-0.3849			0.9206	-0.3146	0.6668	0.0559
France	FRA	25000061	25005212	0	0.7294
France	FRA	25000062	25005738	1	-0.4327	-0.4087	0.8116	0.3733	0.1729	0.2781	-0.4948	-0.222
France	FRA	25000062	25004873	1	-1.8687	1.3403	1.1752	0.58	0.8529	-0.0927	1.6922	2.0955
France	FRA	25000062	25005055	1	0.6976	-1.1522	-0.8627	-0.4541	-1.3413	-0.1845	-0.4948	-1.0454
France	FRA	25000062	25001520	1	0.1713	0.468	0.0226	0.0384	0.3079	0.1842	0.1357	0.4994
France	FRA	25000062	25002190	1	-1.7598	0.879	1.9359	0.6819	0.5809	0.7858	0.9628	1.1232
France	FRA	25000062	25006507	1	0.5349	-0.0862	-0.5252	-0.4526	-0.3233	0.6037	-1.305	-0.0604
France	FRA	25000062	25000370	1	-0.0211	-0.59	-0.7902	0.2525	0.5385	0.3722	-0.0553	0.1216
France	FRA	25000062	25004779	1	-0.3063	1.031	0.5462	-0.2482	-0.0254	-0.8437	-1.2871	2.0955
France	FRA	25000062	25002076	1	0.2395	-0.7836	-0.8627	-0.8089	-0.6884	-0.801	-1.1501	-0.4607
France	FRA	25000062	25007328	1	-1.7457	-0.4203	-0.9607	-0.4369	-0.3645	-0.531	-0.5832	-0.1563
France	FRA	25000062	25004130	1	-0.0946	0.4546	-0.6315	-0.5142	-0.1994	-0.0486	-0.7838	0.6559
France	FRA	25000062	25004209	1	-0.3186	0.3961	-1.4928	-0.9781	-0.509	0.0879	-2.1355	-1.2711
France	FRA	25000062	25001421	0	0.5953	1.7671	1.9359	-0.1587	0.1227	0.2671	1.3918	1.515
France	FRA	25000062	25001063	0	0.3077	2.6352	1.9359	-0.1947	-0.203	-0.1845	1.8077	1.1508
France	FRA	25000062	25005367	0	0.3422	-0.3416	-0.3802	-1.3874	-1.0483	-0.8849	0.3473	-0.1563
France	FRA	25000062	25001753	0	-0.2642	-0.0862	0.0226	-0.0454	0.1312	-0.9292	0.1648	-0.1563
France	FRA	25000062	25004415	0	-0.1604	2.6352	1.9359	-0.6447	-0.0268	-1.5744	0.5755	2.0955
France	FRA	25000062	25000273	0	-0.5474	1.2587	1.4967	0.0053	0.6825	-1.2919	1.4995	0.7864
France	FRA	25000062	25004796	0	-0.5324	-0.1692	0.0226	-0.143	0.0015	-0.0671	-0.1566	0.2525
France	FRA	25000062	25003864	0	-2.0076	-0.0994	0.0226	-1.0384	-0.9682	0.19	-0.5832	-0.8443
France	FRA	25000062	25002020	0	0.3868	1.031	1.9359	-0.4255	0.4211	-1.6678	-0.3059	2.0955
France	FRA	25000062	25003890	0	0.3376	-0.0862	-0.8627	0.1053	-0.2599	1.2101	0.3482	-0.5251
France	FRA	25000062	25004891	0	0.6041	-0.0141	0.8116	-0.6179	0.3675	-0.4384	0.0177	1.1013
France	FRA	25000062	25003402	0	0.2142	-0.7737	-0.227	0.1989	0.1763	-0.0415	0.0791	0.4725
France	FRA	25000062	25000100	0	-0.8229	2.6352	-0.732	-2.6893	0.3224	0.3321	0.6356	-1.9384
France	FRA	25000063	25006746	1	-0.8781	0.2086	0.8348	-0.4125	-0.3586	-0.1082	-0.1918	1.515
France	FRA	25000063	25005066	1	0.6395	1.1306	0.4173	-0.6384	0.3557	-0.0558	-0.6852	0.4504
France	FRA	25000063	25007190	1	0.6943	-1.2067	-0.227	-0.2894	-0.9154	0.2076	-2.1355	-0.6924
France	FRA	25000063	25000313	1	0.2294	0.468	1.9359	-0.9412	0.7777	-1.0529	-1.5848	1.2147
France	FRA	25000063	25004413	1	0.6763	0.9637	0.0226	0.0171	0.0462	0.6467	0.5755	-0.1563
France	FRA	25000063	25007136	1	-1.0662	0.957	0.1213	-0.1529	-0.2014	-0.526	-0.6852	0.6314
France	FRA	25000063	25005884	1	0.3071	0.2032	0.0226	-0.6223	-0.627	0.2324	0.1693	-0.4607
France	FRA	25000063	25001153	1	0.1605	1.127	0.4173	-0.2312	0.5157	0.8042	0.7543	0.3236
France	FRA	25000063	25006990	1	-0.9877	2.6352	1.9359	1.2549	1.511	-1.6678	0.9911	1.3566
France	FRA	25000063	25006307	1	-0.4797	2.6352	1.9359	0.5248	0.7117	0.8026	1.6922	2.0955
France	FRA	25000063	25005990	1	0.1776	-0.2509	0.0226	-0.1651	-0.3449	-0.5037	-2.1355	0.1216
France	FRA	25000063	25003778	0	-1.015	-0.0862	0.0226	-0.649	0.3185	0.4389	0.1648	0.1216
France	FRA	25000063	25006635	0	0.3352	-0.0862	0.0226	3.6039	1.7012	2.5705	0.5755	0.1216
France	FRA	25000063	25001465	0	-0.212	0.2683	1.9359	0.3173	0.7729	0.8491	-0.0948	2.0955
France	FRA	25000063	25000035	0	-0.152	-0.4203	1.1381	-0.1709	-0.2702	-1.6678	0.5755	1.515
France	FRA	25000063	25004721	0	-1.8935	1.7671	-0.6843	0.0728	0.6638	0.0507	2.4277	-0.6335
France	FRA	25000063	25001609	0	-0.9545	-0.2662	0.586	-0.3818	-0.1779	0.5404	-0.0823	0.6559
France	FRA	25000063	25001201	0	0.6243	-0.2479	-0.5836	0.1317	-0.4127	0.3272	-0.414	0.4994
France	FRA	25000063	25003323	0	-0.8246	-0.4203	1.0433	0.4018	0.0327	0.8777	-0.2704	0.5553
France	FRA	25000063	25000544	0	-0.4518	-0.0745	1.9359	0.0078	0.3501	-0.1652	0.3415	-0.5393
France	FRA	25000063	25004226	0	0.6464	-0.4998	1.9359	0.0788	0.3656	0.7646	-1.4019	0.6559
France	FRA	25000063	25003632	0	1.2571	0.9535	0.1386	-0.3675	-0.4509	0.2181	0.5755	-0.222
France	FRA	25000063	25001849	0	-0.1882	-0.4174	-0.3802	-1.3089	-0.198	-0.9652	-0.8483	-0.1563
France	FRA	25000063	25002702	0	0.72	1.7671	0.0226	-0.3423	0.7282	0.1853	1.802	1.515
France	FRA	25000063	25005528	0	-1.1167	1.031	1.1752	0.9113	1.6137	1.1263	1.0854	0.149
France	FRA	25000063	25006154	0	-0.5086	2.6352	-0.5472	-2.6893	0.5575	-0.4694	-1.4019	0.9883
France	FRA	25000063	25003893	0	-0.5955	2.6352	1.9359	0.9952	4.8357	0.8323	2.4277	2.0955
France	FRA	25000063	25005918	0	0.0765	-0.2509	0.1386	-2.0365	-0.2533	-0.8768	-0.1061	0.4385
France	FRA	25000063	25003219	0	-0.74	0.0502	0.0226	0.0396	-0.262	0.4668	0.1693	1.1508
France	FRA	25000063	25001277	0	0.3461	-0.4314	-0.4728	-0.2088	0.435	0.4668	-0.3206	-0.2503
France	FRA	25000064	25005141	1
France	FRA	25000064	25006847	1	-1.1458
France	FRA	25000064	25000803	1	0.4796	2.6352	1.9359	3.6039	4.8357	3.6292	2.4277	2.0955
France	FRA	25000064	25005984	1	-0.8426	-1.1665	-0.6843	1.0372	0.1516	0.3284	0.9628	0.1216
France	FRA	25000064	25001953	1	-0.5149	0.8089	1.9359	3.6039	4.8357	-1.6678	1.3918	0.4777
France	FRA	25000064	25002996	0	1.2441	2.6352	1.9359	3.6039	4.8357	3.6292	2.4277	2.0955
France	FRA	25000064	25002069	0	-1.5635	-0.0862					-0.4129
France	FRA	25000064	25001733	0	2.8267
France	FRA	25000064	25004984	0	-0.458	2.6352	1.9359	3.5987	4.8357	3.6292	2.4277	2.0955
France	FRA	25000064	25005831	0	-0.4549	2.6352	1.9359	1.2836	0.7588	1.0435	0.5755	0.1216
France	FRA	25000064	25007435	0	-1.6284	-1.299	-0.2501	0.5893	-0.2174	1.0926	-0.1527	-1.2091
France	FRA	25000064	25003606	0		-0.59	0.0226	-1.6841	-0.5309	-0.4694	0.5755	0.1216
France	FRA	25000065	25001784	1	-0.74	-1.8182	-2.664	0.1209	-2.1193	-1.6678	-2.0492	0.7864
France	FRA	25000065	25004012	1	-0.4571	0.0634	-0.227	0.5345	0.1272	0.3108	0.5755	-0.8443
France	FRA	25000065	25007282	1	-0.1992	-0.9767	1.2899	0.1863	-0.5722	0.3075	-0.9139	0.4165
France	FRA	25000065	25006489	1	-0.2065	2.6352	0.7162	0.3124	1.2402	0.4113	1.2568	0.4994
France	FRA	25000065	25003059	1	-0.9258	1.3939	1.1752	0.3958	0.8789	0.6965	-0.8883	1.2147
France	FRA	25000065	25002417	1	-0.683	-0.0176	-0.227	0.3893	-0.3017	0.6644	0.5755	0.4777
France	FRA	25000065	25005708	1	-0.6801	-0.7114	0.0226	-0.3915	-0.2557	-0.1222	-0.3055	-0.1563
France	FRA	25000065	25003427	1	-1.2517	-0.4203	0.0226	-0.9969	-1.0377	0.5999	0.3482	0.557
France	FRA	25000065	25004944	1	0.5743	-0.2548	0.3461	0.1164	-0.9474	-0.0787	-1.305	0.4777
France	FRA	25000065	25006337	1	0.0412	-0.0862	0.0226	-2.6893	0.2351	-1.5666	0.5755	-0.4607
France	FRA	25000065	25007361	1	1.2989	0.879	1.9359	-0.2447	-0.0077	0.2097
France	FRA	25000065	25002646	1	-1.0205
France	FRA	25000065	25006065	1	-1.0271	1.2587	-0.5252	-0.0234	1.0091	-0.2436	-0.6852	1.1508
France	FRA	25000065	25001900	1	0.0377	-0.1692	0.7162	-0.186	-0.8311	-0.4173	0.5755	0.1216
France	FRA	25000065	25001135	1	0.0313	-0.4569	-1.1592	-0.1802	-0.6086	0.5607	-1.1229	0.1216
France	FRA	25000065	25003685	0	0.4739	-0.4203	0.9726	0.0354	0.1863	-0.0132	0.8038	0.9097
France	FRA	25000065	25001415	0	-0.7526	-0.0862	-0.691	-0.3952	-0.0678	-0.5309	-0.3912	-0.1563
France	FRA	25000065	25004816	0	-0.0096	-0.0862	0.0226	0.314	0.496	0.8754	0.5755	0.1216
France	FRA	25000065	25000457	0	-0.2751	-1.0201	0.0226	-0.1319	-0.7409	0.5323	0.582	-0.959
France	FRA	25000065	25001413	0		-0.103	-0.2005	-0.5517	-0.264	-0.0287	-0.2821	0.7627
France	FRA	25000065	25004913	0	-1.5241	-0.0862	0.0226	-0.2084	0.3156	-0.6742	-0.2008	0.1216
France	FRA	25000065	25006141	0	0.1569	-0.0862	0.0226	-0.4534	0.0833	-0.836	0.5755	0.1216
France	FRA	25000065	25007212	0	-0.8629	0.1192	1.9359	-0.1867	-0.2632	-0.2227	-0.1918	0.8136
France	FRA	25000065	25001831	0	0.5969	-0.647	0.1453	-1.0914	-0.5422	-0.0332	-0.5832	0.6559
France	FRA	25000065	25004854	0	0.0381	-0.6797	-0.7638	1.3927	0.9586	0.9635	0.1969	0.1216
France	FRA	25000065	25004540	0	-1.6108	-1.2098	-2.664	-2.6893	-0.3824	-1.6678		-0.8961
France	FRA	25000065	25004979	0	-1.377	-0.59	1.2899	-0.2033	-0.2877	0.1738	0.4477	2.0955
France	FRA	25000065	25001877	0	-1.5758	0.3398	0.4996	-0.1989	0.388	-0.225	0.3768	-0.1314
France	FRA	25000065	25000682	0	-2.0502			0.0215	0.387
France	FRA	25000065	25005023	1	0.593	1.1493	0.4173	-0.1356	0.1651	0.6032	1.2568	1.515
France	FRA	25000066	25000886	1	-1.0234	-0.0862	0.0226	0.1053	0.5142	1.0062	0.5755	0.1216
France	FRA	25000066	25002819	1	-0.5234	-0.7695	-1.1008	0.5263	-0.1691	0.744	-0.9729	-1.3718
France	FRA	25000066	25000033	1	-1.2258	2.6352	1.9359	0.1053	1.1114	0.758	2.4277	2.0955
France	FRA	25000066	25000532	0
France	FRA	25000066	25006264	0	-0.9162
France	FRA	25000066	25005462	0	-1.5615	-0.0862	0.0226	-0.1496	0.0597	0.2196	0.5755	-0.3856
France	FRA	25000066	25004673	0	-0.0847	0.6555	0.766		1.1966	3.6292	1.3617	0.7611
France	FRA	25000066	25007156	0	-0.9914	0.468	1.9359	0.3433	0.5966	0.073	2.4277	2.0955
France	FRA	25000066	25004145	0	0.2288	2.6352	1.9359	2.2963	1.0856	3.6292	2.4277	2.0955
France	FRA	25000066	25005651	1	-1.2085	-0.2366	-0.5034	0.1544	-0.6235	-0.0615	0.5755	-0.1563
France	FRA	25000066	25006842	1	-1.6508	-1.4924	-2.664	-2.6893	-1.7511	-0.7368	-2.1355	-2.5027
France	FRA	25000066	25005542	1	-2.181	0.134	0.1386	-2.6893	-0.6717	-0.4167	-0.6852	-0.1314
France	FRA	25000066	25001681	1	-1.1139		-0.0094					-1.1605
France	FRA	25000066	25006912	1	-1.1672	-0.0862	0.0226	-1.0059	0.1548	-0.5309	-0.4771	-0.2503
France	FRA	25000066	25004360	1	-1.4171	-0.4203	-0.227	-0.7688	-1.0406	-0.7847	-0.6852	-0.8947
France	FRA	25000066	25003562	1	-1.4164	-1.1743	-1.1545	0.1525	-0.5321	0.6739	0.0489	-1.1296
France	FRA	25000066	25000244	1	-1.6108	-0.2662	-0.5034	-1.2764	-0.3481	-1.6678	-2.1355	-0.4607
France	FRA	25000066	25004441	1	-0.0031	-0.0862	0.0226	-2.6893	-0.742	-1.6678	0.5755	0.1216
France	FRA	25000066	25005695	0	0.1614	-0.0862	0.0226	0.6897	0.0069	0.8259	0.5755	0.1216
France	FRA	25000066	25005739	0	0.1833
France	FRA	25000066	25000155	0	-0.8093	-0.1652	1.1355	-1.7857	0.8321	0.643	0.5755	2.0955
France	FRA	25000066	25006869	0	-1.155	-1.0271	-1.2891	-0.1952		-0.6936	-1.0839	-0.3856
France	FRA	25000066	25000955	0	-1.6845	1.2587	0.4173	-2.6893	-0.6158	-0.2608	2.4277	-0.945
France	FRA	25000067	25002494	1	-0.2769	0.5896	0.4173	0.9843	-0.5229	0.3456	0.775	2.0955
France	FRA	25000067	25007127	1	-0.2698	-0.0862	0.0226	0.7113	-0.1166	-1.6678	0.5755	0.1216
France	FRA	25000067	25001081	1	-1.5646	-1.6554	-2.664	-1.7857	-2.0397	-1.6678	-2.1355	-2.5027
France	FRA	25000067	25000672	1	-1.1935	2.6352	-0.829	0.4979	-0.0085	-0.1753	-0.5832	-0.4607
France	FRA	25000067	25005858	1	-0.6158	-0.4005	0.586	-0.3604	-1.0109	0.2967	0.5755	-0.1865
France	FRA	25000067	25001772	1	0.3457	-0.1692	0.0226	0.2718	0.6121	0.7963	1.2568	0.7864
France	FRA	25000067	25005517	1	0.5342	-0.59	-0.1587	-0.5736	-0.3387	-0.2379	0.5755	-0.7108
France	FRA	25000067	25003655	1	-0.9517	-0.0862	-0.5034	-0.6027	-0.1645	0.9683	-2.1355	-0.1563
France	FRA	25000067	25006522	1	-0.3787	-0.2479	1.9359	-0.9328	-0.7339	0.1646	2.4277	0.9097
France	FRA	25000067	25001591	1	-0.119	-0.269	-0.7836	-0.6091	-0.0295	0.4656	-0.6852	-0.5093
France	FRA	25000067	25006653	1	0.0974	1.3889	0.8348	-0.9584	-0.2699	-0.4384	0.1435	0.3236
France	FRA	25000067	25004399	0	-0.3941	0.4349	1.9359	-0.2641	-0.4027	-1.2919	-0.0343	2.0955
France	FRA	25000067	25001037	0	-1.0435	-1.5387	-1.1926	-0.7255	-1.4582	-0.4694	-0.6852	-1.1252
France	FRA	25000067	25003806	0	1.0144	0.0692	0.4173	-1.145	0.4002	0.3836	-0.1727	0.6377
France	FRA	25000067	25006000	0	-0.2878	-1.1763	-1.1926	-0.401	-1.2178	-0.8849	-0.6852	-1.1252
France	FRA	25000067	25000645	0	0.1854	-0.4203	-1.161	-0.7943	-1.0892	-0.0923	-0.309	-0.6774
France	FRA	25000067	25006290	0	-0.0307	-0.1781	0.4683	0.5331	0.7871	-0.2451	1.2067	0.4994
France	FRA	25000067	25007430	0	-1.1304	-0.59	-0.8627	-1.0539	-0.8125	0.2463	-0.414	-0.4607
France	FRA	25000067	25000129	0	-0.3535	-0.0862	0.0226	-0.6424	-0.4151	0.4719	0.3482	-0.4607
France	FRA	25000067	25004594	0	-0.6015	0.074	-0.8092	-0.9573	0.0379	0.2149	0.9194	0.9883
France	FRA	25000067	25006048	0	-0.1135				-2.0703	-0.8849
France	FRA	25000067	25003329	0	0.9795	-0.2479	0.0226	-0.1406	-0.0306	-0.0453	0.5755	0.1216
France	FRA	25000067	25005801	0	-0.3311	-1.3452	0.0226	0.7113	-0.3521	1.0062	0.5755	0.1216
France	FRA	25000067	25004048	0	0.0864	-0.165	0.6496	-0.8237	-0.1473	-0.0378	-2.1355	0.7095
France	FRA	25000067	25006106	0	0.1489	-1.4776	-1.2891	-0.3265	-3.7095	0.7891	0.5755	-0.3969
France	FRA	25000067	25004324	0	0.651	-1.4178	-0.542	0.6715	0.1975	0.7162	1.142	0.8567
France	FRA	25000067	25002419	0	0.7173
France	FRA	25000067	25005688	0	1.133	-0.7221	-0.4728	0.4158	-0.9352	0.7161	-0.4948	0.1216
France	FRA	25000067	25004219	0	0.0272	-0.5743	-1.0611	-0.7151	0.6544	-0.0768	0.5755	-0.4607
France	FRA	25000067	25001552	0	-0.5564	-0.8409	-0.9607	-2.6893	-1.1663	-1.6678	-2.1355	-1.8806
France	FRA	25000067	25002610	0	-0.5375	-0.0176	0.8116	-0.3978	0.265	-0.4694	0.5755	-0.1563
France	FRA	25000068	25001174	1	-0.8768	0.96	0.8877	0.2443	0.1303	0.6383	1.2612	2.0955
France	FRA	25000068	25005791	1	0.8386	0.1261	0.4173	-0.4856	0.0998	-0.2708	-0.3912	-0.1563
France	FRA	25000068	25000317	1	0.1648	-0.4998	0.0226	-0.6506	0.836	0.6571		0.1216
France	FRA	25000068	25001070	1	-0.7362	-0.0862	0.0226	0.7129	-0.9381	1.5627	0.1693	0.1216
France	FRA	25000068	25001901	1	-0.1529			-0.3921	-0.6001
France	FRA	25000068	25002024	1	-0.8402	0.5923	0.0226	0.3093	0.0776	0.9129	-0.9362	-0.3856
France	FRA	25000068	25006886	1	0.8544			-0.4112	-0.3614
France	FRA	25000068	25003619	1	-0.5837	0.1395	0.4173	-0.1939	-0.1959	0.0138	-0.6852	-0.1563
France	FRA	25000068	25002468	1	0.493	0.0664	-0.8356	-1.1059	0.1475		0.0215	-0.8578
France	FRA	25000068	25002064	1	0.6589	1.3889	0.0226	0.0705	0.5094	0.8068	0.5755	0.1216
France	FRA	25000068	25003107	1	0.5824	-0.0862	0.0226	-0.1946	0.1141	-0.8849	0.3482	-0.1563
France	FRA	25000068	25003526	1	0.107	-0.8802	-0.3802	-0.438	-0.8419	-0.5027	-0.6852	-0.6774
France	FRA	25000068	25002165	1	0.4844	-0.013	-0.691	-0.134	-0.2279	0.4723	0.1922	1.2147
France	FRA	25000068	25004037	1	-0.7783	0.8762	0.0226	-0.7352	0.0215	0.0119	-0.1972	-0.1865
France	FRA	25000068	25006468	1	-0.8962	1.3939	1.9359	-0.3195	0.4848	0.2722	2.0386	0.8567
France	FRA	25000068	25002967	1	-1.4666	-0.089	-0.9607	-0.1016	-0.1508	-0.0949	-0.4771	-0.1563
France	FRA	25000068	25002875	0	0.7315	2.6352	1.9359	0.4043	0.7635	0.4343	0.5755	0.8825
France	FRA	25000068	25007555	0	-0.3746	0.2032	0.0226	-0.5172	-0.128	-0.0033	0.5826	0.2655
France	FRA	25000068	25006757	0	0.3823	-1.0994	0.0226	-0.6695	-0.9526	-1.6678	0.1693	-0.7685
France	FRA	25000068	25003280	0	0.2209	-0.4203	0.0226	-0.5764	-0.4066	-0.1442	0.3415	-0.1563
France	FRA	25000068	25006050	0	-0.1203	-0.0862	0.4173	-1.1401	-0.4916	-0.8849	0.8038	-0.3856
France	FRA	25000068	25007231	0	-1.1823	0.6623	1.9359	0.6993	1.3622	0.8728	1.802	1.515
France	FRA	25000068	25007073	0	0.7657	1.7671	0.7162	-0.5608	0.5719	-0.2858	0.3473	1.515
France	FRA	25000068	25006808	0	0.2717	0.0525	0.4173	-0.3751	0.187	-0.5569	0.2287	0.8903
France	FRA	25000068	25001184	0	-0.3226	-0.4203	0.0226	0.1852	0.1914	-0.4795	-0.454	0.7627
France	FRA	25000068	25007137	0	0.1601	1.3403	0.4173	-1.2502	0.6523	0.2973	0.4807	1.3857
France	FRA	25000068	25006188	0	0.1822	0.468	-0.7638	-1.5123	0.0414	-0.7433	-1.2876	-0.1563
France	FRA	25000068	25001026	1	-0.7696	-0.0862	0.4173	-0.5484	-0.614	0.1176	0.0256	-0.4607
France	FRA	25000069	25004986	1	-0.9826	-0.0862	0.0226	0.0292	0.0327	0.3801	0.5755	0.1216
France	FRA	25000069	25005827	1	-0.4845	-0.0088	0.3461	-0.0848	-0.8968	0.0234	0.1648	0.4504
France	FRA	25000069	25006894	1	0.3926	0.6555	0.586	-0.0048	0.0509	0.4831	-0.8657	0.6314
France	FRA	25000069	25006710	1	-0.074	0.0122	0.0226	0.4618	0.0835	0.3456	0.5755	0.1216
France	FRA	25000069	25006563	1	-0.6053	-0.7737	-0.691	-0.4911	-0.4229	-0.1135	-0.3733	-0.1563
France	FRA	25000069	25005304	1	-0.847			0.157	-0.4928
France	FRA	25000069	25006852	1	-0.153	-0.7681	0.0226	-0.0717	-0.0881	0.0537	-0.3733	-0.4607
France	FRA	25000069	25002840	1	-0.0723	-0.4314	0.0226	0.197	0.7949	-0.1475	0.5755	0.1216
France	FRA	25000069	25003842	1	-0.4889	-0.5699	-1.8395	-0.9827	-1.4093	0.0111	-1.2835	-1.2535
France	FRA	25000069	25001696	1	-1.2268	-0.0862	0.0226	0.6671	-0.4838	0.8227	0.5755	0.1216
France	FRA	25000069	25001484	1	-0.906		-0.2236	0.8587	-0.1463	1.4352	0.5755	0.1216
France	FRA	25000069	25006409	1	-1.0585	-1.0588	-0.9607	0.225	-0.3406	0.8754	-0.5832	-0.7496
France	FRA	25000069	25006181	1	-0.8494	0.2032	1.4967	0.2621	0.1095	-0.182	0.9254	2.0955
France	FRA	25000069	25000406	1	0.0758	0.6492	0.0226	0.0421	-0.779	0.7825	0.3482	0.1216
France	FRA	25000069	25004664	1	0.4522	0.7308	1.9359	0.3142	0.2135	0.9207	0.5755	0.1216
France	FRA	25000069	25000658	1	-0.3362	-0.7861	-0.227	0.5813	0.1968	-1.6678	-0.5832	0.1216
France	FRA	25000069	25000827	1	0.2619	1.127	1.9359	0.0553	0.1386	-0.1027	-0.3912	-0.1563
France	FRA	25000069	25004290	0	1.3756	-0.7938	0.5347	-0.1494	-0.3392	0.3083	-0.2845	0.1216
France	FRA	25000069	25003856	0	0.4584	1.1493	0.0226	0.3003	0.6348	0.6147	0.3415	-0.4607
France	FRA	25000069	25000397	0	1.0642	2.6352	1.9359	0.0227	1.5843	-0.0014	2.4277	2.0955
France	FRA	25000069	25002410	0	0.7207	-0.0862	0.0226	0.1503	0.6574	0.6055	0.5755	-0.3856
France	FRA	25000069	25003212	0	-0.1984	-0.2479	0.0226	1.1658	-0.3306	1.138	1.0316	0.1216
France	FRA	25000069	25006212	0	-0.6477	-0.9286	0.0226	0.0986	-0.3234	0.088	-0.6852	-0.4607
France	FRA	25000069	25003013	0	1.0191	-0.0862	0.0226	0.0677	0.3966	0.5115	-0.309	0.1216
France	FRA	25000069	25001549	0	0.0212	0.2032	0.0226	-0.4386	0.2772	0.2674	0.1693	0.1216
France	FRA	25000069	25003429	0	0.1178	0.1221	-1.4011	-0.2401	-0.036	-0.0243	-2.1355	0.0388
France	FRA	25000069	25006077	0	-0.9302	1.031	1.9359	0.0694	-0.0029	0.1993	0.8038	0.7864
France	FRA	25000069	25004086	0	-0.2543	-0.5743	-0.6772	0.2749	-0.2893	0.3111	-0.396	-0.7317
France	FRA	25000069	25006315	0	0.0888	-0.4174	0.0226	1.1296	0.4425	0.5712	-0.1566	0.1216
France	FRA	25000069	25004762	0	0.5647	-0.0862	0.0226	1.0809	0.5177	1.7551	0.5755	0.1216
France	FRA	25000069	25003550	1	-0.4761	0.5266	-1.3943	-0.0689	-0.0518	0.2513	0.3199	-0.2709
France	FRA	25000069	25004177	0	-0.3589	-0.0692	1.9359	-0.3123	-0.3081	0.6081	-1.5537	-0.8443
France	FRA	25000070	25002573	1	0.5958	2.6352	-0.5274	0.159	1.122	0.2958	2.4277	1.515
France	FRA	25000070	25001077	1	-0.5179	2.6352	-0.227	0.3007	0.5762	0.3056	0.3473	-0.5912
France	FRA	25000070	25003062	1	-0.653	0.474	-0.8627	0.5973	0.8859	-0.1845	-0.7164	-0.3297
France	FRA	25000070	25003928	1	0.885	0.5266	-0.227	-0.6822	-0.7035	-0.8849	0.5755	-0.222
France	FRA	25000070	25002255	1	0.5493	-0.7136	-1.5883	-0.886	-0.7592	-0.2436	-2.1355	-0.6353
France	FRA	25000070	25002595	1	-0.3722	0.957	0.3591	0.5007	0.2469	-0.7368	-0.2673	1.2841
France	FRA	25000070	25002352	1	-0.7309	0.957	-0.7302	-0.2712	-0.9346	-1.6678	-0.5802	0.839
France	FRA	25000070	25004224	1	-0.7237	-0.089	0.9726	-0.1659	0.5006	-0.6742	0.5755	0.1216
France	FRA	25000070	25001475	1	0.5737	1.0508	0.4173	-0.0781	0.5099	0.6501	-1.054	0.1216
France	FRA	25000070	25000851	1	-0.5956	0.2733	0.586	0.4411	0.547	-0.2766	0.9628	0.6802
France	FRA	25000070	25000542	1		1.1352	0.1453	0.0686	0.2143	-0.5842	-0.6595	2.0955
France	FRA	25000070	25004300	1	0.058	1.3939	1.9359	0.866	1.1908	2.1953	-2.1355	2.0955
France	FRA	25000070	25007147	1	-1.4583	-0.8734	-0.92	-0.2142	-0.4167	-0.5579	-1.2624	-0.4265
France	FRA	25000070	25003809	1	0.5961	0.6515	0.0226	-0.3807	0.8204	0.4054	0.5755	0.1216
France	FRA	25000070	25001266	1	-0.3804	-0.3204	0.0226	-0.4023	0.379	-1.6678	0.5755	0.1216
France	FRA	25000070	25007100	0	-0.1479	-0.4998	0.0226	-0.3558	-0.223	-1.6678	0.5755	0.1216
France	FRA	25000070	25002841	0	0.5263	0.4012	1.2899	0.0384	0.373	-0.1211	-1.4019	-0.5079
France	FRA	25000070	25001180	0	-0.2658	0.9535	0.9964	-0.3792	0.4196	-0.4164	-0.4575	1.515
France	FRA	25000070	25002634	0	-0.0795	-0.9706	0.0226	0.0774	-0.1152	0.0108	-1.5588	-0.2274
France	FRA	25000070	25006593	0	0.2642	-0.0072	1.9359	-0.9584	-0.0302	-1.0529	-1.4019	0.3236
France	FRA	25000070	25005539	0	-0.2584	0.5331	1.9359	0.584	1.89	0.311	0.9732	2.0955
France	FRA	25000070	25002256	0	-0.0966	1.7671	0.8348	0.1731	0.6873	0.4781	-0.3702	0.7864
France	FRA	25000070	25004688	0	0.552	0.4121	0.0226	0.2231	1.2233	-0.5569	0.2287	2.0955
France	FRA	25000070	25002944	1	0.5489	0.2086	-0.3802	-0.0438	-0.0738	0.8482	-0.0987	0.1959
France	FRA	25000070	25001526	0	-0.1164	1.1493	1.2867	-0.1867	0.4723	0.6141	0.9194	0.4504
France	FRA	25000071	25000481	1	-0.3934	0.5128	0.8348	0.9996	0.3587	-1.6678	0.0256	-0.3549
France	FRA	25000071	25001746	1	-0.1367	2.6352	2.0735	0.6003	0.2703	0.6952	-0.5001	0.7627
France	FRA	25000071	25001318	1	0.1502	-0.2479	1.1752	-0.4865	-0.8868	-1.6678	-0.4771	-0.1563
France	FRA	25000071	25000726	1	0.8539	1.2587	1.0433	-0.182	0.2509	0.1318	-0.216	-0.1563
France	FRA	25000071	25003093	1	0.3916	-0.0072	1.4967	-0.3953	-0.3869	0.2234	0.1701	0.1959
France	FRA	25000071	25005028	1	1.0949	-0.0862	-0.7638	-0.7797	-0.7847	0.3209	-0.414	-0.4607
France	FRA	25000071	25006223	1	0.7422	-0.9629	-2.664	-0.3672	-1.1842	-0.4795	-1.5848	-2.5027
France	FRA	25000071	25007592	1	0.3615	-0.59	-0.4806	0.1738	-0.3966	-0.1093	0.0256	-0.5912
France	FRA	25000071	25006467	0	0.086	-0.0692	0.8348	0.0039	0.0686	0.0326	1.0854	1.1232
France	FRA	25000071	25005122	1	-0.0736				-0.9326
France	FRA	25000071	25005192	1	0.4742	0.2063	-0.7638	-0.8776	0.1309	-0.4427	-0.6852	-0.4607
France	FRA	25000071	25000422	1	0.8959	1.2995	0.8348	0.0627	0.2729	-0.2317	-0.6186	-1.112
France	FRA	25000071	25005348	1	0.644	0.1852	-0.227	-0.8245	0.0839	-0.343	-0.5832	-0.1563
France	FRA	25000071	25002037	1	-0.3198	-0.0862	0.0226	-0.1247	-0.2168	1.5721	0.5755	0.1216
France	FRA	25000071	25003018	0	1.0696	-0.0692	1.9359	0.1685	-0.0869	0.8884	0.5755	0.1216
France	FRA	25000071	25004394	0	0.1277	-0.4203	-0.3802	0.7113	0.5556	-1.6678	0.5755	0.1216
France	FRA	25000071	25004623	0	0.7381	1.1592	0.8348	-1.0059	0.3067	-1.6678	-0.0551	0.9097
France	FRA	25000071	25007064	0	-1.5886	0.8006	1.2867	-0.5558	0.3762	-0.368	1.2027	1.515
France	FRA	25000071	25004657	0	0.2989	2.6352	1.2867	0.9482	1.4666	0.009	2.4277	2.0955
France	FRA	25000071	25003168	0	-0.641	-0.0862	0.5347	-0.024	-0.5153	-0.212	0.5755	0.1216
France	FRA	25000071	25004257	0	0.4914	2.6352	1.9359	3.6039	4.8357	3.6292	2.4277	2.0955
France	FRA	25000071	25000953	0	-0.9951	1.3889	1.0433	-0.3415	-0.0787	-0.4562	0.319	0.69
France	FRA	25000071	25002765	0	0.837	-0.4998	0.4173	-1.1465	-0.0454	-1.2093	1.8077	0.4994
France	FRA	25000071	25003927	0	0.5472	-0.2479	0.3461	1.2271	-0.0408	-0.3801	0.5755	-0.5711
France	FRA	25000071	25003638	0	1.0929	-0.3204	0.7162	0.4617	0.5229	0.3188	0.5755	0.6905
France	FRA	25000071	25006651	0	-0.5613	1.0508	0.5833	0.0703	0.3607	0.1132	0.4807	1.1232
France	FRA	25000071	25003695	0	0.2931	-0.5133	0.6407	0.4212	0.0503	0.0711	-0.0553	1.4234
France	FRA	25000072	25001486	1	0.3359	-0.1655	0.8801	0.6333	-0.2222	0.5737	1.4793	-2.5027
France	FRA	25000072	25006595	1	0.548			3.6039	-3.7095	0.4394	2.4277
France	FRA	25000072	25004736	1	-0.7525	-0.0252	-0.5836	0.071	-0.5038	0.7599	-0.3024	0.3978
France	FRA	25000072	25005705	1	-0.7852	2.6352	1.9359	3.6039	1.8309	3.6292	2.4277	2.0955
France	FRA	25000072	25002823	1	-0.9506	-0.0862	0.0226	1.8555	-0.5131	-0.7847	0.5755	0.1216
France	FRA	25000072	25002313	1	-0.5566	0.4718	0.5347	0.2177	0.3771	-0.3164	2.0386	1.515
France	FRA	25000072	25001495	1	-0.886	2.6352	1.9359	1.43	2.0887	1.7904	2.4277	2.0955
France	FRA	25000072	25001838	1	-0.057				0.8628		0.5755
France	FRA	25000072	25006981	1
France	FRA	25000072	25006258	1		-0.9389	-0.9607	-0.7322	-1.1922	-0.2348	1.3617	-0.419
France	FRA	25000072	25000896	1	-0.5407	2.6352	0.0226	0.9893	0.0327	0.8754	0.2287	0.1216
France	FRA	25000072	25005809	1	-0.2114	0.1943	0.8038	0.0909	0.3196	0.4782	0.0256	0.8567
France	FRA	25000072	25003091	1	0.0141	2.6352	1.1657	1.4508	1.0476	1.3541	2.4277	2.0955
France	FRA	25000072	25004305	1	-0.5341	0.3984	0.0226	-0.1993	0.5432	0.0228	0.3482	0.7864
France	FRA	25000072	25001583	1	-0.1093	0.1892	1.9359	-0.428	-0.9291	1.597	2.4277	2.0955
France	FRA	25000072	25001110	1	-0.7072	1.3939	1.9359	1.6736	-1.4751	0.4252	1.3958	1.515
France	FRA	25000072	25005699	1	-0.9797	2.6352	0.2536	0.5616	0.2647	0.4252	0.5755	0.1216
France	FRA	25000072	25006304	1	-1.2909	0.3961	0.4173	-0.6364	-0.2986	-0.4795	-1.0606	-0.4377
France	FRA	25000072	25001758	1	-0.5066	-0.8802	0.8348	0.495	0.1947	0.8236	-0.1157	0.1216
France	FRA	25000072	25004237	1	-0.5121	2.6352	1.9359	-2.6893	0.3835	-0.5569	-1.0808	-0.945
France	FRA	25000072	25005756	0	-0.619
France	FRA	25000072	25005261	0	0.8762	-1.3452	0.0226	0.0346	-0.0347	-1.6678	-0.1972	0.0658
France	FRA	25000072	25007146	0	0.0427	-0.0862	0.0226	1.0586	1.2139	0.3274	0.5755	0.1216
France	FRA	25000072	25004259	0	-1.1013	0.3989	-0.7183	3.6039	-2.9065	1.8857	-0.5656	2.0955
France	FRA	25000072	25001015	0	-0.7558			3.6039	4.8357	3.6292	2.4277	2.0955
France	FRA	25000072	25003821	0	-0.4304	-2.9627	-2.664	-2.6893	-3.7095	-1.6678	1.3958	-0.7351
France	FRA	25000072	25007079	0	-0.1659				1.3811			-2.1618
France	FRA	25000072	25004506	0	0.194
France	FRA	25000072	25002512	0	0.2749	0.8762	1.9359	-1.1286	0.0891	0.0973	0.0215	1.1508
France	FRA	25000072	25005401	0	-1.3305	0.2823	-0.691	-1.7826	-1.0549	0.0161	-0.1026	0.839
France	FRA	25000073	25002123	1	-0.7984	1.4003	1.1752	-0.3015	0.6543	0.289	2.4277	2.0955
France	FRA	25000073	25005245	1	-0.6128	0.6606	0.5833	-0.4146	-0.021	0.3696	-0.4805	-0.0604
France	FRA	25000073	25004856	1	-0.901	1.7671	-0.6315	-0.373	0.434	0.7584	-0.9568	0.9883
France	FRA	25000073	25003069	1	0.8333	0.8762	-0.732	-0.7025	0.2798	-0.298	-0.0823	0.833
France	FRA	25000073	25002267	1	-0.4591	0.0789	-0.7638	0.1053	-0.0579	-0.0586	0.5755	-0.3297
France	FRA	25000073	25002207	1	0.2487	1.7162	-0.7638	-0.2757	-0.1264	0.1158	-0.0992	-0.0274
France	FRA	25000073	25003734	1	-0.3479	2.6352	1.4967	0.0363	-0.1668	0.3969	-0.0517	1.515
France	FRA	25000073	25005575	1	0.0957	2.6352	1.9359	-2.6893	0.2576		-0.7899	1.2147
France	FRA	25000073	25000404	1	0.6825	0.7855	0.0226	-0.7161	-0.1512	-0.5058	-0.6852	-0.1563
France	FRA	25000073	25001864	1	0.6915	0.2554	-1.1592	-0.5177	0.3948	-0.2229	-0.1188	-0.3297
France	FRA	25000073	25004154	1	0.385	0.5946	-0.227	-0.7252	-0.5164	0.2771	-0.8094	-0.946
France	FRA	25000073	25000697	1	0.7641	-1.2457	-0.8627	-0.8021	-0.8297	0.1469	-0.4771	0.1216
France	FRA	25000073	25006413	1	0.5102	-1.3464	-1.0611	-1.0489	-0.6472	-0.1845	-1.5537	-0.1563
France	FRA	25000073	25004893	1	-0.2748	-0.438	0.9268	-0.068	0.1278	-0.3768	-0.5832	-0.4607
France	FRA	25000073	25000099	1	-0.5922	-1.4093	-1.1926	0.1879	-0.0794	-1.6678	-2.1355	-0.1563
France	FRA	25000073	25006980	0	-0.681	0.0634	-0.7638	0.1178	0.134	-0.0949	0.0489	-0.3297
France	FRA	25000073	25004127	0	-0.8941	-0.6378	0.5347	0.2559	0.0246	0.5243	-0.1533	0.3236
France	FRA	25000073	25006125	0	0.7571	-0.59	-0.9607	-1.0613	-1.3961	-0.2436	-2.1355	-0.222
France	FRA	25000073	25006306	0	-0.5662	0.1411	1.4967	0.1283	1.0119	0.3596	0.3768	1.515
France	FRA	25000073	25005877	0	0.209	0.7332	0.9247	-0.2426	0.2501	0.6019	-0.4288	1.2147
France	FRA	25000073	25003791	0	0.6649	-1.0334	-1.3577	-2.6893	-1.7017	-1.6678	0.8762	-0.4784
France	FRA	25000073	25004301	0	-0.5984	0.2607	0.0226	-1.0129	0.2634	0.2055	0.0256	-0.1563
France	FRA	25000073	25007191	0	0.6964	-0.2479	0.4173	0.1077	0.3092	-0.1843	0.5755	0.1216
France	FRA	25000073	25004685	0	0.2583	-0.4343	0.7162	-1.3089	-0.3473	-1.6678	-0.1026	0.2224
France	FRA	25000073	25007565	0	-0.1441	-1.3452	-0.2737	0.4733	-0.1347	-1.6678	-0.2821	-1.0798
France	FRA	25000073	25004377	0	0.264	-0.7221	-0.4806	0.2539	0.8382	0.5148	-0.4948	0.1216
France	FRA	25000073	25000935	1	-0.5426	0.0789	0.0226	-0.6024	-0.8184	-0.5569	-0.8913	0.4994
France	FRA	25000074	25004468	1	-0.7482	-0.0862	0.0226	-0.3153	0.7404	0.3062	1.3656	0.1216
France	FRA	25000074	25006231	1	-1.1488	0.7989	0.0226	0.4728	0.6543	0.6358	0.5755	0.1216
France	FRA	25000074	25006448	1	-0.363	-0.2741	0.9017	0.4373	0.3023	0.6138	-1.0602	0.3216
France	FRA	25000074	25000354	1	-0.6357	2.6352	1.9359	-0.3416	1.0063	-0.0417	2.4277	1.515
France	FRA	25000074	25002700	1	-1.227	2.6352	1.9359	-2.0365	0.3762	-1.6678	1.0267	1.515
France	FRA	25000074	25004641	0	-0.5944						-0.1939	-1.0543
France	FRA	25000074	25001162	0	-1.5114	-0.3631	1.9359	-1.0091	-0.639	-0.1222	-0.2852	0.9097
France	FRA	25000074	25002785	0	-1.0662	-0.0862	-0.7638	0.0286	-0.0579	-1.6678	0.1648	0.1216
France	FRA	25000074	25003756	0	-0.7555	1.3939	-0.8092	-0.448	0.26	-0.1443	1.802	1.515
France	FRA	25000074	25003848	0	-0.8406	0.6654	1.2899	-1.0126	0.4726	-1.6678	2.4277	2.0955
France	FRA	25000074	25007071	0	-1.4563	2.6352	1.9359	0.4948	2.2198	0.4549	2.4277	2.0955
France	FRA	25000074	25005847	0	-0.7522	2.6352	0.0226	-1.3089	0.1711	-1.6678	1.1987	-1.1252
France	FRA	25000074	25001350	0	-1.1242	-0.0862	0.0226	1.2836	0.504	1.2804	0.5755	0.1216
France	FRA	25000074	25001962	0	-0.3793	1.3403	1.9359	3.6039	3.2455	3.6292	2.4277	2.0955
France	FRA	25000074	25003974	0	-0.4192	1.1306	1.9359	-0.6447	1.3592	0.4641	0.1648	0.3216
France	FRA	25000075	25004330	1	0.966	-0.0862	0.0226	-0.8057	0.07	0.2511	-0.2821	0.1216
France	FRA	25000075	25002106	1	0.5414	0.9526	1.9359	0.762	0.9741	1.2922	2.4277	-0.411
France	FRA	25000075	25001389	1	-1.0884	-0.089	0.4173	-0.0468	-0.175	0.2294	-0.3086	1.0096
France	FRA	25000075	25000348	1	-0.0983	-0.2673	0.586	2.8611	1.0723	3.6292	2.4277	2.0955
France	FRA	25000075	25006864	1	0.5492	1.127	0.586	-0.1988	-0.3078	-0.0177	-0.6595	0.8136
France	FRA	25000075	25004919	1	-0.4617	1.3697	0.8348	0.3607	0.2693	0.4734	0.1693	0.9097
France	FRA	25000075	25006696	1	0.9116	-0.7737	0.0226	0.4472	-0.5118	0.9351	-0.6852	0.1907
France	FRA	25000075	25007005	1	1.2219	-0.4136	0.7398	0.844	-0.2079	1.1037	0.0256	0.9642
France	FRA	25000075	25000004	1	-0.5534	-0.0862	0.0226	0.7113	-0.3197	0.3456	0.5755	0.1216
France	FRA	25000075	25006107	1	-0.1777	0.4658	-1.0088	0.3204	0.2423	0.1326	-0.6625	-0.6073
France	FRA	25000075	25005497	1	-0.5065	-0.3386	-1.0611	-0.1127	-0.8661	-0.801	-0.6852	-0.4607
France	FRA	25000075	25004073	1	0.7236	2.6352	1.9359	3.6039	0.6543	3.6292	-2.1355	-0.1865
France	FRA	25000075	25006239	1	0.7061	0.96	1.9359	0.6925	1.4004	1.2633	1.2568	1.515
France	FRA	25000075	25000460	1	0.7896	-0.5743	-1.2828	-0.3808	-0.3151	-0.4795	-0.1727	-0.8947
France	FRA	25000075	25001379	1	1.4173	-0.7221	-0.6446	0.139	-0.2387	0.4847	-1.0602	-0.1563
France	FRA	25000075	25005509	1	0.6496	-0.59	-1.3005	0.2029	-0.5982	-0.4795	-0.7867	-0.6195
France	FRA	25000075	25004811	1	-0.6636	2.6352	1.9359	0.3767	1.0769	0.7	2.4277	2.0955
France	FRA	25000075	25004596	1	-0.3559	-1.5155	-2.664	-2.6893	-1.0662	-1.6678	0.5755	0.1216
France	FRA	25000075	25001660	1	-0.1615		-0.6315		0.818
France	FRA	25000075	25000505	0	0.7503	2.6352	1.9359	1.2036	0.7926	0.6614	1.3388	0.8654
France	FRA	25000075	25001107	0	0.4042	-0.0862	0.0226	-0.0848	-0.206	0.518	0.8038	-0.4607
France	FRA	25000075	25000856	0	0.7508	-0.2548	0.8348	-0.3643	0.4039	-0.219	-1.0758	0.1216
France	FRA	25000075	25003512	0	1.4014	2.6352	1.9359	0.5265	1.1693	0.2984	-0.0553	0.8567
France	FRA	25000075	25000934	0	0.5535	-0.089	0.0226	1.1852	0.4826	0.5845	0.1922	0.1216
France	FRA	25000075	25000734	0	0.7861	-0.2509	0.0226	0.3373	-0.1847	0.372	-0.3237	-0.3856
France	FRA	25000075	25006349	0	0.391		0.0226				1.2302
France	FRA	25000075	25007550	0	-0.5441	-0.0862	-1.4877	-0.08	0.3766	0.5494	-0.5832	-0.1565
France	FRA	25000075	25003994	0	1.2575	0.3239	0.4173	-0.0879	0.8171	0.5867	-0.3912	-0.1563
France	FRA	25000075	25003408	0	0.6477	2.6352	1.9359	3.6039	4.8357	3.6292	2.4277	2.0955
France	FRA	25000075	25002800	0	0.8202	-0.089	0.4173	-0.0629	0.1661	0.2055	-0.5832	0.2546
France	FRA	25000075	25004411	0	1.1343	-0.0862	1.9359	3.6039	-3.7095	0.8334	2.4277	2.0955
France	FRA	25000076	25006914	1	0.502	2.6352	0.0226	3.6039	0.8114	1.4206	0.5755	0.1216
France	FRA	25000076	25002797	0	-1.608				-1.102
France	FRA	25000076	25002715	1	-0.3505
France	FRA	25000076	25003071	1	-0.5635	0.879	1.1355	-1.0587	-4.00E-04	-1.3198	1.8077	0.1216
France	FRA	25000076	25007299	1	1.1485	-0.0176	0.0226	-0.2439	0.591	0.2288	0.5755	-0.2503
France	FRA	25000076	25000478	1	-0.937	-0.0862	1.9359	1.2836	0.5964	1.5721	2.0386	1.0383
France	FRA	25000076	25007301	1	-0.5949	0.0747	-1.0072	-2.6893	-0.8138	-0.4694	-0.7394	-0.3902
France	FRA	25000076	25003038	1	-0.4245	0.957	1.9359	-0.3273	-0.3381	0.3263		0.4165
France	FRA	25000076	25001855	1	0.985			-2.6893	0.7812
France	FRA	25000076	25001338	1	-0.6461
France	FRA	25000076	25001655	1	0.3485
France	FRA	25000076	25000930	1	-1.4818
France	FRA	25000076	25006404	0	0.6827
France	FRA	25000076	25004626	0	-0.5818	0.2032	0.0226	-2.6015	0.5437	-1.6678	0.5755	0.1216
France	FRA	25000076	25003838	0	0.0134	-0.5405	-2.664					2.0792
France	FRA	25000076	25000401	0	0.7577	0.1666
France	FRA	25000076	25001116	0	0.4988	-1.3452	-1.2891	-2.6893	1.5434	-0.5309	-0.8738	-1.1252
France	FRA	25000076	25003251	0	-1.9613					-0.4932
France	FRA	25000076	25000810	0	0.1569	-0.0862	1.8045	0.6188	0.5052	1.1514	0.1648	-0.2503
France	FRA	25000076	25007227	0	1.1977	0.2718	1.4967	0.3951	2.0116	0.6659	0.9911	0.9883
France	FRA	25000076	25005233	0	0.7279				0.7807
France	FRA	25000076	25002659	0	-2.4261							0.0192
France	FRA	25000076	25003347	0
France	FRA	25000076	25006688	0	-1.6534
France	FRA	25000076	25001977	0	-0.889	-0.2662	0.0226	0.1531	0.6778	-0.5037	-0.0551	0.1216
France	FRA	25000076	25006583	0	-0.8368
France	FRA	25000076	25001141	0	-0.3208
France	FRA	25000077	25002582	1	-0.1299	-0.0774	-1.2321	-1.2417	-0.6228	-0.5058	-2.1355	-0.976
France	FRA	25000077	25004790	1	-1.1548	0.215	-0.732	-0.8293	0.3052	-1.5939	0.0256	-0.1314
France	FRA	25000077	25004306	1	0.179	1.3889	0.8116	-0.401	0.0012	0.333	-0.3876	1.2147
France	FRA	25000077	25005393	1	0.3183	0.8828	-1.3023	-0.5491	-0.2264	-0.298	-0.1882	0.1216
France	FRA	25000077	25001562	1	-0.7673	-0.8802	-0.227	-0.0595	-0.4691	-0.9292	-0.6852	0.1216
France	FRA	25000077	25003301	1	0.0862	2.6352	0.9192	1.5663	1.5812	0.6823	0.9203	2.0955
France	FRA	25000077	25001278	1	-0.3186	0.957	-0.3048	-0.3155	-0.2005	-0.0607	0.5837	0.4104
France	FRA	25000077	25000688	1	-0.2108	-0.0862	0.0226	0.7113	0.538	0.9312	0.5755	-0.8443
France	FRA	25000077	25006360	1	-0.5159	0.3738	0.586	0.4703	0.842	-0.531	-0.8661	0.0729
France	FRA	25000077	25006700	0	0.763	0.0634	0.0226	-1.3102	0.6336	-1.6678	0.1648	-0.0274
France	FRA	25000077	25000647	0	1.8866	2.6352	1.9359	3.6039	4.8357	1.9015	2.4277	2.0955
France	FRA	25000078	25001518	1	0.4887	-0.4203	-0.227	-0.0797	0.1133	-0.4173	-0.2821	-0.5093
France	FRA	25000078	25001705	1	0.5317	-0.0862	-0.7638	0.1131	0.2523	0.3469	-0.4771	-0.1563
France	FRA	25000078	25001080	1	1.1914	-0.5743	-0.4806	-0.3488	0.264	0.1129	0.3482	-0.4607
France	FRA	25000078	25001220	1	0.3789	0.8046	0.0226	-0.2834	-0.3715	0.2227	-0.7394	0.1959
France	FRA	25000078	25005944	1	0.6547	-0.0862	0.0226	-0.0649	-0.4853	-0.1778	0.5755	-0.2503
France	FRA	25000078	25004922	1	-1.3512	-0.4203	-0.4728	-0.4369	-0.327	-0.9484	-0.4771	0.1216
France	FRA	25000078	25005113	1	-0.0615	-0.0862	-0.8627	0.3132	-0.3778	0.2755	-1.1229	-0.5697
France	FRA	25000078	25002212	1	1.1222	0.7308	-0.691	0.0886	0.3405	-0.1845	-0.6852	-0.1563
France	FRA	25000078	25003146	1	0.4189	-0.0389	-0.8609	-0.5343	0.546	0.6707	-2.1355	1.2147
France	FRA	25000078	25000267	1	0.5033	-0.2366	-0.9607	-0.7232	-0.6511	0.0895	-0.6852	-0.5305
France	FRA	25000078	25006481	1	-0.5962	0.5836	0.586	0.2708	0.3257	0.7631	0.0221	0.7864
France	FRA	25000078	25003662	1	0.6465	2.6352	0.7162	0.3433	0.8138	-0.7054	0.1922	0.1216
France	FRA	25000078	25006237	1	0.0787	0.666	-0.5492	-1.1118	0.0919	-0.052	-2.1355	0.7095
France	FRA	25000078	25007165	1	0.7013	-0.4203	-1.0611	-0.3407	-0.7063	0.1631	-0.4948	-0.4607
France	FRA	25000078	25002364	1
France	FRA	25000078	25004252	1	0.5886	-0.2548	-0.5034	-0.4838	-0.5505	0.3456	-1.5848	-0.4607
France	FRA	25000078	25003135	0	0.4944	-0.1692	-0.691	-0.2997	0.0734	-0.1892	-1.0758	0.4504
France	FRA	25000078	25005626	0	-0.1013	0.3875	1.1752	-0.0208	-0.064	0.3404	-0.2903	-0.3856
France	FRA	25000078	25007061	0	0.1889	1.1592	-0.4728	0.6621	4.8357	1.9398	0.0679	-0.1563
France	FRA	25000078	25004199	0	1.0893	0.2032	1.2899	0.4318	0.5152	0.3129	1.48	1.515
France	FRA	25000078	25006518	0	-0.0256	2.6352	1.9359	-0.1683	0.6312	0.2861	2.4277	2.0955
France	FRA	25000078	25003946	0	-0.403	2.6352	1.9359	3.6039	0.6543	-1.6678	2.4277	2.0955
France	FRA	25000078	25000247	0	-1.1868	0.2718	0.0226	-0.2818	0.1302	-0.0218	-0.8627	0.839
France	FRA	25000078	25005516	0	0.2918	-0.9262	0.0226	-0.1161	0.3393	0.3263	0.5755	0.1216
France	FRA	25000078	25004500	0	0.4706	-0.0862	0.0226	-1.1465	0.8208	0.9523	-0.3763	0.1216
France	FRA	25000078	25004002	0	8.00E-04	-0.0862	0.0226	-0.3932	-0.2659	0.2511	-0.309	-0.4607
France	FRA	25000078	25001183	0	-0.3657				0.7871		-0.4106
France	FRA	25000078	25000251	0	-0.1339	-0.59	-0.7638	0.2138	0.1174	-0.7054	0.5755	-0.4377
France	FRA	25000078	25004016	1	0.7158	-0.0764	-1.4626	0.0049	-0.3103	0.2034	-0.5832	-0.7496
France	FRA	25000079	25004104	1	0.4966	0.8006	1.9359	0.3313	0.2632	-0.343	-1.0602	0.9883
France	FRA	25000079	25004538	1	0.9728	0.4546	-0.227	-0.2422	0.5756	0.069	-0.3268	0.9888
France	FRA	25000079	25005890	1	1.022	1.3889	0.586	-0.4404	0.5569	-0.0197	-0.4107	0.1216
France	FRA	25000079	25006094	1	1.2421	2.6352	1.9359	3.6039	4.8357	-0.801	1.5037	2.0955
France	FRA	25000079	25006372	1	0.8492	0.5946	-0.9607	-0.238	-0.1873	-0.8768	-0.4948	-1.1252
France	FRA	25000079	25006450	1	1.0955	0.2718	0.0226	-0.0099	0.1429	0.3864
France	FRA	25000079	25006897	1	0.9267	-0.3676	0.4173	-0.0302	0.1448	0.1823	-0.24	1.515
France	FRA	25000079	25004698	1	0.2543	-0.4998	0.0226	-0.4955	-1.5264	-1.0529	1.2568	-0.6774
France	FRA	25000079	25003803	1	0.7647	1.1493	0.0226	-0.2238	0.1997	-0.568	-0.6852	-0.3856
France	FRA	25000079	25004108	1	0.5424	-0.7221	-0.3802	-1.3001	-1.0623	-0.5037	-0.6852	-0.7507
France	FRA	25000079	25005457	1	0.3208	0.5266	0.4173	0.1664	0.1674	0.6423	0.3482	0.1216
France	FRA	25000079	25002943	1	-0.7907	0.1371	-0.7638	0.0248	-0.3513	0.237	-1.0571	-0.4607
France	FRA	25000079	25003440	1	0.9029	-0.0862	-0.9607	-0.2659	-0.8125	-0.2623	-0.4801	-0.7496
France	FRA	25000079	25002598	1	0.2203	0.0789	1.1381	-0.0215	0.145	0.2285	0.0256	0.8567
France	FRA	25000079	25007066	1	1.0728	-0.269	-0.7836	0.0118	0.1169	0.4023	-1.1229	-0.1563
France	FRA	25000079	25005832	1	1.0873	-0.4203	-1.0611	0.197	-0.5536	0.2286	-0.6852	-0.7496
France	FRA	25000079	25002678	0	0.952	-0.0862	-0.3827	-0.3817	0.1321	0.039	-0.674	0.4777
France	FRA	25000079	25000449	0	0.4759	-1.034	1.9359	-0.0722	-0.2329	-1.6678	-0.0992	0.5553
France	FRA	25000079	25003575	0	0.5837		0.8571		0.0043		0.3415	1.515
France	FRA	25000079	25003442	0	0.1572	0.2718	0.8348	-0.487	-0.2109	-0.2016	0.1693	0.1216
France	FRA	25000079	25004183	0	0.2952	0.2032	-0.9947	-0.603	-0.1923	-0.5309	-0.309	-0.8802
France	FRA	25000079	25001427	0	0.5557	2.6352	1.9359	3.6039	4.8357	1.0062	2.4277	2.0955
France	FRA	25000079	25007173	0	1.1696	0.67	1.1657	0.0043	1.0915	0.5052	0.1693	0.5553
France	FRA	25000079	25000740	0	1.2427	-0.59	-0.3802	-0.296	-0.4179	-0.0542	-2.1355	-0.1563
France	FRA	25000079	25000112	0	0.4709	0.9535	1.9359	0.463	-0.0465	0.0044	0.3473	0.1216
France	FRA	25000079	25003866	0	0.5788	-0.5909	1.9359	-0.2387	0.7717	-1.5744	1.802	0.9883
France	FRA	25000079	25004146	0	0.936	0.9454	1.9359	0.0309	0.121	0.5236	2.4277	1.515
France	FRA	25000079	25004848	0	0.8513	0.5696	1.9359	-1.2044	-0.9296	-0.1652	1.4793	2.0955
France	FRA	25000079	25005368	0	0.4386	-0.089	1.9359	-0.3338	0.32	-0.568	-1.5596	1.2147
France	FRA	25000079	25007023	0	0.5306	0.3326	-0.6643	-0.4897	-0.4667	-1.6678	0.5684	0.1216
France	FRA	25000080	25004940	1	-2.0254	-0.0862	0.1802	-2.6893	0.1472	3.6292	0.5755	0.1216
France	FRA	25000080	25005170	1	-0.1861
France	FRA	25000080	25000946	1	0.0124		-0.691				-0.6852	0.0301
France	FRA	25000080	25007233	1	-0.4134	-0.0862	0.0226	1.2836	0.8217	1.5721	0.5755	0.1216
France	FRA	25000080	25001477	1	-0.2289	-0.5994	0.4173	-0.2687	0.3517	-0.1525	-2.1355	0.346
France	FRA	25000080	25005360	1	0.5278	-0.0862	0.0226	1.2836	1.577	1.5721	0.5755	0.1216
France	FRA	25000080	25004866	1	0.8503	-0.4203	-1.0611	0.1758	0.2275	-1.6678	-0.3304	0.1216
France	FRA	25000080	25006018	0	0.513	0.957	1.9359	-0.9407	1.4051	-0.7946	2.4277	2.0955
France	FRA	25000080	25004246	0	0.2199	-1.3452	0.0226	0.8859	-0.9257	1.5721	0.5755	0.1216
France	FRA	25000080	25000668	0	-2.0909	2.6352	0.586	-0.0657	0.4313	0.5982	2.4277	0.8903
France	FRA	25000080	25004654	0	0.2773	-0.0862	0.0226		0.4017	0.9237	0.5826	-0.4607
France	FRA	25000080	25006732	0	-2.1557	-0.0862	0.0226	-1.9818	-3.2591	-1.335
France	FRA	25000080	25005309	0	-0.1875	-0.0306	-0.3551	1.2661	0.7996	3.6292	1.227	0.4184
France	FRA	25000080	25007237	0	-1.2618	-0.0862	0.0226	0.7113	0.5429	1.0062	0.1648	-0.9196
France	FRA	25000080	25001862	0	0.832	-0.1692	1.1228	-0.2473	-0.4913	-1.6678	0.0444	1.1508
France	FRA	25000080	25006319	0	-0.2664	-0.0862	0.0226	1.2836	0.8779	1.5721	0.5755	0.1216
France	FRA	25000080	25007251	0	0.7696	-0.0862	-0.3802	-0.0226	-0.2502	0.5081	0.0256	-0.3856
France	FRA	25000080	25003126	0	0.9171	-0.0862	-0.9211	0.1127	0.2937	0.4501	-0.6852	-0.2503
France	FRA	25000080	25004064	0	-0.54
France	FRA	25000080	25004375	0	0.1172	-0.0994
France	FRA	25000080	25007204	0	-2.1007	-0.0862	0.3461	3.6039	4.8357	1.6375	0.5755	0.1216
France	FRA	25000080	25003099	0	1.0452	-0.7136	0.0226	3.6039	4.8357	-1.6678	0.5755	0.1216
France	FRA	25000080	25003892	1	-1.1486	1.3939	0.0226	-2.6893	-0.2072	-0.4384	-1.4019	-0.1314
France	FRA	25000080	25005790	1	-1.0762	2.6352	0.0226	-0.7755	2.2277	-0.4134	0.5172	1.515
France	FRA	25000080	25003253	0	-1.6149	-0.5994		1.2836	-0.0847	1.5721
France	FRA	25000080	25007338	0	-0.8617	2.6352	1.013	1.7511	4.8357			2.0955
France	FRA	25000080	25003191	0	-0.1301	-0.0862	1.9359	0.2158	0.6993	-1.6678	1.8077	2.0955
France	FRA	25000080	25000665	0	-0.9978	-0.2747	0.5347		3.2455	-1.4287	-0.6852	-0.2503
France	FRA	25000081	25002409	1	0.7821	0.4631	-0.7836	0.354	-0.0249	0.1425	-1.2835	-0.3856
France	FRA	25000081	25002490	1	-0.7623	-0.2662	-0.5907	0.2155	-0.1313	1.036	0.5755	-0.6774
France	FRA	25000081	25007125	1	0.7337	-0.0764	-1.5883	-0.0962	-0.4028	-0.5058	-0.0817	-1.0454
France	FRA	25000081	25003262	1	0.039	0.4121	-1.0411	-0.373	-0.2121	-0.368	-0.6852	-0.7496
France	FRA	25000081	25002807	1	0.4193	-0.089	-0.9288	-0.0387	-0.5089	-0.4795	-0.3733	-0.3856
France	FRA	25000081	25005305	1	0.9626	-0.59	-0.691	-0.5061	0.1061	-0.568	-0.3733	-0.959
France	FRA	25000081	25004052	1	0.5263	0.5946	-0.335	5.00E-04	0.4072	0.1547	-0.3733	0.4504
France	FRA	25000081	25005083	1	0.0566	-0.4203	0.0226	-0.3742	0.215	-0.3239	-0.6852	-0.1563
France	FRA	25000081	25002472	1	0.8636	0.0763	0.9247	0.4988	0.8203	-0.1514	0.0256	1.0177
France	FRA	25000081	25006567	1	1.4802	0.2086	1.9359	0.3231	0.3458	0.5178	-0.454	1.515
France	FRA	25000081	25003853	1	-0.2834	0.0634	0.775	0.3236	0.3715	0.6121	-0.4771	-1.044
France	FRA	25000081	25004507	1	-0.0442	-0.4203	-0.227	0.0664	0.1681	0.2007	-0.0823	-0.5305
France	FRA	25000081	25002221	1	0.8307	1.3697	0.7803	-0.1827	0.7029	0.9142	-0.4323	0.9097
France	FRA	25000081	25005555	1	1.0319	0.96	0.0226	-1.0172	-0.4226	-0.7368	-0.8657	-0.1563
France	FRA	25000081	25005451	1	-0.3149	0.2807	1.9359	0.5176	0.4538	0.663	-0.1021	2.0955
France	FRA	25000081	25002618	0	0.7422	0.2032	0.4173	-0.1127	0.8062	0.3272	0.5755	1.2841
France	FRA	25000081	25003112	0	-0.7912	1.4003	1.1657	-0.152	0.8685	0.2365	0.9296	1.2841
France	FRA	25000081	25002325	0	0.7468	-0.7737	-0.4728	0.7618	-0.0415	0.9809	-0.0823	-0.2503
France	FRA	25000081	25007418	0	0.5567	-1.2741	-0.4728	-1.1482	-1.2737	-1.6678	-0.9906	0.1216
France	FRA	25000081	25000912	0	0.308	1.3889	-0.442	-1.0059	0.4583	-0.8849	-2.1355	-0.0274
France	FRA	25000081	25003943	0	-0.5595	0.3464	-0.5472	-0.7354	0.2817	0.1953	-0.2673	0.7864
France	FRA	25000081	25007017	0	-2.1798	-0.1167	1.4967	-0.6792	1.1324	-1.6678	0.9296	1.515
France	FRA	25000081	25004582	0	0.0119	0.6555	1.1381	-0.0932	0.8684	0.0234	-2.1355	1.515
France	FRA	25000081	25002268	0	0.733	-0.6447	-0.227	-0.268	0.2501	0.1001	-0.0551	0.2286
France	FRA	25000081	25001950	0	0.8707	2.6352	-0.227	-0.3835	1.3711	0.6653	2.4277	0.9883
France	FRA	25000081	25002111	0	-0.6898	-0.0862	-0.3048	0.1019	0.6506	0.2971	0.5755	0.5553
France	FRA	25000081	25000183	0	0.0143	2.6352	1.0457	0.1001	0.6543	0.5017	0.8038	1.515
France	FRA	25000081	25004514	0	0.6688	-0.7737	-0.9607	-0.2079	-0.1377	0.8754	-0.3912	-0.2726
France	FRA	25000081	25002544	1	-0.2062	-0.3723	-0.6789	-0.4364	-0.1241	0.0234		0.0301
France	FRA	25000082	25005854	1	-0.7294	0.2086	0.0226	-1.3102	0.6132	-1.6678	0.0444	0.7864
France	FRA	25000082	25006330	1	-0.6947	0.7332	-1.4928	-0.0972	1.1083	-1.6678	0.5755	-0.1985
France	FRA	25000082	25002206	1	-0.9399	-0.822	-1.3583	-0.2587	0.0622	-0.799	-1.2665	-0.4607
France	FRA	25000082	25001887	1	-0.8363	1.3889	0.7804	0.4393	0.5024	0.5616	-0.414	1.2147
France	FRA	25000082	25000627	1	-0.8037		0.0226	3.6039	-0.986	-0.8849		0.1739
France	FRA	25000082	25006415	1	-0.1661	-0.0862	1.9359	0.039	3.0786	0.3427		2.0955
France	FRA	25000082	25002638	1	-0.1003	-1.6512	-0.8946	0.543	-0.4131	0.8968	0.0154	-0.6843
France	FRA	25000082	25001426	1	0.4121	-0.59	0.0226	-0.2856	-0.5833	0.2511	0.0256	0.1216
France	FRA	25000082	25004266	1	-0.0186	0.0789	1.0433	-0.7965	0.7044	0.3017	0.3542	1.1508
France	FRA	25000082	25002399	1	0.4399
France	FRA	25000082	25007141	0	-0.6108				0.5088	0.2182
France	FRA	25000082	25005198	0	-1.6357	0.1589	0.8348	0.5732	0.4739	0.9742	1.8077	0.839
France	FRA	25000082	25000413	0	-0.4922	1.7162	1.1657	0.3821	0.5043	0.3714	0.0684	2.0955
France	FRA	25000082	25005491	0	-0.6845	-0.2662	0.0226	0.2555	0.8217	0.1735	0.5755	0.1216
France	FRA	25000082	25004423	0	-0.9987	-0.8438	-0.9607	-0.6816	-0.5283	0.3173	0.0444	0.1216
France	FRA	25000082	25000744	0	0.1507	2.6352	1.4967	0.6109	1.8262	0.6145	0.5755	2.0955
France	FRA	25000082	25004210	0	-0.7513	-0.0862	0.9964	0.7708	0.954	1.4859	1.1171	1.2841
France	FRA	25000082	25002282	0	-0.9772	-0.8398	0.0226	0.2015	-0.2314	0.2373	0.075	-0.946
France	FRA	25000082	25006730	0	0.7619	-0.4203	-0.7638	-0.1311	0.3875	0.3154	0.5755	0.1216
France	FRA	25000082	25000069	0	-0.8186	-0.0862	0.0226	-0.0042	0.5292	-1.6678	0.5755	0.1216
France	FRA	25000082	25000441	0	-0.9882	1.153	0.3461	0.4418	0.2385	0.737	0.1701	0.4777
France	FRA	25000082	25004714	0	0.2276	-0.7737	1.4967	-0.4094	0.8233	0.0503	0.8038	2.0955
France	FRA	25000082	25000284	0	-0.2896	1.0919	1.9633	3.6039	0.819	0.8954	2.4277	2.0955
France	FRA	25000082	25005253	0	-0.8911	1.7162	1.9359	-0.8827	-0.0385	-0.5309	2.4277	2.0955
France	FRA	25000082	25006922	0	-0.9158	-0.5034	-0.335	0.3055	-0.1256	0.7646	-0.3882	-0.6353
France	FRA	25000083	25002959	1	0.6102	2.6352		0.4923	0.7018	0.8754	2.4277	0.1216
France	FRA	25000083	25005111	1	-0.8168	-0.5743	0.1453	-0.1465	-0.586	-0.031	-0.4948	-0.5005
France	FRA	25000083	25000840	1	0.6856	0.8762	-0.1119	-0.2845	-0.3754	-0.0468	-0.5832	0.4994
France	FRA	25000083	25005812	1	1.1941	-0.1502	0.9192	-0.2171	-0.4614	0.4766	0.1922	0.0876
France	FRA	25000083	25001167	1	0.4716	-0.2662	1.9359	0.2472	0.1428	-0.4795	0.5755	0.1216
France	FRA	25000083	25003245	1	-0.7856	0.788	0.0226	-0.9771	0.2481	-0.4333	-0.4771	0.1216
France	FRA	25000083	25005093	1	0.2798		0.586
France	FRA	25000083	25003964	1	-0.8365	0.0527	-0.7638	-0.4157	-0.242	-0.9292	-0.2852	-1.0169
France	FRA	25000083	25006121	1	0.2164	1.3939	1.9359	0.1031	0.3	0.1731	0.7274	1.1232
France	FRA	25000083	25002791	0	-0.4462	0.7156	0.0226	-0.0702	0.4297	-0.801	-0.1315	0.4777
France	FRA	25000083	25007000	0	-0.082	-0.6616	-0.5907	1.2107	0.3299	1.1156	-0.8917	-0.8016
France	FRA	25000083	25007317	0	0.3894	-0.5962	0.1802	0.7113	-0.4534	0.6126	0.5755	-1.1252
France	FRA	25000083	25003314	0	0.4811	1.0919	1.9359	-0.0321	2.9682	0.4219	2.4277	2.0955
France	FRA	25000083	25002738	0	-0.2861	-1.0201	-0.1587	-0.4232	-0.9184	-0.0147	0.3473	-0.2503
France	FRA	25000083	25003397	0	0.8048	-0.4203	-0.1587	-0.6168	-1.0536	-0.1845	-0.3733	-0.1563
France	FRA	25000083	25005082	0	0.7045		0.0226	0.1053	0.402	1.3968	0.5755	0.1216
France	FRA	25000083	25006124	0	-0.0242	-0.0862	0.0226	-0.3416	-0.5651	-0.3261	0.5755	0.1216
France	FRA	25000083	25004178	0	1.7298	-0.4364	-0.127	0.8272	0.4468	1.1815	0.3707	2.0955
France	FRA	25000083	25007462	0	-0.1474	-0.0862	0.0226	-0.4112	-0.5414	0.0912	0.5858	0.1216
France	FRA	25000083	25001044	0	-1.1704	-1.3799	0.0226	-1.2871	-0.8987	-1.6678	-2.1355	-1.6872
France	FRA	25000084	25000550	1	0.1283	0.0789	0.0226	-0.3996	-0.9291	-0.1091	0.5755	0.1216
France	FRA	25000084	25000076	1	0.0552	-0.089	0.8038	-0.1037	0.4184	0.4617	1.4793	0.1216
France	FRA	25000084	25000445	1	1.006	1.3697	0.0226	0.0686	0.1882	0.2286	0.0256	0.1216
France	FRA	25000084	25003522	1	0.9597	0.6606	0.4173	-0.4534	-0.2627	-0.2338	-1.054	0.4504
France	FRA	25000084	25006089	1	-0.7471	-0.2414	-0.3827	-0.2117	-0.1146	-0.219	-2.1355	0.1216
France	FRA	25000084	25001120	1	-0.2442	0.2086	0.8271	-0.3279	0.4838	-1.6678	-0.6852	0.0388
France	FRA	25000084	25007085	1	1.1497	0.1852	-0.3802	0.2739	-0.1527	-0.12	-0.5832	-0.1563
France	FRA	25000084	25001051	1	0.5372	-0.2396	0.6496	0.2693	0.8536	-0.801	-0.2857	-0.1254
France	FRA	25000084	25005137	1	0.9338	-0.9222	1.9359	0.4148	-0.6901	-0.7368	-0.0851	2.0955
France	FRA	25000084	25000239	1	-1.3691	-0.4232	-0.2614	-0.7911	-1.5164	-0.2698	-0.2128	0.9883
France	FRA	25000084	25000677	1	0.6982	-0.5743	-0.9607	0.213	-0.2717	0.561	0.3482	-0.8947
[truncated: 4,109 more rows]
