# Supplementary material for: Antecedents of adolescent students’ ICT self-efficacy: The ICT dataset
Source: Data Brief. 2020 Oct 22;33:106437. doi: 10.1016/j.dib.2020.106437 (PMC7644865; doi:10.1016/j.dib.2020.106437)
Supplement: Supplementary file 1 [file mmc1.zip › Germany.csv]

CNTRYID	CNT	CNTSCHID	CNTSTUID	ST004D01T	ESCS	INTICT	COMPICT	HOMESCH	ENTUSE	USESCH	SOIAICT	AUTICT
Germany	DEU	27600001	27605365	1	0.3306	0.3266	-0.711	-0.5712	-0.4097	-1.6678	-0.6455	0.5553
Germany	DEU	27600001	27601858	1	-0.4779	0.6555	-0.732	-0.8913	-0.7527	-0.2338	-1.0602	-1.2688
Germany	DEU	27600001	27602008	1	0.9317	0.3961	-1.6468	0.3373	0.4811	-0.421	-1.0722	-1.775
Germany	DEU	27600001	27601867	0	0.6614	1.3403	1.2341	0.0631	-0.1772	0.137	1.836	1.515
Germany	DEU	27600001	27601457	0	-0.1385	-0.0862	0.0226	0.1053	-0.0269	0.1729	1.1987	0.1216
Germany	DEU	27600001	27609865	0	0.232	0.4349	1.9359	-0.229	0.3594	-0.2785	0.3415	0.8567
Germany	DEU	27600001	27607089	0	0.2797	-1.1522	1.2899	-0.6157	-0.5638	-0.0542	-0.5637	1.0431
Germany	DEU	27600001	27606950	1	1.6767	1.7671	-0.829	0.0873	0.6122	-0.0341	-1.0906	-0.5628
Germany	DEU	27600001	27611010	1	0.033	-0.4025	-1.4877	-0.2224	-0.0919	-0.8849	-0.216	-0.4607
Germany	DEU	27600001	27601831	1	0.4845	-0.0862	-0.227	-0.4567	-1.7301	-0.2338	-0.5974	2.0955
Germany	DEU	27600001	27601523	1	1.1095	-1.3264	-1.3943	-1.0068	-1.0431	-0.4795	-0.6601	0.2546
Germany	DEU	27600001	27600133	1	0.4183	-0.3567	1.2899	-0.1895	0.3975	-0.1079	0.1701	1.515
Germany	DEU	27600001	27607493	1	-0.3969	0.3898	-0.9874	-1.0059	-0.9932	-0.4795	-1.2106	0.2286
Germany	DEU	27600001	27603259	1	-1.115	0.9454	-0.691	-0.5032	-0.7042	-0.8849	0.9636	-0.2503
Germany	DEU	27600001	27609355	1	1.423	-0.0219	-1.3264	-0.5527	-2.8697	-0.5309	-0.6852	-0.5912
Germany	DEU	27600001	27607760	1	-0.2027	-0.8305	-0.711	-0.8245	-0.6761	-0.8849	-1.2871	-0.7108
Germany	DEU	27600001	27609830	1	0.4853	0.7763	-1.4928	-0.0514	0.0123	-0.0737	-0.5573	-1.2008
Germany	DEU	27600001	27607965	0	0.4065	0.718	1.1381	-0.6224	0.0781	0.1736	0.3473	1.2841
Germany	DEU	27600001	27606253	0	1.4127	0.1261	0.7162	-1.3723	-0.1062	-0.5309	-0.2704	2.0955
Germany	DEU	27600001	27608345	0	0.4767	-0.0862	-2.664	1.2836	-0.1362	1.5721	-0.2004	-1.1405
Germany	DEU	27600001	27602971	0	1.0188	0.3239	0.6755	-1.0068	-0.6562	-0.7433	-0.0992	0.4777
Germany	DEU	27600001	27610315	0	0.0715	-0.458	-1.0393	-0.7008	-1.407	-0.0821	0.2054	-0.0358
Germany	DEU	27600001	27608304	1	1.5143	0.7763	1.1657	-0.0915	-0.2242	-0.1578	-0.2555	1.0383
Germany	DEU	27600001	27607447	1	-0.7961	-0.7162	-1.0611	-0.5516	-0.6649	-0.8849
Germany	DEU	27600001	27603352	1	1.1713	0.9349	0.5347	-0.6016	-0.2293	-0.2858	-0.5945	1.0641
Germany	DEU	27600001	27609117	0	0.573	-0.6593	-0.4246				-0.3077	0.4777
Germany	DEU	27600001	27603939	0	-0.123	0.32	0.0226	-0.6224	-0.6501	-0.4959	0.5755	1.3566
Germany	DEU	27600001	27600320	0	0.5639	-0.7938	-0.4728	-0.0504	-0.5113	-0.2785	0.5755	-0.6073
Germany	DEU	27600002	27603644	1	-3.5737	0.8159	-0.2493	0.2217	0.2992	0.6454	-0.9759	-1.9616
Germany	DEU	27600002	27605559	1	-1.0561	-0.4203	0.8348	0.3435	-0.3573	-0.2785	-0.9936	-0.1865
Germany	DEU	27600002	27603940	1	0.9422	-1.1002	0.0226	0.366	-1.1578	0.268	-0.5828	0.1907
Germany	DEU	27600002	27603008	1	1.4641	0.4521	1.9359	0.0282	0.8729	-0.052	1.0854	0.8567
Germany	DEU	27600002	27600495	0	0.179	1.3939	0.4173	0.0193	0.7615	0.1918	-0.2008	0.2546
Germany	DEU	27600002	27600540	0	-1.0648	-0.0981	0.0226	0.1736	-0.0796	0.2279	0.8098	1.1232
Germany	DEU	27600002	27601261	0	1.131	0.9354	1.6222	-1.6629	-0.1176	-1.6678	2.4277	2.0955
Germany	DEU	27600002	27605635	0	0.5769	-0.2662	-0.4806	0.3792	-1.3417	0.1246	0.5755	-0.2503
Germany	DEU	27600002	27611238	0	-0.7316	0.5696	-0.6315	-0.2071	-0.5113	-0.801	0.1693	-0.8368
Germany	DEU	27600002	27605569	0
Germany	DEU	27600002	27610673	1	1.3146	1.153	0.0226	-0.0075	-0.8881	-1.6678	0.7339	-0.2503
Germany	DEU	27600002	27611401	1
Germany	DEU	27600002	27612346	1	0.1024	-0.6706	-0.3802	0.3587	-1.0746	-1.6678	0.2732	-0.2503
Germany	DEU	27600002	27602421	1	1.8252	1.3697	1.9359	-1.0059	-0.0265	-0.8849	0.3482	1.3857
Germany	DEU	27600002	27606691	1	1.9835	0.0634	-0.5034	-0.1916	-0.2166	0.3685	-0.6707	0.1216
Germany	DEU	27600002	27611760	1	0.0338	-0.4568	-1.7997	-0.4117	-1.0323	0.103	-0.4515	-1.235
Germany	DEU	27600002	27602149	1	1.3166	0.9275	-0.9285	-0.0549	-0.0388	-0.8849	-2.1355	0.9444
Germany	DEU	27600002	27603504	1	1.65	-0.9363	-0.5034	-0.2704	-0.3312	-0.3239	-1.2871	-1.0788
Germany	DEU	27600002	27606824	1		-0.7221	-0.7902	0.2358	-0.9524	-0.4795	-2.1355	-0.222
Germany	DEU	27600002	27604052	0	0.8815	1.7671	-1.6542	0.1454	-0.0017	-0.106	-1.1947	-1.5298
Germany	DEU	27600002	27608956	0	1.0158	0.3889	1.013	-1.6821	0.2817	0.3228	-0.5802	0.5084
Germany	DEU	27600002	27607363	0	1.2865	-0.2872	0.0226	-0.0125	-1.1176	-0.4795	-0.4952	0.4777
Germany	DEU	27600002	27603944	0	-2.3008	1.1132	0.9726	0.3771	0.3299	0.073	0.5755	1.1508
Germany	DEU	27600002	27603275	0	1.3454	1.3889	0.8116	-0.2277	-0.0537	-0.4795	-0.606	1.1232
Germany	DEU	27600002	27609084	0	-0.7439	0.7062	0.7162	0.2589	0.187	-0.0569	0.3473	0.6905
Germany	DEU	27600002	27606575	0	0.085	0.9454	0.5462	-0.9848	0.0832	-0.4526	0.3473	1.515
Germany	DEU	27600002	27608019	0	1.4534	-0.3416	-0.2943	-0.5391	-3.7095	-0.4795	-0.8913	-0.3902
Germany	DEU	27600002	27605522	1	-1.2493	-0.983	-0.9607	-0.3031	-0.2684	-1.6678	-1.0753	-0.8443
Germany	DEU	27600002	27601605	0		-0.5133	0.1058				-0.0992
Germany	DEU	27600003	27608211	1	0.418
Germany	DEU	27600003	27603178	1	-0.155	0.7825	-0.2726	0.6844	0.5267	-0.259	1.4834	0.2996
Germany	DEU	27600003	27607856	1	-1.3431	-0.2662	0.7717	-0.8283	-0.3575	-0.0447	-0.414	-0.4377
Germany	DEU	27600003	27601209	0	-1.2064	0.3024	-1.3005	-2.6893	-0.4196	-1.6678	-1.5596	-1.1068
Germany	DEU	27600003	27610366	0	-1.2184	-0.847	-1.62	-2.6893	-2.4399	-1.6678	-1.5596	-0.2709
Germany	DEU	27600003	27602625	0	0.6064	0.3289	0.6407	-0.0558	0.4452	-0.3435	1.1171	2.0955
Germany	DEU	27600003	27607226	1	0.7118	-0.7412	1.9359	-0.2093	0.777	-1.6678
Germany	DEU	27600003	27605438	1	-1.7832	-0.7737	-0.227	-0.4843	-2.4883	-1.6678	-0.5142	-0.8947
Germany	DEU	27600003	27600261	1	0.7156	0.468	-0.3802	-0.0548	0.3851	-0.5928	-0.4978	-1.0537
Germany	DEU	27600003	27603348	1	0.8152	0.4298	-0.732	0.3781	0.1214	-0.2679	-0.8012	-0.7863
Germany	DEU	27600003	27600876	0	0.0726	-1.2172	0.5644	0.8954	-0.8639	0.8193	-1.5588	1.0904
Germany	DEU	27600003	27611772	0	-0.8234	-2.9627	-2.664	-2.6893	-3.7095	-1.6678	-2.1355	-2.5027
Germany	DEU	27600003	27610703	0	1.0988	0.468	-0.227	0.0547	0.5927	-0.031	1.2262	2.0955
Germany	DEU	27600003	27609546	0	-0.0083	-1.2406	-0.227	0.4991	0.1632	0.7503	0.0405	-0.0625
Germany	DEU	27600003	27610693	1	0.4637	1.153	0.1386	0.0484	-0.1962	0.1191	-1.5848	0.4104
Germany	DEU	27600003	27609432	1	-2.4223	0.6464	0.8801	0.9089	0.2197	-0.5569	-0.1021	0.7374
Germany	DEU	27600003	27608779	1	0.0809	-0.8357	-0.4427	-0.4263	-1.1332	-0.8849	-2.1355	1.2147
Germany	DEU	27600003	27609474	1	-0.5092				-1.8839
Germany	DEU	27600003	27611158	1	1.4473	2.6352	1.9737	0.2015	0.5088	0.3991	1.8085	0.1216
Germany	DEU	27600003	27602640	0	2.1385			-0.7065	-1.0891	-0.0961
Germany	DEU	27600003	27609385	0	-0.1081	0.5746	0.8801	-0.3523	-0.3345	0.0504		1.2147
Germany	DEU	27600003	27601030	0	-0.1097	-0.5994	1.2341	-0.1372	-0.4627	-0.1845	-0.3237	1.1508
Germany	DEU	27600003	27610340	1	-0.3648	-1.0212	-0.8946	-0.4878	-0.705	-0.4795	-1.7719	-0.9069
Germany	DEU	27600003	27606994	0	0.1443	0.1179	-1.5179	-0.7797	-0.1633	-1.6678	-0.9941	0.2286
Germany	DEU	27600003	27601431	0	0.3183	-0.0862	1.0043	0.2709	-0.0817	0.1645	1.836	2.0955
Germany	DEU	27600003	27600332	0	-0.1459	-0.3727	-1.3005	0.4977	-0.0498	0.8934	-1.1855	0.5385
Germany	DEU	27600004	27612004	0	0.3169	-0.1085	-0.7638	0.1224	0.389	0.3335	-0.5978	0.6135
Germany	DEU	27600004	27604726	1	1.4363	-0.0192	-1.0611	-0.3612	-1.191	-0.4795	-2.1355	-1.3358
Germany	DEU	27600004	27609167	1	-0.9469	2.6352	1.0433	-0.0688	0.6099	-0.0978	-0.6852	1.1232
Germany	DEU	27600004	27600775	1	0.2653	-0.983	-0.691	-0.4613	-1.1603	-0.801	-1.0084	-0.4607
Germany	DEU	27600004	27606595	1	1.0011	-0.7221	-0.7638	-0.6491	-1.6895	-0.226	-1.305	-0.4607
Germany	DEU	27600004	27604657	1	1.3963	-0.4089	-0.227	-1.3743	-0.577	-0.4795	-0.8338	-1.3305
Germany	DEU	27600004	27602575	0	2.1107	-0.4314	0.0226	0.127	-1.4006	-0.8849	-0.7045	0.1216
Germany	DEU	27600004	27611496	0	1.432	1.7162	1.9359	0.1783	1.0743	-0.4212	1.836	2.0955
Germany	DEU	27600004	27602938	0	-0.0512	0.6464	1.2867	-0.2529	0.7503	0.137	2.0386	1.515
Germany	DEU	27600004	27612071	0	0.4106	1.3889	0.4173	-0.796	0.9978	-0.801	0.5826	0.2286
Germany	DEU	27600004	27607956	0	0.0113	2.6352	1.9359	1.0685	0.7478	1.3968	2.4277	1.2841
Germany	DEU	27600004	27606688	1	0.3192	0.3289	0.4173	-0.0701	-0.8124	-0.219	-1.0426	-0.3297
Germany	DEU	27600004	27611501	1	0.7457	-0.2806	-0.691	-0.4413	-0.5678	-0.801	-1.5537	2.0955
Germany	DEU	27600004	27609939	1	0.3396	-0.4314	-0.3802	0.1053	-0.219	0.0883	-0.3237	-0.4784
Germany	DEU	27600004	27610647	1	-0.0359	1.1352	0.4173	-0.6993	-0.1305	-0.4795	0.9	-0.1563
Germany	DEU	27600004	27612102	1	0.3495	-0.7353	-1.0611	-0.0533	-0.6833	-0.1845	-0.3055	-1.3484
Germany	DEU	27600004	27600305	1	1.5111	0.9484	-0.4806	-0.0109	-0.6907	-0.4795	-0.4771	-0.4607
Germany	DEU	27600004	27604368	1	-0.4051	-0.1058	-0.6587	-0.6268	-0.3855	-0.2011	-1.5537	-0.9101
Germany	DEU	27600004	27601925	1	0.4803	0.7665	-0.4806	0.3194	-0.3063	0.3316	-1.2835	-0.9101
Germany	DEU	27600004	27607261	1	0.1498	-1.0744	0.0226	-1.0489	-0.7299	-0.3205	-2.1355	0.9642
Germany	DEU	27600004	27611399	1	0.8395	-0.5743	-1.0611	-0.5728	-0.3945	-0.8849	-1.1229	-1.4991
Germany	DEU	27600004	27605408	0
Germany	DEU	27600004	27605028	0	1.5589	0.394	-0.3526	-0.3276	-0.6882	0.3159	-0.0288	0.7864
Germany	DEU	27600004	27604610	0
Germany	DEU	27600004	27601343	0	1.7199	0.0603	1.0043	-0.6342	-1.4987	-0.5058	-0.3912	0.1216
Germany	DEU	27600004	27609324	0
Germany	DEU	27600004	27601705	0	1.0053	-0.7938	1.9359	-1.3723	-0.6414	0.3766	-0.5181	0.9883
Germany	DEU	27600004	27601866	1	0.1551	0.7789	1.9359	-0.1923	1.2424	-0.8849	1.1375	2.0955
Germany	DEU	27600004	27608645	1	0.383	-0.2806	0.0226	-0.1497	-0.8781	-0.801	-0.0987	-0.2503
Germany	DEU	27600004	27610087	0	0.5908	-0.9399	1.2341	0.7715	-0.3368	0.3774	1.2612	0.2203
Germany	DEU	27600005	27609342	0	0.2832	1.127	0.917	0.4655	0.4833	0.2393	0.1693	0.1216
Germany	DEU	27600005	27608667	1	0.7743	-0.3827	-1.0611	-1.0059	-1.1267	-1.6678	-0.1282	-0.7639
Germany	DEU	27600005	27611252	1	0.6499			0.7113	-0.7551	1.0712
Germany	DEU	27600005	27611057	1	-0.6064	-0.2479	-1.0611	-1.0068	-0.8018	-1.6678	-0.6852	-1.1252
Germany	DEU	27600005	27600354	0
Germany	DEU	27600005	27605292	0
Germany	DEU	27600005	27609292	0
Germany	DEU	27600005	27602033	0
Germany	DEU	27600005	27600105	0	0.2684				1.4372
Germany	DEU	27600005	27611144	1	-0.7475	0.5946	0.9726	-1.3001	-1.7404	-0.4795	0.5755	0.4777
Germany	DEU	27600005	27604941	1	1.5966	-0.0862	0.0226	0.5828	-0.0442	-1.6678	-0.5172	0.1216
Germany	DEU	27600005	27603551	1	-0.4368	0.792	1.4967	-0.2116	-1.2815	-0.3768	-1.5848	0.1216
Germany	DEU	27600005	27604400	1	-0.8867	-0.7828	-0.829	-0.8834	0.2974	0.1005	-0.165	1.0448
Germany	DEU	27600005	27610956	1	0.3908	-1.0588	-0.5836	0.0827	-0.2134	0.2577	-0.2852	-0.8028
Germany	DEU	27600005	27608308	1	1.5116	-1.249	-1.6468	-0.8263	-1.6737	-0.5037	-0.1021	-0.806
Germany	DEU	27600005	27603891	1
Germany	DEU	27600005	27606637	1	1.5113	-1.2512	-0.8489	-1.3001	-1.5354	-1.6678	-1.5848	-1.5767
Germany	DEU	27600005	27609601	1	0.2078	-1.3452	-1.216	-0.4675	-0.3624	1.1207	-0.8657	-0.946
Germany	DEU	27600005	27602087	0	-0.0741	-0.0862	0.0226	1.2854	0.8779	3.6292	-0.216	0.1216
Germany	DEU	27600005	27602624	0
Germany	DEU	27600005	27603282	0	1.75	-1.0744	-0.7249	-0.1762	-0.4798	-0.5058	1.3428	2.0955
Germany	DEU	27600005	27604162	0
Germany	DEU	27600005	27603636	0	1.133			0.0373	-0.5015
Germany	DEU	27600005	27600602	1
Germany	DEU	27600005	27602633	1	0.1545	-0.2582	-0.227	-0.6228	-0.5166	-0.2159	0.5755	0.1216
Germany	DEU	27600005	27602003	1	1.6083	0.6555	-0.3741	-1.3982	-0.979	-1.2821	0.2425	-0.5251
Germany	DEU	27600005	27602180	0	-1.0676	-0.9427	-0.9947	-1.0068	-1.2265	-0.323	-0.3912	-0.5265
Germany	DEU	27600005	27605665	0	1.6717	0.2134	0.7804	-2.6893	0.4749	-0.8849	0.2047	-0.5628
Germany	DEU	27600006	27609368	1	0.8133	0.5923	-1.0271	-0.5472	-0.8908	-0.801	-0.5579	-0.3549
Germany	DEU	27600006	27607455	1	1.3	-0.165	-1.5179	-0.7397	-0.6006	-0.5569	-1.5848	-1.0788
Germany	DEU	27600006	27603950	1	1.5486	-0.5034	-1.2374	0.0356	-0.4717	-0.4795	-0.787	-0.5005
Germany	DEU	27600006	27610316	1	0.3363	0.2554	-0.4728	-0.2258	-0.8046	-1.5744	-0.532	0.4385
Germany	DEU	27600006	27603874	1	1.5535	-0.0862	0.1386	0.0105	-0.4786	0.1512	-0.6852	0.1216
Germany	DEU	27600006	27607941	1	0.1061	0.0056	0.586	-1.0068	-0.8366	-1.6678	-1.5848	1.2147
Germany	DEU	27600006	27601967	0	0.2524	-0.1629	1.9359	-0.8941	0.3791	-0.8849	-0.3583	0.9339
Germany	DEU	27600006	27600269	0	1.3916	0.1276	1.1381	-0.0822	0.3554	-0.4795	0.5215	1.2147
Germany	DEU	27600006	27609413	0	0.9711	-0.6501	0.5347	0.1534	0.9134	0.5797	0.3482	1.515
Germany	DEU	27600006	27602050	0	0.0832	-0.5872	0.3416	-0.3746	0.476	-1.6678	-0.703	0.7864
Germany	DEU	27600006	27601383	0	1.1539	0.1141	1.0929	-0.7979	-0.5987	-1.4875	-0.8266	0.9883
Germany	DEU	27600006	27604522	0	0.0244	0.5976	5.00E-04	-1.6473	-2.9562	-0.1116	-0.8742	0.6377
Germany	DEU	27600006	27611328	0	1.3005	-0.7815	-0.6843	0.6864	0.0247	-0.5842	-0.1315	-0.6557
Germany	DEU	27600006	27605370	1	1.0189	1.7162	1.9359	0.1851	-0.4126	-1.6678	-0.2589	0.8136
Germany	DEU	27600006	27600999	1	1.1325	-0.0862	-0.8627	-0.3103	-0.2283	0.073	-0.6601	-0.9101
Germany	DEU	27600006	27606885	1	0.2496	0.0502	0.0226	0.1487	-0.0284	-1.6678	-0.5172	-0.5475
Germany	DEU	27600006	27600232	1	0.0618	0.7763	0.586	-0.3719	-0.6484	-1.6678	-2.1355	1.1232
Germany	DEU	27600006	27608088	1	1.4031	0.1828	-1.4259	-0.3416	-0.6248	-1.6678	-1.054	-0.9101
Germany	DEU	27600006	27604672	1	2.1557	0.9454	0.4562	0.0558	0.1142	-0.5309	-0.3268	-0.946
Germany	DEU	27600006	27606541	1	-2.2181	0.6492	-0.9874	0.085	-0.3038	-0.1383	-1.0602	0.4725
Germany	DEU	27600006	27605916	1	1.6909	0.2607	-0.2236	-0.5044	-0.8807	-1.6678	-0.6852	-0.8936
Germany	DEU	27600006	27603415	1	1.6163	0.2554	-1.9313	-0.004	-0.2715	-0.8849	-0.8627	-1.5298
Germany	DEU	27600006	27612170	0	0.5487	0.631	1.4967	0.068	-0.0796	-0.8849	2.4277	2.0955
Germany	DEU	27600006	27611414	0	1.1761	0.1245	0.0226	-0.4926	0.5856	-0.5309	-0.5978	0.4994
Germany	DEU	27600006	27606159	0	0.7239	0.3427	1.4967	-0.6916	-0.6814	-1.6678	-0.1026	1.1508
Germany	DEU	27600006	27611823	0	1.4936	-0.2366	0.6407	-0.6977	0.375	-1.6678	0.3415	1.1013
Germany	DEU	27600006	27600386	0	1.6238	0.2532	0.5347	-0.1157	-0.0934	0.119	0.7198	0.4504
Germany	DEU	27600006	27606803	1	2.0593	-0.0306	1.036	-0.275	-1.5012	-0.4795	-0.3763	1.515
Germany	DEU	27600007	27602070	1
Germany	DEU	27600007	27611039	1	-0.3072	0.1221	-0.7638	-0.1683	-0.593	-0.8849	-0.6203	-0.8936
Germany	DEU	27600007	27604906	1	1.0347	0.0692	0.0226	0.269	0.388	0.3534	-0.4801	0.1216
Germany	DEU	27600007	27607046	1	0.5939	0.7789	-0.1587	0.106	0.0634	-0.2785	-0.043	0.4725
Germany	DEU	27600007	27602123	1	0.8811	-0.4699	-0.227	-0.1661	-0.3214	-0.2159		-0.4607
Germany	DEU	27600007	27608826	0	-0.8041	0.2621	0.0226	0.1861	0.0855	0.2053	-0.8883	0.1216
Germany	DEU	27600007	27607887	0	1.4138	0.9349	1.1381	0.0643	0.4978	-0.4318	0.5755	0.1216
Germany	DEU	27600007	27608286	0	-0.688	0.5606	1.9359	0.2273	0.6871	0.6994	2.4277	2.0955
Germany	DEU	27600007	27601324	1	0.1359	1.7671	1.9359	-0.4276	-2.2761	-0.799	1.3467	0.833
Germany	DEU	27600007	27608206	1
Germany	DEU	27600007	27606290	1
Germany	DEU	27600007	27601978	1	-0.9652	-0.2662	-0.6446	-0.6834	-1.2509	-0.5142	-0.7394	-0.8443
Germany	DEU	27600007	27605242	1	0.2189	-0.1167	-1.7997	-0.1585	-0.6059	-1.6678	-0.2903	-2.462
Germany	DEU	27600007	27600264	1	1.0907	-0.5994	-0.227	-0.8021	-1.7604	-0.5037	-0.6498	-1.0101
Germany	DEU	27600007	27609847	1	1.1421	-0.5994	0.0226	0.189	-0.7365	-0.2858	-0.3387	0.2286
Germany	DEU	27600007	27603589	1	0.585	0.8655	0.586	-0.2589	-1.1604	-1.5744	-1.305	0.1907
Germany	DEU	27600007	27600871	1	0.341	-0.7327	-1.3583	0.447	0.3851	0.6987
Germany	DEU	27600007	27607884	1	1.9795	0.9275	-0.5544	-0.9388	-0.1529	-1.6678	-0.6997	0.149
Germany	DEU	27600007	27601224	0	0.9513	0.2465	-0.0758	-0.3783	0.0839	-0.568	0.0254	0.5362
Germany	DEU	27600007	27610566	0	1.2208	1.1352	1.1752	-0.6486	-0.1245	-0.8849	-0.216	2.0955
Germany	DEU	27600007	27608918	0	1.2549	-0.8313	-1.1592	-0.4113	-1.0281	-0.8849	-0.3882	-0.3549
Germany	DEU	27600007	27610907	0	0.2563	-0.2544	0.5347	-0.7025	-0.5956	-0.0486	1.4793	1.515
Germany	DEU	27600007	27610955	0	-0.024	1.031	0.5347	0.0676	0.0852	0.1113	0.6872	2.0955
Germany	DEU	27600007	27609307	0	0.5914	-0.7353	-1.0935	-0.4609	-0.5048	-0.4795	-1.4214	0.9444
Germany	DEU	27600007	27604153	0	0.634	-1.1076	-0.691	-1.0068	-0.7857	-0.4795	-1.1855	-0.6508
Germany	DEU	27600007	27609104	0	0.6976	0.3178	1.9359	0.3766	0.1737	-0.6274	0.7578	0.5553
Germany	DEU	27600007	27610517	0	-0.8135	0.2032	0.8877	-0.3949	0.3204	-0.438	1.2262	1.1508
Germany	DEU	27600007	27600666	1	0.8144	-0.3486	0.0226	-0.1528	0.112	0.2176	-0.4801	-0.806
Germany	DEU	27600008	27605334	1	-1.509	-1.4923		-1.0047	-1.0826	-0.2282	0.1922
Germany	DEU	27600008	27606651	1	-0.2023
Germany	DEU	27600008	27604600	0	-0.3044				1.9302
Germany	DEU	27600008	27600582	0
Germany	DEU	27600008	27606908	0	-1.195	-2.9627	-0.9278				1.836
Germany	DEU	27600008	27600064	0	-0.7298	0.3984		-0.1559	-0.6985
Germany	DEU	27600008	27608592	0	-0.5874				-0.4147		-0.3876	-1.4436
Germany	DEU	27600008	27601881	1	-0.1333	-1.478	-1.9209	0.2054	-0.9291	-1.2919	-1.0808	-1.1252
Germany	DEU	27600008	27607736	1	0.2053	-0.4966	0.9247	0.9604	0.9249	1.1414	0.3142	-0.2995
Germany	DEU	27600008	27600094	1	0.9703	-2.9627	-2.6763	0.3159	-3.7095	-1.6678	0.5226	-2.5027
Germany	DEU	27600008	27606996	1		1.2587	-0.227	-0.1092	0.5715	0.3025	0.5755	1.0448
Germany	DEU	27600008	27602690	0
Germany	DEU	27600008	27607132	0
Germany	DEU	27600008	27607440	0
Germany	DEU	27600008	27600788	0	0.9322	2.6352	1.9359	3.6039	4.8357	3.6292	2.4277	2.0955
Germany	DEU	27600008	27601095	0	-0.1487	-1.3452	-1.1926	0.7113	-0.0408	1.0062	-0.6852	-1.1252
Germany	DEU	27600008	27602677	0	-1.1179	-1.3452	-0.7249	3.6039		1.0062	0.7515	-0.7507
Germany	DEU	27600008	27601798	0	0.5907	2.6352	0.9705	-1.6821	-3.7095	-1.6678	2.304	2.0955
Germany	DEU	27600008	27602099	1	-0.5015	2.6352	1.9359	0.5273	0.4918	0.0488	2.4277	2.0955
Germany	DEU	27600008	27604447	1	-0.7296	0.832	-0.1305
Germany	DEU	27600008	27604227	0	-0.2746	1.0919	1.9359		0.8412			2.0955
Germany	DEU	27600008	27605817	0
Germany	DEU	27600008	27603279	0	-1.3998	2.6352	1.2899	-0.3091	0.8106	-1.0529	1.2223	1.0177
Germany	DEU	27600008	27608521	1	0.7754
Germany	DEU	27600008	27604819	1	-1.1547
Germany	DEU	27600008	27606828	0
Germany	DEU	27600008	27602857	0
Germany	DEU	27600009	27603670	1	0.5539	0.2063	-0.4806	-0.0703	-0.4136	-0.1507	-0.1972	-0.2503
Germany	DEU	27600009	27602164	1	-0.1198	0.7763	-0.227	-0.4212	0.172	-0.0193	-1.0808	-0.7816
Germany	DEU	27600009	27606491	1
Germany	DEU	27600009	27607234	0
Germany	DEU	27600009	27602306	0	-1.1558	-0.5297	-0.227	0.2759	-0.4698	-1.6678	0.0405	1.3566
Germany	DEU	27600009	27607421	0
Germany	DEU	27600009	27605150	0	-0.3031	-0.6593	-0.3802	0.0119	-0.4898	0.2731	-0.216	-0.4607
Germany	DEU	27600009	27604211	0	-1.1133	0.32	-0.227	-2.6893	-1.8102	-0.8437	1.6284	0.7864
Germany	DEU	27600009	27606190	0	0.027	0.6606	1.2899	-0.1162	0.6347	-0.5309	-0.1727	-0.2503
Germany	DEU	27600009	27600163	0
Germany	DEU	27600009	27601496	0	0.1125	0.7789	1.9359	-0.5757	0.6479	0.0642	0.9628	0.4504
Germany	DEU	27600009	27610714	0
Germany	DEU	27600009	27601584	0
Germany	DEU	27600009	27600083	0
Germany	DEU	27600009	27603606	0	0.4638	-1.034	-0.691	-2.6893	-2.4745	-1.6678	-0.7394	-2.3095
Germany	DEU	27600009	27601240	0	-0.3306	-0.0219	0.7717	-1.4428	-0.088	-1.6678	0.7688	-0.4826
Germany	DEU	27600009	27606713	0
Germany	DEU	27600009	27603021	0
Germany	DEU	27600009	27610600	0	0.8929	0.8105	-0.4224	0.3805		1.5685	-0.309	-0.9815
Germany	DEU	27600009	27609402	0
Germany	DEU	27600009	27608155	0
Germany	DEU	27600009	27609029	0
Germany	DEU	27600009	27600504	0
Germany	DEU	27600009	27610078	0
Germany	DEU	27600009	27606784	0
Germany	DEU	27600009	27607556	0
Germany	DEU	27600009	27608122	0
Germany	DEU	27600009	27609365	0	-0.0422	0.3039	0.5347	0.3414	-0.6051	0.2646	0.9911	1.515
Germany	DEU	27600010	27611139	1	0.1679			0.3859	0.8116
Germany	DEU	27600010	27606681	0	-1.1328	-0.0862	0.0226	1.2836	0.055	1.6748	0.5755	0.1216
Germany	DEU	27600010	27609302	0	-0.7659	-0.0862	-0.4728	0.1102	0.8779	-0.0134	0.5755	0.1907
Germany	DEU	27600010	27606862	1	-0.1677	-0.2662	0.0226	0.8283	0.8779	0.2176	0.5755	0.1216
Germany	DEU	27600010	27610055	1	0.6492	-0.3667	-1.0611	-0.3648	-0.5443	0.0115	-0.1972	-0.1563
Germany	DEU	27600010	27607310	1	0.0408	1.3697	0.4173	0.8553	1.8031	0.6923	1.8085	0.1216
Germany	DEU	27600010	27610291	1	0.1811	0.3738	-0.7836	-1.1401	0.0065	-0.3239	-0.725	-1.3305
Germany	DEU	27600010	27600587	0	-0.8351	0.0624	-0.5544	-1.6841	-0.2149	-0.7433	-0.5978	0.5362
Germany	DEU	27600010	27609774	0	-0.3274	-1.4163	0.6407	-2.6893	-1.1016	-1.6678	0.3482	0.1216
Germany	DEU	27600010	27611416	0	-0.1803	-1.3706	-0.1467	0.5607	-0.1828	1.0747	-0.6454	-0.6232
Germany	DEU	27600010	27606403	0	-0.287
Germany	DEU	27600010	27605687	0	-1.3157			0.1053	-1.1674	0.4394
Germany	DEU	27600010	27606815	0	-1.8524	-2.9627	-2.664	-2.6893	-3.7095	-1.6678	-2.1355	-2.5027
Germany	DEU	27600010	27610236	1	-0.6662	0.67	-0.8946	-0.1114	-0.3523	-0.3791	1.8085	-0.8368
Germany	DEU	27600010	27608145	1	-1.0365	-0.4343	-1.0611	-0.3811	-0.7792	-1.6678	0.0256	-1.0788
Germany	DEU	27600010	27604485	1	0.5247	1.3697	-0.227	-0.504	-0.1008	0.0704	-0.6595	0.5295
Germany	DEU	27600010	27606042	1	-1.4881	2.6352	0.4173	0.5712	-0.0495	0.0099	2.4277	0.5553
Germany	DEU	27600010	27603856	0	-1.0614	-0.6593	-0.691	-0.1012	-0.5928	-0.4795	0.0256	0.1216
Germany	DEU	27600010	27600694	0	0.1639				1.0685
Germany	DEU	27600010	27607211	0	-1.2654				2.5563
Germany	DEU	27600010	27600256	0	-0.764	-0.2597	0.0226	0.1053	0.5486	-0.7368	0.5755	0.1216
Germany	DEU	27600010	27600593	0	1.2881	0.3289	1.2341	-0.8921	-0.4362	-0.2607	0.5755	2.0955
Germany	DEU	27600010	27600084	0	-0.637	0.468	0.0226	-0.1275	-0.5661	-0.4318	-0.6852	-0.6353
Germany	DEU	27600010	27609388	0	0.3096	-0.0862	0.0226	1.2836	0.7405	0.4394	0.5755	0.1216
Germany	DEU	27600010	27606660	1	0.8534	-0.0862	0.0226	1.2836	0.8779	1.5721	0.5755	0.1216
Germany	DEU	27600010	27612361	1	-0.9206	0.8046	0.4173	0.0963	0.3939	-0.8849	-0.8012	0.9097
Germany	DEU	27600010	27604585	1	0.0872	0.718	-0.4728	0.7745	-0.6293	1.1986	-0.1566	-0.1563
Germany	DEU	27600010	27604234	1	-1.4147	-1.5835	-0.6446	-0.1077	-1.1488	-0.153	-0.3727	-0.5475
Germany	DEU	27600010	27604365	0	-0.8266	-0.2662	-0.7638	-0.5736	-0.0861	-0.8849	-0.1727	-0.7496
Germany	DEU	27600010	27605908	0	0.6037	2.6352	1.9359	-0.1213	1.0373	-0.1611	1.802	1.515
Germany	DEU	27600011	27602341	1		0.879	-0.6587	0.2082	0.2128	-0.2432	-1.7719	0.1238
Germany	DEU	27600011	27610680	1	0.0687	2.6352	0.586	0.0837	0.3863	-0.8768	-0.8012	0.1959
Germany	DEU	27600011	27607927	1
Germany	DEU	27600011	27610150	1	0.3334	-0.6345	-0.8285	-0.8005	-1.0992	-1.6678	-0.6654	-1.236
Germany	DEU	27600011	27608629	1	-0.1828	2.6352	1.9359	-0.8165	-1.4943	-0.8849	-0.1056	2.0955
Germany	DEU	27600011	27607849	0
Germany	DEU	27600011	27603980	0	0.0555	-0.7221	1.0929	-0.3198	-0.2513	-0.1117	0.5837	1.4234
Germany	DEU	27600011	27608566	0	-0.3326	-0.0966	-0.442	0.158	0.1712	-0.0016	-0.414	1.0448
Germany	DEU	27600011	27611701	0
Germany	DEU	27600011	27604057	0		0.64	0.0226	-0.2627	-1.9751	-0.5569	-0.7394	-0.6353
Germany	DEU	27600011	27607987	0
Germany	DEU	27600011	27604016	1	-0.6299		-0.7898
Germany	DEU	27600011	27608140	1
Germany	DEU	27600011	27606648	1
Germany	DEU	27600011	27600059	1	-0.3656	0.1943	0.27	-1.2594	-0.4254	-0.568	-1.305	0.1216
Germany	DEU	27600011	27607587	1	-1.3717	0.5999	1.1657	-0.3134	-0.6363	-0.4795	0.9254	0.4504
Germany	DEU	27600011	27606160	1
Germany	DEU	27600011	27600300	0
Germany	DEU	27600011	27604202	0	0.9309	-0.0192	-0.227	0.0202	-0.3812	-0.3239	-0.1939	-1.4637
Germany	DEU	27600011	27601646	0	-0.6486	-0.4314	-0.7183	-1.0059	0.129	0.137	0.1648	-0.2503
Germany	DEU	27600011	27607697	0
Germany	DEU	27600011	27609216	0
Germany	DEU	27600011	27607249	1	0.3567	0.4435	-0.691	-0.8834	-0.4778	-0.153	-0.6852	1.1508
Germany	DEU	27600011	27602670	1	0.2643	0.215	0.4173	-0.2058	0.5193	-0.1698	-0.3241	0.5295
Germany	DEU	27600011	27601724	0	0.0743	-1.3452	0.0226	0.2861	0.404	0.8754	0.1693	0.1216
Germany	DEU	27600011	27610791	0	0.0035	0.5128	-0.4806	-0.132	0.4221	-0.5309	0.3199	2.0955
Germany	DEU	27600012	27600628	1	-1.1847	-1.8634	-1.9114	0.0514	-3.7095		2.4277	-0.2309
Germany	DEU	27600012	27609274	1	0.6388	-1.0212	-0.5034	-0.4262	-0.3447	-0.568	-0.6852	-0.4784
Germany	DEU	27600012	27604343	0	-0.6826	-0.0495	1.9359	-1.2502	-0.1989	0.5783	2.4277	0.9883
Germany	DEU	27600012	27604496	0	-0.2188	-0.7353	0.0226	-1.1982	0.2724	-0.0671	0.5755	-0.2726
Germany	DEU	27600012	27606417	1	-0.0862	0.0789	-0.9607	-0.5382	-1.9219	-0.4694	-0.5828	-0.3297
Germany	DEU	27600012	27610740	1	-0.1047	-0.847	-0.3802	0.5123	0.9161	0.0277	0.0254	-0.1563
Germany	DEU	27600012	27609304	0	-0.385	-1.7066	0.4445	-0.3509	0.3985	-1.6678	1.1176	2.0955
Germany	DEU	27600012	27609257	0	-0.5195	-0.6406	0.9726	0.3858	0.2093	-0.0671	-1.2876	0.1216
Germany	DEU	27600012	27604632	0	-0.4925	-1.322	0.6496	-0.292	-0.5331	-0.1285	0.5755	0.7611
Germany	DEU	27600012	27601648	1	-1.2802	0.0532	-1.762	-0.9998	-2.5602	-0.5569	-2.1355	-1.7277
Germany	DEU	27600012	27607320	1	-1.5319	-1.323	-1.6877	-0.2055	-1.8661	-0.8849	-2.1355	-1.7277
Germany	DEU	27600012	27606619	1	-0.4459	-0.7092	-0.3802	-0.1756	-0.2366	-0.8849	-0.0027	0.2286
Germany	DEU	27600012	27606701	0	0.123	-0.4516	-1.1926	0.4546	-0.2024	-1.6678	-0.2479	-1.1252
Germany	DEU	27600012	27601725	0	-0.7015	0.8655	-0.1587	-0.8921	-0.238	-0.4795	0.5755	2.0955
Germany	DEU	27600012	27600324	0
Germany	DEU	27600012	27602959	0
Germany	DEU	27600012	27605228	0	0.1656	1.7671	1.2341	-0.8275	-0.2352	-0.8849	1.3664	0.0388
Germany	DEU	27600012	27607297	0	0.685	0.7789	5.00E-04	-0.6526	-0.2259	-0.4795	-0.2405	-0.1563
Germany	DEU	27600012	27606378	0	-1.0379	0.6424	-0.9285	-0.7841	0.4847	-0.1999	-1.4541	0.2307
Germany	DEU	27600012	27611841	0	-0.5894	-1.2189	0.0226	-0.0112	-0.1177	-1.6678	-0.4288	0.1216
Germany	DEU	27600012	27611475	1	-0.1319	-0.0862	-0.7902		-0.3947	-0.226	-0.9504	-0.6353
Germany	DEU	27600012	27602018	1	-0.5818	2.6352	0.917	-0.3597	0.1277	0.0847	-0.2138	-0.2503
Germany	DEU	27600012	27603360	1	-0.9406	2.6352					0.7967	-2.5027
Germany	DEU	27600012	27603895	1	-0.9306	0.9275	1.4967	0.5222	1.6753	0.4555	1.8085	2.0955
Germany	DEU	27600012	27602676	0	0.1856	1.3403	1.9359	1.1247	4.8357	-1.6678	2.4277	2.0955
Germany	DEU	27600012	27601600	0	-0.1309	-0.2662	1.2341	0.1174	0.139	-0.8849	-0.5125	0.9339
Germany	DEU	27600012	27611683	0	-0.0986	0.7062	0.0226	-1.3723	-0.4356	-1.6678	-0.0823	0.7864
Germany	DEU	27600012	27609905	0	-0.9392	0.1125	0.0226	0.7113	-0.1388	-0.3164	0.5755	-0.1563
Germany	DEU	27600013	27603003	1	-0.1494	-0.205	-1.5867	-0.5051	-1.333	-0.4795	-0.2138	-1.3266
Germany	DEU	27600013	27611119	1	0.5575	-0.1938	-1.64	-0.9969	-1.0217	-0.3951	-0.4692	-1.0788
Germany	DEU	27600013	27611538	1	0.1051
Germany	DEU	27600013	27606166	1	-1.1306	1.3939	0.5462	0.3611	-0.2301	-0.801	0.139	0.6919
Germany	DEU	27600013	27602789	1	-0.9933	1.7671	-0.472	0.0637	-0.5662	-0.8849	1.231	0.8136
Germany	DEU	27600013	27610698	0	-0.3534	2.6352	1.9359	-0.1305	-0.2208	0.1613	1.0684	0.9097
Germany	DEU	27600013	27611363	0	-0.5475				-0.588
Germany	DEU	27600013	27608814	0	0.3813	-0.253	0.6496	0.895	2.0614	1.0629	0.6172	-0.2503
Germany	DEU	27600013	27608165	0	0.3481	-0.2062	1.9359	-1.0138	-0.3291	-0.8849	-0.6822	0.9883
Germany	DEU	27600013	27608726	0	0.6697	-0.4314	-0.9211	-0.5695	-0.0612	-0.7439	-0.9139	-0.1563
Germany	DEU	27600013	27608859	0
Germany	DEU	27600013	27603666	1	-0.4543	-1.1804	-0.2827	-0.2752	-0.7198	-0.0348	-1.5848	-1.1078
Germany	DEU	27600013	27602776	1	1.5324	-1.511	-0.227	-0.5095	-1.3373	-0.5309	-1.5848	-0.6959
Germany	DEU	27600013	27605991	1	-0.7428	0.7062	-0.2236	-1.3102	-0.7031	-0.0818	-0.1193	-0.3969
Germany	DEU	27600013	27607454	1	-0.2684	-0.269	-1.2374	-0.3796	-0.3322	0.039	-0.2555	-0.946
Germany	DEU	27600013	27603432	1
Germany	DEU	27600013	27611608	0
Germany	DEU	27600013	27606457	0	1.349	0.7825	0.6755	1.0416	1.7975	1.7597	-0.4367	2.0955
Germany	DEU	27600013	27602122	0
Germany	DEU	27600013	27609408	0	0.9329	0.1141	0.0226	-0.6012	-0.6329	0.2087	0.9254	0.5295
Germany	DEU	27600013	27600497	0
Germany	DEU	27600013	27607144	1	0.0063	-0.2662	-0.9607	-0.2053	-2.916	-0.4795	-1.5537	-0.1563
Germany	DEU	27600013	27604589	1	-0.8052	0.963	1.9359		0.8787	-0.4795
Germany	DEU	27600013	27609012	1	-0.9784	-0.0862	-1.0611	0.2568	-0.2745	-0.1225	-0.1026	-0.3297
Germany	DEU	27600013	27603306	0	0.2082	-0.1106	-0.3802	-1.0549	-0.7181	-0.2574	0.5755	0.1216
Germany	DEU	27600013	27601785	0	-0.9781	-0.2662	-1.6877	-1.5123	-0.6365	-0.8849	-0.3912	-1.1252
Germany	DEU	27600013	27602695	0	-1.254	0.2032	0.0226	-0.8791	-0.3596	-1.6678	0.0254	0.1216
Germany	DEU	27600013	27610346	0	0.7198	1.7242	0.586	-2.6893	-1.0018	-1.6678	-0.9941	0.1216
Germany	DEU	27600014	27609849	1	0.1075	-0.0862	-0.7183	-0.486	-0.968	-0.6274	-0.535	-0.5475
Germany	DEU	27600014	27609071	1	1.5788	0.1852	0.3461	0.4643	0.2023	-0.4795	-0.4056	0.1216
Germany	DEU	27600014	27607327	1	1.3135	-0.0994	-0.5034	-0.6054	-0.9158	-0.4795	0.1747	0.4504
Germany	DEU	27600014	27600950	1	0.5101	-0.4909	0.0226	0.196	-0.2552	-0.3646	-0.8657	0.839
Germany	DEU	27600014	27601694	1	1.523	-0.9294	-2.664	-0.637	-1.9476	-1.6678	-1.2871	-1.1068
Germany	DEU	27600014	27608473	1	1.3421	-0.269		-0.5867	-0.4946	-0.4795
Germany	DEU	27600014	27606678	1	1.5094	-1.0744	-1.2567	-0.8245	-1.1241	-0.801	-1.0722	-0.959
Germany	DEU	27600014	27607678	1	1.274	-0.0994	-1.0611	-1.0068	-0.7149	-1.6678	-0.3237	-0.3856
Germany	DEU	27600014	27601212	1	1.6115	0.2465	1.2341	-0.2348	0.0833	-0.0761	-0.5142	0.5362
Germany	DEU	27600014	27603327	1	-0.4648	-0.59	-1.2567	-0.9788	-1.8865	-0.2607	-0.8094	-0.3856
Germany	DEU	27600014	27607221	1	1.0132	-1.1665	-1.9803	-0.4613	-1.0346	-1.6678	-1.9673	-1.9916
Germany	DEU	27600014	27607416	1	1.0107	1.031	0.8348	-0.3297	-0.4287	-0.0033	-0.4948	0.2286
Germany	DEU	27600014	27603546	1	0.5169	-0.2479	1.1381	0.1957	-0.6065	0.0909	-0.0987	0.0876
Germany	DEU	27600014	27608661	1	0.5383	-0.946	0.9726	-0.4517	-0.9136	-0.4795	-1.0753	0.388
Germany	DEU	27600014	27605425	1	-0.5534	-0.59	-0.5907	-0.4838	-1.7849	-0.4795	-0.8012	-0.568
Germany	DEU	27600014	27609322	1	0.5611	-0.4203	0.6755	0.1461	-1.5062	-0.5979	-2.1355	0.3644
Germany	DEU	27600014	27608050	1	1.4573	1.3697	-0.8554	0.1885	-0.6487	-0.1147	-1.2871	1.2147
Germany	DEU	27600014	27602255	1	0.6367	-0.9906	0.6755	0.5493	-0.4856	-1.6678	2.4277	2.0955
Germany	DEU	27600014	27604850	1	1.5508	0.2718	-0.7566	-0.3989	-0.1885	-0.4795	-0.6852	-0.959
Germany	DEU	27600014	27604017	1	0.8581	-0.5197	-0.9874	-0.9731	0.1626	-0.5309	-0.6601	-1.0169
Germany	DEU	27600014	27611506	0	0.0476	0.2091	-1.0611	0.2429	-0.7667	-0.7936	-0.9759	-1.1405
Germany	DEU	27600014	27606269	0	1.5363	0.0502	0.0226	-0.2839	-0.9901	-0.5037	0.5755	0.9444
Germany	DEU	27600014	27607385	0	0.0937	0.7763	0.4173	-0.4884	0.6272	0.3957	-0.7867	1.0448
Germany	DEU	27600014	27604423	0	1.5368	0.5696	-0.1882	-0.2596	-0.1218	-0.0348	-0.2888	0.1959
Germany	DEU	27600014	27605206	0	0.9077	0.3039	-0.829	0.0012	-0.4366	0.0521	-0.2165	-1.2811
Germany	DEU	27600014	27608912	0	1.7368	0.0527	-0.8873	0.059	-0.8299	-0.3735	0.7679	-0.2726
Germany	DEU	27600014	27610720	0	0.2437	0.5068	-0.227	0.1985	-0.2182	-0.153	-0.2192	0.4777
Germany	DEU	27600014	27600281	0	1.1595	0.4457	0.0226	0.7456	0.0249	0.4394	0.5755	1.2147
Germany	DEU	27600014	27610765	0	0.602	0.0308	0.0165	1.1698	0.2735	-0.2979	0.5755	2.0955
Germany	DEU	27600014	27601446	0	1.462	-0.8802	0.0226	0.181	-0.2085	0.0366	-0.6852	0.4777
Germany	DEU	27600015	27605942	0	0.1551	-0.8994	-0.6097	-0.493	-1.4939	-0.8849	-1.0992	0.2224
Germany	DEU	27600015	27603715	1	0.5705	0.4457	0.213	0.2149	0.6204	0.3986	0.7339	1.1232
Germany	DEU	27600015	27602305	1	0.9477	-0.59	-0.5034	-0.2325	-0.9472	0.0511	-0.0987	-0.4607
Germany	DEU	27600015	27601770	1	1.8615	-0.847	-1.0611	0.4716	0.8255	0.3624	-0.2821	0.1216
Germany	DEU	27600015	27602673	1
Germany	DEU	27600015	27601550	1	0.1163	0.9484	-0.3048	-1.0613	-0.2286	-0.3766	1.0854	-0.1865
Germany	DEU	27600015	27609032	1	0.7456	1.3697	-0.8609	-0.6675	-0.6312	-0.2766	0.174	1.515
Germany	DEU	27600015	27605743	1	-0.8126	0.3875	0.8877	-0.7708	0.2151	-0.3239	-0.0551	0.9339
Germany	DEU	27600015	27612218	0	1.3372	0.9349	0.7162	0.0466	0.7423	0.1666	0.1648	0.7627
Germany	DEU	27600015	27607312	0	0.5269
Germany	DEU	27600015	27609621	0	-0.5497	-0.0933	-0.9947	-1.6821	-0.4015	-0.4795	-1.7719	-0.4095
Germany	DEU	27600015	27606153	1	0.748	-1.1814	1.4967	-0.3608	-1.3233	-0.4795	1.1102	0.9883
Germany	DEU	27600015	27608688	1	-0.4268	-0.2662	-0.2827	-0.99	-0.6905	-1.6678	0.2476	-0.2995
Germany	DEU	27600015	27609130	1	1.086	-1.1085	-0.5761	-0.2853	-1.128	-0.2858	-0.4288	1.1232
Germany	DEU	27600015	27609306	1	0.5324	0.2577	-0.8609	0.0995	0.281	0.1181	-0.612	-1.2688
Germany	DEU	27600015	27611581	1	0.0541	0.2718	-0.4806	-0.8245	-3.7095	-0.2708	-1.2871	0.2224
Germany	DEU	27600015	27607514	1	-0.8247	-0.2479	0.0226	0.5594	-0.0515	-1.6678	-0.7867	2.0955
Germany	DEU	27600015	27601938	1	0.035	0.7665	-0.9607	-0.468	-1.4598	-0.2858	-0.5945	-0.0867
Germany	DEU	27600015	27603245	1	-1.2697	0.5338	-0.4806	-0.7865	-0.3741	-0.1225	-2.1355	-0.3856
Germany	DEU	27600015	27601414	1	0.8983	0.4594	-0.7638	-0.632	-0.9299	-0.5309	-0.722	-0.6353
Germany	DEU	27600015	27607967	0
Germany	DEU	27600015	27607483	0	0.0163	-0.9389	-1.5179	-0.295	-0.8816	-0.8849	-1.5848	-0.6269
Germany	DEU	27600015	27602328	0	-0.5366	-0.891	-0.5472	-0.7943	-0.2208	-0.8849	-2.1355	-0.975
Germany	DEU	27600015	27600114	0	1.3111	1.3697	0.0226	-0.2551	0.5231	-0.2436	0.8992	0.5823
Germany	DEU	27600015	27604320	0	-0.0613	0.7062	-1.3074	-0.7053	-1.0823	-0.4795		-0.7816
Germany	DEU	27600015	27604415	0	1.5106	2.6352	1.9359	0.2613	1.1267	0.4497	1.2498	2.0955
Germany	DEU	27600015	27600106	0	0.8731	-0.2806	0.5347	-0.2974	-1.0686	-0.8698	-0.0857	2.0955
Germany	DEU	27600015	27601452	1	0.0257	1.3697	-0.3048	-0.6486	0.0643	-0.219	-1.0084	1.2841
Germany	DEU	27600015	27609079	0		-0.6037	-0.691	-1.0613	-1.0899	-0.8698	-0.2004	1.0448
Germany	DEU	27600016	27610910	1	-1.3316	-1.1124	-1.7997	-2.6893	-1.9806	-1.6678	-1.1229	-0.959
Germany	DEU	27600016	27600358	1	-1.6993	0.0789	-1.1926	0.6253	0.8705	0.6196	-0.2852	-0.5251
Germany	DEU	27600016	27603023	0	0.0638
Germany	DEU	27600016	27606852	1	-1.1971				0.8992
Germany	DEU	27600016	27604451	1	-0.0162	2.6352	1.4967	0.6967	1.57	0.4233	0.5755	2.0955
Germany	DEU	27600016	27607848	1	0.6693
Germany	DEU	27600016	27612260	1	-2.2833	-0.0862	0.0226	-0.1153	-0.3161	-0.218	-0.6852	0.1216
Germany	DEU	27600016	27611030	1	2.2776	-1.0197	-0.6378	1.029	-0.178	0.3132	0.8038	-0.5305
Germany	DEU	27600016	27601980	0	-0.5459	-1.0281	-1.6468	-1.2429	-1.691	-1.6678	-0.4805	-1.2811
Germany	DEU	27600016	27607873	0	0.8767
Germany	DEU	27600016	27612131	0	-1.0109	-0.2062	-1.0338	-0.7227	0.1238	-0.2979	-0.2589	2.0955
Germany	DEU	27600016	27611227	0	-0.3321	0.5946	0.4173	-0.0103	0.0187	-0.1998	0.5755	0.1216
Germany	DEU	27600016	27609922	0	-0.5711
Germany	DEU	27600016	27607075	1	-0.6453	1.7162	1.2899	0.185	0.5286	0.2714	1.3484	1.515
Germany	DEU	27600016	27604207	1	-1.1648	-0.1106	-0.4728	0.157	-0.4062	0.5196		-1.2087
Germany	DEU	27600016	27603126	1	0.651	0.5266	0.0226	-0.99	-0.5002	-0.4223	-0.6852	-0.4607
Germany	DEU	27600016	27600642	1	0.5357	2.6352	1.9359	-0.4481	-0.6914	0.3969	0.2337	-0.3297
Germany	DEU	27600016	27608235	1	-0.69	1.7671	0.4173	0.25	1.156	-0.0745	1.231	0.4725
Germany	DEU	27600016	27607537	1	-1.3533	-0.7318	-0.7566	-0.1976	1.4791	0.024	-2.1355	-0.946
Germany	DEU	27600016	27606080	1	-0.3461	-0.0862	0.1453	-0.7361	-0.2116	-0.0558	-0.4948	-0.7639
Germany	DEU	27600016	27608916	1	-0.0072	-1.1085	-0.7638	-1.7857	-0.9013	-0.4694	-0.5974	-0.1563
Germany	DEU	27600016	27608183	0	1.2243			0.7113	-0.0408
Germany	DEU	27600016	27604698	0	-0.5746	-0.0862	0.0226	-0.6123	0.4831	-0.0275	-0.5832	-0.7108
Germany	DEU	27600016	27603362	0	-0.1604
Germany	DEU	27600016	27607952	0	-0.6994	0.9304		0.6426	4.8357	1.9998	1.802	0.7627
Germany	DEU	27600016	27604005	1	0.931
Germany	DEU	27600016	27602425	0	0.01	-0.8757		0.3279	-0.0359	0.2645
Germany	DEU	27600017	27611666	1	-0.7879	1.3939	-0.1587	-0.8124	-0.6051	-1.6678	-0.6852	-0.1563
Germany	DEU	27600017	27600454	1	-0.3081	-0.7221	-0.9607	0.027	-0.793	-0.4795	-0.5974	0.1216
Germany	DEU	27600017	27601981	1	0.3057	0.5266		-0.3303	-0.2251	-0.3355
Germany	DEU	27600017	27608506	1	0.2415
Germany	DEU	27600017	27612068	1	1.5832	-0.8939	0.0226	0.033	-0.7904	-0.3932	-0.1722	-0.4607
Germany	DEU	27600017	27606415	1	-1.379	1.1493	0.4173	0.1567	-1.0055	-0.0013	-0.6852	0.1216
Germany	DEU	27600017	27603228	0	0.3498	1.7671			1.4432			0.7627
Germany	DEU	27600017	27603060	0	-0.3932	0.074	1.4967	-0.2303	-0.2472	0.3656	-0.2004	2.0955
Germany	DEU	27600017	27603916	0
Germany	DEU	27600017	27610982	0	-0.3014	-0.0862	0.0226	0.37	-0.5131	-0.2942	0.5755	-0.1563
Germany	DEU	27600017	27605711	0	-1.0173				4.8357
Germany	DEU	27600017	27607085	0	1.7292	-0.8939	0.6407	-0.4766	-0.6854	-0.6742	-0.5832	0.9883
Germany	DEU	27600017	27606456	1	-0.0526	-0.0862	1.9359	0.1053	-3.7095	-0.5309	0.3424	-0.8919
Germany	DEU	27600017	27611192	1	-0.6037	-1.3901	-1.682	1.0298	0.6355	1.7049	-1.6013	-1.3549
Germany	DEU	27600017	27607169	1	-0.4644	-0.4314	-0.6173	-0.4441	-1.5374	-0.4427	-0.8012	0.1216
Germany	DEU	27600017	27604521	1	1.0183	-1.1522	-1.4945	0.2489	-1.105	-0.8849	-0.2555	-0.7628
Germany	DEU	27600017	27600259	1	-0.5552	0.96	-0.8819	0.0184	0.0199	0.2062	-0.0992	-0.959
Germany	DEU	27600017	27601580	1	-0.0942	-0.9416	-0.4728	-2.6893	-0.2914		0.1648	-0.5305
Germany	DEU	27600017	27602778	1	0.6336	0.176	-0.6843	-0.3447	-0.8335	-0.3164	-0.0992	-0.7108
Germany	DEU	27600017	27604319	0	0.3315	-0.0862	0.0226		0.8779	1.5665	0.5755	0.1907
Germany	DEU	27600017	27612327	0	-0.5802	1.1493	0.4173	0.8075	1.4691	0.998	0.5755	1.2147
Germany	DEU	27600017	27608056	0	-0.0294	2.6352	1.9359	0.1779	0.5088	-1.6678	0.9296	2.0955
Germany	DEU	27600017	27611627	0	0.3066	1.3052	1.9359	0.7113	1.2007	1.3137	-0.6852	-2.5027
Germany	DEU	27600018	27607038	1	-0.6489	0.7825	1.2867	0.0757	1.4336	-0.4795	-1.1508	2.0955
Germany	DEU	27600018	27601310	1	1.4436	0.4546	0.5347	0.1539	-0.5711	0.2107	0.7741	0.7864
Germany	DEU	27600018	27606226	1	-0.6429	2.6352	1.1752	-0.0021	0.4284	0.0366	-0.5579	0.7627
Germany	DEU	27600018	27612196	1	-0.5554	-0.847	-1.3325	0.1699	-1.5767	-0.2785		-1.4344
Germany	DEU	27600018	27610908	0	-0.5318	-0.6556	0.0226	0.0988	0.4742	-0.0441	-0.5438	2.0955
Germany	DEU	27600018	27612362	0	-1.2497	-0.8727	1.4352	0.1049	-1.1116	0.5114	1.1171	-0.1563
Germany	DEU	27600018	27612082	1	0.2959	2.6352	1.9359	-0.0586	-0.3551	-0.2306	-0.5496	-0.9101
Germany	DEU	27600018	27600894	1	1.4653	-0.7815	-0.691	-0.2275	-0.6765	-0.4795	-0.9936	0.5362
Germany	DEU	27600018	27604331	1	-0.1504	-0.2334	0.0226	0.3493	-0.7705	-0.8849	-0.8686	0.6905
Germany	DEU	27600018	27601923	1	-0.042	0.4495	-0.691	-0.2168	-0.5679	-0.4795	-0.414	-0.3549
Germany	DEU	27600018	27601036	1	0.5599	-0.6593	-0.227	0.1666	-0.2434	-0.2607	-0.7897	-0.9471
Germany	DEU	27600018	27600764	1	1.0554	1.1132	-0.9607	0.8989	0.0343	0.4308	-1.2106	2.0955
Germany	DEU	27600018	27600407	1	0.4783	-0.3486	-1.5883	0.0779	-0.2595	0.3887	-2.1355	-1.023
Germany	DEU	27600018	27606600	1	0.421	-0.089	-0.829	-0.3049	-1.6335	-0.1778	-1.054	-1.1068
Germany	DEU	27600018	27600166	1	1.401	-0.4203	-0.8627	0.1329	-0.6128	0.2559	-1.1908	-0.806
Germany	DEU	27600018	27607724	1	0.5265	2.6352	0.8348	0.6411	-0.062	-0.5309	-1.305	1.2147
Germany	DEU	27600018	27608801	1	-0.3548	-1.0589	0.0226	-0.3657	0.5104	-0.3973	-0.4801	-0.1563
Germany	DEU	27600018	27605024	0	0.4112	-0.3582	0.6407	0.0942	0.1418	-0.1091	0.775	1.1013
Germany	DEU	27600018	27610467	0	-0.4318	0.9349	-0.227	0.1955	0.1741	-0.0348	1.3617	-0.3501
Germany	DEU	27600018	27603703	0	0.1729	-1.1076	1.4187	-0.2783	-0.6288	0.6446	-0.5832	1.515
Germany	DEU	27600018	27609996	1	-0.0786	1.1132	0.0226	-0.0794	-0.2644	-0.153		0.7435
Germany	DEU	27600018	27605821	1	0.4022	-0.103	0.0226	-0.0164	-0.3086	0.5429	-0.216	0.1216
Germany	DEU	27600018	27600845	1	-0.0834	0.3898	-0.691	0.2008	0.0165	0.2638	-0.216	-0.2503
Germany	DEU	27600018	27601991	1	-0.0545	-0.6593	-0.9607	-0.4873	-1.8628	0.1567	-1.305	-0.7363
Germany	DEU	27600019	27609724	1
Germany	DEU	27600019	27610368	1	0.596	-0.4488	-0.5907	-0.7688	-0.443	-0.4318	-0.3763	0.3236
Germany	DEU	27600019	27610135	0	-0.9431	2.6352		0.5912	0.0458		-2.1355	-0.4377
Germany	DEU	27600019	27609874	0
Germany	DEU	27600019	27609159	1	0.0066	1.127	1.2899	0.1856	1.021	-0.226	1.231	1.515
Germany	DEU	27600019	27605965	1	-0.5017	0.8046	0.7162	-2.6846	-0.1965	-1.5939	-0.8231	1.515
Germany	DEU	27600019	27604861	1	1.3111			-0.9756
Germany	DEU	27600019	27602562	1	1.0242
Germany	DEU	27600019	27607397	1	0.4005	-0.0862	-0.3802	-0.4176	-0.0239	-0.1817	-0.6852	-0.1563
Germany	DEU	27600019	27608109	1	1.0318
Germany	DEU	27600019	27612132	0	0.0114	-0.4314	-0.3827	-0.6256	0.1351	-0.385	0.5811	-0.0295
Germany	DEU	27600019	27604564	0	0.5985	0.2762	-0.5907	-1.5123	-0.5761	-0.8849	-1.27	-0.2103
Germany	DEU	27600019	27609823	0	0.3376	0.788	0.7398	-0.7559	0.2752	-0.4207	-0.5178	-0.2995
Germany	DEU	27600019	27607041	0	0.0802	-0.6593	1.0955	-0.6461	-0.7367	-0.8849	0.7641	0.8567
Germany	DEU	27600019	27604494	0	-0.623	1.1132	0.7162	-0.8913	0.0499	-0.8849	1.3656	1.515
Germany	DEU	27600019	27601677	0	1.3994	1.3697	1.4967	-1.3001	-0.1874	-0.4795	0.4875	0.4725
Germany	DEU	27600019	27603657	1	0.3097	-0.269	-1.6468	-0.8995	-1.1498	-0.4795	-2.1355	-1.2698
Germany	DEU	27600019	27605280	1	0.5127	1.7162	1.9359	0.0045	1.1056	-0.226	-0.4288	1.1232
Germany	DEU	27600019	27604210	1	1.3795	-0.4314	0.0226	-0.3935	0.6357	-0.2785	0.1102	0.6859
Germany	DEU	27600019	27609298	1	1.3215	2.6352	0.5833	-0.7911	0.4334	-0.8768	-0.1881	2.0955
Germany	DEU	27600019	27600510	1
Germany	DEU	27600019	27603668	0	0.8241	0.3178	1.9359	0.2602	0.0549	-1.6678	2.4277	2.0955
Germany	DEU	27600019	27607424	0	-0.9126	-2.9627	-2.664	-2.6904	4.6947	-1.6678	-2.1355	-2.5027
Germany	DEU	27600019	27609231	0	-0.1795	0.3289	0.0226	0.1053	0.5244	-1.2919	0.1693	-0.2485
Germany	DEU	27600019	27611724	0	-1.0637	-0.347	1.1857	-1.0129	-0.3084	-1.6678	-0.1484	2.0955
Germany	DEU	27600019	27607616	0	0.803
Germany	DEU	27600019	27607206	0	-0.3185
Germany	DEU	27600019	27603966	0	-0.1944	0.1261	0.4173	-1.1783	-0.8737	-0.5309	0.8038	0.1959
Germany	DEU	27600019	27601158	0	0.5043	2.6352	1.1657	-0.2743	-0.0145	0.3966	1.836	1.0904
Germany	DEU	27600020	27600659	1	-2.5776	-1.0351	-0.5545		-0.6385	-0.4694	-0.5496	0.1739
Germany	DEU	27600020	27607568	1	-1.4849	2.6352	1.4967	0.7502	2.9231		-0.6852	0.1216
Germany	DEU	27600020	27609482	0	-0.5859	2.6352	-0.227	0.1018	0.5672	0.4394	-0.0651	-0.4607
Germany	DEU	27600020	27605479	0	-0.0961	-1.0235	-0.7836	-1.0616	-0.3974	-0.2227	-0.1727	-1.0454
Germany	DEU	27600020	27603076	0	0.7607	-0.9951	0.6496	0.6688	4.8357	0.4869	-0.176	2.0955
Germany	DEU	27600020	27611197	1
Germany	DEU	27600020	27604567	1
Germany	DEU	27600020	27604675	1	-0.8441	-0.4568	-1.277	-1.7857	-0.4672	-0.2785	-2.1355	-1.1242
Germany	DEU	27600020	27605877	1	-0.7828	-0.7894	0.5644	-0.6441	0.0878	-0.3164	-0.5974	-1.208
Germany	DEU	27600020	27600373	0	-1.1219	1.1576	0.7332	-2.6893	2.1175	0.5658	0.5755	-0.8134
Germany	DEU	27600020	27606499	0	1.2419	-0.817	-0.2737	3.6039	4.8357	1.0196	1.3958	1.0448
Germany	DEU	27600020	27600421	0	0.4499	-0.5346	1.0929	-0.1789	0.1813	-0.2942	1.6284	2.0955
Germany	DEU	27600020	27604679	0	-0.1078	-0.013	-0.5836	-0.7048	-0.0075	-0.4427	0.8038	1.3566
Germany	DEU	27600020	27605728	1	-0.0442	-0.1167	-0.9624	-0.6461	-1.7777	0.1402	-1.5537	2.0955
Germany	DEU	27600020	27610704	1	-1.4272	-1.3452	-1.1926	-0.5969	-0.5469	-1.6678	-2.1355	-0.7639
Germany	DEU	27600020	27601883	1	0.4334	-1.0235	-0.9607	0.3387	0.0629	0.5176	-0.5974	-0.3549
Germany	DEU	27600020	27608938	0	-1.0939	1.7671	1.9359	-0.1816	1.6406	-1.6678	1.836	1.515
Germany	DEU	27600020	27610383	0	-1.3045	0.6914	1.2899	-2.6689	0.432	-1.6678	1.2115	0.9883
Germany	DEU	27600020	27603526	0	-0.4365	0.788	0.0226	-0.3328	0.3214	-0.5058	0.3473	-0.1563
Germany	DEU	27600020	27602626	0	-1.086	2.6352	-1.0338	-0.5417	-0.9036	0.1215	-0.6451	0.7566
Germany	DEU	27600020	27608637	0	-0.2385	0.3289	-0.227	-2.6893	-3.5458	-1.6678	0.1922	-0.3297
Germany	DEU	27600020	27608318	1	-1.8822	0.5338	1.2899	-1.1401	0.3209	0.0433	-2.1355	1.1508
Germany	DEU	27600020	27600954	0	-0.9751	0.9166	1.9359	0.1053	1.1134	-1.2919	2.4277	2.0955
Germany	DEU	27600020	27610527	0
Germany	DEU	27600020	27608290	0	0.0186	0.0502	0.5833	0.0985	-0.0493	-0.2785	0.5755	0.4994
Germany	DEU	27600020	27608930	0
Germany	DEU	27600021	27610586	1	-0.118	-1.3245	-0.7902	0.1055	-1.1602	-1.6678	-0.4692	-0.9111
Germany	DEU	27600021	27605809	1	0.1051	2.6352	-0.8092	-1.1783	-0.6903	-0.4795	-1.2695	0.7627
Germany	DEU	27600021	27610589	1	1.5984	0.8655	-0.9285	-0.1929	-0.9075	-0.226	0.7274	-0.5912
Germany	DEU	27600021	27608740	1	0.6613	-0.0476	0.3461	-1.7857	-2.8697	-0.8849	-0.532	0.9883
Germany	DEU	27600021	27603770	1	1.5368	-1.5174	-1.0611	0.0334	-2.0099	-0.8849	-2.1355	0.839
Germany	DEU	27600021	27605068	1	0.8967	-0.3531	-1.0611	-0.6816	-0.8207	-0.0923	-0.3241	0.1216
Germany	DEU	27600021	27608066	0	-0.0159	-1.0994	-1.5179	-2.6893	-2.8697	-0.8849	-0.6852	-0.8198
Germany	DEU	27600021	27606197	0	0.5176	-1.1007	0.8038	-0.7702	-0.2517	-0.8849	-0.7253	2.0955
Germany	DEU	27600021	27612249	0	0.5012	0.0502	0.0226	-0.7584	-0.2211	-0.4427	-0.1282	-0.1563
Germany	DEU	27600021	27601032	0	1.302	0.5042	1.4187	0.4398	-0.0502	-1.6678	0.7641	2.0955
Germany	DEU	27600021	27603552	0	1.2913	-0.2806	-0.9607	-0.799	-0.0112	0.3258	-0.1026	-0.1789
Germany	DEU	27600021	27610961	0	0.4367	0.3178	0.5347	0.2124	-0.189	0.1386	0.1693	0.4777
Germany	DEU	27600021	27600911	0	0.4169	1.7671	1.9359	0.687	2.9174	0.2697	2.4277	1.3857
Germany	DEU	27600021	27605170	1	1.6043	1.4003		0.0019	-0.2439	-0.2858
Germany	DEU	27600021	27602475	1	1.4862	0.5128	-0.6587	0.5025	0.2937	-0.2574	-0.0246	-0.5251
Germany	DEU	27600021	27602289	1	1.7395	-0.7221	-1.0611	-0.0227	-1.1469	-0.8849	-1.2106	-0.2503
Germany	DEU	27600021	27605881	1
Germany	DEU	27600021	27605309	1	0.6251	-0.0862	0.0226	0.926	0.1863	0.4226	0.5755	-0.6073
Germany	DEU	27600021	27600429	1	1.3957	1.3697	0.0226	-0.0857	0.193	-0.5309	-0.532	-0.7108
Germany	DEU	27600021	27610981	1	1.3991	0.967	0.1386	-0.159	-0.973	-0.4173	-0.1043	-0.2726
Germany	DEU	27600021	27609281	0	0.3479	1.1529	1.036	1.3947	1.109	0.5944	1.1375	1.515
Germany	DEU	27600021	27604345	0	-0.1637	1.4003	0.8116	0.29	0.1091	0.3129	-0.3907	0.4504
Germany	DEU	27600021	27604035	0	1.3342	-0.4488	0.0226	-0.4512	-0.1326	0.1076	0.2102	0.7095
Germany	DEU	27600021	27600456	0	1.9525	2.6352	1.9359	0.8566	2.3762	2.2604	1.8077	2.0955
Germany	DEU	27600021	27605061	0	1.5513	0.5746	1.9359	0.5667	-0.046	-0.0319	-0.2008	2.0955
Germany	DEU	27600021	27605470	0	1.3483	0.5193	1.9359	0.6734	0.1407	0.3998	1.4752	2.0955
Germany	DEU	27600021	27600296	1	0.6813	-1.5884	-1.263	0.0777	-1.004	-0.5309	-1.0906	0.4794
Germany	DEU	27600021	27605326	1	1.5423	-1.0744	-1.3325	-0.1047	-2.3818	-0.2338	-1.2871	-0.4607
Germany	DEU	27600021	27600990	0	1.5055	0.0527	-0.691	-0.3121	-0.6491	0.2818	0.0215	0.2203
Germany	DEU	27600021	27603800	0	1.424	-0.2741	-0.3802	-0.1053	-1.0141	-0.0033	0.0256	-0.2503
Germany	DEU	27600022	27612074	1	-0.5247	-1.9744	-2.664	0.1053	-1.1782	0.0676	-2.1355	-1.6155
Germany	DEU	27600022	27600352	0	-0.1641	-1.5067	-1.1019	-0.1672	0.8495	-0.298	-0.8661	-1.0604
Germany	DEU	27600022	27608467	0	0.8188	-0.7353	-0.1882	-0.7046	-0.3274	-0.801	1.2075	0.4504
Germany	DEU	27600022	27607719	1	-1.638	-0.0192	-0.227	-0.2204	0.3622	-1.6678	-0.5832	2.0955
Germany	DEU	27600022	27600099	1	-0.4026	-1.3174	-0.4246	-0.2879	-1.5563	0.1915	-1.2106	-0.2503
Germany	DEU	27600022	27607576	1	0.5102	-0.7815	0.6825	-1.0091	0.0224	0.102	-1.4013	-0.7289
Germany	DEU	27600022	27610930	1	-0.7457	-0.5743	-0.3802	-0.1772	0.5762	-1.6678	-0.414	0.1216
Germany	DEU	27600022	27602104	1	0.3494	-0.0862	-0.6446	0.4301	-0.1207	-0.8849	0.3482	0.1216
Germany	DEU	27600022	27610148	0
Germany	DEU	27600022	27608882	0	0.8321		0.4548	0.6333		1.1033
Germany	DEU	27600022	27611116	0	-0.2609	0.0502	0.0226	-0.3245	-0.1282	-0.2785	-0.6852	0.1216
Germany	DEU	27600022	27612316	0	-0.4802	0.7789	1.2867	1.29	0.7033	0.3596	1.2607	2.0955
Germany	DEU	27600022	27601335	0	0.9456	-0.3436	-0.227	-0.3784	0.1284	-0.4657	0.1693	-0.1563
Germany	DEU	27600022	27601239	1	0.4526	0.0467	0.0226	0.6535	-0.1367	0.3917	0.5755	0.1216
Germany	DEU	27600022	27608134	1	-1.0452	-0.0862	-0.5034	-0.4005	-0.6624	-0.9292	-0.1021	0.0876
Germany	DEU	27600022	27600982	1	1.0339					-0.4833
Germany	DEU	27600022	27602133	1	0.0849	0.1221	-1.0611	-0.8921	-1.2801	-0.8849	-1.2871	-0.9101
Germany	DEU	27600022	27601559	0	1.6614	0.2032	-1.5179	-0.494	-0.3703	-0.3463	0.9677	-0.5305
Germany	DEU	27600022	27605945	0	-0.79	-0.0862	0.0226	0.1053	0.9396	0.4394	0.5755	0.1216
Germany	DEU	27600022	27603317	0	0.7205	0.5404	0.2942	-1.1982	-0.6682	-0.801	-0.0209	1.0641
Germany	DEU	27600022	27612164	0	0.9481	0.18	-0.5373	-0.6012	-0.9276	-0.2785	-0.5208	2.0955
Germany	DEU	27600022	27609653	0	0.2533	-0.847	0.0226	0.0727	-0.026	0.1702	-0.6852	-0.1563
Germany	DEU	27600022	27604346	0	-0.6993	-0.2712	-0.2737	0.9641	-1.4858	0.9529	-0.3055	-0.4607
Germany	DEU	27600022	27605445	0	-0.729	0.2479	0.5347	-0.6694	-1.0002	0.414	0.5755	2.0955
Germany	DEU	27600022	27601893	0	-0.6511	1.1306	5.00E-04	1.1083	4.8357	0.5995	0.6366	-0.1118
Germany	DEU	27600023	27604138	1	-0.2443	-0.2662	0.0226	0.1317	-1.0655	0.4816	-0.1021	-0.4784
Germany	DEU	27600023	27609421	1	0.0507	-0.1663	0.0226	-0.7283	-0.5277	0.1274	0.0215	-0.2503
Germany	DEU	27600023	27610921	1	0.7997	-0.1167	-0.3802	-1.0068	-0.4777	-0.8849	-0.6601	-0.946
Germany	DEU	27600023	27609731	1	-1.3378	-1.1327	-0.4659	-0.5028	-1.0053	-0.4795	-0.7394	-0.4607
Germany	DEU	27600023	27607666	0	0.016	-0.7327	0.6839	-0.1801	-0.3644	-0.0207	0.5755	1.1508
Germany	DEU	27600023	27609007	0	0.0442	-0.9334	-1.3564	-0.8834	-1.8806	-0.4795	-0.6852	-0.5251
Germany	DEU	27600023	27601215	0	-0.4155	2.6352	0.8348	0.4655	0.5826	0.425	2.3519	1.1508
Germany	DEU	27600023	27600594	0	0.8961	-1.2163	0.0226	-0.8995	-0.7195	-1.6678	0.9296	1.515
Germany	DEU	27600023	27611704	1	1.405	2.6352	1.1657	0.0678	1.1285	-0.0341	-0.4056	0.0388
Germany	DEU	27600023	27612288	1	1.6435	-0.8994	-0.3802	-0.8189	-0.717	-0.8849	-0.5142	0.6663
Germany	DEU	27600023	27606763	1	0.5646	-0.9437	-2.1689	-0.4651	-0.0042	-1.5744	-0.9106	-1.3639
Germany	DEU	27600023	27609799	1	0.3235	-0.1058	-0.7902	-0.3867	0.3687	-0.5309	-0.8627	0.0876
Germany	DEU	27600023	27605298	1	1.7083	-0.4203	-1.5179	-0.2211	0.0082	-0.7439	-2.1355	-1.0788
Germany	DEU	27600023	27602127	1	0.1503	-1.1194	-1.6145	-1.3102	-1.3359	-1.1765	-2.1355	-0.192
Germany	DEU	27600023	27610440	1	1.3028	1.127	0.8271	-0.2765	-0.2011	-0.4795	-1.5848	2.0955
Germany	DEU	27600023	27609722	1	-0.4219	0.6569	0.1386	0.1291	0.5166	-0.2785	0.3482	0.839
Germany	DEU	27600023	27609433	1	0.0481	1.7162	0.586	-0.7841	-0.6263	-0.5309	1.0854	1.0448
Germany	DEU	27600023	27605837	0	1.2165	-0.59	0.0226	-0.7788	-0.4606	-0.4795	-0.5832	0.2286
Germany	DEU	27600023	27609812	0	1.7292	0.3239	1.4187	0.3017	0.3472	-0.4795	2.4277	1.515
Germany	DEU	27600023	27611405	0	0.1025	1.7671	0.7162	3.00E-04	0.8671	0.2587	0.3473	0.7435
Germany	DEU	27600023	27611071	0	0.7298	-0.983	-0.691	0.0249	0.2176	-0.0814	-0.6997	0.0876
Germany	DEU	27600023	27603383	0	0.3918	-0.6767	0.0226	-1.2858	-0.5007	-0.218	0.5409	0.7099
Germany	DEU	27600023	27608281	0	1.2522	0.5091	-0.3802	-0.7919	-0.2458	-0.8849	0.1648	1.0448
Germany	DEU	27600023	27612285	1	1.1607	0.5228	0.0226	-1.0563	-0.1833	0.0883	-0.2852	0.7435
Germany	DEU	27600023	27611873	0	0.9589	-0.8977	0.5347	0.2328	0.0643	-0.5058	0.7741	0.7864
Germany	DEU	27600023	27610785	1	0.402	0.1069	-0.7176	-0.2446	-1.2505	-0.219	-1.2624	-0.9299
Germany	DEU	27600023	27602409	0	1.4228	1.7162	1.4967	0.498	1.529	0.8325	2.4277	2.0955
Germany	DEU	27600024	27603598	1	-0.5775	0.6492	-0.829	-0.0386	-1.1818	-1.6678	-0.3237	-0.6912
Germany	DEU	27600024	27600936	1	-0.1685	0.215	-0.3802	-0.1052	-0.7348	-1.6678	-1.5848	-0.2503
Germany	DEU	27600024	27611508	1	-1.3806	-1.1054	-0.8627	-1.3001	-0.9645	-1.6678	-1.166	-0.3856
Germany	DEU	27600024	27611427	1	1.0275	0.0502	-0.3802	-0.0302	-0.4031	-1.6454	0.1145	0.5823
Germany	DEU	27600024	27607087	1	-0.5901	0.2554	0.8038	0.1067	0.5445	0.2393	-2.1355	0.9097
Germany	DEU	27600024	27606270	1	1.5168	-0.0994	-0.3802	-0.0591	0.1561	-0.801	-0.1533	-0.3297
Germany	DEU	27600024	27610499	1	1.5667	-0.0252	-1.1412	-0.8008	-0.5202	-0.4795	-0.7499	-0.7816
Germany	DEU	27600024	27603213	0	0.8468	-0.2662	0.2753	-1.6821	-0.1311	-1.6678	-0.7614	0.8567
Germany	DEU	27600024	27606248	0	1.52	-0.8489	-0.227	-0.3677	-0.5316	-0.5569	-0.3473	0.7374
Germany	DEU	27600024	27606011	0	-0.0036	1.1132	0.0226	-0.1362	0.098	0.0229	2.4277	-0.1563
Germany	DEU	27600024	27607503	0	0.8173	-0.8357	-0.4728	-2.0365	-0.4671	-0.8849	-0.4145	-0.5251
Germany	DEU	27600024	27602892	1	1.8735	0.2465	-1.5883	-0.7911	-0.1365	-1.6678	-0.5828	-0.5292
Germany	DEU	27600024	27604223	1	1.7335	-0.4314	-0.3332	-0.4353	-1.2305	-0.5037	-0.9936	0.1216
Germany	DEU	27600024	27608584	1	1.4856	0.3837	-0.3048	-1.7857	-0.3967	-1.6678	-1.2876	-0.4095
Germany	DEU	27600024	27610861	1	1.5633	-0.2479	0.0226	-1.0059	-0.3814	-0.801		0.1216
Germany	DEU	27600024	27607766	1	-0.1717	-0.4314	-0.9607	-0.584	-0.4014	-1.6678	-0.414	-0.7639
Germany	DEU	27600024	27600500	1	-0.1576	0.3875	-0.5034	-0.2805	-0.5643	-0.6848	-1.2835	-0.2103
Germany	DEU	27600024	27612331	1	1.4099	-0.0306	-0.227	-0.9998	-0.8902	-0.8849	-1.5848	0.1959
Germany	DEU	27600024	27601500	1	1.559	-0.7306	-0.2827	-0.5874	-0.666	-0.4795	-0.0817	-0.2503
Germany	DEU	27600024	27606987	1	1.6845	-0.0357	-0.7249	-0.934	-0.5816	-1.6678	-0.7394	-0.1594
Germany	DEU	27600024	27600398	1	1.3093	-0.4314	-0.3802	-0.7352	-0.4347	-0.8849	-0.3055	-0.7496
Germany	DEU	27600024	27609471	1	1.7319	-0.2062	0.3461	-1.0489	-0.5972	-0.801	-0.3206	0.0876
Germany	DEU	27600024	27604026	1	1.4494	-1.0303	-1.263	-0.1391	-0.4278	-0.5569	-0.7045	-0.1563
Germany	DEU	27600024	27603654	0	0.1719	1.3697	1.4967	-0.9718	-0.8508	-1.6678	0.8992	1.1508
Germany	DEU	27600024	27611908	0	1.4614	-0.4516	-0.2827	-2.6893	0.0236	-1.6678	0.1102	1.515
Germany	DEU	27600024	27600252	0	1.4521	-1.0744	-0.4246	-0.0964	-0.5044	0.2106	-0.5974	-0.6698
Germany	DEU	27600024	27603738	0	1.4952	0.7789	1.2341	-1.0549	-0.1603	-0.4795	0.5339	2.0955
Germany	DEU	27600024	27604318	0	1.626	-0.7221	0.6407	-0.2304	0.3536	-0.8849	-0.0992	0.5553
Germany	DEU	27600024	27607946	1	0.1993	-0.1058	-1.3325	-0.8975	-0.43	-0.4795	-0.5974	-0.7639
Germany	DEU	27600024	27605513	1	1.2358	0.3875	-0.8627	-0.4892	-0.4452	-1.6678	0.0256	-1.1742
Germany	DEU	27600025	27612115	1	0.599	0.3875	-1.0611	-0.7872	-1.133	-1.6678	-0.0987	0.1216
Germany	DEU	27600025	27601730	1	2.0359	0.9349	-0.227	-0.5264	-2.1183	-0.7847	-1.0481	-1.4959
Germany	DEU	27600025	27600909	1	-0.2251	0.3427	0.6407	0.7853	-0.1433	-1.6678	0.582	0.6905
Germany	DEU	27600025	27611918	0	0.1197	1.7162	1.1752	0.1588	1.1107	-1.6678	2.4277	1.515
Germany	DEU	27600025	27606818	0	1.5559	0.7825	0.8877	0.592	0.1568	-1.6678	2.0386	1.2147
Germany	DEU	27600025	27609597	0	-0.1421	-0.043	0.0226	-0.0436	-0.0635	-1.6678	-0.5974	0.5823
Germany	DEU	27600025	27606098	1	-0.4818	-0.5212	-0.7836	-0.3158	-1.0626	-0.9292	-0.8041	0.9444
Germany	DEU	27600025	27610419	1	1.1833	-0.5297	-0.691	-0.6447	-1.0198	-1.6678	-0.3237	-0.7108
Germany	DEU	27600025	27608988	1	1.5991	-0.59	-1.1926	-1.7857	-0.9625	-0.801	-0.7867	-0.9101
Germany	DEU	27600025	27601252	1	1.6981	-1.0744	-1.2567	-0.6312	-0.4944	-1.6678	-0.8483	-0.8198
Germany	DEU	27600025	27605823	1	1.4036	-0.2662	-1.5438	-0.8245	-1.1978	-0.6687	-0.1157	0.2862
Germany	DEU	27600025	27604694	0	1.6828	-0.4488	-0.227	0.1446	0.53	-0.153	0.3482	0.1216
Germany	DEU	27600025	27603359	0	0.701	0.0347	-0.2827	-1.1482	-0.3241	-1.6678	1.1213	0.1216
Germany	DEU	27600025	27611394	0	1.6844	1.1132	0.0226	-0.7202	-0.7131	-1.6678	0.7264	1.515
Germany	DEU	27600025	27610468	1	0.7403	-1.8658	-1.9313	-1.0068	-1.6352	-0.5309	-2.1355	-2.5027
Germany	DEU	27600025	27610034	1	0.0311	-1.0303	-1.2567	-1.0068	-2.4883	-1.653	-0.6601	-0.2485
Germany	DEU	27600025	27610371	1	-0.86	-1.0758	-0.9735	0.2079	-0.2408	-1.6678	-0.7838	2.0955
Germany	DEU	27600025	27606685	1	-0.0938	-0.891	-1.3264	-0.3485	-3.7095	-1.6678	-1.2106	-1.022
Germany	DEU	27600025	27610537	1	0.1516	-0.6447			-0.4961	0.9052		-0.7628
Germany	DEU	27600025	27605979	0	1.4623	0.1207	1.4187	0.4996	-0.0033	0.3856	2.4277	2.0955
Germany	DEU	27600025	27602264	0	0.0756	-0.2662	0.0226	-0.037	-0.5685	-0.2785	0.5755	-0.1565
Germany	DEU	27600025	27612155	0	1.3435	0.042	1.4187	-0.6491	0.4598	-1.5666	1.8085	1.4379
Germany	DEU	27600025	27604143	0	1.6707	-0.8511	1.9359	-0.2703	-0.7982	-0.5576	-0.2197	1.515
Germany	DEU	27600026	27609675	0	0.1289	0.4435	-0.8627	-0.1378	-0.0112	-0.2785	0.7198	-0.7639
Germany	DEU	27600026	27603427	1	-2.3931	0.7821		0.4443	-0.5489	0.5288
Germany	DEU	27600026	27611152	1	-1.051	0.2185	-1.0611	-0.8189	-0.3964	-0.5569	-0.5798	-0.6959
Germany	DEU	27600026	27606746	1	-1.6494	-1.1117	0.1945	-0.2407	-1.2506	-0.5309	-1.5848	1.1232
Germany	DEU	27600026	27608164	1	-0.6565	0.0566	-1.5883	0.1074	-0.0284	0.1364	-0.7026	-1.4991
Germany	DEU	27600026	27611536	1	1.242	-0.59	-1.2567	-0.6522	-1.2486	-0.4318	-2.1355	-0.946
Germany	DEU	27600026	27602605	1	0.578	0.6424	0.8038	-0.1942	-0.6687	-0.0518	0.2785	-0.0151
Germany	DEU	27600026	27600130	0
Germany	DEU	27600026	27603627	0	1.2257	0.0502	-1.4259	-0.4975	-1.4746	-0.8849	-0.1026	-0.7496
Germany	DEU	27600026	27604885	0	1.1685	0.2516	-0.3802	-0.5069	-0.5626	-0.8849	-0.007	0.2286
Germany	DEU	27600026	27608428	0	0.2696	0.1852	0.0226	-1.1482	-0.3598	-0.4795	0.9246	0.9883
Germany	DEU	27600026	27611280	0	-0.5278	0.5836	1.4967	-0.5146	-0.1792	0.3062	1.3958	1.515
Germany	DEU	27600026	27609787	0	-1.0809	-0.4548	1.2899	-2.6893	-1.0743	-0.5309	-1.0906	2.0955
Germany	DEU	27600026	27611949	0	-1.1488	-1.2223	-0.1627	-0.4383	0.0071	-0.1237	-1.0844	-0.9111
Germany	DEU	27600026	27610408	1	-0.91	0.7763		-0.4039	-0.2679	-0.5309
Germany	DEU	27600026	27605005	1
Germany	DEU	27600026	27601518	1	1.6816	-0.4488	-1.5179	-0.9392	-1.266	-0.4795	-0.2821	-0.2503
Germany	DEU	27600026	27611821	1
Germany	DEU	27600026	27601470	1	-1.3739	-0.2479	0.0226	-0.2606	-0.8697	-1.6678	-1.2871	-0.1563
Germany	DEU	27600026	27603693	1	-0.5114	1.3939	0.1386	-0.6068	-0.4142	-0.5676	-0.8883	1.515
Germany	DEU	27600026	27606724	1
Germany	DEU	27600026	27611810	0	-0.6688	0.3837	-0.3802	-1.5123	-0.8518	-0.2436	-0.8883	-0.0867
Germany	DEU	27600026	27600951	0
Germany	DEU	27600026	27605747	0	0.3	1.1306	0.4173	-0.7754	-0.2526	-0.4795	1.1417	0.7864
Germany	DEU	27600026	27607754	0	-0.1452	2.6352	0.4173	-0.6441	0.2463	0.0412	-0.3912	-0.1563
Germany	DEU	27600026	27608455	0	0.4574	-0.8977	-0.3802	-0.2189	-1.7853	-0.8849	0.1472	0.1216
Germany	DEU	27600026	27607054	1	0.545	-0.983	0.5347	0.4796	1.1225	-1.6678	-0.3966	-0.3297
Germany	DEU	27600026	27600278	1
Germany	DEU	27600026	27607957	0	0.1197	-0.0827	1.2867	-0.3775	-0.6923	-1.6678	0.1648	-0.2726
Germany	DEU	27600027	27607750	0	-1.6599	2.6352	1.2899	-0.9416	4.8357	0.3626	-0.9936	1.1013
Germany	DEU	27600027	27607295	1	-1.2325	-2.9627	-1.0741	0.2667	-1.4138	0.749	0.978	2.0955
Germany	DEU	27600027	27601378	1	-0.5323	-1.1019	0.0226	0.4479	-0.0324	0.513	0.0221	-0.9299
Germany	DEU	27600027	27611937	1	-1.2553	-1.5361	-0.8554	-1.3102	-0.5949	-1.0529	-2.1355	-1.0913
Germany	DEU	27600027	27611896	0	-1.4401	0.3289	-0.4806	0.167	-0.1011	-0.8849	0.1693	0.4777
Germany	DEU	27600027	27610995	0	-0.8853	-0.0862	0.3461	0.7524	0.6851	-0.3884	-0.6895	-0.5305
Germany	DEU	27600027	27610086	1	-0.9971	-0.9736	0.0226	-0.7623	-0.4429	-0.8768	-2.1355	0.7095
Germany	DEU	27600027	27601904	1	-1.5546	-0.3678			-1.0399	-1.6678
Germany	DEU	27600027	27604178	1	-0.4705
Germany	DEU	27600027	27608518	1	0.5043	-1.4093		-1.1137	-0.9888	-0.5762	-1.5848	-1.2688
Germany	DEU	27600027	27604201	0	-0.5969						2.4277	2.0955
Germany	DEU	27600027	27607452	0	-1.0679	-0.7938	-0.4728	-0.8658	-1.3722	-1.6678	-0.3241	-0.9299
Germany	DEU	27600027	27608015	0	-0.5033	0.6539	1.9359	-0.5848	0.798	0.0561	-0.0551	1.515
Germany	DEU	27600027	27605849	0	0.0831	-0.2034	-0.0808	0.5548	-0.0408	-1.6678	1.836	0.5505
Germany	DEU	27600027	27603706	0	-0.9405	0.0795	-0.8627	0.7644	-0.0408	1.0798	0.7543	-0.5251
Germany	DEU	27600027	27603121	0	-1.1989	-0.4203	-0.7638	-2.6893	0.0304	-1.6678	-0.216	-0.3297
Germany	DEU	27600027	27600211	0	-0.474	-0.0862	0.0226	0.2878	-0.7461	-0.4833	0.5755	1.0448
Germany	DEU	27600027	27601101	0	-0.8418	-0.59	-0.7902	1.2836	0.8779	1.422	0.5755	-0.6774
Germany	DEU	27600027	27601626	1	-1.4192	-1.2532	-2.664	-0.6083	-1.4416	0.0812	-1.305	-1.1528
Germany	DEU	27600027	27606082	1	-1.1365	0.0666	0.0226	-0.7797	-1.4874	-0.2785	-0.5202	0.1216
Germany	DEU	27600027	27603378	0	-1.052	-0.4314	-0.5907	-0.4285	-0.4398	-0.3435	-0.0992	1.4234
Germany	DEU	27600027	27610664	0	-0.7896	-0.0862	0.0226	1.2836	0.8779	1.5721	0.5755	0.1216
Germany	DEU	27600027	27602912	1	-0.4887	-0.8305	-1.5883	-1.2799	-0.2183	-1.6678	-1.4867	-1.3768
Germany	DEU	27600027	27606018	1	-1.2378
Germany	DEU	27600027	27604550	0	-0.2079			-0.8286	1.597	-0.7368
Germany	DEU	27600027	27600903	0	-1.3599
Germany	DEU	27600028	27611028	1	-0.7282	-0.1743	-0.227	-0.0806	-0.2258	-0.343	-0.532	-0.1563
Germany	DEU	27600028	27609646	0	-0.6272	0.4457	1.9359	3.6039	1.4281	1.5721	1.8077	2.0955
Germany	DEU	27600028	27608843	0		1.1306	1.9359	0.8655	0.6236	0.8074	1.5037	2.0955
Germany	DEU	27600028	27604905	1	-0.2201	0.3815	-1.6008	0.3581	-0.1029	-0.8849	-1.4019	1.515
Germany	DEU	27600028	27607305	1	-1.3164	2.6352	1.4967	0.2973	0.044	-0.8849	-0.1021	2.0955
Germany	DEU	27600028	27609098	1	-0.6148	-0.0862	0.8571	0.343	0.0854	0.3747	0.1701	-0.222
Germany	DEU	27600028	27607688	1	-0.4948	0.3815	0.0226	0.1566	0.3657	-1.6678	-0.5603	2.0955
Germany	DEU	27600028	27604641	1	1.0557	-0.4343	-1.1926	0.433	-0.0735	-0.4795	-0.414	-0.7887
Germany	DEU	27600028	27612266	1	-1.1536	0.7156	-1.2891	0.1053	0.2923	-1.6678	-0.5095	2.0955
Germany	DEU	27600028	27609741	1	0.4395	0.2032	-1.5179	0.0761	-0.9638	-0.8849	-0.6799	-0.5475
Germany	DEU	27600028	27604344	1	1.6701	-0.0933	1.9359	0.8892	-0.5968	-1.6678	-2.1355	-2.5027
Germany	DEU	27600028	27604648	1	1.0103	0.4048	0.3416	0.8841	1.2695	0.9698	0.5755	0.1216
Germany	DEU	27600028	27605734	1	-0.9459	0.5068	-0.829	-0.0717	-0.4458	-0.8849	-1.305	0.1216
Germany	DEU	27600028	27604560	1		0.3875	-0.7836	-0.1787	-1.0497	-0.0468	-1.5596	0.1216
Germany	DEU	27600028	27611294	1	-0.7272	-0.4174	-0.4806	-0.5086	-0.6516	-0.801	-1.0571	-0.4826
Germany	DEU	27600028	27611521	1	1.7244	0.1125	0.3461	0.1727	-0.1766	-0.8849	1.2034	0.1824
Germany	DEU	27600028	27612326	1		0.2762	1.1381	0.1304	-0.2858	0.2028	-0.3733	0.4777
Germany	DEU	27600028	27602368	0		-1.3066	1.9359	0.1053	-0.0627	-0.1354	-0.7867	0.9883
Germany	DEU	27600028	27604457	0	-0.1445	-0.4314	0.0226		-0.503			0.9444
Germany	DEU	27600028	27609523	0	0.3882	0.2733	1.9359	1.0716	1.02	-1.6678	1.5037	1.515
Germany	DEU	27600028	27610288	0	0.5965	0.0714	1.9359	0.1335	0.2472	-0.4427	0.1999	2.0955
Germany	DEU	27600028	27607216	0	0.7784	0.0527	1.9359	0.1827	0.288	-0.5309	0.3415	1.515
Germany	DEU	27600028	27609461	0	0.3686	-0.3531	0.9726	0.0778	0.5929	-0.3242	0.2287	0.7864
Germany	DEU	27600028	27607667	0	1.395	0.7665	1.9359	-1.7857	0.9552	-0.8768	2.4277	2.0955
Germany	DEU	27600028	27606192	0	0.1687	-0.685	-0.227	-0.078	-0.2647	-0.5309	0.3482	0.1216
Germany	DEU	27600028	27611108	0		0.6606	-0.6315	-0.0732	-0.2188	-0.8849	0.2337	0.4385
Germany	DEU	27600028	27605788	0	-1.0258	-0.192	-0.8627	-0.3626	-0.3031	-0.8849	0.9194	-0.3297
Germany	DEU	27600028	27605431	0	1.0143	0.2516	-0.2827	-1.7857	-0.0297	-1.6678	-0.4948	0.1959
Germany	DEU	27600029	27600126	0	1.1472	0.0502	0.4173	0.0393	0.0335	-0.421	0.3482	0.0208
Germany	DEU	27600029	27612345	1	0.5318	-0.5034	0.0226	-0.8189	-0.2948	0.0211	-0.5974	-0.5305
Germany	DEU	27600029	27602981	1	-0.2097	-0.0264	-0.3827	-0.3803	-0.3134	0.2803	-0.1222	-0.1314
Germany	DEU	27600029	27610126	1	1.2138	0.3837	-0.6643	-0.3776	-0.7567	-0.3648	1.2034	-0.1563
Germany	DEU	27600029	27600766	1	0.1533
Germany	DEU	27600029	27612268	1
Germany	DEU	27600029	27606113	0	0.7388	1.1352	1.9359	1.6838	4.8357	3.6292	2.4277	2.0955
Germany	DEU	27600029	27603072	0	1.7111	-0.2662	-0.227	-0.2313	-0.6331	-0.0938	-0.6997	-0.7108
Germany	DEU	27600029	27606312	0	-0.3246	0.5606	0.766	-0.0263	0.6924	0.4055	1.3617	2.0955
Germany	DEU	27600029	27605002	0	1.257			0.2851	0.2304	-0.5569
Germany	DEU	27600029	27605684	0	1.0747
Germany	DEU	27600029	27608172	0	0.2333	0.1371	1.2867	-0.0177	0.2692	0.0706	0.6356	1.0431
Germany	DEU	27600029	27602846	0
Germany	DEU	27600029	27605963	1	-0.3302	1.1493	-1.1008	-0.4522	-0.3226	-0.4795	-1.0084	-0.6681
Germany	DEU	27600029	27609399	1	0.0668	-0.7861	-1.3394	0.4754	-0.7226	-0.2306	-2.1355	-1.1518
Germany	DEU	27600029	27609539	1	1.4127	-0.2662	-1.1926	-0.3188	-1.3166	-0.8849	-0.0065	-0.1563
Germany	DEU	27600029	27607895	1
Germany	DEU	27600029	27601979	1	-0.2766
Germany	DEU	27600029	27605341	1
Germany	DEU	27600029	27600914	1
Germany	DEU	27600029	27606808	1	-0.8494	0.0527	-0.227	-0.0156	-0.7383	-0.4694	0.5837	0.1216
Germany	DEU	27600029	27609635	0	1.0408	-0.4488	-0.7429	0.3699	-0.3438	-0.0671	0.9918	0.8567
Germany	DEU	27600029	27609039	0	1.6298	0.8852	0.8348	-0.4571	0.1399	-0.5309	1.802	0.9339
Germany	DEU	27600029	27603807	0
Germany	DEU	27600029	27612113	0
Germany	DEU	27600029	27603186	0	1.2019	-0.4456	0.6825	-0.6805	0.9592	-0.6687	-0.5208	0.4504
Germany	DEU	27600029	27608445	1	0.379	0.895	1.9359	0.4154	0.0598	0.6979	-0.8883	-2.5027
Germany	DEU	27600029	27605278	1
Germany	DEU	27600029	27600715	0	-0.1181	-2.9627	-2.664	-2.6893	-0.5578	0.0136	-2.1355	-2.5027
Germany	DEU	27600029	27612191	0	1.0566	0.631	1.2899	-1.4319	-0.4545	-0.0671	1.4152	1.515
Germany	DEU	27600030	27610650	1	-1.1848	-1.0138	-0.227	-0.0709	-0.0408	-0.801	-0.7077	0.1216
Germany	DEU	27600030	27608626	0	-0.3255	1.7162	1.2867	-0.3043	2.3382	-0.8768	0.8038	0.557
Germany	DEU	27600030	27611256	0	0.3913	1.3697	1.9359	-0.769	1.4763	0.5802	1.836	2.0955
Germany	DEU	27600030	27601676	0	-1.3835	-1.6495	-0.7183	0.4976	-0.3539	0.8577	-0.216	-1.2874
Germany	DEU	27600030	27602218	1	-0.2094	0.0013	1.4967	-2.6893	0.3571	-0.0961	-0.9941	1.0177
Germany	DEU	27600030	27608260	1	0.0345	0.2577	-0.9607	0.0586	0.7919	-0.1567	-0.8657	-0.9471
Germany	DEU	27600030	27607655	1	0.2166	1.3889	1.1381	0.9291	0.6741	1.6919	1.2607	1.2147
Germany	DEU	27600030	27600979	1	0.0145	-1.6598	-2.664	-0.9261	-1.6381	-0.8768	-1.305	-0.943
Germany	DEU	27600030	27600393	0	-1.6635	0.468	1.4967	-1.2218	4.8357	-0.5309	-0.309	0.8567
Germany	DEU	27600030	27601663	0	0.4125	-0.0862	-0.5034	-1.1564	-0.2685	0.1033	-0.3907	-0.4607
Germany	DEU	27600030	27601143	0	1.0922	0.5179	0.0226	-0.7142	0.8593	-1.6678	0.0256	-0.3856
Germany	DEU	27600030	27601935	0	0.2052	-0.7306	0.9726	0.0266	0.618	0.2157	1.142	2.0955
Germany	DEU	27600030	27612130	0	0.7417	-1.1841	-1.0953	0.9848	-0.9297	0.9962	1.2568	-1.1338
Germany	DEU	27600030	27608397	1	0.2791	-0.0862	-0.652	0.1928	-0.2885	-1.5939	-0.6852	-0.3969
Germany	DEU	27600030	27607802	1	-2.719	-0.891	-0.9607	-0.2967	-0.265	-0.7433	-0.6852	-0.3514
Germany	DEU	27600030	27604472	1	-0.1107	-0.7221	-1.2891	-0.486	-0.5648	-0.1091	-0.3237	-0.2503
Germany	DEU	27600030	27603860	0	-0.1528	-0.5994	0.0226	0.8385	1.571	-0.0026	0.0074	2.0955
Germany	DEU	27600030	27609398	0			-0.9947					2.0955
Germany	DEU	27600030	27603761	0	0.479	2.6352	1.9359	-0.8118	0.8779	-1.6454	1.4995	1.0448
Germany	DEU	27600030	27603584	0	-0.9718	-1.4675	0.586	-2.6893	-0.1941	-0.4817	-0.1785	-0.0867
Germany	DEU	27600030	27610304	0	-0.423	1.1352	-0.9084	-0.8263	0.4227	-1.6678	1.2302	-0.3297
Germany	DEU	27600030	27602340	1		-1.0674	-1.6145	-2.6893	-3.7095	-0.8849	-1.5588	-0.7639
Germany	DEU	27600030	27602840	0	-0.0056	0.1125	0.3416	0.1359	0.17	0.6621	-0.6599	-1.235
Germany	DEU	27600030	27606972	0	-1.1681	-0.9363	-1.1926	-0.6565	-0.5353	-0.8849		0.1216
Germany	DEU	27600030	27605099	0	0.9447	0.1395	0.4173	-1.0091	0.9945	0.5561	0.0254	0.5362
Germany	DEU	27600031	27610178	0
Germany	DEU	27600031	27608766	1
Germany	DEU	27600031	27603305	1
Germany	DEU	27600031	27612290	1	-0.3803				-0.8618
Germany	DEU	27600031	27611825	1	1.5532
Germany	DEU	27600031	27607270	1	-0.5639	-1.3821	-2.664	1.2836	0.6543	-0.0558	-0.6852	-2.5027
Germany	DEU	27600031	27601196	1	-0.978			0.5817	1.1992
Germany	DEU	27600031	27606790	0
Germany	DEU	27600031	27610292	0						0.3069
Germany	DEU	27600031	27601112	0	0.0797	0.5606	0.7162	-0.1047	-0.1544	0.2028	0.3415	1.0448
Germany	DEU	27600031	27610026	0	2.7368
Germany	DEU	27600031	27607171	0	-0.4385			2.46	-0.0408	1.5721
Germany	DEU	27600031	27604937	0
Germany	DEU	27600031	27612365	0		-2.9627		-0.2278	-0.1162	-1.6678	-0.7674	0.8903
Germany	DEU	27600031	27607901	0	-0.7225	-0.6019		0.0461	-0.188
Germany	DEU	27600031	27602899	1
Germany	DEU	27600031	27603218	1
Germany	DEU	27600031	27603251	1
Germany	DEU	27600031	27611476	1	1.6658	-1.5492	0.3461	-0.7032	-1.0948	0.2176	-1.0753	-1.0101
Germany	DEU	27600031	27602072	0	0.5302				-3.7095
Germany	DEU	27600031	27603727	0
Germany	DEU	27600031	27603849	0
Germany	DEU	27600031	27605964	0	1.8587
Germany	DEU	27600031	27607925	0	-0.5857	-1.3452	1.2867	-0.1059	0.656	0.7516	0.5755	-0.2503
Germany	DEU	27600031	27604769	0	-0.0878	0.2554	-0.5907	-0.7926	-0.704	0.3098	-0.5832	0.1216
Germany	DEU	27600031	27601782	1	-0.7475	-0.0862	0.0226	-0.253	-0.3885	0.2978	-0.414	0.4777
Germany	DEU	27600031	27611820	0	-0.3285	0.1852	-0.5836	-1.7857	-0.5356	-0.801	0.8038	-0.8578
Germany	DEU	27600031	27603398	0	0.0382	-0.2806	1.2341	0.0179	-0.1863	0.5783	1.536	2.0955
Germany	DEU	27600032	27606866	1
Germany	DEU	27600032	27611614	1	-0.3816	-1.1091	-1.9313	-0.6719	-0.6383	-1.6678	-1.0084	-1.3718
Germany	DEU	27600032	27605476	1	0.1376	-0.7815	-0.4728	-0.2598	-0.5684	-0.8849	-0.7394	-0.584
Germany	DEU	27600032	27606291	1	-1.2088	0.1119	1.9359	-0.0563	0.0058	-0.4795	0.2679	0.9883
Germany	DEU	27600032	27600543	1	0.1879	-0.9924	-0.7638	-0.3826	-0.3132	-0.4795	-2.1355	0.1216
Germany	DEU	27600032	27603181	1	-0.5161	0.3317	-0.9607	-0.6384	-3.7095	-1.6678	-0.1188	-0.9299
Germany	DEU	27600032	27609758	1	-1.0546	0.2718	-0.3802	-1.1	-0.2859	-1.2919	-0.0857	0.5362
Germany	DEU	27600032	27605277	1	1.392	-0.7221	-0.6587	-1.0068	-0.593	-0.5106	-2.1355	-0.3368
Germany	DEU	27600032	27605974	1	-0.3433	-0.269	-0.8627	-0.6197	-0.4258	-0.2607	-0.532	-0.5251
Germany	DEU	27600032	27603563	1	-0.4287	-0.6616	-1.7997	-1.3102	-1.676	-0.8849	-0.6601	-0.3549
Germany	DEU	27600032	27608675	1	0.3603	1.3697	1.1381	0.0238	0.3166	0.0549	-0.3876	1.2147
Germany	DEU	27600032	27603884	1	-0.1515	1.153	1.4967	-0.3453	0.3906	-0.0333	-0.9936	0.1216
Germany	DEU	27600032	27602774	1	1.1222	-0.0994	-0.2827	-0.6242	-0.8125	-0.2785	-0.9936	-0.4607
Germany	DEU	27600032	27603449	1	0.6577	0.1828	-1.0611	0.2174	-1.0272	-0.1225	-0.9906	-0.2709
Germany	DEU	27600032	27610599	1	0.0995	-0.7255	-1.5883	-0.2525	-0.6691	-0.219	-0.5945	-0.1865
Germany	DEU	27600032	27607217	1	0.3867	-0.7611		-0.7025	-1.1564	-0.2785	-0.8488	-1.0788
Germany	DEU	27600032	27602081	1	-0.2151	0.5091	-1.0611	-0.5028	-1.3261	-0.4795	-1.2835	-1.3305
Germany	DEU	27600032	27610634	1	-0.4789	0.8046	0.2092	-1.1482	-0.0267	-0.526	-1.1229	0.7435
Germany	DEU	27600032	27611936	1	0.0099	1.3697	0.4173	0.0879	-0.4393	-0.4795	-0.2165	0.5553
Germany	DEU	27600032	27607824	1	0.293	-0.6593	0.0226	0.5313	-0.5088	0.1879	-0.414	-0.1563
Germany	DEU	27600032	27601932	1	1.5668	-0.7221	-0.3802	-0.2451	-0.7825	-0.4795	-1.1229	-0.8443
Germany	DEU	27600032	27610994	1
Germany	DEU	27600032	27606965	1	0.5223	0.7914	-0.1587	-0.44	-0.3008	-1.6678	-1.2624	0.839
Germany	DEU	27600032	27611151	1
Germany	DEU	27600032	27610598	1
Germany	DEU	27600032	27601251	1	1.2052	-0.59	-0.8627	-1.0059	-1.2643	-0.4795	-0.1021	-0.7317
Germany	DEU	27600032	27602935	1	-0.1707	0.9637	-0.732	-0.2655	0.1239	-0.6274	-1.0753	-0.5461
Germany	DEU	27600032	27600210	1	1.3038	-0.5034	-1.0611	-0.7819	-0.9302	-0.8849	-0.9729	-0.5251
Germany	DEU	27600032	27601426	1	-0.9511	1.153	-0.732	-0.4953	-0.5551	-0.475	-0.3237	0.1959
Germany	DEU	27600032	27606066	1	-0.876	-0.9785	-0.227	0.0983	-0.0542	0.3195	-0.8266	0.839
Germany	DEU	27600033	27608022	1	0.8637	0.9349	0.6755	0.4439	0.1841	-0.1999	-0.0987	1.0448
Germany	DEU	27600033	27604397	1	1.5942	-0.6019	-1.3815	-0.4285	-0.267	-0.2325	-0.8012	-0.1563
Germany	DEU	27600033	27602934	0	0.2908	-1.1025	-1.6542	-1.0663	-0.1179	-0.5309	-0.5656	0.3016
Germany	DEU	27600033	27609161	0	-0.3535	0.0502	0.3461	0.0397	0.621	-0.2858	0.5145	1.3566
Germany	DEU	27600033	27611580	0	0.0665	0.3178	0.4173	-0.4205	0.0148	-0.4795	1.0638	0.6663
Germany	DEU	27600033	27611934	1	-0.609	-1.5847	-1.7997	-0.6025	-1.5015	-0.8849	-1.4541	-0.6073
Germany	DEU	27600033	27604774	1	0.7968	0.8762	-0.1119	-0.7391	-0.1913	-0.8849	-0.0209	0.0876
Germany	DEU	27600033	27609963	1	1.5115	-0.5743	-0.7902	-0.1606	-0.6604	-0.4795	-0.9906	-0.7816
Germany	DEU	27600033	27604548	1	0.9899	-1.3534	-0.9211	-0.2936	-0.7392	-0.1285	-1.5537	-0.2503
Germany	DEU	27600033	27611598	1	0.1114	-0.4998	-1.0611	-0.4455	-0.6546	-0.5569	-0.4771	0.0915
Germany	DEU	27600033	27608858	1	1.341	0.2718	-0.9607	-0.4678	-0.4974	0.3064	-0.7867	-0.4095
Germany	DEU	27600033	27611606	1	-0.1017	-0.2806	-0.732	-0.4575	-0.9256	0.0251	-0.9936	-1.2688
Germany	DEU	27600033	27611596	1
Germany	DEU	27600033	27607948	1	1.0968	-0.7243	-0.5836	-0.8913	-0.6149	-0.526	-1.1229	-1.0454
Germany	DEU	27600033	27600577	0	1.7546	-0.1167	0.766	-0.3014	0.1408	0.1029	0.694	2.0955
Germany	DEU	27600033	27606100	0	0.9141	0.3289	-0.9607	-0.8913	0.4004	-0.4207	-0.7899	1.0448
Germany	DEU	27600033	27607003	0	1.6684	0.041	1.2341	-0.3817	-0.0629	-0.8604	-0.3272	2.0955
Germany	DEU	27600033	27601462	0	1.1217	1.3403	1.0955	-0.1503	0.1145	-0.298	-0.4805	0.9883
Germany	DEU	27600033	27602353	0	-0.6042	0.4981	-0.5623	-0.0959	0.0473	0.2025	-0.2165	0.9883
Germany	DEU	27600033	27603831	0	0.9673	1.031	1.4967	-0.3171	0.6131	0.457	1.4834	1.515
Germany	DEU	27600033	27607637	0	0.8234	0.1245	-1.5883	-0.2283	-0.0874	-0.0814	0.3533	-0.8437
Germany	DEU	27600033	27602936	0	1.1136	0.468	-0.0951	-0.3246	-0.2782	-0.3973	0.2724	2.0955
Germany	DEU	27600033	27611422	0	-0.0075	-0.3486	-1.3815	-1.5123	-0.9614	-0.4795	-0.8012	-0.7223
Germany	DEU	27600033	27600836	0	0.0404	0.1123	-0.5492	-0.7911	-0.3622	-0.1651	-1.1508	-0.1789
Germany	DEU	27600033	27601752	0	1.5124	0.4457	0.8348	0.4166	0.34	1.0062	0.0215	0.839
Germany	DEU	27600033	27608269	0	1.5851	0.0441	-0.1972	-0.8328	-0.3857	0.0638	-0.5953
Germany	DEU	27600033	27611471	1	1.1011	-1.2189	-2.0239	-0.7686	-2.4883	-0.7106	-0.9906	-0.6158
Germany	DEU	27600033	27605406	0	0.1111	0.9484	0.4036	0.5542	0.191	0.0968	1.8077	1.515
Germany	DEU	27600034	27605065	1	1.53	-0.8893	0.0226	-2.6893	-0.9769	-1.6678	-1.5848	-0.6774
Germany	DEU	27600034	27601824	0	1.0602	-0.9286	0.0226	-0.6447	-0.4966	-0.0431	0.5755	0.1216
Germany	DEU	27600034	27603811	0	-1.7773	2.6352	1.9359	-1.668	0.1855	0.5703	-0.0012	0.3236
Germany	DEU	27600034	27605263	1	-0.4313	-0.7221	1.2341	-0.5669	-0.8719	-0.0491	-0.3876	0.6802
Germany	DEU	27600034	27607462	1	0.4702	0.0467	0.0226	-0.2567	-1.5595	-0.2532	-1.2871	1.1232
Germany	DEU	27600034	27600798	0	0.8707	-1.8182	-1.4559	-1.3723	-3.4698	-1.6678	-1.3972	-0.2709
Germany	DEU	27600034	27604972	0	1.0769	-0.4314	1.2341	-0.7445	-0.3456	-0.6742	0.3482	2.0955
Germany	DEU	27600034	27606087	0	-1.2939	0.8046	1.2899	-2.6893	-3.7095	-0.1845	0.0444	0.9097
Germany	DEU	27600034	27604968	0	-1.3288	-1.0303	-1.1201	-0.9265	-0.8953	-0.1968	-2.1355	-0.7108
Germany	DEU	27600034	27603749	1	-0.1134	-0.9363	-0.691	0.1661	0.5022	-0.226	-0.6852	0.2224
Germany	DEU	27600034	27611346	1	-0.9726	0.2517	1.1657	0.0014	0.0022	-0.2858	-0.6421	2.0955
Germany	DEU	27600034	27609852	1	0.5815	0.0722	0.0226	-0.2806	0.385	-0.1845	-1.0457	-0.8443
Germany	DEU	27600034	27601822	1	0.5321	-0.7221	-1.2567	-0.6184	-0.7158	-0.2785	-1.1229	-1.4991
Germany	DEU	27600034	27600186	1	0.7499	0.2607	0.0226	-0.2144	-0.8133	-0.1285	-0.216	-0.1563
Germany	DEU	27600034	27610193	1	0.1946	-1.2559	-2.664	-0.9128	-0.1419	-0.8615	-2.0492	-2.5027
Germany	DEU	27600034	27603222	1	-0.5712	0.8046	-0.691	-1.1433	0.347	-0.4795	-0.5832	-0.2633
Germany	DEU	27600034	27608132	1	1.6737	-1.2223	-0.691	-1.0539	-1.227	-0.219	-0.6997	-0.5093
Germany	DEU	27600034	27607439	1
Germany	DEU	27600034	27605415	1	-1.5155	-1.1522	-1.2567	-1.3102	-1.8198	-0.2607	-1.2665	-1.1405
Germany	DEU	27600034	27602119	0	-0.207	-0.2662	0.4173	-0.3578	-0.3204	0.5897	1.4834	-0.5029
Germany	DEU	27600034	27603146	0	1.0118	0.7062	0.4173	-0.1241	-0.1377	-0.0816	1.2798	1.515
Germany	DEU	27600034	27611207	0	-0.4672	-0.4488	-0.8219	-0.7911	-0.3749	-0.7433	-0.4948	-0.1563
Germany	DEU	27600034	27605339	0	-0.0466	0.1828	0.3416	-0.2748	0.3279	-0.4795	-0.2826	0.9339
Germany	DEU	27600034	27606973	0	0.5429	-0.7353	-0.5413	-0.1332	-0.4576	0.1857	0.3482	-0.2503
Germany	DEU	27600034	27602063	0
Germany	DEU	27600034	27609544	0	0.1206	0.32	1.4187	0.0672	0.6277	0.3921	0.8038	1.515
Germany	DEU	27600034	27607402	1	0.0834	-0.4516	-0.5836	-0.4033	-0.7983	-0.0671	-0.3237	-0.5912
Germany	DEU	27600034	27608925	1	0.506	0.52	-0.0469	0.2263	0.5482	0.3263	-0.5974	0.1216
Germany	DEU	27600034	27605742	0	0.0717	0.0634	-1.0411	-2.6893	-0.438	-0.5639	0.0404	-2.5027
Germany	DEU	27600035	27605589	1	-1.0882	-0.0862	0.0226	-2.6893	-3.7095	-1.6678	-0.6852	-0.6353
Germany	DEU	27600035	27608341	1	0.1382	0.4521	-0.666	-0.3597	-0.3424	-0.2964	-0.6601	-0.7419
Germany	DEU	27600035	27600104	1	-1.4955	-0.948	-1.4259	-0.6957	-1.0307	-0.5058	-2.1355	-1.041
Germany	DEU	27600035	27603476	1	-0.5458			0.107	-0.92	0.0455
Germany	DEU	27600035	27604939	0	-0.8914	2.6352	1.9359	-1.2064	0.8779	-0.8849	1.4834	2.0955
Germany	DEU	27600035	27601740	0	-2.6188	0.792	-0.4156	0.3472	0.9221	-0.1367	1.836	0.9888
Germany	DEU	27600035	27610415	0	-1.3251	-0.0862		0.8146	0.8217	1.1813	2.4277	0.1216
Germany	DEU	27600036	27610747	1	-1.2027	1.4003	1.9359	1.57		1.5721	-0.6791	0.7435
Germany	DEU	27600036	27604246	0		0.3289	0.0226	0.6079	2.4216	0.6866	0.582	0.1216
Germany	DEU	27600036	27606296	0	-1.014	-0.1595	-0.9735	0.7311	-0.1893		-0.3763
Germany	DEU	27600036	27610802	0	-0.6892	-0.2479	0.0226	0.3642	0.7099	-0.2532	-1.1229	-0.5029
Germany	DEU	27600036	27609152	1	0.7507	1.3889	-0.5544	-0.6486	0.0229	-0.238	-0.0379	0.7627
Germany	DEU	27600036	27606780	1	0.2117	-0.0862	0.0226	-0.9293	-0.3166	-0.0648		-0.8947
Germany	DEU	27600036	27600756	1	-1.4093	2.6352	1.9359	-0.0955	0.4734	-0.8849	1.6338	0.5362
Germany	DEU	27600036	27603066	0	-1.2166	-1.4456	0.5936	-1.2417	-0.497	-0.8849	-0.454	0.2465
Germany	DEU	27600036	27602595	0	-0.0367	-0.847	-0.691	-1.7857	-1.0795	-1.6678	0.1693	-0.7108
Germany	DEU	27600036	27604281	0	-0.8595	-0.4314	-0.227	-0.6734	-0.8626	-0.801	0.5755	0.1216
Germany	DEU	27600036	27600402	0	0.5703		0.0226	-0.4314	-0.7412	-0.8849	0.1693	0.1216
Germany	DEU	27600036	27606441	0	-0.0922	-0.4203	-1.0611	-1.0816	-0.5675	-0.4795	-0.4801	-0.7108
Germany	DEU	27600036	27608087	1	-0.6677	0.0467	0.0226	0.2399	-0.0546	0.2496	0.5291	2.0955
Germany	DEU	27600036	27607954	1	1.4873	0.5746	1.036	0.4125	0.5258	0.3325	0.1747	0.4725
Germany	DEU	27600036	27602183	1	0.9964	2.6352	0.7162	0.079	-0.0188	0.1617	0.1701	0.9097
Germany	DEU	27600036	27607835	1	-0.5602	0.2426	0.0226	0.656	0.546	0.7346	-1.2876	0.1216
Germany	DEU	27600036	27607323	1	-1.3452	-0.0862	0.5347	0.2327	-0.6208	0.2382	-0.5974	1.0177
Germany	DEU	27600036	27610336	1	-0.3523	-0.6365	-0.7898	0.0571	-0.5991	-0.568
Germany	DEU	27600036	27601808	1	-0.4153	-0.7815	-0.5034	-0.4625	-0.8488	-0.2785	-0.1972	-0.222
Germany	DEU	27600036	27605003	0	-0.7321	0.0666	0.0226	-0.4644	0.0499	0.5832	0.5755	-0.5475
Germany	DEU	27600036	27603114	0	0.2752	1.1493	1.1381	-0.7164	-1.3615	0.2646	1.4793	2.0955
Germany	DEU	27600036	27600743	0	-0.3617	0.0666	0.0226	-0.2803	0.501	0.1284	0.8038	2.0955
Germany	DEU	27600036	27610745	0	-0.4117	0.5266	-0.6173	-0.5312	-0.1902	-0.4795	0.2724	-1.0913
Germany	DEU	27600036	27603057	1	-0.2051	-0.7221	-0.9145	-0.9296	-1.1917	-0.5569	-0.4948	-0.943
Germany	DEU	27600036	27601471	1	0.9886	0.6256	-0.1882	0.1945	0.1181	0.9697	-1.5848	-2.5027
Germany	DEU	27600036	27604583	1	0.3342	0.3427	1.1381	-1.7857	-2.2268	-0.8849	0.9636	1.515
Germany	DEU	27600036	27611359	0	0.9655	0.1852	-1.1926	-2.6893	-1.2825	-1.6678	-2.1355	-1.7277
Germany	DEU	27600036	27606228	0	0.7058	0.4435	-0.3048	-0.0508	-0.0387	0.3029	0.7741	-0.4042
Germany	DEU	27600037	27610149	1	0.0887	-0.983	-0.7183	0.1033	-0.4169	-0.2159	-1.5537	-1.775
Germany	DEU	27600037	27606504	1	-0.7949	-1.384	-1.2891	-0.8975	-0.9308	-0.4795	-0.5798	-1.3027
Germany	DEU	27600037	27609210	1	0.8421	0.9454	-1.4928	0.2966	0.0818	-0.7368	-1.4214	0.4104
Germany	DEU	27600037	27607013	1	-0.4357	1.127	-0.732	-0.0993	-0.2144	-1.6678	-0.216	-0.2709
Germany	DEU	27600037	27601519	0	1.068	-0.4314	-0.227	-0.1244	0.1211	-0.8849	-0.2852	0.1216
Germany	DEU	27600037	27601423	0	-0.6735	-0.847	-0.6446	-0.0104	0.3562	-0.5569	-0.532	-0.5251
Germany	DEU	27600037	27607339	0	0.5242	-0.7353	-1.0345	-0.3359	0.2417	-0.406	-0.8481	1.2841
Germany	DEU	27600037	27608317	0	0.4401	-0.7353	-0.4806	0.1337	0.0148	-0.0927	0.5684	-0.5093
Germany	DEU	27600037	27610333	0	-0.4071	-0.343	1.036	-0.1344	-0.0562	-0.421	1.1171	0.2909
Germany	DEU	27600037	27602841	0	-0.5326	-0.438	-1.0611	-0.3449	-0.4917	-1.6678	0.2495	0.8903
Germany	DEU	27600037	27600799	1
Germany	DEU	27600037	27602247	1
Germany	DEU	27600037	27605391	1
Germany	DEU	27600037	27602876	1
Germany	DEU	27600037	27607782	1
Germany	DEU	27600037	27603200	1	0.2461	-0.5232	-0.2827	-0.5736	-0.7648	-0.8849	-0.9906	0.9339
Germany	DEU	27600037	27603919	1	1.6923	1.1493	-0.227	0.0429	-0.1401	0.2715	-0.0553	-0.1563
Germany	DEU	27600037	27606469	1
Germany	DEU	27600037	27601563	1
Germany	DEU	27600037	27611146	1
Germany	DEU	27600037	27609944	1
Germany	DEU	27600037	27605624	1
Germany	DEU	27600037	27610020	0
Germany	DEU	27600037	27600915	0	-0.7812	-1.3452	-0.2236	0.2199	-0.3883	0.7056	-0.0857	-0.5475
Germany	DEU	27600037	27608598	0
Germany	DEU	27600037	27607119	0	1.3199	0.3239	-0.8627	-0.0627	0.0531	0.6739	0.0855	0.1959
Germany	DEU	27600037	27607725	0
Germany	DEU	27600037	27605486	1	-0.1518	-1.6181	-2.2485	-1.7857	-2.0784	-0.8849	-2.1355	-1.9916
Germany	DEU	27600037	27606369	0	-0.522	-0.7221	-0.9607	-0.7395	-0.2689	-0.4795	-0.1026	-0.7639
Germany	DEU	27600038	27608047	1	1.3545	-0.4314	-1.0611	-0.3681	-0.674	-0.0816	-0.9936	-0.7496
Germany	DEU	27600038	27608316	1	-0.992	-1.287	-0.6446	-0.5011	-0.4361	0.0466	-0.722	-0.2995
Germany	DEU	27600038	27609405	1	0.7964	0.6515	-1.0611	-0.3764	-0.4419	-0.1379	-1.0084	-0.4607
Germany	DEU	27600038	27609179	0	0.8213	2.6352	0.7162	0.055	0.5324	0.8627	0.3473	2.0955
Germany	DEU	27600038	27600524	0	0.7853
Germany	DEU	27600038	27608868	1	-0.0847	-0.8324	-0.5373	-0.5333	-0.5686	-0.7433	-0.1445	0.5295
Germany	DEU	27600038	27609486	1	0.2659	-0.59	-0.5034	-0.2924	-1.0164	-0.7433	-1.3972	-0.2503
Germany	DEU	27600038	27601543	1	-2.1178	0.1882	1.4187	0.2311	-0.3494	-0.568	0.2785	2.0955
Germany	DEU	27600038	27605924	1	0.8963	-0.0306	-0.3802	0.2524	-0.4198	-0.2436	-0.0823	0.4504
Germany	DEU	27600038	27609341	1	-0.7044	0.1828	-1.6542	-1.0489	-1.5336	-0.3646	-2.1355	-1.7277
Germany	DEU	27600038	27602259	1	1.4054	-0.2662	0.6407	-0.4164	0.1237	-1.6291	-0.2852	1.4234
Germany	DEU	27600038	27602744	1	-0.7601	1.3697	1.2899	0.0308	0.463	-1.6678	-0.6601	2.0955
Germany	DEU	27600038	27606961	1	0.1994	0.5234	1.1381	0.5081	0.0321	-0.0891
Germany	DEU	27600038	27611784	1	0.3108	-0.7815	-0.3802	-0.5753	-1.001	-0.0745	-0.8627	-0.5475
Germany	DEU	27600038	27602288	1	1.4069	0.4435	-0.1587	-0.3255	-0.3257	-0.4795	-0.6232	0.6663
Germany	DEU	27600038	27609880	1	1.0749	0.3875	1.0929	0.1961	0.1633	0.388	-1.2871	0.5553
Germany	DEU	27600038	27603133	1	0.7815	0.1852	0.4036	-0.2937	-1.5521	-0.5309	-1.1229	-0.1314
Germany	DEU	27600038	27612341	0	1.5193	0.2532	1.9359	0.4047	0.2219	0.3481	-0.216	2.0955
Germany	DEU	27600038	27600361	0	-2.3142	0.9454	1.2341	-0.7025	-0.1774	-0.7433	-0.3882	-0.1563
Germany	DEU	27600038	27604706	0	-0.4502	2.6352	1.1381	0.8694	0.3854	-0.5309	2.4277	1.3857
Germany	DEU	27600038	27601803	0	1.3386	-0.3531	-0.691	-0.0958	0.5273	-0.4795	0.3415	1.515
Germany	DEU	27600038	27605167	0					2.3772
Germany	DEU	27600038	27612133	0	-1.1254	-0.8977	-0.4806	-0.6447	-0.5722	-0.3435	0.0221	0.1216
Germany	DEU	27600038	27608248	0	1.1411	1.1352	1.4967	-0.6384	-0.8612	-0.8849	0.1427	2.0955
Germany	DEU	27600038	27601375	1	-0.0387	-0.1247	0.4173	-0.289	-1.0167	-0.568	-1.1229	-0.0604
Germany	DEU	27600038	27609038	1	0.1186	1.127	0.4173	-0.7797	-1.0894	-0.2785	-0.1972	0.8136
Germany	DEU	27600038	27608174	0	0.7888	1.4003	0.7162	0.2776	1.2697	-0.121	1.5037	0.7566
Germany	DEU	27600038	27609772	0	1.2266	1.3403	0.4562	-0.6525	-0.1799	-0.0671	0.7741	1.0448
Germany	DEU	27600040	27600176	1	-0.6793	0.9349	0.5347	-0.5516	-0.3698	0.2891	-0.454	0.3216
Germany	DEU	27600040	27606487	1	0.0314	1.3403	1.9359	-2.6893	-1.4874	-1.6678	-0.1484	2.0955
Germany	DEU	27600040	27611595	1	0.8425	-0.4343	-0.2236	-0.1544	-0.7631	0.236	-0.3876	-0.2103
Germany	DEU	27600040	27604995	1	1.5401	0.5606	-0.0951	-0.6441	-0.5084	0.2306	-0.4771	-0.3856
Germany	DEU	27600040	27607892	1	-0.963	-0.4203	0.0226	-0.2007	-1.761	-0.182	0.3052	0.1216
Germany	DEU	27600040	27603264	1	-0.6032	1.153	-0.829	-0.4653	-0.3489	-0.4795	-1.5596	1.2147
Germany	DEU	27600040	27602941	0	-2.2026	-0.0176	0.0226	-0.4902	0.151	0.0928	-0.5978	1.515
Germany	DEU	27600040	27611435	0	-1.0475	-0.8893	0.0226	-0.4265	-0.5093	0.5856	0.3142	1.515
Germany	DEU	27600040	27603871	0	0.1671	0.3803	1.4967	0.5223	0.1518	0.7886	0.5826	2.0955
Germany	DEU	27600040	27609820	0	-1.0845	-1.0249	-1.7911	0.1898	-0.6394	0.785	-2.1355	-1.7277
Germany	DEU	27600040	27602572	0	-0.6697	-1.5162	-1.2567	-0.7761	-1.0451	-0.2282	-1.5848	-0.6073
Germany	DEU	27600040	27603813	1	0.6387	-0.2842	-0.227	-0.5073	-0.5591	-0.2531	-1.2871	-0.4377
Germany	DEU	27600040	27600470	1	1.2716	0.0017	0.0226	0.0614	-0.3998	0.1055	0.5755	0.1216
Germany	DEU	27600040	27602241	1	1.3998	-0.983	-0.227	0.448	-0.4629	0.3182	-1.5848	-0.6158
Germany	DEU	27600040	27601533	1	-0.6389	-0.4314	-0.7836	-0.3038	-1.9959	0.0889	-0.3237	0.1216
Germany	DEU	27600040	27605978	1	-0.1057	0.9637	-0.5472	0.0364	-0.3092	-0.4694	-1.1702	0.1959
Germany	DEU	27600040	27609002	1	-1.0955	-0.5125	-0.9607	-0.3698	0.5051	0.3131	-0.0823	-1.0788
Germany	DEU	27600040	27608537	1	0.3917	-0.0862	-0.8099	0.3658	0.0942	1.0062	2.4277	0.3158
Germany	DEU	27600040	27612154	1	0.5268	-1.1451	-0.227	0.7529	0.0134	0.8615	0.5755	-0.3969
Germany	DEU	27600040	27608017	0	0.4037	0.2465	0.8877	-0.0307	0.1193	-0.0779	0.1693	0.5553
Germany	DEU	27600040	27605897	0	-0.459	-0.5375	0.8348	-2.6893	-0.3693	-0.3055	0.7679	0.839
Germany	DEU	27600040	27602030	0	0.0939	0.0566	0.1386	-0.479	-0.725	0.219	0.8098	-0.7108
Germany	DEU	27600040	27610143	0	0.513	-0.7327	-0.227	-0.1792	-0.0045	0.53	0.8107	2.0955
Germany	DEU	27600040	27604931	0	0.1051	-0.4314	-0.9947	-0.0029	0.0296	0.6952	-0.216	0.4777
Germany	DEU	27600040	27609181	0	0.4559	0.0502	-1.1592	-0.6916	-0.4236	0.175	-0.0987	0.7627
Germany	DEU	27600040	27600890	1	1.0296	-0.7221	-0.5907	-0.8189	-0.5839	-0.1272	-0.6852	-0.7639
Germany	DEU	27600040	27611143	0	0.1694	0.1852	1.9359	1.2413	1.0366	1.5721	-0.7394	0.1216
Germany	DEU	27600041	27603529	1	-0.6271	-0.621	0.6563	0.9022	0.3359	0.4271	-0.3907	2.0955
Germany	DEU	27600041	27601449	1	0.3221	-1.3452	-0.9607	0.5928	0.6091	-0.0151	0.3482	-0.8443
Germany	DEU	27600041	27601447	0	1.5672	0.3803	1.9359	-0.5639	0.2908	0.6459	0.0405	1.2147
Germany	DEU	27600041	27600030	0	-1.1504	-0.2662	-0.6789	-0.4798	-3.7095	-0.4173	-0.2907	-0.8198
Germany	DEU	27600041	27603458	1	-0.4927	0.7789	0.8038	-0.2563	0.338	-0.2942	0.1102	0.6113
Germany	DEU	27600041	27600343	1	0.7883	0.3803	1.0524	0.3951	0.5527	0.1439	-1.4019	2.0955
Germany	DEU	27600041	27612240	1	-0.869	0.1852	0.6407	-0.3772	-1.3381	0.1055	0.0256	0.9339
Germany	DEU	27600041	27609043	1	-0.229	0.7914	1.1752	0.2907	-0.3511	0.1221	1.6331	0.6314
Germany	DEU	27600041	27608037	1	-0.1892	0.4083	-0.5544	0.0424	0.3265	0.6252	-0.4372	-0.1544
Germany	DEU	27600041	27604458	1	0.0056	-1.3452	-1.1926	-1.4171	-3.7095	-0.5309	-2.1355	-1.7277
Germany	DEU	27600041	27611827	1	-0.591	-0.2662	-0.829	0.0794	-0.3475	0.0393	-0.5659	-0.5912
Germany	DEU	27600041	27608332	1	-0.2623	1.7671	0.586	-0.7283	-1.8048	-0.1222	1.3432	0.9883
Germany	DEU	27600041	27603979	1	-0.8849	-0.3667	-0.5836	0.1551	-0.1158	0.1694	-0.7867	-0.8936
Germany	DEU	27600041	27600380	0	-0.311	0.6684	0.8038	-0.0678	0.0084	0.0693	1.5037	2.0955
Germany	DEU	27600041	27603198	0	0.1124	-0.7092	0.0226	-0.5074	0.2522	0.1288	0.1922	-0.1563
Germany	DEU	27600041	27610554	0	-0.3245
Germany	DEU	27600041	27601615	0	-0.476	0.718	0.4173	0.6606	-0.0951	0.2111	1.3958	0.7338
Germany	DEU	27600041	27611681	0	-0.1786	-0.4351	-0.7836	2.557		3.1654	0.0256	2.0955
Germany	DEU	27600041	27605494	0	-0.4255	0.5303	-1.5553	-1.7634	-0.0709	-0.4562	-1.4019	0.3016
Germany	DEU	27600041	27601909	1	-0.1914	0.5091	-0.1119	0.1051	-0.3685	-1.0529	-0.216	-0.1544
Germany	DEU	27600041	27600652	1	-0.3038	-0.0862	-0.4728	0.2337	-0.9153	-0.8849	1.1217	-0.331
Germany	DEU	27600041	27609108	1	-0.0574	-0.3667	-0.227	0.0701	0.2601	0.1527	-0.3237	-0.2503
Germany	DEU	27600041	27602542	1	0.2884	-1.8141	-2.664	-1.6841	-0.8515	-0.7847	-2.1355	-2.5027
Germany	DEU	27600041	27600748	0	-0.0047	0.1967	-0.7638	-0.902	-0.7867	-1.6678	0.7578	-0.3297
Germany	DEU	27600041	27609155	0	0.5496	1.3403	1.9359	-1.3102	1.1512	-0.0064	1.8077	2.0955
Germany	DEU	27600041	27609225	0	0.6478	0.6914	1.036	0.6517	0.0514	1.3222	0.2528	0.6559
Germany	DEU	27600041	27611652	0	-0.2788	-0.969	-1.1412	0.8424	0.2258	0.9697	-0.4771	0.1216
Germany	DEU	27600041	27602324	0	-0.5341	1.1352	0.917	-0.1403	0.1825	0.1896	1.4995	2.0955
Germany	DEU	27600042	27605446	1	0.0646	-0.1725	-1.762	-2.6893	-0.2107	-1.6678	-2.1355	0.4994
Germany	DEU	27600042	27607220	0	-0.1091	0.7608	0.586	-0.8283	-1.6335	-1.6678	-0.007	1.0448
Germany	DEU	27600042	27610626	0	-0.2245	0.1245	0.7491	0.0254	-0.0257	0.1204	-0.2821	0.5776
Germany	DEU	27600042	27605403	1	-1.1615	-1.4806	-1.161	-0.405	-0.516	0.0349	-0.2668	-1.3027
Germany	DEU	27600042	27602603	1	-0.6082	-0.0862	-0.3076	-0.5404	-0.9053	-1.6678	-1.2835	-0.5093
Germany	DEU	27600042	27600372	1	-1.3993	0.3924	-0.5836	0.4516	0.0671	0.188	0.1648	-0.1563
Germany	DEU	27600042	27605994	1	0.2799	-1.4468	-0.9874	-2.6893	-0.3658	-1.6678	-2.1355	-0.361
Germany	DEU	27600042	27610718	1	0.4796	0.3427	1.036	0.318	-0.6827	0.1071	1.3432	-1.2412
Germany	DEU	27600042	27609475	1	1.318	-1.9154	-2.0371	-0.7378	-1.8765	-0.7106	-0.7726	-1.4704
Germany	DEU	27600042	27601522	0	0.2647	0.3289	1.4967	-0.8975	-0.008	-1.6303	0.5409	2.0955
Germany	DEU	27600042	27611097	0	1.3488	-1.3452	-0.6378	0.829	-0.5035	0.9627		-0.6774
Germany	DEU	27600042	27604740	0	0.0672	0.9718	-0.6315	0.2173	0.1885	0.4908	0.1693	-0.7639
Germany	DEU	27600042	27606907	0	0.5194	0.9526	0.0226	0.6426	1.2865	1.088	-0.2637	2.0955
Germany	DEU	27600042	27605008	0	-0.1159	-1.0351	0.6496	-0.194	-1.1179	-0.4795	-0.8661	0.1216
Germany	DEU	27600042	27612107	0	-0.1871	-0.6593	-0.9211	0.2886	-0.4395	-0.2532	-0.1727	0.1216
Germany	DEU	27600042	27602836	0	-1.4716	-0.4488	0.4317	-0.0421	-0.4373	-0.5027	0.5755	0.8375
Germany	DEU	27600042	27603941	1	-0.6043	-0.4174	-0.9607	-1.2296	-1.6674	-1.6678	-0.216	-1.563
Germany	DEU	27600042	27610402	1	-0.5905	0.1245	0.0226	0.1732	-0.0797	-0.4795	-0.3055	-0.2503
Germany	DEU	27600042	27609795	1	1.1386			-0.1843	-0.1934		-0.24
Germany	DEU	27600042	27601573	1	0.2143	0.3266	1.2867	0.4972	0.2587	0.0161	1.2115	1.0431
Germany	DEU	27600042	27610759	1	-1.0334	-1.1117	-2.346	-2.6893	-0.7514	-1.6678	-0.8627	-0.2726
Germany	DEU	27600042	27611162	1	-1.5241	-0.0862	-0.5836	-0.4672	-0.2481	-0.1225	-0.5202	-0.5957
Germany	DEU	27600042	27600180	1	-0.7246	1.3939	-0.7638	-0.1655	0.9842	0.3772	0.5285	1.2041
Germany	DEU	27600042	27604306	0	-1.4339	0.7608	0.1386	0.2431	0.8477	-0.219	1.836	1.3857
Germany	DEU	27600042	27612066	0	-0.7577	-0.4343	-0.5373	-0.4352	0.1373	-1.6678	-0.4771	-1.1252
Germany	DEU	27600042	27603882	0	0.6098	-0.5994	0.0226	-0.3395	-0.2002	-0.4795	0.3482	0.9444
Germany	DEU	27600042	27611787	0	-1.2273	0.3253	-1.6542	0.6483	0.525	0.64	1.5037	0.4655
Germany	DEU	27600043	27604691	0	-0.1838	-0.6493	-1.2567	-1.4269	0.1424	-1.6678	-0.9941	0.1959
Germany	DEU	27600043	27607789	1	-1.3245	1.7162	-0.3802	-0.4958	-0.359	-0.071	-1.5848	0.9883
Germany	DEU	27600043	27608931	1	0.9478	0.4546	-0.5544	-1.0068	-1.3938	-1.6678	-1.0722	-1.0788
Germany	DEU	27600043	27606212	1	1.6715	0.5315	-0.7368	-0.5097	-0.7255	-0.3355	-0.24	-0.451
Germany	DEU	27600043	27603985	1	0.9285	-0.59	-1.0611	-0.6242	-0.6413	-0.1567	-0.4336	-0.6269
Germany	DEU	27600043	27609935	1	-0.048	-0.6655	-0.1587	-0.9998	-0.5355	-1.6678	-0.8041	0.0388
Germany	DEU	27600043	27604692	1	0.7744	-0.983	0.0226	-0.3719	-0.9422	-0.8849	-0.8012	-0.5305
Germany	DEU	27600043	27602570	1	-0.2011	0.7763	0.1453	-0.1552	0.1007	-1.0529	0.775	2.0955
Germany	DEU	27600043	27606303	0	0.1	0.3039	0.917	0.0765	-0.2079	-0.071	1.836	0.7566
Germany	DEU	27600043	27604504	0	1.6224	-1.0744	0.0226	0.4707	-0.407	0.4575	0.9628	2.0955
Germany	DEU	27600043	27602431	0	0.1585	-0.4319	-0.227	-0.8921	-0.2789	-0.1354	0.1693	0.1216
Germany	DEU	27600043	27610964	0	-1.0407	0.0467	0.586	-0.7919	-0.9119	-0.8849	1.1171	0.0876
Germany	DEU	27600043	27601920	0	1.7379	0.9349	1.1752	-0.2222	-0.1266	-1.6678	0.955	2.0955
Germany	DEU	27600043	27611473	0	0.8543	0.5746	1.9359	-0.2489	0.7305	-1.6678	1.4752	2.0955
Germany	DEU	27600043	27607308	0	-1.5098	-0.2842	0.4173	-0.3989	1.0601	-1.6678	0.1693	-0.0151
Germany	DEU	27600043	27608452	1	0.3217	2.6352	1.9359	-0.2606	-1.0437	-0.5309	-1.2106	-0.4784
Germany	DEU	27600043	27608552	1	0.143	0.0502	0.0226	-0.7582	-1.3631	-1.6678	-0.8483	-0.7496
Germany	DEU	27600043	27607942	1	-0.6598	0.1915	0.3461	-1.2974	-0.1176	-1.6678	-0.0246	0.9642
Germany	DEU	27600043	27605573	1	0.1004	0.3875	0.8877	-0.3677	-0.3141	-0.2825	0.5837	0.7099
Germany	DEU	27600043	27600183	1	-0.5036	-0.4488	-0.7638	-0.3248	-0.6592	-1.653	-0.2821	-0.4607
Germany	DEU	27600043	27611628	1	0.6491	0.9535	-1.0611	-0.1694	0.4713	-1.6678	-0.24	0.8136
Germany	DEU	27600043	27603421	1	0.9783	0.4435	0.0226	-1.3102	-0.7945	-1.6678	-0.6852	-0.959
Germany	DEU	27600043	27608704	0	0.9582	0.8762	1.9359	-0.6999	0.0888	-1.6678	2.4277	1.515
Germany	DEU	27600043	27607857	0	1.5512	0.3729	0.0226	-0.5946	0.3831	-0.2923	0.1922	0.1216
Germany	DEU	27600043	27601862	0	-0.813	-0.192	0.0226	-0.2348	0.4607	-0.2942	1.2798	1.515
Germany	DEU	27600043	27610244	0	-0.331	0.3912	1.9359	-0.5016	-0.3295	-1.6678	-0.6852	2.0955
Germany	DEU	27600043	27602175	0	1.1491	1.3697	1.4967	0.3985	0.3552	0.2197
Germany	DEU	27600043	27610002	1	0.388	0.1876	-1.3943	0.4939	0.2465	0.5876	-0.0987	-1.2008
Germany	DEU	27600043	27600677	0	0.7763	-0.59	0.0226	-0.7048	-0.0484	-0.8849	0.5755	-0.222
Germany	DEU	27600044	27609663	0	-1.1119	0.1915	-1.6877	-0.6712	-1.7655	-0.3164	-1.3153	-1.2018
Germany	DEU	27600044	27612081	1	-0.3385	0.3875	0.5347	-0.3779	-0.1048	-0.4795	-0.216	0.9888
Germany	DEU	27600044	27609270	1	1.1694	-0.59	-0.9607	-1.7664	-1.5471	-0.8849	-2.1355	-0.959
Germany	DEU	27600044	27600794	1	-1.3208	-0.8338	-1.277	-0.513	-0.8077	-0.2027	-2.1355	-1.3017
Germany	DEU	27600044	27609834	1	0.4615	-1.0212	-0.5034	-0.6803	-1.2659	-0.3113	-0.4948	-0.8198
Germany	DEU	27600044	27606629	0	0.8996	0.2517	-1.015	0.2399	-0.0408	1.0245	0.6815	2.067
Germany	DEU	27600044	27600443	0	-0.891	2.6352	1.9359	-2.6893	1.406	-1.6678	2.4277	0.0388
Germany	DEU	27600044	27611183	0	-0.3447	-0.9924	-1.0935	-0.8941	0.0238	-0.4188	-0.703	1.0448
Germany	DEU	27600044	27610306	0	-0.7869	-0.4998	-0.227	0.6906	0.514	-1.6678	-0.3912	0.1216
Germany	DEU	27600044	27605686	0
Germany	DEU	27600044	27606437	1	0.5893	-0.4314	-0.4806	-0.6916	-0.7951	-0.4795	-1.0084	-0.4607
Germany	DEU	27600044	27602699	1	0.9766	0.3289	-0.3802	-0.7379	-0.4953	-0.219	0.4886	0.6663
Germany	DEU	27600044	27604250	1	-0.519	0.5091	-1.2891	0.1983	0.6313	0.0161	-0.216	-0.0129
Germany	DEU	27600044	27610495	1	0.0788	0.2607	-0.5034	-0.9969	-1.3251	-0.5569	-0.3237	-0.1865
Germany	DEU	27600044	27609554	1	-0.1416	-0.9363	-0.3827	0.0593	0.0946	0.0786	0.5349	2.0955
Germany	DEU	27600044	27606333	1	-0.6878	-0.3349	-0.9607	-0.3365	-0.8697	-0.8849	-0.928	-0.3297
Germany	DEU	27600044	27600450	0	1.0466	0.9166	1.9359	0.138	-0.3569	-1.6678	0.2724	2.0955
Germany	DEU	27600044	27605019	0	0.5843	-0.7353	-0.5034	-0.9384	0.1784	-1.6678	-0.3912	-0.1563
Germany	DEU	27600044	27603561	0	0.3945	-0.7992	-1.5179	-1.2698	-1.5427	-0.8849	-0.2128	-1.7277
Germany	DEU	27600044	27607415	0	-0.3772	-0.0862	-0.3802	-1.3102	-0.5742	-1.2919	-0.6852	-0.1865
Germany	DEU	27600044	27607834	0	-0.2675	-0.2786	0.9964	-1.0539	0.1648	-0.3164	-0.3882	0.9444
Germany	DEU	27600044	27600653	0	0.3596	-0.269	0.0226	-0.6916	-0.9541	-0.5569	-0.5355	0.7435
Germany	DEU	27600044	27601636	0	-0.4417	-0.847	0.0226	-0.5766	-0.9297	-0.4795	0.0256	-0.1563
Germany	DEU	27600044	27612201	1	-0.4721	1.1493	-0.9285	-0.1824	0.4843	-0.4795	1.5022	1.0448
Germany	DEU	27600044	27611933	0	0.651	-1.0383	-1.6877	-2.6893	0.1682	-0.27	-0.3966	-2.5027
Germany	DEU	27600044	27611225	0	-1.3217	-0.2662	0.3461	-0.4856	0.3494	-0.4795	-0.1026	0.8925
Germany	DEU	27600044	27610326	0	-0.9455	-0.0862	0.0226	-2.6893	-1.3503	-0.8849	-0.1021	-0.1563
Germany	DEU	27600044	27611837	0	0.2087	-1.9231	-1.4809	-0.1442	-0.8378	-0.3164	-1.4019	0.1216
Germany	DEU	27600045	27606223	1	-0.1034	-1.18	-1.0611	-0.428	-0.7406	-0.801	-0.3237	-0.7496
Germany	DEU	27600045	27603399	1	0.2286	-1.0658	-0.3802	0.1357	-0.8946	-0.5569	-0.6852	-0.4607
Germany	DEU	27600045	27608535	1	0.6019	-0.2662	-0.5034	-0.8297	-0.4116	-1.6678	-1.266	-1.7071
Germany	DEU	27600045	27602407	1	-0.4154	-0.0088	-0.7836	-1.4102	-1.1548	-0.421	-0.3268	-0.5079
Germany	DEU	27600045	27603938	1	0.5309	0.3427	1.1657	-0.4379	-0.087	-1.6678	0.9052	2.0955
Germany	DEU	27600045	27612212	1
Germany	DEU	27600045	27610354	1	1.5855	-0.0994	-0.691	-0.3077	-0.4575	-0.2507	-0.7867	-0.6508
Germany	DEU	27600045	27609895	1	0.6568	-0.2872	-0.9413	-1.1465	-1.3556	-1.6678	-1.2871	-0.4095
Germany	DEU	27600045	27610528	1	-0.1625	0.2906	-0.3432	-0.7797	-1.2783	-0.5569	-0.5974	0.1959
Germany	DEU	27600045	27608641	1	-0.3636	0.6515	-0.227	-0.1409	-1.1462	-1.6678	1.4841	0.1216
Germany	DEU	27600045	27612062	1	-0.0246	-0.4314	0.0226	-0.6849	-1.3107	-1.6678	-0.0817	2.0955
Germany	DEU	27600045	27603527	1	0.3595	-0.4203	-0.4728	-2.6893	-1.3697	-1.6678	-1.5848	-0.5461
Germany	DEU	27600045	27601617	1	0.8765	0.1245	0.5672	-0.6123	0.4393	-0.526	0.2839	1.2147
Germany	DEU	27600045	27605846	1	1.3483	-0.7815	-0.9607	-0.8189	-0.3345	-1.6678	-1.0084	-0.6774
Germany	DEU	27600045	27611380	1	-0.8234	0.5315	0.048	-1.2335	-0.0385	-1.6678	-0.6599	2.0955
Germany	DEU	27600045	27600777	1	0.0193	-2.2005	-1.0741	-0.8227	-2.2761	-1.6678	-1.305	0.1532
Germany	DEU	27600045	27605214	1	1.3782	-0.59	-1.161	-0.6977	-0.8551	-1.6678	-0.722	-0.2503
Germany	DEU	27600045	27601456	1	0.7952	-0.3718	-1.9313	-0.7888	-0.1806	-1.6678	-1.7719	-1.0091
Germany	DEU	27600045	27611573	1	-0.1029	-0.0966	-0.4806	-0.6256	-0.3431	-1.6678	-0.4801	0.7435
Germany	DEU	27600045	27609652	1	1.7787	-1.322	1.9359	-0.4209	-0.3771	-0.5309	0.4807	2.0955
Germany	DEU	27600045	27600874	1	-0.5654	-0.2662	0.0226	-0.796	0.1698	-0.5309	-0.7867	-0.7108
Germany	DEU	27600045	27609581	1	-0.715	-1.1493	-0.4246	-0.504	-1.6283	-0.8849	-0.7867	0.2909
Germany	DEU	27600045	27611456	1	1.4239	-0.1692	-0.8898	-0.368	-0.5122	-0.0468	0.5156	-0.4362
Germany	DEU	27600045	27609156	1	-0.1494	-0.9416	-0.5373	0.2138	0.0983	0.0953	-1.2871	0.3244
Germany	DEU	27600045	27600010	1	1.3617	-1.005	-0.5413	-0.0922	-0.7543	-0.3355		-2.3358
Germany	DEU	27600045	27604930	1	0.713	0.3875	-0.9145	-0.3645	-1.7716	-0.2154	-2.1355	-1.5506
Germany	DEU	27600046	27600339	1	-2.3991
Germany	DEU	27600046	27605413	0		0.8454	0.4173	-0.5029	-0.0362	0.5363		0.4755
Germany	DEU	27600046	27605197	1		-1.6009	-0.227	-1.6841	-1.4781	-0.9292	-0.9941	-0.5079
Germany	DEU	27600046	27607065	1	-1.8984					0.9931
Germany	DEU	27600046	27600042	0	1.2053	-0.0994		-0.5171	-0.7739	-0.531
Germany	DEU	27600046	27601658	0	0.5184	0.7665	1.2867	0.4287	0.6235	0.8429	-0.6455	1.515
Germany	DEU	27600046	27601927	0	0.6047	-0.4314	0.4907	0.224	0.2749	0.1769	1.0638	0.5553
Germany	DEU	27600046	27605497	0	0.2209	-0.8264	-1.1926	0.8349	-0.2243	1.4006	-0.0857	-0.7507
Germany	DEU	27600046	27609469	1	-0.5174	0.8121	0.0226	-0.5968	0.4472	-0.4795	0.3482	0.4777
Germany	DEU	27600046	27608984	1	-0.5592	-0.1422	-0.9607	-0.021	-0.3506	-0.7368	-0.7394	-0.9943
Germany	DEU	27600046	27602529	1	-0.3425	1.7658	-0.335	1.0981	1.4276	0.9618	0.7741	0.6905
Germany	DEU	27600046	27607823	1
Germany	DEU	27600046	27600396	1	-0.0731	-0.9635	0.0226	0.2437	0.2019	0.1492	0.3482	-0.1563
Germany	DEU	27600046	27603174	0	-2.1368
Germany	DEU	27600046	27602229	0	0.4987	0.5091	0.8801	1.2828	1.092	1.8297	1.4995	0.5917
Germany	DEU	27600046	27601234	0	-1.3041				1.102
Germany	DEU	27600046	27607998	1	-1.389	0.4847	-1.6069	-2.5303	-1.0707	-1.3689	-1.5848	-1.6872
Germany	DEU	27600046	27601312	0	-2.7987	-0.2254		0.981	1.2323	1.7676
Germany	DEU	27600046	27609025	0	-1.2944				0.3027			-0.6774
Germany	DEU	27600046	27611423	0	-0.6227	-0.0862	0.5021	-0.0546	1.3274	0.0803	0.5755	1.515
Germany	DEU	27600046	27602338	1	-2.5005
Germany	DEU	27600046	27612255	1	-0.0183	-0.3792	-1.4483	0.793	-0.3586	-0.4427	-2.1355	-0.1563
Germany	DEU	27600046	27612318	0	0.2006
Germany	DEU	27600046	27609010	0	-1.1617	1.3697	0.8348	0.0584	1.1104	-0.2084	0.3768	1.0448
Germany	DEU	27600046	27601674	0
Germany	DEU	27600047	27605753	1
Germany	DEU	27600047	27603556	1	0.4408	-1.7348	-1.5048	-0.6027	-2.2761	-1.6678	-1.2106	-1.1405
Germany	DEU	27600047	27603168	1	-0.393	-0.0862	-0.5907	0.0766	0.0439	-0.3768	0.5349	0.1216
Germany	DEU	27600047	27610343	1	-0.9906	-1.0281	-1.4242	0.4372	-1.3614	-1.6678	-1.305	0.1152
Germany	DEU	27600047	27600403	1	0.6481	-0.7087	-0.3827	-0.3631	-0.7034	-0.801	-0.725	-1.5002
Germany	DEU	27600047	27603982	0
Germany	DEU	27600047	27602166	0	1.5077	0.3875	0.0226	-0.3835	-0.1784	-0.1147	-0.3059	-0.5093
Germany	DEU	27600047	27601337	0	0.7808	-0.891	-0.7902	-1.3001	-0.5404	-0.8849	-0.7689	-0.5251
Germany	DEU	27600047	27611264	0
Germany	DEU	27600047	27606555	0	1.1913	-0.0966	1.2341	-0.8637	-0.8665	-0.2979	-0.309	1.515
Germany	DEU	27600047	27602020	0	1.3586	-0.0338	0.0226	-0.3722	-0.8445	-0.0949	0.0254	-0.8443
Germany	DEU	27600047	27607154	1	-0.2895	0.6257	1.9359	-1.0816	-1.1065	-0.1843	-0.6997	0.7095
Germany	DEU	27600047	27602204	1	1.5584	1.3697	-0.5836	-0.2549	-0.4288	-0.1285	-0.8657	-0.8443
Germany	DEU	27600047	27604409	1	1.5637	-0.1167	-1.5179	-0.6942	-0.9075	-0.8849	-0.7026	-0.4607
Germany	DEU	27600047	27606367	1	-0.4429	0.5315	1.4967	-0.6123	-0.1618	-0.1753	-1.0753	1.515
Germany	DEU	27600047	27606785	1
Germany	DEU	27600047	27603777	1	0.5652	-1.1085	-0.7445	-0.6312	-1.1008	-0.4795	-0.9936	-0.7108
Germany	DEU	27600047	27609395	1	0.0089	0.6464	0.2753	-0.5969	0.1168	-0.801	-1.0722	0.0453
Germany	DEU	27600047	27603212	1	-1.0752	-0.2662	-0.3802	-0.3964	-0.449	-1.6678	-0.1282	0.1216
Germany	DEU	27600047	27603686	1
Germany	DEU	27600047	27607022	0	1.6046	1.0919	1.9359	-1.012	0.2266	-0.4795	1.4752	1.515
Germany	DEU	27600047	27606895	0	0.9317	-0.6105	0.1802	-0.3463	-0.3424	-0.457	0.085	2.0955
Germany	DEU	27600047	27600308	0	1.5847	0.6257	1.9359	-0.9392	0.375	-0.8849	-0.309	1.515
Germany	DEU	27600047	27600600	0	0.3153	0.5606	1.4967	-1.3102	-0.6419	-0.4795	-0.5832	1.515
Germany	DEU	27600047	27601190	0	0.6639	-0.4998	0.3461	-1.5147	-0.5985	-1.6678	0.1693	0.1216
Germany	DEU	27600047	27602371	0	1.6061	0.2679	-0.5274	-1.2044	-2.2966	-0.8849	-0.6601	-0.5628
Germany	DEU	27600047	27600521	0	-0.6213	0.2621	0.0226	-0.6205	-0.4329	-0.2858	0.8038	-0.1563
Germany	DEU	27600047	27602720	0	-0.2143	-0.5992	-0.8219	-0.8921	-0.76	-0.4795	-0.6852	-1.1252
Germany	DEU	27600047	27601388	1	0.0963	1.7162	1.9359	0.5914	0.492	-0.0383	-0.6625	1.3566
Germany	DEU	27600048	27611980	1	0.4152	0.4435	1.4967	-0.6902	-0.3888	-0.8849	1.1213	2.0955
Germany	DEU	27600048	27611966	0	-0.0091	1.153	0.4173	-0.0102	1.0958	0.6064	-0.2008	0.4777
Germany	DEU	27600048	27608497	0	-2.1794	-0.949	-1.1926	-1.2524	-0.1899	0.2995	-2.1355	-1.1252
Germany	DEU	27600048	27608041	1	-0.7617	-0.0192		-1.1392	-0.6056	-1.2919
Germany	DEU	27600048	27609338	1	-1.261	-0.9334	-0.9145	-0.7318	-0.3464	-0.8849	-1.0084	-0.1314
Germany	DEU	27600048	27606640	1	-0.1803	-0.6593	-0.4246	0.3306	0.309	0.3807	-0.2668	-0.2503
Germany	DEU	27600048	27605258	1	-0.0901	-0.3386	0.6755	-0.3953	-0.3474	-1.6678	-0.5178	-0.7761
Germany	DEU	27600048	27609173	1	0.3819	0.9873	0.4173	-0.3298	-0.1157	0.0786	0.7274	0.557
Germany	DEU	27600048	27605215	1	-0.2739	-0.0115	-1.5179	-1.3001	-1.1952	-0.8849	-0.6004	-1.5298
Germany	DEU	27600048	27610081	1	0.286	1.7162	1.1381	-0.7372	0.1614	-0.1082	1.2302	2.0955
Germany	DEU	27600048	27602602	0	1.0955	-1.6979		-1.3102	-2.5602	-0.4795	-1.2835	-0.7863
Germany	DEU	27600048	27605612	0	-1.5779	-0.4516	1.2341	-2.6893	-0.3989	-0.0961	1.3428	2.0955
Germany	DEU	27600048	27601840	0	0.7346	-0.9443	-0.8417	-0.8717	-0.9728	-0.8849	-1.5848	-0.7651
Germany	DEU	27600048	27605226	0	0.0984	-0.9015	-1.5179	-1.1401	-0.3537	-0.9292	-0.4145	0.0963
Germany	DEU	27600048	27611725	0	0.1788	-0.8355	0.0226	-0.7048	-1.1927	-1.6678	-0.6791	0.1216
Germany	DEU	27600048	27600870	0	0.0272	0.4006	0.0226	-0.4806	0.1644	-0.5676	0.8038	1.1508
Germany	DEU	27600048	27602812	0
Germany	DEU	27600048	27607115	0	0.1596				0.1895
Germany	DEU	27600048	27602511	1	0.5221	-0.0994	-0.3802	-0.5947	-1.0452	-0.8849	-0.6378	1.0448
Germany	DEU	27600048	27604092	1
Germany	DEU	27600048	27609443	1	-0.5832	1.127	-1.4259	-0.5581	-0.1288	-1.6678	-0.3055	-0.6269
Germany	DEU	27600048	27606877	1	-0.6924
Germany	DEU	27600048	27606603	1	0.2726	0.7763	-0.7902	-0.6447	-0.0977	-1.6678	-0.176	-0.5005
Germany	DEU	27600048	27600863	1
Germany	DEU	27600048	27608653	1	0.5351	0.1892	-0.4224	-0.0631	0.068	-1.6678	-0.3876	-0.2503
Germany	DEU	27600048	27610477	0	-1.1996	0.1221	1.9359	-0.7417	0.3369	0.134	1.2262	0.9883
Germany	DEU	27600048	27606549	0	-0.4255	-0.3486	-0.7302	-0.5706	-0.2264	-0.8849	-0.6852	-0.5912
Germany	DEU	27600048	27600344	0	-1.1951	0.5141	0.7162	-0.0142	-0.3701	-0.8849	0.3199	-0.3856
Germany	DEU	27600048	27606753	0	0.4424	1.7671	1.9359	0.2187	0.3877	-0.4795	0.6102	2.0955
Germany	DEU	27600048	27604658	0	-0.3975	0.879	0.3461	-0.5333	0.1603	0.0219	-0.3727	-0.4564
Germany	DEU	27600049	27609781	1	-1.1662	-0.59	-0.7638	-0.5061	-0.5528	-0.8849	-0.6852	-0.1563
Germany	DEU	27600049	27605759	1	-0.2414	0.3178	-0.4728	-0.8283	-0.9878	-1.6678	-0.4771	-0.3297
Germany	DEU	27600049	27606792	1	1.946	0.0308	0.6907	-0.8189	-1.0147	-1.6678	-2.0401	-0.6896
Germany	DEU	27600049	27610592	1	1.5438	-0.2662	-1.1075	-0.5448	-3.7095	-0.8849	-2.1355	-1.4991
Germany	DEU	27600049	27609483	0	-0.3699	-0.3204	0.1386	-0.1675	-0.2632	-0.421	-0.24	0.7864
Germany	DEU	27600049	27611738	0	0.8003	1.3939	1.4187	-0.4695	0.1807	-1.6678	0.8038	1.515
Germany	DEU	27600049	27603324	0	0.8235	2.6352	1.9359	-0.4656	0.1161	0.7063	0.5755	2.0955
Germany	DEU	27600049	27604647	1	0.277	2.6352	1.2899	-0.3338	0.8502	-0.4318	-0.1282	1.2147
Germany	DEU	27600049	27603732	1	0.0616	2.6352	1.9359	-0.2825	1.0228	-0.8849	2.4277	2.0955
Germany	DEU	27600049	27602998	1	0.2651	0.5859	0.4173	0.148	-0.606	-0.2858	-0.5798	1.1232
Germany	DEU	27600049	27602521	1
Germany	DEU	27600049	27611078	1	1.992	-0.8177	0.0226	-0.8618	-1.1258	-1.6678	0.9	-0.428
Germany	DEU	27600049	27610479	1	-1.1339	-0.6289	-1.5117	0.0984	-0.8456	-0.4133	-1.5848	-0.7061
Germany	DEU	27600049	27605394	1	0.677	-0.983	-0.227	-0.26	-0.9378	-0.4795	-0.6852	-0.1563
Germany	DEU	27600049	27607542	1	-1.3765	-0.2479	0.0226	-0.3303	-0.524	0.0161	-0.1972	0.2546
Germany	DEU	27600049	27607260	1	1.7872	-1.0515	-1.0935	-0.0414	-0.0088	8.00E-04	-2.0492	-0.5079
Germany	DEU	27600049	27612140	1	1.1949	0.4435	-0.7638	0.0588	-1.1003	-1.6678	0.542	-0.4607
Germany	DEU	27600049	27609157	0	1.941	0.7062	1.9359	0.3054	-0.5776	-0.4795	-0.1248	2.0955
Germany	DEU	27600049	27610187	0	1.7711	1.0508	0.6496	0.6105	0.619	0.6213	2.4277	2.0955
Germany	DEU	27600049	27610552	0
Germany	DEU	27600049	27610654	0
Germany	DEU	27600049	27611947	0
Germany	DEU	27600049	27607550	0	-0.1785	-0.013	0.8571	-0.6932	0.0799	-0.8849	0.2671	2.0955
Germany	DEU	27600049	27610715	0	1.0472	0.5836	1.2899	0.095	-0.2629	-0.8849	0.3473	2.0955
Germany	DEU	27600049	27608702	1	-0.8348	-0.2298	1.036	-0.1725	0.0029	-0.0739	0.1324	-0.1865
Germany	DEU	27600049	27606200	0	0.8591	0.0441		-0.4685	-0.4229	-0.3164	-0.2821	2.0955
Germany	DEU	27600050	27609593	1	-0.5418	0.7332	-1.4242	-0.6491	-0.9739	-1.6678	-0.725	-1.0913
Germany	DEU	27600050	27603818	1	-1.1024	0.8046	-0.3048	0.0497	-0.0471	0.2726	-0.3024	-0.5475
Germany	DEU	27600050	27603975	1	-0.8697	-1.2761	-1.015	-0.4173	-0.7066	-0.8768	-2.1355	-1.236
Germany	DEU	27600050	27610832	1	-2.1811	-0.1621	-0.7638	0.3566	0.7624	-0.7908		0.0301
Germany	DEU	27600050	27606821	1	0.4916	-1.2858	-1.9313	0.2517	-0.3093	-1.6678	-2.1355	-1.9916
Germany	DEU	27600050	27604421	1	0.5329	-0.0862	0.0226	-0.7361	-0.32	-1.6678	-0.5974	-0.222
Germany	DEU	27600050	27606737	1	-1.9519	0.413	-1.3264	-0.8027	-1.1022	-0.5569	-0.6852	-0.959
Germany	DEU	27600050	27604150	1	-1.1525	-1.0658	-0.9874	-0.1885	-1.2981	-0.4795	-0.3206	0.1216
Germany	DEU	27600050	27612051	1	1.1383	0.9166	1.4967	-0.1257	-0.472	-1.6678	-0.8488	2.0955
Germany	DEU	27600050	27600730	1	-0.014	0.6515	0.9726	0.0789	-0.4593	0.3576	-0.0065	0.2203
Germany	DEU	27600050	27609793	1	-0.3268	-0.2662	0.7717	-0.4684	-0.2414	-0.421	-0.5172	-0.6073
Germany	DEU	27600051	27606983	0	-0.6294	0.8655	1.9359	-1.3089	-0.114	-0.4657	-1.3972	2.0955
Germany	DEU	27600051	27610420	1	0.126	0.5179	-0.9607	-0.6054	-1.1332	-0.3646	0.0256	0.1216
Germany	DEU	27600051	27606873	1	0.2397	0.2532	-1.6877	-0.6491	-0.8136	-0.8849	-2.1355	-0.7816
Germany	DEU	27600051	27610265	1	-0.2341	0.3898	-0.227	-1.2502	-0.2196	-0.5569	-1.5848	-0.2503
Germany	DEU	27600051	27603969	1	1.4945	-0.2509	-0.9607	-0.485	-1.3027	-0.8849	-1.305	-0.7685
Germany	DEU	27600051	27606739	1	0.1799	0.957	0.309	-1.3723	-0.0301	-0.8768	-2.1355	0.9883
Germany	DEU	27600051	27604448	1	1.2474	0.1892	-0.9607	-1.3798	-0.8382	-0.4795	-0.722	-0.2503
Germany	DEU	27600051	27607554	1	-0.0785	1.1132	1.1381	-1.5123	-1.179	-0.8849	-0.8883	0.2286
Germany	DEU	27600051	27605395	0	1.0371	-0.7895	-0.8554	-1.3089	-0.6889	-1.6678	-0.414	-0.6073
Germany	DEU	27600051	27609153	0	1.7391
Germany	DEU	27600051	27611700	0	0.116	0.7062	1.9359	-0.7868	0.1284	-1.6678	0.7741	1.515
Germany	DEU	27600051	27608194	1	-0.9508	0.0502	-0.691	-0.9395	-0.878	-0.4795	-0.6852	-0.0867
Germany	DEU	27600051	27604386	1	1.6059	0.0467	1.9359	-1.5123	-0.7291	-1.6678	-0.5178	1.3857
Germany	DEU	27600051	27609558	1	1.9634	-0.0994	-0.7902	-0.1412	-0.632	-0.801	-1.0571	0.1216
Germany	DEU	27600051	27609533	1	-0.1413	-0.5743	-0.5836	-0.6099	-1.0564	-0.4795	-0.0987	-0.4607
Germany	DEU	27600051	27600448	1	2.1284	-0.6289	-0.227	-0.5739	-0.6701	-0.4795	-1.1416	-0.2503
Germany	DEU	27600051	27602674	0	1.0407	0.1245	-1.263	-0.3671	-0.6641	-0.0683	-0.1227	-1.236
Germany	DEU	27600051	27611655	0	1.264	-1.073	0.3461	-1.6821	-1.4104	-1.6678	-0.6232	0.4777
Germany	DEU	27600051	27611098	0	0.0089	0.1852	0.0226	-0.6486	0.0964	-0.1676	1.1171	0.8375
Germany	DEU	27600051	27609813	0	0.8628	0.2621	0.7162	-0.4551	0.3461	-0.8849	-0.8917	1.2147
Germany	DEU	27600051	27609101	0	1.2231	0.7763	1.2341	-0.1159	0.4479	-0.226	-0.1026	1.3566
Germany	DEU	27600051	27604818	0	0.6226	0.2621	0.8877	-0.8189	-0.713	-0.8849	0.1357	-0.1563
Germany	DEU	27600051	27601430	0	1.6593	0.0566	-0.5836	-0.9023	-0.3167	-0.4795	-0.5178	-1.7277
Germany	DEU	27600051	27602791	0	0.1314	0.2032	-0.691	-0.7544	-0.1324	-0.3973	-0.3241	1.515
Germany	DEU	27600051	27600223	1	1.4142	-1.1831	0.8508	-0.3556	-1.0357	-0.8849	-0.5355	0.4759
Germany	DEU	27600051	27611407	0	0.8984	0.4495	1.9359	-2.6893	-2.0397	-0.8849	2.4277	2.0955
Germany	DEU	27600052	27602196	0	-0.0151	-1.0588	1.4967	-0.3867	-0.0938	-0.801	-0.2008	1.515
Germany	DEU	27600052	27611284	0	-1.4331	-1.1801	-2.664	-2.6893	-3.7095	-1.6678	-0.8186	0.2525
Germany	DEU	27600052	27610922	1	-0.1153	0.9526	0.0226	-0.2636	1.2216	0.0511	-0.2852	-0.1563
Germany	DEU	27600052	27608515	1	-0.7873	0.4181	-0.0998	-0.99	-0.6783	-0.801	1.3432	-0.7674
Germany	DEU	27600052	27605638	0		-0.7221	0.9726	0.1519	0.5209	0.4198	-0.2004	0.8375
Germany	DEU	27600052	27607810	0	-0.6472	-1.8634	-2.1689	0.7284	0.354	-0.0086	-1.5588	-1.7361
Germany	DEU	27600052	27608181	1	0.2236	0.957	-0.173	-0.4097	-0.5065	-0.2159	-0.1188	0.9642
Germany	DEU	27600052	27602946	1	-0.8933	0.6492	-0.227	-0.6047	0.6759	0.4109	-1.2871	0.6905
Germany	DEU	27600052	27606703	1	0.8564	-0.4203	-0.3802	-1.3001	-0.4885	-0.5037	-0.6852	-0.1563
Germany	DEU	27600052	27600968	1	-1.241	0.5128	0.7162	0.4844	0.2508	0.3444	-0.3907	1.0448
Germany	DEU	27600052	27608803	1	-0.6629	-0.836	0.0226	-0.1044	-0.0888	-1.6678	-0.6852	-1.1252
Germany	DEU	27600052	27610582	1	-1.7358	-0.0862	-1.0611	-0.7703	-0.9973	-0.1602	-0.2821	-0.9299
Germany	DEU	27600052	27605082	1	-1.3235	1.1871			2.9529
Germany	DEU	27600052	27603663	0	-1.0505	2.6352	1.1657	-0.5571	0.3415	0.1964	2.4277	2.0955
Germany	DEU	27600052	27601263	0	0.0971	2.6352	-0.227	0.2271	0.5674	1.0164	1.3428	2.0955
Germany	DEU	27600052	27610074	0	-1.0891	-1.3452	0.0226	0.7113	-0.0616	1.0062	0.582	2.0955
Germany	DEU	27600052	27607541	0	-0.8325	1.2779	0.8116	-0.2767	0.7277	0.1463	1.2262	0.7435
Germany	DEU	27600052	27602004	1		-0.4488	0.0226	-0.8913	-0.1133	-0.0745	-0.411	0.1216
Germany	DEU	27600052	27607231	0	0.0032	-0.5847	0.0226	-2.6893	-0.9905	0.6459	0.3482	0.4777
Germany	DEU	27600052	27603053	0	-1.0411	-0.2662	-0.227	-1.6821	-1.06	-0.4056	-0.414	-0.361
Germany	DEU	27600052	27605633	0	-2.4202	0.215	0.8348	-1.3089	-0.5945	-0.8849	0.7274	-0.5461
Germany	DEU	27600052	27608949	0	-0.8838	0.9166	0.1563	-0.1471	-0.4749	-0.0393	-0.2589	2.0955
Germany	DEU	27600052	27601667	0	-0.64	-0.6593	0.0226	-0.4499	-0.3953	0.0532	0.9911	-0.1563
Germany	DEU	27600052	27604124	1	0.0641	-0.3225	1.0108	-1.7857	-2.5602	-0.9049	-1.305	-0.9541
Germany	DEU	27600052	27604927	1	-1.0086	0.0591	-0.9607	-0.9384	-0.2729	-0.3451	0.1357	-1.2688
Germany	DEU	27600052	27600446	0	-0.328	-0.4314	0.0226	0.1191	0.11	-0.8849	0.1693	-0.2503
Germany	DEU	27600052	27601372	0	-0.5013	-0.4738		-2.129	-0.7732	-1.3923
Germany	DEU	27600052	27603612	0	-0.3538	-0.0862	0.0226	-1.2565	-0.0944	-0.8849	-0.309	1.0448
Germany	DEU	27600052	27603859	0	-1.0425	-1.322	-1.9209	-1.7791	-1.2436	-0.5569	-1.7719	-1.1395
Germany	DEU	27600053	27600795	0
Germany	DEU	27600053	27610022	1	-1.0368	2.6352	0.9192	-1.3001	-0.4775	0.0511	2.0386	2.0955
Germany	DEU	27600053	27601775	0	0.4007	-1.3452	-0.9551	0.1053	-3.7095	1.0062	-2.1355	-1.1252
Germany	DEU	27600053	27603452	0	-0.8568	-0.2662	0.6465	0.0419	0.2281	0.1181	0.3768	1.4234
Germany	DEU	27600053	27603429	0
Germany	DEU	27600053	27609571	1	-1.328	0.4981	-0.4641	-0.6086	-1.1346	-0.5569	-0.532	-1.1252
Germany	DEU	27600053	27603893	1	-0.4124	-0.5982	0.8801	-0.5394	-0.9272	-0.213	-1.305	0.8567
Germany	DEU	27600053	27611298	1	0.0918	-0.7221	-0.0413	-0.1514	-0.1579	-0.9292	-0.1972	0.1216
Germany	DEU	27600053	27604404	1	-0.2567	-0.6098	-0.5373	0.2366	-0.8496	0.0801	-0.4948	-1.1405
Germany	DEU	27600053	27604747	1	-1.0843	0.1221	-1.1926	-1.1482	-1.2902	-0.7439	-0.6852	-0.7496
Germany	DEU	27600053	27606301	0
Germany	DEU	27600053	27600103	0	1.4539	-1.2902	-1.6542	-0.7797	-1.5622	-0.7847	-1.4541	-1.1642
Germany	DEU	27600053	27603911	0	-1.3496	1.7162	0.8425	0.3404	0.6811	-1.6678	2.4277	-0.2485
Germany	DEU	27600053	27603068	0	-0.7857	-0.7327	0.82	0.3118	0.1976	-1.6678	-0.451	-0.0625
Germany	DEU	27600053	27606371	0
Germany	DEU	27600053	27608659	0
Germany	DEU	27600053	27603257	0	-0.1979	0.6321	1.4187	0.2779	0.578	-0.1237	1.802	2.0955
Germany	DEU	27600053	27601121	0
Germany	DEU	27600053	27607271	1	-0.7792	0.67	0.0226	0.4658	0.7555	0.9304	-0.0857	-0.3297
Germany	DEU	27600053	27605703	1
Germany	DEU	27600053	27606102	1	-0.573	-0.4314	0.6496	-0.7714	0.1614	-0.8768	-0.7394	2.0955
Germany	DEU	27600053	27603562	0	-0.5282	-0.0088	-0.732	-0.3291	-0.1552	-0.2473	-0.6007	-0.5711
Germany	DEU	27600053	27605069	0	-0.9372	1.3697	0.7162	0.2374	0.2749	0.5898	0.5409	1.0177
Germany	DEU	27600053	27603221	1
Germany	DEU	27600053	27609166	1
Germany	DEU	27600053	27600341	0
Germany	DEU	27600053	27605051	0
Germany	DEU	27600054	27611154	1	-0.2449
Germany	DEU	27600054	27611130	1
Germany	DEU	27600054	27605342	1	-0.3995	-2.9627	-1.8814	-1.3001	-2.9562	-0.4753	-0.0553	0.6986
Germany	DEU	27600054	27612022	1	-1.6514	-0.4174	-1.5883	-1.0576	-0.4905	-0.0026	-1.1229	-1.158
Germany	DEU	27600054	27603692	0	-0.3003	-0.1827	1.9359	-1.2524	-0.2086	-0.4694	-1.5596	0.1216
Germany	DEU	27600054	27609305	0	-0.2817	-0.2597	0.8348	-0.9604	-0.1783	-1.6678	-0.0857	0.8375
Germany	DEU	27600054	27602831	0		0.9535	-0.227	0.8556	0.7777	-0.7093	-0.414	0.4994
Germany	DEU	27600054	27600673	0
Germany	DEU	27600054	27607092	0
Germany	DEU	27600054	27610010	1	-1.5026
Germany	DEU	27600054	27601514	1	-0.7625
Germany	DEU	27600054	27601783	1
Germany	DEU	27600054	27610098	1	-1.3986	-0.192	-0.691	-1.3001	-1.7057	-1.6678	0.9254	0.1216
Germany	DEU	27600054	27607489	0	1.2066
Germany	DEU	27600054	27604328	0	-1.3515	1.7671	0.708	-1.3723	0.6119	-0.0327	2.4277	-0.2995
Germany	DEU	27600054	27606310	0	-0.232	-0.2662	0.5021	-0.9735	-0.1167	-1.6678	1.5037	-0.3416
Germany	DEU	27600054	27603507	0	-0.0894	-0.0088	-0.3802	-0.2636	-0.1965	-1.6678	-0.5832	-0.7685
Germany	DEU	27600054	27610649	0	-0.5703	-0.5994	-0.227	-2.6893	-0.1575	-0.6687	0.1648	0.1216
Germany	DEU	27600054	27611807	0
Germany	DEU	27600054	27606083	0	-1.2286	-0.8357	-0.5034	0.3447	-0.0366	0.0095	-0.9936	0.1216
Germany	DEU	27600054	27608734	0		1.1306	-0.6315	-2.6893	-3.7095	-1.6678	0.4807	0.3663
Germany	DEU	27600054	27605727	0	-0.9286
Germany	DEU	27600054	27601818	1	-1.2935	1.3889	-0.2827	-1.3001	1.1242	-0.4795	-0.6852	1.515
Germany	DEU	27600054	27606047	1
Germany	DEU	27600054	27602450	0	-0.2753
Germany	DEU	27600054	27610208	0	-0.576	-1.2869	1.2341	-2.6893	-0.6314	-1.6678	-0.6852	2.0955
Germany	DEU	27600054	27605297	0	1.068					3.6292
Germany	DEU	27600055	27600279	0	1.223	0.5206	-0.4338	-1.7857	-3.7095	-1.6678	-0.1026	2.0955
Germany	DEU	27600055	27604830	1	2.1282	1.3697	0.4173	0.7187	1.5623	-0.3646	-0.2008	2.0955
Germany	DEU	27600055	27610000	1	1.406	1.7162	0.7162	-2.6893	-2.4298	-1.6678	-0.5496	2.0955
Germany	DEU	27600055	27610942	0	0.1852	1.3403	-0.9084	-0.1852	0.2751	-0.5058	-0.2591	-0.6491
Germany	DEU	27600055	27601362	0	1.3302	0.1069	-0.7638	-0.8501	-0.7509	-0.0671	1.0602	-0.3086
Germany	DEU	27600055	27608254	0	0.9529	0.64	0.7162	-0.2975	0.8271	0.0466	0.3415	2.0955
Germany	DEU	27600055	27610109	0	1.2404	1.4003	1.9359	-1.2502	-0.0202	-1.6678	0.3415	1.515
Germany	DEU	27600055	27602363	1	1.6575	-0.7221	-0.9624	-0.3463	-1.4713	-1.6678	-0.7394	-1.1252
Germany	DEU	27600055	27606940	1	-0.1256	0.967	0.0226	-0.261	-0.1703	-0.8849	-0.5974	-0.9111
Germany	DEU	27600055	27607780	1	0.44	-0.1106	0.6496	-0.4494	-1.1805	-0.8849	-1.5848	-0.3917
Germany	DEU	27600055	27611105	1	1.1664	0.5068	-0.3802	-0.9781	-0.9312	-0.7433	-1.1855	0.0876
Germany	DEU	27600055	27603406	1	1.6403	0.0347	-1.007	-1.0489	-1.7639	-0.8849	-2.1355	-0.0867
Germany	DEU	27600055	27609063	1	0.3925	-0.8288	-1.8395	-0.2639	-0.7591	0.0272	-0.7867	-1.5367
Germany	DEU	27600055	27601598	1	1.4914	-0.7848	1.4187	-0.1101	0.4461	-1.0529	-0.1972	2.0955
Germany	DEU	27600055	27608051	1	-0.196	0.3398	-0.5544	-0.9237	-0.9712	-0.7156	-0.4515	-0.5461
Germany	DEU	27600055	27611341	0	0.3934	-0.8921	0.7803	-0.785	-0.9558	-1.6678	-0.8094	0.9883
Germany	DEU	27600055	27610237	0	0.7617	0.8655	1.9359	0.0056	0.5514	-1.6678	1.2262	2.0955
Germany	DEU	27600055	27611946	0	0.4542	1.3403	1.9359	0.5747	1.1414	-0.5309	1.4752	2.0955
Germany	DEU	27600055	27604339	0	0.1261	-0.3646	0.9705	0.1554	-0.2104	-0.2785	1.142	2.0955
Germany	DEU	27600055	27610176	0	0.8616	-0.9814	-1.1926	0.2705	0.252	0.9637	-0.3763	0.1216
Germany	DEU	27600055	27604971	0	1.7459	0.8006	1.4967	-2.6893	-0.4735	-1.6678	1.802	2.0955
Germany	DEU	27600055	27609506	0	0.0993	-0.2806	0.82	0.2268	-0.0501	-1.6678	-0.532	1.3857
Germany	DEU	27600055	27605159	0	0.9824	1.1132	-0.6315	-0.1931	0.3594	0.0113	0.2724	0.7864
Germany	DEU	27600055	27609462	0	1.6253	1.1132	1.1657	-0.0861	0.7558	-0.5309	-0.2857	2.0955
Germany	DEU	27600055	27603763	0
Germany	DEU	27600055	27609754	0
Germany	DEU	27600055	27602474	1	-0.8748	0.9454	0.4173	-0.2627	-0.223	-1.6678	-0.0726	1.3566
Germany	DEU	27600055	27601539	0	0.3664	0.9484	-0.8627	-0.3227	-0.172	-0.8849	0.9542	0.7082
Germany	DEU	27600056	27605995	1	-0.5613	-0.2662	-0.227	-0.3046	-1.0624	-0.3435	-0.0987	-0.7108
Germany	DEU	27600056	27602961	1
Germany	DEU	27600056	27601733	1	1.1698	-0.5955	-1.6468	-0.4344	-0.2687	-0.2607	-1.4214	-0.4095
Germany	DEU	27600056	27606191	0
Germany	DEU	27600056	27603409	0
Germany	DEU	27600056	27611132	0
Germany	DEU	27600056	27610462	0	-0.4222
Germany	DEU	27600056	27601297	0	-0.4793	-0.4434	1.2899	-0.5639	-0.3532	-0.0816	0.6872	2.0955
Germany	DEU	27600056	27603805	0	-0.0978	0.5128	0.0226	-0.1409	-0.2126	-0.0922	0.5755	0.9888
Germany	DEU	27600056	27603136	1	1.1656	-0.2662	-1.1926	-0.3326	-2.0703	-0.0465	-1.0571	-0.4607
Germany	DEU	27600056	27604685	1	0.2302	-0.7737	-0.5034	0.3674	-0.5411	0.5982	-2.1355	-0.2503
Germany	DEU	27600056	27612056	1	0.561	0.1141	-0.2236	-0.6059	-0.5265	-0.0818	-0.4367	0.8375
Germany	DEU	27600056	27602145	1
Germany	DEU	27600056	27604811	1	1.9648	-0.9334	-1.3564	-1.522	-2.8697	-0.4795		-1.4226
Germany	DEU	27600056	27612298	1
Germany	DEU	27600056	27608650	1	1.117	0.2032	0.0226	-0.3369	-0.1954	-0.1006	-1.5848	0.1216
Germany	DEU	27600056	27612092	1	-0.9513	-0.663	-0.8154	0.0177	-0.8101	0.2196	-0.2128	-1.0296
Germany	DEU	27600056	27604103	1	1.5469	1.1132	-0.227	-0.4573	-0.5078	-1.6678	-1.0753	-0.7108
Germany	DEU	27600056	27605610	1
Germany	DEU	27600056	27606244	0	-0.5204	1.1493	0.2942	-0.2486	-0.4715	0.19	-0.1727	-0.1563
Germany	DEU	27600056	27604402	0	1.3883	0.7763	0.1386	-0.1917	0.423	0.5573	-0.2128	0.0876
Germany	DEU	27600056	27607244	0
Germany	DEU	27600056	27609837	0
Germany	DEU	27600056	27602489	0	0.4313	0.3289	0.5347	-0.1193	-0.1165	0.2851	0.8992	-0.222
Germany	DEU	27600056	27610928	0
Germany	DEU	27600056	27600618	0	1.0413	0.3178	0.9964	-0.533	0.202	-0.0542	0.0215	1.515
Germany	DEU	27600056	27605676	0	0.5031	1.3697	-0.829	-1.7857	-0.668	-0.5193	-0.3326	-0.6073
Germany	DEU	27600056	27602924	1
Germany	DEU	27600056	27600440	0	1.2178	0.7062	0.8348	-0.99	-0.1951	-0.2858	0.3134	1.2147
Germany	DEU	27600056	27605216	0	0.7453	0.1245	0.0226	-0.0462	-0.1286	-0.4795	1.2302	1.2841
Germany	DEU	27600057	27609986	1	0.0225	0.2086	0.0226	-0.8913	-0.2815	-0.8849	-2.1355	-0.1563
Germany	DEU	27600057	27606539	1	-1.4753	0.536	-0.2943	-1.7857	-1.4183	-0.8849	-0.6997	-0.9101
Germany	DEU	27600057	27605316	1		0.5338	-0.7263	0.0904	-0.7053	0.6046	-0.0823	-0.4062
Germany	DEU	27600057	27602360	1		0.628	-1.0345	-1.3001	0.1593	-0.4463	-1.0606	1.0448
Germany	DEU	27600057	27611674	0	-2.3392	-1.0728	-0.6843	0.5384	-0.1743	1.0906	-0.5609	-0.5251
Germany	DEU	27600057	27609466	0	1.8005	0.6654	1.9359	-2.6893	4.8357	-1.6678	1.1987	2.0955
Germany	DEU	27600057	27611765	0	1.0384	1.127	-0.3048	-0.4767	0.4529	-0.28	0.8038	0.7864
Germany	DEU	27600057	27611036	1	-0.2209	1.153	1.6222	0.2096	0.8344	-0.5875	-2.1355	0.6314
Germany	DEU	27600057	27604028	1	-0.0591				-0.5448
Germany	DEU	27600057	27602299	1		-1.2556	-1.486	0.2206	-0.8724	0.3258	-0.3055	-1.1604
Germany	DEU	27600057	27605149	1		-0.8357	-1.76	-0.6137	0.0377	-0.8849	-0.3206	-1.6922
Germany	DEU	27600057	27605542	1		-0.938	-1.2374	-1.3172	0.2208	0.0161	-2.1355	-0.5251
Germany	DEU	27600057	27608272	1	-1.4893	0.5315	-1.0271	-2.6893	-0.7037	-1.6678	-1.5588	-0.4284
Germany	DEU	27600057	27607827	0
Germany	DEU	27600057	27607596	0		-0.4488	0.0226	0.7113	0.3584	0.0839	0.5755	2.0955
Germany	DEU	27600057	27603863	0	-0.5317	-2.9627	-2.664	-2.6893	-0.2248	-1.6678	-2.1355	-2.5027
Germany	DEU	27600057	27602393	0	1.1373	-0.8489	-0.7249	0.0724	-0.1252	0.4759	-0.1061	-0.2726
Germany	DEU	27600057	27603149	0					-0.4709
Germany	DEU	27600057	27604442	1
Germany	DEU	27600057	27611185	1					3.9443	-1.5939		-1.0526
Germany	DEU	27600057	27603778	0	0.0497	-0.4314	0.0226	-1.1465	0.294	-0.4427	-0.1026	-0.4607
Germany	DEU	27600058	27600102	1	1.4055	-0.4314	-0.7638	0.5358	0.3859	-0.2306	0.9254	-0.8936
Germany	DEU	27600058	27602968	1	-0.3826	0.1395	-1.2374	0.247	-0.6547	-0.2785	-0.3206	-0.8198
Germany	DEU	27600058	27600071	1	0.4858	-0.8398	-0.8627	-0.8245	-1.497	-0.1009	-0.5974	-0.4607
Germany	DEU	27600058	27609180	1	1.5851	0.468	1.4967	-0.003	-0.1444	0.276	-0.6852	1.2147
Germany	DEU	27600058	27602275	0	1.1349	-0.0862	-0.9285	0.0535	0.1611	0.2303	-1.3972	2.0955
Germany	DEU	27600058	27610018	0	0.374	-0.1938	0.0226	0.6559	-0.2613	0.2092	-0.2821	0.6905
Germany	DEU	27600058	27607477	0	-0.6409	1.2587	0.586	0.0728	0.3712	-0.4795	-0.2668	1.515
Germany	DEU	27600058	27612141	0	-0.3157	2.6352	-0.3048	-0.6231	0.1014	0.017	-0.2821	0.9642
Germany	DEU	27600058	27611483	0	0.7151	0.1411	-0.3802	-0.1095	0.3199	0.0895	-0.4948	2.0955
Germany	DEU	27600058	27607370	0	-0.1072	0.8046	1.4967	-0.2822	0.0183	0.4442	-0.5832	1.515
Germany	DEU	27600058	27603750	1	1.1094	1.127	-0.227	-1.4373	-0.34	-0.2785	-0.7867	0.4504
Germany	DEU	27600058	27608851	1	-0.6555	0.9275	1.9359	-0.5049	-0.5627	-0.3164	0.2785	0.2683
Germany	DEU	27600058	27608510	1	-0.6001	-0.4488	-1.1926	0.1053	-0.0754	-0.7433	-0.7476	0.6377
Germany	DEU	27600058	27608432	1	0.2813	-0.7221	-0.691	0.497	-0.5866	0.0119	0.3052	-0.957
Germany	DEU	27600058	27603299	1	0.2568	0.5266	0.1386	0.1047	-0.3244	-0.1091	1.3656	0.4725
Germany	DEU	27600058	27609051	1	-0.4665	-0.1106	-0.9607	0.1776	-0.867	-0.8849	-0.3268	-0.5475
Germany	DEU	27600058	27609534	1	1.5192	-1.1522	-1.7997	-0.1197	-1.1311	-0.4795	-0.8627	-1.9916
Germany	DEU	27600058	27609948	1	0.6043	0.957	0.8116	0.0893	-0.0054	-0.2785	-2.1355	0.4504
Germany	DEU	27600058	27602578	1	0.36	0.9454	0.7162	0.2544	0.0185	0.1816	0.1701	0.1216
Germany	DEU	27600058	27609929	1	0.6762	-0.2662	-0.7836	0.2725	-0.7062	-1.6678	-0.414	-0.1563
Germany	DEU	27600058	27601232	1	-0.7124	-0.5133	-1.1926	-0.238	-0.8585	-0.8849	-2.1355	0.1959
Germany	DEU	27600058	27607277	1	-0.6299	-1.0212	-1.4747	-0.1904	-0.6697	-0.1845	-0.1282	-1.0454
Germany	DEU	27600058	27608247	0	0.2683	0.7062	1.4187	-0.1798	-0.4638	-0.5309	0.9911	1.515
Germany	DEU	27600058	27604379	0	0.0373	0.1945	-0.8099	0.5536	-1.2358	-0.5842	1.48	-0.5305
Germany	DEU	27600058	27602116	0	1.1218	2.6352	1.2341	0.186	0.6953	-0.4795	-0.4145	2.0955
Germany	DEU	27600058	27607007	0	1.4125	-0.5982	0.0226	-0.3921	0.0017	-0.8849	-0.176	1.0448
Germany	DEU	27600058	27610628	0	0.4259	0.0634	0.6755	0.4408	0.4319	-0.2785	0.5755	2.0955
Germany	DEU	27600058	27605305	0	-0.2114	-0.4516	0.0226	-0.1096	0.1088	-0.457	0.3473	2.0955
Germany	DEU	27600058	27609728	1	-0.2418	1.1493	-0.829	-0.3244	-1.2896	-0.2607	-1.2835	-0.4284
Germany	DEU	27600058	27601591	0	1.3452	1.7162	1.4967		0.7768	-1.6678	-0.216	2.0955
Germany	DEU	27600059	27610612	1	-0.5093
Germany	DEU	27600059	27608532	0	0.3653	-0.5994	-1.6877	-0.7019	-0.8855	-0.421	-1.5596	-1.5679
Germany	DEU	27600059	27609123	1	1.6631	-0.7327	-1.5179	0.2151	-0.8314	-0.2607	-1.5848	-1.4637
Germany	DEU	27600059	27600509	1	0.9024	0.7763	-0.4313	0.5545	0.1878	-0.2781	-0.216	-0.5005
Germany	DEU	27600059	27609170	1	1.78	0.9349	0.5833	0.023	0.5134	0.0918	-0.455	1.1232
Germany	DEU	27600059	27603100	1	1.7735	-0.5994	-0.2827	0.3614	-0.2319	0.4394	-0.6852	0.7864
Germany	DEU	27600059	27605850	1	0.3301	1.3939	-0.829	0.1335	0.0761	0.0812	-0.2852	0.4504
Germany	DEU	27600059	27605114	1	0.7661	0.3289	-0.4728	-0.3415	-0.4836	-0.3646	-0.1021	0.1216
Germany	DEU	27600059	27605579	0	0.5358	0.4349	1.9359	0.5614	0.2421	-0.4058	2.0386	2.0955
Germany	DEU	27600059	27600350	0	-0.3773	0.64	1.4967	-0.0106	-0.0305	0.2822	0.3473	2.0955
Germany	DEU	27600059	27603554	0	0.8897	0.0467	0.0226	-0.835	-0.5032	-1.6678	-0.0766	0.1216
Germany	DEU	27600059	27601106	0	1.2468	-0.2021	1.9359	0.202	-0.0106	0.0238	1.0259	1.0641
Germany	DEU	27600059	27603836	1	-0.518	0.2607	-0.2827	-0.6603	-1.9149	-1.6678	-1.5848	1.2147
Germany	DEU	27600059	27609001	1	1.5965	0.4453	-0.829	0.1993	-0.8037	-0.2858	-0.2368	-0.6662
Germany	DEU	27600059	27600060	1	0.7374	2.6352	1.9359	0.7046	-0.008	0.8148	2.4277	2.0955
Germany	DEU	27600059	27601041	1	0.2094	-0.262	-1.0411	0.3434	0.2696	0.0184	-0.6188	-1.2688
Germany	DEU	27600059	27601368	1	1.5721	0.1069	-1.7997	0.2309	-0.6239	-0.4173	-1.0753	-0.2778
Germany	DEU	27600059	27609446	1	0.9024	0.134	-1.3694	0.2991	0.0292	0.04	-0.2405	-1.1395
Germany	DEU	27600059	27601146	1	-0.6971	-1.3534	-1.9803	0.2466	-0.6293	-0.5141	-0.9936	-1.9916
Germany	DEU	27600059	27611209	0	1.8034	0.9349	1.4967	-0.334	0.2152	-0.1147	0.7264	2.0955
Germany	DEU	27600059	27602091	0	-0.1992	-0.7221	0.4173	-0.3522	-1.1565	-0.079	0.0256	0.5362
Germany	DEU	27600059	27600248	0	-0.3912	-0.8893	-0.3802	-0.3261	0.0477	-0.5639	-0.6852	1.515
Germany	DEU	27600059	27600966	0	-0.8888	1.7671	1.0108	0.1766	0.8528	0.083	0.8098	2.0955
Germany	DEU	27600059	27606355	0	0.6775	-0.3792	1.2341	0.061	0.0825	0.2545	1.4152	2.0955
Germany	DEU	27600059	27603981	0	0.2568	-0.6019	-1.0935	-0.8089	-1.6389	-0.8849		-1.0282
Germany	DEU	27600059	27605655	0	-0.8263	-0.0862	-1.1926	0.7113	0.8779	0.4394	0.5755	0.1216
Germany	DEU	27600059	27607603	0	-0.4786	0.6321	1.2341	-0.7153	0.1167	-0.4795	-0.532	2.0955
Germany	DEU	27600059	27609887	1	-0.1006	-0.6616	-1.2374	-0.8245	-1.0381	-0.5309	-2.1355	-0.7096
Germany	DEU	27600059	27602126	0	1.3326	-0.7958	-1.0935	-0.0106	-0.4594	-0.8849	-1.0167	-1.1252
Germany	DEU	27600060	27608799	1	0.2695	-1.9174	-0.0135	-1.1327	-1.8464	-1.6678	-2.1355	0.9883
Germany	DEU	27600060	27608103	1	-0.124	-0.1219	0.7008	0.0022	-0.8031	-0.4795	-0.9906	1.515
Germany	DEU	27600060	27601640	1	0.5587	-0.4203	-1.0611	-0.2432	-0.5635	-0.0134	-1.4541	-1.2811
Germany	DEU	27600060	27606680	1	-0.2392	-0.0384	-1.3514	0.0458	0.2763	0.36	-1.3972	-1.3141
Germany	DEU	27600060	27602686	0		-0.8994	-0.3802	0.3441	0.0035	0.2053	-0.4288	1.2841
Germany	DEU	27600060	27602925	0	1.0205	0.0467	1.4967	-0.4671	0.1854	-0.799	0.1693	2.0955
Germany	DEU	27600060	27603713	0	1.2566	0.1141	-0.4806	-0.2727	-0.0677	0.2326	0.1693	-0.3297
Germany	DEU	27600060	27608242	0	-0.8054	0.0666	-1.1412	-0.1494	-3.00E-04	0.2646	-0.5978	-0.5711
Germany	DEU	27600060	27601391	0	-0.0699	0.6424	0.8116	-1.1465	0.0806	-0.5519	-0.7105	0.4504
Germany	DEU	27600060	27611046	0	1.8466	1.1493	0.8038	-0.2742	-0.8384	-0.2159	-0.1975	1.0448
Germany	DEU	27600060	27604351	0	1.3896	0.788	0.6755	-1.4373	-0.3877	-0.4795	0.1096	1.1232
Germany	DEU	27600060	27603396	1	-0.572	-0.2662	0.0226	0.256	-0.3339	-0.052	0.1648	-0.1563
Germany	DEU	27600060	27610830	1	-2.1451	1.7162	-0.227	0.1235	-0.2821	0.3509	1.0602	0.5256
Germany	DEU	27600060	27609855	1	0.2941	-0.1167	-0.3802	-0.1797	-0.4559	-0.2858	-0.532	-0.8578
Germany	DEU	27600060	27610234	1	0.5244	0.4768	-1.4928	0.1779	0.5448	0.1439	-1.3972	-1.0061
Germany	DEU	27600060	27611678	1	-0.2476	-0.1049	1.4967	0.1231	0.711	0.2704	0.3473	-0.5305
Germany	DEU	27600060	27603728	1	1.7508	-0.9416	-1.2937	-0.0772	0.1572	-0.1899	-1.5537	0.839
Germany	DEU	27600060	27604737	1	1.4321	0.1997	-0.7902	-0.0677	-0.2122	-0.1443	-0.0553	1.1232
Germany	DEU	27600060	27604466	1	1.4675	1.0508	-0.3431	0.5243	-0.2721	-0.2408	-0.8883	-0.8198
Germany	DEU	27600060	27608656	1	-0.173	0.6544	0.0226	0.7844	0.1892	0.9921	-0.5974	0.4504
Germany	DEU	27600060	27612279	0	1.4117	-1.1408	0.0226	0.3629	-0.1838	-0.1845	-0.5208	0.0208
Germany	DEU	27600060	27607826	0	1.1844	-0.4488	0.3461	-0.0442	-0.7062	-0.4795	0.0256	0.5823
Germany	DEU	27600060	27609331	0	1.3315	-1.2524	-1.2257	-0.9331	-2.0614	-0.8849	-0.8266	-1.0735
Germany	DEU	27600060	27601877	0	0.9358	0.0502	-0.3802	-0.8237	0.3029	0.3544	-0.8709	-0.4095
Germany	DEU	27600060	27609673	0	-0.1364	0.3039	0.6755	-0.5764	-1.0582	0.544	-0.8044	0.3535
Germany	DEU	27600060	27606947	0	1.536	0.7789	0.0226	0.5101	0.0717	0.2077	-0.6852	0.6361
Germany	DEU	27600060	27611622	0	-0.717	-1.3523	-1.1926	0.0033	0.1587			-1.1252
Germany	DEU	27600060	27600319	0	-0.3514	-0.0862	0.7162	-0.2691	0.1242	-0.4599	-0.1026	2.0955
Germany	DEU	27600060	27605304	0	1.4833	-0.1167	-0.4728	-0.5326	-0.6903	-0.4599	-0.7394	-0.222
Germany	DEU	27600062	27609692	1
Germany	DEU	27600062	27602348	1
Germany	DEU	27600062	27601910	1	0.5452	0.5696	1.1381	0.3322	-0.2349	-0.4795	0.1479	2.0955
Germany	DEU	27600062	27610409	1	0.7654	-0.4343	-1.0611	0.2212	-0.5222	0.0511	-0.5974	-0.7685
Germany	DEU	27600062	27603708	0
Germany	DEU	27600062	27611680	0	1.2007	0.4026	1.4967	-0.1043	0.3022	0.4519	0.0405	2.0955
Germany	DEU	27600062	27610539	0	1.1681	0.5606	0.7162	0.2361	0.2574	-0.4064	0.3473	0.8925
Germany	DEU	27600062	27611571	0	-0.0409	0.1736	0.5347	-0.6506	-0.279	0.0889	1.6284	0.4777
Germany	DEU	27600062	27611993	0	1.1716	0.3178	-0.6315	-0.2069	0.1727	0.0786	0.8038	0.7435
Germany	DEU	27600062	27604152	0	1.2711	-0.2806	-1.1926	-0.796	-0.8399	-0.801	-0.8012	0.1216
Germany	DEU	27600062	27602476	1	-0.1334	0.1245	-0.5836	-0.0116	-0.5578	-0.058	-0.1445	-0.5305
Germany	DEU	27600062	27605940	1	-1.2695	-0.1856	-1.3325	0.3124	-0.6197	-0.0275	-0.8488	-0.6269
Germany	DEU	27600062	27604125	1	0.8147	-0.4516	0.3461	0.2452	-0.3645	-0.8849	0.1701	0.1216
Germany	DEU	27600062	27601015	1	0.0555	2.6352	0.8038	0.3311	0.8219	0.3417	0.8992	1.515
Germany	DEU	27600062	27607189	1	1.2078	0.802	-1.0611	0.2191	-0.8262	-0.5569	-0.5945	-1.9916
Germany	DEU	27600062	27610931	1	0.1714	-0.983	-1.3871	-0.4151	-0.6522	-0.568	-0.9936	-1.0061
Germany	DEU	27600062	27600447	1	-0.0268	-0.3349	0.5347	0.2485	-0.6652	-0.3646	-1.0602	-0.3362
Germany	DEU	27600062	27608545	1	-0.2819	-0.1106	-0.9607	-0.2556	-0.4231	-0.2942	-0.7867	0.7627
Germany	DEU	27600062	27610029	1	0.5492	-0.59	-1.5883	-0.0126	-0.3357	-0.1845	-0.6852	-1.1252
Germany	DEU	27600062	27610940	0	0.6721	-0.0449	1.2899	0.1436	-0.3512	-0.5309	1.836	1.515
Germany	DEU	27600062	27605560	0	1.1171	-0.2756	0.9192	-0.6521	-0.0164	-0.5309	0.3473	1.7439
Germany	DEU	27600062	27601683	0	1.2582	1.2587	-0.5544	-0.5974	-0.0609	-0.8849	1.8077	0.6919
Germany	DEU	27600062	27607215	0	-0.7373	-0.7291	0.0226	-0.4661	-0.4015	-0.4795	-0.3272	1.2841
Germany	DEU	27600062	27603400	0	-0.8608	0.3376	-0.1882	-1.0563	-0.2471	0.3162	0.0215	0.1959
Germany	DEU	27600062	27606611	0	-0.1245	-0.7221	0.0226	-0.2924	-1.7452	-0.0949	-0.1727	-0.0542
Germany	DEU	27600062	27603025	0	-0.516	0.6623	0.7162	0.3387	0.3133	-0.8849	0.9542	1.2841
Germany	DEU	27600062	27603368	1	0.1235	1.3697	1.9359	0.5714	0.2101	0.478	0.2476	2.0955
Germany	DEU	27600062	27608936	1	-0.4275	-0.089	-1.5179	-0.1004	-0.3101	-0.2607	-2.1355	-1.4276
Germany	DEU	27600062	27604107	0
Germany	DEU	27600063	27607628	1	-1.0001	-0.269	-1.0611	-0.2265	-0.9142	-0.7936	-2.1355	-1.0788
Germany	DEU	27600063	27604542	1	-0.6057	-0.7927	-2.1689	-0.3127	-0.7368	-1.6678	-1.054	-1.7277
Germany	DEU	27600063	27607241	1	0.0572	-0.7353	-0.9807	-0.9371	-0.8829	-1.6678	-2.1355	-1.1405
Germany	DEU	27600063	27605290	1	-0.2672	0.3875	-0.8219	-0.3248	-0.6696	-0.6274	-0.3763	-0.6912
Germany	DEU	27600063	27602136	1	0.7734	-0.946		-1.3001	-1.1531	-1.6678
Germany	DEU	27600063	27606352	0
Germany	DEU	27600063	27611059	0		0.9526	1.4967	0.1053	-0.2036	-1.0529	-0.6852	0.9883
Germany	DEU	27600063	27610991	1
Germany	DEU	27600063	27611612	1	1.6942	-0.1167	-1.2567	-0.648	-0.9663	-0.5569	-0.8483	-0.4607
Germany	DEU	27600063	27603304	1	-0.2646	1.3403	-0.6315	-0.0905	-0.2621	-0.1879	0.8098	-1.2965
Germany	DEU	27600063	27606384	1	1.5888	2.6352	1.9359	-1.1801	-0.2611	-0.8849	-1.0084	2.0955
Germany	DEU	27600063	27610201	1	0.673	-0.6593	-0.7902	-0.0362	-0.5743	-0.8849	-0.3237	-0.5475
Germany	DEU	27600063	27611546	1	1.6462	-0.0994	-1.0611	0.1567	-0.1908	-0.8849	0.2839	-0.6959
Germany	DEU	27600063	27600153	1	1.5693	-0.0401	-0.6772	-0.2881	-0.4045	-0.153	-1.305	0.3754
Germany	DEU	27600063	27606335	1	1.7736	0.1141	1.2341	0.0742	-0.4069	-0.1845	-0.1021	-0.222
Germany	DEU	27600063	27605680	0	0.348	0.1141	0.7162	-1.3001	-0.3307	-0.8849	1.8077	1.0448
Germany	DEU	27600063	27608614	0	1.5026	-0.1874	-1.3883	-1.6262	-2.4298	-0.4795	-0.2821	-0.2895
Germany	DEU	27600063	27607118	0	-0.6733	1.3697	1.1752	-0.1561	-0.0289	-0.4795	1.48	1.515
Germany	DEU	27600063	27609115	0	-0.9407	0.9271	1.4967	-0.5695	-0.4495	-0.8849	0.7264	2.0955
Germany	DEU	27600063	27604812	0	-0.4408			0.5142	-0.4851
Germany	DEU	27600063	27610254	0	1.573	-0.983	-0.4474	-0.5235	-1.4275	-0.4795	-0.3241	-0.7096
Germany	DEU	27600063	27602755	0	1.6383	-0.2644	0.586	-0.388	-0.2954	-0.8445	1.1417	1.0448
Germany	DEU	27600063	27604418	0	1.7298	0.3832	1.9359	0.0879	1.3346	0.5117	0.9194	2.0955
Germany	DEU	27600063	27604350	1	1.5495	-0.269	-1.0611	0.2802	-0.9622	-1.6678	-1.5848	-0.6959
Germany	DEU	27600063	27601895	1	0.2464	0.2465	1.1381	0.015	-0.4968	0.3894	1.6338	2.0955
Germany	DEU	27600063	27608009	1	0.9658	0.9535	-0.9607	-0.4361	-0.1459	-0.5027	-0.3237	-0.9111
Germany	DEU	27600063	27611846	0	1.5696	-0.7836	-0.7638	0.1548	0.8481	0.1448	-0.0251	0.2683
Germany	DEU	27600063	27601830	0	-0.1273	1.1576	1.4967	-0.1686	2.2893	-0.2781	-0.3937	1.515
Germany	DEU	27600064	27604425	0
Germany	DEU	27600064	27601316	1
Germany	DEU	27600064	27603413	1
Germany	DEU	27600064	27604767	1
Germany	DEU	27600064	27601958	0	0.3701	-0.853	-0.4728	0.4695	-0.3346	0.3095	-0.5208	1.2841
Germany	DEU	27600064	27601498	0
Germany	DEU	27600064	27600907	1	-0.0277	-1.287	-1.4747	-1.0489	-1.0584	-0.4212	-1.0753	-0.7685
Germany	DEU	27600064	27612307	1	1.1056	0.4297		0.1651	-0.662	0.0895
Germany	DEU	27600064	27610153	1	-2.8964	1.1576	1.9359	0.3227	0.4293	-0.5058		0.4777
Germany	DEU	27600064	27603217	1
Germany	DEU	27600064	27603567	1	-0.3965	-0.9334	-1.0611	-0.402	-1.2391	-0.2858
Germany	DEU	27600064	27611941	1	-0.0097	-1.1085		-0.5012	-1.0408	-0.9292
Germany	DEU	27600064	27602888	1
Germany	DEU	27600064	27602609	1
Germany	DEU	27600064	27610446	0
Germany	DEU	27600064	27603166	0
Germany	DEU	27600064	27612312	0
Germany	DEU	27600064	27602007	1	-1.4608	-0.957	-1.1926	-0.7872	-0.6966	-1.6678	-2.1355	-2.5027
Germany	DEU	27600064	27601965	1	0.4835	0.7821	0.8425	1.2317	0.9957	0.6817	-0.1722	-0.9101
Germany	DEU	27600064	27606624	0	1.3225	0.1852	0.4173	-1.0059	-0.2755	-1.6678	-0.0823	2.0955
Germany	DEU	27600064	27608907	0	1.4887	0.4485	1.2899	-1.012	0.3501	-1.6678	-0.309	1.515
Germany	DEU	27600066	27601889	1
Germany	DEU	27600066	27611751	0
Germany	DEU	27600066	27603206	0	-0.1222	1.0508	1.0433	0.1296	0.0219	0.7945	1.4834	-0.1865
Germany	DEU	27600066	27607263	0
Germany	DEU	27600066	27609087	0		0.6424	0.0226				-0.6852	0.2224
Germany	DEU	27600066	27606093	1	1.1885	-1.1673	-1.8838	0.3527	-1.0583	0.052
Germany	DEU	27600066	27610883	1	0.2512	0.3837		-0.7911	-0.6916	-0.4694
Germany	DEU	27600066	27600657	0	-0.467	-0.329	-1.7538		1.0846	1.2983	0.9628	-0.9943
Germany	DEU	27600066	27603837	0
Germany	DEU	27600066	27611043	0		0.1053	0.5833	-1.6841	-2.4883	-0.219	0.1648	-0.8745
Germany	DEU	27600066	27600941	0
Germany	DEU	27600066	27601650	1
Germany	DEU	27600066	27600829	0
Germany	DEU	27600066	27604772	1					-3.1371
Germany	DEU	27600066	27607896	0	-0.1151			0.3752	0.148
Germany	DEU	27600066	27607267	0	0.2071			0.4614
Germany	DEU	27600066	27600768	0	-1.9305
Germany	DEU	27600066	27601786	0
Germany	DEU	27600067	27609856	1	-1.2622
Germany	DEU	27600067	27605116	1	-0.292	-0.3996	-1.0611	-0.645	-0.4979	-0.2473	-1.0753	-0.6073
Germany	DEU	27600067	27609112	1	0.526	-0.891	-0.691	-0.5919	-0.4989	-0.0151	-0.6852	-0.8198
Germany	DEU	27600067	27605878	1
Germany	DEU	27600067	27608230	1	-0.3611	-0.3602	0.0226	-0.7303	-0.1475	-0.8849	-1.2106	-0.8336
Germany	DEU	27600067	27602452	1	-0.556	-0.8338	-0.6241	-0.541	-0.6677	-1.6678	-0.2821	-0.7496
Germany	DEU	27600067	27600989	1	-1.0956	-0.3204	-0.227	-0.0377	-0.273	-0.2785	0.3482	-0.7108
Germany	DEU	27600067	27611111	1
Germany	DEU	27600067	27612171	0	-0.8496	0.0502	-1.1657	-1.0129	-0.867	-0.2785	-0.2165	-0.3297
Germany	DEU	27600067	27611585	0	1.4285	0.5068	1.1657	-0.8975	-0.0414	-0.4795	1.3958	1.2147
Germany	DEU	27600067	27602927	0	-0.21	0.3178	0.9726	0.4173	0.332	-0.421	0.3482	0.8375
Germany	DEU	27600067	27609258	0	0.0343	-0.964		-0.1283	-1.0406	-0.3261	-0.4835	-0.593
Germany	DEU	27600067	27601982	0	0.0063	0.5128			0.4512		0.5755	2.0955
Germany	DEU	27600067	27611910	0	-1.0412	1.3889	-0.5611	1.5452	2.5073	0.9621	2.4277	2.0955
Germany	DEU	27600067	27600002	0	1.3761	-0.5874	0.5347	0.9812	0.6456	0.4395	-0.3763	0.8567
Germany	DEU	27600067	27611547	1
Germany	DEU	27600067	27612114	1	-2.4556				-1.1645
Germany	DEU	27600067	27610639	1	0.1482	0.2718	-0.227	-0.6078	-0.1636	-0.2507	-0.5974	-0.7108
Germany	DEU	27600067	27610430	1	0.0586
Germany	DEU	27600067	27605398	1	0.1492	-1.3782	-2.664	-2.6893	-3.7095	-1.6678	-2.1355	-1.2648
Germany	DEU	27600067	27605631	0	-0.3411	0.3289	0.0226	0.0646	0.2169	-0.5309	-0.6232	0.8567
Germany	DEU	27600067	27609026	0	1.2895		0.9192		0.1834			2.0955
Germany	DEU	27600067	27605044	0	1.3024	-0.8869	-0.8826	-0.8245	-0.5617	0.05	-1.1941	-1.5002
Germany	DEU	27600067	27612332	0	-0.2798				0.1663
Germany	DEU	27600067	27601778	0	-0.8712
Germany	DEU	27600067	27600572	0
Germany	DEU	27600067	27609277	1	0.2417			-0.9075	-1.2015	-0.5502	-1.1229
Germany	DEU	27600067	27608767	1	1.2754	0.0341	0.2092	0.6871	0.5086	-0.0818
Germany	DEU	27600067	27609747	0
Germany	DEU	27600068	27602753	1
Germany	DEU	27600068	27605302	1
Germany	DEU	27600068	27604790	1
Germany	DEU	27600068	27605132	0	-0.7006	-0.4314	0.0226	-2.6893	0.0553	-1.6678	-0.4948	0.1216
Germany	DEU	27600068	27607109	0	-1.1783	1.3889	0.1453	-2.6893	-3.7095	-1.6678	0.3415	-0.4784
Germany	DEU	27600068	27609659	0
Germany	DEU	27600068	27611868	0	-1.1226	0.9454	1.1381	0.67	0.5315	0.2293	-0.4801	1.1232
Germany	DEU	27600068	27609207	0
Germany	DEU	27600068	27605917	0	-0.8207
Germany	DEU	27600068	27605323	0	-0.9117	0.879	0.9268	-0.7268	-0.3811	-0.5309	0.4875	1.1508
Germany	DEU	27600068	27611958	0	-0.7036	0.3427	1.9359	1.2662	0.586	-0.3646	1.8077	2.0955
Germany	DEU	27600068	27601534	0	-0.6804	-2.9627	-0.4641	-2.6893	-0.6561	-1.6678	-0.703	0.2286
Germany	DEU	27600068	27610859	0
Germany	DEU	27600069	27603611	1	1.3226	-0.0862	0.4173	-0.8679	-0.6093	-1.6678	1.2075	0.1216
Germany	DEU	27600069	27608739	1	0.2028
Germany	DEU	27600069	27608153	1	-1.8794	0.0692	0.0226	0.1847	0.5705	-0.3451	-0.5832	-0.8198
Germany	DEU	27600069	27602075	1	-0.0802	-0.7353	-0.7638	-0.6447	-0.4005	-0.2785	-0.216	-1.3295
Germany	DEU	27600069	27600975	0	-0.6194	0.3039	0.4445	0.5934	0.3457	-1.2919	-0.216	0.1216
Germany	DEU	27600069	27600311	0	0.5346
Germany	DEU	27600069	27610092	0	1.2357	-0.0923	-1.5248	-0.3203	-0.2843	-0.9292	-1.5848	0.5385
Germany	DEU	27600069	27602803	0	0.9517	-1.2879	-0.9607	-1.3001	-0.834	-1.6678	-1.2871	-0.946
Germany	DEU	27600069	27604006	0	0.5053	-0.0862	0.0226	-0.1963	0.0342	0.1298	0.0221	0.2286
Germany	DEU	27600069	27604502	1	0.3313
Germany	DEU	27600069	27602462	1	1.459	0.1915	-0.9145	-2.6893	-0.496	-1.6678	-2.1355	0.4777
Germany	DEU	27600069	27604989	1	-0.7073
Germany	DEU	27600069	27608660	1	1.284			-0.8335	-0.2789	-0.8849
Germany	DEU	27600069	27605952	1	0.9377				0.3817
Germany	DEU	27600069	27610736	1	2.4916	0.8489	-0.2236	-0.4836	-0.6439	-0.2858	-1.2624	0.6113
Germany	DEU	27600069	27612184	1	1.3166
Germany	DEU	27600069	27604655	1	0.8366	1.3403	-0.2943	-0.0522	-0.1411	-0.1589	-1.2871	-0.7096
Germany	DEU	27600069	27602987	1	0.6668	-0.0862	-0.3048	-0.6047	-0.2013	-0.2473	0.3482	-0.1563
Germany	DEU	27600069	27607317	1	1.5754	0.133	-0.227	-0.061	-0.6382	-0.9292	-0.3055	-0.7108
Germany	DEU	27600069	27610174	0	0.8593			0.153	0.3135
Germany	DEU	27600069	27604805	0	0.7167
Germany	DEU	27600069	27611588	0	1.3767	-0.0306	1.9359	-0.9138	-0.7034	-0.4694	-0.9906	2.0955
Germany	DEU	27600069	27606615	0	1.5757	-0.2662	-0.9947	0.2111	-0.4673	-0.2275	-0.2004	-1.2688
Germany	DEU	27600069	27605528	0	-0.4495	-0.7221	-1.0611	0.0497	-1.3115	-0.8849	-0.414	-0.959
Germany	DEU	27600069	27602453	0	0.5806	1.1132	1.9359	0.0856	-0.2466	-0.568	0.8038	2.0955
Germany	DEU	27600069	27611886	0	0.1606	0.4349	1.4967	-0.1593	1.2976	-0.4795	-0.1287	1.515
Germany	DEU	27600069	27609681	0	1.6086	0.0308	0.8877	-2.6893	-0.1805	-1.6678	0.5755	0.4504
Germany	DEU	27600069	27607839	0
Germany	DEU	27600069	27606570	0	0.3086	-2.0011	-2.664	-1.2502	4.8357	-1.4287	-1.4019	2.0955
Germany	DEU	27600069	27603381	0	-1.0312	0.6464	0.8591	-0.2664	-0.3333	-1.3198	1.6284	2.0955
Germany	DEU	27600070	27608804	1	0.7107	-1.031	-0.6928	-1.3723	-0.2533	-0.153	-2.1355	-0.3856
Germany	DEU	27600070	27604756	1	1.404	0.0502	-0.227	-0.0382	-0.5226	-0.8849	-0.4107	-0.7639
Germany	DEU	27600070	27603879	0	1.5303	0.4435	0.766	-0.4798	-0.6363	-0.4795	0.5409	0.5807
Germany	DEU	27600070	27608081	0	1.1462	0.8261	1.9359	-0.6447	0.3793	-0.4795	0.8992	1.515
Germany	DEU	27600070	27604184	0	-1.2904	1.1493	1.0433	-0.3989	0.2441	-1.6678	0.8038	1.515
Germany	DEU	27600070	27605937	0	-0.1584	-0.5982	-0.3802	-1.0363	-1.3681	-0.4214	0.8992	2.0955
Germany	DEU	27600070	27608813	1	-0.6323	1.4003	-0.732	-0.8975	0.2496	-1.6678	-2.1355	0.833
Germany	DEU	27600070	27608889	1	0.1037	-0.4203	-0.9947	-0.3667	-0.5921	0.1167	-0.8041	0.1216
Germany	DEU	27600070	27609384	1	0.9785	0.5836	-0.4806	-0.2876	-0.4427	-0.8849	1.1176	0.1216
Germany	DEU	27600070	27601026	1	-0.243	0.0608	-1.2567	-0.7025	-1.0783	-0.2858	-0.532	-0.959
Germany	DEU	27600070	27608903	1	0.1138	-0.1106	0.0226	-0.1679	-0.48	-0.0518	-0.6625	-0.9111
Germany	DEU	27600070	27603016	1	0.5883	0.1125	-1.8395	-0.0598	-0.2569	-0.0869	-2.1355	-1.112
Germany	DEU	27600070	27607949	1	1.7553	-0.1827	0.5347	-0.2505	-2.0091	-0.1147	-1.0571	0.0876
Germany	DEU	27600070	27607014	1	-0.0389	-0.2662	0.0226	0.0178	-1.6216	-0.1285	-0.6852	0.1216
Germany	DEU	27600070	27600895	1	-0.3156	0.7763	1.0929	-0.6342	-0.6028	-1.6678	-0.8012	2.0955
Germany	DEU	27600070	27606853	1	1.2192	0.2718	1.4967	-0.3538	-1.9751	-1.6678	-0.1972	0.1216
Germany	DEU	27600070	27611535	1	0.9458	0.0502	1.4967	0.1288	-0.6147	-0.568	-0.5172	0.5505
Germany	DEU	27600070	27604302	1	-0.567	-0.5743	0.0226	-1.1465	-0.5026	-0.4795	-0.9906	0.2546
Germany	DEU	27600070	27605469	0	-0.3991	-0.847	-1.1926	-1.2697	-2.8697	-1.6678	0.0514	0.4504
Germany	DEU	27600070	27607114	0	-0.0918	-0.7221	0.3461	-0.1444	-0.1892	0.213	-0.007	-0.4607
Germany	DEU	27600070	27608374	0	-0.0757	0.9484	0.9726	-0.4851	-0.3415	-0.4795	-1.5848	1.2147
Germany	DEU	27600070	27600422	0	-0.0037	0.3289	-0.227	-0.604	-1.9149	-0.2436	-0.1026	-0.5093
Germany	DEU	27600070	27603913	0	-0.1107	-0.5982	0.9192	-0.5617	-0.5319	-0.1589	0.694	2.0955
Germany	DEU	27600070	27607040	0	0.0235	-1.1071	-0.9211	-0.3924	-0.9546	-0.1285	-0.1154	0.839
Germany	DEU	27600070	27611625	0	0.6267	0.0502	1.0955	-0.3144	-0.1243	-0.0153	0.3473	0.4994
Germany	DEU	27600070	27602395	0	1.6726	0.0502	-0.8627	-0.318	-0.0178	-0.3435	-0.3912	-0.1563
Germany	DEU	27600070	27608011	0	0.7761	-0.5346	-0.2827	0.0307	-0.5874	-0.218	-0.0553	0.1216
Germany	DEU	27600070	27600772	0	1.1719	-0.6029	-0.8154	0.3082	0.3786	0.4613	0.3415	-0.5251
Germany	DEU	27600070	27603608	0	0.4287	0.3926	0.8801	0.1053	0.354	1.1207	1.6776	2.0955
Germany	DEU	27600071	27603824	1		0.1411	-0.6315	-2.6893	-0.114	-0.226	0.2785	-0.5461
Germany	DEU	27600071	27604024	1	-0.5606	1.3939	-0.5252	-0.552	-0.3031	0.1031	0.9305	0.3899
Germany	DEU	27600071	27603599	0	-0.4751	-0.891	-1.1926	-1.0091	-0.8517	-0.8849	-1.5848	-1.7277
Germany	DEU	27600072	27601731	1	0.0593	-0.2479	-0.227	-0.2975	-0.2143	-0.2159	0.0221	0.1216
Germany	DEU	27600072	27600853	0	-0.1256	-1.0564	-0.6843	0.9473	0.0595	1.6878
Germany	DEU	27600072	27603193	1	-0.383	-0.2662	0.0226	-1.0059	-0.8195	-0.801	-0.1026	-0.8198
Germany	DEU	27600072	27603124	1	-1.0233	-1.3068	-0.9484	0.3906	1.3011	1.4933	-0.1545	-1.5298
Germany	DEU	27600072	27602352	1	-0.4672	0.4435	1.4967	-1.0068	-0.6866	-1.5666	0.0256	0.8136
Germany	DEU	27600072	27611283	1	-1.4943	-0.2849	-0.0587	-0.2644	-0.0596	0.0886		0.0301
Germany	DEU	27600072	27611005	1	1.1183	-0.2662	0.0226	0.2323	-0.24	0.0739	0.3482	-0.4607
Germany	DEU	27600072	27602141	0	0.9943	-0.8869	0.0226	0.53	-0.7346	0.9697	0.5755	0.1216
Germany	DEU	27600072	27606476	0	-1.1327	-1.3452	-1.0935	0.1053	0.5659	0.9017	-0.7818	-0.4377
Germany	DEU	27600072	27602950	0	0.2238	-1.308	-2.664	-2.6893	-0.3295	-1.0529	-0.5031	-2.5027
Germany	DEU	27600072	27605563	0	-0.2676	0.1997	1.9359	0.014	0.2306	0.2536	1.2302	2.0955
Germany	DEU	27600072	27610585	1	0.6061	-0.9179	-0.9607	-0.4563	-1.0957	-0.5569	-0.414	-0.6073
Germany	DEU	27600072	27610689	1	0.8435	0.0634	-0.6097	0.1452	-1.0388	-0.5519	0.6243	-0.7161
Germany	DEU	27600072	27610365	1	1.2966	2.6352	1.1381	-0.1758	0.5747			0.1907
Germany	DEU	27600072	27610781	1	1.3185	-1.3452	0.0226	0.1634	0.1602	-0.5307	-0.6852	-1.1068
Germany	DEU	27600072	27604045	0	-1.169	-0.2662	-1.0611	-0.8245	-1.5938	-0.8849	-1.5848	-0.8947
Germany	DEU	27600072	27604923	0	-0.4521		0.3461				1.3958	0.1216
Germany	DEU	27600072	27601847	0	-0.908				0.3064
Germany	DEU	27600072	27602048	0	-0.7158			-0.2301	-2.1082		0.1693	1.4234
Germany	DEU	27600072	27602713	0	-1.6519	-2.9627	-1.1926	-2.6893	-3.7095	-1.6678	-2.1355	-2.5027
Germany	DEU	27600072	27605914	1	0.4602			-0.3784	-0.7082	-0.5309		-1.1252
Germany	DEU	27600072	27612064	1	-0.6935	-1.1846	-1.2891	0.8425		0.2286		-1.1252
Germany	DEU	27600072	27603187	1	-0.0719			0.0121	0.0129
Germany	DEU	27600072	27606458	1	0.0803
Germany	DEU	27600072	27611730	1	0.0161	-0.7162	-0.7836	-0.3372	-0.5956	-0.7936	-0.6852	-0.1563
Germany	DEU	27600072	27602795	0	0.7359			0.0443	0.7208	0.6204
Germany	DEU	27600073	27607208	1
Germany	DEU	27600073	27603784	0
Germany	DEU	27600073	27606846	1	1.4222	-1.2893	1.2867		0.5559	-0.1909		1.515
Germany	DEU	27600073	27606074	1	-1.3231	0.0763	-0.9874	-1.7857	-2.5602	-0.4795	-0.5861	-0.1563
Germany	DEU	27600073	27602102	1	0.0881	-0.0862	-0.8627	-0.264	1.4124	-0.2408	-0.2004	-0.3549
Germany	DEU	27600073	27603510	1
Germany	DEU	27600073	27601344	1
Germany	DEU	27600073	27608861	0	-1.3723	0.6372	0.4173	-2.6893	-0.3946	-1.6678	-0.6852	2.0955
Germany	DEU	27600073	27609294	0
Germany	DEU	27600073	27607694	0	-0.3926	0.297	1.0462	1.0045	1.3141	1.6581	1.3428	0.7864
Germany	DEU	27600073	27601917	0	-0.5606	0.7211	1.2309	0.7113	0.2989	-0.421	2.4277	0.7627
Germany	DEU	27600073	27605465	0
Germany	DEU	27600073	27611320	1
Germany	DEU	27600073	27611749	1	1.09	0.3875	0.4173	-0.6312	-0.4157	-0.2558	-0.3237	-0.2503
Germany	DEU	27600073	27606672	1	1.6539	-0.7221	-1.1592	0.3633	-0.5818	0.0786	-2.1355	-0.7496
Germany	DEU	27600073	27603366	1	-0.3695	0.2769	-1.7997	-0.0924	-0.7704	-1.6678	-0.6421	-1.1405
Germany	DEU	27600073	27602688	1	-0.3766	1.1306	1.2899	0.1199	0.8836	-0.8849	0.174	1.515
Germany	DEU	27600073	27609805	1
Germany	DEU	27600073	27605392	1
Germany	DEU	27600073	27602590	0	1.5081	-0.1806	0.0226	-0.2348	0.1781	0.0277	0.0256	0.7864
Germany	DEU	27600073	27600849	0	0.527	0.8655	0.0226	-0.7841	0.3497	-0.8849	0.5755	1.0448
Germany	DEU	27600073	27601429	0
Germany	DEU	27600073	27607459	0	-0.371	-0.2662	-0.227	0.0363	0.0803	-0.3039	0.1648	0.1216
Germany	DEU	27600073	27611665	0
Germany	DEU	27600073	27605818	0
Germany	DEU	27600073	27607982	0
Germany	DEU	27600073	27601437	0
Germany	DEU	27600073	27606970	1	-1.017	-0.0192	-0.7898		-0.6063	-1.6678	-0.7226
Germany	DEU	27600073	27605315	0
Germany	DEU	27600074	27600736	1	1.0758	0.7062	0.3461	0.7466	0.6576	0.1979	-0.2004	-1.1252
Germany	DEU	27600074	27604519	1	-1.1456	-0.2626	-1.8441	-1.0068	-1.2453	-0.219	-0.8768	-1.775
Germany	DEU	27600074	27605381	1	1.1563	-0.1663	-1.0611	-0.3089	-0.6248	-0.4795	-0.6852	-0.959
Germany	DEU	27600074	27600620	1	-0.852	-1.322	-1.9313	-0.4613	-1.1316	-0.2785	-1.7719	-1.044
Germany	DEU	27600074	27601996	0	-1.1219	0.7361	0.0226	0.3781	0.3234	-0.7433	-0.2857	2.0955
Germany	DEU	27600074	27605989	0	-0.4127	-0.7353	-0.6843	-0.1464	-0.4622	-0.219	-0.2479	-0.5251
Germany	DEU	27600074	27609040	1	0.0826	-0.4343	-1.6145	-0.2773	-0.6664	-1.6678	-0.535	-0.959
Germany	DEU	27600074	27604824	1	1.0774	-0.1077	0.309	-0.6537	-3.6582	-0.4333	-0.4748	-2.462
Germany	DEU	27600074	27608772	1	-1.0408	-0.2662	0.0226	-0.2522	0.296	0.0641	0.5755	-0.2503
Germany	DEU	27600074	27602174	1	-2.3671	0.3427	-0.7638	-2.6893	-0.5715	-1.2919	-1.2871	-1.1395
Germany	DEU	27600074	27610834	0	-0.3714	-0.0862	-0.8154	0.7113	0.4483	0.2618	0.5755	0.1216
Germany	DEU	27600074	27601697	0	-0.2065			-1.0068	-0.8967	-0.8849
Germany	DEU	27600074	27610794	0	-0.8044	-0.2662	0.0226	-1.0695	0.09			-0.5274
Germany	DEU	27600074	27610708	0	0.4114	-0.59	-0.4806	-0.4926	-0.1977	-1.6678	0.1693	-0.959
Germany	DEU	27600074	27604119	0	0.7527	-0.6019	0.2753	-0.8021	-0.0134	-0.8849	-0.1116	1.515
Germany	DEU	27600074	27602591	0	-1.098	-0.0862	0.0226	-0.7911	-0.7258	-0.2499	0.5755	0.7864
Germany	DEU	27600074	27601666	0	-0.4835	-1.3507	-0.227	-0.5134	-0.4599	-0.5037	0.5755	0.1554
Germany	DEU	27600074	27609863	1	-0.8847	-1.0674	-1.2503	-0.8886	-0.6258	-0.2686	-0.216	-0.6774
Germany	DEU	27600074	27603242	1	-0.5018	-0.5783	-0.5034	-0.4625	-0.4327	-0.4795	-1.5848	-0.2503
Germany	DEU	27600074	27610104	1	-0.4561	1.127	-1.1008	0.5782	-0.2282	1.5158	-0.1479	-0.3587
Germany	DEU	27600074	27611379	1	-1.0452	-0.2632	-0.3891	-0.2309	-0.3948	-0.4795	-0.1282	0.557
Germany	DEU	27600074	27605458	1	-0.6807	2.6352	1.9359	0.2281	-0.0566	-0.5519	2.0386	-2.2504
Germany	DEU	27600074	27608750	0	0.1788	-0.7221	0.0226	0.2433	-0.3817	-0.5309	-0.309	0.6361
Germany	DEU	27600074	27609006	0	-0.2034	-0.0966	0.1386	0.4258	1.1929	-0.2002	1.2262	0.8375
Germany	DEU	27600074	27611386	0	-0.3294	-0.5106	0.5936	0.0855	-0.2731	-0.153	1.0854	1.0448
Germany	DEU	27600074	27610597	0	-1.1678	1.3939	1.0433	-0.3073	-0.0322	0.0642	-0.2699	1.1232
Germany	DEU	27600074	27609538	0	-0.4143	1.3697	0.8038	0.3871	0.4911	0.0156	0.4886	1.3566
Germany	DEU	27600074	27609770	1	0.0766	0.221	0.4812	0.7494	0.3313	1.5771	1.1417	2.0955
Germany	DEU	27600075	27600088	1	-1.517	0.6654	0.8348	-0.2274	-0.4497	-0.071	-0.6852	-0.1563
Germany	DEU	27600075	27604979	1	-0.7948	0.468	1.4967	-0.7527	6.00E-04	-1.6678	0.3839	-0.0867
Germany	DEU	27600075	27600241	1	-0.7006	0.788	1.036	0.1519	-0.3282	0.2389	0.0256	0.6361
Germany	DEU	27600075	27600076	1	-0.7296	0.1852	0.5347	0.4855	0.1414	-0.0832	2.4277	0.1216
Germany	DEU	27600075	27604290	0	-1.2636	-0.7815	-0.7249	0.7081	-0.0616	0.71	-0.2004	-0.7507
Germany	DEU	27600075	27607100	0	-1.3073	2.6352	1.4187	-1.4373	0.6056	2.8994	2.4277	0.9883
Germany	DEU	27600075	27606967	0	0.6199	0.1852	-0.6843	0.3038	0.1679	0.6169	-0.176	-0.959
Germany	DEU	27600076	27611241	1	0.2891	0.5177	-0.5217	-0.8237	-0.6398	0.1031		-0.0867
Germany	DEU	27600076	27600425	1	1.3853	1.3939	1.4967	0.0277	-0.6974	-0.1845	0.3044	0.7435
Germany	DEU	27600076	27609568	1	1.5091	0.9349	0.9726	-0.2944	0.0717	-0.0063	-1.1908	1.515
Germany	DEU	27600076	27602213	1	1.7208	-0.0994	-0.4806	0.2276	-1.0181	-0.4795	-1.0722	-0.5305
Germany	DEU	27600076	27600098	0	1.4056	0.0666	1.2341	0.2596	-0.074	-0.8849	-0.9906	2.0955
Germany	DEU	27600076	27606988	0	1.3851	-0.3646	1.2341	0.2355	-0.5785	-0.8849	-0.216	1.0431
Germany	DEU	27600076	27611921	0	1.6693	0.1125	1.4187	0.056	0.204	-1.6678	-0.6852	2.0955
Germany	DEU	27600076	27611903	1	1.8409	0.7946	0.5833	0.4304	-1.271	0.066	-0.5172	-0.5305
Germany	DEU	27600076	27600169	1	1.2826	0.3678	-1.1996	0.1807	-0.3529	-0.801	-0.6425	-1.7277
Germany	DEU	27600076	27610912	1	0.8625	-0.0219	-0.8627	0.0487	-0.3059	-1.6678	-2.1355	-0.5461
Germany	DEU	27600076	27608576	1	1.5837	-0.1167	-0.5034	0.0131	-0.9098	-0.1442	-0.7867	-0.5475
Germany	DEU	27600076	27609379	1	1.2398	0.8655	0.0226	0.4041	-0.3744	0.3149	-0.5974	-0.5251
Germany	DEU	27600076	27604814	1	1.5301	0.5606	0.6496	-0.2069	-0.0502	-0.801	-0.6852	-0.1563
Germany	DEU	27600076	27609185	1	1.4878	0.4012	-0.227	0.5493	0.5537	-0.0782	-0.1722	0.6559
Germany	DEU	27600076	27603772	1	-0.7179	0.1852	-0.9607	-0.046	-0.4899	-0.0184	-0.8012	-0.806
Germany	DEU	27600076	27608059	1	1.3654	-0.7221	-1.0611	0.3543	-0.9729	-0.1845	0.1435	-0.7108
Germany	DEU	27600076	27600486	1	0.4268	1.1132	-0.7638	0.7481	0.6059	0.6522	-2.1355	-1.7277
Germany	DEU	27600076	27605951	0	1.8115	0.0502	0.0226	-0.3628	-0.1117	-0.0081	-0.5974	2.0955
Germany	DEU	27600076	27601655	1	1.055	0.7946	0.4173	0.6456	-0.1485	-0.0922	-2.1355	-0.7096
Germany	DEU	27600076	27603488	0	-0.436	0.3128	0.586	-0.666	-0.5529	-0.4795	-0.9936	2.0955
Germany	DEU	27600076	27603909	0	0.1058	0.3289	0.0226	0.0604	0.1359	0.1527	0.0447	-0.1563
Germany	DEU	27600076	27605642	0	1.2226	-0.5133	-0.3802	0.1892	0.202	-0.1817	0.3473	1.515
Germany	DEU	27600076	27612032	0	1.2211	-0.041	1.9359	0.0914	-0.8547	-0.5309	0.9052	2.0955
Germany	DEU	27600076	27608525	0	1.4304	0.2607	-0.227	0.282	-0.1235	-0.2229	0.4817	2.0955
Germany	DEU	27600076	27600131	1	0.4531	-0.3667	-0.0758	-1.3798	-0.9157	-0.3239	-1.5537	-0.6544
Germany	DEU	27600076	27610812	1	-0.0084	-1.7305	-1.6896	0.2215	-0.7933	-0.4795	-0.7394	-0.9101
Germany	DEU	27600076	27607484	0	0.1046	1.3403	0.7162	0.5964	1.5252	-0.0671	2.0386	1.2841
Germany	DEU	27600076	27602775	0	1.7682	0.7062	0.8348	-0.7508	-0.8589	-0.5309	-0.8186	0.7435
Germany	DEU	27600077	27607316	0	1.0974	-0.1167	-0.2827	-1.2502	0.773	-0.5309	-0.4948	-1.1811
Germany	DEU	27600077	27611095	1
Germany	DEU	27600077	27610061	1	-0.9631	-0.0325	0.0226		-0.283		-0.4688	2.0955
Germany	DEU	27600077	27608719	1
Germany	DEU	27600077	27600720	0	0.8776	0.3239	0.4907	-2.6893	-2.4298	-0.4795	-0.5945	0.9339
Germany	DEU	27600077	27603289	0	-1.0529	-0.6447	-0.227	-0.5167	-2.5602	-0.8849	-0.1026	-0.4607
Germany	DEU	27600077	27600262	0	-0.5601	-0.4093	0.3416		-0.8671		-0.8661	2.0955
Germany	DEU	27600077	27601526	1	1.2772	-0.4488	-1.2239	-0.312	-0.8713	-0.8849	1.1642	-0.4607
Germany	DEU	27600077	27611492	1	0.7883	0.2629	0.0226	0.2838	-0.6293	-0.0468	-0.3055	0.1216
Germany	DEU	27600077	27609545	1	1.6132	-0.1167	0.0226	0.4963	-0.4351	-0.1845	-0.0987	-0.1563
Germany	DEU	27600077	27610341	1	1.2323	-0.4174	-1.4945	-0.6189	-1.5484	-1.6678	-1.5848	-1.7277
Germany	DEU	27600077	27600177	1	-0.6217	0.5976	-1.4626	-0.4526	-0.6629	-0.4795	-1.1229	-0.9101
Germany	DEU	27600077	27602114	1	0.5884	-0.0799	-0.4806	-0.0398	0.3073	-0.0348	-0.1727	0.9097
Germany	DEU	27600077	27605766	1	1.0463	1.127	1.9359	-0.7553	0.7044	-0.8849	0.3473	1.3857
Germany	DEU	27600077	27609739	0	0.8323	0.1395	0.0226	0.1601	-0.0568	-0.5569	0.0215	-0.2503
Germany	DEU	27600077	27601985	0	1.2587	-0.2662	1.2341	0.1184	-0.5924	-0.219	-0.8883	1.1508
Germany	DEU	27600077	27609229	0	0.3609	-0.4314	0.0226	0.0802	-0.3664	-0.4795	-0.0823	-0.1563
Germany	DEU	27600077	27604640	0	1.5459	0.4298	-0.4806	-0.2367	-0.3517	-0.2436	0.3473	-0.4284
Germany	DEU	27600077	27602523	0	1.4014	1.3403	1.9359	-0.1332	-0.0778	-1.6678	-0.5978	1.515
Germany	DEU	27600077	27605505	0
Germany	DEU	27600077	27607778	0	0.1764	0.0308	-1.5117	-0.0614	-0.255	-0.5193		-0.1563
Germany	DEU	27600077	27605909	0	1.5322	0.7211	1.2341	-0.0558	0.6745	-0.052	0.6102	2.0955
Germany	DEU	27600077	27606855	0	0.4263	-1.4174	-2.664	-1.1401	-1.0272	-1.6678	-1.5596	-0.6544
Germany	DEU	27600077	27602838	0	1.3409	0.4435	0.7739	-0.408	-0.4356	-0.568	-0.4805	2.0955
Germany	DEU	27600077	27606266	0	1.5437	0.0308	0.0226	-0.3614	-0.3153	-0.4795	0.3482	1.0904
Germany	DEU	27600077	27604467	1	0.3835	-0.983	-1.0217	-0.8189	-1.3493	-1.6678	-0.414	-0.4377
Germany	DEU	27600077	27606407	0
Germany	DEU	27600078	27601993	1
Germany	DEU	27600078	27606357	1
Germany	DEU	27600078	27600729	1
Germany	DEU	27600078	27609457	0
Germany	DEU	27600078	27607371	0	-0.582
Germany	DEU	27600078	27603353	0	0.574
Germany	DEU	27600078	27603892	0	-0.7078	0.2842	1.9359	-0.6986	0.2341	-0.0581	0.0519	2.0955
Germany	DEU	27600078	27605996	1	-1.2491
Germany	DEU	27600078	27604117	1	-0.8146
Germany	DEU	27600078	27603489	0	-0.3796
Germany	DEU	27600078	27603041	0	-1.1419
Germany	DEU	27600078	27609036	0
Germany	DEU	27600078	27608416	0	-1.1242				0.9689	0.7263
Germany	DEU	27600078	27604348	0	0.3664
Germany	DEU	27600078	27602469	0	0.5664
Germany	DEU	27600078	27603080	0
Germany	DEU	27600078	27603509	0	-0.8452
Germany	DEU	27600078	27605939	0
Germany	DEU	27600078	27610449	0
Germany	DEU	27600079	27608848	1
Germany	DEU	27600079	27607015	1	-1.1216	-1.0744	-1.1134	-0.5094	-0.7495	-1.6678	-2.1355	-0.4784
Germany	DEU	27600079	27608079	0	0.4017
Germany	DEU	27600079	27609520	0	-0.7366	1.363	0.1386	-0.3195	0.0898	-0.0255	0.0514	-0.2103
Germany	DEU	27600079	27609563	0
Germany	DEU	27600080	27600024	0	-1.6399	0.2086	0.0226	-2.6893	-1.7012	-1.6678	0.5755	-1.4704
Germany	DEU	27600080	27606887	1	0.785	-0.439	-0.9333	0.6441	-0.7756	0.0157	-0.8488	-1.5298
Germany	DEU	27600080	27600445	0	-0.667	0.7825	0.7717	-0.454	-1.0731	0.0225	0.4886	0.5553
Germany	DEU	27600080	27605899	1	0.3944	-0.7375	-0.8826	-0.5699	-0.8283	-0.1091	-1.4541	-1.0913
Germany	DEU	27600080	27605367	1
Germany	DEU	27600080	27604422	1	0.0781	-0.1743	-0.9607	-1.3001	-0.8381	-0.1968	-0.5202	0.1216
Germany	DEU	27600080	27607838	1	-0.4554	-0.103	0.6755	-0.7919	-0.9323	-0.5569	-0.7867	-0.1563
Germany	DEU	27600080	27604511	1	-1.1599	-0.2597	-0.9607	-0.5011	-0.0574	-0.2607	-0.4805	-0.7816
Germany	DEU	27600080	27601052	0	-0.1342	-0.0088	0.6407	-0.3821	0.067	0.36	0.5684	0.3216
Germany	DEU	27600080	27607818	0	-0.3718	-0.847	1.036	-0.5767	-0.3231	-0.0468	-0.6007	1.1013
Germany	DEU	27600080	27603769	0	0.3324	0.3178	0.1386	-1.0059	-0.1958	-0.3239	0.1145	0.7945
Germany	DEU	27600080	27605512	0	0.1796
Germany	DEU	27600080	27604194	0	0.7884	2.6352	0.9268	0.1053	0.3462	-0.5309	-1.2695	2.0955
Germany	DEU	27600080	27610458	0	-1.6979	0.0634	0.0226	-1.3001	-3.7095	-1.6678	-0.6852	-0.7639
Germany	DEU	27600080	27600505	1	-0.9014	0.1221	-0.3802	-0.7919	-1.2167	-0.2607	-0.9906	0.1216
Germany	DEU	27600080	27612203	1	-0.0196	-0.4351	-1.0611	-0.2248	-1.0903	-0.3435	-0.0553	0.1216
Germany	DEU	27600080	27606307	1	1.448	-0.4488	0.3461	-0.6506	-0.2638	-5.00E-04	-0.5974	0.1216
Germany	DEU	27600080	27609065	1	0.4271	-0.9334	-0.3802	-1.7857	-0.9353	-0.4795	-1.5848	-0.4607
Germany	DEU	27600080	27611712	1	-0.0342	-0.59	-1.0345	-0.2054	-0.8948	0.1283	-0.0027	-0.428
Germany	DEU	27600080	27612235	0	0.3012	1.3403	1.9359	0.3477	0.6684	0.3603	1.4152	1.515
Germany	DEU	27600080	27608906	0	-0.3268	-0.4174	0.0226	-0.6491	-0.8776	0.1283	-0.3272	0.1216
Germany	DEU	27600080	27603949	0	-0.0363	-1.3463	-0.8417	-0.3645	-0.8073	-0.0864	-0.6378	0.1216
Germany	DEU	27600080	27605383	0	1.9868	0.1197	0.4173	-0.0826	-0.5873	-0.0258	2.0386	1.515
Germany	DEU	27600080	27601336	0	0.979	-0.9433	-0.4728	0.0464	-0.2167	-0.5309	-0.0585	0.0941
Germany	DEU	27600080	27601549	0	0.7869	0.2544	0.6847	-0.8293	0.7353	-0.8849	-1.5848	1.2147
Germany	DEU	27600080	27605969	1	-0.3103	-0.5946	-0.0607	0.2927	-0.193	0.2714	-0.3055	-0.4784
Germany	DEU	27600080	27601384	0	0.2024	-0.5831	0.8038	0.5828	0.8764	1.3485	0.5339	0.9444
Germany	DEU	27600080	27606868	0	-0.3611	-0.1629	-1.0761	-0.6184	-0.6288	-0.1091	0.1693	-0.4607
Germany	DEU	27600081	27602274	0	0.3163	0.1751	-0.7183	-1.1118	-2.4883	-0.7106	-0.2432	2.0955
Germany	DEU	27600081	27603467	1	-0.1277	-0.8452	-1.5865	0.1083	-0.852	-0.3164	-2.1355	-1.1642
Germany	DEU	27600081	27610072	1	1.3773	-0.1106	-1.5117	-0.6402	-1.0653	-1.6622	-0.9906	-1.3384
Germany	DEU	27600081	27610082	1	-0.3756	0.3875	-0.227	-0.0683	0.1605	-0.1845	-0.3055	0.1216
Germany	DEU	27600081	27610249	0	0.8222	0.1892	-0.4806	0.0307	-0.0279	0.2504	0.0254	0.7864
Germany	DEU	27600081	27602121	0	0.0636	0.967	0.1882	0.5265	0.579	-0.0026	0.3473	0.7099
Germany	DEU	27600081	27611917	0	-1.1922	1.1352	1.9359	0.0247	0.9228	-1.6678	0.0593	2.0955
Germany	DEU	27600081	27611776	0
[truncated: 4,505 more rows]
