# Supplementary material for: Antecedents of adolescent students’ ICT self-efficacy: The ICT dataset
Source: Data Brief. 2020 Oct 22;33:106437. doi: 10.1016/j.dib.2020.106437 (PMC7644865; doi:10.1016/j.dib.2020.106437)
Supplement: Supplementary file 1 [file mmc1.zip › Greece.csv]

CNTRYID	CNT	CNTSCHID	CNTSTUID	ST004D01T	ESCS	INTICT	COMPICT	HOMESCH	ENTUSE	USESCH	SOIAICT	AUTICT
Greece	GRC	30000001	30004764	1	-0.2714	-1.2737	-0.3143	0.7067	0.1016	1.0588	1.1102	-0.4423
Greece	GRC	30000001	30004465	1	-1.5518	0.2032	0.4173	0.2123	0.2693	0.4765	0.8038	-0.3297
Greece	GRC	30000001	30004247	1	-1.1685	-0.6853	-0.4224	0.8362	0.7287	0.9613	-0.2799	0.7105
Greece	GRC	30000001	30000506	1	-0.8835	-1.3452	-1.1926	-0.6983	-2.5103	-1.6678	-0.6852	-1.1252
Greece	GRC	30000001	30005231	1	-0.6951	-0.5769	-0.9358	1.1825	0.9105	0.7175	-0.0992	-1.5751
Greece	GRC	30000001	30006089	0	-1.9435	0.3404	0.8348	-1.1401	0.3063	-0.2644	-1.1698	-0.6947
Greece	GRC	30000001	30004806	0	0.4258	-0.6593	0.4306	0.8153	0.6288	1.1218	1.4793	-0.6348
Greece	GRC	30000001	30004011	0	-1.9958	-0.0862	0.0226	0.7113	0.8779	1.5721	0.5755	0.1216
Greece	GRC	30000001	30005284	0	-1.0823	-0.0862	0.6496	0.7673	-0.0931	1.0062	0.5755	-0.1563
Greece	GRC	30000001	30005439	0	-2.4929	-2.9627	-2.664	0.3583	-1.091	0.4394	-0.3733	-0.222
Greece	GRC	30000001	30000696	0	-1.3086		-2.664			1.2927	0.3379
Greece	GRC	30000001	30001487	0	-0.0876	2.6352	-2.664	3.6039	2.0066	3.4661	-1.1908	-2.462
Greece	GRC	30000001	30000709	0	-0.089	-0.4569	-0.7263				2.3404	-0.3514
Greece	GRC	30000001	30000936	0	-0.9605	-1.4174	-2.664	0.6315	-0.3264	0.9401	-2.1355	-1.0844
Greece	GRC	30000001	30005724	0	0.9361	-0.0862	0.6496	0.6834	0.1912	0.596	1.2262	0.1216
Greece	GRC	30000001	30003461	0	-0.2762	2.6352	1.9359	3.6039	3.3678	3.6292	0.5755	0.1216
Greece	GRC	30000001	30001658	0	0.7492	2.6352	1.9359	-0.6081	1.3198	-1.0529	2.4277	1.2147
Greece	GRC	30000001	30003766	0	-0.4533	-0.817	-0.0055	0.6734	-0.0764	1.2408	-0.3553	-0.946
Greece	GRC	30000001	30000018	0	-0.271	0.8655	0.8038	0.7295	-0.2	0.8122	1.0638	0.2585
Greece	GRC	30000001	30004091	0	-1.4215	-0.4319	-0.5777	0.394	-0.0012	1.278	0.4251	0.4392
Greece	GRC	30000001	30002236	0	-0.3284	-0.2662	0.0226	-0.2671	0.0241	-0.5309	0.5755	0.1216
Greece	GRC	30000001	30005569	0	-0.9372	-2.9627	-2.664	0.6333	0.8779	1.1815	2.4277	-0.7351
Greece	GRC	30000001	30002674	0	-1.6497	-0.7221	-0.6315	-2.6893	-1.0294	-1.6678	-0.309	-1.8562
Greece	GRC	30000001	30005430	0	-1.4663	2.6352	0.7398	0.9205	0.0348	2.2006	0.8382	-0.1334
Greece	GRC	30000001	30000315	0	-0.9881	-2.9627	-2.664	-1.0104	-1.5079	-1.6678	-2.1355	-2.5027
Greece	GRC	30000001	30000598	0	-0.4611
Greece	GRC	30000001	30000093	0	-1.176	-0.8286	0.0226	0.4767	-0.7692	0.6619	0.1648	-0.5251
Greece	GRC	30000001	30001565	0	-1.0515	-0.5717	0.0226	-1.3001	-0.5071	-0.7106	-0.0553	-2.5027
Greece	GRC	30000001	30005476	0	0.0897	0.0017	0.0226	0.1053	-0.9291	0.4394	-0.1972	-2.5027
Greece	GRC	30000001	30005257	0	-0.8802	-0.4136	-0.9659	0.7281	-0.4303	0.7372	-0.6852	-0.7108
Greece	GRC	30000001	30005789	0	-0.2902	2.0175	0.231	0.09	0.6266	0.5038	2.0386	0.3244
Greece	GRC	30000001	30002688	0	-0.103	-0.0862	0.0226	0.7165	-0.0408	1.0062	0.5755	0.1216
Greece	GRC	30000002	30002320	1	0.3161	0.215	0.3461	0.6402	0.3095	-1.6678	2.4277	-0.5475
Greece	GRC	30000002	30004839	1	1.0439	-0.2479	0.4562	0.8271	-0.0347	-0.8849	0.3482	-0.1563
Greece	GRC	30000002	30001005	1	-0.6753			0.076	-0.191	0.213	0.8038	-0.2503
Greece	GRC	30000002	30000471	1	-1.267	0.1166	1.1657	-0.2453	-0.6352	0.1154	0.9	0.8136
Greece	GRC	30000002	30003556	1	-0.137	-0.4203	-0.3827	-0.3802	-0.3293	-0.0614	0.1701	-0.959
Greece	GRC	30000002	30001775	1	0.3625	1.7162	0.1386	0.3188	1.3436	0.1381	0.5755	0.4994
Greece	GRC	30000002	30004231	1	0.8506	2.6352	-0.2614	-1.1635	1.3578	-1.6678	-0.5637	-0.5292
Greece	GRC	30000002	30004008	1	-0.6938	-0.0862	0.0226	3.6039	1.4989	-0.8849	0.5755	-1.1252
Greece	GRC	30000002	30003629	1	-1.3578	1.7671	0.9192	-0.466	1.0801	-0.4795	1.5037	-0.1314
Greece	GRC	30000002	30000742	1	-1.1478	1.1493	0.7059	1.7861	0.7642	1.1328	0.9911	-0.222
Greece	GRC	30000002	30005937	1	-1.9185	-0.549	-0.227	0.2567	-0.1857	-0.182	-0.3907	-0.2503
Greece	GRC	30000002	30001890	1	0.5754	-0.1789	1.9359	0.4349	-0.5985	0.9078	0.5755	2.0955
Greece	GRC	30000002	30005631	1	-1.2269	-0.7162	-0.9486	1.1915	-0.2222	0.6726	-0.3727	-0.5912
Greece	GRC	30000002	30002809	1	1.0596	-0.2479	0.0226	0.7113	-0.7686	0.9697	0.5755	0.1216
Greece	GRC	30000002	30005988	0	1.4219	1.1493	0.1386	-0.383	-0.0895	-0.801	0.1693	-0.1563
Greece	GRC	30000002	30000769	0	-0.1909	-0.5743	0.0226	-0.698	0.0309	-0.396	-0.3912	-0.2503
Greece	GRC	30000002	30004200	1	1.3174	0.4012	0.4173	-0.0096	-0.2558	-0.5676	0.3482	0.1216
Greece	GRC	30000002	30003889	0	-0.8626	-0.7049	1.1381	-0.5051	-0.5577	-0.8849	-0.2852	-0.2503
Greece	GRC	30000002	30002616	0	-0.8816	-0.7709	0.0226	-0.0412	0.6635	0.4386	-0.4801	-0.7496
Greece	GRC	30000002	30004954	0	-1.5213	0.67	0.1386	-1.1401	-0.2064	-0.6274	0.8038	-0.7789
Greece	GRC	30000002	30003284	0	0.0996	0.0789	0.0226	0.0042	2.2907	0.9007	0.5755	0.1216
Greece	GRC	30000002	30005153	0	-0.8563	-1.0753	-1.762	0.2391	-1.3071	-0.2306	-2.1355	-0.6879
Greece	GRC	30000002	30001441	0	0.9839	1.4003	-0.0094	3.6039	0.7957	3.6292	0.5755	0.1216
Greece	GRC	30000002	30000570	0	-1.5397	-0.4314	0.0226	0.5065	0.0124	0.3456	0.5755	-0.5475
Greece	GRC	30000002	30001657	0	-0.1358	0.0789	-0.227	0.6333	0.8764	-1.6678	0.5755	-0.1563
Greece	GRC	30000002	30004153	0	1.3775	-0.0862	0.0226	1.2816	-0.4382	-1.6678	0.5755	0.1216
Greece	GRC	30000002	30004655	0	-0.7863	-0.6463	0.0226	2.006	2.3611	-0.3181	0.1693	0.1216
Greece	GRC	30000002	30000111	0	1.0819	1.3697	0.7162	0.2669	0.8754	-0.4694	1.3467	2.0955
Greece	GRC	30000002	30005097	0	0.1377	0.4012	0.8348	1.0624	1.4521	-1.6678	-0.8512	-0.2201
Greece	GRC	30000002	30005501	0	0.3235	-0.7199	0.5833	-0.2189	-0.434	-0.4694	1.1171	1.0448
Greece	GRC	30000002	30001788	0	-0.3226	0.4613	0.8038	0.7276	1.2883	-1.6678	1.1417	0.4725
Greece	GRC	30000002	30003030	0	1.1569	-1.095	-1.9803	-0.283	-0.2958	0.1576	-2.1355	-1.7277
Greece	GRC	30000003	30000655	1	-0.077	1.4003	0.7804	0.6819	0.2955	-0.5531	0.9636	0.1216
Greece	GRC	30000003	30000714	1	0.161	-0.4203	1.0108	0.0247	-0.6083	-0.8849	0.0256	0.1216
Greece	GRC	30000003	30003173	1	0.131	1.014	-0.6315	-0.1324	-0.2152	-0.025	-0.6852	-0.1563
Greece	GRC	30000003	30005377	1	-0.7646	-0.0862	-0.6315	0.7949	0.103	-1.6678	-0.6852	-2.5027
Greece	GRC	30000003	30003714	1	0.031	0.7763	1.2867	-0.4325	0.4465	-1.2919	0.1693	0.6113
Greece	GRC	30000003	30003289	1	-0.0663	-0.7737	-0.6928	-1.1433	-1.0997	-1.6678	-2.1355	-1.1252
Greece	GRC	30000003	30000645	1	-2.156	-0.8189	-1.6543	0.3875	-0.157	0.8121	0.1747	-0.4256
Greece	GRC	30000003	30005054	1	0.225	0.67	1.4967	1.2836	1.0729	1.5721	0.9628	2.0955
Greece	GRC	30000003	30000949	1	-1.8319	-0.5872	0.0226	-2.6893	-3.5596	-1.6678	-2.1355	-1.7277
Greece	GRC	30000003	30000635	1	-0.8324	2.6352	1.2341	0.1972	0.7353	-1.6678	1.836	-0.2503
Greece	GRC	30000003	30002764	1	-0.6062	0.967	0.5833	0.1588	-0.0689	0.1113	1.1217	-0.3362
Greece	GRC	30000003	30001429	1	-0.3072	-0.2479	0.0226	0.3215	-0.239	0.8415	0.3482	0.1216
Greece	GRC	30000003	30001326	1	-0.2607	-0.4925	-1.6877	-1.7257	-1.1103	-0.8849	-0.532	-0.806
Greece	GRC	30000003	30003712	1	-0.33	2.6352	-1.0611	-0.7762	0.2094	-0.0915	-0.8657	-0.2778
Greece	GRC	30000003	30005482	1	0.2896	0.3889	0.0226	0.7002	-0.6064	0.373	0.0447	-0.5475
Greece	GRC	30000003	30004178	1	1.3584	0.631	1.9359	3.6039	0.3718	-1.6678	2.4277	2.0955
Greece	GRC	30000003	30004916	1	-0.4221	-0.4203	-0.7902	-0.3953	-0.8497	-1.6678	-0.4948	-0.2503
Greece	GRC	30000003	30002849	1	1.4744	-0.2479	0.0226	-0.052	0.3933	0.2583	-0.3912	0.1216
Greece	GRC	30000003	30001971	0	-0.1874	-0.2662	0.0226	0.2209	-0.4954	0.4394	0.5755	0.1216
Greece	GRC	30000003	30001710	0	1.1233	0.4012	-0.7638	0.1053	0.0933	-1.6678	0.5755	0.1216
Greece	GRC	30000003	30004936	0	1.3275	0.792	0.0226	-0.2626	0.448	-1.6678	0.5755	0.4777
Greece	GRC	30000003	30005382	0	1.1119	2.6352	0.8348	0.5643	0.9496	-1.6678	-0.8542	2.0955
Greece	GRC	30000003	30000573	0	0.7651	0.3289	0.0226	-0.3859	0.4047	-1.6678	0.5722	0.1216
Greece	GRC	30000003	30005629	0	-0.8127	1.3403	1.1355	0.7113	-3.7095	1.0062	0.5755	2.0955
Greece	GRC	30000003	30003241	0	-0.8065	0.4012	0.0226	0.0301	0.5664	0.872	0.5755	0.1216
Greece	GRC	30000003	30003306	0	-0.3883	0.0666	0.6825	0.2484	-0.2454	0.6792	0.0256	0.1216
Greece	GRC	30000003	30002578	0	1.2202	1.1493	-0.2493	0.2134	0.227	1.0643	2.4277	-0.7685
Greece	GRC	30000003	30004716	0	1.3472	0.5404	1.9359	0.0116	0.2778	-1.6678	-0.1566	0.8136
Greece	GRC	30000003	30003895	0	0.771	0.7665	1.9359	1.1554	1.5932	3.6292	1.3664	2.0955
Greece	GRC	30000003	30004907	0	0.0461	-1.5214	0.0226	3.6039	1.4685	3.6292	0.5755	0.1216
Greece	GRC	30000003	30003878	0	1.2129	0.4012	0.8348	-2.6893	-0.0691	-0.4753	0.5755	-0.7816
Greece	GRC	30000003	30005755	0	-1.0287	0.7332	1.9359	1.2836	0.4989	-1.6678	2.4277	2.0955
Greece	GRC	30000003	30005414	0	0.9642	1.4003			0.8779	3.6292
Greece	GRC	30000004	30001013	1	-0.3626	-0.2741	-0.7638	0.3309	0.8001	0.009	-0.6852	-0.959
Greece	GRC	30000004	30000509	1	-0.7622	0.1852	1.1381	0.6533	1.6842	-0.5011	0.5837	0.1216
Greece	GRC	30000004	30003229	1	-0.8645	-0.0862	0.0226	-0.0266	0.2874	0.3643	0.5755	0.1216
Greece	GRC	30000004	30002158	1	-0.4871	0.0789	0.4683	-0.1683	0.1711	-1.6678	1.3617	-1.3703
Greece	GRC	30000004	30002662	1	-0.0197	-1.3452	-0.2718	0.6253	-0.0408	0.6878	-0.1566	-0.5912
Greece	GRC	30000004	30005315	1	1.274	-0.2624	-0.227	-0.073	0.0513	-0.1003	0.775	-0.8198
Greece	GRC	30000004	30000488	1	1.0793	-1.2054	-0.3488	0.5911	-0.2657	1.0196	-0.0246	-0.3019
Greece	GRC	30000004	30004168	1	0.3035	-0.2662	-0.9607	-0.6842	0.0679	0.931	-0.8627	-1.3017
Greece	GRC	30000004	30002161	1	-1.3264	0.5266	1.0929	0.68	0.7991	0.28	0.5722	0.8567
Greece	GRC	30000004	30000490	1	0.3778	-0.6447	0.0226	0.6009	0.2037	0.9291	0.3482	-0.4607
Greece	GRC	30000004	30005464	1	-0.5279	0.6636	-1.1412	0.2539	-0.1212	0.7061	-0.0987	-1.2473
Greece	GRC	30000004	30006034	1	-2.0586	0.0502	0.4445	0.554	-0.3063	0.5331	-0.1727	-0.6185
Greece	GRC	30000004	30003224	1	0.6321	-0.2479	0.0226	-0.0699	0.6347	0.2309	1.1171	-0.2726
Greece	GRC	30000004	30004237	1	-0.9462	-0.0862	-0.7638	-0.112	0.1074	-0.0615	0.5755	-0.959
Greece	GRC	30000004	30003676	1	-0.2364	-0.4136	-0.4728	-0.2886	-0.544	-0.2198	0.5755	-0.6195
Greece	GRC	30000004	30004218	0	-0.6327	-0.2479	0.0226	-0.1327	-0.052	-0.0901	1.0854	-0.2503
Greece	GRC	30000004	30004397	0	1.0301	2.6352	0.9964	0.7811	0.2791	1.1766	1.536	1.2841
Greece	GRC	30000004	30003446	0	-1.0914	-0.2479	0.0226	1.0644	0.6452	-0.4318	0.075	-0.2503
Greece	GRC	30000004	30002771	0	-1.3674	-1.6181	-1.9209	0.9516	0.7989	-0.0891	-1.1908	-1.6909
Greece	GRC	30000004	30005646	0	-0.4163	-0.0862	0.0226	0.634	0.9251	1.6715	0.5755	0.1216
Greece	GRC	30000004	30000672	0	-0.2255	1.4003	1.2899	0.7445	1.3458	-0.7946	2.4277	0.0876
Greece	GRC	30000004	30004283	0	-0.3149	-0.2479	0.0226	0.6637	0.5811	-0.1787	0.1648	-0.3969
Greece	GRC	30000004	30005870	0	-0.9141	-0.2479	0.0226	1.2836	0.8779	-1.6678	0.5755	0.1216
Greece	GRC	30000004	30000473	0	-0.5323	-0.3587	-0.5263	0.4572	-0.0937	0.8746	1.1171	-0.409
Greece	GRC	30000004	30002373	0	-0.7143	0.9637	0.1386	-0.5531	0.9216	-0.4708	-0.4805	-0.959
Greece	GRC	30000004	30001506	0	0.0679	-1.1813	-1.263	0.6174	-0.6667	0.8141	-0.5764	-1.0169
Greece	GRC	30000004	30000915	0	-0.9131	1.4003	1.9359	3.6039	1.2412	0.5361	0.5755	-0.4607
Greece	GRC	30000004	30002599	0	-0.574	-0.7716	-1.4747	0.8358	-0.4213	1.2687	-0.3036	-0.6774
Greece	GRC	30000004	30000340	0	-1.0089	1.4003	0.0226	3.6039	4.8357	0.4394	1.6922	0.8567
Greece	GRC	30000004	30003356	0	-2.0643	-0.2662	-0.3802	-0.5382	-0.9886	-0.2533	-0.3912	-0.7496
Greece	GRC	30000004	30004489	0	1.6382	-1.3452	-1.1926	3.6039	3.5634	3.6292	0.5755	0.1216
Greece	GRC	30000004	30004618	0	-0.8409	0.2032	-1.5883	-0.7289	0.4997	-1.5744	-1.5596	-1.2711
Greece	GRC	30000004	30001494	0	-1.2983	-1.0227	-1.0611	-0.3511	-0.5593	-1.6678	-0.4948	-1.4637
Greece	GRC	30000005	30002345	1	-0.6565	-2.0452	0.586	0.5444	0.2161	0.6614	-0.6852	-1.4273
Greece	GRC	30000005	30003191	1	-0.8137	-0.59	0.0226	-0.0556	-0.5266	-1.6678	-0.2821	-0.5912
Greece	GRC	30000005	30001210	1	-1.464	-1.0981	-1.4259	-0.5542	-0.7722	-0.7368	1.8077	1.0641
Greece	GRC	30000005	30004787	1	0.5226	-1.3452	0.0226	0.5921	1.0985	1.4644	0.5755	0.1216
Greece	GRC	30000005	30001041	1	-1.2869	0.1461	-0.227	0.2594	0.7057	1.1181	0.5755	0.1216
Greece	GRC	30000005	30000369	1	1.151	2.6352	1.9359	0.213	0.961	-0.7368	2.0386	1.3857
Greece	GRC	30000005	30002226	1	-0.2302	0.0692	0.4173	0.1818	1.1742	-0.1278	-0.3763	0.5553
Greece	GRC	30000005	30005608	1	-0.9842	0.0161	-0.7183	0.1129	-0.76	0.1209	0.3482	-0.8947
Greece	GRC	30000005	30003677	1	0.1593	0.9718	-0.0154	0.8453	-0.0111	0.4239	0.1922	-0.2503
Greece	GRC	30000005	30005402	1	0.1732	-0.0862	0.0226	1.2836	0.8694	3.6292	0.3482	-0.4607
Greece	GRC	30000005	30000283	1	-0.0407	-1.0674	-0.9607	-1.7857	-1.8781	-1.6678	-2.1355	-1.7277
Greece	GRC	30000005	30003240	1	1.1421	-0.0692	-0.7836	-0.5108	-1.2244	0.1953	-0.3206	-0.9111
Greece	GRC	30000005	30000094	1	-0.2021	0.5389	1.9359	0.7464	1.4389	-1.6678	2.4277	2.0955
Greece	GRC	30000005	30003683	1	-1.0164	-1.4093	-1.0935	1.0696	-0.4626	0.5236		-2.5027
Greece	GRC	30000005	30001203	1	-1.5383	-0.5717	-0.5034	0.4178	-0.4543	0.7895	1.3918	0.1216
Greece	GRC	30000005	30001513	1	-1.6838	0.4012	0.4173	0.6624	1.0207	0.8132	0.075	-0.3297
Greece	GRC	30000005	30003953	0	-0.0643	0.5389	0.0226	2.1592	1.6964	0.5965	0.9863	0.7627
Greece	GRC	30000005	30004592	0	-1.4158	-0.1968	-0.472	-0.8772	0.4716	-0.475	1.3918	1.0448
Greece	GRC	30000005	30002318	0	-1.0743	-0.5791	-0.9145	0.6839	-1.1051	1.0079	0.5755	0.1216
Greece	GRC	30000005	30003261	0	0.938	0.2032	-0.335	-0.7644	0.1466	-0.2777	0.775	0.0876
Greece	GRC	30000005	30003772	0	1.1609	-1.3832	-0.6184	0.6333	-0.2222	1.0646	0.0154	2.0955
Greece	GRC	30000005	30005677	0	-0.4496	0.6544	1.1381	0.0438	1.037	0.2291	0.9863	0.1216
Greece	GRC	30000005	30001069	0	-0.4572	-1.3452	-1.1926	0.1053	-0.9291	0.4394	-0.6852	-1.1252
Greece	GRC	30000005	30004701	0	-0.5308	-0.2662	0.0226	0.0473	-0.0044	-0.1452	0.5755	-0.8198
Greece	GRC	30000005	30001047	0	-0.1116	0.6555	0.5433	0.0483	0.0479	-0.037	1.3471	2.0955
Greece	GRC	30000005	30005016	0	-1.8055	-1.0138	-0.6843	1.2836	0.8779	1.5721	-0.1727	-0.5251
Greece	GRC	30000006	30003279	1	-1.0029	-0.2662	0.0226	0.3942	-1.2323	0.0786	0.3482	0.1216
Greece	GRC	30000006	30005304	1	0.7175	-0.4136	-0.227	0.2922	-0.8273	-1.6678	-2.1355	-1.1252
Greece	GRC	30000006	30001486	1	-0.862	-0.0862	-0.227	2.108	1.1038	0.5783	0.3482	-0.2503
Greece	GRC	30000006	30001374	1	1.3183	-1.347	-1.3577	-0.869	0.3997	0.251	-1.5596	-1.2711
Greece	GRC	30000006	30004259	1	-0.7948	0.67	-0.3802	-2.6893	-0.1034	0.2176	-0.3004	-0.3297
Greece	GRC	30000006	30001204	1	1.0405	-0.0219	-0.6315	0.0455	-0.0857	0.2137	-0.3912	-0.3086
Greece	GRC	30000006	30001159	1	-0.2856	-0.7221	-0.227	0.1842	0.2843	-0.3768	-0.4948	-0.7496
Greece	GRC	30000006	30000149	1	-0.8007	1.1493	0.7162	0.0789	0.4066	-0.4694	0.3948	0.06
Greece	GRC	30000006	30002392	1	-2.02	2.6352	1.9359	-0.1183	0.4832	0.2317	-0.6852	1.0448
Greece	GRC	30000006	30000651	1	-0.1744	0.2086	1.4967	-0.2636	0.8813	0.275	-0.6852	0.4104
Greece	GRC	30000006	30004121	1	-0.1485	-0.089	-0.227	-0.5766	-0.341	-1.6678	0.542	0.1216
Greece	GRC	30000006	30005713	1	0.48	-0.0862	-0.7638	1.2836	-0.1396	-0.2155	-0.1566	-0.4607
Greece	GRC	30000006	30004646	1	0.4342	-0.0862	0.0226	1.2764	0.8779	1.5721	0.5755	-0.9299
Greece	GRC	30000006	30006025	1	0.0216	0.468	0.4173	-0.6184	0.0505	-1.6678	-0.2821	-0.2503
Greece	GRC	30000006	30004580	1	-1.25	-0.7737	0.0226	-0.7872	-1.0178	-1.6678	0.5755	-0.959
Greece	GRC	30000006	30001590	1	-0.4111	1.153	1.1657	-0.9602	0.1495	-1.6678	1.2027	1.1232
Greece	GRC	30000006	30003831	1	1.1257	1.1493	-0.3048	0.2257	0.2346	-0.0745	0.3473	-0.1865
Greece	GRC	30000006	30005840	1	1.1539	0.2746	0.5833	-0.4802	0.0451	0.344	1.3467	0.1216
Greece	GRC	30000006	30005811	1	-1.1567	-0.8887	1.0043	-0.2467	-1.1186	-1.6678	-1.5848	0.5505
Greece	GRC	30000006	30003208	1	-0.9365	1.1352	0.5347	-0.0175	-0.4924	0.1761	0.9254	-0.2503
Greece	GRC	30000006	30004755	0	-0.3363	-0.817	-0.2737	0.4167	-0.358	1.6223	-0.2301	-1.6922
Greece	GRC	30000006	30005687	0	0.0029	-0.4343	0.0226	0.3999	0.6601	-0.0614	1.1375	0.1216
Greece	GRC	30000006	30000449	0	1.2507	0.967	0.9247	0.5421	0.8779	0.5156	2.0386	0.4777
Greece	GRC	30000006	30004392	0	-0.9885	-0.7306	-2.664	-2.6893	-1.061	-1.6678	0.5755	-2.5027
Greece	GRC	30000006	30003585	0	-1.7764	0.215	0.7162	-0.0563	0.3375	-1.6678	-0.4805	-0.331
Greece	GRC	30000006	30001099	0	-0.0694	0.4149	-0.2943	0.7113	-0.0842	1.0062	0.5755	-0.946
Greece	GRC	30000006	30003448	0	-0.9431	-0.2479	0.0226	0.7113	0.8159	1.0062	0.5755	-1.3017
Greece	GRC	30000006	30001828	0	1.3199	1.1576	1.9359	0.4746	1.3265	0.216	2.0386	2.0955
Greece	GRC	30000006	30002042	0	0.9886	-0.5743	-0.3802	-0.6051	-0.0488	-0.4932	-0.4805	0.4777
Greece	GRC	30000006	30003779	0	0.7987	0.9526	1.9359	3.6039	4.8357	-0.1443	2.4277	2.0955
Greece	GRC	30000006	30006033	0	1.4971	-0.2479	0.0226	0.7908	0.5814	1.5907	0.5755	-0.2503
Greece	GRC	30000006	30003733	0	0.1765	-0.2298	-0.5034	-0.486	0.0135	0.4195	0.5755	0.1937
Greece	GRC	30000006	30002720	0	1.1392	0.6724	-0.335	-0.0724	0.2713	-0.363	0.5755	0.7627
Greece	GRC	30000006	30001629	0	-0.803	-0.0219	-0.6315	-1.4389	0.9484	-0.526	-1.2871	-0.4607
Greece	GRC	30000006	30003163	0	-0.7126	0.9526	1.9359	3.6039	2.4518	-1.2919	2.4277	2.0955
Greece	GRC	30000007	30004170	1	-1.0618	-0.7001	-1.0611	0.0469	-0.665	0.4829	-0.9057	-0.6353
Greece	GRC	30000007	30003827	1	-0.0143	-0.8802	0.6907	0.5988	0.0374	3.6292	1.0897	0.6859
Greece	GRC	30000007	30005030	1	-2.2967	-1.0138	-0.7249	0.9068	0.0188	1.6232	-0.2004	-0.5251
Greece	GRC	30000007	30003468	1	1.1434		-0.3802	0.9418	0.3852	1.4521	-0.9759
Greece	GRC	30000007	30000819	1	-0.9145	-0.5034	-0.227	0.2714	1.0369	-0.3646	-0.0823	-0.2503
Greece	GRC	30000007	30001021	1	-0.4031	-0.2479	-0.4728	-0.6712	0.1311	0.1217	-0.3912	-0.7496
Greece	GRC	30000007	30005674	1	-0.3048	0.4718	0.1386	-0.7819	-0.8865	-1.5744	-0.5798	-0.6195
Greece	GRC	30000007	30000186	0	-0.8377	-1.099	0.917	-0.6712	-1.3966	0.3122	-2.1355	-0.4607
Greece	GRC	30000007	30004411	0	1.0729				0.7871
Greece	GRC	30000007	30004863	0	-0.6561			0.2763	0.388		-1.266	-1.0507
Greece	GRC	30000007	30001344	0	0.6578	-0.0862	0.0226	-0.2587	0.9227	1.3183	0.5755	0.1216
Greece	GRC	30000007	30005216	0	-0.3578	0.631	1.9359	2.4131	4.4978	2.2769	1.536	2.0955
Greece	GRC	30000007	30004062	0	0.2863	0.3449	-1.1346	0.1957	-0.0405	0.8383	-0.0504	2.0955
Greece	GRC	30000007	30005013	0	-1.5029	-0.3355	-0.2501	0.6425	-1.1768	-1.6678	-0.3036	-0.6621
Greece	GRC	30000007	30005400	0	-0.8003			-2.6893	-0.2557	-0.5491
Greece	GRC	30000007	30000307	0	-0.3724	-0.2479	0.9726	-0.4229	-0.2795	0.2582	0.5755	1.1508
Greece	GRC	30000007	30001383	0	-0.4411	-0.3334	0.0226	2.5694	0.1481	0.6512	-0.0553	-0.9299
Greece	GRC	30000007	30001004	0	-0.6489	0.7825	0.5347	0.0069	0.3536	0.1609	-0.4805	-0.8443
Greece	GRC	30000007	30002261	0	-1.5308	-0.7559	-0.5492	0.9395	-0.2285	1.006	1.802	-0.5711
Greece	GRC	30000007	30003740	0	-1.5585
Greece	GRC	30000007	30001983	0	-0.3969	-0.0862	0.0226	-2.6893	-3.7095	0.6532	0.5755	0.1216
Greece	GRC	30000007	30003817	0	-1.8331	-1.3807	-1.161	0.8394	-0.1461	1.0196	0.9628	-1.775
Greece	GRC	30000007	30003464	1	-1.758	0.6424	0.8877	0.8678	0.5019	0.685	0.075	0.8917
Greece	GRC	30000007	30004972	0	-0.5211	0.4012	0.8116	1.428	0.4863	1.766	2.4277	0.1216
Greece	GRC	30000007	30001163	0	-0.3898	-0.5268	0.0226	-0.2765	-0.7158	-0.5309	-0.928	-0.7108
Greece	GRC	30000007	30004596	0	-1.5876	1.4003	1.9359	-1.6841	1.4731	0.4071	-0.0415	2.0955
Greece	GRC	30000007	30003814	0	-0.557	-0.2479	0.0226	0.7113	-0.0408	0.6213	-0.2852	-0.7496
Greece	GRC	30000007	30003926	0	0.829	-0.0055	-0.227	1.2836	0.3186	1.5721	-0.3733	-0.2503
Greece	GRC	30000007	30001799	0	-0.475	-1.4288	-0.227	-2.5303		0.3519		-1.0101
Greece	GRC	30000007	30005985	0	0.4684	0.2718	0.0226	0.8303	0.5122	1.3806	1.5037	0.1216
Greece	GRC	30000007	30001880	0	0.7983				-1.7375			-2.5027
Greece	GRC	30000007	30002468	0	-0.9401	-1.1299	0.0226	3.6039	3.176	1.5721	-0.6852	0.1216
Greece	GRC	30000007	30005893	0	-0.4653				0.958
Greece	GRC	30000007	30000544	0	0.0076	-0.2479	-0.227	1.2836	0.8779	1.5721	0.5755	0.4994
Greece	GRC	30000007	30005601	0	-0.6132
Greece	GRC	30000008	30000951	1	-1.0293	-0.0862	-0.5907	3.6039	1.8309	1.0062	0.3379	-1.0156
Greece	GRC	30000008	30000657	1	-0.8199	-0.0219	-0.227	-0.2157	-0.1065	0.5005	0.0256	-0.4607
Greece	GRC	30000008	30000971	1	-0.8715	-0.2479	-1.0611	0.1029	0.1844	0.137	0.0256	-0.5461
Greece	GRC	30000008	30004799	1	-0.7196	0.7763	-0.6047	1.9407	0.7724	0.6402	0.8474	-0.611
Greece	GRC	30000008	30005998	1	0.0357	0.8762	0.9726	-0.5699	-0.3115	0.1414	0.3482	-0.2503
Greece	GRC	30000008	30000169	1	0.7337	-0.0862	-0.4806	0.6736	0.6503	0.4575	0.1648	-0.2503
Greece	GRC	30000008	30005831	1	-0.5708	0.074	1.1355	1.6769	1.4613	2.0367	1.6284	0.0208
Greece	GRC	30000008	30002903	1	-0.5157	-0.0862	0.0226	-0.2294	-0.3244	-0.7368	0.1922	0.1216
Greece	GRC	30000008	30005092	1	-0.6318	-0.1599	-1.1926	0.012	-1.018	0.2366	-0.6852	-1.1742
Greece	GRC	30000008	30003483	1	-1.1651	-2.9627	-2.664	-2.6893	-3.7095	-0.0558
Greece	GRC	30000008	30001035	1	0.7186	1.1592	1.2899	-0.7822	-0.6141	-0.0026	-0.2192	1.0383
Greece	GRC	30000008	30004524	1	1.2958	1.153	1.2867	0.3788	1.0653	0.5733	2.4277	-0.5461
Greece	GRC	30000008	30003044	1	-0.8709	0.4121	-0.4728	-0.1079	0.2696	0.2493	-0.4771	-0.4607
Greece	GRC	30000008	30002181	0
Greece	GRC	30000008	30000669	0	1.2736	0.0624	1.9359	0.2409	0.7556	0.3206	1.802	2.0955
Greece	GRC	30000008	30004743	0	-1.2273	1.1576	1.9359	1.0424	0.1725	0.4275	1.0267	2.0955
Greece	GRC	30000008	30000640	0	-0.4621	0.3317	-0.732	-0.7911	-0.3045	-0.2777	-0.0987	-0.2778
Greece	GRC	30000008	30003117	0	-0.6147	0.9454	-0.5836	-0.5798	-0.0154	0.6487	0.4316	-0.9101
Greece	GRC	30000008	30006010	0	-0.7284	0.7361	1.4187	-0.4552	-0.0869	0.7182	1.2107	-0.2274
Greece	GRC	30000008	30002213	0	0.2591
Greece	GRC	30000008	30004518	0	-0.2182	0.3464	1.0433	0.946	0.7687	0.3249	1.1375	0.2224
Greece	GRC	30000008	30005486	0	0.7441	0.153	-0.7451	3.6039	0.7272	-0.6073	-1.036	1.4234
Greece	GRC	30000008	30001025	0	0.6757	-1.6127	-2.664	0.7196	-0.3943	-1.6678	0.5755	2.0955
Greece	GRC	30000009	30002602	0	-1.3102	0.5376	0.0226	-0.7688	-0.3	0.4834	0.8038	0.06
Greece	GRC	30000010	30004667	1	0.7131	-0.59	-0.3048	-0.541	-0.1485	-0.7368	-0.6852	-0.4607
Greece	GRC	30000010	30004158	1	1.1238	-0.7412	0.1453	1.5253	1.4585	-0.5979	0.7017	0.3588
Greece	GRC	30000010	30006072	1	-1.4322	0.67	0.4173	0.342	0.0615	0.6251	0.3482	-0.1563
Greece	GRC	30000010	30003393	1	-0.6871	-1.4832	-0.9145	-1.7857	-2.0242	-0.8849	-2.1355	-1.3027
Greece	GRC	30000010	30003026	1	1.3661	-0.2479	-0.7902	-0.4539	0.275	0.0928	-0.0553	-0.4607
Greece	GRC	30000010	30004281	1	0.8827	-0.2662	0.0226	-0.3824	0.1865	-0.7368	-0.4948	0.1216
Greece	GRC	30000010	30005168	1	0.9303	0.5836	-0.5836	-0.0923	0.5185	-0.8437	0.3482	-0.5305
Greece	GRC	30000010	30003979	1	0.6284	0.9637	1.9359	1.131	0.777	-0.5309	1.0271	1.3857
Greece	GRC	30000010	30001301	1	0.5708	-0.0862	-0.4728	0.0575	0.3064	-0.3646	0.3482	0.0208
Greece	GRC	30000010	30003294	1	1.5316	0.67	-0.7902	0.4323	0.2741	-0.9484	-1.0753	-1.2131
Greece	GRC	30000010	30003132	1	0.3407	-0.089	-0.5836	-0.0301	0.1358	0.5511	-0.7897	-0.946
Greece	GRC	30000010	30003850	1	1.0197	0.3427	0.1386	0.1476	0.8025	-0.9748	0.775	0.4504
Greece	GRC	30000010	30003482	1	0.3566	-0.2479	-0.5034	-0.3148	-0.4195	-0.7368	-0.5798	-0.2503
Greece	GRC	30000010	30004990	1	-0.3112	0.0566	-0.1587	-0.7268	-0.7411	-1.6678	0.3199	0.0876
Greece	GRC	30000010	30005491	1	-1.2264	1.7162	1.9359	0.4981	0.5042	-0.801	0.4411	0.6314
Greece	GRC	30000010	30005424	1	0.2184	0.9535	0.0226	0.0448	0.8245	0.3579	0.5755	-0.806
Greece	GRC	30000010	30002521	1	1.0089	-0.2366	-1.7997	-0.3817	-0.2786	-0.7847	0.5755	-1.2018
Greece	GRC	30000010	30005340	1	0.0552	-0.2479	0.0226	-0.1157	0.7718	-0.7368	0.5755	0.1216
Greece	GRC	30000010	30005837	1	0.7483	0.468	1.4967	0.4112	0.3865	-1.6678	0.9636	0.1216
Greece	GRC	30000010	30003434	1	0.1579	-0.4203	0.0226	0.4349	-0.3866	-1.6678	-0.6852	-0.4607
Greece	GRC	30000010	30002327	1	-0.1548	-1.4163	-1.2667	0.0707	-0.7576	-1.6678	-0.6852	-0.2201
Greece	GRC	30000010	30001929	0	0.4726	-0.3234	0.0226	-0.8245	-0.5062	-0.2025	-1.0396	-1.7533
Greece	GRC	30000010	30001053	0	0.0076	-0.5093	-0.3827	0.228	0.1348	1.365	0.5755	-0.2503
Greece	GRC	30000010	30004927	0	-1.6259	2.6352	1.9359	-2.6893	1.7585	-1.6678	0.5755	-0.092
Greece	GRC	30000010	30005143	0	-0.5003	-0.8357	-0.4728	-0.1895	-0.5626	-1.6678	-0.3912	-0.5912
Greece	GRC	30000010	30000661	0	0.971	-0.7221	-0.7638	-1.5123	0.2954	-0.1082	-0.8738	-0.7639
Greece	GRC	30000010	30002066	0	0.5533	2.6352	0.0226	3.6039	-0.0408	0.4394	1.8077	0.7611
Greece	GRC	30000010	30003206	0	0.2546	-0.0862	0.9192	-0.7048	0.2225	-1.6678	0.1648	0.4504
Greece	GRC	30000010	30001392	0	1.1501	1.4003	0.6496	0.1794	0.305	-0.4694	-0.0987	0.8136
Greece	GRC	30000010	30000174	0	0.8306	0.5317	1.4967	3.6039	1.8555	-1.6678	1.5037	-0.2503
Greece	GRC	30000010	30003146	0	0.3508	2.6352	0.0226	3.6039	0.9397	-0.5309	0.0447	-0.9943
Greece	GRC	30000010	30002321	0	0.4403	1.1493	0.8348	-0.4992	0.2227	-0.3883	0.8038	0.6113
Greece	GRC	30000010	30003335	0	0.9816	0.4149	0.9247	1.5607	1.796	-1.0529	2.0386	1.1232
Greece	GRC	30000010	30005347	0	-1.4186	-0.1445		0.9923	-0.0675	1.2028	-0.3912	-0.5912
Greece	GRC	30000011	30002671	1	-0.7691	-0.0862	0.0226	0.3219	0.3654	-0.2766	0.5858	-0.2503
Greece	GRC	30000011	30005559	1	1.2962	0.67	-0.227	0.3554	0.6512	0.1487	0.3482	0.4504
Greece	GRC	30000011	30003195	1	1.2768	-0.7815	-0.4728	0.989	0.5706	1.1751	-0.3912	-0.5251
Greece	GRC	30000011	30002140	1	0.7792	0.67	0.586	-0.2753	0.1711	-1.2919	-1.305	0.6663
Greece	GRC	30000011	30005801	1	0.6208	-0.1743	0.0226	0.8401	0.0719	1.0978	0.5755	-0.1563
Greece	GRC	30000011	30006117	1	-0.2107	0.5344	-0.4728	-0.3575	0.0358	-0.8437	0.3482	0.1216
Greece	GRC	30000011	30003549	1	-1.8543	0.5376	-0.8627	0.2804	-0.6442	0.7259	-0.4805	-0.587
Greece	GRC	30000011	30002545	1	0.8022	-1.1664	0.3461	1.5418	0.4899	0.1527	0.2287	0.7864
Greece	GRC	30000011	30000536	1	1.2939	0.7332	0.4683	2.169	1.9353	3.57	1.5037	0.1216
Greece	GRC	30000011	30001720	1	0.6088	-0.2479	0.0226	1.163	1.057	0.809	0.5755	-0.5912
Greece	GRC	30000011	30006041	1	-0.1586	-1.3171	-1.4259	-0.4176	-0.0559	-0.7368	-0.1849	-0.959
Greece	GRC	30000011	30002606	1	-0.575	-0.4203	-0.9607	-1.0059	-0.9676	-1.2919	-0.3733	-1.3768
Greece	GRC	30000011	30003993	1	-1.9249	0.2032	-1.0611	-0.5887	-0.3235	-0.0558	-0.0987	-0.2503
Greece	GRC	30000011	30001626	1	-0.4274	-0.0862	0.8038	0.5047	-0.0301	0.7488	0.9254	-0.657
Greece	GRC	30000011	30003027	1	1.1689	-0.8802	0.0226	-1.0091	-1.2055	-0.3849	0.3473	-0.4607
Greece	GRC	30000011	30000113	0	1.0122	1.1493	0.6907	-0.413	0.6627	0.3894	-0.2673	0.6361
Greece	GRC	30000011	30005227	0	0.0514	-0.4314	-0.227	0.8693	0.8997	1.0999	0.1693	0.1216
Greece	GRC	30000011	30005166	0	0.8942	-0.7221	-0.8627	-0.378	-0.1032	-0.0486	0.0256	-0.7496
Greece	GRC	30000011	30003454	0	0.348	1.1576	1.9359	1.1957	0.9034	0.3561	1.4995	2.0955
Greece	GRC	30000011	30000034	0	0.9877	0.4571	0.1386	0.0131	0.9842	0.1756	-0.6852	-0.5912
Greece	GRC	30000011	30004154	0	0.3541	0.5946	0.4173	-0.3581	-0.216	-1.6678	0.5755	0.1959
Greece	GRC	30000011	30005334	0	-0.1066	-0.5847	1.9359	0.6876	0.3033	-1.6678	0.5755	2.0955
Greece	GRC	30000011	30001556	0	-1.2477	-0.7526	0.0226	0.2464	-0.3181	0.8117	0.5755	-0.7507
Greece	GRC	30000011	30005520	0	1.1122	0.7332	1.1381	-0.0445	0.2925	-0.7368	0.8038	1.3857
Greece	GRC	30000011	30002135	0	-1.2955	0.3289	0.0457	-0.7872	-0.5749	-0.0615	0.5755	-1.0101
Greece	GRC	30000011	30006060	0	-1.1587	-0.9317	-1.1926	0.7113	-0.3053	0.7159	-0.414	-1.1252
Greece	GRC	30000011	30000685	0	0.0824	-0.5847	0.0226	-1.0539	-0.8465	-1.6678	-0.1722	0.1216
Greece	GRC	30000011	30003126	0	-0.5311	0.0666	-0.1587	0.4681	0.557	-1.6678	0.0105	0.4777
Greece	GRC	30000011	30000083	0	0.1462	-0.6357	-0.6928	-1.9218	-0.0292	-0.7368	-1.2665	-1.3531
Greece	GRC	30000011	30004668	0	-0.9073	-0.2479	-0.4728	-0.6034	-0.6636	-0.0498	0.5755	-0.2503
Greece	GRC	30000011	30003465	0	0.4975	-0.2509	-0.8356	-0.7926	-0.996	-0.4223	0.5755	-0.7108
Greece	GRC	30000011	30000881	0	-0.1562	-0.891	0.4173	-0.5604	-0.755	-0.4694	0.075	-0.5265
Greece	GRC	30000011	30003795	0	0.8915	0.4012	-0.4728	-0.137	1.6541	-1.6678	-1.0758	-0.5912
Greece	GRC	30000011	30003912	0	1.2757	0.67	0.7162	0.0875	0.0521	-0.0275	-0.2673	0.2203
Greece	GRC	30000012	30001408	1	0.5891	0.96	1.0433	0.188	0.4709	-0.28	0.3142	0.7627
Greece	GRC	30000012	30002841	1	1.0968	0.3464	0.4173	-0.3589	-0.728	-0.1611	-0.6852	0.2286
Greece	GRC	30000012	30001286	1	-0.867	0.1371	-0.227	-1.3001	-0.4602	-1.6678	-0.1021	0.4504
Greece	GRC	30000012	30004252	1	0.3894	-0.089	-1.0611	-0.2621	-1.0523	0.2565	-0.4771	-0.959
Greece	GRC	30000012	30001747	1	-0.6107	0.5206	-0.227	-0.4258	-0.1501	-1.6622	0.1701	-0.1563
Greece	GRC	30000012	30003637	1	-0.8647	-0.2662	-0.227	-0.0347	-0.9162	0.5392	-0.4801	-0.7507
Greece	GRC	30000012	30002861	1	1.1949	-1.1429	-0.227	0.7113	0.4945	-0.074	1.3958	0.0301
Greece	GRC	30000012	30001870	1	1.3246	0.5266	-0.227	-0.9651	-0.3075	-1.0529	0.075	0.7627
Greece	GRC	30000012	30004698	1	-0.7773	-0.5743	-0.227	0.0453	-0.1006	-1.6678	-0.1972	-0.2503
Greece	GRC	30000012	30004413	1	-1.0508	0.5874	0.8116	0.0114	0.3737	-0.4694	0.2163	0.6113
Greece	GRC	30000012	30004822	1	-0.1462	-0.0862	0.0226	-0.0098	0.4855	-0.7368	-0.5832	-0.2503
Greece	GRC	30000012	30005662	1	0.8488	-0.2662	0.0226	-1.3723	-1.0157	-0.0671	-0.6852	0.1216
Greece	GRC	30000012	30005695	1	-1.489	-0.5743	-0.227	-0.0982	-0.3141	-0.1234	0.1648	-0.2503
Greece	GRC	30000012	30001797	1	0.0806	-0.4203	0.0226	0.5299	0.0275	-0.8849	-0.4771	0.1216
Greece	GRC	30000012	30004897	1	-0.3208	-0.4136	0.0226	0.039	-0.6676	0.0283	0.0256	-0.5912
Greece	GRC	30000012	30002068	1	0.6653	-0.2479	0.7717	0.1053	-0.4471	-1.6678	-0.309	-0.9943
Greece	GRC	30000012	30002197	1	-1.1094	-0.3944	-0.227	-1.1561	-0.5821	-1.6678	-0.4623	-0.959
Greece	GRC	30000012	30004504	1	-0.3156	-0.4314	0.0226	-0.6242	-0.1464	-0.1611	-0.2004	0.1216
Greece	GRC	30000012	30001508	0	1.5603	-0.0862	-0.587	0.5021	0.0941	1.1388	0.3275	-0.2503
Greece	GRC	30000012	30002873	0	0.1893	-0.5872	0.0226	-0.3165	-0.4767	-0.0615	0.5755	-0.9178
Greece	GRC	30000012	30004035	0	0.0816	-0.2479	0.0226	1.2836	3.5634	1.0062	0.5755	0.1216
Greece	GRC	30000012	30000084	0	-0.6996	1.4003	0.1386	0.1652	0.6403	-0.8615	1.1176	0.3588
Greece	GRC	30000012	30001795	0	0.8864	-0.0692	0.8038	-1.7857	0.1264	-0.8849	0.0215	0.1959
Greece	GRC	30000012	30005860	0	0.1541	0.7332	1.0433	0.5714	-1.558	-1.6678	2.4277	0.7627
Greece	GRC	30000012	30000301	0	-0.4518	-0.0692	-0.732	-2.6893	-0.7774	-1.6678	-0.8661	-0.8745
Greece	GRC	30000012	30000555	0	0.5859	0.2607	0.0226	0.6509	0.9846	0.7622	0.8038	0.388
Greece	GRC	30000012	30004534	0	0.1906	-1.3452	-1.1926	1.2836	-3.7095	-1.6678	-0.6852	-1.1252
Greece	GRC	30000012	30004318	0	0.9198	-0.2509	-0.829	-0.042	0.2796	0.0935	0.5755	-0.2485
Greece	GRC	30000012	30000804	0	0.8434	0.0763	0.0226	0.3581	-0.2492	0.4641	0.5755	-0.2503
Greece	GRC	30000012	30003571	0	-0.3463	2.6352	1.9359	3.6039	4.8357	3.6292	2.4277	2.0955
Greece	GRC	30000012	30003450	0	-0.763	2.6352	1.9359	0.7137	0.7776	0.4394	0.5755	0.1216
Greece	GRC	30000012	30004446	0	0.6791	-0.7353	0.0226	-0.5006	0.8989	-1.6678	0.5755	-0.2503
Greece	GRC	30000012	30004986	0	0.4528	0.9275	1.1381	0.5282	0.611	-0.01	0.7741	-0.5461
Greece	GRC	30000012	30000973	0	0.6615	0.9454	1.4967	-1.1509	0.5712	-0.2436	0.5755	1.515
Greece	GRC	30000012	30001812	0	0.3508	1.3697	1.9359	0.8511	2.108	-1.6678	2.4277	0.9444
Greece	GRC	30000013	30004736	1	-0.3379
Greece	GRC	30000013	30001162	1	0.2143	0.3266	0.7162	0.0995	0.3557	-0.2084	0.2287	0.0876
Greece	GRC	30000013	30004969	1	-0.3975	0.666	0.0226	-0.353	0.0462	-0.0796	-0.3876	0.149
Greece	GRC	30000013	30003708	1	0.9451	1.1576	1.2867	-0.0586	0.754	-1.6678	0.8038	1.2147
Greece	GRC	30000013	30004626	1	0.572	0.2032	-0.5836	0.01	-0.1892	-0.1567	0.3482	-0.7108
Greece	GRC	30000013	30004664	1	-0.7389	-0.2662	-0.7183	-0.6247	0.1499	-0.3801	-0.6852	-0.4607
Greece	GRC	30000013	30004485	1	0.5567	0.3924	-0.3802	-1.5147	0.0527	-0.8768	-0.5832	-0.4607
Greece	GRC	30000013	30004575	1	0.8268	-0.0862	-0.227	0.123	0.0878	-0.4318	0.1693	-0.4607
Greece	GRC	30000013	30000894	1	-0.9826	-0.0862	0.0226		0.1506	0.7991	0.3482	-0.7108
Greece	GRC	30000013	30004470	1	-0.5143	0.8762	0.0226	-0.0184	-0.0867	-0.4223	-2.1355	-0.4095
Greece	GRC	30000013	30004891	1	1.2462	-0.103	0.0226	-0.0336	0.8188	-0.8768	-0.3733	-0.4607
Greece	GRC	30000013	30002418	1	0.2542	-1.1002	-2.664	-0.7888	-0.7484	-0.5309	-1.5588	-2.5027
Greece	GRC	30000013	30005522	1	0.9205	0.0666	0.7162	0.1684	0.4347	0.0076	0.0256	-0.3297
Greece	GRC	30000013	30001122	1	1.2746	0.5836	1.4967	-0.099	0.7133	-0.2607	0.5755	0.0876
Greece	GRC	30000013	30001824	1	0.5678	-0.2298	0.0226	0.7113	0.3295	0.9758	1.6331	-0.9299
Greece	GRC	30000013	30001183	1	0.4237	0.215	-0.7638	-0.1612	0.3432	-0.006	-0.3237	-0.6762
Greece	GRC	30000013	30005635	1	0.4092	2.6682	0.9192	0.4638	1.2355	0.3333	0.5755	0.1216
Greece	GRC	30000013	30000710	1	0.8974	0.8046	1.9359	0.7266	0.8359	0.2113	1.8085	0.1238
Greece	GRC	30000013	30002725	0	1.1248	-0.0862	-0.5836	-0.2428	0.4127	-1.6678	-0.396	-0.2726
Greece	GRC	30000013	30005087	0	-0.8124	0.2032	-0.6843	-0.477	-0.2755	-0.5569	-0.6852	-1.4827
Greece	GRC	30000013	30001413	0	-0.8839	0.6608	0.0226	1.2836	0.8779	1.0062	-0.2004	0.1216
Greece	GRC	30000013	30001186	0	0.9003	-0.4314	1.2341	-0.4558	0.9544	-0.6742	0.8038	0.9339
Greece	GRC	30000013	30003649	0	-0.4706	1.127	0.6021	-2.6893	0.3669	-1.6678	0.4477	0.9883
Greece	GRC	30000013	30003876	0	-0.3773	-0.59	1.9359	-0.2276	0.0772	-0.3317	0.1693	0.4994
Greece	GRC	30000013	30001235	0	0.1682	-0.8305	-0.7638	-0.0756	-0.7907	-1.6678	-0.3912	-0.4607
Greece	GRC	30000013	30001871	0	-0.2798	-0.0862	0.0226	0.3809	-0.5992	-0.4817	0.5755	-0.2503
Greece	GRC	30000013	30000942	0	1.4026	0.1125	0.7739	3.6039	0.2096	-0.4427	-0.0284	-0.8102
Greece	GRC	30000013	30002250	0	-0.4777
Greece	GRC	30000013	30005238	0	0.4045				-0.8934
Greece	GRC	30000013	30000082	0	0.5054	0.6555	0.8348	0.0015	0.6938	0.2463	0.2724	0.1216
Greece	GRC	30000013	30005447	0	1.4289	1.4003	1.9359	1.7511	4.8357	-1.6678	0.5755	2.0955
Greece	GRC	30000013	30003514	0	1.1086	1.1493	0.8116	-0.4918	0.1286	-0.2942	1.2568	-0.5912
Greece	GRC	30000013	30005932	0	1.3198	0.0666	0.1386	-1.1509	0.1711	-0.2532	-0.0992	-0.2503
Greece	GRC	30000014	30001125	1	-1.1316	1.1493	1.9359	-0.5815	-0.3423	-0.7368	0.5755	0.7627
Greece	GRC	30000014	30004025	1	0.2889	0.6606	0.231	-0.974	-0.5705	-0.6742	0.0553	-0.3902
Greece	GRC	30000014	30001361	1	-0.1602	-0.8189	-0.4728	-0.1609	-0.8358	0.6459	-0.1026	-0.7496
Greece	GRC	30000014	30000345	1	-1.0787	0.7308	0.4173	0.4762	-0.2036	-1.6678	0.5755	-0.6959
Greece	GRC	30000014	30002358	1	1.469	0.2185	0.2536	-0.2608	0.3825	-1.6678	-1.5537	-1.4694
Greece	GRC	30000014	30001848	1	-0.3929	-0.0862	0.1453	-0.3515	-0.0713	-0.2473	-0.3059	-1.2193
Greece	GRC	30000014	30003066	1	-1.0257	1.7671	1.4967	-0.3254	0.3953	-1.6678	0.5766	2.0955
Greece	GRC	30000014	30003445	1	1.1866	-1.223	1.9359	0.9544	0.4811	1.2238	1.1987	2.0955
Greece	GRC	30000014	30000001	1	-0.3883	-0.2298	-0.4806	-0.3365	-0.1544	0.3527	0.5755	-0.5912
Greece	GRC	30000014	30004363	1	-0.7008			-0.2299	0.2779	-0.2025
Greece	GRC	30000014	30001158	1	1.1299
Greece	GRC	30000014	30000401	1	0.1255	-0.8232	-1.1592	-1.0489	-1.1186	0.1759	-0.6852	-0.5251
Greece	GRC	30000014	30004319	1	0.5385	0.3427	-0.5472	0.3007	-0.5731	-0.1578	-0.2852	-0.8543
Greece	GRC	30000014	30004499	1	0.6063	-0.5743	0.0226	0.1584	0.1142	0.4215	-0.216	-0.7496
Greece	GRC	30000014	30005824	1	0.1121	1.127	0.4173	-0.1288	0.5687	-0.0625	0.0221	0.4504
Greece	GRC	30000014	30004665	1	-1.0869	-0.2479	-0.227	0.7896	0.1612	-0.0671	-0.216	-0.5475
Greece	GRC	30000014	30002807	0	0.5698	-1.7717	-1.1473	0.3415	-0.3115	0.6394	-0.9729	-1.0966
Greece	GRC	30000014	30000880	0	-0.9962	-0.2479	-0.227	0.0767		0.4907	0.5755	0.1216
Greece	GRC	30000014	30002249	0	-1.1551	-1.3452	-0.9607	0.1053	-0.0578	0.4394	0.5755	-1.1252
Greece	GRC	30000014	30001637	0	-1.1959	0.3326	-1.0611	-0.5084	-0.1816	-1.6678	-0.3912	-1.4637
Greece	GRC	30000014	30000516	0	-0.0858	0.3289	1.9359	-0.6219	0.246	0.3515	0.5755	0.1216
Greece	GRC	30000014	30001332	0	0.6098	-0.0862	0.6407	0.9456	0.4094	-1.6678	1.3614	0.0301
Greece	GRC	30000014	30003628	0	0.9512	-0.165	0.0226	-1.1509	-0.0925	-0.5639	-0.5476	-0.8198
Greece	GRC	30000014	30002123	0	0.961	-0.4314	0.4173	-0.1186	0.9629	-0.0014	0.8038	0.1216
Greece	GRC	30000014	30006113	0	-0.2349	-0.0862	0.5833	-0.0403	-0.174	-0.0066	0.3482	-0.5475
Greece	GRC	30000014	30001393	0	-1.0739	2.6352	1.8045	3.5987	4.6898	3.6292	2.4277	2.067
Greece	GRC	30000014	30001908	0	-0.6619	-0.9317	-0.6241	0.6298	-0.1155	0.9695	0.0256	-0.2503
Greece	GRC	30000014	30000870	0	1.1667	0.0441	0.5347	0.1459	-0.0868	0.2995	0.3768	-0.4784
Greece	GRC	30000014	30003115	0	0.2504	0.1276	1.0433	-0.3876	-0.1823	-0.5037	1.1417	-0.6335
Greece	GRC	30000014	30003396	0	-1.5502	0.2185	-0.4657	-0.1085	0.3826	0.1265	0.8038	-0.7496
Greece	GRC	30000014	30000629	0	0.384	0.0692	0.4173	-0.7649	-0.4034	-1.6678	0.1693	0.1216
Greece	GRC	30000014	30003526	0	0.217	-0.0862	0.9726	1.2726	-0.1331	1.5721	-0.1566	-0.5305
Greece	GRC	30000014	30001463	0	-0.7659	-0.8502	-1.0355	0.7887	0.1402	1.6532	-0.2876	-1.2412
Greece	GRC	30000015	30000172	1	-0.2559	-0.6889	0.4173	-0.1036	-0.3221	0.4335	-0.5652	-0.7685
Greece	GRC	30000015	30002811	1	0.4467	-1.3782	-0.8826	0.9159	-0.3714	1.0196	1.8077	-0.5305
Greece	GRC	30000015	30003732	1	-0.4889	-0.0862	0.0226	-0.1365	1.3655	1.274	0.3482	-0.2503
Greece	GRC	30000015	30002714	1	-0.7011	2.6352	-2.664	-0.1014	1.1417	-0.7985	0.9246	0.2909
Greece	GRC	30000015	30003353	1	-0.1911	-0.7815	0.9964	0.721	0.1752	1.1192	0.3379	-0.8134
Greece	GRC	30000015	30001722	1	-0.6231	-1.0212	-0.6173	0.0801	-0.4437	0.4825	-0.4948	-0.7887
Greece	GRC	30000015	30005592	0	-1.0929	0.5344	0.0226	0.7113	-0.9291	1.0427	0.5755	0.1216
Greece	GRC	30000015	30004617	0	1.1605	0.2718	1.4967	-0.5658	0.7512	0.0981	0.5755	-0.2503
Greece	GRC	30000015	30002972	0	-1.2675	1.7671	1.9359	1.0193	0.6608	0.9802	1.1217	2.0955
Greece	GRC	30000015	30000050	0	-1.1012	-1.5407	-1.5438	-0.2757	-0.1348	3.6292	-2.1355	-2.5027
Greece	GRC	30000015	30002441	0	0.1005
Greece	GRC	30000015	30006121	0	-0.6336	-0.0862	0.0226	-0.5206	-2.1406	0.8469	0.5755	-1.1252
Greece	GRC	30000015	30005207	0	0.6346	0.468	0.0226	0.6598	0.4288	0.7415	0.8038	0.8136
Greece	GRC	30000015	30004294	0	-1.741	1.3889	0.7162	0.0546	4.8357	-0.526	2.4277	0.1216
Greece	GRC	30000015	30005692	0	-0.8902	0.2165	-0.6184	0.7887	0.0666	0.9929	-0.2482	-1.2097
Greece	GRC	30000015	30003244	0	-1.3823
Greece	GRC	30000015	30002033	0	-0.9681	-0.2582			-0.0343			-0.9299
Greece	GRC	30000015	30000760	0	-0.7926	-0.7114	-0.5907	0.961	-0.4589	1.2605	-0.417	-0.7674
Greece	GRC	30000015	30000723	0	-0.7526	0.0789	0.0226	0.3536	0.4642	-0.0542	0.5755	0.1216
Greece	GRC	30000015	30001750	0	0.2403	1.7671	0.8038	0.6044	0.7727	0.7255	1.2568	1.1508
Greece	GRC	30000015	30006042	0	-0.644	-0.4343	-0.7638	0.1662	-0.0711	0.3497	-0.0553	-1.0071
Greece	GRC	30000015	30000511	0	-0.9658	1.4003	0.5833	1.4508	1.0781	1.0014	0.5755	-0.222
Greece	GRC	30000015	30000210	0	-1.0554	-0.4203						0.1216
Greece	GRC	30000015	30003453	0	0.3804
Greece	GRC	30000015	30002743	0	-0.5067	-0.4232	-0.7249	0.3638	-1.0249	-1.6678	-0.1566	-0.8813
Greece	GRC	30000016	30002097	1	1.1084	-0.0862	1.9359	3.6039	0.0881	0.4394	0.5755	0.1216
Greece	GRC	30000016	30001974	1	0.9378	0.2063	0.7406	-0.2309	0.7927	0.1601	-0.176	-0.3297
Greece	GRC	30000016	30005109	1	-0.7541	-1.1763	-1.1926	0.6097	-0.8991	0.4531	-0.0138	-2.5027
Greece	GRC	30000016	30003305	1	-1.389	0.9608	-0.3706				-0.1566	-0.6774
Greece	GRC	30000016	30002354	1	0.2182	-0.0862	0.6496	0.9293	-0.1018	0.8395	1.1217	-0.3565
Greece	GRC	30000016	30006104	1	0.6056	-0.8802	0.0226	-0.5516	0.1385	0.0921	-0.6852	-0.5912
Greece	GRC	30000016	30003438	1	-1.7523	-0.4136	-0.9607	-0.504	-0.5036	-0.8768	-0.176	-0.8443
Greece	GRC	30000016	30001424	1	0.0681	0.5976	1.4967	-0.8286	-0.3898	0.4182	0.5755	-0.1563
Greece	GRC	30000016	30002046	1	-0.0687	0.0591	0.0226	0.5232	-0.5386	0.8187	0.9911	-0.2882
Greece	GRC	30000016	30002705	1	0.5373	0.9454	1.9633	1.8331	0.588	3.6292	2.4277	0.053
Greece	GRC	30000016	30004899	0	-1.4591			-0.6615	0.8208	-0.212	-0.3228
Greece	GRC	30000016	30004741	0	-1.5203			-2.6893			-2.1355	0.1216
Greece	GRC	30000016	30004144	0	0.6629	-0.8263	0.6407	0.4456	1.9275	0.2828	-0.6852	-0.3856
Greece	GRC	30000016	30001987	0
Greece	GRC	30000016	30003201	0	-1.3392	-1.175	-1.1926	0.3397	-1.0383	0.626	-0.6852	-1.1252
Greece	GRC	30000016	30006017	0	-0.1539	-0.0862	0.0226	1.7718	0.9346	2.0132	1.142	-0.2503
Greece	GRC	30000016	30004712	0	0.0647	-0.2479	0.0226	0.1551	0.9992	-1.6678	-0.0992	-0.3297
Greece	GRC	30000016	30003003	0	-0.3332	-0.5051	0.3904	0.1053	-0.0507	0.4508	0.5755	-0.1865
Greece	GRC	30000016	30004290	0	-0.4061	1.153	0.8348	-0.7744	0.0364	0.0574	2.4277	0.7374
Greece	GRC	30000016	30000638	0	-0.7366	-0.7501	0.0226	0.7068	-0.4379	0.9406	-0.2004	-0.7507
Greece	GRC	30000016	30001751	0	0.686	2.6352	1.9359	1.9972	0.9878	3.6292	2.4277	2.0955
Greece	GRC	30000016	30002637	0	-0.4484	-2.9627	-1.6896	2.8716	4.8357	1.0062	0.5755	-0.1563
Greece	GRC	30000016	30003011	0	-2.0007
Greece	GRC	30000016	30003184	0	-0.1196	0.3464	1.0433	0.2025	-0.2266	0.3797	0.8038	-0.2503
Greece	GRC	30000016	30003985	0	-1.3625	-0.4488	0.0226	-0.789	1.014	0.6657	0.3415	-0.6073
Greece	GRC	30000016	30002898	0	-0.6928				0.4589	1.0277
Greece	GRC	30000016	30000348	0	0.1734	2.6352	1.1657	3.6039	4.8357	3.6292		0.2909
Greece	GRC	30000016	30004823	0	-1.745	0.2746		-2.6893	4.8357	-1.6678	0.0444	0.1216
Greece	GRC	30000016	30001042	0	-1.185	0.0566	-0.8351	0.3427	-0.2006	0.3584	0.8815	-0.7568
Greece	GRC	30000016	30005730	0	-0.8524	0.0821	0.0226	-0.6247	-0.77	0.2375	1.2568	-1.1252
Greece	GRC	30000016	30000291	0	-1.0215	-0.0862	0.0226	0.7798	-0.8031	0.9697	0.075	-0.9299
Greece	GRC	30000016	30005450	0	-0.9845	0.0666	0.0226	1.1162	0.7143	0.3959		-0.959
Greece	GRC	30000016	30002773	0	-1.3819	0.8655		0.9848	0.6204	0.6044	1.2262	-0.3297
Greece	GRC	30000016	30000464	0	-0.0997	-0.0862	0.4173	0.1858	0.2387	0.3456	0.8038	0.7627
Greece	GRC	30000017	30005052	1	0.4159	-0.165	-0.3802	-1.0549	-0.9927	-0.4795	-1.1501	-1.1405
Greece	GRC	30000017	30003836	1	0.3825	0.3266	0.0226	0.0719	2.0459	-0.5058	-0.1026	-0.1865
Greece	GRC	30000017	30005312	1	1.3287	-0.6501	-1.4242	-1.3102	-1.3592	-0.219	-1.054	-1.0454
Greece	GRC	30000017	30004249	1	-0.2509	0.5999	0.5347	-0.0357	0.0109	0.5001	0.5755	0.1216
Greece	GRC	30000017	30001789	1	1.2727	-1.1363	-1.0611	-1.7857	-0.8176	-1.6678	-2.1355	-1.7277
Greece	GRC	30000017	30002591	1	1.1292	-0.2479	0.0226	-0.0513	0.6328	-1.6678	0.5755	0.1216
Greece	GRC	30000017	30005957	1	-0.7833	0.0467	0.6496	0.3044	0.8745	0.3	0.1693	-0.3657
Greece	GRC	30000017	30001676	1	-0.0675	-0.2479	-1.4945	-0.3817	0.2385	-0.0745	0.5755	-0.3297
Greece	GRC	30000017	30004599	1	-1.7569	0.1892	-0.7902	-0.8921	-1.061	0.3333	-0.0823	-0.6774
Greece	GRC	30000017	30002459	1	0.2613	0.9718	0.1386	-0.3175	0.2753	0.3797	0.0447	-0.2503
Greece	GRC	30000017	30002256	1	-0.3257	-0.2509	-1.4626	0.0648	-0.6239	0.2176	0.8047	-0.8198
Greece	GRC	30000017	30002881	1	-1.4337	-1.1626	-1.0021	-0.2589	-0.8075	-1.6678	-1.305	-1.7277
Greece	GRC	30000017	30003715	1	-0.0656	0.8149	0.9726	-0.4131	0.0227	0.2109	-0.1742	-0.2503
Greece	GRC	30000017	30000604	1	-0.0562	-0.0862	-0.227	-0.8921	-0.0613	-0.4694	-0.3206	-0.5251
Greece	GRC	30000017	30002852	1	0.0053	-0.4203	0.0226	0.1164	0.3872	-0.0197	-0.4771	-0.5912
Greece	GRC	30000017	30000796	1	-0.1979	-0.4067	0.4173	-0.4151	-0.6312	0.7119	0.2839	-0.9364
Greece	GRC	30000017	30004853	1	-1.074	-0.2479	-1.2374	-0.8618	-1.1736	-0.4694	-0.0987	-1.1405
Greece	GRC	30000017	30004190	0	-1.3296	0.5999	0.1386	-0.8237	1.09	-1.6678	0.8038	0.4994
Greece	GRC	30000017	30003312	0	1.3698	0.8655	1.1752	-0.1712	-0.6305	0.5149	0.8038	1.3566
Greece	GRC	30000017	30005263	0	-1.0333	-0.4314	0.0226	1.2196	0.2514	1.4878	0.8038	0.1216
Greece	GRC	30000017	30002360	0	-0.8815	-1.3452	1.9359	3.6039	0.7102	1.0062	2.4277	2.0955
Greece	GRC	30000017	30001098	0	0.4284	-0.2479	-0.4728	-0.3823	-0.5936	0.1129	-0.8516	-0.5912
Greece	GRC	30000017	30001384	0	-0.5927	-0.4314	0.0226	0.0689	0.2968	-0.0671	0.8038	-0.4784
Greece	GRC	30000017	30002650	0	0.5869	0.528	0.7162	-1.0489	-0.4046	-0.8849	1.2302	1.2147
Greece	GRC	30000017	30005980	0	0.7138	-0.2479	-0.227	-0.9285	-0.2799	-0.8849	0.0256	-0.4607
Greece	GRC	30000018	30001493	1	0.93	-0.2479	0.5347	0.2093	-0.3171	-0.2348	-0.6451	-0.6195
Greece	GRC	30000018	30003735	1	0.9215	-1.2952	-0.5747	3.6039	1.4957	0.9929	-0.2872	-0.7351
Greece	GRC	30000018	30002684	1	0.7976	0.2032	-0.5544	-0.7048	-0.0995	-0.3883	-0.3733	0.7627
Greece	GRC	30000018	30006095	1	2.085	1.7671	-0.408	-0.0416	1.2001	-0.0671	-2.1355	-0.945
Greece	GRC	30000018	30003038	1	0.202	2.6352	1.9359	0.1701	1.9275	0.0231	2.3404	2.0955
Greece	GRC	30000018	30003370	1	1.4566	0.0942	-0.7249	0.6486	0.1402	1.0062		-0.6232
Greece	GRC	30000018	30004813	1	1.3245	0.0608	0.4173	-0.7389	-0.5939	-0.226	0.1701	0.7435
Greece	GRC	30000018	30001982	1	0.4305	0.9637	0.4173	-0.1054	0.1787	-0.0348	-0.3876	-0.3297
Greece	GRC	30000018	30000566	1	1.4792	-1.5095		0.5648	-1.2033	0.9231		-0.3212
Greece	GRC	30000018	30004377	1	1.1831	-0.0862	0.0226	1.2836	1.0643	1.5721	0.3482	0.1216
Greece	GRC	30000018	30001770	1	0.8889	0.6636	-0.4728	0.5141	0.8487	0.0388	-0.2852	-1.6014
Greece	GRC	30000018	30005516	1	1.2249	-0.0862	0.0226	-0.3568	0.0218	0.288	-0.6852	0.1216
Greece	GRC	30000018	30001242	1	0.7335							-0.1563
Greece	GRC	30000018	30004141	1	1.0433	-0.9334	-0.5413	-0.4394	-0.557	0.0559	-0.3237	0.1216
Greece	GRC	30000018	30003911	1	1.0097	-0.4314	0.0226	-0.1689	-0.1676	0.1933	-0.5832	0.1216
Greece	GRC	30000018	30001832	0	0.587	-0.9363	-0.5907	0.5272	-0.3118	3.6292	0.5755	0.1216
Greece	GRC	30000018	30004131	0	1.3881	-0.8232	-0.4728	0.6885	0.9826	0.6256	0.8038	-0.2133
Greece	GRC	30000018	30005958	0	1.2818	0.2185	0.5021	0.4526	0.2627	0.0874	0.5755	0.4994
Greece	GRC	30000018	30000652	0	1.5822	0.468	-0.4728	0.7113	0.6113	-1.6678	0.2287	-0.4784
Greece	GRC	30000018	30004335	0	1.256	-0.5743	-0.9607	-0.6477	-0.8714	-0.298	0.1693	-0.5029
Greece	GRC	30000018	30003662	0	0.9172	1.7671	0.5833	0.7757	1.3105	-1.6678	0.1648	-0.1563
Greece	GRC	30000018	30002741	0	1.0754	-1.0121	1.9359	3.6039	4.8357	0.7326	2.4277	0.9883
Greece	GRC	30000018	30003290	0	1.203	-0.0862	0.0226	-0.7911	0.7448	-1.6678	0.9628	0.839
Greece	GRC	30000018	30003147	0	0.3567	0.6724	0.4173	1.0411	0.5821	1.1362	0.5755	0.8136
Greece	GRC	30000018	30002527	0	1.7672	2.6352	1.9359	2.1592	4.8357	3.6292	-0.1545	2.0955
Greece	GRC	30000018	30004966	0	1.1046	-0.0862	-0.227	-0.4112	0.3323	0.2289	0.5755	0.1216
Greece	GRC	30000018	30005505	0	1.3496	0.7332	0.0226	0.8745	0.2686	1.657	1.3617	0.1216
Greece	GRC	30000018	30002804	0	0.8979	0.5193	1.9359	-0.6161	0.366	0.3394	2.4277	2.0955
Greece	GRC	30000018	30003613	0	1.1152	2.6352	1.9359	0.8382	0.5715	0.7615	2.4277	1.1232
Greece	GRC	30000018	30001806	0	1.0269	-0.0692	-0.4474	-2.6893	0.4293	0.9306	-0.5802	1.0448
Greece	GRC	30000018	30000637	1	0.9078	0.0634	-1.2321	-0.3667	-1.326	-0.212	-2.1355	-2.5027
Greece	GRC	30000018	30000754	1	-0.1112	0.2118	1.1752	0.2098	1.4416	-0.1524	-0.6852	0.4504
Greece	GRC	30000018	30003019	0	0.6218	-0.2662	1.4967	-0.2883	-0.1302	-0.8849	0.1648	1.1232
Greece	GRC	30000018	30002026	0	1.4944	1.7671	1.9359	-0.1355	0.1266	-0.0052	-0.3237	1.2147
Greece	GRC	30000018	30002125	0	0.4709	0.3151	0.3461		0.0692		-0.2673	-0.593
Greece	GRC	30000019	30005585	1	-1.4798	1.7671	0.7777	-0.0385	0.6425	0.2591	0.3482	-0.4607
Greece	GRC	30000019	30005727	1	0.2117	-0.847	-0.9607	-0.4638	-0.0211	0.2304	-0.3733	-0.5475
Greece	GRC	30000019	30001740	1	0.6976	-0.4136	-0.9607	3.6039	1.2101	0.1986	-0.1026	-2.5027
Greece	GRC	30000019	30002388	1	1.4137	-0.0862	0.1386		-0.1508	-0.2777	-0.6308	0.833
Greece	GRC	30000019	30001731	1	-1.4397	-0.0862	-0.691	-2.6893	-0.6483	-1.6678	-0.2821	-1.236
Greece	GRC	30000019	30000204	1	0.3624	-0.2479	0.1882	1.089	0.5695	0.7198	0.9911	0.4994
Greece	GRC	30000019	30000236	1	-1.8458	0.9454	0.1386	-2.6893	-0.0556	0.1701	1.6331	-0.2995
Greece	GRC	30000019	30004329	1	-0.7541	0.468	-1.1075	-0.9328	-0.5755	-1.6678	-0.6852	-0.959
Greece	GRC	30000019	30002505	1	-0.0516	-0.2509	-0.5836	0.2645	-0.5491	0.5783	-0.414	-1.1252
Greece	GRC	30000019	30005903	1	0.5631	-1.0564	-0.227	-0.4608	0.2352	-0.1103	-0.2668	-0.9943
Greece	GRC	30000019	30005740	1	-0.498	-1.3452	-1.1926	0.4256	0.214	0.6783	-0.6852	-1.4276
Greece	GRC	30000019	30005384	1	0.2339	-1.0235			-0.2721	0.4981	0.0256	-1.0633
Greece	GRC	30000019	30005059	1	-1.028	0.4012	-0.4338	-0.4432	-1.0166	0.6459	-0.6852	-1.4991
Greece	GRC	30000019	30004919	1	-1.6577	-0.2431	-0.0094	1.053	-0.1667	1.0062	-0.0553	0.1216
Greece	GRC	30000019	30002065	1	-1.1014	-0.9245	0.6407	0.1313	0.4559	0.595	-0.2852	-0.222
Greece	GRC	30000019	30005221	1	1.183	0.0789	0.4173	-1.3001	-0.4041	0.3125	0.1693	-0.5475
Greece	GRC	30000019	30005417	1	-1.1959	-0.5743	-0.7836	-1.3001	-0.9086	-0.7946	-2.1355	-2.3976
Greece	GRC	30000019	30001146	1	-1.6668	0.6724	-0.811	-0.1355	0.4283	0.2395	-1.0722	-1.7277
Greece	GRC	30000019	30001608	1	0.0191	0.3376	1.9359	0.4232	0.5377	0.3951	2.4277	2.0955
Greece	GRC	30000019	30006066	0	-1.2973
Greece	GRC	30000019	30000089	0	-1.1796	-0.7199	-0.7249	0.5413	0.1081	0.9453	0.5755	-0.7507
Greece	GRC	30000019	30001966	0	-0.2684	-0.0862	0.0226	1.4255	0.5925	0.2276	0.5755	0.1216
Greece	GRC	30000019	30005157	0	-1.6316	-0.5743	0.0226	1.2836	-0.2762	-1.0529	0.5755	-0.8198
Greece	GRC	30000019	30004926	0	0.0301	2.6352	1.9359	3.6039	4.8357	3.6292	2.4277	2.0955
Greece	GRC	30000019	30004982	0	-0.488	1.7671	1.9359	0.9501	0.7137	1.0823	2.4277	2.0955
Greece	GRC	30000019	30001024	0	-0.347							-1.0099
Greece	GRC	30000019	30004738	0	1.1583	-0.2662	0.0226	0.6659	0.4824	-0.3396	-0.8686	-0.3514
Greece	GRC	30000019	30002332	0	-1.04	-0.4989	0.0226	-0.0999	0.1723	-1.6678	-0.7867	-0.8936
Greece	GRC	30000019	30002624	0	-1.2591					3.6292
Greece	GRC	30000019	30001555	0	-1.3335	-0.2479	0.0226	1.2836	0.8779	1.5476	0.5755	0.1216
Greece	GRC	30000019	30000454	0	0.0321	0.1973	0.5021	1.083	0.1815	1.3882	1.0413	-0.851
Greece	GRC	30000019	30000967	0	0.5282	-0.8357	0.0226	-0.789	-1.0417	0.5127	0.0256	-1.2688
Greece	GRC	30000019	30000542	0	-1.2587	0.7989	0.0226	0.0888	1.2226	-0.1837	0.5755	0.1216
Greece	GRC	30000019	30002915	0	-1.585	1.1352	0.5347	1.212	0.4193	0.2617	0.5858
Greece	GRC	30000019	30000994	0	-0.4407	-0.4314	0.0226	0.9102	0.3201	0.4394	0.5755	0.1216
Greece	GRC	30000020	30003337	1	1.7075	0.67	0.6407	0.2484	0.7927	-0.0064	-0.6451	1.1232
Greece	GRC	30000020	30005008	1	0.9265
Greece	GRC	30000020	30003092	1	-0.0285	-1.7585	-0.227	-2.6893	0.5719	0.4394	0.1701	0.1216
Greece	GRC	30000020	30004385	1	1.3903	-0.0862	-0.227	-0.371	0.0797	0.5561	0.5722	0.1216
Greece	GRC	30000020	30005875	1	1.1296
Greece	GRC	30000020	30001938	1	1.0759	-0.0862	-0.7638	-0.7703	0.0574	-1.6678	0.3482	-0.7496
Greece	GRC	30000020	30003283	1	1.127	-0.1968	0.7162	-0.3464	-0.3782	-0.0558	-0.0987	0.1959
Greece	GRC	30000020	30005090	1	0.9602	0.2554	-0.4396	-0.5142	-0.0302	0.1151	-0.1918	-0.2709
Greece	GRC	30000020	30001875	1	1.594	-0.0013	1.2899	-0.5028	-0.0962	-0.5309	-0.1727	0.1959
Greece	GRC	30000020	30002462	1	0.5984	-0.2479			0.0967
Greece	GRC	30000020	30001399	1	1.5089	1.153	1.9359	0.0629	1.079	-0.2362	-0.1026	2.0955
Greece	GRC	30000020	30005413	1	-0.5781	0.2695	0.1386	0.1062	0.3855	-0.1453	-0.4948	-0.1563
Greece	GRC	30000020	30003962	1	0.9158	-0.0994	0.586	-0.2612	0.2695	-0.8849	0.5727	-0.3297
Greece	GRC	30000020	30001997	1	0.8103	-0.089	0.0226	0.78	0.606	0.0161	0.3482	0.4504
Greece	GRC	30000020	30000132	1	0.835	0.468	-0.7638	-1.6841	0.0502	-1.6678	-0.6852	-0.7496
Greece	GRC	30000020	30004708	0	0.7405	-0.089	1.2341	0.5021	0.0931	-0.298	0.5755	1.515
Greece	GRC	30000020	30000143	0	1.2925				1.2184
Greece	GRC	30000020	30004641	0	1.0798	-0.4166	0.4173	0.0048	0.6972	-0.0614	-0.4805	-0.943
Greece	GRC	30000020	30000445	0	1.1536	-0.8294	0.0226	0.2732	0.0177	-1.6678	1.5037	-0.5305
Greece	GRC	30000020	30001250	0	0.1561	-1.3707	-1.4945	-0.4552	-1.744	-1.6678	-1.4727	-1.6554
Greece	GRC	30000020	30003485	0	1.1606	-0.5743	-1.0488	0.7113	-0.8307	-1.6678	-1.5596	-1.1252
Greece	GRC	30000020	30005832	0
Greece	GRC	30000020	30006082	0		-0.2662	-0.4806				0.0254	-0.7496
Greece	GRC	30000020	30001002	0	1.22			-0.9856	-0.4277	-1.6678
Greece	GRC	30000020	30004445	0	1.623	1.3697	1.4967	1.2836	0.706	0.4394	2.4277	0.4994
Greece	GRC	30000020	30002328	0	0.2664	0.5727	0.82	0.5494	0.3115	1.2106	0.5826	0.2683
Greece	GRC	30000020	30004880	0	0.9896	-0.0862	-0.4728	0.0212	-0.0753	-1.4875	0.9542	0.1216
Greece	GRC	30000020	30002642	0	1.1718
Greece	GRC	30000020	30003424	0	1.0609	1.1576	1.9359	3.6039	4.8357	3.6292	2.4277	2.0955
Greece	GRC	30000020	30004674	0	1.4975	-0.0862	0.0226	0.1053	-1.0565	0.4394	0.5755	0.1216
Greece	GRC	30000020	30004519	0	0.8978	-0.0862	0.1386	1.2836	0.1523	1.0062	0.5755	-0.2503
Greece	GRC	30000021	30004234	1	0.8546	-1.0212	-0.7183	-0.7107	-1.2716	-1.2919	0.1701	-0.8198
Greece	GRC	30000021	30001787	1	-0.822	0.8149	-0.227	-0.0342	-0.5605	0.377	0.5837	-0.4607
Greece	GRC	30000021	30004594	1	0.0048	0.802	-1.4316	-0.9033	-0.6989	-0.5842	-1.0906	-0.945
Greece	GRC	30000021	30006054	1	-1.146	-0.4203	-0.5907	0.3614	-0.3663	0.4138	-2.1355	-0.7887
Greece	GRC	30000021	30003824	1	-1.2067	0.1371	-0.227	-0.2869	0.4079	-0.1753	0.5755	-0.5305
Greece	GRC	30000021	30004292	1	0.0551	0.5315	-0.3048	-0.3302	-0.0445	-0.1753	-0.6852	-0.7496
Greece	GRC	30000021	30003429	1	-0.1822	0.0789	-0.7638	0.4996	-0.5158	-0.2608	1.1375	-0.4607
Greece	GRC	30000021	30004420	1	0.9728	-0.438	-0.7836	0.0376	-0.4534	-0.9292	0.0256	-0.5475
Greece	GRC	30000021	30003016	1	-0.8849	2.6352	0.8271	0.0683	-0.4006	-0.0614	2.4277	1.3857
Greece	GRC	30000021	30005942	0	0.5356	1.3697	0.4173	-0.1909	1.0121	-0.27	1.2262	0.4504
Greece	GRC	30000021	30001768	0	-0.8079	0.6544	0.586	-0.2622	0.3915	-0.0287	0.075	0.1216
Greece	GRC	30000021	30002943	0	-1.2055	-1.0121	0.0226	0.8698	2.9682	-1.6678	0.1922	0.1216
Greece	GRC	30000021	30002597	0	1.0378	0.3464	-0.1587	0.2486	0.0447	-1.6678	0.1693	-0.4607
Greece	GRC	30000021	30001404	0	-1.1079	0.5404	1.9359	-0.1446	0.5294	0.2488	1.6331	2.0955
Greece	GRC	30000021	30004608	0	1.0667	2.6352	-0.1164	-0.2405	0.9362	0.2357	0.5368	-0.3969
Greece	GRC	30000021	30005463	0	1.0124	1.1493	0.6407	-0.0011	0.3115	-0.2854	0.7688	1.1508
Greece	GRC	30000021	30000009	0	-1.1862	-0.0862	-0.691	-0.7644	-0.4843	-1.6678	0.1693	-1.1405
Greece	GRC	30000021	30001118	0	0.1982	-0.0862	1.4967	0.7133	0.5768	0.5624	0.1701	-0.2726
Greece	GRC	30000021	30001128	0	-0.668	-1.1019	-2.664	-1.3001	0.2987	-1.6291	0.5145	-0.1563
Greece	GRC	30000021	30005467	0	-0.4872	0.0666	1.9359	0.2049	0.585	-0.8768	0.8038	2.0955
Greece	GRC	30000021	30005451	0	-0.3306	-0.4136	1.4967	-1.1401	0.3026	-0.3257	0.1648	0.9097
Greece	GRC	30000021	30003539	0	0.0575	0.0502	-0.691	-0.4023	-0.578	-1.6678	-0.6852	-0.5475
Greece	GRC	30000021	30004191	0	-1.1679	-1.0212	0.0226	0.091	-0.7515	-0.801	0.3482	-0.2503
Greece	GRC	30000022	30002067	0	-0.9383	-0.0862	0.0226	0.7113	-0.0289	1.0062	0.5755	0.1216
Greece	GRC	30000022	30000025	0	0.3573	1.1576	1.9359	3.6039	2.9174	3.6292	2.4277	2.0955
Greece	GRC	30000022	30004546	0	-2.1019	-1.3452	-1.1926	0.1053	-0.9291	-1.6678	-0.6852	-1.1252
Greece	GRC	30000022	30001378	0	-1.2257	1.1576	1.9359	1.7779	-0.9996	3.6292	0.9628	2.0955
Greece	GRC	30000022	30002341	0	-0.6187	-1.3382	-0.8892	0.5241	-0.2004	0.9206	-0.4402	-0.851
Greece	GRC	30000022	30004513	0	-1.0425	2.6352	1.9359	3.6039	4.8357	3.6292	2.4277	2.0955
Greece	GRC	30000022	30005819	0	-0.0053	2.6352	1.9737	1.1498	0.262	1.9876	2.4277	0.1554
Greece	GRC	30000022	30004542	0	-0.5383	0.1882	0.3461	0.8846	0.4095	1.0149	1.3918	-0.2503
Greece	GRC	30000022	30002622	0	-1.2335	1.1576	-1.0288	3.6039	4.8357	1.6437	1.2457	0.6986
Greece	GRC	30000022	30002047	0	-1.7405	0.5859	0.0226	1.4549	-0.1155	0.4394	0.5755	0.1216
Greece	GRC	30000022	30001318	0	-0.0143	-2.9627	-1.0935	0.2447	-0.4622	0.8312	0.0154	-1.0878
Greece	GRC	30000022	30002659	0	0.0159	2.6352	1.9359	-2.6893	4.8357	-1.6678	1.536	2.0955
Greece	GRC	30000023	30001928	1	-0.1225	-1.121	-0.4246	-0.7872	-0.7043	-1.2919		0.1216
Greece	GRC	30000023	30004931	1	0.2168	-0.0862	0.0226	-0.1943	1.4089	-1.6678	0.8038	-0.4607
Greece	GRC	30000023	30001456	1	0.5628	-1.0138	0.0226	0.913	-0.4395	-1.6678	0.5755	0.1216
Greece	GRC	30000023	30000047	1	-1.9817	0.8105	-0.335	-1.2502	-0.5482	0.4863	-0.1972	-0.9101
Greece	GRC	30000023	30001621	1	0.0901	0.0789	0.586	1.2659	0.428	0.7283	-0.2852	0.1216
Greece	GRC	30000023	30006125	1	-0.0378	-0.2479	1.9359	0.195	0.2549	0.1866	-0.0553	0.1216
Greece	GRC	30000023	30000674	1	1.0403	0.96	0.7162	-1.668	-0.5548	-0.552	0.7688	-0.1865
Greece	GRC	30000023	30003553	1	1.159	0.7308	1.1752	-0.4926	0.3693	-0.7368	-1.305	0.8567
Greece	GRC	30000023	30001695	1	-0.652	-0.0862	-0.4728	0.3017	0.1382	0.6077	-0.4771	-0.4607
Greece	GRC	30000023	30003472	1	0.6763	-0.0692	-1.7997	-0.8189	-0.8225	-0.5309	-0.2637	-1.3017
Greece	GRC	30000023	30001968	1	-0.4649	-0.2479	0.0226	0.0242	0.3454	0.0953	0.0256	-0.4607
Greece	GRC	30000023	30001990	1	-0.6495	-0.2509	-0.8627	0.9066	0.6949	0.647	0.5755	-0.5912
Greece	GRC	30000023	30001841	1	0.5279	1.3889	-1.1075	-0.2887	0.0769	-0.2224	-0.4771	-0.0604
Greece	GRC	30000023	30002649	1	0.3852	0.1395	0.0226	0.1206	0.848	1.0756	-0.309	-0.6073
Greece	GRC	30000023	30005788	1	-1.4498	-0.0862	0.0226	0.4703	0.0955	0.1535	0.5755	0.1216
Greece	GRC	30000023	30003844	1	-0.861	-1.0102	-1.682	0.3817	-0.5837	0.5469	1.3428	-1.3027
Greece	GRC	30000023	30004505	1	-0.1045	0.5404	-0.8474	0.2856	0.2165	-1.6678	-0.1207	-0.946
Greece	GRC	30000023	30001701	1	-0.1623	0.0847	0.8348	0.0972	0.1885	-0.0622	0.9628	-0.7496
Greece	GRC	30000023	30004962	1	0.1081	-0.59	-0.7638	-0.1808	0.4049	-1.2919	0.0221	-0.8443
Greece	GRC	30000023	30001468	0	0.2407	0.6555	-0.4806	0.2082	0.7535	-0.9292	0.5755	-0.4607
Greece	GRC	30000023	30001759	0	0.5415	0.9349	0.0226	0.0719	-0.4261	0.6534	0.5755	0.1216
Greece	GRC	30000023	30004298	0	0.8793	-0.0862	-0.227	0.9994	0.2281	1.4379	0.0256	0.1216
Greece	GRC	30000023	30000358	0	-0.2686	-0.4136	-0.1587	0.9206	0.608	0.9139	0.1875	-0.4438
Greece	GRC	30000023	30004686	0	-0.5878	-0.0862	0.0226	0.1008	0.4208	0.2442	0.5755	0.1216
Greece	GRC	30000023	30000443	0	0.9536	-0.089	-0.5544	-1.0152	-0.0219	-0.531	-0.5656	-0.3657
Greece	GRC	30000023	30003543	0	0.1575	0.2032	0.0226	-0.1875	-0.1136	-1.6678	0.075	0.06
Greece	GRC	30000023	30003868	0	-1.3833	-0.6289	-1.842	-1.058	-0.4885	-0.7368	-0.4629	-1.1091
Greece	GRC	30000023	30005541	0	-0.7204	-0.4166	-0.3802	0.3268	0.2413	-0.9292	-0.1727	-0.1563
Greece	GRC	30000023	30004753	0	-2.065	-0.1515	0.6407	-1.3001	-0.3235	-1.6678	0.5755	0.4777
Greece	GRC	30000023	30001259	0	0.4024	0.9718	0.8038	-0.9547	0.8298	-1.6622	-0.0585	0.8567
Greece	GRC	30000023	30004657	0	0.1573
Greece	GRC	30000023	30003877	0	-0.0654	0.5886	1.4967	-1.0068	-0.187	-1.6678	1.2067	0.5362
Greece	GRC	30000023	30005931	0	-0.9136	0.0789	0.0226	0.2007	0.9141	-0.801	0.5755	-0.2503
Greece	GRC	30000023	30001662	0	0.9745	0.0666	-0.4806	-0.2002	0.4761	-1.6678	1.2568	-0.1314
Greece	GRC	30000023	30004535	0	-0.1628	0.3464	0.8038	0.9011	0.7521	0.5727	0.2344	0.0122
Greece	GRC	30000024	30000755	1	0.4464	-0.4314	-0.8627	-0.1037	-0.7812	0.654	0.0256	-1.2018
Greece	GRC	30000024	30003205	1	-0.0047	0.1609	1.4967	0.4426	1.3799	1.3729	-0.0358	1.3857
Greece	GRC	30000024	30005129	1	0.5882	-0.181	-0.3612	0.6331	-0.21	1.1532	-0.8709	-0.9655
Greece	GRC	30000024	30004745	1	0.485	2.1277	1.1752	0.6769	1.4406	-1.6678	0.5755	-0.2503
Greece	GRC	30000024	30001632	1	-0.7569	-0.969	-0.691	0.5559	-0.2025	-0.1906	0.0447	-1.1405
Greece	GRC	30000024	30004063	1	0.2667	-0.0862	0.5462	-1.0091	-0.4455	-0.801	-0.4771	-0.5912
Greece	GRC	30000024	30001692	1	0.7701	-0.7136	-0.227	1.0044	-0.0359	1.5721	0.5755	-2.5027
Greece	GRC	30000024	30004000	1	-1.8121	-0.8714			0.3289
Greece	GRC	30000024	30002996	1	-0.8051	-0.972	-1.3514	0.6799	-0.1056	3.6292	-0.2934	-0.7842
Greece	GRC	30000024	30000479	1	0.9619	-0.0862	-0.5373	0.9635	0.3231	0.4513	0.2294	-0.1563
Greece	GRC	30000024	30000789	1	-0.7536	-0.92	-1.4011	0.7594	0.0104	0.1403	-0.7025	-0.5079
Greece	GRC	30000024	30001754	1	-0.2758	-0.5743	-0.5836	0.8734	0.4698	-0.424	2.4277	-0.4607
Greece	GRC	30000024	30003722	1	-1.4359	-0.0862	0.0226	0.1053	-1.6529	1.325	0.5755	0.1216
Greece	GRC	30000024	30003452	1	1.4335	0.3464	-0.227	0.7176	0.1022	0.9576	0.3482	-0.959
Greece	GRC	30000024	30003529	1	1.2503	-0.0862	0.0226	0.1405	0.1679	-0.2607	0.3482	-0.2503
Greece	GRC	30000024	30004842	1	-2.2228	-0.8379	-1.3133	-0.4743	-0.5748	0.8859	-0.309	-0.4784
Greece	GRC	30000024	30005272	1	-1.2269	-0.2806	-1.3023	-0.8189	-0.9918	0.0786	-1.0808	-1.113
Greece	GRC	30000024	30000757	0	0.5787	1.127	0.0226	0.1039	-0.0868	-0.1452	-0.4805	-1.023
Greece	GRC	30000024	30004004	0	0.8331	-0.5874	-0.2827	1.13	0.5141	-1.6678	-0.396	-0.7108
Greece	GRC	30000024	30001840	0	-0.282	-0.847	0.0226	3.4675	0.586	1.0062	0.5755	0.1216
Greece	GRC	30000024	30005046	0	0.0306	2.6352	1.9359	1.2266	0.4888	1.0888	2.4277	0.388
Greece	GRC	30000024	30002379	0	2.1441	-0.0862	0.0226	-2.6893	4.8357	3.6292	2.4277	2.0955
Greece	GRC	30000024	30001018	0	-0.5384	-2.1151	-1.7832	0.2617	-0.0408	0.8986		0.3588
Greece	GRC	30000024	30004512	0	-1.0536	-2.9627	-1.3376	0.179	-1.0731	1.2633	0.3379	-2.5027
Greece	GRC	30000024	30005802	0	0.865	-0.2479	-0.227	0.1053	-0.9598	-1.6678	0.5755	-1.6492
Greece	GRC	30000024	30005095	0	0.7613	-0.2366	0.0226	-2.6893	-0.2672	-1.6678	0.5755	-0.1563
Greece	GRC	30000024	30004019	0	0.7222						0.5755	-0.4607
Greece	GRC	30000024	30003408	0	1.0279	0.1276	0.0226		-0.3664	-1.6678	0.5755	-0.4607
Greece	GRC	30000024	30003672	0	0.248	-0.0862	-1.64	0.1053	-0.9291	5.00E-04	-2.1355	2.0955
Greece	GRC	30000024	30002059	0	1.1368
Greece	GRC	30000024	30004571	0	0.3215				-0.1224
Greece	GRC	30000024	30001189	0	1.0902	-0.0862	0.0226	-0.0469	0.9386	0.2176	0.8038	0.1216
Greece	GRC	30000024	30002667	0	-0.6208	-2.9627	0.0226	-2.6893	-3.7095	-1.6678	0.5755	0.1907
Greece	GRC	30000024	30003477	0	0.9363	-0.975	-1.0428	0.6506	0.0861	0.9747	2.4277	0.7566
Greece	GRC	30000024	30005765	0	0.8815	-0.5169	-0.4338	0.6717	0.0964	0.7788	0.955	2.0955
Greece	GRC	30000025	30000228	1	-0.7407	0.4981	0.7244	0.3193	0.0509	0.3645	0.0447	0.0876
Greece	GRC	30000025	30002990	1	-2.0383	-0.0356	-0.7638	0.2708	-0.0035	-0.0205	-0.0823	-0.7496
Greece	GRC	30000025	30003823	1	-0.6372	-0.7049	0.5462	-0.0457	-0.449	-0.0558	-0.7045	0.4926
Greece	GRC	30000025	30000248	1	-1.1036	-0.0862	-0.691	-0.7758	-0.4732	-1.6678	-0.1914	-0.7496
Greece	GRC	30000025	30003067	1	0.8688	-0.165	-0.9624	-0.5079	-0.5186	-1.6678	0.0256	-1.2263
Greece	GRC	30000025	30005114	1	0.5646	2.6352	-1.1075	0.4131	0.7588	0.8093	-0.7912	-0.972
Greece	GRC	30000025	30002452	1	0.6875	0.4105	0.7162	0.0517	1.1223	-1.6678	0.7198	-0.222
Greece	GRC	30000025	30004185	1	0.9214	0.879	0.1386	-1.668	-0.3176	-0.0558	0.3199	0.2546
Greece	GRC	30000025	30001796	1	-0.5563	-0.1058	-0.732	0.5119	-0.7212	0.4966	-1.5848	-0.8443
Greece	GRC	30000025	30004352	1	-0.2514	-0.0862	0.0226	0.8677	-3.7095	-1.6678	0.0256	-0.7496
Greece	GRC	30000025	30005003	1	0.0609	0.5946	0.4135	-1.657	-0.1634	0.3283	-0.2857	-0.6544
Greece	GRC	30000025	30000656	1	-1.3531	-0.9363	-0.227	-1.012	-1.2858	-1.6678	-0.6852	-0.959
Greece	GRC	30000025	30005681	1	0.094	2.6228	-0.2973	-0.4482	0.9522	-0.0614	1.5037	0.0144
Greece	GRC	30000025	30006030	1	-0.7797	1.1493	0.231	0.1335	0.3931	-1.5939	0.5755	-1.1405
Greece	GRC	30000025	30003198	1	-1.0179	-0.2479	1.0108	0.3175	0.5086	0.3221	0.775	-0.9299
Greece	GRC	30000025	30003083	1	-1.0163	-0.4203	-0.227	-0.1069	0.5198	0.2176	0.0256	-0.2503
Greece	GRC	30000025	30002869	1	-0.3425	1.7671	0.1386	0.4768	0.5553	0.0161	0.5755	-0.6959
Greece	GRC	30000025	30001141	1	-0.3359	0.5293	0.917	-0.1085	0.2709	-1.6678	-1.0396	-0.7363
Greece	GRC	30000025	30001479	1	-1.3648	-0.4343	-0.5034	-0.8618	-1.382	-0.0614	-0.6852	-1.1078
Greece	GRC	30000025	30000998	0	-0.6905	0.4708	-0.9084	-0.0563	-0.4286	0.5898	0.5755	-0.2778
Greece	GRC	30000025	30000391	0	-1.7161	-2.4463	-2.0338	-1.7857	-1.1926	-1.6678	-2.1355	-1.9916
Greece	GRC	30000025	30001251	0	-1.0877	-0.2548	-0.9211	0.0266	-0.4452	0.1896	-1.5596	-0.8198
Greece	GRC	30000025	30002231	0	-1.1907	0.2695	0.4173	-0.5307	-1.2794	0.3378	0.5755	0.1216
Greece	GRC	30000025	30005726	0	-1.4423	-0.6684	-1.762	-1.6841	0.8372	-1.6678	-1.036	-0.1274
Greece	GRC	30000025	30003903	0	1.027	-0.4203	-0.227	-0.4611	-0.5963	-1.6678	-0.1026	0.1216
Greece	GRC	30000025	30005393	0	-0.7726	1.1576	0.8094	-0.5011	1.1868	-0.6687	2.4277	-0.5292
Greece	GRC	30000025	30003923	0	1.1234	0.792	0.9726	0.6958	0.266	-0.0558	0.8038	0.8567
Greece	GRC	30000025	30002291	0	-2.197	-0.256	0.0165	0.6894	0.3987	-4.00E-04	0.9636	-0.3549
Greece	GRC	30000025	30000980	0	0.9591	-0.4314	0.5347	-0.8293	-0.214	-1.6678	-0.1026	-0.2503
Greece	GRC	30000025	30003494	0	0.3071	-0.0862	0.0226	3.6039	1.9262	-1.6678	0.5755	0.1216
Greece	GRC	30000025	30000863	0	-1.7559	0.6445	0.0226	-0.9649	-1.3396	-0.5309	-0.0992	-1.3421
Greece	GRC	30000025	30002085	0	-0.9652	0.1852	0.0226	0.1462	1.4963	0.5907	0.5755	-0.3086
Greece	GRC	30000025	30001167	0	-0.6146	-0.7815	1.2899	0.9168	0.4996	-0.0961	1.3388	1.1508
Greece	GRC	30000025	30001850	0	-0.9125	0.8149	0.6825	0.6253	0.2275	0.0449	0.8038	-0.2503
Greece	GRC	30000025	30002756	0	0.6827	-0.2479	-0.8627	-1.0638	-1.147	0.2176	-0.9906	-1.2688
Greece	GRC	30000026	30001480	0	-0.3579	-0.7199	-0.5836	0.4183	-0.363	1.2887	0.0221	-0.5265
Greece	GRC	30000026	30006099	1	-1.4751	-0.4025	-0.8627	0.3368	0.186	0.9453	0.6296	-2.5027
Greece	GRC	30000026	30002163	0	-0.8799			0.954	1.5311
Greece	GRC	30000026	30005041	0	-1.9383
Greece	GRC	30000026	30002827	0	-0.7206	-0.5962	-0.3332		-1.5385
Greece	GRC	30000027	30006018	1	-1.17	0.6636	0.8477	0.4893	1.8223	0.6399	2.4277	1.515
Greece	GRC	30000027	30006051	1	-0.2792	2.6352	-0.6402	3.6039	-3.7095	-0.7368	0.1269	-1.5767
Greece	GRC	30000027	30000418	0	-2.0628	-0.9866	-0.5413	0.5653	-0.1443	0.794	-0.3887	-0.9755
Greece	GRC	30000027	30003554	0	0.0985	0.7989	0.8116	1.0742	0.5061	1.2756	1.2798	0.7627
Greece	GRC	30000027	30005307	0	-1.4083	-1.3452	0.0226	0.1053	-0.0502	0.4394	0.5755	-1.1252
Greece	GRC	30000027	30001909	0	-0.4066	-0.1652	0.0226	0.657	0.4794	2.6635	0.5755	0.1216
Greece	GRC	30000027	30004821	0	-1.4259	-0.5717	0.0226	0.7113	-0.5437	0.7062	0.5755	-0.1563
Greece	GRC	30000027	30005357	0	0.0887	1.1576	1.9359	3.6039	4.8357	3.6292	2.4277	2.0955
Greece	GRC	30000027	30003437	0	-1.4727	0.6608	0.3576	1.0761	0.8779	1.5721	0.5755	-0.2726
Greece	GRC	30000027	30002094	0	-1.1353	-0.4136	1.0433	-0.1029	-0.0863	0.1631	-0.5832	0.1216
Greece	GRC	30000027	30002600	0	0.4193	0.3791	-0.7453	0.3647	-0.1334	-1.6678	-0.0465	-0.3587
Greece	GRC	30000027	30006005	0	-1.2241	0.4652		1.1125	0.3493	1.7304	0.8038	1.515
Greece	GRC	30000027	30000747	0	-1.1589	1.7671	1.1355	1.1391	0.857	1.0506	2.4277	1.2147
Greece	GRC	30000027	30001641	0	-1.2352	0.3349	0.0226	0.6333	1.3438	1.0196	-0.6896	-1.1252
Greece	GRC	30000027	30003487	0	-0.7448	-0.5872	-0.7836	-0.3592	-0.114	0.3416	0.5755	0.1216
Greece	GRC	30000027	30002529	0	-1.559	-0.4174	0.0226	0.7113	0.0032	1.0062	0.5755	0.1216
Greece	GRC	30000027	30005085	0	-0.969	-1.2454	-1.3384		-0.2459		-0.3763	-0.6769
Greece	GRC	30000028	30004447	1	-1.6869	0.7634	1.9359	1.6362	-3.7095	-1.6678	2.4277	-0.6959
Greece	GRC	30000028	30004932	1	1.5885	1.153	1.036	1.4364	0.5213	0.7889	0.8038	0.7627
Greece	GRC	30000028	30005248	1	-0.3091	-0.0862	0.0226	-0.0707	-0.1174	-0.4223	0.5755	-0.7496
Greece	GRC	30000028	30002745	1	-0.4029	0.215	0.1386	0.0492	0.3275	-0.7406	0.5755	-0.2503
Greece	GRC	30000028	30000361	0	-0.8703	0.2185	0.6496	0.4785	0.3556	0.9722	0.8038	-0.1687
Greece	GRC	30000028	30003255	1	-0.6801	2.6352	-1.1926	0.7113	-3.7095	-1.6678	-2.1355	-2.5027
Greece	GRC	30000028	30000903	1	-0.8126	-0.2509	-1.161	-0.1554	-0.6929	-1.6678	-0.6852	-0.959
Greece	GRC	30000028	30000313	1	0.2631	2.6352	1.9359	0.5492	1.0094	1.0705	-0.3763	0.1216
Greece	GRC	30000028	30005772	1	0.8069	0.4077	-0.9607	0.7113	-0.191	1.0062	-0.1755	-0.7496
Greece	GRC	30000028	30003636	1	0.6865	-1.086	-0.8826	0.4758	-0.413	1.2633	0.7641	0.0657
Greece	GRC	30000028	30004048	1	-0.0515	0.2179	-0.0469	0.7113	-0.0408	1.0062	0.5755	-1.1252
Greece	GRC	30000028	30005653	1	0.809
Greece	GRC	30000028	30003256	1	0.7051	-0.0862	-0.227	0.7488	0.0186	-1.0529	0.5755	0.1216
Greece	GRC	30000028	30000746	1	0.2174	-0.0862	0.0226	0.7113	-0.0408	1.0062	-0.1972	-0.4607
Greece	GRC	30000028	30001970	1	-0.6079	0.7308	0.0226	0.7113	-0.3282	0.5989	0.5755	-0.5475
Greece	GRC	30000028	30001645	1	0.3342	1.7671	1.9359	0.7988	0.7866	-0.801	0.7198	1.515
Greece	GRC	30000028	30000433	1	1.0698	-0.0862	0.0226	0.7113	-0.0408	1.0062	0.1693	0.1216
Greece	GRC	30000028	30005645	0	2.1908	-2.9627	0.0226	0.7113	-0.0408	1.0062	0.5755	0.1216
Greece	GRC	30000028	30002793	0	0.9353	-0.4174	-0.691	0.7526	0.2337	0.9656	0.5755	-0.5475
Greece	GRC	30000028	30000031	0	-0.1248	-0.0862	0.0226		0.2805
Greece	GRC	30000028	30004152	0	1.2296	-0.59	-1.1926	-0.5422	-1.0629	-1.6678	-0.6822	-1.0101
Greece	GRC	30000028	30004481	0	0.6179	-0.0862	0.0226	1.2836	0.8779		0.5755	0.1216
Greece	GRC	30000028	30005921	0	-0.4659	-0.3466	0.586	-0.9214	-0.5339	-0.0041	0.1305	2.0955
Greece	GRC	30000028	30001622	0	0.0183	-0.817	-0.6184	0.4679	-0.4316	1.0196	0.0154	-0.6557
Greece	GRC	30000028	30003265	0	-0.2663	-2.9627	0.0226	1.1935	-3.7095	-0.8849	0.5755	0.1216
Greece	GRC	30000028	30004747	0	-0.0562	-0.0862	0.1456	1.491	1.3852	-1.6678	0.0221	0.1216
Greece	GRC	30000028	30001063	0	-0.1685
Greece	GRC	30000028	30000916	0	2.3234	-1.175	-0.442	0.4611	-0.1466		0.1416	-0.3917
Greece	GRC	30000028	30003352	0	0.7322
Greece	GRC	30000028	30000286	0	1.1069	-0.0862	0.0226	0.7113	-0.9291	1.5721	0.5755	0.1216
Greece	GRC	30000028	30001105	0	1.2786	1.4003	1.2899	2.4022	4.8357	0.4394	2.0386	2.0955
Greece	GRC	30000028	30003451	0	-0.957	-0.1764	-0.8737	0.4068	-0.0124	0.2333	-0.6203	-0.8756
Greece	GRC	30000028	30000372	0	0.3876	0.4594	0.7162	-0.0609	0.919	-1.4789	0.8038	-0.1563
Greece	GRC	30000028	30003819	0	-0.0643	-0.0862	0.0226	0.8519	-1.0464	-1.6678	-0.0933	0.1216
Greece	GRC	30000029	30003218	1	-0.7964	-0.8802	-0.227	-0.7268	-0.3735	-0.1837	-0.6852	-0.4607
Greece	GRC	30000029	30001859	1	-2.4769	1.1576	-0.6575	-0.2112	-0.747	-0.7433	-0.0726	-1.4056
Greece	GRC	30000029	30000292	1	0.0064	2.6352	1.9359	-0.1916	1.4353	0.8755	0.9203	0.833
Greece	GRC	30000029	30005502	1	0.9851	-0.5034	-0.335	-1.1982	-0.2037	-0.4795	-0.7838	0.4504
Greece	GRC	30000029	30003106	1	-0.6401	0.8046	0.4173	0.6725	0.1099	0.1651	-0.4318	-0.7496
Greece	GRC	30000029	30003481	1	1.156	-0.5743	-0.9607	-0.3432	-0.8116	-0.3242	-0.7867	-1.3017
Greece	GRC	30000029	30001071	0	1.1478	-0.7221	-0.227	-0.8245	-0.7982	-0.2362	0.0256	-0.1563
Greece	GRC	30000029	30005228	0	-0.4221	0.9535	1.2867	-0.2109	0.5071	-1.6678	0.5755	-0.5475
Greece	GRC	30000029	30001051	0	1.2062	0.3289	0.0226	0.3072	0.3937	0.6313	0.5755	0.1216
Greece	GRC	30000029	30002644	0	0.7004	-0.8357	0.4173	0.5627	-0.2637	-1.6678	0.1922	-0.4784
Greece	GRC	30000029	30001140	0	-1.592	0.0502	0.7162	-0.7742	-0.8239	-0.4173	-1.0396	-0.5305
Greece	GRC	30000029	30001300	0	-0.6515	0.7332	1.4967	-0.6447	0.1793	-0.3732	1.48	0.149
Greece	GRC	30000029	30004219	0	-0.8058	-0.9232	0.0226	-2.6893	-0.7546	-0.1845	-0.1026	-0.4607
Greece	GRC	30000029	30005890	0	-2.3283	-0.8502	0.0226	0.9573	0.6091	1.0435	1.8085	-1.4314
Greece	GRC	30000029	30000532	0	-0.503	-1.1537	-0.227	0.235	-0.27	1.8385	0.0405	-0.4607
Greece	GRC	30000029	30005971	0	-0.6476	-0.0862	0.0226	0.5828	0.5713	0.4541	0.5755	0.1216
Greece	GRC	30000029	30002612	0	0.4805	0.1997	1.9359	-1.0608	-0.3107	-1.6678	2.4277	2.0955
Greece	GRC	30000029	30004963	0	0.9975	-0.089	0.1386	-0.6184	-0.3018	-0.5569	-0.3912	0.1937
Greece	GRC	30000029	30001109	0	-1.0574	-0.8887	-0.7638	-0.5199	-1.0206	-1.6678	-0.4771	-0.8947
Greece	GRC	30000029	30001631	0	0.4672	-0.8357	-0.3802	-1.5123	-0.5716	-0.801	0.0256	-0.2503
Greece	GRC	30000030	30003558	1	-0.8772	-0.5743	-0.4728	0.6004	0.234	0.0252	0.5755	-0.7496
Greece	GRC	30000030	30005190	1	-0.1153	-0.4136	0.0226	0.15	-1.2142	-0.8768	0.5755	0.1216
Greece	GRC	30000030	30000130	1	-1.0103	0.0666	-0.227	1.5052	1.0904	-1.6678	0.5755	0.1216
Greece	GRC	30000030	30001815	0	-0.7349	1.3889	1.9359	2.2689	4.8357	2.8807	1.836	2.0955
Greece	GRC	30000030	30001554	0	-1.0815	-0.2479	0.8116	0.6251	0.7782	0.3613	0.1693	0.2203
Greece	GRC	30000030	30002534	0	-0.4536	-1.2439	-0.6116	0.0411	-0.5173	0.5514	-0.7838	-1.3484
Greece	GRC	30000030	30005566	0	0.4919	2.1277	1.9359	3.6039	1.7012	-0.801	1.802	2.0955
Greece	GRC	30000030	30004933	0	0.9695	0.9637	0.9247	1.3526	1.3333	2.0612	1.1811	0.3663
Greece	GRC	30000030	30002038	0	-1.5574	1.1493	0.1802	-0.6335	1.2135	0.3885	2.4277	0.1216
Greece	GRC	30000030	30000958	0	-0.7481	-1.1046	0.0226	0.3594	0.2021	-1.6678	0.5755	0.1216
Greece	GRC	30000030	30003157	0
Greece	GRC	30000030	30001029	1	0.0156	-0.2479	-0.227	1.2836	-0.8832	1.5721	0.5755	0.1216
Greece	GRC	30000030	30002278	0	0.4137
Greece	GRC	30000030	30002797	0	-1.3622
Greece	GRC	30000030	30005532	0	0.2633	-0.0862	0.0226	1.2836	0.9986	1.5721	0.5755	0.1216
Greece	GRC	30000030	30002860	0	-0.175
Greece	GRC	30000030	30000411	0	-0.253	2.6352	0.0226	1.0208	1.4673	0.9115	0.5755	-0.6774
Greece	GRC	30000030	30001958	0	-0.3575	-1.3452	-0.2737	0.4587	-0.111	1.7398	0.3379	-0.4256
Greece	GRC	30000030	30002633	0	1.3381	0.0692	-0.227	-0.2558	0.4293	0.4632	0.8038	0.1216
Greece	GRC	30000030	30002027	0	0.6682
Greece	GRC	30000030	30004930	0	0.6618
Greece	GRC	30000030	30002174	0	-0.6688	-0.2479	0.5347	-0.2201	0.4298	-0.526	0.1648	-0.1563
Greece	GRC	30000030	30003620	0	-0.7346	-0.0862	0.0226	1.1476	0.862	0.869	0.5755	0.1216
Greece	GRC	30000030	30004322	0	-0.3687	0.3464	0.3461	0.8601	0.0831	0.369	-0.5832	-0.959
Greece	GRC	30000030	30004814	0	-0.7103	-0.0862	0.9726	0.0625	0.8357	0.3689	0.5755	2.0955
Greece	GRC	30000031	30000195	1	0.8998	0.0789	0.0226	-0.2919	0.3954	-1.6678	0.5755	-0.4607
Greece	GRC	30000031	30005435	1	0.1008	-0.2662	0.1386	-0.5472	0.2335	-0.219	0.9636	-0.8443
Greece	GRC	30000031	30003321	1	0.8872	1.7671	1.9359	0.9208	0.6731	-1.2547	2.4281	0.7566
Greece	GRC	30000031	30004750	1	-0.8055	-0.4314	0.0226	0.3128	0.4367	0.2261	0.1693	-0.959
Greece	GRC	30000031	30004631	1	-0.2099	-0.4314	-0.227	0.1225	-0.1103	-1.6678	0.5755	0.1216
Greece	GRC	30000031	30004478	1	-0.567	-0.0862	0.4173	-0.8913	0.4864	-1.6678	0.5755	-0.4607
Greece	GRC	30000031	30001055	1	0.1799	-0.205	1.1355	0.7856	0.1924	0.7668	0.0196	-0.851
Greece	GRC	30000031	30006091	1	0.8807	0.2032	1.4967	-0.3788	0.2598	-0.8849	-0.3763	1.3857
Greece	GRC	30000031	30005253	1	0.9803	-0.0862	-0.4728	-1.1401	0.055	-0.8849	0.075	-0.2503
Greece	GRC	30000031	30004163	0	-0.6366	-0.0862	-1.2374	0.5738	0.0344	-1.6678	0.8038	0.3347
Greece	GRC	30000031	30005762	0	0.6208	-0.7221	-0.8356	0.1665	0.6412	-0.182	0.3768	0.4504
Greece	GRC	30000031	30003330	0	-1.0824	1.1493	1.0433	-0.1412	0.3375	0.2087	0.8038	0.8567
Greece	GRC	30000031	30000453	0	0.6857	-0.0862	-0.5836	-0.8567	-0.6997	-0.0218	0.1693	-0.2503
Greece	GRC	30000031	30005900	0	0.6307	-0.0862	0.0226	0.7113	0.7394	1.5721	0.5755	0.1216
Greece	GRC	30000031	30002111	1	1.3096	-0.8283	-0.9607	-1.3001	-0.7682	-1.6678	-2.0401	-1.4991
Greece	GRC	30000031	30003056	1	0.6152	2.6352	1.2341	3.6039	-3.7095	3.4817	0.5755	0.1216
Greece	GRC	30000033	30000338	1	0.9254	0.1395	1.0433	-0.1511	-0.4012	0.2352	-0.5798	-0.4784
Greece	GRC	30000033	30000173	1	0.9178	0.9637	-0.1587	-0.3426	-0.0836	-1.6678	-0.2821	-0.4607
Greece	GRC	30000033	30003302	1	1.6102	-0.0862	0.0226				0.5755	0.1216
Greece	GRC	30000033	30005512	1	-0.6218	-0.2366	-1.0611	-0.0188	-0.738	0.2176	-0.4771	-0.5912
Greece	GRC	30000033	30003632	1	1.1874	-0.983	-1.0472	-1.3001	-1.231	-1.6678	-0.6852	-0.4607
Greece	GRC	30000033	30003652	1	0.9372	0.9454	0.3576	0.0726	-0.363	0.2332	0.4886	-0.946
Greece	GRC	30000033	30005774	1	-0.81	0.0032	0.3416	-0.2723	-0.5861	-1.5744	0.0447	0.1216
Greece	GRC	30000033	30000579	1	-0.9642	-0.3486	-0.3802	-1.2044	-0.2355	-0.0558	-0.6852	-0.4607
Greece	GRC	30000033	30003214	1	1.052	0.4026	1.036	-0.7819	0.0939	0.1962	0.7274	-0.0151
Greece	GRC	30000033	30003893	1	0.2555	-0.4087	1.0108	-0.3103	-0.8224	-1.6678	-2.1355	-0.2778
Greece	GRC	30000033	30004205	1	-1.1507	-0.5743	0.0226	-0.1657	-0.0993	0.1544	0.0256	-0.959
Greece	GRC	30000033	30005735	1	1.2396	0.8046	0.7162	-0.6224	-0.4292	-1.6678	-0.6852	0.0876
Greece	GRC	30000033	30001746	1	-0.5734	0.3376	-0.6097	0.2267	0.4945	-1.6678	-0.6852	-0.2503
Greece	GRC	30000033	30001281	1	1.1586	-0.2479	0.0226	1.2836	1.4388	-1.653	0.5755	0.1216
Greece	GRC	30000033	30004331	1	-0.0853	0.9637	0.0226	-0.6224	0.921	-0.2532	0.1648	0.1216
Greece	GRC	30000033	30004370	1	1.6235	0.0789	0.0226	0.1787	-0.2552	-1.6678	-0.0551	-0.5305
Greece	GRC	30000033	30005849	1	1.1359	0.0666	-1.2062	-0.3124	-0.7993	0.3291	-0.8627	0.4112
Greece	GRC	30000033	30003094	1	1.3861	1.1493	1.9633	-0.0563	0.147	0.3184	-0.5832	-0.5251
Greece	GRC	30000033	30004321	0	1.2805	0.3487	0.0226	-1.1401	-0.1814	-0.2436	-0.3912	-0.1563
Greece	GRC	30000033	30004436	0	0.9616	1.153	0.4135	-0.3021	2.6119	-1.6678	2.4277	1.3857
Greece	GRC	30000033	30005575	0	0.4955	-0.0862	1.9359	2.2963	4.8357	3.6292	0.5755	2.0955
Greece	GRC	30000033	30000856	0	1.4873	0.6544	1.4967	0.3453	1.9877	-1.6678	2.4277	1.515
Greece	GRC	30000033	30002967	0	0.6297	0.7763	0.5347	0.504	0.3055	0.6905	0.5755	1.0641
Greece	GRC	30000033	30003920	0	0.7053	0.4012	0.7162	-0.6932	0.4858	0.0622	0.8038	0.1216
Greece	GRC	30000033	30005075	0	-0.8089	0.7763	1.036	-0.2177	1.0049	0.3699	-0.3912	0.5822
Greece	GRC	30000033	30005940	0	1.3548	-0.8232	-0.6446	0.2805	-0.3141	-0.2436	-0.2821	-0.5265
Greece	GRC	30000033	30004785	0	0.0247	1.7671	1.9359	-0.2478	0.6139	-1.6678	2.4277	1.3857
Greece	GRC	30000033	30000386	0	-0.5422	-0.5743	-0.227	-1.1401	-0.1614	-0.4795	-0.3733	-0.1563
Greece	GRC	30000033	30003697	0	-0.6835	0.2746	1.4967	0.8453	0.02	-1.4875	0.8038	-0.2503
Greece	GRC	30000033	30000962	0	0.0954	0.718	0.8348	-0.5526	-0.69	-0.0041	1.4793	0.4504
Greece	GRC	30000033	30001543	0	0.3822	-0.0862	0.7162	1.1728	0.7534	1.4513	0.5755	0.1216
Greece	GRC	30000033	30001994	0	1.1006	-0.0862	0.0226	0.996	0.1331	0.6915	0.0183	-0.7224
Greece	GRC	30000034	30001801	1	-0.6204	-1.3452	-1.1926	3.6039	0.8779	3.6292	0.5755	-2.5027
Greece	GRC	30000034	30002759	1	-1.414	-1.2076	-0.6587	0.761	-0.3973	0.7544	-0.4752	-0.6762
Greece	GRC	30000034	30005368	1	-0.4327	2.6352	1.9359	3.6039	4.8357	3.6292	2.4277	2.0955
Greece	GRC	30000034	30002619	1	-0.1098			0.6654	-0.3295	0.6364
Greece	GRC	30000034	30001422	1	-0.9529
Greece	GRC	30000034	30002997	0	-0.7078
Greece	GRC	30000034	30001435	0	-0.7388
Greece	GRC	30000034	30000703	0	-0.5913
Greece	GRC	30000034	30003815	0
Greece	GRC	30000034	30002576	0	-0.4826	-0.8283	-0.5834	1.2836	-0.7208	1.0298		-0.8936
Greece	GRC	30000034	30000773	0	-0.758
Greece	GRC	30000034	30002469	0	0.2962	0.1776	-1.2667		0.7126
Greece	GRC	30000034	30003551	0	-0.9457	2.6352	-1.1926	3.6039	-0.9291	1.5721	2.4277	-1.1252
Greece	GRC	30000034	30004323	0	-0.0523
Greece	GRC	30000034	30000400	0	-1.4891	-0.0862	0.0226	1.9416	-0.7803	0.3656	0.5755	-1.1252
Greece	GRC	30000034	30004213	0	-0.2299	-0.0862	0.6496	0.1298			-2.1355	2.0955
Greece	GRC	30000034	30005654	0	-0.6813	-0.817	-0.8428	0.8811	-0.0408	0.9976	0.3876	-0.5998
Greece	GRC	30000034	30002987	0	-0.9386
Greece	GRC	30000034	30001126	0	0.2637
Greece	GRC	30000034	30004214	0	-1.3836
Greece	GRC	30000034	30005098	0	-1.2513
Greece	GRC	30000034	30001023	0	-1.0071	-0.4203	-0.9607	-2.6893	-0.9492	-1.6678	-2.1355	-1.0913
Greece	GRC	30000034	30000227	0	-1.848	-0.0862	1.9633	0.8827	0.0328	1.6642	0.5755	-0.3969
Greece	GRC	30000034	30002950	0	-1.4289	-0.9408	-0.6649	0.345			-0.5656	-1.0966
Greece	GRC	30000034	30001604	0	0.0877				-0.837
Greece	GRC	30000034	30000243	0	-0.7154			1.1761	0.6568
Greece	GRC	30000034	30003351	0	-1.9004
Greece	GRC	30000034	30003150	0	-0.4832	-2.9627	-2.664	-2.6893	-2.4745	-1.6678	-2.1355	-2.5027
Greece	GRC	30000035	30000465	1	-1.1104	-1.2802	-1.431	0.1485	-0.0823	0.5188	-1.2876	-1.2864
Greece	GRC	30000035	30002091	1	0.7095		-0.7638		-0.8513	-0.4318	-0.7025	-0.8443
Greece	GRC	30000035	30004334	1	-1.1943	0.7308	-0.227	-0.1508	0.4804	-1.6678	0.0256	-0.4607
Greece	GRC	30000035	30005306	1	0.8719	-0.2366	-0.5836	-1.0091	-0.3146	-0.4184	-0.6852	-1.0788
Greece	GRC	30000035	30000956	1	-0.8337	-0.4136	-0.3827	1.2836	-0.3175	3.6292	-2.1355	2.0955
Greece	GRC	30000035	30003329	1	-0.8668	0.6636	0.4173	-0.3166	-0.0543	-0.0558	0.0256	0.1238
Greece	GRC	30000035	30003383	1	0.9512	-0.0862	-0.587	-0.0249	-0.2134	-0.1237	0.5755	-0.1563
Greece	GRC	30000035	30001491	1	0.4613	-0.2548	0.0226	-2.6893	0.2046	-1.6678	-0.6852	-1.1252
Greece	GRC	30000035	30002940	1	-0.5803	1.1493	1.9359	-0.3365	0.1257	-1.0529		1.1232
Greece	GRC	30000035	30005626	1	-0.695	1.1132	-0.0824	-0.4042	0.5204	-0.4223	-1.305	0.9883
Greece	GRC	30000035	30005904	1	-0.3981	0.6636	-0.0998	0.4551	0.4959	-0.2229	-0.0553	-0.8198
Greece	GRC	30000035	30001147	1	1.7196	0.4731	1.1355	-0.567	-0.5803	0.2603	-0.0465	2.0955
Greece	GRC	30000035	30004320	1	-0.815			-0.5276	-0.6861	0.1718	-1.305
Greece	GRC	30000035	30004317	1	-1.1792	-0.0862	-1.0611	-1.7857	-0.5914	-1.6678	0.1693	-1.2688
Greece	GRC	30000035	30003569	1	0.3523	-1.7929	-1.2193	0.1082	0.1062	-1.6678	-1.1508	-1.7533
Greece	GRC	30000035	30001474	0	-1.737	1.3889	1.1752	2.3421	2.2507	1.1458	-0.3733	-0.5005
Greece	GRC	30000035	30003447	0	3.0856			-1.99	4.8357
Greece	GRC	30000035	30002862	0	0.5
Greece	GRC	30000035	30004995	0	-1.0661	-1.016
Greece	GRC	30000035	30003882	0	-0.8802	1.1493	0.0226	-2.0365	3.5634	-1.0529	0.8038	0.4777
Greece	GRC	30000035	30000518	0	-0.7406	-0.0862	-0.7638	0.5104	0.0234	0.9287	-0.0553	-0.5912
Greece	GRC	30000035	30005297	0	-0.0732	-0.0862	-1.1926	0.7113	0.0511	0.6843	0.3482	-0.6959
Greece	GRC	30000035	30003000	0	-0.4203	2.6352	-0.0094	1.2836	-0.1462		2.4277	1.0383
Greece	GRC	30000035	30005991	0	-0.5607	-0.2662	0.5833	0.1874	-0.664	0.4297	0.5755	-0.6073
Greece	GRC	30000035	30003765	0	1.0801	0.0821	-2.664	-2.6893	-0.9724	-1.6678	2.4277	2.0955
Greece	GRC	30000035	30002074	0	-0.633	-0.411	0.0226	1.0721	0.3839	1.5721	0.5755	0.1216
Greece	GRC	30000035	30004757	0	1.1969	0.2695	-1.842	-0.576	0.0566	-0.0041	0.5755	-0.1563
Greece	GRC	30000035	30003952	0	0.2481	0.879	1.9737	3.6039	1.2558	-1.6678	2.4277	2.0955
Greece	GRC	30000035	30005597	0	0.6048	0.0634	0.0226	0.2257	-0.2171	-1.6678	0.5755	0.1216
Greece	GRC	30000035	30003977	0	-0.0261	0.1568	0.5563	-0.1141	0.1882	0.7971	0.8107	-0.2726
Greece	GRC	30000035	30005380	0	-0.1468	0.9637	1.1381	0.1327	0.3747	-1.6678	0.8038	0.1216
Greece	GRC	30000035	30001080	0	-0.2988	-0.0862	-0.227	0.3506	0.1571	0.2499		0.1216
Greece	GRC	30000035	30002429	0	0.0789	-0.4488	0.5021	0.2113	0.6141	1.0062	0.2287	0.1216
Greece	GRC	30000035	30004483	0	1.3266	2.6352	-2.664	0.7092	-0.2222	1.0174	2.4277	2.0955
Greece	GRC	30000036	30005598	1	-0.7842	-0.2479	0.0226	-0.3585	1.1478	0.5474	0.5755	0.1216
Greece	GRC	30000036	30001794	1	-0.4557	0.2633	-0.7043	-0.4343	0.266	-0.8768	0.5755	0.1216
Greece	GRC	30000036	30004609	1		-0.2479	-0.5373	0.3181	-0.658	0.8896	0.5755	-1.1252
Greece	GRC	30000036	30001894	1	-0.242	2.6352	1.9359	1.488	1.8024	0.8522	2.4277	2.0955
Greece	GRC	30000036	30004820	1	-1.3433	-1.1286	-0.6396	-2.419	-0.8831	-0.8768	-2.1355	-2.5027
Greece	GRC	30000036	30000924	1	-1.3382	-0.7065	0.0226	-0.5914	-0.2066	-1.6678	-0.176	-0.4607
Greece	GRC	30000036	30001562	1
Greece	GRC	30000036	30004301	1	-0.8337	-1.3452	-0.227	1.2631	0.0511	0.0955	-0.4801	0.1216
Greece	GRC	30000036	30001837	1	-0.0066	-0.0862	-2.664	0.7193	-3.7095	0.7309	-0.8455	0.3216
Greece	GRC	30000036	30005271	1	-0.7479	-0.0862		-2.6893	-0.0085	-0.7368	0.0896
Greece	GRC	30000036	30003782	1	-1.3784	-0.5743	-0.7495	0.67	0.2657	1.0062	0.3482	-0.9933
Greece	GRC	30000036	30006001	0	0.5262	1.1493	0.827			0.3252		0.4994
Greece	GRC	30000036	30002241	0	0.0693	2.6352	1.9359	0.9012	2.7222	0.5892	2.4277	2.0955
Greece	GRC	30000036	30000112	0	0.236	-1.061	0.3461	3.4599	0.9346	1.0062	-0.1914	-0.6073
Greece	GRC	30000036	30001221	0	1.2899
Greece	GRC	30000036	30000692	0	-0.0215	-0.0356	0.1713				-0.4064	-0.6843
Greece	GRC	30000036	30005411	0	2.1594	-0.8833	0.1882	1.3571	2.6375	1.0196	2.4277	2.0955
Greece	GRC	30000036	30005536	0	1.0245	0.6715	0.0226	0.9673	4.4978	2.0265	0.2337	0.5345
Greece	GRC	30000036	30002364	0	0.6693	0.879
Greece	GRC	30000036	30001927	0	0.3027	0.0821	0.0226	3.6039	-0.5067	-1.6678	0.5755	1.515
Greece	GRC	30000036	30000939	0	-0.4097	-0.0862	0.0226	0.7129	0.8779	3.6292	0.5755	0.1216
Greece	GRC	30000036	30000212	0	0.4046	0.6555	0.3461	-1.7891	-0.3234	-1.6678	1.6922	-0.8947
Greece	GRC	30000036	30000565	0		-1.2043	-0.4068	0.7444	0.0763	0.8253	-0.3024	-0.3657
Greece	GRC	30000036	30001310	0	-0.2673			0.1053	-0.9291
Greece	GRC	30000036	30001373	0	-1.324	1.1493	1.9359	0.3032	1.7266	1.4324	2.4277	0.9642
Greece	GRC	30000036	30005658	0
Greece	GRC	30000036	30004211	0	-1.1574	-1.4691	-1.9803	-2.6893	-0.5339	-1.6678	-2.1355	-2.5027
Greece	GRC	30000036	30002331	0	-0.0232	-0.9862	0.0226	0.6767	0.7635	1.1756	-0.1696	0.2
Greece	GRC	30000036	30004603	0	-1.0301
Greece	GRC	30000036	30005367	0	-0.9702	-0.0088	0.4582	0.843	-0.2605	1.0066	-0.4288	-1.1252
Greece	GRC	30000036	30002077	0
Greece	GRC	30000036	30004549	0	-1.8567
Greece	GRC	30000036	30000581	0	-1.221	2.6352	0.0226	1.7779	1.1198	3.6292	0.5755	0.1216
Greece	GRC	30000036	30000008	0	0.8215	1.3697	0.586	-0.9584	-0.5802	0.0956	1.2262	0.1216
Greece	GRC	30000037	30003931	1	-1.0341	-2.9627	1.9359	3.6039	4.8357	3.6292	2.4277	2.0955
Greece	GRC	30000037	30000549	1	-1.0877	0.3464	0.8116	1.396	1.033	1.9589	1.3617	-0.2995
Greece	GRC	30000037	30004994	1	-0.853	0.2718	-0.1744	-0.7419	-0.7622	-1.6678	1.2262	-0.5912
Greece	GRC	30000037	30003304	1	-2.3491	-0.0862	-0.9607	-1.668	-0.028	-0.219	0.3482	-0.7496
Greece	GRC	30000037	30003710	1	-1.0507	0.1915	-0.3457	-0.8286	-0.4213	-0.0041	-0.2821	-0.7496
Greece	GRC	30000037	30004272	0	0.2433	2.6352	1.1657	0.6256	0.4382	1.3383	-0.8542	1.3566
Greece	GRC	30000037	30001488	0	1.2346	-0.0862	0.0226	3.6039	4.8357	1.5721	1.1217	-0.1563
Greece	GRC	30000037	30000060	0	-0.3674	2.6352	1.9359	3.6039	1.1568	0.7536	2.4277	2.0955
Greece	GRC	30000037	30003762	0	0.9361	-0.0862	0.0226	0.2853	2.0316	0.7045	0.5755	-0.2726
Greece	GRC	30000037	30005170	0	-0.1056	-0.0862	0.9268	0.7533	0.5864	0.5005	-0.3733	0.1216
Greece	GRC	30000037	30000430	0	-1.0773	-0.8894	-0.7183	0.7553	1.7944	1.5994	0.5755	2.0955
Greece	GRC	30000037	30002956	0	-1.1912	-1.1429				0.6733	-0.6852	-1.1252
Greece	GRC	30000038	30002433	0	0.4366	-1.3643	0.3784	0.1771	-1.5345	0.1525	-0.0616	0.3535
Greece	GRC	30000038	30003504	0	0.3508	-0.7077	0.3461	-1.7857	-3.7095	-1.6678	-2.1355	-1.1742
Greece	GRC	30000038	30005706	0	0.7064	-0.2479	-0.9607	-0.6729	-0.1469	-0.275	0.5755	-0.4607
Greece	GRC	30000038	30005580	0	-1.3137	0.5404	0.4173	-0.0601	0.6081	-0.7368	0.8038	0.0876
Greece	GRC	30000038	30003423	0	-0.5557	0.8149	0.4173	0.1385	0.4537	0.0871	1.2568	0.1216
Greece	GRC	30000038	30003357	0	1.212	-0.5743	-0.227	-0.091	-0.8554	0.3551	-2.1355	-1.1252
Greece	GRC	30000038	30000900	0	-0.7578	0.8149	1.9359	0.1053	4.8357	0.7521	0.5755	-0.959
Greece	GRC	30000038	30002598	0	-0.6542	-1.0841	-0.9316	0.5083	0.1402	0.757	-0.2872	0.3644
Greece	GRC	30000038	30004495	0	1.0027	-0.0862	-1.0611	-0.7911	0.1079	0.2709	0.1693	-0.9111
Greece	GRC	30000038	30004041	0	0.8973	-0.8398	0.0226	-2.6893	-1.1459	-1.6678	-0.6852	-0.8936
Greece	GRC	30000038	30005201	0	-1.7331	-0.2479	-0.7638	0.0923	0.219	0.4332	-0.5832	-0.959
Greece	GRC	30000038	30004526	0	-1.4108	1.1493	0.1386	-0.385	-0.0694	-0.4223	0.9628	0.1216
Greece	GRC	30000038	30005770	0	-0.2582	0.9637	1.0433	0.2994	1.4393	-0.424	1.2262	1.1013
Greece	GRC	30000038	30001483	0	-1.3414	0.4565	0.6825	0.4893	1.5107	-0.4613	2.4277	0.4994
Greece	GRC	30000038	30000504	1	-0.6855	-0.0764	0.0226	0.337	0.6133	-1.0529	-0.8738	-0.4423
Greece	GRC	30000038	30003164	1	-0.6358	0.468	0.0226	-1.7628	-0.0615	-1.3198	0.2287	0.4725
Greece	GRC	30000038	30003420	0	1.2568	-0.0862	-0.3802	0.0823	-0.2618	-0.2348	0.5755	-0.5475
Greece	GRC	30000038	30000540	1	0.824	-0.4203	-1.6145	-0.3924	-0.3043	0.137	-1.0602	-1.5679
Greece	GRC	30000038	30003932	1	-0.6799	0.2185	-0.442	-0.1043	0.1789	0.1251	-0.0992	1.515
Greece	GRC	30000039	30000404	0	-0.7872	-1.3452	-1.1926	-2.6893	-0.8013	-1.6454	-0.6852	-1.5506
Greece	GRC	30000039	30000012	0	-1.7705	-1.2886	-2.664	-2.6893	-0.9834	0.373	-1.0451	2.0955
Greece	GRC	30000040	30000356	0	0.6524	-0.0106	-1.682		-0.045	0.3871	-0.5698	-1.2422
Greece	GRC	30000040	30005407	0		-0.9656	-1.5553				-0.7105	-2.5027
Greece	GRC	30000041	30001331	1	-0.2661	0.0666	-0.4728	1.0466	0.4527	1.0617	0.5755	-0.1563
Greece	GRC	30000041	30001052	1	-0.1657	-0.5557	-1.3943	0.4716	-0.7327	0.1048	-0.722	-0.2744
Greece	GRC	30000041	30001967	1	0.5936	-0.4203	0.0226	-1.7857	-0.1431	-0.6742	-0.2668	0.1216
Greece	GRC	30000041	30005069	1	0.5616	-2.9627	0.0226	-0.4015	-0.6989	3.5678	-2.1355	2.0955
Greece	GRC	30000041	30002147	1	-0.85	1.1493	0.7162	-0.373	0.0781	0.1217	0.5755	-0.5251
Greece	GRC	30000041	30005043	1	-0.3404	1.031	0.9726	-0.0218	0.5833	-0.2436	0.775	1.515
Greece	GRC	30000041	30004452	1	-0.3337	0.468	-0.3827	0.4508	0.1138	0.4762	0.174	-0.5912
Greece	GRC	30000041	30004289	1	-1.0098	0.2141	-0.6116	0.8731	0.9215	0.1479	0.5755	-0.2503
Greece	GRC	30000041	30003527	1	1.8643	-1.3171	-0.2737	0.6333	-1.058	-0.0339	-0.6852	-2.5027
Greece	GRC	30000041	30005346	1	1.0891	0.0821	0.7162	0.4618	1.0037	0.8509	-0.216	0.1216
Greece	GRC	30000041	30002647	1	0.2056	1.7671	1.1752	0.8005	1.7085	0.7829	1.3467	1.0383
Greece	GRC	30000041	30004971	1	0.057	2.6352	1.4967	1.2156	-0.2659	-0.4753	0.0693	0.5759
Greece	GRC	30000041	30003955	1	-0.1947	-0.1743	-0.7638	0.6605	0.4505	0.2558	-1.0722	-1.0788
Greece	GRC	30000041	30003981	1	-0.0388	1.1493	-0.5034	-0.1355	-0.2315	-1.6678	-0.454	-0.611
Greece	GRC	30000041	30000680	1	0.4315	-0.2479	0.0226	0.1053	-1.4108	0.4394	-0.6852	0.1216
Greece	GRC	30000041	30004299	1	0.7885	-0.7067					0.5755
Greece	GRC	30000041	30001580	1	0.2266	0.0789	-1.3074	1.7779	0.5433	0.8151	-0.454	-0.5305
Greece	GRC	30000041	30000780	1	-2.1429	0.3326	1.9359	1.3402	-0.0408	1.0927	0.5755	-0.959
Greece	GRC	30000041	30002301	1	1.3095	-1.0212	-0.7638	0.2465	0.0462	-1.6678	-0.0553	-0.4607
Greece	GRC	30000041	30001307	1	-0.8532	-0.847	-0.227	0.6333	-0.7116	1.418	-0.3912	-0.7108
Greece	GRC	30000041	30005555	1	-0.0053	0.8149	0.5833	0.4304	-0.189	0.8313	0.7017	-0.2103
Greece	GRC	30000041	30002071	0	-1.588	1.3889	0.9192	-1.6821	1.0886	-0.8768	0.8038	1.515
Greece	GRC	30000041	30004733	0	0.6893	-0.0692	0.0226	2.4157	0.9438	0.7238	0.5755	-0.222
Greece	GRC	30000041	30003046	0	-1.7239	-0.7199	-0.8219	0.4959	0.1634	0.9639	-0.8372	-0.4784
Greece	GRC	30000041	30002365	0	-1.2477	-0.0862	0.4445	0.7887	-0.2222	1.1148	0.1522	0.1216
Greece	GRC	30000041	30001405	0	-0.7328	0.0789	1.1381	0.4385	0.9064	-1.6678	0.8038	0.9888
Greece	GRC	30000041	30004184	0	-1.2915	0.9718	1.9359	-2.6893	-0.0265	-0.2533	2.4277	0.9883
Greece	GRC	30000041	30002701	0	-0.6808	-0.072	0.0226	0.0602	0.3184	-1.6678	0.1648	-0.2726
Greece	GRC	30000041	30002932	0	-0.0861	0.3875	1.036	1.2836	0.8779	-1.6678	-0.0553	0.1216
Greece	GRC	30000042	30004151	1	0.3389	-0.5093	0.0226	0.1053	-0.9806	-1.6678	-0.4771	-0.5475
Greece	GRC	30000042	30003039	1	0.957	-0.0862	0.0226	-0.1081	-1.0134	0.8767	0.5755	-0.959
Greece	GRC	30000042	30002567	1	-0.1484	2.6352	1.9359	3.6039	0.9007	0.3573	2.4277	0.1216
Greece	GRC	30000042	30001570	1	1.3109	0.468	-0.4649	0.5105	-0.3792	-1.2919	1.0854	-0.4377
Greece	GRC	30000042	30004815	1	1.0053	0.0789	-0.5836	1.2286	0.8779	0.378	0.5755	-0.7496
Greece	GRC	30000042	30001950	1	-0.8688	1.1493	0.4173			-1.6678		-0.4607
Greece	GRC	30000042	30001943	1	-0.6371	-0.5743	-0.3802	0.2311	0.3635	-1.6678	-0.4948	-0.2503
Greece	GRC	30000042	30003088	1	0.569	-0.0563	-0.9947	0.9531	0.3656	-1.0529	-0.0553	-0.7496
Greece	GRC	30000042	30004717	1	-0.1679	0.0467	0.0226	0.4456	0.5915	0.204	0.0447	-0.7108
Greece	GRC	30000042	30000660	1	1.471	0.0075	-0.2943	-0.3422	-0.1454	-0.385	-0.8913	0.1216
Greece	GRC	30000042	30002476	1	1.21	1.7671	1.9359	-0.6155	-0.1713	-1.6678	-0.8483	1.1232
Greece	GRC	30000042	30002447	1	1.2987	0.468	-1.1926	0.1053	0.459	-1.6678	1.7292	0.1216
Greece	GRC	30000042	30002877	1	-0.5077	-0.0219	-1.6145	0.8963	0.3756	-1.6678	0.5755	-1.7277
Greece	GRC	30000042	30000948	1	0.8129	-0.0862	-0.6843	1.0478	0.8779	-1.6678	-0.6852	-1.1252
Greece	GRC	30000042	30000249	1	0.3911	1.7671	-0.7902	0.6978	0.9997	-1.0529	0.075	-0.7108
Greece	GRC	30000042	30002691	0	1.0821	-1.3095	-1.5438	0.5034	-0.9547	0.6516	-0.3727	-0.0758
Greece	GRC	30000042	30005460	0	1.4034	-0.0862	0.0226	1.2836	0.8779	1.5721	2.4277	0.1216
Greece	GRC	30000042	30000273	0	1.3841	-0.0219	0.0226	0.3866	0.0274	0.2144	-0.2224	0.1216
Greece	GRC	30000042	30001482	0	0.8739	-0.0862	-0.3802	0.6333	-0.5445	0.0561	-0.2907	-1.0788
Greece	GRC	30000042	30003049	0	0.6857	0.7361	1.9359	0.4842	1.2478	-1.6678	1.2262	2.0955
Greece	GRC	30000042	30000607	0	0.3325	2.6352	1.9359	-0.711	2.0181	0.2181	2.4277	2.0955
Greece	GRC	30000042	30004802	0	-0.3487	-2.9627	-2.664	0.8349	-0.9291	0.2379	0.5755	0.1216
Greece	GRC	30000042	30004550	0	0.8573	-0.0862	0.0226	0.7113	0.0032	1.0062	0.5755	0.1216
Greece	GRC	30000042	30003139	0	1.4369	1.1576	1.9359		4.8357	3.6292		2.0955
Greece	GRC	30000042	30002989	0	-1.0982	-1.3452	0.0226	1.2836	0.8779	1.5721	0.5755	0.1216
Greece	GRC	30000042	30001668	0	-0.7388	0.5228	0.8801	1.6349	1.2759	1.5878	-0.0823	0.7611
Greece	GRC	30000042	30002808	0	1.517	-0.0862	0.0226	0.4231	0.8159	-1.6678	0.5755	0.1216
Greece	GRC	30000042	30006007	0	1.4147	0.8105	1.1834	3.6039	4.8357	3.6292	2.4277	2.0955
Greece	GRC	30000042	30005449	0	0.0559	-0.817	-1.0678	0.7887	-0.2222	1.0196	-0.2004	-0.3917
Greece	GRC	30000042	30002385	0	2.417	-0.9861				1.0233
Greece	GRC	30000042	30004208	0	-0.5971	0.0502	0.0226	3.6039	0.7859	-1.6678	1.1417	0.4994
Greece	GRC	30000042	30004069	0	1.1064	2.6352	1.0108	1.8846	1.4372	1.7104	2.4277	1.3857
Greece	GRC	30000042	30005506	0	0.5446	-1.3452	-1.1926	0.1053	-0.9291	0.4394	0.5755	-1.1252
Greece	GRC	30000043	30000507	0	-0.4167
Greece	GRC	30000043	30000927	0	-1.1818	0.1386	0.0226	-2.6893	0.2445	-0.4694	0.3768	0.9973
Greece	GRC	30000043	30000512	0	0.3385	0.8079	1.9359	2.104	0.8779	1.2289	2.4277	0.8136
Greece	GRC	30000044	30004884	1	1.2285	-0.2548	1.4967	-0.1529	0.6133	-1.6678	-2.1355	-0.222
Greece	GRC	30000044	30001045	1	0.9777	-0.5743	-0.7638	0.1222	-0.2643	-1.6678	-0.5978	-0.7496
Greece	GRC	30000044	30000309	1	-0.2291	-0.5799	-0.7638	-0.2929	0.1688	0.3435	0.1648	-0.9943
Greece	GRC	30000044	30003073	1	-0.9756	0.4149	0.6496	0.8287	-0.6899	1.5721	0.8038	0.4994
Greece	GRC	30000044	30005161	1	0.2668	0.9718	0.4173	0.4526	0.4118	-0.006	0.3482	1.2147
Greece	GRC	30000044	30003700	1	1.098	0.468	1.036	1.078	-3.7095	-1.6678	-0.0761	0.1216
Greece	GRC	30000044	30000071	1	-0.1038	-0.2662	-0.3802	-0.7303	0.3892	-0.801	-0.4801	0.1216
Greece	GRC	30000044	30005035	1	-1.0851	-0.4136	-0.3827	0.5175	-1.2198	1.1252	-1.4019	-1.4276
Greece	GRC	30000044	30005106	1	1.2711	-0.0862	0.0226	1.3425	-0.5056	3.6292	0.5755	0.1216
Greece	GRC	30000044	30004803	1	1.1194	-0.817	-0.2737	0.7887	-0.2222	1.0196	0.0154	-0.3917
Greece	GRC	30000044	30003231	1	1.0147	-0.0764	-0.5034	-0.2455	0.3446	0.1374	-0.4948	0.06
Greece	GRC	30000044	30005118	1	1.2734	-0.0862	0.0226	-0.3627	0.039	-0.8768	0.0221	-0.5912
Greece	GRC	30000044	30002699	1	1.1459	-1.1076	0.0226	0.1383	0.5264	-1.6678	-0.5461	0.4777
Greece	GRC	30000044	30000758	1	-0.287	-0.4136	-0.4728	-0.3158	-1.5966	0.5248	0.3482	-0.7108
Greece	GRC	30000044	30002169	1	-0.2491	0.2539	-1.4928	-0.8008	-0.2129	-0.1225	-0.1026	-1.5059
Greece	GRC	30000044	30000429	1	0.9049	0.0789	-0.227	-0.0211	0.3704	-0.7368	-0.309	0.1216
Greece	GRC	30000044	30002008	1	0.4423	-0.7121	0.0226	0.317	1.2314	-1.5939	-0.5828	-0.4607
Greece	GRC	30000044	30003036	1	-0.2577	1.7671	-0.408	0.2171	0.4323	-0.106	-0.6852	-0.7816
Greece	GRC	30000044	30000724	1	0.6696	-0.6978	-0.442	-0.4236	-0.0273	-0.7368	-0.5945	-0.6912
Greece	GRC	30000044	30004959	0	0.8988	0.0789	0.7739	3.6039	4.8357	3.6292	0.9911	-0.2503
Greece	GRC	30000044	30004087	0	-0.6648	-0.2479	-0.227	0.1081	-0.9291	-1.6678	0.1693	0.1216
Greece	GRC	30000044	30000088	0	0.877	-0.6447	0.0226	1.4224	0.9874	0.9947	0.5755	0.1216
Greece	GRC	30000044	30004774	0	-0.8277	0.5404	0.0226	-0.3395	0.1962	-1.6678	0.5755	0.3588
Greece	GRC	30000044	30004466	0	0.389	-0.9334	-0.744	0.5354	0.2496	3.6292	-0.9794	-1.042
Greece	GRC	30000044	30003203	0	-0.4943	-0.5034	-0.5907	-2.6893	-0.8149	-1.6678	-2.1355	-1.0735
Greece	GRC	30000044	30002103	0	0.5917	0.2032	0.0226	0.7113	-0.4418	0.809	1.3617	0.1216
Greece	GRC	30000044	30003730	0	0.7386	0.5228	0.0226	0.2477	0.576	-1.6678	0.5755	0.1216
Greece	GRC	30000044	30002400	0	1.1223	0.5836	1.9359	0.4521	0.934	-0.0154	1.2262	1.3857
Greece	GRC	30000044	30004428	0	-1.1274	-0.5077	0.0226	3.6039	0.8763	-1.6678	0.5755	0.1216
Greece	GRC	30000044	30000857	0	-0.4299	-0.089	-1.161	-1.1067	0.5619	-0.8007	-0.6599	-1.3017
Greece	GRC	30000044	30006031	0	0.4181	-1.4254	-0.3637	0.5503	-0.2071	1.0496	-0.8768	-1.3079
Greece	GRC	30000044	30002347	0	0.9824	-0.2479	0.0226	0.4712	-0.4202	0.7105	0.075	-0.5305
Greece	GRC	30000044	30002114	0	0.8311	2.6352	1.9359	3.6039	4.8357	3.6292	2.4277	2.0955
Greece	GRC	30000045	30004591	1	-0.7645	1.4003	1.9359	3.6039	2.1898	3.6292	2.4277	2.0955
Greece	GRC	30000045	30001944	1	0.8504	2.6352	1.9359	1.4634	0.9885	3.6292	0.1977	0.1216
Greece	GRC	30000045	30000811	1	0.3677	-0.5006	0.7008	0.4692	-1.2304	0.6897	-2.1355	-0.904
Greece	GRC	30000045	30006096	1	-1.0583	-0.0862	0.0226	1.2836	0.8779	1.5721	0.5755	0.1216
Greece	GRC	30000045	30006048	1	-0.9659	2.6352	1.036	2.5694	1.0919	1.8524	1.8077	-0.1563
Greece	GRC	30000045	30002524	1	0.6616	0.0502	1.1381	0.0201	0.0155	-1.2919	0.5755	0.1216
Greece	GRC	30000045	30000024	1	-0.6264	0.9526	1.1355	-0.1183	0.8074	-0.0558	0.1701	2.0955
Greece	GRC	30000045	30002894	1	1.6157	-0.2479	0.5347	-0.5486	-0.4675	-1.6678	-0.0987	-0.4607
Greece	GRC	30000045	30004005	1	-0.4849	-0.8338	-0.7836	0.9095	0.0816	1.0059	0.5755	-0.5912
Greece	GRC	30000045	30001644	1	-0.8494	-0.5847	-0.7836	0.0416	0.3729	-0.1401	0.3482	-1.1405
Greece	GRC	30000045	30003270	1	1.3724	1.1493	1.9359	1.8555	1.435	2.1194	0.3482	2.0955
Greece	GRC	30000045	30005787	1	-0.958	0.1997	0.0226	0.8361	0.454	1.0555	0.5755	-0.2503
Greece	GRC	30000045	30004402	1	0.3555	1.3697	0.4173	-0.1535	0.4787	-0.8294	0.542	0.1216
Greece	GRC	30000045	30005617	1	-0.7101	-0.0862	0.0226	1.2836	0.8038	1.5721	1.1375	-0.2503
Greece	GRC	30000045	30002885	1	-1.2436	0.9637	0.1386	0.2938	-0.4416	0.3736	2.4277	-0.0596
Greece	GRC	30000045	30001735	1	-0.7727	-1.1337	-1.0935	0.5674	-0.0592	0.9025	-2.1355	-0.0358
Greece	GRC	30000045	30001433	1	-0.5144	-0.0692	-0.227	-1.2765	-0.1141	-0.5037	0.3482	-0.5912
Greece	GRC	30000045	30002084	1	0.9674	-0.7815	-0.6378	0.8048	-0.6838	-0.801	-1.166	-0.9815
Greece	GRC	30000045	30000643	1	-0.0158	-0.2479	0.0226	0.1053	-0.9291	0.6191	0.5755	0.1216
Greece	GRC	30000045	30000813	1	1.8328	-0.3582	-0.9807	0.1828	0.346	1.1471	0.5755	0.1216
Greece	GRC	30000045	30000684	1	-0.6274	0.8079	0.8877	0.6705	1.0933	0.9765	1.6284	-0.959
Greece	GRC	30000045	30003062	0	-0.8861	-1.2034	-0.94	0.6258	-0.6292	0.6195	0.5755	0.1216
Greece	GRC	30000045	30005194	0	-0.5381	0.5344	-1.5943	0.9564	-3.7095	-0.4128	-0.7108	-1.3151
Greece	GRC	30000045	30004967	0	-0.9601				-0.9346			-1.1252
Greece	GRC	30000045	30001854	0	1.3462	-2.9627	-2.664	-1.0361	-3.7095
Greece	GRC	30000045	30000997	0	-1.2867
Greece	GRC	30000045	30002934	0	1.092
Greece	GRC	30000045	30005299	0	-1.0204			0.7007	-0.009
Greece	GRC	30000045	30001625	0	-0.9387	2.6352	1.4967	3.6039	1.3957	-1.6678	2.4277	2.0955
Greece	GRC	30000045	30000217	0	-1.6677	-0.0862	0.0226	-0.3361	0.2211	0.2637	0.3482	-0.1865
Greece	GRC	30000045	30001195	0	-1.58	-0.0862	0.0226	0.738	-0.1753	1.8339	0.5755	0.1216
Greece	GRC	30000045	30005817	0	-0.0196	2.6352	1.9359	1.0075	-0.6556	3.6292	2.4277	2.0955
Greece	GRC	30000045	30000753	0	-0.9035	-0.4203	-0.227	0.4958	0.2157	-1.6678	-0.1026	-0.8119
Greece	GRC	30000045	30001752	0	0.7621	0.2718	0.0226	0.7113	0.786	-1.5744	0.5755	-0.4607
Greece	GRC	30000046	30002037	1	0.6019	1.153	-0.4728	0.3602	-2.5674	0.3703	0.3482	0.2224
Greece	GRC	30000046	30004166	1	0.8369	2.6352	1.4967	-0.2616	0.8362	-0.3477	-1.305	-0.7496
Greece	GRC	30000046	30004718	1	1.9527	1.1493	0.4173	0.2948	0.2234	-1.6678	0.0256	-0.4607
Greece	GRC	30000046	30004460	1	1.8836	1.4003	0.1386	-0.034	0.3987	-0.2823	-0.3086	0.6663
Greece	GRC	30000046	30005547	1	1.2873	-0.5743	-0.3332	0.6775	0.0788	-0.568	-0.4948	-0.6774
Greece	GRC	30000046	30003832	1	-0.4851	-0.0862	-0.227	0.1306	0.0641	-0.0033	0.1693	-0.5912
Greece	GRC	30000046	30002870	1	0.2116	0.1371	-0.227	0.6963	-0.1708	-1.6678	0.0896	-0.6774
Greece	GRC	30000046	30003076	0	0.7619	-0.8645	-0.7836	0.9532	0.4514	-0.0671	0.3839	0.2996
Greece	GRC	30000046	30003005	0	1.5193	-0.0088	-0.888	0.7113	-0.0408	1.0704	0.5755	0.1216
Greece	GRC	30000046	30002752	0	0.545	-0.7306	0.0226	-2.6893	-1.28	0.1751	0.9628	0.1216
Greece	GRC	30000046	30004696	0	1.224	-0.0862	-0.227	-0.0696	2.0873	0.9112	0.5755	0.4994
Greece	GRC	30000046	30005804	0	0.8656	-0.0862	0.0226	0.7113	0.5443	1.0062	0.5755	0.1216
Greece	GRC	30000046	30000673	0	1.3295	0.4012	1.4967	0.1968	0.1824	0.1048	1.2568	0.1216
Greece	GRC	30000046	30000276	0	0.1341	-0.59	-0.227	0.8654	1.2562	1.0712	0.5755	-1.1252
Greece	GRC	30000046	30001133	0	-0.4662	-0.59	0.6755	-0.0733	0.2061	-1.6678	0.3482	0.3754
Greece	GRC	30000046	30005342	0	-0.4242	0.5976	1.9359	1.1001	0.5766	0.5041	1.4995	0.6859
Greece	GRC	30000046	30000633	0	0.1677	-0.2479	1.9359	0.3534	0.8345	-0.0879	0.5755	1.1232
Greece	GRC	30000046	30005525	0	-0.2882	-0.7729	0.0226	-0.0876	-0.3097	-1.6678	-0.4629	-0.5093
Greece	GRC	30000046	30000991	0	0.9759	-0.0862	0.0226	1.2836	0.8779	-1.6678	-0.1026	0.1216
Greece	GRC	30000046	30000733	0	-0.1368	0.9718	1.4967	-0.2893	0.6252	-0.1722	0.1427	1.1232
Greece	GRC	30000046	30003647	0	1.3697	-1.3382	-0.1119	1.2507	4.8357	1.1996	0.5826	-0.8134
Greece	GRC	30000046	30000022	0	0.8456	0.0789	0.0226	1.7041	0.5602	3.6292	1.1171	-0.5912
Greece	GRC	30000046	30005418	0	0.2796	-0.4136	-1.4259	0.2945	-0.2774	0.0777	-1.7719	-1.1242
Greece	GRC	30000046	30000126	0	0.9252	1.4003	1.9359	0.5907	0.886	0.2783	0.8038	0.1216
Greece	GRC	30000047	30003538	1	-1.1293	0.0682	-0.2614	-0.2374	-0.2178	-0.7478	-0.2857	-0.2201
Greece	GRC	30000047	30003645	1	0.2131	-0.3882	-0.2392	0.4601	-0.1109	1.4133	-0.1939	0.1216
Greece	GRC	30000047	30001831	1	-0.8632	-0.4136	-0.227	0.746	-0.0417	0.4882	-0.0823	0.1216
Greece	GRC	30000047	30002089	1	-0.7312	2.6352	0.8348	-0.3299	0.1005	0.0822	0.1648	-0.806
Greece	GRC	30000047	30005144	1	-0.4635	1.1493	0.4173	-0.4253	0.261	0.2243	0.5755	0.1216
Greece	GRC	30000047	30005869	1	-1.7452	-0.7327	0.0226	-0.2102	-0.207	0.1531	-0.4771	-0.946
Greece	GRC	30000047	30004673	1	-1.1215	1.1246	1.9359	-0.1704	0.3289	0.3494	1.5243	0.6113
Greece	GRC	30000047	30002034	1	-0.3524	-0.7162	-0.5034	0.1993	-2.5536	0.7541	-0.0857	-0.9111
Greece	GRC	30000047	30005586	1	0.1234	-0.7611	-0.7902	0.2522	0.1711	0.719	-0.8738	-1.2688
Greece	GRC	30000047	30004264	1	0.5954	-0.7258	-1.3005	0.6395	-1.4316	1.057	-0.3553	-0.4423
Greece	GRC	30000047	30005778	1	-0.0804	-0.0862	-0.227	-0.534	0.1029	-0.6687	0.5755	-0.1563
Greece	GRC	30000047	30001633	1	0.1522	-0.6369	0.1386	0.1053	-0.2068	-0.2092	0.1324	-0.9943
Greece	GRC	30000047	30002243	1	-0.4451	-0.9272	-2.1689	-0.2912	-1.4696	0.236	-2.1355	-1.9916
Greece	GRC	30000047	30003783	1	-1.012	2.6352	0.6131	-1.577	0.1473	-0.006	-0.0553	0.1216
Greece	GRC	30000047	30003324	0	3.2732
Greece	GRC	30000047	30000826	0	-1.0835	1.1576	1.1752	-2.6893	0.524		1.2107	1.2841
Greece	GRC	30000047	30001975	0	-0.047	0.8079	0.5347	-2.6893	-0.4775	-0.6274	0.9628	-0.0998
Greece	GRC	30000047	30000617	0	-0.3437	0.96	0.3461	-1.4269	0.7775	0.0377	0.8038	0.1216
Greece	GRC	30000047	30002971	0	0.0707	1.1576	0.9268	-0.9033	-1.3531	-0.0911	2.4277	2.0955
Greece	GRC	30000047	30003009	0	-0.564	-0.8374	1.2341	-0.9998	-0.0066	-0.8849	-0.3907	-0.222
Greece	GRC	30000047	30003626	0	-0.8281	0.5128	0.586	-1.668	-0.2462	0.3924	1.3918	0.149
Greece	GRC	30000047	30001489	0	0.1598	-0.1678	0.1386	0.0665	-0.2039	-0.4318	-0.0987	-0.2432
Greece	GRC	30000047	30002499	0	-1.4408	2.6352	1.9359	0.9084	0.1796	1.8326	1.6922	0.8567
Greece	GRC	30000048	30001056	1	0.1499	2.6352	0.586	1.7511	1.2101	-1.6678	-0.0823	-0.4607
Greece	GRC	30000048	30002294	1	-0.0134	-0.0862	-0.8627	0.3196	0.3523	-1.6678	-0.3912	-1.3017
Greece	GRC	30000048	30005656	1	1.5817	0.67	1.9359	-0.315	0.5074	-0.8768	-0.4656	0.0388
Greece	GRC	30000048	30000114	1	1.3397	-0.3141	-1.9313	-0.283	0.4429	-1.6678	-1.0396	-1.7277
Greece	GRC	30000048	30002407	1	0.6611	-0.0862	-0.2943	2.5574	1.1139	-1.6678	0.5755	0.1216
Greece	GRC	30000048	30002295	1	0.35	-0.2479	-0.4728	1.4262	1.552	2.3558	0.5755	-0.4607
Greece	GRC	30000048	30002682	1	-0.0615	1.1306	-0.1587	0.9654	0.0558	0.1623	1.2798	-0.8936
Greece	GRC	30000048	30000274	1	-0.4868	-0.8251	-1.5179	-0.8237	-1.072	-1.6678	-2.1355	-0.5305
Greece	GRC	30000048	30002240	1	1.192	-0.0862	0.0226	-0.3159	0.7429	-1.6678	0.1922	-0.4607
Greece	GRC	30000048	30005838	1	1.1539	0.8046	0.0226	-1.1401	0.2147	0.1273	-0.5832	-0.9299
Greece	GRC	30000048	30000650	1	0.055	-0.0862	-0.227	-0.3282	-0.2526	-0.1692	1.1375	-0.7496
Greece	GRC	30000048	30003734	1	-1.5145	-0.089	-0.227	-1.0068	-1.0625	-0.7847	0.5409	-0.5475
Greece	GRC	30000048	30000216	1	-1.0517	-0.8264	0.0226	0.2556	0.1471	-0.2348	-0.2852	-2.5027
Greece	GRC	30000048	30001008	1	0.8157	-0.0862	-0.3802	-0.4441	-0.1116	-0.2362	0.3482	0.1216
Greece	GRC	30000048	30005066	1	1.0089	-0.6447	0.0226	-1.7857	-0.5944	-1.6678	-0.1727	-1.1252
Greece	GRC	30000048	30003840	1	0.7476	0.2695	-0.3802	-0.5073	-0.3888	-0.801	-0.4801	-0.959
Greece	GRC	30000048	30004760	1	1.1664	0.8046	-0.2236	0.2839	0.661	-1.6678	-0.2668	-0.4423
Greece	GRC	30000048	30002496	0	1.0992	-0.2479	1.9359	-1.5123	0.2382	-1.0529	0.9194	0.7864
Greece	GRC	30000048	30005783	0	0.369	-0.4153	0.5021	0.8681	1.1426	0.6366	-0.4461	0.6226
Greece	GRC	30000048	30004865	0	1.064	0.4121	0.8038	0.4839	0.8132	1.0734	0.7641	-1.0454
Greece	GRC	30000048	30001391	0	1.1341	0.2857	1.4967	0.2627	0.7639	0.4938	1.2262	0.7627
Greece	GRC	30000048	30002909	0	0.8676	-0.0994	0.5672	0.9182	-0.1041	0.9545	0.9628	-0.222
Greece	GRC	30000048	30002686	0	1.1738	-0.0764	-0.5011	0.5714	0.7387	1.2872	0.7264	-0.7108
Greece	GRC	30000048	30004525	0	0.9505	0.6424	0.0226	0.7957	1.5271	-1.6678	0.5755	0.1216
Greece	GRC	30000048	30002349	0	1.3383	0.3875	1.1752	-0.5872	0.3354	-1.6678	1.2262	2.0955
Greece	GRC	30000048	30001505	0	-0.6537	-1.4077	0.3784	0.6299	-0.3417	0.0749	-0.9229
Greece	GRC	30000048	30001681	0	0.8656	0.6515	0.4173	0.0441	0.657	-1.6678	0.5755	0.1216
Greece	GRC	30000048	30003987	0	-0.1201	-0.4136	-0.8154	0.2584	-0.9291	0.414	-0.3534	-1.4704
Greece	GRC	30000048	30000350	0	1.2097	-1.2123	-0.335	1.0133	1.5666	1.9824		-0.4607
Greece	GRC	30000048	30001846	0	0.8016	0.221	-0.5836	3.6039	0.5651	3.6292	1.2568	-0.2503
Greece	GRC	30000048	30005922	0	1.3481	0.2032	-0.5836	-0.8057	-0.1088	-1.6678	0.1693	-0.4607
Greece	GRC	30000048	30000384	0	2.006	2.6352	1.9359	3.6039	0.8779	3.6292	2.4277	2.0955
Greece	GRC	30000048	30001273	0	1.1691	0.4571	-0.227	0.2474	0.5871	0.3835	-0.5202	-0.2503
Greece	GRC	30000049	30002994	1	0.8491	1.1493	0.1386	0.0886	-0.8316	-0.0589	0.0256	-0.3297
Greece	GRC	30000049	30004710	1	0.9272	-0.7221	0.0226	0.1275	-0.0059	-1.2919	-0.216	-0.2503
Greece	GRC	30000049	30002905	1	-0.0463	-0.2509	-0.829	0.0167	-0.3027	0.3452	0.0256	-1.113
Greece	GRC	30000049	30001660	1	0.5812	0.4521	-1.0088	-0.6142	-0.2553	0.5236	-0.8883	-0.1563
Greece	GRC	30000049	30005918	1	0.4997	0.7332	1.9359	1.16	0.9079	0.0642	-0.9906	1.1232
Greece	GRC	30000049	30003303	1	0.1385	0.9718	0.1386	-0.0185	-0.2953	-0.4167	0.8047	0.5295
Greece	GRC	30000049	30000535	1	1.2731	0.2063	-0.1587	0.2093	0.4901	-1.6678	0.5755	-0.2503
Greece	GRC	30000049	30001896	1	1.0004	-0.5643	-1.3694	-0.0211	-0.3584	-0.5309	-0.7867	-1.1518
Greece	GRC	30000049	30002896	1	0.4891	1.4003	1.9359	1.7796	0.7678	0.1373	0.2785	1.2147
Greece	GRC	30000049	30001451	1	1.2516	1.1493	0.4173	0.4067	0.1405	0.1576	-1.2835	0.9097
Greece	GRC	30000049	30000033	1	-0.4816	0.967	-0.7584	0.6797	1.2101	0.8733	0.0221	-1.1395
Greece	GRC	30000049	30002786	1	1.3784	-0.0692	-0.1972	-0.0841	-0.0235	-0.5842	-0.0553	-0.7496
Greece	GRC	30000049	30004119	1	1.4902	-0.5743	-0.829	-0.6533	-0.2548	-0.531	-1.2835	-1.0788
Greece	GRC	30000049	30000848	1	0.1079	-0.4203	0.4173	0.1942	-0.2123	-0.531	-0.2668	0.4994
Greece	GRC	30000049	30001397	1	1.2817	0.2718	1.4967	-0.1051	-0.0564	-0.0589	0.0208	1.1232
Greece	GRC	30000049	30001396	1	0.9348	1.153	-0.227	0.0995	-0.239	0.6493	-0.3206	-0.1563
Greece	GRC	30000049	30005049	1	1.9965	0.5179	1.1381	0.7653	0.6653	1.046	1.1217	0.6113
Greece	GRC	30000049	30000394	1	0.37	0.957	-0.8356	0.3561	0.5229	-1.6678	1.3664	1.3857
Greece	GRC	30000049	30001995	0	1.0839	0.9526	0.4173	-0.0633	0.3788	0.762	0.3473	-0.3549
Greece	GRC	30000049	30002329	0	1.3988	-0.2509	1.1752	0.304	-0.5766	-0.6274	-0.6852	-0.4784
Greece	GRC	30000049	30002520	0	1.4031	0.5289	0.4173	0.2883	0.3721	0.4239	1.1171	1.0448
Greece	GRC	30000049	30003567	0	1.3285	2.6352	-0.732	0.6539	0.2289	-0.2436	1.3958	-0.7816
Greece	GRC	30000049	30003326	0	0.928	1.4003	1.9359	0.0697	1.2667	-0.0615	1.4752	2.0955
Greece	GRC	30000049	30005023	0	-0.5975	-0.0862	0.0226	1.2836	0.8779	1.5721	0.5755	0.1216
Greece	GRC	30000049	30001873	0	0.3264	0.5859	0.1386	0.1141	1.2039	0.0033	0.7679	0.8136
Greece	GRC	30000049	30001345	0	1.0122	-0.2366	-1.3092	0.7108	0.6721	-1.6678	0.8038	0.4777
Greece	GRC	30000049	30004071	0	1.163	1.7671	-0.1744	1.1802	1.992	3.6292	0.5755	0.1216
Greece	GRC	30000049	30001057	0	0.7248	-0.0692	0.4173	0.0806	0.3822	0.2093	0.075	0.4504
Greece	GRC	30000049	30001972	0	0.4803	-0.5769	1.036	0.4303	0.0994	-0.3164	0.5755	0.1216
Greece	GRC	30000049	30001188	0	1.4345	0.1395	0.4173	0.7285	0.6829	0.2677	0.5755	0.4777
Greece	GRC	30000049	30005509	0	1.3801	0.468	1.9359	0.3965	8.00E-04	0.1735	0.1648	1.4234
Greece	GRC	30000049	30002088	0	0.5196	2.6352	1.9359	3.6039	4.8357	1.6888		2.0955
Greece	GRC	30000049	30005277	0	1.2159	-0.4203	0.0226	-1.3089	-0.5879	-1.6678	0.5755	-0.8198
Greece	GRC	30000049	30000375	0	1.1318	1.1592	1.1381	0.5887	0.4997	0.5381	1.2798	1.515
Greece	GRC	30000050	30005500	1	0.2277	0.3875	-0.5836	0.3152	0.4702	-0.2229	0.3482	-0.4607
Greece	GRC	30000050	30001320	1	-2.2694	-1.1033	-0.829	-0.4866	-0.7842	-1.6622	-1.5848	-0.7496
Greece	GRC	30000050	30005738	1	0.5222	1.153	1.4967	-1.0059	0.6466	-0.4384	0.9296	0.1216
Greece	GRC	30000050	30004979	1	0.0672	0.6608	-0.4338	0.1634	-0.1695	0.3416	-0.0761	-0.7351
Greece	GRC	30000050	30001639	1	-0.3278	-0.0862	-0.0154	0.4451	1.1322	-1.5939	0.5755	0.0301
Greece	GRC	30000050	30003439	1	0.3	-0.4203	-0.691	-0.285	-0.342	0.3507	-0.0553	-0.5475
Greece	GRC	30000050	30002122	1	-0.8986	0.1395	-0.691	-0.3802	0.122	-0.2972	-0.6852	-0.946
Greece	GRC	30000050	30001260	1	0.1862	2.6352	0.0226	3.6039	0.9645	1.4206	2.4277	2.0955
Greece	GRC	30000050	30004422	1	1.1512	-0.7938	0.0226	-2.6893	-1.3103	-1.6678	-1.1229	0.1216
Greece	GRC	30000050	30000015	1	1.1471	-0.0862	0.0226	0.1017	0.5741	-1.0529	-0.0553	-0.5475
Greece	GRC	30000050	30004050	1	0.5429	-0.103	-1.762	0.6386	0.1173	1.0196	-1.0753	-0.8443
Greece	GRC	30000050	30006009	1	0.9348	-0.0994	-0.5907	0.1672	-0.4826	0.216	-0.2852	-0.5475
Greece	GRC	30000050	30000682	1	0.3735	0.6464	-0.7638	0.3875	0.7842	0.3805	-0.3763	-0.7496
Greece	GRC	30000050	30004369	1	-0.5788	1.1576	1.1381	0.5222	-1.305	1.3268	0.8038	1.0383
Greece	GRC	30000050	30005680	1	0.6982	-0.8294	0.0226	-0.1084	-0.447	-1.6678	0.1693	-0.8198
Greece	GRC	30000050	30005758	1	1.2728	0.0608	-0.3048	-0.7936	-0.186	-1.6678	-0.4771	-0.4607
Greece	GRC	30000050	30005024	1	-0.664	-0.4203	-0.8627	0.1979	-0.0076	-0.8849	-0.3912	-1.1252
Greece	GRC	30000050	30000118	1	0.7587	0.631	1.0433	-0.2829	-0.8247	-1.6678	0.9052	1.1232
Greece	GRC	30000050	30003995	0	-0.8061	-0.0219	-0.4728	0.2493	0.2018	-1.6678	-0.6852	-0.7496
Greece	GRC	30000050	30000732	0	1.2022	-0.5743	-0.4728		-0.1687	0.7234	0.8038	0.4504
Greece	GRC	30000050	30001012	0	-0.0788	-0.0862	0.0226	0.4652	0.8611	0.2584	0.5755	-0.5912
Greece	GRC	30000050	30005132	0	0.8234	2.6352	1.1381	1.658	4.8357	1.4761	2.4277	2.0955
Greece	GRC	30000050	30002340	0	0.0128	-0.0862	0.0226	-0.1943	-0.4869	0.4962	0.5755	-0.6959
Greece	GRC	30000050	30001477	0	0.9972	1.1576	1.9359	0.7441	4.8357	1.0967	2.4277	2.0955
Greece	GRC	30000050	30002054	0	0.882	-0.2366	-0.6587	0.7626	0.0159	0.2176	0.0254	-0.8443
Greece	GRC	30000050	30002233	0	0.4372	-0.0862	0.0226	-0.2683	0.6835	-1.6678	0.1693	0.1216
Greece	GRC	30000050	30000280	0	0.91	0.8089	0.4173	-0.2104	0.4097	-0.2436	0.3415	-0.8198
Greece	GRC	30000050	30002251	0	0.8597	-0.2479	0.0226	-0.1233	-0.7352	-0.4284	0.1693	0.1216
Greece	GRC	30000050	30000904	0	0.5335	-0.0862	0.0226	3.6039	4.8357	-1.6678	-0.6027	-2.5027
Greece	GRC	30000050	30002888	0	1.2255	-1.2465	0.4173	0.2771	-0.1204	-1.6678	-0.2368	0.1216
Greece	GRC	30000050	30001708	0	0.8817	-0.4314	-0.227	0.1591	-0.0447	0.3437	0.7264	-0.2503
Greece	GRC	30000050	30001419	0	1.5284	-0.5743	0.0226	0.0016	0.5075	0.0632	-0.0515	0.2546
Greece	GRC	30000050	30001038	0	1.1674	0.67	1.036	0.5845	1.1367	-0.1854	1.4793	0.8375
Greece	GRC	30000050	30001423	0	0.028	2.6352		3.6039	0.6508	3.6292
Greece	GRC	30000051	30005444	1	-0.4028	-0.4188	0.0226	0.3694	0.5429	0.4293	-0.1157	-0.5093
Greece	GRC	30000051	30006111	1	-0.6442	0.0634	-0.2943	0.1493	0.1457	0.321	0.1693	-0.1563
Greece	GRC	30000051	30002481	1	0.6552	-0.4025	-0.4246	-2.6893	-0.2802	-1.6678	-2.1355	-0.7639
Greece	GRC	30000051	30003207	1	-1.0971	0.5923	-0.8826	-0.4415	0.5326	-1.6678	-0.3473	-1.1252
Greece	GRC	30000051	30002134	1	0.689	-0.2624	1.2867	3.6039	0.8846	-0.4173	-0.6852	-0.5305
Greece	GRC	30000051	30000377	1	-0.0548	0.2118	-0.5564	-0.0249	0.1271	0.466	0.3473	-0.4607
Greece	GRC	30000051	30004040	1	1.541	0.5119	0.7162	-0.6455	0.5782	0.3395	-0.1727	0.4504
Greece	GRC	30000051	30004809	1	-1.2192	0.4435	0.4173	-0.2138	-0.1236	-0.0348	0.3482	-0.4607
Greece	GRC	30000051	30003282	1	-0.8819	0.3487	0.4907	1.0884	1.0906	-1.6678	1.2607	-0.2503
Greece	GRC	30000051	30001594	1	0.7012	2.6352	0.8271	-0.4052	1.2351	-0.5309	2.4277	2.0955
Greece	GRC	30000051	30003934	1	0.7481	-0.3386	-0.227	0.003	0.5123	-0.4318	-0.4771	-1.0788
Greece	GRC	30000051	30004484	1	0.6044	-0.0862	0.0226	0.7113	-0.687	1.0062	0.5755	-0.2503
Greece	GRC	30000051	30001206	0	0.7729	0.5836	0.9726	0.4233	1.1139	-1.6678	0.3473	0.1216
Greece	GRC	30000051	30005432	0	0.9187	0.7211	0.8348	-1.131	1.7686	-0.801	0.1693	-0.6269
Greece	GRC	30000051	30002707	0	1.0274	-0.4025	0.586	0.322	0.2574	0.6383	1.1375	0.7627
Greece	GRC	30000051	30001428	0	-0.1098	-0.4203	-0.227	0.9524	0.5113	-0.032	0.5755	-0.3297
Greece	GRC	30000051	30000037	0	0.4282	0.9275	0.4173	-0.9731	0.4735	0.51	1.4834	0.4994
Greece	GRC	30000051	30003775	0	-0.5686	0.9637	1.4967	1.2836	1.1564	0.5545	1.6284	1.515
Greece	GRC	30000051	30002822	0	-1.7196	1.4003	0.7162	0.2097	0.9444	-1.6678	1.6284	0.4504
Greece	GRC	30000051	30005599	0	-0.8527	-0.0692	-0.2827	0.184	-0.0569	0.2913	1.2107	-0.4784
Greece	GRC	30000051	30001006	0	0.6985	1.3697	0.7162	-0.0263	0.3654	-0.3055	1.8077	0.6113
Greece	GRC	30000051	30003421	0	1.0009	0.1395	1.0433	-0.229	-0.5866	-1.3198	-0.3733	-0.2726
Greece	GRC	30000051	30005480	0	1.1038	0.0789	0.0226	-0.014	-0.0662	0.3058	0.5755	-0.1865
Greece	GRC	30000051	30005612	0	0.8611	-0.0862	-0.7902	0.7817	0.0938	0.8034	0.5755	-0.5475
Greece	GRC	30000051	30000339	0	1.0419	0.8655	1.0433	0.1687	0.5243	-0.0341	0.3415	0.7611
Greece	GRC	30000051	30006119	0	1.1017	-0.2479	0.0226	-0.4344	0.4602	-1.6678	0.8038	1.0431
Greece	GRC	30000051	30000393	0	1.0933	1.1493	0.4173	-0.3015	0.4206	0.0165	1.3656	-0.2503
Greece	GRC	30000051	30005734	0	0.964	-0.072	-0.5836	-0.3792	0.2004	-0.531	0.1693	-0.8443
Greece	GRC	30000051	30000731	0	0.8862	1.0919	1.9359	0.7382	0.6501	0.9411	2.4277	2.0955
Greece	GRC	30000051	30002976	0	0.8606	2.6352	-0.0951	0.5772	0.9296	0.3387	2.4277	-0.6947
Greece	GRC	30000051	30001915	0	-1.8002	0.3898	-0.6116	0.2924	-0.1439	1.0196	0.9254	0.1216
Greece	GRC	30000051	30003612	0	0.8425	-0.4351	-0.0154	0.0663	0.0402	0.6666	-0.1972	0.1216
Greece	GRC	30000052	30002908	1	0.9952	2.6352	-0.442	0.334	-0.0865	0.4508	0.549	-0.3902
Greece	GRC	30000052	30005718	1	0.9609	0.468	0.6131	-0.3861	-0.8919	0.6072	-0.8883	-0.2503
Greece	GRC	30000052	30003183	1	0.1055	-0.2479	0.0226	0.5749	-0.353	0.9143	0.5755	-0.5912
Greece	GRC	30000052	30000788	1	-0.3223	-0.2479	0.0226	0.0794	-0.5012	-0.4223	0.3482	0.1216
Greece	GRC	30000052	30004031	1	-0.9714	-0.8283	-0.691	-0.0254	-0.2572	-0.5037	-0.3907
Greece	GRC	30000052	30002964	1	0.6247	-0.2479	-1.0611	-0.9998	-0.9585	-0.8849		-0.959
Greece	GRC	30000052	30003581	1	0.6885	2.6352	1.1657	0.437	0.0466	-0.7368	-0.7693	-0.1563
Greece	GRC	30000052	30003341	1	-0.3229	0.7156	-0.1587	-1.3102	-0.2003	-1.653	-0.6852	-0.1563
Greece	GRC	30000052	30000437	1	0.7059	0.792	0.7162	-0.2323	1.5229	0.0202	0.5755	0.1216
Greece	GRC	30000052	30005527	1	-0.4651	-0.089		-1.0314		-0.5309
Greece	GRC	30000052	30001454	1	1.5194	-1.4004	-0.8172	0.6427	-0.8677	0.4743	0.8547	-0.6959
Greece	GRC	30000052	30002557	1	-0.7425	-0.4314	0.0226	-0.3395	-0.4009	-0.5309	-0.4771	-0.222
Greece	GRC	30000052	30003065	1	0.71	-0.0219	-0.9899	-0.4851	-0.3164	-0.4318	-0.1972	-1.1902
Greece	GRC	30000052	30004564	1	1.0592	-0.2366	0.4173	-0.9687	-0.5513	-1.6678	-0.8676	0.1216
Greece	GRC	30000052	30001922	1	0.651	0.1943	1.9359	1.0875	1.12	1.1622	-0.4805	1.1508
Greece	GRC	30000052	30004046	0	1.0414	-0.2479	0.7162	-1.0608	-0.126	-0.0891	0.8038	0.388
Greece	GRC	30000052	30004950	0	1.1468	-0.1167	-0.335	3.6039	-0.9999	0.2069	0.5755	-0.2503
Greece	GRC	30000052	30000331	0	1.4088	0.4061	-0.732	-0.7369	-0.4724	-1.6678	-0.2673	-0.611
Greece	GRC	30000052	30001086	0	1.1662	0.0467	1.9359	0.7748	1.2123	-0.0321	2.4277	2.0955
Greece	GRC	30000052	30005259	0	1.0349	-0.0862	0.0226	1.2836	0.8779	1.5721	0.5755	0.1216
Greece	GRC	30000052	30004357	0	0.7248	2.6352	1.1355	3.6039	3.176	0.4461	2.4277	2.0955
Greece	GRC	30000052	30002317	0	0.2986	-0.269	0.4173	-0.5266	-0.0747	-1.6622	0.3199	0.2546
Greece	GRC	30000052	30005756	0	-0.5182	-0.2479	-0.691	0.1364	0.0331	-1.6678	-0.7726	-0.7685
Greece	GRC	30000052	30000478	0	-0.2135
Greece	GRC	30000052	30005037	0	1.0267	0.2032	-0.8627	-0.7227	-1.5901	-0.0745	0.1693	-1.0788
Greece	GRC	30000052	30001509	0	0.9512	-2.9627	-2.664	3.6039	3.4995	3.6292	-2.1355	-2.5027
Greece	GRC	30000052	30001231	0	-0.9634	-0.5743	-0.227	0.0707	0.3328	0.4118	-0.3733	-0.1563
Greece	GRC	30000052	30002426	0	0.0872	-0.8374	-1.2391	-0.262	-0.0773	-1.6678	-0.5832	-1.0788
Greece	GRC	30000052	30002274	0	1.2097	1.1352	0.4173	0.1053	0.1269	0.5236	1.5037	0.7627
Greece	GRC	30000052	30000569	0	0.591	0.9454	-0.9607	1.9874	0.8225	-1.6678	0.6286	-0.2503
Greece	GRC	30000052	30001365	0	-2.9202
Greece	GRC	30000052	30004051	0	-0.275	2.6352	1.9359	1.0334	0.8779	-1.6678	0.475	2.0955
Greece	GRC	30000052	30003230	0	1.033	-0.0862	1.9359	-1.1401	0.3105	-1.6678	0.5755	0.6361
Greece	GRC	30000052	30003899	0	0.639	-0.891	-0.3827	0.8347	0.5651	1.1365	0.1613	0.3101
Greece	GRC	30000053	30004189	1	0.9235	0.2859	-0.227	-0.4205	-0.5013	0.0889	-0.1021	-0.2503
Greece	GRC	30000053	30005320	1	0.9158	-0.013	-0.5252	-1.1401	-0.0861	-1.6678	-0.2821	-0.2633
Greece	GRC	30000053	30005371	1	0.7856	-0.5743	0.0226	-0.7829	-0.6939	-1.0529	0.0447	-0.4607
Greece	GRC	30000053	30001560	1	-1.4006	-0.8232	0.7491	0.6735	-0.0692	-0.7847	-0.9936	-1.3211
Greece	GRC	30000053	30004405	1	-0.155	0.4034	1.9359	2.1337	1.283	1.0063	1.0854	0.4504
Greece	GRC	30000053	30001713	1	0.4516	-0.2662	-0.227	-1.2502	-0.5695	-0.4562	-0.6852	-0.5475
Greece	GRC	30000053	30002955	1	1.0344	-0.8379	-0.6446	0.8134	0.5558	0.8862	-2.1355	-2.5027
Greece	GRC	30000053	30001523	1	-1.2697	0.631	0.4036	-2.6893	-0.7627	-0.7847	1.802	-0.5079
Greece	GRC	30000053	30004295	1	0.7387	2.6352	1.2867	0.7298	0.6397	0.4946	1.1217	0.0397
Greece	GRC	30000053	30004756	1	-1.0967	-0.7737	0.0226	-0.7936	0.0659	-0.4463	-0.6707	-0.4607
Greece	GRC	30000053	30005602	1	-0.4216	1.3155	-1.1346	3.6039	4.5762	0.2511	0.6694	0.1216
Greece	GRC	30000053	30005907	1	-1.5799	1.1352	0.586	0.0241	-2.1254	-1.6622	-0.1727	0.5259
Greece	GRC	30000053	30000830	1	-0.4634	-0.817	-1.2828	0.41	-0.2638	0.9611	0.0154	-0.8725
Greece	GRC	30000053	30001504	1	-1.1722	-0.0862	0.0226	-0.3839	-3.7095	0.8191	0.5755	0.1216
Greece	GRC	30000053	30001478	1	0.7908	-0.2396	-1.6145	0.1021	1.3439	-0.8849	-1.1698	-1.3017
Greece	GRC	30000053	30004735	1	-1.0724	-0.8842	-1.0545	-0.0491	0.2135	-0.801	-0.6629	-1.3017
Greece	GRC	30000053	30000770	1	0.1497	-0.2479	0.0226	-2.6893	-0.3093	-1.6678	0.3199	-0.2503
Greece	GRC	30000053	30003103	1	-0.1339	-0.2479	0.0226	1.2845	0.9719	-1.5939	-0.2004	-0.3297
Greece	GRC	30000053	30002845	0	-0.1257	-1.1104	-1.1473	0.564	0.8779	2.4982	0.3839	-0.9111
Greece	GRC	30000053	30002902	0	0.1656	-0.0862	-1.0935	0.7113	-0.3069	1.0062	0.8107	-0.3832
Greece	GRC	30000053	30005456	0	0.4186
Greece	GRC	30000053	30000467	0	0.8436	-0.0115	0.7739	1.1448	-0.6977	1.2341	1.1417	0.1216
Greece	GRC	30000053	30005373	0	0.0273	-0.9286	0.0226	1.2836	0.2544	1.5942	0.5755	-0.2503
Greece	GRC	30000053	30000415	0	1.6688	-1.0102	-1.3583	0.468	-0.2956	1.0196	0.1693	-1.0798
Greece	GRC	30000053	30004256	0	0.75	-0.9861	0.0226	0.7113	4.8357	-1.6678	0.0154	0.4504
Greece	GRC	30000053	30005518	0	1.2579	0.5266	0.0226	0.8562	1.69	-1.6678	0.5858	0.1216
Greece	GRC	30000053	30005433	0	-0.5283	-0.4314	-0.5836	-0.7902	-2.4883	0.0747	-0.2668	-0.5093
Greece	GRC	30000053	30003178	0	-0.636	-0.0862	0.9726	0.1511	-0.2157	0.6598	0.5755	-0.0358
Greece	GRC	30000053	30004215	0	-0.1787	-0.3386	-0.4728	1.4777	0.5466	1.4786	1.802	0.0301
Greece	GRC	30000053	30001978	0	0.4016	-1.0564	-0.8237	0.8684	-0.0202	0.724	-0.2821	-1.0283
Greece	GRC	30000053	30000414	0	0.9299	0.6754	1.2899	-0.2854	0.8399	-1.6678	0.8038	1.515
Greece	GRC	30000053	30001773	0	-0.019	-0.5743	0.0226	0.2124	0.5896	1.006	0.3482	-0.2503
Greece	GRC	30000053	30002072	0	0.1811	2.6352	-2.664	3.6039	0.9346	3.6292	2.4277	2.0955
Greece	GRC	30000053	30000681	0	1.0223	1.4003	1.9359	3.6039	0.8779	1.0062	1.3428	2.0955
Greece	GRC	30000053	30005325	0	0.3072	-0.5743	-0.829	-2.6893	-0.116	-1.6678	-1.0396	-0.942
Greece	GRC	30000054	30001375	1	-0.6098	-0.4314	0.0226	0.817	0.3743	0.5955	0.3482	0.1216
Greece	GRC	30000054	30002543	1	-0.9635	0.1997	0.5068	1.7813	1.3005	1.5104	-0.4022	-1.1252
Greece	GRC	30000054	30002910	1	0.4085	1.3939	0.0226	-0.0345	0.483	-0.7946	-0.4948	-0.4607
Greece	GRC	30000054	30005934	0	-0.2686	0.3427	1.2341	-0.3873	-0.1668	-0.2306	1.2568	-0.5251
Greece	GRC	30000054	30006102	0	0.5238	-0.817	-0.2737	0.7887	-0.0408	0.9889	-0.2907	-1.0878
Greece	GRC	30000054	30005913	0	0.0326	2.6352	-0.3827	0.1079	0.0546	-0.0164	0.5755	-1.6557
Greece	GRC	30000054	30003864	0	-1.402	-1.0121			-1.6868		-1.0906
Greece	GRC	30000054	30000389	0	-1.0822	-0.178	-0.2827		0.1823	0.9222	-2.1355	-1.7277
Greece	GRC	30000054	30001498	0	-1.2123	-0.9752	-0.691	0.7113	0.9986	1.0062	-0.2668	0.1216
Greece	GRC	30000054	30001323	0	0.6342	-0.0862	0.4173	-0.5444	0.2993	0.4148	0.5755	0.7864
Greece	GRC	30000054	30002117	0	-1.4158	-0.4136	-0.5836	-0.013	-0.0945	0.2455	0.5755	-0.2503
Greece	GRC	30000054	30001989	0	-0.5069	0.8046	0.4907	1.3239	1.4573	1.2882	2.4277	0.9444
Greece	GRC	30000054	30001028	0	0.7551	-0.6955	-1.0217	-0.0864	-0.8953	-0.4694	-1.166	-1.4637
Greece	GRC	30000054	30005884	0	-0.309	0.0666	0.0226	-0.2881	0.2274	-1.3198	0.5755	0.1216
Greece	GRC	30000054	30005877	0	-0.0766	1.7671	0.5833	-0.0906	-0.939	0.2904	1.836	0.149
Greece	GRC	30000054	30002201	0	0.5688	0.0789	-0.227	-2.0365	0.018	-1.6678	-0.6852	0.1216
Greece	GRC	30000055	30000868	1	-0.3861	-0.5743	-0.227	0.1583	-0.4727	0.6907	0.3482	-0.5305
Greece	GRC	30000055	30003942	1	-0.011	1.3124	1.9359	1.3438	1.73	0.4329	0.1693	-0.8198
Greece	GRC	30000055	30000480	1	0.0647	-1.1763	-2.1689	-1.5123	-0.9356	-1.6678	-2.1355	-1.7277
Greece	GRC	30000055	30004300	1	1.3835	0.5946	0.0226	-1.0059	-0.0979	-1.2919	-0.216	0.2546
Greece	GRC	30000055	30005686	1	-1.4699	0.4061	-0.2614	-0.7582	-0.228	-0.4223	-1.5848	0.2224
Greece	GRC	30000055	30000096	1	-0.0742	0.9454	-0.2943	-0.6513	-0.4024	-0.219	0.0256	0.149
Greece	GRC	30000055	30002040	1	0.2135	0.5119	0.586	0.374	0.8928	-1.6291	0.0256	0.0876
Greece	GRC	30000055	30000460	1	-1.1264	-0.0764	-0.2943	-0.1869	0.2402	-1.2919	-0.6852	-0.4607
Greece	GRC	30000055	30000127	1	-0.8924	0.7665	-0.5836	0.3427	0.442	-0.801	-0.2704	-0.7426
Greece	GRC	30000055	30002953	1	-0.111	0.1245	-0.227	-0.2679	0.0415	-0.0064	-0.5832	-0.1563
Greece	GRC	30000055	30003377	1	-0.2859	1.1352	0.4173	0.1084	0.0497	-0.0477	-0.2128	-0.2503
Greece	GRC	30000055	30000783	1	1.1133	-0.4136	0.0226	-0.549	-0.6478	-0.7936	-0.3733	-0.7108
Greece	GRC	30000055	30001902	1	-0.1037	-0.0862	0.4173	-0.2601	0.8123	-0.8768	-0.024	0.1216
Greece	GRC	30000055	30000474	1	1.5351	-0.9279	-1.4945	-0.936	-2.2601	-0.5058	-0.216	-0.7496
Greece	GRC	30000055	30000087	1	-0.2297	0.7821	1.9359	1.2836	-0.7051	1.0062	0.5755	2.0955
Greece	GRC	30000055	30004226	1	-0.566	1.127	0.586	0.6634	0.5738	-0.1587	0.5755	-0.2726
Greece	GRC	30000055	30003853	1	0.0594	-0.4203	-0.7902	6.00E-04	0.5693	0.5265	-0.1727	-0.2726
Greece	GRC	30000055	30002132	1	-0.6306	0.215	-0.9607	-0.4097	0.361	-1.6678	-0.6852	-0.8198
Greece	GRC	30000055	30001546	1	1.1065	-0.7087	-1.0611	0.0217	-0.2681	-1.6678	-0.6852	-1.8258
Greece	GRC	30000055	30002303	0	-0.1935	-0.0994	-0.227	0.1163	0.0325	0.2812	-0.1026	-0.5912
Greece	GRC	30000055	30006086	0	-0.7387	-0.2479	0.5021	0.786	-0.1856	1.5721	1.2262	-0.3297
Greece	GRC	30000055	30001190	0	0.7318	2.6352	0.9964	3.6039	1.415	3.6292	1.4793	0.9888
Greece	GRC	30000055	30001164	0	0.5561	0.5266	-0.227	0.4906	0.3584	-1.6678	0.5755	-0.2503
Greece	GRC	30000055	30005258	0	0.5718	0.0666	0.0226	-0.7311	-0.148	-0.4128	0.5409	-0.3297
Greece	GRC	30000055	30000802	0	-1.1607	0.7821	1.4967	-0.0417	-0.1276	-0.5309	2.4277	0.5909
Greece	GRC	30000055	30001347	0	-0.3754	-0.7065	-0.227	1.0638	0.4056	0.8162	0.1693	-0.9943
Greece	GRC	30000055	30003852	0	-0.3377
Greece	GRC	30000055	30003136	0	0.6646	0.1371	0.4173	-0.1257	-0.052	0.1531	0.1648	0.4994
Greece	GRC	30000055	30000909	0	-0.8702	-0.2479	-0.3802	1.8279	0.73	0.4394	0.5755	-0.5251
Greece	GRC	30000055	30003742	0	-0.2014	-0.2479	0.0226	1.2836	0.4968	1.0062	0.5755	-0.8198
Greece	GRC	30000055	30005753	0	-0.8481	-0.3531	-0.9874	-0.5097	0.385	0.1265	0.5755	-0.6959
Greece	GRC	30000055	30002657	0	-1.1937	0.0441	0.0226	-2.6893	0.8779	-1.6678	0.5755	-0.4607
Greece	GRC	30000055	30005503	0	-0.0694	-0.269	-1.5179	-0.2775	-0.1624	-0.4679	-0.309	-0.5912
Greece	GRC	30000055	30005912	0	0.4051	0.2032	0.0226	0.1793	-1.1679	0.6431	-0.7045	-0.8198
Greece	GRC	30000057	30005360	1	1.3127	-1.4456	-1.62	-1.7857	-1.3476	0.0095	-1.305	-1.5895
Greece	GRC	30000057	30000065	1	-0.3561	-0.2479	-0.8627	-0.9545	0.3135	-0.4795	-0.8094	-0.4607
Greece	GRC	30000057	30001197	1	-0.0274	1.3889	0.231	-0.2873	0.4299	-0.4164	-0.6852	-0.5475
Greece	GRC	30000057	30004139	1	-0.067	0.6724	0.7162	0.3346	0.4682	0.0439	0.3482	0.0876
Greece	GRC	30000057	30003622	1	0.5532	-1.3079	-2.0338	0.1282	-0.5889	-1.6678	-2.1355	-1.6872
Greece	GRC	30000057	30001467	1	0.3264	-0.0862	-0.2145	0.2703	-0.3234	-1.6678	-0.216	-0.3297
Greece	GRC	30000057	30005856	1	1.048	-0.2509	-0.6334		0.5176	0.2404	0.1922	-1.2688
Greece	GRC	30000057	30000496	1	1.538	1.7671	-0.9285	-0.618	0.3958	-1.0529	0.9863	-0.1865
Greece	GRC	30000057	30006016	1	0.7235	-1.2748	-2.664	-0.3412	-0.5375	0.1926	-0.6852	-0.3086
Greece	GRC	30000057	30005964	1	0.7827	0.2718	-0.9607	-0.0798	-0.0513	-0.219	-0.2821	-0.2503
Greece	GRC	30000057	30002272	1	0.8506	-0.5743	-1.4928	-0.6816	-0.9983	-0.0914	-2.1355	-1.5367
Greece	GRC	30000057	30003237	1	-0.3049	0.4012	-0.227	0.6594	0.9284	0.1012	-0.2852	-0.2503
Greece	GRC	30000057	30001337	1	-0.2264	-0.089	-0.335	0.0624	0.0456	-0.3463	0.3482	0.1216
Greece	GRC	30000057	30001325	1	-0.9278	0.6623	0.1386	-1.0616	-0.1208	-0.8849	-0.4948	-0.2503
Greece	GRC	30000057	30004671	1	0.7427	-0.4136	0.0226	0.0396	-0.5682	-1.6678	-2.1355	-0.8947
Greece	GRC	30000057	30001484	1	-0.999	-0.5743	0.0226	0.5627	0.0079	1.0502	0.2163	0.1216
Greece	GRC	30000057	30004672	1	0.9881	0.8046	-0.5544	-0.9998	0.5789	-0.3378	-0.2852	0.4725
Greece	GRC	30000057	30003925	0	0.8156	0.0847	0.4173	-2.0188	0.2692	0.4641	0.0105	-0.2503
Greece	GRC	30000057	30004462	0	1.9574
Greece	GRC	30000057	30005828	0	0.249	0.3464	-0.7183	-1.4012	-0.6226	-0.6274	0.8038	-0.2503
Greece	GRC	30000057	30000955	0	0.6396	-0.483	-0.227	-1.3001	0.5589	-0.1455	0.8038	-0.1563
Greece	GRC	30000057	30001330	0	0.6672	0.5266	0.6496	0.0302	0.4985	0.4314	1.1171	-0.4784
Greece	GRC	30000057	30003788	0	0.9164
Greece	GRC	30000057	30001333	0	0.9976	-0.0862	-0.227	0.1877	-0.3737	-0.4128	0.1648	-0.2503
Greece	GRC	30000057	30002558	0	1.1094	0.0666	0.5347	0.1287	0.4302	-0.1452	0.5755	-0.8198
Greece	GRC	30000057	30003313	0	1.2129	-0.2548	-0.3802	-0.7048	-0.0088	-0.212	-0.5802	0.1216
Greece	GRC	30000057	30000553	0	0.4085	0.6555	0.9726	-0.42	-0.3418	-1.6678	0.5755	-0.6774
Greece	GRC	30000057	30001582	0	1.1907	0.2032	-0.4728	0.1053	0.8843	-1.6678	0.5755	0.1216
Greece	GRC	30000057	30003490	0	0.506	-0.5583	0.0226	-0.5699	-0.3008	0.1915	0.5755	-0.959
Greece	GRC	30000057	30003657	0	1.0084	-0.817	-0.8021	0.6333	-0.2222	1.1714	0.0154	-0.4749
Greece	GRC	30000057	30003236	0	0.4873	1.1352	1.9359	0.0627	0.9309	0.7929	1.536	0.8174
Greece	GRC	30000057	30002654	0	1.0305	0.7308	-0.6587	0.1425	-0.1978	0.4113	0.2287	-0.6544
Greece	GRC	30000058	30002014	1	-1.3687	-0.2479	1.4967	0.4294	-0.0659	0.4418	1.6338	1.0383
Greece	GRC	30000058	30004081	0	-1.8204	0.3405	-0.227	0.362	0.3898	-1.6678	0.8038	-0.7496
Greece	GRC	30000058	30005410	1	-1.0612	-0.3253	-0.5836		-1.4279	-0.218
Greece	GRC	30000058	30002768	1	-0.3934	0.0502	0.0226	0.6769	0.5607	0.2372	0.5755	-0.7613
Greece	GRC	30000058	30000702	1	0.0793	-0.2479	-0.3802	-1.1401	-0.3697	-0.7433	0.5755	-0.2503
Greece	GRC	30000058	30002966	1	-0.7696	-0.9453	0.289	0.4744	-0.3682	0.3569	-2.1355	0.3092
Greece	GRC	30000058	30001808	1	-3.2231
Greece	GRC	30000058	30004914	1	-1.2137	-0.0862	0.0226	0.1053	-0.9291	0.4394	0.5755	0.1216
Greece	GRC	30000058	30001067	1	-1.4139				-0.7097
Greece	GRC	30000058	30003592	1	0.5373	-0.8291		-0.4217		-0.4708
Greece	GRC	30000058	30004476	0	-0.1106
Greece	GRC	30000058	30001665	1	-0.3036	0.9637	-0.4338	1.2836	0.8779	-1.6678	0.5755	-0.5305
Greece	GRC	30000058	30002818	1	0.4074
Greece	GRC	30000058	30000311	1	0.0716
Greece	GRC	30000058	30001154	0	0.9773						-0.6308	2.0955
Greece	GRC	30000058	30005178	0	-1.0493	0.468	1.9359	-0.0437	0.6135	-0.0581	1.2262	0.1216
Greece	GRC	30000058	30004344	0	-1.1036
Greece	GRC	30000058	30004101	0	-0.0074
Greece	GRC	30000058	30000055	0	-1.145
Greece	GRC	30000058	30004737	0	-0.4692	1.1306	1.4967	1.451	1.6524	-1.6678	1.0897	1.3857
Greece	GRC	30000058	30001387	0	-2.2429	1.1576	1.9359	3.6039	0.4967	1.2726	2.4277	-0.2503
Greece	GRC	30000058	30000135	0	-1.4213
Greece	GRC	30000058	30001059	0	0.21	-1.061	-0.8826	0.5511	-0.2222	0.9868	-0.6278	-1.113
Greece	GRC	30000058	30003525	0	-0.6598	-0.0862	0.0226	0.7113	-0.0378	1.0062	0.5755	0.1216
Greece	GRC	30000058	30005184	0	-1.2543	-0.59	-0.6843	0.1588	-0.2774	0.5837	0.5755	-0.7887
Greece	GRC	30000058	30003398	0	-0.4407	0.0634	0.0226			-1.6678
Greece	GRC	30000058	30004715	0	-1.1795	-0.4136	0.0226	0.6198	0.6014	1.1604	-0.135	-0.8443
Greece	GRC	30000058	30000851	0	-0.4902
Greece	GRC	30000058	30004704	0	-1.179		-0.5611
Greece	GRC	30000058	30003123	0
Greece	GRC	30000058	30002587	0	-1.4003	-0.5971	-0.2827	0.1783	1.0316	0.6578	2.4277	1.3566
Greece	GRC	30000058	30003348	0	-2.4812	-0.5847	0.0226	0.4417	-0.1119	-1.6678	0.5755	-0.959
Greece	GRC	30000059	30000897	1	-0.7014	-0.2479	-0.3332	-0.1481	-1.1809	-1.6678	-2.1355	-2.5027
Greece	GRC	30000059	30002275	1	1.2434	-0.0862	0.0226	0.8841	0.1402	1.0062	0.5755	0.1216
Greece	GRC	30000059	30000577	1	-1.6546	-0.2298	0.5021		-0.1281	-0.0533	0.5909
Greece	GRC	30000059	30001885	1	0.6283	0.2695	-1.5179	-1.3723	-1.5954	0.2176	-1.1469	-1.3305
Greece	GRC	30000059	30001843	1	-1.9048	-0.6593	-0.5907	0.6929	-0.0976	0.5311	-0.0553	-0.8198
Greece	GRC	30000059	30001097	1	-1.7654	-0.4203	-0.227	0.5874	0.3334	-0.1525	0.5755	0.1216
Greece	GRC	30000059	30003048	1	0.9822	0.5128	0.7162	-0.1402	0.986	-0.8849	0.7616	-0.5475
Greece	GRC	30000059	30000259	1	1.5361	-0.0862	1.9359	0.2986	0.0395	-1.04	0.5755	2.0955
Greece	GRC	30000059	30002737	1	0.433	0.8655	0.6496	-0.9547	0.5388	-1.6678	-1.305	1.2147
Greece	GRC	30000059	30005664	1	1.1832	2.6352	1.9359	-0.3975	0.3457	-1.6678	1.1176	1.2841
Greece	GRC	30000059	30003989	1	1.1499	0.468	0.0226	-0.4142	-1.1188	-0.2348	-0.5832	-0.5475
Greece	GRC	30000059	30000475	1	-2.0098	-0.7221	-0.227	-0.6135	-1.1075	-0.182	0.3482	-0.5912
Greece	GRC	30000059	30003510	1	-0.347	1.2587	0.586	-0.2179	0.1311	-0.801	-0.8512	0.0144
Greece	GRC	30000059	30003913	1	0.9249	-2.9627	-2.664	3.6039	0.4469	-1.6678	0.5339	-1.3151
Greece	GRC	30000059	30002136	1	-0.7192	0.0789	0.0226	-0.1862	0.6886	0.1075	0.3482	-0.2503
Greece	GRC	30000059	30005997	1	-0.7892						-1.2963
Greece	GRC	30000059	30005318	1	0.289	-0.7087	-0.7638	-0.6294	0.1398	-0.5519	-1.305	-0.8443
Greece	GRC	30000059	30005669	1	-1.0396	-0.0862	0.4173	-0.7866	-0.5685	-0.7433	-0.216	-0.4607
Greece	GRC	30000059	30004309	1	-0.75	-0.2366	-1.0611	0.2753	-0.1237	-0.1082	1.1176	-0.7108
Greece	GRC	30000059	30003222	0	-0.9386	-0.1789	-0.9947	0.7113	-0.0408	1.0062	0.5755	0.1216
Greece	GRC	30000059	30005978	0	0.3059			0.9135
Greece	GRC	30000059	30004984	0	0.5374	0.0789	-0.6315	-1.5123	-0.3837	-1.0529	-2.1355	-0.8187
Greece	GRC	30000059	30000934	0	1.0216	-2.9627					0.5755	-1.215
Greece	GRC	30000059	30001367	0
Greece	GRC	30000059	30002595	0	1.0795	0.879	0.6496	-0.7501	-0.1202	-0.8849	0.8038	-1.3639
Greece	GRC	30000059	30004765	0
Greece	GRC	30000059	30001233	0	0.2162	0.2185	-0.5907	0.0021	0.3534	0.1142	0.8107	-0.2503
Greece	GRC	30000059	30003242	0	-0.7578	-0.7087	0.0226	0.2572	0.0071	0.4641	-0.3912	-0.943
Greece	GRC	30000059	30006085	0	0.1082	0.1997	-0.5034	-1.1814	-1.2449	-1.6678	-0.8661	-1.0454
Greece	GRC	30000059	30002740	0	1.1821	-1.3452	-1.1926	1.8179	-1.2512	1.0062	2.4277	-0.0358
Greece	GRC	30000059	30003474	0	0.8434	-0.8357	-0.227	-0.8516	-0.9435	-1.6678	-0.5832	-0.4607
Greece	GRC	30000059	30004983	0	-0.1565	0.2836	-0.4246	0.3795	0.8303	0.4394	0.1693	-0.5475
Greece	GRC	30000059	30003703	0	0.4265	-0.8357	0.8877		-0.3778	0.8341	-0.8661	-0.976
Greece	GRC	30000060	30003466	1	0.821	1.3889	-0.4806	-2.6893	1.466	0.4345	-0.2852	-0.2503
Greece	GRC	30000060	30000845	1	0.656	0.7332	-0.1627	0.5265	1.0699	0.0246	0.7741	1.3857
Greece	GRC	30000060	30005800	1	1.2346	-0.0692	0.0226	-0.0917	0.8821	0.4101	0.5755	-0.2503
Greece	GRC	30000060	30003186	1	0.9304	-0.0994	-0.335	0.0065	0.3977	0.4595	-1.0808	-0.7363
Greece	GRC	30000060	30000364	1	0.6024	-1.0138	-0.6976	0.6333	0.8261	0.9929	-0.393	-0.3917
Greece	GRC	30000060	30004353	1	0.529	-0.4203	-0.3802	-0.4814	-0.6783	-0.2436	0.1693	-0.2503
Greece	GRC	30000060	30004307	1	-0.8949	-1.3162	-1.3577	-0.2117	-0.0411	-0.9484	-2.0401	0.1152
Greece	GRC	30000060	30001566	1	0.4063	-0.0692	0.0226	-2.6846	0.2118	-0.006
Greece	GRC	30000060	30004892	1	-0.6444	0.2554	0.8348	0.7044	0.3371	0.1134	-0.1026	-1.9384
Greece	GRC	30000060	30004517	1	0.1623	-1.175	0.0226	3.6039	0.858	-1.6678	-2.1355	-0.2503
Greece	GRC	30000060	30002281	1	0.771	-0.2423	-0.9285	-0.0732	-0.4692	0.2437	1.3432	-1.1733
Greece	GRC	30000060	30001558	1	-0.7522	0.1441	-0.3551	-0.2558	0.2199	-0.0558	-0.4948	0.0876
Greece	GRC	30000060	30004367	1	0.2031	0.6555	-0.691	-0.5023	0.4756	0.1529	-0.0379	-0.5461
Greece	GRC	30000060	30001050	1	-0.0032	-0.0656	-1.843	0.1026	0.0839	0.3633	-0.5798	-1.7277
Greece	GRC	30000060	30004788	1	-0.2639	-0.0994	-0.6587	-0.3534	-0.62	0.1858	-0.1727	-1.3017
Greece	GRC	30000060	30003325	1	-0.6429	2.6352	-0.5274	-0.6141	1.5377	0.6089	1.4834	0.2165
Greece	GRC	30000060	30004221	1	0.8365	0.1125	0.7162	-0.0333	-0.2021	-1.6678	0.3256	-0.9243
Greece	GRC	30000060	30004498	0	0.9746	-0.2662	-0.227	0.7113	0.3954	0.0104	1.3958	0.1216
Greece	GRC	30000060	30004721	0	0.2726	-0.7327	-1.8441	-0.6712	-1.4939	-1.6678	-2.1355	-2.5027
Greece	GRC	30000060	30003566	0	-1.0692	-0.0862	-0.3802	0.2384	0.3011	3.6292	-2.1355	0.8567
Greece	GRC	30000060	30001572	0	0.4078	-0.3582	-0.2145	1.1538	0.9122	0.0328	1.0854	0.4994
Greece	GRC	30000060	30001861	0	-0.1943	-0.5643	0.3416	-0.0508	-0.5557	-0.8437	-0.0343	0.0484
Greece	GRC	30000060	30003781	0	0.9293	-0.9752	-0.0094	0.7099	0.8878	0.8669	0.5755	-0.2503
Greece	GRC	30000060	30003572	0	0.8945	0.631	1.9359	0.8085	1.0453	-1.2919	0.3482	0.579
Greece	GRC	30000060	30001527	0	0.8181	0.3464	0.0226	-0.3766	0.6019	-1.6678	0.5755	0.1216
Greece	GRC	30000060	30003664	0	1.1345	0.1943	0.1386	-0.4856	-0.1258	-0.27	-0.0992	0.6314
Greece	GRC	30000060	30005790	0	-0.552	-0.2479	0.4173	-1.1401	-0.3351	-1.6678	0.3473	-0.6774
Greece	GRC	30000060	30000666	0	-1.4529	-1.3464	-1.5179	-0.3098	-0.7974	-1.6678	-2.1355	-1.1252
Greece	GRC	30000060	30001243	0	0.1796	0.0789	1.0433	0.2388	0.7409	-0.5309	0.5755	0.1216
Greece	GRC	30000060	30004529	0	-2.0769	-0.4314	0.0226	-0.255	0.3041	-1.6678	0.5858	0.1959
Greece	GRC	30000060	30000557	0	-0.0534	-0.4314	-0.227	-1.1401	-0.3134	-0.0558	0.5755	0.1216
Greece	GRC	30000060	30002690	0	0.9802	1.1352	1.4967	-0.4005	0.8043	0.1582	0.1693	0.7435
Greece	GRC	30000061	30000329	1	1.1218	-0.089	0.4173	-0.5159	-1.147	-1.6678	-0.4771	-0.7289
Greece	GRC	30000061	30004801	1	1.4075	-0.0862	-0.7902	-1.3001	-1.2718	-0.1787	0.5755	-0.5475
Greece	GRC	30000061	30002013	1	1.452	0.5366	1.4967	-0.0125	-0.1542	0.2411	0.8947	-0.7816
Greece	GRC	30000061	30003054	1	0.9171	0.215	-0.4728	-0.3953	-0.2151	-0.2942	0.0221	-0.8198
Greece	GRC	30000061	30004985	1	1.2135	-0.0862	0.1386	0.4403	0.4156	0.5935	0.5755	0.1216
Greece	GRC	30000061	30000183	1	0.4156	0.0789	-0.5034	-0.4623	-1.3859	-0.0816	0.3482	-0.8198
Greece	GRC	30000061	30001353	1	0.8699	-0.5699	-1.1274	-1.668	-0.4611	-1.6678	-2.1355	-2.5027
Greece	GRC	30000061	30004810	1	1.2564	0.9637	-1.134	-0.0366	0.1879	0.5812	-0.4966	-0.2895
Greece	GRC	30000061	30004644	1	0.2792	-0.165	-0.7836	-1.7857	-1.2867	0.1804	-0.7867	-1.113
Greece	GRC	30000061	30005275	1	0.4048	0.4658	-0.5343	-1.0091	-0.4113	-0.801	-0.6595	-0.4015
Greece	GRC	30000061	30000476	1	0.788	2.6352	0.3634	0.0439	-0.1684	-0.1378	2.4277	1.515
Greece	GRC	30000061	30000461	1	-1.0764	-0.0862	0.0226	1.2836	0.0032	1.5721	0.5755	0.1216
Greece	GRC	30000061	30003111	1	0.2827	0.0763	-1.6145	-1.3001	-0.8578	-1.6678	-0.6852	-1.1405
Greece	GRC	30000061	30003358	1	-0.5897	-0.0219	-0.4338	-0.3862	-0.6774	-0.5309	0.0256	-0.5475
Greece	GRC	30000061	30004895	1	1.7615	0.7308	0.9192	0.0163	0.5453	-0.5309	0.3482	0.1216
Greece	GRC	30000061	30004508	1	1.1321	0.4098	-1.0338	-0.796	-0.8135	-1.653	-0.4515	-1.9916
Greece	GRC	30000061	30002005	1	1.3258	0.3289	0.586	-0.618	-1.184	-1.6678	-0.2581	0.2224
Greece	GRC	30000061	30004103	1	0.6562	0.5946	1.9359	0.0766	0.6579	0.2688	0.3482	0.1216
Greece	GRC	30000061	30001865	1	1.0646	-0.0862	-0.227	0.1828	0.1045	0.137	-0.6852	0.9097
Greece	GRC	30000061	30001910	1	-0.653	0.8828	1.1381	-0.485	0.2753	-0.4384	0.3482	0.4994
Greece	GRC	30000061	30004648	0	1.7238	-0.9245	0.0226	0.31	-0.2054	0.4394	0.5755	0.1216
Greece	GRC	30000061	30001087	0	0.8988	0.0722	-0.408	-0.442	-0.0318	0.4271	1.4834	-0.7496
Greece	GRC	30000061	30003167	0	0.7352	-0.0323	1.0433	1.0165	3.2455	-0.5309	0.9863	2.0955
Greece	GRC	30000061	30002561	0	-1.4465	0.3464	0.0226	-0.8921	0.6709	-0.298	-0.1021	0.1216
Greece	GRC	30000061	30003414	0	0.4131	-0.2777	0.3461	-2.6893	0.1683	-0.8522	0.8038	-0.1566
Greece	GRC	30000061	30005556	0	0.6763	-0.4203	-0.1587	-2.6893	-1.2898	0.2805	-0.8627	-0.6286
Greece	GRC	30000061	30002028	0	1.2508	-0.4203	-0.0094	0.2293	0.4695	0.1825	0.3482	-0.5912
Greece	GRC	30000061	30000497	0	0.908	-0.7221	-0.4728	-0.6289	-0.036	-0.8849	0.075	-0.5711
Greece	GRC	30000061	30005403	0	1.0801	0.6257	1.9359	0.5776	1.5366	1.05	2.4277	1.3566
Greece	GRC	30000061	30004565	0	0.8907			0.5301	-0.264
Greece	GRC	30000061	30001980	0	1.4381	0.9637	-0.5034	-0.6195	0.0666	0.0515	0.3482	2.0955
Greece	GRC	30000061	30000421	0	0.8552	0.2859	1.4967	-1.668	-0.0493	-1.6678	-0.535	0.5553
Greece	GRC	30000061	30005647	0	1.4481	-2.9627	1.9359	-2.6893	4.8357	3.6292	2.4277	2.0955
Greece	GRC	30000062	30005554	0	1.9783	-0.1692	-0.227	0.3906	-0.1901	-1.6678	-0.7499	0.1216
Greece	GRC	30000062	30005481	0	1.113	-0.4203	-0.4728	-0.3181	0.1259	-0.0026	-0.6852	-1.1252
Greece	GRC	30000062	30005425	0	1.4046	0.468	0.0226	-0.0508	1.1623	0.2176	0.8038	1.1508
Greece	GRC	30000062	30005264	0	1.1535	0.0789	1.4187	0.0323	-0.137	0.3813	0.8038	0.8567
Greece	GRC	30000062	30000639	0	1.5681	-0.0862	0.0226	0.7113	-0.0596	-0.1908	0.075	0.4777
Greece	GRC	30000062	30003743	0	0.4568	-0.2479	0.0226	0.1053	-0.3152	0.4394	-0.309	-0.7507
Greece	GRC	30000062	30004142	0	1.2237	0.7946	0.4173	0.3656	0.2169	0.447	1.4834	0.5553
Greece	GRC	30000062	30001117	0	1.1479	0.5836	0.4173	-0.2183	-0.1088	0.0513	0.5755	-0.1563
Greece	GRC	30000062	30003718	0	0.9373	0.8149	-0.5026	0.1833	0.4934	0.6545	0.5755	-0.6774
Greece	GRC	30000062	30004640	0	0.941	-0.2479	0.0226	0.3679	1.0033	-0.8849	-0.1727	-0.4607
Greece	GRC	30000062	30003724	0	0.086	0.9454	1.4967	3.6039	-1.8932	-0.4128	1.4834	1.515
Greece	GRC	30000062	30001161	0	0.0289	0.468	1.4967	0.9576	1.1695	-0.4795	1.1171	1.1232
Greece	GRC	30000062	30002735	0	0.988	0.6464	0.6407	-0.0512	0.8779	-0.4694	0.8038	0.5553
Greece	GRC	30000062	30001517	0	1.1945	0.4012	0.4173	0.4401	0.4417	0.5105	0.5755	0.1216
Greece	GRC	30000062	30005637	0	1.5096	-0.0994	0.586	0.4786	0.7108	0.2176	0.5755	0.0876
Greece	GRC	30000062	30005108	0	1.1866	0.2836	-0.1119	-0.9002	-0.0404	-0.8849	-0.9533	0.3236
Greece	GRC	30000062	30003478	0	-0.1254	0.6608	-1.0935	-0.7876	-0.1468	0.181	0.9677	0.4504
Greece	GRC	30000062	30004165	1	1.3459	0.67	0.0226	0.2439	0.576	0.5764	0.075	-0.4607
Greece	GRC	30000062	30006014	1	0.9731	0.3984	-0.9285	-0.5027	0.0415	-0.1452	-1.7719	-0.2709
Greece	GRC	30000062	30002673	1	1.1029	0.7156	0.4173	-1.5123	-0.3203	-1.6678	-0.3876	0.2546
Greece	GRC	30000062	30000735	1	0.7944	0.0789	-0.1119	-1.1401	0.2057	-1.6678	-0.3727	-0.4607
Greece	GRC	30000062	30003729	1	1.3211	0.9718	0.3461	-0.1365	-0.0608	-0.0614	-0.0987	0.1216
Greece	GRC	30000062	30001756	1	1.1859	-0.5743	-1.1926	-1.6821	-0.1023	-0.4694	-1.5848	-0.9299
Greece	GRC	30000062	30003141	1	0.714	-1.1739	-1.5179	-1.0091	-1.2704	-1.6678	-1.2835	-1.1811
Greece	GRC	30000062	30005567	1	1.4534	0.2127	-0.829	0.8635	0.1	0.4821	-0.5832	-0.7816
Greece	GRC	30000062	30000978	1	0.9054	-0.5743	0.0226	-0.2845	0.0269	-0.7847	-0.6852	-0.4607
Greece	GRC	30000062	30005951	1	1.4321	0.215	0.7162	-0.1697	0.4935	-0.6614	-0.0987	0.1216
Greece	GRC	30000062	30004437	1	1.6159	-0.0862		-0.5776	-0.124	-0.0041	0.5755	0.1216
Greece	GRC	30000062	30001111	1	1.3933	-0.59	-0.7638	-1.3136	-0.7384	-0.0043	-0.6852	-0.2503
Greece	GRC	30000062	30004781	1	1.6197	0.1943	0.1386	-0.0951	0.099	0.2087	-0.0857	-0.4423
Greece	GRC	30000062	30003792	1	-0.429	-0.0862	-1.1346	0.0688	0.3943	0.0561	0.1427	-0.7876
Greece	GRC	30000062	30001691	1	1.4709	-0.9334	-1.5179	0.1784	0.1666	0.4892	-0.6852	-0.4377
Greece	GRC	30000062	30000360	1	0.2127	-1.3482	-1.0611	-1.3723	-1.507	0.4394	-2.1355	-0.959
Greece	GRC	30000062	30003570	1	1.2684	-0.1219	0.4173	-0.1418	-0.2231	-0.0468	-0.0987	0.4504
Greece	GRC	30000062	30004977	1	0.9395	0.9637	1.9359	-0.6846	-0.8004	0.0606	-1.5848	0.9097
Greece	GRC	30000063	30004841	1	0.6831
Greece	GRC	30000063	30000203	1	0.2474	-0.0692	-0.227	2.3421	0.8845	-0.6274	-0.0987	-0.5093
Greece	GRC	30000063	30001712	1	0.0134	0.666	0.0226	-0.618	-0.5313	-0.8768	-1.2871	-0.1563
Greece	GRC	30000063	30002284	1	0.5534	-0.4998	-1.0021	0.4856	-0.2003	0.4729	-0.2907	-0.4377
Greece	GRC	30000063	30000964	1	1.0788	-0.983	-1.2366	-0.4269	-0.6261	-1.6678	-1.5537	-1.3305
Greece	GRC	30000063	30005619	1	-1.1012	-1.0249	0.0226	-0.772	-0.1138	-0.1826	-0.454	-1.4344
Greece	GRC	30000063	30004349	1	1.3587	-0.2479	-0.7638	0.2716	0.2857	0.3561	0.0256	-0.5912
Greece	GRC	30000063	30000711	1	0.3	0.5404	0.0226	-0.222	-0.146	-0.0589	0.5755	-0.4607
Greece	GRC	30000063	30005496	1	-0.0504	-0.2662	-0.227	-0.9253	-0.6795	-0.2777	0.5755	-0.2503
Greece	GRC	30000063	30002053	1	0.5117	-0.59	-0.227		-0.4819		0.3482	-0.5093
Greece	GRC	30000063	30002237	1	0.0558	-0.9298	-1.9313	-2.6893	-3.7095	-1.6678	-0.2907	-1.1467
Greece	GRC	30000063	30002680	1	0.0794	-0.4166	-0.5544	-0.1323	-0.5079	0.117	-0.6852	-0.6123
Greece	GRC	30000063	30003029	1	-0.2942	0.5946	0.9192	-0.6984	0.2255	0.2176	0.0221	1.3857
Greece	GRC	30000063	30005317	1	0.2683	2.6352	1.1355	0.7654	1.1505	-1.6678	-1.0906	-0.4811
Greece	GRC	30000063	30000341	1	-0.1412	-0.0862	-0.4806	-0.9623	-0.1281	-0.0558	-0.2852	-0.4607
Greece	GRC	30000063	30005595	1	-0.7314	0.3464	-0.227	-0.0702	-0.2784	-0.0614	0.0256	-0.3297
Greece	GRC	30000063	30001256	1	-0.1647	-0.1058	0.0226	0.7113	-0.4021	-1.3198	-0.3004	-0.1563
Greece	GRC	30000063	30003769	1	0.2377	0.2063	0.4173	-0.2735	0.1653	0.28	-0.722	-0.419
Greece	GRC	30000063	30005138	1	0.3234	-0.103	0.0226	0.7996	-3.7095	-0.2942	0.5755	-0.3297
Greece	GRC	30000063	30003071	1	-0.4906	-2.0011	1.0108	0.1053	0.7377	0.2559	0.1648	-0.3297
Greece	GRC	30000063	30003901	1	1.1854	0.0789	0.7162	0.5322	0.3259	0.2176	1.3432	0.7611
Greece	GRC	30000063	30003614	0	-0.9536	1.7671	1.0433	0.2992	0.1581	-0.7433	0.1922	-0.0859
Greece	GRC	30000063	30000201	0	-0.3336			-1.0091	-3.7095
Greece	GRC	30000063	30001655	0	-0.7007
Greece	GRC	30000063	30002504	0	-0.1506
Greece	GRC	30000063	30001698	0	0.133	1.3697	1.9359	0.1275	0.7573	0.2205	2.4277	0.9883
Greece	GRC	30000063	30003865	0	-0.6312	-0.4136	-0.9607	-0.2726	-0.7661	-0.106	0.5755	-1.1405
Greece	GRC	30000063	30001814	0	1.3075	0.967	1.9359	0.6067	0.7294	-0.2154	-0.1727	1.1508
Greece	GRC	30000063	30003021	0	1.1283	0.3427	1.0433	0.2898	-0.1323	-0.1073	0.2287	0.7627
Greece	GRC	30000063	30001986	0	0.0436	-0.7716	-0.8154	0.7113	-0.068	1.0062	0.1693	-0.5711
Greece	GRC	30000063	30001351	0	0.4324	1.4003	1.9359	0.6676	0.9556	3.6292	0.5755	0.1216
Greece	GRC	30000063	30003168	0	-0.3654	0.0666	-0.5551	0.2702	0.758	0.1514	0.0254	0.1216
Greece	GRC	30000063	30005542	0	-0.7915	0.7989	0.4173	-0.4071	0.6477	-1.6678	0.5755	0.5553
Greece	GRC	30000063	30002851	0	0.9399	0.9526	1.1657	-0.5016	0.4537	-0.0041	2.4277	0.7864
Greece	GRC	30000063	30005543	0	-0.5512	-2.0452	-0.0154	0.7113	0.6537	0.3551	0.5755	-2.5027
Greece	GRC	30000064	30003479	1	0.5157	-0.2509	-0.6843	0.3568	-0.413	1.3631	0.0256	-0.5912
Greece	GRC	30000064	30005853	1	0.6411	-0.7087	0.8877	-0.6312	-0.4611	0.0161	-0.6595	-0.5475
Greece	GRC	30000064	30000016	1	-0.2777	0.1997	0.0226	0.0074	-1.0453	-0.0041	0.5755	-0.7496
Greece	GRC	30000064	30003433	1	1.1673	-0.0072	-0.7638	-2.0365	-1.1304	-1.6678	-0.3206	-0.7496
Greece	GRC	30000064	30002929	1	0.5373	1.1529	-0.227	0.9658	0.8779	0.9302	1.802	-0.8443
Greece	GRC	30000064	30005274	1	0.9942	-0.8357	0.0226	0.4117	0.074	0.8297	0.5755	0.1216
Greece	GRC	30000064	30004582	1	-0.7486	-0.0994	0.0226	-0.2619	-0.4545	-0.0864	0.3482	-0.4607
Greece	GRC	30000064	30002942	1	0.2177	0.666	0.1386	-0.594	-0.0556	-0.3463	0.3482	-0.1865
Greece	GRC	30000064	30002375	1	-0.5772	-0.6917	0.2536		0.4103	1.1253	2.0386	-0.0859
Greece	GRC	30000064	30002157	1	1.2936	0.96	0.3461	-0.0498	1.5227	0.2282	0.0221	0.2286
Greece	GRC	30000064	30005524	1	-0.2668	1.3403	1.9359	1.4645	4.8357	-0.7368	0.0221	0.8806
Greece	GRC	30000064	30002363	1	-0.2946	-0.2479	0.0226	-0.1283	-0.1998	0.3674	0.1701	-0.2726
Greece	GRC	30000064	30000899	1	0.751	0.0566	0.0226	-0.6664	-3.7095	1.1369	0.5755	0.1216
Greece	GRC	30000064	30004693	1	-0.1882	0.7989	0.8348	0.5464	0.066	-1.6678	0.1693	-0.1314
Greece	GRC	30000064	30003541	1	-0.2058	-0.9751	0.512	0.8624	-0.1573	1.0248	1.231	-0.7685
Greece	GRC	30000064	30004086	1	-0.0144	0.802	0.4173	0.4762	0.155	-0.4318	1.1375	-0.4826
Greece	GRC	30000064	30001411	1	0.9026	0.0502	-0.8627	-0.4269	-1.7849	0.0788	-0.6852	-0.4607
Greece	GRC	30000064	30005196	1	-0.0373	-0.1502	1.4967	0.6816	0.6159	0.7477	-0.6852	-0.4607
Greece	GRC	30000064	30005928	1	-1.2758	-0.6447	-0.6446	0.5813	-1.1167	0.058	-0.454	-0.2503
Greece	GRC	30000064	30000240	0	0.3952	-0.8419	0.7717	0.1965	-0.4235	0.4271	0.1693	0.1216
Greece	GRC	30000064	30002254	0	-0.209	-0.5073	-0.3048	0.5797	0.2125	-0.9292	0.075	-0.5475
Greece	GRC	30000064	30005171	0	-0.7008	-0.2366	-0.227	-0.0086	-0.626	-1.6678	-0.6852	0.1216
Greece	GRC	30000064	30002228	0	-0.2561	0.2185	0.0226	-0.5018	-0.0248	-1.6678	0.5755	0.1216
Greece	GRC	30000064	30001564	0	-0.0917	-1.813	-2.664	-2.6893	-3.7095	-1.6678	-2.1355	-1.1252
Greece	GRC	30000064	30004973	0	-0.961	0.4981	1.9359	0.3774	0.8435	-0.7368	0.075	-1.0788
Greece	GRC	30000064	30002162	0	0.4811	1.3889	1.1752	-2.6893	-0.4936	-1.6678	0.0215	0.6314
Greece	GRC	30000064	30000515	0	-1.0227	-0.2662	-0.7638	-1.7857	-3.7095	-1.6678	0.5755	-0.2503
Greece	GRC	30000064	30005715	0	-0.5418	-1.1104	-0.6104	0.3834	-0.4539	0.4246	-0.1972	-0.946
Greece	GRC	30000064	30004912	0	0.5671	0.0789	1.2341	-0.2671	-0.448	-0.219	0.1693	0.1216
Greece	GRC	30000064	30004917	0	-0.5025	2.6352	1.9359		4.8357		2.4277	2.0955
Greece	GRC	30000064	30005396	0	-0.2806	0.0634	0.0226	0.9199	0.2935	1.6014	0.5755	0.1216
Greece	GRC	30000064	30004898	0	-0.3382	-0.0862	-0.227	0.7113	0.8101	0.226	0.5755	0.1216
Greece	GRC	30000064	30002442	0	0.7121	-0.7087	0.0226	-0.2318	-0.4825	-0.5309	0.5755	0.1216
Greece	GRC	30000064	30000161	0	0.53	-0.0862	0.0226	1.2836	0.8779	1.5721	0.5755	0.1216
Greece	GRC	30000064	30002548	0	0.4297	-0.5884	-0.2737	1.0821	-3.7095	1.1816	2.0386
Greece	GRC	30000065	30002540	1	-0.3747	2.6352	1.2867	-0.3523	0.4505	-0.1285	2.0386	0.5505
Greece	GRC	30000065	30004416	1	-0.5822	-0.2366	-0.7638	-0.1583	-0.2737	0.3203	-0.9906	-0.946
Greece	GRC	30000065	30003555	1	0.302	0.96	0.8801	0.2263	-0.2888	0.9045	-0.4918	-0.9233
Greece	GRC	30000065	30004749	1	-1.4322	1.1493	-0.8225	0.2196	-0.528	1.1251	0.9492	-0.6971
Greece	GRC	30000065	30000585	1	0.5462	0.468	-1.0611	0.4301	-0.0895	-0.0745	-0.0551	-0.8198
Greece	GRC	30000065	30002829	1	-1.4435	-0.438	-1.7997	-0.2187	-0.7018	-0.0745	-1.2624	-1.3649
Greece	GRC	30000065	30002939	1	0.9988	0.3326	-1.0611	-0.2362	0.0803	-0.8849	-0.6852	-0.946
Greece	GRC	30000065	30005392	1	0.8911	0.67	0.4173	-0.1833	0.2796	-0.8849	-0.0987	-1.0101
Greece	GRC	30000065	30003669	1	0.4118	1.7671	1.4967	0.6812	0.9423	0.6228	1.4995	1.0448
Greece	GRC	30000065	30002501	1	0.5359	-0.0933	-0.6843	0.928	0.4662	0.503	0.5172	0.1216
Greece	GRC	30000065	30003491	1	0.0358	-0.2479	0.1479	0.1087	0.3884	0.2647	0.3482	-0.2726
Greece	GRC	30000065	30000785	1	1.2137	-0.8357	-0.8627	-1.7857	-1.1424	-0.0026	-0.8657	-0.8368
Greece	GRC	30000065	30002285	1	1.2453	-0.5743	0.586	-0.2274	-0.293	-0.8768	-0.2821	-0.2503
Greece	GRC	30000065	30000781	1	0.7841	0.5266	-0.5544	-0.9407	-0.5506	-1.6678	-0.2821	0.1959
Greece	GRC	30000065	30005242	1	0.3212	-0.2366	0.0226	-0.2699	0.7227	-0.0757	0.3482	-0.1563
Greece	GRC	30000065	30001678	1	1.2204	0.96	0.586	-1.1286	0.7096	-0.526	0.1693	0.7627
Greece	GRC	30000065	30001255	0	-0.2807	1.7671	1.9359	-1.4373	-0.2978	-0.0081	2.4277	2.0955
Greece	GRC	30000065	30001091	0	0.8231	-0.3944	0.5021	0.0818	-0.3697	0.5336	0.8038	-0.946
Greece	GRC	30000065	30000800	0	0.3022	0.1997	0.0226	-0.5084	-0.8374	-1.6678	0.3473	-0.7496
Greece	GRC	30000065	30003212	0	-0.2912	-0.1239	0.0226	-0.9331	0.2876	-1.6678	0.5755	-0.7496
Greece	GRC	30000065	30000053	0	1.5386	1.3697	0.5833	-0.5227	0.1397	-0.0927	1.8077	0.4994
Greece	GRC	30000065	30005339	0	-1.1592	0.5836	-0.6315	0.7187	-0.0314	0.2679	0.075	-0.2726
Greece	GRC	30000065	30002409	0	-0.558	0.468	-0.3048	-1.0952	-0.5173	-1.6678	0.8939	0.0144
Greece	GRC	30000065	30000448	0	0.1586	0.2554	-1.0611	0.048	0.2162	0.4783	-0.3912	-0.2503
Greece	GRC	30000065	30005050	0	0.1123	0.0666	1.9359	0.6747	0.6993	-1.6678	1.3918	1.1232
Greece	GRC	30000065	30005579	0	-0.6006	-0.0862	0.0226	1.1447	0.4843	1.2924	0.5755	0.1216
Greece	GRC	30000065	30000233	0	-0.5078	-1.1714	0.0226	0.7076	0.2081	1.0033	0.5755	0.4504
Greece	GRC	30000065	30005461	0	1.1537	1.4003	1.9359	1.2836	0.954	-0.801	2.4277	2.0955
Greece	GRC	30000065	30003162	0	0.3681	1.2587	-0.4396	-1.3102	-1.0884	-0.0041	-0.9538	-0.6681
Greece	GRC	30000065	30005603	0	-0.0268	-0.2479	1.1657	-0.2514	0.2442	-0.8849	-1.5596	0.2546
Greece	GRC	30000065	30003678	0	-1.0872	-1.3452	-0.5373	0.7113	0.0142	1.0062	-0.3763	-0.5093
Greece	GRC	30000065	30000562	0	-0.0967	0.0666	-0.4728	-0.6217	0.1106	-0.3128	0.5755	-0.3297
Greece	GRC	30000065	30003140	0	1.0005	1.3403	1.9359	-0.1957	0.3099	-1.6678	2.0386	1.0641
Greece	GRC	30000065	30000206	0	0.5427	-0.2479	0.0226	0.4253	0.3621	-1.6678	-0.0823	-0.2503
Greece	GRC	30000066	30000615	1	1.0344	0.1221	0.0226	0.4577	0.8654	-1.6678	-0.4948	-0.4377
Greece	GRC	30000066	30000809	1	0.3051	-0.089	-0.6315	-0.0692	0.019	-1.6678	-0.7867	-1.0454
Greece	GRC	30000066	30004677	1	-0.9219	0.4012	-1.1346	-0.0364	-0.4041	-1.0529	-0.6852	-0.8802
Greece	GRC	30000066	30002416	1	1.5361	-0.4969	0.0226	-0.2533	-1.0623	0.1979	-0.7867	-0.2503
Greece	GRC	30000066	30002222	1	1.2592	0.5946	0.0226	-0.2545	-0.063	-0.4863	1.1176	-0.4607
Greece	GRC	30000066	30005155	1	0.1442	0.7989	-0.227	0.7113	0.1278	2.0298	0.5755	0.1216
Greece	GRC	30000066	30005954	1	1.2176	-0.1678	-0.691	-0.4873	0.4187	-1.6678	-2.1355	-1.0454
Greece	GRC	30000066	30004548	1	0.9227	0.5976	-0.0951	-0.6704	-0.6689	-1.6678	0.1701	-0.6544
Greece	GRC	30000066	30001549	1	0.1756	0.5376	0.231	-0.131	0.0169	-1.6678	-0.0551	-0.7507
Greece	GRC	30000066	30001988	1	-1.1342	1.2587	1.9359	0.0015	0.346	-0.6776	1.2568	0.4504
Greece	GRC	30000066	30004263	1	1.2655	0.215	-0.1119	0.2443	-0.547	-1.6678	0.1701	0.0876
Greece	GRC	30000066	30005362	1	-0.416	1.3889	-0.7638	-0.1333	0.2483	-1.6678	0.0256	-0.5461
Greece	GRC	30000066	30001862	1	1.0424	-1.1033	-1.1412	-1.1982	-0.3624	-0.8768	-1.2624	-0.7496
Greece	GRC	30000066	30004106	1	1.312	-0.8357	-0.3802	-0.5473	-0.2753	-0.4223	-0.6852	0.1959
Greece	GRC	30000066	30002437	1	0.8102	-0.1725	-1.0611	-0.8586	0.1958	-0.8768	-1.5848	-1.4991
Greece	GRC	30000066	30001886	1	0.8594	-1.0303	-0.227	-0.5083	-1.3002	-1.653	-0.6852	-0.9419
Greece	GRC	30000066	30000247	1	0.8778	-0.4266	-0.4728	0.3636	0.3127	-0.4795	-0.2852	-0.5093
Greece	GRC	30000066	30005663	1	0.5063	2.6352	-0.39	-0.1584	-0.7829	-1.0529	0.0256	-1.1252
Greece	GRC	30000066	30000756	1	0.5836	1.3889	-0.4396	-0.1157	0.3578	-1.6678	0.2047	-0.2485
Greece	GRC	30000066	30003006	0	-0.9552	0.6608	0.5347	0.1847	0.6569	-1.6678	0.5755	-0.6073
Greece	GRC	30000066	30002949	0	0.9301	0.468	1.4967	-1.0152	-0.4867	0.13	0.3473	0.3216
Greece	GRC	30000066	30003153	0	0.3081	-0.2662	0.0226	-0.3797	0.1944	-0.1088	0.5755	0.1216
Greece	GRC	30000066	30005466	0	0.9326	-0.7221	-0.5907	-1.0608	-0.643	-1.6678	-0.414	-0.5912
Greece	GRC	30000066	30004181	0	-0.5546	1.3697	1.4967	0.2405	0.489	0.2521	0.0215	-0.0274
Greece	GRC	30000066	30005588	0	0.8857	0.468	0.0226	0.1391	0.5121	0.1071	0.1693	-0.5912
Greece	GRC	30000066	30005353	0	0.9433	0.5289	-0.7836	-0.1906	0.5391	0.504	0.8038	-0.5912
Greece	GRC	30000066	30001327	0	0.1215	-0.0862	-2.664	0.7113	0.8779	3.6292	-0.6852	2.0955
Greece	GRC	30000066	30000548	0	-0.8311	-0.5743	1.0929	-0.8279	-0.5865	-0.3055	-0.309	0.2203
Greece	GRC	30000066	30001758	0	0.2487	-0.2479	-0.227	0.1927	0.4358	0.7648	0.5755	0.1216
Greece	GRC	30000066	30001496	0	0.9778	0.0789	-0.442	-0.1184	-0.2871	-1.6678	0.3482	-0.6959
Greece	GRC	30000066	30003692	0	-1.0446	0.6555	1.0433	0.2605	1.3388	0.6166	1.2302	-0.4784
Greece	GRC	30000066	30002208	0	1.2712	0.2032	0.4173	0.4062	-0.0716	0.5085	1.1213	-0.3297
Greece	GRC	30000067	30000122	1	0.7107	-1.3452	-0.6843	0.3882	-0.0855	0.519	0.5755	-1.3027
Greece	GRC	30000067	30004114	1	0.3205	-0.817	-0.2737	0.6333	0.0882	1.0196	0.0154	-0.3917
Greece	GRC	30000067	30001290	1	-0.1645	-0.7065	0.0226	-0.1499	0.1219	0.4394	0.5755	0.1216
Greece	GRC	30000067	30004418	1	-0.8193	0.8879	1.9359	1.2836	0.3027	1.0007	1.8842	1.3857
Greece	GRC	30000067	30001802	1
Greece	GRC	30000067	30005111	1	-1.3727	0.215	0.4173	-0.0334	-0.1239	0.5541	0.3482	-0.8443
Greece	GRC	30000067	30003758	0	-0.9837	-0.3314	1.9359	-2.6893	-0.5193	-0.4128	-0.8125	0.2655
Greece	GRC	30000067	30004890	0	1.1936	-0.0862	1.9359	-2.6893	-0.0408	-1.6678	2.4277	2.0955
Greece	GRC	30000067	30001218	0	-0.1597
Greece	GRC	30000067	30005285	0	-0.7425	2.6352	-1.1926	3.6039	4.6788	3.6292	0.5755	2.0955
Greece	GRC	30000067	30000048	0	-0.3199
Greece	GRC	30000067	30003158	0	-0.4176	-1.3452	-0.7902	0.2035	0.4454	1.2869	-0.1566	-1.1252
Greece	GRC	30000067	30003845	0	-1.3012	0.9702	0.9268	1.0967	0.7603	1.4432	1.656	1.1508
Greece	GRC	30000067	30003763	0	0.3105	-0.0827	1.4967	-0.8189	-0.2728	-0.2979	2.4277	2.0955
Greece	GRC	30000067	30006124	0	1.6467	2.6352	1.9359	3.6039	4.8357	3.6292	2.4277	2.0955
Greece	GRC	30000067	30000285	0	0.2926	-0.817	-0.8826	0.6437	0.1028	1.0196	0.5226	-1.1528
Greece	GRC	30000067	30001586	0	-0.6847
Greece	GRC	30000067	30005000	0	-0.0149	-1.1429	-0.8154	0.1053	0.7184	0.4394	-0.2852	0.1216
Greece	GRC	30000067	30002023	0	-1.3731	0.127	-0.5761		0.1116	1.1421	0.0295	-0.5887
Greece	GRC	30000067	30005742	0	-0.1083	-0.1743	-0.1587	0.6823	0.1884	0.7079	-0.3727	-1.1296
Greece	GRC	30000067	30000988	0	-0.8758
Greece	GRC	30000067	30001737	0	0.1039	-1.1955	-2.664	1.6597	-0.2222	0.9101	-0.6424	0.6905
Greece	GRC	30000067	30003665	0	-0.4197	-0.5831	-0.6843	0.4808	0.7991	-1.6678	0.3542	-0.2201
Greece	GRC	30000067	30002614	0	1.1797	-0.4351	-0.3802	0.9076	-0.0425	1.1323	0.3482	0.4777
Greece	GRC	30000067	30004893	0	0.105	-0.0862	0.6496	0.2344	4.6924	-1.6678	2.4277	2.0955
Greece	GRC	30000067	30004522	0	0.1939	0.5266	1.4967	-0.2243	0.7213	0.7612	0.5755	1.515
Greece	GRC	30000067	30000996	0	0.5167	-0.7221	-0.532	0.7887	-0.3113	0.7922	-0.6004	-0.419
Greece	GRC	30000067	30002011	0	-1.2808	-0.7221	-0.227	-1.0091	0.106	0.1088	-0.1026	-0.5093
Greece	GRC	30000067	30003642	0	0.1167	-1.3204	-0.6164	0.9294	-0.3375	-0.0411	-0.0553	-1.1989
Greece	GRC	30000067	30001152	0	0.075	-0.2479	0.0226	0.035	-0.2768	-0.424	-0.4948	-0.2503
Greece	GRC	30000067	30004387	0	0.6776	-0.8833	-1.7463	0.16	0.1718	0.8682	-0.2907	-1.4273
Greece	GRC	30000067	30005760	0	-0.0861	-2.9627	-0.3811	0.6412	-0.3792	0.7574	-0.3727	-0.6315
Greece	GRC	30000068	30002912	1	0.386	-1.1926	-0.5669	0.0849	0.0338	0.855	1.3185	-0.7136
Greece	GRC	30000068	30002075	0	-0.0751	0.0847	0.0226	1.4272	0.5847	1.6477	0.5755	0.2546
Greece	GRC	30000068	30000302	1	-1.6726	0.3875	-0.6105	-0.64	-0.5892	-0.4562	-0.1131	-1.0788
Greece	GRC	30000068	30004635	1	-0.8311
Greece	GRC	30000068	30000154	0	-0.6432	-0.0862	-0.7183	0.2187	-0.4728	0.067	0.075	-0.7496
Greece	GRC	30000069	30003709	1	-0.0268	2.6352	0.7162	0.8469	1.1833	-1.6678	1.1171	0.4725
Greece	GRC	30000069	30003258	1	-0.7658	0.2577	-0.5034	-0.091	0.0251	-0.9292	-0.8657	-1.2688
Greece	GRC	30000069	30000002	1	-0.6351	-0.4203	0.1386	-0.1309	0.65	-1.0529	0.1693	-0.2503
Greece	GRC	30000069	30003564	1	-0.5842	-0.0862	0.0226	0.7656	-0.0282	0.2984	-0.6852	-1.1252
Greece	GRC	30000069	30004722	1	-0.2198	-0.0692	0.0226	0.4059	1.5892	0.3694	0.5755	-0.3297
Greece	GRC	30000069	30003842	1	-1.537	0.957	-0.408	-0.7911	-0.2648	-1.0529	-0.6852	-0.2485
Greece	GRC	30000069	30004777	1	0.9202	0.5353	0.5833	0.286	0.351	0.2482	0.0553	-0.1865
Greece	GRC	30000069	30002283	1	0.5349	0.468	0.7162	-0.0255	1.5492	-1.2919	0.5755	-0.1563
Greece	GRC	30000069	30000583	1	-0.2237	1.153	0.4173	-0.1433	0.5423	-0.801	0.0256	-0.3549
Greece	GRC	30000069	30005741	1	-0.255	0.0857	0.1386	0.7461	0.534	0.5075	-0.5355	-0.2407
Greece	GRC	30000069	30005720	1	0.2745	-0.4314	0.0226	0.3935	0.1457	0.6419	0.3482	0.1216
Greece	GRC	30000069	30000526	1	0.9151	-0.5743	-0.8627	0.4481	1.0024	-1.6678	0.5755	-0.4607
Greece	GRC	30000069	30004177	1	-0.403	1.7671	0.1386	-0.2326	0.7478	0.0552	-0.8627	0.0876
Greece	GRC	30000069	30005029	1	-0.4969	0.2695	-1.0611	-0.3267	-0.5186	-1.6678	-0.3733	-1.3027
Greece	GRC	30000069	30002643	1	-0.1218	-0.0088	0.0226	0.2622	-0.3862	-1.6678	-0.6451	-0.9471
Greece	GRC	30000069	30000950	1	-0.5151	-0.2366	0.4173	0.7752	0.2731	-0.1971	0.1693	-0.4607
Greece	GRC	30000069	30001709	1	-1.1326	-0.2366	-0.691	-0.1087	0.1383	-0.7847	-0.2821	-0.7496
Greece	GRC	30000069	30004613	1	0.1264	-0.7087	-0.5492	0.3785	-0.081	0.46	-0.8012	-1.7277
Greece	GRC	30000069	30002689	1	1.0271	0.957	0.0226	0.6713	1.3615	-1.6678	0.6296	-0.6539
Greece	GRC	30000069	30000365	1	-0.7272	-0.2548	-0.227	0.3984	-1.7839	0.1173	-0.4948	-0.7363
Greece	GRC	30000069	30001935	1	-1.1344	-0.2624	-0.7638	-0.284	0.2652	-0.0816	0.3482	-0.2503
Greece	GRC	30000069	30004637	1	0.6752	0.3326	0.1802	0.0684	0.9204	-0.0625	0.5755	0.1216
Greece	GRC	30000069	30002664	0	0.8895	1.3697	1.1381	-1.4511	0.1323	-1.6678	1.1171	2.0955
Greece	GRC	30000069	30003486	0	0.7462	-0.0013	1.2867	3.6039	2.1053	0.9206	1.6922	2.0955
Greece	GRC	30000069	30005026	0	-0.2812	0.8655	0.8348	0.5707	-0.1425	-1.6678	1.4995
Greece	GRC	30000069	30004494	0	-0.7658	0.0789	0.231	0.7804	0.8475	1.3584	0.5755	-0.3969
Greece	GRC	30000069	30005064	0	0.4626	1.7671	0.8348	0.5193	0.4859	-1.6678	2.4277	0.4725
Greece	GRC	30000069	30002009	0	-0.7931	0.7062	1.4967	0.1046	-0.2942	-1.6678	1.802	0.9097
Greece	GRC	30000069	30000244	0	0.562	1.1576	1.9359	3.6039	4.8357	1.0062	2.4277	0.833
Greece	GRC	30000069	30003615	1	-0.0711	-0.7221	0.0226	0.1997	-0.5356	-0.0572	0.0256	0.1216
Greece	GRC	30000069	30002824	0	1.3344	1.3697	1.9359	0.6837	1.5414	-1.5939	1.5037	1.4234
Greece	GRC	30000069	30005389	0	1.0167	-0.5133	0.9726	-0.656	-0.0907	-0.5309	0.0221	0.4777
Greece	GRC	30000069	30004507	0	1.1271	-0.5583	-0.6315	-0.0247	0.2245	-0.2858	0.5755	0.0397
Greece	GRC	30000069	30005814	0	-1.2961	-0.59	0.0226	0.1143	-0.5089	0.0269	-0.1026	-0.2503
Greece	GRC	30000070	30001822	0	-1.9319	-0.7524	-2.664	-0.0921	0.3007	-1.6678	-2.1355	-2.5027
Greece	GRC	30000070	30000831	1	-0.4647	0.3487	-0.0154	-0.1096	-0.3749	0.1396	0.5755	-0.8198
Greece	GRC	30000070	30001070	1	-1.4284	-0.6991		0.4825	0.3808	0.9527	-0.4197
Greece	GRC	30000070	30000727	1	-1.6135	0.468	-0.1587	-0.2111	-0.8312	-0.3451	0.1922	0.1216
Greece	GRC	30000070	30004013	0	-0.0329	1.3889	1.3509	3.5987	2.3772	3.5678	2.4277	2.0955
Greece	GRC	30000070	30004887	0	-1.818						2.4277	-0.8813
Greece	GRC	30000070	30000444	0	-1.5934	-0.6447	0.0226	-0.2262	0.2881	-1.6678	-0.1722	0.1216
Greece	GRC	30000070	30001557	0	-1.1379	-0.8785	0.0226	0.2432	1.0102	0.1359	1.4995	-0.1314
Greece	GRC	30000070	30000079	0	-0.8477	0.666	0.4173	-0.107	0.1191	0.3456	-0.1727	1.0177
Greece	GRC	30000070	30005281	0	-1.9103	1.4003	1.9359	0.7113	-0.0408	1.0062	2.4277	2.0955
Greece	GRC	30000071	30005855	1	1.2288	0.3326	0.8348	0.7219	0.2458	0.9451	0.542	0.9444
Greece	GRC	30000071	30001685	1	0.8889	-0.0862	-0.587	0.5022	0.4605	0.194	0.5755	-0.2503
Greece	GRC	30000071	30000014	1	1.221	-1.2477	0.0226	-0.574	-0.7542	0.1012	-1.5848	-0.806
Greece	GRC	30000071	30001319	1	1.0801	0.8046	-0.4338	1.3498	0.9683	1.0062	2.0386	0.1216
Greece	GRC	30000071	30000797	1	0.7579	0.957	0.1386	-0.5819	-0.2323	-0.1587	0.0295	-0.1563
Greece	GRC	30000071	30002369	1	1.1217	-0.7184	-0.6587	-0.1129	-0.1242	-0.0816	-0.4771	-0.1563
Greece	GRC	30000071	30005910	1	1.7603	-0.4025	0.0226	0.4886	0.2194	0.2087	-2.1355	-0.7496
Greece	GRC	30000071	30005634	1	1.2352	0.5946	-0.9607	0.0596	-0.2905	-0.0816	-0.5832	-1.0454
Greece	GRC	30000071	30005839	1	0.8	-0.4203	0.4173	0.2813	0.2505	0.0778	-0.6852	0.7627
Greece	GRC	30000071	30002095	1	0.8177	0.0763	0.4173	-0.0416	0.4937	-0.4223	-2.1355	0.557
Greece	GRC	30000071	30002592	1	0.4545	0.802	-0.2943	0.4488	0.5937	0.5876	-0.3876	0.7435
Greece	GRC	30000071	30001417	1	1.0278	-0.7221	-0.691	-0.1283	-0.1428	0.4563	-0.6852	0.1216
Greece	GRC	30000071	30003860	1	1.3531	0.5923	-0.3802	0.0043	-0.1235	-0.0327	-0.5798	0.557
Greece	GRC	30000071	30004872	1	1.503	-0.5743	-0.4806	0.1666	-0.2282	0.1378	-0.9906	-0.7496
Greece	GRC	30000071	30004107	1	1.3868			-0.4118	-0.3676
Greece	GRC	30000071	30000279	1	1.4178	-0.7136	-0.5836	0.1834	-0.0339	-0.0816	-0.6852	-0.7639
Greece	GRC	30000071	30001370	1	1.2387	-0.089	-0.691	0.1234	-0.3711	-0.2781	-0.6852	-0.4607
Greece	GRC	30000071	30002372	1	1.5757	-0.8232	-1.0611	0.1344	-0.6518	0.7326	-0.3357	-1.0454
Greece	GRC	30000071	30002419	1	1.1343	0.1371	1.0929	0.7051	0.607	0.1529	-2.1355	0.4777
Greece	GRC	30000071	30000563	1	1.5281	-0.2366	-0.9624	0.8117	-0.7005	-1.2919	-0.6852	-2.5027
Greece	GRC	30000071	30001230	0	1.542	-0.2366	-0.7055	-0.35	-0.0812	0.1284	-0.8486	-0.4607
Greece	GRC	30000071	30004577	0	0.9391	0.468	1.9359	0.7943	1.9282	-1.6678	2.4277	2.0955
Greece	GRC	30000071	30003976	0	0.78	-0.2479	0.0226	0.7287	-0.0631	0.5168	0.3482	-0.1563
Greece	GRC	30000071	30005122	0	0.1049	0.2141	0.8348	0.558	1.4807	0.952	0.1693	0.1216
Greece	GRC	30000071	30001267	0	1.1482	1.0508	1.4187	0.2618	0.0699	0.6467	1.4793	2.0955
Greece	GRC	30000071	30001686	0	1.1204	1.4003	1.9359	0.1157	0.2539	0.0513	0.1701	0.9339
Greece	GRC	30000071	30004257	0	1.2568	1.1493	1.036	0.6303	1.1094	1.0211	-0.2197	1.1013
Greece	GRC	30000071	30000675	0	1.2242	0.4594	1.4187	0.9893	1.3285	0.9077	0.3482	1.515
Greece	GRC	30000071	30000032	0	1.0498	0.792	1.036	0.1177	0.7694	0.5392	0.8038	0.7627
Greece	GRC	30000071	30002880	0	1.2606	-0.2479	-0.5836	0.1896	-0.012	-0.4487	0.3473	0.2286
Greece	GRC	30000071	30002424	0	0.7853	-0.4203	-0.3802	-0.0386	-0.1628	0.0355	-0.0823	-0.7887
Greece	GRC	30000071	30003751	0	1.0596	0.3289	-0.4728	0.3086	0.0916	0.3699	0.0215	0.7864
Greece	GRC	30000071	30001439	0	1.1905	-0.2479	1.0433	0.0736	0.4534	-0.4223	0.5755	0.1216
Greece	GRC	30000071	30002242	0	0.8367	-0.089	-0.3802	0.234	-0.9784	0.6984	0.3415	0.4994
Greece	GRC	30000071	30001905	0	1.0142	1.3889	1.9359	-0.1911	0.3482	-0.0594	1.802	0.7627
Greece	GRC	30000072	30001573	1	-0.8004	0.6492	-1.3074	-0.3629	-0.7452	-0.0558	-1.5596	-1.7277
Greece	GRC	30000072	30005352	1	1.1938	0.0789	0.917	0.2785	-0.499	0.5827	0.0754	0.8136
Greece	GRC	30000072	30005799	1	-1.2623	-0.0375	1.9359	1.2536	1.7556	1.5541	2.4277	2.0955
Greece	GRC	30000072	30000616	1	-0.5407	0.4038	0.0226	0.7113	0.025	0.9399	0.5755	0.1824
Greece	GRC	30000072	30003511	1	0.5541	-1.2885	-0.5907	-1.3001	-1.8628	-1.6678	-2.1355	-1.2087
Greece	GRC	30000072	30000045	1	0.8538	-0.2366	0.4173	-0.6141	0.0801	-1.0529	0.0256	-0.4607
Greece	GRC	30000072	30003155	1	-0.077	-0.2479	0.0226	0.7113	-0.1073	-0.4562	0.5858	0.1216
Greece	GRC	30000072	30004206	1	-0.0173	0.0649	0.5833	-0.4071	-0.6305	0.0911	-0.4288	0.4725
Greece	GRC	30000072	30003635	1	-0.1384	0.6037	-0.227	-0.1547	-0.2095	-1.6678	-0.9764	-0.7496
Greece	GRC	30000072	30005063	1	-0.2624	-0.5743	-1.5179	0.2735	-0.9698	-0.4128		-0.4607
Greece	GRC	30000072	30005044	1	0.4365	-0.7087	0.0226	-0.0308	-0.7999	0.2603	-1.0753	-0.7685
Greece	GRC	30000072	30003522	1	-1.1756	-0.4203	-0.8154	-2.0365	-1.1025	-1.6678	-2.1355	1.0641
Greece	GRC	30000072	30001544	1	-0.271	-0.2479	-1.0611	0.9556	0.014	-0.1922	-0.5832	-0.8198
Greece	GRC	30000072	30003988	1	-0.1703	0.2756	0.7162	-0.065	1.3502	-0.0671	0.8038	0.4794
Greece	GRC	30000072	30006068	1	0.7286	-0.4998	1.4967	-0.0593	0.3347	-1.6678	0.9863	0.7864
Greece	GRC	30000072	30004313	1	1.0035	0.4012	0.2942	-0.1784	1.3615	-0.7368	0.1693	-0.2503
Greece	GRC	30000072	30003759	1	-1.3997	-1.7612	-0.4806	0.7113	-0.9291	2.2194	0.2724	-1.6713
Greece	GRC	30000072	30004216	1	-0.5299	0.7332	-0.2236	-0.267	-0.0057	-1.6678	-0.5974	-0.5461
Greece	GRC	30000072	30002175	1	-1.164	-0.7114	-0.9607	-1.2543	-0.3633	-0.4128	-1.5848	-1.3718
Greece	GRC	30000072	30002774	1	-1.0328	0.221	0.8116	1.4836	1.0395	1.5325	0.5755	-0.5005
Greece	GRC	30000072	30004311	0	0.5717					0.3885
Greece	GRC	30000072	30004629	0	0.4872	0.3326	-0.4728	0.8653	0.7738	0.5417	0.3415	-0.5475
Greece	GRC	30000072	30004766	0	-0.3806
Greece	GRC	30000072	30002969	0	-0.6437	0.64	0.5241	0.4119	0.3822	0.2995	-0.4948	-0.6544
Greece	GRC	30000072	30000678	0	1.3692	0.6544	0.8348	-0.4448	0.5912	-0.0558	0.1693	-0.2503
Greece	GRC	30000072	30000817	0	0.687	-0.817	-0.9362	0.6979	-0.3483	0.9779	0.0192	-0.3917
Greece	GRC	30000072	30002660	0	1.1198	1.4003	1.9359	0.1274	-0.2572	-1.6678	0.8038	2.0955
Greece	GRC	30000072	30000953	0	0.1617	2.6352	0.0226	-0.7593	1.6204	-1.5666	1.4834	1.1232
Greece	GRC	30000072	30003069	0	1.1016	-0.269	-0.227	0.0558	0.1739	-0.5842	-0.6852	0.8375
Greece	GRC	30000072	30003007	0	1.2282	0.9349	0.0226	3.6039	4.8357	3.6292	2.4277	2.0955
Greece	GRC	30000072	30001232	0	-0.5716	-0.0862	0.7162	-0.1759	0.5202	-0.2084	0.3415	0.1216
Greece	GRC	30000072	30003617	0	0.7777	-1.0998	0.7398	0.4648	-0.626	0.7841	-1.5588	-0.4593
Greece	GRC	30000072	30001026	0	-0.4161	0.5999	5.00E-04				2.4277	0.5505
Greece	GRC	30000072	30004348	0	0.999	-1.3776	-0.9874	0.7753	-0.0095	1.3049	2.4277	2.0955
Greece	GRC	30000072	30001651	0	0.9121	1.1352	0.8348	0.8676	0.7146	1.0008	0.1701	-0.2503
Greece	GRC	30000073	30004088	1	0.9905	-0.2662	0.0226	0.1053	-0.8483	0.414	0.5755	0.1216
Greece	GRC	30000073	30002886	1	1.1791	-0.5539	-1.0611	0.0069	-0.2927	-0.2224	-2.1355	-1.7277
Greece	GRC	30000073	30004600	1	0.5179	-1.243	-0.4641	0.0911	-0.449	-0.4128	0.9052	-1.2688
Greece	GRC	30000073	30000076	1	0.9882	0.8089	-1.1093	0.1704	0.9025	0.1029	-0.0817	0.0122
Greece	GRC	30000073	30004490	1	1.2791	0.4718	-0.227	-1.1401	-0.0884	-0.7368	-0.1727	0.1216
Greece	GRC	30000073	30005911	1	-0.3182	0.0789	-0.227	-0.0386	-0.1213	0.2403	0.3482	-0.4607
Greece	GRC	30000073	30003188	1	1.2799	-0.2396	0.0226	0.6105	1.1566	0.8309	-0.0823	2.0955
Greece	GRC	30000073	30002536	1	0.8444	-1.215	-0.5907	0.2412	-0.733	0.4411	0.075	-0.6959
Greece	GRC	30000073	30000221	1	-0.6274	-0.561	-1.9313	-0.2748	-0.569	1.5182	-2.1355	-1.7277
Greece	GRC	30000073	30000187	1	1.0439	-0.5699	-1.6145	-0.0629	-0.3006	-0.219	-0.6799	-2.5027
Greece	GRC	30000073	30000403	0	-0.0396	-0.0862	0.2942	0.7113	0.3239	1.066	0.3482	-0.5079
Greece	GRC	30000073	30002846	1	-0.08				0.8779
Greece	GRC	30000073	30000366	1	-0.4904	-0.5743	0.8348	0.0278	0.1928	-0.0614	-0.3583	0.149
Greece	GRC	30000073	30004147	0	0.8389	-0.1938	-0.3048	-0.4584	0.7434	-0.4128	-0.3912	0.2546
Greece	GRC	30000073	30000334	1	-0.0372	0.0722	-0.9557	0.2028	1.376	0.7071	-0.3763	-1.1252
Greece	GRC	30000073	30004945	0	0.3125	0.2032	-0.227	-0.3627	1.1687	-1.6678	-0.1566	-0.1563
Greece	GRC	30000073	30000683	0	-0.6589	-0.6447	0.0226	-0.886	0.5804	0.4287	0.5755	-0.2503
Greece	GRC	30000073	30004588	0	-0.1237	0.2859	0.0226	-0.1505	0.5155	-0.8849	0.5755	0.1216
Greece	GRC	30000073	30005769	0	0.9518
Greece	GRC	30000073	30005894	0	1.0547	1.4003	0.586	-0.06	0.1148	0.1865	-0.3912	0.06
Greece	GRC	30000073	30002434	0	-0.5523	0.0666	1.4967	-1.4269	0.1357	-1.2919	0.8098	0.7755
Greece	GRC	30000073	30000559	0	1.1964	0.5266	-0.227	-0.4194	0.2544	-1.6678	-0.1533	-0.7685
Greece	GRC	30000073	30001119	0	-0.307	-0.8863	-0.7249	0.7113	0.6049	0.4394	0.3482	-0.7507
Greece	GRC	30000073	30002308	0	0.6299	-0.0827	-0.3135		0.0545	-0.0671	0.8038	-0.5093
Greece	GRC	30000073	30001443	0	-0.0838	0.5404	0.4173	0.833	1.8355	0.6302	1.4995	0.4994
Greece	GRC	30000073	30004155	0	1.059	0.8105	1.9359		0.8779	3.1018	2.4277	2.0955
Greece	GRC	30000073	30003297	0	0.3615	0.792	0.1386	0.0733	0.1135	0.6645	1.1171	-0.2503
Greece	GRC	30000073	30001185	0	-1.3996	-0.5872	0.0226	1.2836	0.8779	0.1957	-0.5832	0.1216
Greece	GRC	30000073	30002728	0	-0.1298	-0.2624	1.4967	-0.4189	0.2011	0.2176	0.5755	2.0955
Greece	GRC	30000073	30000985	0	-0.2817	-0.938	-0.4806	-1.4373	0.1314	-1.6678	-1.5596	-0.7496
Greece	GRC	30000074	30005021	1	-0.6833	1.3889	0.8038	0.4047	-0.0935	-1.2919	-1.0758	0.7627
Greece	GRC	30000074	30004537	1	0.2612	-0.4203	0.0226	-0.2643	-0.3402	-0.6742	-0.4771	-0.7108
Greece	GRC	30000074	30001339	1	0.7512	-0.2479	-0.5907	0.5651	0.3554	0.4487	-0.1722	-0.7496
Greece	GRC	30000074	30000596	1	-1.298	-0.8379		0.829		2.2013	0.582	0.1216
Greece	GRC	30000074	30001868	1	-0.3137	-0.2662	-0.4728	-0.262	0.4094	-0.5928	-0.2004	0.1216
Greece	GRC	30000074	30004685	1	1.2667	0.6606	1.0433	0.5514	0.3166	-1.0529	-0.6852	0.1216
Greece	GRC	30000074	30001624	1	-0.3954	0.879	0.6755	1.2525	0.8823	1.1401	2.4277	-0.6947
Greece	GRC	30000074	30002076	1	-0.323	1.1493	-0.3048	0.1053	-0.562	0.4503	0.3482	-0.3969
Greece	GRC	30000074	30000171	1	1.2284	-0.2548	0.0226	-1.1401	-0.3592	-1.0529	0.3482	-0.4607
Greece	GRC	30000074	30005995	1	-0.0398	0.4149	-0.691	0.613	0.7679	0.019	0.3482	-1.1252
Greece	GRC	30000074	30001597	1	-0.3385	-0.2444	-0.1119	-0.3606	-0.018	-0.8849	-1.0571	-0.9111
Greece	GRC	30000074	30003761	1	-0.2856	-0.8802	-0.3802	-0.2462	-1.1028	-0.3708	-0.6852	-0.2503
Greece	GRC	30000074	30000224	1	-0.6372	-0.4203	-0.6116	0.3404	-0.5506	-0.219	-0.8738	-0.946
Greece	GRC	30000074	30003082	1	1.1751	-0.5743	-1.1926	-0.3012	-0.3275	-0.4223	-1.305	-1.3017
Greece	GRC	30000074	30006106	1	-1.0189	0.1973	0.6825	1.1293	0.5685	0.4616	0.5826	-0.5925
Greece	GRC	30000074	30004362	1	-0.6329	0.0502	1.1657	-0.8189	-0.3365	-1.6678	-0.0987	1.1232
Greece	GRC	30000074	30000064	1	-1.1095	0.2086	0.4173	0.3357	0.2447	0.765	0.0256	-0.7816
Greece	GRC	30000074	30002508	1	-0.3166	-2.9288	-0.7519	0.644	-0.2253	0.8746	0.8438	1.2841
Greece	GRC	30000074	30000893	1	0.9754	-0.2548	-0.4338	1.0709	1.0111	1.2785	0.5755	-0.6195
Greece	GRC	30000074	30001274	0	0.1295	-1.2761	-1.682	0.6333	-0.0456	1.1487	-0.7693	-1.0517
Greece	GRC	30000074	30005267	0	-0.0302	-0.8294	0.0226	0.0511	-0.7991	-1.6678	0.5755	-0.5912
Greece	GRC	30000074	30005499	0	1.3359	0.468	0.5347	-0.7048	0.9974	-0.4223	0.5755	0.1216
Greece	GRC	30000074	30000821	0	1.4017	0.468	0.8348	0.1707	1.1527	-1.6678	0.8038	0.1216
Greece	GRC	30000074	30002377	0	0.7979	-0.891	0.4173	-0.8353	-0.829	-1.6678	-1.5596	-0.7639
Greece	GRC	30000074	30002444	0	-0.4198			0.2129	-0.0343
Greece	GRC	30000074	30001426	0	0.7045	0.7308	0.0226	-0.3436	0.1237	-0.2979	-0.1742	-0.2503
Greece	GRC	30000074	30001107	0	-0.1936	-0.7815	1.1381	-2.6893	0.6184	-0.801	0.8038	-0.2726
Greece	GRC	30000074	30001338	0	0.0614	2.6352	1.1752	-0.1439	0.6207	-1.6678	1.6331	2.0955
Greece	GRC	30000074	30003641	0	0.0252	-0.0862	-1.1926	-0.3902	-1.061	0.0231	-0.2431	-1.1252
Greece	GRC	30000074	30003650	0	-1.0392	0.8149	0.0226	0.1876	-0.5203	-0.0016		-0.7685
[truncated: 3,533 more rows]
