# Supplementary material for: Antecedents of adolescent students’ ICT self-efficacy: The ICT dataset
Source: Data Brief. 2020 Oct 22;33:106437. doi: 10.1016/j.dib.2020.106437 (PMC7644865; doi:10.1016/j.dib.2020.106437)
Supplement: Supplementary file 1 [file mmc1.zip › Hungary.csv]

CNTRYID	CNT	CNTSCHID	CNTSTUID	ST004D01T	ESCS	INTICT	COMPICT	HOMESCH	ENTUSE	USESCH	SOIAICT	AUTICT
Hungary	HUN	34800001	34804659	1	-0.7982		-2.6747		-0.0896	-1.2919		-2.5027
Hungary	HUN	34800001	34801177	1	-0.9087	-1.3752	-0.8417	0.4307	-0.9291	0.8936	0.1922	-1.0913
Hungary	HUN	34800001	34804668	1	-1.1942	-1.3877	0.7804	0.7806	-0.0246	0.2086	0.0444	-1.0633
Hungary	HUN	34800001	34800221	1	-0.8011	-0.4409	0.6407	0.7943	1.5977	1.5515	0.9911	0.6361
Hungary	HUN	34800001	34802365	1	-0.037	-2.9627	-2.2485	0.0217	-0.768	-1.6454	-0.6852	-2.5027
Hungary	HUN	34800001	34804103	1	-1.4335	-0.0862	-0.3802	0.1053	-0.7059	0.4394	-0.309	-0.4784
Hungary	HUN	34800001	34803150	1	-2.1087	-0.5238	-0.8826	0.6566	-0.286	1.0783	-0.178	-0.7524
Hungary	HUN	34800001	34803524	1	-1.2444	2.6352	-0.5611	3.6039	-0.1626	1.5721	2.4277	0.1216
Hungary	HUN	34800001	34800539	1	-1.6952	-1.109	0.0226	-0.8097	-0.1346	-0.424	0.1922	-0.2503
Hungary	HUN	34800001	34801546	1	-1.1763	-0.0862	-0.0587	0.1062	0.5621	-0.8849	0.5755	-0.7108
Hungary	HUN	34800001	34803555	1	-1.0566	-0.165	0.0226	-0.349	0.3451	0.0559	-0.2821	-0.1563
Hungary	HUN	34800001	34801319	1	-1.4742	0.2032	1.4967	-0.618	-0.4945	-0.1354	0.3482	0.1216
Hungary	HUN	34800001	34805231	1	-0.9535	-0.9719	0.0226	0.7113	-0.0408	0.6717	0.1969	-0.5711
Hungary	HUN	34800001	34800815	0	-0.1455	-0.2415	-0.4489	1.3693	0.8332	0.1334	0.0993	0.1824
Hungary	HUN	34800001	34801288	0	-0.882	-1.3452	-0.3724	-0.0325	-0.7189	0.9223	-0.2309	-0.8947
Hungary	HUN	34800001	34805104	0	-0.3789	-0.8785	0.0226	0.5862	-0.2788	-0.0134	0.5755	2.0955
Hungary	HUN	34800001	34800862	0	-1.797	0.6555	0.6407	-0.1661	0.401	0.0589	0.9911	0.388
Hungary	HUN	34800001	34805740	0	0.8196	-0.0862	-0.0154	0.7113	-0.0408	0.9679	0.5755	0.1216
Hungary	HUN	34800001	34805811	0	-0.8756	0.8046	-0.5907	0.1053	0.4906	-0.058	0.5755	-0.5093
Hungary	HUN	34800001	34804993	0	0.2682	-0.0862	-0.6843	1.2836	0.1793	1.5721	-0.176	-0.5093
Hungary	HUN	34800001	34803148	0	-0.215	-0.1134	0.0226	-0.4234	-0.0599	-0.801	0.5755	-0.2726
Hungary	HUN	34800001	34800358	0	-1.4417	-0.6028	1.9633	0.9012	0.4501	0.4926	2.4277	2.0955
Hungary	HUN	34800001	34800231	0	-0.917	-0.089	1.1381	-0.3677	0.9086	0.0767	0.5755	-0.1563
Hungary	HUN	34800001	34800918	0	-0.5692	-1.3279	-2.664	-0.5571	0.5575	-0.6618	-2.1355	2.0955
Hungary	HUN	34800001	34805491	1	-1.2097	-1.3452	-1.1926	0.1053	-2.1404	-0.4128	-0.6852	-1.1252
Hungary	HUN	34800001	34800299	0	-1.4336	-1.4993	-0.1587	-0.9856	-0.4762	-1.6678	0.3415	0.5553
Hungary	HUN	34800001	34805230	0	0.4267	-1.2115	0.0226	-0.2637	-0.235	-0.219	-0.6852	-0.222
Hungary	HUN	34800002	34802900	1	1.6035	1.1576	1.1355	1.2836	0.8779	1.5721	2.4277	0.9883
Hungary	HUN	34800002	34802490	1	-1.0861	-1.3807	-0.7502	1.1146	0.2739	0.591	-2.1355	-1.4827
Hungary	HUN	34800002	34802785	1	-1.4021	-0.7716	-1.1926	-0.4711	-1.1877	-0.245	0.5755	-1.1252
Hungary	HUN	34800002	34802543	1	-1.2907	-1.0477	-0.9288	0.0615	-0.2867	0.0486	-0.216	-0.5251
Hungary	HUN	34800002	34805937	1	-0.4396	-0.0862	-0.6241	0.3956	-0.5371	0.1957	-0.1026	0.1216
Hungary	HUN	34800002	34804435	1	-1.3339	-0.7353	-1.015	-0.7604	-0.4726	0.1494	-0.0651	-1.0798
Hungary	HUN	34800002	34805655	1	-0.2732	-0.1106	0.0226	0.8018	0.148	-0.6073	0.5755	-0.8947
Hungary	HUN	34800002	34801590	1	-2.1077	-1.4324	-0.227	-2.6893	-1.5997	-1.6678	-2.1355	-1.2688
Hungary	HUN	34800002	34805367	1	-1.4436	-0.2366	-0.8627	0.3294	0.5279	0.4959	0.1701	-0.5093
Hungary	HUN	34800002	34805752	1	-2.3343	-0.566	-1.2122	0.8907	0.6141	0.5263	-0.8709	-0.6431
Hungary	HUN	34800002	34805113	1	-2.5507	-1.3452	-0.3802	0.7113	-0.1307	1.0062	0.5755	-2.5027
Hungary	HUN	34800002	34800396	1	-1.0843	1.7671	0.0226	1.7359	-0.0554	0.2264	1.5037	0.1216
Hungary	HUN	34800002	34804949	0	-2.1921	-0.0862	0.0226	0.2947	0.9383	0.7255	0.5755	0.6905
Hungary	HUN	34800002	34806153	0	-1.1516	1.3889	1.4967	1.7194	0.1904	2.2194	0.1648	0.1216
Hungary	HUN	34800002	34801040	0	-0.8669	0.3226	-0.2943	0.5288	0.7662	0.1049	1.4793	0.149
Hungary	HUN	34800002	34800187	0	-0.4874	0.2063	-0.6116	0.5127	-0.2578	-1.6678	0.2287	-0.1566
Hungary	HUN	34800002	34804629	0	-0.8136	-1.3452	-1.1926	0.1053	-0.4404	0.5836	-0.6852	-0.5265
Hungary	HUN	34800002	34800491	0	-1.1997	-1.5419	-1.682	-0.1072	-0.3202	0.7278	-1.0992	-1.5002
Hungary	HUN	34800002	34800567	0	-0.5962	-0.9232	-0.227	0.2209	-0.8519	-1.6454	-0.1566	-0.5251
Hungary	HUN	34800002	34802581	0	-1.5437	0.2086	1.9359	-2.6893	0.6534	-1.6678	-1.4019	2.0955
Hungary	HUN	34800002	34800619	0	-0.9062	-1.2115	-1.1926	-0.1084	-0.7382	-1.6678	-0.2852	-1.1252
Hungary	HUN	34800002	34801903	0	-1.4444	-1.4307	-0.5019	0.7853	-0.5755	1.5721	-1.1693	-1.89
Hungary	HUN	34800002	34806194	0	-1.0374	-0.0862	0.0226	3.6039	0.0363	3.6292	0.5858	0.1216
Hungary	HUN	34800002	34801713	0	-1.6392	0.0017	0.1802	0.4	-0.7793	0.521	0.5755	0.124
Hungary	HUN	34800002	34803701	0	-0.4518	-1.1688	0.4548	0.7428	-0.2807	0.9686	0.3379	-0.0358
Hungary	HUN	34800002	34805229	1	-2.0515	1.1493	0.0226	-0.1269	-0.8681	0.2695	0.5755	0.1216
Hungary	HUN	34800002	34802925	0	-1.6156	-0.9924	0.0226	-0.2551	-0.0833	0.1132	0.1693	0.1216
Hungary	HUN	34800002	34805833	0	-1.8702	-1.7348	-1.5438	0.3	-3.7095	-1.6678	-0.9759	-1.453
Hungary	HUN	34800002	34805780	0	-0.5562	0.5976	1.9359	0.2296	0.6139	-1.6678	-0.5121	1.4234
Hungary	HUN	34800002	34805355	0	-1.2175	-1.4387	-1.4259	0.6837	-0.9383	1.0457	-0.6007	-0.6924
Hungary	HUN	34800002	34804083	0	-1.419	-0.0792	-1.9313	-0.86	-0.4853	-1.6678	-2.1355	-1.9916
Hungary	HUN	34800003	34803945	1	-1.2225
Hungary	HUN	34800003	34801289	0	-0.7852	-0.4314	0.0226	0.0244	0.8763	-0.1414	-0.0987	0.1216
Hungary	HUN	34800003	34805860	0	-1.2273		-1.2182		-0.2122
Hungary	HUN	34800003	34804062	0	-0.451	-0.483	-0.4246	0.534		1.3461	-0.1315	-0.6924
Hungary	HUN	34800003	34804544	0	-0.6256	2.6352	1.9359	-0.2748	4.8357	-0.7368	2.4277	2.0955
Hungary	HUN	34800003	34804864	0	-0.8652	-1.3452	0.0226	0.9851	2.2198	0.9023	0.5755	0.4777
Hungary	HUN	34800003	34806086	0	0.2389	2.6352	1.9359	3.6039	4.8357	3.6292	2.4277	2.0955
Hungary	HUN	34800003	34803625	0	1.1105
Hungary	HUN	34800003	34800052	0	-0.331	-0.0862	0.0226	0.7113	0.055	1.0062	0.5755	0.1216
Hungary	HUN	34800003	34803857	0	-0.548	2.6352	1.9359	0.5551	-0.5981	0.7268	1.2262	0.1216
Hungary	HUN	34800003	34803294	0	-1.6511	-0.7136	-0.3802	-0.1733	-0.0566	0.1291	0.5755	-0.4607
Hungary	HUN	34800003	34805564	0	-0.849	2.6352	1.9359	3.6039	4.8357	3.3264	2.4277	2.0955
Hungary	HUN	34800003	34805496	0	-1.6935	-1.3452	-1.1926	3.6039	4.8357	1.0062	-0.6852	-1.1252
Hungary	HUN	34800003	34803467	0	0.4644			1.2836	-0.0408	1.5721
Hungary	HUN	34800003	34804877	0	0.4314	2.6352	1.9359	1.0547	1.9545	1.2705	2.4277	2.0955
Hungary	HUN	34800003	34800494	0	0.8942	1.1352	1.4967	0.5075	1.3767	1.0235	1.836	1.3857
Hungary	HUN	34800003	34802701	0	-0.8322	-0.8716	0.0226	-1.6821	-0.5757	-1.6678	-0.1727	-0.6924
Hungary	HUN	34800004	34805368	1	-0.5773	-0.7243	1.9359	0.135	0.4342	-1.6678	-0.5832	2.0955
Hungary	HUN	34800004	34804867	1	-0.8764	-0.7221	0.0226	-0.1268	-0.1964	0.2474	-0.6852	-0.2503
Hungary	HUN	34800004	34805465	1	-0.2668	-0.9334	0.0226	0.1419	0.349	0.296	-0.5832	-0.4377
Hungary	HUN	34800004	34800471	1	0.6401	-0.0862	0.0226	3.6039	4.8357	3.6292	0.5755	0.1216
Hungary	HUN	34800004	34804725	1	0.6999	-0.8379	-0.3802	0.4652	-0.4364	0.6675	0.3482	0.1216
Hungary	HUN	34800004	34802614	1	0.7128	-1.2741	-0.691	-0.1198	-0.6627	0.2417	-1.0992	-0.6774
Hungary	HUN	34800004	34800883	1	-0.8718	-0.4203	-0.4728	0.1053	-0.278	1.5721	0.5755	-1.1252
Hungary	HUN	34800004	34800421	1	1.2058	-0.0862	-0.227	0.3068	-0.9291	0.1116	0.1701	0.1216
Hungary	HUN	34800004	34800456	1	0.5621	-0.8802	0.0226	0.3408	-0.0603	0.2719	-0.3763	-0.6774
Hungary	HUN	34800004	34802563	1	-0.5886	-0.7087	-0.691	0.7536	0.3448	-0.1318	-2.1355	-0.959
Hungary	HUN	34800004	34803400	1	-0.1812	0.2086	-0.5178	0.2699	0.4321	-1.6678	-0.176	-0.1563
Hungary	HUN	34800004	34802299	1	-0.3491	-1.1442	0.0226	-0.3128	-0.4351	-1.6678	-0.1722	0.1216
Hungary	HUN	34800004	34805209	1	1.0243	-0.59	-1.0611	-0.9296	-0.2872	-0.8903	-0.6852	-0.8947
Hungary	HUN	34800004	34803799	1	-0.5448	-0.411	0.0226	0.052	-0.9291	0.4394	-0.6852	0.1216
Hungary	HUN	34800004	34805830	1	-0.9911	-0.269	0.0226	-0.2175	-0.3539	-1.6678	-2.1355	-0.1563
Hungary	HUN	34800004	34800222	0	1.0689	1.4003	1.2341	0.7113	0.7738	0.112	1.836	2.0955
Hungary	HUN	34800004	34806127	1	-1.1846	-0.0862	0.0226	-0.9352	-0.7633	-1.6678	-0.6852	-1.1252
Hungary	HUN	34800004	34800956	0	0.0718	-0.2662	0.0226	0.0906	-0.0058	0.0587	-0.4948	-0.943
Hungary	HUN	34800004	34800663	0	-0.3312	-0.0862	0.0226	0.7012	1.1819	0.7615	0.5755	0.1216
Hungary	HUN	34800004	34801465	0	0.5201	-0.1588	1.1657	-0.5695	-0.4499	-1.6678	0.0028	0.9339
Hungary	HUN	34800005	34802364	1	-0.1131	-0.9734	-0.7902	-0.6953	-0.8648	-0.4318	-0.3583	-0.8443
Hungary	HUN	34800005	34800271	1	0.2631	-1.0212	0.0226	0.2025	-0.6883	-1.6678	-0.6852	-1.1252
Hungary	HUN	34800005	34803526	1	1.0554	-0.5743	-0.4688	-0.1697	-0.4319	-1.6678	0.3482	-0.4607
Hungary	HUN	34800005	34801587	1	-0.9537	-0.59	-0.3802	0.4309	-0.0486	-1.6678	-0.3206	0.1216
Hungary	HUN	34800005	34801123	1	0.4862	-0.0862	0.0226	0.43	0.5123	0.2389	0.5755	-0.4607
Hungary	HUN	34800005	34802322	1	-0.8328	-0.0862	0.0226	0.1342	1.7012	-1.6678	-0.2852	0.1216
Hungary	HUN	34800005	34800744	0	0.4301	-2.9627	-0.9607	-0.3478	-0.3045	-1.6678	0.0221	-0.1563
Hungary	HUN	34800005	34805398	0	0.2378	0.879	1.9359	-0.5065	0.1752	-0.526	1.4752	2.0955
Hungary	HUN	34800005	34803428	0	-0.7548	-1.184	-0.9211	-0.75	-1.4623	-1.6678	0.1693	0.1216
Hungary	HUN	34800005	34802525	0	-0.0191	-0.983	-0.227	-0.6854	-0.5406	-1.6678	-0.4771	-0.6774
Hungary	HUN	34800005	34804401	0	-1.4063	2.6352	0.4173	0.6148	1.1288	0.3104	0.8038	2.0955
Hungary	HUN	34800005	34800078	0	-0.552	2.6352	0.0226	0.4376	0.0283	0.3463	0.5755	2.0955
Hungary	HUN	34800005	34801991	0	0.0454	-0.2662	0.0226	0.0511	0.2809	-1.2919	0.5755	0.1216
Hungary	HUN	34800005	34805927	0	-1.0794	-0.4174	0.0226	0.0524	0.4573	-0.8768	0.5755	0.1216
Hungary	HUN	34800005	34803141	0	-0.7258	-0.5212	-0.1467	1.6679	0.7388	-0.5309	-0.9135	-0.5251
Hungary	HUN	34800005	34803137	0	0.4172	-0.072	-0.7902	-0.4726	0.3496	-0.9321	0.4316	2.0955
Hungary	HUN	34800005	34803114	0	-0.4925	-2.9627	-2.664	-2.6893	-3.7095	-1.6678	-2.1355	-2.5027
Hungary	HUN	34800005	34804810	0	-0.4928	0.2086	1.1381	-1.2502	-0.2038	-0.5875
Hungary	HUN	34800005	34804669	0	-1.0234	0.9484	0.8805	-0.6808	-0.2279	-1.2919	0.0196	0.4112
Hungary	HUN	34800005	34801380	0	-0.6665	-0.938	-1.1274	-1.3165	-0.4341	-1.6678	0.1472	-0.0625
Hungary	HUN	34800005	34802199	0	-1.4482	-0.0862	0.0226	0.7113	0.8779	1.0062	-0.6852	-1.1252
Hungary	HUN	34800005	34805606	0	-1.0306	-0.0862	0.0226	1.2836	0.4857	1.5476	0.5755	0.1216
Hungary	HUN	34800005	34804011	0	-2.1323	-1.3151	0.289	-0.1804	-1.4353	0.4528	-0.5252	-1.3358
Hungary	HUN	34800005	34801495	0	-0.5887	0.802	0.4173	0.263	0.7217	0.103	0.2287	0.4777
Hungary	HUN	34800005	34800820	0	0.3289	2.6352	1.036	-0.677	0.7997	-1.5666	0.5755	1.0383
Hungary	HUN	34800005	34802181	0	-1.0721	0.4012	1.9359	0.3458	0.6724	0.1407	2.4277	0.9097
Hungary	HUN	34800005	34803653	0	0.6998	-1.4093	-0.4396	1.0786	-0.2666	-0.8768	-0.2004	-0.8122
Hungary	HUN	34800005	34800845	0	-1.4139	1.153	1.9359	-0.259	0.4025	-0.8768	1.1129	2.0955
Hungary	HUN	34800005	34804710	0	-0.5204	0.5999	0.0226	1.4965	1.646	1.0203	2.4277	2.0955
Hungary	HUN	34800005	34805783	0	-1.0925	-0.9033	0.0226	-0.934	-0.6714	-0.5309	-1.305	0.1216
Hungary	HUN	34800005	34802208	0	-0.6688	-0.4998	-0.7902	1.2836	-0.0408	-1.6678	0.5755	-0.1563
Hungary	HUN	34800005	34804822	0	0.2525	-0.847	0.0226	0.2936	1.1739	0.5159	0.5755	0.1216
Hungary	HUN	34800005	34802829	0	-0.3809	0.5836	0.7162	-1.3874	0.2167	-0.8768	-0.176	-0.5912
Hungary	HUN	34800005	34804720	0	-0.9991	-1.1442	0.4173	0.4502	0.804	0.9707	-0.1727	0.1554
Hungary	HUN	34800007	34800182	0	1.2554	-0.9201	1.9359	0.0018	0.1752	-0.0026	0.0215	1.2841
Hungary	HUN	34800007	34800725	1	0.9891	-0.4314	-0.691	8.00E-04	-0.476	0.3272	-0.6852	-0.1563
Hungary	HUN	34800007	34801551	0	1.1874	-0.4343	0.4173	-2.6893	-0.3949	-1.6678	-0.1727	0.5823
Hungary	HUN	34800007	34801598	0	1.6326	1.1493	0.9192	0.3266	0.8059	-0.0381	1.4834	1.515
Hungary	HUN	34800007	34800241	0	-0.0044	-0.4998	1.9359	0.0177	0.6225	0.1812	1.2607	0.6802
Hungary	HUN	34800007	34803855	0	0.2281	-0.0862	0.8116	0.3211	0.9819	0.291	0.8038	1.1508
Hungary	HUN	34800007	34801988	0	0.8618	0.2607	-0.3802	0.3957	0.2669	-0.4694	0.5755	-0.6774
Hungary	HUN	34800007	34805716	0	-0.2383	0.0763	0.4173	-0.4058	0.0695	-0.0011	-0.4948	0.2546
Hungary	HUN	34800007	34803037	0	1.0187	-0.983	0.0226	-0.4541	-0.6762	-1.6678	-0.5832	-0.1563
Hungary	HUN	34800007	34801933	0	1.1253	-0.8928	-0.1587	-0.8834	0.1008	0.4381	0.3473	-0.3856
Hungary	HUN	34800007	34805054	0	1.4017	-0.2662	-0.4728	-0.3444	-0.4617	-0.3242	0.075	0.1216
Hungary	HUN	34800007	34803803	0	1.2646	-0.7221	0.0226	-0.1963	1.2076	0.746	0.3482	0.1216
Hungary	HUN	34800007	34805273	0	1.2563	0.0467	0.8271	-0.2077	0.3576	-0.5569	-0.532	0.4777
Hungary	HUN	34800007	34802605	0	-0.6847	-0.8802	0.8038	0.2325	-0.4837	-0.219	-0.5832	0.2286
Hungary	HUN	34800007	34802214	1	0.1728	1.2587	1.4276	-0.0597	0.2292	0.5504	0.0553	1.1232
Hungary	HUN	34800007	34804846	1	0.8805	0.4571	0.8038	0.7955	0.6641	0.6054	-0.4748	0.2782
Hungary	HUN	34800007	34804192	1	1.1297	-1.0249	-0.4728	0.2012	0.1998	-0.231	-2.1355	-0.4784
Hungary	HUN	34800007	34805825	1	0.9773	0.0566	0.8038	-0.0968	-0.3069	0.7278	0.1701	0.4777
Hungary	HUN	34800007	34805070	0	1.29	0.1125	0.1453	0.9402	0.9789	0.3209	-1.0753	0.388
Hungary	HUN	34800007	34805884	1	1.4123	0.2086	0.4173	0.6818	0.3791	-0.7054	-0.6852	-0.0625
Hungary	HUN	34800007	34800237	1	0.7454	-0.9232	0.0226	0.4705	0.1293	0.686	-0.6852	-0.6774
Hungary	HUN	34800007	34803480	1	0.83	0.0282	0.7162	0.3036	0.3712	-0.0614	-1.0602	0.6802
Hungary	HUN	34800007	34802263	1	1.1548	-0.6593	1.4967	0.6343	0.2398	0.3729	-0.6852	-0.1563
Hungary	HUN	34800007	34806183	1	0.6265	-0.8734	1.2899	-0.3272	-0.5832	-0.1006	-1.5848	0.6559
Hungary	HUN	34800007	34804890	1	0.342	-0.7221	-0.7836	-0.7078	-0.8474	-0.1214	-1.2835	-0.8947
Hungary	HUN	34800007	34802173	0	0.4585	0.8828	0.0226	0.6718	-0.0208	-0.052	-0.3206	-0.1563
Hungary	HUN	34800007	34800317	0	0.6771	-0.2509	-0.4728	-0.7703	-0.1398	-0.415	0.1693	-0.1563
Hungary	HUN	34800007	34804266	0	0.8958	-0.59	0.586	0.3073	0.6728	0.1614	0.2344	0.833
Hungary	HUN	34800007	34804101	1	0.9069	-0.7087	-0.6116	-0.0587	-0.6271	0.6624	-0.6852	-0.4607
Hungary	HUN	34800007	34802731	1	1.3959	-0.2479	0.0226	-0.2431	-0.7131	-0.8849	-0.3206	-0.1314
Hungary	HUN	34800007	34804749	1	1.3024	2.6352	1.1381	0.3564	-0.1239	0.5372	0.9636	0.6839
Hungary	HUN	34800007	34806128	1	1.2266	-0.0115	-0.173	0.101	0.7832	0.2068	-0.4801	-0.2503
Hungary	HUN	34800007	34801642	1	-0.3127	0.792	0.586	0.4114	0.295	0.5659	-2.1355	-2.5027
Hungary	HUN	34800008	34805796	1	0.7781	-0.4025	-0.5034	-1.0059	-0.956	-1.6678	-0.4771	-0.1563
Hungary	HUN	34800008	34801336	1	-1.0616	-0.7737	-0.3802	-0.8986	-1.0057	-1.6678	-0.2821	-0.7108
Hungary	HUN	34800008	34805808	1	1.2194	-0.938	-0.3802	0.1213	-0.1446	-0.9292	-2.1355	-0.4377
Hungary	HUN	34800008	34800784	1	-0.2424	0.0789	1.2341	0.2437	0.9939	0.0476	0.5755	-0.5912
Hungary	HUN	34800008	34804426	1	1.0943	-0.165	-0.4806	-0.5044	0.3983	-1.2919	-1.4541	-0.1563
Hungary	HUN	34800008	34803471	1	-0.378	-0.9861	0.0226	0.525	0.2334	0.1031	-1.2624	-0.5251
Hungary	HUN	34800008	34803884	1
Hungary	HUN	34800008	34800159	1	-1.4025	2.6352	1.9359	0.8366	0.581	0.1012	2.4277	2.0955
Hungary	HUN	34800008	34804834	1	0.5776	0.7855	-1.0338	0.52	0.5822	-0.4318	-1.0396	-0.8385
Hungary	HUN	34800008	34801167	1	0.7738	-0.2577	-0.9607	-1.1999	-0.5373	-1.0529	-0.6852	-0.8947
Hungary	HUN	34800008	34804761	1	-1.224	-0.4203	-0.5034	-0.2192	-0.1848	-1.6678	-2.1355	-0.8443
Hungary	HUN	34800008	34802660	1	0.5617	-0.7737	-1.0611	-0.3162	-0.5733	0.0667	0.0256	-0.8947
Hungary	HUN	34800008	34806170	1	-0.3993	-0.9334	-0.691	-0.5189	-0.3212	-1.6678	-1.054	-0.4607
Hungary	HUN	34800008	34805800	1	-0.5983	-1.2466	-1.0611	-1.0129	-0.941	-1.6678	-2.1355	-2.5027
Hungary	HUN	34800008	34801294	1	-0.59	-0.948	-0.6164	0.281	-0.2182	-1.6678	-2.1355	-1.2412
Hungary	HUN	34800008	34800683	0	1.3558	0.0608	0.4173	-0.1296	1.0079	-1.0529	0.9911	-0.3416
Hungary	HUN	34800008	34805375	0	1.0079	-0.7815	0.0226	-1.0489	-0.7502	-1.6678	0.3473	2.0955
Hungary	HUN	34800008	34802504	0	-0.0302	-0.7243	1.036	0.2977	0.274	-1.6678	0.9628	1.1013
Hungary	HUN	34800008	34803904	0	1.3407	-0.0862	0.4173	0.3078	0.6443	-1.6291	1.4614	0.1216
Hungary	HUN	34800008	34804169	0	-0.2495	-0.0862	0.4173	-0.9048	0.4886	-0.801	0.5755	-0.5912
Hungary	HUN	34800008	34805115	0	1.9686	0.3815	1.9359	0.1892	1.1075	-1.6678	2.4277	1.515
Hungary	HUN	34800008	34803190	0	0.0876	-0.5743	0.0226	0.6125	0.1224	0.5269	0.5755	-0.222
Hungary	HUN	34800008	34800357	0	1.1229	-0.4203	0.0226	-0.2125	0.2604	-1.6678	0.8038	-0.5265
Hungary	HUN	34800008	34804514	0	0.1578	-0.2479	0.0226	0.5733	0.1088	-1.6678	0.5755	0.1216
Hungary	HUN	34800008	34802941	0	-2.5464
Hungary	HUN	34800008	34806166	0	-0.9039	0.1852	0.5462	-0.2223	-0.2492	-0.8849	-0.1694	-0.1563
Hungary	HUN	34800008	34804690	1	0.9565	0.666	1.1752	-0.0219	-0.3347	-0.0725	0.5755	0.4504
Hungary	HUN	34800008	34800930	1	-0.8054	-1.2814	-0.8946	0.1667	-0.1462	-0.069	-1.2871	-1.3718
Hungary	HUN	34800008	34802507	1	-0.5075	-0.938	-0.3802	0.2513	0.5792	-0.1567	-0.6852	-0.6774
Hungary	HUN	34800009	34805669	1	1.0124	-1.1033	-1.8395	-1.1509	-0.9996	-1.6678	-1.5848	-2.5027
Hungary	HUN	34800009	34804764	1	0.6936	-0.6354	-0.7638	0.1546	-0.6221	-0.4694	-1.305	-1.0454
Hungary	HUN	34800009	34804647	1	0.8593	-1.0602	-1.0338	-0.2056	-0.365	0.1584	-2.1355	-0.8443
Hungary	HUN	34800009	34802395	1	1.0352	-0.59	-0.9285	-0.2748	-0.4502	-0.801	-1.0571	-0.9111
Hungary	HUN	34800009	34801854	1
Hungary	HUN	34800009	34806180	1	0.7281
Hungary	HUN	34800009	34804758	1	0.6881	-0.948	0.0226	-0.5297	-0.5606	-1.6678	-1.5537	-0.9943
Hungary	HUN	34800009	34801302	1	0.831	-0.332	1.4967	-0.8237	-0.3158	-0.8768	-0.532	1.2147
Hungary	HUN	34800009	34801382	1	-0.3195	-0.4203	-1.161	0.2655	-0.2991	0.1631	-0.6595	-0.8102
Hungary	HUN	34800009	34800797	1	1.0968	-0.983	-0.4728	-0.9348	-0.535	-0.8849	-0.6852	-0.7317
Hungary	HUN	34800009	34801650	1	0.6552	-0.8398	-1.9803	-0.4475	-0.8289	-0.8849	-1.0571	-1.112
Hungary	HUN	34800009	34804237	1	-0.3522	-0.5238	-1.0611	-0.8913	-0.2627	-1.6678	-0.6852	-0.1563
Hungary	HUN	34800009	34802510	1	0.7368	-1.184	-0.9874	-1.5123	-1.0762	-1.6678		-1.1811
Hungary	HUN	34800009	34804238	1	0.8721	-0.7221	-0.7902	-0.5033	-0.9429	-1.6678	-0.2821	-0.6774
Hungary	HUN	34800009	34802828	1	0.7089	0.153	-0.1587	0.3021	0.2542	0.5931	-0.8686	0.4104
Hungary	HUN	34800009	34801635	1	-0.0158	0.5606	1.9359	0.4723	-0.0498	0.0397	-0.5974	0.8567
Hungary	HUN	34800009	34801661	1	1.1595	-0.0088	-0.3332	0.3644	0.1443	-0.9292	0.075	0.4926
Hungary	HUN	34800009	34803350	1	-0.6469	-0.938	1.1381	-0.7127	-0.5721	-1.6678	0.3482	-0.5475
Hungary	HUN	34800009	34803169	1	0.3358	0.4658	-0.9607	0.0236	-0.1725	-0.2679	-0.6852	-0.7108
Hungary	HUN	34800009	34800967	1	0.8066	-0.4005	0.0226	-0.3761	-0.6308	-0.8849	0.0256	-0.4607
Hungary	HUN	34800009	34803605	1	1.1607	0.1418	1.1381	-0.3451	-0.6907	-0.0033	-2.1355	-0.3657
Hungary	HUN	34800009	34804256	1	0.3506	0.0763	0.4173	-0.3816	0.0517	-0.3932	-0.4771	0.7095
Hungary	HUN	34800009	34804012	1	-1.1095	1.3697	1.9359	-0.2365	0.1409	-0.5007	0.5755	1.1508
Hungary	HUN	34800009	34804279	1	0.6764
Hungary	HUN	34800009	34802833	1	-0.6201	-0.7087	-0.9874	-0.3621	-0.8875	-0.4427	-0.1727	-0.8813
Hungary	HUN	34800009	34804793	1	-1.0182	-0.089	0.0226	0.2574	-0.5343	-0.0737	-0.0171	-0.222
Hungary	HUN	34800009	34803258	1	1.4162	0.4631	1.9359	-0.0266	-0.2251	-1.6678	0.5755	1.3857
Hungary	HUN	34800009	34803816	1	0.8982	-0.938	0.5347	-0.2626	-0.4049	-1.6678	-1.2624	-1.2412
Hungary	HUN	34800009	34800756	1	0.5065	-0.5743	0.0226	0.2021	0.4073	0.7342	-0.3912	-0.4607
Hungary	HUN	34800009	34804731	1	0.9561	-1.1522	-0.1587	-0.1286	-1.0638	-1.6678	-0.1021	-0.6959
Hungary	HUN	34800009	34804102	1	1.1664	-1.0688	-0.9607	0.2424	-0.0915	-0.4817	-1.5848	-0.1563
Hungary	HUN	34800009	34800542	1	1.4936	-1.1442	1.9359	0.1954	0.1113	0.2192	-0.9362	2.0955
Hungary	HUN	34800009	34805633	1	0.6322	-1.3464	-0.7902	-0.737	-1.4943	-0.4223	-0.4771	-1.0454
Hungary	HUN	34800010	34803552	0	-1.7849	-0.192	0.8425	0.6059	1.2284	0.5191	0.3164	2.0955
Hungary	HUN	34800011	34805494	1	1.2349	-0.59	-0.691	-0.5736	-0.17	0.1235	-0.1727	0.1216
Hungary	HUN	34800011	34802753	1	-0.2288	0.4107	-0.3802	-1.0059	-0.2086	-1.6678	-0.6852	-1.1811
Hungary	HUN	34800011	34800248	0	-0.0485	-0.6978	0.0226	0.5051	0.7209	-0.2785	0.5755	-0.5093
Hungary	HUN	34800011	34806182	0	-0.9367	0.1892	-0.1587	-0.765	0.3609	0.123	1.1375	0.5385
Hungary	HUN	34800011	34801085	0	1.3655	0.2133	1.9359	3.6039	4.8357	0.4394	-0.6658	2.0955
Hungary	HUN	34800012	34801056	0	-1.0951					1.7298	0.5755	-0.3514
Hungary	HUN	34800012	34805267	0	-0.5609	-0.3111	0.9992	-0.1157	0.3869	-0.006	-0.393	-1.2711
Hungary	HUN	34800012	34802044	1	-1.4455	-1.7236	-1.5438	0.2507	-0.6098	0.1973	-2.1355	-2.5027
Hungary	HUN	34800012	34800643	0	-0.6271	-2.9627	-1.5806	0.1968	-0.9291	1.5721	-0.6852	-0.9671
Hungary	HUN	34800012	34801271	0	-1.0076
Hungary	HUN	34800012	34801618	0	-0.8004	-0.0862	0.0226	0.5183	0.8779	1.0245	0.5755	0.1216
Hungary	HUN	34800013	34802447	0	-0.4001	-0.7221	-0.7902	-0.4281	-0.0336	0.2995	0.9911	0.4504
Hungary	HUN	34800014	34803236	1	1.019	-0.4203	-0.7638	-0.5035	-0.2727	-0.8768	-0.6852	-0.8936
Hungary	HUN	34800014	34805092	1	-0.4408	0.9454	1.1381	-0.1262	0.1308	-0.1589	-0.6852	-0.1563
Hungary	HUN	34800014	34804186	1	0.8384	0.4571	-1.1075	0.2022	0.4203	0.1525	0.8107	0.0144
Hungary	HUN	34800014	34801328	1	1.1881	0.1973	-0.2943	-0.2135	-0.1324	-0.6742	-0.5974	-0.7496
Hungary	HUN	34800014	34801969	1	-0.6978	0.5696	1.9359	0.3926	0.6781	-0.2306	1.802	1.2147
Hungary	HUN	34800014	34803763	1	-0.2132	0.0502	1.4967	0.1629	0.2659	0.103	-0.1021	0.5759
Hungary	HUN	34800014	34804358	1	0.8898	-0.5925	1.013	0.4409	0.3805	0.5965	0.9254	0.6919
Hungary	HUN	34800014	34801080	1	0.7075	-0.7221	-0.691	-0.5599	-0.4222	-1.6678	-0.2852	-0.4607
Hungary	HUN	34800014	34805595	1	0.85	0.1973	0.0226	0.4941	0.8565	-1.3198	0.3482	0.1216
Hungary	HUN	34800014	34800528	1	0.4166
Hungary	HUN	34800014	34805056	1	1.3278	-0.7737	0.1386	-0.0522	-0.6087	0.0552	-0.5798	-0.4607
Hungary	HUN	34800014	34803462	1	-0.6393	-1.175	0.0226	0.7113	-0.1089	0.4394	0.5755	-1.1252
Hungary	HUN	34800014	34801060	0	1.1647	-0.7221	0.0226	0.2734	-0.0309	0.3928	0.1648	0.1216
Hungary	HUN	34800014	34800088	0	-0.662	-0.2431	0.8348	0.1423	-0.1836	-0.4795	-0.4801	2.0955
Hungary	HUN	34800014	34804926	0	0.8345	0.2785	1.9359	-0.1852	0.905	-0.4384	0.1693	0.5807
Hungary	HUN	34800014	34806008	0	0.0317	-0.5886	1.9359	0.3735	-0.6648	0.1778	2.4277	2.0955
Hungary	HUN	34800014	34803459	0	0.1615	2.6352	1.2899	0.2499	1.6325	0.8231	1.6922	2.0955
Hungary	HUN	34800014	34804283	0	1.0964	-0.59	0.0226	0.405	0.9711	8.00E-04	0.1693	0.1216
Hungary	HUN	34800014	34803312	0	0.9782	1.031	1.9359	0.59	2.296	-1.6678	2.0386	2.0955
Hungary	HUN	34800014	34806123	0	-1.1977	0.5376	0.8801	1.6483	1.8088	1.5043	0.3415	0.06
Hungary	HUN	34800014	34802603	0	1.5861	-0.1595	1.9359	-0.3225	0.203	-1.6678	2.4277	2.0955
Hungary	HUN	34800014	34804984	0	1.1986	0.8762	0.0226	0.1053	0.499	-1.6678	2.4277	0.1216
Hungary	HUN	34800014	34804630	0	-1.069
Hungary	HUN	34800014	34802277	0	1.3003	-0.2479	0.0226	0.1409	0.1912	-0.526	-0.5832	0.1216
Hungary	HUN	34800014	34804132	0	1.3243	-0.9443	0.4173	0.1082	-0.3617	-0.1331	-0.4801	-0.222
Hungary	HUN	34800014	34801658	1	0.7924	-0.7136	0.4173	0.1175	-0.0778	0.1291	-0.6852	-0.4607
Hungary	HUN	34800014	34805588	1	-0.1043	-0.8928	-0.1587	0.1053	0.0585	-1.0529	-0.6852	-0.4607
Hungary	HUN	34800014	34803550	1	0.8646	-0.089	1.4967	-0.1421	0.3103	-0.7368	0.3482	0.4504
Hungary	HUN	34800014	34803970	1	0.9592	0.3376	0.8038	-0.4644	0.2047	-0.421	-0.8041	-0.4377
Hungary	HUN	34800014	34800203	1	0.7471	1.7671	0.7162	0.2895	0.3901	0.6694	-0.0553	-0.9299
Hungary	HUN	34800014	34800734	0	1.139	-1.0227	0.4173	0.2991	0.054	-0.2752	-0.216	0.1216
Hungary	HUN	34800015	34806126	1	-2.1505	-0.0862	-0.2707	1.0561	0.8779	1.008	0.3768	0.1216
Hungary	HUN	34800015	34801676	1	-1.9712	-0.59	0.0226	1.7051	0.8779	0.9679	0.5755	0.1216
Hungary	HUN	34800015	34801871	0	-2.1376	-0.0862	0.0226	0.7358	-0.1274	-0.3883	0.5755	0.1216
Hungary	HUN	34800015	34804172	0	-0.6867	2.6352	0.8801	1.6273	0.6981	0.8052	1.2798	1.0448
Hungary	HUN	34800015	34804727	0	0.2854	-0.7625	-1.842	-2.6893	-2.5536	-0.0444	-0.1026	-0.5711
Hungary	HUN	34800015	34803819	0	-1.4742	2.6352	1.9359	0.7559	1.0427	0.8754	2.4277	2.0955
Hungary	HUN	34800016	34803915	1	-0.875
Hungary	HUN	34800016	34801503	1	-0.5574	-0.2857	0.0226	-0.3372	-0.3496	0.1384	-0.0987	-0.4377
Hungary	HUN	34800016	34804165	1		-1.0838	-1.0063	0.9069	-0.081	1.0196	0.0154	-0.3917
Hungary	HUN	34800016	34802866	1	-0.9519	-0.4136	0.0226	3.6039	1.7882	1.0026	0.5755	-0.6774
Hungary	HUN	34800016	34803584	1	-1.3573	0.1705	-0.5544	0.233	0.2429	-0.0167	-0.3055	-0.1865
Hungary	HUN	34800016	34800071	1	-0.3922	0.1232	0.0226	0.3499	-0.0338	0.3764	-0.2704	-0.4607
Hungary	HUN	34800016	34800842	1	-1.3775	-0.5743	0.0226	0.7113	1.2732	0.1079	0.5755	0.1216
Hungary	HUN	34800016	34800330	1	-0.3527	-0.0862	-0.227	0.6729	0.5836	0.9722	0.5755	0.1216
Hungary	HUN	34800016	34800647	1	-1.016	-0.4136	0.4173	0.1121	-0.0132	-0.0015	-0.0553	-0.2503
Hungary	HUN	34800016	34804579	0	-0.9919	0.3326	0.8038	0.0209	0.0231	-0.5309	0.3482	1.515
Hungary	HUN	34800016	34803503	0	-0.9735	-0.0291	1.9359	3.6039	-0.3174	0.93	-0.3353	2.0955
Hungary	HUN	34800016	34803613	0	-0.9596	-0.983	-0.3802	0.821	1.5005	-0.0294	0.5755	0.4777
Hungary	HUN	34800016	34803441	0	-1.0705	-1.3452	-0.5034	0.8555	-0.7876	0.247	0.5755	0.1216
Hungary	HUN	34800016	34802169	0	-1.1376	1.4003	1.4967	0.6356	0.6545	0.1642	0.0256	0.9097
Hungary	HUN	34800016	34804794	0		0.0502	0.0226	-0.2841	0.334	0.2068	0.8038	-0.3856
Hungary	HUN	34800016	34804772	0	-0.5588	-1.0588	1.2867	0.7416	0.8671	-1.6678	0.5755	0.1216
Hungary	HUN	34800016	34800341	0	-0.5153	-0.0862	0.0226	0.7113	-0.0408	1.2756	0.5755	0.1216
Hungary	HUN	34800016	34804945	0	-1.0351	-1.1401	-0.6047	0.4827	0.0186	1.0603	-0.2872	-0.851
Hungary	HUN	34800016	34806185	0	-1.1398	-0.1798	0.0226	3.6039	4.8357	3.6292	0.5755	0.1216
Hungary	HUN	34800016	34800826	0	-0.4487	-0.9718	-1.5438	0.6542	-3.7095	0.551	-2.1355	-1.6155
Hungary	HUN	34800016	34802851	0	-1.0546	-1.3452	-1.1926	1.2836	-0.0408	-1.6678	0.5755	0.1216
Hungary	HUN	34800016	34800510	0	-0.1396	-0.1629	0.0226	0.4845	-0.1089	0.8458	-0.3733	0.0208
Hungary	HUN	34800016	34800193	0	-1.1541	-0.205	1.9359	-0.1262	-0.0997	0.3525	2.4277	2.0955
Hungary	HUN	34800016	34805435	0	0.5362	-0.269	0.4173	-0.1735	0.1173	-0.2224	-0.1727	-0.4607
Hungary	HUN	34800016	34804442	0	0.447	0.2032	-0.4728	0.7327	-0.1463	-1.6678	-0.1566	-0.6774
Hungary	HUN	34800016	34800504	0	-1.2068	-1.3452	0.0226	0.1053	-0.6223	0.4229	0.5755	-0.7496
Hungary	HUN	34800016	34800697	0	0.0611	-0.0862	0.0226	0.7113	0.5387	1.0245	0.5755	-1.1252
Hungary	HUN	34800016	34801103	0	0.7569	-1.855	-0.988	-0.1076	-0.191	0.1055	0.5837	-0.0998
Hungary	HUN	34800016	34801071	0	-0.0595	2.6352	0.9964	0.8422	0.4881	0.2834	0.7264	-0.3917
Hungary	HUN	34800016	34801143	1	-0.4456	-1.0658	0.0226	0.771	0.9624	0.5504	-0.5832	-0.4377
Hungary	HUN	34800016	34804035	0	-0.8742	-0.847	-0.3802	0.961	-0.039	0.4105	-0.3763	0.1216
Hungary	HUN	34800016	34800942	0	-0.0121	0.468	1.9359	0.2242	2.0406	0.0926	0.5755	1.97
Hungary	HUN	34800016	34800326	0	-1.1659	-0.1106	1.9359	-2.6893	0.3254	-0.8768	0.7264	1.2147
Hungary	HUN	34800016	34803515	0	-1.4472	-0.0862	0.0226	0.7113	-0.0408	1.0062	0.5755	0.1216
Hungary	HUN	34800017	34805700	1	0.0105	0.5923	0.1213	-0.1699	0.8452	-0.6274	-1.5848	1.1232
Hungary	HUN	34800017	34800803	1	-0.3116	1.4003	1.9359	0.354	0.8543	0.0366	2.4277	1.515
Hungary	HUN	34800017	34800129	1	0.6994	0.802	1.9359	-0.936	-0.5391	-0.2306	-1.5848	0.9883
Hungary	HUN	34800017	34802041	1	0.1711	-0.5211	1.4967	0.4254	0.0682	0.7733	0.0256	-0.1563
Hungary	HUN	34800017	34800863	1	0.6416	0.4521	-0.5544	-0.1259	0.4528	-1.6678	-0.3733	-0.7639
Hungary	HUN	34800017	34806238	1	-0.6149	1.7671	1.9359	-1.2502	0.4	-0.7368	1.3958	0.6314
Hungary	HUN	34800017	34804213	1	0.0447	0.3487	0.0226	-0.6042	0.0408	-0.7368	0.5755
Hungary	HUN	34800017	34802860	1	-0.6332	-0.269	-0.1587	-0.0597	-0.2535	-0.053	-2.1355	-1.2688
Hungary	HUN	34800017	34805996	1	-0.2965	-0.7221	-0.227	0.3924	0.374	0.3404	0.5755	0.1216
Hungary	HUN	34800017	34804940	1	0.8038	0.4012	-0.7995	0.4424	-0.4385	-0.1354	0.0221	0.7566
Hungary	HUN	34800017	34802429	1	-0.3215	-0.7221	0.0226	-0.0143	-0.1271	0.0469	-0.6852	-0.4377
Hungary	HUN	34800017	34801291	1	-1.0062	-0.4203	-0.691	-0.3844	-1.3752	-0.1899	-0.6852	-0.4607
Hungary	HUN	34800017	34803928	1	0.3289	-0.2662	0.0226	0.6913	0.0439	-1.2919	-0.8686	-0.959
Hungary	HUN	34800017	34803087	1	-0.887	0.802	1.0433	-0.1107	0.2823	-0.7185	-1.0602	-0.6774
Hungary	HUN	34800017	34803571	1	0.2255	-0.321	1.9359	-2.6893	0.3134	-0.7368	-2.1355	2.0955
Hungary	HUN	34800017	34804768	1	0.8929	-0.6759	-0.691	-0.3258	0.4899	-0.2275	-0.5832	0.1216
Hungary	HUN	34800017	34805008	1	-0.4897	-1.1366	-1.3514	-0.632	-0.7309	-0.5519	-2.1355	-1.5767
Hungary	HUN	34800017	34802496	1	-1.0218	-0.4879	0.0226	0.3817	-0.7134		-0.1026	-1.4344
Hungary	HUN	34800017	34801046	1	-1.1424	-0.2098	-0.9607	0.0231	-0.4236	-0.0737	-0.6852	-0.9943
Hungary	HUN	34800017	34800891	0	1.0586	0.8762	1.9359	-0.0422	0.1938	0.0958	1.1171	1.4234
Hungary	HUN	34800017	34802137	0	-1.1634	-0.4232	-0.1744	0.1219	0.3603	-0.8849	0.5755	0.4994
Hungary	HUN	34800017	34805698	0	-0.4565	0.9275	0.0226	0.2186	0.3455	0.3551	0.5755	0.1216
Hungary	HUN	34800017	34803870	0	-0.7096	-1.2115	-0.9607	-2.6893	-0.4784	-0.0779	0.5755	-0.1563
Hungary	HUN	34800017	34803829	0	-1.2043	-0.8357	1.9359	1.7068	0.6398	0.5773	-2.1355	2.0955
Hungary	HUN	34800017	34805336	0	0.6913	0.6037	-0.691	-0.0298	-0.0083	-1.6678	-0.3882	-0.8698
Hungary	HUN	34800017	34801545	0	-0.3017	-0.7291	-0.8237	0.5586	0.0017	0.8549	-0.1566	-0.6353
Hungary	HUN	34800017	34806011	0	-0.1642	-1.0212	-1.0611	-0.684	-0.8607	0.0421	-0.4801	0.1216
Hungary	HUN	34800017	34804715	0	0.081	1.4003	0.4173	0.1472	0.5813	0.6082	2.4277	2.0955
Hungary	HUN	34800017	34800969	1	-0.7091	-0.9767	-0.1587	-0.3545	-0.3482	0.0501	-1.5596	-0.6353
Hungary	HUN	34800017	34803208	1	-1.2413	-1.1755	-0.3802	0.3394	-0.0972	1.0315	0.5755	-0.2503
Hungary	HUN	34800017	34804545	1	-0.7139	2.6352	0.0226	3.6039	1.4829	1.1252	0.5755	0.1216
Hungary	HUN	34800017	34804450	1	-0.8766	-0.8357	0.0226	-0.3267	0.0734	0.4486	0.3482	-0.2503
Hungary	HUN	34800017	34804500	1	0.0704	-0.4314	-0.7638	-0.8827	0.5542	-0.1899	0.1693	-1.0169
Hungary	HUN	34800017	34802999	1	-1.4244	-0.0088	0.1453	-0.8929	-0.5715	-0.1258	-0.6852	0.6314
Hungary	HUN	34800017	34806144	0	0.1915	-0.0862	0.0226	-1.4373	-0.0975	-0.7847	-0.6852	-1.1252
Hungary	HUN	34800018	34804881	1	0.1183	0.1371	0.0226	0.376	0.4177	0.3202	-0.309	-0.2503
Hungary	HUN	34800018	34803394	1	0.6948	-0.59	-0.227	0.0179	-0.5463	0.0589	0.5755	-0.4607
Hungary	HUN	34800018	34805994	1	1.2692	0.1828	1.9359	0.0423	-0.0702	-0.0534	-0.8512	0.7803
Hungary	HUN	34800018	34802613	1	-0.3447	0.792	0.8038	0.7054	0.7722	-0.4188	2.4277	-0.2503
Hungary	HUN	34800018	34801526	1	0.5939	-0.5743	-0.4688	0.3087	-0.078	-0.8849	-0.6852	-1.044
Hungary	HUN	34800018	34800025	1	0.3201	-0.7221	-0.7638	0.0201	-0.0621	-0.0455	-0.2821	-0.6774
Hungary	HUN	34800018	34804762	1	-0.4492	-0.7221	0.0226	0.8713	0.245	0.626	0.3482	-0.1563
Hungary	HUN	34800018	34800906	1	-0.6952	-0.7221	-0.691	-0.2727	-0.8455	-0.1142	-0.7867	-0.1563
Hungary	HUN	34800018	34802905	1	-1.1411	-0.8357	-0.9607	0.1248	0.2551	0.259	-0.176	-1.1252
Hungary	HUN	34800018	34800806	1	-1.0909	-0.4232	0.9192	-0.4628	-0.5715	-0.1578	-0.5832	-0.4607
Hungary	HUN	34800018	34805022	1	0.3937	-0.5239	0.4173	0.5534	-0.0331	0.0231	-0.6451	-0.2503
Hungary	HUN	34800018	34805919	1	1.0809	-0.948	-1.5179	0.2561	-0.1283	-0.153	-0.4948	-0.6774
Hungary	HUN	34800018	34804937	1	-0.1873
Hungary	HUN	34800018	34801571	1	1.1519	-0.59	-1.0611	0.2881	-0.0228	0.0165	-0.6852	-0.4607
Hungary	HUN	34800018	34803802	0	0.6566	-0.269	0.586	0.0387	0.2698	-0.3646	-0.3882	2.0955
Hungary	HUN	34800018	34801468	0	1.6815	-0.7711	1.9359	-0.8458	0.7124	-1.6678	2.4277	2.0955
Hungary	HUN	34800018	34805569	0	0.0039	-0.6616	0.4173	0.5466	0.4435	0.1173	0.8038	0.4777
Hungary	HUN	34800018	34801045	0	1.8916	-0.0071	0.0226		0.3909	1.3391	0.5755	-0.5475
Hungary	HUN	34800018	34800001	0	0.5081	-0.192	-0.6843	0.7066	-0.0408	1.065	-0.1727	-0.9111
Hungary	HUN	34800018	34804780	0	1.3036	-0.0862	0.0226	1.2836	-0.9291	1.5721	-0.3059	-0.2726
Hungary	HUN	34800018	34805536	0	0.9962	0.3289	1.4967	-0.8247	-0.2329	-1.0529	0.8038	1.515
Hungary	HUN	34800019	34802569	1	-0.9024	-0.7737	0.0226	0.1579	-0.4396	-0.4817	-0.6852	0.1216
Hungary	HUN	34800019	34805114	1	-1.0612	0.957	0.4173	-0.5056	-0.2278	-1.6678	-0.2852	-0.1865
Hungary	HUN	34800019	34801194	1	0.0516	-0.103	-0.5907	0.5032	0.2824	1.6413	0.1922	-0.8911
Hungary	HUN	34800019	34802140	0	-0.1604	2.6352	1.013	0.1373	4.8357	0.262	2.4277	2.0955
Hungary	HUN	34800019	34804487	0	-0.599	0.0789	0.6496	0.8359	0.8779	0.524	0.8038	0.4994
Hungary	HUN	34800019	34800644	0	0.0632	0.6544	1.0433	0.3013	0.4089	-0.8437	0.2997	2.0955
Hungary	HUN	34800019	34802238	0	-0.4552	-0.9767	0.8348	-0.3576	-0.2777	-0.5058	-0.1727	-0.4377
Hungary	HUN	34800020	34800596	1	-0.9348	-1.3452	0.4036	0.2422	-0.4479	-1.0011	-0.4948	-2.5027
Hungary	HUN	34800020	34802384	1	-0.7187	-0.847	-0.9607	1.2836	-0.5823	-1.6678	0.5755	0.1216
Hungary	HUN	34800020	34802854	1	-0.7676	-1.3452	-0.3713	0.7113	0.45	3.6292	0.5755	0.1216
Hungary	HUN	34800020	34805346	0	-1.0903	-0.8357	0.0226	-0.1166	-0.198	0.1374	0.5755	-0.1563
Hungary	HUN	34800020	34805856	0	-1.2529	-1.3777	-0.4806	-2.6893	-0.6291	-0.8768	0.5755	-0.3856
Hungary	HUN	34800020	34804163	0	1.217	-0.0862	0.0226	0.3064	0.7017	0.9038	0.5858	0.1216
Hungary	HUN	34800020	34803344	0	0.4726	-0.7221	-0.3802	-0.8941	-0.3679	0.2899	0.5755	-0.1563
Hungary	HUN	34800020	34802697	0	0.4775	0.0707	0.4173	0.1931	0.5143	0.1417	0.0553	1.515
Hungary	HUN	34800020	34800811	0	0.1637	-0.2479	0.0226	0.1053	0.1478	-0.5639	0.5755	0.1216
Hungary	HUN	34800020	34804626	0	-0.0331	-0.0862	-0.0154	0.7113	-0.0408	1.0062	0.5755	-0.2726
Hungary	HUN	34800020	34800206	0	-0.6619	-0.0862	1.9359	0.4895	-0.4828	-0.3936	0.5755	2.0955
Hungary	HUN	34800020	34801441	0	-0.0122	1.127	1.9359	1.2291	4.8357	2.2442	2.4277	2.0955
Hungary	HUN	34800020	34803730	0	1.0547	0.3266	0.606	1.3899	0.6062	1.4538	0.3473	0.7099
Hungary	HUN	34800020	34801929	0	-0.662	0.3289	0.0226	1.4507	0.4739	1.0062	0.5755	0.1216
Hungary	HUN	34800020	34805862	0	-1.0094	-0.0862	0.0226	1.2836	-0.0408	1.0062	0.5755	0.1216
Hungary	HUN	34800020	34806013	0	-2.4325	-1.5086	-0.8892	-1.2145	-1.1014	-1.6678	0.5755	-0.3902
Hungary	HUN	34800020	34804419	0	-0.653	-0.0692	-0.4728	0.1053	-0.384	-1.6678	0.5755	0.1216
Hungary	HUN	34800020	34803410	0	-1.1519	1.4003	1.9359	0.7113	0.6776	1.0062	2.4277	2.067
Hungary	HUN	34800020	34801101	1	-0.3327	-0.0862	-0.0094	0.2788	0.2992	-0.0917	0.3482	-0.7108
Hungary	HUN	34800020	34802226	1	0.4213	-0.6501	-2.6747	0.6337	0.9888	0.5836	-0.309	-0.8198
Hungary	HUN	34800020	34805727	0	-0.7611	-1.1784	-1.2637	0.2051	0.0028	0.2822	-0.3912	-0.908
Hungary	HUN	34800020	34800782	0	0.8324	0.7156	-0.8693	-0.0377	-0.1159	0.9908	-0.2437	-0.2633
Hungary	HUN	34800021	34804703	1	1.1281	0.5976	0.4173	0.0189	0.5832	8.00E-04	1.3918	2.0955
Hungary	HUN	34800021	34801894	1	-0.988	-1.511	0.8961	-0.3952	-1.1206	-0.1443	-0.6852	-2.5027
Hungary	HUN	34800021	34801174	1	0.9408	-0.8398	-0.711	0.4411	-0.8934	-0.2785	-0.1972	-1.0169
Hungary	HUN	34800021	34804980	1	-0.8596	-1.0292	-0.5472	-0.0307	-0.6199	-0.0218	-0.3733	-0.411
Hungary	HUN	34800021	34803989	1	0.9688	-0.4203	-0.3802	0.245	0.3323	0.5232	0.5755	-0.2503
Hungary	HUN	34800021	34806056	1	0.8652	-0.6418	-0.1821	0.5882	0.1576	0.326	-0.4771	-2.5027
Hungary	HUN	34800021	34800489	1	0.8049	-1.034	-1.5179	-0.2667	-0.8261	-0.6274	-1.1469	-1.2087
Hungary	HUN	34800021	34800997	1	-0.8768
Hungary	HUN	34800021	34801719	1	-0.2745	-0.4343	-0.7836	-0.038	0.0659	-0.5037	-0.5832	-0.4607
Hungary	HUN	34800021	34804691	1	-0.8552	-0.2392		0.1659	-0.2847	-0.526
Hungary	HUN	34800021	34800126	1	-1.1092	-0.7221	-0.9607	1.033	-0.3485	-0.8437	-0.3876	-0.9299
Hungary	HUN	34800021	34804853	1	-0.2995	-0.9767	1.2899	-1.012	-0.4683	-0.7368	-1.5537	-0.4377
Hungary	HUN	34800021	34806239	1	0.231	-0.8928	-0.9219	0.0938	-0.0852	-1.6678	-0.2852	-0.3856
Hungary	HUN	34800021	34803720	1	0.2294	0.1236	0.0226	0.6166	0.8702	-1.6678	-0.414	0.1216
Hungary	HUN	34800021	34805277	1	0.5325	-0.5743	0.0226	0.4082	0.1543	-0.3021	0.3482	-0.1563
Hungary	HUN	34800021	34800522	1	0.6166	-0.7221	-0.7638	0.3619	0.0582	-0.8768	-0.6852	-0.6774
Hungary	HUN	34800021	34802381	1	0.5485	0.1882	0.8348	-0.6833	0.3326	-0.1968	-1.0722	-0.5305
Hungary	HUN	34800021	34803094	1	1.2903	-1.1522	0.5462	-1.5213	-0.2868	-0.8849	-2.1355	-0.2623
Hungary	HUN	34800021	34802555	0	0.3721	-0.5743	0.8877	-0.0511	0.5239	0.4033	-0.4831	1.0448
Hungary	HUN	34800021	34805451	0	1.2595	-0.9845	0.0226	-0.485	-0.2832	-0.5309	-0.3876	0.2525
Hungary	HUN	34800021	34802943	0	0.9806	-0.2662	0.5347	0.7997	0.3854	0.4394	0.1693	0.1216
Hungary	HUN	34800021	34803897	0	0.8345	-0.4203	-0.3802	-0.6793	-0.3044	-0.2	-0.309	0.2286
Hungary	HUN	34800021	34803435	0	-0.0871	-0.4343	-0.6315	-0.2964	-0.0175	-1.6678	-0.414	-0.4607
Hungary	HUN	34800021	34800645	0	0.8036	-0.1134	-0.7302	-0.1217	-0.119	-0.259	-0.1727	0.1216
Hungary	HUN	34800021	34804671	0	0.8548	-0.0862	0.586	0.4034	0.374	0.5621	0.075	-0.222
Hungary	HUN	34800021	34800319	0	1.0163	-0.3234	0.4173	0.4325	0.2721	0.5236	-0.2008	-0.4607
Hungary	HUN	34800021	34800666	0	1.8311	0.0722	1.4967	1.3634	0.5726	0.9946	0.5755	0.8567
Hungary	HUN	34800021	34804340	0	-0.1328	-1.289	-0.7902	-0.6771	-0.1463	-1.6678	0.5755	-0.3856
Hungary	HUN	34800021	34806125	1	-1.2463	-1.2814	-1.263	-1.3089	-0.8752	-0.4795	-2.1355	-1.3718
Hungary	HUN	34800021	34801644	1	-0.2356	0.3266	0.4173	0.5914	0.7275	0.3996	0.3199	-0.5251
Hungary	HUN	34800021	34800936	1	0.1486	-0.7221	0.0226	-1.0059	-0.0196	-0.8768	-0.1021	-0.6774
Hungary	HUN	34800021	34800732	1	0.3916	-0.59	-0.7902	0.3489	-0.2138	0.6137	-1.0571	0.1216
Hungary	HUN	34800021	34801426	0	1.1632	0.6492	-0.227	-0.1868	0.1033	-0.1738	0.7741	1.2841
Hungary	HUN	34800022	34804733	1	-1.0163
Hungary	HUN	34800022	34803572	1	-1.721	-0.3783	0.7717	-0.7679	1.2083	0.1866	-0.4771	0.6559
Hungary	HUN	34800022	34800395	1	-0.9685			-0.7531	-0.0524	-0.3842
Hungary	HUN	34800022	34803079	0	-0.4088
Hungary	HUN	34800022	34803230	0	-0.3512	-1.0301	0.0226	0.5486	-0.0351	-0.7106	-0.5178	-0.7496
Hungary	HUN	34800022	34806233	0	-0.4382	0.4521	0.4173	-0.0139	0.2959	0.4684	0.9863	0.4504
Hungary	HUN	34800023	34804981	1	-0.2363	-0.2479	1.1657	-2.00E-04	-0.0688	-0.0294	-0.0553	-0.0625
Hungary	HUN	34800023	34802714	1	1.0268	-0.7657	-1.161	-0.117	-0.5189	0.1733	-1.039	0.3216
Hungary	HUN	34800023	34805859	1	-0.8654	-0.5743	-0.7902	1.1164	0.1383	-1.6678	-0.2852	-1.9384
Hungary	HUN	34800023	34801652	1	0.4366	-0.4314	-0.7638	0.8001	-0.0303	0.29	-0.5832	-1.1252
Hungary	HUN	34800023	34803401	1	0.0213	0.3924	1.4967	0.0679	0.2513	-0.526	0.0447	-0.1985
Hungary	HUN	34800023	34805400	1	-0.5074			-0.0502	-0.3906	-0.5842
Hungary	HUN	34800023	34803893	1	-0.4263	1.2587	1.9359	-1.6841	0.837	-0.8768	-2.1355	0.9883
Hungary	HUN	34800023	34803439	1	-0.126	-0.4203	-0.4728	0.109	-0.0472	-1.6678	-0.1727	-0.7496
Hungary	HUN	34800023	34804427	1	-0.9653	0.0608	0.0226	0.8316	0.2077	-1.6291	-0.6852	-0.6774
Hungary	HUN	34800023	34801694	1	-1.7285	-2.024	-2.664	-0.2031	-1.3533	-1.6678	-2.1355	-2.5027
Hungary	HUN	34800023	34800589	0	1.1618	0.2185	-0.5544	0.5823	0.6906	0.1779	0.0221	0.7864
Hungary	HUN	34800023	34805207	0	0.6094	0.6348	1.9359	1.0475	1.2368	1.0258	0.3415	2.0955
Hungary	HUN	34800023	34804113	0	-0.9593	-0.1219	1.9359	-1.6821	-0.0995	-0.4318	-0.204	1.0448
Hungary	HUN	34800023	34801376	0	-0.786	-0.089	0.6407	-1.0059	0.0036	-1.6678	-0.1727	-0.1563
Hungary	HUN	34800023	34802981	0	1.0641	-0.7221	0.4173	0.3328	0.3262	-0.8437	0.2287	-0.1563
Hungary	HUN	34800023	34804155	0	1.0871	2.6352	1.9359	-0.035	1.6121	0.3551	2.4277	2.0955
Hungary	HUN	34800023	34804057	0	-1.1958	-0.9845	0.8038	-0.2717	0.1593	-1.6678	-1.4214	0.1216
Hungary	HUN	34800023	34800672	0	-0.2851	-0.4005	0.0226	0.1879	0.6955	-0.8768	0.0405	0.1216
Hungary	HUN	34800023	34802078	0	0.9473	-0.0862	0.0226	1.2836	-0.4108	1.0062	1.2262	1.1232
Hungary	HUN	34800023	34800696	0	-1.1175	0.7156	-0.9406	0.2117	0.3954	-0.7106	-0.3858	-0.5305
Hungary	HUN	34800023	34805858	0	-0.0123	0.0566	-0.7638	-0.1889	0.6177	-0.6862	-0.1727	1.515
Hungary	HUN	34800023	34802129	0	-0.7457	-0.9363	0.4173	-2.6893	-1.0987	-0.7054	-0.0823	1.1013
Hungary	HUN	34800023	34801882	0	1.1989	0.1489	0.4173	0.053	-0.017	-0.8768	0.0444	0.1959
Hungary	HUN	34800023	34802674	0	0.6207	-0.882	-2.1689	-0.2542	0.9918	-1.6678	-0.8913	-1.2535
Hungary	HUN	34800023	34801738	1	-0.9855	-0.4203	-0.227	-0.528	0.126	-0.4384	-0.2852	-0.7639
Hungary	HUN	34800023	34803789	1	0.8852	0.0441	0.8038	-0.4356	-0.0482	-0.8849	-0.4288	0.6802
Hungary	HUN	34800023	34800634	1	1.734	-0.2366	0.6407	-0.9801	0.8933	-1.0529	0.8038	0.1216
Hungary	HUN	34800023	34804873	1	0.8932	-1.095	-0.8873	-0.6123	-0.3608	-1.0529	-0.4771	-0.1563
Hungary	HUN	34800023	34803664	1	-0.1762	-1.034	0.0226	0.1143	-0.3027	-1.6678	-0.1021	-0.4607
Hungary	HUN	34800023	34803809	1	-1.2626	-1.3452	-2.1689	0.0839	-0.8013	-0.1117	-1.0992	-1.4344
Hungary	HUN	34800023	34803054	1	-1.2251	-0.6565	-0.5544	-1.3089	-0.6866	-0.8849	-0.4771	0.0824
Hungary	HUN	34800023	34801886	1	-0.8642	-0.8869	-0.0154	-0.4011	0.1256	-0.2942	-0.4948	0.1216
Hungary	HUN	34800023	34805826	1	1.2249	-0.5743	-0.2943	-0.2146	-0.3222	0.1182	-0.3876	0.1216
Hungary	HUN	34800023	34800313	1	-0.0185	-1.2223	-1.4242	-1.0152	-0.8178	-1.6678	-2.1355	-0.8443
Hungary	HUN	34800024	34802870	1	-0.9097	-2.9627	-0.4806	0.2329	-0.4034	-1.2919	-1.305	-1.6557
Hungary	HUN	34800024	34802436	1	-0.8154	-1.2223	-0.6247	-0.026	-0.2361	-0.2308	-0.9936	-0.0888
Hungary	HUN	34800024	34802702	1	1.1425	-0.5743	0.0226	0.1987	-0.0652	-0.1442	0.3482	-0.5475
Hungary	HUN	34800024	34800952	1	0.8389	-0.8734	-0.9607	-0.1079	-1.0579	0.3387	-0.6852	-0.7507
Hungary	HUN	34800024	34802520	1	-0.5265	-0.8802	-0.1587	-0.0109	-0.2337	-0.105	-0.3763	-0.6959
Hungary	HUN	34800024	34805081	1	-0.5259	-0.59	-0.6315	0.3863	0.2663	0.1762	-0.2821	-0.1563
Hungary	HUN	34800024	34802063	1	-1.1521	0.0722	-0.3802	-0.6389	0.0329	-0.8768	-0.4771	-0.8443
Hungary	HUN	34800024	34801799	1	-1.3532			-0.1731	-0.7022	-1.0529		-0.1563
Hungary	HUN	34800024	34800146	1	0.5493	0.468	1.036	0.7906	0.2404	0.1198	0.7274	0.833
Hungary	HUN	34800024	34802132	1	-1.0359	-0.938	-0.691	0.0712	-0.9113	-1.6678	-0.216	-0.8813
Hungary	HUN	34800024	34803189	1	-1.0287	-0.59	-0.3802	0.2442	-0.08	0.2798	-0.4771	-0.1563
Hungary	HUN	34800024	34802420	1	-0.7079	-0.4025	0.0226	0.3342	0.3478	0.5435	-0.5603	-0.6774
Hungary	HUN	34800024	34803407	1	-0.4329	0.0566	-0.9607	0.4333	0.7069	0.4112	0.0514	-0.7108
Hungary	HUN	34800024	34803399	1	-0.1741	-1.1442	-0.4641	-0.2435	-0.3225	-1.6678	-1.2665	-0.8273
Hungary	HUN	34800024	34803255	1	-0.2074	-0.2771	-0.7566	0.4537	0.1127	-0.226	-1.0722	-0.5768
Hungary	HUN	34800024	34803954	1	-0.8202	-0.59	-0.7638	-0.0312	0.2502	0.0365	-0.1972	-0.8813
Hungary	HUN	34800024	34803903	0	-0.5381	-1.0841	-1.0428	0.8387	-0.4306	0.6787	-0.1116	-1.1415
Hungary	HUN	34800024	34804803	0	1.0344	-0.2662	1.9359	0.1576	0.0208	0.4147	1.1171	0.8375
Hungary	HUN	34800024	34802179	0	-0.1389	2.6352	1.9359	0.6767	1.3046	0.5926	2.4277	0.9444
Hungary	HUN	34800024	34804235	0	0.6285	0.6583	0.5956	0.6671	1.1521	0.4224	-0.3553
Hungary	HUN	34800024	34804220	0	0.735	0.2718	-0.4728	1.1728	-0.3611	-0.3435	0.9194	-0.5251
Hungary	HUN	34800024	34804988	0	1.1393	-0.4203	1.9359	1.2836	0.68	1.0062	0.5755	0.7627
Hungary	HUN	34800024	34802748	0	1.0175	-0.7737	-0.691	0.415	-0.4674	-1.6678	0.1693	0.1216
Hungary	HUN	34800024	34800759	0	0.3611	-0.9672	-0.2737	0.7048	-0.2752	0.0656	-1.1501	-1.6922
Hungary	HUN	34800024	34806189	1	-0.524	-0.847	0.9192	0.6004	0.3211	0.4755	-0.6852	-0.7328
Hungary	HUN	34800024	34801912	1	0.7311	-0.5925	-1.1592	0.6795	0.2807	0.0527	-0.3727	-0.7108
Hungary	HUN	34800024	34802994	1	0.9959	-0.8283	-0.7566	0.1285	-0.3137	0.1815	-0.4771	-0.4607
Hungary	HUN	34800024	34801935	1	-0.0623	-0.9334	-0.3802	0.3185	-0.1223	0.3111	-0.2004	-0.8198
Hungary	HUN	34800024	34801703	1	0.1774	-1.215	-0.5544	-0.1323	-1.0706	0.3704	-0.8512	-1.3305
Hungary	HUN	34800024	34805410	1	-1.508	-0.7221	0.0226	0.0794	-0.0337	-0.1787	-0.7726	-0.7108
Hungary	HUN	34800024	34803655	0	1.0554	-0.0862	0.0226	0.5302	0.0207	-1.6678	1.0854	0.1216
Hungary	HUN	34800024	34801410	0	1.3805	1.3889	1.9359	0.2246	0.5439	0.1301	2.4277	2.0955
Hungary	HUN	34800024	34802845	0	0.9092	0.0566	0.8038	0.3671	0.8646	0.3976	0.8038	0.8375
Hungary	HUN	34800024	34800761	0	0.4524	-1.0688	0.0226	-0.126	-0.0441	-0.6567	-0.0551	0.4777
Hungary	HUN	34800025	34800331	1	0.3495	-0.8357	1.9359	-0.6345	-0.4234	-0.526	-1.2835	0.2546
Hungary	HUN	34800025	34806181	1	1.0719	-0.4203	0.0226	0.1547	0.4404	-0.8768	-0.2821	-0.1563
Hungary	HUN	34800025	34802473	1	-0.2839	-0.5643	0.6592	0.0458	0.3241	-0.5639	-1.5596	-0.8443
Hungary	HUN	34800025	34800457	1	-0.1417	-0.4232	-1.2374	-1.0676	-0.4113	-0.8768	-1.7719	-1.2864
Hungary	HUN	34800025	34805134	1	0.9116	-1.2431	-1.0611	0.163	-0.9408	0.0044	-2.1355	-2.5027
Hungary	HUN	34800025	34804817	1	-0.0841	-0.7576	-0.5034	0.2223	0.3043	0.1071	-0.5828	-0.8443
Hungary	HUN	34800025	34805147	1	-0.6742	0.0664	0.7162	0.5525	0.5078	0.227	-0.1727	-0.6353
Hungary	HUN	34800025	34803732	1	0.8279	-1.034	-0.7818	-0.0838	-0.439	-1.6678	-2.1355	-1.0169
Hungary	HUN	34800025	34800298	1	1.6543	-1.205	-0.8958	0.5356	1.0468	0.835	-0.5715	-0.8756
Hungary	HUN	34800025	34803145	1	0.3481	-1.4817	-0.9874	0.7504	-0.5781	0.1492	-2.1355	-1.2087
Hungary	HUN	34800025	34804007	1	0.819	0.0722	1.9359	1.2701	1.4962	0.4737	-0.3907	0.1216
Hungary	HUN	34800025	34800118	1	-0.3604	-0.4203	-0.227	-0.2967	-0.3669	-0.8849	-0.414	-1.113
Hungary	HUN	34800025	34803016	1	0.7387	0.5923	-0.3802	-0.2406	0.2601	0.0589	-0.3882	0.2546
Hungary	HUN	34800025	34802916	1	1.2189	-1.273	0.0226	0.1542	0.0727	0.5052	-0.1727	0.1216
Hungary	HUN	34800025	34802850	1	0.9246	-0.7881	-0.4728	0.4238	0.3742	-0.069	-0.0992	-0.411
Hungary	HUN	34800025	34802124	1	-0.1262	-0.2479	0.0226	0.3048	0.0061	-0.1211	-0.3912	0.1216
Hungary	HUN	34800025	34802727	1	1.0538			-0.0447	0.0538	-0.9484
Hungary	HUN	34800025	34800585	1	-0.1239	-0.7221	0.0226	0.3542	0.3185	0.1737	-0.1727	-0.5912
Hungary	HUN	34800025	34802874	1	1.6839	-0.59	-0.9607	-0.1046	-0.1802	-0.5569	-0.6852	-0.1563
Hungary	HUN	34800025	34803992	1	1.1162	-0.1658	0.7162	0.1712	0.0307	-1.0529	-0.4654	0.7864
Hungary	HUN	34800025	34805249	1	1.2828	-0.0862	0.0226	0.7614	0.2394	0.3274	0.3198	-0.5305
Hungary	HUN	34800025	34802806	1	0.888	-0.948	0.0226	-0.2042	-0.1989	-0.0733	-0.3206	-0.4607
Hungary	HUN	34800025	34802696	1	0.3797	-1.1379	0.0226	-0.7919	-0.2716	0.1687	-0.7614	-0.8443
Hungary	HUN	34800025	34803938	0	1.2662	0.7989	-0.7573	0.4501	0.2784	0.4417	0.0256	-0.2503
Hungary	HUN	34800025	34800858	0	0.532	-0.4343	0.7162	0.5719	0.8499	0.1988	-0.5832	-0.1865
Hungary	HUN	34800025	34805360	0	0.9128	0.3289	0.4173	-0.012	0.4909	0.1132	0.5755	0.1216
Hungary	HUN	34800025	34804502	0	0.5001	1.2004	1.9359	0.254	4.8357	-0.4613	1.4752	1.2147
Hungary	HUN	34800025	34803021	0	1.0725	-0.7737	-0.691	-0.677	-0.0035	-1.4875	-0.8883	-1.0633
Hungary	HUN	34800025	34800569	0	1.6253	-0.0862	0.0226	0.7113	0.2387	0.6478	0.5755	0.1216
Hungary	HUN	34800025	34802095	0	1.7294	-2.9627	-2.664	1.1763	0.8779	-0.6073	2.4277	2.0955
Hungary	HUN	34800025	34800597	0	1.2103	-0.1743	1.9359	-0.0357	0.3267	-0.8849	-0.5178	1.1508
Hungary	HUN	34800025	34806225	0	-0.097	-0.2479	0.0226	-0.5817	-0.8156	-1.6678	0.0221	-0.4607
Hungary	HUN	34800025	34800475	0	0.828	-0.9351	-0.442	0.1606	0.0348	0.4641	-0.6203	-0.2995
Hungary	HUN	34800026	34804433	1	0.9025	-1.0688	0.6755	0.4965	0.1612	0.1656	-1.5848	-0.6158
Hungary	HUN	34800026	34805150	1	1.0632	1.3889	0.6847	0.2983	-0.3378	-0.3412	-0.6599	0.346
Hungary	HUN	34800026	34805103	1	-0.8269	-0.9751	-1.2567	0.0459	-0.1939	0.447	-2.0401	-0.2895
Hungary	HUN	34800026	34803049	1	-0.0374	-0.983	-0.7638	-0.1612	-0.6768	-0.801	-0.6852	-0.4607
Hungary	HUN	34800026	34801902	1	-0.0038	-0.5743	0.0226	-0.0312	0.2645	0.3735	-0.1566	-0.4607
Hungary	HUN	34800026	34800549	1	-0.7394	-0.269	-0.3802	-0.6837	0.1111	-0.7106	-0.6852	-0.6959
Hungary	HUN	34800026	34801756	1	0.2315	-0.0862	0.0226	0.7113	-0.1884	0.6404	-0.414	0.1216
Hungary	HUN	34800026	34800064	1	1.1888	-1.1076	0.8348	0.0828	-0.3566	-0.0922	-0.4318	-0.8443
Hungary	HUN	34800026	34804116	1	0.3954	-0.7271	1.1657	2.7023	1.4408	1.3128	0.5755	0.1216
Hungary	HUN	34800026	34803751	1	0.6067	0.3464	-0.3827	-0.0441	-0.9053	-0.2154	0.1701	-1.3718
Hungary	HUN	34800026	34800792	1	0.3301	-1.1117	0.8038	0.1178	0.4678	-0.6618	-0.6567	-0.4377
Hungary	HUN	34800026	34802154	0	0.7066	-0.0692	0.0226	-0.1087	0.1589	-0.0569	0.1693	-0.1563
Hungary	HUN	34800026	34800533	0	0.0888	0.0722	1.1752	0.989	1.3954	0.761	0.5755	0.1216
Hungary	HUN	34800026	34804051	0	-0.8244	-1.0588	-0.7836	-0.1514	0.5594	-0.8768	-0.0553	-1.1252
Hungary	HUN	34800026	34800210	0	0.2582	-0.7136	1.1381	0.0417	0.5956	-0.0606	-0.5315	0.9883
Hungary	HUN	34800026	34801887	0	-0.4743	-0.2662	0.0226	0.315	0.5107	0.6559	0.1693	1.4136
Hungary	HUN	34800026	34803289	0	0.6376	-0.647	0.9726	-0.6054	-0.2253	0.1417	0.0256	0.2546
Hungary	HUN	34800026	34803242	0	0.7155	-0.7221	0.0226	0.0948	-0.2536	0.1879	0.5755	-0.5711
Hungary	HUN	34800026	34804568	0	-0.6618	-0.0862	-0.0154	1.1088	-0.1772	1.1067	0.5755	0.1216
Hungary	HUN	34800026	34802453	0	0.3985	2.6352	1.9359	0.1318	0.4754	0.9749	0.3415	2.0955
Hungary	HUN	34800026	34805212	0	-0.6505	-0.2479	1.2899	0.4148	0.4007	0.3387	0.0447	0.9883
Hungary	HUN	34800026	34805589	0	-0.5262	-0.0389	1.1657	-0.1106	0.3114	0.1672	-1.2665	-0.0274
Hungary	HUN	34800026	34802992	0	0.3468	-0.938	0.512	0.0986	-0.15	0.0801	0.3473	0.4777
Hungary	HUN	34800026	34801888	0	-1.1761	-0.4203	0.0226	-0.1194	-0.4391	-0.2785	0.5755	-0.222
Hungary	HUN	34800026	34800412	0	0.9033	1.1493	1.2899	-2.6893	0.4859	-0.7368	0.4316	0.9097
Hungary	HUN	34800026	34805051	0	-0.7995	-0.0862	0.0226	1.2836	0.5655	0.5179	0.5755	0.1216
Hungary	HUN	34800026	34802033	0	-0.4406	0.0532	0.7804	-0.4927	-0.6304	0.1672	-0.5832	0.4504
Hungary	HUN	34800026	34805205	0	0.9692	-0.4025	0.0226	0.536	1.0022	-0.5842	0.5755	-0.5305
Hungary	HUN	34800026	34803523	0	1.0277	2.6352	0.6755	0.66	1.3654	0.6053	1.0214	0.7864
Hungary	HUN	34800026	34805082	1	-0.1957	-0.891	-0.3802	0.8025	0.2724	0.8426	-0.6852	-0.7496
Hungary	HUN	34800026	34803513	1	-0.8792	-0.948	-0.829	0.7247	0.3241	0.1552	-0.1972	-0.7496
Hungary	HUN	34800026	34802312	0	0.2862	-1.3452	0.0226	0.3292	0.215	0.8529	0.5755	0.1216
Hungary	HUN	34800026	34801035	0	1.201	-0.9785	-0.227	-0.6506	0.371	-0.1062	-0.1727	-0.2503
Hungary	HUN	34800026	34801374	0	0.7012	-0.0862	0.0226	1.0359	0.5456	1.2232	0.5755	0.1216
Hungary	HUN	34800027	34800275	1	1.6196	-0.7375	-0.7902	-0.0513	-0.1601	-0.1312	-0.6852	-0.4607
Hungary	HUN	34800027	34800238	1	1.5358	0.3353	-1.1926	0.5961	0.2507	0.4372	0.5755	0.1216
Hungary	HUN	34800027	34802442	1	-0.4796	0.3266	-0.1587	-0.4608	-0.3305	-0.8768	-1.2871	0.2224
Hungary	HUN	34800027	34802743	1	0.538			0.0598	-0.6305
Hungary	HUN	34800027	34804209	1	0.2577	0.8046	0.8038	-0.2077	-1.00E-04	-0.4562	-0.4771	-0.1563
Hungary	HUN	34800027	34805834	1	-1.3951	-0.512	0.4173	-0.1714	0.137	-0.2306	1.0689	1.1508
Hungary	HUN	34800027	34804394	1	-0.274	-0.0764	0.0226	0.2146	0.6495	0.0812	-0.6852	-0.4607
Hungary	HUN	34800027	34800268	1	-0.2774	-0.0072	1.1657	-1.4373	-0.5668	-0.7368	-1.2624	0.69
Hungary	HUN	34800027	34801577	1	0.1381	-1.4384	-0.9607	-0.1833	-0.5501	-0.2801	-0.216	-1.0169
Hungary	HUN	34800027	34800508	1	0.1851	-0.0862	0.0226	-0.4052	-0.6384	-1.6678	-2.1355	-2.5027
Hungary	HUN	34800027	34801747	1	0.5386	0.7308	0.8038	-0.2399	0.3978	-0.4207	-0.3763	-0.0625
Hungary	HUN	34800027	34801119	1	-0.0731	-0.8928	-0.691	0.3005	0.1765	-0.218	-0.6852	-0.1563
Hungary	HUN	34800027	34801579	1	-0.5625	-0.4203	-0.9607	0.1345	-0.0719	0.188	-0.5798	-0.6353
Hungary	HUN	34800027	34805503	1	-0.3077	-0.8398	-1.1657	-0.4974	-0.2912	-1.6678	-0.176	-0.6158
Hungary	HUN	34800027	34803994	1	1.0578	-0.4203	0.0226	-0.7025	0.2745	-0.2823	-1.4214	-1.3718
Hungary	HUN	34800027	34804593	1	0.8439	-0.4343	-1.0611	0.0987	-0.2434	0.3308	0.3482	-0.2503
Hungary	HUN	34800027	34803477	1	1.1078	0.802	1.4967	-0.3672	-0.6238	-0.4612
Hungary	HUN	34800027	34806054	1	0.7403	-0.891		0.0498	-0.392	-0.0701
Hungary	HUN	34800027	34805201	1	-0.7422	-0.8734	-1.0611	0.2271	0.2425	-0.8849	-0.4771	-0.7496
Hungary	HUN	34800027	34805485	1	0.7071	-0.5769	-0.9607	-0.1051	-0.482	-0.421	-0.7838	-0.959
Hungary	HUN	34800027	34805179	1	0.6464			0.1675	-0.799	-1.3832
Hungary	HUN	34800027	34801677	1	-0.0486	0.0566	0.0942	0.1398	0.8292	-0.7908	-0.6852	-1.0454
Hungary	HUN	34800027	34805598	1	1.0316	0.957	0.8961	0.067	-0.5513	-1.6678	-2.1355	0.6314
Hungary	HUN	34800027	34802292	1	1.4238	-0.2366	-0.691	0.2696	-0.7161	-0.7106	-0.8012	-0.8443
Hungary	HUN	34800027	34801750	1	1.5105	-0.3334	1.9359	0.5379	-0.6845	-1.6678	-2.1355	-0.8426
Hungary	HUN	34800027	34801754	1	1.0415	-0.0862		0.5873	0.5876	0.4082
Hungary	HUN	34800027	34806060	1	0.315	-0.7221	0.4173	0.4323	0.076	0.1874	-0.9936	-0.4607
Hungary	HUN	34800027	34805585	0	1.1107	0.9454	1.9359	-0.1061	0.6903	-0.8768	0.3415	2.0955
Hungary	HUN	34800027	34803888	0	-0.8558	-0.2479	0.0226	0.5323	0.1733	0.3437	-0.176	0.1216
Hungary	HUN	34800027	34804344	0	-1.1725	-0.5743	0.4173	0.4982	0.2039	0.0122	0.5755	0.1216
Hungary	HUN	34800027	34802172	0	-0.0552	-0.0099	-1.9313	-0.4498	-0.1474	-1.6678	-0.1975	0.839
Hungary	HUN	34800027	34806134	0	0.7139	0.3427	1.9359	0.4026	0.9729	0.5803	0.9246	0.4777
Hungary	HUN	34800028	34805317	1	-1.0593	-0.072	0.8038	-0.4389	-0.5391	-0.0645	-0.3733	-0.1563
Hungary	HUN	34800028	34802810	1	-1.2572	-0.9363	-0.227	-0.7582	0.6157	-0.8849	0.1648	-0.7496
Hungary	HUN	34800028	34805431	1	-0.9499	-0.0862	1.1355	2.7144	1.2951	1.25	2.4277	0.4713
Hungary	HUN	34800028	34801779	1	-1.0854	2.6352	1.4967	0.1318	0.9896	0.1754	0.9636	2.0955
Hungary	HUN	34800028	34805720	1	-0.0461	-0.8036	-0.6104	0.5184	-0.6257	0.9974	0.5339	-0.6232
Hungary	HUN	34800028	34801983	1	-1.1315	-0.59	-0.4806	0.1966	-0.4746	0.1592	-0.4771	0.1216
Hungary	HUN	34800028	34800416	1	-0.5614	-1.3452	-0.0898	1.1734	0.2585	1.5721	0.5755	0.1216
Hungary	HUN	34800028	34803967	1	-0.2466	0.7156	0.0226	0.6564	0.1034	0.7668	0.5755	-0.2503
Hungary	HUN	34800028	34800720	1	-0.9832	-0.4151	-0.8099	0.0676	-0.2816	0.1176	-0.5832	-0.6774
Hungary	HUN	34800028	34805067	1	-0.8083	-0.9216	-0.6446	-0.5998	-0.9653	-0.7368	-0.176	-0.5251
Hungary	HUN	34800028	34800780	1	-1.3132	-1.2964	-1.9313	-0.6618	-0.9457	-0.1854	-2.1355	-1.5767
Hungary	HUN	34800028	34804215	1	-0.4209	0.2086	1.036	0.6392	0.6384	0.8624	0.5755	-0.7108
Hungary	HUN	34800028	34801749	1	-1.0064	-0.1629	-0.3802	0.5868	0.1393	0.3812	0.1701	-1.3027
Hungary	HUN	34800028	34800808	1	-0.6707	-0.59	-0.7638	-0.0995	0.0841	-0.5639	-0.4771	-1.1252
Hungary	HUN	34800028	34803165	1	-1.0812	-0.4203	0.0226	-0.7213	-0.2042	-0.3327	-0.6595	-0.7887
Hungary	HUN	34800028	34800991	1	0.0683	0.2032	0.0226	0.7113	0.6955	0.682	0.5755	0.1216
Hungary	HUN	34800028	34800850	1	0.1846	-0.5717	-0.8099	1.2387	-0.0314	-0.8849	0.5755	-0.5711
Hungary	HUN	34800028	34806021	1	-0.6759	0.957	0.8271	0.2959	0.1422	-0.4863	1.5243	2.0955
Hungary	HUN	34800028	34800633	1
Hungary	HUN	34800028	34800230	0	-0.5799	0.1141	-0.4806	-0.0511	0.4896	-0.2507	-0.1727	-0.222
Hungary	HUN	34800028	34802766	0	-0.9456	1.4003	0.0226	0.0256	0.1894	-0.841	0.5755	0.1216
Hungary	HUN	34800028	34804065	0	-1.2042	-0.2662	1.0433	0.1129	0.5025	0.2176	-0.4948	0.8567
Hungary	HUN	34800028	34802344	0	-0.4868	1.0919	-0.227	-1.4373	0.275	-0.8768	0.5755	0.388
Hungary	HUN	34800028	34803608	0	-1.3916	1.1306	-0.8826	0.6333	0.5959	-0.368	-2.1355	-1.5002
Hungary	HUN	34800028	34803694	1	0.0337	-0.7221	0.0226	-0.3942	-0.0013	-0.226	-0.2821	-0.1563
Hungary	HUN	34800028	34803216	1	-1.3356	-1.2722	0.0226	-0.2117	0.0453	-0.5531	0.5755	-0.9299
Hungary	HUN	34800028	34803861	1	-0.3128	-0.5743	0.0226	0.9316	0.2582	0.7536	-0.0553	-0.2503
Hungary	HUN	34800028	34804759	0	-0.9618	0.5068	0.0226	0.8126	0.8844	0.1464	2.4277	2.0955
Hungary	HUN	34800028	34805543	0	-0.1287	-0.0692	0.0226	0.5347	0.4096	-0.006	0.8038	0.1216
Hungary	HUN	34800029	34802923	1	-0.8996	0.6654	1.9359	-0.7919	0.1729	-0.0024	0.5755	1.0383
Hungary	HUN	34800029	34800363	0	-0.8292				-1.643
Hungary	HUN	34800029	34802057	0	-0.8174	0.6914	0.9192	3.6039	0.0231	-1.5744	0.5755	0.7095
Hungary	HUN	34800030	34801305	0	-0.2395	-0.5946	-0.9413	0.8749	0.6973	1.7108	0.0993	-0.2688
Hungary	HUN	34800030	34804826	0	-1.5253	-1.2512	-1.2637	0.1053	-0.5505	0.4389	-0.0616	-1.1091
Hungary	HUN	34800030	34800785	0	-1.7884	-0.5717	-0.3802	-0.6445	-0.9395	0.3142	-0.1566	0.1216
Hungary	HUN	34800030	34800386	0	-1.4868	-0.1449	0.894	-0.7289	-0.5047	-0.3317	-0.0616	0.149
Hungary	HUN	34800031	34802621	0	-0.0855	-0.5034	-0.4806	-0.2273	-0.239	-1.0529	-0.0551	-0.4607
Hungary	HUN	34800031	34805443	0	0.7874	-0.2548	-0.4728	0.3606	0.766	-1.6678	-0.176	-1.3027
Hungary	HUN	34800032	34801181	0	-0.572	2.6352	1.1657	-0.6063	1.3831	-0.2793
Hungary	HUN	34800033	34803031	1	-1.9983	-2.9627	-2.664	-1.2502	0.7997	-0.1837		-2.5027
Hungary	HUN	34800033	34802294	1	-0.6718
Hungary	HUN	34800033	34803352	1	-2.1041	-1.1017	-0.8826	0.4482	-0.3224	0.8785	1.1102	-1.3027
Hungary	HUN	34800033	34804801	1	-0.9891	-1.7245	-1.4131	0.4636	-0.6369	0.4451	0.0256	-1.3027
Hungary	HUN	34800033	34804403	0	-1.7198	-0.8128	-1.5179	-1.7891	-1.2083	-0.9292	-0.4948	-0.1563
Hungary	HUN	34800033	34803211	0	-1.7498	0.3946	1.9359	0.5093	0.3464	0.3281	1.2075	0.1959
Hungary	HUN	34800033	34803709	0	-0.8934	-1.3452	-0.2718	0.6357		1.396	0.5755	-0.5844
Hungary	HUN	34800033	34800139	0	0.0578			1.9141	0.4069		0.9911
Hungary	HUN	34800033	34804633	0	-0.3747	-0.0862	0.0226	1.0853	0.6445	-0.4318	0.5755	0.1216
Hungary	HUN	34800033	34804405	0	-1.1506	-1.4761	5.00E-04	0.6424	-0.2488	1.0256	0.3473	-0.4695
Hungary	HUN	34800033	34800332	0	-1.8921	-2.9627	-2.664	0.7113	-3.7095	-1.6678	-2.1355	-1.1252
Hungary	HUN	34800033	34802723	0	-1.9995	-0.0862	0.0942	1.181	0.6929	1.3197	-2.1355	-1.1252
Hungary	HUN	34800033	34802368	0	-1.3013
Hungary	HUN	34800033	34802485	0	0.1972	-1.3452	-0.9145	1.1155	1.574	1.2641	0.5755	0.1216
Hungary	HUN	34800033	34803147	0	-1.0751	-0.2662	0.0226	-1.4373	-0.0408	-1.5939	0.5755	0.1216
Hungary	HUN	34800033	34803351	0	-1.4703							1.5774
Hungary	HUN	34800033	34805520	0	-0.3813			0.6543	-0.0427	1.1046	-1.5537
Hungary	HUN	34800033	34803475	0	-0.3502	-0.0862	-0.2827	0.8087	0.8779	1.2544	0.5755	0.1216
Hungary	HUN	34800033	34804664	0	-1.9807			0.942	-0.0382		-0.176	-1.1252
Hungary	HUN	34800033	34800247	0	-1.1183	0.2733	1.2867	1.2422	1.0772	1.0988	0.5268	0.1959
Hungary	HUN	34800034	34800274	1	-0.8885	0.0634	-0.7638	0.0719	0.3878	0.3667	0.6172	-0.4565
Hungary	HUN	34800034	34802449	1	-1.4932	-1.135	-0.4659	-1.6205	1.2974	1.5721	-2.1355	-1.3027
Hungary	HUN	34800034	34803543	1	-1.8078	-1.5407	-0.6241	0.3013	-0.6838	0.2196	0.1648	-0.222
Hungary	HUN	34800034	34800773	1	-2.2414	-1.1815	-1.015	-0.3009	-1.2925	0.3144	-0.6677	-1.3027
Hungary	HUN	34800034	34801743	1	-1.3126		-0.4565	2.5295	0.8352
Hungary	HUN	34800034	34804443	0	-0.3749	-0.4136	0.0226	0.4447	1.3779	0.1957	0.3482	0.1216
Hungary	HUN	34800034	34800418	0	-1.2885	1.4003	0.6496	3.6039	1.0499	1.0042	0.5755	0.1216
Hungary	HUN	34800034	34803602	0	-2.309				0.6315	0.2419
Hungary	HUN	34800034	34801365	0	-2.129	-0.59	-0.4728	-1.4373	-1.3837	-0.7433	0.3482	-0.5912
Hungary	HUN	34800034	34805604	0	0.1343
Hungary	HUN	34800034	34803073	0	-1.6657					0.0589		2.0955
Hungary	HUN	34800034	34805206	0	-1.6834	-1.6598	-1.6008	-0.1079	-0.5193	-0.5209	-0.1812	-0.3297
Hungary	HUN	34800034	34802834	0	-0.6253	-0.0862	-0.6843	1.2836	0.2078	1.0062	-0.1727	0.1216
Hungary	HUN	34800034	34804730	0	-1.2467	-1.1016	0.0226	-0.7335	-0.5513	-0.801	0.8038	0.4777
Hungary	HUN	34800034	34800408	0	-1.3047	-1.4104	-1.3514	-2.6893	-0.9919	-1.6678	-1.5588	-2.5027
Hungary	HUN	34800034	34801962	0	-1.5104	-1.0674	0.0226	0.1053	-0.8866	-0.3055	-0.0553	-0.6774
Hungary	HUN	34800034	34804144	1	-0.03	-1.3452	-1.2667	-0.6509	-0.6506	-1.0529	-0.5832	-0.7317
Hungary	HUN	34800034	34803775	1	-0.9346	-1.2451	-0.8688	-0.1231	-0.2686	-0.8768	-1.1908	-1.89
Hungary	HUN	34800034	34800460	0	-1.5014	-0.891	0.0226	-0.5084	-0.3186	-1.6678	0.5755	0.7435
Hungary	HUN	34800034	34800300	0	-0.2965	-0.2479	0.0226	0.2101	-0.9291	0.8742	0.5755	0.1216
Hungary	HUN	34800035	34800707	1	-1.6874	-1.7348	-1.0611	0.5107	-1.0905	-1.6678	-2.1355	-1.2412
Hungary	HUN	34800035	34802995	1	-0.3574	-0.4998	0.3461	-0.4426	0.2567	-1.2919	0.2294	-0.1563
Hungary	HUN	34800035	34804729	1	0.1153	-0.891	0.0226	0.3396	-0.3736	-0.2942	-0.6852	-1.1252
Hungary	HUN	34800035	34805469	1	-1.5532	-0.4232	0.8038	-0.0566	0.4798	-0.8849	-0.9504	1.2147
Hungary	HUN	34800035	34802494	1	-1.3918	-1.0312	1.8045	0.9711	1.1577	-0.0805	0.5755	-0.2658
Hungary	HUN	34800035	34805343	1	-0.2809	-0.9334	-1.1926	0.0652	-0.0884	-0.4753	-0.4771	-1.0788
Hungary	HUN	34800035	34802489	1	0.8712	-0.59	-0.0154	0.8116	0.5287	0.2588	0.5755	0.1739
Hungary	HUN	34800035	34802012	1	-0.3469	0.8762	0.4173	0.0556	0.0575	0.4882	1.1217	0.8136
Hungary	HUN	34800035	34804968	1	-0.862	-0.1878	0.0226	-0.1408	0.2585	-0.1845	0.1693	-0.8947
Hungary	HUN	34800035	34801737	1	0.4488	-0.891	-0.227	0.2267	0.1721	-1.0529	0.5755	0.1216
Hungary	HUN	34800035	34804785	0	-0.6012	-0.0862	-0.7638	0.5529	1.6421	0.6372	-0.3912	0.1216
Hungary	HUN	34800035	34805738	0	-1.6443	1.153	1.9359	0.2692	0.6543	-0.4384	0.8047	2.0955
Hungary	HUN	34800035	34802897	0	-1.0894	2.6352	1.9359	-0.1153	0.3488	-0.3932	2.4277	2.0955
Hungary	HUN	34800035	34802534	0	0.0333	0.0666	0.0226	0.3447	0.6199	-0.3646	1.2607	1.4234
Hungary	HUN	34800035	34801592	0	-0.3016	0.2554	-0.2236	-0.7688	0.6366	-0.006	1.3428	0.7864
Hungary	HUN	34800035	34803429	0	0.8198	2.6352	-0.4688	-0.4699	0.2449	0.6097	-0.3943	0.1216
Hungary	HUN	34800035	34800945	0	0.4364	2.6352	1.1381	1.2594	1.5935	0.973	1.8077	2.0955
Hungary	HUN	34800035	34803941	0	0.7773	2.6352	1.4967	-0.6367	1.2321	-1.6678	2.4277	0.6314
Hungary	HUN	34800035	34802790	0	0.6927	0.5404	0.0457	-0.2336	-0.2458	1.2682	0.3415	1.515
Hungary	HUN	34800035	34801113	0	-0.404	0.5293	-0.442	-0.2643	0.4178	0.3065	-1.0722	0.4385
Hungary	HUN	34800035	34800667	0	-1.1033	-0.7737	0.0226	-0.6519	-0.836	-0.7054	0.5858	0.1216
Hungary	HUN	34800035	34803678	0	-1.5101	-0.4314	0.6496	0.2773	0.4487	0.7491	0.1922	-0.222
Hungary	HUN	34800035	34803290	0	0.4336	-0.0862	0.0226	1.629	4.8357	0.8754	-0.8686	0.1216
Hungary	HUN	34800035	34800586	0	0.2564	0.1997	0.0226	0.2773	0.5484	0.7721	0.2163	0.1216
Hungary	HUN	34800035	34804136	0	-1.3964	-2.9627	1.0108	0.6396	0.5622	-0.2979	2.4277	2.0955
Hungary	HUN	34800035	34805970	1	-0.1015	1.0919	1.9359	0.0223	-0.148	0.1215	1.6338	0.9883
Hungary	HUN	34800035	34805521	1	-1.2333	-0.7737	0.0226	0.1363	-0.1738	-1.6678	0.5755	0.1216
Hungary	HUN	34800035	34805318	1	-0.7818	-0.7221	0.0226	0.2863	-0.0596	0.7575	0.5755	-0.6774
Hungary	HUN	34800035	34802861	1	0.1911	-0.4203	-0.227	-0.4056	-0.7244	-0.406
Hungary	HUN	34800035	34805902	0	-0.7718	-0.5743	-0.691	-0.3938	0.0519	-1.6678	0.5755	-0.1563
Hungary	HUN	34800035	34801820	0	-0.6526	0.0059	0.0226	0.3788	0.6582	-1.6678	-0.4594	0.7864
Hungary	HUN	34800035	34801467	0	-1.7598	-0.9656	1.9359	-0.1484	0.5341	0.8408	0.5755	1.515
Hungary	HUN	34800035	34806150	0	-0.3735	0.6464	0.6407	1.0062	0.9102	0.8017	0.1648	0.1216
Hungary	HUN	34800035	34805943	0	0.2041	-0.4488	0.0226	0.7027	0.1527	-1.0529	0.3768	0.839
Hungary	HUN	34800036	34800615	1	-0.2386
Hungary	HUN	34800036	34804240	0	0.8811
Hungary	HUN	34800036	34802076	0	0.0718	-1.3452	-1.1926	0.1053		-1.4287		-2.347
Hungary	HUN	34800036	34804906	0	-1.3036
Hungary	HUN	34800036	34803323	0	-1.88	-0.0862	0.0226	1.1358	-1.4344	1.2194	-0.1642	0.1216
Hungary	HUN	34800036	34804751	0	-1.8186	-0.0862	0.0226	0.7113	-0.0408	1.0062	0.5755	0.1216
Hungary	HUN	34800036	34801792	0	-0.5057	-1.6058	-2.664	0.7603	0.1635	0.4394	2.4277	-1.1252
Hungary	HUN	34800036	34805358	0	-1.1982			-0.7032	-0.4068	-1.6678
Hungary	HUN	34800036	34804282	0	-1.5959	-0.2479	-1.3815	0.8654	-0.0737	1.3485	-0.0823	-0.4784
Hungary	HUN	34800036	34805546	0	1.6466
Hungary	HUN	34800036	34801297	0	-1.521	-1.3452	-1.1926	0.1053	-0.9291	0.4394	0.5755	0.1216
Hungary	HUN	34800036	34805597	0	-0.5056	2.6352	1.9359	3.6039	4.8357	3.6292	2.4277	2.0955
Hungary	HUN	34800036	34804395	0		-1.3452	-1.1926	-2.6893	-3.7095	-1.6678	-0.6852	-1.1252
Hungary	HUN	34800036	34805042	0	-1.8993	-0.5743	-0.3802	0.021	0.3454	-0.6978	0.5755	-1.1252
Hungary	HUN	34800036	34805842	0	0.5145	-2.9627	0.0226	0.7113		0.4394
Hungary	HUN	34800036	34803616	0	-0.3983	-1.2134	-1.3322	0.5223	0.834	1.0314	2.304	-0.8961
Hungary	HUN	34800036	34805044	0	-0.6357			0.5979	-0.9364
Hungary	HUN	34800036	34803261	0	-1.6607	0.718	1.2899	3.6039	0.8171	2.8994	-0.3679	0.5295
Hungary	HUN	34800036	34802165	0	-1.3007	-0.0071	0.0226	0.7113	-0.0408	0.9697	0.5755	0.1216
Hungary	HUN	34800036	34803336	0	-1.2217	-0.0862	0.0226	0.7113	2.2771	1.0062	0.5755	0.1216
Hungary	HUN	34800036	34804829	0	-0.0321
Hungary	HUN	34800036	34800499	0	-0.4071
Hungary	HUN	34800036	34805670	0	-1.1236
Hungary	HUN	34800036	34806032	0	-1.0396	-0.1473	0.0226	0.4482	0.7903	0.833	-0.6852	0.388
Hungary	HUN	34800036	34802028	0	-1.9881	-0.0862	0.0226	0.7113	0.72	0.748	0.5755	0.1216
Hungary	HUN	34800036	34800783	0	-0.9159	2.6352	-2.664	-2.6893	-0.9665	0.1008		-2.3976
Hungary	HUN	34800036	34800113	0	-1.4033
Hungary	HUN	34800036	34801031	0	1.281	-2.9627	-1.0611	0.6333	-3.7095	1.0196	-2.1355	-2.5027
Hungary	HUN	34800036	34801921	0	-1.192	-1.3452		1.3315	1.5152	0.2496
Hungary	HUN	34800036	34801164	0	-1.3152	-1.5733	-0.3728	0.7939	-0.7426	3.6292	-0.4026	-2.5027
Hungary	HUN	34800036	34802418	0	-1.6721	-0.0862	0.0226	1.2836	-0.2481	1.5721	0.5755	0.1216
Hungary	HUN	34800036	34803397	0	-1.1401	-0.0862	0.0226	3.6039	-3.7095	1.5721	1.0854	0.1216
Hungary	HUN	34800037	34802817	1	0.9274				0.0014
Hungary	HUN	34800037	34802706	1	-0.2486	-0.938	-0.4015	-0.0971	-0.6961	-0.3039	-0.9936	-0.4607
Hungary	HUN	34800037	34804808	1	0.7233			1.2017	0.1808
Hungary	HUN	34800037	34803224	1	0.0061	-0.7136	0.0226	1.5977	0.0782	-1.6678	-2.1355	-0.4607
Hungary	HUN	34800037	34801580	1	0.963
Hungary	HUN	34800037	34805661	1	1.0459	-0.59	0.0226	0.8116	0.2001	0.3083	-0.0553	-0.222
Hungary	HUN	34800037	34800714	1	0.7989	-0.6079	0.9192	0.3571	-0.0113	0.0331	-0.3882	0.8567
Hungary	HUN	34800037	34802141	1	-0.8976	-0.4314	1.9359	0.7653	0.4946	0.869	0.1701	-0.6959
Hungary	HUN	34800037	34804480	1	-1.058
Hungary	HUN	34800037	34802578	1	0.4544
Hungary	HUN	34800037	34806108	1	1.2559	-0.0219	-1.6877	2.0643	1.3762	-1.6678	-2.1355	-0.4042
Hungary	HUN	34800037	34806098	1	0.9021	-1.4174	-0.3048	0.3945	0.2355	-0.072	-1.2835	-1.1078
Hungary	HUN	34800037	34800260	1	0.2513	-1.2478	-0.1313	0.4195	4.8357	0.616		-0.9804
Hungary	HUN	34800037	34801462	1	0.3137	2.6352	1.9359	3.6039	4.4978	3.6292	2.4277	2.0955
Hungary	HUN	34800037	34801844	1	0.2445	0.3266		0.6785	0.7501	0.2069
Hungary	HUN	34800037	34804225	1	0.6248	-0.817	-0.4489	0.6333	-0.3578	1.0196	0.0154	-0.6585
Hungary	HUN	34800037	34803358	1	-1.0074
Hungary	HUN	34800037	34805083	0	0.2427	-0.983	-0.691	-0.504	-1.2578	-0.8849	-1.5588	-0.6774
Hungary	HUN	34800037	34801809	0	-0.9371	-0.1901	-0.7638	0.0132	-1.2851	0.8773	-0.8314	-0.0274
Hungary	HUN	34800037	34801645	0	0.3804
Hungary	HUN	34800037	34803667	0	1.0422	-1.3452	-1.1926	0.7113	-0.0408	1.0062	-0.6852	-1.1252
Hungary	HUN	34800037	34804119	0	0.4349	0.7308	-0.4806	-0.3255	0.2278	-0.421	0.0254	1.4234
Hungary	HUN	34800037	34805210	0	-0.2815	-2.9627	-2.664	-2.6893	-3.7095	-1.6678
Hungary	HUN	34800037	34804515	0	0.3813
Hungary	HUN	34800037	34800059	0	-0.9504	1.127	1.9359	0.8737	0.6727	0.6435	1.6284	2.0955
Hungary	HUN	34800037	34804388	0	0.695				0.7056			0.1216
Hungary	HUN	34800037	34803004	0	0.2528	-0.4516	0.586	0.7399	0.4054	0.9074	1.2798	2.0955
Hungary	HUN	34800037	34801800	1	-0.1066			1.1897	0.7759	0.7809	-0.2852	-0.8028
Hungary	HUN	34800037	34805014	1	0.0988	-1.1033	-0.9285	0.4026	-0.1964	0.0492	-0.9906	-0.4607
Hungary	HUN	34800037	34800659	1	0.5074	-1.0688	-0.691	0.1968	-0.2463	-0.4318	-0.454	-0.4607
Hungary	HUN	34800037	34804960	0	0.9459	-1.813	-0.6241	-0.0742	0.0116	0.0305	0.1922	0.1216
Hungary	HUN	34800037	34803347	0	0.4553			0.6897	0.9886
Hungary	HUN	34800038	34802767	1	-1.5088	-0.1764		0.7229	-0.1784	0.1387
Hungary	HUN	34800038	34804601	1	-2.5277
Hungary	HUN	34800038	34801213	0	-2.7002	-1.3452	-1.1926	1.2836	0.9418	1.3193	0.5755	0.1216
Hungary	HUN	34800039	34803160	1	1.387	1.1493	1.9359	-0.2722	0.4958	0.5403	0.1693	1.1232
Hungary	HUN	34800039	34800825	1	-0.8146
Hungary	HUN	34800039	34804848	1	0.5235	-0.8785	-0.6446	-1.6312	-2.0439	-1.6678	0.5755	0.1216
Hungary	HUN	34800039	34802004	1	-1.3282	-0.9334	0.0226	-0.3898	-1.4582	-1.6678	-2.1355	-1.8806
Hungary	HUN	34800039	34805454	1	-0.7849	-0.0862	0.0226	-0.8346	-1.184	0.3799	0.5755	0.1216
Hungary	HUN	34800039	34800211	1	0.8261	0.3678	0.586	0.9891	0.6387	0.4727	0.3839	0.3899
Hungary	HUN	34800039	34803443	1	-0.6183	-1.4817	-0.3802	0.2704	-0.6587	-1.6678	-2.1355	-1.5367
Hungary	HUN	34800039	34805143	1	-0.9436	-0.7306	0.1386	0.5984	-0.1184	-1.6678	0.1701	-0.4607
Hungary	HUN	34800039	34801159	1	-0.1626							-0.8198
Hungary	HUN	34800039	34800472	1	-1.1137	0.6606	0.4683	-0.3799	-0.3614	-1.6678	-1.0396	-0.9101
Hungary	HUN	34800039	34800095	1	-0.2412	-0.59	0.0226	0.3553	-0.2903	0.0706	-0.6852	-0.6353
Hungary	HUN	34800039	34801012	1	0.6678			0.3417	-0.0661
Hungary	HUN	34800039	34803478	1	-0.9042	-1.0688	-0.4728	0.1673	0.0115	-0.4562	-1.0808	-0.7496
Hungary	HUN	34800039	34802982	1	-0.3006	0.67	1.4967	0.5588	-0.0343	-0.0745	1.1176	-0.0998
Hungary	HUN	34800039	34800079	1	-0.8647	0.6636	-0.1587	-0.1585	0.4001	-0.7368	-2.1355	-0.4607
Hungary	HUN	34800039	34805453	1	-1.3701	-0.4998	-0.691	0.0036	-0.1731	-0.0594	0.9863	-0.4607
Hungary	HUN	34800039	34804840	1	-0.4753	-0.089	0.0226	0.2658	0.5138	-0.1778	0.5755	-0.4784
Hungary	HUN	34800039	34803059	1	-0.3439	-1.1522	0.2753	-0.0828	0.0756	-0.0294	-0.1026	-0.3208
Hungary	HUN	34800039	34801020	1	0.7003	0.221	0.4173	0.2989	0.6629	0.5259	-0.6852	1.1232
Hungary	HUN	34800039	34805660	1	-0.7408	-0.7353	0.0226	-1.6205	0.0046	-0.2942	-2.1355	-0.3856
Hungary	HUN	34800039	34800371	1	0.2298	-1.1442	0.0226	0.3049	0.288	0.1559	0.5755	-0.1563
Hungary	HUN	34800039	34802423	0	0.2301	-1.1098	-1.1657	-0.4904	0.1996	-1.6678	-1.5537	0.3236
Hungary	HUN	34800039	34800377	0	0.5235	-0.213	-1.088	0.0507	-0.0408	0.055	0.5755	-0.419
Hungary	HUN	34800039	34804048	0	-0.8097	-0.7815	0.0226	0.7113	0.8779	1.0062	-0.274	-0.1314
Hungary	HUN	34800039	34801680	0	0.8755	-0.59	-0.691	0.4046	-0.157	0.5168	0.3482	0.1216
Hungary	HUN	34800039	34802755	0	1.0836	-0.5857	0.775	0.0648	-0.5615	-0.2979	0.1648	0.4777
Hungary	HUN	34800039	34804120	1	1.0681	0.6544	0.7162	-0.024	0.1493	0.0706	0.0754	0.0397
Hungary	HUN	34800039	34800083	1	-0.2508	0.5068	0.8348	-0.1135	-0.6476	0.204	0.1701	0.149
Hungary	HUN	34800039	34800291	1	0.0844	-0.59	-0.9607	-0.2621	-0.048	-0.4318	-0.6852	-1.1252
Hungary	HUN	34800039	34801246	1	-1.0983	0.3875	-0.227	0.6367	0.4637	0.6324	0.1701	-0.2503
Hungary	HUN	34800039	34805747	1	0.3682	-0.2479	-0.4728	0.0173	0.0253	0.0587	0.3482	-0.2503
Hungary	HUN	34800039	34804157	0	0.3932	-1.2201	-0.3802	-0.0383	0.4448	-0.0275	-0.7726	2.0955
Hungary	HUN	34800039	34801230	0	-0.0856	-0.59	0.0226	0.2282	-0.2059	0.5489	0.5755	0.1216
Hungary	HUN	34800040	34803713	1	-0.8175	-0.8283	0.9192	-0.1035	-0.1512	-1.6678	-0.5828	0.1216
Hungary	HUN	34800040	34803110	1	-1.7711	-0.0862	-0.4246	0.7113	0.8779	1.0062	0.5755	0.1216
Hungary	HUN	34800040	34806232	0	-2.1411				0.1051
Hungary	HUN	34800040	34803288	0	0.7948	0.631	1.9359	3.6039	4.8357	3.6292	2.4277	2.0955
Hungary	HUN	34800040	34805793	0	0.4538	-0.0862	0.0226	1.2836	0.6885	1.2661	0.5755	0.1216
Hungary	HUN	34800040	34801586	0	-0.3243	-1.1363	-0.7638	-1.2502	-0.3948	-0.7368	-0.5832	0.1216
Hungary	HUN	34800040	34803779	0	0.0426	-0.0862	0.0226	0.7113	1.2165	-0.3646	0.5755	-0.6774
Hungary	HUN	34800040	34803232	0	-1.6173	0.6636	-1.3006	-0.4446	-0.7049	-1.5939	0.9246	-0.3036
Hungary	HUN	34800040	34805461	0	-0.047	0.9349	1.4967	0.4323	1.7417	0.4805	2.4277	2.0955
Hungary	HUN	34800040	34805430	0	0.0067	-0.2662	1.4967	-0.2355	0.6993	-0.6274	0.5755	0.2286
Hungary	HUN	34800040	34801357	0	-1.314	-0.7221	0.4173	-0.6418	0.5956	-1.6678	-0.5832	1.1013
Hungary	HUN	34800040	34804706	0	-1.4357	-0.8939	0.0226	-0.7035	0.7879	-1.6678	0.5755	0.1216
Hungary	HUN	34800040	34803909	0	-1.1272	0.7332	1.036	-0.8941	-0.2933	-1.2919	0.1648	0.6905
Hungary	HUN	34800040	34801805	0	-0.9679	-0.253		0.2235				-1.1039
Hungary	HUN	34800040	34806053	0	-2.7064	-0.9354	-1.1926	0.6859	0.0226	0.1773	0.0447	0.1216
Hungary	HUN	34800040	34801675	0	-2.4279	-0.891	-1.0488	-0.1866	-0.2034	-1.6678	-0.1972	-1.1252
Hungary	HUN	34800040	34800795	0	-1.6186	-0.5717	0.0226	-2.6893	0.4848	0.0981	0.5755	0.1216
Hungary	HUN	34800040	34802134	0	-0.3439	-0.0862	-0.542	0.592	-0.0408	0.3437	0.5755	0.7334
Hungary	HUN	34800040	34804537	0	-0.7229	0.468	-0.6446	0.7484	0.1964	0.9929	-0.7108	-1.1304
Hungary	HUN	34800040	34800848	0	1.185	-0.2662	-0.5034	1.2468	0.3958	1.3299	0.0256	-0.1563
Hungary	HUN	34800040	34801734	0	-0.7268	-1.1429	-2.664	0.7113	0.0217	0.518	-0.3583	0.9888
Hungary	HUN	34800040	34801222	0	-1.3245	-0.5616	0.0226	0.2233	1.1192	-1.6678	2.4277	0.9883
Hungary	HUN	34800040	34800742	0	-0.0492	-0.0862	-0.227	0.9989	0.6367	-1.6678	0.5755	0.8567
Hungary	HUN	34800041	34804989	0	0.8579	-0.7221	0.8038	-0.2802	0.8298	-1.6678	-0.2673	0.7435
Hungary	HUN	34800041	34802195	0	0.3515	-0.4203	0.0226	0.0478	-0.3799	-0.219	-0.3733	-0.5265
Hungary	HUN	34800041	34803822	0	0.5997	-0.089	-1.0611	0.1457	0.1136	0.0547	-0.6852	-0.4607
Hungary	HUN	34800041	34800525	0	0.8242	0.3266	0.5563	-0.6267	0.4718	0.1215	1.3958	0.9339
Hungary	HUN	34800041	34800879	1	0.9967	-0.269	-1.5883	0.1083	0.0859	-0.4817	-1.5537	-1.0788
Hungary	HUN	34800041	34806005	1	0.4039	-1.0212	-0.5034	-1.0059	-0.7556	-1.6678	-0.6852	-0.7108
Hungary	HUN	34800041	34800840	0	0.4944	0.2403	0.8038	0.7594	0.619	0.5406	0.5755	2.0955
Hungary	HUN	34800041	34804448	0	1.2131	-0.7065	-0.5907	0.6422	4.8357	1.0076	0.5755	-0.5251
Hungary	HUN	34800041	34805361	1	1.124			0.0497	-0.701
Hungary	HUN	34800041	34802241	0	1.3533	0.96	1.9359	-0.0397	0.6954	0.1773	1.1417	2.0955
Hungary	HUN	34800041	34804562	0	1.1108	-1.3182	1.9359	-2.6893	0.2401	-1.0529	-2.1355	2.0955
Hungary	HUN	34800041	34804211	1	0.9724	-0.7221	-0.7638	-0.9002	-0.9911	-0.4932	-2.1355	-2.3095
Hungary	HUN	34800041	34803063	0	1.2754	-0.9363	0.0226	0.0383	-0.2549	-0.0019	0.5755	-0.7507
Hungary	HUN	34800041	34802463	0	-0.0515	2.6352	0.8348	0.5473	0.4348	-0.1514	1.2034	2.0955
Hungary	HUN	34800041	34804570	1	0.7882	0.0789	0.0226	0.2034	-0.0144	-0.1786	-1.2871	-0.4607
Hungary	HUN	34800041	34802798	0	0.8859	0.0441	0.6847	-0.4694	0.7137	0.2755	-0.309	1.515
Hungary	HUN	34800041	34803769	1	1.181	-1.095	-1.9313	0.0167	-0.8837	-1.6678	-1.2835	-1.4637
Hungary	HUN	34800041	34804260	0	0.8715	2.6352	1.0433	0.1168	0.8208	-0.3331	1.6284	0.7099
Hungary	HUN	34800041	34804287	1	0.4836	-0.7243	-0.3802	-0.3355	-0.2924	-0.4318	-1.2624	-0.2895
Hungary	HUN	34800041	34800215	1	0.8008	-1.1033	-2.664	0.0951	-0.7676	-1.6678	-2.1355	-1.7277
Hungary	HUN	34800041	34806044	1	1.2958	-0.2662	-0.6843	-0.6286	-0.5451	-0.8849	-0.4948	-0.959
Hungary	HUN	34800041	34800835	1	1.3458	-0.5925	-0.9607	-0.8921	-0.4795	-1.6678	-0.6852	-0.8198
Hungary	HUN	34800041	34801053	1	0.7058	-0.891	-0.3048	0.0151	0.3287	-0.0045	0.3482	-0.7108
Hungary	HUN	34800041	34804534	1	0.8453	-0.8398	-0.6587	-0.328	-0.439	-0.4393	-1.5537	-0.6353
Hungary	HUN	34800041	34802899	1	0.4188	-0.5034	0.0226	0.2464	-0.7185	-1.0529	-0.4948	-0.3109
Hungary	HUN	34800041	34805907	1	0.4191	-0.8324	-0.1587	-0.1364	-0.5248	-0.4795	-1.0571	-0.1865
Hungary	HUN	34800041	34800794	0	1.5122	-0.7114	-0.7638	-0.3467	-0.2665	-0.7793	-0.3733	-0.1563
Hungary	HUN	34800041	34806029	1	1.2502	0.6492	0.4173	-0.3912	0.1869	-0.3435	0.3482	0.1238
Hungary	HUN	34800041	34806141	0	-0.449	0.0377	0.8348	-0.0395	0.0421	-0.1832	-0.7651	0.0388
Hungary	HUN	34800041	34804896	0	0.173	-1.2123	-1.9803	0.6333	-0.2663	1.0196	-1.4541	-0.6924
Hungary	HUN	34800041	34803298	1	0.6644	-0.5743	-0.9607	0.2677	0.0427	0.4459	-0.6852	-0.7108
Hungary	HUN	34800041	34802167	0	0.9029	-0.2353	1.9359	-0.2641	0.3465	-0.5569	-0.8661	-0.1563
Hungary	HUN	34800041	34801535	0	1.4452	0.0789	0.0226	1.2836	1.2327	0.4394	2.4277	2.0955
Hungary	HUN	34800041	34802665	0	0.832	0.1973	0.5462	0.1259	0.1512	-0.1787	-0.0379	-0.0274
Hungary	HUN	34800042	34805364	1	0.9969	-0.2366	-0.9607	0.1053	-0.3482	-1.2919	-0.6852	-0.8947
Hungary	HUN	34800042	34803380	1	0.3157	-0.59	-0.7902	-0.2908	-0.3208		-0.6852	-0.5093
Hungary	HUN	34800042	34804917	1	-0.0721	-0.5743	-0.7638	-0.8275	-0.9395	-1.6678	-2.1355	-1.6557
Hungary	HUN	34800042	34800156	1	1.216	-1.1429						-1.6557
Hungary	HUN	34800042	34803823	1	1.1015	-0.2509	-1.231	-0.3038	0.2121	-0.6742	0.2287	-0.2432
Hungary	HUN	34800042	34806028	1	0.381	-0.7737	0.0226	-0.146	-0.2565	-0.526	-0.6852	-0.6353
Hungary	HUN	34800042	34803024	1	0.0423	0.3266	-0.1587	-0.299	0.42	0.0661	-0.7838	0.8567
Hungary	HUN	34800042	34800070	1	0.6612	0.3376	1.9359	-0.4233	0.5113	-0.1211	-0.4805	0.7627
Hungary	HUN	34800042	34802356	1	-0.9524	-0.7221	0.0226	-1.1465	-0.2759	-1.0529	-0.3733	0.1216
Hungary	HUN	34800042	34800431	1	0.485	-0.7136		0.1845	-0.3949	-0.8437
Hungary	HUN	34800042	34804818	1	0.1396			-0.3117	0.0082
Hungary	HUN	34800042	34801927	1	-0.0447	-0.7136	-0.3802	0.2419	-0.205	0.9888	-1.2871	-1.0169
Hungary	HUN	34800042	34802188	1	0.8545	0.7855	-0.1587	-0.5805	-0.1851	-1.029	-0.6852	0.9097
Hungary	HUN	34800042	34800194	1	-0.1795	-0.4998	1.9359	0.0214	-0.4306	0.1896	-0.1972	-0.4607
Hungary	HUN	34800042	34806000	1	0.8765		-0.7638			1.9027
Hungary	HUN	34800042	34802113	1	0.3548	-0.4203	-0.4728	-0.5563	0.3078	0.3463	-0.7867	-0.1563
Hungary	HUN	34800042	34800042	1	1.3687	1.4003	0.8038	0.3464	0.1953	0.7677	0.5755	-0.2503
Hungary	HUN	34800042	34805928	1	1.1648	-0.3466	1.1657	-0.693	0.1538	-0.4384	-0.6852	0.346
Hungary	HUN	34800042	34804878	0	0.3843	0.5404	1.036	-0.1131	0.2185	-0.2306	-0.9941	-0.5912
Hungary	HUN	34800042	34805596	0	0.1531			-0.2018	-0.1271	-0.4567
Hungary	HUN	34800042	34801263	0	0.527	-0.7938	1.9359	-0.1183	-0.2026	-0.1482	1.0645	0.3092
Hungary	HUN	34800042	34803130	0	0.7972	-0.4166	-0.7638	-0.3949	-0.3319	-0.5037	-0.3912	-0.2709
Hungary	HUN	34800042	34804788	0	0.8978	-1.1763	0.0226	-0.4507	0.1283	-0.2942	-1.2871	-0.7496
Hungary	HUN	34800042	34801323	0	1.0594	-0.812	-0.4728	0.3004	0.9186	0.6736	-0.414	-0.3297
Hungary	HUN	34800042	34804117	0	-0.8651	-0.817	-1.0735	3.6039	0.2608	3.6292	-1.1941	-1.2263
Hungary	HUN	34800042	34801419	0	1.3721			0.4906	0.2692
Hungary	HUN	34800042	34800100	0	-0.2975	0.967	1.9359	0.051	-0.2665	-0.0062	1.1176	1.515
Hungary	HUN	34800042	34800140	0	0.7455	-0.2479	1.9359	-0.2459	0.1631	-0.1848	-0.4771	1.1013
Hungary	HUN	34800042	34804849	0	1.6313	-1.3452		1.2836	1.6223	0.4394	-0.0823	0.1216
Hungary	HUN	34800042	34805129	1	1.1559	0.5344	1.9359	0.1048	0.8414	0.6989	-0.454	-0.2503
Hungary	HUN	34800042	34804681	1	0.1936	-0.7221	-0.7638	-0.4379	0.5024	0.2859	-0.5974	-0.4607
Hungary	HUN	34800042	34800661	1	0.53	0.2954	0.0226	0.3948	-0.2917	0.7153	-1.2871	1.0383
Hungary	HUN	34800042	34805075	0	-0.2812	0.9535	-0.5544	-1.4389	-0.5121	-0.6274	-0.2852	1.515
Hungary	HUN	34800043	34802237	1	-2.707	-1.3452	-1.1926	0.1053	-0.1502	0.4394	-0.6852	-1.1252
Hungary	HUN	34800043	34802084	1	-0.802	-0.0862	-0.9947	1.1386	0.7796	0.4269
Hungary	HUN	34800043	34800910	1	-0.234	-0.0862	-0.227	0.6773	0.1985	0.9467		0.2205
Hungary	HUN	34800043	34804430	0	-1.4451	-0.8399	-0.2392	-0.3462	0.7248			-0.4423
Hungary	HUN	34800043	34800690	0	-1.7634	2.6352	-0.6861	3.6039	4.8357	3.6292	2.4277	-1.1252
Hungary	HUN	34800043	34802471	1	-2.1346				-1.3764
Hungary	HUN	34800043	34802446	0	-2.804	-0.1687	-0.5687	0.247	0.699		-0.5622	-0.1079
Hungary	HUN	34800043	34806172	0	-1.6833	-0.8189	-1.1019	0.4782	1.0679	0.5034	-1.5588	-0.8531
Hungary	HUN	34800043	34805414	0	-2.0375	-1.6546			-0.7533	1.1038	0.1747	-1.0976
Hungary	HUN	34800044	34802556	1	0.944	0.1245	0.7162	-0.1376	-0.1684	-1.0529	-0.414	-0.1563
Hungary	HUN	34800044	34805310	1	0.7476	-0.59	-0.7638	0.087	-0.5254	0.148	-0.5828	-0.7108
Hungary	HUN	34800044	34800466	1	-0.0473	-0.2479	-0.4728	-0.7919	-0.2512	-1.0529	-0.2821	-0.4377
Hungary	HUN	34800044	34803425	1	1.0751	0.4521	1.9359	-0.1487	-0.1718	-0.8768	-0.2852	-0.6774
Hungary	HUN	34800044	34802661	1	-1.0299	-0.0088	1.9359	1.0216	1.1541	0.2092	1.3958	2.0955
Hungary	HUN	34800044	34800131	1	-0.4419	-0.0306	0.8038	-0.5695	0.2168	-0.1093	0.0221	-0.2503
Hungary	HUN	34800044	34801831	1
Hungary	HUN	34800044	34804963	1	0.1819	0.5177	1.9359	1.0846	0.1547	-0.2306	2.4277	0.2286
Hungary	HUN	34800044	34804087	1	-1.0154	-1.0249	-0.691		-0.4364	-0.801	-0.8913	-0.4607
Hungary	HUN	34800044	34804673	1	0.2137	-1.7372	-0.6843	-0.1003	-1.1895	-1.6678	-2.1355	-1.9616
Hungary	HUN	34800044	34802475	1	0.8402	-0.2509	0.8038	0.8413	0.9393	0.4668	1.1176	0.9339
Hungary	HUN	34800044	34802928	1	1.0901	2.6352	1.9359	-0.6511	-0.4759	-0.7368	-0.6852	-0.4607
Hungary	HUN	34800044	34803161	1	-0.2542	-1.184	-0.7638	0.426	-0.5111	-0.4863	-1.2624	-0.946
Hungary	HUN	34800044	34804719	1
Hungary	HUN	34800044	34805312	1	0.5785	0.2032	0.0226	0.5727	0.2623	0.6213	0.0447	-0.4607
Hungary	HUN	34800044	34802254	1	0.2331	-0.4343	0.4173	0.4349	0.1256	-0.12	-0.1727	-0.6774
Hungary	HUN	34800044	34805679	1	-1.0516	-0.8357	-0.7638	0.5553	-0.6009	-0.0607	-0.3055	-0.6774
Hungary	HUN	34800044	34800344	0	0.8953	0.1221	1.9359	0.6112	0.456	0.7215	0.3482	0.6559
Hungary	HUN	34800044	34803540	0	1.0603
Hungary	HUN	34800044	34804380	0	0.6888	1.1493	0.0226	-1.0616	0.3594	-0.2224	0.1922	0.1216
Hungary	HUN	34800044	34805261	0	-0.0414	-0.2857	-2.664	1.2836	0.6352	-1.5744	-2.1355	-1.5298
Hungary	HUN	34800044	34800701	0	0.4601	-0.7221	0.4173	-0.2686	0.3989	-1.6678	-0.5832	1.2147
Hungary	HUN	34800044	34803858	0	0.7425	-0.7221	0.0226	0.1053	0.2122	-0.3646	0.5755	0.1216
Hungary	HUN	34800044	34800576	0	0.8748	1.7162	1.4967	0.1919	0.5816	0.7164	0.1875	2.0955
Hungary	HUN	34800044	34805392	0	-1.0431	0.2633	0.1386	-0.2981	-0.2781	-0.1651	-0.5832	0.8903
Hungary	HUN	34800044	34802859	0	0.126	-0.0862	0.0226	1.1337	0.41	1.6888	0.5755	0.1216
Hungary	HUN	34800044	34800517	0	0.678	-0.2479	0.0226	-0.2074	-0.0705	-1.6678	0.8038	0.1216
Hungary	HUN	34800044	34805699	0	-0.3034	-0.4998	0.0226	0.5663	-0.1435	0.7895	-0.0553	-0.6774
Hungary	HUN	34800044	34802639	0	1.3487	-1.3452	-1.1926	-1.1481	0.5802	-0.1832	0.5755	0.1216
Hungary	HUN	34800044	34805306	1	0.4543	-0.4203	0.5462	-0.2872	0.3359	-0.2666	-1.5596	-0.1563
Hungary	HUN	34800044	34802805	1	0.5969	0.468	1.9359	0.3587	0.2804	0.5663	2.4277	1.3857
Hungary	HUN	34800044	34801370	0	0.7031	1.4003	1.9359	0.017	0.5306	-0.7368	-0.6852	2.0955
Hungary	HUN	34800045	34804484	0
Hungary	HUN	34800045	34804744	1
Hungary	HUN	34800045	34803177	1	1.3426	-2.2005	-1.1926	3.6039	0.0888	-0.7368	-1.1501	2.0955
Hungary	HUN	34800046	34802125	1	-0.1629	-0.948	-0.9557	0.9367	0.1855	0.4001	-0.176	-0.7496
Hungary	HUN	34800046	34803025	1	-0.8885	-1.1763	0.1386	-0.465	-0.4736	-0.8768	-0.9789	-0.1563
Hungary	HUN	34800046	34804938	1	-0.2823	0.0789	0.0226	-2.6893	-1.5403	-1.6678	-2.1355	-1.9916
Hungary	HUN	34800046	34804798	1	-0.946	0.3266	-1.2374	0.2766	0.6374	-0.7368	-0.6852	-0.1563
Hungary	HUN	34800046	34803183	1	0.0705	1.4003	1.9359	0.3204	0.9335	0.216	2.4277	2.0955
Hungary	HUN	34800046	34803702	1	-0.2103	-0.0862	0.0226	-0.0026	0.22	-1.6678	0.5755	0.1216
Hungary	HUN	34800046	34804546	1	-1.1895	0.0278	0.8116	-0.3475	0.067	-0.2942	-0.3876	0.0729
Hungary	HUN	34800046	34800602	1	-0.5778	-0.4314	0.0226	0.7201	1.0254	-0.2508	0.5755	-1.0633
Hungary	HUN	34800046	34800216	1	0.1964	-0.0933	0.4173	0.1803	-0.0255	-0.0062	0.3482	-0.4607
Hungary	HUN	34800046	34802527	1	0.663	-0.2366	0.0226	-1.4373	0.4464	0.5101	-0.6852	0.1216
Hungary	HUN	34800046	34804672	1	0.7601	0.0566	-0.3802		1.1171	0.4797	0.5755	0.1216
Hungary	HUN	34800046	34800971	1	-2.1625	-0.9279	-1.4945	-0.5105	-0.4678	-1.6678	-0.454	-0.8443
Hungary	HUN	34800046	34802986	1	-0.8761	-1.3452	1.013	0.0384	-0.331	-1.0529	-0.2852	1.1508
Hungary	HUN	34800046	34805613	1	0.4498	-1.3452	-1.1926	0.1053	-0.8452	-0.7368	0.5755	0.1216
Hungary	HUN	34800046	34805162	1	-0.9387	0.215	1.4967	0.5397	0.1634	0.317	0.5755	0.4994
Hungary	HUN	34800046	34805895	1	-1.1676	0.6583	1.9359	1.0218	1.0301	-0.4283	-0.2852	0.4104
Hungary	HUN	34800046	34803841	1	0.758	-0.0862	0.0226	0.7113	0.2093	1.0062	0.5755	0.1216
Hungary	HUN	34800046	34802261	0	-0.4972	2.6352	0.0226	0.9359	0.6888	1.193	0.5755	0.1216
Hungary	HUN	34800046	34803320	0	-0.2093	-0.1473	-0.7249	0.7113	-0.0408	1.0062	-0.4801	-0.7507
Hungary	HUN	34800046	34803626	0	-1.2577	-0.7221	-0.3802	0.9811	0.84	0.3463	-0.2852	-0.4607
Hungary	HUN	34800046	34803077	0	-1.2376			1.6572	1.0126	1.5643	-1.2871
Hungary	HUN	34800046	34800293	0	-0.2178	-0.2431	1.4967	-0.2301	0.2722	-0.6274	-0.0651	0.6377
Hungary	HUN	34800046	34804330	0	-0.0751	-0.4025	-0.227	-0.367	-0.0964	-0.2473	0.5755	-0.1563
Hungary	HUN	34800046	34805563	0	-0.8878	-1.3452	0.0226	-2.6893	-1.9806	-0.0938	0.5755	-0.1563
Hungary	HUN	34800046	34801307	0	-0.847	-0.7221	0.0226	0.0718	0.1036	-0.3901	0.4251	-0.7496
Hungary	HUN	34800046	34801320	0					0.384
Hungary	HUN	34800046	34803033	0	-0.624	-1.4435	1.9359	3.6039	-3.7095	-1.6678	2.4277	2.0955
Hungary	HUN	34800046	34804613	0	0.7178	-0.6447	-0.7638	0.132	-0.122	0.3412	-1.0753	-0.8443
Hungary	HUN	34800046	34801156	0	-0.7002	0.2773	1.9359	-0.1584	0.9134	-1.6678	-0.2735	0.9883
Hungary	HUN	34800046	34803055	1	-0.8081	-0.4314	-0.3802	-0.1171	0.1563	-0.5676	-0.309	-0.1563
Hungary	HUN	34800046	34802908	0	-1.259	-0.5857	0.0226	-1.6205	-0.3865	-1.6678	-0.6852	0.1216
Hungary	HUN	34800046	34804950	0	-0.7114	-0.0862	0.0226	0.1659	0.6348	0.5406	0.5755	-0.3297
Hungary	HUN	34800046	34804362	0	-0.9038	-0.2624	0.0226	-0.1367	0.4873	-0.2593	0.5755	1.515
Hungary	HUN	34800046	34805992	0	0.415	0.8762	1.9359	0.1955	0.5229	0.0641	2.4277	1.515
Hungary	HUN	34800047	34804577	1	-0.421	-0.4203	0.0226	-0.2032	-0.0781	0.1886	-0.6852	0.1216
Hungary	HUN	34800047	34805748	1	-0.4874	0.0666		-0.0511	0.0632	1.0497	-0.0823	-0.5813
Hungary	HUN	34800047	34803270	1	0.3159	0.1393	1.9359	0.1309	0.3055	-0.006	-2.1355	0.9883
Hungary	HUN	34800047	34805960	1	1.2318	-0.4166	1.2899	-0.7311	-0.6422	-0.7368	-1.2871	0.3216
Hungary	HUN	34800047	34800195	1	0.6399	-0.3141	0.4802	0.5115	0.7817	-0.1061	-2.1355	-0.3471
Hungary	HUN	34800047	34800911	0	0.5936	-0.0862	0.0226	0.643	1.0066	0.9399	0.5755	0.1216
Hungary	HUN	34800047	34804560	0	-0.8248	-0.2479	0.0226	-0.5617	0.0305	-1.6678	0.075	-0.222
Hungary	HUN	34800047	34805709	0
Hungary	HUN	34800047	34804663	0	-0.7865	-0.7306	0.0226	-0.2542	-0.0477	-1.6678	-0.7026	0.1216
Hungary	HUN	34800047	34802891	0	-0.2853
Hungary	HUN	34800047	34803654	0	-0.8222	-1.1755	-0.8873	-0.485	-0.4878	-1.3198	-2.1355	-1.2058
Hungary	HUN	34800047	34801884	0	0.4059				-0.8379
Hungary	HUN	34800047	34804899	0	-0.3148	-0.59	0.586	0.1296	0.3126	0.4055	-0.5832	0.4777
Hungary	HUN	34800047	34804043	0	0.7128	-0.9939	1.0108	-0.3191	0.095	-1.6678	1.2798	1.515
Hungary	HUN	34800047	34805715	0	-0.2228	-0.5743	1.9359	0.4953	0.5548	-1.6678		0.4994
Hungary	HUN	34800047	34804253	0	0.8431	0.802	-0.5544	-0.3006	-0.0917	-1.6678	1.1171	0.5256
Hungary	HUN	34800047	34805385	0	-0.4031	2.6352	1.9359	-0.0381	0.3488	-0.0695	2.4277	2.0955
Hungary	HUN	34800047	34805968	0	-0.6756	-0.6616	0.0226	-0.0544	0.3782	-0.1005	0.075	0.3754
Hungary	HUN	34800047	34802022	0	0.9082	-0.7199	-1.0611	0.4671	0.204	0.9013	0.3482	-0.5251
Hungary	HUN	34800047	34804377	0
Hungary	HUN	34800047	34805200	0	-0.2156	-0.7815	0.6496	-0.2104	0.5397	-0.8849	0.9628	0.5553
Hungary	HUN	34800047	34800073	0	0.0253	-1.0641	1.9359	0.7113	0.1441	1.0062	1.8077	2.0955
Hungary	HUN	34800047	34802789	0	-1.6424	-1.6403	-0.2626	0.1805	-0.1609	-1.6678	0.2724	-1.0344
Hungary	HUN	34800047	34802378	0	0.218	-0.8842	1.9359	-0.0735	0.5361	0.0696	-0.768	2.0955
Hungary	HUN	34800047	34802738	0	-1.0187	-1.034	0.0226	0.7113	-0.3237	-0.2679	0.5755	0.1216
Hungary	HUN	34800047	34801298	0	-1.4183	-0.6447	0.0226	1.0853	0.8116	0.802	0.5755	0.1216
Hungary	HUN	34800047	34800103	0	1.1494		-1.5502	0.0958	-0.0527
Hungary	HUN	34800047	34803910	0	-0.0418	-1.2223	0.0226	0.0623	-0.0693	0.0419	-0.2617	-0.2726
Hungary	HUN	34800047	34800174	1	-0.2334			-0.4037	-3.3092	-0.3824		-1.9384
Hungary	HUN	34800047	34800769	0	1.4576	-0.817	-0.6777	0.6333	0.3773	-1.6678	2.4277	-0.3917
Hungary	HUN	34800047	34801712	0	1.0282
Hungary	HUN	34800047	34805945	0	0.2194	0.0591	0.5966	0.8113	0.7322	0.6348	1.1417	2.0955
Hungary	HUN	34800047	34806036	0	-0.082	-0.817	-0.7584	0.6333	-0.2222	1.0196	0.0154	-0.3917
Hungary	HUN	34800048	34802389	1	-1.0253	-0.983	-0.7638	-0.2179	0.2426	-1.6678	-0.6852	-0.9299
Hungary	HUN	34800048	34801523	1	-1.8692	-0.2509	0.586	-0.5778	0.3803	-0.4708	-0.2852	-0.222
Hungary	HUN	34800048	34800711	1	-1.846	-0.0862	0.0226	-2.6893	-1.7334	-1.6678	0.5755	0.1216
Hungary	HUN	34800048	34805555	1	-0.4213	-1.1142		0.6333	1.0198	-1.5939	-0.0838	-0.4256
Hungary	HUN	34800048	34805441	1	0.3798	-1.1505	0.0226	-0.1529	0.5545	-1.6678	0.1701	2.0955
Hungary	HUN	34800048	34805348	1	-0.3137	1.031	1.0043	3.6039	1.9674	0.2393	1.6284	2.0955
Hungary	HUN	34800048	34802339	1	-2.1172	2.6352	-0.5252	-0.6119	-0.0839	-0.8768	-0.0992	-0.3657
Hungary	HUN	34800048	34800305	1	-0.5228	-0.0862	0.0226	0.821	-0.1574	-0.526	-0.0817	-0.9943
Hungary	HUN	34800048	34800871	1	-0.5919	-0.0862	0.0226	0.1998	0.6247	0.1981	0.3482	-0.4607
Hungary	HUN	34800048	34800373	1	-1.9278	-0.0862	0.0226	0.6468	0.1985	0.1448
Hungary	HUN	34800048	34801324	1	-1.36	-1.273	0.0226	1.2376	0.6558	1.4498	-0.6852	-0.4607
Hungary	HUN	34800048	34805938	1	-0.2733	0.0682			0.2148			0.0301
Hungary	HUN	34800048	34801859	1	-1.0439	-0.4314	-0.5034	0.0351	0.4505	0.2292	-0.0857	-0.4607
Hungary	HUN	34800048	34804666	1	-1.3312	-1.3107		-0.974	-0.3955	-0.3932
Hungary	HUN	34800048	34802281	1	-1.2774	-0.5109	-0.8099	0.1053	-3.7095	0.7125	-0.178	-0.4607
Hungary	HUN	34800048	34804838	1	-0.1726	-0.089	1.9359	-0.663	0.9234	0.0515	0.5755	0.149
Hungary	HUN	34800048	34805784	1	-1.0977	-2.2046	-2.664	0.148	-0.2311	0.0174	-2.1355	-2.5027
Hungary	HUN	34800048	34806176	0	-1.2846	-0.983	-0.4728	-1.4373	0.2988	-0.2436	0.5755	0.1216
Hungary	HUN	34800048	34802266	0	-1.5644	-0.4516	0.9192	-0.496	0.7569	0.2791	0.8107	-0.2503
Hungary	HUN	34800048	34800913	0	-1.1163	-1.1299	0.0226	-2.6893	-0.464	-1.2919	-0.5753	-0.8961
Hungary	HUN	34800048	34804618	0	0.5179	-0.5971	0.9726	3.6039	0.9491	-0.424	1.3918	1.515
Hungary	HUN	34800048	34801657	0	-1.0137	-0.4868	0.6496	-0.113	0.1551	0.169	0.8038	-0.1563
Hungary	HUN	34800048	34804587	0	-1.5596	0.3427	0.0226	0.1053	0.8836	0.4641	0.3473	-0.6774
Hungary	HUN	34800048	34800204	0	-0.6596	-1.5072			-0.3151	-0.7368		-0.3856
Hungary	HUN	34800048	34804271	0	-1.4629	-0.59	-0.6315	-0.2163	-0.3656	-0.6274	-0.2668	-0.5251
Hungary	HUN	34800048	34800957	0	-0.2135	2.6352	1.9359	0.2706	1.396	-0.0327	2.4277	1.515
Hungary	HUN	34800048	34801018	1	-1.7711	-0.7221	-0.691	-0.0666	-0.5047	0.2393	-0.4801	-0.959
Hungary	HUN	34800048	34805841	1	-0.0175	0.0666	0.0226	-0.7936	0.123	-0.1062	-0.6852	-0.1563
Hungary	HUN	34800048	34806156	1	-1.5068	-0.0862	-1.1926	-0.4468	0.7644	-0.0339	-0.2004	-0.1563
Hungary	HUN	34800048	34802516	1	-1.4882	-0.7114	0.0226	-0.6916	-0.1265	-0.4384	0.1693	-0.1563
Hungary	HUN	34800049	34804423	1	0.0314	0.2141	0.0226	-1.3915	-0.3863	-0.4612	0.5755	-0.7496
Hungary	HUN	34800049	34801220	1	0.6978	-0.0862	0.0226	1.5383	0.9297	-0.1778	0.5755	0.1216
Hungary	HUN	34800049	34801691	1	-0.5313	-0.5743	-0.7638	0.3321	0.7171	0.342	-1.166	-0.7496
Hungary	HUN	34800049	34803985	1	-0.9185	0.0608	-0.227	0.2152	0.4592	-1.6678	-0.8483	-0.2274
Hungary	HUN	34800049	34805850	1	-0.152	-0.2548	-0.6643	0.5608	-0.3164	-0.4173	-0.0553	-0.7108
Hungary	HUN	34800049	34806012	1	-0.0529	-0.59	0.0226	-0.5892	-0.8301	-1.5744	-0.6852	-0.4607
Hungary	HUN	34800049	34806039	1	-0.2654	-1.2524	0.0226	-0.3447	-0.3624	-0.526	-2.1355	-0.8443
Hungary	HUN	34800049	34801510	1	0.7129	0.0532	0.4173	-0.7771	-0.4548	-0.7054	-0.6599	-0.593
Hungary	HUN	34800049	34805867	1	-1.3127	0.2032	1.9359	0.5952	1.0329	-1.6678	0.3482	0.1216
Hungary	HUN	34800049	34800818	1	0.1899	-1.0138	0.0226	0.3452	0.8421	1.0567	0.5755	0.1907
Hungary	HUN	34800049	34801455	1	0.1308	-0.891	-0.9607	-0.2348	-0.1792	-0.1854	-0.6852	-0.6774
Hungary	HUN	34800049	34802493	1	-1.032	-1.3452	0.0226	0.8614	-0.6585	-0.0145	-0.6852	-1.6872
Hungary	HUN	34800049	34802359	1	-0.1688	-0.983	-0.7638	-0.4488	-0.4197	0.1773	0.1701	-0.2503
Hungary	HUN	34800049	34802632	1	0.9903	-2.9627	-2.664	0.1053	-0.7787	-1.6678	-0.6852	-1.1252
Hungary	HUN	34800049	34803520	1	0.3818	-0.9363	0.0226	0.1053	0.3966	-1.6678	0.5755	-0.222
Hungary	HUN	34800049	34800648	1	0.0178				-0.1542
Hungary	HUN	34800049	34801338	1	-0.2348	0.7587	1.9359	0.5843	0.6375	-0.7368	-0.8686	0.6314
Hungary	HUN	34800049	34800055	0	-0.1866	-0.2366	0.0226	-0.2323	0.0804	-0.4657	0.8038	1.1508
Hungary	HUN	34800049	34804495	0
Hungary	HUN	34800049	34802642	0	-0.668	-1.7372	-2.664	-0.2881	1.2755	-0.8849	2.4277	-1.9616
Hungary	HUN	34800049	34802363	0	0.5178	-0.4203	0.0226	0.4806	0.7366	0.7881	0.5755	0.1216
Hungary	HUN	34800049	34800753	0	-0.5374	-1.0201	-0.7638	-0.64	-0.484	-0.8849	-0.1026	-0.5251
Hungary	HUN	34800049	34803977	0	-0.8782	-0.7815	-0.7249	0.961	-0.0829	0.9921	-0.1727	-0.5251
Hungary	HUN	34800049	34805638	0	-0.3981	-0.6593	0.4173	0.1758	0.1486	0.5044	0.075	-0.0625
Hungary	HUN	34800049	34801536	1	0.1303	2.6352	1.9359	0.2961	-0.0358	-0.2574	-0.5828	0.0484
Hungary	HUN	34800049	34804402	1	0.7453	-0.59	0.4173	-0.0465	-0.6086	-0.6614	-0.6852	-1.2688
Hungary	HUN	34800049	34802029	1	0.601	-1.0487	-0.6716	0.5114	-0.7865	1.0343	1.1417	-0.3109
Hungary	HUN	34800049	34800984	1	-0.4557	-0.7737	0.0226	0.1667	-0.1357	0.0252	-0.2852	0.1216
Hungary	HUN	34800049	34803068	1	-1.29	-0.4203	-0.4806	0.0808	-0.0971	-0.0147	-0.6852	0.1216
Hungary	HUN	34800049	34804281	1	-0.1431	-0.2509	-0.4728	1.2836	-0.4248	-0.801	-0.6852	-0.222
Hungary	HUN	34800049	34803641	1	-0.7355			-0.2795	-0.4919
Hungary	HUN	34800049	34804198	1	1.0096	-0.7221	1.9359	0.2671	0.5897	-0.5037	0.3482	0.4777
Hungary	HUN	34800049	34805852	0	0.6489	-0.891	0.0226	-0.6162	0.0052	-0.2406	-0.3733	0.1216
Hungary	HUN	34800050	34800600	1	-0.1084	-1.3475	-1.2811	0.5236	-0.4858	0.4229	-1.166	-1.221
Hungary	HUN	34800050	34802567	0
Hungary	HUN	34800050	34800555	0	-0.0299	-1.075	-1.0668	0.7887	-0.1281	0.8982	-0.3733	-0.8531
Hungary	HUN	34800051	34800239	1	-0.4483	-0.6593	-0.4728	1.2274	0.3587	1.2098	0.5755	0.4994
Hungary	HUN	34800051	34803825	1	-1.4327	-1.1159		0.0029	-0.1199	0.4647
Hungary	HUN	34800051	34802612	1	-0.4539	-1.5019	-0.5971	0.6333	-0.2585	0.7812	0.3379	-0.8813
Hungary	HUN	34800051	34804931	0	-0.3696
Hungary	HUN	34800051	34801839	0	1.0492	2.6352	1.9359	3.6039	4.8357	3.6292	2.4277	2.0955
Hungary	HUN	34800051	34805401	0	-0.2336	2.6352	1.9359	3.6039	4.7022	3.6292	2.4277	2.0955
Hungary	HUN	34800051	34800218	0	0.3308	2.6352	1.9359	3.5979	4.8357	3.6292	2.4277	2.0955
Hungary	HUN	34800052	34805671	0	0.5519	-0.7737	-0.3802	0.0166	-0.8509	-1.6678	-0.2431	1.515
Hungary	HUN	34800052	34805204	0	-0.0972
Hungary	HUN	34800052	34802792	0	0.1544		1.9359	-2.6893		-1.6678	2.4277	2.0955
Hungary	HUN	34800052	34802382	0	-0.9025	-2.9627	-2.664	-2.6893	-3.7095	-1.6678	-2.1355	-2.5027
Hungary	HUN	34800052	34800790	0	-1.0837	-0.0862	0.0226	0.7113	0.9824	0.8496	0.5755	0.1216
Hungary	HUN	34800052	34804317	0	-0.8782	1.3889	1.9359	1.6349	1.0547	1.3281	2.0386	2.0955
Hungary	HUN	34800052	34801498	0	0.3227	2.6352	1.2341	0.5965	0.8509	-1.6622	0.9542	0.2589
Hungary	HUN	34800052	34802079	0	0.2946	-0.2662	-0.227	0.8977	0.9507	0.9616	-0.0651	-0.1563
Hungary	HUN	34800052	34805540	0	0.63
Hungary	HUN	34800052	34800894	0	-1.0945	-1.2802	-1.1926	0.4171	0.6022	0.4394	0.5755	0.1216
Hungary	HUN	34800052	34801252	0	-0.0281	-1.1408	-0.6116	0.3156	0.354	0.6933	0.0993	-0.9299
Hungary	HUN	34800052	34805887	0	-1.511	-0.817	-0.2737	0.6333	0.0666	1.343	-0.5031	-0.5998
Hungary	HUN	34800052	34801679	0	-0.5189	0.3815	-0.4641	-2.6893	-0.7106	-1.6678	-0.6852	0.9888
Hungary	HUN	34800052	34800198	0	0.1074	-1.094	-0.8229	0.7183	-0.4699		-0.1845	-0.9471
Hungary	HUN	34800052	34800020	0	-0.6242	-0.0013	-0.2737		-0.1372	-1.6678	-0.8709	-1.5367
Hungary	HUN	34800052	34802177	0	-1.2286			-2.5077	-1.5632
Hungary	HUN	34800052	34801560	0	-0.4767	-1.5019	-1.1539	0.1182	-0.4193	0.7395	-2.1355	2.0955
Hungary	HUN	34800052	34805197	0
Hungary	HUN	34800052	34801087	0	-1.0515	-0.0739	0.0226	0.5919	-0.5093	0.567	-0.8738	0.1216
Hungary	HUN	34800052	34805442	0	-1.1757	-2.9627	-0.227	0.2869	-0.8143	-1.0529	0.5755	-1.1252
Hungary	HUN	34800052	34802721	0	-0.9922
Hungary	HUN	34800052	34803379	0	0.0524	2.6682	1.9359	-0.5373	-3.7095	-1.6678
Hungary	HUN	34800052	34803267	0	-0.2884	0.8046	-1.5748	-0.9836	-0.2123	-1.6678	-0.8709	1.0448
Hungary	HUN	34800052	34805397	0	-0.0168	-0.8907	-0.7836	-0.2815	-0.3825	0.7185	-0.5832	-0.2709
Hungary	HUN	34800052	34801219	0	-0.505	-1.3171	-1.6665	0.962	-0.5222	0.9679	-0.2872	1.4234
Hungary	HUN	34800052	34805551	0	-0.1532	2.6352	1.9359	3.6039		3.6292	2.4277	2.0955
Hungary	HUN	34800052	34801897	0	-1.3826	-0.8264	-1.5438	1.2836	0.1295	0.5396	0.0256	-0.5912
Hungary	HUN	34800052	34800036	0	-0.6304	-0.4314	0.7398	0.732	0.9334	0.5712	-0.0857	2.0955
Hungary	HUN	34800052	34802305	0	-0.8448	0.4507	-0.1587	0.9926	0.6338	-0.5106	0.3482	-0.7051
Hungary	HUN	34800052	34805124	0	-0.4552	-0.59	0.4173	0.5696	0.6097	0.5493	0.1648	1.515
Hungary	HUN	34800053	34802549	0	-0.6534	-0.0862	0.0226	1.2836	0.8779	1.5721	0.5755	0.1216
Hungary	HUN	34800053	34801808	1	0.7574	-0.7681	-0.7183	0.6542	-0.3958	-0.8768	-0.7899	-0.7507
Hungary	HUN	34800053	34802211	1	1.3853	-0.4203	0.0226	0.6697	-0.0408	1.0062	0.5755	0.5759
Hungary	HUN	34800053	34801216	1	1.7424	-0.8939	-0.227	-0.2121	0.3473	-1.0529	0.5755	0.1216
Hungary	HUN	34800053	34806230	0	1.1617	-0.8398	0.4173	-0.9364	-0.1527	-1.6678	-0.1566	0.2286
Hungary	HUN	34800053	34801949	1	-0.3198	-0.0862	0.0226	0.7113	1.0835	1.0062	0.5755	0.1216
Hungary	HUN	34800053	34805573	0	0.5397	-0.0862	0.0226	0.1053	0.0364	1.5721	0.5755	0.1216
Hungary	HUN	34800053	34804202	1	-0.2936	-0.8802	-0.7902	0.9336	0.0606	1.1814	-0.2668	-0.9943
Hungary	HUN	34800053	34802775	0	-1.0185	-0.5169	1.9359	0.9471	1.0068	0.5488	1.4834	2.0955
Hungary	HUN	34800053	34804002	1	0.4844	2.6352	0.0226	0.7113	-0.0408	1.0062	0.5755	0.1216
Hungary	HUN	34800053	34804098	1	-0.5249	0.3376	0.2753	1.8684	1.1661	1.906	0.7679	0.5256
Hungary	HUN	34800053	34804843	1	0.8868	-0.4488	0.0226	-0.5695	-0.1989	-0.2942	0.9	0.1216
Hungary	HUN	34800053	34803427	1	-0.5579	-0.59	0.0226	-0.3582	-0.5184	-0.1091	-0.4771	-0.4607
Hungary	HUN	34800053	34802060	1	1.0319	-0.7815	-0.6843	0.7113	0.2717	1.0062	-0.1727	-0.5251
Hungary	HUN	34800053	34801476	1	1.1022	0.0608	-0.9607	0.1598	0.0133	-1.6678	0.1693	-0.7496
Hungary	HUN	34800053	34803581	1	0.9942	-0.4343	0.0226	0.056	0.5052	0.2743	0.5755	0.1216
Hungary	HUN	34800053	34803172	1	0.1821	0.1371	0.0226	-0.1623	0.2668	-0.1092	-2.1355	-0.1563
Hungary	HUN	34800053	34801237	0	0.9001	-1.322	-0.3802	-0.9678	-0.7207	-0.3355	-2.1355	-2.5027
Hungary	HUN	34800053	34805953	1	1.1452	-0.0862	1.9359	0.7903	0.882	0.2498	-0.1727	2.0955
Hungary	HUN	34800053	34801042	1	1.0331	0.2086	-0.7638	-0.2085	0.0174	0.164	0.2927	-0.4377
Hungary	HUN	34800053	34804385	1	1.3849	-1.0201	-0.7775	0.0172	-0.7487	0.2085	-0.3237	-0.6774
Hungary	HUN	34800053	34800075	1	-0.7392	-0.948	0.8348	0.6929	0.7037	0.3426	-0.3907	0.8567
Hungary	HUN	34800053	34803768	1	-1.3221	0.4521	-1.0611	-0.1977	0.725	-1.6678	-1.0753	-0.6912
Hungary	HUN	34800053	34805372	1	-0.1055	-0.5743	-0.6772	0.4394	0.1896	0.3105	-0.4145	-1.0101
Hungary	HUN	34800053	34803138	1	0.0773	-0.1058	-0.3802	0.5983	-0.4746	-1.6678	-0.6852	0.1216
Hungary	HUN	34800053	34803801	0	-0.2672	-0.3466	0.0226	0.5468	-0.2901	-0.5309	0.5755	0.1216
Hungary	HUN	34800054	34802161	1	-0.7085	0.2086	-0.3802	0.671	0.5549	-0.218	0.6102	0.1216
Hungary	HUN	34800054	34803981	1	-0.6028	-0.0862	0.0226	-0.2498	0.2401	-0.1211	2.4277	-1.453
Hungary	HUN	34800054	34802934	1	-0.4079	0.0789	-1.682	-0.3306	0.0234	0.0455	-2.1355	1.2147
Hungary	HUN	34800054	34804998	1	-1.1312	0.5353	0.5462	-0.2058	0.0423	-0.12	-0.5603	-0.4784
Hungary	HUN	34800054	34801416	1	-1.1725	-1.1631	-0.2737	3.6039	0.8779	1.0834	-0.1566	-0.7761
Hungary	HUN	34800054	34805952	1	-0.8867	0.4931	-0.691	-0.3611	-0.0577	0.1647
Hungary	HUN	34800054	34803328	1	-0.6032	-0.0862	1.9359	0.46	0.238	-0.0122	0.5858	0.1216
Hungary	HUN	34800054	34804603	1	1.0241
Hungary	HUN	34800054	34802663	1	-0.1044	-0.245		0.3037	0.5175	-0.2306
Hungary	HUN	34800054	34800536	1	-1.6653	-0.0767	0.8425	3.6039	2.2198	0.1723	2.4277	0.0388
Hungary	HUN	34800054	34804935	1	0.4504	-0.4488	-0.8627	0.4528	0.0224	-0.8849		-0.2503
Hungary	HUN	34800054	34800403	1	0.636	-0.6418	0.0226	0.1053	-0.7247	0.4394	0.5755	-0.1563
Hungary	HUN	34800054	34802176	0	0.3939	-0.0862	0.0226	3.491	4.8357	1.8939	0.5755	0.1739
Hungary	HUN	34800054	34803961	0	-1.4802	0.8762	0.9268	-0.3119	0.1193	-1.0529	0.0154	0.1216
Hungary	HUN	34800054	34801337	0	-0.1166	2.6352	1.9359	1.2836	0.3795	1.5721	2.4277	2.0955
Hungary	HUN	34800054	34800334	0	-0.8053	1.2587	1.1752	-0.4755	0.1793	-1.6678		0.7803
Hungary	HUN	34800054	34802503	0	0.212	0.4521	1.9359	0.3813	0.5403	-0.0671	2.4277	2.0955
Hungary	HUN	34800054	34806076	0	-1.1183	0.2032	0.0226	-0.1988	-0.2072	-0.4795	0.775	0.6361
Hungary	HUN	34800054	34803098	0	-1.619	-0.0071	0.0226	3.6039	0.654	0.8416
Hungary	HUN	34800054	34801993	0	1.6828	-0.4314	1.1381	-0.067	-0.3307	-0.7106	0.5755	2.067
Hungary	HUN	34800054	34801633	0	1.6799				0.8162
Hungary	HUN	34800054	34801798	0	-1.4033	-1.2451	-0.4068	0.8368	-0.2115	0.9955	-0.2244	-0.3215
Hungary	HUN	34800054	34804590	0	0.6844	-1.0772	0.7717	-0.0315	-0.0958	0.5084		0.4777
Hungary	HUN	34800054	34805625	0	0.3608	0.3266	0.586	-0.7544	0.7107	-1.6678	0.075	0.9883
Hungary	HUN	34800054	34804597	1	0.1205	0.0608	0.5347	0.0395	0.0718	-1.6678	-0.2668	-0.1563
Hungary	HUN	34800054	34802710	1	0.0234	-0.8209	0.6058	0.222	0.1601	0.7371		-0.2293
Hungary	HUN	34800054	34805541	1	-0.4102	0.4435	1.9359	0.1077	-0.0256	0.4394	-0.4771	0.4777
Hungary	HUN	34800054	34801781	1	-1.2354	0.3466	1.9359	3.6039	-0.1079	0.8147	-0.6852	-1.1364
Hungary	HUN	34800054	34802328	1	0.791	0.4931	1.9359	1.4093	4.8357	2.0114	1.836	2.0955
Hungary	HUN	34800054	34802202	0	-0.7723	-0.438		-0.3284	0.8352	-1.6678
Hungary	HUN	34800054	34804747	0	-1.0355	-0.6682	-0.6166	2.1524	-0.7199	1.0571	0.111	2.0955
Hungary	HUN	34800054	34806228	0	0.9805			0.3442	0.4752
Hungary	HUN	34800054	34804932	0	-0.9162			-0.454	0.3098	-1.5939
Hungary	HUN	34800055	34804501	1	-2.8117	-1.378		-0.565	0.0142	-0.801
Hungary	HUN	34800055	34800637	1	-1.4085	-0.0862	0.0226	0.8874	0.6548	1.0062	1.0162	0.1216
Hungary	HUN	34800055	34803827	0	-0.8016	2.6352	0.7162	-0.9179	0.5894	0.1971	0.9863	2.0955
Hungary	HUN	34800055	34802335	1	-1.3233	-1.271	-2.664	-0.7355	-0.748	-0.2092	-1.2695	-2.5027
Hungary	HUN	34800055	34802257	1	-2.0153	-1.238	-1.2037		0.0728	-0.4188	2.4277	1.3566
Hungary	HUN	34800055	34801428	0	-0.6742	-2.9627	-2.664	1.2689	0.8779	-1.6678	0.0154	-0.7507
Hungary	HUN	34800055	34805062	0	-1.9082	-1.2076	-1.1926	0.8631	-0.3629	0.9504	0.775	-0.5251
Hungary	HUN	34800055	34802827	0	-0.1319	-2.9627	0.0226	3.6039	4.8357	-1.6678	2.4277	2.0955
Hungary	HUN	34800056	34802596	1	-0.0948	1.031	0.8038	-0.2141	0.6743	-0.6567	0.5755	0.149
Hungary	HUN	34800056	34803048	0	-0.0362	-0.8489	-1.6145	-0.7127	-0.202	-0.5569	-0.2431	-0.7363
Hungary	HUN	34800056	34800015	0	0.6756	-0.4203	0.0226	0.6564	-0.0891	1.3368	0.5755	2.0955
Hungary	HUN	34800056	34802529	1	-0.9904	-1.175	0.0226	0.0236	-0.4984	-0.2713	-0.0823	0.1216
Hungary	HUN	34800056	34800273	0	-0.0187	-0.9719	0.0226	0.7113	-0.9291	-1.6678	0.5755	0.1216
Hungary	HUN	34800056	34805100	0	-0.7345	-0.7136	-1.0741	0.0537	0.6593	-1.6678	-1.2624	0.1216
Hungary	HUN	34800056	34800411	1	-0.6732	-0.59	0.0226	-0.329	-0.0189	-0.801	0.5755	-0.6158
Hungary	HUN	34800056	34805666	1	0.9739	-0.3341	-0.7638	0.4643	0.6894	-0.4753	-0.4805	-0.7317
Hungary	HUN	34800056	34800959	1	-0.9546	-0.5743	0.3591	0.4944	0.5696	-0.5309	-0.6852	0.2286
Hungary	HUN	34800056	34800745	1	-0.0044	2.6352	0.0226	0.7113	0.8255	0.9465	-0.6852	0.1216
Hungary	HUN	34800056	34805424	0	0.1785	-0.7065	-0.4728	-0.3859	0.2381	-1.2919	0.5755	-0.5251
Hungary	HUN	34800056	34804966	0	-0.0877	-0.2479	-1.1926	0.7113	0.6288	0.5105	0.5755	0.1216
Hungary	HUN	34800056	34804366	0	-1.0634	0.1395	0.0226	0.0997	0.2623	0.0522	0.1648	0.4777
Hungary	HUN	34800056	34803880	1	0.0188	0.2791	-0.6575	-2.6893	0.1451	0.0308	0.5755	-0.3856
Hungary	HUN	34800056	34803996	1	-0.9933	-0.2366	-1.5117	-0.0379	-0.2623	0.0097	-0.0817	-0.6353
Hungary	HUN	34800056	34801977	1	-0.3333	-0.5769	-0.1587	0.2435	0.1675	0.4702	-0.5832	-0.1563
Hungary	HUN	34800056	34802310	1	-0.8	0.0789	0.4173		1.1545	0.5814	0.5755	-0.65
Hungary	HUN	34800056	34801867	1	-1.0112	-0.0827	0.0226	0.0048	0.1971	0.1617	-0.4948	0.1216
Hungary	HUN	34800056	34800008	1	-0.658	-0.2924	0.0226	-0.178	0.0851	-0.0162	-0.3882	-0.8947
Hungary	HUN	34800056	34805079	0	-0.1629	0.9484	0.917	3.6039	4.8357	3.6292	2.4277	0.1216
Hungary	HUN	34800056	34803045	1	-0.0155	0.0308	0.4173	-0.1468	0.1659	0.2314	-0.411	-0.4607
Hungary	HUN	34800056	34802705	0	0.7031	-0.0862	0.0226	1.2836	4.8357	3.6292	0.5755	0.1216
Hungary	HUN	34800056	34802725	0	0.8091	-0.089	-0.8946	1.1503	0.7648	1.3485	0.4886	-0.9243
Hungary	HUN	34800056	34800458	0	-1.1591	-0.2662	0.0226	0.0602	0.4798	-0.4318	0.5755	0.1216
Hungary	HUN	34800056	34805986	0	-1.3501	-1.175	0.0226	0.574	4.8357	0.89	0.5755	0.1216
Hungary	HUN	34800056	34800261	0	-1.0529	-0.0862	0.0226	0.1788	0.7614	-1.0529	0.5755	0.1216
Hungary	HUN	34800056	34802457	0	-1.0326	-0.4203	-0.5034	0.5309	0.3772	0.5117	-0.3912	-2.5027
Hungary	HUN	34800056	34801563	0	0.7563	1.1493	1.2867	3.6039	4.848	2.1953	2.4277	2.0955
Hungary	HUN	34800056	34805508	0	0.9984	-0.7881	0.8801	0.4778	0.7137	-0.5569	0.3415	1.0431
Hungary	HUN	34800056	34805123	1	1.1365	0.3326	0.0226	0.5665	-0.0146	-1.5939	-0.4846	-0.7496
Hungary	HUN	34800056	34805031	1	-1.0548	-0.59	-0.4806	0.6175	0.0597	0.4163	-0.3912	-0.6774
Hungary	HUN	34800056	34800898	0	-1.1232	-0.0862	0.0226	0.7113	-0.0408	1.0062	0.5755	0.1216
Hungary	HUN	34800056	34803468	1	-1.5706	-0.8802	-0.3802	-2.6893	-0.0571	-0.3164	-0.176	-0.6774
Hungary	HUN	34800056	34805548	1	0.2935	-0.3321	-0.227	-0.0396	0.1984	0.4394	0.9911	0.1216
Hungary	HUN	34800057	34805474	1	-1.8019	0.957	-0.7632	-0.3116	0.4519	-1.6678	-2.1355	-0.1563
Hungary	HUN	34800057	34803798	1	-0.2947	-0.9334	0.0226	0.4918	0.836	0.0248	-0.2821	-0.6912
Hungary	HUN	34800057	34801605	1	0.0276	2.6352	1.9359	0.5727	2.1419	-1.6678	2.4277	0.7095
Hungary	HUN	34800057	34805847	1	-1.1312	0.0566	0.0226	0.0939	0.4794	-1.6678	0.5755	-0.2503
Hungary	HUN	34800057	34805751	1	-1.1064	-0.4025	0.0226	0.2321	7.00E-04	0.9285	0.1701	0.1216
Hungary	HUN	34800057	34804089	1	-1.4946	-1.511	-0.7638	0.1053	-0.3025	-1.6678	-0.6852	-0.1563
Hungary	HUN	34800057	34804813	1	-0.7816
Hungary	HUN	34800057	34801398	1	-1.317	-0.2479	0.0226	0.9507	0.2502	1.0245	0.5755	0.1216
Hungary	HUN	34800057	34805729	1	0.0051			0.1053	-0.9291		0.5755	0.1216
Hungary	HUN	34800057	34805809	1	-0.9774				0.2925
Hungary	HUN	34800057	34801127	1	-0.7081	0.6608	1.9359	0.8111	0.5274	0.0366	1.836	1.515
Hungary	HUN	34800057	34803061	1	-1.0035
Hungary	HUN	34800057	34803604	1	-1.3894	-1.3452	-1.2891	0.5311	-1.0367	-1.6678	-1.3153	-0.6621
Hungary	HUN	34800057	34805575	1	-0.2162	0.9511	0.9964	1.0435	0.361	2.1223	2.4277	2.0955
Hungary	HUN	34800057	34800719	1	-0.0091	0.5366	-0.6843	0.7073	0.5015	-0.2306		-1.6557
Hungary	HUN	34800057	34805495	1	-1.004
Hungary	HUN	34800057	34802128	1	-0.8998
Hungary	HUN	34800057	34806154	1	0.1904	-0.5743		-0.5585	0.0114	-0.7368
Hungary	HUN	34800057	34803416	1	-0.5691
Hungary	HUN	34800057	34800197	1	-0.9133	-1.1053	-0.9607	-0.7504	-0.781	-0.1248	-0.4996	-1.0788
Hungary	HUN	34800057	34805194	0	0.0073
Hungary	HUN	34800057	34805488	0	-0.3825	-0.2479	0.0226	0.7113	1.8221	0.238	0.5755	0.1216
Hungary	HUN	34800057	34805468	0	-0.7192		1.9359					2.0955
Hungary	HUN	34800057	34804915	0	1.2861	-0.0862	0.0226	0.7113	-0.0408	1.0062	0.5755	0.1216
Hungary	HUN	34800057	34804061	0	0.3223	-1.3452	-1.1926	0.7113	1.0301	0.8858	-0.2821	0.1216
Hungary	HUN	34800057	34804841	0	0.7064	-0.0862	0.0226	0.8342	1.1248	1.2018	0.5755	0.1216
Hungary	HUN	34800057	34806242	0	0.1126		-0.2827	0.4679	-3.7095		0.7862	-0.6123
Hungary	HUN	34800057	34804129	0	0.841	-0.7065		0.4375	0.5361	0.3498
Hungary	HUN	34800057	34802219	0	-1.0113			-2.5077		1.3165
Hungary	HUN	34800057	34806226	1	0.9104	2.6352			-0.7157
Hungary	HUN	34800057	34804452	0	0.4434
Hungary	HUN	34800058	34806167	1	0.7559	0.8655	0.586	0.2633	0.2639	0.1695	-1.054	1.3857
Hungary	HUN	34800058	34803051	1	1.5863	-0.5743	-0.7902	-0.0458	0.1534	0.6155	-1.7719	-0.4607
Hungary	HUN	34800058	34803395	1	1.0556	-0.4203	-0.5034	-0.7965	0.161	-0.406	0.075	0.3216
Hungary	HUN	34800058	34803360	1	1.7141	-0.59	0.4173	0.1262	0.168	0.614	-0.6852	0.1959
Hungary	HUN	34800058	34805565	1	1.4787	-0.9416	1.9359	0.3325	0.219	-0.568	-0.5945	-0.4362
Hungary	HUN	34800058	34804133	1	-0.3261	0.2127	-0.1587	0.3038	0.5658	0.2825	-0.6595	0.9339
Hungary	HUN	34800058	34806023	1	1.1952	-0.983	-0.829	-0.0954	0.0941	0.1656	-0.2821	-0.4607
Hungary	HUN	34800058	34804445	1	1.0376	-0.7136	-0.9607	-0.5584	-0.8268	-0.343	-1.266	-0.6353
Hungary	HUN	34800058	34805946	1	0.9951	-0.2366	-0.2943	0.0212	0.1222	0.3776	-0.3912	-0.4607
Hungary	HUN	34800058	34801667	1	1.5698	-0.2577	-0.691	0.18	-0.2985	0.6137	0.1693	-0.7685
Hungary	HUN	34800058	34805807	1	0.5488	-1.1172	0.5462	-0.4613	-0.8044	-0.0858	-0.2826	-1.1733
Hungary	HUN	34800058	34803026	1	0.9176	-0.7221	0.0226	-0.292	-0.6778	-0.3646	-0.0553	-0.8443
Hungary	HUN	34800058	34803193	1	0.8203	-0.5743	-0.1587	-0.2938	-0.4553	-0.2473	-0.5798	-0.1563
Hungary	HUN	34800058	34806075	1	1.1216	0.879	0.864	-0.1274	-0.0816	0.0866	-0.1021	0.346
Hungary	HUN	34800058	34805610	1	1.0406	-0.891	-0.3048	-0.2529	-0.8065	-1.6678	-1.166	-0.9069
Hungary	HUN	34800058	34801364	0	1.0448	-0.7243	-0.1587	0.442	0.2411	0.4439	1.3428	0.7864
Hungary	HUN	34800058	34805058	0	0.8731	0.9637	1.9359	-0.9824	0.4157	-0.1093	0.5755	2.0955
Hungary	HUN	34800058	34803836	0	1.4141	-0.5743	0.0226	-0.0766	0.2731	0.4681	0.1693	0.1216
Hungary	HUN	34800058	34802139	0	1.0355	0.67	1.0433	0.1554	0.6518	-0.1187	0.0215	0.149
Hungary	HUN	34800058	34805444	0	0.2975	0.0502	-0.1587	-0.3417	0.2758	-0.0236	1.1217	0.8567
Hungary	HUN	34800058	34805492	0	0.7608	-0.647	0.0226	-0.799	0.1164	-1.2919	-0.9906	-0.1563
Hungary	HUN	34800058	34804585	0	0.1356	0.468	-0.2943	-0.0769	-0.3567	0.25	0.5755	-0.1563
Hungary	HUN	34800058	34804224	0	1.1162	0.4658	1.0433	0.3461	-0.1408	0.0165	-0.5832	0.6314
Hungary	HUN	34800058	34804055	0	1.355	-0.7737	-0.691	0.3126	-0.1507	0.3749	0.075	0.1216
Hungary	HUN	34800058	34805036	0	1.5379	-0.089	-0.4806	0.052	0.0028	-1.0529	0.1648	-0.1314
Hungary	HUN	34800058	34801701	0	0.3324	0.4571	1.036	0.2705	0.4227	0.3816	-0.1727	1.0448
Hungary	HUN	34800059	34804148	1	-1.3173	0.1371	-0.7638	0.1401	-0.3626	-1.6678	0.5755	-0.9299
Hungary	HUN	34800059	34801084	1	-0.5109	-0.0862	0.0226	-0.7707	-0.5913	-0.7368	-0.6852	-0.1563
Hungary	HUN	34800059	34802407	1	-0.7942	0.0789	0.0226	-0.4527	-0.413	-0.3261	-0.4805	-0.4607
Hungary	HUN	34800059	34805078	1	0.4049	-0.647	0.4173	0.4629	0.7193	0.5148	-1.5596	-0.6774
Hungary	HUN	34800059	34804331	1	-0.9775	0.5206	-0.7566	-0.3669	-0.5	-1.0529	-2.1355	0.4104
Hungary	HUN	34800059	34800387	1	1.4282	-0.9334	-1.0611	0.9184	-0.0095	0.4192	-0.2004	-1.1252
Hungary	HUN	34800059	34800464	1	-0.1771	0.957	0.4173	-0.2365	-0.0316	0.0787	-0.0823	0.1959
Hungary	HUN	34800059	34802675	1	0.3995	0.1997	0.0226	0.3502	-0.0626	-0.2338	0.3482	0.1216
Hungary	HUN	34800059	34801599	1	0.5763	-1.1056	-1.3694	-1.0129	-0.4092	-1.2919	-1.5588	-1.3141
Hungary	HUN	34800059	34800700	1	-1.1024	-0.2548	0.3461	0.0446	0.2942	0.3124	-0.4948	-0.4607
Hungary	HUN	34800059	34800582	1	-1.1371	-0.2662	0.4173	0.4193	0.5773	0.5906	-0.0553	-0.5711
Hungary	HUN	34800059	34800436	1	-0.1782				-0.3276
Hungary	HUN	34800059	34803800	1	-0.3786	-0.4232	0.4173	-0.1635	-0.0771	-0.6567	-0.6852	-0.4377
Hungary	HUN	34800059	34800612	1	-0.4098	-0.5743	0.0226	0.7423	0.248	1.0807	0.3482	0.1216
Hungary	HUN	34800059	34803167	1	-0.1601	1.1493	0.3461	0.9924	0.4164	0.8236	1.0854	-0.4859
Hungary	HUN	34800059	34804297	1	0.4302	2.6352	1.9359	0.947	0.1214	0.4711	0.5755	-0.2726
Hungary	HUN	34800059	34805015	1	0.4298	-0.0219	-0.8356	0.2358	-0.0885	0.1559	-0.2821	-0.5251
Hungary	HUN	34800059	34802589	1	-0.8969				0.4483
Hungary	HUN	34800059	34801442	1	0.4298	-0.5743	0.0226	0.7954	-0.0889	-0.3164	-0.3876	-0.1254
Hungary	HUN	34800059	34804300	0	-0.4297	0.3209	-0.4769	0.4381	0.1673	-0.1968	-1.2835	-1.4694
Hungary	HUN	34800059	34806157	0	-0.5889	-0.647	0.0226	-1.0068	-0.8502	-0.3648	-0.3733	0.1216
Hungary	HUN	34800059	34800022	0	0.8927	-0.7815	-1.0611	0.6132	0.1725	0.3908	-0.5832	0.9444
Hungary	HUN	34800059	34803366	0	-0.9407	-0.0862	0.0226	0.3546	0.5939	1.0062	0.075	-0.1563
Hungary	HUN	34800059	34802470	0	0.8634	1.1493	1.1381	0.0955	0.1384	0.4999	-1.054	2.0955
Hungary	HUN	34800059	34806047	0	0.2336	-0.4203	-0.7902	-0.8345	-0.1552	-0.7368	-1.5848	-1.1252
Hungary	HUN	34800059	34804164	0	0.8832	2.6352	1.9359	1.9741	4.8357	1.2047	2.4277	2.0955
Hungary	HUN	34800059	34803023	1	-0.1133	-0.7221	0.0226	-0.0613	-0.0605	0.0541	-0.2852	-0.222
Hungary	HUN	34800059	34804404	1	-0.4685	-1.1117	0.0226	0.346	-0.6166	0.4066	-0.8627	-1.2058
Hungary	HUN	34800059	34802386	1	-0.389	0.0789	-0.6315	0.3946	0.172	1.1131	0.5755	-0.1563
Hungary	HUN	34800059	34803229	1	0.9164	0.6348	0.4173	0.0288	-0.1792	-0.0316	-0.6852	-0.4607
Hungary	HUN	34800059	34800670	0	-0.1798	-0.7221	0.0226	0.0881	0.0354	0.0788	0.5755	2.0955
Hungary	HUN	34800060	34802501	1	0.7483	-1.3452	-1.1926	1.2836	0.3128	1.0062	-0.6852	-1.1252
Hungary	HUN	34800060	34803881	1	-1.4414			-0.0112	-0.1113	0.352
Hungary	HUN	34800060	34805256	1	-1.6162			0.3055	-0.4171	-0.0243
Hungary	HUN	34800060	34803256	1	0.2506			-0.4367	0.3193	-0.2997
Hungary	HUN	34800060	34802966	1	-0.3446	-0.0656		0.4935	0.9989	-0.0911
Hungary	HUN	34800060	34800594	1	-1.8761			0.6912	-0.5183
Hungary	HUN	34800060	34801440	1	2.00E-04	1.3702	1.1355	-0.1157	0.9597	-0.4708	2.4277	2.0955
Hungary	HUN	34800060	34800812	1			0.0226	-0.5319	-0.2623	-1.6678		-2.5027
Hungary	HUN	34800060	34805422	1	-1.3864	-0.59	0.0226	0.1939	0.1252	0.0026
Hungary	HUN	34800060	34804080	1	-1.3152			-0.2196	-0.1274
Hungary	HUN	34800060	34801014	1	-0.9229
Hungary	HUN	34800060	34801175	1	-0.7891			0.6691	-0.031
Hungary	HUN	34800060	34801318	1	-0.9833	-0.7221	1.013	-0.6119	0.1748	0.1859		0.1216
Hungary	HUN	34800060	34804162	1	-1.1636				-0.283
Hungary	HUN	34800060	34802296	1	0.0625	-1.41		0.5084	0.2383	0.848
Hungary	HUN	34800060	34801666	0	0.4376			0.1268	0.3837
Hungary	HUN	34800060	34804246	0	-0.1754	0.8046		-0.3609	0.3713	0.3246
Hungary	HUN	34800060	34805627	0	-0.9722			-0.1042	0.2349
Hungary	HUN	34800060	34801233	0	0.1839			-0.0137	-0.2554	-1.6678
Hungary	HUN	34800060	34800684	0	-1.4404	-0.4203	0.0226	1.4646	4.8357	1.2496	-0.6625	-0.222
Hungary	HUN	34800060	34802662	0	0.4916	0.8762	0.0226	1.2836	0.8779	1.5721	0.5755	0.1216
Hungary	HUN	34800060	34804792	0	-0.7329				1.1501
Hungary	HUN	34800060	34800342	0	2.1284	2.6682	1.9359	3.6039	-3.7095	-1.6678	-2.1355	-2.5027
Hungary	HUN	34800060	34800867	1	-0.1755				-0.3395
Hungary	HUN	34800060	34803315	1	1.2427	0.0666	0.0226	0.602	-0.1856	0.3796		-0.7507
Hungary	HUN	34800060	34803041	1	-1.3073				-0.6275
Hungary	HUN	34800060	34802357	1	-0.5245	2.6352	0.0226	0.8207	0.0598	-1.6291
Hungary	HUN	34800060	34802080	1	-1.087	0.0566		0.0251	0.4312	0.1047
Hungary	HUN	34800060	34805344	1	-0.2577	-1.3408	-0.9807	-0.4369	-1.6283	-1.6678
Hungary	HUN	34800060	34804530	0
Hungary	HUN	34800060	34801550	0	-1.6935			-0.0811	-0.4252	-0.4318
Hungary	HUN	34800060	34803675	0	-1.2374			-0.1346	0.3935
Hungary	HUN	34800061	34802844	1	-1.5715	0.0634	0.0226	-1.1802	1.0468	0.0366	0.5755	-0.5957
Hungary	HUN	34800061	34803577	1	-1.3152	-1.2608			0.0936		1.1417	0.1216
Hungary	HUN	34800061	34804392	1	-1.3312	-0.7815	-0.4728	0.1325	0.6875	-1.6678	0.5755	0.7435
Hungary	HUN	34800061	34804858	1	-0.5628	1.3889	1.2899	-0.1617	0.7408	-1.0529	0.2587	1.0383
Hungary	HUN	34800061	34803151	1	-2.293	-1.1299	-1.1926	-1.3001	-2.8083	-1.5493	0.2724	-1.1252
Hungary	HUN	34800061	34805071	1	-1.345	-1.3452	0.0226	1.3321	3.4299	1.5721	-2.1355	-2.5027
Hungary	HUN	34800061	34800092	1	-0.3302		-0.1446	0.1834	-0.2642		-0.3077	-0.7393
Hungary	HUN	34800061	34801853	1	-1.6754	-0.7221	0.0226
Hungary	HUN	34800061	34801394	1	-0.9999	-0.9225	1.9359	0.7113	1.2809	1.3725	-0.4805	1.2147
Hungary	HUN	34800061	34801706	1	-1.3782	-0.5743	0.0226	-0.4991	-0.2155	-0.801	-0.2852	-0.2503
Hungary	HUN	34800061	34805674	1	-1.2363	-0.9719	-0.5373	0.3461	0.4732	-0.4384	-0.178	-1.89
Hungary	HUN	34800061	34803997	1
Hungary	HUN	34800061	34803549	1	-0.4021
Hungary	HUN	34800061	34803506	1	-1.3478	1.7671	0.0226	-0.8913	-0.3701	-1.0529	-0.6852	-0.9299
Hungary	HUN	34800061	34801601	1	0.3614	-0.8213	-0.8154	0.4958	-0.2104	0.8612	0.2054	0.1216
Hungary	HUN	34800061	34801282	1	-0.1022	-0.6529	-0.3802	0.5611	-0.0855			-0.4607
Hungary	HUN	34800061	34800181	1	-1.349	0.2086	0.4173	-0.5646	-0.7392	-0.0581	0.775	-0.7363
Hungary	HUN	34800061	34806046	0	-1.0736	-0.5106	-0.6047	0.8113	-0.2077	1.1256	-0.1116	-1.2153
Hungary	HUN	34800061	34804460	0	-0.9813	0.468	0.8801	-2.6893	-0.1772	-1.6678	-0.2354	0.9883
Hungary	HUN	34800061	34806235	0	-1.1377	-0.0862	0.0226	1.2836	0.8779	1.2954	0.5755	0.1216
Hungary	HUN	34800061	34805245	0	-0.7042	-1.1343	-0.2737	1.0438	-0.0408	1.1563	-0.6852	-0.3917
Hungary	HUN	34800061	34800925	0	-1.7093	-2.9627	0.0226	1.2836	-0.0408	1.5721	0.5755	-1.1252
Hungary	HUN	34800061	34801329	0	-0.086	-2.9627	-2.664	-1.246	-1.541	-1.6678	-2.1355	-2.5027
Hungary	HUN	34800061	34805499	0	-1.2338
Hungary	HUN	34800061	34803887	0	-0.4993						-0.6852	-1.0526
Hungary	HUN	34800061	34803894	1	-1.1247	-0.4203	-0.3802	-0.6395	-0.0333	-0.0243	-0.6004	0.1216
Hungary	HUN	34800061	34803624	0	-1.419	-1.1763	-1.0611	-0.2915	-0.5308	-0.2131	-0.7899	-0.2503
Hungary	HUN	34800062	34802826	1	0.6433	-0.8264	-0.9145	-0.0075	-0.0995	0.2993	-0.3912	-0.419
Hungary	HUN	34800062	34801385	1	0.0696	-0.0099	1.9359	0.1944	0.2363	0.6657	-0.5945	1.2147
Hungary	HUN	34800062	34801183	1	-0.2679	-0.6525	0.8038	0.0414	-0.1731	-0.7368	-0.5798	-0.3086
Hungary	HUN	34800062	34800138	1	-0.4975	-0.9861	-0.3802	-0.2977	-0.1656	0.2952	0.1693	-0.6774
Hungary	HUN	34800062	34805112	1	1.0086	-1.0688	-0.5544	0.01	-0.0361	0.4151	0.0256	1.1232
Hungary	HUN	34800062	34805320	1	0.4882	-0.8663	-0.7902	0.1419	-0.1841	0.5275	-0.6852	-0.1563
Hungary	HUN	34800062	34805305	1	0.5843	2.6352	1.9359	0.5855	0.6108	0.7178	1.8077	2.0955
Hungary	HUN	34800062	34805497	1	-0.4092	-1.185	1.1381	0.2687	-0.0152	0.0969	-1.5596	0.1069
Hungary	HUN	34800062	34803281	1	0.6274	-0.4314	0.0226	0.363	0.0265	0.4165	0.075	-0.2503
Hungary	HUN	34800062	34804887	1	-0.532	0.3289	0.0226	1.0155	0.4912	1.0196	-0.1722	-0.8443
Hungary	HUN	34800062	34805350	1	1.4311	1.1493	1.1381	0.6074	0.1307	1.0078	-1.2871	1.1961
Hungary	HUN	34800062	34805916	1	1.1974	-0.7271	-0.3802	-0.3796	0.2162	0.2583	-1.2624	-1.0788
Hungary	HUN	34800062	34803896	1	0.6413	0.2067	-0.1587	-0.2646	0.2012	-0.8768	-2.1355	-0.4095
Hungary	HUN	34800062	34800094	1	-0.1485	0.0763	0.8038	0.3897	0.426	0.1559	-2.1355	0.6559
Hungary	HUN	34800062	34803375	1	1.5063	-0.6616	0.8961	0.061	0.1531	0.3313	0.3473	1.1232
Hungary	HUN	34800062	34805849	1	1.2293	-0.4998	-0.7902	0.2734	-0.4853	-0.6687	-0.4948	-0.4377
Hungary	HUN	34800062	34801421	0	1.254	-0.8283	0.4173	0.2433	-0.0315	0.3627	-0.5798	-0.5251
Hungary	HUN	34800062	34802184	0	0.3268	0.5923	1.9359	-0.2719	0.303	0.088	1.2498	1.3566
Hungary	HUN	34800062	34802768	0	0.734	2.6352	0.8038	0.7113	0.9028	0.4882	1.6284	0.7627
Hungary	HUN	34800062	34804951	0	0.9675	-1.2209	1.9359	-1.6841	-0.7112	-1.6678	-0.7838	-0.1563
Hungary	HUN	34800062	34800178	0	-0.4047	0.5206	1.4967	0.88	0.9371	0.6916	0.1648	1.1232
Hungary	HUN	34800062	34804212	0	0.8296	0.4038	0.8038	-0.2323	-0.1288	0.1071	0.075	2.0955
Hungary	HUN	34800062	34806088	0	1.475	-0.4343	0.4173	0.1041	0.6609	-0.0162	-0.5832	0.8136
Hungary	HUN	34800062	34804415	0	1.0989	0.957	1.9359	-0.1118	0.2327	0.1544	-0.3733	0.4504
Hungary	HUN	34800062	34805921	0	0.0407				-0.1043
Hungary	HUN	34800062	34805024	0	0.5644	0.6914	0.6496	-0.5573	0.4485	-1.6678		0.7864
Hungary	HUN	34800062	34803595	0	0.7084	0.3101	1.9359	0.7113	0.7169	1.5721	2.4277	2.0955
Hungary	HUN	34800062	34800449	0	0.6755	1.0508	1.9359	0.7929	1.4324	0.6759	1.6922	2.0955
Hungary	HUN	34800062	34804654	0	0.2124
Hungary	HUN	34800062	34805599	0	-0.1525	-1.2516	-0.7638	0.2705	-0.381	-0.4795	-0.5573	-1.158
Hungary	HUN	34800062	34803202	0	0.6688	-0.8357	-0.7902	-0.3819	0.0247	-0.248	-0.6852	-0.959
Hungary	HUN	34800063	34803126	1	1.1422	-0.5872	-0.3048	1.3157	0.6257	1.1029	-0.6852	-0.2503
Hungary	HUN	34800063	34806169	1	1.8424	-0.4203	-0.7902	0.3193	-0.412	0.1859	-1.2624	-1.2688
Hungary	HUN	34800063	34806192	1	0.7305	-0.089	0.0226	0.6372	-0.2342	0.4141	-0.414	-0.7496
Hungary	HUN	34800063	34801780	1	0.7991	-0.8489	0.7825	0.2269	0.3616	0.3863	-1.5537	1.2147
Hungary	HUN	34800063	34805009	1	1.3195	0.2695	0.7162	0.1848	0.5204	0.3402	-2.1355	-0.1314
Hungary	HUN	34800063	34801720	1	0.9091	0.7308	-0.1587	0.7921	0.292	0.3195	-0.7723	-0.411
Hungary	HUN	34800063	34805428	1	1.2821	0.4981	0.5833	0.6482	0.5252	0.6403	-0.532	0.7435
Hungary	HUN	34800063	34802311	1	0.624	-0.0862	0.0226	0.4383	-0.0135	0.7201	0.1693	-0.4377
Hungary	HUN	34800063	34801776	1	1.3834	0.0502	-0.5034	0.5671	0.1953	0.3465
Hungary	HUN	34800063	34806091	1	1.3838	-1.1429	0.0226	0.5418	-0.1819	0.5774	-0.6454	-1.5767
Hungary	HUN	34800063	34804716	1	1.2214	-0.7221	-0.691	0.0839	-0.0701	0.3426	-0.3912	0.1216
Hungary	HUN	34800063	34805464	1	1.0647	0.2773	1.2899	-0.0079	-0.1104	0.041	-1.5596	0.0388
Hungary	HUN	34800063	34804382	1	1.7516	-0.4203	-0.1587	0.0362	-0.3093	-0.2306	-2.1355	-0.3856
Hungary	HUN	34800063	34802804	1	1.0491	-0.8802	-0.7902	-0.1998	-0.8194	-0.3451	-0.6852	-0.1563
Hungary	HUN	34800063	34805668	1	1.1469	-0.7757	1.9359	0.1212	-0.9774	0.1971	-1.2835	0.4104
Hungary	HUN	34800063	34804221	0	-1.134	-0.4343	-0.3048	-0.2988	-0.4262	0.1221	0.5755	0.1216
Hungary	HUN	34800063	34800847	0	0.5936	-1.1442	0.0226	0.1232	-0.042	0.04	-0.2821	-0.4377
Hungary	HUN	34800063	34802582	0	1.2851	-0.4998	0.3461	0.3213	0.1883	-0.0197	-0.9936	0.1216
Hungary	HUN	34800063	34800519	0	1.1735	-0.946	-0.8873	-0.3134	-0.4001	-0.2262		-0.1207
Hungary	HUN	34800063	34802087	0	0.8129	-0.983	-0.3891	0.389	-0.3457	0.3598	-0.5208	-0.4377
Hungary	HUN	34800063	34802856	0	1.0975	0.5836	0.9726	0.846	0.8341	0.422	0.9628	1.515
Hungary	HUN	34800063	34804837	0	1.0863	-1.3452	0.3296	3.6039	-3.7095	3.0023	0.5755	-2.5027
Hungary	HUN	34800063	34805294	1	0.1579	0.2784	0.0226	0.3504	0.3378	0.0936	-2.1355	-0.6353
Hungary	HUN	34800063	34803682	1	0.5406	0.957	1.9359	-0.1121	0.2898	-0.2942	0.9194	1.2147
Hungary	HUN	34800063	34800837	1
Hungary	HUN	34800063	34801308	0	1.285				0.1664
Hungary	HUN	34800063	34805319	0	1.2017	-0.5208	1.2899	-0.9093	-0.9928	-1.6678	-0.3206	0.9883
Hungary	HUN	34800063	34804095	0	1.268	-0.4232	0.7162	0.446	0.2658	0.4925	0.9863	0.4504
Hungary	HUN	34800065	34801604	1	-0.4526	-0.1678	-0.2943	-0.4682	-0.4112	-0.8768	-0.7867	-1.0169
Hungary	HUN	34800065	34804088	1	1.6665	-0.7221	-1.263	-0.3574	-0.5345	-0.219	-1.5537	-1.4002
Hungary	HUN	34800065	34801958	1	0.7363	0.9454	0.0226	0.3998	0.3808	0.2125	0.6694	-0.4607
Hungary	HUN	34800065	34800226	1	0.6973	0.0441	-0.691	-0.8378	-0.1566	-1.6678	-0.6852	0.1216
Hungary	HUN	34800065	34802444	1
Hungary	HUN	34800065	34802691	1	1.1532	-0.089	-0.9607	0.4675	-0.1164	0.1525	-2.1355	-0.7496
Hungary	HUN	34800065	34804019	1	1.317	-0.7001	0.4173	-0.1058	-0.6664	-0.0647	-1.054	-0.3917
Hungary	HUN	34800065	34805338	1	1.2741	0.5206	-0.5544	-0.3588	-0.3274	-0.7106	-1.2871	1.2147
Hungary	HUN	34800065	34803874	1	1.444	-0.5743	0.5462	-0.2494	0.1422	-0.3973	-0.2128	-0.6959
Hungary	HUN	34800065	34802085	1	1.1462	-0.7243	-0.3802	-0.0708	0.0109	-0.3451	-2.1355	-0.4607
Hungary	HUN	34800065	34803237	1	1.0722	-0.983	-0.9607	-0.0439	-0.5207	0.0132	-0.4771	-0.4607
Hungary	HUN	34800065	34801287	1	1.05	0.9637	0.5462	0.6685	0.2996	0.3393	0.3482	0.2546
Hungary	HUN	34800065	34803109	1	1.3141	-0.8374	-0.1587	0.2154	0.1222	-0.0468	-0.6097	-0.2503
Hungary	HUN	34800065	34805347	1	1.2691	-0.7049	-0.8932	-0.4054	-0.468	-0.2942	-2.1355	-0.6544
Hungary	HUN	34800065	34804576	1	1.4592	-0.089	-1.0611	0.0907	0.5113	-0.1578	-0.4771	-0.4607
Hungary	HUN	34800065	34803867	1	1.6956	-0.8357	-0.7566	0.2475	-0.5028	-0.079	-1.5537	-0.8443
Hungary	HUN	34800065	34804365	0	1.7959	0.1059	1.9359	-0.5206	0.2042	-1.6678	-0.3733	2.0955
Hungary	HUN	34800065	34803672	0	0.6412	-0.2741	-0.1587	-0.5358	-0.414	-0.3973	0.1693	-0.1563
Hungary	HUN	34800065	34802325	0	1.134	-0.7243	-0.5544	-0.0936	-0.5127	-0.0466	-0.5802	-0.1563
Hungary	HUN	34800065	34804303	0	1.4939	0.4055	0.4173	-0.8189	-1.0051	-0.218	1.2107	0.9883
Hungary	HUN	34800065	34801487	0	1.0793	-0.5034	1.9359	-1.1465	-0.3428	-0.6618	-0.2826	0.6314
Hungary	HUN	34800065	34800253	0	1.2337	-0.2509	1.9359	-0.337	-0.4222	-0.1117	0.1693	1.2147
Hungary	HUN	34800065	34805756	0	2.0292	-0.9363	0.0226	-0.075	-0.1104	0.4394	0.0221	0.1216
Hungary	HUN	34800065	34802259	0	0.9733	-0.2509	-0.3802	-0.372	0.0912	0.0412	-0.6852	-0.7108
Hungary	HUN	34800065	34803487	0	1.1996	-0.7221	0.2092	-0.1152	-0.1094	-0.3317	-0.5832	0.2286
Hungary	HUN	34800065	34802206	0	1.2021	0.4708	1.9359	0.1886	0.3444	-0.2306	1.802	0.9883
Hungary	HUN	34800065	34803465	0	1.4227	-0.1566	1.9359	0.0091	-0.434	0.4811	-0.6599	-0.5711
Hungary	HUN	34800065	34800090	0	1.5951	0.4026	0.9192	0.3786	0.0935	0.5525	-0.2821	1.1232
Hungary	HUN	34800065	34802410	0	-0.7832	0.666	0.0226	-0.0433	-0.3167	0.7626	1.1171	0.1216
Hungary	HUN	34800065	34802884	0	0.9503	-0.8398	0.0226	-0.3828	0.0011	0.194	0.5172	0.1216
Hungary	HUN	34800066	34803780	0	-1.1865	-0.2479	0.0226	-0.0819	0.4941	0.0289	0.5755	0.1216
Hungary	HUN	34800066	34802939	0	-0.7823	0.3464	-1.4259	-1.668	-0.0295	-0.7368	0.0074	-1.6492
Hungary	HUN	34800066	34802876	1	-1.4637	-0.5817	-1.7997	-0.1783	0.4035	-0.1036	-2.1355	-1.2087
Hungary	HUN	34800066	34800916	1	-1.1908	-0.8483	-2.664	3.6039	-0.4628	0.2294	-0.393	-0.7961
Hungary	HUN	34800066	34804031	1	-1.092	0.1489	0.8038	-0.2463	-0.5109	-0.6618	-2.1355	-0.6544
Hungary	HUN	34800066	34806052	1	-0.2335	0.7608	0.8038	-1.1201	0.2662	-0.7115	-0.176	0.0388
Hungary	HUN	34800066	34802083	1	0.0808	-0.2565			-2.6758
Hungary	HUN	34800066	34800864	1	-0.7821	0.468	1.9359	-0.5805	-0.3318	-0.2473	2.4277	0.7095
Hungary	HUN	34800066	34803306	1		-2.9627	-2.664	0.4725	0.6298	0.2478	-2.1355	-1.4399
Hungary	HUN	34800066	34804290	1	-0.7238	-0.5743	0.0226	0.2961	0.2155	0.1198	-0.6852	-0.6774
Hungary	HUN	34800067	34806003	0	-0.3118	-0.2479	0.0226	3.6039	4.8357	3.6292	0.5755	0.1216
Hungary	HUN	34800067	34803621	1	-0.4748	-1.2115	-1.0611	-2.6893	-1.4823	-0.5569	-0.7867	-1.3027
Hungary	HUN	34800067	34801399	0	-0.2663	0.2032	0.0226	3.6039	1.9296	0.3571	0.5755	0.1216
Hungary	HUN	34800068	34802367	1	-1.057	-0.5743	0.0226	-0.6123	-0.1773	-0.2708	-0.5832	0.1216
Hungary	HUN	34800068	34802400	1	1.0363	-0.9752	-0.6396	1.1347	0.3515	0.6531	-0.6852	-0.959
Hungary	HUN	34800068	34805538	1	0.4289	-0.3501	1.4187	0.2051	0.8098	-0.3242	-1.0451	-1.6872
Hungary	HUN	34800068	34803900	1	-0.2285	0.5068	0.0226	0.1158	0.4304	0.3463	0.8038	-0.4377
Hungary	HUN	34800068	34801224	1	0.9341	0.3464	0.0226	-0.1021	-0.0688	-1.6678	-0.6852	-0.1563
Hungary	HUN	34800068	34804143	1	0.7498	-0.891	-0.691	0.4416	0.439	0.3111	-0.1727	-0.4607
Hungary	HUN	34800068	34805982	1	0.3019	-1.2524	-1.9803	-0.2366	-0.5667	-0.421	-1.5537	-2.5027
Hungary	HUN	34800068	34804262	1	-0.9887	-0.0088	-0.5252	-0.4986	-0.4609	-0.259	-0.0553	-0.7639
Hungary	HUN	34800068	34801283	1	-1.1366	-0.2479	-0.8627	-0.3023	-0.5482	-0.1589	0.3482	-0.9299
Hungary	HUN	34800068	34806222	1	0.5695	-1.2964	-1.0946	0.0343	-0.2044	-1.6678	-0.8516	-2.5027
Hungary	HUN	34800068	34801405	1	-0.8305	0.3815	-0.9607	-0.3481	-0.5589	-0.2348	0.5755	-1.1811
Hungary	HUN	34800068	34802759	1	-0.9745	-0.5743	-0.8627	-0.3171	0.1168	-0.1442	0.5755	-0.2503
Hungary	HUN	34800068	34801840	1	-0.9009	-0.8398	0.0226	-0.8913	-0.1912	-0.6742	-0.4771	-0.7108
Hungary	HUN	34800068	34801553	1	0.4366	-0.5925	-0.5544	-0.5623	-0.5057	-1.6678	-0.6629	0.1216
Hungary	HUN	34800068	34805831	1	-0.9237	-0.938	-0.3802	-0.7318	-0.3549	-0.3355	-0.6852	-0.1563
Hungary	HUN	34800068	34802077	1	-0.6941	-0.8928	-1.1274	-1.4389	-0.2335	-1.2919	-1.2835	-0.0604
Hungary	HUN	34800068	34804612	1	-0.648	-0.7737	-0.7902	-1.3089	-0.693	-0.6567	-0.5832	-0.4607
Hungary	HUN	34800068	34801530	1	-1.3127	-0.5743	0.0226	-0.2573	-0.2646	-0.343	0.1922	-0.4607
Hungary	HUN	34800068	34800829	1	-0.0484	0.957	0.0226	-0.6162	0.0358	0.2646	-0.8546	0.9097
Hungary	HUN	34800068	34802278	1	0.2591	0.3427	0.0226	0.4405	0.2475	0.5452	0.3482	-0.5093
Hungary	HUN	34800068	34803097	0	1.0928	-0.9924	0.6407	0.7282	0.2846	-0.0265	-0.3727	-0.4607
Hungary	HUN	34800068	34800631	0	0.5861	-1.3452	0.0226	0.7113	1.0914	-1.6678	0.5755	2.0955
Hungary	HUN	34800068	34804398	0	-0.9859	-0.5727	1.4967	0.5838	1.163	0.3795	0.1648	0.4777
Hungary	HUN	34800068	34802932	0	-1.5412	-0.4203	-0.8627	-1.1523	-0.197	-0.8849	-2.1355	-0.1563
Hungary	HUN	34800068	34802957	0	1.0182	-0.0862	0.0226	0.0922	-0.0076	-1.6678	-0.3733	-0.2503
Hungary	HUN	34800068	34800481	0	1.0222	-1.3909	0.0226	0.7113	-0.205	-0.7433	-0.4948	-1.1252
Hungary	HUN	34800068	34801549	0	-0.051	-0.7221	0.0226	0.571	0.5748	0.7409	0.5755	-0.2503
Hungary	HUN	34800068	34802006	0	-1.1888	0.0763	-0.3802	-0.3119	-0.2328	-0.2436	0.5755	-0.1563
Hungary	HUN	34800068	34804175	0	-0.347	-0.9861	-0.2737	0.2526	1.0615	0.6414	-0.0838	-0.3917
Hungary	HUN	34800068	34803603	0	0.0784	-0.7221	1.2867	1.0592	0.435	0.3947	0.5755	0.5807
Hungary	HUN	34800068	34800134	0	0.8246	-0.7136	-1.3514	-1.1999	-0.523	-0.9292	-0.6852	-0.4772
Hungary	HUN	34800068	34805077	1	-2.3183	-0.4203	0.0226	0.7946	-0.0354	0.7668	0.075	-0.5093
Hungary	HUN	34800068	34800359	0	-0.2551	2.6352	1.9359	3.6039	4.8357	3.6292	2.4277	2.0955
Hungary	HUN	34800069	34800523	1	-1.4227			-0.475	-0.4654	-0.4613
Hungary	HUN	34800069	34803295	1	-1.1578	-0.103	0.0226	0.7747	-0.1721	0.1448	-2.1355	0.1216
Hungary	HUN	34800069	34803002	1	-1.2558	-1.0138	-1.0083	1.2081	0.0259	0.8263	-0.5031	-0.8756
Hungary	HUN	34800069	34802081	1	-1.6642	-1.4704	-1.2122	0.6135	0.0767	1.0169	-0.2907	-0.9111
Hungary	HUN	34800069	34805447	1	-1.9068	2.6352	0.0413	0.8672	4.8357	1.0735	0.0119	-0.5319
Hungary	HUN	34800069	34804658	0	0.1955	-0.0862	0.0226	3.6039	4.8357	3.6292	0.5755	0.1216
Hungary	HUN	34800069	34800870	0	-0.6415	0.631	1.9359	0.359	0.1402	-1.0529	-0.9135	-1.6922
Hungary	HUN	34800069	34802010	0	-0.212	-0.7815	-1.8874	0.6957	1.0955	1.0483	0.0408	1.3566
Hungary	HUN	34800069	34805529	0	-0.7782	-1.3452	0.0226	0.1053	-1.824	0.4394		0.1216
Hungary	HUN	34800069	34801138	0	-2.641	0.957	1.9359	0.2499	0.2188	-1.0529	0.5755	-0.2274
Hungary	HUN	34800069	34805479	0	-0.6693
Hungary	HUN	34800069	34804354	0	0.9249	2.6352		3.6039	4.8357	3.6292	2.4277	2.0955
Hungary	HUN	34800069	34802156	0	-1.3793	-0.9334	-1.1233	0.7412	-0.6752	0.1165		-0.7887
Hungary	HUN	34800069	34805247	0	-1.9845	-0.4203	0.0226	0.8107	-0.1719	1.5721	0.5755	-0.2503
Hungary	HUN	34800069	34804242	0	-1.8368
Hungary	HUN	34800069	34802873	0	-0.0398	-1.0766	-0.8237	0.6263	-0.9291	1.2595	-0.9504	-0.4256
Hungary	HUN	34800069	34804909	0	-1.343
Hungary	HUN	34800069	34800336	0	-0.731	1.7162	0.0226	1.2836	4.8357	-0.5007	0.075	2.0955
Hungary	HUN	34800069	34804862	0	-1.3728	-1.175	-0.6173	0.5523	-0.2493	0.6861	-0.3912	-0.4784
Hungary	HUN	34800069	34800741	0	-0.9343	-0.089	-0.2827	0.7236	-0.1708	0.8787	0.6172	-0.5141
Hungary	HUN	34800069	34802558	0	-1.5695				0.0412	0.7674	0.5755	-0.943
Hungary	HUN	34800069	34800310	0	-0.6877	-0.8348	0.0226	1.1984	-2.4704	-0.2564	-2.1355	2.0955
Hungary	HUN	34800069	34801039	0	-0.7332						-0.7912	-1.0071
Hungary	HUN	34800069	34802479	1	-2.0517	-0.4136	0.0226	0.569	-0.1608	-0.1211	0.1922	-0.4128
Hungary	HUN	34800069	34801248	1	-1.2078	-0.59	0.7162	-0.1439	0.1744	0.1182	0.1693	-0.7317
Hungary	HUN	34800069	34802100	0	-0.6951	-0.2518	1.2899	0.2427	0.3467	-0.2679	1.2262	2.0955
Hungary	HUN	34800069	34803194	0	-0.7899	-0.8452	-0.4574	0.4027	0.2114	-1.6678	-0.396	-0.7289
Hungary	HUN	34800069	34804750	0	-0.9603	-1.1673	0.0226	1.3168	1.4625	1.3981	-0.178	-0.8531
Hungary	HUN	34800070	34800907	1	1.1811	1.1493	0.8116	0.0028	0.1502	-0.5519	0.5755	-0.1314
Hungary	HUN	34800070	34804473	1	0.9133	-0.7221	-0.4806	0.4837	0.315	-0.7197	-0.4771	-0.959
Hungary	HUN	34800070	34805477	1	-0.1846	-1.3464	0.0226	-0.3588	-0.1386	-1.6678	-1.2871	-1.0296
Hungary	HUN	34800070	34805316	1	1.3827	-0.8398	-1.0003	-0.6488	-0.1105	-0.7368	-2.1355	-0.8443
Hungary	HUN	34800070	34802289	1	0.8145	0.5266	-0.227	0.0435	-0.2046	0.6347	-0.3943	1.1508
Hungary	HUN	34800070	34803111	1	1.1227	-0.7737	-0.6843	0.6737	0.5172	0.7707	-0.216	-0.7887
Hungary	HUN	34800070	34802000	1	0.196	0.5353	0.0226	0.334	-0.3061	-0.8849	-0.6852	-1.4056
Hungary	HUN	34800070	34804071	1	-0.4811	-1.2067	1.2899	0.6289	-0.236	0.0281	-0.3876	-0.2503
Hungary	HUN	34800070	34804039	1	0.1108	-1.0303	-0.2594	0.4415	-0.1555	0.5478	-0.9563	-0.6959
Hungary	HUN	34800070	34801163	1	0.8718	-1.1421	-0.4728	0.2346	-0.5076	-0.6274	-1.5848	-1.2535
Hungary	HUN	34800070	34803507	1	-0.5572	-0.5743	0.0226	0.5151	-0.0942	0.071	-0.6852	-0.1563
Hungary	HUN	34800070	34801072	1	0.1734	-0.0862	0.0226	0.268	0.2353	-0.1272	-0.3912	0.1216
Hungary	HUN	34800070	34804141	1	0.3315	-0.5643	0.0226	-0.2079	-0.0872	-0.7054	-0.6567	-0.8443
Hungary	HUN	34800070	34805289	1	0.8633	-0.2509	0.0226	-0.3127	0.0196	-1.2919	-0.5974	-0.4607
Hungary	HUN	34800070	34803686	1	1.2079	0.2516	-0.5544	-0.3172	-0.4773	-1.6678	-1.2106	-0.3657
Hungary	HUN	34800070	34804263	1	0.9689	0.3464	0.2092	0.1319	1.1638	-0.406	0.1648	-0.4607
Hungary	HUN	34800070	34804381	1	0.2967	0.5976	-0.9285	0.0358	-1.0107	0.2204	-2.1355	-1.112
Hungary	HUN	34800070	34804156	1	0.4018	-0.5925	-0.829	0.4454	-0.3759	-0.475	-1.305	-0.8273
Hungary	HUN	34800070	34806229	0	0.5223	0.1973	0.8038	0.4374	-0.0141	-1.6678	-0.0992	-0.6585
Hungary	HUN	34800070	34802130	0	-0.2851	-0.7087	1.4967	-1.3089	-0.6826	-1.6678	0.5755	0.1216
Hungary	HUN	34800070	34800242	0	1.0847	0.5976	1.9359	0.2972	0.6236	-0.526	0.1693	2.0955
Hungary	HUN	34800070	34801029	0	0.9375	-0.5874	-0.4728	-0.446	-0.0932	-1.2919	-0.9533	-0.7108
Hungary	HUN	34800070	34803668	0	1.6059	0.0467	0.8801	1.1647	0.1809	1.1236	1.3428	0.1216
Hungary	HUN	34800070	34801622	0	0.4399	-0.0862	1.9359	0.2705	1.2771	0.5382	0.5755	0.7864
Hungary	HUN	34800070	34805673	0	0.4947	0.2127	0.4173	-0.1025	0.3622	-0.8768	-0.0823	0.7338
Hungary	HUN	34800070	34800603	0	-0.0345	-0.4343	0.6496	-0.058	-0.3983	0.2212	-0.2128	0.1216
Hungary	HUN	34800070	34806027	0	0.9593	-0.6727	0.0226	-0.3084	-0.4408	-0.6274	-0.3733	-0.1563
Hungary	HUN	34800070	34802071	0	1.4335	0.5976	0.9192	-0.2989	0.3253	-0.3128	0.3473	0.6314
Hungary	HUN	34800070	34801436	0	0.6445	-0.59	-1.0611	-0.0583	-0.4469	-1.6678	-0.2852	-0.7496
Hungary	HUN	34800070	34802895	0	1.0907	-1.4528	0.8038	-0.0235	-0.2981	-0.8849	-0.1026	2.0955
Hungary	HUN	34800070	34804490	0	-0.0309	0.5155	0.1453	0.083	0.3491	-1.6678	-0.8516	0.6559
Hungary	HUN	34800070	34804109	1	-0.3115	-0.4857	-0.7231	-0.3765	-0.0444	-1.2919	-0.7897	1.1508
Hungary	HUN	34800070	34803587	1	0.096	-0.8398	-0.691	0.2986	-0.1578	-0.7847	-0.6852	-1.0169
Hungary	HUN	34800070	34800043	1	1.101	0.6555	0.8038	0.0106	-0.0354	-0.8849	-1.054	0.5295
Hungary	HUN	34800071	34803698	1	-1.5146	-0.5743	0.0226	-0.0302	-0.0803	0.4395	-0.216	-0.4377
Hungary	HUN	34800071	34804222	1	-0.9248	-0.1595	1.9359	3.6039	1.834	1.2085	-0.6852	0.4994
Hungary	HUN	34800071	34801961	1	-0.6042	0.6606	-0.227	-0.0154	-0.6854	-0.8768	-0.8512	-0.1563
Hungary	HUN	34800071	34804757	1	0.2178	0.2768	-0.335	0.6458	-0.4726	-0.7368	0.5755	-0.6353
Hungary	HUN	34800071	34806016	1	-1.1318	-0.2509	-0.227	-0.6142	-0.2602	-0.3128	-0.0553	0.2286
Hungary	HUN	34800071	34803447	1	-0.646	-1.3519	1.4967	0.2382	0.5386	-0.4612	-0.8486	-0.8443
Hungary	HUN	34800071	34802332	1	0.6688	-0.0862	0.0226	-0.3248	-0.0061	0.1082	-0.2128	-0.2274
Hungary	HUN	34800071	34800927	1	-0.5014	-0.7737	0.5462	-1.4373	-0.519	-1.6678	-0.8627	-0.4607
Hungary	HUN	34800071	34801620	1	-1.2417	-1.1442	-0.5034	-0.716	-1.2878	-0.4694	-2.1355	-1.6492
Hungary	HUN	34800071	34806130	1	0.7551	0.6583	1.9359	1.0497	2.4518	0.4593	2.4277	2.0955
Hungary	HUN	34800071	34801659	1	-0.843	2.6352	0.9192	0.1242	0.0725	-0.2946	0.9579	1.1232
Hungary	HUN	34800071	34800543	1	-0.1618	-1.5472	-1.263	0.1337	-1.0584	-1.2919	-2.1355	-1.0913
Hungary	HUN	34800071	34803440	1	-0.3645	0.8762	0.0226	-0.6276	-0.4016	-0.1574	-1.2871	-0.1563
Hungary	HUN	34800071	34800698	1	0.304			-0.7025	-0.4195
Hungary	HUN	34800071	34803685	1	0.2664	0.5344	0.3461	0.8356	0.478	-0.2185	-1.5596	-0.7108
Hungary	HUN	34800071	34803434	1	0.9427	0.5266	0.0226	0.2055	-0.0862	0.0306		-0.5093
Hungary	HUN	34800071	34800450	1	-0.5152	-0.1058	0.0226	0.7113	0.1871	-0.4753	0.5755	1.0904
Hungary	HUN	34800071	34802482	1	0.2937	-0.7815	0.1142	0.8279	-0.2653	1.5016	0.1922	-0.484
Hungary	HUN	34800071	34801954	1	1.0964	-0.089	0.8038	0.2907	-0.2776	-0.801	-1.5848	-0.4006
Hungary	HUN	34800071	34801182	1	-0.7679	0.0566	0.8348	1.2836	0.5716	0.9585	-2.1355	-1.112
Hungary	HUN	34800071	34800340	0	-0.5317	-0.6418	0.8348	0.1826	0.7427	0.053	-0.176	1.0431
Hungary	HUN	34800071	34802687	0	-0.033	-0.0994	-0.8627	0.3829	0.4272	0.2294	-0.7726	0.2286
Hungary	HUN	34800071	34804023	0	0.4031	-0.4314	0.0226	1.3685	0.7782	0.4603	-0.6852	-0.6774
Hungary	HUN	34800071	34800400	0	0.7228	-1.6517	-1.4685	-0.7688	0.0179	-0.8768	0.3482	0.1216
Hungary	HUN	34800071	34802121	0	0.134	-0.9443	0.0226	0.7857	1.1603	-0.1986	0.5755	-0.5305
Hungary	HUN	34800071	34801332	0	-0.1493	-0.2479	0.0226	-0.3333	0.3605	0.1779	0.075	-0.222
Hungary	HUN	34800071	34803345	0	1.1928	0.2086	1.9359	0.9553	0.6585	-0.0581	-0.6852	2.0955
Hungary	HUN	34800071	34803750	0	-0.4486	0.2032	0.8038	0.0997	0.3337	-0.2942	-0.3912	1.1508
Hungary	HUN	34800071	34805688	0	0.65	-0.5743	-1.0611	0.521	-0.4074	-0.2785	0.3482	0.1216
Hungary	HUN	34800071	34803777	0	-0.6693	-0.5137	1.4967	0.3983	0.3993	0.4884	-0.1566	1.515
Hungary	HUN	34800071	34804464	1	-0.2535	0.0722	1.1381	0.2104	0.4236	-0.2544	-0.309	1.1232
Hungary	HUN	34800071	34800640	1	-0.2178	-0.59	0.8348	0.767	0.8127	-0.4318	-0.1689	-0.1254
Hungary	HUN	34800071	34803952	1	1.1591	-0.2577	-1.2567	0.0298	-0.3347	-1.2919	-1.0808	-1.1395
Hungary	HUN	34800071	34803166	0	-0.9417	0.1681	0.4173	0.0029	1.313	-0.421	-0.0987	1.515
Hungary	HUN	34800072	34805166	0	-1.2497	-0.983	-0.227	-2.6893	-0.7083	-0.8849	-0.6599	-0.5251
Hungary	HUN	34800073	34802354	1	0.0526	-0.0862	0.0226	0.71	-0.0739	-0.5569	0.5755	0.1216
Hungary	HUN	34800073	34801910	1	-0.9773	-0.7221	1.9359	0.604	0.766	0.3625	-1.5596	0.9883
Hungary	HUN	34800073	34801021	1	0.4106	0.5068	0.4173	0.1814	0.2591	-0.0184	0.1701	0.3158
Hungary	HUN	34800073	34805973	1	-0.9334	0.5836	0.0226	-0.3163	-0.2978	-0.2473	-0.0352	2.0955
Hungary	HUN	34800073	34804047	1	0.9093	-1.3452	-0.4574	0.7937	-0.6973	-1.6678	0.0256	-2.0641
Hungary	HUN	34800073	34804329	1	0.892	-0.4998	0.6407	0.2501	0.3621	0.2577	-0.1026	-0.1563
Hungary	HUN	34800073	34801093	1	1.1263	-0.4998	0.0226	0.4021	0.5387	0.6232	-2.1355	0.6559
Hungary	HUN	34800073	34803143	1	-1.3018	1.0576	1.1381	-0.3697	0.8491	0.3929	0.5755	-0.2503
Hungary	HUN	34800073	34800712	1	-1.1356	-0.5925	-0.6097	-0.4312	-0.4039	-0.8849	-2.1355	-0.5768
Hungary	HUN	34800073	34801931	1	0.0957	-0.7737	-0.173	-0.9566	-0.6764	-1.6678	-1.7719	-0.1563
Hungary	HUN	34800073	34804533	1	-0.8521	-0.1167	0.0226	0.1308	-0.2509	-1.6678	-0.2821	-0.806
Hungary	HUN	34800073	34800557	1	-0.5746	-0.9785	-0.9607	0.0556	0.441	-0.4173	0.0256	-0.8813
Hungary	HUN	34800073	34801630	1	0.7061	0.3266	1.1381	0.249	0.2993	0.2389	-1.2835	0.6559
Hungary	HUN	34800073	34802394	1	0.9091	0.5128	0.9268	0.0685	-0.3776	0.235	-0.5945	0.4385
Hungary	HUN	34800073	34802586	1	-0.5991	-0.7221	1.9359	0.4605	0.2448	0.9399	-0.3727	0.1216
Hungary	HUN	34800073	34802636	1	-0.1493	0.1973	0.4173	-0.1952	0.0027	-0.4753	-0.0987	-0.4607
Hungary	HUN	34800073	34800201	1	0.4248	-0.4203	0.0226	0.3475	0.3723	0.3201	0.3482	0.1216
Hungary	HUN	34800073	34800045	0	0.7183	-0.1692	1.1381	0.2202	0.5901	-1.6678	-0.1026	2.0955
Hungary	HUN	34800073	34800311	0	-0.4233	-0.2298	1.9359	0.5749	-0.1222	-1.0529	0.5755	0.5362
Hungary	HUN	34800073	34801490	0	-0.4513	0.7156	0.4173	0.3956	0.0383	0.5182	0.9628	-0.3856
Hungary	HUN	34800073	34800754	0	-0.0873	-0.072	0.8116	0.0636	0.0157	0.6071	0.1648	0.8567
Hungary	HUN	34800073	34800272	0	0.1935	-0.0176	0.0226	0.6864	0.2546	0.5895	0.5755	0.1216
Hungary	HUN	34800073	34802171	0	-1.0277	0.2607	1.1381	0.3119	1.0484	0.4075	1.3656	1.1508
Hungary	HUN	34800073	34801497	0	0.9346	0.96	1.9359	-0.198	0.5781	-1.6678	-0.4805	1.2147
Hungary	HUN	34800073	34803532	0	-0.2342	-0.7221	0.0226	0.6847	0.3602	1.0062	-0.2852	-0.2503
Hungary	HUN	34800073	34803999	0	-0.6059	-1.0212	-0.8892	0.7253	0.1636	-0.2154	-0.6852	-1.0169
Hungary	HUN	34800073	34801330	0	-0.621	-0.0862	0.0226	0.4965	0.5114	0.7469	1.3617	0.1216
Hungary	HUN	34800073	34800170	0	0.9803	-0.269	0.0226	0.0644	0.2835	-1.6678	0.2927	0.1216
Hungary	HUN	34800073	34800287	0	0.5448	-0.9767	0.8961	-0.7153	-0.7777	-1.6678	-0.5832	0.2286
Hungary	HUN	34800073	34801992	1	-0.6844	0.5746	1.1381	0.542	-0.5215	0.6726	1.2568	1.1232
Hungary	HUN	34800073	34801735	1	-1.1969	-0.0862	-0.6843	-2.6893	-0.4237	-1.6678	-0.6852	-1.3017
Hungary	HUN	34800073	34801552	0	-0.6657	-0.7221	-0.3802	0.3672	-0.2764	0.346	0.075	-0.6353
Hungary	HUN	34800073	34805695	0	1.8259	-1.4993	-0.227	-2.6893	-0.0843	-1.2919	-0.0823	-1.4399
Hungary	HUN	34800074	34800051	0	-1.2706	-0.0862	0.0226	0.711	0.9144	-0.5569	0.5755	0.1216
Hungary	HUN	34800074	34802127	0	-0.2814	-0.5946	0.0226	0.2974	-0.6661	0.3998		-0.3297
Hungary	HUN	34800074	34803089	1	-0.2342	0.6478	-0.5907		0.2725			-0.1563
Hungary	HUN	34800074	34805244	1	-1.3381	-0.7114	-1.0611	-0.5151	-0.0255	0.0309	0.3482	-1.2087
Hungary	HUN	34800074	34801036	1	-1.9613	-0.0862	-0.6446	-0.9116	0.0643	0.2634	-0.5001	-1.236
Hungary	HUN	34800074	34803223	0	-2.1936	-0.4174	-0.691	0.3744	-0.038	0.4618	0.3482	0.1216
Hungary	HUN	34800074	34801262	0	-0.9691	0.8762	0.4173	-0.8143	0.1466	-1.6678	0.8038	1.1508
Hungary	HUN	34800074	34800922	0	-0.326	-0.4501	0.1213	-2.6893	-0.7578	-1.6678	-1.4019	0.3675
Hungary	HUN	34800074	34804259	0	-0.2687	0.0692	-0.8554		-0.5211
Hungary	HUN	34800074	34804323	0	-1.1537	-1.3106	-1.2567	-0.1972	-0.4439	0.0854	-0.5861	-1.1252
Hungary	HUN	34800075	34805342	1	-0.3874	2.6352	1.4967	0.3985	1.0651	1.5721	0.5755	1.0383
Hungary	HUN	34800075	34800351	0	-1.5154	0.3464	0.0226	0.5737	0.0214	0.4144	0.075	1.1508
Hungary	HUN	34800075	34801581	0	-1.071				0.6389
Hungary	HUN	34800076	34805187	1	0.0028	0.297		0.1364	0.0915	-0.2432	0.5755
Hungary	HUN	34800076	34805139	1	0.6671	-0.0862	1.9737	0.7113	0.8779	1.0062	2.4277	0.1216
Hungary	HUN	34800076	34802991	0	1.1772	2.6352	1.0043	2.1746	1.9966	2.4982	1.536	0.8925
Hungary	HUN	34800076	34803707	0	-0.4707	-0.9315	0.4562	1.0017	-0.5959	-1.6678	-0.4594	-0.9136
Hungary	HUN	34800076	34805549	0	-0.2435	2.6352	1.9359	3.6039	4.8357	3.6292	2.4277	2.0955
Hungary	HUN	34800076	34800565	0	-0.2379	0.1347	-0.227	1.0338	0.7869	1.3398	-0.0553	0.7627
Hungary	HUN	34800076	34803560	0	0.3052	-0.7353	-1.1473	0.7369	-0.6845	1.0062	0.0154	-0.9997
Hungary	HUN	34800076	34804910	0	0.0042	-0.0862	0.0226	0.7113	0.1039	1.0062	0.5755	0.1216
Hungary	HUN	34800076	34801930	0	0.4522	-1.4794	0.0226	0.7113	-0.0408	0.8512	-0.4288	-0.5912
Hungary	HUN	34800076	34803275	0	-0.1881	-0.0862	0.0226	1.2836	0.8779	1.5721	0.5755	0.1216
Hungary	HUN	34800076	34805760	0	0.6597	-0.0862	1.9359	0.1053	-0.0408	1.0062	0.5755	0.1216
Hungary	HUN	34800076	34802997	0	-0.36	-0.0862	0.4173	0.8918	0.6615	1.1768	0.5755	0.3663
Hungary	HUN	34800076	34800205	0	-0.6256	-0.0862	0.0226	0.7113	-0.0408	1.0062	0.5755	0.1216
Hungary	HUN	34800076	34801457	0	-0.7492	-2.0442	-0.8892	3.6039	4.8357	1.0487	-0.3553	-0.6907
Hungary	HUN	34800076	34805480	0	0.867	-1.2775	-0.3802	0.7249	0.2347	0.7856	-0.1727	0.0941
Hungary	HUN	34800077	34805959	1	0.2395	-0.5872	-1.0611	0.4603	-0.2691	-0.7054	-0.2821	-0.6774
Hungary	HUN	34800077	34800493	1	0.4263	-0.5743		0.2976	0.6569	0.5273
Hungary	HUN	34800077	34804599	1	1.6591	-0.59	0.0226	0.7732	0.0449	-0.8768	-0.6791	-0.1563
Hungary	HUN	34800077	34800660	0	-0.7964	0.0666	0.0226	-0.2334	0.0715	-0.4795	0.5755	0.1216
Hungary	HUN	34800077	34803030	0	1.0064	-0.0862	1.1381	0.5072	-0.2935	-1.6678	0.8038	0.8806
Hungary	HUN	34800077	34805298	0	1.2378	-0.7221	0.0226	-0.3591	-0.2526	-0.6351	-0.5832	0.1216
Hungary	HUN	34800077	34800884	1	0.5766	-1.2067	-1.0611	-0.5838	-0.9656	-0.5569	-2.1355	-0.8443
Hungary	HUN	34800077	34801504	1	1.1688	-0.7243	0.3461	-0.1515	-0.0934	-0.3973	-0.8709	-0.8443
Hungary	HUN	34800077	34803911	1	0.9776	-0.983	-0.7566	-0.6366	-0.5932	-1.6678	-2.1355	-0.2503
Hungary	HUN	34800077	34803843	1	-0.2468	-1.034	-0.9874	-0.2153	-0.7656	-0.1467	-0.9936	-0.222
Hungary	HUN	34800077	34802093	1	0.88	-1.1442	0.0226	-0.104	-0.6007	-1.6678	-2.1355	-0.3856
Hungary	HUN	34800077	34803716	1	1.1727	-0.59	0.0226	0.4769	0.4192	0.7198	-0.3206	-0.4607
Hungary	HUN	34800077	34803319	1	0.5724	-1.1979	-0.5836	-0.9384	-1.167	-0.4318	-1.0753	-1.0454
Hungary	HUN	34800077	34804205	0	0.8471	-0.4314	-0.691	-0.1055	-0.279	0.0218	-0.4948	0.1216
Hungary	HUN	34800077	34802066	0	1.2568	-1.0212	-0.9874	-0.8995	-0.6813	-0.3548	-0.5974	-0.2503
Hungary	HUN	34800077	34801247	0	1.3198	0.6492	1.2899	0.5631	0.0954	-0.182	0.075	2.0955
Hungary	HUN	34800077	34802301	0	0.8301	-0.089	0.0226	0.2681	0.2433	-0.21	0.8038	0.5823
Hungary	HUN	34800077	34802670	0	1.1629	-1.3452	0.0226	-0.9331	-0.6378	-0.1832	-0.6852	0.1216
Hungary	HUN	34800077	34800225	0	1.2558	-0.2662	-0.3802	0.309	0.5619	0.04	0.8038	0.7435
Hungary	HUN	34800077	34805632	0	0.2868	1.7671	1.1657	0.3559	1.4314	0.9613	0.3482	1.2147
Hungary	HUN	34800077	34800484	0	0.4525	0.5206	1.036	-0.1713	0.8825	-0.0842	-0.1479	1.2841
Hungary	HUN	34800077	34800886	0	0.7668	-0.0862	1.9359	0.9162	4.4978	3.6292	0.5755	2.0955
Hungary	HUN	34800077	34804106	0	0.569	0.6636	1.9359	0.8345	0.428	0.4728	1.3918	1.515
Hungary	HUN	34800077	34805326	0	0.8765	0.957	1.9359	-0.133	1.1612	-1.2919	2.4277	2.0955
Hungary	HUN	34800077	34802903	0	0.8092	-0.089	-0.3048	-0.3704	-0.5205	-0.8849	-0.3733	-0.1865
Hungary	HUN	34800077	34804685	0	0.8215	-0.2662	0.8038	0.1872	-0.2237	-1.0529	-0.3912	-0.8443
Hungary	HUN	34800077	34803859	0	1.2739	-0.0862	1.9359	3.6039	3.3377	3.6292	2.4277	2.0955
Hungary	HUN	34800077	34800122	0	0.4998	-0.4203	-1.0611	0.1511	0.1505	-0.2893	0.1693	-0.8646
Hungary	HUN	34800077	34801774	1	0.4512	-0.089	-0.5034	0.294	0.0252	0.355	-2.1355	-0.8947
Hungary	HUN	34800077	34805799	1	-0.2193	-1.2392	-1.5179	-0.6062	-1.6693	-1.6678	-2.1355	-1.236
Hungary	HUN	34800077	34802961	0	1.0804	1.1352	0.0226	3.0685	4.8357	0.9228	0.5755	0.1216
Hungary	HUN	34800077	34802483	0	1.517	-0.7221	0.4173	-0.1591	-0.3111	-0.2766	-0.3733	-0.1563
Hungary	HUN	34800077	34801512	0	-0.5622	0.0666	0.4802	0.1785	0.4833	-1.6678	1.2302	0.9444
Hungary	HUN	34800077	34803140	0	1.4394	-1.1229	0.586	-0.9836	-0.0945	-0.5302	-1.2624	1.7439
Hungary	HUN	34800078	34801180	1	-1.1585	0.0789	0.0226	-0.1264	-0.636	0.0148	-0.1021	0.1216
Hungary	HUN	34800078	34803948	1	-1.4043	-0.4136	0.0226	-0.5532	-0.2588	0.2518	0.9492	-0.6158
Hungary	HUN	34800078	34802628	1	-0.0726	-0.0862	0.0226	0.5585	0.7531	0.2825	-0.0553	-0.4607
Hungary	HUN	34800078	34802461	1	0.5636	-0.8283	0.7162	-0.3718	0.1087	0.2069	-0.0987	-0.7496
Hungary	HUN	34800078	34801963	1	-0.9434	-0.59	-0.9607	-0.5109	-0.366	-0.4384	0.0447	-0.5912
Hungary	HUN	34800078	34803095	1	-0.8346	-0.0862	0.0226	-0.1789	-0.3843	0.8399	-0.0553	0.1216
Hungary	HUN	34800078	34804412	0	-1.0469	-0.7221	-0.587	-0.2053	-0.4358	-0.7478	0.0105	-0.3297
Hungary	HUN	34800078	34805885	0	-0.8774	0.468	1.1381	0.5392	0.8567	-0.4318	0.1922	1.1232
Hungary	HUN	34800078	34802760	1	0.1528	-0.4203	-0.5034	0.4014	0.042	-0.2013	-0.176	-0.2503
Hungary	HUN	34800078	34800479	1	-0.8191	-0.7221	-0.5887	0.0024	-0.1845	-0.5309	-0.3763	-0.7317
Hungary	HUN	34800078	34802168	0	0.3552	-1.0688	-0.1587	-0.0012	-0.0524	-0.6567	-0.5832	0.4777
Hungary	HUN	34800079	34800014	1	0.798	-0.4998	-0.227	0.7966	0.2439	1.0245	0.5755	-0.2503
Hungary	HUN	34800079	34801388	1	0.8721	-0.8734	-0.335	-0.0597	-0.1915	-1.6678	-2.1355	-0.945
Hungary	HUN	34800079	34805646	1	1.5936	-0.269	-0.9607	-0.1181	-0.2858	-0.4173	-0.0379	-0.5265
Hungary	HUN	34800079	34803227	1	-0.4442	0.3815	0.4173	0.2252	0.1445	0.0704	0.0256	0.4994
Hungary	HUN	34800079	34804146	1	0.0665	0.5155	-0.2943	0.0698	0.9789	-0.2065	2.4277	-0.2503
Hungary	HUN	34800079	34800451	1	0.5163	-0.4025	-0.9607	-1.2417	-0.7044	-0.526	-0.6852	-0.7496
Hungary	HUN	34800079	34802764	1	0.6253
Hungary	HUN	34800079	34801732	1	0.8796	-0.9767	-0.691	-0.3878	-0.0954	-0.7368	-0.176	-0.4607
Hungary	HUN	34800079	34804378	1	0.8	-1.0688	-1.0611	-1.3089	-1.2356	-1.6678	-0.2821	-1.1252
Hungary	HUN	34800079	34802715	1	0.743	-0.938	-1.0611	-0.1379	-0.0399	-1.6678	-0.4948	-0.7108
Hungary	HUN	34800079	34802143	1	0.8895	-0.8802	-0.7902	-0.1075	-0.0643	-1.6678	-2.1355	-1.0798
Hungary	HUN	34800079	34800616	1	-0.2991	-0.7221	0.0226	0.7448	0.2218	0.4436	0.5755	0.1216
Hungary	HUN	34800079	34804204	0	1.2334	-0.946	1.9359	-0.2855	-0.4651	-1.0529		0.2286
Hungary	HUN	34800079	34802974	0	0.8702	-0.4203	0.0226	0.7113	-0.0421	1.0062	-0.2513	0.1216
Hungary	HUN	34800079	34803019	0	0.6649
Hungary	HUN	34800079	34800447	0	0.5821	-1.3079	-1.682	0.0045	-0.2313	0.4018	2.4277	2.0955
Hungary	HUN	34800079	34800654	0	0.9553	0.1973	1.9359	3.6039	2.2837	1.0062	0.5755	0.1216
Hungary	HUN	34800079	34800176	0	1.1246	-0.0013	0.9192	-2.6893	0.1116	-1.6678	0.5755	-0.1563
Hungary	HUN	34800079	34805192	0	0.5299	0.5206	1.9359	-1.0563	0.2408	-1.6678	0.0474	2.0955
Hungary	HUN	34800079	34803195	0	0.6786	-0.6655			1.1288		-0.6852	0.1216
Hungary	HUN	34800079	34805374	0	1.1381	0.4658	0.8038	-0.2189	0.545	0.1794	0.1648	-0.5305
Hungary	HUN	34800079	34800061	0	0.6967	-1.0602	0.0226	-0.7322	-1.0281	-1.6678	-0.3733	-0.222
Hungary	HUN	34800079	34804992	1	0.1532	-0.0862	0.0226	0.4305	-0.1918	-0.3451	-0.1722	-0.7108
Hungary	HUN	34800079	34803791	1	0.6343	0.2695	-0.6843	-0.2852	-0.4503	-1.6678	-0.4948	-0.4607
Hungary	HUN	34800079	34800621	1	0.9634	1.1493	-0.7902	-2.6893	-1.3838	-0.8849	-0.0667	0.8567
Hungary	HUN	34800080	34801223	1	-2.1819	0.4708	0.6407	0.2268	0.345	-0.801	1.4834	0.1554
Hungary	HUN	34800080	34802690	1	-0.528	-0.0862	0.0226	-2.6893	-0.7829	-1.6678	0.5755	0.1216
Hungary	HUN	34800080	34800488	0	-1.2013	-1.0121	-0.5564	0.5475	-0.2612	1.0761	-0.3086	0.1874
Hungary	HUN	34800080	34802509	0	-0.4788	-0.817	-0.2737	0.6333	-0.2222	1.0196	0.0154	-0.3917
Hungary	HUN	34800081	34802337	0	-0.869	-0.4998	-0.0951	0.7483	0.3409	-0.6274	0.5755	0.7095
Hungary	HUN	34800082	34803631	1	0.324	0.1371	0.0226	0.0123	-0.1659	-0.8768	-0.2821	0.1216
Hungary	HUN	34800082	34802618	1	0.9686	-0.2479	0.8961	0.8451	-0.0194	0.6327	-0.4948	-0.1314
Hungary	HUN	34800082	34800132	1	-0.2234	-0.9334	-0.3802	-1.0792	-1.1039	-0.5979	-0.3912	-0.7108
Hungary	HUN	34800082	34802816	1	-0.1381	-1.2761	-0.227	-0.1516	-0.4934	-0.0255	-0.4801	-0.6774
Hungary	HUN	34800082	34802571	1	1.1735	-0.4203	0.0226	0.3169	0.6658	0.4331	-0.414	-1.1252
Hungary	HUN	34800082	34800446	1	-0.3702	0.0789	0.0226	1.2836	0.3821	0.022	-0.8657	-0.6774
Hungary	HUN	34800082	34803430	1	-0.3967	-1.0688	-0.3802	-0.7732	-0.4838	-0.2131	-1.166	-0.4607
Hungary	HUN	34800082	34801863	1	1.2104	-1.1763	-0.3802	-0.2186	-0.4836	-0.3317	-1.7719	-0.4607
Hungary	HUN	34800082	34801241	1	1.0054	0.0566	-0.4728	-0.8286	0.2696	-0.7368	-0.2852	-0.0867
Hungary	HUN	34800082	34800439	1	-0.3344	-1.1999	-0.711	-0.1981	-0.8637	-0.1916	-2.1355	-0.6353
Hungary	HUN	34800082	34802508	1	-0.0923	-0.4232	0.8116	-0.496	-0.0808	-0.526	-2.1355	-0.1254
Hungary	HUN	34800082	34802465	1	1.3145	0.3404	-0.9607	-0.6916	-0.5459	-0.3451	-2.1355	-1.2412
Hungary	HUN	34800082	34804324	1	0.0791	-1.2115	-0.7836	-0.3252	-0.8843	-1.6678	-1.5537	-1.0169
Hungary	HUN	34800082	34804046	1	-0.5973			-0.7159	-0.3815
Hungary	HUN	34800082	34802726	1	1.2062	-1.0688	-0.7638	-0.1026	-0.3856	-0.5037	-0.9504	-0.6353
Hungary	HUN	34800082	34802426	1	-0.1837	0.6636	0.4173	-0.2162	1.0518	-0.8849	-0.3086	0.0426
Hungary	HUN	34800082	34804284	0	1.1749	-0.1827	-0.9607	0.5164	0.373	0.3846	-0.3876	-0.6774
Hungary	HUN	34800082	34803669	0	1.3362	-0.0933	0.6407	0.1661	0.8729	0.4587	0.0256	0.5759
Hungary	HUN	34800082	34800876	0	1.3739	-0.4343	1.9359	0.7843	0.0504	-0.5309	-0.6852	1.2841
Hungary	HUN	34800082	34805964	0	1.1865	-0.2509	-0.3802	-0.5345	-0.2203	-0.127	-0.2852	-0.1563
Hungary	HUN	34800082	34800787	0	0.7146	-0.0862	0.0226	0.1053	0.286	0.4641	0.5755	0.1216
Hungary	HUN	34800082	34803163	0	-0.182	-1.0714	1.2899	-1.2512	-0.234	-1.6678	-0.2008	1.2147
Hungary	HUN	34800082	34804391	0	1.2159	-0.8357	0.1386	-0.5259	-0.2136	-1.6678	-0.6852	0.1216
Hungary	HUN	34800082	34800823	0	0.2406	0.2086	-0.3706	0.6001	0.5947	0.4338	0.5755	0.1216
Hungary	HUN	34800082	34800145	0	-0.3461	-0.6525	-1.2891	0.6397	-0.2857	0.1232	-2.1355	-2.5027
Hungary	HUN	34800082	34802819	0	1.061	-0.7221	0.0226	0.34	0.2071	0.3026	0.1922	1.2147
Hungary	HUN	34800082	34800435	0	-0.6298	-0.4203	0.4173	0.0665	0.1931	0.0811	0.3473	0.1216
Hungary	HUN	34800082	34803944	1	0.8446	-1.0212	-0.3048	-0.0163	-0.329	-0.0569	-0.4771	-0.4607
Hungary	HUN	34800082	34802201	1	0.5354	-0.938	0.4683	0.3061	0.9016	0.0281	-1.5848	-0.9261
Hungary	HUN	34800082	34802673	1	1.2756	-0.7221		-0.1736	-0.6915	-0.1277
Hungary	HUN	34800082	34801925	0	0.6182	-0.2366	-0.5034	-0.2667	-0.1793	-0.2379	-0.176	-0.6959
Hungary	HUN	34800082	34805940	0	1.0829	-0.5743	0.0226	3.6039	0.2543	0.0412	-0.6852	-0.1563
Hungary	HUN	34800083	34804555	0	-1.1685	-0.0966	0.0226	0.1402	0.2466	0.8386	0.5755	0.1216
Hungary	HUN	34800083	34806122	0	-1.0839	-0.2827	-1.3376	0.7137	1.0825	1.1181	-0.393	-0.8134
Hungary	HUN	34800083	34804096	0	-1.0628	-0.0862	0.0226	0.9472	-0.6197	1.5721	0.5755	0.1216
Hungary	HUN	34800083	34802803	0	-0.9253	-0.0862	0.0226	1.2063	1.4966	0.6391	0.5755	0.1216
Hungary	HUN	34800083	34800183	0	-0.8173	0.3427	0.0226	-2.6893	-0.2618	-0.8768	0.5755	-0.3856
Hungary	HUN	34800083	34802454	0	-0.336	-0.9334	-0.1438	-0.1473	-0.9644	-0.0779	-0.7105	0.2546
Hungary	HUN	34800083	34804677	0	0.4428	0.1562		-2.0793	0.0855		-0.0883
Hungary	HUN	34800083	34801025	0	-0.987	-1.2884	-1.1926	0.0767	-0.4785	0.0403	-0.6852	-1.1252
Hungary	HUN	34800083	34801520	0	-1.4197	-0.0862	0.0226	0.1992	-1.2002	-1.6678	-0.9794	-0.585
Hungary	HUN	34800083	34804972	0	-1.0504	-1.3452	-1.2667	0.8895	-0.2221	0.934	0.775
Hungary	HUN	34800083	34805290	0	0.7382	-0.2479	0.0226	0.1364	1.7312	0.2069	0.5755	0.1216
Hungary	HUN	34800083	34802216	0	1.1492	-0.8775	-0.8172	0.6521	0.1674	0.3953	-0.5656	-0.5435
Hungary	HUN	34800083	34802937	0	0.1394	-0.9653	-0.6047	0.6494	0.1289	0.778	-0.3553	-1.1415
Hungary	HUN	34800083	34801841	0	-0.1877	-0.0862	0.0226	0.7113		1.0062	0.5755	0.1216
Hungary	HUN	34800083	34800389	0	0.8024	-0.938	0.0226	0.1912	-0.7086	-0.1931	-1.2871	-0.222
Hungary	HUN	34800083	34805686	0	-0.0346	0.3289	-0.0824	0.6936	0.815	0.5182	1.1375	2.0955
Hungary	HUN	34800083	34805930	0	0.4435	-0.8232	0.4173	0.4797	0.2332	-1.6678	-0.0379	0.2525
Hungary	HUN	34800083	34802416	0	-0.6501	-1.8067	-1.161	0.4032	-0.9235	-0.0607	-0.2004	-0.3856
Hungary	HUN	34800083	34805203	0	-0.3112	-0.7737	0.4445	1.1758	0.4709	1.4821	0.4316	-0.8028
Hungary	HUN	34800083	34803772	0	-0.5195	-0.2479	0.4173	0.8806	0.587	0.7642	0.5755	-0.2726
Hungary	HUN	34800083	34802921	0	-0.2091	0.4121	0.586	1.3705	1.0209	1.6798	0.1693	0.5759
Hungary	HUN	34800083	34802616	0	1.0546	-0.8833		1.5341	1.7187	0.0901	1.2498	1.4234
Hungary	HUN	34800083	34804687	0	0.2028	0.5344	1.2341	-2.6893	0.1405	0.0926	-1.4019	2.0955
Hungary	HUN	34800083	34802511	0	-0.9337	-0.817	-0.2737	3.6039	4.8357	1.697	0.3379	-0.959
Hungary	HUN	34800083	34805773	0	-1.3694	-0.165	-0.3802	0.3112	-0.1712	-0.0645	-1.0808
Hungary	HUN	34800083	34801860	0	-1.0312	-0.4203	0.0226	-1.0059	0.3104	-0.153	0.5755	0.1216
Hungary	HUN	34800083	34801857	0	-1.3029	-0.4314	0.0226	-0.6165	-0.5444	-1.6678	0.5755	0.1216
Hungary	HUN	34800083	34801945	0	-0.553	0.1371	0.3461	-0.1946	0.335	-0.0455	-0.5001	-0.1563
Hungary	HUN	34800083	34804232	0	-1.8265	-2.0011	-0.5472	-0.3325	0.9776	-1.6678	0.6286	2.0955
Hungary	HUN	34800083	34802969	0	0.6371	-0.0862	0.0226	0.7113	-0.0408	1.0062	0.5755	0.1216
Hungary	HUN	34800083	34802757	0	-2.1342	-0.5583	-0.4728	0.0038	-0.2307	0.2691	0.5172	-0.8443
Hungary	HUN	34800084	34804975	1	-0.1081	0.1221	0.4173	-0.1394	0.0329	-1.6678	0.0973	-0.1563
Hungary	HUN	34800084	34802302	1	-0.7698	-1.0249	-1.0611	-0.4597	-0.3585	-1.2919	-0.5798	-0.4607
Hungary	HUN	34800084	34802575	1	0.7019	-0.9298	-0.988	-0.7579	-0.1408	-0.219	0.0791	0.1216
Hungary	HUN	34800084	34801208	1	-0.8667	-0.0862	0.0226	0.5448	0.0811	0.3933	0.5755	-0.4607
Hungary	HUN	34800084	34806104	1	-2.1702	-1.3182	-0.4728	-0.5857	-1.6083	-0.9292	-0.9906	-1.9384
Hungary	HUN	34800084	34801926	1	0.3302	-1.2163	-0.5034	-0.3538	-0.3463	-1.5939	-0.6852	-1.0798
Hungary	HUN	34800084	34802439	1	-0.9262	1.4003	1.9359	-0.7797	-0.0253	-0.7368	-2.1355	0.9883
Hungary	HUN	34800084	34803826	1	-0.826	-0.4025	-0.0951	-0.3499	0.413	0.194	0.6172	0.149
Hungary	HUN	34800084	34803805	1	0.1417	-1.1493	0.0226	1.1392	0.3698	0.1246	-0.4948	-0.4607
Hungary	HUN	34800084	34805102	1	1.7985	2.6352	1.9359	0.4796	0.6171	0.3658	1.5243	1.0096
Hungary	HUN	34800084	34802331	1	-1.5034	-0.7291	-1.0886	-0.793	0.2565	-0.9292	-0.3553	-1.0517
Hungary	HUN	34800084	34805848	1	-1.0087	2.6352	-0.7302	-0.2841	-0.1848	-0.4384	-0.8738	-1.0788
Hungary	HUN	34800084	34803818	1	0.7908	-0.8872	0.0226	0.6089	0.6922	-1.6678	0.5755	-0.2503
Hungary	HUN	34800084	34802973	1	0.4756	0.5976	0.4809	0.9914	1.0775	-1.6678	1.3656	1.3857
Hungary	HUN	34800084	34804041	1	0.6722	2.6352	1.9359	1.2836	0.8779	1.5721	2.4277	2.0955
Hungary	HUN	34800084	34805340	1	-0.6846	-0.4203	0.0226	-0.0603	-0.261	0.0802	0.0447	-0.4377
Hungary	HUN	34800084	34805153	1	-0.7367	-0.5743	-0.5034	-0.3898	0.0523	0.2372	-2.1355	-0.4607
Hungary	HUN	34800084	34800590	1	-1.6232	-0.1839	1.9359	0.0119	1.2732	-0.0518	-1.5848	0.6314
Hungary	HUN	34800084	34804569	1	-0.8923	-0.7221	0.0226	0.6017	0.236	1.0062	0.2927	0.1216
Hungary	HUN	34800084	34804077	0	0.7555	-0.0862	1.2899	-2.6893	-3.7095	-1.6678	0.5755	0.1216
Hungary	HUN	34800084	34800865	0	0.4779	0.1997	0.0226	-0.07	0.5112	-0.1507	0.5755	0.1216
Hungary	HUN	34800084	34805060	0	-0.3191	0.5206	0.9192	-0.7629	0.5856	-0.475	-0.8661	0.839
Hungary	HUN	34800084	34805012	0	-0.9942	-0.1856	-0.3802	0.142	0.0908	-0.7946	0.0256	-1.3718
Hungary	HUN	34800084	34800977	0	0.7782	1.1576	0.8348	0.8841	1.3486	1.2716	-0.2004	1.1232
Hungary	HUN	34800084	34804482	0	-0.0385	0.4565	0.606	0.7461	0.8211	1.3021	1.3428	-0.4749
Hungary	HUN	34800084	34802351	0	0.6341	-0.0764	0.0226	-0.0953	0.2243	-1.6678	0.2287	0.8375
Hungary	HUN	34800084	34805423	0	0.3698	-0.0862	0.0226	1.2836	0.8779	1.3541	0.5755	0.1216
Hungary	HUN	34800084	34801985	0	-0.6916	-1.3452	-0.6843	0.4982	0.0246	0.163	-0.0857	-0.1563
Hungary	HUN	34800084	34805777	0	0.0921	-0.2741	0.4173	0.5537	0.2983	0.7062	0.5755	0.1216
Hungary	HUN	34800084	34804632	1	-0.8022	-1.289	-1.7538	-0.5016	-1.3367	-1.6678	-2.1355	-2.5027
Hungary	HUN	34800084	34800329	1	-0.0382	-0.3697	1.8045	1.0616	1.4014	0.6149	0.5755	-0.9309
Hungary	HUN	34800084	34804538	1	-0.5263	-0.0862	0.0226	0.2879	1.4571	0.0017	0.5755	-1.1252
Hungary	HUN	34800084	34802980	1	-0.4021	-0.59	-1.0611	-0.0416	0.385	-0.343	0.5755	0.8806
Hungary	HUN	34800084	34805376	0	0.407	-0.2479	-2.2485	1.9355	4.8357	2.1103	-0.6852	-2.5027
Hungary	HUN	34800085	34805098	1	-1.827	-0.0862	0.0226	0.4558	0.2129	-1.6678	0.5755	-0.2503
Hungary	HUN	34800086	34805775	1	-1.4037	2.6352	0.0226	3.6039	4.8357	0.3885	-0.2004	0.1216
Hungary	HUN	34800086	34802821	1	-0.5447				0.6104	0.4197
Hungary	HUN	34800086	34802362	1	-1.3367	0.792	1.0433	0.1468	0.4345	0.335	0.075	-0.0604
Hungary	HUN	34800086	34805892	1	0.1816	-0.817	-0.8688	0.4823	-0.2946	0.7853	-0.1812	-1.3027
Hungary	HUN	34800086	34801724	1	-1.0102	-0.9279	0.4802	-0.8335	-0.9426	0.178	-0.7644	-0.8443
Hungary	HUN	34800086	34805739	1	-0.4657	-0.5133	1.0574	0.1266	1.0427	0.3611	0.075	-0.6924
Hungary	HUN	34800086	34801600	1	-0.7135	-0.0071	1.9359	-0.1333	-0.3596	0.2306	1.8085	2.0955
Hungary	HUN	34800086	34801707	0	1.0162	-1.3452	-1.0611	0.5954	-1.3609	-1.6678	-0.0553	-0.3297
Hungary	HUN	34800086	34801480	0	-0.278	1.1493	0.7162	0.1364	0.7694	0.392	-0.6885	0.346
Hungary	HUN	34800086	34800419	0	-0.236	-1.1357	-0.4728	0.4105	0.2812	0.7636	-0.1793	-0.2928
Hungary	HUN	34800086	34802793	0	0.5108	2.6352	1.9359	-0.3043	1.2056	0.9977	0.0215	2.0955
Hungary	HUN	34800086	34804379	0	-0.0368	-0.0862	0.0226	0.7113	0.8116	1.4152	0.5755	0.1216
Hungary	HUN	34800086	34801722	0	-1.1663	-1.3452	0.0226	0.1053	-0.8053	-0.4122	-0.6852	0.1216
Hungary	HUN	34800086	34803404	0	0.2766				-0.1732	0.071
Hungary	HUN	34800086	34802291	0	-0.1719	-0.9718	-1.1002	0.4544	0.7741	0.9893	1.2691	-0.2995
Hungary	HUN	34800086	34805658	0	0.0223	-1.0249	-0.9285	-0.576	-0.6212	-0.4769	-0.5832	-0.2432
Hungary	HUN	34800086	34802455	0	0.0271	-1.4104	-0.9607	-0.5122	-0.7076	0.0466	-0.3733	-0.1563
Hungary	HUN	34800086	34805630	0	-0.4678	-0.7221	-0.691	1.2836	0.5363	0.1173	0.5755	-0.1563
Hungary	HUN	34800087	34805506	1	-2.1531	-1.0989	-0.2737	0.5974	-0.109	1.403	-0.2907	-0.3917
Hungary	HUN	34800087	34805011	1	-1.5624	-0.0862	0.0226	0.7113	-0.7949	1.0062	0.5755	0.1216
Hungary	HUN	34800087	34802949	0	-2.745	-0.817	-0.2737	0.7321	-0.2222	1.0196	0.0154	-0.3917
Hungary	HUN	34800087	34805016	0	-1.7741	-0.8785	0.0226	0.7655	-0.7263	1.798	0.1648	-0.222
Hungary	HUN	34800087	34800232	0		-0.9262	-1.3714	0.8431	-0.3565	0.9289	0.0334	-1.1252
Hungary	HUN	34800088	34801597	1	-0.3884	-0.0099	-1.1926	-0.6534	-0.6143	-1.6678	-2.1355	-1.5298
Hungary	HUN	34800088	34802319	1	-1.3882	0.1473	0.5462	0.7474	1.3553	-0.1554	0.5755	1.1232
Hungary	HUN	34800088	34804258	1	-1.5331	-0.0862	0.0226	0.7113	-0.0408	1.0062	0.5755	0.1216
Hungary	HUN	34800088	34801782	1	-0.1961	1.3702
Hungary	HUN	34800088	34802005	1	-1.8989	-0.4488	0.8348	1.2291	-0.5008	0.4394	-0.6852	-0.2503
Hungary	HUN	34800088	34802758	1	-0.0801	-0.0862	0.0226	3.6039	1.7418	1.5721	0.5755	0.1216
Hungary	HUN	34800088	34805542	1	-0.4269	-0.2597	1.4967	0.4771	4.8357	0.2431	-0.1727	-0.946
Hungary	HUN	34800088	34803483	1	-0.3124	-1.3452	-0.227			0.4394		-0.7507
Hungary	HUN	34800088	34801564	1	-0.6548	-0.7221	-0.7638	0.1254	-0.6171	0.299	-0.6852	-0.943
Hungary	HUN	34800088	34803244	1	-1.7287			1.0127	0.8123
Hungary	HUN	34800088	34805429	0		-0.0862	0.0226	-2.419	-0.0852	-1.6678	0.5755	0.1216
Hungary	HUN	34800088	34800931	0	-0.973	-0.4203	0.0226	-0.0258	-0.5055	-0.0267		-0.2503
Hungary	HUN	34800088	34803990	0	-0.5863	-0.7353	-0.0499	-0.1262	-0.8698	-0.4753
Hungary	HUN	34800088	34805900	0	-1.3549		-0.7638	0.6433	0.3292	-1.3982	-0.5828	-0.2503
Hungary	HUN	34800088	34803601	0	-2.3576	-0.0862	0.0226	1.2836	0.6871	1.5721	0.5755	0.1216
Hungary	HUN	34800088	34802787	0	-1.9072		0.0226	0.1053	-0.7125	0.4394	0.5755	0.1216
Hungary	HUN	34800088	34805403	0	-1.2915	-0.0862	0.0226	0.1554	0.0081	0.2156	0	0.1216
Hungary	HUN	34800088	34800699	0	-1.0841	-0.3386	-0.5544	0.1434	-0.2452	0.1559	-0.532	-0.1563
Hungary	HUN	34800088	34800857	0	-0.8278	-0.11	1.2341	0.8426	0.2946	0.3403	1.1417	-0.3319
Hungary	HUN	34800088	34803363	0	-1.403						-1.1855
Hungary	HUN	34800088	34804216	0	-2.4049	-1.5138	-0.7429	0.8623	-0.5182	0.8588	-0.8273	-0.946
Hungary	HUN	34800088	34803525	0	-1.5369	-0.7136	0.0226	-0.5571	0.0727	-0.8768	-0.6658	-0.3856
Hungary	HUN	34800088	34805190	0	0.413	0.9535	0.4445	0.8707	-0.1101	-0.3261	1.6922	2.0955
Hungary	HUN	34800088	34800019	0	-0.7517	-1.3369	-0.876	0.7217	0.1023	0.7939	0.3839	-1.0728
Hungary	HUN	34800088	34800327	0	1.4349	-0.0071	-0.2827	1.136	0.6607	1.4379	0.5755	0.1216
Hungary	HUN	34800088	34805911	0	-1.0324			-0.2709	0.3309	0.9217
Hungary	HUN	34800088	34801335	0	-0.1003	2.6352	1.9359	0.8841	-0.5133	3.6292	2.4277	2.0955
Hungary	HUN	34800089	34806196	1	-0.7441	-1.2532	1.0108	0.5761	0.5143	0.0801	2.4277	0.9097
Hungary	HUN	34800089	34801833	1
Hungary	HUN	34800089	34802361	1	-0.4899	-0.0862	0.0226	1.7964	4.8357	1.3968	0.5755	0.1216
Hungary	HUN	34800089	34802791	1	-0.7219	-0.0862	1.9359	0.7113	-0.1057	-1.6678	0.5755	0.1216
Hungary	HUN	34800089	34805697	1	0.0265
Hungary	HUN	34800089	34801514	1	-1.1563	-0.6169	0.0226	0.559	-0.3166	1.0062	-0.2821	0.1216
Hungary	HUN	34800089	34802488	1	-1.5679	-0.0862	-0.4728	-1.1525	-0.9527	-0.8698	-0.5608	-1.453
Hungary	HUN	34800089	34803014	1	-0.0791	-1.436	-2.664	-2.6893	-3.7095	-1.6678	-2.1355	-2.5027
Hungary	HUN	34800089	34803391	1	-0.4289	1.034		-2.4721	-3.7095
Hungary	HUN	34800089	34801003	1	0.6552
Hungary	HUN	34800089	34800706	1	0.0395	2.6352	1.4187	2.0201	-0.6956	1.7761	1.656
Hungary	HUN	34800089	34800428	1	-0.4579			0.0929	0.2116
Hungary	HUN	34800089	34804016	0	-1.2895	-0.4297	1.4967	-0.0281	-0.6228	-1.6678	0.1648	1.515
Hungary	HUN	34800089	34801267	0	0.9857	-0.6682	-0.3713	0.654	1.6121	0.8593	0.2287	-0.1118
Hungary	HUN	34800089	34802703	0	-1.049	-2.4463	-1.0935	0.4335	-0.5935	0.6524	-0.4801	-0.1985
Hungary	HUN	34800089	34805532	0	-1.0117	-1.1395	-0.6241	0.3045	0.3906	0.7318	0.3142	-0.4784
Hungary	HUN	34800089	34805136	0	0.235	-0.0862	-0.5034	0.585	-0.3793	1.0062	0.5755	0.1216
Hungary	HUN	34800089	34804126	0	-0.8691	-0.0862	0.0226	1.2836	-0.1434	1.0062	0.5755	0.1216
Hungary	HUN	34800089	34801975	0	0.4025	0.879	1.1752	0.576	0.4788	-1.6678	1.2798	1.515
Hungary	HUN	34800089	34802264	0	-1.4792	-1.1063	-0.7519	0.721	-0.0405	1.0389	-0.6057	-1.113
Hungary	HUN	34800089	34805152	0	-0.3509	1.1493	1.4967	-2.6893	1.0225	-1.2919
Hungary	HUN	34800089	34804197	0	-0.9125
Hungary	HUN	34800089	34805899	0	0.5098	-0.4174	0.0226	0.6965	-0.0408	1.5708	0.5755	0.1216
Hungary	HUN	34800089	34801217	0	-0.921	-0.7221		0.5134	0.1548	-0.2752		-0.1563
Hungary	HUN	34800089	34802535	0	-0.2239	-0.9785	-1.0611	0.1465	-0.1744	0.3437	0.5755	0.1216
Hungary	HUN	34800089	34805819	1
Hungary	HUN	34800089	34803659	1	-0.1843
Hungary	HUN	34800089	34802774	1	-0.8503	-1.1372	-1.0595	0.2545	-0.5843	0.7657	0.8047	-0.8875
Hungary	HUN	34800089	34801443	1	0.9948
Hungary	HUN	34800089	34804611	0	-1.5584	-0.5152	0.8038	-0.1797	-0.0824	-1.6678	2.4277	2.0955
Hungary	HUN	34800089	34804714	0	-0.0732	-2.4463	-2.664	-2.6893	-0.6621	-1.6678	-2.1355	-2.5027
Hungary	HUN	34800089	34802909	0	-0.3031
Hungary	HUN	34800090	34805556	0	-1.0385	-1.1017	-0.5195	0.9406	1.2873	1.0196	0.0154	-0.2741
Hungary	HUN	34800090	34804953	0	-1.4684	0.2745	-0.7638	-0.7797	-1.1341	-0.4817	0.5755	-0.8443
Hungary	HUN	34800091	34803013	1	-1.7994
Hungary	HUN	34800091	34803813	1	-1.8223	-0.0862	-0.7902	0.5565	-0.4216	-1.6678	2.4277	-0.2503
Hungary	HUN	34800091	34800208	1	-1.306	-1.0688	0.0226	0.1322	-0.7282	-0.153	-0.6997	-1.3989
Hungary	HUN	34800091	34802462	1	-1.3604			0.9892	0.7094
Hungary	HUN	34800091	34805926	1	0.1826
Hungary	HUN	34800091	34806017	1	-1.6822	-0.0862	0.0226	-1.1879	-1.1068	-1.6678	0.5755	0.1216
Hungary	HUN	34800091	34804068	1	-0.6519	-1.1801	1.9359	-1.5147	-0.3825	-0.4384	-2.1355	1.515
Hungary	HUN	34800091	34803628	1	0.0732	-0.0862	0.0226	0.1053	1.0231	1.5721	0.5755	0.1216
Hungary	HUN	34800091	34806093	1	-0.2871					-1.5666
Hungary	HUN	34800091	34804413	1	0.376	-2.9627	-2.664	0.1053	-0.9291	0.4394	-2.1355	-2.5027
Hungary	HUN	34800091	34800161	0	-1.0043	0.1411	-0.227	-0.6003	0.8484	-0.8768	0.5755	2.0955
Hungary	HUN	34800091	34803123	0	-0.1569	2.6352	1.9359	0.4092	1.0833	-0.006	2.4277	2.0955
Hungary	HUN	34800091	34801424	0	-0.4407	-0.2479	0.0226	1.9342	0.7822	-1.6678	0.5755	0.1216
Hungary	HUN	34800091	34805872	0	-1.1208	-0.0862	0.0226	0.7113	-0.0408	1.0062	0.5755	0.1216
Hungary	HUN	34800091	34806124	0	-0.265
Hungary	HUN	34800091	34802716	0	-0.9125	-1.0282	-0.6446	0.8353	-0.3203	0.9755	-0.393	-0.3657
Hungary	HUN	34800091	34802421	0	0.1866	2.6352	1.9359	3.6039	4.8357	3.6292	2.4277	2.0955
Hungary	HUN	34800091	34803830	0	-1.7577	-2.9627	-1.1926	0.4488	-0.5131	1.0196	-0.2004	0.1216
Hungary	HUN	34800091	34802401	0	-1.3512
Hungary	HUN	34800091	34803291	0	-0.6939	-0.0862	0.0226	0.7113	-0.0408	1.0062	0.5755	0.1907
Hungary	HUN	34800091	34803719	0	-0.4145					0.5832
Hungary	HUN	34800091	34806158	0	-2.2511		0.0226	3.6039	4.8357	3.6292	0.5755	0.1216
Hungary	HUN	34800091	34804310	0	-0.1467
Hungary	HUN	34800091	34802878	0	-0.417	-2.9627	-2.664		-2.6758	-1.6678	-2.1355	-2.5027
Hungary	HUN	34800091	34803892	0	-0.3826
Hungary	HUN	34800091	34804177	0	0.1906	-0.7221		1.2836	0.8309	0.245
Hungary	HUN	34800092	34804854	1	-0.5226	1.4003	1.2867	0.7524	0.0307	-0.3261	-0.5622	0.4994
Hungary	HUN	34800092	34805947	1	-1.314	0.0789	0.4173	0.2478	0.819	0.29	0.3482	0.3216
Hungary	HUN	34800092	34801327	1	-1.7123	-0.0862	0.0226	2.0854	4.8357	1.2577	2.4277	2.0955
Hungary	HUN	34800092	34805032	1	0.2034	-0.0862	-0.3802	0.0216	0.7686	0.2911	0.3482	0.1216
Hungary	HUN	34800092	34800360	1	-1.0212	-0.0862	0.0226	0.1014	0.3628	1.0062	0.5755	0.1216
Hungary	HUN	34800092	34804637	1	1.4242	-1.3452	0.0226	1.0592	0.738	1.5721	-0.2004	-0.5711
Hungary	HUN	34800092	34802133	1	-1.1925	-1.0744	0.0226	0.9608	0.3105	1.1209	1.2262	0.2465
Hungary	HUN	34800092	34804301	1	-1.8402	0.5923	-0.4728	-0.1088	0.4031	0.5169	0.5755	-0.5251
Hungary	HUN	34800092	34800039	1	-1.3077	-0.5743	-0.7249	-0.2051	-0.2005	-0.275	-0.1026	-0.222
Hungary	HUN	34800092	34800128	1	-0.4712	1.1493	0.4173	3.6039	1.3347	2.1953	0.5755	0.1216
Hungary	HUN	34800092	34805948	1	-0.7719	-0.0088	-0.3802	-0.1688	-0.2428	-0.1587	-0.6852	-0.3732
Hungary	HUN	34800092	34806147	0	1.8306	1.7671	0.6407	3.6039	4.8357	1.0788	1.5243	2.0955
Hungary	HUN	34800092	34800702	0	0.395	-0.4998	0.0226	-0.599	0.1118	-1.6678	0.1999	-0.6073
Hungary	HUN	34800092	34804173	0	-1.2498	-0.948	-0.2943	0.2922	0.6287	-0.8849	0.2054	0.5362
Hungary	HUN	34800092	34804536	0	0.2775	-0.4025	-0.9607	0.1866	0.0284	-1.6678	0.1693	-0.3297
Hungary	HUN	34800092	34804770	1	-0.4276	-0.1134	1.9359	-0.3921	-0.8276	-0.6742	-0.8483	0.7095
Hungary	HUN	34800092	34803546	1	-0.6491	-0.2479	0.0226	0.5401	-0.0024	0.5042	0.1701	-0.1563
Hungary	HUN	34800092	34800486	0	-1.0616	-0.4343	0.0226	0.5246	0.0681	0.9779	0.1701	0.4777
Hungary	HUN	34800093	34801185	1	0.9673	-1.0688	-0.1587	-0.1788	-0.861	-0.3768	-0.5832	-0.5475
Hungary	HUN	34800093	34803078	1	1.1672	-0.5743	-0.691	-0.5586	-1.3427	-1.6678	-1.2624	-1.3017
Hungary	HUN	34800093	34802348	1	-0.485	-0.8398	-0.8873	-0.1595	-0.5245	-0.8849	0.3482	-0.7108
Hungary	HUN	34800093	34803251	1	-1.1297	-0.0862	0.0226	0.2319	0.1043	0.2112	-0.0553	-0.4607
Hungary	HUN	34800093	34801964	1	1.0699	-1.0212	-0.5034	0.3199	0.2685	0.1493	-0.4801	-1.0169
Hungary	HUN	34800093	34802256	1	0.1679	-0.2366	1.2899	-0.2205	0.1758	-0.2306	-0.1021	0.9097
Hungary	HUN	34800093	34800515	1	0.9072	-1.0758	-0.1587	0.2116	0.4551	-0.801	-0.6629	-0.2503
Hungary	HUN	34800093	34803107	1	-0.1586	-0.59	0.0226	0.0931	0.1836	-0.2508	-0.1566	-0.4377
Hungary	HUN	34800093	34801273	1	0.3793	-0.6727	-1.4928	0.139	0.2504	0.3741	-0.6097	0.2782
Hungary	HUN	34800093	34804870	1	0.6588	-0.9298	0.0226	0.0047	0.0202	-0.0316	-0.3727	-0.6774
Hungary	HUN	34800093	34800184	1	-0.8141	-0.59	-0.3802	0.4977	-0.1581	0.4444	-0.6625	-0.2503
Hungary	HUN	34800093	34806137	1	0.843	1.7162	-1.0611	0.5683	-0.4437	0.2206	-0.6852	-0.6959
Hungary	HUN	34800093	34804805	1	-0.5942	-0.0862	0.0226	1.2836	-0.0408	1.5721	0.5755	0.1216
Hungary	HUN	34800093	34804270	1	0.8617	-0.5717	0.0226	0.5133	-0.1507	-0.0798	-0.5832	-0.7887
Hungary	HUN	34800093	34804150	1	0.0021	0.957	-0.7573	0.7499	1.0779	0.2407	2.4277	1.0904
Hungary	HUN	34800093	34806110	1	0.2155	-1.0303	0.0226	0.1381	-0.6861	-0.9292	-0.6852	-0.8947
Hungary	HUN	34800093	34803088	1	-0.9114	0.2695	-0.691	0.0702	-0.1209	-1.6678	0.1701	-0.4622
Hungary	HUN	34800093	34805419	1	0.7572	-0.983	0.0226	0.3834	-0.3192	0.2054	-0.4801	-0.8875
Hungary	HUN	34800093	34802800	1	-0.487	-0.8283	0.9192	0.2088	0.0851	0.6232	-0.3912	-0.3856
Hungary	HUN	34800093	34802708	1	-0.0629	-0.8232	0.0226	0.3202	0.2536	0.7252	-2.1355	-0.4607
Hungary	HUN	34800093	34805064	0	-1.2377	0.0789	1.2899	0.4944	0.3259	0.4394	2.4277	1.2841
Hungary	HUN	34800093	34803749	0	0.2958	-0.6695	0.9105	0.6307	-0.3816	0.8807	-0.1382	-0.6373
Hungary	HUN	34800093	34804573	0	0.2907	-0.0862	0.586	0.1794	-0.1653	0.1794	0.5755	0.8375
Hungary	HUN	34800093	34806096	0	-1.16	-0.2479	0.0226	0.7212	-0.1705	0.3717	0.5755	-0.3297
Hungary	HUN	34800093	34805329	0	-0.8885	2.6352	0.6907	0.6652	0.6885	1.1335	-1.5596	-0.8578
Hungary	HUN	34800093	34803373	0	1.1075	-1.0249	-0.7572	-0.4523	-0.5673	-1.6678	-0.4771	-0.4607
Hungary	HUN	34800093	34802198	0	0.6839	-0.7221	0.8116	-0.3717	0.2003	-0.526	-0.1026	0.1216
Hungary	HUN	34800093	34804625	0	0.8066	-0.0782	0.8094	1.1884	0.9765	1.6738	2.0386	-0.4423
Hungary	HUN	34800093	34802601	0	0.8298	0.0763	0.8038	-1.4269	-0.2008	-0.4863	-0.3272	1.0641
Hungary	HUN	34800093	34801559	0	-0.2926	0.9637	1.9359	1.5174	2.1017	0.8141	1.2262	0.1216
Hungary	HUN	34800093	34802054	1	-0.9916	-0.8489	0.586	0.0696	-0.446	-0.0518	-0.747	0.5553
Hungary	HUN	34800093	34803091	0	-0.4963	0.2544	1.1752	0.7714	0.0514	0.811	2.4277	0.3754
Hungary	HUN	34800093	34802377	0	0.8727	-0.2662	0.0226	1.2836	0.9606	1.1875	0.5755	0.1216
Hungary	HUN	34800094	34802568	1	-1.1412	-0.59	0.0226	0.1894	0.2346	-0.421	-0.4771	-0.0998
Hungary	HUN	34800094	34800284	1	-1.0753	-0.4203	0.0226	-0.397	-0.2912	0.0366	0.5755	-0.4607
Hungary	HUN	34800094	34800604	1	-1.0275	-0.882	1.1381	0.4026	-0.4108	-0.033	-0.0553	-0.5305
Hungary	HUN	34800094	34800424	1	-1.2006	-1.1522	-0.5544	0.2594	-0.2609	-0.8849	-2.1355	1.2841
Hungary	HUN	34800094	34802709	1	-0.8951	0.1221	-0.711	-0.4659	-0.5096	0.0854	0.3482	0.1216
Hungary	HUN	34800094	34805068	1	-0.2118	-0.59	-0.4728	-0.6431	-0.3119	-1.0529	-0.4948	-0.4607
Hungary	HUN	34800094	34800839	1	-0.0671	0.6555	-0.1587	-0.0546	0.3307	-0.7433	-0.2852	-0.4607
Hungary	HUN	34800094	34804105	1	-1.1364	-0.438	0.0226	0.1127	-0.2873	-1.2919	-0.3727	-0.1563
[truncated: 3,659 more rows]
