# Supplementary material for: Antecedents of adolescent students’ ICT self-efficacy: The ICT dataset
Source: Data Brief. 2020 Oct 22;33:106437. doi: 10.1016/j.dib.2020.106437 (PMC7644865; doi:10.1016/j.dib.2020.106437)
Supplement: Supplementary file 1 [file mmc1.zip › Iceland.csv]

CNTRYID	CNT	CNTSCHID	CNTSTUID	ST004D01T	ESCS	INTICT	COMPICT	HOMESCH	ENTUSE	USESCH	SOIAICT	AUTICT
Iceland	ISL	35200001	35203585	1	-0.7469	-0.4314	-0.227	-1.3001	-0.9752	-0.1022	-0.6852	-1.1252
Iceland	ISL	35200001	35201129	1	1.1106	-1.3534	-1.088	-0.9668	-0.8238	-0.0743	-0.6852	0.1216
Iceland	ISL	35200001	35202478	1	0.5582	-0.2662	-0.227	-0.422	-0.2102	0.0957	0.5755	-0.3297
Iceland	ISL	35200001	35200188	0	0.2971	-0.4203	0.0226	0.7056	-0.0041	0.4802	0.5755	0.1216
Iceland	ISL	35200001	35200009	0	0.9216	0.2607	0.8571	0.4961	0.078	1.2422	1.5037	0.1216
Iceland	ISL	35200001	35202131	0	0.9439	0.4012	0.0226	-0.5016	-0.0377	0.3364	-0.5832	0.1216
Iceland	ISL	35200001	35204220	0	0.2803	-0.2662	-1.0611	-1.1401	-0.4839	-0.2057	0.5755	-0.7496
Iceland	ISL	35200002	35200072	1	0.5582	-0.0862	0.1386	0.0813	-0.2043	-0.0922	-0.3912	0.1216
Iceland	ISL	35200002	35200577	1	0.2443	-0.847	-1.2567	0.0872	-0.5688	-0.8849	-0.4948	-1.0913
Iceland	ISL	35200002	35202989	1	0.1767	-0.983	-1.2391	-0.8646	-0.5189	-1.6678	-2.1355	-2.5027
Iceland	ISL	35200002	35202375	1	0.2399	-0.1106	0.0226	0.1984	0.48	-0.4795	-0.3763	0.1216
Iceland	ISL	35200002	35200602	1	0.2484	-0.5743	-0.227	-0.7872	-0.1086	-1.6678	-0.6852	-0.222
Iceland	ISL	35200002	35202139	1	0.6661	-0.0862	0.5347	-0.3089	-0.5046	-0.3157	-0.5832	-0.4607
Iceland	ISL	35200002	35200582	1	0.3102	0.5042	0.4548	0.3726	-0.3318	-1.6678	-0.4801	0.1216
Iceland	ISL	35200002	35202770	1	0.4618	-0.7221	-0.227	0.088	0.1914	0.0055	-0.6852	0.1216
Iceland	ISL	35200002	35201886	1	0.3355	0.4457	-0.0499	-0.0676	-0.3502	0.0953
Iceland	ISL	35200002	35204268	1	1.1234	0.5266	-0.8627	-0.2886	-0.6232	-1.6678	0.5755	-0.1563
Iceland	ISL	35200002	35203685	1	-0.4607					-1.5688		0.2205
Iceland	ISL	35200002	35202440	0	0.0751	-0.554	-0.6116	-0.6268	-0.9381	-0.3551	-1.7719	-0.7712
Iceland	ISL	35200002	35201745	0	0.3365	-0.847	-0.3827	-0.2366	-0.4163	-0.0647	0.1922	0.1216
Iceland	ISL	35200002	35200627	0	-0.6231	-0.7353	0.586	-0.6276	-0.8024	0.1833	0.7741	0.4504
Iceland	ISL	35200002	35202852	0	0.7988	-0.7221	-1.1926	0.6769	0.2068	-0.8849	-2.1355	-2.5027
Iceland	ISL	35200002	35201512	0	-0.6375	1.1132	0.8038	-1.0138	0.0056	-1.6678	1.836	1.3566
Iceland	ISL	35200002	35201622	0	-0.4378	1.1576	-0.9617	-2.5077	0.6768		-2.1355	2.0955
Iceland	ISL	35200002	35201368	0	-0.0917	-0.2662		-0.4985	0.429	-0.0571
Iceland	ISL	35200002	35202790	0	0.9395	0.2465	-1.3514	-0.8679	-0.1605	-1.6678	0.7741	-0.5265
Iceland	ISL	35200002	35203150	0	0.4603	-2.9627			-0.4093	-0.8768
Iceland	ISL	35200002	35200547	0	0.6724	-0.4203	-0.227	-0.5592	-0.5251	-1.6678	0.5755	-1.6557
Iceland	ISL	35200002	35203393	0	0.2179	0.7332	1.9359	-0.0847	0.121	-1.6678	1.802	1.515
Iceland	ISL	35200003	35200566	1	0.3734	1.7671	0.9247	0.0652	0.5004	0.2294	0.075	-0.4607
Iceland	ISL	35200003	35200823	1	0.2981	0.6555	-1.161	-0.6977	0.3739	0.552	0.1701	-0.5005
Iceland	ISL	35200003	35203503	1	1.16	0.4121	-0.5413	-0.2099	-0.0821	0.2332	0.2294	-0.6959
Iceland	ISL	35200003	35204138	0	-0.4669	0.2032	0.1386	-0.8516	-0.5795	0.0231	-0.3912	-0.1563
Iceland	ISL	35200003	35203801	0	0.2004	-1.6598	-0.227	-0.8956	-1.8159	0.0589	-0.3006	0.1216
Iceland	ISL	35200003	35202007	0	0.7149	-0.2662	0.0226	-0.9998	-0.0569	-0.0938	-0.3763	0.1216
Iceland	ISL	35200003	35200548	0	0.2029	-0.4203	-1.0611	-0.1972	-0.6683	-0.2227	0.5755	-0.222
Iceland	ISL	35200004	35203430	1	1.3617	-0.0862	-0.227	0.0164	0.2277	-0.4384	-1.2695	0.1216
Iceland	ISL	35200004	35201260	1	0.9661	1.1352	0.9705	-0.1634	-0.2425	0.0926	0.0519	0.8567
Iceland	ISL	35200004	35201497	1	0.9185	-0.0862	-0.227	-0.1993	0.0359	-0.4753	0.5755	0.1216
Iceland	ISL	35200004	35203675	1	0.9972	-0.8357	-0.8627	0.5333	-0.3311	0.5044	-0.4771	-0.1563
Iceland	ISL	35200004	35202192	1	0.5832	-0.2662	-1.0611	0.7113	-0.2349	1.0245	0.5755	0.1216
Iceland	ISL	35200004	35203752	1	0.8221	0.4012	-0.3827	0.4176	0.0054	0.5777	0.3482	0.1216
Iceland	ISL	35200004	35200446	1	0.3474	-0.0862	0.0226	0.7113	-0.4106	0.1609		-0.5912
Iceland	ISL	35200004	35203908	1	1.1389	0.0502	0.3416	0.3192	0.1786	0.1399	-0.5974	0.4777
Iceland	ISL	35200004	35201653	1	1.5957	0.2465	0.9705	0.2508	0.0602	0.1417	-0.8542	2.0955
Iceland	ISL	35200004	35203183	1	1.7362	0.0502	1.2341	0.0283	-0.8027	0.2693	0.9628	-0.6539
Iceland	ISL	35200004	35203863	1	1.3342	-0.7162	-1.216	-0.1856	-1.3211	-0.3205	-0.6852	-1.0494
Iceland	ISL	35200004	35200292	1	0.7601	0.5836	-1.296	-0.2946	-0.118	-0.1225	-0.3206	-0.8336
Iceland	ISL	35200004	35204022	1	0.9446	0.0634	-0.5836	0.1769	-0.4544	0.5858	-0.6997	0.4777
Iceland	ISL	35200004	35200081	1	1.7054	-1.213	-0.8154	0.217	-0.7417	0.549	0.1648	-1.3358
Iceland	ISL	35200004	35201421	1	1.2493	-0.8802	-0.5274	-1.6821	-0.3701	-0.8768	1.2568	0.1152
Iceland	ISL	35200004	35201174	1	1.5657	1.1132	-0.227	0.4091	0.4729	-0.2464	0.3482	2.0955
Iceland	ISL	35200004	35203136	1	0.8885	-0.9443	-0.9211	0.157	-0.9376	-0.1225	-0.3907	-1.1252
Iceland	ISL	35200004	35200740	1	1.8102	2.6352	1.9359	1.2836	0.3954	1.0278	1.6338	2.0955
Iceland	ISL	35200004	35202811	1	-0.0472	-0.7221	-1.2192	-0.1301	-0.8184	-0.2942	-0.6852	-0.7317
Iceland	ISL	35200004	35203781	1	0.1402	0.468	0.4173	0.0511	-0.4956	-0.1845	-0.1727	-0.9111
Iceland	ISL	35200004	35200414	1	0.9445	2.6352	1.9359	-0.6866	-1.0103	-0.1651	1.2115	0.5505
Iceland	ISL	35200004	35202492	1	1.3885	0.7665	-1.0611	-0.2437	0.7078	-0.8849	-0.0987	0.1216
Iceland	ISL	35200004	35200264	1	1.2685	-0.9334	-2.664	-0.0627	-0.3346	-0.7439	-2.1355	2.0955
Iceland	ISL	35200004	35203941	1	1.2949	1.3403	1.1752	-0.294	-0.542	0.0559	-0.3004	2.0955
Iceland	ISL	35200004	35203241	1	-0.0362	-0.5659		-0.0711	-0.4172	-0.1999		-1.4276
Iceland	ISL	35200004	35200443	1	-0.5792	-0.1856	-0.732	0.183	-0.4906	-0.6687	1.3471	0.2224
Iceland	ISL	35200004	35201746	1	0.2677	-0.4314	-0.227	-0.1421	-0.9691	-1.6678	0.1693	-0.2726
Iceland	ISL	35200004	35203705	1	0.8672	-0.4314	0.0226	0.0259	-0.324	0.5608
Iceland	ISL	35200004	35203128	1	-1.0569	-0.0994	1.0433	-1.1401	-0.3874	-1.2919	1.1171	-0.5475
Iceland	ISL	35200004	35201477	1	0.4427	-0.4203	-0.5907	0.3592	-0.133	0.2738	-0.4948	-0.7108
Iceland	ISL	35200004	35201278	1	0.5043	-1.4528	-0.711	0.3637	0.0402	0.0848	-0.5172	-0.7317
Iceland	ISL	35200004	35202813	0	-0.9292	0.2544	-0.227	0.0152	0.4276	0.1675	0.5755	0.1739
Iceland	ISL	35200004	35201127	0	-0.206	-1.0564	0.0226	0.1589	0.6456	0.9126	0.5755	-0.5475
Iceland	ISL	35200004	35202598	0	0.8491	0.5119	0.0226	-0.7911	0.2231	0.5351	0.5755	0.4777
Iceland	ISL	35200004	35202911	0	1.3552	-0.2662	-0.227	-0.9848	-0.0745	-0.9647	1.1171	-0.8443
Iceland	ISL	35200004	35200775	0	1.3233	-0.4314	0.0226	-2.6893	-3.7095	-1.6678	0.5755	0.1216
Iceland	ISL	35200004	35203368	0	1.332	0.3875	0.0226	-0.7788	-0.1963	-0.4223	0.3415	1.1232
Iceland	ISL	35200004	35202772	0	0.8356	-0.0862	1.9359	-0.2301	-0.0743	-1.6678	2.4277	2.0955
Iceland	ISL	35200004	35201930	0	1.3266	-0.7306	-1.7538	0.9621	-0.3222	-1.6678	-0.6852	-1.4637
Iceland	ISL	35200004	35202410	0	-0.8525	1.6951	0.0226	-0.1999	-0.1884	0.1191	0.5755	0.1216
Iceland	ISL	35200004	35201824	0	1.1012	-0.0862	0.0226	1.2836	-0.0408	1.5721	0.5755	-1.1252
Iceland	ISL	35200004	35203085	0	0.2828	1.7162	-0.227	0.568	1.9346	0.7363	1.5037	0.1216
Iceland	ISL	35200004	35203235	0	-0.6587	-0.0862	-0.5034	3.6039	0.8888	0.399	0.1922	-0.5093
Iceland	ISL	35200004	35202283	0	1.4959	-0.2479	-0.227	0.5621	-0.1806	-0.2578	0.5755	0.1216
Iceland	ISL	35200004	35203067	0	-0.0786	-1.273	-1.1926	0.1566	-0.315	0.5015	0.5755	-0.8906
Iceland	ISL	35200004	35202614	0	1.3397	-0.2479	0.0226	-0.2444	0.1647	-0.8849	0.1922	0.1216
Iceland	ISL	35200004	35203007	0	0.5217	0.9349	0.4173	0.0401	0.1999	0.065	1.2262	0.6919
Iceland	ISL	35200004	35202189	0	-0.9032	-0.4525	-0.335	-2.6893	-0.7029	-1.6678	0.5755	0.1216
Iceland	ISL	35200004	35204024	0	0.6629	-0.7552	0.6825	-0.274	-0.666	-1.6678	-0.216	-0.7685
Iceland	ISL	35200004	35203264	0	0.8027	0.4012	0.0226	-0.2699	-0.5053	-0.2679	-0.3907	-0.7108
Iceland	ISL	35200004	35203363	0	1.1494	-1.3452	-1.1926	0.7113	-0.7864	-0.5309	0.5755	-1.7139
Iceland	ISL	35200004	35201542	0	-0.2439	-0.0862	-1.0611	-1.668	-0.6284	-0.5842	-0.5832	-0.959
Iceland	ISL	35200004	35203397	0	-0.3296	-0.2479	0.0226	-0.1459	-1.1502	-0.1928	-0.0823	0.1216
Iceland	ISL	35200004	35202156	0	0.2856	-0.6447	1.9359	0.7113	0.3632	1.2379	2.3519	0.4777
Iceland	ISL	35200004	35203454	0	1.1702	-0.2479	-1.2828		-0.9291	0.6695	-0.8657	-0.6232
Iceland	ISL	35200004	35203521	0	1.9721	1.1132	0.0226	0.9902	0.8632	0.4394	0.5755	-0.2503
Iceland	ISL	35200004	35201195	0	1.2911	-0.0862	0.0226	0.0112	-0.4943	0.0165	0.5755	0.1216
Iceland	ISL	35200004	35201593	0	-0.5952	0.176	0.5833	-1.0138	-0.4525	0.1121	0.8038	1.0383
Iceland	ISL	35200004	35200669	0	0.1751	-0.0862	0.0226	0.7113	0.1015	-0.7368	0.5755	0.7566
Iceland	ISL	35200004	35204202	0	0.4084	-0.0862	-0.5034	3.6039	4.8357	0.1417	0.5755	-0.2503
Iceland	ISL	35200004	35203717	0	1.1397	-0.2662	-0.227	0.0955	-0.0482	0.3743	0.8038	-0.2503
Iceland	ISL	35200004	35202739	0	-0.2031	0.1141	1.9359	-0.8921	0.1774	-0.219	0.7515	2.0955
Iceland	ISL	35200005	35203311	1	1.2427	2.6352	-2.664	-0.4997	-0.8327	0.6451	-2.1355	-2.462
Iceland	ISL	35200005	35203780	1	-0.1886	0.1221	0.0226	0.4586	-0.1049	0.7094	0.3482	0.1216
Iceland	ISL	35200005	35200139	1	0.0599	-0.4203	-0.7902	-0.5764	-0.8065	0.0926	-0.2821	-0.5912
Iceland	ISL	35200005	35203672	0	0.5823	2.6352	1.1752	-0.1197	-0.1236	-0.259	2.4277	1.515
Iceland	ISL	35200005	35200499	0	0.7224	0.5179	0.0226	-0.3422	-0.2328	-0.219	-0.0857	2.0955
Iceland	ISL	35200005	35200765	0	0.3492	-0.2662		-0.3468	-1.3633	0.2242
Iceland	ISL	35200005	35200528	0	0.1807	-0.0862	0.0226	0.7113	0.28	1.0062	0.5755	0.1216
Iceland	ISL	35200006	35201893	1	1.1838	-0.4314	-0.7638	0.1804	0.0878	0.3149	-0.5974	-0.1563
Iceland	ISL	35200006	35201530	1	1.6235	0.6515	0.8038	0.3432	-0.3295	0.1818	-0.5974	0.7435
Iceland	ISL	35200006	35202847	1	0.76	-0.0862	0.0226	-0.2898	-0.1732	0.5387	-1.2665	0.1216
Iceland	ISL	35200006	35202926	1	1.3916	0.1852	-0.4728	0.1283	0.0379	0.188	-0.2826	0.2546
Iceland	ISL	35200006	35203083	1	1.2463			0.7914	0.1308	0.8311
Iceland	ISL	35200006	35201976	1	1.6423	-0.0862	0.0226	0.1053	1.2768	0.984	0.5755	0.1216
Iceland	ISL	35200006	35201341	1	0.9551	-0.0862	-1.1926	0.7113	-0.3453	0.0466		0.1216
Iceland	ISL	35200006	35202590	1	1.7895	-0.7353	0.8571	-0.422	-0.9729	-0.0935	-0.6852	2.0955
Iceland	ISL	35200006	35200729	1	0.7135	-0.0994	-0.227	-2.0365	-0.3206	-0.8768	0.0888	-0.5305
Iceland	ISL	35200006	35203406	1	0.8547			-0.2621	-1.1349	-0.801
Iceland	ISL	35200006	35200253	1	1.3302			1.5889	-0.3662
Iceland	ISL	35200006	35202448	0	0.1881	0.2032	-0.227	0.5675	0.4417	0.4412	0.8038	0.1216
Iceland	ISL	35200006	35203688	0	0.1126					0.1012
Iceland	ISL	35200006	35202524	0	-0.1921	-0.0862	-0.227	-1.3001	-0.5582	-0.8768	-0.8044	-0.4607
Iceland	ISL	35200006	35203247	0	1.1343	1.7162	0.4173	0.8336	-0.059	0.6903	2.0386	1.2147
Iceland	ISL	35200006	35200867	0	-0.3694	1.3697	0.1386	0.2996	0.3739	0.4815	0.5755	1.2841
Iceland	ISL	35200007	35203971	1	1.7992	-0.7353	1.2341	0.3873	-0.6346	0.0747	-0.6852	-0.1641
Iceland	ISL	35200007	35201960	1	1.3935	-0.4314	-0.691	-0.5249	-0.7789	-0.1602	-0.4771	-0.959
Iceland	ISL	35200007	35202060	1	0.0732	0.957	-0.732	-0.228	-0.8811	0.2685	-1.5537	-1.3141
Iceland	ISL	35200007	35201139	0	0.4417	0.1305	1.1355	-2.6893	-1.4939	-1.6678	-1.4019	-0.7441
Iceland	ISL	35200007	35203713	0	1.4225	-0.269	0.0226	-0.4404	-0.5648	0.1378	-0.3733	-1.0454
Iceland	ISL	35200007	35203097	0	1.1692	-0.3762	-0.0998	0.5755	0.0769	0.7119	0.8038	0.6905
Iceland	ISL	35200007	35203502	0	1.4662	-1.1085	0.0226	-1.3102	-0.7406	-0.0669	-0.3876	0.2286
Iceland	ISL	35200008	35201010	1	1.2164	-0.4203	-0.3802	-0.075	-0.2764	0.5413	0.0256	-0.6544
Iceland	ISL	35200008	35201558	1	1.5521	-0.0862	-0.3728	0.1053	0.8779	-0.568
Iceland	ISL	35200008	35202655	1	-0.247	-0.2334	-0.7539	0.6033	0.5144	0.3996	-0.0553	0.1216
Iceland	ISL	35200008	35201342	1	-0.254			-0.1379	-0.1153
Iceland	ISL	35200008	35201103	1	-0.008	-0.847	-0.6446	0.1224	-0.1622	0.3731	-0.454	-0.1563
Iceland	ISL	35200008	35201966	0	1.41
Iceland	ISL	35200008	35201125	0	-0.7696	-1.0688	-1.5179	-2.6893	-0.9559	0.0326	-1.5848	-1.7277
Iceland	ISL	35200008	35203537	0	1.0294	0.1852	0.0226	-0.2841	-0.0361	0.1545	0.1648	0.1216
Iceland	ISL	35200008	35202408	0	-0.225	0.5128	-0.7836	-0.5481	-1.0676	-0.568	0.3482	-1.2018
Iceland	ISL	35200008	35202990	0	1.2137	0.3128	-1.5553	-0.7965	-0.0866	-0.2607	-0.178	-0.6544
Iceland	ISL	35200008	35200383	0	0.1683	0.7825	1.0108	-0.0758	0.6185	0.5351	1.836	1.0177
Iceland	ISL	35200009	35201807	1	0.4986	1.1132	-0.5034	-1.1401	0.0156	-0.2607	1.1217	-0.6073
Iceland	ISL	35200009	35203215	0	1.36	-0.4314	0.0226	0.7113	0.3956	0.9126	0.8038	0.1216
Iceland	ISL	35200009	35200355	0	0.5213
Iceland	ISL	35200010	35201896	1	-0.3915	-0.2479	1.9359	0.0072	-0.2309	-0.0441	0.5755	-1.1252
Iceland	ISL	35200010	35200916	1	0.1886	0.0502	1.1355	0.1053	-0.2295	0.5822	1.3432	1.1232
Iceland	ISL	35200010	35203855	1	1.7133	1.7162			0.285
Iceland	ISL	35200010	35202109	1	0.3999	0.6544	-0.2236	-0.3162	-0.7006	0.4309	-0.7045	-0.2201
Iceland	ISL	35200010	35204075	0	0.1785	-1.0202	1.9359	0.9608	0.0895	0.2776	1.3958	0.1216
Iceland	ISL	35200010	35202044	0	-0.0228	0.2063	0.6407	-2.6893	0.2971	0.4419	-0.8742	0.7627
Iceland	ISL	35200010	35201690	0
Iceland	ISL	35200010	35200722	0	0.3323	-0.59	0.8348	0.7456	0.2281	3.6292	0.5755	-0.6073
Iceland	ISL	35200011	35204249	1	0.8491	2.6352		-0.1273	-0.1901	0.0757	-0.1313
Iceland	ISL	35200011	35202107	1	0.317	0.0789	0.0226	0.3506	0.0415	0.4476	0.3482	0.1216
Iceland	ISL	35200011	35203380	1	0.8535	-0.4136	-1.0611	0.1053	-0.1002	-1.6678	0.3482	-0.943
Iceland	ISL	35200011	35203561	1	-0.0497	-0.847	-0.4246	0.3981	-0.8935	0.7542	-0.5832	0.1216
Iceland	ISL	35200011	35200745	1	0.7019	0.4457	1.0108	0.1719	0.442	0.1873	1.0854	2.0955
Iceland	ISL	35200011	35201908	1	0.3289	-0.8357	-0.587	0.55	-0.5572	0.2979	-0.4771	0.1216
Iceland	ISL	35200011	35202001	1	0.8849	0.2516	-0.227	-0.541	-0.4502	-0.2785	0.3939	0.1152
Iceland	ISL	35200011	35203386	1	0.9217	1.153	-0.227	-0.4532	0.0247	-0.801	0.8047	0.7435
Iceland	ISL	35200011	35202954	1	1.0897	-0.0862	-0.5034	0.7769	0.4905	0.2206	0.3482	0.1216
Iceland	ISL	35200011	35200922	1	1.0457	-0.2662	0.5021	-0.3991	-0.2887	0.3233	0.1648	-0.5475
Iceland	ISL	35200011	35200723	1	-0.3169	-0.2662	0.0226	-1.2044	-0.254	-0.5569	0.3482	-0.2503
Iceland	ISL	35200011	35202644	1	0.1189	-0.7221	0.0226	0.4856	0.1899	-0.226	-0.1722	-2.5027
Iceland	ISL	35200011	35202571	0	-0.2649	-0.2662	0.0226	0.5828	0.4598	0.3886	0.3473	0.1216
Iceland	ISL	35200011	35200882	0	-0.7073	0.9349	1.4967	0.4675	0.6527	1.4251	1.836	2.0955
Iceland	ISL	35200011	35201989	0	-0.5124	-0.4005	-1.263	-1.668	-0.6001	-1.6678	-1.4019	0.1216
Iceland	ISL	35200011	35201079	0	1.176	0.4309	-0.7902	0.3736	-0.3931	0.2931	0.5755	-0.2726
Iceland	ISL	35200011	35203954	0	0.1456	2.6352	1.9359	0.3103	0.7672	0.5897	2.4277	2.0955
Iceland	ISL	35200011	35202929	0	-0.6724	-0.4203	-0.7902	-0.5123	-1.46	0.1857	-0.5974	0.1216
Iceland	ISL	35200011	35202149	0	0.679	0.8655	0.4173	1.1069	1.2672	1.3801	0.2287	0.1216
Iceland	ISL	35200011	35200928	0	-0.3049	-0.8264	0.0226	-2.6893	0.3907	-1.6678	0.0256	-1.1252
Iceland	ISL	35200011	35200827	0	0.1037	-0.4203	-1.1926	0.5491	0.3364	-1.6678	-0.6852	-1.1252
Iceland	ISL	35200012	35200878	1	-0.5181	2.6352	0.0226	0.1053	1.5308	0.4436	0.5755	0.1216
Iceland	ISL	35200012	35202103	1	0.63	-0.0862	0.0226	0.7113	-0.0408	1.0062	0.5755	0.1216
Iceland	ISL	35200012	35200011	1	-0.5105	-0.4998	0.0226	0.0993	0.1959	0.2992	0.5755	-0.2726
Iceland	ISL	35200012	35201873	1	-1.2852	-0.0862	-0.7902	0.3807		0.0706	0.5755	-1.1252
Iceland	ISL	35200012	35203113	0	-0.1446					-1.6678		2.0955
Iceland	ISL	35200012	35200259	0	0.1211	-1.3452	-1.1926	0.7113	-3.7095	1.0062	0.5755	0.1216
Iceland	ISL	35200012	35202662	0	0.2464	-1.2885	-1.0668	-2.6893	-3.7095	0.9929	-0.1512	-1.0464
Iceland	ISL	35200013	35200194	1	-1.1084	0.3289	-0.7902	-0.7354	-0.5143	0.2554	-0.4805	-0.8198
Iceland	ISL	35200013	35202217	1	1.0919	-0.891	-0.691	-0.4951	-0.2815	-1.6678	-0.4771	0.1216
Iceland	ISL	35200013	35201761	1	-0.5735	0.7989	-1.5179	-0.0649	-0.3864	-0.153	-0.4801	-1.2018
Iceland	ISL	35200013	35200900	1	0.0808	0.1069	-0.4246	0.6063	-0.1743	0.763	0.0553	-0.5305
Iceland	ISL	35200013	35202227	1	-0.3071	0.4546	0.1626	0.6586	0.4431	0.7288	1.1171	0.1216
Iceland	ISL	35200013	35200307	1	-0.1139	-0.0862	0.0226	0.7959	-0.0036	0.8899	0.0221	-0.5251
Iceland	ISL	35200013	35203547	1	0.8952	0.3289	-0.3802	0.5195	0.0949	0.6618	-0.1026	-0.4784
Iceland	ISL	35200013	35200750	1	0.2385	-0.2662		0.092	-0.24	0.6485
Iceland	ISL	35200013	35203063	1	1.3928	-0.0862	0.0226	0.7113	-0.5051	1.1534	0.075	0.1216
Iceland	ISL	35200013	35202382	1	1.5426	-0.7729			0.4375	1.0628
Iceland	ISL	35200013	35202240	1	0.3817	0.4546	-1.0411	-0.1602	0.2211	-0.2708	0.0447	0.1216
Iceland	ISL	35200013	35201413	1	1.0126	0.4546	1.4967	0.6349	0.1083	0.5778	1.2302	0.833
Iceland	ISL	35200013	35201616	1	0.4145	1.7162	1.9359	0.6755	1.1058	0.9425	0.5755	1.3857
Iceland	ISL	35200013	35203243	1	1.3265	0.0634	1.1355	-2.6893	-0.1549	-1.0529	1.6338	2.0955
Iceland	ISL	35200013	35202099	1	1.3746	0.4571	-1.0611	0.9143	0.2799	1.0664	-0.309	-0.8919
Iceland	ISL	35200013	35203974	1	1.101	1.0919	1.1355	0.4093	0.0651	0.0697	0.5755	-0.2076
Iceland	ISL	35200013	35201596	1	0.6855	-1.213	-0.227	-0.4061	-0.7799	0.0813	-2.1355	-2.5027
Iceland	ISL	35200013	35202341	1	-0.1967	-0.2662	-0.227	-0.3867	-0.6587	0.0957	0.1693	0.1216
Iceland	ISL	35200013	35204085	1	1.082	0.0789	1.2341	0.5172	0.0789	0.5479	0.1693	-0.9111
Iceland	ISL	35200013	35201847	1	-0.6851	1.3697	1.4967	0.4271	0.8454	0.7308	0.978	0.7566
Iceland	ISL	35200013	35203843	0	-0.5145	1.7671	1.2867	-0.3223	0.4388	0.5836	0.6626	-0.1865
Iceland	ISL	35200013	35203998	0	0.105	-0.0862	0.6496	-2.6893	0.1427	-0.526	0.5755	0.1216
Iceland	ISL	35200013	35203211	0	-0.3197	-2.9627	-1.1926	-2.6893	-3.7095	-1.6678	2.4277	0.1216
Iceland	ISL	35200013	35200131	0	0.3461
Iceland	ISL	35200013	35203575	0	1.4458				0.1948
Iceland	ISL	35200013	35203542	0	1.9774	-1.4108	-1.1926		-0.4805	1.2701	-0.5832	-1.1252
Iceland	ISL	35200013	35200747	0	1.2669	-0.2662	-0.227	0.3447	0.0942	-0.1219	-0.309	-0.2503
Iceland	ISL	35200013	35200760	0	1.1576	-0.4314	-0.691	-0.1344	-1.0886	-0.9292	-0.6852	-0.1563
Iceland	ISL	35200013	35202363	0	1.2352	0.2032	0.9726	0.2751	0.6182	0.6228	1.1375	1.3566
Iceland	ISL	35200013	35203995	0	-0.5215	0.5266	0.4173	0.4213	0.4352	0.7399	1.2262	-0.5711
Iceland	ISL	35200013	35202717	0	1.1966	1.0919	0.7162	-0.1481	0.0906	0.0161	1.1213	0.149
Iceland	ISL	35200013	35203102	0	-0.6537	-0.2662	-0.5034	-0.2395	-0.047	-0.5676	0.5755	0.1216
Iceland	ISL	35200013	35201249	0	-0.0087	-0.9861	-1.0668	0.7887	0.8065	0.9929	-0.3679	-0.8531
Iceland	ISL	35200013	35200651	0	1.3649	-0.7306	1.4967	0.2908	-0.0224	0.4992	0.1693	2.0955
Iceland	ISL	35200013	35204270	0	1.3757	-0.2662	-0.227	0.3033	0.4681	0.7555	0.5755	-0.806
Iceland	ISL	35200015	35200996	1	0.7083	0.1125	-0.8554	-0.2177	-0.5142	0.3904	0.0256	-0.8443
Iceland	ISL	35200015	35201115	1	0.6489	0.2695	-1.5179	0.4088	-0.5825	0.5976	0.1693	0.1216
Iceland	ISL	35200015	35201416	1	0.1092	-0.7221	-0.227	0.0271	-0.3913	0.207	-0.4948	-0.2503
Iceland	ISL	35200015	35200992	1	1.4459	0.3961	1.0108	0.2672	-0.2784	0.4503	-0.3907	2.0955
Iceland	ISL	35200015	35203846	1	0.1655	2.6352	-0.227	-0.2913	-0.7421	0.1592	-0.1021	0.1216
Iceland	ISL	35200015	35202530	1	0.1039	0.9349	1.2867	0.3651	-0.6484	0.3769	2.4277	2.0955
Iceland	ISL	35200015	35203121	1	0.3589	1.7162	1.4967	0.8021	0.8295	0.5774	1.1375	2.0955
Iceland	ISL	35200015	35200554	1	1.0903	-0.1106	1.2867	0.3407	0.2748	0.7156	-0.0553	2.0955
Iceland	ISL	35200015	35203651	1	1.0147	-0.2662	-1.0358	-0.2016	-0.9047	0.2287	-0.4948	0.1216
Iceland	ISL	35200015	35201323	1	-0.2027	-0.2662	-0.6863	0.0702	-0.8126	0.1592	0.5755	-0.5912
Iceland	ISL	35200015	35203912	1	-0.2629	-0.052	0.0226	0.8055	-0.6632	1.5721	0.1701	0.1216
Iceland	ISL	35200015	35202594	1	0.0167	0.0789	-0.227	0.8735	0.4657	0.8044	0.1922	0.1216
Iceland	ISL	35200015	35204116	1	-0.286	-0.0862	-0.5836	0.7113	0.4326	0.8139	-0.2004	-1.1252
Iceland	ISL	35200015	35202517	1	0.5021	-0.0862	0.0226	-0.567	-0.4803	-0.2544	1.6338	0.1216
Iceland	ISL	35200015	35200994	1	-0.1231	-0.4314	-0.4246	-0.2141	0.1317	0.4351	0.075	-0.2726
Iceland	ISL	35200015	35200341	1	0.0886	0.5091	-0.6116	0.7301	-0.277	0.2017	0.5755	-0.4423
Iceland	ISL	35200015	35201678	1	0.4161	1.1132	0.894	0.8587	0.3552	0.6802	1.4841	2.0955
Iceland	ISL	35200015	35203219	1	-0.0468	-0.2662	-0.227	-0.1196	0.2697	-0.5639	0.5755	0.1216
Iceland	ISL	35200015	35201864	1	1.5897	0.2607	0.0226	0.281	-0.1568	-0.9292	-0.2852	0.1216
Iceland	ISL	35200015	35202311	1	0.0989	0.468	0.1386	-1.2335	0.1566	-0.3317	0.8749	-0.2726
Iceland	ISL	35200015	35201259	1	-0.4072	-0.0862	-0.227	0.2545	0.2811	-0.0112	0.3482	0.1216
Iceland	ISL	35200015	35203968	0
Iceland	ISL	35200015	35203694	0	-0.2613
Iceland	ISL	35200015	35200910	0	-0.0421	-2.9627	-2.664	-2.6893	-3.7095	-1.6678	-2.1355	-2.5027
Iceland	ISL	35200015	35203103	0	1.3497	0.4546	-0.227	0.928	-0.2097	0.8201	2.4277	-1.4399
Iceland	ISL	35200015	35204040	0	1.8058	2.6352	1.9359	3.6039	0.1309	3.6292	0.5755	0.1216
Iceland	ISL	35200015	35200936	0	1.2625	-0.4516	-0.4728	0.0114	0.5908	-0.1108	0.5755	0.1216
Iceland	ISL	35200015	35203989	0	0.675			0.1053		0.345
Iceland	ISL	35200015	35203268	0
Iceland	ISL	35200015	35203907	0	0.7394	2.6352	1.9359	3.6039	1.8109	2.1953	2.4277	2.0955
Iceland	ISL	35200015	35200090	0	1.4138	0.5836	-1.3943	-0.4759	-0.9406	-0.1027	-1.2876	-0.2726
Iceland	ISL	35200015	35203391	0	1.2644	-1.0954	-0.227	0.4915	-0.2222	0.9416	0.5755	0.1216
Iceland	ISL	35200015	35203135	0	-0.0854
Iceland	ISL	35200015	35202465	0	-0.3595	0.4953	-0.5907	-1.2502		-0.1211	-0.6852	0.1216
Iceland	ISL	35200015	35203914	0	0.2517	-0.2662	0.0226	-0.1443	-0.1876	-0.1379	-0.0992	0.1216
Iceland	ISL	35200015	35203882	0	-0.1337	-2.9627				-1.6678
Iceland	ISL	35200016	35202587	1	1.1722	0.4435	0.0226	-0.7354	-0.3909	0.6522	-0.176	0.5553
Iceland	ISL	35200016	35201369	1
Iceland	ISL	35200016	35200917	1
Iceland	ISL	35200016	35200943	1
Iceland	ISL	35200016	35200559	1	-0.0258	-0.7221	-0.3802	-0.3859	-0.8548	-0.3646	-0.4771	-1.1811
Iceland	ISL	35200016	35203015	1	-0.2782	0.7665	1.9359	1.7547	-0.0191	0.0549	2.0386	0.1216
Iceland	ISL	35200016	35203583	1	0.4363	-2.9627	0.0226	-1.7857	0.4049	0.4882	-2.1355	-2.5027
Iceland	ISL	35200016	35201016	1	0.1142
Iceland	ISL	35200016	35204142	1	1.2737	0.2032	0.0226	-0.445	-0.3244	-0.0589	0.5755	-0.5305
Iceland	ISL	35200016	35203200	1	-0.1252	1.6671	1.9359	-0.205	-0.2213	-0.1414	2.4277	-0.5305
Iceland	ISL	35200016	35202658	1	-0.188	-0.59	-0.7836	-0.3228	-0.6944	-0.526	-0.5978	-0.1563
Iceland	ISL	35200016	35201680	1	1.2737	0.284	0.0226	-0.5304	-0.445	-0.0255	0.2927	0.1216
Iceland	ISL	35200016	35203604	0	1.3914	-1.3452	-1.1926	0.7645	0.3663	0.9697	-0.6852	-1.1252
Iceland	ISL	35200016	35202541	0	0.2067	-0.0862	0.0226	0.7113	0.1997	0.589	0.5755	0.1216
Iceland	ISL	35200016	35202622	0	0.8616	-1.3452	0.0226	1.1337	-0.0408	0.4394	0.5755	0.1216
Iceland	ISL	35200016	35203728	0	0.9843	-2.9627	-2.664	3.6039	0.8779	3.6292	2.4277	2.0955
Iceland	ISL	35200016	35203506	0	-0.9901	0.0467	0.0226	0.7113	-0.8072	0.4394	0.5755	0.1216
Iceland	ISL	35200016	35200103	0	0.4473	0.64	-0.227	-0.1172	0.4423	0.2697	-0.1566	2.0955
Iceland	ISL	35200016	35201572	0	-0.3888	1.1132	1.9359	1.6831	1.2616	1.3571	2.4277	2.0955
Iceland	ISL	35200016	35203075	0	-0.0778	-0.7221	-0.227	-0.4925	0.6156	0.2274	-0.5832	-0.2503
Iceland	ISL	35200016	35203290	0	0.507	0.0467	0.0226	-0.2663	0.1651	0.0753	0.8038	-0.3297
Iceland	ISL	35200016	35204099	0	1.0886	-0.0862	0.0226	0.2965	0.4933	-0.3936	0.5755	2.0955
Iceland	ISL	35200017	35202006	1	0.6587	-1.1117	-0.511	0.7013	-0.7107	0.894	-2.1355	0.1216
Iceland	ISL	35200017	35201514	1	1.0007	0.9349	0.586	1.7996	0.5669	1.3338	0.5755	0.7864
Iceland	ISL	35200017	35202572	1	0.5454	0.5946	0.7162	0.6389	0.5256	0.9976	0.1701	-0.1621
Iceland	ISL	35200017	35202559	1	1.4273	0.7763	0.0226	0.5816	0.1738	0.9989	1.1176	-0.0214
Iceland	ISL	35200017	35202737	1	1.0211	0.5289	1.9359	3.6039	1.203	3.6292	2.4277	2.0955
Iceland	ISL	35200017	35203222	1	-0.6347	-1.5214		1.4433	0.6497	1.2946
Iceland	ISL	35200017	35202692	1	1.3305	0.3837	0.8571	0.7144	0.3813	1.2386	0.7688	0.7611
Iceland	ISL	35200017	35200015	1	1.045	-0.2662	1.2341	0.6918	0.0564	0.4582	0.5755	-0.3362
Iceland	ISL	35200017	35202534	1	1.29	-0.7353	-0.5034	0.9666	0.4507	1.3895	-0.5172	2.0955
Iceland	ISL	35200017	35201138	1	1.3384	0.3738	0.7162	0.5054	0.3083	0.393	0.2287	1.2841
Iceland	ISL	35200017	35201584	0	0.691	-0.0862	0.0226	0.9709	0.5126	0.6846	-1.0457	2.0955
Iceland	ISL	35200017	35201389	0	0.9322	-0.8305	-0.5034	0.5478	0.2594	1.0062	0.5755	0.1216
Iceland	ISL	35200017	35202393	0	1.4837	-0.5049	-0.227	3.6039	2.4817	1.2053	-0.6852	0.1216
Iceland	ISL	35200017	35202896	0	0.6897			0.6827	0.8187	0.4882	0.5909
Iceland	ISL	35200017	35202871	0	-1.3696	-0.8379	0.0226	-2.6893	-0.3869	-1.6678	0.5755	0.1216
Iceland	ISL	35200017	35203074	0	-1.1748			1.1355	0.8114	1.2932
Iceland	ISL	35200017	35203720	0	0.8442	-1.0627	-0.6446	0.8173	-0.1331	0.795	-0.3733	-0.8756
Iceland	ISL	35200017	35202606	0	1.7384	-0.269	-0.7902	0.5841	-0.3302	1.0029	-0.3912	0.1216
Iceland	ISL	35200017	35201198	0	0.0757	-0.4314	0.0226	0.5002	0.3104	0.5026	0.5755	0.1216
Iceland	ISL	35200017	35202689	0	-0.3755	1.1352	1.2341	0.8773	0.8178	1.1113	2.4277	1.515
Iceland	ISL	35200018	35201154	1	-0.8475	-0.2662	0.0226	0.0929	-0.3135	0.1193	-0.1722	-0.976
Iceland	ISL	35200018	35200553	1	-0.0818	-0.5994	-0.227	0.2799	-0.5135	0.3387	-0.2821	0.1216
Iceland	ISL	35200018	35200320	1	0.1947	0.3875	0.9726	-0.1905	-0.5611	-0.4384	-0.5974	-0.1563
Iceland	ISL	35200018	35201647	1	0.9672
Iceland	ISL	35200018	35204112	1	-0.2597
Iceland	ISL	35200018	35202830	1	-1.0605	0.133	0.5833	-0.4355	0.2739	0.0117	0.8107	0.7627
Iceland	ISL	35200018	35202960	1	0.9302	-0.5717	0.0226	0.1053	1.4004	0.326	0.5755	0.1216
Iceland	ISL	35200018	35201606	1	-0.5343	-0.0862	-0.227	0.5158	0.7079	0.4774	0.5755	0.1216
Iceland	ISL	35200018	35201695	1
Iceland	ISL	35200018	35203092	1	-0.5506	-0.4314	-0.3827	0.1068	-0.8301	0.8216	0.5755	0.1216
Iceland	ISL	35200018	35203041	1	-0.1986	2.6352	1.9359	0.0903	0.5099	0.2606	0.5755	0.1216
Iceland	ISL	35200018	35202576	1	0.277	2.6352	0.9726	0.7439	0.9481	0.7261	0.5755	1.3857
Iceland	ISL	35200018	35200505	1	-0.3049	-0.0862	-0.5907	-0.0862	-0.9209	0.1681	0.0254	0.1216
Iceland	ISL	35200018	35201951	0	1.7294	-0.0862	0.0226	0.7113	-0.9291	1.5721	0.5755	-1.1252
Iceland	ISL	35200018	35202135	0	2.4376	-0.0862	0.0226		-0.9931	1.0062	0.5755	0.1216
Iceland	ISL	35200018	35202653	0	0.1114	-0.3683			0.7655
Iceland	ISL	35200018	35203412	0	-9.00E-04
Iceland	ISL	35200018	35201150	0
Iceland	ISL	35200018	35202660	0	0.6513	2.6352	0.4683	-1.668	0.3781	-0.7368	0.978	0.0144
Iceland	ISL	35200020	35201784	1	0.9811	0.4061	0.0226	0.0242	-0.0397	0.0541	0.3482	0.557
Iceland	ISL	35200020	35200396	1	-0.1813
Iceland	ISL	35200020	35203676	1	1.1114	0.1852	0.1386	0.1792	-0.6588	-0.6274	0.1701	2.0955
Iceland	ISL	35200020	35200325	1	1.2984			0.2227	-0.025
Iceland	ISL	35200020	35204025	1	1.0725	-0.0862	0.0226	3.6039	0.8779	3.6292	0.5755	0.1216
Iceland	ISL	35200020	35201623	1	1.4491	-0.0862	-0.227	-0.5	-0.6999	-0.0327	-0.1972	-0.4607
Iceland	ISL	35200020	35201648	1	1.4169	0.3815	-0.7638	-0.6474	-0.3401	-1.2919	-0.1727	0.1959
Iceland	ISL	35200020	35201121	1	-1.0129	-2.9627	0.0226	0.1053	-0.4774	-1.6678	-2.1355	-2.5027
Iceland	ISL	35200020	35202215	1	0.1784	-0.7353	-0.9874	0.8647	-0.2198	0.762	-0.8686	0.9444
Iceland	ISL	35200020	35201771	1	1.5178	-0.2479	-0.6173	0.2739	-0.253	-0.3435	2.0386	0.1216
Iceland	ISL	35200020	35203718	1	-0.1077	-0.7221	-0.7836	-0.9402	-0.8688	0.14	0.3482	0.1216
Iceland	ISL	35200020	35201510	1	-0.0452	0.2032	-0.227	0.5279	-0.1769	0.2389	0.3482	2.0955
Iceland	ISL	35200020	35203081	1	0.7957	0.3289	-0.4806	0.2032	0.3249	0.5171	2.4277	0.0941
Iceland	ISL	35200020	35201946	1	0.2548	2.6352	0.917	-0.2373	0.1204	-0.0922	0.2294	-1.1395
Iceland	ISL	35200020	35201932	1	1.3705	-1.3452	-2.664			0.9595	0.5755	0.0513
Iceland	ISL	35200020	35203899	1	-0.4503	-0.2662	-0.227	-0.279	-0.7538	0.0668	0.1701	0.1216
Iceland	ISL	35200020	35201719	1	-0.1946	-0.59	-0.691	0.3995	0.0646	0.3394	-0.176	-0.5251
Iceland	ISL	35200020	35201608	1	1.8059	0.5091	-0.5907	0.1372	-0.0643	0.6411	-0.1722	-0.7674
Iceland	ISL	35200020	35203479	1	1.7961	-0.9752	-0.8154	0.5565	0.8779	1.0088	-0.6852	-0.7317
Iceland	ISL	35200020	35200017	1	0.1369	-0.0862	1.2867	3.6039	1.7012	1.1602	0.1922	-0.4607
Iceland	ISL	35200020	35200880	1	1.0427	-0.0862	-0.227	-0.8451	-0.9155	0.4394	0.5755	0.1216
Iceland	ISL	35200020	35203788	1	1.0462	-0.2662	0.0226	0.3729	0.0473	0.5633	0.1922	0.1216
Iceland	ISL	35200020	35202783	1	0.0934	-1.2465	0.0226	-0.1306	0.0368	-0.3164	-0.4624	-2.5027
Iceland	ISL	35200020	35200210	1	-0.4243	0.5119	-2.664	0.2241	0.2768	0.4675	0.8038	-0.2503
Iceland	ISL	35200020	35203919	1	0.4541	0.6464	-0.711	-0.1165	-1.0804	-0.526	-1.2871	0.1216
Iceland	ISL	35200020	35200465	1	1.0016	-0.2662	-0.227	0.1053	0.1586	0.1687	-0.1566	-0.6838
Iceland	ISL	35200020	35202762	0	1.2855	-0.7353	-0.5907	0.0568	-0.1229	0.4391	0.5755	0.1216
Iceland	ISL	35200020	35203417	0	0.3152	1.7671	1.1381	-0.0551	1.0571	0.3551	1.5037	2.0955
Iceland	ISL	35200020	35200291	0	0.7881	-0.7174	-1.1926	0.8248	-3.7095	1.0218	0.3379	-0.3917
Iceland	ISL	35200020	35203527	0	1.4636	1.1132	1.1228	0.7113	1.1999	1.2562	1.2223	2.0955
Iceland	ISL	35200020	35202579	0	0.2693	2.6352	1.4967	3.6039	4.8357	1.895	2.4277	2.0955
Iceland	ISL	35200020	35204230	0	1.414	-0.0862	-0.631	0.9497	1.89	2.5485	2.4277	2.0955
Iceland	ISL	35200020	35204020	0	0.5303	-1.3452	0.0226	0.7113	2.2954	1.0062	0.5755	0.1216
Iceland	ISL	35200020	35203069	0	0.9768	0.1852	0.0226	-0.2085	0.0725	-1.6678	-0.9941	0.1575
Iceland	ISL	35200020	35201972	0	-0.2614	-0.1167	0.0226	-0.9355	-0.0696	-0.6274	-0.4805	-0.4042
Iceland	ISL	35200020	35203480	0	1.8146	-0.5133	1.2341	0.3878	-0.1569	0.0276	0.4739	1.1232
Iceland	ISL	35200020	35201013	0	1.3967	-0.4343	-0.227	0.0525	0.0309	0.421	-0.0553	0.1216
Iceland	ISL	35200020	35200458	0	0.8869	-0.948	0.0226	0.4452	-0.0227	0.0708	0.5755	0.1216
Iceland	ISL	35200020	35200884	0	0.3701	0.6464	-0.8356	0.0525	0.6462	0.5385	1.2568	0.1216
Iceland	ISL	35200020	35200930	0	0.4472			0.3503	0.2772
Iceland	ISL	35200020	35203101	0	1.1489	-0.4314	-0.227	0.2391	-0.0997	0.5423	0.5755	0.1216
Iceland	ISL	35200020	35200013	0	0.6756	-0.0862	0.0226	0.4684	0.1707	0.8756	0.5858	-0.4607
Iceland	ISL	35200020	35200401	0	0.9797	-0.4314	-0.4246	0.5887	0.462	1.025	0.3482	0.1216
Iceland	ISL	35200020	35200628	0	1.412	-0.7221	-1.1926	-0.1507	-0.6099	0.4256	-0.6852	0.1216
Iceland	ISL	35200020	35202142	0	1.2508	0.3738	-1.6877	-0.5088	-0.5571	-0.7368	-1.305	-0.2432
Iceland	ISL	35200020	35203345	0	-0.6029	0.1681	1.2867	-0.1997	-0.0132	-0.2781	-0.2519	2.0955
Iceland	ISL	35200020	35200694	0	-0.5583				0.1002
Iceland	ISL	35200020	35202121	0	0.175	-0.59	-0.8627	-0.7349	0.0935	-0.7433	-0.176	0.1216
Iceland	ISL	35200020	35200411	0	0.4156	-2.9627	-0.2145	0.1919	0.099	0.2116	0.8038	2.0955
Iceland	ISL	35200020	35203148	0	1.3269			0.3685	0.3355	0.7062
Iceland	ISL	35200020	35203014	0	1.1055	-0.0994	-0.7638	-0.8921	-0.3438	-0.3973	-0.3943	0.1216
Iceland	ISL	35200021	35200684	1	1.403	-0.0176	0.3591	-0.1607	0.2034	-0.1414	-0.4801	2.067
Iceland	ISL	35200021	35202558	1	1.3609	-0.4314	-0.3827	-1.4269	-0.7005	-0.2679	-0.6852	-1.1252
Iceland	ISL	35200021	35201594	1	0.2927	-0.0862	-0.227	-0.3509	-0.3512	-0.2574	-0.414	0.1216
Iceland	ISL	35200021	35202117	1	0.8096	-0.2662	-0.5836	-0.7048	-0.3399	-0.2229	-0.1722	-1.3017
Iceland	ISL	35200021	35200468	1	0.7432	0.1276	1.2867	0.2015	0.5838	0.5118	2.4277	2.0955
Iceland	ISL	35200021	35204026	1	-0.2539	0.0502	-0.227	-0.1344	-0.3516	-0.0589	0.5755	0.1216
Iceland	ISL	35200021	35202479	1	1.1968	0.2656	1.0108	-0.1674	0.2072	-0.1968	-0.4948	2.0955
Iceland	ISL	35200021	35202906	1	-0.0029	0.6348	0.1386	-0.4683	0.0168	-1.6678	-0.4948	0.1216
Iceland	ISL	35200021	35200116	1	1.7541		-2.664			-0.1147
Iceland	ISL	35200021	35201390	1	0.8033			-0.4722	-0.3669
Iceland	ISL	35200021	35204089	1	1.2016	1.1132	0.9247	-0.0117	0.0016	0.3696	0.775	-0.4816
Iceland	ISL	35200021	35202463	1	1.0295	-0.269	-0.227	0.2011	-0.2771	0.4458	-0.0553	0.1216
Iceland	ISL	35200021	35201513	1	0.5807	-1.095	-0.227	0.5005	-0.2099	0.7934	0.5755	0.1216
Iceland	ISL	35200021	35202401	1	-0.2788	-0.59	-0.5836	-1.2429	-0.1481	-0.0184	-0.6852	-0.8198
Iceland	ISL	35200021	35201781	1	1.1653	1.7162	-0.227	-0.2414	-0.4354	-0.1354	-0.2821	-0.2503
Iceland	ISL	35200021	35203606	1	1.6273	0.1395	1.4967	0.0829	0.1291	-0.0898	-0.2004	2.0955
Iceland	ISL	35200021	35200802	1	1.1928	-0.2662	-0.7638	-0.1405	-0.4142	-0.2508	0.3482	-0.3297
Iceland	ISL	35200021	35202904	1	1.2298	-2.9627	1.9359	0.7456	0.2924	1.3968	2.4277	2.0955
Iceland	ISL	35200021	35201597	0	1.5223	-0.4314	-2.664	-0.4888	-0.1122	-0.8849	-2.1355	-2.5027
Iceland	ISL	35200021	35203162	0	-1.024	1.2587	0.586	-0.3757	0.6544	0.134	0.5755	-0.2726
Iceland	ISL	35200021	35203357	0	2.9638	-0.0862	0.0226	0.7113	1.0522	-0.5569	0.5755	0.4777
Iceland	ISL	35200021	35201471	0	1.7162	0.3289	-0.6116	-0.9331	0.3649	-0.4795	0.5755	2.0955
Iceland	ISL	35200021	35203434	0	0.5968	-1.3452	-0.2827		-0.7365	0.2688	-0.0823	-2.5027
Iceland	ISL	35200021	35204286	0	1.4389	0.285	0.0226	0.1312	-0.2782	-0.1307	-0.2673	0.1216
Iceland	ISL	35200021	35204092	0	1.062	2.6352	0.6825	0.1053	0.7877	-0.7433	2.4277	-0.222
Iceland	ISL	35200021	35201729	0	1.7426	-1.0744	-0.6843	0.7113	0.3795	0.5037	-0.2004	-0.7507
Iceland	ISL	35200021	35202146	0	1.6484	-0.9443	-1.3577	0.1694	0.0015	-1.6678	0.075	0.7566
Iceland	ISL	35200021	35202842	0	-0.555	-2.9627	0.0226	1.0739	0.1198	-1.0529	0.5755	0.1216
Iceland	ISL	35200021	35201490	0	1.1406	-0.59	-0.227	-0.608	-0.5758	-1.6678	0.7978	2.0955
Iceland	ISL	35200021	35203806	0	-0.6724	0.5068	0.3591	0.0147	-0.4349	0.2289	-0.2008	2.0955
Iceland	ISL	35200021	35201549	0	0.659	0.0666	0.0226	1.1397	0.3653	-0.218	0.5755	-0.6774
Iceland	ISL	35200021	35201236	0	1.1955	-0.4314	0.5347	-0.3997	0.2691	0.0521	2.4277	2.0955
Iceland	ISL	35200021	35201567	0	0.9786	-0.59	-0.5836	0.0723	0.2108	0.2289	0.075	0.1216
Iceland	ISL	35200021	35202323	0	1.1299	1.0919	1.9359	0.1053	0.3817	-0.7368	1.2107	-1.5298
Iceland	ISL	35200021	35202499	0	1.5829	-0.2662	-0.9607	0.2707	-0.045	-0.0816	1.1213	0.1216
Iceland	ISL	35200022	35204264	1	-0.8166	0.9454	1.0433	0.2763	-0.3141	0.4641	0.8107	-0.4607
Iceland	ISL	35200022	35204158	1	1.276	0.3738	0.9192	0.0404	-0.3563	0.23	0.5409	0.9339
Iceland	ISL	35200022	35200927	1	0.7983	0.5128	-0.5034	0.5159	0.563	0.8445	0.5755	-0.5912
Iceland	ISL	35200022	35201878	1	-0.5985	0.0566	0.3461	0.5461	0.3136	0.3142	0.5755	0.1216
Iceland	ISL	35200022	35203106	1	0.1615	0.3924	0.6825	0.1122	-0.163	-0.031		-0.6128
Iceland	ISL	35200022	35204221	1	1.4573	0.6608	0.5833	0.3992	-0.1416	0.3368	2.0386	0.4777
Iceland	ISL	35200022	35202085	1	1.5777	1.7162	1.9359	0.2528	1.5463	0.4956	-0.0823	2.0955
Iceland	ISL	35200022	35204240	1	0.1415	1.3697	-0.6636	0.0133	-0.6711	-0.0766	0.274	1.2147
Iceland	ISL	35200022	35200400	1	0.4254	-0.7243	-0.3827	0.2317	-0.3096	-0.1211	0.4554	-0.222
Iceland	ISL	35200022	35202113	1	1.639	-0.2662		0.7032	-0.443	1.0062
Iceland	ISL	35200022	35203617	1	0.539	-0.269	-0.5034	0.827	0.2941	0.8369	-0.3876	-0.7108
Iceland	ISL	35200022	35202697	1	0.3068	-0.59	-0.227	0.1679	-0.8741	0.2443	0.3482	0.7864
Iceland	ISL	35200022	35201048	1	1.7876	0.9454	1.4967	0.5285	-0.3938	0.3459	1.2607	2.0955
Iceland	ISL	35200022	35201473	1	1.5441	0.5946	0.3591	0.0796	-0.6346	-0.2942	1.8085	0.1216
Iceland	ISL	35200022	35204059	1	1.8495	-0.1106	0.9726	0.4221	-0.0373	0.6668	-0.3876	2.0955
Iceland	ISL	35200022	35203491	1	0.5116	-0.7199	-0.7902	0.2891	0.5476	0.6166	-0.4948	0.1907
Iceland	ISL	35200022	35201627	1	0.2937	-0.0862	-0.5907	-0.3038	0.0688	-0.4384	-0.6852	0.1216
Iceland	ISL	35200022	35203767	1	1.7729	-0.2548	1.036	0.1713	-0.8363	0.238	0.5409	0.7627
Iceland	ISL	35200022	35203712	1	0.2355	-0.0862	0.0226	0.9005	-0.2434	0.7975	0.5755	-1.1252
Iceland	ISL	35200022	35203640	0	1.5253
Iceland	ISL	35200022	35201379	0	1.0327	-2.9627	-2.664	0.1053	1.639	-0.5309	-2.1355	-2.5027
Iceland	ISL	35200022	35201520	0	1.4979	-1.2798	-0.3827	-1.1025	-2.8697	-1.6678	0.5755	0.1216
Iceland	ISL	35200022	35200384	0	1.5728	1.3403	0.8571	1.2836	0.3779	1.5721	2.4277	2.0955
Iceland	ISL	35200022	35201084	0	1.2413	-0.2662	-1.0611	0.021	-0.1752	-0.2979	0.3482	0.1216
Iceland	ISL	35200022	35201813	0	0.053	0.6555	-0.227	0.4429	-0.3639	0.3887	0.5755	0.4504
Iceland	ISL	35200022	35203552	0	0.968	-0.0862	-0.227		0.1584	1.0062	0.5755	-0.3917
Iceland	ISL	35200023	35200216	1	0.5382	1.7671	-0.1627	-0.0577	0.3314	-0.2306	-2.1355	-2.5027
Iceland	ISL	35200023	35201212	1	0.264	-0.9527	-0.5217	0.7173	-0.1154	0.5756	0.1693	-0.7887
Iceland	ISL	35200023	35202310	1	-0.8387	-2.9627	0.0226	-2.6893	-1.8269	-1.6678	0.5755	-2.5027
Iceland	ISL	35200023	35200735	1	0.0297	2.6352	1.2867	0.4511	0.0707	0.4287	1.6338	2.0955
Iceland	ISL	35200023	35201261	0	1.4165	1.3697	-0.227	-0.2784	0.1591	0.2952	1.836	0.6559
Iceland	ISL	35200023	35200677	0	0.1737	-0.9924	-1.1592	-0.6957	-0.6621	-0.1307		-0.5251
Iceland	ISL	35200023	35202704	0	1.1789	-1.3452	-1.1926	0.7113	-0.3736	1.0062	0.1554	-1.1252
Iceland	ISL	35200024	35203308	1	1.4206	-0.2662	0.0226	-0.513	-0.4925	-0.0745	-0.6625	-1.1811
Iceland	ISL	35200024	35201241	1	1.6635	-0.7221	-0.227	-0.3059	-0.2624	0.0926	-0.2852	0.1216
Iceland	ISL	35200024	35202646	1	1.3299	0.6492	-0.1587	-0.4597	-0.2477	0.1417	-0.0987	-0.1563
Iceland	ISL	35200024	35200523	1	2.0575	0.1316	1.4967	-0.4156	-0.131	-0.8849	-1.305	1.0383
Iceland	ISL	35200024	35203233	1	1.2186	0.0402	-0.4728	0.3045	0.049	0.3268	-0.4575	0.1216
Iceland	ISL	35200024	35203925	1	1.9615	0.3898	0.0226	0.5488	-0.2516	1.2203	0.3482	0.1216
Iceland	ISL	35200024	35203858	1	1.0009	-0.4203	0.0226	-0.2406	-0.0415	-0.0745	-0.1972	0.1216
Iceland	ISL	35200024	35200215	1	1.1577	2.6352	1.2867	3.6039	1.2974	0.7782	2.4277	2.0955
Iceland	ISL	35200024	35200286	1	1.2835	-0.59	-0.3802	0.1213	-0.0266	0.2353	0.075	-0.2726
Iceland	ISL	35200024	35202052	1	1.4235	0.9454	0.5833	-1.3089	-0.8825	-0.4657	-0.3943	0.1216
Iceland	ISL	35200024	35203382	1	1.0948	-0.1058	-0.2973	-0.3686	-0.5016	0.2167	-0.8012	0.1575
Iceland	ISL	35200024	35201445	1	0.291	-0.59	-0.227	0.1053	-0.2346	0.9962		-0.8028
Iceland	ISL	35200024	35203131	1	0.9555	-0.4343	-1.161	0.1383	-0.2887	0.1029	-1.5588	0.1216
Iceland	ISL	35200024	35202419	1	1.3484	0.2577	-0.7836	-0.5702	-0.2549	-0.1651	-0.0553	-0.2726
Iceland	ISL	35200024	35203515	1	0.2398	-0.4203	-0.227	-0.2886	-0.2133	0.3551	0.1922	-0.6959
Iceland	ISL	35200024	35201539	1	1.6347	-0.3631	-1.2374	-0.2557	-0.1656	-0.0594	0.5755	-1.7277
Iceland	ISL	35200024	35200945	1	1.3525	-0.4314	-0.227	-0.8189	-0.1076	0.2823	-0.8012	-1.0454
Iceland	ISL	35200024	35202319	1	1.2005			-0.7117	-0.854
Iceland	ISL	35200024	35202583	1	1.7338	2.6352	0.0226			0.1525		-0.9943
Iceland	ISL	35200024	35200453	1	1.5712	0.0467	1.9359	-0.2852	0.1294	-0.1285	0.3482	1.2841
Iceland	ISL	35200024	35203874	0	1.1641	0.792	0.8038	0.0108	0.5803	0.4024	-0.3733	0.5823
Iceland	ISL	35200024	35203190	0	1.0021	-0.4314	-0.5034	-0.8057	-1.0433	-0.801	0.1693	0.1216
Iceland	ISL	35200024	35202738	0	1.8661	0.5746	1.2867	0.224	1.5054	0.5232	1.2262	1.515
Iceland	ISL	35200024	35203300	0	1.8647	-0.2479	-0.227	0.2184	0.0894	0.5227	-0.2852	-0.3297
Iceland	ISL	35200024	35200016	0	1.7477	0.6608	0.0226	-0.4385	0.0494	0.0642	-0.6658	0.1216
Iceland	ISL	35200024	35202527	0	0.6063	-0.4488	0.0226	-0.5016	-0.1765	0.3297	0.5755	0.1216
Iceland	ISL	35200024	35201787	0	0.2744	-0.0862	-0.442	0.2092	0.2838	-0.4795	0.8038	0.1216
Iceland	ISL	35200024	35200226	0	0.8173	-0.2662	0.0226	0.7113	0.1262	1.0076	0.5755	0.1216
Iceland	ISL	35200024	35200688	0	1.2081	0.7763	0.5433	-1.0068	-0.5622	-0.8849	-0.4145	0.4434
Iceland	ISL	35200024	35200857	0	0.9577	0.0341	1.9359	-0.1285	0.2563	-0.4795	2.4277	2.0955
Iceland	ISL	35200024	35203352	0	0.6676	-0.7306		-0.7048	-0.513	-0.0816
Iceland	ISL	35200024	35202385	0	1.2748	2.6352	0.309	3.6039	4.8357	3.6292	0.5755	-0.5305
Iceland	ISL	35200024	35202928	0	1.0474	-0.0278	1.0108	-0.4544	-0.1857	0.6082	0.5409	-0.6621
Iceland	ISL	35200024	35203580	0	1.0383	-0.0862	-2.664	-1.4389	-0.0346	-1.6678	-2.1355	0.1216
Iceland	ISL	35200024	35201614	0	0.9907	-2.9627	1.9359	1.2808	0.7529	0.6335	-1.2665	2.0955
Iceland	ISL	35200024	35203892	0	0.9663	-1.1429	0.7717	1.2836	0.6961	0.8299	0.5755	2.0955
Iceland	ISL	35200024	35202045	0	1.0795	-1.855	-1.682	0.4917		0.7522	-1.1941	-1.8063
Iceland	ISL	35200024	35201741	0	1.7627			0.0577	0.2695	-0.1766
Iceland	ISL	35200024	35202757	0	1.5437	-0.2662	-0.3332	1.2836	1.0491	0.5464	0.5755	0.1216
Iceland	ISL	35200024	35200327	0	0.7917	0.9349	-0.0824	0.1833	0.0954	0.7931	2.0386	2.0955
Iceland	ISL	35200024	35200407	0	1.3681	-0.2662	1.0929	0.034	-0.3095	0.3912	-0.3733	0.0122
Iceland	ISL	35200024	35200850	0	1.8364	-0.269	-0.227	-0.0831	-0.0899	0.7992	0.075	-0.5251
Iceland	ISL	35200024	35202872	0	1.8814			-0.2569	-0.2766	-0.423
Iceland	ISL	35200024	35201897	0	1.697	0.792	-1.5179	0.2505	1.2132	0.6741	-0.3087	-0.8443
Iceland	ISL	35200024	35201871	0	1.9563	-0.2479	-0.5836	-0.4707	-0.1085	0.0097	0.1701	2.0955
Iceland	ISL	35200024	35202022	0	1.3935	-0.4093	0.0226	0.0617	-0.1522	0.6962	-0.1727	0.1739
Iceland	ISL	35200024	35201273	0	1.2344	-1.3452	0.0226	0.6713	0.4203	1.275		1.0177
Iceland	ISL	35200024	35203294	0	0.9312	-0.2842	0.0226	-0.0791	0.0148	-0.0327	0.5755	2.0955
Iceland	ISL	35200025	35201054	1	-0.0749	-0.2662	-0.5907	0.7524	0.0799	0.7458	-0.0553	-0.4607
Iceland	ISL	35200025	35200319	1
Iceland	ISL	35200025	35202336	1	0.559	-0.5994	-1.2257	1.2836	-0.0405	0.5906	0.5755	0.1216
Iceland	ISL	35200025	35201028	1	1.2401	-0.4093		0.0558	0.1461	0.1642
Iceland	ISL	35200025	35201766	1	0.9151	0.7825		0.6204	-1.0847	-0.801
Iceland	ISL	35200025	35200856	1	1.3057	-0.0827	-0.3827	0.4698	0.2178	0.2395	-0.1972	0.2286
Iceland	ISL	35200025	35200894	1	0.2005	-0.3522	1.2867	0.6426	-0.0412	0.9452	0.075	-0.2503
Iceland	ISL	35200025	35204015	1	1.0297	-0.4343	0.5833	0.2975	-0.0068	0.9566	1.1176	-0.5305
Iceland	ISL	35200025	35203445	1	-0.7919		-0.227	0.5849	-0.6592	0.0559	-0.6852	-1.1252
Iceland	ISL	35200025	35200077	1	1.1939
Iceland	ISL	35200025	35200358	1	1.4397	-0.0862	0.0165	0.6008	-0.3111	0.6959	-0.3907	-1.7277
Iceland	ISL	35200025	35201517	1	1.3331	-0.0219	-0.227	0.0474	-0.4654	-0.0589	-0.216	-0.2103
Iceland	ISL	35200025	35203439	1	1.2694	-0.847	-0.5907	0.3675	-0.5493	0.3471	-0.8657	-0.6924
Iceland	ISL	35200025	35202941	1	2.0607	0.6348	1.9359	0.8297	0.0697	1.1774	-0.8686	0.9097
Iceland	ISL	35200025	35202261	1	1.9881	0.3875	-0.1119	0.1713	0.5991	0.4763	-2.1355	-0.7523
Iceland	ISL	35200025	35201358	1	0.3598	0.3678	0.0942	-0.0287	-0.3984	0.3836	1.0689	0.4504
Iceland	ISL	35200025	35201969	1	-0.812	-0.0862	-0.5034	0.1497	-0.4932	0.9899	-0.3763	-0.5475
Iceland	ISL	35200025	35203287	1	0.7325	-0.7221	0.3416	0.2349	0.6679	0.5032	-0.3733	-0.1865
Iceland	ISL	35200025	35202444	1	0.5536	2.6352	1.0108	0.8359	0.8894	0.873	1.836	1.0383
Iceland	ISL	35200025	35201165	1	0.8292	1.7162	0.1142	0.7234	0.7078	0.2407	0.5755	-0.6774
Iceland	ISL	35200025	35201691	1	1.4228	-0.1167	0.0226	0.0604	0.6465	0.6405	0.6626	2.0955
Iceland	ISL	35200025	35200165	1	1.981	1.3403	-0.3324	0.5092	-0.1401	0.2987	1.5037	0.1216
Iceland	ISL	35200025	35203533	1	1.0648				-0.5357
Iceland	ISL	35200025	35202049	1	2.1284	1.1493	0.7162	1.1752	0.7894	1.068	-0.1722	-0.2778
Iceland	ISL	35200025	35201383	1
Iceland	ISL	35200025	35200315	0	0.7796	-0.2479	0.8571	0.7662	0.0469	0.8275	0.1693	1.1508
Iceland	ISL	35200025	35204227	0	1.4311	-0.7221	0.0226	0.7113	-0.2298	1.0245	0.075	-0.2503
Iceland	ISL	35200025	35200100	0	0.4143	0.3815	1.4967	0.4374	0.1102	0.3262	-0.0379	1.2147
Iceland	ISL	35200025	35204143	0	1.2683			-0.0258	-0.0945	0.1184
Iceland	ISL	35200025	35200700	0	1.5165
Iceland	ISL	35200025	35201196	0	1.2462			1.2876	1.9498	0.7922
Iceland	ISL	35200025	35204224	0	0.6315	0.3289	1.4967	0.7861	0.4065	0.6765	1.3656	0.833
Iceland	ISL	35200025	35203923	0
Iceland	ISL	35200025	35201142	0	0.865	-0.0862	0.586	1.1308	0.9463	0.289	0.5755	0.9339
Iceland	ISL	35200025	35202715	0	0.7385	-0.0862	0.0226	0.1222	0.0286	-0.0816	-0.8512	1.1232
Iceland	ISL	35200025	35201171	0	1.4606
Iceland	ISL	35200025	35201615	0	1.3103			0.6944	-0.1716	0.658
Iceland	ISL	35200025	35204285	0	0.3559	-0.2662	0.7162	0.3305	-0.6256	-1.3198	0.5755	0.1216
Iceland	ISL	35200025	35201754	0	1.1899	0.1997	-0.408	-0.153	-0.0426	0.0788	0.3473	-0.7096
Iceland	ISL	35200026	35202161	1	1.2937	0.1852	0.8038	-0.7866	-0.2626	-1.6678	-0.414	-0.8947
Iceland	ISL	35200026	35203769	1	0.1501	-0.2662	0.586	-1.0489	-0.0651	-0.4795	0.3473	-0.2503
Iceland	ISL	35200026	35200087	1	-0.3172	-0.59	-0.5034	-0.4734	-0.283	-0.6614	0.5755	-0.5912
Iceland	ISL	35200026	35200600	1	0.941	-0.2662	-0.5836	-0.6998	0.0218	-0.3646	0.3482	-0.2503
Iceland	ISL	35200026	35201686	1	0.5872	-0.4203	0.0226	0.2823	1.1827	0.4563	-0.0823	-0.5475
Iceland	ISL	35200026	35203824	1	0.9345	2.6352	1.9359	0.3903	1.1285	0.812	2.4277	2.0955
Iceland	ISL	35200026	35203307	1	-1.0333	-0.0862	-0.227	-0.1485	0.362	-0.1442	-0.6707	-2.5027
Iceland	ISL	35200026	35201252	1	0.1252	2.6352	0.4173	1.4965	1.2732	1.2192	0.5755	2.0955
Iceland	ISL	35200026	35202497	0	-0.3101	0.631	0.0226	1.2836	1.0621	-0.2306	-0.0992	2.0955
Iceland	ISL	35200026	35200175	0	0.3325	0.0056	-0.227	0.4935	0.8824	0.9368	2.4277	2.0955
Iceland	ISL	35200026	35201123	0	-0.3913	-1.1429	0.6407	-2.6893	-0.2024	-1.6678	1.2262	-0.8947
Iceland	ISL	35200026	35202196	0	1.5019	1.3697	1.0108	-0.3021	-0.6794	-1.6678	1.5037	1.1508
Iceland	ISL	35200026	35200111	0	0.9017	-1.2134	-2.664	0.1091	0.1289	0.1332	-2.1355	-0.9526
Iceland	ISL	35200026	35201099	0	0.4462	-1.5419	-1.2891	-0.0821	-1.1925	0.414	-0.9794	-1.6922
Iceland	ISL	35200026	35203388	0	-1.129			-1.1523	0.2997	-1.6678
Iceland	ISL	35200026	35202223	0	0.1512	-1.2741	-1.4259	3.6039	0.0532	0.4394	0.5755	0.1216
Iceland	ISL	35200026	35203595	0	-0.0021	0.6464	1.2341	-0.8921	-0.1343	-1.2919	-0.9714	2.0955
Iceland	ISL	35200027	35203997	1
Iceland	ISL	35200027	35202888	1	0.8759	-0.9707	-0.7902	-1.0608	-0.2511	0.3717	-0.6852	-0.1563
Iceland	ISL	35200027	35201794	1	1.2739	-0.0862	-0.7638	-0.1092	0.4389	0.4171	-0.2852	0.1216
Iceland	ISL	35200027	35202470	0	1.0799	-0.0862	0.9726	0.1345	0.5945	0.5568	0.5755	0.1216
Iceland	ISL	35200027	35203240	0	0.5423	-1.1408	-0.7638	-2.6893	-1.0659	-1.5744	-0.5832	-0.8947
Iceland	ISL	35200027	35202766	0	0.6782	0.1276	0.766	-1.0916	-0.4249	-1.6678	1.802	1.3566
Iceland	ISL	35200028	35202566	1	0.7006	0.957	0.0226	0.0648	1.4186	0.1788	0.5755	-0.7496
Iceland	ISL	35200028	35201199	0	0.5455	-0.7049	-0.0951	-0.3573	0.2047	0.2367	-0.4805	-0.3297
Iceland	ISL	35200028	35203889	0	-0.3001	0.2032	-0.2827	-0.6003	-0.1644	0.039	0.1693	0.1216
Iceland	ISL	35200029	35203042	1	0.761	-0.2872	-1.4877	-0.4676	-0.7389	-1.6678	-2.1355	-0.1544
Iceland	ISL	35200029	35203070	1	0.5761	-0.013	-0.227	0.1839	0.5866	0.2807	0.1701	0.1216
Iceland	ISL	35200029	35200866	1	0.9509	-0.59	-0.8627	0.2628	0.2595	0.3276	-0.2821	0.1216
Iceland	ISL	35200029	35200901	1	1.1133	-0.0862	-0.8099	-1.3723	-1.1308	-1.6678	0.5755	0.1216
Iceland	ISL	35200029	35202891	1	1.6671	0.9275	-0.5836	0.2582	0.4091	0.5893	-0.2852	0.1216
Iceland	ISL	35200029	35203916	1	0.6789	-2.9627	-2.664	-0.5077	-1.7179	0.3255	-2.1355	-2.5027
Iceland	ISL	35200029	35201359	1	1.8451	0.5353	0.231	-0.1978	0.4985	-0.7368	0.1701	-0.7108
Iceland	ISL	35200029	35201306	1	1.8048	0.9965	0.0226	0.3713	0.534	0.9963	1.2568	-0.3297
Iceland	ISL	35200029	35202962	1	0.2717	-0.0994	0.8571	0.6082	-0.2459	-0.2858	-0.0987	1.0177
Iceland	ISL	35200029	35202378	1	0.8408	-0.59	0.0226	0.1784	-0.0793	0.5497	-0.2852	-0.1563
Iceland	ISL	35200029	35202255	1	1.3248	0.5696	-1.3325	0.2257	-0.4593	0.5154	-1.2835	-0.946
Iceland	ISL	35200029	35203917	1	1.3873	0.9275	-0.9874	0.2097	-0.5114	0.3368	-0.2852	0.1216
Iceland	ISL	35200029	35203185	1	-0.5391	-0.165	-0.227	-0.0363	-0.4784	0.5193	-0.8041	-0.1563
Iceland	ISL	35200029	35202857	1	1.2602	-0.9334	-0.9607	0.2051	0.0657	0.2345	-0.7867	-1.7277
Iceland	ISL	35200029	35203903	1	0.7154	2.6352	-0.227	0.6504	0.5674	1.5196	-0.2852	0.1216
Iceland	ISL	35200029	35200712	1	0.5626	2.6352	0.0226	0.5449	1.2101	0.3281	2.0386	-0.5305
Iceland	ISL	35200029	35201388	1	1.1159	-0.59	0.5021	-0.1763	0.4302	1.0291	-0.6852	-0.7496
Iceland	ISL	35200029	35204276	1	0.1998	0.5128	-1.4011	-0.3725	-0.7703	-0.8849	-0.4948	-1.3017
Iceland	ISL	35200029	35202833	1	1.1043	0.5836	0.5347	0.5989	0.9044	0.9113	1.1176	0.1216
Iceland	ISL	35200029	35203221	1	0.908	-0.0278	-0.5907	0.042	-0.0096	0.5552	-0.454	-1.0296
Iceland	ISL	35200029	35203950	1	-0.6613	-1.2802	-0.691	0.7113	-0.0408	0.6414	-0.0553	-0.7317
Iceland	ISL	35200029	35201992	1	1.1561	-0.7815	-0.6843	0.6844	0.4708	1.3049	-0.1727	-0.5251
Iceland	ISL	35200029	35203785	1	0.3463	0.5266	-0.5836	-0.3909	-0.8226	-0.7433	-0.3907	-1.2018
Iceland	ISL	35200029	35201071	1	1.5334	0.0502	-0.8627	-0.072	0.0835	0.3846	0.0221	0.1216
Iceland	ISL	35200029	35202914	1	1.6152	-0.1827	-0.5907	-0.1252	-0.2576	0.1835	-0.2852	0.1216
Iceland	ISL	35200029	35203935	0	1.4557	-0.2662	1.2867	1.1447	0.3827	0.6405	-0.2431	2.0955
Iceland	ISL	35200029	35202290	0	0.9884	0.7361	0.5462	-0.1434	-0.3215	-1.6678	0.9492	2.0955
Iceland	ISL	35200029	35201124	0	1.3197	0.7989	0.0226	0.7113	0.1351	0.4807	0.5755	-0.3856
Iceland	ISL	35200029	35202556	0	0.8077	1.3403	0.586	0.8112	0.0715	0.7007	1.1171	2.0952
Iceland	ISL	35200029	35201149	0	1.4007	1.3403	-0.2857	0.4358	0.7454	0.4154	0.2237	2.0955
Iceland	ISL	35200029	35202920	0	0.1119	1.4003	1.9359	0.3748	0.6668	0.4541	0.1648	0.1216
Iceland	ISL	35200029	35200676	0	0.9836	2.6352	0.0226	0.6569	0.3271	0.4284	0.5755	0.1216
Iceland	ISL	35200029	35202276	0	1.4187	0.631	0.5736	1.12	0.9208	3.6292	1.836	2.0955
Iceland	ISL	35200029	35200840	0	1.5541	1.127	1.9359	-0.2354	0.8777	0.6053	0.3415	2.0955
Iceland	ISL	35200029	35201693	0	1.288	-0.3531		0.5747	-0.0801	0.7981
Iceland	ISL	35200029	35201285	0	1.1593	1.1132	0.3461	0.1716	0.3948	0.372	1.836	2.0955
Iceland	ISL	35200029	35203137	0	1.4788	1.4003	1.1355	3.6039	2.2837	1.0257	0.5755	-0.5305
Iceland	ISL	35200029	35202782	0	0.494	-0.0325	-0.862	-1.2429	-0.258	-0.8437	-0.4805	0.1216
Iceland	ISL	35200029	35201879	0	0.8214	0.2544	1.2341	-0.2254	-0.3117	0.3567	0.0254	2.0955
Iceland	ISL	35200029	35204282	0		0.2842	1.2867	0.3729	1.0528	0.2972	0.8038	2.0955
Iceland	ISL	35200029	35203170	0	1.2876	1.7671	1.9359	-0.0508	0.2142	0.3578	1.5037	0.1216
Iceland	ISL	35200030	35203840	1
Iceland	ISL	35200030	35202392	1	1.0309	-0.2662	-0.6446	-1.1401	0.5241	-0.385	0.3482	0.1216
Iceland	ISL	35200030	35203768	1	0.7535	0.1221	-0.8627	-0.0543	-0.0474	0.2559	0.3482	-0.959
Iceland	ISL	35200030	35201984	1	0.5916	-0.4314	-0.7902	-0.3718	-0.7196	-0.8849
Iceland	ISL	35200030	35203263	1	0.7388	-1.1408	-0.227	-1.3001	-0.5896	-1.6678	-0.4948	-0.1563
Iceland	ISL	35200030	35204185	1	0.8792	-0.2662	-0.7836	-0.1252	-0.5246	-0.4694	-1.054	-0.5305
Iceland	ISL	35200030	35204031	1	1.3973	-0.7353	-0.4246	0.1763	-0.4169	0.3047	-0.6658	-1.236
Iceland	ISL	35200030	35200961	1
Iceland	ISL	35200030	35203642	1	1.2658	-0.2662	0.9726	0.4648	0.4074	0.2206	0.5755	0.1216
Iceland	ISL	35200030	35203792	1	0.7877	0.7825	0.0226	-0.3721	-0.0227	0.2005	0.1701	-0.2503
Iceland	ISL	35200030	35201715	1	0.3653	0.9275	0.0226	0.4062	-0.1272	-0.3973	-0.2852	-0.1563
Iceland	ISL	35200030	35202168	1	-0.2714	0.0789	0.0226	0.1093	-0.7044	0.0589	0.1701	-0.4784
Iceland	ISL	35200030	35200924	1	0.1542	-0.4203	0.0226	-0.0059	-0.3303	-0.0275		0.1216
Iceland	ISL	35200030	35202862	1	0.8634	-0.2548	0.0226	-0.1266	0.6087	0.1464	-0.2852	0.1216
Iceland	ISL	35200030	35200654	1	0.9858	-0.0862	0.0226	0.6943	0.2087	0.2722	0.5755	2.0955
Iceland	ISL	35200030	35200345	0	0.9579	-0.2662	0.0226	0.2977	0.1752	0.1773	0.5755	-0.2503
Iceland	ISL	35200030	35202284	0	1.0211	-0.2662	0.1386	0.1672	0.8781	0.164	0.5755	0.1216
Iceland	ISL	35200030	35203109	0
Iceland	ISL	35200030	35201692	0	-0.1991	1.1132	0.0226	-0.4374	0.3348	0.3172	-1.0758
Iceland	ISL	35200030	35202668	0	0.9777	-0.0862	-0.5034	0.1812	-0.045	-0.0327	0.5755	0.1216
Iceland	ISL	35200030	35202505	0	0.3861	-0.4456	0.0226	0.3452	0.1143	0.4574		-0.2503
Iceland	ISL	35200030	35202919	0	-0.5084	-0.2662	-0.227	-0.886	-0.8311	-0.5569	0.5755	-0.9299
Iceland	ISL	35200030	35202602	0	1.0745	1.1132	1.9359	0.4479	0.6728	-0.0864	2.4277	2.0955
Iceland	ISL	35200030	35201710	0	0.8224	-0.0862	-0.7902	-0.321	0.1143	-1.0529	0.8038	0.1739
Iceland	ISL	35200030	35203253	0	0.6773	0.1245	0.0226	0.7113	-1.0087	-1.6678	-0.6852	0.5186
Iceland	ISL	35200031	35202593	1	1.7153	0.6257	1.9359	0.6154	0.7384	0.0714	-0.6097	0.1216
Iceland	ISL	35200031	35200389	1	-0.9077	-0.2662	-0.6446	0.1315	-0.1319	0.4423	0.3473	-0.2726
Iceland	ISL	35200031	35203002	1	0.999	-0.8357	-0.6116	-0.1427	0.6745	-0.0275	0.0447	0.1216
Iceland	ISL	35200031	35204061	1	1.3236	-0.0862	-0.691	-0.3198	-0.2693	-0.1442	-0.4339	-1.0788
Iceland	ISL	35200031	35200956	1	-0.0333	-0.2662	0.0226	1.2836	0.7019	1.3896	0.5755	0.1739
Iceland	ISL	35200031	35202088	1	-1.4031	-0.0862	0.0226	0.7768	-0.1916	0.6805	0.5755	0.1216
Iceland	ISL	35200031	35201053	1	1.102	0.0502	-0.1972	0.4668	-0.8594	0.5286	-0.2852	0.1216
Iceland	ISL	35200031	35203180	1	0.5756			-0.0404	-0.2036	0.4563
Iceland	ISL	35200031	35201613	1
Iceland	ISL	35200031	35200774	1	0.6898	0.5128	-0.4728	0.3441	0.306	0.7852	-0.1021	-0.806
Iceland	ISL	35200031	35202942	1	0.0129	-0.0862	-0.691	-2.6893	-0.9475	-1.6678	-0.4801	-0.3297
Iceland	ISL	35200031	35201355	1	-0.3588			-0.2861	-0.0675	0.7641
Iceland	ISL	35200031	35201020	1	0.4697	0.6555	-0.5907		0.9112	0.3686	-0.6004	0.4794
Iceland	ISL	35200031	35201371	0	0.66	1.3697	0.6825	-0.308	0.2311	-0.421	-0.2857	2.0955
Iceland	ISL	35200031	35204148	0
Iceland	ISL	35200031	35201589	0	-0.4548	0.0527	-1.0611	-0.3242	-0.8078	-0.8849	-0.5832	-0.5251
Iceland	ISL	35200031	35200734	0	1.5331	2.6352	1.9359	3.6039	1.4711	3.6292	0.5755	0.1216
Iceland	ISL	35200031	35200733	0	0.2206	-0.2662	-0.4806	0.4905	0.2312	0.6073	0.8038	0.149
Iceland	ISL	35200031	35201184	0	1.5207	0.0502	0.0226	0.7113	0.0121	0.6228	0.5755	0.1216
Iceland	ISL	35200031	35202670	0	-0.0268
Iceland	ISL	35200031	35202322	0	0.6787	-0.4314	-0.3802	-0.397	-0.0941	0.2	0.1693	0.1216
Iceland	ISL	35200031	35200340	0	0.3777							0.1216
Iceland	ISL	35200031	35200142	0	0.3106			0.2074	0.031	-0.0233
Iceland	ISL	35200031	35203891	0	-0.3886	2.6352	1.2867	-2.6893	0.2853	-0.7368	-0.3583	2.0955
Iceland	ISL	35200032	35204014	1	-0.2922	0.6515	0.0226	0.1053	-0.3055	0.2109		0.1216
Iceland	ISL	35200032	35203126	0	-0.9561	1.1132	-0.3891	-0.6441	-0.1648	-0.28	0.9542	2.0955
Iceland	ISL	35200033	35203301	1	0.7362	0.9454	0.4173	0.137	-0.2313	0.4865	-0.6852	0.6905
Iceland	ISL	35200033	35201792	1	-0.3437	0.3266	0.3461	0.0601	-0.3943	0.3581	-1.0602	-0.4607
Iceland	ISL	35200033	35200524	1	-0.1836	0.1221	-0.227	-0.7797	-0.659	-0.2156	0.075	-0.222
Iceland	ISL	35200033	35203680	1	0.2488	-1.2544	0.7332	-0.2239	-0.3546	0.2572	-2.1355	-0.6912
Iceland	ISL	35200033	35204193	1	1.2496	-0.7353	0.514	-0.1621	0.1272	0.4541	-0.2704	1.2841
Iceland	ISL	35200033	35201713	1
Iceland	ISL	35200033	35201156	1	1.1154	0.0467	-0.1627	-0.3942	-0.1798	-0.0327	0.1693	-0.1563
Iceland	ISL	35200033	35201511	1	-4.9303	2.6352	1.9359		4.8357	3.6292	2.4277	2.0955
Iceland	ISL	35200033	35201587	1	0.7776	1.7671	-1.2567	-0.222	-0.2357	-0.2136	-0.3876	-0.5305
Iceland	ISL	35200033	35203220	1	1.1362	1.3697	1.1355	-1.1401	0.4493	-0.2574	-1.0906	2.0955
Iceland	ISL	35200033	35203461	1	2.0047	-0.5994	-0.227	0.0362	-0.9533	0.1731	0.5755	0.4504
Iceland	ISL	35200033	35203597	1	1.4457	0.3178	1.2867	-0.0351	0.0248	0.5777	-1.0602	1.0177
Iceland	ISL	35200033	35201740	1	0.9115	-0.0862	-0.9624	1.2836	-0.1905	0.8509	-0.3733	-1.6557
Iceland	ISL	35200033	35200296	1	1.4747	-0.0862	0.0226	0.7113	-0.1079	1.0062	0.5755	-0.8198
Iceland	ISL	35200033	35202570	1	0.3164	-0.0862	-0.227	0.0653	-0.2894	0.6075	0.5755	-0.8198
Iceland	ISL	35200033	35201056	1	1.1068	-0.0862	0.0226	0.196	-1.4314	1.0062	0.5755	0.1216
Iceland	ISL	35200033	35204273	1	-0.0594	-0.0862	0.1386	-0.1808	-0.7557	0.1764	0.075	-0.5475
Iceland	ISL	35200033	35202630	1	0.0587	-0.59	-1.5883	-0.0139	-0.2551	0.1891	-0.4801	-1.5679
Iceland	ISL	35200033	35202865	1	-0.0036				-1.5279
Iceland	ISL	35200033	35201624	1	0.8719	0.0502	0.8877	0.0919	-0.0015	-0.4795	-0.0553	0.1216
Iceland	ISL	35200033	35202061	1	-1.1609	0.0502	-0.227	-0.4755	-0.4049	0.1866	-0.6852	0.1216
Iceland	ISL	35200033	35202033	1	0.2602				-0.3306	1.2044
Iceland	ISL	35200033	35200759	1	-0.0431	-0.969	-0.6843	0.7113	-0.4163	0.4239	-0.1727	-0.5093
Iceland	ISL	35200033	35203147	1	1.5087	0.9535	1.9359	0.28	-0.0499	0.467	1.1375	0.8567
Iceland	ISL	35200033	35202850	1	-0.1092	-0.9334	-0.227	0.6574	-0.7684	1.0062	0.5755	0.1216
Iceland	ISL	35200033	35202801	0	-0.3721	0.5119	0.1386	-0.6184	0.1028	0.0402	-0.3912	1.3857
Iceland	ISL	35200033	35201783	0	1.0738	0.1125	0.1386	-0.0324	0.185	0.3333	1.4995	2.0955
Iceland	ISL	35200033	35202399	0	1.2413	-0.0862	-0.227	-0.2293	-0.4727	0.988	-0.5832	-0.5305
Iceland	ISL	35200033	35200830	0	1.3216	1.1576	1.0108	3.6039	1.3366	3.6292	2.4277	2.0955
Iceland	ISL	35200033	35200640	0	-0.5683	2.6352			0.5186	1.0733		-0.1563
Iceland	ISL	35200033	35201809	0	-2.5585
Iceland	ISL	35200033	35200212	0	1.2446	0.3239	0.8571	0.7181	0.227	1.082	0.5755	2.0955
Iceland	ISL	35200033	35200614	0	1.2053	-0.2662	0.0226	0.212	0.1266	0.6191	0.5755	0.1216
Iceland	ISL	35200033	35203809	0	1.4756	0.64	0.9726	0.2231	0.4094	0.7807	-0.1727	1.3857
Iceland	ISL	35200033	35200849	0	0.7698	1.1132	1.4967	-0.6231	0.8822	-0.3477	-0.5202	2.0955
Iceland	ISL	35200033	35200114	0
Iceland	ISL	35200033	35200697	0	1.8656
Iceland	ISL	35200033	35200488	0	0.5794	0.5719	0.8116	1.0011	0.3323	0.7194	0.5755	0.9444
Iceland	ISL	35200033	35201826	0	-0.233	-2.9627	-2.664	0.1053	-0.2222	-1.6678	-2.1355	-2.5027
Iceland	ISL	35200033	35200902	0	1.6463	-1.3452	0.0226	0.1053	-0.9291	0.4394	0.5755	0.1216
Iceland	ISL	35200033	35201957	0	1.1879	-0.0862	0.0226	0.7113	-0.1078	1.0062	0.5755	0.1907
Iceland	ISL	35200034	35202354	1	1.277	-0.0862	0.0226	-0.2557	-0.5413	-0.2942	-0.4948	-0.7496
Iceland	ISL	35200034	35201626	1	1.2012	0.4981	0.4135	-0.432	-0.6468	0.1666	0.8547	0.1959
Iceland	ISL	35200034	35202485	1	0.7766	-0.2662	-0.227	0.1804	-0.4244	0.3718	0.3482	-0.2503
Iceland	ISL	35200034	35203100	1	0.5995	1.1132	1.2867	0.3102	0.1621	0.7144	0.582	2.0955
Iceland	ISL	35200034	35202996	1	0.4589	2.6352	1.9359	0.3969	-0.3716	0.7433	2.4277	2.0955
Iceland	ISL	35200034	35204104	1	0.7514	-1.0212	-1.1926	0.2108	-0.046	-0.6274	-0.4948	-0.943
Iceland	ISL	35200034	35201730	1	-0.233	-0.4314	-0.4246	0.2697	-0.3701	0.2093	0.5755	0.1216
Iceland	ISL	35200034	35201827	1	1.1246	-0.7221	-1.0411	0.0861	-0.6689	0.4335	-0.4801	-1.7277
Iceland	ISL	35200034	35201735	1	1.3474	-0.891	-0.227	0.2807	-0.5738	0.3433	-0.0987	0.1216
Iceland	ISL	35200034	35201391	1	1.1064	-0.0862	-0.3802	0.7587	-0.0738	0.8027	0.1701	-0.4607
Iceland	ISL	35200034	35202584	1	0.6463	-0.2662	-1.0611	-0.0649	-0.0255	0.3949	0.075	-0.959
Iceland	ISL	35200034	35201008	1	-0.0394	-0.0862	-0.227	-0.2192	-0.4071	0.0281	-0.6852	0.1216
Iceland	ISL	35200034	35200426	1	1.3218	-0.0862	-0.227		-0.0408
Iceland	ISL	35200034	35201983	1	1.4452	1.127	0.7162	0.2175	0.2645	-0.0358	0.1648	-0.5475
Iceland	ISL	35200034	35202611	1	1.2181	-0.59	-0.8627	-0.4039	-0.8115	-0.4795	-0.4948	-0.5475
Iceland	ISL	35200034	35202983	1	0.3455	-0.4203	-0.227	0.2372	-0.3838	0.1173	0.775	0.4994
Iceland	ISL	35200034	35200290	1	1.192	-0.0862	0.4907	0.0921	0.109	0.0736	2.4277	0.1216
Iceland	ISL	35200034	35203116	1	-0.9872	-0.6028	-1.015	-0.4404	-0.8778	-0.4795	0.1701	-0.5912
Iceland	ISL	35200034	35201733	1	0.9864	-0.7221	-0.227	0.0575	-0.13	0.2692	-0.0553	0.1216
Iceland	ISL	35200034	35200932	1	-0.38	-0.948	-1.4011	0.1224	-0.5107	-0.4427	-0.6852	-1.3017
Iceland	ISL	35200034	35200061	1	0.517	-0.2662	-0.5836	0.4259	-0.4289	-0.5044	0.3482	-0.5475
Iceland	ISL	35200034	35204001	1	1.694	-0.2662	-0.7902	0.1359	-0.3784	-0.0745	0.3482	0.2286
Iceland	ISL	35200034	35201237	1	1.4927	-0.2662	0.0226	-0.1777	-0.4779	-0.0413	0.075	-0.3969
Iceland	ISL	35200034	35201591	1	1.2217	-0.4488	-0.8627	-0.0949	-0.4066	0.0393	-0.1722	-0.4784
Iceland	ISL	35200034	35203411	1	1.2812	-0.0862	-0.227	0.2008	0.172	0.3882	-0.3907	0.1216
Iceland	ISL	35200034	35200691	1	1.2412	1.7162	0.5833	-0.1468	-0.0821	-0.2306	0.5755	-0.959
Iceland	ISL	35200034	35202191	1	1.4758	0.2809	-2.664	0.8447	1.1285	0.4373	-0.6852	1.3857
Iceland	ISL	35200034	35203048	1	1.3769	1.4003	0.5833	-0.2398	0.0108	-0.2785	0.5755	0.4504
Iceland	ISL	35200034	35201641	1	-0.1279	0.3464	0.0226	-0.2177	-0.1371	-0.8849	-0.4801	-0.2503
Iceland	ISL	35200034	35200647	1	1.3998	0.7763	1.9359	0.1593	0.4675	0.0229	0.1701	1.3857
Iceland	ISL	35200034	35200583	1	0.8733	-0.9924	-0.227	-0.1976	-0.7299	0.1372	-0.6799	-0.6959
Iceland	ISL	35200034	35202216	1	1.6585	0.3875	0.0226	0.0943	-0.1794	0.0521	1.1176	0.1216
Iceland	ISL	35200034	35203553	0	1.8845	0.2607	0.0226	0.2334	-0.7766	0.6373	0.5755	0.1216
Iceland	ISL	35200034	35203305	0	0.504	-0.0862	-0.5836	0.7113	-0.0408	1.0062	-0.1727	-0.4607
Iceland	ISL	35200034	35202673	0	0.9646	-2.9627	-2.664	0.5318		-1.6678	-0.0246	-2.4607
Iceland	ISL	35200034	35201206	0	0.8547	-0.0862	0.0226	-0.9998	-0.4968	-0.2574	0.5755	0.1216
Iceland	ISL	35200034	35200382	0	-0.0672	2.6352	1.9359	0.2173	1.1288	0.8487	2.4277	2.0955
Iceland	ISL	35200034	35203702	0	1.0196	2.6352	1.1355	1.2128	1.7012	3.6292	2.4277	0.7566
Iceland	ISL	35200034	35202937	0	1.2299	0.1852	-0.227	-0.7919	-0.212	-0.2159	0.3473	0.1216
Iceland	ISL	35200034	35201321	0	1.3185	-0.0862	-0.227	-0.147	0.2047	0.2503	0.5755	-0.4607
Iceland	ISL	35200034	35200298	0	1.0454	-0.2479	-1.4685	0.1629	-0.2132	0.0138	-0.0823	-0.0151
Iceland	ISL	35200034	35202376	0	-0.1639	-1.3452	-2.664	-2.6689	-1.1915	-1.6678	-0.3733	-2.5027
Iceland	ISL	35200034	35202496	0	2.2655	-0.2479	0.8571	0.3253	-0.0493	0.4394	0.5755	2.0955
Iceland	ISL	35200034	35202849	0	0.8766	0.9454	0.0226	-0.5011	-0.5967	-1.6678	1.6338	-0.5475
Iceland	ISL	35200034	35200773	0	1.2848	2.6352	1.1355	1.0786	2.275	0.9296	2.4277	2.0955
Iceland	ISL	35200034	35203451	0	1.5219	0.5119	-1.0611	-0.1122	-0.0319	0.3876	0.8098	0.1216
Iceland	ISL	35200034	35201609	0	1.9791	0.0789	-0.4246	0.7113	0.4037	-0.5519	0.5755	0.1216
Iceland	ISL	35200034	35201181	0	0.905	0.0972	0.0226	0.1194	0.1157	0.5578	1.2262	2.0955
Iceland	ISL	35200034	35200241	0	0.8578	0.3875	0.3416	-0.4439	0.3284	0.221	1.4995	-0.2503
Iceland	ISL	35200034	35201457	0	0.1996	0.3789	-0.1627	0.0074	0.3574	-0.219	0.9203	1.2841
Iceland	ISL	35200034	35202171	0	0.8864	-0.2479	0.8877	-0.2769	0.4945	-0.1082	1.1417	0.7627
Iceland	ISL	35200034	35204050	0	1.4845	-0.5847	-0.227	0.7113	0.0795	0.2053	0.5755	-1.1078
Iceland	ISL	35200034	35202835	0	2.2313	0.0467	1.9359	1.2836	0.4963	1.2496	2.4277	2.0955
Iceland	ISL	35200034	35200204	0	0.1017	1.7162	1.9359	1.375	1.4808	0.8767	1.6338	2.0955
Iceland	ISL	35200034	35203323	0	0.9929	-0.8398	0.0226	0.2956	-0.4376	0.0231	-1.5596	0.1216
Iceland	ISL	35200034	35203614	0	0.3364	-1.2115	-0.6863	-0.1683	0.179	-0.0558	-0.1026	-0.2726
Iceland	ISL	35200034	35201772	0	1.0188	-0.2662	-0.227	-0.3214	-0.3555	-0.1005	-0.309	0.1216
Iceland	ISL	35200034	35201912	0	1.4564	0.8655	1.9359	0.1197	-0.4849	0.4418	1.2262	1.0383
Iceland	ISL	35200034	35202352	0	-0.0472	0.7211	1.0108	0.6254	0.1032	0.5561	1.8077	1.0383
Iceland	ISL	35200034	35201244	0	1.0869	-0.4488	0.9726	0.4074	-0.3334	0.2771	0.5755	0.1216
Iceland	ISL	35200034	35203885	0	1.7627	-0.983	-0.7902	0.628	-0.0234	0.2722	0.1648	-0.7887
Iceland	ISL	35200035	35200452	1	-0.8516	-0.59	-0.5034	-0.022	-0.3922	0.2351	0.0256	-0.959
Iceland	ISL	35200035	35202038	1	1.4481	0.7821	0.8116	0.7977	-0.744	0.3637	0.1648	0.5553
Iceland	ISL	35200035	35201860	1	0.0239	0.2032	-0.7638	-0.2149	-0.2373	0.6389	0.5755	-0.6073
Iceland	ISL	35200035	35201521	1
Iceland	ISL	35200035	35203467	1	0.8852	1.7162	1.1355	0.2244	0.2874	0.2108	1.2223	2.0955
Iceland	ISL	35200035	35200302	1	0.2163	-0.0862	-0.1627	-1.0068	-1.1434	0.1858	-0.3733	0.1216
Iceland	ISL	35200035	35203034	1	0.5226	-0.1219	-0.8609	-0.6012	-0.4417	-0.1091	-0.5832	0.1216
Iceland	ISL	35200035	35201394	0	1.2484			0.2418	-0.5987
Iceland	ISL	35200036	35204281	1	-0.3827	-0.4203	-0.4806	0.5527	0.0978	0.7062	0.3482	0.1216
Iceland	ISL	35200036	35203759	1	-0.4362	-0.59	-0.227	0.7129	-0.0984	0.7822	0.3482	0.1216
Iceland	ISL	35200036	35203396	1	1.5078	0.0308	-1.1526	-1.522	-0.0777	0.3268		0.5385
Iceland	ISL	35200036	35200500	1	1.2297	0.468	0.5536	-1.0091	-0.387	-0.8849	-0.1722	-1.1811
Iceland	ISL	35200036	35202515	1	-0.4025	-0.0862	-0.2236	-2.0365	-0.2998	-0.526	-0.2852	-0.959
Iceland	ISL	35200036	35202491	1	0.1193	-0.4136		0.3009	-0.6723	-0.4694
Iceland	ISL	35200036	35200550	1	0.9435	-0.4488	-0.7638	0.3643	0.1851	0.3529	-0.1026	-0.2726
Iceland	ISL	35200036	35200062	1	0.1206	-0.2662	-0.5034	-0.2116	-0.8356	-0.0307	0.5755	0.1216
Iceland	ISL	35200036	35200653	1	0.3153	-0.0862	-0.227	0.4999	0.2091	0.4373	0.5755	0.1216
Iceland	ISL	35200036	35200059	1	-0.4131	-0.0862	-0.8627	0.6853	0.7807	0.6949	0.5755	0.1216
Iceland	ISL	35200036	35202080	1
Iceland	ISL	35200036	35202565	0	1.4093				0.2378
Iceland	ISL	35200036	35200616	0		-0.9037		-0.567	-0.6288	0.1824
Iceland	ISL	35200036	35203562	0	0.6656	0.1245	0.0226	-0.567	-0.5383	-1.6678	0.0215	-0.7496
Iceland	ISL	35200036	35202785	0	1.1688	-1.0252	-1.8161	0.6113	0.3533	1.0533	0.5755	-0.9481
Iceland	ISL	35200036	35200304	0	1.5728	-0.5743	-0.6241	0.7654	0.655	1.5721	-0.0553	-0.4377
Iceland	ISL	35200036	35204226	0	-0.9722
Iceland	ISL	35200036	35203782	0	1.0165	-1.3015	-0.8374	1.2576	1.4334	1.0205	-0.3503	0.2968
Iceland	ISL	35200036	35201454	0	1.0897	-0.4314	0.0226	-1.7857	-0.9148	-0.8849	0.5755	0.1216
Iceland	ISL	35200036	35201214	0	1.1656	0.5068	1.2867	1.5647	1.9418	3.6292		-1.0494
Iceland	ISL	35200036	35200730	0	1.2634	-0.0862	0.0226	0.1563	-0.8738	1.5721	0.5755	0.1216
Iceland	ISL	35200037	35203947	1	1.116	-0.1106	-0.6097	-0.1028	-0.5153	0.4746	-1.5848	-1.7277
Iceland	ISL	35200037	35201880	1	1.2869	-1.0212	-1.6896	0.2447	-0.211	0.5549	-0.5945	-1.3141
Iceland	ISL	35200037	35200097	1	1.4087	-0.4203	-0.7902	0.2144	-0.3792	0.5978	-0.3733	0.1216
Iceland	ISL	35200037	35200260	1	0.2666	1.7162	1.1381	1.2836	2.1091	3.5678	0.5755	1.0383
Iceland	ISL	35200037	35200359	1	1.2928	-0.2662	-0.227	0.661	-0.3485	0.4152		0.1216
Iceland	ISL	35200037	35200509	1	0.8007	-0.4203	-0.7836	-0.0081	-0.575	0.3835	-0.7867	0.1216
Iceland	ISL	35200037	35200432	1	0.9425	0.0502	0.0226	0.3815	0.1281	0.6975	-0.3907	-0.2503
Iceland	ISL	35200037	35201153	1	1.507	-0.0862	-0.227	-1.3723	-0.1972	1.0062	0.3482	0.1216
Iceland	ISL	35200037	35200480	1	0.2613	-1.3452	-0.6173	0.6798	-0.0134	0.9259	-0.6852	-0.6073
Iceland	ISL	35200037	35200846	1	1.0438	-1.7012		0.5718	1.2732	0.8546
Iceland	ISL	35200037	35203064	0	0.4166	-1.2698	0.213	0.8062	-0.2715	1.129	0.106	0.1959
Iceland	ISL	35200037	35203424	0	1.1048	1.3697	0.7162	-0.1748	0.3572	0.7043	1.1129	2.0955
Iceland	ISL	35200037	35200145	0	1.0484	0.792	0.7717	0.6804	0.5266	0.8528	0.5858	0.4339
Iceland	ISL	35200037	35201618	0	1.0797	0.3289	1.2341	1.2836	0.8603	1.5721	0.3473	1.0641
Iceland	ISL	35200037	35203371	0	-0.2176	-0.0862	0.0226	0.629	0.4611	0.1486	0.5755	-0.3297
Iceland	ISL	35200037	35203452	0	0.475	-0.4314	0.3416	-1.6821	-0.8877	0.2595	-0.7867	0.1216
Iceland	ISL	35200038	35202092	1	1.348	-0.052	0.7717	-0.3198	-0.0733	0.0383	0.3482	0.5553
Iceland	ISL	35200038	35200178	1	-0.0502	-0.0862		0.1566	-0.4609	0.1184	0.5755	-1.1252
Iceland	ISL	35200038	35202855	1	1.0866	-0.2662	-0.2837	1.1937	-0.5842	0.941	2.0386	0.9888
Iceland	ISL	35200038	35201287	1	0.832	-0.2662	0.0226	0.4292	-0.4591	0.0412	0.5755	-0.5305
Iceland	ISL	35200038	35203710	1	0.2093	-0.3486	-1.5883	-0.6519	-0.4152	-0.4795	-1.0606	-0.5251
Iceland	ISL	35200038	35202886	1	1.232	0.1221	-0.227	-0.2417	-1.1977	0.563	-1.305	-0.1563
Iceland	ISL	35200038	35200838	1	1.1107	-0.269	0.6407	0.1986	-0.1566	0.3991	-0.176	-1.1405
Iceland	ISL	35200038	35201096	1	1.585	0.3738	1.9359	0.744	-0.0626	0.7101	0.075	2.0955
Iceland	ISL	35200038	35204195	1	1.3304	-0.5994	0.0226	0.4703	-0.149	0.651	0.8038	0.1216
Iceland	ISL	35200038	35203022	1	-0.0381	-0.59	0.0226	0.6657	0.1441	0.6172	-0.2852	-1.1252
Iceland	ISL	35200038	35200752	1	1.6156	0.1221	0.4173	0.1146	-0.3585	0.6317	0.8038	0.4434
Iceland	ISL	35200038	35201448	0	1.0779	-0.2662	-0.0587		0.1535	0.5887
Iceland	ISL	35200038	35201331	0	0.3689	0.5836	0.6825	0.1269	0.4916	-0.2785	0.1648	0.4504
Iceland	ISL	35200038	35203859	0	0.8605				4.8357
Iceland	ISL	35200038	35203297	0	0.6378	-0.4314	-0.227	-0.2485	-0.7163	-1.6678	0.5755	-0.1563
Iceland	ISL	35200038	35204296	0	0.5526	0.3326	0.0226	-0.3021		-0.7368	0.5858	-0.5305
Iceland	ISL	35200038	35200873	0	1.0692
Iceland	ISL	35200038	35201436	0	0.9221
Iceland	ISL	35200038	35201315	0	1.8739	-0.0862	0.0226	3.6039	0.7223	1.5721	0.5755	0.1216
Iceland	ISL	35200038	35201316	0	0.2504	-0.4314	-0.9607	-0.3697	-0.5051	-0.5309	-0.9764	0.1216
Iceland	ISL	35200038	35201823	0	-0.2938	0.0502	-0.7836	-0.9969	0.0248	0.3195	0.1693	-0.959
Iceland	ISL	35200038	35203519	0	1.3547	-1.0856	-0.7823	0.6333	-0.4026	1.0989	-0.4027	-0.0358
Iceland	ISL	35200038	35201707	0	-0.1266	1.7162	1.1355	0.5417	2.4817	0.2442	2.4277	1.0383
Iceland	ISL	35200038	35202674	0	1.2908	-0.59	-0.5836	-0.6205	-1.0305	-1.6678	-0.5832	0.1216
Iceland	ISL	35200038	35201456	0	0.4415	-0.2662	-0.227	0.1053	-0.0545	0.3456	-0.6852	-1.1252
Iceland	ISL	35200038	35200459	0	1.1619	-0.0862	1.2341	0.4706	0.712	0.6993	0.5755	1.515
Iceland	ISL	35200038	35201317	0	0.7923	-0.7221	0.0226	1.2836	0.8779	0.4394	-0.396	-1.1252
Iceland	ISL	35200038	35203385	0	-0.0765	0.468	-0.6446	0.7113	0.3196	1.0062	0.5755	0.1216
Iceland	ISL	35200038	35201724	0	0.5855	2.6352	-0.227	2.52	0.1786	0.3622	0.8038	-1.7277
Iceland	ISL	35200039	35200412	1	1.4918	-1.1106	-0.711	-0.324	-1.0414	-0.2785	-1.2624	-0.7108
Iceland	ISL	35200039	35200929	1	1.472	-0.59	0.4907	0.2162	1.0482	0.8812	1.2568	0.7803
Iceland	ISL	35200039	35201877	1	0.8097	-0.8398	-0.227	1.014	0.6496	0.8287	0.5755	0.0388
Iceland	ISL	35200039	35204242	1	1.5376	-0.6169		-0.3557	-0.8001	-0.219	-0.2744	0.1339
Iceland	ISL	35200039	35202504	1	-0.2481	-0.2662	-1.0611	0.1499	-0.3094	0.0364	-0.2852	-0.7496
Iceland	ISL	35200039	35202897	1	0.394	-0.7737	-1.5179	-0.3416	-1.1169	-1.6678	-2.1355	-1.3017
Iceland	ISL	35200039	35202340	1	1.5659	0.5068	-1.5883	-0.7919	0.5301	-0.1651	-1.5848	-2.5027
Iceland	ISL	35200039	35201720	1	1.2484	-0.165	0.0226	-1.0168	-0.6079	0.1929	-0.0553	0.1216
Iceland	ISL	35200039	35200098	1	1.4368	-0.2662	-1.0611	-0.5071	-0.0421	-1.6678	-0.1157	-0.5912
Iceland	ISL	35200039	35200060	1	0.4671	0.4457	0.0226	0.245	-0.1748	0.5625	-0.0823	0.1216
Iceland	ISL	35200039	35202788	1	1.2499	-0.7915	-0.227	-0.1304	-0.128	-0.1442	-0.2821	0.2224
Iceland	ISL	35200039	35201238	1	-0.3524	0.9349	1.0108	-0.179	0.0987	0.2382	1.1176	2.0955
Iceland	ISL	35200039	35202577	1	0.3243	-0.0862	0.0226	0.1682	-0.2876	0.7842	0.5755	0.1216
Iceland	ISL	35200039	35202421	0	0.1201
Iceland	ISL	35200039	35200604	0	1.7331	0.1221	0.0226	0.1407	-0.5861	0.3725	-0.6852	-1.236
Iceland	ISL	35200039	35203762	0	1.2253	0.0502	1.2341	0.031	0.5576	0.1874	1.3918	1.515
Iceland	ISL	35200039	35203356	0	1.396	1.1493	0.0226	-0.7919	0.8177	-0.6274	-0.0992	-0.7496
Iceland	ISL	35200039	35202426	0	0.814	0.5179	0.6407	-0.538	-0.3373	0.2903	0.5755	-0.2503
Iceland	ISL	35200039	35203179	0	1.1317	-0.524	-0.711	-2.6893	-2.8083	-1.6678	0.5755	0.1216
Iceland	ISL	35200039	35203648	0	-1.041	-0.891	0.0226	-0.5311	0.1381	0.2628	-0.3912	-0.1563
Iceland	ISL	35200039	35201575	0	0.9732	0.6608	0.3461	0.4096	0.0518	0.4093	0.5755	1.2147
Iceland	ISL	35200039	35200168	0	0.0552	-0.4314	1.2341	-0.4707	-0.0872	-0.2159	0.5755	2.0955
Iceland	ISL	35200039	35201066	0	1.8278	-1.3452	0.0226	0.7113	-0.0408	1.5721	0.5755	0.1216
Iceland	ISL	35200039	35203044	0	0.7362	-0.5994	1.9359	-0.6984	-0.1277	-0.219	0.8939	2.0955
Iceland	ISL	35200039	35203254	0	1.1579	-0.5994	-0.227	0.0099	0.1016	0.326	0.8038	0.1216
Iceland	ISL	35200039	35203837	0	0.7144	-0.2662	-0.3802	-0.2085	-0.2621	0.0281	0.5755	-0.2503
Iceland	ISL	35200040	35201063	1	0.0942			-0.1242	-0.1944	0.1517
Iceland	ISL	35200040	35201988	1	0.9572	0.7855	-0.3827	-0.1655	0.4274	-0.5309	-0.454	-2.5027
Iceland	ISL	35200040	35200650	1	-0.1983	-0.694	-0.227	1.1935	0.2076	0.5139	0.5755	0.1216
Iceland	ISL	35200040	35203684	1	1.1662	0.9275	1.2899	0.1498	-0.6801	0.6348	-2.1355	-0.4859
Iceland	ISL	35200040	35203283	1	-0.3421	-1.7372	-1.3577	0.1053	-0.2461	0.0326	0.3473	-1.453
Iceland	ISL	35200040	35203216	1	-0.057	0.9454	1.4967	2.5233	0.5014	1.2629	-0.2008	0.2465
Iceland	ISL	35200040	35200190	1	1.3013	-0.0862	0.0457	0.7504	0.0368	0.5316	1.3656	0.0388
Iceland	ISL	35200040	35203890	1	0.5284	-2.9627	0.0226	-2.6893	-3.7095	-1.6678	1.536	2.0955
Iceland	ISL	35200040	35200720	1	0.3658	-0.6727	-0.5907	0.2605	0.2101	0.5224	0.5755	-0.568
Iceland	ISL	35200040	35200444	1
Iceland	ISL	35200040	35202864	1	0.9318	0.2695	-0.6587	0.1399	-0.2282	0.2005	-2.1355	-2.5027
Iceland	ISL	35200040	35202930	1	0.5614	-0.2662	-0.3802	-0.8189	-1.3445	-0.3883	-0.6852	-0.9943
Iceland	ISL	35200040	35202829	1	1.3452	0.5836	1.9359	0.7113	-0.0321	1.0245	0.5755	0.1216
Iceland	ISL	35200040	35202690	1	-0.1811	-0.0862	0.0226	0.4787	0.3213	1.4524	-0.1566	0.1216
Iceland	ISL	35200040	35200595	1	-0.3025	-1.0674	-0.9607	-2.6893	-2.3281	-1.6678	-2.1355	-2.5027
Iceland	ISL	35200040	35201180	0		-0.817	-0.2521	0.6333	-0.3383	0.9976	0.0444	-1.1252
Iceland	ISL	35200040	35201634	0	-0.0387		-1.7463	-2.6893	-3.1371		-1.1941	-1.6922
Iceland	ISL	35200040	35203182	0	1.2103	-0.8379	-0.227	-0.1623	-0.3895	0.2639	0.2287	-0.4607
Iceland	ISL	35200040	35200158	0	-0.334	-0.0862	-1.1926	-2.6893	-0.5375	-1.6678	0.2989	0.1959
Iceland	ISL	35200040	35203418	0	-0.1201	-0.8357	0.0226	0.7165	-0.0408	1.0062	0.5755	0.1216
Iceland	ISL	35200040	35202543	0	1.2267	1.7162	1.0108	-0.2461	-0.1969	0.1782
Iceland	ISL	35200040	35203911	0				1.2876	4.8357
Iceland	ISL	35200040	35203288	0	-0.4104	0.5128	-0.7902	0.3077	0.3089	0.1817	0.8038	-0.959
Iceland	ISL	35200040	35203704	0
Iceland	ISL	35200040	35200557	0	-0.0538				4.8357
Iceland	ISL	35200040	35203395	0	1.4239	2.6352	1.9359	3.6039	4.8357	3.6292	2.4277	2.0955
Iceland	ISL	35200040	35203481	0	-0.3148	-1.3452	-1.1926	0.1053	-0.1293	0.8868	0.5755	0.1216
Iceland	ISL	35200040	35202944	0	0.0252	-0.2777	1.0929	0.073	-0.0654	0.4964	1.4152	1.2841
Iceland	ISL	35200040	35202025	0	0.7785	-1.3452	-1.1926	0.7113	-0.0408	1.0062	-0.1727	-1.1252
Iceland	ISL	35200040	35202526	0	-0.2744		0.0165	0.0048	-1.0714	0.0639	0.5755	2.0955
Iceland	ISL	35200040	35200354	0	-0.2792				0.2403
Iceland	ISL	35200040	35202509	0	0.972	1.1576	0.0226	0.7113	-0.3163	-0.052	2.4277	-0.5305
Iceland	ISL	35200040	35202366	0	-0.2306	0.3779		1.2836	0.7064	1.5721	1.2262	0.1339
Iceland	ISL	35200040	35200631	0	0.924	-0.0862	0.0226	0.7113	-0.0408	1.0062	0.5755	0.1216
Iceland	ISL	35200040	35203555	0	1.1135	-0.2662	-0.5034	-0.2842	-0.5022	0.6747	2.4277	-0.5305
Iceland	ISL	35200040	35202963	0	0.5339	2.6352	0.8801	0.7113	-0.169	0.7031	2.4277	2.0955
Iceland	ISL	35200040	35203269	0	1.3362	-1.3452	0.0226	0.7113	-1.2406	1.0062	0.5722	0.1216
Iceland	ISL	35200041	35203026	1	0.2154	0.6321	1.1355	0.9066	-0.7632	0.6113	1.8085	0.1216
Iceland	ISL	35200041	35200022	1	0.4993	0.1892	0.0226	-0.2208	0.4508	0.4697	-0.4948	-0.5475
Iceland	ISL	35200041	35204090	1	-0.2377	-0.2662	-0.227	0.2556	-0.3535	0.1185	0.5755	2.0955
Iceland	ISL	35200041	35200803	1	1.1752	-0.4343	0.0226	-0.3102	-0.4642	-0.0614	-0.0553	0.1216
Iceland	ISL	35200041	35202417	1	0.7537	-0.4343	-0.7902	-0.4875	-0.5478	-0.4223	0.0256	0.1216
Iceland	ISL	35200041	35201943	1	-0.0038			-0.0301	0.003	0.6115
Iceland	ISL	35200041	35200371	1	-0.8166	1.7671	0.7162	-6.00E-04	1.0121	0.1276	-0.0553	0.1216
Iceland	ISL	35200041	35202912	1	-0.9722				-0.211
Iceland	ISL	35200041	35201738	1	-0.5583	-0.2662	-0.7902	-0.3784	-0.2984	-0.4753	-0.4948	0.1216
Iceland	ISL	35200041	35203172	1	-0.6331	0.3376	0.2092	-0.7686	-0.4676	-0.1652	-0.6852	-0.1563
Iceland	ISL	35200041	35203619	1	-0.2127	-0.7353	-1.0611	-0.4439	-0.6981	-0.568	-0.0553	-0.4607
Iceland	ISL	35200041	35201881	1	-0.2947	0.5128	1.2341	8.00E-04	-0.2464	-0.3164	-0.6852	1.1508
Iceland	ISL	35200041	35202729	1	0.3903	-0.983	-0.6843	0.3505	-0.3851	0.2545	-0.4801	-0.4607
Iceland	ISL	35200041	35203453	0	0.8852	-0.2662	0.0226	0.2926	0.1682	0.4344	0.5755	2.0955
Iceland	ISL	35200041	35201393	0	0.5853	1.1132	1.4967	-1.1053	0.1629	0.3527	1.4752	2.0955
Iceland	ISL	35200041	35201644	0	0.9989	2.6352	1.2867	-0.4609	0.6683	0.4978	2.4277	2.0955
Iceland	ISL	35200041	35200092	0	1.1375	-0.2662	-0.227	-0.9331	-0.4062	-0.1652	0.1648	-0.1563
Iceland	ISL	35200041	35203347	0	1.3737
Iceland	ISL	35200041	35202807	0	1.0822	-0.1167	-0.7638	-0.169	0.3133	0.2758	1.3432	2.0955
Iceland	ISL	35200041	35200572	0	-0.2527	-0.891	-0.9607	0.0462	-0.0942	-0.1091	-0.3912	-0.5251
Iceland	ISL	35200041	35201027	0	0.7127	-0.2662	0.0226	0.0823	-0.2577	0.0818	0.5755	0.1216
Iceland	ISL	35200041	35203657	0	0.4769	-0.0862	-0.4246	0.7113	0.1934	1.5721	0.5755	0.1216
Iceland	ISL	35200042	35200540	1	1.1223	1.127	0.7162	-0.2883	0.5659	-0.2154	0.8047	0.4725
Iceland	ISL	35200042	35204042	1	0.9953	-0.0192	-0.5034	-0.2578	-0.4949	0.1012	0.3482	0.4504
Iceland	ISL	35200042	35203471	1	0.6177	-1.1117	-1.6877	-0.5487	-1.3062	-0.568	-2.1355	-2.5027
Iceland	ISL	35200042	35204174	1	0.263	0.9166	-0.8627	0.2217	-0.1104	0.2328	-0.1722	-0.1563
Iceland	ISL	35200042	35203488	1	1.3426	0.3961	-1.7997	-0.1398	-0.8292	-0.219	-0.8883	-0.942
Iceland	ISL	35200042	35201469	1	0.3587	0.4012	-0.9607	-0.56	-0.9853	-0.4795	-0.2852	-0.7108
Iceland	ISL	35200042	35202787	1	0.268	0.2607	-0.3526	-0.1909	-0.2377	-0.0614	0.775	0.4504
Iceland	ISL	35200042	35202338	1	0.7417	-0.59	-1.0611	-0.0609	-0.0383	0.4435	0.3482	-0.6774
Iceland	ISL	35200042	35200670	1	1.1652	-0.59	-0.3827	-0.1987	-0.9963	-0.1222	0.1701	-0.5265
Iceland	ISL	35200042	35202938	1	0.3585	0.7763	-0.6789	-0.0907	0.2084	-0.4795	-0.5633	0.5362
Iceland	ISL	35200042	35202291	1	0.1047	-1.034	-0.732	-0.2201	0.0037	-0.0935	0.0693	0.5362
Iceland	ISL	35200042	35201718	1	1.1105	-0.891	-0.227	-0.4613	0.2294	0.0402	-0.2852	-0.5305
Iceland	ISL	35200042	35204120	1	0.9065	-0.2479	-0.8219	-0.0073	-0.0976	-0.0327	-1.0753	-0.6959
Iceland	ISL	35200042	35201086	1	0.0341	0.3326	0.8571	0.2778	-0.1899	-0.7433	1.1217	0.2525
Iceland	ISL	35200042	35203797	1	0.7006	0.5042	1.0108	-2.6893	0.0508	-0.0327	0.5755	-0.2503
Iceland	ISL	35200042	35202400	1	1.6107	-0.59	-0.227	-0.2259	-1.0256	-0.5569	-0.2852	0.1216
Iceland	ISL	35200042	35203816	1	0.2808	0.7608	-0.5907	-0.0812	-0.1254	0.2967	0.7688	1.0904
Iceland	ISL	35200042	35203154	1	1.0446	-0.269	-0.227	-0.0508	-0.5712	-0.2532	-0.2821	-0.4607
Iceland	ISL	35200042	35203370	1	1.4389	1.1132	1.1355	0.7879	0.2088	0.7583	0.1524	-0.5874
Iceland	ISL	35200042	35204114	1	-1.0786	-0.7815	-0.5836	0.134	0.1229	0.0164	-0.5832	-0.8198
Iceland	ISL	35200042	35203783	1	0.4529	-0.2662	-0.227	0.5051	-0.6381	0.399	0.5755	-0.2726
Iceland	ISL	35200042	35201507	1	1.5259	0.9349	1.9359	-0.0839	0.6899	0.7643	-0.3727	0.1216
Iceland	ISL	35200042	35200950	1	0.1441	-0.0862	-0.227	0.0712	-0.5211	0.0967	-0.4801	-0.8198
Iceland	ISL	35200042	35200756	1	0.1275	-0.4314	-1.0611	0.7113	-0.6925	0.617	-0.6852	-0.8947
Iceland	ISL	35200042	35201670	1	-0.0992	-0.7221	-0.7902	-0.3238	-0.669	-0.1741	-0.5974	-1.775
Iceland	ISL	35200042	35202180	1	0.363	-1.2223	-0.3827	-0.0592	-0.3203	-0.219	-1.5537	-1.0454
Iceland	ISL	35200042	35204044	1	0.8952	-0.59	-1.1412	-0.4983	-0.3168	0.0559	-0.1727	-0.5251
Iceland	ISL	35200042	35204190	0	1.3243	0.0502	-0.227	0.2829	-0.0666	0.5679	0.2287	-0.3297
Iceland	ISL	35200042	35201759	0	0.9659	0.6257	1.1355	0.063	0.0508	0.4967	-0.9362	0.8925
Iceland	ISL	35200042	35203348	0	1.2584	0.3875	0.4173	-0.3174	-0.7838	0.0577	1.014	2.0955
Iceland	ISL	35200042	35202952	0	0.9917	0.0527	1.0929	0.5669	1.0516	0.8016	1.4793	0.7864
Iceland	ISL	35200042	35204259	0	1.1869	-1.3452	-0.7836	0.0933	0.048	-0.9292	-0.0379	-2.5027
Iceland	ISL	35200042	35202724	0	0.7935	-0.2662	-0.227	-0.2434	-0.0817	-0.0816	0.5755	-0.1563
Iceland	ISL	35200042	35201804	0	0.2928	0.3289	-0.227	-0.886	-0.0965	-0.0386	-0.5832	0.1216
Iceland	ISL	35200042	35200935	0	0.2268	-0.0862	0.0226	0.7766	0.1467	-1.6678	0.5755	-0.4607
Iceland	ISL	35200042	35204228	0	-0.1244	-0.2662	-0.227	0.1053	0.1019	0.0491	0.5755	-0.7496
Iceland	ISL	35200042	35203870	0	1.1432	-0.0071	0.0226	0.7113	-0.0408	1.0062	0.5755	0.1216
Iceland	ISL	35200042	35202494	0	1.3127	0.0502	1.9359	0.003	-0.1326	-0.1237	0.075	2.0955
Iceland	ISL	35200042	35203953	0	1.2809	0.0502	0.0226	0.117	0.7647	0.2891	0.8038	-0.2503
Iceland	ISL	35200042	35204256	0	1.5944	1.3697	1.6222	-0.445	0.499	0.2206	0.8038	1.515
Iceland	ISL	35200042	35202348	0	1.6722	0.5042	-0.7902	0.2555	-0.1231	-0.4223	0.8038	-0.7108
Iceland	ISL	35200042	35202640	0	-0.0194	-0.948	-1.161	-0.5058	0.0166	-0.3242	-0.7726	-0.959
Iceland	ISL	35200042	35204018	0	0.6923	0.6464	-0.3827	0.3321	1.2909	0.1527	0.8038	0.1216
Iceland	ISL	35200042	35200183	0	1.3005	-0.5743	-0.227	-0.5088	-0.2527	0.0281	-0.5832	0.1216
Iceland	ISL	35200042	35204167	0	1.4286	-1.3452	-1.1926	0.7113	0.078	1.2578	-0.1533	0.1216
Iceland	ISL	35200042	35200993	0	1.5058	1.1352	0.6407	-0.6123	8.00E-04	0.1184	0.0408	-0.4769
Iceland	ISL	35200042	35203996	0	1.1325	0.4435	-0.1164	0.0603	0.8863	0.7632	0.0444	2.0955
Iceland	ISL	35200042	35201856	0	-0.1563	0.4298	0.6465	0.161	0.8054	0.2069	-0.2888	2.0955
Iceland	ISL	35200042	35203504	0	1.0125	-0.5847	-0.8561	0.1877	-0.0863	-0.0745	-0.5476	-0.8394
Iceland	ISL	35200042	35203518	0	1.1939	0.1276	1.0929	0.2176	-0.0762	0.5948	0.8038	2.0955
Iceland	ISL	35200042	35204132	0	1.1472	0.3326	-0.3802	0.5536	0.0828	0.8251	-0.3912	-0.222
Iceland	ISL	35200042	35203141	0	0.5931	0.3178	-0.227	-0.7268	-0.0019	-0.2532	0.5755	1.1232
Iceland	ISL	35200042	35203049	0	0.3497	0.6348	0.5433	-0.0233	-0.4256	0.482	0.5826	0.1216
Iceland	ISL	35200042	35201631	0	1.0982	-0.847	-0.691	0.2103	-0.055	0.1326	-0.3733	0.4777
Iceland	ISL	35200042	35201335	0	0.2675	0.0502	-0.227	0.7113	-0.6602	0.3681		0.1216
Iceland	ISL	35200042	35203888	0	1.3655	0.0467	-0.994	-0.3964	-0.0909	-0.4133	-0.869	-2.5027
Iceland	ISL	35200043	35202329	1	0.2081	-1.2115	-0.6863	-0.1895	-0.7147	-0.4795	-2.1355	-1.113
Iceland	ISL	35200043	35201763	1	0.7295	0.4121	0.5833	-0.9296	0.3697	-0.0296	0.3482	0.1216
Iceland	ISL	35200043	35200034	1	1.1972	-0.0384	-0.227	-0.2969	-0.8904	-0.1516	-0.1727	0.7627
Iceland	ISL	35200043	35200911	1	1.7942	0.64	-1.3325	0.2106	-0.2691	-0.4427	0.0256	-0.8198
Iceland	ISL	35200043	35200342	1	0.209	-0.7353	-1.4928	-0.5764	-0.2249	-0.8849	-0.6799	-1.7277
Iceland	ISL	35200043	35204056	1	0.1827	0.6157	-0.227	-0.4505	-0.5509	-0.127	-0.6852	0.1216
Iceland	ISL	35200043	35203155	1	1.2178	0.5836	0.0226	-0.0452	-0.045	0.5429	0.3482	-0.946
Iceland	ISL	35200043	35200968	1	1.0849	-0.59	-0.4806	0.3597	-0.1641	0.4535	-0.8483	-0.8198
Iceland	ISL	35200043	35203740	1	2.2994	1.7671	1.2867	0.4398	0.6601	0.6268	1.6338	2.0955
Iceland	ISL	35200043	35202387	1	0.4755	-0.59	1.0108	0.5971	-0.4662	0.0909	-0.6595	-0.2503
Iceland	ISL	35200043	35204294	1	1.6775	-0.0862	-0.227	-0.4111	-0.9825	0.4271	0.5755	0.1216
Iceland	ISL	35200043	35203697	1	0.4223	2.6352	1.2341	-0.2142	-0.032	0.1272		-2.3976
Iceland	ISL	35200043	35200732	1	1.6109	-0.59	-0.227	0.8289	-0.1106	0.4773	-0.1026	-0.2503
Iceland	ISL	35200043	35202718	1	2.4466	1.7671	0.917	0.3678	0.4461	0.333	-0.454	-0.6544
Iceland	ISL	35200043	35200148	1	0.5958	1.153	0.309	0.5253	0.8953	0.6514	0.5755	-0.2503
Iceland	ISL	35200043	35202274	1	4.00E-04	0.5719	1.1355	-0.117	-0.1691	0.1681	-0.6852	0.9883
Iceland	ISL	35200043	35202390	1	1.4561	1.3889	0.1386	-0.5084	-0.9191	-0.1442	-0.454	-0.5475
Iceland	ISL	35200043	35204094	1	1.8344	0.6372	-0.227	-0.6936	0.5878	-0.1627	-0.5828	-1.023
Iceland	ISL	35200043	35203621	1	1.4915	-0.4314	0.0226	0.7113	-0.0562	1.0062	0.5755	0.1216
Iceland	ISL	35200043	35202200	0	1.2767	0.7062	1.2341	0.0337	-0.0452	0.4591	0.9246	1.3566
Iceland	ISL	35200043	35202656	0	1.1921	-0.2662	0.0226	-0.4009	-0.1121	-0.153	-0.5001	-0.5305
Iceland	ISL	35200043	35203327	0	0.3155	-0.0994	0.4907	-0.702	-0.6466	-0.421	0.5755	2.0955
Iceland	ISL	35200043	35202881	0	0.9565	-1.3452	-1.1926	0.1053	-0.9812	0.2172	2.4277	2.0955
Iceland	ISL	35200043	35204301	0	1.0132	1.1132	-0.227	-0.542	-0.1878	0.0449	0.5409	0.1216
Iceland	ISL	35200043	35204187	0	0.2525	0.0666	0.8571	-0.4415	0.5754	0.4525	-0.1727	0.1216
Iceland	ISL	35200043	35204283	0	0.9696	-0.8366	-0.5834	0.7113	0.2702	1.06	0.3052	-1.0091
Iceland	ISL	35200043	35200693	0	0.6241	-0.817	-0.2737	0.6333	-0.2222	1.0196	0.0154	-0.3917
Iceland	ISL	35200043	35200160	0	1.3247	-0.0862	1.2867	0.0112	0.9356	0.3399	1.2302	1.0383
Iceland	ISL	35200043	35200513	0	1.6261	0.7156	-1.0411	-0.1107	-0.2256	0.2345	-0.7867	0.8925
Iceland	ISL	35200043	35203000	0	-1.4384	-0.7199	5.00E-04	0.4556	-0.1156	1.0279	-0.3237	-0.4205
Iceland	ISL	35200043	35200534	0	-2.0183	-0.4314	-1.1926	-0.1289	-0.5078	-1.2919	-0.4948	-1.1252
Iceland	ISL	35200043	35202899	0	0.6126	-0.2662	0.0226	1.2836	1.5053	-1.6678	0.5755	0.1216
Iceland	ISL	35200043	35203321	0	1.0354	0.9166	1.4967	-0.5658	0.834	-0.2306	0.9246	2.0955
Iceland	ISL	35200043	35200995	0	-0.2317	-0.4314	0.0226	1.2836	1.7116	0.9411	0.5755	-0.2503
Iceland	ISL	35200043	35204146	0	0.5034				0.1041
Iceland	ISL	35200043	35200588	0	2.0191	0.9349	1.9359	0.2917	0.5443	0.5085	1.3958	1.3857
Iceland	ISL	35200043	35201756	0	1.455	1.153	1.036	-0.2256	-0.3962	0.2536	-0.9711	2.0955
Iceland	ISL	35200043	35200314	0	1.3637	-0.0862	-1.1926	0.6302	1.3349	1.5721	-2.1355	-2.5027
Iceland	ISL	35200043	35201902	0	0.5108	-1.322	-1.1657	-2.6893	-1.2204	-1.6678	0.5755	-1.1252
Iceland	ISL	35200044	35202041	1	0.0594	0.0502	-0.227	0.3771	-0.2422	-0.2708	0.1693	-0.2726
Iceland	ISL	35200044	35200025	1	1.0451	0.2607	0.0226	0.0637	0.0859	0.3062	-0.1722	-0.2503
Iceland	ISL	35200044	35201185	1	0.7744	0.0467	-0.8627	-0.0906	-0.8222	-0.2785	0.5755	0.496
Iceland	ISL	35200044	35204176	1	0.7962	-1.1429	0.0226		-0.2097	-0.8849	-0.6852
Iceland	ISL	35200044	35201793	1	1.2365	0.6464	-0.227	-0.2886	0.2648	-0.1091	1.0689	1.0448
Iceland	ISL	35200044	35200579	1	0.524	-0.6019	-0.6097	0.0898	-0.1856	0.1769	0.5755	-0.5475
Iceland	ISL	35200044	35200166	1	-0.0432	-0.2662	-0.227	0.2248	-0.0241	0.0104	-0.1021	0.7435
Iceland	ISL	35200044	35200810	1	1.2604	-0.891	-0.7863	0.6493	-0.1043	0.2002	0.3482	-0.2503
Iceland	ISL	35200044	35203868	1	1.4908	0.5266	-0.227	0.0219	-0.907	-0.153	0.1701	-0.5305
Iceland	ISL	35200044	35203582	1	1.0379	-1.034	-1.6877	-0.5094	-0.8455	-0.421	-2.1355	-1.7277
Iceland	ISL	35200044	35200939	1	0.7141	-0.59	-0.227	-0.6916	-0.2551	0.0165	0.5755	-0.4607
Iceland	ISL	35200044	35202803	1	1.1203	0.6583	-0.5252	-0.6184	-0.2186	-0.1857	0.1701	-1.3295
Iceland	ISL	35200044	35202884	1	0.5726	0.5128	-0.9607	0.6442	0.2217	-0.2623	1.1176	-0.222
Iceland	ISL	35200044	35201600	1	-0.0502	-0.8357	-0.227	-0.6123	-0.2824	-0.1442	-0.0553	-0.8443
Iceland	ISL	35200044	35203817	1	0.6627	-0.4314	-0.3802	-0.4178	-0.6447	-0.8849	-0.4948	-0.222
Iceland	ISL	35200044	35203520	1	0.9341	-1.034	-1.2567	-0.3814	-0.3501	-1.6678	0.1648	0.1216
Iceland	ISL	35200044	35201728	1	1.3285	-0.4093	-0.5907	-0.0925	-0.7018	0.164	-0.6852	0.1216
Iceland	ISL	35200044	35203275	1	0.8904	-0.0862	-0.227	0.1053	0.4625	1.0062	0.5755	0.1216
Iceland	ISL	35200044	35203724	1	0.5108	-0.2924	-0.5414	-0.6916	0.1066	-0.5309	-1.2665	-1.5298
Iceland	ISL	35200044	35200805	1	1.3267	-0.4314	-0.227	-0.5326	0.0402	-0.0745	-0.4801	0.1216
Iceland	ISL	35200044	35200612	1	1.1348	-0.7221	-0.227	0.7495	-0.4416	-0.1678	0.3482	-0.3297
Iceland	ISL	35200044	35203513	1	0.2536	0.2718	-0.6116	-0.1729	-0.6725	-0.4795	1.3958	-0.7496
Iceland	ISL	35200044	35202760	0	0.3195	0.2032	0.0226	-0.3198	-0.1209	-0.3646	0.1648	0.839
Iceland	ISL	35200044	35200888	0	1.0375	-0.052	-0.227	0.7113	0.0669	0.3585	0.5755	-0.3297
Iceland	ISL	35200044	35200977	0	1.1932	1.127	0.3416	-0.4707	0.5576	-0.4795	0.8038	0.1216
Iceland	ISL	35200044	35203967	0	1.2687	-0.0827	1.9359	0.7113	0.3121	-0.8849
Iceland	ISL	35200044	35202048	0	0.4819			1.4211	1.1079	0.3834
Iceland	ISL	35200044	35200184	0	0.3805	-0.0862	0.0226	0.1053	-0.0408	0.3994	0.5755	0.1216
Iceland	ISL	35200044	35200876	0	1.1034	0.2607	0.3461	0.3337	0.4046	0.0565	0.0254	0.1216
Iceland	ISL	35200044	35201770	0	1.2083	-0.0862	0.0226	1.2836	-0.0159	0.4394	0.9911	2.0955
Iceland	ISL	35200044	35203457	0	0.595	0.9166	1.4967	0.2283	-0.1088	0.1232	0.1693	1.515
Iceland	ISL	35200044	35202947	0	0.8383	-0.0862	0.0226	-1.1	0.1744	-1.6678	-0.0553	2.0955
Iceland	ISL	35200044	35204051	0	0.5937	-0.2662	-0.0587	0.0435	0.0624	-1.6678	-0.4656	-0.976
Iceland	ISL	35200044	35203576	0	1.2202	0.8149	-0.7836	-0.4415	0.6851	-0.1507	-2.1355	-1.9916
Iceland	ISL	35200044	35203320	0	1.1195	0.5317	-0.3431	0.0507	-0.0385	-1.6678	0.5755	0.1216
Iceland	ISL	35200044	35202305	0	0.5403	-0.0862	-0.227	0.3296	0.0971	0.1184	-0.176	0.1216
Iceland	ISL	35200044	35201132	0	1.1837	-0.4488	0.0226	0.2727	0.5019	-0.0327	0.5755	-0.5912
Iceland	ISL	35200044	35200105	0	1.0495	0.5266	-0.227	-0.7558	0.5241	-0.0275	-0.176	0.1216
Iceland	ISL	35200044	35200573	0	0.5531	-1.3452	-1.2891	1.0325	0.7612	0.8875	0.5755	-1.1252
Iceland	ISL	35200044	35200262	0	0.8888	0.1736	1.1381	0.0655	0.0984	-0.5309	1.4793	2.0955
Iceland	ISL	35200044	35200486	0	0.8557	0.7156	0.2092	0.2266	-0.1588	-1.6678	1.0854	-0.4784
Iceland	ISL	35200045	35203052	1	1.2471	-0.2662	-1.2567	-0.2363	-0.2698	-0.0275	-0.5945	-1.1405
Iceland	ISL	35200045	35203358	1	0.5612	0.4012	0.0226	-0.1874	-0.4859	0.0767	0.5755	-0.1563
Iceland	ISL	35200045	35202913	1	-0.6171	0.0634	-0.7902	-0.3449	-0.6835	0.164	-0.0823	-0.5251
Iceland	ISL	35200045	35203383	1	1.1163	2.6352	1.9359	1.2995	0.6261	0.7151	1.802	2.0955
Iceland	ISL	35200045	35204088	1	0.1857	-0.4025	-1.0611	-0.1723	-0.0523	0.2793	-0.6852	-0.6959
Iceland	ISL	35200045	35201276	1	0.9576	-0.0862	-0.7704	0.1548	-0.7301	0.252	-0.0823	-0.7108
Iceland	ISL	35200045	35202272	0	1.0477	0.7763	0.1142	-1.2417	-0.2104	-0.4874	0.9542	2.0955
Iceland	ISL	35200045	35202166	0	1.3444	-0.7353	-0.9607	-0.8245	-0.885	-0.5309	-0.1566	-1.7277
Iceland	ISL	35200045	35200038	0	-0.1166	2.6352	1.0108	0.2421	0.6124	0.5249	0.1693	0.1216
Iceland	ISL	35200046	35201433	1	0.3854	-0.4203	-1.1926	0.1373	-0.5641	-1.1608	-0.4771	-0.9299
Iceland	ISL	35200046	35202095	1	1.5162	-0.6593	0.7717	0.3688	-0.45	-0.8849	-0.5974	2.0955
Iceland	ISL	35200046	35204028	1	0.854	-0.6593	0.0226	0.2296	0.0039	0.3637	0.3482	0.1216
Iceland	ISL	35200046	35204035	1	1.3693	-0.59	-0.5907	-1.1146	-1.0144	-0.8849	-0.4948	-0.4607
Iceland	ISL	35200046	35203952	1	0.2828	0.3289	-0.227	0.1739	-0.0072	-0.4795	-0.5945	0.0208
Iceland	ISL	35200046	35203232	1	-1.1046	-0.2662	0.8877	0.1705	0.5486	0.2761	0.0019	0.5385
Iceland	ISL	35200046	35203227	1	0.5783	1.7162	0.6907	0.318	-0.2222	0.3183	-0.3876	0.4777
Iceland	ISL	35200046	35202562	1	0.9814	-0.2662	-0.5907	-0.1339	-0.2584	0.3869	0.3482	-0.5251
Iceland	ISL	35200046	35202249	1	-0.0192	-0.1106	-0.5836	-0.0151	-0.4248	-0.0745	-0.1727	-0.9111
Iceland	ISL	35200046	35201466	1	-0.0955	0.0467	-0.227	1.271	1.1174	1.5075	-0.7674	-2.5027
Iceland	ISL	35200046	35202860	1	0.037	-0.2662	-0.227	0.0336	-0.4434	0.3363	0.075	0.1216
Iceland	ISL	35200046	35202218	1	-0.4035	0.3128	-0.3827	0.3037	-0.2558	0.6622	2.4277	0.9888
Iceland	ISL	35200046	35203409	1	0.6918	0.6515	-1.6145	-0.2246	0.7087	-0.0465	-0.6595	-2.5027
Iceland	ISL	35200046	35204199	1	1.5207	-0.983	-1.0611	-0.2681	-0.4402	-1.6678	-0.2821	-0.8198
Iceland	ISL	35200046	35203567	1	-0.1608	-0.0862	0.0226	0.7617	1.0857	-0.0316	0.1693	-0.3297
Iceland	ISL	35200046	35200395	1	-1.3388	0.1943	-0.227	-0.3787	0.41	-0.0745	-2.1355	-0.9243
Iceland	ISL	35200046	35201407	1	0.3486	-0.4203	-0.3827	-0.1693	-3.00E-04	0.1328	-0.6852	-0.4607
Iceland	ISL	35200046	35203181	1	0.4123	-0.7353	-0.3827		-1.4753	-0.2858	-0.2821	-1.1252
Iceland	ISL	35200046	35201267	1	-0.071	1.3697	1.9359	0.0496	0.6354	-0.2979	2.0386	-0.5292
Iceland	ISL	35200046	35203773	1	-0.9923	-0.9334		0.1034	-1.1975	-0.0558
Iceland	ISL	35200046	35204011	1	0.4134	-0.0862	1.1381	-0.034	-0.2326	-0.212	0.5755	0.1216
Iceland	ISL	35200046	35202482	1	0.4273	-0.59	-0.4383	0.2155	-0.6237	0.268	0.8038	-0.8813
Iceland	ISL	35200046	35201000	1	-0.1311	-0.2662	-0.5034	-0.2241	-0.1494	0.0642	-0.4771	-0.5093
Iceland	ISL	35200046	35202637	1	1.3034	0.9166	1.2867	1.2836	1.1001	1.0084	0.1693	0.833
Iceland	ISL	35200046	35202365	1	1.4447	-0.0088	-0.6593	0.4755	-0.1185	0.3907	-0.1727	-0.3297
Iceland	ISL	35200046	35203815	0	0.2535	-0.0862	0.0226	1.3438	0.7405	0.3647	0.5755	0.1216
Iceland	ISL	35200046	35201814	0	0.1508	-0.2662	-0.7902	-0.2778	-0.4317	-0.4795		0.1216
Iceland	ISL	35200046	35203701	0
Iceland	ISL	35200046	35202087	0	1.4167	-0.0862	0.0226	1.2836	1.0621	1.3105	0.5755	0.1216
Iceland	ISL	35200046	35201247	0	1.3357	1.4003	1.9359	0.4836	0.8283	0.5459	2.4277	2.0955
Iceland	ISL	35200046	35202306	0
Iceland	ISL	35200046	35202096	0	0.3571	-0.7958	-0.227	-0.3787	-0.4016	0.0559	0.4002	-0.3086
Iceland	ISL	35200046	35204213	0	0.5127	0.2621	-0.4162	0.2007	0.5991	-0.4795	1.3467	0.8925
Iceland	ISL	35200046	35203972	0	0.4305	-0.2662	0.5347	0.1075	-0.5076	0.3381	0.3707	2.0955
Iceland	ISL	35200046	35202557	0		-0.2662	0.6407	0.1548	-0.4994	0.3576	0.5755	0.4504
Iceland	ISL	35200047	35202019	1	-0.9118	-0.0862	0.0226	0.1975	-0.1448	0.7458	-0.2004	0.1216
Iceland	ISL	35200047	35200415	1	0.9409	-0.2842	-1.0611	0.221	-0.0991	-0.1442	-0.7897	-1.9916
Iceland	ISL	35200047	35200674	1	1.2125	1.7162	-0.6105	0.2031	0.5828	0.8337	0.5755	0.2937
Iceland	ISL	35200047	35202519	1	0.1814	-0.5847	-0.9624	-0.2699	-0.0109	0.1184	0.3482	0.1216
Iceland	ISL	35200047	35201465	1	1.0013	-0.7353	-0.7638	0.0386	-0.8441	-1.6678	-0.9936	-0.2503
Iceland	ISL	35200047	35202175	1	0.8473	-0.0862	0.0226	0.1978	0.0074	0.6875	0.5755	0.1216
Iceland	ISL	35200047	35202638	1	0.6004	-0.0862	-0.8099	-0.154	-0.9804	0.041	-0.454	-0.9111
Iceland	ISL	35200047	35202633	1	1.3822	-0.882	-0.8627	-0.2148	-0.8275	-0.4795	-0.2581	0.4504
Iceland	ISL	35200047	35200925	1	0.6042	0.3924	-0.227	-0.2904	-0.2451	0.2725	0.0221	-0.1314
Iceland	ISL	35200047	35203594	0	1.3349	-0.0862	0.0226	0.7113	-0.0408	1.0062	0.5755	0.1216
Iceland	ISL	35200047	35200886	0	1.0007	-0.1219	1.9359	-2.6893	0.6271	-1.6678	0.5755	0.1216
Iceland	ISL	35200047	35202331	0	-0.2422
Iceland	ISL	35200047	35203037	0	1.4688	-0.4488	0.0226	-0.3481	-0.01	-0.0614	-0.3763	0.1216
Iceland	ISL	35200047	35200309	0	1.6302	-0.891	-0.227	-0.442	-0.9919	-0.182	-0.1727	0.1216
Iceland	ISL	35200047	35202945	0	0.6872				-0.9728
Iceland	ISL	35200047	35200387	0	-0.5489	-0.0862	0.0226			1.1402	0.1693	-0.3856
Iceland	ISL	35200047	35200831	0	1.942	-0.3631	0.0226	-0.8328	0.102	-0.526	0.1648	-0.6544
Iceland	ISL	35200047	35202292	0	-0.3209	0.9349	1.2867	0.3809	0.7627	0.286	-2.1355	-2.5027
Iceland	ISL	35200047	35202447	0	1.4121	0.3875	-0.227	-0.1992	-0.3402	0.2116	0.5755	-0.2778
Iceland	ISL	35200047	35202516	0	1.6532
Iceland	ISL	35200047	35201351	0	1.5545	-0.2662	1.0929	0.3674	-0.6027	0.2864	0.3482	0.1216
Iceland	ISL	35200047	35201253	0	0.0435	-0.0862	0.0226	1.9553	4.6788	3.6292	1.536	0.1216
Iceland	ISL	35200047	35203609	0	-0.3074	1.7162	-0.3827	-0.2296	-0.5348	0.0906	1.2107	-0.4607
Iceland	ISL	35200047	35201755	0	1.5582			-0.1737	0.6467	-1.6678
Iceland	ISL	35200047	35202036	0	1.6045	-0.5994	-1.263	-0.437	-0.5556	-0.4694	-2.1355	-0.2503
Iceland	ISL	35200047	35203234	0
Iceland	ISL	35200047	35203476	0	0.9512	0.4571	-2.664	0.4713	-0.7549	0.5438	-0.1082	0.0186
Iceland	ISL	35200047	35204149	0	0.5177	-0.2662	-0.227	0.395	0.7718	0.6401	0.5755	-1.235
Iceland	ISL	35200047	35202838	0	1.6359	-0.0862	-0.9145	0.6769	-3.7095	0.4394	-0.3737	-1.1252
Iceland	ISL	35200047	35201201	0	1.0964	2.6352	1.9359	3.6039	1.2565	3.6292	2.4277	2.0955
Iceland	ISL	35200047	35200764	0	0.6654	2.6352	1.1355	0.1702	0.6036	-0.0019	2.4277	2.0955
Iceland	ISL	35200048	35202360	1	0.0444	-0.549	-0.4246	0.2574	-0.2325	0.0299	-0.3912	-0.3297
Iceland	ISL	35200048	35203443	1	-0.2577	-0.59	-0.7902	0.1068	-0.2597	0.4654	-0.4948	-0.4784
Iceland	ISL	35200048	35200135	1	0.216	-0.438	-1.2567	0.3916	0.2124	0.7065	0.0256	-0.7496
Iceland	ISL	35200048	35200855	0	1.1952	0.0502	0.0226	-0.0496	0.4977	0.1586	0.3473	0.1216
Iceland	ISL	35200048	35200608	0	1.1505	-0.7027	0.0226	1.2836	0.3028	-1.6678	0.5755	-1.1252
Iceland	ISL	35200048	35203951	0	1.3787	-0.2741	1.1381	-0.4316	0.4281	0.9595	-0.0379	1.2841
Iceland	ISL	35200048	35201384	0	1.5374	1.7162	1.4967	-0.0989	0.8876	0.3304	1.1375	2.0955
Iceland	ISL	35200050	35202982	1	-0.2997			-0.2951	-0.9753
Iceland	ISL	35200050	35201014	1	2.2353	0.2607	-0.691	-0.4218	-1.2636	-0.0033	0.0256	0.4504
Iceland	ISL	35200050	35202895	1	1.5161	0.4571	0.0226	-0.2051	-0.212	-0.2156	0.1701	-0.5305
Iceland	ISL	35200050	35201281	1	1.7952	0.9275	-1.3325	-0.1066	-0.267	-0.1651	0.0795	-0.8936
Iceland	ISL	35200050	35203080	1	0.2525	-0.0827	-0.7902	0.1512	-0.3383	-0.3355	-0.6625	-0.5251
Iceland	ISL	35200050	35200657	1	1.3526	-0.59	-0.7902	-0.2438	-0.7912	0.3551	-0.0553	-0.1563
Iceland	ISL	35200050	35202405	1	0.4771	-0.59	-1.0611	-0.1193	-0.5081	0.16	-0.3912	-1.1902
Iceland	ISL	35200050	35201074	1	1.2388	0.9535	0.9192	0.0816	-0.4996	0.4632	-0.0726	1.3857
Iceland	ISL	35200050	35204293	1	-0.6532
Iceland	ISL	35200050	35201270	1	-0.2628	0.3952	-0.862	-0.6559	0.0869	-0.7439	-1.4019	-2.3095
Iceland	ISL	35200050	35201067	1	1.3383	-0.1889		0.0392	0.2563		-1.2871	0.4707
Iceland	ISL	35200050	35200361	1	0.1574			0.1643	-0.4911	0.443
Iceland	ISL	35200050	35202542	1	0.9107	0.9535	1.2867	0.4035	0.5965	0.4247	-0.1021	2.0955
Iceland	ISL	35200050	35202469	1	1.2061	-0.0061	0.0226	-0.346	-0.4898	-0.6274	-0.2008	0.1216
Iceland	ISL	35200050	35201110	1	-0.3787	1.3939	-0.4338	-0.3365	-0.3546	-0.2544	0.8038	-0.9879
Iceland	ISL	35200050	35202194	1	0.2421	1.7162	0.8017	0.4371	1.0622	0.5117	-1.0457	2.0955
Iceland	ISL	35200050	35203449	1
Iceland	ISL	35200050	35200046	1	1.3907	1.1132	-0.7902	-0.0198	0.0372	0.2534	0.1701	-0.3297
Iceland	ISL	35200050	35203072	1	1.0255	-0.59	-0.7902	-0.08	-1.0032	-0.7946	-0.6852	-0.959
Iceland	ISL	35200050	35200598	1	0.8373	-0.7221	-0.227	-1.4269	-1.0902	-1.6678	-0.6852	-0.1563
Iceland	ISL	35200050	35203398	1	0.5127	1.3697	-0.1627	0.1357	-0.4949	0.2814	-0.0987	-1.1242
Iceland	ISL	35200050	35200277	1	1.9029	0.1245	-0.9624	0.3145	0.2871	0.4751	0.9636	-0.6947
Iceland	ISL	35200050	35201565	1	1.5631	-0.59	-0.3457	0.2449	-0.3271	0.152	-0.6997	-0.5305
Iceland	ISL	35200050	35202053	1	0.5718	-0.0862	0.0226	0.8077	0.3037	0.4775	2.4277	0.388
Iceland	ISL	35200050	35200242	1	0.0477	-0.0862	0.0226	0.5173	0.0991	0.069	-0.216	-0.5305
Iceland	ISL	35200050	35200907	1	0.8525	-0.4093	0.0226	0.3627	-0.2596	-0.0581	1.1176	-0.4607
Iceland	ISL	35200050	35201808	1	1.097	-0.0384	0.6131	0.8301	0.6146	0.9521	-0.454	-0.5305
Iceland	ISL	35200050	35200518	1	0.7922	0.0789	-0.691	0.1646	-0.2731	0.6032	-0.1972	-0.1563
Iceland	ISL	35200050	35201949	1	1.7207	-0.0862	-0.5907	0.512	-0.2525	0.6185	0.3482	-1.1252
Iceland	ISL	35200050	35201205	1	1.0899	-0.59	-0.0607	0.0212	-0.0871	0.2987	-0.1021	-0.2503
Iceland	ISL	35200050	35203284	1	1.3742			0.2858	-0.3969	0.6226
Iceland	ISL	35200050	35201496	1	-0.2009	0.5091	-0.227	-0.0243	-0.754	-0.1082	0.1701	-0.1563
Iceland	ISL	35200050	35200174	1	0.821	0.5696	1.2867	-0.0372	0.2319	0.069	-0.6004	0.1874
Iceland	ISL	35200050	35200913	1	0.8294	0.7763	-0.8627	-0.0182	-0.3082	-0.2408	-0.024	0.839
Iceland	ISL	35200050	35200310	1	1.1654	1.3697	-1.1926	1.057	0.0462	0.8808	-0.2513	0.1216
Iceland	ISL	35200050	35203653	1	1.3574	-0.5994	-0.691	0.4031	-0.4092	0.1947	-0.8686	-0.7108
Iceland	ISL	35200050	35201900	1	0.3789	0.5266	-0.8627	0.319	-0.4884	0.2518	-0.6625	-0.7496
Iceland	ISL	35200050	35202964	1	-0.7837	-1.2456			-0.9451	-0.5502
Iceland	ISL	35200050	35201607	1	1.6856	-0.59	-0.691	-0.5743	-0.6709	-0.5193	-2.1355	-1.3017
Iceland	ISL	35200050	35200441	0	1.0637	-0.2662	-0.227	0.0012	0.1114	0.4107	0.5755	0.7611
Iceland	ISL	35200050	35203570	0	0.0155	-0.0862	0.0226	0.1306	-0.0972	0.7247	-0.2938	0.4777
Iceland	ISL	35200050	35203066	0	0.5411	0.957	0.586	-0.3662	-0.2678	-0.4795	-0.5031	-0.2503
Iceland	ISL	35200050	35200058	0	0.96
Iceland	ISL	35200050	35203687	0	0.9114				-0.2779
Iceland	ISL	35200050	35202262	0	0.618	0.0502	-0.227	-0.1197	-0.505	-0.1296	0.5755	0.1216
Iceland	ISL	35200050	35200143	0	-0.1271
Iceland	ISL	35200050	35203421	0	1.0926	-0.1857	-0.227		-0.4497	0.3319	-0.4771	-2.5027
Iceland	ISL	35200050	35201868	0	0.9285	-0.103	1.2341	0.0872	-0.0587	0.0866	0.9863	0.1216
Iceland	ISL	35200050	35202160	0
Iceland	ISL	35200050	35203546	0	0.5457			0.1526	-0.0663
Iceland	ISL	35200050	35201786	0	1.4297	0.1221	-0.227	-0.088	-0.7497	0.2238	-0.6595	0.1216
Iceland	ISL	35200050	35202856	0	0.3837	0.2733	-0.4338	0.3871	-1.0628	-1.6678	0.3473	-0.1334
Iceland	ISL	35200050	35204147	0	0.7676	2.6352		1.1813	2.846	2.1539	1.836	2.0058
Iceland	ISL	35200050	35203163	0	-0.7728	-0.0862	0.0226	1.3612	0.8046	1.5898	0.5755	0.1216
Iceland	ISL	35200050	35204271	0	-0.245	-0.4314	-0.7836	-1.6841	-0.8439	0.1417	-0.176	-0.2503
Iceland	ISL	35200050	35200007	0	1.6318	-0.672	-1.1926	0.7113	-0.2755	0.4394	-0.0823	-1.1252
Iceland	ISL	35200050	35202119	0	1.1017	-0.6122	-0.227	-0.4314	-0.6174	-0.7847	2.4277	-1.1405
Iceland	ISL	35200050	35200601	0	1.4963	-0.4488	-0.9607	0.1581	0.3078	0.4525	0.5755	-0.1563
Iceland	ISL	35200050	35204013	0	1.7697	-0.8305	0.0226	0.7652	0.15	0.3581	1.3958	-0.5305
Iceland	ISL	35200050	35200797	0	-0.1224	-0.8977	-0.227	-0.1679	-0.5201	-0.4795	-0.1026	-0.5251
Iceland	ISL	35200050	35202377	0	0.0463	1.7671	1.2867	-0.7872	0.2202	0.2206	-0.309	-0.2503
Iceland	ISL	35200050	35203706	0	2.1515	0.4012	0.0226	-0.1224	0.2779	0.2802	0.8038	0.7566
Iceland	ISL	35200050	35201805	0	1.3717	-0.4166	0.1386	-0.9998	-0.5119	-0.5309	0.3473	-0.5475
Iceland	ISL	35200050	35203003	0	1.8529	-0.0862	-0.227	0.0507	-0.1594	0.4084	0.5755	-0.7957
Iceland	ISL	35200050	35200638	0	0.1214	-0.59	-0.4246	-0.1978	-0.3476	0.0725	-0.5832	-0.2503
Iceland	ISL	35200050	35202645	0	0.8782	0.6464	1.4967	0.1123	0.3878	-0.0858	0.0405	2.0955
Iceland	ISL	35200050	35200976	0
Iceland	ISL	35200050	35201256	0	1.4646	0.6515	-0.5034	-0.293	-0.3923	-1.6678	0.3473	0.1216
Iceland	ISL	35200050	35202669	0	0.9897	-0.9317	-0.2737	0.7021	-0.9593	2.1953	-0.8709	-0.6621
Iceland	ISL	35200050	35201958	0	1.3285	-0.0862	-0.9947	0.3481	0.0109	-0.0538	-2.1355	-2.5027
Iceland	ISL	35200050	35201292	0	1.5771	-0.0179	-0.227	-0.3606	0.4242	-0.2962	0.3768	0.7864
Iceland	ISL	35200050	35202721	0	1.0315	-0.2479	-0.227	0.0663	-0.2481	0.1496	0.5755	0.1216
Iceland	ISL	35200050	35201366	0	0.1093	-0.4998	0.0226	-1.3001	0.2476	-0.8849	-1.2695	2.0955
Iceland	ISL	35200050	35200338	0	0.4326	-0.2662	0.8571	-0.5473	0.0256	0.4148	0.5755	0.6905
Iceland	ISL	35200050	35204107	0	-1.7213	0.5068	0.1386	0.3898	0.3331	0.6691	0.7812	-0.8813
Iceland	ISL	35200050	35200195	0	-0.6348	-0.0862	0.0226	0.7113	-0.0408	1.0062	0.5755	0.1216
Iceland	ISL	35200050	35200546	0
Iceland	ISL	35200050	35203880	0	1.4296	-0.0862	0.0226	0.7113	-0.1428	-1.6678	0.5755	0.1216
Iceland	ISL	35200050	35200129	0	1.3054	-0.0323	-1.0611	0.0184	-0.502	0.2274	-0.6852	-0.5305
Iceland	ISL	35200050	35202068	0	1.75	0.0032	0.7739	-0.2435	1.1036	1.3374	0.7578	-0.5461
Iceland	ISL	35200050	35202058	0
Iceland	ISL	35200051	35201554	1	1.2583	-0.0862	0.0226	-0.2208	-0.0493	0.1642	0.5755	0.1216
Iceland	ISL	35200051	35200819	1	-0.279	-0.4136	0.0226	0.1053	-0.5077	0.1963	0.5755	0.1216
Iceland	ISL	35200051	35200474	1	1.494	1.3403	1.0929	0.1046	0.1987	0.2722	0.5755	1.1508
Iceland	ISL	35200051	35201955	1	1.3996	-0.948	0.7717	-0.4929	-0.9656	-0.526	-2.1355	-1.5767
Iceland	ISL	35200051	35200739	1	-0.0503	-0.2662	1.2867	0.5068	-0.1002	0.5613	0.0208	0.1216
Iceland	ISL	35200051	35201981	1	1.1702	-0.103	0.0226	-0.2431	-0.3154	-0.159	0.5755	0.1216
Iceland	ISL	35200051	35200813	1	1.6364	0.3875	-0.227	-0.0385	-0.5209	0.0364	-0.2821	0.1216
Iceland	ISL	35200051	35202498	1	1.3059	-0.0862	0.0226	-0.6089	-0.6875	0.3994	0.3482	-1.1252
Iceland	ISL	35200051	35200609	1	1.1539	0.2032	-0.227	-0.1005	-0.2743	0.0165	0.8038	0.1216
Iceland	ISL	35200051	35201162	1	1.9772	1.1576	1.9359	2.1337	0.9957	1.2443	1.2115	2.0955
Iceland	ISL	35200051	35201688	1	-0.1378	1.3403	0.0226	1.0633	0.9848	0.7661	0.5755	0.1216
Iceland	ISL	35200051	35203708	1	2.5148	-0.1759	0.0226	0.2163	-0.5027	0.5117	-0.4948	-0.806
Iceland	ISL	35200051	35201297	1	1.4231	1.1132	0.0226	-0.2338	-0.3142	-0.4795	0.0256	0.1216
Iceland	ISL	35200051	35202023	1	1.3306	0.7156	0.1386	-0.5532	0.1956	0.1538	0.3482	0.7627
Iceland	ISL	35200051	35202213	1	1.0946	-0.4203	-0.3802	-0.4597	-0.1909	-0.3239	-0.216	-0.1563
Iceland	ISL	35200051	35200605	1	1.3601	0.9454	1.4967	-0.2406	-0.2469	0.069	1.3471	2.0955
Iceland	ISL	35200051	35201919	1	0.9216	-0.4488	-0.3827	0.1053	0.2101	0.1544	-0.4948	-0.6491
Iceland	ISL	35200051	35201501	1	0.7501	1.7162	0.1386	0.1077	1.0754	0.328	-0.1021	2.0955
Iceland	ISL	35200051	35203384	1	0.9877	-0.128	0.7162	0.0891	0.1289	0.4321	-0.0553	0.5553
Iceland	ISL	35200051	35201683	1	1.5456	0.6555	0.4173	-0.4723	-0.0237	-0.526	0.3482	0.9097
Iceland	ISL	35200051	35201664	1	0.5227	-0.2662	0.0226	-0.2975	-0.1472	-0.6274	0.5755	0.1216
Iceland	ISL	35200051	35201017	1	1.4983	1.1132	1.4967	0.3731	0.7748	0.9401	2.4277	0.7627
Iceland	ISL	35200051	35203207	1	1.516	0.5266	-0.7638	-0.0087	0.4725	-0.3973	0.1701	-0.7496
Iceland	ISL	35200051	35204165	1	1.3878	-0.7221	-0.9874	-0.7684	-1.0146	0.2062	-1.0753	0.4504
Iceland	ISL	35200051	35202093	1	0.709	-0.59	-0.227	0.2217	-0.381	0.6724	0.3482	0.1216
Iceland	ISL	35200051	35201160	1	1.6616	0.7062	-0.335	-0.0465	-0.1246	0.6347	1.1176	-0.2503
Iceland	ISL	35200051	35200149	1	1.2688	-0.2924	-0.227	0.0033	0.2016	0.0787	-2.1355	-1.023
Iceland	ISL	35200051	35201345	1	2.0019			-0.0696	-1.3133
Iceland	ISL	35200051	35202452	1	1.2744	-0.1247	0.7398	0.3315	-0.1407	0.1678	-1.0602	0.5505
Iceland	ISL	35200051	35200199	1	1.1402	-0.3792	0.5347	0.3698	0.8569	0.7802	0.5755	0.1216
Iceland	ISL	35200051	35203059	1	1.3674	1.3697	0.0226	1.2875	1.244	0.607	0.5755	0.1216
Iceland	ISL	35200051	35203175	1	0.8905	-0.59	-0.227	-0.437	-0.2927	-0.4694	-1.4541	-0.1563
Iceland	ISL	35200051	35203360	1	1.663	-1.5086		1.154	-0.3841	-0.2858	0.1701	0.1216
Iceland	ISL	35200051	35203309	1	1.5228	-0.0862	-0.7902	0.2242	0.4825	0.0231	0.3482	0.1216
Iceland	ISL	35200051	35200209	1	2.0848	-0.0862	-0.227	0.1343	0.5973	0.4625	0.1701	0.0881
Iceland	ISL	35200051	35203979	1	0.5901	0.5128	-0.691	0.233	-0.2168	0.188	-0.1914	2.0955
Iceland	ISL	35200051	35201211	1	1.4274	0.3787	-0.3827	-0.8921	-0.3158	-0.801	-0.6625	-0.946
Iceland	ISL	35200051	35202538	1	1.9376	0.1852	-0.3827	0.4477	-0.2927	0.5714	-0.1722	-0.2503
Iceland	ISL	35200051	35201570	1	0.7577	0.7763	1.2867	0.4212	0.5176	0.7094	1.2568	2.0955
Iceland	ISL	35200051	35203893	1	1.4246	1.7162	0.4173	0.0034	0.3641	-0.213	-1.0457	0.1216
Iceland	ISL	35200051	35203204	1	1.4284	0.6257	-0.227	-0.7919	-0.2477	-0.0272	0.3199	0.1216
Iceland	ISL	35200051	35202442	1	1.6598	0.2718	-0.5034	0.1331	0.2544	0.0709	-0.0553	-0.1563
Iceland	ISL	35200051	35202854	1	1.5233	-2.4131	1.4967	-0.3261	-0.7264	-1.6678	2.4277	0.4994
Iceland	ISL	35200051	35202439	0	1.1539	0.0502	0.1386	-2.6893	0.3244	-0.8849	0.8354	1.0448
Iceland	ISL	35200051	35200478	0	1.7966	0.9526	0.8038	0.5774	0.2809	0.5783	1.1171	0.1216
Iceland	ISL	35200051	35202548	0	1.7955	-0.4314	0.9705	0.3287	0.0857	0.5853	0.3482	0.1216
Iceland	ISL	35200051	35202373	0	1.9328	0.9349	1.2867	0.0989	1.7929	0.4619	2.4277	2.0955
Iceland	ISL	35200051	35201203	0	2.2622	0.3289	0.8571	0.3728	1.1073	0.7458	0.5755	-0.2503
Iceland	ISL	35200051	35201177	0	0.8388	0.7821	0.8348	0.9816	1.4951	0.1134	0.548	2.0955
Iceland	ISL	35200051	35200845	0	1.6902	-0.9886	-0.227	0.5653	0.2395	0.3369	0.5755	2.0955
Iceland	ISL	35200051	35204126	0	2.1669	-1.3452	0.7638	0.7113	0.8779	0.6069	0.5755	-0.2503
Iceland	ISL	35200051	35202501	0	-2.5138	2.6352	1.4967	-0.119	0.3296	-0.5956	-1.4019	-1.6557
Iceland	ISL	35200051	35202458	0	1.1325	1.4003	0.0226	1.2836	1.1083	1.2924	0.5755	0.1216
Iceland	ISL	35200051	35200551	0	0.4741	-0.6593	-0.7902	-0.4218	-0.7389	-0.5037	-2.1355	0.1216
Iceland	ISL	35200051	35201319	0	1.4181	0.4435	0.586	0.0374	0.3128	0.3431	0.9628	2.0955
Iceland	ISL	35200051	35201909	0	1.4965	-0.0357	0.5347	-0.1042	-0.0965	-0.219	-0.0551	2.0955
Iceland	ISL	35200051	35200789	0	0.6975	-0.0219	-1.161	-1.3001	-0.7538	0.1638	-1.5596	-1.7277
Iceland	ISL	35200051	35202536	0	1.2283	0.9349	1.1657	-0.2635	-0.0905	-0.4931	2.4277	1.0177
Iceland	ISL	35200051	35201491	0	1.575	-0.0966	0.3416	0.6059	-0.2926	-0.4694	0.3473	-0.2726
Iceland	ISL	35200051	35203260	0	1.5393	-0.2662	0.0226	-1.3001	-2.4399	-0.421		0.1216
Iceland	ISL	35200051	35202965	0	1.6347	0.3062	1.2341	0.032	0.234	-0.4795	0.8038	2.0955
Iceland	ISL	35200051	35202406	0	1.5509	1.4003	1.9359	3.6039	1.5311	3.6292	0.5755	2.0955
Iceland	ISL	35200051	35202182	0	1.4027	0.1125	0.1386	0.0696	0.2153	0.1176	0.1693	0.2546
Iceland	ISL	35200051	35201122	0	1.5939	-0.103	-0.6928	0.2698	-0.4459	0.4855	0.0215	0.1216
Iceland	ISL	35200051	35203402	0	1.5025	-0.2662	-0.6446	-0.2533	-0.6538	0.1527
Iceland	ISL	35200051	35201750	0	1.4907	0.9349	1.4967	-0.1026	-0.3221	-1.6678	0.5755	2.0955
Iceland	ISL	35200051	35202980	0	1.414	0.5331	0.6131	-0.1774	1.0281	0.8384	-1.0084	2.0955
Iceland	ISL	35200051	35204071	0	1.4884	0.0664	-1.2567	-0.4739	-0.2897	0.0801	-0.787	-2.5027
Iceland	ISL	35200051	35202778	0	1.1998	2.6352	1.4967	0.7113	1.89	0.3149	-0.3966	2.0955
Iceland	ISL	35200051	35203495	0	1.8352	-0.0862	-0.227	0.7007	0.1335	0.6803	0.5755	0.1216
Iceland	ISL	35200051	35202428	0	1.5552	0.3898	-0.691	0.4324	0.9602	0.6949	0.5755	0.1216
Iceland	ISL	35200051	35202188	0	0.743	0.2577	-0.3802	0.1507	0.1764	0.2866	0.1648	-0.2503
Iceland	ISL	35200051	35200665	0	1.0305	-1.3452	-2.664	-2.6893	-3.7095	0.4394	-2.1355	-2.5027
Iceland	ISL	35200051	35201557	0	1.3184	-0.4343	-0.9607	-0.2382	0.0505	-0.079	0.5755	-1.1252
Iceland	ISL	35200051	35203096	0	0.0928	1.7671	1.9359	1.2836	0.8402	0.2587	2.4277	2.0955
Iceland	ISL	35200051	35200229	0	1.4481	-0.0862	-0.0607	0.5056	0.1939	-0.8768	0.2927	0.1216
Iceland	ISL	35200051	35203873	0	0.9513	0.631	0.917	-1.3001	0.0254	-0.231	1.5037	-1.2965
Iceland	ISL	35200051	35201846	0	1.362	-0.0862	1.9359	0.5039	-0.0369	0.7153	0.5755	0.1216
Iceland	ISL	35200051	35203020	0	1.3577	-0.2662	-0.7638	-0.4727	-0.4697	-0.8849	0.5755	-0.1563
Iceland	ISL	35200051	35203978	0	1.6795	0.9526	1.9359	0.7113	1.1473	0.29	0.9732	2.0955
Iceland	ISL	35200051	35201779	0	1.3494	-1.1002	-0.691	-0.0598	-0.3159	0.0606	-0.4805	-0.7108
Iceland	ISL	35200051	35203664	0	0.2999	1.4003	0.5347		0.1767
Iceland	ISL	35200051	35203695	0	0.4472	-0.2662	-0.227	0.1682	-0.408	0.681	-0.4545	0.5776
Iceland	ISL	35200051	35200895	0	0.3604	-0.0862	0.0226	0.0488	-0.1838	0.3333	0.5755	0.1216
Iceland	ISL	35200052	35201929	1	1.0039	-0.0862	-0.9607	-0.7866	-0.0738	-0.106	0.3482	-1.1405
Iceland	ISL	35200052	35203299	1	1.6225				0.0365
Iceland	ISL	35200052	35200541	1	-0.0603	0.1852	1.2867	0.3143	0.1142	-0.1091	1.6338	0.1216
Iceland	ISL	35200052	35203698	1
Iceland	ISL	35200052	35203920	1	1.2347	1.3403	-0.6116	-0.7005	-0.5469	-1.6678	-0.6852	-0.4607
Iceland	ISL	35200052	35202710	1	-0.5373	-1.1429	-0.7902	-0.2266	-0.4718	-0.1999	-0.6852	-0.1563
Iceland	ISL	35200052	35203592	1	0.7273	-0.103	0.0226	-0.2266	-0.104	-0.121	0.5755	-0.4607
Iceland	ISL	35200052	35201332	1	0.3016	-2.9627	-2.664	-2.6893	-0.3531	-0.3317	-2.1355	-2.4607
Iceland	ISL	35200052	35202388	1	0.4293	0.3875	0.0226	0.3351	-0.2138	0.3892	0.1701	0.1216
Iceland	ISL	35200052	35201987	1	1.4712	1.1132	0.1386	-0.0701	-0.6155	-0.8849	0.0256	-0.0625
Iceland	ISL	35200052	35201286	1	-0.249	-0.4203	0.0226	-0.5315	-0.3109	-0.2942	-0.1722	-0.1563
Iceland	ISL	35200052	35200532	1	0.4214	-0.0862	-0.227	0.4502	0.1968	0.1124	0.3482	0.1216
Iceland	ISL	35200052	35200615	1	0.1258	0.2785	-0.2737	0.8133	-0.1004	1.036	0.7578	-0.4914
Iceland	ISL	35200052	35202934	1	1.3661	0.0502	0.5347	-0.1012	-0.683	0.1976	0.2163	0.6361
Iceland	ISL	35200052	35202246	1	1.2275	0.1997	0.5347	-0.1003	-0.1632	0.4041	0.5755	1.0448
Iceland	ISL	35200052	35202350	1	1.9111	0.6348	0.3591	-0.8245	-0.3883	-1.2919	-1.0084	0.6113
Iceland	ISL	35200052	35203143	1	0.3926	-0.8357	-0.0824	-0.3631	-1.4059	-1.6678	-0.8686	0.6113
Iceland	ISL	35200052	35203861	1	1.2932	-1.073	0.5347	-2.6893	-0.4775	-1.6678	0.1648	0.1216
Iceland	ISL	35200052	35201298	1	-0.6077	-0.7306	0.0226	0.6979	-0.3459	0.1221	1.1113	1.515
Iceland	ISL	35200052	35203839	1	1.745	-0.269	0.1386	-0.6792	-0.4147	-0.8849	0.775	0.1907
Iceland	ISL	35200052	35200018	1	0.9531	0.9349		-0.2671	-0.1624	-0.1354
Iceland	ISL	35200052	35203372	1	1.1688	0.3178	0.3416	-0.6519	0.2446	-0.4769	-0.6852	-0.2726
Iceland	ISL	35200052	35202631	1	1.4253	-0.7221	-0.3802	-1.1401	-0.2734	-0.7793	-0.2821	0.6905
Iceland	ISL	35200052	35200093	1	-0.2296	-0.2662	-0.227	0.0839	-0.3453	-0.5037	-0.3876	-0.3297
Iceland	ISL	35200052	35200057	1	0.7231	-0.2662	0.0226	-0.3421	-0.1964	-0.2574	-0.1722	-0.959
Iceland	ISL	35200052	35201251	1	0.9302	0.3727	0.3416	-0.0223	-0.2697	-0.0779	0.1701	-0.5265
Iceland	ISL	35200052	35202511	1	1.4545	0.9454	0.917	-0.1505	-0.018	-0.8849	-0.5974	0.1216
Iceland	ISL	35200052	35202229	1	-0.0858	-0.4203	0.0226	-0.7579	-0.0934	-0.8768	-0.2821	0.1216
Iceland	ISL	35200052	35201581	1	0.7771	-0.0862	-0.7638	0.102	-0.6847	-1.5939	0.5755	-1.1811
Iceland	ISL	35200052	35200660	0
Iceland	ISL	35200052	35200552	0	1.0363	-0.9796	-0.8154	-0.5517	-0.8831	-1.6678		-1.1252
Iceland	ISL	35200052	35203188	0	1.5786	-0.0862	-0.5034	-0.6839	-0.3405	-0.4657	0.3415	0.1216
Iceland	ISL	35200052	35200954	0	-0.2007	-0.2479	-1.1926	-0.5249	-0.2087	-0.801	0.5755	-0.2503
Iceland	ISL	35200052	35201548	0	0.7026	0.7608	-1.3943	-0.6441	-0.2608	0.2176	-1.7719	-1.3017
Iceland	ISL	35200052	35200102	0	1.2975	-0.3611	-2.664	-1.7891	0.0362	-1.6678	-1.305	0.172
Iceland	ISL	35200052	35203738	0
Iceland	ISL	35200052	35201599	0	1.6223	-0.0862	1.9359	1.0707	-3.7095	-1.6678	0.5755	0.1216
Iceland	ISL	35200052	35200575	0	0.3114	-0.4488	-1.263	0.0324	-0.1058	-0.2408	-0.2668	0.1216
Iceland	ISL	35200052	35203942	0
Iceland	ISL	35200052	35202325	0	0.6203	-0.4488	-0.227	0.0027	-0.0164	-0.7433	0.5755	0.1216
Iceland	ISL	35200052	35202183	0	1.4547	1.0919	1.9359	-0.3183	1.0144	-1.6678	0.5755	2.0955
Iceland	ISL	35200052	35203344	0	1.2574	0.7308	0.4173	-0.1561	0.2539	-0.8849	1.1375	0.4994
Iceland	ISL	35200052	35203387	0	1.249	2.6352	1.9359	-0.9547	0.8779	-1.6678	2.4277	2.0955
Iceland	ISL	35200052	35203883	0	0.7415	-0.0862	0.0226	0.1053	-0.0741	0.4394	1.2262	2.0955
Iceland	ISL	35200052	35203399	0	1.0515			0.6369	0.2952
Iceland	ISL	35200052	35203623	0	1.0183	-0.4314	-0.0587	-0.9438	0.0072	-1.2919	0.1693	-0.7108
Iceland	ISL	35200052	35200055	0	0.1363	-0.0219	0.0226	-0.2978	0.0642	-1.6678	-0.0857	0.1216
Iceland	ISL	35200052	35201802	0	1.0456	-2.9627	-2.664	-2.6893	-0.2164	-0.0625	-2.1355	-2.5027
Iceland	ISL	35200052	35201404	0	0.0667
Iceland	ISL	35200052	35204021	0
Iceland	ISL	35200052	35201845	0	0.8801	0.4012	0.0226	-0.7708	0.4757	-0.8768	0.5755	2.0955
Iceland	ISL	35200052	35203093	0	0.5253	-0.2509	-0.227	-0.1287	-0.4833	-0.2065	-0.5978	-1.023
Iceland	ISL	35200052	35202316	0	0.4892	0.6424	0.0226	-0.5562	-0.4763	-1.6678	0.0221	-0.7317
Iceland	ISL	35200052	35203645	0	0.8046	-0.4488	0.0226		0.3728	0.4768	-0.8768	2.0955
Iceland	ISL	35200052	35201658	0	1.1757	-0.5847	-0.4806	0.4867	0.6829	-1.2919	0.5755	0.1216
Iceland	ISL	35200052	35203544	0	0.1196	-1.3345	-0.2133	0.6203	-3.7095	0.9157	-0.2004	-0.7507
Iceland	ISL	35200052	35202035	0	0.2716	-0.3631	-1.762	-2.6893	0.3189	-0.7946	-1.2783	-1.5298
Iceland	ISL	35200052	35201768	0	0.9627	1.3697	1.4967	0.2621	0.5623	-0.8849	2.4277	2.0955
Iceland	ISL	35200052	35200938	0	0.6613	0.1997	0.5347	-1.0772	0.0967	-0.4384	0.7198	2.0955
Iceland	ISL	35200052	35200796	0	1.241	-0.0862	0.0226	0.1053	-0.9291	0.3456	0.5755	0.1216
Iceland	ISL	35200052	35201500	0	1.3681	-0.0862	1.2867	-0.1093	0.5192	0.4381	1.5037	0.1216
Iceland	ISL	35200052	35200570	0	0.5297	-0.4314	0.0226	-0.3909	-0.5308	-1.6678	0.5755	0.1216
Iceland	ISL	35200052	35201820	0	1.1145	1.3697	0.9192	-0.9341	1.2697	-0.2858	0.8038	2.0955
Iceland	ISL	35200052	35201588	0	1.148	-0.2662	1.4967	0.1454	0.379	-0.5676	0.3768	2.0955
Iceland	ISL	35200052	35200607	0	-0.7869	-1.1992	-0.7375	0.7946	0.413	0.2595	0.1472	-0.7887
Iceland	ISL	35200052	35200706	0	1.0484	0.4349	1.2867	-0.9998	-0.0462	-1.6678	0.0405	0.7566
Iceland	ISL	35200052	35202047	0	1.2399	0.2607	0.9705	-0.6447	-0.6379	-0.8849	-0.3876	1.1232
Iceland	ISL	35200053	35200218	1	0.2782	0.4012	-0.227	0.1207	0.1018	-0.2578	0.5755	1.515
Iceland	ISL	35200053	35202389	1	-0.0605	-0.269	0.5347	0.6602	0.4045	0.8359	0.9863	0.839
Iceland	ISL	35200053	35202677	1	1.331	-0.847	-1.4242	1.3364	0.4261	0.6543	-0.5832	-1.5767
Iceland	ISL	35200053	35202774	1	1.2819	-0.2662	0.0226	1.6801	1.1194	2.5283	1.1217	2.0955
Iceland	ISL	35200053	35201265	1	1.6749	0.3266	0.6407	0.1957	-0.0787	0.5247
Iceland	ISL	35200053	35202652	0	1.4726	-0.0862	0.0226	0.8263	0.1395	0.088	0.5755	0.1216
Iceland	ISL	35200053	35202702	0	0.8945	-0.7162	0.0226	0.6292	-0.3729	0.6479	-0.6852	-0.222
Iceland	ISL	35200053	35200749	0	1.8949	1.1132	1.4967	1.1807	1.4993	1.1515	1.2223	2.0955
Iceland	ISL	35200054	35202814	1	-0.1904	0.0634	0.0226	0.2342	-0.4069	0.2242	-1.0753	0.1216
Iceland	ISL	35200054	35203448	1	1.1623	-0.0862	0.0226	0.4493	-0.4219	-0.5309	0.5755	0.1216
Iceland	ISL	35200054	35202573	1	0.3335	1.7671	1.4967	0.8602	0.4431	0.9348	0.5755	0.1216
Iceland	ISL	35200054	35201360	1	0.981	-0.269	0.0226	-0.0429	0.5131	0.3402	0.5755	-0.4607
Iceland	ISL	35200054	35202968	1	1.5734	2.6352	1.9359	1.7041	0.4807	3.6292	2.4277	2.0955
Iceland	ISL	35200054	35202832	1	0.428	-0.2662	0.4173	0.6723	0.4718	0.9122	1.3656	0.4777
Iceland	ISL	35200054	35202153	1	-0.1615	2.6352	0.0226	0.2781	0.1671	0.8301		-0.0136
Iceland	ISL	35200054	35200860	1	0.2218	-0.2662	0.0226	0.5126	-0.1345	0.5391	-0.3907	0.1216
Iceland	ISL	35200054	35203756	1	0.215	0.0308	-0.5836	-0.1322	-0.4493	0.1362	0.1648	-0.1563
Iceland	ISL	35200054	35203474	1	1.4229	2.6352	0.6825	0.0831	0.6284	0.8373	-0.176	0.4994
Iceland	ISL	35200054	35202104	1	0.2589	1.7162	1.2867	-1.0045	-0.1363	-0.15	-0.6852	-0.1865
Iceland	ISL	35200054	35201019	1	1.3171	0.3875	-0.7638	0.5536	0.7468	0.7702	-0.4771	0.1216
Iceland	ISL	35200054	35201344	0	-0.3863	-0.0862	0.0226	1.6572	2.2595	3.6292	1.1375	0.1216
Iceland	ISL	35200054	35200042	0	0.5093	-0.983	0.0226	0.0943	-0.3492	0.3105	-0.2673	0.1216
Iceland	ISL	35200054	35200574	0	0.3368	-1.0212	-0.227	0.3827	0.7593	0.3502	0.1922	0.5776
Iceland	ISL	35200054	35200649	0	0.7539	-0.8419	1.2341	0.4626	-0.032	0.6087	0.1701	2.0955
Iceland	ISL	35200054	35203351	0	0.9679	1.7671	1.9359	-0.732	0.4524	0.4019	0.9095	2.0955
Iceland	ISL	35200054	35203165	0	-0.1796	-0.4488	-1.6896	0.2475	-0.0066	0.3073	-0.5924	-1.9384
Iceland	ISL	35200054	35202510	0	0.0397	2.6352	0.0226	2.3421	-0.208	2.8994	2.4277	2.0955
Iceland	ISL	35200054	35201295	0	0.5667	1.0508	1.9359	-0.1659	-0.6614	0.4988	-0.1975	2.0955
Iceland	ISL	35200054	35202903	0	0.8444	1.3403	1.9359	1.9287	2.0925	1.1065	2.4277	2.0955
Iceland	ISL	35200054	35203176	0	0.6802	-0.0862	0.0226	0.7011	0.4652	0.7593	0.5755	0.1216
Iceland	ISL	35200054	35200418	0	-0.8966	-0.2662	-0.227	-1.2335	-0.1882	-0.2979	0.0444	-0.5305
Iceland	ISL	35200054	35201170	0	0.9513	-0.2662	-0.4806	0.6263	0.1704	0.7261	0.8038	0.1216
Iceland	ISL	35200054	35202923	0	1.3186	-0.809	-0.3802	0.2636	0.1502	0.2804	0.5755	0.1216
Iceland	ISL	35200054	35200347	0	0.8751	-0.809	-0.5034	-0.0482	-0.2553	0.4948	-0.5832	0.4777
Iceland	ISL	35200056	35201571	1	0.768	-0.0862	-0.227	-0.2453	0.1744	0.4253	0.5755	0.1216
Iceland	ISL	35200056	35202206	1	1.8948	-0.7221	-0.227	-0.2193	-1.5701	0.0848	0.0221	-0.6491
Iceland	ISL	35200056	35203696	1	1.3429	-0.6169	-0.4923	-0.1806	-0.4348	-0.1968		0.0881
Iceland	ISL	35200056	35203477	1	0.1981	2.6352	-0.1627	0.6014	0.1026	1.0823	2.4277	-0.8307
Iceland	ISL	35200056	35200294	1	1.8757	-1.3515	-2.664	-1.668	-1.3924	-1.6678	-2.1355	-1.6492
Iceland	ISL	35200056	35200520	1	1.4698	-1.0394	-0.8873	-1.3001	-1.1443	-0.2406	-1.0606
Iceland	ISL	35200056	35201215	1	0.4337	-0.4314	1.0929	-1.102	-1.5697	-0.526	-0.4948	0.1216
Iceland	ISL	35200056	35201414	1	1.4144	-0.4314	-0.227	0.2679	0.2464	0.4291	0.9685	0.1216
Iceland	ISL	35200056	35203906	1	-0.0888	-1.3142	-1.0595	-0.427	-0.3365	-1.6678	-0.2581	-1.0101
Iceland	ISL	35200056	35203431	1	0.7367	0.468	1.1355	-1.2166	-1.2516	-0.0699	1.8085	2.0955
Iceland	ISL	35200056	35201689	1	1.4026	0.3926	-0.227	0.0143	0.2261	0.1243	0.0559	0.7374
Iceland	ISL	35200056	35200502	1	1.1314	-0.4314	0.0226	3.6039	0.9126	0.3705	0.5755	0.1216
Iceland	ISL	35200056	35200905	1	1.1783	-2.9627	-1.2182	-0.665	-0.2518	-0.2644	-1.036	-2.5027
Iceland	ISL	35200056	35201354	1	1.175	-0.59	-0.227	0.1598	-0.2888	-0.0255	-0.2821	0.1216
Iceland	ISL	35200056	35203226	1	0.3232	-0.59	0.0226	0.6775	-0.1404	0.4136	0.5755	0.1216
Iceland	ISL	35200056	35204189	1	-0.6366	0.0789	-1.0611		0.2128	0.3887	0.1693	-2.5027
Iceland	ISL	35200056	35202018	1	1.1773	-0.0862	-0.227	0.6051	-0.4546	0.4574	1.2568	0.1216
Iceland	ISL	35200056	35202441	1	1.1858	-0.4314	-0.8627	-0.0233	-0.5931	-0.1815	0.1693	-0.5251
Iceland	ISL	35200056	35202994	1	1.9298	1.7671	1.9359	0.3771	1.0654	0.9481	2.4277	2.0955
Iceland	ISL	35200056	35204060	1	1.3285	0.134	1.4967	-0.5456	-0.3617	-0.1968	-0.6852	0.9097
Iceland	ISL	35200056	35203460	1	1.02	-0.59	-1.0611	-0.2516	-0.8647	-0.8849	-0.4948	-0.4607
Iceland	ISL	35200056	35202221	1	1.2301	0.3289	0.8348	0.3394	0.2515	0.3656	0.1701	0.1216
Iceland	ISL	35200056	35203610	1	1.1063	-1.0281	-0.7445	0.6881	0.5983	0.1544	1.8077	-0.8443
Iceland	ISL	35200056	35202278	1	0.8264	-0.0323	-0.5034	0.3847	0.8555	0.6747	-0.0553	0.1216
Iceland	ISL	35200056	35202476	1
Iceland	ISL	35200056	35202187	1	-0.3708	0.2607	-0.5034	-0.5409	0.5048	-0.1414	0.3482	-0.1563
Iceland	ISL	35200056	35202909	1	1.2495	-0.1058	0.9726	-0.3995	-0.2261	0.3729	-0.5974	0.4434
Iceland	ISL	35200056	35202201	1	1.4556	-1.5137	0.9726	-1.0068	-1.1414	-0.4795	-1.2106	-0.8578
Iceland	ISL	35200056	35201262	1	1.5226	-0.2662	0.0226	0.7634	0.2927	0.5913	-1.2871	-1.0296
Iceland	ISL	35200056	35203039	1	1.2634	-0.59	-1.161	0.2657	-0.5037	0.7482	-0.8686	-1.0454
Iceland	ISL	35200056	35200159	1	1.1197	-0.4314	0.0226	0.0247	-0.4145	0.175	0.3199	-0.5305
Iceland	ISL	35200056	35203006	1	0.5765	-0.2662	-0.0587	-0.0438	-0.5397	0.0918	0.0256	-0.1563
Iceland	ISL	35200056	35204279	1	0.9689	2.6352		0.7113	0.1907	0.6475
Iceland	ISL	35200056	35200984	1	1.4331	0.5128	0.6825	0.5331	0.0708	0.5456	0.9677	2.0955
Iceland	ISL	35200056	35200508	1
Iceland	ISL	35200056	35201505	1
Iceland	ISL	35200056	35202384	1	1.9333			-0.029	-0.4474	0.1878
Iceland	ISL	35200056	35201748	1	1.2379	0.9166	-0.7638	0.0256	-0.6228	0.3095	-0.0987	-0.3297
Iceland	ISL	35200056	35202628	1	1.2314
Iceland	ISL	35200056	35203267	1	1.1097	0.64	-0.227	-0.8414	-0.254	0.2738	-0.5798	0.2286
Iceland	ISL	35200056	35201482	1	1.7213	-0.9443	-0.227	-0.4162	-0.7782	-0.0779	0.5755	0.1216
Iceland	ISL	35200056	35203571	1	1.0326	-0.0862	-0.227	0.3282	-0.254	0.3614	-0.1722	0.1216
Iceland	ISL	35200056	35202533	1
Iceland	ISL	35200056	35202199	1	0.5966	-1.1792	-0.6789	-2.6893	-0.0253	-0.7368	-2.1355	0.833
Iceland	ISL	35200056	35202349	1	1.3557	0.2718	0.0226	-0.1222	-1.1032	0.4906	-0.4948	-0.1563
Iceland	ISL	35200056	35202486	1	0.9517	2.6352	1.9359	-1.2502	-0.8641	-0.006	2.4277	2.0955
Iceland	ISL	35200056	35201033	1	1.7235	-0.59	0.6755	-0.1471	-0.4619	0.113	-0.0553	2.0955
Iceland	ISL	35200056	35200405	1	1.8717	-0.1167	-0.227	-0.225	-0.4233	-0.3646	0.5755	-0.2778
Iceland	ISL	35200056	35203789	1
Iceland	ISL	35200056	35201874	1	-0.821	0.1852	0.0226	0.7113	-0.0064	1.0062	0.5755	0.1216
Iceland	ISL	35200056	35202529	1	1.4532	1.7162	1.1355	-0.0895	-0.0174	0.5837	-0.4978	2.0955
Iceland	ISL	35200056	35202742	1	1.2781	0.1245	-0.227	0.1643	0.3103	0.3157		-1.044
Iceland	ISL	35200056	35200044	1	0.854	0.6492	1.2867	-0.6203	-1.6788	-0.5309	-0.1722	0.1216
Iceland	ISL	35200056	35203408	1	1.2954	-0.1167	-0.5907	0.7113	0.5047	0.6169	0.3482	-0.5305
Iceland	ISL	35200056	35200075	1	0.6488	0.792	0.0226	0.1762	-0.0066	0.0909	0.0221	0.1216
Iceland	ISL	35200056	35200862	1	1.4026	-0.7162	-0.227	-0.3197	-1.2837	-1.6678	-0.1972	0.1216
Iceland	ISL	35200056	35202950	1	1.3884	-0.2662	-0.7638	-0.0501	-0.273	0.0165	0.5755	-0.2503
Iceland	ISL	35200056	35204124	1	1.5169	0.1245	-0.7902	0.4721	-0.0865	0.2595	-0.3907	0.1216
Iceland	ISL	35200056	35200071	1	1.5641	0.1882	1.2867	-0.2904	0.0419	-1.2919	-0.2704	0.3347
Iceland	ISL	35200056	35201815	1	1.5649	2.6352	0.6825	0.2824	0.5316	0.9344	0.3482	0.1216
Iceland	ISL	35200056	35204292	1	1.0379	-0.4314	-0.227	-0.1182	-0.3273	0.3104	0.5755	-0.5475
Iceland	ISL	35200056	35200028	1	1.1934	-0.59	-1.6079	0.1516	-0.7355	-0.0468	0.1701	-1.7277
Iceland	ISL	35200056	35203821	1	-0.7454	-0.0862	-0.227	-0.1872	-0.4337	-0.0142	-0.2004	0.1216
Iceland	ISL	35200056	35200625	1	0.45	-0.0862	-0.3457	-0.0444	-0.008	-0.2229	0.1701	0.1216
Iceland	ISL	35200056	35201327	1
Iceland	ISL	35200056	35202580	1	1.2883	-0.6727	-0.227	-1.2296	-0.3188	-0.7433	-0.2852	0.1216
Iceland	ISL	35200056	35200322	1	0.802	0.3875	0.0226	-0.6984	-0.6457	-0.3646	-0.4948	-1.1395
Iceland	ISL	35200056	35203807	0	1.2005	-0.6759	-0.7902	-0.4456	-0.4331	0.2176	-0.9362	2.0955
Iceland	ISL	35200056	35202287	0	-1.713	-0.7985	-0.4582	0.087	-0.0853	1.08	-1.1229	-0.9958
Iceland	ISL	35200056	35201111	0	0.7886	-1.0658	-1.1861	0.1485	0.0148	1.5721	-0.216	-0.8279
Iceland	ISL	35200056	35200967	0	0.3048	-0.5874	-0.691	-0.9402	-1.2456	-0.8849	-0.1727	-1.1405
Iceland	ISL	35200056	35200514	0	1.3339	0.7307	0.0226	0.0562	-0.2599	-0.8768	0.5755	0.1216
Iceland	ISL	35200056	35201519	0	1.7269	-0.7221	-0.3802	0.5088	0.1645	0.2804	0.5755	0.1216
Iceland	ISL	35200056	35201601	0	1.4867	0.4659	-0.6587	-0.0905	0.9227	0.0859	-0.7899	1.1232
Iceland	ISL	35200056	35202152	0	0.7481	0.9454	0.7162	-0.0045	0.2284	-0.0589	0.3482	0.5362
Iceland	ISL	35200056	35202679	0	1.4438			-0.0823	0.5097			1.1508
Iceland	ISL	35200056	35202339	0	1.2692	0.1852	-0.227	-0.4431	0.549	0.3274	0.5755	-1.1405
Iceland	ISL	35200056	35202446	0	1.4684	-1.3452	-1.1926	0.1053	0.3844	0.4394	-0.6852	-1.1252
Iceland	ISL	35200056	35200836	0	1.4901	-0.0862	-1.1926	0.8669	-0.0408	1.0062	-0.6852	-1.1252
Iceland	ISL	35200056	35201031	0	1.4132	-0.0384	0.5462	-0.6165	-0.224	-0.1968		-1.264
Iceland	ISL	35200056	35204064	0
Iceland	ISL	35200056	35201152	0	1.5451	0.9349	1.9359	-0.2584	-0.8377	-1.6678	0.1701	0.1216
Iceland	ISL	35200056	35200211	0	1.6188	-0.2662	-0.227	-0.6184	-0.3246	-0.2858	-0.4771	0.1216
Iceland	ISL	35200056	35200012	0	1.0656	-0.0219	-0.227	0.0685	0.2186	0.5135	-0.4918	0.7566
Iceland	ISL	35200056	35203286	0	1.4269	0.3837	-0.5034	-0.3807	-0.0699	-0.2229	0.3473	-0.2995
Iceland	ISL	35200056	35201429	0	1.5597
Iceland	ISL	35200056	35202490	0	1.5703	-0.0862	1.9359	-0.5319	-0.1622	0.0419	-0.6852	-0.946
Iceland	ISL	35200056	35201250	0	1.8324
Iceland	ISL	35200056	35201742	0
Iceland	ISL	35200056	35204017	0	1.6409	0.6464	0.8571	-1.0059	-0.9815	-0.6274	0.5755	0.1216
Iceland	ISL	35200056	35203279	0	1.2297	0.3961	-0.3827	-0.2504	0.7699	0.1134	0.075	0.1216
Iceland	ISL	35200056	35201191	0	1.4602	1.1132	1.9359	0.7113	1.019	0.4168	0.3707	2.0955
Iceland	ISL	35200056	35201945	0	0.8903	2.6352	1.9359	3.5161	4.8357	3.6292	2.4277	2.0955
Iceland	ISL	35200056	35200716	0	1.1495	0.2607	0.0226	-0.5711	-0.0361	0.0299	0.075	2.0955
Iceland	ISL	35200056	35203389	0	0.2941
Iceland	ISL	35200056	35201011	0
Iceland	ISL	35200056	35200029	0	1.0456	0.1371	0.9192	1.1406	0.1857	1.4385	-0.5828	2.0955
Iceland	ISL	35200056	35200545	0
Iceland	ISL	35200056	35201163	0
Iceland	ISL	35200056	35201232	0	1.4692
Iceland	ISL	35200056	35200123	0	1.8958	-2.9627	-0.3827	0.2837	-0.2701	-0.5309	0.5755	0.1216
Iceland	ISL	35200056	35201883	0
Iceland	ISL	35200056	35203248	0	1.4048	-0.7221	-0.8627	0.1285	0.0329	0.1531	-0.3912	-0.1563
Iceland	ISL	35200056	35200661	0
Iceland	ISL	35200056	35203589	0	1.2425	0.1945	1.0929	0.2716	0.5134	0.4087	1.2262	2.0955
Iceland	ISL	35200056	35200108	0	1.2274	0.9061	1.4967	-0.2915	0.5767	0.5037	2.4277	1.0177
Iceland	ISL	35200056	35202190	0	1.4844	-0.2662	-0.227	-1.1324	-0.8154	-0.801	0.9628	0.4777
Iceland	ISL	35200056	35203854	0	1.178	-0.0862	0.0226	3.6039	0.9896	3.6292	0.5755	0.1216
Iceland	ISL	35200056	35202301	0	1.5487	-0.4136		-0.3838	-1.0796	-1.6678
Iceland	ISL	35200056	35201248	0	1.0914	-0.0862	0.0226	-0.2989	-0.8425	0.6979	0.5755	-0.1563
Iceland	ISL	35200056	35203478	0	0.8394	-0.5743	-1.7997	-2.2824	-1.1218	-0.8849	-0.6454	-1.1252
Iceland	ISL	35200056	35203820	0	1.2708	-1.3452	1.9359	-2.5867	0.2132		-0.6852	2.0955
Iceland	ISL	35200056	35203107	0	0.7714
Iceland	ISL	35200056	35203896	0	1.2134	0.1852	0.0226	-0.4314	-0.5033	-0.0316	-0.3912	-0.4607
Iceland	ISL	35200056	35200332	0	0.6017				0.8046
Iceland	ISL	35200056	35202250	0	1.2936	-0.0862	0.0226	0.7113	-0.0408	1.0062	0.5755	0.1216
Iceland	ISL	35200056	35201114	0	-0.3279	-0.4203	-0.5907	-0.0434	0.5441	0.0851	0.5755	0.1216
Iceland	ISL	35200056	35201703	0	1.2117
Iceland	ISL	35200056	35204295	0	1.227							-2.5027
Iceland	ISL	35200056	35200652	0	1.08	1.1132	1.9359	-0.4951	0.4577	-0.0162	-0.204	2.0955
Iceland	ISL	35200056	35204250	0	1.5475	-1.3869	-0.2737	-2.6893	-0.2417	3.6292	-0.6852	0.1216
Iceland	ISL	35200056	35202147	0	1.4168	-1.7372	-1.1926	1.2836	0.062	-0.3367	-0.6852	-1.1252
Iceland	ISL	35200056	35203790	0	-0.6262	0.0341	0.8094	0.0028	0.1604	0.3961
Iceland	ISL	35200056	35203973	0	1.7329	-0.4314	0.4907	-0.7419	-0.4151	0.2395	-0.5832	2.0955
Iceland	ISL	35200056	35202659	0	1.5458	-0.4314	0.0226	0.0786	-0.2272	-1.6678	0.5755	0.1216
Iceland	ISL	35200056	35201352	0	0.053	-0.0862	-0.8627	-0.6069	0.0072	0.0184	-0.3912	-1.453
Iceland	ISL	35200056	35201721	0	1.7464	-1.7372	-1.3514	0.1053	-0.1659	-0.526	-0.5001	-1.7277
Iceland	ISL	35200056	35203633	0	1.0341	-1.1117	0.0226	0.0979	-0.4782	-0.1022	-1.305	1.0448
Iceland	ISL	35200056	35202386	0
Iceland	ISL	35200056	35200419	0	1.4834	-0.4314	0.0226	0.1265	-0.494	-0.2858	0.1922	-0.1563
Iceland	ISL	35200056	35201934	0	1.7255	1.4003	1.9359	1.1521	0.8561	0.4275	0.5755	-0.7816
Iceland	ISL	35200056	35203285	0	1.4977	-0.0862	0.0226	-0.0624	0.1417	0.4391	-0.0551	-0.6544
Iceland	ISL	35200056	35202472	0
Iceland	ISL	35200056	35201050	0	2.3107
Iceland	ISL	35200056	35200537	0	1.0438
Iceland	ISL	35200056	35203749	0	1.3736	-0.3531	0.0226	1.0002	0.0298	1.1313	-0.3004	-0.8198
Iceland	ISL	35200056	35200193	0	0.7996				0.122
Iceland	ISL	35200056	35203124	0	0.5934			0.3921	0.2101
Iceland	ISL	35200056	35203929	0	1.6201	0.0502	0.917	-0.3521	-0.4081	-0.153	-0.6707	2.0955
Iceland	ISL	35200056	35202260	0	0.437	0.2577	-1.1657	0.4221	0.8024	0.2206	-0.5832	-0.2726
Iceland	ISL	35200056	35200617	0	1.5083	0.1125	0.0226	-0.2131	0.3151	-0.052	0.9296	0.1216
Iceland	ISL	35200057	35204043	1	0.9465	-0.5743	-0.7902	-0.6123	-0.5415	-0.1117	-2.1355	-2.5027
Iceland	ISL	35200057	35202046	1	0.6827	-0.4516	-1.3074	-0.1347	0.0121	0.0907	-1.0906	-0.9101
Iceland	ISL	35200057	35201385	1	0.101	-0.438	-0.227	-0.0522	-0.1094	-0.0961	0.5755	0.1216
Iceland	ISL	35200057	35202800	1	1.0459	0.4435	0.0226	-0.0937	0.039	0.368	-0.0553	0.1216
Iceland	ISL	35200057	35204237	1	-0.8039	-1.308	1.9359	-2.6893	-1.1256	-1.6678	-0.0341	2.0955
Iceland	ISL	35200057	35203168	1	0.5501	-1.1493	-1.4197	0.4892	0.578	0.4551	0.3256	-0.5861
Iceland	ISL	35200057	35201459	1	0.9633	-0.59	-0.227	0.7404	0.1288	0.04	0.1701	-0.8443
Iceland	ISL	35200057	35202777	1	0.0177	0.9484	-0.4338	-0.2902	0.2488	0.3438	-0.5974	0.1959
Iceland	ISL	35200057	35201848	1	0.664	-0.2662	0.8571	-0.3684	-0.3794	0.1925	-0.0553	0.1216
Iceland	ISL	35200057	35204010	1	0.0877	-0.0862	0.0226	0.1601	0.5333	0.6262	0.5755	0.1339
Iceland	ISL	35200057	35201495	1	0.1398	-0.1167	0.6465	-0.5956	-0.787	-1.6678	-0.5798	-0.222
Iceland	ISL	35200057	35200978	1	1.3148	0.2554	0.0226	-0.4355	-0.1155	0.2144	0.1648	0.1216
Iceland	ISL	35200057	35201665	1	1.3679	1.4003	0.6407	-0.8913	-0.5563	-0.5842	1.6338	1.3857
Iceland	ISL	35200057	35204257	1	1.346	-0.2479	0.0226	-1.0059	-0.0966	-1.6678	0.3482	0.1216
Iceland	ISL	35200057	35201796	1	1.3414	1.3403	1.4967	-2.6893	-0.2044	-0.2544	0.7208	2.0955
Iceland	ISL	35200057	35202398	1	1.2713	-0.0862	-0.7902	-0.0082	-0.205	0.2077	0.1648	-0.5305
Iceland	ISL	35200057	35200874	1	-0.2633	0.7665	-0.227	0.6625	-0.4799	0.7584	-0.1972	-0.9299
Iceland	ISL	35200057	35201274	0	1.0619	0.9349		0.0347	0.7542	0.1735
Iceland	ISL	35200057	35200445	0	1.1803	-0.59	0.0226	-1.0059	-0.1701	-0.0152	-0.0823	-0.2503
Iceland	ISL	35200057	35203151	0	1.2237	1.1132	1.2867	-0.27	-0.5625	-0.8768	2.4277	2.0955
Iceland	ISL	35200057	35203326	0	1.7531	-0.0862	0.5833	0.4758	-0.3876	0.4779	-0.2852	0.1216
Iceland	ISL	35200057	35201853	0	0.5894	0.5266	-0.3802	-0.4985	0.3038	0.1774	-0.3763	-0.2503
Iceland	ISL	35200057	35200391	0			-2.5849		-0.1293	0.4394	-0.309	2.0955
Iceland	ISL	35200057	35203786	0	1.4742	-0.0862	-0.3802	1.2836		1.5721	0.5755	0.1216
Iceland	ISL	35200057	35203367	0	1.1797	-0.4488	-0.8946	-0.4112	-0.8975	-0.4795	0.075	0.1216
Iceland	ISL	35200057	35201938	0	0.5276	0.4012	1.4967	-0.6927	0.3772	-0.526	0.5755	1.0448
Iceland	ISL	35200057	35200381	0	0.3315	-0.2662	0.0226	0.493	0.1651	0.7848	0.3473	-1.1252
Iceland	ISL	35200057	35202473	0	1.4022	-0.7221	-0.4246	-0.6081	-0.8032	-0.3164	-0.6658	0.1216
Iceland	ISL	35200057	35203071	0	1.1116	1.7671	1.2867	0.1053	0.5594	0.2793	2.4277	2.0955
Iceland	ISL	35200057	35201642	0	0.3333	1.1132	1.4967	-0.2505	1.0328	0.2109	1.2607	2.0955
Iceland	ISL	35200057	35204130	0	1.223	0.6464	0.8038	-0.2949	0.3488	0.1182	1.5037	0.1216
Iceland	ISL	35200057	35202619	0	-0.3946
Iceland	ISL	35200057	35203024	0	-0.1197	1.3403	1.1355	-0.6104	1.0447	-0.7368	-0.6852	2.0955
Iceland	ISL	35200057	35203828	0	0.6706	0.802	1.4967	-1.1172	-0.484	-1.2919		0.1216
Iceland	ISL	35200057	35202953	0	1.1946	1.0663	-0.3827	3.6039	0.9775	2.299	0.5755	2.0955
Iceland	ISL	35200057	35200126	0	0.7525	-1.2115	-1.0611	-1.0539	-0.9991	-0.4657	-1.1937	-0.7496
Iceland	ISL	35200057	35200439	0	0.4386	-0.0862	-0.227	0.0162	0.7684	0.4084	0.5755	-0.6959
Iceland	ISL	35200057	35201078	0	0.3996	-0.4314	-0.7638	-0.4201	-0.6489	-0.0321	0.1648	-0.4607
Iceland	ISL	35200057	35200980	0	-0.1175	-0.59	-0.7638	-0.6384	-0.1043	-0.8849	-0.2008	-0.3297
Iceland	ISL	35200057	35202586	0	0.7773	-0.0862	0.0226	0.582	2.2837	2.5705	0.5755	0.1216
Iceland	ISL	35200057	35201109	0	1.5701	1.3697	1.2867	-0.5706	0.0596	-0.2306	-0.1021	1.515
Iceland	ISL	35200057	35201576	0	0.6853	-0.5743	0.0226	0.2845	0.1928	0.3656		0.1216
Iceland	ISL	35200057	35202890	0	1.5794	1.7162	0.0226	0.414	0.3612	0.8644	0.1693	-0.2503
Iceland	ISL	35200057	35201083	0	1.0844	0.5068	0.1386	-0.1813	-0.5458	0.41	1.2302	0.1216
Iceland	ISL	35200058	35200799	1	0.7525	-0.59	0.0226	-0.1468	-0.0299	-0.0625	-0.1207	-0.2503
Iceland	ISL	35200058	35202072	1	0.8589	-0.891	-0.227	-0.4985	-0.8406	-0.8849	-1.2871	-0.7685
Iceland	ISL	35200058	35201995	1	0.2806	2.6352	-0.227	0.7113	0.575	0.2485	0.5755	-0.8443
Iceland	ISL	35200058	35203829	1	1.0156	1.3889	0.1386	-0.4525	-0.2477	-0.0441	-0.0553	-0.5305
Iceland	ISL	35200058	35203119	1	0.3229	-1.2115	-1.1926	-0.7354	-1.8338	-0.4694	-0.6852	-1.1252
Iceland	ISL	35200058	35201973	1	0.2953	1.7162	0.6825	-0.3932	-0.0936	0.6332	-1.2871	2.0955
Iceland	ISL	35200058	35201216	1	0.4422	0.0789	-0.7573	0.9918	0.6186	0.8231	-0.7789	-0.7317
Iceland	ISL	35200058	35201637	1	1.2606	-0.59	-0.5836	0.0072	-0.1788	-0.0922	-0.0553	-1.7277
Iceland	ISL	35200058	35202987	1	1.1459	-0.9709	-0.6843	0.7113	-0.1602	-0.8849	-0.1727	-0.5711
Iceland	ISL	35200058	35200201	1	-0.1763	-0.0862	-0.7823	-2.6893	-0.1238	-1.6678	-2.1355	-0.943
Iceland	ISL	35200058	35200490	1	1.3793	-0.2366	-0.227	-0.0823	-0.3037	0.4278	1.2115	0.1216
Iceland	ISL	35200058	35204156	1	-0.5302	1.7671	1.9359	-0.6909	-0.6326	0.178	0.0154	-1.5298
Iceland	ISL	35200058	35202554	1	1.3368	-0.4488	0.5833	0.4894	-0.184	-0.1719	1.3471	0.149
Iceland	ISL	35200058	35200515	1	-0.3513	0.7156	0.8877	0.0992	-0.0763	-0.5569	0.3482	0.7435
Iceland	ISL	35200058	35202277	1	1.2651		0.0226		-0.2691
Iceland	ISL	35200058	35204150	1	1.1537	-1.2318	-0.8958	3.6039	-3.6296	0.4865	-2.1355	-2.5027
Iceland	ISL	35200058	35202730	1	1.5971	2.6352	-0.7573	-0.211	-0.0058	-0.2306	0.2933	0.1216
Iceland	ISL	35200058	35202219	1	0.2952	-0.0862	0.1386	-0.2105	0.4417	0.317	0.3482	0.1216
Iceland	ISL	35200058	35200471	1	0.929	-0.9769	0.0226	-0.3645	0.0751	0.3037	0.5755	-0.2503
Iceland	ISL	35200058	35200187	1	0.3826	0.9349	-1.2374	-0.279	-0.0554	0.4946	0.1701	-0.5305
Iceland	ISL	35200058	35203784	1	-0.0818	-1.3452	0.0226					0.1216
Iceland	ISL	35200058	35202089	0	0.3737	1.4954	1.0108	0.1079	1.2181	0.0813	2.4277	0.7627
Iceland	ISL	35200058	35203848	0	1.5087			3.6039	0.4206	1.5721
Iceland	ISL	35200058	35201412	0	-0.1725	0.2516	0.7059	-0.0073	0.0072	0.2437	-0.8044	0.1959
Iceland	ISL	35200058	35202259	0	1.6904	-0.2479	0.0226	1.2836	0.3421	1.5721	0.5755	-0.2503
Iceland	ISL	35200058	35204000	0	1.5928
Iceland	ISL	35200058	35203534	0	1.2582	0.5266	-0.227	0.2304	0.2548	-0.112	-0.6852	-0.5305
Iceland	ISL	35200058	35200424	0	0.7645	0.7825	1.9359	1.2836	0.9397	-0.0162	1.836	2.0955
Iceland	ISL	35200058	35202380	0	1.5451	1.1132	0.7162	0.3002	-0.1741	-0.1091	0.9492	1.515
Iceland	ISL	35200058	35203946	0	1.2951	0.631	1.9359	-0.0731	-0.2608	-0.0486	0.7803	2.0955
Iceland	ISL	35200058	35203933	0	1.4556	-0.0862	-2.664	0.0511	-0.2336	-1.6678	-1.2624	0.1216
Iceland	ISL	35200058	35201706	0	1.4458	-0.2662	-0.3802	0.4133	0.4142	0.2419	1.5037	2.0955
Iceland	ISL	35200058	35202320	0	1.4667	1.1132	0.7388	-0.1954	1.0682	-0.3646	2.4277	0.1739
Iceland	ISL	35200058	35201674	0	0.7692	0.0666	1.9359	0.4895	0.2489	0.5817	-0.5832	0.8925
Iceland	ISL	35200058	35203306	0	0.8217	-0.0862	0.0226	0.1812	-0.3156	-1.6678	0.5755	0.1216
Iceland	ISL	35200058	35200099	0	1.3236	-1.2189	1.1355	-0.0151	0.4056	0.8954	2.4277	2.0955
Iceland	ISL	35200058	35202525	0	-0.15			-0.4985	-0.6122
Iceland	ISL	35200058	35200267	0	1.3021	0.6608	0.4173	0.3797	0.4775	0.4279	0.5755	0.1216
Iceland	ISL	35200058	35202308	0	2.0607	-0.4488	-2.664	1.2836	0.8779	1.5721	0.5755	2.0955
Iceland	ISL	35200059	35202358	1	-1.2214	-0.891	0.0226	-0.099	-0.6245	0.2244	0.5755	-0.2503
Iceland	ISL	35200059	35200892	1	0.3637	-0.6019	-1.7242	0.5035	-0.0638	0.5638	0.5755	-0.7496
Iceland	ISL	35200059	35202027	1	0.2439	1.1132	0.6407	0.8659	1.306	0.2152	1.3918	-0.5475
Iceland	ISL	35200059	35203276	1	0.3429	1.7162	1.0108	-0.143	-0.3392	-0.1379	0.5755	0.1216
Iceland	ISL	35200059	35203628	1	0.7141	0.3961	0.0226	0.1822	0.2255	-0.1062	-0.6852	0.1216
Iceland	ISL	35200059	35204196	1	0.1473	-0.0862	0.0226	0.7113	0.2496	1.0062	0.5755	0.1216
Iceland	ISL	35200059	35203098	1	0.4605	0.7825	0.1386	0.7789	-0.1521	0.5032	0.5755	0.7374
Iceland	ISL	35200059	35202623	1	0.1758	0.1852	0.0226	0.6524	-0.3881	1.0972	-0.1722	-0.2503
Iceland	ISL	35200059	35200408	1	0.5814	-0.2662	-0.5034	0.7157	-0.3666	0.3061	0.0256	-0.959
Iceland	ISL	35200059	35200990	0	0.1477	-0.0862	0.0226	1.0501	0.2411	1.0062	0.5755	0.1216
Iceland	ISL	35200059	35204030	0	1.6639	-0.0862	0.0226	0.7113	0.6089	1.5721	0.5755	0.1216
Iceland	ISL	35200059	35201776	0	0.2256	2.6352	0.4173	0.6266	0.5719	-0.1073	-0.2673	0.149
Iceland	ISL	35200059	35202746	0	0.0786	-1.3452	0.0226	0.7113	-3.7095	1.0062	0.5755	0.1216
Iceland	ISL	35200059	35203361	0	0.0094	-0.0862	-1.1926	0.1053	0.7168	-0.027	0.5755	0.1216
Iceland	ISL	35200059	35202369	0	-0.3602	-0.0862	0.0226	1.2836	0.9286	0.8767	0.5755	-0.2503
Iceland	ISL	35200059	35204265	0	0.0966	0.3239	-0.4649	0.8197	0.152	-0.0558	1.2067	0.4994
Iceland	ISL	35200059	35200835	0	0.1023
Iceland	ISL	35200059	35200281	0	-0.6242				-0.0408	1.0062	-0.1727	-1.1252
Iceland	ISL	35200060	35200678	1	0.4586	-0.2548	-1.0611	0.0597	0.4015	0.6456	0.1693	-0.5251
Iceland	ISL	35200060	35202253	0	1.3072	-0.269	0.3461	-0.3402	-0.3168	0.1425	-0.674	0.5553
Iceland	ISL	35200061	35201895	1	0.4168	0.0467	0.9247	-0.1362	-0.3546	0.0117	-0.2852	0.6314
Iceland	ISL	35200061	35200416	1	0.6538				-0.1521
Iceland	ISL	35200061	35200006	1	1.0787	-0.0862	0.0226	-0.7369	-0.3545	-0.3239		0.1216
Iceland	ISL	35200061	35200987	1	1.1586	-0.1167	-0.227	0.119	-0.3019	0.1642	-0.1722	-1.2018
Iceland	ISL	35200061	35204048	1	0.1636	-0.4314	0.5347	0.6252	0.1781	0.6253	-0.2852	0.1216
Iceland	ISL	35200061	35200531	1	0.4878	-0.0862	0.0226	0.5918	-0.3395	0.3291	0.0256	-0.5093
Iceland	ISL	35200061	35201223	1	0.65	-0.4188	-0.227	0.8299	0.4415	0.9883	0.0559	0.1216
Iceland	ISL	35200061	35203493	1	0.7448	0.5266	-0.9607	-0.3408	-0.4123	-0.4188	-1.5848	-1.1242
Iceland	ISL	35200061	35203510	1	1.5934	-0.4456	-0.5836	0.4678	-0.1335	0.5982	0.1701	-0.6073
Iceland	ISL	35200061	35204261	1	0.2066	2.6352	1.9359	0.4048	-0.0596	0.7635	2.4277	2.0955
Iceland	ISL	35200061	35204287	1	1.2879	0.9304	1.2867	0.3717	-0.0548	0.3389	1.8085	-0.945
Iceland	ISL	35200061	35200738	1	1.1137	1.7671	0.8617	0.4485	-0.2004	0.8606	0.0693	0.1216
Iceland	ISL	35200061	35200611	1	0.6887	-0.59	0.0226	0.0504	-0.5291	0.2376	0.5755	0.4777
Iceland	ISL	35200061	35204171	1	0.6654	-1.0212	-1.9803	-0.1227	-0.4908	0.0228	-0.2821	-0.7317
Iceland	ISL	35200061	35200274	1	1.095	-0.6616	0.0226	0.7121	0.7411	0.8318	-0.0553	-0.8947
Iceland	ISL	35200061	35202359	1	0.4175	1.3939	1.4967	0.0888	-0.0982	0.5094	0.5755	0.833
Iceland	ISL	35200061	35201003	1	1.4653	-0.7353	-0.227	-0.2901	-0.2903	0.0559	0.3482	0.1216
Iceland	ISL	35200061	35202126	1	0.9274	-0.4314	1.0929	0.0925	-0.2582	0.4265	-0.1566	0.1216
Iceland	ISL	35200061	35204113	1	-0.3393	-0.2662	-0.227	0.0804	-0.7373	-0.2608	0.5755	0.1216
Iceland	ISL	35200061	35202112	0	0.7056			-0.2315	0.0716	-0.0136
Iceland	ISL	35200061	35202745	0	1.6245	1.2587	0.8348	0.2607	0.6417	0.2475	0.8038	0.1216
Iceland	ISL	35200061	35201502	0	0.5403	0.0308	-0.227	0.4909	0.519	-0.2532	0.5755	0.1216
Iceland	ISL	35200061	35201357	0	0.7452	1.1132	1.9359	-0.1442	-0.0244	-0.1652	0.0215	1.515
Iceland	ISL	35200061	35201643	0	0.0423	-0.1502	1.9359	3.6039	4.8357	3.6292	2.4277	2.0955
Iceland	ISL	35200061	35201030	0	0.9458	0.6464	1.1381	-0.5028	-0.1996	0.4726	2.4277	2.0955
Iceland	ISL	35200061	35202822	0	1.2765	1.4003	1.036	0.3261	0.5573	-1.0529	1.1375	2.0955
Iceland	ISL	35200061	35203726	0	1.0726	-2.9627	-2.664	-2.6893	-3.7095	-1.6678	-2.1355	-2.5027
Iceland	ISL	35200061	35201146	0	0.1369				0.5235
Iceland	ISL	35200061	35200569	0	-0.6575	-0.4314	-0.227	0.1053	-0.1707	-0.0348	0.5755	-0.4607
Iceland	ISL	35200061	35203778	0	2.5712				-0.8752
Iceland	ISL	35200061	35203437	0	0.5604	-0.7306	0.0226	1.0696	0.0654	0.9357	0.1701	0.1216
Iceland	ISL	35200061	35200966	0	-0.6006	-0.2662	0.6407	0.3894	0.814	1.4238	0.3415	0.7864
Iceland	ISL	35200061	35200318	0	0.0327	-1.3452	1.2867	3.6039	1.6921	-0.2942	2.4277	-0.4256
Iceland	ISL	35200061	35201716	0	0.7435	-0.1652	-0.4427	-0.2455	-0.4592	-0.5309
Iceland	ISL	35200061	35204262	0	0.0945
Iceland	ISL	35200061	35202483	0	0.5002	-1.315	-0.8219	-0.1261	-0.3138	0.5358	1.3806	0.8925
Iceland	ISL	35200061	35201953	0	1.2174	0.7989	0.0226	0.7378	0.1449	-0.2348	1.2262	0.5553
Iceland	ISL	35200061	35204229	0	0.546	-0.0862	0.0226	1.2836	0.8779	1.5721	0.5755	0.1216
Iceland	ISL	35200061	35201324	0	1.0672	1.7162	1.9359	0.4123	1.313	0.658	2.4277	2.0955
Iceland	ISL	35200061	35202887	0	0.4897	0.7825	-0.227	-0.223	0.5207	0.3176	0.8859	0.7627
Iceland	ISL	35200062	35202618	1	1.5245	-0.7221	-0.3827	-0.6486	-0.9398	-0.8849	-0.8627	-1.4637
Iceland	ISL	35200062	35203681	1	-0.028	1.1132	-0.5034	-0.3136	-0.0605	0.4238	-0.7899	-0.6947
Iceland	ISL	35200062	35201651	1	1.0303	-0.4203	0.0226	-0.7822	-0.2169	-0.3239	-0.4948	0.1216
Iceland	ISL	35200062	35201148	1	0.1505	1.7162	-1.4928	0.7367	-0.2884	0.7222	0.5755	0.1216
Iceland	ISL	35200062	35203115	1	0.4854	-1.1332	-1.3627	0.298	-0.4066	0.7945	0.5755	-1.0282
Iceland	ISL	35200062	35200357	1	0.2157	-0.2662	0.0226	-1.1401	-0.6169	-0.1005	0.5755	0.1216
Iceland	ISL	35200062	35203343	1	0.5145	-0.2662	-0.8826	0.2643	0.097	0.3717	-0.0553	0.4184
Iceland	ISL	35200062	35202327	1	0.4506	-0.8893	0.9192	-1.3165	-0.9602	-0.2886	-0.2637	0.1216
Iceland	ISL	35200062	35202097	1	1.38	0.1943	0.0165	-1.1382	1.8443	0.5416	0.5755	-0.9111
Iceland	ISL	35200062	35201982	1	0.4447	-0.4314	-0.227	-0.113	0.1262	0.3625	0.0221	0.1216
Iceland	ISL	35200062	35202791	1	1.4589	-1.2223	-0.7902	-0.1464	-0.0448	-0.0957	-0.0553	0.1216
Iceland	ISL	35200062	35203129	1	0.6141	-0.2479	-0.227	-0.5304	-0.104	-0.2858	-0.6852	0.1216
Iceland	ISL	35200062	35204119	1	-0.1914	-0.9443	-1.088	-0.4696	-0.9048	-0.039	-2.1355	-0.7827
Iceland	ISL	35200062	35202853	1	1.6287	-0.0862	0.3416	-0.5208	-0.0956	0.1995	-1.166	-0.8443
Iceland	ISL	35200062	35201304	0	1.0114	-0.4203	-0.227	-0.7866	-0.0172	-1.6678	0.8038	-0.9299
Iceland	ISL	35200062	35202148	0	0.1117	-0.8398	0.0226	-0.2516	-0.6365	-0.2418	0.5755	0.1216
Iceland	ISL	35200062	35203948	0	1.7802	0.4981	1.4187	-0.1329	-0.228	0.1703	-0.8768	2.0955
Iceland	ISL	35200062	35203111	0	1.3471	-0.0862	-0.227		0.6598	1.5706	0.5755	-0.5305
Iceland	ISL	35200062	35203340	0	1.8412	0.7989	1.0929	0.1735	0.5596	0.2242	1.5037	2.0955
Iceland	ISL	35200062	35201611	0	1.3249	1.1576	1.9359	-0.5016	1.5872	0.1715	-1.2963	0.9883
Iceland	ISL	35200062	35201370	0
Iceland	ISL	35200062	35201765	0	0.9071	-2.9627	0.0226	-0.4834	0.153	-1.6678	0.5755	0.1216
Iceland	ISL	35200062	35201004	0	1.2899	-0.0862	0.9726	-0.6885	-0.0928	0.3181	-0.0379	2.0955
Iceland	ISL	35200062	35200807	0	-0.3791	-0.2712	0.0226	-0.7911	-0.0197	-0.9292	0.8038	-0.2503
Iceland	ISL	35200062	35201437	0	-0.2362	-0.4314	-0.691	0.1922	0.4796	0.8631		-1.2908
Iceland	ISL	35200062	35203291	0	-0.9921	-1.3452	0.0226	0.9254	1.745	1.3355	1.5037	0.1216
Iceland	ISL	35200062	35202054	0	-0.0135	-0.4488	1.0929	-1.0059	0.4748	-0.2144	-0.0553	0.1216
Iceland	ISL	35200062	35201797	0	1.3498	-0.0966	-0.335	0.3757	-0.1732	0.8562	0.5755	-0.5475
Iceland	ISL	35200062	35202069	0	0.8607	-0.2662	-0.3802	-0.5032	0.2084	-0.1999	-0.0553	0.1216
Iceland	ISL	35200062	35204038	0	0.4967	0.0502		-0.2177	0.2291	-0.526
Iceland	ISL	35200062	35203317	0	0.3136	-0.2662	1.0929	-0.27	0.5512	-0.1414	-0.3763	2.0955
Iceland	ISL	35200062	35201769	0	0.0469	-2.1099	0.0226	0.2885	-0.0909	0.4886	-0.4948	0.1216
Iceland	ISL	35200062	35202723	0	0.8933	1.1132	1.4967	0.1796	1.3597	0.874	0.5755	2.0955
Iceland	ISL	35200063	35204299	1	-0.8068	0.3875	0.0226	-0.6783	-0.9365	-0.1225	0.3482	-0.4607
Iceland	ISL	35200063	35203742	1	1.1366	-0.4203	-0.9607	-0.3964	-0.7571	-0.2858	0.075	-0.7496
Iceland	ISL	35200063	35202102	1	-0.5809	0.879	-0.4806	-0.2408	-0.4457	-0.7054	-0.2852	-0.3297
Iceland	ISL	35200063	35200533	1	0.018	0.0634	-0.227	-0.4615	-0.3319	-0.2229	0.0221	-0.6959
Iceland	ISL	35200063	35200379	1	0.6845	2.6352	1.4967	0.6363	0.5604	0.3233	-2.1355	0.9883
Iceland	ISL	35200063	35200435	1	0.9951	-0.1106	0.0226	-0.0291	-0.4453	-0.0468	-0.6852	-1.6492
Iceland	ISL	35200063	35202269	1	-1.1617	-0.7353	-0.7584		-0.5318	-0.2785	0.2047	1.2147
Iceland	ISL	35200063	35201619	1	0.9085	-0.2662	-0.9607	0.1297	-0.0775	0.4882	-0.4948	-0.3297
Iceland	ISL	35200063	35201944	1	-0.0927	-0.59	-0.227	-1.1482	-0.6007	0.0909	-0.6852	0.1216
Iceland	ISL	35200063	35200504	1	-0.5976	-0.0862	-2.664	-0.3866	-0.7627	0.0161	-2.1355	-2.5027
Iceland	ISL	35200063	35201480	0	0.6286	-0.2662	1.0433	0.7113	0.9054	0.9118	0.5755	0.1216
Iceland	ISL	35200063	35202155	0	-0.9619	2.6352	1.0433	-0.2951	0.4655	-1.6678	0.6694	2.0955
Iceland	ISL	35200063	35202502	0	-0.6913	0.8079	0.8038	-0.8658	0.2392	0.2835	0.8038	2.0955
Iceland	ISL	35200063	35202734	0	0.5472	1.1352	0.9726	-0.7333	-0.3986	0.2436	-0.0823	1.3857
Iceland	ISL	35200063	35201401	0	1.0766	-0.0862	-0.227	0.5688	2.2837	0.1014	0.5755	0.1216
Iceland	ISL	35200063	35203615	0	-0.5675	0.879	0.5833	-0.4355	0.0948	-0.2143	0.7741	-0.2503
Iceland	ISL	35200063	35203716	0	-0.5199	-0.983	-0.3802	0.5182	0.6945	0.3602	-0.3912	-0.3297
Iceland	ISL	35200064	35204111	1	0.6549	1.7671	1.2867	0.1327	1.1817	0.2085	-0.1755	2.0955
Iceland	ISL	35200064	35200495	1	1.7106	-0.4314	-0.227	-0.0187	-0.1069	-0.1442	-0.3912	0.1216
Iceland	ISL	35200064	35201947	1	1.0282	-1.3858	-2.664	-2.6893	-1.0487	-0.424	-2.1355	-1.236
Iceland	ISL	35200064	35202684	1	0.3831	-0.2662	0.7717	0.7179	0.4522	0.6438	-0.1914	2.0955
Iceland	ISL	35200064	35200742	1	1.196	0.0502	-0.8892	0.1963	-0.026	0.3314	-0.7026	-0.7108
Iceland	ISL	35200064	35200681	1	1.1913	-1.1458	-0.8561	-0.0177	-1.3978	0.2157	-0.6625	-0.6073
Iceland	ISL	35200064	35202686	1	0.0716	-0.6028	-0.6863	0.1705	-0.6088	-0.0736	-0.5607	-0.6353
Iceland	ISL	35200064	35202666	1	-0.1787	0.5836	0.4173	0.251	-0.3411	-0.801	0.3482	-0.1865
Iceland	ISL	35200064	35203462	1	0.1241			0.0379	-0.6804	-0.2229
Iceland	ISL	35200064	35200010	1	1.274	0.7763	-0.2391	0.2449	0.0091	-0.4795	-0.725	0.1216
Iceland	ISL	35200064	35201451	1	1.4275	1.1132	0.6825	0.0858	1.2653	0.1417	0.2287	0.9184
Iceland	ISL	35200064	35200646	0	-0.5009
Iceland	ISL	35200064	35204254	0	1.1422			-2.6893	-0.7316	-0.7433
Iceland	ISL	35200064	35200170	0	0.4984	2.6352	-0.227	0.7113	0.8779	0.8496	0.5755	0.1216
Iceland	ISL	35200064	35200147	0	0.7262	-0.59	1.0433	-0.1535	-0.3752	0.0969	0.5755	2.0955
Iceland	ISL	35200064	35200475	0	1.2405	-0.0862	0.0226	0.2391	-0.0193	0.2289	0.5755	0.1216
Iceland	ISL	35200064	35200659	0	1.302	-0.1167	0.9726	1.069	0.0848	1.063	-0.2821	0.1216
Iceland	ISL	35200064	35201025	0	1.0244	-1.2904	-0.2391	-0.3487	-0.526	0.2879	-1.0606	-0.5475
Iceland	ISL	35200064	35200299	0	1.7865	-0.0862	0.0226	0.7113	-0.0408	1.0062	0.5755	0.1216
Iceland	ISL	35200064	35200450	0	0.3043	-2.9627	-2.664	-2.6893	-3.7095	-1.6678	-2.1355	-2.5027
Iceland	ISL	35200064	35202722	0	1.0256	1.4003	1.4967	0.7113	0.275	0.2289	2.4277	0.149
Iceland	ISL	35200064	35202436	0	1.6431	-0.2662	0.0226	0.547	0.5721	0.4598	0.5755	0.1216
Iceland	ISL	35200064	35202081	0	0.7688	0.2607	1.2341	0.0237	0.5165	0.1932	0.8038	2.0955
Iceland	ISL	35200064	35200376	0	0.1068				-0.6689		0.5755
Iceland	ISL	35200065	35201288	1	-0.0697	-0.2662	0.0226	-0.4446	0.5325	-0.1211	-0.6852	0.1216
Iceland	ISL	35200065	35203844	0	1.362	0.4034	-0.227	-1.0059	-0.689	-0.2159	0.5755	0.1216
Iceland	ISL	35200065	35204269	0	0.6415	-2.9627	-0.744	0.6333	-0.305	0.2775	-0.3679	2.0955
Iceland	ISL	35200065	35200161	0	1.2252	-0.2662	-0.5034	0.1068	-0.2517	-0.2942	-0.2852	-0.5305
Iceland	ISL	35200065	35201108	0	1.487	0.0467	-1.1926	0.6129	0.49	-1.6678	-0.6852	-1.1252
Iceland	ISL	35200066	35204290	1	1.2432	-1.0212	-0.3802	-0.2951	0.0014	0.0117	0.1693	-0.2726
Iceland	ISL	35200066	35203265	1	0.6956	-0.2479	0.0226	-1.2764	0.5306	-0.7368	0.3482	-1.1252
Iceland	ISL	35200066	35202346	1	0.3834	-0.7362	-0.4246	-0.6141	0.3852	-0.3842	-1.2871	-0.4914
Iceland	ISL	35200066	35203739	1	0.755	-0.438	0.4548	0.2667	-0.327	0.4087	-0.1722	0.9629
Iceland	ISL	35200066	35202453	1	0.6596	-0.59	0.0226	-0.0587	-0.0961	0.2605	-0.0761	-0.1641
Iceland	ISL	35200066	35202988	1	-1.2961	-0.411	-0.3827	0.004	0.6283	-0.6618	-0.8907	-0.1563
Iceland	ISL	35200066	35200962	1
Iceland	ISL	35200066	35200726	1
Iceland	ISL	35200066	35203330	1	1.6345	1.7162	1.4967	0.4493	0.3327	0.8737	1.8085	1.0383
Iceland	ISL	35200066	35200351	1	0.7672	-0.2479	-0.5034	-0.2933	0.0136	-0.526	0.8038	0.1216
Iceland	ISL	35200066	35201333	1	0.9139	1.153	-0.5907	0.2425	-0.0534	-1.6678	-0.5832	0.1216
Iceland	ISL	35200066	35200243	1	-0.0338	-0.59	-1.4242	-0.7248	-0.9894	-0.3973	-1.0722	-0.1563
Iceland	ISL	35200066	35200795	1	0.7568	2.6352	0.0226	-0.4373	-0.1439	-1.0529	0.5755	-0.7108
Iceland	ISL	35200066	35202040	1	0.8474	-0.7864		0.1376	-0.1225	1.0245
Iceland	ISL	35200066	35200213	1	1.3849	0.0347	-0.6116	0.38	-0.1206	0.2773	0.5755	0.1216
Iceland	ISL	35200066	35204118	1	1.3482	-1.0303	-1.6468	-0.2035	-0.8035	-0.0015	-0.2852	-0.946
Iceland	ISL	35200066	35202100	1	1.0877	-1.0674	-1.8395	-0.1344	0.5847	0.1184	-0.5603	0.4504
Iceland	ISL	35200066	35202243	1	-2.2471	0.5934	1.2867	0.0511	0.2612	0.4745		2.0955
Iceland	ISL	35200066	35201568	1	1.0411	1.3889	0.4173	0.4214	0.003	0.563	-0.2197	0.4504
Iceland	ISL	35200066	35204288	1	1.0322	0.1489	-1.0611	0.0621	0.0472	-0.2574	0.5755	-1.0101
Iceland	ISL	35200066	35201921	1	0.6197	-0.4488	-0.227	-0.6054	-0.5472	0.2367	0.075	-1.1811
Iceland	ISL	35200066	35201640	1	0.1144	-0.2662	-0.227	0.8709	0.2503	0.3079	-0.0823	-0.4607
Iceland	ISL	35200066	35201430	1	0.2758	0.5179	0.1386	-0.1639	-0.3508	0.3614	2.0386	2.0955
Iceland	ISL	35200066	35201777	1	0.5913	0.5179	0.0165	0.4888	-0.0993	0.9855	-0.0761	-0.959
Iceland	ISL	35200066	35204181	1	1.534	-0.2479	-0.5034	0.0369	-0.4081	0.3059		-1.2688
Iceland	ISL	35200066	35202632	1	0.9648	-0.4314	0.0226	-0.3479	-0.1827	0.6333	0.5755	-0.959
Iceland	ISL	35200066	35203671	1	1.3624	1.0919	0.0226	0.1118	-1.7845	-0.0243	-0.4545	0.1216
Iceland	ISL	35200066	35201993	0	0.9903	0.1221	-0.3827	-0.3784	-0.2557	0.0628	0.5755	-0.959
Iceland	ISL	35200066	35204041	0	-0.3682	-0.0862	-0.5034	0.0364	-0.994	0.2424	0.1922	0.1216
Iceland	ISL	35200066	35201147	0
Iceland	ISL	35200066	35203531	0	-0.4378	-1.0212	-1.0935	0.0482	-0.021	0.0803	-0.3763	-1.1252
Iceland	ISL	35200066	35200753	0	1.579	-0.781	0.8571	0.5201	-0.1706	0.4768	-0.176	0.1216
Iceland	ISL	35200066	35200581	0	-0.8288	-1.3452	-1.1926	0.1053	-0.8222	0.6213	-0.6852	-1.1252
Iceland	ISL	35200066	35202293	0	1.6265	-2.9627	-2.664	-1.3723	-1.2211	-1.6678	-2.1355	-0.0429
Iceland	ISL	35200066	35203191	0	1.4513	0.5179	0.0226	1.2836	0.7579	1.1686	0.5755	0.1216
Iceland	ISL	35200066	35200333	0	1.4312	-0.2111	-0.691	-0.445	-0.3415	-0.1379	-0.5832	-0.7685
Iceland	ISL	35200066	35202364	0	1.2397	0.3178	0.0226	-0.6984	0.3505	0.0559	1.3958	0.4504
Iceland	ISL	35200066	35202042	0	0.5751	0.7665	1.9359	-0.3175	0.5972	0.5685	1.2262	2.0955
Iceland	ISL	35200066	35203612	0	1.2156	-2.9627	-2.664	0.1053	-0.0408	0.4394	-2.1355	-2.5027
Iceland	ISL	35200066	35203796	0	-0.8347	0.7211	0.0226	0.7113	0.4205	0.623	0.8762	-0.1563
Iceland	ISL	35200066	35202703	0	1.2807	0.1852	0.4173	-0.1219	0.0784	0.2714	0.5755	0.4994
Iceland	ISL	35200066	35202451	0	0.5869	-0.951	-1.1926	-0.3395	-0.1715	-0.8768	0.5755	-1.1252
Iceland	ISL	35200066	35202275	0	1.5724	0.64	1.1355	0.1514	0.5072	0.0963	0.5755	2.0955
Iceland	ISL	35200066	35200948	0	0.4687	2.6352	1.9359	-0.0579	0.9679	0.7537	0.5684	2.0955
Iceland	ISL	35200066	35200014	0	1.4236	0.215	0.6496	0.8582	0.4417	0.291	-0.1566	-0.4377
Iceland	ISL	35200066	35203599	0	1.2421	-0.0862	-0.8627	0.7113	0.703	1.126	0.5755	0.1216
Iceland	ISL	35200066	35202808	0	1.0387	1.7162	1.9359	-0.4097	0.1849	0.2473	-0.0551	0.1216
Iceland	ISL	35200066	35202078	0	1.5671	0.0981	0.3461	3.6039	-1.6085	1.895	2.4277	2.0955
Iceland	ISL	35200066	35201442	0	1.0083	0.9526	1.4967	-0.7981	-0.2426	-0.2348	1.2498	2.0955
Iceland	ISL	35200066	35200511	0	1.0302	0.1852	0.0226	0.0973	0.4892	1.1399	0.5755	2.0955
Iceland	ISL	35200066	35201566	0	1.4016	-0.983	-1.2891	-0.6447	-1.1264	0.4606	-0.6007	-0.7887
Iceland	ISL	35200066	35200455	0	1.0709	0.64	1.1381	-0.1515	0.2237	0.1331	0.3473	0.0876
Iceland	ISL	35200066	35203709	0	-0.997	2.6352	1.9359	-1.7857	-0.9455	-0.7368	0.5755	1.3857
Iceland	ISL	35200066	35202415	0	1.3092	0.1892	0.1386	0.0049	-0.465	0.2115		-0.5251
Iceland	ISL	35200066	35201474	0	0.9307	0.1069	1.0929	-0.1293	0.1071	0.4171	-0.5832	0.4777
Iceland	ISL	35200066	35200885	0	1.4618	1.0919	0.6825	0.1571	0.905	0.1681	2.4277	2.0955
Iceland	ISL	35200066	35203622	0	1.063	0.6544	-0.227	-0.2443	0.5277	-0.2574	-0.2004	-2.5027
Iceland	ISL	35200066	35200136	0
Iceland	ISL	35200066	35202420	0	0.6952	-0.0862			0.468	0.7763		-0.8947
Iceland	ISL	35200066	35204037	0	0.7101	1.7162	1.9359	-0.6533	0.8624	0.317	1.2568	2.0955
Iceland	ISL	35200067	35200089	1	0.6593
Iceland	ISL	35200067	35200144	1	1.1043	0.3815	-0.3802	-0.1399	-0.327	0.3614	-0.8657	0.1216
Iceland	ISL	35200067	35203206	1	1.0911	-0.8357	-1.5883	-0.2428	-0.7748	0.2106	-0.1722	-0.3297
Iceland	ISL	35200067	35202185	1	1.005	-0.0862	0.0226	0.0751	-0.4207	0.2518	-0.0553	0.1216
Iceland	ISL	35200067	35202304	1	0.3457	-0.7353	0.0226	1.2764	-1.0242	0.5032	0.3482	0.1216
Iceland	ISL	35200067	35200385	1	0.493	-0.4488	-0.227	0.0646	-0.3962	0.0165	-0.5974	-0.9111
Iceland	ISL	35200067	35203217	1	1.3224	-0.2479	1.9359	0.3165	0.3973	0.4245	0.5755	0.1216
Iceland	ISL	35200067	35202030	1	-0.2407	-0.59	-0.5034	0.1668	-0.3021	0.5498	0.075	-0.4607
Iceland	ISL	35200067	35203591	1	-0.72	-0.0384	-0.227	-0.0265	-0.4341	-5.00E-04	0.5755	1.1232
Iceland	ISL	35200067	35200630	1	0.0141	-0.0219	-0.4338	0.5291	0.9366	0.8581	0.5755	-0.8443
Iceland	ISL	35200067	35203091	1	1.1076	0.0367	0.4907	0.2607	-1.0415	0.7379	0.5755	0.5553
Iceland	ISL	35200067	35200921	1	1.6932	1.1352	0.7162	0.4142	0.705	0.2122	0.5755	2.0955
Iceland	ISL	35200067	35201280	1	0.1014	-0.59	-0.5836	-0.0112	-0.6507	0.0281	0.5755	0.1216
Iceland	ISL	35200067	35201325	1	0.4981	-1.1429	-1.4945	-0.6662	0.1308	-0.1296	-0.4801	0.1216
Iceland	ISL	35200067	35201650	1	0.6972	1.7162	1.4967	2.3776	0.277	1.4791	-0.2431	0.1216
Iceland	ISL	35200067	35201669	0	0.454	-1.1782		0.6333	-0.3383	0.8065	0.3001	0.0397
Iceland	ISL	35200067	35201975	0	1.102	2.6352	0.4173	-1.4269	-0.0599	0.1571	0.0215	0.7864
Iceland	ISL	35200067	35200349	0	0.8729	0.3376	0.4173	-0.3043	-0.2349	0.166	0.3415	0.7864
Iceland	ISL	35200067	35203250	0	2.0107		-2.6747	0.7207	-0.3338			0.5521
Iceland	ISL	35200067	35203450	0	1.3093	0.4703	0.0942	0.8478	0.2509	1.3101	2.4277	0.5759
Iceland	ISL	35200067	35204170	0	0.534	-0.0072	-0.227	-0.0498	0.0234	0.4964	0.1922	-0.2503
Iceland	ISL	35200067	35201694	0	0.9734	-0.0994	-0.7638	0.1152	0.2885	0.4493	1.2262	0.1216
Iceland	ISL	35200067	35200410	0	1.269	-0.0862	1.2867	0.1706	0.4826	0.5192	1.836	2.0955
Iceland	ISL	35200067	35201475	0	1.0863	-0.0862	1.9359	1.2836	0.8779	1.0062	0.5755	2.0955
Iceland	ISL	35200067	35202370	0	0.8191	2.6352	-0.227	-0.1508	0.5186	-1.6678	0.5755	0.1216
Iceland	ISL	35200067	35200741	0	0.5573	1.7162	-0.1587	-0.5088	0.23	0.1571	0.3473	0.7864
Iceland	ISL	35200067	35203794	0	1.4071	0.0402	-1.6008	1.2988	1.2948	0.7441	-0.0553	1.2841
Iceland	ISL	35200067	35201875	0	-0.1368	-1.5214	1.9359	-2.6893	0.3223	-1.5939	-0.73	2.0955
Iceland	ISL	35200067	35202858	0	1.5644	0.9349	1.036	0.2893	0.2795	-0.0294	1.3918	2.0955
Iceland	ISL	35200067	35202991	0	0.6504	-0.9654	1.1752		0.666	1.221	2.4277	2.0955
Iceland	ISL	35200067	35200297	0	1.4258	1.3403	1.4967	0.7113	1.1013	0.7178	1.5037	1.3857
Iceland	ISL	35200068	35203505	1	0.4207	-0.2662	-0.5034	-0.0242	-0.4002	0.2716	-0.451	0.06
Iceland	ISL	35200068	35200715	1	-0.0134	-0.1759	-0.227	-0.0055	-0.0391	0.1209	-0.0551	-0.2503
Iceland	ISL	35200068	35200163	1	0.6764	0.7855	-0.1587	0.1129	-0.3058	0.0231	0.3482	-0.946
Iceland	ISL	35200068	35201118	1	0.5295	0.2086	-0.335	0.0019	0.2929	0.3113	0.075	0.1216
Iceland	ISL	35200068	35203928	1	0.6312	-0.0862	-0.5623	-0.328	-2.00E-04	-0.6274	-0.2852	0.1216
Iceland	ISL	35200068	35204280	1	1.2047	0.1852	1.4967	-0.5049	-0.0839	-0.0922	-0.2852	-0.4607
Iceland	ISL	35200068	35201818	1	0.8789	1.4003	1.4967	0.2649	0.7529	0.238	-2.1355	-0.959
Iceland	ISL	35200068	35200485	1	-0.8932	1.1352	-0.4728	-0.2398	-0.0642	0.5161	0.1701	0.9097
Iceland	ISL	35200068	35202003	1	0.9907	-0.2662	-0.227	-0.0615	-0.0372	0.2492	-0.5974	-0.6774
Iceland	ISL	35200068	35201372	1	0.1784	0.9275	1.4967	0.0814	-0.1795	0.0935	0.0221	0.4504
Iceland	ISL	35200068	35203192	1	0.0639	-2.4463	-0.5034	0.5442	0.1825	0.446	-1.2871	-0.2726
Iceland	ISL	35200068	35202226	1	-0.5233	0.215	-0.5836	-0.6228	-0.3948	-0.3973	-0.4948	0.1216
Iceland	ISL	35200068	35201094	1	0.5242	-0.0862	-1.3514	0.6558	-0.23	0.1637	-0.6852	-0.8443
Iceland	ISL	35200068	35200664	0	0.382	-0.5847	-0.4806	-0.328	-1.0511	0.1567	-0.0553	-0.2726
Iceland	ISL	35200068	35203550	0	-0.0243	-1.7245	0.0226	-0.0215	-0.6021	-7.00E-04	0.3482	-1.1252
Iceland	ISL	35200068	35202409	0	1.0593	-0.0862	-0.227	0.4681	0.8598	0.6434	0.5755	2.0955
Iceland	ISL	35200068	35201224	0	0.3695	-0.2662	-0.1589	0.8617	0.7166	1.3045	-0.1727	-0.3313
Iceland	ISL	35200068	35202957	0	1.1817	-0.269	-1.1657	-1.2524	-0.9983	-0.1787	-0.4805	-0.2726
Iceland	ISL	35200068	35203208	0		2.6352	1.9359	3.6039	4.8357	3.6292	2.4277	2.0955
Iceland	ISL	35200068	35201753	0	0.1256	-0.1139	0.0226	3.5731	4.8357	1.8369	1.4995	2.0955
Iceland	ISL	35200068	35201522	0	0.1478	-0.103	-0.3802	0.1053	-0.3469	0.2908	-2.1355	0.1216
Iceland	ISL	35200068	35200562	0	0.1038	0.1852	0.5347	-0.2671	0.3889	0.28	0.1648	-0.5305
Iceland	ISL	35200068	35204067	0	-0.2646	-0.0862	0.0226	0.7113	-0.0408	1.0062	0.5755	0.1216
Iceland	ISL	35200068	35200300	0	0.6103	0.2607	0.0226	-0.269	0.6446	-0.4384	0.075	0.1216
Iceland	ISL	35200068	35201188	0	1.2071	-0.0862	0.0226	0.7113	0.9281	-0.3317	0.5755	0.1216
Iceland	ISL	35200068	35203278	0	0.7476	-0.2662	0.0226	-0.349	-0.3516	0.3749	0.5755	0.1216
Iceland	ISL	35200068	35200308	0	1.2181	0.9484	1.4967	-0.2108	0.5138	0.3046	1.1171	2.0955
Iceland	ISL	35200068	35200086	0	0.4799	-0.0862	0.0226	0.8733	0.5496	1.5721	0.5755	0.1216
Iceland	ISL	35200068	35203282	0	1.4391	-0.8802	-0.691	-0.3768	-0.8562	0.1896	0.1693	-0.3297
Iceland	ISL	35200068	35204019	0	0.6808	0.3961	0.5347	0.3038	0.1066	0.6802	0.5755	0.1216
Iceland	ISL	35200069	35201362	1	-0.5277	0.0789	-0.5034	0.2465	0.5713	0.134	0.3482	-0.5251
Iceland	ISL	35200069	35203730	1	0.5964	-0.59	-0.6928	-0.5232	-0.3586	-0.6614	-0.4948	-1.1078
Iceland	ISL	35200069	35202456	0	0.3853	0.0502	-0.3802	-0.2731	0.2311	-0.6614	-0.2008	-0.1563
Iceland	ISL	35200069	35203721	0	-0.3269	0.7763	0.7388	0.7113	0.0787	0.6311	1.0316	1.515
Iceland	ISL	35200069	35202972	0	0.0962	0.6257	-0.5907	-0.1715	0.4064	0.3979	1.802	0.1216
Iceland	ISL	35200070	35203110	1	-0.8833	0.4546	0.0226	-0.27	0.4056	-0.7433	0.5755	0.1216
Iceland	ISL	35200070	35202643	1	0.3397	0.5836	0.7162	-0.034	-0.483	0.0803	-0.414	0.1216
Iceland	ISL	35200070	35201397	1	0.1819	-1.2818	-1.27	-0.49	-0.8492	-1.6678	-0.0553	-0.3149
Iceland	ISL	35200070	35201533	1	0.4742	0.9637	-1.1926	0.6101	0.373	0.233	-0.6852
Iceland	ISL	35200070	35200904	1	0.2685	-0.4343	-0.5034	-0.6029	-0.4862	0.2559	-0.0987	0.9339
Iceland	ISL	35200070	35203902	1	1.0794	-0.4314		-0.0162	-0.2987	-0.2886	-0.2852	-1.0101
Iceland	ISL	35200070	35203316	1	0.4398	-2.0011	0.4135	0.0804	0.2909	0.0582	-0.3876	-1.0788
Iceland	ISL	35200070	35202635	1	0.3287
Iceland	ISL	35200070	35202708	1	0.0158	0.4435	1.9359	-0.6086	-0.747	-1.6678	-0.3272	2.0955
Iceland	ISL	35200070	35201399	1	1.2179	0.4671	-0.8627	-0.0157	0.0113	-0.2156	-0.0171	-0.6947
Iceland	ISL	35200070	35201461	1	-0.0813	-0.0356	0.0226	-0.4525	-0.1782	-0.219	-0.5945	-2.5027
Iceland	ISL	35200070	35202661	1	0.9421	0.0624	1.4967	-0.2809	-0.7318	-0.2574	0.1701	0.1216
Iceland	ISL	35200070	35201836	1	0.5775	-0.2662	0.0226	-0.8258	-0.4388	-0.7793	0.075	-0.5093
Iceland	ISL	35200070	35201175	1	-0.3956	-0.948	-0.227	-1.0059	-1.05	-0.3239	-2.1355	-1.2688
Iceland	ISL	35200070	35202413	0	1.3277				0.6169	0.3147		2.0955
Iceland	ISL	35200070	35202687	0	1.079	0.7821	0.8877	-0.8906	0.0369	-1.6678	0.9194	-0.6959
Iceland	ISL	35200070	35204137	0	0.4066	-0.8994	0.2098	-0.742	-0.9194	-1.6678	-2.1355	-1.5298
Iceland	ISL	35200070	35202005	0	-0.958	-2.9627	-1.1926	-2.6893	-3.7095	-1.6678	-2.1355	-1.1252
Iceland	ISL	35200070	35203377	0	-0.1608	-0.2662	0.0226	-0.9998	0.1912	-0.5569	0.5755	-0.7507
Iceland	ISL	35200070	35203959	0	1.3737
Iceland	ISL	35200070	35200164	0	-0.0185	-0.2662	0.0226	0.1146	-0.1922	-0.1057	-0.5832	0.1216
Iceland	ISL	35200070	35201455	0	1.6535	-0.1789	-0.6446	-0.5032	-0.2254	-1.5744	-0.0823	-0.3969
Iceland	ISL	35200070	35201734	0	0.9431	-0.7221	-0.5034		-1.1571	-0.7433
Iceland	ISL	35200070	35202013	0	0.2167	-0.4516	0.0226	-2.0365	-0.502	-1.6678	-0.3912	-1.0788
Iceland	ISL	35200070	35202181	0	-0.4456	-0.983	-0.9874	0.1053	-0.296	-0.8849	-0.6852	-2.5027
Iceland	ISL	35200070	35202423	0	-0.5095
Iceland	ISL	35200070	35204073	0	1.0321				-0.0934	1.0062
Iceland	ISL	35200070	35200202	0	0.5663	2.6352	1.9359	-2.6893	4.8357	-1.6678	2.4277	2.0955
Iceland	ISL	35200070	35200821	0	0.6728	-0.0862	0.0226	0.7113	-0.084	0.2778	0.5755	0.1216
Iceland	ISL	35200072	35200663	1	1.3292	-1.3541	0.5021	0.8647	0.4115	0.7823	-0.0553	-0.3297
Iceland	ISL	35200072	35203915	0	0.7267	-0.1167	-0.5034	-0.2002	-0.8003	0.349	-0.9714	1.0448
Iceland	ISL	35200072	35201377	0	0.1161	-0.1167	0.0226	-0.1484	-0.4098	0.0164	0.5755	0.1216
Iceland	ISL	35200073	35202383	1	1.2982	-0.0384	-0.9807	-0.4404	-0.8386	-0.7433	-2.1355	-1.7277
Iceland	ISL	35200073	35200727	1	0.1807	0.1828	-0.227	-0.4867	-0.1788	-0.1082	-0.5974	0.1216
Iceland	ISL	35200073	35200084	1	-1.3068	-0.5874	-1.0611	-0.6441	-0.7354	-0.5309	-0.3912	-0.9943
Iceland	ISL	35200073	35200979	1	0.2109	-0.0368	0.1386	-0.8205	-1.1799	-0.4795	-0.1026	-0.8198
Iceland	ISL	35200073	35200519	1	-0.6074	-1.0658	-2.2485	-0.0623	-0.893	0.3293	-2.1355	-2.5027
Iceland	ISL	35200073	35201172	1	-0.0095	-0.7271	-0.3802	-0.2069	-0.779	-0.219	-0.4948	0.1216
Iceland	ISL	35200073	35200313	1	0.1859	-0.8305	0.0226	-0.8237	-0.4547	-0.8849	0.0256	0.1216
Iceland	ISL	35200073	35201202	1	1.3642	-0.7353	-1.5179	-0.3211	-0.3968	-0.2607	-0.1722	-0.2726
Iceland	ISL	35200073	35200767	1	0.9278	-0.0862	0.0226	-0.677	0.4995	-0.7433	-0.4771	-0.3297
Iceland	ISL	35200073	35204222	1	-0.1417	-0.2662	0.0226	-0.0897	-0.706	0.3451	-0.2852	0.1216
Iceland	ISL	35200073	35202251	1	0.134	-0.4203	-0.227	-0.383	-0.4863	-0.0327	-0.6852	-0.1563
Iceland	ISL	35200073	35202031	1	0.9937	-0.0862	0.0226	-1.0936	-0.2038	-0.475	0.5755	0.1216
Iceland	ISL	35200073	35202592	1	0.549	-2.9627	-0.3827	-2.6893	-0.6972	-0.8768	0.5755	-2.5027
Iceland	ISL	35200073	35204002	1	0.8102	-0.2662	0.0226	-0.1171	-0.4248	-0.3355	-1.5537	-1.1415
Iceland	ISL	35200073	35200270	1	0.9489	0.5404	0.917	-0.459	-0.0565	-0.0081	1.142	0.5295
Iceland	ISL	35200073	35200877	1	0.6861			0.0051	-0.7512
Iceland	ISL	35200073	35200336	1	-0.2097			0.2781	-0.6518
Iceland	ISL	35200073	35202664	1	1.4305	-1.0651	-0.6446	-0.1273	-0.8457	-0.4694	-0.3237	-0.1563
Iceland	ISL	35200073	35201487	1	0.2696	-0.2662	0.0226	-0.2468	0.0331	-0.0468	0.3482	-0.2503
Iceland	ISL	35200073	35200811	1	1.106	-0.6105	0.0226	-1.2044	-1.1075	-1.5666	-0.6852	0.1216
Iceland	ISL	35200073	35200843	1	1.2457	-0.103	-0.227	-0.2795	-0.4346	-0.5979	-0.5974	0.1216
Iceland	ISL	35200073	35203198	0	0.7101	0.6464	0.0226	-1.2417	0.1022	0.2007	0.5755	-0.7496
Iceland	ISL	35200073	35200703	0	0.9422	-0.0862	0.0226	1.2836	0.8779	1.5721	0.5755	0.1216
Iceland	ISL	35200073	35201857	0	-0.6862	-0.7836	0.1386	-1.2054	-0.8164	-1.6678	-0.1849	2.0955
Iceland	ISL	35200073	35200096	0	-1.4804	-0.0862	-0.5034	0.1978	-1.0902	0.2289		-1.1252
Iceland	ISL	35200073	35202701	0	0.5798	1.1132	0.4907	0.2544	-0.5446	-0.226	0.8038	0.1216
Iceland	ISL	35200073	35203538	0	1.5276	-0.2662	-0.227	-0.2613	0.354	0.4187	0.5755	0.1216
Iceland	ISL	35200073	35202563	0	1.3839	1.1132	0.8038	-0.2066	0.6395	-0.0745	-0.787	2.0955
Iceland	ISL	35200073	35200003	0	1.3586	-0.0862	-0.227	-0.1153	-0.5344	-1.6678	0.5755	0.1216
Iceland	ISL	35200073	35200526	0	1.1437	0.5344	-0.8309	-0.0768	-0.2706	-1.6678	1.802	0.4794
Iceland	ISL	35200073	35202698	0	0.2791	-0.0862	0.0226	0.0422	-0.2437	0.4394	0.5755	0.1216
Iceland	ISL	35200073	35204077	0	1.0947			3.6039	1.89
Iceland	ISL	35200073	35202839	0	0.2298	0.5859	1.4967	-0.397	0.4738	-0.4795	2.4277	1.0383
Iceland	ISL	35200073	35204136	0	1.1077	-0.7162		0.7288	0.5964			0.1216
Iceland	ISL	35200073	35203937	0	0.6514	-0.0862	-0.5034	0.9191	0.5409	-1.3198	0.1922	0.1216
Iceland	ISL	35200073	35201767	0	0.9849	-0.8305		-0.1968	-0.2894	0.0286
Iceland	ISL	35200073	35204177	0	1.4509	-0.0862	0.6496	0.0656	-0.093	0.1415	0.3473	0.1216
Iceland	ISL	35200073	35204188	0	1.3924	2.6352	1.1381	1.2617	0.2157	0.1316	0.5755	0.1216
Iceland	ISL	35200073	35202725	0	1.6084	-0.7221	-0.227	0.7113	0.8384	-0.1307	0.5755	0.1216
Iceland	ISL	35200074	35202296	1	1.1803	1.1132	0.6825	-0.6559	-0.22	0.1047	-0.1021	-0.6544
Iceland	ISL	35200074	35201785	1	0.4538	-0.6028	-1.7997	-0.0989	-0.4618	-0.4795	-0.1722	-1.4637
Iceland	ISL	35200074	35203205	1	-0.2413	-0.7221	-1.0611	0.6853	-0.2146	0.4136	0.0221	-1.1252
Iceland	ISL	35200074	35200606	1	1.1284	-0.5743	-1.3325	-2.0365	0.5847	-0.2331	-0.4771	-0.1563
Iceland	ISL	35200074	35200571	1	1.7154	-0.847	-1.2374	-0.2219	-0.2251	-0.7847	-0.6997	0.5823
Iceland	ISL	35200074	35203956	1	0.2096	-0.4093	-0.8627	0.1775	-0.2204	-0.0033	0.5755	-1.3027
Iceland	ISL	35200074	35202263	1	0.4786	-0.59	-0.6843	-0.1307	-0.8922	-0.801	-0.6852	-0.1563
Iceland	ISL	35200074	35202425	1	0.1082	-2.9627	-0.227	0.3213	0.1003	-0.0202	-0.6852	0.1216
Iceland	ISL	35200074	35202434	1	1.015	0.1724	-0.8627	0.0336	0.379	0.2181	0.3482	-1.1405
Iceland	ISL	35200074	35203088	1	1.2931	-0.4488	-1.2115	0.4425	-0.2655	-1.6678	0.5755	0.1216
Iceland	ISL	35200074	35203266	1	1.2964	-0.2662	-0.5034	0.0021	-0.581	-0.219	-0.2852	-0.959
Iceland	ISL	35200074	35201350	1	0.3965	0.6464	0.1386	0.0413	-0.2907	0.4948	0.9911	-1.236
Iceland	ISL	35200074	35201336	1	0.5802	-0.4319	-0.227	-1.3001	-0.8925	-0.5569	-0.4948	-0.8947
Iceland	ISL	35200074	35203557	1	0.6594	-0.8348	-0.9211	0.8104	-0.1812	-0.2679	0.0256	-0.959
Iceland	ISL	35200074	35201663	1	0.9573	-0.0219	-0.7902	-0.1412	-0.4746	0.2913		-1.4637
Iceland	ISL	35200074	35201682	1	0.1139	0.3789	1.036	0.1604	0.0877	-0.0331		0.7334
Iceland	ISL	35200074	35200440	1	1.6414	0.3961	-0.4728	0.0284	-0.3117	0.0596	0.1701	-0.4607
Iceland	ISL	35200074	35200844	1	1.5166	-0.2662	-0.5836	0.1227	-0.9047	-0.1225	-0.4948	-0.7507
Iceland	ISL	35200074	35204175	1	-1.4063	-0.2662	-0.5907	0.6527	0.031	-1.2919	0.0795	0.1216
Iceland	ISL	35200074	35202014	1	0.9287	-0.59	-0.5836	-0.8283	-0.8768	-0.4133	-1.0576	-1.6155
Iceland	ISL	35200074	35201801	1	-0.1367	-0.2872	-0.227	0.1117	0.9469	0.2436	-0.2008	0.7435
Iceland	ISL	35200074	35204298	1	1.8959	-0.0192	-0.3802	-0.1719	0.2893	0.0642	1.2607	-0.959
Iceland	ISL	35200074	35202355	1	0.0744	0.2516	-0.227	0.5122	-0.1871	-0.5309	-0.1021	-0.3297
Iceland	ISL	35200074	35203987	0	0.8267	0.4435	0.1386	-0.9438	-0.5065	-0.7847	-1.2665	-0.1563
Iceland	ISL	35200074	35203118	0	0.2982	0.1221	-0.3802	-1.7857	-0.6096	-1.6678	-1.4019	-0.8745
Iceland	ISL	35200074	35204006	0	0.7252	0.631	1.9359	3.6039	4.8357	3.6292	2.4277	1.3857
Iceland	ISL	35200074	35200430	0	0.3594	-0.0862	0.0226	0.1685	0.104	0.3816	0.8038	0.1216
Iceland	ISL	35200074	35201402	0	0.5793	0.0308	0.6755	0.424	0.1068	0.6518	0.8038	0.4504
Iceland	ISL	35200074	35203812	0	0.7731	-0.0862	1.9359	0.663	1.1713	0.6314	0.8038	1.1508
Iceland	ISL	35200074	35202908	0	1.4504	-0.2662	-0.227	0.2614	0.0078	0.2638	0.5755	0.1216
Iceland	ISL	35200074	35200427	0	0.673	-0.4314	0.0226	0.5505	0.6205	-0.3355	0.5755	0.4777
Iceland	ISL	35200074	35200421	0	0.719				-0.4179	-0.8768	0.5027	0.1216
Iceland	ISL	35200074	35200643	0	0.8084	0.5606	0.5347	0.1053	0.1061	-1.6678	0.5755	0.1216
Iceland	ISL	35200074	35203981	0	-0.16	-0.9443	0.0226	-0.321	0.4662	-0.8849	-0.0551
Iceland	ISL	35200074	35204164	0	-0.1122	-0.4203	-0.6932	0.2872	-0.1438	0.4198	0.5755	-0.2503
Iceland	ISL	35200074	35201666	0	0.4156	-1.034	0.9726	-0.1138	-0.7014	-0.4795	-0.1061	0.0876
Iceland	ISL	35200074	35200393	0	0.2699	-0.59	0.0226	0.1435	-0.3446	-0.2159	0.1701	0.1216
Iceland	ISL	35200074	35201303	0	0.1725	1.1132	0.586	-0.0461	0.249	0.1735	0.1701	0.1216
Iceland	ISL	35200074	35201173	0	0.2105	-0.59	-1.1926	-0.7866	-0.7949	-0.801	0.5755	-0.5475
Iceland	ISL	35200074	35202765	0	-0.1026	-0.2662	-0.227	-0.3287	-0.4045	-0.4795	1.4793	-0.2726
Iceland	ISL	35200074	35203292	0	-0.3045	0.7665	1.2867	-0.4597	-0.4839	-0.7433	-0.0551	-0.1563
Iceland	ISL	35200074	35204095	0	0.823	0.1852	0.7162	-0.5848	0.2109	-0.4795	-0.2165	1.2841
Iceland	ISL	35200074	35203793	0	0.5126	-0.0323	-0.3827	1.122	0.8481	1.2019	1.4152	1.1232
Iceland	ISL	35200074	35200224	0	0.8659	0.3926	-1.088	-0.8913	-0.4504	-0.0911	0.8038	-0.8336
Iceland	ISL	35200075	35200863	1	-0.0691
Iceland	ISL	35200075	35203872	1	1.3143	0.9526	0.0226	0.8992	-0.2137	-0.8849	0.0405	-0.9167
Iceland	ISL	35200075	35201952	1	-0.0236	-0.0862	0.0226	0.2793	-0.2095	-0.071	0.5755	0.1216
Iceland	ISL	35200075	35203273	1	-0.4171	-0.0862		3.5156	-0.413	3.6292	0.5755	0.1216
Iceland	ISL	35200075	35202956	1	0.0695	-0.0219	-1.0611	0.0965	0.0602	-0.2777	-0.176	-0.5305
Iceland	ISL	35200075	35202334	1	0.5721	-0.0862	-0.227	-0.2786	-0.1442	0.3054	0.5755	0.1216
Iceland	ISL	35200075	35203312	1	0.2897	-2.9627	0.0226	0.4093	-0.7296	0.7471	-0.6852	0.1216
Iceland	ISL	35200075	35204133	1	1.364	-0.891	-0.5034	-0.1077	-0.5061	0.0342	-0.6852	-0.6959
Iceland	ISL	35200075	35200751	1	1.8654	-0.0862	0.0226	0.6183	0.2898	1.6748	0.5755	0.1216
Iceland	ISL	35200075	35200104	1	1.2548	-0.0862	-1.6145	-0.6513	-1.6431	-1.6678	-1.305	-0.5079
Iceland	ISL	35200075	35201255	1	-0.6036	-0.0862	-0.8099	0.5885	0.2861	-0.801	0.5755	0.1216
Iceland	ISL	35200075	35203043	1	1.4307	-0.4232	-1.6079	-0.0132	-0.3292	0.0969	-0.6595	-1.6557
Iceland	ISL	35200075	35202353	1	1.2166	-0.0862	-1.1926	-0.1168	-0.3916	0.438		-0.5475
Iceland	ISL	35200075	35203977	1	0.3564	-0.0862	-0.227	0.2817	-0.416	0.5181	0.5755	0.1216
Iceland	ISL	35200075	35204214	1	1.3035	-0.4343	1.1355	-0.2663	-0.4331	0.1873	-0.7867	0.1216
Iceland	ISL	35200075	35201838	1	0.8138	0.6773	0.0226	0.7113	0.5264	0.573	0.5755	0.1216
[truncated: 1,372 more rows]
