# Supplementary material for: Antecedents of adolescent students’ ICT self-efficacy: The ICT dataset
Source: Data Brief. 2020 Oct 22;33:106437. doi: 10.1016/j.dib.2020.106437 (PMC7644865; doi:10.1016/j.dib.2020.106437)
Supplement: Supplementary file 1 [file mmc1.zip › Ireland.csv]

CNTRYID	CNT	CNTSCHID	CNTSTUID	ST004D01T	ESCS	INTICT	COMPICT	HOMESCH	ENTUSE	USESCH	SOIAICT	AUTICT
Ireland	IRL	37200001	37204622	1	-0.4107	2.6352	1.4967	-2.6893	0.4007	-1.6678	0.5755	0.0876
Ireland	IRL	37200001	37201192	1	0.6369	0.64	0.6825	-0.6441	-0.4132	-0.801	-0.3206	0.2546
Ireland	IRL	37200001	37200913	1	0.1462	1.7671	1.4967	0.2336	0.5254	-0.6073	-0.6852	1.1508
Ireland	IRL	37200001	37202153	1	-0.6616	-0.0862	0.0226	-1.7857	-1.2001	-0.4795	-0.4771	-0.4607
Ireland	IRL	37200001	37202015	1	-0.6665	-0.1106	1.2899	-0.5259	0.0277	-0.3768	0.3482	-1.1252
Ireland	IRL	37200001	37204871	1	0.0753	0.4012	0.0226	-0.3905	0.0126	-0.801	-2.1355	0.1216
Ireland	IRL	37200001	37201857	1	-2.1087	0.64	0.1386	-0.3302	-0.6434	-0.4795	-0.2821	-0.9299
Ireland	IRL	37200001	37201305	1	0.6527	0.2517	0.6407	-0.6435	0.1757	-0.8849	-0.6852	-0.2503
Ireland	IRL	37200001	37200824	1	0.2133	-0.2662	0.0226	-0.4592	-0.8378	-0.8849	-0.4771	-0.2503
Ireland	IRL	37200001	37202314	1	0.2329	0.0502	0.1386	-0.7318	-0.3938	-0.0479	-0.2821	-0.7496
Ireland	IRL	37200001	37205153	1	0.9559	1.4533	1.9359	-0.4618	-0.0965	-0.7433	-0.2852	0.4994
Ireland	IRL	37200001	37202713	1	0.1568	1.1306	-0.5252	-1.2044	-0.2828	-0.3242	0.0256	0.557
Ireland	IRL	37200001	37203940	1	1.8843	-0.2662	0.0226	-1.5123	-0.2898	-0.0671	-0.5832	-0.959
Ireland	IRL	37200001	37201828	1	-0.775	0.5315	-0.227	1.0451	0.821	0.2921	0.0221	0.4994
Ireland	IRL	37200001	37206455	1	1.1056	0.5836	0.917	-0.7623	-0.7662	-1.3198	-0.3727	-0.9299
Ireland	IRL	37200001	37206189	1	-0.2921	0.7763	1.9359	-1.5123	-0.4782	-1.6678	-0.0987	0.1216
Ireland	IRL	37200001	37201536	1	-0.8625	-0.4314	-0.7836	-0.4905	-0.429	-1.6678	-0.6852	-0.5652
Ireland	IRL	37200001	37205600	1	0.5966	0.64	0.0226	-0.422	-0.1902	-0.1147	-0.3733	-0.7887
Ireland	IRL	37200001	37201779	1	-0.9272	0.64	-0.3702	-0.5146	-0.3448	0.0792	-0.7045	0.3899
Ireland	IRL	37200001	37204025	1	0.8725	0.792	0.0226	-0.1976	-0.0678	0.1055	0.5755	0.1216
Ireland	IRL	37200001	37206768	1	0.0949	1.7162	-0.7121	-0.7218	0.5886	-0.0671	-0.2821	-0.451
Ireland	IRL	37200001	37205278	1	1.3134	0.5128	-0.335	-1.3089	-1.1627	-0.8849	-1.0722	-0.8443
Ireland	IRL	37200001	37201198	1	-0.3313	0.3875	0.6407	-0.7531	-0.6723	-1.6678	0.1701	0.8136
Ireland	IRL	37200001	37202263	1	1.1267	0.4435	0.586	-0.7822	0.0327	-0.5309	0.0256	0.6663
Ireland	IRL	37200001	37201292	1	0.0449	-0.2662	0.4173	-0.7941	-0.0549	0.2104	-1.0753	0.1216
Ireland	IRL	37200001	37204437	1	0.4142	-0.7221	-0.5034	-0.3457	0.2502	0.0115	-0.6852	-0.2503
Ireland	IRL	37200001	37200598	1	0.3951	0.1852	0.0226	-0.208	-0.6418	-0.0033	0.3482	0.1216
Ireland	IRL	37200001	37205806	1	1.2944	-0.089	-1.0611	-0.6117	8.00E-04	0.0513	-0.3733	-0.4784
Ireland	IRL	37200001	37201976	1	0.7543	-0.59	-0.5907	-0.4813	-0.9944	0.0741	-0.6852	-0.1563
Ireland	IRL	37200001	37202054	1	0.6884	1.1352	0.0226	-0.4263	0.1464	0.5303	2.4277	2.0955
Ireland	IRL	37200001	37200181	1	0.8048	0.9349	1.9359	0.218	-0.4879	-0.052	0.7339	0.5553
Ireland	IRL	37200001	37203089	1	0.1261	1.1132	0.4173	-0.0848	0.0806	-0.6274	-1.2871	0.1216
Ireland	IRL	37200001	37201807	1	0.5561	-0.089	0.9247	-0.3746	-0.3936	-0.4105	-1.5588	-0.7108
Ireland	IRL	37200001	37204628	1	0.9866	0.1245	0.8038	-0.2886	0.1232	-0.0922	-0.4948	0.1216
Ireland	IRL	37200001	37206096	1	0.5599	2.6352	-0.8417	0.0117	-0.1688	-0.0275	-1.0602	-0.6621
Ireland	IRL	37200001	37203590	1	0.779	2.6352	-0.408	0.0058	0.7282	0.3763	1.5013	-0.8001
Ireland	IRL	37200001	37202550	1	0.5441	0.3875	-0.9607	-0.6256	-0.441	-1.2919	0.0256	-0.4607
Ireland	IRL	37200002	37202365	0	-0.5416	1.3403	1.9359	-1.3723	0.8205	-0.362	2.0386	2.0955
Ireland	IRL	37200002	37200369	0	-1.0367	-0.59	-0.2827	-0.7143	-0.4654	0.7326	-0.2004	-0.1563
Ireland	IRL	37200002	37204371	0	1.0588	-0.0862	0.0226	-0.7035	0.5568	-1.6678	-0.2621	-0.1563
Ireland	IRL	37200002	37205356	0	1.4182	1.1132	1.9359	-0.4316	-0.5804	-1.6678	0.5755	0.9888
Ireland	IRL	37200002	37203835	0	0.9337	0.0502	-0.3802	0.0833	-0.4675	-1.6678	-0.3912	0.1216
Ireland	IRL	37200002	37204042	0	-1.8606	0.1997	1.9359	-2.6893	0.1828	-0.4464	-0.1727	2.0955
Ireland	IRL	37200002	37200157	0	-0.5681	1.7162	1.4967	-2.6893	1.5373	0.1139	1.8077	2.0955
Ireland	IRL	37200002	37205270	0	1.4415	-0.2662	0.4173	0.3595	-0.2215	0.3551	0.5755	-0.2503
Ireland	IRL	37200002	37200136	0	0.1575	-0.59	0.4281	0.1385	0.3771	-1.6678	-0.7899	0.2546
Ireland	IRL	37200002	37203382	0	1.2267	0.4435	0.1386	-0.7965	-0.8509	-0.8849	-0.5832	0.1216
Ireland	IRL	37200002	37206535	0	-0.9697	1.1132	1.1381	-0.6784	0.8163	-0.2857	0.1693	-0.2503
Ireland	IRL	37200002	37203003	0	0.8261	2.6352	1.9359	-0.5088	2.4518	6.00E-04	2.4277	2.0955
Ireland	IRL	37200002	37200351	0	0.719	-0.2662	0.5347	-0.182	-0.2432	-1.6678	0.1693	-0.959
Ireland	IRL	37200002	37200165	0	-0.2807	-0.0862	1.9359	1.145	0.3234	1.2585		2.0955
Ireland	IRL	37200002	37202397	0	0.8567	2.6352	1.9359	-0.0876	-0.3964	-1.0529	-2.1355	-0.8906
Ireland	IRL	37200002	37202482	0	-0.5002	0.3289	0.8116	-0.3468	0.5563	-1.6678	0.5755	0.4994
Ireland	IRL	37200002	37202449	0	-1.3645	0.7308	0.6907	-2.6893	1.8408	-0.8849	0.2287	0.7864
Ireland	IRL	37200002	37202383	0	-0.3832	-0.0862	0.0226	-1.7857	-0.2368	-0.2131	-0.5832	-0.1563
Ireland	IRL	37200002	37200509	0	0.6585	1.3697	0.0226	-0.099	0.1	-1.6678	-0.3912	-0.2503
Ireland	IRL	37200002	37206513	0	0.1957	-0.5743	-0.6843	-0.996	-0.4416	-1.6678	-0.2845	-0.4607
Ireland	IRL	37200002	37204394	0	0.8717	-0.4203	-0.4806	-1.4269	-1.0859	-1.6678	0.1693	-0.2503
Ireland	IRL	37200002	37202005	0	0.7939	0.6257	1.9359	-0.1479	-0.4692	0.2049	0.1922	0.7864
Ireland	IRL	37200002	37202718	0	0.2219	0.5179	0.4173	-0.5087	0.2005	0.0373	0.3473	0.4504
Ireland	IRL	37200002	37200804	0	1.0476	2.6352	-0.227	0.0211	0.5763	0.6643	0.5755	0.1216
Ireland	IRL	37200002	37202291	0	-0.0434	1.7671	0.7244	-2.6893	0.6343	0.884	-0.6852	2.0955
Ireland	IRL	37200002	37202820	0	0.7283	-0.0862	-0.732	-1.4389	0.3692	0.2964	-0.5832	-0.3086
Ireland	IRL	37200002	37204684	0	0.6098	-0.847	-0.3802	0.0195	-0.7621	-1.4875	-2.1355	-0.4607
Ireland	IRL	37200002	37203979	0	-0.7902	1.7162	0.7162	0.1381	0.5458	-0.2604	1.4834	2.0955
Ireland	IRL	37200002	37203335	0	0.6681	0.5179	0.0226	-0.6998	-0.0972	-1.0529	0.582	0.1216
Ireland	IRL	37200002	37203185	0	-1.3614	0.963	0.4173	-1.2044	0.3252	0.4367	0.8038	0.4504
Ireland	IRL	37200002	37204569	0	0.7679	-0.0994	0.7717	0.4288	0.7532	-0.0341	0.5755	-0.2726
Ireland	IRL	37200002	37202601	0	0.119	0.0789	0.0226	-0.6012	0.3433	-0.5032	-0.2165	-0.681
Ireland	IRL	37200002	37202573	0	-0.7573	1.7162	1.2867	0.1157	1.0188	-0.2306	1.0316	2.0955
Ireland	IRL	37200002	37204338	0	0.5951	-0.2662	0.0226	-0.7048	0.257	-0.1234	0.0256	0.1216
Ireland	IRL	37200003	37205405	1	0.6198	1.3697	1.9359	1.0381	0.9234	0.5492	0.0993	0.4994
Ireland	IRL	37200003	37204085	1	-0.064	-0.2548	-1.161	-0.8293	-0.6054	-1.6678	-0.6852	-0.959
Ireland	IRL	37200003	37206612	1	0.1775	-0.2662	-0.335	-0.1013	-0.8926	0.2393	0.3198	-0.4784
Ireland	IRL	37200003	37202849	1	0.5603	-0.4314	0.4173	-0.8237	-0.4811	-0.182	-0.4771	-0.4607
Ireland	IRL	37200003	37204623	1	0.5508	-0.59	-0.7638	-0.1135	-0.0884	-1.6678	-2.1355	-0.3297
Ireland	IRL	37200003	37203311	1	0.9499	-0.0862	0.0226	0.4029	0.0535	-1.6678	-0.6852	-0.4607
Ireland	IRL	37200003	37202438	1	1.4735	0.6515	1.2867	-0.5764	-0.7807	-0.2858	0.0559	2.0955
Ireland	IRL	37200003	37202144	1	0.7041	0.7825	0.0226	-0.003	1.007	-0.8849	-0.6852	0.1216
Ireland	IRL	37200003	37202380	1	-0.3887	-1.3795	-1.5179	-2.6893	-2.0784	-0.153	-0.6852	-0.959
Ireland	IRL	37200003	37204482	1	-0.1218	-0.4488	-0.7638	-1.3599	-0.9406	-1.6678	-0.6852	-0.9943
Ireland	IRL	37200003	37204418	1	0.9508	0.3875	0.1386	-1.2457	0.6008	-0.7368	0.5755	0.1216
Ireland	IRL	37200003	37205334	1	0.0816	-0.2662	-1.7997	-2.6893	-1.056	-0.7054	0.5755	-0.5305
Ireland	IRL	37200003	37200565	1	-0.4257	1.3889	-0.5252	0.1091	-0.0058	-1.6678	-1.0808	-1.0788
Ireland	IRL	37200003	37201758	1	1.3097	0.6583	-0.9285	-0.4295	0.0905	0.0661	-1.5596	-1.5298
Ireland	IRL	37200003	37204604	1	-0.1484	-0.0862	-0.7638	0.7135	0.7585	0.6517	0.5755	-0.3297
Ireland	IRL	37200003	37205623	1	-0.0426	-0.4058	1.4967	-0.1765	-0.3914	-0.6742	0.5172	0.7627
Ireland	IRL	37200003	37203576	1	0.6112	-0.4488	-1.7997	-0.8941	-2.2268	-0.9292	-1.166	-1.0101
Ireland	IRL	37200003	37201994	1	1.5011	-0.2662	0.0226	2.7772	0.5554	0.4394	0.5755	-0.7108
Ireland	IRL	37200003	37201687	0	1.381	0.3039	1.9359	-0.3214	0.1904	-1.6678	0.9246	1.1232
Ireland	IRL	37200003	37200596	0	0.9462	0.6555	1.9359	-0.605	0.3316	-1.0529	-0.2008	-1.1252
Ireland	IRL	37200003	37202161	0	1.4917	0.7989	0.586	-0.9773	-0.1536	-0.4795	-0.2857	0.0876
Ireland	IRL	37200003	37201500	0	1.0684	-0.7815	-0.4688	-0.7604	-0.175	0.5372	0.8038	-0.1563
Ireland	IRL	37200003	37200723	0	1.2445	-0.2662	1.4967	-0.0027	0.2528	-0.0342	0.8038	0.4777
Ireland	IRL	37200003	37205183	0	1.2372	-0.7815	-0.9211	-0.9593	-0.8471	-1.6678	0.1693	-0.9299
Ireland	IRL	37200003	37205152	0	0.0983	2.6352	1.9359	-1.6821	1.5721	-1.6678	0.1613	0.6559
Ireland	IRL	37200003	37203163	0	0.4955	0.5068	-0.5907	-0.7649	0.0545	-0.0258	0.0215	-0.1865
Ireland	IRL	37200003	37202664	0	1.1735	0.3926	0.0226	-0.7041	0.1646	-0.7368	-0.6852	-0.9299
Ireland	IRL	37200003	37200923	0	0.7787	0.5696	1.4967	-0.1293	1.4824	-0.71	1.3958	1.515
Ireland	IRL	37200003	37200623	0	1.6108	1.0919	1.1381	-0.6003	-0.1332	-0.8849	0.5755	1.515
Ireland	IRL	37200003	37203599	0	1.2901	-0.0862	0.0226	0.7113	0.9534	-1.6678	0.5755	0.1216
Ireland	IRL	37200003	37203415	0	-0.3304	-0.4314	0.0226	-0.3812	0.0047	-1.6678	0.3482	-0.4607
Ireland	IRL	37200003	37200496	0	-0.7902	-0.4343	0.8877	0.0103	-0.8707	0.571	0.0221	0.1554
Ireland	IRL	37200003	37204255	0	0.8287	0.7308	0.4173	-1.3102	-0.1296	-1.6678	-0.1727	2.0955
Ireland	IRL	37200003	37200833	0	-0.4806	-0.7815	-0.4728	-0.7703	-0.6534	-0.4223	0.1648	0.1216
Ireland	IRL	37200003	37206028	0	1.5609	1.7162	1.9359	-0.6916	-0.0981	-0.2746	2.4277	2.0955
Ireland	IRL	37200003	37204374	0	0.4667	0.0634	0.0226	0.4678	1.0546	-1.6678	0.0444	-0.2726
Ireland	IRL	37200003	37201771	0	1.384	0.7763	1.9359	-1.7857	0.2802	-0.4694	-0.5208	2.0955
Ireland	IRL	37200004	37203915	0	-1.3373	-0.2662	0.4173	-0.0445	0.4637	-0.5569	0.8038	-0.1563
Ireland	IRL	37200004	37200567	1	1.5703	-0.4314	-0.5836	-0.1824	-0.9758	-0.9292	-0.6852	-0.9299
Ireland	IRL	37200004	37205446	1	-0.3598	0.7825	-0.8356	-0.375	-0.1584	-1.6678	-0.3727	-0.4784
Ireland	IRL	37200004	37200499	1	0.7661	-0.0862	0.0226	0.1576	0.3861	0.1609	-0.6852	-1.1252
Ireland	IRL	37200004	37200745	1	0.7549	-0.5197	-0.691	-0.0679	-0.8269	-0.8849	-0.5832	-0.5475
Ireland	IRL	37200004	37203457	1	-0.8693	-0.983	0.8571	-2.6893	-0.8229	-1.2919	-0.8913	1.515
Ireland	IRL	37200004	37206487	1	0.3924	1.7162	0.4173	0.1489	1.0503	-0.5309	-0.6852	-0.7108
Ireland	IRL	37200004	37200503	1	-0.4129	0.9349	-0.7638	-0.3023	-0.6958	-1.6678	-0.414	-0.2503
Ireland	IRL	37200004	37200172	1	0.0627	0.5465	-0.4806	-0.5994	0.1711	-1.6678	-1.305	-1.2711
Ireland	IRL	37200004	37201368	1	0.605	0.2577	1.4967	-0.0996	0.1787	-0.6274	-0.0823	1.515
Ireland	IRL	37200004	37206474	1	-0.9358	2.6352	1.9359	0.0328	0.3337	-1.6678	-0.1026	1.515
Ireland	IRL	37200004	37205939	0	0.9595	0.5228	0.0226	-0.996	0.0539	-1.2919	-0.4805	-0.4607
Ireland	IRL	37200004	37200034	0	0.0737	-0.4314	-0.227	0.7113	-0.1792	1.0062	0.5755	0.1216
Ireland	IRL	37200004	37202870	0	-0.5665	0.7062	0.7162	-0.1457	0.1101	-1.6454	0.8038	0.7611
Ireland	IRL	37200004	37205694	0	0.3206	-0.6289	0.5347	-0.5061	-0.4504	-1.6678	-0.2845	0.4777
Ireland	IRL	37200004	37202077	0	-1.1406	0.631	1.1752	-0.5869	0.3761	-0.4318	0.5755	-0.5305
Ireland	IRL	37200004	37202960	0	-0.1887	0.5119	0.5833	-1.3723	0.1482	-0.4795	0.3473	-0.1563
Ireland	IRL	37200004	37204126	0	1.3429	1.3403	0.3461	0.2622	0.4612	-0.0134	1.1417	1.1508
Ireland	IRL	37200004	37206763	0	-1.1472	1.3403	1.2867	-0.5527	0.5108	-0.8849	0.1701	1.1232
Ireland	IRL	37200004	37206438	0	1.5622	1.1132	0.0226	-0.0498	0.3752	0.5117	0.5755	0.0208
Ireland	IRL	37200004	37200312	0	0.8239	1.7162	0.4173	0.1458	0.7885	0.6097	-0.4805	0.8567
Ireland	IRL	37200004	37206143	0	0.7241	-0.0862	0.0226	-0.2606	-1.7511	-1.0529	-0.2852	-0.4607
Ireland	IRL	37200004	37203219	1	0.27	-0.2662	0.0226	-0.0241	0.2172	0.0866	-0.4771	-0.2503
Ireland	IRL	37200004	37206673	0	1.4043	0.6544	1.9359	-0.1984	0.491	-0.3242	1.836	0.9458
Ireland	IRL	37200004	37201455	0	-0.2903	-2.9627	-2.664	0.3046	-0.0408	3.6292	-0.6852	0.1216
Ireland	IRL	37200004	37204709	1	1.4925	0.7825	-0.3802	0.4216	0.1747	0.0856	0.3482	0.1216
Ireland	IRL	37200004	37202593	1	-0.5181	2.6352	-0.7638	-0.1759	-0.1344	-0.2785	-0.0553	-0.7496
Ireland	IRL	37200004	37203617	1	-0.1861	2.6352	0.4173	-0.6378	0.2261	-1.2919	0.1701	-0.2503
Ireland	IRL	37200004	37206756	1	0.0618	0.2607	0.0226	-1.2296	-0.2049	0.0279	-0.6852	-0.1563
Ireland	IRL	37200004	37201271	1	-0.2397	0.2577	0.4173	-0.1244	0.544	0.8499	-0.4288	-0.1314
Ireland	IRL	37200004	37200044	1	0.8372	-0.6493	1.2341	0.4492	-0.2079	-1.6678	-0.8041	-0.4695
Ireland	IRL	37200004	37204883	1	0.8022	-0.0088	-1.6079	0.2376	0.0554	-0.5309	-2.1355	0.2546
Ireland	IRL	37200004	37203455	0	-0.5234	-0.6593	0.4173	-0.2908	0.3151	-0.4795	-0.3272	-0.1563
Ireland	IRL	37200004	37201564	0	0.2466	0.2465	-1.3023	-1.5123	-0.014	-1.6678	-0.3912	-1.0788
Ireland	IRL	37200004	37201240	0	0.0524	0.5179	0.0226	-0.2593	0.3819	-0.4795	-0.1727	-0.1563
Ireland	IRL	37200004	37203524	0	-0.9555			-0.8451	-0.6544
Ireland	IRL	37200004	37200921	0	1.4569	1.3403	-0.4224			1.3504	-0.7912	-1.463
Ireland	IRL	37200005	37203165	0	-1.603	1.7671	1.2867	-0.4989	0.7369	-0.4795	1.3656	1.515
Ireland	IRL	37200005	37202033	1	0.8834	0.5606	1.4967	0.0924	0.9763	-1.6678	1.309	1.3857
Ireland	IRL	37200005	37206711	1	0.3037	-1.0212	-0.652	-1.5583	1.0399	0.0561	-1.2624	-0.6838
Ireland	IRL	37200005	37200741	1	-0.2829	-0.7327	-0.8627	-0.5658	-1.1055	-0.2054	-1.054	-1.1856
Ireland	IRL	37200005	37205637	1	-0.876	-0.4203	1.9359	-2.6893	0.3291	-0.7368	0.7741	2.0955
Ireland	IRL	37200005	37206316	1	-0.2348		-0.0154	0.5813	-1.1823		0.5755	-0.6073
Ireland	IRL	37200005	37202234	1	0.4788
Ireland	IRL	37200005	37202163	1	0.1327	-0.0862	-0.5034	-1.0068	-0.3011	-0.5676	-0.6852	-0.1563
Ireland	IRL	37200005	37205548	0	-0.1699	1.3697	0.4173	-0.4435	1.8216	0.5534	0.1648	0.1739
Ireland	IRL	37200005	37201193	0	-0.1958	0.9349	1.9359	-0.5513	0.5724	0.2025	0.1693	2.0955
Ireland	IRL	37200005	37205282	0	0.0218	0.7062	0.4173	-1.6821	-0.618	-0.5569	-0.7899	-0.1563
Ireland	IRL	37200005	37200487	0	0.6234	1.7671	0.9192	-1.6895	-0.0049	-1.6678	0.5755	2.0955
Ireland	IRL	37200005	37202807	0	0.5526	-0.4203	0.0226	-1.3723	-0.6296	-0.8849	-0.1026	0.1216
Ireland	IRL	37200005	37203452	0	1.1864	-0.983	0.0226	-0.3588	-0.1149	-0.1384	0.8038	1.515
Ireland	IRL	37200005	37206347	0	-0.4311	-0.0862	0.0226	0.7113	0.8779	0.3456	0.5755	-0.2503
Ireland	IRL	37200005	37203071	0	-1.1055	1.7162	1.9359	-1.5123	0.3695	-0.5569	0.8038	2.0955
Ireland	IRL	37200005	37200694	0	-1.4141	-0.5717	0.0226	-0.3742	-0.3389	-0.477	-0.4353	-1.1742
Ireland	IRL	37200005	37201581	0	-0.3334	-0.8977	-0.227	-1.1401	-0.5258	-0.5569	0.3482	-0.6924
Ireland	IRL	37200005	37200855	0	0.4941	2.6352	1.9359	-0.7911	0.3653	-0.3128	1.1171	2.0955
Ireland	IRL	37200005	37200449	1	-0.5533	-0.2479	-0.8627	-1.1482	-0.4699	-0.4694	-0.4771	0.1216
Ireland	IRL	37200005	37204258	1	0.8928	0.3961	-0.8099	-0.9771	-1.4436	0.2956	-0.7045	-1.4399
Ireland	IRL	37200005	37204381	1	0.0542	0.9454	-0.2943	-0.1028	0.1642	0.3426	0.1922	-0.2503
Ireland	IRL	37200005	37206314	0	-0.6465	-0.2662	1.9359	-0.7354	0.7595	0.7194	1.4752	2.0955
Ireland	IRL	37200005	37200481	0	1.2099	0.2695	-0.5759	-0.8941	0.2557	0.1285	-1.1908	-0.1563
Ireland	IRL	37200005	37203210	0	-0.3072	-0.2662	0.0226	-0.8189	0.7617	-0.0336	-0.0823	1.2147
Ireland	IRL	37200005	37202563	1	-0.3993	2.6228	0.7804	-0.5529	-0.4326	-1.6678	-0.0553	-0.1563
Ireland	IRL	37200005	37206829	1	0.0725	-0.59	-1.0611	-0.5365	-0.8057	-0.3516	-0.6852	-0.959
Ireland	IRL	37200005	37204280	1	0.6391	1.7162	-0.6315	-0.3069	-0.6254	-5.00E-04	-0.3206	-1.0454
Ireland	IRL	37200005	37202920	0	-0.9965	0.5935	-0.227	0.0457	-0.2091	-0.0131	-0.2852	2.0955
Ireland	IRL	37200005	37203583	0	1.0449	-0.4314	-0.3802	-0.3962	0.1825	-0.7433	0.5755	0.1216
Ireland	IRL	37200005	37201813	0	-2.1099	-0.4488	0.0226	-1.6821	-1.0285	-1.6678	-0.6852	0.1216
Ireland	IRL	37200005	37200463	0	0.1109	-0.2479	0.0226	-0.3021	-0.51	-1.6678	-0.1972	0.1216
Ireland	IRL	37200005	37204136	0	-0.9433	-0.0862	0.0226	0.7113	-0.0408	-1.6678	0.5755	0.1216
Ireland	IRL	37200006	37201782	1	0.9144	0.7763	0.4173	-0.0948	-0.2747	-0.568	-0.3387	0.1959
Ireland	IRL	37200006	37206692	1	0.195	-0.2662	0.0226	-0.4499	-0.2022	-0.4753	0.0256	-0.1563
Ireland	IRL	37200006	37203571	1	0.3714	-0.0862	-0.9607	-1.1482	-0.7908	-1.0529	-0.6852	-0.4607
Ireland	IRL	37200006	37200303	1	1.5883	0.0566	0.4173	-0.9651	-0.8674	-0.8849	-0.4771	-0.6959
Ireland	IRL	37200006	37206400	1	1.1893	1.7162	1.0108	-0.5699	-0.3926	-0.568	-0.5945	1.4234
Ireland	IRL	37200006	37206466	1	1.2384	-0.0994	0.0226	-0.5311	-0.3917	-0.5569	-1.0571	-0.2503
Ireland	IRL	37200006	37200378	1	1.1038	1.7162	1.9359	0.2237	0.2119	0.4279	1.4841	2.0955
Ireland	IRL	37200006	37202441	1	0.996	-0.7836	-0.5544	-0.7535	-0.6663	-1.6678	-0.6881	-0.5305
Ireland	IRL	37200006	37201867	1	0.3021	2.6352	1.6222	-0.8618	-0.4327	-1.6678	-0.4801	-0.2503
Ireland	IRL	37200006	37201999	1	1.3453	0.4631	0.4173	0.0362	-0.0925	-0.2785	-0.216	-0.5912
Ireland	IRL	37200006	37201985	1	-0.3844	0.2807	-0.5544	-0.7659	-0.2706	-0.6274	-0.4801	-0.4607
Ireland	IRL	37200006	37201402	1	1.0969	0.6492	0.4173	-0.8834	-0.2835	-0.801	-2.1355	-1.1078
Ireland	IRL	37200006	37200127	1	1.552	0.3875	0.0226	0.0525	0.4988	0.3004	-0.0553	-0.6774
Ireland	IRL	37200006	37205044	1	1.1257	2.6352	-1.1657	-0.6314	-0.2717	-0.8849	-0.8186	0.5295
Ireland	IRL	37200006	37203605	1	1.3019	0.792	-1.3943	-0.9388	-0.9813	-1.6678	-0.7867	0.0876
Ireland	IRL	37200006	37205840	1	0.1194	-0.269	-0.3802	-0.4054	-0.2585	-0.0086	-0.1972	-0.4607
Ireland	IRL	37200006	37203237	1	-0.0847	0.0634	-0.3802	-0.6023	-0.3948	0.2736	-0.3727	0.7374
Ireland	IRL	37200006	37202050	1	1.0762	0.2465	1.9359	-0.1863	-1.107	-0.5307	-0.6852	0.0178
Ireland	IRL	37200006	37202382	1	0.9051	-0.0121	-0.227	-1.1509	-1.211	-0.1093	-0.2852	-0.6774
Ireland	IRL	37200006	37206506	1	1.4083	1.7162	-0.9607	-0.057	0.3721	-1.6678	0.5755	0.1216
Ireland	IRL	37200006	37201443	1	1.3281	0.6515	0.586	-0.5706	-0.3639	-0.1651	-0.7867	-0.6959
Ireland	IRL	37200006	37206315	1	0.3132	-0.0389	0.0226	-1.1146	-0.2776	-0.1341	0.3482	0.1216
Ireland	IRL	37200006	37206268	1	1.0798	0.792	0.1386	-0.4039	0.6123	-0.1147	-2.1355	-1.2449
Ireland	IRL	37200006	37202743	1	1.0286	-0.7221	-0.9607	-0.4264	-0.7786	-0.568	-0.6852	-0.7108
Ireland	IRL	37200006	37202636	1	1.1462	0.7763	1.2899	-0.8921	-0.332	0.2016	-0.5172	0.5295
Ireland	IRL	37200006	37202557	1	0.6525	0.9535	1.9359	0.315	-0.0056	0.7127	0.1701	2.0955
Ireland	IRL	37200006	37203113	1	1.2332	0.2577	-0.9607	0.1016	-0.3816	0.0986	-0.6852	-0.4607
Ireland	IRL	37200006	37201431	1	0.3456	-0.2662	-0.691	-0.4453	-0.7304	0.3236	-0.7674	-0.4607
Ireland	IRL	37200006	37204963	1	1.7413	0.3875	0.0226	-0.1409	0.2514	0.2338	-0.3733	-0.7108
Ireland	IRL	37200006	37203241	1	0.7638	-0.4203	0.4173	-0.8353	-0.3725	0.0113	-1.266	-0.7108
Ireland	IRL	37200006	37206640	1	1.1105	0.3875	-0.4806	-0.1315	-0.194	0.2286	-0.4771	-0.4607
Ireland	IRL	37200006	37200501	1	1.3134	0.2426	-1.6877	-0.1479	0.0082	0.3549	-2.1355	-1.7277
Ireland	IRL	37200006	37203538	1	0.8835	-1.0658	-0.7902	-0.1382	-1.1569	0.4483	-0.6852	-0.9111
Ireland	IRL	37200006	37200140	1	1.2911	-0.59	-0.3802	-2.6893	-0.6877	-0.9292	-0.6852	-0.5475
Ireland	IRL	37200006	37200601	1	1.7078	1.3889	0.4173	-0.1001	0.2251	0.0402	-0.6852	-0.1563
Ireland	IRL	37200006	37203707	1	1.2148	-0.4343	-0.3048	-0.3339	-0.3184	-0.2858	-0.7867	-0.2503
Ireland	IRL	37200006	37204290	1	0.8745	0.2465	0.4173	-0.236	-0.2585	0.0113	-0.4771	-0.1563
Ireland	IRL	37200007	37206662	1	1.1443	0.5266	0.0226	-0.2905	0.0125	0.1029	-0.3733	-0.1563
Ireland	IRL	37200007	37202063	1	-0.0861	1.1132	1.2899		-0.0643	-1.3923	0.5755	-0.7816
Ireland	IRL	37200007	37206821	1	-0.4003	0.9454	0.4173	0.3657	0.1512	0.0402	-0.1972	-0.6073
Ireland	IRL	37200007	37205429	1	-1.4584	1.2538	0.4269	0.8356	1.2974	0.895	1.2107	-0.4811
Ireland	IRL	37200007	37201611	1	0.9954	0.3875	0.8038	-0.3372	-0.2758	-1.6678	-1.1908	0.0388
Ireland	IRL	37200007	37203471	1	-0.2123	0.5293	0.1386	-0.9023	0.2126	-1.6678	-1.1229	-0.5461
Ireland	IRL	37200007	37206328	1	-1.6253	-0.847	-0.7902	0.0415	-1.2353	-0.8849	-0.6852	-0.4607
Ireland	IRL	37200007	37206468	1	-0.9765	0.6464	0.586	-0.092	-0.051	0.1352	-0.4771	1.2147
Ireland	IRL	37200007	37204852	1	0.9285	-0.2662	0.0226	-0.5811	-0.7018	-1.6678	-0.6852	-0.959
Ireland	IRL	37200007	37201258	1	-1.9313	-0.0994	-0.3802	0.1901	-0.6416	-0.421	-0.4948	-0.2503
Ireland	IRL	37200007	37205738	1	0.3324	1.7162	1.4967	0.0498	0.5709	-0.8849	0.5755	0.1216
Ireland	IRL	37200007	37200521	0	-0.4161	1.1132	1.1381	-0.3571	0.8258	-0.3973	0.5755	2.0955
Ireland	IRL	37200007	37201083	0	-0.3837	0.1852	0.4173	0.2734	-0.0945	-0.6567	0.5755	2.0955
Ireland	IRL	37200007	37205739	0	0.3127	0.0502	0.4173	-0.6656	0.2165	-0.8849	0.8038	-0.7108
Ireland	IRL	37200007	37206452	0	-2.0783	-0.4136		0.5324		0.2511
Ireland	IRL	37200007	37204205	0	0.3928	-0.2662	0.0226	-1.4373	-0.1863	-1.2919	-0.3733	0.1216
Ireland	IRL	37200007	37200673	0	-0.273	-0.4319	0.0226	-1.0981	0.0011	-1.6678		0.1907
Ireland	IRL	37200007	37200890	0	0.9911	-0.0192	-1.1412	-0.0062	-0.2946	0.4326	-0.1727	-0.4377
Ireland	IRL	37200007	37202586	0	0.3789	-0.2662	0.0226	0.4206	-0.3794	0.1399	0.5755	-0.5475
Ireland	IRL	37200007	37200750	0	1.1452	0.5836	0.4907	-0.4003	-0.4281	-1.6678	0.1875	-0.1563
Ireland	IRL	37200007	37200031	1	-0.0284	0.7789	0.4173	-0.1629	-0.0922	0.3845	0.3768	0.1216
Ireland	IRL	37200007	37206135	1	0.3294	-0.3924		0.458	-0.8293	1.0062		0.1216
Ireland	IRL	37200007	37201499	1	1.4299	0.0789	-0.5836	-0.6866	-0.3998	-0.0055	-0.6852	-0.959
Ireland	IRL	37200007	37206594	1	-1.8919	-0.0862	0.0226	-0.13	0.0163	-0.1198	0.5755	-0.4607
Ireland	IRL	37200007	37202155	1	0.4201	-0.0862	0.0226	-0.742	0.9299	3.6292	0.5755	0.1216
Ireland	IRL	37200007	37202788	1	0.7269	-0.2662	-0.6315	0.2495	0.1281	0.3698	-0.5832	-0.7887
Ireland	IRL	37200007	37202968	0	-1.563	-0.7221	0.0226	-0.1088	-0.7721	-0.5569	-0.0823	-0.7639
Ireland	IRL	37200007	37205258	0	-0.7579	0.64	1.036	-0.4479	-0.3071	-0.0671	-0.2857	1.515
Ireland	IRL	37200007	37205321	0	-0.8705	-0.2662	-0.9607	0.7113	-0.7992	1.0062	0.1693	-0.3297
Ireland	IRL	37200007	37206134	0	-0.5901	1.1352	1.9359	0.928	0.8641	1.0273	-0.0857	2.0955
Ireland	IRL	37200007	37204823	0	0.2951	0.0666	0.0226	-2.6689	-0.4657	-1.6678	-0.3882	-0.4946
Ireland	IRL	37200007	37200042	1	-0.8296			-0.1609	0.1728	-1.5939
Ireland	IRL	37200007	37205590	1	0.4135	1.7162	0.0226	0.3182	0.1914	-0.1929	-0.674	0.4794
Ireland	IRL	37200007	37201157	1	-0.1684	-0.2842	-0.408	0.0172	-0.6175	-0.5842	-0.3206	-0.8443
Ireland	IRL	37200007	37203124	1	-0.151	0.134	-0.5636	0.1648	0.0894	0.1493	0.3482	-0.8771
Ireland	IRL	37200007	37201750	0	0.1993	0.2465	1.0433	-0.4509	0.2262	-0.5569	1.3406	0.428
Ireland	IRL	37200007	37200013	0	1.7012	1.3889	1.9359	0.1586	0.5686	0.5254	-0.9936	2.0955
Ireland	IRL	37200008	37204425	1	0.1557	-0.1106	-0.227		-0.4903	-0.8849	-0.4771	-1.1252
Ireland	IRL	37200008	37204976	1	1.3299	0.5113	0.231	-1.3089	-0.0056	-1.0529	-0.6852	-1.1252
Ireland	IRL	37200008	37204893	1	-0.2113	0.1852	-0.227	-0.0147	-0.5985	-0.5569	0.1693	-0.7108
Ireland	IRL	37200008	37204742	1	1.588	-0.0862	0.0226	-0.3161	-0.0399	-0.8849	-0.6852	0.1216
Ireland	IRL	37200008	37204909	1	-0.2021	1.153	1.0108	-0.4868	1.4432	-0.8768	0.9542	0.833
Ireland	IRL	37200008	37202116	1	0.9526	-0.59	-0.3802	-0.5695	-0.4623	-0.5579	0.0444	-0.8443
Ireland	IRL	37200008	37205155	1	0.6257	0.1892	-0.7902	-1.0059	-0.6753	-0.8849	-0.5832	0.557
Ireland	IRL	37200008	37203145	1	-0.002	0.4012	1.4967	-0.1908	0.122	-1.6678	-0.2668	1.3857
Ireland	IRL	37200008	37200490	1	-0.2641	0.0502	1.1355	-2.6893	0.7636	-1.6678	0.5156	1.515
Ireland	IRL	37200008	37200142	1	0.8152	1.1132	1.1381	0.3389	0.6136	-0.5569	1.6338	0.6663
Ireland	IRL	37200008	37204416	1	1.3643	-0.2662	-0.3802	0.3504	-0.4853	-0.9292	-0.6852	-0.2503
Ireland	IRL	37200008	37204690	1	-0.349	-0.0862	0.0226	-0.2898	-0.6666	-0.0153	1.0854	0.1216
Ireland	IRL	37200008	37203889	1	-0.2622	-0.6593	-0.227	-1.5123	-0.8635	-0.5519	-0.4771	-0.7108
Ireland	IRL	37200008	37204542	1	0.8213	-0.2662	-0.4728	-0.5017	-0.5557	-1.6678	0.0256	-0.7496
Ireland	IRL	37200008	37203640	1	0.4353	0.4435	0.0226	0.1388	0.3587	0.2587	0.1701	-0.8443
Ireland	IRL	37200008	37200755	1	-0.2288	0.4613	-0.1587	-0.4417	1.342	-0.8849	0.2287	0.2286
Ireland	IRL	37200008	37200834	1	-0.3352	0.3266	-0.691	-0.4359	-0.2428	-0.5037	-0.8512	-0.5029
Ireland	IRL	37200008	37206559	1	-0.4695	-0.7746		0.3749		-0.4795	-0.6852	-1.1469
Ireland	IRL	37200008	37201640	1	1.6715	1.127	1.036	-0.0796	-0.0719	-0.2842	-0.5828	1.1232
Ireland	IRL	37200008	37204058	1	0.0847	0.5091	-0.6315	0.145	-0.0386	0.0513		0.7627
Ireland	IRL	37200008	37203405	1	-0.0234	1.7671	0.0226	-0.5695	-0.1513	-0.8849	0.3482	0.149
Ireland	IRL	37200008	37202374	1	0.3077	-0.269	-0.5472	-1.5123	-0.0082	-0.6274	-0.216	0.4504
Ireland	IRL	37200008	37201512	1	-0.2591	1.1306	1.9359	-0.5592	-0.0826	0.1957	-0.6852	0.1216
Ireland	IRL	37200008	37200728	1	-0.2822	0.4571	0.586	-0.1176	0.4016	-0.2574	-0.3882	-0.1563
Ireland	IRL	37200008	37200110	1	-0.6168	1.031	1.2867	0.8211	-0.1686	0.0465	0.3482	-0.4377
Ireland	IRL	37200008	37200668	1	-0.6546	-0.2479	-0.227	0.6472	0.0182	1.0062	-0.0823	0.1216
Ireland	IRL	37200008	37204667	1	-0.3489	-0.9924	-1.0611	-0.2857	-0.7153	-0.2679	-0.5798	-0.5251
Ireland	IRL	37200008	37203168	1	-0.588	-0.0862	0.0226	0.1704	-0.0874	0.7596	-0.6852	-0.2503
Ireland	IRL	37200008	37204175	1	0.0127	0.3875	1.1381	0.0719	-0.4034	0.1971	0.3482	2.0955
Ireland	IRL	37200008	37201361	1	0.6524	-0.2662	0.0226	0.2495	-0.1767	0.0812	-0.7867	-0.1563
Ireland	IRL	37200008	37202875	1	-0.4311	0.0308	1.9737	0.0014	-0.2036	-0.7847	1.0565	0.8375
Ireland	IRL	37200008	37206359	1	-0.3909	-0.2662	-0.4806	0.4191	0.1805	-0.9484	-0.1722	-0.1563
Ireland	IRL	37200008	37205963	1	0.935	0.6636	-0.5252	-2.6893	-0.7857	-0.7368	-2.1355	-1.1395
Ireland	IRL	37200008	37205002	1	-0.3618	0.4495	-0.4313	-0.0851	-0.4237	-1.6678	-0.4748	1.0448
Ireland	IRL	37200008	37200386	1	1.0267	-0.0862	-0.9607	0.089	-0.2917	-0.9292	-0.0987	0.1216
Ireland	IRL	37200009	37202244	1	-0.0961	0.3875	1.0433	-0.377	-0.6671	-0.0949	0.9628	0.4504
Ireland	IRL	37200009	37203661	1	-0.439	0.2032	0.0226	-0.3765	-0.4474	-0.0129	0.1922	-0.1563
Ireland	IRL	37200009	37203043	1	-0.6101	-1.1085	-1.5117	-0.7048	-2.0857	-1.6678	-2.1355	-2.5027
Ireland	IRL	37200009	37202459	1	0.8584	-0.2662	-0.9607	0.3793	-0.7507	-1.6678	0.5755	-0.5912
Ireland	IRL	37200009	37203645	1	-0.221	0.4121	0.4135	-1.1433	-0.9826	-0.9484	-0.507	-0.191
Ireland	IRL	37200009	37203954	1	-0.8848	0.0502	-0.227	-0.0584	-0.0605	-0.5569	-0.1972	-0.222
Ireland	IRL	37200009	37201111	0	0.934	1.3697	1.9359	-0.3223	0.4627	-0.8768	1.6284	2.0955
Ireland	IRL	37200009	37203038	0	-1.4045					-0.8768
Ireland	IRL	37200009	37203079	0	0.3181	-0.4314	-0.8932	-2.6893	-0.0651	-1.6678	-0.5832	-0.8198
Ireland	IRL	37200009	37202993	0	-1.2961	-0.0192	0.0226	-1.1067	-0.6338	-1.6678	0.3482	0.1216
Ireland	IRL	37200009	37200871	0	1.1247	-0.4314	-0.227	-0.0506	-0.1759	-0.5569	-0.5832	-0.4607
Ireland	IRL	37200009	37205097	0	-0.8909	0.0502	0.0226	-0.7317	-0.4809	-0.219	-0.5832	-0.2503
Ireland	IRL	37200009	37205480	0	-0.9528	0.1272	-0.5907	0.1931	-0.1175	-1.6622	-0.176	-0.7108
Ireland	IRL	37200009	37205300	1	0.7928	0.5923	0.7162	-0.0581	-0.3701	0.2962	-0.7045	-1.5767
Ireland	IRL	37200009	37205925	1	-0.316	0.3924	-0.8627	-0.8712	-0.1381	0.4848	-0.5832	-0.4607
Ireland	IRL	37200009	37202472	1	0.2528	0.9454	1.0108	0.4091	0.3502	0.3266	1.3958	1.1232
Ireland	IRL	37200009	37203053	1	0.8443	0.5266	-0.5544	-0.8328	-0.6652	-0.5032	-0.4801	-0.0859
Ireland	IRL	37200009	37204885	1	-0.806	1.7671	0.8038	-0.0551	0.4016	0.4274	-0.1972	0.1216
Ireland	IRL	37200009	37204254	0	0.3761	0.5746	0.9726	0.1053	-0.1924	0.2274	0.5755	1.515
Ireland	IRL	37200009	37203272	0	-0.7091	-0.0862	0.0226	1.2836	0.3057	0.8788	0.5755	0.1216
Ireland	IRL	37200009	37206115	0	0.5941	0.6464	1.9359	-0.4003	0.2845	0.4264	2.4277	2.0955
Ireland	IRL	37200009	37205561	0	1.0323	-0.0862	0.0226	-2.6893	-0.3351	-1.6678	0.5755	0.5553
Ireland	IRL	37200009	37202725	0	-0.7913	-0.0862	0.0226	-2.6893	-1.2487	-0.9484	-0.6852	0.1216
Ireland	IRL	37200009	37201277	0	0.4104	-0.2662	-0.227	-0.9566	-1.4485	0.1818	-0.3912	-0.5475
Ireland	IRL	37200009	37202004	0	0.2223	1.3403	0.2941	-2.64	0.631	-0.2154	0.5755	-0.5912
Ireland	IRL	37200009	37206504	0	0.3656	-0.0994	0.0226	-0.564	0.2528	0.2601	-0.5832	0.1216
Ireland	IRL	37200009	37201946	1	-0.3738	-0.0862	0.0226	-0.0632	-0.4572	-0.2306	0.3482	-0.1563
Ireland	IRL	37200009	37206557	0	0.1527	0.6724	1.2899	0.0057	0.6575	0.1858	2.0386	1.515
Ireland	IRL	37200010	37200589	1	0.4608	-0.2662	-0.7368	-1.2335	-0.7043	-1.6678	-2.1355	-0.1563
Ireland	IRL	37200010	37200822	1	-0.387	0.1221	1.9359	-0.7198	-0.2945	-1.6678	-1.5588	2.0955
Ireland	IRL	37200010	37204133	1	-0.964	0.5179	0.1626	-0.6998	-0.6791	-1.0529	0.0256	0.0876
Ireland	IRL	37200010	37206235	1	0.5498	0.7989	0.1386	-0.1208	0.0899	-1.6678	0.5755	0.1216
Ireland	IRL	37200010	37200248	1	1.1323	0.5836	1.2867	-0.1429	-0.2219	-1.6678	-0.3733	0.7095
Ireland	IRL	37200010	37204783	1	0.8897	-0.4516	0.5347	0.1939	0.3887	-1.6678	-2.1355	-0.1563
Ireland	IRL	37200010	37203902	1	-0.6518	2.6352	-0.335	-0.4819	0.244	-1.6678	-2.1355	1.0641
Ireland	IRL	37200010	37204458	1	1.0501			-1.4081	-1.1151	-1.1979
Ireland	IRL	37200010	37205836	1	0.4052	-0.0862	-0.7638	-0.8921	-0.5395	-1.653	-0.4771	0.1216
Ireland	IRL	37200010	37202051	1	1.0556	0.7763	0.4173	0.6282	0.6405	0.1108	0.0256	0.06
Ireland	IRL	37200010	37200007	1	-0.2046	-0.2662	0.0226	-0.7797	-0.7668	-0.8849	-0.1972	-0.5912
Ireland	IRL	37200010	37202614	1	0.0493	-0.0862	-0.8356	-0.7372	-0.9716	-0.801	-1.7719	-1.0645
Ireland	IRL	37200010	37206827	1	-0.2868	-0.59	0.0226	-0.6402	0.0636	-1.6678	-0.6852	-0.1563
Ireland	IRL	37200010	37202987	1	-0.1056	1.1493	0.5462	0.026	0.2256	-0.1222	-1.5848	0.833
Ireland	IRL	37200010	37204064	1	0.9761	0.215	0.0226	-0.9731	-0.8374	-0.8849	-0.6852	-0.0625
Ireland	IRL	37200010	37206749	1	1.2617	0.4521	0.1386	-0.2895	-0.3011	-0.531	-1.305	-0.4607
Ireland	IRL	37200010	37202264	1	0.0655	0.8089	-0.5544	-0.0177	0.1113	-0.8849	-1.5848	-0.5029
Ireland	IRL	37200010	37202360	1	1.0316	-0.59	-0.5836	-0.5682	-0.3225	-1.6678	-0.5974	-0.222
Ireland	IRL	37200010	37200853	1	0.4952	0.1943	-0.9607	-1.1982	-0.8703	-0.526	-0.6852	-0.7496
Ireland	IRL	37200010	37202426	1	1.1897	-0.2479	-0.4728	0.325	0.2252	-0.2436	1.2607	0.1216
Ireland	IRL	37200010	37201609	1	0.4784	0.4546	0.1386	-0.4379	0.0449	-1.6678	-0.5769	0.1216
Ireland	IRL	37200010	37200329	1	0.7716	0.0502	0.4173	-0.0716	0.6268	-0.5676	0.0256
Ireland	IRL	37200010	37204426	1	-0.244	-0.0862	0.6825	-0.8705	0.4477	0.5405	-2.1355	-0.8686
Ireland	IRL	37200010	37201014	1	0.3933	0.3464	-0.227	-1.162	0.1694	-1.2919	0.5755	0.1216
Ireland	IRL	37200010	37203102	1	0.6622			0.2077	0.1908	0.8668
Ireland	IRL	37200010	37203077	1	0.8658	0.6515	-0.1119	-0.9002	0.1835	0.6862	0.9863	0.4504
Ireland	IRL	37200010	37200279	1	-0.2218	-0.2662	0.0226	0.327	-0.0253	-0.9484	0.3482	-0.8198
Ireland	IRL	37200010	37203149	1	1.3288	1.7162	0.4173	-0.3807	-0.2392	-0.5297	0.0795	-1.235
Ireland	IRL	37200010	37205693	1	0.665	-0.847	1.9359	-0.1562	0.2772	0.2588	-0.6852	0.346
Ireland	IRL	37200010	37201586	1	1.6203	-0.2662	1.9359	0.171	-0.1219	0.575	0.0256	1.1508
Ireland	IRL	37200010	37202481	1	1.1881	0.3875	-1.0411	-0.1632	-0.8087	-0.5032	-0.2821	-1.113
Ireland	IRL	37200010	37203797	1	1.4601	0.1861	-2.2485	-0.5088	0.2879	-0.0816	0.0256	-0.2503
Ireland	IRL	37200010	37201477	1	0.8435	-0.0994	0.3461	-0.8237	-0.7256	-0.0348	-0.0823	-0.2503
Ireland	IRL	37200010	37200093	1	-1.2233	-0.64	-0.3827	-0.4306	0.2471	-0.4753	-1.3972	-0.9299
Ireland	IRL	37200010	37202165	1	-1.0154	-0.7968	0.0226	-1.1401	-0.6861	-0.568	-2.1355	-0.1563
Ireland	IRL	37200010	37201100	1	0.9134	-0.0862		-0.0937	-0.6276	-0.0473
Ireland	IRL	37200010	37206223	1	-1.2267	-0.089	0.0226	-0.8312	-0.3301	-0.2607	-0.0723	-0.2503
Ireland	IRL	37200010	37201928	1	-0.0841	0.9454	1.9359	-0.295	1.2101	0.5089	-1.5537	2.0955
Ireland	IRL	37200011	37206201	0	0.7657	0.3178	0.8961	-0.6123	-0.2259	-0.7106	-0.454	-2.4159
Ireland	IRL	37200011	37203519	1	-0.0738	1.7671	1.4967	-0.6063	0.6203	-0.4694	0.1648	0.7627
Ireland	IRL	37200011	37202135	1	-0.5378	0.468	-0.227	-0.491	-0.2212	0.1173	0.5755	-0.2503
Ireland	IRL	37200011	37201374	1	-0.8866	-1.5214	-2.664	-0.0581	0.1098	0.1616
Ireland	IRL	37200011	37202431	1	0.1918	-0.2662	0.4173	-0.6249	-0.8202	0.0575	-0.4805	-1.4694
Ireland	IRL	37200011	37201606	1	-0.137	1.7162	1.9359	0.8452	-0.5775	0.2428	0.5755	-1.0844
Ireland	IRL	37200011	37205472	1	-1.0258	0.2695	-1.0288	-0.8293	-1.0042	-0.8849	-1.5848	-0.6912
Ireland	IRL	37200011	37200675	1	-0.9371	-0.4237	-1.3325	-1.2858	-1.0486	-0.8849	-2.1251	-0.6073
Ireland	IRL	37200011	37205520	1	-2.9404			0.3828	2.4754	0.1369
Ireland	IRL	37200011	37200904	0	0.7991	1.7162	1.9359	-0.0454	0.2373	-0.7368	1.4834	2.0955
Ireland	IRL	37200011	37204699	0	0.2213	-2.9627	-2.664	0.0585	-0.6691	-1.6678	-2.1355	-2.5027
Ireland	IRL	37200011	37201895	0	-0.5549				-0.8613
Ireland	IRL	37200011	37205643	0	-0.2146	-0.2662		-2.6893	-0.1789	-1.0529
Ireland	IRL	37200011	37202796	0	-0.2466	-0.0862	-0.227	-0.1316	0.8227	-1.0529	-0.4693	0.1216
Ireland	IRL	37200011	37200027	0	-2.0543
Ireland	IRL	37200011	37203497	0	0.0857
Ireland	IRL	37200011	37206150	0	-0.1133	-0.2479	0.0226	0.0532	-0.392	0.5599	-0.1566	-0.9243
Ireland	IRL	37200011	37206443	0	-0.9312			-0.6613	0.4074	-1.6678
Ireland	IRL	37200011	37203575	1	0.0563	-0.0764	-0.6315	-0.5739	-0.3328	0.4214	-0.4771	-0.7496
Ireland	IRL	37200011	37205912	1	-0.8776	-0.59	-0.9607	-2.6893	-1.269	-0.8849	-0.6852	0.1216
Ireland	IRL	37200011	37206760	1	1.1883	1.0929	0.0226	-0.1513	-0.3589	0.3822	-0.6852	-0.946
Ireland	IRL	37200011	37204016	1	0.0789	1.3889	0.1386	-0.0644	0.9327	0.2297	0.5755	0.1959
Ireland	IRL	37200011	37203095	1	-0.5999	-0.0862	0.0226	-0.0605	-0.1052	-0.0491	0.3482	-0.1563
Ireland	IRL	37200011	37203480	1	0.95	1.1576	0.4173	0.171	1.0218	0.3336	0.3482	-0.2726
Ireland	IRL	37200011	37205367	1	0.2953	0.5315	0.894	-0.8948	-0.8899	-1.6678	0.5409	-0.5265
Ireland	IRL	37200011	37205394	1	-0.4039			0.2	-0.154
Ireland	IRL	37200011	37205004	1	-0.2019	0.6754	-0.2943	0.1641	-0.4458	0.3475	-0.8542	-0.5179
Ireland	IRL	37200011	37200361	1	-0.4872	-0.2662	-0.7765	-0.7318	0.0103	0.3189	-0.4918	-0.2503
Ireland	IRL	37200011	37201543	1	0.4649			-0.6166	-0.4019	-0.0258
Ireland	IRL	37200011	37200268	1	-0.0213	-0.5743	-0.227	-0.8921	-1.1731	-0.4423	-0.6852	-0.5265
Ireland	IRL	37200011	37203876	0	-0.9097	-0.7221	-0.6116	-1.1482	-1.6022	-0.8849	-0.6852	-0.7108
Ireland	IRL	37200011	37200704	0	-0.0666	-0.4314	0.0226	-1.074	-0.6081	-1.6678	0.5755	0.1216
Ireland	IRL	37200011	37206536	0	-0.9025	-0.1473	0.0226	1.5674	0.9424	1.597	0.5755	0.1216
Ireland	IRL	37200011	37205420	0	1.8375
Ireland	IRL	37200011	37201547	0	0.293	0.1125	-1.0611	0.4805	-0.9539	0.3582	-0.6852	-0.7496
Ireland	IRL	37200011	37203653	0	-0.9094	-0.2479	0.0226	0.0236	1.2085	0.4519	0.5755	0.1216
Ireland	IRL	37200011	37206828	0	0.4363	0.792	1.4967	-0.0892	0.9404	-0.0435	0.1693	1.515
Ireland	IRL	37200011	37202336	0	0.4764	1.127	0.5833	-0.1701	0.4962	0.7781	0.5755	2.0955
Ireland	IRL	37200011	37200880	0	-1.2902	-0.5239	-0.9211	-0.7623	-0.3381	-1.2084	-0.2852	0.5553
Ireland	IRL	37200011	37205191	0	0.364	-0.7306	0.0226	-0.8003	-1.2046	-0.406	0.5755	0.1216
Ireland	IRL	37200012	37206390	0	1.5486	1.7162	1.9633	-0.6802	0.5704	0.0145	2.2695	2.0952
Ireland	IRL	37200012	37202084	1	-0.4706	0.5266	-0.7638	0.0386	0.1279	0.0708	-0.7867	-0.6073
Ireland	IRL	37200012	37206345	1	-1.0675	0.2607	0.0226	-0.1439	0.5191	0.0355	-0.6852	-0.2503
Ireland	IRL	37200012	37205341	1	0.8161	-0.7681	0.6496	0.4345	-0.3904	0.6526	0.3482	0.1739
Ireland	IRL	37200012	37204591	1	-0.579	0.3961	-0.6315	-0.5711	0.1093	-1.6678	-0.9764	-0.5912
Ireland	IRL	37200012	37204971	1	0.5776	0.4931	1.1355	-0.3359	-0.2628	0.3314	-0.255	1.2147
Ireland	IRL	37200012	37201286	1	0.9547
Ireland	IRL	37200012	37206661	1	-0.748	-0.59	-0.8627	-0.6486	0.0707	-1.6678	-0.6852	-0.9943
Ireland	IRL	37200012	37201911	1	-0.6123	1.031	0.5833	-0.1886	0.4677	0.1525	-0.9906	0.7099
Ireland	IRL	37200012	37200430	1	0.855	0.3289	0.0226	0.0324	-0.1577	-0.0745	0.1693	-0.2503
Ireland	IRL	37200012	37203334	1	-1.433	-0.5743	-0.9557	-0.3011	-0.4275	-1.6678	-0.6852	-1.1242
Ireland	IRL	37200012	37201992	0	-0.525	-0.2662	-0.691	-1.0129	-0.1037	-0.7847	-0.1026	-0.1563
Ireland	IRL	37200012	37202959	0	0.1786	0.7825	0.8038	-0.2087	0.3624	0.7388	-0.1727	-1.385
Ireland	IRL	37200012	37200460	0	-0.733	-0.0862	0.0226	-0.2603	0.5537	-0.7433	0.5755	0.1216
Ireland	IRL	37200012	37201162	0	1.0313	0.9454	-0.227	-0.5016	0.2039	-0.4795	-0.3733	0.1216
Ireland	IRL	37200012	37203554	0	-0.4971	0.9349	1.9359	-0.7241	-0.1224	-0.4795	0.1648	2.0955
Ireland	IRL	37200012	37206336	0	-0.0762	0.3789	1.9359	-0.5736	1.4186	-0.7368	1.5037	2.0955
Ireland	IRL	37200012	37205803	0	0.7092	-0.2662	-1.0611	-1.2429	-0.9998	-0.4694	-0.4948	-0.2503
Ireland	IRL	37200012	37202597	0	-0.6387	-0.0862	-1.1926	-0.0921	-0.7579	0.1182	-0.6852	-1.1252
Ireland	IRL	37200012	37200912	0	-1.1157	-0.7815	-0.7638	-0.4602	-1.4573	-1.6678	-0.3912	-0.7496
Ireland	IRL	37200012	37202415	0	-0.3649	0.0847	-0.6928	-1.2502	-0.1514	-0.0296	0.5755	0.8136
Ireland	IRL	37200012	37202721	0	-0.3214	1.127	0.1386	-0.3175	0.3752	-1.2084	-0.3912	0.1216
Ireland	IRL	37200012	37202022	0	-0.928	0.3253	0.4173	-0.4941	-0.0301	-0.1237	0.0444	2.0955
Ireland	IRL	37200012	37201447	0	-0.9728	0.4981	0.586	-1.1509	0.1394	-0.2607	0.9246	-0.1314
Ireland	IRL	37200012	37205440	0	-0.4316	-0.0862	0.0226	3.6039	1.4238	-0.1237	0.5858	0.1216
Ireland	IRL	37200012	37202642	0	-0.0054	1.3403	0.1386	-0.9348	0.7449	-0.8615	0.5858	0.4504
Ireland	IRL	37200012	37203034	1	-0.4796	-0.0192	-0.3827	-0.3613	-0.0923	0.2589	1.836	0.7627
Ireland	IRL	37200012	37200743	1	-0.737	-0.2806	-0.7638	-0.6811	-1.4551	0.048	-0.3733	-0.8198
Ireland	IRL	37200012	37201554	0	-1.0372	0.9275	1.1752	-0.0993	1.85	0.1665	2.4277	1.1508
Ireland	IRL	37200012	37204962	0	-0.6726	-0.0862	0.0226	-0.3397	0.0856	-0.5309	0.5755	0.1216
Ireland	IRL	37200012	37201673	0	-0.4071	0.2465	-0.227	0.2937	-0.152	0.1759
Ireland	IRL	37200013	37204716	1	-0.8794	0.7989	0.586	-0.7025	-0.3064	-0.4795	-1.0571	-0.2503
Ireland	IRL	37200013	37200725	1	-0.0579	0.2718	0.0226	-0.7919	-0.485	-0.1442	-0.6822	0.1216
Ireland	IRL	37200013	37205546	1	1.3465	0.0502	0.5347	0.0245	0.2651	-1.2817	-0.6852	0.4777
Ireland	IRL	37200013	37206249	1	1.3494	1.7162	1.9359	3.6039	1.1802	-0.6618	0.9296	2.0955
Ireland	IRL	37200013	37206463	1	-0.0514	0.3875	1.1381	-0.4008	-0.2078	-0.1384	-0.4771	0.8375
Ireland	IRL	37200013	37205635	1	1.1645	-0.5239	0.586	-0.679	-0.7473	-1.6678	-0.6852	-0.2503
Ireland	IRL	37200013	37206617	1	0.1453	-0.1167	0.0226	-0.1212	-0.0462	-0.2964	-2.1355	-1.1794
Ireland	IRL	37200013	37205524	1	0.3138	1.7671	0.0226	-1.0905	-0.0965	-0.4795	-1.0571	1.515
Ireland	IRL	37200013	37204805	1	-0.2604	-0.7221	-1.0611	-0.8921	-1.2906	-1.6678	0.0256	-0.8198
Ireland	IRL	37200013	37206787	1	1.2268	2.6352	0.4173	-0.3792	0.3253	-0.421	0.075	-0.5912
Ireland	IRL	37200013	37205869	1	1.2009	0.0527	0.0226	-0.6916	-0.9431	-1.6678	-0.0992	0.1216
Ireland	IRL	37200013	37202609	1	1.4408	-0.089	-1.2567	-0.7649	-0.9883	-1.6678	0.1693	-0.3297
Ireland	IRL	37200013	37201667	1	-0.889	-0.0862	-0.691	-0.8827	-0.6058	-0.2785	0.1693	-0.1563
Ireland	IRL	37200013	37201317	1	0.8326	0.6555	0.6825	-0.2972	0.1799	-0.0615	-0.2704	0.7864
Ireland	IRL	37200013	37205865	1	-0.4573	0.9454	0.4173	-0.9285	0.0998	-0.288	-0.4771	0.149
Ireland	IRL	37200013	37206645	1	-0.4217	1.1493	-0.1587	-0.4205	-0.5814	-0.5569	-0.2821	0.4504
Ireland	IRL	37200013	37200150	1	-0.3549	0.1852	0.0226	-0.7064	-0.8945	-0.8849	0.3482	0.1216
Ireland	IRL	37200013	37205085	1	0.4526	-0.9372	1.2899	0.0162	-2.0397	-1.6678	0.7017	2.0955
Ireland	IRL	37200013	37206320	1	0.0722	-0.2662	0.0226	-0.0727	-0.0421	-1.6678	0.3482	-0.5912
Ireland	IRL	37200013	37201227	1	1.7748	0.6555	-0.4806	-0.3204	-0.2055	-0.8768	-0.6852	-0.5752
Ireland	IRL	37200013	37201370	1	0.7936	-0.2662	0.8116	0.0555	-0.2187	0.4154	0.1701	-0.2726
Ireland	IRL	37200013	37206173	1	0.2878	1.3889	0.4173	-0.0451	0.6245	-0.8849	-0.3206	-0.2503
Ireland	IRL	37200013	37206675	1	1.1394	-0.2662	0.0226	-0.5526	-0.7522	-1.6678	-2.1355	0.1216
Ireland	IRL	37200013	37206447	1	0.8977	-0.4516	-0.1587	-1.0539	-1.2745	-0.5569	-0.4771	-0.8198
Ireland	IRL	37200013	37200004	1	-0.1125	-0.0994	-0.227	-0.9778	-0.7362	-0.298	-0.3882	-1.1252
Ireland	IRL	37200013	37202222	1	-0.0282	0.5836	-0.732	-1.1401	-0.834	-1.6678	-1.054	-1.275
Ireland	IRL	37200013	37205217	1	0.1672	1.7162	1.1381	-0.0439	0.5122	0.2186	2.4277	2.0955
Ireland	IRL	37200013	37202191	1	1.0312	1.3697	0.8116	0.1544	0.0211	0.3201	0.3482	0.4707
Ireland	IRL	37200013	37201583	1	0.1217	0.0332	0.4173	-0.616	0.3051	-0.1027	-0.1566	-0.4607
Ireland	IRL	37200013	37201264	1	-0.0056	-0.6593	-0.7836	-0.4469	-0.8125	0.2468	-0.4771	-0.2503
Ireland	IRL	37200013	37202628	1	-0.5819	-0.2662	-0.8609	-0.436	0.0052	0.1181	-0.6852	-0.8947
Ireland	IRL	37200013	37204212	1	1.4444	1.127	-0.5544	-0.5086	-0.2845	0.8912	-0.6852	-0.4607
Ireland	IRL	37200013	37201421	1	-1.3988	-0.4203	0.0226	-2.6893	-0.9612	-0.8849	0.1693	-1.1252
Ireland	IRL	37200013	37203025	1	-0.683	1.1493	0.8038	-0.601	0.7194	-0.568	0.0256	-0.4607
Ireland	IRL	37200013	37200759	1	-0.7331	-0.0862	0.4173	-1.6821	-1.0856	-1.6678	-1.5596	-0.4607
Ireland	IRL	37200013	37202660	1	-0.0147	0.6492	-0.5544	-0.3102	1.004	0.3038	-1.1908	-0.7496
Ireland	IRL	37200014	37201835	1	0.9685	-0.9389	1.9359	-0.6384	-0.5214	-0.3849	-2.1355	0.4104
Ireland	IRL	37200014	37200420	1	0.1173	-0.2662	-0.8627	-0.5259	-0.1993	-0.8849	-0.4771	-0.5912
Ireland	IRL	37200014	37204967	1	0.1952	-0.9122	-1.1346	-0.5141	-0.1124	-0.7368	-2.1355	-0.9299
Ireland	IRL	37200014	37205169	1	-0.2872	0.0467	0.0226	-0.7629	-0.6002	-1.6678	-0.1972	-0.222
Ireland	IRL	37200014	37203358	1	-0.1021	0.631	-0.227	0.8172	1.1851	-1.6678	0.8038	0.1216
Ireland	IRL	37200014	37200771	1	-0.5509	-0.4203	-0.227	-0.3718	-0.3466	-0.4694	-0.1972	-0.7496
Ireland	IRL	37200014	37206147	1	0.2685	0.5836	0.0226	-0.7025	-0.3807	-0.7847	-0.1972	-0.2503
Ireland	IRL	37200014	37205567	1	-0.5531	-0.8294	1.2341	-1.3723	-1.5786	-0.8849	-0.3763	1.1508
Ireland	IRL	37200014	37204683	1	0.1026	0.5206	0.4173	-0.7919	-0.6129	-0.9292	-1.0571	-0.1563
Ireland	IRL	37200014	37200213	1	-0.7273	0.0467	0.8116	-0.3974	-0.1764	0.3098	0.0256	-0.946
Ireland	IRL	37200014	37201970	1	0.3451	0.1221	0.3634	-0.4676	0.695	-1.6678	-2.1355	-2.5027
Ireland	IRL	37200014	37203854	1	-0.4004	-0.0862	0.0226	-0.0112	-0.2585	-0.0327	-0.4948	-0.9299
Ireland	IRL	37200014	37201022	1	-1.4489	0.879	0.8116	0.6941	1.0641	1.3409	1.3656	0.4777
Ireland	IRL	37200014	37205727	1	-0.4586	-0.847	-1.3264	-0.6714	-1.3079	-1.6678	-0.4771	-0.946
Ireland	IRL	37200014	37201949	1	-0.6438	-0.5857	-0.829	-0.5016	-0.9797	-1.6678	-1.5848	-1.0788
Ireland	IRL	37200014	37202914	1	0.1809	0.7825	1.4967	-0.1607	1.0556	0.6378	0.8038	0.1216
Ireland	IRL	37200014	37203611	1	-0.1417	-0.3531	0.4173	-0.0834	-0.4742	-0.5956	-0.3241	0.1216
Ireland	IRL	37200014	37203379	1	-1.288	-0.5743	-0.227	-0.4164	-0.0065	-1.6678	-0.5832	0.1216
Ireland	IRL	37200014	37201413	1	0.6475	0.2032	-0.7638	0.2365	-0.2576	0.1735	0.1693	-0.2726
Ireland	IRL	37200014	37202340	1	-1.6105	0.1028	-0.1587	-1.2417	0.2487	-1.0529	-2.1355	-1.0454
Ireland	IRL	37200014	37201714	1	-0.6987	0.2718	0.0226	-0.5472	-0.5063	0.0136	0.1693	0.1216
Ireland	IRL	37200014	37200408	1	0.0372	1.7162	1.9359	0.0702	0.3765	0.4058	0.0256	2.0955
Ireland	IRL	37200014	37204036	1	-0.2304	-0.2366	-0.5829	-1.4269	-0.834	-0.1234	-1.2871	0.1216
Ireland	IRL	37200014	37200531	1	-0.9979	0.1395	1.4967	-0.1665	-0.6978	-1.6678	-0.535	0.5553
Ireland	IRL	37200014	37205491	1	1.1144	0.3837	0.8038	-0.2013	0.395	0.1795	-0.4771	0.8567
Ireland	IRL	37200014	37202076	1	0.2181	-0.4314	0.0226	0.3668	0.3388	0.3426	0.5755	-0.2503
Ireland	IRL	37200014	37206467	1	-0.2401	0.2607	0.0226	-0.5011	1.3601	-0.7433	-0.0823	0.1216
Ireland	IRL	37200014	37206786	1
Ireland	IRL	37200014	37204635	1	0.2952	1.7162	0.7162	-0.3238	0.42	0.3481	-0.3206	0.7864
Ireland	IRL	37200014	37201362	1	1.1924	-0.0966	0.4173	0.2828	-0.2394	-0.2858	-0.3733	-0.6774
Ireland	IRL	37200014	37204833	1	-0.7949	1.1352	1.9359	-0.1436	0.0245	-0.2858	-0.6852	2.0955
Ireland	IRL	37200014	37202335	1	-0.5257	-0.4266	0.0226	-0.6205	-0.3501	-1.6678	-0.5832	0.5553
Ireland	IRL	37200014	37201542	1	-0.7225	1.7671	0.3461	-1.474	-0.903	-0.7368	-0.5798	-0.4607
Ireland	IRL	37200014	37203023	1	-0.3255	-0.2366	0.894	-0.6952	-0.8614	-0.5639	-2.1355	0.8567
Ireland	IRL	37200014	37205160	1	1.134	1.7162	1.4967	-0.007	0.2709	0.1658	-0.3876	0.9097
Ireland	IRL	37200014	37201731	1	-0.7884	-0.6616	-0.5034	-0.4593	-0.6561	-0.5032	-0.6852	0.1216
Ireland	IRL	37200014	37200860	1	0.759	0.5946	0.6847	-0.1236	-0.0144	-0.3435	-0.532	0.8375
Ireland	IRL	37200015	37201814	1	-0.0492	1.1352	1.9359	-0.433	0.3506	0.2911	0.5755	2.0955
Ireland	IRL	37200015	37200100	1	-0.9543	0.7989	0.6407	0.1462	0.5969	-0.2227	0.5755	0.1216
Ireland	IRL	37200015	37205667	1	-0.3541	-0.9196	0.0226	0.3163	0.0151	0.71	0.5755	0.1216
Ireland	IRL	37200015	37203235	1	-0.1398	1.3889	0.7162	-0.6231	0.2851	-0.8903	-0.5832	0.4994
Ireland	IRL	37200015	37201109	1	0.1916	0.0634	-0.9607	-0.7391	-0.5969	-1.0529	-0.414	-1.1252
Ireland	IRL	37200015	37201404	1	0.5181	0.6636	0.4173	-0.1931	-0.2176	-1.6678	-0.5798	0.2224
Ireland	IRL	37200015	37201012	1	-0.1495	0.0789	0.1386	-0.3718	0.2315	-0.1999	-0.1727	-0.4607
Ireland	IRL	37200015	37203925	1	-0.2977	-0.4203	0.0226	-0.7724	-0.2781	-1.6678	0.1693	-0.2503
Ireland	IRL	37200015	37204890	1	0.621	-0.9245	-0.3827	-0.227	1.2732	-1.6678	0.2884	0.1216
Ireland	IRL	37200015	37201471	1	0.1048	-0.7702	0.0226	-0.9593	-0.2347	-0.9292	-0.3206	-0.7685
Ireland	IRL	37200015	37206471	1	-0.2552	1.127	0.708	-0.7241	-0.0547	-0.8849	0.1747	-2.384
Ireland	IRL	37200015	37203982	1	-0.1463	-0.2479	0.0226	0.4593	1.4944	-1.6678	-0.6852	-0.7496
Ireland	IRL	37200015	37203556	1	-0.5482	0.3875	0.8038	0.3293	1.2013	-0.9484	0.1701	1.3566
Ireland	IRL	37200015	37204153	1	-0.0088	0.8762	-0.1587	-0.95	-0.3265	-0.8849	-0.4805	-0.3297
Ireland	IRL	37200015	37200570	1	-0.1027	0.7763	-0.442	-0.3817	-0.3405	-1.6678	-0.6852	-0.1563
Ireland	IRL	37200015	37205719	1		-0.103	-0.7902	-0.3249	0.0126	-0.8849	0.2163	-0.1865
Ireland	IRL	37200015	37203093	1	-0.8014	1.3889	1.9359	-1.5123	-0.4766	-0.3239	-0.6852	1.515
Ireland	IRL	37200015	37202429	1	0.145	1.3403	1.9359	0.1114	0.1071	-0.531	-0.2821	2.0955
Ireland	IRL	37200015	37202760	1	0.2821	0.3875	1.2867	0.8005	1.8072	-1.6678	1.2034	1.515
Ireland	IRL	37200015	37206618	1	-0.5535	2.6352	1.9359	-0.618	1.3458	-1.6678	-0.2852	2.0955
Ireland	IRL	37200015	37204663	1	-0.487	-0.7077	-1.3325	0.2803	-0.2901	0.8412	0.3482	-0.8198
Ireland	IRL	37200015	37204110	1	-2.1381	-0.1478	-0.8627	-0.3347	-0.0122	-0.7368		-0.9299
Ireland	IRL	37200015	37205684	1	-0.4062	2.6352	1.4967	0.3832	-0.0138	0.0384	0.1701	1.1232
Ireland	IRL	37200015	37206297	1	-0.5563	0.2465	-0.6789	-0.2349	-0.2752	0.7021	-1.2871	-0.0274
Ireland	IRL	37200015	37205370	1	0.5284	-0.2662	0.0226	0.2004	-0.0136	0.4426	0.0447	0.1216
Ireland	IRL	37200015	37201453	1	-0.1012	0.3464	-0.5544	0.2041	0.4384	0.3996	0.5684	-0.2778
Ireland	IRL	37200015	37201723	1	-0.9242	-0.2662	-0.3827	0.6731	-0.2184	0.7747	0.1922	0.1216
Ireland	IRL	37200015	37202590	1	-0.6085	0.631	1.1381	-0.7185	-0.9896	-0.801	-0.3876	1.2147
Ireland	IRL	37200015	37200799	1	-0.6001	0.6544	0.6907	-0.2043	0.318	-0.0625	-0.3912	-0.2503
Ireland	IRL	37200015	37202049	1	-0.963	1.127	0.4173	-0.3894	0.3986	-0.3164	-0.3206	-0.4607
Ireland	IRL	37200015	37204188	1	-0.5888	0.1828	-0.1587	-0.4515	-0.977	-0.9484	-0.6057	-0.4826
Ireland	IRL	37200015	37200936	1	-1.1938	0.1828	-0.9486	-0.4049	-0.228	-0.2306	-0.5974	-0.4607
Ireland	IRL	37200015	37204740	1	-0.7806	-0.103	1.4967	0.0609	0.0809	-0.1062	1.656	-0.1563
Ireland	IRL	37200015	37202878	1	-0.2685	1.3889	-0.1587	0.1964	-0.0444	-1.6678	-0.6852	1.1232
Ireland	IRL	37200015	37205952	1	-0.9194	-0.0862				0.0578	-0.2668	0.1216
Ireland	IRL	37200015	37200877	1	0.1976	-0.2662	0.0226	1.4646	1.7964	0.2577	0.5755	0.1216
Ireland	IRL	37200016	37205607	1	0.6429	0.7308	0.4173	0.388	0.606	0.3982	1.2302	0.4504
Ireland	IRL	37200016	37204373	1	-0.7445	-0.2098	1.4967	0.2484	-1.0881	-0.1285	-0.1722	1.3857
Ireland	IRL	37200016	37201597	1	-0.4172	-0.2662	-1.0488	0.1053	-0.7853	-0.3716	-2.1355	-1.3768
Ireland	IRL	37200016	37202252	1	-0.3719	0.3875	-0.829	-0.6916	-0.5776	-0.1285	-1.4214	-0.8398
Ireland	IRL	37200016	37201901	1	0.0527	-0.59	-0.227	0.3174	-0.3491	0.0866	-0.5924	0.1216
Ireland	IRL	37200016	37206166	1	0.1785	0.6606	1.0433	-1.6821	-0.3799	-0.7368	-0.3912	0.1216
Ireland	IRL	37200016	37201312	1	-0.3549	-0.59	-0.227	0.3701	0.1114	0.194	-0.6852	-0.1563
Ireland	IRL	37200016	37202881	1	0.4044	0.5151	-0.4338	-0.301	-0.6773	-0.2785	-0.6852	-0.9111
Ireland	IRL	37200016	37205284	1	-0.0138	-0.2479	0.0226	-0.349	-0.5898	0.4702	0.3482	-0.3297
Ireland	IRL	37200016	37200922	0	0.541	-1.2858	-0.3802	-0.3762	-0.9753	-0.9484	-0.176	-0.7507
Ireland	IRL	37200016	37205668	0	-0.9385	-2.9875	-2.664
Ireland	IRL	37200016	37201080	0	-0.2099	0.6555	0.1386	0.2614	1.1094	-1.5939	0.5755	-0.3902
Ireland	IRL	37200016	37201415	0	-0.0978	-0.0994	0.1386	-1.7857	-0.5236	-0.2858	0.5755	-0.4607
Ireland	IRL	37200016	37204358	0	-0.0422	-0.792	1.9359	-0.1777	0.6625	0.1662	2.4277	2.0955
Ireland	IRL	37200016	37205100	0	1.0969	-0.4456	-1.6877	0.8648	-1.5384	-0.1285	-0.7325	-1.044
Ireland	IRL	37200016	37202528	0	-0.4505	-0.8766	-0.8428	3.6039	1.4778	1.2898	0.0474	-0.4467
Ireland	IRL	37200016	37205062	0	0.286	0.3952	1.9359	0.5623	4.6924	3.6292	2.4277	2.0955
Ireland	IRL	37200016	37204456	0	1.1074	0.5091	0.586	-0.2924	0.7052	-0.0263	-0.3763	0.6113
Ireland	IRL	37200016	37206686	0	-1.4367	1.4003	-0.5472	-0.3525	0.3664	-1.6678	-0.2673	0.557
Ireland	IRL	37200016	37205195	1	0.4655	-0.0862	-1.0935	-0.0608	0.0941	0.7692	-0.4948	-0.7496
Ireland	IRL	37200016	37206804	1	-0.3173	0.235	0.894	-0.145	-0.4263	0.2501	-0.1364	-0.5393
Ireland	IRL	37200016	37204019	1	-0.7519	-0.5874		-0.7299	-0.0474	-0.2026
Ireland	IRL	37200016	37202102	1	0.1037	-0.4203	-1.0611	8.00E-04	-0.5298	0.6083	-0.6852	-0.7496
Ireland	IRL	37200016	37201417	1	-0.9877	0.6544	0.0226	0.4314	-0.6023	0.7097	-0.1722	-0.875
Ireland	IRL	37200016	37201631	1	-0.7198	-1.0419	0.2942	0.6001	-0.0305	0.9844	1.231	0.6905
Ireland	IRL	37200016	37204786	1	-0.2105	1.7671	-1.1926	0.7113	0.4466	0.7566	-0.0823	-0.6073
Ireland	IRL	37200016	37206044	1	-0.6766	0.5772	0.0226	0.3263	0.715	0.2723	-0.0651	0.2286
Ireland	IRL	37200016	37205732	1	-0.5154	2.6352	1.9359	-0.2868	0.8499	0.5852	-0.0553	0.833
Ireland	IRL	37200016	37200957	1	-0.7966	1.3889	0.586	0.0434	1.1294	0.834	-0.5832	0.9097
Ireland	IRL	37200016	37201076	1	0.8973	-0.7353	-0.227	-0.3718	-1.3306	0.194	-0.4771	-1.1811
Ireland	IRL	37200016	37204270	0	0.6237	-0.4314	-1.0611	-0.1218	0.4485	0.5591	-0.6852	-0.5711
Ireland	IRL	37200016	37204880	0	-0.047	-0.5743	0.0226	0.7072	0.7138	0.7458	0.5755	-0.3297
Ireland	IRL	37200016	37200861	0	-0.1883	1.1132	0.0226	0.1053	0.986	1.053	0.5755	2.0955
Ireland	IRL	37200016	37203203	0	0.0738	0.1221	1.9359	0.0981	0.0768	0.8751	0.5755	0.4777
Ireland	IRL	37200016	37202154	0	1.0706	-0.4456	1.9359	1.4966	1.6541	1.4394	2.4277	2.0955
Ireland	IRL	37200016	37200193	0	-0.07	-0.4314	0.0226	-0.6579	0.5693	0.3693		0.1216
Ireland	IRL	37200016	37204479	0	-0.2062	-0.2662	0.0226	-0.5724	0.1499	0.1743	-0.6852	0.1739
Ireland	IRL	37200016	37204161	0	-0.7016	-0.0862	0.0226	0.059	0.218	0.6534	0.5755	0.1907
Ireland	IRL	37200017	37201426	1	-0.3087			-0.1976	0.2163	0.926
Ireland	IRL	37200017	37201693	1	0.8699	0.2695	-0.6587	-1.4373	-0.9528	-0.3452		0.3474
Ireland	IRL	37200017	37203259	1	0.0757	-0.2479	0.0226	0.4085	-1.9691	-0.2858	0.3482	-0.2726
Ireland	IRL	37200017	37200182	0	1.2537	0.5179	0.0226	-0.2952	0.4976	0.0402	-0.3912	0.1216
Ireland	IRL	37200017	37202811	0	0.7798	1.1132	0.9192	-0.0761	0.6255	0.5015	2.4277	0.8375
Ireland	IRL	37200017	37203313	0	0.6245	0.2718	0.8038	0.133	0.4979	0.4229	0.5755	0.4777
Ireland	IRL	37200017	37203298	0	0.6902	0.468	0.9726	-0.4839	0.6294	-0.3205	0.8038	2.0955
Ireland	IRL	37200017	37205672	0	0.8125	-0.7936	1.1381	-0.9682	-0.0246	-1.6678	-0.0551	-0.0838
Ireland	IRL	37200017	37203582	0	0.3754	0.1892	-1.3943	-0.8335	-0.2634	-0.8294	-1.5596	0.1959
Ireland	IRL	37200017	37200318	0	1.2922	0.6492	-0.5564	-0.4185	0.9419	-0.4223	-0.4805	-0.1314
Ireland	IRL	37200017	37201570	0	0.6575	1.1493	1.9359	-0.1562	0.9407	0.6009	1.3918	1.515
Ireland	IRL	37200017	37200829	0	1.1439	0.792	0.4173	-0.4644	-0.0922	0.0402	0.1693	0.4504
Ireland	IRL	37200017	37203087	0	0.5235				-0.4638
Ireland	IRL	37200017	37201229	0	0.9236	2.6352	0.5736	-1.2296	0.6159	-0.0248	-0.0585	0.9883
Ireland	IRL	37200017	37201182	0	-0.477	-0.59	-0.7902	-2.0365	-0.9705	-1.2919	-0.6852	-0.1563
Ireland	IRL	37200017	37204582	0	0.8236			0.6802	0.2574	1.1657
Ireland	IRL	37200017	37202620	0	1.3333	0.334	-0.9351	-0.4245	1.0483	0.414	-0.703	2.0955
Ireland	IRL	37200017	37203864	1	-0.353	-0.1167	-0.6097	0.2282	-0.6351	0.7255	-0.5142	-0.5093
Ireland	IRL	37200017	37200419	1	0.3225	-1.3507	-1.0611	-0.1027	-1.3171	0.4544	-0.6852	-0.5912
Ireland	IRL	37200017	37201375	1	-0.2032	0.2032	0.4173	0.0865	-0.5447	0.7135	0.0256	-0.7507
Ireland	IRL	37200017	37200309	1	-0.7315	1.3403	0.0226	0.4092	0.4356	1.2796	0.5755	-0.1865
Ireland	IRL	37200017	37206433	1	1.1414	0.7825	0.0226	0.7505	0.285	0.3615	0.8038	-0.3297
Ireland	IRL	37200017	37204870	1	0.9796	1.127	0.0226	0.1771	0.5592	1.0237	0.5755	0.1216
Ireland	IRL	37200017	37204746	0	1.2034	1.1132	1.9359	0.4852	1.0675	0.5769	2.0386	2.0955
Ireland	IRL	37200017	37205175	0	0.8561	-0.8357	0.0226	0.5966	-0.3391	0.1487	-0.3912	0.4994
Ireland	IRL	37200017	37202491	0	-1.2108	-0.4343	-0.5034	-0.1237	-0.5017	-0.4753	-0.5832	-0.1563
Ireland	IRL	37200017	37205689	0	-0.0696	-0.2662	-0.7638	-0.0196	0.251	0.4022	-0.5832	-0.4607
Ireland	IRL	37200017	37202133	0	0.6961			-0.7395	-0.8509	-0.4648
Ireland	IRL	37200017	37202141	0	0.1107	1.3697	1.2867	-0.5088	2.5583	0.8314	0.8038	2.0955
Ireland	IRL	37200017	37205606	0	1.099	1.3697	1.4967	-0.0752	0.9996	0.5121	2.4277	2.0955
Ireland	IRL	37200017	37204493	0	-0.0185	0.4298	1.1752	0.4331	0.0032	0.5906	1.3958	0.557
Ireland	IRL	37200017	37201007	0	1.0043	-0.59	-1.5179	-0.3251	-0.3759	-0.1222	-0.6852	-0.3297
Ireland	IRL	37200017	37206361	0	1.331	0.9349	0.0226	-0.03	0.1289	0.3689	-1.5596	0.1216
Ireland	IRL	37200017	37201479	0	-0.5188	-0.8771	-1.4877	0.4215	-0.5989	0.8282	-0.1566	-0.7639
Ireland	IRL	37200017	37200252	0	1.1314			-0.0501	0.025
Ireland	IRL	37200017	37202736	1	1.5439	-0.0862	-0.3827	1.3323	0.1398	-1.6678	0.3482	0.1216
Ireland	IRL	37200018	37200915	0	0.0943	-0.2662	0.0226	-0.6415	-0.1185	-0.1586	-0.5832	0.1216
Ireland	IRL	37200018	37200334	0	1.0727	0.9454	0.8348	-0.1162	-0.1658	0.3023	-0.3882	-0.1563
Ireland	IRL	37200018	37201366	1	0.866	1.1493	0.4173	0.2174	1.1912	-1.6678	0.0256	0.7627
Ireland	IRL	37200018	37204670	1	1.079	-0.948	-0.3827	-1.5123	-1.3418	-1.6678	-2.1355	-0.6158
Ireland	IRL	37200018	37205977	1	0.2883	0.8089	-0.4728	-0.7278	0.3999	-1.2919	-0.3086	-1.4399
Ireland	IRL	37200018	37204139	1	0.3821	0.3039	0.4173	-0.1666	-0.6851	-0.2858	-0.9871	-0.4784
Ireland	IRL	37200018	37200315	1	0.8965	0.6515	-0.227	-0.0432	-0.1698	-0.1222	-0.0553	-0.4607
Ireland	IRL	37200018	37206620	1	1.0399	-0.59	-1.0338	-0.3862	-0.9347	-1.6678	-2.1355	-0.8443
Ireland	IRL	37200018	37202160	1	1.0572	-0.269	0.0226	0.0276	0.2972	-0.1383	-0.5832	-0.2503
Ireland	IRL	37200018	37201805	1	-0.0172			0.2774	0.0641	0.6697
Ireland	IRL	37200018	37203778	1	0.5293	0.3875	0.6825	-0.0874	0.5019	-0.1652	1.142	0.1216
Ireland	IRL	37200018	37201694	1	1.9354	-0.0862	0.0226	0.4254	-0.1105	-0.4795	-0.4978	-0.1563
Ireland	IRL	37200018	37205253	0	-0.0576	0.64	0.0226	0.5166	0.308	0.7652	0.075	0.1216
Ireland	IRL	37200018	37205281	0	1.3743		1.9359	1.5765	4.8357	1.5721	-2.1355
Ireland	IRL	37200018	37203020	0	2.2686	-0.9443	-0.5907	-0.3516	-1.3364	-1.6678	-0.3241	-0.7496
Ireland	IRL	37200018	37205329	0	0.5259	0.3738	0.7162	-0.5792	-0.369	-0.0518	0.9628	0.4994
Ireland	IRL	37200018	37201719	0	1.0301	0.9349	1.9359	0.4231	-0.3361	-0.2348	0.542	0.8567
Ireland	IRL	37200018	37203197	0	0.3292	2.6352	1.9359	3.6039	4.8357	3.6292	2.4277	2.0955
Ireland	IRL	37200018	37202649	0	-1.118	0.5836	0.8116	-2.6893	-0.0889	-1.6678	-0.5208	-0.8443
Ireland	IRL	37200018	37200841	0	0.4284	-0.2662	-0.9607	0.5661	0.8408	-0.8849	-0.6852	-0.1563
Ireland	IRL	37200018	37203048	0	0.688	0.9484	1.4967	-0.6453	-0.0854	-0.8849	-0.1026	0.7611
Ireland	IRL	37200018	37206470	0	0.9895
Ireland	IRL	37200018	37204283	0	0.0233	2.6352	0.4173	-1.012	0.2179	-0.7847	0.5755	-0.2503
Ireland	IRL	37200018	37205716	0	1.177	1.3403	1.9359	-0.319	0.6746	-1.6678	0.1693	0.1216
Ireland	IRL	37200018	37200134	0	0.5984	0.2607	0.9017	-0.1465	-0.5445	-0.4795	0.5755	-0.2726
Ireland	IRL	37200018	37202009	0	-1.0411	0.1221	0.0226	0.111	-0.682	-0.1678	-0.1727	0.1959
Ireland	IRL	37200018	37202474	1	1.2866	1.7162	1.9359	0.1266	0.2958	0.6998	0.8098	1.3857
Ireland	IRL	37200018	37206017	0	1.1793	0.6464	-0.3802	0.3436	-0.7363	-0.0816	-2.1355	-0.2503
Ireland	IRL	37200018	37205145	0	1.0287	0.2032	0.4173	0.3041	0.1348	0.2345	-0.5832	0.4725
Ireland	IRL	37200018	37201173	0	0.6848	0.9454	0.4173	0.1389	0.0033	0.7316	0.5755	-0.1563
Ireland	IRL	37200018	37203129	0	1.2639	2.6352	1.9359	0.4233	0.3934	0.7024	0.1701	2.0955
Ireland	IRL	37200018	37201705	1	0.7909	-0.2662	0.0226	0.3814	-1.1288	0.4041	-0.0823	0.1216
Ireland	IRL	37200018	37205492	1	0.1741	0.9454	1.036	-0.1035	0.3185	-0.2229	-0.5832	0.149
Ireland	IRL	37200018	37202025	1	0.953	-0.59	-1.7997	-0.2384	-0.3093	0.0251	-2.1355	-1.4991
Ireland	IRL	37200018	37202145	1	1.7044	0.5266	0.0226	-0.0828	-0.5882	-1.6678	-0.414	-0.4607
Ireland	IRL	37200018	37202091	0	-0.5083	-1.0595	0.0226	-1.522	0.6145	0.4233	-0.3763	-0.1563
Ireland	IRL	37200018	37205617	0	-0.9232	-0.4314	-0.7638	0.1691	0.0097	0.3257	0.1693	-0.7496
Ireland	IRL	37200018	37204130	0	-0.3593	-0.4203	0.0226	-0.3521	0.8095	0.2345	0.5755	-0.4607
Ireland	IRL	37200019	37204567	0	-0.7092	-0.0071	-0.4806	-0.2657	-0.5802	0.0992	-0.2637	-0.4784
Ireland	IRL	37200019	37204055	0	-0.6743	-0.4314	-0.691	-0.0565	-0.5307	-0.2608	0.0221	-0.2503
Ireland	IRL	37200019	37201033	1	0.5556	-0.2662	0.0226	-0.5426	-0.5818	-0.5569	-0.4948	-0.7639
Ireland	IRL	37200019	37201152	1	0.9584	-0.7221	-1.0611	-0.8189	-1.213	-1.6678	-0.6852	-0.8198
Ireland	IRL	37200019	37205905	1	-0.7534	-0.5743	-1.0611	-1.6821	-0.4975	-1.0529	-0.6852	-0.7496
Ireland	IRL	37200019	37200586	1	0.4443	-0.2662	-1.0678	-1.5123	-1.0236	-0.4795	-0.3055	0.2286
Ireland	IRL	37200019	37205573	1	0.4626	1.3697	0.0226	-0.1817	0.0657	-0.7196	0.5755	0.1216
Ireland	IRL	37200019	37201602	1	1.1932	0.468	0.0226	-0.052	-0.2362	-0.4795	0.5755	-0.1563
Ireland	IRL	37200019	37201026	1	0.6869	-0.7815	-0.9607	-0.9166	-0.9393	-1.6678	-0.414	-0.7108
Ireland	IRL	37200019	37205941	1	-0.2455	0.5091	0.0226	-0.0867	0.4195	-1.6678	-0.2821	0.1216
Ireland	IRL	37200019	37204951	1	-0.1679	0.7989	1.9359	-1.3001	0.2026	-1.6678	-0.0553	2.0955
Ireland	IRL	37200019	37201670	1	0.5386	0.5179	0.0226	0.5855	0.6748	-0.3646	-0.5832	-0.5912
Ireland	IRL	37200019	37201352	1	1.2149	-0.2662	0.4173	-0.4072	-0.7173	-0.3435	-0.6852	0.1216
Ireland	IRL	37200019	37206737	1	0.8182	-0.0862	-0.227	-1.1401	-0.6262	-1.6678	-0.2821	-0.2726
Ireland	IRL	37200019	37200550	1	0.6451	0.0527	0.8116	0.0768	-0.2157	-0.8849	-0.3237	0.5553
Ireland	IRL	37200019	37204796	1	0.0687	-0.2662	0.9726	0.1091	-0.0121	0.2247	0.1701	-0.8443
Ireland	IRL	37200019	37203772	0	0.3437	-0.891	-0.732	-0.8189	-0.4448	-0.3551	0.3473	-1.1252
Ireland	IRL	37200019	37206399	0	-0.4059	-1.0212	-0.7638	-0.9328	-0.1451	-0.8849	-0.3763	-0.5912
Ireland	IRL	37200019	37202703	0	-0.5802	-0.4314	0.0226	-0.8229	-0.7004	-1.6678	0.3482	0.1216
Ireland	IRL	37200019	37204115	0	0.6734	-0.5994	-0.9607	-1.7857	-0.4883	-1.6678	-0.5476	-0.7496
Ireland	IRL	37200019	37202420	0	0.684	-0.2662	-0.691	-1.0926	-0.1119	-1.6678	-0.1727	-0.1563
Ireland	IRL	37200019	37205027	0	1.9057	-0.2662	0.0226	0.4489	0.2985	-0.9652	1.2568	-0.4607
Ireland	IRL	37200019	37201020	0	0.1945	0.1125	0.586	-0.1874	0.0083	-0.0038	0.5755	0.8567
Ireland	IRL	37200019	37200522	0	1.2416	-0.7815	1.4967	-1.2417	-0.0105	-1.6678	0.075	0.4994
Ireland	IRL	37200019	37201214	0	-0.9784	-1.1522	-0.9607	-1.7984	-0.9125	-1.6678	-0.6852	-0.7496
Ireland	IRL	37200019	37206392	0	1.011	0.4435	0.4173	-0.323	-0.073	-0.2229	0.1693	0.7627
Ireland	IRL	37200019	37202289	0	-0.6324	-0.847	-0.227	-1.2502	-0.3501	-0.801	-0.6852	-1.7277
Ireland	IRL	37200019	37201982	0	0.0795	-1.4038	-0.9624	-0.3973	0.0633	0.1417	-0.744	-0.9197
Ireland	IRL	37200019	37201438	0	1.1243	-0.6019	-0.4806	0.0705	-0.1019	-1.6678	0.5755	-0.2503
Ireland	IRL	37200019	37203560	1	0.7745	0.6348	1.9359	-0.6519	-0.6479	-0.2785	-0.5798	1.0383
Ireland	IRL	37200019	37202884	0	-0.2976	-0.7353	-0.227	-1.1247	-0.4808	-0.1652	-0.4948	-0.1563
Ireland	IRL	37200019	37206587	0	0.5326	0.9535	-0.3802	-0.1741	0.6553	-0.0386	0.9911	0.5553
Ireland	IRL	37200019	37206774	0	0.7474
Ireland	IRL	37200019	37203750	0	0.5347	-2.9627	-2.664	0.7113	-0.2498	0.5274	-1.5537	-2.3976
Ireland	IRL	37200019	37202079	0	1.158	-0.4093	0.8571	-0.4276	-0.2504	-0.0348	0.3473	-0.1563
Ireland	IRL	37200019	37206301	0	-0.4654	-1.0212	-0.227	-0.8189	-0.0204	-0.4795	0.1693	0.1216
Ireland	IRL	37200020	37205246	1	0.8067	1.7162	0.4562	-0.4865	-0.1251	-0.3435	1.2612	-0.6128
Ireland	IRL	37200020	37204251	1	0.9821	2.6352	1.9359	0.2678	0.2455	-0.8849	0.7688	2.0955
Ireland	IRL	37200020	37204771	1	0.8825	0.7763	-0.1587	-0.6017	0.2111	-0.9484	-0.6852	0.0876
Ireland	IRL	37200020	37201099	1	1.1495	0.9454	1.036	-0.6499	0.6636	0.0228	1.231	-0.7496
Ireland	IRL	37200020	37203151	1	0.4568	-0.7221	-0.9607	-0.7333	0.1421	-0.153	-0.3763	-0.5912
Ireland	IRL	37200020	37206237	1	1.0806	0.0502	-1.0595	-0.5706	-0.0583	-0.5032	-0.3237	-1.2688
Ireland	IRL	37200020	37200484	1	0.9018	-0.0192	-1.2374	-0.8332	-0.685	-1.6678	-0.4771	-0.5912
Ireland	IRL	37200020	37202891	1	0.8748	1.1352	-0.5544	-0.5736	-0.0683	-0.7847	-0.0553	-0.8802
Ireland	IRL	37200020	37205670	1	1.0323	0.7665	1.0108	-0.1682	-0.4843	0.381	-0.0992	-0.5912
Ireland	IRL	37200020	37204649	1	-0.2293	0.5836	-0.3802	-0.0607	-0.3047	-0.298	-0.216	-0.2503
Ireland	IRL	37200020	37202742	1	0.4103	1.0631	1.2899	-0.0775	0.5583	0.3062	-0.5142	-0.5475
Ireland	IRL	37200020	37205688	1	1.3111	0.6515	1.4967	-1.0549	0.6023	-0.8437	-0.3912	0.2546
Ireland	IRL	37200020	37200785	1	0.8694	0.5091	0.8038	-0.445	-0.0533	-1.2919	-0.4771	-0.7108
Ireland	IRL	37200020	37205513	1	0.3167	-0.2662	-0.7095	-0.0174	-0.6834	0.0741	0.1693	-1.2688
Ireland	IRL	37200020	37202574	1	0.884	0.1371	1.0108	0.3611	0.1982	0.1282	-1.039	-0.411
Ireland	IRL	37200020	37203562	1	1.3003	1.3697	0.9705	0.6272	-0.2773	-0.1285	-0.3727	1.515
Ireland	IRL	37200020	37200513	1	0.6586	0.0634	0.0226	0.2706	0.7125	0.1664	-0.0553	-0.3969
Ireland	IRL	37200020	37204981	1	0.6633	0.4435	1.2899	-0.7397	-0.5402	-0.9484	-0.7838	0.4725
Ireland	IRL	37200020	37203453	1	1.5562	1.127	0.4036	-0.0597	-0.0764	-0.421	-0.3876	0.1216
Ireland	IRL	37200020	37200232	1	1.3396	0.7763	0.6847	0.154	-0.1121	-0.0607	-0.4771	1.1508
Ireland	IRL	37200020	37204993	1	0.384	-0.891	-0.3802	-0.679	-0.7322	-1.6678	-2.1355	-0.7496
Ireland	IRL	37200020	37203957	1	1.0458	-0.2662	0.5347	-0.9348	-0.4562	-0.2532	-0.4771	0.1216
Ireland	IRL	37200020	37200199	1	1.5329	1.1493	0.1386	-0.0854	-0.0235	0.0117	-0.4918	-0.6947
Ireland	IRL	37200020	37203037	1	0.7944	-0.4314	0.0226	-0.0248	-0.5113	-0.0982	-0.4771	-1.0923
Ireland	IRL	37200020	37200996	1	0.3101	-0.4516	0.8571	-0.2317	-0.6303	0.0761	-0.3086	-1.0788
Ireland	IRL	37200020	37204314	1	0.1637	0.3151	-0.7902	-0.7048	0.0867	-0.0494	0.0256	-0.4423
Ireland	IRL	37200020	37202697	1	-1.13	0.235	-0.227	-0.0566	0.6752	0.2575	-2.1355	2.0955
Ireland	IRL	37200020	37204793	1
Ireland	IRL	37200020	37206087	1	0.2971	0.6555	0.1386	-0.2286	-0.3962	0.3802	0.3482	-0.1563
Ireland	IRL	37200020	37200524	1	1.3422	1.1132	-0.829	0.0289	-0.0743	0.3459	0.0256	-0.2503
Ireland	IRL	37200020	37203462	1
Ireland	IRL	37200020	37206099	1
Ireland	IRL	37200020	37206638	1	0.0517	0.9454	0.4173	-0.4355	0.5188	-0.7433	-0.6852	0.1216
Ireland	IRL	37200020	37201082	1	1.2023	0.1945	0.5462	-0.0977	-0.4427	0.3136	-0.6852	0.833
Ireland	IRL	37200020	37201363	1	0.8674	0.3984	-0.7014	0.503	-0.7562	0.0813	-0.1727	-0.7496
Ireland	IRL	37200021	37204189	1	0.5075	1.7162	1.1381	3.6039	1.2974	-1.6678	0.8038	0.7099
Ireland	IRL	37200021	37204122	1	-0.1194	-0.2662	-0.4728	0.1563	1.0661	0.3965	0.0256	-0.943
Ireland	IRL	37200021	37205848	1	0.2328	1.4003	-0.6173	-0.9731	0.8924	0.1076	-0.5832	-0.959
Ireland	IRL	37200021	37201150	1	-0.0367	1.4003	0.4173	-0.42	-0.1591	-1.6678	0.5755	-0.5475
Ireland	IRL	37200021	37200406	1	-0.0834	-0.4203	-0.5836	-0.5787	0.0125	-1.6678	-0.6852	-0.9299
Ireland	IRL	37200021	37201803	1	-1.0313	-0.4203	0.0226	0.1394	-0.4505	-1.6678	-0.1972	-0.4607
Ireland	IRL	37200021	37203351	1	-0.6781	-0.2662	-0.4688	-0.2306	-0.7636	0.1265	-0.6852	-0.6774
Ireland	IRL	37200021	37200439	0	-0.2718	-0.1106	-0.5034	-1.3001	-0.6258	-1.6678	0.3415	-0.9243
Ireland	IRL	37200021	37202829	0	0.3623	-0.891		-0.9071	0.0225	-0.801
Ireland	IRL	37200021	37203704	0	-0.4897	2.6352	1.9359	-0.6916	0.3235	0.3695	2.4277	2.0955
Ireland	IRL	37200021	37201148	0	0.7204	0.0467	0.4173	0.0805	0.1418	-0.2785	-0.3241	0.1216
Ireland	IRL	37200021	37201549	0	-0.6234	-0.2662	-0.5836	0.2779	-1.2394	-1.6678	0.3482	0.1216
Ireland	IRL	37200021	37206210	0	0.9617	-0.0862	-0.227	0.269	0.3602	0.414	0.5755	0.1216
Ireland	IRL	37200021	37202997	0	-0.3079	-0.0862	0.0226	0.4556	0.1111	-1.6678	0.5755	0.1216
Ireland	IRL	37200021	37203171	0	-0.3748	-0.0862	0.0226	0.488	-0.5796	-1.6678	0.5755	0.1216
Ireland	IRL	37200021	37200177	0	0.0216	0.9166	2.0735	0.7211	0.8947	0.6591	-0.4805	1.515
Ireland	IRL	37200021	37202567	0	0.7127
Ireland	IRL	37200021	37200576	1	0.5323	0.0502	-1.0411	-1.0091	-1.0296	0.0164	-0.4771	-0.8443
Ireland	IRL	37200021	37201527	1	-0.3923	0.4435	-0.5544	-0.0966	-0.5453	-0.1091	-0.6852	0.1216
Ireland	IRL	37200021	37204571	1	-0.1511	-0.0862	-1.0411	-1.7857	0.6348	-0.0683	-0.2852	-0.7496
Ireland	IRL	37200021	37204342	1	-0.2436	-0.2366	0.0226	-0.8679	-0.3275	-0.0465	0.0256	0.1339
Ireland	IRL	37200021	37202969	1	-0.4106	-0.2662	-1.0611	0.1197	-0.6287	-0.5309	-0.4948	-0.959
Ireland	IRL	37200021	37200940	1	1.3944	-0.269	0.5563	-0.2372	-0.345	0.372	-0.6852	0.4392
Ireland	IRL	37200021	37202652	1	0.6922	0.6515	-0.691	-1.1482	0.2765	0.0957	-2.1355	-1.2688
Ireland	IRL	37200021	37204210	0	0.3756	-0.0862	0.0226	-1.0059	0.3144	-0.0558	0.3482	0.1907
Ireland	IRL	37200021	37204292	0	0.725	1.7162	1.9359	0.634	1.4511	1.0711	2.4277	2.0955
Ireland	IRL	37200021	37204912	0	-0.2572	-0.2479	0.0226	-0.5968	0.1376	-0.0671	0.5755	0.1216
Ireland	IRL	37200021	37200175	0	1.1331	0.9349	1.9359	-0.5305	0.9332	0.0402	2.4277	2.0955
Ireland	IRL	37200021	37200715	0	0.8558	1.1352	1.9359	0.2151	0.6762	0.3689	1.4995	1.7439
Ireland	IRL	37200021	37203056	0	-0.2698	-0.5994	1.1381	-0.2008	0.5751	0.7388	-0.1727	1.515
Ireland	IRL	37200021	37200883	0	-1.0053	-0.2662	0.0226	-0.1845	0.57	-0.1379	-0.0857	0.1216
Ireland	IRL	37200021	37205444	0	-0.3568	-0.4488	0.0226	0.2484	-0.896	0.2959	0.5755	0.1216
Ireland	IRL	37200021	37205418	0	-0.2073	-2.9627	-2.664	-0.2865	-0.5675	-1.6678	0.075	-0.9111
Ireland	IRL	37200022	37200421	1	1.6071	-0.8869	-0.5252	0.6039	-0.5921	-0.3435	-0.8627	0.9444
Ireland	IRL	37200022	37202970	1	-2.3623	-0.4488	0.0226	-1.2073	-1.5336	-0.0813	-0.0553	-2.5027
Ireland	IRL	37200022	37205995	1	0.6711	0.3984	0.0226	-0.6123	-0.4208	-1.6678	-0.4771	-0.7108
Ireland	IRL	37200022	37205778	1	-0.327	0.9873	-0.3048	-1.0549	-0.5365	-0.8849	-0.2852	-0.2726
Ireland	IRL	37200022	37203114	1	-2.3848	2.6352	1.2867	-2.6005	-3.7095	-1.6678	1.8085	0.1216
Ireland	IRL	37200022	37203792	1	0.8071	-0.0862	0.0226	-0.0762	-0.218	-1.6678	0.5755	-0.6089
Ireland	IRL	37200022	37205811	1	0.5818	1.7162	-0.227	0.2453	-0.0636	-0.5032	0.5755	-0.7507
Ireland	IRL	37200022	37204277	1	-0.7285	0.3875	0.7162	-0.7311	0.7205	-0.2306	0.8438	-0.1563
Ireland	IRL	37200022	37202544	1	-0.0308	0.215	-0.6643	0.0839	0.2819	0.2534	-1.2665	-0.9943
Ireland	IRL	37200022	37205743	0	0.7768	0.3898	0.0226	0.4449	1.0308	0.359	0.5755	0.1216
Ireland	IRL	37200022	37203416	0	-0.14	-0.2662	-0.227	0.302	-0.2695	0.6587	0.5755	-0.2503
Ireland	IRL	37200022	37200926	0	1.0407	-0.2662	0.586	-0.0649	-0.128	-0.4384	0.5755	-0.5912
Ireland	IRL	37200022	37204201	0	0.1435	0.1276	1.4967	0.7113	-0.1086	0.2176	1.6338	2.0955
Ireland	IRL	37200022	37203362	0	-0.2459	2.6352	1.2867	-2.6904	4.8357	3.6292	2.4277	2.0955
Ireland	IRL	37200022	37204138	0	1.2596	-0.2062	1.1657	-1.0852	-0.0321	-1.6678	-1.0844	0.8136
Ireland	IRL	37200022	37203406	0	0.58	0.7825	0.0226	-0.2841	0.3505	0.2563	-0.5832	-0.7685
Ireland	IRL	37200022	37201490	0	0.8664	-0.0862	-0.227	-1.7857	-0.4898	-1.2919	0.3473	-0.1563
Ireland	IRL	37200022	37202258	0	0.4571	-0.2662	-0.442	-1.3681	-0.5516	-1.653	0.5755	-0.7426
Ireland	IRL	37200022	37205131	0	1.2004			-2.6893	0.1502	-0.7368	-0.0992
Ireland	IRL	37200022	37204837	0	-2.2887	-0.5994	-0.227	-1.6783	-0.4011	-1.2919	0.1693	0.1216
Ireland	IRL	37200022	37205486	0	-0.599	0.5068	1.0433	-0.8286	0.9156	-0.3548	-0.3565	-0.6128
Ireland	IRL	37200022	37201596	1	0.4326	1.7671	-0.227	-0.8353	-1.0624	-0.7368	0.3482	0.1216
Ireland	IRL	37200022	37203756	1	-0.0653	1.1132	1.1381	3.6039	1.6672	1.4776	-0.0992	2.009
Ireland	IRL	37200022	37206191	1	-0.6266			0.7109	-0.1723
Ireland	IRL	37200022	37202305	0	0.4209	1.1352	0.3461	-0.1936	0.4964	0.8055	-0.1727	0.1216
Ireland	IRL	37200022	37204536	0	1.1599	2.6352	1.9359	-0.8286	1.0778	-0.8447	-0.4805	1.0383
Ireland	IRL	37200022	37205381	0	-0.1536	0.7989	-0.3048	-1.0677	-0.0462	-0.8768	0.5755	-0.4607
Ireland	IRL	37200022	37202484	1	-1.032	0.468	-0.7081	-0.3803	-0.1689	0.1529	-0.4288	0.346
Ireland	IRL	37200022	37203253	1	-0.2532	1.7162	0.4173	-0.23	1.0518	-0.2858	-0.3206	0.5823
Ireland	IRL	37200022	37201138	1	-0.7641	-0.3996	-0.2285	0.8717	0.8779	0.9376	0.5826	-0.5251
Ireland	IRL	37200022	37200556	1	-1.2421	-0.2662	0.0226	-1.4269	-0.2921	-1.6678	0.5755	-0.4607
Ireland	IRL	37200022	37203595	0	0.0098	1.7162	0.1386	-0.3094	1.2791	0.731	1.1417	1.1013
Ireland	IRL	37200022	37202122	0	1.0142	1.3889	-1.4011	-0.4814	0.1105	-1.6678	-2.1355	-0.9933
Ireland	IRL	37200022	37201139	0	0.5796	-0.2662	0.0226	0.7113	0.6238	-0.5309	0.5755	-1.3027
Ireland	IRL	37200022	37200645	0	-0.0293	-0.089	-1.6896	-2.0365	-0.5079	-1.6678	-0.5832	-0.4607
Ireland	IRL	37200023	37202101	0	0.3299	0.9061	1.9359	0.7113	0.9471	0.466	2.4277	2.0955
Ireland	IRL	37200023	37203774	1	0.3193	-0.9334	-1.0021	-0.6441	-0.2883	-1.6678	-0.8686	-0.2503
Ireland	IRL	37200023	37205647	1	0.0182	-0.7221	-1.0611	-0.29	-1.0635	-0.2607	0.3482	-0.5475
Ireland	IRL	37200023	37205089	1	-0.536	-0.2479	0.0226	-0.5736	0.6564	-0.1442	-0.2821	-0.1563
Ireland	IRL	37200023	37204044	1	1.4614	-0.2662	0.1386	-0.4739	-0.1698	-1.6678	-0.8883	-0.1563
Ireland	IRL	37200023	37201491	1	-0.1122	0.6372	0.0226	-0.3641	-0.5097	-0.7368	-0.6852	0.1216
Ireland	IRL	37200023	37201132	1	0.5707	-0.59	-0.227	0.2257	0.0988	-0.2532	0.5755	0.1216
Ireland	IRL	37200023	37202259	1	-1.0218	-0.0994	0.4173	-0.1539	-0.4797	-0.4795	-0.8012	0.8136
Ireland	IRL	37200023	37206288	1	0.0373	0.7855	-0.227	0.0665	-0.5696	-1.6622	-0.4948	-0.9943
Ireland	IRL	37200023	37201088	1	0.789	-0.2806	-0.7836	-0.3007	-3.7095	-0.226	0.0256	-0.7887
Ireland	IRL	37200023	37204678	1	-0.6449	1.1493	-0.227	-0.3983	-0.3727	-0.809	-0.2821	0.1216
Ireland	IRL	37200023	37203529	1	0.3749	0.2465	0.6907	-0.2927	-0.3689	0.2591	-0.2821	-0.3313
Ireland	IRL	37200023	37201642	1	-0.4174	-0.0862	-0.227	0.2817	0.4721	-1.653	-0.6852	-0.6073
Ireland	IRL	37200023	37202247	1	0.8137	0.3326	-0.227	-0.0662	1.04	-0.801	0.5755	0.0122
Ireland	IRL	37200023	37205479	0	1.7814	0.9718	-1.6877	0.1067	-0.3594	0.0443	-0.6852	-0.8443
Ireland	IRL	37200023	37206522	0	-1.0951	-0.165	0.6496	-0.9991	0.4654	-1.2919	-0.3966	0.9097
Ireland	IRL	37200023	37203029	0	-0.4545	-1.3452	-1.1926	-0.5794	-0.6536	-1.2817	-0.4656	-1.0788
Ireland	IRL	37200023	37206282	0	-1.029	-0.0862	0.0226	-2.6893	0.1178	0.0926	0.5755	0.1216
Ireland	IRL	37200023	37200636	0	-0.9737	0.2554	0.0226	-2.6893	-0.1621	-1.6678	-0.6852	-0.4607
Ireland	IRL	37200023	37200817	0	1.6996	-0.089	-1.2567	-1.1	-1.104	-0.4694	-0.2821	-0.8198
Ireland	IRL	37200023	37201776	0	1.4728	-0.4314	-0.3802	-0.8941	-0.6863	-0.8849	0.5755	0.1216
Ireland	IRL	37200023	37205973	0	-1.409	0.7821	1.1355	-2.6893	0.3527	-1.6678	-1.4019	0.9883
Ireland	IRL	37200023	37202343	0	-1.3824	-1.3452	-0.0094	0.0614	0.2953	0.4067	0.5755	-0.2332
Ireland	IRL	37200023	37206598	1	0.0769	1.7671	1.4967	-0.2943	0.3264	-1.0529	0.5755	0.8567
Ireland	IRL	37200023	37205475	1	-0.2378	-0.0252	-0.5907	-0.2603	-0.3575	-0.5309	-1.1693	-0.8443
Ireland	IRL	37200023	37205824	1	0.4421	0.731	1.9359	-0.9348	-0.1015	-0.3239	0.5409	2.0955
Ireland	IRL	37200023	37203865	1	-0.3246	0.7825	0.8038	-0.0645	0.2532	-0.2777	0.1701	0.8567
Ireland	IRL	37200023	37201966	1	-0.7027	1.4003	0.0226	-0.2962	-0.6106	-0.3199	-1.2871	-0.2503
Ireland	IRL	37200023	37200888	1	-0.913	-0.2662	-0.7638	-0.3557	-0.6272	-0.071	-0.6852	-1.3017
Ireland	IRL	37200023	37206775	1	-1.7236	-0.2662	0.0226	-7.00E-04	-0.262	-0.2084	0.5755	0.1216
Ireland	IRL	37200023	37202376	0	-0.7494	1.1132	0.0226	-0.2896	1.2497	-0.0816	0.5755	0.1216
Ireland	IRL	37200023	37201664	0	0.0507	-0.2479	0.0226	0.3255	0.5832	0.6817	0.5755	0.1216
Ireland	IRL	37200024	37203391	1	0.0895	0.2607	0.0226	0.7113	0.8171	-0.8849	-0.3763	-0.2503
Ireland	IRL	37200024	37204104	1	0.7246	0.2032	0.4173	-0.4755	-0.4406	-0.2532	-0.6852	-0.8813
Ireland	IRL	37200024	37201419	1	0.7057	0.7156	0.0226	0.9548	0.1657	-0.4223	-0.0553	-1.1252
Ireland	IRL	37200024	37200163	1	-0.2984	0.9454	0.8348	-0.9998	-0.4194	-0.8849	-2.1355	1.515
Ireland	IRL	37200024	37203408	1	0.516	0.6348	-0.652	-0.0046	-0.252	0.266	-1.4019	-0.5912
Ireland	IRL	37200024	37201802	1	0.9552	-0.0862	-1.1801	-1.0563	-0.6406	-1.0529	-0.1972	-0.681
Ireland	IRL	37200024	37205553	1	-0.233	0.1245	1.4967	-0.8189	-0.006	-1.6678	-2.1355	-0.1563
Ireland	IRL	37200024	37202651	1	-0.1411	0.2607	0.4173	-0.3621	0.159	-0.8849	-0.1727	0.1216
Ireland	IRL	37200024	37200659	1	0.7595	1.4003	0.1386	-0.0699	-0.6683	-0.8437	-1.4541	-0.6073
Ireland	IRL	37200024	37205043	0	1.1735	-0.4314	0.0226	0.1393	-0.2258	0.0565	0.5755	0.1216
Ireland	IRL	37200024	37202026	0	-0.6995	0.1125	-1.6877	-1.4389	-0.213	-0.0615	-0.9764	-0.3856
Ireland	IRL	37200024	37202267	0	0.7656	-0.1692	0.1386	0.0608	-0.0083	-0.9484	-0.2273	1.0448
Ireland	IRL	37200024	37205526	0	0.4817	2.6352	1.9359	-0.7659	1.9119	-0.0637	1.3958	0.833
Ireland	IRL	37200024	37202822	0	0.9524	0.3289	1.9359	1.0563	1.5262	2.3412	2.4277	1.0641
Ireland	IRL	37200024	37204359	0	0.2184	0.5091	1.2899	-0.2916	-0.223	-0.4522	1.2067	0.7945
Ireland	IRL	37200024	37206672	0	1.373	0.9454	0.4173	-0.2529	0.0304	0.5122	-0.0551	0.4994
Ireland	IRL	37200024	37201945	0	0.0986	0.5068	0.0226	-1.6821	-0.1046	-0.5842	-0.6856	-1.6557
Ireland	IRL	37200024	37203852	0	1.177			3.229	0.4867
Ireland	IRL	37200024	37203543	0	-0.0466	0.0467	1.9359	-0.4755	1.2459	-0.421	0.1693	0.1216
Ireland	IRL	37200024	37206473	0	0.5461	-1.1063	0.9726	-1.2342	-0.8122	-1.6678	-0.5178	1.1013
Ireland	IRL	37200024	37205456	0	1.3647	0.1852	1.9359	-0.3993	0.1475	-1.6678	0.0256	2.0955
Ireland	IRL	37200024	37205400	0	-0.3266	-0.9924	-1.7997	-1.0563	-1.3615	-1.6678	-1.2624	-1.5751
Ireland	IRL	37200024	37205038	0	0.0047	1.7671	0.7638	0.6906	1.1711	-1.6678	1.3918	1.515
Ireland	IRL	37200024	37201662	0	-0.8159	1.7671	0.0226	-1.5123	0.3512	-0.2607	-0.3882	0.4504
Ireland	IRL	37200024	37202378	0	0.6396	2.6352	-0.6108	-0.68	0.894	-0.6274	-0.0992	-0.328
Ireland	IRL	37200024	37204194	0	0.2792	0.7825	1.9359	-0.1614	1.0141	0.3261	2.4277	0.833
Ireland	IRL	37200024	37201975	0	0.4909	-0.2806	-0.3802	-0.4829	-0.1347	-0.7106	0.5755	-0.6073
Ireland	IRL	37200024	37205650	0	1.4319	0.1852	0.0226	-0.016	0.6555	-0.421	0.5755	1.1508
Ireland	IRL	37200024	37200792	0	0.9953	0.5836	0.0226	-0.4921	-0.1693	-0.8849	0.3482	-0.2503
Ireland	IRL	37200024	37203294	1	0.8161	0.6464	0.9726	-0.0213	0.2329	-0.075	-1.5848	1.1508
Ireland	IRL	37200024	37203874	1	1.0172	0.2086	0.6825	-0.3882	-0.1982	0.2404	-0.1972	-0.1563
Ireland	IRL	37200024	37201423	1	0.4112	-0.4203	-0.7638	-0.5016	-0.5217	-0.0243	-0.216	-0.7887
Ireland	IRL	37200024	37201912	1	0.7493	-0.269	-1.0611	-1.5123	-0.4005	-0.2607	-0.2821	-1.4637
Ireland	IRL	37200024	37202694	1	-0.3232	0.6263	1.4967	-0.6422	-0.1186	-0.219	-0.0823	-0.1563
Ireland	IRL	37200024	37203905	1	-0.4341	-0.4314	1.1381	-0.0729	0.0383	0.4096	0.0256	-0.8198
Ireland	IRL	37200024	37201780	0	0.8007	0.3289	0.0226	-0.4212	0.6054	0.2493	1.1417	0.1216
Ireland	IRL	37200024	37200108	0	-0.6189	0.5836	0.4173	-1.6841	-0.1623	-0.8849	0.8038	-0.3297
Ireland	IRL	37200024	37204535	0	1.1966	0.801	0.4173	0.2252	0.3578	0.8479	0.3473	-0.2503
Ireland	IRL	37200024	37203757	0	-0.0125	-0.4314	0.0226	-0.5513	-0.5848	0.0161	-0.3733	-0.9943
Ireland	IRL	37200024	37205453	0	-0.1226	-0.0862	0.0226	-0.7797	0.1592	-0.8849	-0.1727	0.1216
Ireland	IRL	37200024	37205612	0	0.527	2.6352	0.8348	-0.6984	-0.5333	-1.2919	0.5755	-0.7496
Ireland	IRL	37200025	37204778	0	0.5513	2.6352	1.9359	3.6039	3.2455	3.6292	1.2691	2.0955
Ireland	IRL	37200025	37201381	1	1.618	-0.1167	0.0226	-0.3241	-0.3249	0.2553	0.0256	-0.2503
Ireland	IRL	37200025	37205376	1	0.8048	-0.269	0.4907	-0.1032	-0.7295	-0.1169	-0.9764	-0.4607
Ireland	IRL	37200025	37206048	1	0.2507	0.9349	1.9359	0.0489	0.4798	0.1963	-0.2821	0.9339
Ireland	IRL	37200025	37205122	1	1.5643	2.6352	-0.227	0.7069	0.2401	0.2513	-0.0651	-0.4607
Ireland	IRL	37200025	37203555	1	1.0138	0.0634	0.0226	0.2972	-0.3449	0.6081	0.1701	-0.4607
Ireland	IRL	37200025	37201718	1	0.4822	1.3889	-0.2004	0.0659	-0.4639	-0.1896	-1.5848	-0.8443
Ireland	IRL	37200025	37201289	1	0.5205	-0.59	-0.7902	-0.8053	-1.2583	-0.1285	-0.4771	-0.2503
Ireland	IRL	37200025	37202442	1	0.5898	0.2718	-1.0678	-0.8776	-0.379	0.236	-0.1972	-0.1563
Ireland	IRL	37200025	37202188	1	0.5739	0.1245	0.0226	-0.3395	0.0598	0.275	-0.0817	-0.2503
Ireland	IRL	37200025	37201272	1	-0.1881	0.5836	0.6907	-1.4428	0.1	-0.5676	-0.6852	0.2546
Ireland	IRL	37200025	37203720	1	0.1079	0.4435	-0.6587	-0.5874	-0.4271	0.0117	-0.1021	-0.7816
Ireland	IRL	37200025	37205715	0	1.0636	-1.0245	1.4187	0.3293	0.4475	0.4058	0.4817	2.0955
Ireland	IRL	37200025	37202809	0	1.3545	-1.0744	0.0226	-0.0508	-0.5518	-0.2408	-0.5832	0.1216
Ireland	IRL	37200025	37205091	0	1.3701	0.4012	0.0226	-0.8335	-0.3442	-0.4318	0.1693	-0.1865
Ireland	IRL	37200025	37204602	0	1.2468	1.127	-0.5472	-0.6038	0.3349	-0.5032	-1.5596	0.4385
Ireland	IRL	37200025	37206554	0	1.2479	0.0502	-0.9285	-0.6306	-0.3165	-0.8849	-0.8917	-0.1563
Ireland	IRL	37200025	37206246	0	0.9521	-0.59	-0.227	-0.506	-0.3923	-0.801	0.5755	0.1216
Ireland	IRL	37200025	37204090	0	0.1372	0.5696	0.7162	-0.6441	0.0637	-0.1443	0.0254	1.1232
Ireland	IRL	37200025	37206461	0	1.5565	-0.59	-0.3802	-0.7268	-0.5645	-0.801	-0.6852	-0.5251
Ireland	IRL	37200025	37203913	0	1.492	0.7062	1.1657	0.4685	0.3347	0.6746	0.8038	1.2841
Ireland	IRL	37200025	37203763	0	1.464	0.6257	0.1386	-0.0773	-0.9307	0.5137	-0.5798	0.7099
Ireland	IRL	37200025	37203155	0	0.3488	0.3289	0.0226	-0.7701	0.7328	-0.2679	0.5755	0.1216
Ireland	IRL	37200025	37200068	0	1.501	0.1828	0.6407	0.2107	-0.3032	-0.1488	-1.1941	0.9883
Ireland	IRL	37200025	37204907	0	0.7467	0.9349	-0.3048	-0.4475	-0.2179	-0.1082	0.0405	2.0955
Ireland	IRL	37200025	37201636	1	1.3883	0.8762	-1.3325	-0.4649	-0.3583	0.2289	-2.1355	-1.0788
Ireland	IRL	37200025	37201484	1	1.4895	0.6464	0.4173	0.1376	-0.404	0.6658	-0.9936	0.6559
Ireland	IRL	37200025	37204467	1	0.1535	0.5206	-0.6643	0.6875	0.2678	1.306	0.3482	0.388
Ireland	IRL	37200025	37205287	1	1.0439	-0.5743	-0.3802	-0.7732	-0.5165	-0.2408	-0.4771	-0.9111
Ireland	IRL	37200025	37205518	1	0.1181	-0.5994	0.586	0.1193	-0.1067	0.4075	-0.5142	-0.2503
Ireland	IRL	37200025	37201635	0	0.4651	-0.2662	-0.8627	-0.7774	-0.7338	-0.219	-0.3733	-0.6959
Ireland	IRL	37200025	37204061	0	0.6833	-0.4343	-0.2737	-0.4075	-0.1924	0.6131	-0.4629	-1.2018
Ireland	IRL	37200025	37201115	0	1.5973	-0.0994	-0.5544	-0.6866	-0.4441	0.1184	-0.5832	0.1216
Ireland	IRL	37200025	37200537	0	-0.443	0.1943	-0.227	-0.5961	-0.392	-0.3936	-0.1026	-0.3406
Ireland	IRL	37200025	37203784	0	0.7495	0.5266	-0.9607	0.1434	0.1791	0.6894	-0.0823	-0.2503
Ireland	IRL	37200025	37205402	0	1.1913	-0.7221	-0.691	-0.1633	-0.5369	0.0814	-0.6852	-0.9111
Ireland	IRL	37200026	37200286	1	0.5588	-0.2662	0.9726	-0.3953	-0.1649	-1.6678	-0.0987	0.1216
Ireland	IRL	37200026	37201155	1	-0.8423	0.5266	0.4173	-0.1961	-0.2217	-0.4795	-0.5945	-0.4607
Ireland	IRL	37200026	37203280	1	0.7472	0.4435	0.1386	-0.934	-0.2995	-1.6678	-0.6852	-0.2503
Ireland	IRL	37200026	37203109	1	1.0741	-0.438	-0.3998	-0.7754	-0.466	-1.6678	-1.305	-2.5027
Ireland	IRL	37200026	37204595	1	0.1915	1.1493	-0.2943	-0.1357	0.1757	-0.5141	0.3482	-0.6959
Ireland	IRL	37200026	37206193	1	0.6652	0.0502	-0.227	-0.2158	-0.2102	-1.6678	-0.3206	-0.6073
Ireland	IRL	37200026	37205025	1	-0.5969	-0.59	-0.8627	-0.6659	-1.0225	-1.6678	-0.6852	-0.7108
Ireland	IRL	37200026	37204787	1	-0.3493	-0.2662	1.036	-0.4991	0.696	-0.801	1.8085	0.5759
Ireland	IRL	37200026	37200887	1	0.2076	1.1352	-0.227	-0.3641	-0.2185	-1.2919	-1.2871	-0.2503
Ireland	IRL	37200026	37206178	1	0.5051	0.0467	1.9359	-1.1401	-0.2902	-1.6678	-0.2852	0.1216
Ireland	IRL	37200026	37206029	1	1.0554	0.0502	0.8038	-0.8189	-0.802	-1.6678	-0.6822	0.1216
Ireland	IRL	37200026	37201248	1	0.6015	0.0634	0.0226	-0.6854	-0.1726	-1.6678	-0.1021	-0.2503
Ireland	IRL	37200026	37201061	1	0.3731	0.5266	0.0226	-0.17	0.4129	-0.3435	0.3482	0.1216
Ireland	IRL	37200026	37202645	1	0.8492	1.1132	0.4173	-1.7857	0.0603	-1.6678	-0.4771	-0.0129
Ireland	IRL	37200026	37202290	1	0.9265	-0.0862	0.0226	-1.1465	0.7603	-1.6678	0.3482	0.1216
Ireland	IRL	37200026	37201808	1	0.0069	0.0634	-1.1926	-0.8328	-0.2292	-0.8849	-0.6852	-2.5027
Ireland	IRL	37200026	37205374	1	-0.0046	-0.0862	0.0226	0.5425	-0.4168	0.9595	0.5755	0.1907
Ireland	IRL	37200026	37203581	1	0.8562	0.7763	0.1386	0.1231	0.2297	-0.4223	0.3482	0.1216
Ireland	IRL	37200026	37203900	1	0.4217	-0.59	-1.0611	-0.3673	-0.4116	-0.4795	-0.6852	-0.4377
Ireland	IRL	37200026	37201784	1	1.0937	0.5746	0.8348	-1.1401	0.6924	-1.6678	0.5755	1.1232
Ireland	IRL	37200026	37206733	1	0.8831	0.5091	0.9726	-0.3257	-0.2276	-0.801	-1.0571	0.8567
Ireland	IRL	37200026	37201521	1	0.4242	0.7855	0.4173	-0.3408	0.0328	-1.6678	-0.1021	0.1216
Ireland	IRL	37200026	37204845	1	0.6627	0.0502	1.1381	-0.4976	-0.3805	-0.4795	0.0256	0.5553
Ireland	IRL	37200026	37201896	1	0.6559	0.3326	-1.4011	0.1249	0.2041	0.2227	-1.5848	-1.6909
Ireland	IRL	37200026	37202016	1	-0.3985	-0.0862	0.0226	-0.2717	1.2489	-1.5744	0.5755	0.1216
Ireland	IRL	37200026	37200615	1	1.1314	0.0502	0.7162	-0.1578	-0.1571	-0.4795	0.9911	0.5553
Ireland	IRL	37200026	37200428	1	0.5537	-0.4516	-0.5836	-0.1241	-0.1794	-0.7196	-0.6852	0.1216
Ireland	IRL	37200026	37204818	1	0.9134	-0.0862	0.1386	-1.3089	0.0174	-1.6678	-0.1972	-0.6774
Ireland	IRL	37200026	37200011	1	0.5562	0.5353	-0.227	-0.198	-0.2488	-1.2919	1.0903	-0.4607
Ireland	IRL	37200026	37205259	1	1.273	0.1828	0.4173	-0.3777	-0.5649	-0.3355	-1.5848	-1.0454
Ireland	IRL	37200026	37206045	1	0.8941	-0.2479	0.0226	-0.3212	0.4659	-0.2858	-0.6852	-0.4607
Ireland	IRL	37200026	37201290	1	1.7792	0.468	1.0108	1.2836	0.0434	-0.238	0.5409	0.1216
Ireland	IRL	37200026	37206056	1	1.423	-0.0192	0.0226	-0.2304	0.3475	0.1941	0.0256	-0.2503
Ireland	IRL	37200026	37205566	1	1.292	0.64	-0.6315	-0.1452	-0.0822	0.0252	-0.396	-0.7887
Ireland	IRL	37200026	37204512	1	1.0513	1.1493	1.9359	-0.5797	-0.3796	-0.3932	-0.7838	0.4777
Ireland	IRL	37200026	37200847	1	0.9899	0.2607	0.0226	-0.5111	-0.1588	-1.6678	-0.6852	0.1216
Ireland	IRL	37200026	37205577	1	0.9245	0.3178	0.2092	0.1424	0.1151	0.0748	0.8107	0.4725
Ireland	IRL	37200026	37201567	1	0.5248	-0.2479	0.4173	0.4484	0.371	-0.4318	0.5755	-0.6073
Ireland	IRL	37200026	37201632	1	1.1992	-0.2662	0.0226	-0.605	-0.1303	-0.0816	-0.1972	-0.4607
Ireland	IRL	37200026	37201539	1	1.174	0.7763	-0.3048	0.4976	0.2704	0.2695	0.1747	-0.3297
Ireland	IRL	37200027	37206296	1	0.5257	1.7671	1.9359	0.1429	-0.5884	-1.6678	-0.2821	2.0955
Ireland	IRL	37200027	37206669	1	-0.111	-0.4314	0.0226	-0.3718	-0.5914	-1.0529	0.1701	-0.1563
Ireland	IRL	37200027	37203495	1	-0.0526	0.3326	0.0226	-0.6123	-1.1757	-0.6351	-0.6852	-0.2503
Ireland	IRL	37200027	37202416	1	0.7879	1.3889	0.6825	-1.4067	0.4088	-1.6678	2.4277	1.515
Ireland	IRL	37200027	37203991	1	-0.873	-0.0862	0.0226	-2.6893	-0.937	-1.6678	0.5755	0.1216
Ireland	IRL	37200027	37200564	1	-0.1576	-0.6169	-0.5414	-1.3102	-0.5377	-0.5639		0.0301
Ireland	IRL	37200027	37205894	1	0.2382	-0.4314	0.0226	-0.0318	-0.7057	-1.6678	-0.0553	-0.4377
Ireland	IRL	37200027	37202367	1	-0.7972	0.9349	0.0226	0.22	0.3917	0.1481	1.8077	1.2841
Ireland	IRL	37200027	37202349	1	0.834	0.4012	-0.335	-0.3532	-0.4111	-0.9292	-1.5848	0.8136
Ireland	IRL	37200027	37201209	0	-0.7052	-0.0862	-0.6383	-0.8189	-0.3698	-0.7368	-0.8044	-0.8443
Ireland	IRL	37200027	37205938	0	1.0125	1.3697	0.0226	-0.1694	-0.2127	-0.2979	-0.5832	-0.4607
Ireland	IRL	37200027	37205877	0	0.8017	1.7162	1.9359	-0.9285	0.5501	-0.5639	0.3473	1.515
Ireland	IRL	37200027	37204502	0	-0.7486	-0.7243	0.586	-1.3089	-1.1525	-1.6678	-0.1026	-0.1563
Ireland	IRL	37200027	37205108	0	0.7458	0.4571	0.9192	0.3424	0.7875	0.0801	0.3415	0.1959
Ireland	IRL	37200027	37205256	0	0.7451	0.9349	0.4173	-1.3089	0.1264	-0.121	0.5755	2.0955
Ireland	IRL	37200027	37205892	0	0.9236	1.1132	1.9359	-1.0059	0.6216	-1.6678	0.9863	2.0955
Ireland	IRL	37200027	37205218	0	0.912	-0.4456	0.4173	-0.8699	0.3	-1.6678	-0.1282	0.1216
Ireland	IRL	37200027	37205245	0	-0.5087	0.041	-0.3827	-0.5171	0.1125	-1.6678	-0.9906	1.1508
Ireland	IRL	37200027	37205020	0	1.1791	0.0527	-0.5034	-0.4159	0.4047	0.2937	-0.414	-0.1563
Ireland	IRL	37200027	37202536	0	0.3822	-0.2662	0.0226	-1.3723	-0.5948	-1.6678	-0.5832	-0.1563
Ireland	IRL	37200027	37203328	0	0.3241	-0.4314	0.0226	-1.6821	-0.469	-1.6678	-0.216	-0.4607
Ireland	IRL	37200027	37201507	0	-0.0541	-0.7221	0.0226	-2.6893	-0.2499	-0.1832	-0.5832	-0.1563
Ireland	IRL	37200027	37201420	0	0.0414	0.2836	-0.3802	-0.132	-0.3195	-0.2338	-0.4948	-0.8443
Ireland	IRL	37200027	37203395	0	0.1773	0.7821	0.8116	-0.4754	0.4681	-0.0316	-0.0379	0.9097
Ireland	IRL	37200027	37200468	0	0.421	-0.0862	0.0226	-0.7268	-0.3849	-0.8768	0.1922	0.1216
Ireland	IRL	37200027	37201085	1	-0.2005	0.9454	0.1386	-0.2257	-0.3531	0.1687	0.1701	-0.4607
Ireland	IRL	37200027	37200216	0	0.9089	0.7855	0.6825	-1.0129	-0.0258	-0.219	-0.3733	0.7627
Ireland	IRL	37200027	37201285	0	0.8731	1.3697	1.9359	-0.5739	0.3543	-0.5309	0.3415	2.0955
Ireland	IRL	37200027	37201278	0	1.0081	-0.2806	1.4967	0.1887	0.8153	0.0561	-0.5355	1.1508
Ireland	IRL	37200027	37203332	0	-0.7076	0.3178	0.0226	-0.1322	-0.1799	0.1525	0.1693	0.1216
Ireland	IRL	37200027	37201684	0	-0.5352	0.792	0.3461	-0.2274	0.1902	0.2892	-0.1727	-0.2503
Ireland	IRL	37200027	37204002	1	-0.2674	-0.7221	0.0226	-1.5123	-0.716	-0.5519	0.0256	-0.1563
Ireland	IRL	37200027	37201644	1	0.5264	0.9349	1.4967	-0.2804	0.2417	-0.3242	1.2262	2.0955
Ireland	IRL	37200027	37202302	1	0.6472	0.2607	-1.1075	0.162	0.1131	-0.2544	-0.3733	1.2841
Ireland	IRL	37200027	37203267	0	0.4774	-0.59	-0.691	-0.8237	-0.4764	-1.6678	-0.309	-0.1563
Ireland	IRL	37200027	37202919	0	-1.0729	-0.2662	-0.227	-1.3089	-0.7068	0.0281	-0.6852	-0.1563
Ireland	IRL	37200028	37200579	1	0.0669	2.6352	1.9359	0.7654	2.2954	3.6292	2.4277	2.0955
Ireland	IRL	37200028	37201860	1	-0.8157	-0.0862	-1.0611	-2.6893	-1.2621	-1.6678	-2.1355	-0.7496
Ireland	IRL	37200028	37202661	0	0.0328	0.6492	-0.9084	-0.6055	-0.0151	-0.7368	-2.1355	0.2224
Ireland	IRL	37200028	37203635	1	-0.7643	0.9637	-0.227	-0.8286	-0.4791	-1.6678	-0.6852	-0.959
Ireland	IRL	37200028	37201137	1	-1.1156	-0.0862	0.1386	0.0861	1.4238	-0.4384	-0.6852	-2.5027
Ireland	IRL	37200028	37206286	1	-0.009	-0.04	-0.6453	-0.6984	1.3898	-1.6678	-1.4019	0.1216
Ireland	IRL	37200028	37202618	1	0.3291	-0.7221	-0.227	-0.5335	0.3391	-1.6678	0.5755	-0.9299
Ireland	IRL	37200028	37202883	0	-0.626			-0.192	0.1356
Ireland	IRL	37200028	37203144	0	-0.7833	0.6515	0.0226	-2.6893	1.6206	-1.6678	-0.176	-0.8443
Ireland	IRL	37200028	37202080	0	-2.4268	-0.0994	1.4967	-0.2873	0.5779	-0.0265	1.836	2.0955
Ireland	IRL	37200028	37203758	0	-0.1622	0.7821	1.9359	-1.3723	4.8357	-1.6678	0.075	2.0955
Ireland	IRL	37200028	37200442	0	-0.1153	1.7162	1.1752	0.2797	0.6274	0.0889	1.8085	0.8925
Ireland	IRL	37200028	37200581	0	-0.7351	1.7162	1.9359	0.2558	2.2983	0.555	2.0386	2.0955
Ireland	IRL	37200028	37204867	0	-0.4277	-0.2662	0.0226	-0.1429	0.2914	-0.801	0.5755	0.1216
Ireland	IRL	37200028	37205468	0	-0.2141	-0.4093	0.0226	-2.64	-0.0386	0.7395	-0.6791	-0.959
Ireland	IRL	37200028	37200959	1	-0.4418	0.1371	0.1802	-0.7369	0.3125	-0.2964	-0.6852	0.1216
Ireland	IRL	37200028	37205893	1	1.0156	-0.2662	0.0226	-0.4359	0.0437	-0.8849	-0.1972	0.1216
Ireland	IRL	37200028	37203409	1	-0.3309	2.6352	1.9359	-0.5538	0.4995	-0.406	-0.0823	2.0955
Ireland	IRL	37200028	37202558	1	-1.2248	-0.891	-0.4728	-1.6455	-2.2615	-0.7847	-0.4948	0.1216
Ireland	IRL	37200028	37204348	1	-1.2779	-0.4064	0.0226	0.1053	-1.3684	-1.6678	-0.403	-0.959
Ireland	IRL	37200028	37200696	1	0.5135	-0.0862	-0.7638	-1.3089	-0.4846	-1.6678	-0.6852	-0.3969
Ireland	IRL	37200028	37205993	1	-0.1076	0.6348	-0.1587	-2.6893	-0.8282	-1.0529	-0.9906	1.2147
Ireland	IRL	37200028	37200128	0	-0.3991	-0.0192	-0.227	-0.5695	-0.243	-0.1787	-0.5924	-0.4607
Ireland	IRL	37200028	37206543	0	-0.4938	2.6352	-2.664	-2.6893	-0.0944	-1.6678	-2.1355	0.1216
Ireland	IRL	37200028	37203064	0		0.6464	0.0226	-0.0242	-0.2301		0.5755	-0.2503
Ireland	IRL	37200028	37205911	0	-0.7165	-0.4998	-0.227	0.0897	0.8116	0.5641	0.5755	0.1216
Ireland	IRL	37200028	37201624	0	-0.885	-0.0862	0.0226	-0.5016	-2.5785	-1.6678	0.5755	0.1216
Ireland	IRL	37200028	37200971	0	-0.4005	-0.5994	0.9726	0.1476	0.7894	0.0035	0.5755	1.4379
Ireland	IRL	37200029	37206332	1	0.455	0.792	0.7162	-0.8921	-0.6468	-0.8849	-0.8883	-0.5079
Ireland	IRL	37200029	37206801	1	0.9146	0.9275	1.2899	0.1523	0.5473	-0.801	0.7017	0.8925
Ireland	IRL	37200029	37203435	1	0.3298	2.6352	0.9192	-0.2177	-0.7394	-0.4795	-0.3206	0.496
Ireland	IRL	37200029	37203951	1	-0.0271	-0.5994	0.0226	0.3508	0.6601	-0.1091
Ireland	IRL	37200029	37201493	1	-0.7968	2.6352	1.4967	-0.6184	0.5411	-1.6678	-0.6451	-0.2201
Ireland	IRL	37200029	37205921	1	0.0015	0.7855	-0.3048	-1.3102	-0.0657	-1.6678	-0.3912	-0.7096
Ireland	IRL	37200029	37200040	1	0.9154	0.0634	0.6825	-0.5415	0.2768	-0.2473	0.5755	0.1216
Ireland	IRL	37200029	37204765	1	-0.2604			0.0179	-0.8444
Ireland	IRL	37200029	37202521	1	0.8162				-0.2603
Ireland	IRL	37200029	37205923	1	-0.068			-0.6149	-0.3899	-0.078
Ireland	IRL	37200029	37202105	1	-0.9094	1.127	1.9359	-0.7048	0.0879	-0.1778	0.1648	1.2524
Ireland	IRL	37200029	37206634	1	-0.0558	2.6352	0.586	-0.4989	-0.3357	-0.421	-0.4771	0.2546
Ireland	IRL	37200029	37204594	1	0.9428	-0.2479	0.3416	-0.646	-0.5359	-1.6678	-0.4948	-0.2503
Ireland	IRL	37200029	37206567	1	0.6962	-0.0357	-0.4806	-0.8834	-0.6889	-0.4795	-0.5974	-1.6155
Ireland	IRL	37200029	37203834	1	1.0981	0.3815	0.7739	-1.0392	-0.7655	-1.6678	-0.9906	0.8806
Ireland	IRL	37200029	37202333	1	-0.5953
Ireland	IRL	37200029	37202014	1	-0.4174	0.9349	1.9359	-0.1055	0.1507	-0.1778	0.9911	1.4234
Ireland	IRL	37200029	37205969	1	1.2096	0.3326	1.4967	-0.1991	-0.7146	-1.6678	-0.0817	1.515
Ireland	IRL	37200029	37205813	1	0.3554	2.6352	1.9359	-1.5123	-0.0253	-0.219	-1.5596	0.6314
Ireland	IRL	37200029	37202465	1	0.3138	-0.0994	0.0226	0.6352	1.1285	1.3087	0.5755	-0.1563
Ireland	IRL	37200029	37202089	1	-0.0667	0.7156	1.2899	-2.0365	-0.1919	-0.5309	-1.2106	0.6559
Ireland	IRL	37200029	37202287	1	1.0159	0.2465	1.9359	-1.5123	-0.2725	-1.2919	-1.7719	1.3857
Ireland	IRL	37200029	37201725	1	0.9819	-0.6365		-0.2036	0.3484	-1.6678
Ireland	IRL	37200029	37205466	1	-0.9247			-1.1401	-1.0496	-0.2337
Ireland	IRL	37200029	37202187	1	0.373	0.0502	-1.2374	-0.8189	-0.311	-0.5309	-0.1972	-1.0283
Ireland	IRL	37200029	37203836	1	1.1575	-0.6019	-0.2827	-0.3817	-0.9379	-0.8849	0.1701	-0.5912
Ireland	IRL	37200029	37200196	1	0.3239	0.468	-0.8946	-0.0049	0.9849	-0.1922	0.9542	-0.8198
Ireland	IRL	37200029	37203248	1	0.3917
Ireland	IRL	37200029	37204540	1	-0.3624	-0.2662	-0.227	-0.4568	0.2958	0.2188	0.1324	-0.2503
Ireland	IRL	37200029	37200510	1	0.9896	1.3889	-0.3802	-1.668	-0.6878	-1.6678		0.1216
Ireland	IRL	37200029	37200212	1	-2.0593	-0.7221	-1.0611	-2.0365	-0.7783	-0.6742	-0.4771
Ireland	IRL	37200029	37201885	1	1.4383	0.6515	0.8038	-0.3721	0.2293	0.3336	-0.4771	0.1216
Ireland	IRL	37200029	37203963	1	-0.6636	0.3326	-0.0469	-0.1483	-0.1138	-0.5309	-0.414	-0.7108
Ireland	IRL	37200029	37203578	1	0.1358	-0.2662	1.9359	-0.6384	-0.9376	-0.8849	-0.3237	0.8567
Ireland	IRL	37200029	37203651	1	-1.0224	1.3939	-0.227	-1.4269	0.287	-0.1845		0.1216
Ireland	IRL	37200029	37206162	1	0.1912	-0.4314	1.4967	0.4144	-0.1144	-0.4795	-0.6852	2.0955
Ireland	IRL	37200030	37203392	0	0.6993	-0.5994	-0.227	-1.3798	-0.3391	-1.6678	-0.0992	1.1508
Ireland	IRL	37200030	37200583	0	0.46	0.0566	-0.0808	-0.4032	0.2412	-0.2964	0.3473	-0.5475
Ireland	IRL	37200030	37202344	0	0.1927	0.64	0.4173	-0.8237	-0.1118	-0.4795	-0.3912	-0.1563
Ireland	IRL	37200030	37204495	0	0.721	2.6352	0.8038	-0.5739	0.014	-1.6678	0.5755	2.0955
Ireland	IRL	37200030	37202446	0	-0.3037	0.5193	1.1657	-0.3681	0.1776	-1.6678	0.0254	-0.0151
Ireland	IRL	37200030	37201590	0	-0.9358	0.3289	0.4173	-2.0365	0.0348	-0.8437	0.0215	-0.1563
Ireland	IRL	37200030	37204813	0	0.5594	-2.1099	-1.5748	-0.6441	0.4089	0.6398	-0.5061	0.1216
Ireland	IRL	37200030	37203667	0	0.3819	-0.1167	-0.8932	-1.0059	-0.4265	-1.6678	-0.5802	-0.4607
Ireland	IRL	37200030	37200572	0	0.5537			-0.3724	0.476	-1.6678
Ireland	IRL	37200030	37202842	0	-0.3063	-0.0994	-0.7519	-0.7746	-0.6392	-0.4795	1.4834	0.2203
Ireland	IRL	37200030	37201183	0	0.5834	1.4003	1.9359	-0.0236	0.6339	-0.4795	1.802	2.0955
Ireland	IRL	37200030	37202622	0	0.4273	0.4571	1.4967	-0.2193	0.4997	-1.6678	0.5755	0.4777
Ireland	IRL	37200030	37203591	0	-1.0879	1.1132	0.7162	-2.6893	-0.4464	-1.6678	0.3482	0.4777
Ireland	IRL	37200030	37201891	0	-0.0201	-1.0138	-0.4489	0.7113	-0.0408	1.0245	-0.2668	-0.5093
Ireland	IRL	37200030	37206289	0	-0.1133	-0.0862	0.5347	0.2226	0.9824	-0.5842	0.8038	1.1508
Ireland	IRL	37200030	37205050	0	-0.7301	0.7946	1.4967	-0.3651	1.2768	-1.6678	1.3958	1.0383
Ireland	IRL	37200030	37200319	0	-0.7079	0.9526	1.4345	-0.7659	-0.3614	0.1695	2.4277	2.0955
Ireland	IRL	37200030	37206137	0	0.249	-0.4488	0.0226	-0.5384	0.3574	0.0048	0.075	0.149
Ireland	IRL	37200030	37202319	0	-0.706	-0.3089	-0.0413	0.0328	-0.0099	1.0824	-0.6027	-1.0976
Ireland	IRL	37200030	37204554	0	-1.5615	1.7162	-1.1926	-2.6893	0.3488	-1.6678	-0.9729	-1.1405
Ireland	IRL	37200030	37203721	0	-0.0364	0.2032	1.1381	-1.1401	0.062	-1.2919	0.3473	2.0955
Ireland	IRL	37200030	37202069	0	0.1372	-0.0862	0.0226	-1.5123	-0.4044	-1.6678	-0.5832	-0.4607
Ireland	IRL	37200030	37203112	0	1.2263	0.2032	-0.5034	-0.1423	0.8878	0.4707	0.3482	-0.2726
Ireland	IRL	37200030	37200462	0	-0.5577	0.0502	-0.829	-0.4819	-1.1074	-1.6678	-0.4948	-0.4607
Ireland	IRL	37200030	37203189	0	-1.1845	-0.0862	0.0226	0.4048	0.437	-1.6678	-0.6852	0.1216
Ireland	IRL	37200030	37203828	0	0.6501	0.9637	1.4967	-0.3655	0.3615	-1.6678	1.2262	1.3566
Ireland	IRL	37200030	37206451	0	1.2685	0.792	-0.9285	-1.4269	-1.0107	-0.7478	-0.4771	-0.5093
Ireland	IRL	37200030	37203166	0	-0.5297	0.7989	1.1657	-2.6893	-0.3391	-0.8849	-0.2857	0.7627
Ireland	IRL	37200030	37205336	0	-1.0166	-0.7162		-1.7857	-0.6922	-1.6678	0.5755	0.1216
Ireland	IRL	37200030	37200052	0	-0.2236	-0.0862	-0.8627	0.4541	0.6209	-0.3242	-0.3733	0.1216
Ireland	IRL	37200030	37205839	0	-0.2277	-0.0994	0.8877	-0.2673	0.9021	0.8705	0.5826	0.4777
Ireland	IRL	37200030	37205148	0	-0.9499	0.5353	0.7162	-1.3136	-0.4389	0.4592	0.2095	0.6113
Ireland	IRL	37200030	37206654	0	0.0445	0.1141	0.9247	0.1442	0.3294	0.2774	0.1648	1.515
Ireland	IRL	37200030	37203477	0		-0.2662	-1.0611	-1.3001	-1.0031	-1.6678	-0.6852	-0.959
Ireland	IRL	37200030	37206590	0	-0.7509	0.9454	-0.1587	-0.9348	0.9868	0.2116	-0.176	-0.7496
Ireland	IRL	37200030	37201369	0	-0.387	0.8082	0.5347	-2.6893	2.8682	-1.6678	-0.5832	1.2147
Ireland	IRL	37200030	37205302	0	1.0342	-0.4314	0.0226	-0.6441	0.537	-0.801	0.0256	0.1216
Ireland	IRL	37200030	37201040	0	-1.1192	0.3898	-0.335	-2.6893	1.046	-1.6678	-0.1545	-0.3207
Ireland	IRL	37200030	37204163	0	0.1421	-0.2662	-1.7997	-1.1025	-0.4317	-1.6678	-2.1355	-2.5027
Ireland	IRL	37200031	37201875	1	-0.478	-0.9196	-0.7638	0.2464	0.5161	0.5222	0.1693	-1.4344
Ireland	IRL	37200031	37202902	0	0.9764	-0.0356		-0.6115	-0.6928	-1.6678
Ireland	IRL	37200031	37206385	0	-0.7896	-2.9627	-2.664	-2.6893	-3.7095	-1.6678	-2.1355	-2.5027
Ireland	IRL	37200031	37202391	1	0.3485	-0.2662	-0.691	-0.2416	-0.7591	-0.4795	-1.0571	-0.7496
Ireland	IRL	37200031	37205878	1	0.1187	0.1245	0.0226	-0.1657	-0.0735	-0.1567	0.075	0.1216
Ireland	IRL	37200031	37205933	1	-1.1723	1.0224	-0.1627	-0.5782	-0.8448	-0.568	-2.1355	-1.4276
Ireland	IRL	37200031	37200561	1	0.2577	-1.1292	1.9359	0.1795	0.0277	0.1839	-0.3876	2.0955
Ireland	IRL	37200031	37206383	1	0.1272	0.5946	1.9359	0.0013	0.2401	-1.6678	-0.6791	-0.942
Ireland	IRL	37200031	37206411	1	1.0181	1.3403	1.2867	-0.4002	0.0069	-0.7054	-0.6852	-2.5027
Ireland	IRL	37200031	37206690	1	0.7936	1.1576	1.9359	0.6726	-0.0707	0.4252	0.5858	0.7566
Ireland	IRL	37200031	37203838	1	-1.9041	-0.2662	-1.6877	-1.6821	-1.1771	-0.2224	-0.6658	-0.6947
Ireland	IRL	37200031	37204972	1	0.0931	0.1852	-0.4806	-0.6567	-0.4843	-0.5813	0.0256	-0.1563
Ireland	IRL	37200031	37202777	1	1.2076	-0.2662	-0.7573	1.1212	0.4335	-1.6678	0.9911	0.1216
Ireland	IRL	37200031	37203122	1	-0.6493	-0.1827	0.7162	-0.4131	-0.4842	-0.3735	-0.3055	-1.112
Ireland	IRL	37200031	37204613	1	-0.715	-0.2662	-0.227	0.1286	-0.2601	0.6671	0.5755	-1.6557
Ireland	IRL	37200031	37202239	0	0.4057	0.4631	1.4967	0.1053	-0.8705	-1.6678	2.0386	1.3857
Ireland	IRL	37200031	37200709	0	-0.9302	0.8105	1.4967	-0.9781	-0.1111	-0.5842	1.2262	-1.207
Ireland	IRL	37200031	37200350	0	-0.8792	-1.215	-0.8099	-0.5571	-1.1618	-1.6678	-2.1355	-0.6774
Ireland	IRL	37200031	37201722	0	0.7354
Ireland	IRL	37200031	37201811	0	-0.4946	0.1125	0.0226	-0.7965	-0.1786	-1.6678	0.1693	0.1216
Ireland	IRL	37200031	37203247	0	0.2717	-0.2597	0.4173	0.0237	-0.3586	-0.3932	-0.1727	0.2286
Ireland	IRL	37200031	37203546	0	-0.5587	1.3403	1.9359	-0.4216	0.3	-0.1651	2.4277	2.0955
Ireland	IRL	37200031	37202562	0	1.1832	1.7162	1.4967	0.2084	0.0522	0.6	2.4277	0.833
Ireland	IRL	37200031	37205451	0	0.5961	-0.103	0.4173	-0.4899	-0.6656	-0.801	-0.5832	0.1216
Ireland	IRL	37200031	37204908	0	-0.7745	-0.2479	-1.0611	-1.3102	-1.465	-1.6678	-0.5832	-0.946
Ireland	IRL	37200031	37204703	0	0.3972	0.7156	0.7162	-1.2858	-0.3633	-1.6678	-0.2008	0.1216
Ireland	IRL	37200031	37201516	0	-1.6704	1.127	0.4173	-0.5764	-0.2641	-0.5569	0.5755	-0.4607
Ireland	IRL	37200031	37204128	1	-1.5353	1.3889	-0.1587	-0.5935	-0.1001	-0.1859	-0.6852	0.2224
Ireland	IRL	37200031	37201900	1	0.9709	-0.4314	0.8038	0.1165	0.1289	0.4054	-0.6852	0.4504
Ireland	IRL	37200031	37201465	1	0.1415	1.1352	1.9359	0.1245	-0.1981	0.3966	0.549	2.0955
Ireland	IRL	37200031	37200051	1	-0.9901	-0.9334	-1.0611	-1.3069	-0.7154	-0.8768	-0.6852	-0.6774
Ireland	IRL	37200031	37204343	1	-0.9009	-0.59	-0.7638	-0.7841	-0.2177	0.3478	-0.6852	-0.5912
Ireland	IRL	37200031	37202467	1	0.3653	-0.0862	-0.5836	0.7099	0.5431	0.5783	-0.2821	-0.2485
Ireland	IRL	37200031	37200914	0	0.7557	-0.0862	0.0226	0.8305	2.196	1.0753	0.5755	-0.2503
Ireland	IRL	37200031	37200122	0	-0.873
Ireland	IRL	37200031	37206442	0	0.7687	0.7763	0.4173	-0.3718	0.7028	0.3268	-0.787	-0.2503
Ireland	IRL	37200031	37204310	1	-0.7007	0.8046	0.0226	-1.6821	-0.805	-0.8768	0.0256	-0.2503
Ireland	IRL	37200031	37200375	0	-0.6688	-0.2662	0.0226	-1.3001	-0.2812	0.1584	-0.3763	0.1216
Ireland	IRL	37200032	37206142	0	-0.3658	0.4435	1.2867	-0.934	0.4828	-1.2919	-0.4952	0.9883
Ireland	IRL	37200032	37201124	0	0.8655	0.2032	0.5462	0.0576	0.2912	-1.6678	-0.4361	-0.2503
Ireland	IRL	37200032	37200870	0	1.0672	0.1221	0.7162	-0.8975	0.1264	-1.4892	-0.8742	0.5759
Ireland	IRL	37200032	37200156	0	0.0956	0.2607	0.0226	-0.5581	-0.3856	-0.1036	-0.1566	0.1216
Ireland	IRL	37200032	37206127	0	1.8277	-0.438	-0.4728	-0.3802	-0.447	-0.801	-0.6852	-0.5305
Ireland	IRL	37200032	37200737	0	0.2115	0.7763	0.0226	-0.2404	-0.2789	-1.6678	1.2262	0.7627
Ireland	IRL	37200032	37201032	0	0.9893	0.5836	1.9359	-0.7945	0.0459	-0.1372	2.4277	1.0641
Ireland	IRL	37200032	37203614	0	-0.0957	0.2921	-0.7902	-2.0365	0.1583	-1.6678	0.8038	-0.5305
Ireland	IRL	37200032	37204123	0	-1.4086	1.1493	1.4967	-0.5596	0.674	-1.6678	-0.0551	2.0955
Ireland	IRL	37200032	37203602	0	0.9876	2.6352	1.9359	-0.3426	2.0116	0.2343	2.4277	2.0955
Ireland	IRL	37200032	37204080	0	0.5329	0.5696	0.8038	-0.6556	-0.1186	-1.6678	-1.1698	-0.2995
Ireland	IRL	37200032	37200525	0	-1.3547	0.5128	-0.3048	-0.5097	-0.0882	-0.4384	-0.4948	0.557
Ireland	IRL	37200032	37202443	0	0.9989	0.2032	0.4173	-0.5338	-0.4297	-1.2919	-0.1727	-0.4607
Ireland	IRL	37200032	37201525	0	0.9174	1.7671	0.7162	0.3444	1.2823	-1.6678	-0.0379	2.0955
Ireland	IRL	37200032	37206613	0	0.8418	-0.5994	0.0226	-0.805	0.065	-1.6678		0.1216
Ireland	IRL	37200032	37206305	0	1.4227	0.3875	-0.1587	-0.6519	-0.5223	-0.9292	0.1693	0.7864
Ireland	IRL	37200032	37205680	0	1.0001	0.5836	1.1381	-1.3089	0.0936	-1.6678	-0.1727	0.5759
Ireland	IRL	37200032	37202650	0	0.8848	0.9454	0.0226	-0.616	0.0959	-1.0529	0.5755	2.0955
Ireland	IRL	37200032	37206727	0	0.7433	2.6352	1.9359	3.6039	2.2198	3.6292	2.4277	2.0955
Ireland	IRL	37200032	37201739	0	1.6963	0.196	1.036	-0.2742	-0.14	-0.801	-0.3534	1.1232
Ireland	IRL	37200032	37205349	0	1.0758	-0.7221	-0.8627	-0.6007	-0.5101	-0.1653	0.5755	-0.5912
Ireland	IRL	37200032	37202283	0	1.0958	0.6464	1.9359	-0.0232	0.3973	-0.801	-1.305	0.7611
Ireland	IRL	37200032	37201614	0	0.5002	-1.2115	-0.5836	-0.8939	-0.6155	-1.6678	-0.6852	-0.9299
Ireland	IRL	37200032	37203526	0	0.6464	1.1132	1.4967	0.3013	0.8779	-0.3205	0.1922	2.0955
Ireland	IRL	37200032	37202952	0	-0.463	-0.7184	0.0226	-0.9166	-0.9559	-1.6678	-1.3972	-0.4607
Ireland	IRL	37200032	37206122	0	0.7241	0.4435	-0.7902	-0.6357	-0.7482	-0.5141	0.3482	0.4504
Ireland	IRL	37200032	37205917	0	1.026	-0.1167	-1.0411	-0.796	-0.5481	0.2309	-0.5978	-1.0788
Ireland	IRL	37200032	37204332	0	0.3892	-0.2662	-0.9607	-2.6893	-0.9324	-1.6678	-0.787	-0.2503
Ireland	IRL	37200032	37202458	0	1.0697	-0.103	-0.3802	-0.4029	-0.2449	-0.1651	-0.309	-0.4784
Ireland	IRL	37200032	37204409	0	-0.0225	0.5266	0.0226	-0.2921	-0.4255	0.178	0.1693	-0.2726
Ireland	IRL	37200032	37204278	0	1.1483	-0.847	0.0226	-0.3148	-0.1878	-0.5956	-1.1855	-0.1563
Ireland	IRL	37200032	37206284	0	0.9681	0.0634	0.0226	0.3131	-0.3508	-0.0614	0.1693	-0.7108
Ireland	IRL	37200032	37203971	0	1.3052	0.0502	0.0226	0.2816	-0.2111	0.0861	-1.2624	0.4777
Ireland	IRL	37200032	37201647	0	1.1582	-0.4203	-0.691	-0.1979	0.0337	0.2206	0.1693	-0.2503
Ireland	IRL	37200032	37206407	0	-1.1621	0.4297		-0.1233	0.1636	-0.2785
Ireland	IRL	37200032	37200672	0	-0.0258	-0.2662	0.0226	-1.0129	0.1893	0.3026	-0.5832	0.1216
Ireland	IRL	37200032	37204095	0	0.6432	0.64	1.2867	0.5682	1.441	-1.6678	2.4277	1.515
Ireland	IRL	37200032	37206130	0	-0.6524	0.5141	1.1657	-0.1533	-0.4855	-0.4223	0.1693	0.2203
Ireland	IRL	37200032	37200431	0	-0.119	1.1132	0.0226	-0.3432	0.6723	-1.6678	-0.1972	0.1216
Ireland	IRL	37200033	37200491	0	0.5717	0.8489	-2.664	0.1053	0.0912	-1.6678	-2.1355	-2.5027
Ireland	IRL	37200033	37205851	0	-0.4689	0.215	0.0226	0.2096	-0.1198	0.4614	0.9246	0.7864
Ireland	IRL	37200033	37202633	0	0.5522	-0.5717	0.0226	-0.0067	0.5522	0.4394	0.5755	0.1216
Ireland	IRL	37200033	37201349	0	0.8701	0.3178	1.4967	-0.0691	1.2675	-1.6678	1.4834	2.0955
Ireland	IRL	37200033	37201550	0	0.3024	-0.59	0.0226	-1.5123	-0.8816	-0.4795	-0.6852	-0.1563
Ireland	IRL	37200033	37200281	0	-1.0172	1.3697	0.5833	-0.8986	0.0787	-0.4657	-0.1727	-0.6774
Ireland	IRL	37200033	37201364	0	-0.2394	0.9637	1.4967	-1.0549	-0.3708	-1.6678	-0.2008	1.1232
Ireland	IRL	37200033	37204378	0	-0.0242	1.1132	1.1381	-0.6752	0.5584	-0.4612	-0.5978	0.4777
Ireland	IRL	37200033	37201087	0	0.7577	-0.1046	0.6496	-1.0549	-0.0647	-1.6678	0.075	0.1216
Ireland	IRL	37200033	37204631	0	1.0348	0.1221	0.5462	-0.9285	-0.5172	-0.801	-0.787	0.3216
Ireland	IRL	37200033	37205613	0		-0.2662	0.0226	0.368	1.3957	-1.6678	0.0444	0.1216
Ireland	IRL	37200033	37204449	0	1.4281	-2.9627	-0.237	0.284	-0.2481	-0.7368	-0.0168	-1.3639
Ireland	IRL	37200033	37201795	0	0.8851	-0.59	-0.3802	-0.9285	-0.6586	-0.5309	-0.6852	0.2546
Ireland	IRL	37200033	37204464	0	0.7923	0.6372	0.8961	-1.2502	0.5641	-1.2919	-0.2704	1.515
Ireland	IRL	37200033	37204624	0	-1.0068	0.9349	1.9359	-1.0549	0.2988	-1.2919	0.1648	2.0955
Ireland	IRL	37200033	37202278	0	-0.4184	0.2718	0.3461	-0.5974	0.4746	-0.2979	-0.5832	-0.1563
Ireland	IRL	37200033	37201234	0	1.2928	-0.2924	0.0165	-2.0188	0.3168	-1.2919	-1.5848	0.9339
Ireland	IRL	37200033	37201847	0	-0.5433	0.4298	1.9359	-0.6986	0.4785	-0.568	0.5684	2.0955
Ireland	IRL	37200033	37200144	0	0.7422	0.3289	1.1355	-0.3432	0.1507	-0.2942	0.0444	1.515
Ireland	IRL	37200033	37203418	0	1.9239	1.7162	1.9359	0.2861	0.2142	0.0988	0.1648	1.515
Ireland	IRL	37200033	37203609	0
Ireland	IRL	37200033	37203804	0	1.1418	0.2607	1.2341	-0.934	0.4597	-0.3551	0.3482	1.0448
Ireland	IRL	37200033	37203504	0	1.2017	1.7162	1.9359	-0.3073	2.4782	-1.6678	1.1417	2.0955
Ireland	IRL	37200033	37206302	0	0.5296	-0.5034	-0.5034	-0.3193	-0.1945	-1.6678	-0.5832	-0.1563
Ireland	IRL	37200033	37202158	0	0.3664	0.0502	-0.9607	-0.5995	-0.7012	-1.6678	0.5826	-0.4607
Ireland	IRL	37200033	37205290	0	0.4664	-0.7221	-0.5034	-1.5123	-0.8791	-1.0529	-0.6852	-0.4607
Ireland	IRL	37200033	37205858	0	0.0547	0.1973	0.9726	-0.2142	-0.1889	0.4356	0.0993	0.4486
Ireland	IRL	37200033	37202019	0	0.2746	0.4485	0.8348	-0.5116	0.007	0.4413	0.9246	-0.0483
Ireland	IRL	37200033	37206145	0	0.0873	-0.0862	0.6825	0.0312	0.837	0.4422	-0.5573	2.0955
Ireland	IRL	37200033	37202045	0	-1.356	0.0467	0.0226	-2.6893	0.2692	-0.9484	0.1693	0.1216
Ireland	IRL	37200033	37202172	0	-0.7823	-0.2662	-0.227	0.0783	0.6408	0.2682	1.1171	-0.2503
Ireland	IRL	37200033	37200590	0	-0.403	0.0525	1.9359	0.1675	0.1288	-0.153	2.4277	2.0955
Ireland	IRL	37200033	37203973	0	-0.649	-0.9238	-0.3728	0.44	-0.252	0.8188	-1.036	-0.6896
Ireland	IRL	37200034	37205099	1	-0.3687	-0.5994	-0.691	-0.4994	-0.3012	-1.6678	0.1693	-0.5912
Ireland	IRL	37200034	37203996	1	1.4479	-0.0862	0.9726	-0.1628	-0.7791	-0.9292	-0.1972	0.1216
Ireland	IRL	37200034	37201937	1	-0.2168	2.6352	0.0226	-0.1051	-0.7582	0.3388	1.6338	-0.3297
Ireland	IRL	37200034	37200187	1	-0.2464	0.1221	-0.442	-0.7941	-0.5145	-0.8849	-0.414	-0.2503
Ireland	IRL	37200034	37202273	1	-1.9342	0.3875	-0.6315	0.0286	-0.3691	-0.2708	-0.7899	-0.5251
Ireland	IRL	37200034	37203230	1	-1.1971	-0.4314	-0.5034	-1.1482	-0.7032	-1.6678	-0.2821	-0.2503
Ireland	IRL	37200034	37204372	1	-0.3932	-0.0862	0.0226	1.2836	0.7872	-1.6678	0.5755	-0.2503
Ireland	IRL	37200034	37201679	1	-0.2377	0.2718	-0.4728	-0.1332	0.1229	-0.3735	0.0256
Ireland	IRL	37200034	37200335	1	-0.5497	-0.4203	-0.227	-0.1665	-0.1423	-0.2785	-0.1972	0.1216
Ireland	IRL	37200034	37205961	0	0.417	-0.0192	0.4173	-2.6893	-0.1197	-0.801	0.1693	-0.1563
Ireland	IRL	37200034	37205603	0	-0.0905	0.2607	0.0226	-0.0511	0.3946	-1.6678	-0.5832	0.1216
Ireland	IRL	37200034	37203410	0	-0.925	0.414	1.4967	0.0133	0.1224	-0.1225	1.6338	1.4234
Ireland	IRL	37200034	37205740	0	0.6154	0.6555	-0.4806	-0.1466	0.0131	-0.7433	0.5755	-0.5251
Ireland	IRL	37200034	37202734	0	1.0063	1.3697	1.4967	-0.3189	0.6632	-0.2785	0.8098	0.7627
Ireland	IRL	37200034	37202541	0	0.0451	0.4594	0.4173	0.3142	0.0113	0.0033	0.0256	0.1216
Ireland	IRL	37200034	37203227	0	1.047	2.6352	1.4967	-0.2603	1.1191	-1.6678	0.9628	1.515
Ireland	IRL	37200034	37203244	0	-0.9209	0.7156	1.4967	-1.3089	0.9338	-1.2919	0.8038	1.2147
Ireland	IRL	37200034	37202744	0	-0.945	0.7989	0.8038	-0.8913	0.2706	-0.8768	0.5755	0.0876
Ireland	IRL	37200034	37205731	0	0.9551	-0.4314	-0.227	-1.1401	0.247	-1.6678	0.3482	0.1216
Ireland	IRL	37200034	37200979	0	1.0514	0.7156	0.586	-1.3089	-0.2094	-1.6678	0.8038	0.1216
Ireland	IRL	37200034	37204537	0	-0.9337	0.2577	1.9359	3.6039	0.9656	1.4232	1.2262	0.7435
Ireland	IRL	37200034	37206563	0	0.5391	1.7162	1.9359	-0.0862	1.1301	-1.6678	1.836	2.0955
Ireland	IRL	37200034	37203739	1	-0.4051	0.0441	0.4173	0.618	0.6038	1.1344	0.3482	-0.3297
Ireland	IRL	37200034	37202095	0	0.2986	1.1132	1.4967	-0.6059	-0.1849	0.1564	-0.2821	2.0955
Ireland	IRL	37200034	37201818	1	-0.9329	-0.1713	1.9359	0.0455	0.0249	0.1968	0.3482	1.515
Ireland	IRL	37200034	37206350	1	-1.2029	-1.7305	-0.7451	-2.6893	-2.9511	-0.568	-1.1229	0.1408
Ireland	IRL	37200034	37205601	1	0.2552	-0.2509	0.1386	-0.7367	-0.6543	-0.4318	-0.1154	-0.8198
Ireland	IRL	37200034	37206484	0	-1.5903	0.5289	0.7162	-0.166	1.1586	-0.218	0.8038	0.6559
Ireland	IRL	37200034	37200393	0	0.1537	1.1132	0.2753	-0.7048	0.1871	-0.4795	0.3473	1.1232
Ireland	IRL	37200034	37206140	0	-0.4667	1.3939	1.9359	-2.6893	-0.0376	-0.0671	-0.1727	0.1216
Ireland	IRL	37200035	37205815	0	-0.7422	-0.7221	-0.3706	-0.3663	-0.2957	0.3414	0.0256	0.1216
Ireland	IRL	37200035	37201824	0	0.2411	0.2032	1.0108	0.4439	0.5509	0.3375	0.9911	2.0955
Ireland	IRL	37200035	37203125	0	0.7608	1.1352	-0.9285	-0.2509	0.2371	0.0064	-1.1855	-0.7363
Ireland	IRL	37200035	37206807	0	-0.8633	0.2718	-0.2943	-0.6916	0.0597	0.0393	-0.4107	0.557
Ireland	IRL	37200035	37206167	0	-0.1336	0.0566	-0.5034	-0.4714	-0.124	-0.153	0.1693	-0.2726
Ireland	IRL	37200035	37203878	0	0.2508	-0.4488	-1.9313	-2.6893	-0.8715	-1.6678	0.5755	-1.3017
Ireland	IRL	37200035	37200348	0	-0.2545	-0.5133	-0.227	0.2144	0.8646	1.0433	0.5755	0.388
Ireland	IRL	37200035	37204382	0	0.4447	-0.4456	1.4967	-0.0455	0.1262	-1.6678	-0.0585	1.3566
Ireland	IRL	37200035	37201067	0	-0.7445	0.5193	0.0226	-0.0285	0.0015	-0.9484	-0.6852	-0.2503
Ireland	IRL	37200035	37202330	0	0.5361	0.0666	0.8877	-0.1917	0.111	-0.8849	-1.4214	0.5553
Ireland	IRL	37200035	37201936	0	-0.6036
Ireland	IRL	37200035	37200889	0	-0.6085	-0.59	-0.3802	-0.3464	0.0157	-0.3257	0.5755	0.1216
Ireland	IRL	37200035	37203994	0	-0.547	-0.7221	-0.4246	-1.1401	-0.6979	-1.6678	0.5755	0.4777
Ireland	IRL	37200035	37205562	0	-0.832	-0.4314	-0.8627	-1.1401	-0.5036	-0.7349	0.1648	-0.5305
Ireland	IRL	37200035	37206556	0	-0.3428
Ireland	IRL	37200035	37202271	0		1.153	1.036	-2.6893	0.5648	-1.6678	-0.5832	0.4994
Ireland	IRL	37200035	37202143	0	-0.6148	-0.59	-1.0611	-2.0365	-0.4371	-1.6678	-0.6852	-0.7685
Ireland	IRL	37200035	37206830	0	0.5104	0.64	1.0108	0.3323	0.1806	0.0204	1.5044	1.2841
Ireland	IRL	37200035	37204785	0	0.1104	0.9526	-0.227	0.8136	0.4712	1.0012	0.5755	2.0955
Ireland	IRL	37200035	37203040	0	-0.5104	0.1997	0.4173	-2.6893	-0.765	-1.6678	0.1693	-0.7496
Ireland	IRL	37200035	37203387	0	-0.1629	0.9526	1.1752	0.1903	0.7221	0.929	0.3473	1.515
Ireland	IRL	37200035	37200788	0	-0.9313	0.6464	1.4967	0.3697	0.9195	0.9742	0.9911	2.0955
Ireland	IRL	37200035	37204164	0	-0.8236	1.7671	0.0226	0.7113	0.8779	1.2961	0.5755	0.1216
Ireland	IRL	37200035	37203515	0	0.1869	-0.4314	-0.4728	1.0361	-0.1962	1.2975	-0.1026	0.1216
Ireland	IRL	37200035	37201563	0	0.2682	-2.9627	1.9359	0.7113	-0.9291	1.5721	0.5755	0.1216
Ireland	IRL	37200035	37204170	0	-1.3672	-0.4203	-0.227	-0.1513	0.0291	0.3164	-0.5832	-0.8947
Ireland	IRL	37200035	37205063	0	-0.2815	0.7361	1.4967	0.2683	0.1544	0.6785	1.4793	1.515
Ireland	IRL	37200035	37204023	0	-1.0251	1.1493	0.5833	-2.6893	0.1699	0.0734	-2.1355	-0.2274
Ireland	IRL	37200035	37203565	0	-0.3077	1.7671	1.4967	0.1318	0.9884	0.707	0.0037	2.0955
Ireland	IRL	37200035	37201569	0	-1.4138	0.2032	1.0433	-0.1269	0.7428	0.2872	0.3482	0.1216
Ireland	IRL	37200035	37205070	0	-0.0078	-0.5717	-0.227	-1.3089	0.2384	-0.3801	-0.5832	0.1216
Ireland	IRL	37200035	37201593	0	0.0189	0.7763	0.8571	-0.1257	-0.1671	-0.1353	0.1648	2.0955
Ireland	IRL	37200035	37205240	0	0.9475	-0.2062	-0.227	-0.3784	-0.4191	-0.2634	-1.5596	2.0955
Ireland	IRL	37200036	37204652	1	1.2387	-0.0862	0.0226	1.841	0.5842	-0.7847	0.9628	0.1216
Ireland	IRL	37200036	37202616	1	0.7153	0.2607	0.0226	-0.3171	-0.5154	-0.2717	-1.5848	-0.7496
Ireland	IRL	37200036	37200002	1	0.346	-0.2662	-0.227	-0.5166	-0.3977	-0.2193	0.0256	0.1216
Ireland	IRL	37200036	37204235	1	0.7154	0.802	-0.1627	-0.7829	-0.7089	-1.6678	-1.2835	2.0955
Ireland	IRL	37200036	37203279	1	0.9246	0.3326	0.4173	-0.6645	-0.1365	-1.6678	-0.4771	-0.4607
Ireland	IRL	37200036	37206192	1	1.3559	0.5228	-0.227	0.2104	0.5502	-1.6678	-0.0553	-0.2503
Ireland	IRL	37200036	37200608	1	1.5588	-0.7221	0.653	-0.2387	-0.3498	-0.3435
Ireland	IRL	37200036	37206479	1	-1.3755	1.3403	1.9359	-0.2169	-0.0429	0.1823	0.8107	1.3857
Ireland	IRL	37200036	37200502	1	1.5716	-0.4516	0.0226	0.4339	-0.0199	-1.6678	-2.1355	-0.6924
Ireland	IRL	37200036	37203638	1	0.2356
Ireland	IRL	37200036	37203318	1	1.2421	-0.2662	-1.0611	-0.2443	-0.3313	-0.8849	-0.6852	-0.7108
Ireland	IRL	37200036	37206185	1	0.3655	-0.2662	0.0226	-1.0059	0.4778	-1.0529	-0.0553	0.1907
Ireland	IRL	37200036	37201903	1	1.3544	0.7855	0.1386	-0.0408	-0.4545	0.2811	-0.6852	0.2546
Ireland	IRL	37200036	37201594	1	0.886	0.9454	1.1355	-0.4393	-0.3703	-0.568	-0.8483	-0.1563
Ireland	IRL	37200036	37201526	1	0.6484	0.1943	-1.0611	-0.7448	-0.2347	-0.2196	-0.5798	-0.5305
Ireland	IRL	37200036	37201502	1	0.9289	0.0502	0.0226	-0.1271	-0.914	-0.9101
Ireland	IRL	37200036	37203702	1	1.2159	0.2465	1.036	-0.7491	0.5355	-0.9292	-0.6852	0.4994
Ireland	IRL	37200036	37201141	1	0.3006	-0.8398	-1.3325	-0.242	-0.8866	-0.2858	-0.8123	-0.5251
Ireland	IRL	37200036	37205413	1	0.4046	2.6352	0.1386	-0.2902	0.2355	0.1243	-0.4771	-0.4607
Ireland	IRL	37200036	37204233	1	0.0132	-0.0862	0.0226	-0.1805	-0.2734	-0.0779	-0.2668	-0.4607
Ireland	IRL	37200036	37204294	1	0.7529	-0.269	-0.5034	-0.6293	-1.1021	-1.6678	-0.3727	-1.0788
Ireland	IRL	37200036	37204988	1	1.3387	-0.59	1.1381	-0.3797	-0.2294	-0.8768	-0.6852	-0.1563
Ireland	IRL	37200036	37204533	1	0.4617	1.7671	1.4967	0.6374	1.4789	0.6269	1.8085	2.0955
Ireland	IRL	37200036	37201482	1	0.9352	-0.59	0.0226	0.254	0.3395	0.114	-0.5832	-0.3297
Ireland	IRL	37200036	37202088	1	1.4207	0.6492	-0.1587	-0.2158	0.2531	0.266	-0.4918	0.6559
Ireland	IRL	37200036	37200519	1	0.3725	1.127	0.0226	-0.1958	0.0923	0.1138	-0.216	-0.2503
Ireland	IRL	37200036	37204428	1	0.7171	-0.0862	0.0226	-0.5819	0.2977	-0.3516	-0.2821	0.1216
Ireland	IRL	37200036	37200879	1	1.1834	-0.2662	0.0226	-1.2044	0.3999	0.0506	-0.4948	0.1216
Ireland	IRL	37200036	37204572	1	0.9411	0.0467	-0.173	-0.6519	-0.1065	0.1487	-0.6852	-0.5912
Ireland	IRL	37200036	37200125	1	0.793	-0.59	0.0226	-0.3108	-0.1485	-0.3516	-2.1355	-0.7108
Ireland	IRL	37200036	37206156	1	1.4196	0.1371	-0.3048	-0.1734	-0.3393	-0.0055	-1.2106	-0.2726
Ireland	IRL	37200037	37203771	0	-0.0594			0.1053	-0.9291
Ireland	IRL	37200037	37202038	1	-0.5398	-0.0862	-1.0935	0.7113	-0.2636	-1.0011	0.5755
Ireland	IRL	37200037	37201254	1	-0.1486	-0.2662	-0.442	-0.437	-0.9138	-0.4795	-0.4771	-0.4607
Ireland	IRL	37200037	37204341	1	-0.7735	2.6352	1.9359	0.5978	0.4691	0.1359	2.4277	2.0955
Ireland	IRL	37200037	37201788	1	-1.3032	0.3326	-0.227	-0.1468	-0.4716	-0.4795	0.5755	0.1216
Ireland	IRL	37200037	37202749	0	-0.1566	0.3875	0.4173	-0.7531	-0.166	0.3373	-0.3733	0.1216
Ireland	IRL	37200037	37205069	0	-0.2321	-2.9627	-0.4728	0.5709	-0.3007	-0.0339	-0.6852	-2.5027
Ireland	IRL	37200037	37201221	0	0.8219	-0.9826	0.7162	-0.5465	-0.2814	-0.1414	-1.266	0.0941
Ireland	IRL	37200037	37204847	0	-0.7985	0.801	1.4967	-1.9311	0.4198	-0.8768	-0.2128	2.0955
Ireland	IRL	37200037	37205569	0	0.3343			-0.3238	0.2391	-0.0761
Ireland	IRL	37200037	37205822	0	-0.3588
Ireland	IRL	37200037	37202716	0	1.4042	-0.847	-0.3802	-2.0365	-0.217	-1.6454	-1.7719	-0.4607
Ireland	IRL	37200037	37201514	0	0.6713	-0.59	-0.335	-1.0129	-0.1483	-0.801	-0.5832	0.1216
Ireland	IRL	37200037	37202104	0	-1.1149	-0.438	0.0226	-2.6893	-0.9073	-1.6678	-0.869	-1.1252
Ireland	IRL	37200037	37206015	0	-0.8653
Ireland	IRL	37200037	37206239	0	0.6184	-1.2541	0.6496	-1.3102	-1.0731	-0.2348	0.2068	0.0761
Ireland	IRL	37200037	37205621	0	1.668	1.1132	1.2867	0.0618	0.472	-1.0529	1.8077	1.1232
Ireland	IRL	37200037	37204933	0	-0.0635	-0.5994	0.4173	-0.5234	-0.4779	-1.6678	-0.2197	0.1216
Ireland	IRL	37200037	37206007	0	-0.4956	-0.59	-0.7638	-0.5798	0.015	0.0066	-0.2857	-0.7496
Ireland	IRL	37200037	37203281	0	0.5878	0.3178	0.4173	-1.6821	-0.6501	-1.6678	-0.787	0.7627
Ireland	IRL	37200037	37203206	1	0.7471	1.3697	0.9192	0.0465	0.6117	0.4005	-0.0823	2.0955
Ireland	IRL	37200037	37203698	1	-0.0056	1.127	0.1386	-0.2832	1.0812	-1.0529	0.1693	1.2147
Ireland	IRL	37200037	37205790	1	-1.2533	-0.1827	-1.7997	-2.0365	-0.35	-0.8849	-0.6852	-0.8016
Ireland	IRL	37200037	37203927	1	1.1116	-0.0862	-0.227	-0.8663	-0.032	0.2329	-0.6852	0.1216
Ireland	IRL	37200037	37203317	0	1.7922	0.5923	1.4967	-0.4676	0.019	-0.568	0.5826	0.7627
Ireland	IRL	37200037	37206758	0	0.7869	2.6352	1.9359	0.4509	1.4945	0.2565	1.2302	1.3566
Ireland	IRL	37200037	37203975	0	0.0926	0.7989	1.1381	-0.7333	0.6035	-0.6567	-0.5832	0.839
Ireland	IRL	37200037	37200218	0	0.6474	-0.0862	-0.0499	-0.4671	-0.7954	-0.0779
Ireland	IRL	37200038	37201265	1	-1.0654	1.7162	0.0226	-0.7068	-0.2115	-0.7368	-0.2821	-0.8198
Ireland	IRL	37200038	37201790	1	1.241		-0.4728	-1.189	-0.19	-0.3951	-0.414	-0.5093
Ireland	IRL	37200038	37206323	1	0.0052	1.014	0.8961	-0.6596	-0.2681	-0.799	-2.1355	-0.7816
Ireland	IRL	37200038	37206540	1	0.2257	1.3697	1.4967	-0.6752	-0.2763	-1.6678	0.3482	0.4994
Ireland	IRL	37200038	37202957	1	-0.1327	0.6464		0.2341	0.3128	-0.1837
Ireland	IRL	37200038	37204762	1	-0.3831	2.6352	1.9359	-0.8217	0.1994	-0.8849	0.5755	-0.4607
Ireland	IRL	37200038	37205385	1	0.922	-0.0862	0.0226	0.3383	1.2279	-1.6678	0.5755	-0.2503
Ireland	IRL	37200038	37202767	1	1.3964	1.3697	1.9359	-0.6824	0.3584	-1.6678	-0.1026	-0.8443
Ireland	IRL	37200038	37202300	1	-0.5618	0.2086	-0.227	-0.6422	-0.3072	-0.801	0.3482	-0.3917
Ireland	IRL	37200038	37205773	0	0.3275	1.1132	0.8279	-1.4389	0.4069	-0.132	0.5755	2.0955
Ireland	IRL	37200038	37206607	0	0.4161	-0.4314	0.0226	-0.3958	0.3077	-1.6678	0.5755	0.1216
Ireland	IRL	37200038	37204875	0	-0.0375	-0.0862	0.0226	0.6333	4.8357	-0.0911	0.9628	0.4777
Ireland	IRL	37200038	37206386	0	1.04	2.6352	-0.6928	-2.6893	-0.0536	-1.6678	1.0379	0.9097
Ireland	IRL	37200038	37203483	0	-0.8745	-0.1789	0.9726	-1.5213	0.0054	-0.8849	-0.9764	1.1232
Ireland	IRL	37200038	37205133	0	0.8089	-0.2479	0.0226	-0.5678	0.0686	-0.1845	0.5755	0.1216
Ireland	IRL	37200038	37205056	0	-0.4491	0.5266	-0.442	-2.0365	-0.2216	-1.0529	-0.9504	0.6559
Ireland	IRL	37200038	37200956	0	0.325	-0.983	-1.0511	-1.2925	-1.0953	-0.8849
Ireland	IRL	37200038	37200885	0	0.911	1.3697	0.0226	-2.0365	2.4817	-1.6678	0.3473	0.1216
Ireland	IRL	37200038	37205497	0	1.304	0.7821	-0.0587	0.0337	0.0013	-1.2919	0.5755	0.16
Ireland	IRL	37200038	37204081	0	1.16	-0.4314	0.0226	-0.337	-0.2941	0.359	0.5755	0.1216
Ireland	IRL	37200038	37206517	0	0.0641	-0.4314	-0.5034	-0.9155	-0.8289	-1.3198	-0.6852	0.1216
Ireland	IRL	37200038	37200812	0	-1.0084
Ireland	IRL	37200038	37205826	1	-1.1716	0.3875	-0.6315	0.1964	0.2559	0.6767	-0.6852	-0.6073
Ireland	IRL	37200038	37206512	1	0.3273	0.3961	-0.8243	0.1135	-0.5749	0.5417	-2.1355	-1.4694
Ireland	IRL	37200038	37206806	1	0.3955	1.4003	1.4967	1.0726	0.3577	1.4617	0.5755	0.1216
Ireland	IRL	37200038	37201858	1	1.4172	0.64	0.0226	-0.5088	-0.0232	0.2382	-0.5142	0.1216
Ireland	IRL	37200038	37205575	1	-1.1721	-0.4203	-0.5836	-1.522	-0.0263	-0.4487	-0.6852	-0.5251
Ireland	IRL	37200038	37200717	1	-0.4843	-0.2662	-0.227	0.1051	-0.4749	0.6116	-0.5832	-1.2688
Ireland	IRL	37200038	37200859	1	1.0655	0.4435	0.0226	0.4258	-0.1799	0.3875	0.5755	0.4994
Ireland	IRL	37200038	37201672	0	-0.8514	0.5266	0.4173	-0.2641	-0.2384	0.0229	0.0295	-0.946
Ireland	IRL	37200038	37201845	0	-0.7787	0.7156	-0.6315	-0.4723	0.3787	0.4246	-0.0551	-0.1865
Ireland	IRL	37200038	37201013	1	0.9154	-0.9334	-0.9947	-0.6816	-0.2586	-0.568	-0.6852	0.1216
Ireland	IRL	37200038	37202487	1	0.0091	0.5266	-0.829	-0.2189	-0.1696	-1.6678	-0.2317	-1.0788
Ireland	IRL	37200038	37203088	1
Ireland	IRL	37200038	37202107	1	0.339	0.7308	0.8348	-0.3021	0.0628	-0.4464	-0.9556	-0.6195
Ireland	IRL	37200038	37202478	1
Ireland	IRL	37200038	37204355	1	-0.3848	-0.0384	-0.7638	-1.0549	-0.2048	-0.3973	-1.4541	-2.5027
Ireland	IRL	37200038	37203312	1	1.0193	0.0017	0.4173	0.3017	-0.2208	-1.6678	0.2163	-0.4565
Ireland	IRL	37200038	37203183	0	1.5622	0.31	0.4173	-0.3101	-0.1067	-0.1654	-0.0992	1.0448
Ireland	IRL	37200039	37204259	1	-0.1341	-0.438	-1.1657	-1.4319	-0.9126	-0.4795	-0.6852	-0.9884
Ireland	IRL	37200039	37200535	1	-1.3018	-0.0179	0.8348	0.5548		-0.3198	0.3482	0.0301
Ireland	IRL	37200039	37200907	1	0.868	-0.0862	-1.6896	-0.3611	-0.7355	0.245	-0.8738	-0.1563
Ireland	IRL	37200039	37205595	1	0.154	-0.2479	-0.227	-0.2703	-0.6092	-0.0922	-0.4771	-0.7887
Ireland	IRL	37200039	37200937	1	0.8685	0.3289	-0.8627	-1.1401	-0.4149	-0.2159	-1.0808	-1.0788
Ireland	IRL	37200039	37204398	1	-0.1972	0.5266	-0.6856	-1.1982	-0.1431	-0.526	-0.3268	-0.1563
Ireland	IRL	37200039	37205673	1	0.529	0.6636	-0.1119	-0.306	0.5176	0.066	-1.5848	-0.8443
Ireland	IRL	37200039	37204215	1	0.2771	0.3984	-1.277	-0.7888	-0.2932	-0.6274	-1.5596	-1.0913
Ireland	IRL	37200039	37200045	1	-1.2429	0.1852	-1.0288	0.1599	0.426	-0.2785	-0.8738	-0.5305
Ireland	IRL	37200039	37202108	1	0.6265	-0.2624	-0.6843	-0.3953	-0.5078	-0.8849	-2.1355	-0.946
Ireland	IRL	37200039	37204150	1	-1.0881	0.7763	0.1386	-0.6441	0.0846	-0.3239	-0.6822	-0.4826
Ireland	IRL	37200039	37200272	1	0.934	0.4571	0.0226	-1.7857	-0.2752	-0.054	-0.414	0.1216
Ireland	IRL	37200039	37202501	0	0.3806	0.6348	-0.8693	-2.6893	-0.2976	-1.0529	-1.5596	-0.3902
Ireland	IRL	37200039	37200469	0	0.426	-0.4314	0.0226	-0.1824	2.9174	0.8175	1.3958	0.1216
Ireland	IRL	37200039	37206154	0	1.6047	-0.8384	-0.7902	-0.2437	-0.6624	0.1898	0.0256	0.1216
Ireland	IRL	37200039	37201948	0	1.111	0.3266	0.4173	-0.7872	0.5313	-0.1837	2.4277	0.1216
Ireland	IRL	37200039	37201796	0	1.1311	-0.0219	1.0108	-0.4587	-0.0158	-0.298	0.1701	0.7435
Ireland	IRL	37200039	37205729	0	1.2135	-0.2662	0.6825	-0.2219	-0.5864	-1.6678	0.1693	0.1216
Ireland	IRL	37200039	37200277	0	0.7371				-0.9291
Ireland	IRL	37200039	37202693	0	0.9356	0.3239	1.4967	0.0753	0.8071	0.5122	1.1375	2.0955
Ireland	IRL	37200039	37201280	0	0.3253	0.9275	0.4173	-0.2189	0.4615	-0.7433	-1.2835	0.5759
Ireland	IRL	37200039	37205016	0	0.6828	1.3403	0.8038	-0.4958	-0.015	-0.801	-0.6852	0.346
Ireland	IRL	37200039	37200830	0	-0.4835	-0.04	0.8094	-0.4941	0.6122	1.1285	0.5766	-0.1563
Ireland	IRL	37200039	37200167	0	-0.0624	1.7162	-0.227	-1.5123	-0.033	-0.475	0.5755	0.1216
Ireland	IRL	37200039	37205636	1	-1.1062
Ireland	IRL	37200039	37205666	1	-0.2058	-0.9924	-0.227	-0.886	-0.2766	0.0513	-2.1355	-0.6195
Ireland	IRL	37200039	37202805	1	-1.0986	0.6492	1.2899	-0.4009	-0.0881	0.1506	-2.1355	-0.1563
Ireland	IRL	37200039	37205646	1	1.1365	-0.2662	-0.8627	-0.0807	-0.1887	0.3551	-0.6852	-0.4607
Ireland	IRL	37200039	37203375	1	0.558	-0.3531	0.5462	0.028	-0.8523	0.2309	-0.6595	-0.7108
Ireland	IRL	37200039	37205223	1	-0.683	-0.5141	1.9359	-0.0831	-0.0857	0.3562	1.0903	-0.1563
Ireland	IRL	37200039	37200415	1	-0.7886	0.1828	0.8038	-0.6549	-0.2675	0.2372	0.0256	0.833
Ireland	IRL	37200039	37204105	1	-1.6587	-0.59	-0.227	-0.4155	-1.1133	0.2493	-0.0352	-0.1563
Ireland	IRL	37200039	37206168	1	-0.4668	1.7162	0.8038	-0.4281	1.6642	0.0186	-0.7045	-0.1314
Ireland	IRL	37200039	37205707	1	0.0447	-0.7065	-0.4246	0.0604	-0.011	1.1321	0.5755	-0.4325
Ireland	IRL	37200039	37202325	1	1.1793	-0.269	-1.762	-0.1953	0.1631	0.0866	-2.1355	-1.3017
Ireland	IRL	37200040	37201270	0	0.599	-0.2662	-0.227	0.0844	0.2071	0.0066	-0.3733	-0.5475
Ireland	IRL	37200040	37204339	0	0.5328	-0.269	0.3461	-0.7888	-0.6166	-0.8849	1.3918	0.601
Ireland	IRL	37200040	37201167	0	-0.3996	0.7789	0.6907	-1.4428	0.2613	-1.6678	0.5755	0.8136
Ireland	IRL	37200040	37205439	0	-0.8164	0.1681	-1.4877	-2.6893	-0.8544	-1.6678	-0.7899	0.1959
Ireland	IRL	37200040	37204600	0	0.258	-0.4314	1.0108	-0.5211	-0.0206	-0.8849	-1.0396	0.8567
Ireland	IRL	37200040	37201730	0	-1.2673	1.3403	1.9359	-2.6893	0.1634	-0.8849	0.3482	2.0955
Ireland	IRL	37200040	37205742	0	0.666	2.6352	1.9359	3.6039	0.2396	3.6292	2.4277	2.0955
Ireland	IRL	37200040	37206063	0	-0.6973	-0.0862	0.0226	-2.6893	0.311	-1.6678	-0.5832	-0.1563
Ireland	IRL	37200040	37201036	0	0.4102	-0.2662	-1.0611	-0.4587	-0.4466	-0.3355	-0.0551	0.1216
Ireland	IRL	37200040	37204119	0	-0.3084	1.7671	1.9359	-0.3995	0.5544	-0.0808	1.2262	1.515
Ireland	IRL	37200040	37204388	0	-0.2556	1.7162	1.9359	-0.4383	0.6375	-1.6678	1.802	2.0955
Ireland	IRL	37200040	37200769	0	0.3615	-1.3103	0.917	-0.4715	0.226	-1.6678	0.8038	0.1216
Ireland	IRL	37200040	37202228	0	-1.4385	-0.0862	0.0226	0.1053	-1.6229	0.3754	0.5755	0.1216
Ireland	IRL	37200040	37202213	0	-0.7767	0.3039	0.0226	0.5769	0.2963	0.4039	0.5755	0.1216
Ireland	IRL	37200040	37206097	0	0.8607	-0.2662	0.0226	0.0628	0.0624	0.331	0.5755	-0.7108
Ireland	IRL	37200040	37202205	0	-1.2846	1.7671	1.0433	1.1018	-1.5672	3.6292	2.4277	1.3857
Ireland	IRL	37200040	37206351	0	-0.7153	-0.4314	0.0226	-2.0365	-0.969	-1.2919	0.5755	0.1216
Ireland	IRL	37200040	37203693	0	-0.3658	0.3875	0.0226	-0.6565	1.1969	-0.1805	0.5826	-0.1563
Ireland	IRL	37200040	37201633	0	-0.96	-0.59	-0.9607	-0.6916	-1.1107	-1.6678	-0.5608	-0.959
Ireland	IRL	37200040	37202192	0	-1.0812	2.6352	0.0226	-0.5488	0.0113	-0.801	0.5755	0.1216
Ireland	IRL	37200040	37204717	0	0.8872	0.6608	0.8348	0.6203	0.1405	-3.00E-04	1.1217	0.2546
Ireland	IRL	37200040	37200036	0	0.8314	0.7763	0.8038	-0.5994	0.6501	-0.1587	0.8038	0.4504
Ireland	IRL	37200040	37201489	0	-0.3446	-0.0862	0.0226	-0.2397	0.5315	0.1448	0.5755	-0.2503
Ireland	IRL	37200040	37200243	0	-0.8957	0.528	1.9359	-0.6537	0.937	-1.6678	0.5755	2.0955
Ireland	IRL	37200040	37204060	0	0.9625	-0.2479	0.0226	-1.3102	-1.2055	-0.4694	-0.7164	0.1216
Ireland	IRL	37200040	37201359	0	-1.5591	1.1493	0.0226	-1.1286	-0.2688	-0.7793	-0.1727	-0.2503
Ireland	IRL	37200040	37202292	0	0.9359	2.6352	1.9359		0.3333	-0.1741	2.4277	1.515
Ireland	IRL	37200040	37205823	0	-1.3741	0.9454	0.8348	-1.6821	0.1802	-1.6678	-0.0857	0.3899
Ireland	IRL	37200040	37204920	0	-0.2743	1.3697	1.9359	0.3034	0.8459	0.0113	0.3415	1.515
Ireland	IRL	37200040	37200508	0	-0.9848	1.3697	-0.227	-0.8069	0.4108	-1.6678	-0.6852	0.1216
Ireland	IRL	37200040	37202195	0	0.249	1.3697	1.1355	0.0367	1.8326	-1.6678	0.8038	2.0955
Ireland	IRL	37200040	37202241	0	-0.5995				-2.2714
Ireland	IRL	37200040	37205411	0	-1.0797	-0.7221	-0.4728	-0.4316	-0.3881	-0.2224	-0.3012	-0.8443
Ireland	IRL	37200040	37200836	0	-1.2115	2.6352	0.8348	-1.0068	-0.455	-0.8849	-0.6852	0.2224
Ireland	IRL	37200041	37205910	0	0.084	-0.0088	-0.227	0.0029	-0.2489	0.4881	-0.1727	-0.2503
Ireland	IRL	37200041	37203592	0	0.4341	0.0502	1.4967	0.1297	0.2544	-0.9484	-0.5802	2.0955
Ireland	IRL	37200041	37203934	0	0.4857	1.154		0.1248	0.1118	0.1385
Ireland	IRL	37200041	37205017	0	-0.1069	1.1132	0.0226	-0.0593	0.0094	-0.5676	0.5755	-1.5767
Ireland	IRL	37200041	37203417	0	1.2057	1.7162	1.4967	-2.0365	-0.1488	-1.2919	0.5755	1.3857
Ireland	IRL	37200041	37205909	0	1.0653	0.0502	0.0226	-0.4533	-0.575	-0.3551	0.5755	0.1216
Ireland	IRL	37200041	37201328	0	0.0928	1.7162	1.9359	-0.1171	0.7084	-0.5531	0.5755	2.0955
Ireland	IRL	37200041	37200667	0	0.0058	1.7671	-0.227	-0.7866	-0.501	-1.6678	0.5755	0.1216
Ireland	IRL	37200041	37206622	0	0.0654	1.3889	1.9359	-0.3284	-0.5067	-0.2609	0.5755	1.1232
Ireland	IRL	37200041	37200429	0	1.0069	-0.9906	0.586	-0.5675	-0.5009	-0.3551	-0.2673	0.1216
Ireland	IRL	37200041	37203625	0	0.4795	0.3875	-0.7902	-0.9485	-0.495	-1.6678	-0.6852	-0.1563
Ireland	IRL	37200041	37204549	0	1.104	0.3266	0.7162	-0.1429	0.6925	-1.6678	0.3473	0.1216
Ireland	IRL	37200041	37202529	0	-0.7072	0.0634	-1.0611	-0.3876	0.5657	-1.6678	0.5755	-0.959
Ireland	IRL	37200041	37205105	0	0.5075	-0.0862	-0.227	-0.0834	-0.1252	0.2201	-0.0823	-0.2503
Ireland	IRL	37200041	37203440	0	-0.6272	0.9166	0.0226	3.5156	0.4082	1.0062	0.5755	2.0955
Ireland	IRL	37200041	37206538	0	1.6404	0.6464	0.0226	0.1933	0.658	0.2561	0.5755	0.1216
Ireland	IRL	37200041	37203120	0	0.3942	0.9454	1.1381	-0.693	-0.0942	-0.0207	-0.3882	2.0955
Ireland	IRL	37200041	37205458	0	0.204	-0.0994	0.4173	-0.5726	-0.3924	-0.4657	-0.3912	-0.1865
Ireland	IRL	37200041	37204952	0	0.8059	0.792	0.0226	-0.0011	1.3989	0.0676	0.8808	-0.8864
Ireland	IRL	37200041	37203992	0	-1.6123	1.4003	1.1381	-0.3322	0.8981	-0.1676	0.5755	0.1216
Ireland	IRL	37200041	37203884	0	1.0279	0.2032	0.0226	-0.4479	-0.0352	-0.1296	-0.1026	0.1216
Ireland	IRL	37200041	37203916	0	1.5568	-1.1841	-1.3325	-0.2636	-1.2976	-1.6678	-0.5832	1.0431
Ireland	IRL	37200041	37202301	0	0.2165	0.9454	0.0226	-0.4769	0.0472	-0.204	0.1693	-0.1563
Ireland	IRL	37200041	37204734	0	1.2091	-0.0862	0.0226	-0.8169	-0.4445	-1.6678	0.1693	-0.2503
Ireland	IRL	37200041	37201531	0	0.6442	0.9349	1.9359	-0.2076	0.8294	-0.7439	0.075	1.3857
Ireland	IRL	37200041	37201576	0	0.0376	-0.0966	1.9359	-0.5149	0.5407	-1.6678	0.5409	1.3857
Ireland	IRL	37200041	37203239	0	0.9762	0.5136	1.1355	0.5749	0.1041	-0.4128	2.0386	0.7095
Ireland	IRL	37200041	37204806	0	0.3257	-0.2662	0.0226	-0.0185	-0.3082	-0.4128	-0.0553	-0.2503
Ireland	IRL	37200041	37202537	0	0.6176	0.96	-0.4728	-0.1479	0.2931	0.2384	-0.5832	0.1216
Ireland	IRL	37200041	37206746	0	-0.4668	-0.2662	0.5347	-0.5763	0.0034	-1.2919	-0.216	-0.1563
Ireland	IRL	37200041	37206057	0	0.5884	0.2141	-1.2567	0.0447	0.3692	0.7499	0.1648	-0.1563
Ireland	IRL	37200041	37201074	0	0.8912	-0.7938	-0.3802	-1.3102	-0.2193	-0.3516	-2.1355	0.1216
Ireland	IRL	37200041	37203644	0	0.7954	1.7671	-0.227	-0.8299	0.2698	0.4609	0.5755	-0.3297
Ireland	IRL	37200041	37205268	0	-0.8875	-0.2662	-0.227	-1.6841	-0.3346	-1.6678	-0.6852	-0.5475
Ireland	IRL	37200041	37202907	0	-1.0544	-0.4314	-0.9607	-0.3149	-0.4022	-0.4223	-0.6852	-0.4607
Ireland	IRL	37200041	37200990	0	-0.0066	0.4012	-1.1592	-1.0613	-0.7725	-0.5309	-1.0084	0.1959
Ireland	IRL	37200041	37201281	0	0.5239	0.0502	0.0226	-0.601	-0.4279	0.2085	-0.4948	-0.7496
Ireland	IRL	37200041	37206588	0	0.2704	-0.2662	0.0226	-0.9328	0.1164	0.1973	-0.309	0.1216
Ireland	IRL	37200041	37200129	0	1.4917	0.3926	0.0226	0.5668	0.9971	-1.6678	0.5755	-0.3485
Ireland	IRL	37200041	37200391	0	0.0449	0.1371	0.0226	-0.8089	-0.6839	-1.0529	-0.2668	-0.1563
Ireland	IRL	37200042	37201259	1	0.0248	1.1493	1.4967	0.2202	0.594	-0.8849	0.5755	1.3857
Ireland	IRL	37200042	37201929	0	0.8117	1.3889	0.8038	-1.6455	-0.377	-1.4875	0.1427	0.1216
Ireland	IRL	37200042	37201011	1	-0.3354	-0.0862	-1.0611	-0.7866	0.6316	0.4935	-0.0553	-0.3297
Ireland	IRL	37200042	37204525	1	0.4226	-0.1058	-0.335	-0.0545	-0.2097	-0.3551	-0.6852	-0.1563
Ireland	IRL	37200042	37202214	1	-1.0195	0.2032	0.0226	0.0067	1.1001	-0.1986	0.3482	0.1216
Ireland	IRL	37200042	37205523	1	-0.4633	-0.1247	-0.9607	-0.193	-1.3476	-0.2979	-0.4545	-0.8028
Ireland	IRL	37200042	37200151	1	0.5737	-0.7958	-1.2321	0.3085	-0.0026	0.4047	-0.3876	-0.7363
Ireland	IRL	37200042	37203628	1	-1.2381	0.9535	1.1381	-0.2447	0.1673	-1.3198	2.4277	0.8567
Ireland	IRL	37200042	37200021	1	0.1078	0.4571	0.4173	-0.1148	-0.4993	-0.1238	-0.0823	0.1959
Ireland	IRL	37200042	37202097	1	-0.6326	1.7671	1.9359	0.1468	1.5073	-0.421	0.5755	0.1216
Ireland	IRL	37200042	37203608	1	-1.5514	2.6352	1.9359	-0.0054	0.5306	-1.6678	-2.1355	2.0955
Ireland	IRL	37200042	37201330	1	0.0885	2.6352	1.1381	-0.7644	-1.3559	-1.6678	-0.6852	0.1907
Ireland	IRL	37200042	37204022	1	1.3036	0.9271	1.2899	0.0421	0.0366	-1.6678	-0.6852	2.0955
Ireland	IRL	37200042	37205752	0	0.4949	-1.3568	0.586	-2.6893	-1.15	-1.6678	0.3473	-0.1563
Ireland	IRL	37200042	37204784	0	-0.6401	2.6352	1.9359	-2.6893	-3.7095	-1.6678	2.4277	2.0955
Ireland	IRL	37200042	37206194	0	-1.0106	-0.0862	-0.227	0.1946	-0.6096	0.373	0.0256	0.1216
Ireland	IRL	37200042	37202348	0	-0.5103	2.6352	1.9359	0.3735	1.2912	-0.1727	2.4277	0.3158
Ireland	IRL	37200042	37202638	0	-0.5195	-0.0862	0.0226	-0.5312	0.2636	-0.0162	0.5755	0.1216
Ireland	IRL	37200042	37205140	0	0.7866	0.2607	0.4173	-0.2974	-0.1499	-0.2752	-0.2821	-0.2503
Ireland	IRL	37200042	37204950	0	0.3793	0.7763	0.0226	-0.902	0.1483	-1.2919	-0.5832	-0.3297
Ireland	IRL	37200042	37203357	0	-1.3503	-0.817	-0.8892	0.6333	0.5177	0.9929	-0.7499	0.0484
Ireland	IRL	37200042	37204527	0	1.4913	-0.0862	-0.227	-0.3311	0.0954	-0.4795	0.5755	0.1216
Ireland	IRL	37200042	37203803	0	1.7128	2.6352	1.4967	-0.0903	0.6666	-0.6687	0.8038	1.515
Ireland	IRL	37200042	37200548	0	-0.3636	-0.4488	0.4173	0.7113	0.657	-1.6678	0.5755	0.1216
Ireland	IRL	37200042	37202090	0	0.3454	-0.103	0.7388	-0.0954	-0.8209	-0.6274	-0.1727
Ireland	IRL	37200042	37204696	1	-1.1709	1.1493	1.4967	0.2101	-0.0813	0.3029	-0.2852	0.4655
Ireland	IRL	37200042	37204577	1	-0.823	0.8089	0.0226	-0.5461	-0.0127	-0.9484	-0.6852	0.4994
Ireland	IRL	37200042	37204091	1	0.5872	-0.4314	0.0226	1.1834	0.9432	0.9697	-2.1355	-0.2503
Ireland	IRL	37200042	37200202	0	0.8286	-0.0862	0.0226	0.1053	-0.6988	-0.5309	-0.6852	-0.9299
Ireland	IRL	37200042	37201425	0	-0.6868	-0.3647	0.4548	1.8227	0.4038	-0.1237	-0.0203	1.2841
Ireland	IRL	37200042	37204228	1	0.5483	0.5836	0.4173	-0.2367	-0.4733	-0.9484	-0.6852	-0.2503
Ireland	IRL	37200042	37204910	1	0.882	0.5266	0.0226	-0.7318	0.0676	-0.2816	-0.4948	0.1216
Ireland	IRL	37200042	37206541	1	-1.0984	0.5222	1.1355	-1.1218	0.2875	-1.6678	-0.451	-0.7441
Ireland	IRL	37200042	37204773	0	1.2469			0.7365	1.7521	1.0594
Ireland	IRL	37200042	37202150	0	0.352	0.0598	0.0226	0.265	0.4902	1.0866	0.1922	-0.1563
Ireland	IRL	37200042	37205540	0	0.1444	2.6352	0.4802	0.8784	0.8765	0.9613	1.802	1.2147
Ireland	IRL	37200042	37201681	0	-0.3429	-0.0862	0.0226	0.7113	-0.0408	0.9697	0.9628	0.1216
Ireland	IRL	37200043	37202715	1	-1.7598	-0.7162	-0.227	-0.4763	-1.7511	-0.568	-2.1355	0.1216
Ireland	IRL	37200043	37200446	0	-0.1089	-0.4314	0.1882	-0.543	-0.8687	0.8111	0.1693	2.0955
Ireland	IRL	37200043	37201501	1	-1.4767	-0.0862	0.0226	2.1337	-0.9138	-1.6678	-0.6852	0.1216
Ireland	IRL	37200043	37205994	1	0.1782	0.2223	-0.829	0.2603	0.8197	0.382	-0.2821	-0.9943
Ireland	IRL	37200043	37201704	1	-0.0128	0.2959	1.1381	0.5052	0.3016	0.562		0.1554
Ireland	IRL	37200043	37203420	1	-1.0413	-0.4488	-0.227	0.3913	-0.1428	0.6376	-0.414	-0.8333
Ireland	IRL	37200043	37201663	1	1.1006	0.3128	0.1386	0.028	-0.1005	0.1493	-2.1355	-0.1563
Ireland	IRL	37200043	37203442	1	0.1023	1.3403	1.9359	0.1003	0.3166	0.1239	0.3482	2.0955
Ireland	IRL	37200043	37201981	1	-0.2425	1.7671	1.2867	0.4218	-0.0623	0.5028	-1.2871	1.515
Ireland	IRL	37200043	37205464	1	0.7562	-0.0862	-0.227	0.2308	-0.7145	0.6121	2.4277	-0.4607
Ireland	IRL	37200043	37200727	1	-0.7483	0.6478	0.0226	0.7235	1.7556	0.6461	0.1693	-0.2503
Ireland	IRL	37200043	37202071	0	-0.9265	2.6352	1.1381	0.0108	-0.0772	-0.5569	-0.8742	0.7095
Ireland	IRL	37200043	37202827	0	0.9081				-0.4898
Ireland	IRL	37200043	37204866	0	1.3458	-0.7815	-0.227	0.8017	-0.0631	0.7822	-0.1566	-0.1563
Ireland	IRL	37200043	37204877	0	0.9539	-0.2662	-1.3074	0.3116	0.5396	0.093	0.1693	-0.4946
Ireland	IRL	37200043	37205904	0	0.3235	1.3403	1.4967	1.2836	1.0054	-1.6678	2.4277	2.0955
Ireland	IRL	37200043	37204948	0	0.2765	-0.0862	0.0226	1.6959	1.3143	2.7354	0.5755	0.1216
Ireland	IRL	37200043	37203727	0	0.744	-0.2662	0.0226	-0.5719	-0.1023	-0.081	0.0221	0.1216
Ireland	IRL	37200043	37203291	0	1.1486	2.6352	0.0226	0.7113	-0.9291	0.2971	0.5755	2.0952
Ireland	IRL	37200043	37204420	0	-0.4107	-0.9908	0.8571	-0.7593	-0.9063	-1.6678	-2.1355	0.0453
Ireland	IRL	37200043	37202961	0	1.2672	0.6257	-0.7638	-0.108	0.0051	-0.0927	-0.1026	0.1216
Ireland	IRL	37200043	37202402	0	-0.6478				0.3292	0.7809
Ireland	IRL	37200043	37204004	0	-0.4244	-0.0862	0.0226	0.9119	0.7346	-1.6678	0.5755	-0.6774
Ireland	IRL	37200043	37204803	1	0.3438	0.2032	0.0226	0.7816	0.1714	0.8853	-0.1972	-0.1563
Ireland	IRL	37200043	37201231	1	-0.8779	-0.0219	0.0226	-0.5208	-0.7122	-0.2229	-2.1355	-0.4607
Ireland	IRL	37200043	37204155	1	-0.217	-0.2662	0.0226	0.7417	0.729	1.418	0.1701	0.1216
Ireland	IRL	37200043	37201441	1	0.8053	1.153	0.7162	-0.3542	-0.6621	0.4197	0.5755	1.515
Ireland	IRL	37200043	37205572	0	-0.6365	2.6352	1.4967	0.3447	1.1739	0.5734	1.802	2.0955
Ireland	IRL	37200043	37204841	0	0.6615	0.9354	1.4967	-0.1333	1.1812	-0.6073	1.4793	1.515
Ireland	IRL	37200043	37204166	0	-0.9965	1.1132	1.9359	-0.2625	1.3916	-0.5141	2.4277	1.515
Ireland	IRL	37200043	37205853	0	1.2136	-0.2777	0.0226	-1.1482	0.155	0.0115	-0.216	1.1508
Ireland	IRL	37200043	37203660	0	1.0511	1.1352	1.9359	-0.1984	0.7516	0.3349	0.2989	2.0955
Ireland	IRL	37200043	37206408	1	0.6024	2.6352	0.0226	-1.6455	-0.2821	-0.0814	-0.3733	0.1216
Ireland	IRL	37200043	37205792	0	-1.2896	-0.4314	0.0226	-2.6893	-0.2891	-1.0529	-0.414	0.1216
Ireland	IRL	37200043	37202011	0	0.7188	0.5836	1.2899	-0.9998	-0.0043	-0.3164	0.5755	1.0177
Ireland	IRL	37200044	37201756	1	0.4661	-0.0862	-0.8693	-0.4989	-0.2549	0.04	0.3482	0.1216
Ireland	IRL	37200044	37204429	1	0.7437	1.3697	-0.732	-1.3089	-0.466	-0.3055	-0.0987	-0.6774
Ireland	IRL	37200044	37201335	1	1.4934	1.7671	1.9359	0.2422	0.9124	-1.6678	0.3482	0.1216
Ireland	IRL	37200044	37202233	1	0.5896	0.2032	0.4173	-0.2815	-0.2164	-0.8849	-0.7838	-0.5305
Ireland	IRL	37200044	37203010	1	1.1306	-1.5776	-2.0371	-1.1699	-1.5134	-1.0529	-1.1941	-1.1252
Ireland	IRL	37200044	37201446	1	0.9149	-0.3486	0.0226	-0.7005	-0.8441	-0.2858	-2.1355	-0.5711
Ireland	IRL	37200044	37203580	0	-0.0103
Ireland	IRL	37200044	37201646	0	0.6163	1.7671	-0.9607	0.7113	-0.0408	1.0062	-0.5832	-0.2503
Ireland	IRL	37200044	37201158	0	0.6813	0.718	-0.127	0.614	0.0391	1.0196	0.0447	-0.3675
Ireland	IRL	37200044	37201553	0	0.7687	-0.4488		0.3601	0.8092	0.8241	0.5755	-0.222
Ireland	IRL	37200044	37201947	0	1.442	-0.59	0.0226	-1.3001	-0.6751	-1.5666	-0.8913	-0.5711
Ireland	IRL	37200044	37204481	0	-0.0836	-0.0862	0.0226	-0.1248	0.0929	0.0695	-0.6852	-0.1563
Ireland	IRL	37200044	37206274	0	0.8529	0.8762	1.1381	-1.0091	-1.1243	-0.5193	0.3768	1.1232
Ireland	IRL	37200044	37206564	0	-0.2964	1.3697	1.4967	1.2228	1.6077	1.6768	0.4875	2.0955
Ireland	IRL	37200044	37201882	0	0.1889	-0.2509	-0.7902	-2.6893	-0.7779	-0.5842	0.0256	-0.4784
Ireland	IRL	37200044	37202726	0	0.513	-0.0862	0.0226	0.7113	0.4113	1.0062	0.5755	0.1216
Ireland	IRL	37200044	37201843	0	1.1399	-0.4488	-0.3802	-0.8913	0.0368	-1.6678	-1.7719	-0.1563
Ireland	IRL	37200044	37205559	0	1.4891	-0.2662	0.0226	0.5813	-0.1869	0.2783	0.3482	0.1216
Ireland	IRL	37200044	37206290	0	1.0321	0.3875	-0.0469	-0.3596	-0.7791	-1.6678	-0.6852	0.1216
Ireland	IRL	37200044	37206751	0	0.5084	-0.0862	0.0226	-2.6893	0.3226	-1.6678	0.5755	-1.1252
Ireland	IRL	37200044	37205624	0	0.4306	0.0075	-1.5883	-2.6893	0.2802	-1.6678	-2.1355	-0.8578
Ireland	IRL	37200044	37201909	0	-0.1121	-0.3516	0.0226		-3.7095		-2.1355	-2.5027
Ireland	IRL	37200044	37206652	0	1.7387	-0.7221	-0.5544	-1.4389	-0.7438	-0.3463	-0.5832	-0.6959
Ireland	IRL	37200044	37203336	0	0.3442	1.0299	-0.227	-0.1022	0.5359	0.257	0.1693	0.1216
Ireland	IRL	37200044	37205510	0	0.5509	-0.2662	0.0226	-0.3511	0.4054	0.6176	0.3473	1.1508
Ireland	IRL	37200044	37200455	0	0.928	-1.1408	-1.0611	-2.6893	-0.816	-0.28	-0.5832	-0.5912
Ireland	IRL	37200044	37203508	1	0.2658	0.2607	-0.5907	-0.4155	0.5022	-0.801	-0.6852	0.1216
Ireland	IRL	37200044	37203063	1	-0.436	-0.0862	-1.0611	-1.0489	0.0332	-0.526	-0.6896	-0.9299
Ireland	IRL	37200044	37204281	0	-0.7709	-0.2662	-0.227	-0.7813	-0.5736	-0.2607	-0.4771	0.1216
Ireland	IRL	37200045	37200307	0	-1.759	1.7671	0.586	-1.4428	1.2909	0.0395	1.2262	1.0448
Ireland	IRL	37200045	37204522	1	0.3895	0.1892	-0.442	-0.284	0.0942	-0.2785	-0.6852	-0.1563
Ireland	IRL	37200045	37205146	1	0.6552	-0.5994	-0.2943	-0.618	-0.3654	-0.1784	-0.4771	-0.9268
Ireland	IRL	37200045	37200292	1	0.7977	-0.0862	-0.9607	-0.2945	-0.4668	-0.1285	-0.6852	-0.6774
Ireland	IRL	37200045	37204301	1	-0.46	-0.2479	-0.227	-0.8293	-1.5219	-1.6678	-0.6852	0.1216
Ireland	IRL	37200045	37205571	1	0.0184	-0.4314	0.0226	-0.693	0.1531	-0.801	0.5755	-1.1252
Ireland	IRL	37200045	37206765	1	1.0247	2.6352	0.4173	0.1546	0.4905	-0.1968	0.8038	0.833
Ireland	IRL	37200045	37202840	1	0.0224	-0.5152	0.5462	-1.2296	-0.462	-0.7115	-0.6852	-1.0296
Ireland	IRL	37200045	37202784	1	0.7817	0.3961	0.1479	-0.3161	0.3911	-1.2919	-0.4948	-0.7317
Ireland	IRL	37200045	37204380	1	1.0524	2.6352	1.1752	-0.6525	0.5619	-0.2154	-0.3004	-0.4607
Ireland	IRL	37200045	37200275	1	-0.008	-1.0744	-0.9807	-0.8189	-1.6651	-1.6678	-2.1355	-0.8443
Ireland	IRL	37200045	37205657	1	-0.853	0.3289	1.2867	-0.3796	-0.2332	-0.0026	0.5826	-0.2995
Ireland	IRL	37200045	37205881	1	-0.0381	-0.0862	0.0226	0.8108	0.0318	0.1963	0.8038	-0.1563
Ireland	IRL	37200045	37203561	0	0.8912	-0.7114	-1.0611	0.7113	0.8728	0.4394	0.5755	-1.1252
Ireland	IRL	37200045	37202439	0	1.0798	1.7162	0.6825	0.1053	1.1805	0.2313	1.2262	1.515
Ireland	IRL	37200045	37202266	0	0.4595	-0.7221	-0.227	-0.7367	-0.5905	-1.6678	-0.1727	-0.8028
Ireland	IRL	37200045	37202463	0	0.0203	0.7062	0.4173	-1.3102	-0.8663	-0.208	0.8038	0.4777
Ireland	IRL	37200045	37202958	0	-1.0568	-1.034	-2.664	-0.4227	-0.6914	-1.6678	-2.1355	-2.5027
Ireland	IRL	37200045	37204822	0	0.5649	-0.4488	-0.227	-0.1774	-0.3644	-0.2785	0.5755	0.1216
Ireland	IRL	37200045	37204530	0	-1.0654	0.9454	0.4173	-0.645	-0.2319	-1.6678	-0.7899	-0.1621
Ireland	IRL	37200045	37202672	0	0.8233	0.3984	0.0226	-0.0967	0.6341	-0.421	0.5755	0.7611
Ireland	IRL	37200045	37200618	0	-0.4935	0.3178	1.9359	-2.6893	0.1742	-1.6678	1.4793	2.0955
Ireland	IRL	37200045	37206221	0	-1.3708	-0.2479	0.6407	-2.6893	1.6515	-1.6678	-0.6852	0.1216
Ireland	IRL	37200045	37203302	0	0.1731	-0.4297	0.7162	-1.2296	-0.4562	-1.6678	0.5755	0.7627
Ireland	IRL	37200045	37205820	0	0.1173	-0.7221	-0.227	-0.6537	-1.5709	0.0924	-0.1972	-0.4607
Ireland	IRL	37200045	37201935	0	-0.4192	0.1997	-0.9285	-0.3131	0.6757	-0.079	-0.1026	-0.6073
Ireland	IRL	37200045	37205039	0	0.4178	-0.2662	-0.3802	-1.7857	-0.8315	-1.6678	-0.5656	-0.3297
Ireland	IRL	37200045	37205391	1	-0.4374	0.0017	0.0226	0.0756	-0.6055	0.3946	-0.7867	-1.0788
Ireland	IRL	37200045	37204914	1	0.7266	0.134	-0.5836	-0.2731	-0.6791	0.0935	-1.2835	-1.6909
Ireland	IRL	37200045	37204756	1	-0.2881	-0.1247	-0.5034	-1.3102	-0.9263	0.3336	-0.4801	-0.7108
Ireland	IRL	37200045	37205024	1	-1.5074	-0.1106	0.1386	0.1815	-0.4813	0.1681	-0.1021	-0.4607
Ireland	IRL	37200045	37201323	0	0.4707	0.5266	0.4173	-0.7445	0.3313	0.4083	0.0256	-0.2503
Ireland	IRL	37200045	37206565	0	0.6898	-0.4203	-0.4728	0.0204	-0.3374	0.4384	0.0444	-0.2503
Ireland	IRL	37200045	37204224	0	0.4187	-0.2662	0.0226	0.6939	0.7771	1.597	0.9628	0.8375
Ireland	IRL	37200045	37200253	0	1.3554	-0.4314	0.0226	3.6039	-0.4413	0.9238	0.5755	0.1216
Ireland	IRL	37200045	37205138	0	-0.0828	1.1132	0.4173	0.009	1.8549	0.4919	0.5755	0.1216
Ireland	IRL	37200045	37206172	1	0.4392	1.3889	-0.7055	0.0879	0.5446	-0.0774	-1.4019	-0.2413
Ireland	IRL	37200045	37205184	1	-0.508	-0.4203	0.0226	-0.2651	0.0654	-1.6678	0.0256	-0.4607
Ireland	IRL	37200045	37202675	0	-5.00E-04	1.1132	1.9359	0.2358	0.1737	0.1731	-0.2821	-0.5265
Ireland	IRL	37200046	37202444	0	0.2199	0.792	0.4173	0.4201	0.6636	-0.3551	-0.0551	0.6663
Ireland	IRL	37200046	37203743	0	1.3359	-0.4488	-1.0611	0.0081	-1.3884	-1.6678	-0.787	-0.7496
Ireland	IRL	37200046	37202000	0	1.0298	0.2718	-0.7638	0.1684	-0.294	0.0449	0.1693	0.1216
Ireland	IRL	37200046	37200562	0	0.8185	1.1132	1.9359	0.4163	0.3961	0.3172	2.0386	2.0955
Ireland	IRL	37200046	37205317	0	1.0179	0.9454	-0.8627	0.0327	0.172	0.0659	-0.5832	0.1216
Ireland	IRL	37200046	37201573	0	-0.3907	0.654	0.9192	-0.3449	-0.4434	0.0175	0.5339	0.7864
Ireland	IRL	37200046	37205239	0	1.3079	0.4571	-0.8627	-0.362	-0.0033	-1.6678	-0.176	0.2286
Ireland	IRL	37200046	37204606	0	0.5213	1.1352	0.4173	-0.8237	0.3203	-0.7433	-0.2857	-0.4607
Ireland	IRL	37200046	37203684	0	1.1965	-1.1755	-0.0587	-0.0513	-0.8966	-0.0418	-0.8627	-0.4607
Ireland	IRL	37200046	37206747	0	1.1495	0.5315	-0.1587	-0.8939	-0.8406	-1.2919	-0.5769	0.346
Ireland	IRL	37200046	37203308	0	0.9438	0.2032	-0.3076	0.1693	-0.0358	0.2235	0.1648	-0.1563
Ireland	IRL	37200046	37204986	0	1.2202	-0.59	-0.3802	-0.2895	0.1586	0.3376	-0.6852	-0.0859
Ireland	IRL	37200046	37205784	0	1.078	-0.6727	0.0226	-0.934	0.0983	-0.5309	-2.1355	-1.0454
Ireland	IRL	37200046	37202905	0	-0.8534	1.2779	0.1386	-0.0825	0.4401	-0.2785	0.075	0.7627
Ireland	IRL	37200046	37201142	0	1.517	0.0502	-0.9607	0.171	-0.4697	0.0883	-1.5848	-0.7496
Ireland	IRL	37200046	37201318	0	0.276	1.3697	-0.227	-0.0373	0.2945	0.1307	0.1922	0.1216
Ireland	IRL	37200046	37205837	0	0.6905	0.5836	1.1657	-0.5756	-0.1297	-0.4318	-0.6599	-0.2503
Ireland	IRL	37200046	37200604	0	0.9208	-1.0267	-1.1926	-0.5666	-0.9229	-0.9292	-2.1355	-2.5027
Ireland	IRL	37200046	37200869	0	1.4444	0.9349	1.4967	-0.1326	0.0751	0.1031	1.4793	2.0955
Ireland	IRL	37200046	37206228	0	1.6547	0.1945	-0.3802	1.0398	0.1255	-0.7433	-0.3763	0.4777
Ireland	IRL	37200046	37202413	0	1.2981	-0.7221	-1.0611	-0.6799	-0.6471	-1.6678	-0.6852	-0.5251
Ireland	IRL	37200046	37204234	0	1.5649	-0.4314	-0.4806	0.0241	-0.8105	-0.0779	-0.6852	-0.1563
Ireland	IRL	37200046	37203315	0	0.6193	-1.1854	-0.691	-1.3102	-0.8033	-1.6678	-1.3972	0.2546
Ireland	IRL	37200046	37201529	0	1.5815	0.1852	0.4173	-0.5678	1.0872	-0.5933	0.1693	0.1216
Ireland	IRL	37200046	37201035	0	1.1052	0.0502	0.6496	0.2288	-0.0138	-0.2708	-0.3733	-0.6073
Ireland	IRL	37200046	37201987	0	-0.4812	-0.2662	-0.5034	0.0897	-0.6041	-0.7762	0.0888	0.1216
Ireland	IRL	37200046	37204686	0	1.3666	0.9349	0.0226	-0.349	0.1371	0.5777	0.5755	0.2205
Ireland	IRL	37200046	37203754	0	1.0103	-0.2662	0.0226	-0.6382	0.6235	0.5313	0.5755	-0.2503
Ireland	IRL	37200046	37200106	0	0.6383	0.7763	0.8348	0.2247	-4.00E-04	0.6671	0.1693	-0.3297
Ireland	IRL	37200046	37206233	0	1.0859	0.6464	0.4173	0.0701	0.0892	0.2206	0.8038	0.557
Ireland	IRL	37200046	37204586	0	0.4795	-0.2662	0.0226	-0.2807	-0.4689	0.3456	-0.6852	-0.6774
Ireland	IRL	37200046	37200390	0	0.1361	1.127	-0.4806	0.5194	0.6739	0.3749	0.9542	-0.4607
Ireland	IRL	37200046	37205898	0	1.0002	0.5836	1.9359	-0.262	-0.1196	0.2312	2.4277	2.0955
Ireland	IRL	37200046	37202666	0	1.6467	-0.2479	0.0226	-0.1519	0.4968	0.7436	0.0684	-0.4607
Ireland	IRL	37200046	37202341	0	-0.9651	-0.0994	-0.691	-0.0584	-0.1614	0.4242	-0.7899	-0.2503
Ireland	IRL	37200047	37200987	1	-0.3976	0.3289	-1.0611	-0.374	-0.5745	-0.3973	-0.2821	-0.2503
Ireland	IRL	37200047	37203783	1	-0.7469	-0.0862	0.0226	0.1053	-0.7344	0.4394	0.5755	-1.1252
Ireland	IRL	37200047	37204777	1	0.5641	0.7763	0.4173	-0.5142	0.0092	-0.0949	-0.6852	-0.6774
Ireland	IRL	37200047	37200081	1	-0.5134	2.6352	1.9359	3.6039	1.7946	3.6292	0.5755	2.0955
Ireland	IRL	37200047	37205414	1
Ireland	IRL	37200047	37204075	1	0.989	-0.847	0.5833	-0.7311	-0.4139	-0.5569	-0.6852	0.1216
Ireland	IRL	37200047	37200762	1	0.1201	-0.0862	0.0226	0.2069	0.1521	-1.6678	0.5755	-1.1252
Ireland	IRL	37200047	37204402	1	0.2698	-0.59	0.0226	-0.4707	-0.5855	-1.6454	-0.6852	-0.1563
Ireland	IRL	37200047	37202242	1	-0.3886	2.6352	1.9359	-0.5571	0.9794	-1.6678	-0.7391	2.0955
Ireland	IRL	37200047	37205589	1	0.9287	0.9454	0.0226	-0.399	0.3838	-1.6678	-0.1021	0.1216
Ireland	IRL	37200047	37203552	1	-0.4283		-0.6315	0.6572	-0.3405
Ireland	IRL	37200047	37202795	1	-0.4039	-0.2662	0.0226	0.1029	-0.254	-0.531	0.3482	0.1216
Ireland	IRL	37200047	37204557	0	-0.5264	-0.0192	-1.3023	-1.3915	-0.7041	0.1148	-0.0992	-0.8016
Ireland	IRL	37200047	37204592	0	0.2106	1.1352	1.1381	-0.3001	0.3244	-0.568	-0.3912	0.2546
Ireland	IRL	37200047	37203862	0	-0.2019	0.9484	1.1381	-0.1219	1.4653	-0.0162	1.3958	1.1508
Ireland	IRL	37200047	37202454	0	-0.0671	0.8655	1.2341	-0.2818	0.8545	0.3189	0.9628	1.1508
Ireland	IRL	37200047	37203630	0	1.4523	2.6352	1.9359	0.4255	0.9076	3.6292	2.4277	2.0955
Ireland	IRL	37200047	37206285	0	1.2861	0.37	1.2899	-0.4006	0.2176	-0.1931	-0.2197	1.515
Ireland	IRL	37200047	37205064	0	-0.6413	0.0634	0.0226	-2.6893	0.1411	-0.1407	0.5755	0.1216
Ireland	IRL	37200047	37202596	1	1.4553	-0.1692	-0.691	-0.2418	-0.1368	0.0643	-0.4771	-0.5475
Ireland	IRL	37200047	37203681	1	-0.176	0.2032	0.4173	0.0674	0.8842	0.8678	0.1693	-0.5475
Ireland	IRL	37200047	37202911	1	0.2331	0.6544	1.9359	0.9308	0.7161	1.665	-0.1021	0.5553
Ireland	IRL	37200047	37205654	1	0.3178	0.802	0.4173	-1.1533	-0.56	-0.1341	-0.7838	0.5362
Ireland	IRL	37200047	37204160	1	-0.711	1.7162	1.4967	-0.3638	1.269	0.1351	-0.309	1.515
Ireland	IRL	37200047	37201961	1	-1.1937	0.3875	0.1386	-0.1058	-0.4677	0.4801	0.3482	-0.2503
Ireland	IRL	37200047	37204791	1	0.985	0.3837	0.4173	0.0639	0.1369	0.1567	0.8047	1.0177
Ireland	IRL	37200047	37202137	0	-0.8985	-0.4314	-0.5836	-0.6882	0.5921	-0.2858	0.5755	-0.3297
Ireland	IRL	37200047	37200716	0	-0.9433	-0.0862	0.0226	-0.4583	0.95	0.4326	-0.3733	0.1216
Ireland	IRL	37200047	37201941	0	-0.6177	1.3889	0.0226	-2.0365	0.1775	-1.6678	0.5755	-0.4607
Ireland	IRL	37200047	37200681	0	0.7664	-0.103	-0.6843	0.3676	-0.6669	0.326	0.3482	-0.5265
Ireland	IRL	37200047	37205311	0	2.1261	0.3289	0.0226	0.493	0.3007	0.9697	0.3482	2.0955
Ireland	IRL	37200047	37204305	0	1.0408	-0.4314	-0.3802	-0.2625	-0.3255	-1.6678	-0.5832	-0.1563
Ireland	IRL	37200047	37201764	1	1.0438	-0.9232	-0.6789	0.0994	-0.7321	-0.3678	-2.1355	-1.1252
Ireland	IRL	37200047	37203627	0	1.3508	-0.5847	-0.0587				0.0208	0.4994
Ireland	IRL	37200048	37204662	0	-0.5463	1.0919	1.1355	-0.8939	-0.247	-1.6678	0.5684	1.1013
Ireland	IRL	37200048	37200317	0	0.186	0.1882	1.9359	-0.8237	-0.1121	-1.2919	0.5837	1.515
Ireland	IRL	37200048	37202602	0	0.7073	0.468	0.5347	-0.8591	0.1004	-0.8768	0.075	-0.4607
Ireland	IRL	37200048	37200507	0	0.82	-0.1968	-1.2567	-2.0365	-0.6392	-1.2919	-1.5596	-1.1405
Ireland	IRL	37200048	37205990	0	0.8427	0.7062	1.4967	-0.5297	0.6553	-0.8849	0.5755	2.0955
Ireland	IRL	37200048	37203103	0	0.4016	0.0502	-0.227	-0.6047	0.0153	-1.6678	0.5755	0.4777
Ireland	IRL	37200048	37202998	0	0.126	0.2718	0.0226	-1.264	-0.5078	-0.6274	-0.0171	1.515
Ireland	IRL	37200048	37206033	0	0.8993	2.6352	0.586	0.8328	1.0386	-0.0033	1.8077	0.1216
Ireland	IRL	37200048	37204121	0	0.906	0.0666	0.0226	-1.0059	-0.2919	-1.6678	-0.1026	1.1508
Ireland	IRL	37200048	37204302	0	1.1289	-0.3204	0.7162	-0.4604	-0.5866	-0.8768	-0.2821	-0.2503
Ireland	IRL	37200048	37200695	0	0.9277	1.1352	0.7162	-0.5171	0.3981	-1.6678	0.5755	1.515
Ireland	IRL	37200048	37206708	0	-0.3465	1.3403	0.5462	-0.2757	0.0527	-0.3317	-0.5832	1.4234
Ireland	IRL	37200048	37202625	0	0.3177	1.1132	1.9359	-0.0395	2.0637	0.0683	1.2607	2.0955
Ireland	IRL	37200048	37205201	0	-0.0022	0.7062	1.9359	-0.5982	-0.0546	-1.6678	0.7741	2.0955
Ireland	IRL	37200048	37204070	0	0.3911	0.1125	0.6496	-0.0964	-0.1838	-0.5037	-0.0553	0.7864
Ireland	IRL	37200048	37202177	0	0.853	0.9349	0.1386	-0.0885	0.5011	-0.1185	0.075	0.1216
Ireland	IRL	37200048	37205890	0	0.1738	-0.2662	-1.0611	-0.9969	-1.0276	-1.6678	-0.6852	-1.9384
Ireland	IRL	37200048	37206514	0	0.1443	0.9275	0.8348	-0.6958	0.2856	-0.8768	-0.5802	1.2147
Ireland	IRL	37200048	37202753	0	0.1866	-0.269	-0.5034	-1.0539	-0.768	-1.6678	-0.5832	-0.1563
Ireland	IRL	37200048	37205250	0	-0.382	2.6682	1.9359	0.1053	-0.9291	3.6292	2.4277	2.0955
Ireland	IRL	37200048	37202041	0	-0.1557	0.64	1.036	-0.2717	-0.5508	-1.6678	-0.5832	-0.946
Ireland	IRL	37200048	37206176	0	-0.4746	1.0508	1.9359	-0.2212	-0.2483	-1.6678	0.9203	1.515
Ireland	IRL	37200048	37204086	0	0.1427	-0.4314	0.0226	-2.0365	-0.4112	-1.6678	-0.6852	-0.2503
Ireland	IRL	37200048	37206596	0	1.0544	0.0789	0.9726	-1.0068	-0.0411	-0.4753	-0.4771	0.1216
Ireland	IRL	37200048	37203801	0	0.5803	1.1132	-0.5907	-1.7857	-0.3915	-0.1264	0.3829	-0.4607
Ireland	IRL	37200048	37200514	0	1.1125	1.3697	-0.3048	-0.095	0.0471	0.1239	0.5755	0.7627
Ireland	IRL	37200048	37206496	0	-0.7283	-0.2662	-0.3802	-0.8709	-0.1068	-0.4427	-0.0553	0.1216
Ireland	IRL	37200048	37201571	0	0.5914	-0.0862	0.0226	0.7113	0.2934	-1.6678	0.5755	0.1216
Ireland	IRL	37200048	37201923	0	-0.2298	-2.2005	-0.5034	0.1318	-1.3925	-1.6678	-0.1972	-1.1252
Ireland	IRL	37200048	37203493	0	0.8014	0.9349	0.0226	-0.4008	1.6401	1.0062	-0.2673	-0.4607
Ireland	IRL	37200048	37205871	0	-0.5376	1.7162	1.9359	-0.2284	0.7649	0.1618	1.2302	1.1232
Ireland	IRL	37200048	37206065	0	0.6915	0.7989	0.0226	-0.4158	0.6022	-0.0858	-0.3996	-0.6774
Ireland	IRL	37200048	37201169	0	0.0526	-0.0862	-0.5034	0.4213	-0.0886	-1.6678	-0.3912	-0.6774
Ireland	IRL	37200049	37205251	1	1.1175	0.0634	-0.227	-0.1074	-0.7035	-0.9292	0.0256	0.1216
Ireland	IRL	37200049	37200554	1	-0.084	0.7763	0.8571	-0.1594	-0.2734	0.4042	-0.0987	0.149
Ireland	IRL	37200049	37201324	1	0.1299	1.7162	-0.227	-0.3486	1.2998	0.5583	-0.4771	-0.4784
Ireland	IRL	37200049	37205496	1	0.8416	0.5068	0.7162	-0.6958	-0.0251	-0.1741	-0.2821	-0.7496
Ireland	IRL	37200049	37204057	1	0.9352	0.4546	-0.6315	-0.7841	0.0102	-0.8849	-0.6852	-0.8802
Ireland	IRL	37200049	37205343	1	-0.3942	0.5266	0.4173	-0.1759	-0.5046	-0.8849	-1.166	-0.4784
Ireland	IRL	37200049	37202203	1	-0.7893	-0.1106	0.4173	-0.3299	-1.0749	0.0238	-0.6852	-0.8947
Ireland	IRL	37200049	37202874	1	-1.0287	1.1132	1.9359	-1.3089	0.4536	-0.457	0.0256	0.6314
Ireland	IRL	37200049	37206545	1	-0.7545	-0.2662	0.4173	-0.7919	-0.7671	-1.6678	0.0256	-0.7639
Ireland	IRL	37200049	37203819	1	0.802	0.3875	0.4173	-0.6378	-0.3718	-0.4795	-0.4771	1.1232
Ireland	IRL	37200049	37201144	1	0.7174	0.9454	-0.2943	-0.1337	-0.1057	-0.5569	0.1648	-0.4607
Ireland	IRL	37200049	37206396	0	-0.7295	0.3984	-0.8627	-1.6821	0.0222	-0.801	0.0256	0.1216
Ireland	IRL	37200049	37203482	0	0.6404	0.1395	0.4173	-0.7306	-0.6402	-0.4795	-0.5832	0.1216
Ireland	IRL	37200049	37206356	0	-0.5679	0.5179	0.586	-0.6422	-0.4583	-0.4694	-0.5832	0.1216
Ireland	IRL	37200049	37205247	0	-0.1847	-0.4203	-1.2374	-0.433	-0.2854	-0.0815	-0.3702	-0.9309
Ireland	IRL	37200049	37200141	0	-0.544	0.9535	1.1381	0.0089	-0.3191	0.1862	0.5755	1.1232
Ireland	IRL	37200049	37200385	0	0.6121	2.6352	0.4173	-0.4708	0.6872	-0.2854	-0.2673	0.1216
Ireland	IRL	37200049	37202708	0	1.7094			-0.3983	1.2348
Ireland	IRL	37200049	37201342	0	0.5262	0.4981	0.1386	-0.7025	-0.0606	-0.5569	-0.1026	0.4725
Ireland	IRL	37200049	37203773	0	-0.5706	-0.103	0.6755	-0.3527	0.2294	0.2131	0.5755	1.1232
Ireland	IRL	37200049	37201497	0	-0.9829	-0.5239	-1.1926	-1.3089	-1.9694	-0.1589	-0.3912	-0.7688
Ireland	IRL	37200049	37204520	0	0.7743	-0.4314	0.8017	-0.6998	0.0098	-1.6678	-0.2852	1.1232
Ireland	IRL	37200049	37206802	0	0.2617	-0.0862	0.0226	0.135	0.0284	0.0519	0.0256	0.8136
Ireland	IRL	37200049	37200200	1	0.1913	0.7763	0.7162	-0.5819	-0.1805	-0.1147	0.0256	-0.2726
Ireland	IRL	37200049	37201200	1	-0.5986	-0.089	-0.7902	-0.3896	-0.278	0.4671	-0.4948	-0.4607
Ireland	IRL	37200049	37202499	1	0.9935	-0.4319	-0.7638	0.0354	-0.2675	0.4843	-0.1026	-0.7496
Ireland	IRL	37200049	37205294	1	1.5584	-0.4314	0.0226	-0.3419	-0.4222	0.1487	-0.5832	-0.4607
Ireland	IRL	37200049	37201916	0	0.5858	1.7671	0.4173	-0.2867	0.4833	-0.0085	0.1693	2.0955
Ireland	IRL	37200049	37204739	0	1.0343	-0.0192	0.0226	-0.3321	0.4025	0.7566	0.1693	0.1216
Ireland	IRL	37200049	37204407	0	1.3819	0.1221	0.0226	-0.3964	0.0658	0.2384	-0.8483	-0.1563
Ireland	IRL	37200049	37204558	0	1.4286	0.4981	0.4135	-0.5052	-0.3973	0.3533		-0.4946
Ireland	IRL	37200049	37201189	0	1.0256	-0.0862	0.0226	-0.0242	1.3029	0.4029	0.5755	0.1216
Ireland	IRL	37200049	37204096	0	0.6682	0.9454	0.8038	-0.3321	0.5661	0.5181	-0.3733	-0.2503
Ireland	IRL	37200049	37204181	1	-0.0759	1.153	-1.0611	-2.6893	0.0209	-0.4708	-0.3802	-1.1252
Ireland	IRL	37200049	37205366	1	-1.0224	-0.2872	-0.5544	-0.3609	0.1075	-1.6678	-0.3206	-0.7887
Ireland	IRL	37200049	37202035	0	0.9844	0.8489	1.9359	0.0278	0.7587	0.2453	1.6284	2.0955
Ireland	IRL	37200050	37205008	0	-1.1226	1.7162	1.2867	-1.6821	0.5815	-0.7368	0.1693	1.0383
Ireland	IRL	37200050	37204660	1	0.1252	-0.1167	1.0929	-0.2489	-0.277	-0.3164	1.8085	0.4976
Ireland	IRL	37200050	37200006	1	-0.2904	-0.438	-0.227	-1.6821	-1.362	-1.2919	-2.1355	-0.4784
Ireland	IRL	37200050	37201584	1	0.2306				-0.0782
Ireland	IRL	37200050	37201732	1	-0.6916	-0.0862	-0.1587	-0.5813	-0.4451	-0.6614	-0.3876	-0.3297
Ireland	IRL	37200050	37205749	1	0.4891	2.6352	0.4173	-0.8637	-0.7556	0.0251	-0.414	-0.2503
Ireland	IRL	37200050	37205976	1	0.3233	-0.4203	1.0433	-0.6784	-0.5705	-1.6678	-0.6852	0.6559
Ireland	IRL	37200050	37201460	1	-1.6524	-0.59	-0.227	-1.1509	-0.2797	-0.801	-0.6852	-0.1563
Ireland	IRL	37200050	37200453	0	-0.7007						-0.875
Ireland	IRL	37200050	37203845	0	0.1917	-0.2662	-0.227	-1.5123	-0.3317	-1.6678	-0.5832	0.1216
Ireland	IRL	37200050	37204141	0	0.7776	0.0502	1.1381	-1.2543	0.0835	-1.6678	1.2262	2.0955
Ireland	IRL	37200050	37204156	0	-1.1909	0.4012	0.4173	-0.3067	-0.1472	-0.7847	-0.1566	0.4725
Ireland	IRL	37200050	37206219	0	0.4723	1.3697	1.9359	-0.9002	0.808	-0.7433	2.4277	2.0955
Ireland	IRL	37200050	37206254	0	0.1796	-0.269	-1.0611	-0.5861	-1.2112	-1.6678	-0.5832	-0.8936
Ireland	IRL	37200050	37202032	0	-0.5801	2.6352	1.9359	0.1803	1.5079	-0.8849	2.4277	2.0955
Ireland	IRL	37200050	37200191	0	-0.9464	-0.0862	0.0226	0.84	-0.1637	0.6319	0.3379	0.1216
Ireland	IRL	37200050	37206609	0	-0.3939	-1.022	0.0226	0.7119	-0.5088	-1.6678	-2.1355	0.4777
Ireland	IRL	37200050	37204808	0	0.9507	-0.0994	1.4967	-1.0539	-0.0045	-0.0473	-0.4771	1.1508
Ireland	IRL	37200050	37203970	1	0.9377	1.7162	0.1386	-0.1412	-0.1982	0.4391	-0.3206	0.1216
Ireland	IRL	37200050	37203393	1	0.8704	-0.59	-0.5034	-1.3102	-0.8471	0.1529	-0.6852	-0.4607
Ireland	IRL	37200050	37206083	0	0.8907	1.7671	1.2867	-0.506	1.3792	0.0433	0.3473	1.1232
Ireland	IRL	37200050	37205228	1	0.0707	-0.4203	-0.829	-0.8975	-0.316	0.1525	-0.4771	-0.5251
Ireland	IRL	37200050	37203015	1	-0.3773	-0.2662	-0.5907	-0.193	-0.7012	0.0032	-0.6852	-1.1252
Ireland	IRL	37200050	37205974	1	-0.206	2.6352	0.9192	-0.1744	0.7415	0.5154	-0.4805	2.0955
Ireland	IRL	37200050	37201925	1	-0.8311	1.3889	0.0226	-0.3081	-0.0664	-0.0821	0.0221	0.8136
Ireland	IRL	37200050	37201065	1	-1.196	-0.0862	-0.8627	0.5861	-0.2586	0.6491	-0.2821	0.1216
Ireland	IRL	37200050	37203260	0	-0.0258	0.9454	0.1386	-0.5257	-0.5472	0.3627	0.5826	0.7864
Ireland	IRL	37200050	37202580	0	1.0172	0.7825	1.4967	0.0128	0.5143	0.3443	-0.1026	1.515
Ireland	IRL	37200050	37201197	0	0.1919	-0.8939	-2.664	0.6383	1.3007	-0.006	0.5755	0.6314
Ireland	IRL	37200050	37205034	0	-0.4798	2.6352	0.8038	0.4903	0.6935	0.414	0.5755	0.1216
Ireland	IRL	37200050	37205641	0	-0.0986	0.67	-0.227	-0.8921	0.0416	0.116	-2.1355	0.1216
Ireland	IRL	37200050	37203310	0	-0.4562	-0.1046	-0.3802	-0.1554	-0.2937	0.1034	-0.309	-0.4607
Ireland	IRL	37200050	37203610	0	1.447	1.7671	1.9359	-0.4552	1.0662	0.0326	1.836	2.0955
Ireland	IRL	37200051	37201834	1	-0.9664	-0.9232	-1.0611	-0.0602	-0.611	0.2682	-0.2821	-0.2503
Ireland	IRL	37200051	37203264	1	-0.0092	-0.2662	0.0226	-0.1865	0.1747	-1.6678	-0.5832	-0.1563
Ireland	IRL	37200051	37202181	1	-0.17	-0.7221	-1.0611	-0.7354	-0.6816	-1.653	-0.6852	-0.8947
Ireland	IRL	37200051	37204187	1	-0.5836	0.788	0.7162	-1.5123	-0.3881	-1.6678	-0.0987	1.1232
Ireland	IRL	37200051	37204067	1
Ireland	IRL	37200051	37205115	1	-0.1414	0.3924	-1.0611	-1.5123	-0.7241	-0.9484	-0.414	0.1216
Ireland	IRL	37200051	37201204	1	-0.2478	2.6352	1.9359	0.2289	2.0669	0.5777	2.4277	1.515
Ireland	IRL	37200051	37202522	1	1.2972	1.7162	-0.6315	0.1088	0.2717	-0.052	1.3467	0.149
Ireland	IRL	37200051	37204661	1	0.2123	0.9637	0.8348	0.2218	-0.4723	0.3747	0.0256	0.7627
Ireland	IRL	37200051	37203941	1	-0.7362	-0.1167	0.4173	-0.0099	-0.118	-0.9484	-0.5974	-0.2503
Ireland	IRL	37200051	37205364	1	1.256	-0.7114	-0.7638	-0.698	-0.8897	0.5397	-0.4801	-0.9943
Ireland	IRL	37200051	37205551	1	1.273	0.9454	0.6825	-0.605	0.3681	-0.1285	0.5755	0.1152
Ireland	IRL	37200051	37203705	1	-1.3988	0.2063	1.9359	-0.3152	-0.5368	-0.5141	-0.1722	-0.2503
Ireland	IRL	37200051	37201654	1	-1.0572	0.802	-0.3802	-0.4851	0.6949	-0.568	-0.1972	-0.4607
Ireland	IRL	37200051	37204227	1	-1.0217	0.96	0.7804	-2.6893	-0.2223	-0.4043	-0.4771	-0.7496
Ireland	IRL	37200051	37201770	1	1.4779	0.2032	-0.4728	-0.1271	-1.2012	-0.231	0.0256	-1.113
Ireland	IRL	37200051	37202976	1	-0.6976	0.8655	0.6907	0.1469	-0.6885	0.5273	0.075	-0.5912
Ireland	IRL	37200051	37206333	1	0.3349	0.3289	-0.442	-0.2883	-0.3392	-0.0743	-0.1722	-0.5093
Ireland	IRL	37200051	37204038	1	-0.8945			-0.3927	-1.156	-0.2752
Ireland	IRL	37200051	37200422	1	-0.3581	-0.0862	-0.227	-0.1095	-0.4848	0.0803	-0.0987	-0.2726
Ireland	IRL	37200051	37202297	1	0.1902	0.9349	0.0226	0.0547	-0.4516	-0.2418	0.0256	0.1216
Ireland	IRL	37200051	37202572	1	-0.4936	-0.4203	-0.9607	-0.7162	-0.4082	-0.1285	-0.7867	-0.3514
Ireland	IRL	37200051	37200876	1	-0.4762	-0.3697	0.1386	-0.5797	-0.2154	0.1623	-0.4771	1.0431
Ireland	IRL	37200051	37205269	1	0.3317	-0.7738	0.0226	0.7439	-1.0392	0.6339	-0.2852	-0.8198
Ireland	IRL	37200051	37201273	1	-0.8739	0.5836	-0.9285	-0.6808	-0.6078	-0.568	0.1693	-0.4423
Ireland	IRL	37200051	37202943	1	-1.6165	-0.0862	0.0226	-0.2212	-0.6169	0.5515	-0.6852	-0.7108
Ireland	IRL	37200051	37202307	1	-0.4035	0.2718	-0.4806	-0.1003	-0.2528	0.2168	-1.2871	-0.1563
Ireland	IRL	37200051	37205882	1	-0.7518	0.0566	0.0226	-0.4485	-0.5454	0.4463	-0.3876	0.3216
Ireland	IRL	37200051	37206337	1	1.0958	0.4435	-1.2239	-0.605	0.3283	0.114	0.1693	-0.7496
Ireland	IRL	37200051	37201740	1	0.8416	0.6583	1.9359	-2.6893	-0.3797	-0.0832	0.5755	0.8925
Ireland	IRL	37200051	37202023	1	0.4501	0.2403	0.1386	-0.63	-0.1309	0.3029	-0.6852	-0.6353
Ireland	IRL	37200051	37200180	1	0.9587	0.9454	0.0226	0.2183	-0.0773	0.4558	0.0447	0.2546
Ireland	IRL	37200051	37203810	1	0.5181	0.802	1.1381	-0.4204	-0.2689	-0.1198	-0.4771	-0.1314
Ireland	IRL	37200051	37203162	1	0.7981	1.1493	1.9359	0.2517	0.0758	0.2836	-0.4771	1.515
Ireland	IRL	37200051	37203397	1	0.0185	-0.4203	-0.227	-0.7391	-0.6395	0.0355	-0.2668	-0.1563
Ireland	IRL	37200051	37201686	1	1.6366	0.3875	-0.7902	0.2404	0.0846	0.1613	-0.2821	-0.4784
Ireland	IRL	37200051	37203243	1	1.0752	0.7062	1.4967	0.4232	-0.0141	0.9112	1.836	1.1508
Ireland	IRL	37200052	37205141	0	0.7627	-0.0862	0.0165	-0.497	1.7137	-0.4384		0.2205
Ireland	IRL	37200052	37205908	0	-2.0748	-0.2479	-0.5907	-1.7857	-0.4372	-1.6678	-1.0606	-0.4607
Ireland	IRL	37200052	37200097	0	-0.6436
Ireland	IRL	37200052	37202761	1	-1.8439	-0.2662	-1.1926	0.2139	-0.8545	0.4777	-0.6852	-1.0494
Ireland	IRL	37200052	37202483	1	0.0313	-0.2662	0.0226	0.2534	0.807	0.414	0.5755	0.1216
Ireland	IRL	37200052	37200324	1	0.2736	0.1852	-0.4806	-0.6442	-0.7191	-0.9484	-1.0571	-0.5093
Ireland	IRL	37200052	37204102	1	-0.4194	-0.6706	0.9192	0.0088	0.0216	0.0064	-1.054	2.0955
Ireland	IRL	37200052	37204450	1	-0.6846	0.7062	0.8571	-0.4909	-0.6177	0.4559	0.0256	0.388
Ireland	IRL	37200052	37206707	1	-0.8313	0.0441	-0.829	-0.605	-0.8802	-0.2858	-0.4771	-1.0101
Ireland	IRL	37200052	37206322	0	-0.7302	0.3178	0.0226	-0.2548	0.7341	-0.8581	0.5858	0.0658
Ireland	IRL	37200052	37201816	0	0.5324	-0.847	-0.7902	-0.7476	-1.2016	0.2007	-0.7394	-0.7363
Ireland	IRL	37200052	37206008	0	0.3065	-0.2662	-0.4728	0.0617	0.8825	-0.2306	0.1648	-0.1563
Ireland	IRL	37200052	37203347	0	0.2853	-0.0994	0.0226	0.1053	-0.5501	0.4394	0.5755	0.1216
Ireland	IRL	37200052	37200235	0	-0.2959	1.1352	1.1381	-0.0629	-0.2847	-1.6678	0.5755	1.1232
Ireland	IRL	37200052	37201899	0	-0.3871	1.7162	0.0226	-0.7102	0.4781	-1.6678	-1.5596	2.0955
Ireland	IRL	37200052	37202369	0	0.264	-0.2727	1.4967	-0.7318	0.5082	0.1193	0.075	1.515
Ireland	IRL	37200052	37201619	0	-0.9556	0.7763	-0.3048	-0.7919	-0.1217	-0.3516	0.0256	0.1216
Ireland	IRL	37200052	37203531	0	0.6925	2.6352	0.8591	0.9487	0.8886	0.5601	-0.0379	0.6559
Ireland	IRL	37200052	37203331	0	0.2547	-0.0862	0.0226	0.3202	0.9248	0.8009	0.1648	-0.2726
Ireland	IRL	37200052	37204514	0	-0.5173	2.6352	1.1381	-1.5583	0.3235	-0.6905	-0.5832	0.9883
Ireland	IRL	37200052	37202850	0	0.6781	0.0666	0.0226		0.3516
Ireland	IRL	37200052	37206627	0	0.7013	-0.2662	0.0226	0.2534	0.2089	-0.1652	-0.6852	0.1216
Ireland	IRL	37200052	37203558	0	0.7325	0.2629	-0.5836	0.1516	0.7837	-0.2418	-0.5832	-0.5251
Ireland	IRL	37200052	37205053	0	-0.7722	-0.6351	0.0226	-0.0446	-0.2819	0.3029	0.9911	0.4504
Ireland	IRL	37200052	37205485	0	0.325	0.2607	0.7162	-0.227	0.2672	0.0306	0.8038	1.0641
Ireland	IRL	37200052	37203785	1	0.5088	0.7989	-0.227	0.0236	0.3045	0.5586	0.5755	-0.2503
Ireland	IRL	37200052	37201599	1	-0.4661	1.127	0.4173	-0.4501	-0.5253	0.688	-0.0823	0.1216
Ireland	IRL	37200052	37201498	1	0.3235	0.7825	0.0226	0.6169	-0.6351	1.3896	0.1693	-0.946
Ireland	IRL	37200052	37202866	1	-0.4422	0.3719	-1.0785	0.2115	0.6535	0.7898	0.5755	-0.0295
Ireland	IRL	37200052	37200705	1	-0.3196	0.468	0.0226	0.3201	-0.2732	1.0469	0.5755	0.1216
Ireland	IRL	37200052	37203983	1	1.4913	-0.0862	-0.5034	-0.1521	0.2107	0.3621	-0.4771	0.1216
Ireland	IRL	37200052	37204318	0	1.0589	0.788	0.0226	0.373	0.8197	0.7642	0.5755	-0.1563
Ireland	IRL	37200052	37204173	0	-0.7477	-0.0862	0.0226	0.0083	-0.3341	0.7765	0.5755	0.1216
Ireland	IRL	37200052	37201243	0	0.6597	0.7825	1.1355	0.5024	0.4233	0.7194	-0.0516	2.0955
Ireland	IRL	37200052	37200864	0	-1.1619	-0.7221	-1.0611	-0.066	-0.4858	0.325	-0.2004	-0.5251
Ireland	IRL	37200052	37202457	0	-0.8114	-0.5994	-0.8873	-0.3164	-1.0664	-0.1283	-0.5832	-1.1252
Ireland	IRL	37200052	37205975	0	-0.3363	0.8762	0.7162	-0.2646	0.3221	0.2682	-0.6852	1.515
Ireland	IRL	37200052	37206151	1	1.398	0.2607	-0.7765	0.2622	0.3229	0.3689	-0.7045	0.1216
Ireland	IRL	37200053	37200219	0	-0.3728			1.2792	0.9043
Ireland	IRL	37200053	37206440	0	0.0496	0.0502	-0.3802	-0.3841	-0.6091	0.1464	-0.1727	-1.1252
Ireland	IRL	37200053	37203919	0	-0.2058	1.1132	1.1381	-0.5346	0.2807	-1.6678	0.9628	0.4777
Ireland	IRL	37200053	37205314	0	1.223	-0.5994	0.3461	-0.5675	0.5487	-0.6073	-0.5832	0.9097
Ireland	IRL	37200053	37202935	0	0.3401	-0.4488	-0.3827	-2.6893	-0.0872	-1.6678	0.1701	-0.2503
Ireland	IRL	37200053	37204319	0	0.6299	-0.0862	1.9359	-0.9789	0.9996	-0.1056	0.0177	0.7435
Ireland	IRL	37200053	37204033	0	1.0955	-1.1425	0.0226	-1.0916	-1.1799	-1.6678	-0.6852	0.1216
Ireland	IRL	37200053	37206000	0	0.2293	0.1261	1.1381	-0.4385	-0.0156	-0.7368	-0.2704	0.8375
Ireland	IRL	37200053	37205015	0	-0.0063	-0.2662	0.7162	-2.0365	-0.1999	-1.2919	-0.5832	-0.2503
Ireland	IRL	37200053	37201396	0	-0.9391	0.5056	-0.4657	0.4774	0.1154	0.2454	0.3839	0.4504
Ireland	IRL	37200053	37201194	0	0.1763	0.9637	0.82	-0.6422	0.078	-0.568	-0.3241	-0.2503
Ireland	IRL	37200053	37206595	0	0.7977	0.788	0.2753	0.5008	0.8708	0.8875	0.5755	0.4777
Ireland	IRL	37200053	37202272	0	0.4787	0.1852	0.4173	-0.945	-0.4092	-0.406	-0.414	-0.2726
Ireland	IRL	37200053	37201940	0	0.7175	1.3697	1.036	-0.8237	1.4787	-0.3516	1.4793	1.515
Ireland	IRL	37200053	37205289	0	1.2699	1.1132	1.9359	0.4195	0.8992	-0.0508	0.5826	2.0955
Ireland	IRL	37200053	37204574	0	0.7792	0.2607	-0.7638	-0.3395	-0.9977	-1.6678	-0.3912	0.1216
Ireland	IRL	37200053	37203223	0	0.1706	0.2607	0.0226	-0.5533	0.3299	0.2026	0.8038	0.1216
Ireland	IRL	37200053	37203946	0	-0.0866	0.3875	0.4173	-0.2285	0.186	-0.3516	0.0256	-0.4607
Ireland	IRL	37200053	37205527	0	0.8043	-0.0994	0.4173	-0.5712	-0.2713	-1.6678	1.8077	2.0955
Ireland	IRL	37200053	37202981	0	0.5299	0.4457	0.8348	0.2117	1.2985	0.3689	-0.0823	1.0448
Ireland	IRL	37200053	37203691	0	-0.4255	0.1852	0.4173	0.1537	-0.2795	-0.2156	0.8038	0.1216
Ireland	IRL	37200053	37202037	0	0.6882	-0.0252	0.9192	-2.0365	0.3396	-1.6678	-0.6997	0.8903
Ireland	IRL	37200053	37202759	0	0.7915	-0.0862	0.0226	0.1053	0.7862	-0.9484	0.5755	-0.2503
Ireland	IRL	37200053	37204538	0	-0.2186	-0.2662	0.0226	0.0198	0.0304	-0.2421	0.5755	-0.2726
Ireland	IRL	37200053	37203949	0	-1.4515	0.0789	0.0226	-1.0608	-0.0678	-0.9484	-0.4805	-0.1563
Ireland	IRL	37200053	37206603	0	0.8916	0.7156	1.2899	-0.7404	-0.1053	-0.238	0.1693	1.1232
Ireland	IRL	37200053	37205137	0	1.2086	0.6539	1.1752	0.2095	1.0227	0.2069		1.1232
Ireland	IRL	37200053	37200077	0	0.6722	1.3889	0.6825	-0.4136	0.0761	0.2072	-0.5861	0.2655
Ireland	IRL	37200053	37205721	0	-0.7262	-0.2662	0.0226	-2.6893	-0.8376	-1.6678	-0.5832	-0.1865
Ireland	IRL	37200053	37204367	0	0.1434			-1.1533	0.2773	-1.6678	0.1693	-1.0788
Ireland	IRL	37200053	37203895	0	0.7056	0.5266	0.4173	-0.445	-0.0902	-0.568	0.5858	0.1216
Ireland	IRL	37200053	37204307	0	0.7066	0.8655	0.6407	-0.059	0.4545	-0.4318	0.3415	2.0955
Ireland	IRL	37200053	37201181	0	0.836	1.7671	0.9192	-1.1401	0.7558	0.2063	-0.3241	2.0955
Ireland	IRL	37200053	37203427	0	-1.2471	-0.4488	-0.7902	-1.7857	-0.829	-1.6678	0.0256	0.1216
Ireland	IRL	37200053	37202152	0	0.0481	0.5206	0.6907	-0.0339	0.7097	-0.2418	1.3958	-0.2503
Ireland	IRL	37200053	37205928	0	-0.6986	0.9526	1.1381	0.9348	0.8779	1.0705	1.5037	0.1216
Ireland	IRL	37200053	37206058	0	-0.1764	2.6352	-1.0935	-2.6893	-0.2179	-1.0529	-0.0883	-1.113
Ireland	IRL	37200053	37202927	0	-0.6518	-1.0138	-0.6843	0.7113	-0.0408	1.0062	-0.1727	-0.7507
Ireland	IRL	37200053	37205946	0	0.6624	1.1493	0.1386	-0.7604	0.3137	-0.1347	1.2498	0.149
Ireland	IRL	37200054	37203263	0	1.527	-0.9752	-1.4747	3.6039	4.8357	3.6292	0.1648	0.1216
Ireland	IRL	37200054	37201353	0	-1.3962	-1.2802	-0.9947	-2.6893	0.3561	-0.8768	-0.414	-0.7317
Ireland	IRL	37200054	37204857	0	0.8031	-0.2662	0.0226	-0.5968	-0.0409	-0.0927	-0.309	0.1216
Ireland	IRL	37200054	37201365	0	1.1524	0.7946	1.9359	-0.8941	1.3139	-1.6678	1.2262	2.0955
Ireland	IRL	37200054	37200964	0	-0.6391	-0.2662	0.0226	-1.0152	-0.2053	-0.8768	-0.5577	-1.2688
Ireland	IRL	37200054	37201677	0	-0.8261	0.2607	0.0226	-0.6323	0.8844	-0.0777	-0.5001	-0.1563
Ireland	IRL	37200054	37206181	0	-0.6618	0.2607	1.2899	-0.8297	-0.3522	-0.2295	-0.3763	1.515
Ireland	IRL	37200054	37201291	0	0.4244			-0.0506	0.7131
Ireland	IRL	37200054	37201476	0	1.0017	1.1132	0.586	-1.3089	0.0015	-1.0529	-0.4145	0.2546
Ireland	IRL	37200054	37200552	0	0.6329	-0.2479	0.0226	-0.7352	-0.4033	-0.5058	-0.1026	0.1216
Ireland	IRL	37200054	37201995	0	-0.1114	-0.5673	-1.1926	1.5572	1.8227	1.7506	0.5755	-0.943
Ireland	IRL	37200054	37205264	0	-0.6334	-0.0862	1.036	0.0682	-0.017	-0.801	1.5037	0.8567
Ireland	IRL	37200054	37203081	0	0.4552	-0.946	-1.2751	-0.648	0.0707	-3.00E-04	-1.7719	-1.4694
Ireland	IRL	37200054	37203491	0	-0.6018	0.6464	-1.4259	-0.2054	-0.681	-0.2144	-1.305	-0.6912
Ireland	IRL	37200054	37200760	0	-0.0304	0.5179	0.5833	-0.6846	1.2743	-0.801	0.1693	0.1216
Ireland	IRL	37200054	37204142	0	-1.1874	1.3889	-0.2943	0.0958	1.2059	-0.5136	0.694	-0.3345
Ireland	IRL	37200054	37205906	0	-0.7061	-0.9196	-0.227	-1.5123	-0.6042	-1.2919	-0.5832	0.1216
Ireland	IRL	37200054	37202064	0	0.7358	0.9349	0.0226	-1.5147	0.1522	0.0883	-0.6852	-0.7496
Ireland	IRL	37200054	37203205	0	0.9499	-0.0862			-0.8098	-0.238
Ireland	IRL	37200054	37200930	0	0.1022	-0.0862	0.0226	0.1053	-0.9291	0.7313	0.5755	0.1216
Ireland	IRL	37200054	37204715	0	0.9771	0.64	-0.5544	-1.4428	0.5172	0.3426	1.1375	1.0641
Ireland	IRL	37200054	37200776	0	1.297	2.6352	1.9359	-1.7857	2.3485	0.2521	2.4277	2.0955
Ireland	IRL	37200054	37201410	0	-0.0897	0.6464	-0.1627	-0.1657	-0.0393	-0.1652	0.5837	-0.568
Ireland	IRL	37200054	37203641	0	1.1338	-0.2662	0.0226	-0.4294	-0.604	-0.6073	-0.5832	0.1216
Ireland	IRL	37200054	37200896	0	-0.7348	0.3875	-0.8627	-0.2096	-0.0035	0.3029	-0.9714	1.2147
Ireland	IRL	37200054	37205954	0	1.0839	0.5836	1.0433	3.6039	4.8357	0.6166	0.5172	0.7864
Ireland	IRL	37200054	37203945	0	1.5527	0.8655	1.4967	-2.2982	-0.334	-0.368	-1.5596	1.515
Ireland	IRL	37200054	37205483	0	1.3314	-0.5847	-0.691	-1.6841	-0.7775	-0.1347	-0.5832	-0.4607
Ireland	IRL	37200054	37204347	0	0.4754	0.6464	0.6407	-0.9002	-0.0041	0.3607	-0.0857	0.1216
Ireland	IRL	37200054	37203364	0	-0.1245	-0.4314	-1.0611	-1.2044	-1.1412	-0.8849	-0.6852	-0.959
Ireland	IRL	37200054	37205655	0	1.0468	-0.0862	-2.664	3.6039	-3.7095	1.3541	2.4277	-2.5027
Ireland	IRL	37200054	37205275	0	1.4094			-0.0854	-0.591	0.0836
Ireland	IRL	37200055	37203699	1	-0.8883	-0.2662	0.0226	-0.6508	-0.4864	-0.2532	-0.2821	-0.5093
Ireland	IRL	37200055	37206781	1	-0.7356	-0.4488	-0.8627	-0.2354	0.2785	-0.4795	0.5755	-1.1252
Ireland	IRL	37200055	37205121	1	0.0512	1.3889	-0.5623	-0.7976	-0.4969	-0.5646	-1.1947	-0.5079
Ireland	IRL	37200055	37205161	1	-1.3482	0.4571	1.2867	-0.9285	0.2187	-1.6678	0.8382	1.3857
Ireland	IRL	37200055	37206266	1	1.1641	0.7449	0.0226	0.2418	-0.3185	-0.1091	0.0256	0.1216
Ireland	IRL	37200055	37204151	1	-0.854	0.3875	0.0226	-1.7857	-0.9553	-0.9292	0.0256	0.1216
Ireland	IRL	37200055	37202915	1	0.8209	1.127	1.9359	-0.1737	0.0281	-0.219	-0.6852	2.0955
Ireland	IRL	37200055	37200643	1	-0.0961	-0.2662	0.0226	-0.2331	-0.3945	-0.1507	-0.2821	-0.1563
Ireland	IRL	37200055	37206418	1	-0.966	0.133	-1.5553	-1.1509	0.0152	-0.8849	-1.5848	-1.213
Ireland	IRL	37200055	37202485	1	-0.9167	0.3926	-0.8873	-0.4003	-0.8597	-0.8849	-0.8012	-0.4607
Ireland	IRL	37200055	37201960	1	-0.8805	0.2465	0.4173	0.1169	0.2957	-0.3164	0.5755	0.1216
Ireland	IRL	37200055	37203098	1	-0.0411	0.5266	0.0226	0.7284	0.3486	-0.1611	0.5755	-0.3558
Ireland	IRL	37200055	37204578	0	0.6652	-0.7199	0.0226	0.7129	-0.0408	1.0062	-0.6852	0.1216
Ireland	IRL	37200055	37205717	0	-0.1776	0.5859	1.9359	-1.3723	1.2856	-1.6678	0.5755	0.1216
Ireland	IRL	37200055	37201429	0	-0.6275	-0.269	-0.3802	-0.3718	-0.0448	-0.0468	-0.1727	-0.2503
Ireland	IRL	37200055	37203589	0	-0.5517	0.0308	1.9359	1.2836	1.1198	-0.0085	2.4277	2.0955
Ireland	IRL	37200055	37201709	0	-1.1449	-0.7221	-0.691	-2.0365	-1.3954	-1.6678	-0.5832	-0.4607
Ireland	IRL	37200055	37201252	0	-1.3437	0.7156	0.5764	-1.7857	-0.1902	-0.9292	0.3473	0.4725
Ireland	IRL	37200055	37206682	0	-1.2614	1.3403	0.0226	0.1053	-0.0352	0.4524	-2.1355	-2.5027
Ireland	IRL	37200055	37203159	0	-2.232	0.1852	-0.5836	-0.2441	-0.418	-0.1214	0.5755	-0.4607
Ireland	IRL	37200055	37205868	0	-0.3049	-0.1167	1.0108	0.5215	-0.2094	-0.368	0.3482	0.2546
Ireland	IRL	37200055	37203679	0	-1.8427	0.9526	1.9359	-2.6893	-0.6364	-0.5309	0.8038	1.1232
Ireland	IRL	37200055	37202539	0	1.014
Ireland	IRL	37200055	37206589	0	0.7284	0.6321	1.4967	-0.0585	0.4728	-1.6678	0.8038	1.4234
Ireland	IRL	37200055	37205959	0	1.1884	0.1852	0.0226	-1.3102	-0.1565	-1.6678	0.1648	0.7435
Ireland	IRL	37200055	37202399	0	-0.6513	-0.0862	0.0226	-0.8293	-0.6072	-0.3946	-0.4805	-0.5475
Ireland	IRL	37200055	37205035	0	-0.7734	-0.2662	0.0226	-0.8941	-0.2815	-0.9484	-0.5832	-0.1563
Ireland	IRL	37200055	37200911	0	-1.2105	-0.4314	-0.9607	-0.5526	-0.7831	-0.8849	0.1693	-0.9299
Ireland	IRL	37200055	37206425	1	-0.1811	1.2995	-0.5441	-0.5071	-0.4851	0.1853	0.0256	-0.1563
Ireland	IRL	37200055	37200856	1	-0.3559	1.7162	1.4967	1.7511	2.3385	0.8881	0.5755	0.1216
Ireland	IRL	37200055	37202518	1	0.9695	0.4435	0.5347	-0.1066	0.8632	0.4384	-0.2821	0.5553
Ireland	IRL	37200055	37201382	1	1.1785	-0.8305	-1.0611	-0.005	-0.9549	-0.27	-0.6852	-0.7108
Ireland	IRL	37200055	37205459	1	0.7237	0.0467	1.9359	-1.6841	0.2244	-0.3378	0.9443	1.515
Ireland	IRL	37200055	37204216	0	-0.5737	-0.4488	-0.8627	-0.0459	-0.3947	0.6262	0.5755	-0.3086
Ireland	IRL	37200055	37203943	0	-0.6546	-0.2662	0.8116	-0.4263	0.0964	0.236	0.8038	-0.2503
Ireland	IRL	37200055	37202710	0	-0.4989	0.468	-0.227	-0.4723	0.3655	0.3724	0.3415	0.1216
Ireland	IRL	37200055	37201952	0	1.0449	-0.2662	-0.3802	-0.0506	0.7453	0.9351	-0.3876	-0.4607
Ireland	IRL	37200055	37204012	0	0.8613	1.3403	0.4173	0.6715	0.593	0.8575	0.8038	0.8136
Ireland	IRL	37200055	37201269	0	-0.2669	-0.4203	0.0226	0.7016	0.1088	0.8979	-0.5832	-0.5251
Ireland	IRL	37200055	37201048	0	-0.8375	0.9484	0.7328	-0.6499	0.926	1.5007	-0.1972	0.1238
Ireland	IRL	37200056	37205554	1	-0.4972	-0.7836	-0.1627	-0.38	-0.52	-1.6678	-0.3733	0.9097
Ireland	IRL	37200056	37206689	1	-0.6486	0.2465	1.4187	0.9576	0.2666	-0.0115	-0.0553	0.5385
Ireland	IRL	37200056	37205111	0	-1.6849
Ireland	IRL	37200056	37206547	0	-1.0469	1.3697	1.9359	-2.6893	-0.1013	-1.6678	0.1478	0.9883
Ireland	IRL	37200056	37205384	0	-0.492	-1.3452	-2.664	-2.6893	-3.7095	-1.6678	-2.1355	-2.5027
Ireland	IRL	37200056	37205208	0	0.211	-0.522	-0.0413	-0.1621	-1.344	1.3711	-0.2008	-0.343
Ireland	IRL	37200057	37200041	0	-0.5218	1.3697	1.1381	-1.2166	-0.4464	-1.6678	1.3444	1.1013
Ireland	IRL	37200057	37205797	0	-0.5766	0.5836	1.1381	0.0114	0.5905	-0.2204	1.1171	2.0955
Ireland	IRL	37200057	37201063	0	-0.7084	-0.2662	0.0226	-1.0549	0.3571	-0.531	-0.6852	-0.2726
Ireland	IRL	37200057	37206344	0	-0.3421	0.9637	0.8038	-1.7857	0.2869	-1.6678	0.3473	0.7627
Ireland	IRL	37200057	37204767	0	-0.7118	1.127	-0.3048	-0.4239	-0.0217	-1.6678	0.3473	-0.2503
Ireland	IRL	37200057	37205021	0	-1.2244	-0.7353	-0.8309	-0.2778	-0.5092	-0.3551	-0.8883	-0.5251
Ireland	IRL	37200057	37200395	0	-0.9321	0.64	1.2899	-2.6893	0.7817	-0.2793	0.0444	1.1232
Ireland	IRL	37200057	37205678	0	-1.3614	1.3403	0.9726	-0.6422	0.815	-1.6678	0.775	2.0955
Ireland	IRL	37200057	37201963	0	0.5212	1.4003	1.9359	-0.0215	1.6586	-0.8849	2.4277	2.0955
Ireland	IRL	37200057	37202678	0	-1.0902	0.5179	0.917	-1.6821	-0.1761	-1.6678	1.2568	1.3857
Ireland	IRL	37200057	37200493	0	-1.2313	0.2607	0.5833	-2.6893	-0.0253	-1.1818	-2.1355	0.1216
Ireland	IRL	37200057	37203404	0		2.6352	0.586	-1.2502	-0.0906	-0.9292	2.4277	-0.1865
Ireland	IRL	37200057	37203446	0	0.0169	1.3697	1.4967	0.5799	0.6666	-1.6678	1.8077	1.3857
Ireland	IRL	37200057	37206217	0	-0.3501	0.0666	1.1381	-1.1509	0.3754	-1.0529	-0.4805	0.1216
Ireland	IRL	37200057	37202186	0	-0.6562	-1.511		-0.9771	-0.0872	-1.0888
Ireland	IRL	37200057	37200664	0	-0.4024	-0.817	-0.7249	-0.01	-0.2585	0.9263	0.0154	-1.4704
Ireland	IRL	37200057	37206553	0	-0.7359	0.9454	-0.7638	-0.3332	-0.4479	0.2468	0.3768	-0.9243
Ireland	IRL	37200057	37206023	0	-0.4632	0.9349	0.8348	-0.9285	-0.4911	-0.8849	0.3199	2.0955
Ireland	IRL	37200057	37202113	0	-0.679	1.7162	1.4967	0.2967	0.5478	-0.2089	0.5755	-0.5475
Ireland	IRL	37200057	37200054	0	-2.0497	-0.2662	0.0226	-2.6893	-0.8095	-1.0529	-0.1566	-0.1563
Ireland	IRL	37200057	37204994	0	-1.2483	1.1352	1.4967	-2.6893	2.4518	-1.6678	1.4152	2.0955
Ireland	IRL	37200057	37201695	0	-1.0323	0.9349	-1.4877	-0.2304	0.7072	0.2601	-1.4019	-0.328
Ireland	IRL	37200057	37201515	0	-0.1376	1.3697	1.4967	1.1962	1.0914	0.7704	0.9052	2.0955
Ireland	IRL	37200057	37206562	0	-1.8815	0.2032	0.0226	-2.6893	0.4081	-1.6678	1.2262	0.1216
Ireland	IRL	37200057	37201295	0	0.6015	-0.59	-0.3802	-1.0001	-0.6808	-0.8849	-0.6852	-0.2503
Ireland	IRL	37200057	37206035	0	-0.6088	0.2489	-0.227	3.6039	0.9134	3.6292	0.5755	-0.7496
Ireland	IRL	37200057	37204989	0	-1.3383	-0.0862	0.0226	-2.0365	-0.0058	-0.8768	-0.5832	0.1216
Ireland	IRL	37200057	37205203	0	-0.2841	-0.0252	-0.5034	-0.916	-0.262	-0.1651	-0.7696	-1.0454
Ireland	IRL	37200057	37204814	0	-0.9976	0.7989	-0.1587	0.5414	0.6747	-0.4167	0.0256	-0.4607
Ireland	IRL	37200057	37202375	0	-0.6873	0.0789	0.1386	-2.6893	0.2337	-1.6678	0.5755	0.1216
Ireland	IRL	37200057	37203657	0	0.2884	-0.1968	0.1386	-1.0549	-0.4684	-0.801	1.3918	0.4777
Ireland	IRL	37200057	37201511	0	-1.4927	0.3875	-0.5034	-1.19	0.0114	-0.2227	0.1693	-0.4607
Ireland	IRL	37200057	37202070	0	-1.4594	0.3952	0.5833	-2.6893	0.5019	-0.1652	1.6922	0.8136
Ireland	IRL	37200057	37206611	0	-0.948	-0.0994	-0.3802	-1.3723	-0.6844	-1.6678	-0.6852	-0.1563
Ireland	IRL	37200057	37200607	0	-0.9708	2.6352	1.4967	-2.6893	0.322	0.2099	1.5243	0.6559
Ireland	IRL	37200057	37206625	0	1.0711	0.0527	1.0108	-2.6893	0.6654	-0.3317	0.1648	0.4994
Ireland	IRL	37200058	37203022	0	-1.879	-0.9814				-1.6678
Ireland	IRL	37200058	37200793	0	-0.3512	0.8655	1.1657	0.1011	0.4532	0.9761	1.3958	2.0955
Ireland	IRL	37200058	37202255	1	-0.5574	-2.9627	-2.664	-2.6893	-0.834	-1.6678	-0.6791	-1.1252
Ireland	IRL	37200058	37201095	1	-0.2932	1.3403	-0.7902	-0.6474	0.8387	0.1358	-0.6852	-0.1314
Ireland	IRL	37200058	37204636	1	-0.1137			1.7605	0.7762
Ireland	IRL	37200058	37206243	1	-0.4375	0.631	1.4967	0.0625	0.4251	-1.6678	1.0379	-0.4811
Ireland	IRL	37200058	37200143	1	0.2008	0.2032	-0.9607	0.804	1.1996	0.0084	0.5755	-0.7496
Ireland	IRL	37200058	37202296	1	-0.4544	-0.2842	-0.8627	0.0501	0.524	0.266	-0.1972	-0.3297
[truncated: 3,742 more rows]
