# Supplementary material for: Antecedents of adolescent students’ ICT self-efficacy: The ICT dataset
Source: Data Brief. 2020 Oct 22;33:106437. doi: 10.1016/j.dib.2020.106437 (PMC7644865; doi:10.1016/j.dib.2020.106437)
Supplement: Supplementary file 1 [file mmc1.zip › Israel.csv]

CNTRYID	CNT	CNTSCHID	CNTSTUID	ST004D01T	ESCS	INTICT	COMPICT	HOMESCH	ENTUSE	USESCH	SOIAICT	AUTICT
Israel	ISR	37600001	37607292	1	0.4471
Israel	ISR	37600001	37601649	1	-0.025
Israel	ISR	37600001	37604024	1	0.5074
Israel	ISR	37600001	37604288	1	-0.096
Israel	ISR	37600001	37606325	1	-0.3452
Israel	ISR	37600001	37605129	1	2.0364
Israel	ISR	37600001	37602043	1	0.2739
Israel	ISR	37600001	37603367	1
Israel	ISR	37600001	37603382	1	1.6847
Israel	ISR	37600001	37606953	1	0.8895
Israel	ISR	37600001	37601095	1	1.3027
Israel	ISR	37600001	37603995	1	-0.8871
Israel	ISR	37600002	37603374	1	0.8709	0.5177	1.2867	0.3151	-0.7211	-0.0716	-0.1972	-0.4607
Israel	ISR	37600002	37605304	1	0.9407	-0.3647	-0.1587	-0.5223	-0.4683	-0.3355	-0.6852	-0.1563
Israel	ISR	37600002	37600876	1	0.2206	1.7162	0.6907	0.4714	-0.3193	0.8143	0.1747	0.4725
Israel	ISR	37600002	37602691	1	1.057	-0.4343	-0.8356	0.2654	-0.3714	0.4272	-0.8883	0.3236
Israel	ISR	37600002	37603889	1	0.5575	0.1828	0.4173	0.0466	-0.2487	0.2628	-0.5832	2.0955
Israel	ISR	37600002	37601858	1	0.3058	-0.6447	-1.1926	-0.7473	-0.7412	-1.6678	-0.6852	-0.9299
Israel	ISR	37600002	37603936	1	1.0515	0.957	-0.9084	0.1489	-0.661	-0.5309	-0.8012	-0.6947
Israel	ISR	37600002	37604517	1	0.9915	-0.269	-0.7638	0.2518	-0.315	0.3166	-0.9936	-0.1563
Israel	ISR	37600002	37601222	1	0.6578	-0.0862	0.0226	0.7113	-1.226	1.5721		0.1216
Israel	ISR	37600002	37601025	1	1.2062	0.7156	1.9359	0.517	0.3643	0.7463	1.2568	0.8567
Israel	ISR	37600002	37602342	1	-0.6122	-0.59	-1.0611	-0.1748	-0.153	-0.0026	-0.4948	-0.4607
Israel	ISR	37600002	37602086	1	-0.4467	0.879	-1.4626	-0.4245	-0.0585	-0.8849	-2.1355	-1.6557
Israel	ISR	37600002	37603931	1	0.217	0.957	-0.8243	0.0791	-0.147	-0.4173	-2.1355	0.557
Israel	ISR	37600002	37600755	1	1.0716	0.5068	1.4967	-0.3993	0.5596	-0.4384	-0.4918	2.0955
Israel	ISR	37600002	37606380	1	0.2481	-0.4903	0.5462	-0.3043	0.0531	0.088	-1.2695	-0.1563
Israel	ISR	37600002	37604981	1	0.2108	0.5836	-0.3048	0.2876	-0.3766	-0.298	0.5755	-0.4607
Israel	ISR	37600002	37606095	1	0.3234	0.3961	-0.7836	0.0313	-0.1481	0.1061	-0.7867	-0.5558
Israel	ISR	37600002	37605311	1	0.4164	1.1493	1.4967	0.184	0.2743	-0.2541	-0.7899	1.2147
Israel	ISR	37600002	37600976	1	-0.493	-0.8928	1.9359	0.2412	0.0884	0.4987	-0.0987	1.0383
Israel	ISR	37600002	37606034	1	0.6754	0.3902	-0.6789	0.3515	0.023	0.7854	-0.6852	-0.1563
Israel	ISR	37600002	37601678	0	0.9272	0.5976	0.8116	0.0613	0.1655	-0.3801	1.1417	0.1216
Israel	ISR	37600002	37603112	0	0.9196	-0.7737	-0.6843	0.2318	-0.6229	-0.421	-0.6852	-0.4607
Israel	ISR	37600002	37605039	0	1.1791	0.1906	1.9359	0.2004	1.228	0.93	2.4277	2.0955
Israel	ISR	37600002	37600908	0	0.1552	-0.0862	-0.6446	0.7004	-0.3823	0.6358	-0.0823	0.1216
Israel	ISR	37600002	37605849	0	0.7511	-0.7221	0.4173	0.1568	0.1889	0.1042	0.5755	0.1216
Israel	ISR	37600002	37600886	0	0.6229	-0.2662	1.9359	-0.0243	0.0738	-0.0743	2.4277	1.2147
Israel	ISR	37600002	37605459	0	-0.1674	0.2607	1.4967	-0.9537	-0.0397	-0.1678	0.5755	0.8375
Israel	ISR	37600002	37604030	0	0.3259	0.5228	0.0226	1.0913	1.2841	-1.6678	1.6922	2.0955
Israel	ISR	37600002	37606140	0	1.2048	-0.0862	-0.227	0.2361	-0.1027	-0.1652	-0.5832	-0.4607
Israel	ISR	37600002	37606869	0	0.7618	-0.948	0.0226	0.6306	0.0634	0.5028	-2.1355	0.4385
Israel	ISR	37600002	37603058	0	0.657	0.5206	-0.8627	0.2837	-0.7077	0.2389	-0.4771	1.2147
Israel	ISR	37600002	37600132	0	1.3243	0.1221	0.0226	-0.5685	-0.8746	-0.3451	-0.6451	0.4504
Israel	ISR	37600002	37605774	0	0.3161	0.6492	1.4967	-0.1471	-0.2916	-0.4384	-0.1972	2.0955
Israel	ISR	37600002	37601747	0	0.8712	0.3289	0.0226	0.5902	0.1843	0.3183	0.1693	0.1216
Israel	ISR	37600002	37602469	0	1.1205	0.2633	-0.9607	-0.3043	-0.8372	-1.6678	-2.1355	-0.3902
Israel	ISR	37600002	37600566	0	0.848	-0.4343	-1.0611	0.3341	0.1142	-0.2338	0.075	0.1216
Israel	ISR	37600002	37606856	0	0.5319	0.3678	1.9359	-0.1904	-0.7862	-0.8849	-1.0396	0.7095
Israel	ISR	37600002	37603847	0	0.2488	0.0566	0.0226	-0.5278	-0.9812	-0.4131	-0.2575	-0.2503
Israel	ISR	37600002	37602742	0	0.9887	-0.9232	-0.227	0.9708	0.0371	1.0062	-0.4801	-0.1563
Israel	ISR	37600002	37606382	0	0.686	0.5068	0.0226	0.3398	-0.2213	-0.0927	0.0215	1.3857
Israel	ISR	37600002	37604368	0	0.8567	0.0666	0.0226	-0.0157	0.2021	-0.2579	0.3473	0.1216
Israel	ISR	37600002	37602568	0	1.0428	-0.9743	-0.3802	-0.0879	-0.9865	-0.5309	-1.4214	-2.5027
Israel	ISR	37600002	37601664	1	0.8267	-0.4203	-0.227	0.1316	-0.0152	0.4094	-0.6852	-0.4607
Israel	ISR	37600003	37602007	1	-0.3111	-0.4203	-0.227	0.3021	-0.1573	-1.5939	-0.6852	0.1216
Israel	ISR	37600003	37604531	1	0.4969	0.0689	-0.4246	-1.607	0.0815	-0.6586	-0.7025	0.1216
Israel	ISR	37600003	37601477	1	0.4667	0.2695	-0.8627	-0.0911	1.0784	0.6359	-0.6852	-1.1811
Israel	ISR	37600003	37602010	0	0.3419	0.0467		-1.3102	-0.0035	-0.6351
Israel	ISR	37600003	37607255	0	-2.4943	-2.9627	-2.664	-0.5817	-1.3498	-1.6678	-2.1355	-2.5027
Israel	ISR	37600003	37603637	0	0.3465	-0.1003		-0.2362	-0.3363	-0.8849
Israel	ISR	37600003	37601762	0	-1.8717	-1.5772	-1.7538	-0.8189	-2.1193	-0.5309	-1.0084	-1.236
Israel	ISR	37600003	37607120	1	0.4052	-0.4203	-1.0611	-0.2437	-0.7083	-0.421	0.3482	-1.0788
Israel	ISR	37600003	37602811	1	0.6431	0.3326	0.4173	-0.2151	-0.1534	-0.421	-1.5848	-1.4399
Israel	ISR	37600003	37602508	1	0.632	2.6352	1.4967	0.1597	0.6303	0.1163	0.3542	1.3857
Israel	ISR	37600003	37604089	1	0.6942	-0.59	-0.227	-0.2647	-1.4146	-1.6678	-1.0808	-0.5251
Israel	ISR	37600003	37602838	1	0.5971	-0.0862	-0.227	0.6172	-0.0993	0.76	-0.1533	-1.2688
Israel	ISR	37600003	37601127	1	0.4591	0.5836	-0.5034	-0.5279	-0.4836	-0.421	-0.6852	-0.1865
Israel	ISR	37600003	37603869	1	0.351	-0.2662	0.6407	-0.1458	-0.1866	-0.531	0.5755	-0.5251
Israel	ISR	37600003	37603533	1	0.6124	0.957	1.2867	0.2402	-0.3383	-1.6678	-2.1355	1.2147
Israel	ISR	37600003	37607165	1	-0.1634	0.2032	-1.0611	-0.7508	0.0552	-0.1383	-1.2106	-0.6912
Israel	ISR	37600003	37602465	1	1.1508	0.2554	-0.3802	0.0055	-1.1882	-1.6678	-1.7719	-0.8443
Israel	ISR	37600003	37603622	1	0.8762	1.3889	-0.2498	-0.0138	-0.9082	-0.5309	0.5755	1.2147
Israel	ISR	37600003	37607395	1	-1.7121	0.1943	-0.7902	0.0533	-0.9434	-0.801	-0.3206	-0.3086
Israel	ISR	37600003	37607328	1	1.717	-0.0862	-0.691	0.4183	-0.1188	0.1733	0.5755	0.1216
Israel	ISR	37600003	37605281	1	-0.1484	0.0634	-0.6116	-1.0489	-1.1995	-0.9292		-0.6981
Israel	ISR	37600003	37601323	1	0.0692	1.2587	0.5833	-0.668	-0.3706	-0.1007		0.8567
Israel	ISR	37600003	37600789	1	0.6756	0.7308	0.8348	-0.6495	-0.3642	-0.8849	-0.5798	-0.1563
Israel	ISR	37600003	37607397	1	0.8571	0.9454	1.4967	0.4684	0.5384	0.9278	-0.0987	1.3857
Israel	ISR	37600003	37603504	1	-0.5986	-1.0303	-2.664	-0.702	-1.1287	-0.8849	-2.1355	-0.8443
Israel	ISR	37600003	37602128	1	0.2406	-0.0862	0.0226	0.4986	0.5726	0.5547	0.1693	0.1216
Israel	ISR	37600003	37604441	0	0.1934	-0.8357	-0.3827	-1.6841	0.0324	-1.6678	-2.1355	0.4777
Israel	ISR	37600003	37600912	0	-0.6561	-0.2479	1.9359	1.2413	1.5029	2.6944	-0.8738	0.7566
Israel	ISR	37600003	37600948	0	0.6144	1.7671	0.8038	0.0977	0.2151	-0.1845	-0.216	2.0955
Israel	ISR	37600003	37604225	0	0.4997	0.2032	0.5021	-0.1196	-0.5587	-0.5309	0.5826	-2.5027
Israel	ISR	37600003	37606668	0	1.031	-0.0862	0.0226	3.6039	4.8357	1.5721	2.4277	0.1216
Israel	ISR	37600003	37605022	0	1.35
Israel	ISR	37600003	37601489	0	-0.4105	1.7671	1.9359	-2.6893	-0.5981	-0.7106	2.4277	1.2147
Israel	ISR	37600003	37606394	0	-0.3573	2.6352	1.9359	3.6039	1.0835	3.6292	2.4277	2.0955
Israel	ISR	37600003	37603005	0	1.344	-0.4343	0.0226	0.1053	0.2225	0.2393	0.5755	0.1216
Israel	ISR	37600003	37600341	0	0.1268	2.6352	1.9359	2.2146	3.5548	3.6292	1.2691	2.0955
Israel	ISR	37600003	37605445	0	1.1223	-0.2662	0.0226	-1.0489	0.2014	-0.0144	-0.8883	2.0955
Israel	ISR	37600003	37602637	0	0.9267	-0.2662	0.0226	-0.3013	-0.0403	-0.3261	0.5755	0.1216
Israel	ISR	37600003	37606785	0	1.3152	-1.1098	-0.6446	-0.9848	-0.6299	-1.6678	-0.6852	0.1216
Israel	ISR	37600003	37604504	0	0.3295	-0.2662	0.1386	0.5161	0.2269	0.6455	-0.3912	-0.9299
Israel	ISR	37600003	37603020	0	-0.3414	-1.034	0.0226	-0.6465	-1.1589	-1.6678	-0.5832	-1.2711
Israel	ISR	37600003	37603070	0	-0.355	-0.948	-0.3802	-0.3633	-0.899	0.2176	-0.3912	-0.1563
Israel	ISR	37600003	37604831	0	0.1151		1.9359	0.2373	0.2597	-0.226		0.2546
Israel	ISR	37600003	37605175	0	0.7677	1.153	1.9359	-2.6893	-0.2994	-1.6678	2.4277	1.515
Israel	ISR	37600004	37607009	1	-1.0331	-0.8232	-0.4728	0.3847	0.6815	-0.4173	-0.176	-1.0101
Israel	ISR	37600004	37604535	1	-0.0403	-0.8283	-1.161	0.1838	-0.879	0.438	-1.0753	-0.8198
Israel	ISR	37600004	37604134	1	-0.6465
Israel	ISR	37600004	37604986	1	-1.1526	0.9454	-0.5373	1.9874	-1.5516	1.7504	2.4277	0.1824
Israel	ISR	37600004	37602758	1	0.2064	-0.0862	-0.3802	0.9584	0.8929	0.593	-0.1727	0.1216
Israel	ISR	37600004	37600151	1	0.3957	-2.9627	-2.664	0.178	-0.2222	2.6944	0.3379	-2.5027
Israel	ISR	37600004	37602997	1	-0.6947	-0.4998	-0.5034	0.7113	-1.8994	0.2559	-0.1972	-2.5027
Israel	ISR	37600004	37603796	1	-0.9717
Israel	ISR	37600004	37607414	1	0.4146	-1.633	-2.0371	3.6039	0.7472	3.6292	-0.396	2.0955
Israel	ISR	37600004	37607049	1	-0.1705	-0.9672	-0.7014	0.6566	-0.7065	0.896	0.1374	-0.7674
Israel	ISR	37600004	37602212	1	-1.2808	-0.0827	1.9359	-0.7819	-1.4138	-1.6678	0.5755	0.1216
Israel	ISR	37600004	37606782	1	-0.9277	-1.0102	-0.2943	0.4551	-0.3104	0.8704	-0.2437	-0.8273
Israel	ISR	37600004	37601993	1	-0.807	-0.0862	0.0226	3.6039	4.8357	3.6292	0.5755	0.1216
Israel	ISR	37600004	37605611	1	0.5318	-0.0862	0.0226	0.7113	0.1037	-1.6678	0.5755	0.1216
Israel	ISR	37600004	37600822	1	-0.5222	-0.7221	0.0226	0.1921	-0.7418	-0.0821	-0.6852	-0.5251
Israel	ISR	37600004	37603272	1
Israel	ISR	37600004	37602280	1	-1.8111
Israel	ISR	37600004	37600785	1	0.0742	-0.817	-0.2737	0.5216	-0.2624	1.0196	-0.5779	-0.3917
Israel	ISR	37600004	37604669	1	-0.748	0.6321	1.9359	0.7113	-0.1003	0.2498	0.5755	0.1216
Israel	ISR	37600004	37602879	1	0.0319
Israel	ISR	37600004	37602704	1	0.6024
Israel	ISR	37600004	37604480	1	0.3379	-0.4998	0.0226	0.7327	-0.1782	0.8765	-0.6852	0.1907
Israel	ISR	37600004	37600159	1	0.6014	1.1576	-1.1926	1.0916	-0.0408	1.5476	-0.6852	0.1216
Israel	ISR	37600004	37605675	0	-0.5927	-2.9627	-2.664	-2.6893	-2.8697	-1.6678	-2.1355	-2.5027
Israel	ISR	37600004	37601476	0	0.8925	-1.3452	-0.227	0.1053	-1.0385	1.0216	-0.1972	-0.7108
Israel	ISR	37600004	37606225	0	-0.2657	-0.891	0.0226	0.3507	-0.3966	1.5721	0.5755	-0.5093
Israel	ISR	37600004	37603390	0	-1.2405	-0.5982	-0.6192	0.4027	-0.2222	0.7175	0.153	-1.0111
Israel	ISR	37600004	37605727	0	0.6602	-0.5791	-0.2737	0.4885	-0.0514	1.0021	-0.5031	-0.3917
Israel	ISR	37600004	37601367	0	-0.3224	-1.7717	-1.8838	0.5151	-0.3898	0.0104	-0.7644	-0.9655
Israel	ISR	37600004	37602447	0	-0.8514	-0.7271	0.3461	-0.2262	0.0103	-1.0529	-0.0823	-0.2503
Israel	ISR	37600004	37604677	0	-1.0495	-2.9627	1.9737	-2.6893	-0.3633	-1.6678	-0.2102	-1.2224
Israel	ISR	37600004	37601686	0	-1.0966	0.0566	0.8348	-0.5807	-0.1872	-0.5569	0.9628	-0.8001
Israel	ISR	37600004	37602532	0
Israel	ISR	37600004	37600760	0	-0.3459	-1.0989	-1.088	0.3425	-0.6422	0.0402	-1.1501	-0.4816
Israel	ISR	37600004	37602386	0	1.3146	2.6352	1.9359	1.8179	4.8357	0.806	2.4277	2.0955
Israel	ISR	37600004	37604647	0	0.5873	0.1395	0.1882	0.8446	0.3035	0.3894	0.5755	-0.6959
Israel	ISR	37600004	37607251	0	-0.3864	-1.0532	-1.0611	0.853	0.0799	1.0686	-0.1812	-0.5912
Israel	ISR	37600004	37602062	0	-0.3781	-0.9525	-1.682	-0.2571	-0.885	-0.2348	-1.1501	-1.5002
Israel	ISR	37600005	37603777	1	0.8068	-0.089	1.9359	0.0367	-0.4463	-0.5309	-1.2871	0.9339
Israel	ISR	37600005	37603039	0	0.992	-1.034	-0.6116	-0.2792	-0.7087	-1.6678	-0.4948	-0.1563
Israel	ISR	37600005	37604857	0	0.7894	-1.9179	-1.1991	0.2569	-1.0084	-0.7106	-1.266	-0.1563
Israel	ISR	37600005	37606678	0	-0.8557	-0.2662	0.0226	-0.6653	-0.6863	-0.8768	0.5755	-1.3017
Israel	ISR	37600005	37602370	1	0.7529	-0.0862	0.5347	1.7511	0.3917	-1.6678	-0.454	-0.1314
Israel	ISR	37600005	37604556	1	0.6015	-0.7114	0.0226	0.2379	-0.4579	-0.5569	-1.5588	-0.6353
Israel	ISR	37600005	37602635	1	1.0182
Israel	ISR	37600005	37604389	1	0.5884	-0.4203	-0.3802	-1.7857	-0.8408	-0.8849	-0.7867	-0.4607
Israel	ISR	37600005	37606268	1	0.0423	-1.2357	0.1648	0.5658	-3.7095	0.7733	-1.5588	-1.4344
Israel	ISR	37600005	37603957	1	0.8785	-0.1106	-0.9285	-0.2958	-0.1142	-0.0499	-0.4771	0.1238
Israel	ISR	37600005	37600112	1	1.2569	-0.4203	-0.8627	1.2836	0.2979	1.3149	-0.1972	0.1216
Israel	ISR	37600005	37603724	1	0.1145	-0.089	0.0226	0.3904	-0.369	-0.8849	-0.6852	0.1216
Israel	ISR	37600005	37606840	1	0.5779	-0.4203	-0.227	0.3144	1.0001	-0.1845	0.5755	-0.1563
Israel	ISR	37600005	37606123	1	0.7668	-0.089	-0.227	0.3036	-0.3367	0.1472	-0.6852	-0.4607
Israel	ISR	37600005	37600667	1	0.6638	0.5091	-0.5907	0.0764	0.3037	0.2848	-1.0602	-0.6774
Israel	ISR	37600005	37602700	1	0.5334	0.2695	0.8116	0.0615	-0.6353	0.4411	0.0447	1.515
Israel	ISR	37600005	37605867	1	0.975	2.6352	1.4967	0.6189	1.4752	0.4446	1.5037	2.0955
Israel	ISR	37600005	37607233	1	1.4544	-0.0278	-0.227	-0.3929	0.1397	-0.2942	-0.8483	0.4504
Israel	ISR	37600005	37604464	1	-0.0852	-0.5872	-0.3827	-0.1316	0.711	-0.8849	-0.454	-0.3856
Israel	ISR	37600005	37605088	1	-0.1656	0.0502	-0.5907	-0.2506	0.2971	-0.1787	-0.414	-0.2503
Israel	ISR	37600005	37604287	1	1.3502	0.1155	-0.5034	0.0266	-0.1035	0.4092	0.3415	0.346
Israel	ISR	37600005	37602511	1	-0.6757
Israel	ISR	37600005	37604040	1	-0.2656	2.6352	1.4967	0.2691	0.7213	-1.6678	0.5755	-1.453
Israel	ISR	37600005	37606207	1	0.8485	0.7789	0.1386	0.1811	0.1553	0.1877	-0.5178	0.1216
Israel	ISR	37600005	37600494	1	0.4494	-1.323	-1.3005	0.0071	-0.1886	-0.4384	-1.0722	-0.8443
Israel	ISR	37600005	37603668	1	0.7755	-1.0633	0.0226	-0.5015	-0.5965	-0.421	-1.266	-0.2503
Israel	ISR	37600005	37604668	1	1.4688	-0.2662	-0.227	-0.7943	0.0489	0.1945		-0.8443
Israel	ISR	37600005	37603271	0	1.5019	-0.7915	0.6496	-0.5869	0.3504	-0.5569	0.3473	0.1216
Israel	ISR	37600005	37601345	0	0.9935	-1.8182	-1.0785	0.1646	0.2155	-0.8849	-0.3763	-0.1563
Israel	ISR	37600005	37603610	0	1.0319	0.0566	1.1381	0.221	0.1036	-1.6678	0.5755	0.1216
Israel	ISR	37600005	37600435	0	1.3442	-0.0862	0.0226	0.6511	1.6077	0.4394	0.5755	-0.1563
Israel	ISR	37600005	37600598	0	1.072	2.6352	1.9359	0.3546	0.9779	-0.0361	2.4277	2.0955
Israel	ISR	37600005	37605221	0	1.0002	0.3266	1.4967	-0.1885	-0.2209	-0.7106	0.0444	0.6559
Israel	ISR	37600005	37605736	0	0.4094	0.9275	0.8348	-0.2627	-0.5524	-0.5058	1.1213	0.7627
Israel	ISR	37600005	37600004	0	1.3597	2.6352	1.9359	-2.6893	0.416	-1.6678	2.4277	2.0955
Israel	ISR	37600005	37604043	0	0.6001	2.6352	1.9359	1.101	1.6868	0.6176	1.2302	1.1232
Israel	ISR	37600005	37606275	0	0.0956	1.127	0.1386	-0.5969	-0.2793	-1.6678	-0.0992	-1.0788
Israel	ISR	37600005	37602026	0	0.5714	-0.1106	0.0226				-0.0553	-0.3902
Israel	ISR	37600005	37607242	0	1.6183	-0.0862	-0.227	1.1935	0.2216	-1.5744	-0.5001	0.1216
Israel	ISR	37600005	37602040	0	0.0236	-0.0905	-1.4747	0.8685	-0.2873	-1.6678	-0.6852	-1.9616
Israel	ISR	37600005	37602611	0	0.5825	0.6492	0.0226	-0.172	-0.6376	-0.0413	-0.8657	0.1216
Israel	ISR	37600005	37603075	0	1.6035	0.64	1.2867	0.7929	1.4182	0.2121	1.3656	0.0122
Israel	ISR	37600006	37602361	1	0.3302	-1.4775	-1.5438	0.799	-0.5357	0.4551	0.5755	-0.8936
Israel	ISR	37600006	37604187	1	0.6123	0.2746	0.0226	0.7521	-3.7095	-0.5979	0.5755	-0.2503
Israel	ISR	37600006	37606648	1	0.3574	2.6352	1.9359	1.2836	-1.7514	-1.6678	2.4277	2.0955
Israel	ISR	37600006	37600008	1	-0.733	-0.4203	0.0226	0.4665	-3.7095	0.373	0.5755	0.1216
Israel	ISR	37600006	37600226	1	-0.94	-0.4203	-1.0611	0.1053	-0.8061	-1.6678	-0.1972	-0.806
Israel	ISR	37600006	37603067	1	-0.9195	-0.2479	0.0226	0.3439	-0.2905	0.6543	0.1922	0.1216
Israel	ISR	37600006	37601754	1	0.3061	-0.0862	-0.4659	1.2836	0.8779	0.8496	-0.6852	0.1216
Israel	ISR	37600006	37603595	1	-0.9533
Israel	ISR	37600006	37601347	1	-0.7256	0.8762	-0.5544	-0.107	-0.3223	-0.2886	-0.3876	0.388
Israel	ISR	37600006	37604058	1	0.4955	0.6763	0.0226	1.5581	1.0159	0.9171	0.8107	0.1216
Israel	ISR	37600006	37603229	1	-1.907
Israel	ISR	37600006	37603175	1	0.8277	-0.4998	-0.6173	0.4935	-1.1832	1.2802	0.5755	-0.2503
Israel	ISR	37600006	37601357	1	-0.0619	-0.7815	-0.5011	0.1053	-0.4395	1.5185	0.5755	-0.5265
Israel	ISR	37600006	37606155	1	-0.1336	-0.0862	-0.3827	0.7905		-1.6291	-0.414	-1.1528
Israel	ISR	37600006	37601233	1	1.0141	-2.9627	0.0226	-2.6893	-1.3075	-1.6291	0.5755	0.1216
Israel	ISR	37600006	37601285	1	1.0053	-0.3371	0.8877	0.7812	-0.9055	0.5781	1.0854	-0.6959
Israel	ISR	37600006	37603953	1	0.4981	-0.0862	0.0226	0.538	0.533	1.0224	0.5755	0.1216
Israel	ISR	37600006	37600296	1	-1.3745	0.2086	0.6407	-0.0745	-0.1026	-0.323	0.1701	-0.1563
Israel	ISR	37600006	37607105	1	0.3405	-0.0862	0.0226	1.2836	0.0032	1.5721	0.5755	0.1216
Israel	ISR	37600006	37607110	1	-0.9087	1.2587	1.9359	-0.2074	-0.026	-0.7847	1.2107	0.1216
Israel	ISR	37600006	37602870	1	-0.3216
Israel	ISR	37600006	37601731	1	1.043	-0.0862	0.0226	0.7113	-0.0767	-1.6678	0.5755	0.1216
Israel	ISR	37600006	37604689	1	-1.2098	-1.5137	-0.2737	-2.6893	-1.7012	1.9357	-0.7838	-1.113
Israel	ISR	37600006	37605753	1	0.1806	-1.6851	-0.6116	-2.6893	-0.5615	0.6729	-1.1693	-1.1252
Israel	ISR	37600006	37602542	1	-0.4689	1.3889	1.2899	0.2569	0.103	-0.4753	1.5037	-0.5844
Israel	ISR	37600006	37600288	1	0.3461	1.1493	1.2867	0.8537	0.252	0.0561	0.5755	0.1216
Israel	ISR	37600006	37600894	0	1.8635	0.2718	1.9359		0.6416	1.3355	2.4277	0.4504
Israel	ISR	37600006	37604028	0	1.0506	-1.9113	-1.1926	1.2836	-0.9291	0.583	-0.7025	-0.2503
Israel	ISR	37600006	37603934	0	-0.6738	-2.9627	-1.1926	0.5821	-0.9345	0.914	1.5037	-1.1252
Israel	ISR	37600006	37603815	0	1.033	0.468	1.4967	0.2111	0.3739	-0.0346	0.5684	2.0955
Israel	ISR	37600006	37600844	0	-1.2004	-0.7258	-1.2828	0.4326	-0.3104	0.8603	-0.9794	-0.7317
Israel	ISR	37600006	37602417	0	-0.5222	0.468	-0.3802	0.5902	0.6047	-1.6678	0.075	0.1216
Israel	ISR	37600006	37606513	0	1.5892	-0.817	-0.2737	1.1843	1.8049	1.0196	1.1129	-1.3027
Israel	ISR	37600006	37601668	0	0.4855	-0.59	0.0226	0.7744	-0.3618	0.4728	0.5755	0.5553
Israel	ISR	37600006	37603343	0	-0.3296	0.4718	0.894	0.5297	0.1097	-0.8849	0.8038	0.9444
Israel	ISR	37600006	37600030	0	-1.1172
Israel	ISR	37600006	37604850	0	0.3768	0.2063	0.0226	0.7795	-0.3735	-1.6678	1.536	2.0955
Israel	ISR	37600006	37601821	0	0.255	0.879	-0.8165	1.4852	1.5597	1.7773	0.3379	-0.0358
Israel	ISR	37600006	37600769	0	0.6943	-1.6431	0.0226	0.3688	-1.2395	0.5709	1.1375	-0.222
Israel	ISR	37600006	37603408	0	-0.8962	-0.7114	0.8348	0.6384	-0.0054	1.0643	0.9636	1.0448
Israel	ISR	37600006	37604096	0	-0.8253	-0.0629	1.9359	0.1948	0.7134	2.3558	2.4277	2.0955
Israel	ISR	37600006	37604625	0	-0.033	-0.2662	0.0226	0.5703	-0.3556	0.9285	0.5755	0.4994
Israel	ISR	37600006	37602887	0	0.8719	-0.0739	0.8348	-0.0187	-0.245	0.2595	0.5755	0.4994
Israel	ISR	37600006	37604278	0	1.2796	0.1261	-0.7183		-0.467	0.0074	-0.2821	-0.4607
Israel	ISR	37600006	37605692	0	-0.4303	-0.0192	0.8477	1.9497	1.4652	2.4321	0.5803	-1.1457
Israel	ISR	37600007	37604727	1	0.3292	-0.6723	-0.2943	-0.2541	-1.0595	0.0409	-2.1355	-1.3017
Israel	ISR	37600007	37604860	1	0.6882	-0.438	-0.227	0.1892	-0.1197	0.0638	-0.8883	-0.2503
Israel	ISR	37600007	37604506	0	0.9665	-0.9506	1.9359	-0.2335	-0.0084	0.0629	-0.5802	1.1508
Israel	ISR	37600007	37603529	0	0.8743	-0.1874	0.0226	-1.522	0.016	-0.0086	1.2027	2.0955
Israel	ISR	37600007	37600430	0	0.5805	-0.8928	-0.3802	-0.4685	-0.7386	-0.8849	-0.7867	-0.2503
Israel	ISR	37600007	37606410	0	0.6538	-0.8489	-1.2044	-0.4241	-0.2252	0.1883	-0.2826	-0.9288
Israel	ISR	37600007	37606256	0	1.1054	0.2465	1.2899	0.0051	-0.8519	0.3104	0.5409	0.9097
Israel	ISR	37600007	37604172	1	0.7143	-0.2509	-1.6145	-0.3945	-0.8003	-0.1973	-0.8627	-0.0274
Israel	ISR	37600007	37607465	1	0.775	-0.7221	-1.1926	0.1048	-0.3466	-0.1285	-0.6852	-0.6353
Israel	ISR	37600007	37602591	1	0.5971	-1.4174	-1.3753	-0.4034	-1.1514	-0.568	-2.1355	-0.2895
Israel	ISR	37600007	37604127	1	1.0641	-0.9399	-0.6116	0.1884	-0.4898	0.3946	-1.2871	0.2546
Israel	ISR	37600007	37606353	1	0.6063	-1.0153	-1.2133	-0.0107	-0.9761	-0.2781	-0.6852	-0.4607
Israel	ISR	37600007	37605890	1	0.5524	-0.5286	-1.7997	-0.0979	-1.0667	0.1221	-2.1355	-0.3902
Israel	ISR	37600007	37604771	1	0.7691	-0.3355	1.9359	-0.0649	-0.4757	0.0683	-0.7838	1.515
Israel	ISR	37600007	37603287	1	1.1643	0.2607	0.7162	-0.8757	0.7434	-1.6678	-0.8627	0.1216
Israel	ISR	37600007	37605512	1	0.2203	-0.847	-0.691	-0.5604	-1.1022	-0.0223	-1.1416	0.2546
Israel	ISR	37600007	37607080	1	0.0196	-0.7221	-0.9607	0.117	-0.7295	-0.2054	-2.1355	-1.0788
Israel	ISR	37600007	37604209	1	0.7603	-0.8438	0.2092	-0.5658	-1.1302	-0.1651	-1.2624	-0.0358
Israel	ISR	37600007	37602576	1	0.6488	-1.1085	-1.0611	-0.5724	-0.9634	-0.801	-1.5848	-1.3017
Israel	ISR	37600007	37606717	1	0.3957	0.6492	0.4173	0.0157	-0.0983	-0.2858	-0.3727	1.2147
Israel	ISR	37600007	37606343	1	-0.0358	-0.5925	-1.5883	-0.3571	-0.1409	-0.0341	-2.1355	-0.7484
Israel	ISR	37600007	37602680	1	1.0094	0.5068	0.8038	-0.9969	-0.1364	-0.9484	0.0256	1.1232
Israel	ISR	37600007	37602751	1	1.1197	-1.034	0.3461	0.2752	-0.2716	-0.3516	-2.1355	-0.6353
Israel	ISR	37600007	37602525	1	1.0573	-0.7221	0.0226	-0.3121	-0.5939	-0.0779	-0.216	-0.4607
Israel	ISR	37600007	37603864	1	0.1616	1.3889	0.4173	0.3069	-0.2911	0.9456	-0.1972	-0.2503
Israel	ISR	37600007	37606457	1	0.7279	-0.983	0.1386	0.5358	-0.4041	0.8019	-0.0987	0.5759
Israel	ISR	37600007	37603958	1	1.0206	0.5068	0.1453	-0.0452	-0.1939	0.2891	-0.7838	0.388
Israel	ISR	37600007	37607056	1	0.9707	-1.1327	0.5462	-0.1524	-0.1581	0.2891	-0.414	0.6314
Israel	ISR	37600007	37602975	0	0.6471	-0.5034	0.5833	0.1618	-0.1401	-0.1896	-0.8512	2.0955
Israel	ISR	37600007	37601768	0	0.9285
Israel	ISR	37600007	37606880	0	0.6484	0.64	1.9359	-0.7531	0.2034	-0.7106	1.4995	1.2147
Israel	ISR	37600007	37602313	0	0.7915	-0.4314	-0.1882	-0.64	-0.6703	-1.6678	0.0221	0.1216
Israel	ISR	37600007	37606321	0
Israel	ISR	37600007	37602273	0	0.7291	-1.2563	-0.7638	-1.2044	-1.6068	-0.8849	-1.5848	-0.9101
Israel	ISR	37600007	37604452	0	0.5609	-1.3174	-0.2827	-0.5604	-1.1989	-0.052	0.5755	1.1508
Israel	ISR	37600007	37601257	0	1.3223	0.9166	1.9359	0.5689	0.6716	0.5792	2.4277	2.0955
Israel	ISR	37600007	37605375	0	0.9575	-0.0862	0.0226	-1.7857	1.0361	0.2452	-0.1026	0.1216
Israel	ISR	37600007	37604175	0	0.7792	-1.3452	-1.1926	0.1053	-0.1817	0.4394	-0.6852	-1.1252
Israel	ISR	37600007	37606169	0	0.1381	-0.4343	-1.2374	-0.1702	-0.1791	-0.0816	-0.2852	-0.1563
Israel	ISR	37600007	37607130	0	0.7756	0.64	0.8348	0.0391	0.2032	-0.2408	-0.5832	0.2546
Israel	ISR	37600007	37603141	0	0.7737	0.8828	1.9359	-2.6893	-0.1969	-0.9484	0.7578	2.0955
Israel	ISR	37600007	37602056	0
Israel	ISR	37600007	37607199	1	1.0058	-0.4343	-0.3802	-0.6869	-0.6528	0.1823	-2.1355	-0.6353
Israel	ISR	37600008	37603870	1	-0.6102	-0.0862	-1.1412	0.2298	-0.1929	-0.218	-0.6852	-1.7277
Israel	ISR	37600008	37604534	1	-1.39	-0.5743	-0.6116	1.2394	-0.1171	1.6086	0.1567	-0.5475
Israel	ISR	37600008	37602322	1	-0.2302	-0.0862	0.0226	0.1053	-0.9291	0.4394	0.582	0.1216
Israel	ISR	37600008	37605280	0	-0.4434	-0.4285	-0.5413	0.2854	-0.3342	0.9339	-0.5031	-0.8198
Israel	ISR	37600008	37600978	0	1.2946	-1.7612	-0.5343	0.5757	-0.3333	0.5121	-0.2004	-0.0358
Israel	ISR	37600008	37601458	1	0.8776	-2.9627	-2.664	0.7655	-0.5387	0.8682	1.802	-0.5093
Israel	ISR	37600008	37606971	1	1.7332	0.2086	-0.5034	0.188	-0.2975	-1.6678	-0.1026	0.1216
Israel	ISR	37600008	37600500	1	0.7452	-0.0862	-1.1926	1.1337	-0.9291	1.597	1.0136	-0.943
Israel	ISR	37600008	37606079	1	0.2827	-0.0862	0.5833	0.4898	-0.384	0.1759	0.3482	-0.5251
Israel	ISR	37600008	37606929	1	-0.7367	-0.59	-1.6145	0.4926	0.1819	-1.6678	-1.2624	-0.8443
Israel	ISR	37600008	37602225	1	-1.0923	-0.4093	-2.5849	-2.6893	-1.866	-1.6678	-0.6852	-2.5027
Israel	ISR	37600008	37607382	1	-0.4057	2.6352	1.2899	1.1013	0.1711	0.0409	0.2163	1.4234
Israel	ISR	37600008	37606157	1	-1.2584	2.6352	-0.227	0.1053	0.1974	-0.3804
Israel	ISR	37600008	37602121	1	-0.6002	1.2587	1.1752	0.9589	0.0011	1.3096	2.4277	1.0641
Israel	ISR	37600008	37605961	1	-1.4496			0.1053	-0.6013	0.4394
Israel	ISR	37600008	37601018	1	-1.1211	0.2746	-0.5034	-0.422	-0.3665	-0.1778	0.5755	0.1216
Israel	ISR	37600008	37602184	1	-0.3143	2.6352	0.0226	0.9493	0.2441	2.133	0.9628	-1.1252
Israel	ISR	37600008	37603226	1	0.062	-1.135	-1.231	-0.1587	-1.5213	0.6455	0.1922	-0.9943
Israel	ISR	37600008	37604962	1	-0.1345	-2.9627	-0.7049	0.8312	-0.2161	1.458	-0.393	-0.3917
Israel	ISR	37600008	37601523	1	-0.1286	1.2587	-0.6315	-0.4512	-0.19	-0.7368	2.4277	1.515
Israel	ISR	37600008	37604724	1	-1.0709	-0.0862	-1.2891	-2.6893	-0.8377	-1.6678	0.5755	-2.5027
Israel	ISR	37600008	37605497	1	-0.8761	2.6352	0.1386	1.0662	0.7541	3.6292	0.5755	0.1216
Israel	ISR	37600008	37607097	1	-1.0381	1.1576	1.1355	0.7549	0.2119	-0.7946	1.1375	-1.2412
Israel	ISR	37600008	37600663	1	-0.7843	-2.9627	-1.0935	0.2911	-0.7274	0.7056	-1.0808	-0.6774
Israel	ISR	37600008	37606992	1	-0.5451	-0.7027	0.0226	0.4714	-0.1882	0.4394	0.5755	-0.2503
Israel	ISR	37600008	37607036	1	-0.9838
Israel	ISR	37600008	37600723	0	-0.7428	-0.59	1.9359	0.9893	0.5383	0.3463	0.5755	0.1216
Israel	ISR	37600008	37602772	0	-1.1538	-0.0862	-1.1926	0.5024	-0.343	0.434	0.3482	0.1216
Israel	ISR	37600008	37605713	0
Israel	ISR	37600008	37606070	0	-1.3868	-1.0989	-0.5836	0.511	0.0657	1.0196	0.0154	-0.3917
Israel	ISR	37600008	37602535	0	-0.6326	-0.0862	0.0226	0.961	0.3825	1.0062	0.5755	0.1216
Israel	ISR	37600008	37605514	0	-0.7781	0.9484	0.4445	1.2749	0.1474	1.2335	1.5037	1.0177
Israel	ISR	37600008	37605408	0	-0.7874	-1.2879	-1.6896	0.2005	-0.6535	0.1273	-2.1355	-0.7289
Israel	ISR	37600008	37602412	0	0.8958	-2.9627	-2.664	0.6413	-0.3742	-1.6678	-2.1355	-0.0998
Israel	ISR	37600008	37605298	0	-0.8921	1.1576	-2.664	0.0111	0.6173	-1.6678	-0.8012	-1.775
Israel	ISR	37600008	37604886	0	-0.8273
Israel	ISR	37600008	37607254	0	-1.2694	0.524	0.0226	-0.0766	-0.4925	0.1957	0.5755	-2.5027
Israel	ISR	37600008	37606250	0	-0.7206	-1.3389	0.8348	0.4857	-0.3285	0.8637	1.2568	0.887
Israel	ISR	37600009	37602224	1	-1.0518	1.3889	0.4173	-0.2138	-0.2709	0.2904	-0.3206	0.9097
Israel	ISR	37600009	37600339	1	-1.4056	2.6352	1.9359	1.7511	-1.9456	3.6292	2.4277	2.0955
Israel	ISR	37600009	37602213	0	0.3463	2.6352	1.4967	0.8753	1.509	0.236	2.4277	2.0955
Israel	ISR	37600009	37600315	0	0.6605	-0.5049	1.9359	-1.3001	0.5037	0.8844	0.5755	0.9097
Israel	ISR	37600009	37601606	0	-0.5963	-0.3375	1.9359	1.2836	0.8779	0.3272	0.5755	-1.1252
Israel	ISR	37600009	37603922	0	-0.4268	0.2127	1.9359	-0.5545	0.0593	-1.6678	2.4277	2.0955
Israel	ISR	37600009	37605686	0	-0.6878	0.2032	-0.4806	0.3539	0.0514	0.1963	0.5755	0.1216
Israel	ISR	37600009	37607154	1	0.2192	-0.6616	0.0226	0.2609	0.0661	0.1559	-0.1972	-0.2503
Israel	ISR	37600009	37602924	1	-1.4507	0.3128	0.4173	-0.051	-0.6071	0.3976	-0.4771	0.1216
Israel	ISR	37600009	37605836	1	-0.3415	-0.0862	0.0226	0.1053	-0.9291	0.4394	0.5755	0.1216
Israel	ISR	37600009	37607061	1	-1.3285	0.96	0.4173	-0.3937	-0.4319	-0.1452	-1.2624	0.4994
Israel	ISR	37600009	37600950	1	-0.2571	1.127	0.0226		-0.8632			-1.3768
Israel	ISR	37600009	37605228	1	0.323	1.7671	1.9359	-2.6893	-1.2982	-1.6678	0.5755	-2.5027
Israel	ISR	37600009	37604207	1	-0.0798	0.2112	-0.8627	-1.2044	-0.49	-0.8849	-0.4771	0.2546
Israel	ISR	37600009	37604846	1	0.4747	0.4012	-0.7638	-1.5123	-1.3555	-1.6678	-0.2128	-0.6912
Israel	ISR	37600009	37601902	1	0.0386	-0.0862	0.0226	-0.2509	0.4584	0.1567	-0.6852	0.6559
Israel	ISR	37600009	37602267	1	-0.9768	0.1892	1.1381	0.3903	-0.7995	0.8509	0.5755	1.1232
Israel	ISR	37600009	37606309	1	-1.2863	-0.9734	-0.8099	0.7113	-1.0945	-1.6678	-0.6852	0.1216
Israel	ISR	37600009	37600186	1	-0.4971	-0.0862	-0.3802	0.7113	-0.0408	0.7891	0.5755	-0.2503
Israel	ISR	37600009	37602133	1	0.0991	-0.4111		0.5562	0.0797	-0.2155		0.1216
Israel	ISR	37600009	37600160	1	-0.1461	0.5266	-0.7249	0.2578	0.4746	0.7191	0.3482	-0.3297
Israel	ISR	37600009	37607087	1	0.3298	1.7162	1.9359	-2.6893	-0.0534	-0.8849	0.1693	0.9097
Israel	ISR	37600009	37601771	1	-0.6833	-0.8872	1.4967	0.284	0.2837	-0.0879	-0.6852	1.0448
Israel	ISR	37600009	37603140	1	-0.45	-0.5197	0.0226	-0.8021	-0.7353	-0.4384	-2.1355	-0.6912
Israel	ISR	37600009	37604456	1	-0.2933	0.957	1.9359	-0.6678	-0.2867	-0.2532	-0.4948	1.1232
Israel	ISR	37600009	37603745	1	0.8387	-0.7221	0.0226	0.7113	-0.2222	0.9267	-0.9358	-0.7108
Israel	ISR	37600009	37602775	0	0.4488	2.6352	1.2867	-2.6893	0.4776	-1.6678	1.6922	2.0955
Israel	ISR	37600009	37603227	0	0.0238	-0.0862		0.0507	2.5447	-1.6678
Israel	ISR	37600009	37605193	0	-0.616	-1.5472	-1.6877	-1.3001	-2.4399	-1.6678	-2.1355	-1.6872
Israel	ISR	37600009	37606844	0	-0.6436	-0.1904	0.7162	-0.8341	-0.482	0.0266	0.9246	-0.6959
Israel	ISR	37600009	37606592	0	-1.1948	-1.0138	-2.664	0.0507	-3.7095	-1.6678	-0.571	-1.1252
Israel	ISR	37600009	37603739	0	-0.9773	-1.3452	-0.6843	0.5885	0.9424	0.9622	-0.3733	-1.4007
Israel	ISR	37600009	37603074	0	0.3041	-0.5874	0.4247	0.7113	0.8779	0.839	0.1922	-0.0129
Israel	ISR	37600009	37603639	0	-0.5762	-0.7221	0.0226	-0.6032	0.268	0.5022	-0.5832	-0.7496
Israel	ISR	37600009	37604671	0	0.0985	1.3889	1.2867	-0.5638	0.8957	-0.3355	0.5268	1.515
Israel	ISR	37600009	37605026	0	-0.496	0.6608	-0.0607	0.5441	-1.138	0.0611	-0.1882	-1.1733
Israel	ISR	37600009	37600606	0	0.0968	-1.4464	-2.664	0.5427	-0.1456	-1.6678	-0.674	-0.3911
Israel	ISR	37600009	37605095	0	0.3504	-0.4314	0.8571	0.7554	-0.0339	0.5046	0.9911	0.1216
Israel	ISR	37600009	37602723	0	1.3208	-1.5019	-0.9288	-0.3327	-0.9291	0.7883	-0.5974	-1.1405
Israel	ISR	37600009	37602521	0	-0.3087	-0.0862	0.0226	-1.0091	-2.1496	-0.3039	0.1693	0.4504
Israel	ISR	37600009	37605201	0	0.1796	0.3464	0.4173	-0.1423	0.2485	0.3921	0.5755	0.388
Israel	ISR	37600010	37600638	1	-1.9972	-1.1098	-0.9211				0.0221	-0.806
Israel	ISR	37600010	37604827	1	-0.7891	-2.9627	-2.664	-2.6893	-3.7095	-1.6678	-2.1355	-2.5027
Israel	ISR	37600010	37604769	1	0.9761	-2.9627	-2.664	-2.6893	-3.7095	-1.6678	-2.1355	-2.5027
Israel	ISR	37600010	37604499	1	-0.8386	-0.0862	-0.0154	3.6039	-3.7095	1.0245	0.5755	0.1216
Israel	ISR	37600010	37605403	1	-0.1961	-0.7221	-0.4246	0.7113	-0.0408	1.0062	-0.1026	-0.6073
Israel	ISR	37600010	37604173	0	-1.5804	2.6352	1.9359	-2.6893	1.1953	-1.6678	-0.1566	2.0955
Israel	ISR	37600010	37604311	0	-0.7458	-0.0862	0.0226	1.9422	1.1728	1.5721	0.5755	0.1907
Israel	ISR	37600010	37601395	0	-0.6129	-2.9627	-2.664	-0.6533	0.1364	-1.6678	0.5755	-1.775
Israel	ISR	37600010	37601286	0	-0.5301	-0.2366	-1.1592	0.6222	0.9535	0.2393	-0.7899	-0.3902
Israel	ISR	37600010	37605971	0	-2.4649
Israel	ISR	37600010	37601313	0	0.0347	2.6352	1.1381	-2.6893	1.5254	-1.6291	-0.6852	1.3857
Israel	ISR	37600010	37600338	0	-0.4775					1.5641
Israel	ISR	37600010	37602346	0	-1.3213
Israel	ISR	37600010	37601487	1	0.6282	2.6352	0.0226	-0.4707	0.0174	-0.1091	0.3482	2.0955
Israel	ISR	37600010	37604298	1	-1.1249
Israel	ISR	37600010	37602206	1	0.2713	-0.0862	-1.1412	-1.3723	-0.927	-1.6678	-0.8686	-0.6353
Israel	ISR	37600010	37602919	1	-0.9696	-0.2479	-0.4806	-0.3211	-0.8851	0.0685	0.075	0.1216
Israel	ISR	37600010	37606841	1	-0.5681	0.9349	0.8571	0.6517	0.6543	0.7054	-0.1021	2.0955
Israel	ISR	37600010	37602763	1	0.038	-0.0862	0.5347	0.0347	0.0168	0.3215	0.1701	-0.222
Israel	ISR	37600010	37600444	1	0.1816	-0.0862	-0.227	0.6906	1.2732	0.9433	0.5755	0.1216
Israel	ISR	37600010	37605827	1	-3.0451	-0.5238	-0.6928	-0.1195	-0.8257	-0.1122	-0.2821	-0.7496
Israel	ISR	37600010	37600546	1	-1.813	1.153	1.9359	0.8827	-0.4654	3.6292	2.4277	0.1216
Israel	ISR	37600010	37605261	1	0.8967	1.7671	1.9359	1.8047	0.0622	2.1953	2.4277	2.0955
Israel	ISR	37600010	37604174	1	1.2744	0.3898	0.7162	0.3203	1.1457	0.1094	0.5755	0.1959
Israel	ISR	37600010	37602652	0	-2.3241	0.1997	0.894	-1.0489	0.341	-0.4694	0.1693	-0.1563
Israel	ISR	37600010	37601936	0	0.2517	2.6352	1.9359	3.6039	4.8357	3.6292	2.4277	-2.5027
Israel	ISR	37600010	37602628	0	-0.5992	-0.4314	0.0226	0.4094	0.4119	0.3573	0.5755	-0.5305
Israel	ISR	37600010	37602578	0	0.9103	-0.0862	0.0226	0.1364	0.8404	-1.6678	-0.6852	-1.1252
Israel	ISR	37600010	37602489	0	0.4469	-1.0212		0.3932	0.5513		0.5755	1.2841
Israel	ISR	37600010	37604548	0	0.4959							-1.1252
Israel	ISR	37600010	37603552	0	0.5927	-2.9627	1.9359	-2.6893		-1.6678	2.4277	-2.5027
Israel	ISR	37600010	37600655	0
Israel	ISR	37600010	37604720	0	-0.9315	-0.59	0.0226	0.5579	0.3188	0.7259	-0.4948	0.1216
Israel	ISR	37600010	37604170	0	-1.2029	-0.1827	-1.3384	-2.6893	-0.1765	0.225	-1.4019	2.0955
Israel	ISR	37600010	37603905	0	0.6921	2.6352	1.9359	3.6039	4.8357	3.6292	2.4277	2.0955
Israel	ISR	37600010	37600042	0	0.2179	0.7763	1.9359	-0.3043	0.5533	-1.6678	1.2393	2.0955
Israel	ISR	37600010	37601931	0	0.9374	0.7821	1.9359		0.8045		0.3482	2.0955
Israel	ISR	37600010	37605118	0	-1.1134
Israel	ISR	37600010	37606174	0	0.1175
Israel	ISR	37600010	37606141	0	0.6033
Israel	ISR	37600010	37606213	0	1.4708	-0.7861	1.9359	0.7113	0.2848	1.0062	0.5755	2.0955
Israel	ISR	37600010	37604306	0	0.5824	-0.0862	0.0226	0.1053	-1.4368	0.4394	0.5755	0.1216
Israel	ISR	37600011	37603919	1	0.5458	-1.3452	1.9359	3.6039	-0.3023	2.1198	1.4834	0.1216
Israel	ISR	37600011	37605477	1	0.6746	-0.4203	-0.8627	0.6425	-0.2074	-1.6678	-0.2821	-0.7496
Israel	ISR	37600011	37605192	0	-1.4132	-1.0102	-1.2954	0.7271	0.203	0.5555	-0.1512	-0.8646
Israel	ISR	37600011	37601170	0	-1.7361	-0.6447	-1.1926	1.2286	-0.7316	1.5907	-0.1972	-0.5093
Israel	ISR	37600011	37605267	0	0.6207	2.6352	1.9359	3.6039	4.8357	3.6292	2.4277	2.067
Israel	ISR	37600011	37601801	1	0.1668	1.0508	-0.3713	0.782	0.1535	0.8401	1.2568	0.3216
Israel	ISR	37600011	37606774	1	-1.2981	2.6352	-0.2827	1.0354	-0.1482	3.6292	0.5755	2.0955
Israel	ISR	37600011	37604321	1	-0.3185	-0.7815	-0.8826	0.4585	-0.5459	0.9863	-0.5001	-1.2193
Israel	ISR	37600011	37600997	1	0.5713	2.6352	1.9359	-0.0617	-1.7045	-1.6678	2.4277	2.0955
Israel	ISR	37600011	37604969	1	-1.1226	-0.5743	-0.5907	0.4535	-0.6551	0.5911	0.5755	0.1216
Israel	ISR	37600011	37601088	1	0.9839	1.2587	-1.0741	-0.5675	0.6543	-1.6678	1.0267	2.0955
Israel	ISR	37600011	37601295	1	-1.012
Israel	ISR	37600011	37604131	1	0.3623	-0.0862	0.0226	0.634	-1.1834	0.4394	0.5755	0.1216
Israel	ISR	37600011	37603523	1	-1.2626	1.3697	-0.9624	0.4177	-0.9836	0.1925	-0.3206	0.7627
Israel	ISR	37600011	37606932	1	-1.1817	-0.3435	-0.3076	-0.8021	-0.9665	-0.4599	-0.6852	0.1907
Israel	ISR	37600011	37606165	1	0.9166	1.7162	0.8348	0.4799	0.3764	0.5488	2.4277	0.1216
Israel	ISR	37600011	37600610	1	-0.6381	0.7372	0.5833	1.2814	0.0194	-1.6678	-0.1972	0.4994
Israel	ISR	37600011	37607221	1	0.4187	0.3289	-0.7704	0.0137	-0.9852	0.5312	-0.8883	-1.1252
Israel	ISR	37600011	37600169	1	0.3644	-0.4203	-0.227	0.0294	0.1687	0.6174	-0.454	0.1216
Israel	ISR	37600011	37600766	1	-0.2333	2.6352	1.9359	0.6792	0.3368	1.1257	2.4277	2.0955
Israel	ISR	37600011	37602166	1	-1.6546	-1.1794	-2.664	-2.6893	-2.4187	-0.1999	-1.3153	-1.4704
Israel	ISR	37600011	37604795	1	-0.6255	-1.3452	-0.9288	0.7113	-0.5166	1.0062	-0.6852	-1.1252
Israel	ISR	37600011	37603245	1	0.7842	-1.0674	0.0226	0.1053	-0.9291	-1.6678	0.5755	0.1216
Israel	ISR	37600011	37603297	1	-0.969	2.6352	-0.8627	1.8481	0.7571	-1.6678	0.5755	-0.3549
Israel	ISR	37600011	37602358	1	-0.7921	0.9454	-0.6315	0.9744	1.1788	0.3554	0.5755	0.2683
Israel	ISR	37600011	37600521	0	1.0016	-0.0862	0.0226	1.2836	1.112	1.0062	0.5755	0.1216
Israel	ISR	37600011	37603366	0	0.7405	0.3289	-0.5836	1.0143	-0.4052	-1.4875	1.2262	-0.5912
Israel	ISR	37600011	37603606	0	-2.6141	0.5119	-1.4747	0.0533	-1.4353	0.1527	-0.7674	-1.2018
Israel	ISR	37600011	37604149	0	-0.1181	-1.8294	-1.5748	-0.079	-0.7606	0.5164	0.0489	-0.9244
Israel	ISR	37600011	37602836	0	0.4213	-1.4192	-0.6789	0.3988	-1.0066	0.1273	-0.0823	-0.8198
Israel	ISR	37600011	37601839	0	-0.1255	0.0649	-0.9413	0.4791	-0.4455	0.7315		-0.851
Israel	ISR	37600011	37605663	0	-1.038	0.3289	0.0226	1.2836	0.8779	1.5721	0.5755	0.5553
Israel	ISR	37600011	37606151	0	0.8947	-0.0862	-0.5034	-0.2916	0.041	-1.2919	-0.4948	1.2147
Israel	ISR	37600011	37604036	0	0.1498	0.474	0.8348	1.7485	0.8512	1.4923	1.6922	0.8136
Israel	ISR	37600011	37604148	0	-0.8818	-0.0862	1.0108	-0.8312	-0.6419	0.0258	0.3482	0.1216
Israel	ISR	37600011	37607445	0	-0.8265	-0.4203	0.7162	0.7113	-0.0767	1.0062	1.1375	0.1216
Israel	ISR	37600011	37604190	0	-0.5751	1.7658	1.0433	0.4467	0.6405	0.2389	1.23	1.0448
Israel	ISR	37600011	37605996	0	-2.5431
Israel	ISR	37600012	37601446	1	0.0219	0.957	-0.6315	0.3354	0.1919	0.1013	-0.216	-0.7496
Israel	ISR	37600012	37600543	1	-0.2364	-0.7815	-0.7638	1.0999	0.715	1.0062	-0.6852	-1.1252
Israel	ISR	37600012	37603742	1	-0.0097	-0.0862	-1.1346	-0.0646	-0.8942	-0.0586	-0.6852	-0.7496
Israel	ISR	37600012	37604891	0	0.251	0.5946	0.8877	-0.154	-0.3709	-0.5569	0.1648	0.7627
Israel	ISR	37600012	37603114	0	0.6122	-0.0862	0.0226	0.1053	0.275	0.4394	0.5755	0.1216
Israel	ISR	37600012	37600685	0	0.4249	2.6352	1.9359	1.5039	1.4247	0.7753	2.0386	1.0177
Israel	ISR	37600012	37605563	0	-0.1597	-0.7184	-0.829	0.4336	0.212	0.1978	-0.9533	-0.0596
Israel	ISR	37600012	37604623	0	0.9356
Israel	ISR	37600012	37606770	1	-0.2028	-0.5743	-0.227	-0.0708	-0.305	0.1771	-0.6852	-0.4607
Israel	ISR	37600012	37600229	1	1.2556	-0.8869	-0.7519	0.4614	-0.4985	0.3415	-1.266	-0.6557
Israel	ISR	37600012	37606345	1	0.9872	-0.2741	0.0226	0.9738	0.7453	0.2074	-0.309	0.1216
Israel	ISR	37600012	37600966	1	1.2379	2.6352	1.9359	0.7113	-0.2023	-0.5309	2.4277	2.0955
Israel	ISR	37600012	37605283	1	0.1491	-0.0862	0.0226	-0.4466	-0.8477	-0.1147	-0.3206	0.2465
Israel	ISR	37600012	37600774	1	-0.6183	-0.4314	0.0226	0.4037	-0.7463	-0.2979	-1.305	-0.5305
Israel	ISR	37600012	37604326	1	1.1431	-0.1806	1.4967	0.265	-0.3603	0.3347	0.9685	1.3857
Israel	ISR	37600012	37605259	1	-1.2356	0.1245	0.0226	-0.6068	0.036	-0.8849	-0.2821	-0.1563
Israel	ISR	37600012	37602519	1	0.8064	-0.59	-0.6843	-1.2016	-0.3791	-1.6678	0.5755	-0.4607
Israel	ISR	37600012	37607048	1	-0.0845	-0.0862	0.0226	-2.6893	-0.2506	-1.6678	-0.6852	0.1216
Israel	ISR	37600012	37601522	1	1.1376	0.6492	-0.1587	0.4172	-0.0615	0.6878	-0.8686	0.833
Israel	ISR	37600012	37604120	1	0.1991	0.8046	0.586	-0.2954	0.3342	-0.5569	-1.305	0.1216
Israel	ISR	37600012	37601759	1	0.4323	0.1828	-0.8627	-0.5346	-0.4758	-0.2532	-1.0602	-0.0604
Israel	ISR	37600012	37600672	1	0.2287	-0.4488	0.0226	-0.1105	-0.6998	-0.7847	-0.4948	-0.5912
Israel	ISR	37600012	37607168	1	0.7408	0.3266	-0.1587	-0.1373	-0.6306	-0.568	-0.2128	0.7095
Israel	ISR	37600012	37604607	1	0.3231	-0.8264	-0.6315	-0.7122	-0.7007	-0.1006	-0.414	-0.1563
Israel	ISR	37600012	37600793	1	0.5047	2.6352	1.4967	-0.8303	-0.2794	-1.6678	-2.1355	2.0955
Israel	ISR	37600012	37604474	0	0.7598	-0.3486	-0.227	-0.7354	-0.1364	-1.6678	-0.6852	2.0955
Israel	ISR	37600012	37602124	0	0.5643	-0.4343	-0.7638	-0.2915	-0.5385	-0.526	-0.5832	-0.4607
Israel	ISR	37600012	37605627	0	0.4911	-0.0862	0.0226	0.7113	-0.0637	0.9411	0.5755	0.1216
Israel	ISR	37600012	37604386	0	0.6913	0.4181	0.8038	0.8624	-0.052	1.0976	0.0221	0.4184
Israel	ISR	37600012	37602425	0	-1.0838	2.6352	1.9359	3.6039	0.9532	3.6292	2.4277	2.0955
Israel	ISR	37600012	37600942	0	-0.5089	-1.4414	-0.6863	0.6022	-1.0596	0.8254	0.9911	0.2683
Israel	ISR	37600012	37601092	0	0.2853	-0.0862	0.0226	-0.1791	-0.419	-0.5309	-0.0823	-0.1563
Israel	ISR	37600012	37600346	0	0.6782	0.1221	1.9359	-0.4221	0.7475	-0.5842	-0.414	1.3566
Israel	ISR	37600012	37602003	0	-0.0228	-2.9627	-1.4747	-0.4312	-0.0636		-2.1355	-2.5027
Israel	ISR	37600012	37604289	0	0.632	2.6352	1.4967	-0.2181	1.1575	-0.5058	2.4277	2.0955
Israel	ISR	37600012	37603841	0	-0.3145	-0.0862	0.1386	-0.7397	-0.6753	-0.531	-0.216	1.515
Israel	ISR	37600012	37606490	0	-0.1319	-0.0862	1.9359	0.0374	1.0616	0.4252	0.5755	2.0955
Israel	ISR	37600012	37604271	0	0.594	-1.3452	-1.1926	1.2836	0.8779	0.7152	-0.6852	0.1216
Israel	ISR	37600012	37601619	0	0.2936	0.0045	1.9359	-2.6893	0.1966	-1.6678	2.4277	2.0955
Israel	ISR	37600012	37600519	0	-0.0655	-0.2662	0.0226	-0.0327	-0.5445	-1.6678	-0.1972	-0.4607
Israel	ISR	37600012	37602843	0	-0.0914	0.5859	0.0226	-1.2044	-0.5381	-0.323	0.1648	-0.2503
Israel	ISR	37600012	37604357	0	0.9116	-0.7243	0.0226	-0.2911	-0.609	-0.3355	-2.1355	0.3873
Israel	ISR	37600013	37600329	1	-0.3576	2.6352	0.0226	-0.1009	-0.4187	-0.0127	-0.216	-0.4607
Israel	ISR	37600013	37607480	1	0.8906	0.6321	-1.134	1.0216	0.1648	-1.6678	-1.5588	-0.9101
Israel	ISR	37600013	37601366	0	0.2595	-0.0862	0.0226	-1.7857	-0.9122	-1.6678	-0.6852	0.1216
Israel	ISR	37600013	37604834	0	0.0916	-0.8283	-1.3514	-2.6893	-0.3009	-0.8768	-1.5596	-2.5027
Israel	ISR	37600013	37601143	0	0.6052	-0.0862	0.0226	0.4714	-0.7001	-1.2919	0.5755	0.1216
Israel	ISR	37600013	37605382	0	0.54	1.2587	1.9359	-0.3257	0.589	-0.421	2.4277	1.515
Israel	ISR	37600013	37602950	0	-0.3335	-0.2366	0.0226	0.2657	-0.2228	-0.8849	-0.5832	0.1216
Israel	ISR	37600013	37606308	1	0.3032	0.7855	1.1752	-0.8658	0.3349	-1.6678	-0.414	0.2224
Israel	ISR	37600013	37607161	1	-0.8331	-0.0862	0.0226	-0.3116	-0.619	-0.218	0.5755	0.1216
Israel	ISR	37600013	37602251	1	1.1446	-0.891	0.9726	-0.0204	-0.2364	-1.6678	-2.1355	0.8375
Israel	ISR	37600013	37606507	1	0.4323	0.663	1.1381	-1.2858	-0.1524	-1.6678	0.9911	0.7627
Israel	ISR	37600013	37606347	1	0.4762	0.1221	-0.335	-0.1234	-0.149	0.1402	0.1922	0.1216
Israel	ISR	37600013	37603231	1	0.8228	-0.4343	-0.1587	0.0411	-0.6907	-0.218	-0.2821	-0.4607
Israel	ISR	37600013	37600386	1	0.9436	-0.5673	-1.2891	0.154	-0.5183	0.6727	-0.2907	-1.5002
Israel	ISR	37600013	37606801	1	0.8697	-0.59	0.0226	-0.1044	-0.0714	-1.5744	-0.6852	0.1216
Israel	ISR	37600013	37604410	1	0.4896	0.6348	1.9359	-0.5778	-0.3633	-1.6678	1.0689	0.4104
Israel	ISR	37600013	37601353	1	-0.0359	-0.2366	-0.4728	-1.7857	-0.656	0.0578	-0.1566	-0.4607
Israel	ISR	37600013	37602311	1	-0.2002	-0.59	0.0226	0.1053	-2.4399	-1.6678	-0.6852	0.1216
Israel	ISR	37600013	37607074	1	-1.2279	0.2493	-1.6542	-0.4729	-0.8734	-1.6678	-2.1355	-1.112
Israel	ISR	37600013	37606553	1	1.145	-0.4343	0.1453	-0.848	0.0753	-0.443	-2.1355	0.4504
Israel	ISR	37600013	37600152	1	0.4225	0.6492	0.4173	-0.4097	-0.3228	-0.9484	-0.6852	-0.4607
Israel	ISR	37600013	37606449	1	1.4934	-0.089	-0.4396	-0.6337	-0.0673	-1.6678	-1.166	-0.1314
Israel	ISR	37600013	37602585	1	0.6475	0.957	0.0226	0.78	-1.156	-1.6678	0.5755	2.0955
Israel	ISR	37600013	37601930	1	-0.2482	-0.2842	0.0226	0.2529	-0.6951	0.0037	0.1648	0.149
Israel	ISR	37600013	37601859	1	0.0714	-1.7612	-1.3877	0.1053	-2.4745	-1.6678	0.5755	-1.1242
Israel	ISR	37600013	37601009	1	0.9988	0.6555	0.0226	-0.3805	-1.2442	-1.6678	-0.6852	-0.1563
Israel	ISR	37600013	37606388	1	0.703	-1.034	1.0433	-0.3839	-0.3257	-0.9292	-2.1355	0.0113
Israel	ISR	37600013	37607101	1	-0.9037	1.3889	0.4173	0.131	-0.0212	0.1047	0.3542	0.1959
Israel	ISR	37600013	37604774	0	0.6826		1.9359
Israel	ISR	37600013	37600316	0	-0.1652	-0.5616	0.0226	-2.6893	-0.3809	0.7649	0.7641	-0.1314
Israel	ISR	37600013	37604117	0	0.9741	-0.2479	0.0226	0.3263	-0.9157	0.414	0.1693	-0.1563
Israel	ISR	37600013	37607011	0	0.6208	0.0566	0.0226	-0.589	-0.5852	-1.6678	-0.5832	-0.1563
Israel	ISR	37600013	37600556	0	0.7999	-0.2479	0.0226	-0.5459	-0.6722	-0.4524	0.0447	-0.1563
Israel	ISR	37600013	37605766	0	0.5962	0.2086	0.0226	-0.8057	-0.2712	-1.6678	-0.6852	0.1216
Israel	ISR	37600013	37606764	0	1.0201	-0.4203	0.0226	0.0578	-0.1625	-0.6522	-0.6852	0.1216
Israel	ISR	37600013	37600130	0	0.7656	-0.5034	1.013	0.3344	-0.3173	-0.0435	-0.7394	2.0955
Israel	ISR	37600013	37603073	0	0.1901	0.5179	1.4967	0.937	1.673	0.8207	0.5755	2.0955
Israel	ISR	37600013	37602096	0	0.6844	0.0666	0.0226	-0.5769	-0.5137	-0.568	0.5755	0.4504
Israel	ISR	37600013	37604579	0	0.4481	-0.0055	0.1802	0.1657	-0.4794	-1.6678	0.5172	-0.4607
Israel	ISR	37600013	37606206	0	-0.3038	0.2479	1.1857	-0.0057	0.474	-1.6678	0.8038	0.9973
Israel	ISR	37600013	37601684	0	-0.177	-0.7221	-0.3802	-0.2517	-0.2612	-0.2785	0.5999	-0.1563
Israel	ISR	37600013	37607515	0	0.3562	0.3889	1.9359	-1.3001	-0.3871	-0.8849	-0.1727	1.515
Israel	ISR	37600013	37605602	0	0.2094	2.6352	1.9359	-0.0556	-1.9839	-1.6678	-0.6852	-2.5027
Israel	ISR	37600013	37604700	0	0.4654	-0.4203	0.0226	0.8056	-0.7529	-1.6678	-0.0171	-0.4784
Israel	ISR	37600013	37605651	0	-0.6281	-2.9875	-1.4747	-2.6893	-3.7095	-1.5939	2.4277	-0.4607
Israel	ISR	37600014	37600688	1	-0.6857	0.0634	-1.3452	0.0266	-0.2917	-0.409	-2.1355	-2.5027
Israel	ISR	37600014	37604034	0	0.4577	-0.7065	-1.1926	0.7113	0.8152	0.789	0.1701
Israel	ISR	37600014	37604252	0	-0.2631	-0.438	-0.711	-0.5058	-0.7599	-0.2781	0.3415	-0.1865
Israel	ISR	37600014	37600319	0	-0.84	-2.9627	-2.664	-2.6893	-3.7095	-1.6678	-2.1355	-2.5027
Israel	ISR	37600014	37601979	0	0.5035
Israel	ISR	37600014	37600317	1	-0.2169	-0.5616	0.0226	-0.2185	-1.4198	-1.6678	0.5755	-0.1563
Israel	ISR	37600014	37603206	1	0.2815	0.963	1.9359	3.6039	4.8357	-1.4875	2.4277	-2.5027
Israel	ISR	37600014	37605569	1	0.8182	-0.181	0.3744	0.2242	-2.1897	0.0064	-2.1355	-1.0454
Israel	ISR	37600014	37606111	1	-1.0018	-0.8398	-0.3802		-0.2597	0.3088	-2.1355	-0.1563
Israel	ISR	37600014	37600495	1	-0.2478	2.6352			-3.3676
Israel	ISR	37600014	37600512	1	0.3583	0.3289	0.3416	0.4748	0.1583	0.2452	0.1085	-0.4607
Israel	ISR	37600014	37605886	1	1.294	-0.891	-0.227	-0.3707	-0.7457	-0.3435	-2.1355	-2.5027
Israel	ISR	37600014	37606517	1	0.3852	-1.4871	-2.664	-2.6893	-0.9598	-1.6678	0.0626	-2.5027
Israel	ISR	37600014	37601867	1	-0.178	0.6583	0.708	-0.9021	0.3953	-0.5309	-2.1355	-0.945
Israel	ISR	37600014	37601419	1	-0.202	-0.2444	0.0226	-0.7067	-1.7012	-0.5569	-0.3876	-0.1563
Israel	ISR	37600014	37601315	1	-0.2561	2.6352	0.0226	-0.1894	-0.9658	-0.3164	-0.4948	-0.4607
Israel	ISR	37600014	37607527	1	0.8889	-0.2662	0.0226	0.8431	-1.1415	0.1179	-0.6852	-0.959
Israel	ISR	37600014	37606638	1	1.1666
Israel	ISR	37600014	37606855	1	-0.635	0.96	1.036	-0.9021	-0.9643	-1.6678	-1.2624	0.7095
Israel	ISR	37600014	37606870	1	-0.7579	0.957	0.0226	0.6408			-0.6852	-0.4607
Israel	ISR	37600014	37605172	1	0.9389	-0.0192	-0.227	-0.7797	0.1245	-1.6678	-0.414	-0.8443
Israel	ISR	37600014	37601050	1	0.6237	1.3889	0.8116	-0.0114	0.1668	0.1399	0.0256	0.4994
Israel	ISR	37600014	37604038	0	0.7458	-0.0862	0.0226	0.7113	0.0838	0.4239	0.5755	0.1216
Israel	ISR	37600014	37606639	0	-0.0553	-0.0994	-0.4728	-0.1998	-0.3036	0.0941	0.1693	0.1959
Israel	ISR	37600014	37600381	0	0.3294	2.6352	1.9359	-0.3367	1.3656	0.0629	2.4277	1.3857
Israel	ISR	37600014	37601953	0	0.1306	2.6352	1.9359	0.7113	0.8422	0.4394	-2.1355	2.0955
Israel	ISR	37600014	37605952	0	-0.9674	-1.1098	-1.0611	-1.522	-0.5743	-0.3435	-0.1972	-0.7496
Israel	ISR	37600014	37607405	0	-0.3595	-0.8489	0.4173	-0.9793	-0.5542	-0.3516	-0.9906	-0.1563
Israel	ISR	37600014	37600712	0	0.2928	0.1997	0.0226	-0.4958	0.7169	0.2032	0.3473	0.557
Israel	ISR	37600014	37605794	0	1.3126	-0.269	-0.5034	-0.4661	-0.8932	-0.1297	0.5215	0.8567
Israel	ISR	37600014	37605332	0	0.3183	1.3403	1.4967	0.0558	2.3154	0.5089	2.4277	2.0955
Israel	ISR	37600014	37604705	0	1.8605	2.6352	1.9359	0.4625	1.7745	0.339	1.2027	2.0955
Israel	ISR	37600014	37605912	0	0.3605	-0.0862	-0.227	-0.2733	0.3033	-0.2579	0.5755	0.1216
Israel	ISR	37600014	37603530	0	0.1622	-0.4203	-0.7902	1.2836	0.8779	1.5721	-0.5832	-0.7496
Israel	ISR	37600014	37607017	0	1.3013	1.153	1.9359	0.3065	0.835	0.0782	0.7264	2.0955
Israel	ISR	37600014	37603486	0	0.7766	-0.59	0.0226	-0.3524	0.0317	0.0861	0.5755	-0.5305
Israel	ISR	37600014	37604269	0	-0.5744	-0.0862	0.0226	0.1053	-3.7095	0.4394	0.5755	0.1216
Israel	ISR	37600014	37605635	0	0.7977	-1.5209	-0.3802		-0.691	0.5622	-0.0553
Israel	ISR	37600014	37601557	0	0.5641	-0.59	0.0226	0.1566	-0.1634	0.5572	0.1693	-0.2503
Israel	ISR	37600015	37602049	1	1.1381	0.8585	0.0226	0.7113	-0.3118	0.1761	1.5044	2.0955
Israel	ISR	37600015	37604566	1	0.4777	-0.1106	0.4173	-0.173	-0.6993	-0.2338	-2.1355	-0.8443
Israel	ISR	37600015	37605826	1	1.3058	-0.5101	0.0226	3.6039	4.8357	3.6292	-1.1693	0.4994
Israel	ISR	37600015	37606665	0	0.3274	-0.4203	0.0226	-0.3439	-0.4752	-1.6678	-0.0651	-0.4607
Israel	ISR	37600015	37603656	0	0.0493	0.4457	0.1386	-0.0877	0.1433	0.2325	0.9911	-0.4607
Israel	ISR	37600015	37605359	0	0.2544	0.4026	-0.829	-0.1347	-0.1612	-0.3946	-0.1561	0.8567
Israel	ISR	37600015	37604069	0	-0.6015	-0.4343	0.0226	-0.1104	-0.9298	-0.1237	-0.5142	0.2546
Israel	ISR	37600015	37603466	1	0.5274	-0.2479	-1.3074	0.1544	-0.645	-0.1753	-0.6595	-1.6557
Israel	ISR	37600015	37600665	1	0.3542	-0.0862	0.0226	0.1053	-0.9291	0.2984	0.5755	0.1216
Israel	ISR	37600015	37601506	1	-0.7023	0.1892	0.0226	-0.4688	0.0477	0.0906	-0.532	-0.6774
Israel	ISR	37600015	37607422	1	-0.2892	-0.8398	-1.1926	-0.6531	-0.3501	-1.6678	-1.166	-1.4637
Israel	ISR	37600015	37603012	1	0.7406	-0.6354	-1.0611	0.0058	-1.2884	-0.5842	-0.2852	-0.1563
Israel	ISR	37600015	37606414	1	0.5703	0.0789	-0.5836	0.0945	-0.8093	-0.8849	-0.6852	-0.7496
Israel	ISR	37600015	37604639	1	0.8787	-0.2366	0.0226	0.4746	0.5659	-0.0465	-0.4948	-1.4184
Israel	ISR	37600015	37600505	1	0.6194	0.4571	0.0226	0.7678	0.8196	0.9411	1.2568	0.4994
Israel	ISR	37600015	37606896	1	0.5577	0.7855	1.9359	0.4511	-0.3864	-0.8849	-2.1355	1.2147
Israel	ISR	37600015	37606504	1	0.7531	-0.269	-0.5836	0.4855	-0.625	0.2553	-0.7838	-0.6353
Israel	ISR	37600015	37600482	1	1.0956	-0.103	0.5347	0.1825	-0.2726	0.2498	0.5755	0.1216
Israel	ISR	37600015	37606599	1	0.7678	0.5206	-0.7638	0.0761	0.1621	0.0161	-1.0571	-0.1563
Israel	ISR	37600015	37602148	1	1.0223	-0.0862	0.0226	0.3013	-0.8501	-0.8849	-0.2852	-0.1563
Israel	ISR	37600015	37603911	1	0.0425	-0.0862	-0.8279		-1.2973	-0.2408	-1.3972	-1.9384
Israel	ISR	37600015	37606961	1	0.56	-0.59	0.0226	-0.0891	-0.3413	-0.5309	-0.3055	-0.4607
Israel	ISR	37600015	37604400	1	1.3773	1.3939		-2.6893	-3.7095	-1.6678	-2.1355	-2.5027
Israel	ISR	37600015	37600805	1	0.5368	-0.2662	0.0226	-0.0458	-0.3773	0.3629	-0.3882	-0.6774
Israel	ISR	37600015	37605511	1	1.173	-0.1167	-0.3802	0.2921	-0.2154	-0.153	-1.166	0.4104
Israel	ISR	37600015	37603432	1	0.6426	-0.59	-0.7638	-1.2044	-0.6311	-0.3355	-0.6852	-0.4607
Israel	ISR	37600015	37604726	1	0.6213	0.0634	0.5462	0.1818	-0.4909	-0.2777	-0.414	2.0955
Israel	ISR	37600015	37606093	1	0.1314	-0.938	-0.3802	-1.7857	-0.8009	-1.6678	-2.1355	-0.3856
Israel	ISR	37600015	37604885	0	0.3608	-0.0862	-0.3732		0.8779	0.0092	0.5755	0.1216
Israel	ISR	37600015	37604088	0	1.2993	-0.0862	0.0226	0.7113	-0.0408	1.0062	0.5755	0.1216
Israel	ISR	37600015	37605985	0	0.6092	0.0502	-0.6315	-0.0452	-0.3048	-1.6678	1.2262	0.1216
Israel	ISR	37600015	37606228	0	0.8132	-0.3204	-0.4958	1.0691	-0.0852	0.8756	0.4316	-0.945
Israel	ISR	37600015	37600609	0	0.6936	-0.0994	1.2899	-0.0345	0.2043	0.1687	0.0215	1.3566
Israel	ISR	37600015	37603350	0	0.6958	0.6492	0.9247	0.6406	0.0545	0.5629	1.1102	0.9097
Israel	ISR	37600015	37604114	0		-0.5769	-0.9607	-0.2234	-0.6438	-0.2607	-0.9764	0.7864
Israel	ISR	37600015	37604898	0	1.3359	-0.2509	0.0226	-0.2136	-0.4499	-0.0871	0.5755	0.2546
Israel	ISR	37600015	37607370	0	0.9012	-0.4343	0.0226	-0.2865	-0.858	-0.2858	-0.4775	-0.4607
Israel	ISR	37600015	37602435	0	0.8801	0.4546	0.4173	-0.1027	-0.9738	0.1678	0.075	-0.1563
Israel	ISR	37600015	37600680	0	1.2571	-0.59	-0.4728	0.48	0.2393	0.6199	0.5755	0.1216
Israel	ISR	37600015	37605936	0	0.9629	-0.891	-1.0611	0.6769	-1.0909	1.0062	-0.5832	-0.4607
Israel	ISR	37600015	37600759	0	1.1362	-1.3452	1.9359	0.729	-0.8355	-1.6678	2.4277	2.0955
Israel	ISR	37600015	37602971	0	1.0974	-0.59	-0.7902	-0.1956	-0.752	0.2925	-0.5142	-0.2503
Israel	ISR	37600015	37603204	0	0.7219	-0.5743	0.9726	-0.0335	0.0466	-0.8849	-0.1026	1.515
Israel	ISR	37600015	37601865	0	1.3757	-0.4203	-0.2827	0.4837	-0.1236	0.4424	-0.5832	-1.1252
Israel	ISR	37600015	37601303	0	0.9741	-0.9279	-2.664	-1.2543	-0.4281	-1.6678	-0.2004	-0.3917
Israel	ISR	37600016	37606943	1	1.2077	-1.3452	-0.7902	0.1053	-0.0855	0.3625	0.5755	0.1216
Israel	ISR	37600016	37602116	1	0.1452
Israel	ISR	37600016	37602918	0	0.1354
Israel	ISR	37600016	37607176	0	-0.1129	-1.5111	-1.4497		-0.3488			-1.4344
Israel	ISR	37600016	37602569	0	-0.2796	0.7332	1.4967	-0.1195	0.0831	0.2144	0.0221	1.3857
Israel	ISR	37600016	37603329	0	-0.4206	1.3697	1.9359	1.3659	2.0614	3.6292	2.4277	2.0955
Israel	ISR	37600016	37605597	0	-1.1385	-0.7199	0.917	0.6251	-0.0195	0.8299	1.5243	-0.4607
Israel	ISR	37600016	37602349	0	0.1799	0.3326	1.1381	0.1053	-0.5682	-1.6678	-0.0857	0.3216
Israel	ISR	37600016	37600816	1	0.4036					-1.6622		-1.1252
Israel	ISR	37600016	37605059	1	1.0633	-1.3442		3.6039	4.8357	1.1434	0.5755	-2.5027
Israel	ISR	37600016	37600738	1	0.3826	0.4658	0.0226	-0.0105	0.2634	-0.2016	-1.2835	-0.1314
Israel	ISR	37600016	37603246	1	-0.4007	-1.2802	-1.1926	1.2836	-0.9291	-1.6678	-0.6852	-1.1252
Israel	ISR	37600016	37601999	1	-0.5305	2.6352	0.4317	0.0783	-1.182	-1.6678	1.1375	-0.222
Israel	ISR	37600016	37601535	1	-0.7207	0.5206	-0.2943	0.103	-0.3638	0.3697	-0.6852	-0.717
Israel	ISR	37600016	37600268	1	-0.6184	-0.0862	-1.5806	-0.3021	-1.4881	-0.1237	-2.1355	-2.5027
Israel	ISR	37600016	37602037	1	-0.1463	0.6555	0.7162	-0.0808	-0.6192	-0.2408	-0.6852	0.4104
Israel	ISR	37600016	37601073	1	0.2589	-1.2431	-1.6008	1.4687	-0.9192	0.4394	-0.9729	-0.8443
Israel	ISR	37600016	37603712	1	0.0353	0.5946	-0.5544	0.0219	-0.3264	-0.5309	-0.5208	0.7095
Israel	ISR	37600016	37605956	1	-0.1852	-2.9627	0.0226	-0.0499	-2.1946	0.1173	-2.1355	-2.5027
Israel	ISR	37600016	37603609	1	0.0024	0.0634	0.0226	-2.6893	-1.0267	-1.2919	-0.5832	0.1216
Israel	ISR	37600016	37601879	1	0.8339	2.6352	1.0108	0.8604	0.7023	0.8654	-0.0823	1.1232
Israel	ISR	37600016	37602655	1	-1.1566
Israel	ISR	37600016	37600331	1	0.9076	2.6352	1.9359	1.2995	0.8389	0.2511	2.4277	2.0955
Israel	ISR	37600016	37601019	1	0.19	2.6352	1.9359	0.5069	0.376	-1.6678	0.5755	2.0955
Israel	ISR	37600016	37604704	1	-0.0175	-1.3452	1.9359	3.6039	0.2994	-1.6678	-2.1355	2.0955
Israel	ISR	37600016	37607518	0	0.0451	0.528	0.8348	-0.3798	-0.0965	-0.421	-0.1755	0.1216
Israel	ISR	37600016	37603431	0	0.957	-0.3204	0.0226	-0.1931	0.2858	0.6666	0.5755	0.1216
Israel	ISR	37600016	37606067	0	0.9795	0.309	1.9359	0.9581	0.9809	0.0906	2.4277	2.0955
Israel	ISR	37600016	37606977	0	0.6173	-0.59	0.0226	-0.1348	0.3204	-0.8849	-0.414	-0.2726
Israel	ISR	37600016	37603336	0	1.7163	-2.9627	-2.664	-0.7858	-3.7095	-1.6678	-1.1941	-1.775
Israel	ISR	37600016	37606982	0	0.2646	0.5068	0.0226	0.427	0.6334	0.5579	0.5755	0.1216
Israel	ISR	37600016	37601949	0	0.8705	-0.0201	1.0433	0.7238	0.1299	-0.2979	-0.414	0.4725
Israel	ISR	37600016	37604688	0	0.8105	2.6352	-0.6643	-0.1215	0.9587	0.954	2.4277	-0.6073
Israel	ISR	37600016	37601891	0	0.7989
Israel	ISR	37600016	37600843	0	0.2872	-2.9627	-2.664	-2.6893	-3.7095	-1.6678	-2.1355	-1.6557
Israel	ISR	37600016	37606605	0	-0.5082	0.7156	0.586	-0.5847	0.1228	-0.3164	0.9628	0.1216
Israel	ISR	37600016	37605391	0	-0.0658	-0.0862	0.0226	-0.2213	-0.5945	0.2595	-0.6852	0.1216
Israel	ISR	37600016	37601787	0	0.6006	-0.885	-1.1201	0.6333	-0.2222	1.1661	-0.6057	-1.275
Israel	ISR	37600017	37602713	1	0.4984	-1.6546	-1.5438	0.2902	-0.813	0.058	-0.4624	-2.5027
Israel	ISR	37600017	37605342	1	0.3818	0.6348	-0.829	0.5657	-0.2455	0.2591	-2.1355	-1.4399
Israel	ISR	37600017	37605475	1	-0.5737	-2.2005	-2.1689	-1.7505	-1.4295	-0.2716	-2.1355	-1.3027
Israel	ISR	37600017	37607135	0	1.0184	-1.3452	0.0226	0.1053	-3.7095	0.4394	-0.6852	-0.943
Israel	ISR	37600017	37607070	0	-0.9286
Israel	ISR	37600017	37605245	0	-0.5816	-0.59	0.0226	-0.0754	0.8828	0.1315	0.5755	0.1216
Israel	ISR	37600017	37603707	1	0.4875	-1.6482	-2.1689	-0.2881	-1.7675	0.2472	-2.1355	-1.4056
Israel	ISR	37600017	37602627	1	0.8537	1.153	1.9359	1.2376	-1.5582	0.4394	0.5755	0.1216
Israel	ISR	37600017	37606583	1	0.4642	-0.0862	0.0226	0.1087	-0.5472	-0.5842	-0.6852	0.1216
Israel	ISR	37600017	37602566	1	0.4402	-0.0862	0.0226	0.2084	-0.1838	0.1183	-0.2821	0.1216
Israel	ISR	37600017	37606074	1	1.057	0.5315	0.4173	1.1187	0.606	0.8617	1.2228	0.9097
Israel	ISR	37600017	37607493	1	-0.0854	-0.4203	-0.227	0.0797	-0.5339	0.2511	-0.2852	-0.5912
Israel	ISR	37600017	37605746	1	0.7237	2.6352	1.9359	3.6039	-3.7095	3.6292	2.4277
Israel	ISR	37600017	37607234	1	0.7962	-0.0862	0.0226	-0.0051	-0.7195	-0.153	-2.1355	-0.8443
Israel	ISR	37600017	37603139	1	-0.0513	0.3678	1.9359	-0.0346	-0.0205	-0.1611	-2.1355	2.0955
Israel	ISR	37600017	37601764	1	1.1461	-0.4093	0.0226	0.7078	-0.196	-0.8587	0.1922	0.1216
Israel	ISR	37600017	37606942	1	-1.2647	0.3326	-1.1153	-0.1421	-0.4609	0.7228	-0.9759	-1.0976
Israel	ISR	37600017	37600066	1	0.8268	0.879	0.6592	0.848	0.5587	0.3562	-1.0396	-0.5185
Israel	ISR	37600017	37601470	1	-0.158	-0.6496	-1.1926	0.1571	0.1654	-0.5309	-0.6852	-1.1252
Israel	ISR	37600017	37606122	1	-0.6779	-0.0862	0.0226	-2.6893	-3.7095	0.414	0.5755	0.1216
Israel	ISR	37600017	37604349	1	1.1273
Israel	ISR	37600017	37601830	1	0.4106	0.5923	0.4173	0.0141	0.0568	0.2587	-2.1355	0.6314
Israel	ISR	37600017	37605096	1	0.5642	-0.0862	0.0226	1.7936	1.9241	3.6292	0.5755	0.1216
Israel	ISR	37600017	37606699	1	0.931	-0.0862	0.4173	-2.6893	-2.9511	-1.6678	-2.1355	0.1216
Israel	ISR	37600017	37603412	1	-0.1696
Israel	ISR	37600017	37604437	0	1.7432
Israel	ISR	37600017	37607398	0	0.6967	-0.4314	0.0226	-0.4238	0.1283	-1.6678	0.5755	0.1216
Israel	ISR	37600017	37602074	0	0.2822	-0.4998	0.8116	0.6269	-0.1018	0.6597	0.8038	1.0448
Israel	ISR	37600017	37604692	0	0.2019	-2.9627	-2.664	-2.6893	-3.7095	-1.6678	-2.1355	-2.5027
Israel	ISR	37600017	37606789	0	0.5365	1.3403	1.9359	3.6039	1.1288	-0.0671	2.4277	2.0955
Israel	ISR	37600017	37600620	0	1.7699	2.6352	-0.335	0.1566	-1.0385	-1.6678	0.3482	2.0955
Israel	ISR	37600017	37601555	0	0.6717	2.6352	0.0226	3.6039	0.0072	1.0062	0.5755	2.0955
Israel	ISR	37600017	37605412	0	0.0727	-0.0862	0.0226	0.7113	-0.0408	1.0062	0.5755	0.1216
Israel	ISR	37600017	37601376	0	0.3357	-1.3452	-0.8946	-0.0069	-0.1091	0.4394	0.0447	-0.5093
Israel	ISR	37600017	37604074	0	-0.9937	-1.9113	-0.9145	1.3625	-0.4203	1.5721	1.6922	-1.9384
Israel	ISR	37600017	37605860	0	0.5041	0.4658	0.586	-0.4761	-0.4212	-0.568	-0.1026	0.839
Israel	ISR	37600017	37605523	0	0.8512	-0.0862	0.0226	0.7113	1.3138	1.0062	0.5755	0.1216
Israel	ISR	37600017	37603256	0	-0.9238	-1.3452	0.0226	1.2836	0.8216	0.8292	0.5755	0.1216
Israel	ISR	37600017	37601994	0	-0.0879	-2.9627	-2.664	-2.6893	-3.7095	-1.6678	0.5755	-1.1252
Israel	ISR	37600017	37601003	0	0.4602	2.6352	1.9359	0.7113	4.8357	-1.6678	2.4277	2.0955
Israel	ISR	37600017	37605636	0	-1.4858	0.1945	0.0226	0.4091	0.0989	-1.6678	1.2262	0.4504
Israel	ISR	37600017	37604722	1	0.9798	-0.3141	-0.9607	-0.5227	-0.68	-1.6678	-0.454	-0.2844
Israel	ISR	37600018	37600397	0	0.2172
Israel	ISR	37600018	37601871	0	0.5463	-0.891	-0.5836	-0.4301	-0.6429	0.2112	-0.1727	-0.7108
Israel	ISR	37600018	37602466	0	0.1555	-0.8398	-1.1592	-2.6893	-2.4745	-1.6678	-2.1355	-1.0633
Israel	ISR	37600018	37606138	0	0.5325	-0.8374	-0.9607	-0.6594	-1.0472	-0.9292	-0.7867	-0.8443
Israel	ISR	37600018	37602777	0	0.7089	-0.0862	1.1355	-2.6893	-3.7095	-1.6678	-2.1355	-2.5027
Israel	ISR	37600018	37601374	0	0.2877	-0.948	-1.1592	-1.3102	-3.7095	-1.6678	-2.1355	-2.5027
Israel	ISR	37600018	37603079	0	0.0702	-1.7717	-1.3196	-2.6893	-3.7095	-1.6678	-2.1355	-1.7277
Israel	ISR	37600018	37603787	0	0.5965	-0.847	-1.1657	-0.7421	-1.3973	-0.2964	-2.1355	-1.563
Israel	ISR	37600018	37600890	0	0.9851	-1.3888	-0.9874	-1.7857	-1.2842	-1.6678	-2.1355	-1.5767
Israel	ISR	37600018	37606303	0	0.5112	-0.0862	0.0226	-1.7857	-1.7144	-1.6678	0.5755	0.1339
Israel	ISR	37600018	37604512	0	0.9179	-1.1408	-1.1926	-1.0563	-0.7344	-1.6678	-0.6852	-1.1252
Israel	ISR	37600018	37604493	0	0.2789	0.1141	-0.9285	-1.0489	-1.485	-1.6678	1.8077	-1.0101
Israel	ISR	37600018	37606608	0	0.665	-1.5065	0.3591	-1.3102	-1.5107	-1.6678	-1.5848	-0.5475
Israel	ISR	37600018	37603714	0	0.4356	-1.3888	-1.7997	-2.6893	-1.3152	-1.6678	-2.1355	-2.5027
Israel	ISR	37600018	37603218	0	0.597	-1.0291	-0.7902	-1.0184	-0.6752	-1.6678	-0.1727	-1.2087
Israel	ISR	37600018	37600432	0	0.682	0.4485	-1.3092	-2.6893	-0.4205	-1.6678	0.5837	-0.1226
Israel	ISR	37600018	37606947	0	0.6915	2.6352	1.9359	1.473	1.9155	1.9847	2.4277	1.2147
Israel	ISR	37600018	37605761	0	0.4076	-0.891	0.0226	-1.6895	-1.1689	-0.8849	-0.8041	-0.8947
Israel	ISR	37600018	37607415	0	0.4895	-1.1893	1.036	-1.7857	-1.2569	-0.7847	-0.2217	-0.5642
Israel	ISR	37600018	37605583	0	0.9196	-0.5197	-0.691	-0.6068	-0.8082	-0.4318	0.5755	-0.5251
Israel	ISR	37600018	37604702	0	-0.7784	-1.5772	-2.1689	-1.3102	-2.262	-1.6678	-2.1355	-2.5027
Israel	ISR	37600018	37607170	0	0.7095	0.2621	0.0226	-0.9416	-1.18	-0.2858	-0.414	0.1216
Israel	ISR	37600018	37600577	0	0.8553	-1.0249	-0.7638	-1.7857	-1.0794	-0.8849	-2.1355	-1.044
Israel	ISR	37600018	37602618	0	0.6669	-1.3182	-2.664	-1.3102	-2.916	-0.7847	-2.1355	-2.5027
Israel	ISR	37600018	37603565	0	-0.796	0.528	0.2753	-1.3723	-0.849	-0.1652	0.0221	2.0955
Israel	ISR	37600018	37602334	0	0.4149
Israel	ISR	37600018	37605110	0	-0.6085	-1.6554	-1.1926	-2.6893	-3.7095	-1.6678	-2.1355	-2.5027
Israel	ISR	37600018	37601370	0	0.2094	-1.1881	-0.227	-0.5197	-0.8772	-0.7106	-1.5848	-1.0454
Israel	ISR	37600018	37600456	0	0.7655	-0.891	-0.3802	-0.5658	-1.359	-0.6998	0.0256	-1.058
Israel	ISR	37600018	37600795	0	0.7117	-1.1881	-0.3802	-1.3102	-1.4423	-0.8849	-0.6852	-0.6924
Israel	ISR	37600018	37605942	0	0.4139	-0.904	-0.5252	-1.7857	-2.032	-1.6678	0.2476	-1.0001
Israel	ISR	37600018	37603109	0	0.4728	-1.2115	-0.6446	-2.6893	-1.9795	-1.6678	-0.6852	-1.1252
Israel	ISR	37600018	37607274	0	0.2151				-3.7095
Israel	ISR	37600018	37605210	0	0.3266	-0.59	0.0226	-1.0608	0.4322	-0.1427	0.3482	-0.2726
Israel	ISR	37600018	37600677	0	0.3777	-0.8489	-0.5034	-1.7857	-0.9378	-1.6678	-0.6852	-1.1252
Israel	ISR	37600018	37604171	0	0.4149	-0.948	-0.3802	-1.3136	-1.1395	-1.6678	0.0256	-0.8813
Israel	ISR	37600018	37603293	0	-0.3843	-1.3245	-0.7638	-2.6893	-1.7782	-1.6678	-0.787	-1.4002
Israel	ISR	37600018	37606624	0	0.0831	-0.0994	-0.6587	-1.3102	-1.4952	0.0959	-1.2871	-1.4637
Israel	ISR	37600018	37604267	0	0.5946	-0.7221	-0.9607	-1.7857	-1.5565	-1.6678	-0.6852	-0.6774
Israel	ISR	37600018	37606654	0	0.2682	-1.9198	-2.664	-2.6893	-3.7095	-1.6678	-2.1355	-2.5027
Israel	ISR	37600018	37602798	0	-0.5761
Israel	ISR	37600019	37607220	1	-1.2058	-0.0862	0.0226	-2.6893	-0.8341	0.414	0.5858	2.0955
Israel	ISR	37600019	37602551	1	-0.4653	-0.0862	0.0226	0.6791	0.4426	1.3968	-2.1355	0.1216
Israel	ISR	37600019	37606974	1	-0.4982	-2.9627	-2.664	0.7113	-0.0408	1.0062	-2.1355	-2.5027
Israel	ISR	37600019	37605921	1	-0.2973	-1.8634	-1.4747	0.5149	-0.3806	0.249	-0.0857	0.1216
Israel	ISR	37600019	37600179	1	-0.1696	0.1852	-0.4806	0.1168	-0.101	0.3292	0.5755	0.4504
Israel	ISR	37600019	37606746	1	0.3112	0.0634	0.0226	0.4611	0.3462	1.5721	0.5755	0.1216
Israel	ISR	37600019	37605784	1	-0.9982	-0.2662	-0.227	-0.4108	-1.0825	-0.1475	0.5755	-0.8028
Israel	ISR	37600019	37603851	1	-0.5156	-1.6168	-0.4958	0.0817	-0.2396	-1.6678	0.5755	-1.6155
Israel	ISR	37600019	37603611	1	-1.0637
Israel	ISR	37600019	37603518	1	-0.333	-0.0862	-1.0611	0.2809	0.3828	-1.6678	0.5755	-1.1252
Israel	ISR	37600019	37604900	1	-0.6825	-0.0862	0.0226	0.0502	-0.0634	-0.5842	-0.0992	0.1216
Israel	ISR	37600019	37601081	1	-1.1071	-2.9627	-2.664	-2.6907	-3.7095	-1.6678	-2.1355	-2.5027
Israel	ISR	37600019	37604878	1	-1.2633	1.1493	0.586	-0.0062	-0.1329	-0.3646	0.9628	0.1216
Israel	ISR	37600019	37605505	1	1.179	2.6352	1.9359	0.6748	1.8806	0.7212	2.4277	2.0955
Israel	ISR	37600019	37605383	1	-0.7762	-1.616	-2.664	-0.3752	-1.0184	-1.6678	-2.1355	-2.5027
Israel	ISR	37600019	37600629	1	0.8552	0.666	1.9359	-0.2247	2.2595	1.0896	0.5755	0.1216
Israel	ISR	37600019	37604991	1	-1.1943	-1.0138	-0.6843	0.9891	0.3783	1.4146	0.5755	-0.5251
Israel	ISR	37600019	37602011	1	-0.6595	-0.4174	0.8801	0.5154	-0.9291	0.612	1.3617	0.7611
Israel	ISR	37600019	37606467	1	-1.437	-0.4998	-0.3827	-0.3217	-0.1068	-0.1817	0.5755	0.1216
Israel	ISR	37600019	37602351	1	-0.3617	-1.8083	-0.7249	-0.8189	-2.5536	-1.6678	-0.2004	-0.7507
Israel	ISR	37600019	37605354	1	1.0042	-0.8398	-0.4728	0.1907	0.6872	0.1535	-0.4771	-0.5912
Israel	ISR	37600019	37606740	1	-0.1322	-1.9136	-0.6789	-1.668	-2.525	0.3894	-1.0396	-1.6872
Israel	ISR	37600019	37604861	0	-0.8064	-1.4174	-2.664	-0.4703	-0.553	-1.6678	-0.5945	-1.236
Israel	ISR	37600019	37601852	0	0.0351	2.6352	0.0226	0.6144	0.0861	-1.6678	0.5755	-0.2503
Israel	ISR	37600019	37601766	0	0.9155	0.3837	-0.227	-0.292	-0.1561	-0.3435	0.5755	0.4777
Israel	ISR	37600019	37601937	0	-1.1594	-0.0862	0.9726	1.4433	0.5054	0.6604	0.5755	0.4994
Israel	ISR	37600019	37602948	0	-0.5096	-0.2509	0.6407	0.3707	-0.7291	0.2714	0.1701	1.0448
Israel	ISR	37600019	37601571	0	-0.559	-0.0862	0.0226	0.5135	-0.9291	0.4394	0.5755	-1.1252
Israel	ISR	37600019	37604658	0	0.4461	-0.0862	0.0226	0.0957	-0.3322	0.7738	0.5755	0.1216
Israel	ISR	37600019	37601039	0	1.2074	0.8762	-0.3827	-1.6841	-1.3002	0.2497	2.4277	-1.7277
Israel	ISR	37600019	37603156	0	1.1134	0.9718	1.2867	0.9975	3.4299	0.1048	1.5037	1.4234
Israel	ISR	37600019	37606872	0	0.3963	0.468	0.8348	-0.0441	-0.4549	-0.2306	0.5755	0.7627
Israel	ISR	37600019	37606497	0	-0.1705	-0.5743	-0.7638	-0.56	-1.1082	-0.3551	0.5755	0.1216
Israel	ISR	37600019	37604233	0	0.9614	-0.9791	0.8348	1.1987	0.1974	0.581	0.5755	0.8375
Israel	ISR	37600019	37600211	0	1.1066	2.6352	1.9359	3.6039	2.078	-1.6678	2.4277	2.0955
Israel	ISR	37600019	37605384	0	0.1868	-0.9216	-1.0678	-2.6893	-1.295	-1.6678	-0.5031	-1.3358
Israel	ISR	37600019	37604875	0	-0.4691	-0.4174	0.0226	0.7113	-0.7498	0.469	-0.1727	0.1739
Israel	ISR	37600019	37604296	0	0.7808	0.5228	0.7162	0.3546	-0.4676	0.3804	0.9863	-0.8426
Israel	ISR	37600019	37601950	0	-1.0194	0.4631	0.9268	0.9927	2.0877	1.2681	1.3958	0.7611
Israel	ISR	37600019	37601282	0	-0.0934	-1.1327	-0.6446	0.5728	0.2272	0.4862	-0.176	-0.7108
Israel	ISR	37600019	37604971	0
Israel	ISR	37600020	37604958	0	-1.1947
Israel	ISR	37600020	37605406	0	-0.1443	-2.9627	-2.664		-0.8213	-1.6678	-2.1355	-2.5027
Israel	ISR	37600020	37606445	0	0.5469	0.5859	0.0226	3.6039	4.8357	3.6292	2.4277	-1.1252
Israel	ISR	37600020	37600624	0	-1.115
Israel	ISR	37600020	37603322	0			1.0108				-0.1499	-0.4749
Israel	ISR	37600020	37602211	0
Israel	ISR	37600020	37604738	0	0.0797	-2.9627	-2.664	0.6333	-3.7095	-1.6678	-2.1355	-2.5027
Israel	ISR	37600020	37602716	0	0.3945
Israel	ISR	37600020	37605380	0	-0.8238	2.6352	1.9359	3.6039	-0.0855	3.6292	2.4277	2.0955
Israel	ISR	37600020	37603773	0	1.0462
Israel	ISR	37600020	37603104	0	-1.0341	-0.0862	0.0226	0.7113	-0.0408	1.0062	0.5755	0.1216
Israel	ISR	37600020	37601881	0	-0.8317	0.2859	-0.3737	-0.0226	-0.7603	-0.8768	-1.1534	-0.5251
Israel	ISR	37600020	37601716	0	1.1678	2.6352	1.9359	0.7887	-3.7095	3.6292	0.111	-1.275
Israel	ISR	37600020	37601587	0	-1.3556	2.6352	1.9359	3.6039	4.8357	3.6292	2.4277	2.0955
Israel	ISR	37600020	37603298	0
Israel	ISR	37600020	37602593	0	-0.7729
Israel	ISR	37600020	37603660	0	0.0637	-0.8766	-0.2737	0.622	-0.3249	0.746	-0.7726	-0.5251
Israel	ISR	37600020	37603664	0	0.5162
Israel	ISR	37600020	37606022	0	0.0417						0.0154
Israel	ISR	37600020	37601732	0	0.4316	-0.4107	-0.2737	0.6333	-0.391	1.3692	-2.1355	-0.4423
Israel	ISR	37600020	37603113	0	-0.0255
Israel	ISR	37600020	37601570	0	0.931	-1.0252	-0.2737	0.5165	-0.1413	1.0533	0.5755	2.0955
Israel	ISR	37600020	37605135	0	1.6806	2.6352	1.9359	3.6039	4.8357	3.6292	2.4277	2.0955
Israel	ISR	37600020	37606781	0	-0.0048	-1.4679	-0.6334	-2.6893	-2.4829	-1.6678	-2.1355	-2.5027
Israel	ISR	37600020	37601620	0	0.4541	-0.21	-0.6047	0.447	-0.2445	0.3529	0.2085	-0.4438
Israel	ISR	37600020	37603878	0	-0.3851
Israel	ISR	37600020	37601582	0	0.341
Israel	ISR	37600020	37600084	0	-0.9311	-2.9627		-0.5571	0.1085	-1.6291
Israel	ISR	37600020	37607136	0	-0.1979	-0.7065	-0.9807	0.2944	1.0629	-1.6678	0.5755	0.1216
Israel	ISR	37600020	37600197	0	-1.3666	-1.1779	-1.231	0.46	1.1632	0.081	0.1292	-0.7783
Israel	ISR	37600020	37604135	0	-0.722	-1.2776	-1.161	-2.6893	-0.2197	-1.6678	0.4251	-1.1252
Israel	ISR	37600020	37603640	0	1.6557	-0.8684	-0.6884	-1.4319	-1.4491	0.922	0.0256	-0.7639
Israel	ISR	37600020	37601393	0	-0.2621	-2.9627	-1.1926	-2.6893	-2.1394	-1.6678	-0.6852	-1.1252
Israel	ISR	37600020	37604709	0	-0.9102	-0.4203	-0.8154	0.0909	0.5228	1.0783	-0.0553	-0.1563
Israel	ISR	37600021	37601438	1	-1.8667
Israel	ISR	37600021	37605353	0	0.3163	2.6352	0.3461	0.9608	-0.0408	0.7977	0.1969	0.1216
Israel	ISR	37600021	37601262	1	-0.4594
Israel	ISR	37600021	37600747	1	0.752	-1.3763	-0.7765	0.8239	-0.2768	0.9342	-0.2138	-0.8936
Israel	ISR	37600021	37604031	1	-0.9796
Israel	ISR	37600021	37600879	1	0.5705	-0.2479		-2.3705				-0.6073
Israel	ISR	37600021	37601573	1	0.7577	-0.3944	1.0433	2.2533	0.6373	1.0726	1.2262	0.7627
Israel	ISR	37600021	37604527	1	-2.1647	-1.3066	-1.1926	-2.6907	-3.7095	-1.6678	-0.6852	-1.1252
Israel	ISR	37600021	37607519	1	0.9727
Israel	ISR	37600021	37600961	1	-0.0882	-0.8283	-2.664	0.5087	-1.4889	-0.7433	0.5755	0.1216
Israel	ISR	37600021	37606663	1	-0.8974	-0.8264	-1.4747	1.3878	-0.8139	1.4871	-0.5496	-0.3917
Israel	ISR	37600021	37604823	1	-0.6086
Israel	ISR	37600021	37604068	1	-1.272
Israel	ISR	37600021	37605379	1	-1.2419
Israel	ISR	37600021	37603241	1	0.9892	-1.6546	-1.2891	0.3887	-0.6652	0.7206	-1.5588	-1.3484
Israel	ISR	37600021	37607297	1	0.5824	-1.3452	-1.2122	0.4253	-0.9291	-1.6678	-0.4402	-2.5027
Israel	ISR	37600021	37600002	1	-1.5033
Israel	ISR	37600021	37607339	1	-2.1103
Israel	ISR	37600021	37600974	1	0.5922	-1.2451	-0.691	1.2836	0.0444	1.2232	-0.3737	-0.3917
Israel	ISR	37600021	37605251	1	-0.0953	0.3427	-1.5572	0.8473	0.16	1.0029	1.4834	2.0955
Israel	ISR	37600021	37600150	0	1.055		-1.3627		2.4699		-0.9135	-1.4704
Israel	ISR	37600021	37602172	0	1.1136
Israel	ISR	37600021	37603801	0	-0.8741	0.0618	-1.0652	1.0891	-0.5974	1.4288	-0.3912	0.1216
Israel	ISR	37600021	37602958	0	-0.8021							-0.3376
Israel	ISR	37600021	37605449	0	2.7082	-1.0989	-1.161	0.5938	-0.6067	1.01	-0.747	-1.1528
Israel	ISR	37600021	37604569	0	-0.5024	0.0649	0.2753	0.6699	-0.1523	0.6648	0.3356	-0.5265
Israel	ISR	37600021	37604085	0	-0.2521		-0.9145
Israel	ISR	37600021	37603036	0	-0.0356		-0.4246		0.3634
Israel	ISR	37600021	37606567	0	0.6512	-2.9627	-2.664	-2.6893	-2.4632	-1.6678	-2.1355	-2.5027
Israel	ISR	37600021	37602795	0	-0.6647	-0.7771	-1.0668	0.9209	-1.1657	1.0042	-0.4918	-0.3501
Israel	ISR	37600021	37604084	0	0.1587
Israel	ISR	37600021	37604924	0	-0.627	-0.6289	-1.1412	0.7062	-0.404	0.9813	0.0408	-0.222
Israel	ISR	37600021	37600767	0	1.194
Israel	ISR	37600021	37604927	0	1.0793
Israel	ISR	37600021	37601296	0	-0.1764	-0.0994	-1.2374	0.8545	-0.2835	0.8639	0.0553	-0.1293
Israel	ISR	37600021	37602341	0	-0.6013	-0.0862	0.0226	3.6039	3.9055	2.2208	0.5755	0.1339
Israel	ISR	37600021	37606552	0	-0.3379
Israel	ISR	37600021	37602616	0	0.7714	-1.9113	-1.842	-0.7867	-2.8083	0.2415	-1.1908	-1.7533
Israel	ISR	37600021	37600830	0	-3.3715
Israel	ISR	37600022	37605814	1	1.0078	1.7671	1.9359	1.1604	-1.022	1.3792	0.5755	-0.2726
Israel	ISR	37600022	37603574	1	1.1488	2.6228	0.6755	2.0745	1.8951	2.3496	2.4277	0.8567
Israel	ISR	37600022	37601016	0	0.2243	-1.2135	-0.5486	0.7254	-0.4069	1.1086	0.9579	0.4165
Israel	ISR	37600022	37600180	1	0.6743	0.0634	-1.6543	-0.2159	-0.5923	-1.2919	-0.8094	-0.6298
Israel	ISR	37600022	37606254	1	0.8386	-0.0862	0.0226	3.6039	-0.3562	0.5248	-0.9759	-0.3856
Israel	ISR	37600022	37601590	1	0.9399	0.0763	-1.3325	-0.4774	-0.331	0.8226	-0.6896	-1.3421
Israel	ISR	37600022	37601719	1	1.8673	-2.9627	-2.664	-2.6893	-3.7095	-1.6678	-2.1355	-2.5027
Israel	ISR	37600022	37604580	1	1.3026	0.5266	-1.161	0.1676	-0.1573	0.5676	0.3482	-1.3017
Israel	ISR	37600022	37607503	1	0.1563	0.3376	-0.7638	-0.5246	-0.7247	-1.6678	-2.1355	-0.1563
Israel	ISR	37600022	37603923	1	0.477	-0.694	-1.3943	0.1892	-0.2581	-0.4694	-0.5974	-1.0091
Israel	ISR	37600022	37601404	1	-0.6588	0.2032	-0.5034	0.0795	-0.8275	0.0864	0.5755	-0.806
Israel	ISR	37600022	37601237	1	1.3615	-0.4025	-1.0611	0.0719	0.2351	0.1176	-1.0576	-0.5912
Israel	ISR	37600022	37606311	1	1.2826	2.6352	1.9359	0.8568	-0.2536	-0.7368	2.4277	2.0955
Israel	ISR	37600022	37600957	1	1.3305	-0.0862	0.0226	-2.6893	-3.7095	1.5627	0.5755	0.1216
Israel	ISR	37600022	37607389	1	0.7538	-0.5801	-1.0611	-0.0732	-0.7006	0.0398	-2.1355	-0.5251
Israel	ISR	37600022	37603805	1	0.7459	0.3961	-0.9211	0.1964	0.3922	-1.6678	-0.1026	-0.4607
Israel	ISR	37600022	37603120	1	0.3186	2.6352	1.9359	-0.878	-0.5943	-0.4648	2.0386	1.2147
Israel	ISR	37600022	37604426	0	1.0386	-0.9861	-0.5098	0.7966	0.531	1.9732	0.0474	-0.1118
Israel	ISR	37600022	37602275	0	0.2219	-0.0029	-0.968	0.551	0.3302	0.794	-0.3679	-1.1827
Israel	ISR	37600022	37605698	0	0.2539	1.7162	0.7739	0.653	0.3364	0.6328	1.2607	-0.7317
Israel	ISR	37600022	37605777	0	1.134	1.7671	0.7739	0.4255	2.3772	1.0062	1.6331	-0.4784
Israel	ISR	37600022	37600615	0	0.6748	-0.089	0.7717	0.2918	0.9023	-0.7946	0.8038	1.3857
Israel	ISR	37600022	37601418	0	1.0533	-1.2003	-0.7651	0.7009	-0.2222	0.3569	0.9579	-0.6382
Israel	ISR	37600022	37607520	0	0.911	-0.847	-0.4806	0.2707	-0.7434	1.8159	-1.0602	-0.5251
Israel	ISR	37600022	37600018	0	1.2899	-0.4314	-0.8417	-2.6893	0.1903	-1.6678	-0.6707	-0.8443
Israel	ISR	37600022	37603425	0	1.5764	0.2165	-0.7183	0.7404	4.8357	1.6604	0.2989	0.1216
Israel	ISR	37600022	37602033	0	-0.4933	1.1763	1.9359	0.0102	1.4014	0.5189	1.0854	1.515
Israel	ISR	37600022	37603000	0	1.1431			0.4075	1.0823
Israel	ISR	37600022	37603045	0	1.1853	0.96	1.9359	0.1053	4.8357	3.6292	2.4277	2.0955
Israel	ISR	37600022	37603338	0	0.8588	2.6352	1.9359	3.6039	-0.2222	3.6292	0.3379	-0.0358
Israel	ISR	37600022	37601685	0	0.8264	-1.3452	-1.1926	-2.6893	-3.7095	0.4394	-0.6852	-1.1252
Israel	ISR	37600022	37604359	0	0.6464	1.1576	0.8348	0.0778	0.3079	-1.6678	0.4875	2.0955
Israel	ISR	37600022	37601496	0	1.0637	0.3289	1.2867	0.7113	0.8779	1.0062	2.4277	2.0955
Israel	ISR	37600022	37604481	0	1.2184						0.3044
Israel	ISR	37600022	37603269	0	0.2278	0.7308	-0.3802	-0.0169	0.4481	0.4946	-0.5832	0.1216
Israel	ISR	37600023	37602619	1	0.579
Israel	ISR	37600023	37606103	1	0.4163
Israel	ISR	37600023	37604199	1	-0.7013
Israel	ISR	37600023	37601726	1	0.962
Israel	ISR	37600023	37606773	1	-0.3251
Israel	ISR	37600023	37600839	1	0.2169
Israel	ISR	37600023	37600690	1	-0.0667
Israel	ISR	37600023	37601943	1	0.7584
Israel	ISR	37600023	37601897	1	0.9469
Israel	ISR	37600023	37606827	1	0.268
Israel	ISR	37600023	37600696	1	0.3612
Israel	ISR	37600023	37607182	1	1.2969
Israel	ISR	37600023	37604982	1
Israel	ISR	37600023	37604014	1	0.3092
Israel	ISR	37600023	37601032	1	-0.9804
Israel	ISR	37600023	37607330	1	-0.43
Israel	ISR	37600023	37606969	1	-1.5227
Israel	ISR	37600023	37602808	1	0.238
Israel	ISR	37600023	37601082	1	1.1322
Israel	ISR	37600023	37601144	1	-0.8463
Israel	ISR	37600023	37603480	1	0.5888
Israel	ISR	37600023	37606175	1	-0.2097
Israel	ISR	37600024	37604693	1	0.2583		-2.7056				-0.2861	-1.7256
Israel	ISR	37600024	37607472	0
Israel	ISR	37600024	37602768	0	0.1546
Israel	ISR	37600024	37606692	0	0.6209
Israel	ISR	37600024	37604894	0	0.1099	0.5206	0.5347	-1.0599	-0.0176	-0.2766	-0.216	-0.7462
Israel	ISR	37600024	37604325	0
Israel	ISR	37600024	37601028	0	-0.3219	-2.9627	-2.664	-0.6461	-0.0055	-1.6678	-2.1355	-2.5027
Israel	ISR	37600024	37600871	0	-1.4288	-1.4578	-0.2626	0.3267	-0.8798	0.6713	-0.2907	-0.5725
Israel	ISR	37600024	37606313	0	1.3235
Israel	ISR	37600024	37601559	0	1.3141	-0.4488	0.0226	1.7658	4.8357	-1.6678	0.5755	0.1216
Israel	ISR	37600024	37607469	0
Israel	ISR	37600024	37606092	0	0.6737
Israel	ISR	37600024	37606238	0
Israel	ISR	37600024	37600504	0	-0.7423	2.6352	1.9359	-2.6893	4.8357	-1.6678	-2.1355	2.0955
Israel	ISR	37600024	37606825	0
Israel	ISR	37600024	37605019	0
Israel	ISR	37600024	37606695	0	-0.6611	-0.8398	0.0226	-2.6904	-0.2648	-1.6678	0.5755	0.1216
Israel	ISR	37600024	37604118	0	-0.035
Israel	ISR	37600024	37600385	0	0.602	0.468	1.2899	-2.6893	-0.8093	0.4836	0.3473	-0.1314
Israel	ISR	37600024	37600366	0	1.1582	-2.0774
Israel	ISR	37600024	37601407	0
Israel	ISR	37600024	37600166	0	0.5505	-2.9627	-2.664	-2.6893	-2.5536	-1.6678	-2.1355	-2.5027
Israel	ISR	37600024	37602218	0	-0.218	-0.3006	0.0226	-0.0973	0.4213	-1.6678	0.5755	0.1216
Israel	ISR	37600024	37604591	0					-0.6036
Israel	ISR	37600024	37605848	0	0.7549	-2.8663	-2.664	0.1053	-0.0408	0.4394	-2.1355	-2.5027
Israel	ISR	37600024	37602695	0	-0.434	-0.817	-2.0371	-2.6893	-3.7095	-1.6678	1.2498	-1.1252
Israel	ISR	37600024	37604624	0	-1.2742	0.0502	0.0226	0.1481	0.6664	0.5116	-0.1026	0.1216
Israel	ISR	37600025	37605787	1	0.2079
Israel	ISR	37600025	37601392	1	-0.4936	-0.0071	-0.227	0.5921	2.8947	1.0062	0.5858
Israel	ISR	37600025	37601492	1	-1.2933	-0.0862	-0.4688	2.7583	4.8357	1.5721	0.582	-0.2503
Israel	ISR	37600025	37606199	1	0.3334	1.7671	1.036				1.2126
Israel	ISR	37600025	37604905	1	-0.7032	0.2897		0.6689	-1.2126	0.816	0.4251	0.2525
Israel	ISR	37600025	37606100	1	0.2776
Israel	ISR	37600025	37607081	1	-1.0919	-2.9627	0.0226	-2.6893	-3.7095	-1.6678	-2.1355	-2.5027
Israel	ISR	37600025	37600102	1	-0.251			1.2836	0.8779	-1.6291
Israel	ISR	37600025	37606863	1	-0.5346		-1.2667	0.1053	-1.9329	-0.0181	-2.1355	-2.5027
Israel	ISR	37600025	37601834	1	0.1509	-0.0862	1.9359	3.6039	0.8403	3.6292	0.9628	2.0955
Israel	ISR	37600025	37601824	1	-0.948		0.0226			-1.4875	2.4277
Israel	ISR	37600025	37605490	1	-0.5821	0.341	-0.5034	0.78	-0.3413	1.1374	0.9863	-0.5093
Israel	ISR	37600025	37602126	1	-0.9502				0.1771
Israel	ISR	37600025	37606280	1	0.7904	1.153	1.9359	1.4849	2.6119	1.009	2.4277	2.0955
Israel	ISR	37600025	37601283	1	0.2355	-1.1694	-0.4727	0.4347	-0.482	0.6724	0.0553	-1.0296
Israel	ISR	37600025	37604292	1	-0.4213	2.6352	1.9359	3.6039	-0.9291	3.6292	2.4277	2.0955
Israel	ISR	37600025	37606294	0	-0.0834	-1.6482	-0.5034	0.499	0.2279	0.6675	-0.6852	-1.1252
Israel	ISR	37600025	37605526	0	0.1252	-1.3452	0.0226	0.4691	-1.1616	0.3456	0.5755	-2.5027
Israel	ISR	37600025	37607063	0	-1.6605	-0.0862	-0.7	-2.6893	-2.2347	0.6899	-0.1561	-1.2059
Israel	ISR	37600025	37605433	0	0.1288				0.9287
Israel	ISR	37600025	37604157	0	0.9547	-1.3452	-0.0587	0.7113	0.0265	1.0062		2.0955
Israel	ISR	37600025	37603572	0	-1.6636	-2.9627	-2.664	-2.6893	-3.7095	-1.6678	-2.1355	-2.5027
Israel	ISR	37600025	37605432	0	-3.025
Israel	ISR	37600025	37607279	0	-1.1327			-0.4251
Israel	ISR	37600025	37604649	0		-0.8232	-1.2891	-0.3746	-0.1974	-0.1746	-0.6791	-1.6155
Israel	ISR	37600025	37602517	0	1.1731
Israel	ISR	37600025	37601252	0	0.7578	-1.2292	-0.5473	0.4634	0.0683	0.8442	-0.0883	-0.3587
Israel	ISR	37600025	37606106	0	0.742	-0.2479	0.6496	0.0656	-0.6823	0.2649	0.5755	0.4994
Israel	ISR	37600025	37606694	0	-0.0706	-0.7849	-0.7176	0.8298	-0.0736	1.3472	-0.4723	-0.8936
Israel	ISR	37600025	37601703	0
Israel	ISR	37600025	37602828	0		-0.0071	-0.0154	1.1117		1.0822	-0.176	-0.4377
Israel	ISR	37600025	37606323	0
Israel	ISR	37600025	37604060	0	0.8308	-0.0862	-1.1926	1.2836	4.8357	0.4394	0.0154	-0.3917
Israel	ISR	37600025	37601981	0	0.3944
Israel	ISR	37600025	37601861	0	0.9381	-2.9627	-1.6543	-0.1294	-0.7314	1.6223	-0.9936	2.0955
Israel	ISR	37600025	37605812	0	0.3376			0.5567		0.6318		-1.7071
Israel	ISR	37600025	37600063	0	2.3569	1.7671	-1.6008	0.7295	-1.4104	-1.653	2.4277	-2.5027
Israel	ISR	37600025	37607304	0	1.1207	-1.2027	0.0226	0.1053	-3.7095	0.4394	0.5755	-1.1252
Israel	ISR	37600026	37603744	1	0.2061
Israel	ISR	37600026	37606363	1	1.0235	-0.59	-0.227	-1.2698	-1.0453	0.1764	-0.5832	0.1216
Israel	ISR	37600026	37605075	0	1.1059	-0.7221	-1.0611	-1.3136	-1.5696	0.2477	-0.6852	-0.1563
Israel	ISR	37600026	37602720	0	0.2049	-0.7221	-0.7638	1.2836	0.6408	1.0062	0.5409	-0.7496
Israel	ISR	37600026	37604250	1	0.6106	1.3403	-0.5472	-0.1534	-0.333	-0.1845	-0.7867	-0.0358
Israel	ISR	37600026	37605156	1	0.5718	-0.948	-1.9313	0.2213	-0.7501	0.4869	-2.1355	-0.6508
Israel	ISR	37600026	37600490	1	1.4755	2.6352	1.9359	-2.6893	0.1983	-0.0185	2.4277	2.0955
Israel	ISR	37600026	37607190	1	0.1645	2.6352	0.0226	0.0389	0.6067	-0.2578	2.4277	0.4104
Israel	ISR	37600026	37600595	1	0.267	-0.957	0.0226	-0.1763	-0.9185	-0.568	0.3482	0.1216
Israel	ISR	37600026	37602298	1	0.4799	0.468	0.8961	0.0109	0.0915	-0.28	-0.6852	-0.6195
Israel	ISR	37600026	37603115	1	0.2409		-1.1926	1.0074
Israel	ISR	37600026	37602137	1	-0.0721	1.1352	1.0108	0.396	0.9789	0.7629	0.5755	-0.2485
Israel	ISR	37600026	37601846	1	0.7844	0.2067	0.8961	-0.6054	-0.3699	-0.8849	-2.1355	0.9097
Israel	ISR	37600026	37602988	1	-0.8647	0.4012	0.0226	-0.2357	-0.3031	0.1857	-1.305	-0.4607
Israel	ISR	37600026	37607159	1	0.5065	-0.59	0.0226	1.0478	0.6902	0.1931	-0.6852	0.1216
Israel	ISR	37600026	37605427	1	0.9294	-0.0862	-0.7638	-1.0068	-0.9264	-0.5569	-1.5596	-0.6353
Israel	ISR	37600026	37605897	1	-0.4607	0.8046	0.8116	-0.0814	0.3631	0.1417	-0.4948	0.2546
Israel	ISR	37600026	37600909	1	0.6792	-0.7136	-1.4928	-2.6893	-0.5585	-1.6678	-2.1355	-2.5027
Israel	ISR	37600026	37605171	1	-0.2184	0.2718	1.4967	-0.133	0.8683	-0.0816	-0.4771	2.0955
Israel	ISR	37600026	37604315	1	0.4161	1.4003	0.8348	-0.8262	-0.3718	0.4285	-2.1355	0.1216
Israel	ISR	37600026	37603935	1	0.1599	0.1221	-0.4246	-0.2423	-0.3855	0.234	0.7641	-0.419
Israel	ISR	37600026	37603670	1	1.0618	0.3961	-0.3802	0.0346	-0.6948	0.2176	-0.5945	0.3588
Israel	ISR	37600026	37601736	1	0.5043	0.6492	0.9726	-0.8258	-1.1878	-0.8849	-0.7838	0.1216
Israel	ISR	37600026	37602599	0	0.6364	-1.3452	-1.1926	0.1053	-0.1707	0.4565	-0.6852	-1.1252
Israel	ISR	37600026	37602101	0	1.5347	-1.6043	-1.842	-1.7857	-1.2349	-1.6678	-0.5142	-0.1563
Israel	ISR	37600026	37601789	0	-0.7246				-0.111
Israel	ISR	37600026	37606975	0	0.1329
Israel	ISR	37600026	37607492	0	-0.1684	-0.4203	1.4967	-2.0365	0.5948	-0.9292	0.0215	2.0955
Israel	ISR	37600026	37602259	0	0.4455	-0.0862	-0.227	-0.3734	0.2301	-0.2858	0.5755	0.1216
Israel	ISR	37600026	37602012	0	0.7483				-0.6056
Israel	ISR	37600026	37604798	0	0.6007	-0.4314	0.0226	0.0496	-0.1674	-0.2339	0.5755	2.0955
Israel	ISR	37600026	37604733	0	0.3592	1.1576	0.0226	0.4106	0.4667	1.2588	1.2262	0.1216
Israel	ISR	37600026	37604473	0	0.7772	-0.983		-2.6893	-1.4002	-1.6678
Israel	ISR	37600026	37605388	0	0.7951	1.1352	0.7162	-0.7941	-0.0972	0.1912	0.9628	0.149
Israel	ISR	37600027	37603665	1	-0.2815	2.6352	-0.2134	1.2836	-1.2328	0.1544	-0.8488	-1.1252
Israel	ISR	37600027	37605584	1	-0.1131	2.6352	0.1802	-2.6893	-1.1813	-1.6678	-1.0906	-1.3266
Israel	ISR	37600027	37604694	1	-0.9886	-2.9627	-2.664	-2.6893	-3.7095	-1.6678	-2.1355	-2.5027
Israel	ISR	37600027	37606806	1	-0.1531
Israel	ISR	37600027	37607045	1	0.0154	-0.0802	0.0226	-1.1433	-0.0174	-1.6678	0.1922	0.1216
Israel	ISR	37600027	37604102	1	-0.2299	0.957			2.5677
Israel	ISR	37600027	37603581	1	-1.151
Israel	ISR	37600027	37601774	1	-0.548	0.6654	1.9359	-2.6893	-0.0253	-1.6678	2.4277	2.0955
Israel	ISR	37600027	37602038	0		-0.9861	-0.442	-2.6893		0.8744	-0.3679	-0.8531
Israel	ISR	37600027	37603055	0	0.1253
Israel	ISR	37600027	37601026	0	0.0776	-2.6779	-2.664	-2.6689	-2.2679	-1.6678	-2.1355	-2.5027
Israel	ISR	37600027	37604020	0	0.0701	-0.2662	-2.664	0.0654	1.0162	0.4394	-0.0823	-2.5027
Israel	ISR	37600027	37605915	0	-1.6942
Israel	ISR	37600027	37603711	0	-1.4091	-1.3452	-1.1926			-1.6678
Israel	ISR	37600027	37603421	0	-0.9927			1.2808			-2.1355
Israel	ISR	37600027	37601131	0	-0.1751
Israel	ISR	37600027	37601123	0	-1.5796
Israel	ISR	37600027	37600156	0	-0.6302	-2.9627	-2.664	-2.6893	-3.7095	-1.6678	-2.1355	-2.5027
Israel	ISR	37600028	37602276	0	0.962
Israel	ISR	37600028	37606791	0	-0.0798
Israel	ISR	37600028	37602333	0	-0.2945
Israel	ISR	37600028	37600896	0	-0.99
Israel	ISR	37600028	37603962	0	-0.2232
Israel	ISR	37600028	37601090	0	0.558
Israel	ISR	37600028	37607409	0	1.9628
Israel	ISR	37600028	37606032	0	0.6175
Israel	ISR	37600028	37606287	0	0.1761
Israel	ISR	37600028	37604066	0	-0.958
Israel	ISR	37600028	37604348	0	0.5429
Israel	ISR	37600028	37603797	0	-0.3508
Israel	ISR	37600028	37605596	0	-0.584
Israel	ISR	37600028	37600841	0	0.9278
Israel	ISR	37600028	37601676	0	1.1068
Israel	ISR	37600028	37602952	0	-0.8509
Israel	ISR	37600028	37600070	0	0.4906
Israel	ISR	37600028	37603708	0	0.7317
Israel	ISR	37600028	37605216	0	0.5972
Israel	ISR	37600028	37604238	0	0.5501
Israel	ISR	37600028	37600203	0	0.1305
Israel	ISR	37600028	37600571	0	0.8528
Israel	ISR	37600028	37606153	0	-0.3199
Israel	ISR	37600028	37603291	0	-0.2268
Israel	ISR	37600028	37604008	0	-0.9542
Israel	ISR	37600028	37601142	0	1.0457
Israel	ISR	37600028	37605152	0	1.2705
Israel	ISR	37600029	37606752	1	-0.8767
Israel	ISR	37600029	37605697	1	-0.2323
Israel	ISR	37600029	37605501	1	0.9029
Israel	ISR	37600029	37600864	1	0.0989
Israel	ISR	37600029	37604356	1	1.3778
Israel	ISR	37600029	37606688	1	0.8783
Israel	ISR	37600029	37600892	1	0.5453
Israel	ISR	37600029	37601810	1	0.9453
Israel	ISR	37600029	37604943	1	0.4149
Israel	ISR	37600029	37602909	1	0.9302
Israel	ISR	37600029	37605452	1	0.6524
Israel	ISR	37600029	37604872	1	0.3268
Israel	ISR	37600029	37600154	1	0.4017
Israel	ISR	37600029	37604299	1	2.1282
Israel	ISR	37600029	37606286	1	0.455
Israel	ISR	37600029	37606719	1	-1.1287
Israel	ISR	37600029	37606072	1	0.4786
Israel	ISR	37600029	37602906	1	-0.9188
Israel	ISR	37600029	37602231	1	0.1059
Israel	ISR	37600029	37601972	1	0.8735
Israel	ISR	37600029	37606481	1	-0.2631
Israel	ISR	37600029	37600916	1	1.5258
Israel	ISR	37600029	37601945	1	1.1735
Israel	ISR	37600029	37604741	1	-0.1651
Israel	ISR	37600029	37602668	1	0.5789
Israel	ISR	37600029	37602383	1	1.2745
Israel	ISR	37600029	37600918	1	0.2339
Israel	ISR	37600029	37606368	1	0.0159
Israel	ISR	37600029	37602154	1	0.4549
Israel	ISR	37600029	37606298	1	0.3997
Israel	ISR	37600029	37602895	1	0.6123
Israel	ISR	37600029	37601014	1	0.2325
Israel	ISR	37600029	37606045	1	1.6751
Israel	ISR	37600029	37602878	1	0.8141
Israel	ISR	37600029	37601288	1	1.3348
Israel	ISR	37600029	37602809	1	1.5787
Israel	ISR	37600029	37607029	1	0.4316
Israel	ISR	37600029	37600017	1
Israel	ISR	37600029	37601228	1	1.0105
Israel	ISR	37600029	37601722	1	1.2407
Israel	ISR	37600029	37602490	1	0.4337
Israel	ISR	37600029	37604543	1	0.6351
Israel	ISR	37600029	37605617	1	1.2332
Israel	ISR	37600029	37603380	1	0.7607
Israel	ISR	37600030	37600254	1	-0.0911	-1.9174	-2.664	-0.402	-0.9133	-1.6678	-2.1355	-1.775
Israel	ISR	37600030	37606180	1	-0.7512	2.6352	0.4173	-0.3951	0.0838	-0.8768	0.6296	0.1216
Israel	ISR	37600030	37606361	1	0.2762
Israel	ISR	37600030	37603876	1	-0.074	-0.3567	0.0226	0.1355	0.4466	0.1963	0.5755	0.1216
Israel	ISR	37600030	37603534	1	-0.1129				1.1367
Israel	ISR	37600030	37601916	1	1.0328	1.1306	-0.335	-0.4623	0.2315	-0.3205	-0.0766	0.557
Israel	ISR	37600030	37600756	1	0.6064
Israel	ISR	37600030	37606660	1	0.8269
Israel	ISR	37600030	37600414	1	-0.9416	-2.9627	-2.664	-1.0068	-3.7095	-1.6678	-0.4948	-1.1252
Israel	ISR	37600030	37605464	1	0.1888	-0.7221	-0.227	0.675	-0.381	0.699	1.2302	-0.222
Israel	ISR	37600030	37605718	1	-0.3624	-0.4145	0.1882		-0.6441	1.3397	0.1922	-0.3019
Israel	ISR	37600030	37606203	1	-1.0864	0.5303	0.8348	-0.4049	0.7849	-0.9484	0.9628	0.4994
Israel	ISR	37600030	37607265	1	-0.8941	-0.9879	-0.8932	-2.6893	-0.1635	0.5798	-0.5398	-0.8919
Israel	ISR	37600030	37600740	1
Israel	ISR	37600030	37600201	1	-0.7268	2.6352	1.1657	0.3293	0.1399	0.103	1.1213	0.1216
Israel	ISR	37600030	37607452	1	0.6457	2.6352	1.9359	1.1834	0.5759	1.0062	2.4277	2.0955
Israel	ISR	37600030	37600788	1	-0.3819	-0.0862	1.9359	0.0831	-0.0408
Israel	ISR	37600030	37605217	1	-1.3466
Israel	ISR	37600030	37604361	1	-0.3801	0.957	1.4967	0.7113	0.4647	-1.6454	0.5858	0.7627
Israel	ISR	37600030	37604035	1	-1.2102	0.2086	0.7162	0.9087	-1.223	1.1922	1.3617	0.1216
Israel	ISR	37600030	37601329	1	-1.4146	2.6352	0.7162	-0.7417	-0.3067	-1.6678	1.802	2.0955
Israel	ISR	37600030	37604305	1	-0.7897	-0.062	-1.2241	0.5504	-0.9772	-1.6678	-0.396	-0.7507
Israel	ISR	37600030	37606571	1	0.1667	-0.1003					0.5172	0.1339
Israel	ISR	37600030	37604204	1	1.0836	-0.4203	-0.4728	1.088	0.0954	1.5721	0.5755	0.1216
Israel	ISR	37600030	37603992	1	-0.3145	0.0714	1.9359	-0.8558	0.3371	-1.6678	-2.1355	-0.1563
Israel	ISR	37600030	37605006	1	-0.8541	-0.8357	0.5833	0.4668	0.0863	0.1862	1.2262	-0.2503
Israel	ISR	37600030	37602881	0	1.2924
Israel	ISR	37600030	37603430	0	-0.7918	1.153	0.0226		-0.9291	0.268	1.2568	-0.2503
Israel	ISR	37600030	37605874	0	0.809	-0.7353	0.2753	0.9858	1.6229	0.4815	1.2798	0.1216
Israel	ISR	37600030	37602689	0	-1.8833
Israel	ISR	37600030	37606255	0	-1.2499	-0.7065	0.82	1.1185	-0.618	-0.1627	2.4277	2.0955
Israel	ISR	37600030	37605376	0	-0.3211	-0.59	-0.6843	0.7942	0.0741	1.0892	-0.1727	-0.222
Israel	ISR	37600030	37605107	0	-1.3501	1.1576	-2.664	-0.8245	-1.5359	-0.2348	-2.1355	-1.1252
Israel	ISR	37600030	37602131	0	-0.5422	-0.4203	-0.4246	0.4983	0.0074	0.4811	-0.4771	-0.3549
Israel	ISR	37600030	37606447	0	0.6588	-0.2479	0.4907	0.1053	0.5514	0.9756	0.9628	0.0658
Israel	ISR	37600030	37600813	0	0.4943	-1.7194	-2.1377	0.2027	-1.0712	0.2107	-0.8768	-1.361
Israel	ISR	37600030	37605373	0	0.6387	-0.4203			-1.0512
Israel	ISR	37600030	37606173	0	-0.9208	-0.948	-0.227	-1.0177	-0.8394	-1.2919	-1.1947	-1.4637
Israel	ISR	37600031	37602181	1	0.4277	-0.0862	0.0226	0.3084	-1.2841	0.5339	0.1922	0.1216
Israel	ISR	37600031	37602382	1	0.8324	1.0919	1.9359	-0.3496	-0.191	-0.2752	0.4886	2.0955
Israel	ISR	37600031	37604380	1	0.8098	-1.0212	-0.691	0.1	-0.5625	0.3272	-1.5848	-0.8443
Israel	ISR	37600031	37606544	1	-0.0833	-0.7353	1.9359	-0.156	0.2073	-0.4279	-0.5832	-1.0012
Israel	ISR	37600031	37607500	0	0.9329	-0.6797	0.586	-0.0969	0.1033	-0.8849	0.2287	0.4777
Israel	ISR	37600031	37602675	0	0.9856	0.2621	1.2341	-0.252	0.216	0.3968	0.9863	0.6663
Israel	ISR	37600031	37604196	0	-0.6872	-1.3452	0.0226	0.1566	-0.0408	0.8828	0.3482	-1.0526
Israel	ISR	37600031	37605506	1	-0.306	-2.0387	0.3461	0.1224	-0.4273	0.6729	0.9628	-0.2503
Israel	ISR	37600031	37601539	1	-0.5891	0.802	0.0226	-0.0397	-0.1817	0.3456	-2.1355	-0.2503
Israel	ISR	37600031	37604737	1	0.8998	-1.1838	0.4173	-0.0927	-0.1232	-0.3451	-0.5974	0.1216
Israel	ISR	37600031	37606559	1	-0.1525
Israel	ISR	37600031	37606421	1	1.0288	-0.1856	0.1453	-0.082	-0.453	-0.032	-2.1355	-0.3549
Israel	ISR	37600031	37605793	1	0.1207	-0.4203	-1.6896	-0.8834	-0.7685	-1.6678	-2.1355	-0.6959
Israel	ISR	37600031	37606518	1	0.0705	-0.2662	0.0226	-0.4921	-0.4444	-0.1147	0.0256	0.1216
Israel	ISR	37600031	37605410	1	0.3658	-1.4528	-0.8754	0.0531	-0.525	-0.5309	-0.6852	-0.6959
Israel	ISR	37600031	37606522	1	0.038	1.127	0.9586	-0.9113	-0.1097	-0.5309	-0.6852	1.2147
Israel	ISR	37600031	37602305	1	0.2442	-0.0862	0.0226	-0.0358	-0.8058	0.5247	0.5755	0.1216
Israel	ISR	37600031	37601279	1	0.5769	0.5266	0.0226	-0.2233	-0.6076	0.2389	0.8354	-0.5475
Israel	ISR	37600031	37601672	1	0.8112	-0.2662	-0.5034	-0.4388	-0.5867	-1.6678	-0.6852	-0.1563
Israel	ISR	37600031	37600695	1	0.8485	-0.8357	-0.5034	0.1245	-0.7858	0.6289	-0.6852	-0.1563
Israel	ISR	37600031	37600516	1
Israel	ISR	37600031	37601875	1	-0.0507	0.802	0.0226	-0.8717	-0.1422	-1.6678	0.1875	0.1216
Israel	ISR	37600031	37606137	0	-0.0359	-0.2771	0.8116	-0.4754	-0.2719	-0.568	-0.0992	0.5553
Israel	ISR	37600031	37603459	0	0.8342	-0.9872	1.1381	-0.7735	-1.0245	0.0427	0.1701	0.3236
Israel	ISR	37600031	37605673	0	-0.3374	-0.0862	0.0226	-1.2044	-0.6039	0.1246	0.5755	0.1216
Israel	ISR	37600031	37606492	0	0.7084	-0.4203	-1.0345	-0.2778	0.0954	-0.8849	-0.2008	0.1216
Israel	ISR	37600031	37604154	0				0.5329	0.8392	0.8546
Israel	ISR	37600031	37604762	0	0.2946	0.5193	1.2867	-0.3653	0.1831	0.3845	1.3617	2.0955
Israel	ISR	37600031	37600227	0	0.8583	-1.9113	-0.9121	0.6333	-0.951	1.1038	-0.176	-2.5027
Israel	ISR	37600031	37607458	0	0.7585	-0.6593	1.1381	-0.3242	-0.049	-0.1452	0.5755	0.1216
Israel	ISR	37600031	37605785	0	-0.6166	-0.7815	1.9359	0.4865	0.2029	-0.0026	0.1648	2.0955
Israel	ISR	37600031	37604385	0	0.4864	-0.8438	0.7162	0.2687	0.7142	0.7206	-0.0823	-0.5912
Israel	ISR	37600031	37600489	0	0.9541	-0.5717	0.0226	0.6769	1.0054	1.4874	0.5755	0.1216
Israel	ISR	37600031	37602434	0	1.4604	-0.7221	0.0226	0.2427	-0.4813	0.3464	-0.6852	-0.8936
Israel	ISR	37600031	37603901	0	-0.5089	2.6352	-0.7386	0.447	0.265	-0.4753	-0.3171	2.0955
Israel	ISR	37600031	37600855	0	0.0114
Israel	ISR	37600031	37602439	0	0.6162	-0.7221	-0.227	0.1237	-0.4972	0.688	0.1206	-0.2726
Israel	ISR	37600031	37607511	0	0.0588	2.6352	1.9359	0.1897	0.3631	-1.2919	-1.4019	0.9883
Israel	ISR	37600031	37601254	0	0.753	-0.59	0.0226	-1.6841	-1.5168	-0.801	-0.6852	-0.2503
Israel	ISR	37600031	37601906	1	0.9938	-0.983	-1.0611	0.0103	-0.4358	0.4239	-2.1355	-0.1563
Israel	ISR	37600032	37602831	0	0.0986	-1.5162	-2.664	-2.6893	-3.7095	-1.6678	-2.1355	-2.5027
Israel	ISR	37600032	37607172	0	0.2732
Israel	ISR	37600032	37606327	0	0.1184	-1.2833	-0.1972	-2.6893	-1.1609	-0.4128	-0.4771	-0.2503
Israel	ISR	37600032	37602205	0	-1.2086	-0.2548	-0.6315	-1.1564	-0.9003	-0.0688	0.1102	0.7099
Israel	ISR	37600032	37603512	0	0.456	0.1681	1.9359	-0.8337	-0.9186	-0.9484	0.3473	1.3566
Israel	ISR	37600032	37607361	0	-0.6273	-0.7221	-0.7638			3.6292
Israel	ISR	37600032	37602940	0	-0.1244	-0.59	-0.8807	-2.6893	-1.2557	-0.801	-0.3912	-0.9299
Israel	ISR	37600032	37603886	0	0.4635	-0.2662	0.0226	-1.7857	-1.0015	-1.6678	0.1693	-0.1563
Israel	ISR	37600032	37607346	0	-0.5641	-1.184	0.3416	-0.9402	-2.1946	-0.1169	-0.9906	-1.1252
Israel	ISR	37600032	37605131	0	1.027	-0.5925	1.2341	-0.0847	-0.7199	-1.2919	-0.3733	-0.5265
Israel	ISR	37600032	37604327	0	0.8378	-1.1688	0.766	0.4656	-0.0055	-0.4694	0.5826	0.6559
Israel	ISR	37600032	37601096	0	-0.4642	-0.8061	0.4173	-2.6893	0.0271	-1.6678	1.187	-0.1563
Israel	ISR	37600032	37600506	0	0.6646	-1.215	-0.6116	-1.522	-3.7095	-0.1832	-0.4948	-0.943
Israel	ISR	37600032	37606318	0	0.3041	-1.135	-0.6047	-1.0576	-0.6756	-1.6678		-2.5027
Israel	ISR	37600032	37603361	0	0.7275	-0.891	-0.3802	-0.8301	-0.2986	-0.4128	-0.0553	0.1216
Israel	ISR	37600032	37601290	0	0.5599	-1.2563	0.0226	-0.9757	-1.4067	-1.6678	-0.3206	-0.4607
Israel	ISR	37600032	37602350	0	0.2425	0.8655	1.9359	-1.3102	-0.2547	-1.6678	1.3428	2.0955
Israel	ISR	37600032	37600734	0	0.8059	-0.4136	-0.691	0.3877	-0.2841	-1.2919	-2.1355	-0.4607
Israel	ISR	37600032	37604064	0	0.0361	-0.3582	0.0226	-1.4319	-0.7882	-1.6678	0.3482	0.1216
Israel	ISR	37600032	37603340	0	0.3681	0.2746	1.9359					2.0955
Israel	ISR	37600032	37604687	0	-0.6048	-0.0862	-1.1996	-1.3136	-1.095	-1.6678	-2.1355	-1.6557
Israel	ISR	37600032	37600933	0	0.9756	-0.1106	1.9359	-0.461	0.7634	-0.3261	0.3542	0.2546
Israel	ISR	37600032	37606834	0	0.4766	-0.7375	0.0226	0.1053	-0.5877	-1.6678	0.9911	-0.4423
Israel	ISR	37600032	37602209	0	0.6086	-0.3611	1.9359	-1.668	-0.367	-1.6678	-0.7054	1.1232
Israel	ISR	37600032	37605782	0	0.179	-0.1058	-0.5034	-0.2034	-0.9684	-0.4657	-0.216	-0.8443
Israel	ISR	37600032	37603201	0	0.5365	-0.2662	-0.9607	-0.7575	-1.576	-0.0745	-0.1727	-0.6774
Israel	ISR	37600032	37604147	0	0.3182	-1.2821	-0.7445	1.0955	-0.6347	1.1126		-1.113
Israel	ISR	37600032	37603391	0	-0.2016	0.2607	1.0108	0.1175	0.2571	-0.0669	1.0638	0.8567
Israel	ISR	37600032	37601850	0	0.0596	-0.0201	-1.0411	-2.6893	-1.2204	-0.3551	-0.9714	-0.4642
Israel	ISR	37600032	37604538	0	-0.1852	-1.3245	0.0226	-2.6893	-1.0452	-0.212	0.0256	-0.2503
Israel	ISR	37600032	37605271	0	0.2735	2.6352	1.9359	0.6101	0.6628	1.4925	2.4277	2.0955
Israel	ISR	37600032	37606236	0	0.6933	-0.332	-0.7638	-0.7083	-0.2553	-0.4932	-0.8094	-0.7317
Israel	ISR	37600032	37603698	0	0.4096	-0.5743	-0.691	-2.6893	-0.9119	-0.9484	-0.4948	0.1216
Israel	ISR	37600032	37602990	0	0.7258	-1.1429	0.0226	-2.6893	0.321	-1.6678	-0.5832	0.1216
Israel	ISR	37600032	37605859	0	-1.2274	-1.1429	0.0226	-2.6893	-1.9662	-0.531	0.0256	-0.4607
Israel	ISR	37600032	37602178	0	0.2364	-0.817	-0.2737	0.8045	-0.2222	1.0196	0.0154	-0.7289
Israel	ISR	37600033	37607203	1	-1.0505	-0.0862	-1.1926	-2.6893	-0.9291	0.4394	0.5755	0.1216
Israel	ISR	37600033	37600757	1	-0.6687	0.8702		-2.6893			2.0957
Israel	ISR	37600033	37605431	0		-0.6432				0.615
Israel	ISR	37600033	37600302	0	-0.0679			0.3353	-1.3691	0.2659
Israel	ISR	37600033	37606593	0
Israel	ISR	37600033	37604682	0	1.8776			0.6607	-3.7095
Israel	ISR	37600033	37604430	0
Israel	ISR	37600033	37601154	1	-0.3788	0.2086		-0.1629	0.3786	-0.0184	-0.6852	-0.3832
Israel	ISR	37600033	37607210	1	0.1145	-0.8832	-2.664	-2.6893	-1.1109	-0.8768	-2.1355	-2.5027
Israel	ISR	37600033	37601665	1	-1.1711	-0.0862	-1.1926	3.6039	0.8779	-1.6678	-0.6852	0.6633
Israel	ISR	37600033	37606011	1	-0.7235				-2.2294
Israel	ISR	37600033	37601560	1	-0.1969	-1.6559	0.9964	0.2382	0.5291	0.1871	0.5755	-0.7317
Israel	ISR	37600033	37605672	0	1.2913
Israel	ISR	37600033	37603117	0	0.3896	-2.9627	0.0226	1.1429	-0.6193	-0.8849	-0.6852	0.1216
Israel	ISR	37600033	37602183	0	-0.6037	-0.3255	-0.8946	0.1483	-1.1848	-0.7847	-1.27
Israel	ISR	37600033	37602270	0	-0.121	0.3421	1.4967	-2.6893	0.8844	-0.006	2.4277	2.0955
Israel	ISR	37600033	37602962	0
Israel	ISR	37600033	37601843	0	-1.2364							1.515
Israel	ISR	37600033	37602819	0	-0.3999	2.6352	-0.3802	0.306	-0.2673	0.7516		-0.9943
Israel	ISR	37600033	37602378	0	0.5587	0.5289	-0.8362	-0.1306	-1.2712	1.4319	0.2344	-1.0071
Israel	ISR	37600034	37606816	1	-0.7967	-0.0862	0.0226	0.2922	-0.3128	0.4394	0.5755	0.1216
Israel	ISR	37600034	37601507	1	-1.9135
Israel	ISR	37600034	37605594	1	0.0927
Israel	ISR	37600034	37601673	1	0.037	-0.7152		0.6962	-0.2297	0.3908
Israel	ISR	37600034	37603699	1	-1.4961	-0.6512		0.7113	0.149	0.9625		-0.6416
Israel	ISR	37600034	37602088	1	-0.19	-0.2005	-0.5623	-2.6893	-0.5455	0.2648	-0.4816	2.0955
Israel	ISR	37600034	37605864	1	-0.8015
Israel	ISR	37600034	37602697	1	-0.1541	1.6951	-0.1972		-0.0851		-0.9906	-0.8906
Israel	ISR	37600034	37605649	1	-0.9265			0.1487		0.9823	-0.6852
Israel	ISR	37600034	37600999	0	-0.5576	-1.3382		0.4325	0.2064
Israel	ISR	37600034	37606874	0	-0.1138			-0.2307		-1.6678
Israel	ISR	37600034	37603765	0	-3.4162
Israel	ISR	37600034	37603030	0	0.0926
Israel	ISR	37600034	37605648	0	-1.7298	-0.59	-0.691	0.4566	0.8779		-0.2907	2.0955
Israel	ISR	37600034	37601898	0	-0.5869
Israel	ISR	37600034	37601808	0	-0.6475
Israel	ISR	37600034	37600452	0	-0.0122					0.721
Israel	ISR	37600034	37604420	0	0.0402
Israel	ISR	37600034	37603479	0	-1.2409	1.0919	-2.1853	0.6258	-0.3051	0.5749	-0.0883	-0.5723
Israel	ISR	37600034	37600454	0	-0.9078	-0.1003	-0.1443				0.5755	-1.1252
Israel	ISR	37600034	37600077	0
Israel	ISR	37600034	37605454	0	-0.8815	2.6352	1.9359	-2.6893	1.8077	-1.6678	2.4277	2.0955
Israel	ISR	37600034	37603102	0	0.0412	-1.1673	-0.0055	0.5737	-0.4496	0.9889	-0.1727	-0.5052
Israel	ISR	37600034	37603478	0	0.7623
Israel	ISR	37600034	37604945	0	-0.2189	-0.8956	-1.4259	0.6333	-0.464	0.9464	-0.7693	-0.4914
Israel	ISR	37600034	37604710	0	-0.8781	-2.9627	-2.664	-2.6893	-3.7095	-1.6678	-2.1355	-2.5027
Israel	ISR	37600034	37606794	0
Israel	ISR	37600034	37605474	0	-0.6664	-1.5671			-1.5333	0.2303		-0.8834
Israel	ISR	37600035	37600280	1	0.8273	0.7989	0.7162	0.4786	-0.1032	0.7517	0.2927	0.5759
Israel	ISR	37600035	37601276	1	0.5122	-0.128	-0.227	-1.7857	-0.5242	-0.5842	-0.9936	0.0388
Israel	ISR	37600035	37607257	1	0.6085	1.7162	0.1386	-1.2044	-0.4301	-0.9292	-1.5537	-0.8443
Israel	ISR	37600035	37603810	1	-0.1673	-0.7757	-0.9267	-0.1342	-1.2823	-1.6678	-1.036	-0.2895
Israel	ISR	37600035	37607119	1	0.5509	-0.2509	0.8116	-0.0579	-0.5506	0.0714	-0.6852	-0.959
Israel	ISR	37600035	37601379	1	0.0239	-0.089	0.0226	-0.5695	-0.3949	0.2236	0.5755	-0.1563
Israel	ISR	37600035	37600269	1	-0.2438	-0.1106	0.0226	0.0908	-1.1824	0.3523	-0.5974	0.1216
Israel	ISR	37600035	37606290	1	0.7536	-2.4463	-1.4359	-2.6893	-1.6047	0.1963	-1.1908	-1.2781
Israel	ISR	37600035	37604537	1		-1.2189	-1.5179	-0.6356	-1.3975	-0.4694	-2.1355	-1.1405
Israel	ISR	37600035	37604955	1	0.5006	-0.7221	-0.5907	-0.9781	-0.625	-0.3164	-0.4771	-0.4607
Israel	ISR	37600035	37604584	1	0.9668	-1.1115	-1.5179	-0.6097	-0.64	-1.6678	-2.1355	-0.0867
Israel	ISR	37600035	37603399	1	1.3846	-0.59	-0.227	-0.2634	-0.5276	-0.8849	-0.6852	-0.1563
Israel	ISR	37600035	37600278	1	0.9248	-0.4203	-0.7902	-0.2647	-0.626	0.4003	-0.6852	-0.1563
Israel	ISR	37600035	37604621	1	-0.9713	-0.7221	-0.227	0.0732	-0.8118	0.3368	-0.3733	-1.9384
Israel	ISR	37600035	37600541	1	1.3218	1.127	-0.5034	-0.2551	-0.3355	-0.5309	-0.6852	-0.1563
Israel	ISR	37600035	37601822	1	0.6796	-1.0773	-1.3514	-1.2044	-0.9667	-0.2016	-1.7719	-0.6195
Israel	ISR	37600035	37605575	1	-1.5383	-0.938	0.0226	-0.672	-1.0521	-1.6678	-2.1355	-0.3856
Israel	ISR	37600035	37607238	1	1.132	0.2695	-0.5759	0.0309	0.3344	0.3657	-1.2106	-0.4607
Israel	ISR	37600035	37603347	1	-0.4083	1.3889	-0.7638	-0.6495	-0.6674	-1.6678	-0.6852	-1.112
Israel	ISR	37600035	37604002	1	0.1875	0.5836	-0.9607	-0.6054	-0.2604	-1.6678	-0.5457	-0.5292
Israel	ISR	37600035	37606495	1	-0.5193	-0.6593	-0.7902	-1.3001	-1.1461	-1.6678	-0.3268	-0.8443
Israel	ISR	37600035	37601610	1	0.3367	-0.7221	0.0226	-0.3755	-0.8129	-0.1675	-0.2668	-0.1314
Israel	ISR	37600035	37605702	1	1.0901	-0.0862	-0.227	-0.2823	-0.5602	-0.1778	-0.6852	-0.4377
Israel	ISR	37600035	37600089	1	0.7818	1.7671	1.2867	-0.8108	-0.1375	-0.2408	-0.7394	0.0729
Israel	ISR	37600035	37604786	1	0.2559	0.7989	0.7162	0.2022	-0.4372	0.3952	0.542	0.1216
Israel	ISR	37600035	37602396	1	1.1525	1.3889	1.9359	-0.2285	0.3852	-0.153	-0.677	0.8567
Israel	ISR	37600035	37604600	1	0.7541	0.4931	0.8348	0.1053	-0.2745	0.4394	-0.6852	0.6864
Israel	ISR	37600035	37604161	1	0.7914	-0.4568	0.9726	-0.0742	-0.5736	-0.0983	0.1524	1.1508
Israel	ISR	37600035	37603566	1	0.2169	0.0502	0.0226	-1.0613	-0.6511	-0.5569	-0.6852	0.1216
Israel	ISR	37600035	37601126	1	0.7579	1.3889	-0.3802	0.4016	-0.1692	-0.5569	-0.2821	0.1216
Israel	ISR	37600035	37604597	1	-0.4646	-0.0088	-0.5907	-0.1074	-0.9664	-0.4795	-0.3055	-0.1563
Israel	ISR	37600035	37600023	1	-1.2353	-1.184	-0.8627	-0.2983	-0.8794	-1.6678	-1.5588	-0.5251
Israel	ISR	37600035	37606211	1	0.8327	-1.0641	-0.8099	-0.0125	-0.1113	0.4004	-1.5848	-1.2688
Israel	ISR	37600035	37603360	1	-0.5614	0.5836	0.4173	-0.1417	0.3373	-0.1222	0.5755	-0.1563
Israel	ISR	37600035	37600415	1	0.6184	0.4521	0.8348	-1.5123	-0.1178	-0.7106	-0.3206	0.5505
Israel	ISR	37600035	37604653	1	0.271	0.3815	0.0226	-0.0234	-0.0226	-0.0468	0.1693	0.1216
Israel	ISR	37600035	37605330	1	0.8943	-0.59	-0.1587	-0.677	-0.0308	-0.8849	-1.0571	-0.4607
Israel	ISR	37600035	37600270	1	0.661	-0.0219	0.4173	-0.8165	-0.1333	-0.0331	-0.6852	-0.1314
Israel	ISR	37600035	37604285	1	-2.3656	-0.7221	0.0226	-0.7372	-0.4673	-1.6678	-1.5848	-0.1563
Israel	ISR	37600035	37604953	1	-1.4553	-0.2662	0.0226	0.3736	-0.2299	0.4037	-0.3206	0.1216
Israel	ISR	37600035	37600481	1	0.5955	-0.938	0.0226	-0.1456	-0.6266	-0.568	-2.1355	-0.1563
Israel	ISR	37600036	37601164	1	0.3048	0.8089	0.7388	0.3303	0.2121	-0.1773	0.1701	0.4994
Israel	ISR	37600036	37601334	1	-0.8914	-2.9627	-0.2737	0.1053	-0.9806	-1.6678	-0.6852	-1.4344
Israel	ISR	37600036	37604784	1	-0.8342	-0.089	-0.4806	-0.8175	-1.1688	-0.8768	0.1648	-1.4637
Israel	ISR	37600036	37602787	1	1.1345	-0.2662	-0.8627	0.2504	-0.1686	0.1963	-0.8418	-1.3017
Israel	ISR	37600036	37604078	1	0.7941	0.0789	1.1657	-1.2457	-0.6062	-1.2919	-2.1355	-0.222
Israel	ISR	37600036	37605819	1	0.5717	0.468	1.9359	0.2985	0.3459	-0.0805	0.3482	0.1216
Israel	ISR	37600036	37606389	1	1.5764	2.6352	-0.4728		-0.9108	0.4394	0.5755	0.1216
Israel	ISR	37600036	37603134	1	0.0768	0.0789	1.9359	-1.2457	-0.627	-1.2919	-2.1355	-0.222
Israel	ISR	37600036	37604950	1	-0.6155	2.6682	1.9359	0.8193	-0.3652	0.8086	2.4277	2.0955
Israel	ISR	37600036	37604567	1	-0.9827	-0.2662	0.0226	0.7332	-0.6936	-1.6678	0.5755	0.1216
Israel	ISR	37600036	37601007	1	-0.3948	1.2587	0.8038	-0.1037	0.1731	0.0541	0.5755	-0.3297
Israel	ISR	37600036	37601372	1	-0.5428	0.4521	-0.227	-0.6858	-0.8235	-1.2919	0.1693	0.1216
Israel	ISR	37600036	37606233	1	-0.8278	0.1943	0.0226	0.1532	-0.4724	-0.4863	-0.0553	-1.023
Israel	ISR	37600036	37607377	1	0.9284	1.3889	-1.0411	0.2246	0.9157	0.8397	-0.9711	0.1238
Israel	ISR	37600036	37606080	1	0.8434	1.7162	0.8116	1.1768	0.441	1.4726	1.2568	0.8567
Israel	ISR	37600036	37601463	1	0.2607	0.1943	-0.8099	-0.7304	-0.4802	-0.9484	-0.7899	-1.0788
Israel	ISR	37600036	37603165	1	-0.604	-0.0862	0.0226	1.2836	0.8779	1.5721	0.5755	0.1216
Israel	ISR	37600036	37605582	1	-0.2601	1.3697	0.5536	0.7227	-0.3094	-0.1837	2.4277	0.9642
Israel	ISR	37600036	37607329	1	-1.2117	2.6352	1.9359	-0.3082	-1.7594	-1.0529	2.4277	1.3857
Israel	ISR	37600036	37602854	1	0.7973	2.6352	0.0226	0.7113	0.0544	-1.6678	0.5755	-1.1252
Israel	ISR	37600036	37607106	1	-1.206	0.468	0.0226	-0.4666	-1.0619	-1.6678	-0.6483	-0.6073
Israel	ISR	37600036	37603751	1	0.8311	0.4521	0.1386	0.6096	-0.3196	0.7357	0.5755	0.1216
Israel	ISR	37600036	37605397	1	-0.6028	-0.2479	-0.3827	1.2836	-0.4528	0.8754	0.5755	0.1216
Israel	ISR	37600036	37602594	1	-0.4022	-1.0674	-0.4246	0.3468	0.9489	-1.6678	0.1693	-0.2503
Israel	ISR	37600036	37604273	1	-0.6268	1.1132	1.2867	0.607	-0.2103	0.4884	2.0386	2.0955
Israel	ISR	37600036	37602064	0	-1.4793	-1.6495	-1.842	0.9674	0.4861	-0.1817	0.0256	-0.8813
Israel	ISR	37600036	37601779	0	0.164	-0.269	0.3461	0.3475	0.4055	-0.1678	1.142	0.149
Israel	ISR	37600036	37601071	0	-0.5549	-1.0267	0.0226	-1.5123	-1.156	-1.6678	0.5755	0.1216
Israel	ISR	37600036	37601921	0	-0.7361	-0.4456	0.0226	0.0711	0.2692	0.4483	0.1693	-0.3856
Israel	ISR	37600036	37602165	0	0.7139	-0.2662	-0.227	-0.1457	0.2296	-0.2432	-0.0857	-0.2503
Israel	ISR	37600036	37602623	0	1.2145	-0.0862	0.0226	-0.5034	0.0482	-0.0766	0.5755	0.1216
Israel	ISR	37600036	37604435	0	0.0552	-0.7327	-0.6241	-1.7857	-1.2938	-1.6678	-2.1355	-0.7496
Israel	ISR	37600036	37606488	0	0.9833	0.468	-0.2837	0.0458	1.6289	0.1553	1.2262	-0.1563
Israel	ISR	37600036	37605585	0	-0.5543	-0.5791	-1.0217	-0.3734	-0.2403	1.0196	0.0154	-0.3917
Israel	ISR	37600036	37605317	0	0.0464	2.6352	1.9359	0.6157	1.6871	-0.0805	1.836	2.0955
Israel	ISR	37600036	37601444	0	-0.8838	2.6352	0.8348	3.6039	-1.0385	3.6292	2.4277	0.1216
Israel	ISR	37600036	37607400	0	1.2903	-0.5717	0.0226	0.5252	-0.1862	-1.6678	-0.2224	0.1216
Israel	ISR	37600036	37601012	0	-0.7318	-0.59	0.0226	-0.117	-0.5139	-0.9292	0.5755	-0.5251
Israel	ISR	37600036	37603692	0	0.5836	-0.7836	-0.7836		0.1618	-1.6678	-0.9198	-0.7108
Israel	ISR	37600036	37607516	0	-1.4349	-0.0862	0.0226	-0.0759	0.4173	0.4868	0.075	-0.2726
Israel	ISR	37600036	37603015	0	-0.459	-0.817	-1.1473	0.6333	-0.2222	1.0196	-0.7693	-1.275
Israel	ISR	37600036	37604502	0	-0.9863	-0.8893	-1.4559	0.6082	-0.4038	0.6044	-0.6852	-0.2503
Israel	ISR	37600036	37603123	0	-1.0516	-2.1648	1.1657	-0.2219	1.0647	-1.6678	2.0386	1.3134
Israel	ISR	37600036	37606822	0	0.3385	1.7671	-0.1627	0.1352	0.7133	-0.4487	0.8038	0.7627
Israel	ISR	37600036	37602653	0	0.176	-1.4093	-1.2883	0.6447	-0.4526	0.6846	0.0256	-0.8198
Israel	ISR	37600037	37600252	1	0.8662	-0.891	-0.691	0.2341	-0.2162	-0.052	-0.216	0.1216
Israel	ISR	37600037	37603163	1	0.9492	0.2695	-0.7902	0.6779	-0.4494	1.0919	-1.5537	0.7334
Israel	ISR	37600037	37603536	1	0.9825	-0.4005	-1.4945	-0.8301	-0.2384	-1.6678	-2.1355	-0.9467
Israel	ISR	37600037	37603571	1	0.3078	-0.0088	-1.5883	-0.1071	-0.7757	-0.5569	-1.5537	0.2224
Israel	ISR	37600037	37601508	1	1.1849	2.6352	1.4967	0.0979	0.4034	0.4215	-0.3206	1.1232
Israel	ISR	37600037	37604360	1	-0.0236	-0.6019	0.7162	-0.0903	-0.3282	0.2037		-0.1563
Israel	ISR	37600037	37607473	1	0.8996	-0.089	0.8961	0.0034	-0.4683	0.618	-1.5537	-0.0625
Israel	ISR	37600037	37600161	1	0.083	0.96	0.8348	0.3406	0.6597	0.0641	-0.3912	0.9097
Israel	ISR	37600037	37601301	1	-0.5794	0.9484	0.8877	0.643	-0.0629	1.0187	0.5755	0.1216
Israel	ISR	37600037	37600413	1	0.1585	-0.59	-0.732	0.5252	-0.045	0.7845	-0.6852	-0.1314
Israel	ISR	37600037	37605818	1	1.1956	-0.1139	0.7162	0.2357	-0.1382	-0.0026	-0.8483	0.8567
Israel	ISR	37600037	37606121	1	0.994	-0.938	-0.3048	0.3907	0.0343	0.9172	-2.1355	-0.1865
Israel	ISR	37600037	37600424	1	-0.2984	0.5859	0.7162	0.6909	0.1762	1.3263	-2.1355	0.3236
Israel	ISR	37600037	37606084	1	-0.3667	0.7855	0.3591	0.0957	-0.4789	0.0306	-1.054	0.833
Israel	ISR	37600037	37606017	1	0.747	-0.59	-1.1075	0.5191	-0.0953	0.8026	-0.7726	0.557
Israel	ISR	37600037	37607147	1	-0.1219	-0.0862	0.0226	-0.0912	-0.7943	-0.153	-0.6852	-0.5079
Israel	ISR	37600037	37601048	1	-2.472	-0.4203	-1.0611	-0.032	0.285	0.2689	-1.2624	-1.3017
Israel	ISR	37600037	37605177	0	0.6079	-0.0994	0.4173	1.3956	0.3405	1.3341	-0.6852	0.1216
Israel	ISR	37600037	37602360	0	0.9498	0.1221	0.7398	0.3311	-0.246	0.5571	-0.2165	1.0641
Israel	ISR	37600037	37604816	0	0.8715
Israel	ISR	37600037	37603947	0	-0.2374	0.7989	0.5347	0.5269	0.5231	1.3417	0.5755	0.8567
Israel	ISR	37600037	37601530	0	0.7078	-1.3552	0.0226	-0.2843	0.2483	-1.6678	0.0447	0.1216
Israel	ISR	37600037	37601153	0	-0.174	-0.0862	1.4967	0.79	0.6327	-0.4384	0.8038	2.0955
Israel	ISR	37600037	37601362	0	1.0607	-1.5174	-2.2485	0.0358	-0.4822	0.5124	-0.5355	-1.4399
Israel	ISR	37600037	37600911	0	-0.0345	-0.269	1.013	0.1744	-0.0765	0.5542	-0.0817	1.3566
Israel	ISR	37600037	37602332	0	0.148	-0.0862	0.0226	0.6995	-0.1822	1.0606	0.5321	0.1216
Israel	ISR	37600037	37607402	0	1.5758	0.7665	1.9359	0.3951	-0.4984	0.6193	-0.0952	-0.2121
Israel	ISR	37600037	37606222	0	1.497			0.0613	-0.2297
Israel	ISR	37600037	37603885	0	1.6786	0.5746	1.9359	1.0501	1.5267	1.1092	1.802	1.515
Israel	ISR	37600037	37603555	0	0.8519	-0.7757	0.8038	-0.29	-1.2452	0.4946	-0.6885	-0.2778
Israel	ISR	37600037	37606266	0	0.8764	-0.59	0.3461	0.0262	0.1564	0.526	-1.4019	0.4777
Israel	ISR	37600037	37606099	0	0.2364	0.7665	1.9359	1.2836	1.3305	1.1555	0.5755	2.0955
Israel	ISR	37600037	37602746	0	0.927			-0.0316	-0.2114
Israel	ISR	37600037	37607338	0	-0.1006	0.1828	-1.3074	0.287	0.1452	0.2781	0.0444	-0.3086
Israel	ISR	37600037	37600579	0	-0.1765	1.4003	1.9359	-2.6893	-1.1705	-1.6678	2.4277	2.0955
Israel	ISR	37600037	37605670	0	0.4466	-0.5266	0.8348	0.7117	-0.2085	0.7871	-0.4801	-0.0274
Israel	ISR	37600037	37607197	0	-0.0766	0.9637	0.0226	0.5081	0.4934			-0.6425
Israel	ISR	37600037	37605425	0	1.3329	-0.0862	0.0226	0.1053	-0.8031	-0.298	0.5755	0.1216
Israel	ISR	37600037	37604765	0		-0.0862	0.0226	0.6101	0.282	0.6039	0.5755	0.1216
Israel	ISR	37600038	37602669	1	0.0218	2.6352	1.1355	-2.6893	-3.7095	1.084	2.4277	2.0955
Israel	ISR	37600038	37602286	1	0.2144	1.7671	1.9359	0.5718	-0.8527	0.025	-2.1355	-0.5305
Israel	ISR	37600038	37606749	1	1.1761	-0.0862	-0.227	0.732	0.2257	0.4394	0.5755	-0.3297
Israel	ISR	37600038	37602728	1	-0.204			-0.0641	-0.2448
Israel	ISR	37600038	37601333	1	0.2607	-0.0862	0.0226		-0.0408	1.0062	0.5755	0.1216
Israel	ISR	37600038	37602901	1	-1.0851	-0.0862	-1.6008	-0.3705	-2.5602	-1.6678	0.5755	-1.5101
Israel	ISR	37600038	37604119	1	-0.1572	0.8762	0.0226	0.4168	0.5145	0.5347	0.2047	0.4777
Israel	ISR	37600038	37600214	1	0.6386	-0.0862	0.0226	0.1053	-0.9806	0.4394	0.5755	0.1216
Israel	ISR	37600038	37602318	1	-0.329	2.6352	1.9359		0.6796	1.5618
Israel	ISR	37600038	37600125	1	0.1845	0.3246	-0.2626	0.9528	-0.058	1.1023	-0.0823	-0.7887
Israel	ISR	37600038	37602316	1	-0.4089	-1.1701	-1.0288		4.8357		-1.1501	-0.9391
Israel	ISR	37600038	37601141	1	0.0225	2.6352	1.1752	-0.956	-0.9051		2.4277	-0.4607
Israel	ISR	37600038	37602989	1	-0.2015	0.1245	0.5021	0.4535	0.2498	0.5142	-0.0987	0.7864
Israel	ISR	37600038	37603829	1	-0.5302	-1.3452	0.0226	1.1935	-0.3381	1.0062	-0.6852	0.1216
Israel	ISR	37600038	37602570	1	0.1332	2.6352	1.9359	3.6039	4.8357	3.6292	2.4277	2.0955
Israel	ISR	37600038	37603883	1	1.0672
Israel	ISR	37600038	37600429	1	-0.5304	-0.0862	0.0226	0.1538	0.4796	-0.568	-0.2852	-0.2503
Israel	ISR	37600038	37605489	1	0.6257	-0.7162	-0.8892	0.6561	-0.1213	0.8539	-0.0616	-0.6232
Israel	ISR	37600038	37602459	1	0.3069	0.8762	0.82	0.6879	-0.3179	0.9572	1.2798	1.1232
Israel	ISR	37600038	37600823	1	-0.0395	2.6352	-0.5034	0.1053	-2.8697	0.9085	0.5755	0.1216
Israel	ISR	37600038	37600189	1	-0.7515	-0.0862	-0.7974	3.6039	4.8357	3.6292	0.5755	0.1216
Israel	ISR	37600038	37606398	0	-0.1776	2.6352	0.0226	1.3749	4.8357	0.7615	0.5755	0.1216
Israel	ISR	37600038	37604664	0	-0.835	-2.0442	-2.664	-2.6893	-3.7095	-1.6678	-2.1355	-2.5027
Israel	ISR	37600038	37604777	0	0.8052	0.4718	1.0043	1.5062	0.8177	3.6292	1.2568	1.2841
Israel	ISR	37600038	37600699	0	0.2813
Israel	ISR	37600038	37604779	0	-0.2113	-1.9613	-0.2005	0.3243	-2.0397	0.9662	-0.6424	-2.5027
Israel	ISR	37600038	37604604	0	0.4606	-0.4203	-0.4246	0.0499	-0.9509	0.0941	-0.1566	0.4504
Israel	ISR	37600038	37600557	0	-0.2615
Israel	ISR	37600038	37602745	0	0.3391	-0.0862	-1.2667	-1.7857	-2.0397	-0.9292	-2.1355	-2.5027
Israel	ISR	37600038	37603764	0	0.3956	-1.612	-0.7249	0.1704	-1.0865	0.6869	-0.2668	-0.9111
Israel	ISR	37600038	37606200	0	-1.0594	-1.3452	0.0226	0.7113	-0.9291	1.0062	0.5755	0.1216
Israel	ISR	37600038	37604415	0	1.7585	-2.9627	1.9359	1.4615	-3.7095	-1.6678	0.5755	-2.5027
Israel	ISR	37600038	37606976	0	1.0038	-2.9627	-0.5034	-0.3437	-0.6922	-1.6678	0.1701	0.5256
Israel	ISR	37600038	37602109	0	2.1082	1.4003	1.9359	3.6039	4.8357	-0.8849	2.4277	2.0955
Israel	ISR	37600038	37603770	0	1.4714	-1.3452	-0.8417	0.1053	-0.9591	0.4394	-0.6852	0.1216
Israel	ISR	37600038	37603178	0	-0.0227	-1.0276	0.1794	1.0461	-0.0777	1.2259	0.5755	-0.3501
Israel	ISR	37600038	37606162	0	1.7753	-0.0862	0.0226	1.2836	4.8357	1.5721	0.5755	0.1216
Israel	ISR	37600039	37603007	1	-0.5858	-0.9767	1.9359	0.447	0.0015	0.2436	-0.6852	1.2147
Israel	ISR	37600039	37600157	1	-2.6444	-0.59	1.1381	-0.6702	-0.8479	-0.5309	0.0221	0.5505
Israel	ISR	37600039	37602662	1	1.0303	-0.0862	0.0226	0.6083		0.9493	-0.216	-0.1563
Israel	ISR	37600039	37603920	1	0.6894	0.9535	-0.9607	-0.8279	-0.1959	0.0113	-0.4288	-0.8443
Israel	ISR	37600039	37606371	1	1.021	-0.4203	0.0226	-0.9367	-0.3493	-0.5309	0.1693	-0.2503
Israel	ISR	37600039	37603996	1	-2.6761	1.127	1.4967	-0.1252	-0.4535	0.238	0.5837	-0.6774
Israel	ISR	37600039	37601642	1	-0.9311	0.67	-1.0411	-0.4738	-0.238	-1.6678	-0.8186	0.0388
Israel	ISR	37600039	37605200	1	0.6568	2.6352	1.9359	3.6039	2.5552	3.5678	2.4277	2.0955
Israel	ISR	37600039	37602216	1	1.5633	1.3889	1.036	0.0631	0.2585	0.3951	1.6284	0.1216
Israel	ISR	37600039	37606831	1	-2.4471	-0.8232	-0.8099	-0.7268	-1.3647	-0.3242	-1.2871	-0.942
Israel	ISR	37600039	37600535	1	1.1355	2.6352	1.9359	0.8222	1.2974	-0.3435	1.6338	2.0955
Israel	ISR	37600039	37601089	1	-0.4106	2.6352	1.9359	3.6039	2.0116	1.4355	2.4277	2.0955
Israel	ISR	37600039	37607208	1	0.652	0.7855	1.1355	-1.7857	-3.7095	-1.6678	-2.1355	-2.5027
Israel	ISR	37600039	37605603	1	-2.7756	2.6352	1.4967	-1.3723	-0.4384	-0.3435	1.8085	1.3857
Israel	ISR	37600039	37604378	1	0.6236	-0.0862	0.0226	-1.3723	0.5175	-1.6678	0.1922	-0.1563
Israel	ISR	37600039	37602479	1	1.5679	0.8006	1.9359	0.7595	0.4228	-0.568	-0.2432	2.0955
Israel	ISR	37600039	37604563	1	0.4468	1.3889	0.7162	0.6571	1.9355	0.9078	-0.5828	0.8567
Israel	ISR	37600039	37605351	1	0.1493	-0.4488	0.2942	-0.5353	-0.6805	-0.1643	-1.305	0.1216
Israel	ISR	37600039	37602600	1	-2.5197	-0.4203	-0.4728	-1.2044	-0.3317	-0.9484	-0.2821	-0.7496
Israel	ISR	37600039	37607284	1	-0.5508	-0.2842	0.0226	-0.9398	0.4847	-1.6678	-0.2349	-0.5711
Israel	ISR	37600039	37600753	1	-0.7332	0.5353	-0.227	-0.0566	0.022	0.1018	0.5755	-0.9299
Israel	ISR	37600039	37606685	1	0.7481	-0.4203	-0.3802	-1.0059	-0.7052	-0.5058	-0.6595	-0.8443
Israel	ISR	37600039	37601575	1	-1.1313	0.2086	-0.8627	-0.1347	-0.1313	0.1055	-2.1355	-0.8443
Israel	ISR	37600039	37604667	1	-0.5156	-0.4516	0.8116	0.0295	-0.759	5.00E-04	-0.6852	1.4234
Israel	ISR	37600039	37601114	1	-0.5234	-0.6593	-1.0611	-0.5911	-0.7316	-0.4795	-0.6852	-0.9299
Israel	ISR	37600039	37601057	1	-1.3959	-0.6593	-0.5034	-2.6893	-1.3009	-1.6678	-2.1355	-2.5027
Israel	ISR	37600039	37603502	1	0.741	-0.59	-0.8627	-0.4091	-0.0218	0.093	-0.7674	-0.6353
Israel	ISR	37600039	37604237	1	0.6097	2.6352	-0.227	0.3348	-0.32	-0.8849	2.4277	-0.5305
Israel	ISR	37600039	37607406	1	0.0472	-0.1239	0.0226	1.2836	0.5868	1.5721	0.5755	0.1216
Israel	ISR	37600039	37600223	1	-0.4779	0.6464	1.1381	-0.4306	0.2599	-0.9484	0.0256	2.0955
Israel	ISR	37600039	37603554	1	-0.5467	-0.0862	-0.5034	0.2006	0.0811	0.2387	-1.0606	0.0941
Israel	ISR	37600039	37604314	1	0.6631	-0.4203	-0.227	0.1803	-0.5013	0.0455	-0.1914	-0.4607
Israel	ISR	37600039	37607066	1	0.5214	-0.2366	0.0226	0.5845	0.7406	-0.298	0.5755	-0.6762
Israel	ISR	37600039	37603925	1	0.6737
Israel	ISR	37600039	37605536	1	-0.908	-0.59	0.0226	-0.0677	0.1815	0.6052	0.0256	-0.4607
Israel	ISR	37600039	37603463	1	0.6899	-0.59	0.0226	-0.287	-0.123	-0.0447	-2.1355	-0.4607
Israel	ISR	37600039	37604679	1	0.6212	-0.5743	0.0226	-0.5571	-1.9456	-0.0961	-0.6852	0.2286
Israel	ISR	37600039	37600094	1	1.0959	1.3889	0.4173	-0.0301	-0.4976	0.3219	-0.6595	-0.8443
Israel	ISR	37600039	37606833	1	-0.9405	-0.7375	1.9359	-0.3338	-0.0053	-0.0716	-2.1355	0.4104
Israel	ISR	37600039	37601132	1	-0.3387	-0.0862	-0.4728	-0.4125	0.6343	0.3729	0.5755	0.1216
Israel	ISR	37600039	37604073	1	-0.2034	0.3902	-2.664	0.1338	-0.922	-1.6678	-1.1229	-1.4399
Israel	ISR	37600039	37603915	1	1.3224	0.5266	0.4173	-0.2904	1.0758	-0.2793	0.1693	-0.1563
Israel	ISR	37600039	37606936	1	-2.3253	0.468	1.4967		-0.2334	0.1834	0.1701	0.1216
Israel	ISR	37600039	37603859	1	0.1683	-0.6447	-0.1587	-0.6123	-0.1516	-0.8849	-0.6852	0.1216
Israel	ISR	37600039	37602493	1	-0.4023	-0.5743	-0.5888	-1.3107	-1.8672	-0.2774	-0.722	-1.0788
Israel	ISR	37600040	37603735	1	0.6438	0.1179	0.7162	0.4116	-0.7734	0.1203	-0.6852	0.9097
Israel	ISR	37600040	37602112	1	0.5613	2.6352	1.4967	-0.207	-0.0666	-0.5309	-1.5848	1.1232
Israel	ISR	37600040	37605938	1	0.3369	-0.4203	0.0226	-0.1697	-0.6817	0.137	0.5755	-1.1252
Israel	ISR	37600040	37601255	1	-0.6499	-1.1537	-0.0469	0.2744	0.5531	0.8837	-0.393	-0.5093
Israel	ISR	37600040	37604917	0	0.5366
Israel	ISR	37600040	37601757	0	0.3699	-0.0862	0.0226	0.0739	0.1338	0.3186	0.5755	0.1216
Israel	ISR	37600040	37605002	0	0.822	0.8762	0.1386	-0.7134	-0.1081	-1.6678	0.0444	0.8567
Israel	ISR	37600040	37602282	1	0.7208	0.6478	0.4173	0.1979	-0.303	-0.4393	0.5755	0.8567
Israel	ISR	37600040	37606879	1	0.5687	0.5923	0.9192	-0.8717	-0.4807	-1.6678	0.0405	2.0955
Israel	ISR	37600040	37606812	1	0.7112	-0.4488	-0.829	-0.5172	-0.8024	-0.1845	-0.4771	-0.7108
Israel	ISR	37600040	37602748	1	1.337	0.7763	-0.442	0.0646	-0.3669	-1.6678	-0.5945	0.6314
Israel	ISR	37600040	37601888	1	-0.2278	1.127	1.4967	-0.1077	0.3609	-0.3199	0.5755	0.1216
Israel	ISR	37600040	37601583	1	0.5898	-0.7221	0.8116	0.1163	-0.6853	0.0455	-0.6852	-0.2503
Israel	ISR	37600040	37605430	1	-1.4714	-1.0271	0.8116	-0.5969	-0.2409	-1.6678	-2.1355	-0.8102
Israel	ISR	37600040	37604130	1	0.8899	-0.5197	-0.227	0.4415	0.3166	0.5691	-0.2128	0.149
Israel	ISR	37600040	37605315	1	0.217	-0.269	-0.3048	0.1042	-0.041	-0.5037	-1.1908	-0.4607
Israel	ISR	37600040	37604001	1	-1.0516	0.96	0.4173	-1.2246	-0.3432	-1.0529	-0.6852	0.2546
Israel	ISR	37600040	37607162	1	1.0158	-0.938	0.0226	0.1438	-0.1382	-0.2781	-0.6852	0.1216
Israel	ISR	37600040	37603186	1	-0.373	0.2032	1.0433	0.2432	-0.6368	0.0111	-0.3272	-0.6774
Israel	ISR	37600040	37601569	1	0.8093	0.5128	0.8348	-0.5462	-0.2594	0.1324	-1.5848	0.2546
Israel	ISR	37600040	37604151	1	0.2696	-0.3466	-0.227	0.0026	-0.5648	-1.3198	-2.1355	-0.1563
Israel	ISR	37600040	37601224	1	0.7813	0.7855	-0.829	0.1798	-0.2538	0.3231	-0.4948	-0.1314
Israel	ISR	37600040	37600884	1	-0.2762	1.1576	1.9359	0.6611	0.6695	0.2925	1.8085	2.0955
Israel	ISR	37600040	37603965	1	-0.3674	0.5923	-0.6789	-1.3764	-1.098	-0.5309	-2.1355	0.0388
Israel	ISR	37600040	37603822	1	0.5282	1.7162	1.9359	0.5708	0.4987	-0.0614	0.1648	0.9097
Israel	ISR	37600040	37600062	1	0.6906	-0.4203	-0.1587	-0.4799	-0.8477	-0.5058	-2.1355	-0.8936
Israel	ISR	37600040	37605252	1	-0.8052	0.6492	0.0226	0.384	0.7125	-0.182	-0.0823	-0.4607
Israel	ISR	37600040	37607371	0	0.4574	1.0919	-0.6789	-2.6893	0.5301	-1.6678	0.1613	2.0955
Israel	ISR	37600040	37605319	0	0.6585	-0.9334	1.9359	-0.0463	0.165	0.1334	1.2498	0.1216
Israel	ISR	37600040	37600507	0	0.9558
Israel	ISR	37600040	37600992	0	0.3836	-0.2662	0.0226	0.643	-0.3565	-0.1741	0.5755	0.1216
Israel	ISR	37600040	37600450	0	0.671	-0.4203	-1.0611	-0.0548	0.009	-0.218	0.5755	-0.1563
Israel	ISR	37600040	37604336	0	-1.0992	-0.0862	-1.0611	0.5748	0.0622	0.6077	0.075	-1.2587
Israel	ISR	37600040	37603409	0	0.9862	-0.4343	0.0226	-0.2843	0.1564	-1.6678	-1.305	0.2286
Israel	ISR	37600040	37600304	0	0.7938	-0.4203	0.0226	-0.0031	0.1273	0.0668	-0.4801	1.1508
Israel	ISR	37600040	37600968	0	-0.0867	0.5068	1.9359	-0.4369	0.7672	-1.6678	-0.7897	2.0955
Israel	ISR	37600040	37604461	0	0.751	2.6352	1.9359	3.6039	4.8357	3.6292	2.4277	2.0955
Israel	ISR	37600040	37604145	0	0.9387	-0.0862	-0.5907	-0.3365	-0.2629	-0.7106	-0.309	-0.4784
Israel	ISR	37600040	37604351	0	0.9841	0.2516	1.9359	-0.2752	-0.3439	-0.8849	1.2067	2.0955
Israel	ISR	37600040	37606652	0	-0.5074	-0.0862	1.4967	0.2578	0.1022	-1.6678	0.5755	0.1216
Israel	ISR	37600040	37600711	0	1.4974	-0.7836	1.4967	0.7548	-0.0197	0.5385	0.1655	2.0955
Israel	ISR	37600040	37603242	0	0.6736	0.9349	1.9359	0.4662	0.0514	0.5611	1.8077	0.2315
Israel	ISR	37600040	37600684	0	0.845	0.4631	0.8038	0.4874	0.8319	-0.3164	0.8038	-0.222
Israel	ISR	37600041	37606897	1	-0.5476	-0.0862	-0.335	-0.3576	-0.9291	-0.1443	-2.1355	-2.5027
Israel	ISR	37600041	37602880	1	-1.1394
Israel	ISR	37600041	37602559	1	0.56
Israel	ISR	37600041	37601302	1	-0.2146
Israel	ISR	37600041	37600559	1	-1.0452	-0.948	-1.2667	-1.2143	-1.1	-0.8849	0.5755	0.1216
Israel	ISR	37600041	37604244	1	-1.4743
Israel	ISR	37600041	37604222	1	-1.4076	1.935		0.1618			-0.8657	-0.7712
Israel	ISR	37600041	37607290	1	0.5112
Israel	ISR	37600041	37601247	1	0.3921	-0.4203	0.0226	-2.6893	-0.4761		-0.6852	0.1216
Israel	ISR	37600041	37605419	1	-0.0285
Israel	ISR	37600041	37604191	1	-1.4205	-0.5743	0.0226	-2.6893	-1.9581	-1.6678	-0.1972	-0.5912
Israel	ISR	37600041	37603598	1	-0.1901
Israel	ISR	37600041	37601189	1	0.1583						0.1693	0.2205
Israel	ISR	37600041	37606911	1	-0.944	-1.3452	-1.5438	-2.6893	-1.2804	-0.0935	-1.4013	-1.6922
Israel	ISR	37600041	37600271	0	-0.2059
Israel	ISR	37600041	37606859	0	0.1458
Israel	ISR	37600041	37602201	0	-0.4247				0.7912
Israel	ISR	37600041	37602977	0	0.4699
Israel	ISR	37600041	37604948	0	-0.8642
Israel	ISR	37600041	37601107	0	-0.2048	0.5228	-0.6446	0.748	0.0163	1.0546	1.0897	-0.6774
Israel	ISR	37600041	37605120	0	1.092
Israel	ISR	37600041	37604941	0	-0.9459
Israel	ISR	37600041	37605343	0	-0.4856
Israel	ISR	37600041	37602365	0	-1.538				-0.3434
Israel	ISR	37600041	37605691	0	-0.9558
Israel	ISR	37600041	37602667	0
Israel	ISR	37600042	37604707	1	0.6515	-0.0862	0.0226	-0.7283	-0.4861	-1.6678	-0.6852	-0.5251
Israel	ISR	37600042	37601306	1	0.5902	0.1997	-0.5034	-0.0564	-0.832	0.1731	0.0256	-0.1563
Israel	ISR	37600042	37600542	1	-0.4248	-0.59	-1.161	0.0598	-0.9423	-0.4753	-2.1355	-1.3017
Israel	ISR	37600042	37600491	1	-0.2115	-0.7221	0.0226	-0.3053	-0.4373	0.3906	-0.6852	-0.4607
Israel	ISR	37600042	37606767	1	1.2407	0.7308	-0.6315	0.5429	0.3398	-0.4423	-0.5832	0.1216
Israel	ISR	37600042	37606540	1	0.3049	-0.0862	0.0226	0.9377	-0.0585	1.4427	-0.6852	-0.4607
Israel	ISR	37600042	37603148	1	1.2331	1.1352	1.9359	3.6039	1.3193	2.7501	1.8085	2.0955
Israel	ISR	37600042	37607291	1	0.4712	-0.4516	1.2899	-0.3709	-0.9342	-0.3242	-0.8483	-0.6195
Israel	ISR	37600042	37605310	1	1.424	-0.4343	-0.732	3.6039	1.5288	3.0023	-0.5832	0.557
Israel	ISR	37600042	37601405	1	0.1712	2.6352	0.7162	0.1217	0.4361	0.7119	-0.1722	0.9097
Israel	ISR	37600042	37601880	1	0.6682	1.1306	0.1453	-1.2044	-0.7482	-0.8849	-1.5848	-0.8745
Israel	ISR	37600042	37606630	1	-0.2784	0.9275	1.0108		-0.3383	-0.0606	0.5755	0.1216
Israel	ISR	37600042	37601466	1	-0.2281	-0.59	0.0226	-0.4626	-0.8952	-0.8849	-0.1727	-0.4607
Israel	ISR	37600042	37603749	1	0.7828	0.0566	-0.1587	-0.3236	-0.5177	-0.4694	-0.0987	0.1959
Israel	ISR	37600042	37606164	1	0.1582	-0.4516	1.2341	-0.2389	-1.126	0.238	0.0256	0.8567
Israel	ISR	37600042	37602456	1	-0.0969	-0.4203	-1.5883	0.0064	-0.3932	-0.3435	-1.5848	-0.6762
Israel	ISR	37600042	37600802	1	1.2167	2.6352	0.0226	0.8853	0.6903	0.6737	1.836	1.1232
Israel	ISR	37600042	37601169	1	1.2683	-0.7737	-0.3143	-0.335	-0.6443	0.0151	-0.8686	-0.4377
Israel	ISR	37600042	37602427	1	0.2137	-0.891	-0.227	0.4786	-0.0374	0.0884	0.3482	0.1216
Israel	ISR	37600042	37606021	1	1.5291	2.6352	1.9359	1.0609	1.372	0.5772	2.4277	1.3857
Israel	ISR	37600042	37607185	1	-0.7955	0.4435	-0.5472	-1.0068	0.5492	-1.6678	0.075	-1.112
Israel	ISR	37600042	37601910	1	-0.5517	-0.59	-1.0611	0.1219	0.1584	-0.2785	-0.6852	-1.1252
Israel	ISR	37600042	37604587	0	-0.1797	-0.4343	0.0226	0.1061	-0.6757	0.4041	0.1693	0.1216
Israel	ISR	37600042	37603729	0	0.6986	1.1576	1.4967	-0.1976	1.379	-1.6678	1.5037	2.0955
Israel	ISR	37600042	37600987	0	-0.4577	0.1411	0.0226	-1.6841	-0.3423	-1.6678	1.3958	0.1216
Israel	ISR	37600042	37601423	0	0.7496	-0.0306	1.1355	0.6003	0.5893	1.0635	2.4277	2.0955
Israel	ISR	37600042	37605323	0	0.5309	0.2063	-0.3802	0.1653	-0.5368	0.6188	-0.3763	-0.1563
Israel	ISR	37600042	37606330	0	0.7208	0.468	0.0226	0.1744	1.03	0.0647	1.802	2.0955
Israel	ISR	37600042	37606763	0	0.5793	-0.4314	0.6407	-2.6893	-0.5312	-1.6678	0.1693	1.2841
Israel	ISR	37600042	37606917	0
Israel	ISR	37600042	37605706	0	0.036			-0.6478	0.2089
Israel	ISR	37600042	37604803	0	0.332	0.468	0.8348	-0.3759	-0.149	-0.1443	2.4277	1.2841
Israel	ISR	37600042	37605939	0	-0.3971	-0.2479	0.0226	0.1045	-0.3477	0.6316	0.5755	0.1216
Israel	ISR	37600042	37601363	0	0.7017	-0.4488	1.4967	0.2744	3.5634	0.747	0.3768	0.8567
Israel	ISR	37600042	37606455	0	0.6082	-0.0862	-0.227	-0.1949	-0.4074	0.4394	0.5755	0.1216
Israel	ISR	37600042	37601093	0	0.8725	1.7162	1.9359	0.5326	1.1768	-0.4164	2.4277	2.0955
Israel	ISR	37600042	37605089	0	-0.971	-0.0862	-0.3802	-0.6312	0.0522	-1.6678	-1.0576	-1.0169
Israel	ISR	37600043	37602486	1	1.5717	-0.4136	-2.664	0.6697	-0.1591	-1.6678	-2.1355	-1.6872
Israel	ISR	37600043	37603710	0	0.1746	-1.6495	-0.227	3.6039	4.8357	1.5854	2.4277	-1.9616
Israel	ISR	37600043	37606377	0	0.5772
Israel	ISR	37600044	37600570	1	0.8482	-0.4203	-0.3802	-0.5223	-0.4921	-0.4795	-0.4948	-0.2503
Israel	ISR	37600044	37605404	1	1.0579	-0.0862	0.4173	0.2738	0.7275	-1.6678	-1.5848	-0.1314
Israel	ISR	37600044	37603701	1	1.6914	0.5315	1.9359	0.7029	0.5792	1.0062	-1.5848	0.9097
Israel	ISR	37600044	37607231	0	0.3573	0.1852	-0.4728	0.3128	-0.1051	-0.2144	0.075	0.1216
Israel	ISR	37600044	37603443	0	0.1183	-0.0862	1.1381	-0.8717	-1.1475	-1.6678	-0.8661	0.1216
Israel	ISR	37600044	37603709	0	1.3581	0.3924	0.7162	-0.3701	-0.155	0.2719	1.1417	1.0177
Israel	ISR	37600044	37601040	1	1.3993	-0.59	0.0226	-0.0154	-0.1446	-0.801	-0.4771	-0.4607
Israel	ISR	37600044	37604571	1	1.149	-0.59	-0.7638	-0.0759	-0.212	-0.0413	-0.454	-0.7496
Israel	ISR	37600044	37607263	1	0.3978	-0.1058	-0.7902	0.1419	-0.9136	0.2007	-0.6852	-0.7496
Israel	ISR	37600044	37602410	1	1.0081	1.4003	-0.1119	0.0636	-0.7016	-0.5141	0.0754	0.833
Israel	ISR	37600044	37601361	1	0.365	-0.0862	-0.5034	-0.1132	-0.2891	-0.218	-0.6852	-0.4607
Israel	ISR	37600044	37603357	1	1.5253	1.1132	-0.829	0.5312	0.4436	-0.3435	-1.2624	-0.4607
Israel	ISR	37600044	37603168	1	1.0581	-0.0862	-0.9607	-0.206	-0.7991	0.2015	0.1701	-0.6774
Israel	ISR	37600044	37605991	1	1.3841	-0.6579	-0.1587	3.6039	-0.0737	0.4394	-0.6852	0.9097
Israel	ISR	37600044	37600733	1	0.002	0.1221	-1.9803	-0.715	-0.1827	-1.6678	-2.1355	-2.5027
Israel	ISR	37600044	37601001	1	0.209	-0.2509	-0.227	0.0845	-0.5166	-0.2785	-1.5848	-0.8443
Israel	ISR	37600044	37603916	1	1.1877	-0.089	0.0226	-0.2624	-0.3882	-0.801	-0.4771	0.1216
Israel	ISR	37600044	37600825	1	0.1849	-0.4203	-0.711	-0.1515	-0.748	-0.1147	-0.6997	0.1216
Israel	ISR	37600044	37604665	1	0.9386	-0.938	-1.7997	0.3193	-0.3797	-1.6678	-2.1355	-0.9933
Israel	ISR	37600044	37602494	1	0.7943	-0.5925	-1.2567	-0.3067	-0.5616	-0.8437	-1.5848	-0.1544
Israel	ISR	37600044	37603407	1	0.889	-0.5743	0.0226	-0.217	-0.6868	-0.1006	-0.6852	-0.1563
Israel	ISR	37600044	37602423	1	0.6799	0.2695	-1.5883	-0.5026	-0.3854	-0.2532	-2.1355	-0.9101
Israel	ISR	37600044	37607184	1	0.6433	-0.4203	0.0226	-0.3711	-0.3902	-1.6678	-0.4948	-0.5251
Israel	ISR	37600044	37607441	1	0.1942	0.7763	0.1386	0.435	0.423	0.3808	1.2568	0.346
Israel	ISR	37600044	37601514	1	0.9143	-0.1058	-1.0935	0.272	0.085	-0.8849	-0.2668	-0.9299
Israel	ISR	37600044	37604156	1	0.9617	-0.1827	0.0226	0.2176	-0.0963	-1.6678	-0.8686	-0.7496
Israel	ISR	37600044	37606210	0	0.4679	-0.7221	-0.3802	0.7714	-0.092	0.6475	-0.0553	-0.2503
Israel	ISR	37600044	37603116	0	0.7294
Israel	ISR	37600044	37602855	0	0.6091	0.6348	1.9359	-2.6893	0.1872	-1.6678	-0.8917	0.7095
Israel	ISR	37600044	37604642	0	0.9085	-0.5857	-0.6446	-0.0145	0.3642	-0.8849	-0.5476	-1.5767
Israel	ISR	37600044	37601795	0	-0.2517	0.8046	0.8348	-0.9552	-0.7716	-1.6678	-1.5848	-0.1314
Israel	ISR	37600044	37607487	0	1.2356	-0.59	0.0226	-0.6986	-1.0716	-1.6678	-1.0808	0.149
Israel	ISR	37600044	37603538	0	1.3918	0.7308	1.9359	0.2589	1.2438	-0.3516	0.3482	2.0955
Israel	ISR	37600044	37606537	0	0.8072	-0.4314	-1.3452	-0.5598	-1.0572	-0.7433	-0.8627	0.4104
Israel	ISR	37600044	37603560	0	0.9052	0.9454	1.0433	0.0221	0.8584	0.2079	0.9628	0.1216
Israel	ISR	37600044	37605616	0	0.7329	-0.3516	0.4173	-0.4291	-0.3316	-0.568	0.0447	-0.411
Israel	ISR	37600044	37601260	0	0.9861	-0.2509	-0.6315	-0.135	-0.1282	0.2893	-0.5832	0.1216
Israel	ISR	37600044	37605632	0	0.5851	0.7763	0.8116	-0.4985	0.4043	0.277	0.8038	0.6559
Israel	ISR	37600044	37602009	0	0.9942	0.5746	1.9359	0.567	1.0965	0.816	2.4277	2.0955
Israel	ISR	37600044	37605750	0	1.2565	-0.4857	1.036	1.0978	0.2363	1.9685	0.1922	0.9642
Israel	ISR	37600044	37600928	0	0.6073	0.3875	0.9726	0.5987	0.6314	-0.2781	-0.1026	1.515
Israel	ISR	37600044	37605857	0	1.0262	0.792	0.1386	0.0853	0.953	0.2937	0.1472	0.149
Israel	ISR	37600044	37603981	0	1.2692	-0.2662	0.9726	0.3395	0.5326	0.5626	0.1648	0.1216
Israel	ISR	37600045	37602369	1	0.8522	0.4033	0.3461	-0.0823	-1.5471	-0.8849	-2.1355	0.2286
Israel	ISR	37600045	37603949	1	0.7922	-0.8283	-0.7638	-0.5555	-0.7361	-0.5309	-2.1355	-0.6774
Israel	ISR	37600045	37604477	1	0.6832	-0.5775	0.0226	-0.1153	-0.7501	-0.7793	0.5755	0.1216
Israel	ISR	37600045	37602915	0	0.0031	-0.948	0.0226	0.1734	0.7617	0.5207	-0.6852	-1.3744
Israel	ISR	37600045	37601831	0	0.2798	0.64	0.9247	0.639	2.0116	0.3649	0.8038	0.4725
Israel	ISR	37600045	37600188	0	-0.8398	-0.8283	0.0226	-0.0818	-0.2647	-0.8768	0.5755	-0.1563
Israel	ISR	37600045	37606851	0	1.1634	0.2842	0.4173	0.2916	0.7131	-0.7936	-1.2624	-0.1426
Israel	ISR	37600045	37606621	1	0.6951	1.3697	1.0108	-0.1637	-0.383	0.137	-0.6852	2.0955
Israel	ISR	37600045	37600368	1	1.0075	-0.8802	-0.829	-0.6189	-1.0345	-1.6678	-1.5848	1.1508
Israel	ISR	37600045	37606802	1	-0.7126	-0.0862	-0.227	0.5825	-0.4469	-0.5375	-0.6852	-0.4607
Israel	ISR	37600045	37600528	1	-0.2846	-0.0862	0.0226	-0.5557	-0.1833	-0.0147	0.5755	0.1216
Israel	ISR	37600045	37605466	1	0.676	0.5266	-0.335	0.2744	0.2181	0.3821	-0.1021	-0.1563
Israel	ISR	37600045	37605615	1	0.8284	1.2587	0.8038	-0.0269	-0.7584	0.0834	-0.8012	0.7374
Israel	ISR	37600045	37601336	1	0.5359	0.957	1.9359	0.3158	-0.3202	-0.0871	-0.4748	2.0955
Israel	ISR	37600045	37601167	1	0.9696	0.528	-0.3178	0.4	-1.2446	-0.0558	-0.0282	-1.7277
Israel	ISR	37600045	37602883	1	0.0736	0.792	1.2899	-0.4645	-1.1882	-0.9484	-0.5832	0.9097
Israel	ISR	37600045	37602078	1	1.0135	-0.2479	-0.3802	-0.6675	-0.7441	-0.8849	-1.5848	-0.8443
Israel	ISR	37600045	37600746	1	0.9757	0.1973	-0.4806	0.0756	-0.7189	-1.6678	-0.6852	-0.4607
Israel	ISR	37600045	37606091	1	0.2775	1.2587	-2.664	3.6039	-1.5403	-0.7368	2.4277	2.0955
Israel	ISR	37600045	37604324	1	1.0096	-0.6593	-0.3526	-0.9138	-0.6663	-0.8849	0.1693	0.1216
Israel	ISR	37600045	37600349	1	0.7619	0.2067	0.8116	0.1184	-0.1778	-0.0207	-0.9106	-0.2726
Israel	ISR	37600045	37600492	1	0.9859	2.6352	0.0226	0.4646	0.5025	0.3456	0.5755	0.1216
Israel	ISR	37600045	37600209	1	-0.3017	-0.1106	-0.5472	-0.3956	-0.461	0.4436	-1.2871	0.2546
Israel	ISR	37600045	37606083	1	0.299	0.963	0.6496	0.5411	0.6686	0.4943	1.2262	1.2841
Israel	ISR	37600045	37601269	0	0.6313	0.8762	0.6825	-0.0667	-0.1373	-1.6678	-0.1026	0.7627
Israel	ISR	37600045	37602443	0	0.8309	0.0666	0.7162	0.4373	0.4685	0.596	0.2287	1.3857
Israel	ISR	37600045	37601359	0	0.9491	-0.6593	-0.3802	-0.4779	-1.1071	-0.5569	0.1922	0.1216
Israel	ISR	37600045	37602738	0	0.7016	-1.0291	1.1381	-1.0138	-0.0715	-0.212	0.8038	2.0955
Israel	ISR	37600045	37600441	0	-0.6785	0.5266	0.0226	0.1053	-0.0944	0.4394	0.5755	2.0955
Israel	ISR	37600045	37602812	0	-0.029	0.5946	1.9359	-0.9093	-0.1335	-0.5309	0.7679	1.0177
Israel	ISR	37600045	37601725	0	1.3222	0.7825	1.9359	3.6039	-3.7095	1.3545	1.6284	2.0955
Israel	ISR	37600045	37603025	0	1.2705	0.2621	1.9359	0.2745	0.3546	-0.0197	2.4277	2.0955
Israel	ISR	37600045	37606130	0	0.4232	1.7162	1.9359	-2.6893	0.6743	-1.6678	2.4277	0.149
Israel	ISR	37600045	37600715	0	0.4428	-0.2662	0.586	-0.2269	0.839	0.1855	0.8038	2.0955
Israel	ISR	37600045	37604826	0	-0.7082	0.5696	1.9359	-0.5476	0.0152	-0.7847	1.4793	0.8903
Israel	ISR	37600045	37602715	0	0.7337	-0.7221	-0.227	-0.5339	-1.331	-0.8849	-0.6852	0.1216
Israel	ISR	37600045	37601108	0	1.4571	0.2165	-1.1019	0.6721	0.0627	0.5004	0.2207	-0.1808
Israel	ISR	37600045	37607488	0	0.927	0.9454	1.9359	-1.0549	0.365	-1.6678	0.1693	1.515
Israel	ISR	37600045	37607163	0	0.5792	-2.9627	-2.664	-2.6893	-3.7095	-1.6678	0.1693	-1.1252
Israel	ISR	37600045	37604483	0	1.2511	-0.7958	0.1453	-1.5123	-0.2009	-0.8849	-1.1698	0.9883
Israel	ISR	37600046	37606520	1	-1.2009	-0.4203	0.1386	0.0485	-0.9542	0.3499	0.3482	0.1216
Israel	ISR	37600046	37601922	1	-1.0995	2.6352	1.9359	-0.6487	-0.6078	-1.6678	-2.1355	-1.2874
Israel	ISR	37600046	37600022	1	0.4781	-0.0862	0.9192	0.1053	0.0714	0.4394	2.4277	-0.7674
Israel	ISR	37600046	37601682	0	0.7742	-0.0862	0.0226	1.2836	0.8779	1.5721	0.5755	0.1216
Israel	ISR	37600046	37605084	0	-0.3661	-0.8357	0.9726	0.1164	-0.4344	0.4594	0.5755	0.1216
Israel	ISR	37600046	37604761	0	-0.594	-0.2662	0.9726	0.7113	-0.2267	0.4641	0.5755	0.1216
Israel	ISR	37600046	37602953	0	0.8639	-0.5743	-0.227	0.7966	0.8779	1.4886	0.5755	0.1216
Israel	ISR	37600046	37600024	0	-0.8436	-0.2662	0.0226	0.4144	-0.03	-0.1237	-0.0992	-0.222
Israel	ISR	37600046	37603691	0	-0.1069	-0.0862	0.0226	0.0046	0.8779	3.6292	0.5755	0.1216
Israel	ISR	37600046	37606930	1	0.5738	0.957	0.7162	0.1322	-0.1733	0.4215	-0.0987	2.0955
Israel	ISR	37600046	37602363	1	-1.4646
Israel	ISR	37600046	37601117	1	-0.4273	0.2807	-0.3802	0.5601	-0.5934	1.1388	0.075	0.1216
Israel	ISR	37600046	37602939	1	-0.2273	0.5266	0.0226	-0.1176	-0.3503	0.2781	0.3482	-0.1865
Israel	ISR	37600046	37605694	1	-1.111	0.1411	-0.7249	1.7511	0.842	1.8155	-0.1722	-0.2503
Israel	ISR	37600046	37607148	1	-0.9015	-0.2479	0.0226	0.4434	0.0261	0.3456	0.5755	0.1216
Israel	ISR	37600046	37603626	1	0.0148	-0.7162	-0.227	0.1502	-0.4558	0.1487	-0.0817	0.1216
Israel	ISR	37600046	37603653	1	-0.0165	-1.1098	0.8017	0.4215	-0.5921	-1.6678	-0.4571	2.0955
Israel	ISR	37600046	37602920	1	-0.1493							2.0955
Israel	ISR	37600046	37604770	1	0.1559	0.2165	0.0226	0.6333	-0.2222	1.0196	0.5755	0.1216
Israel	ISR	37600046	37606908	1	-0.32	0.0532	0.9726	0.3604	-0.2425	0.392	-0.5172	1.1508
Israel	ISR	37600046	37603171	1	1.0041	0.5266	-0.6116	0.3976	-1.2282	0.9524	0.9863	-1.2874
Israel	ISR	37600046	37601580	1	-0.7598	0.0308	1.1381	0.6383	-0.617	0.5722	0.5755	2.0955
Israel	ISR	37600046	37607526	1	0.0535	0.7156	0.0226				1.836	-0.1563
Israel	ISR	37600046	37607152	1	-0.118	-0.891	-0.8627	0.1168	0.3574	-1.6678	-0.6852	-0.7496
Israel	ISR	37600046	37604343	1	0.2865	2.6352	1.9359	0.3489	1.1864	0.1527	1.8085	1.3857
Israel	ISR	37600046	37601926	1	0.5862	-0.5073	0.0226	-0.0638	-0.1782	1.0167	-0.6852	0.1216
Israel	ISR	37600046	37605975	1	0.7908	2.6352	1.4967	0.6808	1.7751	1.0427	0.5755	0.1216
Israel	ISR	37600046	37606633	1	0.4028	0.1852	0.4173	0.2175	-0.0886	0.0895	0.0256	1.3857
Israel	ISR	37600046	37606973	1	-0.4289	0.7855	1.1381	-0.9241	-0.2509	-0.3516	-2.1355	0.2909
Israel	ISR	37600046	37605957	1	0.1423
Israel	ISR	37600046	37605029	1	0.192			0.7113	-0.292
Israel	ISR	37600046	37601499	0	0.0471	1.3403	0.586	0.1563	0.0289	0.1622	0.1693	0.557
Israel	ISR	37600046	37604045	0	-0.2878			3.6039	4.8357
Israel	ISR	37600046	37606679	0	-0.1776	-0.0862	0.1802	0.3155	1.0098	-0.1125	0.8038	0.1216
Israel	ISR	37600046	37602734	0	0.6855	2.6352	1.9359	-0.4663	1.0728	-0.5569	0.8992	2.0955
Israel	ISR	37600046	37600350	0	0.1551		0.9726	-2.675		0.4523	0.0751	0.1216
Israel	ISR	37600046	37604494	0	-0.8943	0.0634	0.0226	-0.4196	-0.0459	0.1535	-0.5355	0.1216
Israel	ISR	37600046	37606391	0	-0.3819	0.9637	0.3591	1.2423	0.4438	1.129	0.3415	-0.5305
Israel	ISR	37600046	37601328	0	0.5643	-0.59	0.0226	-0.0228	0.8116	0.29	0.5755	0.1216
Israel	ISR	37600046	37603817	0	1.0147	-0.2479	0.0226	0.7113	0.8779	1.0062	0.5755	0.1216
Israel	ISR	37600046	37600045	0	-1.7657	0.0634	0.0226	0.0401	0.1744	0.2181	0.5755	0.1216
Israel	ISR	37600046	37601211	0	0.0436	0.3266	0.0226	0.1166	-0.0133	-0.0207	0.1693	-0.0129
Israel	ISR	37600047	37601488	1	0.2722	-0.0862	0.0226	1.0275	0.4346	0.9595	0.5755	-0.1563
Israel	ISR	37600047	37604484	0	-0.1483	0.1852	0.0226	0.8287	2.6044	1.1015	0.6626	-0.8646
Israel	ISR	37600047	37605320	0	0.6143	2.6352	1.4967			-0.2189	2.4277	2.0955
Israel	ISR	37600047	37603509	1	-0.5423	-0.0061	0.0226	-0.8921	-0.3217	-1.6678	-0.4948	-0.9299
Israel	ISR	37600047	37606245	1	1.1625	0.5946	0.9726	-0.308	-0.5872	-0.218	0.3482	1.1508
Israel	ISR	37600047	37602312	1	1.0002	2.6352	1.9359	3.6039	4.8357	1.0062	2.4277	0.1216
Israel	ISR	37600047	37606510	1	0.885	0.7156	0.7162	1.0914	0.8845	-0.0267	0.5858	0.1216
Israel	ISR	37600047	37601990	1	0.7387	-0.0862	0.0226	1.2836	-0.9291	1.5721	0.5755	0.1216
Israel	ISR	37600047	37605140	1	0.0355	1.031	0.1386	0.2263	-0.1252	0.0831	0.3542	-0.5912
Israel	ISR	37600047	37600005	1	-0.6768	-0.1629	0.0226	-1.2502	-0.8419	-1.6678	-0.3004	-0.8802
Israel	ISR	37600047	37604636	1	-0.0837	0.8046	0.5833	-0.772	0.3686	-0.3451	-0.4771	0.1216
Israel	ISR	37600047	37604230	1	-0.5542	0.3924	-0.8627	-0.9969	-0.0127	-0.8849	-2.1355	-1.112
Israel	ISR	37600047	37606035	1	1.1895	0.9454	-0.2943	0.2864	1.2696	-0.568	-0.309	-0.5251
Israel	ISR	37600047	37600065	1	0.8507	0.957	0.4562	0.2916	1.0644	-0.0086	-0.6599	-0.6216
Israel	ISR	37600047	37601023	1	-0.199	2.6352	1.9359	0.3382	0.3953	0.1723	-0.4948	2.0955
Israel	ISR	37600047	37602065	1	0.7663	1.3889	0.4173	-0.2783	0.4159	0.4557	0.9	1.515
Israel	ISR	37600047	37601130	1	-0.1197	0.9271	0.1802	0.2556	0.3205	0.7687	0.5755	-0.2503
Israel	ISR	37600047	37601632	1	-0.8468	2.6352	0.0226	-0.8975	-0.0805	-1.6678	0.5755	-0.4607
Israel	ISR	37600047	37606048	1	-0.3962	-1.3452	-1.9114	0.4008	-0.8782	0.4394	-0.6852	-1.1252
Israel	ISR	37600047	37604455	1	-0.5803	1.3889	1.4967	-0.4926	0.4397	-1.6678	0.1693	-0.2503
Israel	ISR	37600047	37601699	1	-0.3374	-0.4203	-1.3325	-0.7257	-0.0901	-1.6678	-2.1355	-0.8443
Israel	ISR	37600047	37604379	1	0.687	2.6352	0.5563	-0.0612	-0.2317	-1.653	-0.3912	-0.3902
Israel	ISR	37600047	37600044	1	-1.3749	-2.9627	1.9359	-2.6893	-3.7095	-1.6678	-2.1355	2.0955
Israel	ISR	37600047	37600407	0	-0.2093	0.0566	1.4967	-0.0452	-0.4716	-0.5569	0.5755	0.9097
Israel	ISR	37600047	37600379	0	-0.7431			0.1053	0.8116		-2.1355
Israel	ISR	37600047	37605781	0	1.1476	2.6352	0.0226	0.7113	0.8779	-1.6678	0.5755	0.1216
Israel	ISR	37600047	37600146	0	0.0484	-0.4314	0.0226	-0.2093	0.0477	0.2679	0.1693	2.0955
Israel	ISR	37600047	37604436	0	-0.0257
Israel	ISR	37600047	37606024	0	0.2037	0.2086	1.1381	-1.1982	0.3872	0.3456	1.1417	0.6559
Israel	ISR	37600047	37604630	0	-0.4488	-0.0862	0.0226	0.7113	-0.9291	1.0062	0.5755	-1.1252
Israel	ISR	37600047	37607150	0	0.0828	0.3326	-2.2485	-1.2502	-0.623	-0.2979	-0.6852	2.0955
Israel	ISR	37600047	37603762	0	-0.9644	-2.9627	-2.664	-2.6893	-1.0405	-1.6678	-2.1355	-2.5027
Israel	ISR	37600047	37602850	0	-0.5				-3.7095
Israel	ISR	37600047	37605009	0	0.5899	0.6555	0.1386	-0.2322	0.4057	-0.0513	0.8382	0.1216
Israel	ISR	37600047	37604242	0	-0.5596				-3.7095		-0.9729
Israel	ISR	37600047	37600275	0	0.5412	-0.0862	0.82	0.7704	0.6559	0.414	-0.1972	0.1216
Israel	ISR	37600047	37603590	0	-2.4686	-0.0739	-0.2737	0.759	0.1089	1.1842	-0.2907	-0.4423
Israel	ISR	37600048	37601854	0	-0.4016	-0.0862	0.0226	-0.8707	-0.0408	-0.7054	0.1693	-0.4607
Israel	ISR	37600048	37601215	0	-0.2284	-2.9627	-2.664	2.7452	-0.9291	-0.8849	2.4277	-2.5027
Israel	ISR	37600048	37601203	0	0.7538	-0.8374	-0.0607	-1.7857	-0.7823	-1.6678	-2.1355	0.0388
Israel	ISR	37600048	37600336	0	0.7868	-1.2439	-0.4806	-1.1327	-0.362	-0.7106	-2.1355	-2.5027
Israel	ISR	37600048	37604445	0	0.5694	0.7855	-0.7638	-0.6533	0.5082	-0.3735	-0.9714	-0.806
Israel	ISR	37600048	37603914	0	0.6372	0.468	-0.4806	-2.6893	-0.795	-1.6678	0.1648	0.1216
Israel	ISR	37600048	37602984	0	0.9121	0.3289	0.8038	0.7297	0.6002	0.8301	0.5755	0.1216
Israel	ISR	37600048	37606216	0	1.3732	-0.4203	0.0226	-0.5511	-0.7264	-0.0014	-0.2668	-0.4607
Israel	ISR	37600048	37600387	0	1.5448	0.2032	0.8116	-0.3902	0.2983	0.2113	1.3656	0.8567
Israel	ISR	37600048	37606751	0	0.7384						2.4277	2.0955
Israel	ISR	37600048	37605092	0	0.599	-1.1458	-0.8958	-1.0068	-0.9451	-0.6274	1.1987	-0.2726
Israel	ISR	37600048	37605747	0	0.7685	-1.1212	0.2753	0.3024	-0.0862	1.0501	-0.3876	-0.409
Israel	ISR	37600048	37600032	0	0.9494	-0.7836	0.0226	-0.3368	-0.4011	-0.568	-0.535	-0.1563
Israel	ISR	37600048	37607335	0	0.6965	-0.5847	0.0226	0.3136	-0.6734	-0.4128	-0.6852	0.1216
Israel	ISR	37600048	37602217	0	0.8114	0.3961	0.0226	-0.9595	0.1333	-0.526	-0.4288	-0.6959
Israel	ISR	37600048	37604787	0	0.6835	0.5206	-0.227	-0.6843	-0.6912	-0.5639	-0.3086	-0.2503
Israel	ISR	37600048	37606208	0	0.2244	0.1245	1.9359	0.2205	0.2882	0.6759	0.5755	2.0955
Israel	ISR	37600048	37604320	0	1.223	-0.5847	-0.335	-1.5123	-0.4895	-1.6678	-2.1355	0.1216
Israel	ISR	37600048	37601344	0	0.9624	0.6492	0.586	-1.0161	-0.4597	-0.3355	0.3473	0.543
Israel	ISR	37600048	37601497	0	0.5896	-0.1743	0.9726	0.0578	0.5772	0.2441	0.5684	1.1232
Israel	ISR	37600048	37602146	0	-0.3792	-0.8245	0.0226	-1.2296	-0.3194	-0.1787	0.3473	0.8136
Israel	ISR	37600048	37604696	0	0.5623	2.6352	0.0226	3.6039	4.8357	0.4394	-0.6852	-1.1252
Israel	ISR	37600048	37600267	0	-0.0274			3.6039		3.6292
Israel	ISR	37600048	37605032	0	0.0759	-0.5259	0.0226	-2.0365	-0.1989	-1.6678	-0.6852	-0.5251
Israel	ISR	37600048	37606381	0	0.2399	-0.4268	0.0226	0.377	-0.5172	0.7297	-0.1939	-0.3423
Israel	ISR	37600048	37604413	0	0.1638	-2.9627	-1.8838	-0.123	-1.148	-1.6678	-2.1355	-2.5027
Israel	ISR	37600048	37607018	0	-0.1532	0.0566	0.9726	0.3063	0.7078	0.0272	0.5755	0.5553
Israel	ISR	37600048	37606661	0	0.0049	-0.59	-0.5034	-0.1173	-0.0479	-0.3164		0.1216
Israel	ISR	37600048	37602438	0	1.0899	1.3939	0.4173	-0.654	0.3838	0.1324	0.8038	0.1216
Israel	ISR	37600048	37600741	0	-0.6743	-1.1117	1.9359	-0.5836	-0.6251	-1.6678	2.4277	2.0955
Israel	ISR	37600048	37601443	0	0.1761	-0.2662	-0.8219	-0.7669	-1.5139	-0.2499	1.3958	0.1216
Israel	ISR	37600048	37601021	0	0.4961	-0.4501	0.7162	-1.6841	-0.5612	-0.8849	-0.4805	-0.1544
Israel	ISR	37600048	37607002	0	0.4573	-0.59	-0.3048	1.0026	-0.7921	0.3452	-0.3733	-0.6924
Israel	ISR	37600048	37606127	0	0.6799	-0.0862	0.0226	0.1053	-0.7891	0.4394	0.5755	0.1216
Israel	ISR	37600048	37602992	0	0.7778	0.9454	1.4967	-0.3211	0.0762	0.0552	1.656	2.0955
Israel	ISR	37600048	37600812	0	0.5113	-0.5133	0.4173	0.0732	-0.2116	-0.0444	0.5755	0.4777
Israel	ISR	37600048	37603650	0	0.1133	0.7062	1.036	0.2016	0.7164	0.0095	0.8038	1.0448
Israel	ISR	37600048	37601739	0	1.0975	2.6352	1.9359	3.6039	2.3385	0.0589	2.4277
Israel	ISR	37600050	37602832	1	1.1787	-0.59	0.0226	0.317	0.046	0.1978	0.5755	0.1216
Israel	ISR	37600050	37606747	1	0.4932	-0.0862	-1.0611	0.3009	-0.0197	0.8377	-0.2852	0.1216
Israel	ISR	37600050	37601730	1	1.141	-0.7353	-0.227	0.0395	-0.304	1.5903	0.5755	0.1216
Israel	ISR	37600050	37606676	1	1.0793	0.2695	-0.3802	-0.084	0.2018	-0.2408	-0.3907	-0.1563
Israel	ISR	37600050	37604158	1	1.7952
Israel	ISR	37600050	37602554	1	0.685	0.0017	-0.6315	0.6027	1.0219	-0.9484	-2.1355	0.1216
Israel	ISR	37600050	37600781	1	1.0122	-0.6761	0.894	-0.3306	-0.8298	-0.5569	-2.1355	-1.1252
Israel	ISR	37600050	37605923	1	1.0373	0.2086	-0.227	-0.3943	-1.079	-0.2002	-0.216	-0.4607
Israel	ISR	37600050	37606003	1	1.6511	-2.1099	-1.6008	-0.5626	-3.7095	-1.6678	-2.1355	-2.5027
Israel	ISR	37600050	37602090	1	1.0876	-0.438	0.7162	0.0374	-0.2184	-0.568	0.0221	-0.4607
Israel	ISR	37600050	37605116	1	0.2111
Israel	ISR	37600050	37600361	1	0.4596	1.0508	0.4173	0.3217	0.2576	0.7327	1.536	0.8567
Israel	ISR	37600050	37604725	1	0.8199	-1.3452	-1.1926	-0.3931	-3.7095	-1.6678	-0.8738	-1.3151
Israel	ISR	37600050	37606642	1	0.6879	-0.0862	0.0226	3.6039	-0.6126	1.5721	-0.3733	0.1216
Israel	ISR	37600050	37600455	1	-0.1002	0.7308	0.0226	-1.2367	-0.0611	-0.8849	-0.6997	-0.3856
Israel	ISR	37600050	37600661	1	-0.2903	-1.273	-0.227	-1.4319	-2.1916	-0.8849	-0.6852	-0.7317
Israel	ISR	37600050	37605203	1	0.1745	-0.8398	-0.6843	0.1042	-0.3179	0.0252	-0.6852	-0.7496
Israel	ISR	37600050	37605862	1	-0.7173	0.0789	-0.8627	0.533	-2.7013	-0.7368	-0.0823	-1.3017
Israel	ISR	37600050	37605146	1	0.3517	0.5266	-0.6587	-0.0786	-0.2592	0.2007	-0.6595	-0.411
Israel	ISR	37600050	37604911	1	0.19	-1.0699	-1.6542	0.2298	-0.802	0.4904	0.0256	-0.8443
Israel	ISR	37600050	37605204	0	0.8006
Israel	ISR	37600050	37605842	0	1.0536			0.7113	-3.7095
Israel	ISR	37600050	37607501	0	1.8353	-0.0219	0.4173	-0.5973	-0.684	-0.801	-1.4214	-0.5912
Israel	ISR	37600050	37602319	0	1.1391	-0.0862	0.0226	0.311	0.0718	0.1399	-0.6852	0.1216
Israel	ISR	37600050	37601753	0	0.4881	0.3289	1.9359	-0.4503	0.4896	-0.2338	-0.1722	-0.4607
Israel	ISR	37600050	37603680	0	-0.1326	-0.0862	0.0226	0.9407	0.6335	0.414	0.5755	-0.4607
Israel	ISR	37600050	37607301	0	0.438			-2.6893	0.2852	-1.3923
Israel	ISR	37600050	37602577	0	0.2497	0.0783	-0.2145	0.1921	-0.3467	-1.3198	0.5826	0.6559
Israel	ISR	37600050	37604347	0	0.9215			0.3384			0.2457
Israel	ISR	37600050	37605484	0	0.8717				1.3041		1.309
Israel	ISR	37600050	37601046	0	-0.7209	0.4034	-0.7573	0.845	0.6196	0.4734	0.5755	0.1216
Israel	ISR	37600050	37606797	0	0.8748	0.3815	1.4967	-0.3818	0.265	-0.421	2.4277	2.0955
Israel	ISR	37600050	37600702	0	0.8841	1.3697	0.0226	0.3195	2.00E-04	0.2844	0.2287	-0.7496
Israel	ISR	37600050	37606828	0	1.0497	-1.0688	0.0226	0.165	-0.2623	0.0038	-0.3733	0.1216
Israel	ISR	37600050	37607321	0	1.1169	-0.7221	0.0226	-1.3136	-1.2077	-0.421	0.5755	0.2286
Israel	ISR	37600050	37601163	0	0.7324	1.127	1.9359	0.1053	1.1443	1.0062	2.4277	2.0955
Israel	ISR	37600050	37606724	0	0.8851	0.957	1.9359	-2.6893	0.8347	-1.6678	-2.1355	1.515
Israel	ISR	37600050	37604915	0	1.0618	-0.0862	0.0226	-0.7732	-0.8691	-0.801	-0.2821	-0.1563
Israel	ISR	37600050	37604126	0	1.7652	-0.0862	0.0226	1.2836	0.2692	1.5907	0.5755	0.1216
Israel	ISR	37600050	37601792	0	0.292	-0.0862	0.0226	3.6039	0.7494	0.1018	0.5755	2.0955
Israel	ISR	37600050	37606094	0	0.7022	0.5266	-0.3802	0.3108	-0.5161	0.4823	0.8038	-0.1563
Israel	ISR	37600050	37606430	0	-0.5726	-1.0079	1.9359	-1.0363	-0.0536	-1.6678	0.5755	0.1216
Israel	ISR	37600050	37600038	0	1.0259	1.3697	1.4967	-0.0674	1.2481	-0.568	0.1054	-0.9933
Israel	ISR	37600051	37601651	0	-0.9049	-1.3452	-1.1926	0.4839	0.2085	-1.6678	-0.6852	-2.5027
Israel	ISR	37600051	37607425	1	-1.2998
Israel	ISR	37600051	37603467	0	0.8713	1.7162	1.9359	1.2836	0.3165	0.3422	2.4277	2.0955
Israel	ISR	37600051	37606757	0	-0.6165	-1.0588	-0.0154	0.2163	0.0609	0.5105	-0.2004	0.1216
Israel	ISR	37600051	37606131	0	-0.0804	0.2695	-0.4728	-0.1627	1.3781	-0.1728	-0.2008	0.1216
Israel	ISR	37600051	37601310	0	0.5926	-0.5994	-0.4806	-0.1026	-0.353	-0.7433	-0.1061	-0.3297
Israel	ISR	37600051	37600105	0	-0.9956	0.1828	0.4173	-0.8618	-0.8549	0.3022	0.9492	0.9883
Israel	ISR	37600051	37605062	0	0.4118	1.2587	1.1381	0.0953	1.7972	0.4567	0.2337	0.833
Israel	ISR	37600051	37605345	1	0.8125	0.0714	-0.8309	-0.0057	-1.103	-1.6678	-0.4948	0.1216
Israel	ISR	37600051	37603999	1	0.87	0.6555	1.036	-1.0059	-0.0428	-0.2608	-1.2624	1.4234
Israel	ISR	37600051	37602035	1	-0.5915	0.0666	1.9359	1.2836	0.6008	0.988	2.4277	2.0955
Israel	ISR	37600051	37602587	1	1.4594	-1.3452	0.0226	1.2836	0.8779	1.5004	0.5755	-1.1252
Israel	ISR	37600051	37607200	1	0.6594	-0.4136	1.9359	0.5656	-1.0169	-1.6678	-1.0808	-2.5027
Israel	ISR	37600051	37607167	1	-0.0395	0.0566	-0.9624	-0.044	-0.3691	-0.421	-0.6852	-0.5912
Israel	ISR	37600051	37607288	1		1.3889	-0.3998	-1.4774	0.0136	-1.6678	-1.9911	-0.3902
Israel	ISR	37600051	37602647	1	0.9014	0.8762	0.1386	0.7113	0.3801	0.1157	-0.6852	-0.3297
Israel	ISR	37600051	37607475	1	-1.2492	1.3889	0.0226	-0.6357	0.1048	-0.5842	-2.1355	-0.3902
Israel	ISR	37600051	37602993	1	-0.5089	-1.0758	0.1453	-0.2518	-0.2198	-0.1652	-0.8012	0.2988
Israel	ISR	37600051	37606651	1	0.3187	-1.3452	-1.1926	-2.6893	-0.4569	-1.6678	-0.6852	-1.1252
Israel	ISR	37600051	37600307	1	-0.4809	-0.0862	0.4173	-0.6337	-0.6398	-0.3242	-0.5496	0.2224
Israel	ISR	37600051	37600001	1	1.3401	0.2127	1.9359	-0.4028	-0.1545	-0.9292	-0.0823	0.1216
Israel	ISR	37600051	37600938	1	0.5905	-1.3452	-1.1926	0.1053	-0.0408	0.4394	-0.6852	-2.5027
Israel	ISR	37600051	37602119	1	-1.3662	0.468	0.0226	-0.3679	0.0452	-0.5569	-1.1941	-0.4607
Israel	ISR	37600051	37607180	1
Israel	ISR	37600051	37603871	1	-1.2485	0.957	1.9359	-1.0563	0.8227	0.0115	1.8085	0.1216
Israel	ISR	37600051	37602138	1	-0.7398	2.6352	1.4967	0.4841	-1.184	0.0668	1.3656	-0.2485
Israel	ISR	37600051	37602129	1	0.8715	2.6352	1.2899	0.8116	-3.7095	1.2605	2.4277	0.1216
Israel	ISR	37600051	37600072	1	0.7584	2.6352	1.9359	-0.2411	0.9827	-0.2532	1.6284	2.0955
Israel	ISR	37600051	37604640	0	0.6355	0.0789	0.4173	-0.2463	-0.3623	-0.1652	-0.0992	0.7864
Israel	ISR	37600051	37601845	0	0.655	2.6352	1.9359	3.6039	4.8357	1.5721	2.4277	2.0955
Israel	ISR	37600051	37607427	0	0.9805	-0.7815	-0.2737	0.6333	-0.2222	1.0196	-0.1727	-0.7507
Israel	ISR	37600051	37604877	0	0.2633	-1.5975	-0.7638	-1.6641	-1.1094	-1.6678	-0.4948	-0.8443
Israel	ISR	37600051	37601844	0	0.5833			-2.4828	0.3615
Israel	ISR	37600051	37605891	0	-0.4162	-1.7324	0.0477	-0.8986	-1.7282	-0.5309	-1.4019	-0.943
Israel	ISR	37600051	37600708	0	0.0039	-0.0862	1.9359	0.1229	0.0573	-0.421	0.1693	0.1216
Israel	ISR	37600051	37601284	0	-0.3512	2.6352	1.9359	3.6039	4.8357	3.6292	2.4277	2.0955
Israel	ISR	37600051	37605077	0	1.0828	0.0789	1.4967	0.0506	-0.2784	0.3485	0.5755	0.3216
Israel	ISR	37600051	37604335	0	1.079	1.0919	1.9359	-0.4431	0.8807	-1.6678	0.8354	1.2147
Israel	ISR	37600052	37605194	1	0.1137	-0.0862	0.0226	1.2836	-0.0236	0.9228	0.5755	0.1216
Israel	ISR	37600052	37604856	1	0.7702	1.3697	-0.3827	1.3321	4.8357	1.3344	0.5755	0.7864
Israel	ISR	37600052	37603790	1	-1.5947	0.0566	-0.8627	-0.1643	-0.6998	-0.0688	-0.0823	-0.9943
Israel	ISR	37600052	37604500	1	0.0244	-0.0862	-1.1926	1.2836	0.8779	1.5721	-0.6852	-1.1252
Israel	ISR	37600052	37605266	1	-0.3326	-0.2662	0.0226	1.0857	0.8994	0.806	-0.309	0.1216
Israel	ISR	37600052	37600134	1	-1.843	1.3939		0.4533	-0.0615	0.6402
Israel	ISR	37600052	37600431	1	-0.8995	-2.9627	-2.664	1.1004	-3.6296	-1.6678	-2.1355	-2.5027
Israel	ISR	37600052	37601976	1	-3.5867
Israel	ISR	37600052	37600354	1	-1.0131		-1.1861		-0.6297			-0.1389
Israel	ISR	37600052	37602529	1	-0.8809	-1.3452	-1.1926	-2.6893	-3.6575	-1.6678	0.5755	-1.1252
Israel	ISR	37600052	37607260	1	-1.4185	-1.6546	-1.682	0.7832	-0.4617	0.9207	-1.121	-1.6922
Israel	ISR	37600052	37606557	1	-0.0395	0.2949	-0.4246	0.7426	-0.3034	0.7021	1.1375	-0.409
Israel	ISR	37600052	37604070	1	-2.1614
Israel	ISR	37600052	37603866	1	0.2188	-0.8379	-1.2891	1.0642	0.2808	0.414	-0.153	-1.5367
Israel	ISR	37600052	37602141	1	-1.9139
Israel	ISR	37600052	37605538	1	-1.6457	0.0692	-1.8814	0.2004	0.2627	-0.212	-0.5832	-1.274
Israel	ISR	37600052	37605042	1	-0.8665	1.3889	-1.3993	0.6605	-0.8197	1.0792	0.1701	-1.0101
Israel	ISR	37600052	37604999	1	-0.9703	2.6352	0.3461	0.0653	-1.7932	-0.4694	0.5755	-1.1252
Israel	ISR	37600052	37601868	1	-2.1221
Israel	ISR	37600052	37603542	1	0.3057	-0.0862	0.0226	0.5751	0.6975	-1.0529	0.5755	0.1216
Israel	ISR	37600052	37601671	1	-0.4619	-0.0862	-0.2243	0.5425	-0.5843	1.3814	0.4316	0.6559
Israel	ISR	37600052	37603295	0	-2.1678	0.4026	0.6407	0.196	-3.7095	-1.6678	0.6515	-1.3305
Israel	ISR	37600052	37606591	0	-0.8574	-1.6912	-1.1926	-2.6509	-1.2508	-1.6678	0.5755	-2.5027
Israel	ISR	37600052	37602756	0	1.0066
Israel	ISR	37600052	37606429	0	-0.7886	-1.3452	-1.1926	0.3182	-1.9093	0.1055	-0.9711	-1.5197
Israel	ISR	37600052	37605010	0	0.6254
Israel	ISR	37600052	37603635	0	-2.4646
Israel	ISR	37600052	37603617	0	-0.3119	-2.9627	-2.664	-2.6893	-3.7095	-1.6678	-0.6852	-1.1252
Israel	ISR	37600052	37600994	0	-1.4949
Israel	ISR	37600052	37606900	0	0.0775	0.6583	1.9359	-1.3001	4.8357	3.6292	2.4277	2.0955
Israel	ISR	37600052	37604516	0	-1.2038	-1.1693	-0.4246	0.5509	0.4981	0.813	0.3052	-0.222
Israel	ISR	37600052	37600716	0	-0.246	-2.9627	-1.2186	-0.2249	-0.9291	0.4672	-2.1355	-1.1252
Israel	ISR	37600052	37603017	0	-2.1449	-2.9627	-1.1926	0.1053	-0.9335	-1.6678	-0.2004	-0.7507
Israel	ISR	37600052	37603730	0	-0.4628	1.031	0.766	0.3974	0.3693	0.1604	1.309	1.0448
Israel	ISR	37600052	37602601	0	-1.1427
Israel	ISR	37600053	37601160	1	-0.1434	-0.4203	-0.4728	-0.6671	-1.1787	-1.6678	-2.1355	-0.3856
Israel	ISR	37600053	37605241	0	0.4337	-0.2479	1.1381	-0.56	-0.1118	0.414	0.5755	0.4994
Israel	ISR	37600053	37604684	0	0.1532	0.4435	1.4967	0.1225	0.0652	0.3079	1.4995	1.0177
Israel	ISR	37600053	37606916	0	0.5977	-0.59	0.894	-2.6893	0.8687	-1.6678	-2.1355	0.1216
Israel	ISR	37600053	37603447	1	0.3368	0.4546	-1.1412	-0.2812	-0.4393	0.3587	-1.5848	-0.2503
Israel	ISR	37600053	37600438	1	-0.7046	1.1493	-0.3827	-0.8709	-0.5729	-1.6678	-0.1947	-0.3208
Israel	ISR	37600053	37602092	1	0.2191	0.5068	1.4967	-0.4121	-0.1163	-0.9484	-1.5588	2.0955
Israel	ISR	37600053	37603401	1	-1.0336	-0.337	-1.4945	-1.6455	-1.8093	-1.6678	-1.305	-1.6557
Israel	ISR	37600053	37601977	1	0.1111	0.4521	-0.4225	-0.4948	-0.9555	-0.8849	-1.5848	-0.2413
Israel	ISR	37600053	37604643	1	0.2868	0.6515	1.0955	-0.7508	0.4371	-0.3516	0.9911	0.7095
Israel	ISR	37600053	37606696	1	0.5279	0.9454	0.6496	0.509	0.3032	-0.2858	-0.2821	-0.2503
Israel	ISR	37600053	37603599	1	-0.9176	-1.6546	0.4548	0.6058	-0.7096	0.3575	-0.6881	-0.3917
Israel	ISR	37600053	37606125	1	-0.3047	1.3889	1.9359	-2.6893	-0.7279	-1.6678	-2.1355	0.346
Israel	ISR	37600053	37601036	1	-0.6781	-1.8617	-1.263	0.3894	-0.2589	-0.8849	-2.1355	-2.5027
Israel	ISR	37600053	37600140	1	-0.0319	1.2587	0.0226	-0.0775	-0.5976	-1.6678	-0.1722	0.1216
Israel	ISR	37600053	37604581	1	-1.7103	-0.3697	-1.1412	0.3631	-1.9839	0.4494	-1.5848	-1.1242
Israel	ISR	37600053	37601293	1	0.2824	-0.7221	1.9359	-1.2044	-0.9424	-0.2306	0.6296	2.0955
Israel	ISR	37600053	37600199	1	-0.8035	-0.0862	-0.3827	0.3579	0.0543	-0.0444	-0.3733	-0.1563
Israel	ISR	37600053	37600905	1	0.0344	1.3889	1.1381	0.6117	1.119	0.0674	-0.9711	0.6919
Israel	ISR	37600053	37604221	1
Israel	ISR	37600053	37600870	1	-0.2429	-0.7353	-0.7566	-0.2541	-0.2241	0.2878	-0.8012	-0.4826
Israel	ISR	37600053	37607186	1	0.955	0.2621	-0.1587	-0.3378	-0.6663	0.1138	-0.9906	-0.6353
Israel	ISR	37600053	37603393	1	0.906	0.9637	1.2899	-0.3852	0.0019	-0.5309	-0.9936	0.9883
Israel	ISR	37600053	37601599	0	-0.2465	-0.6593	0.9726	-0.1524	-0.1714	0.3069	0.1648	0.9888
Israel	ISR	37600053	37600164	0	0.3324	-0.6447	0.0226	-1.7857	-0.649	-0.2579	-0.1026	0.4777
Israel	ISR	37600053	37607466	0	0.0181	0.3266	1.4967	0.8102	0.5597	-1.6678	0.5755	0.1216
Israel	ISR	37600053	37604613	0	0.3419	0.9454	1.9359	0.7479	0.8572	1.0434	2.4277	2.0955
Israel	ISR	37600053	37604169	0	-0.166	1.0919	1.9359	-0.4244	-0.2849	-0.8849	2.4277	1.3857
Israel	ISR	37600053	37605837	0	-0.3264	-0.948	0.0226	-0.2439	-0.2212	-0.2607	-0.4805	2.0955
Israel	ISR	37600053	37607094	0
Israel	ISR	37600053	37601581	0	0.0039	-1.0981	1.9359	-2.6893	0.834	-1.6678	-0.5438	2.0955
Israel	ISR	37600053	37605629	0	-0.2897	0.4143	-0.227	0.0391	0.4699	-1.0529	-0.5686	-0.6774
Israel	ISR	37600053	37600963	0	-0.0405	-0.0862	0.0226	-2.6893	0.1361	-1.6678	0.5755	0.1216
Israel	ISR	37600053	37606322	0	-0.1314	-0.2479	-0.5836	-0.1235	0.079	0.2076	-0.2008	0.1216
Israel	ISR	37600053	37604443	0	0.9681	-0.0862	0.0226	0.7113	0.442	-1.6678	0.7803	-0.2485
Israel	ISR	37600053	37601996	0	0.3335	-0.0219	-0.6843	0.1003	-0.2559	-0.1652	0.1648	2.0955
Israel	ISR	37600053	37604605	0	0.364	0.1179	0.0226	-0.074	0.5748	-0.1547	0.3473	-0.1563
Israel	ISR	37600053	37604992	0	-0.7795	0.5696	0.7162	-2.6893	0.8441	-1.6678	-0.2197	0.1216
Israel	ISR	37600054	37606795	1	0.3391	0.5338	1.1381	0.2043	-0.0319	-0.1371	0.2287	0.4994
Israel	ISR	37600054	37607239	1	0.6615	-0.59	0.0226	-0.2268	-0.155	-0.2858	-0.4771	0.1216
Israel	ISR	37600054	37603559	1	0.7054	-0.0219	0.4173	-0.3312	-0.5923	-0.568	-0.0817	1.515
Israel	ISR	37600054	37602923	1	1.3593	-0.59	-0.5034	-0.9296	-0.1053	-0.7433	-0.2852	-0.7108
Israel	ISR	37600054	37601623	0	0.8762	-0.7306	0.0226	-0.8319	-0.3223	-0.3516	-2.1355	-0.6774
Israel	ISR	37600054	37601564	0	0.4843	-0.891	-0.5034	-0.3012	-0.574	0.3216	-0.6822	-0.4607
Israel	ISR	37600054	37605903	0	0.0659	-0.0961	1.2899	0.2358	0.0706	-0.8849	-0.3912	0.7945
Israel	ISR	37600054	37604650	1	0.4392	-0.4203	0.0226	-1.0949	-0.74	-0.9292	0.5755	0.1216
Israel	ISR	37600054	37606578	1	0.8618	-0.7049	-1.5806	-0.0818	-0.2907	0.0224	-1.1908	-0.6947
Israel	ISR	37600054	37606334	1	0.0322	-0.2548	1.1381	-0.2325	-0.319	-0.2154	-1.5848	0.9339
Israel	ISR	37600054	37602876	1	0.5527	0.3178	-1.6877	0.1277	-0.0042	0.5336	-1.5588	-0.1314
Israel	ISR	37600054	37600956	1	0.3475	-0.2479	-0.6843	-1.6841	-0.4993	-0.153	-1.305	-0.4607
Israel	ISR	37600054	37600377	1	1.0465	-0.3516	-0.7302	-0.2135	0.1154	-0.1088	-0.8627	-0.0604
Israel	ISR	37600054	37601962	1	0.2812			0.295	0.5973	1.0062
Israel	ISR	37600054	37601681	1	0.4075	-0.089	-1.5883	-1.0265	-0.2247	-0.5309	-2.1355	-1.0169
Israel	ISR	37600054	37605601	1	0.609	0.3326	-0.7836	-0.5805	-0.1792	-1.6678	-0.8044	-0.6195
Israel	ISR	37600054	37607144	1	1.4724	-0.0862	0.0226	0.5905	0.3745	0.3456	0.7688	0.1216
Israel	ISR	37600054	37601481	1	0.9092	-0.7243	1.9359	-1.1537	-0.6105	-0.8849	-2.1355	2.0955
Israel	ISR	37600054	37603454	1	1.195	0.9275	1.2867	-0.4443	0.0806	-0.5309	-0.1972	1.3857
Israel	ISR	37600054	37605853	1	0.9715	-0.4314	1.2899	-0.5278	-0.9843	-0.1036	-0.4771	1.1232
Israel	ISR	37600054	37602046	1	0.7772	-0.59	0.0226	-0.3357	-0.2791	-0.3242	0.0256	-0.1563
Israel	ISR	37600054	37602747	1	0.2351	-0.59	-0.4728	0.1768	-0.2828	0.2271	-0.6852	-0.5912
Israel	ISR	37600054	37601658	1	0.8374	-0.1629	0.0226	1.2836	-1.0279	0.5609		-2.5027
Israel	ISR	37600054	37604490	1	0.3672			-0.7712	-0.8625	-1.4287
Israel	ISR	37600054	37604249	1	-0.0738	-0.2366	0.0226	-0.4124	-0.3579	0.0936	-0.0553	-0.1563
Israel	ISR	37600054	37606090	1	1.4486	-0.7243	-1.6896	0.08	-0.6461	0.7632	-2.1355	-0.7496
Israel	ISR	37600054	37600562	0	1.2566	-0.269	0.0226	-0.3196	-0.0339	-0.5309
Israel	ISR	37600054	37603861	0	0.6676	-1.5783	-0.6863	0.5289		0.6001	0.0489	-0.3871
Israel	ISR	37600054	37602902	0	0.4819	0.1736	1.9359	0.1663	0.7224	0.0683	2.4277	2.0955
Israel	ISR	37600054	37600471	0	0.7147	2.6352	-0.3431	1.3321	1.3101	-0.1467	0.5755	0.1216
Israel	ISR	37600054	37604211	0	0.814	-0.1473			-0.5651			-0.1563
Israel	ISR	37600054	37601414	0	0.9737	-1.0212	-0.9211	-0.3931	-2.218	-0.0339	-0.1527	-0.3917
Israel	ISR	37600054	37601243	0	1.4421	0.1371	-0.0607	0.0784	-1.0248	0.9096	-1.7719	-0.1563
Israel	ISR	37600054	37605965	0	-0.1217	-1.034	0.1386	-0.0419	-0.2261	0.3004	0.3482	0.6559
Israel	ISR	37600054	37603212	0	0.7672	-0.983	-0.5907	-0.2896	-0.7163	0.1731	-0.309	-0.2503
Israel	ISR	37600054	37603663	0	0.481			-0.4547	0.1536	0.2638
Israel	ISR	37600054	37606360	0	0.7047			-0.5739	-0.2141
Israel	ISR	37600054	37603725	0	0.5204	-0.4314	0.6407	-0.0684	0.4262	1.0143	0.075	-0.3297
Israel	ISR	37600054	37606409	0	0.3333	2.6352	0.0226	0.1053		1.0062	0.5755	0.1907
Israel	ISR	37600054	37605206	0	0.5718				-0.0926
Israel	ISR	37600054	37606193	0	0.548				-1.3621
Israel	ISR	37600054	37602034	0	0.6129	-0.7327	-0.5472	-0.156	-1.0432	-0.8849	-0.5208	0.1216
Israel	ISR	37600055	37604438	1	-0.2182	2.6352	1.9359	0.4792	-0.1858	0.7128	2.4277	0.4504
Israel	ISR	37600055	37601201	0	1.0213	2.6352	1.4187	2.1105	4.8357	2.1953	0.5755	2.0955
Israel	ISR	37600055	37601644	0	-0.5532				-0.3754
Israel	ISR	37600055	37602266	0	0.6136			0.84	-0.4589	0.8269	-0.6707
Israel	ISR	37600055	37604680	1	0.5105	-0.9299	0.0226	1.3321	4.2665	-1.6678	-2.1355	0.1216
Israel	ISR	37600055	37601097	1	0.1392	0.4546	0.3461	0.9049	3.00E-04	0.8944	1.2568	0.1216
Israel	ISR	37600055	37604919	1	-0.6206	0.5289	0.6825	0.6702	-0.8738	1.1693	0.0154	0.8136
Israel	ISR	37600055	37602080	1	-0.3045
Israel	ISR	37600055	37606026	1	0.9772	-0.7221	-0.7638	0.3378	-0.6949	-0.0147	0.1693	-0.2726
Israel	ISR	37600055	37604574	1	0.913
Israel	ISR	37600055	37604469	1	-0.6366	-0.9861	-1.1926	0.1542	-0.3363	0.4394	0.5755	0.1216
Israel	ISR	37600055	37605168	1	-0.843
Israel	ISR	37600055	37603013	1	1.4075	1.7162	0.0226	1.2836	0.8779	1.5721	0.5755	0.1216
Israel	ISR	37600055	37600969	1	-0.7633	0.4546	-1.1926	0.2737	0.671	0.0402	0.5755	0.1216
Israel	ISR	37600055	37604980	1	-1.0058	-0.6487	0.4548	0.3174	-0.2977	0.9693	-0.6852	-1.1252
Israel	ISR	37600055	37607156	1	0.3607	1.7162	1.9359	0.5335	-0.306	1.3423	0.5755	0.1216
Israel	ISR	37600055	37602143	1	2.4064	-2.9627	-2.664	-2.6893	4.8357	-1.6678	-2.1355	-2.5027
Israel	ISR	37600055	37603854	1	-0.8532	-0.0862	0.0226	0.7113	0.8779	1.0062	0.5755	0.1216
Israel	ISR	37600055	37603806	1	1.5024	-0.4203	-0.227	0.7113	-0.0855	1.0062	0.5755	0.1216
Israel	ISR	37600055	37604635	1	0.9173	-0.59	-0.227	-0.0236	-0.0707	-0.1678	0.5755	-0.2503
Israel	ISR	37600055	37600472	1	1.1344	-1.4372	-1.0197	0.8928	-0.2046	0.9119	-0.5656	-0.245
Israel	ISR	37600055	37607125	1	1.1266	-0.0862	-0.227	0.7553	0.1872	1.0062	0.5755	-0.3297
Israel	ISR	37600055	37601383	1	-0.3203				-1.4154
Israel	ISR	37600055	37605542	0	-0.0939	1.3889	1.9359	0.4159	1.1529	1.5721	2.4277	2.0955
Israel	ISR	37600055	37603152	0	0.166	-0.9861	0.0226	0.3597	0.5105	1.0196	0.5755	0.1216
Israel	ISR	37600055	37602498	0	0.904	2.6352	1.9359	0.2658	0.0965	0.3272	2.4277	2.0955
Israel	ISR	37600055	37600915	0	-0.42	0.5874	0.0226	-0.7715	0.2642	-0.1159	0.1922	-0.4607
Israel	ISR	37600055	37604683	0	1.3377	1.3697	1.4967	1.6827	0.555	-0.8849	0.5755	-1.1252
Israel	ISR	37600055	37602372	0	1.3652	-0.2597	-0.8892	0.4586				0.1585
Israel	ISR	37600055	37606733	0	-0.0424	0.7989	0.8348	0.7588	0.7604	0.2108	1.536	2.0955
Israel	ISR	37600055	37602460	0	-0.1746	-0.0862	-1.1926	1.2836	0.8779	-1.6678	0.1922	0.1216
Israel	ISR	37600055	37602006	0	0.9031	-1.2102	-0.227	1.2836	0.8779	1.0062	0.5755	0.1216
Israel	ISR	37600055	37602440	0	2.5721	-0.483	-1.0595	0.6333	-0.2174	1.0196	-2.1355	-0.7685
Israel	ISR	37600055	37606448	0	0.6147	2.6352	1.9359	-0.9388	0.2505	-1.6678	0.5339	1.3857
Israel	ISR	37600055	37600485	0	0.8738	-1.3452	0.0226	0.7113	-0.9291	1.0062	2.4277	-2.5027
Israel	ISR	37600055	37600369	0	-0.3912	-0.938	0.0226	-0.5637	-0.6025	-0.5569	0.5755	0.1216
Israel	ISR	37600055	37606396	0	1.031	-0.2662	-0.5034	0.198	-0.1327	-0.9292	0.542	-0.5475
Israel	ISR	37600055	37602171	0	-1.0252
Israel	ISR	37600055	37605910	0	0.6979	-1.1408	-2.664	-0.1192	-0.4078	0.6577	0.5755	-1.3027
Israel	ISR	37600055	37602688	0	-0.2997	-1.6779	-0.5373	-0.2614	-0.6623		-1.1846	-1.5197
Israel	ISR	37600055	37606744	0	-0.5198
Israel	ISR	37600055	37605559	0	0.6089	-0.4314	0.8571	0.1922	0.7683	-0.8849	0.0221	2.0955
Israel	ISR	37600055	37604489	0	-0.5474	-0.2662	0.0226	0.2794	1.2311	-0.9484	0.5755	0.1216
Israel	ISR	37600055	37606569	0	-0.0892	-2.9627	-2.664	-2.6893	-3.7095	-1.6678	-2.1355	-1.1252
Israel	ISR	37600056	37605574	1	0.8824	-0.4556	-0.5034	-0.8126	-0.7915	-0.8849	-0.8883	-0.7108
Israel	ISR	37600056	37605896	1	0.5932	-0.165	-0.7638	-0.2036	-0.448	-1.6678	-0.6852	-0.6353
Israel	ISR	37600056	37600137	1	0.1869	-0.4203	-0.8627	-0.4296	-0.7797	-0.7433	-2.1355	-0.3856
Israel	ISR	37600056	37603270	1	0.9304	-0.4203	-0.3802	-0.4184	-0.6487	-0.7054	-0.5832	0.1216
[truncated: 4,599 more rows]
