# Supplementary material for: Antecedents of adolescent students’ ICT self-efficacy: The ICT dataset
Source: Data Brief. 2020 Oct 22;33:106437. doi: 10.1016/j.dib.2020.106437 (PMC7644865; doi:10.1016/j.dib.2020.106437)
Supplement: Supplementary file 1 [file mmc1.zip › Italy.csv]

CNTRYID	CNT	CNTSCHID	CNTSTUID	ST004D01T	ESCS	INTICT	COMPICT	HOMESCH	ENTUSE	USESCH	SOIAICT	AUTICT
Italy	ITA	38000001	38001373	1	-0.3447	0.5091	-0.5907	-0.0964	-0.2268	0.2416	-0.3121	-0.2503
Italy	ITA	38000001	38016880	1	0.6827	1.127	0.1386	-0.3984	0.784	-0.006	-0.414	1.2147
Italy	ITA	38000001	38018781	1	1.3603	-1.2411	-1.5179	-0.587	-0.5795	-1.0529	-0.5945	-0.7816
Italy	ITA	38000001	38012431	1	0.103	-0.0862	0.0226	3.6039	2.6375	3.6292	0.5339	0.1216
Italy	ITA	38000001	38011047	1	-0.0763	-0.4203	-0.227	0.1694	-0.3542	-0.3205	-0.5945	0.1216
Italy	ITA	38000001	38012323	1	1.5589	-0.8842	-0.9219	-0.7	-0.9551	-0.071	-1.5042	-1.4694
Italy	ITA	38000001	38004622	1	1.2704	-0.5994	-0.227	0.277	-0.8463	0.4223	0.3482	-0.8028
Italy	ITA	38000001	38014223	1	0.8193	-1.6895	-0.9557	-0.2947	-0.9171	-1.653	-1.305	-1.6557
Italy	ITA	38000001	38013200	1	1.1142	-1.6559	-1.4242	0.0136	-1.0179	0.2007	-2.1355	-1.5767
Italy	ITA	38000001	38007869	1	1.5692	-2.2005	-1.1657	-1.2698	-1.8338	-1.6678	-2.1355	-1.0788
Italy	ITA	38000001	38019967	1	0.0385	0.5696	1.9359	0.2591	0.3262	-0.1835	0.5755	0.1216
Italy	ITA	38000001	38013808	0	-0.3774	0.0502	-0.227	0.5094	-0.2818	0.1637	0.1701	0.1216
Italy	ITA	38000001	38020016	0	-0.5463	-0.0862	0.0226	1.2836	0.8042	1.5721	0.5755	0.1216
Italy	ITA	38000001	38018231	0	-0.3429	0.957	-0.7584	-0.6696	-0.0472	-0.4562	-0.5832	1.1232
Italy	ITA	38000001	38004323	0	0.0544	-0.2662	-1.0611	-0.848	-0.8482	-0.3551	0.1693	-0.5912
Italy	ITA	38000001	38000228	0	1.4974	0.8655	1.036	-0.0711	0.413	0.1787	0.5755	1.1232
Italy	ITA	38000001	38003836	0	0.3769	-1.0303	-0.8154	0.6337	-0.6338	0.4394	-1.1693	-0.6073
Italy	ITA	38000001	38005317	0	1.5413	-0.269	-0.7902	-0.6888	-0.2882	-0.3646	-0.3912	-0.4607
Italy	ITA	38000001	38003086	1	1.1968	-0.7958	-1.0611	-0.1934	0.1832	0.2646	-1.5848	-0.7496
Italy	ITA	38000001	38009280	0	1.2394	-0.013	-0.5907	0.0873	0.1845	-1.6678	0.1693	-0.9943
Italy	ITA	38000001	38011444	1	1.1294	-0.6593	-1.0611	0.0994	0.1099	0.1886	0.5755	-0.222
Italy	ITA	38000001	38009140	1	0.5063	0.2032	0.4173	0.2601	0.2433	-1.6678	-0.0553	-0.4607
Italy	ITA	38000001	38001338	1	0.1462	0.0347	-0.6587	-0.0444	-0.1828	0.071	0.5766	0.7095
Italy	ITA	38000001	38018365	1	-0.0645	-0.59	-0.8627	-0.4912	-0.5054	0.2196	-1.1941	-2.5027
Italy	ITA	38000001	38006732	0	0.3537	-0.983	-0.5907	0.3846	-0.9221	0.0589	-0.4948	-0.4607
Italy	ITA	38000001	38019814	1	1.4833	-0.5847	0.4173	0.1742	0.2315	0.5383	0.1693	0.1216
Italy	ITA	38000001	38018709	0	0.4177	-0.8208	-1.9313	-0.154	-0.3177	0.1078	-0.8883	-1.3017
Italy	ITA	38000001	38000522	0	1.506	-0.847	-1.3384		-0.08	-0.1975	-0.3912
Italy	ITA	38000002	38014765	1	-0.2046				0.3796
Italy	ITA	38000002	38011952	0	1.5953				-0.0296	-0.7368
Italy	ITA	38000002	38015975	0	0.5605	2.6352	1.9359	1.6593	1.6939	3.6292	2.4277	2.0955
Italy	ITA	38000002	38019465	0	-0.6939
Italy	ITA	38000002	38009438	0		-0.6299	-0.3827	-1.0435	0.0881	-0.8768		0.1216
Italy	ITA	38000002	38018227	1	-0.7337
Italy	ITA	38000002	38018456	1	-1.2268
Italy	ITA	38000002	38002929	0	-1.2431			-2.6893	-0.9045	-1.6678
Italy	ITA	38000002	38015577	0	-2.8547				0.8716
Italy	ITA	38000002	38009400	0	4.0683
Italy	ITA	38000002	38013292	0
Italy	ITA	38000002	38014693	0	0.9753
Italy	ITA	38000002	38017398	1	0.7279
Italy	ITA	38000002	38019068	0	-0.0936	-0.0862	0.0226	-2.2824	-0.3529	-0.8768	-0.4948	0.1216
Italy	ITA	38000002	38008301	0	-0.2444				-2.4758
Italy	ITA	38000002	38001980	0	-0.2695	0.4546	0.5021		0.295	0.345	0.3473	-0.2503
Italy	ITA	38000002	38012217	0	1.4387							-0.5029
Italy	ITA	38000002	38011825	0	-0.4769	-1.1086	-0.3048	-1.2103	-0.4841	-1.6678	-0.7253	-0.7484
Italy	ITA	38000002	38001240	0	-0.1802
Italy	ITA	38000002	38011180	0	0.0173
Italy	ITA	38000002	38004982	0
Italy	ITA	38000003	38008535	1	0.0552	-1.2189	-1.161	-0.44	-0.4162	-0.5569	-0.6852	-0.7745
Italy	ITA	38000003	38002533	0	-0.9816	-0.9326	0.1479	-0.8717	-0.6088	-0.7433	0.0444	-0.3297
Italy	ITA	38000003	38017963	0	-0.9054	-0.1046	0.7162	-0.9135	-0.1021	-0.8768	-0.3733	-0.1563
Italy	ITA	38000003	38016050	1	-0.7012	-0.1874	-1.0611	-1.0539	-0.7514	-1.6678	0.0447	-0.6959
Italy	ITA	38000003	38018269	1	-0.5246	0.3803	1.2899	-0.3943	-0.322	-0.2785	0.9246	0.8567
Italy	ITA	38000003	38003413	1	0.3107	-0.891	-0.227	-1.0599	-0.6495	-0.2338	-0.6852	-1.2087
Italy	ITA	38000003	38005399	1	1.7393	0.5179	-0.3827	0.844	1.1874	1.0073	0.1701	0.1216
Italy	ITA	38000003	38003734	1	0.3468	-0.3531	-0.9607	-0.4384	-0.6757	-1.6678	-0.7867	-0.3297
Italy	ITA	38000003	38006527	1	1.0765	-0.5994	-0.2827	-0.0208	-0.9881	-1.6678	-0.5172	-0.6353
Italy	ITA	38000003	38001441	1	0.9118	-0.2662	-0.4806	0.1548	0.3762	-0.385	-0.2821	-0.3297
Italy	ITA	38000003	38001752	0	1.5231	-0.2479	0.0226	-1.0314	0.2412	-1.6678	0.5755	0.1216
Italy	ITA	38000003	38013731	0	-0.1932	-1.1142	-0.691	-0.5395	-0.9096	-1.6678	0.0256	-0.7496
Italy	ITA	38000003	38018279	0	0.8851	-1.7291	-0.8172	-0.8189	-1.28	-0.3164	-2.1355	-2.5027
Italy	ITA	38000003	38018087	0	-1.4896	-1.1142	-1.1926	-0.8618	-1.02	-1.6678	-0.1026	-0.4607
Italy	ITA	38000003	38014169	0	0.383	-1.0658	-0.5836	-0.3926	-0.5465	-1.6678	-0.3912	-0.4607
Italy	ITA	38000003	38002487	0	-0.005	0.2621	-0.227	-0.0839	0.0225	-0.182	1.4834	0.557
Italy	ITA	38000003	38005771	0	1.0572	-0.4314	0.0226	0.7113	0.8779	1.0062	0.5755	-0.7507
Italy	ITA	38000005	38014664	0	-2.0071	-0.2662	0.0226	-1.3001	-0.1163	-0.1384	0.1693	-0.8947
Italy	ITA	38000006	38017499	1	0.6345	-0.0862	-0.4806	1.0391	-0.5164	1.0375	0.5755	0.1216
Italy	ITA	38000006	38016041	1	2.2591	-0.0862	1.9359	1.2836	2.3576	1.5721	0.5755	0.1216
Italy	ITA	38000006	38012951	1	0.7157	0.2086	0.1386	0.404	-0.0274	0.4048	0.5755	0.1216
Italy	ITA	38000006	38011892	1	0.6538	-0.2662	0.0226	0.1555	0.3551	-0.8768	0.5755	0.1216
Italy	ITA	38000006	38005600	1	-1.0274	-0.0862		-0.3212	0.8834	0.0668	0.1648	-0.9299
Italy	ITA	38000006	38002513	0	-1.2477	0.9637	0.0226	0.2688	0.4791	0.2246	-0.2852	-0.1314
Italy	ITA	38000006	38013050	0	-0.0258	-0.8869	-0.2718	0.7585	-0.1508	0.5423	0.7776	-0.2819
Italy	ITA	38000006	38018275	0	0.7556	-0.0994	0.0226	0.7113	-0.333	-0.8437	0.5755	0.1216
Italy	ITA	38000006	38013793	0	1.098	-0.0994	0.6407	0.8226	0.5681	-0.4795	0.5755	-0.0151
Italy	ITA	38000006	38005942	0	0.0878	-0.0862	-0.4806	1.2836	-0.0408	0.4394	0.5755	0.1216
Italy	ITA	38000006	38000325	0	1.0245	-0.2662	0.1802	0.8669	1.6247	1.2174	0.5172	0.1216
Italy	ITA	38000006	38017343	0	0.4919	0.5004	0.7162	-0.0693	0.1621	-0.2473	1.6331	0.4994
Italy	ITA	38000006	38002293	0	-0.0221	0.8655	1.9359	0.3829	0.3327	-1.6678	1.4834	1.1013
Italy	ITA	38000006	38002459	0	1.3388	1.3403	1.9359	-0.2518	0.6041	-0.8849	2.4277	2.0955
Italy	ITA	38000006	38016852	0	1.0286	-0.5872	-0.6843	-0.4386	-0.9385	-0.5842	-0.1026	0.1216
Italy	ITA	38000006	38012351	1	1.7255	-0.0862	-0.1119	0.1974	0.8327	0.3917	0.5755	-0.7685
Italy	ITA	38000006	38007210	1	0.8842	0.9454	0.4173	-0.7736	0.7282	0.5845	0.5755	0.1216
Italy	ITA	38000006	38006625	1	1.1231	2.6352	1.4967	0.6295	0.9246	0.5803	-0.8483	1.0448
Italy	ITA	38000006	38003055	0	0.7277	1.3939	-1.007	0.6679	0.7682	2.1599	1.2439	-1.2811
Italy	ITA	38000006	38007436	0	-0.3637	-0.2662	-0.227	-0.0313	0.0832	-0.4657	0.8038	0.1216
Italy	ITA	38000006	38013647	0	1.2374	-0.4025	-2.664			-1.6678	-0.9794
Italy	ITA	38000006	38016241	0	0.0622	-0.4456	0.0226	1.2836	0.3844	1.5721	0.5755	0.1216
Italy	ITA	38000006	38009360	0	-0.6242	-1.264		0.602	-0.0894	1.1777	0.5755	0.1216
Italy	ITA	38000006	38010817	0	-0.1959				-2.7992
Italy	ITA	38000006	38006611	1	1.2619	-1.3534	-1.4011	-0.6092	0.4099	-0.5569	-0.6378	-1.0788
Italy	ITA	38000006	38000459	0
Italy	ITA	38000007	38001589	1	-1.2084	-0.59	-0.5034	-0.2527	0.0872	0.0161	-0.3733	-0.4607
Italy	ITA	38000007	38006664	0	-1.516	-0.7815	-2.664	0.8461	0.2863	1.2395	0.5755	-1.1252
Italy	ITA	38000007	38000309	0	0.7761	-2.9627	-2.664	-2.6893	-0.5014	-1.6678	-2.1355	-2.5027
Italy	ITA	38000007	38018005	0	0.0254
Italy	ITA	38000007	38007591	0	-0.106	0.3239	1.4967	0.1816	0.6329	-1.6678	1.1417	0.5823
Italy	ITA	38000007	38004512	0	-0.0277	-0.0862	0.6496	0.8065	0.3435	-0.8437	1.656	0.9642
Italy	ITA	38000007	38016577	0	1.191	0.0347	0.9726	0.2362	0.2731	-0.0949	0.8038	2.0955
Italy	ITA	38000007	38002804	0	0.0674	-0.192	0.3461	-0.5168	0.074	-1.6678	0.5755	0.2224
Italy	ITA	38000007	38019325	0	-0.8849	0.1852	-0.1744	1.1935	0.5671	0.3069	0.1693	-0.9136
Italy	ITA	38000007	38003782	1	0.0658	-0.4314	-0.9607	0.4017	0.5556	0.0912	-0.5832	-0.9603
Italy	ITA	38000007	38008025	1	-2.2112	-1.308	0.2734	-0.2499	-1.1569	-1.6678	-0.3171	0.1554
Italy	ITA	38000007	38005003	1	0.0043	0.2086	0.0226	-0.4094	0.2528	0.5583	1.2302	0.9444
Italy	ITA	38000007	38015024	0	-0.8367	-1.9355	-1.5438	0.0693	0.3092	-0.7054	0.1648	-0.8028
Italy	ITA	38000007	38014523	0	-1.2957	-0.4136	0.0226	-0.3294	-0.5817	-1.6678	0.5755	-0.7108
Italy	ITA	38000007	38011681	0	-0.1433	-1.1429	-1.0611	0.6617	0.1626	1.0366	-0.9936	-0.8947
Italy	ITA	38000007	38009422	0	-0.9124	-0.8357	-0.8892	-1.6455	-2.1294	0.1213	0.3482	-0.4377
Italy	ITA	38000007	38016949	0	-1.4335	0.215	0.7739	-0.435	-0.1434	-0.4562	0.5755	-0.5093
Italy	ITA	38000007	38001108	0	-0.5112	-1.3452	-0.0094	1.1792	0.7447	1.3364	0.5755	-0.4377
Italy	ITA	38000007	38005253	0	-0.4479	1.7162	1.1752	3.6039	4.8357	0.7981	2.4277	0.9444
Italy	ITA	38000007	38003174	0	-0.6513	-1.6546	-1.5502	0.2702	-0.4823	0.1	-1.039	-0.7289
Italy	ITA	38000007	38015283	0	-1.2318	2.6352	0.82	-2.6893	0.5541	1.5721	0.2287	0.4976
Italy	ITA	38000007	38016619	1	-1.1869	-1.3788	-1.0611	-1.0363	-1.1769	-1.6678	-0.5974	-1.3027
Italy	ITA	38000007	38007754	1	-1.5259	-0.7874	-1.3577	-0.6714	0.3401	-0.2224	-1.305	-0.2503
Italy	ITA	38000007	38017258	0	-0.1428	-0.0862	-0.8627	0.7113	-0.4581	-1.653	0.5755	0.1216
Italy	ITA	38000007	38017608	0	0.8566	0.3326	0.586	0.1525	0.7616	-1.6678	0.5755	0.1216
Italy	ITA	38000007	38001071	0	0.8972	-0.1077	1.4967	-1.5213	0.3355	-1.6678	0.9246	1.1508
Italy	ITA	38000007	38014589	0	1.6044	0.0308	1.9359	0.048	0.3357	-0.2306	2.4277	0.8925
Italy	ITA	38000007	38019880	0	-0.993	-1.1493	-0.6863	-2.6893	-0.321	-1.6678	0.1648	-1.0937
Italy	ITA	38000007	38003720	0	-1.6439	-0.4314	-0.227	-0.2133	-1.0936	-0.2964	0.1922	-0.6774
Italy	ITA	38000008	38018362	1	-0.3497	0.3464	0.1386	-0.1119	0.1976	0.1784	0.3482	0.4725
Italy	ITA	38000008	38018950	0	0.1715	-0.8842	-0.6241	0.3681	-0.6634	0.8269	0.1693	-1.0454
Italy	ITA	38000008	38013460	1	0.0913	-0.103	-0.9607	-0.0038	0.1292	-1.6678	-0.0987	-1.0788
Italy	ITA	38000008	38010647	1	1.3386	-0.7221	-0.5836	-0.2222	-0.6161	-1.6678	-0.4771	-0.7108
Italy	ITA	38000008	38017146	1	1.637	0.0666	-0.227	-0.0299	0.3027	-0.5037	0.0256	-0.5912
Italy	ITA	38000008	38001909	1	0.043	-0.0862	0.4173	0.5924	0.4262	0.1476	0.9	-0.4607
Italy	ITA	38000008	38018630	1	0.2012	-0.4314	-0.227	-0.8237	-0.2215	-0.0153	-0.2821	-0.2133
Italy	ITA	38000008	38005237	1	1.1072	-0.7221	-0.9607	-0.8112	-0.7071	-1.2919	-0.4771	-0.943
Italy	ITA	38000008	38013668	1	1.1661	-0.7162	-0.691	0.2422	-0.4042	0.0057	-0.3912	0.1216
Italy	ITA	38000008	38013825	1	0.1945	2.6352	1.1657	-0.086	1.2264	-0.3551	1.48	2.0955
Italy	ITA	38000008	38014484	1	-0.094	-0.438	-0.7902	-0.2985	0.0888	0.4813	0.3482	-1.113
Italy	ITA	38000008	38003436	1	0.2086	-0.4937	-1.4242	-0.5044	-0.6866	-1.6678	-0.6203	-1.2412
Italy	ITA	38000008	38002161	1	-0.9306	0.3289	-1.1592	-0.057	0.7217	0.1973	0.0447	-0.3297
Italy	ITA	38000008	38016433	1	1.1186	1.7671	0.7162	0.0785	0.5854	0.5116	0.9254	1.515
Italy	ITA	38000008	38007791	1	0.9707	-0.59	-0.8627	-0.1433	-0.2987	0.0519	0.0221	-0.2503
Italy	ITA	38000008	38003398	1	1.0861	-0.9279	-1.161	-0.0587	-0.5193	0.2596	-0.532	-1.3017
Italy	ITA	38000008	38008056	1	1.3772	0.4435	1.9359	0.5093	1.0691	0.451	-1.0571	1.4234
Italy	ITA	38000008	38008607	1	-0.3879	-0.8232	-1.161	0.2963	0.1871	-0.1906	-0.9135	-0.806
Italy	ITA	38000008	38013389	1	0.6509	-0.847	-1.2567	-0.0017	-0.4777	-1.6678	0.1701	-0.959
Italy	ITA	38000008	38003427	0	0.208	-0.7306	-0.227	-0.9998	0.9079	-1.5666	-2.1355	0.1216
Italy	ITA	38000008	38012752	0	2.1391	-1.2516	-0.227	0.1286	-1.2207	-0.031	-0.3876	-0.3297
Italy	ITA	38000008	38015553	0	1.2558	-0.0476	-0.691	-0.4485	-0.3652	-0.4318	-0.3912	0.4777
Italy	ITA	38000008	38016529	0	1.1959	-0.4203	-1.1412	-1.4373	-0.6416	-1.6678	-0.9387	-1.4184
Italy	ITA	38000008	38001342	0	-0.0055	-1.2115	-0.5034	-0.5285	-0.5075	-1.6678	-1.2876	-0.1254
Italy	ITA	38000008	38018148	0	1.1376	0.4457	1.4967	-0.934	-0.2043	-0.7368	2.0386	1.515
Italy	ITA	38000008	38006221	0	0.9433	0.5696	1.9359	-0.0759	0.8463	-0.1211	0.0215	-1.7533
Italy	ITA	38000008	38012926	0	-0.164	2.6352	-0.9607	-1.0384	0.1278	0.2991	-0.4948	-1.1252
Italy	ITA	38000008	38018278	0	0.9165	-1.7324	-2.1689	-0.587	-1.091	-1.6678	-2.1355	-1.9616
Italy	ITA	38000008	38008462	1	0.5723	-0.4998	-0.227	0.0082	0.3634	-0.0086	-0.6852	-0.222
Italy	ITA	38000009	38017319	1	1.0594	0.1411	0.4173	-0.1904	0.3335	0.0541	-0.414	-0.1563
Italy	ITA	38000009	38010110	0	0.2157	1.1352	1.9359	-0.3194	0.0932	0.2321	0.3482	0.9097
Italy	ITA	38000009	38018667	1	-0.1554	-0.5743	-0.5907	-1.6455	-1.2187	-0.4384	-0.6852	-0.4607
Italy	ITA	38000009	38003845	1	-0.8049	-0.2662	0.1386	0.2197	0.1592	-0.058	0.075	-0.4784
Italy	ITA	38000009	38010547	1	-0.53	0.1852	0.0226	-0.6317	-0.0965	-0.218	-0.1972	-0.2503
Italy	ITA	38000009	38005141	1	-0.7292	-0.9924	-0.7638	0.3359	0.6581	0.2825	-1.2835	-0.6353
Italy	ITA	38000009	38010794	1	-1.3862	0.8046	-0.227	-0.8283	-0.226	-0.2306	0.5755	0.1216
Italy	ITA	38000009	38012525	1	-1.4641	2.6352	1.4967	0.3729	0.4425	1.4358	2.4277	0.2224
Italy	ITA	38000009	38007365	1	-0.098	2.6352	-0.1119	0.1833	0.123	0.5608	0.5766	-0.3902
Italy	ITA	38000009	38016377	1	-0.5632	-0.8977	0.0226	0.3494	-0.8175	0.3341	0.1701	-0.222
Italy	ITA	38000009	38001347	1	-1.0289	-0.1772	-0.6315	0.1192	-0.0527	0.7288	-0.5978	0.557
Italy	ITA	38000009	38001879	1	0.4056	-1.1522	-1.6145	-0.5175	-0.791	-0.801	-0.2821	-0.4607
Italy	ITA	38000009	38011516	1	-1.5511	-0.5034	-0.6587	-0.2541	-0.5448	-0.2436	-0.4948	-1.2874
Italy	ITA	38000009	38011153	1	-0.2042	-0.7737	-0.5759	-1.3089	-0.6709	-1.6678	-1.5848	-0.6353
Italy	ITA	38000009	38017164	1	-0.151	-0.5308	-0.227	0.356	-0.5736	0.7395	0.0256	-0.4607
Italy	ITA	38000009	38004363	0	0.1298	-0.2662	0.0226	0.3589	-0.2002	-0.0147	0.5755	-0.4607
Italy	ITA	38000009	38006141	0	-1.1678	0.0692	0.6825	0.4213	0.4403	-0.0413	0.5755	0.7864
Italy	ITA	38000009	38012866	0	-0.1368	0.0666	-0.9607	-0.3001	-0.2393	-0.0015	-0.6852	-1.113
Italy	ITA	38000009	38010553	0	-1.5773	0.4012	0.6907	-0.3031	0.6069	0.3423	-1.1229	0.4994
Italy	ITA	38000009	38008883	0	-0.1532	-1.0658	-0.4806	-0.8288	-1.2847	-1.6678	-0.9764	-1.2688
Italy	ITA	38000009	38013212	1	-0.2266	0.2127	-0.6843	-0.388	-1.0224	-0.4384	0.1693	-0.6774
Italy	ITA	38000009	38008890	1	-1.1148	-0.59	-0.5907	-0.3989	-0.7237	-1.6678	-0.6852	-0.7108
Italy	ITA	38000009	38016559	1	0.5795	-0.4203	-1.0611	-0.8075	-0.6757	-0.0146	-0.4801	-0.8028
Italy	ITA	38000009	38003147	1	-0.1536	0.3326	0.0226	0.1541	-0.3374	0.2664	-0.4948	-0.6353
Italy	ITA	38000009	38005889	1	-0.3554	-0.103	0.0226	0.0729	1.1629	0.7286	-0.4948	-0.1563
Italy	ITA	38000009	38011125	1	-1.2505	-0.0862	-0.7638	-0.5223	-0.1693	-0.8768	-0.6852	-0.6073
Italy	ITA	38000009	38018434	1	-0.2424	-0.6593	-0.4806	-0.5056	-0.6183	-0.7793	-0.4771	-0.6774
Italy	ITA	38000009	38018028	0	0.3624	0.1395	-2.2485	-0.6254	-0.4366	-0.4694	-0.0823	0.4994
Italy	ITA	38000009	38008454	0	0.1864	0.9454	-0.3221	0.0262	0.2102	-0.071	0.7264	0.557
Italy	ITA	38000009	38000558	0	0.4329	0.6555	0.0226	-0.7438	-0.0555	0.2853	-0.5945	-0.3549
Italy	ITA	38000010	38001778	1	-0.8878	-0.59	-0.5034	0.0483	-0.6876	-1.6678	-0.6852	-0.8443
Italy	ITA	38000010	38007511	0	-0.8485	1.1132	0.5833	-0.2172	0.1468	0.5081	-0.4545	-0.0998
Italy	ITA	38000010	38006050	0	-0.4415	0.5719	0.7162	-0.7421	-0.283	-1.0529	-0.2821	0.4504
Italy	ITA	38000010	38007904	0	-0.7211	-0.9924	-0.7902	-2.6893	-1.3624	-0.3239	-0.414	-0.1563
Italy	ITA	38000010	38001525	1	-0.7234	0.0666	0.1386	-0.5612	-0.1021	0.113	0.3482	-0.1563
Italy	ITA	38000010	38004981	1	-0.4557	-0.59	-0.6315	-0.2716	0.1109	0.1756	-0.1722	-0.2201
Italy	ITA	38000010	38012343	1	-0.8738	0.2185	0.1386	0.7834	0.879	0.8964	0.1693	-0.1563
Italy	ITA	38000010	38002893	1	-0.2033	-0.0862	0.4173	-0.2747	0.0584	-0.421	0.5755	-0.5251
Italy	ITA	38000010	38007574	1	-0.6508	-0.0862	-0.227	-0.873	-0.0733	0.3629	0.3482	-0.2503
Italy	ITA	38000010	38012616	1	-0.3358	-1.2223	-0.8099	-1.1456	-1.3287	-0.801	-1.1229	-0.9471
Italy	ITA	38000010	38017367	1	-0.8429	1.4003	1.4967	-0.1721	1.7512	0.6526	-0.0823	1.3857
Italy	ITA	38000010	38000440	1	0.6228	0.3464	-0.691	0.1118	1.1096	0.6332	1.4752	1.515
Italy	ITA	38000010	38004192	1	0.5704	-0.2662	-0.8627	-0.1662	-0.3644	0.4394	-0.2821
Italy	ITA	38000010	38011200	1	0.2357	0.5353	0.0416	-0.1749	1.0889	0.8754	-0.6625	-0.3917
Italy	ITA	38000010	38005814	1	-0.044	-0.2662	0.0226	0.1009	0.3532	1.5721	0.5755	0.1216
Italy	ITA	38000010	38017325	1	0.1032	-1.0201	-1.5179	-0.6209	-0.4955	-0.8437	-1.305	-0.5475
Italy	ITA	38000010	38012520	1	-0.2253	-0.9767	-0.6299	-1.1124	-0.5138	-0.8437	-0.4816	-0.7816
Italy	ITA	38000010	38006342	1	-0.407	-0.641	-0.5544	0.8459	0.1831	1.0994	-0.5656	-0.5912
Italy	ITA	38000010	38000841	1	-0.8705	-0.103	-0.5907	-0.2403	-0.0586	0.2505	-0.0823	0.1216
Italy	ITA	38000010	38007413	1	-0.0481	-0.2479	0.0226	-0.2482	0.0987	-1.2919	0.0256	-0.5912
Italy	ITA	38000010	38003075	1	-0.8082	-0.2662	0.0226	-0.2933	0.0192	0.2257	-0.4948	-1.1252
Italy	ITA	38000010	38009041	1	-0.0983	-0.7836	-0.4246	-0.7414	-0.2674	-0.219	-0.216	-0.4607
Italy	ITA	38000010	38013573	1	-1.0089	-0.7737	-0.227	-1.2614	-0.6902	-0.8849	-0.6004	-0.2503
Italy	ITA	38000010	38000352	1	0.2194	-0.5743	-0.227	-0.9427	-0.3902	-0.801	0.3482	-0.4607
Italy	ITA	38000010	38009538	1	-0.3062	1.3697	0.7162	-0.5106	0.6721	0.3387	0.5755	-0.0274
Italy	ITA	38000010	38002551	0	-0.8154	0.96	0.586	-0.3889	0.2697	-0.2229	-0.4948	1.515
Italy	ITA	38000010	38008246	0	0.9961	-0.4314	-0.7638	-0.51	-0.2732	-0.5676	0.1693	0.1216
Italy	ITA	38000010	38009023	0	-1.3778	-0.0994	-0.5034	-0.799	0.178	-0.9292	0.1648	0.2286
Italy	ITA	38000010	38018218	0	-1.5667	-0.817	-0.2737	0.6333	-0.2222	0.9929	-0.3679	-0.3917
Italy	ITA	38000010	38015964	0	0.2674	-0.0862	-0.5034	-1.7857	-0.4011	-1.6678	-0.0857	0.1216
Italy	ITA	38000010	38003320	0	1.1942	-0.9006	-0.1859	0.7695	0.0332	0.9145	-0.2876	-1.2087
Italy	ITA	38000010	38000032	0	-0.874	-0.6593	-0.227	-0.0893	-0.0972	0.3481	0.5826	0.9642
Italy	ITA	38000010	38015839	0	-0.9062	-1.0619	-0.9607	-0.0736	-0.2091	0.7399	-0.6852	-0.1563
Italy	ITA	38000010	38015416	0	0.7018	-0.5994	-0.227	-0.4078	-1.3758	-0.4795	-0.1727	-0.1563
Italy	ITA	38000010	38018122	0	-0.7402	1.2587	1.9359	-2.64	0.0433	-0.4384	0.8098	1.2147
Italy	ITA	38000010	38005498	0	0.9736	-0.103	-0.4806	-0.5695	-0.6801	0.3456	0.1693	-0.5251
Italy	ITA	38000010	38008389	0	0.2135			0.4891	-0.2589	0.4939
Italy	ITA	38000010	38004642	0	0.8347	-1.4082	-0.3827	0.2471	0.169	-0.4753	0.5755	-0.3297
Italy	ITA	38000010	38003095	0	-0.4293	0.8655	0.1386	0.1621	1.0066	0.5319	1.2262	0.7627
Italy	ITA	38000010	38003491	0	-0.7622	0.2032	0.4137	-0.3448	0.4677	0.1824	0.1922	0.4994
Italy	ITA	38000011	38008885	1	-1.8142		0.0226	1.2836	0.9268	0.4394	0.5755	-0.9299
Italy	ITA	38000011	38010291	1
Italy	ITA	38000011	38006581	1	-1.2971	0.1466	-0.4806	-0.1018	-0.1673	0.1635
Italy	ITA	38000011	38000313	1	-1.3396	-0.989	-1.4815	-1.3798	-0.4958	-0.5058	-0.3709	-0.8813
Italy	ITA	38000011	38011000	0	-1.1764	0.7665	0.9192	-0.3071	0.5245	-0.8768	0.8038	0.1216
Italy	ITA	38000011	38006092	0	0.7429	-0.8745	0.5462		0.8228		0.2724	0.1585
Italy	ITA	38000011	38002903	0	0.4395	-1.3452	-2.664		-0.6554	0.7049	-0.9445	-1.3027
Italy	ITA	38000011	38014161	0	1.0578
Italy	ITA	38000011	38014064	1	0.8652	0.5696	-0.652	-0.0966	-0.4143	-0.2275		-0.7496
Italy	ITA	38000011	38018296	1	-0.5386	-2.9627	-2.664	-2.6005	-3.7095	-1.6678	-2.1355	-2.5027
Italy	ITA	38000011	38007667	1	-0.5402	-2.9627	0.0226	0.7113	-0.0056	0.2017	-1.2624	-2.5027
Italy	ITA	38000011	38016839	1	0.128	-0.0862	-0.8627	-0.8225	-0.278	-0.2104	-2.1355	-0.3969
Italy	ITA	38000011	38007972	1	-0.0424	-0.2662	0.0226	-0.4335	-0.1163	-1.2919	0.3482	2.0955
Italy	ITA	38000011	38003372	0	-1.1912				0.9804	0.8755
Italy	ITA	38000011	38017230	0	0.4485	-0.2662	-0.6241	0.9362	-0.0707	1.2695	0.3482	0.1216
Italy	ITA	38000011	38006586	0	0.4199	-0.5969	-0.6731	1.0023	0.4908	1.2001	0.3001	-0.9978
Italy	ITA	38000011	38009497	0	-0.9952	-0.4488	0.0226	-0.5581	-0.14	-0.2955	0.3482	-0.5912
Italy	ITA	38000011	38010925	0	-0.4199	0.6464	0.7162	-0.9155	1.8129	-0.3842	0.8538	0.3236
Italy	ITA	38000011	38014373	0	0.2772	-0.181	-0.5907	-1.1783	-0.3137	-0.1463	-0.2857	-0.1314
Italy	ITA	38000011	38014260	0	-0.5947	-0.0862	0.0226	0.7113	-0.0408	1.0062	0.5755	0.1216
Italy	ITA	38000011	38006054	0	-0.7364	-2.9627	0.3461	-0.242	0.7533	-0.1219	0.7812	-0.6073
Italy	ITA	38000011	38016854	1	-1.8188	2.6352	1.9359	-2.6893	0.5367	-0.7368	-1.4019	2.0955
Italy	ITA	38000012	38014127	0	-0.6696
Italy	ITA	38000014	38004329	1
Italy	ITA	38000014	38010978	1
Italy	ITA	38000014	38005728	0
Italy	ITA	38000014	38017581	0
Italy	ITA	38000014	38013661	1
Italy	ITA	38000014	38017869	1
Italy	ITA	38000014	38006466	1
Italy	ITA	38000014	38001456	1
Italy	ITA	38000014	38002542	1
Italy	ITA	38000014	38015751	1
Italy	ITA	38000014	38011192	1
Italy	ITA	38000014	38015698	1
Italy	ITA	38000014	38006181	0
Italy	ITA	38000014	38007029	0
Italy	ITA	38000014	38012654	0
Italy	ITA	38000014	38010595	1
Italy	ITA	38000014	38010451	0
Italy	ITA	38000014	38008075	1
Italy	ITA	38000014	38000622	1
Italy	ITA	38000014	38007841	1
Italy	ITA	38000014	38004091	0
Italy	ITA	38000014	38005297	0
Italy	ITA	38000016	38019438	1	0.2002	0.4768	-0.0413	0.6517	-0.1896	-0.0615	-2.1355	-1.3959
Italy	ITA	38000016	38004238	1	-0.612	-1.1408	-1.4131	-0.1862	1.0964	0.7439	-0.7867	-1.2412
Italy	ITA	38000016	38009660	1	0.0999	-0.59	0.0226	-0.0103	0.1198	-0.1211	-0.4948	-0.1563
Italy	ITA	38000016	38017561	1	-0.5634	-0.5717	0.0226	-0.3329	0.3597	0.9851	0.1701	-0.4607
Italy	ITA	38000016	38011885	0	0.7272	-0.9015	-0.5544	-1.7984	-0.1758	-0.0041	-0.8661	-1.0976
Italy	ITA	38000016	38016175	0	-0.7596	-1.1955	-1.4259	0.6333	-0.2222	0.9889	-0.4598	0.8277
Italy	ITA	38000016	38010166	0	0.0942	2.6352	1.4967	0.2386	0.9071	-0.8849	2.4277	1.1232
Italy	ITA	38000016	38000632	0	-0.8618	0.3946	0.0226	-1.3089	0.6869	0.0184	-0.414	0.1216
Italy	ITA	38000016	38007403	0	-0.0572	-0.817	-0.2737	0.7113	-0.0408	1.0196	-0.24	-1.6922
Italy	ITA	38000016	38017834	1	0.3474	-0.6593	0.0226	-0.2438	-0.1643	0.9025	0.3482	-0.8443
Italy	ITA	38000016	38015519	1	-1.4484	-0.4488	0.0226	-0.3368	0.2261	0.3112	1.6338	-0.5093
Italy	ITA	38000016	38009019	0	-0.2684	-0.4998	0.0226	-0.1756	-0.739	0.3456	0.3482	-0.222
Italy	ITA	38000016	38020043	1	-0.48	0.3289	0.0226	-0.5956	-0.2904	-0.0589	0.5755	-0.2503
Italy	ITA	38000016	38015177	1	-0.871	-0.2662	-0.227	-0.1704	0.6061	0.9948	-0.0987	-0.4607
Italy	ITA	38000016	38001781	1	1.0358	-0.5743	-0.5907	-0.5088	-0.4476	-0.2607	0.5755	0.1216
Italy	ITA	38000016	38015669	1	-1.0128	0.468	0.0226	-0.3719	-0.1571	0.8185	0.5755	-0.4607
Italy	ITA	38000016	38016439	1	-1.4944	-0.9363	-0.9947	-0.1821	0.1913	0.7352	-0.6852	-0.5251
Italy	ITA	38000016	38003220	1	-0.0627	-0.2662	-0.227	-2.6893	-0.562	0.5014	-0.0987	0.1216
Italy	ITA	38000016	38000217	1	0.3265	-0.0071	-0.227	-0.618	0.6461	0.2248	-0.2821	0.1216
Italy	ITA	38000016	38015686	0	0.6656	0.0666	0.0226	-0.8921	0.02	0.3711	0.5755	0.1216
Italy	ITA	38000017	38014680	1	0.3424	-1.0438	0.1386	0.4664	-0.2457	0.3397	0.7274	0.149
Italy	ITA	38000017	38000919	0	0.8097	-0.4297	0.9726	0.4884	0.308	0.566	0.9911	-0.0151
Italy	ITA	38000017	38016273	0	0.5049	-0.0862	0.0226	-2.6893	0.7479	-0.2793	0.5755	0.1216
Italy	ITA	38000017	38019151	0	-1.4057	0.7062	0.1386	0.6603	-0.5525	0.3618	1.4793	1.3857
Italy	ITA	38000017	38001429	0	-0.6572	-0.0862	0.0226	-2.6005	0.5176	-0.7908	0.075	0.9444
Italy	ITA	38000017	38008140	0	-0.5111	0.8655	0.1386	-0.6095	0.7055	0.2521	0.3473	-0.1563
Italy	ITA	38000017	38002352	0	0.8988	-1.0351	-0.6097	-0.7763	-0.4698	-0.1211	-0.6658	0.0388
Italy	ITA	38000017	38019770	0	-1.0886	2.6682	1.4967	0.1471	0.5004	-0.1289	1.4995	0.7627
Italy	ITA	38000017	38005629	0	-2.2151	-0.0862	0.4445	1.2836	1.0194	1.5721	0.5684	0.6559
Italy	ITA	38000017	38009899	0	0.5123	-0.0862	0.0226	0.6589	0.7369	0.3393	-0.1026	-0.2726
Italy	ITA	38000017	38002933	0	-0.0219	-0.4488	-1.7911	-0.2824	-0.9392	-0.8849	-0.0616	-0.5998
Italy	ITA	38000017	38015063	0	-0.625	-0.2479	0.0226	0.7113	2.9962	1.0062	0.5755	-0.2503
Italy	ITA	38000017	38013670	0	0.3302	-0.9443	0.0226	-1.1025	0.0482	0.0013	-0.454	-2.0641
Italy	ITA	38000017	38015721	0	0.283	2.6352	1.9359	-2.6893	0.7428	-0.7368	0.5755	0.0388
Italy	ITA	38000017	38020058	0	0.5748	0.9349	0.0226	0.3935	0.283	0.6256	0.0256	0.1216
Italy	ITA	38000017	38000135	0	-0.3115	0.7332	1.1381	0.5563	1.4206	-1.6678	1.836	1.2147
Italy	ITA	38000017	38002230	0	-0.5766	0.7332	0.8116	0.9121	0.8417	0.7851	0.1701	0.4504
Italy	ITA	38000017	38013091	0	1.229	0.6569	0.4173	0.3366	1.1067	0.7717	2.4277	1.2841
Italy	ITA	38000017	38007152	0	0.2604
Italy	ITA	38000017	38005512	0	-0.3087
Italy	ITA	38000017	38004331	0	-0.3931	0.1906	1.4967	-0.0686	0.3618	0.0231	0.7978	0.5807
Italy	ITA	38000017	38008199	0	-1.4047	-1.2406	0.0226	0.2168	-1.0355	0.4511	-0.7164	-1.0997
Italy	ITA	38000017	38008871	0	0.1402	-0.2662	0.0226	1.2836	0.9001	-0.3801	0.5755	0.1216
Italy	ITA	38000017	38001426	0	0.4913	2.6352	1.4967	-2.6893	1.8585	-0.0042	1.8077	2.0955
Italy	ITA	38000017	38006315	0	-0.0177	0.5056	1.9359	-0.5185	1.1822	0.3989	2.4277	2.0955
Italy	ITA	38000017	38008517	0	0.0377	-0.5743	-0.9607	0.0591	0.3353	-0.0393	-0.6852	-0.7496
Italy	ITA	38000018	38006883	0	1.019	0.4571	1.4967	-0.051	0.8179	-0.2979	-0.9139	2.0955
Italy	ITA	38000018	38017080	0	1.2623	-0.2111	0.0226	1.2836	0.6976	-1.6678	0.5755	1.0383
Italy	ITA	38000018	38003987	1	1.529	0.7821	0.8348	-0.1209	-0.1892	-0.5569	-1.036	1.1013
Italy	ITA	38000018	38013128	1	1.1432	-0.8928	-1.9313	-0.428	-0.4457	-0.5842	-2.1355	-2.5027
Italy	ITA	38000018	38011829	1	1.1348	-1.2223	-0.227	-0.3515	-1.1629	-0.531	-0.3206	-0.8947
Italy	ITA	38000018	38002031	1	1.2709	0.0032	-1.0678	0.3681	0.3248	-1.6678	1.1176	-1.3358
Italy	ITA	38000018	38013761	1	1.0966	-1.1408	-1.1926	-1.0676	-0.8707	-1.6678	-0.6852	-1.1252
Italy	ITA	38000018	38014131	1	1.0077	-1.0249	-0.6587	-0.5599	-0.8881	-0.8849	-2.1355	-0.7496
Italy	ITA	38000018	38013796	1	1.6431	-0.0306	0.4173	-1.0214	-1.1429	-1.6678	0.1693	0.4504
Italy	ITA	38000018	38007412	1	0.3424	-1.0705	-0.227	-0.759	-0.9127	-0.0631	-0.1021	-0.5093
Italy	ITA	38000018	38012228	1	-0.5231	-0.847	-0.6843	-0.4647	0.3547	-0.1384	-0.4801	-1.1405
Italy	ITA	38000018	38008375	1	1.2732	0.5179	-0.4806	0.0408	0.1918	-0.2796	-0.4771	-0.1563
Italy	ITA	38000018	38004176	1	1.1365	-0.3401	0.4036	-0.3195	-0.5715	-0.9292	0.0256	-0.2726
Italy	ITA	38000018	38014299	1	1.4695	-0.7737	-0.7902	-0.0956	-0.3299	0.4394	-0.4948	-0.7496
Italy	ITA	38000018	38019146	1	1.6319	-0.2479	-0.4806	0.1437	0.1283	0.8532	0.3482	0.1216
Italy	ITA	38000018	38018920	1	0.984	-0.2662	-0.227	-2.6893	-0.7341	-1.6678	-0.6852	-0.4607
Italy	ITA	38000018	38001661	1	1.2733	-1.0212	-1.0611	-0.2537	-0.7137	-1.6678	-1.0753	-1.113
Italy	ITA	38000018	38015742	1	1.0997	-0.891	-1.6145	-0.0468	-0.5547	-0.2608	-1.0602	-0.946
Italy	ITA	38000018	38011886	1	0.8205	-0.847	-0.227	0.1031	0.8855	-1.6678	-0.216	0.1216
Italy	ITA	38000018	38007184	1	-0.7575	-0.4314	-0.7902	-1.0638	-0.4145	-1.6678	-0.4948	-0.8198
Italy	ITA	38000018	38005069	1	0.5766	-0.269	-0.5836	0.4123	-0.129	-0.2155	-0.4948	-0.5912
Italy	ITA	38000018	38001321	1	-0.0208	-0.103	1.1752	0.9348	-0.0132	-1.6678	2.4277	0.8375
Italy	ITA	38000018	38015695	1	1.3747	-1.1124	-0.5759	0.1215	-0.331	-0.531	-0.0952	-0.1563
Italy	ITA	38000018	38011915	0	1.0587	-0.0862	0.0226	-0.1192	1.9499	-0.0949	1.2223	-1.2412
Italy	ITA	38000018	38016060	0	1.6439	-1.32	-1.1592	-0.4712	-0.921	-0.1092	-1.5848	-1.4344
Italy	ITA	38000018	38009063	0	1.3685	-0.4203	-0.2943	-0.8189	-0.0328	-0.2181	0.5339	-0.7496
Italy	ITA	38000018	38019907	0	0.0167	0.1261	0.8348	-0.8337	0.3727	-1.6678	0.5172	1.2147
Italy	ITA	38000018	38002004	0	0.2944	-0.7221	-0.5907	0.0358	-0.7986	-0.531	0.0256	-0.7507
Italy	ITA	38000018	38008398	0	1.1806	-1.4498	-0.4553	-1.0539	-0.885	-0.2408	0.1693	0.1959
Italy	ITA	38000018	38010102	0	1.4787	-0.7958	-0.0951	-0.1914	-0.2441	-1.6678	-0.2826	0.8136
Italy	ITA	38000018	38010760	0	1.3924	0.1892	0.9192	0.1131	-0.1302	0.3009	-1.1947	-1.453
Italy	ITA	38000018	38019962	0	1.2319	0.1141	0.4173	-0.5279	0.1121	0.0161	1.4793	0.5295
Italy	ITA	38000018	38010480	0	1.1938	-0.7353	0.0226	0.1072	-0.0041	-1.6678	0.1693	0.4777
Italy	ITA	38000018	38013221	0	0.1257	0.1945	0.0226	-0.689	0.6609	-1.3198	-0.1026	0.1216
Italy	ITA	38000018	38015862	0	1.4426	0.32	0.7162	-0.3653	0.5685	0.1386	0.3473	0.1216
Italy	ITA	38000018	38001042	0	-0.4367	0.2032	-0.5836	-1.0926	-0.3564	-0.9292	0.1693	-0.5093
Italy	ITA	38000018	38013341	0	0.7737	-0.0862	-1.1926	-0.121	-0.0586	-0.8849	-0.6852	-0.5912
Italy	ITA	38000018	38007138	1	-0.6323	1.127	1.9359	0.7248	1.5671	0.8323	-0.6852	-0.1563
Italy	ITA	38000019	38008343	0	1.3453	0.9349	1.1657	-0.8986	0.6491	-1.6678	0.9246	2.0955
Italy	ITA	38000019	38015859	1	2.0487	-0.1058	-0.227	0.5972	0.2666	1.0245	-0.414	-0.1563
Italy	ITA	38000019	38014176	1	0.9982	0.3178	0.4173	0.0251	1.151	0.5757	0.5755	0.1216
Italy	ITA	38000019	38018258	1	1.2735	-0.3531	-0.227	0.194	0.4746	0.3272	-0.6997	-0.4377
Italy	ITA	38000019	38003377	1	1.3636	-0.7815	0.766	0.6537	-0.1268	0.9302	0.5755	0.1216
Italy	ITA	38000019	38010394	1	1.7119	-0.2662	0.586	0.6651	-0.1553	0.3624	-0.414	0.0484
Italy	ITA	38000019	38009905	1	1.4075	-0.2662	0.5833	0.4095	-0.2372	-0.0927	-0.2821	-0.1563
Italy	ITA	38000019	38017271	1	1.4717	0.3875	1.036	0.8451	0.451	0.8015	0.3424	1.1013
Italy	ITA	38000019	38013317	1	1.1277	-0.983	0.4173	0.0391	-0.2405	0.3581	-1.5848	-0.6353
Italy	ITA	38000019	38008096	0	1.5689	0.3326	0.6496	0.1067	0.5922	0.1642	0.5755	0.4994
Italy	ITA	38000019	38007937	0	1.306	-0.7815	-0.4728	0.1175	-0.501	-0.801	-0.2668	0.1216
Italy	ITA	38000019	38001885	0	1.3073	-0.2662	-0.227	1.0073	0.5412	1.1307	-0.176	-0.2503
Italy	ITA	38000019	38016040	0	1.5895	0.3178	-0.6315	0.2683	-0.5787	-0.5037	-0.3763	-0.4607
Italy	ITA	38000019	38002961	0	1.2346	0.1945	0.3461	0.4884	0.1247	-0.2858	0.3939	2.0955
Italy	ITA	38000019	38006314	0	1.4202	-0.4314	0.586	0.9552	0.0541	0.4074	0.9254	0.557
Italy	ITA	38000019	38005468	0	1.1615	0.0789	0.5833	0.3469	0.0564	-0.2777	0.3473	-0.2503
Italy	ITA	38000019	38011790	0	0.8141	0.4571	-0.5544	-0.0925	-0.0816	0.0033	0.1693	0.4994
Italy	ITA	38000019	38006246	0	1.6257	-0.2842	0.0226	0.1737	-0.0766	0.9296	-0.6852	0.1216
Italy	ITA	38000019	38013785	0	1.6548	-0.7938	0.0226	0.6001	0.986	0.3821	-0.414	0.1216
Italy	ITA	38000019	38015976	0	1.4177	-0.59	0.0226	0.4707	-0.0687	0.5454	-0.1972	0.1216
Italy	ITA	38000019	38015097	0	1.4514	0.0347	1.1657	0.2074	-0.0072	0.6383	-0.3733	0.1216
Italy	ITA	38000019	38007570	0	1.6358			0.7987	-0.0411	2.0558
Italy	ITA	38000019	38018584	0	1.4403	0.9526	1.9359	0.7618	0.7722	0.9283	0.9194	2.0955
Italy	ITA	38000019	38002462	1	1.4609	-0.1167	0.1386	0.3397	-0.3555	0.5156	0.775	-0.6924
Italy	ITA	38000019	38009898	1	1.3127	-0.195	-0.6315	-0.0165	-0.2706	-0.0949	-0.2821	-0.1563
Italy	ITA	38000019	38006714	1	0.5232	0.7763	0.4173	0.4963	0.3389	0.1491	0.3482	-0.1563
Italy	ITA	38000019	38012212	0	1.4757	0.1892				-1.6678
Italy	ITA	38000019	38006426	0	1.493	-0.2479	-0.227	-0.0134	0.0419	-0.0607	0.3473	-0.3297
Italy	ITA	38000019	38017096	0	1.1308	-0.5133	0.4173	-0.4574	0.1229	-1.6678	0.0256	0.1216
Italy	ITA	38000019	38008150	0	1.7334	2.6352	1.9359	-0.9284	0.031	-1.6678	0.3473	1.2147
Italy	ITA	38000020	38018743	1	-0.5596	-0.0862	-0.227	-1.1523	-0.1163	-0.8768	0.0256	-0.7496
Italy	ITA	38000020	38011240	0	-1.5546	-0.8802	-0.5034	-2.0365	-0.503	-0.1211	-1.305	-0.3856
Italy	ITA	38000020	38001422	1	-1.5546	-0.5073	-0.227	-1.1025	-3.7095	0.4394	0.111	-0.845
Italy	ITA	38000020	38010442	1	-0.7942	-0.4314	-0.8627	-1.0489	-0.708	-0.2154	-0.4948	-0.959
Italy	ITA	38000020	38010930	1	-1.3414	-0.0862	0.0226	-2.6893	-0.2481	-0.7368	0.1701	-0.331
Italy	ITA	38000020	38005731	0	0.057	2.6352	1.9359	3.6039	4.8357	3.6292	2.4277	2.0955
Italy	ITA	38000020	38000223	0	-0.4682	0.7211	1.4967	-0.4436	0.4192	0.1376	2.4277	0.8375
Italy	ITA	38000020	38016646	0	0.5489	0.1705	0.1386	-2.6893	-0.0532	0.2228	0.5755	-0.3856
Italy	ITA	38000020	38015524	0	0.6201	-0.1692	0.0226	-1.5213	-0.4758	-1.2919	0.5755	0.1216
Italy	ITA	38000020	38016361	0	0.4555	-0.1629	0.0226	-1.3102	-0.6973	-0.1524	0.5755	-0.4607
Italy	ITA	38000020	38000414	0	-1.0504	-0.7221	-0.5034	-0.2237	-0.0215	-0.8768	0.075	-0.2503
Italy	ITA	38000020	38012392	1	-1.1106	-0.2662	0.0226	-0.2322	0.2843	-0.1226	-0.454	-0.1563
Italy	ITA	38000020	38009386	1	-1.6043	0.5976	0.0226	-0.3596	0.2429	0.216	0.9636	-0.2503
Italy	ITA	38000021	38014823	1	-1.392	-0.5743	0.5833	0.5669	0.4459	-0.3985	-0.4771	-0.4607
Italy	ITA	38000021	38011379	1	-0.2916	-0.2662	0.0226	0.0588	-0.6927	-0.2608	0.5755	-0.2503
Italy	ITA	38000021	38012973	0	0.3979	-0.8977	0.4173	0.2043	0.0135	0.6105	0.075	-0.2503
Italy	ITA	38000021	38010414	1	-0.3958	-0.7861	-0.227	-0.0305	0.5459	-0.51	-0.2852	0.2546
Italy	ITA	38000021	38005250	1	-0.3841	-0.0933	0.0226	0.2235	0.2263	0.2867	0.4886	0.4994
Italy	ITA	38000021	38018069	1	0.0261	-0.0862	0.0226	0.3196	0.0671	-0.153	-0.2852	-0.6774
Italy	ITA	38000021	38009902	1	0.19	0.4849	0.4173	-0.5414	-0.0108	0.611	0.5755	0.1216
Italy	ITA	38000021	38013795	1	0.3466	-0.2662	0.0226	0.4004	-0.3437	0.3322	0.3482	0.1216
Italy	ITA	38000021	38009281	1	-0.2455	-0.0862	-0.9607	-0.0065	-0.0596	-0.0026	0.1648	-0.9943
Italy	ITA	38000021	38012934	1	-0.4431	-1.3452	0.0226	0.1053	-0.9018	0.4394	-0.6852	0.1216
Italy	ITA	38000021	38002442	1	1.4434	-0.6028	1.9359	3.6039	1.4203	3.6292	2.4277	2.0955
Italy	ITA	38000021	38019230	1	1.2184	-2.9627	-1.5438	-2.6893	-0.9041	-1.6678	-2.1355	-2.5027
Italy	ITA	38000021	38008427	1	0.0642	-0.7221	-0.2737	0.6543	-0.1279	1.2873	0.5755	-0.5093
Italy	ITA	38000021	38016738	1	0.42	-0.2662	0.0226	0.8195	0.1964	1.4859	0.5755	-0.222
Italy	ITA	38000021	38014385	1	-1.081	0.0763	0.1386	0.1784	-0.1175	0.8827	-0.2821	-0.7507
Italy	ITA	38000021	38011679	1	0.0076
Italy	ITA	38000021	38019595	1	1.5715	-0.4314	-0.4728	0.3087	-0.7705	0.4393	0.5755	0.1216
Italy	ITA	38000021	38002015	0	1.2496	-0.8785	-2.664	0.9733	0.1819	-1.3198	0.5755	-1.1252
Italy	ITA	38000021	38001844	0	0.9891	-0.6593	1.1381	-0.2242	-0.4582	-0.8437	0.5755	0.8136
Italy	ITA	38000021	38018502	0	0.7153	-0.2662	-0.3802	-0.6268	-0.6633	-0.5309	0.1922	-0.4607
Italy	ITA	38000021	38005252	0	-0.064
Italy	ITA	38000021	38001889	0	-0.505	-0.1167	0.0226	0.7787	0.38	0.7563	0.1479	1.515
Italy	ITA	38000021	38014271	0	1.0099	-0.0279	1.4967	0.437	0.2601	-0.0615	1.4793	1.515
Italy	ITA	38000021	38014943	0	1.2657	-1.5123	-0.7836	-0.0172	-1.2555	-0.421	-0.1722	-1.4827
Italy	ITA	38000021	38005181	0	0.8203	1.4003	0.8348	1.2387	1.7686	1.2612	0.5755	2.0955
Italy	ITA	38000021	38018031	0	0.2611	0.1736	-0.691	-0.7708	-0.4156	-0.0558	0.1693	-0.4784
Italy	ITA	38000021	38007317	0	0.2541	-0.0192	-1.1412	-0.2881	0.1468	-0.1384	-0.5208	-0.4784
Italy	ITA	38000021	38016596	0	1.5317	-0.2662	0.0226	0.6138	0.0899	0.7895	0.5755	-0.2503
Italy	ITA	38000021	38004826	0	-0.2265	-0.7815	-0.7249	0.7113	-0.0408	1.0062	-0.1727	2.0955
Italy	ITA	38000021	38012903	1	1.4677	0.5836	0.4173	-0.1152	0.8066	-0.7368	0.9863	0.6905
Italy	ITA	38000022	38000434	1	0.4875	-0.2662	-1.0611	0.128	-0.2983	-1.6678	-0.6852	-0.8198
Italy	ITA	38000022	38016507	1	-1.1164	0.2185	0.1386	0.4274	0.0608	0.137	1.2075	0.0484
Italy	ITA	38000022	38015805	1	-0.0241	0.5289	1.4967	1.5578	1.7021	1.5179	1.1171	0.5553
Italy	ITA	38000022	38016005	0	0.4544	-0.59	0.0226	-0.3348	0.473	-0.1589	0.1693	-0.222
Italy	ITA	38000022	38015824	1	-0.9144	0.8762	-0.6587	-0.1607	0.3546	0.1967	1.3958	-0.7639
Italy	ITA	38000022	38012516	1	0.3247	-1.1772	-0.1587	0.9811	1.3338	0.8811	-0.3583	-0.4749
Italy	ITA	38000022	38002825	1	0.5523	-0.2479	-1.0611	-0.3849	-0.3264	0.4064	-0.6852	-0.7496
Italy	ITA	38000022	38016017	1	-1.81	-0.8273	-1.3325	-0.49	-0.6333	0.0412	-0.0987	-0.7317
Italy	ITA	38000022	38005619	1	-0.0735	0.957	-1.2891	0.683	0.3465	0.4715	0.5755	0.1216
Italy	ITA	38000022	38001189	1	0.0616	0.0634	-0.5907	-0.1155	0.3001	-0.0011	-0.309	0.1216
Italy	ITA	38000022	38013798	1	1.6123	-0.0994	-0.4806	0.2529	0.483	-0.155	-0.7867	-0.5711
Italy	ITA	38000022	38009734	1	-0.2677	-0.7611	-0.691	-0.182	-0.5635	0.1592	0.5755	-1.1405
Italy	ITA	38000022	38013526	1	-0.4558	1.127	-0.5274	1.0143	1.6771	3.6292	0.5755	0.1216
Italy	ITA	38000022	38018716	1	-0.4042	-0.2479	0.8116	1.0478	2.5583	1.4954	0.075	-0.1563
Italy	ITA	38000022	38002910	1	-0.0797	-0.9767	-0.6843	0.1792	-0.6982	-0.275	-0.2821	-0.0625
Italy	ITA	38000022	38016519	1	-0.4242	-1.135	-0.5034	0.7886	-0.2855	0.6398	-0.8738	-1.6713
Italy	ITA	38000022	38015912	1	1.0395		-1.5438		-0.7511	-1.6678	-0.0553	-0.5475
Italy	ITA	38000022	38002139	1	0.1463	-0.269	0.0226	-0.4607	0.0591	0.5428	-0.6852	-0.2503
Italy	ITA	38000022	38015139	1	1.0754	1.3403	1.4967	0.3499	0.8596	0.9838	0.5755	0.1216
Italy	ITA	38000022	38006446	0	0.8212	-0.7815	-0.227	-1.0068	-1.1663	-0.2579	0.5755	-0.222
Italy	ITA	38000022	38005536	0	-0.5023	-0.6593	-0.9607	-0.437	-0.3638	0.039	-0.414	-1.1252
Italy	ITA	38000022	38009234	0	1.0184	-0.8121	-0.6777	0.6463	0.0714	1.0354	-0.5607	0.1194
Italy	ITA	38000022	38002234	0	1.5681
Italy	ITA	38000022	38007727	1	-1.6238	-0.4174	-1.0611	-0.8658	-0.3026	-0.0699	-2.1355	-1.3017
Italy	ITA	38000022	38009910	1	0.8087	-0.0994	0.0226	0.4355	-0.2068	0.7129	0.1701	-0.4784
Italy	ITA	38000022	38018597	1	-0.3296	-0.0862	0.0226	0.456	-0.3588	3.6292	0.075	0.1216
Italy	ITA	38000022	38004164	1	1.0947	0.2836	0.1386	-0.6856	-0.2585	-0.5309	-0.5945	-0.7317
Italy	ITA	38000023	38008468	1	-0.3544		0.0226	0.1085	-0.2795	0.1662	-0.0553	0.0301
Italy	ITA	38000023	38005485	1	-0.8249	0.32	0.4173	-0.241	0.4347	0.7474	0.1693	-0.943
Italy	ITA	38000023	38012272	1	-0.9355	-0.59	0.6907	0.038	0.0205	-1.0529		-1.0788
Italy	ITA	38000023	38017535	1	-1.2687	0.6424	0.0226	-0.7245	0.0251	-0.7368		-0.222
Italy	ITA	38000023	38000898	1	-1.5894
Italy	ITA	38000023	38003074	1	0.0339	0.9454	0.8348	0.5282	0.9244	1.2307	0.9628	0.388
Italy	ITA	38000023	38011380	1	0.7168
Italy	ITA	38000023	38013766	1	-0.6936	-0.0862	0.0226	0.7815	0.3817	0.6022	0.5755	0.1216
Italy	ITA	38000023	38005496	1	-0.5195
Italy	ITA	38000023	38003234	1	-1.7189	-0.59	-1.0611	-0.2789	-0.0433	0.1514	-0.2821	-0.8198
Italy	ITA	38000023	38009669	0	1.3825	-0.0862	0.0226	1.2784	0.8779	1.5706	0.5755	0.1216
Italy	ITA	38000023	38002238	0	1.175
Italy	ITA	38000023	38012421	1	0.3382	0.0467	1.4967	-1.3001	-0.0962	-0.8768	0.1648	0.1554
Italy	ITA	38000023	38018635	1	0.6784	-0.0862	-0.4728	-0.934	-0.2826	-0.7368	0.5755	-1.6557
Italy	ITA	38000023	38001975	0	1.179	-0.4136	-0.4806	0.6232	0.8263	0.0688	0.3415	0.4994
Italy	ITA	38000023	38010326	1	-0.1849	0.4012	0.0226	0.1053	-0.4398	-1.6678	-2.1355	-2.5027
Italy	ITA	38000023	38014286	0	-0.5064	0.3952	-0.7386	-0.9166	-0.0589	0.0643	0.548	-0.4423
Italy	ITA	38000024	38019085	1	-0.961	1.3889	0.7162	0.287	0.9637	-0.071	-0.0817	-0.4423
Italy	ITA	38000024	38011990	1	-0.3795	0.3178	1.0108	-0.4568	0.1761	-0.2507	1.1417	-0.5093
Italy	ITA	38000024	38007243	1	0.5173	0.0566	0.4173	-0.0902	-0.4001	0.3575	-0.4948	-0.1563
Italy	ITA	38000024	38019861	1	1.1508	0.468	-0.3048	0.3116	0.25	0.839	0.3482	-0.6774
Italy	ITA	38000024	38005787	1	0.345	1.3889	0.7162	0.1174	0.4272	-0.4173	-0.1533	0.149
Italy	ITA	38000024	38000629	1	-1.0494	0.2532	0.8038	-0.6441	0.0802	-0.1148	-0.5945	0.7611
Italy	ITA	38000024	38007165	1	0.122	-0.0862	0.0226	0.7113	0.2356	1.0062	0.5755	0.1216
Italy	ITA	38000024	38011533	1	1.0542	-0.2662	-1.0611	-0.0473	-0.4565	-1.6678	-0.4771	-0.7496
Italy	ITA	38000024	38005974	1	-0.613	1.3403	-0.6315	0.1137	0.5902	0.3664	-1.0753	-0.222
Italy	ITA	38000024	38019425	1	-1.7768	0.3151	0.1386	-0.0199	0.2136	-0.0949	-0.2852	-0.1563
Italy	ITA	38000024	38003818	1	0.5997	-0.4314	0.0226	0.6	0.63	1.0062	0.5755	0.1216
Italy	ITA	38000024	38002430	0	1.3731	-0.0306	1.4967	0.4461	0.2672	-0.098	0.8749	1.4234
Italy	ITA	38000024	38015828	0	0.7107	0.9349	1.9359	0.9794	0.5616	0.5711	1.4995	2.0955
Italy	ITA	38000024	38018443	0	0.4592	-0.2786	0.4173	-0.3021	0.7209	0.0252	0.8038	0.7627
Italy	ITA	38000024	38002292	0	0.2737	0.7665	1.4276	2.3309	1.6575	2.0612	0.8859	2.0955
Italy	ITA	38000024	38018561	0	-0.0894	-0.0966	-0.3048	-0.873	-0.2554	-0.801	-0.1727	-0.1565
Italy	ITA	38000024	38018042	0	1.1213	-1.4174	-1.3815	-0.5103	-1.3385	-0.2025	-0.3733	-0.4607
Italy	ITA	38000024	38008818	0	0.0645	0.32	1.9359	-0.298	0.4323	-0.3019	-1.2106	1.1232
Italy	ITA	38000024	38001591	0	0.9929	-0.9468	0.0226	-1.2335	0.023	-0.5842	0.5826	0.1216
Italy	ITA	38000024	38009129	0	0.1799	-1.1142	1.4967	0.1538	0.1323	0.2781	1.2302	0.9339
Italy	ITA	38000024	38005047	0	1.1097	-1.1042	-0.5034	0.5773	0.2481	0.8428	-0.6203	-1.1866
Italy	ITA	38000024	38015764	0	1.2838	-0.4343	-0.227	-0.1982	0.0868	0.4857	-0.0589	-0.2726
Italy	ITA	38000024	38011565	0	1.5453	1.4533	0.4173	-0.0026	0.7367	0.2639	1.4834	2.0955
Italy	ITA	38000024	38016177	0	0.4709	-0.2479	0.0226	0.2893	0.8052	0.6032	0.5755	0.1216
Italy	ITA	38000024	38012674	0	-1.8693	2.6352	1.9359	-0.5465	0.1379	0.4895	2.2695	2.0955
Italy	ITA	38000024	38009433	0	1.216	-0.3466	0.917	-0.4056	0.1138	-1.6678	0.0215	1.4234
Italy	ITA	38000024	38012847	1	1.0559	0.4012	0.8348	-0.2207	-0.6539	-0.4648	-0.8657	-0.1563
Italy	ITA	38000024	38008170	0	-0.8245	-0.7737	-0.9607	0.6609	0.2923	1.0062	-0.0823	0.1216
Italy	ITA	38000024	38012497	0	-0.3662	-0.1692	0.4173	-0.6222	-0.0756	0.5634	-0.5476	-0.1563
Italy	ITA	38000025	38014878	0	-1.9688	-0.7624	-0.6047	0.4495	-0.2462	1.0383	-0.2704	-0.946
Italy	ITA	38000025	38013682	0	-0.592	-0.817	-0.8826	-2.6893	-0.2222	0.4394	0.5755	-0.2503
Italy	ITA	38000025	38017763	0	-1.4517	-0.0862	0.0226	-2.6893	-3.7095	-1.6678	0.5755	0.1216
Italy	ITA	38000025	38012677	0	-1.716	-0.9672	-0.0154	0.4441	-0.7521	0.752
Italy	ITA	38000025	38001255	0	-1.6519			0.9617	0.7125	1.2596
Italy	ITA	38000025	38015448	0	-1.8115	0.0502		0.203	0.2678	0.6406
Italy	ITA	38000025	38010403	0	0.1086	-0.0862	-0.0154	3.6039	0.1302	1.5721	1.0854	0.1216
Italy	ITA	38000025	38004993	0	0.0808	-1.0235	-0.227	0.8414	0.0716	0.8464	0.3482	-0.5912
Italy	ITA	38000025	38013005	0	-0.7281	-0.0862	-0.4728	0.7792	-0.0858	1.4012	1.2607	0.1216
Italy	ITA	38000025	38002209	0	0.3948	-0.9764	-0.7836	0.7113	-0.7316	1.1477	-0.2004	-0.6774
Italy	ITA	38000025	38012090	0	-1.3802	-1.0276	-0.4502	0.7451	0.1621	0.4311	-0.5001	-0.0625
Italy	ITA	38000025	38008766	0	-0.3156	-0.0862	0.0226	0.2434	0.8779	1.0062	0.5755	0.1216
Italy	ITA	38000025	38018948	0	-0.8746	0.0014	-0.2737	0.5529	-0.0931	0.2809	-0.2349	-0.2201
Italy	ITA	38000025	38016015	0	-0.2	-1.2749	-1.2751	0.6333	-0.2164	1.6644	0.5755	-1.1252
Italy	ITA	38000025	38018320	0	-1.6187	-0.59	0.7398	0.7125	0.0812	0.9416	0.3482	-0.2503
Italy	ITA	38000025	38019901	0	-0.1961	-2.9875	-2.664	-2.6893	1.2024	0.8081	-0.3876	-2.5027
Italy	ITA	38000025	38019860	0	0.5202	-0.0862	0.0226	1.0736		1.6731	0.5755	0.1216
Italy	ITA	38000025	38013630	0	0.2389	-0.1473	0.0226	0.7795	0.5487	1.0062	0.5755	0.1216
Italy	ITA	38000025	38006793	0	0.5031	-0.2902	1.9359	0.338	1.047	-0.5842	0.0888	0.1216
Italy	ITA	38000025	38003354	1	0.0257			0.3809	-0.4038	0.9824
Italy	ITA	38000025	38009038	1	-1.5804	0.3349	0.4173	-0.0785	0.1854	0.5763	0.8038	0.5553
Italy	ITA	38000025	38016513	1	-1.1446	-0.59	-0.227	-0.8441	-0.2688	0.0792	0.0256	0.1216
Italy	ITA	38000025	38008498	0	-0.792	1.3403	1.9359	0.4004	0.4496	1.0935	0.9911	0.2546
Italy	ITA	38000025	38000402	0	-1.2609	-0.7815	0.0226	-0.5545	-0.9651	-0.531	0.5755	-0.3297
Italy	ITA	38000025	38005236	0	1.6543	-0.1219	-0.5034	0.9767	0.6028	0.404	0.5755	1.4234
Italy	ITA	38000025	38018219	0	-0.3891	-0.3224	-0.7495	0.8379	0.5023	1.2559	0.1693	-0.8404
Italy	ITA	38000025	38011955	0	-0.0797	-0.9719	-0.7445	0.0421	-0.0604	0.4869	0.0154	0.7672
Italy	ITA	38000025	38019005	0	-0.4266	0.615	0.0226	2.261	0.6799	3.6292	0.5755	0.1216
Italy	ITA	38000026	38007381	1	0.454	-1.2081	-1.0611	-2.6893	-1.0812	-1.6678	-0.6852	-2.5027
Italy	ITA	38000026	38007164	0	-0.1997	-1.5174	-2.2485	-2.6893	-1.7177	-1.6678	-0.4948	-1.1252
Italy	ITA	38000026	38016703	1	-0.614			-0.9604	-0.9974	-1.6678
Italy	ITA	38000026	38008094	0	0.9908	-0.0862	-0.4688	0.9258	0.7494	1.3134	0.3379	0.4504
Italy	ITA	38000026	38002449	0	0.7079
Italy	ITA	38000028	38010561	1	0.4969	-0.983	-0.7183	0.3115	-0.1088	0.3873	-0.3763	-0.7108
Italy	ITA	38000028	38009601	1	0.1697	0.3378	-0.8092	0.8295	1.1212	0.2365	-0.4688	-0.1544
Italy	ITA	38000028	38017880	0	0.642	0.8006	-0.442	0.4448	0.8809	0.5035	-0.5178	-0.4074
Italy	ITA	38000028	38006674	1	1.5606	-0.2479	0.0226	-0.2739	-0.2321	0.4139	-0.4948	-0.5093
Italy	ITA	38000028	38006996	1	-0.0938	-0.2662	-0.5907	0.1468	-0.3868	0.1191	-0.3876	-0.1563
Italy	ITA	38000028	38001826	1	-0.044	-0.5743	0.0226	-0.4182	-0.0202	0.1915	0.0256	-0.1563
Italy	ITA	38000028	38019843	1	1.0868	-0.891	-0.7302	-0.1853	-0.5007	0.398	-0.2821	-1.1252
Italy	ITA	38000028	38003729	1	-0.2253	0.4435	-1.2062	0.4368	0.3684	0.1137	-0.5798	-1.113
Italy	ITA	38000028	38004000	1	0.8734	0.0402	-0.6315	0.0323	-0.2827	-0.3646	-0.7614	-0.7496
Italy	ITA	38000028	38005458	1	0.7457	-0.983	-0.9607	0.0476	-1.0408	-0.0218	-0.3912	-1.1252
Italy	ITA	38000028	38010637	1	0.7011	-2.9627	-0.5907	0.1053	-0.1254	1.0196	-2.1355	-1.6557
Italy	ITA	38000028	38017424	1	-0.3672	-0.891	-1.0611	-0.0936	-0.6412	0.3349	-0.6852	-0.5912
Italy	ITA	38000028	38005673	1	-0.7347	-0.59	-1.3074	0.0148	-0.4701	0.5677	-0.532	-1.3305
Italy	ITA	38000028	38002283	1	0.9711	-0.269	-0.8627	0.2091	-0.4222	1.1176	0.1648	-0.6774
Italy	ITA	38000028	38006606	1	0.6954	-0.7836	-1.0611	0.1607	-0.7145	-0.0542	-0.2821	-0.9815
Italy	ITA	38000028	38001905	1	0.2143	-0.7958	-0.9145	0.3205	0.2406	0.7162	-0.3086	-1.3649
Italy	ITA	38000028	38007528	1	-0.4193	0.3326	0.0226	0.0098	0.232	0.2737	-0.4978	0.1216
Italy	ITA	38000028	38003458	1	-0.3767	-0.7353	-0.7836	0.2885	-0.702	0.039	0.0256	-1.1252
Italy	ITA	38000028	38015876	1	0.3992	-1.1893	0.0226	0.7181	-0.9462	-1.6678	-1.2871	0.1216
Italy	ITA	38000028	38011880	1	-0.7867	-0.2577	-0.8892	0.0754	-0.6062	-1.6678	-0.2427	-1.1252
Italy	ITA	38000028	38017395	1	-0.3405	-0.983	-0.6116	0.1922	-0.6219	0.7373	-1.5537	-0.8936
Italy	ITA	38000028	38006571	1	0.4565	-0.847	-0.4806	0.3077	-0.5721	-0.7582	0.1701	-0.8028
Italy	ITA	38000028	38011652	1	0.0365	-0.0862	-1.2374	0.2011	0.1938	-0.0949	-0.216	-0.7496
Italy	ITA	38000028	38004818	1	-0.0192	-0.5717	-0.9607	-0.9891	-1.0419	0.942	0.0256	-0.2503
Italy	ITA	38000028	38017231	1	-0.377	-0.7815	0.0226	-0.0887	-0.8003	-1.6678	-0.5798	-0.7108
Italy	ITA	38000028	38002479	0	1.0073	0.32	0.6755	-0.0692	0.055	0.137	-0.2165	0.4994
Italy	ITA	38000028	38017609	0	-0.547	-0.6706	-0.6446	-0.6461	-0.5753	-0.0026	-0.2821	0.1216
Italy	ITA	38000028	38017855	0	0.4147	-0.4516	-0.9874	0.3283	0.133	0.3807	-0.8012	-0.0998
Italy	ITA	38000028	38004900	0	0.2584	-0.4343	-0.227	-0.0366	0.1902	-1.0529	-0.6852	-0.4607
Italy	ITA	38000028	38014889	0	0.9235	0.1342	0.8038	-2.6893	0.3018	0.6084	0.5755	0.5553
Italy	ITA	38000028	38017667	0	0.9812	0.3326	-0.7638	-0.2628	-0.2852	-0.7054	-0.2857	-0.7317
Italy	ITA	38000028	38010592	0	-0.6776	-0.8409	-0.8092	0.0957	0.223	0.6683	0.3768	-0.946
Italy	ITA	38000028	38002977	0	1.3529	-0.8398	-1.4747	-0.3942	-0.3725	-0.396	-0.5832	-0.1563
Italy	ITA	38000028	38000916	0	0.6437	-0.7815	-0.3827	0.834	-0.0371	0.5884	-0.3206	-0.5265
Italy	ITA	38000028	38019162	0	1.1059	2.6352	1.9359	-0.0735	0.2599	0.5034	2.0386	2.0955
Italy	ITA	38000028	38003990	0	0.9126	-0.7221	-1.0611	0.2018	0.5463	0.8054	-1.0571	-2.5027
Italy	ITA	38000028	38018544	0	-0.0093	0.0502	0.4173	-0.1412	-0.1448	0.1402	-0.5832	1.515
Italy	ITA	38000028	38014717	0	0.8618	-0.969	-0.8693	0.921	0.5971	1.0341	-0.153	-0.5093
Italy	ITA	38000028	38014375	0	-1.3451	0.0789	0.3416	0.3309	0.6178	-0.3435	0.8038	0.1216
Italy	ITA	38000028	38019026	0	-0.1731	0.6464	1.9359	0.0042	0.4973	0.6437	-0.6513	1.0448
Italy	ITA	38000028	38001855	0	-0.6424	-0.938	-0.5034	0.2034	-0.1153	-0.4318	-0.8657	-0.5251
Italy	ITA	38000029	38000872	1	0.6975	-0.7306	0.0226	3.6039	0.3598	1.2853	-0.3907	0.1216
Italy	ITA	38000029	38019133	0	-0.0499				-0.1863
Italy	ITA	38000029	38012648	0	0.7421
Italy	ITA	38000029	38009007	0	2.144
Italy	ITA	38000029	38002233	0	0.5023
Italy	ITA	38000029	38006910	0	-0.7066	-0.0862	0.0226	1.2836	0.8779	1.0062	0.5755	0.1216
Italy	ITA	38000029	38004195	0	-0.3451	0.2607	1.4967	0.5545	0.7136	0.039	0.6626	0.8903
Italy	ITA	38000029	38004078	0	-0.1848				1.1402
Italy	ITA	38000029	38019737	0	-0.5731	2.6352	1.9359	0.1053	-0.4092	-1.6678	2.4277	2.0955
Italy	ITA	38000029	38015374	0	-1.6678	0.5696		0.7113	0.1106	1.0062
Italy	ITA	38000029	38018093	0	-0.3523			0.6393	0.4486
Italy	ITA	38000029	38002948	0	-0.7373	-0.0862	0.0226	0.7241	2.0985	1.5721	2.4277	2.0955
Italy	ITA	38000029	38003479	0	-0.4699	2.6352	1.9359	3.6039	4.8357	3.6292	2.4277	2.0955
Italy	ITA	38000029	38004773	0	0.9819
Italy	ITA	38000029	38003424	0	1.9873	2.6352	1.9359	0.0325	-0.9291	3.6292	2.4277	2.0955
Italy	ITA	38000029	38007324	0	0.3367	-0.4456	-0.3802	-0.1833	0.231	-0.2154	0.5755	0.6905
Italy	ITA	38000029	38001274	0	0.5554
Italy	ITA	38000029	38001527	0	-0.2949	-0.4488	-0.227	-1.5561	-0.0035	0.1015	0.5755	0.1216
Italy	ITA	38000029	38004577	0	-0.4473			0.7113	-0.0408
Italy	ITA	38000029	38006602	0	-1.3762
Italy	ITA	38000029	38015181	0	-0.5965	-0.3827	-0.0094				0.5755	0.1216
Italy	ITA	38000029	38019399	0	-0.1645	-0.0862	0.0226	0.7113	-0.6142	-1.6678	0.5755	0.1216
Italy	ITA	38000029	38009177	0	-0.8782	-0.6501	-0.3802	0.602	-0.3054	0.8321	-0.3763	0.1216
Italy	ITA	38000029	38013244	0	-0.266
Italy	ITA	38000029	38007438	0	-1.1121	0.7805	0.0226	1.4564	0.8797	1.543	0.9628	1.3566
Italy	ITA	38000029	38012839	0
Italy	ITA	38000029	38009718	0	1.1299	-0.6447	0.0226	0.7438	-0.06	1.0216	0.5755	0.1216
Italy	ITA	38000031	38004448	1	-0.3334	-0.59	-0.9203	-1.1136	-0.3913	-1.6678	-2.1355	-1.5127
Italy	ITA	38000031	38002672	1	-0.5841	0.4392	-0.7638	-0.1202	-0.3072	0.1179	0.5755	1.1232
Italy	ITA	38000031	38015261	0	-0.4686		-0.5335	0.348	0.8849	0.7084	1.3656	0.1216
Italy	ITA	38000031	38001806	1	0.5075	0.4546	-0.227	0.2591	0.0516	-0.0422	0.1701	0.7435
Italy	ITA	38000031	38004426	1	-1.9369	1.1576	-0.2614	-0.9427	0.9161	0.1592	-0.6658	-1.6557
Italy	ITA	38000031	38001270	1	-0.5508	-0.0862	0.0226	0.1053	-0.0408	0.4394	0.5755	0.1216
Italy	ITA	38000031	38015652	1	-0.0219	-1.1002	-1.3514	-0.0328	0.0797	0.6214	-0.6791	-0.9471
Italy	ITA	38000031	38010178	1	-0.092	0.2383	0.0226	-1.2752	-0.7573	-0.4384	0.1701	0.1216
Italy	ITA	38000031	38007192	0	-0.7759	-0.9603	1.9359	3.6039	-1.238	-0.5011	2.4277	0.1824
Italy	ITA	38000031	38002370	0	0.0584	-0.9806	-0.2626		4.8357	1.0483	-0.6677	-0.0358
Italy	ITA	38000031	38016764	0	-1.3278	-2.9627	-0.7902	-0.8625	-0.3429	-0.5842	0.0553	-0.7108
Italy	ITA	38000031	38005307	0	0.2919
Italy	ITA	38000031	38003313	0	1.7632	2.6352	1.9359	3.6039	4.8357	3.6292	0.5755	0.1216
Italy	ITA	38000031	38003513	0	-1.271	-0.5847	0.6496	1.4214	0.4788	-0.4318	1.1376	0.8742
Italy	ITA	38000031	38004128	0	0.8114	0.6544	-0.8423	-0.4507	0.6609	-0.1211	0.9628	0.0484
Italy	ITA	38000031	38013614	1	-1.2607	-1.175	0.0226	1.2836	-0.0433	1.0062	0.5755	0.1216
Italy	ITA	38000031	38003979	0	-0.6648	-0.9406	1.2867	-0.5209	-0.0019	-1.6678	1.3958	0.1216
Italy	ITA	38000031	38000881	0	0.1881	0.9637	0.7162	-0.094	0.4006	0.7876	0.075	0.8375
Italy	ITA	38000031	38000517	0	-0.141						-0.8338
Italy	ITA	38000031	38018381	0	-0.8112
Italy	ITA	38000032	38007916	1	0.0459	-0.0862	0.0226	0.2012	-0.1116	-0.0258	0.5755	0.1216
Italy	ITA	38000032	38009021	1	-0.9321	0.2577	1.4967	-0.7025	-0.268	0.0792	-1.2665	0.1216
Italy	ITA	38000032	38006094	0	-0.7846	1.3697	-0.5274	-0.6977	1.2762	-1.6678	-0.612	0.839
Italy	ITA	38000032	38015914	0	-0.0485	0.3378	-0.6716	-2.6893	-0.4961	-0.4173	-2.1355	-0.7317
Italy	ITA	38000032	38012226	0	-0.4034	-0.0862	-0.227	0.7113	-3.7095	1.0062	0.5755	0.1216
Italy	ITA	38000032	38006067	0	-0.7846	0.6515	0.4173	-0.5171	0.1437	-0.0716	-1.2876	0.1216
Italy	ITA	38000032	38015841	0	-0.3331	0.3239	0.0226	-1.0068	0.2262	-0.1091	-0.4952	-0.4607
Italy	ITA	38000032	38016118	0	0.0405	0.3875	1.2341	0.4273	0.8917	0.3878	0.5755	0.8375
Italy	ITA	38000032	38002578	1	-0.2072	0.5206	-0.8627	-0.193	-0.5886	-0.2532	-0.6799	-0.8443
Italy	ITA	38000032	38005119	1	-0.4258	1.3403	1.9359	0.235	1.1973	0.6862	0.9628	2.0955
Italy	ITA	38000032	38019122	1	0.0248	1.1352	-1.1007	-0.5044	-0.0271	0.0161	0.3142	0.8925
Italy	ITA	38000032	38014398	1	-0.086	0.5746	-0.8225	0.0397	-0.1045	-0.2785	-0.9906	-1.235
Italy	ITA	38000032	38009953	1	0.9507	-0.2806	0.6407	0.4162	0.4059	0.5205	-0.4775	0.3216
Italy	ITA	38000032	38007674	1	-0.5587	0.3326	-0.6446	-0.0925	-0.4687	-0.3164	-0.6601	0.4994
Italy	ITA	38000032	38014194	1	-0.7934	1.7162	-0.5544	-0.0632	-0.1012	0.6252	-0.2128	-1.2535
Italy	ITA	38000032	38017868	1	-0.5656	0.6257	-0.1587	0.0926	-0.166	0.1948	-2.1355	1.2147
Italy	ITA	38000032	38008591	1	-0.8093	0.4435	0.0226	-0.7919	-0.4905	-0.0033	-0.3237	-0.4377
Italy	ITA	38000032	38012157	1	0.4834	-0.2662	0.0226	-0.2835	-0.1301	0.3258	-0.532	-0.4784
Italy	ITA	38000032	38017122	1	-0.2104	-0.2662	-0.7638	0.2447	-0.0075	0.9707	-1.2871	-0.7496
Italy	ITA	38000032	38009351	0	-0.3337	-0.4314	0.586	-1.4373	-0.3069	-0.219	0.3482	0.7095
Italy	ITA	38000032	38016487	0	0.1174	-0.438	0.0226	0.7113	-0.0545	0.4759	0.5755	-0.4377
Italy	ITA	38000032	38008902	0	-0.3603	-0.0994	-1.0611	-1.4102	-0.4591	-0.1285	-0.1026	-0.5251
Italy	ITA	38000032	38005491	0	0.0295	-0.0384	-0.5836	-1.6275	-0.8688	-0.2211	-1.0758	-0.3856
Italy	ITA	38000032	38008482	0	1.289	0.0502	0.8038	-1.0129	-0.2086	0.0513	-0.5978	2.0955
Italy	ITA	38000032	38014121	0	-0.6149	1.1352	-0.5544	-0.8409	0.1833	-0.08	-0.1918	0.6113
Italy	ITA	38000032	38008077	0	-0.2719	1.1132	0.0226	-0.3248	0.6624	-0.1091	0.0254	0.1216
Italy	ITA	38000032	38016954	0	-0.3837	0.3678	1.4187	-2.6893	0.2591	-0.5309	1.4752	2.0955
Italy	ITA	38000032	38018978	0	0.0864	0.4349	1.4967	0.1529	0.3851	0.069	1.802	1.515
Italy	ITA	38000032	38000059	0	-0.5151	-0.3638	-0.8892	0.1758	-0.2208	0.6449	-1.0426	0.1554
Italy	ITA	38000032	38018688	0	0.564	0.3266	1.0108	-0.4059	0.5181	-0.8849	0.3473	1.2147
Italy	ITA	38000032	38010408	0	0.4751	0.7763	0.4173	-0.0222	0.0063	0.2092	-0.0992	0.4504
Italy	ITA	38000032	38019663	0	0.2266	0.1852	0.0226	-0.5503	0.7579	-0.1372	0.8038	2.0955
Italy	ITA	38000032	38006346	0	-0.8131	-0.4488	0.0226	-0.7048	-0.1803	0.3336	1.6922	0.7864
Italy	ITA	38000032	38017227	0		2.6352	1.9359	-0.5513	3.176	0.789	0.8098	2.0955
Italy	ITA	38000032	38008404	1	-0.8815	0.3266	-1.0611	-0.1286	-0.2802	0.2921	-1.2835	-0.5251
Italy	ITA	38000032	38007091	1	-0.996	0.4931	-0.5472	-0.0069	-0.2506	0.2914	-0.8012	-1.1518
Italy	ITA	38000032	38006433	0	0.4226	-0.4314	-0.227	-0.5049	-0.0498	0.0935	-0.8661	-0.2778
Italy	ITA	38000032	38015377	0	0.2193	0.0467	-0.5907	-0.5736	-0.4183	-0.8849	-0.4948	-0.5251
Italy	ITA	38000032	38008600	0	-0.3125	0.0502	0.2753	0.048	-0.3784	0.1948	-0.4948	1.2147
Italy	ITA	38000033	38004492	1	-0.2708	1.7162	1.1355	0.4925	1.7964	0.4131	1.5037	0.1216
Italy	ITA	38000033	38014010	0	1.4559	0.5266	-1.2062	-1.7857	-0.9116	-1.2003	-2.1355	-1.9916
Italy	ITA	38000033	38019113	0	0.9408	-0.5133	-0.227	-2.6893	0.0453	-1.6678	0.3473	0.1216
Italy	ITA	38000033	38007646	1	-1.3692	-1.1098	-1.0611	-0.5279	-0.3187	-0.8768	-2.1355	-0.8936
Italy	ITA	38000033	38006914	1	-1.2249	0.3151	0.0226	-0.0766	-0.2185	0.2503	-0.0553	2.0955
Italy	ITA	38000033	38010527	1	0.0142	-0.4314	0.0226	0.7507	1.6557	0.6356	0.3482	0.1216
Italy	ITA	38000033	38009703	1	-1.5856	-0.5872	0.586	-0.6977	-0.4337	-0.7368	-0.1727	0.1216
Italy	ITA	38000033	38002740	1	0.0701	0.2086	0.7162	-0.8366	0.479	0.3085	1.0689	-1.0743
Italy	ITA	38000033	38007275	1	0.6018	0.6555	-1.4011	0.0922	0.3287	-0.1908	-2.1355	-1.9384
Italy	ITA	38000033	38011721	1	-0.8076	-1.289	-1.0611	-0.0269	-0.3215	-0.28	-0.4846	-1.1252
Italy	ITA	38000033	38007234	1	-1.4922	-0.7221	-0.7183	-0.3144	0.2289	0.3219	-0.4771	-0.3297
Italy	ITA	38000033	38011627	1	1.3045	-0.7221	-0.8627	-0.2348	-0.0077	-0.3646	-0.9681	-0.946
Italy	ITA	38000033	38013733	1	-0.5647	-0.2479	-0.8627	-0.1177	0.3887	-0.1072	-0.4948	-0.7496
Italy	ITA	38000033	38016834	1	-0.6964	-1.1801	-1.7997	0.4021	-0.0378	-0.3164	-1.305	-0.9299
Italy	ITA	38000033	38004355	1	-1.2484	0.2032	-0.691	-0.1489	-0.4629	-0.3239	-0.5974	-0.2503
Italy	ITA	38000033	38014993	1	0.2243	-0.4488	-1.263	-0.1011	-0.3567	-0.526	-1.5848	-1.9616
Italy	ITA	38000033	38017010	1	0.8418	0.0634	-0.3802	-0.6016	-0.3016	-0.2229	0.3482	0.1216
Italy	ITA	38000033	38005091	1	0.8357	0.0666	-0.6315	-0.0447	0.5169	0.1132	-1.054	0.1959
Italy	ITA	38000033	38002113	1	-1.8981	0.0502	0.0226	-0.291	-0.0949	-1.0529	-1.2148	0.0388
Italy	ITA	38000033	38009514	1	-0.2679	1.7671	-0.4728	0.1039	0.013	-0.5037	0.5755	-1.4056
Italy	ITA	38000033	38002660	1	0.4153	-0.9801	-0.5034	-0.0825	-0.1342	0.1061	-1.5848	-0.2503
Italy	ITA	38000033	38011613	1	0.3827	-0.2595	-0.2626	-0.5277	-1.7576	-1.6678	-2.1355	-0.222
Italy	ITA	38000033	38002041	0	0.5694			0.3515	-0.0741
Italy	ITA	38000033	38001174	0	0.9282	-0.2662	1.2341	-1.0959	0.3568	-0.8768	-0.4801	0.9339
Italy	ITA	38000033	38002488	0	-0.5632	-0.4314	-0.8627	-0.0344	-0.0056	0.4671	0.1693	-0.5711
Italy	ITA	38000033	38007927	0	0.0464	0.957	0.0226	-0.5472	-0.0211	-0.8768	-1.5848	-0.6353
Italy	ITA	38000033	38001330	1	-0.5601	-0.4343	-0.4806	-0.2945	-0.1455	-0.2306	-0.9936	-0.6353
Italy	ITA	38000033	38016653	1	0.5009	0.3875	-0.227	-0.3376	0.1924	-0.6274	1.3958	0.1216
Italy	ITA	38000033	38012668	1	0.2423	-0.4516	0.4173	-0.3909	-0.6354	-1.6678	-0.6852	-0.5912
Italy	ITA	38000033	38012387	0	0.4446	0.0502	0.0226	-1.1172	0.5557	-0.8768	-0.1972	0.9444
Italy	ITA	38000034	38013159	1	1.1882	-0.7938	0.0226	-0.1548	-1.1806	0.2004	-0.6852	-0.6924
Italy	ITA	38000034	38004710	1	0.6512	-0.847	-0.3827	-0.1484	-0.5599	-0.071	-1.5848	2.0955
Italy	ITA	38000034	38018886	1	-0.3226	0.0634	0.0226	0.324	0.2031	0.4712	0.5755	0.1216
Italy	ITA	38000034	38008098	1	1.1934	0.3178	0.0226		0.3741	-0.0062	-0.6852	0.1216
Italy	ITA	38000034	38019568	1	0.2339	0.0467	-0.691	0.6329	0.2177	-0.1442	0.1701	-0.4607
Italy	ITA	38000034	38018654	1	1.4188	-1.1522	-0.5034	0.5721	0.0202	0.3605	-0.6595	-0.8947
Italy	ITA	38000034	38006613	1	1.2156	0.2032	0.0226	-0.1849	-0.2651	0.4933	0.1693	0.1216
Italy	ITA	38000034	38016981	1	-0.5483	-1.1522	-1.4928	0.5382	-0.2055	-1.6678	-0.6852	-1.4694
Italy	ITA	38000034	38016543	1	0.8278	-0.2662	-0.7638	-0.2096	-0.4524	-1.6678	-0.2004	-1.1742
Italy	ITA	38000034	38010995	1	0.9074	0.9454	0.4173	0.3127	0.0061	-0.0076	-0.5178	0.6559
Italy	ITA	38000034	38011011	1	0.966	-0.4998	0.0226	0.3369	-0.0056	0.2587	-0.1026	-0.1563
Italy	ITA	38000034	38004870	1	0.9125	-0.0862	0.0226	0.1934	1.2155	0.8852	0.5858	0.1216
Italy	ITA	38000034	38008071	1	-0.1174	-0.0862	0.0226	0.3296	0.7887	0.7125	-0.6852	0.1216
Italy	ITA	38000034	38004059	1	-0.3175	-0.3567	0.0226	0.7248	0.378	-0.568	0.3482	0.1216
Italy	ITA	38000034	38004684	1	-0.563	-1.3788	0.0226	0.3465	-0.1398	-0.7847	-0.2821	-0.1563
Italy	ITA	38000034	38014163	0	1.6554	-1.0329	1.9359	0.0115	0.2018	0.3029	-1.0753	2.0955
Italy	ITA	38000034	38001501	0	1.0814	-0.7327	0.0226	0.0682	0.0915	-1.6678	-1.2871	1.2841
Italy	ITA	38000034	38004589	0	0.7415	-1.034	-1.9313	-0.0911	0.0566	-1.2919	-0.8967	-1.4694
Italy	ITA	38000034	38001022	0	-0.2183	-0.2662	-0.227	0.6354	-0.4049	-0.3242	0.1693	0.1216
Italy	ITA	38000034	38011101	0	1.4789	-0.2662	0.0226	0.4402	0.3599	-0.3355	0.1693	0.1216
Italy	ITA	38000034	38018390	0	0.9033	0.9349	1.9359	0.2366	-0.1854	0.4169	-1.2835	2.0955
Italy	ITA	38000034	38006670	0	-0.159	-0.5994	0.0226	0.2107	-0.3628	-0.7106	0.5755	-0.1563
Italy	ITA	38000034	38012412	0	0.9273	-1.1391	-1.1926	-2.6893	-3.7095	0.9039	-2.1355	0.1216
Italy	ITA	38000034	38000323	0	-0.5141	0.0502	0.4173	-0.2379	0.2528	0.4098	-0.309	0.1216
Italy	ITA	38000034	38006018	0	2.4728	0.1276	0.0226	0.143	0.0374	0.7337	-0.1972	1.1232
Italy	ITA	38000034	38005060	0	0.5364	0.1141	0.4173	0.1629	0.1464	0.4591	-1.0084	0.7099
Italy	ITA	38000034	38019361	0	1.0151	-0.4314	0.0226	0.3174	0.1655	-0.226	0.5755	-0.2503
Italy	ITA	38000034	38013416	0	0.1324	-0.4488	-0.8873	0.8655	-0.1209	0.6949	-0.5832	0.1216
Italy	ITA	38000034	38011365	0	1.3882	0.5746	1.1381	-0.3378	0.2039	0.1472	0.7741	1.4234
Italy	ITA	38000035	38000856	1	-1.4685	-1.3452	0.0226	1.2836	4.8357	-1.6678	0.5755	0.1216
Italy	ITA	38000035	38012514	1	-1.7583	-0.8676	-0.3827	1.2836	0.8779	3.6292	2.4277	0.1216
Italy	ITA	38000035	38010232	1	-0.3484
Italy	ITA	38000035	38001510	0	-1.4606	-0.0862	0.0226	1.2836	0.8309	-1.4875	0.5755	0.1216
Italy	ITA	38000035	38001539	0	-1.1235	-0.5624	0.5536	0.8846	0.416	1.6093	1.2798	0.9888
Italy	ITA	38000035	38015854	1	-0.0162	-0.2624	0.0226	-0.3651	-0.0294	-0.0973	0.5755	0.1216
Italy	ITA	38000035	38016207	1	0.0946	1.0508	0.8681	0.9495	0.5471	-0.1072	0.7264	0.388
Italy	ITA	38000035	38012414	0	-0.272
Italy	ITA	38000035	38007328	0	-1.05
Italy	ITA	38000035	38019603	0	-0.1251	-0.7684			-0.3071	-0.3317
Italy	ITA	38000035	38005699	0	-1.789	-1.0102	-0.2827	0.9363
Italy	ITA	38000035	38002840	0	-1.6537	0.6555	0.0226		1.1385
Italy	ITA	38000035	38017193	0	-1.3741	-1.0235	-0.6047	0.427	0.1813	0.7979	-0.3055	-1.3204
Italy	ITA	38000035	38017791	0	0.0154
Italy	ITA	38000035	38018763	0	-0.1145	-0.0862	-0.0499		0.0709	0.7675	0.5755	-0.9299
Italy	ITA	38000035	38009461	0	0.7474		1.1381	0.6445	0.6888			1.515
Italy	ITA	38000035	38002114	0	-0.2826	-0.0862	0.0226	-0.428	0.859	-0.1211	1.2262	0.1216
Italy	ITA	38000035	38019086	0	1.1372	0.2836	0.0226	-0.5695	0.655	0.103	-0.8801	0.1216
Italy	ITA	38000035	38006102	1	-1.0416	1.4003	-0.227	-0.1692	-0.4225	-0.0471	0.0221	-0.3297
Italy	ITA	38000035	38016420	0	-1.753	0.0789	0.0226	-0.5826	0.205	-0.1837	0.5755	0.1216
Italy	ITA	38000035	38016811	0	-1.8489	2.6352	-1.3376	-0.1938	0.0256	-0.1744	1.8077	2.0955
Italy	ITA	38000035	38002620	0	-1.1424	1.4003	1.9359	-1.2502	2.2198	-0.7368	2.4277	2.0955
Italy	ITA	38000036	38013016	1	-1.5941
Italy	ITA	38000036	38003101	1	0.0475
Italy	ITA	38000036	38008821	1	-0.2101	0.802	-1.0088	0.3029	0.5762	-0.4318	-2.1355	-0.5079
Italy	ITA	38000036	38011775	1	1.2598	0.844			0.5702		0.3199	0.8277
Italy	ITA	38000036	38017441	1	-0.7217	0.3376	-1.4011	0.1874	0.4466	-0.2338	-1.1229	-0.4607
Italy	ITA	38000036	38009232	1	-0.5815	0.7508	0.0226		-0.9598	-0.531	0.5755	0.1216
Italy	ITA	38000036	38008759	1	0.2821
Italy	ITA	38000036	38005440	1	-0.3881	-0.4314	0.0226	0.2505	-0.8136	0.0967	0.3482	-0.222
Italy	ITA	38000036	38006358	1	-0.0197	-0.2662	-0.5907	0.114	0.2651	-0.3355	-0.216	-0.1563
Italy	ITA	38000036	38010686	0	-1.4323	-0.8785	-0.9947	1.0707	0.4982	0.414	0.5755	-1.0152
Italy	ITA	38000036	38003512	0	1.3834	-0.0176	-0.227	0.6605	-0.1233	1.0395	0.1922	-0.5093
Italy	ITA	38000036	38014191	0	0.2167
Italy	ITA	38000036	38002454	0	1.2425	0.6464	1.2341	0.1021	-0.0826	-0.1795	0.3415	2.0955
Italy	ITA	38000036	38004745	0	-0.1508	-0.2479	0.0226	0.7113	-0.0408	0.4394	0.5755	0.1216
Italy	ITA	38000036	38002011	0	-1.0927	1.4003	1.9359	3.6039	4.8357	-1.5939	2.4277	2.0955
Italy	ITA	38000036	38000914	0	1.1669	1.1352	1.9359	-0.4135	0.4647	-0.1142	1.1176	0.8136
Italy	ITA	38000036	38008162	1	1.3529	-0.7221	-0.227	-0.0405	-0.3024	-0.2607	0.8038	-0.2503
Italy	ITA	38000036	38018288	1	-0.0349	-0.2662	-0.7902	0.0737	-0.4788	-1.6678	-0.0553	-0.959
Italy	ITA	38000036	38011196	1	-1.2703
Italy	ITA	38000036	38008842	1	0.4039	-0.4314	-0.227	1.0259	0.8779	-0.0085	0.3482	-0.2503
Italy	ITA	38000036	38011392	0	-0.0829	-0.2479	0.0226	1.1935	2.9962	-1.6678	2.4277	2.0955
Italy	ITA	38000036	38007611	0	0.7687	0.3178	1.9359	1.0041	1.1136	-1.6678	0.4875	0.4504
Italy	ITA	38000036	38013702	0	1.1408	-0.7815	-0.7249	0.7113	-0.0408	1.0062	-0.2004	-0.7507
Italy	ITA	38000036	38007732	1	-1.3776		0.0226		-0.9291	-1.6678	0.5755	0.1216
Italy	ITA	38000036	38013132	0	0.0836	2.6352	1.036	0.2713	0.7829	-0.1613	1.8085	0.7627
Italy	ITA	38000036	38015644	0	0.4017	-0.4314	0.0226	0.4889	0.0212	-0.248	0.3356	-1.045
Italy	ITA	38000037	38015037	1	-0.7202	-0.7221	0.0226	-0.2159	-0.5914	-0.5058	-0.414	-0.222
Italy	ITA	38000037	38013665	1	1.167	-1.4144	-1.9313	-0.4001	-0.3843	-0.1845	-1.5848	-1.6557
Italy	ITA	38000037	38014732	1	0.9757			0.2797	0.1046	0.6206	-2.1355	2.0955
Italy	ITA	38000037	38003256	1	-0.2703	-1.3534	-0.227	-0.7421	-0.6904	-0.298	-1.054	-0.1563
Italy	ITA	38000037	38017891	1	0.8313	-1.1085	0.0226	-0.3631	0.1111	0.8132	0.5755	0.1216
Italy	ITA	38000037	38003652	1	1.4769	-0.8348	-0.7263	0.5407	2.056	1.2342	1.6922	-0.222
Italy	ITA	38000037	38005190	1	1.3319	-0.2662	0.5021	-0.02	-0.7257	0.3323	-0.1021	-0.7108
Italy	ITA	38000037	38005357	1	1.2474	0.6583	-1.762	-1.522	0.2649	-0.1837	-2.1355	-2.5027
Italy	ITA	38000037	38000473	0	1.0138	-1.0138	-0.7249	0.9632	0.8779	1.2809	-0.2004	-0.7507
Italy	ITA	38000037	38011191	1	1.2511	-1.3795	0.7162	0.3391	-0.1417	0.1376	-1.2835	0.1216
Italy	ITA	38000037	38005304	0	1.4206				-0.3912
Italy	ITA	38000037	38012382	0	1.1496	0.2718	0.0226	0.9725	0.9541	1.8584	0.582	0.5553
Italy	ITA	38000037	38001048	0	-0.3163	-1.3572	-1.5572	-0.4873	-0.0931	-1.5939		-2.5027
Italy	ITA	38000037	38010327	0	1.497	-1.0744	-1.0411	-0.4054	-0.9492	0.2493	0.3473	-0.1563
Italy	ITA	38000038	38018715	1	-1.2699	-1.4397		-2.6893	-1.162	-0.7368
Italy	ITA	38000038	38002667	0	-0.514	-2.9627	-2.664	3.6039	-1.5403	3.6292	0.5755	-2.5027
Italy	ITA	38000038	38017530	0	0.5635	-0.5673	0.0226	1.0206	0.8779	1.5721	0.5755	-0.5251
Italy	ITA	38000038	38018067	0	0.3313	-0.4314	0.0226	0.4283	1.9615	1.1797	-0.176	-0.4607
Italy	ITA	38000038	38014822	0	-0.9218	-0.0862	0.0226	1.2836	0.8779	0.4394	0.5755	0.1216
Italy	ITA	38000038	38003379	0	0.0763	-0.0862	0.0226	0.1426	-0.3287	0.9285	0.5755	0.8451
Italy	ITA	38000038	38017725	0	-0.0908	-1.2135	-1.0473	-0.3737	0.2601	-1.6678	0.0598	2.0955
Italy	ITA	38000038	38016056	0	1.0899	-1.3452	-1.1926	-2.6893	-0.3291	0.4394	-0.4771	-0.2503
Italy	ITA	38000038	38019364	1	0.4283	1.7162	0.5563	-2.6893	1.0539	-0.7368	0.2287	1.2841
Italy	ITA	38000038	38011815	0	-1.1623	0.2032	-1.842	0.1249	0.7796	0.261	0.1648	-2.5027
Italy	ITA	38000038	38006543	0	0.281	-0.7199	0.6407		-0.0275		1.0854	0.4994
Italy	ITA	38000038	38010379	0	0.6577	2.6352	0.9268	0.2665	0.238	-0.7368	0.9685	2.0955
Italy	ITA	38000038	38019850	1	0.0758	-1.3503	-1.2891	0.1366	-0.8593	0.8788	-0.8657	-0.7496
Italy	ITA	38000038	38013360	1	-0.8188	0.0634	0.586	0.0241	0.0608	0.1637	-0.4948	0.557
Italy	ITA	38000038	38012808	0	-0.2924	-0.5773	-0.8285	0.5804	0.0552	0.8389	-0.4723	-0.946
Italy	ITA	38000038	38015837	0	-0.0955	-0.0862	0.3461	-0.0727	0.2554	0.1399	0.5755	0.1216
Italy	ITA	38000038	38009994	0	1.0408	0.2607	-0.5034	-0.3683	1.4184	-0.5519	0.0514	0.1216
Italy	ITA	38000038	38003378	0	-0.3103	-0.1692	-0.5907	0.8672	0.8441	0.1774	0.5755	0.1216
Italy	ITA	38000038	38004628	0	-0.358	-1.3515	-1.9114	0.6098	-0.9233	0.2797	-2.1355	-0.222
Italy	ITA	38000038	38003907	0	-0.9018	0.0347	0.0226	0.1705	0.5172	0.2712	-0.1026	0.4777
Italy	ITA	38000038	38005604	0	1.3342	-0.0279	0.8348	-0.605	-0.1078	-0.7433	-0.2165	1.1508
Italy	ITA	38000038	38001940	0	-1.6624	-0.0862	-0.3802	-0.5351	-0.1899	-1.6678	-0.5031	0.4777
Italy	ITA	38000038	38019560	0	0.5745	-0.4136	0.0226	-0.2212	-0.2681	0.6451	0.5755	0.1216
Italy	ITA	38000038	38017659	0	0.6297	0.5128	1.4967	2.7245	1.8181	2.4043	0.5755	0.1216
Italy	ITA	38000038	38010132	0	0.8771	-0.7691	0.0226	-0.0796	-0.2175	-0.4173	2.4277	1.515
Italy	ITA	38000038	38019258	0	-0.185	0.1958	0.0226	0.1226	0.4788	0.0412	2.0386	-0.2503
Italy	ITA	38000038	38017400	0	-0.3457	0.4457	1.2867	0.2793	0.619	0.053	0.9911	2.0955
Italy	ITA	38000038	38019175	0	-0.6375	0.6037	0.0226	0.0325	0.6175	0.1056	1.1171	-0.331
Italy	ITA	38000038	38004691	0	-0.428	1.3697	1.0433	-0.3848	0.478	0.0658	1.8077	2.0955
Italy	ITA	38000038	38017439	0	-0.3622	-0.2479	-0.5034	-2.6893	0.6412	-0.7433	0.0447	0.1216
Italy	ITA	38000038	38006805	0	0.6114	-1.2589	-0.6789	-0.0388	-1.3713	-0.2532	-0.5832	-0.7651
Italy	ITA	38000038	38014550	0	0.6547	-0.8956	-1.0197	0.6981	0.3071	1.031	-0.2704	0.2968
Italy	ITA	38000038	38019207	0	1.1374	1.0919	-1.0807	-1.4373	0.0508	-0.3317	1.8085	-2.5027
Italy	ITA	38000038	38018749	0	0.3718	0.792	0.0226	1.3924	0.3245	1.2691	0.4251	2.0955
Italy	ITA	38000038	38000946	0	0.3815	1.1352	0.5833	-0.2069	0.757	0.5069	0.9246	-0.3843
Italy	ITA	38000038	38018115	1	-1.3864	0.1496	-0.2827	1.2836	0.6929	0.6197	0.3482	-0.222
Italy	ITA	38000038	38003439	1	-0.7338	-0.0862	0.0226	1.2836	0.2775	-0.0591	0.5755	0.1216
Italy	ITA	38000038	38007701	1	0.9141	0.2032	-0.227	0.5674	0.2339	1.1888	0.9636	0.1216
Italy	ITA	38000038	38002523	0	-0.5291	-0.1789	-0.2236	-0.086	0.4753	0.2825	1.8077	-0.1563
Italy	ITA	38000038	38008916	0	0.2703	-0.9372	-0.7183	-0.8301	2.0116	-0.0265	-2.1355	0.4777
Italy	ITA	38000039	38009231	1	0.2306	-0.3611	-0.227	-0.6712	-0.1741	-1.6678	-0.1021	-0.6073
Italy	ITA	38000039	38008360	1	0.6618	0.3178	0.0226	0.0999	0.4628	0.1825	-0.3763	0.1216
Italy	ITA	38000039	38016788	1	-1.4681	0.3326	0.4173	0.0899	0.2297	0.1536	2.4277	-0.3657
Italy	ITA	38000039	38004101	1	0.3601	0.7156	-0.227	0.349	-0.076	0.0479	-0.176	-0.8198
Italy	ITA	38000039	38018327	1	0.1669	-0.4314	-0.227	1.0863	0.0188	0.6984	0.5755	-0.1563
Italy	ITA	38000039	38018532	1	-1.5914	-0.0476	1.1381	-0.0929	0.003	-0.531	-0.3876	2.0955
Italy	ITA	38000039	38011518	1	0.25	0.4012	0.6407	0.6077	0.1948	0.2341	0.5766	0.0122
Italy	ITA	38000039	38009642	1	-0.7595	0.0467	0.8877	-0.1856	-0.1862	-0.28	0.3482	-0.4607
Italy	ITA	38000039	38013762	1	-0.1466	-0.983	-0.7902	-0.3224	-0.5555	-0.298	-0.2821	-1.0424
Italy	ITA	38000039	38002241	1	0.3595	0.2532	0.0226	-1.3001	-0.6688	-0.9292	0.3482	0.1216
Italy	ITA	38000039	38019285	1	0.1389	-0.4998	-1.0611	-0.2244	-0.2276	-0.531	-0.2821	-0.5912
Italy	ITA	38000039	38011344	1	-2.2858	-0.0966	-0.227	-0.7311	-0.182	-0.2766	0.0256	0.1216
Italy	ITA	38000039	38004224	1	-1.1739	-0.5994	-0.5836	-0.0342	-0.201	-0.0671	0.0447	-0.9299
Italy	ITA	38000039	38016562	0	0.9925	-0.2953	-0.8561	-1.0314	-1.086	-0.298	-0.0992	-1.3017
Italy	ITA	38000039	38006273	0	0.9429	0.7211	0.7162	0.3138	0.4083	0.9126	0.5755	0.1216
Italy	ITA	38000039	38009641	0	-0.1786	-0.2582	-0.5907	0.1409	-0.1186	0.039	-0.4948	-0.4377
Italy	ITA	38000039	38007008	0	1.3708	0.631	1.9359	0.0361	2.2837	-0.5842	-0.0651	2.0955
Italy	ITA	38000039	38016618	0	-0.3463	-0.2479	1.9359	1.2836	0.8779	-1.6678	0.5755	0.1216
Italy	ITA	38000039	38003745	0	-0.095	-0.2887	0.7739	0.652	-0.0019	1.041	2.0386	1.2147
Italy	ITA	38000039	38012844	0	-0.8332	0.3253	1.1657	-2.6893	0.0129	-1.6678	2.4277	1.515
Italy	ITA	38000039	38016500	1	-0.071	-0.3531	0.0226	-0.4873	-0.6807	-0.531	0.0256	-0.2503
Italy	ITA	38000039	38011722	0	0.8845	-0.2662	-0.227	-0.1704	0.5511	0.3765	0.5755	-1.1252
Italy	ITA	38000039	38016530	0	-1.6401	1.1132	1.9359	1.0457	1.7984	-1.6678	2.4277	2.0955
Italy	ITA	38000039	38015022	1	1.211	1.7162	0.4173	0.5402	1.7718	-0.298	2.4277	-0.222
Italy	ITA	38000039	38011843	1	1.6608	-0.5297	-0.3802	-0.19	-0.3107	-0.9292	0.5755	1.1508
Italy	ITA	38000039	38008864	1	0.1428	0.0467	-0.732	-0.3571	0.1038	0.0266	0.0221	-0.5912
Italy	ITA	38000039	38018210	0	0.5714	-0.983	-0.7902	-1.7857	-0.2167	-1.6678	0.1693	0.1216
Italy	ITA	38000039	38002860	0	0.6657	-0.6593	-0.227	-0.3225	-0.009	-0.3072	0.3473	-0.5475
Italy	ITA	38000040	38009654	1	-0.148	-0.4488	-0.7902	-0.1501	-0.654	0.1439	0.4817	0.7864
Italy	ITA	38000040	38006682	1	1.6578	0.9349	0.4173	0.725	-0.0225	0.6095	0.2528	1.3566
Italy	ITA	38000040	38018562	1
Italy	ITA	38000040	38015237	0
Italy	ITA	38000040	38018598	1	0.1708	0.4435	-0.9607	0.1512	-0.3016	-0.3516	-0.216	-0.8198
Italy	ITA	38000040	38001763	1	0.5357	-1.0212	-0.6446	-0.2431	0.0262	-0.3164	-0.5172	0.1216
Italy	ITA	38000040	38003328	1	0.311	1.1493	1.0108	-0.1261	-0.199	0.1048	-0.0277	0.9883
Italy	ITA	38000040	38015296	1	0.3292	-1.2504	-0.0758	-1.0549	-0.6961	-0.4223	-1.0722	-1.4344
Italy	ITA	38000040	38006653	1	-1.7833	0.8046	-0.5544	-0.5699	-0.4487	-0.3164	-1.0571	0.7435
Italy	ITA	38000040	38014420	1	-0.9522	0.2403	0.0226	-0.1429	0.1274	0.2885	-0.1222	0.5256
Italy	ITA	38000040	38013204	1	-0.4455	-0.7199	0.2536	-0.2933	-0.7365	0.1246	-0.0987	0.1216
Italy	ITA	38000040	38002729	1	-0.4341	-0.59	-0.227	0.2846	-0.9272	-0.0558	-0.2852	-1.1252
Italy	ITA	38000040	38018484	1	-0.2195	-0.7915	-0.3802	-0.1845	-1.1843	-0.219	-2.1355	-2.5027
Italy	ITA	38000040	38005075	1	0.6678	-0.2662	-0.227	-0.3803	-1.2257	-0.5569	0.1701	-0.5912
Italy	ITA	38000040	38007777	1	0.1496	-1.3452	-1.1926	-2.6893	-3.7095	-1.6678	-0.6852	-1.1605
Italy	ITA	38000040	38003552	1	0.889	-1.099	-1.0935	0.7536	-0.0408	-0.7847	0.5755	0.1216
Italy	ITA	38000040	38013085	1	-0.1639	-0.0862	-0.5034	-0.1014	-0.5393	-0.3164	-0.8686	-0.7462
Italy	ITA	38000040	38017886	1	0.1167	-1.3452	-0.8627	-1.0059	-0.5322	-0.8849	-1.5848	-1.1252
Italy	ITA	38000040	38007980	1	0.4354	0.0467	-0.7836	-0.3667	-0.5806	0.2307	-0.1722	-0.6924
Italy	ITA	38000040	38000608	1	-0.2636	0.1125	-0.4728	-0.5333	-0.5496	-0.2785	-0.722	0.4725
Italy	ITA	38000040	38013303	1	-0.3446	0.0308	-0.5034	-0.3803	0.572	-0.5569	0.0221	-0.2503
Italy	ITA	38000040	38006646	1
Italy	ITA	38000040	38014199	1	0.1609	-1.1429	-0.7249	0.1975	-0.7504	-0.298	0.5755	-0.946
Italy	ITA	38000040	38012917	1	-0.6693	1.3889	1.1381	-0.7025	-0.4914	-0.4795	0.5755	-0.1563
Italy	ITA	38000040	38012755	1
Italy	ITA	38000040	38018824	1	-0.645	0.3875	-0.4806	0.3535	-0.3487	0.2274	-0.8657	-0.9943
Italy	ITA	38000040	38015602	1
Italy	ITA	38000040	38009733	1	-0.1041		1.8045	0.7887	0.0803	1.0062		1.0641
Italy	ITA	38000040	38005502	1	0.681	1.3403	-0.3827	-0.4247	0.2713	-0.8849	0.3482	0.9888
Italy	ITA	38000040	38015861	1
Italy	ITA	38000040	38019747	1	0.0856	1.3697	1.9359	-0.3792	0.5652	-1.6678	-0.3268	2.0955
Italy	ITA	38000040	38016924	1	0.7109	-1.2492	-1.3325	-1.4373	-0.6168	-0.5309	-1.5588	-1.1252
Italy	ITA	38000040	38008478	1	0.3941	1.7162	1.036	-0.5044	0.0819	0.0392	0.5156	1.2147
Italy	ITA	38000040	38002483	1	0.2793	0.6539	0.4173	-0.4827	-0.5899	-0.3164	0.4955	-0.4826
Italy	ITA	38000040	38008222	1
Italy	ITA	38000040	38008635	0	1.6329	0.2465	0.0226	-0.116	-0.1103	-0.4795	-0.7644	0.4777
Italy	ITA	38000040	38012419	0	-0.4383	0.4487	0.8038	0.3185	0.601	0.2054	0.0256	2.0955
Italy	ITA	38000041	38012132	0	0.2314	-2.9627	-0.6041	-0.1244	0.4945	0.2962	-0.0553	-1.4475
Italy	ITA	38000041	38001081	0	-1.4271	-1.3452	-1.1357	0.1053	-0.0408	1.0062	0.5755	-1.1252
Italy	ITA	38000041	38006708	0	-0.5301
Italy	ITA	38000041	38013550	0	-0.943	2.6352	0.9192	-2.6893	-0.2617	0.5489	1.6922	0.7627
Italy	ITA	38000041	38016812	0	-0.1786			0.9099	0.3364	1.5324
Italy	ITA	38000041	38015440	0	1.078
Italy	ITA	38000041	38009047	0	-0.5665
Italy	ITA	38000041	38000997	0	-1.4602	-0.9351	-1.1068	0.6333	-0.2222	1.0279	0	-0.9111
Italy	ITA	38000041	38014309	0	-1.098	-0.4314	0.0226	-1.2044	-0.0197	-0.12	-0.2008	0.1216
Italy	ITA	38000041	38003831	0	0.9622	-2.9627	-2.664	-2.6893	-2.8697	-1.6678	-2.1355	-2.5027
Italy	ITA	38000041	38016077	0	0.1648	-0.7243	-0.3827	-0.8618	0.3831	-0.6274	0.5755	0.1216
Italy	ITA	38000041	38018642	0	0.0444	0.2718	0.4173	-0.1086	-0.0295	0.1774	0.8038	0.1216
Italy	ITA	38000041	38005876	0	0.9244	0.5836	-0.3048	0.9601	0.7998	0.833	0.1693	0.4994
Italy	ITA	38000041	38014945	0	1.0268	0.284	1.4967	-0.4926	1.951	-0.3198	0.3482	0.1216
Italy	ITA	38000041	38014018	0	0.2057	-0.6098	0.0226	0.4554	0.2477	0.763	0.1693	-0.5251
Italy	ITA	38000041	38018632	0	-2.1751	-1.1813	-2.664	-2.6893	-2.2481	0.3525	0.1701	-1.7277
Italy	ITA	38000041	38005387	0	-0.2883	2.6352		3.6039	4.8357	1.5721
Italy	ITA	38000041	38000163	0	-1.5496	-0.5994	-0.227	0.5353	0.6256	1.2543	0.5755	0.1216
Italy	ITA	38000041	38000179	0
Italy	ITA	38000041	38016942	0	-0.9692	-0.9286	-0.227	0.3151	0.1465	0.2707	0.5755	0.1216
Italy	ITA	38000041	38000633	0	0.7185				2.3576
Italy	ITA	38000041	38006705	0	0.2154						0.5755
Italy	ITA	38000041	38018972	0
Italy	ITA	38000042	38017681	0	-1.4777	-1.3452	0.4907		0.201	0.4951	-1.0753	0.4994
Italy	ITA	38000042	38005900	1	-1.926	2.6352	1.9359	1.2836	-0.1973	-0.0026	2.4277	1.4234
Italy	ITA	38000042	38009277	1	-0.4421	-0.9334	-0.8099	-0.3953	-0.117	0.3222	-0.6852	-0.4772
Italy	ITA	38000042	38008799	1	-1.1744	0.8046	0.0226	-0.2627	0.3714	0.2289	0.3482	-0.1563
Italy	ITA	38000043	38009725	1	-2.2743	-0.1106	1.0108	0.2364	0.6739	-0.5569	0.8107	0.3216
Italy	ITA	38000043	38017488	0	-1.9136	0.1997	-1.0204	-2.6893	-2.9562	-1.6678	-0.176	-0.7317
Italy	ITA	38000043	38002757	0	-1.8757	1.3697	1.1355	-0.9621	-0.288	-0.801	1.802	1.2147
Italy	ITA	38000043	38012821	0	-1.1992	0.0634	0.0226	0.7113	0.8779	-0.1211	0.1922	0.1216
Italy	ITA	38000044	38012225	1	0.4897	-0.4556	-0.7638	0.435	0.1528	0.8531	-1.1229	-1.6909
Italy	ITA	38000044	38018186	0	0.7368	-2.1972	-1.5438		-0.9405	-0.153	0.5755	-0.6726
Italy	ITA	38000044	38005766	0	0.3183					-0.0518
Italy	ITA	38000044	38014149	0	-0.3841	-0.647	0.0226	0.5161	-0.4496	-0.0518	0.5755
Italy	ITA	38000044	38017728	0	-1.6743	2.6352	-0.5836	-0.2727	-0.4466	0.3316	0.5755	-0.4607
Italy	ITA	38000044	38000386	0	-0.3058	0.788	1.4967	0.5788	0.9584	1.2178	1.1417	2.0955
Italy	ITA	38000044	38005397	1	0.5882	0.386	-0.6587	1.7098	-0.0359	3.6292	0.3482	-0.7685
Italy	ITA	38000044	38009028	1	0.035	-0.0862	-1.0935	-1.2135	0.0194	-0.1403	-1.0753	-0.5912
Italy	ITA	38000044	38011764	1	-2.8652	2.6352	0.0226	0.5805	1.5478	2.296	0.5755	0.1216
Italy	ITA	38000044	38015147	1	0.2447	-2.6842	-2.664	-2.6904	-0.2845	-1.6454
Italy	ITA	38000044	38016645	0	-1.5817	-1.3452	-0.8946	-0.7911	-1.2845	-0.0236	-0.4948	-1.3027
Italy	ITA	38000044	38012718	0	-1.6663	0.2516	0.4173	-0.2937	0.2922	-0.1524	0.5755	-0.5179
Italy	ITA	38000044	38014608	0	0.856	0.6424	0.0226	1.2836	0.6843	0.5134	0.5755	0.1216
Italy	ITA	38000044	38003164	0	0.976		1.9359	3.0229	2.846		0.9677	-2.5027
Italy	ITA	38000044	38011400	0	-0.55	-2.9627	0.0226		-0.6879		-1.5596	0.1216
Italy	ITA	38000044	38004902	0
Italy	ITA	38000044	38011922	0	-1.7663	-0.5743	-0.227	-0.2478	-0.1721	0.3176	0.075	-0.5265
Italy	ITA	38000044	38015916	0	-1.5639	0.1447	-0.7445		-1.4827	-1.6678	-0.5656	-0.9471
Italy	ITA	38000044	38003384	0	-1.7089	-0.4314	0.8591	0.1346	0.8502	0.5336	0.0256	1.2841
Italy	ITA	38000044	38009423	0	-0.4781	0.7821	1.9359	3.6039	2.1972	1.5974	2.4277	2.0955
Italy	ITA	38000045	38013513	1	-0.7917				-1.2211	-0.4795
Italy	ITA	38000045	38009529	1	0.5415	0.2746	0.5833	-0.8921	-0.184	-0.7847	-0.5202	-0.8578
Italy	ITA	38000045	38014280	0	0.6772	-0.4628	1.9359	1.1026	0.9008	1.3501	1.2115	0.7435
Italy	ITA	38000045	38001958	0	-0.7368	-0.4488	0.0226	-1.2417	-0.4949	-0.5058	0.3415	0.4504
Italy	ITA	38000045	38019268	0	-0.2696	0.5042	-0.1587	-0.1487	0.2097	-0.7406	-0.3268	-0.2726
Italy	ITA	38000045	38019289	0	-0.0342			0.0552	0.3866	-0.8849		-0.2503
Italy	ITA	38000045	38006545	0	-1.4897	-0.4203	-0.2827	0.6777	-0.2373	0.6953	0.5755	0.4504
Italy	ITA	38000045	38001063	0	1.0277	1.3403	1.1752	0.5149	2.5583	-1.6678	2.4277	2.0955
Italy	ITA	38000045	38016276	0	0.206	1.7162	0.4173	-0.966	0.3381	-0.219	0.0444	2.0955
Italy	ITA	38000045	38002486	0	-0.3439	1.2587	-0.4502	0.5708	1.6173	1.154	0.4137	1.2841
Italy	ITA	38000045	38017180	0	0.4272	0.7825	-1.0611	0.0033	-0.005	0.2431	0.5755	-0.4607
Italy	ITA	38000045	38016265	0	0.1731	1.7162	1.9359	3.6039	4.7396	0.6968	1.3617	0.887
Italy	ITA	38000045	38008649	0	-0.009	0.8572	0.4173	0.1199	1.4602	-0.7368	-0.6852	0.8145
Italy	ITA	38000045	38019791	0	-0.368	-0.817	-0.2737	0.7887	-0.2222	1.0196	-0.8041	-0.3917
Italy	ITA	38000045	38009700	0	0.0197	-0.0862	-0.227	-0.2534	0.1711	-0.3735	0.8038	0.1907
Italy	ITA	38000045	38005523	0	0.2608	1.7162	1.1355	-0.6848	0.607	-0.7368	1.2457	2.0955
Italy	ITA	38000045	38002874	0	-1.7155	-0.817	-1.682	0.967	2.3772	0.9929	0.0154	-0.5251
Italy	ITA	38000045	38011483	0	-0.4503	-0.4998	0.6496	1.0813	0.2753	1.5472	0.9863	0.0301
Italy	ITA	38000045	38000729	0	0.1512
Italy	ITA	38000045	38010658	0	-0.1703	0.0815	1.0433	-0.3857	-0.4817	-0.3242	2.4277	0.839
Italy	ITA	38000045	38000235	0	-0.5416	-0.2033	1.9359	-1.3102	-0.1775	-0.1147	0.1693	1.515
Italy	ITA	38000045	38016413	0	-0.7283	-0.4314	0.0226	0.7113	0.1006	0.5483	0.5755	0.1216
Italy	ITA	38000045	38008014	0	-0.0174	-0.0862	0.0226		0.9552	3.6292	0.5755	0.1216
Italy	ITA	38000045	38002025	0	-0.7813	0.5119			1.6871
Italy	ITA	38000045	38005268	0	0.9824	-0.817	-1.682	0.764	-0.2222	-1.6678	-0.1446	-0.3917
Italy	ITA	38000045	38015342	0	-0.1719	-0.0862	0.0226	0.6333	-0.2428	0.7417	0.5755	0.1216
Italy	ITA	38000045	38005657	0	-1.6089	0.0527	0.0226	1.6177	0.8514	1.5721	0.5755	0.1216
Italy	ITA	38000045	38014209	0	-0.1716
Italy	ITA	38000045	38011787	0	-0.5361	0.7821	-1.296	-0.2461	0.3411	-0.3646	-0.6852	-2.5027
Italy	ITA	38000045	38014655	0	-1.3932	-1.3452	0.0226	1.2492	0.77	-0.2248	0.5755	2.0955
Italy	ITA	38000045	38010666	0	-0.8677				-0.1582	-1.6678
Italy	ITA	38000045	38003775	0	-0.4577
Italy	ITA	38000045	38017852	0	-0.3217	0.3487	-0.9084	0.3272	0.5861	-0.5058	0.3415	0.9255
Italy	ITA	38000045	38007749	0	-0.7764	-0.2662	-0.7902	-0.4246	-0.4639	-0.8849	0.1435	-0.9299
Italy	ITA	38000045	38007205	0	-0.3782	0.9454	-0.691	-0.5973	-0.6149	-0.8849	-0.7818	1.1013
Italy	ITA	38000045	38000214	0	-0.0534	0.7062	0.4173	-0.9574	0.2462	-0.3951	-0.8041	0.2286
Italy	ITA	38000045	38003224	0	-0.2138	-0.0862	-1.0935	-0.6491	0.1211	0.0559	-0.6852	-1.1252
Italy	ITA	38000045	38012367	0	-0.8351	0.4012	-1.1926	0.6114	-0.1374	0.5954	-0.6852	-1.1252
Italy	ITA	38000046	38018871	1	0.487
Italy	ITA	38000046	38003600	1	-0.6472
Italy	ITA	38000046	38002827	1	0.9
Italy	ITA	38000046	38017007	1	0.2339
Italy	ITA	38000046	38004932	1	0.3546
Italy	ITA	38000046	38000221	1	-0.5787
Italy	ITA	38000046	38008081	1	0.1623
Italy	ITA	38000046	38013537	1	0.7804
Italy	ITA	38000046	38012455	1	-0.8579
Italy	ITA	38000046	38016975	1	-0.6919
Italy	ITA	38000046	38017125	1	-0.476
Italy	ITA	38000046	38004114	1	-0.1414
Italy	ITA	38000046	38005145	1	-1.5805
Italy	ITA	38000046	38015909	1	-0.4601
Italy	ITA	38000046	38007395	1	-0.1024
Italy	ITA	38000046	38011148	0	-0.8412
Italy	ITA	38000046	38015956	1
Italy	ITA	38000046	38012887	0	-0.3276
Italy	ITA	38000046	38003030	1	0.3799
Italy	ITA	38000046	38019299	0	0.3206
Italy	ITA	38000046	38002989	0	0.2844
Italy	ITA	38000046	38015773	0
Italy	ITA	38000046	38007326	0	0.8169
Italy	ITA	38000046	38001096	0	1.0018
Italy	ITA	38000046	38016849	0	-0.6894
Italy	ITA	38000047	38009557	1	-1.6685	-0.7737	-1.0611	-0.0513	-0.4646	-0.0041	0.3482	-0.4607
Italy	ITA	38000047	38009473	1	-0.2103	-0.4488	-0.173	-0.5669	0.556	0.4706	0.5755	0.2782
Italy	ITA	38000047	38013612	1	-1.6297	0.1943	1.4967	-0.2492	0.5208	-1.2919	0.0256	0.8567
Italy	ITA	38000047	38005925	1	-0.3685	-0.4314	-0.5034	-1.6821	0.0585	-0.4384	-0.3912	-0.1563
Italy	ITA	38000047	38005679	1	0.0575	-0.4314	-0.227	-0.5362	0.152	-0.2608	0.0215	0.1216
Italy	ITA	38000047	38002974	1	-0.1195	0.6623	0.1882	0.1113	1.6274	0.5281	-0.091	0.8567
Italy	ITA	38000047	38005590	1	-0.5733	0.802	1.9359	0.9858	2.4817	-1.6678	0.6694	2.0955
Italy	ITA	38000047	38003107	0	-0.6368	-1.6546	-0.8958	0.0054	-0.0878	1.295	-0.4402	-0.8756
Italy	ITA	38000047	38015111	0	-1.3887	2.6352	0.9268	1.74	4.8357	0.9351	2.4277	1.3566
Italy	ITA	38000047	38008713	0	-1.2127	-1.7627	0.3591	0.73	-0.2223	0.7227	-0.9764	-1.4056
Italy	ITA	38000047	38017041	1	-0.3223	-0.8893	-0.5373	-0.0118	-0.8395	0.1073	-0.0823	-0.7108
Italy	ITA	38000047	38000548	1	-1.432	-0.2662	-0.4728	0.1597	-0.2189	0.7062	-0.1026	-0.7887
Italy	ITA	38000047	38017566	1	-1.2184	-1.0619	0.4173	0.1959	-0.7041	0.2067	-0.5974	-0.8028
Italy	ITA	38000047	38011575	1	-0.1563	-1.3066	-0.7584	-0.6473	-0.6979	0.4847	0.5755	-0.4377
Italy	ITA	38000047	38014426	1	-1.4414	0.0308	-0.9084	-0.235	0.1405	0.2347	-1.5848	-0.77
Italy	ITA	38000047	38012929	1	-2.0009	0.2607	0.6407	0.1087	-0.0871	-0.1103	0.8038	0.7627
Italy	ITA	38000047	38019946	1	0.1087	-0.0862	0.0226	1.2836	0.8779	-1.6678	0.5722	0.1216
Italy	ITA	38000047	38003897	1	-2.2668	-0.0862	-0.2827	-1.3089	-0.7668	-1.6678	0.5755	-1.3494
Italy	ITA	38000047	38014015	1	-1.311	0.7332	0.6496	-0.1637	0.7447	0.1173	0.3482	0.1216
Italy	ITA	38000047	38002262	0	0.0658	0.3378	1.9359	2.3088	2.1126	1.3051	0.8482	0.9888
Italy	ITA	38000047	38015786	0	0.571	0.7156	-0.8021	0.4819	-0.7998	1.4986	0.3415	-1.0537
Italy	ITA	38000047	38010337	0	-0.8077	1.1132	0.586	0.4026	1.2783	0.2613	0.5755	0.9097
Italy	ITA	38000047	38013043	0	-1.2606	-0.0862	0.0226	1.1823	0.7405	1.5721	0.5755	0.1216
Italy	ITA	38000047	38013837	0	0.5361	-0.423	-0.336	0.0495	-0.5686	0.8208	0.7942	-1.0913
Italy	ITA	38000048	38014796	1	0.7456	-0.2662	0.0226	0.0579	0.3884	-0.1292	0.3482	0.1216
Italy	ITA	38000048	38008542	1	0.753	-0.1968	-0.7638	0.3383	-0.0472	-0.4384	0.0105	-0.8028
Italy	ITA	38000048	38014604	1	0.3141	0.3875	-0.7638	0.0575	0.1891	0.043	0.5755	-0.946
Italy	ITA	38000048	38012042	1	0.1751	-0.2479	-0.5034	1.3321	0.2314	0.5184	-0.4801	-1.1252
Italy	ITA	38000048	38015213	1	1.1406	-0.0862	0.0226	1.8779	1.0468	-0.4223	-2.1355	-2.5027
Italy	ITA	38000048	38014114	1	0.989	-0.2509	0.1386	0.016	0.2057	-0.526	0.1701	0.1216
Italy	ITA	38000048	38019360	0	0.5642	-0.4314	-0.5836	0.2604	0.383	0.4636	0.5755	0.1216
Italy	ITA	38000048	38017358	1	-0.2166	0.3875	-0.227	0.0412	0.3936	-0.5011	0.5755	-0.222
Italy	ITA	38000048	38009719	0	-0.2915	-0.7815	0.0226	-0.3404	-0.3809	-1.653	0.1922	0.1216
Italy	ITA	38000048	38016313	0	1.301	-0.4314	-0.227	-0.4798	-0.129	-0.1212	0.5755	0.1216
Italy	ITA	38000048	38008000	0	-0.0017				0.6871	1.3968
Italy	ITA	38000048	38015596	1	1.5664	0.957	-1.3023	0.9597	0.7481	0.2771	-0.6677	-1.3141
Italy	ITA	38000048	38012364	1	1.3039	1.3403	-0.408	-0.3672	0.7411	-0.475	0.3482	-0.5251
Italy	ITA	38000048	38019370	0	0.7801	0.0692	0.4173	0.6119	1.0326	-1.6678	0.5755	0.1216
Italy	ITA	38000048	38005173	0	-0.0117	0.1276	0.1386	0.0556	0.3722	-0.0581	0.5755	0.1216
Italy	ITA	38000048	38005898	1	1.367	0.2032	0.4173	-0.4497	-0.9634	-1.6678	-0.6852	-0.3856
Italy	ITA	38000048	38000936	1	-0.267	-0.0862	0.0226	0.0859	-0.0601	0.2644	0.5755	0.1216
Italy	ITA	38000048	38009769	0	1.2396	0.9637	1.036	0.0594	1.2444	-0.7368	1.1375	1.4234
Italy	ITA	38000048	38012653	0	0.6522	-1.3452	0.0226	0.1053	-0.0408	0.4394	0.5755	-0.2503
Italy	ITA	38000048	38017248	0	-0.0265	-0.0994	0.6825	-0.0674	0.3283	-1.0529	0.1648	0.2546
Italy	ITA	38000048	38012007	0	-0.7285
Italy	ITA	38000049	38016088	0	-1.4322	-0.0862	0.0226	1.2836	0.8779	-1.6678	0.5755	0.1216
Italy	ITA	38000049	38001798	0	-0.2944	2.6352	1.1381	1.6129	4.8357	1.8869	1.5037	1.2841
Italy	ITA	38000049	38017985	1	-0.5883	0.0789	-0.2943	0.7719	2.2395	0.2229	0.5755	-0.359
Italy	ITA	38000049	38017216	1	-1.3758	-0.0862	0.0226	1.2836	0.8779	1.5721	0.5755	0.1216
Italy	ITA	38000049	38008450	1	-1.8003	-0.0862	-1.1926	0.0767	-0.0107	0.0412	-0.4402	-2.5027
Italy	ITA	38000049	38004567	1	-1.5603	-0.2479	0.0226	1.6243	-0.0852	1.5309		0.8367
Italy	ITA	38000049	38001113	0	-1.7998		-2.664		-3.7095		-2.1355	-2.5027
Italy	ITA	38000049	38005995	0	-0.0942	0.7062	1.4967	-0.2161	-0.8231	-1.6678	-0.9941	2.0955
Italy	ITA	38000049	38011625	0	0.0507	-0.891	-0.227	0.0551	-0.3153	-0.2287	0.5755	0.1216
Italy	ITA	38000049	38015064	0	-0.1211	-0.1806	1.036	0.7113	0.5851	0.5865	0.8038	2.0955
Italy	ITA	38000049	38013087	0	-0.6945	1.1493	0.1386	0.1014	-0.2686	-0.2319	0.5755	0.1216
Italy	ITA	38000049	38003516	0	-0.5452	-1.1801	0.8116	-0.2755	0.0393	-0.5842	0.8038	0.1216
Italy	ITA	38000049	38000953	0	-0.5589	-0.0323	0.0226	0.8493	-0.4333	-0.3486	0.5755	0.0301
Italy	ITA	38000049	38005881	0	-1.3772	-0.7353	-0.3802	0.9631	0.3842	0.3452	0.1693	0.1216
Italy	ITA	38000049	38015850	0	-0.2209	1.1132	0.0226	0.2539	0.4752	0.5116	0.5755	0.1216
Italy	ITA	38000049	38013304	1	-0.9869	1.7162	1.9359	0.1505	0.7395	0.519	1.5037	1.3857
Italy	ITA	38000049	38007997	0	-0.8778	0.1997	0.7162	-0.4193	0.0782	0.5457	0.3482	-0.1563
Italy	ITA	38000049	38012794	0	0.4695	1.1352	0.7162	-0.2097	0.4179	0.2158	0.9628	0.1216
Italy	ITA	38000049	38019752	0	-0.0317	1.7671	1.9359	-0.0874	0.7993	0.6696	0.3482	1.0383
Italy	ITA	38000049	38002198	0	-0.1145	-0.8305	-0.9947	-2.6893	-0.8397	-0.9292	-0.414	-1.4344
Italy	ITA	38000049	38012426	0	-1.3882	-0.0862	0.3461	0.0502	0.7062	-0.1027	0.5858	-0.2503
Italy	ITA	38000049	38003405	0	0.0433	0.8655	0.4173	-0.0614	0.4024	-0.1899	-0.1939	0.4994
Italy	ITA	38000049	38004521	0	-0.5118	0.6569	0.7162	0.5769	0.9756	0.23	1.1417	1.1013
Italy	ITA	38000049	38012048	0	-1.6816	0.3317	0.0165	-0.4923	0.0284	-0.3768	0.8038	0.0186
Italy	ITA	38000049	38003593	0	-0.4645	-0.7353	-0.2718	3.6039	4.8357	3.6292	0.3482	0.1216
Italy	ITA	38000050	38006432	1	0.3387	0.2656	-0.7638	0.0613	-0.1419	-0.153	-0.1282	-0.1563
Italy	ITA	38000050	38004735	1	-0.8145	-1.3452	0.0226	-0.0653	-0.9291	-0.809	0.1693	0.1216
Italy	ITA	38000050	38018132	1	-0.1213	-0.6593	0.0226	0.5988	-0.4445	1.0062		0.1216
Italy	ITA	38000050	38019594	1	0.408	-1.1042	-1.4798	1.6943	1.6169	-0.1652	-0.1533	0.0208
Italy	ITA	38000050	38003450	0	-0.6901	0.115	1.2341	-0.3248	-1.1427	-0.8849	1.8077	0.5505
Italy	ITA	38000050	38006487	1	2.201	1.1306	0.3461	2.5694	-0.9412	3.5379	1.536	-1.5298
Italy	ITA	38000050	38012886	1	-0.0242	1.7162	-0.5034	1.0471	1.4075	1.1269	-0.309	2.0955
Italy	ITA	38000050	38001551	1	-1.1976	-0.1968	-1.9803	-0.1756	-0.6345	0.0834	-1.5848	-0.5461
Italy	ITA	38000050	38011965	1	-0.8851	-0.9334	-1.0611	-0.0619	-1.1546	-0.159	-0.8512	0.1216
Italy	ITA	38000050	38001296	1	-0.0044	-0.6744	-0.3802	0.1947	-0.486	-0.2979	-1.5848	0.5823
Italy	ITA	38000050	38006316	1	0.3873	-0.2662	-1.0611	-1.0563	-0.0647	-0.2607	-1.305	-1.3017
Italy	ITA	38000050	38015365	1	-0.6828	-1.0303	-1.4131	-0.579	-0.6638	-0.2858	-1.5537	-1.0296
Italy	ITA	38000050	38007784	1	-0.1447	0.5128	0.0226	-0.6491	-0.8328	-0.2532	-1.0411	-0.5475
Italy	ITA	38000050	38000897	1	-0.3357	-0.0862	0.0226	0.6021	-0.9291	0.9154	0.5755	-0.943
Italy	ITA	38000050	38003590	1	-0.3149	-0.7221	0.3591	-1.1482	-0.2753	-0.4795	-1.0571	0.8136
Italy	ITA	38000050	38009204	1	0.9324	-0.2857	-0.5836	-1.2667	-1.0497	0.5406	-0.6852	-1.1856
Italy	ITA	38000050	38019559	1	0.3442	2.6352	1.0108	-0.6078	0.2379	-0.1147	-1.0753	2.0955
Italy	ITA	38000050	38015755	1	1.0341	-1.5148	-2.664	-0.679	-0.7752	-0.5569	-2.1355	-1.7277
Italy	ITA	38000050	38004198	1	-0.7768	0.9535	-1.5179	-0.2812	0.1386	-0.568	-1.2871	-0.3297
Italy	ITA	38000050	38018983	1	-1.0437	-0.087	-0.5034	-0.0137		-0.0725	-0.0723	-0.4399
Italy	ITA	38000050	38018245	1	-0.0329	2.6352	1.9359	0.2255	1.1232	-0.4795	-0.176	0.7627
Italy	ITA	38000050	38001840	1	-0.5002	0.0666	-0.7638	-0.6958	0.0228	0.1642	-0.5172	-0.4784
Italy	ITA	38000050	38019760	1	-0.5061	1.3697	-0.8807	-0.2194	0.103	-0.3164	1.231	-0.946
Italy	ITA	38000050	38003755	1	1.192	-1.4163	-1.9803	-1.3102	-1.1695	-1.6678	-2.1355	-2.5027
Italy	ITA	38000050	38001395	1	-1.4638	0.1221	-1.0197	-0.1381	-0.924	-0.2708	-0.3006	-0.5475
Italy	ITA	38000050	38002224	1	0.5464	-1.0936	-1.64	-1.3102	-1.9212	-0.5101	-1.1501	-1.275
Italy	ITA	38000050	38015607	1	-0.0922	0.9454	-1.5179	-1.2701	-0.2238	-0.8849	-2.1355	0.9883
Italy	ITA	38000050	38009629	1	-0.0074	-1.2577	-0.8873	-2.6893	-0.7243	-0.8849	-1.2624	-0.7108
Italy	ITA	38000050	38018884	1	0.9074	-0.5717	-0.7836	-0.1755	-0.9927	-1.6678	-2.1355	-2.0641
Italy	ITA	38000050	38013906	1	-0.1865	-0.4136	1.0108	-0.4723	-0.3994	-1.6678	0.5755	1.1508
Italy	ITA	38000050	38000335	1	-0.0312	0.5836	-0.5544	-0.2149	-0.1949	0.2053	-0.3733	-0.5628
Italy	ITA	38000050	38016947	1	0.1478	-0.1938	-0.4806	-0.3412	-0.4555	-0.0614	-0.7867	-0.9101
Italy	ITA	38000050	38014613	1	-0.5709	-0.59	-0.227	0.1887	-0.0351	0.5426	0.1693	0.1216
Italy	ITA	38000050	38018898	1	-0.0086	0.283	-1.1676	-0.478	-0.5468	-0.226	-1.3153	-0.8016
Italy	ITA	38000050	38005104	0	-0.9656	0.4487	-1.0611	-0.6834	-0.2617	-0.4833		-0.6774
Italy	ITA	38000050	38010362	0	-0.5509	-2.9627	-1.4259	0.4643	0.1263	-1.6678	-2.1355	-2.5027
Italy	ITA	38000050	38004827	0	0.5855	-0.7737	-0.2827	-1.2698	-0.2078	0.0066	-0.2128	-1.0169
Italy	ITA	38000050	38011288	1	-0.6005	-0.269	-1.2374	-0.799	-0.8304	0.1818	-0.8012	-0.975
Italy	ITA	38000050	38006232	1	-0.7522	0.5042	-0.9211		-1.6934	-0.8849		2.0955
Italy	ITA	38000050	38001754	1	0.435	2.6352	-0.1119	-0.5289	-0.5317	-0.801	-0.6997	0.6113
Italy	ITA	38000050	38007301	1	-0.2421	1.3697	1.9359	0.7113	-0.2025	-1.6678
Italy	ITA	38000050	38015612	1	0.8306	0.6321	0.8038			-1.5882	1.5711	1.1232
Italy	ITA	38000051	38011063	0	-0.4622	-0.5181	-0.9807	1.1167	0.38	1.2166	0.0514	-0.245
Italy	ITA	38000051	38018672	1	0.4517	1.3697	0.0226	-0.2687	0.8652	-0.8849	0.5755	-0.5305
Italy	ITA	38000051	38006407	1	0.8073	0.5946	0.1386	-0.3983	-0.0248	-0.0086	-0.1722	-0.0274
Italy	ITA	38000051	38016492	1	0.0425	0.5266	0.1386	0.2758	0.5044	-1.6678	0.5755	0.1216
Italy	ITA	38000051	38003052	1	0.7499	-0.2662	0.0226	-0.1727	-0.194	-0.9292	0.3482	-0.4607
Italy	ITA	38000051	38015565	1	0.29	0.5128	0.586	0.0734	0.2365	0.0151	-0.2821	0.1216
Italy	ITA	38000051	38002720	1	-1.2782	-0.7836	-0.3827	-0.2012	-0.783	-0.2306	0.3482	-0.7887
Italy	ITA	38000051	38014005	1	0.1365	-0.1106	-0.8149	-0.0636	-0.2093	0.2035	-0.6378	-1.3421
Italy	ITA	38000051	38015503	0	1.4181	-0.59	0.0226	-0.0909	-0.372	-0.1442	0.075	0.1216
Italy	ITA	38000051	38004401	0	-0.9729	-0.6882	-1.0611	-0.4496	0.011	0.1715	-0.6852	-0.3297
Italy	ITA	38000051	38005631	0	0.3339	1.3697	0.8017	0.185	0.4739	0.9366	0.9628	0.0122
Italy	ITA	38000051	38017410	0	1.161	0.1261	0.3461	-0.1252	-0.3405	-0.0062	0.5755	-0.5093
Italy	ITA	38000051	38008037	0	-0.1259	-1.1117	-1.6218	-0.0564	-0.4998	-0.406	0.2344	-0.8016
Italy	ITA	38000051	38002353	0	-1.3021	-0.0862	0.0226	0.3038	0.3848	0.4875	0.3482	0.1216
Italy	ITA	38000051	38011283	0	0.8713	-0.2777	0.1386	0.4997	0.94	0.4562	1.1417	-0.0129
Italy	ITA	38000051	38012948	0	0.828
Italy	ITA	38000051	38019484	1	1.4824	0.5266	0.5462	0.6812	0.6292	0.6939	0.5837	0.6314
Italy	ITA	38000051	38016955	1	-1.5248	-1.2516	-0.6587	0.387	-0.1492	-0.3647	0.1479	-0.959
Italy	ITA	38000051	38010727	1	-1.2592	-0.847	-0.227	-0.4991	0.6156	-0.8849	0.5755	-0.4607
Italy	ITA	38000051	38012167	1	1.0617	-0.59	0.0226	-1.0637	-0.5622	-0.4973	0.5226	-0.1865
Italy	ITA	38000051	38017269	0	-0.0589	-0.0862	0.0226	0.516	0.9933	0.4815	0.7978	0.1216
Italy	ITA	38000051	38013364	0	1.2037	0.5179	1.9359	-0.0196	0.8772	-0.071	0.0709	2.0955
Italy	ITA	38000051	38003660	0	-0.3652			-0.0068	0.3575
Italy	ITA	38000051	38013927	0	1.0759	0.2465	1.4967	-0.2559	-0.3482	0.2115	1.1375	1.1232
Italy	ITA	38000051	38015941	1	-0.4745	-0.0862	0.0226	0.1308	0.8066	-0.2306	0.3482	-0.4607
Italy	ITA	38000051	38011008	0	0.3516				0.4505
Italy	ITA	38000052	38005008	1	0.0078	-0.59	-0.227	0.0011	0.1516	-0.1602	-0.4948	-0.4607
Italy	ITA	38000052	38011190	1	-0.832	0.7634	0.586	-2.6893	-0.2046	-0.0845	0.1701	0.0388
Italy	ITA	38000052	38011642	1	0.4592	0.6515	-0.691	-0.5544	0.9125	-1.6678	-0.5832	1.0448
Italy	ITA	38000052	38019578	0	-1.6979	-0.4998	-0.4806	0.6878	0.162	-0.7054	0.5755	-0.7108
Italy	ITA	38000052	38003997	1	-0.7465	-0.8928	-1.2374	-0.3393	-0.8887	0.0234	0.549	-0.4784
Italy	ITA	38000052	38019126	1	-0.381	0.0666	0.1386	-0.1139	0.2258	0.2828	-0.2821	-0.5305
Italy	ITA	38000052	38016637	1	-0.6316	0.4325	0.0226	-0.2101	1.4864	0.2301	0.1701	0.1339
Italy	ITA	38000052	38002403	1	0.0025	0.0502	0.4173	-0.4218	-0.2779	0.3266	-0.2673	0.1216
Italy	ITA	38000052	38005871	1	-0.0348	1.3403	0.1386	-0.3653	-0.3248	-0.298	0.5755	-0.6491
Italy	ITA	38000052	38012624	1	-0.4691	0.7308	0.4173	-0.4625	-0.3128	-0.3242	0.1701	-1.0169
Italy	ITA	38000052	38004430	1	0.7409	-0.0862	0.0226		0.3734	-1.6678	0.5755	0.1216
Italy	ITA	38000052	38002261	1	1.3735	-0.0862	0.0226	-0.7101	-0.0904	-0.3317	0.9628	-0.222
Italy	ITA	38000052	38017480	1	-0.0683	0.0789	0.1386	-0.6375	0.2882	-0.1211	-0.2852	-0.5461
Italy	ITA	38000052	38013006	1	1.3586	0.0467	0.0226	0.6788	0.287	0.1402	-0.0987	-0.4377
Italy	ITA	38000052	38016342	1	-0.6242	0.4631	-0.227	0.6739	0.5723	-0.1845	0.5755	0.1216
Italy	ITA	38000052	38017701	1	-1.3942	-1.2223	-0.3827	-0.1796	-1.6552	-0.801	-1.5848	-0.6594
Italy	ITA	38000052	38006638	1	-0.711	-0.2662	0.0226	-0.0619	0.0064	-0.6614	-0.216	-0.2503
Italy	ITA	38000052	38000188	1	-0.2087	0.9275	0.1386	0.8761	0.3468	0.4671	-0.8627	-0.0024
Italy	ITA	38000052	38018621	0	-1.2907	-0.0233	-0.1589	-0.1877	-0.2945	-0.5037	-0.0857	0.833
Italy	ITA	38000052	38001252	0	1.1207	0.3875	0.4173	-0.1879	1.1918	0.2512	0.1693	1.0448
Italy	ITA	38000052	38014229	0	1.0638	1.3403	-0.227	-1.3723	0.4793	0.0013	0.5755	0.1216
Italy	ITA	38000052	38009066	0	-0.7665	-0.3676	-1.4626	-0.4346	-0.0569	-0.0092	0.3939	-0.806
Italy	ITA	38000052	38013196	1	0.9719	-0.0862	0.4173	-0.4023	-0.1637	0.3475	-0.6595	2.0955
Italy	ITA	38000052	38000178	1	0.4774	-1.184	-1.2503	-0.1068	-0.0013	0.2297	-1.0602	-1.112
Italy	ITA	38000052	38000579	0	-0.7691	0.0502	-0.7638	0.0224	0.1735	0.4	0.3415	-0.3514
Italy	ITA	38000052	38014643	0	1.0731	0.0666	0.0226	0.3516	-0.2403	-0.3615	-0.0171	-0.4607
Italy	ITA	38000053	38012778	0	-1.6724	-0.0862	1.1752	-0.9925	0.4222	-0.2793	-0.0987	0.1216
Italy	ITA	38000053	38006166	1	-1.2566	1.1352	1.4967	-0.2424	0.7418	0.3166	1.8085	1.4234
Italy	ITA	38000053	38005558	1	0.3154	0.8762	0.4173	1.0194	1.3714	-0.8522	0.5755	0.1216
Italy	ITA	38000053	38003011	0	0.1462	-0.0862	0.0226	0.098	0.6202	-0.0468	0.5755	0.1216
Italy	ITA	38000053	38011131	0	-0.1275	1.4003	1.4967	-0.3474	0.2652	-0.0225	1.6331	1.515
Italy	ITA	38000053	38000297	0	-1.2108	2.6352	1.1381	-0.3919	0.1057	0.5542	1.1171
Italy	ITA	38000053	38003849	0	0.1012	0.3239	1.9359	-0.2763	0.2432	-1.6678	0.8038	0.8136
Italy	ITA	38000053	38017458	0	-0.6158	0.7308	0.586	0.33	0.7463	-0.7433	0.8038	0.4777
Italy	ITA	38000053	38013737	0	-1.7977	0.5193	1.9359	-2.6893	0.9567	-0.6905	2.4277	0.1216
Italy	ITA	38000053	38012891	0	-1.0368	1.3697	1.9359	-0.0874	2.0057	0.9255	1.802	2.0955
Italy	ITA	38000053	38009110	0	-0.2762	1.7671	1.4967	0.8927	1.1285	0.1836	0.8047	1.0641
Italy	ITA	38000053	38003599	0	-0.5322	-0.0994	0.0226	0.2587	0.3676	-1.6678	0.5755	-0.1563
Italy	ITA	38000053	38012761	0	-1.0834	0.5331	1.9359	1.1834	0.9913	-1.6678	2.0386	2.0955
Italy	ITA	38000053	38017060	0	-0.3104	-0.0862	0.0226	0.7491	1.3855	0.2072	0.5755	0.1216
Italy	ITA	38000053	38003617	0	-0.5324	-0.4314	0.0226	-0.0706	0.2448	-0.2942	0.3473	0.1216
Italy	ITA	38000053	38002453	0	0.8641	2.6352	1.9359	-2.6893	0.7997	-0.4708	2.4277	2.0955
Italy	ITA	38000053	38013210	0	0.7784	0.3289	-0.5836	-0.0641	-0.1243	0.2007	0.5755	-1.2412
Italy	ITA	38000053	38001794	0	-0.5137	-0.59	0.0226	-0.5791	-0.463	-0.8437	0.5755	0.1216
Italy	ITA	38000053	38006066	0	-1.6637	-1.3452	0.0226	0.7113	0.2467	-1.6678	-0.6852	-1.1252
Italy	ITA	38000053	38009984	0	-0.232	-0.4488	-1.8838	0.1108	-0.1212	-0.2766	2.4277	-1.1252
Italy	ITA	38000053	38007196	0	-1.0251	-2.9627	0.0226	0.1053	-0.9291	0.4394	0.5755	0.1216
Italy	ITA	38000053	38007137	0	-0.4786
Italy	ITA	38000053	38013008	0	-0.2785	1.1576	1.2899	0.2135	0.4815	-1.6678	2.4277	1.4234
Italy	ITA	38000053	38011558	0	-0.1494
Italy	ITA	38000053	38017753	0	-0.379	0.2185	0.0226	0.8323	0.2437	-0.5309	0.5755	0.1216
Italy	ITA	38000053	38015848	0	0.2458	0.631	0.0226	0.4926	0.3507	-0.7433	0.1693	0.1216
Italy	ITA	38000054	38003583	1	-0.7246	0.8655	1.9359	-2.6893	1.2461	-1.6678	0.5755	2.0955
Italy	ITA	38000054	38010477	1	-0.3617	0.3349	-0.652	-0.5543	-0.758	0.1609	0.3482	-0.7639
Italy	ITA	38000054	38016522	0	-0.6605	0.7821	-1.0668	-2.6893	-0.6105	0.8964	2.4277	2.0955
Italy	ITA	38000054	38003037	0	0.3906				0.3028
Italy	ITA	38000054	38011058	1	0.0256
Italy	ITA	38000054	38014042	1
Italy	ITA	38000054	38007120	1	0.3984	-1.5419	-0.8826	0.2083	-0.7085	0.5826	-0.7726	-1.1405
Italy	ITA	38000054	38014591	1	0.5832	-0.0862	0.0226			0.3978		0.1216
Italy	ITA	38000054	38017140	1	-0.1222	0.2769	-0.8892	-0.7997	0.5209	-0.6073	0.5755	0.4725
Italy	ITA	38000054	38010399	1	-0.812	0.468	0.4173	-0.0631	0.9893	-1.6678	0.1648	0.1216
Italy	ITA	38000054	38016385	1	-0.3035	-0.4203	-1.0611	-0.1868	0.0734	0.4394	-0.2821	-0.946
Italy	ITA	38000054	38006979	1	-0.1295	-0.4314	-0.227	-0.7919	-0.1435	0.0299	0.0256	-0.6959
Italy	ITA	38000054	38010300	1	-0.769	-0.0862	0.0226	1.2836	1.419	1.5721	0.5755	0.1216
Italy	ITA	38000054	38011695	0	-1.6566	-0.4314	0.0226	0.1356	0.2574	-0.5309	-0.2852	0.1216
Italy	ITA	38000054	38001824	0	0.8546		-0.3827					0.1216
Italy	ITA	38000054	38011185	0	-0.152			0.613	-0.0856	0.9545
Italy	ITA	38000054	38010008	0	-0.3539	-0.0862	0.0226	3.6039	1.2732	3.6292	0.5755	0.1216
Italy	ITA	38000054	38000014	0	-0.3703
Italy	ITA	38000054	38004450	0	-0.7566	-0.983	-0.227	-1.0539	0.6338	-0.5309	0.8038	0.1216
Italy	ITA	38000054	38000036	0	0.5201	-0.0862	0.0226	0.6569	-0.2529	0.2817	0.5755	0.1216
Italy	ITA	38000054	38009449	0	-1.3121	1.1132	0.0226	-2.6893	1.6513	-1.6678	2.4277	2.0955
Italy	ITA	38000054	38016346	0	-0.1177	-0.5239	-0.5034	0.052	0.4061	-0.4128	0.5755	-0.5475
Italy	ITA	38000054	38000538	0	-0.424	-0.4093	0.0226	-0.0394	-0.0663	0.3519	0.1693	-0.4607
Italy	ITA	38000054	38005045	0	-1.2817	-1.1076	-0.8627	-1.2203	-1.2038	-1.6678	-0.3733	-1.0788
Italy	ITA	38000054	38013278	0	0.4322	0.9349	1.4967	-2.6893	0.5881	-1.6678	0.9911	0.0388
Italy	ITA	38000054	38012925	0	-1.3855	-1.1408	-0.7902	-0.4926	-1.1953	-1.6678	-0.6852	-0.959
Italy	ITA	38000054	38011086	0	-0.3624
Italy	ITA	38000054	38003276	0	-0.6036	0.3984	0.0226	0.7454	0.8372	1.1197	0.5755	0.1216
Italy	ITA	38000055	38016496	1	-0.6364
Italy	ITA	38000055	38005791	1	-0.3633	-0.7162	-0.7249		-0.8754	0.8163	-0.3036	-0.8578
Italy	ITA	38000055	38019549	1	-0.0463	0.0332	0.8571	0.7658	0.2023	-0.3211	0.5755	0.4994
Italy	ITA	38000055	38015134	1	0.4809
Italy	ITA	38000055	38016861	1	-1.8197	0.9718	0.9726	0.2063	-1.3793	0.4747	0.5755	0.8567
Italy	ITA	38000055	38006776	1	0.9932	-0.0862	0.0226	-2.6893	-1.4552	-1.6678	0.5755	0.1216
Italy	ITA	38000055	38001056	1	-0.1701	-1.3061	-0.5034	0.54	-0.791	-0.1619	-0.4801	-0.2503
Italy	ITA	38000055	38008108	0	-0.4868	-0.2662	-0.227	0.4754	1.2412	0.9773	0.5755	-0.4607
Italy	ITA	38000055	38017969	0	0.2681	-0.0862	0.0226	1.2836	0.7488	1.5721	0.5755	0.1216
Italy	ITA	38000055	38018176	1	-0.3488			0.424	0.4835	0.3959
Italy	ITA	38000055	38004607	1	0.4422
Italy	ITA	38000055	38012166	1	-0.267	-0.2662	0.0226	0.1566	0.2467	0.4869	-0.414	-0.8443
Italy	ITA	38000055	38012909	1	-1.5024	0.468	0.8348	3.6039	0.1035	0.6766	1.6331	0.1216
Italy	ITA	38000055	38004770	1	-1.232	-1.3452	-1.1926	0.7113	-0.2344	-1.6678	-0.1533	0.1216
Italy	ITA	38000055	38013346	1	0.103	0.2695	-1.0288	-0.2071	-0.1681	0.1625	0.1922	-0.806
Italy	ITA	38000055	38009120	1	-0.4657	0.7308	0.4173	-0.2606	0.2654	-1.6678	0.1479	0.4994
Italy	ITA	38000055	38018070	1	1.2709	0.2032	-0.408	0.2522	-0.0954	-0.219	-2.1355	-0.1563
Italy	ITA	38000055	38018212	1	0.9218	-0.549	-0.6843	0.5942	-0.2898	0.1413	-0.6852	-0.9943
Italy	ITA	38000055	38016328	1	-0.5047	0.5128	-0.7836	-0.6531	-0.0783	-0.6274	-0.414	-0.6774
Italy	ITA	38000055	38001716	1	-0.3219	1.7162	0.0226	0.4266	4.8357	0.3456	0.5755	2.0955
Italy	ITA	38000055	38008216	1	0.7668	-0.2786	0.1386	-0.117	0.1664	0.101	0.8038	0.1216
Italy	ITA	38000055	38011271	1	-0.1221	-0.7815	0.0226	-0.1933	-0.1108	-0.526	-0.6599	-0.9111
Italy	ITA	38000055	38002972	1	0.3121	-0.2662	0.0226	0.1251	-0.6177	0.2126	0.5755	-1.1252
Italy	ITA	38000055	38017417	1	0.1573	-1.0744	-0.7902	0.6426	-1.6879	-1.6678	-0.4948	-0.959
Italy	ITA	38000055	38011150	1	-0.7343	0.0467	0.0226	0.0635	0.6173	0.046	0.3482	-0.4607
Italy	ITA	38000055	38007088	1	0.4997	0.3289	-1.0088	0.3842	-0.4538	0.5227	-0.6057	-0.8813
Italy	ITA	38000055	38004753	1	0.7514	-0.0862	-0.5034	0.4821	1.4487	-1.6678	0.075	-0.4607
Italy	ITA	38000055	38008312	0	-0.0379	1.1132	1.9359	0.3624	1.4052	-0.1442	2.4277	2.0955
Italy	ITA	38000055	38006498	0	1.1152	-1.1673	-0.2827	-0.1002	-0.2146	0.1756	-0.0857	-0.5475
Italy	ITA	38000055	38007451	0	0.5367	0.6464	0.7162		0.2135	0.3633	2.4277	2.0955
Italy	ITA	38000055	38001690	0	-0.2928	-0.4548	1.9359	0.6545	0.0512	0.741	1.1417	2.0955
Italy	ITA	38000055	38014444	0	-0.875	0.6478	1.036	-0.5044	1.0633	0.146	1.4793	2.0955
Italy	ITA	38000055	38018572	1	1.201
Italy	ITA	38000055	38010479	1	-0.1885	-1.2223	-0.227	-0.492	-0.58	-0.0607	-0.9906	0.1216
Italy	ITA	38000055	38005561	0	-0.1807	-0.2479	0.0226	1.2995	4.8357	0.0174	0.5755	0.1216
Italy	ITA	38000056	38015894	1	-1.0344	-0.0862	0.0226	0.9457	0.4482	1.1558	0.5755	0.1216
Italy	ITA	38000056	38012603	1	0.5749	-0.7375	-1.0678	-0.3426	-1.3172	-1.6678		-0.5642
Italy	ITA	38000056	38020000	1	-0.1225	-0.0862	-0.2943	-1.0059	-0.4573	0.3463
Italy	ITA	38000056	38005975	1	0.0462	0.468	0.0226	-0.2242	0.2688	-0.1507		-0.9299
Italy	ITA	38000056	38011768	1	0.1685	0.0308	1.2867	0.4437	0.1734	-0.1073	0.3482	0.8375
Italy	ITA	38000056	38012798	1	0.1238	-0.2806	0.4173	-0.9651	-0.1173	-1.6678	-0.0987	0.4725
Italy	ITA	38000056	38018325	1	-0.5631	0.4718	-1.0611	-0.6644	-0.6045	-0.0207
Italy	ITA	38000056	38005475	1	-0.0259	0.0789	0.0226	0.1884	-0.003	0.2608	-0.2852	-0.4607
Italy	ITA	38000056	38016918	1	0.6103	-0.5133	-0.691	0.25	-0.6886	-0.531	0.1701	-0.5265
Italy	ITA	38000056	38010336	1	0.2304	-0.5847	-0.5034	-0.0256	-0.1216	-0.2287	0.0256	0.1216
Italy	ITA	38000056	38003169	1	0.4091	0.0566	-0.9874	-1.1482	-0.8566	-1.6678	-0.2821	-1.1252
Italy	ITA	38000056	38010943	1	0.5154	-0.7221	-1.0611	-0.0932	-0.0032	-0.2436	-0.4948	-1.4694
Italy	ITA	38000056	38000613	1	0.0811	1.1132	1.9359	-0.8089	0.0482	-1.6678	-0.0987	1.4234
Italy	ITA	38000056	38010816	1	-0.5955	-0.8348	-0.6928	-1.7984	-0.2773	-1.6678	0.0256	-0.4607
Italy	ITA	38000056	38001246	1	-0.5317	-1.1085	0.0226	0.3837	0.1986	-1.6678	0.5755	-1.1252
Italy	ITA	38000056	38009892	1	0.2273	0.4012	0.0226	0.1297	0.1641	-1.2919	0.5755	-0.2503
Italy	ITA	38000056	38003182	1	-0.219	-0.8977	-0.227	0.5668	-0.7146	0.1179	-0.0857	-0.6774
Italy	ITA	38000056	38001424	1	-0.2773	0.5836		-1.3798	-0.5671	-1.6678
Italy	ITA	38000056	38011382	1	-0.1776	0.3289	-0.227	-0.1382	0.1213	-0.2942	-1.2695	2.0955
Italy	ITA	38000056	38001675	0	-1.5584	-0.2462	-0.3332	-2.6893	-0.6729	-1.6678	-0.4805	0.0388
Italy	ITA	38000056	38010272	0
Italy	ITA	38000056	38003943	0	0.4389	-0.6593	0.0226	0.4674	0.2117	-1.6678	0.5755	0.8567
Italy	ITA	38000056	38008038	0	-0.7248	-1.3452	1.9359	0.8256	-0.7942	1.3356	-0.6852	-2.5027
Italy	ITA	38000056	38008965	0	-1.1654	-0.0862	-0.5907	-0.3586	-0.5132	-0.424	0.8038	0.9888
Italy	ITA	38000056	38019981	0	1.1117	0.3875	-0.442	-1.4373	-0.8167	-0.6687	0.3482	0.388
Italy	ITA	38000056	38016064	0	0.841	-0.59			-0.9071	-1.6678		-1.1252
Italy	ITA	38000056	38002541	1	0.2939	-0.6098	-0.227	0.2578	0.221	0.0565	-0.6852	0.1216
Italy	ITA	38000057	38001562	1	1.2011	-0.1058	0.0226	0.592	-0.2868	0.0549	0.1701	0.1216
Italy	ITA	38000057	38016864	1	1.4825	0.7308	0.2092	0.3922	0.2858	-0.4167	0.8047	-0.5912
Italy	ITA	38000057	38011014	1	-1.5524	0.6754	-0.3827	1.1109	0.4349	0.7148	0.9911	0.0876
Italy	ITA	38000057	38008657	1	-0.0728	-0.7221	-0.3827	0.248	0.973	-0.531	0.5755	-2.5027
Italy	ITA	38000057	38008018	1	1.3009	-0.4343	-0.8627	0.7661	0.3918	-0.0737	-0.5974	-0.5251
Italy	ITA	38000057	38001521	1	-1.1635	-0.0862	0.0226	0.5124	0.0591	1.0134	-0.2004	0.1216
Italy	ITA	38000057	38004222	1	-1.6783	-0.0862	-0.7902	-0.1932	-0.1773	-0.1906	-0.454	0.1216
Italy	ITA	38000057	38019149	1	-1.7149	-0.2662	0.7162	0.0189	-0.0277	-1.6678	0.0221	0.1216
Italy	ITA	38000057	38007610	1	0.349	-0.2662	-0.8674	0.0297	0.6158	0.0289	0.2068	-0.5711
Italy	ITA	38000057	38016217	1	-0.5017	-0.0862		-2.6893	-1.3673	-1.6678
Italy	ITA	38000057	38011582	1	1.2461	-0.983	-0.691	-0.5749	-0.8402	-1.6678	0.3482	-0.2726
Italy	ITA	38000057	38012408	1	-0.5904	-0.4456	0.4173	-0.044	0.5987	-0.0391	0.8047	0.4994
Italy	ITA	38000057	38011118	1	0.9984	1.3697	0.9192	-0.524	-0.1047	0.101	0.3482	-0.717
Italy	ITA	38000057	38000316	1	0.6925	0.0634	-0.335	-0.1891	0.1186	-1.6678	-1.2695	-0.3856
Italy	ITA	38000057	38019373	1	0.628	-0.0862	-0.8819	-0.5142	-0.3568	-1.0529	-0.9106	-0.7496
Italy	ITA	38000057	38003645	1	-0.0161	0.468	0.0226	-0.0183	0.6947	0.1525	-0.1972	0.1216
Italy	ITA	38000057	38014957	1	0.519	-0.0862	0.0226	-0.3113	0.4555	-0.5842	0.3482	-0.2503
Italy	ITA	38000057	38006131	0	1.5812	-0.0862	0.0226	0.8492	-0.1277	0.5979	0.5755	0.1216
Italy	ITA	38000057	38009750	0	-1.3578	-2.0011	-2.664	0.2113	-2.3281	0.3842	-2.1355	-2.5027
Italy	ITA	38000057	38014603	0	-0.1595	-0.4998	0.0226	0.3029	-0.1767	0.4641	0.5755	-0.5475
Italy	ITA	38000057	38003429	0	-0.0787	-0.0862	0.1386		0.6793
Italy	ITA	38000057	38004925	1	1.1478	0.5266	0.0226	0.8558	0.1372	1.2181	0.5755	-0.1563
Italy	ITA	38000057	38014344	1	-0.2649
Italy	ITA	38000057	38019378	1	-1.2122	-0.089	-0.1587	0.2926	-1.6686	0.5461	-1.0753	-0.9243
Italy	ITA	38000057	38019011	0	0.4512	-0.2953	0.0226	0.3289	0.6776	0.0062	0.0366	0.4994
Italy	ITA	38000057	38019872	0	1.9905	-0.0862	0.0226	0.8682	0.1777	1.0062	0.5755	0.1216
Italy	ITA	38000057	38005421	1	1.1653	0.5836	-0.227	0.5036	-0.0663	-0.1211	0.3482	-0.1563
Italy	ITA	38000057	38002424	1	0.3355	-0.7221	-0.9607	0.104	0.0539	-0.5842	-0.4948	-0.7496
Italy	ITA	38000058	38000630	1	-0.018	0.2733	-0.8554	0.2967	0.2426	0.7226	-1.1469	0.839
Italy	ITA	38000058	38013715	1	0.3818
Italy	ITA	38000058	38006711	1	-0.9646
Italy	ITA	38000058	38012411	1	-0.0903	-0.9721	-0.0413	0.4028	-0.1824	0.9184	-0.4801	-0.5265
Italy	ITA	38000058	38012757	1	-0.8551	-0.4343	-0.227	0.3469	-0.1798	0.0466	0.3482	0.0462
Italy	ITA	38000058	38009501	1	0.1137	-0.4314	-0.227	0.1948	0.1222	0.6843	-0.0553	-0.1563
Italy	ITA	38000058	38013640	1	-0.9321	0.9349	1.9359	-0.044	1.8549	0.8185	0.8038	0.0484
Italy	ITA	38000058	38016517	1	-1.4228	-0.4998	-0.7249	0.8804	0.0361	1.5654	0.1693	-0.5912
Italy	ITA	38000058	38017291	1	0.823	-0.5133	-0.5623	0.5081	-0.464	1.2725	-0.4948	-1.1252
Italy	ITA	38000058	38014017	1	-1.8679	0.2185	0.1386	0.5313	-0.7637	1.2037	0.1693	-0.2503
Italy	ITA	38000058	38018747	1	-1.5627	-0.983	-0.9211	-0.6492	-1.0298	0.4466	-0.6852	-0.8028
Italy	ITA	38000058	38008513	1	0.052	-1.3452	-1.5883	-0.146	-0.3197	1.2059	-2.1355	-0.7958
Italy	ITA	38000058	38018377	1	-1.6635	0.957	-0.0951	0.1743	0.1483	0.6707	1.1217	0.0876
Italy	ITA	38000058	38017734	1	-0.9839	0.3875	1.036	0.0407	0.353	1.0155	0.1922	0.6559
Italy	ITA	38000058	38004258	1	-0.5702			0.5282	-0.4049	1.7815	0.5755
Italy	ITA	38000058	38020030	1	-0.8626	0.0789	-0.5907	0.2458	0.0284	0.6979		-0.4607
Italy	ITA	38000058	38002063	1	-1.5306	-0.7221	-0.8627	0.1804	-0.4299	0.5878	-0.216	-0.6959
Italy	ITA	38000058	38002363	1	-1.5056	-0.2662	-0.5034	0.135	-0.2742	0.3892	0.5755	-0.331
Italy	ITA	38000058	38018359	1	-0.4113	-1.2575	-0.2626		-0.6277	0.3268	-0.216	-0.7507
Italy	ITA	38000058	38019367	1	-0.0082	-0.2479	0.0226	0.0562	-0.0484	0.4394	0.5755	0.1216
Italy	ITA	38000058	38018408	1	-0.5782	0.468	0.4173	0.836	0.3718	1.0077	-0.4846	0.1216
Italy	ITA	38000058	38012250	1	-0.3124	-0.2662	-0.3802	-0.6506	-0.3779	-0.2998	0.1693	0.1216
Italy	ITA	38000058	38003308	1	-0.8565	-0.2662	0.0226	0.1055	-0.6979	0.8984	0.0256	-0.2503
Italy	ITA	38000058	38018624	1	-0.7399	-1.3821	-2.664	-0.7936	-0.7808	-0.219	-2.1355	-1.453
Italy	ITA	38000058	38005774	1	-0.2026	0.284	0.0226	0.0503	-0.1176	0.6353	0.5755	0.1216
Italy	ITA	38000058	38014830	1	-0.547	0.0467	-0.4806	0.5329	0.5479	1.1976	-0.2857	0.833
Italy	ITA	38000058	38004272	1	-0.003	1.1352	1.4967	0.9414	0.9448	0.9172	0.775	0.7864
Italy	ITA	38000058	38011363	1	0.6135	-0.7221	-1.5883	-0.0534	-0.7375	0.0326	-0.5208	-1.2965
Italy	ITA	38000058	38012558	1	-0.5331	0.5836	0.0226	1.0553	0.4054	1.1551	0.0256	-0.3297
Italy	ITA	38000058	38010710	0	-0.4764	-0.2662	1.4967	0.3553	0.5226	1.0531	1.173	2.0955
Italy	ITA	38000059	38003237	1
Italy	ITA	38000059	38010254	0
Italy	ITA	38000059	38001488	1
Italy	ITA	38000059	38006528	1	-1.0759	-1.1763	-1.0611	-0.2139	-0.4372	-1.6678	-0.6852	-1.3027
Italy	ITA	38000059	38012645	1	0.2659
Italy	ITA	38000059	38016134	1	-0.6243	-0.9061			-1.6113
Italy	ITA	38000059	38008943	1	1.5369	0.7821	1.9359	-0.1365	1.4876	-0.8768	-0.0585	2.0955
Italy	ITA	38000059	38015450	1	-0.2265	-1.0212	-0.7902	-0.4974	-0.7128	-0.8768	-0.4948	-0.943
Italy	ITA	38000059	38013362	1
Italy	ITA	38000059	38010345	0
Italy	ITA	38000059	38006418	0
Italy	ITA	38000059	38010217	0
Italy	ITA	38000059	38009809	0
Italy	ITA	38000059	38011574	1	0.8551	0.2032	0.8116	0.9302	0.845	0.3207	-0.0553	-0.4377
Italy	ITA	38000059	38000484	0
Italy	ITA	38000059	38010933	1	0.1116	-1.1286	-1.27	-0.5648	-1.026	0.216	-0.6007	-1.3549
Italy	ITA	38000059	38001651	1	-1.4912
Italy	ITA	38000059	38000253	0
Italy	ITA	38000060	38009137	1	-1.3509	0.7825	0.0226	-0.5142	0.4466	-0.0266	0.5755	-0.5038
Italy	ITA	38000060	38000508	1	-0.8885	-0.59	-0.9607	-0.4792	0.0456	-0.526	-0.4948	-1.1252
Italy	ITA	38000060	38009876	1	-0.9645	1.1592	-0.9624	-0.5346	-0.5929	0.4696	-0.6852	-1.0788
Italy	ITA	38000060	38009370	1	-0.2265	-1.0153	0.7388	-0.6336	0.2389	-0.4384	-0.5974	-0.4423
Italy	ITA	38000060	38013972	1	-0.0645	-0.2662	-0.7836	-2.6893	-0.32	-0.3646	-0.414	0.1959
Italy	ITA	38000060	38015093	1	-0.8065	0.7763	0.1386	0.0023	1.1994	0.2209	0.9628	0.557
Italy	ITA	38000060	38007305	1	-0.4477	-0.2366	0.4173	-0.0531	-0.6383	-1.6678	-0.6852	-0.4607
Italy	ITA	38000060	38005911	1	-1.9911	1.3939	0.5833	-1.1118	0.1577	-0.7368	0.0256	-0.0867
Italy	ITA	38000060	38005085	1	-1.1923	1.1576	1.9359	-0.3662	1.4282	1.0271	-0.454	0.169
Italy	ITA	38000060	38015731	1	-1.0412	-0.0862	-0.7836	-1.7857	-0.109	-0.7368
Italy	ITA	38000060	38005219	1	-0.4563	0.6515	0.0226	0.2219	0.0666	-0.2527	0.0256	-0.7496
Italy	ITA	38000060	38013110	1	0.2986	0.5338	1.4967	0.2747	0.4999	0.7715	0.5755	-0.1563
Italy	ITA	38000060	38016597	1	-0.2822	1.7671	0.7162	-1.1172	0.2035	-0.5979	0.9636	0.5505
Italy	ITA	38000060	38009415	1	0.7359	0.957	0.0226	-2.6893	1.088	-0.8522	-0.6852	-0.4607
Italy	ITA	38000060	38006330	1	-1.4208	-0.4203	-1.6468	-0.8401	0.3378	-0.12	-1.2876	-1.3484
Italy	ITA	38000060	38001698	1	0.9571	-0.4314	-0.7902	-0.2126	-0.2307	0.779	-0.5031	-0.2503
Italy	ITA	38000060	38002329	1	-0.0554	0.0566	0.1386	-0.9427	-0.1362	-0.1212	-0.2821	-0.4607
Italy	ITA	38000061	38001153	1	-0.6953	-1.181	-1.1818	3.6039	1.7012	-1.6678	2.4277	2.0955
Italy	ITA	38000061	38003456	1	0.8702	0.2516	0.3461	-0.2545	1.1284	0.1318	0.9863	-0.5711
Italy	ITA	38000061	38016452	0	-0.2548	-0.847	-0.6446	-0.4493	0.1162	0.1592	-0.722	-0.6158
Italy	ITA	38000061	38006579	0	-0.034	1.3697	0.7162	-0.4425	1.4355	0.0901	2.4277	-0.4607
Italy	ITA	38000061	38007428	0	-1.3477	-1.607	0.0226	-0.0368	-1.1974	-0.0465	1.3656	-0.8336
Italy	ITA	38000061	38006321	1	-0.6503	-0.7271	-1.3943	-0.7704	-0.8691	-0.1843	-0.4771	-0.7496
Italy	ITA	38000061	38009873	1	-1.4188	-0.9924	0.289	-0.4212	-0.6826	-0.2785	-0.0553	-0.6738
Italy	ITA	38000061	38014515	1	-0.9883	-1.098	-0.6863	0.459	0.6859	-1.2919	0.3482	-0.2726
Italy	ITA	38000061	38007895	1	0.6288	-0.4251	-0.7902	0.8811	0.3522	0.5654	-0.6027	-0.8134
Italy	ITA	38000061	38005583	1	0.9237	2.6352	1.0433	-0.8338	-0.1598	0.1522	0.5755	0.2224
Italy	ITA	38000061	38000615	1	-1.543	-0.4314	-0.5836	-0.1289	0.2101	0.8993	0.075	-0.1563
Italy	ITA	38000061	38013378	0	0.9333	0.4631	-1.1926	0.6854	1.1885	1.2711	0.9911	0.5553
Italy	ITA	38000061	38007737	0	-0.1668	0.0502	0.5347	0.6528	0.3792	0.1527	-0.5832	-0.1563
Italy	ITA	38000061	38019385	0	-0.639	-0.946	-0.6863	-1.3874	0.0093	-1.6678	-0.1061	-0.8443
Italy	ITA	38000061	38013391	0	-0.0088	-0.4314	-0.4806	-0.1291	-0.0742	-0.6567	-0.5974	-0.959
Italy	ITA	38000061	38000804	0	-1.9735	1.3403	1.9359	0.4704	0.6375	0.8881	1.2498	2.0955
Italy	ITA	38000061	38010882	0	1.1388	-0.9389	-0.5034	-0.711	-0.2379	-0.21	-0.414	0.149
Italy	ITA	38000061	38019380	0	-1.4366	-0.5874	0.0226	0.6497	-0.3519	-0.7847	0.5755	-0.2503
Italy	ITA	38000061	38008817	0	-0.0269	0.8261	-0.2737	0.4255	-0.5074	-0.4657	-0.396	-0.8531
Italy	ITA	38000061	38000830	0	1.2921	1.3697	1.9359	2.0675	2.2198	3.6292	2.4277	2.0955
Italy	ITA	38000061	38013392	0	-0.9028	0.8762	0.231	-1.2764	-0.4806	-1.6678	-0.1727	-0.5723
Italy	ITA	38000061	38007761	0	-0.2724	-0.0862	0.0226	1.2836	0.8779	1.5721	0.5755	0.1216
Italy	ITA	38000061	38002674	0	-0.8061	0.5859	1.1381	0.1384	0.7826	0.2382	0.3482	-0.7496
Italy	ITA	38000061	38006322	0	0.229	-1.2189	-0.6928	1.2291	0.2258	0.8754	-0.0553	0.1216
Italy	ITA	38000061	38005142	1	-0.5193	-0.5791	-0.7836	0.6443	-0.1725	0.7792	0.9911	0.8375
Italy	ITA	38000061	38016107	0	1.6559	-0.4998	-0.6173	1.7177	0.2676	3.6292	0.3482	-0.2819
Italy	ITA	38000061	38014795	0	-0.935	2.6352	1.9359	1.6362	4.8357	3.6292	2.4277	2.0955
Italy	ITA	38000062	38007287	0	-1.2877	2.6352	1.0862	0.8851	2.6555	1.8441	0.5755	2.0955
Italy	ITA	38000062	38014211	0	0.246	-0.0862	0.0226	0.1053	-0.9291	0.4394	1.0316	0.1216
Italy	ITA	38000062	38010565	0	-0.3358	0.8655	-0.744	0.7113	-0.2248	0.9443	-0.2799	0.1216
Italy	ITA	38000062	38005488	0	-0.6655	-1.3452	0.4173	-2.6893	0.579	0.894	-0.4398	-0.2503
Italy	ITA	38000062	38006758	0	-0.7087	-0.4314	-0.6843	-0.1461	0.3636	-0.5569	0.1693	-0.5093
Italy	ITA	38000063	38016162	1	-1.1909	0.96	-1.4945	-2.6893	-0.1503	-0.5044	-0.216	-1.9916
Italy	ITA	38000063	38002661	0	-1.715	-0.0862	0.0226	-2.6893	0.7109	0.5521	0.5755	-0.3297
Italy	ITA	38000063	38009056	0	-1.6673	0.1618	0.0226	-0.3343	0.6004	0.0537	0.5755	0.1216
Italy	ITA	38000064	38018281	0	0.9833	-1.026	-0.5907	0.2258	-0.3979	1.0615	-0.176	0.1216
Italy	ITA	38000064	38015420	1	0.995	-0.59	-0.5252	-1.0314	-0.6204	-1.6678	0.5755	-1.112
Italy	ITA	38000064	38012135	1	-0.4462	-0.5583	-1.431	-0.6078	-0.8713	-1.6678	-2.1355	-2.5027
Italy	ITA	38000064	38018195	1	0.4673	-0.6593	0.0226	0.8176	-0.1609	0.832	-0.3876	-0.222
Italy	ITA	38000064	38009308	1	1.3078	-0.847	-0.5836	-0.1177	-0.348	0.7823	-2.1355	-0.9299
Italy	ITA	38000064	38012585	1	1.3736	-0.4488	-0.227	-0.3538	0.1079	-0.1751	-0.0987	-0.3297
Italy	ITA	38000064	38010972	1	0.887	0.2465	-0.4396	0.3835	0.6027	1.3713	-0.6852	-0.3297
Italy	ITA	38000064	38016953	1	1.5401	-0.8887	-0.9607	0.6378	0.993	-1.6678	0.1701	-0.7496
Italy	ITA	38000064	38016828	1	1.6905	-0.7353	-0.227	-0.231	-0.1896	0.311	0.1693	-0.7496
Italy	ITA	38000064	38003066	1	1.154	-1.3993	-2.664	-0.0147	-2.7013	-0.9292	-0.674	-1.6492
Italy	ITA	38000064	38005996	1	0.1074	0.6555	0.0226	0.8029	0.8894	-0.4694	0.5755	-0.5912
Italy	ITA	38000064	38011036	1	1.1066	2.6352	1.4967	-0.9941	-0.4513	-0.5569	2.4277	0.7095
Italy	ITA	38000064	38007040	1	-0.4859	-0.2662	0.0226	0.3297	-0.3037	0.1823	-0.1021	0.1216
Italy	ITA	38000064	38014234	1	1.6416	-0.0862	-0.7638	0.5649	-0.2297	0.3029	0.5755	-1.1252
Italy	ITA	38000064	38011509	1	0.3101	-0.5874	-0.8219	-0.4717	-6.00E-04	-0.2942	-0.1026	-0.8443
Italy	ITA	38000064	38003947	0	1.5171	-0.6682	0.0226	-0.605	-0.5602	-1.6678	0.5755	-0.6774
Italy	ITA	38000064	38017382	0	0.4649	0.0502	0.8038	-0.5186	1.1169	0.1877	-0.2008	0.7864
Italy	ITA	38000064	38010952	0	0.4141	-0.6019	-0.1587	0.4489	-0.3456	0.6679	-0.0992	0.1216
Italy	ITA	38000064	38013898	0	1.0737	-1.147	-0.9874	-0.3695	-0.032	-0.5979	-1.2835	-0.1563
Italy	ITA	38000064	38009516	0	0.6444	-1.1017	-1.682	0.9819	-0.0408	1.0196	-0.9794	-0.6621
Italy	ITA	38000064	38019546	1	1.3572	-0.6593	-0.4246	0.5009	-0.042	0.6915	-1.0602	-0.2658
Italy	ITA	38000064	38004310	1	0.1631	-0.04	-1.1926	0.7373	-0.0984	1.5428	0.5755	0.0388
Italy	ITA	38000064	38011749	1	-0.7405	0.5353	-1.2062	0.2703	0.8441	0.4312	-1.305	-0.2709
Italy	ITA	38000065	38011755	1	0.1655	-0.6593	0.4173	-0.3113	0.2589	0.4024	0.1693	0.1216
Italy	ITA	38000065	38019761	1	-0.8229	-0.2662	-0.4806	0.0171	-0.2997	0.7334	-0.6852	0.1216
Italy	ITA	38000065	38010391	1	-0.4647	2.6352	1.1657	0.3183	0.7002	-0.2857	0.1693	0.6559
Italy	ITA	38000065	38012697	1	-0.1035	-0.0862	-0.7638	-0.2392	0.1975	-0.8849	0.5755	-0.3297
Italy	ITA	38000065	38016245	1	-1.0293	-0.2366	-1.0611	-0.5161	-0.2452	0.5478	-0.0987	-0.3086
Italy	ITA	38000065	38004599	0	1.5128	-0.3646	0.8571	0.5652	0.4018	0.6403	-0.2852	0.4994
Italy	ITA	38000065	38004548	0	0.3635	-0.2624	0.0226	-0.7704	0.006	-0.2224	-0.5202	0.9097
Italy	ITA	38000065	38006045	1	-0.0364	-0.7938	-0.7638	2.643	0.4466	2.4514	0.1701	-1.1252
Italy	ITA	38000065	38012453	1	-1.284	0.5696	0.5833	0.0816	0.3655	0.2691	-0.1021	-0.4784
Italy	ITA	38000065	38005882	1	-0.5739	-0.4314	-0.8627	-0.2863	-0.259	-0.0737	0.5755	-0.7496
Italy	ITA	38000065	38010268	1	0.0274	-0.4314	0.4173	-0.3095	0.0887	-0.3646	-1.0722	-0.7496
Italy	ITA	38000065	38012871	1	-1.3881	-0.2479	0.0226	-0.1602	-0.7694	0.0496	-0.5974	-0.2726
Italy	ITA	38000065	38010277	1	-0.0535	-0.4488	0.4173	-0.6068	-0.2775	0.0541	0.3482	-0.222
Italy	ITA	38000065	38011747	1	-0.3052	-0.2662	0.5347	-0.5751	0.5349	-0.4173	0.0221	-0.1563
Italy	ITA	38000065	38003797	1	-1.9897	-0.0827	0.8116	-0.1505	-0.7979	0.1963	0.5755	0.1959
Italy	ITA	38000065	38013294	1	-0.0856	-0.7162	-0.8627	-0.4767	0.0766	-0.8768	-0.4948	-0.7496
Italy	ITA	38000065	38013250	1	-0.1199	-0.7221	-0.732	-1.0314	-0.4255	-1.6678	0.3482	-1.1252
Italy	ITA	38000065	38015096	1	0.129	2.6352	0.7162	0.6896	1.1125	0.6506	1.6331	0.7627
Italy	ITA	38000065	38003665	0	0.3663	0.7156	-0.7765	0.1364	-0.3977	-0.7847	0.5755	-0.1808
Italy	ITA	38000065	38001559	0	-0.2897	0.1141	1.9359	-0.413	0.5336	-0.1452	-0.5202	1.515
Italy	ITA	38000065	38008388	0	-0.4327	0.1245	-1.76	-2.0365	0.0228	-0.2644	-2.1355	0.9883
Italy	ITA	38000065	38019541	0	-1.5536	0.3803	1.9359	3.6039	2.9059	-1.6678	1.802	2.0955
Italy	ITA	38000065	38007430	0	0.4679	-0.2662	0.0226	-0.0627	-0.3613	-0.5309	-0.5832	0.1216
Italy	ITA	38000065	38012385	0	0.1557	0.6636	0.4173	-0.5435	-0.0642	0.4488	0.9246	-0.4607
Italy	ITA	38000065	38011001	0	-1.7469	-0.8802	-0.5373	0.4281	-0.5119	0.7451	-0.3317	-0.6924
Italy	ITA	38000065	38002591	0	1.0705	-0.7737	0.0226	-2.6893	-0.3621	-0.8768	0.1693	0.5759
Italy	ITA	38000065	38009696	1	-0.909	-0.0032	-0.1627	-0.6407	-0.8354	-0.2306	-1.305	-0.0542
Italy	ITA	38000066	38006173	1	0.2685	0.2695	-0.335	-0.2169	-0.02	-0.7368	-0.5802	0.4994
Italy	ITA	38000066	38011347	1	-0.8022	-0.3516	0.586	-0.877	0.4713	0.2521	0.0256	0.4725
Italy	ITA	38000066	38002666	0	1.1577
Italy	ITA	38000066	38002724	0	-0.9634	-0.2662	0.0226	0.1053	0.5086	0.7395	0.5755	-0.1563
Italy	ITA	38000066	38017613	1	-1.6803	2.6352	1.1657	0.0859	0.765	-0.0733	0.1648	0.7435
Italy	ITA	38000066	38017317	1	-1.2338	-1.289	-1.9313	-0.6473	-0.6464	-0.4795	-0.2821	-1.4694
Italy	ITA	38000066	38005296	1	0.4866	-0.0862	0.0226	0.6317	-0.2814	-0.2154	0.0447	0.1216
Italy	ITA	38000066	38011746	1	-0.2658	0.3815	-1.6896	-0.1626	-0.5781	-1.6678	-0.1021	-1.4276
Italy	ITA	38000066	38002127	1	-0.3492	-0.9546	-0.1313	0.6696	-0.3657	0.8998	-0.744	-0.5693
Italy	ITA	38000066	38010186	1	-0.1956	-0.5743	-1.1412	-0.3767	-0.5388	0.3438	-0.3553	-0.1563
Italy	ITA	38000066	38019798	1	-0.8783	-0.4203	-0.227	-0.4879	-0.4987	-0.7368	-0.414	-0.2503
Italy	ITA	38000066	38008349	1	0.0478	0.6321	-1.161	0.7144	-0.0852	-0.8768	-1.0571	-1.6909
Italy	ITA	38000066	38018068	1	0.3017	0.3464	-0.8892	-0.071	0.5691	0.2872	-0.1727	-0.6959
Italy	ITA	38000066	38012052	1	0.0648	0.2063	0.8877	-0.2959	0.1785	0.7468	1.2223	-0.3297
Italy	ITA	38000066	38010970	1	0.0548	-0.8893	-0.1972	0.0038	-0.2022	0.5149	-0.6004	-0.3969
Italy	ITA	38000066	38003935	1	-0.5577	0.4731	0.7162	0.5308	0.2321	0.137	-0.216	2.0955
Italy	ITA	38000066	38005991	1	0.4806	0.5266	0.1802	0.9541	0.1717	0.8133	0.5755	0.1216
Italy	ITA	38000066	38010893	0	0.5179	2.6352	-0.6636	-0.8521	1.9282	-0.1837	0.2732	2.0955
Italy	ITA	38000066	38016208	0	0.33	-0.7938	-0.6116	-0.8736	-0.6172	-0.7433	-1.5848	-1.2412
Italy	ITA	38000066	38009289	0	0.7262	2.6352	1.9359	-0.7041	0.5068	0.8408	-0.4151	2.0955
Italy	ITA	38000066	38008599	0	-1.5121	-0.4314	-0.2827	0.515	-0.411	-0.1075	0.3768	-0.3297
Italy	ITA	38000066	38005367	0	-1.3703	-0.5743	-0.5907	-0.3138	-0.1471	-0.8768	-0.5686	-0.1563
Italy	ITA	38000066	38019834	0	0.0922	-0.7815	-1.1346	-0.0566	0.2332	0.34	-0.2821	-0.5251
Italy	ITA	38000066	38004942	1	0.0377	-0.9743	-1.2567	-0.646	-0.3002	-0.1524	0.7264	-0.5251
Italy	ITA	38000066	38000314	0	0.5375	0.0666	0.0226	0.1296	0.3853	0.3908	0.5755	-0.7496
Italy	ITA	38000066	38005004	0	0.9573	-0.817	-1.1539	0.6869	0.5338	1.159	0.0993	-0.9243
Italy	ITA	38000066	38010009	0	-0.4546	-0.7353	-0.227	-0.3125	-0.0224	0.3525	-0.1727	0.1216
Italy	ITA	38000066	38007478	0	-1.3049	-0.4314	0.0226	0.0171	0.8018	0.2064	0.1648	-0.6959
Italy	ITA	38000066	38007402	0	-1.1576	-0.0862	0.0226	0.1018	0.1616	-0.9292	-0.1722	-0.6959
Italy	ITA	38000067	38014845	0	0.816	-0.2741	-1.1926	0.171	-0.1837	-1.5939	0.8382	-0.8756
Italy	ITA	38000067	38004844	0	0.4657	-0.0862	0.0226	0.1053	-0.947	0.4394	0.5755	0.1216
Italy	ITA	38000067	38007050	1	-1.3353	-1.0153	-0.6843	-2.64	-1.7576	-0.2224	-2.0401	-0.1563
Italy	ITA	38000067	38015700	1	0.0163
Italy	ITA	38000067	38008617	1	0.1823	-0.983	-1.6731	-1.0091	-0.9172	-1.6678	-2.1355	-2.3976
Italy	ITA	38000067	38006044	1	0.1212
Italy	ITA	38000067	38002718	1
Italy	ITA	38000067	38015102	1	0.9686	-0.4314	0.4173	-0.0584	-0.5062	-0.0671	0.3482	0.1216
Italy	ITA	38000067	38009635	1	0.5062	0.792	0.4173	0.5688	0.2034	0.7707	-0.1972	-0.4607
Italy	ITA	38000067	38015863	0	1.4898	-1.0705	-0.227	0.1335	-0.866	-0.2964	-0.2004	-0.4607
Italy	ITA	38000067	38012014	0	0.1275
Italy	ITA	38000067	38003519	0	1.2612	-0.0862	0.0226	0.6429	1.5096	0.9769	0.7578	0.7611
Italy	ITA	38000067	38009436	0	0.297	-0.1559	1.9359	1.5717	0.2258	-1.6622	-0.2845	-0.6491
Italy	ITA	38000067	38007239	0	1.1391	0.5266	-1.682	0.0406	-0.1872	-0.2777	-0.0726	0.1216
Italy	ITA	38000067	38018150	0	0.8252	0.4012	0.1386	-0.5585	-0.0772	-1.6678	-0.6852	0.149
Italy	ITA	38000067	38012403	0	1.2207	1.3403	1.9359	-0.1889	0.0855	-0.9292	2.4277	2.0955
Italy	ITA	38000067	38016327	0	1.0238
Italy	ITA	38000067	38002689	0	-0.1638
Italy	ITA	38000067	38013115	0	-0.2085	-0.5994	0.0226	0.7113	-0.1234	0.0777	0.5755	0.1216
Italy	ITA	38000067	38008717	0	1.2656	-0.4314	0.0226	1.2836	0.8779	-0.0339	0.5755	0.1216
Italy	ITA	38000067	38002389	0	0.9415	0.5606	0.4135	0.4252	0.2701	0.2201	2.4277	0.2265
Italy	ITA	38000067	38001416	0	1.7157	-0.5831	1.0043	3.6039	4.8357	1.0059	0.1969	-0.3036
Italy	ITA	38000067	38001122	0	0.4227	-0.0279	0.7162	-0.9416	0.0169	-0.1092	0.0405	0.7627
Italy	ITA	38000067	38018236	0	-0.3472	-0.4314	-0.2737	-1.0161	-0.563	-1.6678	0.0154	-0.4607
Italy	ITA	38000067	38004852	0	1.3257	2.6352	1.4967	1.2995	0.7253	0.0674	-0.6338	2.0955
Italy	ITA	38000067	38002812	1	0.2763	-0.8379	0.0226	-0.3443	-0.2319	-0.0615	0.5755	0.1216
Italy	ITA	38000067	38010030	1	0.9613	-0.0862	-1.2667	-0.6089	-0.9121	-1.6678
Italy	ITA	38000067	38013269	0	-0.0922	0.3875	0.5347	-0.1199	0.2811	-0.4932	1.4995	2.0955
Italy	ITA	38000067	38009372	0	1.3881	-0.7815	0.0226	0.4766	-0.9291	1.0062	-0.3763	-0.7507
Italy	ITA	38000067	38014837	0	1.2089
Italy	ITA	38000068	38001011	0	0.572	0.3926	0.3461	0.0738	-0.0331	-0.3435	0.3839	1.4234
Italy	ITA	38000068	38001125	0	0.6959	-1.9198	-2.664	-2.6893	-3.7095	-0.7946	-2.1355	-2.5027
Italy	ITA	38000068	38006472	0	-0.4356	-0.891	-0.4246	-0.113	-0.3545	-1.6678	0.5755	0.6905
Italy	ITA	38000068	38012543	0	-0.2812	0.7665	0.9726	0.7828	0.7419	-0.153	-0.0321	1.1232
Italy	ITA	38000068	38007228	0	0.1993	0.5746	1.4967	0.8939	0.5789	0.362	1.5243	1.2147
Italy	ITA	38000068	38001842	0	0.6922	-1.4163	-2.664	0.5729	-0.6281	0.988	1.3617	-2.5027
Italy	ITA	38000068	38006261	0	1.4627	-0.2662	-0.5836	-0.0505	-0.5712	-0.5037	-0.216	-0.5475
Italy	ITA	38000068	38005096	0	0.8189	-1.0275	-1.4747	0.6269	-0.1626	-0.3164	0.0215	-0.8578
Italy	ITA	38000068	38002056	0	-0.7022	0.3239	-0.7638	-0.67	-0.1288	0.2624	-0.0553	-0.5251
Italy	ITA	38000068	38007118	0	-0.2504	-0.4488	1.4187	-0.9801	-0.817	-1.6678	1.3918	0.1216
Italy	ITA	38000068	38004194	1	-1.0695	0.3349	-0.5761	-1.6841	-0.9451	0.1948	-0.3086	0.2286
Italy	ITA	38000068	38008321	0	0.0388	0.1501	1.9359	-0.4173	0.4221	-0.0383	1.48	2.0955
Italy	ITA	38000068	38015765	0	-0.2551	1.1132	1.9359	-1.3089	-0.0988	-0.8849	1.4793	2.0955
Italy	ITA	38000068	38010250	0	-0.8472	2.6352	1.9359	-0.5016	-0.2698	-0.4694	0.8992	1.2147
Italy	ITA	38000068	38001230	0	1.5715	1.3403	0.8348	0.0337	0.5953	0.2797	0.8038	-0.1563
Italy	ITA	38000068	38018220	0	0.7981	0.468	0.0226	-0.4482	-3.7095	-1.6678	1.4834	0.6361
Italy	ITA	38000068	38008315	0	0.4874	2.6352	1.9359	3.6039	2.0116	3.6292	2.4277	0.9883
Italy	ITA	38000068	38012749	0	-0.328	0.0634	-0.3802	-1.3102	-0.556	-0.5309	-0.6625	-0.6912
Italy	ITA	38000068	38002505	0	-0.1224	-0.7836	0.0226	0.1458	-0.0013	0.2176	-0.0823	1.1508
Italy	ITA	38000068	38015851	0	-0.6298	0.6342	1.9359	-0.182	0.5511	0.1857	1.802	2.0955
Italy	ITA	38000068	38013995	0	-0.5243	2.6352	1.9359	-0.785	-0.1859	-0.226	1.4834	2.0955
Italy	ITA	38000068	38012050	0	1.4918	0.0584	1.1857	-0.3781	0.1288	-0.801	0.3482	2.0955
Italy	ITA	38000068	38014977	0	-0.0106	0.3729	0.0226	-0.7075	0.0312	0.4412	0.9628	1.0448
Italy	ITA	38000068	38017541	0	-0.1271	0.8655	1.9359	0.4424	-0.4856	0.4256	1.802	2.0955
Italy	ITA	38000068	38010126	0	1.1905	-0.0192	1.2341	-0.3572	0.2457	0.0622	0.1693	0.7864
Italy	ITA	38000068	38001977	0	0.5909	-0.0994	-0.227	0.0765	-0.0299	0.1857	0.9254	0.4777
Italy	ITA	38000068	38009537	0	0.0254	0.6634	0.4562	1.3321	0.4408	0.0681	-1.137	2.0955
Italy	ITA	38000068	38017026	0	-0.3509	-0.7136	-0.7584	0.6333	-0.2365	1.0196	-0.2249	1.0431
Italy	ITA	38000068	38003284	0	-0.9078	-0.1046	-1.1473	0.6333	-0.6687	-0.5037	-1.0571	-0.5251
Italy	ITA	38000068	38005056	0	1.1025	0.3789	0.0226	-0.0854	0.107	0.1326	0.3199	1.2841
Italy	ITA	38000068	38005322	0	-0.1294	0.8655	1.0433	0.2474	0.4336	0.2807	1.4793	2.0955
Italy	ITA	38000068	38007068	0	-0.1469	0.9304	1.2341	-0.4383	-0.4483	-0.1027	0.5409	2.0955
Italy	ITA	38000068	38013597	0	0.3019	-1.3452	-0.6446	1.1427	0.2491	1.1372	-0.1566	0.1216
Italy	ITA	38000068	38001289	0	-0.5204	0.2465	0.7398	0.8654	-0.3918	-0.0361	-0.255	2.0955
Italy	ITA	38000068	38019090	0	-0.3895	0.9535	-0.4806	0.5296	0.1884	0.5562	-0.1566	0.3535
Italy	ITA	38000068	38009223	0	-0.333	-0.4399	1.1381	0.7281	1.033	-0.6503	2.4277	2.0955
Italy	ITA	38000068	38005199	0	0.2601	0.468	-0.7638	-0.2192	-0.0703	0.5032	0.3473	0.0208
Italy	ITA	38000068	38001571	0	0.688	1.3697	1.036	-0.3521	-0.1318	0.0662	2.4277	0.7435
Italy	ITA	38000068	38014979	0	-0.5469	0.631	1.9359	-0.4155	0.5168	-0.3164	2.4277	2.0955
Italy	ITA	38000069	38020057	1	-0.0445	-0.5743	0.0226	0.7113	1.4022	0.988	0.5755	-0.4784
Italy	ITA	38000069	38005557	0	0.2559	-0.2662	-0.9607	-0.1711	-0.9524	-0.218	0.0256	-0.5251
Italy	ITA	38000069	38016933	1	1.1514	-0.891	-1.0611	0.1088	-0.3517	0.2872	0.0221	-0.7496
Italy	ITA	38000069	38012622	1	1.638	1.031	0.8038	-0.046	-0.0289	0.4211	-0.532	1.515
Italy	ITA	38000069	38008684	1	-0.4002	-0.2366	0.4173	-0.8709	-0.8327	-1.6678	-2.1355	-0.1865
Italy	ITA	38000069	38001466	1	0.6592	-0.7938	-0.227	0.2532	0.1951	0.8172	-0.5802	0.149
Italy	ITA	38000069	38018580	1	-1.3913	-0.7221	-0.732	0.3642	-0.0583	-0.526	-0.1722	-0.8028
Italy	ITA	38000069	38007167	1	1.2011	-0.1167	-0.6315	-0.0825	-0.4506	-0.3164	-0.6505	-1.0788
Italy	ITA	38000069	38002437	1	-0.1246	-0.4314	-0.691	0.0203	0.2589	-0.4223	-0.0553	0.1216
Italy	ITA	38000069	38006148	0	1.5466	-0.847	-0.5907	0.2509	-0.3216	-1.6678	0.5755	-0.4784
Italy	ITA	38000069	38012134	0	1.4546	0.2032	-0.7638	0.3967	0.5863	-1.6678	0.5755	-0.4607
Italy	ITA	38000069	38008469	0	-0.1358	-0.7848	-1.2374	-2.6893	-1.0856	-0.8768	-1.5596	-1.4694
Italy	ITA	38000069	38018753	0	1.5253	-0.2662	0.0226	-0.2103	0.1584	-0.4657	0.5755	-0.2503
Italy	ITA	38000069	38001310	0	1.7794	-0.7815	-0.227	0.2366	0.2398	0.5565	-0.3912	-0.2503
Italy	ITA	38000069	38001552	0	1.0166	0.718	-0.5907	-0.7936	-0.0359	0.3181	0.1427	-0.3501
Italy	ITA	38000069	38008370	0	1.3798	-0.9334	0.0226	-0.7345	-0.3312	0.0412	-0.6677	-0.2503
Italy	ITA	38000069	38001039	0	-0.3969	-0.2548	0.1386	-0.1673	0.8185	0.0276	0.4739	0.557
Italy	ITA	38000069	38013984	0	1.1955	1.1493	1.9359	0.0362	0.33	-0.071	0.0256	2.0955
Italy	ITA	38000069	38006788	0	1.3221	0.7821	1.4187	-0.4226	0.8621	-1.6678	1.1417	1.2841
Italy	ITA	38000069	38004679	0	-1.2716	-0.103	-0.6315	0.2562	0.8268	0.5043	0.1648	-0.5912
Italy	ITA	38000069	38012238	0	0.1498	0.5976	0.8571	-0.4499	-0.3127	-0.4094	-0.5974	-0.6959
Italy	ITA	38000069	38016123	0	1.5443	0.7665	1.9359	1.4636	1.7413	1.031	2.4277	2.0955
Italy	ITA	38000069	38009712	0	1.3399	-0.6019	0.3461	0.4856	1.019	0.289	1.227	-0.1563
Italy	ITA	38000069	38016369	1	1.302	-0.103	0.0226	0.3012	1.4444	-0.2608	-0.0553	-0.1563
Italy	ITA	38000069	38010157	1	0.449	-0.2662	-0.227	-0.1673	-0.174	-1.6678	0.0256	-0.4607
Italy	ITA	38000069	38013669	0	1.3067	-0.2662	0.0226	-0.8913	-0.5064	-0.6274	0.0256	-0.7108
Italy	ITA	38000069	38000012	0	0.7991	-0.7184	-1.161	-2.6893	-0.3724	-1.0529	-2.1355	-0.5251
Italy	ITA	38000069	38009738	0	0.7478	0.2179	0.4173	-0.1178	0.6757	0.2204	0.8038	-0.4607
Italy	ITA	38000069	38019810	1	1.2659	0.792	0.4173	-0.1707	-0.2655	0.0589	-1.5848	-0.5251
Italy	ITA	38000069	38018774	0	0.2961	0.5976	0.8425	-0.0256	0.6426	0.2069	-1.0602	0.0388
Italy	ITA	38000070	38002999	1	-0.7381	-0.4314	-0.8154	0.6238		0.8386	-0.1026	0.388
Italy	ITA	38000070	38009565	0	1.2626	-0.7815	-0.7249	0.4255	-0.6431	0.7372	-0.2004	-0.7507
Italy	ITA	38000070	38006101	0	-0.7018	-0.0862	0.6407	0.6419	-0.6396		0.5755	0.1216
Italy	ITA	38000070	38019825	0	-1.3408				0.1462
Italy	ITA	38000070	38015855	0	-0.3836	-0.0862	0.0226	1.2836	0.8779	1.5721	0.5858	0.1216
Italy	ITA	38000070	38002322	0	-1.2389	-0.0862	0.0226	0.0507	-0.5642	0.4692	0.5755	-1.3027
Italy	ITA	38000070	38018745	0	-1.1579	2.6352	1.9359	3.6039	4.8357	3.6292	2.4277	2.0955
Italy	ITA	38000070	38016021	0	-1.2795	-0.4058	-0.2626	0.7913	0.0366	0.9682	0.1145
Italy	ITA	38000070	38016272	0	-0.4762					1.7792
Italy	ITA	38000070	38005899	0	-0.3316				0.0587
Italy	ITA	38000070	38004173	1	-2.3685	0.5696	0.9192	0.6169	-0.1471	0.5734	-0.3237	0.6113
Italy	ITA	38000070	38000489	1	-1.2029	-0.7221	-0.227	-0.1899	-0.7398	0.307	0.5755	-0.2503
Italy	ITA	38000070	38010904	1	-0.6846	-0.2662	-0.5373	-1.0068	-0.3594	0.3623	-0.1566	-0.8947
Italy	ITA	38000070	38016599	1	-0.3617	0.0666	-0.227	0.068	-0.2726	0.0909	0.542	0.1216
Italy	ITA	38000070	38005745	0	-1.0345	-0.0862	-2.664	0.1053	-0.7394	0.9411	-2.1355	-2.5027
Italy	ITA	38000070	38011492	0	0.2149	0.9166			-1.473	-1.6678	-0.5432
Italy	ITA	38000070	38015241	0	-1.5303	0.4542	0.8877	2.4895	0.9482	3.5379
Italy	ITA	38000070	38002830	0	0.1415
Italy	ITA	38000070	38013313	0	-1.1292	-2.2005	-2.664	-0.8165	-1.463	0.1424	-2.1355	-2.5027
Italy	ITA	38000070	38015345	0	-0.8721	-0.6939	-0.7249	-2.6893	-0.3518	0.2353	-1.0722	2.0955
Italy	ITA	38000071	38013727	1	-0.5416	2.6352	1.9359	3.6039	1.22	-1.6678	1.2612	2.0955
Italy	ITA	38000071	38004896	0	-0.3803	0.468	0.8038	0.1764	0.6786	0.5541	0.5755	0.1216
Italy	ITA	38000071	38015620	1	-1.5588	0.5969	1.2867	-1.1481	0.2671	-0.7368	-0.414	1.515
Italy	ITA	38000071	38014248	1	-1.2902					-0.9598
Italy	ITA	38000071	38014544	1	0.2364	0.0492	1.9359	0.3627	0.6669	0.338	2.4277	0.8925
Italy	ITA	38000071	38012953	1	0.3767	-0.2662	0.0226	0.9106	0.3562	0.7642	0.5755	-0.7887
Italy	ITA	38000071	38002368	1	-1.4159	-0.4174	-2.4318	-0.0254	-0.8633	0.4563	-0.5362	0.1216
Italy	ITA	38000071	38017811	1	0.5871	1.7162	0.9247	0.6066	0.5507	0.8867	-0.4771	-0.3297
Italy	ITA	38000071	38007545	1	0.3742	1.1576	0.4173	0.6305	-0.1686	1.8882	0.0993	-0.5912
Italy	ITA	38000071	38011290	0	-0.109	-2.9627	-2.664	-2.6893	-3.7095	-1.6678	-2.1355	-2.5027
Italy	ITA	38000071	38015899	0	-0.6283	-0.0862	0.0226	0.8261	0.3343	1.0062	0.5755	0.1216
Italy	ITA	38000071	38018563	1	-1.4778	-1.287	-1.1412	0.7843	-0.298	-0.2204	-0.3907	-0.8698
Italy	ITA	38000071	38005895	1	-0.9997	-0.0862	0.0226	0.1461	0.5274	0.9502	0.5755	-0.2503
Italy	ITA	38000071	38001654	1	-0.4523	2.6352	0.8348	0.4123	1.0358	0.3119	-0.7045	0.1216
Italy	ITA	38000071	38006474	1	-2.7959				-0.6305
Italy	ITA	38000072	38004110	1	-1.2198	0.879	-0.6863	0.9502	0.8097	0.6497	0.8107	0.1824
Italy	ITA	38000072	38013064	1	-0.5066	-0.5994	0.3416	-1.0489	-1.6436	-0.5309		-0.222
Italy	ITA	38000072	38009455	1	-1.3118	0.6275			0.2363			1.6836
Italy	ITA	38000072	38017841	1	-0.4979	-0.2662	-1.0611	-0.3908	-0.1383	0.0458	-0.2821	-1.9916
Italy	ITA	38000072	38003279	1	-1.0479	0.4658	-1.2374	0.3216	-0.3829	-0.4423	-0.6004	-1.1856
Italy	ITA	38000072	38016728	1	-1.0803	-1.0186	-0.6843	0.7113	0.2054	1.0062	0.5755	0.5256
Italy	ITA	38000072	38009378	0	-0.1861			-2.4193	-1.786	-1.6678
Italy	ITA	38000072	38016085	0	-0.6013	-0.4314	1.4187	0.7113	-0.2569	-0.9292	0.1648	0.1216
Italy	ITA	38000072	38014315	0	0.1813	-0.2662	-0.9288	0.0247	0.0996	0.6394	-0.6677	-1.1252
Italy	ITA	38000072	38009135	1	0.0644	-0.4488	0.0226	-0.6938	-0.8343	-0.5309	0.1701	-0.6959
Italy	ITA	38000072	38013615	1	1.0568	-1.6184	-2.664	-1.0549	-1.1454	-1.5744	-2.1355	-2.5027
Italy	ITA	38000072	38017157	1	0.6275	0.2032	0.0226	0.7113	-0.8148	-0.8849	-2.1355	0.2909
Italy	ITA	38000072	38019802	1	1.5031	-0.0088	-1.2567	-0.6842	-0.838	-0.5569	-1.2871	-1.0913
Italy	ITA	38000072	38013074	1	0.81	-0.0862	0.0226	-0.0854	0.7934	0.7536	0.5755	2.0955
Italy	ITA	38000072	38014273	1	-0.8611	0.2465	0.0226	-0.2757	-0.4865	-0.2785	-0.8627	-0.6959
Italy	ITA	38000072	38010583	1	-0.1072	-0.891	-1.7997	-0.2631	-0.3453	0.0511	-0.8488	-0.6298
Italy	ITA	38000072	38008786	1	0.3169	0.0502	-1.0611	0.0253	-0.1896	-0.5309	-0.5172	-0.3297
Italy	ITA	38000072	38005526	1	0.421	-0.0338	-0.4806	-0.6184	-0.3506	0.2063	-0.4771	1.2841
Italy	ITA	38000072	38006617	1	-0.1115	-0.4488	-0.7902	-0.2735	-0.7787	-0.0614	-0.6004	-0.2726
Italy	ITA	38000072	38019216	1	1.2855	-0.4488	-1.216	0.0944	-0.1228	-0.0818	0.5755	0.1216
Italy	ITA	38000072	38011100	1	-0.694	0.0402	-1.161	0.2074	-0.3232	0.2016	1.8085	0.2683
Italy	ITA	38000072	38016539	1	-1.3141	-0.0356	0.7332	-0.2718	0.6815	0.0192	0.5755	0.1216
Italy	ITA	38000072	38002859	1	0.0495	1.0919	-0.5472	-0.5016	-0.8728	-0.2532	-2.1355	-0.945
Italy	ITA	38000072	38018764	1	-0.7609	-0.4203	-1.0611	-1.0563	-1.1079	-0.219	-0.8012	-0.946
Italy	ITA	38000072	38013936	1	-0.8426	-0.0384	-0.8554	-0.0013	-0.2276	0.3381	-1.0571	-0.9943
Italy	ITA	38000072	38007023	1	-0.9721	-0.7162	-0.6446	-0.6384	-0.655	-0.2708	-1.7719	-0.2503
Italy	ITA	38000072	38018458	1	0.3105	1.7162	1.0955	0.1751	0.8702	-0.2338	-1.0722	-0.7317
Italy	ITA	38000072	38015522	1	-0.5032	-0.2662	0.5347	-0.2074	-0.5185	-0.0558	-1.4541	-0.8076
Italy	ITA	38000072	38011936	1	0.3326	-1.1828	-1.5883	-0.0591	-1.4913	-0.3378	-1.2106	-1.3484
Italy	ITA	38000072	38014330	0	0.0836	1.1132	0.8348	-0.2439	1.0926	0.1631	0.9194	2.0955
Italy	ITA	38000072	38017639	0	0.8888	0.9275	1.4187	-0.6958	0.2902	-0.0671	1.3656	2.0955
Italy	ITA	38000072	38011803	0	0.146	0.1892	0.5347	-0.1018	0.0574	0.0211	-0.0012	1.0448
Italy	ITA	38000072	38012207	1	1.094	0.115	0.1648	-0.5736	-1.0876	0.3136	-0.725	-0.0888
Italy	ITA	38000072	38018977	1	-1.0255	0.2607	0.0226	0.4068	-0.5983	-1.6678	0.5755	-0.5912
Italy	ITA	38000072	38012995	1	-0.6951	1.7162	0.7162	0.0601	-0.1079	-0.219	-0.2555	0.0876
Italy	ITA	38000072	38006632	1	0.0454	-1.0303	-1.2182	-0.2834	-1.4455	0.344	-0.8041	-0.5475
Italy	ITA	38000072	38002760	0	-0.2578	-1.0344	-1.1926	-0.1592	-1.6573	-0.8445	-0.3733	-0.3297
Italy	ITA	38000072	38014408	0	-0.1319	0.6321	0.917	0.3666	0.6841	0.0234	-0.4771	-1.3494
Italy	ITA	38000073	38003793	0	-0.8372	-0.446	-0.4338	-1.0177	0.7837	1.0471	-0.1116	-0.3549
Italy	ITA	38000073	38004353	0	-0.6317
Italy	ITA	38000073	38000979	0	0.9262	0.5004	1.4967	-0.934	1.3143	0.1232	0.5755	1.2841
Italy	ITA	38000073	38006894	0	-1.1106	0.3289	1.0433	3.3339	1.3397	0.4761	0.9911	1.515
Italy	ITA	38000073	38009130	1	-0.6311	0.5976	0.1386	-1.0489	0.6684	0.0057	0.3482	0.0876
Italy	ITA	38000073	38011415	1	1.1028	-0.7861	-0.227	-1.7984	-0.5428	0.0907	-0.454	-0.8443
Italy	ITA	38000073	38010149	1	-0.5633	0.0722	0.6569	-2.6718	0.7002	-0.8768	-2.1355	-0.5461
Italy	ITA	38000073	38011467	1	-0.7212	-0.9848	-0.2737	-0.305	1.0518	-0.2608	-0.5252	-0.1689
Italy	ITA	38000073	38005761	1	-1.2576	-0.4488	-0.9557	0.714	0.8733	-0.1957	-1.0753	-0.9943
Italy	ITA	38000073	38004594	0	-0.2186	0.802	-0.6843	-0.6492	-0.2413	0.1091	-0.1545	-0.4095
Italy	ITA	38000073	38009569	0	-0.1313			-1.1025	0.327	0.0589
Italy	ITA	38000073	38019198	0	0.9468	-0.2416	-0.7445	0.6333	-0.224	0.989	1.802	1.0431
Italy	ITA	38000073	38016145	0	0.5692	0.3239	1.9359	0.1298	0.0289	-0.8768	0.3321	-0.8443
Italy	ITA	38000073	38010091	0	0.3122	-0.5994	-0.5836	-0.2083	0.3532	0.0276	0.5755	-0.4377
Italy	ITA	38000073	38015088	0	-0.6869			-0.0579	1.049	-0.2988	0.0154
Italy	ITA	38000073	38016416	0	-1.2977	-0.2662		-0.57	0.4579	-1.6678
Italy	ITA	38000073	38012652	0	0.7627							-0.6621
Italy	ITA	38000073	38001313	1	-0.7657	-0.8977	-0.227	0.4538	-0.8455	-0.21	0.5755	0.1216
Italy	ITA	38000074	38001892	1	-0.5868	-0.5297	-0.6047	-0.3415	-0.3886	-0.1968	0.1747	0.1238
Italy	ITA	38000074	38019140	0	0.5122		-0.5968				0.8098	0.1554
Italy	ITA	38000074	38008838	0	-0.9746	-0.7221	-0.3802	-1.3874	-0.1135	-0.1651	-0.1026	-1.1811
Italy	ITA	38000074	38007820	0	-1.4736	0.0502	1.036	-0.491	-0.3069	-0.531	1.1375	0.8375
Italy	ITA	38000074	38003039	0	-0.294	-2.9627	-0.3827	-0.6461	-0.6777	-1.0529	0.5755	0.1216
Italy	ITA	38000074	38003785	0	-1.2779	-0.2662	-0.227	0.292	0.8737	0.4706	-1.0758	-0.1563
Italy	ITA	38000074	38013279	0	0.7922	1.3889	-0.6587	-1.3819	-0.2309	-1.6678	0.5755	-0.4826
Italy	ITA	38000074	38015205	0	1.0865	-0.7221	-0.227	-0.5436	-0.1731	0.5232	-0.5832	-0.1563
Italy	ITA	38000074	38003572	0	1.5952	-0.0862	-1.2891	1.0583	0.5275	0.7436	-0.8883	-0.943
Italy	ITA	38000074	38010991	0	0.1546	-0.0862						0.1216
Italy	ITA	38000074	38008901	0	-1.3216	-0.0862
Italy	ITA	38000074	38001235	0	-0.1097	1.7671	0.9726	0.506	1.7391	0.3844	1.8077	-0.5265
Italy	ITA	38000074	38012521	0	1.1759	0.1852	1.9359	0.3147	0.1566	0.6099	1.5037	2.0955
Italy	ITA	38000074	38001190	0	-0.321	-0.5994	-0.227	-0.2767	0.4367	0.8743	0.1693	-0.6959
Italy	ITA	38000074	38012902	0	0.5582	-0.0862	0.7162	0.7072	0.5276	0.7119	-0.1026	-0.1563
Italy	ITA	38000074	38001767	0	0.5272	0.9166	1.1381	0.1311	0.9793	-0.1211	0.3473	1.3857
Italy	ITA	38000074	38008929	0	-1.2299	0.468	0.4173	-0.1432	0.3432	-0.3355	0.3473	0.4504
Italy	ITA	38000074	38009227	0	0.1358	0.3239	1.2867	-0.6364	0.4451	0.5813	0.3482	2.0955
Italy	ITA	38000074	38014897	0	0.3151	-0.817	-0.6184	0.6333	-0.4465	1.0196	0.0154	-0.3917
Italy	ITA	38000074	38012082	0	-0.2974	0.4571	0.0226	0.2332	0.4566	0.7135	-0.1727	0.4777
Italy	ITA	38000074	38009858	0	0.0734	1.7162	1.4967	-0.1756	2.0116	-0.2084	1.5037	2.0955
Italy	ITA	38000074	38014147	0	0.7922	0.0502	-0.5907	0.4913	0.0013	0.2063	-0.6852	0.7864
Italy	ITA	38000074	38015638	0	-0.6257	0.9349	1.4967	0.3898	1.5553	1.0392	1.4841	1.1232
Italy	ITA	38000074	38006047	0	-0.6847	-0.2662	-0.227	-0.1928	0.7697	0.1182	0.1693	0.1216
Italy	ITA	38000074	38007354	0	-0.1726	-0.8384	-0.3802	1.2145	-0.1556	-0.2025	0.1701	-1.1242
Italy	ITA	38000074	38002376	0	0.1752	-0.4488	0.0226	-0.4478	-0.0516	-0.2025	0.3473	-0.4095
Italy	ITA	38000074	38011197	0	-1.7829	-0.0862	0.0226	0.7332	0.0526	0.3526	-0.0857	-0.2503
Italy	ITA	38000074	38019203	0	-0.78	-0.2624	1.9737	-0.7816	-0.2206	-0.0129	1.4834	1.515
Italy	ITA	38000075	38015079	1	1.0422	-1.0641	0.0226	0.2269	-1.0027	0.4058	-0.9358	-0.5652
Italy	ITA	38000075	38005100	0	1.6616	-0.0862	1.9359	0.0637	0.281	0.0412	0.5755	0.9883
Italy	ITA	38000075	38008320	1	-1.8013	-0.891	-0.4806	-0.6206	-0.0623	0.134	0.5755	-0.9069
Italy	ITA	38000075	38009050	1	-1.0867	-0.825	-0.9607	-0.5032	-0.814	-0.801	-0.4948	-0.7317
Italy	ITA	38000075	38003502	0	0.1734	-0.0862	0.0226	0.468	0.5229	0.4382	0.5755	-0.3297
Italy	ITA	38000075	38009226	1	-0.2465	-0.7737	-0.7638	-0.2387	-0.1461	0.4199	0.3482	-0.5251
Italy	ITA	38000075	38019528	0	0.6193	-0.21	1.1815	-0.8441	0.3987	0.5105	-0.2197	2.0955
Italy	ITA	38000075	38007960	1	-0.2597	-0.7221	-0.8627	-0.4308	0.1166	0.0418	-0.216	-0.9299
Italy	ITA	38000075	38019613	1	-0.6401	-0.8355	-0.4728	0.1127	-0.1967	-0.0607	-0.3876	-1.2263
Italy	ITA	38000075	38002036	1	1.4257	0.4521	-0.9084	-0.6086	0.0044	-0.1971	-0.2821	-0.4784
Italy	ITA	38000075	38001519	0	1.8159	-0.0862	-0.7638	-0.8319	-0.1651	-0.9484	0.5755	-0.1865
Italy	ITA	38000075	38008019	1	0.4456	-0.891	-1.3264	-0.2559	-0.6684	-0.3039	-0.2821	-1.1405
Italy	ITA	38000075	38003342	1	-0.4349	-0.891	-0.4728	-0.7549	-0.3119	-0.0342	-2.1355	-0.6912
Italy	ITA	38000075	38011975	0	0.3332	0.5193	0.6825	-0.3625	-0.1656	-0.2785	-0.279	0.4994
Italy	ITA	38000075	38010402	0	-0.5746	-0.59	-0.7902	-0.4374	-0.601	-0.1442	-0.5832	-0.7108
Italy	ITA	38000075	38006494	1	0.6184	-0.59	-1.7997	-0.2209	-1.5235	-0.2608	-2.1355	-1.8806
Italy	ITA	38000075	38010550	1	0.7417	-0.089	-1.3943	-0.4111	-0.1045	-1.0529	-0.4805	-1.0788
Italy	ITA	38000075	38002061	0	0.7324
Italy	ITA	38000075	38002886	1	-0.5443	-0.891	-1.5179	-0.5685	-0.0164	-0.0218	-0.5142	-0.4607
Italy	ITA	38000075	38009434	0	0.0173	-0.0692	-0.6446	-0.4311	-0.3188	-1.6678	-0.2668	0.5553
Italy	ITA	38000075	38004766	1	0.4798	-0.891	-1.3626	0.4763	-0.6519	-1.6678	-0.1972	-1.113
Italy	ITA	38000075	38000150	0	0.1731	-0.3531	0.0226	0.5757	0.0609	0.2062	-0.6007	-0.2503
Italy	ITA	38000075	38015385	1	0.5611	-1.3888	-0.7632	-1.0091	-0.9707	-1.6678	-2.1355	0.0453
Italy	ITA	38000075	38015955	1	0.0799	-0.9906	-0.9674	-0.504	-0.1809	-0.298	0.7274	-0.946
Italy	ITA	38000075	38018038	1	0.0795	-0.7861	0.0226	-0.5669	-0.2817	-1.6678	-0.2852	0.1216
Italy	ITA	38000075	38012268	0	-1.2562	0.1276	-1.4877	-0.8913	0.1781	-1.6678	-0.3912	0.7627
Italy	ITA	38000075	38015221	0	-1.3326	1.1576	1.4967	0.7113	0.9753	-1.6678	2.4277	2.0955
Italy	ITA	38000075	38016658	1	-0.2265	-0.7221	-0.7638	0.1866	-0.4118	0.1324	0.1701	-0.3297
Italy	ITA	38000075	38008914	1	1.2137	-1.1085	0.0226	0.206	-0.2272	0.5509	-0.2852	-0.6158
Italy	ITA	38000075	38003530	0	-0.3739	-0.0862	1.036	-1.6841	0.2998	0.3846	-0.7867	0.4504
Italy	ITA	38000075	38011678	1	0.6169	-0.7938	-1.4011	-0.0403	0.5159	0.3921	-0.3912	-0.875
Italy	ITA	38000075	38001127	0	1.3156	1.031	1.9359	-0.7421	0.0845	-1.6678	1.2262	2.0955
Italy	ITA	38000075	38010593	0	1.3312	-0.2662	-0.7902	-0.2212	0.3004	-1.6678	-2.1355	-0.4607
Italy	ITA	38000075	38004242	0	0.8584	0.3326	0.917	-0.2222	0.7367	-0.7368	-0.3553	0.1216
Italy	ITA	38000075	38018995	1	0.2258	-0.3531	0.0226	1.00E-04	-0.3598	0.0895	-0.1972	-0.4607
Italy	ITA	38000075	38005718	1	0.5507	1.3889	-1.6542	-0.0089	-0.3487	0.0231	-0.5208	-1.1242
Italy	ITA	38000075	38018953	1	0.1783	-0.4203	-0.4806	0.034	0.3945	0.1433	0.1693	-0.4607
Italy	ITA	38000075	38001499	1	0.3489	2.6352	-1.0807	-0.6068	0.939	0.4355	-1.0396	-0.945
Italy	ITA	38000075	38014264	1	-0.8366	-0.5034	-1.5179	-0.3868	-0.1472	-1.6678	0.3482	-0.5475
Italy	ITA	38000075	38002589	1	-0.1205	-1.5472	-2.664	-0.2961	-0.894	-1.6678	-0.6852	-0.8443
Italy	ITA	38000076	38016493	1	0.1631	-0.59	-0.4728	-0.1058	-0.9284	0.1687	-0.5828	-0.7496
Italy	ITA	38000076	38010999	1	1.0016	0.0014	0.4173	0.4909	-0.2721	-0.4708	-0.3876	0.1216
Italy	ITA	38000076	38014844	1	-0.1173	-0.7327	-0.7638	-0.084	-0.2936	0.4429	0.1701	-0.7639
Italy	ITA	38000076	38011320	1	1.2978	-0.2842	1.2867	0.0025	0.5013	-0.1211	0.5287	0.4777
Italy	ITA	38000076	38004413	1	0.0551	-0.5239	0.4173	-0.3749	-0.1018	0.1458	0.0256	-1.0788
Italy	ITA	38000076	38005439	0	0.6127	-0.4343	-0.1972	-0.4024	-0.3216	-1.6678	-0.4771	-0.2503
Italy	ITA	38000076	38016278	0	1.2804	-0.7958	-0.691	-1.1465	-0.5895	-1.6678	-0.787	-0.4377
Italy	ITA	38000076	38008139	0	0.6062	-0.2662	-0.227	-0.0038	0.4052	-0.1211	0.5755	-0.1563
Italy	ITA	38000076	38010038	0	1.0439	-0.4488	0.0226	0.0269	1.0857	-0.8437	0.5755	0.1216
Italy	ITA	38000076	38001709	0
Italy	ITA	38000076	38007887	0	0.4726	-0.2662	0.0226	1.0667	0.4618	1.0677	0.3482	0.1216
Italy	ITA	38000076	38010247	1	1.1653	-0.9334	-0.227	0.003	-0.3228	-0.7433	0.5755	-0.4607
Italy	ITA	38000076	38016486	0	0.346
Italy	ITA	38000076	38002721	0	1.6383	2.6352	1.9359	0.8927	1.4236	0.3718	1.8077	2.0955
Italy	ITA	38000077	38006640	1	-0.3717	0.1123	-0.811	-2.00E-04	-0.374	-0.4795	-0.9106	-1.1811
Italy	ITA	38000077	38012179	1	-0.0088	-0.8802	-0.4338	-0.9002	-0.2867	-1.6678	-1.2871	-0.6195
Italy	ITA	38000077	38003717	1	0.9328	-0.8573	-0.8309	-0.2	-1.574	-0.1692	0.1747	-0.7496
Italy	ITA	38000077	38012860	1	-0.31	-0.6593	0.7162	0.1392	-0.5375	0.1592	1.8077	-0.222
Italy	ITA	38000077	38000950	1	0.4056	-0.9062	-0.5623	-0.1523	-0.1252	-0.2574	-0.5945	-0.7496
Italy	ITA	38000077	38009524	1	-0.1957	-0.4488	-0.4806	-0.0721	0.7021	0.2511	0.5755	-0.7507
Italy	ITA	38000077	38002347	1	-0.1979	-0.2662	0.0226	0.2873	-0.005	-0.1843	-0.1021	0.1216
Italy	ITA	38000077	38017403	1	-0.6009	-0.7162	-0.3827	0.4264	-1.2273	0.1478	-0.1021	-0.8936
Italy	ITA	38000077	38006901	1	-0.0203	-1.1522	0.0226	0.0289	-0.6413	-0.298	-0.7838	0.388
Italy	ITA	38000077	38003126	1	-0.1981	-0.2662	-0.227	0.0308	-0.0338	0.0622	-0.6595	-0.3297
Italy	ITA	38000077	38015532	1	0.5077	-0.2662	0.0226	-0.5896	-0.7227	0.2793	0.0256	-0.4607
Italy	ITA	38000077	38018649	0	-0.445	-0.7255	-1.5179	-0.7726	-0.7205	-0.801	-0.5945	-1.0169
Italy	ITA	38000077	38001549	0	0.8617	-0.2662	-0.1164	0.8642	0.5854	-0.7156	0.8038	-0.4607
Italy	ITA	38000077	38010107	0	1.6894	-0.103	-0.7638	-0.1976	-0.0908	0.0485	0.9628	-0.4607
Italy	ITA	38000077	38012901	0	0.5291	-0.7815	-0.6928	-0.686	-0.7922	-0.1845	-0.7838	-0.1563
Italy	ITA	38000077	38007891	0	-0.2752	-0.7221	0.0226	0.1007	-0.5583	0.129	-0.4948	-0.1563
Italy	ITA	38000077	38012797	0	-0.4118	0.6111	1.9359	0.259	1.798	-0.5042	2.0386	2.0955
Italy	ITA	38000077	38002953	0	0.8294	-0.0933	-0.5544	0.0454	-0.1187	0.1384	0.3876	1.1232
Italy	ITA	38000077	38001718	0	-0.4767	-0.3386	0.0226	-0.2787	-0.5872	0.1536	-0.2857	-0.4607
Italy	ITA	38000077	38018842	0	-0.3274	0.7156	0.0226	0.3615	1.767	-0.0949	1.1375	0.1216
Italy	ITA	38000077	38009706	0	-1.3547	0.7211	0.7162	-0.107	0.1948	-0.2608	1.2262	0.1216
Italy	ITA	38000077	38007500	0	-1.038	-0.989	-0.8237	-0.5658	-1.8865	-0.0927	-0.532	-1.1078
Italy	ITA	38000077	38008639	0	-0.0629	-0.8977	0.0226	-0.595	-0.0992	-0.2198	-0.4948	-2.5027
Italy	ITA	38000078	38011239	1	0.4244					-1.6678
Italy	ITA	38000078	38016723	0	-0.7342	-0.2479	0.8038	0.1484	0.314	0.4551	-0.6997	-0.2503
Italy	ITA	38000078	38006227	0	0.2148	0.5696	0.6755	0.8149	2.453	1.1875	1.2568	1.515
Italy	ITA	38000078	38019792	0	-0.3705	-0.0862	0.0226	-1.4171	2.4817	0.9411	2.4277	-2.5027
Italy	ITA	38000078	38009919	0	-0.2051	-0.8419	-0.5413	-0.2416	-0.4718	-0.1845	-0.928	-1.4991
Italy	ITA	38000078	38001376	0	-0.4894	-0.0862	0.0226	0.7985	0.7279	1.2385	0.5755	0.1216
Italy	ITA	38000078	38011581	0	-0.3845	0.7821	1.9359	-2.6893	1.4728	1.6276	2.4277	2.0955
Italy	ITA	38000078	38001655	1	-0.4664	0.3789	-0.5034	0.681	0.3531	0.6435	0.9677	-0.419
Italy	ITA	38000078	38014877	1	-0.1524	0.4435	-0.2707	0.134	-0.2749	0.328	0.1655	-0.6959
Italy	ITA	38000078	38018234	1	-0.2456	0.3789	1.4187	-0.5084	0.0126	0.2503	-0.3237	0.4504
Italy	ITA	38000078	38000967	1	-0.6991	-1.0212	-0.6928	-0.3496	-0.7009	0.4795	-0.532	-0.9299
Italy	ITA	38000078	38014876	1	1.0942	-0.2662	-0.691	0.9387	-0.2994	1.1269	-0.1727	-0.6924
Italy	ITA	38000078	38011835	1	-0.2289	0.788	-0.829	-1.0059	-0.2927	-0.3164	-0.3653	0.6919
Italy	ITA	38000078	38010205	1	-0.2347	-0.6593	-0.829	-0.1162	-0.3971	-0.0327	-0.3237	-0.1563
Italy	ITA	38000078	38002045	1	0.2872	0.358	0.8961	1.1072	0.442	0.8187	0.2054	0.428
Italy	ITA	38000078	38015670	1	-0.1538	-0.4136	0.0226	-1.2103	0.1042	0.2503	-0.6852	0.1216
Italy	ITA	38000078	38009946	1	-0.2023	-0.59	-0.8946	0.3853	0.0751	0.3614	0.075	-0.6089
Italy	ITA	38000078	38016152	1	-0.7939	0.3961	-0.5907	-0.6712	-0.2771	0.2721	-1.5848	-0.1207
Italy	ITA	38000078	38005020	1	0.4373	-0.2662	-0.5836	-0.6936	-0.9076	-0.3164	-1.5848	-0.5475
Italy	ITA	38000078	38009849	0	0.0899	-1.5206	-0.7519	-2.4828	-0.5121	-1.6678	-0.7693	-1.4056
Italy	ITA	38000078	38018710	0	-1.5388	-0.3486	-1.0935	-0.0831	0.2411	0.7762	-0.4948	-0.6774
Italy	ITA	38000078	38014221	0	-0.2155	0.0566	0.0457	0.6495	-0.1145	0.3984	0.1875	-0.222
Italy	ITA	38000078	38000092	0	1.0469	-0.59	0.0226	0.7199	0.2845	0.8754	-0.2852	0.1216
Italy	ITA	38000078	38000226	0	0.8155	-0.817	-1.0668	0.5356	0.1082	1.0196	-0.3679	-0.8531
Italy	ITA	38000078	38008804	0	0.7556	0.0666	-0.4246	-0.002	-0.0161	0.4616	0.1693	-0.4607
Italy	ITA	38000078	38013456	0	-1.0336	-1.078	0.0226	-1.1482	-0.4838	0.1451	-0.8742	1.515
Italy	ITA	38000078	38008455	0	-0.5012	-0.0192	-0.2827	0.0397	-0.1727	0.2315	0.5755	-0.1563
Italy	ITA	38000078	38013288	0	-0.2756	-0.0862	0.0226	0.7113	0.3838	0.9269	0.5755	0.1216
Italy	ITA	38000078	38004074	0	1.6928	1.3403	-0.6446	0.0534	0.0776	0.5207	-0.3727	-0.9233
Italy	ITA	38000078	38017872	1	-0.9298	-0.8264	-1.1926	-0.7919	-1.0671	-0.2607	-0.6852	-0.959
Italy	ITA	38000078	38002399	1	-0.4753	0.1125	-1.8838	-0.6486	-0.8346	-0.1091	-2.1355	-1.5679
Italy	ITA	38000078	38011445	1	-0.9434	0.2607	-0.5907	0.7113	0.2432	0.0277	-0.6852	-0.8936
Italy	ITA	38000078	38010711	1	-0.4988	0.5091	0.0226	0.2094	-0.4398	0.3335	0.0256	0.2286
Italy	ITA	38000078	38007268	1	0.6705	0.6464	-0.1587	-0.43	0.178	-0.0465	1.0645	-0.8198
Italy	ITA	38000078	38009475	1	-0.6772	0.7156	-0.9607	-0.3692	-0.5291	-0.036	-0.5142	-1.1242
Italy	ITA	38000078	38009967	1	-0.6798	-1.3482	-0.7249	0.1796	-1.0243	-0.0086	-1.1501	-1.113
Italy	ITA	38000078	38007571	1	0.6891	0.1245	-0.3788	0.6729	-0.6153	1.0069	0.1693	-0.5912
Italy	ITA	38000078	38017156	1	-0.5415	-1.2777	-0.1972	-0.0132	-0.6667	-0.1758	0.3482	0.1216
Italy	ITA	38000078	38017256	0	0.2665	0.0467	0.0226	-0.5049	0.5431	-0.0671	0.5755	0.1216
Italy	ITA	38000078	38014066	0	-1.0762	1.7162	-1.3694	-0.1832	-0.1492	0.1684	-0.6997	-0.5251
Italy	ITA	38000078	38016010	0	0.0821	-1.3507	-1.842	-0.193	-1.7849	0.3564	-1.5848	-1.7277
Italy	ITA	38000079	38016099	1	-0.3564	0.0634	-0.227	1.2836	0.5216	1.5721	0.5755	0.1216
Italy	ITA	38000079	38019999	0	-0.7446	-0.9232	-0.7183	0.3936	-0.4775	0.7642	0.075	-0.5093
Italy	ITA	38000079	38015628	0	-0.7131	0.8655	0.0226	0.0459	0.3528	0.3189	0.5755	0.388
Italy	ITA	38000079	38015897	0	-1.4721	0.5193	0.9247	-0.848	0.1276	-0.1072	1.4793	0.6377
Italy	ITA	38000079	38015151	0	0.2691	1.0508	0.5347	-2.6893	0.1497	-0.8768	-0.5832	0.1216
Italy	ITA	38000079	38014703	0	-0.0711	0.631	-1.1818	-0.0616	1.7753	-0.4795	1.2107	2.0955
Italy	ITA	38000079	38016448	0	-1.3813	-0.3582	-0.9807	-0.2433	0.2803	0.6068	-0.3679	-0.8781
Italy	ITA	38000079	38012067	0	-0.6192	-0.5133	-0.227	-0.2439	0.1393	0.5203	0.5755	0.1216
Italy	ITA	38000079	38006787	0	1.255	2.6352	1.9359	1.2836	-0.664	-1.6678	2.4277	2.0955
Italy	ITA	38000079	38011473	1	-0.5441	-0.0862	0.6407	0.7009	-0.1678	1.3392	0.5755	0.5553
Italy	ITA	38000079	38012669	0	-0.1529	0.5289	-0.7638	0.0425	0.1731	0.5627	0.1648	0.1216
Italy	ITA	38000079	38010502	0	-0.675	-0.2662	0.6496	-0.1271	0.2293	0.4933	-0.1026	-0.1563
Italy	ITA	38000079	38010049	0	0.7188	-0.0862	0.4173	0.4202	0.7444	0.6776	1.0854	0.2546
Italy	ITA	38000079	38003295	0	0.797	-0.7221	-0.3827	0.2583	-0.922	-0.0026	-0.5832	-0.1563
Italy	ITA	38000079	38019130	0	1.3567	-0.4314	-0.9607	0.4798	0.9455	-1.6678	0.5755	-0.6073
Italy	ITA	38000079	38013235	0	0.5911	1.7162	1.2341	0.7988	0.838	-0.2339	0.5766	2.0955
Italy	ITA	38000079	38011813	0	-1.3237	-0.59	-0.7902	-2.0365	-0.6406	-1.6678	-0.309	-0.959
Italy	ITA	38000079	38000730	0	1.1959	0.4012	1.9359	-0.3284	1.2842	0.6976	2.0386	2.0955
Italy	ITA	38000079	38006118	0	-1.7193	0.5746	0.27	-0.8975	-1.089	-0.3239	0.8038	0.1216
Italy	ITA	38000079	38013678	0	1.1978	0.7665	1.9359	-0.3021	2.9962	-1.6678	1.5037	2.0955
Italy	ITA	38000079	38008058	0	-0.6075	2.6352	1.9359	3.6039	0.0702	3.6292	1.2262	2.0955
Italy	ITA	38000079	38005936	0	-0.4429	2.6352	-0.3802	0.5418	0.6168	0.8098	0.7198	0.0876
Italy	ITA	38000079	38019569	0	-0.2452	2.6352	1.4967	-2.6893	0.4582	1.2351	-2.1355	0.1216
Italy	ITA	38000079	38009507	0	-0.9118	1.031	0.766	1.9745	0.5904	1.3306	1.836	1.3857
Italy	ITA	38000079	38009773	0	-0.4576	-0.0862	-0.0413	1.6421	1.3691	1.0766	0.0444	0.7435
Italy	ITA	38000079	38006269	0	1.1433	-0.949	-0.8627	0.6037	-0.5776	0.7531	0.5755	-0.6774
Italy	ITA	38000079	38017388	0	-0.0241	0.5746	-0.227	0.5844	0.5215		0.5755	1.2147
Italy	ITA	38000079	38019778	0	0.6338	-0.5994	0.0226	-0.2983	0.7794	-1.6678	0.5755	0.1216
Italy	ITA	38000079	38012588	0	0.1367	-0.0201	1.1752	1.1603	1.7015	1.3097	1.1171	-0.6645
Italy	ITA	38000080	38003679	0	-1.181	1.031	1.9359	0.0501	1.7722	0.1532	2.4277	2.0955
Italy	ITA	38000080	38001375	0	-0.2574	-0.7306	1.0929	-0.4349	0.6346	-0.4105	1.1417	0.8567
Italy	ITA	38000080	38014805	1	-0.7493	0.3326	-0.732	-1.0059	-0.588	0.1132	0.9628	-0.5265
Italy	ITA	38000080	38015008	1	-1.006	-0.983	-0.8351	-0.1057	0.2941	-0.0766	-0.0553	-0.4377
Italy	ITA	38000080	38014236	1	0.3168	-0.0862	1.1752	-1.5123	-1.3894	-0.5569	-0.216	0.149
Italy	ITA	38000080	38016160	1	-0.8896	-0.5133	-1.0611				0.0256	-0.3297
Italy	ITA	38000080	38006008	1	-1.1477	-0.5847	0.512	-0.8189	-0.3553	-1.2919	0.0256	-0.1563
Italy	ITA	38000080	38009940	1	-0.673	-0.1759	-1.277	-0.4157	0.0745	0.0847	-0.1527	0.0144
Italy	ITA	38000080	38013560	1	1.9303	-0.0862	0.0226	-0.2805	0.8793	-0.4318	0.0221	-0.222
Italy	ITA	38000080	38001193	1	1.2342	-0.192	0.7162	0.3925	0.921	0.412	0.0256	1.1232
Italy	ITA	38000080	38010147	1	-0.9221	-0.4314	0.3416	-0.6804	0.4045	-0.2131	0.3199	0.1216
Italy	ITA	38000080	38002285	0	-1.7372	0.0502	0.0226	-0.793	-0.3927	-0.9292	-0.0553	0.1216
Italy	ITA	38000080	38000737	0	-1.6988	0.5946	0.586	-0.1743	0.6832	-0.1169	0.3482	0.4504
Italy	ITA	38000080	38013929	0	-1.6568	-0.3386	-0.3802	0.1177	1.1797	0.1815	0.3473	-0.1563
Italy	ITA	38000080	38017160	0	-1.4402	-0.7221	0.0226	-0.8834	0.2717	0.4282	0.1693	-0.4607
Italy	ITA	38000080	38015316	0	0.1143	0.2032	-0.227	0.2163	0.0743	0.163	0.3482	0.1216
Italy	ITA	38000080	38019279	1	-1.4374		-0.3221	-0.9458	-0.6114	-0.5842	0.5755
Italy	ITA	38000080	38007456	0	-1.5437	0.2465	0.4173	-0.6141	-0.5607	-0.5875	0.0256	-0.6158
Italy	ITA	38000080	38010621	0	-0.3079	0.2629	0.7162	-0.3166	0.8697	0.4079	1.1417	0.1216
Italy	ITA	38000080	38010579	1	-2.0651	-0.087	0.0226	0.0171	-0.2058	0.1338	0.0256	-0.222
Italy	ITA	38000080	38014077	1	-1.4283	-0.7737	-0.227	-1.1161	-0.2704	-0.8768	-0.4771	-0.4607
Italy	ITA	38000080	38019253	1	-0.6455	-0.59	-0.9607	-0.6384	-0.3026	0.0105	-0.9711	-0.7262
Italy	ITA	38000080	38004233	1	-1.1573	-0.6593	-0.8627	-0.3876	0.1596	-0.5842	-0.5978	-0.9178
Italy	ITA	38000080	38007148	1	-1.2789	2.6352	0.4445	0.588	-0.2047	0.9831	-1.7719	-0.2503
Italy	ITA	38000080	38006217	1	-1.2006	0.3289	0.0226		0.6751	1.5721	1.1417	0.7099
Italy	ITA	38000081	38007208	0	1.0045	-0.2479	0.0226	0.1511	0.0299	-1.6678	0.5755	0.1216
Italy	ITA	38000081	38015478	1	0.6068	-0.938	-0.7902	-0.1675	-0.539	-0.9292	-1.2871	-0.5711
Italy	ITA	38000081	38019688	1	1.6292	-0.269	-1.1075	-0.3529	-1.0675	-0.9292	-0.3876	-0.7108
Italy	ITA	38000081	38003082	1	-1.9618	1.031	-0.711	-0.2713	-0.4904	-1.6678	-0.6852	0.388
Italy	ITA	38000081	38010707	1	-0.2868	-1.3888	-1.0611	0.1203	-0.521	-0.9292	-0.0987	-0.9299
Italy	ITA	38000081	38018651	1	1.1946	-0.8384	0.5833	0.4037	-0.3845	-0.7054	-0.8686	0.2546
Italy	ITA	38000081	38008897	1	0.4797	-0.2662	0.0226	-0.0704	-0.2298	-0.396	-0.0992	-0.4607
Italy	ITA	38000081	38001574	1	1.0891	-0.0862	0.0226	0.2962	0.3775	-0.8849	-0.216	-0.8028
Italy	ITA	38000081	38000764	1	0.5166	-0.3531	-0.691	0.0589	-0.7363	0.0455	-0.1021	-0.5005
Italy	ITA	38000081	38009833	1	1.2744	-0.269	0.3416	0.0945	0.1282	-0.2607	-0.2821	-0.2503
Italy	ITA	38000081	38014434	1	0.7672	0.5976	-0.0951	0.1533	-0.2157	-0.3242	-0.1742	0.839
Italy	ITA	38000081	38010975	1	-0.408	-0.4998	0.0226	0.0111	-0.6539	-0.4562	-0.2128	-0.5093
Italy	ITA	38000081	38000264	0	1.27	0.32	1.4967	-0.2878	0.8421	-0.9292	0.9628	0.7864
Italy	ITA	38000081	38014580	0	0.3352	0.0502	-0.4806	0.0431	-0.4149	0.0886	0.5755	-0.2503
Italy	ITA	38000081	38005144	0	1.3018	0.1945	1.156	0.2259	0.7123	-0.5569	0.8047	2.0955
Italy	ITA	38000081	38012921	0	0.7401	0.3392	1.9359	-0.1531	0.8228	-1.6678	0.106	2.0955
Italy	ITA	38000081	38008317	0	1.3596	-0.6593	0.0226	-0.489	-0.4839	-0.1328	0.1693	-0.1563
Italy	ITA	38000081	38007705	0	-0.1911	-0.7938	-1.5179	0.1801	0.222	-0.8768	-0.3912	0.5256
Italy	ITA	38000081	38015219	0	0.942	1.3697	0.894	-0.119	0.442	0.2149	1.0214	1.515
Italy	ITA	38000081	38004602	0	1.1473	0.0666	-0.7638	0.3065	0.5518	0.3426	-0.6852	-0.1563
Italy	ITA	38000081	38008073	0	1.1617	-0.7815	-0.227	0.3702	-0.4394	-1.6678	-0.216	0.1216
Italy	ITA	38000081	38019309	0	-0.0554	-0.2479	-0.7638	0.4562	0.6494	-0.4223	-0.3241	-0.3297
Italy	ITA	38000081	38000391	0	-0.1173	-0.891	1.4967	0.3191	0.4345	-0.8437	0.9863	0.7334
Italy	ITA	38000081	38003555	0	1.244	-0.0862	0.0226	0.1053	-0.9291	0.4394	0.5755	0.1216
Italy	ITA	38000081	38002923	0	-0.6754	0.5193	1.9359	0.0362	0.0425	0.0033	-0.0251	1.4234
Italy	ITA	38000081	38001657	0	1.4678	-0.0862	0.8038	0.4858	-0.1533	-1.6678	0.5755	-2.5027
Italy	ITA	38000081	38014292	0	1.0726	-0.7815	-0.227	0.1249	-0.7651	-0.2421	0.0256	-0.2726
Italy	ITA	38000081	38015504	1	0.6827	-1.8182	-1.9313	-0.3741	-0.6379	-1.6678	-1.0722	-2.0641
Italy	ITA	38000081	38015133	0	1.3265	0.0502	-0.227	-0.0735	-0.478	-0.8437	-0.216	-0.6073
Italy	ITA	38000083	38015449	1	0.3853	0.2577	-0.6643	-0.3302	-0.1264	-0.219	-0.9936	1.2841
Italy	ITA	38000083	38013732	0	0.3192	1.7162	1.2341	3.6039	4.8357	0.7555	0.5755	2.0955
Italy	ITA	38000083	38019782	0	0.8647
Italy	ITA	38000083	38010167	0	-0.0064	-0.2777	-0.5373	0.0792	0.123	0.6824	-0.1727	0.3292
Italy	ITA	38000083	38008863	0	-2.0102	-0.817	0.3353	0.1053	-0.9291	0.4394	0.0154	-0.8531
Italy	ITA	38000083	38011670	1	-0.1359	-0.2806	-0.9607	-0.1573	-0.1774	0.0113	-1.2871	0.4184
Italy	ITA	38000083	38010374	1	0.9905	0.5376	-1.762	-0.9856	-0.1719	-0.3426	-0.928	-0.7484
Italy	ITA	38000083	38004630	1	0.762	-0.4488	-0.9607	0.2804	-0.1667	0.0889	-0.414	-0.7496
Italy	ITA	38000083	38012242	1	-0.0041	-0.4093	-0.5034	-0.6506	-0.7033	-0.5569	-0.414	0.1959
Italy	ITA	38000083	38003908	1	-0.9428	0.7946	-1.1801	-1.3102	-0.5665	-0.8849	-2.1355	0.0963
Italy	ITA	38000083	38005200	1
Italy	ITA	38000083	38000481	1	-0.8469	0.7332	0.4173	0.1136	0.1	0.447	-0.2555	0.9097
Italy	ITA	38000083	38000999	1	-0.7295	-1.0275	-0.227	-0.0583	-1.496	0.123	-2.1355	-0.2503
Italy	ITA	38000083	38001177	1	-0.0849	0.9275	-1.0611	0.2973	-0.3566	0.1769	-0.216	-0.959
Italy	ITA	38000083	38013018	1	-0.7828				-0.7868
Italy	ITA	38000083	38005035	1	-0.4765	-0.847	-0.7902	-0.8237	-0.2161	-0.5309	-0.2128	0.1216
Italy	ITA	38000083	38010706	1	-1.1578	-0.2662	-0.691	-0.1828	-0.2756	0.1525	-0.2821	0.7864
Italy	ITA	38000083	38003206	1	1.3807	-0.0862	-0.227	-0.0969	-0.2386	0.0559	-0.722	0.4777
Italy	ITA	38000083	38014919	1	1.026	0.5179	0.0226	0.8605	0.1424	0.6701	0.3482	0.1216
Italy	ITA	38000083	38007006	0	0.5743	1.3697	1.4967	-0.1909	0.0396	-1.6678	-0.2128	0.9339
Italy	ITA	38000083	38007790	0	-0.4632	2.6352	-0.2614	0.0297	-0.2284	-0.3435	-0.5798	1.3857
Italy	ITA	38000083	38010450	0	0.4705	-0.5982	1.2341	0.3119	0.0568	0.4483	1.802	1.515
Italy	ITA	38000083	38018050	0	1.2778
Italy	ITA	38000083	38016458	0	1.3944	-0.4456	-0.227	-0.2999	0.9271	-0.0671	0.1693	0.1216
Italy	ITA	38000083	38001000	0	0.006	-0.5743	0.4173	-0.6029	-0.2936	-0.4657	-0.414	-0.4377
Italy	ITA	38000083	38008835	0
Italy	ITA	38000083	38017966	0	0.9734	-0.8956	1.9359	0.8112	0.3508	0.9929	-0.2249	-0.3917
Italy	ITA	38000083	38004182	0	-0.203	-0.2662	0.0226	-1.1146	-0.27	0.2266	-0.3912	0.7627
Italy	ITA	38000083	38003642	0	0.218	1.7671	0.8801	-0.1842	0.9135	-0.3164	-0.414	0.8136
Italy	ITA	38000083	38007653	1	-0.1684	-0.2662	0.4173	0.129	-0.2957	-0.0671	-0.6625	-0.2503
Italy	ITA	38000083	38006218	1	-1.1331	0.1724	-0.7902	-0.5887	0.1008	0.0559	-1.4541	-0.6924
Italy	ITA	38000083	38003724	1	-0.1601	-0.6486	-2.2485	-2.0365	-0.6595	-0.5309	-0.8627	-1.3421
Italy	ITA	38000083	38012689	1	-0.7837	0.7308	-1.0271	0.3516	-0.4705	0.0792	-0.216	-0.1789
Italy	ITA	38000083	38015368	0	1.3389	-0.1219	-0.4246	-0.6247	-0.7337	-0.3435	0.174	0.557
Italy	ITA	38000083	38019746	0	-1.4087	0.4646	1.9359	-1.2429	0.3083	0.6048	2.4277	2.0955
Italy	ITA	38000083	38001523	0
Italy	ITA	38000083	38014662	0	1.1872	-0.2806	0.9726	0.1165	0.1084	0.1731	1.4834	1.515
Italy	ITA	38000084	38014865	0	0.7093	1.3697	0.0226	-0.4275	0.7734	-1.6678	0.5755	0.1216
Italy	ITA	38000084	38011931	0	1.255	0.5746	0.2942	-0.3857	0.4471	0.4488	0.8038	0.833
Italy	ITA	38000084	38001594	0	-0.083	1.1576	0.0226	3.6039	1.7655	1.0468	0.5755	2.0955
Italy	ITA	38000084	38019173	1	0.1948
Italy	ITA	38000084	38001600	1	0.3499	0.9535	0.894	0.3639	1.4195	0.0589	-0.0823	0.1216
Italy	ITA	38000084	38015639	1	0.8241	-0.891	-0.9624	1.1222	1.1515	-1.6678	-0.2004	0.1216
Italy	ITA	38000084	38010342	1	0.715	-0.59	-0.6643	-0.0644	-0.1189	0.1111	-0.216	-0.5305
Italy	ITA	38000084	38000421	1	0.9465	-0.9334	-0.7902	0.1141	-0.7644	-1.6678	0.0447	0.1216
Italy	ITA	38000084	38013032	1	-0.4271	-0.983	-0.9607	-0.0072	-0.6615	-1.6678	-0.6852	-1.1252
Italy	ITA	38000084	38009022	0	0.7685	-0.2479	-1.1926	0.0178	0.3803	0.4394	-0.6852	-2.5027
Italy	ITA	38000084	38017298	0	0.3497	0.3178	-0.227	0	0.1645	0.2176	0.8038	0.1216
Italy	ITA	38000084	38001179	0	-0.0522	-0.5994	-0.4246	0.7536	-0.5745	0.2904	-0.4948	0.1216
Italy	ITA	38000084	38009889	0	0.3686	0.1852	1.4967	-0.129	0.456	-1.6678	-0.1026	2.0955
Italy	ITA	38000084	38012063	0	0.2817	-0.0862	0.0226	1.2836	0.8896	1.5721	0.5755	0.1216
Italy	ITA	38000084	38016771	0	0.2281	-0.817	0.0226	-2.6246	0.8779		2.4277	2.0955
Italy	ITA	38000084	38016094	0	0.4204	-0.2479	-0.7573	0.3233	0.8963	0.9333	0.5755	-0.2503
Italy	ITA	38000084	38005271	0	-1.1604
Italy	ITA	38000084	38010624	0	0.3266	0.6608	0.0226	0.7521	0.8779	-1.6678	0.5755	0.1216
Italy	ITA	38000084	38014731	0	1.3622		-1.1926				0.5755	0.1216
Italy	ITA	38000084	38013411	0	1.3282	-0.2624	-0.6843	0.9168	1.3885	0.5891	1.1417	0.7627
Italy	ITA	38000084	38014758	0	-0.0941	-0.7221	-0.3802	-0.7872	-0.054	-0.475	0.5755	-0.2658
Italy	ITA	38000084	38006140	1	1.0997	-0.7681	1.9359	0.4906	0.9637	0.6718	0.3482	2.067
Italy	ITA	38000084	38014451	1	1.1841	-0.5925	-1.2567	0.0022	-0.5667	-0.4128	-1.2835	-0.6073
Italy	ITA	38000084	38000307	1	-0.5202				1.2852
Italy	ITA	38000084	38001773	1	0.2626	-0.5994	-1.2374	0.9027	0.8693	0.5779	-0.1642	0.1216
Italy	ITA	38000084	38011267	1	0.5121	-0.4314	0.0226	1.084	0.9079	0.8789	-0.1972	-0.1563
Italy	ITA	38000084	38011388	1	0.9498	2.6352	0.1386	-1.3874	-0.6329	-0.2942	-0.6852	0.839
Italy	ITA	38000084	38008727	1	0.8099	0.0692	1.4967	-0.4454	0.5453	-0.3995	-0.4771	0.1216
Italy	ITA	38000084	38005902	0	-0.0991			0.2582
Italy	ITA	38000084	38008325	0	-0.0356	-0.0862						0.6905
Italy	ITA	38000084	38009237	0	-0.1483	0.8354	1.1752	1.0353	0.9431	0.9473	1.5044	2.0955
Italy	ITA	38000084	38004909	0	1.1508	1.0508	1.9359	0.051	0.749	0.0714	0.8038	0.839
Italy	ITA	38000084	38002595	0	1.2244
Italy	ITA	38000084	38018266	0	1.3434	-0.6623	-1.1926	1.2836	0.036	1.5721	1.0903	2.0955
Italy	ITA	38000084	38012799	0	0.7438	0.3101	1.4967	-0.0296	1.0974	0.7406	0.5755	2.067
Italy	ITA	38000084	38000035	0	0.4499	-1.1442	0.0226	-0.1833	-0.8513	-1.6678	0.1693	-0.4607
Italy	ITA	38000084	38014905	0	1.084	-0.9416	-0.5034	0.4289	0.2437	0.3323	0.8038	0.1216
Italy	ITA	38000084	38008941	0	1.2742	-0.0862	0.0226	3.6039	1.9654	0.7153	0.5755	-0.5912
Italy	ITA	38000084	38006778	0	0.6425	0.3378	1.1381	0.7113	0.63	1.4874	1.8077	2.0955
Italy	ITA	38000085	38018954	1	0.0583	-2.9627	-2.664	0.7113	-0.0408	0.4394	-2.1355	-2.5027
Italy	ITA	38000085	38001735	1	-0.808	0.394	0.1386	0.5482	0.0979	0.4942	0.0221	-0.2503
Italy	ITA	38000085	38016718	1	-1.3899	-1.1314	-0.237	0.3014	-0.4648	0.0776	-0.2668	-1.2811
Italy	ITA	38000085	38013296	1	0.6986	0.7062	0.1802	-0.2343	0.549	0.5216	-0.2852	0.1216
Italy	ITA	38000085	38004477	1	0.1179	-0.3386	-0.4246	0.7145	-0.012	1.5612	0.1693	-0.8028
Italy	ITA	38000085	38016587	1	-0.4578	-0.6447	0.0226	0.6771	-0.6121	0.9291	0.075	0.1216
Italy	ITA	38000085	38017565	1	0.0479	-0.8785	0.0226	0.9386	0.4957	1.2299	0.5755	0.1216
Italy	ITA	38000085	38002954	1	-0.1882	-0.5994	-0.2827	0.5244	-0.2142	0.3167	0.0256	0.9888
Italy	ITA	38000085	38007244	1	0.1207	-0.2662	-0.227	0.4694	0.1149	0.1513	-0.3876	-0.7507
Italy	ITA	38000085	38012223	1	-1.0042	-0.7221	-1.3264	-0.367	-0.585	0.135	-0.5945	-0.4607
Italy	ITA	38000085	38012641	1	0.4229	-0.2479	-0.7638	0.3536	0.4009	0.6137	0.5755	-0.7496
Italy	ITA	38000085	38014443	0	-0.3939	0.2621	-0.5836	0.2194	-0.2261	0.7143	-1.0426	-0.3368
Italy	ITA	38000085	38001579	0	-0.5506	-1.3452	0.0226	1.1994	0.716	0.9697	0.5755	0.1216
Italy	ITA	38000085	38018329	0	0.6199	-0.5994	-0.5836	0.1166	-0.5482	0.3272	0.5755	-0.1563
Italy	ITA	38000085	38018462	0	0.0298	-0.0862	0.0226	-0.1811	-0.456	0.2158	-0.3733	-1.1252
Italy	ITA	38000085	38012360	0	-0.0426	-1.1493	-1.0611	0.1669	-0.3873	-0.8849	-0.0553	-0.1563
Italy	ITA	38000085	38011462	0	-0.8207	-0.5874	-0.5836	0.6466	-1.1243	0.8334	-0.1566	-1.1252
Italy	ITA	38000085	38004879	0	0.3206	-0.0862	-1.1926	1.2836	0.6542	-1.6678	-0.6852	-1.3027
Italy	ITA	38000086	38008813	0	-0.9105	0.2032	0.5347	0.3751	-0.1092	0.413	-0.5798	-0.1563
Italy	ITA	38000086	38019823	0	-0.3497	0.3875	0.0226	1.09	0.0272	0.5149	-0.414	0.1216
Italy	ITA	38000086	38016083	0	-0.9214	1.4003	1.9359	0.7988	-0.2282	1.083	1.6922	1.3857
[truncated: 9,584 more rows]
