# Supplementary material for: Antecedents of adolescent students’ ICT self-efficacy: The ICT dataset
Source: Data Brief. 2020 Oct 22;33:106437. doi: 10.1016/j.dib.2020.106437 (PMC7644865; doi:10.1016/j.dib.2020.106437)
Supplement: Supplementary file 1 [file mmc1.zip › Japan.csv]

CNTRYID	CNT	CNTSCHID	CNTSTUID	ST004D01T	ESCS	INTICT	COMPICT	HOMESCH	ENTUSE	USESCH	SOIAICT	AUTICT
Japan	JPN	39200001	39201627	1	-0.2807	-0.103	-0.4806	-0.8008	-0.4439	-0.4795	1.2223	0.6919
Japan	JPN	39200001	39203294	1	0.6913	0.6515	-0.3802	-2.6893	0.4107	-0.218	-0.4835	0.4994
Japan	JPN	39200001	39203183	1	0.4359	-1.5816	-2.664	-1.7857	-1.2486	-1.6678	-2.1355	-2.5027
Japan	JPN	39200001	39201431	0	-0.8072	-0.7353	-0.5034	-0.772	-0.8071	-1.6678	-0.0992	0.1216
Japan	JPN	39200001	39201880	0	0.4693	-0.3486	-0.5034	-0.8237	0.4084	-0.0783	-0.5832	-0.2726
Japan	JPN	39200001	39206098	0	-0.2907	-0.7221	-1.1926	-1.6821	-0.6768	-1.6678	-0.5832	-0.7496
Japan	JPN	39200001	39200987	1	0.8765	-1.0936	-1.1926	-0.3267	-0.4871	-1.6678	-0.6852	-0.5912
Japan	JPN	39200001	39203801	0	0.0284	0.5206	0.9964	-0.1704	0.7658	-1.6678	0.5755	0.4777
Japan	JPN	39200001	39203883	1	-1.1393	-0.2741	0.0226	-0.8237	0.7358	-1.6678	0.1648	0.388
Japan	JPN	39200001	39204979	0	-0.5614	-2.9627	-2.664	-1.3069	-2.3208	-0.8849	-2.1355	-0.976
Japan	JPN	39200001	39204981	1	0.2533	-0.7271	-1.1926	-1.5123	-1.2369	-0.8849	-0.7867	0.1216
Japan	JPN	39200001	39202061	1	0.0403	-1.3819	-1.1926	-1.2698	-0.6773	-1.6678	-1.5848	-0.806
Japan	JPN	39200001	39205232	1	-0.057	0.5266	-1.5117	-1.6821	-0.9265	-1.5939	-1.5848	-0.5292
Japan	JPN	39200001	39202036	0	-0.2478	-0.983	-0.3802	-1.7857	-0.7038	-1.6678	-0.5832	-0.2503
Japan	JPN	39200001	39201361	1	1.0707	-0.8802	-0.9947	-0.8337	-1.6686	-1.6678	-0.6852	-0.7108
Japan	JPN	39200001	39201175	0	-0.3117	-1.3245	-2.664	-0.4837	-0.5319	-0.0026	-0.3241	-0.6491
Japan	JPN	39200001	39202256	0	-0.2364	-0.8977	0.0226	-0.6959	-0.7962	-1.6678	-0.3206	0.1216
Japan	JPN	39200001	39202353	1	0.7732	-1.034	-1.7997	-0.037	-0.812	-0.457	-0.3583	-0.5079
Japan	JPN	39200001	39206979	0	-0.0785	0.3289	0.3461	-1.0549	0.0633	-1.6678	1.4793	-0.2503
Japan	JPN	39200001	39204994	0	-0.3922	-1.3182	-1.62	-0.689	-0.3348	-1.6678	-1.2876	-0.6544
Japan	JPN	39200001	39203140	0	0.4256	-0.089	-2.1689	-0.6242	-0.4166	-0.8849	-1.1972	-2.5027
Japan	JPN	39200001	39202188	1	0.1076	-0.9401	-1.9313	-1.0539	-1.0603	-0.8849	-2.1355	-2.3095
Japan	JPN	39200001	39206520	1	0.6596	0.5068	-1.0611	-0.4723	-0.3189	-0.7106	-0.3763	-0.5079
Japan	JPN	39200001	39206446	1	1.1176	-1.7047	-2.664	-0.9998	-1	-0.801	-2.1355	-1.6557
Japan	JPN	39200001	39204999	1	0.3816	-1.034	-1.5883	-0.8165	-0.6653	-0.1778	-0.6852	-0.6491
Japan	JPN	39200001	39206975	1	0.1936	-0.7221	-1.0611	-1.3723	-0.8181	0.0287	-0.9533	-0.5251
Japan	JPN	39200001	39205678	1	0.521	0.8089	-0.4641	-0.491	-0.3572	0.1637	-0.9422	-0.5238
Japan	JPN	39200001	39200940	0	-0.4373	-1.3182	-1.9803	-2.6893	-1.7966	-1.6678	-2.1355	-0.8833
Japan	JPN	39200001	39200506	0	0.7494	-0.1856	0.0413	-1.3723	-0.0663	-0.0207	-0.4948	2.0955
Japan	JPN	39200001	39202830	1	1.0278	-1.9174	-1.4497	-1.7984	-2.1193	-0.239	-2.1355	-2.5027
Japan	JPN	39200001	39202656	1	0.4072	-1.1522	-1.4559	-1.3723	-1.0289	-1.6678	-1.2624	-1.0788
Japan	JPN	39200001	39201397	0	-0.7528	-0.59	-1.1926	-0.2671	-0.7654	-0.1443	-0.6852	2.0955
Japan	JPN	39200001	39204699	0	-0.3648	-0.2626	-0.227	-0.4707	0.5812	-0.7054	0.3415	1.2841
Japan	JPN	39200001	39202804	1	-1.1132	-1.3751	-2.664	-1.3001	-0.5286	-0.7054	-1.5596	-1.2711
Japan	JPN	39200001	39202048	1	0.7223	-0.9232	-1.1926	-1.5123	-1.4146	-1.6678	-0.6852	-0.7639
Japan	JPN	39200002	39202035	1	-0.5515	0.1403	-1.5554	-1.4319	0.1047	-0.2793	-0.0857	-0.6491
Japan	JPN	39200002	39203239	1	-1.597	-1.4266	-0.6387	-2.6893	-0.4964	-1.6678	0.5755	0.1907
Japan	JPN	39200002	39200612	1	-1.0714	-1.0564	-1.5179	-2.6893	-1.0119	-0.1668	-1.7719	-1.9384
Japan	JPN	39200002	39202994	1	-0.2343
Japan	JPN	39200002	39203262	1	0.1298	-0.0862	-1.3815	-2.6893	-0.8086	-0.6274	-0.8913	0.1216
Japan	JPN	39200002	39202930	1	-0.469	0.6583	-1.6542	-2.6005	1.5029	-0.6618	-1.7719	-0.2413
Japan	JPN	39200002	39201241	1		-0.6517	-0.6315	-2.6893	4.1225	0.4165	-0.1061	0.1216
Japan	JPN	39200002	39201142	1	-0.6259				-0.4525
Japan	JPN	39200002	39201128	1	-0.4651	-2.4463	-2.0338	-2.6893	-0.6945	-1.6678	-0.2852	-0.3297
Japan	JPN	39200002	39202326	1	-0.7393	0.0965	-1.1926			-0.8211	-0.5832	-0.8279
Japan	JPN	39200002	39204174	0	-0.1034	0.0789	1.0929	-0.351	0.1447	-0.2451	1.1987	1.2841
Japan	JPN	39200002	39204939	0	-0.8468	-2.9627	-2.346	-2.6893	-0.0451	0.0622	-2.1355	-2.5027
Japan	JPN	39200002	39205074	0	-0.7363	-0.3552	-2.664		-1.1988	-1.6678	-0.6852	-1.0788
Japan	JPN	39200002	39200816	0	-0.4959	0.4484	-0.9624	-2.6893	-0.3492	-1.6678	-0.5607	0.7435
Japan	JPN	39200002	39205061	0	-0.8369
Japan	JPN	39200002	39202824	0	-0.6807	-0.9752	-0.7883	-0.4112	-1.0658	0.1654	-1.3972	-0.717
Japan	JPN	39200002	39206208	0	-0.7369			-2.6893	-1.3328	-0.2451
Japan	JPN	39200002	39202135	0	-1.1945	0.3289	0.8348	-0.388	0.3684	-0.5193	-0.1026	-0.2503
Japan	JPN	39200002	39206554	0	-0.33
Japan	JPN	39200002	39201596	0	-0.4055	-0.7027	0.0226	-0.7017	-0.8022	-0.5058	-0.6425	-2.5027
Japan	JPN	39200002	39204947	0	-0.9998	0.64	-1.3074	-2.6893	-0.0267	-1.6678	0.5755	0.1339
Japan	JPN	39200002	39203075	0	-1.1096	2.6352	1.9359	-0.3395	0.4818	-0.0695	-0.3565	2.0955
Japan	JPN	39200002	39202066	0		-0.2662	0.0226	-2.6893	-0.1185	-1.6678	-0.6852	0.1216
Japan	JPN	39200002	39205327	0	-1.7083	-0.1621	-1.0143	-1.3001	-0.7231	-1.6678	-1.4019	0.7864
Japan	JPN	39200002	39204267	0	-0.1015	-2.9627	-2.664	-2.6893	-3.7095	-1.6678	-2.1355	-2.5027
Japan	JPN	39200002	39200078	0	-0.8087	0.215	-1.0935	-2.6893	-1.3224	-1.6678	-0.6852	0.4777
Japan	JPN	39200002	39204084	0	-0.0962	-0.3486	-0.7638	-1.3723	0.1104	-1.6678	-0.1026	2.0955
Japan	JPN	39200002	39201282	0	0.8196	0.5946	-1.3993	-2.6893	-1.255	0.0622	-1.4019	1.515
Japan	JPN	39200002	39204147	0	-0.867	-1.5884	-1.5943	-1.7857	-1.1136	-1.6678	-1.5596	-1.6872
Japan	JPN	39200002	39201357	0	-0.8833	-0.0356	0.0226	0.3908	0.1518	0.3131	0.5755	0.1216
Japan	JPN	39200002	39201017	0	-0.4944	-2.0452	-1.9803	-2.6893	-1.6262	-0.2348	-1.5596	-1.6492
Japan	JPN	39200002	39203785	0	0.0594	-1.1673	-1.015	-0.265	-0.6871	-1.5939	-0.414	-1.1252
Japan	JPN	39200002	39203296	0	-1.1846	0.1828	-1.0611	-2.6893	-0.6839	-1.6678	-0.6852	-1.3017
Japan	JPN	39200003	39201414	0	0.2283	-0.8357	-1.1926	-2.6893	-1.0899	-1.6678	-0.5832	0.1216
Japan	JPN	39200003	39204089	1	1.1427	-0.59	-0.9607	-0.3021	0.5199	-1.6678	-0.6852	0.1216
Japan	JPN	39200003	39203875	1	0.5431	-1.4396	-2.1689	-1.668	-1.4884	-1.6678	-2.1355	-1.7277
Japan	JPN	39200003	39200559	1	0.3533	-0.7559	-0.8627	-1.1465	0.3332	-1.6678	1.2034	2.0955
Japan	JPN	39200003	39202895	0	-0.9359	-1.034	-1.9803	-0.5738	-0.8323	-1.6678	-1.27	-0.7496
Japan	JPN	39200003	39201508	1	0.2299	0.802	0.8038	-1.0059	0.5454	-0.4318	0.5755	0.7435
Japan	JPN	39200003	39202302	0	-0.4064	-0.847	0.603	-1.4319	-0.6393	-0.5842	-1.2106	0.4504
Japan	JPN	39200003	39201581	1	-0.2193	-1.4456	-0.3827	-0.4089	-0.6508	-1.6678	-2.1355	-2.5027
Japan	JPN	39200003	39203718	1	-0.6669	0.5206	-0.9607	-1.1465	0.296	-1.6678	-0.9941	0.0122
Japan	JPN	39200003	39201134	0	0.3484	-0.2479	-1.1926	-0.8939	-0.3837	-0.801	-0.414	-0.2503
Japan	JPN	39200003	39204492	1	-0.8242	-0.8283	-2.664	-1.2589	-0.9803	-1.6678	-2.1355	-0.0859
Japan	JPN	39200003	39205491	1	-1.5686	-1.3129	-2.2485	-1.0671	-0.7854	-1.6678	-2.1355	-2.5027
Japan	JPN	39200003	39201828	1	-0.2731	-0.938	-0.1744	0.0615	-0.2	-0.4795	-1.0722	0.1216
Japan	JPN	39200003	39205828	1	-0.0167	-0.438	-0.9607	-1.6821	-0.6234	-1.6678	-0.4948	-0.942
Japan	JPN	39200003	39205334	0	-0.2272	0.2032	-0.4474	-1.0613	-0.5373	-1.6678	-2.1355	2.0955
Japan	JPN	39200003	39205011	1	0.5682	-1.2418	-2.664	-0.8313	-0.9641	0.0509	-2.1355	-1.9916
Japan	JPN	39200003	39206777	0	-0.3015	-0.0862	-0.691	-0.3796	0.4259	-1.6678	0.5755	0.1216
Japan	JPN	39200003	39204933	0	-0.1079	-0.2662	0.3461	-0.6561	0.2238	-1.6678	0.3473	0.1216
Japan	JPN	39200003	39201081	0	-0.381	-0.6328	-1.3564	-2.6893	-1.4425	-0.5309	-1.0602	-1.6713
Japan	JPN	39200003	39202113	1	-0.358	-0.8245	-1.0611	-1.4319	-0.3825	-1.6678	-0.6852	0.1216
Japan	JPN	39200003	39202184	1	-0.0265	-0.7221	-2.2485	-0.8913	-0.7143	-1.615	-2.1355	-1.1242
Japan	JPN	39200003	39203581	0	-0.3197	-1.4445	-1.229	-1.3723	-0.2834	-1.5744	-0.6852	-0.9471
Japan	JPN	39200003	39203000	1	-0.8931	-0.9847	-0.9211	-0.6329	-0.4131	-0.153	-0.6004	0.9444
Japan	JPN	39200003	39206650	1	0.1552	-1.9231	-1.9209	-0.4688	0.2646	-0.1442	-2.1355	-1.4694
Japan	JPN	39200003	39200366	0	-0.3474	-1.0212	-1.1926	-1.0613	-0.8598	-0.4318	-0.6852	-1.1252
Japan	JPN	39200003	39201071	1	-0.8417	-0.5152	0.2536	-1.7857	-0.9807	-0.8849	-0.176	1.515
Japan	JPN	39200003	39205089	1	0.3561	-1.6895	-2.664	-1.1465	-0.2379	-1.6678	-2.1355	-2.5027
Japan	JPN	39200003	39204997	0	-1.2236	0.3678	-0.7902	-1.0184	-0.8138	-1.6678	-0.3912	0.1216
Japan	JPN	39200003	39203094	1	-1.3826	-0.9262	-1.3264	-0.7936	-0.0382	-0.8849	-0.3763	-0.5251
Japan	JPN	39200003	39203741	1	-1.543	-0.7737	-0.9607	-1.3478	-1.0814	-0.5309	-0.5832	-0.7639
Japan	JPN	39200003	39202065	0	-1.0342	0.9535	-0.7638	-0.5237	0.9849	-0.4795	-0.176	-0.7496
Japan	JPN	39200003	39201206	0	-1.4355	-1.083	-1.1926	-1.4319	-1.5233	-1.6678	-0.4805	-1.1252
Japan	JPN	39200003	39205541	0	0.6423	-2.9627	-2.664	-1.3723	-1.104	-1.6678	-2.1355	-2.5027
Japan	JPN	39200003	39205122	1	-0.9613	-2.9627	-2.664	-2.6893	-1.3739	-1.6678	-2.1355	-2.5027
Japan	JPN	39200003	39205400	0	0.591	-2.9627	-2.664	-2.6893	-0.937	-1.6678	-1.5596	0.1216
Japan	JPN	39200004	39206264	0	0.1731	-1.0906	-1.9803	-0.5783	-0.3731	-0.089	-0.7899	-0.2413
Japan	JPN	39200004	39203069	0		-0.1621	-1.6812	-1.3001	-0.8051	-1.6678	-2.1355	-2.5027
Japan	JPN	39200004	39202685	0	0.063	-0.59	-0.9607	0.0238	0.1115	-1.6678	-0.6852	-0.7317
Japan	JPN	39200004	39204563	0	-1.0912	2.6352	0.0226	-2.6893	1.7865	-0.8768	2.4277	0.4777
Japan	JPN	39200004	39203837	0	-0.5765	-0.7353	-0.8028	-0.5091	-0.6171	-1.6678	0.8038	-0.8443
Japan	JPN	39200004	39202020	0	-0.1879	-1.3452	0.0226	3.6039	0.6358	1.5845	0.5755	0.1216
Japan	JPN	39200004	39202415	1	0.1	1.7162	1.9359	0.1286	0.0078	-1.6678	2.4277	2.0955
Japan	JPN	39200004	39202797	0		1.1132	1.9359	-0.4446	0.426	0.5004	2.4277	2.0955
Japan	JPN	39200004	39203056	0	0.0829	0.2836	0.693	-2.6893	-1.1402	-1.5744	-0.4805	-1.1068
Japan	JPN	39200004	39203381	0	-1.6131	-2.9627	-2.664	-2.6893	-1.2992	-1.6678	-1.4019	-1.3017
Japan	JPN	39200004	39200080	0	-1.4634	0.6606	-0.408	-2.6893	0.0903	-0.8768	2.4277	1.0448
Japan	JPN	39200004	39200157	0	-0.2408	-0.0862	0.0226	-2.6893	-0.9288	-1.6678	0.5755	0.1216
Japan	JPN	39200004	39204179	0	-1.1793	-0.1077	-1.1664	-0.5916	-0.386	-1.6678	0.3415	0.7435
Japan	JPN	39200004	39206267	0	-0.8797	-0.7221	-0.691	-1.3723	-0.0984	-0.5309	-0.6852	-0.2503
Japan	JPN	39200004	39203409	1	0.2715	-2.1648	-2.664	-0.7408	0.2039	-0.8437	-2.1355	-1.2711
Japan	JPN	39200004	39203635	0	-0.4992	0.1395	-0.4728	-1.2073	-0.1863	-1.6678	0.3415	-0.4607
Japan	JPN	39200004	39200955	0	-0.0053	-0.4998	-0.9607	-1.6455	-0.9056	-0.4817	-0.6852	0.1216
Japan	JPN	39200004	39206535	0	-0.9615
Japan	JPN	39200004	39206049	0	-1.1764	-0.2479	-1.1926	0.5918	0.8779	1.5721	0.5755	0.1216
Japan	JPN	39200004	39206306	0	-0.3952	0.3889	1.9359	-2.6893	0.1998	-1.6678	1.4752	2.0955
Japan	JPN	39200004	39201063	0	0.6409	1.0919	1.9359	-0.2957	-0.3563	-0.2306	2.4277	2.0955
Japan	JPN	39200004	39201876	0	-1.0128	0.802	-0.829	-1.6821	0.2953	-1.6678	1.5037	-0.2503
Japan	JPN	39200004	39206622	0	-0.1998	-0.7221	-1.5553	-2.6893	-0.9726	-1.6678	-1.154	-2.5027
Japan	JPN	39200004	39202736	0	-0.9484	-2.9627	-2.664	-2.6893	-0.6386	-1.6678	-2.1355	-2.5027
Japan	JPN	39200004	39205376	0	-0.7721	1.0919	-1.0935	-0.8189	-0.4278	-1.6678	-0.4805	0.6919
Japan	JPN	39200004	39201831	0	-0.7116	-0.4174	-0.8627	-1.1146	0.2426	-0.0695	0.3473	-0.2201
Japan	JPN	39200004	39204720	1	0.1492	-0.4203	-1.0611	-1.1999	-0.5186	-1.0529	-0.6852	-0.7496
Japan	JPN	39200004	39201174	0	-1.2747	-2.1099	-2.664	-2.64	-0.7227	-1.6678	-2.1355	-2.5027
Japan	JPN	39200004	39202571	0
Japan	JPN	39200004	39203817	0	-0.4399	-1.1002	-1.1926	-2.6893	-0.8267	-1.6678	-0.5832	-0.3297
Japan	JPN	39200004	39202304	0	-0.4681	-0.6292	-0.7249	-0.5819	-0.0349	-0.0961	-0.5832	-0.4607
Japan	JPN	39200004	39200118	0	-1.1776	-0.0071	1.9359	-0.1471	-0.3464	-0.8007	0.5755	2.0955
Japan	JPN	39200004	39201374	0	0.084	-2.9627	-2.664	-2.6893	1.6572	-1.6678	-2.1355	-2.5027
Japan	JPN	39200004	39201311	0	-0.7862	-2.2005	-1.5794	0.792	-3.7095	-0.4168	-1.1908	-0.717
Japan	JPN	39200004	39200449	0	-0.7718	2.6352	1.9359	3.6039	4.8357	3.6292	-2.1355	-2.5027
Japan	JPN	39200005	39201714	1	-0.8813
Japan	JPN	39200005	39204302	1	-0.2597	-2.9627	-2.664	-2.6893	-1.3318	-1.6678	-2.1355	-2.5027
Japan	JPN	39200005	39202388	1	-0.4963	0.96	-0.4246	-1.7664	-0.3283	-0.5309	-0.9906	0.1216
Japan	JPN	39200005	39206606	1	-0.9281	-0.2366	-0.8309	-1.3723	-0.1065	-1.6678	0.1701	0.1216
Japan	JPN	39200005	39206884	1	-0.7976	-0.5286	-1.3508	-2.6893	0.1316	-1.6678	-2.1355	2.0955
Japan	JPN	39200005	39201997	1	-0.9913	-0.2366	-1.9313	-0.3905	0.4245	-0.5309	-1.5596	-0.942
Japan	JPN	39200005	39205353	1	0.3343	-0.59	-0.9145	-0.2643	-0.6731	-0.3261	-0.0553	-0.5251
Japan	JPN	39200005	39205346	1	-0.148	-0.4203	-0.4806	-2.0365	-0.137	-1.6678	-0.5832	-0.7496
Japan	JPN	39200005	39207021	1	0.4247	0.5177	-0.3048	-1.0089	-0.3585	-1.6678	-0.4175	0.7627
Japan	JPN	39200005	39206968	1	-0.6046	-0.5743	-0.3802	-1.6821	-0.5367	-1.6678	-0.216	0.1216
Japan	JPN	39200005	39201999	1	-1.2524	-0.59	-0.6173	-1.3158	-0.6671	-1.0529	-0.2821	-0.959
Japan	JPN	39200005	39206136	1	-0.7824	-0.9279	-0.8627	-0.5011	-0.4668	-1.6678	-0.2004	-0.2503
Japan	JPN	39200005	39200207	1	-0.1195	0.1395	-0.9607	-0.6135	-0.3979	-1.6678	-0.4948	-0.2201
Japan	JPN	39200005	39200302	1	-0.1105	-0.8355	-1.0611	-0.5022	-0.1422	-1.6678	-0.0553	-0.3297
Japan	JPN	39200005	39203402	1	-1.4963	-0.4314	-1.1926	-2.6893	-0.9672	-1.6678	-0.1026	0.1216
Japan	JPN	39200005	39202784	1	-0.4953	0.6348	-0.5907	-1.0549	-0.0711	-1.6678	-0.3912	-0.2503
Japan	JPN	39200005	39200791	1	-1.5455	0.3289	0.586	-1.6821	-0.3295	-1.6678	-0.6852	0.1216
Japan	JPN	39200005	39204192	1	0.0265	-0.5743	-0.8627	-0.4395	-0.1094	-0.8604	0.5755	-0.7317
Japan	JPN	39200005	39205388	0	-1.1916	-2.4463	-2.664	-2.6846	-3.7095	-1.6678	-2.1355	-2.5027
Japan	JPN	39200005	39205734	0	-0.7709	-0.1106	-1.0611	-1.2335	-0.9182	-1.6678	-0.6852	-0.6774
Japan	JPN	39200005	39203096	0	-1.6757	-0.7645	-2.664	-2.6893	-0.0134	-1.6678	-1.4019	-1.3017
Japan	JPN	39200005	39206565	0	0.3385	-0.0219	-0.3802	-1.4044	-0.0419	-1.6678	0.8038	0.1216
Japan	JPN	39200005	39202067	0	-1.1905	-0.0862	-1.0611	-1.9218	-0.583	-1.6678	0.5755	-0.7496
Japan	JPN	39200005	39200277	0	0.1545	-0.7221	-0.691	-1.5147	-0.0225	-1.6678	-0.176	0.1216
Japan	JPN	39200005	39203681	0	-1.1359	-1.1117	-2.664	-1.2589	-2.1369	-1.6678	-1.305	-2.5027
Japan	JPN	39200005	39200673	0	-0.2249	-1.2007	-0.888	-2.6893	-0.5694	-0.2875	0.1648	0.1216
Japan	JPN	39200005	39203675	0	-1.2168	-1.0688	-1.1926	-2.6893	-1.0534	-1.6678	-0.5798	-0.5475
Japan	JPN	39200005	39200497	0	-0.2103	-0.0862	1.2899	-0.0527	0.0851	-0.1283	-2.1355	2.0955
Japan	JPN	39200005	39205668	0	-0.4875	0.1736	-0.6643	-0.9349	0.7516	-1.6678	-0.7477	0.1216
Japan	JPN	39200005	39202826	0	-0.7478	-0.8232	-1.7242	-2.6893	-0.8561	-0.4817	-1.5596	-0.6774
Japan	JPN	39200005	39205258	0	-0.7833	-0.4174	-0.9607	-0.8939	-0.6408	-1.6678	-0.3012	-1.0788
Japan	JPN	39200005	39206437	0	-1.1188	-2.9627	-2.664	-1.4319	-1.0942	-1.6678	-1.5596	-2.5027
Japan	JPN	39200005	39204819	0	-0.8057	0.4546	-0.7638	-0.2887	0.5684	-1.6678	0.5339	0.1216
Japan	JPN	39200005	39200528	0	0.0961	-0.7221	-1.1926	-2.6893	-0.1949	-1.6678	-0.5832	-1.1252
Japan	JPN	39200005	39204581	0	-0.3497	0.7062	0.8348	-0.6784	0.1025	-1.6678	1.6284	2.0955
Japan	JPN	39200006	39200203	0	-0.0853	-0.2548	-0.9607	-1.6821	-0.6512	-1.6678	0.8038	0.1216
Japan	JPN	39200006	39202674	0	0.6317	1.7671	-1.2044	-2.6893	-0.9486	-1.6678	-0.7253	-0.9101
Japan	JPN	39200006	39202227	0	-0.2637	-0.4221	-0.3802	-1.4269	-0.5311	-0.5842	-0.4801	-0.4377
Japan	JPN	39200006	39201527	1	0.1265	-0.4628	-1.0271	-2.0188	-0.5738	-1.6678	-0.9797	-0.7496
Japan	JPN	39200006	39204678	1	-1.3022	-0.1827	-1.7997	-0.8008	-1.0497	-0.8849	-0.3733	0.1216
Japan	JPN	39200006	39204958	1	-0.228	0.5068	1.1355	0.0072	1.4374	-0.5309	2.0386	2.0955
Japan	JPN	39200006	39200251	1	-0.2334	-0.7114	-1.1134	-2.6893	-0.8358	-1.6678	0.075	0.4504
Japan	JPN	39200006	39201223	0	-0.659	-2.0452	-1.6468	-1.3001	-0.8132	-0.7054	-0.6852	-0.7496
Japan	JPN	39200006	39203006	0	0.5152	-1.1429	-2.664	-0.4316	0.2426	-1.6678	-0.8372	0.5682
Japan	JPN	39200006	39203902	0	-0.4782	-0.2662	-0.9607	-0.68	-0.0949	-1.6678	-0.0551	0.1216
Japan	JPN	39200006	39201118	1	1.3375	-0.8264	0.0226	-0.3315	0.3038	-0.2154	-0.2852	-0.222
Japan	JPN	39200006	39201934	1	-0.9123	-1.184	-1.9209	-0.5118	-1.0061	-0.8849	-2.1355	-1.0633
Japan	JPN	39200006	39202588	1	0.9301	-0.938	-1.7242	-0.2766	-0.3689	-0.2154	-0.4771	0.9888
Japan	JPN	39200006	39202944	1	0.6022	0.6606	-0.8309	-0.3312	1.4357	-0.8849	0.3876	0.6919
Japan	JPN	39200006	39201343	0	-1.3262	0.1236	0.1386	-1.3723	-0.5057	-1.6678	0.5755	0.1216
Japan	JPN	39200006	39201490	0	0.7947	-0.847	-0.8417	-2.6893	-1.691	-1.6678	-0.787	0.2525
Japan	JPN	39200006	39202127	0	-0.2334	0.5128	-0.8946	-2.6893	0.1093	-1.6678	-0.3733	2.0955
Japan	JPN	39200006	39202364	1	-0.6373	-0.59	-1.1926	-2.6893	-1.0736	-1.6678	-0.309	-1.0788
Japan	JPN	39200006	39204081	1	0.2672	-0.59	-0.8946	-1.3723	-0.7747	-0.8849	-1.5537	-0.3297
Japan	JPN	39200006	39200525	1	-0.5334	-0.7221	-1.1926	-0.9384	-0.2837	-1.6678	-0.176	-0.4607
Japan	JPN	39200006	39201250	1	-0.5837	-0.948	-2.2485	-0.3587	-1.1875	-0.5309	-0.5832	-1.7277
Japan	JPN	39200006	39202077	0	-0.8286	-1.6559	-2.664	-1.7857	-0.9505	-1.6678	-0.1722	-0.2274
Japan	JPN	39200006	39202289	0	-0.3201	-0.7915	0.586	-0.3151	-0.9113	-1.6678	-0.2008	0.1216
Japan	JPN	39200006	39202441	0	-0.7446	-1.3182	-2.2485	-0.8321	-1.1637	-1.6678	-1.0992	0.1216
Japan	JPN	39200006	39206090	1	1.364	0.3815	-1.0021	0.0037	0.1022	-0.0671	-0.6852	-0.959
Japan	JPN	39200006	39205697	1	0.7498	-0.0219	0.0226	-0.8189	-0.5386	-1.6678	-0.5974	-0.7827
Japan	JPN	39200006	39206790	1	0.1508	0.2695	1.0043	-0.485	-0.1858	-1.6678	0.3482	2.0955
Japan	JPN	39200006	39201947	1	-0.1703	-1.0212	-1.62	-2.6893	-1.4002	0.0013	-0.6852	-1.1242
Japan	JPN	39200006	39201117	0	-0.516	-1.384	-2.1689	-1.012	-1.4359	-0.8849	-2.1355	-0.3297
Japan	JPN	39200006	39204808	0	0.0609	0.0502	0.7162	-0.8263	0.1771	-0.1652	0.5755	0.4777
Japan	JPN	39200006	39203131	0	-0.3149	-0.2662	0.0226	0.3295	0.0484	-1.6678	0.1648	-0.4607
Japan	JPN	39200006	39201632	1	0.0237	-1.3182	-1.6008	-1.2589	-1.7127	-0.8849	-1.5537	-1.9916
Japan	JPN	39200006	39205410	1	1.0063	-0.8802	-1.8838	-1.7857	-1.1869	-1.6678	-1.2871	0.1238
Japan	JPN	39200006	39203113	1	-0.4657	-0.8398	-1.0611	-1.6821	-0.7383	-1.6678	0.5755	-0.4607
Japan	JPN	39200006	39206589	1	-0.4145	-0.5743	-0.5907	-0.0939	-0.7442	-1.6678	-0.3237	-0.7639
Japan	JPN	39200007	39201031	1	0.0193
Japan	JPN	39200007	39204649	1	-0.7923	-1.7324	-1.9209	-2.6893	-1.0585	-1.6678	-2.1355	-0.9111
Japan	JPN	39200007	39202165	1	-0.2284	-0.0933	-1.7997	-1.7505	-0.4201	-1.6678	-1.166	0.1238
Japan	JPN	39200007	39203957	1	-1.6887	0.4546	-0.4728	-2.6893	0.0573	-1.6678	0.8939	-0.5251
Japan	JPN	39200007	39201951	1	0.1749	-0.8357	-1.9313	-2.6893	-0.5604	-0.5309	-2.1355	0.1216
Japan	JPN	39200007	39201184	1	-0.2606	-0.59	-1.5883	-0.9023	-0.4181	-1.6678	-1.1378	-0.5912
Japan	JPN	39200007	39205623	1	-0.5944	-1.9613	-1.4747	-1.5123	-0.8419	-1.6678	-0.6852	-0.7317
Japan	JPN	39200007	39205603	1	-0.8487	-0.6684	-1.3446	-2.6893	-0.8226	-1.6678	-0.6852	-0.2503
Japan	JPN	39200007	39204922	1	-1.1678	-0.7087	-0.6916	-0.8186	-0.4349	-1.6678	-0.8453	-1.7277
Japan	JPN	39200007	39205886	1	-1.1296	-2.9627	-2.664	-2.6893	-2.3281	-1.6678	-2.1355	-2.5027
Japan	JPN	39200007	39204744	1	-0.9385	0.1221	-0.8627	-0.3175	0.4899	-1.6678	-0.4771	-0.959
Japan	JPN	39200007	39200704	1	0.0579	-0.3435	-1.9313	-1.0184	-0.6407	-1.4875	-0.8686	-0.5493
Japan	JPN	39200007	39200372	1	-0.3528	-0.7221	-1.1926	-1.1465	-0.8769	-0.8445	-0.3763	0.1216
Japan	JPN	39200007	39204598	1	-0.4973	-0.8727	-0.7902	-1.2589	0.2587	-1.6678	-0.3907	0.4504
Japan	JPN	39200007	39202108	1	-0.2112	-1.4418	-1.3864	-2.6893	-0.8148	-1.6678	-0.5832	0.7566
Japan	JPN	39200007	39206075	1	-1.4932	-2.0266	-1.4559	-1.277	-0.8815	-1.6678	-2.0333	-1.9384
Japan	JPN	39200007	39206618	1	0.3036	0.5315	-0.3827	-0.6423	0.0618	-1.6678	-0.6852	-0.2503
Japan	JPN	39200007	39205247	1	0.6894	2.6352	-0.4806	-1.7857	2.2198	-1.6678	-0.8338	0.1216
Japan	JPN	39200007	39201464	1	-0.3791	-0.4203	-1.492	-1.3102	-0.8613	-0.7793	-0.5172	2.0955
Japan	JPN	39200007	39206318	1	0.6061
Japan	JPN	39200007	39206432	1	-0.9254	1.1493	-1.0611	-1.3723	0.1007	-1.6678	-0.3907	-0.1563
Japan	JPN	39200007	39205381	1	-0.9685	0.3961	-0.5836	-0.7841	-0.13	-1.6678	0.5755	0.839
Japan	JPN	39200007	39205648	1	-0.7881	-0.9134	-2.0338	-2.6893	-0.6431	-1.6678	-1.7719	0.6135
Japan	JPN	39200007	39201272	1	-0.8892	-0.0862	-0.5836	-1.7857	-1.0056	-1.6678	-0.216	-0.3297
Japan	JPN	39200007	39203401	1	-0.1734	-1.0954	0.0226	-1.5123	-0.6652	-1.6678	-2.1355	-0.2503
Japan	JPN	39200007	39205430	1	-0.9181	-1.3216	-1.4011	-0.7688	-1.0011	-0.8768	-1.2835	-0.3856
Japan	JPN	39200007	39203873	1	-0.3054	-0.0862	-0.4728	-1.6821	-0.3601	-1.6678	0.0221	0.1216
Japan	JPN	39200007	39200433	1	-0.7259	-0.7221	-0.8627	-1.6895	-0.4288	-1.6678	0.0221	-0.5251
Japan	JPN	39200007	39200246	1	-1.1623	0.468	-0.7638	-1.2502	-0.2044	-1.6678	0.3482	0.1216
Japan	JPN	39200007	39207008	1	-1.5317	-1.018	-1.7242	-2.6893	-0.6662	-1.6678	-2.1355	-1.3017
Japan	JPN	39200007	39201564	1	-1.0317	-0.59	-1.0611	-1.1465	-0.2168	-1.6678	0.5755	-0.3297
Japan	JPN	39200008	39206930	0	-1.0332	-0.4314	-1.62	-0.8189	-0.4629	-1.6678	-0.7899	2.0955
Japan	JPN	39200008	39204964	0	0.7989	-0.7353	-1.0935	-0.4717	0.7621	-0.5309	-0.0585	0.1216
Japan	JPN	39200008	39206350	1	0.0831	-2.9627	-2.1689	-2.6893	-1.7103	-1.6678	-0.4771	-1.3017
Japan	JPN	39200008	39204525	1	-1.3806	-0.4203	-1.5179	-1.668	-0.8838	-0.3551	-2.1355	-1.3266
Japan	JPN	39200008	39201399	0	-0.2736	-0.4174	-1.4242	-1.7857	-0.423	-1.6678	-0.3966	-0.7496
Japan	JPN	39200008	39200340	1	-0.4751	-0.8357	-1.0935	-1.4428	-0.967	-1.6678	-0.6852	-0.7496
Japan	JPN	39200008	39202425	1	1.1505	0.2607	-0.5836	-0.6737	-0.652	-1.5744	0.775	0.4777
Japan	JPN	39200008	39203592	1	0.6824	-0.59	-1.0935	-0.811	-0.5194	-1.6678	-2.1355	-2.5027
Japan	JPN	39200008	39205422	0	-0.406	-1.4543	-0.9624	-0.9801	-0.3411	-1.6678	-0.216	-0.3297
Japan	JPN	39200008	39200407	0	-0.0869	1.3403	0.8348	-1.1433	0.4245	-0.7368	0.4739	2.0955
Japan	JPN	39200008	39206116	1	0.3229	-0.6579	-1.2637	-0.6499	-0.4772	-1.6678	-0.2004	0.5933
Japan	JPN	39200008	39200348	1	0.5535	1.127	-0.3048	-2.6893	-1.1452	-1.6678	0.1693	0.7627
Japan	JPN	39200008	39204435	0	0.8665	0.1221	-2.2485	-2.6893	-0.0437	-1.3198	-0.7899	-1.4991
Japan	JPN	39200008	39201882	0	-0.7123	-0.5583	-1.1926	-0.6858	-0.4879	-1.6678	-2.1355	-0.8443
Japan	JPN	39200008	39205498	1	0.0154	-1.5072	-0.8237	-0.6197	-1.3966	-1.6678	-0.7867	0.1216
Japan	JPN	39200008	39200357	1	-0.4111	-0.59	-1.0935	-0.8939	-0.3653	-1.6678	-0.6852	-0.3297
Japan	JPN	39200008	39206461	0	-1.2447	-2.9627	-1.1926	-1.7857	-0.7919	-1.6678	-0.6852	-1.1252
Japan	JPN	39200008	39204479	1	-0.3432	-0.8283	-1.7242	-0.8913	-0.2852	-0.5309	-1.5848	-0.3297
Japan	JPN	39200008	39205659	1	0.1097	0.7308	-0.4728	-1.4373	0.1732	-1.6678	-0.6707	-1.113
Japan	JPN	39200008	39202592	1	-0.4203	-0.3697	-0.5623	-1.6821	-1.1075	-1.6678	-1.2871	-1.023
Japan	JPN	39200008	39203316	0	-0.7474	-0.5286	0.3461	-0.2023	-0.9203	-1.6678	-0.7696	-2.5027
Japan	JPN	39200008	39206515	0	0.1378	-1.0212	-1.1926	-0.0264	-0.3163	-1.6678	-0.5832	-0.5652
Japan	JPN	39200008	39202805	1	0.0134	-2.1844	-1.3815	-1.0327	-0.9742	-1.6678	-0.6852	-1.1252
Japan	JPN	39200008	39204452	1	0.6731	1.7162	0.6847	-0.8913	0.2497	-0.5309	1.3918	2.0955
Japan	JPN	39200008	39203744	0	-0.0496	-1.3079	-2.664	-1.6841	-0.9606	-1.6678	-0.9759	-0.942
Japan	JPN	39200008	39201125	0	0.19	-1.3171	-2.664	-1.7857	-0.3859	-1.6678	-1.5537	-2.5027
Japan	JPN	39200008	39200018	1	0.1128	-0.59	-0.227	-0.796	-0.5373	-1.6678	-0.5828	0.1216
Japan	JPN	39200008	39202387	1	-0.8955	-0.5743	-1.0611	-2.6893	-1.2729	-1.6678	-0.5832	-1.3017
Japan	JPN	39200008	39202998	1	0.088	-0.0384	-2.664	-0.6998	-0.9036	-0.8849	-0.6852	-0.7305
Japan	JPN	39200008	39204392	0	-1.143	-0.983	-1.4928	-2.6893	-2.1324	-1.6678	-1.5588	-1.9616
Japan	JPN	39200008	39200668	0	-1.4324	-2.9627	-2.664	-0.583	-0.996	-1.6678	-2.1355	-2.5027
Japan	JPN	39200008	39204694	1	-0.3616	0.1371	-0.9145	-0.1535	-0.4999	-0.4058	-2.1355	-0.2503
Japan	JPN	39200008	39206353	1	-0.3181	-0.1827	-1.0611	-0.2488	-0.1451	-1.6678	-0.417	0.1216
Japan	JPN	39200009	39205435	1	0.2301	-0.0862	0.0226	-0.096	-0.292	-1.6678	0.5755	0.1216
Japan	JPN	39200009	39202330	0	-0.7647	-0.0862	0.0226	0.7456	-0.2513	-1.6678	-0.6852	0.1216
Japan	JPN	39200009	39205142	0	-0.147	-2.9627	-2.664	-1.6895	-1.4748	-1.6678	-2.1355	-2.5027
Japan	JPN	39200009	39204771	0	-0.5306	-0.2479	-0.9607	0.051	0.0931	-0.8849	0.5755	-0.4607
Japan	JPN	39200009	39200408	1	-0.4381	-0.7162	-1.7242	-0.9801	-1.3962	-1.6678	-2.1355	0.4777
Japan	JPN	39200009	39205990	0	0.8892	-0.59	-0.9607	-0.8301	-0.8911	-0.801	-0.3912	-0.9299
Japan	JPN	39200009	39201329	0	-0.4162	0.0666	-0.2827	-1.2103	0.3328	-0.1859	-0.216	-0.2503
Japan	JPN	39200009	39200826	0	0.8584	2.6352	1.9359	-2.6893	4.8357	-1.6678	2.4277	2.0955
Japan	JPN	39200009	39205660	0	-0.2222	-1.3174	-1.4175	-1.0045	-0.629	-1.6678	-2.1355	0.0484
Japan	JPN	39200009	39203580	1	0.1895	0.0566	-1.1346	-0.0221	-0.0978	-1.6678	-0.2852	0.0963
Japan	JPN	39200009	39205362	0	0.0751	1.3889	-1.2374	-1.2044	0.0152	-1.6678	-0.2197	-0.1621
Japan	JPN	39200009	39202899	0	-0.1044	-0.7221	0.0226	-1.2059	-0.769	-1.6678	-0.6852	-0.2503
Japan	JPN	39200009	39206517	0	-0.6655	0.6515	-0.954	-0.8346	-0.4464	-1.6678	-1.4019	0.4184
Japan	JPN	39200009	39202439	0	-0.3392	0.1852	-0.2827	0.2747	0.5509	-1.6678	0.5755	0.1216
Japan	JPN	39200009	39204290	1	-0.7376	-1.5733	-1.7622	-0.8307	-0.1746	-1.6678	-0.3709	-1.2711
Japan	JPN	39200009	39205801	0	0.6717	1.031	-0.2236	0.0679	0.7412	-1.6678	2.4277	2.0955
Japan	JPN	39200009	39200113	0	0.1349	-0.4203	-0.6241	-2.6893	0.0645	-1.6678	0.5755	0.1216
Japan	JPN	39200009	39206091	0	0.6274	-1.5816	-1.4497	-2.6893	-1.6085	-1.6678	-1.0808	-0.9299
Japan	JPN	39200009	39200731	1	0.4095	-0.938	0.0226	-2.6893	-1.111	-1.6678	-0.4948	-0.2503
Japan	JPN	39200009	39200739	1	-0.1748	-1.7535	-2.664	-1.2524	-1.3441	-1.6678	-2.1355	-1.112
Japan	JPN	39200009	39201944	0	0.3302	-0.5743	0.0226	-0.296	-0.4586	-1.6622	0.1693	-0.7317
Japan	JPN	39200009	39204674	0	0.0531	-1.0212	-1.1926	-1.0059	-0.9802	-0.3551	-0.6852	0.1216
Japan	JPN	39200009	39202153	0	-0.9589	-0.1416	0.0226	0.2525	1.2495	-1.6678	0.8038	2.0955
Japan	JPN	39200009	39200665	1	-0.003	-1.05	-1.9803	-0.7421	-1.8394	-1.6678	-0.6852	-1.7277
Japan	JPN	39200009	39204612	0	-0.4768	-0.4203	-0.4806	-2.6893	-0.722	-1.6678	-1.4608	0.1216
Japan	JPN	39200009	39206114	0	0.363	1.3403	0.3461	-0.8189	0.8528	-1.6678	1.2027	2.0955
Japan	JPN	39200009	39203429	0	-0.0364	-0.8398	-0.4728	0.1585	-0.0745	-1.6678	0.5755	-0.5251
Japan	JPN	39200009	39203550	0	-0.0671	0.468	0.6755	-2.6893	-0.5477	-1.6678	-0.4145	0.4994
Japan	JPN	39200009	39201844	1	-0.2675	-1.3858	-1.1887	-2.6893	-1.2476	-1.6678	-0.7078	-0.9299
Japan	JPN	39200009	39206663	0	0.0267	1.031	-0.4224	-1.1118	0.2232	-1.6678	0.0177	1.2841
Japan	JPN	39200009	39201620	0	0.8491	-1.4487	-1.3645	-0.4085	-0.2281	-1.6678	-1.5596	0.7848
Japan	JPN	39200009	39200601	0	0.3427	2.6352	1.9359	-2.6893	1.179	0.0845	2.4277	2.0955
Japan	JPN	39200009	39201267	0	0.7274	0.0634	-0.8154	-0.5613	-0.035	-0.7054	-2.1355	2.0955
Japan	JPN	39200009	39205208	0	-0.3617	0.2086	-0.691	-0.4206	-0.309	-1.2919	0.5755	0.0876
Japan	JPN	39200009	39206774	0	0.029	-1.2524	-1.1926	-0.9778	-1.1012	-0.8849	-0.6852	-0.222
Japan	JPN	39200010	39202031	1	-0.4502	-0.0192	-0.9607	-1.5123	-1.1215	-1.6678	-1.5596	-0.1563
Japan	JPN	39200010	39204308	0	-1.6176	-1.4174	-2.664	-1.3001	-2.2158	-0.9484	-2.1355	-1.7277
Japan	JPN	39200010	39200127	0	0.3979	0.3289	-0.8627	-0.6969	-0.4959	-0.6905	-0.6852	-0.1314
Japan	JPN	39200010	39205982	0	1.0761	-0.2479	-0.9607	-0.0075	-0.8225	-0.0518	-1.4214	-0.4377
Japan	JPN	39200010	39204735	1	-1.1139	-0.7221	-0.9607	-1.0091	-1.337	-0.6073	0.5755	-0.5251
Japan	JPN	39200010	39202916	0	-0.4095	-0.8294	-1.2374	-1.0772	-0.7361	-1.6678	-0.176	-1.1733
Japan	JPN	39200010	39204953	1	-0.3659	-0.59	-1.7242	-2.6893	-1.2643	-0.8768	-0.6852	0.4184
Japan	JPN	39200010	39202590	1	-0.4448	-0.2509	-0.9607	-1.7857	-0.937	-0.1627	-0.6852	-1.1252
Japan	JPN	39200010	39200435	0	-0.7909	-1.7372	1.9359	-2.6893	-0.3815	-1.6678	-2.1355	2.0955
Japan	JPN	39200010	39202756	1	0.214	-0.7874	-1.1201	-0.393	-0.3018	-0.7793	0.3482	0.1216
Japan	JPN	39200010	39203713	0	0.427	-1.0212	-0.9947	-1.3089	-0.3185	-0.8768	-0.6852	-0.3297
Japan	JPN	39200010	39202802	0	-0.5335	-1.2544	-0.8172	-1.3089	-0.0951	-1.6678	-0.5832	-0.1563
Japan	JPN	39200010	39200514	1	-0.5708	-0.847	-0.5761	-0.524	-0.0178	-0.1414	-1.5848	0.1216
Japan	JPN	39200010	39201517	1	0.8399	-1.2692	-1.1926	-2.6893	-0.9109	-1.6678	-1.5848	0.1216
Japan	JPN	39200010	39201794	1	-0.9013	-1.4528	-1.6877	-2.6893	-1.4165	-1.6678	-0.6852	-0.7496
Japan	JPN	39200010	39205133	0	-1.2327	-0.938	-0.9607	-0.2974	-0.2472	-0.1384	-0.6856	-0.2201
Japan	JPN	39200010	39204634	0	0.1269	-1.0197	-2.664	-0.0653	-0.2872	-1.6678	-0.3996	-2.5027
Japan	JPN	39200010	39205309	1	0.0435	-0.2479	-1.6877	-1.3723	-0.0841	-0.424	-1.4214	-1.6557
Japan	JPN	39200010	39205292	0	-0.5395	0.0402	-0.6097	0.4988	0.9658	-1.6678	-2.1355	-0.8385
Japan	JPN	39200010	39206821	1	-1.2355	1.153	0.8348	-1.3107	0.2461	-1.6678	2.4277	1.2841
Japan	JPN	39200010	39203525	0	-0.1837	-0.0862	0.0226	-0.9771	0.4193	0.2224	0.5755	0.1216
Japan	JPN	39200010	39201458	0	-0.6313	-0.983	-1.2374	-2.6893	-1.2831	-1.6678	-0.309	-0.5912
Japan	JPN	39200010	39201759	1	-0.1126	-0.7221	-0.9947	-2.6893	-1.1142	-1.6678	-0.6852	0.1216
Japan	JPN	39200010	39204719	0	-0.1506	-0.8357	-0.9607	-1.1401	-0.7739	-1.6678	-0.535	0.1216
Japan	JPN	39200010	39200300	0	0.1891	-0.4488	-1.2874	0.1053	0.8416	-1.6678	-0.5854	-1.1252
Japan	JPN	39200010	39200236	1	-1.1291	-0.7894	-1.9803	-1.1201	-0.6761	-0.5007	-1.5848	-1.0169
Japan	JPN	39200010	39207044	1	-0.1945	0.4121	-0.982	-0.3745	0.1473	-0.5309	0.0559	0.4777
Japan	JPN	39200010	39206023	1	-0.147	-0.938	-1.6145	-1.7857	-1.5963	-0.8849	-2.1355	0.1216
Japan	JPN	39200010	39200912	1	-0.383	0.1221	-1.8395	-1.0434	-1.0212	-1.6678	-1.7719	-0.3297
Japan	JPN	39200010	39203617	1	-0.1121	0.957	-0.9285	-1.0184	-0.9734	-1.6678	0.2344	-1.3649
Japan	JPN	39200010	39201401	1	-0.3657	-1.0212	-1.7242	-0.6197	-0.526	-1.6678	-0.6852	-0.6491
Japan	JPN	39200010	39205786	0	-0.2952	-1.0674	-0.8627	-2.6893	-0.731	-0.9484	-0.4805	-0.9299
Japan	JPN	39200010	39202038	1	-0.7371	-1.616	-2.664	-2.6893	-1.9355	-0.5842	-2.1355	-2.5027
Japan	JPN	39200010	39202386	1	-0.2848	-0.2479	-1.231	-0.8033	-1.0461	-1.6678	-0.9936	-0.5912
Japan	JPN	39200012	39204112	1	-0.3026	-0.6369	-1.5179	-0.6843	-0.3312	-0.8294	-0.7899	-0.5005
Japan	JPN	39200012	39202124	1	-0.485	2.6352	0.231	-0.2662	-0.2125	-0.438	0.3482	0.1216
Japan	JPN	39200012	39200257	1	-1.952	-2.9627	-2.664	0.1053	-0.9609	-1.6678	-2.1355	-2.5027
Japan	JPN	39200012	39203449	1	-0.9253	-0.7087	-1.3264	-0.5292	-0.61	-1.6678	-0.5832	-1.2587
Japan	JPN	39200012	39207011	1	-0.1415	-0.2662	-1.013	-0.1684	0.2372	-0.5639	0.8038	0.1216
Japan	JPN	39200012	39203146	1	-1.031	0.2695	-0.227	0.2427	0.4137	-0.071	1.1176	1.1013
Japan	JPN	39200012	39200693	1	-0.1578	0.1371	-1.1926	-1.3001	0.0934	0.0759	-0.6852	-0.5912
Japan	JPN	39200012	39200045	1	-1.1833	0.2086	-0.4728	-0.061	-0.2542	-0.0683	-0.2852	-0.7496
Japan	JPN	39200012	39204748	1	-0.6813	-0.4203	-1.418	-0.504	-0.515	-0.391	0.5755	0.1216
Japan	JPN	39200012	39206125	1	-0.2966
Japan	JPN	39200012	39205152	1	-0.9176	0.4012	-0.8099	-0.9998	-0.2515	-0.2306	-2.1355	2.0955
Japan	JPN	39200012	39200020	1	-0.8878	-0.9363	-0.8946	-0.6086	-0.4982	-0.0162	-0.6852	-0.7496
Japan	JPN	39200012	39206715	1	-0.0674	-1.8141	-2.664	-0.1615	-0.1047	0.0085	-1.5848	-2.5027
Japan	JPN	39200012	39201436	1	-0.368	0.3961	-0.5836	-0.2353	-0.3785	-0.2306	-0.6896	-2.3095
Japan	JPN	39200012	39204069	1	-0.0288	-1.3452	-0.7638	-0.3181	0.0069	-0.3944	0.5755	1.2841
Japan	JPN	39200012	39204233	1	-0.7119	0.5315	-0.2236	-0.4063	-0.1296	-0.6073	-0.2395	1.1232
Japan	JPN	39200012	39202155	1	-1.0197	-0.0862	-0.9607	-0.934	-0.8148	-0.8768	0.1648	-0.5251
Japan	JPN	39200012	39202649	1	-0.1707	2.6352	-1.4626	0.4162	0.2717	0.2706	-0.8483	-0.945
Japan	JPN	39200012	39201440	1	-0.1394	1.1493	-1.1412	-0.5312	-0.4466	0.3176	0.0993	-1.1395
Japan	JPN	39200012	39202926	1	-0.3819	0.96	-1.1926	-0.2637	-0.6534	-0.9484	-2.1355	-2.5027
Japan	JPN	39200012	39202708	1	-1.2239	-0.0168	-2.664	-0.7775	0.0673	-1.6678	-0.8488	-2.5027
Japan	JPN	39200012	39201317	1	0.2708	-0.9801	-2.664	-1.0489	-0.4454	-0.6073	-2.1355	-0.3297
Japan	JPN	39200012	39204542	1	0.5265	0.5266	-0.3802	0.0425	0.4564	-0.1652	-0.176	0.9883
Japan	JPN	39200012	39206804	0	0.9225	-0.5673	-0.9607	-1.2858	-0.5225	-1.6678	-0.6852	0.1216
Japan	JPN	39200012	39204254	0	0.5385	-1.2858	-1.64	-1.7857	-0.9291	-1.6678	-0.9533	-1.1252
Japan	JPN	39200012	39204181	0	0.0644	-0.1769	-0.4246	-1.2502	2.4817	-0.421	-0.115	2.0955
Japan	JPN	39200012	39201859	0	-1.834	-0.1957	1.9359	-2.6893	2.2198	-1.6678	2.4277	2.0955
Japan	JPN	39200012	39201706	0	-0.4672	0.5266	-0.9607	-1.1433	-0.6214	-1.0529	0.5755	0.1216
Japan	JPN	39200012	39203662	0	0.2293	-1.0699	-2.664	-0.3509	-1.0653	-0.1294	-2.1355	-1.453
Japan	JPN	39200012	39200035	0	-0.0684	-0.5717	-0.691	-1.7628	0.2323	-1.2919	0.5755	0.1216
Japan	JPN	39200012	39204425	0	0.1556	-0.7122	-1.6877	-2.6893	-0.7669	-1.6678	-1.5596	0.023
Japan	JPN	39200012	39201497	0	-0.2002	-1.017	-0.744	0.5356	-3.7095	0.5014	-0.6852	-0.4467
Japan	JPN	39200012	39203765	0	-0.5564
Japan	JPN	39200012	39203697	0	1.0026	-0.983	-1.4497	-0.7736	-0.5411	-1.6678	-0.309	0.4777
Japan	JPN	39200013	39201336	1	0.4439	-0.938	-0.9607	-2.6893	-1.1867	-1.4875	-0.6852	-1.1252
Japan	JPN	39200013	39201588	0	-0.5272	0.32	0.8348	-0.1822	0.4099	-0.3766	1.6284	0.9444
Japan	JPN	39200013	39200191	1	-0.8956	-0.4203	-1.088	-1.2858	-0.3654	-0.5519	0.0256	0.4994
Japan	JPN	39200013	39202476	1	0.1695	-0.7737	-1.5485	0.0533	-0.4449	-0.5309	-0.6599	0.1959
Japan	JPN	39200013	39205627	0	0.5937	0.6654	1.1355	-2.6893	-0.3348	-1.6678	2.4277	2.0955
Japan	JPN	39200013	39203268	0	-0.3483	0.2086	-1.0935	-1.6455	-0.0992	-0.259	-0.5832	0.1216
Japan	JPN	39200013	39202335	1	0.9557	-2.9627	-2.664	-1.0489	-1.2486	-0.1678	-2.1355	-2.5027
Japan	JPN	39200013	39206709	1	1.07	-0.0933	0.8571	-1.3001	-0.2751	-0.8768	0.1693	2.0955
Japan	JPN	39200013	39200869	1	-0.544	-0.0862	-0.5034	-1.0434	-0.4089	-1.6678	0.5755	-0.3297
Japan	JPN	39200013	39201679	1	0.6814	0.4546	-2.0338	0.2331	0.1912	-0.159	-2.1355	-1.6557
Japan	JPN	39200013	39200867	0	-0.5979	-1.0121	-2.664	-0.788	-3.7095	-1.6678	-2.1355	-1.112
Japan	JPN	39200013	39201276	1	-0.1364	-0.948	-2.664	-1.0059	-0.689	-0.052	-0.8686	0.1216
Japan	JPN	39200013	39201076	1	0.4411	-0.59	-1.4011	-1.6895	-0.3703	-1.2919	-1.2624	-1.7277
Japan	JPN	39200013	39203982	0	0.0693	1.1306	0.3461	-1.1566	-0.0975	-0.5639	1.2262	0.8136
Japan	JPN	39200013	39204839	0	0.4571	0.1245	-1.4928	-0.8589	0.9787	-0.2942	-0.6852	-0.3297
Japan	JPN	39200013	39202414	1	0.1217	-1.1686	-2.664	-2.6893	-0.8378	-0.0671	-2.1355	-1.6557
Japan	JPN	39200013	39203373	1	-0.1042	-0.9363	-0.5836	-1.0587	-0.6681	-0.5309	-0.6852	0.1216
Japan	JPN	39200013	39203259	1	-0.0157	-0.5583	0.8038	-0.3592	-0.0707	-0.9484	0.5755	0.8136
Japan	JPN	39200013	39203877	1	-1.1521	0.3376	-1.4928	-2.6893	-0.2605	-1.6678	-2.1355	0.3016
Japan	JPN	39200013	39204797	0	-0.9771	-0.7087	-1.0611	-0.6123	-0.7587	-0.6274	-0.1026	-0.3297
Japan	JPN	39200013	39201621	1	-0.5654	0.957	-1.231	-1.0059	-0.5589	-0.4384	-0.5974	1.2505
Japan	JPN	39200013	39201582	0	-1.8113	2.6352	-0.408	-2.6893	-0.15	-0.2451	-0.6852	-0.1563
Japan	JPN	39200013	39202818	1	0.0367	0.0763	0.0226	-1.0158	0.021	-0.5309	-0.6852	-0.3297
Japan	JPN	39200013	39200265	1	0.7146	-0.4203	-0.4728	-2.6893	0.1275	-0.8768	-0.2852	0.4777
Japan	JPN	39200013	39202921	1	-0.9187	-0.2577	-1.7997	-1.0539	-1.2411	-0.2451	-2.1355	-0.945
Japan	JPN	39200013	39205605	0	-0.8146	-0.7243	-0.5836	-0.796	-0.2285	-0.2306	-0.0277	1.2841
Japan	JPN	39200013	39206900	1	-0.494	0.1997	-0.9211	-2.6893	-0.0382	-0.3477	-0.5832	0.2546
Japan	JPN	39200013	39205473	1	0.2451	0.1371	-1.1926	-1.7857	-0.5856	-1.6678	-2.1355	-1.0759
Japan	JPN	39200013	39204860	0	-1.3107	-0.2662	-0.7638	-1.0059	0.2161	-0.801	-0.3733	-0.1563
Japan	JPN	39200013	39200625	1	-0.9311	-1.5137	-1.216	-2.6893	-0.1353	-0.7368	-0.6852	0.1216
Japan	JPN	39200013	39201940	1
Japan	JPN	39200013	39201211	1	0.3949	-0.6529	-2.1689	-2.3557	-0.8379	-1.6678	-2.1355	-0.7496
Japan	JPN	39200013	39202672	0	-0.536	-0.0862	-1.088	-0.5957	-0.9527	-0.0553	-1.5596	0.7864
Japan	JPN	39200013	39202905	1	-0.6667	-0.165	-0.7775	-2.0365	-0.5835	-0.9292	-0.4948	0.2546
Japan	JPN	39200013	39205918	0	0.5504	-0.4166	-0.6643	-1.7857	0.2413	-1.2919	-0.5476	2.0955
Japan	JPN	39200014	39205486	1	0.6215	-0.7645	-2.0338	-2.6893	-0.9923	-1.6678	-2.1355	-1.6557
Japan	JPN	39200014	39205968	1	1.0185	1.2587	1.9359	0.2246	2.1609	-0.0177	0.5755	1.0383
Japan	JPN	39200014	39200884	1	1.2341	-2.9627	0.0226	0.7113	-0.6397	-1.6678	0.5755	0.1216
Japan	JPN	39200014	39202323	1	0.16	-0.2662	-0.7638	-0.8618	-0.7311	-1.6678	-0.3912	-1.1252
Japan	JPN	39200014	39205233	1	0.7802	-1.7372	-1.4242	-2.6893	-1.2248	0.4902	-2.1355	-0.3297
Japan	JPN	39200014	39200980	1	-0.0087	0.1371	-0.7836	-0.054	0.1981	-0.2306	-0.6852	-0.7496
Japan	JPN	39200014	39203046	1	-0.5289	-1.4456	-2.664	-0.1291	-1.0693	0.0105	-0.6852	-0.5251
Japan	JPN	39200014	39203968	1	0.1195	-1.1429	-0.9947	-0.6634	-0.6224	-0.2466	-0.3733	0.1216
Japan	JPN	39200014	39201236	1	-0.6198	2.6352	1.4967	-0.1753	0.6517	0.5026	0.5755	1.3857
Japan	JPN	39200014	39206920	0	-0.1321	-0.59	-1.4928	-0.8106	-0.0882	-0.2451	0.5755	-0.5912
Japan	JPN	39200014	39205417	0	-0.9471	-0.0862	0.0226	1.2836	0.8779	-0.0041	0.5755	0.1216
Japan	JPN	39200014	39200532	0	0.7995	-0.0862	0.0226	1.2836	0.8779	-0.7847	0.5755	0.1216
Japan	JPN	39200014	39205311	0	-1.1333	-1.1755	-2.664	-0.4717	-0.5987	-0.1753	-0.2903	-1.1742
Japan	JPN	39200014	39203452	0	0.0073	1.3403	0.8348	0.8681	0.9198	1.1853	1.5037	1.3857
Japan	JPN	39200014	39201038	0	-0.4467	-0.4314	0.0226	-0.0669	-0.2155	0.2995	0.1648	0.1216
Japan	JPN	39200014	39203051	0	1.0075	1.3403	1.9359	0.4428	1.0591	1.7494	2.4277	2.0955
Japan	JPN	39200014	39200789	0	-0.9076	-0.4203	0.0226	0.1615	-0.2539	0.5405	-0.5001	0.1216
Japan	JPN	39200014	39202819	0	0.4825	0.5091	-0.4396	-0.2249	-0.1265	0.5818	-0.2821	0.4994
Japan	JPN	39200014	39200646	0	-0.6609	2.6352	1.9359	3.6039	4.8357	1.7075	2.4277	2.0955
Japan	JPN	39200014	39202820	0	0.3216	-2.0412	-2.664	-0.6744	-1.6059	-1.6678	-1.5537	-1.5197
Japan	JPN	39200014	39202856	0	-0.3525	-1.2559	-0.888	-2.6893	0.3269	0.7888	-0.5208	0.1216
Japan	JPN	39200014	39205117	0	-0.4915	-0.0862	0.0226	0.7113	-0.0408	1.0062	0.5755	0.1216
Japan	JPN	39200014	39200757	0	0.1589	-0.7221	0.0226	-1.1039	-0.1932	-1.6678	0.5755	0.1216
Japan	JPN	39200014	39200607	0	0.4133	-0.089	-1.6877	-1.3798	-0.6403	-1.6678	-1.0722	-0.4607
Japan	JPN	39200014	39201809	0	1.1559	-0.4203	-1.2648	-0.2523	-0.7734	-0.8849	-0.8481	-1.1856
Japan	JPN	39200014	39201439	0	-1.5583	-1.0121	-2.664	-2.6893	-2.3281	-0.1845	-0.4323	-1.3037
Japan	JPN	39200014	39204160	0	-0.2698			0.4004			-1.9617	-2.5027
Japan	JPN	39200014	39205421	0	-0.3597	-0.4314	-0.4728	-0.0307	-0.7173	0.2619	-0.1972	0.1216
Japan	JPN	39200014	39202622	0	0.0629	-2.9627	-2.664	-1.6473	-2.7013	-0.8849	-2.1355	-2.5027
Japan	JPN	39200014	39203763	0	-0.0089	-1.215	-0.7638	-0.6533	-0.6339	-1.6678	-2.1355	-2.5027
Japan	JPN	39200014	39205180	0	-0.0174	-0.7221	0.0226	-0.2027	0.2275	0.2971	0.5755	0.7627
Japan	JPN	39200014	39200273	0	1.154	-0.9363	-1.0935	-0.1871	-0.6791	-0.0077	-0.309	0.1216
Japan	JPN	39200014	39204802	0	-0.9578	-1.2524	-0.9735	-0.5092	-0.5525	-0.421	-0.1026	0.5553
Japan	JPN	39200014	39206850	0	0.9502	-0.4203	-0.227	0.0061	0.1646	0.4902	1.3428	0.1216
Japan	JPN	39200015	39203082	1	-0.5052	-0.0862	-1.1926	0.2369	-0.4256	-1.6678	-0.7867	0.1216
Japan	JPN	39200015	39205799	1	-0.7652	-0.4314	0.0226	-0.6998	-0.2385	-0.801	0.5755	-0.9299
Japan	JPN	39200015	39205199	1	0.6072	-0.4203	-0.227	0.1456	-0.2873	-1.6678	0.5755	0.1216
Japan	JPN	39200015	39206128	1	-0.3865	-0.6486	-1.7242	-2.6893	-0.8647	-1.6678	-1.5848	-1.4399
Japan	JPN	39200015	39203678	1	-0.302	0.3427	-0.5252	-1.0152	0.0324	-1.6678	1.2034	-0.1563
Japan	JPN	39200015	39206275	1	-1.1016	-1.3452	-0.5274	-0.5307	-0.4168	-0.9292	-0.3028	-1.2008
Japan	JPN	39200015	39200619	1	-0.5265	-0.7524	0.0226	-0.5016	-0.2327	-1.0529	-2.1355	-1.1252
Japan	JPN	39200015	39200260	1	-0.711	-1.3279	1.9359	-1.4373	-0.5324	-0.4613	-2.1355	-2.5027
Japan	JPN	39200015	39201466	1	-0.1972	-0.9657	-1.1926	-2.6893	-0.2898	-1.6678	-0.6852	-0.5251
Japan	JPN	39200015	39207015	1	1.0423	-0.8379	-0.7183	-0.8275	-0.2808	-1.6678	1.2075	-0.2503
Japan	JPN	39200015	39203213	1	-0.3276	-0.7221	0.0226	-2.6893	-0.9759	-1.6678	0.5755	-0.7108
Japan	JPN	39200015	39200470	1	-0.4631	-1.3452	-2.664	-2.6718	-0.345	-1.6678	-2.1355	-1.4795
Japan	JPN	39200015	39204743	1	0.6786	0.4098	0.0226	-1.3723	0.8556	-1.6678	0.5755	0.8925
Japan	JPN	39200015	39204891	1	-0.3875	0.2695	0.0226	-2.0365	-0.1645	-1.6678	-0.6852	0.7864
Japan	JPN	39200015	39204017	1	-0.16	-0.8989	-1.1926	-0.3162	0.1232	-1.6678	0.1648	-0.943
Japan	JPN	39200015	39200972	1	-0.3319	-0.0088	-0.3802	-0.8008	-0.5138	-1.6678	-0.6852	-0.8443
Japan	JPN	39200015	39200531	1	-0.6116	-1.511	-2.664	-1.4373	-0.5642	-1.6678	-2.1355	-2.5027
Japan	JPN	39200015	39202616	1	0.297	-0.7136	-1.1926	-0.2755	-0.2492	-1.6678	-0.8709	-1.0788
Japan	JPN	39200015	39204986	1	0.5141	-2.9627	-2.664	-2.6893	-0.4209	-1.6678	-2.1355	-2.5027
Japan	JPN	39200015	39205239	1		0.3376	-1.0611	-0.6694	-0.5578	-1.6678	-0.5832	-1.2018
Japan	JPN	39200015	39201818	1	0.3858	-0.4203	0.0226	-2.6893	1.7012	-1.6678	-0.6852	0.1216
Japan	JPN	39200015	39201956	1	0.4842	-0.9334	-1.1134	-1.6895	-1.125	-1.6678	-0.6852	-1.1704
Japan	JPN	39200015	39205562	1	-1.4393	2.6352	-1.5883	-2.0365	0.8154	-1.6678	-0.6421	-0.5238
Japan	JPN	39200015	39202105	1	0.1915	-0.1629	-1.5248	-0.8008	-0.8626	-0.5309	-0.6852	-0.9111
Japan	JPN	39200015	39204847	1	-0.4314	-0.7162	-0.8417	-0.5154	-0.2763	-1.6678	-0.5828	-0.6073
Japan	JPN	39200015	39202163	1	0.7945	-0.5743	0.0226	-1.2698	-1.3953	-1.6678	0.1648	-0.5251
Japan	JPN	39200015	39205344	1	0.2461	-0.4203	-0.9607	-1.7857	-0.4662	-1.6678	0.0256	-0.7496
Japan	JPN	39200015	39201851	1	0.1857	-1.3452	-1.1926	0.1053	-3.7095	0.4394	-2.1355	-1.1252
Japan	JPN	39200015	39206113	0	-1.1259	-0.5743	-0.9947	0.734	-0.0431	1.0062	0.5755	-0.959
Japan	JPN	39200015	39201573	0	-0.3378	-0.4174	0.3461	-0.2206	-0.2433	-1.6678	0.5755	2.0955
Japan	JPN	39200015	39202591	0	0.2355	-2.9627	-2.664	-2.6893	-1.5718	-1.6678	-2.1355	-2.5027
Japan	JPN	39200015	39203488	0	-0.1544	-0.0862	0.0226	-1.3001	-0.2468	-1.6678	0.8038	0.1216
Japan	JPN	39200015	39204780	0	0.3689	-1.034	-1.3815	-1.0549	-0.5416	-1.6678	-0.5832	-0.7496
Japan	JPN	39200015	39200822	0	-0.437	-1.034	-1.4242	0.0718	0.4709	-1.6678	0.5755	-0.5251
Japan	JPN	39200015	39204569	0	-1.0038	-1.3452	-1.1926	0.949	0.8779	1.0062	-0.6852	-1.1252
Japan	JPN	39200016	39200695	1	-0.0836			-2.6904	-1.7845
Japan	JPN	39200016	39200697	1	-0.2456	-0.3516	-1.0935	-1.7857	-1.015	-1.6678	0.1693	-0.3297
Japan	JPN	39200016	39205026	1	0.1975	-1.7287		-1.4319	-1.3127	-0.9292	0.0447	0.1216
Japan	JPN	39200016	39203503	1	-1.021	-1.099	-0.4806	-2.6893	-1.2204	-0.7368	-0.4801	-0.5912
Japan	JPN	39200016	39204032	1	-0.3803	-1.384	-0.3802	-1.7984	-0.8925	-1.6678	-0.4288	-1.0629
Japan	JPN	39200016	39201591	1	-0.3533	-1.175	-1.1926	0.0401	-0.8235	0.6318	-0.6852	-1.1252
Japan	JPN	39200016	39204180	1	0.5024	-1.2118	-1.3514	-2.6893	-0.3916	-1.6678	0.5755	-0.7496
Japan	JPN	39200016	39204535	1	-0.0807	-0.4203	-0.9607	-0.8307	-0.6404	-1.6678	0.0221	0.1216
Japan	JPN	39200016	39206076	1	-0.5063	-0.5034	0.0226	-0.2612	-0.9288	-1.6678	0.5755	0.1959
Japan	JPN	39200016	39205520	1	0.1867	-0.0862	-1.0611	-0.8189	-0.6462	-1.6678	-0.6852	-0.4607
Japan	JPN	39200016	39202511	1	-0.1682	-0.2415	-0.9607	-1.3001	-0.0545	-1.6678	-0.6852	0.1216
Japan	JPN	39200016	39202301	1	-0.5963	-0.9262	-1.0935	-0.8795	-0.9087	-0.5569	0.5755	0.1216
Japan	JPN	39200016	39202435	1	0.471	-1.5445	-1.9313	-1.3723	-1.9058	-0.5309	-2.1355	-2.5027
Japan	JPN	39200016	39207058	1	-0.9236	-2.0452	-2.2485	-1.6455	-1.2716	-1.6678	-2.1355	-0.5251
Japan	JPN	39200016	39203413	1	-0.5749	0.5353	-1.4011	0.1554	0.2873	0.0033	0.9542	-0.8936
Japan	JPN	39200016	39202549	1	-1.1122	-0.4437	-0.6315	-1.3599	-0.5173	-1.6678	-0.2589	-0.1563
Japan	JPN	39200016	39204083	1	0.1102	-0.1678	-2.664	-0.1987	-0.1536	-1.6678	-1.2695	-0.8443
Japan	JPN	39200016	39204379	1	0.2885	-2.9627	-2.664	-0.1105	-0.9277	-1.6678	-0.6852	-0.6158
Japan	JPN	39200016	39204033	0	-0.708	-1.5884	-2.664	-2.6893	-1.2198	-1.6678	-2.1355	-1.6872
Japan	JPN	39200016	39205505	0	0.5371	-0.7306	-1.2874	-2.6893	-0.2366	-1.6678	0.5909	-0.1563
Japan	JPN	39200016	39206682	0	-0.9138	-0.4203	0.0226	-0.252	-0.2791	-0.6905	-0.6852	-0.959
Japan	JPN	39200016	39205451	0	-0.0136	-1.644	-1.9313	-1.2502	-0.2051	-1.6678	-0.6852	-1.4399
Japan	JPN	39200016	39203028	1	-0.2294	0.957	0.7162	-0.3009	-0.6104	-0.8768	0.1648	-0.5251
Japan	JPN	39200016	39201612	1	-0.0188	1.3939	0.0226	-0.3746	-0.0388	-0.526	0.9863	-0.1563
Japan	JPN	39200016	39204208	1	-0.1587	-0.0862	-1.0611	-1.0489	-0.3444	-0.8849	-0.6852	-0.7496
Japan	JPN	39200016	39206569	0	-0.3246	-2.9627	-2.664	-2.6893	-2.106	-1.6678	-2.1355	-2.5027
Japan	JPN	39200016	39202659	0	-0.0249	-0.0862	0.0457	0.1053	0.1441	-0.0288	1.536	0.1216
Japan	JPN	39200016	39201403	0	-0.6439	0.1371	0.3461	-0.8189	0.743	-1.6678	1.1987	2.0955
Japan	JPN	39200016	39205619	0	-0.2393	0.2819	0.0226	-0.5006	0.5134	-1.6678	2.4277	2.0955
Japan	JPN	39200016	39202983	1	0.2698	-1.1763	-0.3802	-1.3001	-0.4091	-1.6678	-1.2871	0.2286
Japan	JPN	39200016	39202167	1	0.1131	-1.6598	-2.664	-1.6895	-0.795	-0.9292	-2.1355	-1.2954
Japan	JPN	39200016	39204050	1	-0.8776	-2.9627	-1.9114	-1.668	-1.2639	-1.6678	-1.5848	-0.3856
Japan	JPN	39200016	39203232	1		0.957	-0.829	-1.1465	-0.277	-1.6678	0.3473	2.0955
Japan	JPN	39200017	39200551	1	-1.7153	-0.5717	-1.0935	-1.3001	-1.2789	-0.5058	0.5755	0.1216
Japan	JPN	39200017	39206722	1	-0.149	-0.7611	-1.7997	-1.3723	-0.3404	-0.5309	-2.1355	-1.7277
Japan	JPN	39200017	39204445	1		0.5315	-0.1759	-1.0479	-0.7497	-0.8849	0.3108	0.0963
Japan	JPN	39200017	39205914	1	-0.897	-0.7221	-1.3514	-0.7702	-1.0932	-0.8849	-0.6852	0.1216
Japan	JPN	39200017	39206869	1	-0.2356	-0.5743	-1.4259	-0.3655	-0.414	-0.7106	0.5755	-0.1563
Japan	JPN	39200017	39200269	1	1.1268	-0.0862	-0.227	-0.5669	0.9115	0.0214	-0.5832	-0.5711
Japan	JPN	39200017	39206238	1	-0.1243	-1.2524	-1.4747	-1.4373	-0.6798	-1.6678	-0.6852	-1.5197
Japan	JPN	39200017	39205585	1	-1.2308	-0.2548	-1.0611	-0.4366	-0.0126	-1.6678	-0.5832	-0.5251
Japan	JPN	39200017	39207001	1	-0.5748	2.6352	1.1657	-1.3723	-0.3824	-1.6678	-0.4805	1.3857
Japan	JPN	39200017	39204027	1	-0.6318	-1.3645	-1.4109	0.0939	-1.3351	-1.6678	-2.1355	-2.5027
Japan	JPN	39200017	39205694	1	-0.4135	-0.1507	0.0226	-0.8886	-0.5259	-0.8849	-0.4801	0.1216
Japan	JPN	39200017	39203214	1	1.1836	-1.1408	-0.9607	-0.8189	-0.3058	-1.6678	-0.2165	-1.1405
Japan	JPN	39200017	39205364	1	-0.9518	0.2695	-1.3325	-0.8189	-1.0946	-0.8849	-0.5832	0.0208
Japan	JPN	39200017	39206937	1	0.6975	-0.0088	-1.3325	-1.2589	-0.1867	-0.8849	0.5755	0.1216
Japan	JPN	39200017	39201710	1	0.2559	-2.9627	-2.664	-2.6893	-1.5045	-1.6678	-2.1355	-2.5027
Japan	JPN	39200017	39203857	1	0.1937	-1.4456	-2.664	0.0585	-0.2441	-1.6678	-1.5596	-1.6155
Japan	JPN	39200017	39205183	1	-0.3394	-0.847	-1.0611	-1.3136	-0.6013	-1.6678	0.1693	-0.7496
Japan	JPN	39200017	39204065	1	0.4481	0.9454	-0.7638	-0.0835	-0.1361	-0.0961	1.6338	0.3899
Japan	JPN	39200017	39207045	1	-0.9293	0.3266	-0.666	-1.7857	-0.4094	-1.6678	-0.6852	0.5124
Japan	JPN	39200017	39205804	1	0.7038	-1.175	-1.0611	-1.75	-1.4426	-1.5939	-0.8738	-1.1405
Japan	JPN	39200017	39204215	1	-0.0307	0.6583	-0.732	-0.627	-0.3297	-1.6678	-0.1021	0.1959
Japan	JPN	39200017	39206786	1	-0.4368	-2.9627	-2.0371	0.1053	-1.0019	-0.7106	-1.7719	-2.5027
Japan	JPN	39200017	39205934	1	-0.6297	-0.8398	-2.664	-0.5346	-1.2066	-0.4817	-0.6852	0.6905
Japan	JPN	39200017	39202849	1	-0.8726	-1.1828	-1.0935	-0.7936	-0.6556	-1.6678	-1.0602	0.1216
Japan	JPN	39200017	39201101	1	-0.6735	0.6492	-0.9607	-1.3001	-0.4084	-0.4318	-1.0602	0.1959
Japan	JPN	39200017	39206686	1	-0.1118	-0.7087	-1.6896	-0.5315	-0.9423	-1.6678	-0.6852	-0.1563
Japan	JPN	39200017	39200380	1	-0.0663	0.8089	-0.8627	-0.4699	-0.3213	-0.2964	-0.0987	-0.3856
Japan	JPN	39200017	39205753	1	-0.6189	1.3939	-0.7638	-1.1	-0.4335	-1.6678	-0.5832	-0.1563
Japan	JPN	39200017	39202904	1	-0.2048	-0.4937	-2.1689	-0.313	-0.3637	0.1394	-0.7789	-0.7317
Japan	JPN	39200017	39206329	1	-0.9657	-0.59	-1.3264	-1.6895	-0.4868	-1.6678	-0.8883	-0.2201
Japan	JPN	39200017	39202500	1	-0.942	-1.3042	-1.0953	-0.372	-0.5858	-1.6678	-0.7867	0.1216
Japan	JPN	39200017	39204954	1	-0.0723	-1.4174	-1.1926	-0.8967	-1.1603	-1.6678	-0.6852	-0.7496
Japan	JPN	39200017	39200289	1	-0.6762	-0.8128	-1.0611	-0.3952	-1.0116	-1.6678	-1.2871	-0.6073
Japan	JPN	39200017	39200423	1	-0.1929	-1.616	-1.7832	-0.7563	-1.2807	-0.2623	-1.5537	-1.9384
Japan	JPN	39200017	39202183	1	0.3695	-0.7087	-0.7836	-0.3263	-1.1116	-0.5569	-0.3763	-0.3297
Japan	JPN	39200018	39201792	1	0.544	-0.9298	-1.2444	-0.7734	-1.1203	-0.4708	0.5349	-0.942
Japan	JPN	39200018	39203647	1	0.4229	-1.3452	-2.2485	-0.3477	1.1189	0.5352	0.8107	0.1216
Japan	JPN	39200018	39200883	1	-1.1769	-0.7221	-0.7429	-0.6017	-0.2311	0.1417	-2.1355	-0.2503
Japan	JPN	39200018	39206481	1	-1.128	-2.0452	-1.8838	-1.0091	-1.6879	-1.6678	-2.1355	-2.5027
Japan	JPN	39200018	39203973	1	-0.7693	-1.2524	-0.9145	-0.677	-0.8553	-0.6274	-0.6852	-0.7496
Japan	JPN	39200018	39206384	1	-0.5702	-0.4203	0.0226	-1.668	-1.0127	-1.6678	-0.1742	0.1216
Japan	JPN	39200018	39201338	1	-1.1328	-0.4174	-0.7638	-2.6893	-1.5111	-0.4769	0.0221	-0.4607
Japan	JPN	39200018	39204855	1	-1.0703	-2.9627	-2.664	-1.7857	-2.2158	-0.6073	-1.5596	-2.5027
Japan	JPN	39200018	39205082	1	-1.2168	-0.9232	-1.0953	-0.6521	-0.3865	-0.6073	-0.1026	-1.2087
Japan	JPN	39200018	39205425	1	0.0111	-0.8232	-0.8627	-2.0365	-0.5413	-0.7368	-0.6852	-0.5251
Japan	JPN	39200018	39200628	1	-0.9022	0.788	-0.227	-1.2502	0.044	-0.7368	0.0183	1.0448
Japan	JPN	39200018	39204292	1	-0.4348	1.1576	-0.6108	-2.6893	-0.8451	-1.6678	-1.0844	-0.0483
Japan	JPN	39200018	39201528	1	-1.423	-0.7136	-1.5883	-1.6821	-0.29	-1.6454	-0.6852	-0.6491
Japan	JPN	39200018	39204159	1	-0.9994	-0.59	-0.7902	-1.3798	-0.638	-1.6678	-0.5832	-0.2503
Japan	JPN	39200018	39200412	1	0.079	-0.7221	-1.1926	-2.6893	-0.8152	-0.7368	-0.5832	-0.7639
Japan	JPN	39200018	39203623	1	-0.8434	-1.0212	-1.7242	-1.6895	-1.3743	-1.6678	-1.2835	-1.1242
Japan	JPN	39200018	39204387	1	-0.4931	-0.9334	-2.664	-0.7788	-0.6659	-0.2544	-2.1355	-0.8802
Japan	JPN	39200018	39201130	1	-0.1512	0.96	-0.5274	-1.2073	0.2866	-0.2306	-0.4978	0.0208
Japan	JPN	39200018	39206587	1	-0.3913	-1.184	-1.9209	-2.6893	-0.5011	-0.7368	-1.7719	-0.4607
Japan	JPN	39200018	39204637	1	-0.5102	-0.4203	-0.9607	-2.6893	-1.165	-1.6678	-0.6852	-0.959
Japan	JPN	39200018	39206830	1	0.0058	-0.8784	-2.664	0.0583	-0.584	-0.6073	-1.4013	-2.5027
Japan	JPN	39200018	39201300	1	-0.8621	-0.5743	-0.9607	-1.0549	-0.5512	-1.6678	-0.6852	-0.5251
Japan	JPN	39200018	39202480	1	-0.5987	-0.8232	-1.1926	-1.2727	-0.8361	-0.5569	-0.3733	-0.1563
Japan	JPN	39200018	39206613	1	-0.7826	-1.2524	-2.664	-2.6893	-0.5187	-1.6678	-1.5848	-1.9916
Japan	JPN	39200018	39203062	1	-0.1121	-1.0212	-0.9607	-1.5123	-0.8371	-1.6678	-0.5832	-0.1563
Japan	JPN	39200018	39202432	1	-0.4979	-0.983	-0.227	-0.99	-0.5731	-1.6678	-0.2852	0.1216
Japan	JPN	39200018	39202463	1	0.906	-0.5743	-0.9607	-0.5702	-0.5138	-0.526	1.0854	-0.2503
Japan	JPN	39200018	39205726	1	0.6804	-1.034	-0.9211	-1.7857	0.0307	-0.8849	-0.5832	0.1216
Japan	JPN	39200018	39203257	1	-0.0335		-1.1996	-1.7857	0.0985	-0.7368	-0.6852
Japan	JPN	39200018	39201377	1	-0.084	2.6352	0.3416	-0.2112	0.0357	-0.4384	1.4752	2.0955
Japan	JPN	39200018	39205942	0	0.2633	-1.3182	-2.664	-1.668	-1.1426	-1.6678	-1.7719	-1.6557
Japan	JPN	39200018	39200688	0	-0.8446	-1.3807	-1.3322	2.0643	1.0306	0.3283	-0.0823	-1.1181
Japan	JPN	39200018	39201530	0	1.0759	0.1852	0.6755	-0.6858	-0.0806	0.1608	0.1648	2.0955
Japan	JPN	39200019	39204859	1	-0.276	-1.511	-2.664	-2.6893	-1.4232	-1.6678	-2.1355	-1.3266
Japan	JPN	39200019	39206779	1	-0.136	-1.2524	-1.842	-1.1465	-0.8531	-1.6678	-2.1355	-1.4694
Japan	JPN	39200019	39200523	1	-1.0481	-0.7221	-1.7242	-0.6323	-0.6241	-0.5309	-0.6852	0.1216
Japan	JPN	39200019	39206046	1	1.0347	-0.5847	-0.8946	-1.668	-0.8871	-1.6678	-0.3763	-0.9299
Japan	JPN	39200019	39202863	1	0.0796	-1.0212	-1.0935	-2.6893	-1.0641	-1.6678	-0.5832	-0.959
Japan	JPN	39200019	39203335	0	-0.3488	-0.5847	-0.9899	-0.7335	-0.2569	-1.6678	-0.309	0.1216
Japan	JPN	39200019	39205756	1	-0.909	-1.034	0.7947	-0.3719	-0.8732	-0.0207	0.1693	0.7374
Japan	JPN	39200019	39201135	1	-1.3312	0.1461	-1.3993	-0.4869	0.6523	-0.1006	-0.1061	-1.0788
Japan	JPN	39200019	39202189	1	-0.2978	-0.0862	-1.0611	-0.7888	-0.8273	-1.5939	-0.6852	-0.7496
Japan	JPN	39200019	39202263	1	0.125	-1.2532	-1.4497	-1.6895	-1.1109	-1.6678	-0.6852	-1.2688
Japan	JPN	39200019	39204421	1	-1.0203	-0.4203	-0.7183	-1.0384	-0.8472	-1.5744	-0.6852	-0.9299
Japan	JPN	39200019	39201600	1	-0.7091	-0.089	-1.0611	-1.668	-0.4979	-1.6678	0.1701	-0.3297
Japan	JPN	39200019	39206178	1	-0.7005	-0.5743	-0.7638	-2.6893	-1.1538	-0.1787	-0.8512	-1.1252
Japan	JPN	39200019	39201196	1	-0.6388	-0.2479	-0.9607	-0.5011	-0.5818	-0.2532	0.3482	-0.1563
Japan	JPN	39200019	39203887	1	0.4047	-0.7162	-1.5883	-1.3001	-0.8247	-1.6678	-0.176	-1.1252
Japan	JPN	39200019	39205044	1	-0.983	-0.8357	-1.1926	-1.7857	-0.9896	-0.801	-0.6852	-1.1252
Japan	JPN	39200019	39200335	1	-0.8468	-1.5588	-1.1657	-0.1849	-0.4214	0.0266	-0.0282	-0.3297
Japan	JPN	39200019	39206019	1	-0.412	-1.813	-1.9313	-2.6893	-1.295	-1.6678	-2.1355	-1.9616
Japan	JPN	39200019	39206081	1	-0.4506	-2.1782	-2.664	-1.7857	-1.1264	-1.6678	-1.7719	-1.9384
Japan	JPN	39200019	39200752	1	-1.1913	-0.4174	-1.0611	-1.3089	-0.6902	-0.6916	-0.5832	-0.5305
Japan	JPN	39200019	39203137	1	-1.2085	-2.4131	-2.664	-1.6895	-1.48	-0.8849	-2.1355	-2.5027
Japan	JPN	39200019	39203630	1	-0.7808	-0.64	-0.7638	-1.4373	-0.431	-1.6678	-0.3763	0.1216
Japan	JPN	39200019	39205890	1	-0.4755	-0.1827	-0.8627	-0.5778	0.0264	-1.6678	-0.309	0.1216
Japan	JPN	39200019	39202305	1	-0.4242	-0.5844	-0.8627	-2.0365	-0.248	-1.6678	-0.6852	0.7864
Japan	JPN	39200019	39200732	1	-0.3815	2.6352	1.9359	-2.6893	0.9646	-0.8849	2.4277	2.0955
Japan	JPN	39200019	39203281	1	-1.1167	-1.5708	-0.7183	-0.9771	-0.3844	-1.6678	-0.309	-0.5912
Japan	JPN	39200019	39201912	1	-0.9242	-0.8379	-1.0611	-1.2858	-0.7356	-0.5309	-2.1355	-0.5079
Japan	JPN	39200019	39205805	1	-1.8632	-1.7199	-2.664	-2.6893	-0.7674	-0.8849	-2.1355	-2.5027
Japan	JPN	39200019	39206107	1	-0.2883	0.4012	-1.0935	-0.0213	-0.128	0.0918	-0.4801	0.1216
Japan	JPN	39200019	39204317	1	-0.6015	2.6352	0.4173	-1.6895	-0.0466	-1.6678	0.9628	2.0955
Japan	JPN	39200019	39206873	1	-0.5803	-0.983	-0.9607	-0.8702	-1.3635	-1.6678	-0.1972	0.1216
Japan	JPN	39200019	39207042	1	-0.4687	-0.1478	-0.829	-2.6893	-1.3531	-1.6678	0.5755	-0.5461
Japan	JPN	39200019	39202005	1	-0.0079	-2.9627	-2.664	-2.6893	-3.7095	-1.6678	-2.1355	-2.5027
Japan	JPN	39200019	39203440	1	-0.2256	0.0789	-0.7902	-1.0168	0.3175	-1.6678	-2.1355	0.1216
Japan	JPN	39200019	39204684	1	-1.4149	0.3376	-0.227	-0.4016	-0.5021	-0.4753	-0.1755	0.2546
Japan	JPN	39200021	39206424	1	0.6097	-0.7136	-1.0611	-0.6521	-1.4705	-0.4795	-0.4948	-0.3297
Japan	JPN	39200021	39202534	1	-0.6105	-1.1117	-1.1539	-1.7857	-0.3618	-1.6678	-0.6852	0.1216
Japan	JPN	39200021	39206901	1	0.3083	-0.59	-1.6877	-1.7857	-1.1507	-1.653	-2.1355	-1.7277
Japan	JPN	39200021	39204319	1	0.3482	-1.3715	-1.6543	-0.4764	-0.8057	-1.6678	-2.1355	-1.1252
Japan	JPN	39200021	39204829	1	0.6812	1.1493	0.0226	-0.1295	-0.2606	-0.7054	-0.6852	1.2841
Japan	JPN	39200021	39200458	1	0.9465	0.5228	-0.9947	-1.3089	-0.6001	-1.6678	-0.4948	-0.959
Japan	JPN	39200021	39204145	1	-0.1536	0.8046	0.0226	-0.6843	0.0604	-1.6678	-0.5832	1.1232
Japan	JPN	39200021	39201292	1	0.3451	-0.2662	-1.6877	-2.6893	-1.1621	-1.6678	-0.9936	-1.1242
Japan	JPN	39200021	39204708	1	0.745	-0.04	0.0226	-0.6044	-0.5084	-0.421	-0.6852	-0.7496
Japan	JPN	39200021	39201507	1	0.4261	-0.7221	-0.7638	-1.7857	-1.0322	-1.6678	-0.6852	0.1216
Japan	JPN	39200021	39200132	1	0.353	0.7847	-0.237	0.3976	1.007	0.0491	0.5755	1.2841
Japan	JPN	39200021	39202740	1	-0.3718	0.4098	-1.3074	-0.4852	-0.2079	-1.6678	-2.1355	-0.9467
Japan	JPN	39200021	39202211	1	0.6329	-0.4909	-1.1926	-0.6744	-0.7815	-1.6678	-0.3912	-1.4344
Japan	JPN	39200021	39200684	1	0.9454	-0.8294	-1.0611	-2.6893	-1.3031	-1.6678	-2.1355	-0.3297
Japan	JPN	39200021	39206956	1	0.41	-0.8189	-1.6218	-0.767	-0.4305	-0.2338	-0.8709	-1.3017
Japan	JPN	39200021	39202789	1	-0.3782	-0.5743	-1.0611	-0.7271	-0.0285	-1.6678	-0.4801	-0.6491
Japan	JPN	39200021	39206231	1	-0.0748	0.792	0.6755	-0.4027	-0.0392	-1.6678	-0.2699	-0.7496
Japan	JPN	39200021	39201351	1	0.6819	-0.8305	-0.2827	-1.0949	-1.2664	-1.6678	-0.0553	-0.7496
Japan	JPN	39200021	39204482	0	0.7076	-1.0102	-1.5943	-0.8613	-0.6509	-1.6678	-0.3004	-0.7496
Japan	JPN	39200021	39201145	0	0.7017	-0.3516	0.2536	-1.6821	-0.1605	-1.6678	-1.0396	-0.6959
Japan	JPN	39200021	39205235	0	0.262	-0.089	-0.8219	-0.6533	0.418	-1.6678	-2.1355	0.1216
Japan	JPN	39200021	39200806	0	0.806	-1.3452	0.0226	0.1053	-0.0408	0.4394	0.5755	0.1216
Japan	JPN	39200021	39204602	0	0.3393	0.2695	-0.2827	-0.934	0.0757	-0.3199	-0.5832	0.1216
Japan	JPN	39200021	39200966	0	0.5235	-0.4699	-2.664	-1.7857	0.3086	-0.2623	0.1648	0.1216
Japan	JPN	39200021	39206712	0	-0.0478	1.3697	0.5764	0.2557	-0.0647	-1.6678	-0.0341	0.1216
Japan	JPN	39200021	39202421	0	0.7101	-0.7221	-0.9607	-1.6821	-0.9338	-0.9292	-0.5832	-0.3297
Japan	JPN	39200021	39203966	0	0.3263	2.6352	0.4938	-2.6893	-0.1021	-1.6678	-1.2665	0.1216
Japan	JPN	39200021	39206244	0	0.2159	-0.0862	-0.9947	-0.3051	-0.233	-0.3199	-0.3733	-0.3297
Japan	JPN	39200021	39203233	0	1.0541	0.0634	-0.7638	-0.6194	0.4451	-1.6678	-0.5832	0.1216
Japan	JPN	39200021	39205378	0	0.6663	0.2607	0.3461	0.5537	0.1829	-0.5309	0.5755	0.1216
Japan	JPN	39200021	39202967	0	0.1457	-1.2115	-1.62	-1.7857	-0.0914	-1.6678	-0.747	-0.4377
Japan	JPN	39200021	39203136	0	0.1129	-0.7221	0.3461	-2.6718	-0.0771	-1.6678	0.5755	-0.5093
Japan	JPN	39200021	39201102	0	-0.2792	-0.4166	-0.7231	-1.7857	0.2485	-1.6678	-1.4214	-1.1811
Japan	JPN	39200022	39204777	0	-0.7643	-1.5407	-0.6173	-0.4666	0.0435	-0.5976	-0.6852	-1.9384
Japan	JPN	39200022	39203970	1	0.3766	-0.7737	-0.7836	-2.6893	-0.3641	-1.6678	0.3482	0.1216
Japan	JPN	39200022	39203097	0	0.1125	2.6352	1.036	-1.7857	0.745	-1.6678	1.4152	2.0955
Japan	JPN	39200022	39204057	0	0.1517	-0.3516	-1.4747	-1.7857	-9.00E-04	-1.6678	-0.5832	0.1216
Japan	JPN	39200022	39204549	0	-0.7635	-0.4454	-1.8838		0.3864			-0.5238
Japan	JPN	39200022	39205794	0	-1.6992	-0.0862	-0.7638	-1.0091	-0.082	-1.6678	-0.176	0.1216
Japan	JPN	39200022	39206854	0	-0.1926	-2.9627	-2.664	-2.6893	-1.5471	-1.6678	-1.4019	-1.2711
Japan	JPN	39200022	39205988	0	-0.6012	-0.7221	0.0226	-2.6893	-0.4382	-1.6678	-0.6852	0.1216
Japan	JPN	39200022	39201860	0		1.1932	0.8348	-2.6893	0.5742	-1.6678	-0.3763	0.7627
Japan	JPN	39200022	39202133	0	-0.342	-1.273	-0.9211	-1.3136	0.3844	-1.6678	-0.3912	-0.6774
Japan	JPN	39200022	39200900	0	-0.8605	-0.7221	-0.691	-1.3001	-0.2713	-1.6678	-0.6852	0.1216
Japan	JPN	39200022	39203357	0	-1.4019	-1.4141	0.6568	-2.6893	-0.6929	-1.6678	-2.1355	2.0955
Japan	JPN	39200022	39202074	0	-0.5309	-0.8379	-1.1926	-1.6455	-0.6173	-1.6678	-0.5832	-0.2503
Japan	JPN	39200022	39203737	0	-0.7234	0.64	1.1752	-1.2589	0.2036	-1.6678	2.4277	1.2147
Japan	JPN	39200022	39201780	0	-0.987	0.6606	-0.4641	-1.668	0.5627	-1.6678	0.3473	1.2841
Japan	JPN	39200022	39200185	0	-0.2751	-0.4203	-0.8826	-2.6893	-0.7424	-1.6678	-0.3121	-0.1563
Japan	JPN	39200022	39204775	0		0.4931	-1.0271	-2.6893	-0.5718	-1.6678	-1.0844	0.9097
Japan	JPN	39200022	39200312	0	-0.7266	-0.5879	0.4802	-2.6893	0.885	-1.6678	-0.8627	-0.1566
Japan	JPN	39200022	39200356	0	-0.5942	0.6654	1.9359	-2.6893	1.2801	-0.801	1.1987	2.0955
Japan	JPN	39200022	39203576	0	-1.2362	1.1576	1.9359	-2.6893	0.3839	-1.6678	2.4277	-1.4399
Japan	JPN	39200022	39204799	0	-0.8824	-1.3821	-1.4559	-2.6893	-0.8481	-1.6678	0.0215	-1.1252
Japan	JPN	39200022	39206537	0	-0.18	1.1576	1.9359	-2.6718	0.2308	-1.6678	2.4277	-0.7771
Japan	JPN	39200022	39200725	0		-0.59	-0.691	-1.7857	-1.3941	-1.6678	-0.5832	-0.222
Japan	JPN	39200022	39204908	0	-0.6503	-0.938	-0.9607	-1.3001	-0.7883	-1.6678	-0.309	-1.2422
Japan	JPN	39200022	39200168	0	-0.6976	2.6352	1.9359	-2.6893	0.414	-1.6678	1.309	2.0955
Japan	JPN	39200022	39202390	0	0.5549	-0.7221	-0.9607	-2.6893	-0.2409	-1.6678	-0.3763	-0.3297
Japan	JPN	39200022	39203114	0	-1.2396	0.7946	-0.5252	-2.6893	-0.0529	-1.6678	1.2067	-0.2485
Japan	JPN	39200022	39201729	0	-0.0867	-0.4314	-1.6008	-1.3723	0.964	-1.6678	-0.1026	0.1216
Japan	JPN	39200022	39205006	0	0.546	0.9349	-0.6643	-0.5084	0.2709	-0.7538	-0.1026	0.3899
Japan	JPN	39200022	39204275	0	-0.7195	-1.1801	1.2341	-0.112	-0.6092	-1.5939	-0.8483	0.5553
Japan	JPN	39200022	39203842	0	-0.6005	-0.1106	-0.6241	-0.4491	0.2946	-1.6678	-1.5848	2.0955
Japan	JPN	39200022	39205553	0		-0.9334	-0.8946	-1.0091	0.3721	-0.3801	-1.5596	2.0955
Japan	JPN	39200022	39200553	0	-0.6019	-1.2098	1.9359	-0.5651	-0.009	-1.6678	2.4277	-2.5027
Japan	JPN	39200022	39206377	0	0.0651	2.6352	1.9359	-2.6893	0.0574	-1.6678	0.5755	1.2841
Japan	JPN	39200022	39205389	0	-0.5567	0.6544	-0.5034	-1.6455	0.0398	-1.6678	-0.4805	-0.2503
Japan	JPN	39200023	39201604	1	-0.4454	-1.5102	-2.664	-1.0068	-0.7196	0.1471	-2.1355	-1.6557
Japan	JPN	39200023	39202932	1	-0.4553	-0.8802	-1.5883	-2.6893	-1.036	-1.0529	-0.2004	-1.3027
Japan	JPN	39200023	39206550	1	-1.734	1.127	-0.8092	-0.4739	0.3114	0.2986	-0.8913	0.4794
Japan	JPN	39200023	39205536	1	0.5496	-0.59	-0.4246	-1.1401	-0.3633	-0.6073	0.0256	0.1216
Japan	JPN	39200023	39200463	1	-1.0242	-1.2372	-1.4928	-2.6893	-1.1474	-1.6678	-1.5596	-0.942
Japan	JPN	39200023	39204608	1	-1.0189	-1.034	0.0226	-2.6893	-0.6486	-0.7368	-0.2888	0.1216
Japan	JPN	39200023	39200079	1	0.7582	-1.6559	-2.664	-1.7984	-0.8108	-0.1934	-1.5848	-0.8936
Japan	JPN	39200023	39202920	1	-1.574	0.5946	-0.3827	-2.6893	-0.8491	-1.6678	0.9203	-0.5305
Japan	JPN	39200023	39206659	1	-0.6391	0.96	0.4173	0.1053	0.653	0.5207	0.5755	0.1216
Japan	JPN	39200023	39202825	1	-1.6893	-0.59	-0.7836	-0.2496	-0.0567	-0.1093	-0.4771	0.1216
Japan	JPN	39200023	39206524	1	-1.4813	1.3889	1.4967	-0.5231	0.2024	-0.2143	-0.6852	1.515
Japan	JPN	39200023	39206825	1	-0.9712	0.004	-1.762	-0.8245	-0.6907	-0.6073	-0.3912	-1.2688
Japan	JPN	39200023	39206187	1	-1.4071	1.7671	-0.7836	-0.693	0.1168	-1.2449	1.3474	1.0448
Japan	JPN	39200023	39206398	1	-0.3157	0.1245	-0.9557	-2.0365	-0.187	-0.8768	0.1648	0.3663
Japan	JPN	39200023	39206504	0	-0.6844	-0.4314	-0.5907	-2.6893	0.3162	-0.8768	-1.5596	-0.5305
Japan	JPN	39200023	39203519	0	-2.1461	-2.1099	-2.664	-2.6893	-1.424	-1.6678	-2.1355	-2.5027
Japan	JPN	39200023	39204814	0	-0.552	-0.4111	-1.0088	-1.7857	-0.0754	-0.7368	0.1648	-1.236
Japan	JPN	39200023	39204406	0	-1.4989	2.6352	1.9359	-0.1147	1.01	0.7447	2.4277	2.0955
Japan	JPN	39200023	39200759	0	-0.6618	0.9454	1.9359	0.4352	1.1503	-0.4817	2.4277	2.0955
Japan	JPN	39200023	39206660	0	0.4617	0.4658	-0.5544	-1.3206	-0.9383	-0.6073	-0.6852	0.1216
Japan	JPN	39200023	39202276	0	0.32	2.6352	1.9359	1.7842	4.8357	3.6292	2.4277	2.0955
Japan	JPN	39200023	39207094	0	0.5639	0.5859	1.1657	-0.3473	0.3055	0.4036	0.9628	1.0448
Japan	JPN	39200023	39204185	0	-0.4276	-1.3452	-2.664	-1.7857	-0.5845	-1.6678	-0.6852	0.1216
Japan	JPN	39200023	39202316	0	-0.7592	-0.4203	-0.4806	-2.6893	0.1781	-1.6678	-0.5832	-0.1563
Japan	JPN	39200023	39204687	0	-0.6476	1.1132	1.4187	-0.8189	0.4135	-0.2942	1.1987	2.0955
Japan	JPN	39200023	39203275	0	0.0921	0.4098	-1.62	-1.7857	-0.6014	-1.6678	-0.6995	0.7627
Japan	JPN	39200023	39205433	0	-1.4412	-0.948	-1.134	-2.6893	-1.5877	-1.6678	-0.6852	-1.1252
Japan	JPN	39200023	39200473	0	-0.077	1.1306	-0.5034	0.4184	-0.1616	1.5722	0.5755	0.1216
Japan	JPN	39200023	39202398	0	-1.7218	-0.8398	-0.5907	-1.6821	0.1309	-1.6678	-0.4801	-0.6774
Japan	JPN	39200023	39201394	0	-0.227	1.3697	-0.3827	-1.3001	0.835	-0.8437	0.2287	0.9255
Japan	JPN	39200023	39206460	0	-1.2337	-0.5743	-1.0611	-1.2858	-0.8218	-0.8849	-0.1727	-0.4946
Japan	JPN	39200023	39205899	0	-0.8605	0.5266	-1.1592	-2.6893	-0.2931	0.1189	-0.0857	-0.5251
Japan	JPN	39200023	39205497	0	0.1952	-0.0862	0.0226	-1.6821	-0.0484	0.3554	0.1693	-0.4607
Japan	JPN	39200023	39206960	0	-1.0579	-1.8141	-2.664	-2.6893	-1.9225	-1.6678	-2.1355	-2.5027
Japan	JPN	39200023	39205823	0	0.5221	-0.2712	-0.2827	0.963	0.8217	0.7911	0.5755	0.0301
Japan	JPN	39200024	39202686	0	0.6223	-0.7162	-1.1926	-0.6578	-0.8317	-1.6678	-2.1355	0.1216
Japan	JPN	39200024	39203991	0	0.5612	-0.0088	-0.0469	0.9214	1.6182	-1.6678	0.5755	-0.7317
Japan	JPN	39200024	39206516	0	-0.5766	-0.8734	-0.8099	-2.6893	-0.3968	-1.6678	-0.2857	-0.2274
Japan	JPN	39200024	39204640	1	0.0415	-0.5743	-1.4131	-0.2656	-0.3365	-0.4173	-0.6852	-1.1242
Japan	JPN	39200024	39201897	0	0.4327	-0.7027	-1.1926	-0.0162	-0.1677	-1.6678	-0.6852	0.1216
Japan	JPN	39200024	39200851	0	0.8063	-0.2479	-1.431	-0.8237	0.0675	-0.1751	-0.176	0.1216
Japan	JPN	39200024	39200342	0	0.2131	0.9484	1.0433	-1.2752	0.0307	-0.8768	-0.3359	2.0955
Japan	JPN	39200024	39202164	1	-0.4917	1.7671	-0.6643	-0.3163	0.1032	-1.6678	0.3482	0.1216
Japan	JPN	39200024	39204106	1	-0.4375	-2.9627	-2.664	-1.2589	-0.8904	-1.6678	-2.1355	-2.0641
Japan	JPN	39200024	39202611	0	-0.2494	-0.6791	0.3461	-2.6893	-2.1324	-1.6678	-0.7867	2.0955
Japan	JPN	39200024	39202861	0	0.3389
Japan	JPN	39200024	39200748	1	0.2043	-0.8398	-0.7638	-0.665	-1.0856	-1.6678	-1.0808	-0.3297
Japan	JPN	39200024	39200844	0	0.1633	-0.2662	1.9359	-2.6893	-3.7095	-1.6678	0.5755	0.1216
Japan	JPN	39200024	39205510	0	0.6063	-1.2786	-1.1926	-2.2824	-1.479	-1.5939	-0.6852	-1.1252
Japan	JPN	39200024	39204119	0	0.4004	-0.5872	-1.1926	-2.6893	-0.3448	-0.4817	-0.5438	0.1216
Japan	JPN	39200024	39204350	1	0.1061	-1.3182	-2.664	-2.6893	-0.9374	-1.6678	-2.1355	-0.4607
Japan	JPN	39200024	39204832	1	0.4354	-0.0862	0.0226	-1.012	-0.3391	-1.6678	-0.8686	-0.6491
Japan	JPN	39200024	39202837	1	0.8742	0.96	-0.3802	-0.5192	-0.4204	-0.2785	-0.3907	0.3158
Japan	JPN	39200024	39205169	1	-0.6216	0.4033	1.9359	0.1952	0.2086	-1.6678	2.4277	2.0955
Japan	JPN	39200024	39206012	1	0.3253	2.6352	-1.4815	0.9074	0.9283	0.9362	-1.054	-0.8961
Japan	JPN	39200024	39205368	1	0.8213	-0.9216	-1.2637	-0.6166	-1.0323	-1.6678	-1.0753	-0.5251
Japan	JPN	39200024	39200097	0	-0.1258	-1.7372	-2.664	-0.6423	-0.48	-1.6678	-2.1355	-0.6073
Japan	JPN	39200024	39200701	0	0.7933	-0.7221	-1.1926	-0.6521	-0.6478	-1.6678	-0.5832	-0.9299
Japan	JPN	39200024	39203819	0	-0.3838	-0.989	0.6755	-1.1077	-1.2283	-0.7847	-0.4771	-0.1583
Japan	JPN	39200024	39206827	0	1.0983	-0.7221	0.0226	-1.3089	-0.9215	-1.6678	-0.4771	-0.1563
Japan	JPN	39200024	39203824	0	-0.2121	-0.3697	-0.5413	-0.8286	-0.1891	-0.1922	-0.3121	-0.4607
Japan	JPN	39200024	39201990	1	0.6997	-0.4203	-0.7638	-1.3102	-0.6273	-0.5309	-0.1727	0.1575
Japan	JPN	39200024	39205763	0	0.0017	-0.9334	-1.0935	-0.1584	-0.8153	-1.6678	-1.5596	-0.3297
Japan	JPN	39200024	39202515	0	0.5226	-0.0219	-1.0611	-1.6821	-0.599	-1.6678	-1.7719	0.149
Japan	JPN	39200024	39202542	0	0.021	-0.1827	-1.0741	-0.9771	0.4585	-1.6678	-2.1355	-1.274
Japan	JPN	39200024	39204551	1	0.339	-0.59	-0.7638	-0.9071	-0.603	-0.153	0.1648	0.1216
Japan	JPN	39200024	39202838	0	0.6704	-0.5743	-0.9607	-0.3534	-0.1004	-0.5309	-0.415	-0.4607
Japan	JPN	39200024	39202396	0	0.5218	1.0508	-0.5252	-0.934	-0.4734	-1.6678	0.5755	-0.3297
Japan	JPN	39200024	39201498	0	0.1018	-1.511	-1.1926	-1.6821	-1.4984	-1.6678	-2.1355	-2.5027
Japan	JPN	39200024	39201104	1	-0.1733	-0.1106	-0.4806	-1.6821	-0.5038	-1.6678	-1.5596	0.1216
Japan	JPN	39200025	39201455	0	0.5057	1.2587	-0.6569	-0.8245	-0.6014	-0.2607	1.6338	2.0955
Japan	JPN	39200025	39204968	0	0.965	1.0919	1.9359	-1.7857	1.1229	-1.6678	1.1987	2.0955
Japan	JPN	39200025	39201725	0	0.5619	-0.3486	-1.0143	-0.4819	-0.0575	-1.6678	-0.2673	-0.7496
Japan	JPN	39200025	39202327	0	0.2896	-1.3182	-1.7463	-1.3136	-1.1869	-0.801	-0.6483	-1.2263
Japan	JPN	39200025	39203471	0	-0.0858	-0.7327	-0.1425	-1.3723	-0.8809	-1.6678	-0.2673	0.7611
Japan	JPN	39200025	39203894	1	-0.2167	0.96	0.4173	-0.7659	-0.0931	-0.1135	0.7679	0.1959
Japan	JPN	39200025	39202190	0	0.0528	-1.4224	-2.664	-1.6895	-3.7095	-0.153	-2.1355	-2.5027
Japan	JPN	39200025	39201244	0	0.0971	0.5179	-0.3431	-0.4938	-0.2436	-0.4795	0.3415	0.1216
Japan	JPN	39200025	39201870	0	0.7383	-1.3182	-1.6297	-1.3723	-0.358	-1.6678	-2.1355	-0.7317
Japan	JPN	39200025	39202669	0	0.2021	-0.2662	0.0226	0.1053	-0.9291	-0.3735	0.5755	0.1216
Japan	JPN	39200025	39204770	1	0.435	-1.3751	-1.9803	-2.0365	-1.9852	-0.2607	-1.5596	-1.7277
Japan	JPN	39200025	39201865	1	-0.3765	-0.8398	-0.8219	-1.3158	-1.224	-1.6678	-0.2852	0.5823
Japan	JPN	39200025	39200428	1	0.717	-0.2807	-0.9624	-1.0089	-0.2452	-0.4318	-1.1908	0.557
Japan	JPN	39200025	39202471	1	0.8386	-0.59	-1.1926	-0.7335	-0.795	-0.801	-0.6852	-0.5251
Japan	JPN	39200025	39203370	0	0.604	0.3178	1.4187	-0.2256	-0.0314	-0.0542	0.2294	2.0955
Japan	JPN	39200025	39200349	0	0.8957	-1.2524	-1.0935	-2.6893	-0.8534	-1.6678	-0.3912	-0.2503
Japan	JPN	39200025	39205680	0	-0.0782	0.3326	-0.227	-0.8562	-0.4152	-0.8849	-1.2148	0.1216
Japan	JPN	39200025	39201203	1	0.0204	-0.9334	-1.7538	-1.7857	-0.8694	-0.801	-0.6852	-0.2201
Japan	JPN	39200025	39202009	1	0.0747	-0.59	-1.2567	-1.7857	-1.4862	-0.801	-0.216	-0.1563
Japan	JPN	39200025	39205800	1	1.1197	-1.034	-1.1729	-1.3001	-0.7565	0.2573	-1.2624	-1.1528
Japan	JPN	39200025	39206959	0	-0.2618	1.127	0.766	-0.6023	-0.0491	0.1018	2.4277	1.515
Japan	JPN	39200025	39206780	0	1.0267	-0.089	-0.227	-1.7857	-0.6994	-0.2607	0.1693	0.1216
Japan	JPN	39200025	39203178	0	-0.0711	-0.983	-1.1926	-1.3001	-0.9809	-0.4318	-0.5832	-0.7108
Japan	JPN	39200025	39204397	1	0.0309	-0.5743	-0.9607	-0.8854	0.187	-0.4753	-0.6852	0.1216
Japan	JPN	39200025	39201037	0	-0.1145	0.9454	0.586	-1.3102	-0.0491	-0.0671	1.1171	1.515
Japan	JPN	39200025	39204515	0	-0.9318	0.0502	-0.7638	-0.8203	0.0715	-0.3355	0.3482	0.1216
Japan	JPN	39200025	39203531	1	1.218	-0.9443	-1.2874	-1.3723	-0.5925	-0.9292	-0.6852	-0.5251
Japan	JPN	39200025	39204627	1	0.8967	-0.089	-0.7638	-0.2626	-0.742	-1.6678	0.5755	-0.959
Japan	JPN	39200025	39201762	1	0.5895	-0.0088	-0.6643	-0.4093	-0.0994	0.0511	-0.8044	-0.6912
Japan	JPN	39200025	39200327	0	0.6445	-0.0389	-0.6097	-0.8189	-0.8829	-1.6678	-0.8012	0.2203
Japan	JPN	39200025	39204711	1	-0.6996	-1.511	-2.664	-0.3864	-0.2118	-0.801	-0.9941	-2.5027
Japan	JPN	39200026	39206316	1	-0.6976	0.7989	-0.8627	-1.0059	-0.6426	-1.6678	0.0256	-0.5251
Japan	JPN	39200026	39202872	1	0.8658	-0.891	-2.664	-0.5582	-0.4902	-1.6678	-0.6852	0.1216
Japan	JPN	39200026	39204070	1	0.2259	-1.5708	-2.664	-2.6893	-0.8112	-1.6678	-0.6852	-1.2874
Japan	JPN	39200026	39204894	1	-0.5495	-0.938	-1.3264	-0.5504	-0.7919	-1.6678	-0.5832	-0.959
Japan	JPN	39200026	39200770	1	-0.0086	-0.9443	-1.4242	-1.3136	-1.6503	-1.6678	-1.0722	-0.5251
Japan	JPN	39200026	39203999	1	0.9509	2.6352	1.4967	0.1207	1.1924	-1.6678	0.9143	1.515
Japan	JPN	39200026	39206061	1	-0.5021	-1.0212	-1.1926	-0.8033	-1.0194	-1.6678	-0.6852	-0.1563
Japan	JPN	39200026	39205018	1	0.8494	-2.9627	-2.664	-2.6893	-2.4883	-1.6678	-2.1355	-2.5027
Japan	JPN	39200026	39202473	1	-0.5383	-0.4203	-0.8627	-0.56	-0.2901	-1.6678	-0.4948	0.1216
Japan	JPN	39200026	39204060	1	1.0574	-0.0862	-0.2827	0.1053	-0.5672	-1.6678	-1.2871	0.1216
Japan	JPN	39200026	39200657	1	0.9601	-0.3234	-0.8946	-1.3723	-0.71	-1.6678	-0.8483	-0.6959
Japan	JPN	39200026	39206694	1	-0.4173	-0.5673	-1.3264	-0.8913	-0.8425	-1.6678	-0.6852	-1.1252
Japan	JPN	39200026	39204570	1	0.1598	-1.2524	-2.664	-0.8258	-1.2257	-1.6678	-2.1355	0.0484
Japan	JPN	39200026	39202392	1	0.5631	-0.59	-1.0611	-2.6893	-1.801	-1.6678	-0.0823	-0.3086
Japan	JPN	39200026	39206297	1	-0.6776	-0.5743	-1.0611	-0.7355	-0.8311	-1.6678	-0.176	-0.946
Japan	JPN	39200026	39204523	1	-0.618	-0.0862	0.0226	-0.7355	0.1643	-0.6274	-0.3912	-0.5251
Japan	JPN	39200026	39205921	1	0.2716	-0.2662	-1.0411	-0.7797	-0.8829	-1.6678	-0.5978	-0.1563
Japan	JPN	39200026	39201237	1	1.1154	-0.0862	-1.1926	-1.2044	-1.2997	-1.6678	-0.216	-0.7496
Japan	JPN	39200026	39205315	0	-0.2699	-2.9627	-2.664	-2.6893	-2.9562	-1.6678	-2.1355	-2.5027
Japan	JPN	39200026	39205218	0	0.2039	0.4012	-0.3802	-0.9311	-0.6362	-0.3551	0.5755	0.1216
Japan	JPN	39200026	39203984	0	0.8447	0.1852	0.6755	-0.604	-0.7436	-0.231	1.2302	-0.7108
Japan	JPN	39200026	39201008	0	-0.5164	-0.0862	-0.4728	-1.0314	0.0633	-1.6678	-0.1026	0.149
Japan	JPN	39200026	39204018	0	0.568	0.3789	-0.6643	-0.278	1.5546	-1.6678	2.0386	-0.3297
Japan	JPN	39200026	39200635	0	-0.3554	0.6583	-1.0217	-1.0949	-0.6259	-1.6678	-1.5596	0.6377
Japan	JPN	39200026	39204428	0	-0.0329	-0.694	-1.1926	-0.7936	-0.6503	-0.9292	-0.8516	-0.1563
Japan	JPN	39200026	39204024	0	0.8363	1.1493	0.9192	-0.26	0.5732	-1.6678	2.4277	2.0955
Japan	JPN	39200026	39204342	0	0.5752	0.1221	0.0226	-1.0549	-0.2225	-1.6678	-1.0084	-0.1563
Japan	JPN	39200026	39204014	0	0.0747	-0.7221	-0.9607	-1.7857	-1.4598	-1.6678	-0.5832	-0.946
Japan	JPN	39200026	39204910	0	0.7425	0.3926	1.9359	0.0838	0.482	-1.6678	2.4277	2.0955
Japan	JPN	39200026	39200837	0	0.6294	-0.2479	1.1752	-0.7241	-0.2428	-0.5309	0.1472	1.2841
Japan	JPN	39200026	39200841	0	0.7936	-0.4203	-1.4928	-0.796	-0.2183	3.6292	-0.2008	-0.5251
Japan	JPN	39200026	39206547	0	0.0174	1.3403	-0.1119	-0.985	0.4989	-1.6678	-0.6885	1.0448
Japan	JPN	39200026	39206456	0	0.3537	1.4003	0.0226	-0.6441	-0.2376	-1.6678	0.8038	0.9444
Japan	JPN	39200026	39206752	0	0.3791	-0.4998	-2.664	-1.7857	-0.6392	-1.6678	-1.5596	-0.1563
Japan	JPN	39200026	39200130	0	-0.3606	-0.59	0.2536	-0.6168	-0.5676	-1.6678	-1.0606	-0.0998
Japan	JPN	39200027	39202457	1	0.4787	0.2607	0.0226	-0.8939	-0.3972	-1.6678	-0.176	-0.5912
Japan	JPN	39200027	39206078	1	0.2954	-0.0862	-0.8946	-1.1465	-0.6695	-1.6678	-1.5596	-0.7496
Japan	JPN	39200027	39200187	1	1.0537	-0.5049	-1.9803	-0.8376	-0.8463	-1.5744	-0.8483	-1.5002
Japan	JPN	39200027	39206638	0	-0.2178	-0.7815	-0.7249	0.6739	1.1717	0.9487	-0.2004	-0.7507
Japan	JPN	39200027	39205395	1	1.0344	0.5266	-0.7638	-1.2589	-0.4894	-1.6678	1.1417	0.1216
Japan	JPN	39200027	39204680	0	-0.0495	-0.2479	-0.7638	-0.8237	-0.1585	0.0033	0.5755	-0.1563
Japan	JPN	39200027	39205023	0	0.0684	0.3266	-0.7638	-1.7857	-0.2018	-1.6678	0.8038	-0.2778
Japan	JPN	39200027	39204516	1	0.7383	-0.4203	-1.4011	-0.9311	-0.9533	-0.801	-0.9387	-1.4991
Japan	JPN	39200027	39200317	1	-0.0159	-0.0115	-1.1592	-1.3723	-0.1368	-1.6678	-1.5596	2.0955
Japan	JPN	39200027	39200450	1	0.8324	-0.7221	-1.1926	-1.0599	-0.6224	-1.6678	-0.4771	-0.7496
Japan	JPN	39200027	39206748	1	0.7627	-1.3452	-1.1926	-2.6893	-0.9376	-1.6678	-2.1355	-0.7496
Japan	JPN	39200027	39205099	1	0.7041	-0.1759	-0.3802	-0.2247	-0.3872	-0.2801	0.5755	0.1216
Japan	JPN	39200027	39202293	0	1.2857	2.6352	1.9359	-0.3021	0.574	-1.6678	0.1478	-1.3305
Japan	JPN	39200027	39200446	1	0.2166	0.2695	-1.8395	-2.6893	-0.9781	-1.6678	-2.1355	-1.0788
Japan	JPN	39200027	39202121	0	-0.725	-1.0971	-1.4242	-2.6893	-0.9946	-1.6678	-2.1355	-1.2688
Japan	JPN	39200027	39205306	0	-0.2308	-0.8802	-1.5883	-1.7857	-1.4893	-1.6678	-0.6852	-1.044
Japan	JPN	39200027	39201060	0	0.8705	-0.2662	-0.4806	-0.1283	0.4023	-0.8849	0.5909	-0.1563
Japan	JPN	39200027	39200855	0	0.4205	-1.031	-0.8946	-1.6821	-0.4891	-1.6678	-1.0606	0.1216
Japan	JPN	39200027	39204760	0	0.5744	-0.4488	-1.5231	-1.0059	0.1611	-1.6678	0.8038	-1.0788
Japan	JPN	39200027	39202742	1	0.867	-0.269	-0.9607	-1.2417	-1.0736	-1.6678	-0.216	-0.5251
Japan	JPN	39200027	39203013	0	1.1767	-0.59	-1.3564	0.1053	0.1517	-1.6678	-0.1566	0.1216
Japan	JPN	39200027	39201182	1	-0.1618	-0.7221	-1.6468	-1.7857	-1.3751	-0.8849	-1.3153	-1.3017
Japan	JPN	39200027	39201491	1	0.6764	0.468	1.0043	-1.3089	-0.874	-1.6678	0.2287	0.6559
Japan	JPN	39200027	39201680	0	-0.3686	-0.7221	-1.5231	-1.7857	-1.1746	-1.6678	-0.8516	0.4994
Japan	JPN	39200027	39207047	0	0.9447	-0.0862	0.0226	-0.6499	-0.1233	-1.6678	0.5755	0.1216
Japan	JPN	39200027	39200084	1	0.4852	-0.5125	-1.0813	-1.7857	-0.7904	-1.6678	0.1693	0.1216
Japan	JPN	39200027	39204493	1	0.7883	-1.184	-2.664	-1.7857	-0.9039	-1.6678	-0.8516	-0.5251
Japan	JPN	39200027	39200111	0	0.5552	-0.5743	-0.7638	-1.668	-0.7892	-1.6678	0.0444	0.9444
Japan	JPN	39200027	39203135	0	0.8781	-0.1167	0.0226	-2.6893	-0.7046	-1.6678	-0.4948	-0.5251
Japan	JPN	39200027	39206751	0	-0.1263	0.9349	0.8348	-0.4059	-0.4455	-1.6678	2.3404	2.0955
Japan	JPN	39200027	39201669	1	-0.0736	-0.7221	-1.0611	-1.1077	-0.6075	-1.6678	-0.6852	-0.946
Japan	JPN	39200027	39205179	0	0.4678	-1.034	-0.9624	-2.6893	-0.5571	-1.6678	-2.1355	-1.7277
Japan	JPN	39200027	39205092	1	0.6907	-0.3667	-1.7242	-0.6778	-0.7191	-1.6678	-0.9533	-0.3086
Japan	JPN	39200027	39206137	0	0.1346	1.1576	-0.8609	-0.6581	-0.263	-1.6678	-0.2704	-0.3297
Japan	JPN	39200027	39203828	1	0.1847	-0.4203	-0.2827	-0.2774	-0.6543	-1.6678	0.1648	0.1216
Japan	JPN	39200028	39205661	1	-0.9829	-0.59	-0.5034	-0.7576	-0.5516	-0.4318	0.1693	-0.7496
Japan	JPN	39200028	39203454	0	-0.1225	-0.0692	0.0226	-0.5571	0.1673	-0.7368	0.5755	0.1216
Japan	JPN	39200028	39205970	1	0.8867	0.792	0.0226	-1.5123	0.2822	-0.3516	-0.2857	1.0448
Japan	JPN	39200028	39200717	0	0.0864	-0.4203	0.0226	-1.2502	0.5135	-1.6678	0.5755	0.1216
Japan	JPN	39200028	39203144	1	-0.7527	0.957	0.2092	-1.1481	-0.4944	-0.1837	-0.5828	1.0448
Japan	JPN	39200028	39206393	1	-0.4693	-0.59	-1.4497	-1.3798	-0.269	-1.6678	-0.6852	-0.7639
Japan	JPN	39200028	39201495	0	-0.6784	-1.034	-1.8395	-2.6893	-0.5967	-1.2919	-1.305	-0.4377
Japan	JPN	39200028	39204764	1	0.2951	-0.5743	-1.0611	-1.7857	-0.4677	-1.0529	-0.6852	-0.7496
Japan	JPN	39200028	39202230	0	-1.0182	-0.9363	-0.5907	-0.3418	0.1582	-1.0529	-0.4805	0.1216
Japan	JPN	39200028	39203557	0	-0.3797	-0.0862	-1.5179	-2.6893	-1.3365	-1.6678	-1.5596	-1.9916
Japan	JPN	39200028	39204497	1	0.9882	-1.5102	-1.9803	-2.6893	-1.1049	-0.6073	-2.1355	-1.6909
Japan	JPN	39200028	39206704	0	-0.6855	1.4003	-0.5907	-2.6893	-0.3518	-0.526	0.5755	-0.4607
Japan	JPN	39200028	39202200	1	-0.5674	-0.4203	-0.7638	-1.4269	-0.3749	-0.7368	-0.7899	-0.5251
Japan	JPN	39200028	39203226	1	-1.8094	-0.59	-1.1926	-2.0365	-0.6765	-1.6678	-0.6852	-0.9299
Japan	JPN	39200028	39202368	1	-0.9685	0.5836	-0.7638	-2.6893	-0.9176	-1.0529	0.1693	-0.1563
Japan	JPN	39200028	39202097	1	0.6906	-0.9279	-0.7747	-1.2073	-0.649	-0.7793	-0.4288	-1.3454
Japan	JPN	39200028	39202147	1	0.0483	-0.59	-0.5907	-1.3723	-0.7492	-1.6678	-0.6852	-0.2503
Japan	JPN	39200028	39203920	0	0.049	0.1371	0.0226	-0.7414	0.4042	0.6948	0.8038	1.515
Japan	JPN	39200028	39205907	1	0.0591	-0.2479	-1.0935	-1.3001	-0.4216	-1.6678	-0.176	-0.9299
Japan	JPN	39200028	39201631	0	0.6923	0.0502	-0.4728	-1.5213	0.0802	-1.0529	0.0221	-0.4607
Japan	JPN	39200028	39200254	1	-0.7825	-0.5743	-0.9607	-0.9407	-0.4372	-0.3205	-2.1355	-0.1563
Japan	JPN	39200028	39201890	0	-0.2441	-0.0862	0.0226	1.1935	1.5489	1.5721	0.5755	-1.1252
Japan	JPN	39200028	39206253	1	1.0696	-0.089	-0.6315	-0.3267	-0.0235	-0.3516	0.8038	-0.5251
Japan	JPN	39200028	39202985	0	0.0683	-0.4314	-0.8609	-1.4319	-0.8679	-1.6678	-0.4948	-0.7363
Japan	JPN	39200028	39204022	0	-0.1535	-0.2924	-0.7302	-2.6893	0.0575	0.1116	-0.414	-0.2778
Japan	JPN	39200028	39203393	1	-0.8823	-0.0862	-0.4806	-0.9285	-0.7855	-0.8849	0.3482	0.1216
Japan	JPN	39200028	39203416	1	-0.0961	-0.6579	-0.2718	-0.1927	-0.3352	-0.3205	0.1701	-0.5912
Japan	JPN	39200028	39203109	0	0.1231	-0.0088	-0.4246	-1.6821	-0.063	-0.7368	-0.3912	2.0955
Japan	JPN	39200028	39206769	0	-0.3	-0.8357	-1.3626	-2.6893	-0.738	-1.6678	-0.3059	-0.3297
Japan	JPN	39200028	39202348	0	-0.0314	0.334	0.4938	-2.6893	0.3136	-1.6678	-1.4019	2.0955
Japan	JPN	39200028	39203420	1	0.4443	-1.078	1.4187	-0.6345	0.4185	-1.6678	-2.1355	2.0955
Japan	JPN	39200028	39201168	0	0.2726	-1.095	-1.7997	-2.6893	-0.7808	-1.2919	-1.5596	-0.7496
Japan	JPN	39200028	39203886	1	-0.3641	0.1221	-0.7638	-1.0059	-0.2228	-0.1036	-0.2852	0.1216
Japan	JPN	39200028	39202598	1	0.2844	-0.4203	-0.9607	-2.6893	-1.055	-0.0247	-0.8913	-0.5079
Japan	JPN	39200028	39202765	1	0.9167	-0.8357	-1.1926	-1.7857	-0.886	-1.6678	-0.8483	-0.5251
Japan	JPN	39200029	39204403	0	-0.6844	1.7162	-0.0951	-2.6893	0.5874	-1.6678	2.4277	0.7627
Japan	JPN	39200029	39201537	1	-0.5351	-1.7717	-1.8169	-0.8241	-1.1967	-1.5744	-2.1355	-1.9616
Japan	JPN	39200029	39206607	1	-0.0379	-0.9196	-1.1412	-0.5985	-1.0327	-0.1225	-0.176	-0.8016
Japan	JPN	39200029	39204562	1	1.1906	-0.0278	-2.664	-1.7984	1.1717	-0.3257	-1.0844	0.4994
Japan	JPN	39200029	39204123	1	-1.3799	-2.9627	-2.664	-1.7857	-2.4883	-1.6678	-1.7719	-2.5027
Japan	JPN	39200029	39205888	0	0.1875	-1.8634	-1.1926	-1.7857	-1.4075	-0.8849	-2.1355	-1.4344
Japan	JPN	39200029	39204924	1	0.2409	-0.4203	-0.3802	-2.6893	-0.1762	-1.6678	-0.6852	2.0955
Japan	JPN	39200029	39203092	1	0.6799	-2.9627	-2.664	-1.6841	-1.7915	0.4846	-2.1355	-2.5027
Japan	JPN	39200029	39202492	1	-0.7217	-1.652	-1.1592	-1.6821	-1.1363	-0.8849	-2.1355	-0.6491
Japan	JPN	39200029	39201670	0	-0.3494	-0.0994	-1.0345	-2.6893	-1.1417	-0.4694	0.5755	0.4994
Japan	JPN	39200029	39204209	0	-0.1574	1.7162	0.3461	-1.0539	-0.1409	-0.5309	1.3617	0.1216
Japan	JPN	39200029	39206824	1	-0.5475	-1.3821	-2.664	-1.6895	-0.8632	-0.3801	-1.2695	-1.5127
Japan	JPN	39200029	39205748	0	0.1981	-0.7353	-1.0611	-1.7857	-1.5138	-0.801	-0.4771	-0.7496
Japan	JPN	39200029	39202704	0	-0.7242	-0.983	-1.0611	-0.3755	-0.1034	-0.8849	-0.1566	-0.1865
Japan	JPN	39200029	39202338	0	0.2628	-0.9279	-1.9114	-2.6893	-0.8615	-0.4817	-1.5596	-0.6232
Japan	JPN	39200029	39205200	0	-1.2721	0.4149	-0.0758	-0.6433	-0.9441	-0.2492	-0.3237	-0.7507
Japan	JPN	39200029	39202915	1	-0.6634	-0.5743	-1.0611	-1.3206	-0.2642	-0.0581	-0.309	-0.5251
Japan	JPN	39200029	39200359	1	-1.0212	-1.1979	-1.1926	-2.6893	0.1504	-1.6678	-2.1355	-0.2201
Japan	JPN	39200029	39200516	1	-0.6126	-1.6361	-2.664	0.5011	0.4484	-1.6678	-1.1693	-1.0169
Japan	JPN	39200029	39200882	1	-0.9032	0.1371	0.0226	-0.1824	4.8357	-0.5209	0.5755	2.0955
Japan	JPN	39200029	39204252	1	-1.2105
Japan	JPN	39200029	39205727	1	-1.5005	0.2086	-0.5117	-0.2816	0.0647	0.2166	0.5215	-1.1252
Japan	JPN	39200029	39201446	1	-0.0098	-1.2524	-0.7902	-2.6893	-1.3574	-1.6678	0.1693	-0.5251
Japan	JPN	39200029	39200052	1	-1.6454	-2.0452	-2.2485	-2.6893	-1.4622	-1.6678	-2.1355	-2.5027
Japan	JPN	39200029	39202198	1	-1.0046	-2.9627	-2.664	-2.6893	-1.1444	-0.4318	-2.1355	-2.5027
Japan	JPN	39200029	39201077	1	-1.2276	-1.044	-1.0288	-1.2502	0.1579	-0.006	-2.1355	-0.2485
Japan	JPN	39200029	39200264	1	-0.6722	-0.59	0.0226	-0.1705	0.6266	0.772	0.5755	-0.3297
Japan	JPN	39200029	39200376	0	0.1569	-0.6791	-0.7638	-1.6455	0.2853	-0.7433	-1.1698	-1.112
Japan	JPN	39200029	39200897	0	-0.4068	-2.9627	-0.8807	-0.8736	-0.4195	-0.9484	-0.5001	-1.3703
Japan	JPN	39200029	39203879	0	-1.86	0.6141	1.2899	-2.6893	0.0433	1.0012	2.0386	-1.1457
Japan	JPN	39200029	39201219	1	-0.9669
Japan	JPN	39200029	39200096	1	-1.2581	-1.9115	0.1709	-2.6893	-0.493	-0.7368	-2.1355	-2.5027
Japan	JPN	39200029	39202205	1	-0.5536	-2.0452	-1.6468	-1.668	-1.1085	-1.6678	-0.6852	-0.5251
Japan	JPN	39200031	39201264	1	0.3565	-1.3669	-2.0338	-0.8669	-0.3962	-0.2942	-1.2871	-0.6959
Japan	JPN	39200031	39201869	1	0.4006	-0.948	-1.7997	-1.4428	-1.3588	-1.2919	-1.2665	0.1216
Japan	JPN	39200031	39201024	0	0.227	-0.7221	-0.8219	-1.3001	-0.9129	-0.4173	-0.5832	-0.2503
Japan	JPN	39200031	39202613	1	0.1252	-0.5743	-1.6877	-2.0365	-0.8619	-0.1455	-0.8913	-0.5912
Japan	JPN	39200031	39201936	1	-0.2722	1.2587	0.6755	-0.1424	0.43	0.421	0.8038	-0.2503
Japan	JPN	39200031	39203159	0	-0.2894	-0.983	-1.1926	-1.6455	-0.2728	0.021	-1.0844	-0.5912
Japan	JPN	39200031	39206938	1	-0.2086	2.6352	-0.7638	-0.0133	0.1472	0.5393	-0.5832	1.3857
Japan	JPN	39200031	39200102	1	0.0129	0.2695	-0.9947	-2.0365	-0.9039	-0.9484	-0.3912	0.1152
Japan	JPN	39200031	39203261	1	-0.0762	0.1221	-1.4928	-0.8376	-0.6711	-0.8849	-2.1355	-1.3017
Japan	JPN	39200031	39200588	0	0.5081	0.5266	-0.5836	-0.2667	0.4628	-0.28	-0.0823	0.1216
Japan	JPN	39200031	39205192	0	0.1223	-0.1856	-0.5766	-1.6821	0.2019	-0.5309	-1.4019	-0.8215
Japan	JPN	39200031	39200762	1	-0.1839	-1.2392	-0.227	-1.0384	-0.1495	-0.1567	-0.6852	0.1216
Japan	JPN	39200031	39204366	1	-0.0318	-0.2479	-1.1926	-1.3089	-0.4216	-0.8849	-0.6852	-0.5912
Japan	JPN	39200031	39205885	0	1.1077	1.1493	1.1752	-0.6441	-0.4878	-0.3646	0.0215	1.0448
Japan	JPN	39200031	39200225	0	-1.3103	0.468	-0.829	-1.012	0.3825	-0.08	-1.4019	2.0955
Japan	JPN	39200031	39203417	1	0.47	0.5353	-2.0338	-1.0539	-0.4088	-0.0766	-1.4019	-0.8426
Japan	JPN	39200031	39203158	1	0.0793	-0.9334	-2.664	-0.7797	-0.9116	-0.2154	-2.1355	-1.9384
Japan	JPN	39200031	39205840	1	0.1103	0.0789	-0.6173	-0.3238	-0.2125	-0.1482	-0.2852	-0.7496
Japan	JPN	39200031	39205631	1	-0.5675	-0.2662	-1.1926	-2.6893	-1.1553	-1.2919	-0.5832	-0.3297
Japan	JPN	39200031	39206085	0	0.3741	0.718	-1.3074	-0.0027	0.3368	0.5139	-0.4318	0.4777
Japan	JPN	39200031	39203329	0	0.1889	-1.8141	-2.664	-2.6893	-3.6099	-1.6678	-2.1355	-2.5027
Japan	JPN	39200031	39203496	0	0.1746	-0.0055	-1.4497	-0.403	-0.2769	-0.5309	-1.2835	0.1216
Japan	JPN	39200031	39200227	0	-0.5585	0.6492	-1.0953	-1.0152	0.364	0.3408	0.0312	2.0955
Japan	JPN	39200031	39200642	1	0.7262	-0.6723	-0.0808	0.3136	-0.1308	-0.3199	0.8382	-0.3208
Japan	JPN	39200031	39205141	1	0.2526	1.1592	-0.6643	-0.5538	-0.1934	-0.1384	-0.3907	0.6135
Japan	JPN	39200031	39204512	0	-0.6049	0.5068	1.9359	-1.3001	-0.6824	-0.0233	1.0594	2.0955
Japan	JPN	39200031	39205895	1	0.2395	-0.4203	-1.1412	-0.8016	-0.5336	-1.6678	-0.1026	-0.5912
Japan	JPN	39200031	39204375	0	0.7177	1.1132	-1.0595	-0.7835	-0.0748	-0.3516	-0.9106	0.7627
Japan	JPN	39200031	39204393	0	-0.3098	-0.2548	-1.0611	-1.3089	-0.8554	-0.6687	-0.5832	0.1216
Japan	JPN	39200031	39205896	1	-0.5124	0.1371	-1.27	-0.2727	-0.7124	0.3346	-0.1021	-0.5251
Japan	JPN	39200031	39202545	0	0.8533	-1.4082	-1.0935	-0.8776	-0.4244	-0.0414	-0.5832	-0.8936
Japan	JPN	39200031	39206115	1	0.4287	1.0508	-1.0611	-0.4029	-0.3741	-0.5309	-1.5596	-0.6544
Japan	JPN	39200031	39201856	1	-0.2161	0.5289	-0.8627	-0.8189	-0.4236	-0.1795	-0.1021	-0.5305
Japan	JPN	39200031	39206215	0	-0.2105	-0.5982	-1.7242	-0.8967	-0.6789	-1.6678	-0.8742	0.0484
Japan	JPN	39200032	39202261	1	-0.6989	0.957	-0.7302	-0.4694	-0.0755	-1.6678	-0.7726	0.839
Japan	JPN	39200032	39205110	1	-1.0186	-0.59	-1.2497	-1.1067	-0.5496	-1.6678	-0.2821	-0.5251
Japan	JPN	39200032	39200454	1	-0.2345	-0.0192	-1.4559	-0.081	-0.8964	0.0615	-0.6852	-0.9933
Japan	JPN	39200032	39206875	1	0.8939	-0.8398	-1.1926	-1.5123	-0.6137	-0.7582	-0.6852	-0.7496
Japan	JPN	39200032	39207006	1	-0.7044	-0.7221	-1.2374	-2.6893	-1.8597	-0.801	-1.1693	-0.5251
Japan	JPN	39200032	39202754	1	-0.6284	-1.1002	-1.1926	-1.6895	-0.3759	0.0729	-0.6852	-0.3297
Japan	JPN	39200032	39202119	1	-0.0933	-0.5743	-1.4928	-0.1457	-0.2998	0.101	-0.8657	-0.7496
Japan	JPN	39200032	39204409	1	-0.4927	0.1371	-1.2891	-0.376	-0.0709	-1.6678	-2.1355	-0.8443
Japan	JPN	39200032	39206601	1	-0.2746	-2.9627	-2.664	-2.6893	-2.3208	-1.6678	-2.1355	-0.3274
Japan	JPN	39200032	39201979	1	-0.5092	-0.9334	-0.8219	-1.0068	-0.3645	-0.8849	-2.1355	-1.2688
Japan	JPN	39200032	39205565	1	-0.3337	0.7855	-1.1075	-0.6629	-1.0831	-1.6678	0.4817	-0.1563
Japan	JPN	39200032	39203769	1	-0.7665	-1.175	-1.0935	-2.6893	-0.6685	-1.6678	-0.6852	-1.6557
Japan	JPN	39200032	39204982	1	-0.4226	0.3449	-0.7902	-2.6893	-0.2506	-0.8768	0.1648	-0.945
Japan	JPN	39200032	39203320	1	0.4458	-0.2626	-1.9313	-0.8189	-0.8725	-1.6678	-2.1355	-0.4588
Japan	JPN	39200032	39205001	1	-0.6882	-0.0862	1.4967	-0.8286	0.5051	-0.3648	-0.5832	-0.3297
Japan	JPN	39200032	39200698	1	-0.5883	0.0117	-1.0611	-2.6893	-1.1133	-1.6678	-0.5832	-0.3297
Japan	JPN	39200032	39204234	1	-1.4225	-1.0913	-2.664	-1.1433	-0.8988	-0.0938	-2.1355	-0.942
Japan	JPN	39200032	39205615	1	-0.322	-1.7098	-2.664	-2.6893	-0.7504	-0.5309	-0.7078	-2.5027
Japan	JPN	39200032	39205007	1	-0.5373	-1.184	-1.1926	-1.1465	-0.2199	-1.6678	-2.1355	-0.2503
Japan	JPN	39200032	39201073	1	0.31	-0.8802	-0.691	-2.0365	-0.7313	-0.0614	0.6694	-0.1865
Japan	JPN	39200032	39204347	1	-1.5579	-0.7221	-0.9607	-1.0384	-1.1198	-0.8849	-0.414	0.1216
Japan	JPN	39200032	39204361	0	-0.4531	0.2746	-0.8627	-1.2073	-0.0743	0.2335	0.5755	-0.1563
Japan	JPN	39200032	39201391	0	-0.3802	-0.9752	-0.9607	-2.6893	-0.6276	-1.6678	-2.1355	-1.1252
Japan	JPN	39200032	39203810	0	-0.6772	-0.0862	-0.8627	-1.6821	0.1452	-1.6678	0.5755	0.1216
Japan	JPN	39200032	39201804	0	-0.8939	-0.59	-0.9607	-1.7857	-1.2324	-0.5309	-0.6852	-0.4607
Japan	JPN	39200032	39202472	0	-1.2595	-0.948	-0.9624	-2.6893	-1.6338	-1.6678	-1.5848	-2.5027
Japan	JPN	39200032	39202082	0	-0.894	-1.3452	-1.1926	0.1079	-0.534	-1.6678	-0.6677	-1.1252
Japan	JPN	39200032	39205635	0	-1.0556	-0.5971	-0.7836	-2.6893	-0.4788	-0.4795	-0.3241	-0.1563
Japan	JPN	39200032	39204135	0	-0.2457	-0.0862	-1.4928	-1.3723	-0.2072	-0.5309	-0.5832	-0.5912
Japan	JPN	39200032	39200155	0	-1.245	-2.0266	-1.5179	0.579	0.3203	0.3662	-0.703	-1.2811
Japan	JPN	39200032	39201768	0	-0.0106	-0.7221	0.0226	-0.108	-0.4445	-0.0935	0.5755	0.1216
Japan	JPN	39200032	39202099	0	0.1122	-0.7221	-0.9947	-1.2429	0.3057	-0.0671	-0.176	-0.3297
Japan	JPN	39200032	39202490	0	-0.8076	-0.6532	-0.227	-1.4373	-0.4802	-1.6678	-0.2704	-0.5251
Japan	JPN	39200032	39200805	0	-0.2009	0.9637	-1.62	-0.8286	0.5557	0.4585	2.4277	0.1216
Japan	JPN	39200032	39205216	0	-0.247	0.1221	-0.5836	-0.4521	0.0301	-1.6678	0.5755	-0.7639
Japan	JPN	39200033	39201470	1	-0.0971	0.5128	-1.4928	-1.3089	-0.7091	-0.5309	-0.8483	-0.5912
Japan	JPN	39200033	39201078	1	-0.8713	-1.1429	-1.1926	-2.6893	-0.6345	-1.6678	-0.6852	-1.1252
Japan	JPN	39200033	39202314	1	0.1269	-1.0153	-1.7463	-0.0607	-0.2018	-1.6678	-1.2106	-0.959
Japan	JPN	39200033	39200171	1	-0.9452		0.0226		0.5057
Japan	JPN	39200033	39201396	1	0.5782				-1.0681
Japan	JPN	39200033	39206005	1	-0.0896	-0.5743	-1.0611	-0.421	-0.5411	-1.5666	-0.6852	0.1216
Japan	JPN	39200033	39203196	1	-0.3861	-0.9232	-1.1926	-2.6893	-0.8643	-0.8849	-0.6852	-1.4991
Japan	JPN	39200033	39206635	1	-0.9028	-0.7221	-1.1926	-1.1118	-1.2997	-1.6678	-0.6852	-0.5912
Japan	JPN	39200033	39206188	1	-0.9821	2.6352	-1.0611	-0.8189	-0.2095	-1.6678	-1.5596	0.0484
Japan	JPN	39200033	39202041	1	-0.5594	-0.089	-0.8946	-1.1509	-0.3912	-1.6678	0.0221	-0.7639
Japan	JPN	39200033	39206784	1	0.0914	-0.2741	-0.9607	-1.4102	-0.7345	-1.6678	-1.2876	-0.7496
Japan	JPN	39200033	39206705	1	0.4614	-0.9232	-0.9947	-2.6893	-0.5509	-1.6678	-1.0753	-0.5305
Japan	JPN	39200033	39205620	1	-0.2816	-2.9627	-2.664	-2.6893	-0.7683	-1.6678	-2.1355	-1.9616
Japan	JPN	39200033	39204307	1	0.258	-1.3054	-0.9947	-1.2335	-1.542	-1.6678	-2.1355	-0.1563
Japan	JPN	39200033	39204222	1	0.45	-0.7327	-0.6446	-1.134	-0.6651	-1.6678	-0.6852	0.4777
Japan	JPN	39200033	39204440	1	-0.8634	-0.4203	-0.5907	-0.2054	-0.5285	-1.6678	0.075	0.1216
Japan	JPN	39200033	39202517	1	-0.6761	-0.7221	-0.9607	-0.7995	-0.7693	-1.6678	-0.6852	-0.7496
Japan	JPN	39200033	39206263	1	-0.079	-0.7087	-1.4928	-1.0539	-0.7778	-0.8849	-0.6852	-0.8016
Japan	JPN	39200033	39202176	1	-0.5283	-0.9281	-1.0611	-0.8346	-0.1513	-0.8849	-0.6852	-0.5251
Japan	JPN	39200033	39205547	1	0.3384	-1.2443	-0.227	-1.0539	-0.7772	-1.6678	-2.1355	-0.5723
Japan	JPN	39200033	39204369	1	0.0225	-2.9627	-2.2485	-2.6893	-1.0022	-1.6454	-2.1355	-1.274
Japan	JPN	39200033	39201448	1	0.3709	1.7162	0.4173	0.3632	1.1053	-0.8437	1.1375	2.0955
Japan	JPN	39200033	39201140	1	-0.4517	-0.5743	-1.6008	-1.7857	-0.3996	-1.6678	-0.6852	0.9444
Japan	JPN	39200033	39204653	1	0.4829	-0.5643	-1.3446	-2.6893	-0.6778	-0.4817	-2.1355	-0.4784
Japan	JPN	39200033	39200452	1	0.9324	0.1395	-0.7638	-1.6821	-0.9021	0.2995	-2.1355	0.5823
Japan	JPN	39200033	39205423	0	0.8562	-1.3452	-1.6008	0.7113	-2.1404	-0.5309	-0.5828	0.1216
Japan	JPN	39200033	39201026	0	-0.7129	2.6352	1.9359	0.5534	1.5805	-0.8849	2.4277	2.0955
Japan	JPN	39200033	39203347	0	-0.8365	-0.4203	-0.6593	-0.5245	-0.4738	-0.8849	0.8038	-0.3297
Japan	JPN	39200033	39205240	0	-0.4454	2.6352	1.9359	-2.6718	0.809	-0.5309	0.6815	2.0955
Japan	JPN	39200033	39200591	0	-0.535	-0.4203	-1.6877	-1.1	-0.3135	-0.5309	0.075	-0.6912
Japan	JPN	39200033	39206185	0	0.3233	-0.0862	-0.9947	0.1396	0.697	-1.6678	0.5755	-0.2503
Japan	JPN	39200033	39201433	0	0.6356	0.6606	-0.1587	-0.7736	-0.5739	-0.5309	-0.5832	2.0955
Japan	JPN	39200034	39206917	0	0.4299	-2.9627	-2.664	-2.6893	-0.0672	-1.6678	-0.6852	0.1216
Japan	JPN	39200034	39200388	0	0.238	-1.8032	-1.4559	-1.3001	-1.4653	-1.6678	-0.6852	0.0208
Japan	JPN	39200034	39204385	0	-0.7011	-0.0862	0.0226	-1.7857	0.0387	-0.5639	-0.0551	0.1216
Japan	JPN	39200034	39200578	1	0.1698	-0.4203	-0.227	-0.5131	-0.0212	0.2464	-0.6852	0.1216
Japan	JPN	39200034	39206369	0	-0.4554	0.7763	0.6755	-2.6893	-0.2366	-0.006	0.5755	2.0955
Japan	JPN	39200034	39204546	0	-0.2486	-1.1801	-0.5373	-2.6893	-0.49	-1.6678	-1.5848	-0.3856
Japan	JPN	39200034	39203481	0	-0.9376	-2.1648	-1.6877	-1.2073	-1.3688	-0.8849	-2.1355	-1.6557
Japan	JPN	39200034	39202180	1	-0.7731	-0.7221	-1.1926	-0.2936	-0.1665	0.0299	-1.1693	-0.7639
Japan	JPN	39200034	39204386	0	-0.6102	-1.5816	-2.664	-1.6821	-0.21	-0.4795	-1.7719	-1.6076
Japan	JPN	39200034	39202758	0	-1.0768	-1.3758	-0.7836	-0.3268	-0.9508	-0.9292	-1.0992	0.1216
Japan	JPN	39200034	39206014	0	0.4669	-2.9627	-2.664	-0.3587	-1.416	-0.3801	-2.1355	-2.5027
Japan	JPN	39200034	39201534	1	0.0301	-1.3821	-1.9313	-1.3723	-1.4146	0.2838	-2.1355	-1.3017
Japan	JPN	39200034	39201302	1	-0.9931	-0.0357	-0.0607	-0.9388	-0.3034	-0.4384	-1.2871	0.6663
Japan	JPN	39200034	39201613	1	-0.7766	0.2695	-1.1007	-1.1401	-0.1868	-0.3477	-0.6852	-0.959
Japan	JPN	39200034	39205937	0	-1.1518	-0.6354	0.0457	-0.3038	-0.2837	-0.526	0.1054	0.6113
Japan	JPN	39200034	39202404	1	-0.1039	0.1221	-0.7638	-1.1044	-0.2445	-0.2065	0.3424	-0.1563
Japan	JPN	39200034	39206161	1	-0.5329	-0.891	-0.9607	-0.5695	-0.4051	-1.6678	-1.5596	-0.8198
Japan	JPN	39200034	39200064	0	-0.9248	-1.2134	-2.0338	-2.6893	-2.135	-1.6678	-2.1355	-2.5027
Japan	JPN	39200034	39202311	1	-0.1706	1.7671	1.9359	-0.3442	-0.1399	-0.3242	1.836	-0.0129
Japan	JPN	39200034	39206758	0	0.6221	-1.0165	-1.0935	-1.6455	-1.1764	-1.6678	-0.7078	-0.5305
Japan	JPN	39200034	39206487	1	-1.3444	2.6352	-2.664	-1.3764	-0.9108	-1.6678	0.5755	-2.5027
Japan	JPN	39200034	39204782	0	-0.6868	-2.9627	-2.664	-2.6893	-1.5038	-1.6678	-1.3972	-1.2711
Japan	JPN	39200034	39207046	0	-0.5594	-1.5783	-2.664	-1.6895	-0.6945	-0.8849	-1.4608	-1.6557
Japan	JPN	39200034	39201988	0	0.2685	-0.5743	-1.2567	-2.6893	-1.2611	-1.6678	0.1648	-0.959
Japan	JPN	39200034	39200026	1	-0.3832	-0.8232	-1.0935	-2.6893	-0.7194	-1.6678	-0.4948	0.7627
Japan	JPN	39200034	39204148	0	-1.0522	-0.4314	-1.0935	-1.0166	0.1901	0.053	-0.2704	-0.1563
Japan	JPN	39200034	39205958	1	0.3592	0.0789	-0.7638	-0.5391	-0.7337	-0.3551	0.1693	-0.8578
Japan	JPN	39200034	39200852	1	-0.5601	-1.1686	-2.664	-1.3723	-0.737	-0.5058	-2.1355	-0.5251
Japan	JPN	39200034	39200511	0	0.2473	2.6352	-0.829	-1.3723	1.467	-1.6678	1.5037	1.2841
Japan	JPN	39200034	39202383	1	0.0095	2.6352	1.9359	-0.6796	1.3947	-0.4708	-0.0585	2.009
Japan	JPN	39200034	39203864	0	0.8463	-1.5733	-0.7183	-2.6893	-0.0665	-1.6678	0.5755	0.1216
Japan	JPN	39200034	39205685	1	-0.3295	-0.4203	-0.9607	-0.6001	-0.6945	-0.0516	-0.6852	-1.1252
Japan	JPN	39200034	39205083	1	1.1911	0.0566	-0.8932	-2.6893	-0.6738	-1.6678	1.0594	0.557
Japan	JPN	39200035	39204867	0	-0.9692	-0.2662	-0.8627	-0.6239	0.0083	0.3311	0.1648	-0.2503
Japan	JPN	39200035	39202128	1	-0.51	0.7855	-1.231	0.11	-0.7737	-0.3199	-0.2852	-0.6491
Japan	JPN	39200035	39200159	0	-0.2974	2.6352	-0.8489	-0.7531	0.4233	-0.5639	1.2691	2.0955
Japan	JPN	39200035	39207013	1	-0.5516	-0.6399	-0.5836	-0.1931	-0.2311	0.4283	-0.3912	-0.959
Japan	JPN	39200035	39203377	0	-0.5721	0.1221	-1.9313	-1.2502	0.2246	-0.0026	-1.4727	0.1216
Japan	JPN	39200035	39206670	1	-0.7993	-0.1827	-0.9211	-1.0184	0.2196	0.1512	-0.6852	0.1216
Japan	JPN	39200035	39201303	0	-0.0229	-2.9627	-2.664	-1.7984	-1.0752	-0.7054	-1.5596	-1.2711
Japan	JPN	39200035	39200677	0	0.0077	-0.7848	0.7739	-2.6893	-0.273	-1.6678	-0.6677	0.5823
Japan	JPN	39200035	39203040	1	-0.8184	0.0634	-0.9947	-0.7813	-0.4801	-0.4415	-0.2852	0.1575
Japan	JPN	39200035	39206915	1	0.5873	-1.0153	-2.664	-2.0365	-1.0767	-0.323	-1.7719	-1.4991
Japan	JPN	39200035	39204557	1	-0.4005	-0.1536	-1.7997	-0.2015	-0.2644	-0.1307	-2.1355	-0.5251
Japan	JPN	39200035	39206435	1	-0.436	-1.6361	-1.3514	-0.8008	-0.2486	-0.7368	-2.1355	-0.1563
Japan	JPN	39200035	39204114	1	-0.1821	-0.0862	-0.8627	-1.0168	-0.4027	-0.8849	-2.1355	-2.5027
Japan	JPN	39200035	39205732	1	-0.3148	-0.0088	-0.4806	-0.7841	-0.8113	-0.8768	-0.414	0.1216
Japan	JPN	39200035	39202438	0	-0.7445	-0.0862	-0.4806	-0.9009	-0.4976	-1.6678	0.8939	-0.6353
Japan	JPN	39200035	39202650	0	0.5281	0.1316	-2.664	0.1695	0.4806	-1.6678	-2.1355	-2.5027
Japan	JPN	39200035	39205540	0	-0.3809	-2.9627	-2.664	-2.6893	-0.9726	-1.6678	-2.1355	-2.5027
Japan	JPN	39200035	39201400	1	0.2806	-0.8232	-0.5836	0.8616	-0.1112	-0.7054	-0.2852	-2.5027
Japan	JPN	39200035	39201434	0	-0.2714	0.3162	-0.0951	-2.6893	0.0119	-1.6678	0.5755	-0.7496
Japan	JPN	39200035	39206167	1	-0.153	-0.7162	-1.0545	-0.7345	-1.1451	-0.8849	-0.6852	-0.1563
Japan	JPN	39200035	39202139	1	0.453	0.5353	-1.6877	-0.9778	-0.5241	-0.5309	-2.1355	-0.3086
Japan	JPN	39200035	39200041	1	-0.8625	-0.4556	-1.6468	-0.99	-0.529	-1.6678	-0.6852	-0.3297
Japan	JPN	39200035	39205130	0	0.2502	-1.2821	-1.7997	-2.6893	-0.4917	-1.6678	-0.2192	-0.9299
Japan	JPN	39200035	39204521	0	0.0277	-0.4314	-1.9803	-1.2858	-1.0045	-1.6678	-0.3733	-0.1563
Japan	JPN	39200035	39204239	1	0.2581	-1.0936	-1.1926	-2.0365	-0.8072	-1.6678	-0.6852	-0.1563
Japan	JPN	39200035	39203014	0	-0.3209	-0.7199	-1.2891	-0.0063	-0.5882	0.2722	-0.414	-1.3358
Japan	JPN	39200035	39203923	0	-0.5666	-1.1002	-2.0371	-0.0345	-0.5969	-1.6678	-1.0808	-0.7108
Japan	JPN	39200035	39204906	1	-0.2921	-0.9334	-1.7997	-1.3723	-0.6224	-0.4993	-0.6852	-0.7317
Japan	JPN	39200035	39200515	1	-1.125	0.1436	-0.9607	-0.5581	-0.1547	-1.6678	-0.176	0.0963
Japan	JPN	39200035	39206152	1	-1.4056	-0.8994	-1.1926	-2.6893	-1.8024	-1.6678	-2.1355	-0.5251
Japan	JPN	39200035	39200603	1	-0.4258	-1.2413	-1.4559	-1.2524	-0.676	-1.6678	-1.2871	-0.3297
Japan	JPN	39200035	39204331	1	0.3323	-0.2509	-1.7997	-0.504	-0.7653	-0.1443	-0.5832	0.0876
Japan	JPN	39200036	39203444	1	-0.5665	0.2112	-0.829	-2.6893	-1.0294	-1.6678	0.3415	0.4504
Japan	JPN	39200036	39204289	1	-1.1648	-2.9627		-2.6893	-0.4427	-1.6678
Japan	JPN	39200036	39205472	1	-0.7937	-2.9627	-2.664	-2.6893	0.603	-1.6678	-0.6852	2.0955
Japan	JPN	39200036	39202694	1	-0.3944
Japan	JPN	39200036	39203555	0	-0.7856	-0.7221	-1.0217	-0.9296	-1.362	-1.6678	0.1648	-0.3297
Japan	JPN	39200036	39200776	0	-0.7866	2.6352	-0.2866		4.0395			1.1042
Japan	JPN	39200036	39203715	0	-1.114	-0.5557	-1.4945	-1.2858	-0.9627	-1.6678	-0.4318	-1.7277
Japan	JPN	39200036	39205787	0	-1.1719	-0.3341	-0.7638	-0.1306	-0.0064	-0.3548	-0.0857	-0.3297
Japan	JPN	39200036	39200589	1	-0.5178	-0.2924	-0.6843	-2.6893	-0.5329	-1.6678	-0.6852	-0.5251
Japan	JPN	39200036	39200208	0	-0.5287	-2.9627	-1.6543	-0.8458	0.4533	-1.4875	-1.0602	0.1216
Japan	JPN	39200036	39206279	0	-1.3271				3.8043	1.0062
Japan	JPN	39200036	39207062	0	-0.708
Japan	JPN	39200036	39200692	1	-1.4373	-1.034	-2.5849	-2.6893	-1.3316	-1.6678	-0.414	-2.5027
Japan	JPN	39200036	39205193	0	-0.9545	-1.0933	-0.7638	-2.6893	-0.0909	-1.6678	-0.2704	-0.7496
Japan	JPN	39200036	39203686	0	-2.6727
Japan	JPN	39200036	39205252	0	0.3389	1.3889	-0.5544	-0.7442	0.5529	-0.2163	0.3415	-0.4593
Japan	JPN	39200036	39202834	0	-1.5503
Japan	JPN	39200036	39203267	1	0.0262	-0.0862	0.0226	0.3828	0.1241	-0.4817	0.1648	0.1216
Japan	JPN	39200036	39204893	1	-1.0121	0.6606	-1.0611	-2.0365	-0.1047	-0.5639	-0.6852	-0.3297
Japan	JPN	39200036	39200582	1	-0.5149
Japan	JPN	39200036	39203253	1	-0.6386	-0.5743	-0.227	-1.3001	0.1064	-1.6678	-0.6852	0.1216
Japan	JPN	39200036	39200975	0	-0.9193	-0.7221	-0.6446	-2.6893	-1.3964	-1.6678	-0.5832	0.1216
Japan	JPN	39200036	39205953	1	-1.8348	-1.4396	-2.664	-1.2589	-0.5074	-1.6678	-2.1355	-2.5027
Japan	JPN	39200036	39201430	1	-2.3885	-1.6125	-1.1207	-1.6455	-1.0228	-1.6678	-2.1355	-0.9485
Japan	JPN	39200036	39204423	1	-0.7342	0.5266	-0.227	-0.5582	-0.3755	-1.6678	-0.4801	2.0955
Japan	JPN	39200036	39203821	1	0.2847	-0.0862	-0.7902	-0.8189	0.8106	-1.6678	-0.4948	-0.5251
Japan	JPN	39200036	39202044	1	-0.4553
Japan	JPN	39200036	39201701	0	-1.2912			-1.4373	0.647	-1.6678
Japan	JPN	39200036	39203892	1	0.5426	-1.1645	-0.3802	-1.6821	-0.2209	-0.8768	-1.4796	-0.3856
Japan	JPN	39200036	39206531	0	-1.1556	-1.813	-1.1926	-0.742	-0.7266	-0.9292	-0.0823	0.1907
Japan	JPN	39200036	39200810	1	-0.8074	2.6352	-0.6315	-1.6455	0.8777	-0.7368	0.8038	0.1238
Japan	JPN	39200036	39201136	1	-0.9769
Japan	JPN	39200036	39205872	0	-0.8665	-1.3452	-1.1926	0.7113	-0.9291	0.4394	-0.6852	0.1216
Japan	JPN	39200036	39205372	0	-0.9943
Japan	JPN	39200037	39205384	0	0.0886	-1.099	-1.3074	-1.3915	-0.9282	-0.9292	-0.3268	-1.044
Japan	JPN	39200037	39203211	0	-0.0232	-0.0862	-0.7638	-1.4428	-0.0634	-1.6678	0.5755	0.1216
Japan	JPN	39200037	39202597	0	-0.3876	-0.3531	-0.0758	-1.6821	-0.3497	-1.6678	-0.176	-0.1563
Japan	JPN	39200037	39202719	0	-1.3566	-0.2589	-0.8736	-2.6893	-0.5531	-1.6678	-1.2106	-1.236
Japan	JPN	39200037	39203742	0	-0.4833	-0.5049	-0.7902	-1.1465	-0.2201	-1.6678	-2.1355	0.8925
Japan	JPN	39200037	39202259	0	-0.0257	-1.1429	-1.1926	-2.6893	-0.395	-1.6678	-0.5832	-0.7496
Japan	JPN	39200037	39203861	1	-1.2347	-0.8283	-1.0611	-1.6895	-0.8646	-1.6678	-0.5832	-0.5251
Japan	JPN	39200037	39200901	1	-1.7959	-0.7087	-0.9607	-0.0093	0.0599	-0.5309	-0.5832	-0.5912
Japan	JPN	39200037	39200339	0	0.7503	0.6608	-0.3526	-2.6893	-0.4497	-1.6678	-0.6852	0.4994
Japan	JPN	39200037	39204822	0	-1.1957	-0.7221	-1.5179	-1.668	-1.3093	-1.6678	-1.5596	-0.2503
Japan	JPN	39200037	39206668	0	-0.6254	-1.4817	-1.2193	-2.6893	-0.3591	-1.6678	-1.5596	-1.3639
Japan	JPN	39200037	39205705	0	-0.3842	-0.3631	0.0226	-2.6893	-1.114	-1.6678	-0.7726	-0.5422
Japan	JPN	39200037	39203292	0	-0.5114	-1.2191	-1.3626	-0.6393	-1.1934	-1.6678	-1.5588	-1.0424
Japan	JPN	39200037	39201593	0	0.3751	2.6352	-0.1119	0.281	0.2587	0.1315	2.4277	0.8925
Japan	JPN	39200037	39201707	0	-0.6656	1.3403	1.0433	-1.2502	0.0692	-1.6678	-0.7391	0.69
Japan	JPN	39200037	39206200	0	-0.8905	0.5068	-1.62	-1.1982	-0.1077	-1.6678	0.2287	-0.717
Japan	JPN	39200037	39205626	0	-1.0721	-0.2741	0.586	-1.6841	0.0396	-0.8294	0.8038	0.9444
Japan	JPN	39200037	39201019	0	-0.7973	-0.7162	-1.1926	-1.0539	-0.744	-1.6678	0.5755	0.1216
Japan	JPN	39200037	39200796	0	-0.5951	0.1077	-2.664	-2.6893	-1.5602	-1.6678	-2.1355	-2.5027
Japan	JPN	39200037	39204527	0	-1.0851	-2.9627	-2.2485	-2.6893	-1.4408	-1.6678	-1.7719	-2.5027
Japan	JPN	39200037	39202677	0	-0.0407	-0.3516	-0.1119	-2.6893	-0.7634	-1.6678	-0.165	0.1238
Japan	JPN	39200037	39201623	0	0.3978	-0.5673	-0.7638	-2.6893	0.2269	-1.6678	-0.4805	-0.3297
Japan	JPN	39200037	39201948	0	-0.6809	-0.4203	-1.0611	-2.6893	-0.5136	-1.6291	-0.6852	-0.5251
Japan	JPN	39200037	39200991	0	-0.7193	-0.0088	-0.5836	-1.7857	-0.3538	-1.6678	-0.4952	-0.1563
Japan	JPN	39200037	39200174	0	-0.3588	0.7332	1.9359	-0.7749	0.3797	-1.6678	1.802	2.0955
Japan	JPN	39200037	39204912	0	0.2414
Japan	JPN	39200037	39205714	0	0.1242	-0.7221	-1.3626	-1.6455	-0.6103	-1.6678	-1.7719	0.1216
Japan	JPN	39200037	39205338	0	-0.0351	-0.4166	0.0226	-0.6441	-0.0457	-1.6678	-0.5832	0.1216
Japan	JPN	39200037	39204432	0	0.6761	2.6352	1.1857	-0.6342	1.9043	-1.6678	1.1987	2.0955
Japan	JPN	39200037	39206170	0	-0.0151	0.4594	-0.9607	-1.3798	-0.1408	-0.801	-0.5832	-0.7496
Japan	JPN	39200037	39203418	0	-0.6392	1.3403	-0.8681	-1.7857	0.1273	-0.8698	1.802	-0.1544
Japan	JPN	39200037	39203189	0	-0.292	-0.0862	0.0226	-0.5695	0.0677	-1.6678	0.1648	-0.4784
Japan	JPN	39200037	39203108	0	-0.1594	0.2718	0.0226	-0.6422	0.5026	-1.6678	2.4277	1.2841
Japan	JPN	39200038	39206256	0	-0.4441	-0.6357	-1.762	-2.6893	-0.2828	-1.5939	-0.1087	-0.5106
Japan	JPN	39200038	39200486	0	-0.3446	-1.2423	-1.0611	-1.7984	-0.7654	-0.8437	-2.1355	-0.942
Japan	JPN	39200038	39203661	0	-0.8573	-0.2629	-1.7408	0.4701	1.4997	-1.6678	-1.0906	0.8925
Japan	JPN	39200038	39200843	0	-0.3428	-0.7221	0.0226	-1.3001	-0.566	-1.6678	0.1922	-0.5475
Japan	JPN	39200038	39202213	0	0.4934	-0.7221	-1.0935	-0.246	0.21	-1.6678	0.1922	-0.2709
Japan	JPN	39200038	39202357	0	-0.6139	-1.9231	-2.664	-2.6893	-1.0061	-1.6678	-2.1355	-1.4662
Japan	JPN	39200038	39200306	0	0.5035	-1.0212	-1.1926	-1.6455	-0.6709	-1.6678	-0.6852	-1.1252
Japan	JPN	39200038	39205853	0	-0.7846	-1.3599	-1.1926	-1.2589	-1.3652	-1.6678	-0.5832	0.1216
Japan	JPN	39200038	39202130	0	-0.0078	-0.8357	-0.6843	-2.6893	-0.9939	-1.6678	-0.414	0.1216
Japan	JPN	39200038	39202681	0	0.1182	-1.184	-2.1689	-0.9801	-1.3488	-1.6678	-1.5848	-1.3703
Japan	JPN	39200038	39202098	0	0.1046	-0.0862	0.0226	1.1298	0.1217	1.7189	0.5755	0.1216
Japan	JPN	39200038	39206914	0	-0.9431	0.7989	-0.8833	-2.6893	-0.1481	-1.6678	-0.4948	-0.5079
Japan	JPN	39200038	39203853	0	-0.6934	-1.0212	-1.2667	-2.6893	-1.3912	-1.6678	-0.6852	-1.1252
Japan	JPN	39200038	39205610	0	-0.2615	-2.9627	-2.664	-2.6893	-0.6055	-1.6678	-2.1355	-2.5027
Japan	JPN	39200038	39204051	0	0.407	-0.6693	-2.664	-2.6893	-0.1513	-1.6678	-2.1355	-1.4399
Japan	JPN	39200038	39205196	0	-1.3259	-2.1099	-1.8412	-0.8189	-0.5785	-1.6678	-0.787	-2.5027
Japan	JPN	39200038	39202075	0	0.5168	-0.1968	-2.0338	-2.6893	-0.8518	-1.6678	-1.5596	-2.5027
Japan	JPN	39200038	39201173	0	0.4058	-0.3486	-0.4728	-2.6893	-0.1362	-1.6678	-0.2857	0.1216
Japan	JPN	39200038	39204211	0	0.0973	0.5206	0.5347	-0.3241	0.2466	-1.6678	2.4277	1.515
Japan	JPN	39200038	39202258	0	-0.6056	-0.847	-1.0935	-0.5681	-0.5302	-1.6678	0.5755	-0.5813
Japan	JPN	39200038	39204358	0	-0.2646	-0.3486	-0.7638	-2.6893	-0.646	-1.6678	-0.4948	-0.9933
Japan	JPN	39200038	39200484	0	-0.3108	0.6539	-1.0411	-0.8032	0.7201	-1.6678	-0.4805	-0.191
Japan	JPN	39200038	39204927	0	0.365	-0.0862	0.0226	-0.7911	0.3382	-1.6678	0.5755	0.1216
Japan	JPN	39200038	39206764	0	-0.361	-0.6447	0.0226	-1.2589	-0.5945	-1.6678	-0.5832	-0.1563
Japan	JPN	39200038	39200032	0	-0.7935	-0.0384	-0.8627	-1.012	0.0615	-1.6678	-0.6852	-0.4607
Japan	JPN	39200038	39202091	0	1.1616	0.7665	1.9359	-0.4272	0.8206	-1.6678	2.4277	2.0955
Japan	JPN	39200038	39203730	0	0.237	-1.034	-0.8693	-1.0549	-0.0186	-1.6678	-0.3121	0.1216
Japan	JPN	39200038	39206882	0	0.6274	2.6352	-1.007	-1.522	0.4082	-1.6678	-0.0012	0.8925
Japan	JPN	39200038	39200742	0	-0.0143	-0.2662	0.0226	-0.468	-0.0432	-1.6678	-0.1566	0.1216
Japan	JPN	39200038	39201664	0	0.0966	-1.0602	-1.1926	-1.1982	-0.2331	-1.6678	-0.414	-0.4607
Japan	JPN	39200038	39200206	0	-0.194	0.96	-0.1587	-0.4097	-0.2697	-1.6678	0.8038	0.1216
Japan	JPN	39200038	39203279	0	0.5685	-0.59	-0.4728	0.112	-0.2785	-0.5842	0.5755	0.1216
Japan	JPN	39200038	39205424	0	-0.1414
Japan	JPN	39200038	39205788	0	-0.3886	-0.438	-0.7638	-0.6613	-1.081	-1.6678	-0.1026	-0.959
Japan	JPN	39200038	39206810	0	-0.5425	-0.9334	-1.1926	-0.6521	-0.7884	-1.6678	-0.5832	-0.2503
Japan	JPN	39200039	39206568	1	0.565	-0.0862	-1.5883	-0.3677	-0.7263	0.0603	-0.3912	-0.5251
Japan	JPN	39200039	39201625	1	0.8154	-1.1085	0.0226	0.623	0.8357	1.0249	-0.1722	-0.1254
Japan	JPN	39200039	39201553	1	0.1834	-0.8513	-2.664	-1.0068	-1.8994	-0.1452	-2.1355	-2.5027
Japan	JPN	39200039	39205048	1	0.6218	-0.2479	-0.7183	-0.8033	-0.6132	-0.801	-0.8883	-0.4607
Japan	JPN	39200039	39204861	1	0.9519	0.5315	-1.1075	-0.0831	-0.5438	-0.1837	-0.2704	1.3857
Japan	JPN	39200039	39201084	1	-0.4678	-1.3182	-2.664	-1.0489	-1.4223	-0.0361	-2.1355	-1.3305
Japan	JPN	39200039	39202278	1	1.0398	-1.4817	-1.7911	-0.5417	-0.9312	-1.6678	-1.2624	-1.3285
Japan	JPN	39200039	39202449	1	0.685	0.3266	-1.1592	-0.3663	-0.2688	-0.0864	-0.6852	0.1216
Japan	JPN	39200039	39201110	1	1.1876	-0.0862	0.3461	-0.2189	-0.8468	-0.568	0.5755	0.4994
Japan	JPN	39200039	39202617	1	-0.4175	-0.8989	-2.664	-0.2636	-0.1926	-1.6678	-2.1355	0.5385
Japan	JPN	39200039	39203199	1	0.467	-1.3182	-1.1273	-0.6806	-1.015	-0.3768	-1.5848	-0.451
Japan	JPN	39200039	39204826	1	0.9425	-1.109	-1.2433	-1.0068	-1.4889	-1.6678	-1.5596	-0.5693
Japan	JPN	39200039	39204339	1	0.2547	-0.9856	-2.664	-2.6893	-2.8697	0.0889	-2.1355	-2.5027
Japan	JPN	39200039	39204177	1	-0.4319	-0.938	-1.9803	-1.7857	-0.8147	-0.4795	-2.1355	-1.7277
Japan	JPN	39200039	39202709	1	1.6065	-0.938	-0.8946	-0.0236	-0.6524	0.3905	-0.787	-1.4637
Japan	JPN	39200039	39204199	1	-0.3088	-0.7221	-0.9607	-0.8227	-0.5691	-0.4795	-0.4623	0.1216
Japan	JPN	39200039	39206903	0	0.5387	-0.7221	-1.0611	-0.1902	-0.1765	-0.219	0.1701	-0.5305
Japan	JPN	39200039	39204495	0	0.3095	-0.7221	-0.7638	-0.431	-0.823	0.3189	-0.1727	-0.3297
Japan	JPN	39200039	39203526	0	-0.3225	-0.5743	-0.4728	-0.4625	-0.7893	-1.0529	-0.6852	-0.5475
Japan	JPN	39200039	39202621	0	0.6944	-1.0602	-0.9607	-1.3723	-1.2828	-0.4384	-0.8913	0.1216
Japan	JPN	39200039	39202556	0	1.2835	-0.847	-0.9947	-0.5199	-0.8035	-0.2979	-0.1727	-0.3297
Japan	JPN	39200039	39205846	0	0.092	0.1489	-0.5034	-0.1713	0.4499	-0.5309	-0.3912	-0.7108
Japan	JPN	39200039	39201255	0	0.5209	-0.7221	-0.8946	-0.6447	-0.6139	0.2169	0.1648	-0.1563
Japan	JPN	39200039	39202702	0	1.2318	-0.59	-0.9607	-0.648	-0.3484	0.1561	-1.5848	-0.3297
Japan	JPN	39200039	39206665	0	0.0257	-0.4203	-0.7836	-0.2718	-0.4391	0.3725	-0.5832	-0.5912
Japan	JPN	39200039	39200774	0	0.8276	-0.0862	-0.0758	0.2121	-0.1893	0.4289	0.8038	1.2841
Japan	JPN	39200039	39202162	0	-0.5611	-1.0249	-1.9313	-0.3415	-0.2314	0.0512	-1.4019	-1.7277
Japan	JPN	39200039	39200735	0	0.4779	-0.7221	-1.0935	-0.4547	-0.3182	-0.0864	-0.4801	0.1216
Japan	JPN	39200039	39206262	0	-0.7485	-0.0862	-0.7638	-0.11	0.8088	-0.0162	0.5755	-0.7496
Japan	JPN	39200039	39203813	0	-0.1547	0.5068	1.4187	-0.5678	-0.339	-1.6678	-0.4805	2.0955
Japan	JPN	39200039	39206129	0	0.1734	-0.8357	-1.2874	-0.796	-0.488	-0.4795	-0.309	-0.4607
Japan	JPN	39200039	39202540	0	0.0383	-1.0564	-2.664	-1.7857	-1.7745	-0.6742	-2.1355	-1.5059
Japan	JPN	39200039	39200802	0	0.6951	-0.8305	-0.4246	0.1566	1.7416	0.4769	-0.6896	0.1216
Japan	JPN	39200040	39205834	1	-0.7669	-1.273	-0.8932	-0.1604	0.1902	-0.7368	-0.4978	0.6919
Japan	JPN	39200040	39203363	1	-1.2664	-1.2589	-2.2485	-2.6893	-0.2192	-0.8768	-1.0753	0.023
Japan	JPN	39200040	39205666	0	-0.4358	0.1403	-0.6705	0.8906	0.2506	1.1008	0.2724	-0.6281
Japan	JPN	39200040	39207070	0	-1.0372	-0.0862	0.0226	0.1053	-1.9292	0.0258	-2.1355	0.1216
Japan	JPN	39200040	39205198	0	-0.527	0.5206	-0.8627	-1.2589	-0.295	0.0013	-0.5832	0.1216
Japan	JPN	39200040	39203574	0	-1.9542	-1.1042	-1.1926	-0.7737	-0.2594	-1.6678	-0.6852	-0.7496
Japan	JPN	39200040	39202102	0	-0.47	-1.3452	-1.1926	0.6017	-0.1732	-1.6678	-0.6852	-1.1252
Japan	JPN	39200040	39203646	0	-0.7183	1.3939	-0.0413	-2.6893	-0.5719	-1.6678	0.5755	0.1216
Japan	JPN	39200040	39203658	1	-0.9231	-0.6595	-0.8627	-1.2502	-0.4859	-1.6678	-0.417	-0.1865
Japan	JPN	39200040	39202671	1		-1.2413	-0.7836	-2.6893	-1.0263	-1.6678	-0.6852	-0.7496
Japan	JPN	39200040	39203127	0	-0.4703	-2.9627	-2.664	-2.6893	-1.1476	-1.6678	-1.1229	-0.8443
Japan	JPN	39200040	39205202	0	-1.3033	0.4546	-1.3005	-2.6893	-0.731	-1.6678	-1.5848	2.0955
Japan	JPN	39200040	39201703	0	-1.9223	-2.9627			-0.9291		-0.6852	-1.1252
Japan	JPN	39200040	39202095	0	-1.1848	-0.6447	-0.9947	-1.1509	-0.5582	-1.6678	-0.6852	0.1216
Japan	JPN	39200040	39204071	0	-0.7454	1.3939	0.4173	-0.996	0.5262	-1.6678	1.802	0.9642
Japan	JPN	39200040	39203949	1	-2.8917	-0.8398	-1.3514	-0.409	-0.7091	-1.6678	-2.1355	-1.044
Japan	JPN	39200040	39207040	1	-1.0813	0.215	-1.4011	-2.0365	-0.4874	-0.5058	-1.2106	0.7864
Japan	JPN	39200040	39203432	0	-0.9762	-0.9363	-1.1926	0.1053	-0.5661	-1.6678	-0.6852	-0.9299
Japan	JPN	39200040	39205884	0	-0.62
Japan	JPN	39200040	39201899	0	-0.1207	0.96	1.036	-0.6025	0.0886	-1.6678	1.1171	1.3566
Japan	JPN	39200040	39203942	1	-0.7406	1.3889	-0.5544	-1.3001	0.4968	-1.6678	1.4752	2.0955
Japan	JPN	39200040	39200860	1	-0.678	-2.9627	-2.664	-2.6893	-1.5403	-1.6678	-2.1355	-2.5027
Japan	JPN	39200040	39205215	0	0.3046	-0.2366	-1.9313	-1.7857	-0.4899	-1.6678	-0.9422	-1.2965
Japan	JPN	39200040	39201787	0	0.4212	2.6352	-1.277	-1.1222	0.7063		-0.8542	-0.328
Japan	JPN	39200040	39200989	0	-1.0657	-2.9627	1.1657	-2.6893	0.8654	-1.6678	-2.1355	-1.3384
Japan	JPN	39200040	39201407	0	-1.3878	-0.5743	-1.6896	-2.6893	-0.3061	-1.6678	-2.1355	-1.3017
Japan	JPN	39200040	39204923	0	-0.9547	-2.9627	-2.664	0.3497	-0.4277	-1.6678	-0.6852	-0.222
Japan	JPN	39200040	39204871	1	-0.2045	-1.0212	-0.6843	-1.4319	-0.8696	-1.6678	-0.6852	0.1216
Japan	JPN	39200040	39204250	1	-0.8468	-1.4397	-0.691	-2.6893	-1.3031	-1.6678	-0.2852	-0.1563
Japan	JPN	39200040	39204079	0	-1.1016	1.031	-0.9285	-1.0489	-0.7656	-0.5309	-0.5832	0.1216
Japan	JPN	39200040	39203974	0	-0.8164	-0.0862	-0.6928	-1.6821	-0.5053	-1.6678	0.1648	-0.2726
Japan	JPN	39200040	39202501	0	-0.6059	-1.8182	-2.664	-1.7857	-0.9264	-1.6678	-1.5596	-2.5027
Japan	JPN	39200040	39202760	0	-0.2266	-2.9627	-2.664	-2.6846	-1.5991	-0.5309	-2.1355	-1.9384
Japan	JPN	39200040	39203995	0		0.1003	-1.7242	-2.6893	-3.7095	-1.6678	-0.2857	-0.2778
Japan	JPN	39200042	39206219	1	-0.8802	0.4546	-0.3048	-0.971	0.0914	-0.8437	0.1693	-0.1563
Japan	JPN	39200042	39201529	1	1.0696	-1.05	-1.9803		0.0626		-2.1355	-2.5027
Japan	JPN	39200042	39207086	1	-0.7574	-0.9232	-1.0611	-0.99	-0.6889	-0.8768		-0.4607
Japan	JPN	39200042	39201587	1	0.0241	0.5376	-1.0902	-0.1176	0.5477	0.0272	-0.3763	0.1093
Japan	JPN	39200042	39202264	1	-1.1684	-0.0032	0.894	-1.1433	0.2535	-1.6678	-0.3241	-0.5024
Japan	JPN	39200042	39207079	1	0.8322	-1.7245	-1.3196	-2.6893	-0.3165	-1.2674	-0.9533	-1.4704
Japan	JPN	39200042	39206449	1	-1.4072	2.6352	1.9359	-1.2502	-0.581	-0.7368	-2.1355	2.0955
Japan	JPN	39200042	39206310	1	-0.7982	-2.9627	-2.664	-2.6893	-1.0302	-0.5639	-2.1355	-1.6557
Japan	JPN	39200042	39202233	1	-1.3239						-1.0808	0.0192
Japan	JPN	39200042	39200859	1	-1.2956	-1.3707	-1.9313	-2.6893	0.4886	-0.1292	-1.5848	-0.945
Japan	JPN	39200042	39205506	1	0.6676	0.788	0.8348	-1.668	-0.3687	0.0241	0.1648	0.4504
Japan	JPN	39200042	39200750	1	-0.3194	0.1609	0.0226	-0.5478	0.1642	-0.8768	0.8038	2.0955
Japan	JPN	39200042	39204273	1	0.5171	-1.1943	-1.2891	-1.668	-0.6758	-0.2037	-1.1908	-0.7496
Japan	JPN	39200042	39205574	1	0.619	1.3889	-1.3005	-2.6893	-0.1873	-0.3477	-0.8488	-0.4074
Japan	JPN	39200042	39205591	0	1.0366	2.6352	1.9359	0.7113	2.846	1.0161	2.4277	2.0955
Japan	JPN	39200042	39200956	0	-0.5853	0.5946	0.3461	-1.7857	0.3831	0.1627	0.5755	0.4994
Japan	JPN	39200042	39202823	0	-0.9568	-1.185	-0.4246	-1.7857	-0.6265	-0.8522	-1.7719	0.1216
Japan	JPN	39200042	39202969	0	-0.1859	-0.2662	-1.4497	-0.5504	-0.2637	0.3137	-0.3733	-0.5251
Japan	JPN	39200042	39205379	0	-0.7509	-2.0011	0.8425	-2.6893	-3.7095	-1.6678	-2.1355	-0.3902
Japan	JPN	39200042	39204010	0	-0.5256	1.153	0.8348	-0.5997	0.169	-0.7406	0.0183	2.0955
Japan	JPN	39200042	39200325	0	-0.676	1.7671	-0.6315	-0.6804	-0.6158	-1.6678	-0.3241	0.1216
Japan	JPN	39200042	39202143	0	-0.6962	0.6492	0.4562	-1.6821	-0.1927	-0.1307	1.1987	1.4234
Japan	JPN	39200042	39205930	0	-1.9211	-0.2548	-1.9209	-1.3798	-0.7961	-0.6274	0.5755	0.1216
Japan	JPN	39200042	39202196	0	-1.699	-0.891	-1.0935	-2.6893	-1.0575	-1.6678	-0.0857	-0.4607
Japan	JPN	39200042	39201044	0	-0.3655	-0.1106	-1.0345	-1.0489	0.285	-1.6678	0.3415	-0.2726
Japan	JPN	39200042	39203193	0	-0.8399	-0.9245	-0.7429	-0.75	1.0732	-0.0615	0.5755	0.1216
Japan	JPN	39200042	39204840	0	-0.532	2.6352	1.9359	-0.4717	2.4518	0.6425	2.4277	2.0955
Japan	JPN	39200042	39205333	0	-1.0383	-0.0862	0.9726	-1.2296	-1.0075	-0.6494	0.7741	-0.6959
Japan	JPN	39200042	39204588	0	-1.2959	-0.0862	-1.0611	-1.7857	-0.0491	-0.8768	-0.0823	-0.7639
Japan	JPN	39200042	39201767	0	-0.1066	-0.9363	-1.8814	-1.7857	-1.394	-0.8849	-0.7899	-1.4694
Japan	JPN	39200042	39202885	0	-1.0497	-1.3821	-2.1689	-2.6893	-0.7894	-0.4817	-1.7719	-1.3017
Japan	JPN	39200042	39205034	0	-0.2879	-0.2662	0.0226	-0.4671	0.2349	0.0412	0.5755	0.1216
Japan	JPN	39200042	39202481	0	-0.4856	-2.9627	-2.664		-0.5433	-0.7368		-0.5251
Japan	JPN	39200043	39206805	1	-0.5842	-1.215	-1.5179	-0.8033	-1.4231	-1.6678	-1.0571	-1.4344
Japan	JPN	39200043	39206964	1	0.7756	-0.4314	-0.9607	-0.9803	-1.1057	-1.6678	-0.4771	0.1216
Japan	JPN	39200043	39205755	1	-1.0804	-0.0862	-0.9607	-0.3543	-0.0958	-1.6678	-0.2852	1.2841
Japan	JPN	39200043	39200708	1	1.0798	1.127	-1.3694	-0.491	-0.4782	-0.5309	1.3958	-0.0129
Japan	JPN	39200043	39201874	1	0.4508	-0.4966	0.7739	-1.0949	-0.8108	-1.6678	-1.5537	0.2203
Japan	JPN	39200043	39205525	1	0.8323	-0.59	-1.0611	-1.0926	-0.9255	-0.8849	-0.5832	-0.9299
Japan	JPN	39200043	39202262	1	1.0608	-1.4996	-1.1592	-2.6893	-1.197	-1.6678	-2.1355	-2.5027
Japan	JPN	39200043	39200745	1	-0.4043	-0.3516	-1.6877	-1.7857	-0.8999	-0.8849	-1.1693	-1.2864
Japan	JPN	39200043	39206683	1	-0.5092	1.1132	-0.9607	-0.3786	-0.0146	-0.8849	1.6922	-0.5251
Japan	JPN	39200043	39200800	1	-0.9474	1.3889	-0.5544	-0.7714	-0.7703	-0.8849	0.8038	-0.958
Japan	JPN	39200043	39200390	1	0.43	0.5155	-1.5553	-0.9727	-0.4096	-1.6678	-0.4952	0.4504
Japan	JPN	39200043	39206853	1	0.8609	-0.0862	-0.7638	-1.1465	-0.411	-1.6678	-0.1727	-0.1563
Japan	JPN	39200043	39200680	1	0.5913	0.2859	-0.7638	-0.6998	-0.6468	-0.8849	-0.5828	0.7435
Japan	JPN	39200043	39200107	1	0.5791	-2.9627	-2.664	-2.6893	-3.7095	-1.6678	-2.1355	-2.5027
Japan	JPN	39200043	39203553	1	-0.1991	-1.511	-1.2257	-1.2858	-0.8513	-1.6678	-0.4145	-1.1528
Japan	JPN	39200043	39202116	1	-0.3624	-0.4203	-1.4242	-1.3723	-0.0709	-1.6678	-0.869	-0.5305
Japan	JPN	39200043	39200539	1	-0.215	-0.3486	-1.4928	-1.1	-1.4032	-0.8849	-0.8913	0.149
Japan	JPN	39200043	39203070	1	-0.8261	-0.5994	-1.1926	-0.1347	0.4926	-1.6678	-0.2035	-0.7496
Japan	JPN	39200043	39205827	1	0.3912	-0.938	-2.1689	-1.1623	-0.9237	-1.6678	-1.4214	-1.3017
Japan	JPN	39200043	39202100	1	0.6185	0.2695	-0.9406	-0.1328	0.2659	-1.6678	-0.6852	0.7099
Japan	JPN	39200043	39201449	1	-0.6619	-1.1442	-1.7997	-1.2589	-0.9694	-1.6678	-1.0722	-1.3211
Japan	JPN	39200043	39206277	0	0.0122	-0.5743	-0.7638	-0.7218	-0.7154	-0.3164	-0.5832	-0.7496
Japan	JPN	39200043	39203421	0	0.5708	-0.1106	0.4173	-1.7857	-0.4273	-0.3355	0.3415	2.0955
Japan	JPN	39200043	39204249	0	-0.902	-0.3582	-0.829	-1.7857	-0.4818	-0.5842	-1.4214	0.8925
Japan	JPN	39200043	39203524	0	0.1575	-0.0966	-0.5034	-0.7333	-0.2905	-0.8849	1.0024	0.7864
Japan	JPN	39200043	39204853	0	0.1968	-1.1772	-1.2374	-1.4373	-0.8735	-1.6678	-0.7078	-0.2726
Japan	JPN	39200043	39203636	0	-1.1135	0.9454	0.7162	-2.0365	-0.8914	-1.6678	-0.1026	1.515
Japan	JPN	39200043	39202002	0	-1.1581	-1.1177	-0.6789	-0.7234	-2.1324	-1.6678	-1.0753	2.0955
Japan	JPN	39200043	39207074	0	0.394	-0.2479	-1.1926	0.1053	-0.9291	1.4874	-0.6852	0.1216
Japan	JPN	39200043	39203534	0	0.612	-2.9627	-2.664	-2.6893	-3.7095	-1.6678	-2.1355	-2.5027
Japan	JPN	39200043	39204043	0	-0.2753	0.3815	-0.5252	-1.6895	-0.9685	-1.6678	-0.1566	0.6919
Japan	JPN	39200043	39200314	0	-0.4508	-0.7114	-0.3802	-2.6893	-0.9113	-1.6678	-0.5832	-0.959
Japan	JPN	39200043	39205043	0	-0.2981	0.3815	1.2899	-1.2589	0.1718	-1.6678	-0.4323	-1.3384
Japan	JPN	39200043	39203325	0	-0.5516	0.1221	-0.9607	-0.9803	-0.4425	-1.6678	-0.1727	0.4504
Japan	JPN	39200043	39204047	0	-1.2045	-1.3452	-1.1926	0.1053	-0.9709	0.4394	-0.6852	-1.1252
Japan	JPN	39200044	39201344	1	0.1575	-2.9627	-2.664	-2.6893	-0.9881	-1.6678	-2.1355	-0.5305
Japan	JPN	39200044	39202321	1	0.0064	-0.59	-0.9947	-0.1611	-0.0439	-0.0458	-0.6852	-0.3297
Japan	JPN	39200044	39200811	1	0.2365	-1.095	-1.1926	-0.5994	-0.6114	-0.385	0.0221	-0.5251
Japan	JPN	39200044	39205752	1	-0.1289	-0.5743	-1.4011	-0.5914	-0.4725	-1.6678	0.075	-0.3297
Japan	JPN	39200044	39205561	1	-1.1676	-0.4597	-1.7242	-1.7857	-0.7481	-1.6678	-0.6852	0.1152
Japan	JPN	39200044	39204311	1	-0.0573	1.127	-0.7638	0.1601	0.4546	-1.6678	2.0386	1.1232
Japan	JPN	39200044	39200597	1	-0.1307	0.6492	-0.8627	-1.0549	-0.9278	-1.6678	-0.4948	-0.3297
Japan	JPN	39200044	39204639	1	0.0189	-1.7074	-2.664	-0.9991	-0.5586	-1.6678	-1.4013	-1.6557
Japan	JPN	39200044	39202678	1	-0.8798	-0.9752	-1.161	-1.3001	-1.005	-1.6678	-0.4948	-0.6912
Japan	JPN	39200044	39203027	1	-1.1621	-0.59	-1.1926	-0.9801	-1.1546	-0.7054	-0.2852	0.1216
Japan	JPN	39200044	39204886	1	-0.0109	-0.0192	-1.1926	-1.0059	-0.0919	-1.6678	-0.0823	-0.5251
Japan	JPN	39200044	39206121	1	0.2626	-0.728	0.8877	-1.2502	-0.8726	-1.6678	0.2006	1.3857
Japan	JPN	39200044	39202975	1	-0.3725	-0.9196	-0.5907	-0.7062	-0.2849	-0.7054	-2.1355	0.5823
Japan	JPN	39200044	39201030	1	0.4685	-0.5925	-1.0611	-0.618	-0.7129	-1.6678	-1.166	-0.5912
Japan	JPN	39200044	39201274	1	-0.4708	-1.0138	-0.9947	-0.8364	-0.6144	-1.0182	-0.6852	0.1216
Japan	JPN	39200044	39205621	1	-0.612	0.215	0.0226	0.7113	-0.0408	1.0062	-0.0379	0.1216
Japan	JPN	39200044	39203049	1	1.0602	-0.0036	-0.9624	-1.6895	-0.103	-1.6678	-1.0753	0.4794
Japan	JPN	39200044	39204975	1	-0.4461	-0.3516	-1.9313	-2.6893	-1.0987	-1.6678	-1.5596	-1.4991
Japan	JPN	39200044	39206534	1	0.0078	0.8492	-1.0611	-0.5023	-0.118	-1.6678	0.5755	-0.5912
Japan	JPN	39200044	39203900	0	-0.6644	-1.1763	-1.4747	-1.2752	-0.9826	-1.6678	-0.6852	-1.1252
Japan	JPN	39200044	39201488	0	-0.9894	-1.9174	-2.664	-2.6893	-0.8877	-1.6678	-2.1355	-2.5027
Japan	JPN	39200044	39200106	0	-1.1533	0.0566	-0.4728	-0.3131	0.2314	-1.6678	-0.2704	0.4504
Japan	JPN	39200044	39205618	0	-0.7837	0.5404	-0.9607	-0.4313	-0.0594	-1.6678	0.7688	0.4794
Japan	JPN	39200044	39201800	0	-0.5521	0.2718	-1.418	-0.504	-0.5995	-1.6678	0.8038	-0.5251
Japan	JPN	39200044	39206986	0	-0.3076	-1.1124	-0.8946	-2.6893	-0.7548	-1.6291	-1.2695	0.1216
Japan	JPN	39200044	39206928	0	0.8095	-0.0862	0.3461	-1.1465	0.7145	-1.6678	0.5755	0.1216
Japan	JPN	39200044	39205545	0	0.132	-0.5743	0.0226	-0.7582	-0.6417	-1.6678	-0.5832	-0.4784
Japan	JPN	39200044	39201055	0	-0.6308	-0.59	-1.0611	-1.5123	-0.5178	-1.6678	-0.5832	0.1216
Japan	JPN	39200044	39202886	0	-0.2591	-2.9627	-2.664	-2.6893	-1.4618	-1.6678	-2.1355	-2.5027
Japan	JPN	39200044	39205002	0	-0.1675	-0.7221	-0.7638	-2.6893	-0.3441	-1.6678	-0.6852	-0.6959
Japan	JPN	39200044	39201557	0	-1.0179	-2.9627	-2.664	0.1053	-0.9291	0.4394	-2.1355	-2.5027
Japan	JPN	39200044	39205771	0	0.0023	-0.0862	0.0226	0.2017	-0.3454	-1.6678	-0.176	-0.6073
Japan	JPN	39200044	39206117	0	-0.5676	0.2695	-1.0611	-1.3089	-0.3935	-1.6678	0.5755	-0.7496
Japan	JPN	39200044	39203786	0	-0.3589	-1.1085	-0.6446	-0.8145	-0.515	-0.8849	0.5755	-0.5251
Japan	JPN	39200045	39204414	0	0.1708	-1.5102	-2.664	-1.7857	-0.8963	-1.6678	-2.1355	-1.7277
Japan	JPN	39200045	39202333	0	0.6317	-1.4119	-2.664	-0.8189	-0.2588	-0.153	-2.1355	-2.5027
Japan	JPN	39200045	39202467	0	0.5228	1.7671	1.9359	-1.7857	-0.2781	-0.298	2.4277	0.7566
Japan	JPN	39200045	39202433	0	0.0909	-0.59	0.0226	-2.6893	-0.0519	-0.5309	-0.3272	-0.5251
Japan	JPN	39200045	39201247	0	-0.6893	-1.2055	-1.9803	-0.8189	-0.0909	-1.6678	-0.6852	-0.1563
Japan	JPN	39200045	39205655	0	0.5434	-1.1487	-1.1729	0.6498	-0.8339	1.0196	-0.9794	-0.3036
Japan	JPN	39200045	39202880	0	0.7788	-1.0202	-0.227	-1.4264	-0.3949	-1.0529	-0.3846	-0.2503
Japan	JPN	39200045	39201639	0	-0.2286	-0.8283	-0.8946	-1.3089	-0.0379	-1.6678	-2.1355	1.515
Japan	JPN	39200045	39201341	0	1.1378	-0.59	-0.9607	-0.637	0.2569	0.2078	0.5755	0.1216
Japan	JPN	39200045	39206440	0	-2.1431	-1.3182	-0.9947	-0.88	-0.4588	-1.6678	-0.4801	-1.6076
Japan	JPN	39200045	39206157	0	0.2101	-0.4203	-0.8807	-2.6893	-1.1309	-1.0529	-0.1021	-0.5642
Japan	JPN	39200045	39204854	0	-0.2288	0.1852	0.0226	-0.2152	0.3139	0.3222	0.3482	0.1216
Japan	JPN	39200045	39203424	0	-0.0151	0.7332	1.9359	0.8152	1.0136	-1.6678	1.3918	1.0448
Japan	JPN	39200045	39202594	0	-0.4908	-1.3715	-1.3883	-1.2417	-0.5574	-0.3257	-0.5828	-0.5912
Japan	JPN	39200045	39200397	0	0.4353	-0.4203	-0.9607	-0.6162	-0.532	-0.1678	0.0221	-0.4607
Japan	JPN	39200045	39206811	0	1.0599	-0.3245	-0.7638	-0.2206	1.535	-1.6678	-0.4801	-0.5251
Japan	JPN	39200045	39201755	0	0.0168	1.1306	1.0108	0.1749	0.7981	0.4447	0.8325	0.7611
Japan	JPN	39200045	39205055	0	0.1306	-0.59	-0.6446	0.1424	0.4112	-0.1602	-0.2852	0.1216
Japan	JPN	39200045	39202509	0	0.9713	0.2127	0.4173	-0.1323	2.0116	0.8543	2.4277	1.2147
Japan	JPN	39200045	39202089	0	-0.5663	1.0919	-1.4609	-0.2432	-0.2258	-0.4694	-0.2704	0.1959
Japan	JPN	39200045	39200541	0	0.2234	-0.0192	0.82	-1.3089	-0.0018	-1.6678	-0.1061	1.3857
Japan	JPN	39200045	39200548	0	-0.6802	-0.8167	-1.3308	-1.0671	-1.1283	-1.6678	-0.6852	-0.3639
Japan	JPN	39200045	39205128	0	-0.4052	-0.9232	-1.3446	-0.7415	-0.8844	-1.653	-0.3241	-0.1563
Japan	JPN	39200045	39204642	0	-0.0372	2.6352	-0.5252	0.2829	-0.1493	-0.3355	1.802	0.7864
Japan	JPN	39200045	39200439	0	0.6669	-0.0862	-0.9607	-0.873	-0.0692	-1.6678	0.1693	0.1216
Japan	JPN	39200045	39201108	0	-0.1736	1.7162	1.9359	-1.3089	0.6591	-0.5309	1.3918	2.0955
Japan	JPN	39200045	39201386	0	0.2314	0.9535	-0.9607	-0.5073	-0.6335	-1.6678	-0.6852	-0.7496
Japan	JPN	39200045	39201016	0	-1.3452	-1.5512	-0.4246	-2.6893	-0.9693	-1.6678	0.0447	-0.8028
Japan	JPN	39200045	39205751	0	1.3079	-0.0384	-1.6801	-2.6893	-0.6649	-1.6678	-0.3059	0.4777
Japan	JPN	39200045	39203787	0	0.447	0.6544	1.9359	-1.3723	-0.6983	-0.1653	1.0602	1.515
Japan	JPN	39200045	39205287	0	0.6827	2.6352	0.0226	-1.6821	-0.0394	-0.2451	0.1693	2.0955
Japan	JPN	39200045	39201014	0	0.032	-0.6616	-1.3376	-1.3001	-0.1543	-0.7054	0.1479	-0.3832
Japan	JPN	39200045	39201850	0	-0.7841	-0.0252	-0.4246	0.4981	-0.2242	0.3008	-0.4948	1.1013
Japan	JPN	39200045	39205154	0	0.1947	-0.2662	-0.6643	-1.668	-1.3305	-1.6678	-0.5832	1.515
Japan	JPN	39200046	39205429	1	-1.3405	-0.1827	-0.9607	-1.012	-0.9898	-1.6678	-0.5832	-0.3297
Japan	JPN	39200046	39201634	1	0.8888	-0.7691	-1.7997	-1.3001	-0.9245	-1.6678	-1.305	-1.3017
Japan	JPN	39200046	39202746	1	0.2915	0.1274	-0.8627	-0.7841	-0.4269	-0.259	-0.7899	0.4994
Japan	JPN	39200046	39206373	1	0.449	-0.5093	-1.1926	-1.3001	-0.5432	-1.6678	-0.6852	0.0208
Japan	JPN	39200046	39200512	1	-0.4477	-0.7353	-0.5623	-1.2203	-0.7178	-0.4932	-1.0753	-1.1733
Japan	JPN	39200046	39200922	1	0.077	0.2718	0.0226	-1.7857	-0.4483	-1.6678	-0.2004	0.6466
Japan	JPN	39200046	39204286	1	-0.4005	-1.3182	-1.8395	-1.3089	-0.7392	-1.6678	-1.2871	-0.2726
Japan	JPN	39200046	39201494	1	-0.5142	-0.7737	-0.9607	-0.7797	-1.5954	-0.8849	0.1693	-0.959
Japan	JPN	39200046	39205985	1	1.0698	0.9349	0.6162	-0.0777	-0.6971	-1.6678	-0.8627	2.0955
Japan	JPN	39200046	39205528	1	0.4892	-0.414	-1.4242	-2.6893	-1.4303	-1.6678	-1.305	-0.8443
Japan	JPN	39200046	39205939	1	0.7365	-0.6019	-0.7638	-0.1614	0.5912	-1.6678	0.3777	0.1216
Japan	JPN	39200046	39205357	1	0.0881	-0.337	-0.8627	-1.3089	-0.5857	-0.8849	-0.414	-0.3297
Japan	JPN	39200046	39200661	1	-0.386	0.1003	-1.1996	-0.7982	-1.0217	-0.8849	-1.1908	-0.4811
Japan	JPN	39200046	39206599	1	-0.3041	-1.616	-2.664	-1.6895	-1.3198	-1.6678	-2.1355	-0.8102
Japan	JPN	39200046	39201549	1	0.7796	-1.9113	-1.1926	-0.1249	0.5882	-0.1384	-0.8742	-0.8961
Japan	JPN	39200046	39203568	1	0.334	0.6754	1.1657	-0.4834	-0.3612	-0.3355	0.5755	0.9444
Japan	JPN	39200046	39202890	1	-0.2325	2.6352	-0.0951	0.1053	0.6288	-1.6678	0.9194	2.0955
Japan	JPN	39200046	39202970	1	-0.6064	-0.8232	-1.8838	-1.2044	-0.9389	-0.5309
Japan	JPN	39200046	39207009	1	0.6129				0.1546
Japan	JPN	39200046	39202172	1	-0.3427	-1.4468	-1.1926	-0.3328	-0.6901	-1.6678	-2.1355	-0.7317
Japan	JPN	39200046	39202158	1	0.385	-0.9764	-1.9803	-1.4319	-1.2026	-1.6678	-0.8913	-2.5027
Japan	JPN	39200046	39203030	1	0.7515	-1.1117	-0.5034	-0.5827	-0.7929	-1.6678	-0.4801	-0.2503
Japan	JPN	39200046	39202717	1	-0.0918	-0.0072	-0.9285	-1.3723	-0.6137	-1.6678	-0.6852	-0.7435
Japan	JPN	39200046	39205826	1	-0.8429	-0.3631	-0.227	-0.99	-0.2856	-1.6678	-1.5596	2.0955
Japan	JPN	39200046	39201492	1	0.774	-0.4909	-0.7249	-0.5646	0.1574	-1.6678	-0.5832	0.1216
Japan	JPN	39200046	39200135	1	0.485	-1.0136	-2.2485	-1.2146	-0.528	-0.2039	-1.2871	-0.1808
Japan	JPN	39200046	39204340	1	-0.8009	-0.891	-1.1926	-1.668	-1.2073	-1.6678	-0.6852	-0.7496
Japan	JPN	39200046	39203549	1	-0.7348	0.0634	-0.9607	-2.6893	-0.9132	-1.6678	-0.6852	-0.8198
Japan	JPN	39200046	39206361	1	-0.5709	2.6352	-0.227	-0.5072	0.9241	-0.0468	-0.1566	0.4994
Japan	JPN	39200046	39203400	1	-0.7173	0.5353	-0.7902	-0.6958	-0.2347	-0.8849	-0.2673	0.1216
Japan	JPN	39200046	39200594	1	-0.4673	-0.5872	-1.4259	-0.504	-0.7921	-0.5569	-0.2217	-0.9804
Japan	JPN	39200046	39201105	1	-0.1209	-0.5925	-1.5248	-0.361	-0.5726	-1.6678	-1.2624	-0.4423
Japan	JPN	39200046	39205373	1	0.2014	-0.5743	-1.7463	-1.3089	-0.7541	-1.6678	-0.6852	-0.3297
Japan	JPN	39200046	39203022	1	0.9505	-0.0862	0.0226	-0.2692	0.5701	-1.6678	0.0447	0.1216
Japan	JPN	39200047	39205722	1	0.8814	2.6352	1.1657	-0.1132	0.9763	0.3553	1.2027	2.0955
Japan	JPN	39200047	39203048	0	0.5446	0.1395	0.3461	-1.3723	-0.7225	-1.6678	-0.2857	-0.2503
Japan	JPN	39200047	39202876	1	-0.5507	0.8079	-0.9607	-0.8337	-0.1956	-0.526	-0.2852	0.557
Japan	JPN	39200047	39200633	1	0.859	0.215	-0.6315	-0.3473	0.2678	0.2908	-0.6852	0.8925
Japan	JPN	39200047	39205175	1	-0.0883	-1.5964	-1.0741	-2.6893	-0.9442	-1.6678	-0.6852	0.1216
Japan	JPN	39200047	39205952	0	-0.1142	0.1395	-0.9607	-0.309	-0.2888	-0.4318	-0.3912	0.1907
Japan	JPN	39200047	39200790	0	-0.1355	0.5206	0.0226	-1.7857	-0.3379	-1.6678	-0.4805	0.1238
Japan	JPN	39200047	39203748	1	-0.2333	-0.4203	-0.9607	-0.2207	-0.7596	-0.0622	-0.6852	0.4794
Japan	JPN	39200047	39202535	1	-0.3023	-0.7221	-1.1926	-0.1987	-0.4069	-0.3128	-0.309	0.0208
Japan	JPN	39200047	39201415	1	-0.9191	-0.2662	-0.9947	-0.6315	-1.1531	-1.6678	-0.1972	-0.5912
Japan	JPN	39200047	39203368	1	0.8542	-1.196	-1.1926	-0.3552	-0.4726	-0.3551	-2.1355	-1.9384
Japan	JPN	39200047	39203783	0	-0.0623	2.6352	-0.3352	-1.2502	0.7577	-0.7368	2.4277	2.0955
Japan	JPN	39200047	39201376	1	-0.7697	-1.074	-1.0746	-0.5773	-1.1173	-1.6678	-1.0451	-0.6491
Japan	JPN	39200047	39201183	0	0.2546	-0.7271	-1.3446	-2.6893	-0.9552	-1.6678	-0.4982	-0.4607
Japan	JPN	39200047	39202159	0	-0.087	-0.0862	1.9359	-0.3518	0.2662	-1.6678	2.3404	2.0955
Japan	JPN	39200047	39203918	0	-0.371	-0.4203	-1.0611	-0.6256	0.0943	-1.6678	-0.5832	-1.1252
Japan	JPN	39200047	39203972	1	-1.2691	-0.0862	-0.9607	-0.6135	-0.3851	-0.5058	0.1648	-0.959
Japan	JPN	39200047	39201093	1	1.096	-0.694	-2.2485	0.4021	-0.6798	-0.4318	-2.1355	0.1216
Japan	JPN	39200047	39205299	1	0.6103	-0.8192	-0.7775	-0.2958	-1.1664	-0.9049	-0.4771	-0.2503
Japan	JPN	39200047	39201486	1	-0.5224	0.0532	-1.62	-0.6491	-0.9267	-0.5309	0.1648	-0.5305
Japan	JPN	39200047	39201805	1	-0.8216	-0.0088	-0.7836	-0.6952	-0.5162	-0.4583	-0.6852	0.1216
Japan	JPN	39200047	39200479	0	0.6639	-0.5994	-1.0935	-0.7019	-0.1439	-0.4795	-0.5031	-0.3086
Japan	JPN	39200047	39200170	1	0.0395	-0.7685	-1.3325	-0.585	-1.4184	-1.6678	-0.5828	-0.8745
Japan	JPN	39200047	39202202	0	-0.2983	0.4012	-1.0003	0.7113	0.4434	0.181	-0.0415	0.4184
Japan	JPN	39200047	39206389	1	-0.1999	-0.7731	-0.8555	-1.7857	-0.6145	-1.6678	-0.2852	0.9097
Japan	JPN	39200047	39207031	0	-0.4745	0.3151	-1.1274	-1.5123	-0.5332	-0.3735	-0.9568	-0.6947
Japan	JPN	39200047	39201389	1	0.5735	-0.59	-0.7638	-0.6056	-0.4181	-0.032	-1.5588	-0.7496
Japan	JPN	39200047	39205165	1	-1.4881	-0.2548	-0.4728	-1.0089	-0.2704	-0.8849	-0.6852	0.1216
Japan	JPN	39200047	39206327	0	0.2058	-0.2479	0.0226	-0.4905	-0.4506	-0.3973	-0.4771	0.1216
Japan	JPN	39200047	39200734	1	-0.8278	-0.2479	-0.4806	-0.2428	-0.6903	-1.0529	-2.1355	-1.1252
Japan	JPN	39200047	39205649	0	0.0111	-2.0011	-1.762	-1.7857	-0.5616	-1.6678	-1.4019	-0.2413
Japan	JPN	39200047	39202093	0	0.693	0.9637	1.9359	-0.634	0.5741	-1.0529	-1.305	2.0955
Japan	JPN	39200047	39204242	0	0.1953	-0.4203	-0.7638	-1.0059	-0.2477	-0.5141	-0.3048	0.1216
Japan	JPN	39200048	39204550	1	-0.2102	-0.983	-0.9145	-1.3001	-1.0174	-1.6678	-2.1355	-1.177
Japan	JPN	39200048	39204052	1	0.1232	-0.948	-2.664	-1.7857	-1.2687	-1.6678	-2.1355	-1.3017
Japan	JPN	39200048	39206026	1	-0.3336	0.7332	0.8961	-0.2258	0.2848	0.0076	0.4251	1.1232
Japan	JPN	39200048	39202929	1	1.0995	-1.0212	-1.4928	-0.442	-0.6333	0.0125	-0.6852	-0.946
Japan	JPN	39200048	39203941	1	0.5945	-1.2083	-0.5117	-1.4319	-1.0588	-0.8849	-2.1355	-1.0126
Japan	JPN	39200048	39202191	1	-0.4547	0.1232	-0.888	0.1666	-0.8644	0.188	0.0221	-0.4607
Japan	JPN	39200048	39200364	1	0.1983	0.67	-1.1412	0.0672	-0.483	0.2785	-0.7026	-0.3297
Japan	JPN	39200048	39201791	1	-1.0469	-2.9627	-2.664	-0.7844	-0.0651	-1.6678	-2.1355	-1.6872
Japan	JPN	39200048	39206386	1	-0.0878	-0.6447	-1.842	-0.8068	-1.3588	-0.4173	-1.5848	-1.2264
Japan	JPN	39200048	39201163	1	-0.08	-0.0862	0.0226	0.3701	-0.825	0.4394	0.5755	0.1216
Japan	JPN	39200048	39200609	1	-0.8787	-0.0088	-0.8946	-1.2326	-0.256	-0.1292	-0.2852	0.1216
Japan	JPN	39200048	39206370	1	-0.8352	-1.6517	-1.0411	-0.4666	-1.1657	-0.9292	-0.1026	0.4994
Japan	JPN	39200048	39205298	1	-1.3107	-1.3042	-2.7056	-2.6714	-0.8123	-1.6678	-0.6791	-1.0494
Japan	JPN	39200048	39201615	0	0.4486	-0.2662	0.0226	-0.737	0.2566	-0.5842	0.7978	0.1216
Japan	JPN	39200048	39200976	0	0.5621	-0.1678	-2.664	-0.7507	-0.4237	-1.6678	-0.6658	-0.6491
Japan	JPN	39200048	39205095	0	0.0039	-0.1878	-0.8219	-0.5123	-0.2592	-0.0496	0.5755	0.8567
Japan	JPN	39200048	39205922	0	0.9602	-0.3486	-0.7836	-2.6893	-0.1802	-1.5744	-0.5832	0.1216
Japan	JPN	39200048	39202974	0	-0.1509	-0.0862	-1.1592	-2.6893	-0.8079	-0.9292	-0.6852	-0.9299
Japan	JPN	39200048	39206838	0	0.106	-1.7372	0.3416	-2.6893	-0.8684	-1.6678	0.5755	-0.2726
Japan	JPN	39200048	39206579	0	0.1309	-0.3466	-0.7638	-1.7857	-0.7024	-0.5842	-0.1021	-0.959
Japan	JPN	39200048	39202328	0	0.817	-1.0153	-2.1689	-2.6893	-1.5618	-1.6678	-0.8686	-1.7277
Japan	JPN	39200048	39200131	0	-0.424	1.7162	1.2341	-0.1661	1.6868	-1.6678	0.8886	2.0955
Japan	JPN	39200048	39201366	0	0.5364	-0.1134	-1.2186	-2.6904	-0.0223	0.2303	-1.0606	0.1152
Japan	JPN	39200048	39203632	0	-0.7303	-0.157	-0.8627	0.1053	0.5415	0.1096	0.9492	-0.5251
Japan	JPN	39200048	39202008	0	-1.721	-0.4203	-0.9607	-2.6893	-0.3874	-0.8768	-0.176	-0.1563
Japan	JPN	39200048	39203851	0	-0.6579	-2.9627	-2.664	0.0292	-0.3686	-0.8437	-0.6852	-1.5367
Japan	JPN	39200048	39205159	0	0.8221	1.7658	0.9964	-1.668	1.3741	-0.7368	1.1987	2.0955
Japan	JPN	39200048	39200784	0	0.5161	0.4594	0.6934	0.1204	-0.2749	-0.0024	1.3918	1.3857
Japan	JPN	39200048	39204873	0	2.6295
Japan	JPN	39200048	39200331	0	-0.9062	-1.715	-1.5554	-1.3819	-1.0891	-0.0026	-1.2665	-1.6872
Japan	JPN	39200048	39204441	0	-0.0726	0.4012	-1.4928	-0.9735	-0.764	-1.6678	-0.3912	-1.3017
Japan	JPN	39200049	39203858	0	-1.3287	-0.2662	-1.1926	-0.6521	-1.0516	-0.8849	-0.309	-0.4607
Japan	JPN	39200049	39202652	0	0.0831	-0.6354	-0.5034	0.5912	-0.6345	-0.4321	-0.1026	0.1216
Japan	JPN	39200049	39200932	1	0.0775	0.4718	-0.829	-0.8679	-0.152	-0.0415	0.075	0.1216
Japan	JPN	39200049	39203512	1	0.0828	0.5376	-0.9947	-1.0316	-0.7031	0.2429	-1.5537	-0.2201
Japan	JPN	39200049	39200954	1	0.4299	-0.59	-1.1926	-2.6893	-0.8247	-1.6678	-0.6852	-0.3297
Japan	JPN	39200049	39204301	0	0.3844	-0.0862	0.0226	-0.0417	0.2178	-1.6678	0.5755	0.1216
Japan	JPN	39200049	39204030	1	0.0651	-0.089	-0.9607	-1.668	-0.764	-0.9484	-0.6852	-0.5251
Japan	JPN	39200049	39201138	0	-0.7479
Japan	JPN	39200049	39204944	0	-0.6721	-0.9736	-0.9607	-1.1067	-0.8427	-1.6678	-0.3241	-0.1563
Japan	JPN	39200049	39201637	0	1.1056	2.6352	0.4562	-0.6277	0.3539	0.216	0.1648	2.0955
Japan	JPN	39200049	39205746	0	0.3949	-0.59	-0.9607	-1.3001	-0.4993	-0.568	-0.6852	-0.5251
Japan	JPN	39200049	39202206	1	-0.7662	-0.938	-1.1592	-1.0549	-1.0519	-1.5744	-1.5848	-1.4827
Japan	JPN	39200049	39200324	1	-0.5447	-0.4203	-0.9607	-0.9218	-0.653	-1.6678	-0.3733	-0.8578
Japan	JPN	39200049	39204417	1	-0.9866	-1.1002	-2.2485	-1.7857	-1.0952	-1.6678	-2.1355	-0.1563
Japan	JPN	39200049	39205270	1	-0.8399	-1.3182	-2.664	-0.6843	-0.5432	0.1381	-1.7719	-1.2811
Japan	JPN	39200049	39204134	1	0.2166	-0.7221	-1.1926	-0.5047	-0.0884	-0.3516	-0.4948	-0.7496
Japan	JPN	39200049	39203458	1	-0.0291	-0.4203	-0.7638	-0.7788	0.8255	-0.1837	-0.6852	0.1216
Japan	JPN	39200049	39204911	1	0.354	0.1371	-0.8219	-0.7884	-0.4182	-0.5639	-0.6852	-0.1563
Japan	JPN	39200049	39205644	0	-1.1156	-1.3079	-1.9313	-1.3001	-0.5217	-0.226	-0.4952	-0.5251
Japan	JPN	39200049	39204878	1	0.388	-1.0121	-1.7242	-1.1465	-0.4329	-0.9292	-0.6852	-1.4344
Japan	JPN	39200049	39204831	1	-0.7091	1.3889	-0.732	-0.2913	-0.174	0.275	-1.1855	-0.3086
Japan	JPN	39200049	39203804	1	1.0142	-0.9334	-1.7242	-1.6455	-1.5418	-1.6678	-0.5832	-0.9774
Japan	JPN	39200049	39200294	0	-0.2512	-1.1881	-1.2115	-2.6893	-1.0728	-0.9484	-1.1469	-0.5251
Japan	JPN	39200049	39206482	1	0.8388	-0.4203	-1.4011	-0.7788	-0.2844	-1.6678	-0.6852	-0.5251
Japan	JPN	39200049	39201567	1	0.8377	-0.59	-0.2827	-1.0549	-0.5437	-1.6678	-0.454	1.0383
Japan	JPN	39200049	39203888	1	0.2699	-1.175	-1.1926	-0.7453	-0.9094	-1.6678	-0.6852	-1.1252
Japan	JPN	39200049	39205113	1	-0.7452	-0.165	-1.7242	-1.0489	-0.6922	-1.6678	-0.7026	-0.8802
Japan	JPN	39200049	39206485	0	-0.6014	-0.1106	-0.8946	-1.6455	-2.3281	-1.6678	0.1999	-0.8802
Japan	JPN	39200049	39206203	0	-1.4464	-0.4343	-0.7638	-0.6521	-0.4659	-0.2154	0.075	-0.1563
Japan	JPN	39200049	39203749	0	-0.6865	0.2544	0.0226	-0.5006	-0.1516	-1.6678	-0.0585	0.1216
Japan	JPN	39200049	39206505	0	-1.547	-0.9924	-1.1926	-0.5219	-0.9033	-0.3551	-0.6852	-1.1252
Japan	JPN	39200049	39206225	0	-1.1466	-0.59	0.0226	-2.0365	-1.0149	-1.6678	-0.216	-0.5475
Japan	JPN	39200049	39201722	0	-0.5931	-1.0212	-1.1926	-0.9803	-0.0167	0.1995	0.8038	-0.1563
Japan	JPN	39200049	39205017	1	-0.6137	-0.7221	-0.9947	-1.3089	-0.7341	0.1299	-0.5832	-0.7496
Japan	JPN	39200049	39202610	1	-0.4054	-0.3369	-0.6173	-2.6893	-3.7095	0.3173	0.5755	-0.8443
Japan	JPN	39200050	39201776	1		0.2695	-1.1926	-2.6893	-0.296	-1.6678	-2.1355	-0.2709
Japan	JPN	39200050	39206952	1	-1.2924	-1.007	-1.6218	-1.0184	-1.1085	-1.6678	-0.7867	-1.9616
Japan	JPN	39200050	39206153	1		-0.5743	-0.9947	-0.7841	-0.8378	-1.6678
Japan	JPN	39200050	39201584	1	-0.3593	-2.9627	-1.1926	-0.7294	0.6143	-1.6678	-2.1355	-0.8961
Japan	JPN	39200050	39201554	1	-1.1978	-1.099	-1.6145	-2.6893	-0.806	-1.6678	-0.4288	-0.3297
Japan	JPN	39200050	39204068	1	-1.3123	1.7162	1.9359	-1.7891	0.7369	-1.6678	0.3086	0.2307
Japan	JPN	39200050	39201365	1	-0.348	-0.4203	-1.9313	-2.6904	-0.5778	-1.6678	-2.1355	-0.9933
Japan	JPN	39200050	39204833	1	-1.3434	-1.1792	-0.7651	-0.8582	-1.4455	-1.6678	-0.7825	-1.2626
Japan	JPN	39200050	39204783	1	-0.5588	-0.2548	-0.8946	0.7449	-0.3536	1.1146	0.5755	-0.6503
Japan	JPN	39200050	39201062	1	-0.2377	-1.0212	-1.1926	-2.6893	-0.3586	-1.6678	-0.6852	0.1216
Japan	JPN	39200050	39200401	1	-0.3026	-2.9627	-2.664	-2.6893	-0.8692	-1.6678	-2.1355	-2.5027
Japan	JPN	39200050	39203468	1	-0.9263	0.6037	0.586	-1.4269	-0.7778	-1.6678	-0.6852	-0.3297
Japan	JPN	39200050	39200163	1	-1.1742	0.4546	-1.6877	-1.5123	-0.4074	-1.6678	-1.2871	0.1575
Japan	JPN	39200050	39206371	1	-1.0511	1.3939	-0.7638	-1.6821	-0.2376	-1.6678	0.3482	0.1238
Japan	JPN	39200050	39204848	1	-1.5302			-2.5058	-0.0994
Japan	JPN	39200050	39203927	1	0.1519	1.7162	-0.6028	-0.8785	0.169	-1.6678	-0.9139	-0.8443
Japan	JPN	39200050	39203685	1	-1.5679	1.1592	-1.1926	-2.6893	-0.5877	-1.6678	-2.1355	-2.5027
Japan	JPN	39200050	39203191	1	-1.0394	-1.8141	-2.664	-2.6893	-0.8299	-1.6678	-2.1355	-2.5027
Japan	JPN	39200050	39204576	1	-0.3397	-2.9627	-2.664	-2.6893	-0.7029	-0.9292	-0.0823	-2.5027
Japan	JPN	39200050	39200283	1	0.1584	-0.0862	0.0226	-2.6893	0.4254	-1.6678	-2.1355	2.0955
Japan	JPN	39200050	39201106	1	-1.6696	-0.7221	-1.0935	-2.6893	-1.2335	-1.6678	-2.1355	-0.5251
Japan	JPN	39200050	39200383	1	-0.0507				-0.0685
Japan	JPN	39200050	39204395	1	-1.5991	0.6636	-2.664	-2.6893	-0.4146	-1.6678	-0.3206	-1.2018
Japan	JPN	39200050	39200556	1	-0.1	-1.4396	-2.664	-1.6455	-2.4399	-1.6678	-2.1355	0.601
Japan	JPN	39200050	39200627	1	-1.4548		-2.664		-0.884
Japan	JPN	39200050	39203691	1	-0.9048	2.6352	-0.9285	-1.2502	-0.8576	-0.9292	0.5755	0.4777
Japan	JPN	39200050	39205832	1	-0.8536	-0.5743	-1.0611	-2.0365	-0.6241	-1.6678	-0.4801	-0.3297
Japan	JPN	39200050	39206580	1	0.0493	-0.0862	0.8877	-2.6893	0.1089	-1.6678	-0.0987	1.3857
Japan	JPN	39200051	39205014	1	-0.1248	-1.9174	-1.1926	-1.668	-2.8697	-1.6678	-2.1355	-1.9916
Japan	JPN	39200051	39204605	1	1.0159	-0.2366	-1.6877	-0.431	-1.0376	-1.6678	-1.0844	-1.4637
Japan	JPN	39200051	39200981	1	0.2905	-1.1763	-1.6074	-1.5102	-0.8661	-1.6678	-2.1355	-1.6557
Japan	JPN	39200051	39202560	1	0.4354	2.6352	-0.227	-0.8286	-0.4002	-0.153	1.802	0.1216
Japan	JPN	39200051	39203052	1	-0.5491	-0.0862	-0.9607	-1.3001	-1.2155	-1.6678	0.0256	-1.1252
Japan	JPN	39200051	39206166	1	0.9115	-0.4203	-1.5179	-2.6893	-1.1564	-1.6678	-0.6852	-1.023
Japan	JPN	39200051	39203812	1	-0.0136	0.6555	-0.9607	-0.3846	0.1713	-1.6678	0.5684	0.7864
Japan	JPN	39200051	39205066	1	-0.5552	-1.6895	-1.9803	-1.3723	-1.2627	-0.153	-1.5537	-1.775
Japan	JPN	39200051	39204001	1	0.0256	-0.0862	0.0226	-0.3736	0.2799	-1.6678	0.1922	0.1216
Japan	JPN	39200051	39207012	1	0.4712	-0.7027	-1.7242	-1.6895	-1.2804	-1.6678	-1.166	-0.9299
Japan	JPN	39200051	39201709	1	-0.8264	-2.9627	-2.664	-1.2589	0.2658	-1.6678	-2.1355	-1.6872
Japan	JPN	39200051	39205723	1	-0.3702	-0.59	-2.1689	-0.4837	-1.0862	-1.6678	-0.7078	-1.5506
Japan	JPN	39200051	39205086	1	0.0052	-0.4516	-1.7997	-1.0539	-0.7838	-0.801	-1.4019	-2.5027
Japan	JPN	39200051	39207093	1	0.1008	-2.9627	-2.664	-1.2589	-1.3566	-1.6678		-1.4399
Japan	JPN	39200051	39206855	1	0.2645				-0.8797
Japan	JPN	39200051	39201215	1	1.012	-1.3464	-1.8395	-1.0059	-0.4179	-1.6678	-2.1355	-0.3274
Japan	JPN	39200051	39205949	1	0.3871	-2.0011	-1.2192	-2.6893	0.2266	-1.6678	-1.0602	0.1216
Japan	JPN	39200051	39205303	1	-1.4144	0.1221	-0.6446	-0.6315	-0.2032	-0.4318	-0.8686	0.4777
Japan	JPN	39200051	39204295	1	-1.0579	-1.2451	-1.3815	-0.6441	-0.6247	-1.6678	-2.1355	-2.5027
Japan	JPN	39200051	39205091	0	0.7462	1.7162	0.4173	-0.4895	0.4879	-1.6678	1.1417	1.2841
Japan	JPN	39200051	39204489	0	0.0382	-1.1429	-0.3802	-0.9998	0.0651	-1.6678	0.3482	0.7864
Japan	JPN	39200051	39203038	0	-0.2251	-0.9279	-1.7997	-1.33	-1.1591	-1.6678	-0.7899	-1.7277
Japan	JPN	39200051	39201566	0	1.3694	-1.3452	-0.7747	-2.6893	-0.6976	-1.6678	0.1701	-2.5027
Japan	JPN	39200051	39205929	0	0.3724	0.2695	-0.9607	-1.3001	-0.0459	-1.6678	-0.5112	-0.5251
Japan	JPN	39200051	39200821	0		1.153	-0.7302	-0.3206	-0.6296	-1.6678	0.7978	0.6314
Japan	JPN	39200051	39202768	0	0.9959	-0.8398	-1.9313	-1.3001	-0.8255	-1.6678	-1.2665	-0.942
Japan	JPN	39200051	39205282	0	0.4926	-0.0278	-0.9211	-0.5568	-0.205	-1.6678	-0.9764	-0.2503
Japan	JPN	39200051	39205097	0	0.3387	-2.9627	-2.664	-2.6893	-2.5785	-1.6678	-1.5596	-2.5027
Japan	JPN	39200051	39204288	0	-0.1814	-2.9627	-2.664	-2.6893	-1.513	-1.6678	-1.5596	-2.5027
Japan	JPN	39200051	39204823	0	-0.5978	-0.0862	0.0226	0.6157	-0.2672	-1.6678	0.075	0.1216
Japan	JPN	39200051	39205920	0	-0.3114	-0.0774	-1.1273	-0.796	-0.0544	-1.3198	-0.2852	0.1216
Japan	JPN	39200051	39200139	0	-0.0423	-0.7221	0.0226	-0.6926	-0.2917	-1.6678	0.1648	0.1216
Japan	JPN	39200051	39201144	0	0.277	-0.0862	0.5347	-0.1258	0.1611	-1.6678	-0.3763	-1.1252
Japan	JPN	39200051	39206145	0	-0.711	-1.1801	-2.664	-2.6893	-1.4032	-1.6678	-0.5832	-1.3017
Japan	JPN	39200051	39206233	0	-1.118	-1.3216	-1.64	-1.5123	-1.0465	-1.6678	-0.8266	-1.4637
Japan	JPN	39200052	39203790	1	0.2686	-0.4203	-1.5179	-0.8272	-0.0734	-1.6678	-0.6852	0.1216
Japan	JPN	39200052	39201516	1	0.4683	-0.0219	-0.5034	-0.4444	-0.2336	-1.6678	-2.1355	0.4994
Japan	JPN	39200052	39205862	1	0.062	-1.1493	-0.7638	-1.7857	-0.7623	-1.6678	0.3482	-2.0641
Japan	JPN	39200052	39205428	1	-0.03	0.9484	-0.732	-1.3001	-0.1689	-0.2623	-0.3876	1.0448
Japan	JPN	39200052	39206159	1	-0.11	2.6352	-0.39	-0.8874	0.6645	0.7405	0.5755	-0.3019
Japan	JPN	39200052	39200675	1	-0.7123	-0.59	-1.0935	-2.0365	-0.0455	-1.6678	-0.5832	-0.9299
Japan	JPN	39200052	39200330	1	0.9467	-1.1085	-0.7183	-1.3001	-0.8508	-1.6678	-0.5974	-1.113
Japan	JPN	39200052	39205352	1	0.5374	-0.2662	0.0226	-0.743	0.1682	-0.0327	0.8038	-0.1563
Japan	JPN	39200052	39203795	1	-0.4249	-0.59	-0.7638	-0.4541	-0.577	-0.421	0.8038	0.3216
Japan	JPN	39200052	39206699	1	0.2829	-1.3182	-2.0371	-0.7788	-1.0841	-1.6678	-2.1355	-2.5027
Japan	JPN	39200052	39206484	1	-1.3511	-1.4433	-1.6877	-2.6893	-2.0397	-1.6678	-2.1355	-1.5298
Japan	JPN	39200052	39200893	1	0.4451	-0.5801	-1.4945	-0.8483	-0.7577	-1.6678	-0.6852	-0.8016
Japan	JPN	39200052	39202655	1	-0.557	-0.891	-1.0611	-1.7857	-0.7968	-1.6678	-0.5832	-1.3027
Japan	JPN	39200052	39204351	1	-0.3136	0.3902	0.0226	-0.3334	-0.4311	-1.6678	0.8038	-2.5027
Japan	JPN	39200052	39206024	1	0.0805	0.2086	-1.0611	-1.2858	-0.5984	-0.8768	-0.6852	-0.9069
Japan	JPN	39200052	39200904	1	-0.2486	-1.4798	-1.9313	-0.428	-0.378	-0.153	-1.5848	-0.942
Japan	JPN	39200052	39205319	0	-0.1579	0.6606	-0.829	-1.6821	-0.4866	-1.6678	0.7978	0.3899
Japan	JPN	39200052	39200186	0	0.0617	-1.6598	-1.5943	-2.6893	-0.4204	-0.0695	-0.928	-1.6557
Japan	JPN	39200052	39200804	0	-1.3664	-0.8283	-1.1926	-0.491	-0.348	-1.6678	0.1693	-0.6774
Japan	JPN	39200052	39206120	0	-1.5263	-1.0256	-0.9211	-2.6893	-0.6936	-1.6678	-0.3912	-0.2503
Japan	JPN	39200052	39202442	0	-1.6043
Japan	JPN	39200052	39201993	0	-1.1174	-1.2055	-1.1926	-0.702	-0.6137	-1.5744	-0.3912	-0.1563
Japan	JPN	39200052	39200215	0	-0.2211	-1.3758	-0.9947	-2.6893	-0.116	-1.6678	-0.6852	-1.1252
Japan	JPN	39200052	39206584	0	-1.1093	2.6352	0.8348	0.4855	0.2671	-1.3198	2.4277	2.0955
Japan	JPN	39200052	39205701	0	0.1322	-1.3903	1.9359	-2.6893	-1.4198	-1.6678	1.1217	-0.7351
Japan	JPN	39200052	39200384	0	-0.5187	-2.9627	-2.664	0.1053	-0.17	-1.6678	-1.409	-2.5027
Japan	JPN	39200052	39201515	0	0.3546	2.6352	1.9359	3.6039	4.8357	3.6292	2.4277	2.0955
Japan	JPN	39200052	39202085	0	-0.0667	-2.9627	-2.664	-2.6893	-1.654	-1.6678	-2.1355	-0.9481
Japan	JPN	39200052	39206575	0	-0.2258	-2.9627	-0.7638	-2.6893	-0.08	-1.6678	-0.3912	-0.1563
Japan	JPN	39200052	39202963	0	0.005			-2.6893	-3.7095	-1.6678
Japan	JPN	39200052	39204036	0	0.185	-0.7114	0.0226	-2.6893	-0.0931	-0.8768	0.5755	-0.7496
Japan	JPN	39200052	39206326	0	-0.9412	0.6654	-1.4049	-1.2589	0.5395	-0.4817	-0.6791	0.6919
Japan	JPN	39200052	39203774	0	0.5358	0.235	0.1428	-0.7911	0.0176	-1.6678	0.9579	0.4777
Japan	JPN	39200053	39204188	1	0.2276	-0.6369	-1.1926	-0.2514	-0.6836	-0.4318	-0.6852	-0.1563
Japan	JPN	39200053	39205145	1	-0.934	-1.2451	-2.664	-2.6893	-1.445	-1.6678	-0.2852	-0.2503
Japan	JPN	39200053	39200410	1	-0.414	-0.7221	-1.1926	-2.0365	-0.2591	-1.6678	-0.2852	-1.1252
Japan	JPN	39200053	39203578	1	-1.064	-0.5925	-0.9947		-0.6028	-0.2154	0.5755	-0.806
Japan	JPN	39200053	39205339	1	-0.3088	-0.6593	-1.0935	-1.3136	-1.1294	-1.6678	-0.6997	-0.7108
Japan	JPN	39200053	39202488	1	0.2044	0.5999	1.9359	-0.6364	-0.2703	-1.6678	0.1701	2.0955
Japan	JPN	39200053	39204700	1	-0.0081	-0.0862	-0.7638	-1.0549	-0.2039	-1.6678	-0.2852	-0.5251
Japan	JPN	39200053	39201006	1	-0.0396	-0.0862	0.0226	-1.6895	-0.5602	-0.5309	-0.6852	0.1216
Japan	JPN	39200053	39203359	1	-1.6446	-0.7221	-1.3325	-2.6893	-0.207	-1.6678	-0.8686	0.4794
Japan	JPN	39200053	39205475	1	1.00E-04	0.1155	0.5347	-1.3798	-0.1912	-0.8437	0.9246	0.1959
Japan	JPN	39200053	39204324	1	-0.1598	0.67	-0.5623	-1.3089	-0.4913	-1.6678	-0.6852	0.3663
Japan	JPN	39200053	39201760	1	0.0733	0.6583	-1.762	-1.1533	-0.6254	-1.6678	-2.1355	2.0955
Japan	JPN	39200053	39200062	1	0.3651	-0.9232	-0.4728	-1.6629	-0.406	-0.8849	0.075	0.1216
Japan	JPN	39200053	39205096	1	-1.4953	-1.8141	-2.664	-1.1401	-1.6262	-1.6678	-2.1355	-2.5027
Japan	JPN	39200053	39205682	1	-0.2713	-0.5673	-0.9607	-0.9788	-1.5375	-1.6678	-0.2852	-1.3017
Japan	JPN	39200053	39201402	1	-0.5814	0.1221	-0.8946	-1.6821	-1.0525	-1.6678	-0.176	-1.1242
Japan	JPN	39200053	39205304	1	-0.6486	-0.4203	-0.9607	-1.7857	-0.6765	-0.8849	0.5755	-0.5251
Japan	JPN	39200053	39202519	1	0.6579	-0.7087	-1.0611	-1.3089	-9.00E-04	-0.8849	-1.0571	-0.908
Japan	JPN	39200053	39200935	1	-0.8578	0.2516	-0.652	-2.6893	-0.0882	-1.6678	-0.6852	2.0955
Japan	JPN	39200053	39202192	1	-0.2286	-0.59	-1.6079	-0.6863	-0.6909	-0.8849	-2.1355	-1.158
Japan	JPN	39200053	39200886	1	-0.5269	-0.5847	-0.7638	-0.6766	-0.6224	-1.6678	0.5755	-0.3297
Japan	JPN	39200053	39206021	1	-0.8448	1.3889	-1.1274	0.1575	0.4659	-1.6678	-2.1355	0.4794
Japan	JPN	39200053	39206895	0	-0.5062	1.3697	-0.7638	-1.1401	0.3407	-0.4318	0.3415	0.7627
Japan	JPN	39200053	39201832	0	1.0058	-0.6019	-1.0935	-1.3001	-0.47	-0.8849	-0.3763	1.2841
Japan	JPN	39200053	39206181	0	-0.1094	-0.7221	-1.0953	-2.6893	-1.0027	-1.6678	0.5755	-0.7317
Japan	JPN	39200053	39203655	0	0.0467	-2.9627	-2.664	-2.6893	-0.9542	-1.6678	-1.5596	-2.5027
Japan	JPN	39200053	39203042	0	-0.8526	-0.0862	-2.664	-2.6893	-0.6218	-0.4318	0.3482	1.3566
Japan	JPN	39200053	39205881	0	-0.0972
Japan	JPN	39200053	39203728	0	0.5489	-0.4203	-1.7242	-0.5736	-0.2738	-1.6678	0.5755	-0.6073
Japan	JPN	39200053	39203167	0	-0.378	-0.4203	-1.5883	-0.3297	-0.7628	-1.6678	0.5755	-0.1563
Japan	JPN	39200053	39204072	0	0.0518	-0.3486	-0.9211	-1.1286	-0.1571	-1.6678	-0.6852	0.1216
Japan	JPN	39200053	39204481	0	-0.9092	-0.0029	0.0226	-0.7024	-0.217	-0.8849	-0.5832	0.1216
Japan	JPN	39200053	39202173	0	0.3227	-1.1763	-2.2485	-2.6893	-1.1348	-1.6678	-2.1355	-1.9916
Japan	JPN	39200053	39200108	0	0.5087	-0.4343	-0.7183	-0.7333	-0.2485	-1.6678	-0.5832	-0.7674
Japan	JPN	39200053	39205454	0	-1.349	-1.2189	-1.0935	-1.1401	-0.6896	-1.6678	-1.0753	-0.6073
Japan	JPN	39200054	39200905	1	-0.9212	0.3961	-1.1926	-0.2065	-0.7156	-1.0529	-0.1722	-0.5251
Japan	JPN	39200054	39204326	1	-1.3876	-0.4203	-1.0935	-0.3592	0.5199	-1.0529	-0.8738	-0.806
Japan	JPN	39200054	39205291	0	0.1406	-0.329	-1.9313	-1.3798	-0.8952	-0.8849	-1.5596	-1.3017
Japan	JPN	39200054	39200936	0	-0.844	-0.8264	-0.9947	-1.0489	-0.6883	0.1468	-0.4771	-0.3297
Japan	JPN	39200054	39203274	0	-0.2184	0.4149	-1.2186	-0.9998	1.0341	-0.0735	-0.6852	0.4994
Japan	JPN	39200054	39204261	0	-0.9194	-1.2451	-1.9803	-0.361	-0.8395	-0.2708	-0.6629	-0.717
Japan	JPN	39200054	39202796	1	-0.6171	-0.8305	-1.0611	0.5835	-0.0225	0.2493	-0.6852	-1.1252
Japan	JPN	39200054	39200389	0		-0.9389	-1.9313	-1.3723	-1.3141	-1.6678	-2.1355	-0.4769
Japan	JPN	39200054	39206368	0	-0.3346	-0.7162	-1.7242	-0.2467	0.0767	-0.4817	-0.2197	-0.5251
Japan	JPN	39200054	39204779	0	0.9498	-1.1033	-2.664	-0.811	-1.4746	-1.6678	-2.1355	-1.7277
Japan	JPN	39200054	39200477	1	0.4785	-0.4203	-1.6877	-0.6277	-0.9347	-0.6274	-0.4948	-0.8016
Japan	JPN	39200054	39206925	1	-0.4841	-1.6416	-2.664	-0.538	-1.1967	-0.1741	-0.8657	-0.946
Japan	JPN	39200054	39205432	1	-0.3947	-0.6393	-1.1007	-0.0231	-0.0872	-0.0185	-1.0602	-0.5305
Japan	JPN	39200054	39204359	1	-0.5662	-0.2392		-1.7857	-0.709	-1.6678
Japan	JPN	39200054	39206300	1	-0.2996	0.0789	-0.7638	-0.8275	-0.1413	-0.1869	-0.6852	-0.5251
Japan	JPN	39200054	39202744	1	0.8324	-0.0088	-0.9607	-0.8237	-0.2678	0.1331	-0.3733	0.1216
Japan	JPN	39200054	39201761	1	-2.0773	-0.0862	-1.3564	-0.6937	-0.6381	-0.1117
Japan	JPN	39200054	39204921	1	0.4477	-1.8141	-2.6747	-1.0327	-0.2743	-0.8849	-1.7719	-1.6557
Japan	JPN	39200054	39200177	1	-0.1309	1.7671	0.7458	0.3562	0.9448	0.7615	1.8077	-0.2503
Japan	JPN	39200054	39206743	1	-0.6914	-0.7221	-1.0611	-0.0772	-0.5248	0.0642	-0.1026	-0.5251
Japan	JPN	39200054	39205865	1		-0.1827	-1.0611	-0.7788	-0.5103	-0.1651	0.0447	-0.5912
Japan	JPN	39200054	39200654	1	-1.4306	0.3376	-0.9285	-1.2858	-1.0138	-0.7433	1.48	-0.2485
Japan	JPN	39200054	39203797	0	-0.2028	-1.1763	-2.0371	-0.8189	-0.8657	-0.5309	-2.1355	-0.1563
Japan	JPN	39200054	39201159	1	-0.3954	-1.4447	-1.7242	-0.6724	-1.312	-1.6678	-0.1026	-2.5027
Japan	JPN	39200054	39204948	0	-0.863	-0.6501	-1.0611	-0.9285	-0.7415	-0.2623	-0.6852	-0.4607
Japan	JPN	39200054	39204553	1	-0.8018
Japan	JPN	39200054	39201214	0	-0.2516	-0.948	-1.4945	-2.6893	-0.993	-1.6678	-1.0844	-0.3297
Japan	JPN	39200054	39206443	1	-1.1324	-0.0933	-0.442	-0.6916	-0.2906	-0.0453	-0.4801	0.7627
Japan	JPN	39200054	39204571	0	-1.1066	0.1371	-2.664	-0.0992	1.2087	-0.2793	-1.4019	-1.6557
Japan	JPN	39200054	39200426	0	-0.217	-1.3125	-1.1926	-2.6893	-0.8749	-1.6678	-2.1355	-2.5027
Japan	JPN	39200054	39203356	1	0.6481	-1.1138	-1.9803	-1.7857	-0.7212	-0.6274	-1.054	-1.1733
Japan	JPN	39200054	39204380	1	0.2517	-1.616	-2.1689	-0.9712	-1.3257	-1.6678	-2.1355	-1.9916
Japan	JPN	39200054	39201982	0	-0.7074	0.4457	-1.4011	-0.7268	-0.1572	-0.298	0.3415	-0.1314
Japan	JPN	39200054	39206548	1	-0.4379	0.1967	-0.829	-0.4097	-0.5681	0.1957	-0.6852	-1.1252
Japan	JPN	39200055	39205351	1	-0.6876	-0.6736	-1.0271	-1.3001	-1.9384	-0.801	0.1648	-0.8198
Japan	JPN	39200055	39200653	1	0.4697	-0.0862	0.0226	-0.767	-0.5547	-1.6678	-0.0987	-0.2503
Japan	JPN	39200055	39206905	1	-0.0965	0.1585	-1.4497	-0.6937	-0.4863	-0.8849	-0.4801	-1.0633
Japan	JPN	39200055	39202615	0	-0.6758	-0.253	-0.4489	0.8341	0.1657	1.3814	1.1102	-0.5723
Japan	JPN	39200055	39207043	0	-0.5683	0.5317	-1.6877	-0.8147	0.9545	-1.6678	0.1648	-1.6557
Japan	JPN	39200055	39204095	1	0.7033	0.957	1.9359	-0.1326	0.4416	0.2385	-0.6451	0.9097
Japan	JPN	39200055	39203300	0	0.0196	0.9275	-1.0143	0.9012	2.2198	-0.1832	1.1987	2.0955
Japan	JPN	39200055	39205420	0	0.8653	-0.9363	-0.6173	-2.6893	-1.0884	-0.801	-0.4801	-0.4607
Japan	JPN	39200055	39203704	1	0.794	-0.0088	-1.1926	-0.0874	0.0443	-0.1792	-0.9936	-0.3297
Japan	JPN	39200055	39205662	0	0.1228	-0.5743	-0.691	-1.012	0.6871	-0.4318	0.3415	0.1216
Japan	JPN	39200055	39203197	0	0.1059	-0.0862	-0.7638	-2.6893	-0.927	-0.801	-2.1355	0.1216
Japan	JPN	39200055	39204582	1	-0.2059	-0.5874	-0.7638	-0.5952	-0.3155	-0.8768	-0.3912	-1.1252
Japan	JPN	39200055	39200115	1	1.3382	-0.4203	-1.2874	-0.8939	-0.3488	-1.6678	-1.3342	-0.946
Japan	JPN	39200055	39206080	1	0.8178	-0.7221	-1.6008	-1.0059	-0.4959	-1.5744	-0.6852	-0.4607
Japan	JPN	39200055	39202016	1	0.4969	-1.1019	-1.1926	-1.0059	-0.6502	-1.6678	-0.6852	-0.7639
Japan	JPN	39200055	39201974	1	-0.3556	0.666	0.0226	-0.6194	-0.2396	-1.6678	-0.216	2.0955
Japan	JPN	39200055	39201172	1	0.2423	-0.0862	0.0226	0.1053	-0.0359	-0.5976	0.5755	0.1216
Japan	JPN	39200055	39200353	0	0.3507	0.0402	-1.431	-1.215	-0.1505	-1.6678	-0.3912	-0.2201
Japan	JPN	39200055	39200466	0	0.7725	-0.4314	0.0226	-1.0059	-0.8364	-1.6678	-0.4801	0.1216
Japan	JPN	39200055	39206828	0	-0.423	-0.5346	-0.1744	-1.3001	-0.8392	-0.4318	0.0215	0.1216
Japan	JPN	39200055	39206711	1	-0.3352	2.6352	1.1381	-0.4755	0.5347	-1.2919	0.5826	1.1232
Japan	JPN	39200055	39200222	0	0.3706	0.6372	-0.6643	-2.6689	-0.5202	-1.6678	-0.6852	-0.1563
Japan	JPN	39200055	39201871	1	0.0772	-1.2115	-1.1926	-1.7857	-0.5916	-1.6678	-0.6852	-1.1252
Japan	JPN	39200055	39200879	0	0.1321	-0.59	-0.9947	-0.7138	-0.9701	-0.8849	0.0447	-0.5251
Japan	JPN	39200055	39202847	1	-0.1548	0.6606	0.0226	-1.4319	-0.6025	-1.6678	-2.1355	0.1216
Japan	JPN	39200055	39204896	0	0.511	-0.6369	-0.6446	-0.6897	0.1124	-0.275	-1.0571	-1.1252
Japan	JPN	39200055	39202224	0	0.5517	0.1371	0.3416	-2.6893	-0.8988	-0.0695	0.7198	0.2286
Japan	JPN	39200055	39205371	0	0.4722	-0.7221	-0.3802	-0.363	0.4715	-1.6678	-0.309	0.1216
Japan	JPN	39200055	39203536	0	-0.623	-1.0212	-1.5179	-1.6895	-0.1781	-0.801	-0.5832	-0.8936
Japan	JPN	39200055	39202168	1	-0.1964	-0.891	-1.2567	-0.9416	-0.5894	-1.6678	-0.8372	-0.7685
Japan	JPN	39200055	39200746	0	-0.217	-0.0862	-0.8946	-1.6821	-0.1837	-1.6678	-0.176	0.1216
Japan	JPN	39200055	39205601	1	0.4995	-2.4463	-2.664	-0.5121	-0.3619	-1.6678	-2.1355	-1.7277
Japan	JPN	39200056	39205316	1	0.151	-1.1763	-1.9287	-1.3001	-1.0917	0.073	-0.8483	-0.5305
Japan	JPN	39200056	39202307	1	0.9408	-0.5743	-0.9607	-0.5123	-0.9632	-0.526	-1.2871	-0.4423
Japan	JPN	39200056	39203058	1	1.1409	-2.9627	-0.408	-0.6561	0.4923	-1.6678	1.3958	0.0963
Japan	JPN	39200056	39200239	1	1.333	-0.7353	1.1857	0.3262	0.9429	0.329	1.836	0.1216
Japan	JPN	39200056	39207056	1	0.3874	-0.9443	-1.4765	-1.5123	-1.0873	-0.8849	-0.454	-1.213
Japan	JPN	39200056	39201047	1	1.3373	0.7855	0.8961	-1.1465	-0.2646	-0.526	-0.6997	0.4434
Japan	JPN	39200056	39201967	1	-0.6591	-0.4203	-0.691	-2.0365	-0.08	-1.6678	-0.5832	0.4504
Japan	JPN	39200056	39201263	1	0.3531	-0.8419	-1.62	-0.5045	-0.7221	-1.6678	-1.166	-0.9933
Japan	JPN	39200056	39203618	1	-0.828	-0.938	-1.7911	-0.8637	-0.1116	-1.6678	-2.1355	-1.1091
Japan	JPN	39200056	39201653	1	1.2416	0.792	-1.0217	0.0993	0.6857	-1.6678	-0.1026	2.0955
Japan	JPN	39200056	39206603	1	0.0618	-0.938	-1.7242	-0.5266	-0.5203	-0.8849	-1.4714	-0.2201
Japan	JPN	39200056	39201113	1	0.8554	0.1232	-1.0611	-1.4373	-0.2373	-1.6678	-1.2871	0.1216
Japan	JPN	39200056	39207087	1	-0.3843	-1.528	-2.664	-0.934	-1.0749	-1.6678	-2.1355	-2.5027
Japan	JPN	39200056	39203945	1	-0.1011	0.3961	-1.6896	-1.0549	0.1556	-0.3801	0.1648	-0.7496
Japan	JPN	39200056	39206729	1	0.1634	-1.4174	-1.0935	-2.0365	-0.8816	-1.6678	-0.4771	-0.7108
Japan	JPN	39200056	39206633	1	0.6333	-0.7221	-0.7638	-0.0137	-0.3837	-1.6678	-0.0553	0.4777
Japan	JPN	39200056	39200598	1	-0.6051	0.2718	-0.7638	-1.3089	-0.5833	-1.6678	0.3482	0.1216
Japan	JPN	39200056	39201074	1	0.263	-1.3507	-1.4815	-2.6893	-1.5632	-1.6678	-1.2871	-1.6557
Japan	JPN	39200056	39200375	1	-0.227	-1.1801	-1.1926	-0.996	-1.6431	-1.6678	-0.6852	-1.1252
Japan	JPN	39200056	39202037	1	1.1361	-0.7737	-1.6877	-1.1433	-1.3145	-1.0529	-1.5848	-0.8443
Japan	JPN	39200056	39206234	0	0.5349	-1.8032	-0.7183	-1.4319	-1.181	-1.6678	-0.4771	-1.2412
Japan	JPN	39200056	39202605	0	0.2824	0.1371	-1.4559	-1.7857	-0.9219	-0.8849	-0.5832	-0.5251
Japan	JPN	39200056	39207073	0	0.3186	0.1221	-0.9947	-2.6893	-0.6489	-1.6678	-0.8044	0.5505
Japan	JPN	39200056	39202023	0	1.2181	-0.5743	-0.9607	-0.8033	-0.561	-1.2919	-0.4771	-1.236
Japan	JPN	39200056	39205186	0	0.5931	-1.034	-1.0741	-1.3089	-0.7178	-1.6678	-1.5596	-0.2468
Japan	JPN	39200056	39200740	0	-0.1299	0.0264	1.9359	-0.0851	0.5882	-0.8849	1.6284	2.0955
Japan	JPN	39200056	39203722	0		-0.59	-1.0611	-0.7659	-0.5679	-0.2979	-0.5832	-0.1865
Japan	JPN	39200056	39201883	0	0.5808	0.3875	-0.2827	0.0151	-0.5354	-1.6678	0.5755	0.1216
Japan	JPN	39200056	39205951	0	0.6864	-0.4343	-0.4806	-1.6641	-0.7132	-1.6678	-0.0551	0.1216
Japan	JPN	39200056	39202936	0	1.1419	-0.7353	-1.0935	-1.1433	-0.2636	-0.5135	0.075	-0.9299
Japan	JPN	39200056	39202310	0	-0.8703	-0.7221	-0.9607	-1.7857	-0.4235	-1.6678	0.1648	0.1216
Japan	JPN	39200056	39201367	0	1.1124	-1.4543	-2.0338	-2.6893	-1.8184	-1.6678	-2.1355	-2.5027
Japan	JPN	39200056	39204825	0	0.0591	-1.2927	-2.664	-0.5675	-1.0062	-1.6678	-1.7719	-0.945
Japan	JPN	39200056	39202668	0	0.6825	-0.7221	-1.8395	-1.0549	-0.7912	-1.6678	-0.6852	-1.0788
Japan	JPN	39200056	39200835	0	0.3332	-0.2662	-1.0935	-0.7333	-0.5619	-1.6678	-0.6852	0.7864
Japan	JPN	39200057	39200005	1	-0.8799	-1.0771	-1.1926	-0.1455	-0.7648	-1.6678	-0.7696	-1.3637
Japan	JPN	39200057	39202376	1	-1.1368	-0.8398	-1.2891	-2.6689	-1.0616	-1.0529	-0.4771	-0.7674
Japan	JPN	39200057	39205738	1	-1.0655	-0.0862	0.0226	0.7456	0.6571	1.0062	0.5755	0.1216
Japan	JPN	39200057	39201893	1	-0.0578	-0.0862	-1.1926	-2.6893	-2.4298	-1.6678	-0.6852	-0.9299
Japan	JPN	39200057	39205254	1
Japan	JPN	39200057	39200313	0		0.2745	-1.762	-2.6893	-1.9852	-1.6678	-2.1355	-1.6557
Japan	JPN	39200057	39201456	0	-1.5968	-1.8141	-1.1926	-2.6893	-2.3281	-0.8849	-2.1355	-2.5027
Japan	JPN	39200057	39206984	0	-1.2709	0.3875	0.0226	-2.6893	-0.3491	-0.0606	0.5755	0.1216
Japan	JPN	39200057	39200845	0	-0.138	0.6515	1.9359	-0.1324	0.4169	-0.5058	0.075	1.2841
Japan	JPN	39200057	39200138	0	-0.9328	-0.4314	-0.7836	-2.6893	-0.171	-1.6678	-0.9764	-1.4344
Japan	JPN	39200057	39202625	0	-1.0944	-1.4093	0.0226	0.1053	0.4272	0.2697	0.5755	0.1216
Japan	JPN	39200057	39200724	0	-0.7705	-0.269	-1.0611	-1.7857	-0.5656	-0.4795	-0.3912	-0.5251
Japan	JPN	39200058	39206190	1	0.7321	-0.7221	-2.664	-1.6895	-0.9119	-0.2717	-0.6852	-1.3017
Japan	JPN	39200058	39204426	1	1.1079	-1.2223	-1.6008	-1.3136	-0.6509	-0.7368	-2.1355	-1.5002
Japan	JPN	39200058	39200400	1	0.4746	0.3289	-1.1274	-0.934	-0.1551	-0.3128	-1.0753	-0.7876
Japan	JPN	39200058	39200637	1	0.5155	-0.8283	-1.3514	-0.996	-0.9506	-0.5639	-0.9533	-0.2709
Japan	JPN	39200058	39201728	1	0.4946	0.5976	0.6755	-0.6521	-0.2522	-0.0361	0.8107	1.515
Japan	JPN	39200058	39201503	1	1.3928	-0.2662	-1.0411	-0.2575	-0.6444	-0.2979	-2.1355	-0.6491
Japan	JPN	39200058	39203867	1	0.0285	-0.2479	-1.0204	-0.6025	-0.451	-0.0581	-0.9936	-0.1563
Japan	JPN	39200058	39205394	1	0.1238	-0.59	-1.9803	-0.8838	-1.1538	-1.6678	-2.1355	-1.9384
Japan	JPN	39200058	39201852	1	0.5225	0.3353	-0.335	-2.6893	-1.0678	-0.8849	-0.8883	-1.5298
Japan	JPN	39200058	39201733	1	0.2424	0.6464	-1.0935	-1.0949	-0.5367	-0.5875	-0.8913	-0.3297
Japan	JPN	39200058	39200044	1	-1.0012	-0.165	-1.6145	-2.6893	-0.8931	-0.1837	-2.1355	-0.5251
Japan	JPN	39200058	39200483	1	0.5614	0.1395	-0.9607	-0.4295	-0.5692	-1.6678	-0.4948	1.2841
Japan	JPN	39200058	39205450	1	-0.3413	0.9454	-0.6643	-0.436	0.9233	0.3312	0.5755	0.9444
Japan	JPN	39200058	39202332	1	-0.0489	-1.4418	-1.2942	-0.781	-1.0006	-0.1007	-0.3882	-0.5251
Japan	JPN	39200058	39203088	1	-0.178	-0.5872	-0.9486	-1.668	-0.5378	-0.8849	-0.8686	-0.2503
Japan	JPN	39200058	39206493	1	0.3522	-1.1327	-0.691	-1.7857	-0.3236	-0.568	-0.6852	-0.7496
Japan	JPN	39200058	39202791	1	0.6919	-0.2479	0.3416	-1.012	-0.623	-1.6678	-0.0987	2.0955
Japan	JPN	39200058	39202461	0	-0.4123	0.4012	-0.8219	-1.0549	0.3157	-0.5639	1.1171	2.0955
Japan	JPN	39200058	39206564	0	-0.0768	1.3889	-0.982	-1.1465	-0.3484	-1.6678	-0.5355	-1.4399
Japan	JPN	39200058	39204484	0	0.7082	-1.5816	-1.1926	-1.6627	-1.2667	-1.6678	-2.1355	-1.1979
Japan	JPN	39200058	39205759	0	0.3592	0.8046	0.0226	-0.0801	0.5523	-0.1072	0.5755	0.1216
Japan	JPN	39200058	39206392	0	0.7517	-0.2479	-0.4246	-1.7857	0.396	-1.6678	-1.5596	0.1216
Japan	JPN	39200058	39203593	0	0.2436	-1.2512	-1.1926	-0.8683	-0.8017	-1.0529	-2.1355	-0.943
Japan	JPN	39200058	39204625	0	-0.4219	-0.7199	-1.1887	-0.9771	-0.0298	-0.3477	-0.176	-0.7496
Japan	JPN	39200058	39200499	0	-0.3863	-0.7221	-0.3457	-0.5448	-0.4066	-0.5569	-0.5832	-0.1563
Japan	JPN	39200058	39203155	0	-0.6323	-0.8232	-1.7242	-0.9771	-0.2216	-1.6678	-0.5832	-0.5305
Japan	JPN	39200058	39201512	0	0.1333	0.4098	0.0226	-0.996	0.1402	-1.6678	0.5755	0.1216
Japan	JPN	39200058	39205851	0	-0.4932	0.2607	-1.2239	-0.3534	-0.3223	-0.8768	0.5755	0.1216
Japan	JPN	39200058	39201483	0	1.0738	-0.0862	1.1657	-0.1943	0.6916	-0.218	1.4793	1.515
Japan	JPN	39200058	39200280	0	0.7648	-0.8283	-0.8627	-0.2625	-0.5183	-0.0625	-0.2008	-0.6073
Japan	JPN	39200058	39201035	0	-0.7499	-0.7221	-1.0935	-1.7857	-0.3002	-0.8849	-0.6852	-0.5912
Japan	JPN	39200058	39205010	0	1.1876	-1.6181	-1.1926	-0.3504	-0.8374	-1.6678	-0.5945	0.1216
Japan	JPN	39200058	39203436	0	-0.3575	-1.8634	-2.664	-1.7857	-0.5122	-1.6678	-1.5596	-1.3017
Japan	JPN	39200058	39201765	0	0.0581	0.4012	-1.1412	-1.2698	-0.8356	-0.1355	0.1693	-1.0788
Japan	JPN	39200058	39200481	0	0.3768	-0.7027	-0.691	-1.522	0.0082	-1.6678	-0.5832	-0.419
Japan	JPN	39200059	39204464	1	1.5117	1.1352	-0.7638	-0.7919	-0.4441	-0.226	-0.3237	0.1216
Japan	JPN	39200059	39206312	1	1.0591	-1.9174	-2.0371	-2.6893	-2.2158	-1.6678	-2.1355	-1.0788
Japan	JPN	39200059	39200618	1	0.2476	-0.0384	-2.2485	-1.7857	-0.8575	-1.6678	-2.1355	-1.6557
Japan	JPN	39200059	39203567	1	-0.4302	-0.0862	-0.9607	-1.7857	-1.0054	-1.6678	-0.1026	-0.5912
Japan	JPN	39200059	39201340	1	1.025	-0.9334	-1.7242	-2.6893	0.339	-1.6678	-2.1355	-0.9933
Japan	JPN	39200059	39200647	1	0.4329	-0.7271	-1.6896	-0.9369	-0.5183	-1.6678	-1.054	-0.972
Japan	JPN	39200059	39203989	1	0.3827	-0.7109	-1.0741	-0.619	-0.4386	-1.6678	-2.1355	0.1216
Japan	JPN	39200059	39206224	1	1.3555	-0.7737	-0.9607	-1.3001	-0.3868	-1.6678	-0.5001	-1.3017
Japan	JPN	39200059	39200431	1	1.4928	-1.095	-1.1926	-0.5073	-0.7083	-1.6678	-1.054	-0.2503
Japan	JPN	39200059	39203403	1	0.687	-0.2662	-1.0935	-0.6529	-1.4535	-1.6678	-0.1026	-0.2503
Japan	JPN	39200059	39203195	1	1.3954	-0.4203	-0.227	-0.9285	-0.5306	-0.5309	-0.3055	1.3566
Japan	JPN	39200059	39202548	1	0.5846	-1.5693	-1.6145	-0.5834	-1.0803	-1.5666	-2.1355	-0.3297
Japan	JPN	39200059	39201949	1	-0.3983	-0.4203	-1.3815	-0.8189	-0.6275	-1.6678	-1.1693	-0.8813
Japan	JPN	39200059	39206673	1	0.2395	-1.034	-0.7183	-1.0152	-0.6002	-1.6678	-2.1355	-0.959
Japan	JPN	39200059	39203215	1	0.4748	-1.2443	-1.9313	-1.3136	-0.8155	-1.6678	-2.1355	-0.3297
Japan	JPN	39200059	39204172	1	0.2866	0.957	0.5736	-0.9682	-0.3123	-1.6678	-0.6004	0.8925
Japan	JPN	39200059	39206467	1	0.9248	-1.4817	-0.8946	-1.3136	-0.7407	-0.7054	-1.5537	-1.2688
Japan	JPN	39200059	39203634	1	0.4673	-0.0862	-1.6079	-0.5199	-0.8174	-1.6678	-2.1355	-2.5027
Japan	JPN	39200059	39202280	1	1.0599	-0.59	-0.227	-0.716	-0.6114	-1.6678	0.3482	0.1216
Japan	JPN	39200059	39203758	1	0.1873	-0.0862	0.0226	-0.6021	0.5328	-0.8849	-0.6852	0.1216
Japan	JPN	39200059	39202790	1	0.7248	-0.9334	-1.3514	-0.6256	0.0416	-0.8849	-1.3972	-1.6155
Japan	JPN	39200059	39205370	1	-0.3457	-1.034	-2.664	-0.6581	-0.9599	-1.6678	-2.1355	-1.3017
Japan	JPN	39200059	39203701	1	0.3188	-0.9791	-1.0935	-0.3832	-1.1978	-1.6678	-2.1355	-1.5298
Japan	JPN	39200059	39202015	1	0.6151	-0.3631	-0.2827	-0.4167	-0.2104	-0.0086	-0.4801	2.0955
Japan	JPN	39200059	39201227	1	0.7161	-1.0854	-1.1926	-1.7857	-2.0609	-1.6678	-2.1355	-2.3095
Japan	JPN	39200059	39206719	1	1.162	2.6352	0.8348	-0.0927	0.6157	-1.6678	-2.1355	2.0955
Japan	JPN	39200059	39200832	1	0.7949	2.6352	0.7162	-0.1226	0.098	-0.3199	1.1171	0.8567
Japan	JPN	39200059	39204751	1	0.2416	-1.1117	-2.664	-2.6893	-1.0554	-1.6678	-2.1355	-2.5027
Japan	JPN	39200059	39201153	1	0.1663	0.957	-0.5759	-0.3656	0.0176	-1.6678	-0.5832	0.1216
Japan	JPN	39200059	39202859	1	-0.3654	-1.0212	-0.5373	-0.5504	-0.6227	-0.5842	-0.216	0.1216
Japan	JPN	39200059	39202484	1	0.5605	-1.0153	-0.9947	-1.7857	-0.3428	-1.6678	-2.1355	-0.2503
Japan	JPN	39200059	39205426	1	0.1387	0.7855	-0.862	-1.1465	0.4464	-0.3355	-1.5848	0.9642
Japan	JPN	39200059	39206302	1	1.3922	-1.1763	-0.6446	-0.439	-0.7397	-1.6678	-2.1355	-0.4784
Japan	JPN	39200060	39201352	0	-0.1798	-0.2741	-0.8219	-1.7857	-0.4982	-0.8849	-0.6852	0.1216
Japan	JPN	39200060	39200960	0	-0.1016	-0.1046	-1.3074	0.1511	-0.0714	0.1495	0.8474	-0.6158
Japan	JPN	39200060	39201599	1	-0.8901	0.3787	-1.1926	-2.6893	-0.9612	-1.6678	-0.5832	-0.5251
Japan	JPN	39200060	39205938	0	-0.0425	0.2032	-0.4806	-1.6821	-0.2081	-0.08	0.8038	-0.3297
Japan	JPN	39200060	39205405	1		2.6352	0.586	-1.3723	0.4947	-0.1627	2.4277	2.0955
Japan	JPN	39200060	39202530	0	0.9265	-1.511	-2.664	-2.6893	-1.2726	-0.9292	-2.1355	-1.3703
Japan	JPN	39200060	39206002	0	-0.6334	-0.7221	-1.1926	-0.99	-0.8106	-0.5569	-0.6852	-0.1563
Japan	JPN	39200060	39200595	1	-1.0663	-0.7306	-2.664	-2.6893	-0.4131	-0.7106	-2.1355	-1.4795
Japan	JPN	39200060	39206033	1	-0.7262	-1.2413	-2.664	-2.0365	-0.8378	-1.6678	-2.1355	-1.4795
Japan	JPN	39200060	39202557	0	-1.4207	-2.9627	-2.664	-2.6893	-1.4556	-1.6678	-2.1355	-2.5027
Japan	JPN	39200060	39202900	1	-0.428	0.963	0.0392	-0.4698	2.6044	0.1134	1.6284	-0.191
Japan	JPN	39200060	39205360	1	-0.5139	-2.9627	-2.664	-2.6893	-0.3418	-0.3477	-2.1355	-2.5027
Japan	JPN	39200060	39206858	1	-0.5042	-1.4418	-0.9787	-0.2847	0.2628	-1.6678	-0.6852	0.1216
Japan	JPN	39200060	39206282	1	-0.5713	-0.7114	-0.8627	-2.6893	-0.3019	-1.6678	-0.6852	-0.7496
Japan	JPN	39200060	39206945	0		-1.215	0.0226	1.2836	0.2022	1.0062	0.5755	0.1216
Japan	JPN	39200060	39201713	1	-1.1127	0.802	-1.5883	-1.3089	0.2334	-0.7368	-0.6852	0.0484
Japan	JPN	39200060	39201668	1	-0.4948	-1.8141	-2.1689	-0.573	-0.9405	-1.6678	-0.6852	-1.1252
Japan	JPN	39200060	39204641	0		-2.9627	-2.664	-2.6893	-0.423	-1.6678	-2.1355	-2.5027
Japan	JPN	39200060	39203528	1		-0.4203	-0.7902	-2.6893	-0.2419	-1.0529	-0.6852	0.1216
Japan	JPN	39200060	39202107	1	-1.3112	-0.59	-1.1926	-2.6893	-0.8683	-0.9292	-2.1355	-1.7277
Japan	JPN	39200060	39201404	0	0.015	2.6352	1.9359	-2.6893	4.8357	-1.6678	-0.6852	2.0955
Japan	JPN	39200060	39206621	0	-1.4366	-0.0271	-1.2062	-0.9801	-0.5265	-0.3801	-0.1727	-0.8394
Japan	JPN	39200060	39205206	0	-0.9432	-0.4203	-1.6218	-1.4319	0.3269	-1.6678	-1.5848	-0.8016
Japan	JPN	39200060	39203515	1	-0.0232	-0.7114	-1.9313	-1.0549	-0.3055	-0.2793	-0.7867	-1.0788
Japan	JPN	39200060	39203719	0	-0.1338	-0.4343	-0.9607	-1.2589	0.1835	-1.6678	-0.4948	-0.5079
Japan	JPN	39200060	39200868	1	-1.7309	-0.5801	-1.1926	-2.6893	-0.7	-0.7368	-2.1355	0.1216
Japan	JPN	39200060	39200830	1	-0.5976	-0.59	-1.0611	-0.8494	-0.5764	-1.6678	-0.5832	-0.5251
Japan	JPN	39200060	39201810	1	-1.4828	-0.985	-2.664	-1.3723	-0.2169	-1.6678	-2.1355	-1.0788
Japan	JPN	39200060	39202609	1	-0.9503	0.957	-1.4928	-1.6841	0.0982	-1.6678	-0.216	-0.6947
Japan	JPN	39200060	39201085	1	-0.1025	-1.0121	-1.3264	-2.6893	-1.0237	-1.437	-0.6852	-0.5251
Japan	JPN	39200060	39203670	0		-0.948	-2.664	-2.6893	-1.0905	-1.4875	0.5755	-1.7277
Japan	JPN	39200060	39200242	1		0.7855	-1.0611	-1.0059	0.3307	-0.8849	-0.4948	-0.3297
Japan	JPN	39200060	39202833	1		-0.2337	-0.4688	-1.3001	-0.5582	-1.6678	-0.216	0.1216
Japan	JPN	39200060	39204195	1	-1.3819
Japan	JPN	39200060	39204465	1	0.204	0.5946	-0.5544	-0.7207	0.6579	-0.0074	-0.2673	1.2841
Japan	JPN	39200061	39203705	1	0.0217	-0.9654	-1.1926	-2.6893	-0.1003	0.7407	-0.6852	-1.1252
Japan	JPN	39200061	39202070	1	-0.2341
Japan	JPN	39200061	39201380	1	1.2058	1.1763	-2.664	-2.6893	-3.7095	1.0192	2.4277	-0.5251
Japan	JPN	39200061	39202695	1	-1.3365
Japan	JPN	39200061	39206309	1	-1.1504	-1.3523	-0.8627	-1.6455	-0.7151	-0.2604	-0.1026	-0.3871
Japan	JPN	39200061	39202001	1	-1.0936	-0.2662	-0.9607	-1.3089	-0.831	-1.653	-0.5832	-0.4362
Japan	JPN	39200061	39203406	1	0.5935
Japan	JPN	39200061	39200898	1	-1.3145
Japan	JPN	39200061	39202749	1	-0.3447	-2.9627	-2.664	-1.7857	-0.2085	0.1134	-2.1355	-2.5027
Japan	JPN	39200061	39206983	1	-0.8788	-0.8398	-1.1926	0.0698	-0.0543	0.0767	-1.0808	-0.9111
Japan	JPN	39200061	39206832	1	-0.8174	-0.1502	0.0226	0.1053	-0.9291	1.0062	0.5755	0.1216
Japan	JPN	39200061	39203068	1	-1.1416	-0.2366	-0.9607	-1.7857	-0.8086	-1.6678	-0.4805	-0.5251
Japan	JPN	39200061	39201052	1	-1.2089	-0.2548	-1.2062	-0.9651	-0.2645	-1.6678	-0.5832	-1.3141
Japan	JPN	39200061	39204943	0	-1.0576	0.6348	-1.0143	-2.6893	1.0964	0.8851	-0.0551	0.7566
Japan	JPN	39200061	39204900	0	-0.2217	-1.018	-1.1926	-1.6895	-0.6111	-1.2919	-0.309	-0.3297
Japan	JPN	39200061	39205820	0	0.2688	-1.3452	-1.3322	0.1053	-1.9867	-1.6678	0.0444	-0.2726
Japan	JPN	39200061	39205406	0	-0.7615	-2.9627	-2.6747	-2.6893	-3.7095	-1.6678	-2.1355	-2.5027
Japan	JPN	39200061	39201611	0	-0.9232			0.8857	-0.9291
Japan	JPN	39200061	39202410	0	-0.6509	-1.0256	-1.6877	-2.6893	-0.8832	-0.2875	-0.3272	-0.3297
Japan	JPN	39200061	39203472	0	-1.0971	-0.9334	-1.1926	-2.6893	1.0484	-1.6678	-0.6852	-1.361
Japan	JPN	39200061	39202942	0	-1.3585	-0.6028	-0.7638	-2.6893	0.0651	-1.6678	-0.4805	0.1216
Japan	JPN	39200061	39202521	0	-1.6517	-1.2191	0.0226	-2.6893	-1.1003	-1.6678	-2.1355	-2.5027
Japan	JPN	39200061	39204274	0	-0.5701	-1.2786	-1.1926	-0.8189	-0.7586	-1.6454	-0.216	-0.9943
Japan	JPN	39200061	39206403	0	-1.0228	-1.5086	-0.3827	-1.2764	0.0929	-1.6678	-0.309	-0.4377
Japan	JPN	39200061	39203286	0	-1.7227	0.5344	-0.7836	-2.6893	-0.7254	-1.6678	-1.1534	0.1216
Japan	JPN	39200061	39202367	0	-0.426	1.1306	1.9359	-2.6893	0.8435	-0.074	1.1375	0.9888
Japan	JPN	39200061	39205868	0	-0.7356	-0.0862	0.0226	0.5588	0.6318	1.5706	0.5858	0.1216
Japan	JPN	39200061	39201422	0	-1.0609					-1.6678		0.1216
Japan	JPN	39200061	39203312	0	-1.3468	-0.8755	-0.3488	-2.6893	-1.6541	-1.6678	-2.1355	-0.1621
Japan	JPN	39200061	39203482	0	-0.9497	-1.2345	-1.0217	-1.7857	0.7464	-0.9484	1.4752	2.0955
Japan	JPN	39200061	39204757	0	-2.3347
Japan	JPN	39200062	39207032	0	-0.1271	-0.2662	-0.227	-0.2767	0.0589	0.0906	0.5755	0.1216
Japan	JPN	39200062	39201398	0	0.4013	-0.2479	-1.0953	-0.5016	-0.3868	-0.0625	-2.1355	-1.6557
Japan	JPN	39200062	39204506	1	0.0951	2.6352	0.231	0.0595	0.4585	0.083	0.5755	0.9444
Japan	JPN	39200062	39204812	0	0.1069	-0.0862	0.0226	-0.3365	1.2711	-1.0529	1.2262	2.0955
Japan	JPN	39200062	39202568	0	-0.4673	-0.0862	0.0226	-0.5695	-0.017	-1.6678	-0.3943	0.1216
Japan	JPN	39200062	39202933	1	0.1418	-0.7353	-1.0345	-1.1433	-0.842	-0.2092	0.8482	1.2147
Japan	JPN	39200062	39202747	0	-0.5389	0.5266	-0.8219	-1.3089	-0.571	-1.2919	-0.3763	-0.8443
Japan	JPN	39200062	39206991	1	-0.6156	-0.3486	-1.3264	-1.0161	-0.7437	-0.0821	-0.6852	-1.2688
Japan	JPN	39200062	39200861	0	-1.2646	-1.5492	-0.9947	-1.6821	-0.7648	-1.6678	-0.2008	-0.3856
Japan	JPN	39200062	39206042	0	0.7195	-1.3125	0.2536	-1.1465	-0.7019	-0.4428	-2.1355	-0.3086
Japan	JPN	39200062	39200094	1	-0.9358	-1.5816	-2.664	-0.8189	-1.1015	-1.6678	-2.1355	-1.2711
Japan	JPN	39200062	39206977	0	0.2587	0.5128	-0.7638	-0.6824	0.2075	-0.0352	-0.1026	-0.1563
Japan	JPN	39200062	39200221	1	-1.0707	-0.5743	-1.0611	-1.2502	-0.8309	-0.7368	-0.6852	-0.1563
Japan	JPN	39200062	39206163	0	-1.0603	-0.59	-1.1926	-0.8237	0.0838	-0.2198	-0.1026	0.1216
Japan	JPN	39200062	39204763	0	0.5948	-0.6727	-1.1926	-0.6441	-0.507	-0.8849	0.0256	-0.7496
Japan	JPN	39200062	39202562	0	-0.0764	0.3266	1.2867	-0.7919	0.2646	0.2669	0.0215	2.0955
Japan	JPN	39200062	39200067	1	-0.669	0.3266	-1.7997	-1.0152	-0.6157	-0.9292	-0.4948	-0.5251
Japan	JPN	39200062	39203514	0	-0.9575	0.5068	-0.2827	-0.796	-0.589	-0.1019	0.5755	0.1216
Japan	JPN	39200062	39207057	0	0.7868	0.2746	-1.0611	-0.7107	-0.235	-0.8849	-1.7719	-0.5305
Japan	JPN	39200062	39201736	0	-0.2817	-1.2372	-1.1926	-1.2589	-1.0636	-1.6678	-0.6852	-1.1252
Japan	JPN	39200062	39202875	1	0.3022	-0.8357	-1.3815	-0.7911	-0.689	-0.2306	-0.6852	-1.2412
Japan	JPN	39200062	39200200	0	0.1197	-0.9232	-1.1926	-0.7688	-0.4586	-1.6678	-0.176	-0.7496
Japan	JPN	39200062	39200944	0	-1.3161	1.3697	-0.3802	-1.3158	-0.4963	-1.6678	0.5755	-0.6912
Japan	JPN	39200062	39201043	1	1.0706	-0.948	-1.0143	-1.7857	0.2349	-0.1195	0.4807	-0.3297
Japan	JPN	39200062	39200629	1	0.2881	0.7989	-1.231	-1.7505	0.1277	-0.6073	0.085	-0.6762
Japan	JPN	39200062	39202312	0	-0.7014	-0.7221	-1.0935	-1.7857	-0.8964	-1.6678	-0.6852	-0.9299
Japan	JPN	39200062	39204231	0	0.6481	-1.2451	-2.664	-0.6277	-0.6008	-0.3646	-2.1355	-0.6353
Japan	JPN	39200062	39201971	0	-0.5326	1.7162	1.9359	-0.0614	0.4597	-0.3205	0.8038	2.0955
Japan	JPN	39200062	39203542	0	0.0299	0.8171	-0.6315	-1.3723	0.4209	-0.08	1.3918	0.1216
Japan	JPN	39200062	39200833	0	-0.4227
Japan	JPN	39200062	39203475	0	0.4316	-1.6559	-1.1926	-2.6893	-1.4434	-1.6678	-0.6852	-1.1252
Japan	JPN	39200062	39204049	0	-0.5815
Japan	JPN	39200062	39202419	0	0.252	-0.6607	-1.0935	-0.8319	-0.6136	-1.6678	-2.1355	-0.5711
Japan	JPN	39200062	39206558	1	-0.9407	0.7946	-0.6719	-0.1615	-0.6283	-0.218	0.4886	0.1575
Japan	JPN	39200063	39201585	1	-0.0508	0.9454	-0.6315	-0.3655	-0.5297	-0.2915	0.1648	1.0448
Japan	JPN	39200063	39204396	1	-0.0546	-0.59	-0.4728	-2.0365	-0.7908	-0.526	-0.6852	0.1216
Japan	JPN	39200063	39204508	0	-0.9647	0.2695	-0.7638	-1.7857	-0.1219	0.0167	-0.176	0.7864
Japan	JPN	39200063	39202902	0	-1.8832	-2.9627	-2.664	-2.6893	-2.4399	-1.6678	-2.1355	-1.9384
Japan	JPN	39200063	39200334	1	-0.4328	0.5946	-0.4806	-1.6455	-0.6001	-1.6678	-0.4948	0.4777
Japan	JPN	39200063	39201051	1	-0.9617	-0.59	-1.0611	-1.6895	-1.288	-0.7368	-0.176	-0.2503
Japan	JPN	39200063	39203963	0	-1.9835	-0.7087	-1.1592	-2.6893	-0.2867	-1.6678	-0.5832	0.1216
Japan	JPN	39200063	39206953	1	-0.3972	-1.5816	-1.168	-1.7857	-0.8241	-0.7368	-2.1355	-1.3857
Japan	JPN	39200063	39206768	0	-0.0369	-0.59	0.3461	-0.9285	-0.0937	-1.6678	0.5755	0.4777
Japan	JPN	39200063	39202103	1	-1.2863	-0.0115	-1.7242	-0.7665	-0.4845	-1.6678	-1.5537	-0.3485
Japan	JPN	39200063	39200137	0	-0.9281	-0.2479	-0.7638	-2.6893	-0.7003	-1.6678	-0.9764	0.1216
Japan	JPN	39200063	39201635	1	-0.5845	-0.5775	-1.3168	-0.9516	-0.654	-0.8768	-1.1693	1.515
Japan	JPN	39200063	39202555	0	-0.2022	-0.4203	-0.6643	-2.6893	-0.3075	-1.6678	0.8038	0.6905
Japan	JPN	39200063	39202762	1	-1.4636	1.3939	-0.5836	-1.1286	-0.5406	-0.7054	-0.216	0.1575
Japan	JPN	39200063	39206333	1	-0.5566	1.3889	1.9359	-2.6893	-0.4522	-0.7368	2.4277	2.0955
Japan	JPN	39200063	39204837	1	-0.0574	-0.5743	-1.0935	-0.8312	-0.1015	-1.6678	-1.7719	0.7864
Japan	JPN	39200063	39204916	1	-0.2398	-1.1085	-1.1926	-0.5	-0.8964	-0.4753	-2.1355	-0.5305
Japan	JPN	39200063	39205957	0	-0.2972	-0.4203	-0.9145	-0.3705	-0.3003	-0.4035	-0.5832	-1.453
Japan	JPN	39200063	39203138	1	-1.3684	0.3376	-1.5883	-0.2977	-0.485	-1.6678	-2.1355	0.1216
Japan	JPN	39200063	39200659	1	-0.6065	-0.8379	-1.7242	-0.7597	0.3532	-1.6678	-2.1355	-2.5027
Japan	JPN	39200063	39202507	0					-0.4185
Japan	JPN	39200063	39204012	1	0.26	1.3939	-0.3048	-2.6893	-0.2334	-1.6678	-0.3912	-0.5628
Japan	JPN	39200063	39203263	0	-1.1583	-0.5699	-0.9012	-0.8008	-0.2591	-1.6678	-0.7755	0.9444
Japan	JPN	39200063	39200195	1	-1.1479	-1.1002	-1.418	-1.1077	-2.1364	-0.8849	-0.6852	-0.1563
Japan	JPN	39200063	39203448	0	-0.2686	-0.7221	-0.7836	-2.6893	-0.5212	-0.5011	-0.5832	-1.1252
Japan	JPN	39200063	39204597	0	-1.2745	-0.4879	-0.992	-1.2502	-0.5401	-1.6678	-2.1355	-0.7496
Japan	JPN	39200063	39203990	0	-0.0442	-1.4144	-0.0808	-0.934	-0.9838	0.2804	-0.7078	0.0324
Japan	JPN	39200063	39201314	1	0.1121	-2.9627	-1.76	-1.3001	-1.2604	-0.4795	-0.6852	-2.5027
Japan	JPN	39200063	39205696	0	-1.3954	0.3289	-1.1926	-1.7857	-1.2404	-0.5519	0.5755	0.1216
Japan	JPN	39200063	39206072	0	-0.8351	-2.9627	-0.8946	-1.1339	-1.2593	-0.4321	-2.1355	-0.7563
Japan	JPN	39200063	39204967	1	-1.3087	0.879	1.9359	-0.9771	0.6106	0.0076	-0.1321	2.0955
Japan	JPN	39200063	39204749	1	-0.4657	-0.1827	-0.3827	-0.4405	-0.1365	-1.6678	-1.5537	-1.235
Japan	JPN	39200063	39201387	0	-1.0729	-1.0212	-0.9624	0.6282	2.5867	0.216	-0.6852	1.515
Japan	JPN	39200063	39204399	0	-0.5288	-2.0011	-2.664	-2.6893	0.6656	-1.6678	-1.4019	0.0388
Japan	JPN	39200064	39206142	0	0.0959	-1.7287	-2.664	-2.6893	-1.4242	-1.6678	-0.5832	-0.7685
Japan	JPN	39200064	39203794	1	1.07	-0.0192	-0.2827	-0.796	-0.5736	-1.6678	-0.2192	2.0955
Japan	JPN	39200064	39205482	1	0.6537	-0.59	-1.0217	-0.6813	-0.5882	-1.6678	-0.7867	-1.1242
Japan	JPN	39200064	39206261	0	0.1748	-0.9334	-0.8219	-1.668	-0.5246	-0.4817	-0.5832	-1.1405
Japan	JPN	39200064	39205093	0	0.6234	-1.1363	-1.7911	-2.6893	-1.1863	-1.6678	-0.3912	0.4994
Japan	JPN	39200064	39204150	1	-0.7122				-0.1312
Japan	JPN	39200064	39201269	1	0.3944	-0.2509	-0.9947	-1.4428	-0.4728	-0.7946	-0.4771	-0.5912
Japan	JPN	39200064	39205793	0	0.3244	0.5836	0.0226	-1.7857	-0.0581	-0.8849	0.1693	2.0955
Japan	JPN	39200064	39201962	0	-0.2626	-1.4479	-1.0741	-0.2603	-0.5754	-1.6678	-0.6681	-0.3297
Japan	JPN	39200064	39204415	1	0.9622	-0.7221	-0.227	-2.6893	-0.5359	-1.6678	0.5755	0.839
Japan	JPN	39200064	39205028	0	-0.4214	-0.5259	-1.0935	-1.3089	-0.3891	-1.6678	-0.5832	-0.2432
Japan	JPN	39200064	39203246	0	0.4398	-0.8357	-0.7638	-1.3001	-0.8324	-0.5309	-0.216	-1.1252
Japan	JPN	39200064	39203169	0	-0.5228	1.3697	0.8348	-1.7857	0.2616	-1.6678	-1.4019	-0.5305
Japan	JPN	39200064	39204224	1	0.1224	-0.8398	-1.5117	-1.1982	-0.4035	-0.5309		-0.5251
Japan	JPN	39200064	39206478	0	0.438	-1.0602	-1.1926	-2.0365	-0.195	-1.6678	-0.6852	-0.5251
Japan	JPN	39200064	39204741	0	-0.9193	0.5091	0.0226	-1.0029	0.1119	-1.6678	-0.6852	0.7435
Japan	JPN	39200064	39204676	0	-0.3723	-0.0862	0.0226	-2.6893	0.3207	-1.6678	0.1922	0.1216
Japan	JPN	39200064	39200978	1	-1.1894	0.1371	-0.7638	-1.3001	-0.7429	-1.6678	-0.4801	0.6382
Japan	JPN	39200064	39206340	0	-0.6489	-1.3452	-1.1926	1.2836	0.0032	0.4394	-0.6852	-1.1252
Japan	JPN	39200064	39200469	0	0.4367	-1.5795	-0.5836	-0.793	-0.6153	-0.5842	0.3473	0.1216
Japan	JPN	39200064	39203414	0	-0.451	-0.4203	-0.8946	-2.6893	-0.9634	-1.6678	0.5755	0.1216
Japan	JPN	39200064	39205901	0	-0.5376	-1.0212	-1.7242	-0.9991	-0.8252	-1.6678	-0.6852	-1.1252
Japan	JPN	39200064	39201029	0	-1.0434	-2.9627	-2.664	-2.6893	-0.9611	-1.6678	-2.1355	-2.5027
Japan	JPN	39200064	39200794	0		-2.9627	-2.664	-0.2571	-0.7641	-1.6678	-2.1355	-2.5027
Japan	JPN	39200064	39206562	0	0.107	-0.7221	-1.1926	-2.6893	-0.353	-1.6678	-0.5832	-0.3297
Japan	JPN	39200064	39201942	0	-0.3949	-2.9627	-2.664	-2.6893	-1.1195	-1.6678	-2.1355	-0.942
Japan	JPN	39200064	39203103	0	0.8667	1.3889	1.036	-1.1307	0.2154	-1.6678	1.2262	2.0955
[truncated: 4,648 more rows]
