# Supplementary material for: Antecedents of adolescent students’ ICT self-efficacy: The ICT dataset
Source: Data Brief. 2020 Oct 22;33:106437. doi: 10.1016/j.dib.2020.106437 (PMC7644865; doi:10.1016/j.dib.2020.106437)
Supplement: Supplementary file 1 [file mmc1.zip › Korea.csv]

CNTRYID	CNT	CNTSCHID	CNTSTUID	ST004D01T	ESCS	INTICT	COMPICT	HOMESCH	ENTUSE	USESCH	SOIAICT	AUTICT
Korea	KOR	41000001	41004017	1	0.5909	-0.0862	0.0226	0.1053	-0.424	-1.6678	0.5755	0.1216
Korea	KOR	41000001	41001315	1	0.2538	-1.2115	-1.9313	0.1902	-0.7727	-0.0671	-0.7045	-1.4991
Korea	KOR	41000001	41000446	1	-0.1033	-1.0674	0.0226	0.3275	0.1432	-1.6678	0.5755	0.1216
Korea	KOR	41000001	41003397	1	-0.3256	-0.0862	-1.9313	-0.3644	-0.3235	-1.6678	-1.7719	-1.4991
Korea	KOR	41000001	41004898	1	-0.3402	-0.8893	-1.2567	-0.8392	-0.8383	-1.6678	0.0221	-0.6959
Korea	KOR	41000001	41004742	1	0.8562	0.7332	-1.0088	0.0266	-0.4116	-1.6678	-0.7078	-0.2709
Korea	KOR	41000001	41003171	0	0.2652	-0.8379	-0.4728	0.1117	-0.901	0.4259	-1.5848	0.4504
Korea	KOR	41000001	41002681	0	-0.1856	-1.0325	-0.227	-0.054	0.1215	-1.6678	0.3473	0.4777
Korea	KOR	41000001	41005583	0	-0.1541	-0.0692	-1.0288	0.1053	0.5214	0.1831	0.0215	-0.7816
Korea	KOR	41000001	41002276	0	-0.5041	-0.0862	0.0226	1.2836	0.8142	-0.4817	0.5755	0.1216
Korea	KOR	41000001	41004631	0	-0.1603	-1.3452	0.0226	1.2836	0.8779	1.5721	0.5755	0.1216
Korea	KOR	41000001	41002157	0	-0.3077	2.6352	1.9359	3.6039	-0.0408	3.6292	2.4277	2.0955
Korea	KOR	41000001	41001056	0	0.1552	-0.2662	0.0226	0.7113	-0.0408	1.0062	0.5755	-0.2503
Korea	KOR	41000001	41002510	0	1.4118
Korea	KOR	41000001	41001503	0	-0.4609	-0.2662	0.0226	0.1053	0.1575	-1.6678	-0.6852	-1.1252
Korea	KOR	41000001	41002337	0	0.231	-0.4174	0.0226	0.7113	-0.1215	1.0062	0.5755	0.1216
Korea	KOR	41000001	41000476	0	0.645	-1.3452	-1.1926	0.7113	-0.0408	1.0062	-0.6852	-1.1252
Korea	KOR	41000001	41001078	0	-1.1752							0.1216
Korea	KOR	41000001	41004986	1	-0.8252	-0.4488	-0.6116	-0.9824	-1.4644	-1.6678	0.5755	-0.4607
Korea	KOR	41000001	41004096	1	0.4616	-0.4203	-1.5179	0.0705	-0.8721	-1.6678	-2.1355	-1.3017
Korea	KOR	41000002	41003796	1	-0.635	-0.2662	-0.7638	-0.2499	-0.6157	0.2835	-0.0517	-0.7496
Korea	KOR	41000002	41004901	1	-0.2949	-0.0862	0.0226	0.3298	1.0024	0.4394	-0.4771	0.1216
Korea	KOR	41000002	41003564	1	-0.5129	0.2086	-0.9285	-1.223	-0.5513	-1.6678	-0.6852	1.1232
Korea	KOR	41000002	41000045	1	-0.255	-1.3452	-0.7638	0.1053	-0.0939	-1.6678	-0.6852	-1.1252
Korea	KOR	41000002	41002163	1	-0.9716	-1.4418	-1.9313	-2.6893	-3.7095	-1.6678	-2.1355	-1.7277
Korea	KOR	41000002	41002128	1	-1.1908	0.468	0.7162	-0.934	-0.8969	-0.8768	-0.1021	-0.2503
Korea	KOR	41000002	41004617	1	0.1723	-1.6912	-2.664	0.1032	-3.7095	-0.0688	-2.1355	-2.5027
Korea	KOR	41000002	41004982	1	-1.7534	-0.4174	0.0226	-0.9969	-1.3652	-1.6678	-0.2852	-0.4607
Korea	KOR	41000002	41001035	1	-0.5415	-0.7306	-0.8627	-0.4021	-0.445	-1.6678	-2.1355	-0.6491
Korea	KOR	41000002	41001040	1	-0.5457	1.0919	0.0226	-1.2502	-0.6661	-0.7368	0.5755	0.1216
Korea	KOR	41000002	41001828	1	-0.6629	-0.0862	-0.8627	-0.3267	-0.1911	0.3699	-0.5832	-0.8028
Korea	KOR	41000002	41003565	1	-0.3433	-0.0913	-1.6877	-0.5612	0.2077	-0.1817	-2.1355	0.7566
Korea	KOR	41000002	41003002	1	-1.1477	-0.8419	-1.1926	0.2496	0.0589	0.213	-0.0553	-0.4607
Korea	KOR	41000002	41003915	1	-0.8218	-0.559	-0.4728	-2.6893	-0.9205	-1.0529	-0.6852	0.1216
Korea	KOR	41000002	41000570	1	0.1608	-0.559	-0.4806	-0.3474	0.1487	-1.0529	-2.1355	0.1216
Korea	KOR	41000002	41002748	1	-1.4954	-0.7092	-0.3802	-0.4387	-1.2012	-1.6678	-2.1355	-2.5027
Korea	KOR	41000002	41002153	1	-0.2819	-1.0936	-1.1926	0.7113	-1.5334	0.0291	-0.6852	-1.1252
Korea	KOR	41000002	41002017	1	-0.58	2.6352	-0.4806	-0.242	0.2268	-0.2536	0.2163	-0.4607
Korea	KOR	41000002	41003435	1	0.2239	-0.2479	-1.0611	0.1053	0.0338	0.4641	-2.1355	-1.3017
Korea	KOR	41000002	41003659	1	-0.6162	-0.2479	-0.4806	-2.6893	-0.6837	-1.6678	-0.6852	-0.4607
Korea	KOR	41000002	41002141	1	-0.2099	-1.007	-0.3827	-0.4935	-0.7786	-0.2607	-0.6852	-0.7496
Korea	KOR	41000002	41005725	1	-1.1004	1.1352	-0.6315	0.6569	0.7143	0.783	0.5755	-0.959
Korea	KOR	41000002	41004895	1	-1.0361	-1.3452	0.0226	-2.6893	-0.3748	-0.5309	-2.1355	0.1216
Korea	KOR	41000002	41002719	1	0.1814	-1.4447	-1.0935	0.0507	-1.4249	-0.7847	-0.4948	-1.1252
Korea	KOR	41000002	41003021	1	-0.846	-1.3452	0.0226	0.196	-0.4871	-0.7433	-0.6852	-0.2503
Korea	KOR	41000002	41002461	1	-0.4164	-0.8264	-1.0611	-1.6895	-0.738	-1.0529	-1.5596	-2.5027
Korea	KOR	41000002	41002659	1	-0.4529	0.2032	-0.8627	-0.1665	0.5708	-0.2025	-0.4027	-0.5005
Korea	KOR	41000002	41004810	1	-0.3902	1.7162	-0.7638	0.4741	-0.1223	0.4882	-0.0823	-0.4607
Korea	KOR	41000002	41005414	1	-0.5604	-0.0862	0.0226	0.7113	0.6788	-1.6678	0.5755	0.1216
Korea	KOR	41000002	41003012	1	-0.9247	-0.4203	-0.9607	-2.6893	-0.6934	-1.6678	-0.6852	-1.0788
Korea	KOR	41000002	41000125	1	0.1779	-0.0862	-0.7638	1.0195	-0.256	-0.5309	-1.2695	-0.4607
Korea	KOR	41000002	41001900	1	-0.1162	-1.3452	-1.1926	0.4646	0.2461	-1.6678	-0.6852	-1.1252
Korea	KOR	41000003	41001685	1	-0.1955	-0.0862	0.0226	0.9219	0.3943	-1.6678	0.1922	0.1216
Korea	KOR	41000003	41000519	1	-0.7297	-0.4203	-0.3802	-1.1999	-0.3345	-1.6678	-1.7719	-1.0788
Korea	KOR	41000003	41003683	1	0.2571	-0.0061	-0.7638	-0.6099	-0.4598	-1.6678	-2.1355	-0.5305
Korea	KOR	41000003	41000323	1	-0.8688	-0.0088	-1.4011	0.1829	-0.6606	0.6603	-0.8709	-0.5305
Korea	KOR	41000003	41003508	1	-0.3991	-0.2662	-1.0611	-1.2296	-0.4821	-0.4694	-2.1355	-0.946
Korea	KOR	41000003	41005531	1	0.3836	-2.9627	-1.6008	0.1393	-0.737	0.2017	-0.928	-1.3989
Korea	KOR	41000003	41000712	1	-0.2944	-0.7221	-0.7638	0.4675	-0.296	0.3364	-0.5832	-0.4607
Korea	KOR	41000003	41000060	1	-0.6031	-1.3107	-1.0611	-1.2073	-0.334	-1.6678	-2.1355	-2.5027
Korea	KOR	41000003	41002569	1	-0.959	-0.0862	-0.7902	-0.0013	0.1455	-0.3451	-0.309	0.1216
Korea	KOR	41000003	41004394	1	0.1656	-0.59	-0.7638	-0.4926	-0.1871	-1.0529	-0.6852	-0.7496
Korea	KOR	41000003	41002753	1	-0.8655	-0.0862	-1.0611	0.2512	0.6039	-1.6678	-2.1355	-1.7277
Korea	KOR	41000003	41001357	1	-0.107	-0.4203	-1.161	-0.9788	-0.2803	-1.6678	-1.0992	-0.946
Korea	KOR	41000003	41000876	1	-0.4278	-0.0862	-1.0611	-0.99	-0.1462	-1.6678	-0.1972	-0.4607
Korea	KOR	41000003	41001518	1	-0.4196	-1.3216	-1.5179	-0.2106	-1.5304	-1.6678	-2.1355	-2.0641
Korea	KOR	41000003	41005289	1	0.0364	-0.4203	-0.4728	-0.4324	-0.6679	-1.6678	-0.8391	-0.7639
Korea	KOR	41000003	41001119	0	-0.6125	0.0308	-0.711	-0.0243	-0.0042	-0.2785	-0.5832	-0.2503
Korea	KOR	41000003	41005060	0	-0.8528	-0.7815	-1.0611	-0.7841	-0.1481	-1.6678	-1.4019	-0.2503
Korea	KOR	41000003	41004023	0	-1.0565	-0.2662	-0.7902	0.0507	-0.3016	-1.0529	-0.0823	-0.5305
Korea	KOR	41000003	41002270	0	-0.7582	-0.847	-0.8627	-0.3536	-0.1465	-0.801	0.1693	-0.2778
Korea	KOR	41000003	41005401	0	-1.3847	-0.7114	-0.9607	-0.1849	-0.411	-1.6678	-0.5832	-1.044
Korea	KOR	41000003	41000215	0	1.2512	-0.4314	0.0226	0.344	-0.2867	0.4813	-2.1355	0.833
Korea	KOR	41000003	41003872	0	-1.1489	-0.7221	-0.9607	-0.074	-0.2183	-1.6678	-0.1727	-1.1252
Korea	KOR	41000003	41001598	0	-0.9648	-0.2479	-0.227	-1.0102	0.0483	-1.6678	-0.5832	-0.4607
Korea	KOR	41000003	41003339	0	-0.04	-0.0862	-0.5034	0.9151	0.5564	-0.8849	0.1648	-1.1811
Korea	KOR	41000003	41003029	0	0.2712	-1.5808	-1.9313	-2.6893	-0.1768	-1.0529	-1.4019	-2.5027
Korea	KOR	41000003	41003988	0	0.3698	-1.3452	-1.1926	-0.4308	-0.1828	-1.6678	-0.6852	-1.1252
Korea	KOR	41000003	41001192	0	-0.5892	-1.4993	-1.3452	-2.6893	-0.087	-0.801	0.9628	0.1216
Korea	KOR	41000003	41003559	0	-0.9997	-0.0862	0.0226	0.2595	-0.3441	-1.6678	0.5755	0.1216
Korea	KOR	41000003	41005043	0	-0.1809	2.6352	-0.4728	-0.4646	-0.4319	-1.6678	-0.8686	-0.3902
Korea	KOR	41000003	41004539	0	-0.1793	-0.4136	-1.4928	-1.0161	-0.7499	-0.8849	-0.4805	-0.6774
Korea	KOR	41000003	41004908	0	0.3261	-0.7199	0.0226	0.5577	0.1209	0.9267	0.5755	0.1216
Korea	KOR	41000003	41003504	0	-0.431	-1.0588	-0.5907	-0.445	-0.5956	-1.6678	-0.5832	-0.1563
Korea	KOR	41000003	41002529	0	-1.2175	-1.6598	-1.1926	-0.9364	-0.6693	-1.6678	-0.3241	-0.1563
Korea	KOR	41000003	41005253	0	0.242	0.1395	-0.4806	0.0432	0.5424	-1.6678	0.5755	-0.5711
Korea	KOR	41000004	41003998	1	-0.6512	-0.0862	0.1386	0.1057	-0.6079	-0.219	-0.0553	-0.1563
Korea	KOR	41000004	41004785	1	-0.092	-0.0862	-0.9607	0.2809	-0.3989	-1.6678	-1.2871	-0.1563
Korea	KOR	41000004	41001064	1	-0.6296	-1.1042	-0.9607	-0.7283	-1.3028	-0.7847	-1.5588	-0.7496
Korea	KOR	41000004	41003177	1	-1.444	-1.1378	-1.5179	0.1094	0.2874	-0.7847	-0.7078	-1.044
Korea	KOR	41000004	41005534	1	-0.8387	-0.9334	-0.9607	-0.2733	-0.2159	-1.6678	-2.1355	-0.4784
Korea	KOR	41000004	41001788	1	0.4626	-0.0862	0.0226	-0.1794	-0.4701	-1.6678	0.1701	1.4234
Korea	KOR	41000004	41000618	1	0.0383	1.1493	1.4967	0.4699	0.2192	0.1625	0.3482	1.0177
Korea	KOR	41000004	41005145	1	0.2463	-0.0862	-0.9607	-0.4661	-0.3861	-1.6678	-0.6852	-1.3017
Korea	KOR	41000004	41004276	1	-0.8511	-2.1648	0.0226	-0.7415	-0.832	-1.6678	-2.1355	0.1216
Korea	KOR	41000004	41001830	1	0.181	0.6555	-0.6097	-0.0145	-0.3793	-0.0287	-0.5656	-0.1563
Korea	KOR	41000004	41003375	1	-0.9213	-0.0862	0.0226	0.1053	-0.1999	-1.6678	-0.6852	-0.7496
Korea	KOR	41000004	41004885	1	-0.7377	-2.9627	-1.0611	-2.6893	-2.0397	-1.6678	-0.6852	-0.959
Korea	KOR	41000004	41000252	1	-1.02	-0.7092	-1.1926	-2.6893	0.1778	-1.6678	-0.6852	-1.1252
Korea	KOR	41000004	41004259	1	-0.6838	-0.9334	-1.1926	-0.1982	-0.4311	-1.6678	-0.6852	-1.1252
Korea	KOR	41000004	41000454	1	0.2939	-1.3452	-1.1926	0.1053	-0.0408	0.4394	-0.6852	-1.1252
Korea	KOR	41000004	41000614	1	-0.9952	-0.0862	-0.8627	0.9397	1.349	-1.6678	-0.6852	-1.1252
Korea	KOR	41000004	41002582	0	-0.8014	-0.0862	0.0226	0.7113	-1.9954	0.4394	0.5755	-0.9299
Korea	KOR	41000004	41001925	0	-0.086	0.1221	0.0226	-0.6174	-0.1306	-1.6678	-0.2197	-0.1563
Korea	KOR	41000004	41005295	0	0.4505	0.5289	-0.6928	0.0613	-0.0023	-1.6678	-0.7696	-0.8198
Korea	KOR	41000004	41000699	0	-0.8771	-1.18	-1.0611	-1.2145	-0.5901	-1.6678	-1.5596	-1.236
Korea	KOR	41000004	41003745	0	-0.925	-2.9627	-1.762	-2.6893	-3.7095	-1.6678	-2.1355	-0.9838
Korea	KOR	41000004	41004410	0	-0.8424	-0.6385	-0.7836	-1.1482	-1.9456	-1.6678	-0.216	-2.5027
Korea	KOR	41000004	41000043	0	-1.5286	-0.4136	-0.5034	0.6356	-0.0408	-0.7847	0.5755	2.0955
Korea	KOR	41000004	41002823	0	1.2729	-0.4174	0.0226	0.1053	0.2506	-0.7946	0.8038	0.1216
Korea	KOR	41000004	41001475	0	-1.0361	-1.1138	0.0226	-2.6893	-0.1488	-1.6678	-0.4323	0.1216
Korea	KOR	41000004	41005625	0	0.3178	-0.0862	0.0226	0.5433	-0.152	0.4171	0.5755	0.1216
Korea	KOR	41000004	41005074	0	0.9694	-0.7221	-0.8627	-0.0987	-0.3376	-0.127	-0.6852	-0.6774
Korea	KOR	41000004	41003362	0	-0.7987	-1.2858	-1.0217	-0.2669	-1.1864	-0.182	-0.4801	0.1216
Korea	KOR	41000004	41000932	0	-0.2906	-1.5733	0.0226	-1.6841	-0.7012	-1.6678	0.5755	-0.5461
Korea	KOR	41000004	41003793	0	0.3947	-0.4314	-2.664	0.1053	-0.2619	-1.6678	-2.1355	-2.5027
Korea	KOR	41000004	41000581	0	0.5143	-0.5717	-0.4728	0.1825	-0.5537	-0.5037	0.5755	-0.2503
Korea	KOR	41000004	41004408	0	-0.443	-0.2479	-0.227	0.1053	-0.319	-1.6678	-0.5832	-0.4607
Korea	KOR	41000004	41001390	0	-0.8786	-0.2662	0.0226	-0.0851	-0.059	-1.6678	-0.3912	-0.2503
Korea	KOR	41000004	41003452	0	-0.5234	-1.1314	-0.5034	0.799	0.1474	0.8846	-0.1972	-1.1252
Korea	KOR	41000005	41005540	1	0.7043	-1.2163	-1.6145	0.6243	0.533	0.619	-0.9906	-0.4607
Korea	KOR	41000005	41000798	1	-0.2924	-0.647	-1.0611	-0.1419	-0.8854	-1.6678	-0.6852	-0.7496
Korea	KOR	41000005	41004781	1	0.5929	-0.5847	0.0226	0.472	-1.0744	-1.6678	-0.4771	0.1216
Korea	KOR	41000005	41004218	1	-0.803	0.2718	-0.7573	1.2091	0.5666	-1.6678	-0.5828	-0.8443
Korea	KOR	41000005	41002074	1	0.1524	2.6352	-1.7997	0.5888	-0.0934	-1.6678	-2.1355	-0.9933
Korea	KOR	41000005	41003454	1	1.4235	0.468	-0.1587	-0.7446	-0.4627	-1.6678	-1.2871	0.1216
Korea	KOR	41000005	41000630	1	-0.2449	-0.2479	-0.7638	0.257	-0.8425	-0.8849	-0.4948	-0.959
Korea	KOR	41000005	41003163	1	0.2257	0.9526	0.7825	-0.1894	-0.2011	-1.6678	-2.1355	2.0955
Korea	KOR	41000005	41000805	1	-0.422	0.0789	0.0226	-0.3989	-0.6604	-1.6678	-1.5848	-0.1563
Korea	KOR	41000005	41003706	1	0.1536	-0.2479	-1.0611	-2.6893	-0.7626	-1.6678	-2.1355	-1.3017
Korea	KOR	41000005	41002320	1	1.0715	-0.0192	-1.762	0.2017	-0.1694	-0.5309	-2.1355	-1.3017
Korea	KOR	41000005	41000893	1	0.0549	-1.1019	-1.2891	-0.2074	-1.0947	-0.9292	-0.6852	-0.943
Korea	KOR	41000005	41001744	1	-0.2679	-0.4314	-1.088	-0.417	-1.3031	-1.6678	-2.1355	-0.2503
Korea	KOR	41000005	41005528	1	-0.0599	-0.847	-1.6008	-0.2727	-0.3949	-1.6678	-1.2106	-0.2503
Korea	KOR	41000005	41001552	1	0.1812	-0.5775	-1.0411	-0.0019	-0.7713	-1.6678	-0.414	-0.959
Korea	KOR	41000005	41005018	1	-0.4565	-1.0256	0.0226	0.0788	-1.1085	-0.0581	-0.2852	-0.1563
Korea	KOR	41000005	41002923	1	0.5945	-0.2479	0.0226	0.3695	0.4167	-1.6678	-0.2004	0.1216
Korea	KOR	41000005	41002022	0	-0.1468	-0.0862	-1.1926	0.7113	-0.0939	0.4394	0.5755	0.1216
Korea	KOR	41000005	41002705	0	-0.3523	0.2773	-1.2567	-1.3764	-0.0301	-1.6678	-0.6852	-0.8028
Korea	KOR	41000005	41000822	0	-0.0305	0.0075	-0.227	-0.8203	0.4698	-1.6678	-0.5832	0.1216
Korea	KOR	41000005	41004930	0	-0.5841	-0.59	-0.4806	0.7113	-0.57	1.0062	0.1648	0.1216
Korea	KOR	41000005	41005518	0	-1.1358	-0.5847	0.9964	-2.6484	-0.2939	-1.6678	0.5755	0.1216
Korea	KOR	41000005	41005680	0	0.8434	-2.9627	-1.1926	0.8053	-0.3899	-1.6678	-1.1947	-0.6947
Korea	KOR	41000005	41004381	0	0.6399	-0.5717	-0.9607	0.3267	-0.502	-1.6678	0.3482	-0.7496
Korea	KOR	41000005	41000159	0	0.3467	-0.2479	0.0226	0.2837	-0.1013	-1.6678	0.5755	0.1216
Korea	KOR	41000005	41004465	0	-1.3559	-1.099	-1.6145	-1.7857	-0.3571	-1.6678	-0.9941	0.1959
Korea	KOR	41000005	41005155	0	0.7984	-0.989	-0.9874	0.1142	-0.3647	-0.4223	-1.2876	-0.2503
Korea	KOR	41000005	41002116	0	0.349	-0.2662	0.9726	-0.486	-0.1518	-1.6678	0.9628	0.4777
Korea	KOR	41000005	41003451	0	-0.654	-0.0862	-0.5907	-2.6893	-0.1209	-1.6678	0.3415	-0.2503
Korea	KOR	41000005	41005657	0	0.1566	-1.3452	-1.1926	2.8639	-3.7095	0.4394	0.5755	0.1216
Korea	KOR	41000005	41003961	0	-0.0371	-0.0862	-0.4806	0.634	-0.6765	-1.6678	0.5755	-0.5912
Korea	KOR	41000005	41000457	0	-0.5789	-0.4314	0.0226	0.339	-0.8499	-0.801	0.3482	0.1216
Korea	KOR	41000005	41001721	0	-0.5468	-0.0945	-2.664	-2.6893	1.2584	-0.7368	-1.1229	-2.5027
Korea	KOR	41000005	41000245	0	0.2912	-0.4314	-0.9947	0.105	-0.1154	-1.6678	-0.3912	-0.7496
Korea	KOR	41000006	41003843	0	-0.2418	0.5128	-1.1412	0.1933	-0.1866	-1.6678	0.0405	0.6859
Korea	KOR	41000006	41001863	0	0.271	-0.0862	-0.9607	0.1319	0.312	-1.6678	-0.5832	0.1216
Korea	KOR	41000006	41001386	0	1.045	-0.2662	0.9192	0.1053	0.469	-1.6678	-0.2165	0.1216
Korea	KOR	41000006	41002726	0	-0.0489	0.6464	0.6755	-0.4987	-0.564	-1.6678	0.3415	0.7338
Korea	KOR	41000006	41005164	0	-0.9494	-0.9245	0.0226	-0.2823	-0.1141	-0.7847	-0.3763	0.1216
Korea	KOR	41000006	41001758	0	-0.0751	0.96	-0.5413	-0.8332	-0.5955	-1.6678	-0.4805	-0.946
Korea	KOR	41000006	41002066	0	0.278	0.6464	-2.2485	-0.7739	-1.3959	-1.6678	-1.5596	-1.4399
Korea	KOR	41000006	41001654	0	-0.2111	-0.4314	-0.691	0.5191	-0.4958	-1.6678	-0.7726	-0.2503
Korea	KOR	41000006	41001094	0	1.2062	-0.089	-0.5034	-0.0825	-0.3839	-1.6678	-0.5832	-0.8443
Korea	KOR	41000006	41001083	0	-0.0931	-0.7221	-0.9607	-0.0557	-0.263	-1.6678	0.0254	-0.1563
Korea	KOR	41000006	41003983	0	-1.1161	-0.7114	-0.227	-0.6291	-0.6513	-1.6678	-0.0823	-0.2503
Korea	KOR	41000006	41005633	0	-0.1203	-0.6532	-1.2374	0.6825	-0.4117	-1.6678	-1.1947	-1.3017
Korea	KOR	41000006	41005219	0	0.8155	-0.4174	0.0226	-0.5752	-0.7479	-1.6678	-0.5832	-0.8443
Korea	KOR	41000006	41001655	0	0.692	-1.3408	-0.7638	-0.5995	-0.5274	-1.6678	-0.6852	-0.9299
Korea	KOR	41000006	41003320	0	0.1676	-0.2662	-1.0611	0.7113	-0.0327	-1.6678	0.1648	-1.6155
Korea	KOR	41000006	41003087	0	0.1796	-0.7353	-0.7302	0.1053	0.1652	-1.6678	0.5755	-0.5461
Korea	KOR	41000006	41002733	0	0.1965	0.0502	-0.732	-0.8189	-0.4593	-1.3198	-0.5978	-0.8273
Korea	KOR	41000006	41000955	0	0.9179	0.6555	-0.7571	-0.0224	-0.7191	-0.1077	-2.1355	0.7864
Korea	KOR	41000006	41005170	0	-0.124	-0.1827	0.0226	0.0283	-0.3671	-1.6678	-0.1026	-0.2503
Korea	KOR	41000006	41001334	0	0.7126	-1.099	0.0226	-0.4299	-0.9038	-1.6678	-0.2673	-0.918
Korea	KOR	41000006	41004279	0	0.8465	-0.4998	0.0226	-0.5184	-1.691	-1.6678	-0.4805	0.1216
Korea	KOR	41000006	41002906	0	0.5578	-0.0692	1.4967	0.6703	0.2654	-0.4105	-0.1026	2.0955
Korea	KOR	41000006	41000820	0	-0.3032	-0.3341	0.8038	-0.7032	-0.4851	-1.6678	0.5755	2.0955
Korea	KOR	41000006	41003724	0	0.7553	-0.4111	-2.664	-0.38	-1.0823	-1.6678	-0.3326	-1.236
Korea	KOR	41000006	41005463	0	0.8916	-0.0176	-0.7836	-1.2335	-0.3742	-1.6678	0.9194	-0.2503
Korea	KOR	41000006	41004418	0	0.8829	0.3875	1.4187	0.2883	-0.8634	-0.801	1.4752	2.0955
Korea	KOR	41000006	41003578	0	-0.2845	-0.0862	0.0226	-0.9352	0.3412	-1.6678	-0.6852	2.0955
Korea	KOR	41000006	41001915	0	-0.0795	-0.0862	1.0929	-0.2281	-0.7002	-1.6678	-0.176	0.3216
Korea	KOR	41000006	41005446	0	-0.1548	1.3939	-0.4688	-2.6893	0.1151	-1.6678	1.1417	-0.3549
Korea	KOR	41000006	41000764	0	-0.0253	-0.4314	-0.7902	0.1959	0.0068	-1.6678	-0.6852	-0.222
Korea	KOR	41000006	41002743	0	0.2552	-0.2626	0.586	-0.6556	0.6031	-1.6678	-0.2008	0.2546
Korea	KOR	41000006	41005721	0	0.3302	0.4012	-0.8627	-2.6893	0.6372	-1.6678	-0.6852	-0.7496
Korea	KOR	41000006	41003278	0	1.1872	-0.847	-0.5034	0.2974	-0.5026	-1.6678	-0.5832	-0.2503
Korea	KOR	41000006	41003682	0	0.1937	-0.938	-0.9874	-0.2316	-0.8217	-1.6678	-2.1355	0.1216
Korea	KOR	41000006	41001151	0	0.0874	-0.4488	-1.8395	-0.0819	-1.4315	-1.6678	-0.176	-0.946
Korea	KOR	41000007	41001818	1	0.7278	-1.3119	-1.4242	0.3939	-0.2932	-0.0352	-0.5652	-0.2274
Korea	KOR	41000007	41000221	1	0.6806	-0.0862	-0.9607	0.3578	-0.0696	-1.6678	-1.0753	-0.3297
Korea	KOR	41000007	41005396	1	-0.636	-0.8232	-1.486	-1.3102	-0.5935	-0.5141	-1.5596	-1.6492
Korea	KOR	41000007	41005602	1	0.4371	-0.59	-1.0611	-0.4974	-0.888	-1.6678	-1.7719	-0.2503
Korea	KOR	41000007	41001599	1	0.2502	0.5289	-0.4806	0.0788	-0.2044	-1.5744	-0.8483	2.0955
Korea	KOR	41000007	41003060	1	1.9089	-0.2595	1.9359	0.4893	-0.3865	-0.2275	1.1176	2.0955
Korea	KOR	41000007	41005746	1	0.4974	-0.0862	-0.7902	0.0888	0.241	-1.6678	-0.216	-0.1563
Korea	KOR	41000007	41003644	1	0.6311	-0.559	-1.1996	-1.3277	-0.8052	-1.6678	-1.5596	-1.0788
Korea	KOR	41000007	41005572	1	0.8553	-0.5743	-0.8892	-0.0451	-1.805	-1.2919	-2.1355	-1.6492
Korea	KOR	41000007	41000802	1	0.894	0.3464	-0.7638	-0.9969	-0.1865	-1.6678	0.0177	-0.1563
Korea	KOR	41000007	41002994	1	4.00E-04	-1.0625	0.0226	0.1761	-0.9291	0.8423	-0.0823	-1.1252
Korea	KOR	41000007	41002817	1	0.3425	-0.7221	-1.0611	0.4422	-0.4679	0.2582	-0.6852	-0.4607
Korea	KOR	41000007	41002902	1	0.7461	0.7308	-0.4338	-0.0076	-1.3152	-1.6678	0.0256	-0.1563
Korea	KOR	41000007	41001854	1	0.5827	-0.2662	-1.2567	-1.0068	-0.7109	-1.6678	0.0256	-0.946
Korea	KOR	41000007	41001375	1	-0.1278	-0.4203	-1.0611	-0.3088	-0.5591	-0.3261	-2.1355	-1.4991
Korea	KOR	41000007	41003010	1	0.5589	-1.4174	-2.664	-0.0588	-1.4603	-1.6678	-1.5537	-1.8258
Korea	KOR	41000007	41003103	1	0.5252	-0.0088	-1.1592	0.2898	-0.4971	-0.9484	-2.1355	-0.5912
Korea	KOR	41000007	41002746	0	0.7663	-0.0862	-1.1926	-0.2261	-1.4577	-1.6678	-0.6852	-1.1101
Korea	KOR	41000007	41005188	0	0.427	-0.2806	-1.431	-0.385	-0.8156	-1.6678	-0.869	-0.2945
Korea	KOR	41000007	41003599	0	1.789	-1.3182	-2.664	-0.4135	-1.805	-1.6678	-2.1355	-0.5305
Korea	KOR	41000007	41000414	0	0.8686	-0.7013	-0.7902	-0.081	0.3285	-0.5309	-0.2857	0.0484
Korea	KOR	41000007	41001277	0	-0.0952	-0.2662	-0.6928	-1.1401	-0.1008	-0.4427	-0.6852	0.1216
Korea	KOR	41000007	41003315	0	0.7263	-0.7114	0.0226	-0.3453	-1.6629	-1.6678	-0.4801	-0.2995
Korea	KOR	41000007	41003977	0	0.3331	-0.2662	-0.6097	-0.5773	-0.445	-0.4817	-0.4952	-0.8443
Korea	KOR	41000007	41004805	0	-0.0232	-1.0564	-0.6116	-0.5464	-0.7901	-1.6678	-0.7726	0.1216
Korea	KOR	41000007	41001476	0	1.0743	0.0502	0.9726	-0.6382	-1.1161	-1.6678	-0.5832	-0.7363
Korea	KOR	41000007	41003275	0	0.1501	-0.7716	0.0226	0.1053	-0.6922	0.4394	-0.6852	-1.1252
Korea	KOR	41000007	41002773	0	0.7711	0.7946	-0.8873	-0.5312	-0.3054	-1.6678	0.0177	0.4777
Korea	KOR	41000007	41003811	0	0.4461	-0.0862	-1.0611	0.3475	0.1664	-1.6678	-0.3733	-0.806
Korea	KOR	41000007	41005416	0	0.4139	-1.3858	-0.6446	0.1851	-1.1011	-1.6678	-1.305	0.113
Korea	KOR	41000007	41004591	0	0.626	-0.4422	0.9726	0.2125	-0.4226	-0.0558	-0.8486	0.804
Korea	KOR	41000007	41002306	0	0.9113	0.4596	-0.7302	-0.2589	-0.0773	-1.6678	2.4277	0.3588
Korea	KOR	41000007	41002951	0	0.4065	-0.0862	0.0226	-0.2615	0.4098	-1.6678	-0.176	0.1216
Korea	KOR	41000007	41004099	0	1.6098	-0.8264	-0.7638	0.2318	-1.0594	0.0559	-0.0551	-0.7496
Korea	KOR	41000007	41004232	0	0.5625	0.2032	-1.0611	-0.383	-0.8158	-0.4817	0.0215	0.1216
Korea	KOR	41000007	41005713	0	1.2643	0.9526	1.9359	0.3666	0.328	-1.6678	2.4277	2.0955
Korea	KOR	41000008	41003921	0	-0.9363	-0.2662	-0.7638	-0.0375	-0.6176	-1.6678	0.1693	-0.2726
Korea	KOR	41000008	41002785	0	-0.2424	0.4012	0.8801	0.1143	-0.7222	-1.6678	-0.1026	0.3588
Korea	KOR	41000008	41000139	0	-0.9971	0.1245	0.0226	-0.7814	0.1421	-1.6678	0.8038	0.1216
Korea	KOR	41000008	41003652	0	0.2205	-0.0862	-0.227	0.3009	0.2507	-1.6678	0.5755	-0.2503
Korea	KOR	41000008	41001113	0	-0.3753	2.6352	0.3461	-0.3045	-0.8749	-1.6678	-0.8657	-1.236
Korea	KOR	41000008	41003227	0	0.0815	-0.4314	-0.9607	0.0314	0.0024	-0.1056	-0.0553	-0.4607
Korea	KOR	41000008	41000084	0	-0.1646	-0.59	-1.1926	-0.2074	-0.4012	-1.6678	-0.5832	-1.0788
Korea	KOR	41000008	41003406	0	-0.4621	-0.2662	-0.691	-0.2798	-0.571	-0.7847	-0.5832	0.1216
Korea	KOR	41000008	41004987	0	-0.3873	-1.1327	1.9359	0.1053	0.062	0.4394	1.142	-0.2503
Korea	KOR	41000008	41001851	0	-0.069	-0.2662	-0.9607	-0.3105	-0.5574	-1.6678	-0.3763	-0.6912
Korea	KOR	41000008	41003181	0	0.0929	-0.0862	-1.0611	-0.7919	-0.5082	-0.8849	-0.3763	-0.5912
Korea	KOR	41000008	41004856	0	0.3468	-1.7372	-1.6877	-2.0365	-0.7847	-1.6678	-1.5596	-1.6557
Korea	KOR	41000008	41005495	0	-0.4866	-0.59	-0.8627	-0.9048	0.025	-0.4795	-1.5848	-0.5251
Korea	KOR	41000008	41001850	0	-0.0029	-0.0862	-0.227	-2.6893	0.1602	-1.6678	0.5755	0.1216
Korea	KOR	41000008	41002189	0	0.0471	0.0789	-0.5836	0.9675	-0.2883	-1.6678	-0.5832	-0.0151
Korea	KOR	41000008	41002147	0	-0.5613	-0.8379	-1.7997	-0.8967	-2.0617	-0.4795	-0.7078	-1.5367
Korea	KOR	41000008	41001637	0	-0.527	-0.5717	-0.9211	-0.095	-0.1134	0.1378	-0.1566	-0.7108
Korea	KOR	41000008	41002200	0	-0.4929	-0.7836	0.5833	-0.0968	-0.9258	-0.0033	-0.2673	0.4504
Korea	KOR	41000008	41003689	0	-9.00E-04	-0.7221	0.0226	-0.934	-0.6928	-1.0529	-0.3733	0.519
Korea	KOR	41000008	41001738	0	0.7881	-0.7828	0.0226	-0.4476	0.5407	-1.6678	-0.176	-0.4607
Korea	KOR	41000008	41004222	0	-0.3232	-0.7737	0.0226	0.2146	-0.0814	0.4541	0.1648	0.1216
Korea	KOR	41000008	41001296	0	0.339	-0.7114	-0.9607	-1.2145	-3.7095	-0.801	-0.5832	-1.1252
Korea	KOR	41000008	41004086	0	0.4563	-0.0862	0.0226	1.2836	0.8779	1.5721	0.5755	0.1216
Korea	KOR	41000008	41004665	0	0.7714	-0.0862	-1.0611	-0.4045	-0.3439	-0.5842	-0.5832	-0.1563
Korea	KOR	41000008	41005344	0	-0.4571	1.3697	0.6407	0.847	1.8372	-0.0615	1.2262	-0.3856
Korea	KOR	41000008	41002829	0	0.7527	-0.964	-1.1201	0.2861	-0.2222	1.0997	-0.0857	-0.7317
Korea	KOR	41000008	41004129	0	0.647	-0.7162	-0.8627	0.0029	0.3746	-0.8768	0.5755	-0.9178
Korea	KOR	41000008	41001662	0	-1.7562	-0.983	-0.7902	-1.2524	-0.0448	-1.6678	-0.5832	0.1216
Korea	KOR	41000008	41005306	0	0.0854	2.6352	-1.762	-2.6893	-0.8712	-0.7847	-0.5438	-2.5027
Korea	KOR	41000008	41000593	0	-0.2914	0.3289	0.0226	0.3919	-0.4997	-1.6678	-0.1026	0.1216
Korea	KOR	41000008	41001216	0	-0.1405	-0.0862	-0.5034	0.4154	0.2688	-0.1611	0.1693	-0.2503
Korea	KOR	41000008	41003892	0	-0.3953	-0.59	-0.227	-0.0398	-0.0669	-1.6678	0.5755	-0.2503
Korea	KOR	41000008	41002530	0	0.4114	-1.6517	-2.664	-0.3733	-0.4878	-1.6678	0.5755	0.1216
Korea	KOR	41000008	41003896	0	0.1095	0.1371	-0.5034	-0.0359	-1.1134	0.275	0.5755	-0.7363
Korea	KOR	41000008	41002692	0	-0.3231	0.2607	-0.9607	-0.7797	-0.4401	-1.6678	-0.7899	-1.7277
Korea	KOR	41000009	41004783	1	0.3485	0.2695	-1.6542	-0.2151	-1.0024	-1.6678	-0.0033	-0.5697
Korea	KOR	41000009	41002735	1	0.1357	-0.4314	-0.5907	-0.0629	-0.0781	-1.6678	-0.4948	-0.681
Korea	KOR	41000009	41005116	1	-0.0899	-1.607	-1.5485	0.1934	-2.8697	-1.6678	-1.5537	-0.946
Korea	KOR	41000009	41002113	1	0.2036	0.5289	-0.5544	-0.2488	0.6881	-1.6678	-1.305	-0.6527
Korea	KOR	41000009	41003333	1	0.3619	0.7825	-0.442	0.0991	0.3473	0.34	-0.1972	-0.2274
Korea	KOR	41000009	41004772	1	0.5696	-2.9627	-2.664	-2.6893	-1.8412	-1.6678	-2.1355	-2.5027
Korea	KOR	41000009	41002175	1	0.17	-2.9627	-2.664	-2.6893	-2.4883	-1.6678	-2.1355	-1.7277
Korea	KOR	41000009	41001893	1	0.3937	-0.4556	-1.0611	-0.5235	-0.6519	-1.6678	-0.6852	-1.3017
Korea	KOR	41000009	41003201	1	-0.1133	-2.6842	-2.0338	-2.6893	-1.3743	-1.6678	-2.1355	-2.5027
Korea	KOR	41000009	41002651	1	-0.8509	0.2718	0.1386	-0.9969	-0.0219	-1.6678	-0.1026	-0.4607
Korea	KOR	41000009	41001343	1	0.1567	-0.0862	-0.5907	0.0881	0.6543	-1.6678	-0.6852	-0.7108
Korea	KOR	41000009	41000354	1	-0.048	0.6348	-0.6315	0.2804	0.1115	-0.4223	-0.0823	-0.611
Korea	KOR	41000009	41000443	1	-0.5369	-0.0061	-1.161	-1.4389	-0.8884	-0.5676	-0.6852	-0.5251
Korea	KOR	41000009	41002913	1	0.254	-0.7114	-0.9607	-2.6893	-0.1337	-1.6678	-1.5848	-0.7496
Korea	KOR	41000009	41003518	1	-1.2814	1.3939	-0.6315	-1.4102	-1.1328	-1.6678	-1.5596	-0.1563
Korea	KOR	41000009	41003604	1	-0.8084	-0.0862	-0.8627	0.453	-0.7315	0.5164	-0.6852	-0.5305
Korea	KOR	41000009	41005554	1	0.5173	-0.0862	-0.7902	-1.7984	-0.2585	-1.6678	0.0256	-0.7496
Korea	KOR	41000009	41004638	1	0.3552	0.0598	0.5833	0.0169	-0.4295	-0.5309	-1.305	0.5295
Korea	KOR	41000009	41000117	1	-2.2373	-0.2289	-1.3694	-1.0059	-0.1602	-1.6678	-1.7719	-1.112
Korea	KOR	41000009	41002991	1	1.0312	-0.4136	0.5347	-0.679	-1.3437	-1.6678	0.1693	0.1216
Korea	KOR	41000009	41001008	1	-0.2061	-1.3216	-0.7638	-0.1594	-1.0078	-1.6678	-0.5945	-0.976
Korea	KOR	41000009	41005417	1	-0.528	-0.0862	-1.183	-0.2492	-0.2248	-1.6678	-0.4771	-0.7496
Korea	KOR	41000009	41000865	1	0.9065	-0.5743	-1.2062	-1.0539	-0.9683	-1.6678	-0.9906	-0.5305
Korea	KOR	41000009	41001825	0	-0.5817	-0.0862	-1.4011	-1.7891	-0.2282	-1.6678	-2.1355	-1.1395
Korea	KOR	41000009	41002234	0	0.3776	-0.4314	0.0226	1.2836	0.7984	-1.6678	0.5755	0.1216
Korea	KOR	41000009	41004043	0	-1.1004	-0.6434	-1.9803	-1.7857	-1.5686	-1.6678	-2.1355	-1.0454
Korea	KOR	41000009	41003693	0	0.4175	-1.8032	-1.1926	0.1053	-0.3035	-1.6678	-0.6852	-0.959
Korea	KOR	41000009	41005027	0	-0.7252	-0.0862	0.0226	0.4703	-0.1609	1.0062	0.5755	2.0955
Korea	KOR	41000009	41005130	0	-1.0317	-0.0862	-0.3802	-0.4958	-0.5312	-1.6678	-0.1727	0.1216
Korea	KOR	41000009	41000713	0	-0.1872	0.1292	1.9359	-1.0552	0.2876	-0.8849	2.4277	2.0955
Korea	KOR	41000009	41002042	0	-0.0239	-1.3452	-0.7638	0.2972	-0.1746	-0.4223	-0.5832	0.4994
Korea	KOR	41000009	41004933	0	-0.0542	-0.5743	-0.9624	-0.4663	-0.5346	-0.8849	-0.9936	-0.946
Korea	KOR	41000009	41002390	0	-0.2152	-0.59	0.0226	0.0143	-0.0431	-0.421	-0.0857	-0.222
Korea	KOR	41000009	41003396	0	-0.2215	-0.0862	0.0226	0.6697	-0.0408		0.5755	0.1216
Korea	KOR	41000009	41000678	0	0.9981	0.0527	-0.227	-0.0294	-0.6181	-0.4223	0.2842	0.7627
Korea	KOR	41000009	41005457	0	0.0926	-0.2662	-0.6446	0.8095	-0.3107	0.8818	-0.5832	-0.1563
Korea	KOR	41000010	41005561	1	-0.1119	-0.5874	-0.732	0.3782	0.111	-1.6678	-0.309	-0.2503
Korea	KOR	41000010	41005613	1	0.8285	-0.4203	-0.227	-0.0318	0.1961	-0.0779	-0.7394	0.0876
Korea	KOR	41000010	41003426	1	-0.7559	0.7989	-0.5544	-0.1007	-0.479	-1.6678	-0.7394	-0.2778
Korea	KOR	41000010	41000173	1	-0.3006	-0.59	-1.9313	0.1579	-0.4088	-1.6678	-2.1355	-1.3017
Korea	KOR	41000010	41003130	1	0.3751	0.1705	0.9192	0.3194	0.3058	-1.6678	-0.7026	2.0955
Korea	KOR	41000010	41004314	1	-0.0156	-0.9372	-1.1412	-0.1053	0.3095	-0.8849	-0.6852	-1.3017
Korea	KOR	41000010	41001328	1	-0.0858	-0.4314	-1.0611	0.0392	0.1304	-1.6678	-0.6852	-0.2503
Korea	KOR	41000010	41004344	1	-0.0318	-0.8419	-0.7638	0.6545	-0.0245	-1.6678	-2.1355	0.1216
Korea	KOR	41000010	41005611	1	1.2153	-1.022	-1.3074	-0.0749	-0.4805	-0.1475	-0.5832	-1.7277
Korea	KOR	41000010	41002700	1	-1.0121	-1.3769	-1.9313	-0.2187	0.2918	-1.6678	-1.4541	-0.6353
Korea	KOR	41000010	41001451	1	-0.2305	0.0634	-0.7638	-0.2424	-0.6612	-1.6678	-0.6203	-0.7674
Korea	KOR	41000010	41003459	1	0.9391	-0.7065	-0.7836	0.5975	-0.6632	-0.3218	0.0256	-0.2503
Korea	KOR	41000010	41002908	1	-0.1194	-0.7221	-0.7638	-0.3643	-1.0505	-1.6678	-1.0602	-0.4607
Korea	KOR	41000010	41002963	1	0.6224	-0.1827	-1.5553	0.3394	0.3547	-1.6678	-1.3153	-1.3017
Korea	KOR	41000010	41001321	1	-0.2607	2.6352	1.9359	-1.5123	-0.1505	-1.6678	-1.1908	-0.2485
Korea	KOR	41000010	41004951	1	-0.6688	-0.7221	-0.227	-0.4379	-0.7946	-1.6678	-0.1972	0.1216
Korea	KOR	41000010	41000649	1	-0.3066	-0.0862	0.0226	0.8518	0.1038	0.4394	0.1648	0.0301
Korea	KOR	41000010	41002089	0	1.2802	-2.9627	-2.664	-2.6893	-3.7095	-1.6678	-1.5596	-2.5027
Korea	KOR	41000010	41003022	0	0.7534	0.0502	1.9359	0.3229	-0.2185	-0.8849	2.0386	2.0955
Korea	KOR	41000010	41004260	0	0.4287	-0.0862	-0.3802	-0.1364	-0.2149	-1.6678	-0.5832	0.1216
Korea	KOR	41000010	41002168	0	-0.0833	-0.8245	-0.691	-0.5575	-0.7872	-1.6678	0.3415	-0.1563
Korea	KOR	41000010	41002220	0	-0.0917	-0.938	-1.4242	-0.7739	-1.524	-1.6678	-2.1355	0.6905
Korea	KOR	41000010	41004153	0	0.793	-0.5743	0.0226	0.2178	-0.5905	-0.8849	0.1648	-0.2503
Korea	KOR	41000010	41003080	0	0.0601	-1.0271	-1.1412	-0.3121	-1.5422	-1.6678	-0.7899	-0.946
Korea	KOR	41000010	41002172	0	0.0114	-1.2443	-1.7997	-0.6967	-1.218	-1.6678	-1.4019	-0.9774
Korea	KOR	41000010	41005648	0	-0.3268	-0.0862	-0.7638	-0.3826	-0.1505	-1.6678	-0.4801	0.1216
Korea	KOR	41000010	41005053	0	0.1501	-1.1117	-1.6074	-0.3932	-0.8183	-1.6678	-2.1355	0.2396
Korea	KOR	41000010	41001679	0	-0.9072	-0.0862	0.0226	0.0275	0.0462	-1.6678	-0.5832	0.1216
Korea	KOR	41000010	41004889	0	-0.2078	-0.4314	0.0226	-0.8332	-0.194	-1.6678	-0.5832	-0.5251
Korea	KOR	41000010	41003120	0	-0.4489	-0.2479	-0.8627	-0.742	-0.9482	-0.801	0.5755	-0.1563
Korea	KOR	41000010	41004101	0	0.0721	0.1371	-1.3815	-0.3772	-0.3345	-1.6678	-0.7726	0.2546
Korea	KOR	41000010	41003531	0	-0.6423	0.879	1.2341	-0.0115	0.3257	-1.6678	0.8038	2.0955
Korea	KOR	41000010	41003489	0	0.7282	0.2836	0.6407	-2.6893	-0.3947	-1.6678	-0.4835	1.3857
Korea	KOR	41000010	41003779	0	0.736	0.7825	0.0226	-0.3226	0.0349	-1.6678	0.8038	2.0955
Korea	KOR	41000010	41003361	0	0.2199	-1.5195	-1.4747	-0.9969	-0.7252	-1.6678	-2.1355	-0.2503
Korea	KOR	41000011	41000533	0	0.3574	-2.1648	-1.0611	0.738	-0.483	-1.6678	2.4277	2.0955
Korea	KOR	41000011	41002644	0	-0.3737	-0.7221	-1.1926	0.447	-0.1776	0.4252	0.5755	-0.2503
Korea	KOR	41000011	41005603	0	-0.6755	-2.9627	-2.4318	0.1053	-2.1108	-1.5939	-0.6852	-1.1252
Korea	KOR	41000011	41000432	0	-0.5189	-0.0862	-0.8627	-2.6893	-0.3628	-1.6678	-0.1026	-0.7496
Korea	KOR	41000011	41003751	0	0.6485	-0.0862	-1.0611	-0.1399	-0.5976	-1.6678	-0.4948	-0.2485
Korea	KOR	41000011	41004831	0	0.7951	-0.2662	0.3461	-0.1085	-0.7901	-1.6678	1.4793	0.8277
Korea	KOR	41000011	41001819	0	0.2423	-1.5884	-0.7573	-0.1112	0.0299	-1.6678	-0.5208	-0.0998
Korea	KOR	41000011	41003752	0	-0.5748	-1.3452	-1.0935	0.7113	-0.4206	1.0062	-0.6852	-1.1252
Korea	KOR	41000011	41000095	0	-0.3732	-0.5743	-1.1926	-0.1953	-1.1293	-0.7368	-0.6896	0.1216
Korea	KOR	41000011	41001820	0	1.0973	-1.1327	-1.1926	0.3107	-0.2847	0.7491	-0.6852	-0.7496
Korea	KOR	41000011	41003412	0	0.0936	-1.0619	-1.0611	-1.1482	-1.3474	-0.8849	-2.1355	-0.7108
Korea	KOR	41000011	41000088	0	0.2716	-0.8232	-1.0935	-0.4301	-1.0013	-0.801	-0.6852	-0.5475
Korea	KOR	41000011	41005245	0	0.4464	-2.9627	1.9359	0.7113	-0.0408	-1.5939	2.4277	2.0955
Korea	KOR	41000011	41001884	0	-1.1988	-1.0169	-0.3827	-0.1878	0.2606	-1.6678	-1.27	0.1216
Korea	KOR	41000011	41004757	0	0.2443	-0.9347	1.1381	1.2836	0.9706	1.3915	1.4152	0.4994
Korea	KOR	41000011	41000325	0	0.0371	-0.0862	-0.4806	0.818	0.175	0.0696	-0.6852	0.4777
Korea	KOR	41000011	41001764	0	0.1311	-0.0862	-0.5907	0.1566	0.8458	-1.6678	0.1693	-1.4991
Korea	KOR	41000011	41003687	0	0.5521	-0.4174	0.0226	0.1487	0.121	-0.0606	0.5755	0.1216
Korea	KOR	41000011	41004082	0	0.0048	-0.2662	-0.5836	-0.2117	0.5802	-0.5569	-0.5832	-0.7496
Korea	KOR	41000011	41002192	0	-0.0668	-0.0862	0.0226	0.1053	0.1056	0.4394	0.1648	-0.7496
Korea	KOR	41000011	41004507	0	-0.4908	-1.1076	-1.0678	-0.4315	-1.2166	-1.6678	-0.8913	-0.7887
Korea	KOR	41000011	41001517	0	-0.8775	-0.8264	-0.3094	0.7113	1.2041	1.0062	0.5755	0.1216
Korea	KOR	41000011	41001466	0	-0.7891	-0.4203	0.0226	0.1053	-0.8149	0.4394		-1.1252
Korea	KOR	41000011	41003620	0	0.4182	0.5289	0.0226	0.1569	0.3458	-0.7847	0.0177	0.0122
Korea	KOR	41000011	41001811	0	-0.1495	-0.0862	-0.9607	-0.2859	-0.111	-1.6678	-0.4805	-0.5251
Korea	KOR	41000011	41001874	0	-0.5934	0.802	-0.75	-0.9827	0.2691	-1.6678	-0.1061	1.1232
Korea	KOR	41000011	41002756	0	1.0806	1.4003	1.4967	0.6472	0.6146	-1.6678	0.5755	2.0955
Korea	KOR	41000011	41001946	0	0.1153	-0.8802	-0.7902	0.7389	-0.0218	-1.6678	0.5755	0.1216
Korea	KOR	41000011	41003517	0	-0.9348	-0.7087	-2.0338	-0.9781	-1.0644	-1.6678	-1.4019	-1.3017
Korea	KOR	41000011	41003236	0	-0.2518	-0.0862	-1.1926	0.7113	0.0092	-1.6678	0.5755	-1.1252
Korea	KOR	41000011	41000827	0	0.1644	-0.4174	-0.9947	-0.5894	0.0034	-1.6678	0.1648	-1.0788
Korea	KOR	41000011	41005213	0	-1.0185	-0.2662	-1.0611	0.4567	-0.0926	0.721	-0.1026	-0.8443
Korea	KOR	41000011	41002939	0	-0.3601	0.6372	-1.5553	-2.6893	-0.9502	-1.6678	-0.4805	-0.1865
Korea	KOR	41000011	41004670	0	-0.3207	0.0591	-0.408	-0.0061	0.0079	-1.6678	0.5755	-0.0274
Korea	KOR	41000012	41000225	1	-0.8427	-0.2842	-0.9285	-2.6893	-0.1124	-1.5939	-0.2852	-1.1252
Korea	KOR	41000012	41001914	1	-0.5694	-1.3452	-1.1926	0.2287	-0.4823	-1.6678	-0.6852	-0.7496
Korea	KOR	41000012	41003233	1	-0.906	-0.4314	-0.7183	-0.8417	-1.4254	-0.4223	-0.928	-0.4423
Korea	KOR	41000012	41004799	1	0.085	0.0502	1.9359	0.829	0.1868	-1.6678	0.8992	1.1232
Korea	KOR	41000012	41004121	1	0.5278	2.6352	0.4173	0.3423	-0.3825	-1.6678	-2.1355	0.7627
Korea	KOR	41000012	41001050	1	-0.6723	-0.59	-0.7902	0.2415	-0.6524	-0.801	-0.2852	0.1216
Korea	KOR	41000012	41001684	1	-0.2716	-0.0862	-0.4806	0.7501	0.5306	-0.8849	0.0221	0.4725
Korea	KOR	41000012	41001887	1	0.0578	-0.0862	-1.2374	-0.2045	-0.4933	-1.6678	-0.5832	0.388
Korea	KOR	41000012	41002936	1	0.6751	-0.847	-0.8627	0.2807	-0.1295	-1.6678	-0.6852	-0.5251
Korea	KOR	41000012	41003197	1	-0.2919	-0.0862	-0.691	-0.388	-1.4166	-1.6678	-2.1355	-0.4607
Korea	KOR	41000012	41004420	1	-0.1882	-0.9363	-0.3802	-0.536	-0.6317	-1.6678	-0.6852	-0.7685
Korea	KOR	41000012	41004751	1	0.0392	-0.3996	-0.5544	0.0944	-0.1383	-0.4795	-0.1972	0.1216
Korea	KOR	41000012	41002854	1	0.006	-0.2662	0.0226	0.9731	0.2584	-0.8849	-0.6852	-0.5912
Korea	KOR	41000012	41005378	1	0.1839	2.6352	0.0226	-0.7401	-0.2148	-0.7847	1.2262	0.1216
Korea	KOR	41000012	41002535	1	-0.1728	-0.59	-2.1689	0.4478	-0.2324	-1.6678	-0.928	-1.7277
Korea	KOR	41000012	41004887	1	0.5868	1.3697	-0.7638	1.066	0.5282	0.1631	0.5755	0.149
Korea	KOR	41000012	41001676	1	-1.0616	0.0634	-0.5907	0.3745	0.6455	-0.2942	-0.3912	0.4994
Korea	KOR	41000012	41005380	1	-0.3213	-1.2802	-1.0611	0.4175	-0.8104	0.4394	-0.8738	-1.1252
Korea	KOR	41000012	41002875	1	0.3946	0.0566	-0.2943	-0.3154	-0.9946	-0.3648	-0.0823	-0.6959
Korea	KOR	41000012	41003381	0	0.0311	-1.3452	-0.7836	0.7113	-0.0408	1.0062	-0.7075	-1.5367
Korea	KOR	41000012	41003847	0	-0.1379	-1.3452	-1.1926	0.1563	0.8698	0.4394	-0.6852	-1.1252
Korea	KOR	41000012	41004380	0	0.1561	-0.8379	-1.0611	-0.4479	-0.3791	-0.9484	-0.5832	-0.4607
Korea	KOR	41000012	41000789	0	1.0113	-0.8357	-0.9607	-0.7841	-0.3128	-1.6678	-2.1355	-0.5912
Korea	KOR	41000012	41003955	0	-0.5251	-1.3452	-0.3802	0.4406	-0.6339	-1.6678	-0.6852	0.1216
Korea	KOR	41000012	41004567	0	-0.3916	-0.7221	-1.0611	0.35	-0.4062	-1.6678	-0.6852	0.1216
Korea	KOR	41000012	41000010	0	-0.0858	0.3875	-1.5179	-0.8967	-0.2754	-1.6678	-1.5596	-0.5038
Korea	KOR	41000012	41003825	0	0.7811	0.4457	0.8348	0.5675	0.9266	-1.6678	1.802	2.0955
Korea	KOR	41000012	41005368	0	-0.8323	1.3697	1.0955	-0.785	0.6521	-1.6678	1.802	1.1232
Korea	KOR	41000012	41000494	0	0.4928	0.4012	-0.4641	0.1755	-0.7191	-0.801	-1.4019	-0.3902
Korea	KOR	41000012	41003221	0	0.0785	-0.2662	0.3461	0.1427	0.0701	-1.6678	0.0215	0.4777
Korea	KOR	41000012	41005677	0	-0.1425	-1.1429	0.0226	0.4341	-0.0408	0.5464	-0.2852	-0.7108
Korea	KOR	41000012	41001766	0	1.0798	0.468	1.9359	-0.2475	-0.2315	-1.6678	0.3473	1.2841
Korea	KOR	41000012	41002624	0	-0.1567	-0.0862	-0.7249	-0.1546	-0.5431	-1.6678	-0.6852	-0.9943
Korea	KOR	41000012	41003239	0	-0.9184	-1.3452	-1.9313	-0.1856	-0.9632	-1.6678	-0.309	-1.1252
Korea	KOR	41000012	41000344	0	0.232	0.4546	0.0226	-1.4389	-0.1177	-1.6678	1.2262	-0.1865
Korea	KOR	41000012	41003434	0	0.1883	-1.4686	-1.7997	-2.6893	-0.6727	-0.8768	-1.4019	-1.5298
Korea	KOR	41000013	41000379	1	0.2701	-0.4314	0.6755	0.2405	0.0777	0.1407	-0.8483	0.1216
Korea	KOR	41000013	41004346	1	0.7439	-0.0862	0.0226	0.2382	-0.3224	-1.6678	0.5755	0.1216
Korea	KOR	41000013	41001282	1	0.8677	-0.5743	-1.3943	-1.3001	-1.8076	-0.153	-1.2624	-0.8578
Korea	KOR	41000013	41001645	1	-0.5636	-0.2479	-0.7638	0.1275	-0.737	-0.1652	-0.414	-0.7496
Korea	KOR	41000013	41001322	0	-0.98	-0.0862	0.0226	-1.1699	-0.7681	-1.6678	-0.6852	0.1216
Korea	KOR	41000013	41002071	0	-0.6372	0.5266	0.4173	-0.0151	-0.0054	-0.3551	-0.5832	0.6663
Korea	KOR	41000013	41004546	0	-0.0526	-0.0862	-0.9607	-0.6025	-0.4248	-0.3239	0.1693	-0.1563
Korea	KOR	41000013	41003535	0	0.1903	-1.511	0.9726	-1.0068	-1.0659	-1.6678	-0.6852	-0.6959
Korea	KOR	41000013	41002671	0	0.7328	2.6352	1.9359	3.6039	4.8357	3.6292	2.4277	2.0955
Korea	KOR	41000013	41005466	0	0.3534	0.2718	0.586	0.7485	0.0545	0.8038	2.4277	2.0955
Korea	KOR	41000013	41003937	0	0.3707	-0.7221	-1.0611	0.3447	-0.7101	-1.6678	0.5755	0.1216
Korea	KOR	41000013	41003862	0	-0.6553	-1.1033	-0.8099	-0.6775	-0.6968	-0.8768	-0.7755	-0.976
Korea	KOR	41000013	41000839	0	0.1873	-0.0994	-0.4728	-0.0804	0.7661	-0.2154	0.5755	0.1216
Korea	KOR	41000013	41000484	0	0.2968	-0.7815	-1.0611	-0.9595	-1.1806	-0.1467	0.5755	0.1216
Korea	KOR	41000013	41002129	0	1.2463	-1.3452	0.231	0.7113	-0.0408	1.0062	0.5755
Korea	KOR	41000013	41003241	0	-0.7485	-0.2479	-0.227	0.1294	-0.0906	0.2423	-0.6852	0.1216
Korea	KOR	41000013	41000668	0	-0.0243	-0.836	-0.3827	-1.3874	-0.8256	-0.0233	0.3473	0.1216
Korea	KOR	41000013	41003711	0	-1.2506	-0.4203	-2.1689	-0.1958	-0.0962	-1.6678	-0.5832	-0.7496
Korea	KOR	41000013	41001034	0	0.1075	-0.4882	-1.2567	-0.3999	-0.8279	-0.0041	-1.1947	-1.1252
Korea	KOR	41000013	41004422	0	-0.2773	-0.5847	-0.3827	-0.732	-0.334	-0.8849	-0.5978	0.1216
Korea	KOR	41000013	41002757	0	0.5714	-2.9627	-2.664	0.7895	0.8779	0.4394	-0.8738	-0.2503
Korea	KOR	41000013	41004656	0	-0.4126	0.0666	-1.5179	0.3739	0.021	-1.6678	-0.0992	-0.6959
Korea	KOR	41000013	41002268	0	-0.1123	0.4034	0.0226	0.7113	1.0357	0.3387	0.5755	0.1216
Korea	KOR	41000013	41002030	0	0.5582	-0.2479	0.0226	0.755	0.1302	0.1925	-0.4771	-0.2503
Korea	KOR	41000013	41000840	0	0.598	1.3889	1.1381	-1.6455	0.2524	-1.6678	-0.5832	-0.4607
Korea	KOR	41000013	41003042	0	0.369	-0.0862	0.0226	0.1053	0.0037	0.4394	-0.3763	-0.3297
Korea	KOR	41000013	41002226	0	0.36	-0.0862	-0.227	0.4922	-0.066	-0.7936	0.5755	0.1216
Korea	KOR	41000013	41005258	0	0.1278	0.9526	1.9359	0.5169	0.4067	-1.6678	1.802	2.0955
Korea	KOR	41000013	41004316	0	0.1624	1.7162	1.9359	-0.0539	0.452	-0.8768	2.4277	2.0955
Korea	KOR	41000013	41003176	0	-0.4477	0.2768	-0.7638	0.7113	0.3432	0.4394	0.9246	-0.611
Korea	KOR	41000013	41000031	0	-0.4108	-0.4314	0.7008	0.4739	0.0123	-0.7106	-0.4948	0.4994
Korea	KOR	41000013	41001639	0	-0.6705	-0.59	-1.0611	0.139	-0.5531	-0.0614	-0.5178	-1.044
Korea	KOR	41000013	41002365	0	0.7748	-0.0862	-0.227	-0.5952	-1.6567	-1.6678	-0.3237	-0.2503
Korea	KOR	41000013	41001491	0	0.2127	1.7162	1.9359	0.7652	0.676	1.4576	2.4277	2.0955
Korea	KOR	41000013	41005369	0	0.3406	-0.5847	-0.8099	0.508	-0.8524	-0.4817	0.5755	0.1216
Korea	KOR	41000013	41005092	0	-0.3381	2.6352	1.9359	0.5504	-0.1293	-1.6678	2.4277	2.0955
Korea	KOR	41000014	41001194	0	0.0278	0.0789	-0.9607	-2.6893	0.3452	-1.6678	-0.5832	-0.5251
Korea	KOR	41000014	41001340	0	-0.5945	-0.2479	0.0226	-2.6893	-0.485	-0.801	0.5755	0.1216
Korea	KOR	41000014	41004294	0	0.0777	-1.1429	-2.2485	-0.7797	-3.7095	-1.6678	-2.1355	-1.7277
Korea	KOR	41000014	41004664	0	-0.8781	-0.0994	0.0226	-0.0502	0.0242	-1.6678	0.1648	0.1216
Korea	KOR	41000014	41001722	0	-0.5054	0.2859	0.0226	-0.7354	-0.945	-1.6678	-0.216	0.1216
Korea	KOR	41000014	41004229	0	-0.317	0.7946	1.1857	0.0328	-0.4095	-1.6678	1.055	0.5807
Korea	KOR	41000014	41000799	0	-0.3862	-0.0862	0.0226	0.821	0.3817	1.0062	0.5755	0.1216
Korea	KOR	41000014	41001436	0	-0.5851	-0.5212	-0.7902	0.3882	-0.0819	0.5041	0.8038	0.1216
Korea	KOR	41000014	41000346	0	-0.9103	-0.5717	-0.5373	0.5941	0.0032	0.6915	-0.0517	-0.4607
Korea	KOR	41000014	41001588	0	-0.9037	-1.3452	-1.1926	0.1053	-0.9291	0.4394	-0.6852	-1.1252
Korea	KOR	41000014	41002139	0	0.0238	0.0789	0.9726	-0.0608	0.0661	-1.6678	0.3134	1.4234
Korea	KOR	41000014	41003893	0	-0.8273	-0.8283	0.0226	-0.6068	-0.6906	-1.6678	-2.1355	0.1216
Korea	KOR	41000014	41001885	0	-0.1684	-1.1341	-1.1926	-0.9033	-0.954	-1.6678	0.1693	-2.5027
Korea	KOR	41000014	41005387	0	0.0657	2.6352	1.9359	1.3321	4.8357	-1.6678	0.5755	0.1216
Korea	KOR	41000014	41001849	0	-0.1236	-0.4174	0.0226	-0.9328	-0.7466	-1.6678	-0.9764	-0.2503
Korea	KOR	41000014	41003026	0	-0.9777	-0.3944	-0.227	-0.8687	-0.4587	-0.5309	0.3482	-0.2503
Korea	KOR	41000014	41003842	0	-0.6577	1.3889	-0.7638	-0.504	-1.2302	-0.0041	-0.6852	-0.222
Korea	KOR	41000014	41001117	0	0.7243	-0.0862	0.0226	0.447	0.0704	0.4394	0.5755	0.1216
Korea	KOR	41000014	41001678	0	-0.4458	-0.4488	-1.3514	-0.55	0.5243	-1.6678	-1.5596	-1.5127
Korea	KOR	41000014	41003828	0	0.6726	-1.0936	0.0226	0.7113	-0.0408	0.4394	0.5755	-0.4607
Korea	KOR	41000014	41002567	0	0.2523	-0.4314	-0.5034	0.3657	0.0427	-1.6678	0.5755	-0.2503
Korea	KOR	41000014	41002670	0	0.0718	-0.0862	-0.5034	-2.6893	-0.0686	-1.6678	-0.309	-0.2503
Korea	KOR	41000014	41005628	0	0.3033	-0.7221	-0.9624	-0.7298	-0.6727	-0.8849	-0.0823	-0.4607
Korea	KOR	41000014	41002862	0	0.2631	-0.8305	-0.7902	0.1765	0.0999	0.4394	-0.5832	-0.2503
Korea	KOR	41000014	41001543	0	0.629	-0.6616	0.0226	-0.0648	-0.3418	-1.2919	-0.6852	0.1216
Korea	KOR	41000014	41002090	0	-0.0322	-0.0862	-0.7638	-0.581	-0.6145	-1.6678	0.3415	0.1216
Korea	KOR	41000014	41002450	0	0.3537	-0.0862	0.0226	-0.4079	-0.299	-1.6678	0.5755	0.1216
Korea	KOR	41000014	41001358	0	0.4645	-0.2479	-0.4806	0.4948	-0.9291	0.8106	-0.1061	-0.4607
Korea	KOR	41000014	41005671	0	0.4867	-0.8802	-0.9607	-0.3581	-0.7402	-1.6678	-0.176	-0.3297
Korea	KOR	41000014	41001275	0	-0.302	-0.2479	-0.5034	-0.1834	0.386	0.0642	-0.0857	-0.4607
Korea	KOR	41000014	41005475	0	-1.0888	-1.3091	-1.0953	-1.2524	-1.2867	-1.6678	-1.5596	0.1216
Korea	KOR	41000014	41005480	0	-0.2906	-1.178	-0.7836	0.7113	-0.8641	1.0062	-0.6852	-1.1605
Korea	KOR	41000014	41000706	0	0.3749	-0.0088	-0.5034	-0.455	-0.6837	-1.6678	-0.176	-0.2726
Korea	KOR	41000014	41004564	0	0.3013	-0.2662	-0.8627	-0.3523	-0.1681	-1.6678	-0.5832	-0.3086
Korea	KOR	41000014	41000131	0	0.7305	-0.7221	-0.5263	0.7113	-0.0472	-1.6678	0.1693	-0.4607
Korea	KOR	41000014	41003539	0	0.6725	0.2718	-0.5907	1	-0.0355	-1.6678	0.1693	-0.1563
Korea	KOR	41000015	41001189	1	-0.2367	-0.7716	-0.8627	-0.3754	-0.6667	-0.4694	-0.5832	-0.5251
Korea	KOR	41000015	41002039	1	0.5286	-0.2479	-0.227	-0.9002	-0.6515	-0.219	0.0489	0.1216
Korea	KOR	41000015	41004915	1	0.7423	-0.0862	-0.7902	0.3093	0.0963	-0.7433	0.0256	0.149
Korea	KOR	41000015	41003096	1	-0.1462	-1.3452	-1.1926	-2.6893	-0.2745	-1.6678	-0.6852	-1.1252
Korea	KOR	41000015	41000259	1	-1.3101	-0.7114	-0.691	-0.523	-0.7621	-1.6678	-0.6852	-0.5912
Korea	KOR	41000015	41000637	1	-0.7771	-0.0862	-0.7638	-0.604	-0.656	-0.8849	0.1922	-0.7496
Korea	KOR	41000015	41004074	1	-0.2919	-0.59	0.0226	0.3306	-0.0673	-1.6678	-1.2871	0.1216
Korea	KOR	41000015	41001712	1	0.8349	-0.4174	0.0226	0.0574	-0.2902	-1.6678	0.5755	0.1216
Korea	KOR	41000015	41003553	1	0.304	-0.089	1.9359	0.5391	0.0871	-0.0026	0.1357	0.7374
Korea	KOR	41000015	41003231	1	-0.0199	0.3875	0.8348	-0.2983	0.0012	-0.4795	-1.0844	-1.0091
Korea	KOR	41000015	41001987	1	0.1239	-0.0219	-1.0611	-1.7984	-2.8697	-1.6678	-0.6852	-0.7496
Korea	KOR	41000015	41001209	1	-1.4091	1.3939	0.4173	-0.8241	-0.9353	-1.6678	0.5755	0.7627
Korea	KOR	41000015	41001511	1	0.0822	-0.0862	-0.7902	-1.1286	-0.4792	-1.4875	-0.6852	-0.5912
Korea	KOR	41000015	41005312	1	-0.52	-0.4203	-1.0611	-0.7494	-0.501	-0.801	-0.3733	0.1216
Korea	KOR	41000015	41004884	1	0.3116	-0.2662	-0.9899	0.0051	-1.3583	-0.4223	0.0221	-0.7496
Korea	KOR	41000015	41001927	1	-0.2576	-0.4314	-0.6843	-0.7283	-0.8113	-1.6678	-1.0084	-0.3297
Korea	KOR	41000015	41000063	1	-0.5602	-0.8264	0.0226	-0.8941	-0.5655	-1.6678	-0.4801	0.1216
Korea	KOR	41000015	41001271	1	-0.2521	2.6352	0.0226	0.7113	-0.0408	1.0062	2.4277	-0.2503
Korea	KOR	41000015	41004113	1	-1.0864	-1.3028	-0.5034	-0.5504	-1.5456	-1.6678	-2.1355	1.1508
Korea	KOR	41000015	41003728	1	0.5671	-0.7114	-1.3074	-1.2512	-1.0008	-1.6678	-0.8627	-1.1733
Korea	KOR	41000015	41003654	1	-0.0914	-0.7585	-0.691	0.469	-0.4794	-1.6678	-1.5596	-0.5912
Korea	KOR	41000015	41004614	1	-0.3331	0.788	-1.3325	0.1405	0.1893	-0.4223	-0.9906	0.1959
Korea	KOR	41000015	41004355	1	1.065	-0.2479	0.6421	0.566	0.7529	-1.6678	-0.5974	0.1152
Korea	KOR	41000015	41001278	1	0.9798	-0.0862	0.8877	0.6491	0.24	0.1631	-0.6852	0.1216
Korea	KOR	41000015	41002825	1	-0.8815	-0.7092	-1.762	-1.012	-0.7902	-0.8849	-2.1355	-1.3017
Korea	KOR	41000015	41001634	1	-0.5467	-0.2662	0.0226	0.1053	0.8806	0.0287	0.5755	0.1216
Korea	KOR	41000015	41005281	1	0.8792	-1.4532	-0.711	-0.2771	-0.8077	-1.6678	-0.9729	0.1216
Korea	KOR	41000015	41003906	1	-0.3073	-0.0764	-1.4945	0.0969	-0.6403	-0.5842	-2.1355	-1.3017
Korea	KOR	41000015	41004727	1	0.3327	-1.215	-0.8627	-0.5976	-1.2222	-0.7847	-0.7075	-1.2018
Korea	KOR	41000015	41002155	1	0.0296	-0.4203	-0.227	0.6451	-0.1687	-1.6678	-0.414	-0.4607
Korea	KOR	41000015	41002225	1	-1.0559	-2.9627	-2.664	-2.6893	-3.7095	-1.6678	-2.1355	-2.5027
Korea	KOR	41000015	41004776	1	-0.3923	-0.0862	0.4173	0.1431	0.4016	-0.219	0.3482	0.1216
Korea	KOR	41000015	41002206	1	-0.1004	1.3697	-0.227	0.4289	0.3043	-1.6678	-2.1355	0.1216
Korea	KOR	41000015	41000909	1	0.6316	0.5228	-1.6542	-0.4594	0.0035	-1.6678	-1.0396	0.0144
Korea	KOR	41000015	41000298	1	0.6808	-0.0862	-0.6643	-0.6937	-0.8131	-1.6678	-0.6852	0.1216
Korea	KOR	41000016	41003268	1	0.2033	0.7989	0.0226	0.277	-0.2229	0.7554	0.3482	-0.2503
Korea	KOR	41000016	41001516	1	-0.8299	0.215	-1.0611	-0.8967	-0.7238	-1.2919	-0.5832	-0.7108
Korea	KOR	41000016	41003248	1	-0.0202	-0.7199	-0.8627	0.8486	-0.2367	-0.0921	-1.054	-0.9933
Korea	KOR	41000016	41003978	1	-0.9723	-0.0862	0.0226	0.788	-1.2363	0.3456	0.5755	0.1216
Korea	KOR	41000016	41003610	1	0.1013	-0.0862	-0.5907	0.4474	-0.6152	-0.0737	-1.054	-0.8443
Korea	KOR	41000016	41003976	1	0.225	-0.891	-0.5034	-0.2449	-0.9032	-1.6678	-2.1355	0.1216
Korea	KOR	41000016	41001952	1	-0.0538	-0.4203	-1.0611	-0.3842	-1.04	-1.6678	-2.1355	-2.5027
Korea	KOR	41000016	41004147	1	-0.5549	-0.9363	-1.0611	0.7113	-0.4142	1.0062	-0.6852	-0.7496
Korea	KOR	41000016	41004979	1	-0.7854	-0.4314	-0.7902	0.3686	-0.6898	-0.4223	0.5755	-0.2503
Korea	KOR	41000016	41000149	1	-0.047	0.3961	-1.0611	-0.2163	0.4545	-1.6678	-2.1355	-1.6557
Korea	KOR	41000016	41001330	1	0.168	-1.273	-1.1926	-0.7356	-1.7802	-1.6678	-2.1355	-1.1405
Korea	KOR	41000016	41004095	1	-0.0733	-1.3119	-0.7902	0.6348	-1.1782	0.3514	-1.2871	1.1232
Korea	KOR	41000016	41003655	1	-0.3745	0.0428	-0.8627	0.5484	-0.6536	-0.3054	-0.6852	-1.113
Korea	KOR	41000016	41000304	1	-0.7014	-0.2479	-1.1926	0.5488	0.1737	0.8875	0.5755	-0.2503
Korea	KOR	41000016	41001941	1	-1.1683	-0.2479	-0.9145	-0.3173	-0.9757	-1.6678	0.5755	-1.0788
Korea	KOR	41000016	41003747	1	-0.7446	-0.7162	-0.4806	0.7113	-0.3552	-1.6678	-2.1355	-1.1252
Korea	KOR	41000016	41004637	1	0.3804	0.2629	-0.7638	0.7314	-0.2241	-0.6614	0.1693	-0.1563
Korea	KOR	41000016	41003109	1	-0.3199	-0.7306	-2.1689	0.2526	-0.6707	0.6371	-2.1355	-1.5002
Korea	KOR	41000016	41002813	1	-0.7936	-0.7114	-1.0611	0.3567	-0.3508	0.4788	-0.9936	-1.0788
Korea	KOR	41000016	41002000	0	-0.8692	-0.4203	-0.691	-2.6893	-0.9896	-1.6678	-0.6852	0.1216
Korea	KOR	41000016	41000299	0	-0.9559	-0.0862	-1.1926	0.1053	0.1109	0.4394	-0.6852	-1.1252
Korea	KOR	41000016	41001558	0	0.4916	0.0634	0.5347	0.1053	-0.9297	-1.6678	0.1701	-0.5305
Korea	KOR	41000016	41004400	0	0.5479	2.6352	1.9359	0.6312	-0.1523	0.634	2.4277	1.3857
Korea	KOR	41000016	41002835	0	-0.1074	-2.9627	-1.4945	-2.6893	-2.1954	-0.4223	-0.0823	-1.9916
Korea	KOR	41000016	41004558	0	-0.6451	-0.0862	0.0226	0.1053	-0.9291	0.4394	0.5755	0.1216
Korea	KOR	41000016	41000093	0	-0.1618	-0.9363	-1.0611	0.1007	-0.3196	0.1132	-1.5596	-0.806
Korea	KOR	41000016	41005438	0	-0.924	-1.5733	-0.8627	-2.6893	-1.5403	-0.5309	0.5755	-0.959
Korea	KOR	41000016	41002457	0	-0.8736	-0.4314	-1.1926	-2.6893	-3.7095	-1.6678	-1.5596	-1.3017
Korea	KOR	41000016	41002235	0	-0.8518	1.7162	-0.9285	0.2163	0.7496	-1.6678	-1.5596	-2.5027
Korea	KOR	41000016	41003696	0	-0.725	-0.7306	0.0226	0.0392	-0.1479	-0.5639	-0.3733	0.4777
Korea	KOR	41000016	41003858	0	-0.5106	-0.5717	0.0226	-0.6214	-0.2199	-0.6274	0.5755	0.1216
Korea	KOR	41000016	41003082	0	0.0845	-0.0862	-1.0611	0.4384	-0.6432	-0.7054	-0.6852	-0.959
Korea	KOR	41000016	41003891	0	-0.8755	0.0634	-0.3802	-0.9824	-1.4168	-1.2919	-0.0585	-0.2503
Korea	KOR	41000016	41004437	0	-1.1556	0.2695	0.1386	-0.5322	-0.9299	-0.8849	0.0254	0.0876
Korea	KOR	41000016	41003003	0	-1.1505	0.0789	0.0226	-0.1811	-0.2761	-1.6678	0.5755	0.388
Korea	KOR	41000017	41001170	1	-0.0694	2.6352	-0.9211	0.1372	-0.1821	0.4394	-0.6852	-0.959
Korea	KOR	41000017	41002496	1	-0.1296	-0.59	-1.0611	-0.27	-0.5488	-0.0594	-0.6852	-0.5251
Korea	KOR	41000017	41002674	1	0.7332	-0.5673	-0.7902	-1.0068	-0.2328	-1.6678	0.5755	-0.5251
Korea	KOR	41000017	41003411	1	0.0879	0.0634	0.0226	-0.0562	0.6665	-0.421	-0.1021	2.0955
Korea	KOR	41000017	41000386	1	0.283	-1.4397	-1.0611	-0.9033	-0.0691	-0.5639	-0.6852	-0.9299
Korea	KOR	41000017	41003081	1	-0.6311	-0.2662	-0.5907	-0.1196	-0.6147	-1.6678	-0.414	0.1216
Korea	KOR	41000017	41003008	1	-0.045	2.6352	0.0226	0.9822	0.8015	0.5435	-0.176	0.0915
Korea	KOR	41000017	41001979	1	-0.8166	-1.2439	-1.3815	0.2701	-0.8829	-1.6678	-0.6852	0.1216
Korea	KOR	41000017	41003769	1	-1.2	-1.1042	-1.0611	-1.0091	-0.2104	-1.6678	-0.4771	-1.6557
Korea	KOR	41000017	41001422	1	0.6406	-0.8305	-1.9313	0.5133	0.0265	-1.6678	-0.6852	-1.3017
Korea	KOR	41000017	41001149	1	-1.1196	-1.813	-1.0611	-0.9033	-0.3423	-1.6678	-0.6852	-0.959
Korea	KOR	41000017	41004262	1	-0.5533	-1.1042	-1.6145	-0.6136	-0.4409	-1.6678	-2.1355	-2.5027
Korea	KOR	41000017	41001480	1	-1.3842	-2.9627	-2.664	-2.6893	-0.1001	-1.6678	-2.1355	-2.5027
Korea	KOR	41000017	41003448	1	1.5187	-0.2337	-0.227	-0.0781	-0.2592	-1.6678	-1.5848	-0.8119
Korea	KOR	41000017	41000064	1	-0.5634	-1.3785	-2.664	-0.4726	-0.0651	-0.8768	-0.6852	-0.7639
Korea	KOR	41000017	41001220	0	-1.1363	-1.6598	-0.4806	-1.4373	-0.6393	-1.6678	-0.1021	-1.9384
Korea	KOR	41000017	41000658	0	-1.1101	-0.4319	-1.1926	0.0167	-1.1447	-1.6678	0.1922	-1.0454
Korea	KOR	41000017	41002606	0	-2.0508	-0.9363	-0.9607	-2.6893	-0.2644	-1.0529	-0.8742	-1.7277
Korea	KOR	41000017	41005679	0	-0.0974	-0.0862	-0.9607	-0.1079	-0.1564	-1.6678	-0.0551	-1.1252
Korea	KOR	41000017	41004261	0	-0.926	-0.969	-1.1926	0.7868	-0.296	-1.6678	-0.2008	-1.1252
Korea	KOR	41000017	41000268	0	-0.804	-1.3452	-0.6446	-1.6841	-0.2839	-1.6678	-0.309	-0.5475
Korea	KOR	41000017	41003737	0	0.4476	-0.0862	0.0226	0.1053	-1.0152	0.6783	0.5755	-1.1252
Korea	KOR	41000017	41005723	0	-1.4756	0.2607	-0.6587	0.2147	-0.258	0.4394	-0.3763	0.1216
Korea	KOR	41000017	41000959	0	-0.9398	0.2656	-0.9624	-0.0297	0.7689	-1.6678	-0.309	-0.6774
Korea	KOR	41000017	41001455	0	-0.511	-0.5994	-0.6587	-2.6893	-0.1203	-1.6678	-0.2857	0.839
Korea	KOR	41000017	41003272	0	0.3168	-1.3182	-2.664	-1.7857	-0.6781	-1.6678	-2.1355	-2.5027
Korea	KOR	41000017	41004081	0	0.0866	-0.847	-0.8693	-0.3604	8.00E-04	-1.6678	-0.1026	-0.4607
Korea	KOR	41000017	41001930	0	-1.3742	-0.0862	-1.1657	-0.5817	-0.3739	-1.6678	-0.3763	0.1216
Korea	KOR	41000017	41004341	0	-0.7574	-2.9627	0.9192	-0.8638	-1.0767	-1.6678	-0.3059	-0.5628
Korea	KOR	41000017	41000336	0	-0.2553	-1.3222	-1.9313	-0.2656	-0.7188	-0.8768	-2.1355	-2.5027
Korea	KOR	41000017	41004481	0	-0.6739	-0.7162	-0.4246	-2.6893	-1.197	-1.6678	0.1922	0.1216
Korea	KOR	41000017	41002290	0	-0.132	1.7671	0.0226	0.7113	-0.2031	-1.5939	0.8038	0.1216
Korea	KOR	41000017	41004565	0	-0.4506	-0.0862	-0.5034	-0.5604	-1.4775	-1.6678	-0.2907	-2.5027
Korea	KOR	41000017	41000549	0	-0.5925	-0.2479	0.0226	0.0758	0.2748	0.1012	-0.5832	-0.2503
Korea	KOR	41000018	41000897	1	0.0508	-0.3697	-1.9313	-0.3275	-0.377	-1.6678	-2.1355	-1.1395
Korea	KOR	41000018	41004391	1	0.0978	-0.5743	-0.227	-0.0058	-0.4132	-1.6678	-0.1972	-0.3297
Korea	KOR	41000018	41000471	1	0.2623	-0.4004	-1.0946	-0.2226	-0.7482	-0.5842	-1.4019	-2.5027
Korea	KOR	41000018	41003786	1	0.7193	1.127	1.9359	-0.0327	-0.0604	-0.8849	-0.4771	-0.7496
Korea	KOR	41000018	41001567	1	-0.0971	-0.3486	0.0226	-0.1405	-0.3011	-1.6678	-0.5031	-0.8443
Korea	KOR	41000018	41004806	1	-0.4103	-0.0764	-0.7638	-2.6893	0.157	-1.6678	-0.414	-0.959
Korea	KOR	41000018	41001757	1	-0.3262	-1.0256	-1.0611	-0.1439	-0.0207	0.4955	-1.5596	-1.3017
Korea	KOR	41000018	41001228	1	-0.0183	-0.0862	-0.8627	-0.1034	-0.3521	-0.8768	-0.722	-0.5079
Korea	KOR	41000018	41004272	1	0.0113	-0.59	-1.2256	0.9948	-0.0701	-0.3646	-0.1722	-0.7351
Korea	KOR	41000018	41005361	1	-0.3673	0.0634	-0.4728	-0.0224	-0.5419	-1.6678	-0.2004	-0.5912
Korea	KOR	41000018	41003566	1	1.0854	-0.0357	-0.0607	-0.0314	-0.3167	-1.6678	-1.5848	-0.8443
Korea	KOR	41000018	41005455	1	0.0337	-0.4203	-1.0611	-1.1523	-0.9374	-1.6678	-2.1355	-0.7363
Korea	KOR	41000018	41004500	1	0.3222	0.2032	-0.442	-0.1743	-0.052	-1.6678	-0.8266	0.7435
Korea	KOR	41000018	41000184	1	0.0729	-0.2662	-0.7638	0.6282	-0.1245	-0.8849	-2.1355	-0.5305
Korea	KOR	41000018	41002398	1	0.571	1.153	-1.4877	-0.2151	-0.0641	-1.6678	-0.9941	-1.0788
Korea	KOR	41000018	41002316	1	0.0897	-0.0862	-0.691	0.5035	-0.2422	-1.6678	0.0447	0.1216
Korea	KOR	41000018	41001073	1	1.4226	-0.0862	-0.5034	-0.6186	-0.1769	-0.0978	-0.4771	0.1216
Korea	KOR	41000018	41004858	1	0.2498	0.2063	-0.7638	-0.6142	-0.7552	-1.6678	-2.1355	-1.044
Korea	KOR	41000018	41001737	0	0.4032	-0.0862	-0.9607	-0.1414	-0.0697	-1.6678	-1.2106	-1.0788
Korea	KOR	41000018	41003380	0	-0.1656	-0.2479	-0.227	-0.1791	0.2101	-1.6678	0.3415	1.1508
Korea	KOR	41000018	41003807	0	0.0558	-0.0862	0.0226	0.7113	0.2026	-1.6678	0.5755	-2.5027
Korea	KOR	41000018	41001409	0	-0.318	-1.3452	-1.1926	0.5946	-1.0043	-1.6678	-0.6852	-0.6774
Korea	KOR	41000018	41004122	0	-0.0612	-0.269	-0.9607	-0.4247	-0.026	-1.6678	-1.7719	-1.0788
Korea	KOR	41000018	41002893	0	0.1262	0.2032	0.0226	-0.4932	0.1061	-1.6678	0.0215	0.1216
Korea	KOR	41000018	41000831	0	-0.4959	-2.9627	-2.2485	-2.6893	-1.3606	-1.6678	-0.5832	-1.1252
Korea	KOR	41000018	41000496	0	0.3577	0.3464	-0.2236	0.1972	0.652	-1.6678	0.8538	1.0448
Korea	KOR	41000018	41003685	0	1.0994	-0.4314	-0.7902	-2.6893	-0.0453	-1.6678	-0.3733	0.1216
Korea	KOR	41000018	41005688	0	0.4116	-0.5717	0.0226	0.7113	-0.0408	1.0062	-0.6852	0.1216
Korea	KOR	41000018	41005015	0	0.5507	-0.5673	-0.6843	0.7113	-0.0408	1.0062	-0.1727	-0.5251
Korea	KOR	41000018	41001699	0	-0.5294	-1.1019	-0.8946	-0.2686	-0.8238	-1.2919	-0.6852	-1.1252
Korea	KOR	41000018	41002721	0	-0.5377	-1.4418	-1.4175	-2.6893	-0.7511	-1.6678	-0.8125	-2.5027
Korea	KOR	41000018	41002264	0	0.3509	-0.0862	-0.3802	0.1053	0.1289	-1.6678	-0.1727	-0.1563
Korea	KOR	41000018	41002918	0	-0.6602	-0.0862	0.0226	0.7113	-0.0454	1.0062	0.5755	0.1216
Korea	KOR	41000018	41002258	0	-1.205	-0.2479	-1.6145	-0.9824	-0.4333	-0.8768	-0.1566	-1.3017
Korea	KOR	41000018	41004137	0	0.6653	-0.2479	0.0226	-0.1212	0.0794	-1.6678	0.0221	0.4777
Korea	KOR	41000019	41004177	1	0.1219	-0.0862	-0.7836	-0.8203	-1.0498	-1.6678	-0.4771	-0.2503
Korea	KOR	41000019	41003957	1	-0.7312	-0.8379	-1.1926	0.2418	-0.338	-0.3973	-2.1355	-1.1252
Korea	KOR	41000019	41002285	1	-0.3942	0.5289	-0.9288	-0.0908	-0.0914	-0.2644	-0.2821	-0.5251
Korea	KOR	41000019	41001387	1	-0.0676	-0.7221	-0.7638	-0.2399	-0.8618	-0.219	-0.6852	-0.7496
Korea	KOR	41000019	41002179	1	0.8364	0.1411	-0.732	0.3286	-0.4279	-0.1006	-1.1855	-0.5251
Korea	KOR	41000019	41001908	1	-0.8782	-1.3452	-1.1926	0.634	-0.3249	-1.6678	-0.6852	-2.5027
Korea	KOR	41000019	41005247	1	0.453	-0.4203	-0.7902	-0.2517	-0.2004	-1.6678	-0.4805	-0.7108
Korea	KOR	41000019	41001926	1	0.0375	-0.2366	-1.0611	-2.6893	-0.696	-1.6678	-2.1355	-0.959
Korea	KOR	41000019	41000720	1	-1.1671	2.6352	-0.0951	0.6115	0.7529	-0.421	1.227	0.2546
Korea	KOR	41000019	41002358	1	0.7702	-0.2479	0.0226	0.1047	-0.438	-0.1443	-0.4771	-0.3297
Korea	KOR	41000019	41000086	1	-0.1688	0.0692	-1.1592	0.9119	-0.0606	-0.1845	-0.6852	-1.1811
Korea	KOR	41000019	41000737	1	0.4219	-0.0862	-1.0611	0.0436	0.7206	-1.6678	-0.5832	-0.5251
Korea	KOR	41000019	41002969	1	0.7022	-0.938	-0.8627	-0.1632	-0.8657	-1.6678	-1.4541	-0.2503
Korea	KOR	41000019	41000463	1	1.2573	-0.2662	1.9359	0.793	0.4326	-0.8849	2.4277	2.0955
Korea	KOR	41000019	41003484	1	-1.6067	-1.3758	-0.6097	-0.5757	-0.4549	-1.6678	-0.176	-0.7685
Korea	KOR	41000019	41003367	1	0.307	0.2032	-0.691	-0.4838	-0.9312	-1.6678	-0.535	-0.1563
Korea	KOR	41000019	41000785	1	1.0418	-0.0862	0.0226	0.643	0.8033	0.3274	-0.2699	0.1216
Korea	KOR	41000019	41001542	0	-0.0675	0.6464	-0.9607	-0.0013	0.8726	-1.6678	-0.9711	-0.2201
Korea	KOR	41000019	41000033	0	0.8068	1.3697	1.2867	-0.5016	0.3866	-1.6678	0.5755	2.0955
Korea	KOR	41000019	41000803	0	-0.3683	0.3875	-0.9607	-0.974	-0.7421	-1.6678	-0.4805	-0.5251
Korea	KOR	41000019	41004364	0	-0.0314	0.468	0.0226	-0.0382	0.3399	-1.6678	-0.7651	-0.7496
Korea	KOR	41000019	41003097	0	-0.1838	-0.269	-0.7902	-1.0068	-0.8906	-0.8849	-0.5832	0.1216
Korea	KOR	41000019	41000814	0	0.1376	-0.2479	0.0226	-0.2699	0.7543	-1.6678	-0.5832	-0.1563
Korea	KOR	41000019	41002860	0	0.0545	1.7671	0.1802	-2.6893	1.2732	-1.6678	-0.6852	-0.5251
Korea	KOR	41000019	41001897	0	-0.3515	-1.3145	0.0226	-1.1401	-0.1956	-1.6678	-0.0857	0.1216
Korea	KOR	41000019	41004491	0	0.3593	-0.8784	-1.6074	0.4169	-0.6594	-1.6678	-1.0396	0.5553
Korea	KOR	41000019	41003792	0	-0.3489	-0.7815	1.9359	0.7113	-0.1118	-1.6678	-0.2036	0.1216
Korea	KOR	41000019	41000213	0	0.1853	-0.7199	-0.7902	0.5287	-0.229	-1.6678	-0.0823	-0.8947
Korea	KOR	41000019	41001853	0	0.4653	-0.4314	-1.0611	-0.4585	-0.8487	-1.6678	-0.5832	-0.959
Korea	KOR	41000019	41001294	0	0.5501	-0.7306	0.0226	-0.1286	-1.7177	-0.0938	0.5755	0.1216
Korea	KOR	41000019	41004028	0	0.8536	-0.2479	0.0226	0.3286	-0.7891	-1.6678	-0.6852	-0.2503
Korea	KOR	41000019	41002476	0	-0.9605	0.0634	-0.8609	-1.6895	0.2015	-1.6678	-1.5596	-1.0788
Korea	KOR	41000019	41002667	0	0.3489	-0.9363	0.0226	-2.6893	-0.3517	-1.2919	-0.6658	-0.976
Korea	KOR	41000019	41000982	0	0.8477	-1.3758	-2.664	0.0732	0.3491	-1.6678	-0.787	0.1216
Korea	KOR	41000020	41002694	1	0.4172	-0.4174	-0.7638	0.1053	0.4024	0.4565	0.5755	-1.1252
Korea	KOR	41000020	41002222	1	-0.1954	-0.3996	-1.7997	-0.5071	-0.6714	-1.6678	-2.1355	-1.6557
Korea	KOR	41000020	41000266	1	-0.6944	-0.0862	-0.9285	-2.6893	-0.9452	-1.6678	-0.4805	0.1216
Korea	KOR	41000020	41001061	1	-1.0954	-0.2518	0.0226	0.2832	-0.0877	-0.7936	-0.4771	-0.1865
Korea	KOR	41000020	41000770	1	-1.3513	0.4121	-1.1412	-0.5006	-0.6054	-1.6678	-2.1355	-1.3017
Korea	KOR	41000020	41001196	1	-0.1135	-0.4314	-0.6643	-0.0822	-0.471	-0.8849	-0.9941	-0.428
Korea	KOR	41000020	41001154	1	-1.2356	-0.0862	0.0226	-0.1614	0.3454	-0.7368	0.1693	0.1216
Korea	KOR	41000020	41002118	1	-0.2601	0.9454	-1.0611	-0.5058	0.5135	-0.8768	-0.6852	0.9888
Korea	KOR	41000020	41004458	1	-0.0559	-1.0303	-2.664	0.1683	-0.5762	0.0641	-2.1355	-1.6557
Korea	KOR	41000020	41002479	1	0.266	0.4098	-0.7638	-1.3723	-0.5196	-1.0529	0.1701	-0.945
Korea	KOR	41000020	41004244	1	0.0671	-0.4174	-0.227	-2.6893	0.9789	-0.7368	-0.4948	-0.7639
Korea	KOR	41000020	41001005	1	0.4348	0.1852	1.0433	0.6678	0.2526	0.931	0.8038	0.0876
Korea	KOR	41000020	41004941	1	-0.0363	-1.2189	-0.9874	-0.4054	-0.2518	-1.6678	-0.3268	-0.9111
Korea	KOR	41000020	41000650	1	-0.1507	-0.0862	0.0226	0.8833	-0.8761	-1.6678	-0.4978	-0.4607
Korea	KOR	41000020	41001713	1	0.3055	-0.0862	-1.0611	-0.216	-0.2488	-1.6678	-2.1355	-2.5027
Korea	KOR	41000020	41001824	1	-0.4018	-2.9627	-2.664	-2.2824	-1.806	-1.6678	-2.1355	-2.5027
Korea	KOR	41000020	41002766	1	-0.047	-0.0862	-1.0611	0.1053	0.6621	1.0062	-0.309	-0.959
Korea	KOR	41000020	41002559	1	0.1594	-0.4314	0.0226	0.7768	0.1258	-0.5309	0.9911	0.4994
Korea	KOR	41000020	41002645	1	-0.5517	-0.0764	-0.7836	-0.7867	-0.3177	-0.4223	-0.5832	0.0876
Korea	KOR	41000020	41003671	1	-0.2784	0.5353	-0.1587	-1.3723	-1.0374	-1.6678	-1.7719	0.1216
Korea	KOR	41000020	41001494	1	-0.5627	-0.9216	-0.227	0.1053	-1.0066	-0.5309	0.5755	0.1216
Korea	KOR	41000020	41004624	1	-0.1864	0.8046	-1.0345	-0.1589	-0.2676	-0.5309	-0.1972	-0.3345
Korea	KOR	41000020	41003240	1	-1.2616	0.5946	0.4173	-1.3001	-0.1739	-0.8849	-0.6852	-0.7496
Korea	KOR	41000020	41001840	1	0.2124	-0.0862	-0.3802	0.2051	0.4194	-0.406	0.5755	-0.2503
Korea	KOR	41000020	41003293	0	0.3253	0.3289	-0.227	0.5171	0.3187	0.593	0.9194	0.1216
Korea	KOR	41000020	41005389	0	-1.2515	0.792	0.6755	0.1053	0.7053	0.0394	0.7978	0.4504
Korea	KOR	41000020	41001889	0	-0.2448	-0.5743	-0.7249	0.2439	0.1792	0.2589	0.2337	0.1216
Korea	KOR	41000020	41003536	0	-1.3542	-2.9627	-2.664	-0.1395	-1.1763	-0.9484	-2.1355	-2.5027
Korea	KOR	41000020	41001365	0	-1.3464	-1.18	-1.7997	-2.6893	-1.1853	-1.6678	-1.5596	-1.4991
Korea	KOR	41000020	41001129	0	-0.3378	-1.1128	-0.227	-2.6893	-1.4395	-1.6622	-1.2871	1.0904
Korea	KOR	41000020	41001873	0	-0.1026	-0.5874	0.0226	0.7113	-0.9334	1.0062	-0.6852	0.1216
Korea	KOR	41000020	41004069	0	-0.9276	-0.4203	-0.227	0.3173	-0.4645	-0.0625	0.8038	-0.1563
Korea	KOR	41000020	41000987	0	0.0681	-0.0862	0.0226	0.7113	0.0567	1.0062	0.5755	0.1216
Korea	KOR	41000020	41000842	0	-0.1095	2.6352	1.9359	3.6039	4.8357	3.6292	2.4277	2.0955
Korea	KOR	41000020	41001274	0	0.1214	-1.1033	0.6407	0.6996	-0.0408	0.9524	0.8038	-0.2726
Korea	KOR	41000020	41004409	0	-0.4663	-0.4174	0.0226	0.1053	0.466	-1.6678	0.075	-1.1252
Korea	KOR	41000021	41002028	0	0.1751	-0.4314	-0.9947	-0.191	-0.1901	-0.5569	-0.5832	-0.1563
Korea	KOR	41000021	41002356	0	-0.6909	-0.7221	0.0226	-0.5304	-0.0504	-1.5744	-0.3912	-0.2503
Korea	KOR	41000021	41000020	0	-1.3728	-0.5994	-1.2567	-2.6893	-0.2592	-1.6678	-1.2876	-0.8443
Korea	KOR	41000021	41001206	0	-0.839	-0.7162	-0.8627	-0.3111	-0.4806	-1.6678	-0.1026	-0.7496
Korea	KOR	41000021	41000616	0	0.1538	-0.2662	0.0226	0.7113	1.7816	-1.6678	0.5755	0.4777
Korea	KOR	41000021	41004200	0	0.5767	0.0789	0.0226	-2.6893	-2.0397	-1.6678	-0.787	-0.8379
Korea	KOR	41000021	41004668	0	-0.1502	-0.0192	0.0226	-0.6968	-0.8344	-1.6678	-0.6852	0.1216
Korea	KOR	41000021	41000741	0	-0.3743	-0.9752	-1.1926	0.5607	-0.152	-0.9292	-0.5001	-0.8947
Korea	KOR	41000021	41003550	0	0.3394	0.0634	0.0226	-2.6893	0.1257	-1.6678	0.3415	0.1216
Korea	KOR	41000021	41001470	0	0.1594	-0.8398	0.0226	-0.3968	-0.8582	-1.6678	-1.0606	-0.5305
Korea	KOR	41000021	41002352	0	0.5292	0.7825	-0.7638	-0.3284	0.6298	-1.6678	0.8038	0.4504
Korea	KOR	41000021	41000544	0	0.0612	-0.103	-1.0611	1.0431	-0.4139	-0.8437	0.1305	-0.8443
Korea	KOR	41000021	41003505	0	0.4769	-0.4314	0.0226	-2.6893	0.1723	-1.2919	0.5755	0.1216
Korea	KOR	41000021	41002866	0	-0.7595	-1.0249	-0.3802	-1.3723	-0.8656	-1.6678	-0.8486	0.1216
Korea	KOR	41000021	41001947	0	-0.6871	-0.4314	-0.227	-1.2502	-0.3574	-1.6678	-0.6852	-0.1563
Korea	KOR	41000021	41004320	0	-0.3429	-0.2479	-0.227	0.3708	-0.5142	0.04	-0.1727	0.1216
Korea	KOR	41000021	41005470	0	-0.4718	0.9454	0.7251	0.2849	0.1589	-1.6678	1.1171	1.0431
Korea	KOR	41000021	41000898	0	-0.6288	-1.1033	-1.1926	-0.5782	-0.151	-1.6678	0.1648	0.1216
Korea	KOR	41000021	41001781	0	0.0457	0.2465	-0.227	-1.1539	-0.7524	-1.6678	-0.6852	-1.0788
Korea	KOR	41000021	41000434	0	0.2295	1.031	0.5462	-0.2732	0.2855	-0.1211	-0.2673	0.833
Korea	KOR	41000021	41005090	0	-0.2587	-0.0862	0.0226	0.7113	-0.1215	-1.6678	2.4277	-1.1252
Korea	KOR	41000021	41001886	0	-0.4741	-1.0267	-0.8099	-0.9998	-3.7095	-1.6678	-0.8627	-2.5027
Korea	KOR	41000021	41003658	0	-0.1012	-0.0862	1.0433	-0.4927	0.8128	-1.6678	-0.6885	-0.6762
Korea	KOR	41000021	41001159	0	-0.1384	0.6578	-0.9084	-1.7984	0.9339	-1.6678	-0.4805	0.7627
Korea	KOR	41000021	41000171	0	-0.056	-0.2479	0.0226	-1.3089	-0.4628	-0.5309	0.1693	0.1216
Korea	KOR	41000021	41001477	0	-0.2013	-0.8419	-0.227	-0.1777	-0.1217	0.2908	-0.3733	0.1216
Korea	KOR	41000021	41004452	0	-0.9878	-0.0862	-0.227	0.4109	0.0614	-1.6678	0.3415	1.515
Korea	KOR	41000021	41003373	0	-0.7137	0.7989	-0.8627	-1.6821	-0.491	-1.6678	-0.2857	-0.7674
Korea	KOR	41000021	41005693	0	-0.3054	0.6555	-1.0611	0.3554	-0.4417	-1.6678	-0.1026	-0.806
Korea	KOR	41000021	41001211	0	0.5766	-0.6357	-0.4728	-1.2073	-0.0953	-1.6678	-0.5832	0.1959
Korea	KOR	41000021	41001760	0	-0.1279	0.468	0.9192	0.1053	0.0124	1.0062	0.5755	2.0955
Korea	KOR	41000021	41003697	0	0.2978	-0.8379	-0.7638	-0.4131	-0.3753	-0.3735	-0.4948	-0.2726
Korea	KOR	41000021	41004583	0	-1.0388	-0.0862	0.0226	1.2836	0.8779	1.5721	0.5755	0.1216
Korea	KOR	41000021	41004821	0	-0.2659	-0.0862	-0.227	0.1953	-0.3591	-1.6678	0.5755	-0.2503
Korea	KOR	41000021	41000714	0	-0.0038	0.6464	-0.227	0.7241	-0.0759	-1.6678	1.4793	-0.5475
Korea	KOR	41000021	41003102	0	-0.4199	0.0502	-0.7902	0.6943	1.2521	0.91	-0.6852	-0.3297
Korea	KOR	41000022	41005709	1	0.9505	-0.59	-0.8627	0.6252	0.049	0.2545	-0.6852	-0.2503
Korea	KOR	41000022	41003931	1	0.9696	-0.7737	0.4173	0.3718	-0.2535	0.4541	-1.5848	-0.4095
Korea	KOR	41000022	41004395	1	0.5297	-1.1085	-1.0611	0.6154	-0.6891	0.1198	-2.1355	-0.7108
Korea	KOR	41000022	41003941	1	0.2829	0.468	-0.227	-0.2541	0.183	-0.5569	-1.2106	-0.1563
Korea	KOR	41000022	41004657	1	0.1825	0.1276	-1.3074	0.9772	0.2359	-0.218	-0.2128	-0.3297
Korea	KOR	41000022	41003585	1	0.5069	-0.5616	1.9359	0.5844	0.0515	-0.8849	-0.1021	0.149
Korea	KOR	41000022	41000029	1	0.0524	2.6352	1.9359	3.6039	4.8357	3.6292	2.4277	1.3857
Korea	KOR	41000022	41003660	1	-0.2335	1.153	-0.5907	-1.1537	0.5506	-1.6678	-0.5832	-0.946
Korea	KOR	41000022	41005058	1	0.6349	2.6352	1.2341	0.2938	-0.3742	-1.6678	-0.4948	2.0955
Korea	KOR	41000022	41002107	1	0.671	-0.2662	-1.3626	-0.1087	-0.4921	-1.2919	-1.5537	-1.3017
Korea	KOR	41000022	41002413	1	0.8815	-0.5743	-1.3514	0.2157	-0.3251	-0.7106	-0.3727	-0.2503
Korea	KOR	41000022	41005734	1	-0.3359	-0.5673	-1.0611	0.3151	-0.1467	0.0638	-0.3763	-0.3297
Korea	KOR	41000022	41001254	1	-0.1499	2.6352	1.9359	-0.0558	0.2449	0.1023	0.7616	-0.1207
Korea	KOR	41000022	41000892	1	-0.8813	0.4121	-1.0611	0.0768	-0.5047	-0.3648	-0.5208	-0.1563
Korea	KOR	41000022	41004994	1	-0.9958	-0.5673	-1.0611	-0.7166	-1.9456	-1.6678	-0.6852	-0.959
Korea	KOR	41000022	41000429	1	0.7479	0.4033	0.0226	0.8827	-0.0425	0.3902	-2.1355	-1.0101
Korea	KOR	41000022	41003009	1	1.0932	-0.7114	-1.5883	0.4643	-1.3607	-0.421	-1.5848	0.1216
Korea	KOR	41000022	41004247	1	0.5338	-0.9317	-1.7242	-0.0401	-1.1899	-0.0341	-1.2835	-0.7496
Korea	KOR	41000022	41005614	0	0.3291	-0.0862	-1.0611	0.1101	-0.4814	0.5577	-0.5832	-0.959
Korea	KOR	41000022	41003663	0	0.539	-0.2509	-0.227	0.1512	0.2565	-0.4212	-0.4145	0.2465
Korea	KOR	41000022	41000800	0	1.1356	-0.4203	-0.9607	0.2838	0.0854	0.1413	-0.3912	-0.2503
Korea	KOR	41000022	41002135	0	1.3101	0.5859	-0.5907	-0.1806	0.3728	-1.6678	0.1693	0.1554
Korea	KOR	41000022	41005057	0	-0.3722	-0.4203	-1.0611	0.0874	-0.2896	0.2331	-2.1355	-0.7496
Korea	KOR	41000022	41005315	0	0.1747	-1.1429	-0.7638	-2.0365	-0.4463	-1.6678	-0.6852	-1.4056
Korea	KOR	41000022	41002250	0	0.6063	0.6544	-0.7638	0.0993	-0.4258	-1.6678	-0.5832	-1.1395
Korea	KOR	41000022	41000505	0	-0.5	0.9535	0.0226	-0.7997	-0.1536	-1.6678	-0.2857	0.1216
Korea	KOR	41000022	41005004	0	-0.68	-0.0862	-0.8627	-0.0316	-1.0297	-1.6678	-1.305	-1.044
Korea	KOR	41000022	41003049	0	-0.1295	-0.0862	0.0226	0.4676	-0.4867	0.5906	0.5755	0.1216
Korea	KOR	41000022	41001787	0	-0.3441	-0.0862	0.0226	0.3653	-0.1587	0.28	0.1693	-0.6774
Korea	KOR	41000022	41001313	0	0.3629	-0.0862	0.0226	0.3989	0.2593	-0.3242	0.5755	0.1216
Korea	KOR	41000022	41000908	0	0.6105	-0.5743	-1.4242	-0.2074	-0.7055	-1.6678	-1.5596	-0.6382
Korea	KOR	41000022	41000002	0	-0.6453	-0.0862	0.0226	0.7113	1.1576	1.597	0.5755	0.1216
Korea	KOR	41000022	41003075	0	-0.1255	-0.0862	0.0226	0.0088	0.1997	-0.1968	0.1693	0.1216
Korea	KOR	41000022	41005131	0	0.385	-0.0827	-1.9803	0.7625	-0.9489	-0.2607	-2.1355	-0.5305
Korea	KOR	41000022	41000389	0	0.2008	-0.59	-1.0611	-0.5767	-0.4954	-1.6678	-0.5832	-0.8443
Korea	KOR	41000023	41002506	1	-0.1484	-0.0862	0.0226	0.1433	-0.5851	-1.6678	-0.1021	0.1216
Korea	KOR	41000023	41003252	1	0.5159	1.7671	1.9359	0.161	-0.8456	-1.6678	1.6338	2.0955
Korea	KOR	41000023	41003624	1	-0.6931	-0.6593	-1.7997	0.2167	-0.3832	-1.6678	-0.6852	-1.7277
Korea	KOR	41000023	41003152	1	0.3303	0.5344	-0.6569	-0.0989	-0.1256	-1.6678	-1.2871	-0.2503
Korea	KOR	41000023	41002086	1	-0.2092	-0.0862	0.0226	0.7816	-0.1109	-1.6678	-0.0553	0.1216
Korea	KOR	41000023	41003287	1	0.3955	-1.1033	-2.1689	-1.3102	-1.0626	-0.8849	-2.1355	-1.9916
Korea	KOR	41000023	41003286	1	-0.5653	0.5266	-0.691	-0.2374	-0.5497	-1.6678	-0.6852	-0.1563
Korea	KOR	41000023	41004197	1	-0.4848	0.4571	0.8961	0.452	-0.085	-1.6678	0.5755	0.1216
Korea	KOR	41000023	41002191	1	-0.846	-1.279	-1.1926	-0.1453	-0.6314	-0.0041	-0.6852	-1.1252
Korea	KOR	41000023	41001500	1	0.1545	0.3266	0.5347	0.6621	-0.1109	-1.6678	-2.1355	-0.8443
Korea	KOR	41000023	41005199	1	-0.9378	0.5696	-0.6315	-0.6123	-0.33	-1.6678	-0.535	-0.5079
Korea	KOR	41000023	41001553	1	-0.7589	-0.5231	-1.3943	0.2607	0.2324	-1.6678	-1.4541	-0.6544
Korea	KOR	41000023	41001178	1	0.0204	0.3266	-0.6315	-0.6287	-0.2745	-1.6678	-0.7867	0.0876
Korea	KOR	41000023	41003609	1	-0.3058	-0.5994	-0.227	0.3824	-0.6416	-1.6678	-0.309	-0.1884
Korea	KOR	41000023	41004822	1	-0.7378	-1.0212	-1.0611	0.301	-0.9428	-1.6678	-1.1908	-1.3017
Korea	KOR	41000023	41004048	1	-0.0028	-1.1019	-1.0611	0.0047	-0.6541	-1.6678	-0.6852	-0.5912
Korea	KOR	41000023	41000068	1	0.1237	-0.0862	-0.5034	0.7456	0.296	-1.6678	0.3482	0.1216
Korea	KOR	41000023	41004371	1	0.5666	0.09	-0.6116	1.3834	-0.3693	1.7486	0.1922	0.7374
Korea	KOR	41000023	41000042	0	-0.1596	-0.5034	0.0226	0.5252	0.3969	-1.6678	-0.2165	-0.1563
Korea	KOR	41000023	41005433	0	-1.603	-0.2662	-0.227	0.3179	-0.1723	-1.6678	0.1693	-0.5305
Korea	KOR	41000023	41000794	0	-0.2217	-0.0862	0.0226	-1.0068	-0.9234	-1.6678	-0.3912	-0.222
Korea	KOR	41000023	41003723	0	-0.7812	-0.7221	-0.227	-0.1008	-0.4537	-1.6678	0.1648	-0.1563
Korea	KOR	41000023	41003369	0	-0.3365	0.2607	-1.2874	0.3759	-0.6106	-1.6678	-1.1508	-2.5027
Korea	KOR	41000023	41005358	0	0.04	0.0502	0.0226	-1.0068	-0.3005	-1.6678	-0.6007	0.1216
Korea	KOR	41000023	41004466	0	0.3197	-0.4314	-0.227	0.4171	0.155	-1.6678	-0.3912	0.1216
Korea	KOR	41000023	41000846	0	-0.6037	-0.0692	-0.5907	-0.7797	-0.4578	-0.7368	-0.4323	-0.4095
Korea	KOR	41000023	41001261	0	-0.48	-1.511	-2.664	-0.7707	-1.3134	-1.6678	-1.5596	-1.7277
Korea	KOR	41000023	41004455	0	0.5732	0.6608	0.9726	0.8831	0.1428	-1.6678	0.5755	0.1216
Korea	KOR	41000023	41004826	0	-0.5203	-0.2662	-0.7638	-0.077	-0.6395	-1.6678	-0.309	-0.1563
Korea	KOR	41000023	41001759	0	-0.3037	-0.1759	0.3461	0.7113	-0.5576	1.0062	0.8038	0.1216
Korea	KOR	41000023	41002395	0	-0.0654	-0.2662	-0.8693	0.1238	0.2632	-1.6678	0.5755	0.1216
Korea	KOR	41000023	41004297	0	-0.9224	-0.847	-0.7638	-0.1856	0.0075	-1.6678	-0.1849	-0.4423
Korea	KOR	41000023	41001804	0	0.4985	0.4012	0.0226	0.3447	-0.0992	-0.7106	-0.6852	0.1216
Korea	KOR	41000023	41000926	0	0.3562	-0.4314	0.0226	-0.7397	-0.1258	-1.6678	-0.5978	-0.4784
Korea	KOR	41000023	41005107	0	0.5301	-1.9744	-0.6173	0.6556	-0.8347	-1.6678	-0.7899	0.1152
Korea	KOR	41000023	41000132	0	0.2189	-0.4203	0.0226	0.284	-0.283	-0.801	0.5755	-0.1563
Korea	KOR	41000024	41005626	1	-1.2287	2.6352	-0.9084	-0.2093	-0.1491	-0.2306	0.5755	0.1959
Korea	KOR	41000024	41002210	1	-0.7687	-0.0692	1.9359	-0.1383	-0.9681	-0.182	-0.9906	2.0955
Korea	KOR	41000024	41001970	1	-0.1398	0.2959	-1.762	-0.3772	-1.3531	-1.6678	-2.1355	-1.5298
Korea	KOR	41000024	41001807	1	-0.3103	0.2032	0.0226	0.3076	0.2451	-0.0816	-0.4948	-0.5475
Korea	KOR	41000024	41002703	1	-4.00E-04	-0.9924	-1.3943	-0.2315	-0.483	-1.6678	-2.1355	-0.2485
Korea	KOR	41000024	41001799	1	-0.4392	-0.0862	-0.7638	-0.624	-0.0786	-1.5939	-0.1972	-0.8919
Korea	KOR	41000024	41005076	1	-0.3887	-0.4203	-0.8627	-0.2856	-0.7727	-1.6678	-0.6852	-0.4607
Korea	KOR	41000024	41000757	1	-0.4548	-0.9363	-1.5883	-0.1669	-0.8003	-0.219	-0.7755	-1.044
Korea	KOR	41000024	41005430	1	-0.0475	-1.0588	-0.9607	-0.3195	-1.1368	-0.8849	-0.6852	-0.7496
Korea	KOR	41000024	41004786	1	-0.5903	1.3697	1.9359	-0.2314	-0.5933	0.3052	-0.606	0.0388
Korea	KOR	41000024	41001501	1	-1.1442	-1.0267	-1.2567	-1.2059	-0.9493	-1.6678	-0.6852	-1.2688
Korea	KOR	41000024	41003647	1	-0.4701	0.2718	0.0226	-0.2556	-0.5647	0.213	0.1648	0.1216
Korea	KOR	41000024	41000059	1	-0.8596	-1.5065	-1.9313	-1.7857	-1.8651	-1.6678	-2.1355	-1.0788
Korea	KOR	41000024	41000940	1	-1.0074	0.0789	-1.0611	0.3082	-0.1071	0.6984	-0.7078	0.557
Korea	KOR	41000024	41003698	1	-2.0745	0.788	-0.9285	-2.6893	-0.4598	-1.6678	-2.1355	-1.1252
Korea	KOR	41000024	41001965	1	-1.0285	-0.7306	0.1802	-0.3164	-1.0236	-0.4753	-0.0823	-1.4704
Korea	KOR	41000024	41004883	1	0.112	0.5042	1.9359	0.343	-1.1558	-1.6678	1.6338	0.1216
Korea	KOR	41000024	41004722	1	-0.7323	-0.3486	-0.9285	-0.6849	-1.0015	-0.801	-2.1355	0.4725
Korea	KOR	41000024	41004551	0	-0.7483	0.5289	-1.6896	-2.6893	-0.1748	-1.6678	-2.1355	-1.6557
Korea	KOR	41000024	41004756	0	-0.7819	-0.7049	-1.0611	-0.5146	-1.0862	-1.6678	-1.5596	-0.959
Korea	KOR	41000024	41000136	0	-1.0012	-0.2479	-0.3827	-1.6841	-1.0365	-1.6678	-1.5596	0.1216
Korea	KOR	41000024	41003615	0	0.4546	-0.59	-0.3802	-0.6916	-0.7323	-1.6678	-0.3733	-0.4607
Korea	KOR	41000024	41002254	0	-0.1914	-0.4314	-0.227	-0.1306	-0.1202	-1.6678	-0.6852	-0.2503
Korea	KOR	41000024	41005423	0	-0.7334	-0.8338	-1.3943	-2.6893	-0.7169	-1.6678	-0.4805	-0.8426
Korea	KOR	41000024	41005215	0	-0.5349	-0.7221	-1.1926	-0.7872	-0.6495	-0.4932	-0.1972	-0.7496
Korea	KOR	41000024	41000995	0	-0.6906	-0.7221	-1.0611	-1.0489	-1.2545	-1.6678	-0.3763	-0.4607
Korea	KOR	41000024	41002872	0	-0.2236	-0.5994	0.0226	-1.1283	0.087	-0.7847	-1.0606	-0.4607
Korea	KOR	41000024	41001628	0	-0.4942	-0.2662	-0.4246	-2.6893	-1.4242	0.9838	0.3482	-1.0788
Korea	KOR	41000024	41002483	0	0.2692	-0.4174	-0.3802	0.7113	0.1563	-0.801	-0.5832	-0.222
Korea	KOR	41000024	41005173	0	-0.9647	-1.1104	-1.2374	-0.2948	-1.1059	-0.4694	-0.8094	0.1216
Korea	KOR	41000024	41002231	0	0.2247	-0.4136	-0.3802	-0.2193	0.0616	-1.6678	-0.2128	0.1216
Korea	KOR	41000024	41004494	0	-0.5367	-0.2056	-0.7632	-1.0752	-0.8686	-0.61	-0.9941	-0.8001
Korea	KOR	41000024	41004387	0	-0.1512	-0.5743	-0.7902	-2.6904	-1.9545	-1.6678	-0.6852	0.1216
Korea	KOR	41000024	41001579	0	-1.376	0.6492	1.2341	-2.6893	0.654	-1.6678	2.4277	0.4504
Korea	KOR	41000024	41000100	0	-0.8176	-1.0674	-1.0611	0.0827	-0.0748	-0.4562	-0.3912	-0.1563
Korea	KOR	41000025	41001521	1	0.5022	-1.2524	-2.5849	-0.5925	-1.0859	-1.6678	-2.1355	-2.5027
Korea	KOR	41000025	41005224	1	0.5406	-1.1794	-2.664	-0.2197	-0.8818	-0.0518	-2.1355	-2.5027
Korea	KOR	41000025	41005113	1	0.4243	-0.2298	1.1381	-0.8332	-0.6367	-1.6678	-0.4194	2.0955
Korea	KOR	41000025	41001218	1	0.2043	-1.0256	-2.664	-0.6567	-0.9942	-0.5842	-1.7719	-0.806
Korea	KOR	41000025	41005298	1	-0.3826	1.1306	-1.0807	-2.6893	-0.7161	-1.6678	-0.7394	0.2224
Korea	KOR	41000025	41005064	1	-0.141	1.3403	0.0226	0.1921	-0.2148	-1.6678	-0.6852	0.1216
Korea	KOR	41000025	41000917	1	0.7981	-0.4314	0.0226	0.735	-0.5325	-0.5106	-0.3237	0.1216
Korea	KOR	41000025	41000790	1	0.0255	-0.4203	-1.0611	-0.3193	-1.8219	-1.6678	-0.6852	-0.7496
Korea	KOR	41000025	41002031	1	-1.231	-1.1429	-1.9313	-0.8389	-0.477	-1.6678	-0.6852	-0.806
Korea	KOR	41000025	41004814	1	-0.2532	-0.4314	-1.7997	-0.3184	0.0037	-1.6678	-0.216	-0.806
Korea	KOR	41000025	41003119	1	0.7128	-0.7221	-1.0611	-0.726	-0.9	-1.6678	-0.414	-0.4607
Korea	KOR	41000025	41000514	1	0.1583	-1.0197	-1.0611	0.6084	-0.1924	0.6086	-0.6852	-0.7496
Korea	KOR	41000025	41005002	1	0.6885	-0.1077	0.4173	0.0123	0.3191	-0.5531	-1.2665	0.7435
Korea	KOR	41000025	41003203	1	1.6073	-0.4203	-1.5883	-0.8629	-0.8458	-0.2338	-1.1908	-0.3297
Korea	KOR	41000025	41000273	1	0.8552	-0.59	-1.0611	-0.374	-0.5485	-1.6678	-0.7045	-0.3297
Korea	KOR	41000025	41004379	1	0.0347	0.5266	-1.3023	-1.3723	-0.5292	-0.526	-1.5848	0.1238
Korea	KOR	41000025	41001720	1	-0.5083	-0.2662	-0.227	-0.1604	-0.7693	-0.8849	-0.5832	0.1216
Korea	KOR	41000025	41000050	1	0.746	-0.0862	0.2942	-0.367	0.3292	-1.0529	0.5755	-0.1563
Korea	KOR	41000025	41005597	1	0.2813	-0.8734	-1.5179	-0.657	-0.6814	-1.6678	-2.1355	-1.0011
Korea	KOR	41000025	41003214	1	0.7114	-0.7221	-0.8627	0.3147	-0.4142	-1.6678	0.0447	-0.5251
Korea	KOR	41000025	41000009	1	-0.8854	-0.7221	-0.5034	0.2093	0.0413	-1.6678	-0.6852	-0.6774
Korea	KOR	41000025	41000806	1	-0.4749	-0.0862	0.0226	-0.0424	-0.7764	-1.6678	-0.532	0.1216
Korea	KOR	41000025	41000861	1	0.3678	-0.0862	0.0226	0.4867	-0.4607	-1.6678	-0.414	-0.2726
Korea	KOR	41000025	41002652	1	0.5081	-0.2662	-0.691	0.2497	-0.0061	-1.6678	-0.9936	-0.4607
Korea	KOR	41000025	41000155	1	-0.8556	-0.2479	-1.4011	0.0068	-0.5526	0.0767	-1.0602	-0.7351
Korea	KOR	41000025	41005348	1	0.3408	0.0467	-0.7638	0.3155	0.4727	-0.3261	-0.4948	0.1216
Korea	KOR	41000025	41000243	1	-0.3299	-0.8288	0.0226	-1.5147	-0.555	-1.6678	-1.5537	-0.9101
Korea	KOR	41000025	41000894	1	0.9908	-1.185	-1.6877	-0.3912	-1.9572	-1.6678	-0.5832	-0.5093
Korea	KOR	41000025	41000229	1	-0.3227	-0.2662	-0.8627	0.1053	-0.7762	-1.6678	-2.1355	-1.6557
Korea	KOR	41000025	41003166	1	-1.054	-1.0138	-0.691	-0.2134	-0.1522	-1.6678	-0.6852	0.1216
Korea	KOR	41000025	41003605	1	-0.3482	-1.3042	-1.7997	-0.5329	-0.5078	-1.6678	-1.0602	-1.3017
Korea	KOR	41000025	41004189	1	0.1697	1.3697	1.0433	-1.1172	0.4516	-1.6678	0.3482	0.7627
Korea	KOR	41000025	41003391	1	0.4517	0.2185	0.0226	-0.1534	-0.326	-0.1475	-0.3121	0.1216
Korea	KOR	41000025	41001394	1	0.4855	-0.0862	0.0226	0.3012	-0.4968	-0.1073	-0.6852	0.1216
Korea	KOR	41000025	41001077	1	0.0707	0.3875	0.0226	0.5467	-0.0485	-0.3551	-0.8012	0.1216
Korea	KOR	41000025	41004385	1	0.1032	-0.59	-1.9313	-0.8283	-1.5901	-0.8849	-0.5832	-0.6959
Korea	KOR	41000026	41002388	1	-0.0455	-0.8189	-1.0611	0.5556	-0.0216	0.6918	-0.6852	-0.8745
Korea	KOR	41000026	41000592	0	0.7092	-0.2662	0.0226	0.8928	0.2971	0.9806	0.8038	-0.6959
Korea	KOR	41000026	41001235	1	0.922	1.153	-0.6315	-0.1869	-0.34	0.2618	-1.0753	0.1216
Korea	KOR	41000026	41004334	0	-0.0229	0.3427	0.0226	0.689	0.4009	0.4641	0.5755	-0.7496
Korea	KOR	41000026	41000571	1	-0.6613	-1.0674	-0.9285	0.1125	-1.3594	0.9081	-1.2871	-0.7685
Korea	KOR	41000026	41004383	0	1.4587	-0.4136	1.9359	0.0392	-0.3778	0.5027	0.8038	2.0955
Korea	KOR	41000026	41000070	0	-0.2311	-1.175	-0.8873	0.0361	-1.1506	0.2716	-0.7696	-0.2503
Korea	KOR	41000027	41003495	1	-0.518	-0.9298	-1.088	-0.4136	-0.9447	-1.6678	-0.4801	-0.5305
Korea	KOR	41000027	41004432	1	0.3478	-0.2479	-1.9313	0.1665	-0.4234	-0.8849	-1.2624	-1.7277
Korea	KOR	41000027	41003562	1	-0.731	-0.4314	-1.0611	-1.3798	-0.3757	-1.6678	-0.6852	-0.5912
Korea	KOR	41000027	41000817	1	0.6506	-0.59	-0.691	-0.028	-0.8121	-1.6678	-0.9936	-1.3017
Korea	KOR	41000027	41001043	1	-1.5245	2.6352	1.1381	-2.6893	-0.3992	-1.6678	0.5755	-0.7816
Korea	KOR	41000027	41002843	1	-0.7266	-0.4314	-1.0611	-0.4337	-0.0617	-1.6678	-1.5848	-1.3017
Korea	KOR	41000027	41004087	1	0.3088	-0.7087	-2.1689	-2.6893	-1.3457	-1.6678	-2.1355	-0.806
Korea	KOR	41000027	41003062	1	-1.7267	-1.3182	-2.664	-0.8227	-3.7095	-1.6678	-2.1355	-1.7277
Korea	KOR	41000027	41002474	1	0.4698	2.6352	1.9359	0.0792	0.2268	-1.6678	-1.0906	2.0955
Korea	KOR	41000027	41003061	1	-0.4211	0.5266	-0.6587	-0.5382	-0.4639	-0.8849	0.7264	-0.1865
Korea	KOR	41000027	41001075	1	-0.3187	-1.1002	-0.8099	-0.2078	-0.8242	-1.6678	-1.2871	0.4504
Korea	KOR	41000027	41000373	1	0.3228	1.7162	0.4173	-0.5233	-0.1819	-0.071	-0.3059	0.1258
Korea	KOR	41000027	41003551	1	0.3871	-0.0862	0.0226	-1.0068	0.0339	-1.6678	-0.6852	0.1216
Korea	KOR	41000027	41003936	1	-0.857	-2.0452	0.766	0.2847	0.4295	-1.6678	-1.5848	1.4234
Korea	KOR	41000027	41004205	1	-0.298	-0.59	-0.227	-0.8933	-0.9694	-1.6678	-0.6852	-0.4607
Korea	KOR	41000027	41004825	1	-0.915	-0.3582	-0.335	-0.446	-1.806	-1.6678	-0.5974	-0.7108
Korea	KOR	41000027	41001118	0	-0.39	-0.4488	0.0226	-0.6197	-0.0942	-1.6678	-0.0823	0.1216
Korea	KOR	41000027	41001843	1	-0.7149	0.2032	-1.27	-0.6342	-0.3961	0.0227	-0.1061	-1.1405
Korea	KOR	41000027	41001302	1	-0.4674	0.2718	0.0226	-0.1899	-0.6977	-1.6678	-0.1061	0.1216
Korea	KOR	41000027	41000642	1	-0.2391	-0.7221	-1.0611	-0.2037	-0.7598	-0.0468	-1.5596	-1.0494
Korea	KOR	41000027	41000687	1	0.0785	-1.0281	-1.1926	0.3473	-1.1112	0.0695	0.5755	0.1216
Korea	KOR	41000027	41004576	1	-0.6088	-0.0862	-0.8627	-0.0096	-0.0764	-1.6678	0.0447	-0.5912
Korea	KOR	41000027	41004445	1	0.1447	0.5289	-0.8826	0.6847	-0.3843	-1.6678	-2.1355	-0.8802
Korea	KOR	41000027	41004659	1	-1.0372	-1.175	-0.7902	-0.8458	-0.5757	-1.6678	-0.6852	-0.5251
Korea	KOR	41000027	41002623	0	-0.7494	-0.7306	-1.161	0.1053	-0.2561	-1.6678	-0.5208	-0.6959
Korea	KOR	41000027	41005095	0	-0.8105	-2.9627	-0.5907	-2.6893	-0.531	-1.6678	-1.4019	-0.945
Korea	KOR	41000027	41000904	0	-0.8099	0.802	1.9359	-0.7255	0.5575	-0.7847	1.1417	1.2147
Korea	KOR	41000027	41003142	0	0.6087	0.2695	-0.2827	-2.6893	-0.646	-1.6678	0.1085	0.1216
Korea	KOR	41000027	41005166	0	-0.9452	-1.2532	-1.3074	-2.6893	-0.5508	-1.6678	-0.9139	-1.3017
Korea	KOR	41000027	41000074	0	0.0106	-0.0862	0.0226	0.0532	0.2806	-1.6678	0.5755	0.1216
Korea	KOR	41000027	41005636	0	-0.9191	-0.0862	-0.227	0.7113	-0.0454	-1.6678	1.2302	-0.6348
Korea	KOR	41000027	41003038	0	-0.4032	-1.135	-0.7902	-1.1025	-0.6452	-1.6678	0.5755	0.1216
Korea	KOR	41000027	41005655	0	-0.2749	-1.4996	-1.7398	0.2231	-0.6147	-1.6678	-2.1355	-2.0641
Korea	KOR	41000027	41004627	0	-0.4611	-0.4998	-0.9607	0.0167	-0.7929	-0.7847	0.5755	-0.4607
Korea	KOR	41000027	41001727	0	-0.4338	-0.5743	-0.227	-0.6056	-0.8416	-1.6678	0.5755	-0.2726
Korea	KOR	41000027	41000076	0	-0.9138	-0.5717	-0.9607	-1.7891	-0.5536	-1.6678	-0.7899	-0.6195
Korea	KOR	41000028	41002462	1	0.5675	0.788	0.8116	0.2402	-0.222	0.441	0.542	-0.0129
Korea	KOR	41000028	41000748	1	0.338	0.96	1.4967	-1.1533	0.2401	-1.6678	1.8077	2.0955
Korea	KOR	41000028	41001700	1	-0.6178	-0.7221	-0.8627	0.4122	-0.0914	-0.421	-0.5832	-1.1252
Korea	KOR	41000028	41002460	1	-0.0122	-0.2662	-0.8946	-0.6337	-3.7095	-1.6678	-1.5848	-1.5378
Korea	KOR	41000028	41003708	1	0.5262	-0.59	-1.4242	-2.6893	-1.2695	-1.6678	-2.1355	-1.1242
Korea	KOR	41000028	41001429	1	0.28	-2.9627	-2.664	0.8233	0.9789	-1.6678	1.6922	0.7566
Korea	KOR	41000028	41002657	1	1.6863	-0.7306	0.0226	0.5241	-0.2415	-0.4795	-0.0987	0.1216
Korea	KOR	41000028	41002072	1	0.033	-0.4314	0.0226	-0.0541	-0.3798	-0.0581	-2.1355	-1.0788
Korea	KOR	41000028	41000058	1	-0.0721	0.7914	1.9359	-0.2065	-0.0416	-1.6678	-2.1355	-0.8443
Korea	KOR	41000028	41004615	1	-1.0747	-0.4203	-0.9607	0.05	-0.8215	-0.568	-0.6852	-0.2503
Korea	KOR	41000028	41004277	1	0.7974	-1.274	-0.3802	0.1861	-0.4099	-1.6678	-0.2301	0.7864
Korea	KOR	41000028	41003359	1	0.8093	-0.511	-1.4928	0.2267	-1.1655	-1.6678	-2.1355	-1.7277
Korea	KOR	41000028	41002380	1	-0.4984	-0.7221	-1.0611	0.2049	-0.4402	-0.0413	-0.6852	-0.5912
Korea	KOR	41000028	41003338	1	1.0832	-0.2662	0.0226	0.5285	-0.5876	-1.6678	-1.0571	-0.2503
Korea	KOR	41000028	41001680	1	0.1798	-0.2662	-0.7638	-0.2037	-0.1964	-1.6678	-0.8883	-0.7496
Korea	KOR	41000028	41005484	1	1.1646	0.5289	0.4173	0.9462	0.2025	-0.9292	0.3482	0.1216
Korea	KOR	41000028	41002586	1	0.6991	-0.8283	0.0226	-0.533	-0.5517	-1.6678	-2.1355	-0.6959
Korea	KOR	41000028	41002856	1	0.2567	-1.8141	-0.3802	-0.205	-0.8175	-0.8768	-2.1355	0.1216
Korea	KOR	41000028	41000497	1	-0.0167	2.6352	-0.4806	-0.1638	-0.5119	-1.5299	-2.1355	0.1216
Korea	KOR	41000028	41004977	1	-0.7675	-0.4203	-0.5836	-0.3923	-0.8981	-0.8849	-0.5832	-0.4607
Korea	KOR	41000028	41005174	1	0.2893	-1.1755	-1.0611	-0.3453	-1.1807	-0.4694	-1.0606	-1.4637
Korea	KOR	41000028	41003863	1	0.4481	-1.2115	-1.0611	0.5682	-1.0933	0.2055	-0.6852	-0.5475
Korea	KOR	41000028	41003266	1	0.6289	-0.4998	-0.3802	0.1583	-0.1431	-0.0207	-0.5832	-0.4607
Korea	KOR	41000028	41005156	1	0.4604	0.3289	-1.2567	0.0768	-0.847	0.0969	-0.6852	-0.7496
Korea	KOR	41000028	41005109	1	0.642	-0.178	0.0226	3.6039	0.0915	0.2114	-0.2852	0.6905
Korea	KOR	41000028	41000604	1	-0.4221	-1.0936	-0.9947	0.0205	-0.6948	-1.6678	-0.6852	-1.1405
Korea	KOR	41000028	41001537	1	0.0082	-0.8452	-1.0611	0.2468	-0.639	-0.3648	-1.2871	-2.5027
Korea	KOR	41000028	41001571	1	-0.7242	0.9526	-0.9624	0.2586	-0.4431	-0.0026	-2.1355	0.4777
Korea	KOR	41000028	41005727	1	0.2442	-0.0862	-0.732	-1.2512	-1.1281	-1.6678	-0.8883	-1.0788
Korea	KOR	41000028	41002110	1	-0.0243	0.3898	0.0226	-0.0471	-0.6773	0.5444	0.1693	0.1216
Korea	KOR	41000028	41005079	1	1.2663	0.0591	0.8348	0.0061	-0.1809	-1.6678	0.1929	0.9097
Korea	KOR	41000028	41004992	1	-0.3308	-0.1856	-1.161	-0.1098	-0.7452	0.2419	-0.7045	-1.2412
Korea	KOR	41000028	41004853	1	0.7297	-1.1828	-0.9285	-0.7739	-0.7505	-1.6678	-0.8223	-0.4607
Korea	KOR	41000028	41005268	1	0.1317	0.1395	0.0226	0.1353	-0.1586	-0.4173	-2.1355	-1.1252
Korea	KOR	41000028	41002818	1	0.2268	0.2718	-1.0611	-0.7686	-0.3432	-0.8768	-0.414	-0.7496
Korea	KOR	41000028	41003830	1	-1.068	0.215	-0.9607	-2.6893	-1.5476	-1.6678	-0.5832	-0.8198
Korea	KOR	41000029	41005573	1	-0.1321	-0.4314	-0.8627	-0.2782	-0.7032	-1.6678	-1.2106	-0.5305
Korea	KOR	41000029	41004875	1	-0.0675	-0.5743	-0.7902	-0.5177	-0.5512	-1.6678	-2.1355	-0.7496
Korea	KOR	41000029	41004368	1	-0.1329	1.7671	0.4173	0.154	0.1855	-0.5309	-0.414	-0.2503
Korea	KOR	41000029	41005304	1	0.6989	-0.7162	-1.0741	-0.5199	-0.6167	-1.6678	-1.2871	-0.222
Korea	KOR	41000029	41004766	1	-0.2433	-0.2366	0.0226	-0.1179	-0.6051	-1.6678	-0.4948	-0.7496
Korea	KOR	41000029	41004024	1	0.6034	-1.5787	-0.3526	-0.015	-3.7095	-0.5842	-1.5848	-2.5027
Korea	KOR	41000029	41000135	1	-0.8598	-1.0658	-1.0611	0.1053	-1.3266	-1.6678	-0.6791	-0.7496
Korea	KOR	41000029	41005638	1	-0.3003	0.96	-1.277	-0.3976	-0.5326	-1.6678	-0.2821	-1.1395
Korea	KOR	41000029	41003709	1	-0.3233	-0.2479	-0.8627	-0.3732	-0.4839	-1.6678	-0.6852	-0.7496
Korea	KOR	41000029	41003839	1	0.0159	-1.0699	-1.9313	-0.1714	-1.0099	-1.6678	-2.1355	-1.3017
Korea	KOR	41000029	41000841	1	-0.4797	-0.59	-1.1926	-0.7604	-0.7644	-1.6678	-1.3972	-0.7674
Korea	KOR	41000029	41001473	1	0.4365	-0.8864	-0.5011	-0.0583	-0.0711	-1.6678	-1.7719	-0.3856
Korea	KOR	41000029	41004288	1	-0.0779	-1.2443	-1.5179	-0.1453	-1.3143	-1.6678	-2.1355	-1.1405
Korea	KOR	41000029	41005034	1	-0.5357	-0.8283	-1.6079	-0.4391	-0.556	-0.8849	-2.1355	-1.7277
Korea	KOR	41000029	41002580	1	-0.8359	-0.2662	-0.227	1.2836	-0.9043	-1.6678	-0.6852	0.1216
Korea	KOR	41000029	41002504	1	-0.0467	-0.0862	0.0226	0.7281	-0.3761	-0.801	-1.0571	-0.943
Korea	KOR	41000029	41002134	1	-0.9113	0.0789	0.4173	0.0331	-0.6271	-0.3551	0.3482	-0.1563
Korea	KOR	41000029	41004359	1	-1.009	-0.8283	-0.9607	-0.7708	-0.6265	-1.6678	-0.6852	-0.5251
Korea	KOR	41000029	41003552	1	0.8884	-0.0862	-0.732	-0.2502	-0.5945	-0.8849	-0.6852	-0.2503
Korea	KOR	41000029	41003555	1	-0.9878	-0.4203	-0.7638	0.0883	-0.9612	-0.0558	-0.216	-0.8578
Korea	KOR	41000029	41003118	1	0.7339	0.5289	-1.2374	-0.5797	-0.3626	-1.6678	-0.725	-0.4607
Korea	KOR	41000029	41004953	0	-0.2493	-1.4543	-1.161	-1.6841	-0.7681	-0.475	-2.1355	-1.1405
Korea	KOR	41000029	41004944	0	-0.8248	-1.2163	-1.1201	0.2209	-0.4627	-1.6678	-0.7899	-0.5251
Korea	KOR	41000029	41000487	0	0.4263	-0.9363	0.0226	0.1053	-0.3056	0.5105	0.1693	0.1216
Korea	KOR	41000029	41001675	0	-0.1675	0.1852	-0.9607	-0.2787	-0.4905	-0.5309	-0.6852	0.7864
Korea	KOR	41000029	41001953	0	-0.3831	-1.3182	-1.0935	0.3447	-1.1997	-0.5842	-0.1972	-1.5767
Korea	KOR	41000029	41000753	0	-1.1593	-0.2662	-0.7902	-0.281	-1.2332	-1.6678	-0.309	0.1216
Korea	KOR	41000029	41003756	0	0.2246	-0.7221	-0.227	0.2386	-0.1416	-1.6678	-0.6852	-0.5029
Korea	KOR	41000029	41003627	0	0.1448	-1.026	0.4173	-0.6647	-0.1055	-1.6678	0.3415	2.0955
Korea	KOR	41000029	41000418	0	0.0055	-0.9245	0.0226	0.7113	0.0469	-1.6678	-1.0602	0.1216
Korea	KOR	41000029	41003905	0	0.4459	-0.7915	-0.8609	-0.3284	-0.5495	0.0037	-1.7719	-0.1563
Korea	KOR	41000029	41001541	0	-0.8407	-1.4832	-1.1926	-0.5016	-1.6222	-1.6678	-2.1355	-1.1252
Korea	KOR	41000029	41001904	0	-0.8722	-1.2802	-1.1926	-0.1184	-0.8534	-0.5309	-0.309	-0.2503
Korea	KOR	41000029	41001864	0	-0.6184	-0.9363	0.0226	0.969	0.2683	0.4394	-0.0823	-0.1563
Korea	KOR	41000029	41003860	0	-0.7174	-0.5743	-1.3514	-0.3492	-0.9395	-0.406	-2.1355	-2.5027
Korea	KOR	41000029	41000224	1	0.2195	-0.165	-0.691	0.1827	-0.4833	-1.6678	-1.0576	-0.6912
Korea	KOR	41000030	41000830	1	-0.144	-0.2662	-0.8627	-0.4634	-0.3369	-0.0816	-0.4771	-0.5251
Korea	KOR	41000030	41003354	1	-0.1318	-0.8245	0.0226	-1.4373	-0.2128	-0.5309	-0.309	-1.0169
Korea	KOR	41000030	41005737	1	-0.9309	-0.6462	-0.711	-0.0353	-0.2636	0.4316	-1.2871	0.1216
Korea	KOR	41000030	41001945	1	-0.7698	0.3289	0.0226	0.2063	1.1445	0.8886	-0.2673	-0.2503
Korea	KOR	41000030	41000997	1	-0.6594	-0.4314	-0.5907	-0.0611	-0.3272	-0.6073	-0.2821	-0.1563
Korea	KOR	41000030	41005270	1	-0.6365	-1.3182	-1.161	0.0821	-0.7373	0.4983	-2.1355	-0.975
Korea	KOR	41000030	41002704	1	-0.9466	-0.5874	-0.227	-0.1641	-0.5099	-1.6678	-0.6852	-0.5912
Korea	KOR	41000030	41003950	1	-1.4234	1.3939	0.0226	-0.2965	-0.4551	0.0281	0.5755	-1.1252
Korea	KOR	41000030	41001003	1	-0.5337	-0.5743	-0.9607	-0.0737	-0.1535	-0.526	-0.6852	0.1216
Korea	KOR	41000030	41005403	1	0.1372	-0.5818	0.0226	-0.8286	0.1269	0.1031	-0.4289	0.1216
Korea	KOR	41000030	41005460	1	-1.3034	-0.0862	0.0226	-0.6958	-1.2531	-0.526	0.0256	-0.7496
Korea	KOR	41000030	41003944	1	-1.4926	-0.0061	-1.0611	-0.3587	-0.4975	-1.6678	-2.1355	-0.959
Korea	KOR	41000030	41005377	1	-0.9764	2.6352	0.1386	-1.2764	-0.075	0.233	-0.7899	-0.9299
Korea	KOR	41000030	41004621	1	-1.3231	-0.0862	-0.227	0.0297	-0.1618	0.5817	0.5755	-0.5305
Korea	KOR	41000030	41000233	1	-0.2671	-0.5717	0.0226	0.1862	0.2086	-0.5309	-0.2668	-0.4607
Korea	KOR	41000030	41005149	1	-0.4869	-0.4111	-1.0611	-0.8209	-0.1784	-0.0657	-1.0808	-1.5679
Korea	KOR	41000030	41000365	1	-1.0618	-1.4377	0.0226	-2.6893	-1.0276	-1.6678	0.5755	0.1216
Korea	KOR	41000030	41004004	1	-1.2353	-0.8245	-1.0611	0.2679	-0.3394	0.3116	-0.5832	-1.0101
Korea	KOR	41000030	41001267	1	-1.3441	-0.0862	0.8116	-0.0495	-0.4916	-1.6678	0.5755	-0.5305
Korea	KOR	41000030	41001076	1	-0.3047	-2.4131	-1.2391	-0.7598	-1.0207	-1.2919	-2.1355	-1.7277
Korea	KOR	41000030	41003467	1	-0.6352	0.6515	-0.4728	-0.605	0.0478	-0.7106	-1.2871	-0.222
Korea	KOR	41000030	41003254	1	-1.6668	-1.7372	-0.4641	-1.3102	-1.8753	-1.6678	-2.1355	-2.5027
Korea	KOR	41000030	41004161	1	-1.0937	-0.4314	-0.227	0.5365	-0.129	0.6273	-0.309	0.1216
Korea	KOR	41000030	41002160	1	-0.1768	-0.4314	0.0226	0.8438	0.5049	0.2731	-0.1727	-0.2503
Korea	KOR	41000030	41000543	1	-0.6448	0.4121	-0.227	-0.287	-0.5111	-0.3205	0.5755	-0.1563
Korea	KOR	41000030	41003253	1	-0.0027	-0.4314	-0.3802	-0.3796	-0.0342	-0.4223	-0.9139	0.1216
Korea	KOR	41000030	41003959	1	-0.8131	-0.0862	-0.227	-0.3304	-0.4949	0.0439	-0.1566	-0.2503
Korea	KOR	41000030	41004611	1	-0.9327	-0.0862	-1.161	-1.0565	-1.2348	-0.801	-2.1355	-1.0788
Korea	KOR	41000030	41002252	1	-1.0516	-1.6598	-1.5883	-1.3001	-1.5809	-1.6678	-2.1355	-1.6076
Korea	KOR	41000030	41001723	1	-1.2663	-0.0061	-0.5836	0.1296	-0.0948	0.359	0.5755	-0.1563
Korea	KOR	41000030	41003024	1	-0.9663	-2.9627	-2.664	-0.9033	-1.0322	-1.6678	-2.1355	-2.5027
Korea	KOR	41000030	41004520	1	-0.7403	-0.9546	-0.9607	-1.6455	-1.7511	-0.8768	-0.6852	1.3857
Korea	KOR	41000030	41004281	1	-1.293	0.536	-1.0271	-0.6788	-0.4953	0.1529	-0.3966	0.1216
Korea	KOR	41000030	41004736	1	-1.4518	-1.5145	-1.9313	-0.6967	-0.7297	-0.0816	-2.1355	-1.3017
Korea	KOR	41000030	41004484	1	-0.1249	-0.59	0.0226	0.0788	0.6418	-1.0529	0.5755	-0.2503
Korea	KOR	41000030	41005003	1	-0.8749	-0.269	-0.9285	-0.4613	-0.8334	-0.0465	-0.5974	0.4504
Korea	KOR	41000031	41003573	1	-0.0759	-1.1002	-1.9313	-0.4775	-0.6912	0.246	-2.1355	-1.3017
Korea	KOR	41000031	41005471	1	0.6918	-0.5994	-1.4242	-0.5706	-0.2445	-1.6678	-0.5355	-0.6959
Korea	KOR	41000031	41002715	1	-0.4529	-0.0862	-0.4806	-0.2034	-0.2767	-1.6678	-0.4948	0.1216
Korea	KOR	41000031	41004257	1	-0.0474	1.7162	-0.3802	0.4749	0.2088	-1.6678	0.0299	0.1216
Korea	KOR	41000031	41000960	1	0.8642	-0.4145	0.0226	0.0739	0.7497	-1.6678	0.5755	-0.222
Korea	KOR	41000031	41000943	1	-0.7218	-0.6447	-0.9874	-0.1682	-0.7182	-0.4524	-0.4978	0.2203
Korea	KOR	41000031	41000956	1	-0.0302	0.5946	1.9359	1.7636	0.4563	-0.9484	-0.3907	2.0955
Korea	KOR	41000031	41003344	1	-0.8643	-0.0862	-0.7902	0.4367	-0.295	-0.801	-2.1355	-0.9101
Korea	KOR	41000031	41004416	1	-0.9314	-0.0862	-0.5836	-0.256	-0.2838	-0.801	0.1648	-0.4607
Korea	KOR	41000031	41003196	1	-0.6247	-0.5673	-0.6843	-1.522	-1.1577	-1.6678	-0.5832	-0.9104
Korea	KOR	41000031	41005498	1	-0.6745	-0.2479	-0.8099	0.7506	-0.4888	-0.4795	-0.6232	-0.2503
Korea	KOR	41000031	41004438	1	-0.6947	0.5266	-1.1926	-0.5462	-0.4999	-1.6678	-0.414	-0.7496
Korea	KOR	41000031	41004584	1	-0.427	2.6352	-0.9285	-0.392	-0.5777	-1.6678	-2.1355	-0.3549
Korea	KOR	41000031	41004471	1	0.3213	-0.0862	-0.3802	0.2238	0.2351	-1.6678	-0.3733	-0.2503
Korea	KOR	41000031	41004811	1	-1.2835	-0.0862	-1.4011	-0.7005	-0.7117	-1.6678	-2.1355	-0.946
Korea	KOR	41000031	41004590	1	-0.0481	-0.575	-1.4928	0.0605	-0.1914	-1.6678	-1.4019	-2.5027
Korea	KOR	41000031	41004897	0	0.7364	-1.1784	-1.2567	-0.1538	-0.4042	-1.6678	0.3482	-0.5642
Korea	KOR	41000031	41001672	0	-1.3408	-0.7815	-0.7249	0.7113	-0.0408	1.0062	0.0447	-0.7507
Korea	KOR	41000031	41001984	0	0.8599	-0.2662	-0.5034	0.2086	0.7704	-1.6678	0.5755	-0.8443
Korea	KOR	41000031	41000351	0	-0.1671	-0.2479	0.0226	0.7113	0.8437	-0.7433	-0.309	-0.9299
Korea	KOR	41000031	41002150	0	-0.0683	-0.4203	-0.7249	-0.5819	0.2884	-0.3249	-0.4805	-1.1252
Korea	KOR	41000031	41002094	0	0.4046	-0.9245	-0.7638	-0.8359	-0.606	-1.6678	-0.5832	0.1216
Korea	KOR	41000031	41000133	0	-0.7847	-0.0862	0.0226	-2.6893	-0.138	-1.6678	0.5755	-0.2503
Korea	KOR	41000031	41002423	0	-1.5957	-0.4203	-0.7519	-0.0877	-0.1711	-1.6678	-0.3733	0.1216
Korea	KOR	41000031	41004369	0	-0.2228	-0.2662	0.0226	-0.3645	-0.9729	-1.6678	-0.6852	0.1216
Korea	KOR	41000031	41004762	0	1.3302	-2.9627	-1.3322	0.1053	-0.9291	0.4394	-2.1355	-2.5027
Korea	KOR	41000031	41001664	0	-0.5779	-0.5874	0.0226	0.0568	-0.2514	-1.6678	-0.5832	0.1216
Korea	KOR	41000031	41003596	0	-1.5408	-2.9627	-2.664	-2.6893	-3.7095	-1.6678	-0.6852	-2.5027
Korea	KOR	41000031	41000169	0	-0.1048	-1.5808	-2.664	-0.9998	-0.9977	-1.6678	-2.1355	0.1216
Korea	KOR	41000031	41004529	0	-0.3729	0.2532	1.9359	0.9499	4.8357	-1.6678	2.4277	2.0955
Korea	KOR	41000031	41003971	0	-0.5839	-1.2668	-0.6091	-0.5577	-1.12	-1.6678	-0.3943	0.3825
Korea	KOR	41000031	41001207	0	-0.0016	-0.0862	0.0226	0.5344	0.2772	-1.6678	0.1648	0.1216
Korea	KOR	41000031	41000617	0	-0.3826	-0.2662	-1.0611	-0.7315	-0.4918	-1.6678	-0.9568	-0.7496
Korea	KOR	41000031	41004094	0	0.0448	-0.2479	0.0226	-0.018	-0.2211	-1.6678	0.5755	0.6663
Korea	KOR	41000031	41004064	0	-0.0368	-0.7221	-1.4242	-0.3057	-0.6278	-1.6678	-0.5832	-0.5305
Korea	KOR	41000031	41002723	0	0.5646	-0.0192	0.4173	-0.536	-0.438	-1.6678	-0.9563	0.5295
Korea	KOR	41000032	41001062	1	-0.7878	-2.9627	-0.5907	-1.0209	-1.0512	-1.6678	-1.5848	0.1216
Korea	KOR	41000032	41005102	1	-0.4545	-0.7221	-0.8154	-0.3657	0.3815	-1.6678	-0.5832	-0.5305
Korea	KOR	41000032	41002327	1	0.9368	-1.7199	-0.9947	0	-1.0035	-0.5309	-2.1355	-0.806
Korea	KOR	41000032	41004939	1	0.2187	-0.2479	-0.5034	0.1053	-0.7182	-1.6678	-0.6852	-1.0454
Korea	KOR	41000032	41002574	1	-1.3105	-0.2662	-0.9607	0.2936	-0.5007	-0.1845	0.3482	-0.806
Korea	KOR	41000032	41000435	1	0.0887	-0.5743	-1.4928	-0.6822	-0.6492	-0.2532	-1.1229	-2.5027
Korea	KOR	41000032	41003431	1	-0.6015	-0.2662	-0.8627	0.1665	-0.5496	-1.6678	-0.6852	-0.5957
Korea	KOR	41000032	41002932	1	-0.969	-1.1429	-1.4242	-1.3102	-1.6083	-0.4795	-2.1355	-0.946
Korea	KOR	41000032	41005530	1	0.2063	-0.0862	0.0226	-0.0372	-0.2591	0.1481	-0.4948	0.1216
Korea	KOR	41000032	41000973	1	-0.5041	1.1352	0.0226	-2.6893	-0.5861	-1.6678	-1.0758	-0.6959
Korea	KOR	41000032	41001510	1	-0.616	-1.2055	-0.8627	0.0079	-0.6581	-0.7368	-0.4948	-0.7496
Korea	KOR	41000032	41004044	1	-0.8281	-1.9198	-0.8627	-0.1945	-1.279	-0.3883	-0.8738	-1.6155
Korea	KOR	41000032	41002768	1	0.8327	-0.7815	-0.5907	0.7113	-0.4879	-1.6678	-2.1355	-0.3297
Korea	KOR	41000032	41002224	1	-0.4039	-0.2479	0.0226	0.7113	-0.535	1.0062	-0.6852	-0.2503
Korea	KOR	41000032	41002616	1	-0.6597	-0.7737	-1.0611	-0.0687	-0.5334	-1.6678	-0.6852	-0.3297
Korea	KOR	41000032	41004927	1	-0.5489	2.6352	-0.5034	-0.075	-0.6405	-1.6678	0.3482	-0.4607
Korea	KOR	41000032	41004894	1	-1.0226	-1.3452	0.0226	0.7113	0.6011	1.0062	0.5755	0.1216
Korea	KOR	41000032	41002937	1	-0.296	0.7946	1.9359	0.2031	-1.1298	-1.6678	-2.1355	-0.8198
Korea	KOR	41000032	41005198	1	0.109	-0.4203	-1.2567	0.0992	-0.2552	-0.7106	-0.3912	-0.1563
Korea	KOR	41000032	41003088	1	0.009	-1.1702	-0.7902	-1.3102	-0.6265	-0.7847	-0.6852	-0.959
Korea	KOR	41000032	41002242	1	-0.6202	-1.4324	-0.5836	-0.2941	-0.6524	-1.6678	-0.2128	-1.0454
Korea	KOR	41000032	41001335	1	-0.9137	-1.0212	-1.0611	-0.2986	-0.4225	-0.1778	-0.6852	-1.0101
Korea	KOR	41000032	41000462	0	0.4988	1.1352	1.4187	0.7727	0.749	-0.7368	0.075	2.0955
Korea	KOR	41000032	41003601	0	-1.3471	-0.5125	-0.5034	-0.3043	-0.3104	-1.6678	-0.1026	0.1216
Korea	KOR	41000032	41003894	0	-0.3874	-0.2662	-0.691	0.1706	-0.4403	-1.6678	0.5755	0.1216
Korea	KOR	41000032	41004848	0	-0.6417	-0.0862	0.0226	0.1053	0.105	-1.6678	0.5755	0.1216
Korea	KOR	41000032	41003292	0	0.0893	-0.8893	1.9359	0.4729	-0.2862	1.0062	2.4277	2.0955
Korea	KOR	41000032	41003766	0	-0.3352	-1.2884	0.0226	0.1053	-0.9291	0.4394	0.5755	0.1216
Korea	KOR	41000032	41001354	0	-0.2681	-0.4314	0.0226	0.2829	-0.1829	-1.6678	-0.1026	0.1216
Korea	KOR	41000032	41002096	0	0.046	-0.5717	-1.0935	-1.0091	-0.7277	-1.6678	-0.3733	-0.5251
Korea	KOR	41000032	41001969	0	-0.701	-1.2431	-0.5836	-2.6893	-0.6277	-1.6678	-0.309	0.1216
Korea	KOR	41000032	41002013	0	1.0309	0.5836	1.9359	-0.1143	0.652	-1.6678	0.5755	0.1216
Korea	KOR	41000032	41001174	0	0.2736	-0.2662	0.0226	-0.1673	-0.1821	-1.6678	0.8038	0.1216
Korea	KOR	41000032	41000038	0	-0.5342	1.7162	-0.3447	0.1682	0.2298	-1.6678	0.5755	-0.9299
Korea	KOR	41000032	41000217	0	-0.2344	0.1852	0.0226	0.1053	0.8113	-0.7106	0.775	0.6663
Korea	KOR	41000032	41002069	0	0.0684	-0.4136	-0.227	0.2469	0.8878	-1.6678	0.5755	-0.2503
Korea	KOR	41000033	41000772	1	-0.1791	-0.0862	-0.227	0.7113	-0.0408	-1.6678	0.5755	-0.2503
Korea	KOR	41000033	41004045	1	-0.7799	-0.0862	0.0226	0.2802	-0.9274	-1.6678	-0.6852	0.1216
Korea	KOR	41000033	41004449	1	-1.5681	-0.9752	-0.7902	-0.1903	-0.6522	-0.7106	-0.6852	-0.9299
Korea	KOR	41000033	41002093	1	-0.7028	-0.7353	-1.5179	-0.0475	-0.2842	-1.2919	-2.1355	-1.1242
Korea	KOR	41000033	41001538	1	-0.5292	0.0789	-0.227	-0.2896	-0.2871	-0.2244	-0.9941	0.6905
Korea	KOR	41000033	41004042	1	-0.2463	-0.9347	0.0226	-0.1206	0.0192	-1.6678	-0.6852	-0.4607
Korea	KOR	41000033	41004301	1	-1.2292	-0.2337	-0.227	-1.4373	-0.6419	-0.2942	0.1701	-0.8016
Korea	KOR	41000033	41003045	1	0.5206	-1.5884	-0.691	-0.7078	-1.7849	-1.6678	-0.6852	-0.2503
Korea	KOR	41000033	41002979	1	-0.5674	-0.7716	-0.9607	-2.6893	-0.6897	-0.4384	-0.6852	-0.9299
Korea	KOR	41000033	41002770	1	0.3959	-0.891	-0.9874	0.5017	-1.1167	-1.6678	-2.1355	-0.8443
Korea	KOR	41000033	41002508	1	-1.0228	0.3289	-0.7638	0.449	0.347	0.7341	0.1693	0.1216
Korea	KOR	41000033	41003664	1	0.4089	-0.7611	-1.7997	-1.0068	-1.3302	-1.6678	-1.5596	-1.4991
Korea	KOR	41000033	41005708	1	-0.9498	-0.0862	-0.4728	-0.0876	0.6954	-1.6678	-0.6852	-0.7496
Korea	KOR	41000033	41003587	1	-0.2414	-0.2479	-0.6097	0.2702	0.0599	0.5296	-1.0753	-0.1563
Korea	KOR	41000033	41002509	0	-1.0234	-1.3452	-1.0611	-2.6893	-0.2472	-1.6678	-0.6852	-0.7496
Korea	KOR	41000033	41002188	0	-0.4711	-1.1085	-0.8627	-0.8475	-1.2638	-1.6678	-0.6852	-2.5027
Korea	KOR	41000033	41005212	0	-2.5333	-1.4418	0.0226	-0.5712	-1.1907	-1.6678	-0.1026	0.1216
Korea	KOR	41000033	41004899	0	0.2946	-0.2479	1.9359	0.5948	0.7169	0.7392	0.5755	0.1216
Korea	KOR	41000033	41004819	0	1.3097
Korea	KOR	41000033	41003591	0	-0.719	-0.4314	-0.7902	-0.355	0.2313	-1.6678	0.5755	0.1216
Korea	KOR	41000033	41003229	0	0.0706	-2.9627	0.0226	0.3515	-0.4266	0.175	-0.1026	-0.5251
Korea	KOR	41000033	41005520	0	1.0087	1.7671	0.4173	-0.5663	0.3081	-0.4657	0.5755	0.9339
Korea	KOR	41000033	41000367	0	0.3022	0.4121	-0.5907	0.3126	-0.2655	-0.2408	-0.0823	0.1216
Korea	KOR	41000033	41004450	0	-0.1916	-0.0862	0.0226	-0.1708	-0.4931	0.5318	-0.2431	-0.222
Korea	KOR	41000033	41002808	0	-0.8394	-0.2479	0.0226	0.1953	-0.526	-0.4795	0.5755	0.1216
Korea	KOR	41000033	41002966	0	-1.353	0.284	-0.1882	-2.6893	0.1184	-1.6678	-0.4805	0.839
Korea	KOR	41000033	41005181	0	0.6617	-0.0061	-1.6877	-0.9969	-0.2974	-1.6678	-1.0606	-0.3297
Korea	KOR	41000033	41001250	0	0.6249	-0.2662	0.0226	1.2629	-0.1207	0.5175	-0.2852	0.1216
Korea	KOR	41000033	41001749	0	-2.3698	-0.2662	-1.0611	-0.7437	-0.3024	-1.6678	-0.5832	-0.4607
Korea	KOR	41000033	41002953	0	-1.4295	-0.0862	-2.664	-2.6893	-1.757	-1.6678	-1.1947	0.1216
Korea	KOR	41000033	41004358	0	-1.1415	-1.3599	-0.6097	-2.6893	-0.237	-1.6678	-0.6852	0.1216
Korea	KOR	41000033	41001262	0	-1.0273	-0.4314	-0.8627	-0.6086	-0.2923	-0.0961	0.5755	0.1216
Korea	KOR	41000033	41002622	0	-0.254
Korea	KOR	41000033	41000608	0	-0.0373	-0.2479	-1.0611	-0.6338	-0.6495	-1.6678	0.3473	-1.3295
Korea	KOR	41000033	41000659	0	0.4971	-0.0176	-0.8356	0.1693	-0.2473	0.1824	-0.2857	-0.1314
Korea	KOR	41000034	41003487	0	-0.6887	-0.8802	-0.9607	-2.6893	-0.293	-1.6678	-0.5832	0.1216
Korea	KOR	41000034	41002131	0	-0.0394	-0.2479	-0.8627	0.1327	-0.8643	-1.6678	0.1693	-0.1563
Korea	KOR	41000034	41000585	0	-0.0477	-0.072	-0.5907	-0.1142	-0.1568	-1.6678	-0.176	-0.4377
Korea	KOR	41000034	41004085	0	1.4475	-0.4998	-0.4728	0.0916	-0.1282	-1.6678	-0.1972	0.1216
Korea	KOR	41000034	41004911	0	-0.7299	-0.1599	-1.9803	-1.3102	-1.1609	-1.6678	-1.4019	-0.8698
Korea	KOR	41000034	41001630	0	-0.7396	0.5404	-1.0611	-0.396	-0.4659	-1.6678	-0.5832	0.1216
Korea	KOR	41000034	41000077	0	0.0546	-0.2479	-0.4246	-0.279	-0.5705	-1.6678	-0.6852	-1.0788
Korea	KOR	41000034	41000729	0	0.112	-0.0862	0.0226	0.67	-0.0408	-1.6678	0.5755	0.1216
Korea	KOR	41000034	41001614	0	0.223	-1.073	-0.7638	0.1554	0.109	-1.6678	-0.5832	-0.3297
Korea	KOR	41000034	41003415	0	0.072	0.4034	1.4967	-0.086	-0.5245	-1.6678	2.0386	2.0955
Korea	KOR	41000034	41000430	0	-0.7549	1.3697	-1.0935	-0.9788	0.442	-1.6678	0.3482	-0.1563
Korea	KOR	41000034	41003695	0	0.0183	-0.5743	-1.0611	-1.7857	-1.0716	-1.6678	-1.2876	-0.946
Korea	KOR	41000034	41000576	0	0.1806	-0.2479	0.0226	0.0109	-0.5708	0.1476	-1.1469	-1.158
Korea	KOR	41000034	41002799	0	-0.8383	0.1991	0.8961	-1.1537	-1.7045	-0.7847	-0.4982	2.0955
Korea	KOR	41000034	41003521	0	-0.2105	-1.1755	1.9359	-0.6197	-0.5416	-1.6678	1.1987	2.0955
Korea	KOR	41000034	41001635	0	0.7897	-0.2479	-1.0611	-0.1409	4.00E-04	-0.8849	-0.216	-0.5251
Korea	KOR	41000034	41002279	0	0.231	-0.4314	0.0226	-0.1159	-0.3721	-0.5309	0.5755	0.1216
Korea	KOR	41000034	41002789	0	1.1897	-0.7114	-1.0611	-0.3964	-1.3284	-1.6678	-0.3912	-0.9111
Korea	KOR	41000034	41005700	0	-0.9757	-0.5874	-0.6446	0.6652	-0.152	-1.6678	0.5755	-0.5912
Korea	KOR	41000034	41004595	0	-0.4313	-1.1429	0.0226	-0.4258	-0.8749	-0.3551	0.5755	0.1216
Korea	KOR	41000034	41001996	0	-0.5662	-0.4203	-0.7638	-0.1431	-0.9132	-1.6678	0.1693	-0.959
Korea	KOR	41000034	41000835	0	-0.8718	-0.0862	0.0226	0.3149	0.3884	0.414	0.5755	0.1216
Korea	KOR	41000034	41002503	0	-0.3255	-0.0862	-0.691	0.3153	-0.417	-0.1753	-0.5832	-0.4607
Korea	KOR	41000034	41004913	0	0.8831	0.1967	0.0226	0.1097	-0.4914	-1.6678	-0.4805	-0.3856
Korea	KOR	41000034	41000524	0	-0.3996	-0.2662	-0.227	-0.7739	-1.203	-1.6678	-0.5832	-0.4607
Korea	KOR	41000034	41000801	0	0.9393	0.7989	1.9359	0.5694	0.1703	-1.6678	1.6284	1.0641
Korea	KOR	41000034	41000309	0	1.3074	0.528	-0.5544	0.7865	0.0639	-1.6678	-0.4948	-0.4607
Korea	KOR	41000034	41001318	0	-0.3505	-0.2662	0.0226	0.2326	-0.0847	0.6815	0.1922	-0.1563
Korea	KOR	41000034	41005124	0	0.5543	-0.4314	0.0226	1.2376	0.6419	-1.6678	0.5755	0.1216
Korea	KOR	41000034	41005589	0	-0.2114	-0.0862	-0.6863	0.0043	-0.1305	-1.6678	0.5755	-1.4991
Korea	KOR	41000034	41005360	0	0.1369	0.9484	-0.8627	-0.2039	-0.8078	-1.6678	-0.532	0.833
Korea	KOR	41000034	41001703	0	-0.9273	-0.0862	-0.691	0.1509	-0.6482	-1.6678	-0.5832	-0.2503
Korea	KOR	41000034	41004108	0	-0.2474	0.3924	-1.1657	-0.4324	-1.0428	-1.6678	-1.2876	0.804
Korea	KOR	41000034	41005020	0	-0.7667	-0.4174	-1.1926	-1.3102	-0.3623	-1.6678	-0.6852	-2.5027
Korea	KOR	41000034	41002488	0	1.4539	0.2718	-0.7902	0.1986	-0.7175	-0.9292	-0.2008	-1.0788
Korea	KOR	41000034	41004152	0	-0.9606	-0.0862	-0.0154	0.2422	-0.1322	0.4641	0.5755	0.1216
Korea	KOR	41000035	41003250	1	0.4036	-0.4314	0.0226	0.6965	-0.5204	1.4719	0.0256	2.0955
Korea	KOR	41000035	41003836	1	0.7251	-0.759	-0.3802	0.5894	-1.5211	1.2127	-0.1761	0.1216
Korea	KOR	41000035	41000392	1	-0.0403	-1.3625	1.4967	0.543	-1.0466	1.3689	-2.1355	-0.5305
Korea	KOR	41000035	41004347	1	0.44	-0.9752	0.0226	0.4833	-1.1858	0.831	-0.5832	0.1216
Korea	KOR	41000035	41000563	1	0.4807	-1.0153	-1.6877	0.3975	-1.9601	0.7704	-2.1355	-1.1733
Korea	KOR	41000035	41003838	1	1.0583	-0.7114	-1.1007	0.4177	-0.4479	0.9616	-0.6852	-0.959
Korea	KOR	41000035	41000056	1	0.8737	-0.2479	-0.6446	1.306	-0.8315	1.9729	-0.5974	-0.4607
Korea	KOR	41000035	41005719	1	0.8639	-0.0862	-0.7638	0.4327	-0.3626	1.2749	-0.5832	-0.6774
Korea	KOR	41000035	41004708	1	0.3143	-0.0862	-0.5907	0.4731	-0.5583	0.936	0.0208	0.1216
Korea	KOR	41000035	41002480	1	1.0744	-0.8264	-1.3325	0.3826	-0.9275	1.2018	-0.414	-0.7496
Korea	KOR	41000035	41000509	1	0.4377	-0.2366	-0.811	0.8466	-0.3934	1.16	-2.1355	-1.5679
Korea	KOR	41000035	41002173	1	0.6132	-2.0452	0.9726	0.632	-0.61	1.5027	-0.8686	0.1216
Korea	KOR	41000035	41001347	1	0.5284	-0.8305	-0.5907	0.5622	-1.617	1.0327	-0.9906	0.1216
Korea	KOR	41000035	41005454	1	0.794	1.1352	0.8348	0.6282	-0.2928	1.2496	0.1701	0.1216
Korea	KOR	41000035	41005427	1	0.6194	-0.2662	-0.3802	0.5008	-0.8678	1.1675	-2.1355	-1.0798
Korea	KOR	41000035	41004882	1	0.6867	-0.0192	-0.7638	0.967	-0.1024	1.6394	0.3482	-0.7496
Korea	KOR	41000035	41001126	1	0.7631	0.5266	-1.2374	0.615	-0.4751	0.9953	-1.2871	0.1216
Korea	KOR	41000035	41003679	1	0.836	0.2718	0.0226	0.7083	-1.0582	1.2796	-0.7838	-0.2503
Korea	KOR	41000035	41005525	1	0.7921	-0.2479	-0.9674	0.6348	-1.0659	0.9484	-2.1355	0.4777
Korea	KOR	41000035	41003812	1	-0.5247	-0.2479	-0.227	0.4555	0.1123	0.6736	-0.0987	0.1216
Korea	KOR	41000035	41000378	1	0.2965	-0.0862	0.4173	0.5446	-0.5698	0.9155	-0.3206	0.1216
Korea	KOR	41000035	41003251	1	0.5249	-0.3305	-0.5098	0.9383	-0.4141	1.0365	1.6338	0.1216
Korea	KOR	41000035	41003759	0	0.6791	-0.9399	-1.0611	0.4518	-1.5814	0.6884	-0.5208	-0.9943
Korea	KOR	41000035	41004203	0	0.4266	-2.9627	-1.0741	0.2262	-1.4974	0.9281	-0.8483	-1.7533
Korea	KOR	41000035	41001508	0	0.2192	-0.8167	-1.1592	-2.6893	-3.7095	1.3666	-0.0726	1.2841
Korea	KOR	41000035	41000715	0	0.2846	-0.5847	1.9359	0.8456	-0.9291	2.1198	2.4277	2.0955
Korea	KOR	41000035	41004419	0	0.7372	-0.0862	0.1386	0.5941	-0.3147	1.2915	-0.176	0.1216
Korea	KOR	41000035	41003648	0	0.8947	-0.7221	-0.7638	0.635	-1.2475	0.916	-0.3907	0.1216
Korea	KOR	41000035	41004292	0	0.111	2.6352	0.586	0.1639	-0.4849	0.9658	0.5755	0.1216
Korea	KOR	41000035	41004224	0	0.5596	-0.7221	-0.227	0.3314	-0.7877	0.8697	-0.4801	0.1216
Korea	KOR	41000035	41000695	0	-0.2862	0.67	1.9359	0.7154	-0.6299	1.3486	1.4995	2.0955
Korea	KOR	41000035	41005464	0	0.66	-0.0055	0.0226	0.3244	-0.3558	1.086	-0.5832	-0.1563
Korea	KOR	41000035	41003146	0	0.2975	-0.0862	-1.0611	0.0844	-0.5174	0.7555	-0.0823	-1.0101
Korea	KOR	41000035	41001182	0	0.4802	1.4003	1.9359	0.0806	-0.6261	0.7071	0.5349	2.0955
Korea	KOR	41000035	41003043	0	0.5766	-0.2662	-0.7902	0.0019	-0.9689	0.7143	0.0256	0.9642
Korea	KOR	41000036	41001425	1	-0.7157	0.9454	0.586	-1.2558	0.0571	-1.6678	-0.3763	-0.5461
Korea	KOR	41000036	41002374	1	-1.3999	-0.4174	-1.0611	-2.6893	-0.6522	-0.0394	-0.9533	-0.5251
Korea	KOR	41000036	41005538	1	-0.7554	-0.0862	-0.227	0.9335	0.4288	0.3741	0.5755	-0.2503
Korea	KOR	41000036	41000052	1	-0.1063	-1.1019	-0.7902	-0.3999	-0.6211	-0.568	-0.1026	-0.2503
Korea	KOR	41000036	41001865	1	0.5353	1.3939	-0.1587	-0.0987	-0.4464	-1.6678	0.7264	-0.1865
Korea	KOR	41000036	41002981	1	-0.8065	-0.2662	0.0226	-0.737	-0.4073	-1.6678	-0.6852	-0.959
Korea	KOR	41000036	41001291	1	0.1938	0.0789	0.0226	-0.9969	-1.4954	-1.6678	-1.0753	-1.1733
Korea	KOR	41000036	41001957	1	0.3149	-1.099	-1.0611	-2.6893	-1.9456	-1.6678	-2.1355	0.1216
Korea	KOR	41000036	41002676	1	-0.2667	-2.9627	-2.664	0.1053	-0.7161	-1.6678	-2.1355	-2.5027
Korea	KOR	41000036	41002778	0	-0.8928	-0.4314	0.0226	0.3353	-0.1322	1.0245	0.5755	0.1216
Korea	KOR	41000036	41002989	0	-0.6603	-1.0197	-1.0611	0.3481	-0.5067	0.2595	-0.5832	0.1216
Korea	KOR	41000036	41001102	0	0.214	-0.1684	5.00E-04	0.3574	0.5514	0.4733	1.4995	1.2841
Korea	KOR	41000036	41000022	0	-0.6681	-1.5816	-1.9313	-1.6841	-1.8826	-1.6678	-1.5596	-1.7277
Korea	KOR	41000036	41002505	0	-0.9934	-1.098	-0.3802	0.7043	-0.3598	0.647	0.5826	-0.1563
Korea	KOR	41000036	41000580	0	-0.6624	-0.1789	0.6496	0.161	0.3088	-0.6274	1.836	0.9444
Korea	KOR	41000036	41001729	0	0.0545	-0.8189	0.0226	-0.3389	-1.3107	0.4394	0.5755	-0.5475
Korea	KOR	41000036	41004794	0	-0.4994	-1.0588	0.0226	0.8034	0.1224	0.9595	0.5755	0.1216
Korea	KOR	41000037	41000368	1	-0.7715	-0.4556	-0.7638	-0.1474	-0.8721	-1.6678	-1.3153	-1.3027
Korea	KOR	41000037	41001418	1	-0.4388	-0.0862	-1.0611	-0.6059	-1.0935	-0.8849	-0.414	-0.5251
Korea	KOR	41000037	41002273	1	-0.197	-0.4203	-0.5836	-0.3437	-0.6793	-1.6678	-2.1355	-0.4607
Korea	KOR	41000037	41001502	1	-0.6153	-0.7136	-1.762	-1.7857	-0.7385	-0.8849	-2.1355	-1.112
Korea	KOR	41000037	41004738	1	0.2125	-0.0862	-0.3802	-0.406	-0.9652	-0.8849	0.0221	0.1216
Korea	KOR	41000037	41005167	1	0.8353	-0.7784	-1.9313	-0.5604	-3.7095	-1.6678	-1.1469	-1.7277
Korea	KOR	41000037	41004846	1	0.8405	-0.2366	0.4173	0.3335	-0.951	-0.2979	-0.5142	-0.5305
Korea	KOR	41000037	41004534	1	1.0005	1.3889	-0.4641	-0.7354	0.1262	-1.6678	-1.305	2.0955
Korea	KOR	41000037	41000922	1	0.5939	1.3889	-0.6315	-0.4385	-0.5372	-1.6678	-0.1972	-0.5628
Korea	KOR	41000037	41003525	1	0.1115	1.3889	0.8425	-0.9104	0.2845	-0.8768	-0.6852	1.0448
Korea	KOR	41000037	41000449	1	0.0481	-0.7737	-1.0611	-0.785	-1.6437	-1.6678	-1.5848	-1.1733
Korea	KOR	41000037	41000994	1	0.4298	-0.2662	-0.9607	0.8261	-1.1825	-1.6678	-2.1355	-0.959
Korea	KOR	41000037	41000825	1	0.3149	-0.4314	-0.7836	-0.7708	-0.8811	-0.6274	-2.1355	-0.5305
Korea	KOR	41000037	41000501	1	0.0282	-0.2662	0.0226	-0.6828	-0.5034	-1.6678	-0.6852	0.1216
Korea	KOR	41000037	41005740	1	-0.8983	-0.2479	0.0226	0.4289	-0.4079	0.2848	0.1701	0.1216
Korea	KOR	41000037	41000513	1	1.2123	0.0789	-0.9874	-0.5911	-2.5602	-1.6678	-1.3972	0.7374
Korea	KOR	41000037	41001093	1	0.6623	-0.7737	-1.5179	-0.5318	-1.1063	-0.4318	-2.1355	0.1216
Korea	KOR	41000037	41003522	1	-0.2143	0.3912	-0.4806	-0.3121	-0.698	-0.9484	-0.6852	0.1959
Korea	KOR	41000037	41003662	1	0.9948	0.3376	-1.1592	-0.4976	-1.3533	-1.6678	-1.054	-1.4694
Korea	KOR	41000037	41004349	1	0.5416	-0.2479	-1.0935	-0.2092	-0.9044	-1.6678	-1.1229	-1.044
Korea	KOR	41000037	41002456	1	0.2723	2.6352	-0.408	-2.6893	-0.8256	-1.6678	0.0221	0.149
Korea	KOR	41000037	41000550	1	-0.1299	-0.0862	-1.0611	-0.1856	-0.674	-0.8849	-0.9906	-0.7674
Korea	KOR	41000037	41004842	1	0.2947	2.6352	0.8038	0.3546	-0.0343	0.0319	0.5755	0.1216
Korea	KOR	41000037	41002613	1	0.3783	-0.4203	-0.7638	-0.1492	-0.4509	-0.8849	-0.5832	-0.5305
Korea	KOR	41000037	41003154	1	0.4335	-0.2479	-0.7902	-0.0112	-0.0149	-0.3355	-0.4771	-0.5912
Korea	KOR	41000037	41005133	1	1.0417	0.4546	1.0433	-0.0157	-0.6899	-0.2144	-0.4801	-0.4607
Korea	KOR	41000037	41002911	1	0.7841	-0.4998	0.0226	-0.1583	-1.0651	-0.421	-2.1355	0.1216
Korea	KOR	41000037	41003686	1	0.7977	-0.59	0.0226	0.1752	-0.5313	-1.6678	-0.6852	-0.806
Korea	KOR	41000037	41000066	1	-0.5835	-0.836	-0.8627	0.1672	-0.4744	-1.6678	-0.6852	-0.5251
Korea	KOR	41000037	41004495	1	-0.0554	-0.5847	-0.7638	0.2012	-1.4047	-0.801	-2.1355	-1.6557
Korea	KOR	41000037	41002725	1	-0.2746	-0.0862	-1.0611	0.4413	0.0109	-0.1475	-0.3733	-0.2503
Korea	KOR	41000037	41004303	1	-0.3931	-0.4136	-1.1926	0.4164	0.5627	-0.8849	-1.1229	-1.6557
Korea	KOR	41000037	41005240	1	-0.2625	0.2032	-0.5034	-0.2654	-0.0459	-0.1906	-1.0753	0.1216
Korea	KOR	41000037	41000701	1	-0.2142	-0.4203	-0.7902	-0.2139	-0.615	0.1663	-2.1355	-1.0494
Korea	KOR	41000037	41004752	1	0.9914	-0.4203	-0.7638	-0.2837	-1.0604	-1.6678	-2.1355	0.6919
Korea	KOR	41000038	41001717	1	-0.8231	-0.4314	-0.3827	-0.1255	-0.5576	-1.6678	-2.1355	0.1216
Korea	KOR	41000038	41004373	1	-0.423	-0.2479	1.0108	1.2836	0.7805	-0.1817	0.3482	0.1216
Korea	KOR	41000038	41003952	1	-0.7034	-0.2479	-0.8693	-0.3163	-0.0099	-1.6678	-1.5848	-0.3297
Korea	KOR	41000038	41003255	1	-0.9284	-0.165	-0.711	-0.165	-0.4994	-0.8768	-0.6852	-0.9101
Korea	KOR	41000038	41003717	1	-0.4169	-0.9752	-0.3827	0.5159	-0.7803	-0.218	-0.2907	-0.1865
Korea	KOR	41000038	41001097	1	-0.0273	-0.0862	-0.5907	-1.1286	0.2707	-1.6678	-0.1972	-0.2503
Korea	KOR	41000038	41001677	1	-0.9529	-0.5994	-0.5907	0.3794	0.121	0.376	0.1693	-0.7496
Korea	KOR	41000038	41001376	1	0.2926	-0.2337	-0.6173	0.6531	-0.1361	-1.6678	-0.2192	-0.6544
Korea	KOR	41000038	41003274	1	-0.6428	-0.2662	0.1386	0.2694	0.2287	-0.2306	-0.3907	-0.2778
Korea	KOR	41000038	41005420	1	-1.0899	2.6352	-1.2062	0.1752	0.557	-1.6678	-0.5001	-2.5027
Korea	KOR	41000038	41001389	1	-0.1173	-0.8951	-0.8627	-0.2896	-0.4139	-1.6678	0.1693	-0.5912
Korea	KOR	41000038	41001559	1	0.3361	-0.2479	0.0226	0.3798	-0.457	-0.4694	-0.6852	0.1216
Korea	KOR	41000038	41001213	1	0.0946	-0.0862	-1.0935	0.1053	-0.0714	-1.6678	-0.6852	-1.3027
Korea	KOR	41000038	41001087	1	-0.6961	-0.0862	-0.9607	-0.2987	-1.2664	-1.6678	-0.8686	-1.3017
Korea	KOR	41000038	41005228	1	-0.6397	-1.175	-1.1926	0.3122	0.224	0.5862	-1.5848	-1.3027
Korea	KOR	41000038	41003378	1	-1.0382	-0.7199	-1.9313	-0.3267	-2.8758	-0.4753	-1.0758	-2.5027
Korea	KOR	41000038	41000227	0	-0.8474	-0.2479	0.0226	0.7113	0.1079	-1.6678	0.5755	0.1216
Korea	KOR	41000038	41004428	0	-0.0956	-1.1042	-1.2567	-0.7797	-0.7616	-1.6678	-0.9941	-0.4607
Korea	KOR	41000038	41002713	0	-0.6573	-0.4174	-0.227	0.2136	0.146	0.5252	-0.3912	-0.7496
Korea	KOR	41000038	41001421	0	-0.5058	-0.0862	-0.5472	-1.6455	-0.1712	-1.6678	0.3473	-0.5251
Korea	KOR	41000038	41000954	0	-1.0565	-0.9245	-1.0611	-0.3645	-0.708	0.0838	-0.5832	-0.7108
Korea	KOR	41000038	41004047	0	-0.5686	-0.7221	0.0226	-0.6007	0.1481	-0.8294	0.5755	0.1216
Korea	KOR	41000038	41000016	0	0.3929	-0.8379	-1.7911	0.1053	-0.3118	-1.6678	-2.1355	-1.0788
Korea	KOR	41000038	41004299	0	-0.5728	-0.0862	0.0226	-0.9155	0.3884	-1.6678	0.3482	-0.3856
Korea	KOR	41000038	41000625	0	-1.1225	-0.4136	-1.2062	-0.7072	-0.539	-0.475	-0.309	-0.7496
Korea	KOR	41000038	41005333	0	-1.2251	-0.0764	-0.9285	-0.7867	-0.4199	-1.6678	-0.5832	-0.7496
Korea	KOR	41000038	41002919	0	-0.7657	-0.9232	-0.7638	0.0022	-0.3171	-1.6678	-0.5832	-0.2503
Korea	KOR	41000038	41000207	0	-1.1186	0.0591	-0.4728	-2.6893	-0.7799	-1.6678	0.5755	0.1216
Korea	KOR	41000038	41005123	0	-0.0081	-1.4905	0.0226	-1.059	-0.8965	-1.6678	0.1693	0.1216
Korea	KOR	41000038	41002145	0	0.0211	-1.3452	0.0226	0.7113	-0.4004	0.4394	-0.2668	-0.7507
Korea	KOR	41000038	41000391	0	-0.9075	-0.2662	0.5347	0.1026	-0.4519	-0.0558	0.5409	-0.2726
Korea	KOR	41000038	41000387	0	-0.6407	-1.0674	0.0226	0.2875	-0.5001	-1.6678	-1.5596	-0.959
Korea	KOR	41000038	41005308	0	-0.7696	-1.644	-1.3074	-0.9788	-0.512	-0.8849	-0.7726	-1.3017
Korea	KOR	41000038	41004489	0	-1.0311	0.0666	-1.0611	0.0154	0.577	-0.4694	-0.3357	0.388
Korea	KOR	41000038	41004674	0	-1.5206	-0.3603	-1.9313	-0.4096	-1.1445	-1.6678	-1.0457	-1.3017
Korea	KOR	41000039	41005202	1	-0.7206	1.3889	-0.829	0.1893	-0.2267	-1.6678	-0.6852	-0.5461
Korea	KOR	41000039	41004562	1	-0.6003	0.7989	-0.227	0.2296	0.0746	-0.7106	-0.0992	0.149
Korea	KOR	41000039	41002043	1	-0.2467	-1.3452	-1.1926	-2.6893	-1.5403	1.0062	-2.1355	-2.5027
Korea	KOR	41000039	41000641	1	0.3418	-0.0862	-0.5836	0.5083	-0.3249	-1.6678	-0.1972	-0.6195
Korea	KOR	41000039	41003429	1	0.5766	-0.0862	-0.2943	0.6469	0.4393	-1.6678	-1.5848	-2.5027
Korea	KOR	41000039	41003912	1	-0.1051	0.3289	0.5462	-0.0347	-0.4464	-0.7368	-1.0602	0.3899
Korea	KOR	41000039	41000285	1	0.3529	-0.847	-0.4806	0.4982	-0.5929	-1.6678	-0.5172	-0.2503
Korea	KOR	41000039	41003784	1	-0.1952	-0.7199	1.0108	0.2559	-0.6228	-1.6678	-0.1972	0.1216
Korea	KOR	41000039	41002668	1	-0.6303	-0.9334	-1.4242	-0.0409	-0.2213	-0.8849	-2.1355	-0.5305
Korea	KOR	41000039	41001143	1	-1.1754	-0.5847	-1.161	-1.5213	0.0327	-1.6678	-0.6852	-1.3017
Korea	KOR	41000039	41003593	1	-0.2109	-0.7221	-1.0611	0.2847	-0.3456	-1.6678	-1.4541	-0.946
Korea	KOR	41000039	41004025	1	0.167	-0.2662	1.0108	-0.4575	-0.8202	-0.5058	-0.176	0.1216
Korea	KOR	41000039	41003802	1	0.3703	-0.9232	-1.6542	-0.0332	-1.3476	-1.6678	-0.7867	-0.5723
Korea	KOR	41000039	41002304	1	-0.5144	0.957	1.9359	-1.0068	-1.6083	-0.801	-2.1355	-0.945
Korea	KOR	41000039	41005560	1	0.4402	-1.3069	-1.9313	-0.5589	-0.9664	-0.801	-0.532	-1.4991
Korea	KOR	41000039	41001621	1	0.6474	-0.0862	-1.5179	0.1308	-0.94	-1.6678	-0.3268	-0.2503
Korea	KOR	41000039	41005732	1	0.0729	-0.4488	-0.8627	-0.2556	-0.0809	-0.7106	-0.6852	-1.0788
Korea	KOR	41000039	41001263	1	-0.6254	-0.4174	-1.2374	-0.868	-0.5982	-0.4795	-0.216	-1.5367
Korea	KOR	41000039	41000517	1	0.4492	-0.0862	-0.8627	0.7828	0.5059	-0.4318	0.5755	-0.7496
Korea	KOR	41000039	41004434	1	0.7932	0.0763	-0.0413	-0.1573	-0.6315	-1.6678	-0.1722	1.0177
Korea	KOR	41000039	41001181	1	0.1678	0.7361	-0.7638	-0.3077	-1.1423	-1.6678	-1.5848	0.1238
Korea	KOR	41000039	41002243	1	0.2315	-0.7114	-1.1592	-0.3424	-0.2829	-0.3973	-0.6852	-0.806
Korea	KOR	41000039	41005100	1	-0.7492	-0.2479	-0.3827	0.4573	0.3121	0.3864	-1.2695	0.2465
Korea	KOR	41000039	41004357	1	-0.5187	-0.8379	0.0226	-0.2321	-0.4738	-0.8849	-0.4948	-0.5093
Korea	KOR	41000039	41004296	1	0.8258	0.802	1.9359	0.0869	0.4939	1.0712	0.3777	2.0955
Korea	KOR	41000039	41003410	1	0.5422	0.3926	1.9359	1.0653	0.4157	-0.421	0.1479	2.0955
Korea	KOR	41000039	41004868	1	0.2387	-0.2548	-0.7902	-0.3174	-0.2571	-1.5939	-0.414	0.1216
Korea	KOR	41000039	41003954	1	-1.1466	-0.4136	-0.7638	-0.2788	0.4549	-1.6678	-0.6852	-0.7496
Korea	KOR	41000039	41000495	1	-0.138	-0.9317	-0.7902	-0.4076	0.3763	-0.1817	-0.5832	-0.4607
Korea	KOR	41000039	41002029	1	0.2616	0.5946	0.0226	-0.445	-0.4331	-0.8849	-0.4948	-0.1563
Korea	KOR	41000039	41003265	1	0.2058	-0.4093	1.9359	0.2269	-0.4376	-1.6678	0.0256	1.515
Korea	KOR	41000039	41000702	1	0.5543	0.0789	0.0226	-0.4018	0.1114	-1.6678	-0.6852	-1.1252
Korea	KOR	41000039	41002198	1	-0.2657	0.3969	-0.2943	-0.6142	-1.1239	-0.5842	-2.1355	0.3825
Korea	KOR	41000039	41003614	1	-1.3539	0.5946	1.4967	-2.6893	0.2674	-1.6678	-0.5974	-0.2503
Korea	KOR	41000039	41004750	1	1.3239	-0.2662	0.0226	0.5739	-0.5699	-0.421	-0.3907	0.1216
Korea	KOR	41000040	41003985	1	-0.0499	-2.9627	-1.1926	0.4324	-0.8021	-1.6678	-0.6852	-1.1252
Korea	KOR	41000040	41001505	1	0.7156	-0.2662	-0.227	1.0478	0.2083	0.8417	0.5755	0.1216
Korea	KOR	41000040	41004634	1	-0.2924	0.0527	0.1386	0.7166	0.1777	-0.4318	0.5826	0.1216
Korea	KOR	41000040	41000306	1	0.5667	-0.4314	-0.9607	0.3032	-0.8808	-0.9484	-1.5848	0.3588
Korea	KOR	41000040	41004541	1	0.143	-0.0862	0.0226	1.2836	0.6014	-0.7847	0.5755	0.1216
Korea	KOR	41000040	41000412	1	0.5278	-0.5673	-0.8627	0.6239	-0.8746	-1.6678	-0.6852	-0.959
Korea	KOR	41000040	41002284	1	0.0307	-0.847	-1.0611	0.3492	-0.5074	-0.3768	-0.6852	-0.806
Korea	KOR	41000040	41002542	1	0.6845	0.3984	0.0226	-0.2014	-0.2123	-1.6678	0.5755	-0.4607
Korea	KOR	41000040	41001462	1	0.9223	-0.0862	-0.1972	0.6147	-0.9595	-0.8849	-0.414	-0.3297
Korea	KOR	41000040	41001724	1	0.4521	-0.4203	-0.7902	0.3696	-0.7255	-0.1778	-0.1382	-0.806
Korea	KOR	41000040	41005059	1	0.2706	-0.0862	-0.4806	0.0471	0.4152	-1.6678	-0.6852	0.1216
Korea	KOR	41000040	41004910	1	0.2603	-0.5994	-0.7638	0.506	-0.771	0.3279	-1.2835	0.1216
Korea	KOR	41000040	41005209	1	0.5078	-0.0862	-0.2827	-0.1677	-0.5939	0.2115	-1.0084	0.1216
Korea	KOR	41000040	41004336	1	-0.6725	-0.2479	-0.8627	-0.0171	-0.3791	0.1837	-0.4771	-0.2485
Korea	KOR	41000040	41003861	1	0.8654	-0.2662	0.0226	-0.0759	0.768	0.414	-0.309	-0.4607
Korea	KOR	41000040	41005141	1	0.1795	0.3875	1.0108	-0.1742	0.0921	-1.6678	1.3428	0.839
Korea	KOR	41000040	41000928	1	0.8322	-0.2662	-0.227	0.8233	0.1687	0.5858	-1.0753	-0.2503
Korea	KOR	41000040	41001356	1	0.1298	-0.4166	-0.8627	0.5749	0.0033	0.0115	-1.5537	-0.4423
Korea	KOR	41000040	41001693	1	-0.3525	-0.2662	-0.9413	-0.1888	-0.3015	-0.801	0.1701	-1.236
Korea	KOR	41000040	41000949	1	1.033	-0.089	-0.227	0.1316	-0.318	0.2672	-0.3237	0.1216
Korea	KOR	41000040	41003220	1	0.4281	-1.0658	0.0226	0.1484	-0.3621	-0.2418	-0.0553	0.7099
Korea	KOR	41000040	41002419	1	0.505	-0.9298	-0.6097	-0.0688	-1.1563	-1.6678	-0.6852	-0.7639
Korea	KOR	41000040	41002140	1	0.2138	0.5404	1.1657	0.043	-0.3052	-0.4694	-0.5974	2.0955
Korea	KOR	41000040	41000108	1	-0.9481	-0.1077	0.8038	0.9606	0.6464	0.5015	-0.4771	0.6053
Korea	KOR	41000040	41001021	1	0.4566	-1.1138	-1.263	0.0253	-1.3323	-0.0287	-2.1355	-0.4607
Korea	KOR	41000040	41002516	1	-0.0976	0.3984	-0.442	0.2407	-0.4322	-1.6678	0.7264	0.1152
Korea	KOR	41000040	41003651	1	-0.3237	0.5404	-2.1689	0.2478	-0.4781	0.0402	-2.1355	-1.3295
Korea	KOR	41000040	41001805	1	-0.1603	-0.4093	-1.0611	0.543	0.0118	-0.4318	-0.6852	0.1216
Korea	KOR	41000040	41004947	1	0.4028	-1.2115	-1.0488	0.4227	-0.3111	0.1012	-0.6852	-0.946
Korea	KOR	41000040	41003018	1	-0.7009	0.792	-0.1587	0.2156	0.1843	-1.6678	-1.5848	0.5505
Korea	KOR	41000040	41001581	1	-0.9357	-0.8264	-1.0611	0.1972	-0.5018	-0.2781	-0.6852	-0.7496
Korea	KOR	41000040	41003764	1	-0.882	0.468	-1.1075	-0.2219	-0.5653	-0.8849	-0.4805	-1.0788
Korea	KOR	41000040	41002501	1	0.3603	-1.0674	-0.7836	-0.4059	-0.6799	-1.6678	-1.0808	-1.7277
Korea	KOR	41000040	41001208	1	-0.2415	-0.6556	-1.0288	0.2005	-0.6446	0.0115	-1.2876	0.2224
Korea	KOR	41000040	41000812	1	0.0017	-0.4174	0.0226	0.0813	-0.5924	-1.6678	-0.6852	0.1216
Korea	KOR	41000040	41000575	1	-0.0178	0.631	1.9359	1.7673	-0.0843	1.2849	2.4277	2.0955
Korea	KOR	41000041	41003323	1	-0.592	-0.7737	-1.0611	-0.6916	-0.8354	-1.6678	-2.1355	-1.9916
Korea	KOR	41000041	41000405	1	-0.1563	-0.2662	-0.4806	-0.635	-0.1172	-0.5309	-2.1355	-0.2503
Korea	KOR	41000041	41005685	1	-0.3421	-0.0862	-0.9607	0.2828	-0.4725	0.7856	0.1648	-0.4607
Korea	KOR	41000041	41002133	1	-0.2209	-0.0862	0.0226	-1.6841	-1.3104	-1.6678	0.5755	0.1216
Korea	KOR	41000041	41003300	1	0.2589	-0.2662	0.0226	-0.2411	-0.4731	-1.6678	-0.6852	0.1216
Korea	KOR	41000041	41002239	1	-0.09	-0.0862	-0.3802	-0.3657	-0.1289	-1.6678	0.5755	-0.9299
Korea	KOR	41000041	41004788	1	-0.7265	1.7162	0.586	-2.6893	0.4739	-1.5666	-0.6852	-0.6774
Korea	KOR	41000041	41005591	1	-0.0252	-2.4131	-2.664	-0.3958	-1.5403	-1.6678	0.5755	-2.5027
Korea	KOR	41000041	41004328	1	-1.063	0.0467	0.0226	-0.8719	-0.5532	-1.6678	0.9254	-0.2503
Korea	KOR	41000041	41000230	1	0.0532	-0.1827	-1.0611	-0.0236	-0.3559	-1.6678	-0.6852	-0.5251
Korea	KOR	41000041	41004988	1	-0.4328	-0.0862	0.0226	-1.2502	-0.856	-1.6678	0.5755	-0.7887
Korea	KOR	41000041	41005126	1	-0.4615	-0.2479	-0.227	-0.4738	-1.4648	-0.5676	-0.6852	-1.1252
Korea	KOR	41000041	41004974	1	-0.3279	0.5289	0.1386	0.7721	0.78	-0.421	-0.9106	0.149
Korea	KOR	41000041	41000013	1	-0.4045	-0.7221	-0.5836	-0.1925	-0.3171	-0.8849	-0.6852	-1.0454
Korea	KOR	41000041	41002784	1	0.1105	-0.0862	0.0226	0.4546	-0.2726	0.5892	-0.6852	-0.2503
Korea	KOR	41000041	41000393	1	0.748	-0.2518	-0.829	-0.4278	-0.8768	-0.8849	-1.4214	-1.1405
Korea	KOR	41000041	41001084	0	0.6753	0.1221	0.0226	-0.1951	-0.2858	-0.8849	-0.309	0.1216
Korea	KOR	41000041	41005012	0	-0.6291	-1.0288	-0.8627	0.5538	-0.1019	-0.5842	0.5755	-0.2503
Korea	KOR	41000041	41003677	0	1.0736	-1.1408	-0.227	-0.3358	-1.8607	-0.8849	-0.5832	-0.7108
Korea	KOR	41000041	41003911	0	-0.5845	0.0789	-0.227	0.0511	0.1016	0.0673	0.1693	0.1216
Korea	KOR	41000041	41005478	0	-0.0696	-0.59	-1.5179	-1.4428	-0.635	-1.6678	-0.5355	-0.5305
Korea	KOR	41000041	41003238	0	-1.784	-2.9627	-2.664	-2.6893	-3.7095	-1.6678	-2.1355	-2.5027
Korea	KOR	41000041	41000521	0	-0.725	-0.2337	0.0226	-0.6414	-0.8688	-1.2919	0.1648	0.1216
Korea	KOR	41000041	41003477	0	-0.5927	0.4034	-0.5034	0.7113	0.6025	-1.6678	-0.1727	-1.0788
Korea	KOR	41000041	41005319	0	-0.2462	0.879	-1.4113	-0.769	0.3101	0.5383	-0.6235	-1.4344
Korea	KOR	41000041	41003503	0	-1.4019	-1.4993	-1.1657	-0.5409	-0.732	-1.6678	-2.1355	-1.7277
Korea	KOR	41000041	41004553	0	-0.7832	-1.4038	-0.5907	-2.6893	-1.0533	-1.6678	-0.5832	-0.4607
Korea	KOR	41000041	41004236	0	0.328	-0.0862	0.0226	-0.237	-0.0175	-1.6678	0.5755	0.1216
Korea	KOR	41000041	41004563	0	-0.1178	-0.938	0.3461	-0.9364	-0.027	-1.6678	-1.5596	-0.2503
Korea	KOR	41000041	41001776	0	-0.1444	-0.0862	0.0226	0.1053	-0.4863	0.4565	0.5755	0.1216
Korea	KOR	41000041	41001434	0	-0.3793	0.0634	-0.4246	-1.6895	0.7738	-1.6678	0.1693	0.1216
Korea	KOR	41000041	41000784	0	-1.4019	1.3403	0.6592	-1.3874	1.1768	-1.6678	-0.1484	2.0955
Korea	KOR	41000041	41002801	0	0.4964	-0.2479	-0.227	-2.6893	0.2299	-1.6678	-2.1355	-1.0788
Korea	KOR	41000041	41001956	0	-0.1249	-0.2479	-1.0611	-2.6893	-0.7367	-0.5309	-2.1355	-0.1563
Korea	KOR	41000041	41003876	0	0.9626	-1.1791	1.9359	-0.1341	-0.5163	-0.3164	0.5632	2.0955
Korea	KOR	41000042	41004166	0	-0.9022	-0.4314	-0.5836	0.7113	-0.9539	-1.6678	0.5755	0.1216
Korea	KOR	41000042	41002021	0	0.8913	-0.2479	-0.8609	-2.6893	0.6521	-1.3198	-0.6658	2.0955
Korea	KOR	41000042	41005221	0	1.1006	-0.0862	0.6496	-0.3268	0.085	-1.6678	0.5755	0.1216
Korea	KOR	41000042	41003914	0	-0.5321	-0.4314	-0.691	-0.3028	-0.7874	-0.421	-0.1727	0.1216
Korea	KOR	41000042	41002246	0	-0.3619	-0.2662	-0.9607	-0.7706	0.1699	-1.6678	-0.5832	0.1216
Korea	KOR	41000042	41005327	0	-0.8491	-2.9627	1.1381	-2.6893	1.6804	-1.6678	0.5755	2.0955
Korea	KOR	41000042	41002312	0	-0.5164	-0.5874	-1.7997	-2.6893	-1.3018	-1.6678	-2.1355	-1.0788
Korea	KOR	41000042	41000871	0	0.1576	-0.2662	0.0226	0.7113	-0.1732	1.0062	0.5755	-0.2503
Korea	KOR	41000042	41005204	0	-0.4106	2.6352	1.9359	0.6803	1.617	-1.6678	2.4277	2.0955
Korea	KOR	41000042	41001232	0	0.8844	-1.1002	0.0226	0.9233	-0.8846	-1.6678	-0.7867	0.1216
Korea	KOR	41000042	41003946	0	-0.6604	-0.0862	0.0226	-0.8451	-0.8657	-1.6678	0.5755	0.5553
Korea	KOR	41000042	41005353	0	-1.1096	-1.1327	0.0226	3.6039	-0.2285	-1.6678	-0.5832	-0.1563
Korea	KOR	41000042	41000634	0	-0.2362	-1.0588	-0.7249	0.3648	-0.8736	-1.6678	0.8038	-0.7496
Korea	KOR	41000042	41000685	0	-0.9301	-0.2662	0.0226	-2.6893	-0.8836	-1.6678	0.5755	0.0388
Korea	KOR	41000042	41002211	0	-1.5237	-0.0862	0.0226	0.7113	0.8016	1.0062	0.5755	0.1216
Korea	KOR	41000042	41002194	0	-0.7644	-0.2662	-0.227	1.2836	-0.0829	0.9783	0.5755	0.1216
Korea	KOR	41000042	41002859	0	-1.468	-0.7114	-0.8627	-0.9515	-0.7098	-1.6678	-0.5832	-0.7108
Korea	KOR	41000042	41001706	0	-0.7015	-1.1801	-2.664	-0.4666	-1.4107	-1.6678	-1.5596	-2.5027
Korea	KOR	41000042	41003212	0	-0.9078	-1.5065	-1.1926	-2.6893	-1.1427	-1.6678	-0.5832	-1.1252
Korea	KOR	41000042	41002727	0	-0.8244	-0.0862	0.0226	1.6694	-0.0408	-1.6678	0.5755	0.1216
Korea	KOR	41000042	41002159	0	0.3229	0.2718	-1.0611	0.2181	0.3834	-0.8849	-0.6629	-1.1405
Korea	KOR	41000042	41001747	0	-0.3135	-0.0862	-0.7902	0.2108	-0.1746	-1.6678	-0.4948	0.1216
Korea	KOR	41000042	41002803	0	1.276	-0.9216	-0.8627	0.4541	-0.0408	0.9475	0.0256	-0.7108
Korea	KOR	41000042	41004568	0	0.1953	1.3697	1.9359	0.3877	0.8401	-0.8849	2.4277	2.0955
Korea	KOR	41000042	41000945	0	-0.9738
Korea	KOR	41000042	41002956	0	-0.5725	-0.0862	-0.711	-0.567	-0.6983	-0.4223	-0.5924	0.1216
Korea	KOR	41000042	41002402	0	-0.6771	-0.7114		-0.1874	-1.6316	-1.6678	0.075	0.1216
Korea	KOR	41000042	41001024	0	-0.0857	-1.1429	-1.1926	-2.6893	-2.5289	-0.0324	-0.6852	-0.9299
Korea	KOR	41000042	41003754	0	-0.9041
Korea	KOR	41000042	41004309	0	-0.8455	-1.3452	-1.1926	0.7113	-0.4878	1.0062	-0.6852	-1.1252
Korea	KOR	41000042	41004896	0	-0.4977	-0.7199	-0.4806	-1.2296	-0.0873	-1.6678	-0.6896	-0.2503
Korea	KOR	41000042	41002663	0	-0.4832	-1.1002	-2.664	-0.357	-0.1357	-0.1073	-1.5596	-0.8443
Korea	KOR	41000042	41001314	0	-0.225	0.2607	-0.732	-0.8008	0.2766	-1.6678	0.8038	1.3857
Korea	KOR	41000042	41000565	0	0.7538	-1.3452	-1.1926	-2.6893	-0.5345	-1.6678	0.5755	0.1216
Korea	KOR	41000042	41005083	0	-0.1674	2.6352	1.9359	1.2836	1.7814	-1.6678	2.4277	2.0955
Korea	KOR	41000042	41003974	0	-0.8317	-0.0692	0.0226	0.7113	-0.0485	-1.6678	0.5755	0.1216
Korea	KOR	41000043	41005445	1	0.6181	-0.7221	-0.9607	-0.0933	-1.0169	-1.6678	-2.1355	-1.3017
Korea	KOR	41000043	41001806	1	-0.6948	-0.4136	-1.4928	-0.5194	-0.2768	0.069	-2.1355	-1.0788
Korea	KOR	41000043	41005024	1	-0.2583	2.6352	-0.6315	-0.3437	-0.1519	0.2282	-0.2704	0.1216
Korea	KOR	41000043	41000579	1	0.4313	-0.7221	-1.0611	0.2021	-0.9236	-1.6678	-0.4948	-0.959
Korea	KOR	41000043	41003174	1	0.0478	-0.7136	-1.161	-0.3952	-0.6292	0.0559	-0.6852	-0.3297
Korea	KOR	41000043	41002417	1	-0.5113	-0.4203	-1.0611	0.3139	-0.5054	-1.6291	-0.6852	-0.4607
Korea	KOR	41000043	41004034	1	-0.2778	-1.0685	-1.1075	-0.2615	-0.5512	-0.8849	-1.0992	0.2546
Korea	KOR	41000043	41004084	1	0.7703	-0.7221	-0.711	-1.0068	-1.4258	-0.8849	-0.6852	0.1216
Korea	KOR	41000043	41004919	1	-0.739	-0.0862	-1.3074	-0.2301	0.5132	-0.1414	-1.1229	-0.8443
Korea	KOR	41000043	41000048	1	-0.2426	-0.59	-1.0611	0.1024	-0.5993	-1.6678	-0.5832	-0.946
Korea	KOR	41000043	41005365	1	0.1678	-0.2662	-1.1412	0.8561	-0.2203	-1.6678	0.3482	-1.1242
Korea	KOR	41000043	41001932	1	-1.1529	-1.2814	-1.5179	0.4292	-0.5389	-0.2781	-2.1355	-0.3856
Korea	KOR	41000043	41005619	1	-0.5076	-0.4203	-0.5034	0.3497	-0.8324	-0.8849	-0.6852	-1.2688
Korea	KOR	41000043	41002227	1	-0.2954	-0.6593	-1.0611	-0.541	-0.4591	-1.6678	-0.8913	-0.946
Korea	KOR	41000043	41002136	1	0.2676	-0.0088	-0.7638	-0.0609	-0.6019	-0.7433	-0.3268	-0.5912
Korea	KOR	41000043	41001726	1	0.2349	0.9535	-0.7638	-0.0016	0.221	-0.1348	-1.5848	-1.3017
Korea	KOR	41000043	41001643	1	-0.677	-0.2479	-1.0611	-0.1037	-1.0419	-1.6678	-0.4771	-1.3017
Korea	KOR	41000043	41003930	1	0.5648	-0.4203	-1.0611	-0.8886	-0.4656	-1.6678	-0.4948	-0.959
Korea	KOR	41000043	41004734	1	0.3758	0.3875	-1.1075	0.0666	-0.218	-1.6678	-0.7394	-1.112
Korea	KOR	41000043	41003127	1	1.0183	-1.018	-1.088	0.4136	-1.2402	0.2153	-2.1355	-1.0692
Korea	KOR	41000043	41002303	1	0.1533	-0.8379	-0.227	0.0411	-0.5219	-0.1753	-0.216	-0.4607
Korea	KOR	41000043	41001141	1	-0.7748	0.2718	-0.829	0.2053	0.545	0.1538	-0.6852	-0.959
Korea	KOR	41000043	41001607	1	0.093	-1.0102	-0.6928	-0.2235	-1.1972	0.1332	-0.5172	0.0484
Korea	KOR	41000043	41005653	1	0.1478	-2.0375	-1.4815	-1.3798	-0.0807	0.0589	-2.1355	-1.2688
Korea	KOR	41000043	41000763	1	0.315	-1.1408	-0.9607	-0.3389	-0.9186	-0.0204	-0.6852	-0.1178
Korea	KOR	41000043	41002563	1	-0.9646	-0.7162	-0.9607	0.4441	-0.5019	-0.0033	-0.6852	-0.7496
Korea	KOR	41000043	41000869	1	0.473	-1.4398	0.8571	-0.0719	-0.2604	-1.6678	0.9194	0.7627
Korea	KOR	41000043	41000967	1	0.9982	-0.566	-1.6877	0.5096	-1.2761	-0.8849	-0.9729	-0.3313
Korea	KOR	41000043	41004053	1	-0.1698	-0.59	-1.7997	-0.3696	-0.3424	-0.8849	-1.7719	-0.1563
Korea	KOR	41000043	41002791	1	-0.6274	0.3926	-0.7638	-0.2516	-0.395	-0.8849	-0.6852	-0.9943
Korea	KOR	41000043	41000385	1	-1.125	-0.5259	-2.1689	-0.4975	-0.6497	-1.6678	-2.1355	-0.6527
Korea	KOR	41000043	41001779	1	0.254	-1.0212	-1.0611	-0.4398	-1.8961	-1.6678	-0.6852	-0.5912
Korea	KOR	41000043	41002539	1	-0.531	-0.7221	-1.0611	-0.4097	-0.8731	-1.6678	-0.6852	-0.4607
Korea	KOR	41000043	41001110	1	-0.487	-0.7353	-0.5907	0.2562	-0.2594	0.6906	-0.6852	0.1216
Korea	KOR	41000043	41005447	1	-0.2509	-0.4203	-1.0611	-0.1775	-1.3838	-1.6678	-0.6852	-0.4607
Korea	KOR	41000043	41001371	1	-1.0224	-0.4203	-0.9607	0.0924	-0.2008	-0.0871	-0.6852	-1.3639
Korea	KOR	41000044	41000829	1	1.5323	0.9484	1.9359	0.5463	0.3315	-1.6678	0.1693	1.515
Korea	KOR	41000044	41004678	1	0.7066	-0.0862	-0.7638	-0.1347	0.1162	-1.6678	-0.3912	-1.0788
Korea	KOR	41000044	41005030	1	0.6345	-0.0862	0.0226	0.5161	-0.3763	-1.6678	-0.2852	0.1216
Korea	KOR	41000044	41003162	1	0.275	0.9637	-0.7902	-0.1376	0.0425	-0.2942	-0.7477	0.1216
Korea	KOR	41000044	41000694	1	0.074	-0.59	-1.2391	-0.2343	-0.3929	-1.6678	-1.5848	-0.7496
Korea	KOR	41000044	41001320	1	0.2096	-1.0165	-0.6501	-1.0138	-1.0224	-1.6678	-1.7719	0.2988
Korea	KOR	41000044	41001059	1	-0.7044	-1.1033	-0.7638	-1.1401	-0.4516	-1.6678	-1.5596	-1.2698
Korea	KOR	41000044	41005147	1	-0.1931	-1.7278	-0.8627	-0.6657	-0.9196	-1.6678	-1.5596	-1.9916
Korea	KOR	41000044	41004872	1	1.3168	0.4012	-1.3694	0.1886	0.0201	-1.6678	-2.1355	-0.945
Korea	KOR	41000044	41000409	1	-0.1447	-0.2662	-0.691	-0.0916	-1.0303	-1.6678	-0.3907	-0.2503
Korea	KOR	41000044	41001426	1	-0.3933	-0.7066	-1.3074	-1.6821	-0.5918	-1.6678	-2.1355	-2.5027
Korea	KOR	41000044	41000574	1	0.8948	0.3427	-0.5544	-0.8669	0.1477	-1.6678	-0.6852	0.1216
Korea	KOR	41000044	41004372	1	-0.3769	0.3378	1.4967	0.3041	-1.1225	-0.4694	0.1701	0.833
Korea	KOR	41000044	41002452	1	-1.0188	0.5177	-1.4626	-0.1998	-0.5392	-1.6678	-1.1908	-0.1621
Korea	KOR	41000044	41001370	1	0.4481	-2.9627	-0.9285	-1.7857	-1.6934	-1.6678	-2.1355	-1.2965
Korea	KOR	41000044	41001633	1	-0.1508	-0.59	0.0226	-0.21	-0.4772	-1.6678	0.1648	0.4994
Korea	KOR	41000044	41002360	1	0.4768	-0.0862	-0.4806	-0.6634	-0.3149	-1.6678	0.5755	-0.1563
Korea	KOR	41000044	41004393	1	-1.1404	-1.2559	0.1386	-1.3102	-0.9581	-1.6678	-0.7394	-0.8443
Korea	KOR	41000044	41004172	1	0.272	-0.0862	-0.9607	-1.1401	-0.9697	-1.6678	-2.1355	-1.3017
Korea	KOR	41000044	41004682	1	0.1948	-0.0862	-0.7902	0.3119	-0.3689	0.1681	-0.2004	-0.5305
Korea	KOR	41000044	41002916	1	-0.8542	0.215	-0.1587	-0.8679	-0.9647	-1.6678	-0.5974	-0.3297
Korea	KOR	41000044	41000150	1	0.9901	-0.0862	-0.8627	-0.3714	-0.3205	-1.6678	0.1693	-1.4991
Korea	KOR	41000044	41001782	1	-0.3224	0.0017	0.0226	0.2856	-1.0183	0.8119	0.5755	2.0955
Korea	KOR	41000044	41004199	1	0.8983	-1.0212	-0.6173	-1.0638	-1.2077	-1.6678	-2.1355	-1.6909
Korea	KOR	41000044	41002453	1	-0.1194	-0.0862	-1.3711	-0.4648	0.0179	-1.6678	-1.1229	-2.5027
Korea	KOR	41000044	41005197	1	-0.3258	-0.4314	-0.9874	-0.7833	-1.1688	-1.6678	-2.1355	-0.3297
Korea	KOR	41000044	41002844	1	0.5179	-0.6289	-1.0611	0.0336	-0.8602	-1.6678	0.1693	-0.2503
Korea	KOR	41000044	41000792	1	-0.5151	-0.089	-1.6877	-0.3503	-1.0882	-1.6678	-2.1355	-0.7496
Korea	KOR	41000044	41000679	1	-0.0138	-1.1522	-1.7997	-0.5675	-0.9661	-1.6678	-1.5596	-0.5912
Korea	KOR	41000044	41001266	1	0.1467	-0.983	-0.227	0.3791	-1.2695	-0.032	-0.8483	-0.3297
Korea	KOR	41000044	41001765	1	-0.3362	-0.7114	-0.7638	-0.4935	-1.1314	-1.6678	-0.6852	-0.3297
Korea	KOR	41000044	41005237	1	0.3893	-2.9627	-1.4945	-0.428	-1.0394	-1.6678	-2.1355	-1.3017
Korea	KOR	41000044	41004155	1	0.1949	-0.948	-0.691	0.2542	-1.1666	0.0569	-2.1355	0.1216
Korea	KOR	41000044	41000756	1	0.6339	-0.8802	-0.9607	-0.3113	-0.783	-1.6678	-0.6852	0.1216
Korea	KOR	41000044	41000988	1	-0.4146	-0.0862	0.0226	-0.4585	-0.4983	-1.6678	0.5755	0.1216
Korea	KOR	41000044	41000130	1	1.2099	-0.9443	-0.5544	0.5512	-0.7141	-0.2406	-0.2852	0.839
Korea	KOR	41000045	41003568	1	0.0326	-0.4203	-0.7638	-1.0161	-0.6366	-1.6678	-1.5596	-1.2688
Korea	KOR	41000045	41005513	1	-0.2576	-1.5588	-0.3827	0.1117	-0.2431	-1.6678	-0.8738	-1.1811
Korea	KOR	41000045	41003182	1	-0.0419	-1.2427	-1.0611	-0.9727	-3.7095	-1.6678	-0.2852	-0.4607
Korea	KOR	41000045	41003340	1	-0.8428	-0.5775	-0.5836	-0.1013	-0.6296	-1.6678	-0.216	-0.5912
Korea	KOR	41000045	41003183	1	-0.8044	0.9484	1.9359	0.7999	1.1153	0.1246	1.3432	2.0955
Korea	KOR	41000045	41000918	1	-0.4217	0.963	0.4173	-0.1844	-0.1949	-0.5141	-0.9906	-0.945
Korea	KOR	41000045	41003475	1	-0.4831	2.6352	0.8348	-0.4265	0.286	-0.4318	0.5755	-0.2503
Korea	KOR	41000045	41000279	1	-0.5391	-2.9627	-1.231	-2.6893	-0.7361	-1.6678	-0.6852	-1.0788
Korea	KOR	41000045	41005303	1	0.3509	-0.4203	-0.7863	-1.1118	-0.6567	-1.6678	-0.7078	-0.7496
Korea	KOR	41000045	41005299	1	-0.8007	-0.4174	-0.9607	0.1053	-0.1174	-1.6678	-0.1972	-0.5912
Korea	KOR	41000045	41003583	1	-0.5633	-0.0862	0.1802	0.2485	0.0848	-1.6678	-0.6997	0.1216
Korea	KOR	41000045	41000116	1	-0.586	-0.0862	0.0226	0.0507	-0.2816	0.4394	0.5755	-1.1252
Korea	KOR	41000045	41005218	1	-0.1947	-0.4314	-1.0611	-1.3001	0.0609	-1.6678	-0.6852	-0.7108
Korea	KOR	41000045	41004111	1	-0.2557	-0.9281	-0.9607	2.003	-0.7934	-1.6678	-2.1355	-1.6557
Korea	KOR	41000045	41002985	1	-0.3735	-0.8379	-1.7997	-0.2631	-0.8535	-1.6678	-2.1355	-1.236
Korea	KOR	41000045	41003493	1	-0.2759	-0.0862	-0.9607	-0.1616	-1.0292	-1.6678	-0.1972	-0.3297
Korea	KOR	41000045	41002618	0	-0.4622	-0.0862	0.0226	1.2836	0.8779	1.5721	2.4277	2.0955
Korea	KOR	41000045	41004133	0	-0.0832	-0.0088	-0.7638	-2.0365	-0.4426	-1.6678	-0.5832	-0.2503
Korea	KOR	41000045	41001785	0	-1.2518	-2.9627	-1.1926	1.2836	0.8779	-1.6678	-2.1355	-0.9943
Korea	KOR	41000045	41001007	0	0.1856	-0.2479	0.0226	0.1053	0.0305	-1.6678	0.5755	0.1216
Korea	KOR	41000045	41005362	0	0.4598	0.9275	-0.5907	-0.0215	0.696	-1.6678	0.3134	0.4184
Korea	KOR	41000045	41002666	0	-0.7054	-0.0862	0.0226	-0.1328	0.3647	-1.6678	-0.6852	-1.1252
Korea	KOR	41000045	41000890	0	0.1699	-0.0862	0.0226	0.7113	-0.0408	1.0062	0.5755	0.1216
Korea	KOR	41000045	41003449	0	0.0497	1.7162	1.9359	-0.4165	2.0116	-1.6678	2.4277	2.0955
Korea	KOR	41000045	41005148	0	-1.0392	-0.089	0.0226	-1.4389	-0.2065	-1.6678	-0.8913	-0.3297
Korea	KOR	41000045	41000866	0	-1.1193	2.6352	-0.5544	-1.3723	0.5694	-1.6678	-1.4019	-0.1865
Korea	KOR	41000045	41003665	0	0.0035	-0.4136	-1.4747	0.1053	0.139	-0.9292	-0.4771	-1.236
Korea	KOR	41000045	41002491	0	0.2475	-0.5616	-0.9607	-0.5529	-0.2714	-1.5744	0.1693	-0.5251
Korea	KOR	41000045	41005544	0	-0.1908	-0.2662	-0.227	0.0461	0.2727	-1.6678	0.5755	0.1216
Korea	KOR	41000045	41001624	0	-0.0896	-0.2662	-0.0154	1.1477	0.8116	-1.6678	0.9911	0.4504
Korea	KOR	41000045	41002104	0	-0.4715	0.5999	1.0955	-0.2687	0.3934	-0.7936	2.4277	1.1232
Korea	KOR	41000045	41001471	0	0.3028	0.0722	-0.691	-0.7283	-1.2398	-1.6678	0.1693	-0.5305
Korea	KOR	41000045	41004286	0	0.0242	-1.5733	-1.0338	-2.6893	-1.2316	-1.6678	-0.0801	0.388
Korea	KOR	41000045	41001016	0	-0.6092	0.4571	1.1381	-0.2963	-0.3922	-1.6678	2.4277	1.3857
Korea	KOR	41000046	41004720	0	-1.359	-0.0862	-0.6241	1.2938	2.0651	1.231	0.5755	1.3566
Korea	KOR	41000046	41002295	0	-0.5823	-0.2662	-0.9211	0.4916	0.8215	0.4869	0.5755	0.1216
Korea	KOR	41000046	41004405	0	-0.3734	-1.3182	-1.0611	-0.2546	-0.6305	0.5614	-0.5832	-0.1563
Korea	KOR	41000046	41003390	0	-0.7796	0.5289	-0.7249	-0.6274	-0.5665	-1.6678	-1.4019	-0.6073
Korea	KOR	41000046	41001528	0	-1.0844	-0.0862	-0.3802	0.7113	0.2996	0.0935	0.5755	-0.4607
Korea	KOR	41000046	41003947	0	-0.5466	-0.4314	-0.5034	0.5565	0.1418	0.2511	0.1922	-0.4607
Korea	KOR	41000046	41000929	0	-0.009	0.792	0.4173	0.4521	0.2706	-0.1467	0.5755	0.4777
Korea	KOR	41000046	41003034	0	-1.4518	-1.1076	-0.5034	-2.6893	-0.9847	-1.6678	-1.7719	0.1216
Korea	KOR	41000046	41003942	0	-0.966	0.0714	-0.6315	-1.7857	0.1415	-1.6678	-0.8439	-0.4095
Korea	KOR	41000046	41000539	0	-0.3349	-0.8264	-1.0611	0.2257	-0.0397	-0.212	0.075	-0.9452
Korea	KOR	41000046	41002281	0	-0.0982	-0.0862	0.0226	0.7113	-0.6076	-1.6678	0.5755	0.1216
Korea	KOR	41000046	41002427	0	-0.5087	-0.8785	-0.5034	0.1053	-0.0789	0.4394	0.8038	0.1216
Korea	KOR	41000046	41002686	0	-1.5815	-0.5874	-0.5907	-2.6893	-0.0203	-0.5309	-0.6852	0.8375
Korea	KOR	41000046	41005549	0	-1.1526	-1.1042	-0.5836	0.0653	-0.1974	-0.4128	-0.5832	-1.1252
Korea	KOR	41000046	41002589	0	0.082	-0.4434	0.0226	0.0834	-0.8685	-0.5309	2.4277	2.0955
Korea	KOR	41000046	41001928	0	-0.9808	-0.4174	-0.7902	-0.0114	0.0686	-0.801	0.5755	0.1216
Korea	KOR	41000046	41004871	0	-0.0704	1.4954	1.9359	0.7229	2.1155	-0.0671	2.4277	2.0955
Korea	KOR	41000046	41000589	0	-0.2897	-0.4488	-0.4728	0.6769	-0.1319	-1.6678	0.5755	0.1216
Korea	KOR	41000046	41005134	0	-0.6627	-0.5717	0.0226	0.7113	-0.0408	1.0062	0.5755	0.1216
Korea	KOR	41000046	41004164	0	-0.9135	2.6352	1.9633	1.0653	4.8357	1.2707	2.4277	1.3857
Korea	KOR	41000046	41002602	0	0.0074	-1.3452	0.0226	-2.6893	0.061	0.4394	-0.6852	-1.1252
Korea	KOR	41000046	41003044	0	-0.5049	2.6352	1.9359	1.5432	-3.7095	0.1008	2.4277	2.0955
Korea	KOR	41000046	41004208	0	-0.8655	-0.0862	0.0226	0.1973	0.5216	0.6024	0.5755	-0.2503
Korea	KOR	41000046	41000923	0	-0.9786	-1.022	-0.227	0.6138	-0.0272	0.5756	0.1701	-0.4607
Korea	KOR	41000046	41000766	0	-0.8822	-0.9752	-0.2718	0.7064	-0.9291	1.112	-0.396	-0.2819
Korea	KOR	41000046	41002061	0	-1.6763	-0.836	-0.8099	0.1053	0.3278	1.0062	-2.1355	-2.5027
Korea	KOR	41000046	41000975	0	-0.9473	-1.3452	-1.1926	0.1053	-0.0408	0.4394	-0.6852	-1.1252
Korea	KOR	41000046	41002025	0	-0.748	-1.3452	-1.1926	0.7113	-0.0408	1.0062	-0.6852	-1.1252
Korea	KOR	41000046	41000782	0	-0.8614	0.631	1.9359	3.6039	2.9962	3.6292	2.4277	2.0955
Korea	KOR	41000046	41005159	0	-0.571	0.4055	0.0226	-2.6893	-0.1113	-1.6678	0.2287	-0.611
Korea	KOR	41000046	41002057	0	-0.6805	-0.4174	0.0226	-0.9138	0.8001	-1.0529	-0.1026	0.2546
Korea	KOR	41000046	41001773	0	-0.5327	-0.2479	-0.227	0.3124	0.5989	-1.6678	-0.2852	-0.8443
Korea	KOR	41000046	41000205	0	-1.2439	-0.2509	-0.711	-2.6893	-0.0586	-1.6678	0.9246	0.8567
Korea	KOR	41000046	41002587	0	0.0145	-0.8379	-0.4728	0.7113	0.367	0.4394	-0.1026	-0.5912
Korea	KOR	41000046	41001435	0	-1.4022	-1.9174	-2.664	-1.3001	-0.8354	-1.6678	-1.5596	-2.5027
Korea	KOR	41000046	41005431	0	-0.1006	-1.3452	0.0226	-2.6893	-0.0753	-1.6678	0.5755	2.0955
Korea	KOR	41000047	41002389	1	-0.3736	-0.7815	-0.5907	-0.6174	-0.8611	-0.1307	-0.5208	-0.2503
Korea	KOR	41000047	41003681	1	-0.1992	-2.9627	-1.3514	-2.6893	-3.7095	-1.6678	-0.6852	-0.7496
Korea	KOR	41000047	41000160	1	-0.7208	0.2718	-1.4242	-0.1383	-0.0395	-1.6678	-1.5848	-0.8771
Korea	KOR	41000047	41004062	1	1.2155	-0.7199	0.9726	0.1299	-0.6441	-1.6678	0.5349	2.0955
Korea	KOR	41000047	41000295	1	-0.3088	-0.0862	-0.7902	-0.118	0.1621	-1.6678	-0.2852	0.1216
Korea	KOR	41000047	41003480	1	0.0487	0.8762	-1.6542	0.5517	-0.5514	-1.6678	-2.1355	-2.5027
Korea	KOR	41000047	41002434	1	-1.2014	-2.1844	-1.1657	-2.6893	-1.1388	-1.6678	-2.1355	-2.5027
Korea	KOR	41000047	41005376	1	0.4579	-0.0862	0.0226	-0.3952	-0.6322	-1.6678	-0.6852	-0.1563
Korea	KOR	41000047	41002629	1	-0.178	-0.0862	-0.4806	0.348	-0.261	-1.6678	-0.2852	-0.5292
Korea	KOR	41000047	41000609	1	-0.2869	-0.4203	-1.4242	-0.3181	-0.5018	-1.6678	-0.3912	-0.5912
Korea	KOR	41000047	41004468	1	0.1471	-0.7221	-1.4259	0.2873	-0.7098	-1.6678	-0.9936	-0.6959
Korea	KOR	41000047	41000944	1	-0.5318	-0.0862	-1.0611	-0.6592	-0.8077	-1.6678	-0.6852	-0.4607
Korea	KOR	41000047	41002933	1	-0.5991	-0.59	-0.7902	-0.487	-1.0915	-1.6678	-0.0553	-0.1563
Korea	KOR	41000047	41004623	1	-0.5809	0.9535	-0.6315	0.0888	-0.0921	-1.6678	-1.0753	-0.6195
Korea	KOR	41000047	41004971	1	-0.8957	-0.5783	0.4173	-0.1489	-0.6305	-1.6678	-0.9139	-0.5628
Korea	KOR	41000047	41004125	1	-1.0913	-1.0588	-0.6315	-0.6384	-0.8986	-1.6678	-0.3727	-1.235
Korea	KOR	41000047	41001798	1	-2.2232	-0.0862	1.9359	0.1973	-4.00E-04	-1.6678	1.3388	2.0955
Korea	KOR	41000047	41003529	1	-0.3866	-0.5847	-1.9313	-0.1351	-1.0566	-1.6678	-2.1355	-1.0788
Korea	KOR	41000047	41003270	1	-1.5451	-0.5874	-1.2567	-0.9093	-1.9912	-1.6678	-0.4771	-0.6073
Korea	KOR	41000047	41002636	1	-0.4762	-0.1678	-1.5883	0.2896	-0.0467	-1.6678	-0.8012	-0.6527
Korea	KOR	41000047	41003884	1	0.3834	1.3889	1.9359	-0.4311	-0.125	-1.6678	-0.1026	-0.4873
Korea	KOR	41000047	41004165	1	0.1352	-0.2662	0.0226	0.2229	-0.4648	-0.3973	-0.5832	-0.2503
Korea	KOR	41000047	41003501	1	0.6491	-0.8398	-1.1926	0.5813	-0.933	0.4394	0.5755	0.1216
Korea	KOR	41000047	41002485	1	-0.0515	-0.2479	-0.5034	0.4825	-0.0065	0.143	-0.216	-0.2503
Korea	KOR	41000047	41000199	1	-0.3386	-0.0862	0.0226	-0.8116	-0.047	-1.6678	-0.6852	0.1216
Korea	KOR	41000047	41004035	1	-1.3366	-0.4203	-0.227	-0.3365	-0.7026	-1.6678	-0.9764	0.1152
Korea	KOR	41000047	41004050	1	0.381	-0.7087	-1.9313	-1.3102	-1.2503	-1.6678	-2.1355	-1.3017
Korea	KOR	41000047	41005226	1	0.1354	-0.7136	-2.664	-1.6895	-2.0397	-0.801	-2.1355	0.1216
Korea	KOR	41000047	41001822	1	-0.4174	-0.0862	-1.1926	0.1053	-0.207	-1.6678	-0.6852	-0.959
Korea	KOR	41000047	41000697	1	-0.2304	-0.4203	-0.5544	-0.2883	-0.2366	-1.6678	-0.4805	0.5362
Korea	KOR	41000047	41001745	1	-0.6918	-0.2662	-0.9607	0.5306	-0.6233	-1.6678	-0.6852	-0.959
Korea	KOR	41000047	41000736	1	0.3117	-0.0862	-0.5907	0.0847	-0.6752	-0.5032	-0.6852	-0.3297
Korea	KOR	41000047	41003037	1	-0.2803	-0.0862	-1.0611	-0.6756	-0.5328	-1.6678	-0.6852	-0.5251
Korea	KOR	41000047	41001892	1	-0.1016	-0.0862	-0.3802	-1.6841	0.2961	-0.5309	-0.2852	0.1216
Korea	KOR	41000048	41005392	1	-0.1587	-0.0862	-0.9607	-0.3579	-0.9524	-0.8849	-0.5832	-0.7496
Korea	KOR	41000048	41000564	1	0.1102	-0.0862	-1.3514	0.6876	-0.0028	0.0299	-1.7719	-1.0101
Korea	KOR	41000048	41000486	1	0.546	-0.0862	0.0226	0.7113	0.5091	-1.6678	0.3482	-0.2503
Korea	KOR	41000048	41000545	1	0.2044	0.6515	0.8348	2.0321	1.1623	-1.6678	1.8085	2.0955
Korea	KOR	41000048	41002286	1	-0.1285	-0.7306	-2.0371	-0.4613	-1.0127	-1.6678	-2.1355	-1.6909
Korea	KOR	41000048	41003964	1	-0.7924	0.1945	0.9726	0.368	-0.0095	-0.3951	0.7688	0.887
Korea	KOR	41000048	41005236	1	0.4344	0.0492	0.0226	0.0077	-0.8003	-0.3242	1.0594	0.7099
Korea	KOR	41000048	41000166	1	0.0541	-0.0862	-1.0611	-0.0543	-1.6083	-1.6678	-0.7045	-0.946
Korea	KOR	41000048	41004354	1	-0.4435	-0.0862	-1.0611	0.1053	-0.5972	-1.6678	-0.5832	0.1216
Korea	KOR	41000048	41004114	1	-0.623	-0.9245	-1.7911	-0.0913	-0.5313	-1.6678	-0.1061	-0.5251
Korea	KOR	41000048	41005343	1	-0.3061	-0.8872	-1.4928	-0.0154	0.0469	-1.6678	-0.6852	-1.1252
Korea	KOR	41000048	41004283	1	-0.3469	-0.847	-0.3802	-0.2616	-0.6662	-0.2532	-0.8041	-0.4607
Korea	KOR	41000048	41001800	1	-0.1981	-0.8284	-1.7997	-0.4111	-0.5133	-0.105	-1.5596	-0.331
Korea	KOR	41000048	41005681	1	-1.4706	-0.7065	-0.7638	-0.8929	-0.8113	-1.6678	-0.4771	-0.4607
Korea	KOR	41000048	41000472	1	0.1348	-0.2337	0.1386	-0.4682	-0.1776	-1.6678	-0.5978	-0.5079
Korea	KOR	41000048	41003753	1	0.9053	2.6352	1.9359	0.7521	0.23	1.0427	0.5755	0.1216
Korea	KOR	41000048	41002983	0	-0.7987	-0.5743	-1.2256	-0.2998	-0.0457	-1.6678	-2.1355	-2.5027
Korea	KOR	41000048	41002112	0	-0.0067	-0.2479	-0.3802	0.1161	-0.2642	-1.6678	-0.1026	-0.5642
Korea	KOR	41000048	41002664	0	-0.6873	0.9454	0.0226	-0.0083	0.3594	-0.421	0.0215	0.7627
Korea	KOR	41000048	41004907	0	-0.129	-1.0212	-1.2567	-0.1349	-0.4475	-1.6678	-0.3763	-0.3297
Korea	KOR	41000048	41002311	0	0.4215	-0.0862	-0.5907	-0.7494	-0.5197	-1.6678	-0.6852	0.4777
Korea	KOR	41000048	41005630	0	0.4629	0.1245	-1.6877	-0.1102	0.0113	-1.6678	0.8038	-1.044
Korea	KOR	41000048	41002794	0	-1.2917	-1.2478	0.0226	-0.3241	-0.4351	-1.6678	-0.7912	-0.7639
Korea	KOR	41000048	41000078	0	-0.1383	-0.1106	-0.9624	-0.7739	-0.1726	-1.6678	0.0215	-0.7496
Korea	KOR	41000048	41003307	0	-0.8779	-1.3452	-1.0611	0.1858	0.5343	0.4394	-0.5832	-0.7496
Korea	KOR	41000048	41001910	0	-0.923	-1.4418	-1.9313	-0.2271	-0.9691	-1.6678	-1.0758	-1.236
Korea	KOR	41000048	41003785	0	0.7139	-1.3226	0.6592	-0.2037	-1.9291	-0.2708	-1.5596	2.0955
Korea	KOR	41000048	41005274	0	-0.6286	-0.0862	-0.5373	0.8089	0.2262	0.8698	0.5755	0.1216
Korea	KOR	41000048	41001239	0	-0.7533	-0.2662	-0.5907	0.3318	-0.483	0.5377	-0.7078	-0.5305
Korea	KOR	41000048	41002115	0	-0.9729	-0.0862	-0.9607	0.2031	0.2744	0.0258	-0.3912	-0.959
Korea	KOR	41000048	41004454	0	-0.209	-0.089	-1.0611	-0.075	-0.216	-1.6678	0.5755	-0.7496
Korea	KOR	41000048	41000654	0	-0.8463	0.3984	-0.6097	0.2026	-0.1796	-1.6678	-0.4805	0.4777
Korea	KOR	41000048	41000172	0	-0.9033	-1.3452	-1.1926	-2.6893	-3.7095	-1.6678	-0.6852	-1.1252
Korea	KOR	41000048	41005070	0	-0.6269	0.2074	-0.6315	-0.1786	0.8403	-1.6678	0.9246	-0.2709
Korea	KOR	41000049	41004245	0	-0.512	-1.3209	-0.711	-2.6893	-0.3421	-1.6678	-0.1026	0.1216
Korea	KOR	41000049	41003910	0	-0.7159	-0.0862	0.0226	0.8778	0.161	-1.6678	0.5755	0.1216
Korea	KOR	41000049	41001658	0	-0.8345	-1.2454	-1.7997	-1.3764	-0.5875	-1.6678	-0.9139	-2.5027
Korea	KOR	41000049	41004717	0	-0.0322	-1.3452	-1.1926	0.7113	0.1218	0.4394	-0.6852	-0.4607
Korea	KOR	41000049	41004158	0	-0.9383	-0.0862	-0.7539	-0.9407	-0.1607	-1.0529	0.5755	0.1216
Korea	KOR	41000049	41002607	0	-0.4337	-2.9627	-2.664	-2.6893	0.5255	-0.8768	2.4277	-2.5027
Korea	KOR	41000049	41004352	0	2.0115
Korea	KOR	41000049	41005739	0	-0.2058	-0.0862	0.0226	0.515	0.0824	1.0062	0.5755	-1.1252
Korea	KOR	41000049	41005645	0	-0.1713	-2.9627	-1.1926		1.6933	-1.6678	-0.6852	-1.1252
Korea	KOR	41000049	41003972	0	0.5814	-1.7372	-0.711	-2.6893	-0.866	-0.7093	-0.3943	-2.5027
Korea	KOR	41000049	41005152	0	-0.1311	-0.0862	0.0226	-2.6893	0.8779	-1.6678	-0.6852	-1.1252
Korea	KOR	41000049	41000815	0	0.5993	-1.5214	1.9359	-1.3723	0.2769	-1.6678	2.4277	2.0955
Korea	KOR	41000049	41004462	0	-1.1574	-1.3452	-1.1926	-0.7688	0.0626	1.0062	-0.6852	-1.1252
Korea	KOR	41000049	41001603	0	-0.1752	-0.7162	-1.0935	0.2231	-0.0408	1.0712	0.5755	0.1907
Korea	KOR	41000049	41000090	0	0.7947	-1.3452	-1.0935	-2.6893	-1.1292	-1.6678	-0.5832	-0.959
Korea	KOR	41000049	41004902	0	0.5447	-1.1098	-1.9313	-2.6893	-1.3016	-1.6678	-1.2876	-1.1242
Korea	KOR	41000049	41001495	0	-0.3135	-0.4314	0.0226	-1.2524	0.6408	-1.0529	-0.1061	-0.5305
Korea	KOR	41000049	41002274	0	0.4484	-2.9627	0.3461	-2.6893	-0.8884	-1.6678	-0.6852	-0.2503
Korea	KOR	41000049	41004173	0	0.5806	-0.5743	-0.5034	-2.6893	-0.0114	1.0062	-0.6852	0.1216
Korea	KOR	41000049	41002044	0	-0.7171	1.1306	0.6907	-0.1433	0.0988	-0.4427	2.4277	0.9097
Korea	KOR	41000049	41001415	0	0.1461	-0.3159	-1.4877	-1.2061	0.3174	-1.6678	-2.1355	-1.9916
Korea	KOR	41000049	41001951	0	-0.3763	2.6352	0.0226	0.8664	0.6824	3.6292	0.5755	0.1216
Korea	KOR	41000049	41003776	0	-1.4499	1.7671	1.9359	3.6039	4.8357	3.6292	2.4277	2.0955
Korea	KOR	41000049	41004740	0	-0.8457	-2.9627	-2.664	-2.6893	-3.7095	-1.6678	-2.1355	-2.5027
Korea	KOR	41000049	41003147	0	0.7969	-1.3452	-1.1926	0.1053	-0.0408	0.4394	-0.6852	-1.1252
Korea	KOR	41000049	41000415	0	0.8163	0.5289	-0.7638	-0.6474	-0.0208	-0.8849	-0.5832	-0.3297
Korea	KOR	41000049	41000330	0	-0.3432	-0.1713	0.0226	3.6039	4.3685	-1.6678	-0.0823	0.9973
Korea	KOR	41000049	41000833	0	-2.0962	-1.1042	-0.8946	-1.0172	-1.1653	-0.7106		-1.3017
Korea	KOR	41000050	41002541	1	-0.296	-1.0588	-1.1926	0.7113	0.1015	-0.9484	-0.6852	-1.1252
Korea	KOR	41000050	41003350	1	-0.6429	-0.2366	0.0226	-1.3165	-0.2006	-1.6678	-2.1355	-0.9299
Korea	KOR	41000050	41002633	1	-0.783	-2.9627	-1.1926	-0.8475	-0.5677	-1.6678	-2.1355	-1.1252
Korea	KOR	41000050	41002714	1	-1.2031	-0.7027	-1.9313	-0.3891	-1.0265	-1.6678	-1.1947	-0.806
Korea	KOR	41000050	41002709	1
Korea	KOR	41000050	41005702	0
Korea	KOR	41000050	41001735	0	-0.3056	-0.8264	-0.227	0.2427	-0.2919	0.4641	-0.309	-0.7108
Korea	KOR	41000050	41000280	0	-1.2158	-0.2337	-0.732	-1.2296	-0.1928	-1.6678	0.5755	0.1216
Korea	KOR	41000050	41005429	0	-1.219	-1.1221	-0.3802	-1.2502	-0.7282	-1.6678	-1.4019	-2.5027
Korea	KOR	41000050	41000536	0	-1.2738	-1.3452		-0.3927	-0.0149	-1.6678	0.5755
Korea	KOR	41000050	41001467	0	-0.6022	-0.5874	0.7739	-0.3643	0.5994	-0.7106	0.5755	0.1216
Korea	KOR	41000050	41003736	0	-1.3478	0.631	0.0226	0.2388	-0.2915	-1.6678	0.5755	0.1959
Korea	KOR	41000050	41004838	0	-0.6314	-0.2479	0.0226	-1.0186	-0.9246	-1.6678	0.8038	-0.1563
Korea	KOR	41000050	41002015	0	-1.3412	-0.8398	-0.9285	-2.6893	-1.1411	-1.6678	-1.1508	-1.1395
Korea	KOR	41000050	41005632	0	-1.3795	-0.7221	-1.0611	-1.6841	0.0108	-1.6678	-0.9941	-0.7496
Korea	KOR	41000050	41002342	0	-0.9032	-1.308	1.2899	-0.5192	-0.4159	-0.7847	0.1383	2.0955
Korea	KOR	41000051	41002716	1	-0.6731	-0.7136	0.0226	0.0674	0.0711	-0.5569	-2.1355	-0.5305
Korea	KOR	41000051	41001082	1	0.2234	-0.4203	-1.4259	0.0367	-0.2424	0.2002	-1.2106	-1.235
Korea	KOR	41000051	41002263	1	-0.5018	-0.5847	-0.408	0.2805	-0.892	-1.6678	-1.5588	-0.7351
Korea	KOR	41000051	41000107	1	0.4226	-0.0862	-0.5034	0.1711	-0.765	-0.8849	0.3482	-0.6073
Korea	KOR	41000051	41003132	1	-0.9069	-0.0862	-0.9211	0.2418	-0.2685	-1.6678	-1.5848	-0.4607
Korea	KOR	41000051	41000947	1	0.5223	-0.2479	-0.7638	0.0899	-0.6546	-1.6678	-0.6852	-0.7496
Korea	KOR	41000051	41003483	1	0.7489	-0.5743	-1.2374	0.1376	-0.7464	0.3021	-0.9906	-0.5251
Korea	KOR	41000051	41003456	1	-0.4934	-0.7221	-1.0611	-0.0847	-0.3902	-1.6678	-0.6852	-1.0788
Korea	KOR	41000051	41004693	1	-0.0197	-2.9627	-2.664	0.1053	-3.7095	-1.6678	-2.1355	-1.3718
Korea	KOR	41000051	41001810	1	0.1741	-0.7018	-0.8932	0.2066	-0.7113	-1.6678	0.5755	0.1216
Korea	KOR	41000051	41001453	1	1.3079	-0.2479	-0.9607	8.00E-04	-0.2444	-1.6678	-0.6852	-0.5912
Korea	KOR	41000051	41002162	1	-0.4678	-0.4203	-0.7902	-0.4232	-0.6821	-1.6678	-0.6852	-0.8198
Korea	KOR	41000051	41000796	1	-0.3318	-1.0138	-1.0611	-0.2131	0.1002	-1.6678	-2.1355	-2.5027
Korea	KOR	41000051	41003065	1	0.3358	-0.0862	-1.4242	0.2014	-0.0861	-0.0589	-0.6852	-0.8443
Korea	KOR	41000051	41005210	1	-0.3887	-1.1366	-1.6079	-2.6893	-0.1723	-1.6678	-2.1355	-1.2688
Korea	KOR	41000051	41003958	0	-0.0633	-0.8357	-0.5034	-0.451	-0.868	-1.6678	0.5755	-0.5251
Korea	KOR	41000051	41002800	0	0.3857	-0.836	0.0226	0.1053	-0.1851	0.4394	0.5755	-0.1563
Korea	KOR	41000051	41004962	0	-1.0752	-0.5152	-1.0611	0.1687	0.1797	-0.0177	-1.5596	-2.5027
Korea	KOR	41000051	41003656	0	-0.805	-0.4314	-0.7638	-2.6893	-0.6704	-1.6678	-0.5832	-0.9299
Korea	KOR	41000051	41002305	0	0.9828	-0.8264	-0.8826	0.7113	-0.6078	0.5969	0.5755	0.1216
Korea	KOR	41000051	41000019	0	-0.3044	-0.0862	0.0226	0.7113	-1.7727	1.0062	0.5755	0.1216
Korea	KOR	41000051	41005187	0	-0.4829	-0.0862	-1.1657	0.4758	-1.8398	-1.6678	0.5755	-1.0788
Korea	KOR	41000051	41000102	0	0.5475	-0.7221	-0.4806	-0.5166	-0.803	-1.6678	-0.5832	-0.222
Korea	KOR	41000051	41001742	0	0.4004	-0.6541	-0.3802	-1.2073	-1.314	-1.6678	0.1693	0.0876
Korea	KOR	41000051	41005048	0	-0.63	-1.185	-2.664	0.5003	-0.8293	-1.6678	0.2006	-1.6922
Korea	KOR	41000051	41003450	0	0.2872	-0.4314	-1.0611	0.7113	0.5385	1.0062	-0.1727	0.1216
Korea	KOR	41000051	41004935	0	-0.2074	0.5266	0.5347	0.8292	0.5965	-0.801	0.5909	0.5553
Korea	KOR	41000051	41000453	0	1.0304	-0.0862	-0.691	0.158	0.0625	-1.6678	-0.5832	-0.1563
Korea	KOR	41000051	41000791	0	0.5603	-1.7372	-1.9313	-0.6384	-1.4185	-1.6678	-1.5848	0.8925
Korea	KOR	41000051	41001980	0	0.5241	-0.5717	-1.088	-1.4373	0.4684	-1.6678	0.1969	0.1216
Korea	KOR	41000051	41001489	0	-0.0115	-0.8802	-0.9607	-0.8948	-0.6041	-1.6678	-0.6007	0.1216
Korea	KOR	41000051	41002665	0	-0.4156	-0.6447	0.0226	0.7113	-0.0795	0.4394	0.5755	0.1216
Korea	KOR	41000051	41005512	0	-0.2474	-0.4136	0.0226	0.7113	-0.9291	1.0245	-0.4771	0.1216
Korea	KOR	41000051	41002152	0	0.7449	1.127	-0.9285	-0.0668	0.0607	-0.7847	0.1701	0.0301
Korea	KOR	41000051	41004470	0	0.4275	0.5228	0.0226	-2.6893	0.508	-1.6678	-1.5596	0.1216
Korea	KOR	41000051	41004618	0	-0.1149	-0.089	-1.5179	-1.2296	-0.4399	-1.6678	-1.2876	-0.9485
Korea	KOR	41000052	41001813	0	-0.2778	-0.4314	-0.227	0.2072	-0.2883	-1.6678	0.1693	0.1216
Korea	KOR	41000052	41004307	0	-0.3512	-0.5743	-1.0611	0.5241	0.0505	-1.6678	-0.5832	-0.4607
Korea	KOR	41000052	41002767	0	-0.2102	-0.7221	-1.0611	0.166	-0.6396	-1.6678	-0.3763	-0.1563
Korea	KOR	41000052	41002734	0	0.7374	-0.2337	-0.3802	-0.1445	-0.2538	-1.6678	-0.5832	0.1216
Korea	KOR	41000052	41003622	0	-0.8726	-0.1663	-1.0611	-0.4231	-0.7002	-1.6678	-0.6852	-0.5912
Korea	KOR	41000052	41002887	0	-0.3591	0.9454	1.4967	-0.7283	-0.9196	-1.6678	0.3473	1.3566
Korea	KOR	41000052	41001974	0	-0.4957	-0.2662	0.0226	0.0853	0.1445	-1.2919	-0.3241	-0.4607
Korea	KOR	41000052	41001790	0	-0.3299	-0.0862	0.0226	0.3706	0.2988	-1.6678	0.1648	1.0641
Korea	KOR	41000052	41005285	0	-0.2682	-1.289	-0.5179	0.8293	0.2793	-0.8849	0.8047	0.742
Korea	KOR	41000052	41005313	0	0.203	-0.0862	0.0226	-0.2091	-0.0252	-1.6678	-0.5208	0.4504
Korea	KOR	41000052	41002881	0	-0.7269	-0.0862	0.0226	-1.0091	-0.3375	-1.6678	0.5755	0.1216
Korea	KOR	41000052	41003033	0	-0.241	-0.4314	0.0226	0.732	0.3375	-1.6678	0.1922	0.1216
Korea	KOR	41000052	41003256	0	0.3269	0.7763	-0.3802	-0.2327	-0.2196	-0.7368	0.3482	-1.1252
Korea	KOR	41000052	41004453	0	-1.2249	-0.7199	-0.5034	0.447	0.4517	-1.6678	0.5755	-0.959
Korea	KOR	41000052	41002349	0	0.6376	0.3974	-0.3324	-0.7841	-1.4699	-1.6678	-1.2871	1.3857
Korea	KOR	41000052	41005432	0	0.2036	-1.5733	-0.4728	-0.5199	-1.6895	-1.6678	-1.5596	-1.7277
Korea	KOR	41000052	41000733	0	-0.4005	-0.7087	-0.691	-0.482	-0.3849	-1.6678	0.1693	-0.7108
Korea	KOR	41000052	41002103	0	-0.1741	-0.2662	-0.691	-0.0971	-0.3516	-1.6678	-0.3241	-0.7108
Korea	KOR	41000052	41005288	0	-0.1094	-0.0862	-0.5472	-2.6893	-0.6893	-1.6678	-0.9764	-0.1563
Korea	KOR	41000052	41001659	0	-1.0794	-0.0862	-1.0611	-1.3107	-0.5939	-1.6678	-0.5832	-0.7496
Korea	KOR	41000052	41001108	0	-1.0991	0.1395	-1.5179	-2.6893	-1.0275	-1.6678	-1.0396	-0.2503
Korea	KOR	41000052	41002049	0	0.2103	-0.4203	-0.6587	-1.0068	-0.3056	-1.6678	-0.4775	-0.2503
Korea	KOR	41000052	41004571	0	-0.8986	-0.5743	-1.9313	-0.7669	-1.3447	-1.6678	-0.6852	0.1216
Korea	KOR	41000052	41003019	0	-0.2534	-1.3452	-1.1926	-2.4082	0.6161	-1.6678	-0.6852	-1.1252
Korea	KOR	41000052	41005132	0	-0.7928	-0.4314	0.0226	0.2534	-0.018	-1.6678	0.1648	0.1216
Korea	KOR	41000052	41001175	0	-1.0407	-0.0862	0.0226	-0.7744	-0.5282	-1.6678	0.5755	-0.4607
Korea	KOR	41000052	41000188	0	-0.3579	0.963	1.4967	-0.0586	0.4232	0.6783	1.3958	0.1216
Korea	KOR	41000052	41004724	0	-0.5941	-0.0862	0.0226	0.0548	-0.0716	-0.801	0.8038	-0.2503
Korea	KOR	41000052	41005201	0	-1.2176	-1.2102	-0.3802	0.3586	0.015	-1.6678	0.5755	-0.7887
Korea	KOR	41000052	41002167	0	0.3324	-0.59	0.0226	0.5489	0.3627	-1.6678	-0.4805	0.1216
Korea	KOR	41000052	41003890	0	-0.7663	-0.8338	-1.0611	-0.3447	-0.3617	-1.6678	-0.4801	-0.7496
Korea	KOR	41000052	41004077	0	-0.3311	-0.4025	-1.0611	0.7113	-0.3519	-1.0529	-0.6852	-0.8443
Korea	KOR	41000052	41004815	0	0.3705	-0.0862	-0.227	-0.1977	-0.6209	-1.6678	0.5755	-0.1563
Korea	KOR	41000052	41003271	0	0.3958	-1.0674	-0.7638	-0.2784	-0.4677	-1.6678	-0.176	-0.2503
Korea	KOR	41000052	41000196	0	-0.0695	-1.6517	-1.1926	-2.6893	-0.3848	-1.6678	-0.6852	-1.1252
Korea	KOR	41000053	41001105	1	-0.2283	-0.8232	-1.9313	0.0229	-0.6126	-1.6678	-1.2695	-1.3017
Korea	KOR	41000053	41005559	1	-0.4246	-0.0862	-1.2327	0.4164	-0.8553	-1.6678	-1.0606	0.0484
Korea	KOR	41000053	41004424	1	0.4992	-0.3924	-0.9607	0.5267	-0.2701	-1.6678	0.0795	-0.7674
Korea	KOR	41000053	41000788	1	-1.2056	-0.269	-1.0288	-0.2968	-0.6346	-0.5309	-0.5142	0.1216
Korea	KOR	41000053	41003107	1	0.1058	0.1436	-0.6587	0.4044	-0.5806	-0.0331	-0.3086	-0.5475
Korea	KOR	41000053	41003900	1	0.0529	-0.2479	0.0226	0.3796	-0.4486	-1.6678	-1.0753	-0.1563
Korea	KOR	41000053	41003690	1	-1.0809	-0.0862	-0.9874	-0.1694	-0.5517	-1.6678	-0.6852	-0.2503
Korea	KOR	41000053	41001100	1	0.2722	-1.2814	-2.2485	-0.6135	-1.9476	-1.6678	-1.5537	-1.6492
Korea	KOR	41000053	41004844	1	0.4318	-0.5743	-1.4945	-0.2261	-0.3953	-0.0757	-0.1972	-1.0788
Korea	KOR	41000053	41004350	1	-0.9382	-1.1763	-1.0288	-0.3306	-0.7294	-0.3551	-2.1355	0.149
Korea	KOR	41000053	41003908	1	-0.0647	-0.4174	0.4173	-0.1616	0.102	-0.8849	0.5755	-0.1563
Korea	KOR	41000053	41000896	1	-0.1317	-0.2662	-1.0611	0.326	-0.3775	-0.8768	-0.6852	-1.4694
Korea	KOR	41000053	41005451	1	-0.8071	0.9535	-0.2236	-0.1399	-0.3024	-0.4753	-0.5832	0.3588
Korea	KOR	41000053	41000942	1	-0.1865	-0.4174	0.0226	0.2409	-0.5451	-0.801	-0.9936	0.1216
Korea	KOR	41000053	41005065	1	0.0548	-0.2548	0.0226	-0.2051	0.81	-1.6678	0.5755	-0.1563
Korea	KOR	41000053	41000491	1	-0.4942	0.468	-0.1587	0.2859	-0.2481	-1.6678	-0.3912	-0.7674
Korea	KOR	41000053	41004499	1
Korea	KOR	41000053	41002174	1	-0.9098	-0.7221	-1.0611	0.0347	-1.151	-1.6678	-0.6852	-0.5912
Korea	KOR	41000053	41003509	1	-1.3395	-0.2662	-0.691	-0.1018	-0.841	-0.5309	0.3482	-0.2503
Korea	KOR	41000053	41001344	1	0.7055	0.6555	0.0226	0.2149	-0.224	0.8082	0.5755	-0.2503
Korea	KOR	41000053	41002857	1	-0.3514	-0.59	-0.7902	-0.398	-0.7942	-0.8849	-0.6852	-0.7108
Korea	KOR	41000053	41004578	1	-0.8411	-0.5743	-1.0813	0.3006	-0.8514	-1.6678	-0.6852	-0.959
Korea	KOR	41000053	41003903	1	-0.3948	-0.5994	-1.0611	-0.103	-0.9252	-0.8849	-0.6852	-0.7496
Korea	KOR	41000053	41000889	1	0.8893	-0.2548	-1.2062	-0.2645	-0.2452	-0.8849	-1.2624	-0.6947
Korea	KOR	41000053	41002183	1	-0.0019	-0.4203	-1.0611	-2.6893	-0.5944	-1.6678	-0.6852	-0.4607
Korea	KOR	41000053	41001763	1	-0.3883	-0.4203	-0.6116	0.3715	0.1302	-1.6678	-0.3237	0.1216
Korea	KOR	41000053	41002944	1	0.0615	-1.3452	-1.1926	0.1053	0.3042	0.4394	-0.6852	-1.1252
Korea	KOR	41000053	41002626	1	-0.8914	-1.1042	-1.9313	-2.6893	-0.8521	-1.6678	-2.1355	-1.1979
Korea	KOR	41000053	41005230	1	-0.0876	0.3326	-0.227	-0.4126	-0.1692	-0.3261	-2.1355	-1.0788
Korea	KOR	41000053	41002083	1	0.4924	-0.0862	0.0226	0.1231	-0.0276	-1.6678	0.5755	0.1216
Korea	KOR	41000053	41003904	1	-1.2185	-2.9627	-2.664	-2.6893	-0.5927	-1.6678	-2.1355	-2.5027
Korea	KOR	41000053	41002853	1	0.1865	-0.8232	-1.0611	-0.6086	-0.5984	-1.6678	-0.5828	-0.2503
Korea	KOR	41000053	41000195	1	0.6653	1.1132	1.0433	0.6011	-0.0831	-1.6678	0.5837	1.1232
Korea	KOR	41000053	41003813	1	-0.1714	1.3889	-0.732	-0.3557	0.0451	-0.5933	-0.2673	-0.806
Korea	KOR	41000053	41004273	1	-0.5103	0.5969	-0.6587	-0.5572	-0.189	-1.6678	0.0215	-0.222
Korea	KOR	41000053	41000652	1	-0.2734	-1.1117	-0.9607	-0.7788	-0.7242	-0.2532	-2.1355	-1.2473
Korea	KOR	41000054	41004793	1	0.1923	-0.2662	0.0226	-0.0097	-0.8809	-1.6678	-0.7867	-0.2778
Korea	KOR	41000054	41003869	1	0.2259	-0.0862	0.0226	-0.2054	-0.4857	-0.8849	0.5755	-0.2503
Korea	KOR	41000054	41001894	1	-1.1246	-0.9924	-0.2827	-0.0032	-0.7603	-0.3164	0.1648	2.0955
Korea	KOR	41000054	41004705	1	-0.4592	0.802	1.0108	-0.72	0.0432	-1.4875	-2.1355	2.0955
Korea	KOR	41000054	41002546	1	-0.3092	-1.022	-1.7997	-0.2962	-0.3215	-1.6678	-2.1355	-1.7277
Korea	KOR	41000054	41005637	1	1.2055	-1.3452	-1.1926	0.1053	-0.9291	0.4394	-0.6852	-1.1252
Korea	KOR	41000054	41000744	1	0.9241	0.4012	0.0226	0.4659	-0.9568	-1.6678	-0.3206	-0.8443
Korea	KOR	41000054	41001949	1	0.2362	-0.4314	0.0226	0.1543	-0.1372	-0.5309	-0.3733	0.1216
Korea	KOR	41000054	41004305	1	-0.1708	-0.0862	-1.9313	-0.8314	-0.8358	-1.6678	-2.1355	-2.5027
Korea	KOR	41000054	41005246	1	0.6822	0.468	1.9359	0.4831	-0.3706	0.0749	-0.454	0.601
Korea	KOR	41000054	41005533	1	0.3292	-0.2479	-0.7836	0.0063	-0.4322	-1.6678	-0.4948	-0.2503
Korea	KOR	41000054	41004363	1	0.6321	-0.0862	1.0433	-0.1034	0.0537	-1.6678	-0.5832	0.1216
Korea	KOR	41000054	41000671	1	-1.0403	-0.4087	-0.9607	-0.7209	-0.4283	-1.6678	-0.9764	-0.3297
Korea	KOR	41000054	41000688	1	0.0539	0.1125	-1.762	0.1203	-0.2271	-1.6678	-2.1355	-0.5305
Korea	KOR	41000054	41002858	1	0.6091	-0.2479	-0.227	0.0959	-0.2535	-0.5309	-1.2835	-0.2503
Korea	KOR	41000054	41001217	1	0.3119	-0.4174	-0.691	-0.3334	-0.4568	-1.6678	-0.6852	-0.1563
Korea	KOR	41000054	41003126	1	0.7222	-0.2479	0.0226	-0.3485	-1.7849	-0.5309	0.3482	0.4112
Korea	KOR	41000054	41005666	1	-1.1351	-0.0862	-1.0611	0.1053	-1.1486	-1.2919	-2.1355	-1.4991
Korea	KOR	41000054	41003719	1	-0.397	-1.1522	-1.9313	-1.3001	-1.2837	-1.6678	-0.6852	-0.806
Korea	KOR	41000054	41005523	1	-0.4324	-0.0774	0.0226	-0.2935	-0.8633	-0.7368	-2.1355	-1.5298
Korea	KOR	41000054	41004144	1	0.2124	-0.9814	-1.7997	-0.349	-0.678	-1.6678	-2.1355	0.0484
Korea	KOR	41000054	41005607	1	-0.2324	-0.0862	-1.0611	0.2606	-0.0687	0.4596	-1.2871	-0.7496
Korea	KOR	41000054	41004976	1	-0.8743	-0.4998	-0.227	-1.2502	-0.6982	-0.5309	-1.5848	-0.8443
Korea	KOR	41000054	41005254	1	-0.4817	-0.0862	-0.3802	0.4265	-0.24	-0.7439	0.1701	0.6905
Korea	KOR	41000054	41002698	1	0.23	-0.0862	0.0226	-1.4373	-2.1997	-1.6678	0.5755	0.1216
Korea	KOR	41000054	41000004	1	-0.8322	-0.4314	0.0226	0.1474	-0.0273	-0.8849	0.5755	-0.2503
Korea	KOR	41000054	41002065	1	-0.3496	2.6352	-0.982	-0.3121	-0.146	-1.6678	-1.1229	-0.2778
Korea	KOR	41000054	41002729	1	-0.0923	-0.4314	-1.0611	-0.56	-1.0238	-0.8849	-1.5848	-1.3017
Korea	KOR	41000054	41002278	1	-1.0145	-0.0862	-0.5836	-0.7183	-0.9797	-1.6678	-0.9906	-0.7496
Korea	KOR	41000054	41005029	1	-0.1986	-0.59	-0.9607	-0.7118	-1.3559	-1.6678	-0.6852	-0.2503
Korea	KOR	41000054	41004712	1	-0.0256	0.9484	-1.2954	0.0568	0.0551	-1.6678	-0.9563	1.515
Korea	KOR	41000054	41002471	1	-0.3711	-0.8232	-0.7638	-0.1379	-0.577	-0.5842	-2.1355	-1.3017
Korea	KOR	41000054	41003649	1	-0.6469	-0.0862	-0.408	-0.4859	-0.466	-0.8849	-0.1722	-0.5305
Korea	KOR	41000054	41000552	1	-0.4119	-0.7737	0.0226	-0.2816	-0.7504	-1.6678	-0.3907	-0.2503
Korea	KOR	41000054	41002467	1	0.4791	-0.0862	-0.7638	0.5813	-0.0344	0.0549	-0.414	-0.5251
Korea	KOR	41000055	41002348	1	-0.677	0.9535	0.0226	0.1566	0.6276	-1.6678	0.5755	0.1216
Korea	KOR	41000055	41004423	1	1.2547	-0.7092	-0.5034	-2.6893	-0.834	-1.6678	-0.1972	-1.1252
Korea	KOR	41000055	41001992	1	-0.1893	0.4521	-1.2751	-0.241	-0.7565	-0.801	-0.3387	0.0144
Korea	KOR	41000055	41001815	1	-1.0646	-0.0862	-0.7902	-0.2546	-0.7256	-0.8849	-0.216	-0.9101
Korea	KOR	41000055	41005577	1	0.1321	-0.4174	-0.9607	-0.803	-0.9503	-1.6678	0.1693	-0.4377
Korea	KOR	41000055	41003554	1	0.413	-0.2479	0.0226	0.0871	0.2752	-1.6678	0.5755	-0.1563
Korea	KOR	41000055	41001569	1	-0.1107	-1.3452	-1.1926	0.1053	-0.1832	-1.6678	-0.6852	-1.1252
Korea	KOR	41000055	41003262	1	-0.1537	-0.4174	0.0226	-2.6893	0.6262	-1.6678	-0.6852	-0.7496
Korea	KOR	41000055	41001311	1	0.606	0.0502	-1.0611	0.1053	-2.0336	-1.0529	-0.6852	-1.1252
Korea	KOR	41000055	41004866	1	-0.8407	-2.9627	-0.227	0.4267	-0.6103	0.4394	-0.6852	-1.1252
Korea	KOR	41000055	41001193	1	-0.7861	-0.7162	-0.8627	0.4771	-0.9885	-1.6678	-0.6852	-0.7496
Korea	KOR	41000055	41003749	1	0.4871	-0.2509	-0.8356	-0.9395	-1.0536	-1.6678	-2.1355	0.1216
Korea	KOR	41000055	41003186	1	-0.0748	-2.2046	-2.664	-2.6893	-1.7004	-0.8849	-2.1355	-0.959
Korea	KOR	41000055	41002775	0	-0.1786	-2.9627	-2.664	-2.6893	-3.7095	-1.6678	-2.1355	-2.5027
Korea	KOR	41000055	41002032	0	-0.0326	1.1493	0.0226	2.7054	4.8357	3.6292	0.5755	2.0955
Korea	KOR	41000055	41003077	0	-0.8969	-2.9627			-0.8644	-1.6678
Korea	KOR	41000055	41004332	0	-0.6637	-1.3785	-2.2485	-2.6893	-0.4153	-1.2919	-1.7719	-1.2711
Korea	KOR	41000055	41000721	0	-0.407	-0.8785	-0.5034	-2.6893	0.3886	-1.6678	-0.6852	0.1216
Korea	KOR	41000055	41005351	0	-2.4928	-2.9627	-2.664	-2.6893	-3.7095	-1.6678	-1.7719	-2.5027
Korea	KOR	41000055	41004952	0	-0.8195	-0.2662	0.3461	0.6769	-0.0266	0.4394	0.5755	-0.1563
Korea	KOR	41000055	41001935	0	-0.1363	-0.0862	0.0226	0.5548	0.8171	1.0062	0.5755	0.1216
Korea	KOR	41000055	41003006	0	-1.137	-1.3452	-0.5034	-0.1592	-2.916	-1.6678	-0.5832	-0.5475
Korea	KOR	41000055	41000364	0	-1.802	-0.7716	-1.1926	-0.333	-0.6533	-1.6678	-0.6852	-1.1252
Korea	KOR	41000055	41003052	0	0.2182	-0.5874	-0.691	0.1053	0.6785	0.4394	-0.6852	-0.4607
Korea	KOR	41000055	41002041	0	-1.0234	2.6352	1.9359	3.6039	0.5443	3.6292	2.4277	2.0955
Korea	KOR	41000055	41002883	0	-0.6511	-0.4174	0.0226	0.1053	0.2844	0.4394	0.5755	0.1216
Korea	KOR	41000055	41002544	0	-0.9301	2.6352	0.0226	-2.6893	-0.5162	-1.6678	2.4277	-0.4607
Korea	KOR	41000055	41005411	0	-1.287	-0.0862	0.0226	0.7113	-0.0408	1.0062	0.5755	0.1216
Korea	KOR	41000055	41004918	0	-0.5554	-0.8379	-0.9145	0.6613	-0.4527	0.5397	-0.414	-0.6774
Korea	KOR	41000055	41000255	0	0.0214	0.3961	-0.3048	-0.8335	0.344	-1.6678	-0.4175	2.0955
Korea	KOR	41000055	41005302	0	-0.8448	-0.5717	-0.7638	0.1053	0.2469	-1.6678	0.5755	0.1216
Korea	KOR	41000055	41001533	0	-0.9707	-2.9627	-1.0611	-2.6893	-0.6622	-1.6678	-1.5596	-1.3017
Korea	KOR	41000055	41001133	0	0.288	-0.0862	0.0226	1.2836	0.8779	1.5721	0.5755	0.1216
Korea	KOR	41000055	41001993	0	0.1818	-0.2479	0.0226	1.2836	0.768	-1.6678	0.5755	0.1216
Korea	KOR	41000056	41005505	1	0.3806	0.2695	-0.7638	0.4821	-0.6271	-1.6678	-0.7054	-1.0788
Korea	KOR	41000056	41000985	1	0.0614	-0.9245	-0.9607	0.5203	-1.6032	-1.6678	-0.8686	-1.1395
Korea	KOR	41000056	41002566	1	0.6962	-0.2479	-1.0611	0.1548	-0.4293	-1.6678	0.5755	0.1216
Korea	KOR	41000056	41003095	1	-0.6479	-0.5546	-0.691	-0.0806	-0.2539	-1.6678	-0.309	0.1216
Korea	KOR	41000056	41003575	1	-0.7462	-0.59	-1.5117	-0.3063	-0.8492	-1.6678	-1.7719	-0.7496
Korea	KOR	41000056	41004093	1	0.3662	-0.3436	0.0226	0.368	-0.6919	-0.0858	-0.3876	-0.0625
Korea	KOR	41000056	41000091	1	-1.2301	-0.4203	-1.3325	-0.7372	-1.2012	-1.6678	-0.6378	-0.5912
Korea	KOR	41000056	41000126	1	-0.2055	-0.089	-1.0611	-0.2495	-0.5001	-1.6678	-1.5596	-0.7496
Korea	KOR	41000056	41003402	1	0.34	-0.0862	-0.7638	0.1126	-0.6596	-1.6678	-1.7719	-0.8016
Korea	KOR	41000056	41005587	1	-0.7942	-0.8288	-1.5883	-2.6893	-0.627	-1.6678	-0.5832	-1.2412
Korea	KOR	41000056	41005748	1	-0.8101	-0.4998	-0.9607	0.2257	-1.0019	-1.6678	-0.414	-0.5912
Korea	KOR	41000056	41003466	1	0.1917	0.0763	-0.7566	-0.3331	-0.5405	-1.6678	0.0405	-0.8802
Korea	KOR	41000056	41000081	1	0.1703	-0.0862	-0.691	-1.7857	-1.0295	-1.6678	-0.787	-1.113
Korea	KOR	41000056	41003389	1	-0.0883	-0.2548	-0.4728	0.2002	-0.7843	-1.6678	-0.6852	-0.3549
Korea	KOR	41000056	41001399	1	-0.4992	-0.4203	0.0226	-1.3874	-0.5995	-0.5309	-0.4948	0.4713
Korea	KOR	41000056	41004528	1	-0.0372	0.2032	-0.691	0.0745	-0.3853	0.1769	-0.2668	0.5295
Korea	KOR	41000056	41005487	1	-0.7391	0.2823	-0.9607	0.3268	-0.7496	-1.6678	-0.3268	0.0876
Korea	KOR	41000056	41003560	1	0.244	-1.3799	-1.4259	-0.213	-0.8784	-0.526	-1.4541	-0.8443
Korea	KOR	41000056	41000318	1	0.6566	-0.9334	-0.8374	0.2661	-0.4996	-1.6678	-2.1355	-0.3362
Korea	KOR	41000056	41003347	1	-0.8261	-0.7757	-1.9313	-0.8411	-0.7011	-1.6678	-2.1355	-1.3017
Korea	KOR	41000056	41000906	1	0.3075	-0.4174	-1.6896	0.1499	-0.6201	-0.3516	-1.1908	-0.7496
Korea	KOR	41000056	41004142	1	0.2961	0.4143	-0.8627	0.4398	-0.4485	0.3552	0.0221	-0.7496
Korea	KOR	41000056	41005582	1	-0.7686	-0.4203	-0.5836	-0.2856	-0.9688	-1.6678	-1.1908	-0.1563
Korea	KOR	41000056	41001176	1	0.4132	-0.0862	-0.3802	-0.487	-0.3417	-1.6678	-0.6852	-0.2503
Korea	KOR	41000056	41004145	1	0.0874	0.0789	-0.4806	-0.163	0.0864	-0.7368	-0.309	0.2224
Korea	KOR	41000056	41003675	1	0.3328	-0.0862	0.0226	0.1404	0.2767	-1.6678	0.5755	-0.2503
Korea	KOR	41000056	41000998	1	-0.1226	0.6555	-0.6315	-0.0941	0.0565	-1.6678	-0.9106	0.7099
Korea	KOR	41000056	41000466	1	-0.3295	-0.938	-0.8627	-0.9788	-0.5099	-1.6678	-0.9906	0.4994
Korea	KOR	41000056	41001513	1	-1.2541	0.2757	-2.664	-1.7857	-1.2511	-0.7847	-2.1355	-0.3894
Korea	KOR	41000056	41002717	1	0.6635	-0.5717	-1.0611	0.0749	-1.1961	-0.421	-2.1355	-0.5251
Korea	KOR	41000056	41005153	1	0.8767	0.0795	-2.664	-0.0027	-0.9185	-1.5939	-2.1355	-0.6073
Korea	KOR	41000056	41002596	1	0.1463	-0.59	-1.4928	-0.4199	-0.5374	-1.6678	-1.5848	-1.044
Korea	KOR	41000056	41002500	1	0.3692	-1.0212	-1.7997	-1.1401	-0.2124	-0.2338	-0.414	-1.0913
Korea	KOR	41000057	41001400	1	-0.0081	-0.2479	0.0226	0.7113	0.163	-1.6678	-0.6677	0.1216
Korea	KOR	41000057	41001049	1	-1.072	0.5251	-0.2943	-1.7663	-0.6913	-1.2919	-0.6852	0.6917
Korea	KOR	41000057	41004446	1	0.013	-0.4174	-0.691	-2.6893	-0.2917	-1.6678	-2.1355	-1.6557
Korea	KOR	41000057	41001786	1	0.4582	2.6352	0.0226	0.3611	1.886	-0.1899	0.5755	-0.7674
Korea	KOR	41000057	41001625	1	0.0373	0.5228	0.7162	-1.0059	0.2008	-1.6678	1.8085	1.1232
Korea	KOR	41000057	41001167	1	-0.7298	-1.2802	-1.1926	-0.5192	-0.9809	-1.6678	-2.1355	-2.5027
Korea	KOR	41000057	41004943	1	-0.6487	-0.0862	0.0226	-2.6893	0.0483	-1.6678	-0.6852	0.1216
Korea	KOR	41000057	41001420	1	0.245	2.6352	0.6496	-0.5571	-0.4053	-1.6678	0.1648	2.0955
Korea	KOR	41000057	41001648	1	-0.9205	-0.8379	-1.7997	-1.7857	-1.1428	-1.6678	-0.7899	-1.1405
Korea	KOR	41000057	41001968	0	-0.36	-1.0165	-1.0611	-1.7857	-0.3847	-1.6678	-0.3733	0.1216
Korea	KOR	41000057	41001454	0	0.9771	-0.0913	0.6755	0.4886	0.9746	0.849	0.9579	0.9444
Korea	KOR	41000057	41000553	0	-1.2841	-0.2509	-1.0611	0.0099	0.6882	-1.5666	-0.1566	-1.1252
Korea	KOR	41000057	41002795	0	-0.6901	0.666	0.0416	0.4579	0.2403	0.4394	0.1701	0.1216
Korea	KOR	41000057	41002340	0	-0.4416	2.6352	0.0226	-0.8435	-0.0292	-1.6678	-0.2637	-1.0503
Korea	KOR	41000057	41005659	0	-0.625	0.6654	-0.6402	-2.6893	-0.6925	-1.6678	-2.1355	-0.8385
Korea	KOR	41000057	41003925	0	-0.5523	-0.4203	-0.4728	-1.6821	0.3188	-0.7433	-0.1566	-0.7108
Korea	KOR	41000057	41004841	0	-0.1421	-0.4029	-1.007	-0.7101	-0.3643	-1.6678	-0.0585	-1.1395
Korea	KOR	41000057	41003808	0	-0.0759	0.0591	-1.1093	-0.0256	-0.3222	-1.6678	0.8038	1.0641
Korea	KOR	41000057	41002019	0	-0.3123	0.9535	-2.664	1.2836	-0.1176	-0.1922	-0.0823	-1.1252
Korea	KOR	41000058	41000008	1	-0.3304	0.2554	0.0226	0.1977	0.5217	-0.1282	-1.7719	-0.8443
Korea	KOR	41000058	41002391	1	-0.4725	-1.4996	-1.9313	0.4953	-0.6585	-1.6678	-2.1355	-1.7277
Korea	KOR	41000058	41001247	1	0.0117	-0.3275	-1.6145	-0.133	-0.5731	-1.6678	-0.8453	0.0397
Korea	KOR	41000058	41005504	1	-1.3061	-1.8989	-1.0761	-1.5638	-3.7095	-1.6678	-2.1355	-0.959
Korea	KOR	41000058	41002711	1	-0.4973	-0.3944	-1.4626	0.0833	-0.5041	-1.6678	-0.6852	-1.207
Korea	KOR	41000058	41002338	1	-0.3271	-0.4174	-0.227	0.6906	0.167	1.0062	-0.5832	-0.4607
Korea	KOR	41000058	41002615	1	-0.7203	0.1852	-0.1587	-0.4593	-1.166	-1.6678	-0.3907	-0.2503
Korea	KOR	41000058	41000112	1	-1.1758	-1.475	-1.2567	0.0422	-0.1395	-1.6678	-2.1355	-1.3017
Korea	KOR	41000058	41002608	1	-0.4442	-1.2486	-1.0611	-0.3925	-0.9199	-1.6678	-1.1908	-1.0788
Korea	KOR	41000058	41004482	1	-0.5138	-0.4174	-0.3802	0.3785	0.8914	0.6783	0.5755	-0.2503
Korea	KOR	41000058	41004774	1	0.1895	-0.4203	-1.0611	-0.0354	-0.5495	-0.0983	-0.6852	-0.5912
Korea	KOR	41000058	41000049	1	-0.5604	-0.4174	-1.0611	-0.7421	-0.8102	0.3157	0.5755	-0.4607
Korea	KOR	41000058	41001221	1	-0.0898	0.1395	-0.227	-0.5847	-1.6143	-0.8849	-0.5945	-0.2503
Korea	KOR	41000058	41003395	1	-0.7692	-1.3125	-1.4928	-0.6068	-0.8549	-1.6678	-0.6852	-0.7496
Korea	KOR	41000058	41002458	1	-0.8684	-0.0862	-0.6843	-0.966	-0.3332	0.2207	-0.2821	-0.5461
Korea	KOR	41000058	41002292	1	0.3009	-0.8379	-1.0611	-0.7281	-0.6364	-1.6678	-0.6852	-0.7496
Korea	KOR	41000058	41005476	1	-0.1252	1.1132	-0.9285	0.1031	0.5425	-0.0932	-1.5596	-1.1395
Korea	KOR	41000058	41003129	1	0.3238	0.7989	-0.691	0.8087	0.0895	-1.6678	-0.5828	-0.2503
Korea	KOR	41000058	41001852	1	0.3899	-0.59	-0.5034	0.21	-0.3666	-1.6678	-0.2004	-0.2503
Korea	KOR	41000058	41002193	1	-0.1222	-0.0862	0.0226	0.6017	-0.665	0.4394	0.5755	0.1216
Korea	KOR	41000058	41004485	1	-0.0757	-0.0862	-0.227	-0.2502	-0.4766	-0.5209	0.5755	-0.3086
Korea	KOR	41000058	41002111	1	-0.7905	2.6352	-1.6542	-0.1683	-0.1531	-1.6678	-2.1355	-1.1395
Korea	KOR	41000058	41004036	1	0.1462	-0.4203	-1.0611	0.1872	-0.8173	-1.6678	-0.3237	0.1216
Korea	KOR	41000058	41001632	1	-1.2349	-1.0936	-0.3802	-1.2698	-1.1706	-1.6678	-0.6852	-0.1563
Korea	KOR	41000058	41003282	1	-0.1612	-0.2479	0.0226	-0.2601	-1.2283	-1.6678	-1.1855	-0.2503
Korea	KOR	41000058	41003040	1	-0.7998	-0.5925	-1.7997	-0.4485	-0.6916	-0.9484	-0.5802	-0.7496
Korea	KOR	41000058	41004581	1	-1.3065	-0.4203	-0.8627	0.0328	-0.2078	-0.0455	-0.6027	-2.5027
Korea	KOR	41000058	41002971	1	-1.1975	-0.2662	0.0226	0.8836	-0.4738	1.0062	0.3482	0.1216
Korea	KOR	41000058	41002656	1	0.3395	-1.2802	-1.1926	0.7113	-0.4978	1.0062	-0.6852	-1.1252
Korea	KOR	41000058	41003688	1	1.1224	-2.9627	-2.664	0.5135	0.4798	1.0062	-2.1355	-2.0641
Korea	KOR	41000058	41002328	1	0.5312	-0.2662	-1.0611	-0.3794	-0.4204	-1.6678	-0.4801	0.1216
Korea	KOR	41000058	41005337	1	-0.6203	-1.0212	-1.0611	-0.3248	-0.7669	-0.8849	-2.1355	-1.3305
Korea	KOR	41000058	41000313	1	-0.4752	0.4012	-1.9313	-0.0865	-0.6844	-1.6678	-2.1355	-1.112
Korea	KOR	41000058	41000021	1	-1.0248	-0.4174	-1.3074	-0.1489	-0.0304	-1.6678	-0.0823	-0.8187
Korea	KOR	41000058	41004778	1	-1.0583	-0.0862	-0.691	-0.2314	-0.8769	-0.5141	-0.4948	-1.6557
Korea	KOR	41000059	41005536	0	-0.3005	-1.3452	-1.1926	-0.3043	-0.6764	-0.6614	-0.6852	-1.1252
Korea	KOR	41000059	41005055	0	-0.8558	-1.0588	0.4173	-0.5286	0.7161	-0.5639	0.5755	0.8567
Korea	KOR	41000059	41000532	0	-1.3598	-0.4998	-0.7902	-1.1172	0.0449	-1.6678	-0.5832	-0.1563
Korea	KOR	41000059	41000235	0	-0.9779	-0.2479	0.0226	-2.6893	-0.0646	-1.6678	-0.5832	-0.4607
Korea	KOR	41000059	41002621	0	-0.8327	-0.9334	-0.7638	-2.6893	-0.0222	0.4394	-0.1727	0.1216
Korea	KOR	41000059	41004516	0	-0.3048	-1.3452	-1.1926	0.3605	-0.2465	0.8273	-0.6852	-1.1252
Korea	KOR	41000059	41002375	0	-0.3773	-0.4025	0.0226	-2.6893	-0.0849	-1.6678	0.8038	-0.1563
Korea	KOR	41000059	41005040	0	-0.6461	-0.3466	-0.2236	-0.9012	-0.1931	-0.9647	0.8038	-0.7674
Korea	KOR	41000059	41000769	0	0.0633	-0.4933	-0.227	-2.6893	0.1569	-1.6678	0.5755	-0.943
Korea	KOR	41000059	41000934	0	0.2489	-1.7372	1.9359	-2.6893	-1.0136	-1.6678	0.0177	2.0955
Korea	KOR	41000059	41002330	0	-0.526	-0.9447	-0.3802	-0.742	-1.0735	0.2193	-0.8125	-2.5027
Korea	KOR	41000059	41000017	0	-0.468	-1.3452	-1.1926	0.7113	0.1104	1.0062	-0.6852	-1.1252
Korea	KOR	41000059	41005233	0	-1.475	-0.5874	-1.1926	0.1053	-0.1129	0.4394	-0.309	0.1216
Korea	KOR	41000059	41004021	1	-1.2377	-0.0862	-1.9313	-2.6893	-1.2095	-0.9484	-0.9139	-0.8936
Korea	KOR	41000059	41000244	0	-0.336	-1.3452	0.0226	0.7113	0.1488	1.0062	0.5755	0.1216
Korea	KOR	41000059	41001708	0	-1.3058	-1.2209	-0.173	0.1053	1.3559	-0.037	2.4277	0.5505
Korea	KOR	41000059	41005324	0	-0.7889	-1.2532	-1.1926	0.7113	0.149	0.9498	-0.6852	-1.1252
Korea	KOR	41000059	41002186	0	-0.6244	-1.0633	-1.1926	-0.3931	-0.4282	-1.6678	-0.5832	-1.1252
Korea	KOR	41000059	41004959	0	-0.8892	0.1395	-1.1274	-0.4094	-0.9773	-0.8849	-0.3882	-0.7639
Korea	KOR	41000059	41004813	0	-0.8361	-1.1408	0.0226	-0.8683	-1.1134	-1.6678	-0.2008	-0.8028
Korea	KOR	41000059	41002635	0	-1.1355	-0.0862	-0.227	0.1053	1.0308	0.4394	0.5755	0.1216
Korea	KOR	41000059	41002533	0	-0.3072	-0.7199	-0.8627	-2.6893	-0.2635	-0.4817	0.1648	-0.7496
Korea	KOR	41000059	41005516	0	0.0355	-1.3452	-1.1926	0.7113	-0.0408	1.0062	-0.6852	-1.1252
Korea	KOR	41000059	41000627	0	-0.3949	-1.7372	0.0226	-2.6893	-0.7566	0.0062	-0.9139	-2.5027
Korea	KOR	41000059	41000646	0	-0.1222	0.0789	-0.227	-0.7315	-1.0239	-0.3883	-0.0823	-0.7108
Korea	KOR	41000059	41004532	0	-1.3528	-1.3452	-0.3802	-1.2502	-0.7698	-1.6678	0.5755	0.1216
Korea	KOR	41000059	41005428	0	-1.4661	-1.173	0.0226	0.7997	-0.1527	0.2545	0.5755	-1.1252
Korea	KOR	41000059	41003969	0	-1.0338	-1.3452	0.0226	0.1554	-0.0408	0.4394	0.5755	0.1216
Korea	KOR	41000059	41002836	0	-1.2567	0.2021	1.9359	-1.1025	-0.147	-1.6678	1.4752	1.2147
Korea	KOR	41000059	41002078	0	0.3873	-0.4174	0.0226	0.3797	-0.0222	0.5117	-0.6852	-1.1252
Korea	KOR	41000059	41001153	0	-0.9608	-0.5673	-0.5836	-0.8728	-0.8549	-0.7433	-0.2821	-0.2503
Korea	KOR	41000060	41004937	1	-0.3401	-0.0862	0.0226	-0.5354	-0.5422	-1.6678	0.5755	-0.2503
Korea	KOR	41000060	41001991	0	0.0556	-0.5826	-0.3827	0.0832	0.0563	-1.6678	-0.6505	2.0955
Korea	KOR	41000060	41005468	1	0.0302	-0.0036	-1.0611	0.6154	-0.059	0.3349	-0.6852	-0.7426
Korea	KOR	41000060	41005678	1	-1.0406	-0.2518	0.0226	-0.279	-1.5053	-1.6678	0.3482	-0.1563
Korea	KOR	41000060	41001487	1	1.0268	1.3889	-0.4806	-0.8738	-1.5697	-1.6678	-2.1355	-0.2503
Korea	KOR	41000060	41004477	0	-0.108	-0.0862	-0.7638	0.1294	0.2149	-1.6678	-0.0823	0.1216
Korea	KOR	41000060	41002904	1	-1.1459	-0.0862	-1.1926	-1.0663	0.0968	-1.6678	-2.1355	-2.5027
Korea	KOR	41000060	41000750	1	0.2262	-1.0526	-0.227	-1.2103	-0.2522	-1.6678	-0.6852	-0.2503
Korea	KOR	41000060	41000436	1	0.0662	-0.8881	-0.9607	0.7113	-1.6635	-0.0041	-0.6852	-1.3027
Korea	KOR	41000060	41004586	1	-0.6001	0.963	0.3461	-0.5571	-0.194	-1.6678	0.9542	0.1216
Korea	KOR	41000060	41000065	1	-0.3532	-1.0138	-0.7902	-0.3569	-0.8803	-1.6678	-0.6852	-0.6959
Korea	KOR	41000060	41004710	1	-0.5263	-1.2411	-0.7638	-1.0645	-2.1324	-1.6678	-1.2871	0.1216
Korea	KOR	41000060	41001198	1	-0.3486	-0.0862	-1.0611	0.6436	-0.8219	-1.6678		0.1216
Korea	KOR	41000060	41004800	0	0.1493	-0.5874	-1.1926	-2.6893	0.0025	0.1831	0.1969	-1.4056
Korea	KOR	41000060	41004928	1	0.133	-2.9627	0.0226	0.4748	-0.0489	-0.8849	-0.9906	0.1216
Korea	KOR	41000060	41001025	1	-0.8427	-1.2067	-1.1592	-0.3035	-0.5365	-1.6678	-1.2624	-0.1563
Korea	KOR	41000060	41001667	1	-0.1693	-0.4025	-0.4806	-0.6756	-0.0707	-1.6678	-0.2852	1.515
Korea	KOR	41000060	41004505	1	-0.0971	1.4003	1.9359	-0.1461	-0.1713	-1.6678	-0.1727	2.0955
Korea	KOR	41000060	41002895	1	0.6013	-0.5743	0.0226	-0.5071	-0.3723	-0.1237	-0.9936	0.1216
Korea	KOR	41000060	41002138	1	-0.8266	0.0102	-0.8693	-0.9237	-0.2506	-1.6678	-1.5848	-0.5305
Korea	KOR	41000060	41002331	1	-0.201	0.0789	-0.4338	-0.2272	-0.2282	-1.6678	-0.1972	-0.2503
Korea	KOR	41000060	41005217	1	-0.1564	-0.4174	0.0226	0.2411	-0.6072	-0.8849	-0.6595	-1.3141
Korea	KOR	41000060	41004686	0	-0.5197	-0.1077	0.0226	0.1053	-0.1376	-1.6678	-0.1566	-0.2503
Korea	KOR	41000060	41001292	0	0.428	0.1276	1.9359	1.2836	0.3292	0.4747	1.8085	2.0955
Korea	KOR	41000060	41002339	0	-0.4557	-0.0834	0.0226	0.7113	-0.0408	1.597	-0.6852	-0.4607
Korea	KOR	41000060	41005138	0	0.3073	-0.0862	-0.8627	-1.1481	-0.2366	-1.2919	0.5755	-0.3297
Korea	KOR	41000060	41003859	0	-2.029	-0.4351	-1.1657	-0.737	-0.6906	-1.6678	0.1693	0.1216
Korea	KOR	41000060	41001985	0	-0.7468	-1.3452	-1.1926	-0.2301	-0.9438	-1.6678	-0.5832	0.1216
Korea	KOR	41000060	41005399	0	-0.6017	-0.9752	-1.0611	-0.7797	-0.3875	-1.6678	-0.1727	-0.806
Korea	KOR	41000060	41000047	0	-0.9506	-0.2662	-0.3802	0.1081	-0.2715	-1.6678	-0.3763	0.1216
Korea	KOR	41000060	41005634	0	0.5122	-2.0452	-0.7902	0.732	0.1919	0.5335	-0.6852	-0.9299
Korea	KOR	41000060	41002903	0	-0.9037	-0.4326	-1.3577	0.0722	0.1578	-0.153	0.3768	-0.4095
Korea	KOR	41000060	41000398	0	-1.7491	-0.7221	-0.227	0.7113	-0.2801	-1.6678	0.5755	0.1216
[truncated: 3,582 more rows]
