# Supplementary material for: Antecedents of adolescent students’ ICT self-efficacy: The ICT dataset
Source: Data Brief. 2020 Oct 22;33:106437. doi: 10.1016/j.dib.2020.106437 (PMC7644865; doi:10.1016/j.dib.2020.106437)
Supplement: Supplementary file 1 [file mmc1.zip › Latvia.csv]

CNTRYID	CNT	CNTSCHID	CNTSTUID	ST004D01T	ESCS	INTICT	COMPICT	HOMESCH	ENTUSE	USESCH	SOIAICT	AUTICT
Latvia	LVA	42800001	42804422	1	-1.8082	-0.438	-0.8237	0.2376	-0.0552	-0.182	-0.7045	-1.0729
Latvia	LVA	42800001	42800216	0	-0.6452	-0.8264	-0.8627	-2.6893	-2.0067	-0.7433	0.0447	-0.8325
Latvia	LVA	42800001	42803320	0	-0.7367	-0.9354		1.2636
Latvia	LVA	42800001	42803406	1	-1.5019		-1.1926			1.4726	-0.0823
Latvia	LVA	42800001	42805351	0	-0.1416	0.2517	-0.5907	0.1053	-0.1458	-0.3435	0.1648	-0.1563
Latvia	LVA	42800001	42800689	1	-1.4347	-0.8419	-0.3802	0.592	0.6414	2.0192	0.5755	0.1216
Latvia	LVA	42800002	42803866	1	-1.6404	-0.0862	-2.2485	0.3563	-0.8489	-0.1957	-0.6852	-1.1252
Latvia	LVA	42800002	42800484	1	-2.0334	-0.59	-0.4806	-1.1465	-0.4173	-1.6678	-0.4771	-0.4607
Latvia	LVA	42800002	42802829	1	-0.1694	-1.0138	0.586	0.6333	-0.2649	0.8183	0.1693	-0.1566
Latvia	LVA	42800002	42803070	1	-1.4566	-0.0862	-0.227	-0.3886	-0.1732	0.0813	-0.4948	-0.1563
Latvia	LVA	42800002	42804446	1	0.4718	-1.1813	-1.3325	-0.5711	-0.6139	-0.5309	-1.305	-0.4859
Latvia	LVA	42800002	42803105	1	-0.6678	0.1357	0.4173	0.2968	-0.4953	-0.1578	-0.0987	1.515
Latvia	LVA	42800002	42801082	1	-1.8448	-0.6477	1.1752	0.1053	-0.6917	0.5315	-0.414	2.0955
Latvia	LVA	42800002	42801499	0	-0.8744	-0.4314	0.0226	0.7113	0.3961	0.4838	-0.2004	0.1216
Latvia	LVA	42800002	42800796	0	-1.0032	-0.5847	-0.227	-0.2294	0.1764	0.4107	0.1693	-0.3297
Latvia	LVA	42800002	42805270	0	-1.2668				0.3749
Latvia	LVA	42800002	42805070	0	-0.2358	-1.2858	-0.227	-1.7857	0.1423	-1.5744	-0.6852	0.6905
Latvia	LVA	42800002	42804777	0	-1.232	-0.7199	0.0226	-0.2708	-0.2304	0.3719	-0.0987	0.1216
Latvia	LVA	42800002	42800183	0	-1.9223	-0.4998	-0.4806	-0.2248	-0.0464	-0.0205
Latvia	LVA	42800003	42803628	1	-2.3078	1.2587	0.0226	1.3452	1.2974	3.6292	0.5755	0.1216
Latvia	LVA	42800003	42803991	1	-1.503	-0.4314	-0.227	0.6499	0.5155	1.3591	0.3482	0.1216
Latvia	LVA	42800003	42800917	1	-0.4372	-0.59	-0.227	-0.7349	-0.0296	0.1276	-0.216	-0.2503
Latvia	LVA	42800003	42803109	1	-1.6631	-0.2662	-0.7638	0.1922	-0.114	0.6175	-0.4948	-0.5912
Latvia	LVA	42800003	42804748	0	-2.316	1.1352	1.4967	-0.183	-0.4735	0.2464	-1.039	0.8567
Latvia	LVA	42800003	42802947	0	-1.9425	0.9349	1.9359	-0.352	-0.0669	0.4876	-0.5577	0.7435
Latvia	LVA	42800004	42805459	1	0.857	0.2842	-1.3092	1.8602	0.2635	1.3963	-0.7693	-0.361
Latvia	LVA	42800004	42800365	0	-1.583	0.5091	-0.227	0.2938	0.5984	0.5231	-0.3763	-0.7639
Latvia	LVA	42800004	42802777	0	-1.9216	-0.59	-0.7902	0.245	-0.1874	-1.6678	-0.4918	-0.1563
Latvia	LVA	42800004	42802857	0	-1.0735	-0.0862	0.0226	0.4579	0.6557	0.9325	0.5755	0.1216
Latvia	LVA	42800004	42802802	1	0.3526	-0.3486	-0.1164	0.5115	0.0421	-0.8768	-0.8012	0.4504
Latvia	LVA	42800004	42802771	1	-1.585	0.7789	-0.227	0.5244	0.3038	0.3712	0.0256	0.4777
Latvia	LVA	42800004	42804031	1	-1.1219	-0.2662	0.5833	-0.263	-0.0048	-2.00E-04	-0.3733	-0.5475
Latvia	LVA	42800004	42802967	1	-1.2086	-0.2662	-0.227	0.451	0.0807	-0.0441	-0.3991	-0.5251
Latvia	LVA	42800004	42804245	1	-0.875	-0.5847	0.0226	0.5098	0.4976	0.4182	-0.216	-0.1563
Latvia	LVA	42800004	42802516	1	0.1118	0.9454	-0.8627	0.0088	-0.1322	0.6157	-0.4918	-0.4826
Latvia	LVA	42800004	42803492	1	0.5158	-0.4136	0.0226	0.1719	0.0578	-0.5309	-0.6852	-0.1563
Latvia	LVA	42800004	42805629	1	-0.465	-0.4314	-0.8627	-0.1875	0.0246	-0.0745	-0.0987	-0.5912
Latvia	LVA	42800004	42801984	1	-0.57	0.1371	-0.4806	0.4127	0.3485	0.3282	-1.2835	0.1959
Latvia	LVA	42800004	42803867	1	-1.3446	-2.9627	-1.2192	1.0042	0.2643	0.8509	0.8107	0.0144
Latvia	LVA	42800004	42800334	1	0.803	-1.0744	-0.227	-0.0751	-0.0976	-0.3164	-0.3237	-0.4377
Latvia	LVA	42800004	42803515	1	-1.1398	0.4121	-0.335	0.5514	0.0644	-0.4427	-0.1026	-0.6073
Latvia	LVA	42800004	42803925	0	0.4446	-1.1678	0.8571	-0.2475	0.1908	0.4853	0.8038	1.1508
Latvia	LVA	42800004	42803827	0	-1.2337	-0.0862	-0.227	0.7113	0.3426	0.6115	0.5755	0.1216
Latvia	LVA	42800004	42801306	0	-0.7551	-0.6593	0.9726	-0.1102	0.7628	0.2747	0.7978	0.8567
Latvia	LVA	42800004	42803289	0	-1.3646	-0.0862	0.0226	0.7113	-0.0408	1.0062	0.5755	0.1216
Latvia	LVA	42800004	42802995	0	-0.9042	-1.0966	0.5021	0.6097	-0.1068	0.3899	-0.1727	0.1216
Latvia	LVA	42800004	42801273	0	0.6373	0.3239	0.0226	0.2954	1.8331	0.4535	0.8038	1.0448
Latvia	LVA	42800004	42802807	0	-0.9929	-0.2662	0.0226	-1.4373	0.4793	-0.1837	0.5755	0.1216
Latvia	LVA	42800004	42805740	0	0.6678	-0.0862	0.0226	0.7113	0.062	0.2993	0.5755	0.1216
Latvia	LVA	42800004	42802821	0	-1.4524	-0.2479	-0.227	-0.1661	0.2611	-1.6678	-0.0823	0.1216
Latvia	LVA	42800004	42800003	0	0.5997	-0.9924	0.0226	-0.9827	-0.5358	-1.6678	0.3415	0.1216
Latvia	LVA	42800004	42801063	0	-0.7741	2.6352	1.2899	0.9409	1.9875	3.6292	2.4277	0.7627
Latvia	LVA	42800004	42801741	0	-0.1745	1.2587	0.4173	-0.2515	-0.216	-0.0465	0.3415	2.0955
Latvia	LVA	42800004	42804474	0	-1.0639	1.7162	0.0226	0.3091	0.3311	0.332	0.1693	0.1216
Latvia	LVA	42800004	42805204	1	0.879	0.3427	-0.732	-0.3449	0.3253	0.0659	-0.1026	-0.3086
Latvia	LVA	42800005	42804610	0	-1.0967	-0.7815	-0.7638	0.4361	-0.2612	0.6023	0.1693	-0.2503
Latvia	LVA	42800005	42800644	0	0.4026	0.3464	0.586	0.4489	0.3737	0.4734	0.0221	0.0876
Latvia	LVA	42800005	42800146	1	-0.7502	-0.9814	-0.8946	0.5599	-0.5184	-0.143	-0.3907	-0.8198
Latvia	LVA	42800005	42801829	0	-1.8861	0.8006	1.9359	-0.9033	0.1395	-0.0695	1.4793	2.0955
Latvia	LVA	42800005	42804757	0	0.1744	-0.2662	0.0226	-0.2811	1.2778	0.4394	0.5755	0.1216
Latvia	LVA	42800005	42803240	0	-0.0287	-1.6012	1.9359	0.5177	0.1106	0.6481	2.4277	-0.3603
Latvia	LVA	42800005	42801953	0	-0.6319	-0.891	-0.7638	-0.2886	-0.9206	-1.6678	-0.6852	-0.7496
Latvia	LVA	42800006	42805390	1	-1.3755	-1.3452	-1.1926	-0.4053	-1.7174	-0.3995	-0.6852	-1.1252
Latvia	LVA	42800006	42803393	0	-1.5146	-0.0862	0.0226	-0.1013	-0.6183	-0.0833	0.5755	0.1216
Latvia	LVA	42800006	42805297	0		-0.6357	1.9359	-1.2502	0.1855	0.179	0.5755	2.0955
Latvia	LVA	42800006	42800187	1	0.0788	2.6352	0.4173	0.0732	0.4522	-0.0162	-0.216	0.4504
Latvia	LVA	42800006	42804069	1	-1.8991	-0.2662	-0.7638	-0.0546	-0.6283	0.2287	-0.2821	-0.7887
Latvia	LVA	42800006	42804658	1	-1.7103	-0.2479	0.1386	0.6237	0.3751	0.4837	0.3482	0.1216
Latvia	LVA	42800006	42802340	1	-0.7673	0.9526	0.1386	0.6091	1.2551	0.655	1.5037	0.6135
Latvia	LVA	42800006	42802735	1	-0.0553	0.3353	-1.9313	-0.5006	-0.7388	-0.8768	-2.1355	-2.5027
Latvia	LVA	42800006	42801663	0	0.1821	1.7162	0.0226	2.0013	1.3403	0.909	-0.4771	-0.1563
Latvia	LVA	42800006	42803224	0	-0.0963	0.8105	1.9359	-1.0177	-0.1595	-0.0086	1.1213	2.0955
Latvia	LVA	42800006	42803078	0	-1.5809	-0.2662	0.0226	-0.5008	0.9968	-0.6274	0.5755	0.1216
Latvia	LVA	42800006	42801699	0	0.0133	-0.7306	0.0226	-0.7424	-0.3426	-1.6678	0.3482	-0.5305
Latvia	LVA	42800006	42801931	0	-1.4316	-0.103	-0.4806	-0.5573	-0.3314	-0.2159	0.5755	-0.7426
Latvia	LVA	42800006	42801439	0	-1.5348	-0.2662	-0.691	-0.765	0.1157	0.2212	0.5755	0.1216
Latvia	LVA	42800007	42801433	1	0.2746	-1.3068	-0.8892	0.728	-0.2222	0.9156	-0.6852	-0.9111
Latvia	LVA	42800007	42800544	0	2.4397	2.6352	1.8045	3.6039	4.8357	3.6292	2.4277	2.0955
Latvia	LVA	42800007	42804879	0	0.1043	-0.7815	-0.6843	0.7113	-0.0408	0.4394	-0.2004	-0.7507
Latvia	LVA	42800007	42804830	0	-1.0598	-0.0246	-0.227	0.3454	0.7304	0.3976	0.5755	2.0955
Latvia	LVA	42800007	42800585	0	1.437	1.3697	0.9268	1.3321	1.3159	1.0062	-0.6852	0.1216
Latvia	LVA	42800007	42805611	0	-1.5339	-0.4123	1.9359	-2.6893	1.1518	0.1012	-0.5491	2.0955
Latvia	LVA	42800007	42801046	0	-0.3097	-0.817	-0.2737	0.6333	-3.7095	-0.0339	0.0154	-0.0358
Latvia	LVA	42800007	42802643	0	0.0107	-1.3253	0.3619	0.2805	-0.9291	0.7521		1.0431
Latvia	LVA	42800007	42804965	1	0.6184	-0.8785	-0.9211	0.1053	-0.9291	1.2008	-0.3733	-1.5197
Latvia	LVA	42800008	42801881	1	-1.5984	0.9454	0.1386	-0.1615	0.1536	-0.1837	-0.0987	0.2546
Latvia	LVA	42800008	42801737	1	0.0922	-0.4998	-0.5836	-0.37	-0.9114	-0.2229	-0.1972	-0.8198
Latvia	LVA	42800008	42805009	0	-0.5572	-0.2479	-0.3332	0.3188	-0.18	0.4641	0.0256	0.1216
Latvia	LVA	42800008	42803260	0	0.0573	-0.7716	-0.5034	0.0043	-0.439	0.4386	0.3482	0.1216
Latvia	LVA	42800008	42804939	0	-1.785	0.3875	-0.227	0.507	0.9129	0.5367	1.1417	1.2841
Latvia	LVA	42800008	42804985	1	-1.3885	-0.0862	-0.4728	0.2083	-0.0455	0.4394	0.3482	0.1216
Latvia	LVA	42800008	42802702	1	-1.9434	-0.0862	-0.5034	-0.4811	-0.4402	-0.4817	-0.3733	-0.1563
Latvia	LVA	42800008	42805440	1	-0.2929	0.0649	-0.2737	0.6333	-0.2222	1.0196	0.0154	-0.3917
Latvia	LVA	42800008	42801282	1	0.5996	-1.6473	-0.227	0.1816	0.7249	-0.2942	0.5755	-0.3297
Latvia	LVA	42800008	42804470	1	0.3206	0.7989	0.8038	-0.6468	0.7805	-0.1125	0.0221	0.1216
Latvia	LVA	42800008	42804055	1	0.2474	0.4495	1.2341	-0.0331	-0.6155	-0.1147	0.0074	-0.1563
Latvia	LVA	42800008	42801054	1	-1.7441	-0.4314	-0.5907	-0.9998	-0.0923	0.018	-0.2821	-0.4607
Latvia	LVA	42800008	42801208	1	-1.1423	0.4495	-0.3048	-0.2612	-0.0419	-0.421	0.0256	0.9642
Latvia	LVA	42800008	42801473	1	-1.9945	2.6352	-1.1926	-0.629	-0.5743	0.1508	-0.8831	-0.6195
Latvia	LVA	42800008	42804214	1	-1.7003	-0.1167	0.1386	-0.53	-0.3429	-0.8437	-0.0992	-0.3856
Latvia	LVA	42800008	42801454	1	0.0872	0.9535	0.1386	-0.6404	-0.3653	-0.5569	-0.9057	-0.4607
Latvia	LVA	42800008	42801090	1	-1.7456	0.2859	-0.8873	0.0814	-0.5699	-0.8849	-0.2128	0.1216
Latvia	LVA	42800008	42802732	0	0.2722	0.5746	1.9359	-1.3001	0.9066	-0.1837	1.802	2.0955
Latvia	LVA	42800008	42804115	0	-0.2377	-2.9627	0.0226	-2.6893	-3.7095	0.4394	-0.6852	-1.1252
Latvia	LVA	42800008	42802912	0	-0.4208	1.4003	1.2867	0.5315	0.7587	0.3722	2.4277	2.0955
Latvia	LVA	42800008	42802132	0	-1.3998	0.0624	0.6825	-0.7734	-0.5821	-0.5979	0.5755	0.7627
Latvia	LVA	42800008	42804385	0	-1.4607	-0.2662	-1.5502	0.223	0.1738	0.5021	-0.1566	-0.5912
Latvia	LVA	42800008	42804926	0	-0.8745	-1.2055	-0.2827	0.7601	0.0315	1.0895	0.0221	-0.567
Latvia	LVA	42800008	42803072	0	1.5188	-0.0862	0.8116	0.6229	0.8389	1.3763	2.4277	2.0955
Latvia	LVA	42800008	42802619	0	-1.3502	0.5696	1.2867	0.2344	0.2941	-1.6678	0.0177	1.2147
Latvia	LVA	42800008	42805413	0	-1.4451	-0.103	-0.9607	-0.62	-0.8244	0.0456	-0.0992	-0.3856
Latvia	LVA	42800008	42803755	0	-1.2421	-0.103	-0.3802	0.7661	0.1118	0.7492	0.5755	-0.5251
Latvia	LVA	42800008	42801195	0	-0.1597	-0.0862	-1.1926	0.7113	-0.6996	-0.2407	-0.309	0.1216
Latvia	LVA	42800009	42805442	1	-1.5416	-0.6529	0.1626	0.2722	0.0139	-0.9484	-0.7394	-0.1314
Latvia	LVA	42800009	42801354	1	-1.5212	-0.5847	-1.0935	1.2073	0.0773	0.4394	0.5755	0.1216
Latvia	LVA	42800009	42802136	1	0.5846	0.2032	-0.7902	0.2078	-0.0065	-1.6678	-0.3876	0.0876
Latvia	LVA	42800009	42802118	1	-1.3945	-0.59	-0.6863	0.087	0.211	0.164	0.1693	-0.5251
Latvia	LVA	42800009	42800041	1	-0.21	-0.4488	0.8116	0.5604	0.5043	0.4301	0.1701	-0.2503
Latvia	LVA	42800009	42804657	1	-0.2642	0.6515	0.7717	0.0124	-0.4759	0.3642	0.075	0.1216
Latvia	LVA	42800009	42800061	1	0.3296	1.3403	0.8571	0.8703	-0.1689	1.3357	1.6338	-0.1563
Latvia	LVA	42800009	42802161	1	0.0464	-0.2662	-0.3802	-0.1073	-0.0533	-1.2919	-0.2857	-0.6073
Latvia	LVA	42800009	42801733	1	-0.2779	0.0967	-1.1412	0.0945	0.1806	-0.7855	-0.3907	0.3899
Latvia	LVA	42800009	42803196	1	-0.9183	0.0634	-0.7638	-0.2107	-0.2864	-0.2886	-2.1355	-1.0788
Latvia	LVA	42800009	42805040	1	-1.9464	-0.4203	-0.227	-0.6822	-0.2688	-0.27	-0.2821	-0.5251
Latvia	LVA	42800009	42801488	1	-1.7486	-0.6493	-0.4246	0.979	0.7329	1.4299	0.5755	-0.959
Latvia	LVA	42800009	42804153	0	-1.7258	-1.4093	-1.1926	-2.6893	-0.9851	-0.801	-2.1355	-1.1252
Latvia	LVA	42800009	42800867	0	-1.398	-1.4093	-1.1926	0.1053	-0.9291	-1.6678	-0.8738	-2.3976
Latvia	LVA	42800009	42805524	0	-1.4952	-0.6631	-0.5413	0.0082	0.7665	0.2928	-0.2821	-1.1405
Latvia	LVA	42800009	42803501	0	0.3464	-0.9403	0.5347	1.2711	4.8357	3.6292	1.3958	0.4994
Latvia	LVA	42800009	42804111	0	-1.6416	-0.9363	-0.8237	0.1327	1.238	-0.3883	-0.3876	-0.7639
Latvia	LVA	42800009	42802895	0	0.8746	-0.6289	-0.8946	0.1109	0.0876	0.1029	-0.1026	0.2862
Latvia	LVA	42800009	42803968	0	-1.5765	-1.7333	-1.0197	0.6113	0.7267	1.2499	-0.4402	-2.5027
Latvia	LVA	42800009	42804855	0	-0.4046	-0.6406	-0.8555	0.2019	-0.1344	0.3838	-0.1727	-0.5251
Latvia	LVA	42800009	42801657	0	-1.4791	-1.2879	-0.4472	0.6157	-0.3679	0.8552	-0.73	-0.8437
Latvia	LVA	42800009	42805656	0	-0.6367	-0.2479	0.0226	-0.1152	0.6895	-1.6678	0.1648	-0.222
Latvia	LVA	42800009	42803862	0	-2.4853	-0.4314	-0.227	0.1878	-0.2111	0.4289	0.5339	-0.1563
Latvia	LVA	42800009	42804582	0	-0.6728	1.2587	0.0226	0.7113	0.8779	1.0062	0.3839	-1.1252
Latvia	LVA	42800009	42802972	0	-2.7129	-0.0862	0.0226	-2.6893	-3.7095	-1.6678	-0.6852	-1.1252
Latvia	LVA	42800009	42801809	1	-1.3405	-0.1139	-0.732	0.4131	0.8043	0.4032	-0.8041	-0.3514
Latvia	LVA	42800009	42804989	1	-0.0491	-0.7815	0.0226	0.3882	0.5606	0.9522	-0.9106	1.0431
Latvia	LVA	42800010	42801037	0	-1.7098	0.0308	0.5021	0.8561	1.4996	0.9587	1.1171	0.1216
Latvia	LVA	42800010	42800296	1	0.9146	-0.6593	0.3461	1.1874	0.695	0.4653	-0.1021	-0.2778
Latvia	LVA	42800010	42800150	1	-0.3188	0.6037	0.1386	0.2632	0.1958	-0.1817	-1.1941	1.0448
Latvia	LVA	42800010	42804167	1	0.4041	1.4003	1.9359	1.0739	0.7325	1.0062	2.4277	2.0955
Latvia	LVA	42800010	42802095	1	0.6033	-0.2479	1.9359	0.283	-0.131	-0.1677	-0.4801	-0.3297
Latvia	LVA	42800010	42803359	1	-0.6305	0.5946	-0.7638	-1.2296	-0.4098	-0.2306	-0.6852	-0.7816
Latvia	LVA	42800010	42804835	1	-1.1262	-0.2662	0.0226	0.4889	0.5345	0.4315	0.5755	0.1216
Latvia	LVA	42800010	42803340	1	-0.9073	-0.6593	0.0226	0.4663	0.3825	-0.5101	0.1922	0.1216
Latvia	LVA	42800010	42800321	1	0.681	0.0666	0.7162	0.6015	-0.0507	0.655	-0.4771	0.5256
Latvia	LVA	42800010	42802451	1	-0.473	-1.1366	-1.4197	0.6782	0.4644	-0.1928	-0.6677	-1.0976
Latvia	LVA	42800010	42805227	1	-0.313	-0.103	-0.6643	0.2581	0.0215	-0.5309	0.8038	0.5295
Latvia	LVA	42800010	42800169	1	0.2635	0.5128	-0.2827	0.5471	0.9707	0.0479	-1.5588	0.1216
Latvia	LVA	42800010	42800020	1	-1.3209	0.0032	0.586	-0.3908	-0.5775	-1.6678	-0.6852	-0.0129
Latvia	LVA	42800010	42804695	1	-0.4824	-0.0862	-0.9607	0.2668	0.2075	0.043	-0.2668	-0.4607
Latvia	LVA	42800010	42802449	1	-1.4267	-0.0862	-0.227	-0.3466	-2.1887	-0.5519	-0.5974	-0.4607
Latvia	LVA	42800010	42804765	0	-1.7593	-0.6447	-0.227	0.7714	0.1983	0.6868	0.5755	-1.1252
Latvia	LVA	42800010	42800102	0	0.6134	0.967	1.0433	-0.2487	0.5652	0.0365	1.4152	1.4234
Latvia	LVA	42800010	42800955	0	0.7074	-0.4314	0.7162	0.9532	1.2672	0.0987	0.5755	0.6905
Latvia	LVA	42800010	42801000	0	0.5837	-0.4314	0.0226	1.0448	0.8779	0.721	0.5755	0.1216
Latvia	LVA	42800010	42800824	0	0.6766	-0.4548	-1.3005	3.6039	1.7279	0.1354	-1.2963	-0.3558
Latvia	LVA	42800010	42805343	0	-0.7005	0.3289	1.9359	0.9677	1.9333	0.8487	1.6284	2.0955
Latvia	LVA	42800010	42804108	0	0.442	0.3666	1.9359	-1.7857	0.2947	-1.6678	1.8077	0.0484
Latvia	LVA	42800010	42802611	0	0.5317	-0.0862	0.0226	0.9371	0.7388	1.4716	0.5755	0.1216
Latvia	LVA	42800010	42800273	0	1.1377	-1.238	1.4967	0.961	3.5634	1.3268	0.9628	0.5505
Latvia	LVA	42800010	42800221	0	0.0052	0.7825	1.9359	-0.6519	0.8312	-0.475	2.4277	2.0955
Latvia	LVA	42800010	42802511	1	0.5651	0.1411	0.8348	-0.4909	0.7269	0.0209	1.1375	0.7435
Latvia	LVA	42800010	42803466	1	0.6642	-0.5743	-1.0611	0.2602	0.5055	-0.0321	-0.6852	-0.5251
Latvia	LVA	42800010	42800547	0	-0.5263	1.1352	1.9359	0.0309	2.102	0.5131	2.4277	2.0955
Latvia	LVA	42800011	42800577	0	1.0697	2.6352	1.9359	0.6333	-0.2222	0.4163	2.4277	2.0955
Latvia	LVA	42800011	42800233	0	0.9816
Latvia	LVA	42800011	42804480	0		-0.9861	0.0416	0.4125	-0.3912	1.0196	-0.178	-1.4053
Latvia	LVA	42800011	42804011	0	0.5204	-1.0138	-0.6843	0.1053	0.3825	1.0062	0.0154	-0.3917
Latvia	LVA	42800011	42805222	1	-0.4021	-0.1779	-1.4919	3.6039	1.6921	3.6292	-2.1355	-0.3772
Latvia	LVA	42800011	42804871	0	-0.821	-0.9363	-1.1926	0.2511	-0.4433	0.5015	-0.6852	-1.1252
Latvia	LVA	42800011	42803608	0	-1.2581	0.8655			-3.7095
Latvia	LVA	42800011	42804872	1	-1.6043
Latvia	LVA	42800011	42800844	0	-0.4688	-0.0862	-0.5034	0.7113	0.6133	1.0062	-0.2004	-1.4991
Latvia	LVA	42800011	42801446	0	2.8827	2.6352	1.9359	0.7113	4.8357	3.6292	0.5755	0.1216
Latvia	LVA	42800011	42804502	0
Latvia	LVA	42800011	42805189	0	0.5677	-0.4314	0.0226	1.2836	0.09	1.5721	0.5755	-0.2503
Latvia	LVA	42800012	42800530	0	-0.5884	0.8006	1.2867	1.225	2.6423	1.3615	1.836	2.0955
Latvia	LVA	42800012	42802656	1	-2.4367	-0.4314	-0.3802	0.057	-0.5748	-0.7368	-0.216	-0.1563
Latvia	LVA	42800012	42800771	1	-0.5609	-0.4314	0.0226	0.4693	0.512	0.6536	-0.1972	0.1216
Latvia	LVA	42800012	42803335	0	-1.1893	-1.6851	-1.3376	0.6333	-0.7569	-1.6678	0.4251	0.1216
Latvia	LVA	42800012	42803381	0	0.6541	-0.8785	-0.2827	2.4157	4.8357	1.206	-0.3733	0.1216
Latvia	LVA	42800012	42804565	0	-0.0113	2.6352	0.6755	1.673	2.1396	1.5159	1.802	1.3566
Latvia	LVA	42800012	42802193	0	-1.5567	-1.5137	0.0226	0.6317	-0.0397	0.441	-1.1941	-1.7361
Latvia	LVA	42800012	42804839	0	-0.7743	-0.2662	0.0226	1.0324	0.1058	1.3242	-0.3912	0.1216
Latvia	LVA	42800012	42803193	0	-1.7582	-0.8893	-0.3802	0.0428	-0.3586	0.5555	0.1693	-0.4607
Latvia	LVA	42800012	42801640	0	-2.074	1.0919	1.9359	1.2836	0.2477	-1.6678	2.4277	2.0955
Latvia	LVA	42800012	42802164	0	0.2297	0.0502	-1.508	0.2162	-0.4579	0.8868	-0.8738	-0.5874
Latvia	LVA	42800013	42803365	1	-1.2837	-0.2479	-0.8219	-0.4528	-0.8946	-1.6678	0.5755	-0.5265
Latvia	LVA	42800013	42803796	0	0.5708	0.7789	-0.1587	0.1705	-0.0146	1.1568	1.3428	-0.9943
Latvia	LVA	42800013	42801728	1	-0.9778	-0.847	-0.4806	-0.2065	-0.7022	-1.6678	0.0256	-0.3297
Latvia	LVA	42800013	42801348	1	0.485	-1.175	-1.6468	-0.7771	-0.7422	-1.0529	-0.8041	-1.7277
Latvia	LVA	42800013	42802587	1	1.2213	-2.9627	-0.4641	0.6699	0.3712	-0.7368	-0.3648	-0.3297
Latvia	LVA	42800013	42802262	1	0.8389	-1.4348	-0.7638	0.7542	0.5241	0.5185	0.8038	-1.236
Latvia	LVA	42800013	42800279	1	0.6198	0.6515	-0.4806	-0.0667	-0.4655	-0.1578	0.5755	0.1216
Latvia	LVA	42800013	42803798	0	-1.3201	2.6352	0.4907	-0.1871	0.0645	-0.4657	-0.5178	2.0955
Latvia	LVA	42800013	42803009	0	-0.5851	-0.4314	0.0226	-0.0617	-0.6562	-0.208	0.5755	0.1216
Latvia	LVA	42800013	42802406	0	0.1331	-0.8802	-0.5034	0.4193	0.3454	-0.3164	0.5755	0.1216
Latvia	LVA	42800013	42805011	0	0.1137	-0.5673	1.9359	1.664	0.8906	1.5642	2.4277	2.0955
Latvia	LVA	42800013	42804522	0	0.6659	-0.0862	0.0226	1.2836	0.722	1.5721	0.075	0.1216
Latvia	LVA	42800013	42803607	0	0.5357	-0.4314	0.0226	0.2419	-0.5665	0.4455	0.1693	0.5295
Latvia	LVA	42800013	42800666	0	0.2157	0.0591	1.0108	-0.6866	-0.3221	-0.7847	0.8038	2.0955
Latvia	LVA	42800013	42804272	0	-0.1409	-0.0862	0.0226	-0.1168	1.202	-0.1603	0.8038	-0.1563
Latvia	LVA	42800013	42800450	0	-1.1534	0.5606	0.7638	-0.1226	-0.3116	-0.4795	-0.3473	2.0955
Latvia	LVA	42800013	42801617	0	0.8851
Latvia	LVA	42800013	42804170	0	-0.9366	-1.0658	-0.6928	0.1205	0.2996	-1.6678	0.1693	0.9888
Latvia	LVA	42800013	42802522	0	-1.1978	2.6352	1.1657	-0.027	0.3334	-0.5309	0.5755	2.0955
Latvia	LVA	42800013	42803643	0	0.0169	-0.0862	0.0226	0.9538	0.7388	-0.421	0.5755	1.1508
Latvia	LVA	42800013	42805067	1	-1.9427	-0.2479	-0.442	0.0283	0.1748	-0.1524	-0.1026	0.7627
Latvia	LVA	42800014	42800160	1	-1.8726	-0.5717	0.3461	0.5921	-0.2576	0.1062	-0.7867	-1.5197
Latvia	LVA	42800014	42800458	1	-0.9138	-0.0862	-1.0611	0.4297	0.2338	-0.5309	-0.6852	-0.8198
Latvia	LVA	42800014	42803950	1	-1.0556	2.6352	1.9359		-0.2276	3.6292	2.4277	2.0955
Latvia	LVA	42800014	42800444	0
Latvia	LVA	42800014	42801434	1	-0.0242	0.5896	1.4967	0.22	0.6508	0.1182	-0.043	1.1508
Latvia	LVA	42800014	42803596	1	-1.0471	-0.3255	0.894	0.3828	0.2931	0.4113	0.5755	1.515
Latvia	LVA	42800014	42801736	1	-2.234	0.0714	-0.0607	-0.6796	-0.5391	-0.0454	0.5755	0.1216
Latvia	LVA	42800014	42803054	1	-1.2124	-0.2479	-0.9607	-0.2949	-0.5087	-0.2047	-0.4771	-0.2503
Latvia	LVA	42800014	42802093	1	-1.0502	0.2718	0.0226	0.4313	-0.4547	0.1428	-0.0823	-1.2412
Latvia	LVA	42800014	42802639	1	-0.961	-0.4314	-0.7902	-0.1957	-0.5469	-0.2436	-0.2852	-0.5251
Latvia	LVA	42800014	42800885	1	0.2328	-0.0862	-1.1926	1.0475	0.8625	0.1176		0.1907
Latvia	LVA	42800014	42805149	1	0.2855	-0.5847	-1.0611	-0.1104	-0.1868	-0.2144	-0.4948	-0.7317
Latvia	LVA	42800014	42804038	1	0.243	-1.7047	-0.3827	-0.7473	-3.7095	-1.6678	-2.1355	0.3216
Latvia	LVA	42800014	42800915	1	-1.6663	-0.2662	-0.5836	0.6313	0.5637	0.6111	0.3482	-0.5912
Latvia	LVA	42800014	42801321	0	0.6612	-0.4314	0.0226	-0.2434	0.279	-0.1211	0.1648	0.6663
Latvia	LVA	42800014	42801543	0	-0.6915	-0.0994	-0.6241	-0.4188	0.0878	-0.8768	0.1648	0.149
Latvia	LVA	42800014	42803742	0	-1.3189	-0.0862	0.0226		0.3505		0.5755	0.1216
Latvia	LVA	42800014	42802445	0	-1.3351	-0.0994	0.0226	0.1053	0.3041	-0.0736	0.1693	-0.2726
Latvia	LVA	42800014	42802887	0	-0.9167	-0.8676	-1.5748	0.8841	0.0048	1.358	-0.7723	-1.1467
Latvia	LVA	42800014	42804784	0	-0.206	-0.409	-0.0774	-0.314	0.6296	-1.6678	0.0638	2.0955
Latvia	LVA	42800014	42805223	0	-1.8229				0.8779
Latvia	LVA	42800015	42802305	1	0.0069	-0.4998	1.1657	0.7992	-0.0635	0.5239	-1.2835	-0.1865
Latvia	LVA	42800015	42802996	1	0.3719	-0.7815	-1.0611	-0.046	-0.1481	-0.4984	0.0447	-0.3297
Latvia	LVA	42800015	42800772	1	0.137	-0.5169	-0.5034	-0.0845	0.1804	-0.9292	-0.6852	0.1216
Latvia	LVA	42800015	42805191	1	0.7	-0.4998	-0.7902	-0.0117	0.1615	0.5556	-0.8512	-0.5251
Latvia	LVA	42800015	42802734	1	0.9784	-0.3582	1.013	-0.3119	-0.5121	0.7615	-0.6852	0.2224
Latvia	LVA	42800015	42802211	1	1.0639	-0.2662	-0.9607	0.3743	-0.1645	-0.7106	-0.3733	-0.7496
Latvia	LVA	42800015	42801076	1	-0.2463	-0.2662	0.0226	0.7677	0.4399	0.9203	0.1701	-0.5093
Latvia	LVA	42800015	42800381	1	0.7774	0.3178	-0.6587	-0.1042	0.58	-1.6678	0.3482	-0.1563
Latvia	LVA	42800015	42800932	1	-0.2296	0.6372	-1.1075	-0.2451	0.2827	-0.9292	-0.3912	-0.6269
Latvia	LVA	42800015	42805169	1	-0.5855	0.2517	-0.7638	0.73	0.0259	0.289	-2.1355	-0.806
Latvia	LVA	42800015	42800971	1	0.7117	0.2086	0.0226	0.7113	-0.3521	0.3272	-0.6852	-0.4607
Latvia	LVA	42800015	42800869	1	-0.0656	-0.6028	0.0226	0.7172	0.3253	-0.7075	-0.6852	0.6361
Latvia	LVA	42800015	42805570	1	-0.613	1.3403	-0.7883	0.1081	-1.6283	0.4734	0.5755	0.1216
Latvia	LVA	42800015	42805217	1	-0.1953	-0.6406	-0.335	0.9417	0.0441	-1.6678	-0.216	0.1216
Latvia	LVA	42800015	42801060	1	1.1465	-0.5847	-0.5836	0.2412	0.1061	0.3293	-0.5828	-0.5461
Latvia	LVA	42800015	42802089	0	-0.106	-0.4314	-0.5907	1.5221	1.1211	1.8211	0.0256	-0.5475
Latvia	LVA	42800015	42800238	0	-0.6105	0.8655	1.2341	-0.2699	1.2301	-0.568	2.4277	-2.5027
Latvia	LVA	42800015	42802718	0	0.044	2.6352	1.9359	3.6039	4.4978	3.6292	2.4277	2.0955
Latvia	LVA	42800015	42804367	0	-0.0397	-0.7221	0.0226	-0.1044	0.4455	0.1971	-0.176	0.1216
Latvia	LVA	42800015	42801213	0	1.0331	-0.6553	0.0226	0.0575	0.3379	0.6644	0.5755	-0.2503
Latvia	LVA	42800015	42805159	0	-0.9722	-0.6447	0.9726	0.2422	0.3822	-1.6678	0.2287	-0.5711
Latvia	LVA	42800015	42802192	0	-0.131	1.0919	-0.0998	3.6039	0.4676	0.7659	2.4277	0.8925
Latvia	LVA	42800015	42801796	0	-0.1662	0.0502	0.0226	-0.7688	-0.2592	-0.8768	0.3768	-0.1563
Latvia	LVA	42800015	42805466	0	-3.3121	2.6352	-1.0217		-0.0161	-1.6678	-1.5537	-1.775
Latvia	LVA	42800015	42802760	0	-0.1007	2.6352	1.4967	0.7422	2.2837	1.0572	2.4277	2.0955
Latvia	LVA	42800015	42800551	0	0.1694	-0.2033	1.9359	2.6498	1.0116	1.4162	2.4277	0.1216
Latvia	LVA	42800015	42803536	0	0.9765	-0.2939	0.1684		-0.0408	1.2589	-0.1566	-0.2201
Latvia	LVA	42800015	42804309	0	0.6017	0.0502	0.5347	0.4218	0.6128	-0.8849	0.5755	-2.5027
Latvia	LVA	42800015	42801919	1	0.5546	-0.4343	0.4683	0.2238	-0.047	0.2192	-2.1355	-0.5912
Latvia	LVA	42800016	42804656	0	0.0168	0.0367	0.7398	0.5371	0.5741	-0.0458	0.9863	2.0955
Latvia	LVA	42800016	42802922	0	-0.576	-0.9814	-0.227	-0.772	-0.7006	-1.6678	0.1693	-0.1563
Latvia	LVA	42800016	42801444	0	-0.3393	0.1245	0.3461	0.1205	-0.2746	0.043	0.5755	0.1216
Latvia	LVA	42800016	42804218	0	-1.7719	-1.0325	-1.6731	-0.5314	-0.2217	-0.2608	-1.166	-0.7639
Latvia	LVA	42800016	42801194	1	-1.6612	0.3984	-0.227	-0.3589	0.6562	-0.1627	0.0256	-0.2709
Latvia	LVA	42800016	42802253	1	-1.6891	-0.0192	1.036	-0.3147	0.1431	0.0622	-0.8657	0.388
Latvia	LVA	42800016	42805573	0	-0.9163	-0.4488	0.0226	-0.0896	0.3108	-0.2563	0.3482	0.4777
Latvia	LVA	42800016	42800009	0	-1.7521	-0.4314	0.0226	0.1053	0.1144	0.2315	-2.1355	-0.9136
Latvia	LVA	42800016	42800225	0	-1.235	-0.891	0.0226	-1.668	0.1473	0.4378	-0.7253	-0.5475
Latvia	LVA	42800016	42801886	0	-1.8968	-0.103	-0.227	-0.6086	0.3814	0.4415	0.8038	0.1216
Latvia	LVA	42800016	42800532	0	-1.7394	-0.7199	0.0226	0.2218	0.4533	0.4394	0.5755	-0.6073
Latvia	LVA	42800016	42802373	0	-1.7164	-2.9627	-2.664	0.6248	0.5363	-0.259	-2.1355	-2.5027
Latvia	LVA	42800017	42802395	1	0.3557	-1.2135	0.0226	-0.2266	-0.8534	0.6329	-0.2668	-0.2503
Latvia	LVA	42800017	42801573	1	0.0701	-0.8977	-0.7638	0.703	0.0406	0.5636	0.3482	-0.8119
Latvia	LVA	42800017	42803263	1	0.1553	-1.7598	-1.675	-1.2087	-0.363	0.4848	-0.9764	-1.1405
Latvia	LVA	42800017	42802389	1	0.0168	-0.4343	-0.7638	0.5398	-0.0426	0.338	-0.2668	-0.7496
Latvia	LVA	42800017	42801655	1	0.3687	-1.1841	-0.3048	0.5592	-0.5552	-0.2858	-1.2624	-0.5912
Latvia	LVA	42800017	42804747	1	-0.3416	0.2532	1.1657	0.3471	0.8047	0.5978	0.5755	0.9097
Latvia	LVA	42800017	42804281	1	-0.8063	-0.6593	-0.691	3.6039	-0.7667	1.9778	0.0447	0.1216
Latvia	LVA	42800017	42802130	1	-0.7724	-0.6065	0.0226	3.6039	0.617	0.9014	-0.8831	1.2147
Latvia	LVA	42800017	42804889	1	-0.4576	0.0467	0.7162	0.4837	0.1988	0.435	1.3428	-0.2274
Latvia	LVA	42800017	42803305	1	0.6665	-0.0279	0.2996	0.3947	-0.8489	0.2464	-0.8738	0.5823
Latvia	LVA	42800017	42800591	1	-0.2991	0.3926	0.5764	0.1738	-0.5048	-0.7106	-0.6595	0.1216
Latvia	LVA	42800017	42802982	1	0.3461	-0.2479	-2.664	1.9972	0.4736	0.9613	0.5755	0.1216
Latvia	LVA	42800017	42804759	1	0.251	-0.3582	-0.7638	0.7912	0.1309	0.432	-0.6852	-0.2503
Latvia	LVA	42800017	42805124	1	-0.1252	2.6352	1.9359	1.3257	-0.623	1.4972	2.4277	2.0955
Latvia	LVA	42800017	42804043	1	1.097	1.3697	0.3461	0.4215	-0.2123	0.5584	0.3482	-0.8443
Latvia	LVA	42800017	42800981	1	0.8045	-0.8869	0.4548	0.6842	-0.1555	0.5559	-0.4801	-2.5027
Latvia	LVA	42800017	42802946	1	0.6768	1.4003	1.9359	2.1299	1.4609	0.8861	2.4277	1.0448
Latvia	LVA	42800017	42801035	0	-0.2858	-2.1099	-1.5943	-0.2097	-0.9291	1.3868	-2.1355	-1.5679
Latvia	LVA	42800017	42803140	0	-0.9684	0.3289	1.9359	0.3867	0.6088	1.001	0.5755	1.515
Latvia	LVA	42800017	42802306	0	0.3939	-0.9906	-0.6315	0.7267	0.2231	0.9852	0.1969	-0.9101
Latvia	LVA	42800017	42801511	0	0.2903	0.2032	-0.7638	0.1077	-0.2876	-0.1467	0.5755	-0.7108
Latvia	LVA	42800017	42800001	0	0.5038	-0.192	1.4967	0.8627	1.3155	0.495	1.3918	0.6663
Latvia	LVA	42800017	42804786	0	-1.5453	0.0666	0.0226	2.2915	0.5154	-1.0529	0.5755	0.1907
Latvia	LVA	42800017	42804629	0	0.7135	0.4012	1.0433	0.3152	0.2144	0.1708	1.1417	0.7864
Latvia	LVA	42800017	42801661	0	0.1094	2.6352	1.9359	3.6039	1.4002	3.6292	2.4277	2.0955
Latvia	LVA	42800017	42801088	0	0.666	-0.6593	0.0226	0.7113	0.2089	0.7075	0.5755	0.1216
Latvia	LVA	42800017	42803853	0	7.00E-04	0.2532	1.9359	-0.2384	0.2829	-1.6678	2.4277	2.0955
Latvia	LVA	42800017	42803454	0	0.5674	-0.9005	-0.442	-2.6893	0.0559	3.6292	-0.3036	-2.5027
Latvia	LVA	42800017	42802065	1	0.3271	-0.7221	-0.5907	0.3164	0.5531	-0.5309	-0.6852	-0.1563
Latvia	LVA	42800017	42803439	0	0.7559	-0.2479	0.0226	0.2982	0.5103	-1.6678	0.5755	0.1216
Latvia	LVA	42800018	42803029	1	0.6811	0.4571	-0.1119	-0.0489	-0.2011	0.0884	-0.5945	-0.4593
Latvia	LVA	42800018	42802540	1	-0.8625	0.1276	-0.227	0.3652	0.2497	0.6217	0.5755	-0.5912
Latvia	LVA	42800018	42800588	0	0.9076	0.8828	0.9705	0.3576	0.8356	0.6346	0.5145	2.0955
Latvia	LVA	42800018	42800860	1	-0.086	0.2141	1.4967	-0.376	-0.1865	-1.6678	-0.8186	0.6314
Latvia	LVA	42800018	42803015	1	0.3468	-1.066	-0.8693	-0.0249	0.3051	-0.7847	0.0643	-0.9441
Latvia	LVA	42800018	42804407	1	-0.6037	1.031	-0.5544	0.5832	0.7805	-0.1212	-0.3912	1.1232
Latvia	LVA	42800018	42802366	1	0.9062	-0.2034	-1.161	0.1325	-0.7699	0.8656	-0.414	-0.4607
Latvia	LVA	42800018	42804878	1	0.2272	0.9637	-1.6008	-0.0746	-0.1541	-0.4384	-0.1722	0.0876
Latvia	LVA	42800018	42805498	1	-0.9443	-0.2479	-0.335	0.2338	0.3505	0.1553	-0.4948	-0.4607
Latvia	LVA	42800018	42801101	1	2.3928	1.7671	1.4967	0.4804	0.6884	0.6819	0.3482	0.7864
Latvia	LVA	42800018	42801798	1	-1.5572	0.3738	-1.0355	0.0802	-0.2339	-0.526	-0.4918	0.4725
Latvia	LVA	42800018	42804503	1	-0.2907	0.7763	-0.7836	0.3559	0.1786	-0.1073	-0.3237	-0.1865
Latvia	LVA	42800018	42803870	1	1.0987	1.7671	0.2092	-0.0168	0.0041	-0.7946	-1.0753	-0.3902
Latvia	LVA	42800018	42804560	1	0.161	1.1352	1.9359	0.4507	0.1306	-1.6678	0.0256	0.1216
Latvia	LVA	42800018	42803611	1	0.1831	-0.4314	0.0226	0.4388	-0.6954	0.2508	-0.4801	-0.6774
Latvia	LVA	42800018	42800219	1	-0.562	-0.7861	-0.5413	0.2118	0.125	-0.5037	-0.216	-0.3297
Latvia	LVA	42800018	42800837	1	0.3435	0.2032	0.4173	0.2253	-0.1609	0.6875	-0.7867	-0.5475
Latvia	LVA	42800018	42804816	1	0.6477	1.2587	0.7162	0.4538	0.1636	0.1695	1.3432	0.9642
Latvia	LVA	42800018	42803214	1	1.0176	0.0502	0.4173	0.0633	0.5222	0.2618	0.3415	1.1232
Latvia	LVA	42800018	42802847	1	0.9875	-0.8977	-0.1882	0.1881	-0.9252	-0.1088	-0.532	-0.9774
Latvia	LVA	42800018	42801135	1	0.7268	-0.6593	0.5347	-0.1156	-0.4053	-0.3477	-0.6852	-0.5251
Latvia	LVA	42800018	42801316	0	0.7279	0.4012	0.0226	0.5453	-0.1019	0.2923	0.1648	-0.0859
Latvia	LVA	42800018	42800343	0	0.3122	-0.6501	-0.8627	0.2866	-0.4117	0.2912	-1.0084	0.4777
Latvia	LVA	42800018	42802321	0	0.9751	0.7821	-0.227	0.2613	0.4198	0.4394	1.4793	1.2841
Latvia	LVA	42800018	42803921	0	-0.0814	-0.269	-0.5034	-0.3441	-0.2543	-0.568	-0.0551	-0.2726
Latvia	LVA	42800018	42804634	0	0.0608	0.0566	-1.0611	-0.4061	-0.4031	0.2115	0.3473	0.0876
Latvia	LVA	42800018	42804746	0	1.0402	0.5331	1.9359	0.4994	0.6328	0.6396	0.1693	2.0955
Latvia	LVA	42800018	42800478	0	0.9646	0.5946	0.4173	-0.4195	-0.2079	-0.5639	0.8038	0.7435
Latvia	LVA	42800018	42800120	0	0.2578	-0.7737	-0.5907	0.1242	0.1379	0.437	0.8038	-0.2726
Latvia	LVA	42800019	42801875	0	-1.0932	0.5746	-2.664	0.7526	-0.9291	0.4951	2.4277	2.0955
Latvia	LVA	42800019	42803164	1	-1.2248	-0.983	-1.3325	-0.8738	0.0589	-0.7368	0.1693	-0.0129
Latvia	LVA	42800019	42805405	1	-1.1005	0.2621	-1.0611	-0.6054	-0.8211	-0.3242	-1.2624	-0.1563
Latvia	LVA	42800019	42805193	1	-1.0012	-0.0862	0.0226	1.0618	0.4499	1.1819	0.5755	-0.4377
Latvia	LVA	42800019	42803050	1	-1.2923	-0.6593	-0.7638	0.5026	1.3655	0.8987	-0.0553	-0.959
Latvia	LVA	42800019	42802564	1	-0.9412	-0.0862	-0.7902	0.9572	0.0769	-0.5309	-1.0602	-1.1252
Latvia	LVA	42800019	42803068	1	-1.3775	-0.4314	-0.3802	0.0804	0.3009	-0.0184	-0.2668	-0.1563
Latvia	LVA	42800019	42801660	1	-1.9587	-0.5743	-0.442	-0.0855	0.0024	-0.406	-0.6852	-0.9299
Latvia	LVA	42800019	42804496	1	-1.0257	-0.103	-0.5907	-0.0831	-0.4984	-0.0949	-0.6852	-0.5251
Latvia	LVA	42800019	42804980	1	-1.4391	-0.5847	-0.227	-0.2046	-0.7937	-1.0529	-0.6852	-1.2701
Latvia	LVA	42800019	42800451	1	-1.2534	-0.6593	0.0226	-0.4664	0.7553	-0.071	0.5858	0.1907
Latvia	LVA	42800019	42801307	1	-0.5611	-0.2479	-0.5907	0.556	0.7639	0.5782	-0.3763	-0.5912
Latvia	LVA	42800019	42804619	1	-0.9928	0.2718	-0.227	-0.2335	0.0865	-0.9292	-0.8686	-0.5912
Latvia	LVA	42800019	42803285	0	-0.0255	2.6352	1.9359	0.2281	0.616	-0.1817	2.4277	2.0955
Latvia	LVA	42800019	42803908	0	-0.7168	-0.2624	0.9726	0.8197	1.0219	0.7956	0.075	1.2147
Latvia	LVA	42800019	42802492	0	-0.9925	-0.4314	0.0226	0.8558	0.1563	0.8288	-1.0396	-1.8848
Latvia	LVA	42800019	42801767	0	-0.8142	0.3289	-0.0154	0.6683	0.8449	0.7641	0.5755	0.1216
Latvia	LVA	42800019	42804129	0	0.8746	-0.4314	0.8801	0.4611	0.838	0.5956	0.1648	1.1508
Latvia	LVA	42800019	42804418	0	-1.592	-0.0862	0.0226	1.2836	0.8779	1.5721	0.5755	0.1216
Latvia	LVA	42800019	42804412	0	-0.6114	0.7825	0.917	3.6039	4.8357	0.8369	0.5755	0.1216
Latvia	LVA	42800019	42805345	0	-0.085	-2.1648	-1.243	0.7619	0.9021	-0.0805	-0.454	-0.5642
Latvia	LVA	42800019	42805205	0	-0.8736	-0.2662	0.0226	0.2824	0.0012	0.7386	-0.1566	-0.959
Latvia	LVA	42800019	42800149	0	-1.8276	-2.9875	-1.6145	0.6365	0.2992	0.5935	-2.1355	-2.5027
Latvia	LVA	42800019	42803294	0	-0.2344	-0.5874	1.9359	0.1168	0.0562	0.4743	-0.0857	0.1216
Latvia	LVA	42800019	42802074	0	-1.4937	-0.0966	1.9359	1.2836	2.5447	1.5721	2.4277	2.0955
Latvia	LVA	42800019	42800127	0	-0.4418	-0.7815	-0.7249	0.7644	-0.0587	1.0062	-0.2004	-0.7507
Latvia	LVA	42800019	42805562	0	0.091	1.3403	1.9359	0.1053	1.1068	1.5583	1.802	1.1059
Latvia	LVA	42800019	42801183	1	-0.8176	-0.0862	0.0226	1.2836	0.052	0.3879	-0.6852	-0.7496
Latvia	LVA	42800019	42800380	1	0.7818	0.9535	0.8348	-0.0946	-0.4983	-0.385	0.3482	0.6663
Latvia	LVA	42800020	42800254	1	1.0183	-0.6593	-0.691	0.236	-0.2013	-0.5309	-0.216	0.1216
Latvia	LVA	42800020	42801391	1	0.3233	0.3837	-0.1119	0.1358	0.3947	0.319	0.0408	0.4504
Latvia	LVA	42800020	42802328	1	0.2811	-2.9627	-1.3446	-0.0386	0.186	-0.2144	0.3482	-0.4873
Latvia	LVA	42800020	42804721	1	0.847	-0.6593	-0.5034	0.6025	-0.6939	-0.2338	-0.3733	-0.8028
Latvia	LVA	42800020	42801477	1	-0.4544	-0.4314	1.1752	0.8981	0.1479	1.256	0.5755	0.8375
Latvia	LVA	42800020	42803868	1	-0.1551	0.3803	-0.3048	1.1229	0.3622	1.0227	-0.1722	0.7627
Latvia	LVA	42800020	42802792	1	-0.2403	0.1141	1.1657	-0.131	0.6879	0.7979	0.4807	1.2841
Latvia	LVA	42800020	42803315	1	0.7875	2.6352	0.0226	0.4927	-0.1013	0.9806	1.3958	-0.946
Latvia	LVA	42800020	42800249	1	1.2004	-1.3452	0.0226	3.6039	-0.5942	1.5762	-0.1972	-1.1252
Latvia	LVA	42800020	42802320	0	0.6645	-1.1829	1.1657	-0.5478	-0.1434	-0.0826	-0.9941	-0.0859
Latvia	LVA	42800020	42801905	0	1.2471	-0.9443	0.0226	2.2287	0.3192	2.0634	0.5755	2.0955
Latvia	LVA	42800020	42801825	0	-0.098	-2.9627	0.0226	0.7113	-0.0408	0.4394	0.5755	0.1216
Latvia	LVA	42800020	42805492	0	-0.0282	0.3178	0.5833	0.0062	0.5337	-0.8849	0.0444	2.0955
Latvia	LVA	42800020	42804221	0	-0.1506	-0.0862	0.0226	3.6039	1.6313	1.5721	0.5755	0.1216
Latvia	LVA	42800020	42803588	0	-1.2637	-1.1801	-0.9467	0.1002	0.4673	-1.6678	-0.1026	-1.0061
Latvia	LVA	42800020	42803182	0	-0.5631	0.3178	0.0226	0.4547	0.5172	0.3994	2.4281	0.8136
Latvia	LVA	42800020	42800721	1	0.4543	-0.4488	0.0226	0.7113	0.8779	1.0062	0.5755	0.1216
Latvia	LVA	42800020	42805527	1	-0.2128	0.3984	-0.4806	0.1134	0.2372	-0.475	-0.6852	-0.1563
Latvia	LVA	42800020	42800292	0	0.4736	-1.0744	-0.9735	0.4255	-0.0408	0.7522	-0.1727	-0.5251
Latvia	LVA	42800021	42804789	0	-1.8346	-1.6482	-1.1926	0.4766	-0.5978	0.6713	-0.6852	-1.4184
Latvia	LVA	42800021	42800039	1	-0.6016	0.8828	0.4173	0.7146	-0.1985	-0.3932	-0.0277	0.3588
Latvia	LVA	42800021	42802882	1	-0.6086	-0.7861	-0.6709	0.5028	-0.3835	-1.6678	-1.5588	0.557
Latvia	LVA	42800021	42805718	1	1.2191	-0.5346	1.1657	1.6471	0.7861	1.1401	1.3432	1.515
Latvia	LVA	42800021	42802577	1	-0.2178	-0.2479	-0.8627	0.0598	0.1048	-0.568	0.3482	-1.0061
Latvia	LVA	42800021	42802622	1	-0.1866	-0.1845	-0.8609	0.625	-0.7353	0.3703	0.1701	0.1216
Latvia	LVA	42800021	42802530	1	0.3372
Latvia	LVA	42800021	42803303	1	-0.5629	1.4003	-2.2485	0.966	0.4494	0.3128	-1.5588	-1.5002
Latvia	LVA	42800021	42801876	1	-1.8072	-1.0688	-1.0611	-0.215	-0.1744	-0.5309	-0.4771	-0.9069
Latvia	LVA	42800021	42802198	1	-0.5536	0.6464	-0.4338	0.9526	0.8307	0.4435	0.0489	1.2841
Latvia	LVA	42800021	42803668	1	-0.4596	-0.9801	-0.6446	0.3417	0.0931	0.7362	0.5755	-0.943
Latvia	LVA	42800021	42800571	1	-0.3793	-0.7737	0.7162	0.297	0.8051	0.1945	-0.4801	0.5823
Latvia	LVA	42800021	42805264	1	-0.1986	-0.0862	-1.0411	0.8372	-0.0463	0.8362	0.0221	0.1216
Latvia	LVA	42800021	42805143	1	-1.397	0.792	1.9359	0.648	-0.261	1.0245	0.0447	0.7627
Latvia	LVA	42800021	42802801	1	-1.3284	0.0789	0.6496	0.2275	-0.2873	-0.8768	-0.6007	-0.5461
Latvia	LVA	42800021	42800563	1	-1.2301	1.153	1.036	0.3534	-0.5997	0.1072	0.075	1.2147
Latvia	LVA	42800021	42804785	0	0.1318	0.7821	1.4967	0.4779	1.1739	0.7052	0.9492	0.7864
Latvia	LVA	42800021	42804525	0	-1.3061	1.3403	0.0226	0.4319	3.4844	-0.1211	1.4834	0.6919
Latvia	LVA	42800021	42800481	0	-0.9662	-0.4314	0.0226	0.5375	0.9991	0.5175	-0.5832	0.1216
Latvia	LVA	42800021	42803531	0	0.5357	-0.891	-0.8627	0.4498	0.2233	-0.4753	-0.8516	-0.7317
Latvia	LVA	42800021	42800540	0	-1.1035	-0.4314	0.0226	0.4599	-0.2933	0.4394	-0.2852	-0.1563
Latvia	LVA	42800021	42801040	0	-0.6732	2.6352	1.9359	1.0324	2.0459	1.8041	2.4277	2.0955
Latvia	LVA	42800021	42802892	0	-0.3779	-0.4998	-1.4747	-0.476	-1.8772	0.4467	0.5755	-0.1563
Latvia	LVA	42800021	42801813	0	0.0425	-0.7849	1.1381	1.6016	1.5241	0.6068	0.3415	0.4504
Latvia	LVA	42800021	42804573	0	-0.0563	-0.7306	0.5347	0.0064	0.2169	-0.1602	-0.3733	0.9888
Latvia	LVA	42800021	42801822	0	-0.97	-0.5297	0.4173	0.6762	0.4151	0.3103	0.3473	0.5256
Latvia	LVA	42800021	42801713	0	-0.8602	-0.3465	1.9359	0.5391	0.8889	0.0749	-0.1026	1.0904
Latvia	LVA	42800021	42802572	0	-0.4338	1.7162	-0.5252	0.2643	-0.3286	0.0365	0.5755	-1.113
Latvia	LVA	42800021	42805046	1	0.8638	0.2032	0.0226	0.2827	0.6845	0.245	-0.4771	-0.1563
Latvia	LVA	42800022	42801729	1	-1.3688	-2.9627	-2.664	-2.6893	-3.7095	-1.6678	-2.1355	-2.5027
Latvia	LVA	42800022	42802082	1	-0.1466	-0.0862	0.0226	0.1053	-0.9291	0.4394	0.5755	0.1216
Latvia	LVA	42800022	42804795	0	-1.6988	2.6352	0.0226	0.5925	0.8824	1.0804	0.3473	1.1232
Latvia	LVA	42800022	42803753	0	-1.3238	1.4003	1.4967	1.9101	2.846	1.6549	2.4277	2.0955
Latvia	LVA	42800022	42803432	1	-0.7798	-0.8213	-0.7638	0.625	-0.747	0.6248	-0.176	-0.222
Latvia	LVA	42800022	42800575	1	-1.6043	-1.8141	-1.1926	0.1053	-2.8697	0.931	0.5755	-0.5251
Latvia	LVA	42800022	42805513	1	-1.4678	-0.0862	-0.988	0.1364	0.3235	0.4394	0.5755	-0.7317
Latvia	LVA	42800022	42802851	0	-0.0667	1.127	0.586	-0.3554	0.3488	-1.6678	-0.0731	-0.5179
Latvia	LVA	42800022	42801966	0	-1.4493	-0.0994	-0.988	-0.2593	0.737	-1.6678	0.5755	-0.6185
Latvia	LVA	42800022	42805020	0	2.0181	-2.9627	-1.1729	0.9692	-0.0408	0.8622	0.5755	-1.1252
Latvia	LVA	42800022	42801932	0	-1.0915	0.4321	1.0108	-0.6736	-0.176	0.1142	-0.2821	2.0955
Latvia	LVA	42800022	42803500	0	-0.6576
Latvia	LVA	42800023	42802483	1	-0.5531	1.2587	-0.5274	0.9974	-0.1949	0.7627	2.4277	0.2224
Latvia	LVA	42800023	42802804	1	1.1303	2.6352	0.7162	-0.0027	-0.3404	-0.1264	-0.1193	-0.1865
Latvia	LVA	42800023	42800074	1	-0.0071	-1.1801	-1.2567	-0.5782	-1.5863	0.0402	-1.5848	-1.275
Latvia	LVA	42800023	42802811	1	1.1387	2.6352	0.917	0.8382	-0.4726	1.0196	0.0154	1.0448
Latvia	LVA	42800023	42805517	1	-1.426	0.6608	-0.4806	0.8474	0.5052	-0.1443	-0.4948	-0.7496
Latvia	LVA	42800023	42803133	1	0.2773	0.4457	-0.0998	-0.4005	-0.4885	0.2077	-0.8041	-0.3297
Latvia	LVA	42800023	42804023	1	-0.1019	0.0722	0.1386	-0.468	-0.245	-1.0529	-0.6852	-0.1865
Latvia	LVA	42800023	42802036	1	-0.6232	1.3697	-0.711	-0.1668	0.2485	-0.6687	-0.532	-0.2503
Latvia	LVA	42800023	42802273	1	-0.1044	-0.4203	-0.7902	-0.5728	-0.9129	-0.9292	-0.6852	-0.1563
Latvia	LVA	42800023	42802769	0	0.2392	0.4485	1.2899	0.0795	-0.5178	-0.7847	-0.2735	2.0955
Latvia	LVA	42800023	42805463	0	-0.3074	0.0634	-0.6643	0.7074	0.7773	1.208	1.0854	1.0448
Latvia	LVA	42800023	42802251	0	0.4687	1.1576	1.9359	-2.6893	-3.7095	-1.6678	2.4277	2.0955
Latvia	LVA	42800023	42803902	0	-0.1531	-0.0192	-0.227	-0.0158	0.3651	-1.6678	-0.1026	-0.2503
Latvia	LVA	42800023	42800527	0	0.8208	-0.3508	1.0955	-0.131	-0.0847	-1.6678	-0.1484	2.0955
Latvia	LVA	42800023	42804607	0	0.9925	-0.9506	-2.664	1.7961	0.5611	1.4808	0.5755	-1.1405
Latvia	LVA	42800023	42804927	0	0.2683	0.4083	0.048	-1.1456	0.1155	-0.2227	-0.4952	0.7435
Latvia	LVA	42800024	42800142	1	-1.419	-0.7737	-0.8627	-0.517	-0.032	-0.1372	-0.1742	-0.943
Latvia	LVA	42800024	42800398	1	-1.6615	0.1852	0.0226	0.3736	0.4728	0.1318	0.5755	0.1216
Latvia	LVA	42800024	42803470	1	-0.9466	-0.4314	-0.3802	-0.4434	0.0715	-0.385	-0.3912	-0.222
Latvia	LVA	42800024	42802326	1	-1.5269	-0.4314	-0.691	0.2753	-0.0146	0.265	0.1693	0.1216
Latvia	LVA	42800024	42803442	1	-1.3093	1.0508	-0.1587	-0.0349	0.4318	0.2069	-0.4805	0.6314
Latvia	LVA	42800024	42801117	1	-0.6961	-1.1019	-1.3514	0.3297	0.2545	-1.6678	-2.1355	0.1216
Latvia	LVA	42800024	42805290	0	-1.2312	-0.2479	0.8571	-0.0295	-0.2	0.1978	0.5755	1.1508
Latvia	LVA	42800024	42802103	0	0.2456	0.5376	0.8801	3.6039	1.6238	3.6292	1.3958	0.6663
Latvia	LVA	42800024	42800830	0	0.6946	0.1245	0.4173	0.005	0.0559	0.3084	-0.1026	-0.7496
Latvia	LVA	42800024	42800026	0	-0.1808	0.5141	0.6825	0.1335	0.4852	0.6453	1.2262	1.1232
Latvia	LVA	42800024	42803912	0	-1.5129	-0.4314	-0.227	-0.2403	-0.049	0.0355	0.1648	-0.7639
Latvia	LVA	42800024	42804394	0	0.4067	-1.0966	0.4173	0.0949	0.6929	0.4711	2.4277	2.0955
Latvia	LVA	42800025	42801773	1	-0.5302	0.9349	1.1752	-0.015	0.397	-1.6678	-0.0667	0.839
Latvia	LVA	42800025	42803804	1	0.9718	0.1958	1.9359	1.1268	1.0588	0.7057	0.5755	2.0955
Latvia	LVA	42800025	42805366	1	-1.4106	-0.4314	0.0226	0.5063	-0.1609	0.3528	0.1701	0.1216
Latvia	LVA	42800025	42801522	1		-1.0212	-1.0935	-2.6893	-2.1197	-1.6678	-2.1355	-0.7496
Latvia	LVA	42800025	42802976	1	-1.2877	0.5118	0.872	0.5569	0.5874	0.6727	-0.4107	1.1232
Latvia	LVA	42800025	42805329	1	0.3628	-2.9627	0.0226	0.4884	0.5143	0.1021	0.5837	-0.3297
Latvia	LVA	42800025	42802741	1	-1.5576	0.1221	-0.227	0.1463	-0.1186	-0.1922	0.5755	-0.5461
Latvia	LVA	42800025	42805739	0	-0.6792	-1.3393	-1.1201	0.3635	0.5101	0.7388	-0.6057	-1.2811
Latvia	LVA	42800025	42803409	0	-0.3446	-1.6598	-0.4806	0.6006	-0.1128	0.367	-1.0602	-0.6508
Latvia	LVA	42800025	42802039	0	-0.961	-0.7306	1.9359	1.1127	4.8357	0.3551	0.5755	2.0955
Latvia	LVA	42800025	42802220	0	-1.7318	-1.715	-2.664	-2.6893	1.0188	-0.8437	0.3829	2.0955
Latvia	LVA	42800026	42800157	0	-1.79
Latvia	LVA	42800026	42800594	1	-1.3947	-1.3151	0.0226	-0.0699	0.3354	-0.0779	0.3482	-0.8198
Latvia	LVA	42800026	42801279	1	-0.3331	-0.9443	0.8038	0.411	0.2264	-0.2338	-1.1104	-0.1563
Latvia	LVA	42800026	42803022	1	-0.9349	-0.8969	-0.8269	0.7466	0.0498		-0.2004	-1.1822
Latvia	LVA	42800026	42804662	1	-1.0335	-0.8802	0.0226	-0.0112	-0.1797	-0.3883	-0.5832	-0.4607
Latvia	LVA	42800026	42801715	1	-1.1315	1.0508	1.0433	-0.1738	-0.193	0.1055	0.5755	0.7611
Latvia	LVA	42800026	42801065	1	-0.459	-0.983	-1.0611	-1.1509	-0.1945	-0.9292	-0.6852	-0.4607
Latvia	LVA	42800026	42801043	0	-1.3081	-1.1796	-0.7638	-0.8921	-0.3899	-0.4795	-0.5832	-0.1563
Latvia	LVA	42800026	42801839	0	-1.6263	-0.0994	-0.227	0.088	-0.039	0.2955	-0.0553	0.1216
Latvia	LVA	42800026	42802906	0	-1.1941	0.0502	0.0226	0.3146	1.163	1.0204	0.8859	-0.1563
Latvia	LVA	42800026	42802388	0	-0.7765	-1.0256	0.0226	0.1569	1.1914	-0.0327	0.5755	0.1216
Latvia	LVA	42800026	42804756	0	-0.0542	-0.59	-0.227	0.5087	1.6279	0.2532	-0.2004	-0.5251
Latvia	LVA	42800026	42804467	0	-1.7879	0.1059	0.8348	-0.363	0.28	0.0589
Latvia	LVA	42800026	42804906	0	-1.8487	-1.3068	0.0226	0.5507	0.0736	-1.6678	-0.3055	0.1216
Latvia	LVA	42800026	42803633	0	-0.133	-0.989	0.7162	-1.0563	-0.1823	-0.9292	0.9628	0.7435
Latvia	LVA	42800026	42804584	0	-0.3112	0.2465	-0.5907	0.191	-0.5716	-0.801	-0.3912	0.1216
Latvia	LVA	42800026	42805745	0	-0.1648	-0.2662	-0.4806	-0.1992	0.4058	-0.5976	0.5755	0.1216
Latvia	LVA	42800026	42800861	0	-1.0606	-0.0862	0.0226	-1.3001	0.3081	0.338		0.1216
Latvia	LVA	42800026	42800415	0	0.1789	0.9166	1.9359	-0.0967	1.3382	-0.1455	2.4277	2.0955
Latvia	LVA	42800026	42803398	0	-1.5468	-1.9744	-1.013	3.6039	-0.177		0.5755	1.1059
Latvia	LVA	42800027	42801322	1	1.3411	-2.1844	-2.2485	-0.1372	-0.3294	0.3247	0.3482	-2.5027
Latvia	LVA	42800027	42804639	1	-0.9459	-0.4203	-0.8627	0.1193	-0.9822	0.2394	-0.216	-0.5251
Latvia	LVA	42800027	42802030	1	0.9776	0.1997	-0.227	-0.1042	-0.5161	0.6532	0.0256	0.1216
Latvia	LVA	42800027	42801540	1	0.3494	-0.2479	-0.691	-0.1348	-0.6554	0.1029	0.0256	-0.1563
Latvia	LVA	42800027	42803077	1	-0.3027	1.4003	1.9359	3.6039	0.5114	3.6292	2.4277	2.0955
Latvia	LVA	42800027	42801291	1	-0.7685	-0.7861	-1.1926	0.1053	0.4025	1.0245	-0.4948	-0.7639
Latvia	LVA	42800027	42802043	1	0.3979	0.7156	-1.4747	0.9804	-0.0609	3.6292	2.4277	-0.0358
Latvia	LVA	42800027	42805291	1	-0.6066	-1.3452	0.0226	0.7113	0.146	0.4394	-2.1355	-1.1252
Latvia	LVA	42800027	42800804	1	0.2239	-0.2479	-0.442	0.2335	-0.339	-0.2378	-0.8012	-0.3297
Latvia	LVA	42800027	42805637	1	-0.8219	-1.0959	-0.227	0.3401	-0.3614	-1.0529	0.5755	-0.3297
Latvia	LVA	42800027	42804022	1	-0.3979	-0.9347	-0.8627	0.2167	-0.7403	-0.1589	-0.309	-0.6959
Latvia	LVA	42800027	42804613	1	0.7606	-0.103	-0.227	0.4639	-0.7251	0.2904	-0.0553	0.1216
Latvia	LVA	42800027	42801270	1	-1.1545	-0.4488	-1.7997	-0.1148	0.0198	-1.6678	-1.7719	-1.775
Latvia	LVA	42800027	42803328	1	-1.6409	0.3289	-0.5564	0.7447	0.5503	0.3124	-0.1021	0.9255
Latvia	LVA	42800027	42801670	1	0.2625	0.4098	-0.691	-1.1714	-0.6621	-0.8768	-0.1021	-0.1563
Latvia	LVA	42800027	42804203	1	-0.134	0.5068	-1.1412	0.3386	0.1041	0.2284	-0.6852	-0.5251
Latvia	LVA	42800027	42805335	0	-2.2778	-0.7162	-0.227		-0.1684	1.412	1.3918	-1.7361
Latvia	LVA	42800027	42802794	0	-0.8767	-0.59	0.0226	0.408	-0.0247	1.466	0.5755	0.1216
Latvia	LVA	42800027	42800432	0	-0.1724	-0.0862	0.4173	0.4743	0.0515	0.6217	-0.5832	-0.1563
Latvia	LVA	42800027	42800496	0	-1.4805	-0.4314				0.0936	0.1693	0.4777
Latvia	LVA	42800027	42802202	0	-0.5717	0.3898	0.9247	0.2845	0.2378	0.2896	0.5858	1.1508
Latvia	LVA	42800027	42804416	0	0.6906	-0.0862	0.0226	1.2836		1.2711	0.5755	0.1216
Latvia	LVA	42800027	42802421	0	-1.3926	-0.4314	0.0226	0.3329	0.134	0.6066	0.1693	0.1216
Latvia	LVA	42800027	42805381	0	-0.0436	-0.0862	-0.7902	2.7772	2.0663	1.4138	0.3482	-0.222
Latvia	LVA	42800027	42802408	0	-1.0304	0.0467	1.4967	-0.4062	0.1563	-0.1258	0.5755	-0.1563
Latvia	LVA	42800027	42803111	1	-0.5839	0.2741	-0.1882	0.7111	-0.1619	0.7997	0.2579	0.7435
Latvia	LVA	42800028	42803049	1	-0.0715	-0.2842	0.1386	-0.1736	-0.2122	0.2731	-0.1026	-0.8198
Latvia	LVA	42800028	42803095	1	-0.022	-0.2662	-0.227	-0.7911	-0.4691	0.2492	0.1693	-0.1563
Latvia	LVA	42800028	42800232	1	-1.7156	0.1997	0.0226	0.4322	0.064	0.2144	0.1693	-0.5711
Latvia	LVA	42800028	42802274	1	0.2804	0.468	0.4173	-0.3939	-0.19	0.2474	-0.4948	0.1216
Latvia	LVA	42800028	42805509	1	-0.5922	-2.9627	-0.6636	-0.4039	0.1971	0.0059	-1.0906	2.0955
Latvia	LVA	42800028	42804861	1	0.6013	0.9454	0.0226	0.1205	-0.0207	0.2581	0.1701	-0.6073
Latvia	LVA	42800028	42804593	1	-1.577	-0.0192	-0.5836	-0.2952	-0.022	0.351	-0.3876	-0.3297
Latvia	LVA	42800028	42800038	1	0.3182	0.468	0.8348	-0.3267	-0.2039	0.0988	-0.1026	0.1216
Latvia	LVA	42800028	42803081	0	-1.4128	-1.7245	-2.664	-0.6196	-3.7095	-0.4523	-0.1849	0.6905
Latvia	LVA	42800028	42803817	0	-0.573	-1.0233	-0.6116	0.5274	0.6005	0.3727	-0.0616	-0.7887
Latvia	LVA	42800029	42804737	1	-0.837	-1.3452	-2.664	0.7019	-0.3315	-1.3198	-2.1355	-2.5027
Latvia	LVA	42800029	42803978	0	0.6186	0.5091	0.0226	-2.6893	0.2594	-1.6678	-0.2852	0.1216
Latvia	LVA	42800029	42805627	0	-0.5714
Latvia	LVA	42800029	42801593	1	-1.09	-0.7221	-0.8154	-1.0314	-1.0426	-0.4384	-0.0823	-0.1563
Latvia	LVA	42800029	42804825	1	0.702	-0.4456	0.4173	0.3698	0.4577	-1.6678	-0.216	-0.5912
Latvia	LVA	42800029	42801261	1	0.5095	-0.59	-0.4728	0.8207	0.0978	0.6047	0.0256	-0.7496
Latvia	LVA	42800029	42805563	1	0.2972	-0.0862	0.0226	1.2836	-0.0408	1.0062	1.3656	0.1216
Latvia	LVA	42800029	42803521	1	-0.0582	-0.847	-0.6843	-0.359	-0.2357	-1.6678	-0.2668	-0.1563
Latvia	LVA	42800029	42804289	1	-1.2562	-0.0862	-0.7902	0.1804	-0.2518	0.5242	-0.6852	-0.7496
Latvia	LVA	42800029	42802749	1	0.3132	0.0608	-0.9674	0.1726	0.4077	-0.1832	-0.8686	-0.9933
Latvia	LVA	42800029	42805240	1	-1.7016	0.9535	0.0226	0.015	-0.0237	0.4568	0.5755	-0.6774
Latvia	LVA	42800029	42800692	1	0.0371	-0.0862	-0.4806	-0.2873	-0.0033	-0.0424	1.1176	-0.5305
Latvia	LVA	42800029	42802696	1	0.0481	0.0608	-0.2737	0.7529	0.0247	-0.143	0.2785	-0.6924
Latvia	LVA	42800029	42804848	1	0.4445	1.3697	0.7162	0.3757	-0.0338	0.421	-0.216	-0.7496
Latvia	LVA	42800029	42800055	1	-0.5527	-1.3452	-1.1926	0.4271	-0.4543	0.707	0.5755	0.1216
Latvia	LVA	42800029	42803535	0	0.555	-0.0862	-1.1009	0.7113	1.3119	1.0062	-1.4541	-0.4423
Latvia	LVA	42800029	42800366	0	-0.4755	-0.5994	-1.1926	0.7175	0.8116	1.0062	0.5755	2.0955
Latvia	LVA	42800029	42801704	0	0.4901	0.4105	-0.227	0.6867	0.501	0.3205	0.9194	0.4504
Latvia	LVA	42800029	42803578	0	-1.1491	1.3939	1.9359	0.0268	0.9243	0.0601	1.4995	1.1508
Latvia	LVA	42800029	42803681	0	0.4008	-0.2479	-0.227	0.6769	0.4912	1.0062	0.5755	0.1216
Latvia	LVA	42800029	42802590	0	0.2562	-0.6501	-0.2737	0.7641	0.2466	1.1404	0.0154	-0.3917
Latvia	LVA	42800029	42802377	0	1.0544	-1.6181	-1.6468	0.6677	0.2424	0.2697	-1.1693	-1.775
Latvia	LVA	42800029	42804343	0	0.4532	-0.8338	-0.8892	0.3606	-0.9806	0.8432	-0.1727	-1.0169
Latvia	LVA	42800029	42800751	0	-0.1439	0.5344	-1.3881	0.2989	-0.8662	1.068	-0.0203	-1.8258
Latvia	LVA	42800029	42802497	0	-1.0764	2.6352	1.9359	3.6039	0.7515	1.9917	2.4277	2.0955
Latvia	LVA	42800029	42801300	0	-0.1281	-0.9814	0.0226	-0.524	-0.3647	-1.6678	0.3415	0.0301
Latvia	LVA	42800029	42805367	1	-0.2451	-0.2662	-0.2827	0.477	-1.1609	0.5371	0.3482	-0.7496
Latvia	LVA	42800030	42803584	1	0.3908	-0.3827	-0.3827	0.1333	-0.4044	-0.4694	-0.1026	-0.7496
Latvia	LVA	42800030	42802924	1	-1.3827	-1.7372	0.0226	-1.0613	-0.6553	-1.6678	-2.1355	0.1216
Latvia	LVA	42800030	42803153	0	-2.2718
Latvia	LVA	42800030	42801647	0	-0.2398			-0.593	-0.0285
Latvia	LVA	42800030	42800567	0	-2.1271	-1.5419	-0.8826	0.801	0.7017	1.0845	-0.4087	-0.3917
Latvia	LVA	42800030	42804682	0	0.487	-0.5994	-0.9285	-0.2097	0.4482	-1.6678	0.1922	-0.5251
Latvia	LVA	42800030	42802984	1	-0.7924	-0.5717	-0.227	1.2836	0.5372	0.2484	0.1701	-0.5251
Latvia	LVA	42800030	42805546	1	0.3379
Latvia	LVA	42800030	42802201	1	-0.2382	-0.0862	-0.4246	0.7113	-0.2399	1.0062	0.5755	0.1216
Latvia	LVA	42800030	42802598	1	-0.6237	-1.2443	-0.7902	0.7113	-0.1773	0.9596	-0.176	-1.361
Latvia	LVA	42800030	42800628	1	0.1824	-1.616	-1.8838	0.6642	0.0327	0.3181	-0.7045	-1.6304
Latvia	LVA	42800030	42804761	1	-1.3543	-1.3452	-0.2626	0.4556	-0.5267	1.1865	-0.1939	-0.6557
Latvia	LVA	42800030	42801416	1	-0.8714	-0.4488	0.0226	1.2836	0.4525	1.6917	0.5755	0.1216
Latvia	LVA	42800030	42800732	1	-0.8915	-0.4174	0.0226	0.1171	-0.8742	0.6739	0.1693	0.1216
Latvia	LVA	42800030	42802824	1	-0.7588	-0.4314	-0.227	0.1064	-0.969	-0.5309	0.5755	0.1216
Latvia	LVA	42800030	42800854	1	-0.9892	-0.1566	0.4548	-0.3931	-1.4996	1.4866	-0.178	-0.4423
Latvia	LVA	42800030	42804635	1	0.4982
Latvia	LVA	42800030	42803459	1	-0.0853
Latvia	LVA	42800030	42804929	1	-0.1406
Latvia	LVA	42800030	42805535	0	-0.7386	-0.8338	-0.7249	0.6333	-0.0511	1.0196	1.3958	-0.6959
Latvia	LVA	42800030	42803219	0	0.829	-1.0138	0.0226	1.0478	0.063	1.0062	2.4277	1.1508
Latvia	LVA	42800030	42801998	0	-1.3061	-0.7737	0.0226	0.1053	-0.3722	-0.1909	0.5755	0.1216
Latvia	LVA	42800030	42805257	0	0.3726	-0.0862	-0.8154	0.9407	0.3785	0.5292	-0.6852	-2.5027
Latvia	LVA	42800030	42805675	0	-1.6217	-0.0862	-0.227	1.225	0.9627	0.4394	0.9628	0.4777
Latvia	LVA	42800030	42804413	0	-0.1998	-0.3386	0.0226	0.3386	0.4514	-0.4522	0.5755	0.1216
Latvia	LVA	42800030	42803664	0	-1.1774	0.3427	0.0226	0.6598	1.7158	0.7695	0.5755	0.1216
Latvia	LVA	42800031	42805706	1	-2.0466	-0.2337	1.0433	1.1322	0.1461	0.563
Latvia	LVA	42800031	42800022	0	-1.0685	0.386	-0.2145	0.2138	4.8357	0.4394	-1.1941	-2.5027
Latvia	LVA	42800031	42801281	1	-1.0926	-0.0862	-0.227	-0.1261	0.4426	-0.0898	-0.6852	0.4777
Latvia	LVA	42800031	42804336	1	-0.385	-0.4174	-0.5034	0.8389	-0.4979	0.6252	-0.3727	-0.5912
Latvia	LVA	42800031	42803345	1	-1.1691	-0.2806	-0.732	-0.1546	-0.2485	-0.3551	-0.6595	0.3588
Latvia	LVA	42800031	42801795	1	-0.1799	0.1892	0.3416	-0.9485	-1.0136	-0.0925	-0.3907	0.2862
Latvia	LVA	42800031	42803786	1	-0.5562	-0.2662	0.4173	0.0383	0.0778	0.2192	0.0256	-0.8198
Latvia	LVA	42800031	42800988	1	-1.7757	-0.2662	-0.3802	-0.4818	-0.7432	-0.3548	-0.6822	-0.2503
Latvia	LVA	42800031	42802875	1	-1.3402	-0.4203	-0.227	-0.3793	-0.2876	-0.1773		-0.7496
Latvia	LVA	42800031	42801092	1	0.3009	-0.2842	-0.5907	-0.2398	-0.5965	-0.1278	-0.4948	-0.7496
Latvia	LVA	42800031	42801382	1	-0.5678	-1.0212	-0.7121	-0.6559	0.2385	-0.052	-0.176	-0.5957
Latvia	LVA	42800031	42805281	1	-1.3932	-0.8357	-0.227	-0.0325	-0.3619	0.3163	0.0256	-0.1563
Latvia	LVA	42800031	42802862	1	0.3154	0.2179	-0.227	0.6397	-0.3893	-0.5976	-0.7025	0.1216
Latvia	LVA	42800031	42802424	0	-1.0542	-1.4038	-1.5438	-1.6841	-1.2249	-1.6678	-2.1355	-2.5027
Latvia	LVA	42800031	42801644	0	0.4805	-0.847	-0.4806	-2.6893	-0.2141	-0.5639		-0.1563
Latvia	LVA	42800031	42803758	0	-1.7887	-0.4314	0.0226	0.2604	-0.1203	0.5561	-0.309	0.1216
Latvia	LVA	42800031	42802418	0	-0.8485	-0.4314	-0.227	0.6355	0.5302	0.5924	0.8038	-0.2503
Latvia	LVA	42800031	42800465	0	-0.9221	0.1852	-0.227	-0.2595	-0.4589	-0.0468	-0.4145	1.515
Latvia	LVA	42800031	42804253	0	-0.7778	0.0341	1.9359	-0.5869	0.5338	0.2917	-0.0992	2.0955
Latvia	LVA	42800031	42804320	0	0.0276	0.7372	1.9359	-0.9033	0.7478	0.3885	2.4277	2.0955
Latvia	LVA	42800031	42801723	0	-1.5248	-1.3279	1.9359	1.3477	0.6973	0.7005	-1.4019	1.0904
Latvia	LVA	42800032	42804306	1	0.5544	-0.0862	-0.227	0.3081	-0.0247	-1.6678
Latvia	LVA	42800032	42804128	1	-0.0428	-0.6447	-0.7638	-0.0496	0.6296	0.18	0.1648	-0.7496
Latvia	LVA	42800032	42805628	1	0.9792	-1.0688	-0.8627	-0.2532	-0.4002	0.1559	-1.1229	-0.1563
Latvia	LVA	42800032	42801831	1	-1.3988	0.0608	-0.691	-0.2727	0.0717	-0.526	0.5409	-0.4607
Latvia	LVA	42800032	42801547	1	-0.2078	-0.7353	-0.227	0.0529	-0.6694	-0.6926	0.7688	-0.8936
Latvia	LVA	42800032	42803674	1	0.8554
Latvia	LVA	42800032	42803455	1	-0.2852	-0.4174	-0.2827	0.4523	0.0774	0.4546	-0.5978	-0.3297
Latvia	LVA	42800032	42800756	1	0.0417	-0.165	0.0226	-0.225	-0.511	0.1711	0.5755	0.1216
Latvia	LVA	42800032	42801793	1	-1.304	-0.4314	0.0226	0.1053	-0.9291	-0.6274	-0.6852	-1.1252
Latvia	LVA	42800032	42800329	1	-0.4306	-0.4314	-0.6928	-0.1636	-0.646	0.1431	-0.5945	-0.6353
Latvia	LVA	42800032	42804249	1	0.2789	-0.4266	-0.2827	1.4277	0.2718	0.333	0.1701	-0.4377
Latvia	LVA	42800032	42804664	1	-0.7564	1.3697	0.2536	0.7801	1.0673	0.3117	1.0594	2.0955
Latvia	LVA	42800032	42804263	1	0.6054	-0.7221	-1.1926	-1.2106	-1.0522	-1.6678	-0.8657	-0.2503
Latvia	LVA	42800032	42801846	1	-1.2414	-0.8157	-0.442	0.5436	-0.1614	-0.0485	-1.0571	-1.0976
Latvia	LVA	42800032	42804035	1	-1.6645	0.9526	-1.0539	-0.0391	-0.0512	-0.219	-0.6852	-1.3305
Latvia	LVA	42800032	42802687	1	0.4388
Latvia	LVA	42800032	42801420	0	0.9026	0.631	-0.7445		0.1402	2.1953
Latvia	LVA	42800032	42800297	0	0.8303	-0.4166	0.4562	-0.016	-0.372	-0.9292	-0.0823	0.2203
Latvia	LVA	42800032	42804141	0	0.7675	-0.9861	-1.0668	0.7887	0.3238	0.9929	0.5755	-1.0798
Latvia	LVA	42800032	42801871	0
Latvia	LVA	42800032	42802655	0	-0.5096	2.6352	1.9359	3.6039	4.8357	3.6292	2.4277	2.0955
Latvia	LVA	42800032	42803538	0	-1.3203	-0.2479	-0.227		2.1227	0.4394	0.5755	0.1216
Latvia	LVA	42800032	42800220	0	-0.8338	-0.767	-0.5373	0.5268	0.0499	1.0831	0.1922	-1.4344
Latvia	LVA	42800032	42802204	0	-1.3874	-0.9347	0.0226	0.3211	-0.0331	-0.0835	0.4886	0.1216
Latvia	LVA	42800032	42803586	0	1.1536			0.3352	0.0088	1.0901		-0.6073
Latvia	LVA	42800032	42800764	0	-0.0052	-0.5717	0.0226	0.7644	0.3477	1.2863	-0.176	-0.222
Latvia	LVA	42800032	42801907	0	0.0953	0.5859	1.4967	0.6889	0.4549	-1.6678	2.4277	2.0955
Latvia	LVA	42800032	42801978	0	1.0201	-0.0862	0.0226	0.7113	-0.0408	0.4394	0.5755	0.1216
Latvia	LVA	42800033	42800086	1	-0.9978	2.6352	1.9359	3.6039	1.7012	3.6292	2.4277	2.0955
Latvia	LVA	42800033	42801327	0	-0.3136	-0.4174	-0.227	0.973	-0.1388	1.5721	0.5755	0.1216
Latvia	LVA	42800033	42800906	0	-1.4126	1.1576	0.8801	-0.0921	-0.4936	-1.6678	-2.1355	2.0955
Latvia	LVA	42800033	42802952	1	-0.8686	-0.97	-0.8826	0.1405	-0.2876	0.5878	-0.2668	-0.943
Latvia	LVA	42800033	42803759	1	0.3857	-2.0294	-0.4806	0.9338	0.037	0.4891	1.1176	-0.3297
Latvia	LVA	42800033	42802845	1	-0.5207	0.1852	-0.227	0.5799	-0.2279	0.7343	-0.0987	0.1216
Latvia	LVA	42800033	42801303	1	-1.7544	-0.5874	-1.62	-1.0091	-0.6352	-0.5007	-0.3679	-1.0788
Latvia	LVA	42800033	42805038	1	-1.2338	-0.2662	-1.1926	0.9893	0.4064	1.0418	0.5755	-0.3297
Latvia	LVA	42800033	42803207	1	-0.9807	-0.9363	-0.7902	0.3447	-0.2317	-1.6678	0.0447	-0.5912
Latvia	LVA	42800033	42801608	1	-1.5565	-0.0862	0.0226	0.8988	0.4689	0.3497	0.5755	-0.959
Latvia	LVA	42800033	42801448	1	-0.9145	-1.1508	-0.5373	0.426	-0.7151	0.8037	0.0221	-0.5251
Latvia	LVA	42800033	42803413	1	-0.6197	0.0789	0.0226	1.1591	0.8676	0.7175	1.1176	0.1216
Latvia	LVA	42800033	42803293	1	-0.9565	-0.0862	-0.8627	0.7351	0.2934	0.514	-0.0341	-0.0859
Latvia	LVA	42800033	42802197	1	-0.9207	-0.2662	-0.5836	-0.0019	0.5116	0.1184	-0.216	-0.5251
Latvia	LVA	42800033	42802890	0	-1.5521	-0.2662	-0.8627	0.4892	-0.0356	0.414	-0.1727	0.1216
Latvia	LVA	42800033	42800360	0	-0.241	0.5719	0.6755	0.3955	0.3758	-0.5037	0.0221	0.7627
Latvia	LVA	42800033	42804637	0	-0.9423	-0.1652	-0.227	0.3253	0.5478	0.7647	0.5755	0.1216
Latvia	LVA	42800033	42801130	0	-0.9032	-0.2662	-2.664	2.3097	0.6075	1.4073	-1.5537	-2.5027
Latvia	LVA	42800033	42805382	0	-0.7553	-0.0862	1.9359	0.0517	0.2511	0.6155	1.2568	2.0955
Latvia	LVA	42800034	42803274	1	-0.8693
Latvia	LVA	42800034	42804117	1	-1.5961	-0.5994	-0.7183	-0.9369	-0.6805	0.0057	-0.7838	-0.8198
Latvia	LVA	42800034	42800352	1	0.8611	-2.4131	-1.4131	-0.6274	-0.5099	-1.6678	-0.8913	-1.3151
Latvia	LVA	42800034	42805059	1	-2.2778	-0.5994	0.8801	-0.5958	-0.17	-1.6678	0.5755	-0.222
Latvia	LVA	42800034	42801630	1	-0.6469	0.631	0.0226	0.9891	-1.4647	-1.6678	-0.4748	-1.1252
Latvia	LVA	42800034	42800668	1	-0.1215
Latvia	LVA	42800034	42801121	1	-0.3281	0.0467	0.3461	-0.6916	-0.213	0.4394	0.5755	0.1216
Latvia	LVA	42800034	42800505	1	-1.2744	-0.9196	0.0226	1.0764	0.3772	0.4641	0.5755	-0.5251
Latvia	LVA	42800034	42800346	1	-0.799	-0.6447	-0.227	1.1189	0.366	1.4138	0.5999	1.0431
Latvia	LVA	42800034	42804019	1	-1.4821	-0.8324	-1.161	-1.0576	0.1768	-0.4012	-0.6852	-0.959
Latvia	LVA	42800034	42802783	0	0.4012	-0.8977	0.8038	-0.2181	0.5179	0.3175	-0.3241	2.0955
Latvia	LVA	42800034	42801417	0	-0.566	-0.6616	-1.2044	0.3181	0.3871	0.3814		-1.6076
Latvia	LVA	42800034	42801854	0	0.1589	0.6464	1.9359	1.6711	2.2351	3.6292	2.4277	2.0955
Latvia	LVA	42800034	42802636	0	-1.4989	-0.0862	0.9268	1.0786	1.6009	3.6292	1.2798	0.7611
Latvia	LVA	42800034	42803433	0	-1.2291	-1.4063	-0.6315	0.4999	0.8019	0.3839	-0.0823	-0.7507
Latvia	LVA	42800034	42801044	0	-0.8504	-0.7938	0.4173	0.8888	0.2139	0.9928	0.7198	-0.4769
Latvia	LVA	42800034	42803445	0	-0.4248	-0.7836	1.9359	0.7938	1.1066	-0.0415	1.5037	1.515
Latvia	LVA	42800034	42801269	0	0.5026	-0.5297	1.1657	-0.0168	3.5634	0.096	1.836	-1.0517
Latvia	LVA	42800034	42805652	0	-2.2356	-0.817	-0.2737	3.6039	4.8357	1.2633	-0.9794	-1.2087
Latvia	LVA	42800034	42803776	0	-0.4907	-0.6493	-0.227	0.2455	0.5176	0.42	0.5755	0.1216
Latvia	LVA	42800034	42800325	0	-0.8744	-0.4488	-0.7638	-0.4009	0.1693	0.1315	-0.5832	-0.5251
Latvia	LVA	42800034	42801203	0	-1.7011	0.4012	-0.4728	1.0523	0.5937	1.3248	1.3388	-0.8028
Latvia	LVA	42800034	42802499	0	0.5358	0.1261	0.0226	0.9553	4.8357	1.5496	0.5755	-1.3027
Latvia	LVA	42800035	42801335	0	-1.1837	-1.6495	-2.664	0.4154	-0.5143	1.1	1.2262	0.5553
Latvia	LVA	42800035	42803805	0	-1.7783	-0.9232	-0.5907	0.4054	-0.3198	0.8351	0.5755	-0.9943
Latvia	LVA	42800035	42800082	1	-1.7887	-0.6593	-0.5034	0.4811	0.383	0.4287	0.5755	-0.4607
Latvia	LVA	42800036	42800831	1	-0.531	-0.4174	-0.7183	0.8852	0.0057	0.1364	-0.7045	-1.0788
Latvia	LVA	42800036	42800760	1	0.9834	0.1395	-0.5544	0.74	-0.2193	0.2053	-0.0952	-0.4784
Latvia	LVA	42800036	42800700	1	-1.3924	0.9275	-0.5034	0.6622	-0.0376	-0.3646	0.0256	0.2224
Latvia	LVA	42800036	42804779	0	-1.6552	-0.5239	0.0226	0.1228	-0.2419	-0.8437	-0.5978	0.1216
Latvia	LVA	42800036	42802933	0	-0.7647	2.6352	1.9359	3.0685	4.8357	3.6292	2.4277	2.0955
Latvia	LVA	42800036	42802876	1	-1.7203	-0.4314	-0.227	0.3563	-0.1687	-0.8768	0.3482	0.1216
Latvia	LVA	42800036	42802595	1	0.714
Latvia	LVA	42800036	42803052	1	-0.0965	-0.2662	-0.5907	0.7113	-0.2717	-1.6678	0.5755	-0.4607
Latvia	LVA	42800036	42805121	1	-0.4113	0.0566	-0.227	-0.0948	-0.5047	-0.2306	-0.3206	-0.5305
Latvia	LVA	42800036	42803545	1	0.4214	0.3326	-0.227	0.7739	0.2411	0.5986	0.0256	0.1216
Latvia	LVA	42800036	42800076	1	0.3157
Latvia	LVA	42800036	42803627	1	0.7923	1.3889	0.5021	0.578	0.1672	0.1417	0.1648	0.149
Latvia	LVA	42800036	42802748	1	0.298	1.1352	1.9359	0.6737	0.6062	0.1276	0.1747	1.3857
Latvia	LVA	42800036	42800686	0	0.1183	-0.4314	0.0226	0.8144	0.0606	0.6459	-0.3733	-0.7639
Latvia	LVA	42800036	42800263	0	0.6812	0.1395	1.9359	0.1412	-0.3638	0.0087	0.3542	0.4994
Latvia	LVA	42800036	42800288	0	0.3498	-0.0862			-2.4399	-0.8768	-0.5824	-1.023
Latvia	LVA	42800036	42800310	0	0.3292	-1.6559	-0.7249	-0.6455	-0.5823	-1.6678		-1.3573
Latvia	LVA	42800036	42803962	0	-1.4743	0.2683	1.1355	0.9359	0.8532	-0.2451	2.4277	1.2147
Latvia	LVA	42800036	42803792	0	0.0122	-0.1107	-0.5907	0.0676	0.2986	-0.3477	-0.6791	0.8925
Latvia	LVA	42800036	42802316	0	0.0199	-1.1395	0.8425	0.5187	-0.7091	-1.6678	-0.3966	-0.7496
Latvia	LVA	42800036	42800199	0	0.9527	0.8006	1.9359	0.1359	0.1608	-0.0122	2.4277	2.0955
Latvia	LVA	42800036	42803996	0	0.7404	-0.0862	-0.227	0.1053	0.2399	3.6292	0.5755	0.1216
Latvia	LVA	42800036	42800975	0	-0.4505	0.4571	1.9359	0.0755	0.1104	-1.6678	0.3415	2.0955
Latvia	LVA	42800036	42800480	0	-0.2094	-0.2662	-0.7638	0.7113	-0.0408	0.2783	0.5755	-0.6073
Latvia	LVA	42800036	42800379	0	0.6852	-0.0862	-1.1926	3.6039	0.8779	3.6292		0.1216
Latvia	LVA	42800037	42803295	0	-0.7994	-0.7815	-0.8428	0.6279	0.1722	0.8631	-0.3237	-1.0283
Latvia	LVA	42800037	42805206	1	-1.1193	-0.0862	0.0226		-0.0408		-0.176	0.1216
Latvia	LVA	42800037	42803245	1	-1.9476	0.1207	-0.1587	-1.6841	-0.5972	-0.0593	-0.0823	-0.5711
Latvia	LVA	42800037	42803069	1	-1.9492	-1.0532	-0.6843	0.0322	0.3994	0.3823	0.0447	-0.2726
Latvia	LVA	42800037	42805486	1	-2.6268	-0.7087	-1.2122	-1.0616	-2.2218	-0.1692	-0.3583	-0.806
Latvia	LVA	42800037	42802549	1	-0.933	-0.5874	-0.5907	0.9294	1.0974	1.4371	-0.1157	-0.1563
Latvia	LVA	42800037	42805435	1	1.3623	-0.7815	-0.4728	0.6743	0.4706	0.4882	-0.6852	-0.959
Latvia	LVA	42800037	42800541	1	-0.9077	-0.4314	0.4173	0.3469	-0.3591	-0.2593	0.1693	-0.1563
Latvia	LVA	42800037	42801033	1	-0.3188	-0.0862	0.0226	0.1081	-0.9291	0.5651
Latvia	LVA	42800037	42802219	1	-0.1391	-0.0862	0.0226	1.2836	0.8779	1.5721	-0.6852	0.1216
Latvia	LVA	42800037	42805481	1	-0.3474	-0.2741	0.4173	0.9859	0.5801	1.0496	-0.4801	-0.8198
Latvia	LVA	42800037	42800847	1	-0.7385	-0.2479	0.0226	1.2836	0.7071	1.5721	0.5755	0.1216
Latvia	LVA	42800037	42805488	0	-1.6118	-1.0102	-2.664		0.3256	1.0196	-1.1941	-1.6922
Latvia	LVA	42800037	42802400	0	-0.7153	-1.3452	-1.1926	-2.6893	0.0902	1.0063	-0.6852	-1.1252
Latvia	LVA	42800037	42803272	0	-1.391	-0.4174	-0.7836	-0.6235	0.2275	-0.568	0.5755	-1.0893
Latvia	LVA	42800037	42802670	0	-2.4657	-1.7372	-2.664	-2.6893	-3.7095	-1.6678	-2.1355	-2.5027
Latvia	LVA	42800037	42803472	0	0.2786	-0.2662	-0.8219	0.4181	-0.1872	1.0245	-0.1566	-0.6774
Latvia	LVA	42800037	42802993	0	0.8527	-0.2624	0.0226		0.8218	-0.8768	0.5755	0.1216
Latvia	LVA	42800037	42802156	0	-2.0643	-2.4463	0.0226	1.2836	0.8779	1.5721	0.5755	0.1216
Latvia	LVA	42800037	42804178	0	-1.7944	-0.2479		0.7766	0.7613	1.3422
Latvia	LVA	42800037	42803101	0	-1.047	-0.2662	-0.5034	0.7113	0.0037	1.0062	-0.6852	-0.8028
Latvia	LVA	42800037	42803185	0	-2.3653	-0.0994	-0.5034	-0.0659	-0.6057	-0.2348	-0.0553	-0.222
Latvia	LVA	42800037	42803427	0	-1.218	-0.8766	-1.2374	0.8841	0.0666	1.0196	-0.8041	-0.6843
Latvia	LVA	42800037	42802154	0	0.1355							-1.6348
Latvia	LVA	42800037	42802066	0	-0.4171	-0.4136	-0.7836	1.2836	0.3203	-0.6073	0.3482	1.3566
Latvia	LVA	42800037	42804691	0	-1.7506	-0.8305	-0.227	0.5821	-0.2037	0.9311	0.5755	-0.222
Latvia	LVA	42800037	42800025	1	-0.4764	-0.4203	0.0226	-0.2941	-0.3815	-0.0433	-0.1727	-1.4344
Latvia	LVA	42800037	42800523	1	-1.5154	-1.2135	-1.0611	0.4784	0.3475	0.5425	-0.1722	-0.7887
Latvia	LVA	42800038	42802901	0	-0.8706	-0.7199	-0.3802	3.6039	2.858	0.4944	0.0221	0.1216
Latvia	LVA	42800038	42804780	0	0.6959	-0.5297	-0.691	0.1361	-0.9612	0.4728	0.0256	-0.2503
Latvia	LVA	42800038	42804119	1	0.6718	-0.3531	-0.6587	0.1053	-0.0094	0.1326	0.5755	-0.4607
Latvia	LVA	42800038	42805626	1	-2.0044	0.2842	1.2867	0.1506	0.5105	0.1258	-0.6852	1.2841
Latvia	LVA	42800038	42802661	1	-1.6777	-0.59	-0.227	-0.7582	0.1595	-0.4753	-0.1021	-0.959
Latvia	LVA	42800038	42803909	0	-1.2432	-0.2479	-0.227	0.972	0.3166	1.0733	0.5755	-0.222
Latvia	LVA	42800038	42802168	0	-1.8123	-0.0192	-0.7249	-0.0825	-0.7253	0.3401	-0.2821	0.3899
Latvia	LVA	42800038	42805154	0	-1.5844	-0.0862	0.0226	0.1114	-0.2626	-0.1778	0.1648	-0.5912
Latvia	LVA	42800039	42802186	1	-0.7219	-0.438	-0.227	0.5719	-0.5053	0.0068	-1.002	0.1216
Latvia	LVA	42800039	42804928	1	-0.2183	1.2587	0.3461	0.3809	0.2781	0.6317	-0.0553	-0.3297
Latvia	LVA	42800039	42800474	1	-1.4962	-0.4314	-0.8627	-0.0424	-0.3092	0.0421	-0.216	-0.7496
Latvia	LVA	42800039	42802363	1	0.26	0.6515	0.0226	0.5104	0.3025	0.6718	-0.216	-0.946
Latvia	LVA	42800039	42805711	1	-0.821	0.6424	-0.227	0.4454	-0.1951	-0.8768	0.0221	0.1216
Latvia	LVA	42800039	42800755	1	-1.299	-0.5874	-0.227	0.2598	-0.2881	0.1779	0.1648	-2.0641
Latvia	LVA	42800039	42801228	1	-0.9412	0.3289	-0.4728	0.3384	-0.3831	0.4333	-0.0823	-0.1563
Latvia	LVA	42800039	42800258	1	-1.7858	-1.2814	-1.4011	0.0346	-0.3355	-1.0529	-2.1355	-1.3017
Latvia	LVA	42800039	42801852	1	-0.9654	-0.5994	-0.3827	0.0644	-0.2082	-1.4875	-0.3237	-0.959
Latvia	LVA	42800039	42803698	1	-2.0613	1.3697	-0.7902	0.4255	0.5417	-0.1117	1.4752	1.2841
Latvia	LVA	42800039	42802225	1	-0.1786	1.3939	-0.3048	-0.8283	-0.5683	-0.1968	-1.5596	-0.3902
Latvia	LVA	42800039	42804753	0	0.7313	0.6544	-0.652	-0.1793	-0.2896	-0.7946	1.1171	0.9444
Latvia	LVA	42800039	42805748	0	0.0303	-2.9627	0.8304	-0.6533	-0.8399	-0.9484	-1.0457	0.4994
Latvia	LVA	42800039	42804205	0	0.6055	-0.6501	0.7398	0.7113	0.093	1.0062	-0.2008	2.0955
Latvia	LVA	42800039	42803520	0	0.6986	-0.2479	-0.227	0.6726	-0.0408	0.5931	0.3424	-0.5912
Latvia	LVA	42800039	42803752	0	0.2823	-2.0442	-2.664	-2.6893	-0.7562	-0.2777	-1.1941	-2.0641
Latvia	LVA	42800039	42804749	0	0.3784	-0.2479	-0.227	0.0547	0.6779	-0.5007	-0.1727	-0.1563
Latvia	LVA	42800039	42803789	0	-1.4791	-0.0862	0.0226	0.5732	1.7185	0.9377	0.5755	0.1216
Latvia	LVA	42800039	42801889	0	-0.0081	-0.013	0.9726	0.4173	-0.0469	0.5263	0.5755	0.1216
Latvia	LVA	42800039	42805742	0	0.8788	-0.7114	-0.6863	0.0615	-0.345	0.0266	-0.787	0.1959
Latvia	LVA	42800039	42804803	0	-0.8716	-0.0862	-0.5034	-0.283	-0.0308	0.2522	-0.869	0.1216
Latvia	LVA	42800039	42804846	0	-0.2166	0.4435	0.586	0.4092	0.5765	-0.0725	1.4793	0.4777
Latvia	LVA	42800039	42803275	0	-0.0117	0.1943	0.4173	0.0921	0.5138	0.753	-0.2165	0.833
Latvia	LVA	42800039	42804227	0	0.513	-0.7815	-0.7249	0.4344	0.3097	1.2605	0.1693	-0.7507
Latvia	LVA	42800040	42800853	1	-1.6424	0.0666	-0.5887	-0.868	-0.3584	0.0812	-0.216	-0.1865
Latvia	LVA	42800040	42804713	1	-1.604	-1.5733	-1.0611	0.5316	-0.6717	-1.2919	0.3482	0.4504
Latvia	LVA	42800040	42804473	1	-0.3143	-0.1789	-0.6315	-0.2773	-0.502	-0.4427	1.0645	-0.3086
Latvia	LVA	42800040	42805383	1	-1.324	-0.2662	-0.5944	0.0771	-0.1348	0.4602	-0.3912	0.1216
Latvia	LVA	42800040	42805138	1	-0.1889	-0.2662	-0.3827	1.0916	0.5531	1.1257	-0.0171	0.1216
Latvia	LVA	42800040	42800062	1	0.1612	0.6464	-0.5907	0.295	0.1412	0.3994	0.4817	0.4504
Latvia	LVA	42800040	42801814	1	-0.4683	-0.0862	-0.227	-0.4097	-0.1758	-0.0898	-0.3876	-0.6073
Latvia	LVA	42800040	42804395	1	-0.81	-1.5668	-0.5761	-0.5775	-0.2194	0.2644	-0.5031	-0.8646
Latvia	LVA	42800040	42800889	0	-1.6996	1.1132	0.586	0.6691	0.4009	0.6662	0.5755	-0.5251
Latvia	LVA	42800040	42801585	0	-1.547	-0.7087	-1.5502	0.6288	-0.3333	1.9031	0.1435	-0.9471
Latvia	LVA	42800040	42804832	0	-1.3113	-0.4314	-0.5034	0.4543	0.1149	0.3025	0.1648	0.4994
Latvia	LVA	42800040	42801646	0	-1.612
Latvia	LVA	42800040	42804237	0	-1.297	-0.4314	0.8877	0.4926	0.3756	0.6559	0.5755	0.1216
Latvia	LVA	42800040	42805552	0	-0.6689	-0.2662	0.8571	-0.6293	0.3366	-0.3936	-0.1026	0.1216
Latvia	LVA	42800040	42805173	0	-1.3938	-0.9703	0.9726	-0.8189	0.498	-0.6687	0.3415	1.4234
Latvia	LVA	42800041	42802525	1	-1.0828
Latvia	LVA	42800041	42803809	1	-1.7848	-0.269	0.1386	0.4642	0.4331	0.0532	0.3473	-0.1563
Latvia	LVA	42800041	42802231	0	0.1018	-0.2662	-0.5907	-0.5997	0.0976	-0.6567	-0.1026	-0.1563
Latvia	LVA	42800041	42802535	0	-1.7196	-0.2479	0.0226	-0.0546	-0.0801	0.6978	0.1693	-0.7496
Latvia	LVA	42800041	42805317	1	-0.8326	-0.0862	0.0226	0.1053	-1.0453	0.1738	-0.1812	-0.3297
Latvia	LVA	42800041	42800548	1	0.0196	-0.2662	-0.5413	0.5091	0.0878	0.3189	0.5755	0.1216
Latvia	LVA	42800041	42800017	1	1.4791	0.6478	1.4967	3.6039	4.8357	3.6292	0.5755	2.0955
Latvia	LVA	42800041	42805361	1	-0.2974	0.3961	-0.7902	0.3198	0.2898	0.1384	-1.5848	-1.0788
Latvia	LVA	42800041	42801926	1	0.5842	-0.4314	-1.0611	1.0609	0.7003	0.9595	-0.3876	-0.7496
Latvia	LVA	42800041	42803177	1	-0.3314	-0.2662	0.0226	0.4649	-0.1316	-0.2144	-0.3912	0.1216
Latvia	LVA	42800041	42801221	1	-1.0728	2.6352	1.4967	0.6195	0.3676	0.5199	1.6338	0.8925
Latvia	LVA	42800041	42802122	1	-1.1096	0.3326	-1.0611	-0.2603	-1.0199	-1.0529	-0.4948	-1.0788
Latvia	LVA	42800041	42800737	1	-0.5938	-1.0212	1.1355	1.1643	0.3063	0.8203	1.1618	1.3857
Latvia	LVA	42800041	42800135	1	-1.205	0.1125	1.2867	0.4498	0.7161	0.5995	1.3656	1.4234
Latvia	LVA	42800041	42800892	1	-0.0603	-0.8324	-0.9874	0.7072	-0.4816	-0.5309	-0.5798	-0.5265
Latvia	LVA	42800041	42804850	1	0.1747	-0.7353	-1.1926	1.3243	0.0602	0.3632	0.1701	-0.7496
Latvia	LVA	42800041	42805707	1	-0.7803	-1.2821	-0.5907	0.3759	-0.4404	-0.1225	-0.0987	0.1216
Latvia	LVA	42800041	42802494	1	-1.5822	0.0467	0.4173	0.0938	-0.272	0.2181	0.0256	-0.1563
Latvia	LVA	42800041	42805690	1	0.8472	-0.269	-0.7704	0.4133	-0.0243	0.5566	0.3482	-0.946
Latvia	LVA	42800041	42805565	0	0.089	0.0502	-0.227	-0.5058	0.0269	-0.5519	-0.0992	-0.1563
Latvia	LVA	42800041	42800647	0	0.2519	-1.1429	0.0226	-0.0033	-0.2544	-1.6678	0.5755	0.9339
Latvia	LVA	42800041	42801474	0	2.2074	0.1489	0.6138	3.6039	1.4775	0.9365	1.3958	2.0955
Latvia	LVA	42800041	42800928	0	0.9605	-0.0862	1.4967	0.3056	-0.0806	0.269	0.5755	1.3857
Latvia	LVA	42800041	42803354	0	-0.6176	-0.3269	-0.1438	1.2769	0.6351	1.539	0.2587	0.1238
Latvia	LVA	42800041	42803730	0	-1.329	-0.0862	0.5452	1.2549	0.9859	0.5701	0.5755	0.1216
Latvia	LVA	42800041	42804570	0	-0.9984	0.18	-0.227	0.0416	0.0299	-0.8849	-0.1026	0.388
Latvia	LVA	42800041	42804990	0	0.5821	0.1166	0.1386	0.5508	0.0089	-0.2752	-0.0857	2.0955
Latvia	LVA	42800041	42803738	0	0.4091	2.6352	1.6222	0.7962	0.9491	0.9819		2.0955
Latvia	LVA	42800042	42802772	1	-1.167	-0.5994	-0.227	0.9995	0.3802	0.9723	0.3482	-0.1563
Latvia	LVA	42800042	42802003	0	1.1708	1.4003	1.2867	1.8894	0.9168	1.1742	0.5755	1.3857
Latvia	LVA	42800042	42801139	0	-1.3456	-0.9767	-0.5034	-1.6841	-3.7095	-1.6678	-0.6852	-0.5251
Latvia	LVA	42800042	42803110	0	0.7447
Latvia	LVA	42800042	42802658	1	-0.0255	0.3326	-0.227	0.2859	-0.2304	0.134	-0.5974	0.1216
Latvia	LVA	42800042	42803135	1	-1.3079	-0.0862	0.0226	0.1554	0.3835	0.0496	0.5409	-0.1563
Latvia	LVA	42800042	42801590	1	-0.2901	-0.0862	-0.227	0.3103	-0.0704	0.1299	-0.0987	0.1216
Latvia	LVA	42800042	42803215	1	-0.193				0.0051
Latvia	LVA	42800042	42801994	1	-0.3181	0.0634	0.0226	0.1053	-0.9291	0.4394	0.5755	0.1216
Latvia	LVA	42800042	42802510	1	-0.077	-0.0862	-1.2182	2.9673	0.4653	1.5721	-0.6852	-1.7277
Latvia	LVA	42800042	42805622	1	-1.6401	1.1352	0.4306	0.7113	0.8032	0.5417	0.5755	-1.0913
Latvia	LVA	42800042	42805555	1	-0.2971			0.1484	-0.7442	-0.2159
Latvia	LVA	42800042	42803067	1	-0.4835	-2.0452	-1.1926	1.1769	-0.1811	0.3255	0.5755	-1.1252
Latvia	LVA	42800042	42803846	1	-0.0075
Latvia	LVA	42800042	42802381	1	-0.7003	-0.2662	-0.227	0.7997	0.3047	0.3357	0.1693	0.1216
Latvia	LVA	42800042	42800094	1	-0.1024
Latvia	LVA	42800042	42805600	0	-0.4794	2.6352	1.9359	3.6039	4.8357	3.6292	2.4277	2.0955
Latvia	LVA	42800042	42800797	0	0.7187	2.6352	0.0226	1.2836	0.8779	1.5721	0.5755	0.1216
Latvia	LVA	42800042	42804684	0	-0.0966
Latvia	LVA	42800042	42800791	0	-0.697	1.031	1.4967	0.5948	1.2999	0.735	0.3415	1.4234
Latvia	LVA	42800042	42805114	0	-0.1454	2.6352	1.9359	3.6039	4.8357	3.6292	2.4277	2.0955
Latvia	LVA	42800042	42805400	0	-0.5249	0.5946	-1.277	0.7818	0.1543	0.2438	0.1648	-0.6912
Latvia	LVA	42800042	42801215	0	-0.341	2.6352	0.0226	1.2836	0.8779	1.5721	0.5755	0.1216
Latvia	LVA	42800042	42805401	0	0.535
Latvia	LVA	42800042	42801983	0	-0.8917	-0.8452	0.0226	0.1053	-1.0385	0.8868	0.5755	0.1216
Latvia	LVA	42800042	42805554	0	-0.4247
Latvia	LVA	42800042	42803290	0	0.3906	-0.0994	0.6496	1.2836	0.3355	0.8345	-0.1566	0.8567
Latvia	LVA	42800042	42804790	0	0.1574	-1.1493	-0.4728	-0.3925	-0.2264	-0.8768	-0.6852	0.2286
Latvia	LVA	42800042	42803841	0	-0.2016	0.5923	-0.8554	9.00E-04	-0.1824	-1.6678	0.9246	0.9444
Latvia	LVA	42800042	42802568	0	-1.2388	0.957	-0.335	0.1687	-0.0452	0.3994	0.7264	0.1959
Latvia	LVA	42800043	42803692	0	-1.382	-0.59	-1.0678	0.3391	-0.1562	-0.9484	-0.3578	-0.5093
Latvia	LVA	42800043	42805359	0	0.4142	-1.1002	-2.2485	-0.4638	-0.9301	-0.2708	-1.305	-1.3027
Latvia	LVA	42800043	42800014	0	-1.9245	-2.4131	-2.1689	1.1141	0.277	-0.0162	-0.0766	-1.4355
Latvia	LVA	42800043	42805132	0	-0.2847	0.9454	-0.442	-0.6161	0.9654	-0.9484	-0.1727	0.0861
Latvia	LVA	42800044	42800927	1	-1.0469	-0.0013	-0.4728	0.422	0.5252	-0.0055	0.0256	-0.5251
Latvia	LVA	42800044	42801103	1	-0.6809
Latvia	LVA	42800044	42800698	1	-0.6539	0.3239	-0.227	0.4219	0.3305	0.6241	-0.1026	-0.1563
Latvia	LVA	42800044	42800100	0	-0.5442	-0.0862	0.0226	3.6039	4.8357	1.0062	0.5755	0.1216
Latvia	LVA	42800044	42802541	1	-0.8201	-0.0862	-1.0611	0.3202	-1.1183	-0.2574	-0.4948	-0.2432
Latvia	LVA	42800044	42802228	1	-0.7899	-1.2786	-1.0611	0.4515	-0.8093	-0.1142	0.0256	-0.5079
Latvia	LVA	42800044	42803181	1	-1.5794	-0.0862	-0.227	-0.0965	-0.5331	-0.385	-0.216	-0.5912
Latvia	LVA	42800044	42801750	1	-0.2765	-0.983	-0.5907	-0.245	-0.3621	-0.526	-0.4948	0.1216
Latvia	LVA	42800044	42802765	1	0.2931		0.0226	0.5626		-0.6287		0.1216
Latvia	LVA	42800044	42803811	1	-1.0042	-0.269	1.4967	1.3913	0.0904	-0.1832	0.9918	0.2996
Latvia	LVA	42800044	42801201	1	-0.8505	-0.2662	-0.691	0.2281	0.2998	-0.568	-0.5974	-0.4784
Latvia	LVA	42800044	42801401	1	-0.19	0.0502	0.1386	-0.1268	-0.1328	-0.4427	-0.6852	2.0955
Latvia	LVA	42800044	42804312	1	0.3977	-0.454	-1.1926	0.5567	0.3136	0.2172	-0.8913	-0.7496
Latvia	LVA	42800044	42803429	1	0.2463	1.7671	1.9359	1.2836	0.3502	0.9789	1.802	2.0955
Latvia	LVA	42800044	42801109	1	0.5802	0.5696	-0.3048	0.051	0.7513	-0.0927	-0.3912	-0.2503
Latvia	LVA	42800044	42803869	1	-1.5954	-0.8357	-1.2891	-0.3834	-0.8149	-1.6678	-0.3237	-1.0788
Latvia	LVA	42800044	42801633	1	-0.3104	-0.2741	-0.4806	-0.6525	-0.0146	-0.568	-0.8657	-0.7496
Latvia	LVA	42800044	42805430	1	1.0818	-0.0862	0.0226	-0.1279	-0.0949	-0.4163	0.5755	0.1216
Latvia	LVA	42800044	42803188	0	-0.5503
Latvia	LVA	42800044	42803778	0	-0.0508		-2.664	0.4868	0.303		-2.1355	-2.5027
Latvia	LVA	42800044	42800331	0	0.7358			1.7334	0.5635			1.2841
Latvia	LVA	42800044	42805354	0	-0.4367	-1.1673	-1.1407	0.4722	-0.7386	0.7111	-0.8309
Latvia	LVA	42800044	42803635	0	-2.1257	1.1493	0.8116	0.3045	0.2049	-0.2306	-0.1026	-0.2778
Latvia	LVA	42800044	42803739	0	-1.1833
Latvia	LVA	42800044	42803253	0	0.1821	-0.0862	0.0226		1.2633	2.8994	0.5755	0.1216
Latvia	LVA	42800044	42803858	0	0.0701	-1.0197	0.0226	0.6799	0.3259	-1.6678	0.5755	0.1216
Latvia	LVA	42800044	42801939	0	-1.2931	-2.9627	-2.664	3.6039	1.1288	0.1012	-2.1355	-2.5027
Latvia	LVA	42800044	42802033	0	0.4686	-2.9627	-1.0406	0.7113	-0.0408	1.0062	1.0854	2.0955
Latvia	LVA	42800045	42801787	1	-1.0796	0.1245	0.4173	0.2554	-0.2843	0.2278	0.5409	0.149
Latvia	LVA	42800045	42801305	0	-0.8002	-1.3452	0.0226	3.6039	-0.5807	-1.6678	-0.6852	0.1216
Latvia	LVA	42800045	42805301	0	0.3047	0.0467	1.0929	0.568	0.0769	0.2338	-0.0251	2.0955
Latvia	LVA	42800045	42800318	1	-1.3864	-0.7087	-0.7302	-0.0388	-0.7339	-0.9484	-0.0952	-0.975
Latvia	LVA	42800045	42800401	1	-0.9827	0.7989	-0.5034	-0.4271	-0.0973	0.5935	0.0256	0.1216
Latvia	LVA	42800045	42800195	1	-1.4776	0.6464	0.5347	0.6925	0.5964	-0.12	0.1701	-0.7317
Latvia	LVA	42800045	42800058	1	-1.7559	0.1245	-1.0014	0.1385	0.0067	0.1624	0.1701	-1.4991
Latvia	LVA	42800045	42803057	1	0.5741	1.7162	1.9359	-0.0835	0.1271	-0.0193	1.227	2.0955
Latvia	LVA	42800045	42802634	1	-1.4867	-0.0994	0.4173	0.2609	0.0809	0.3206	-1.305	-0.1563
Latvia	LVA	42800045	42801373	1	-1.8214	0.2718	0.4907	0.3695	-0.3996	-0.8849	0.1977	0.7627
Latvia	LVA	42800045	42801641	1	0.3269	-0.0862	-0.227	0.6092	-0.3825	0.4483	0.0256	0.1216
Latvia	LVA	42800045	42804621	0	0.4837	-1.7372	0.4173	-2.6614	-1.2531	-1.0529	-0.6852	-1.1252
Latvia	LVA	42800045	42802427	0	0.7722	1.1352	1.9359	-0.2769	0.1038	0.175	0.6172	2.0955
Latvia	LVA	42800045	42800250	0	-0.7733	-0.4998	-0.6843	0.4382	0.2495	0.0393	-0.4575	-0.7496
Latvia	LVA	42800045	42804357	0	-1.1846	-0.5847	-0.6843	0.2969	-0.9893	0.1748	0.5755	0.1216
Latvia	LVA	42800045	42801019	0	0.1733	-0.2479	-0.227	0.5165	-0.0607	0.0855	0.1701	0.1216
Latvia	LVA	42800045	42804528	0	-0.8478	-0.5717	0.0226	0.3477	-0.0048	0.3826	0.5755	0.1216
Latvia	LVA	42800045	42802012	0	-0.1523	-0.9317	0.0226	0.0809	-0.1204	-1.0529	0.3482	-0.4607
Latvia	LVA	42800045	42803018	0	-1.2716	-1.1234	-0.1627	1.2402	0.9358	1.3398	0.5755	0.4994
Latvia	LVA	42800045	42804554	0	-1.152	-1.374	-1.3196	1.696	0.9464	1.4312	-0.1727	-1.6922
Latvia	LVA	42800045	42802566	0	-1.2494	0.7825	-0.4806	0.3953	-0.1331	0.5105	0.1037	0.9444
Latvia	LVA	42800046	42803266	0	0.0963	2.6352	-0.3332	0.5015	0.089	1.2432	1.3656	0.1216
Latvia	LVA	42800046	42805310	1	0.3873	0.4034	0.0226	0.542	0.0267	-0.1602	-1.0084	-0.7496
Latvia	LVA	42800046	42802387	1	-0.6638	1.1576	0.0226	1.203	0.8754	0.998	1.2612	1.0448
Latvia	LVA	42800046	42800111	1	-0.0326	-0.2624	-0.4659	0.2834	-0.0218	0.3157	-1.2835	0.0876
Latvia	LVA	42800046	42802871	1	0.1675	-0.8802	-0.9285	-0.2251	-0.8782	-0.6274	-0.4948	0.1959
Latvia	LVA	42800046	42802105	1	-0.7944	0.2086	0.1386	-0.1348	-0.4044	0.5185	-1.2835	0.1216
Latvia	LVA	42800046	42803228	1	0.7814	0.9349	1.2867	0.3329	0.5767	-0.3789	1.3656	0.4184
Latvia	LVA	42800046	42801555	1	-0.3387	0.967	0.6825	0.7537	0.2667	0.4206	-1.2871	0.5823
Latvia	LVA	42800046	42801873	1	0.3123	-0.0862	0.5833	0.5037	0.3298	0.3393	-0.5978	0.7864
Latvia	LVA	42800046	42805002	1	1.1466	0.666	-0.7902	0.8793	0.0175	-0.421	-1.305	-0.7496
Latvia	LVA	42800046	42800509	1	0.7077	0.1649	1.4967	1.3781	1.466	0.9212	0.5755	1.2841
Latvia	LVA	42800046	42804018	1	0.5128	0.0467	-0.4806	0.5755	0.3398	-0.3412	0.5755	-0.222
Latvia	LVA	42800046	42803086	1	1.5304	-1.2413	-2.2485	-0.0389	-0.3533	-1.2919	-0.3206	-1.7277
Latvia	LVA	42800046	42805268	1	0.2792	-0.0862	0.1386	0.4508	0.122	-0.0233	-0.1021	-0.0274
Latvia	LVA	42800046	42803903	1	-0.358	-0.4998	-1.0345	0.6259	-0.0677	-0.2259	-0.3907	0.1216
Latvia	LVA	42800046	42804498	1	1.1519	1.1352	1.9359	0.5451	-0.2833	0.6122	0.775	0.2224
Latvia	LVA	42800046	42803237	1	0.4805	1.031	-1.2891	0.3396	-0.0763	0.5893	-1.5848	-0.1563
Latvia	LVA	42800046	42804252	1	0.4923	0.0634	-0.227	-0.0021	-0.3628	0.2872	0.0256	0.1216
Latvia	LVA	42800046	42802437	0	0.4385	0.1997	0.7947	1.1763	0.3959	-1.6678	2.4277	2.0955
Latvia	LVA	42800046	42802029	0	0.2522	-0.2662	-0.2943	0.6523	-0.0491	-0.3731	1.2262	-0.0129
Latvia	LVA	42800046	42801342	0	0.6377	-0.9245	-0.227	-0.2532	-0.1817	-0.8437	1.4752	-0.3297
Latvia	LVA	42800046	42801405	0	-0.4386	-0.4314	-0.0154	0.4043	-0.6405	0.4643	-0.7222	-0.1566
Latvia	LVA	42800046	42804241	0	0.9218	-0.7221	-0.691	-0.0677	-0.5063	-1.6678	-2.1355	-0.1563
Latvia	LVA	42800046	42803437	0	0.6009	0.1736	-0.5836	0.8967	0.5091	0.5688	-0.3241	0.4184
Latvia	LVA	42800046	42805248	0	0.8406	0.3266	0.4173	0.2936	0.3502	0.5964	0.3415	1.515
Latvia	LVA	42800046	42801770	0	-0.5866	0.9718	0.0226	0.6209	0.5754	0.7955	1.1375	1.1961
Latvia	LVA	42800046	42801494	0	0.8817	-0.0862	-0.227	0.266	-0.1293	0.2161	0.5755	-0.5711
Latvia	LVA	42800046	42805495	1	1.2859	-0.9187	-1.5883	0.2239	-0.3691	-0.1285	-0.722	-0.5093
Latvia	LVA	42800047	42802863	0	-1.8182	-0.7774	-0.2134	1.4768	1.5794	-1.6678	-0.1315	0.5933
Latvia	LVA	42800047	42800439	1	-1.1838	-0.5847	-0.691	0.4936	-0.074	0.0112	-0.6097	-1.3027
Latvia	LVA	42800047	42800264	1	-1.4871	-0.9427	-0.7902	0.6529	0.2832	0.5688	-0.0987	-0.5912
Latvia	LVA	42800047	42803033	1	-0.2765	-0.4314	-1.0611	-0.5071	-0.1774	-0.9484	-0.1026	-0.9299
Latvia	LVA	42800047	42804578	1	0.323	-0.4314	-0.4806	0.595	-0.0514	0.8834	0.0221	-0.7496
Latvia	LVA	42800047	42800143	1	-1.4475	-0.4488	0.1386	-0.3143	-0.466	-0.1589	-0.3206	0.1554
Latvia	LVA	42800047	42802013	1	-2.1151	-0.0862	-1.3577	0.1062	-0.7299	-0.5519	-2.1355	-0.942
Latvia	LVA	42800047	42801212	0		-1.2439	-1.6079	-0.1982	0.0523	-1.6678	-0.3912	-0.959
Latvia	LVA	42800047	42800537	0	0.0606	-0.0862	-0.227	0.3725	0.1898	-0.801	0.1693	-0.7496
Latvia	LVA	42800047	42801632	0	-1.3378	-0.2662	0.0226	-0.5819	0.367	-0.1088	-0.1026	0.1216
Latvia	LVA	42800047	42800067	0	-1.5314	-1.2102	0.8038	0.8627	0.6843	1.5721	-0.6852	1.1508
Latvia	LVA	42800047	42801333	0	-1.232	-1.0717	-1.3485	0.3859	-0.2862	0.5375	-0.2857	-1.0464
Latvia	LVA	42800047	42800958	0	0.2504	-0.836	-0.227	0.3358	0.4012	0.1193	-0.309	0.1216
Latvia	LVA	42800047	42803032	0	1.2718	1.3403	0.3416	0.016	1.028	0.746	-0.4805	-0.4607
Latvia	LVA	42800047	42802339	0	-0.2161	-0.85	-0.227	0.0344	0.1054	-0.2679	0.1648	0.4777
Latvia	LVA	42800047	42804726	0	0.1728	-0.2479	0.0226	1.2836	0.0505	-0.2979	0.5755	0.1216
Latvia	LVA	42800047	42801768	0	-1.582	-0.7221	-0.5034	-0.5867	-0.7714	-0.0185	-0.4948	-0.5265
Latvia	LVA	42800047	42805224	0	-1.7145	-1.3452	0.0226	3.6039	4.8357	1.5079	0.5755	0.1216
Latvia	LVA	42800047	42804447	0	0.9085	-0.0862	0.0226	0.9106	1.7364	0.3913	0.5755	0.1216
Latvia	LVA	42800047	42804774	1	-1.3134	-0.4314	-0.8627	0.5182	0.155	0.5469	0.3482	-0.7496
Latvia	LVA	42800048	42803558	1	-0.8559	0.3666	-2.664	-2.6893	0.1825	-1.6678	0.9628	0.4777
Latvia	LVA	42800048	42803777	1	-1.1426	0.4495	0.0226	0.3961	-0.2983	0.3455	0.0074	0.6663
Latvia	LVA	42800048	42804240	1	-0.2103	1.1576	-1.1093	-0.3456	0.6101	0.351	2.4277	-0.8833
Latvia	LVA	42800048	42803682	1	0.8381	-0.2662	-0.227	0.7113	-0.0697	0.9475	-0.2668	0.1216
Latvia	LVA	42800048	42800270	0	-1.3355	-0.2479	-0.227	-1.7857	-0.3201	-1.6678	0.5755	-0.1563
Latvia	LVA	42800048	42802266	0	-0.4952	-0.2662	-0.4728	0.5252	-0.2701	0.2303	0.0405	0.1216
Latvia	LVA	42800048	42803362	0	0.4379	1.3697	1.9359	3.6039	3.5634	3.6292	2.4277	2.0955
Latvia	LVA	42800048	42800373	0	-0.1312	-1.4467	-0.3706	1.1834	0.4804	0.9906	0.5826	0.0398
Latvia	LVA	42800048	42804064	1	-1.262	0.96	1.1752	0.3874	0.4449	0.7126	0.0256	0.7627
Latvia	LVA	42800048	42803482	1	-0.9351	-0.2662	-0.3827	0.1485	0.0834	-0.2473	-0.5974	-0.3297
Latvia	LVA	42800048	42800430	1	-1.0341	-1.8736	0.1386	0.4545	0.6543	0.1695	-0.8627	0.0876
Latvia	LVA	42800048	42800642	1	-0.8425	0.9454	-0.8627	-0.2355	-0.2927	-0.2144	-0.454	-0.7496
Latvia	LVA	42800048	42801011	1	0.9447	0.5289	-1.0611	0.3368	0.0757	0.0126	-0.3237	-0.5912
Latvia	LVA	42800048	42804148	1	-0.6811	2.0175	0.7739	3.6039	4.8357	1.7991	0.1478	0.9642
Latvia	LVA	42800048	42802002	1	0.6751	-0.2479	0.0226	0.3772	0.5227	0.4525	0.5755	-0.3297
Latvia	LVA	42800048	42801111	1	-1.3077	0.9166	-0.227	0.746	0.2239	1.0089	0.0256	-0.2503
Latvia	LVA	42800048	42803005	1	0.6767	0.9454	1.2867	1.1761	0.9311	1.1855	0.9918	2.0955
Latvia	LVA	42800048	42802092	1	-1.0078	-0.989	-1.5179	-0.4388	-0.7972	-0.801	-0.3876	-0.2503
Latvia	LVA	42800048	42800813	1	-0.3146	-1.0079	-0.4806	0.7411	0.6661	0.3931	-0.8627	-0.3297
Latvia	LVA	42800048	42804296	1	-1.5298	-0.2479	0.0226	0.2047	0.2787	1.0427	0.3482	-0.959
Latvia	LVA	42800048	42803137	1	-1.2934	-2.0151	-1.6801	0.5444	1.1408	0.8343	0.3142	0.1216
Latvia	LVA	42800048	42802075	0	-0.198	-2.9627	1.9359	0.7181	-0.0634	-1.0529	2.4277	2.0955
Latvia	LVA	42800048	42801500	0	0.3866	-0.4343	0.0226	0.1774	0.1731	-0.2785	-0.3943	0.0208
Latvia	LVA	42800048	42804369	0	-2.2705	-0.0862	0.0226	0.8287	-0.6926	0.2239	0.5755	0.1216
Latvia	LVA	42800048	42802081	0	-0.671	0.1197	1.4967	-0.9155	0.0858	0.3638	0.3356	2.0955
Latvia	LVA	42800048	42802435	0	-1.5993	-0.5259	-0.442	0.734	1.0327	0.9053	-0.2008	-0.4914
Latvia	LVA	42800048	42804257	0	0.7748	0.4435	-0.227	1.2594	0.4553	0.3115	0.5755	0.1216
Latvia	LVA	42800048	42802625	0	-1.3328	-2.4131	-1.5748	0.5348	0.2914	0.647	-1.1941	-1.8806
Latvia	LVA	42800048	42803916	0	-0.331	-0.5847	0.8038	-0.2676	0.37	0.317	-0.1727	0.1216
Latvia	LVA	42800049	42800303	1	0.2779	-0.891	-1.0611	-0.3355	-0.6458	0.0926	-0.9936	-1.1252
Latvia	LVA	42800049	42804539	1	0.497	-0.4314	0.0226	0.7962	0.483	0.8578	-0.5974	-0.9943
Latvia	LVA	42800049	42801343	1	-0.0729	-0.4314	-1.0611	0.6761	0.0324	0.5044	0.0256	-0.9299
Latvia	LVA	42800049	42803262	1	1.0779	-1.1442	0.3416	0.6505	0.3528	0.2432	0.1701	-0.3297
Latvia	LVA	42800050	42802111	0	-0.2357	1.3697	1.1657	0.8101	0.6224	0.844	1.4995	1.3566
Latvia	LVA	42800050	42802058	0	-1.2455	-1.4356	-2.664	-2.6893	-3.7095	0.7042	-2.1355	-2.5027
Latvia	LVA	42800050	42801114	1	-0.9059	-0.48	-0.2827	-0.6447	0.0538	-0.7368	-0.4948	0.6559
Latvia	LVA	42800050	42805411	1	0.1944		-0.1587	1.0882	0.3724	0.9455	-1.2871	0.7627
Latvia	LVA	42800050	42801525	1	-0.5371	-0.5001	-0.2827	-0.5006	-0.278	-0.0447	-0.5832	-0.7496
Latvia	LVA	42800050	42804755	1	0.1188	-1.3177	-1.3196	-1.1456	-0.8274	-1.6678	-1.4541	-1.2874
Latvia	LVA	42800050	42805039	1	-1.5946	-1.2223	-0.227	0.068	0.3693	-0.1372	-0.7867	-0.6912
Latvia	LVA	42800050	42800129	1	-0.6517	-0.983	-0.9624	-0.5302	-0.4304	-1.5939	0.0256	-0.9299
Latvia	LVA	42800050	42802496	1	-1.8571	0.0634	-1.0678	1.9809	0.715	2.2291	0.3482	-1.3017
Latvia	LVA	42800050	42800163	1	-0.6605	1.1352	-0.7902	-0.0634	0.3503	0.0979	1.5037	-0.3086
Latvia	LVA	42800050	42804823	1	-0.4187			0.2348	-1.0647
Latvia	LVA	42800050	42802104	1	0.213	-0.1058	0.8801	0.3647	0.6279	0.7655	0.1435	1.2841
Latvia	LVA	42800050	42803618	0	-1.6512
Latvia	LVA	42800050	42801459	0	0.8045	-0.5994	-0.9211	-0.5233	-0.0936	-1.6678	-0.5832	-0.1563
Latvia	LVA	42800050	42801722	0	0.295	0.6608	-0.4338	-0.8263	0.5894	0.6404	1.1213	-0.1563
Latvia	LVA	42800050	42802302	0	-0.9842			0.5244	0.8901	0.2372
Latvia	LVA	42800050	42800152	0	-0.3894	0.0666	-0.4338	-0.315	-0.0301	0.4211	0.7741	-0.1563
Latvia	LVA	42800050	42800361	0	-0.3026	-0.4314	-0.3802	-0.5016	0.8779	0.2157	0.1648	0.1216
Latvia	LVA	42800050	42801317	0	-0.9701	-0.269	-0.5034	-0.3177	-0.5588	-0.0737	0.1922	0.1216
Latvia	LVA	42800050	42800729	0	-1.2252			0.6453	0.1997
Latvia	LVA	42800051	42804061	0	-1.3749	0.245	-0.8154	0.7156	0.1366	0.624	-0.1026	-2.5027
Latvia	LVA	42800051	42804195	1	-0.9664	0.1892	0.3416	0.5279	0.4743	0.2985	0.3415	0.0876
Latvia	LVA	42800051	42801227	0	-1.3319	0.4121	-2.0338	0.4408	1.2221	1.4591	-0.6681	-0.3297
Latvia	LVA	42800051	42804904	0	-0.0925	0.3876	-0.227	0.9024	0.7661	0.4394	-0.3272	-0.8016
Latvia	LVA	42800051	42802641	0	-1.5392	0.3875	0.5347	0.6703	1.3181	0.8498	1.1171	0.5823
Latvia	LVA	42800051	42801010	1	0.2242	-0.2548	-0.8826	0.3234	0.3899	-0.5639	-1.5596	-0.9933
Latvia	LVA	42800051	42802255	1	0.689	-0.4969	1.4967	0.4623	9.00E-04	0.6115	0.1875	2.0955
Latvia	LVA	42800051	42800606	1	0.9426	-0.2662	-0.3076	0.9537	0.0534	0.3437	0.5755	0.1216
Latvia	LVA	42800051	42801974	1	-0.0755	-1.2034	1.1355	0.4486	-0.4453	-0.5309	-0.8044	0.1216
Latvia	LVA	42800051	42800516	1	-0.0061	0.2091	-0.8627	0.359	0.0986	0.1291	-0.5832	-0.5461
Latvia	LVA	42800051	42805293	1	-1.4452	1.153	-0.732	1.1131	0.1989	0.7344	1.0267	0.4184
Latvia	LVA	42800051	42802268	1	-1.2388	-1.8141	-0.652	0.0229	0.6498	-1.2919	-1.7719	-1.4002
Latvia	LVA	42800051	42803504	0	-0.6981	0.2063	-0.227	0.5978	0.3537	0.261	1.3465	-0.1563
Latvia	LVA	42800051	42805078	0	0.984	0.5836	1.036	0.2084	0.0523	0.424	-0.3121	2.0955
Latvia	LVA	42800051	42803741	0	-0.2439	-1.1429	0.6407	-1.3001	-2.4424	-1.6678	-0.3912	0.6905
Latvia	LVA	42800051	42803570	0	-0.5495	-0.4535	-1.0741	-0.2827	-0.1829	-1.6678	0.7741	0.2224
Latvia	LVA	42800051	42803807	0	-1.4765	-0.891	-0.442	0.1036	0.2888	-0.3646	-0.0551	0.2224
Latvia	LVA	42800051	42803074	0	-0.0314	-0.5133	-0.6116	0.7333	0.8132	-0.226	-0.1026	0.149
Latvia	LVA	42800051	42801848	0	-1.8742	-0.0569	1.2867	1.3405	2.2837	0.1041	1.5037	1.4234
Latvia	LVA	42800051	42801716	0	-1.1805	-0.0306	1.036	0.6053	-0.125	-0.1117	0.9246	1.515
Latvia	LVA	42800051	42804311	0	-0.534	-0.7815	-0.7249	0.6772	-0.3637	-1.6678	-0.1727	-0.7507
Latvia	LVA	42800052	42802894	0	-1.2553	0.1852	1.9359	0.9979	-0.0922	0.7126	0.5755	0.8567
Latvia	LVA	42800052	42805036	1	-0.0467	-0.6593	-2.664	0.0297	-0.2206	-0.5569	-0.1021	0.1216
Latvia	LVA	42800052	42801507	1	-0.363	0.3317	1.4967	1.2995	1.2974	-0.0421	1.6338	2.0955
Latvia	LVA	42800052	42801399	1	-0.7491	-0.0862	0.0226	0.1425	0.8779	0.4394	-0.0553	0.1216
Latvia	LVA	42800052	42802662	1	-0.1848	-0.7306	0.0226	0.1841	0.1068	0.2025	-0.1722	0.1216
Latvia	LVA	42800052	42803446	1	-1.3065	-0.0862	0.0226	1.2836	0.5836	1.5721	0.5755	0.1216
Latvia	LVA	42800052	42802571	1	-0.8815	-0.0862	-0.535	-1.4319	0.1869	-1.6678	-0.1026	-0.5912
Latvia	LVA	42800052	42804997	1	0.2103	2.6352	1.9359	0.829	1.7613	1.0712	2.4277	2.0955
Latvia	LVA	42800052	42805712	1	-0.6433	2.6352	1.1355	3.6039	4.8357	3.6292	2.4277	2.0955
Latvia	LVA	42800052	42805426	1	-0.2084	-0.7815	0.0226	0.846	-0.5894	-1.6678	-0.1566	0.1216
Latvia	LVA	42800052	42802904	1	0.0457	-0.7691	-0.9607	0.7113	-2.4399	0.5511	0.1922	-0.0542
Latvia	LVA	42800052	42800999	0	-1.1136	-0.8305	-0.4728	0.5801	1.8719	0.8862	-0.5001	0.1216
Latvia	LVA	42800052	42804003	0	-0.1215	-0.0862	0.0226	3.6039	0.8779	1.7551	0.5755	0.1216
Latvia	LVA	42800052	42805253	0	-1.3462	-0.3711	1.9359	0.0136	1.0667	0.0889	0.9443	1.0904
Latvia	LVA	42800052	42801395	0	0.0906	-1.2858	-0.227	0.28	-0.1977	0.1599	-2.1355	-0.4607
Latvia	LVA	42800052	42803428	0	-1.7016	-0.7353	0.0226	-0.2937	-0.4387	-0.1866	-0.5832	-0.222
Latvia	LVA	42800052	42802394	0	-1.2969	-1.574	1.9359	1.2836	-0.3996	0.7619	0.5755	0.1216
Latvia	LVA	42800052	42801148	0	-1.4318	1.1352	1.036	0.4073	0.9482	0.7162	2.4277	0.7864
Latvia	LVA	42800052	42802853	0	0.6842	-0.4314	0.0226	0.788	0.8159	1.0712	0.5755	0.1216
Latvia	LVA	42800052	42804303	0	-0.4496	0.6037	0.586	0.923	1.2705	3.6292	1.6284	1.3566
Latvia	LVA	42800052	42804164	0	-2.2385	0.0308	1.9359	-0.7667	0.0568	0.5731	2.4277	2.0955
Latvia	LVA	42800052	42805738	0	-0.691	-2.4131	0.4548	1.0739	0.841	3.6292	-1.0839	-1.3027
Latvia	LVA	42800052	42804576	0	-1.2883	0.7062	0.0226	1.0663	1.3919	1.4411	1.3428	-0.3297
Latvia	LVA	42800052	42802486	0	-0.6471	-0.2479	0.0226	0.7113	0.6637	1.0083	0.5755	0.1216
Latvia	LVA	42800052	42803311	0	0.7164	-0.0862	1.9359	1.5631	1.6513	0.7566	0.5755	2.0955
Latvia	LVA	42800052	42802322	0	-1.2752	-0.2479	0.0226	0.1866	0.3732	0.6805	0.5755	0.1216
Latvia	LVA	42800053	42803527	1	-1.8772	-0.4314	-0.5907	0.4386	0.6146	-1.6678	-0.3882	-0.4607
Latvia	LVA	42800053	42805318	1	-0.0524							0.1216
Latvia	LVA	42800053	42802407	0	-0.4618	-0.1541	-0.0758	1.1514	4.8357	1.9786	0.0993	-0.5093
Latvia	LVA	42800053	42802235	1	0.3442	-1.2743	-2.2485	3.6039	-0.118	-0.2942	-0.6852	-0.5912
Latvia	LVA	42800053	42801901	1	-0.2203	-0.2479	0.0226	0.3423	-0.2876	0.8709	0.1701	-0.4784
Latvia	LVA	42800053	42800400	1	0.1758	-1.4447	-1.8838	2.5733	0.6432	1.4461	0.5858	-0.806
Latvia	LVA	42800053	42804548	1	-1.9418	-0.0061	-0.5034	0.6742	0.2027	0.3375	-0.309	-0.5912
Latvia	LVA	42800053	42802528	1	-1.0916	-0.784	1.2867	0.47	-0.2361	-0.0445	-0.6625	-0.6353
Latvia	LVA	42800053	42802812	1	0.0513	-0.2548	-0.1744	0.2322	0.1749	0.3313	0.5755
Latvia	LVA	42800053	42800533	1	0.0461	-1.026	-0.227	0.8528	0.1002	0.6322	1.0854	-0.7639
Latvia	LVA	42800053	42801312	1	0.5991	1.3697	0.7162	-0.492	-0.0162	-0.4384	0.5409	0.7627
Latvia	LVA	42800053	42803039	1	0.7509	-0.4314	0.0226	0.9152	0.2706	0.5642	-0.5172	-0.2503
Latvia	LVA	42800053	42803709	1	0.7534	2.6352	0.8348	-0.3808	0.4766	-0.1896	0.8038	0.4504
Latvia	LVA	42800053	42801102	1	0.1901	0.8762	0.1386	0.2387	0.0056	0.7119	0.0221	0.0484
Latvia	LVA	42800053	42801493	1	0.6057	-1.3718	-1.0539	0.3245	-0.2645	-0.218	0.0256	-0.6959
Latvia	LVA	42800053	42800414	1	-1.2228	-1.4138	-1.5438	-0.059	-0.1753	0.1648	-0.2276	-0.7712
Latvia	LVA	42800053	42805258	1	-1.738	-0.0061	0.0226	0.4203	-0.6689	0.0621	0.0256	-0.2503
Latvia	LVA	42800053	42800495	0	0.5858	0.6616	1.9359	0.5118	0.6148	0.9056	0.9685	2.0955
Latvia	LVA	42800053	42802343	0	-1.8537	-2.9627	-1.3583	-0.1062	-1.1945	1.3288	-0.7325	-2.0641
Latvia	LVA	42800053	42803216	0	0.295	-0.8305	0.0226	3.6039	4.848	3.6292	1.3614	0.5553
Latvia	LVA	42800053	42803495	0	-1.5113	-0.2479	0.0226	3.6039	4.8357	3.6292	0.5755	0.1216
Latvia	LVA	42800053	42805054	0	-1.4235	0.7361	-2.2485	-0.3212	0.9938	-1.6678	1.1417	1.2841
Latvia	LVA	42800053	42805682	0	-0.6395	-0.6923	1.1355	0.0037	0.4947	0.1012	1.4995	0.9444
Latvia	LVA	42800053	42804107	0	-0.2029	-0.2924	-0.7902	0.7457	-0.0437	0.8751	-0.8309	-1.1252
Latvia	LVA	42800053	42805107	0	-1.396	-0.1798	-0.5887	0.1899	-0.0841	0.6188	-0.6007	0.1216
Latvia	LVA	42800053	42803556	0	-1.3464	-0.5874	-0.3827	0.8708	0.4793	0.4019	-0.1727	-0.2819
Latvia	LVA	42800053	42803010	0	-0.2191	2.6352	-0.3827	2.2223	2.6375	2.2374	2.4277	2.0955
Latvia	LVA	42800053	42802717	0	-1.8882	0.3239	0.0226	0.3795	0.2058	0.4645	-0.1021	0.9888
Latvia	LVA	42800053	42801761	1	0.2701	0.5999	1.9359	0.3941	-0.1503	0.6462	1.4793	1.515
Latvia	LVA	42800054	42801656	0	-0.448	1.7671	1.9359	0.2297	1.2164	-0.071	0.5755	0.9642
Latvia	LVA	42800054	42804275	0	-0.6236	0.0502	-1.0411	3.6039	4.8357	-1.6678	0.1693	-0.6491
Latvia	LVA	42800054	42801513	1	-0.9635	0.0789	0.1453	0.0045	-0.3183	0.0344	-1.3972	-0.1865
Latvia	LVA	42800054	42805220	1	-0.9826	0.5946	0.0226	1.0458	0.8712	0.4642	-0.6852	0.1216
Latvia	LVA	42800054	42803719	1	0.1098	-0.891	-0.7902	0.165	0.0316	-1.6678	-0.6852	0.2286
Latvia	LVA	42800054	42804074	1	0.3067	0.5696	1.9359	0.2398	-0.2415	0.0034	0.3415	0.2683
Latvia	LVA	42800054	42801748	1	0.2064	-1.9613	-2.0371	0.6486	4.8357	1.9463	-1.4214	-1.159
Latvia	LVA	42800054	42803479	1	-0.3313	-0.1743	-0.4396	-0.121	-0.2177	0.2587	-0.7696	-0.6698
Latvia	LVA	42800054	42804146	1	0.7861	0.4034	0.5347	1.0191	1.2045	-1.0529	1.6284	-0.4607
Latvia	LVA	42800054	42803532	1	-0.0074	-0.7815	-0.4728	0.2377	0.2889	-0.396	0.3482	-0.959
Latvia	LVA	42800054	42805668	1	-0.3133	0.074	-1.1818	-0.7665	0.4086	-1.6678	1.1019	-0.8798
Latvia	LVA	42800054	42805203	1	-1.6488	0.9637	-0.7302	-0.2912	-0.2325	-1.6678	-2.1355	0.2996
Latvia	LVA	42800054	42805034	1	-0.1431	0.8655	1.0433	0.1516	0.4608	-0.7433	1.3432	0.7864
Latvia	LVA	42800054	42801936	1	-0.8736	-0.7699	0.0226	1.2836	0.257	0.053	-2.1355	-0.7496
Latvia	LVA	42800054	42804875	0	0.5586	0.4485	1.9359	0.5452	1.7876	-0.0821	0.1648	1.3857
Latvia	LVA	42800054	42801536	0	0.015	-0.0862	0.0226	0.0612	-0.5898	-1.6678	-0.3763	0.1216
Latvia	LVA	42800054	42800422	0	0.2637	-0.0192	0.0226	3.6039	2.5583	1.0028	0.3482	0.1216
Latvia	LVA	42800054	42801304	0	-0.7376	0.3178	0.5347	-1.4373	0.0225	-1.6678	-0.7867	0.1216
Latvia	LVA	42800054	42801908	0	-0.8913	-0.2662	0.0226	-0.7976	0.0971	-0.5976	0.8038	0.1216
Latvia	LVA	42800054	42801455	0	-0.3272	0.5128	-0.227	0.7022	0.549	-0.2964	0.3415	-0.4607
Latvia	LVA	42800054	42800851	0	-0.3949	1.1352	-2.1689	3.6039	0.3919	0.414	1.536	1.1013
Latvia	LVA	42800054	42802721	0	0.6503	-0.7815	-0.227	0.3992	-0.4146	0.0161	-0.5656	-0.5912
Latvia	LVA	42800054	42800253	0	-0.3311	1.4003	-2.664	3.6039	0.6316	0.414	0.5755	0.1216
Latvia	LVA	42800054	42803156	0	-0.0163	0.5606	1.1381	0.5143	1.1964	-1.6678	2.4277	1.0448
Latvia	LVA	42800054	42803828	0	-0.9925	-0.847	0.0226	0.347	0.178	-0.3239	0.1648	0.9339
Latvia	LVA	42800054	42804951	0	-0.9162	-1.3452	-2.664	1.3321	2.1609	-1.5666	-2.1355	-2.5027
Latvia	LVA	42800054	42803061	0	-1.06	0.1501	-0.7902	0.8295	1.0156	0.167	-0.3012	0.1959
Latvia	LVA	42800054	42803099	0	-0.5527	-0.7815	1.4967	-0.6441	0.0893	-0.7106	0.5755	0.1216
Latvia	LVA	42800054	42805057	1	0.5683	0.1945	0.8038	0.6278	1.4246	0.1835	-0.1026	0.7627
Latvia	LVA	42800055	42803565	1	-0.2258	0.0527	1.1381	0.4169	-0.1857	-0.8768	-0.2699	-0.1563
Latvia	LVA	42800055	42800185	0	-0.2257	-1.2102	-0.7183	1.1994	2.0384	2.0122	-0.3763	-0.8198
Latvia	LVA	42800055	42804858	0	0.3034	-0.4314	-0.5836	0.0398	-0.4629	0.3606	0.1648	-0.9299
Latvia	LVA	42800055	42800198	0	0.0966		1.1657		0.1726	-0.3724	-0.2755	1.515
Latvia	LVA	42800055	42800800	1	0.6703	0.3326	-0.4246	-0.0196	-0.465	-0.3451	-0.4948	-0.7108
Latvia	LVA	42800055	42802412	1	-0.1542	-0.7162	-0.8627	-0.072	-0.0841	-1.0529	0.3482	-0.6073
Latvia	LVA	42800055	42801191	1	0.2552	-0.59	-0.227	-0.7919	0.3771	0.3863	0.1701	1.1013
Latvia	LVA	42800055	42805609	1	0.2455	-0.983	-1.0611	-1.7984	-0.8018	-1.6678	-1.7719	-0.7108
Latvia	LVA	42800055	42803863	1	0.3892	0.1892	1.4967	0.2514	0.1689	0.3839	0.5684	0.7099
Latvia	LVA	42800055	42802997	0	-0.9166	-1.3515	-1.2751	-0.7303	-0.0585	-0.5026	-1.4541	-1.9916
Latvia	LVA	42800055	42802440	0	-0.9806	-0.0862	0.0226	1.2836	0.6438	1.0062	0.5755	0.1216
Latvia	LVA	42800055	42803094	0	0.4835	-0.5133	0.4173	-0.348	0.1405	-0.9292	0.3415	-0.1563
Latvia	LVA	42800055	42803339	0	0.6755	0.0502	0.0226	-0.1127	0.0395	0.4465	-0.1026	0.1216
Latvia	LVA	42800055	42801142	0	0.9675	-0.9924	-0.4246	-0.6441	-0.2077	0.026	-0.2128	0.1216
Latvia	LVA	42800055	42801249	0	0.2912	-1.2516	0.894	0.1002	-0.3747	0.0398	-0.0992	1.1508
Latvia	LVA	42800055	42801207	0	0.4383	-0.0862	-0.5836	0.3763	0.6249	0.6688	0.1693	0.1216
Latvia	LVA	42800055	42802146	0	0.5641	-0.59	-0.3048	-0.4023	-0.1457	-0.6274	-0.5355	-0.7639
Latvia	LVA	42800055	42801157	0	0.4494	-0.7815	0.0226	-2.6893	-0.5691	-1.6678	0.0215	2.0955
Latvia	LVA	42800055	42802131	0	0.6872	-0.0356	-0.227	0.4052	0.6334	-0.1148	0.3473	0.1216
Latvia	LVA	42800055	42803227	0	-0.4565	0.2032	0.6496	0.3313	0.0872	0.7438	-0.7394	0.4777
Latvia	LVA	42800055	42802711	0	-1.3519	0.0692	0.1386	-0.837	-0.0567	-0.0935	0.8038	0.1216
Latvia	LVA	42800055	42804290	0	0.3132	0.7946	0.7162	0.4522	-0.0035	0.349	0.5755	0.4777
Latvia	LVA	42800055	42802224	0	0.0457	-2.1844	0.4907	0.8691	0.5184	0.9432	0.9911	-0.2726
Latvia	LVA	42800055	42800931	0	-0.3979	1.4003	1.9359	-0.3399	1.0162	0.5743	2.4277	2.0955
Latvia	LVA	42800055	42801489	0	0.9777	-0.013	1.9359	0.432	0.2707	0.0433	0.2287	2.0955
Latvia	LVA	42800055	42801706	0	-0.1136	-0.2662	0.0226	1.2206	1.7105	0.4531	-0.5832	2.0955
Latvia	LVA	42800056	42803762	1	0.2981	-0.2662	-0.691	0.3006	0.0634	0.2615	-0.6852	0.1216
Latvia	LVA	42800056	42800669	1	-0.3049	-0.809	-1.0611	0.0236	0.1295	0.5637	-0.7867	-0.7496
Latvia	LVA	42800056	42800993	1	-1.753	-1.3523	0.5021	-0.4707	-0.8053	-0.3419	-0.4948	-0.959
Latvia	LVA	42800056	42804118	0	-1.6844	-0.4998	-0.7573	-1.3816	1.1495	-0.2254	-0.7752	0.1216
Latvia	LVA	42800056	42802022	0	0.6248	-0.6019	-0.442	0.4328	0.3077	0.4083	0.5755	0.4777
Latvia	LVA	42800056	42800790	0	0.7692	-0.9785	0.0226	-0.6404	-0.306	0.5574	-0.0551	-0.3297
Latvia	LVA	42800056	42803225	0	-0.4248	0.3178	1.4967	-0.1668	0.3447	0.228	0.5755	1.0431
Latvia	LVA	42800056	42801944	0	-0.789	0.4708	0.9247	0.5739	0.611	0.9809	0.3473	1.515
Latvia	LVA	42800056	42800842	0	-0.1039	2.6352	1.9359	-0.4856	1.201	0.6155	1.2067	2.0955
Latvia	LVA	42800056	42803537	0	-0.6922	-0.2111	0.0226	0.6017	-0.5808	0.4394	0.5755	0.1216
Latvia	LVA	42800056	42805260	0	0.5926	-0.7199	0.0226	0.6671	-0.0408	1.0062	0.5755	-0.959
Latvia	LVA	42800057	42803649	0	-1.3403	-1.0989	-1.77	-1.189	-0.5035	-0.1103	-1.1508	-1.6922
Latvia	LVA	42800057	42800839	0	-0.848	0.6515	0.6825	-0.0352	0.8863	0.6902	0.3415	1.0448
Latvia	LVA	42800057	42802276	0	0.0778	0.4435	0.0226	0.779	0.8216	0.8642	0.5755	0.1216
Latvia	LVA	42800057	42802453	1	-1.7513	0.788	0.8038	0.0071	-0.1708	0.3239	0.8038	0.4504
Latvia	LVA	42800057	42802730	1	-1.5509	-0.4314	0.0226	-0.3816	0.1199	0.1359	-0.6378	-0.3297
Latvia	LVA	42800057	42803299	1	-1.4088	-1.0744	-1.6145	-0.5982	-0.5613	-0.9484	-0.6595	-0.3297
Latvia	LVA	42800057	42801828	0	-1.3461	-1.2102	-0.8627	0.485	-0.2552	0.795	-0.2852	-0.3297
Latvia	LVA	42800057	42803489	0	0.2384	0.7665	1.2867	-0.2135	0.9079	0.2988	-0.0851	2.0955
Latvia	LVA	42800057	42803769	0	-1.4971	-1.0927	-1.2321	-0.5083	-0.3261	-0.219	-0.8423	-0.3902
Latvia	LVA	42800058	42804096	1	0.428	-0.103	-0.5907	-0.1909	-0.2262	-1.6678	-0.2821	-0.5912
Latvia	LVA	42800058	42802729	1	0.6687	-0.089	-0.691	-0.237	-0.4506	-0.8007	-1.2835	-0.2503
Latvia	LVA	42800058	42804659	1	0.6686	-0.5847	-0.227	-0.3038	-0.6017	-1.6678	-0.4948	-0.7496
Latvia	LVA	42800058	42805607	0	0.4543	-1.2755	-0.2827	0.694	-0.2784	0.652	-0.4801	-0.5251
Latvia	LVA	42800058	42803569	1	0.824	0.5999	-0.6928	0.045	0.0055	-0.0441	-0.5496	-0.3086
Latvia	LVA	42800058	42804113	1	-1.5132	0.718	-0.335	0.0431	-0.0253	-0.9292	0.0405	-0.1563
Latvia	LVA	42800058	42801544	1	0.4491	0.3875	0.5347	0.1714	-0.4625	-0.3936	-0.0987	-0.8198
Latvia	LVA	42800058	42804191	1	0.0675	2.6352	-0.6173	0.4511	1.214	0.5111	0.3379	-0.5093
Latvia	LVA	42800058	42803943	1	-0.3354	1.1493	0.7162	0.1151	-0.7738	-0.526	1.6284	-0.568
Latvia	LVA	42800058	42804877	1	0.3499	0.2628	-0.4396	-0.3864	-0.7241	-0.1355	-0.4515	0.1238
Latvia	LVA	42800058	42801769	1	-0.158	-0.2662	0.4173	0.2461	-0.2386	-0.1753	-0.216	0.1216
Latvia	LVA	42800058	42802542	1	-1.4765	-0.4203	0.0226	0.9188	0.0749	0.2587	-0.3553	-0.7745
Latvia	LVA	42800058	42805183	1	-0.4107	-0.5874	-0.5034	0.1227	-0.4902	-0.385	-0.1021	-0.4607
Latvia	LVA	42800058	42803041	1	0.6779	-0.4314	-0.4641	0.373	-0.3665	-0.7793	1.1171	1.0448
Latvia	LVA	42800058	42801008	1	0.2234	-0.2662	-0.5034	0.2233	-0.7528	-1.6678	0.0256	-0.4607
Latvia	LVA	42800058	42804484	0	0.3985	1.3403	0.586	-2.6893	-0.5211	-1.6678	-0.8657	-0.959
Latvia	LVA	42800058	42803706	0	0.7497	0.1245	-0.4806	0.7772	0.2967	0.8072	-0.4982	0.5553
Latvia	LVA	42800058	42804509	0	-0.3558	-0.4314	0.0226	-0.1089	-0.0145	-0.385	-0.216	-0.1563
Latvia	LVA	42800058	42802390	0	-1.3666	0.3875	-0.227	0.3008	0.2203	0.4288	-0.0992	0.7099
Latvia	LVA	42800058	42800747	0	-1.7836	-0.0862	-0.5373	0.6467	0.8779	1.7988	-0.7726	-0.9299
Latvia	LVA	42800058	42804915	0	-0.6141	-0.2479	0.0226	0.47	-0.1757	0.5336	0.5755	-0.2503
Latvia	LVA	42800058	42803984	0	-0.8306	-2.9627	-2.664	0.5371	-0.7897	0.4394	2.4277	-0.4343
Latvia	LVA	42800058	42803651	0	0.2962	-0.0862	-0.3827	0.6994	0.5711	1.0339	0.8038	0.1216
Latvia	LVA	42800058	42803376	0	-0.3945	0.2718	-0.227	0.0987	0.6904	0.3413	0.5755	-0.2503
Latvia	LVA	42800058	42804375	0	0.155	0.4048	1.4967	-0.0643	0.7415	0.2202	2.4277	2.0955
Latvia	LVA	42800058	42803914	0	-1.3217	2.6352	1.9359	-0.6712	0.4572	0.0909	2.4277	2.0955
Latvia	LVA	42800058	42801834	0	0.6515	0.0734	0.7162	0.36	0.2005	-0.12	0.1648	0.1216
Latvia	LVA	42800058	42803604	0	-0.731	-0.0862	-0.227	0.7585	0.1905	0.3079	0.1693	-0.1563
Latvia	LVA	42800058	42800625	0	-1.0031	-0.0862	0.0226	0.523	-0.2045	1.0062	-0.3727	-0.5093
Latvia	LVA	42800058	42803238	0	-1.5102	-1.3819	-1.1592	1.3448	0.334	0.7181	0.8038	-0.7887
Latvia	LVA	42800059	42803036	1	-1.4666	-0.2662	-0.4728	1.225	0.3065	0.0912	-0.3727	-0.8947
Latvia	LVA	42800059	42803848	1	-1.154	-0.2662	0.0226	0.5	0.4906	0.6723	0.3482	-0.1563
Latvia	LVA	42800059	42802241	1	-0.912	-1.3482	-0.9947	-0.1692	0.0893	-0.1738	-0.414	-0.959
Latvia	LVA	42800059	42805445	0	-0.8388	-0.5874	-0.5836	0.3632	-0.2638	1.1494	-0.4978	-0.5265
Latvia	LVA	42800059	42803055	0	-1.0876	0.6914	0.8348	0.5726	1.0443	1.681	1.1375	-0.0859
Latvia	LVA	42800059	42804863	1	-0.507	0.4487	-0.227	0.1738	0.2223	0.4337	-0.9705	-0.3297
Latvia	LVA	42800059	42804615	1	-1.2766				-1.3136
Latvia	LVA	42800059	42804131	1	0.455	-0.8357	-0.3802	-0.0709	-0.429	0.3992	-0.8012	-0.7496
Latvia	LVA	42800059	42801545	1	-0.4004	-0.7815	0.0226	-0.3293	0.6693	0.2451	-0.6852	-0.3297
Latvia	LVA	42800059	42803715	1	-1.2279	2.6352	-0.6033	-1.3172	0.5104	-0.0898	-2.1355	-0.8802
Latvia	LVA	42800059	42803732	1	-0.2612	-0.6593	0.0226	0.239	0.4901	-0.9484	-0.6852	-0.4607
Latvia	LVA	42800059	42804853	1	-0.5445	-1.3796	-2.664	0.6564	0.0973	-0.1741	-0.7674	-0.4873
Latvia	LVA	42800059	42802746	1	-0.2751	0.8046	-0.7302	0.1946	0.0171	0.0057	0.075	1.0448
Latvia	LVA	42800059	42803056	1	0.5249	2.6352	1.9359	-0.2229	1.4687	-1.6678	-0.6852	0.839
Latvia	LVA	42800059	42803534	1	0.1804	-0.7815	-0.691	-0.6491	-0.4026	-1.0529	-0.0987	-0.5093
Latvia	LVA	42800059	42801961	0	0.2591	0.0467	-0.829	-0.3168	0.6652	-1.6678	-0.4805	-0.3297
Latvia	LVA	42800059	42804463	0	-1.5705	-1.1804	-0.5034	0.2246	-1.4161	-0.368	-0.3733	-0.4377
Latvia	LVA	42800059	42803118	0	-1.6102	-0.9334	-0.6173	-0.9718	0.1086	0.4641	0.1648	0.1216
Latvia	LVA	42800059	42804135	0	-0.0689	-0.5239	-0.9607	-1.0068	-0.3396	-1.6678	-0.5832	1.0448
Latvia	LVA	42800059	42805512	0	-0.7486	0.3289	0.0226	0.079	0.7782	0.5772	0.3482	0.1216
Latvia	LVA	42800059	42800312	0	-1.7605	-1.7738	-2.2485	3.6039	2.2837	1.3051	-2.1355	-2.5027
Latvia	LVA	42800059	42803883	0	0.4374	-0.8416	1.9359	0.2523	2.2837	-0.2407	0.3415	1.515
Latvia	LVA	42800059	42802041	0	0.1407	1.3889	-0.1587	-0.6559	0.2548	-1.6678	-0.2845	0.2286
Latvia	LVA	42800059	42801398	0	0.1482	-1.2516	-0.9874	-1.7857	-1.0874	-1.6678	-2.1355	-0.4377
Latvia	LVA	42800059	42802311	0	0.4385	2.6352	1.9359	3.6039	4.848	1.4972	2.4277	0.5385
Latvia	LVA	42800059	42803194	0	0.4298	-0.6706	0.4173	0.2926	0.7037	-0.3435	1.6331	1.2841
Latvia	LVA	42800059	42800907	0	1.2229	-0.6593	0.0226	0.7113	-0.9291	1.0062	0.0221	-0.6269
Latvia	LVA	42800060	42801527	0
Latvia	LVA	42800060	42802176	0	-1.2469	-0.2662	-0.3827	0.7113	-0.0637	-0.5007	0.5755	0.1216
Latvia	LVA	42800060	42805719	0
Latvia	LVA	42800060	42805324	1	-0.1436	-0.2662	-0.3802	-0.1153	-0.3478	-0.443	-0.4948	0.1216
Latvia	LVA	42800060	42801345	1	-1.579	2.6352	-0.1627	0.6617	0.9079	0.5876	-0.414	-0.2503
Latvia	LVA	42800060	42804686	1	-0.7016	-0.2662	-0.2827	0.1244	0.1493	-0.0103	0.5755	0.1216
Latvia	LVA	42800060	42805593	1	-1.2548	-1.0936	-0.227	-0.3863	-0.612	-0.2766	-0.7867	-0.1563
Latvia	LVA	42800060	42804151	0
Latvia	LVA	42800060	42802110	0	0.7635	-0.0862	-0.227	0.485	0.4199	0.5973	0.5755	-0.3297
Latvia	LVA	42800060	42803322	0	0.2204	-0.9814	-0.7638	-0.0584	0.0303	-1.6678	1.1171	-0.8947
Latvia	LVA	42800060	42800757	0	-2.2487	2.6352	1.9359	3.6039	-0.0408	1.5583	2.4277	2.0955
Latvia	LVA	42800060	42802384	0	0.1911	-0.0862			-0.0466		0.5755	0.1216
Latvia	LVA	42800060	42805337	0
Latvia	LVA	42800060	42801353	0	-1.1947	1.3697	1.1657	0.713	1.6409	1.1091	1.4793	2.0955
Latvia	LVA	42800061	42803264	1	-1.0414	-1.0744	-0.9607	0.3709	-0.0366	0.0683	-0.4771	-0.7496
Latvia	LVA	42800061	42805541	0	-0.9299	1.3403	1.4967	1.4163	1.8575	-0.0695	0.3415	1.515
Latvia	LVA	42800061	42802586	0	-0.7515	-0.2662	-0.2827	-0.1312	-0.4319	-0.8849	0.1648	-0.3297
Latvia	LVA	42800061	42805212	1	-1.044	0.5179	-0.3802	0.3501	0.79	0.7642	0.2927	-0.7496
Latvia	LVA	42800061	42802925	1	-1.304	0.5128	0.1386	0.3747	0.4177	0.0371	-0.0823	-0.3297
Latvia	LVA	42800061	42803992	1	-1.5318	0.1997	-0.4728	1.3117	0.3447	0.3888	-1.5537	-0.222
Latvia	LVA	42800061	42804860	1	-0.472	-0.6593	-0.691	-1.4389	-0.3658	-1.2919	-0.3086	-0.3297
Latvia	LVA	42800061	42805620	1	0.5344	-0.59	-0.3802	0.4399	-0.6194	-1.6678	-0.6852	-0.959
Latvia	LVA	42800061	42803799	1	-1.0346	-1.3452	-1.1926	-2.6893	0.2323	-1.6678	-0.3912	-1.1252
Latvia	LVA	42800061	42801225	1	-0.3938	-1.1801	-0.6241	0.6568	-0.5532	-0.5813	0.1875	-0.4377
Latvia	LVA	42800061	42802627	1	-1.1028	-0.7306	0.0226	0.1852	0.3609	-0.1976	0.0256	-0.1563
Latvia	LVA	42800061	42801659	1	1.1216	-2.9627	1.9359	1.1097	-0.0408	1.5721	-2.1355	-2.5027
Latvia	LVA	42800061	42804894	1	-1.4697	-0.2662	-0.7836	0.1715	-0.4964	0.3183	-0.7867	-0.8563
Latvia	LVA	42800061	42803837	1	-1.1342	-0.7815	-0.227	0.5281	0.3954	0.101	0.0447	-0.1563
Latvia	LVA	42800061	42802684	1	-0.4891	0.1828	1.4967	0.8941	0.4186	-0.9484	1.8085	2.0955
Latvia	LVA	42800061	42800912	1	-1.3721	-1.0913	-0.9211	0.9152	0.0977	-0.0154	-0.5608	-0.7108
Latvia	LVA	42800061	42803749	0	1.0964	-0.0862	1.9359	1.2237	-0.0408	1.8542	0.9628	2.0955
Latvia	LVA	42800061	42800172	0	-0.5946	-0.1502	-0.4136	0.7852	1.1739	3.6292	0.5641	0.2546
Latvia	LVA	42800061	42803764	0	-1.803	-0.0862	-1.1926	0.0179	-1.0222	-1.6678	0.5755	-0.943
Latvia	LVA	42800061	42805677	0	-0.4904	-0.817	0.4548	0.6333	-0.2222	1.0196	-0.393	-0.0358
Latvia	LVA	42800061	42804736	0	-1.17	0.0502	-0.7249	1.2836	1.0217	0.4641	0.075	-0.6073
Latvia	LVA	42800061	42802678	0	-0.3489	0.64	1.4967	-0.8075	-0.0889	-1.6678	1.2262	2.0955
Latvia	LVA	42800061	42804778	0	-0.3704	1.3697	1.1752	0.23	0.9026	1.2539	0.7641	0.7627
Latvia	LVA	42800061	42802694	1	-1.5821	-0.5743	-0.9607	0.1244	-1.5403	0.4394	-0.6852	-0.4784
Latvia	LVA	42800061	42804957	0	0.2998	-0.1247	0.586	0.9555	1.5271	0.1995	-0.0857	-0.3297
Latvia	LVA	42800062	42800795	1	1.1406	0.6555	-0.8627	0.1476	0.2863	-0.7368	-0.4948	-0.1563
Latvia	LVA	42800062	42801458	0	-1.2605	-0.4314	-0.7638	-0.037	0.5129	0.3711	0.5755	0.2546
Latvia	LVA	42800062	42805744	1	-1.4325	1.1576	0.1386	0.1079	0.1811	0.1733	0.1693	0.4504
Latvia	LVA	42800062	42805058	1	-0.5114	0.1261	0.7162	0.0548	-0.5007	-0.2946	-0.5974	-0.1563
Latvia	LVA	42800062	42803924	1	-0.6593	1.7671	1.036	0.3605	0.8054	0.3469	1.3617	0.833
Latvia	LVA	42800062	42804888	1	-1.1325	0.4012	-0.7902	0.2263	-0.1348	-0.2215	-0.4948	-0.6959
Latvia	LVA	42800062	42803277	1	-1.2898	-0.2662	-0.7902	-0.1177	-0.3437	-0.1467	0.4073	-0.4607
Latvia	LVA	42800062	42805315	1	-0.1013	2.6352	1.1355	1.1063	1.098	0.5581	0.3199	0.557
Latvia	LVA	42800062	42803660	1	-0.9081	2.6352	-0.7638	0.2388	0.3084	0.148	-0.4056	0.149
Latvia	LVA	42800062	42805549	1	-0.142	-0.6727	0.586	0.5192	0.0383	-0.5037	-0.6087	-0.959
Latvia	LVA	42800062	42801408	1	-1.2581	-0.4488	0.1386	0.2428	0.0076	-0.2408	1.3432	0.1152
Latvia	LVA	42800062	42801047	1	-1.4739	1.3403	-0.6928	-0.1974	-0.3593	-0.7793	-0.4771	-0.959
Latvia	LVA	42800062	42803717	1	0.093	-0.2662	0.0226	-0.2216	-0.0809	-1.0529	0.3482	-0.1563
Latvia	LVA	42800062	42800519	1	-0.8537	0.0634	0.5347	0.5843	0.0659	-0.8522	-0.216	-0.5711
Latvia	LVA	42800062	42803603	1	0.0891	0.4012	0.2092	-0.1605	0.2034	0.1451	-0.8012	0.4504
Latvia	LVA	42800062	42803552	0	0.1667	0.0502	-0.5564	0.5475	-0.1086	-0.4817	-0.2165	0.7627
Latvia	LVA	42800062	42801042	0	0.5075	-0.0862	-0.0413	0.181	-1.4277	0.9919	0.075	-1.4436
Latvia	LVA	42800062	42800488	0	-1.1869	-0.8994	-0.8873	0.0874	-0.1384	-1.6678	-1.305	-2.5027
Latvia	LVA	42800062	42805242	0	0.4903	-0.2662	-0.5907	1.2836	0.8779	1.0062	-0.1727	-0.1563
Latvia	LVA	42800062	42800028	0	-1.4017	0.2032	0.4173	0.3003	0.1066	0.0455	1.0638	-0.2726
Latvia	LVA	42800062	42804834	0	0.3884	0.468	0.0226	1.1485	0.6464	-0.531	0.8038	-0.5912
Latvia	LVA	42800062	42803167	0	-0.294	-0.2662	0.0226	0.4444	0.3268	0.0685	0.1693	0.1216
Latvia	LVA	42800062	42802444	0	0.7285	0.2668	0.6825	0.4237	0.5076	0.3821	1.656	0.1216
Latvia	LVA	42800062	42801467	0	0.5005	-0.2662	-0.227	0.788	1.7054	0.5375	0.5755	0.4777
Latvia	LVA	42800062	42802145	0	-0.0937	0.2032	0.1142	0.8134	0.6843	0.6637	0.1648	2.0955
Latvia	LVA	42800062	42804378	0	0.5161	0.3239	1.4967	0.0394	1.0041	-0.0712	1.2262	2.0955
Latvia	LVA	42800062	42805714	0	0.3182	0.3464	-0.4338	0.0795	1.0169	-0.4612	-0.1727	-0.1865
Latvia	LVA	42800062	42802963	0	-0.7384	-0.0862	0.5833	-0.523	0.2579	-0.3508	-0.309	2.0955
Latvia	LVA	42800062	42803829	1	0.6325	0.1125	-0.8554	0.342	-0.0432	-0.8849	-0.9906	0.2546
Latvia	LVA	42800063	42803276	0	-1.3864	0.215	0.4173	0.6992	0.8779	1.5105	1.2262	-0.1563
Latvia	LVA	42800063	42802596	1	-1.4042	2.6352	1.9359	-0.0382	-0.2708	0.7256	0.5755	0.1216
Latvia	LVA	42800063	42800834	1	-0.354	2.6352	0.586	0.5074	-0.5273	0.7413	-2.1355	0.4994
Latvia	LVA	42800063	42800299	0	-0.3207	-0.6593	0.7162	-0.3777	-0.1027	-0.2306	-0.216	0.2862
Latvia	LVA	42800063	42804452	0	-1.427
Latvia	LVA	42800063	42801775	0	-0.7925
Latvia	LVA	42800063	42800773	0	-2.4761	-1.3452	-2.664	-2.6893	-1.5403	0.2389	-2.1355	-2.3095
Latvia	LVA	42800064	42801501	1	-0.5949	-0.0862	0.0226	0.1101	0.4684	0.7598	0.5755	0.7435
Latvia	LVA	42800064	42803119	1	-0.0628	0.7946	-0.5907	0.1162	-0.2623	0.1012	-0.3912	0.1216
Latvia	LVA	42800064	42805672	1	-1.1013	2.6352	-0.335	-1.0608	0.3785	0.4379	-0.1026	0.4994
Latvia	LVA	42800064	42804758	1	-0.986	-0.0862	0.0226	0.7113	0.8779	1.1467	0.5755	0.1216
Latvia	LVA	42800064	42800968	1	-0.3395	-0.4093	-1.0611	0.9037	0.065	0.5837	-1.305	-0.946
Latvia	LVA	42800064	42801430	1	-0.566	0.2032	0.5347	-0.0018	-0.7789	0.1359	-0.4948	0.1216
Latvia	LVA	42800064	42800807	1	-1.7447	0.0502	-0.7638	0.3407	0.5458	0.2987	0.1693	0.1216
Latvia	LVA	42800064	42804483	1	-1.4192	0.1852	-0.227	-0.0954	0.2176	0.2401	-0.3912	-0.1563
Latvia	LVA	42800064	42800362	1	-0.4277	0.96	0.586	0.282	0.2951	0.5642		0.4777
Latvia	LVA	42800064	42802362	1	-1.4688	0.6751		0.4931	0.387	0.7344		0.4777
Latvia	LVA	42800064	42802157	1	-1.7607	-0.7136	-2.664	0.9184	-0.435	0.4217	-0.3912	-1.1405
Latvia	LVA	42800064	42801523	0	-1.8863	0.3404	0.8271	-1.2417	-0.1437	-1.6678	-0.4805	0.4777
Latvia	LVA	42800064	42804553	0	-1.0558	-2.4463					0.5755	0.1216
Latvia	LVA	42800064	42800964	0	-0.7272	-0.2479	0.0226	0.7461	0.2498	-1.6678	0.8038	0.1216
Latvia	LVA	42800064	42803546	0	0.2801	-0.0862	0.0226	1.2836	0.8779	1.5721	0.5755	0.1216
Latvia	LVA	42800064	42804942	0	-0.1881	1.7671	-0.2737	0.4422	0.4026	0.5095	0.5755	0.8567
Latvia	LVA	42800064	42802795	0	-1.4839	1.7671	0.0226	-0.109	0.5809	0.216	1.4793	1.0448
Latvia	LVA	42800064	42803355	0	-0.1655	-0.4314	-0.227	0.7113	0.3374	1.0062	0.5755	-0.5912
Latvia	LVA	42800064	42800241	0	-0.6104	-1.3452	-0.7315	0.4002	0.8779	0.8984	-0.1566	0.1216
Latvia	LVA	42800065	42801460	1	-0.5912	-0.1968	-0.8374	0.446	0.7734	0.5127	0.0177	-1.0454
Latvia	LVA	42800065	42802403	1	-1.634	-0.8348	0.0226	-0.3921	-1.0127	-0.0663	-0.2836	-0.1563
Latvia	LVA	42800065	42805063	1	-0.3913	-0.0862	-0.5836	0.634	-0.1416	1.1144	-0.6057	-0.9815
Latvia	LVA	42800065	42804063	1	-1.6194	-1.1856	-1.4011	0.0421	0.0813	0.1116	-0.7325	-0.1314
Latvia	LVA	42800065	42800821	0	-0.2787	-0.0192	0.0226	0.6346	0.4743	0.5524	-0.2128	0.388
Latvia	LVA	42800065	42803819	0	-1.384	0.1245	-0.4806	0.2157	0.2347	0.5013	0.1648	0.388
Latvia	LVA	42800065	42800859	0	-0.9646	-0.983	-0.7836	0.7113	0.2684	-1.6678	0.5755	0.1216
Latvia	LVA	42800065	42804643	0	-0.6446	-0.8821	-1.27	0.6333	-0.1967	0.5794	0.0553	0.1216
Latvia	LVA	42800065	42805643	0	-0.2391	-1.7749	-1.682	-0.7726	-1.069	-0.1986	-2.1355	-1.775
Latvia	LVA	42800065	42802698	0	-1.4255	-0.2662	-0.4728	0.3121	-0.0739	0.8304	0.0256	0.1216
Latvia	LVA	42800065	42800089	0	-1.3836	-1.0744	-0.691	-0.3043	-0.4834	0.1559	-0.4948	0.1216
Latvia	LVA	42800065	42803184	1	-1.0616	-0.5743	-0.7902	0.0757	-0.7242	-0.1414	-0.1727	-0.2503
Latvia	LVA	42800065	42801146	1	-1.6413	-0.9334	-1.3514	0.0674	-0.6893	0.0575	-0.1722	-0.5912
Latvia	LVA	42800065	42800611	1	-1.432	-0.2662	-0.3802	0.2027	-0.1777	0.4395	-0.4948	-0.5251
Latvia	LVA	42800065	42803791	1	-0.5955	-0.6593	-0.5907	0.0944	-0.3906	-0.1589	-0.8012	-0.7496
Latvia	LVA	42800065	42801219	1	-1.8626	0.7308	0.1386	0.71	0.4512	0.5759	-0.2704	0.4504
Latvia	LVA	42800065	42803457	1	-1.08	-0.59	-0.8627	-0.0392	0.3084	0.7769	-0.2821	-0.7496
Latvia	LVA	42800065	42803114	1	-1.7412	0.1245	-0.227	0.1258	-0.1361	0.1506	-0.0987	-0.4607
Latvia	LVA	42800065	42804360	0	-1.6491	0.8828	0.9705	0.094	-0.2391	0.1148	0.0405	0.0876
Latvia	LVA	42800065	42801971	0	0.4094	1.7162	1.9359	0.4516	2.0985	0.7636	2.4277	2.0955
Latvia	LVA	42800065	42805394	0	0.3872	-0.4314	0.0226	0.236	1.2397	0.4742	0.5755	-0.4377
Latvia	LVA	42800065	42804663	0	0.4336	2.6352	0.7162	0.7709	1.0231	1.0021	0.5755	0.1216
Latvia	LVA	42800065	42804081	0	-0.7891	0.468	-0.5178	1.1152	0.8889	1.339	-0.2704	0.8136
Latvia	LVA	42800065	42803697	0	0.1895	-0.4314	-0.227	0.4927	-0.2323	0.7344	-0.5832	0.1216
Latvia	LVA	42800065	42802307	0	-0.74	0.7825	0.3416	0.0307	1.5739	0.6916	0.8038	0.9888
Latvia	LVA	42800065	42804120	0	0.2691	1.1352	0.894	0.6433	0.4466	0.3885	1.3432	2.0955
Latvia	LVA	42800065	42800123	0	-0.1952	-0.0862	-0.227	0.3951	0.41	0.4147	0.1648	0.1216
Latvia	LVA	42800066	42801588	0	-0.4912	0.0634	1.2341	0.6979	4.8357	0.846	1.656	2.0955
Latvia	LVA	42800066	42801413	0	-0.7689	0.2032	0.4173	0.3915	0.3252	0.8702	0.8038	1.0448
Latvia	LVA	42800066	42801904	1	-1.9007	0.1997	0.0226	-0.1783	-0.4079	-0.2544	-0.2004	-0.1563
Latvia	LVA	42800066	42802097	1	-0.4268	-0.3501	-0.3526	0.273	0.2772	0.3531	0.542	0.4184
Latvia	LVA	42800066	42803865	1	-0.0792	-0.59	-0.7638	0.4107	0.6248	-0.3205	-0.5832	-0.5251
Latvia	LVA	42800066	42800294	1	0.7754	-0.9416	0.0226	0.4763	0.6447	0.6303	-1.0571	-0.4784
Latvia	LVA	42800066	42801498	1	0.5979	-0.9814	-0.5907	0.111	0.6091	-0.0572	-0.6852	-0.946
Latvia	LVA	42800066	42804487	0	-0.8329	0.1945	1.1657	-0.9998	-0.4118	-1.6678	0.5755	1.515
Latvia	LVA	42800066	42804667	0	0.5136	-0.4998	0.0226	1.3703	1.466	1.9339	0.5755	0.1216
Latvia	LVA	42800066	42802832	0	0.6687	0.5696	-0.732	0.1552	1.3871	0.1282	1.4834	0.6919
Latvia	LVA	42800066	42801486	0	-1.2023	-0.8869	-0.227	-0.5559	0.3219	-0.0466	-0.1972	-0.7108
Latvia	LVA	42800066	42802484	0	-0.929	-1.289	-1.9313	0.5345	-0.7043	-1.6678	-2.1355	1.2841
Latvia	LVA	42800066	42802448	0	0.7347	-0.0994	-0.5907	0.8143	0.5875	0.1512	0.1693	-0.7639
Latvia	LVA	42800066	42803141	0	-2.0964	-0.5717	-0.8285	0.7625	0.2852	0.8262	-0.3702	-0.0998
Latvia	LVA	42800066	42802937	0	0.7545	0.4513	1.2867	0.1484	0.5825	-0.2295	0.9254	0.9888
Latvia	LVA	42800066	42801557	0	-1.0103	0.7989	-0.5034	0.2387	0.9606	0.3283	-1.0808	0.7627
Latvia	LVA	42800067	42800044	1	-1.8386	-0.2662	-0.8946	0.7373	0.6587	0.7917	0.3482	0.1216
Latvia	LVA	42800067	42803390	1	-1.3377	-0.8264	-0.6843	0.7351	-0.6464	1.5721	-0.0987	0.1216
Latvia	LVA	42800067	42803522	1	-1.1584	-0.59	-0.5836	-1.2698	-0.5521	-0.9292	-0.4948	-0.3297
Latvia	LVA	42800067	42801435	1	-1.877	-0.983	-0.7638	0.3813	-0.4357	-0.0798	-1.1693	-0.4377
Latvia	LVA	42800067	42803464	1	-0.2055	-0.9437	-0.8219	-1.0104	0.3665	-0.2766	-0.4948	-0.7639
Latvia	LVA	42800067	42801705	1	0.1874	0.2607	-0.227	-0.3348	-0.373	-0.801	0.3482	-0.4607
Latvia	LVA	42800067	42802205	1	-1.5664	-0.438	-0.8627	0.2612	-0.3613	0.1438	-0.6852	0.1216
Latvia	LVA	42800067	42803035	1	-1.3647	-1.5933	-0.7363	-1.2764	-0.5161	-0.7093	-0.2836	0.3754
Latvia	LVA	42800067	42801286	0	-1.7283	-0.7199	-0.7836	1.7405	0.9502	1.6247	-0.0553	0.1216
Latvia	LVA	42800067	42800665	0	-1.028	0.0502	0.0226	0.0854	0.2829	0.4649	-0.3912	0.1216
Latvia	LVA	42800067	42800390	0	-2.1243	-0.983	-0.7902	1.3368	-0.3486	0.0258	-0.6852	-0.5079
Latvia	LVA	42800068	42804469	1	-1.9937	-0.1827	-1.0411	-0.2448	-0.4893	-0.1817	-0.8044	-0.8698
Latvia	LVA	42800068	42802615	1	0.6365	-0.8825	-0.5907	-0.2179	0.0712	0.3344	-0.414	-0.6774
Latvia	LVA	42800068	42804301	1	-1.6837	-0.438	-0.7836	0.1292	-0.3891	-0.8849	-0.4948	-0.5251
Latvia	LVA	42800068	42801914	1	-1.9944	0.4034	0.1386	0.0353	0.0556	0.2999	0.0221	-0.3297
Latvia	LVA	42800068	42804442	1	-1.6913	0.3464	-0.227	-0.0539	0.1515	0.2582	-0.1722	-0.5251
Latvia	LVA	42800068	42804403	0	-1.5267	0.0634	-0.9947	-0.4651	-0.5606	-0.0138	-0.0823	-0.9299
Latvia	LVA	42800068	42801749	0	-1.4816	-0.4488	-0.4958	0.049	0.2304	0.2589	0.0256	-1.0743
Latvia	LVA	42800069	42803471	0	0.1026	-0.59	0.0226	1.0822	0.2738	0.5403	-0.1026	0.1216
Latvia	LVA	42800069	42803941	1	0.4972	0.468	0.7162	-0.3768	-0.4063	-0.1795	0.5755	-0.1563
Latvia	LVA	42800069	42801296	1	1.0683	1.4003	0.8271	0.3863	0.1329	-0.2131	-0.3206	0.833
Latvia	LVA	42800069	42804535	1	-0.2519	-0.4203	-0.227	0.2877	-0.3041	0.3867	-0.0987	-0.5912
Latvia	LVA	42800069	42800761	1	-0.0124	-0.6028	-0.4728	-0.3915	-0.5921	-0.7368	-0.532	0.1959
Latvia	LVA	42800069	42803298	1	-0.8543	-0.0862	-0.227	0.128	-0.2845	-0.4384	0.0256	0.0658
Latvia	LVA	42800069	42803875	1	-0.2592	-0.2479	0.4907	0.6398	-0.2222	0.3852	0.0256	0.4994
Latvia	LVA	42800069	42805414	1	-0.4913	-0.2662	-0.7902	0.1617	0.2851	-0.2654	-1.5848	-0.1563
Latvia	LVA	42800069	42805623	1	-0.2566	-0.2842	-0.227	0.827	-0.3508	0.3845	-0.1154	0.1216
Latvia	LVA	42800069	42802842	1	0.3897	-0.4314	-0.3332	0.171	-0.275	0.0486	-0.3876	-0.5912
Latvia	LVA	42800069	42800559	1	0.5423	-0.59	0.0226	0.1641	-0.2784	-0.2574	-0.5832	-0.1563
Latvia	LVA	42800069	42803465	1	0.6451	-0.269	0.0226	0.5315	-0.7464	0.2301	-0.3387	0.2525
Latvia	LVA	42800069	42802299	1	-1.1891	-0.0966	0.4907	0.1302	-0.1228	-1.6678	0.3424	2.0955
Latvia	LVA	42800069	42805334	0	-0.169	0.2032	0.7162	-0.1157	-0.4015	0.0083	-0.4061	-0.1563
Latvia	LVA	42800069	42800259	0	-1.8272	1.3697	1.4967	0.2147	0.425	0.1439	0.3415	1.515
Latvia	LVA	42800069	42803714	0	0.2804	-0.2662	-0.227	0.6605	0.4634	0.6146	1.2262	0.4777
Latvia	LVA	42800069	42801020	0	-0.6489	-0.0862	-0.4806	0.0074	-0.1546	0.6566	0.0215	0.1216
Latvia	LVA	42800069	42804248	0	-0.2902	-0.2662	-0.2827	0.7058	0.8239	0.2393	0.1693	0.1216
Latvia	LVA	42800069	42801403	0	0.4771	0.2577	0.1386	0.5441	0.6971	0.4234	-0.176	-0.2503
Latvia	LVA	42800069	42804731	0	0.4518	-0.2662	-0.4728	0.538	0.6987	0.2423	0.1922	0.0301
Latvia	LVA	42800069	42800518	0	-0.163	-0.4314	-1.4131	0.2769	0.5207	0.7083	-0.5832	0.0484
Latvia	LVA	42800069	42802798	0	0.5694	-0.0862	-0.227	0.6771	-0.4993	0.2605	0.8038	0.1216
Latvia	LVA	42800069	42803929	1	0.5584	-0.59	-0.2943	-0.3262	-0.9864	-1.6678	-0.8012	-0.4784
Latvia	LVA	42800069	42801351	0	-1.2901	-0.2662	-0.5907	-0.7473	0.0223	-0.032	-0.3912	0.1216
Latvia	LVA	42800070	42805112	1	-0.4336	-0.1486	0.0942	0.1979	1.3154	0.9889	0.9579	0.9888
Latvia	LVA	42800070	42804212	1	0.0295	-0.5769	-0.7902	0.2756	-0.1065	0.0866	-1.0753	-0.7639
Latvia	LVA	42800070	42803620	0	-0.0242	-0.2033	1.4967	0.36	0.5417	0.1076	0.5145	1.2147
Latvia	LVA	42800071	42800148	1	-1.3689	-0.6139	-1.1926	0.1063	-1.1974	-0.0134	-2.1355	-0.7317
Latvia	LVA	42800071	42803336	0	-0.8717
Latvia	LVA	42800071	42800340	1	0.1114	-0.4314	0.0226	0.3144	0.6442	0.5069	0.0256	-0.1563
Latvia	LVA	42800071	42805119	1	-1.7002	-0.7412	0.3904	0.2599	-0.479	0.1609	-0.7025	-0.2485
Latvia	LVA	42800071	42801606	1	0.5968	-0.4314	0.0226	-0.1058	0.6472	-1.6678	-0.0553	0.1216
Latvia	LVA	42800071	42804847	1	-1.3312	-0.0862	0.0226	3.6039	1.1218	0.1394	0.5755	0.1216
Latvia	LVA	42800071	42801861	1	-0.1488	-0.9752	-0.9607	-0.3604	-0.7983	-1.6678	-1.5537	-0.7496
Latvia	LVA	42800071	42803324	1	-0.0868	-0.0994	-1.007	0.0413	-0.0931	-0.1627	-1.4214	-0.3086
Latvia	LVA	42800071	42802232	0	-0.8786	0.4349	0.5021	0.0472	0.9196	0.1635	0.8382	0.4994
Latvia	LVA	42800071	42800124	0	-0.2471	-1.1128	-0.9607	-0.3713	-0.9206	-0.5141	-0.3876	-1.235
Latvia	LVA	42800071	42800189	0	0.6421	-0.4314	-0.227	0.1517	0.0017	0.3117	0.5755	-0.2726
Latvia	LVA	42800071	42804199	0	-1.2562	-0.6487	0.4548	0.6867	-0.7394	-1.6678	-0.1403	-0.4205
Latvia	LVA	42800071	42804833	0	-0.4796	2.6352	1.9359	3.6039	2.9962	3.6292	2.4277	2.0955
Latvia	LVA	42800071	42800702	0	0.6399	2.6352	0.8425	0.8399	0.9352	0.5906	1.4752	-0.9943
Latvia	LVA	42800071	42804702	0	-1.144	-0.5133	1.4967	0.6615	0.1115	-0.4487	1.2262	1.515
Latvia	LVA	42800071	42802170	0	0.5982	0.3239	-0.9607	0.6299	0.5658	0.5681	-0.6595	-0.2709
Latvia	LVA	42800071	42800255	1	-0.4293	-0.2479		0.6742	0.5637	0.7469
Latvia	LVA	42800071	42801325	0	0.9762	-0.4326		0.0764	-0.193	0.3325
Latvia	LVA	42800071	42804039	0	0.757				0.4064
Latvia	LVA	42800071	42803948	0	-1.153	0.239	1.2899	0.9683	1.359	-1.6678	0.5755	2.0955
Latvia	LVA	42800072	42801751	0	0.4821	-1.0138	-0.8303	0.6875	0.1087	1.3417	-0.309	0.4392
Latvia	LVA	42800072	42803644	0	0.3208
Latvia	LVA	42800072	42800209	0	-0.0231	-2.9627	-2.664	1.4852	1.2018	0.8803	-2.1355	-2.5027
Latvia	LVA	42800072	42804970	1	-1.6936	1.3889	-0.8627	-0.3174	-0.3846	0.3222	-0.1026	0.1216
Latvia	LVA	42800072	42804505	1	-0.0947	0.5266	-1.0411	-0.2448	-0.398	0.1552	-0.8913	-0.3297
Latvia	LVA	42800072	42802370	1	-0.1354	1.7671	-0.4338	-1.1979	-0.8611	-0.6274	-0.532	0.149
Latvia	LVA	42800072	42804340	1	-0.5552	0.7946	-0.227	0.602	0.6413	0.6461	0.5755	0.1907
Latvia	LVA	42800072	42801402	1	-1.7637	-0.3531	-1.263	-0.796	-0.3229	-0.0695	-0.5812	-0.7496
Latvia	LVA	42800072	42801600	0	0.0959	-2.9627	0.9331	0.3699	0.6101	-0.1372	-0.0823	1.4234
Latvia	LVA	42800072	42802051	0	-2.9527		-0.9316			-0.7098		2.0955
Latvia	LVA	42800073	42805126	0	-1.5448	-0.103	0.0226	0.8102	0.6648	0.4623	0.5755	0.1216
Latvia	LVA	42800073	42801738	0	-0.8909	-0.59	-1.0611	0.6311	0.1728	0.8151	-0.176	-0.6959
Latvia	LVA	42800073	42802501	1	-0.5789	1.1132	0.5833	0.1566	-0.2113	0.5475	0.549	-0.2503
Latvia	LVA	42800073	42800817	1	-2.1274	0.1892	-0.5034	-0.1909	-0.5434	0.0748	-1.5848	0.1216
Latvia	LVA	42800073	42801268	0	-0.6612	-0.7815	0.0226	0.1613	0.7486	0.4902	0.5755	0.1216
Latvia	LVA	42800073	42800027	0	-1.2204	0.3289	-0.2827	0.9098	0.6966	1.1563	-0.1026	-0.222
Latvia	LVA	42800073	42800424	0	-0.5511	0.4457	1.1381	0.7495	1.1976	0.9702	1.1171	2.0955
Latvia	LVA	42800073	42802893	0	-1.1413	-1.1714	0.0226	0.9366	0.7709	0.2472	-0.0553	-0.3297
Latvia	LVA	42800073	42803547	0	-1.745	0.1997	-0.4338	0.4644	0.6455	0.6985	-0.1727	-0.5912
Latvia	LVA	42800073	42801164	0	-1.0322	-0.6593	0.0226	0.0941	-0.2208	0.1384	0.5755	0.1216
Latvia	LVA	42800074	42800435	1	-0.1516	-0.7221	0.4173	-0.0379	-0.5101	-0.2804	-0.414	-0.5251
Latvia	LVA	42800074	42800937	0	0.1789	-0.2479	-0.5034	-0.1423	-0.0993	-0.4427	0.1648	0.1216
Latvia	LVA	42800074	42800936	1	0.5328	-0.5169	-1.161	0.1328	-1.0928	-0.6522	-0.4948	-1.0788
Latvia	LVA	42800074	42804694	1	0.5844
Latvia	LVA	42800074	42804052	1	0.6842	-0.0862	-1.4747	1.2836	1.1858	1.5721	0.5755	-1.1252
Latvia	LVA	42800074	42802245	1	2.0536	-0.4314	-1.1926	-2.6893	-3.7095	-0.8768	-0.2852	-0.2503
Latvia	LVA	42800074	42801927	1	0.4846	-0.4314	-1.0611	0.3692	0.9835	0.5451	-0.6852	-0.3297
Latvia	LVA	42800074	42801556	1	0.1701	0.0017	-0.9607	0.0867	-1.0217	-0.2338	-0.414	-1.1252
Latvia	LVA	42800074	42803954	1	0.3965	-0.847	-0.227	0.1396	0.0632	0.1299	0.0256	-0.7639
Latvia	LVA	42800074	42801524	1	0.5707	1.127	0.4173	-0.0637	0.1474	0.0319	0.3482	0.4504
Latvia	LVA	42800074	42800018	1	0.6899	-1.1493	0.0226	0.1285	0.4152	0.2047	-1.2871	-0.4607
Latvia	LVA	42800074	42801810	1	0.0367	-0.2662	-0.227	0.3289	-0.7734	0.1392	0.0256	-0.7507
Latvia	LVA	42800074	42805300	1	0.0687	-0.6655	-0.442	-0.036	-0.2077	0.0575	-0.5828	-0.251
Latvia	LVA	42800074	42800965	1	0.9373	-0.4314	0.7717	0.5197	0.5676	0.7371	-0.0551	0.1216
Latvia	LVA	42800074	42801577	0	-0.2096	-0.4174	0.0226	0.1787	0.3377	0.3163	0.5755	0.1216
Latvia	LVA	42800074	42803236	0	0.6734	-0.0862	0.0226	-0.037	0.193	1.0088	2.4277	2.0955
Latvia	LVA	42800074	42804136	0	0.9437	0.1371	-0.5034	-1.0059	-1.0372	-1.6678	0.1693	-0.4607
Latvia	LVA	42800074	42803202	0	0.4991	-0.4314	-0.227	0.0924	-0.2619	0.108	0.1648	0.1216
Latvia	LVA	42800074	42801805	0	0.6634	-0.6706	1.9359	0.2596	0.3663	0.5485	1.2262	2.0955
Latvia	LVA	42800074	42802806	0	0.7534	-0.0176	0.8038	-0.2057	0.0089	0.3928	0.0215	0.4725
Latvia	LVA	42800074	42803542	0	1.2714	-0.0862	1.4967	0.4961	0.864	0.7597	0.5755	0.1216
Latvia	LVA	42800074	42804679	0	0.4031	-0.969	0.0226	0.9631	1.1182	0.9698	0.3482	0.1216
Latvia	LVA	42800075	42803904	1	0.0539	0.1736	-0.3526	0.0735	0.5424	-0.801	-0.3876	0.1824
Latvia	LVA	42800075	42803763	1	0.2229	-0.7092	-0.3827	0.5505	0.5386	-0.9484	0.075	0.1959
Latvia	LVA	42800075	42800934	1	0.2509	-1.0744	-0.691	-0.4744	-0.8617	0.3605	-0.4771	-0.7496
Latvia	LVA	42800075	42805385	1	0.4497	-0.7737	-0.8627	0.1885	-0.6114	-1.6678	-0.2821	-0.959
Latvia	LVA	42800075	42800036	1	1.1524	-0.4409	-1.6877	-0.1283	-0.1796	-0.3261	-2.1355	-0.9101
Latvia	LVA	42800075	42801954	1	0.9052	1.3697	1.9359	0.7783	1.4148	3.6292	0.3707	2.0955
Latvia	LVA	42800075	42801581	1	0.8135	-0.9814	0.0226	0.2198	0.4355	0.2608	-0.0823	-0.5473
Latvia	LVA	42800075	42800097	1	0.6686	-0.0862	0.7162	-0.1607	-0.5109	0.301	0.0221	-0.1563
Latvia	LVA	42800075	42804411	1	0.561	-0.8374	-0.9551	-0.6242	-0.8136	-1.6678	-1.2624	-1.2965
Latvia	LVA	42800075	42802178	1	0.2321	-0.9924	-0.442	0.4679	-0.1184	-1.6678	-0.6852	-0.7496
Latvia	LVA	42800075	42800688	1	0.9288	-0.4314	0.586	0.8432	0.5029	-0.5309	-0.6378	-0.2503
Latvia	LVA	42800075	42804482	1	-0.2614	-0.2662	-0.7902	-0.3594	-0.0309	-0.4657	-2.1355	-0.3297
Latvia	LVA	42800075	42802259	0	1.5721	0.3789	1.9359	-2.6702	0.1638	-1.6678	0.0215	1.515
Latvia	LVA	42800075	42801233	0	0.608	-0.2479	0.0226	0.8163	0.6927	1.3339	0.5755	0.388
Latvia	LVA	42800075	42800874	0	0.4665	-0.0862	0.0226	0.1053	0.2531	0.4394	0.5755	0.1216
Latvia	LVA	42800075	42800731	0	0.2331	-0.0862	0.0226	0.7113	-0.0408	1.0062	0.5755	0.1216
Latvia	LVA	42800075	42805073	0	0.0561	-0.0862	-0.335	-0.1313	-0.4649	-1.6678	-0.8342	-0.9257
Latvia	LVA	42800075	42800684	0	0.7141	0.5179	0.4437	3.6039	1.4609	-1.6678	2.4277	2.0955
Latvia	LVA	42800075	42801916	0	0.8118	-0.59	-0.9607	0.138	0.7574	0.4351	-0.2852	-0.1563
Latvia	LVA	42800075	42801896	0	-1.0871	-0.7306	0.0226	-0.4978	-0.0334	-1.6678	-0.3876	0.1216
Latvia	LVA	42800075	42801362	0	1.2416	-2.9627	1.9359	-0.314	-0.9321	-0.1061	-0.4918	2.0955
Latvia	LVA	42800075	42802921	0	1.1433	-0.847	-1.5117	-0.1733	-0.2642	-0.1728	-1.5596	-0.8771
Latvia	LVA	42800075	42803787	0	1.4807	-1.0197	-0.7183	0.5162	0.22	0.9805	-0.2704	-0.7108
Latvia	LVA	42800075	42802628	0	0.8538	-1.9174	-2.664	0.1053	-0.9746	0.4394	-0.6852	-0.6335
Latvia	LVA	42800075	42803961	0	1.0664	0.1141	1.9359	0.5209	0.8591	0.6907	0.8038	2.0955
Latvia	LVA	42800075	42802570	1	0.7297	-0.2479	0.0226	0.2642	0.0631	-0.0117	0.3482	0.1216
Latvia	LVA	42800075	42802413	1	0.7021	-1.1804	-1.1926	-0.6787	-0.7897	-0.079	-0.6852	-0.7496
Latvia	LVA	42800075	42801714	0	-0.5264	0.5836	-0.227	-0.1115	0.6955	0.4939	-0.5978	-0.5251
Latvia	LVA	42800075	42802526	0	1.7358	0.631	1.9359	1.9809	4.8357	-1.6678	2.4277	2.0955
Latvia	LVA	42800076	42800224	1	0.6528	0.6608	1.9359	0.8539	0.577	0.8115	0.5755	-0.3297
Latvia	LVA	42800076	42801241	0	1.2862	-0.0306	1.036	-0.321	0.7597	-0.2092	0.8038	2.0955
Latvia	LVA	42800076	42803425	0	0.1291	0.2032	-0.227	0.213	0.5576	0.3259	0.9863	0.6905
Latvia	LVA	42800076	42802275	0	0.0108	0.2842	1.4967	0.6333	0.5696	0.8867	-0.0616	2.0955
Latvia	LVA	42800076	42805450	1	-0.3324	-0.8869	-0.4806	-0.5527	-0.1346	-0.9484	-0.3912	-0.6959
Latvia	LVA	42800076	42800787	1	1.2423	-1.1772	-0.2737	1.0108	-0.0597	-0.3801	1.1217	-1.3305
Latvia	LVA	42800076	42802210	1	0.0156	0.0428	-0.6315	0.8786	-0.0908	0.1415	0.3473	0.1959
Latvia	LVA	42800076	42804021	1	-0.13	-0.2662	-0.7902	0.2412	0.5241	0.6642	-0.4948	-0.7496
Latvia	LVA	42800076	42803066	1	0.6567	-0.2662	-0.5544	-0.1517	0.2976	-1.6678	-0.0377	0.7864
Latvia	LVA	42800076	42804666	1	0.5427	-0.4314	-1.2374	0.1985	-0.9571	0.2415	-0.6852	-0.946
Latvia	LVA	42800076	42804633	1	-0.4089	0.0402	-0.5544	0.215	0.2984	0.5965	1.2262	0.4504
Latvia	LVA	42800076	42804037	1	-0.0353	0.7821	0.7804	1.2578	0.5976	0.517	-0.8686	2.0955
Latvia	LVA	42800076	42805583	1	-1.0765	-0.8379	-0.8219	0.3655	-0.7682	0.1008	-0.1727	-0.943
Latvia	LVA	42800076	42802831	1	0.8086	0.0666	-0.227	0.5947	0.3084	0.3592	0.5409	-0.7317
Latvia	LVA	42800076	42802932	0	-1.7474	-0.7199	-0.5034	0.698	-0.0408	1.2672	0.0105	0.1216
Latvia	LVA	42800076	42805550	0	0.2415	-0.2479	-0.227	0.4013	2.7384	0.8064	0.9254	0.5553
Latvia	LVA	42800076	42800261	0	-0.1442	0.7821	0.8348	-0.886	0.3509	0.1262	0.7264	1.3857
Latvia	LVA	42800076	42803594	0	-0.7209	0.5836	0.1386	-1.4319	-0.205	0.2619	-0.0992	0.1216
Latvia	LVA	42800076	42801942	0	-0.1714	-0.2662	-0.8627	0.2163	-0.0682	0.5561	-0.1026	-0.7317
Latvia	LVA	42800076	42800599	0	0.3964	-0.0966	0.8038	0.1974	0.5325	0.6955	-0.606	-0.1563
Latvia	LVA	42800076	42800121	0	-0.0259	0.2032	1.2867	0.3533	1.0579	-0.0712	0.8038	2.0955
Latvia	LVA	42800076	42803514	0	-0.4158	-0.0862	-0.3827	0.5354	-0.0588	-0.4817	0.3482	-1.1252
Latvia	LVA	42800076	42803211	0	0.9233	0.0666	-0.227	1.0693	0.601	0.7084	0.5755	-0.2503
Latvia	LVA	42800076	42803922	0	0.0979	2.6352	1.9359	-0.7667	-0.2124	0.5254		2.0955
Latvia	LVA	42800076	42804752	0	-1.0363	-0.6706	0.5347	0.3112	-0.5068	-0.5569	1.0684	1.1508
Latvia	LVA	42800076	42803243	0	0.9389	1.3403	1.9359	3.6039	2.3811	1.5721	2.4277	2.0955
Latvia	LVA	42800076	42802491	0	0.7546	-0.4174	-0.4728	0.5463	-0.3228	0.7417	0.075	-0.5305
Latvia	LVA	42800076	42805254	0	-1.0657	0.5404	-1.1093	-0.4112	-0.1175	-0.2644	0.0215	0.1216
Latvia	LVA	42800077	42803373	0	0.5072	-2.1972	-0.3637	0.8673	0.1609	0.7715	-1.0839	-1.2383
Latvia	LVA	42800077	42804445	0	-1.376	-1.1796	-1.1926	0.245	-0.2262	0.4394	-0.2004	0.1216
Latvia	LVA	42800077	42801238	0	-2.3814	0.1719	-0.8154	0.1906	-0.2112	0.1559	-0.0987	-0.3297
Latvia	LVA	42800077	42800272	0	-1.6904	0.0634	-0.227	-0.1409	0.2189	0.5986	-0.4948	-0.5711
Latvia	LVA	42800078	42801694	0	1.3105	1.1576		-0.5571		3.6292
Latvia	LVA	42800078	42805261	1	0.4612	-1.2465	-0.8555	-0.2311	-0.381	-0.2717	0.4137	-0.5475
Latvia	LVA	42800078	42804763	1	1.112	-0.4314	0.0226	0.1577	0.018	0.2532	-0.9057	0.1216
Latvia	LVA	42800078	42803090	1	0.9235	-0.2662	0.5833	0.6175	0.0396	0.3893	-0.5945	-0.7496
Latvia	LVA	42800078	42803129	1	-1.225	-0.0862	-0.8627	0.6142	0.3442	0.9952	0.3482	-0.6073
Latvia	LVA	42800078	42801006	1	-0.933	0.5266	0.0226	0.3482	0.264	0.6689	-0.6852	-1.3037
Latvia	LVA	42800078	42803159	1	0.3423	-0.7221	0.9247	0.5432	-0.9108	0.5372	-1.2835	-1.0788
Latvia	LVA	42800078	42801675	1	0.4466	0.1301	0.4173	-0.2517	-0.4695	-0.8768	-0.0987	0.7864
Latvia	LVA	42800078	42802654	1	-1.8067
Latvia	LVA	42800078	42802866	1	-2.0213	-0.2366	-0.5544	0.24	-0.0703	-0.8768	0.3482	0.4504
Latvia	LVA	42800078	42801806	1	0.3676	1.1132	0.7162	0.3582	-0.0223	0.1299	-0.3268	0.4504
Latvia	LVA	42800078	42802124	0	-0.2149	1.1493	-0.4806	-0.2724	-0.4228	-0.8768	0.3473	-0.1865
Latvia	LVA	42800078	42800510	0	-0.153	-0.0966	0.0226	0.3889	0.0282	-0.8849	0.3473	1.3566
Latvia	LVA	42800078	42801629	0	0.5755	-0.0692	-0.7902	0.0958	-0.4081	-0.3239	0.0444	-0.5475
Latvia	LVA	42800078	42805131	0	0.4594	0.0502	0.0226	-0.0444	-0.3149	-0.8849	-0.2821	0.1216
Latvia	LVA	42800078	42805071	0	0.6523	0.1245	0.7162	0.3031	-0.004	0.4575	0.0254	0.1216
Latvia	LVA	42800078	42802365	0	0.1679	0.3326	0.1386	0.076	-0.207	-0.9292	-0.1026	-0.222
Latvia	LVA	42800078	42800525	0	-1.7179	0.8655	-0.5907	0.0986	0.5958	-0.7368	-0.7899	-0.4607
Latvia	LVA	42800078	42801864	0	-0.5258	1.031	1.4967	0.1535	0.7742	0.3161	0.9443	2.0955
Latvia	LVA	42800078	42804269	0	0.0515	0.0634	0.0226	-0.3163	0.7757	0.1012	0.5755	0.1216
Latvia	LVA	42800078	42800803	0	0.7573	-0.0862	0.0226	0.7113	0.5653	-0.8849	0.5755	0.1216
Latvia	LVA	42800078	42804202	0	0.1086	-0.192	0.9726	-0.075	0.2121	0.1047	0.8038	0.4994
Latvia	LVA	42800078	42804468	0	0.6255	0.1261	1.4967	0.6747	0.9872	0.5365	-0.4805	0.7435
Latvia	LVA	42800078	42803587	0	-0.2183		-0.1627			0.0601
Latvia	LVA	42800078	42801160	0	0.1792	-0.0862	-0.4246	0.7992	0.4476	0.4036	0.5755	0.1216
Latvia	LVA	42800078	42805510	0	0.7149	1.153	1.9359	0.5528	0.9827	0.7852	0.3415	0.2546
Latvia	LVA	42800079	42804016	1	-1.6857	-0.7685	-1.0217	0.0025	-0.8952	0.221	-0.3763	-1.1252
Latvia	LVA	42800079	42803551	1	0.5038	-0.0862	0.8348	-0.3958	0.4997	0.275	-2.1355	0.1216
Latvia	LVA	42800079	42800743	0	-0.267	-0.2479	1.4187	0.2847	0.1153	-1.6678	0.8038	0.1216
Latvia	LVA	42800079	42805673	0	-1.4776	-0.0862	0.0226	3.6039	4.8357	2.1339	1.5037	0.1216
Latvia	LVA	42800079	42803450	1	0.0879	2.6352	-1.9313	-0.1157	0.5214	-1.6678	-2.1355	0.1216
Latvia	LVA	42800079	42801783	1	0.9904	-0.847	0.0226	-0.5572	0.0447	-0.8849	-0.4771	-0.7496
Latvia	LVA	42800079	42804604	1	0.6227	0.1973	-1.0288	0.4696	-0.404	0.7751	0.0256	-0.6073
Latvia	LVA	42800079	42805294	1	0.2911	-0.5994	0.9192	-0.2132	-0.4175	-1.6678	-0.6852	-0.7317
Latvia	LVA	42800079	42801754	1	0.172	-0.4314	-0.8627	0.4333	-0.3028	-0.1237	0.5755	-0.2503
Latvia	LVA	42800079	42802332	1	-0.0863	-1.0744	0.9192	-0.3854	-0.8575	-0.3239	-1.2624	-0.6195
Latvia	LVA	42800079	42800954	1	0.1806	0.3875	0.9726	1.6429	1.1569	0.1711	-0.5832	-0.0625
Latvia	LVA	42800079	42804437	1	0.5946	-0.4998	0.9726	-1.7857	-0.22	-1.6678	-0.414	1.515
Latvia	LVA	42800079	42802126	1	-0.5154	-0.983	-0.5034	1.0331	0.2799	1.1538	-0.4801	-0.3297
Latvia	LVA	42800079	42802114	1	0.181	-0.2662	0.0226	0.5081	-0.2364	1.2216	-0.6852	0.1216
Latvia	LVA	42800079	42802240	1	-1.0203	-0.8755	-0.2236	-0.4623	-0.5865	0.0161	-0.2852	-0.7096
Latvia	LVA	42800079	42804631	1	-0.761	-0.5847	0.0226	-0.4379	-0.1962	0.3767	-0.6852	-0.1563
Latvia	LVA	42800079	42802719	0	-0.4286	-0.245	-0.7836	0.8349	0.4272	0.4378	-0.396	-1.1856
Latvia	LVA	42800079	42800448	0	-0.8556	-1.0245	-0.227	0.8439	1.3861	-0.7433	-0.1727	2.0955
Latvia	LVA	42800079	42804506	0	0.5239	0.7062	1.2899	0.3916	0.3351	-1.5939	0.3415	1.515
Latvia	LVA	42800079	42803387	0	-1.2697	-0.2479	-0.4728	0.7115	0.1291	0.7079	0.5755	-0.2503
Latvia	LVA	42800079	42802766	0	0.5372	-0.0862	-0.7638	0.0221	0.5318	3.6292	-0.6852	0.1216
Latvia	LVA	42800079	42801031	0	-1.3978	-0.0862	0.0226	0.1053	-0.9291	0.4394	0.5755	-0.959
Latvia	LVA	42800079	42800683	0	0.2732	-1.098	1.1752	0.5783	0.406	0.5789	-0.204	1.3566
Latvia	LVA	42800079	42803372	0	0.5452	-0.5673	0.0226	2.2677	0.5603	0.8927	0.0221	0.1216
Latvia	LVA	42800079	42803497	1	0.7233	0.0502	0.0226	0.3585	0.9101	1.309	-0.3912	-0.1563
Latvia	LVA	42800079	42803760	1	0.4867	-1.1841	0.0226	-0.009	-0.9169	-0.153	-0.6852	-0.222
Latvia	LVA	42800079	42801167	0	0.5413	0.3803	0.8348	0.231	1.4153	0.4131	2.4277	0.9444
Latvia	LVA	42800080	42805475	0	-2.0581				0.7741
Latvia	LVA	42800080	42802512	0	0.5997				-2.3097
Latvia	LVA	42800080	42805283	0	-1.7289		0.3461	1.2836	-0.0408	0.4394	0.5755	-0.6073
Latvia	LVA	42800080	42801586	0	0.8337			1.3906	1.0769	0.3286
Latvia	LVA	42800080	42803062	1	-1.9502	2.6352	-1.1926			0.895	-0.6852	-1.0494
Latvia	LVA	42800080	42802743	1	0.0344	0.8046	0.6907	0.6534	1.0793	-1.6678	0.8107	-0.3297
Latvia	LVA	42800080	42803023	1	-1.381	-0.8199	-0.6047	-0.7098	0.894	1.0091	-0.2249	-0.6621
Latvia	LVA	42800080	42800356	1	-1.9395	-0.6447		0.717	-0.0207	0.5491
Latvia	LVA	42800080	42803147	1	-1.225	-0.2479	-0.4728	0.8187	0.1979	0.942	0.5755	-0.222
Latvia	LVA	42800080	42803426	0	-1.1385	-0.0862	0.0226	0.8976	-0.0753	1.5303	0.2679	-0.7745
Latvia	LVA	42800080	42805612	0	-2.0239	-0.0862	0.0226	0.3794	1.0184	-0.9484	0.5285	2.0955
Latvia	LVA	42800081	42805147	1	-1.6081	-1.3452	-1.1926	-2.6893	-0.9037	-1.2919	-0.6852	-1.1252
Latvia	LVA	42800081	42805326	1	-0.2742	-0.0862	0.0226	0.2415	-0.879	0.0909	0.5755	0.1216
Latvia	LVA	42800081	42804688	1	-1.4884	-0.2479	-0.7638	1.1346	0.548	1.1071	0.5755	0.1216
Latvia	LVA	42800081	42801595	1	-1.7231	-0.0862	-0.227	-0.3135	-0.4775	-0.8768	0.1701	0.1216
Latvia	LVA	42800081	42802454	1	-1.7005	-0.2479	0.0226	0.1224	1.2301	-0.7368	0.5755	0.1216
Latvia	LVA	42800081	42805289	1	0.1956	0.5266	0.0226	-0.936	-0.1523	0.1301	0.5755	0.1216
Latvia	LVA	42800081	42804883	1	0.2351	0.1395	-0.5944	-0.7304	-0.7155	-0.4613	-0.4918	-0.3297
Latvia	LVA	42800081	42803241	1	-1.407	0.4012	-0.6241	-0.9338	-1.2912	0.6057	-0.5861	-0.8028
Latvia	LVA	42800081	42804842	1	-0.2317	-0.4174	-1.1991	0.5877	-0.4507	-0.4384	-0.176	-1.2412
Latvia	LVA	42800081	42804305	1	0.2202	-0.5994	-1.4011	1.1659	2.1682	0.1873	0.0444	-0.5912
Latvia	LVA	42800081	42802040	0	1.0519	0.9349	-2.664	-2.6893	0.3103	0.5248	-2.1355	-2.5027
Latvia	LVA	42800081	42801611	0	-1.0098	-1.0641		0.7601	0.2634	0.9844	0.5755
Latvia	LVA	42800081	42804984	0	-1.4105	0.5999	1.9359	0.2844	0.6888	-0.0926	0.5755	0.5345
Latvia	LVA	42800081	42800019	0	-1.1833						-0.1227	-1.0798
Latvia	LVA	42800081	42804754	0	-0.7702	-0.7087	-0.7836	0.6063	0.1049	0.9286	-0.5428	-0.8104
Latvia	LVA	42800081	42802461	0	0.217
Latvia	LVA	42800081	42804614	0
Latvia	LVA	42800081	42802489	0	0.1779
Latvia	LVA	42800081	42801968	0	0.0391	-0.4314	0.5021	-0.3043	0.1154	-0.3242	-0.0551	0.1216
Latvia	LVA	42800081	42803217	0	0.1786				2.2837
Latvia	LVA	42800081	42802035	0	-0.476
Latvia	LVA	42800081	42801226	0	-1.163
Latvia	LVA	42800081	42803860	0	-1.3465	-0.4093	0.0226	-1.0576	-0.0652	0.2108	0.5755	-0.1563
Latvia	LVA	42800081	42800770	0	-0.7293	-0.0862	0.0226	0.8609	-0.6492	1.3968	0.5755	-0.2503
Latvia	LVA	42800081	42802098	0	0.0583	-0.0862	0.0226	0.6472	-0.0408	1.0062	0.5755	-0.6073
Latvia	LVA	42800081	42801150	0	-0.7877	-0.7221	0.7162	0.7449	1.1263	0.3344	-0.1727	-0.3297
Latvia	LVA	42800081	42800941	1	-0.8125	0.0441	1.9359	0.2284	0.2993	0.3845	-0.1061	-0.2503
Latvia	LVA	42800081	42804384	0	0.821	-1.0936	-0.2737	0.5356	0.6262	0.8682	-0.3733	-1.2263
Latvia	LVA	42800082	42803710	1	-0.734	-0.7221	-0.7445	0.4695	0.2087	1.0062	-0.6677	0.4994
Latvia	LVA	42800082	42802158	0	-0.9615	-1.726	-1.1926	0.3648	-0.2749	-1.6678	-0.612	-0.875
Latvia	LVA	42800082	42802037	0	-1.8083						0.3482	-0.959
Latvia	LVA	42800082	42801740	1	-1.5566	-0.59	-1.0611	0.4323	0.0205	0.2374	-0.7867	-0.959
Latvia	LVA	42800082	42800746	1	0.7203	2.6352	1.9359	0.712	0.6417	0.6456	1.231	2.0955
Latvia	LVA	42800082	42803832	1	-1.2777	-0.2741	-0.4806	-0.1069	0.8524	-0.5101	1.5243	1.1232
Latvia	LVA	42800082	42804976	1	-1.5765	-0.0862	0.0226	0.9711	0.51	0.9697	0.1701	0.1216
Latvia	LVA	42800082	42802392	1	-1.262	-0.0824	-2.664	0.1053	-0.4119	-1.6678	-0.9728	-0.7328
Latvia	LVA	42800082	42800617	1	0.2836	2.6352	1.4967	0.505	0.6932	0.2744	2.0386	2.0955
Latvia	LVA	42800082	42801858	0	-0.8739	-1.0351	-0.3526	0.1253	0.1334	-0.4463	0.3473	-0.5912
Latvia	LVA	42800082	42804651	0	-0.3851	-0.6487	-0.0758	0.3439	-0.1106	0.5917	0.0254	0.7435
Latvia	LVA	42800082	42804603	0	-1.7498	0.3039	0.8271	0.0276	0.7246	0.1663	-0.3653	0.6919
Latvia	LVA	42800082	42800359	0	1.1729	-1.3188	1.2341	0.3033	0.5249	0.519	-0.414	0.6802
Latvia	LVA	42800082	42804730	0	-0.0986	-1.3171	-0.4339	0.6333	0.4468	1.791	-0.5802	-0.9243
Latvia	LVA	42800082	42800983	0	-1.061	-1.1508	-0.7902	-0.135	0.4097	-0.0755	-0.5798	-0.7496
Latvia	LVA	42800082	42800693	0	0.3131	-0.8094	-0.227	3.6039	0.6859	0.1957	-0.3733	-0.222
Latvia	LVA	42800082	42804899	0	-0.8674	-0.7815	-0.4806	0.0857	0.2093	-1.6678	0.3473	-0.5912
Latvia	LVA	42800082	42804949	0	-0.4669	-0.7114	0.0226	-0.0334	0.6478	0.0874	0.5755	0.1216
Latvia	LVA	42800082	42805177	1	-0.1135	-1.5733	-0.4728	0.8011	0.8779	0.9263	-2.0401	-0.222
Latvia	LVA	42800082	42802695	0	0.5149	0.5746	1.9359	0.6343	1.7406	1.253	2.0386	2.0955
Latvia	LVA	42800083	42801085	1	-1.1933	0.1179	1.2867	-0.1426	-0.3074	-0.3932	-0.3907	0.4104
Latvia	LVA	42800083	42800750	1	-1.3516	-0.2479	-0.5836	0.3625	0.5102	-1.6678	-0.216	-0.1563
Latvia	LVA	42800083	42800178	1	0.6074	0.0502	0.4173	-0.1744	-0.246	-0.8849	-0.3241	-0.0129
Latvia	LVA	42800083	42803004	1	0.2656	-1.2559	-0.9551	-0.9824	-1.0768	-1.6678	-1.0602	-0.3856
Latvia	LVA	42800083	42801709	1	-1.4435	-1.3452	-1.1926	0.6333	-0.144	1.5721	-0.2004	-1.3639
Latvia	LVA	42800083	42805296	1	0.3614	0.1852	0.1386	0.7709	0.2079	0.8206	1.0854	1.1232
Latvia	LVA	42800083	42801116	1	-0.2781	-0.4314	0.1386	-0.1149	-0.7648	0.0829	0.5755	-0.4423
Latvia	LVA	42800083	42800029	0	0.9361	-1.7348	-0.3737	0.0121	-0.3365	-0.0962	-1.5596	-1.0169
Latvia	LVA	42800083	42801623	0	-0.9848	-0.0862	0.0226	0.0067	0.3432	1.5721	0.5755	0.1216
Latvia	LVA	42800083	42804844	0
Latvia	LVA	42800083	42801691	0	-1.3945
Latvia	LVA	42800083	42805251	0	0.1108
Latvia	LVA	42800083	42803821	0	-1.4105	0.1166	1.9359	-0.4863	0.2824	0.1468	0.3415	1.1232
Latvia	LVA	42800083	42802979	0	0.3174
Latvia	LVA	42800083	42801251	0	-0.0902	-0.0862	0.4173	1.2836	0.2668	0.9948	0.5755	0.1216
Latvia	LVA	42800083	42804246	0	-0.1114	0.468	-0.9607	0.3444	-0.2773	0.2314	0.1648	-0.6335
Latvia	LVA	42800083	42804925	0	0.3535	-0.0981	1.2867	-0.3754	0.4535	-0.9292	1.8077	0.8136
Latvia	LVA	42800083	42800497	0
Latvia	LVA	42800084	42800718	0	-0.8243	0.9535	1.9359	1.1005	1.122	0.5332	0.319	0.5385
Latvia	LVA	42800084	42803913	1	-0.2329	0.967	1.9359	0.4882	0.6189	0.2265	0.9863	2.0955
Latvia	LVA	42800084	42800110	1	0.2898	-0.4314	0.4173	0.3534	-0.1993	0.3444	0.1701	-0.2503
Latvia	LVA	42800084	42800629	1	-1.6722	-1.1408	-1.2567	-0.4886	-2.0091	-0.2781	-0.4948	-1.3027
Latvia	LVA	42800084	42801538	1	0.0401	0.2607	-0.3048	0.6695	0.3167	-0.0184	-0.4948	0.3899
Latvia	LVA	42800084	42800034	1	0.6394	0.32	0.9247	1.2836	0.6843	1.1403	0.5755	0.1216
Latvia	LVA	42800084	42800724	1	0.0982	-0.0994	-0.8892	0.6806	0.0202	0.0814	-0.2821	-0.7496
Latvia	LVA	42800084	42803577	1	-1.0876	-0.8357	-0.8627	0.229	-1.2361	0.1055	-2.1355	-1.2018
Latvia	LVA	42800084	42803847	1	-1.5446	-0.891	-0.5034	-0.3932	-0.1328	-0.4795	-0.9906	0.2546
Latvia	LVA	42800084	42804683	1	1.2618	0.0502	-0.1587	0.7759	0.5302	0.4719	-0.3876	0.1216
Latvia	LVA	42800084	42801437	1	-1.2619	-0.3204	-0.7368	-0.666	-0.3331	0.2818	-1.5848	0.1216
Latvia	LVA	42800084	42801592	1	0.222	0.9349	-0.8356	0.5598	0.0807	0.0182	-0.8686	-0.9943
Latvia	LVA	42800084	42803173	1	-0.6116	-0.3531	0.0226	0.3264	0.0864	0.2188	0.1648	1.515
Latvia	LVA	42800084	42801601	0	-1.7388	-1.056	-1.1539	0.0153	0.4624	0.9268	2.4277	2.0955
Latvia	LVA	42800084	42800726	0	-0.5345	-0.5133	0.1386	0.3257	0.1475	-0.3317	-0.2165	0.7864
Latvia	LVA	42800084	42804185	0	0.8735	-0.0862	-0.6241	0.5227	-0.9291	0.6164	0.5755	-0.5711
Latvia	LVA	42800084	42805210	0	0.2165	0.0568	0.0226	0.3195	-0.1011	-0.4795	-0.0992	0.1216
Latvia	LVA	42800084	42801412	0	0.5981	-1.4261	-2.664	3.6039	4.8357	3.4817	-2.1355	-2.5027
Latvia	LVA	42800084	42803812	0	-0.3166	0.0634	0.0226	0.8484	0.2497	0.8679	0.1648	0.1216
Latvia	LVA	42800084	42805526	0	0.068	1.031	1.2341	0.2268	0.422	0.4706	1.802	1.0904
Latvia	LVA	42800084	42805661	0	-0.2924	-1.1331	-0.691	0.7113	4.8357	-1.6678	0.5826	-1.0012
Latvia	LVA	42800084	42800921	0	-0.0367	-1.4387	-0.8229	0.7113	-0.0408	0.7702	-0.6706	-0.6557
Latvia	LVA	42800084	42801038	0	-0.2356	-0.0862	-0.2827		-0.0665	-1.6678	0.5755	1.1508
Latvia	LVA	42800085	42805150	1	-2.7194	-0.2098	-0.3802	-0.6066	-1.2556	-0.0039	0.0447	-0.806
Latvia	LVA	42800085	42801283	1	-0.6212	-0.7711	-0.6446	-0.1607	0.1495	-0.2254	-0.216	0.1216
Latvia	LVA	42800085	42800722	0	-1.0854	-1.8967	-0.959	-0.4261	-3.7095	-0.5058	-0.4402	-1.1415
Latvia	LVA	42800086	42801107	1	0.2647	-0.0862	-0.6173	0.8456	-0.2792	0.905	0.075	-0.5265
Latvia	LVA	42800086	42802346	1	0.7253	0.4631	-0.227	0.8928	0.6083	0.8968	0.5858	0.1216
Latvia	LVA	42800086	42802300	1	0.3776	0.0634	0.0226	0.5511	0.2637	-0.457	0.5755	0.1216
Latvia	LVA	42800086	42801676	1	-1.4332	1.7671	0.4173	0.7368	0.7085	0.5383	0.1693	0.4504
Latvia	LVA	42800086	42804330	1	-1.7169	-0.2479	-0.5414	0.601	-0.1582	-0.1603	0.3482	0.1216
Latvia	LVA	42800086	42801913	1	-1.5832	-0.0862	-0.8627	0.3481	0.1038	0.5325	-1.0084	-0.7496
Latvia	LVA	42800086	42804042	1	-1.1295	-1.4049	-0.7249	0.1053	-0.1467	0.7587	-0.1026	0.1216
Latvia	LVA	42800086	42804734	1	-1.1223	-1.8083	-2.664	0.4816	-0.6864	-0.385	-1.154	-1.3959
Latvia	LVA	42800086	42801561	1	-0.9063	-0.9372	-0.6116	0.0912	0.3907	0.9101	-0.3912	0.1216
Latvia	LVA	42800086	42805663	0	-1.4851	-0.0862	-0.227	0.4243	-0.15	0.5188	0.5755	-0.7507
Latvia	LVA	42800086	42803785	0	-1.4516	0.0634	0.0226	1.2836	0.6993	1.3355	0.5755	0.1216
Latvia	LVA	42800086	42803928	0	-0.6676	-0.2479	0.0226	1.2876	1.9277	1.0376	0.5755	0.8567
Latvia	LVA	42800086	42803042	0	-0.0968	-0.6593	0.3461	0.0342	0.4026	-0.3242	0.3473	2.0955
Latvia	LVA	42800087	42804680	1	-0.6781	0.6515	-0.3447	0.4309	-0.1551	-0.071	-0.6852	0.0876
Latvia	LVA	42800087	42800593	1	0.0098	-0.983	-1.0611	-0.1951	-0.6861	-1.6678	-0.6852	-0.959
Latvia	LVA	42800087	42800004	1	-0.9513	-0.6501	-0.227	0.0385	-0.6816	-0.1578	-0.2821	-0.1563
Latvia	LVA	42800087	42801725	1	0.0541	0.0056	-0.9807	-0.7159	-0.8135	0.0064	0.775	-1.0788
Latvia	LVA	42800087	42804297	1	0.3321	0.8105	1.1355	1.3132	0.5306	0.6679	0.1313	-0.7317
Latvia	LVA	42800087	42803107	1	0.3803	0.7763	0.1386	0.2129	-0.4156	-0.0055	-2.1355	-0.7496
Latvia	LVA	42800087	42800810	0	0.311	0.4457	1.4967	-0.1151	0.4935	0.3031	1.4752	2.0955
Latvia	LVA	42800087	42804923	0	-0.0186	-1.022	0.3461	0.13	-0.3631	0.6217	1.1987	0.4777
Latvia	LVA	42800087	42801576	0	-0.7679	-0.4314	-0.5907	0.0044	-0.6397	-0.801	0.0256	0.1216
Latvia	LVA	42800087	42804538	0	-1.0557	-0.0862	0.0226	1.4405	0.6993	1.5721	0.3482	-0.4784
Latvia	LVA	42800087	42803518	0	-1.2279	-0.6593	0.0226	-0.0915	-0.0817	0.0455	-0.1026	-0.222
Latvia	LVA	42800087	42801766	0	-0.1867	0.7825	1.0929	0.0272	0.3172	0.2023	-0.1321	1.515
Latvia	LVA	42800087	42800425	0	-1.2534	1.3403	1.9359	3.6039	4.8357	3.6292	-0.176	2.0955
Latvia	LVA	42800087	42800651	0	0.2103	-1.7749	-0.4246	0.0149	-0.345	-0.3199	0.0215	-1.0643
Latvia	LVA	42800087	42800653	0	-1.5924	0.3427	0.917	0.1838	1.0195	0.3581	2.4277	1.4234
Latvia	LVA	42800087	42801376	0	0.8256	0.3178	-0.5412	-0.4379	-0.6686	-1.6678	-0.3882	0.1216
Latvia	LVA	42800087	42801607	0
Latvia	LVA	42800088	42803562	1	0.7816	0.1395	-0.227	0.8128	1.0447	0.716	0.5755	-0.5461
Latvia	LVA	42800088	42805216	1	0.7108	-0.7221	-0.7902	-0.2533	-0.6605	0.0165	-0.3876	-0.7685
Latvia	LVA	42800088	42802120	1	0.6758	-0.6593	-0.5907	-0.1679	-0.4889	-0.8849	-0.9906	-0.8443
Latvia	LVA	42800088	42803152	1	0.6969	-0.5743	-1.0611	-1.0068	-0.5574	0.5711	-0.4948	-0.959
Latvia	LVA	42800088	42803297	1	-0.8066	-0.0862	-0.7902	-0.936	-0.3066	-0.0737	0.1648	-0.1563
Latvia	LVA	42800088	42803705	1	-1.3496	-0.1219	-0.6315	0.4175	-0.0057	0.7795	0.5755	-1.0477
Latvia	LVA	42800088	42802076	1	-0.3014	-0.0862	-0.7836	-0.1056	-0.5057	-0.3647	-0.8913	-0.5251
Latvia	LVA	42800088	42805697	0	0.4664	0.5179	-0.3802	0.6426	-0.6184	-1.6678	-2.1355	-0.2778
Latvia	LVA	42800090	42803402	0	-2.0351	-0.0797	-0.6173	0.9296	-1.6269	-0.0923	-0.7726	0.2898
Latvia	LVA	42800090	42801200	0	-1.7866	-1.1637	-0.3151	0.0953	0.6414	-0.7368	-0.6677	-0.7462
Latvia	LVA	42800090	42805182	1	-1.5549	-0.0192	-0.227	0.1899	-0.2385	0.2475	-0.3876	-0.959
Latvia	LVA	42800090	42802382	1	0.2634	0.3239	-0.3802	-0.5178	-0.2372	-1.6678	-1.2106	-0.4826
Latvia	LVA	42800090	42804313	1	0.6267	-0.2509	0.5021	0.6707	0.6697	0.4291	-0.5832	-0.7317
Latvia	LVA	42800090	42804924	1	0.7638	-0.5874	-0.227	-0.3139	-0.7861	-0.8849	-0.216	-0.7496
Latvia	LVA	42800090	42802515	1	-0.9578	-0.9272	0.1882	0.7707	0.0444	0.8985	-0.3553	-0.9471
Latvia	LVA	42800090	42800426	1	-1.3315	-0.891	-0.227	0.873	-0.0847	0.2659	-0.9936	-0.959
Latvia	LVA	42800090	42805371	1	-0.8924	0.3178	-0.3048	0.2959	0.341	0.7084	-0.3237	-0.1178
Latvia	LVA	42800090	42804876	1	0.482	-0.983	-0.5907	-0.4084	0.1386	0.4148	-0.6997	-0.4607
Latvia	LVA	42800090	42804056	1	0.8955	0.1892	0.1386	-0.3932	-0.9352	-1.6678	0.3199	-0.7351
Latvia	LVA	42800090	42800300	0	-1.2429	-0.7221	-1.1926	3.6039	1.3011	1.0062	0.5755	-0.3297
Latvia	LVA	42800090	42803208	0	-1.374	0.6608	0.1386	0.4372	1.195	0.3279	0.5755	0.7099
Latvia	LVA	42800090	42801735	0	-1.1821	-0.2662	0.5833	0.3288	0.2562	0.4326	0.3415	0.1216
Latvia	LVA	42800090	42800616	0	-0.8349	-2.9627	-1.1926	0.0603	-0.2869	-1.6678	-2.1355	-1.3266
Latvia	LVA	42800090	42805532	0	-1.5592	-0.8245	-0.227	-0.1051	-0.258	0.2693	0.3482	-0.2503
Latvia	LVA	42800090	42804641	0	0.0366	-1.607	-0.3827		0.9867	1.2386	0.1922	-0.3368
Latvia	LVA	42800090	42803309	0	-1.9303	-0.5847	-0.3827	0.3041	-0.3508	-0.3052	-0.3423	0.1216
Latvia	LVA	42800090	42805375	0	1.0102	0.18	0.5833	0.1924	0.4651	-0.2679	0.3415	0.6905
Latvia	LVA	42800091	42801091	1	-0.6389	0.4546	0.5021	-0.3063	0.4486	0.4119	0.1693	-0.959
Latvia	LVA	42800091	42800779	0	-1.3586	0.3969	-0.732	0.1097	0.2662	-0.7368	-0.2704	0.3663
Latvia	LVA	42800091	42801880	1	-0.6663	-0.0357	0.5433	0.1672	-0.5813	-0.5519	-0.3237	-0.1563
Latvia	LVA	42800091	42804433	1	-0.3199	-0.0862	-0.227	0.4678	-0.2573	0.4394	0.5755	0.1216
Latvia	LVA	42800091	42804171	1	-1.0054	-0.438	-0.5836	-0.1347	-0.0053	0.096	0.1648	-0.3297
Latvia	LVA	42800091	42802674	1	0.2511	0.7825	0.8348	-0.0066	-0.1286	0.5175	0.3948	-0.2503
Latvia	LVA	42800091	42802310	1	0.3397	0.0308	0.8038	0.5195	0.3997	0.4153	-0.1727	0.5553
Latvia	LVA	42800091	42803967	1	0.4199	0.0789	-0.7902	0.1097	0.0443	0.6377	-0.1727	-0.2726
Latvia	LVA	42800091	42804380	1	-0.5492	-0.0862	-0.335	0.2866	-0.0289	0.2778	-0.216	-0.7496
Latvia	LVA	42800091	42804065	1	-0.0874	1.7162	1.4967	0.4758	0.6412	0.4718	0.3768	1.3857
Latvia	LVA	42800091	42802271	1	-0.8412	-0.103	0.0226	0.0882	-0.2135	0.0956	-0.5945	0.1216
Latvia	LVA	42800091	42800339	1	0.6126	-0.103	-0.335	0.0698	-0.461	0.0812	-0.1026	-0.3297
Latvia	LVA	42800091	42803579	1	0.431	-0.0862	-0.227	0.3522	0.1931	-0.1117	0.0256	0.1216
Latvia	LVA	42800091	42805514	1	0.2324	-0.2662	0.4173	0.4798	0.3161	0.6227	0.1693	-0.4607
Latvia	LVA	42800091	42805055	0	0.6196	1.1352	0.7162	0.5098	0.5376	0.6102	0.8038	1.0448
Latvia	LVA	42800091	42803047	0	1.2437	0.3464	0.1386	0.4779	-0.3744	0.1008	0.9628	0.4994
Latvia	LVA	42800091	42805006	0	-0.4363
Latvia	LVA	42800091	42801461	0	0.1938	-0.938	-1.0611	-1.3874	-0.3539	-1.6678	-0.4948	-0.4784
Latvia	LVA	42800091	42800816	0	0.1518	-0.59	-0.5907	0.6175	0.2044	1.0039	0.1922	-0.6924
Latvia	LVA	42800091	42804409	0	0.5149	0.792	-0.6315	-0.1362	0.0156	0.4668	1.3958	1.0448
Latvia	LVA	42800091	42800441	0	-0.1461	1.3403	1.4967	0.5305	0.1943	0.7244	1.802	2.0955
Latvia	LVA	42800091	42801089	0	0.4837	-0.2479	-0.5907	0.0801	0.2677	-0.0307	-0.1727	-0.7496
Latvia	LVA	42800091	42800645	0	0.4252	0.32	1.036	-0.1194	0.6993	0.4394	0.0444	1.3857
Latvia	LVA	42800091	42800438	0	-0.0321	0.1221	1.9359	-0.2226	-0.6499	-0.153	1.2262	-0.2503
Latvia	LVA	42800091	42803469	1	0.3191	0.5946	0.0226	0.3846	-0.3085	-0.2942	0.5755	0.1216
Latvia	LVA	42800092	42802430	0	-1.6258	-0.891	0.0226	0.7137	-0.288	0.2007	-0.8686	-0.4377
Latvia	LVA	42800092	42805272	0	-1.1089	0.0634	0.0226	1.2379	0.5271	-1.6678	0.5755	0.1216
Latvia	LVA	42800092	42800171	0	-1.5114	-0.6492	-1.0611	0.4758	-0.3203	0.9068	-0.1689	0.2525
Latvia	LVA	42800092	42805319	1	-0.0246	-0.59	-1.1926	0.2954	-0.0301	0.083	-0.6852	0.1216
Latvia	LVA	42800092	42801604	1	-0.9752	-1.0913	-0.0499	0.8392	0.9079	1.0314	0.3482	-0.222
Latvia	LVA	42800092	42801912	1	-0.4359	-0.2662	-0.5907	0.0158	-0.5867	0.2069	0.3482	-0.3297
Latvia	LVA	42800092	42802420	1	-1.4846	-0.0994	0.3461	0.327	-0.3132	0.2022	0.3482	-0.2503
Latvia	LVA	42800092	42801129	1	-1.4662	-2.9627	0.7162	1.2098	0.5655	0.5439	1.2262	0.1216
Latvia	LVA	42800092	42800856	1	-0.3333	0.2032	-0.691	0.5232	0.6121	0.29	0.1693	-0.6073
Latvia	LVA	42800092	42805625	1	-0.8139	0.0502	-0.4806	0.4545	0.2408	0.5059	-0.309	-0.7496
Latvia	LVA	42800092	42802446	1	-0.7908	-0.6487	-0.4489	0.2412	0.0856	0.2541	1.8085	-0.6621
Latvia	LVA	42800092	42805094	1	-1.2362	-0.847	-0.652	0.7621	-0.0183	0.2199	-0.309	-0.7496
Latvia	LVA	42800092	42802776	0	0.1951	-0.7114	1.9359	-0.5235	-0.0039	-1.2919	2.4277	2.0955
Latvia	LVA	42800092	42805632	0	0.2265	-0.2662	0.0226	0.2934	-0.4882	0.4394	0.5755	0.1216
Latvia	LVA	42800092	42805615	0	0.1	1.127	0.9192	1.1261	0.1045	1.1376	1.4793	1.1013
Latvia	LVA	42800092	42801636	0	-1.2604	-0.0862	-0.8873	0.2332	-0.175	1.0539		-0.1563
Latvia	LVA	42800092	42804347	0	0.5823
Latvia	LVA	42800092	42801739	0	-1.4016	1.1592	1.9359	1.7462	0.3171	1.8019	1.3428	2.0955
Latvia	LVA	42800092	42804558	0	-0.3798						-0.5178
Latvia	LVA	42800092	42803740	0	-1.3868	-1.5195	-2.664	-2.6893	-1.0022	-1.6678	-1.5596	-0.8102
Latvia	LVA	42800092	42800353	0	0.4001	-1.1408	0.0226	0.6333	0.732	1.2298	-0.396	-0.4859
Latvia	LVA	42800092	42801495	0	-0.7852	-0.0862	0.0226	0.1053	-0.4889	0.7442	0.5755	0.1216
Latvia	LVA	42800092	42804609	0	0.2876			3.6039	4.8357		0.5755
Latvia	LVA	42800092	42802989	0	-0.9297	-0.817	-0.2737	0.8394	-0.2222	1.0196	0.0154	-0.3917
Latvia	LVA	42800092	42800212	0	-1.0184	1.2343
Latvia	LVA	42800092	42805198	0	0.0014	-0.983	0.1386	-0.7508	-0.3451	-1.6678	-1.305	-1.5334
Latvia	LVA	42800093	42805704	1	-1.3691	-0.9752	-0.442	0.0407	-0.0989	-0.7368	-0.4948	-0.7496
Latvia	LVA	42800093	42803574	1	0.5993				-0.1194		-0.6029
Latvia	LVA	42800093	42803142	1	-1.504	-0.6357				0.7911	1.536
Latvia	LVA	42800093	42804618	1	-1.4433	0.3178	0.5462	0.5004	-0.1002	0.6928	0.1479	0.8567
Latvia	LVA	42800093	42803175	1	-0.5317	-0.891	-0.7902	-0.7634	-0.8391	-0.0258	-0.216	-0.4377
Latvia	LVA	42800093	42803451	0	-0.0924
Latvia	LVA	42800094	42803795	0	-0.4467	-1.4093	-1.1926	-0.4726	-1.2227	0.414	-0.2821	-0.959
Latvia	LVA	42800094	42804264	1
Latvia	LVA	42800094	42803955	1	-0.3215	-2.4463	-2.664	-0.0331	-3.7095	0.4394	-2.1355	-2.5027
Latvia	LVA	42800094	42805350	1	-2.234	-1.3452	-1.0271	0.0507	-0.6649	0.414	-0.3004	-1.1252
Latvia	LVA	42800094	42800011	1	0.7902	0.4631	1.1381	-0.2417	-0.3248	-0.385	-0.216	0.6361
Latvia	LVA	42800094	42801546	1	1.1378	-0.9334	-0.7902	-0.8913	-0.8221	-0.3936	-0.4948	-0.7496
Latvia	LVA	42800094	42801095	0	0.5831	-1.4163	-2.664	-0.3159	-1.167	-1.6678	-1.0808	-1.1252
Latvia	LVA	42800094	42803933	0	0.1724	0.5859	0.3461	-0.2319	-0.5536	-1.6678	-0.1026	0.4725
Latvia	LVA	42800094	42804179	0	0.2945	0.1245	-0.691	-0.594	0.3341	-0.3077	-0.5832	-0.222
Latvia	LVA	42800094	42803198	0	-0.2486	-0.817	-0.1313	3.6039	4.8357	1.4014	-0.3679	-0.9857
Latvia	LVA	42800094	42802031	0	-1.6087	-1.9154	-1.3583	0.3287	-0.6176	0.6052	-0.3991	-0.2795
Latvia	LVA	42800095	42800052	1	-0.3786	1.2587	0.766	1.1466	0.4083	1.4732	1.1417	1.1508
Latvia	LVA	42800095	42804307	0	-0.9703	-0.0862	0.0226	1.2836	-0.0408	0.9649	-0.4624	-0.7507
Latvia	LVA	42800095	42804640	0	0.4617	-0.2662	1.2341	1.1912	0.1775	0.9365	1.2262	-0.5251
Latvia	LVA	42800095	42801894	1	-0.4262	-0.0862	-0.227	0.1073	-0.0853	0.4394	-0.2852	-0.3297
Latvia	LVA	42800095	42802269	1	-0.6693	-0.5743	0.0226	1.2836	1.8958	1.0062	0.5755	-1.1252
Latvia	LVA	42800095	42801189	1	-0.0099	-0.3516	-1.1394	-0.0769	0.3748	0.1771	-0.9729	-0.7674
Latvia	LVA	42800095	42800073	1	0.7998	0.4594	1.9359	0.4838	0.9901	-0.0243	0.5755	1.515
Latvia	LVA	42800095	42805285	1	-0.7672	0.3226	1.9359	-0.7465	-0.2322	-1.2919	-0.4948	-0.222
Latvia	LVA	42800095	42802790	1	-0.5885	2.6352	0.0226	-0.2938	0.5383	-0.0327	0.5755	1.1013
Latvia	LVA	42800095	42802337	1	-0.8588	-0.4314	0.0226	-0.6054	0.6848	-0.3239	-0.0553	-0.1563
Latvia	LVA	42800095	42803176	1	-1.5053	0.468	1.1381	-0.6143	0.2881	0.48	0.5755	1.515
Latvia	LVA	42800095	42801465	1	0.2843	-0.847	-1.1007	0.5152	-0.5982	-0.9647	-0.6852	-0.7496
Latvia	LVA	42800095	42804466	1	-1.813	-0.59	-0.691	-0.7318	-0.3477	-0.7368	0.0256	-0.5912
Latvia	LVA	42800095	42802482	1	-1.1427	0.1892	0.8348	0.0714	0.1548	0.1642	0.7978	-0.2778
Latvia	LVA	42800095	42804845	1	-1.2491	-0.7221	-0.9607	-0.632	-1.0409	-0.8849	-1.5537	-1.2412
Latvia	LVA	42800095	42802264	1	-1.5393	-0.6593	-0.7183	-0.3369	-0.4595	-0.2451	-0.0553	-0.1563
Latvia	LVA	42800095	42803161	0	-1.1439	-0.2662	0.0226	0.742	1.8092	-1.0529	-0.3912	0.1216
Latvia	LVA	42800095	42803213	0	-0.4958	0.1292	0.1386	-0.0747	-0.2134	-1.6678	-0.309	0.1824
Latvia	LVA	42800095	42803905	0	0.3993	-0.7836	-0.1587	-1.3723	0.2607	-1.6678	-0.4805	-0.6073
Latvia	LVA	42800095	42804886	0
Latvia	LVA	42800095	42803979	1	-1.5915	-0.5994	-0.691	0.5204	0.4867	0.3463	-0.6852	-0.959
Latvia	LVA	42800095	42804193	0	-1.692	0.64	1.9359	0.8441	1.0755	-0.0671	1.802	1.2147
Latvia	LVA	42800096	42800671	1	0.039	-0.2662	-0.6587	-0.1181	-0.2803	-0.0898	0.3482	0.4504
Latvia	LVA	42800096	42801985	0	-0.8014	-0.4025	0.0226	0.1477	-0.4802	-0.2042	0.1648	0.1216
Latvia	LVA	42800096	42802884	1	0.8914	-0.0692	-0.227	0.3634	0.0693	0.4674	-0.3876	0.1216
Latvia	LVA	42800096	42805603	1	0.1884	-0.2662	0.0226	-0.1967	-0.4408	-0.5519	-0.216	-0.1563
Latvia	LVA	42800096	42804627	1	-0.6545	0.0063	-0.7386	-0.1188	-0.2117	-0.5875	-0.6852	-0.1563
Latvia	LVA	42800096	42804932	1	0.7571	-2.9627	0.8271	0.6918	1.5587	1.4243	2.0386	-0.3549
Latvia	LVA	42800096	42801272	1	-1.5141	0.8655	-0.5544	0.3154	0.0252	0.7703	-0.0987	0.1216
Latvia	LVA	42800096	42805135	1	-0.9719	-0.4314	-0.7638	0.4923	0.173	0.3393	-0.7867	-0.3297
Latvia	LVA	42800096	42803187	1	-0.356	0.0502	-0.691	0.1688	-0.5226	0.159	-0.2821	-0.2503
Latvia	LVA	42800096	42800738	1	-1.0431	-0.59	-0.4728	0.6601	0.5988	-0.231	-0.3876	-0.9243
Latvia	LVA	42800096	42801352	1	0.3609	0.2629	-0.4806	0.3723	-0.1527	0.0803	0.5755	0.1216
Latvia	LVA	42800096	42801743	1	-0.1969	-0.5847	-0.227	0.7958	0.5542	1.0555	-0.3733	-0.5251
Latvia	LVA	42800096	42803168	1	-1.5044	1.7671	-0.7902	0.4293	-0.2477	-1.6678	-0.0726	0.7627
Latvia	LVA	42800096	42804701	1	-1.1588	-2.0266	-1.5748	0.6007	0.4067	-0.1036	-0.6852	-1.1252
Latvia	LVA	42800096	42803693	1	-0.0202	-0.0306	0.1142	0.4486	0.106	0.6563	-0.0987	0.833
Latvia	LVA	42800096	42801331	1	0.2213	-2.1844	-2.2485	1.3072	0.7087	0.7207	-0.4978	-0.9136
Latvia	LVA	42800096	42804116	1	0.0609	-0.9752	-0.5907	-0.3446	-0.4079	-0.6763	-0.4948	-0.5711
Latvia	LVA	42800096	42804880	0	0.0188	-0.5994	0.7717	0.4953	0.4414	0.692	1.4793	0.1554
Latvia	LVA	42800096	42804660	0	-0.7142	0.6715	-0.227	0.1364	0.1144	0.3463	-0.4771	0.1216
Latvia	LVA	42800096	42803178	0	0.4538	0.2479	0.5833	-0.6447	1.8717	-0.568	1.802	1.0383
Latvia	LVA	42800096	42803313	0	-0.2913	0.0527	1.0929	0.8421	0.6129	0.7056	0.9863	1.0641
Latvia	LVA	42800096	42800015	0	0.5535	-0.0862	-0.2827	0.6101	-1.0126	0.9595	-0.1566	-0.4607
Latvia	LVA	42800096	42804223	0	-0.4183	-0.5717	-0.227	-0.0606	1.5427	0.8437	0.1693	0.1216
Latvia	LVA	42800096	42800239	0	0.8292	-0.2479	1.036	0.1119	-0.1006	0.5994	0.1693	-0.2503
Latvia	LVA	42800096	42805023	0	-0.9377	2.6352	1.2867	0.8225	1.7699	1.9125	1.802	0.9642
Latvia	LVA	42800096	42801173	0	-1.507	-0.4969	1.9359	1.3415	1.2873	0.8672	0.5755	2.0955
Latvia	LVA	42800096	42801605	0	-0.8485	0.0765	-0.0413	0.0781	0.687	0.6296	-0.0585	0.3899
Latvia	LVA	42800097	42805316	1	-0.7159	1.153	1.4967	-0.2309	0.4506	0.4619	0.9628	1.1232
Latvia	LVA	42800097	42803975	1		-0.4314	0.0226	0.2906	0.219	0.9441	0.5755	-0.1563
Latvia	LVA	42800097	42801415	1	-0.0731	0.215	0.8038	0.0592	0.2872	-0.0356	0.3415	0.2546
Latvia	LVA	42800097	42801693	1	-0.8116	0.2718	0.4173	-0.112	-0.2733	-0.1587	-0.1026	-0.1563
Latvia	LVA	42800097	42801651	1	-0.9078	-0.0862	-0.227	0.0959	-0.4305	0.3991	-0.5974	-0.1563
Latvia	LVA	42800097	42800783	0	-1.1959	0.9535	0.0226	0.1364	0.2302	0.4084	0.8038	0.1216
Latvia	LVA	42800097	42805043	0	0.6288	-0.4488	0.0226	0.0397	-0.0731	0.8144	1.6427	-0.1563
Latvia	LVA	42800097	42804937	0	-0.9309	0.792	1.9359	0.1705	0.5021	0.4984	2.4277	2.0955
Latvia	LVA	42800097	42801973	0	-0.0307	-0.0862	0.0226	-0.5297	-0.1633	-0.385	0.3473	0.0876
Latvia	LVA	42800098	42801980	1	-1.5949	-0.1968	-0.227	0.3442	-0.7034	0.2407	-0.0987	-0.8198
Latvia	LVA	42800098	42801387	1	-0.9548	-0.9752	-1.1926	0.6558	-0.1884	1.0636	-0.6852	-1.9384
Latvia	LVA	42800098	42804078	1	-0.6378	-0.0862	-1.1926	0.7113	0.2949	1.597	0.5755	0.1216
Latvia	LVA	42800098	42805494	1	1.211	0.309	1.0524		-0.1089		1.0689
Latvia	LVA	42800098	42801572	1	1.1089	1.7162	1.9359	3.6039	4.8357	3.6292	2.4277	2.0955
Latvia	LVA	42800098	42804562	1	-1.633	-0.0862	-0.2827	0.1053	-0.0408	0.4394	0.5755	-0.5251
Latvia	LVA	42800098	42802898	1	0.3734	-0.1167	0.9705	0.2883	-0.4988	-0.12	-0.5579	-0.1314
Latvia	LVA	42800098	42804893	1	0.4759	-0.3586	-1.2391	1.5826	0.4952	1.5342	0.1969	-1.7277
Latvia	LVA	42800098	42805516	1	-1.916	-0.5743	-0.5836	0.2938	-0.4454	0.3235	-0.8041	-1.2449
Latvia	LVA	42800098	42802927	1	0.9229	0.9484	0.0226	0.2414	0.1423	-0.0263	-0.3206	2.0955
Latvia	LVA	42800098	42802396	0	0.5561	-0.0862	0.0226	1.2836	0.6993	-0.5309	0.5755	0.1216
Latvia	LVA	42800098	42800475	0	0.5751	0.3289	1.9359	1.2189	2.275	3.6292	-0.0781
Latvia	LVA	42800098	42801490	0	-0.6551	-1.3452	0.0226	0.4665	-0.2049	1.5721	0.5755	-0.5475
Latvia	LVA	42800098	42805403	0	-0.296	0.0278	-2.664	3.6039	4.8357	3.6292	-2.1355	-2.5027
Latvia	LVA	42800098	42805295	0	0.5252	-0.0862	0.0226	0.7113	-0.7402	1.0062	-0.6852	0.1216
Latvia	LVA	42800098	42802252	0	0.1039	-2.9627	-0.7315	-2.6893	1.01	-0.006	-0.178	-1.0386
Latvia	LVA	42800098	42801566	0	-0.3121
Latvia	LVA	42800098	42800846	0	-0.7416	-2.0412	1.4967	0.1053	-0.9291	0.4641	0.5755	0.1216
Latvia	LVA	42800098	42804379	0	-1.2267	2.6352	1.036	0.6407	0.3681	-0.0275	0.9492	2.0955
Latvia	LVA	42800098	42802761	0	2.9735			0.7957	-0.1489	0.4394
Latvia	LVA	42800098	42802754	0	0.3048	0.7946	-0.148	1.2836	0.6408	1.2451	-0.309	1.4234
Latvia	LVA	42800098	42800214	0	-0.5957	-0.2479	0.4173	0.5918	0.4015	0.9974	0.5755	0.1216
Latvia	LVA	42800098	42805298	0	2.5875	-2.9627	1.9359	-2.6846	-0.754	3.6292	-2.1355	2.0955
Latvia	LVA	42800098	42800679	0	0.4675	-1.1429	-0.2827	0.7456	0.4399	1.4069	-0.2821	-0.2503
Latvia	LVA	42800098	42804448	0	1.0912	-1.1429	0.1882	0.6333	0.0109	1.5721	-0.4952	-1.1405
Latvia	LVA	42800098	42802826	0	0.8195	0.7211	1.9359	0.5115	0.513	0.8864	2.4277	2.0955
Latvia	LVA	42800098	42802195	0	-0.6297	-1.253	-0.3802	0.2055	-0.1006	0.587	0.5755	0.1216
Latvia	LVA	42800099	42801426	0	0.0236
Latvia	LVA	42800099	42805642	1	-0.3782	-1.0229	-0.7249	-0.4597	-0.0282	-0.1373	-0.0857	-0.5251
Latvia	LVA	42800099	42803917	1
Latvia	LVA	42800099	42803893	1	0.3298
Latvia	LVA	42800099	42805029	1	-1.3696	-0.8802	0.0226	-0.2873	-0.5391	-1.6678	-0.4156	1.2147
Latvia	LVA	42800099	42800357	1	-0.3392	0.3427	-0.8627	0.3664	-0.5188	0.3972	-0.6625	0.4777
Latvia	LVA	42800099	42802532	1	0.6914	0.7821	1.9633	-0.6712	2.2837	0.6814	-0.6852	2.067
Latvia	LVA	42800099	42804589	1	1.3906	-0.6593	-1.2239	0.1053	0.2552	-1.6678	-0.6852	-1.5378
Latvia	LVA	42800099	42805321	1	1.0978	-1.4528	-2.664	0.0312	-1.0156	-0.421	1.1176	1.2841
Latvia	LVA	42800099	42801450	1	0.6124
Latvia	LVA	42800099	42804066	1	0.8073	-1.3452	0.0226	1.0076	1.09	1.597	0.5755	0.1216
Latvia	LVA	42800099	42804100	1	1.1504	-0.0862	-0.5907	-0.3807	0.7051	-1.2919	-0.2668	0.1216
Latvia	LVA	42800099	42802028	1	-0.0934	-0.7815	-0.227	0.4869	0.0859	-1.6678	0.0221	0.1216
Latvia	LVA	42800099	42803082	0	0.9119
Latvia	LVA	42800099	42805597	0	-1.1378	-2.9627	-1.2321	-1.668	-1.1816	-1.6678	-1.305	-1.3959
Latvia	LVA	42800099	42804186	0	-1.4183	0.8655	1.9359	-1.2296	1.0237	-0.8445	0.0177	2.0955
Latvia	LVA	42800099	42800933	0	-0.3541	-0.2662	0.0226	0.7113	-0.0408	0.4106	-0.0857	-1.0633
Latvia	LVA	42800099	42801017	0	0.7246	-0.2662	0.1386	0.2712	0.7392	-0.0378	0.4002	1.1508
Latvia	LVA	42800099	42805747	0	0.1104	0.7665	1.4967	-0.8651	0.4916	-1.6678	0.2006	2.0955
Latvia	LVA	42800099	42801066	0	-1.0376	-1.4798	-0.227	-0.7919	-0.7478	-1.6678	-1.4013	-0.8443
Latvia	LVA	42800099	42804964	0	0.3303	-2.9627	-2.664	3.6039	1.5843	-1.0529	-2.1355	-2.5027
Latvia	LVA	42800099	42803229	0	-0.5148	1.3403	0.6755	1.3701	1.745	-1.6678	2.4277	2.0955
Latvia	LVA	42800099	42803722	0	-1.4487	-1.3777	-0.8958	0.453	0.424	-1.6678	-0.9794	-0.3917
Latvia	LVA	42800099	42803405	0	-0.0618	0.0502	-0.3457	0.5429	0.4879	-0.2574	0.7679	-0.3297
Latvia	LVA	42800099	42800132	0	0.3806	-0.7199	0.0226	2.0001	1.1809	0.5074	0.1693	0.1216
Latvia	LVA	42800099	42802162	1	-0.1345
Latvia	LVA	42800100	42804288	1	0.4618	-0.7716	1.0955	1.0416	0.5252	1.3515	-0.6852	-1.113
Latvia	LVA	42800100	42804187	0	-0.3109	-1.1522	-0.7765	-0.1637	0.1411	-1.6678	-1.5537	-0.5912
Latvia	LVA	42800100	42802573	1	0.1005	-0.2662	-0.4806	0.4736	1.1317	-1.6678	0.5755	-0.6774
Latvia	LVA	42800100	42801442	1	-1.496	-0.5743	-0.9607	0.4274	0.3874	0.5337	-0.6852	-0.6774
Latvia	LVA	42800100	42803430	1	0.4787	-0.989	1.9359	0.6244	0.2814	-0.568	-2.1355	1.0431
Latvia	LVA	42800100	42800558	1	0.0545	-0.4998	-0.7902	-0.4748	-0.3117	-0.4835	-0.2004	-0.4377
Latvia	LVA	42800100	42803113	1	-0.3326	-0.4998	0.4907	0.8086	0.4012	0.1995	-0.5974	0.4504
Latvia	LVA	42800100	42803488	0	-1.7733	-0.7221	0.0226	0.1839	0.4467	-0.2348	-0.3733	-0.4607
Latvia	LVA	42800100	42804540	0	-1.3838	0.2032	1.036	-0.3232	0.3037	0.542	0.7978	1.515
Latvia	LVA	42800100	42802531	0	0.5974	-0.5847	-0.5836	-0.7872	-0.6631	-0.1971	-0.0857	-0.1985
Latvia	LVA	42800100	42804742	0	0.3085	-0.527	1.9359	-0.3949	1.1552	0.222	1.802	2.0955
Latvia	LVA	42800100	42800194	0	-0.0803	-0.891	-0.227	0.0583	-0.6703	-1.6678	-0.6852	-0.1563
Latvia	LVA	42800100	42805587	0	0.1023	-0.59	0.7162	0.2316	-0.1096	-1.6678	0.8038	-0.1563
Latvia	LVA	42800100	42804250	0	0.1094	-0.4488	1.0929	0.0626	0.0196	-0.0553	0.8038	1.1508
Latvia	LVA	42800100	42800776	0	-1.3476	0.0666	0.1386	-0.2417	0.8557	-1.6678	0.3415	0.1216
Latvia	LVA	42800100	42803833	0	-0.2167	-1.1049	-0.2737	0.3626	-0.23	1.2207	-0.3876	-0.5251
Latvia	LVA	42800100	42805030	0	-1.5346	-0.6736	-0.5034	-0.3723	-0.4369	-0.4817	-0.5828	0.1216
Latvia	LVA	42800100	42801443	0	-0.7988	-0.3727	0.8961	-0.167	-0.2192	-0.2451	-0.5832	1.4234
Latvia	LVA	42800100	42802152	1	-0.2143	-0.0862	0.0226	0.7053	0.7011	1.0236	0.5755	-0.959
Latvia	LVA	42800100	42800883	0	0.4161	-0.8869	0.0226	0.6013	-0.202	-0.2418	0.1648	0.1216
Latvia	LVA	42800101	42800320	1	-1.2721	0.1852	0.3461	0.5051	0.4803	0.1344	-0.2128	-0.1563
Latvia	LVA	42800101	42800865	1	-1.8525	-0.0862	-0.227	0.1948	-0.0028	0.3743	-0.1026	-0.9069
Latvia	LVA	42800101	42803304	1	-1.7974	-0.8305	-0.4728	-1.5147	-1.9798	-0.2854	-0.2852	-0.8198
Latvia	LVA	42800101	42805709	1	-1.939	-0.59	-1.0611	0.1237	0.0733	-0.3648	-0.1722	-0.7496
Latvia	LVA	42800101	42805045	1	-2.1596	-1.0739	-1.9209	0.572	-0.1054	0.7844	1.8077	-1.1252
Latvia	LVA	42800101	42804028	0	-0.681	-0.0862	0.0226	0.7113	0.4233	1.0062	0.5755	0.1216
Latvia	LVA	42800101	42802471	0	-0.3335	-0.0862	0.6496	0.5252	0.8779	0.2489	1.4793	0.4777
Latvia	LVA	42800101	42800818	0	0.275	0.2882	0.3416	0.395	0.0926	0.3821	-0.1479	0.9444
Latvia	LVA	42800102	42804612	1	-1.0046	0.0649	0.606	0.8374	-0.322	1.225	0.2337	0.2265
Latvia	LVA	42800102	42805275	1	-0.0947	-0.7815	-0.4806	0.3109	-0.2967	-0.5569	-0.2821	-0.5912
Latvia	LVA	42800102	42804196	1	-0.2738	-2.4131	1.1657	0.5976	-0.2777	-0.2737	1.656	-0.0129
Latvia	LVA	42800102	42804916	1	-1.8886	-0.3531	-0.9607	-0.1366	-0.2755	0.144	-0.1026	-1.1252
Latvia	LVA	42800102	42805469	1	-0.9052	-0.4998		0.4214	-1.7328	0.4394		0.1216
Latvia	LVA	42800102	42804849	1
Latvia	LVA	42800102	42802284	1	0.1968	-0.7815	0.0226	3.6039	-0.3521	-1.6678	-0.6852	-0.7496
Latvia	LVA	42800102	42804605	0	-1.0315	-0.8869	0.0226	0.4732	0.8804	0.2181	0.5755	0.1216
Latvia	LVA	42800102	42800711	0	-0.1971	-0.013	-0.227	0.9715	0.9406	0.5827	-0.1972	-0.3856
Latvia	LVA	42800102	42802379	0	0.755	-0.0862	0.0226	-0.2935	0.9786	-0.1293	0.5858	2.0955
Latvia	LVA	42800102	42805660	0	0.818	0.2532	1.9359	0.5933	0.0344	0.2713	-0.2192	2.0955
Latvia	LVA	42800102	42805473	0	0.5349	0.054	0.5347	1.1891	0.7146	-1.6678	-0.2704	0.1216
Latvia	LVA	42800102	42804796	1	-0.18
Latvia	LVA	42800103	42801256	1	-0.3608	-0.7114	-1.0611	0.3553	-0.1281	0.24	-0.0817	-0.3297
Latvia	LVA	42800103	42801358	1	-1.2393	-0.7221	-1.0611	-0.163	-0.8905	0.0402	-0.3237	-0.959
Latvia	LVA	42800103	42803352	1	1.2455	0.3178	0.0226	0.5178	0.523	0.2379	0.5755	0.1216
Latvia	LVA	42800103	42805111	1	0.1877	0.1371	-0.3802	-0.0893	-0.3522	0.2253	-0.7867	-0.3297
Latvia	LVA	42800103	42803485	1	-0.4454	-1.0212	-0.6446	-0.2826	-0.289	-0.526	-0.7867	-1.1811
Latvia	LVA	42800103	42802234	1	-1.0327	0.3837	-0.7902	0.0877	0.0081	-0.421	-0.4771	-0.6269
Latvia	LVA	42800103	42803856	1	-0.7675	-0.0862	1.2867	0.302	0.2323	0.0066	0.1701	0.1216
Latvia	LVA	42800103	42801188	1	-0.7028	-0.2662	-0.3827	0.4645	-0.5518	0.0995	-0.2249	-1.7277
Latvia	LVA	42800103	42800385	1	0.5491	-1.0966	-1.1412	0.4163	-0.5067	0.4827	-0.0987	-1.3358
Latvia	LVA	42800103	42804082	1	-0.5002	-0.0862	-0.4728	0.5909	0.2282	0.9098	-0.0553	-0.4607
Latvia	LVA	42800103	42801223	1	-0.2692	-1.175	0.0226	0.7025	-0.0117	0.6626	0.1701	-1.1252
Latvia	LVA	42800103	42802966	1	-1.6791	0.3151	0.1386	-0.0763	-0.432	0.2431	0.3199	0.4504
Latvia	LVA	42800103	42805286	1	-0.6548	2.6352	0.6825	0.9286	0.2232	0.4158	0.6296	-0.959
Latvia	LVA	42800103	42802459	1	-2.3135
Latvia	LVA	42800103	42802833	1	-1.1334			0.0937	-0.1541	-0.074
Latvia	LVA	42800103	42803797	1	-1.5078
Latvia	LVA	42800103	42804424	0	0.2342	-0.1219	-0.227	-0.0512	-0.5368	0.0319	0.3482	0.1216
Latvia	LVA	42800103	42803452	0	-0.5819	1.3697	0.3416	-0.4404	0.4384	0.1825	0.8038	1.1508
Latvia	LVA	42800103	42802903	0	-1.0714	0.7062	1.2341	0.308	0.4538	0.0766	1.4834	1.2841
Latvia	LVA	42800103	42802167	0	-0.6021	0.127	1.2867	0.0737	0.3166	0.2294	1.8077	0.839
Latvia	LVA	42800103	42805363	0	-0.1135	1.1576	1.9359	-0.0438	1.9418	0.3885	0.3356	2.0955
Latvia	LVA	42800104	42802968	1	-0.7667	0.468	0.0226	-0.0507	0.0242	-0.7847	0.1693	-0.0129
Latvia	LVA	42800104	42803877	1	-1.0609	-0.4516	-1.088	0.3168	0.2919	0.761	-0.7026	-1.1068
Latvia	LVA	42800104	42801934	1	-1.6696	1.0508	0.8038	0.4282	-0.062	0.3095	-1.2871	0.6919
Latvia	LVA	42800104	42803139	1	-0.9745	-0.983	-0.7902	0.0149	-0.9437	0.0819	-0.0987	-0.2432
Latvia	LVA	42800104	42801484	1	0.8726	-0.9879	-0.8672	-0.1912	-0.767	-0.7847	-0.4982	-1.4694
Latvia	LVA	42800104	42803756	1	0.5404	-0.836	-0.8627	0.0329	-0.3151	0.1599	0.0215	-0.4607
Latvia	LVA	42800104	42802613	1	0.5438	-0.59	-1.0611	0.5619	8.00E-04	0.4402	-0.0987	-0.2503
Latvia	LVA	42800104	42804453	1	0.1652	-1.0966	-0.4806	0.385	0.0091	0.1662	-0.6595	0.0144
Latvia	LVA	42800104	42804941	1	-1.0273	-0.2548	-0.5907	-0.1847	0.1046	-0.0699	0.1693	-0.2503
Latvia	LVA	42800104	42803998	1	0.7335	-0.7221	0.0226	0.2286	0.2515	-0.4753	-0.1972	0.1216
Latvia	LVA	42800104	42802692	1	-0.2899	-0.4998	-1.0217	0.6146	0.9938	0.817	0.1693	-1.1405
Latvia	LVA	42800104	42802697	1	-0.6486	0.3178	1.4967	0.3126	-0.3211	0.3928	0.3482	0.8567
Latvia	LVA	42800104	42802296	1	0.2172	1.3889	0.5563	-0.1916	0.3848	0.5139	0.7741	0.7627
Latvia	LVA	42800104	42804268	1	-1.5838	-0.59	-0.8627	0.132	0.2073	-0.3936	-0.2821	-0.5251
Latvia	LVA	42800104	42803712	1	-0.7343	0.1852	0.0226	0.5491	-0.6184	0.2187	-0.0781	0.1216
Latvia	LVA	42800104	42801622	0	0.2347	-0.983	0.0226	0.5793	0.1591	0.6193	-0.176	-0.1563
Latvia	LVA	42800104	42805602	0	-1.441	-0.4998	1.9359	-1.3121	-0.105	0.5995	-2.1355	2.0955
Latvia	LVA	42800104	42801648	0	-0.8459	0.0467	0.4773	0.5728	1.0222	0.1647	-0.0585	1.1508
Latvia	LVA	42800104	42802293	0	-1.4814	-1.0212	-0.4246	0.3711	0.207	-0.5101	0.5755	-0.1563
Latvia	LVA	42800104	42802936	0	0.2259	-0.2662	0.4173	0.0443	0.5122	0.0926	0.1648	-0.4607
Latvia	LVA	42800104	42804121	0	-0.5094	-1.0744	-0.5836	0.5699	1.2132	0.7399	-0.2004	-1.113
Latvia	LVA	42800104	42804386	0	-0.1872	0.0428	0.7638	0.0236	0.593	0.7008	1.1417	1.0448
Latvia	LVA	42800104	42803606	0	-0.8069	-0.7306	0.8348	0.5813	0.758	-0.526	-0.176	0.1554
Latvia	LVA	42800104	42801123	0	-0.4998	-0.2479	-0.227	0.8098	0.702	0.6718	0.8038	-0.7496
Latvia	LVA	42800104	42805599	0	-1.6331	-1.2487		0.5289	0.3944	0.2347
Latvia	LVA	42800104	42802645	0	-0.142	0.5896	1.2867	0.5216	0.6725	0.302	1.6284	0.2546
Latvia	LVA	42800104	42802864	0	0.2984	0.0666	0.3416	0.0259	-0.0189	0.0402	1.2262	0.4504
Latvia	LVA	42800104	42804211	0	-1.3019	-0.0862	0.0226	0.0223	-0.0029	1.0601	-0.0823	-0.7496
Latvia	LVA	42800104	42801957	0	-0.4459	0.7763	0.0165	0.0392	0.3827	-1.6678	0.7978	0.9888
Latvia	LVA	42800105	42803666	0	0.5179	0.468	0.0226	0.0356	0.4036	0.4007	0.8107	0.7435
Latvia	LVA	42800105	42800053	1	-0.0523	-0.4314	0.0226	0.5973	-0.4267	-0.2781	0.3482	-0.5912
Latvia	LVA	42800105	42800940	1	-1.2756	-1.4104	-1.5179	0.5365	-0.234	0.0419	-1.2871	-1.3484
Latvia	LVA	42800105	42802703	1	1.2818	-0.4998	-0.7902	-0.2751	-0.5339	0.5889	-0.2821	0.1216
Latvia	LVA	42800105	42803132	1	-0.68	0.1852	-0.227	0.079	-0.1481	0.2069	0.1693	-0.7496
Latvia	LVA	42800105	42803444	1	0.4659	0.9484	0.3461	1.1959	0.0444	-0.1289	-0.3268	-0.4362
Latvia	LVA	42800105	42803963	0	-1.1688	-0.2662	-0.7902	0.9696	1.0675	0.7907	1.2568	0.0941
Latvia	LVA	42800105	42803654	0	0.3954	-0.1743	0.4173	-2.6893	0.1624	-0.7368	-0.3912	0.4504
Latvia	LVA	42800105	42804961	0	0.463	-0.2662	-0.7836	0.8846	0.071	1.0245	0.3482	0.1216
Latvia	LVA	42800105	42802121	0	0.718	-1.3452	0.0226	1.2836	0.8779	1.5706	0.5755	0.1216
Latvia	LVA	42800105	42800996	0	-0.0112	0.5266	0.6825	0.7657	0.6667	0.6745	0.3415	-2.5027
Latvia	LVA	42800105	42805376	0	1.0794			1.2836	2.2513		0.5755	0.1216
Latvia	LVA	42800105	42801380	0	1.1132	1.1576	1.9359	1.9642	0.9496	3.6292	2.4277	2.0955
Latvia	LVA	42800106	42802858	0	-0.6266	-1.1327	-0.7902	0.3473	-0.5172	-0.0519	-0.1566	-0.4607
Latvia	LVA	42800106	42801599	0	-0.8727	-0.4343	-0.3352	-0.2215	-0.1322	0.2972	-0.0551	0.1216
Latvia	LVA	42800106	42805273	1	0.281	-0.6706	-0.227	-0.3094	-0.1637	-0.2766	-0.7867	-0.9299
Latvia	LVA	42800106	42804652	1	-1.3327	0.2567	-0.6727	0.3532	0.1409	-1.6678	0.1922	0.4794
Latvia	LVA	42800106	42801621	1	1.081	-0.0219	0.3461	0.0115	-0.2802	0.1038	0.1701	-0.7317
Latvia	LVA	42800106	42804000	1	-1.4084	-0.6593	-0.7249	1.2836	0.8779	1.5721	-0.2004	-0.7507
Latvia	LVA	42800106	42803410	1	-1.3797	-0.2662	-1.0935	0.3373	-0.6893	-0.0413	-0.5798	-0.9299
Latvia	LVA	42800106	42803989	1	-0.8742	-0.4314	-0.7638	0.1456	-0.1972	-0.7433	-0.4771	-1.1252
Latvia	LVA	42800106	42802935	1	0.7191	-0.5847	-0.7638	-0.0092	0.068	-0.4188	-0.4771	-0.477
Latvia	LVA	42800106	42802705	1	1.6448	-0.4314	0.0226	0.7389	1.529	0.8972	0.5755	0.4777
Latvia	LVA	42800106	42803794	1	0.397	-0.7691	-0.227	0.7713	0.8893	0.9264	0.075	-0.7639
Latvia	LVA	42800106	42801310	1	0.2498	-0.2548	0.5347	-0.8237	-1.0436	-0.2306	-0.2821	-0.222
Latvia	LVA	42800106	42801752	1	-0.3192	-0.6593	-0.829	0.2411	0.4148	0.0587	-0.4771	-0.5251
Latvia	LVA	42800106	42800386	1	0.5395	-0.2479	-0.227	2.011	1.6247	1.0062	0.5755	0.1216
[truncated: 2,870 more rows]
