# Supplementary material for: Antecedents of adolescent students’ ICT self-efficacy: The ICT dataset
Source: Data Brief. 2020 Oct 22;33:106437. doi: 10.1016/j.dib.2020.106437 (PMC7644865; doi:10.1016/j.dib.2020.106437)
Supplement: Supplementary file 1 [file mmc1.zip › Luxembourg.csv]

CNTRYID	CNT	CNTSCHID	CNTSTUID	ST004D01T	ESCS	INTICT	COMPICT	HOMESCH	ENTUSE	USESCH	SOIAICT	AUTICT
Luxembourg	LUX	44200001	44201314	1	0.133	0.64	1.0108	-0.5011	-0.1963	-0.5676	1.4752	1.2147
Luxembourg	LUX	44200001	44200343	1	0.2208	-0.59	-0.7572	-0.3338	-0.2094	-0.4694	-0.6997	-0.8467
Luxembourg	LUX	44200001	44204659	1	-0.5487	-0.4203	-0.1587	-0.2786	-0.8951	-0.8849	-0.6852	0.1216
Luxembourg	LUX	44200001	44202503	1	0.1718	0.9454	-0.829	-0.5297	-0.0174	-0.2942	-0.6852	-0.8443
Luxembourg	LUX	44200001	44203717	1	0.5048	-0.59	-0.7836	-0.6384	-0.4502	-0.8849	-1.266	-0.4607
Luxembourg	LUX	44200001	44203549	1	0.8528	-0.59	-0.3802	-0.3094	-0.0822	-1.6678	-2.1355	-1.4399
Luxembourg	LUX	44200001	44205015	1	1.1713	2.6682	0.4173	-0.0537	-0.0854	-0.071	-0.4339	1.1232
Luxembourg	LUX	44200001	44202234	1	-1.3468	0.5606	-0.2614	0.1053	-0.2254	-0.2338	0.1701	-0.2503
Luxembourg	LUX	44200001	44204989	1	0.0982	-0.4422	-0.3827	0.986	0.3014	0.1995	0.5755	2.0955
Luxembourg	LUX	44200001	44203611	1	0.0129	1.3939	0.1386	-0.6166	-0.0669	-0.1968	-0.9906	0.6113
Luxembourg	LUX	44200001	44201669	1	0.5591	-0.0862	0.0226	0.1221	0.8894	0.4565	0.5755	0.1216
Luxembourg	LUX	44200001	44204372	1	-0.7892	-0.1167	-1.0611	-0.3328	-0.5789	-1.6678	-2.1355	0.1216
Luxembourg	LUX	44200001	44200186	0	0.0469	0.18	0.8348	-1.3089	-0.3089	-0.4795	-0.3912	-0.4607
Luxembourg	LUX	44200001	44201110	0	0.7014	2.6352	1.9359	0.2273	-0.2636	0.3956	2.4277	2.0955
Luxembourg	LUX	44200001	44201295	0	0.9432	0.7946	1.9359	-0.7041	0.1259	-0.3205	0.9628	1.515
Luxembourg	LUX	44200001	44201258	1	-0.9563	-1.1522	-1.3943	-0.8008	-0.4647	-0.2679	-1.5848	0.4504
Luxembourg	LUX	44200001	44202757	1	0.0431	-0.1968	-0.3827	-0.6347	-0.2185	-0.4795	-2.1355	0.1216
Luxembourg	LUX	44200001	44204039	1	-0.3191	-0.2479	0.3416	0.0784	-0.0788	0.6113	-1.2835	-0.6959
Luxembourg	LUX	44200001	44201887	1	1.2755	-0.6593	-0.4728	-0.6017	-0.0154	-0.0041	-0.6997	-0.4607
Luxembourg	LUX	44200001	44201360	0	1.1218
Luxembourg	LUX	44200001	44204221	0	-1.0189	0.2607		-0.5695	-0.0813	-0.5519
Luxembourg	LUX	44200001	44204054	0	-0.0786	-0.089	0.0226	-0.6329	0.1617	-0.4657	-0.5978	-0.1563
Luxembourg	LUX	44200001	44205976	0	0.81	-0.2662	-0.3802	-0.6977	-0.2539	-0.1091	-0.1021	-0.4607
Luxembourg	LUX	44200001	44202205	0	-0.4052	-1.3534	-1.4945	-1.7857	-0.9369	-0.4212	-0.787	-1.0788
Luxembourg	LUX	44200001	44205410	0	0.3305	1.4003	1.9359	0.5002	0.3443	1.1044	0.5755	2.0955
Luxembourg	LUX	44200001	44204402	0	-1.4237	0.3039	1.9359	-0.4246	1.3287	0.4816	-1.5596	1.4234
Luxembourg	LUX	44200001	44204583	1	-0.0519
Luxembourg	LUX	44200001	44200995	1	-0.129	-1.4335	0.0226	0.4023	-0.1421	0.6701	0.1701	0.1216
Luxembourg	LUX	44200001	44203179	1	-1.7293	2.6352	0.9331	0.6333	-2.1324	-0.7368		-2.2252
Luxembourg	LUX	44200001	44204047	1	-0.3016	2.6352	1.9359	3.5541	4.8357	2.1478	2.4277	0.1216
Luxembourg	LUX	44200001	44203379	1	-1.1578	-0.6447	-0.5907	0.5781	0.3433	0.9578	-0.3733	-0.4607
Luxembourg	LUX	44200001	44203576	1	-2.2957	-1.236		0.2782	-0.0638
Luxembourg	LUX	44200001	44201886	1	-0.6021
Luxembourg	LUX	44200001	44200804	1	-1.5717
Luxembourg	LUX	44200001	44201990	1	-2.4067
Luxembourg	LUX	44200001	44202820	1	-0.7868
Luxembourg	LUX	44200001	44202840	1	-1.7885	-1.3865	-0.4489	0.4251	-0.6619	0.3278	-0.5656	-1.1714
Luxembourg	LUX	44200001	44203445	1	-1.746	0.1221	0.0226	-0.1546	0.1045	-0.4795	-0.3206	1.2147
Luxembourg	LUX	44200001	44203283	1	-2.58	0.3289	1.0043	0.8192	0.098	-0.1129	-1.1908	0.8567
Luxembourg	LUX	44200001	44205980	1	-0.5919	-1.9613	-1.64	0.5346	-0.7856	0.4717	1.1171	-1.0798
Luxembourg	LUX	44200001	44201893	1	0.3362	-0.7199	-0.4014	0.7113	0.2102	1.0062	-0.2479	-0.9943
Luxembourg	LUX	44200001	44204442	1	0.1391	-0.2662	0.0226	0.1047	0.7124	-0.6274	0.0215	-0.1563
Luxembourg	LUX	44200001	44200425	1	-1.6786	-0.0862	0.1386	-0.6119	0.1061	-0.2159	0.3482	-0.4607
Luxembourg	LUX	44200001	44203210	1	-2.6819	-0.59	-0.3802	0.484	-0.2229	-0.8849	-0.1972	1.4234
Luxembourg	LUX	44200001	44204449	0	0.9297	-0.5022	-0.3048		0.5341	0.4394	0.7578	0.9642
Luxembourg	LUX	44200001	44204164	0	-0.3027	-0.0862	0.0226	1.0508	0.4124	1.3272	-0.2852	0.1216
Luxembourg	LUX	44200001	44204653	0	-1.9865	-0.6476	-2.664	-1.0059	0.1068	-1.6678		0.3216
Luxembourg	LUX	44200001	44205211	0	-1.0014
Luxembourg	LUX	44200001	44201018	0	-1.1036	0.2032	0.0226	1.2836	0.8779	1.2924	0.1922	0.1216
Luxembourg	LUX	44200001	44203685	0	-0.5199
Luxembourg	LUX	44200001	44200083	0	-0.4633	2.6352				-1.6678
Luxembourg	LUX	44200001	44205377	0	0.8946	2.6352	1.9359	3.6039	4.8357	3.6292	2.4277	2.0955
Luxembourg	LUX	44200001	44203908	0	0.7477	0.249	0.8571	1.2366	0.6254	1.9495	1.1102	0.1216
Luxembourg	LUX	44200001	44200073	0	1.1898
Luxembourg	LUX	44200001	44201664	0	0.8343
Luxembourg	LUX	44200001	44205649	0	-2.0453	-1.8634	-1.64	0.6333	0.64	0.373	-0.1727	-0.7507
Luxembourg	LUX	44200001	44203967	0	-0.4757	-0.5169	-0.5171	1.055	0.3533	1.0984	-0.1727	-0.5251
Luxembourg	LUX	44200001	44205385	0	0.0241	-1.2191	-2.664	-0.7667	1.712	3.6292	-2.1355	-2.5027
Luxembourg	LUX	44200001	44205688	0	-0.6028		-2.664
Luxembourg	LUX	44200001	44200435	0	-0.1941	-0.0862	0.0226	1.3369	0.8779	1.0062	0.5755	0.1216
Luxembourg	LUX	44200001	44203799	0	0.3749
Luxembourg	LUX	44200001	44205056	0	-0.0608	2.6682	1.1355	-2.6893	0.2574	0.1012	2.4277	2.0955
Luxembourg	LUX	44200001	44204623	0	-0.3273	2.6682	1.9359	3.6039	4.8357	-1.6678	2.4277	2.0955
Luxembourg	LUX	44200001	44202124	0	-1.1444	0.1261	0.606	1.1691	4.8357	1.3287	1.2607	0.9862
Luxembourg	LUX	44200001	44202635	0	0.0956	2.6352	1.9359	1.2836	0.973	0.4394	2.4277	2.0955
Luxembourg	LUX	44200001	44203015	0	-0.2182	-1.7305	0.0226	-2.6893	-0.9291	-0.5309	-0.0553	0.1216
Luxembourg	LUX	44200001	44204522	0	-1.8429	2.6352	-0.1589	-0.5583	0.2188	-1.6678	1.5037	1.2147
Luxembourg	LUX	44200001	44204024	0	-0.6795	0.9304	1.4967	-0.3711	0.1501	-0.4817	1.1375	2.0955
Luxembourg	LUX	44200001	44200940	0	-1.0094
Luxembourg	LUX	44200001	44203370	1	-2.0962	2.6352	1.9359	-0.5618	-0.3825	-1.3198	0.5755	2.0955
Luxembourg	LUX	44200001	44201348	1	-1.1752	-1.9744	-1.1926	-1.0059	-1.5048	-0.0688	-0.6852	-1.1252
Luxembourg	LUX	44200001	44204042	1	-1.3762	-0.9298	-0.9624	-1.1509	0.1363	-0.155	-1.5596	-1.3017
Luxembourg	LUX	44200001	44200076	1	-1.7426	-0.0862	0.0226	-0.7911	1.0443	0.1134	0.5755	0.1216
Luxembourg	LUX	44200001	44200623	1	-1.5092	2.6352	1.7664	3.6039	-3.7095	3.6292	2.4277	2.0955
Luxembourg	LUX	44200001	44203383	1	-1.3326
Luxembourg	LUX	44200001	44204113	1	-1.7029
Luxembourg	LUX	44200001	44203083	1	-1.9999	2.6352	1.2867	0.1053	0.5817	0.4252	0.5755	2.0955
Luxembourg	LUX	44200001	44205064	1	-2.0966	0.2695	-0.711	0.3711	0.6137	1.0876	1.6897	1.2841
Luxembourg	LUX	44200001	44200518	1	-0.7346
Luxembourg	LUX	44200001	44204708	1	-1.5407	-0.0862	0.0226		-0.0408	1.1257	0.5755	0.1216
Luxembourg	LUX	44200001	44204818	1	-1.9133	-1.6361			-1.9456
Luxembourg	LUX	44200001	44205448	1	-2.0774	0.1649	-1.5553	-1.2335	-0.8782	-1.6291	-2.1355	-1.1811
Luxembourg	LUX	44200001	44205584	1	-2.1674	-1.6546	-1.682	2.0048	0.7529	-1.6678	1.3617	0.7627
Luxembourg	LUX	44200001	44204362	1	-0.8864	-0.0862	0.0226	0.7113	-0.0408	1.0062	0.5755	0.1216
Luxembourg	LUX	44200001	44205837	1	1.6337	-0.0862	0.0226	0.7113	-0.0408	1.0062	0.5755	0.1216
Luxembourg	LUX	44200001	44204988	1	0.4157	-0.7221	0.0226	-0.1394	0.8905	-0.568	0.5755	0.1216
Luxembourg	LUX	44200001	44202129	1	-0.1658	-0.2479	0.0226	-0.7888	-0.6149	-0.8849	-1.5848	-0.1563
Luxembourg	LUX	44200001	44203007	1	1.2319	0.2465	0.0226	-0.9388	0.4348	-0.4223	-0.7045	-0.2503
Luxembourg	LUX	44200001	44204374	1	0.1858	2.6352	0.7332	0.6137	0.256	0.6164	1.3656	1.1013
Luxembourg	LUX	44200001	44205455	1	0.2082
Luxembourg	LUX	44200001	44204485	1	-0.8875	0.5128	-0.442	0.8068	0.2519	0.9531	0.0993	-0.6298
Luxembourg	LUX	44200001	44205396	1	1.4433	0.963	0.8348	-2.6893	0.0721	-0.7368	-0.4805	0.9883
Luxembourg	LUX	44200001	44205940	1	-1.0629	-1.5868	-0.8172	-2.6893	-1.5901	-0.5309	-2.1355	-2.5027
Luxembourg	LUX	44200001	44202338	1	-0.7163	-0.4488	-0.4728	-0.541	-0.2505	-0.4694	-0.2845	-0.4607
Luxembourg	LUX	44200001	44201419	1	0.7353	-0.4314	-0.7902	-1.6455	-1.0896	-0.8849	-0.8686	-0.8947
Luxembourg	LUX	44200001	44201370	1	0.7295	-1.2532	-0.7902	-2.6893	-0.4291	-1.6678		-1.0923
Luxembourg	LUX	44200001	44201741	1	-0.6541	-0.7848		-0.0649	0.3041	-0.2198
Luxembourg	LUX	44200001	44203282	1	-1.2283	-0.59	-0.5034	0.4505	-0.1476	-1.6678	-0.2668	0.388
Luxembourg	LUX	44200001	44205641	1	-0.359	1.3889	0.0226	0.4645	0.3295	0.373	0.5755	0.1216
Luxembourg	LUX	44200001	44205817	1	0.313	2.6352	0.586	0.074	0.618	-0.421	0.5755	-0.2503
Luxembourg	LUX	44200001	44203933	1	-1.7742	-0.694	-0.0499	-1.0059	-0.6786	-0.2955
Luxembourg	LUX	44200001	44204065	1	0.3866	-0.089	1.4967	-0.1518	0.3286	-1.6678	0.3482	1.515
Luxembourg	LUX	44200001	44202100	1	-0.5379	0.0789	-1.3993	0.0477	0.3426	0.0803	-0.0817	-0.9299
Luxembourg	LUX	44200001	44201868	1	0.3671	0.2695	-0.2943	-0.7311	-0.2703	-0.1354	-1.0722	-1.0454
Luxembourg	LUX	44200001	44200541	1	0.0526	0.9275	0.0226	-0.6824	0.5186	-0.1968	0.5755	-0.6544
Luxembourg	LUX	44200001	44205102	1	-2.1642	2.6352	1.9359	3.6039	4.8357	-1.6678	2.4277	2.0955
Luxembourg	LUX	44200001	44203639	1	-0.897		-0.2626	0.5202	0.9939	1.0062		-0.6621
Luxembourg	LUX	44200001	44204960	1	0.1751	2.6352	1.9359	3.6039	-3.7095	3.6292	2.4277	2.0955
Luxembourg	LUX	44200001	44202353	1	-1.9473
Luxembourg	LUX	44200001	44202198	1	-2.0409	-0.0862	0.0226	0.1053	-1.0385	0.4394	0.5755	0.1216
Luxembourg	LUX	44200001	44201764	1	-0.5997
Luxembourg	LUX	44200001	44204382	1	-1.49	0.5128	-1.6468	-0.0044	-0.0982	-0.2979	-0.6852	-1.0454
Luxembourg	LUX	44200001	44203696	1	-0.6562	-1.1019	-1.0611	-0.96	-0.3397	-1.6678	-0.6791	-1.1252
Luxembourg	LUX	44200001	44202428	1	-0.4405	2.6352	-0.5252	0.7113	0.8775	-0.2092	-2.1355	0.5917
Luxembourg	LUX	44200001	44203307	1	0.6041	1.3697	1.1381		0.0272	1.0701		1.1013
Luxembourg	LUX	44200001	44200065	1	0.1863	-0.0357	-2.664	-0.6025	-0.2387	-0.4173	-1.1941	-1.5767
Luxembourg	LUX	44200001	44202939	1	-0.8038	-2.9627	-1.2193	-2.6893	0.5115	-1.0529	-0.6852	-0.908
Luxembourg	LUX	44200001	44203224	1	-1.518	-0.5909	1.4187	0.0687	-0.8114	-1.4875	1.6331	-0.307
Luxembourg	LUX	44200001	44205104	1	-1.381	-2.9627	-1.1926	-2.6893	-1.8311	0.326	-2.1355	-1.1252
Luxembourg	LUX	44200001	44201635	1	-2.2578	-1.1772	-1.1657	0.2416	-0.9321	-0.5309	-1.0753	-0.1563
Luxembourg	LUX	44200001	44205621	1	-0.815	-0.7327	-0.227	-0.304	-0.5581	0.1471	-0.6027	-1.4002
Luxembourg	LUX	44200001	44204970	1	-1.8936
Luxembourg	LUX	44200001	44201301	1	-0.0882	-0.8264	0.3416	-0.0106	1.6077	-0.3788	-0.6852	-1.0759
Luxembourg	LUX	44200001	44202033	1	-1.3524	-0.2662	-0.3802	0.6844	-1.4668	0.7926	-0.2852	-0.3969
Luxembourg	LUX	44200001	44203846	1	-0.6682	0.1371	0.4173	0.4769	0.3253	0.373	0.5755	-0.2503
Luxembourg	LUX	44200001	44200863	1	0.3536	0.0502	1.9359	0.1053	3.5634	-0.2306	-2.1355	-0.7816
Luxembourg	LUX	44200001	44204922	1	-1.9645	-0.4629	0.1386	-0.6203	-0.3615	-0.5569	0.8038	-0.6073
Luxembourg	LUX	44200001	44204142	1	-1.1007	-1.0936	0.3416	-0.1967	-0.7704	-0.1281	0.0256	-0.4377
Luxembourg	LUX	44200001	44205870	1	-1.207	-0.0692	0.0226	0.0959	1.148	0.3456	0.5755	0.1216
Luxembourg	LUX	44200001	44200005	1	-1.5969	0.4098	-0.7836	-1.6821	1.7346	-1.6678	-0.6852	-0.5079
Luxembourg	LUX	44200001	44205789	1	-1.5887	-0.59	-0.6446	0.1053	-0.0362	0.0668	-0.4771	-0.4607
Luxembourg	LUX	44200001	44203397	1	0.648	-2.9627	-2.346	1.2836	0.2401	-1.6678	1.48	-0.7351
Luxembourg	LUX	44200001	44205484	1	-0.9603	-0.4203	-0.7638	-0.433	-0.1492	-0.5309	-0.5832	-0.5251
Luxembourg	LUX	44200001	44201129	1	-1.8625	-1.5214	1.9359	0.4389	0.9671	3.6292	2.4277	0.8925
Luxembourg	LUX	44200001	44201843	1	-1.4425	-0.4488	0.0226	0.7113	-0.3545	1.0062	0.5755	0.1216
Luxembourg	LUX	44200001	44205885	1	-1.0794	2.6352	1.9359	-0.47	0.4766	-0.2607	-1.5848	0.3158
Luxembourg	LUX	44200001	44200134	1	-0.6891	1.3403	1.4967	0.4072	1.9584	-0.0725	-1.5848	1.0383
Luxembourg	LUX	44200001	44201520	1	-0.389	-0.59	-0.3802	-0.2177	-0.2415	-0.3435	-0.2668	-0.1563
Luxembourg	LUX	44200001	44202310	1	-0.3763	-0.0862	0.0226	-0.6802	0.5923	-0.7368	-0.6791	-0.6774
Luxembourg	LUX	44200001	44205619	1	-0.6889	0.802	1.1657	0.6079	0.1425	-0.5309	0.0444	0.1216
Luxembourg	LUX	44200001	44205882	1	-0.275	-0.59	-0.5034	0.3122	0.6643	-0.2436	-0.4801	-0.2103
Luxembourg	LUX	44200001	44202490	1	0.9086	-1.1828	0.0226	0.3675	-0.2085	-0.5309	-1.5588	2.0955
Luxembourg	LUX	44200001	44202064	1	-0.5637	-0.9743	-0.8899	-0.2756	0.3059	-0.4223	0.3768	-0.2201
Luxembourg	LUX	44200001	44203431	1	-1.2624	-0.8232	-0.5034	0.3386	-0.7836	0.1392	-0.6852	-1.1252
Luxembourg	LUX	44200001	44205105	1	-0.8273	2.6352	1.1657	0.1073	1.6076	0.6658	1.2262	0.4504
Luxembourg	LUX	44200001	44202381	1	-0.9024	0.0489	0.6533	-0.4123	0.6077	0.0855	0.3482	0.0301
Luxembourg	LUX	44200001	44201536	1	0.6933	1.1493	-1.5553	-0.1223	-0.0094	0.0795	-0.5001	-0.946
Luxembourg	LUX	44200001	44203505	1	-1.4342	1.7162	-0.5907	-0.3502	-0.0967	-0.0647	-0.0823	-0.7496
Luxembourg	LUX	44200001	44201125	1	0.1001
Luxembourg	LUX	44200001	44200575	1	-1.2317	-0.8368	-1.0668	0.5866	0.1951	1.0196	-0.3876	-1.3639
Luxembourg	LUX	44200001	44204158	1	-1.1417
Luxembourg	LUX	44200001	44200334	1	-0.7732	-0.0862	0.0226	-0.0339	0.5168	-0.0041	-0.4771	-0.4607
Luxembourg	LUX	44200001	44202092	0	-2.591	0.802	0.0226	0.1301	0.2556	0.0037	0.1693	0.0484
Luxembourg	LUX	44200001	44204976	0	-1.6718	0.4658	0.8038	-1.6895	-0.0531	0.4202	0.3473	1.515
Luxembourg	LUX	44200001	44200038	0	-1.1442	0.0017	0.5833	-1.0068	-0.5743	0.5823	1.5044	-0.3297
Luxembourg	LUX	44200001	44201892	0	-2.2166	2.6352	1.9359	3.6039	2.2837	3.0023	2.4277	2.0955
Luxembourg	LUX	44200001	44202336	0	-0.3169	-1.3452	-1.1926	0.6085	0.2205	0.414	-0.6027	-0.3832
Luxembourg	LUX	44200001	44204601	0	-0.7693	-0.5624		0.6333	0.9946	-1.6678
Luxembourg	LUX	44200001	44202729	0	-0.3451	2.6352	1.9359	3.6039	4.8357	3.6292	2.4277	2.0955
Luxembourg	LUX	44200001	44203904	0	-1.6104				1.3138
Luxembourg	LUX	44200001	44200876	0	-1.3551
Luxembourg	LUX	44200001	44202538	0	-0.3002	-0.6978	0.0226	0.4539	-0.0145	-1.6678	-0.1026	-0.3297
Luxembourg	LUX	44200001	44202773	0	-1.4957
Luxembourg	LUX	44200001	44200190	0	-0.0158	2.6352	1.9359	3.6039	4.8357	3.6292	2.4277	2.0955
Luxembourg	LUX	44200001	44205944	0	-0.8213			0.1391	-0.5297	-0.5433	-1.0839
Luxembourg	LUX	44200001	44201389	0	-0.2985				0.4286
Luxembourg	LUX	44200001	44206014	0	-1.569	-0.9752	0.0226	-1.6591	-0.9009	-1.6678	-0.2004	-0.5251
Luxembourg	LUX	44200001	44205355	0	-2.1249			2.8803	4.8357
Luxembourg	LUX	44200001	44204198	0	-1.1277	-0.0862	0.0226	0.7113	0.1597	1.0062	0.1922	0.1216
Luxembourg	LUX	44200001	44202857	0	1.2895						-2.1355	-2.5027
Luxembourg	LUX	44200001	44200751	0	0.2824	0.0566	1.9359	0.4926	4.5782	1.5105	2.4277	2.0955
Luxembourg	LUX	44200001	44205361	0	0.1552	-0.4343	-0.3802	-0.541	1.4949	-0.1845	0.3473	0.1216
Luxembourg	LUX	44200001	44201175	0	0.9599	0.4521	-1.1473	0.2241	-0.5575	1.1759	-1.5848	1.1059
Luxembourg	LUX	44200001	44205387	0	-1.3889	-0.4989	-0.3827	-2.6893	-0.9014	-0.8768	-1.4019	-1.1252
Luxembourg	LUX	44200001	44201072	0	-0.5655			1.1097	0.5989	-1.6678
Luxembourg	LUX	44200001	44206019	0	0.1063	-0.9951	1.2867	-0.5466	0.1439	-0.6742	-0.1727	1.515
Luxembourg	LUX	44200001	44204440	0	-0.4236	2.6352	1.1872	1.5649	4.8357	1.4296	0.8482	0.2465
Luxembourg	LUX	44200001	44202863	0	-1.5008	1.127	1.9359	3.6039	2.9129	0.4394	2.4277	2.0955
Luxembourg	LUX	44200001	44202065	0	-1.5782	1.4003	1.9359	1.9556	2.1109	-0.7847	2.4277	2.0955
Luxembourg	LUX	44200001	44204168	0	0.2918	-0.0291	1.9359	2.1576	1.7364	1.8892	0.8382	2.0955
Luxembourg	LUX	44200001	44203837	0	-0.9019
Luxembourg	LUX	44200001	44200921	0	0.9375	0.9349	1.9359	-0.5312	0.5741	-1.6678	2.4277	1.7439
Luxembourg	LUX	44200001	44205437	0	0.3022	0.7308	-0.6104	-0.6513	0.3558	-0.1817	0.1922	-0.8256
Luxembourg	LUX	44200001	44200123	0	-0.1913
Luxembourg	LUX	44200001	44204679	0	-1.994
Luxembourg	LUX	44200001	44205272	0	0.7955			2.2533		-1.6678	-2.1355	1.515
Luxembourg	LUX	44200001	44202298	0	0.4386						-1.4019	2.0955
Luxembourg	LUX	44200001	44200506	0	-0.959
Luxembourg	LUX	44200001	44200108	0	-1.7865	-0.0862	0.0226	-2.6893	1.766	-1.6678	0.5755	0.1216
Luxembourg	LUX	44200001	44202865	0	-1.2096			1.1204
Luxembourg	LUX	44200001	44202264	0	-1.921
Luxembourg	LUX	44200001	44204303	0	-1.4482	-0.817	-1.0428	0.6757	0.0598	1.0196		-0.9309
Luxembourg	LUX	44200001	44202051	0	-0.2357	2.6352			0.784	1.1709
Luxembourg	LUX	44200001	44201359	0		-1.511	-2.664	-1.1509	-0.0661	-0.8437	-2.1355	-2.4607
Luxembourg	LUX	44200001	44200472	0	-0.8768	-0.4314	-0.227	-0.0385	0.0286	-0.0064	-0.2821	0.1216
Luxembourg	LUX	44200001	44204815	0	-0.5441
Luxembourg	LUX	44200001	44202431	0	-1.5453	-0.7221	-0.6446	-0.2944	0.1394	-1.2919	-0.309	-0.7317
Luxembourg	LUX	44200001	44200538	0	0.007	0.0347	0.0226	0.7113	-0.1939	-0.8849	-0.6658	0.1216
Luxembourg	LUX	44200001	44201401	0	0.1719	1.1763	-0.0094	1.2376	1.0273	1.5238	0.1693	0.1216
Luxembourg	LUX	44200001	44204059	0	-0.3026	1.1576	1.9359	-2.6893	0.5209	-0.9101	0.1613	0.9883
Luxembourg	LUX	44200001	44203544	0	-1.9121						0.5755
Luxembourg	LUX	44200001	44205408	0	-0.3249	2.6228	1.9359	3.5731	4.8357	3.6292	2.4277	2.0955
Luxembourg	LUX	44200001	44203713	0	-0.5345	-0.2366	0.0226	-1.1401	-0.7499	0.2379	-0.6599	-0.1563
Luxembourg	LUX	44200001	44203601	0	0.2689	-0.1502	-0.227	0.7113	0.7019	0.4394	0.5755	0.1216
Luxembourg	LUX	44200001	44202030	0	0.6351	-0.0862	-0.227	-0.2662	0.331	-0.3551	0.1701	-0.7496
Luxembourg	LUX	44200001	44204330	0	-1.8922	0.6555	-0.2827	-0.1301	0.6353	-0.0821	1.2262	0.1216
Luxembourg	LUX	44200001	44203573	0	-0.9364	-0.7135	0.3461	-2.6893	0.0698	-1.6678	0.5755	0.1216
Luxembourg	LUX	44200001	44200702	0	-1.0428	0.2629	0.4306	-0.4668	1.0383	1.7359	0.6626	0.0876
Luxembourg	LUX	44200001	44203116	0	-1.0846	-2.9627	-2.664	-2.6893	-3.7095	-1.6678	-0.414	-1.6304
Luxembourg	LUX	44200001	44202917	0	-1.9611	-0.0862	0.0226	0.9565	1.0255	1.0551	0.5755	0.1216
Luxembourg	LUX	44200001	44205970	0	1.753	-0.0862	-1.1926	3.6039	0.3908	1.5721	-0.3996	-0.0358
Luxembourg	LUX	44200001	44201915	0	-0.2457
Luxembourg	LUX	44200001	44205814	0	0.6496	-1.4704	-1.3384	0.6333	-0.6923	0.3971	-1.2106	-0.9111
Luxembourg	LUX	44200001	44205317	0	-1.0182	-0.0862	0.0226	0.8844	0.4018	1.2685	0.3482	-0.3297
Luxembourg	LUX	44200001	44201119	0	-2.1077	2.6352	-2.664	3.6039	1.6121	-0.7368	-0.393	-2.5027
Luxembourg	LUX	44200001	44201574	0	-0.3083	0.1852	0.0226	-1.3155	-8.00E-04	-0.5366	-0.7867	0.1216
Luxembourg	LUX	44200001	44204777	0	-1.843	0.3924	-0.6097	0.7113	1.1453	0.4229	0.5755	-0.6774
Luxembourg	LUX	44200001	44200934	0	-0.3458
Luxembourg	LUX	44200001	44201879	0	-0.3828					1.0196
Luxembourg	LUX	44200001	44203150	0	-2.3177
Luxembourg	LUX	44200001	44201229	0	-1.6262	-1.0936	-1.27	0.4913	-0.8381	0.7744	-0.8483	-1.0976
Luxembourg	LUX	44200001	44202540	0					4.508
Luxembourg	LUX	44200001	44202036	0	0.8296	2.6352	1.9359	3.6039	4.8357	3.6292	2.4277	2.0955
Luxembourg	LUX	44200001	44204664	0	-1.1167	-0.4314	0.0226	0.7113	0.2139	0.8754	0.5755	0.1216
Luxembourg	LUX	44200001	44201904	0	-1.3731	-0.7815	-0.9467	0.9221	0.7374	3.6292	0.0447	-0.3917
Luxembourg	LUX	44200001	44200795	0	-1.4776	2.6352	1.9359	3.6039	1.6437	3.241	2.4277	2.0955
Luxembourg	LUX	44200001	44202238	0	-1.4346	-1.8617	-1.0678	-2.6893	4.8357	-1.6678	-1.4013	-1.775
Luxembourg	LUX	44200001	44204151	0	-1.0829	-0.0824	-0.0587	0.5465	0.7437	0.5075	0.582	0.1216
Luxembourg	LUX	44200001	44200406	0	-0.8036	-1.3279	-2.664	-1.7857	0.0069	-1.6678	-0.0551	-2.5027
Luxembourg	LUX	44200001	44203590	0	-2.6201	-0.9334	-0.5836	-0.5428	-0.9314	-0.4173	0.0256	-0.4377
Luxembourg	LUX	44200001	44205747	0	-1.992	1.7162	1.9359	1.0393	2.4817	0.9087	1.5243	0.9883
Luxembourg	LUX	44200001	44205682	0	-0.1183	-0.8194	-0.5836	1.5112	4.8357	1.0581	0.139	-0.9299
Luxembourg	LUX	44200001	44206001	0	-1.1261	0.2063	1.0433	-0.7965	0.2582	0.5047	0.3134	0.2546
Luxembourg	LUX	44200001	44203725	0	-0.8553	0.957	0.4173	0.1776	0.139	0.3666	-0.6852	-0.1563
Luxembourg	LUX	44200001	44205646	0	-0.0498	1.3403	1.4967	-0.5736	1.1323	0.0622	0.8038	2.0955
Luxembourg	LUX	44200001	44204401	0	0.9351
Luxembourg	LUX	44200001	44203621	0	-1.5566	-0.0862	-0.3802	1.2836	-0.0408	1.0381	0.5755	0.4504
Luxembourg	LUX	44200001	44205760	0	-1.9013	-1.1323	-0.4153	0.6333	-0.2222	0.9747	-0.7693	-0.3917
Luxembourg	LUX	44200001	44200243	0	-1.2491	-1.3452	-1.1926	0.1053	-0.9291	0.4394	-0.6852	-1.1252
Luxembourg	LUX	44200001	44205532	0		-0.0862	0.0226	0.7113	0.8779	3.6292	0.5755	0.1216
Luxembourg	LUX	44200001	44202704	0	0.6171					-1.3832
Luxembourg	LUX	44200001	44205612	0	0.9743	-0.5204	-1.2122	0.277	-0.2241	1.0551	-0.7693	-0.851
Luxembourg	LUX	44200001	44203194	0	-1.2407	-0.9281	0.9192	0.4833	0.8688	-1.6678	1.2075	-0.4423
Luxembourg	LUX	44200001	44202283	0	-0.2452	-0.4314	-0.3802	0.7147	0.3032	-0.0011	0.0215	-0.1563
Luxembourg	LUX	44200001	44205078	0	-0.3179	-0.0338	-1.161	0.2442	0.0449	0.9804	-0.3912	-1.0798
Luxembourg	LUX	44200001	44202695	0		1.7671	1.2867	0.6089	1.6421	0.9341	2.4277	2.0955
Luxembourg	LUX	44200001	44204511	1	-1.9433	0.2695	1.4967	-0.6849	-0.1149	-0.4795	-0.414	1.2147
Luxembourg	LUX	44200001	44203705	1	0.2705	0.1069	-0.8554	-0.0088	0.4737	-0.0129	-0.6856	0.8136
Luxembourg	LUX	44200001	44204308	1	-1.1225	-0.2662	-0.3447	0.065	0.1276	0.0322	-0.4801	1.2147
Luxembourg	LUX	44200001	44205055	1	-1.169	-0.5994	-1.1801	-0.2944	-0.7965	0.0786	-1.0571	-0.8813
Luxembourg	LUX	44200001	44205192	1	-1.1545	1.3889	1.9359	-0.3796	1.1649	0.3749	0.1472	1.1232
Luxembourg	LUX	44200001	44204496	1	-0.6147	0.0666	0.0226	0.1596	0.3474	1.0318	-0.0987	0.4777
Luxembourg	LUX	44200001	44205914	1	-0.8006	-0.4314	-0.732	-0.2272	-0.3279	-0.032	-0.9936	-0.9243
Luxembourg	LUX	44200001	44200191	1	-0.0343	-0.9334	-1.4747	-0.1118	-0.6352	-0.9292	-0.8883	-1.9384
Luxembourg	LUX	44200001	44205335	1	0.9533	-1.2839	0.6847	-0.1621	-0.6258	-0.2785	-1.5588	-0.1563
Luxembourg	LUX	44200001	44202003	1	-0.0983	-0.0278	-0.7902	-0.4285	0.3733	0.4792	-0.1722	-1.2688
Luxembourg	LUX	44200001	44205954	1	-1.5393	-0.9147	-1.3452	-2.6893	-1.0098	-1.6678	-2.1355	-2.5027
Luxembourg	LUX	44200001	44201923	1	-0.1724	0.967	-0.4338	-0.4567	-0.3289	-1.6678		-0.7108
Luxembourg	LUX	44200001	44202571	1	-0.7785	0.7308	0.8348	0.2275	1.2362	0.3774	0.3482	0.5295
Luxembourg	LUX	44200001	44203236	1	-1.0766	-0.0219	0.5143	-0.435	-0.0818	0.0534	-0.4748	0.4385
Luxembourg	LUX	44200001	44201381	1	0.3091	0.134	-1.762	-0.3586	0.1843	-0.1117	-1.2876	-1.5298
Luxembourg	LUX	44200001	44205677	1	0.0771	2.6352	0.8348	-0.1219	1.0738	0.2563	1.1213	0.3236
Luxembourg	LUX	44200001	44202998	1	0.5311	-1.4174	-0.9807	-0.5154	-0.5219	-0.8849	-2.1355	-0.222
Luxembourg	LUX	44200001	44205468	1	-2.2021	1.7671	-0.227	-1.1982	0.4397	-0.5058	-0.6852	0.1216
Luxembourg	LUX	44200001	44204880	1	-0.7322	0.5056	-0.7368	0.1256	0.3418	0.5167	-0.4402	-0.4423
Luxembourg	LUX	44200001	44202496	1	-0.2788	-0.59	0.0226	-0.0422	-0.1946	0.3004	-0.1727	-0.1563
Luxembourg	LUX	44200001	44202331	1	0.3796	-0.2662	0.0226	-0.4974	-0.5159	0.2282	0.5755	-0.1563
Luxembourg	LUX	44200001	44202204	1	-0.6426	-0.59	0.0226	0.405	0.9718	0.7307	0.0447	0.1216
Luxembourg	LUX	44200001	44205878	1	1.1209	1.3889	1.4967	0.4882	1.3803	0.5056	-1.0576	0.9883
Luxembourg	LUX	44200001	44204978	1	0.5009	-2.9627	-2.664	-0.9727	0.9079	-1.6678	-2.1355	-2.5027
Luxembourg	LUX	44200001	44201325	0	-0.7749	0.1357	1.1381	0.0525	0.9468	0.259	1.0214	0.7627
Luxembourg	LUX	44200001	44204388	0	-0.6706	0.8046	1.0862	0.6936	2.5583	0.3433	1.1171	1.515
Luxembourg	LUX	44200001	44203509	0	-0.5043	1.1493	1.9359	-0.8511	2.0126	0.4866	0.5755	0.7627
Luxembourg	LUX	44200001	44202890	0	-1.5369	1.3889	1.1752	-0.7558	0.3696	-0.2089	1.1171	0.4385
Luxembourg	LUX	44200001	44200599	0	-1.3349	0.0789	0.0226	-1.0001	-0.9562	-0.8849	-0.3763	0.1959
Luxembourg	LUX	44200001	44205297	0	-1.866	-0.0862			0.2464	-1.6678	0.5755	-0.8443
Luxembourg	LUX	44200001	44202588	0	-0.9991	1.1132	1.9359	1.0029	0.4198	-0.0418	2.4277	2.0955
Luxembourg	LUX	44200001	44205732	0	-1.6398	-0.0827	0.0226	0.1252	0.5951	0.3781	0.3473	0.4777
Luxembourg	LUX	44200001	44205858	0	0.8076	-0.0357	0.4173	-0.4975	-0.1962	-0.801	0.8038	0.5807
Luxembourg	LUX	44200001	44201596	0	-0.1435	0.1125	1.4967	0.4222	0.3136	-0.1091	0.2724	0.8136
Luxembourg	LUX	44200001	44203921	0	-1.3222	-0.4203	-0.227	-0.7107	0.1759	-0.1082	-0.3912	-0.4377
Luxembourg	LUX	44200001	44203286	0	0.2174	1.1576	0.0226	0.464	0.7155	1.4614	2.4277	2.0955
Luxembourg	LUX	44200001	44200730	0	-0.3347	0.0692	0.0226	0.0953	1.5505	0.9301	0.3482	0.1216
Luxembourg	LUX	44200001	44205900	0	0.0887	-0.5775	0.0226	-0.5699	-0.5154	0.1055	0.5755	-0.1563
Luxembourg	LUX	44200001	44200720	0	1.1152	-0.6289	-1.1926	-1.3089	0.0548	-1.6678	0.5755	-0.2503
Luxembourg	LUX	44200001	44205998	0	-0.1984	-0.4488	-0.227	0.1859	0.164	0.4362	-0.176	0.4777
Luxembourg	LUX	44200001	44202566	0	0.0348	0.4435	-0.4338	-0.3576	0.5581	-1.6678	0.3483	-1.1252
Luxembourg	LUX	44200001	44203508	0	0.163	-0.6105	1.2867	-0.5028	0.0879	0.3234	0.5755	2.0955
Luxembourg	LUX	44200001	44205431	0	1.0902	1.1132	1.0433	-0.2432	0.7615	0.1631	1.1417	0.8567
Luxembourg	LUX	44200001	44201973	0	0.0631	-0.59	-0.3827	-0.1468	2.0663	1.2165	0.8038	-0.6353
Luxembourg	LUX	44200001	44201621	0	-0.2555	0.7989	1.0108	-0.3666	0.5615	-0.3426	1.2262	0.4777
Luxembourg	LUX	44200001	44202179	0	-0.6841	-0.6354	0.3461	-0.7025	-0.3383	0.0788	0.5755	-0.1563
Luxembourg	LUX	44200001	44204493	0	-0.7258	0.0502	-0.3048	-0.2323	0.5726	0.4927	1.1375	1.1232
Luxembourg	LUX	44200002	44205243	1	0.0012	-1.1493	-0.5263	-0.4374	-0.5706	-0.8849	-0.7867	-0.1563
Luxembourg	LUX	44200002	44200419	1	-1.3196	0.4435	0.0226	-0.3232	-0.6802	-0.801	-1.5588	-0.2503
Luxembourg	LUX	44200002	44203476	1	0.0978	-0.4203	-0.7902	-0.2977	-0.7394	-0.5141	-0.6852	-0.4607
Luxembourg	LUX	44200002	44201105	1	-0.2232	-0.2662	-0.7902	-1.0587	-0.9784	-0.2858	-1.2871	-1.0169
Luxembourg	LUX	44200002	44204216	1	-0.2978	-1.1128	-0.8627	-0.6402	-0.529	-0.5676	-1.1941	-1.7277
Luxembourg	LUX	44200002	44203191	1	1.851	-0.4314	-0.7638	-0.8301	-0.2301	-0.5037	-0.4771	-0.4607
Luxembourg	LUX	44200002	44203923	1	1.3965	-0.7087	0.7162	-0.468	-0.5606	-1.6678	-0.7867	-0.1563
Luxembourg	LUX	44200002	44203902	1	0.3187	-0.2662	0.8116	0.0358	-0.5357	0.3877	-0.8012	0.1216
Luxembourg	LUX	44200002	44203751	1	-0.4673	0.4976	1.9359	-2.6893	-0.0971	-0.6742	-1.5596	1.2293
Luxembourg	LUX	44200002	44202906	1	-1.3886	1.1493	0.9192	-0.0173	0.0971	0.833	0.3482	-0.7496
Luxembourg	LUX	44200002	44201624	1	-0.533	-0.3667	-0.9624	-0.404	-0.9159	-0.801
Luxembourg	LUX	44200002	44203266	1	-1.0434	0.7308	-0.5252	-0.0302	-0.0435	-0.5676	-1.2624	0.3216
Luxembourg	LUX	44200002	44203922	0	0.6576	0.9349	1.9359	-0.4654	0.2307	-0.1169	0.9677	2.0955
Luxembourg	LUX	44200002	44202562	0	1.2759	-0.6706	0.8571	-0.5061	-0.3394	-1.2919	-0.4948	1.1508
Luxembourg	LUX	44200002	44200443	0	1.313	0.9454	1.9359	-0.2355	1.3658	-0.1968	-0.455	2.0955
Luxembourg	LUX	44200004	44205351	1	0.0494	-0.817	-1.682	0.6333	-0.0945	0.9929	0.0154	1.0448
Luxembourg	LUX	44200004	44200773	1	-1.6881	0.5389	-2.664	-1.3206	0.6581	-1.2919	-0.3679	-2.5027
Luxembourg	LUX	44200004	44203170	1	0.5526	-1.2115	0.0226	0.3924	0.3738	0.8621	-0.3733	-0.2503
Luxembourg	LUX	44200004	44201972	1	0.0322	-0.0862	-0.3802	0.3697	-0.8407	-1.6678	0.0256	-0.2726
Luxembourg	LUX	44200004	44201916	1	-1.6216	0.5599	-0.9333	0.2266	0.3823	-0.7368	-2.1355	1.2147
Luxembourg	LUX	44200004	44202223	1	0.6704	2.6352	0.3461	1.4682	1.1706	0.8981	-0.0553	-1.2431
Luxembourg	LUX	44200004	44204448	1	0.7922	1.3939	0.1626	-0.3146	-0.2874	0.0328	-2.1355	-0.2928
Luxembourg	LUX	44200004	44201126	1	-0.1861	0.0591	-0.4728	0.4346	0.1915	0.3544	-1.2871	-0.959
Luxembourg	LUX	44200004	44201714	1	-1.1122			1.2128	-0.4341
Luxembourg	LUX	44200004	44200993	1	-1.0699	0.6464	-0.2943	0.619	0.0397	0.2092	-2.1355	-1.1935
Luxembourg	LUX	44200004	44205349	1	-0.4305	0.4297		0.2694	0.8953	0.4898
Luxembourg	LUX	44200004	44205748	1	-0.001	0.3926	1.9359	1.7779	-0.2634	0.894	-0.6852	0.1216
Luxembourg	LUX	44200004	44201586	1	-0.6094	-0.0862	0.0226	1.2836	-1.0498	1.5721	0.5755	0.1216
Luxembourg	LUX	44200004	44204994	1	0.1128	0.7989	0.4173	-0.3267	0.4136	0.0541	-0.0352	1.1232
Luxembourg	LUX	44200004	44202097	1	0.6221	2.6352	0.6052	-0.492	1.1038	0.0272	-0.1533	0.1216
Luxembourg	LUX	44200004	44202546	1	0.6745	-0.0862	0.7804	0.8288	0.6396	0.8754	0.5755	0.1907
Luxembourg	LUX	44200004	44201703	0	-0.6255	-0.0862	0.0226	1.2836	2.2771	1.5721	0.5755	0.1216
Luxembourg	LUX	44200004	44205416	0	-0.4315	-0.2479		-0.8941	-0.6623	-1.6678
Luxembourg	LUX	44200005	44202406	0	1.27	1.7671	1.9359	0.2513	0.3398	0.2995	0.8557	0.6314
Luxembourg	LUX	44200005	44205242	1	0.8579	-0.9232	-1.0611	-1.0563	-0.5667	-0.8849	-1.9911	-1.4056
Luxembourg	LUX	44200005	44201969	0	1.0366	-0.332	1.1381	-0.6461	-0.5979	-0.5569	-0.2852	0.3754
Luxembourg	LUX	44200005	44205165	0	0.7724	-1.516	-1.2256	-2.6893	-1.1746	-1.6678	-2.1355	-1.3384
Luxembourg	LUX	44200005	44200998	0	-0.3516	1.3697	1.4967	0.0197	0.2884	-0.368	0.3473	1.0904
Luxembourg	LUX	44200005	44205466	0	1.7045
Luxembourg	LUX	44200005	44200740	0	1.8267	0.8006	0.5143	-0.4812	0.2913	-0.0065	2.0386	2.0955
Luxembourg	LUX	44200005	44202272	0	0.5214	0.0789	-0.3802	-1.668	-0.7984	-1.6622	-0.5832	-0.9299
Luxembourg	LUX	44200005	44205147	0	1.3456	-0.2479	-0.1587	-0.2639	-0.3595	-0.5037	-0.3733	1.2147
Luxembourg	LUX	44200005	44205698	1	1.7072	-0.4203		-0.2763	-0.2321	-1.6678	-0.5828
Luxembourg	LUX	44200005	44203184	1	1.2594	-0.4516	-1.0935	-0.0571	-0.1914	-0.568	0.0221	0.346
Luxembourg	LUX	44200005	44203139	1	-0.4619	0.7825	0.0226	0.0345	0.7308	-0.5569	-0.6852	2.0955
Luxembourg	LUX	44200005	44202071	1	1.3609	-0.0862	-0.3982	-0.6531	0.2244	-0.3646	-0.6852	-0.5005
Luxembourg	LUX	44200005	44204562	1	1.1928	1.3403	0.6825	-0.2076	-0.4473	0.4535	-1.0753	2.0955
Luxembourg	LUX	44200005	44202178	1	0.4566	-0.7353	-1.0611	-0.6932	-0.6733	-0.8849	-2.1355	0.1959
Luxembourg	LUX	44200005	44201906	1	0.3246	-0.1058	1.2899	-0.6833	0.1366	-1.6678	-0.6852	0.6314
Luxembourg	LUX	44200005	44200950	1	0.8964	0.2032	-0.5034	0.0101	-0.5508	-0.2418	0.1693	0.0122
Luxembourg	LUX	44200005	44201845	1	1.0334	-0.0994	0.9268	0.1316	0.2395	0.5175	-0.3583	-0.2819
Luxembourg	LUX	44200005	44200932	1	1.3415	-0.7099	-1.3325	0.1177	-0.5014	0.1331	-1.4541	1.2147
Luxembourg	LUX	44200005	44204269	1	1.3121	-0.59	-1.0611	-0.2775	-0.4554	0.0402	-1.2871	-1.2688
Luxembourg	LUX	44200005	44204324	0	1.1325	-0.85	0.0226	0.8823	0.3431	0.3958	-0.0987	1.1508
Luxembourg	LUX	44200005	44201421	0	1.181	-0.2806	1.4967	-0.375	-0.2792	0.0988	-0.0992	-0.4873
Luxembourg	LUX	44200005	44204437	0	1.2178	-0.0994	0.9192	-0.8014	-0.2066	-1.6678	0.1648	1.1508
Luxembourg	LUX	44200005	44200842	0	0.8632	-1.0744	-0.7836	-1.1482	-0.9374	-1.6678	-0.3912	-0.1563
Luxembourg	LUX	44200005	44201063	0	1.4187	1.1132	1.4967	-0.4043	0.4205	0.0289	0.1648	2.0955
Luxembourg	LUX	44200005	44202642	0	1.1524	0.3178	-1.5571	-0.2842	0.8129	-0.801	0.0221	-1.1242
Luxembourg	LUX	44200005	44202942	0	1.3512
Luxembourg	LUX	44200005	44204281	0	1.464	-0.7221	-0.8627	-1.0068	-0.4583	-0.5569	0.1693	-0.7496
Luxembourg	LUX	44200005	44202165	0	1.6857				0.2268
Luxembourg	LUX	44200005	44205332	0	1.9054
Luxembourg	LUX	44200005	44202078	0	1.5937
Luxembourg	LUX	44200005	44202015	0	1.1127
Luxembourg	LUX	44200005	44200170	0	1.4647	2.6352	1.9359	-0.1053	1.161	0.4886	2.4277	0.7627
Luxembourg	LUX	44200005	44202295	0	1.6895	-0.937	1.2899	-0.9048	-0.2979	-0.6073	-0.2857	0.1216
Luxembourg	LUX	44200005	44201066	0	1.4667	0.6515	1.4187	-0.7368	-0.414	-0.1282	1.8077	1.3857
Luxembourg	LUX	44200005	44201840	0	1.3729	1.7671	0.231	0.2284	0.2537	-0.8849	2.0386	2.0955
Luxembourg	LUX	44200005	44203838	0	-0.0307	-0.4314	0.0226	-0.2631	-0.2172	0.184	0.1693	-0.1563
Luxembourg	LUX	44200005	44201862	0	0.9982	0.0789	0.9192	-0.4039	-0.345	-0.3883	-0.5832	0.1959
Luxembourg	LUX	44200005	44202414	0	1.0201	0.4012	1.2899	-0.3174	0.8437	0.1055	1.6852	0.9097
Luxembourg	LUX	44200005	44204668	0	-0.8951	2.6352	1.9359	-0.4533	2.2198	-0.8849	2.4277	0.9883
Luxembourg	LUX	44200005	44200957	0	1.3103	0.3924	0.1386	-0.7397	-0.1076	-0.2858	0.3473	0.4777
Luxembourg	LUX	44200005	44203565	0	1.0892	-0.0115	-0.9607	-0.3792	-0.1153	-1.0529	-1.5848	-1.3017
Luxembourg	LUX	44200005	44204081	0	1.0352	2.6352	1.9359	-0.0598	2.0116	0.2591	0.8038	2.0955
Luxembourg	LUX	44200005	44202736	0
Luxembourg	LUX	44200005	44202455	0	1.3027	1.1132	0.4173	-0.0643	0.7576	-0.2777	0.3415	0.6559
Luxembourg	LUX	44200005	44203390	0	0.7197	0.0502	-0.7638	-0.7395	0.0444	-0.1845	-0.309	-0.2503
Luxembourg	LUX	44200005	44203614	1	2.0303	1.1132	-1.0338	-0.7732	-0.0132	-1.6678	-1.5596	-0.8636
Luxembourg	LUX	44200005	44200386	1	1.4018	0.9275	-0.1587	-0.618	0.0698	-0.5569	-0.5202	-1.2688
Luxembourg	LUX	44200005	44200070	1	0.8815	-0.7958	-0.3802	-0.436	-0.9354	0.2637	-2.1355	-0.1563
Luxembourg	LUX	44200005	44204634	1	1.156	0.3875	0.0226	-1.0563	-0.2817	-0.526	-0.4288	-0.4607
Luxembourg	LUX	44200005	44200324	1	1.822	-1.3452	-1.5179	-0.9285	-0.9876	-0.9292	-0.6852	-0.959
Luxembourg	LUX	44200005	44205552	1	1.7135	-0.847	-0.9674	-0.1831	-1.3233	0.0513	-0.6425	-1.0169
Luxembourg	LUX	44200005	44205500	1	1.4931	-0.6326	-1.6079	-0.8283	-0.6851	-0.8849	-0.8627	-1.6557
Luxembourg	LUX	44200005	44205865	1	1.0058
Luxembourg	LUX	44200005	44204745	1	1.0108
Luxembourg	LUX	44200005	44205331	1	1.2786	-0.2662	0.7162	-0.3807	0.098	-0.3242	0.1922	0.1216
Luxembourg	LUX	44200005	44201456	1	1.6859	-0.8357	0.0226	0.0222	0.0201	-0.4223	-0.5945	0.1216
Luxembourg	LUX	44200005	44203520	1	1.7083	0.5404	-0.2614	0.2005	0.2887	0.0034	-0.1914	0.346
Luxembourg	LUX	44200005	44205139	1	1.4705	1.3889	1.9359	0.2718	0.5183	-1.0529	1.2262	0.7627
Luxembourg	LUX	44200005	44204888	1	0.9969			-0.2202	0.0335	0.1849
Luxembourg	LUX	44200005	44202556	1	0.9737
Luxembourg	LUX	44200005	44204620	1	0.7734	2.6352	1.9359	0.2593	1.7901	-0.4212	2.4277	1.515
Luxembourg	LUX	44200005	44205691	1	1.0296	-0.8357	-0.9607	-1.0068	-0.5628	-0.568	-1.1229	-1.3017
Luxembourg	LUX	44200005	44200291	1	1.2221	0.6555	0.0226	-0.0057	0.557	0.0423	-2.1355	-0.5251
Luxembourg	LUX	44200005	44202667	1	1.1356	-0.7457	-1.6218	-0.6087	-0.795	-0.1225	-2.1355	-1.3649
Luxembourg	LUX	44200005	44203292	1	0.7351	0.3961	-0.7638	-0.1923	-0.5426	-1.2919	-0.6852	-0.4607
Luxembourg	LUX	44200005	44204106	1	0.1995
Luxembourg	LUX	44200005	44201539	1	1.2071	0.1261	0.4173	-0.1466	-0.0395	0.1639	0.1701	0.8567
Luxembourg	LUX	44200005	44203668	1	1.2222	0.0634	1.1657	-0.3254	-0.0712	-0.0816	-0.0987	1.1232
Luxembourg	LUX	44200005	44203753	1	1.6114	-0.4025	-0.882	-0.1002	-0.5592	-0.568	-0.3763	-1.0913
Luxembourg	LUX	44200005	44204475	1	1.1395	-0.59	-0.6843	-1.3089	-0.973	-1.6678	0.0447	-0.4607
Luxembourg	LUX	44200005	44201431	1	1.2176	0.7156	-0.4876	-0.1979	-0.3827	0.3221	-0.3876	-0.5912
Luxembourg	LUX	44200005	44204716	1	0.1013	0.802	0.0226	0.2086	0.7441	0.2055	-0.3733	0.1216
Luxembourg	LUX	44200005	44203869	1	1.0805	-0.7221	-1.1592	-0.25	-0.7006	-0.8849	-0.3553	-1.0454
Luxembourg	LUX	44200005	44201966	1	0.7339	-0.2662	0.0226	-0.2122	0.2319	-0.1741	-0.6852	-0.222
Luxembourg	LUX	44200005	44200230	1	-0.0502			-0.3197	-0.9872
Luxembourg	LUX	44200005	44203546	1	0.8391	-0.4188	-0.7902	-0.1812	-0.8035	-1.4225	-0.6852	-1.1504
Luxembourg	LUX	44200005	44204419	1	1.7634	-0.2479	0.0226	0.0461	0.0421	-0.0745	-0.2668	0.1216
Luxembourg	LUX	44200005	44204836	1	1.4961			-0.9331	-0.8881	-0.801
Luxembourg	LUX	44200005	44200067	1	0.7111	0.4012	0.0226	-1.1146	0.0363	-0.801	-0.0823	0.0301
Luxembourg	LUX	44200005	44200608	1	0.9807	-0.6501	-0.0758	-0.3266	-0.5316	-0.4279	-2.1355	-0.1563
Luxembourg	LUX	44200005	44200352	1	1.1917	0.1973	-0.9899	-0.9768	-0.8466	-1.6678	-0.7838	-0.7496
Luxembourg	LUX	44200005	44205059	1	1.295	-0.4203	0.0226	-0.7395	-0.3027	-0.6274	-0.0553	-0.1565
Luxembourg	LUX	44200005	44205828	1	1.4135	0.802	0.8961	1.258	0.213	-1.6678	2.4277	2.0955
Luxembourg	LUX	44200005	44202977	0	0.4488	0.5119	-0.173	0.254	0.0027	0.5734	-0.4948	-0.1563
Luxembourg	LUX	44200005	44201889	0	1.7885	2.6352	1.9359	0.1358	0.3563	0.3014	1.2302	1.1232
Luxembourg	LUX	44200005	44201459	1	1.4279	0.5128	0.0226	0.1304	0.5661	0.0279	-0.8913	-0.0998
Luxembourg	LUX	44200005	44205231	1	1.2024	0.2127	1.9359	0.6028	0.8095	-1.6678	-1.2665	0.4659
Luxembourg	LUX	44200005	44202560	1	1.4336	0.0608	0.4173	-0.0928	-0.1595	-0.4694	-1.039	0.557
Luxembourg	LUX	44200006	44200138	0	1.6266	-0.2662	0.0226	0.041	0.2603	0.3235	0.1693	-0.1563
Luxembourg	LUX	44200006	44204068	1	1.3158
Luxembourg	LUX	44200006	44203404	1	1.3571	2.6352	1.9359	0.3721	-0.201	0.3437	0.9628	0.1216
Luxembourg	LUX	44200006	44202158	1	1.38	-0.2662	1.9359	0.7834	0.5004	0.4892	0.3482	2.0955
Luxembourg	LUX	44200006	44202297	0	0.2317	0.3289	1.036	0.403	0.5819	0.5391	1.1171	1.515
Luxembourg	LUX	44200006	44204533	0	0.12	-0.0862	0.0226	0.2728	0.1221	0.3876	-0.3912	-0.7639
Luxembourg	LUX	44200006	44200221	0	0.4881	1.1306	1.0955	2.0098	0.8779	-0.4212	1.6284	0.7864
Luxembourg	LUX	44200006	44200323	0	0.5389	0.4485	1.9359	-2.6893	0.8928	-1.6678	0.9194	1.515
Luxembourg	LUX	44200006	44205025	0	1.4412	1.0508	0.8038	0.6481	0.8467	1.0587	0.8038	0.4777
Luxembourg	LUX	44200006	44204094	0	1.4765	0.5266	-0.829	0.1594	-0.2648	0.1804	-0.216	-0.959
Luxembourg	LUX	44200006	44203105	1	1.808	0.0789	0.0226	0.0239	-0.2966	0.2003	0.5755	0.4994
Luxembourg	LUX	44200006	44203722	1	1.0883	2.6352	-0.829	0.3895	-0.452	-0.0659	-0.2555	0.2307
Luxembourg	LUX	44200006	44204723	1	1.6329	1.7162	0.586	0.8389	1.3028	0.2382	0.8047	2.0955
Luxembourg	LUX	44200006	44205202	1	1.5675	2.6352	1.9359	0.1027	0.2554	-0.0257	0.5409	0.7435
Luxembourg	LUX	44200006	44205324	1	1.2303	0.5266	-0.4728	-0.2149	-0.1095	0.2092	-0.1972	-0.7496
Luxembourg	LUX	44200006	44202474	0	1.3743	1.1352	1.9359	0.0461	0.7125	0.5104	-0.1026	1.515
Luxembourg	LUX	44200006	44204422	0	0.5676	-0.4488	-0.4806	-0.3839	-0.2925	0.3058	0.075	0.4777
Luxembourg	LUX	44200006	44201672	0	1.1794	0.792	0.8038	0.1196	0.3484	0.9193	1.3656	1.515
Luxembourg	LUX	44200006	44202734	0	1.3895	-0.0862		0.3065	-0.1706	-0.4427	0.5755	0.1216
Luxembourg	LUX	44200006	44203069	0	1.4749	0.8655	-0.1587	0.5814	-0.1021	0.5892	0.8098	0.7627
Luxembourg	LUX	44200006	44204984	0	1.4883	-0.0862	0.0226	-0.0199	0.4594	-0.385	0.1701	0.1216
Luxembourg	LUX	44200006	44200841	0	1.5144	0.5606	0.9192	0.1163	-0.1604	0.4269	-0.2008	1.2147
Luxembourg	LUX	44200007	44203778	1	0.8679	2.6352	-1.762	-2.6893	-1.1683	-1.6454	-2.1355	-2.5027
Luxembourg	LUX	44200007	44202626	1	1.5699	0.8762	-0.5252	0.1139	-0.5385	-0.5309	-1.5848	-0.1563
Luxembourg	LUX	44200007	44204839	1	0.973	-0.847	-0.9874	-0.6491	-1.2394	-1.6678	-2.1355	-0.593
Luxembourg	LUX	44200007	44201789	0	0.8808	-0.59	0.0457	-0.2475	-0.4478	-0.5309	0.5755	0.5295
Luxembourg	LUX	44200007	44205806	0	1.3814	-0.847	-1.5179	-0.3882	0.1143	-1.6678	-0.3912	-1.6922
Luxembourg	LUX	44200007	44201485	0	1.0409	-0.2479	-0.0469	0.7113	-0.0408	-1.6678	0.5755	0.1216
Luxembourg	LUX	44200007	44204146	0	0.8953	-0.9629	-1.3325	-0.3212	-0.5519	-1.6678	-0.0817	-1.1714
Luxembourg	LUX	44200007	44202880	0	1.7719	-0.4488	0.0226	0.2631	0.5883	-0.1778	0.5755	0.8806
Luxembourg	LUX	44200007	44205587	0	0.2195	-0.9516	-1.3514	-0.6805	-0.5908	-1.6678	-0.5978	-1.3305
Luxembourg	LUX	44200007	44204279	1	0.0631	-0.4314	-1.0611	-1.7409	-1.0785	-1.6678	-2.1355	-1.563
Luxembourg	LUX	44200007	44201043	1	0.8039	-0.8398	-0.9807	-1.2512	-0.2779	-0.7433	-2.1355	0.2546
Luxembourg	LUX	44200007	44200452	1	0.7286	0.6348	0.4812	-0.7361	0.4432	-0.5309	1.0602	-0.2623
Luxembourg	LUX	44200007	44201176	1	0.9486	-0.1058	-1.0611	-0.2708	-0.5924	-0.4795	-0.7867	-1.2087
Luxembourg	LUX	44200007	44204165	0	0.2309	-0.4203	-0.3827	0.0557	-0.3593	-0.5309	-0.3912	-0.1583
Luxembourg	LUX	44200007	44204955	0	1.3435	-1.0744	-0.9211	0.574	-0.3221	0.4182	-0.7867	0.3754
Luxembourg	LUX	44200007	44201259	0	1.0964	-0.0994	0.0226	-0.5739	-0.5808	-0.4694	-0.6852	-0.1563
Luxembourg	LUX	44200008	44204283	1	-2.098	-0.1938	-1.1274	-0.7311	0.1178	-1.6678	-1.2112	-1.2811
Luxembourg	LUX	44200008	44201167	1	0.4345	-0.847	-1.0611	-0.4654	-0.6511	-1.6678	-1.5537	0.5823
Luxembourg	LUX	44200008	44204897	1	1.853	0.0347	0.4173	0.2262	-0.1827	-0.2708	-0.5832	0.1216
Luxembourg	LUX	44200008	44202784	1	-0.2109	-0.5152	-0.1587	-0.0984	-0.1146	-0.3768	-1.0753	-0.6774
Luxembourg	LUX	44200008	44203829	1	0.1135	-0.7221	-1.5179	-0.9395	-0.7206	-1.6678	-1.2835	-0.959
Luxembourg	LUX	44200008	44201407	1	-0.6177	-1.1813	-1.6145	-1.3136	-1.1253	-1.6678	-2.1355	-0.4377
Luxembourg	LUX	44200008	44205662	1	1.3408	-0.891						-1.9916
Luxembourg	LUX	44200008	44202254	1	-0.4003	2.6352	1.9359	-0.0139	0.296	-1.6678	-0.6852	-0.7441
Luxembourg	LUX	44200008	44205008	1	0.4495	-0.103	-0.3048	-0.5116	-0.5741	-1.6678	-0.8483	-0.0295
Luxembourg	LUX	44200008	44202946	1	-0.8954	-0.7221	-0.691	-0.1531	-0.4784	-0.8849	-0.7867	-0.2503
Luxembourg	LUX	44200008	44206035	1	0.9785				-1.229
Luxembourg	LUX	44200008	44203980	1	1.3016			-0.2188	-1.0688
Luxembourg	LUX	44200008	44202368	1	0.0304	0.5068	-1.0003	-0.4992	-0.2449	-1.6678		0.4396
Luxembourg	LUX	44200008	44202934	1	0.7915			-0.4644	-0.3063	-0.801
Luxembourg	LUX	44200008	44200489	1	0.2237	-0.2662	-0.691	-0.5782	-0.4033	-1.6678	-2.1355	-0.7108
Luxembourg	LUX	44200008	44202229	1	1.3744	-0.2662	0.0226	0.231	-0.1975	-0.5309	-1.2871	0.1216
Luxembourg	LUX	44200008	44200454	1	0.7628	-0.3697	0.2753	-0.2788	-0.2652	-1.6678	-0.6852	0.3216
Luxembourg	LUX	44200008	44206044	1	-0.7458	0.5836	-1.3943	0.0504	-0.2608	-0.8849	-1.0606	-0.4095
Luxembourg	LUX	44200008	44203247	1	-0.3792	0.4981	-0.1627	0.3753	0.2568	-0.801	-1.5537	0.4504
Luxembourg	LUX	44200008	44203768	1	0.9226	-0.4203	-0.9607	-0.3807	-0.5279	-1.6678	-0.0723	-0.7108
Luxembourg	LUX	44200008	44203977	0	-2.0206	0.7634	-0.335	-0.0133	0.0539	-1.6678	-0.6852	0.2203
Luxembourg	LUX	44200008	44205659	0	0.0935	0.3039	1.9359	-0.1751	-0.0034	-0.801	2.4277	1.1508
Luxembourg	LUX	44200008	44202843	0	1.6044
Luxembourg	LUX	44200008	44204473	0	0.5022	0.2607	-0.7902	-0.1697	-0.6682	-0.4795	-0.1026	0.1216
Luxembourg	LUX	44200008	44203086	0	-0.1652	-0.2662	1.4967	-0.2728	0.3988	-0.7106	0.5755	-0.4607
Luxembourg	LUX	44200008	44202175	0	0.8538	0.9454	1.4967	-0.4803	1.2479	0.2465	0.5755	2.0955
Luxembourg	LUX	44200008	44203507	0	0.8841
Luxembourg	LUX	44200008	44201927	0	-0.258	0.6608	1.0108	-0.3052	0.7711	0.3712	0.0037	1.515
Luxembourg	LUX	44200008	44200699	0	0.5316	-0.0994	-0.3802	-0.2987	-0.4288	-1.6678	0.3415	0.8806
Luxembourg	LUX	44200008	44205785	1	-0.8972	-0.7221	-0.227	-0.0699	0.2094	-0.0207	-2.1355	-1.4002
Luxembourg	LUX	44200008	44205670	1	1.1381	2.6352	0.4135	-0.8913	-0.4177	-1.6678	-1.0722	-0.2895
Luxembourg	LUX	44200008	44204050	1	-0.7261	-0.5717	0.0226	-0.6047	0.1337	-1.6678	-0.6852	-0.5461
Luxembourg	LUX	44200008	44204098	1	0.9903	-0.6532	1.2867	0.197	-0.0643	-0.7368	-0.6852	1.2147
Luxembourg	LUX	44200008	44200265	1	-0.404	0.9304	-0.1119	-2.6893	0.0198	-1.6678	-0.4952	0.557
Luxembourg	LUX	44200008	44203736	1	-1.0432	0.6636	0.8038	0.0768	0.3449	-0.0013	-0.3727	1.3857
Luxembourg	LUX	44200008	44201033	1	0.454	-0.2662	-0.691	0.0925	-0.3528	0.0149	0.0221	-0.5475
Luxembourg	LUX	44200008	44205304	1	-0.2576	-0.4314	0.8116	-0.2203	-0.3278	0.1071	-0.6625	-0.6959
Luxembourg	LUX	44200008	44204499	1	-0.1211	-0.0384	-1.0611	-1.0549	-0.4367	-1.5939	-0.6852	-0.959
Luxembourg	LUX	44200008	44203711	1	1.2139	-0.5994	0.0165	0.4703	0.3039	0.2851	0.1701	-0.5718
Luxembourg	LUX	44200008	44204148	1	-1.6598	1.3403	0.7162	-0.5695	-0.0466	-1.6678	-2.1355	-0.6353
Luxembourg	LUX	44200008	44201201	1	1.4336	-0.2662	-1.0611	-0.49	-0.556	-0.8849	-0.8041	-0.7685
Luxembourg	LUX	44200008	44205049	1	0.2423	-0.2479	-0.829	-0.2149	-0.1975	-0.343	-1.5848	0.2909
Luxembourg	LUX	44200008	44204364	1	1.0006	-0.4314	-1.2374	-0.7936	-0.9645	-1.6678	-1.0602	-0.1563
Luxembourg	LUX	44200008	44205323	0	0.5257	-1.2189	-0.8627	-1.7857	-0.9187	-1.6678	-1.266	0.1216
Luxembourg	LUX	44200008	44202911	0	-1.2301	0.8655	0.8038	-0.9128	0.0364	-0.6274	0.3415	1.3857
Luxembourg	LUX	44200008	44203978	0	0.5605	-0.8379	-0.9607	-1.4373	-0.8536	-1.6678	-0.5832	-0.4607
Luxembourg	LUX	44200008	44200042	0	1.256	-1.0744	0.0226	-1.2524	-1.1802	-1.6678	-0.4656	0.6905
Luxembourg	LUX	44200008	44202633	0	-1.4328	0.7608	0.0226	0.8829	0.7169	0.7491	0.542	-0.4377
Luxembourg	LUX	44200008	44204145	0	0.088	1.1132	0.4437	-0.2243	1.9306	-1.0529	2.4277	2.0955
Luxembourg	LUX	44200008	44202838	0	1.2694	-0.103	0.6407	-0.5346	0.6227	-0.5309	0.5755	0.1216
Luxembourg	LUX	44200008	44204409	0	2.1721	-1.4479	-0.7902	-0.2938	-1.6989	-1.6678	0.5755	0.1216
Luxembourg	LUX	44200008	44203716	0	-1.8866	0.9484	1.1381	-0.4607	0.5196	-0.5569	0.1648	0.1216
Luxembourg	LUX	44200008	44204999	0	0.882	-0.9814	0.0226	-2.6893	-1.5515	-1.6678	-0.4948	-0.6924
Luxembourg	LUX	44200008	44202275	1	-0.0653	1.4003	0.0226	-0.0429	0.859	0.5831	0.075	-0.8443
Luxembourg	LUX	44200008	44203732	1	-1.1117	-0.8802	0.6021	-0.3869	-0.8555	-0.5569	0.0256	-0.1563
Luxembourg	LUX	44200008	44201025	1	0.7199
Luxembourg	LUX	44200008	44204588	1	-0.4335	1.7162	0.9726	-1.6821	0.9344	-0.2793	1.48	1.1232
Luxembourg	LUX	44200008	44201147	1	-0.2102	0.1229	1.1355	0.1607	0.3641	0.3738	1.6338	2.0955
Luxembourg	LUX	44200008	44204463	0	-0.0644	1.4003	1.2867	-0.2521	1.1795	-0.259	1.802	0.9883
Luxembourg	LUX	44200008	44205491	0	-0.9155	1.7162	1.9359	1.3374	1.89	0.7123	2.4277	2.0955
Luxembourg	LUX	44200008	44205854	0	-0.5424
Luxembourg	LUX	44200008	44201974	0	-1.9234	-0.4203				1.084		-2.5027
Luxembourg	LUX	44200008	44202302	0	-2.6242	-0.5717	-0.5034	0.4601	-0.6957	1.1209	0.1693	-0.4607
Luxembourg	LUX	44200008	44201114	0	0.2795	0.3787	0.9726	0.6773	2.2595	-0.1651	0.4828	1.515
Luxembourg	LUX	44200008	44205632	0	-1.051	2.6352	-0.2827	0.0534	0.8684	-0.8849	1.2568	-0.7507
Luxembourg	LUX	44200008	44202647	0	0.1739	-0.1139	0.8571	-1.0952	0.2358	-1.6678	1.2262	2.0955
Luxembourg	LUX	44200008	44204454	0	0.4253				1.3527	-0.1627
Luxembourg	LUX	44200008	44201344	1	-0.8204	-0.2662	0.0226	-0.0994	0.3529	-0.0275	-0.414	-0.6774
Luxembourg	LUX	44200008	44200375	1	0.833	-2.4131	-1.1926	0.0507	-0.9806	-1.6678	-0.9936	-2.5027
Luxembourg	LUX	44200008	44200812	1	-0.5653	1.7162	0.0226	0.5652	0.7368	1.1243	2.4277	2.0955
Luxembourg	LUX	44200008	44200520	1	-2.1976	-0.59		-0.7604	-0.135	-0.2534	-0.4948	-0.9299
Luxembourg	LUX	44200008	44205805	1	1.0808	2.6352	1.4967	1.0349	1.535	-1.6678	1.2115	0.4504
Luxembourg	LUX	44200008	44205514	1	-1.5259				0.7634	0.071		0.2205
Luxembourg	LUX	44200008	44200401	1	-0.6977	-0.3667	0.7162	-0.2216	-0.3581	-0.1091	-0.3679	0.5909
Luxembourg	LUX	44200008	44202762	1	-1.384	-0.9334	-1.1926	-1.3102	-1.7538	-0.1845	-0.6852	-0.8947
Luxembourg	LUX	44200008	44201941	1	-1.5046	0.7821	-1.762	0.5502	-2.4298	-0.1443	-1.4714	-0.3856
Luxembourg	LUX	44200008	44200694	1	-0.7328	-0.2662	-0.9211	-1.7857	-1.297	-0.9292	-0.6852	-0.222
Luxembourg	LUX	44200008	44205516	1	0.2382	-0.7065	-0.8946	1.2836	0.1394	1.3555	-1.0571	0.1216
Luxembourg	LUX	44200008	44204804	1	1.1897	1.153	1.9359	0.5113	0.5848	0.2728	-0.6852	0.1238
Luxembourg	LUX	44200008	44200179	1	1.4767	-0.59	-1.9313	-0.7701	-0.845	-1.6678	-2.1355	-1.7277
Luxembourg	LUX	44200008	44200251	1	-0.4325	1.3697	1.2867	-0.4698	0.0895	-0.8768	-0.6852	1.515
Luxembourg	LUX	44200008	44203494	1	-0.3528
Luxembourg	LUX	44200008	44202287	1	-2.3958	-0.8514		-2.1206	-0.99	-1.6678
Luxembourg	LUX	44200008	44200923	1	-1.2718	-0.0862	0.0226	-0.3525	-0.7225	-0.5569	-0.8338	-1.1252
Luxembourg	LUX	44200008	44201965	1	0.3036	-0.1725	-0.732	-0.5778	-0.2746	-0.2781	-2.1355	-0.6544
Luxembourg	LUX	44200008	44203423	1	-1.3116	-0.2662	-0.3802	-0.2207	-0.918	-1.6678	-0.8738	-0.7003
Luxembourg	LUX	44200008	44201026	1	-1.4868	-0.59	0.3416	-0.7911	0.1519	-0.421	-0.2668	0.4777
Luxembourg	LUX	44200008	44201867	1	-2.1899	-0.4203	-0.4246	-0.6499	-0.3418	-0.5842	-0.1972	0.1216
Luxembourg	LUX	44200008	44203053	1	-1.8371	1.3939	-0.2943	-0.3248	-0.3865	0.1407	-0.1445	0.9097
Luxembourg	LUX	44200008	44203495	1	-0.7821	0.5946	1.9359	-1.2502	-0.9612	-0.071	2.4277	1.515
Luxembourg	LUX	44200008	44205354	1	-1.3564	2.6352	0.9247	0.1191	1.1247	1.0245	0.0256	0.1216
Luxembourg	LUX	44200008	44200974	1	-1.5626	1.031	1.1355	1.1801	1.5422	-1.6678	2.4277	2.0955
Luxembourg	LUX	44200008	44203327	1	-1.1558	-0.0862	-0.3827	-0.5334	0.1881	-0.1008	0.5755	0.1216
Luxembourg	LUX	44200008	44205873	1	-1.0658	0.2063	0.6407		-1.5655	-0.4384	1.5037	-0.1821
Luxembourg	LUX	44200008	44201218	1	-2.9112	-1.3452	0.3461	1.2836		1.5721	-0.8686	1.1232
Luxembourg	LUX	44200008	44205821	1	-0.7116	-1.001	0.0226	-0.4518	0.1843	-0.8849	-0.3912	-0.4607
Luxembourg	LUX	44200008	44200906	1	-0.4428	-1.3452	-1.1926	0.1053	-1.4514	0.4394	-0.6852	-1.1252
Luxembourg	LUX	44200008	44203290	1	-0.5302	0.8046	0.0226	0.5545	0.1118	0.2462	-0.0817	-0.4607
Luxembourg	LUX	44200008	44201569	1	-1.8301	-0.4909	0.0226	-0.1769	0.5549	0.4054	-0.5626	-0.5251
Luxembourg	LUX	44200008	44205435	0	1.0675	0.2426	-0.5034	-2.6893	-0.5005	-0.7508	-0.6852	1.2147
Luxembourg	LUX	44200008	44202343	0	-0.8781	-1.3452	1.9359	0.6258	-0.0408	1.1402	2.4277	0.3535
Luxembourg	LUX	44200008	44205246	0	-1.3763	-0.0862	0.0226	1.2836	0.8116	0.9129	0.5755	0.1216
Luxembourg	LUX	44200008	44201749	0	0.4348	2.6352	1.9359	1.8867	0.5903	1.32	2.4277	1.1232
Luxembourg	LUX	44200008	44204317	0	-1.5287	-1.1085	-1.2122	-0.1904	-0.3039	-0.0304	-0.8123	-0.2103
Luxembourg	LUX	44200008	44204239	0	0.3013	0.5836	-0.4396	-0.5082	0.3898	-0.0614	0.0215	-0.0151
Luxembourg	LUX	44200008	44205024	0	-0.3581	-1.3279	-0.3728	-2.6893	-1.3234	-1.6678	0.9305	0.9883
Luxembourg	LUX	44200008	44203976	0	1.2404	-0.0933	0.8801	0.1646	0.9237	0.6735	0.0221	0.5256
Luxembourg	LUX	44200008	44203460	0	0.9867	0.3875	0.8038	-0.0822	-0.5836	-0.9292	-0.3876	1.0904
Luxembourg	LUX	44200008	44202187	0	0.3669	0.1736	1.4967	-0.5134	0.1033	0.0718	1.5037	1.0177
Luxembourg	LUX	44200008	44204447	0	0.2392	0.235	1.9359	-0.3711	-0.6669	-1.6678	-2.1355	0.9883
Luxembourg	LUX	44200008	44202873	0	-1.0128	1.3889	-1.0611	-1.2001	-0.202	-0.1443	1.8077	-0.849
Luxembourg	LUX	44200008	44205600	0	-1.0637	1.3939	1.4967	0.0507	0.9401	-0.1092	-0.4805	0.1216
Luxembourg	LUX	44200008	44205212	0	-1.3271	-0.7353	-0.7902	-0.016	-0.044	-0.0518	0.0221	-0.4607
Luxembourg	LUX	44200008	44201620	0	-0.3835	0.6321	0.9192	-0.2733	0.6142	1.1608	0.8939	2.0955
Luxembourg	LUX	44200008	44202765	0	-3.00E-04
Luxembourg	LUX	44200008	44200987	0	-0.7905	-1.1117	-1.4242	-1.6821	-1.2032	-1.6678	-1.5848	-0.2503
Luxembourg	LUX	44200008	44200350	0
Luxembourg	LUX	44200008	44204710	0	-0.7712	1.1352	-0.4806	-2.0365	-0.9572	-1.6678	0.0221	-0.5005
Luxembourg	LUX	44200008	44202842	0	-0.8369	-0.4314	-0.5907	0.1364	0.1114	0.4394	0.1648	-0.2503
Luxembourg	LUX	44200008	44203735	0	-0.6576	-0.9782	0.4548	0.675	-0.2222	0.0872	2.4277	2.0955
Luxembourg	LUX	44200008	44204651	0	-0.0091	-0.8833	-1.6665	0.6333	-0.0279	0.8072	-0.3966	-0.8001
Luxembourg	LUX	44200008	44203405	0	-1.2181	1.3697	0.5833	-0.3832	1.3385	-0.0766	1.4995	1.3857
Luxembourg	LUX	44200008	44201492	0	0.0505	-1.7372	0.0226	-2.6893	-0.5548	-1.0529	-0.6852	2.0955
Luxembourg	LUX	44200008	44202093	0	0.2874	-0.7938		0.7543	-0.0542	8.00E-04	0.1648
Luxembourg	LUX	44200008	44200028	0	-1.5276	0.1059	0.6825	-1.1286	0.4349	-0.2801	-0.787	0.4104
Luxembourg	LUX	44200008	44202800	0	-0.4566	1.1493	1.0433	-0.0799	-0.9451	0.4292	1.4793	0.8567
Luxembourg	LUX	44200008	44201944	0	-1.1288
Luxembourg	LUX	44200008	44204366	0		1.7162	0.6825	0.1053	1.2974	0.2455	-0.2852	0.9883
Luxembourg	LUX	44200008	44203832	0	-0.7384	-0.3616	-0.8946	0.388	1.2272	-0.0558	-1.4019	1.2841
Luxembourg	LUX	44200008	44203376	0	-2.3934	0.5886	0.0226	1.7282	2.5162	2.2006	0.1648	-0.222
Luxembourg	LUX	44200008	44202506	0	-0.3384	-0.2662	0.0226	-0.7911	1.133	-0.1467	0.8038	1.515
Luxembourg	LUX	44200008	44201068	0	-0.5642	-0.6706	-0.3048	-0.1515	0.234	-0.9484	0.4807	0.388
Luxembourg	LUX	44200008	44201658	0	-0.8371	-0.7199	-0.5034	0.4423	2.3517	0.6418	0.1648	0.1216
Luxembourg	LUX	44200008	44204892	0		-0.7221	0.0226	-0.3346	0.0034	-0.1805	-0.5656	0.1216
Luxembourg	LUX	44200008	44204961	0	-0.7609	0.5042	0.6407	0.2215	0.3111	-0.6351	0.1349	0.9097
Luxembourg	LUX	44200008	44204681	0	-1.5495	-0.9301	0.8508	-0.6792	0.5368	0.0589	-2.1355	-1.5791
Luxembourg	LUX	44200008	44205734	0	-0.8669	-1.1429	-0.5373	0.6379	0.1741	0.3668	0.775	-0.5251
Luxembourg	LUX	44200008	44202526	0	-1.3878	-0.2662	-0.227	-2.6893	0.3136	-0.8768	-0.176	-0.4607
Luxembourg	LUX	44200008	44200567	0	0.2983	-1.7627	-1.3564	2.0217	2.3385	0.6024	-0.3679	1.3566
Luxembourg	LUX	44200008	44200390	0		0.3875			-0.3412	-0.2979	0.6575	-1.4795
Luxembourg	LUX	44200008	44204974	0	0.4535	1.0919	-0.3802	0.7113	2.3772	1.0245	1.8077	2.0955
Luxembourg	LUX	44200008	44203788	0	-1.0902	-0.847	-0.691	-0.3025	-0.7412	-0.8849	-0.7867	-0.8134
Luxembourg	LUX	44200008	44205992	0	-1.9636	-0.0862	0.0226	0.7113	-0.0508	1.0062	0.5755	0.1216
Luxembourg	LUX	44200008	44205233	0	0.3525	2.6352	1.0433	1.7762	1.8558	2.1866	0.6626	0.8136
Luxembourg	LUX	44200008	44205679	0	0.625	-1.7985	-0.8154	0.92	1.1299	-0.2016	-0.7838	-1.0633
Luxembourg	LUX	44200008	44204722	0	0.5539	-0.1663	1.1381	0.4953	-0.4543	0.1957	2.4277	-1.0798
Luxembourg	LUX	44200008	44202173	0	-0.721	1.031	0.6755	0.3982	-1.9875	0.9012	0.5755	-0.2503
Luxembourg	LUX	44200008	44204154	0	-0.3014		-1.4259	1.2613			-0.6929
Luxembourg	LUX	44200008	44203808	0	-0.246	0.5128	-0.7249	0.4388	1.4743	1.0112	-0.9794	-1.275
Luxembourg	LUX	44200008	44202550	0	1.6534	-2.9627	-2.664	-2.6893	1.2732	-1.6678	2.4277	2.0955
Luxembourg	LUX	44200008	44201427	0	-0.3708	0.6464	1.1381	0.1479	0.4883	0.5037	-0.2165	0.7803
Luxembourg	LUX	44200008	44200994	0	-2.1279	1.7162	-0.408	-1.4319	0.3443	-0.8768	0.0256	-0.888
Luxembourg	LUX	44200008	44203208	0	-2.3025	2.6352	1.9359	3.6039	3.5634	3.6292	2.4277	2.0955
Luxembourg	LUX	44200008	44200935	0	-0.1775	0.468	1.1752	0.1765	0.5623	-0.5676	-0.0553	0.5553
Luxembourg	LUX	44200008	44200362	1	-1.0592	-0.7353	-1.7997	-1.1401	-0.6935	-0.219	-2.1355	-0.6698
Luxembourg	LUX	44200008	44200268	1	-1.1299	-0.7353	-0.6587	-0.1362	-0.1637	0.5475	-0.5798	0.6361
Luxembourg	LUX	44200008	44204276	1	-1.024	0.6636	0.4173	0.0108	-0.33	0.2376	-0.5974	-0.1621
Luxembourg	LUX	44200008	44202502	1	1.3679	0.1945	-1.762	-0.8637	-0.0767	-0.7368	-2.1355	-1.5298
Luxembourg	LUX	44200008	44205935	1	1.0709	-1.1056	-1.4747	-1.3136	-1.1662	-0.2858	-1.5848	-1.1811
Luxembourg	LUX	44200008	44201134	1	0.9187	-0.8357	-1.3325	-0.089	-0.5858	-0.1285	-0.6852	-0.2503
Luxembourg	LUX	44200008	44201228	1	0.0465	2.6352	1.9359	0.3371	0.3067	0.1132	1.6338	0.6314
Luxembourg	LUX	44200008	44204469	1	0.4424	-0.7221	0.0226	-0.7349	-0.3756	-0.801	-0.6852	0.1216
Luxembourg	LUX	44200008	44200100	1	1.0159	0.9304	0.0226	0.6312	-0.0673	0.7728	0.1701	0.1216
Luxembourg	LUX	44200008	44201161	1	1.1663	-0.2479	0.0226	-0.1448	-0.1529	-0.1296	0.5755	0.1216
Luxembourg	LUX	44200008	44202878	1	-0.867	0.7763	0.8116	-0.7048	-0.01	-1.6678	-2.1355	-0.9111
Luxembourg	LUX	44200008	44203051	1	-1.6529	-0.2662	-0.227	-1.0059	0.076	-1.2919	-0.5828	-0.9299
Luxembourg	LUX	44200008	44203907	0	-0.6909	-0.5994	1.9359	-0.1236	0.4321	0.4028	0.5755	2.0955
Luxembourg	LUX	44200008	44200941	0	-0.9636	-0.1106	-0.5034	-0.2408	-0.2919	-0.8849	-0.0823	-0.1563
Luxembourg	LUX	44200008	44205655	0	-0.8015	-1.1464	-1.9803	-0.2155	0.1962	0.6914	0.2054	-1.1376
Luxembourg	LUX	44200008	44200068	0	-0.5882	0.7608	1.9359	0.1147	0.4562	0.4991	1.4995	1.515
Luxembourg	LUX	44200008	44203638	0	0.5321	-0.4203	0.0226	0.1473	0.4661	0.4803	-0.0651	0.2286
Luxembourg	LUX	44200008	44202613	0	0.4068	-0.0862	0.0226	0.7572	0.1586	0.5336	0.3482	0.1216
Luxembourg	LUX	44200008	44201808	0	0.8153	0.7763	1.4967	-0.0976	0.7677	-1.6678	1.3428	1.1508
Luxembourg	LUX	44200008	44203293	0	1.1062	-0.0862	0.0226	1.2836	0.3879	0.6001	0.3482	0.1216
Luxembourg	LUX	44200008	44203101	0	1.0588	0.7789	-0.227	0.4022	1.929	0.5957	2.0386	1.515
Luxembourg	LUX	44200008	44202798	0	-0.1938	0.8655	1.4967	0.4919	0.3486	0.4831	2.4277	2.0955
Luxembourg	LUX	44200008	44204124	0	-1.8184	1.7162	-0.5544	-0.3457	0.1889	-0.115	-0.3733	0.7627
Luxembourg	LUX	44200008	44200830	0	-0.9899	-0.0966	0.5347	-2.0365	-0.1873	-0.2979	0.9579	0.4725
Luxembourg	LUX	44200008	44205238	0	1.0902
Luxembourg	LUX	44200008	44202661	0	1.1969	-0.0862	0.0226	0.7113	-0.9291	0.3704	0.5755	0.1216
Luxembourg	LUX	44200008	44205477	0	-1.7356	-0.7221	-0.9607	-0.0438	0.0831	-0.6742	-0.176	-0.5265
Luxembourg	LUX	44200008	44204997	0	-0.4449	1.127	0.1386	-0.7	0.6539	-0.8437	-0.216	-1.0454
Luxembourg	LUX	44200009	44204965	1	-0.3461	-0.7306			0.1931	0.3984		-1.1811
Luxembourg	LUX	44200009	44202850	0	-1.7229	0.8149	0.0226	-0.2716	0.2026	-0.1741	-0.1947	0.1216
Luxembourg	LUX	44200009	44201367	0	-1.2914	2.6352	1.9359	-1.3723	0.5729	-1.6678	2.4277	2.0955
Luxembourg	LUX	44200009	44203161	1	0.3496	-0.9707	-0.5034	0.7113	-0.1238	-1.6678	-0.2668	-0.7108
Luxembourg	LUX	44200009	44203836	1	0.6932	-0.1106	5.00E-04	0.1053	-0.4177	-0.0559	0.5755	0.1216
Luxembourg	LUX	44200009	44204241	1	0.19	-0.205	-2.664	0.7046	2.9866	-1.6678	2.4277	0.9883
Luxembourg	LUX	44200009	44203825	1	0.5437	0.249	1.0929	-0.9285	0.7294	-1.6678	-1.4019	0.4777
Luxembourg	LUX	44200009	44205555	1	1.8843
Luxembourg	LUX	44200009	44205923	1	-0.0414	-0.663	0.8571		0.0678	-0.8445	1.2262	1.0641
Luxembourg	LUX	44200009	44201528	1	-0.33				-1.6453			-1.6872
Luxembourg	LUX	44200009	44200444	1	0.0094	2.6352	1.9359	0.5988	1.1506	-1.6678	2.4277	2.0955
Luxembourg	LUX	44200009	44201584	1	0.3922	-0.4488	-0.3802	0.3242	-0.1176	-0.1678	0.1701	-0.8001
Luxembourg	LUX	44200009	44203378	1	-0.6636	0.5696	0.3634	-2.0365	0.4229	-0.368	-1.2871	-2.5027
Luxembourg	LUX	44200009	44200120	1	-1.2868	-0.1856	-1.1008	-0.4482	-0.7554	-1.6678	-2.1355	0.0388
Luxembourg	LUX	44200009	44203014	1	0.804	0.4048	-0.6843	0.6906	-0.3832	-0.219	-0.0651	1.0431
Luxembourg	LUX	44200009	44205382	1	0.0696	-0.9443	0.3416	-0.7091	-0.223	-1.0529	-1.5596	0.1069
Luxembourg	LUX	44200009	44202407	1	0.4187	0.1245	-0.227	-0.315	0.3086	-0.0043	0.3415	1.4234
Luxembourg	LUX	44200009	44201753	1	-0.8095	-0.8809	-2.664	-0.7764	-0.9272	-1.6678	-2.1355	-2.5027
Luxembourg	LUX	44200009	44205168	1							1.5022
Luxembourg	LUX	44200009	44202772	1	-0.9943	-0.4203	0.0226	0.3531	0.4073	0.2289	-0.4801	-0.1563
Luxembourg	LUX	44200009	44204378	1	-0.6752	-0.7585	-0.6843	0.4255	-0.5057	0.862	-0.1727	-0.5251
Luxembourg	LUX	44200009	44202323	1	0.2297	-1.0654	-1.4626	-0.4632	-0.641	-1.6678	-1.3972	-1.4827
Luxembourg	LUX	44200009	44204063	1	0.8018	0.5376	-1.682	0.4255	0.7818	0.0656	1.3958	-0.2413
Luxembourg	LUX	44200009	44203765	1	-1.7069	-0.0692	0.0226	0.4228	-0.6844	-1.6678	0.5755	0.1216
Luxembourg	LUX	44200009	44203927	1	1.3209	-2.097	-2.664	0.0909	-0.7168	-1.6678	-2.0401	-2.5027
Luxembourg	LUX	44200009	44203089	1	0.9389	-0.566	-1.1926	0.4451	0.732	-0.4753	-0.6852	-1.1252
Luxembourg	LUX	44200009	44206027	1	-0.3144	0.9275	0.8116	0.1589	1.2317	0.0272	-0.3086	0.557
Luxembourg	LUX	44200009	44203093	0	-0.3368	-0.1629	-0.7638	-0.9744	-0.7454	-0.1452	-0.4805	-0.4607
Luxembourg	LUX	44200009	44203149	0	-1.7339	-2.9627	0.0226	-2.6893	4.8357	-1.6678	-0.4801	0.1216
Luxembourg	LUX	44200009	44201088	0	-0.8848	-0.0862	0.0226	1.2836	0.8779	0.4893	0.5755	0.1739
Luxembourg	LUX	44200009	44201819	0	-1.9684	-0.0862	-0.5034	-1.5123	0.669	-0.4795	-0.1026	0.1216
Luxembourg	LUX	44200009	44200285	0	0.4665	0.5289	0.0226	0.7113	1.1233	1.1818	0.5755	0.1216
Luxembourg	LUX	44200009	44202434	0	0.5525	-0.2662	0.0226	-0.2128	1.0157	0.2487	0.3482	0.1216
Luxembourg	LUX	44200009	44205085	0	-0.278	-0.4314	-1.0611	0.0688	0.6117	0.4942	-0.5832	-1.1252
Luxembourg	LUX	44200009	44205250	0	-2.0471	0.6724	1.0695	0.766	0.701	-0.7368	1.6922	2.0955
Luxembourg	LUX	44200009	44200379	0	-1.018	-0.4314	0.0226	0.6017	0.2215	0.1963	0.0221	0.1216
Luxembourg	LUX	44200009	44201908	0	-0.0463	-1.2115	-0.993	0.3047	2.0116	0.7435	0.5755	0.1216
Luxembourg	LUX	44200009	44202891	0	0.3104	1.7162	-0.7638	0.5157	-0.3261	1.0062	-1.5596	0.3899
Luxembourg	LUX	44200009	44200737	0	-1.2706	-0.1907	-0.4728	0.0941	0.0592	0.7776	-1.2695	-0.3856
Luxembourg	LUX	44200009	44200756	0	1.203
Luxembourg	LUX	44200009	44200006	0	0.5454	-0.847	-0.691	-2.0365	0.062	-1.6678	0.5755	0.1216
Luxembourg	LUX	44200009	44205936	0	0.1979	0.9349	0.7388	0.9924	0.5434	0.7407	0.1648	2.0955
Luxembourg	LUX	44200009	44205695	0	0.8938	0.1371	0.0226	0.3567	0.9098	0.3091	0.8482	0.5553
Luxembourg	LUX	44200009	44203785	0	0.2865	-0.0862	0.0226	0.6703	0.0478	-0.2408	0.9628	-0.4607
Luxembourg	LUX	44200009	44201267	0	-0.6941	-0.0862	0.0226	-0.0525	0.5322	-1.6678	0.2287	0.6361
Luxembourg	LUX	44200009	44204884	0	1.3897	-0.2624	-0.4338	-1.0059	-0.1328	-0.8849	0.2054	0.2968
Luxembourg	LUX	44200009	44204701	0	-1.5751	0.4012	1.4967	0.3008	0.6115	-0.0671	2.4277	-0.0859
Luxembourg	LUX	44200009	44203974	0	0.6246	-1.3452	-0.0154	0.3046	0.0317	-0.0207	0.5755	0.1339
Luxembourg	LUX	44200009	44202429	0	0.8692	0.8089	1.1657	-0.579	-0.0741	0.2176	-0.2673	0.3216
Luxembourg	LUX	44200009	44204408	0
Luxembourg	LUX	44200009	44202898	0	-0.2159
Luxembourg	LUX	44200009	44205524	0	-0.3724
Luxembourg	LUX	44200009	44205406	0	-0.2282	2.6352	1.9359	2.1299	4.8357	3.6292	-0.1727	0.1216
Luxembourg	LUX	44200009	44200510	0	-4.1205
Luxembourg	LUX	44200009	44203515	0	-0.2915
Luxembourg	LUX	44200009	44204163	0	0.8147	1.7671			4.8357
Luxembourg	LUX	44200009	44204913	0	-0.3576	0.792		1.2308	0.1936	1.0562
Luxembourg	LUX	44200009	44204011	0	0.2785	-1.4321	-0.1467	0.7113	-0.0408	-0.531	-0.5978	-1.0759
Luxembourg	LUX	44200009	44205791	0	-0.778	0.5606	0.7162	0.106	0.5811	1.0231	1.2027	0.4504
Luxembourg	LUX	44200009	44205757	0	1.7183	2.6352	1.4967	0.1509	0.6225	0.3512	1.3428	2.0955
Luxembourg	LUX	44200009	44205772	1	0.1176	-0.59	0.0226	0.2335	-0.1382	-1.6678	-0.6852	-1.0169
Luxembourg	LUX	44200009	44203612	1	-1.4722	-1.1019	-1.1926	0.5059	0.4135	0.3637	-0.7867	-1.4662
Luxembourg	LUX	44200009	44203792	1	0.0661	-0.0862	-1.0611	-0.388	-0.614	-0.526	-0.454	-0.7639
Luxembourg	LUX	44200009	44201035	1	0.2783	-1.2451	-1.2891	-1.0068	-1.588	-0.9292	-1.1177	-1.7277
Luxembourg	LUX	44200009	44202901	1	-0.0893	-1.2524	-0.7249	-0.6447	-0.5868	-0.4223	-1.3153	-0.1019
Luxembourg	LUX	44200009	44200729	1	-0.0488	-0.4025	-0.3802	-0.1968	-0.109	0.3984	-0.0857	-0.1563
Luxembourg	LUX	44200009	44203489	1	-0.9852	-0.7136	-1.7997	-1.5123	-0.8477	-0.4795	-1.5537	-0.7639
Luxembourg	LUX	44200009	44205896	1	-0.4652	-0.8264	-0.5907	-0.5346	-1.0874	-0.3367	-0.6852	-0.959
Luxembourg	LUX	44200009	44204191	1	-0.7585
Luxembourg	LUX	44200009	44201385	1	-0.7738	-1.0303	-0.227	-1.1482	-0.7908	-0.0816	-0.5001	-0.6158
Luxembourg	LUX	44200009	44203144	1	-0.257	-0.5925	-1.3005	0.2596	0.6208	0.5896	-1.1469	0.7095
Luxembourg	LUX	44200009	44204053	1	-0.7979	0.2991	-0.227	0.7839	0.3707	-0.1088	-0.5832	0.4777
Luxembourg	LUX	44200009	44202145	1	1.4244	0.2489	-1.1926	-0.7771	-0.8674	-0.226	-1.5588	-0.5475
Luxembourg	LUX	44200009	44202091	1	1.3082	0.1371	0.1386	-0.6267	0.8246	0.8735	-0.6852	0.1959
Luxembourg	LUX	44200009	44204250	1	0.8274	-0.2662	-0.3802	0.3776	-0.0464	0.2003	0.1701	0.1216
Luxembourg	LUX	44200009	44202969	1	1.5153	-0.3567	-0.2614	0.0631	-0.0688	-0.2154	0.0221	-0.1563
Luxembourg	LUX	44200009	44200611	1	0.5176	-0.4488	0.0226	-0.516	0.1121	-0.1837	-0.7867	-0.959
Luxembourg	LUX	44200009	44202691	0	1.348	0.2539	0.0226	0.1053	0.4785	-0.1211	-0.3912	-0.1563
Luxembourg	LUX	44200009	44201547	0	-0.9735	0.879	1.036	0.0112	0.749	0.8185	0.8038	0.8375
Luxembourg	LUX	44200009	44200439	0	-0.1995	2.6352	1.9359	-2.6893	-0.2595	-1.6678	2.4277	2.0955
Luxembourg	LUX	44200009	44204512	0	-1.661	-0.5847	0.0226	-0.8834	1.3867	-0.0358	-0.0992	0.1216
Luxembourg	LUX	44200009	44202352	0	0.3164	1.0919	1.9359	-0.0464	0.5802	0.1285	1.6284	2.0955
Luxembourg	LUX	44200009	44204459	0	-0.176	0.1852	1.0108	0.574	0.6984	-0.421	2.4277	1.4234
Luxembourg	LUX	44200009	44200121	0	1.3974	-1.1505	-2.0338	0.5511	-0.2081	-1.6678	-1.5848	-2.5027
Luxembourg	LUX	44200009	44203950	0	-0.1227	2.6352	0.6825	-0.169	4.8357	-0.1845	0.3415	1.515
Luxembourg	LUX	44200009	44203095	0	0.0745	-1.1085	-0.4246	-0.3198	-0.4008	-1.6678	-0.5832	0.8567
Luxembourg	LUX	44200009	44201648	0	-1.2604	-0.2662	0.4173	-0.0566	-0.1093	0.3095	0.5755	0.4994
Luxembourg	LUX	44200009	44200385	0	1.2315	1.7671	1.4967	0.7113	0.8969	0.215	2.4277	2.0955
Luxembourg	LUX	44200009	44203372	0	1.6661	-1.3452	-0.2737	0.4843	0.1854	0.7435	0.5755	-2.5027
Luxembourg	LUX	44200009	44203649	0	1.1456	-1.1442	-0.1119	0.7887	-0.2085	0.9929	-2.1355	-0.2995
Luxembourg	LUX	44200009	44202652	0	1.4109	-0.0862	0.0226	1.1247	-0.3412	-1.6678	0.5755	0.1216
Luxembourg	LUX	44200009	44204326	0	1.4946
Luxembourg	LUX	44200009	44204879	0	1.579	0.4981	0.4173	-0.3543	0.0534	0.3913	0.542	1.515
Luxembourg	LUX	44200009	44201975	0	-0.4679	0.5068	0.9192	-1.0059	-0.4087	-0.3768	0.8038	0.7334
Luxembourg	LUX	44200009	44201585	0	-1.7076	-1.2737	0.0226	0.5264	0.2376	0.9411	0.5755	0.1216
Luxembourg	LUX	44200009	44201454	0	1.041	1.1132	1.9359	-0.0051	0.677	0.5777	1.802	2.0955
Luxembourg	LUX	44200009	44202698	0	-0.0598	-0.989	-0.9674	0.0084	-0.0606	0.5982	-0.6852	-1.0454
Luxembourg	LUX	44200009	44203822	0	0.0158	-0.7815	-1.0411	-0.3395	-0.3713	-0.4694	-1.0571	-0.1563
Luxembourg	LUX	44200009	44204557	0	-0.8976	0.2607	-0.6587	-0.2317	0.2813	0.0272	-0.414	-0.1563
Luxembourg	LUX	44200009	44203049	0	0.5594	0.5886	1.9359	0.5925	0.7012	0.8505	2.4277	0.8806
Luxembourg	LUX	44200009	44202042	0	-0.96	-1.3457	-0.2501	0.7423	-1.1742	0.7904	-0.7296	-1.1827
Luxembourg	LUX	44200009	44200970	0
Luxembourg	LUX	44200009	44201103	0	-2.291	-0.0862		1.2836	0.8779	1.5721
Luxembourg	LUX	44200009	44200405	0	-1.9373	0.468	0.0226	0.2711	0.8779	-0.2348	-0.1566	-0.2726
Luxembourg	LUX	44200009	44200369	0	-0.5634	0.7665	1.9359	3.6039	1.781	1.2038	2.4277	2.0955
Luxembourg	LUX	44200009	44200868	0	0.4578	2.6352	-1.3694	0.2478	0.6175	1.2851	-2.1355	0.6919
Luxembourg	LUX	44200009	44205911	0	-0.5921	0.5836	0.9964	-0.5637	0.2692	0.6961	1.4995	1.515
Luxembourg	LUX	44200009	44202996	0	-0.7786	0.4435	0.0226	0.2104	0.0924	0.5032	0.3482	0.1216
Luxembourg	LUX	44200009	44200113	0	-1.2124	0.6608	-1.231	-2.6893	-0.4819	-0.6998	-1.2871	-0.8443
Luxembourg	LUX	44200009	44203968	0	-0.5217	0.2032	0.6407	-0.4159	0.4656	0.4279	0.3415	0.6361
Luxembourg	LUX	44200009	44200587	0	-0.3573	0.0502	-0.7902	-0.3125	0.2483	-0.8849	-0.6852	-0.1865
Luxembourg	LUX	44200009	44203941	0	-0.474	1.0919	1.9359	0.1149	0.6452	-0.4795	2.4277	1.3857
Luxembourg	LUX	44200009	44200614	0	-0.4241	0.5266	0.8571	-0.3538	-0.4139	-0.801	0.3415	2.0955
Luxembourg	LUX	44200009	44200353	0	2.1207	-1.7245	-1.1926	-2.6893	-3.7095	-1.6678	-0.6852	-1.1252
Luxembourg	LUX	44200009	44203023	0	-1.4627	-1.2524	-0.9947	-1.5123	-0.5628	-0.8849	-1.0758	-1.3305
Luxembourg	LUX	44200009	44204904	0	0.0989	-0.5847	-0.5034	-0.5061	-0.0533	-1.6678	-0.7867	-0.5475
Luxembourg	LUX	44200010	44200300	0	-0.7301	-1.3546	0.0226	0.7113	0.1093	0.4394	-0.7867	-1.2244
Luxembourg	LUX	44200010	44202888	0	-1.2295
Luxembourg	LUX	44200010	44204789	1	0.4945				-0.0264
Luxembourg	LUX	44200010	44202512	1	-1.1742	-0.0862	0.0226	0.3298	-0.0408	1.0245	0.5755	-0.1563
Luxembourg	LUX	44200010	44205051	1	1.1456	-0.7199	-0.5034	-1.3089	-0.6812	-1.6678	0.0256	0.1216
Luxembourg	LUX	44200010	44202401	1	-1.7706	-0.0862	0.0226	-1.6821	-0.1101	-0.8768	0.5755	0.1216
Luxembourg	LUX	44200010	44205398	1	-1.9711
Luxembourg	LUX	44200010	44202468	1	-0.518				0.131	0.2031
Luxembourg	LUX	44200010	44200266	0	0.5676
Luxembourg	LUX	44200010	44204384	0	0.3228
Luxembourg	LUX	44200010	44205006	0	-0.6049
Luxembourg	LUX	44200010	44205186	0	-0.0619			-2.6893	4.8108	-1.6678		2.0955
Luxembourg	LUX	44200010	44201168	0	0.5119	-0.0862	-0.0758
Luxembourg	LUX	44200010	44202411	0	0.4253
Luxembourg	LUX	44200010	44205615	0	0.2421	-1.1526	-1.088	0.3542	-0.5736	1.0625	-1.27	-0.6698
Luxembourg	LUX	44200010	44202000	0	0.8268
Luxembourg	LUX	44200010	44202107	0	-1.3863
Luxembourg	LUX	44200010	44205490	0	-1.558
Luxembourg	LUX	44200010	44200363	0	-0.8208			1.0204	1.4887	1.5751
Luxembourg	LUX	44200010	44204348	0	-0.1439				-0.1259
Luxembourg	LUX	44200010	44200628	1	-0.9597	-0.6889	0.917	0.0419	-0.094	-0.3355	-0.7026	0.2909
Luxembourg	LUX	44200010	44205334	1	-1.6247	-2.12		1.2836	-0.7929	1.5721
Luxembourg	LUX	44200010	44201922	1	-1.5129	-0.4203	-0.9607	-0.5106	1.0705	1.0062	0.5755	-0.6912
Luxembourg	LUX	44200010	44200414	1	-1.2784				0.1452
Luxembourg	LUX	44200010	44204256	1	-0.8275				0.1705		1.23
Luxembourg	LUX	44200010	44203656	1	0.2347				-0.0408	1.0062		2.0955
Luxembourg	LUX	44200010	44205255	1	-1.6835	2.6352	1.9359	-2.5867	0.6261	-0.5671	2.3404	0.3899
Luxembourg	LUX	44200010	44203271	1
Luxembourg	LUX	44200010	44201280	1	0.6653	-0.9363	-0.7902	0.732	0.2783	-0.568	-0.3943	-0.7639
Luxembourg	LUX	44200010	44205436	1	-0.1389	-1.213		-0.5571	-0.9024	-0.7368
Luxembourg	LUX	44200010	44200084	1	-0.4532	-2.9627	-2.664	-2.6893	-3.0174	-0.2946	-2.1355	-2.5027
Luxembourg	LUX	44200010	44204751	1	-0.7626	-1.5939	-1.3424	0.9137	-0.0689	0.7291	-0.6852	-0.6365
Luxembourg	LUX	44200010	44200783	1	0.1284	-1.0674	-0.5034	0.5542	-0.5911	0.0689	0.4316	-0.5874
Luxembourg	LUX	44200010	44204526	1	-0.2312	0.5976	1.9359	-0.5711	0.2192	-0.6274	-1.2106	1.2147
Luxembourg	LUX	44200010	44203104	1	0.8373	-0.4314	-1.0935	0.4124	-0.9377	-1.6678	-1.2871	-0.6924
Luxembourg	LUX	44200010	44205079	1	-0.1909
Luxembourg	LUX	44200010	44200708	1	-0.6531			-2.6893	0.296	-1.5215
Luxembourg	LUX	44200010	44200675	1	-0.247	-0.2479	-0.8219	0.185	-0.6046	0.5178	0.0221	-0.7507
Luxembourg	LUX	44200010	44200829	1	0.7122	0.0122		0.2609	-0.3558	-0.1256	-0.1207	0.1216
Luxembourg	LUX	44200010	44203302	1	-0.2875	-0.891	-1.0611	-0.1889	0.7217	-0.0221	-1.2871	-0.959
Luxembourg	LUX	44200010	44204931	1	-0.7423	-0.4964	1.9359	1.0968	-0.9806	0.5017	0.9628	-0.8028
Luxembourg	LUX	44200010	44205341	1	-1.095	-2.9627	-2.664	-2.6893	-1.6022	-1.6678	0.5755	-0.8947
Luxembourg	LUX	44200010	44200633	1	0.6223	-0.0862	0.0226	1.1283	-0.2042	0.8496	0.5755	1.3857
Luxembourg	LUX	44200010	44205931	1	-2.4188				-3.7095
Luxembourg	LUX	44200010	44203781	1	-1.6222	-0.0862	0.0226	-0.3431	-0.5802	-0.0026	0.5755	0.1216
Luxembourg	LUX	44200010	44205190	1	0.0196	-2.0442	1.9359	0.1122	1.9262	-0.071	-0.6852	0.4777
Luxembourg	LUX	44200010	44203135	1	-0.5526	0.3266	1.9359	-0.045	0.2053	-1.6678	-0.8094	-0.946
Luxembourg	LUX	44200010	44200031	0	-1.4327	-0.7353	-0.3827	0.67	-0.0408	-1.6678	-1.1947	0.0388
Luxembourg	LUX	44200010	44205450	0	0.6926	0.7789	-1.0611	-2.6893	-0.7451	-0.2255	-0.6852	-0.5005
Luxembourg	LUX	44200010	44205722	0	-0.377						0.5755
Luxembourg	LUX	44200010	44201358	0	-2.6034	-0.8328	-0.7014	-0.0932	0.6473	-1.6678	-0.3912	-0.7496
Luxembourg	LUX	44200010	44205463	0	-0.814	-0.0862	0.9268	1.1259	-0.7774	1.911	2.4277	0.6113
Luxembourg	LUX	44200010	44200682	0	-1.7712	1.7162	1.9359	0.3091	0.3304	-0.0867	2.4277	2.0955
Luxembourg	LUX	44200010	44203924	0	-1.84	2.6352	1.2867	1.8555	4.8357	0.1525	2.4277	2.0955
Luxembourg	LUX	44200010	44204936	0	0.551	0.4568	-0.8099	-0.2007	0.7762	0.0267	0.3482	-0.1565
Luxembourg	LUX	44200010	44203060	0	0.75	0.9349	1.9359	0.7113	4.8357	0.4394		2.0955
Luxembourg	LUX	44200010	44204344	0	0.0746	-0.5077	1.2899	-0.055	0.6284	-0.4874	1.8077	-0.4593
Luxembourg	LUX	44200010	44204371	0	-0.0039	-1.3452	-1.1926	0.7113	-0.0408	1.0062	-0.6852	-1.1252
Luxembourg	LUX	44200010	44202325	0	0.2128	-0.2662	-0.5907	-0.4785	0.1451	0.1232	-0.9764	-0.5305
Luxembourg	LUX	44200010	44204598	0	-1.9222	-0.5717	-0.227	0.6333	-1.399	0.7447	0.3482	-0.5251
Luxembourg	LUX	44200010	44200388	0	0.1985						1.1213
Luxembourg	LUX	44200010	44202090	0	1.2629						2.4277	2.0955
Luxembourg	LUX	44200010	44205136	0	-0.9249	-0.6727	0.5405		1.3755	-1.6678	-0.8709
Luxembourg	LUX	44200010	44202720	0		0.5376	0.9268	1.1228	1.0561	1.489		-0.2678
Luxembourg	LUX	44200010	44202426	0	-1.1735				0.4463	-0.7368
Luxembourg	LUX	44200010	44204130	0	-1.9441	-0.0862	0.0226	0.4931	-0.1303	0.8929	0.5755	-0.7108
Luxembourg	LUX	44200010	44203563	0	1.2728				0.378
Luxembourg	LUX	44200010	44203672	0	0.5599	-1.5214	0.586	1.3847	4.5782	-1.6678	2.4277	2.0955
Luxembourg	LUX	44200010	44200403	0	-0.4907	0.9349	0.5833	-0.4483	1.3063	-0.3205	1.2075	0.8375
Luxembourg	LUX	44200010	44200280	0	0.0185	-0.983	-0.9316	-2.6893	-0.1778	-0.9484	-1.0753	-0.7496
Luxembourg	LUX	44200010	44205384	0	-1.1224	0.7825	-1.1926	-0.0375	-0.0047	-0.4384	1.2607	2.0955
Luxembourg	LUX	44200010	44203474	0	0.4714			0.1053	0.8779	0.373
Luxembourg	LUX	44200010	44202339	0	-0.3779
Luxembourg	LUX	44200010	44204421	0	-0.3923	-0.0862	0.0226	-1.0184	-0.3242	-1.6678	-2.1355	-2.5027
Luxembourg	LUX	44200010	44202501	0	-1.5358	0.7946	1.9737	1.163	0.2831	1.6583	2.4277	2.0955
Luxembourg	LUX	44200010	44205133	0	-0.4384
Luxembourg	LUX	44200010	44201453	0	1.0391
Luxembourg	LUX	44200010	44205867	0	-0.8663	-0.8379	0.0226	0.7113	-0.0246	1.0062	0.5755	0.1216
Luxembourg	LUX	44200010	44200177	0	-2.6722	-0.9363	-0.3802	0.667	-0.3656	0.6694	-0.6852	-0.4784
Luxembourg	LUX	44200010	44205721	0	-1.8944	-0.6593	-0.7249	0.7113	-0.3058	-0.0779	-0.1727	-0.5912
Luxembourg	LUX	44200010	44201645	0	0.4391	-0.7306	0.0226	-1.3927	-0.1236	-0.5309	-2.1355	-0.8947
Luxembourg	LUX	44200010	44202993	0	1.4082	-0.4203	0.0226	0.1375	0.3394	-0.0571	0.5755	0.1216
Luxembourg	LUX	44200010	44200271	0	-1.501	-0.8264	-0.7249	0.5681	-2.0844	-1.6678	-0.2004	-0.7507
Luxembourg	LUX	44200010	44200301	0	0.0762	-0.8379	-0.4728	0.5219	1.0873	0.6063	0.5755	-0.5912
Luxembourg	LUX	44200010	44204646	0	1.9627	-1.3452	-1.1926	1.1567	0.5148	1.5721	0.5755	0.1216
Luxembourg	LUX	44200010	44200471	0	-0.5291	2.6352	1.9359	3.6039	4.8357	3.6292	2.4277	2.0955
Luxembourg	LUX	44200010	44202751	0	0.1355	0.0634			0.2082	0.7663
Luxembourg	LUX	44200010	44203948	0	-0.1371	-0.239	0.0226	-0.1349	0.5827	0.9545		0.0301
Luxembourg	LUX	44200010	44201090	0		-0.0323	-0.8073		0.7562	0.9395	-0.4805	0.1959
Luxembourg	LUX	44200010	44205481	0	0.4648	-1.1151	0.9268	0.9673	-0.226	0.7398	-0.2197	1.515
Luxembourg	LUX	44200010	44205122	0	0.1272	-0.4203	-0.5034	-0.0157		0.0066	-0.2004	-0.9111
Luxembourg	LUX	44200010	44200690	0	-1.6671	-0.2662	0.0226	-0.3458	-0.1718	-1.6678	-2.1355	-0.222
Luxembourg	LUX	44200010	44204736	0	0.8666
Luxembourg	LUX	44200010	44200894	0			0.2753	0.7247			0.5755	-0.6774
Luxembourg	LUX	44200010	44203416	0	-0.2587
Luxembourg	LUX	44200010	44200074	0	1.0632	1.3403	1.9359	0.6925	1.4966	1.0282	2.4277	2.0955
Luxembourg	LUX	44200010	44201113	0	-1.1488	-1.0248	-1.1926	-1.668	-0.2477	-0.2097	-0.9906	-0.7688
Luxembourg	LUX	44200010	44202889	0	0.3506	0.5859	0.4173	1.2286	1.0542	0.3107	0.5755	2.0955
Luxembourg	LUX	44200010	44203169	0	-0.0028	2.6352	0.0226	0.7113	1.3595	1.0062	0.5755	-1.1252
Luxembourg	LUX	44200010	44205287	0	-1.0207	-0.59	-0.6446	0.7593	0.0167	1.0062	0.0221	0.1554
Luxembourg	LUX	44200010	44201148	0	-1.1421	2.6352	1.9359	1.2417	0.3495	3.6292	2.4277	2.0955
Luxembourg	LUX	44200010	44202754	0	1.2222
Luxembourg	LUX	44200010	44202150	0	-0.2178	-1.5492		-1.2355		-0.9321	-1.5848	-2.3095
Luxembourg	LUX	44200010	44205390	0	0.2371
Luxembourg	LUX	44200010	44201542	0	-0.928
Luxembourg	LUX	44200010	44205560	0	-0.1087		0.0226	1.2444	1.077
Luxembourg	LUX	44200010	44206011	0
Luxembourg	LUX	44200010	44202779	0	-0.5327	-0.9363	-0.2827	0.9012	-0.2471	0.8479	0.0256	-0.3297
Luxembourg	LUX	44200010	44204192	0	-0.4566	-0.7318	-0.3612	0.9155	0.2256	0.863	-0.5252	-0.611
Luxembourg	LUX	44200010	44201178	0	0.1047	1.4003	0.0226	0.8953	-0.089	0.9532	-0.2301	-0.5251
Luxembourg	LUX	44200010	44201644	0	-1.8211						2.4277
Luxembourg	LUX	44200010	44204510	0	-0.7321					-0.7368		0.4955
Luxembourg	LUX	44200010	44203413	0	0.8462
Luxembourg	LUX	44200010	44203348	0	-0.7427	1.1576			0.4358	0.4057
Luxembourg	LUX	44200010	44200259	0	1.5508	0.5128	-1.3384	0.7326		1.1619	0.3839	0.9888
Luxembourg	LUX	44200010	44202830	0	0.543
Luxembourg	LUX	44200010	44204167	0	-2.1309
Luxembourg	LUX	44200010	44205663	0		-0.0862	0.0226	0.7113	-3.7095	0.8198	0.5755	0.1216
Luxembourg	LUX	44200010	44200427	0	-0.8687	0.2479	-0.5669	0.6856	-0.2952	0.8087	0.7578	0.149
Luxembourg	LUX	44200010	44204823	0	0.8532	-1.0633	1.9359	0.5985	0.9729	-1.6678	0.5755	2.0955
Luxembourg	LUX	44200010	44205547	0	0.3392	-0.0862	0.0226	0.8416	-0.1698	1.8136	0.5755	0.1216
Luxembourg	LUX	44200010	44202640	0	-3.7922
Luxembourg	LUX	44200010	44205763	1	1.3684	-0.4136	0.0226	0.7113	0.5415	-0.2942	2.4277	0.1216
Luxembourg	LUX	44200010	44203249	1		1.1246	1.9359	-2.6904	2.1557	-0.006	-0.3268	1.1232
Luxembourg	LUX	44200010	44203852	1	-1.0255	-0.9574	-1.0611	-0.621	-0.412	0.6872
Luxembourg	LUX	44200010	44205460	1	-0.3485			-2.0365	-0.8276
Luxembourg	LUX	44200010	44202182	1	-1.1674	-0.4488	-0.7638	0.3178	0.076	0.2699	-0.5832	-0.8443
Luxembourg	LUX	44200010	44205507	1	0.013	-0.0862	-0.227	-0.8975	-0.9138	-0.4701	-0.3727	0.1216
Luxembourg	LUX	44200010	44203583	1	-2.4541	-0.1074	-0.7902	-0.6802	-0.3177	0.0589	-0.6852	0.1216
Luxembourg	LUX	44200010	44203037	1	-1.5631	-0.4203	0.0226	-0.2353	0.5477	0.0231	0.5755	-0.1865
Luxembourg	LUX	44200010	44202641	1	0.5421	-0.8419	-1.2891	0.0808	0.2158	-0.2607	-0.3991	-0.9243
Luxembourg	LUX	44200010	44200705	1	-0.091	0.1221	-0.7902	-0.8663	-0.4691	-0.3973	-1.5537	0.3216
Luxembourg	LUX	44200010	44204761	1	0.0292	2.6352	1.9359	-0.8625	0.5634	-0.1211	2.4277	2.0955
Luxembourg	LUX	44200010	44205172	0	-0.1346	0.4435	0.1503	-0.0478	-0.3063	0.1326	-1.0992	0.9097
Luxembourg	LUX	44200010	44202678	0	0.1666	0.5179	0.894	0.3413	0.4823	-1.6678	0.7274	1.4234
Luxembourg	LUX	44200010	44201248	0	-1.2407	-0.0862	0.0226	0.3671	0.6673	0.8317	0.5755	0.1216
Luxembourg	LUX	44200010	44200174	0	0.7513	-0.4343	0.9726	0.0043	0.6158	0.0765	-0.0857	0.8375
Luxembourg	LUX	44200010	44206009	0	-1.3091	0.0372	0.0226	-1.2135	-0.6596	0.3666	-0.176	-0.1563
Luxembourg	LUX	44200010	44201854	0	1.4315	0.3266	1.1381	-1.3089	-0.0383	-0.3164	-0.0466	0.6802
Luxembourg	LUX	44200010	44203183	0	0.1867	0.7825	0.4173	-0.7754	0.8272	0.0509	-0.2826	0.6377
Luxembourg	LUX	44200010	44204498	0	-1.3785	0.6555	0.4907	-1.1465	0.6705	-0.3205	-0.3763	-0.1563
Luxembourg	LUX	44200010	44201885	0	0.7562	0.0467	-0.5034	0.9653	0.5897	0.9987	0.075	-0.4377
Luxembourg	LUX	44200010	44202241	0	1.2517	-0.0862	0.0226	0.7113	-0.0408	1.0062	-0.1566	-0.7496
Luxembourg	LUX	44200010	44200305	0	-0.7155	0.4959	0.8116	-0.6119	0.3521	-0.1589	-0.8686	0.7095
Luxembourg	LUX	44200010	44200619	0	0.0076	-0.2662	0.0226	-0.5011	-0.0768	0.1525	0.1922	0.1216
Luxembourg	LUX	44200010	44202105	0	-1.171	-0.2479	0.6407	0.3687	0.6828	0.6792	0.8038	0.4504
Luxembourg	LUX	44200010	44200474	0	0.5542	-0.4488	0.0226	0.3696	1.053	-0.1414	0.5755	0.69
Luxembourg	LUX	44200010	44202424	0	-0.8386	-0.0862	-0.2827	0.7328	0.2623	0.1038	0.5755	0.1216
Luxembourg	LUX	44200010	44200097	0	-2.0851	1.3403	-1.3092	-1.2269	0.9195	0.0589	-0.4801	2.0955
Luxembourg	LUX	44200010	44201508	0	0.1939	0.1069	-1.3943	-0.6043	0.9011	0.0819	-1.5596	-1.5767
Luxembourg	LUX	44200010	44203782	0	0.3771	0.1852	-0.691	-0.7936	0.3421	-0.2715	-0.5832	-0.6959
Luxembourg	LUX	44200010	44203437	0	-0.8955	0.1125	0.894	0.3913	1.0406	-0.0743	0.153	1.2841
Luxembourg	LUX	44200010	44201316	0	0.0624	1.1493	1.2867	-0.3105	0.0789	0.5081	0.5837	1.1232
Luxembourg	LUX	44200010	44201497	0	0.3144	0.7062	1.4967	0.0329	0.5779	0.4447	0.8038	1.515
Luxembourg	LUX	44200010	44201993	0	0.2163	2.6352	0.0226	0.7113	4.8357	-1.6678	-0.1722	-0.2503
Luxembourg	LUX	44200010	44201212	0	-0.0611	0.2032	1.9359	-0.6977	0.3458	-0.3205	1.2262	2.067
Luxembourg	LUX	44200011	44202484	1	1.1938	0.1489	-0.7902	-0.2654	-0.7531	-0.5141	-0.7867	-0.7496
Luxembourg	LUX	44200011	44204981	1	-0.2188	-0.0036	0.0226	0.1554	-1.0152	-1.6678	-0.1972	0.0876
Luxembourg	LUX	44200011	44202228	1	0.707	-0.2353	-1.1926	0.4319	-0.2491	-0.6522	0.3482	0.1216
Luxembourg	LUX	44200011	44203906	1	1.224	0.4034	0.4173	0.5972	0.0728	0.4181	0.9911	-0.7887
Luxembourg	LUX	44200011	44203206	1	0.6205	-0.8379	-0.8946	-0.2342	-1.0246	-0.801	-0.2821	-1.2412
Luxembourg	LUX	44200011	44204536	1	0.6704	0.0467	-0.3447	-0.4699	-0.1053	-0.2574	0.0256	-0.1314
Luxembourg	LUX	44200011	44200803	1	1.4994	-0.1827	-1.0611	-0.7919	-0.1133	-0.0275	-0.6852	-1.0788
Luxembourg	LUX	44200011	44204973	1	1.0927	-0.2479	-0.6789	0.3747	-0.0265	0.553	0.1701	-0.2503
Luxembourg	LUX	44200011	44201357	1	1.3746	1.7162	1.1752	0.1256	1.1912	-0.568	-0.3907	1.0383
Luxembourg	LUX	44200011	44203990	1	0.626	-0.5641	0.917	0.7155	0.4477	0.4777	-0.3206	0.4165
Luxembourg	LUX	44200011	44205869	1	1.1106	0.7763	1.9359	-0.0185	0.6218	0.0901	-0.3733	0.6314
Luxembourg	LUX	44200011	44204862	1	1.7633	1.127	1.9359	-0.3256	0.6474	-0.8604	-1.5022	0.2224
Luxembourg	LUX	44200011	44205235	1	-0.048	-0.0862	-0.691	1.2758	0.5435	0.2074	0.3482	-0.5912
Luxembourg	LUX	44200011	44201515	1	0.5661	-0.2662	0.0226	-1.0549	0.699	-0.7368	-0.8686	-1.1252
Luxembourg	LUX	44200011	44204575	1	-0.2341	-0.0219	0.0226	-0.2093	0.6723	-0.1832	0.075	-0.4607
Luxembourg	LUX	44200011	44201268	1	1.6181	-0.4203	0.0226	0.2688	0.4332	-0.801	-0.5142	-0.5265
Luxembourg	LUX	44200011	44201112	1	0.9265	0.5266	-0.5907	0.2826	0.2443	-0.0614	0.5755	0.1216
Luxembourg	LUX	44200011	44203579	0	1.5771
Luxembourg	LUX	44200011	44202183	0	1.201	0.9526	1.2867	-0.2983	0.629	-1.6678	0.7978	1.2147
Luxembourg	LUX	44200011	44204819	0	1.4793	-0.0862	0.0226	1.2836	0.8671	0.4651	-0.0857	-0.1563
Luxembourg	LUX	44200011	44200233	1	-0.9029				0.4487
Luxembourg	LUX	44200011	44205839	1	1.6361
Luxembourg	LUX	44200011	44201309	0	1.424	-0.7199	-0.5836	0.961	0.1971	1.0062	-0.0553	-0.5251
Luxembourg	LUX	44200011	44205203	1	0.3027	-2.9627	-2.664	-2.6893	-2.4745	-1.653	-2.1355	-2.5027
Luxembourg	LUX	44200011	44202795	1	-2.2379	-0.8316	-1.4131	0.2057	0.4639	0.4105	0.1701	-1.1252
Luxembourg	LUX	44200011	44204157	1	1.2806	2.6352	0.0226	3.6039	0.8779	3.6292	0.5755	0.1216
Luxembourg	LUX	44200011	44203157	1	-0.7381	0.215	0.4907	0.6798	1.0745	-0.0768	0.0221	-0.8725
Luxembourg	LUX	44200011	44202849	1	1.4362	0.2718	0.0226	0.1743	-0.0352	-1.6678	0.3482	0.1216
Luxembourg	LUX	44200011	44206039	1	-0.254	0.631	-0.3252	1.1857	0.0032	0.326	0.0221	0.1216
Luxembourg	LUX	44200011	44204114	0	0.1975	-0.896	0.0226	0.5828	2.8021	-1.6678	-0.309	-0.1563
Luxembourg	LUX	44200011	44200325	0	-2.3556	0.0308	1.9359	0.2971	-0.0951	-0.6073	2.0386	2.0955
Luxembourg	LUX	44200011	44203338	0	0.1558	-0.4363	-0.4728	-0.8622	-0.4562	-0.9049	-1.305	-1.7277
Luxembourg	LUX	44200011	44201564	1	1.358	-0.4203	-0.3802	0.6933	0.1892	1.3512	0.1922	0.2224
Luxembourg	LUX	44200011	44205843	1	-1.5584	-1.5407	-0.9211	-1.3136	-1.4828	-0.3551	-0.6852	-0.4607
Luxembourg	LUX	44200011	44204046	1	-1.1916	-0.8264	-0.9607	-1.474	-0.3477	-0.8849	-0.6852	-1.2811
Luxembourg	LUX	44200011	44200318	1	-1.1626	-1.0212	0.5021	-0.4477	0.518	-1.6678	-0.2852	-0.8122
Luxembourg	LUX	44200011	44204322	1	-1.0225	-0.0862	-1.1926	-2.6893	-0.5469	-1.6678	0.5755	-0.5251
Luxembourg	LUX	44200011	44203627	1	1.172	0.235	-1.3264	-0.3769	0.1283	-0.1578	-2.1355	-1.9616
Luxembourg	LUX	44200011	44200399	1	-1.2556	0.9454	-1.0611	-0.4059	0.6412	0.117	-0.4948	0.6314
Luxembourg	LUX	44200011	44204482	1	-2.3081	-0.4998	-0.227	-0.472	0.7529	0.0421	-2.1355	-0.1563
Luxembourg	LUX	44200011	44203881	1	-0.3106	-0.2111	0.0226	0.7113	0.36	0.4394	-2.1355	-2.5027
Luxembourg	LUX	44200011	44202376	1	-1.2255	-1.3485	-1.2122	-0.4733	-1.1427	-0.8768	-2.1355	0.1216
Luxembourg	LUX	44200011	44204137	1	-0.338	0.9275	-1.6145	0.6515	-0.3297	-0.0699	-0.3943	-1.023
Luxembourg	LUX	44200011	44202573	1	0.0358	-0.0862	1.4187	2.7816	1.4282	1.3355	0.5755	0.1216
Luxembourg	LUX	44200011	44201482	1			-1.2667	0.7309	0.3698	0.7961	0.2933
Luxembourg	LUX	44200011	44203087	1	-1.0533	-0.2662	-0.5034	-0.5944	0.5475	-0.9292	0.0221	0.1959
Luxembourg	LUX	44200011	44205637	1	-1.123	-0.59	-1.0935	0.0014	0.482	0.1495	-0.2432	-1.1252
Luxembourg	LUX	44200011	44200111	1	-0.5537	0.468	0.0226	0.4644	1.201	-0.8849	0.5755	0.1216
Luxembourg	LUX	44200011	44203943	1	0.0519	-0.7353	0.0226	0.1576	1.2334	-0.5141	-1.4541	0.5823
Luxembourg	LUX	44200011	44205519	1	-0.142			0.0889	-1.02	-1.6678	0.0514	2.0955
Luxembourg	LUX	44200011	44205402	1	-0.1379	-0.4174	0.0226	-1.5123	-0.0932	-0.5519	0.1701	-0.4784
Luxembourg	LUX	44200011	44203903	1	-0.0385	2.6352	1.9359	0.904	0.7565	-0.7368	0.5755	2.0955
Luxembourg	LUX	44200011	44200589	1	-1.7733	0.1069	0.8038	-0.5037	-0.1049	0.1631	-2.1355	0.7334
Luxembourg	LUX	44200011	44200155	1	0.4683	-0.4203	0.0226	0.139	-0.0067	-1.6678	-1.4013	-0.2503
Luxembourg	LUX	44200011	44202472	1	0.9327	2.6352	-0.8027	-0.1183	1.1817	0.8243	-0.0466	0.9883
Luxembourg	LUX	44200011	44201050	1	-1.7289	0.468	-0.0154	0.3832	0.8138	0.7028	0.1922	0.1216
Luxembourg	LUX	44200011	44203555	1	-0.4597
Luxembourg	LUX	44200011	44200048	1	-1.5931	-0.5994	1.9359	0.1053	0.0898	0.1055	-0.3943	0.1216
Luxembourg	LUX	44200011	44203188	1	0.155	0.1245	-0.5034	-0.0736	-0.4851	-0.801	-0.3907	-0.6959
Luxembourg	LUX	44200011	44200220	1	-1.8501	1.0919	-1.0345	0.2902	1.7496	-1.6678	-1.154	-0.8076
Luxembourg	LUX	44200011	44200657	1	0.0661	-1.3452	0.0226	-0.1783	-0.3467	0.0632	0.5755	-1.1252
Luxembourg	LUX	44200011	44202441	1	-0.0166	1.0508	-0.227	0.4168	-0.7374	-1.6678	0.8038	0.1216
Luxembourg	LUX	44200011	44204691	1	-1.3864	0.0402	-1.0345	-0.29	0.3569	-0.4384	-1.2871	-0.2103
Luxembourg	LUX	44200011	44202727	1	-1.6877	0.5128	-0.227	-0.5315	0.3375	-0.4795	-0.8913	-0.7108
Luxembourg	LUX	44200011	44205577	1	-0.5512	-0.7221	-0.227	-0.1931	-0.3094	0.0104	-0.3727	0.1216
Luxembourg	LUX	44200011	44201429	1	-1.5838	0.115	-0.1587	-0.5484	-0.2922	-0.5842	-1.5596	0.3873
Luxembourg	LUX	44200011	44204161	1	1.2481	0.468	0.0226	-1.3089	-0.2539	-1.6678	0.3482	-0.3969
Luxembourg	LUX	44200011	44205178	1	0.6635	-0.4297	-1.0935	0.301	0.3531	0.6134	-0.0027	-0.5005
Luxembourg	LUX	44200011	44201393	1	0.3386	-0.4488	-0.3332	0.6651	-0.8392	-1.6678	0.5755	-1.0454
Luxembourg	LUX	44200011	44200915	1	-0.4917	-0.7737	0.0226	0.4253	-0.9291	0.5218	0.5755	0.1216
Luxembourg	LUX	44200011	44200591	1	-1.7135	2.1277	0.8348	-0.2249	0.9079	0.4775	-0.7696	1.1232
Luxembourg	LUX	44200011	44204747	1	0.1304	2.6352	-2.664	-2.5303	-1.0583	0.0589	-2.1355	-2.5027
Luxembourg	LUX	44200011	44203535	1	0.4345	-0.5994	-0.691	0.1881	0.3196	-1.6678	-1.2695	-0.1079
Luxembourg	LUX	44200011	44200704	1	0.2422	-0.5001	-0.6097	-1.4373	-0.2838	-0.8768	-2.1355	-0.7255
Luxembourg	LUX	44200011	44202524	1	-1.1492	-0.0862	-0.7573	-0.7062	0.0021	-0.4223	-0.4718	-0.1563
Luxembourg	LUX	44200011	44203552	1	-0.0789	1.7162	-0.6446	0.0987	1.2488	0.5434	0.1648	0.1959
Luxembourg	LUX	44200011	44204035	1	-0.0516	0.1386	1.4967	-0.0076	1.0055	-0.5309	-0.5095	1.515
Luxembourg	LUX	44200011	44202553	0	-0.3853	2.6352	0.3461	0.0077	0.5239	0.1373	1.2262	0.6377
Luxembourg	LUX	44200011	44200677	0	-0.9408	-0.4343	-0.4806	-1.6821	-1.5677	-1.6678	-2.1355	-0.0867
Luxembourg	LUX	44200011	44205894	0	-0.816	-0.7248	0.8038	-0.7311	-0.0099	0.1348	0.5755	0.9339
Luxembourg	LUX	44200011	44203780	0	0.8015	-0.7162	0.6131	0.4467	-0.1857	-0.1443	-0.216	-0.1334
Luxembourg	LUX	44200011	44200743	0	-0.7353	-1.3452	0.0226	0.7113	0.8044	1.0062	0.5755	0.4777
Luxembourg	LUX	44200011	44201451	0	-0.3892	0.1892	-0.9607	-0.2873	0.553	-0.1653	-1.2624	-0.2432
Luxembourg	LUX	44200011	44200858	0	-1.2159	-0.2662	1.2341	0.2761	0.6046	-0.2492	0.8038	0.8375
Luxembourg	LUX	44200011	44202713	0	-2.3307	0.3289	0.5021	-1.6821	-0.5935	-1.6678	0.5755	0.1216
Luxembourg	LUX	44200011	44200416	0	-0.9691	0.3289	0.0226	0.9172	0.5702	0.5988	0.5755	-0.4607
Luxembourg	LUX	44200011	44205777	0	-0.2894	-0.7353			-0.289			-0.7734
Luxembourg	LUX	44200011	44203499	0	-1.3374	1.4003	1.9359	0.1053	0.0232	0.5008	-0.3387	-0.1207
Luxembourg	LUX	44200011	44204805	0	-0.4893	-0.9443	0.1648	-0.7592	-0.1473	8.00E-04	-0.6852	-0.6924
Luxembourg	LUX	44200011	44205050	0	0.9808	2.6352	1.9359	0.845	2.2837	0.9152	1.836	2.0955
Luxembourg	LUX	44200011	44203879	0	-1.9516	-0.2872	-1.5117	-0.113	-0.0405	-1.6678	-0.4771	0.2224
Luxembourg	LUX	44200011	44200222	0	0.7762	-0.59	0.2942	-0.1022	0.0616	0.4662	-0.1566	-1.0283
Luxembourg	LUX	44200011	44201231	0	1.0674	-0.2662	0.0226	0.3447	0.8779	0.0836	0.5755	-0.2432
Luxembourg	LUX	44200011	44200022	0	-0.4197	0.64	0.3461	0.265	0.7093	-0.4959	1.6922	0.7864
Luxembourg	LUX	44200011	44200306	0	0.0723	1.3697	1.1381	0.2288	1.0707	-0.0898	2.4277	0.3216
Luxembourg	LUX	44200011	44203118	0	0.3827	2.6352	1.9359	3.6039	1.693	1.5721	2.4277	2.0955
Luxembourg	LUX	44200011	44205030	0	1.2339	1.031	1.9359	-0.7682	1.3265	-1.6678	1.4752	2.0955
Luxembourg	LUX	44200011	44205227	0	1.2148	0.2607	-0.5034	-0.4648	0.2482	-0.0701	-0.1727	0.839
Luxembourg	LUX	44200011	44200517	0	1.4414	1.4003	1.9359	0.2733	0.5334	-0.3199	-0.535	2.0955
Luxembourg	LUX	44200011	44205774	0	0.6304	0.0566	-0.4338	0.4253	0.4365	0.5501	-0.5608	0.5345
Luxembourg	LUX	44200011	44202211	0	0.072	-2.9627		-1.5123	-0.7148	-1.5666
Luxembourg	LUX	44200011	44201874	0	0.0351	0.0682	-0.1627	-0.0163	0.2893	0.0129	0.5755	-0.3856
Luxembourg	LUX	44200011	44200942	0	-1.7136	0.9484	1.9359	-0.7696	0.3489	-1.6678	2.4277	0.9883
Luxembourg	LUX	44200011	44200008	0	3.7643
Luxembourg	LUX	44200011	44203419	0		-1.1538				-1.6678		0.5362
Luxembourg	LUX	44200011	44203944	0		-0.0323	0.9726	-1.2512	0.1884	-1.6622	0.2006	2.0955
Luxembourg	LUX	44200011	44200126	0	1.1405	-0.4314	-0.6173	-0.2178	-0.6968	-0.8768	0.5755	-0.222
Luxembourg	LUX	44200011	44200185	0	-1.6586	-0.7306	-0.6446	0.0475	-0.7657	-1.6678	-0.6852	-0.6774
Luxembourg	LUX	44200011	44202507	1	-0.3724	-1.1019	-0.227	0.507	-1.1859	1.2033	0.0791	2.0955
Luxembourg	LUX	44200011	44202726	1	0.4929	-0.7221	-0.5034	-1.668	-1.5527	-1.6678	-1.2871	-0.959
Luxembourg	LUX	44200011	44201246	1	-0.6241	0.7821	-0.4806	-0.188	-0.1094	0.0267	-0.5172	0.1907
Luxembourg	LUX	44200011	44203121	1	-0.1516	-0.2662	-0.227	-0.3429	0.3066	-0.3646	-2.1355	-0.4187
Luxembourg	LUX	44200011	44205047	1	0.0453	0.5266	0.4173	-0.3497	0.2268	0.3656	0.1701	-0.1865
Luxembourg	LUX	44200011	44202844	1	-0.4689	1.1493	0.0226	0.0301	0.2554	-1.6678	-0.0823	-0.1563
Luxembourg	LUX	44200011	44205781	1	-1.3915	-0.7221	-0.5836	-0.4319	0.3674	0.3159	-0.4948	-0.4607
Luxembourg	LUX	44200011	44201056	1	-1.6366	0.3984	-0.9145	-0.2583	-0.3121	0.4782	-0.3943	-1.0169
Luxembourg	LUX	44200011	44204012	1	0.9988	-0.59	-0.2737	0.6333	-1.861	-1.6678	-2.1355	-1.2908
Luxembourg	LUX	44200011	44201264	1	-0.2387	1.7162	1.9359	-0.4955	-0.298	0.2658	-2.1355	1.2147
Luxembourg	LUX	44200011	44202995	1	-0.7451	1.3697	-1.4259	-0.4547	0.0113	-0.3157	0.1977	-1.0798
Luxembourg	LUX	44200011	44200648	1	-0.591	-0.2366	0.0226	-0.5902	-0.2636	0.4394	0.542	0.1216
Luxembourg	LUX	44200011	44201909	1	-0.6517	-0.59	-1.0611	-0.0532	0.081	0.3512	-0.8041	-0.7639
Luxembourg	LUX	44200011	44201263	1	-0.9417	-0.8938	-1.6079	-0.2775	-0.4764	-1.6678	-2.1355	-1.7533
Luxembourg	LUX	44200011	44203548	1	0.2722	-1.4104	-0.5034	0.3399	-0.4527	0.1202	-2.1355	-0.2895
Luxembourg	LUX	44200011	44203779	1	0.9652	-0.4314	0.0226	-0.2683	-0.3929	-0.2306	-1.5848	0.1575
Luxembourg	LUX	44200011	44204636	1	0.6023
Luxembourg	LUX	44200011	44201208	1	-0.4081	-1.0212	-0.3802		0.123	-0.0113
Luxembourg	LUX	44200011	44205743	1	0.9342	-0.3436	-0.3827	-0.1771	-0.3419	-0.8903	-0.6852	-2.5027
Luxembourg	LUX	44200011	44202375	1	0.3605	-1.3452	-2.664	0.7113	-0.0408	1.5721	0.5755	0.1216
Luxembourg	LUX	44200011	44203003	1	1.4668	-0.2662	-1.0611	0.0129	-0.6446	-1.6678	-2.1355	-2.5027
Luxembourg	LUX	44200011	44204756	1	0.6541	0.0666	0.5347	-0.267	0.0417	0.6069	-0.3907	-0.8947
Luxembourg	LUX	44200011	44201775	1	-0.2815	-1.8194	0.0226	1.1609	1.0365	0.4083	0.5755	2.0955
Luxembourg	LUX	44200011	44200967	1	1.0593	-0.4488	-0.227	0.4706	0.6247	0.9869	-0.1727	-0.1563
Luxembourg	LUX	44200011	44205702	1	0.2942	-0.2662	-0.4246	0.5317	-0.083	0.1173	0.5755	0.1216
Luxembourg	LUX	44200011	44200595	1	0.8045				-0.5632
Luxembourg	LUX	44200011	44201663	1	-0.1948	-0.7199	-1.3325	0.0722	0.4523	0.3775	-2.1355	-0.7639
Luxembourg	LUX	44200011	44201570	1	0.5051	-1.7348	-1.0935	-0.5146	-0.0692	-0.568	-0.7867	-2.5027
Luxembourg	LUX	44200011	44200952	1	1.3338	0.1125	0.0226	0.1796	-0.1707	0.0589	-0.4948	0.9883
Luxembourg	LUX	44200011	44205832	1	-1.2113	-0.0862	0.0226	0.175	-0.1694	-0.7793	0.5755	0.1216
Luxembourg	LUX	44200011	44205146	1	0.078	0.4646	-0.5179	0.8155	-0.1569	-0.1237	-2.1355	-2.5027
Luxembourg	LUX	44200011	44202345	1	-0.0614
Luxembourg	LUX	44200011	44201479	1	1.8797	-1.2524	-2.664	0.0043	-1.184	-1.6678	-2.1355	-2.5027
Luxembourg	LUX	44200011	44205346	1	-0.2102	-0.4203	-0.9607	-0.7696	-0.9553	-0.3801	-0.2852	-0.4607
Luxembourg	LUX	44200011	44201638	1	-0.8873	-1.184	-0.5759	-0.0321	0.1231	0.3151	-2.1355	-0.6774
Luxembourg	LUX	44200011	44205822	1	0.669	-0.59	-0.3827	-0.5526	-0.2204	-0.4384	-0.9936	1.2147
Luxembourg	LUX	44200011	44203114	1	-0.6239	0.3815	-0.335	-0.1139	-0.4297	0.0018	-1.0906	-0.1563
Luxembourg	LUX	44200011	44201720	1	-2.539	1.1493	1.9359	0.252	-0.4302	0.3114	0.5755	-0.6774
Luxembourg	LUX	44200011	44205716	1	-0.9048	-1.215	-1.6896	-0.3032	-0.8007	-0.8849	-1.2106	-1.4637
Luxembourg	LUX	44200011	44204443	1	-1.3712	-0.0862	1.9359	1.0873	0.1336	0.7737	0.9911	0.833
Luxembourg	LUX	44200011	44200545	1	0.119	0.2063	-0.3802	0.0074	0.5322	-0.0922	0.0447	-0.1563
Luxembourg	LUX	44200011	44202467	0	0.9464	2.6352	1.4967	0.6739	1.4657	0.6869	1.1375	2.0955
Luxembourg	LUX	44200011	44201346	0	-3.9655	-1.8949	-0.9267	0.105	-1.1187	0.804	0.978	-0.0429
Luxembourg	LUX	44200011	44203355	0	0.5085	0.5746	1.2341	0.3764	0.6681	0.307	1.1417	2.0955
Luxembourg	LUX	44200011	44205452	0	-0.7182	0.0566	0.586	0.576	1.5724	0.9022	-0.0857	-0.2726
Luxembourg	LUX	44200011	44201307	0	0.7067	-0.2756	1.9359	-0.6977	0.3299	0.3387	0.1648	2.0955
Luxembourg	LUX	44200011	44204144	0	-0.5208	-0.5259	1.4967	0.2001	1.3787	-0.1052	0.3482	1.515
Luxembourg	LUX	44200011	44203391	0	1.3428	-0.0862	0.0226	-1.3089	0.1192	0.3475	0.5755	1.1013
Luxembourg	LUX	44200011	44200590	0	-0.5437	-0.2479	-0.8627	-0.0781	-0.2257	-0.1753	-0.1566	-0.222
Luxembourg	LUX	44200011	44202224	0	-2.2245	-1.2115	-0.4728	0.0851	-0.5411	0.0111	-0.2128	0.1216
Luxembourg	LUX	44200011	44202299	0	0.8731	-0.7162	-0.227	0.2895	-0.0967	0.3072	-0.0987	-0.4377
Luxembourg	LUX	44200011	44200511	0	0.0265	-0.6019	0.4173	-0.1153	-0.0893	0.0694	-0.5832	-0.4377
Luxembourg	LUX	44200011	44205305	0	1.035	-0.438	1.0108	0.3076	0.2021	0.6993	1.2457	0.8375
Luxembourg	LUX	44200011	44202818	0	1.6676	-0.4343	0.0226	0.2017	1.1541	0.2092	-0.0553	1.4234
Luxembourg	LUX	44200011	44204188	0	-1.2268	-0.7136	-0.6863	0.7693		0.6198	-1.1941	-0.9471
Luxembourg	LUX	44200011	44200063	0	-1.6728	0.9454		-0.1477	1.059	-0.3199
Luxembourg	LUX	44200011	44205971	0	0.2962	-0.0862	1.9359	1.2836	1.0239	1.0062	0.1922	0.1216
Luxembourg	LUX	44200011	44203797	0	1.3269	-0.7327	-0.9747	0.5034	0.7669	-0.1292	1.1417	0.3292
Luxembourg	LUX	44200011	44205629	0	-1.3775	2.6352	1.9359	-2.6893	-0.4225	-1.6678	-2.1355	0.9883
Luxembourg	LUX	44200011	44203734	0	-0.2193	-1.1002	-2.664	0.6333	-0.3532	-0.1443	-0.3912	-1.113
Luxembourg	LUX	44200011	44205689	0	-0.5484	1.3889	1.1752	0.6582	0.8812	1.0062	1.5037	2.0955
Luxembourg	LUX	44200011	44205708	0	-2.1482	-0.983	-0.3802	0.7113	-0.6014	-0.5309	-0.4816	-0.2503
Luxembourg	LUX	44200011	44205405	0	-0.8095	-0.2662	-2.664	-1.1482	0.1873	-0.1231	-2.1355	-2.5027
Luxembourg	LUX	44200011	44200749	0	1.3797	0.8655	0.0226	3.6039	0.9254	0.7034	2.4277	2.0955
Luxembourg	LUX	44200011	44201998	0	3.1396				4.8357
Luxembourg	LUX	44200011	44203558	0	0.3104	0.3961	0.7162	-0.2915	0.1655	0.2924	1.3918	0.1959
Luxembourg	LUX	44200011	44200687	0	0.688	0.3289	5.00E-04	1.0326	0.8779	0.7715	0.0993	-1.3484
Luxembourg	LUX	44200011	44202082	0	-0.4084	-0.7737	-0.7836	-0.4196	-0.9483	0.4782	-0.5178	-0.1563
Luxembourg	LUX	44200011	44205715	0	-1.4463	0.26	1.4967	-0.0403	-0.0099	0.4555	0.9246	1.0696
Luxembourg	LUX	44200011	44200449	0	-0.236	1.7162	0.9192	-0.2664	1.8481	1.1114	-0.5125	0.7095
Luxembourg	LUX	44200011	44201490	0	1.2182	-0.3551	-0.5034	-0.58	-0.9875	-0.2785	-1.5537	-0.0295
Luxembourg	LUX	44200011	44200143	0		-0.7306	0.8571	0.0625	0.6408	-0.1211	0.0256	0.5592
Luxembourg	LUX	44200011	44202907	0	0.8615	0.2607	0.0226	0.2967	0.4092	0.2773	0.5755	-0.2503
Luxembourg	LUX	44200011	44201844	0	0.2019	0.4953	-0.1587	0.0781	0.1	0.3287	-0.9139	0.6347
Luxembourg	LUX	44200012	44202062	1	1.6886	-0.59	-0.5907	0.2448	-0.0571	0.4423	0.8107	-0.0998
Luxembourg	LUX	44200012	44202967	1	0.8804
Luxembourg	LUX	44200012	44202046	1	1.4425	-0.2741	-0.5544	0.18	-0.7451	0.5673	-0.8012	-0.2503
Luxembourg	LUX	44200012	44203043	1	-0.0027	-0.0862	-0.3802	0.5178	-0.2624	0.8624	0.3482	0.1216
Luxembourg	LUX	44200012	44203828	1	1.9663	-0.269	-0.5907	0.021	0.1416	0.4223	-0.6852	-0.6774
Luxembourg	LUX	44200012	44202951	1	1.7871	-0.4314	0.0226	0.2959	-0.4275	0.5388	-0.216	-0.2726
Luxembourg	LUX	44200012	44203151	1	1.7085	0.3875	0.5462	0.0479	-0.4138	0.6081	-0.3907	-0.7317
Luxembourg	LUX	44200012	44203275	1	2.1402	1.3403	1.4967	0.6307	0.6979	0.7101	-0.1972	1.1232
Luxembourg	LUX	44200012	44203585	1	1.3599	-0.8479	-1.263	0.3731	-0.8111	0.8473	0.1701	-0.9069
Luxembourg	LUX	44200012	44200981	1	1.423	0.7825	0.4173	0.8422	0.0625	1.046	0.5755	0.839
Luxembourg	LUX	44200012	44203176	1	1.412	0.967	0.8038	0.3743	-0.2089	0.7511	0.775	0.1216
Luxembourg	LUX	44200012	44203134	1	1.0366	-0.2662	0.0226	0.4429	0.1075	0.495	-0.4801	-0.4784
Luxembourg	LUX	44200012	44201516	1	1.1463	1.1493	1.0108	0.1988	-0.6333	0.851	-2.1355	0.7095
Luxembourg	LUX	44200012	44204285	1	1.7604	-0.7375	0.6825	0.2561	0.1682	0.5046	-0.8657	-0.8134
Luxembourg	LUX	44200012	44204325	1	1.5104	-0.0862	-0.4728	0.5844	0.3954	0.5697	0.0447	-1.4991
Luxembourg	LUX	44200012	44202585	1	1.5238	-0.269	0.4173	0.4731	-0.2222	0.7769	-0.0987	-0.4377
Luxembourg	LUX	44200012	44200897	0	1.6609	-0.7327	0.9192	0.527	-0.245	0.3689	-0.1727	-0.2503
Luxembourg	LUX	44200012	44205973	0	0.4292	-0.7221	-0.691	-1.6841	-1.2763	0.051	-2.1355	-0.4784
Luxembourg	LUX	44200012	44205630	0	1.1354	0.6263	0.8038	0.4359	0.5518	0.9873	1.2262	0.9642
Luxembourg	LUX	44200012	44202782	0	1.5552	-0.2624	0.4173	-0.0058	-0.7486	0.3395	-0.3912	1.1232
Luxembourg	LUX	44200012	44205035	0	1.6456	0.9535	1.9359	-0.0996	-0.0826	0.3712	0.1693	1.515
Luxembourg	LUX	44200012	44204902	0	0.8006	-0.2479	1.9359	0.6342	0.2385	0.7956	0.075	0.3216
Luxembourg	LUX	44200012	44200963	0	1.647	1.1132	0.7739	0.7236	-0.3217	0.8517	-0.0553	0.8136
Luxembourg	LUX	44200012	44201702	0	0.9841	-0.4203	-0.7902	-0.5584	-0.913	0.2773	-0.4805	0.2286
Luxembourg	LUX	44200012	44203676	0	1.7785	0.5179	0.9726	1.6515	0.406	1.2033	1.8085	2.0955
Luxembourg	LUX	44200012	44204431	0	1.5112	0.7211	1.9359	0.4164	-0.2243	0.4773	0.8038	2.0955
Luxembourg	LUX	44200012	44200086	0	1.2181	-0.4471	-0.4246	0.0342	-0.2335	1.4929	0.5755	-0.1563
Luxembourg	LUX	44200012	44204813	0	1.8642	2.6352	-1.4011	0.4302	-0.1257	0.7261	-0.6451	-0.2503
Luxembourg	LUX	44200012	44203569	0	-0.1502
Luxembourg	LUX	44200012	44205072	0	1.1929	0.0502	0.3461	0.4927	-0.2703	0.7036	-0.0823	-0.2503
Luxembourg	LUX	44200012	44203131	0	1.3002	-0.59	1.2867	0.0362	0.1944	0.5255	0.5722	0.1216
Luxembourg	LUX	44200012	44204534	0	0.5762	-0.8419	1.9359	0.7055	0.307	0.7122	0.5755	-1.019
Luxembourg	LUX	44200012	44200873	0	1.3511
Luxembourg	LUX	44200012	44205564	1	1.4071	0.5228	1.9359	0.2717	0.712	0.3238	-1.0571	2.0955
Luxembourg	LUX	44200012	44200235	1	1.5281	1.3697	0.0226	1.2836	0.7449	0.4394	0.5755	0.1216
Luxembourg	LUX	44200012	44204503	1	1.7626	0.6492	1.2899	0.5589	-0.1753	0.4876	-0.3206	-0.0625
Luxembourg	LUX	44200012	44201743	1	0.7714	0.792	-0.4338	0.0517	0.056	0.4921	-1.054	0.4994
Luxembourg	LUX	44200012	44200477	1	1.4578	0.5266	1.3509	1.451	0.3918	1.2311	-0.2852	1.515
Luxembourg	LUX	44200012	44201111	1	1.8016	1.1132	0.0226	0.3897	0.4583	0.6281	-0.6852	0.1216
Luxembourg	LUX	44200012	44202696	1	1.8802	-0.59	-0.8627	0.6944	-0.1252	0.6011	-0.1722	-1.4344
Luxembourg	LUX	44200012	44201029	1	1.6235	-0.0862	-0.227	0.6312	0.1928	0.5837	0.9628	1.1508
Luxembourg	LUX	44200012	44205569	1	1.291	-0.0862	0.0226	0.84	0.9418	1.1498	-0.1026	0.1216
Luxembourg	LUX	44200012	44201438	1	1.9266	-0.5994	0.0226	0.819	0.2597	0.8055	0.5755	0.5553
Luxembourg	LUX	44200012	44201530	1	1.5031	0.0527	0.7162	0.5312	-0.3652	0.7374	-0.0987	0.4994
Luxembourg	LUX	44200012	44203373	1	1.2597	0.2554	0.0226	0.6575	0.072	0.563	-0.5798	-0.4607
Luxembourg	LUX	44200012	44204365	1	1.3845	0.5836	-0.442	0.7631	0.3648	0.6439	1.1176	-0.4784
Luxembourg	LUX	44200012	44203012	1	1.2016	-0.1856	-0.4806	0.7199	-0.2456	0.5734	-0.6625	-0.1563
Luxembourg	LUX	44200012	44205169	1	1.4394	0.5128	0.8038	0.79	-0.1699	0.1529	-0.3907	-0.2503
Luxembourg	LUX	44200012	44202188	1	1.5862	0.2695	-0.7638	0.6625	0.2704	0.1148
Luxembourg	LUX	44200012	44202645	1	0.6496	1.7671	-0.173	-0.0512	-0.4255	0.6097	-0.6852	-0.4607
Luxembourg	LUX	44200012	44201139	1	1.5495	-0.59	0.4173	0.0819	-0.4634	0.1487	-1.0992	-0.4784
Luxembourg	LUX	44200012	44200983	1	1.4725	-1.3546	-0.227	0.4184	-0.0097	1.1758	-0.5996	-1.113
Luxembourg	LUX	44200012	44203490	1	1.2484	-0.269	-1.3514	0.5006	-0.6969	0.2909	-0.7867	-1.1405
Luxembourg	LUX	44200012	44200270	1	1.6797	0.2746	0.8038	0.3447	-0.5001	0.6264	-1.5848	0.1216
Luxembourg	LUX	44200012	44202564	1	0.968	0.2656	1.9359	0.04	-0.944	0.5701	-1.2871	0.6314
Luxembourg	LUX	44200012	44204133	1	1.7018	0.0502	-0.5034	-0.3817	-0.2819	-0.0505	-0.8883	-0.1563
Luxembourg	LUX	44200012	44205032	1	1.3387	-0.2662	-0.9607	0.4054	-0.218	0.2402	-0.1722	-0.3297
Luxembourg	LUX	44200012	44201614	1	1.5472	0.1221	-0.0998	0.5845	0.0394	0.8061	0.5409	0.1575
Luxembourg	LUX	44200012	44202877	1	1.5904	0.8089	1.0108	0.6393	-0.0208	0.3339	-0.3876	0.6314
Luxembourg	LUX	44200012	44203934	1	1.4808	0.9454	0.8116	0.3995	0.1554	0.5377	1.4673	0.1959
Luxembourg	LUX	44200012	44202148	1	1.3094	-0.3416	-1.4877	0.2266	-0.7431	0.1909	-2.1355	-1.5298
Luxembourg	LUX	44200012	44203396	1	1.5496	-0.7375	-0.3048	0.2637	-0.0016	0.5969	-0.8627	-0.1563
Luxembourg	LUX	44200012	44204215	1	1.2104	-0.195	-0.7638	0.2885	0.2327	0.0248	-0.725	-0.7496
Luxembourg	LUX	44200012	44201127	1	1.3258	0.3178	1.9359	0.285	-0.1787	0.5246	-0.5798	1.1013
Luxembourg	LUX	44200012	44205549	1	1.7399	1.7162	1.036	0.6119	0.1923	0.6187	-0.6852	2.0955
Luxembourg	LUX	44200012	44202344	1	1.4193	0.0603	0.4173	1.1569	0.0637	0.7966	0.0559	1.0448
Luxembourg	LUX	44200012	44204078	0	1.3431	1.7162	1.9359	0.2824	0.4651	-0.031	1.4793	2.0955
Luxembourg	LUX	44200012	44200548	0	1.537	0.3952	1.9359	0.6587	0.1206	1.3137	1.1417	2.0955
Luxembourg	LUX	44200012	44203994	0	1.3881	0.9349	0.8038	0.4921	0.9394	0.7681	0.8951	2.0955
Luxembourg	LUX	44200012	44202578	0	1.4023	0.3875	0.4173	0.0737	-0.1717	0.5205	0.0256	0.1216
Luxembourg	LUX	44200012	44205770	0	1.3838	0.3289	-0.227	-0.7979	-0.2739	0.1378	0.1977	0.1216
Luxembourg	LUX	44200012	44201182	0	0.6161	-0.0862	0.0226	0.3021	-0.5058	0.3183	0.3482	0.3216
Luxembourg	LUX	44200012	44201493	0	1.5346				0.3402
Luxembourg	LUX	44200012	44200119	0	1.454
Luxembourg	LUX	44200012	44202169	0	1.4873
Luxembourg	LUX	44200012	44204947	0	-0.0761	-0.2662	-1.0611	0.2671	-0.6671	0.3357	0.3482	0.1216
Luxembourg	LUX	44200012	44204096	0	1.3548	-0.4998	0.5347	0.032	-0.0562	0.7237	0.075	0.4777
Luxembourg	LUX	44200012	44202385	0	1.1861	0.0692	-0.4806	0.2204	0.2139	0.5799	0.3473	0.1216
Luxembourg	LUX	44200012	44205261	0	1.3287	1.031	1.1657	-0.6491	0.1346	-0.801	-0.1026	1.2147
Luxembourg	LUX	44200012	44201956	0	1.0239	0.3875	-0.4806	0.1129	0.2353	0.5972	-0.0987	-0.1563
Luxembourg	LUX	44200012	44201274	0	1.3963	0.3464	0.0226	0.4745	-0.3563	0.4693	-0.2852	0.4994
Luxembourg	LUX	44200012	44202246	0	1.0058	1.3889	0.4173	0.2324	0.6932	0.4477	-0.176	0.6113
Luxembourg	LUX	44200012	44205362	0	1.0008	-0.8305	0.0226	-0.3128	-3.7095	-0.0559	-0.2852	0.1216
Luxembourg	LUX	44200012	44201137	0	1.4925	1.7162	1.1355	0.7263	1.5228	1.5593	0.9628	2.0955
Luxembourg	LUX	44200012	44200585	0	1.2766	0.9349	-0.227	1.2588	0.0037	1.0319	-0.8657	0.1216
Luxembourg	LUX	44200012	44200053	0	1.2553	1.127	0.8038	0.2223	-0.1966	0.5834	-0.5178	0.8375
Luxembourg	LUX	44200012	44202671	0	0.9291	1.0508	-0.3048	0.3486	2.3526	0.7183	0.1648	1.2147
Luxembourg	LUX	44200012	44200938	0	1.1593	0.0489	-0.227	0.6464	-0.17	0.6811	0.5755	0.1216
Luxembourg	LUX	44200012	44204563	0	1.5111	0.468	0.1503	-0.1943	0.3	0.3316	0.5755	-0.5251
Luxembourg	LUX	44200012	44200871	0	1.3114	-0.0994	0.4173	0.2818	-0.1526	0.7121	0.1693	0.1216
Luxembourg	LUX	44200012	44200521	0	1.9956	1.4003	1.0043	0.564	0.369	0.3705	1.6284	0.1216
Luxembourg	LUX	44200012	44201651	0	1.3626	-0.6727	-0.2718	-0.1468		1.2057	-0.6057	0.2546
Luxembourg	LUX	44200012	44202400	0	1.885	-0.3349	-0.227	0.1636	-0.2574	0.2279	-0.6852	-0.1563
Luxembourg	LUX	44200012	44202921	0	1.6885	0.0666	-0.4254	0.8901	-0.2246	1.0732	-0.5945	0.1216
Luxembourg	LUX	44200012	44202563	0	1.8317	-0.2662	0.9726	0.2661	-0.5798	0.5552	-0.5832	-0.222
Luxembourg	LUX	44200012	44202881	0	2.2938	-0.2662	0.0226	0.6137	0.3882	0.8767	-1.0808	0.2286
Luxembourg	LUX	44200012	44201487	0	1.7861	0.5266	0.4173	0.6178	0.4697	1.0539	0.3473	0.1216
Luxembourg	LUX	44200012	44204844	0	1.6474	0.7989	0.0226	0.9752	1.633	1.2683	0.5755	0.1216
Luxembourg	LUX	44200013	44204715	1	0.6361	0.2718	0.0226	-0.4746	-0.1323	-0.2136	-1.5537	-0.1563
Luxembourg	LUX	44200013	44204455	1	1.2612	-0.3486	-0.691	0.2585	0.0126	0.0511	-0.5172	0.8136
Luxembourg	LUX	44200013	44201463	1	1.0802	0.3875	-0.173	-0.1286	-0.4282	0.0115	-0.7867	0.9097
Luxembourg	LUX	44200013	44203466	1	-1.4572	-0.7221	-0.7902	0.2587	-0.3289	-0.2781	-1.2871	-0.222
Luxembourg	LUX	44200013	44203274	1	0.8736	1.1132	-0.227	-0.5099	-0.2997	-1.653	-1.0992	-0.4607
Luxembourg	LUX	44200013	44206048	1	0.6086	1.153	-0.5544	-0.0233	0.4326	0.1527	1.2067	-0.5461
Luxembourg	LUX	44200013	44201462	1	1.4061	0.5091	0.9192	-1.0059	-0.5446	-0.2858	-0.1021	0.346
Luxembourg	LUX	44200013	44202034	1	1.4387	0.1125	-0.9285	0.0262	-0.0781	-0.0816	-0.9936	-0.1563
Luxembourg	LUX	44200013	44203724	1	1.4973	-0.9453	-1.7997	-0.3882	-0.5895	-0.219	-1.5537	-0.0867
Luxembourg	LUX	44200013	44202725	1	0.7462	0.4981	0.586	-0.0824	-0.8876	-0.8849	-1.5588	-0.3856
Luxembourg	LUX	44200013	44205256	1	1.3547	-0.1968	1.9359	-0.4344	0.3216	-0.219	-2.1355	0.6314
Luxembourg	LUX	44200013	44204793	1	-0.3178	-0.7815	-0.7249	0.6688	-0.3072	-0.1971	-0.4147	-0.7507
Luxembourg	LUX	44200013	44201143	1	1.6807	2.6352	-0.5252	-0.5056	-0.4722	-1.6678	-0.9936	-0.1865
Luxembourg	LUX	44200013	44205111	1	1.3658	-0.847	0.0226	0.2501	-0.3508	0.069	-0.5828	-0.6665
Luxembourg	LUX	44200013	44204538	1	-0.0206	-0.6802	-1.5179	-0.2431	-0.4869	0.1896	-2.1355	-1.5002
Luxembourg	LUX	44200013	44201366	1	1.5069	-0.6019	-0.7902	-0.3807	-0.2801	-0.0745	-0.9936	0.2546
Luxembourg	LUX	44200013	44205997	1	1.0021	-1.1117	-1.4928	-0.6513	-0.9565	-0.4795	-1.1229	-1.0788
Luxembourg	LUX	44200013	44200650	1	-0.1034	-0.5259	-0.75	-1.3089	-0.3682	-0.836	-0.8041	0.6113
Luxembourg	LUX	44200013	44204031	0	1.5453	0.3789	-0.6587	-0.8328	-0.9666	-0.8849	-0.9936	-0.6353
Luxembourg	LUX	44200013	44204916	0	0.8705	0.0467	1.9359	-0.0845	0.3738	0.4641	2.4277	-1.1252
Luxembourg	LUX	44200013	44205726	0	0.3485	1.1132	0.4173	0.0793	1.0459	-0.8849	0.0221	0.1216
Luxembourg	LUX	44200013	44205827	0	1.081	-1.2563	-0.3802	-2.6893	-1.5772	-0.1916	-1.5848	2.0955
Luxembourg	LUX	44200013	44205485	0	2.0261	-1.011	-1.4559	0.1914	-0.5345	-0.1652	1.1217	0.8806
Luxembourg	LUX	44200013	44200250	0	1.413	0.4298	1.9359	-0.2729	0.3746	-0.0816	0.3415	1.515
Luxembourg	LUX	44200013	44204074	0	1.3645	1.1352	1.4967	-0.0184	0.5445	0.1858	0.3482	2.0955
Luxembourg	LUX	44200013	44201003	0	1.5484	0.64	1.1381	-0.4072	0.2382	0.0623	-0.6601	0.9883
Luxembourg	LUX	44200013	44201220	0	1.0088	2.6352	1.9359	0.4046	1.1452	-1.6678	2.4277	1.3857
Luxembourg	LUX	44200013	44202296	0	-1.2588	1.3697	1.1752	0.0753	0.0084	0.0953	0.8947	2.0955
Luxembourg	LUX	44200013	44204172	0	1.0102	0.6464	1.4967	-0.1943	-0.0499	0.0641	1.6338	0.8567
Luxembourg	LUX	44200013	44202632	0	1.6013	-0.0384	0.8961	0.107	-0.2791	-0.2858	-1.0451	0.4104
Luxembourg	LUX	44200013	44201566	1	1.3553	-0.1106	-1.0611	-0.5753	-0.1626	-0.219	-0.6856	-0.4607
Luxembourg	LUX	44200013	44205286	1	1.443	0.3875	0.0226	0.4885	0.4106	0.2967	-0.6852	0.1216
Luxembourg	LUX	44200013	44204612	1	1.5446	0.1125	-0.732	-0.4234	-0.0917	-0.2348	-1.266	-1.4002
Luxembourg	LUX	44200013	44205224	1	-0.442	0.7763	1.1381	-1.1591	0.8261	-0.0798	1.2223	1.1013
Luxembourg	LUX	44200013	44204816	1	0.6534	-0.4174	-0.691	0.1053	-0.7574	0.4408	-0.6378	-0.1563
Luxembourg	LUX	44200013	44202845	1	1.8831	0.2185	1.2867	-0.2606	-0.6241	-1.0529	-0.3237	0.346
Luxembourg	LUX	44200013	44202852	1	0.7531	-0.6486	-0.9285	-0.1707	-0.1961	-0.3648	-0.6791	-1.1252
Luxembourg	LUX	44200013	44203682	1	-0.5105	-1.9174	-0.7638	-0.4542	-0.0647	-0.5309	-1.5848	-0.8443
Luxembourg	LUX	44200013	44205151	1	-0.3562	-0.7306	-1.263	-0.3463	-0.9777	-0.219	-0.8512	-0.8947
Luxembourg	LUX	44200013	44202621	1	1.3674	2.6352	1.4967	0.6591	0.5056	0.4851	-0.6567	0.9883
Luxembourg	LUX	44200013	44201615	1	-0.1126	0.802	0.7162	0.2997	0.2879	0.4497	-0.4771	1.515
Luxembourg	LUX	44200013	44205071	1	0.6042	-0.7263	-1.4242	0.0624	-0.0633	-0.0816	-2.1355	-0.4095
Luxembourg	LUX	44200013	44202476	1	0.1618	-0.7221	-0.227	-0.8293	-0.3849	-0.4795	-0.6852	0.2286
Luxembourg	LUX	44200013	44203720	1	0.5418	-0.1473	-1.0611	-0.7936	-0.9316	-0.0041	-1.2106	-1.2688
Luxembourg	LUX	44200013	44205671	0	0.8541	-0.2479	-0.7638	-1.3001	0.0592	-0.4795	-0.5832	-0.6774
Luxembourg	LUX	44200013	44205302	0	1.2725	-1.7612	-0.8279	0.7643	0.1373	-0.2348		-1.3637
Luxembourg	LUX	44200013	44203074	0	0.4793	0.7821	1.9359	1.6214	0.2621	1.4355	1.6338	2.0955
Luxembourg	LUX	44200013	44204730	0	-0.7924	0.64	0.0226	-1.7857	-0.0734	-1.6678		2.0955
Luxembourg	LUX	44200013	44201599	0	0.6297	0.0527	0.8571	-0.5518	-0.2378	-0.2421	0.9254	-0.4145
Luxembourg	LUX	44200013	44204898	0	-0.0241	-0.0994	-0.9607	-0.0318	-0.0205	0.1858	0.1648	-0.1563
Luxembourg	LUX	44200013	44200057	0	0.7124	0.1125	1.4967	0.0236	0.2156	0.1529	0.3482	1.4234
Luxembourg	LUX	44200013	44205572	0	1.4547	-1.3452	-1.1926	0.7145	-0.947	0.4394	0.5755	0.1216
Luxembourg	LUX	44200013	44206050	0	1.5598	0.4646	1.9359	-2.6893	0.0349	-1.6678	2.4277	2.0955
Luxembourg	LUX	44200013	44203937	0	1.3472	0.7763	1.1381	-0.2803	0.3868	0.0064	0.8038	2.0955
Luxembourg	LUX	44200013	44206002	0	-0.2075	0.37	1.9359	0.0558	0.6132	0.5326	0.5755	1.4379
Luxembourg	LUX	44200013	44205218	0	1.4036	-0.9924	0.0226	0.2955	0.6491	0.7062	1.802	1.0431
Luxembourg	LUX	44200013	44202144	1	0.3766
Luxembourg	LUX	44200013	44202517	1	-1.5295	-0.9764	1.9359	1.079	-0.0408	1.5721	-0.4771	-1.1252
Luxembourg	LUX	44200013	44203386	1	0.4777						-0.2852	-0.8813
Luxembourg	LUX	44200013	44203109	1		-1.1002	-2.664		-1.043	-0.6522	-0.6852	-0.8273
Luxembourg	LUX	44200013	44203914	1	1.3654	-0.3631	0.8571	3.6039	0.6871	-1.6678	0.4554	1.1508
Luxembourg	LUX	44200013	44203773	0	-0.0067	-1.2027	-0.173	-0.3931	-0.6264	0.8716	-0.6454	1.0448
Luxembourg	LUX	44200013	44203517	0	1.6914	-0.0862	0.0226	0.7113	-0.5165	1.5721	0.5755	0.1216
Luxembourg	LUX	44200013	44203983	1	-0.048	0.4034	0.1386	0.0029	0.2262	0.3435	-0.9936	0.4504
Luxembourg	LUX	44200013	44203336	1	-0.8564	-0.8339	-0.8555	0.609	-0.5193	0.8296	-1.0576	-0.8936
Luxembourg	LUX	44200013	44200570	1	-0.838	-1.3452	-1.1926	0.7113	-0.3897	0.5637	-0.1972	-1.1252
Luxembourg	LUX	44200013	44205065	1	-1.0585					-0.4733
Luxembourg	LUX	44200013	44202076	1	-0.6686	-1.2512	-0.9211	0.3794	-0.5237	0.3324	-2.1355	-1.1252
Luxembourg	LUX	44200013	44203757	1	-0.728	-0.8489	-1.015	-1.3089	0.0259	-0.8768	-1.0571	-1.1068
Luxembourg	LUX	44200013	44205910	1	-0.6508	-1.5823	0.0226	-2.64	-1.0024	-0.265	-0.6852	-1.0169
Luxembourg	LUX	44200013	44201946	1	-0.3492	-1.0229	-2.664	-0.2739	-1.151	-1.6678	1.6338	-0.2432
Luxembourg	LUX	44200013	44200844	1	-0.6213	-0.59	-0.227	0.4087	-0.0316	-0.4223	-0.6852	0.1216
Luxembourg	LUX	44200013	44205527	1	-0.7785	2.6352	0.1188	0.7936	0.1637	0.5987	-0.1566	0.5823
Luxembourg	LUX	44200013	44205353	1	-0.6883	-0.8387	-1.2062	-1.7857	-0.0976	-0.219	-0.5832	-1.1681
Luxembourg	LUX	44200013	44202365	1	-0.5687	-0.7221	-0.227	-0.314	-0.0503	0.113	-1.5588	-0.6959
Luxembourg	LUX	44200013	44205058	1	0.2953	-0.4314	0.1386	-0.1397	0.1828	0.2225	-0.6852	0.1216
Luxembourg	LUX	44200013	44200854	1	-0.0304	0.7789	1.9359	-0.635	0.7767	-0.1094	0.8038	0.7334
Luxembourg	LUX	44200013	44202790	1	-1.0172	-0.8305	0.0226	0.1053	-0.2382	-0.477		0.1216
Luxembourg	LUX	44200013	44201356	1	-0.4588	-0.4025	-0.711	0.0428	-0.8387	0.3913	-0.6852	-0.6508
Luxembourg	LUX	44200013	44205530	1	-1.2887	-0.7221	-0.5034	-0.026	-1.0749	0.3646	-0.6625	-0.0295
Luxembourg	LUX	44200013	44205386	1	-0.8131	-0.2662	-0.711	-1.5123	-0.7896	-0.3548	0.0221	0.1216
Luxembourg	LUX	44200013	44200055	1	-0.654	0.0347	0.6847	-0.3807	-0.1826	-0.0348	-0.9533	-0.6774
Luxembourg	LUX	44200013	44204581	1	-0.3957	-1.3171	-2.1689	-1.3102	-3.7095	-0.4694	-2.1355	-2.5027
Luxembourg	LUX	44200013	44204143	1	1.2484
Luxembourg	LUX	44200013	44203663	1
Luxembourg	LUX	44200013	44203329	1	1.1521			0.2759	0.7037	0.3491
Luxembourg	LUX	44200013	44201052	1	0.6016	-2.9627	-1.1926	-2.6893	-1.861	-0.0465	-2.1355	-1.9616
Luxembourg	LUX	44200013	44201633	1	0.4403		-0.9219	-0.0973	-0.4574	0.738		-1.5298
Luxembourg	LUX	44200013	44204243	1	-0.746	0.7665	1.1381	1.2836	0.303	-0.5309	0.0221	0.9883
Luxembourg	LUX	44200013	44200208	0	-0.6609	-0.0862	0.0226	0.907	0.6484	1.0062	0.5755	0.1216
Luxembourg	LUX	44200013	44200853	0	-0.4746	1.0919	1.4967	0.1479	1.113	0.5515	-0.2395	0.9883
Luxembourg	LUX	44200013	44200408	0	-0.659	0.5886	-0.2236	0.2293	0.2197	-0.0294	-0.1154	0.8903
Luxembourg	LUX	44200013	44204731	0	0.6563	-1.1467	-1.1545	1.965	0.7738	-0.2608	-0.178	-1.113
Luxembourg	LUX	44200013	44202044	0	0.6871	1.1592	0.0226	0.7113	0.4467	0.7615	0.1922	0.3101
Luxembourg	LUX	44200013	44202257	0	0.003	-0.5717	-0.7183	0.3133	-0.1792	-0.0153	-0.1727	-0.1563
Luxembourg	LUX	44200013	44204921	0	1.4123	-0.0862	0.0226	0.4993	-0.0408	1.0062	0.5755	0.1216
Luxembourg	LUX	44200013	44205642	0	-2.9409	-0.847	-1.0935	-1.3102	0.1614	0.1615	-0.4805	-0.8947
Luxembourg	LUX	44200013	44201460	0	0.5357	-2.9627	-2.664	-2.6893	-3.7095	-1.6678	2.4277	2.0955
Luxembourg	LUX	44200013	44203947	0	-1.6968	-0.0862	0.0226	1.2836	0.8779	1.5721	0.5755	0.1216
Luxembourg	LUX	44200013	44200655	0	-1.63					-0.2131
Luxembourg	LUX	44200013	44204056	0	-0.5573	0.2086	-1.4928	0.0256	-0.2335	0.3368	-2.1355	-1.5298
Luxembourg	LUX	44200013	44202416	0	1.0799	-0.9752	0.8961	0.6042	0.8082	0.8269	0.3839	-0.6544
Luxembourg	LUX	44200013	44205625	0		-0.9416	-0.4667	0.361	-0.0902	1.053	-1.039	-1.207
Luxembourg	LUX	44200013	44205097	0	-1.3922	0.0308	0.1386	0.1954	0.8835	0.4367	1.0897	1.1013
Luxembourg	LUX	44200013	44200096	0	0.1192	-0.7027	0.8801	0.4556	1.0383	1.0062	1.6331	0.4392
Luxembourg	LUX	44200013	44205439	0	0.043	1.1132	1.9359	-0.4413	0.4242	-0.1088	2.4277	1.4234
Luxembourg	LUX	44200013	44201486	0	-0.0669	-0.5994	0.0226	-0.8975	-0.1249	0.0165	-0.5974	0.1216
Luxembourg	LUX	44200013	44201013	0	-0.1318	-0.4174	-0.227	0.7113	0.7953	0.988	0.5755	0.7864
Luxembourg	LUX	44200013	44206034	0	-0.1089	0.8046	0.8877	1.0738	-0.3972	1.1213	1.5037	1.1013
Luxembourg	LUX	44200013	44202905	0	-0.3386	-0.4314	1.4967	-0.1017	1.5265	-0.7368	-0.0992	2.0955
Luxembourg	LUX	44200013	44204854	0	-2.2195	0.6515	0.0226	-0.8932	-0.8823	-0.1763	0.1648	0.7627
Luxembourg	LUX	44200013	44200899	0	-0.3549	1.127	0.603	-0.5106	1.8672	0.403	-0.0992	-1.4056
Luxembourg	LUX	44200013	44203122	0	0.8972	-1.3452	-1.1926	0.7113	-0.0408	1.0062	-0.6852	-1.1252
Luxembourg	LUX	44200013	44204138	0		-0.663	0.5644			-0.6742	-1.1947	-0.8385
Luxembourg	LUX	44200013	44201900	0	0.5371	0.334	-0.7902	-0.2757	0.5012	0.6788	0.1648	-0.0675
Luxembourg	LUX	44200013	44201213	0	0.4107	-1.0303	-0.0607	-0.1642	-0.3985	0.6979	-0.0817	0.1907
Luxembourg	LUX	44200013	44205063	0	-0.1232	0.3178	-0.5645	-0.2182	-0.3219	0.1479	0.1648	0.2862
Luxembourg	LUX	44200013	44201580	0	-0.4393	-0.0862	0.8038	-0.0438	1.0118	0.2087	0.5409	-0.1563
Luxembourg	LUX	44200013	44202916	0	-0.6636	0.4546	1.2867	-1.1482	0.4323	0.117	0.0215	1.1508
Luxembourg	LUX	44200013	44206038	0	-0.517	0.0428	-0.4728	0.5936	0.236	0.8151	0.8107	-0.2819
Luxembourg	LUX	44200013	44201697	0	-0.2546	0.5696	-1.4798	0.6108	0.3027	1.0063	-0.1972	-0.6774
Luxembourg	LUX	44200013	44204131	0	-0.5955	-0.847	0.0226	0.0747	-0.0484	0.3048	-0.4948	0.1216
Luxembourg	LUX	44200013	44201920	0	0.5904	-0.7388	-1.6468	-0.8337	-0.5988	-0.0671	-0.6707	-0.7496
Luxembourg	LUX	44200013	44202884	0	-2.224	1.1493	-0.4246	-0.8293	-0.6759	-1.6678	-0.0553	0.1216
Luxembourg	LUX	44200013	44201091	0	0.761	-1.0281	-2.664	-0.6054	0.0955	0.3885	-0.8686	-2.5027
Luxembourg	LUX	44200013	44203868	0		-1.7372	-2.664	0.7113	-0.0408	1.0062	0.5755	0.1216
Luxembourg	LUX	44200013	44204630	0	0.4131			2.0374	3.4995	-0.0311	1.173	-0.9921
Luxembourg	LUX	44200013	44202958	0	-0.2953				-0.7353
Luxembourg	LUX	44200013	44204567	0	0.8514	-0.817	-0.7584	0.1684	-0.4211	0.8081	0.695	-1.0785
Luxembourg	LUX	44200013	44205515	0	-0.2927	-0.8977	0.9726	0.7746	0.3341	0.4862	0.3415	1.4234
Luxembourg	LUX	44200013	44204387	1	0.6149	-0.5152	-1.5179	-0.1903	-0.463	0.1487	-2.1355	-0.8187
Luxembourg	LUX	44200013	44205762	1	0.9796	-0.59	0.0226	-0.1338	0.2187	0.0559	-1.7719	-0.1563
Luxembourg	LUX	44200013	44205855	1	0.9937	0.2718	-0.1627	-0.7841	0.2096	-1.6678	-1.5596	-0.1789
Luxembourg	LUX	44200013	44204066	1	-1.7456	-0.8938	-1.9313	0.4439	-0.2425	0.3592	-2.1355	-1.4991
Luxembourg	LUX	44200013	44202222	1	-0.3837	-0.7221	-0.691	-0.5776	-0.5939	0.2927	-1.0571	-0.4377
Luxembourg	LUX	44200013	44203855	1	0.4772	-0.4314	-0.5836	-0.0189	-0.3443	0.3368	-1.0602	-0.5305
Luxembourg	LUX	44200013	44205958	1	-0.0913	0.0308	1.0108	-0.2033	0.7132	-0.7847	-1.2876	0.1216
Luxembourg	LUX	44200013	44204621	1	-1.696	-0.847	-1.263	-0.799	-1.071	-0.0184	-1.1229	-0.6353
Luxembourg	LUX	44200013	44205815	1	-0.0264	0.4083	0.4173	-0.6123	0.3273	-0.0614	-0.6852	2.0955
Luxembourg	LUX	44200013	44201118	1	-0.5189	0.2695	-1.5179	-0.5312	-0.1082	-0.2858	-0.7045	-0.7096
Luxembourg	LUX	44200013	44203250	1	1.0791	-0.0862	-0.227	0.3836	0.4585	0.8912	-0.2852	0.2286
Luxembourg	LUX	44200013	44203057	1	0.7945	-0.7221	-0.3802	-0.1124	-0.7461	-0.0816	-0.6625	-0.6353
Luxembourg	LUX	44200013	44201642	1	0.9157	-0.3486	0.0226	-0.2467	0.5836	0.3806	-0.6852	0.2286
Luxembourg	LUX	44200013	44203106	0	0.2154	0.7211	1.4967	-0.1126	-0.0538	-0.219	1.3432	2.0955
Luxembourg	LUX	44200013	44203220	0	0.29	-0.2662	-0.3908	-0.63	-0.334	-0.1778	-0.6007	0.169
Luxembourg	LUX	44200013	44204817	0	0.0747	0.1221	-0.3827	-0.4239	0.513	0.0788	0.8038	2.0955
Luxembourg	LUX	44200013	44200790	0	-1.1201	-0.2662	0.0226	-0.1413	-0.0151	0.5323	0.075	-0.2503
Luxembourg	LUX	44200013	44201929	0	0.22	-0.9334	-1.0611	-0.2034	-0.3721	-0.212	0.8038	-0.4377
Luxembourg	LUX	44200013	44200561	0	0.5689	0.3837	0.5833	-0.7973	-0.3885	-0.219	-1.305	-0.2503
Luxembourg	LUX	44200013	44200774	0	1.2114	0.9454	1.9359	-0.8293	0.2432	-0.2777	0.4807	1.515
Luxembourg	LUX	44200013	44203326	0	1.5084	-0.8977	-0.227	-0.2927	-0.0995	0.3337	-0.8657	1.1508
Luxembourg	LUX	44200013	44201787	0	-0.9117	-0.59	-0.227	0.7113	-0.1538	0.4902	-0.309	-0.5475
Luxembourg	LUX	44200013	44205251	0	0.8122	0.4457	1.9359	-0.0863	-0.1295	0.2398	0.0177	1.515
Luxembourg	LUX	44200013	44201059	0	0.7892	0.7763	0.8116	-0.1367	0.1064	-0.219	-0.2673	1.0448
Luxembourg	LUX	44200013	44202686	0	-0.9791	-0.7375	1.1381	-0.1098	-0.2948	0.4125	-0.2128	1.515
Luxembourg	LUX	44200013	44202872	0	1.1931	0.1736	-1.2567	0.3057	0.0593	0.2028	-0.5802	-0.2726
Luxembourg	LUX	44200013	44204071	0	1.0922
Luxembourg	LUX	44200014	44200713	0	-0.419	0.7763	0.3461	-0.9795	0.4154	-1.2919	0.9628	0.0453
Luxembourg	LUX	44200014	44202978	0	-0.373	0.5258	1.4967	0.1429	0.3223	-0.801	-0.3733	0.8136
Luxembourg	LUX	44200014	44204008	0	0.1038	0.4571	-0.6315	0.527	0.8562	0.5377	0.9863	0.4777
Luxembourg	LUX	44200014	44200015	0	-0.7447	2.6352	1.9359	3.6039	1.3833	3.5678	2.4277	1.7439
Luxembourg	LUX	44200014	44200814	0	-0.7141			-0.2704	0.8661	0.4504
Luxembourg	LUX	44200014	44205938	1	-0.3242	-0.4314	-0.8826	-0.2852	0.0386	0.4785	-0.1727	-0.4607
Luxembourg	LUX	44200014	44201435	1	-0.0922	0.3837	1.1381	0.632	1.2027	0.5207	-0.6852	0.9097
Luxembourg	LUX	44200014	44200487	1	0.024	-1.5111	-0.8892	0.0499	-0.3064	0.3606	-0.6852	-1.4355
Luxembourg	LUX	44200014	44202952	0	0.2495	0.5004	1.9359	0.7442	0.273	0.4428	2.4277	2.0955
Luxembourg	LUX	44200014	44201128	0	-0.8455	-0.0862		-0.0838	-0.5154	-0.0062	0.5755	0.1216
Luxembourg	LUX	44200014	44200189	0	-0.531	-0.3516	0.0226	0.0944	-0.392	-0.5309	0.3473	1.3857
Luxembourg	LUX	44200014	44204697	0	-0.0531	-0.5286	0.6825	-0.099	-0.3745	-0.5309	-0.2704	1.515
Luxembourg	LUX	44200014	44201582	0	-0.2098	-2.0452	-0.9413	-1.0664	-1.8614	-0.8849	-0.8738	-0.4607
Luxembourg	LUX	44200014	44204356	0	-0.0066	0.0527	-0.5412	-1.5123	-0.3764	-0.2785	0.382	-0.343
Luxembourg	LUX	44200014	44203058	0	-1.0553	-0.6693	1.9359	-0.9722	0.0177	-0.8768	2.4277	0.9883
Luxembourg	LUX	44200014	44204951	0	-0.6497	-2.9627	-2.664	-1.9429	-0.222	-0.7847	-0.6852	-2.5027
Luxembourg	LUX	44200014	44201081	0	-0.2645	-1.3452	-1.1926	0.1734	-0.301	-1.6678	-0.6852	-1.1252
Luxembourg	LUX	44200014	44200763	0	-0.7254				1.4242
Luxembourg	LUX	44200014	44205984	0	0.2182	-2.9627	-2.664	3.6039	-3.7095	-1.6678	-2.1355	-2.5027
Luxembourg	LUX	44200014	44206021	0	1.3463	0.7211	0.5347	0.1504	0.5679	0.1258	-0.3268	2.0955
Luxembourg	LUX	44200014	44201008	0	-0.2729	-0.8893	-0.5034	-0.5599	-0.7508	0.039	-0.414	-0.6924
Luxembourg	LUX	44200014	44203278	0	-0.4572	-0.2624	-0.3802	0.7131	0.5176	0.2575	-0.4398	0.2286
Luxembourg	LUX	44200014	44200961	1	0.952	-0.2479	1.9359	0.4537	0.6543	1.3468	-1.0602	2.0955
Luxembourg	LUX	44200014	44205593	1	0.8207	-0.3486	-1.7997	0.1496	-0.1966	-0.1845	-1.5848	-1.2688
Luxembourg	LUX	44200014	44200494	1	0.6313		-2.664			0.5827	0.5755	0.1216
Luxembourg	LUX	44200014	44203629	0	1.01
Luxembourg	LUX	44200014	44204331	0	0.6574
Luxembourg	LUX	44200014	44206046	0	-1.587	0.3875	-0.9674	-0.1368	0.215	-1.6678	-0.0589	-0.0625
Luxembourg	LUX	44200014	44203478	0	0.4034	-0.1798	0.4173	-2.6893	0.1184	3.6292	-0.0616	-0.1118
Luxembourg	LUX	44200014	44204135	0	-0.8491	-0.5152	-0.6116	0.7411	0.7575	0.634	-0.1727	-0.1563
Luxembourg	LUX	44200014	44203930	0	-0.2827	0.9349	0.4173	-0.2852	-0.2143	0.2248	0.9863	0.1216
Luxembourg	LUX	44200014	44200738	0	-0.9886	-0.5717	0.0226	0.2333	-0.0641	-0.4694
Luxembourg	LUX	44200014	44202685	0	-0.6669	-1.3452	0.0226	0.7113	-0.7364	0.9697	-0.9445	-1.1252
Luxembourg	LUX	44200014	44202593	0	-0.4037	-1.5091	-1.3196	-0.4593	-1.6225	0.4394	-1.1941	0.4777
Luxembourg	LUX	44200014	44205767	0	-0.7915	-1.3452	-1.1926	0.1053	-0.9291	0.4394	0.0221	-1.1252
Luxembourg	LUX	44200014	44206049	0	-1.2284	-0.5557	-1.1002	0.7373	0.164	-1.6678	0.5755	-0.1563
Luxembourg	LUX	44200014	44203193	0	-1.1019	-0.8232	-0.6843	0.4715	-0.2774	0.7522	-1.3972	-1.2688
Luxembourg	LUX	44200014	44202108	0	-0.051	-0.4488	1.9359	3.6039	4.8357	-0.006	2.4277	2.0955
Luxembourg	LUX	44200014	44202879	0	-0.7107
Luxembourg	LUX	44200014	44200951	0	-0.4053
Luxembourg	LUX	44200014	44204315	0	0.9578	2.6352	-0.9285	1.2995	0.4152	0.9646	2.4277	2.0955
Luxembourg	LUX	44200014	44201701	0	0.5117	-0.817	-1.0217	0.6333	-0.3422	0.7903	-0.5715	-1.6922
Luxembourg	LUX	44200014	44201591	0	0.8979	-0.0088			0.077	3.57
Luxembourg	LUX	44200014	44203200	0	0.4998				0.144		-0.6203
Luxembourg	LUX	44200014	44203737	0	-0.1974	2.6352	1.9359	3.6039	-0.019	-1.6678	2.4277	2.0955
Luxembourg	LUX	44200014	44203690	0	-0.0699
Luxembourg	LUX	44200014	44201726	0	0.8296			0.6594	0.1735			-0.0358
Luxembourg	LUX	44200014	44203296	0	-0.5825	-1.1085		-0.7176	-0.1305	-1.6678
Luxembourg	LUX	44200014	44203740	0	1.2151			0.7113	-0.0408
Luxembourg	LUX	44200014	44203187	0	0.8691
Luxembourg	LUX	44200014	44204282	0	-5.3753
Luxembourg	LUX	44200014	44201196	0	-0.8317	-0.0862	0.586	0.7483	0.7143	1.0062	0.5755	-0.4121
Luxembourg	LUX	44200014	44201661	0	1.306	2.6352			0.5075	-0.0185
Luxembourg	LUX	44200014	44203180	0	-0.3356	-0.8938	-1.4259	-0.1211	-0.5194	-1.6678	-1.7719	-0.1563
Luxembourg	LUX	44200014	44205669	0	0.9717	-0.2662
Luxembourg	LUX	44200014	44202436	0	1.1748
Luxembourg	LUX	44200014	44201476	0	1.1226	0.9349	1.9359	3.6039	4.8357	-0.0558	2.4277	1.515
Luxembourg	LUX	44200015	44202595	1	0.9174	0.1316	0.6496	0.1091	0.4891	0.101	-0.7867	0.6314
Luxembourg	LUX	44200015	44205953	1	-0.7222	2.6352	1.9359	-1.0059	0.1104	-0.4384	-0.043	2.0955
Luxembourg	LUX	44200015	44203243	0	-0.4756	2.6352	1.9359	0.4231	0.8876	0.6834	2.4277	2.0955
Luxembourg	LUX	44200015	44201766	0	0.4462	0.0789	0.0226	1.2836	1.1992	1.0062	0.5755	0.1216
Luxembourg	LUX	44200015	44201757	1	1.498	-0.8232	1.1752	0.978	-0.1869	0.6106	1.6331	0.1216
Luxembourg	LUX	44200015	44201226	1	1.1597
Luxembourg	LUX	44200015	44205042	1	0.4611	-1.3452	0.0226	0.4405	-0.8051	0.0714	-0.7867	-0.5265
Luxembourg	LUX	44200015	44202202	1	1.6717	-0.0862	0.7638	0.1053	0.8779	1.2246	0.9628	-0.7496
Luxembourg	LUX	44200015	44204184	1	1.3398	-1.2223	1.2899	0.3902	-0.7572	0.1703	-0.6791	2.0955
Luxembourg	LUX	44200015	44205862	1	1.7507
Luxembourg	LUX	44200015	44204095	1	1.2398
Luxembourg	LUX	44200015	44204797	1	0.8391
Luxembourg	LUX	44200015	44204911	1	1.2945	-0.0862	0.0226	2.0627	-1.1817	1.5721	0.5755	0.1216
Luxembourg	LUX	44200015	44202378	0	0.5633	0.215	1.2899	3.6039	4.8357	-1.6678	1.0854	2.0955
Luxembourg	LUX	44200015	44202730	0	-1.0242	-1.2737	-0.227	0.2648	-0.5953	0.9383	-0.0662	0.9097
Luxembourg	LUX	44200015	44200289	0	1.5728	0.0136	0.27	0.6333	0.6385	-0.089	0.5755	-0.222
Luxembourg	LUX	44200015	44202716	0	0.8133	-2.9627	0.0226	1.2836	0.8779	-1.6678	0.5755	0.1216
Luxembourg	LUX	44200015	44205367	0	0.8247	-2.9627	-2.664	0.6333	-2.916	1.4357	-0.6852	-2.5027
Luxembourg	LUX	44200015	44204002	0	0.8253	2.6352	1.9359	-0.3212	0.2985	-1.6678	2.4277	2.0955
Luxembourg	LUX	44200015	44205259	0	1.0376	-0.8685	-0.442	0.4645	-0.0561	0.8392	-0.3317	-0.671
Luxembourg	LUX	44200015	44202221	0	1.353	2.6352	1.9359	3.6039	4.8357	3.6292	2.4277	2.0955
Luxembourg	LUX	44200015	44205849	0	0.6638	-1.3452	0.0226	0.7113	-0.1773	1.0062	0.5755	0.1216
Luxembourg	LUX	44200015	44203526	0	0.1208	-0.0862	1.9359	-1.2502	4.8357	0.4323
Luxembourg	LUX	44200015	44205220	0	0.3434	-0.59	1.2341	0.5848	0.5885	0.3784	0.9863	1.0582
Luxembourg	LUX	44200015	44200664	0	0.1562	-0.5874	1.9359	1.2836	0.0145	1.0062	-0.6454	-0.6198
Luxembourg	LUX	44200015	44203763	0	-0.3614	-1.0138	-0.7249	0.3588	0.1476	-0.5058	-0.1727	0.1216
Luxembourg	LUX	44200015	44203597	0	1.4384	-0.0862	0.0226	0.7113	0.8779	1.0062	0.5755	0.1216
Luxembourg	LUX	44200015	44203320	0	0.0676	1.3939	1.1355	0.3179	0.6971	0.1185	1.1218	1.1232
Luxembourg	LUX	44200015	44205807	0	-0.4689	2.6352	1.9359	0.5198	-0.2518	1.4835	2.4277	2.0955
Luxembourg	LUX	44200015	44202324	0	-0.2725	-1.1502	1.9359	0.5165	-0.4013	1.0533	2.4277	0.5759
Luxembourg	LUX	44200015	44204067	0	2.1444		1.9359	3.6039	-0.152		2.4277	2.0955
Luxembourg	LUX	44200015	44202119	0	0.4942		0.524			0.9199
Luxembourg	LUX	44200015	44203701	0	1.3507	-0.817	0.4548	0.7096	0.3114	1.0388	0.0516	-1.0537
Luxembourg	LUX	44200015	44204706	0	-0.3549	2.6352	1.4967	0.2127	-0.0951	0.2115	-0.0585	0.8567
Luxembourg	LUX	44200015	44201343	1	0.9978	0.3289	0.7158	0.402	0.4551	0.2511	0.1701	0.1339
Luxembourg	LUX	44200015	44201860	1	1.3685	-0.4203	-0.227	0.3457	-0.5676	0.2697	-0.532	-0.1563
Luxembourg	LUX	44200015	44201388	1	0.9845	-0.7193		-0.2199	0.0193	0.1273
Luxembourg	LUX	44200015	44204788	1	0.7506	2.6352	1.9359	0.5244	0.373	3.6292	2.4281	0.5776
Luxembourg	LUX	44200015	44204695	1	1.0983	2.6352	1.9359	3.6008	0.0053	3.6292	2.4277	2.0955
Luxembourg	LUX	44200015	44203192	1	0.3456	0.4521	1.2899	-0.045	0.2173	0.1273	0.1648	0.8567
Luxembourg	LUX	44200015	44202750	1	1.1205	-0.7737	-0.7638	0.3645	0.3416	0.6716	0.5858	-0.5475
Luxembourg	LUX	44200015	44202508	1		0.0789	0.0226	3.6039	0.4119	0.931	0.3482	0.1216
Luxembourg	LUX	44200015	44204020	1	0.1997	0.5266	-0.227	0.8907	0.465	1.0012	0.0256	-0.8443
Luxembourg	LUX	44200015	44205294	1	1.2667	0.0634	0.3461			0.2377	1.4841	0.1216
Luxembourg	LUX	44200015	44200902	1	1.185	-0.7136	-0.4489	0.6284	0.0214	0.9929	0.5755	0.1216
Luxembourg	LUX	44200015	44205725	1	0.1256	-0.2662	-0.1119	0.0063	-0.0035	-0.2608	-0.1727	-0.5711
Luxembourg	LUX	44200015	44205138	1	0.8157	-0.1502	0.0226	0.3727	0.7147	0.4239	2.4277	2.0955
Luxembourg	LUX	44200015	44200331	1
Luxembourg	LUX	44200015	44201964	1	1.3179	0.4646	0.7491	0.0659	-0.3617	0.069	0.5755	-0.4607
Luxembourg	LUX	44200015	44200535	1	0.9246	-0.4409	-0.1587	-0.4523	-0.5694	-0.0321	-0.6707	1.515
Luxembourg	LUX	44200015	44203889	1	1.0672	-0.7836	-0.3802	0.0526	-0.9206	0.1631	-1.5537	-0.1563
Luxembourg	LUX	44200015	44203421	1	1.2686	-0.4931	0.0226		1.6063	0.6517	2.4277	0.1216
Luxembourg	LUX	44200015	44202542	1	1.315	-0.2479	-0.7638	-0.3588	-1.8934	0.0287	-0.6852	-0.1563
Luxembourg	LUX	44200015	44205965	1	1.5461	-0.2662	-0.1119	1.2836	-0.2012	-0.0026	0.3482	-0.2503
Luxembourg	LUX	44200015	44204937	1	0.8717	-0.3486	1.0108	0.2979	0.5316	0.458	-0.6852	0.9642
Luxembourg	LUX	44200015	44203100	1	1.9827
Luxembourg	LUX	44200015	44200856	1	1.513
Luxembourg	LUX	44200015	44201011	1	1.3323	-0.5743	-1.0611	0.2942	0.2307	0.8157	-0.414	0.1216
Luxembourg	LUX	44200015	44200797	1	1.0126
Luxembourg	LUX	44200015	44202020	1	1.3119
Luxembourg	LUX	44200015	44203076	1	0.5199	2.6352	0.0226				-0.3036
Luxembourg	LUX	44200015	44200089	1
Luxembourg	LUX	44200015	44204875	1	1.3363
Luxembourg	LUX	44200015	44202236	1	1.0384
Luxembourg	LUX	44200015	44201797	1	1.1646			0.4862	0.5836	-0.8849
Luxembourg	LUX	44200015	44202648	1	0.9579	0.0092					-0.6852	2.0955
Luxembourg	LUX	44200015	44205895	1		-0.1058	-0.4657	0.3358	-0.7919	0.4831		-0.4399
Luxembourg	LUX	44200015	44204187	1	0.9717	0.0608	-1.5883		-0.0597	1.0395		-0.976
Luxembourg	LUX	44200015	44205525	1	0.7365				4.8357
Luxembourg	LUX	44200015	44200620	1	1.7441
Luxembourg	LUX	44200015	44200735	1	1.6175	0.8828	0.0226	0.1425	0.5176	-0.4318	-0.6852	0.4504
Luxembourg	LUX	44200015	44205123	1	0.8486	2.6682	-0.0154	1.2836	0.3454	0.3405	0.5755	0.1216
Luxembourg	LUX	44200015	44201718	1	0.9162	-0.3224	-0.2827		-0.3011		-0.072	-0.4607
Luxembourg	LUX	44200015	44200916	1	2.1848	0.5999	1.9359	0.1127	0.1375	0.5314	0.5755	0.0484
Luxembourg	LUX	44200015	44201828	1	0.7524				-0.1122
Luxembourg	LUX	44200015	44201875	1	0.3198	-0.59	-0.5373	0.5866	0.0986	1.5721	0.0447	-0.4377
Luxembourg	LUX	44200015	44204117	1	-0.2314	-1.2115	-0.8627	-0.649	-0.5676	0.5874	-0.6852	-0.7639
Luxembourg	LUX	44200015	44200018	1	-0.108	-0.4998	0.0226	1.1337	0.5232	0.2152	0.5755	-0.1563
Luxembourg	LUX	44200015	44205987	1	1.6156	-0.8842	0.8961	-0.1431	-0.8074	-0.8849	-1.0753	-0.5475
Luxembourg	LUX	44200015	44205687	1	0.802	0.1069	1.1381	0.3112	0.2205	-0.1414	-2.1355	-0.5305
Luxembourg	LUX	44200015	44202940	1	1.3197	0.7989	0.0226	0.7918	0.1103	-1.6678	2.4277	0.1216
Luxembourg	LUX	44200015	44202377	1	0.5121	-0.5743	-1.7997	0.1053	-1.3002	0.6171	-0.2637	-0.222
Luxembourg	LUX	44200015	44201027	1	0.5395	-1.6315	0.9192	-0.4638	-0.3085	-1.6678	-2.1355	0.4104
Luxembourg	LUX	44200015	44203633	1	1.0015	0.3326	-0.0154	0.2126	-0.358	-0.0946	1.536	-0.5305
Luxembourg	LUX	44200015	44204404	1	1.182	0.0722	0.0226	0.3244	0.2697	0.8203	-2.1355	0.1156
Luxembourg	LUX	44200015	44203671	0	0.4265	1.7671	1.9359	-0.0473	1.0744	0.0926	1.802	2.0955
Luxembourg	LUX	44200015	44203068	0	1.1483	0.5331	1.9359	-0.465	-0.5366	-0.8437	-0.0551	2.0955
Luxembourg	LUX	44200015	44204979	0	0.5287	2.1277	-0.6173	-0.1347	0.6009	-1.6678	-0.0553	0.6314
Luxembourg	LUX	44200015	44202581	0	1.1566	0.7372	-0.4728	0.6856	-0.3033	0.8736	0.3482	1.1508
Luxembourg	LUX	44200015	44203172	0	1.0082	0.468	0.0226	1.2836	0.8779	1.0062	0.5755	0.1907
Luxembourg	LUX	44200015	44204860	0	0.7839		-1.4131		-3.3676		0.5826	-0.7524
Luxembourg	LUX	44200015	44202559	0	0.8436				0.6008
Luxembourg	LUX	44200015	44203536	0	0.7747		1.9359		-0.3326	1.0427	2.4277	1.515
Luxembourg	LUX	44200015	44205076	0	0.6933	-0.0862	0.0226	1.2836	0.1413	1.5721	0.5755	0.1216
Luxembourg	LUX	44200015	44205996	0	1.3718
Luxembourg	LUX	44200015	44202232	0	1.4899
Luxembourg	LUX	44200015	44201859	0	1.0586	-0.6487	1.9359	3.6008	4.8357	3.6292	2.4277
Luxembourg	LUX	44200015	44204466	0	1.1504	-0.7255	0.0226	-0.0443	0.0654	0.6017	0.0215	0.4777
Luxembourg	LUX	44200015	44202619	0	1.3107	2.6352	1.9359	-0.5106	4.7396	0.3556	-0.9278	0.9883
Luxembourg	LUX	44200015	44200248	0	1.4323	-0.0692	0.0226	1.0749	0.8994	-1.6678	0.8038	0.4777
Luxembourg	LUX	44200015	44200023	0	1.2679	0.0502	0.0226	0.6243	0.1432	-0.0615	0.5755	0.601
Luxembourg	LUX	44200015	44200326	0	0.9187	0.5896	-0.0413		2.2198	1.4182		-1.4056
Luxembourg	LUX	44200015	44205337	0	1.3406	-1.1804	-1.7463	-0.4048	-1.0319	0.2863	-1.4019	-0.0867
Luxembourg	LUX	44200015	44204438	0	1.3485	0.3464	-0.1587	0.5004	0.7496	-0.219	0.0444	0.5553
Luxembourg	LUX	44200015	44203475	0	-0.0857	-0.5874	0.0226	0.0417	0.1641	0.3181	0.1037	-0.2633
Luxembourg	LUX	44200015	44202172	0	1.3455	0.2086	-0.5907	0.0265	0.7058	0.4972	0.1922	0.1216
Luxembourg	LUX	44200015	44200032	0	2.8057
Luxembourg	LUX	44200015	44202227	0	0.8401
Luxembourg	LUX	44200015	44202311	0	0.5634
Luxembourg	LUX	44200015	44203594	0	1.0544
Luxembourg	LUX	44200015	44201449	0	0.9886
Luxembourg	LUX	44200015	44200679	0	0.9262
Luxembourg	LUX	44200015	44203959	0	1.4367
Luxembourg	LUX	44200015	44203511	0	1.0894
Luxembourg	LUX	44200015	44202282	0	0.3521					0.2288
Luxembourg	LUX	44200015	44203140	0	0.5902
Luxembourg	LUX	44200015	44205333	0	1.1671
Luxembourg	LUX	44200015	44204257	0	0.8846
Luxembourg	LUX	44200015	44204397	0	1.2167
Luxembourg	LUX	44200015	44203324	0	1.173
Luxembourg	LUX	44200015	44203853	0	1.1121	-0.8755	-0.4728	-1.0102	-1.3326	-0.8849	-0.4771	-1.1252
Luxembourg	LUX	44200015	44200761	0	1.6965
Luxembourg	LUX	44200015	44203675	0	1.015	2.6352	1.9359	2.1337	1.1768	-1.6678	2.4277	2.0955
Luxembourg	LUX	44200015	44205906	0	-0.0981			1.5889	1.0484
Luxembourg	LUX	44200015	44202663	0	1.0136
Luxembourg	LUX	44200015	44202543	0	0.649	-0.0862	0.0226	0.7113	-1.6269	1.0062	0.5755	0.1216
Luxembourg	LUX	44200015	44203453	0	0.94				2.3669
Luxembourg	LUX	44200015	44204808	0	1.1875	-0.8313	1.9359	-0.0306	-0.0397	-1.6678	2.4277	2.0955
Luxembourg	LUX	44200015	44203070	0	1.3977	-0.406	0.6496	1.6732	0.9099	1.1384	0.8038	0.1216
Luxembourg	LUX	44200015	44200931	0	0.2103	2.6352	1.9359	3.6039	4.8357	-0.8768	2.4277	2.0955
Luxembourg	LUX	44200015	44201387	0	1.5904	-0.4203	-1.0411	-0.0394	-0.2156	0.5907	1.6331	0.1216
Luxembourg	LUX	44200015	44200441	0	1.4314	2.6352	1.1657	0.4081	0.5734	0.112	-0.6885	0.9883
Luxembourg	LUX	44200015	44203883	0	1.2982	-0.4488	0.4173	-0.4754	0.4933	-0.219	-1.0758	-0.3856
Luxembourg	LUX	44200015	44202926	0	1.2359	1.1352	1.9359	0.1879	0.7967	0.7791	1.6284	2.0955
Luxembourg	LUX	44200015	44202156	0	1.4199				0.8327
Luxembourg	LUX	44200015	44202306	0	1.7833	2.6352	1.9359	0.3114	0.9284	0.1329	-0.1785	0.4385
Luxembourg	LUX	44200015	44204928	0	1.24	2.6352	1.9359	-0.7508	0.8534	-1.6678	2.4277	0.9883
Luxembourg	LUX	44200015	44200219	0	1.3275	-0.5297	1.9359	0.0416	1.0631	-1.6678	0.1472	2.0955
Luxembourg	LUX	44200015	44204966	0	1.2189	-0.2509	0.7162	-0.7352	-0.3205	0.1877	0.5755	0.4777
Luxembourg	LUX	44200016	44203010	1	-0.0573	0.1276	0.0226	0.2295	-0.2632	-0.3355	-1.1229	-1.7277
Luxembourg	LUX	44200016	44201284	1	0.9257	-0.7221	0.1386	-0.8237	0.0332	-1.6678	0.1701	-0.1563
Luxembourg	LUX	44200016	44205800	1	-0.1272	0.3875	-0.732	-0.1725	-0.1121	-0.6274	-2.1355	-1.0913
Luxembourg	LUX	44200016	44203887	1	0.7028	-0.4488	0.1142	-0.1828	-0.476	-1.6678	-1.5588	-0.9111
Luxembourg	LUX	44200016	44204277	1	0.1602	0.9275	0.7162	0.1015	-0.1673	-0.801	-1.5848	-1.2698
Luxembourg	LUX	44200016	44202261	1	1.1576	0.1179	-0.6587	-0.0436	-0.38	-0.801	-1.2871	-0.2503
Luxembourg	LUX	44200016	44202789	1	0.7642	0.5091	0.512	-0.2648	0.644	-0.5042	1.0602	-0.1563
Luxembourg	LUX	44200016	44205417	1	0.5779	0.2063	-0.227	-0.134	0.1126	-0.5676	0.2732	0.3216
Luxembourg	LUX	44200016	44205683	0	1.3327	0.3178	1.036	0.0574	-0.1116	-1.0529	-1.5596	1.1232
Luxembourg	LUX	44200016	44200049	0	-1.418	0.4596	1.2899	-1.0549	0.1218	-1.6678	-0.0551	1.515
Luxembourg	LUX	44200016	44203650	0	0.9291	-0.3531	1.9359	-1.7857	-0.5143	-1.6678	0.0221	2.0955
Luxembourg	LUX	44200016	44203851	0	-0.3694	-1.253	-0.6843	-0.8053	-1.3769	-0.2785	-0.3291	-0.4749
Luxembourg	LUX	44200016	44204883	0	1.5395	0.4981	1.2867	-0.737	-0.1994	-1.6678	1.48	2.0955
Luxembourg	LUX	44200016	44203232	0	1.3791	-0.0323	0.5433	-0.8026	-1.0247	-1.6678	-0.3733	2.0955
Luxembourg	LUX	44200016	44203018	0	0.5359	0.5042	0.4907	-0.2673	0.2071	0.1592	0.5684	2.0955
Luxembourg	LUX	44200016	44201949	0	-0.8852	0.8489	-0.1587	-0.7354	-0.7394	-1.6678	0.3134	0.557
Luxembourg	LUX	44200016	44204539	1	0.9587
Luxembourg	LUX	44200016	44203991	1	-1.5397	-1.3452	-1.0668	0.8037	-0.2666	0.8526	0.0405	-0.652
Luxembourg	LUX	44200016	44200132	1	1.6814					0.9683
Luxembourg	LUX	44200016	44205962	1	-1.1902
Luxembourg	LUX	44200016	44203246	1	-0.5626	-0.2479	-1.0611	0.0728	-0.6301	-0.3164	-0.6852	-0.7496
Luxembourg	LUX	44200016	44200066	1	0.5715	0.4457	-1.1996	-0.4281	-0.1855	0.288	0.1693	-0.9101
Luxembourg	LUX	44200016	44204638	1	0.6193	0.3875	-0.227	-0.2478	0.1207	-0.568	-0.1972	-0.4607
Luxembourg	LUX	44200016	44201221	1	0.6977	-0.1167	-0.227	0.3334	-0.5743	-1.6678	-0.6852	0.8903
Luxembourg	LUX	44200016	44205857	1		0.7855	0.9192	-0.6506	-0.4756	-0.4795	-2.1355	0.787
Luxembourg	LUX	44200016	44205956	1	0.6219	1.3403	0.9247	0.1372	0.6606	-0.7368	1.48	1.2147
Luxembourg	LUX	44200016	44203793	1	0.7128	-0.2662	-0.227	-0.4022	-0.2388	-0.5037	-0.6852	-0.5265
Luxembourg	LUX	44200016	44204824	0	-0.2291	0.0467	-0.227	-1.3001	-0.1948	-1.6678	-0.5832	-0.7685
Luxembourg	LUX	44200016	44204036	0	1.1988				-0.771			2.0955
Luxembourg	LUX	44200016	44204051	0	1.2365	-0.59	-0.5544	-1.1465	-0.263	-0.2574	-0.5832	-0.4607
Luxembourg	LUX	44200016	44201938	0	-0.1281	0.631	1.9359	1.8555	0.6993	-1.6678	2.4277	2.0955
Luxembourg	LUX	44200016	44202672	0	0.409	1.2587	-0.5373	-0.152	0.9361	-0.4694	2.4281	1.3869
Luxembourg	LUX	44200016	44204462	0	-0.753	0.6555	-0.691	-1.3089	-0.6724	-1.6678	-0.7536	-0.3368
Luxembourg	LUX	44200016	44204091	0		0.2032	1.0108	0.2342	1.1013	-0.421	0.8038	2.0955
Luxembourg	LUX	44200016	44202486	0	0.0611	1.3697	0.8116	0.3097	0.035	-0.8849	-1.2871	0.8136
Luxembourg	LUX	44200016	44202747	1	1.4813	1.0919	1.9359	-0.5542	-0.071	-1.6678	2.4277	-0.5068
Luxembourg	LUX	44200016	44201254	1	1.5284			0.5081
Luxembourg	LUX	44200016	44200275	1	1.2282	2.6352		0.4451	0.3889	-0.0287	-0.4367	0.3503
Luxembourg	LUX	44200016	44201852	0	1.0594	-0.0323	-1.6145	0.4327	0.2812	-0.5309	-2.1355	-1.4694
Luxembourg	LUX	44200016	44204182	1	-0.5557	-0.0862	0.0226	0.7113	0.6558	3.6292	0.5755	0.1216
Luxembourg	LUX	44200016	44203000	1	-0.6469	-2.9627	-1.0935	0.2687	0.5473	-1.0182	-0.3679	0.9883
Luxembourg	LUX	44200016	44201791	1	0.552
Luxembourg	LUX	44200016	44201457	1	-1.2956	0.3464	1.9359	1.2836	0.2495	1.5721	2.4277	2.0955
Luxembourg	LUX	44200016	44202544	1	1.5796	-0.103	-0.3802	-0.0135	1.1818	-1.3198	-0.0823	0.1216
Luxembourg	LUX	44200016	44203860	1	-1.672
Luxembourg	LUX	44200016	44204905	1	-1.9631	-1.8488		-0.3877	-0.5297	-1.6678
Luxembourg	LUX	44200016	44204903	1	-1.0142
Luxembourg	LUX	44200016	44206045	1	-0.0034	-1.3452	-1.1926	0.1053	-0.0408	1.0062	-0.6852	-1.1252
Luxembourg	LUX	44200016	44200827	1	-1.1611	0.1341	-0.5157			-0.7439
Luxembourg	LUX	44200016	44200840	1	-0.3522
Luxembourg	LUX	44200016	44200332	0	-1.315			3.6039	1.7929	-1.6678
Luxembourg	LUX	44200016	44200792	0	-1.1585	0.5836	1.1752	0.9733	0.1775	0.9867	1.1375	2.0955
Luxembourg	LUX	44200016	44204351	0	-0.1595	-0.7291	-0.2737	0.6424	-0.0682	0.911	-0.9794	-0.9631
Luxembourg	LUX	44200016	44202177	0	1.4966	0.0467	-0.3332	0.5467	-0.0408	0.7628	-0.1727	1.3857
Luxembourg	LUX	44200016	44204699	0	-1.1691	-0.7808	0.0226	0.5205	0.8604	-0.5309	-0.2004	-0.6073
Luxembourg	LUX	44200016	44203673	0	0.577	1.6454	1.2867		0.8298		0.4508	0.149
Luxembourg	LUX	44200016	44204900	0	-1.6056
Luxembourg	LUX	44200016	44202452	0	-1.0064			-0.3261	0.5731	-1.6678		2.0955
Luxembourg	LUX	44200016	44200319	0	1.088	0.5179	1.0929	0.8516	0.6984	0.4453	-0.0553	0.4994
Luxembourg	LUX	44200016	44201732	0	-2.9108
Luxembourg	LUX	44200016	44202984	0	0.1222			1.2836	0.8779	1.5025
Luxembourg	LUX	44200016	44202290	0	0.1716	-0.0862	0.0226	0.8983	0.8779	0.4394	0.5755	0.1216
Luxembourg	LUX	44200016	44204968	0	0.1632	-1.066	-0.6649	0.7089	-1.2642	0.8251	-0.7171	-1.3358
Luxembourg	LUX	44200016	44200433	0	1.0132	0.4731	0.0226	-0.3831	0.4146	-0.0415	-0.2197	-1.2087
Luxembourg	LUX	44200016	44200328	0	0.229
Luxembourg	LUX	44200016	44201761	0	-0.3636
Luxembourg	LUX	44200016	44200144	1	-0.9024
Luxembourg	LUX	44200016	44203630	1	-1.8656				0.4768
Luxembourg	LUX	44200016	44204863	1	-2.6765	-0.0862	0.0226	1.2836	0.8779	1.5721	0.5755	0.1216
Luxembourg	LUX	44200016	44205383	1	-0.6975	-2.9627	-2.664	-2.6893	-3.7095	-1.6678	-2.1355	-2.5027
Luxembourg	LUX	44200016	44205697	1	-1.9782	-0.9334	-0.8154	0.094	-0.0595	-0.5032	0.5339	-0.1563
Luxembourg	LUX	44200016	44202807	1	-1.5513
Luxembourg	LUX	44200016	44205898	1	0.48	-0.0862	0.0226	0.5221	-0.9291	1.5721	0.5755	0.1216
Luxembourg	LUX	44200016	44204692	1	-1.3526
Luxembourg	LUX	44200016	44205813	1	-1.6128
Luxembourg	LUX	44200016	44200757	1	-1.0804	0.2718	0.8801	1.2432	1.6252	1.5721	0.5755	-0.5305
Luxembourg	LUX	44200016	44204231	1	-1.3132	0.3487	-0.5373	0.5015	-0.6092	1.0721	0.0256	0.7435
Luxembourg	LUX	44200016	44201180	1	-1.6976				0.5692	-0.4833
Luxembourg	LUX	44200016	44204225	1	0.2574	-0.4351	-0.8356	0.0197	1.3381	-0.7115	2.4277	2.0955
Luxembourg	LUX	44200016	44201967	1	-0.8795
Luxembourg	LUX	44200016	44202599	1	-0.3313				-0.4264
Luxembourg	LUX	44200016	44204022	1	0.4672
Luxembourg	LUX	44200016	44202404	1	-2.1441
Luxembourg	LUX	44200016	44205647	1	-0.3137					-1.3832
Luxembourg	LUX	44200016	44200571	1	-1.0266				4.8357
Luxembourg	LUX	44200016	44204162	1	-0.8594
Luxembourg	LUX	44200016	44203791	1	-0.5047					2.2173
Luxembourg	LUX	44200016	44204376	1	0.7288
Luxembourg	LUX	44200016	44205926	1	-0.6132	2.6352	0.6907	0.0507	-2.3633	0.949	1.2075	-2.5027
Luxembourg	LUX	44200016	44200351	1	-0.6928			-1.3089	-0.3252
Luxembourg	LUX	44200016	44200464	1	-0.8717
Luxembourg	LUX	44200016	44200549	1	-0.5829	-0.1798	-1.0611	-1.3069	-0.3428	-1.6678	-0.9936	-0.4784
Luxembourg	LUX	44200016	44202083	1	-1.2808	0.0467	-0.5034	-1.2073	0.1783	-1.2919	-0.2309	-0.1563
Luxembourg	LUX	44200016	44205328	1	-0.1474	2.6352	0.9268	0.504	-0.3174	0.9781	1.3958	1.1508
Luxembourg	LUX	44200016	44205797	1	-0.5626		1.9359	3.6039	4.8357	3.6292	2.4277	2.0955
Luxembourg	LUX	44200016	44205782	1	-1.4348
Luxembourg	LUX	44200016	44201820	1	-2.0754	-0.8379	-0.3252	-2.6893	0.4535	-1.6678	-1.5848	-0.959
Luxembourg	LUX	44200016	44203241	1	0.625	-0.817	-0.2737	0.6333	0.4065	1.0196	-0.9794	-1.1681
Luxembourg	LUX	44200016	44205776	1	-0.5233	-2.9627	-2.664	0.2807	-3.7095	-1.6678	-2.1355	-2.5027
Luxembourg	LUX	44200016	44202629	1	-0.4167	-2.9627	-2.664	-2.673	-2.6758	-1.6678	-2.1355	-0.3911
Luxembourg	LUX	44200016	44204201	1	-0.3027			-2.5303
Luxembourg	LUX	44200016	44202786	1	-1.5336						0.9628
Luxembourg	LUX	44200016	44202929	1	0.0089	-0.9292	1.2867	-0.4468	-0.9806	0.0121	-0.8738	-1.1252
Luxembourg	LUX	44200016	44202855	1	-0.5993	0.0591	0.0226	-1.7857	-1.2358	-0.6614	-2.1355	-2.5027
Luxembourg	LUX	44200016	44204734	1	-2.4275	-0.0862	-0.5836	0.1053	0.4358	-1.6678	0.5755	0.1216
Luxembourg	LUX	44200016	44200991	1	-1.7527	-0.9951	-2.664	-0.3046	-1.6853	0.3885	0.3876	-0.8198
Luxembourg	LUX	44200016	44203075	1	-0.3391	-0.7815	-0.5836	0.5111	1.0231	0.922	-0.2004	-0.9104
Luxembourg	LUX	44200016	44205872	1	-0.7807	-0.59	-0.4728	0.0584	0.2323	-0.1653	-0.3907	-0.1563
Luxembourg	LUX	44200016	44200816	1	0.8877	1.7671	1.1355	0.1323	0.1163	0.1112	0.0221	-1.2965
Luxembourg	LUX	44200016	44202673	1	0.4755			3.0852	-0.0289	0.447
Luxembourg	LUX	44200016	44203975	1	0.232	-2.9627	0.4036	3.491	4.8357	0.6247	-0.3679	-0.3917
Luxembourg	LUX	44200016	44203156	1	-0.119	2.6352	0.606	1.1345	1.2285	-0.5309	0.0489	-0.6544
Luxembourg	LUX	44200016	44205426	1	1.0315		-0.7898	-0.1955	0.399	-0.0306
Luxembourg	LUX	44200016	44203826	1	-0.0836
Luxembourg	LUX	44200016	44203234	1	1.1294	-0.0862	0.0226	1.2808	0.8779	1.5721	0.5755	0.1216
Luxembourg	LUX	44200016	44201164	1	0.2223
Luxembourg	LUX	44200016	44204895	1	0.7133
Luxembourg	LUX	44200016	44202457	1	-0.2243
Luxembourg	LUX	44200016	44203687	1	-0.9162			-2.6893	0.2882	-1.6678
Luxembourg	LUX	44200016	44202038	1	-1.3332	-1.6851	-1.4747	-0.0222	0.4637	0.8229	-0.2821	-1.6922
Luxembourg	LUX	44200016	44200163	1	0.2321	-0.8785	1.1381	0.8141	0.2723	0.9631	1.1417	-0.3297
Luxembourg	LUX	44200016	44205240	1	-0.2627	-1.3452	0.0226	0.1795	0.6018	0.6586
Luxembourg	LUX	44200016	44202574	1	-0.6354	0.718	0.3591	0.3937	0.5725	0.5435	0.0795	0.2525
Luxembourg	LUX	44200016	44205118	1	-0.594			0.3404	-0.2875	-1.6678	0.1875
Luxembourg	LUX	44200016	44203758	1	-1.8099	-0.5743	-1.0678	-0.3238	-0.5612	0.1226	-0.6852	-1.236
Luxembourg	LUX	44200016	44204812	1	-1.9032	0.5266	-0.6643	0.0411	0.8532	0.1029	-0.2907	-1.2535
Luxembourg	LUX	44200016	44202893	1	-1.7817	0.7665	1.9359	-0.6828	0.4428	-1.6678	-0.4805	-0.4377
Luxembourg	LUX	44200016	44201573	1	-0.7459	-1.034	-1.3877	0.094	0.9596	-0.4173	-0.7867	1.3857
Luxembourg	LUX	44200016	44201509	0	-1.4083	-0.826	-0.6843	0.3953	0.8779	1.3472	-0.0394	-0.7507
Luxembourg	LUX	44200016	44205129	0	-2.0041	-1.3452	-1.1926	0.1053	-0.1303	0.4394	-0.6852	-1.1252
Luxembourg	LUX	44200016	44204208	0	-2.2586	-0.0862	0.0226	0.7129	0.8779	0.4428	0.5755	0.1216
Luxembourg	LUX	44200016	44202068	0	-0.2169	0.3289	1.036	0.7113	-0.0408	1.0658	0.9194	-0.0998
Luxembourg	LUX	44200016	44202354	0	-2.0109	-2.9627	-2.664	-2.6893	-3.7095	-1.6678	-2.1355	-2.5027
Luxembourg	LUX	44200016	44202627	0	-0.0907	-1.055	-0.8219	0.3965	-0.2596	0.9623	0.0489	-0.7108
Luxembourg	LUX	44200016	44202876	0	-0.4403	-0.0862	0.0226	0.1053	0.1466	0.2172	0.5755	-0.959
Luxembourg	LUX	44200016	44204956	0	-2.0482	-1.1442	-0.8627	0.8926	-0.0145	0.8919	-0.1727	-0.1563
Luxembourg	LUX	44200016	44202021	0	-0.6147
Luxembourg	LUX	44200016	44203073	0	-2.3759	-1.3452	-1.1926	0.1053	-0.9291	0.4394	-0.6852	-1.1252
Luxembourg	LUX	44200016	44200988	0	-0.2564	2.6352	1.9359	-0.2128	0.8841	0.4965		1.515
Luxembourg	LUX	44200016	44201361	0	-1.6086	-0.0862	0.0226	0.7991	-0.0408	1.245	0.5755	0.1216
Luxembourg	LUX	44200016	44205303	0	-1.9156	-0.0862	-0.1587	0.7113	0.8779	1.5721	0.5755	0.1216
Luxembourg	LUX	44200016	44200106	0	-0.6574	-0.0862	-0.227	0.7113	-0.6616	-0.3816	0.5755	-0.222
Luxembourg	LUX	44200016	44204876	0	-1.4272	2.6352		0.5409		3.6292	2.4277	0.9444
Luxembourg	LUX	44200016	44204481	0
Luxembourg	LUX	44200016	44202274	0	-0.7462		-0.0499	1.2836	0.4741	0.2595	0.5755	0.16
Luxembourg	LUX	44200016	44203255	0	-0.7099
Luxembourg	LUX	44200016	44200533	0	-1.4408	-0.2662					-0.4339
Luxembourg	LUX	44200016	44205239	0				-2.6893	-0.9996	-0.6073	-0.216
Luxembourg	LUX	44200016	44205934	0	0.1513
Luxembourg	LUX	44200016	44202448	0	0.5897	-1.3452	0.0226	0.4926	-0.4057	0.9409	0.3482	-0.9943
Luxembourg	LUX	44200016	44204791	0	0.433
Luxembourg	LUX	44200016	44205887	0	-1.1577				0.8779
Luxembourg	LUX	44200016	44200098	0	-0.5332
Luxembourg	LUX	44200016	44204633	0	-0.0697
Luxembourg	LUX	44200016	44200418	0	-0.9243
Luxembourg	LUX	44200016	44205804	0	-0.898	-2.9627	-2.664	-2.6893	-1.1151	-1.6678	-2.1355	-2.5027
Luxembourg	LUX	44200016	44201640	0	-0.5619	-1.6546	-2.7056	-2.1206	-0.3887	-1.3832	-2.1355	-2.5027
Luxembourg	LUX	44200016	44205007	0	-0.4319	-2.9627				1.0716	-2.1355
Luxembourg	LUX	44200016	44205248	0	0.0996	-0.8757			-1.195		0.3283	-0.6774
Luxembourg	LUX	44200016	44204123	0	-0.799		0.0226		-0.1939			-0.7887
Luxembourg	LUX	44200016	44204830	0	0.094			3.6039	4.8357	3.6292
Luxembourg	LUX	44200016	44204166	0	0.6209	0.4631	1.2341	-0.9547	0.0987	-1.6678	-0.6483	1.1232
Luxembourg	LUX	44200016	44205371	0	1.0469	-0.6584	-0.8554	0.6356	0.0457	3.6292	-0.1727	0.4777
Luxembourg	LUX	44200016	44205247	0	0.6545	-0.7582	-1.2186	0.5674	0.0054	0.8622	-0.7296	-0.6621
Luxembourg	LUX	44200016	44204353	0	-0.2929	-1.636	-2.664	-0.2029	-1.2555	0.5516	0.1314	-1.6155
Luxembourg	LUX	44200016	44203703	0	0.3284	-1.2439	-1.1926	0.6333	-0.2022	-0.5676	0.5755	-1.4314
Luxembourg	LUX	44200016	44200467	0	-0.5864			0.4837	-0.2222	0.1386
Luxembourg	LUX	44200016	44201455	0					1.467
Luxembourg	LUX	44200016	44201742	0	-0.7658	2.6352	1.9359	3.6039	4.8357	3.6292	2.4277	2.0955
Luxembourg	LUX	44200016	44204220	0	-0.9361
Luxembourg	LUX	44200016	44201290	0	-0.6698
Luxembourg	LUX	44200016	44200927	0	-0.9753
Luxembourg	LUX	44200016	44202904	0	0.0229
Luxembourg	LUX	44200016	44201940	0	-0.9528	-1.1416	-0.9467	0.5981	1.0236	0.9126	-0.1727
Luxembourg	LUX	44200016	44203699	0	0.1956				0.7627
Luxembourg	LUX	44200016	44205551	0	0.5242	-1.3084		0.7454	0.1212	0.949
Luxembourg	LUX	44200016	44200485	0	-2.1771	-0.0862	0.0226	0.7113	-0.0408	1.0062	0.5755	0.1216
Luxembourg	LUX	44200016	44205182	0	0.5676	-0.817	-1.0668	0.4151	4.8357	0.414	-0.3679	-0.8531
Luxembourg	LUX	44200016	44204891	0	-0.2436	-2.9627	-2.664	-2.6893	-0.0554	-1.6678	-2.1355	-0.6959
Luxembourg	LUX	44200016	44204471	0	-0.2148	-0.0862	-1.1926	1.0676	0.2202	-1.6678	0.5755	2.0955
Luxembourg	LUX	44200016	44205149	0	-1.4384	-1.2451	-1.1926	-0.046	-0.6501	0.1331	-0.8738	-0.6774
Luxembourg	LUX	44200016	44202990	0	-1.2043	-0.0862	0.0226	1.2836	0.8779	1.5721	0.5755	0.1216
Luxembourg	LUX	44200016	44204087	0	0.5454	-0.0862	0.0226	1.2836	1.1385	0.1364	0.5755	0.1216
Luxembourg	LUX	44200016	44205254	0	0.9026	-1.0487	-1.161		0.1338	1.6473	1.802	-0.4256
Luxembourg	LUX	44200016	44205942	0	-1.255	1.0919	1.9359	-2.6893	0.7997	-0.1382	-0.4398	1.2147
Luxembourg	LUX	44200016	44203245	0	0.4194	1.1576	1.9359	-2.6893	1.9353	-0.006	-0.7391	2.0955
Luxembourg	LUX	44200016	44203463	0	-1.0534	-0.7815	0.0226	1.0373	0.4708	0.5324	0.1693	0.1216
Luxembourg	LUX	44200016	44200706	0	-0.2672	-1.2884		0.5312	1.7224	-1.6678		0.1216
Luxembourg	LUX	44200016	44203524	0	-1.8722	-0.7907	-0.227	0.701	-0.4499	0.8773	-0.007	-1.1252
Luxembourg	LUX	44200016	44204014	0	-0.9422	-1.5041	-2.664	0.562	0.0095	1.0062	-0.0341	0.1216
Luxembourg	LUX	44200016	44205824	0	0.5861
Luxembourg	LUX	44200016	44205440	0		-1.2197	-0.691	-1.1465	-0.9393	-0.4223	-2.1355	-0.2503
Luxembourg	LUX	44200016	44200770	0	-0.3164	-0.0862	0.0226	1.2836	0.8779	1.5004	0.5755	0.1216
Luxembourg	LUX	44200016	44200519	0	-0.4037	1.4003	0.0226	-0.4884	0.1268	-1.6678	0.5755	0.2286
Luxembourg	LUX	44200016	44205060	0	1.4218
Luxembourg	LUX	44200016	44202522	0	0.0428	2.6352	0.8801	1.2466	-0.2976	-1.6678	-2.1355	1.515
Luxembourg	LUX	44200016	44203020	0	0.9816	2.6352		0.6279	1.3008	-0.4056
Luxembourg	LUX	44200016	44203801	0	0.131	2.6352	1.9359	-2.6893	0.2045	-1.3198	2.4277	2.0955
Luxembourg	LUX	44200016	44203945	0	-0.296
Luxembourg	LUX	44200016	44201350	0	-0.1428
Luxembourg	LUX	44200016	44205153	0	1.2353
Luxembourg	LUX	44200016	44200692	0		-0.0862	0.0226	1.2836	0.8779	1.5721	0.5755	0.1216
Luxembourg	LUX	44200016	44205378	0	-0.2179	-2.024	-1.842	-2.6893	-3.7095	0.0351	-1.5537	-1.9384
Luxembourg	LUX	44200016	44202419	0	0.2548	-1.3452	-1.1926	0.1053	-0.9291	0.4394	-0.6852	-1.1252
Luxembourg	LUX	44200016	44204152	0	-1.224	2.6352	1.9359	-1.0129	1.467	-0.8849	1.4834	2.0955
Luxembourg	LUX	44200016	44200034	0	0.1703	-0.1652	0.0226	3.6039	4.8357	-1.6678	0.5755	0.1216
Luxembourg	LUX	44200016	44201200	0	-1.5306	-0.9527	1.9359	-1.012	0.0649	-1.6678	-1.4019	0.9883
Luxembourg	LUX	44200016	44200290	0	0.7	1.1576	1.9359	-0.3897	2.0669	0.9854	1.802	2.0955
Luxembourg	LUX	44200016	44205009	0	-0.1491	0.9275	1.1381	-2.0365	-0.135	-1.6678	0.7741	1.515
Luxembourg	LUX	44200016	44202174	0	-1.026	-1.0625				1.4081	-0.3036
Luxembourg	LUX	44200016	44203185	1	-0.894	-0.4343	-1.9313	0.2766	-0.2718	-0.0136		-0.6073
Luxembourg	LUX	44200016	44205478	1	-1.7911	0.1053	0.8348	-0.445	0.1308	0.8111	0.1479	-0.8443
Luxembourg	LUX	44200016	44202154	1	-0.0782	0.9166	-0.7836	-0.0897	1.5539	0.1324	-0.3004	0.3754
Luxembourg	LUX	44200016	44204203	1	0.8574	-0.269	-0.8099	0.0511	0.4129	-0.5309	-2.1355	-0.4042
Luxembourg	LUX	44200016	44200054	1	-1.1727	1.153	0.4173	-0.0776	-0.4149	-0.421	-0.1021	0.1216
Luxembourg	LUX	44200016	44201771	1	-0.3675	0.5091	-0.7571	-0.4518	-0.5644	-0.0197	-0.1603	-0.7639
Luxembourg	LUX	44200016	44202134	1	-1.2269	-0.0862	-0.227	-1.7857	-0.0073	-0.1721	0.5755	-0.4784
Luxembourg	LUX	44200016	44203446	1	-0.7191	-0.0862	-0.6184	-1.3723	-1.4395	-0.6687	-2.1355	-1.9616
Luxembourg	LUX	44200016	44204420	1	-0.83				0.1355	0.0611	0.5755	-1.6148
Luxembourg	LUX	44200016	44202981	1	-0.0842	-1.4163	-0.3827	0.3216	-0.8118	-0.6522	-2.1355	-0.8273
Luxembourg	LUX	44200016	44205666	1	-1.5186	-0.8489	-0.3802	-1.3072	-0.3813	-0.1285		-0.3856
Luxembourg	LUX	44200016	44200884	1	-0.631	-0.0862	1.2341	-0.1264	0.3229	0.3018	-0.4801	2.0952
Luxembourg	LUX	44200016	44203158	1	0.3162	0.0441	0.0226	-0.3006	0.5046	0.304	-0.2138	-0.4607
Luxembourg	LUX	44200016	44200135	1	-0.1998	-0.3602	-1.3645	-1.0562	-0.5956	0.0256	-1.5588	-0.6544
Luxembourg	LUX	44200016	44200107	1	0.1652	-0.8357	0.0226	0.263	-1.1697	0.6204	0.5755	-0.5265
Luxembourg	LUX	44200016	44203459	1	0.2184	-0.7136	1.2867	-0.4394	0.0397	-0.801	-1.4714	1.4234
Luxembourg	LUX	44200016	44204553	1	-1.8267	-0.6556	-0.6241	-0.8975	-0.5713	-1.6678	-0.1499	-0.4377
Luxembourg	LUX	44200016	44203016	1	1.0913				0.0952		-0.7945
Luxembourg	LUX	44200016	44205048	1	0.9917	-0.3602	0.0226	-0.8301	-0.536	-0.4521	-0.3268	-1.9616
Luxembourg	LUX	44200016	44203294	1	2.3566	2.6352	0.0226	3.6039	-3.7095	3.6292	2.4277	-1.1252
Luxembourg	LUX	44200016	44202289	1	-0.2337	-0.0862	0.0226	0.7113	-0.0564	-1.6678	0.5755	0.1216
Luxembourg	LUX	44200016	44205585	1	-0.4365	-0.0862	0.0226	0.7113	0.2948	-0.4795	-1.0602	-0.2503
Luxembourg	LUX	44200016	44203345	1	0.7303	-1.3858	-0.3802	-2.6015	0.1569	0.0822	-1.5848	-1.1811
Luxembourg	LUX	44200016	44204018	1	0.7664	-0.7221	-0.3802	0.1186	-0.9406	-1.0529	-0.5828	-0.4377
Luxembourg	LUX	44200016	44202528	1	0.8053	0.2516	-0.7836	-0.3712	-0.2298	-0.0699	-0.6799	0.3236
Luxembourg	LUX	44200016	44200010	1	0.2139			-0.2122	0.2125	-1.6678
Luxembourg	LUX	44200016	44201911	1	0.0365	-0.847	0.0226	-0.9566	-0.7663	-0.8768	-2.1355	0.9883
Luxembourg	LUX	44200016	44204578	1	-0.7855	-0.2624	-0.9607	2.00E-04	0.2302	0.0559	0.5296	1.2147
Luxembourg	LUX	44200016	44202249	1	0.8286	-0.0994	0.1386	-0.5271	-0.451	-0.5676	-1.2835	0.9339
Luxembourg	LUX	44200016	44202152	1	-0.5123	0.6515	-1.0611	0.0466	-0.4469	0.04	-2.1355	-1.6155
Luxembourg	LUX	44200016	44203358	1	0.8255	-0.4488	0.9726	0.3974	0.6548	-0.5309	0.2587	0.346
Luxembourg	LUX	44200016	44204847	1	1.7502	0.1221	0.1386	0.756	0.1283	0.7478	0.5145	0.5505
Luxembourg	LUX	44200016	44205454	1	-0.0872	0.5859	-0.5472	-0.4043	0.5555	-0.2154	-0.1282	1.2147
Luxembourg	LUX	44200016	44201464	1	-0.3634	0.7763	-1.0271	-0.4736	-0.2727	-0.8849	-0.1479	-0.6681
Luxembourg	LUX	44200016	44204595	0	-2.1366	1.3403	0.4173	-0.5658	-0.1657	0.3907	2.4277	2.0955
Luxembourg	LUX	44200016	44201058	0	-1.4264	1.3403	-0.335	0.5908	1.1997	-1.6678	0.8107	1.1013
Luxembourg	LUX	44200016	44201065	0	-1.2859	-0.0862	-1.1592	-0.7096	0.2463	-1.6678	0.3482	-0.1563
Luxembourg	LUX	44200016	44205488	0	0.6323	0.8006	-2.664	3.6039	0.646	-1.6678	-0.3353	0.3503
Luxembourg	LUX	44200016	44200973	0	1.2164	-0.9385	-2.664	-1.3089	-0.2276	-0.5011	-0.4318	0.1216
Luxembourg	LUX	44200016	44204996	0	-2.0615					-0.4173
Luxembourg	LUX	44200016	44204424	0	0.4681		-1.1926	0.5974	-0.9011	-0.4878	-2.1355	-0.7507
Luxembourg	LUX	44200016	44203457	0	-1.6045	0.6424	0.4173	-0.2127	-0.0054	0.4089	1.2262	0.1216
Luxembourg	LUX	44200016	44203182	0	1.1436	-0.0862	0.0226	-0.4446	0.7789	-0.801	0.5755	0.1216
Luxembourg	LUX	44200016	44201099	0	-0.5936	0.6464	0.0226	-0.2557	0.023	0.5205	-0.9936	-0.4784
Luxembourg	LUX	44200016	44205494	0	0.557	0.4571	0.7162	0.2132	1.0658	0.0402	-0.2192	1.515
Luxembourg	LUX	44200016	44201499	0	-0.8374	-0.549	-0.227	0.3008	0.299	0.7	-0.3733	0.1216
Luxembourg	LUX	44200016	44204517	0	-2.6512	-0.4456	-1.3074	0.9934	0.4187	0.8435	-0.8125	-1.5679
Luxembourg	LUX	44200016	44201733	0	0.473	-0.4456	0.1802	0.6258	-0.343	-0.4795	-1.2871	2.0955
Luxembourg	LUX	44200017	44205808	1	-2.4837
Luxembourg	LUX	44200017	44202444	1	0.0022	0.1276	-0.227	0.3965	-0.7821	0.1793	-0.7045	2.0955
Luxembourg	LUX	44200017	44203387	1	-0.0582	0.3961	-0.227	0.2332	0.2707	0.3272	0.5755	-0.4873
Luxembourg	LUX	44200017	44202446	1	-1.3641				0.1325
Luxembourg	LUX	44200017	44200112	1	0.2666
Luxembourg	LUX	44200017	44200508	1	-0.7371		-0.485		0.1249	1.2487	-2.1355	2.067
Luxembourg	LUX	44200017	44204957	1	0.5842	-0.5847	1.4967	1.8402	0.2455	-1.6678	-0.6852	0.1216
Luxembourg	LUX	44200017	44200377	1	-0.005	1.3403	0.8348	-1.1025	0.3159	-0.2979	0.5755	0.1739
Luxembourg	LUX	44200017	44204992	1	-1.146	0.1067	-1.1926	-2.6893	0.7026	-1.6678	0.3768	-2.5027
Luxembourg	LUX	44200017	44201400	1	-0.9574	2.6352	1.9359	3.6039	4.8357	3.6292	2.4277	2.0955
Luxembourg	LUX	44200017	44201629	1	-0.9592	-0.0862	0.0226	1.2836	0.8779	1.5721	0.5755	0.1216
Luxembourg	LUX	44200017	44206007	1	-2.4904	2.6352	1.2899	0.1053	0.8779	1.5721	2.4277	0.6905
Luxembourg	LUX	44200017	44203123	1	-2.5067	-1.3452	-1.1926	0.7113	-0.1293	1.0062	-0.6852	-1.1252
Luxembourg	LUX	44200017	44205312	1	-0.8674	-0.0862	0.0226	1.2836	0.8779	1.5721	0.5755	0.1216
Luxembourg	LUX	44200017	44203004	1	-0.7101	-0.7199	0.0226	-0.3288	-0.5468	-0.5309	-1.2871	0.1216
Luxembourg	LUX	44200017	44202869	1	0.1971	-2.9627	-2.664	0.7679	-1.6137	-1.6678	-0.6852	-2.5027
Luxembourg	LUX	44200017	44200172	1	-0.9447
Luxembourg	LUX	44200017	44203486	1	-0.4551	-0.8264	0.1802		-0.3316	0.6549	0.5172	0.1216
Luxembourg	LUX	44200017	44200986	1	-0.0864	-0.2479	-1.1926	0.7431	-0.2043	1.2665	-0.176	-0.655
Luxembourg	LUX	44200017	44203942	1	-0.2354						-0.6852
Luxembourg	LUX	44200017	44205606	1				0.7371	0.257	0.6661
Luxembourg	LUX	44200017	44200659	1	-2.8337
Luxembourg	LUX	44200017	44204305	1	-1.7716	0.468			-1.1323	1.4298
Luxembourg	LUX	44200017	44204262	1	-0.4807						0.5755	-1.4827
Luxembourg	LUX	44200017	44200605	1	-1.3448	-1.3452	-1.1926				-0.6852	-1.1252
Luxembourg	LUX	44200017	44203350	1	-1.2993
Luxembourg	LUX	44200017	44204464	1	-1.3215	-0.0862	0.0226	1.2836	0.9959	1.5721	0.5755	0.1216
Luxembourg	LUX	44200017	44204302	1	-1.2065
Luxembourg	LUX	44200017	44205199	1	-0.9929
Luxembourg	LUX	44200017	44202140	1	-2.1619	0.1465	1.4967	0.3189	-0.214	0.2399	0.274	0.9097
Luxembourg	LUX	44200017	44204061	1	-1.2619	0.3815	-0.3447	-0.8263	0.9789	-0.7368	-2.1355	1.2147
Luxembourg	LUX	44200017	44202758	1	0.3273
Luxembourg	LUX	44200017	44205550	1	-0.0852	-0.5286	0.3088	0.2257	-0.1649	0.0306	0.6815	2.0955
Luxembourg	LUX	44200017	44204213	1	0.4807
Luxembourg	LUX	44200017	44201930	1	-2.1374	-0.983	-0.4153	0.7113	-0.4303	0.7351	0.8047	-0.4607
Luxembourg	LUX	44200017	44200569	1	0.4956	2.6352	0.0226	0.8805	0.2503	-0.0518	-0.1722	0.833
Luxembourg	LUX	44200017	44203309	1	-2.0601	-0.2662	0.0226	0.8986	0.3592	-0.1222	-0.4948	-0.1563
Luxembourg	LUX	44200017	44204540	1	-0.8824	2.6352	-1.1592	-0.4962	-0.1609	-0.3242		0.7796
Luxembourg	LUX	44200017	44201481	1	0.2418
Luxembourg	LUX	44200017	44202075	1	0.6143	-0.4488	0.309	1.2376	1.535	-1.6678	2.4277	2.0955
Luxembourg	LUX	44200017	44200799	1	0.3153	-2.9627
Luxembourg	LUX	44200017	44201937	1	-0.6509	-0.7199	-0.5034		0.5031	-1.6678	-0.6852	-1.0798
Luxembourg	LUX	44200017	44202851	1	0.7235	-0.4488	0.0226	-0.2198	0.0013	0.0909	0.5755	0.1216
Luxembourg	LUX	44200017	44205266	1	-0.3091
Luxembourg	LUX	44200017	44202340	1	-2.4175
Luxembourg	LUX	44200017	44204236	1
Luxembourg	LUX	44200017	44202132	1	-0.3884
Luxembourg	LUX	44200017	44203163	1
Luxembourg	LUX	44200017	44201340	1	-1.9425	-1.3452	0.0226	0.6026	0.8902	0.8496	0.5755	-0.1563
Luxembourg	LUX	44200017	44204825	1	-0.5734	-1.1772	-0.2827	-0.6012	-1.1	-0.0014	-0.1727	-0.5251
Luxembourg	LUX	44200017	44201945	1	-1.8034	-1.098	0.0226	0.6643	-0.3599	0.6179	0.5755
Luxembourg	LUX	44200017	44203749	1	-0.0488	2.6352	-0.227	1.094	-0.3145	1.3885	0.6172	0.8375
Luxembourg	LUX	44200017	44202620	1	0.1425
Luxembourg	LUX	44200017	44203125	1	-1.1309	0.468	-0.8946	2.3286
Luxembourg	LUX	44200017	44204224	1	-1.3223	-1.0271	-0.7249	0.7113	-0.1523	1.0062	1.2568	-0.2503
Luxembourg	LUX	44200017	44202461	1	0.3627	-1.3452	-1.1926	0.1053	0.0656	0.1012	-0.6852	-0.6774
Luxembourg	LUX	44200017	44201034	1	-0.7057	-0.1938	-0.227	-0.9668	-0.3574	-0.1442	0.5755	-0.5093
Luxembourg	LUX	44200017	44204501	1	-0.9966	0.1141	0.6825	-1.1161	0.2772	0.185	0.5755	-0.3109
Luxembourg	LUX	44200017	44203364	1	-1.2148
Luxembourg	LUX	44200017	44204523	1	-1.7239	-1.3452	-1.1926	0.1053	0.3335	0.4394	-0.6852	-1.1252
Luxembourg	LUX	44200017	44201266	1	-0.4631	-0.0071	0.0226	0.4371	0.3847	0.9574	-0.6852
Luxembourg	LUX	44200017	44203462	1	-0.2602	-0.4174	-0.6446	0.5108	0.6501	-1.6678	0.5755	-1.1252
Luxembourg	LUX	44200017	44200666	1	-1.2674	-0.9363	0.0226	0.0905	-0.6304	-0.8768	0.2933	-0.7108
Luxembourg	LUX	44200017	44201565	1	-0.9577	-0.256		0.3161	0.0585	0.7324
Luxembourg	LUX	44200017	44200227	1	-0.6588			4.00E-04	-0.569	-0.3341	-0.7838
Luxembourg	LUX	44200017	44200810	1	0.0031	-0.2662	-0.5836	0.0643	-0.9322	0.0794	-0.4771	-0.7108
Luxembourg	LUX	44200017	44202171	1	0.6976	1.0919	0.7804	0.7113	4.8357	0.8109	-0.1087	2.0955
Luxembourg	LUX	44200017	44205876	1	-1.358	-0.2662	-0.4806	0.7113	-0.0408	1.0062	0.5755	0.1216
Luxembourg	LUX	44200017	44204086	1	1.2491	2.6352	-0.9285	0.2792	0.418	0.2399	-0.4091	-1.1068
Luxembourg	LUX	44200017	44201382	1	0.1147	-1.1429		0.7113	-0.9291	1.0062	-0.4948
Luxembourg	LUX	44200017	44205614	1	-0.7478	-0.0862	0.0226	0.1053	-0.9291	0.4394	0.5755	0.1216
Luxembourg	LUX	44200017	44204514	1	0.4477	-0.4488	-1.1926	-0.7775	-0.4187	-0.7946	-0.6852	-0.7108
Luxembourg	LUX	44200017	44203289	1	0.5237
Luxembourg	LUX	44200017	44205052	1	0.7723	-0.0862	0.0226	0.7113	0.2102	1.0062	0.5755	0.1216
Luxembourg	LUX	44200017	44205309	1	-0.1971	-0.0862	0.0226	0.1053	-0.9291	1.5721	0.5755	0.1216
Luxembourg	LUX	44200017	44204780	1	-1.9071	-0.0862	0.0226	1.2836	-0.9291	1.5721	0.5755	0.1216
Luxembourg	LUX	44200017	44200766	1	0.2906	1.7162	0.5462	0.2141	0.4536	0.2664	0.3415	0.557
Luxembourg	LUX	44200017	44202511	1	-1.5759	-0.0862	0.0226	0.7113	1.2732	1.0062	2.4277	0.1216
Luxembourg	LUX	44200017	44202608	1	-1.9595	-0.0862	0.0226		0.2356	0.6661	-0.454	0.1216
Luxembourg	LUX	44200017	44202061	1	0.2008	0.1943	-0.7836		0.1872
Luxembourg	LUX	44200017	44201983	1	-2.3941			0.5043	-0.1477
Luxembourg	LUX	44200017	44200955	1	0.0242
Luxembourg	LUX	44200017	44205132	1	-0.1033				-1.5108
Luxembourg	LUX	44200017	44204673	1	-2.1102
Luxembourg	LUX	44200017	44205365	1	-0.1177	-0.9334	-0.7183	0.1824	-0.6556	0.4394	-0.1566	-1.1252
Luxembourg	LUX	44200017	44200996	1	-0.0801	-1.3452	-1.1926	0.1053	-0.3934	0.4394	-0.6852	-1.1252
Luxembourg	LUX	44200017	44201323	1	1.0597	-0.2712	-0.9413	0.6738	-0.5877	0.8748	0.3707	-0.6208
Luxembourg	LUX	44200017	44201039	1	1.5007	-1.3906	-1.6008	0.3567	-1.5403	0.5651	-1.166	1.4234
Luxembourg	LUX	44200017	44204058	1	0.3886			-1.1118	-1.4525
Luxembourg	LUX	44200017	44203085	1	-0.3209			-0.073	-0.2901	0.2783		0.1216
Luxembourg	LUX	44200017	44202589	1	-2.56	0.4546	0.7162	0.601	0.2712	0.0785	-0.3912	-0.1563
Luxembourg	LUX	44200017	44203537	1	0.2126	-0.2662	0.0226	-0.1882	-0.1976	0.3087	-0.4748	2.0955
Luxembourg	LUX	44200017	44204827	1	0.3215	-0.4136	-1.015	0.8872	0.7024	0.3107	-0.309	-0.8333
Luxembourg	LUX	44200017	44203409	1	0.9652	2.6352	1.9359	1.0315	0.8622	2.1953	2.4277	0.1216
Luxembourg	LUX	44200017	44200798	1	-0.6277	-0.7221	-1.1926	0.5936	-0.4973	-1.6678	-0.4948	-0.4265
Luxembourg	LUX	44200017	44202458	1	0.2396	1.0919	0.7804	0.5021	1.1617	0.6525	-1.2871	-0.2485
Luxembourg	LUX	44200017	44201576	1	0.0935	-1.0936	-0.7249	0.4353	0.1937	0.6011	-0.3733	-0.7496
Luxembourg	LUX	44200017	44200302	1	0.3382	-0.0862	-0.7638	0.3018	-0.4008	-0.2499	0.5755	-0.959
Luxembourg	LUX	44200017	44203522	1	-0.2341	-0.0862		-0.274	0.251	-1.6454	0.0447	0.1216
Luxembourg	LUX	44200017	44201784	1	-2.0949	0.2695	-0.227	0.0957	-0.2175	-0.2241	0.0256	-0.1563
Luxembourg	LUX	44200017	44200391	1	-0.6012	-0.1725	0.8038	-1.1526	-0.5794	-1.6678	-1.2871	0.5177
Luxembourg	LUX	44200017	44202634	1	-1.0083	-0.847	0.0226	0.0742	-0.1747	0.0115	-2.1355	0.1216
Luxembourg	LUX	44200017	44204249	1	0.0051	-0.59	0.0226	0.5124	0.2607	0.5228	0.5755	0.1216
Luxembourg	LUX	44200017	44203119	1	-0.3472	0.3289	1.2899	0.0779	-0.2417	0.3463	0.0519	0.1216
Luxembourg	LUX	44200017	44201116	1	-1.0535	1.1352	-0.7302	-0.2717	-0.4225	0.28
Luxembourg	LUX	44200017	44203221	1	-0.3114	-0.2662	-0.4806	0.2174	0.3289	0.6923	-0.6852	-0.222
Luxembourg	LUX	44200017	44204584	1	-0.4683	-0.0862	0.0226	1.2409	0.4255	0.6682	-0.2852	-0.4607
Luxembourg	LUX	44200017	44203965	1	-0.1161	-0.0862	0.0226	0.0218	-0.1067	0.2959	0.3482	0.4504
Luxembourg	LUX	44200017	44203041	1	-1.0265			0.2654	-0.0136	-0.0204
Luxembourg	LUX	44200017	44202285	1	0.3584	0.64	-0.3048	-0.1241	-0.0863	0.3171	-1.2695	0.6314
Luxembourg	LUX	44200017	44205711	1	-0.3398	1.4003	0.0226	0.1053	0.1641	0.8884	0.5755	-2.5027
Luxembourg	LUX	44200017	44201130	1	-0.8078	-0.0862	0.0226	-0.3154	-0.7085	-0.2746	-0.6852	-0.8333
Luxembourg	LUX	44200017	44200956	1	-1.5316	0.468	0.0226	-0.1756	0.5982	-0.9292	-0.6232	-0.1563
Luxembourg	LUX	44200017	44202066	1	-1.7058	-0.5743	0.0226	0.2255	-1.156	0.4869	-0.6852	-0.4784
Luxembourg	LUX	44200017	44201785	1	0.9317	0.7825	-0.3802	-0.4545	-0.4475	-0.1787	0.6589	-0.6128
Luxembourg	LUX	44200017	44205613	1	1.1721	1.127	1.0108		1.1067	1.0844		1.1232
Luxembourg	LUX	44200017	44205232	1	-0.4825	-1.2608	-0.587	0.894		1.0309	-0.091	-0.7426
Luxembourg	LUX	44200017	44200925	1	0.263	-0.2662	0.0226	-0.1759	-0.2379	-0.1082	0.5755	0.1216
Luxembourg	LUX	44200017	44201504	1	-0.4025
Luxembourg	LUX	44200017	44204380	1	-0.3589
Luxembourg	LUX	44200017	44205480	1	0.7424	0.5091	-0.4806	0.438	0.4321	0.3809	-0.216	-0.9111
Luxembourg	LUX	44200017	44205173	1	-1.298	-0.8494	-1.6542	-0.7075	-0.9058	0.1312	-2.1355	-0.6544
Luxembourg	LUX	44200017	44205707	1	1.2865	0.6492	-1.0611		-0.3073	0.1778	-2.1355	-0.946
Luxembourg	LUX	44200017	44202278	1	-0.2382	-0.3845	-1.0611		-0.4514	-0.8768
Luxembourg	LUX	44200017	44204829	1	-0.554	0.1705	0.0226	-0.1969	0.8368	0.3728	-0.6852	0.1216
Luxembourg	LUX	44200017	44200990	1	-0.7982	-0.3567	0.0226	0.7149	-0.2667	0.6876	-0.3814	0.2771
Luxembourg	LUX	44200017	44202590	1	-1.3119	-0.7353	-1.76	0.2296	-0.486	0.3274	-1.2871	-0.6353
Luxembourg	LUX	44200017	44204938	1	-0.6888	1.1576	1.9359	-2.6893	-0.363	-1.5666	-2.1355	-1.3384
Luxembourg	LUX	44200017	44201410	1	-0.1601	-0.4314	-0.1587	-0.0809	-0.3925	-0.4795	-1.1941	-0.4784
Luxembourg	LUX	44200019	44202035	1	0.8719	-0.8926	0.7825	-0.6275	1.4951	0.6368	-0.274	2.0955
Luxembourg	LUX	44200019	44203680	0	0.9106	0.1395	-2.664	-1.7857	0.4734	-0.5519	-0.5832	0.2988
Luxembourg	LUX	44200019	44204631	0	-0.5673	2.6352	1.9359	-1.246	1.7232	-1.6678	2.4277	2.0955
Luxembourg	LUX	44200019	44201450	0	-0.4024	1.3403	0.0226	0.1053	0.1797	0.4394	1.5044	0.1216
Luxembourg	LUX	44200019	44201954	0	-0.4174	2.6352	-0.2737	3.6039	1.0701	3.6292	-0.3733	-1.5367
Luxembourg	LUX	44200019	44200581	0	0.2533	0.1395	0.0226	0.2556	0.2702	-0.0418	-0.6852	0.6905
Luxembourg	LUX	44200019	44201261	0	0.7788	-2.9627	-2.664	3.6039	4.8357	-1.6678	-2.1355	-1.7882
Luxembourg	LUX	44200019	44202763	0	0.3917	0.1852	1.2899	0.1299	0.6768	0.1979	1.802	1.515
Luxembourg	LUX	44200020	44205534	1	-1.4041	-0.1473	0.5021	-0.3716	0.0706	0.0597	-0.4801	-0.4607
Luxembourg	LUX	44200020	44200597	1	1.0601	-0.0862	0.0226	-0.541	0.4357	0.1176	-0.3912	-0.1563
Luxembourg	LUX	44200020	44205044	1	1.7959	-0.847	-0.9607	0.2105	-0.1449	-0.2535	-2.1355	-1.9916
Luxembourg	LUX	44200020	44200701	1	-0.9765	-2.9627	0.0226	0.1053	-0.5295	-1.6678	0.5755	0.1216
Luxembourg	LUX	44200020	44205799	1	-0.4797	0.0634	0.0226	0.456	0.5196
Luxembourg	LUX	44200020	44200002	1	-0.9811	1.7162	1.9359	-0.134	0.8601	0.4351	1.1171	1.0448
Luxembourg	LUX	44200020	44204452	1	0.7147	-1.175	-0.4246	1.3687	4.8357	2.6944	0.5755	0.1216
Luxembourg	LUX	44200020	44202168	0	-1.0951	0.5179		0.2248	0.1236	0.2978	-2.1355	0.1216
Luxembourg	LUX	44200020	44200310	0	-0.5396	-0.0862	0.0226	0.6691	0.6796	1.0076	0.5755	0.1216
Luxembourg	LUX	44200020	44200646	0	0.5204	2.6352	1.9359	-0.3052	0.6366	0.4252	2.4277	1.3566
Luxembourg	LUX	44200020	44200886	0	-1.6738	-1.2345	-0.6097	-1.2016	-0.4328	-0.8849	-0.6852	-0.4607
Luxembourg	LUX	44200020	44205941	0	0.5479	-1.0575	0.0226	1.3097	-0.028	1.4822	0.5755	0.1216
Luxembourg	LUX	44200020	44203273	0	-0.2967	0.0714	-0.5252	-0.8344	0.3807	-0.006	-0.4151	0.9419
Luxembourg	LUX	44200020	44204569	0	0.4939	-0.3827	-0.0758	0.8879	0.6244		0.1693	-0.1314
Luxembourg	LUX	44200020	44205717	0	-1.0552	0.6606	0.3619	-1.7857	-0.0519	-0.8768	-0.8657	-0.2468
Luxembourg	LUX	44200020	44205209	1	-0.8362	-0.0862	0.0226	3.6039	4.8357	3.6292	0.5755	0.1216
Luxembourg	LUX	44200020	44203108	1	-1.2414						-0.9198	-2.5027
Luxembourg	LUX	44200020	44202761	1	-1.5942	1.1576	1.9359	3.6039	1.7012	3.6292	2.4277	2.0955
Luxembourg	LUX	44200020	44204550	1	-1.259	0.9535	1.9359	0.6297	2.1239	1.074	-0.091	2.0955
Luxembourg	LUX	44200020	44202551	1	-1.2416				0.9998	-0.2438
Luxembourg	LUX	44200020	44205937	1	0.42	-0.6452	-0.4489	0.583	0.0597	1.1229	-0.2008	-1.1828
Luxembourg	LUX	44200020	44200060	1	-1.0123	-1.4794	-0.6843	-1.5123	-1.3503	-0.4795	-2.1355	-1.5767
Luxembourg	LUX	44200020	44204495	1	-0.1866					-1.3832	-2.1355	-2.021
Luxembourg	LUX	44200020	44205206	1	0.6209	1.0919	1.9359	3.6039	4.8357	0.9802	2.4277	2.0955
Luxembourg	LUX	44200020	44202527	1	0.1977	0.631	0.7398		1.4494	1.0062		0.1216
Luxembourg	LUX	44200020	44202017	1	1.0521	1.6441	-0.6315	1.072	1.2819	1.2322	0.5755	0.1216
Luxembourg	LUX	44200020	44200685	1	-0.122	-0.0862	0.0226	-2.6718	0.1149	1.5721	0.5755	0.1216
Luxembourg	LUX	44200020	44205144	1	-0.2812	2.6352	1.9359	-0.3888	1.7012	-0.006	2.4277	2.0955
Luxembourg	LUX	44200020	44200193	1	-1.9472	-1.5123	-0.3827	-2.6893	0.7298	0.3885	-2.1355	0.1216
Luxembourg	LUX	44200020	44204887	1	-1.8919	-0.7221	1.1657	-0.7078	0.2221	-0.1651	-1.0753	0.1554
Luxembourg	LUX	44200020	44201988	1	-0.7687	0.6555	-0.5252	-0.3538	-0.0471	-0.0041	-0.6455	0.4504
Luxembourg	LUX	44200020	44204520	1	-1.3775	0.2718	-0.5034	-1.2543	-0.6893	-1.6678	-0.6791	-0.3856
Luxembourg	LUX	44200020	44203670	1	0.7456
Luxembourg	LUX	44200020	44202683	1	0.8005	-2.9627	-2.664	-2.6893	0.4709	-1.6678	-2.1355	-2.5027
Luxembourg	LUX	44200020	44202086	1	-0.4375	-1.8141		-2.6893	-1.8269	-0.4613	-2.1355	2.0955
Luxembourg	LUX	44200020	44204251	1	-1.0792	-0.0252	0.0226	-1.5123	0.1691	-0.4384	-2.1355	-0.3856
Luxembourg	LUX	44200020	44201825	1	-0.4142	2.6352	1.2867	0.2185	0.9789	0.5857	0.9542	0.6314
Luxembourg	LUX	44200020	44202853	1	-0.1167
Luxembourg	LUX	44200020	44200811	1	-0.6467	-0.1473	1.2341	-0.6833	-0.1423	0.2466	-0.2821	-0.2503
Luxembourg	LUX	44200020	44204985	1	-0.8313	-1.3821	0.0226	-0.3796	0.0327	0.4337	-0.6852	0.1216
Luxembourg	LUX	44200020	44205397	1	-1.7483	-0.7221	0.0226	-0.5572	0.123	0.4641	-0.6677	-0.2503
Luxembourg	LUX	44200020	44205026	1	-0.1481	0.5266	0.0226			0.5822		-0.2503
Luxembourg	LUX	44200020	44200085	0	-0.2559	-2.9627	-2.664	-2.6893	-3.7095	-0.7368	-1.0906	-2.5027
Luxembourg	LUX	44200020	44204527	0	-0.5878	-1.3452	-1.1926	-1.4319	-3.7095	-1.6678	-0.6852	-1.1252
Luxembourg	LUX	44200020	44203223	0	-0.3527	-1.2027	0.9964	0.3769	1.4985	1.145	1.536	0.1216
Luxembourg	LUX	44200020	44200167	0	-0.5513	0.67	1.9359	1.0752	1.898	1.0062	2.4277	2.009
Luxembourg	LUX	44200020	44204677	0	-0.0717
Luxembourg	LUX	44200020	44202836	0	-1.1415	-2.9627	-2.664	-2.6893	4.8357	-1.6678	-2.1355	-2.5027
Luxembourg	LUX	44200020	44201882	0	-1.9072	-2.9627	-2.664	-2.6893	-3.7095	-1.6678	-2.1355	-2.5027
Luxembourg	LUX	44200020	44205706	0	-1.1756	-2.9627	-2.664	-2.6893	-3.7095	-1.6678	-2.1355	-2.5027
Luxembourg	LUX	44200020	44204870	0	-2.0545	-0.7199	0.0226	0.5175	1.6237	0.3439	0.5755	0.1216
Luxembourg	LUX	44200020	44203263	0	-0.0137	-1.3452	-1.1926	0.7113	-0.0408	1.0062	-0.6852	-1.1252
Luxembourg	LUX	44200020	44203677	0	0.6969	2.6228	1.9359	3.6039	0.8779	3.6292	2.4277	2.0955
Luxembourg	LUX	44200020	44205811	0	0.084	0.2112	0.8038	0.9821	0.6714	1.1126	0.7578	0.7435
Luxembourg	LUX	44200020	44203915	0	-2.6317	-1.0197	-0.227	0.1071	0.1404	0.4238	-0.1972	-0.6774
Luxembourg	LUX	44200020	44204472	0	0.3629
Luxembourg	LUX	44200020	44202817	0	-0.6745	-1.0138	-0.7249	0.4151	-0.4315	0.7372	-0.1727	-0.7507
Luxembourg	LUX	44200020	44203303	0	-1.9724	-0.2548	-0.8826	0.6515	1.4951	0.3202	1.3428	1.515
Luxembourg	LUX	44200020	44201191	0	-0.7112	1.0919	1.9359	0.1055	0.3136	0.5249	2.4277	1.0448
Luxembourg	LUX	44200020	44206010	0	-1.7713	-1.5214	-2.664	-0.737	0.6863	-0.8768	-2.1355	-2.5027
Luxembourg	LUX	44200020	44200542	0	0.2399	-0.6447	-0.227	1.2194	1.2291	0.6792	-0.6852	-1.1252
Luxembourg	LUX	44200020	44205225	0	-0.6346	-0.4203	-0.6173	0.6021	0.9629	0.775	-0.2852	-0.6073
Luxembourg	LUX	44200020	44205626	0	-0.3532	-1.0619	-0.6654	0.5599	0.7402	0.8754	-0.131	-0.0468
Luxembourg	LUX	44200020	44201327	0	0.66	-1.3452	0.0226	0.6597	-0.9171	0.9487	0.3379	-0.0358
[truncated: 3,300 more rows]
