# Supplementary material for: Antecedents of adolescent students’ ICT self-efficacy: The ICT dataset
Source: Data Brief. 2020 Oct 22;33:106437. doi: 10.1016/j.dib.2020.106437 (PMC7644865; doi:10.1016/j.dib.2020.106437)
Supplement: Supplementary file 1 [file mmc1.zip › Mexico.csv]

CNTRYID	CNT	CNTSCHID	CNTSTUID	ST004D01T	ESCS	INTICT	COMPICT	HOMESCH	ENTUSE	USESCH	SOIAICT	AUTICT
Mexico	MEX	48400001	48403808	0	-0.2832	-0.5691	-0.3827	0.2514	0.1571	0.6456	0.1693	-0.222
Mexico	MEX	48400001	48401960	0	-3.1675	0.4048	-0.3802	-2.6893	-2.3208	-1.6622	-0.4948	-0.6959
Mexico	MEX	48400001	48406994	0	-2.0559	-0.0862	0.0226	1.3278	0.9056	1.1929	0.5755	0.1216
Mexico	MEX	48400002	48410157	1	-1.64	2.6352	1.2899	0.1125	0.6285	-1.6678	0.3482	-0.2503
Mexico	MEX	48400002	48405442	0	-0.6679	2.6352	1.1752	1.7842	1.3242	-1.6678	0.5755
Mexico	MEX	48400002	48404820	0	-1.7542	1.7671	-0.7573	0.2163	-0.2701	-1.5744	0.5755	-1.2412
Mexico	MEX	48400002	48407138	0	-1.2913	-0.0862	0.0226	0.5767	0.7951	0.8984	0.5755	-0.4784
Mexico	MEX	48400002	48408421	1	0.3509	-0.0862	0.0226	1.2862	0.5572	0.4289	0.5755	0.1216
Mexico	MEX	48400002	48409783	1	0.6966	-0.4314	1.9359	0.8235	-0.4983	-0.3551	0.5755	0.1216
Mexico	MEX	48400002	48408735	1	0.7581	-0.4314	0.0226	0.379	-0.4303	-0.8849	-0.0553	-0.4607
Mexico	MEX	48400002	48402060	1	-1.0549	-1.1714	-1.1926	1.3814	1.5462	1.1929	-0.6057	-1.3027
Mexico	MEX	48400002	48404575	1	-0.2705	0.1882	-2.664	-2.6893	-0.2823	-1.6678	-0.2519	2.0955
Mexico	MEX	48400002	48401081	1	-0.8553	-0.0862	1.9359	0.4156	-0.1943	-0.2979	0.5755	1.0383
Mexico	MEX	48400002	48408202	1	-0.3825	0.6515	1.9359	-0.0965	-0.3598	-0.5569	-0.2668	0.1216
Mexico	MEX	48400002	48403228	1	1.0054	-0.0981	1.9359	1.1504	1.2201	-1.6678	1.2223	2.0955
Mexico	MEX	48400002	48400561	1	-1.3441	0.1155	0.0226	-0.2606	-0.7442	-0.7433	-0.2821	-0.9299
Mexico	MEX	48400002	48409101	1	-0.5294	0.3875	0.0226	0.1445	0.036	-0.7433	-0.6852	-0.6774
Mexico	MEX	48400002	48401251	1	-1.2726	-0.4426	-0.1587	0.4473	0.2022	0.0287	-0.1727	0.1216
Mexico	MEX	48400002	48402628	1	-0.257	1.7671	1.1355	-0.2568	-0.3312	-1.6678	2.4277	0.6802
Mexico	MEX	48400002	48400145	1	-1.4049	1.3403	1.9359	3.6039	0.9789	-1.6678	1.3664	1.0383
Mexico	MEX	48400002	48405970	1	-1.0996	-1.175	-0.227	-0.1441	-1.1791	-0.1611	-0.4948	-0.5475
Mexico	MEX	48400002	48400590	1	0.8622	0.5206	1.9359	-0.0923	-0.2823	-0.3646	0.5755	-0.2503
Mexico	MEX	48400002	48402188	1	0.3247	2.6352	0.0226	0.1379	1.0518	-0.4384	-0.6852	-0.4607
Mexico	MEX	48400002	48400360	1	-0.5717	-0.9187	-0.6569	0.9248	-0.215	0.9495	-0.5001	-1.3368
Mexico	MEX	48400002	48405856	0	0.3908	-0.0862	0.0226	-0.0473	0.3525	-1.6678	0.5755	0.7864
Mexico	MEX	48400002	48400175	0	0.7819	1.1493	0.8038	0.2666	0.7687	-0.1931	0.8107	0.149
Mexico	MEX	48400002	48408467	0	-0.4267	-0.4093	0.0226	0.8912	-0.0072	0.3392	0.9911	-0.5305
Mexico	MEX	48400002	48408331	0	-0.6682	0.0467	0.586	0.7641	0.8779	-0.4128	1.5037	0.6859
Mexico	MEX	48400002	48401931	0	0.937	2.6352	0.8348	0.1286	1.6868	-1.6678	0.7741	0.9642
Mexico	MEX	48400002	48407168	0	0.8767	-0.0862	1.9359	0.5243	1.6349	0.112	2.4277	2.0955
Mexico	MEX	48400002	48401648	0	-0.1868	0.468	0.7162	-0.0871	1.6077	-0.424	0.5755	1.4234
Mexico	MEX	48400002	48402425	0	0.0799	0.2465	-1.3074	-1.6205	-3.7095	-1.6678	-1.1693	-1.6557
Mexico	MEX	48400002	48404013	0	0.2134	-0.4203	0.0226	0.9811	0.6607	0.7781	0.5755	0.1216
Mexico	MEX	48400002	48400647	0	0.9531	-0.2662	0.0226	-0.546	-0.5454	-1.6678	0.0215	1.0641
Mexico	MEX	48400002	48407828	0	0.5992	-0.4314	-0.4728	0.3914	-0.0312	0.5475	0.0105	-0.5475
Mexico	MEX	48400002	48402959	0	-2.1271	-0.1106	0.0226	0.7113	0.2248	-1.6678	0.8038	0.1216
Mexico	MEX	48400002	48407957	0	-2.0804	0.1852	-0.227	0.4815	0.6071	0.3308	1.2262	-0.2503
Mexico	MEX	48400002	48407852	0	0.6428	0.7372	1.0955	-0.1974	-0.2325	0.0839	0.0221	0.6905
Mexico	MEX	48400002	48406334	0	-3.2979	-0.5073	-0.8219	-0.789	-1.4414	-0.8849	-0.5832	-0.1563
Mexico	MEX	48400003	48402761	1	-0.974	-0.4314	-0.4728	1.0334	-0.1344	-1.6678	-0.6852	-0.5912
Mexico	MEX	48400003	48406168	1	-0.7154	0.3289	0.0226	0.2365	0.0557	-0.2766	0.0256	-0.4607
Mexico	MEX	48400003	48406341	1	-0.331	-2.4131	-1.3815	1.8998	-0.4089	-1.0529	-0.3912	0.5592
Mexico	MEX	48400003	48400080	1	0.7856	1.7671	1.9359	0.4994	0.5026	-0.3551	-1.0606	1.515
Mexico	MEX	48400003	48404655	1	-1.4216	-0.59	-1.3694	0.1716	-0.1335	-0.0026	-0.6852	-0.4074
Mexico	MEX	48400003	48409344	1	-0.5258	-0.0862	0.0226	0.5778	-0.1607	0.4978	0.5755	-0.9299
Mexico	MEX	48400003	48401752	1	-1.7977	-1.0936	-2.664	0.1678	-0.1995	-0.0145	-1.0457	-2.4607
Mexico	MEX	48400003	48409993	1	-2.5598	0.4098	-0.4728	0.3686	-0.6841	0.7377	-0.2852	-0.8443
Mexico	MEX	48400003	48410254	1	-1.3039	-0.4203	0.0226	0.353	-0.3757	0.6719	1.3656	0.1216
Mexico	MEX	48400003	48404861	1	-0.8933	-1.5816	-2.664	-0.5956	-1.6602	-0.4694	-0.2668	-2.5027
Mexico	MEX	48400003	48405703	1	0.1649	0.666	0.8348	1.7909	0.9124	-1.6678	2.4277	0.1216
Mexico	MEX	48400003	48404120	1	-1.3498	1.153	0.7398	0.6816	-0.8692	-1.0529	-0.2852	-2.5027
Mexico	MEX	48400003	48400035	1	-2.2292	-1.1002	-1.0935	0.0608	-1.4039	-1.6678	-2.1355	-0.6073
Mexico	MEX	48400003	48407527	1	-2.9689	-0.8802	-0.6446	-0.0051	-1.4489	0.3828	-0.0553	-0.5475
Mexico	MEX	48400003	48402858	0	-1.5748	-0.5717	0.0226	0.7665	-0.1922	0.9616	0.5755	-0.8947
Mexico	MEX	48400003	48408669	0	-1.0177	-0.0862	0.0226	0.7113	-0.9332	0.4394	0.5755	0.1216
Mexico	MEX	48400003	48401542	0	-0.5443	0.0666	1.9359	0.5527	0.9822	0.6849	0.5755	2.0955
Mexico	MEX	48400003	48404860	0	-1.7313	-1.7305	0.0226	-0.3123	-0.2478	-0.214	-0.2888	-2.4607
Mexico	MEX	48400003	48408222	0	-1.0469	-1.6598	0.0226	-0.5199	-0.7631	-0.7847	-0.3733	0.1216
Mexico	MEX	48400003	48407191	0	-0.5581	-0.7199	-1.0668	0.8533	0.287	1.3925	-0.0761	-0.7351
Mexico	MEX	48400003	48404580	0	-2.2806	-0.7199	-2.664	-0.8189	-2.0366	-0.7106	0.5755	-1.5767
Mexico	MEX	48400003	48407078	0	-1.3709	-0.1473	0.0226	2.5574	0.8703	-0.3516	0.1693	-0.2726
Mexico	MEX	48400003	48404872	0	-3.192	-1.3858	-2.2485	-1.6841	-2.8083	-0.7847	-0.4948	-2.5027
Mexico	MEX	48400003	48405837	0	-1.7816	-0.3616	1.2899	0.7254	-0.8194	-0.8849	-1.7719	-1.1528
Mexico	MEX	48400003	48408357	0	-1.6148	0.7062	-0.4313	-0.1073	-0.2082	-0.1379	-0.6852	0.1216
Mexico	MEX	48400003	48403181	0	0.8727	0.8046	0.7162	0.5501	0.4221	0.4312	0.3768	-0.4607
Mexico	MEX	48400003	48407808	0	-1.5263	-0.0862	0.0226	0.912	1.0709	1.3452	0.8038	0.7099
Mexico	MEX	48400003	48401715	0	0.2789	0.6515	0.7162	1.1857	0.449	1.281	0.5755	0.388
Mexico	MEX	48400003	48406046	0	-0.7217	-0.896	1.9359	0.7113	0.1053	-1.6678	0.5755	2.0955
Mexico	MEX	48400003	48401374	0	-1.7338	0.9454	-0.5907	0.0263	-0.3727	-1.6678	-0.4948	-0.1314
Mexico	MEX	48400003	48408103	0	-2.2257	-0.5946	-0.8172	0.386	-0.3959	-0.5309	-0.6852	-0.7317
Mexico	MEX	48400003	48407171	0	-1.0083	-0.0862	-1.1926	3.6039	1.7748	0.9679	-0.2004	0.1216
Mexico	MEX	48400005	48403698	1	-2.6728	-1.175	-0.9145	-1.246	-1.0714			-1.1252
Mexico	MEX	48400005	48407394	0	-1.4782	-1.2596	-0.7501	-2.0365	-0.7901	-0.9292	0.5755	-1.0677
Mexico	MEX	48400005	48401867	0	-2.7463	-0.2662	-0.4728	-1.4269	-0.3844	-1.6678	-0.0992	-0.7496
Mexico	MEX	48400005	48408549	1	-2.7138	-0.6593	-1.0611	0.2106	-0.1395	-1.6678	0.0993	-1.1252
Mexico	MEX	48400005	48406514	1	-3.1771	0.4061	-0.7638	-1.3001	-1.3274	-1.6678	-0.3206	-0.8443
Mexico	MEX	48400005	48401615	1	-3.1216	-1.0564	-1.3626	-1.2936	-3.7095	-1.6678	0.1648
Mexico	MEX	48400005	48407549	1	-2.5697	0.8046	0.6496	0.3309	0.4604	-0.4753	0.9194	-0.2503
Mexico	MEX	48400005	48410182	0	-2.9491	-0.0192	0.6496	-0.0069	-0.2215	-0.5842	0.9918	0.149
Mexico	MEX	48400005	48404045	0	-2.7408	-0.983	-0.3802	-1.3001	-1.6628	-0.3164	-2.1355	-1.2018
Mexico	MEX	48400005	48402112	0	-1.6417	-0.2662	-0.3802	-0.4253	-0.3812	-0.9292	0.5755	-0.5711
Mexico	MEX	48400007	48408685	1	0.1232	-0.2366	-0.8627	0.0973	-0.3931	0.2842	-1.5588	-0.3657
Mexico	MEX	48400007	48409527	1	-3.1597	-0.089	-0.5034	0.3705	-0.8061	0.1283	0.0256	-0.2503
Mexico	MEX	48400007	48402748	1	-2.1388	-0.0862	0.3461	0.5689	0.2635	-1.6678	0.3482	-0.2503
Mexico	MEX	48400007	48405866	1	-1.9903	-0.4203	-0.6928	-0.5868	-1.3381	0.0801	0.3482	-2.5027
Mexico	MEX	48400007	48403682	1	-2.2515	2.6352	1.9359	0.2332	0.2469	0.5216	2.4277	0.6663
Mexico	MEX	48400007	48403823	1	-0.9599	0.2718	0.8038	0.2602	-0.948	-0.1854	0.3482	-0.1563
Mexico	MEX	48400007	48401492	1	-2.4272	-1.1408	-0.5034	-0.8189	-1.9744	-1.6678	-0.4948	-0.6774
Mexico	MEX	48400007	48407206	1	-2.9692	-1.0249	-1.1926	-0.2714	-2.5602	-0.5842	-0.4948	-0.8813
Mexico	MEX	48400007	48403106	1	-2.4722	-0.8379	0.4812	-0.0922	-1.4817	-0.0761	2.4277	-1.6557
Mexico	MEX	48400007	48404440	1	-2.2201	0.1828	-0.2827	-0.268	-1.7759	-0.5309	-0.4948	-1.4056
Mexico	MEX	48400007	48407464	1	-3.0058	-0.891	-0.5373	0.2238	-1.1925	0.2306	-0.0553	-0.2503
Mexico	MEX	48400007	48410208	1	-2.2884	-0.0862	0.0226	0.8907	-0.8769	0.6779	0.3482	-0.3297
Mexico	MEX	48400007	48400668	1	-1.375	2.6352	0.9192	0.4903	0.753	0.6154	0.6172	0.7864
Mexico	MEX	48400007	48407568	1	-3.4055	-0.103	0.3461	0.1134	-0.8389	-0.4318	0.0474	2.0955
Mexico	MEX	48400007	48408990	1	-1.6323	-0.7221	-0.7638	-0.1755	-1.9751	-0.153	0.1693	-0.7108
Mexico	MEX	48400007	48401387	1	0.2726	-0.7221	-0.6643	-0.6447	-0.9171	-0.4694	-0.6852	-2.5027
Mexico	MEX	48400007	48404273	1	-2.6518	-1.497	-0.7638	-1.0887	-1.7277	-1.6291	-0.6852	-1.9916
Mexico	MEX	48400007	48409759	1	-2.5995	0.5266	1.0433	0.7366	-0.2787	0.682	0.0256	0.149
Mexico	MEX	48400007	48404963	1	-2.522	-1.1002	-0.7863	-2.6893	-3.7095	-1.6678	0.582	-2.5027
Mexico	MEX	48400007	48408756	1	-1.8038	-0.6447	-0.4806	-1.6821	-1.4373	-0.7847	0.0221	-0.4607
Mexico	MEX	48400007	48403272	0	-2.8624	0.0502	-0.3802	-0.2669	-1.1724	0.4686	-0.0761	0.4777
Mexico	MEX	48400007	48406024	0	-2.4911	-1.322	0.0226	0.2874	-0.9918	0.3	-0.309	0.1216
Mexico	MEX	48400007	48410025	0
Mexico	MEX	48400007	48403098	0	-2.3598	-2.9627	0.0226	0.0511	-1.5255	-0.6742	-2.1355	-2.5027
Mexico	MEX	48400007	48406135	0	0.6308	-0.6593	-1.2891	0.0494	-0.4191	0.0937	2.4277	2.0955
Mexico	MEX	48400007	48403768	0
Mexico	MEX	48400007	48409735	0	-1.2511	-0.5034	-0.4641	-0.5016	-0.3237	-1.6678	-0.5608	0.4994
Mexico	MEX	48400007	48400888	0	-2.4782	-0.0862	0.0226	0.6315	0.0478	-0.6073	2.4277	1.97
Mexico	MEX	48400007	48405601	0	-2.6964	-1.0197	-1.1926	-1.2524	-3.7095	-1.6678	-0.6852	-1.1252
Mexico	MEX	48400007	48403879	0	-2.8196	-0.6593	-0.2827	-0.193	-2.438	-0.1854	-0.3763	-0.6924
Mexico	MEX	48400007	48403180	0	-3.0051	-0.7162	-0.5373	0.7486	-0.763	0.5559	0.5755	0.1216
Mexico	MEX	48400007	48407835	0	-2.6903	-0.8232	-2.664	0.4458	-0.8188	-1.6678	0.5755	-1.1252
Mexico	MEX	48400007	48400245	0	-2.7962	-0.2662	-0.6843	-0.0922	-3.7095	-0.212	0.0256	-0.7507
Mexico	MEX	48400007	48401242	0	-1.6554	-0.2479	-1.1926	-0.1799	-0.6619	-1.6678	0.5755	-1.3718
Mexico	MEX	48400007	48407667	0	-1.2482	-1.4505	-0.4728	-0.3394	-0.6184	-0.002	0.5999	-0.9597
Mexico	MEX	48400007	48407993	0	-2.497	-0.1621	-0.2827	0.2213	-0.9683	0.4725	-0.0553	-0.4607
Mexico	MEX	48400007	48400852	0	-2.3123	1.7671	0.0226	0.3515	-0.1884	0.3086	-0.2821	-0.1985
Mexico	MEX	48400007	48404600	0	-2.7061	-1.0619	-0.5836	-0.2936	-1.6227	0.2049	-1.2871	-1.4694
Mexico	MEX	48400007	48405100	0	-2.0522	-0.7162	-0.227	0.3329	0.4497	0.6256	0.1693	-0.7496
Mexico	MEX	48400007	48403196	0	0.351	-0.0296	1.2341	0.8971	4.8357	-1.6678	1.1213	0.4994
Mexico	MEX	48400008	48403276	1	-1.8611	-0.1473	-0.5034	-0.3623	-0.6288	-0.1826	-0.7867	-1.0282
Mexico	MEX	48400008	48409971	1	-1.93	-1.1117	-0.7638	-0.2114	-0.9371	-0.4173	0.0256	-0.806
Mexico	MEX	48400008	48408710	1	-1.5776	-1.2847	-0.8154	-0.3321	-1.074	0.2176	-0.5832	-0.8947
Mexico	MEX	48400008	48406801	1	-2.7105
Mexico	MEX	48400008	48403861	1	-2.766	-1.3728	-2.2485	-0.7354	-1.0088	-0.568	-1.7719	-1.9616
Mexico	MEX	48400008	48406497	1	-2.0572	-0.2662	-0.5836	-0.487	-0.624	-1.6678	-0.6852	-1.1252
Mexico	MEX	48400008	48407055	0	-2.1074	-0.989	-0.2236	0.0063	-0.4929	-0.4184		0.1216
Mexico	MEX	48400008	48400528	0	-1.5806	-1.0235	0.3461	0.2944	0.5176	0.6384	-0.0553	-0.8273
Mexico	MEX	48400008	48402079	0	-2.6074	-0.4089	-0.3802	-1.4269	-1.3189	-0.0455	-0.747	-1.0454
Mexico	MEX	48400008	48400123	0	-3.2185	-0.0148	-0.9211	-0.7872	-1.297	-0.4795	-0.2668	-0.7674
Mexico	MEX	48400008	48406450	0	-2.1335	-1.1117	0.0226	-0.3594	-3.7095	-0.8849	-0.396	-1.1252
Mexico	MEX	48400008	48406286	0	-1.5597	-2.9627	-2.664	-2.6893	-3.7095	-1.6678	-0.6852	-1.1252
Mexico	MEX	48400008	48405864	0	-2.9389	-2.9627	-1.1926	-2.6893	-0.6676	-1.6678	-2.1355	-2.5027
Mexico	MEX	48400008	48406150	0	-2.7392	1.3702	1.9359	-0.1815	-0.2774	0.1979	2.4277	0.6986
Mexico	MEX	48400008	48402751	0	-1.9575	0.5179	0.6407	0.0789	-2.3701	-0.219	0.9863	-1.1811
Mexico	MEX	48400008	48409721	0	-2.4888	-0.2479	0.0226	-0.0603	-0.4679	-0.7106	0.5755	-0.5475
Mexico	MEX	48400008	48408863	0	-2.9764	-1.2532	-1.2175	-0.3235	-1.399	-0.9292	-1.5848	-0.8146
Mexico	MEX	48400009	48400735	1	-0.1123	-0.9363	-0.6843	0.5775	-0.6065	-1.6678	-0.4801	-1.3027
Mexico	MEX	48400009	48400044	1	0.7877	-0.4343	-0.6097	0.4084	-0.256	-0.4863	0.0559	-1.0454
Mexico	MEX	48400009	48404909	0	-0.8542	1.3697	0.9192	0.3584	-0.4366	-0.9292	1.3918	0.149
Mexico	MEX	48400009	48404213	0	-0.6374	0.64	0.586	0.529	0.7381	-0.7847	0.8038	0.7099
Mexico	MEX	48400009	48401203	0	-1.5546	-0.2479	0.0226	0.44	-0.0617	-0.4753	0.5755	-0.2503
Mexico	MEX	48400010	48407096	1	-2.504	-0.7691	0.2942	0.8357	-0.7053	-1.6678	-0.5832	0.1339
Mexico	MEX	48400010	48407455	1	-4.1007	-0.4314	-0.227	-1.0161	-2.338	0.3839	0.3482	-0.7685
Mexico	MEX	48400010	48410115	1	-1.7552	-0.2662	-0.9607	-0.8921	-1.6157	-0.219	0.5755	-0.943
Mexico	MEX	48400010	48407645	1	-3.3513	-0.7221	-0.9947	-0.7797	-3.7095	-0.0745	0.0256	-0.8198
Mexico	MEX	48400010	48408683	1	-3.6133
Mexico	MEX	48400010	48406670	1	-2.8574	-1.3452	-1.2891	-2.6893	-2.5602	-1.6678	-0.6852	-1.1252
Mexico	MEX	48400010	48407573	1	-3.2354	0.4571	-0.2827	-1.0068	-0.9597	-0.4128	0.1693	-0.2503
Mexico	MEX	48400010	48403279	0	-2.7593	-1.6168	-1.1019	-0.71	-0.9813	-0.4932	-0.5656	-2.5027
Mexico	MEX	48400010	48402247	0	-2.9847	-1.8967	-0.993	-0.3162	-1.9806	-0.7936	-0.3004	0.4184
Mexico	MEX	48400010	48400065	0	-2.6134	-1.5053	0.0226	-0.9834	-1.0652	-0.1514	0.5755	-0.2503
Mexico	MEX	48400010	48401102	0	-2.2485	0.3427	0.0226	0.4685	-0.7309	0.5465	0.5755	0.1216
Mexico	MEX	48400010	48407765	0	-1.5601	-0.0862	0.0226	0.4513	-0.4251	0.4469	0.5755	-0.2503
Mexico	MEX	48400010	48410200	0	-3.1296	0.1395	0.8038	-0.2403	-1.4444	-0.0162	0.6296	-0.0625
Mexico	MEX	48400010	48408972	0	-3.015	-0.59	-0.227	-0.3808	-1.404	-0.7847	-0.176	-0.6774
Mexico	MEX	48400010	48402500	0	-3.0275	-0.4343	-0.6772	0.1374	-0.8334	0.5965	0.1701	-1.4991
Mexico	MEX	48400010	48405270	0	-2.9919	-0.4343	-1.013	-0.115	-0.9081	0.1702	-0.176	-1.9616
Mexico	MEX	48400010	48401271	0	-3.2424	-0.9363	0.0226	-1.3102	-3.7095	-1.6678	-0.6852	-0.943
Mexico	MEX	48400011	48410100	1	-0.8635	-0.4314	0.7162	0.3975	0.0647	0.1384	0.1701	0.149
Mexico	MEX	48400011	48403155	1	-1.4005	-0.7199	0.0226	0.7322	-0.2352	-0.219	0.5755	0.1907
Mexico	MEX	48400011	48400618	1	-0.7608	0.4546	0.4173	0.6884	0.0985	1.0245	-0.2821	0.1216
Mexico	MEX	48400011	48404180	1	0.5935	1.3697	1.4967	1.1292	0.1297	0.5304	0.5837	0.1216
Mexico	MEX	48400011	48405261	1	0.7924	1.7162	-0.2837	1.1908	1.2974	0.1217	1.1176	0.4994
Mexico	MEX	48400011	48404279	1	-1.4797	0.2607	0.0226	0.5301	0.0545	0.6988	-0.2852	-0.4423
Mexico	MEX	48400011	48407884	1	-1.3253	0.1882	0.2753	0.6216	-1.7834	0.4366	0.3542	0.1937
Mexico	MEX	48400011	48400592	1	-1.5125	0.879	1.1752	0.649	0.6502	0.5942	0.5755	0.149
Mexico	MEX	48400011	48402552	1	0.4863	-0.5743	0.0226	0.3317	-0.2695	0.3027	-0.8012	-0.9933
Mexico	MEX	48400011	48405928	1	-0.4495	-0.2662	0.0226	0.8694	0.274	-0.3378	0.3482	-0.4607
Mexico	MEX	48400011	48403240	1	-1.1449	-0.2479	0.586	0.4944	0.0075	0.2375	-0.1727	-0.4607
Mexico	MEX	48400011	48404952	1	-1.5334	-0.4314	-1.0611	0.7454	-0.5948	0.4892	-0.2852	-0.7496
Mexico	MEX	48400011	48408465	1	0.2109	-0.4136	1.9359	-0.4782	-1.5792	-1.6678	0.5755	-0.5251
Mexico	MEX	48400011	48401212	1	-1.2714	0.2656	-0.9607	-0.0737	-0.1688	0.4377	-0.1026	-0.6373
Mexico	MEX	48400011	48404352	1	0.3882	-0.2662	0.0226	0.7728	0.5763	0.8625	0.5755	0.1339
Mexico	MEX	48400011	48400487	1	0.9018	-0.59	0.0226	0.4818	-0.4206	-0.0816	0.0256	-0.6774
Mexico	MEX	48400011	48406439	1	-1.3648	-0.089	-1.1926	0.5522	-0.8954	-0.2282	-0.4948	-1.1405
Mexico	MEX	48400011	48400054	1	0.6019	-0.0192	-0.227	0.6076	0.1349	1.022	-0.0553	-0.3297
Mexico	MEX	48400011	48406139	1	-0.5436	-0.7353	0.0226	0.6922	-0.4645	1.3272	0.5755	-0.1563
Mexico	MEX	48400011	48400675	1	-0.8383	0.468	1.1657	-0.5578	-0.3973	0.3303	0.9636	0.4994
Mexico	MEX	48400011	48408096	0	-1.1317	0.1221	-0.7902	0.5504	0.5699	-1.6678	-1.5848	-1.2422
Mexico	MEX	48400011	48402721	0	-0.1092	-2.9627	-2.664	0.3821	-0.1765	-1.6678	0.5858	-0.8443
Mexico	MEX	48400011	48401045	0	-0.8538	-0.7815	-0.2943	0.6366	-0.5081	0.7975	1.142	-0.2201
Mexico	MEX	48400011	48410144	0	-0.8174	-0.4488	0.0226	0.4699	0.4843	-1.6678	0.5755	0.1907
Mexico	MEX	48400011	48408141	0	-0.4882	0.1892	-0.8627	0.6282	-0.451	0.811	0.1693	-0.946
Mexico	MEX	48400011	48403947	0	-0.6422	-0.0862	1.1355	0.5456	0.429	0.7307	0.5755	0.1216
Mexico	MEX	48400011	48406520	0	0.0974	0.8655	-0.7836	0.9178	0.2348	0.8943	1.2262	-0.7351
Mexico	MEX	48400011	48400764	0	-1.1034	0.5785	0.8038	2.7452	1.9678	1.4978	1.2262	2.0955
Mexico	MEX	48400011	48402669	0	0.2297	1.1132	1.9359	0.7298	1.0387	-0.219	-0.2888	2.0955
Mexico	MEX	48400011	48401983	0	-1.1391	-0.0862	1.9359	3.6039	1.4708	1.079	2.4277	1.515
Mexico	MEX	48400011	48405702	0	-0.7273	1.7671	1.9359	1.2857	0.8106	0.0331	2.4277	1.1232
Mexico	MEX	48400011	48405484	0	-0.841	-0.7199	-0.227	0.2219	-0.3895	-0.4318	-0.2852	-0.959
Mexico	MEX	48400011	48407370	0	-1.4714	1.7671	1.1752	0.5029	1.142	-0.0558	2.4277	2.0955
Mexico	MEX	48400011	48401456	0	-0.9832	-0.4314	-0.227	0.9601	-0.2879	-0.71	0.5755	-0.2503
Mexico	MEX	48400011	48409912	0	-0.4015	1.127	0.6847	0.1575	1.0054	-1.6678	0.3415	2.0955
Mexico	MEX	48400011	48405056	0	-1.3467	-0.4488	0.0226	0.8497	-0.2143	-0.7847	0.5755	-2.5027
Mexico	MEX	48400011	48405638	0	-2.0276	-0.0862	-0.7573	3.6039	2.5309	-1.6678	0.0154	-0.4607
Mexico	MEX	48400011	48404603	0	0.1769	1.3697	1.9359	0.5756	0.1785	0.8899	2.4277	0.8567
Mexico	MEX	48400012	48406673	1	-1.1297	-2.2046	-1.4685	-0.4763	-1.196	-0.5309	-0.6595	-1.6492
Mexico	MEX	48400012	48400727	1	-1.1262	-0.7711	0.0226	0.3746	-1.2828	0.5154	0.5755	0.1216
Mexico	MEX	48400012	48401433	1	-0.6275	0.8089	0.0226	-0.1268	-0.9203	-0.5037	2.0386	0.6382
Mexico	MEX	48400012	48408298	0	-3.098	-1.5492	-1.6468	-0.1415	-1.044	-0.1307	-0.9906	-1.1415
Mexico	MEX	48400012	48405220	0	-1.4002	0.8655	1.1752	1.5723	0.6011	1.1024	1.3958	0.4994
Mexico	MEX	48400012	48406371	0	-2.0042	-1.5668	-2.664	-0.5016	-1.4617	-1.6678	0.5755	-0.9309
Mexico	MEX	48400012	48403394	0	-2.2519	-0.4488	0.0226	0.3934	0.1798	0.3297	0.5755	-0.2503
Mexico	MEX	48400012	48403262	0	0.4599	-0.0862	-2.664	-2.6893	-2.916	-1.6678	-2.1355	-2.5027
Mexico	MEX	48400012	48401235	1	-2.4038	-1.5884	-0.2827	-0.57	-0.7092	0.2028	0.1693	0.6016
Mexico	MEX	48400012	48409952	1	-2.0402	-1.0633	-0.9145	0.7663	-0.5648	0.5373	-0.2852	-1.1252
Mexico	MEX	48400012	48405452	1	-3.0888	-1.0959	0.4173	-1.0068	-1.1454	-1.6678		-2.5027
Mexico	MEX	48400012	48401471	1	-3.253	-1.8141	-2.664	-1.0068	-1.7734	-0.7847	-0.2821	-2.5027
Mexico	MEX	48400012	48402084	1	-0.0394	-0.3996	-0.6173	1.2365	-0.0934	1.3597	-0.0553	0.1216
Mexico	MEX	48400012	48405376	1	-3.1359
Mexico	MEX	48400012	48403289	1	-2.7826	-0.2662	-1.0935	-0.4889	-1.0874	-0.7847	0.5755	-0.2503
Mexico	MEX	48400012	48404215	1	-0.9361	-0.59	-1.0935	0.1538	-0.6183	-0.5842	-0.4948	-1.1252
Mexico	MEX	48400012	48408905	1	-1.6575	2.6352	0.4683	0.2695	-0.9525	-0.4223	0.3482	-1.2688
Mexico	MEX	48400012	48403508	1	-1.6208	-0.0071	0.5347	0.5237	1.1391	0.0717	0.5755	-0.2503
Mexico	MEX	48400012	48408986	1	-1.1054	2.6352	0.4191	0.1539	-0.7964	-0.3551	0.582	0.1216
Mexico	MEX	48400012	48407185	1	-1.3505	0.5999	-0.4246	0.0825	-0.6274	-0.153	1.2568	-0.2633
Mexico	MEX	48400012	48406342	1	-2.5358	-0.4314	-0.5034	0.6751	-1.2968	0.5573	0.0256	-0.2503
Mexico	MEX	48400012	48408005	0	-2.4801	-1.0212	-0.227	-0.1027	-1.2677	-0.4694	0.3482	0.1216
Mexico	MEX	48400012	48404724	0	-2.4645	1.1352	1.9359	3.6039	1.9539	-1.6678	2.4277	2.0955
Mexico	MEX	48400012	48400112	0	-1.9591	-1.5098	-1.5943	-1.2074	-1.6686	-0.0041	-0.0987	-0.5305
Mexico	MEX	48400012	48404160	0	-0.8944	0.5836	0.2942	0.235	-0.0715	-0.2979	1.1417	0.1216
Mexico	MEX	48400012	48401990	0	-2.7146	-0.1247	0.0226	0.0144	-0.1207	-0.4223	0.3482	-0.4423
Mexico	MEX	48400012	48401776	0	-1.5092	-0.8264	-0.3802	0.3993	-0.5555	-1.6678	0.1693	-1.1811
Mexico	MEX	48400012	48400055	0	-2.3011	0.3289	0.9192	-0.1938	0.3287	-1.2919	1.1417	2.0955
Mexico	MEX	48400012	48407475	0	-2.4024	-0.4314	-0.9607	-0.4763	-1.2841	-1.6678	-2.1355	-0.6774
Mexico	MEX	48400012	48404411	0	-2.5426	-1.3245	-1.3877	-0.8075	-0.3671	-1.6678	0.5755	-2.5027
Mexico	MEX	48400012	48403430	0	-2.2487	2.6352	0.5143	0.0154	0.653	-1.6678	0.5755	0.1216
Mexico	MEX	48400012	48406430	0	-1.835	-0.0862	-0.5907	0.1708	-0.8113	-0.2608	0.5755	-1.5367
Mexico	MEX	48400012	48404523	0	-2.7294	0.7332	1.9359	-1.2524	-1.4713	-1.6678	-2.1355	-2.5027
Mexico	MEX	48400012	48406113	0	-2.5732	-0.8357	-0.2827	0.3537	-0.8113	0.0731	0.0256	0.1216
Mexico	MEX	48400012	48401664	0	-2.2964	-0.5847	-0.9211	-0.5237	-1.5164	-1.6678	-0.6852	-0.2503
Mexico	MEX	48400012	48400113	0
Mexico	MEX	48400012	48409934	0	-1.8524	2.6352	0.0226	0.6127	-0.0786	0.9824	-2.1355	2.0955
Mexico	MEX	48400012	48407139	0	-3.063	1.1576	1.9359	0.3856	-0.733	-0.3768	1.8085	2.0955
Mexico	MEX	48400013	48403937	1	-2.7894
Mexico	MEX	48400013	48410151	1	-2.622
Mexico	MEX	48400013	48407506	1	-2.2084
Mexico	MEX	48400013	48400858	1	-1.6887	0.32	-1.0217	1.112	0.2554	0.7454	0.8808	-0.3036
Mexico	MEX	48400013	48407559	1	-3.1834	-1.8194	-1.1926	-1.3121	-2.0067	-0.7847	-0.4948	-2.5027
Mexico	MEX	48400013	48403880	1	-1.5745	0.4849	0.4683	0.6855	1.1452	0.1134	0.5755	0.5362
Mexico	MEX	48400013	48408259	1	-3.0735			0.0779	-1.1995
Mexico	MEX	48400013	48403193	1	-1.0485	-0.2337	-0.227	0.7151	0.0515	-1.6678	-0.3733	-0.5912
Mexico	MEX	48400013	48401021	0	0.2238	0.1245	-0.4806	-0.0401	-0.8579	0.2294	0.1693	-0.2503
Mexico	MEX	48400013	48407543	0	-2.6611	-0.0862	0.0226	-0.5099	-0.0784	-1.6678	0.5755	0.1216
Mexico	MEX	48400013	48403107	0	-0.4759	-0.7815	-0.7249	0.4943	0.1821	2.2006	-0.309	-0.7507
Mexico	MEX	48400013	48407679	0	-1.6765	-2.9627	-0.5034	0.1272	-0.4139	-1.6678	-1.0457	-1.0788
Mexico	MEX	48400013	48402515	0	-1.5277	-0.5643	-0.3802	-0.3796	0.2626	-0.153	-0.8686	-0.6774
Mexico	MEX	48400013	48405951	0	-1.9129	0.2656	-0.5034	0.0925	-0.5649	-0.1697	-0.2128	-0.5093
Mexico	MEX	48400013	48407974	0	-1.2603	-1.1002	0.0226	-1.3764	-1.7891	-1.6678	-0.0987	-0.7108
Mexico	MEX	48400013	48402743	0	-0.7967	-1.3452	-2.664	2.7816	2.9174	1.5721	-0.6852	-1.1252
Mexico	MEX	48400014	48400180	1	0.4733	-0.0862	0.3461	0.8235	-1.2667	0.3154	0.5755	0.1216
Mexico	MEX	48400014	48405262	1	-1.6964	-0.0862	0.0226	1.2854	0.3954	-0.0041	0.5755	0.1216
Mexico	MEX	48400014	48408709	1	-1.572	-1.289	-0.5034	-0.902	-0.9915	-0.4795	0.3482	-1.1078
Mexico	MEX	48400014	48400872	1	-2.2462	0.0789	-0.6097	0.4699	0.3098	0.9616	0.5755	0.1216
Mexico	MEX	48400014	48400904	1	-1.2238	-0.7375	-0.227	0.0496	-0.1764	-0.2241	-0.7045	-1.7277
Mexico	MEX	48400014	48409340	1	-0.1098	-0.9443	0.0226	0.2026	-1.4771	0.0714	-0.2852	-0.4607
Mexico	MEX	48400014	48406725	1	-0.0812	1.3403	1.013	0.1914	-0.1583	-0.1931	-0.4748	0.9097
Mexico	MEX	48400014	48405093	1	0.1416	-0.0862	0.0226	0.2418	-0.1319	0.4394	0.5755	-0.2503
Mexico	MEX	48400014	48408790	1	-0.3511	-0.0862	0.0226		-0.6322		0.5755	-0.5305
Mexico	MEX	48400014	48408233	1	-2.2144	-0.4165		-1.6895	-0.6146		0.5872	-0.5093
Mexico	MEX	48400014	48406671	1	-2.9285	-1.1982	-0.2827	-0.9466	-2.5602	0.6435	2.4277	-0.2503
Mexico	MEX	48400014	48400228	1	-3.4294	-1.8506	-1.3452	-0.9735	-2.5602	0.0283	0.5755	-2.5027
Mexico	MEX	48400014	48407659	1	-2.9617	-1.1763	-0.4641	-0.0048	-1.6944	0.6026	0.5755	-0.5475
Mexico	MEX	48400014	48404116	1	-3.2453	-0.7221	-0.2827	0.0952	-0.9625	0.633	0.5755	-0.7496
Mexico	MEX	48400014	48404224	1	-1.9944	-0.0862	-0.227	0.1053	-0.5458	1.5721	0.5755	-0.5475
Mexico	MEX	48400014	48403440	1	-3.1916	0.2465	0.0226	0.194	-2.1324	0.2028	0.3482	-0.5475
Mexico	MEX	48400014	48400107	1	-1.1977	-0.0862	1.4967	0.8409	0.8652	0.4882	0.3482	-0.2503
Mexico	MEX	48400014	48409296	1	-2.3544	-1.0641	-0.5836	0.2281	-0.2672	0.5319	0.3482	-0.8198
Mexico	MEX	48400014	48408500	1	0.21	0.5836	0.8038	0.533	0.0165	0.0165	-0.0553	0.5295
Mexico	MEX	48400014	48409082	1	-1.0638	0.0502	0.7804	0.9099	0.2458	-0.799	0.0256	-0.2503
Mexico	MEX	48400014	48407495	1	-2.3271	-0.0862	0.0226	-0.5637	-0.728	0.4803	0.5755	-0.4607
Mexico	MEX	48400014	48410282	1	-2.2525	-0.4314	-1.0935	-2.6893	-2.8697	-0.0041	-0.4948	-1.1252
Mexico	MEX	48400014	48402818	1	0.0098	-0.0862	-0.227	0.589	-0.0956	0.4024	0.5755	0.1216
Mexico	MEX	48400014	48402508	0	0.4684	-0.0862	0.0226	1.2836	1.2876	1.3532	0.5755	-0.2503
Mexico	MEX	48400014	48403315	0	-1.5585		0.4548	1.0631	1.7012	1.7296	-0.2249	0.9642
Mexico	MEX	48400014	48403819	0	-1.5586	-0.4314	0.0226	0.3974	-0.5336	0.4448	0.5755	-0.2503
Mexico	MEX	48400014	48404125	0	-1.3538	-1.4528	-2.1689	0.0255	-1.0368	-0.7054	-0.9789	-1.2711
Mexico	MEX	48400014	48409684	0	-2.3226	-1.3452	0.0226	0.7113	4.8357	1.5721	0.5755	0.1216
Mexico	MEX	48400014	48410205	0	-1.4102	0.6555	0.0226	3.5161	1.1655	2.225	-0.0585	0.1937
Mexico	MEX	48400014	48400803	0	-1.8221	-1.022	0.0226	-0.2571	-0.9852	-1.6678	0.5755	-0.5475
Mexico	MEX	48400014	48404806	0	-1.4563	0.2607	-0.227	-0.99	-2.4026	-1.6678	0.2163	-1.1605
Mexico	MEX	48400014	48405655	0	-2.0139	-2.9627	-0.6863	2.0646	2.3772	-1.6678	-0.5802	-1.044
Mexico	MEX	48400014	48401696	0	-1.7373	-1.475	0.0226	0.7113	0.2041	1.0062	0.5755	0.1216
Mexico	MEX	48400014	48404200	0	-2.0706	-1.0212	0.4907	0.6815	0.0769	0.9378	0.7198	-0.8813
Mexico	MEX	48400014	48403186	0	-0.0663
Mexico	MEX	48400014	48407034	0	-2.9212	-0.7199	-0.8154	-0.2635	-2.3208	-0.1211	-0.2852	-2.5027
Mexico	MEX	48400014	48410286	0	-2.073	0.2032	0.0226	1.2836	-0.1674	1.3612	0.5755	-0.8198
Mexico	MEX	48400014	48406528	0	-1.5131	-0.0862	0.0226	3.6039	0.697	0.4394	0.5755	0.1216
Mexico	MEX	48400014	48404384	0	-1.8085	-1.3452	-1.1926	-2.6893	-3.7095	-1.6678	-2.1355	-2.5027
Mexico	MEX	48400014	48409745	0	-2.8385	-2.9627	-2.664	-2.6893	-3.7095	-1.6678	-1.5537	-1.9384
Mexico	MEX	48400014	48408544	0	0.9577	-0.0862	0.0226	1.2836	0.9456	1.5721	0.5755	0.1216
Mexico	MEX	48400015	48401179	1	0.3092	-0.7221	-0.7638	0.7124	-0.6114	0.4454	-0.2852	-0.6774
Mexico	MEX	48400015	48403329	1	-0.5838	0.1852	-0.227	0.3598	-0.0706	-1.2919	0.5755	0.1216
Mexico	MEX	48400015	48401218	1	1.1007	-0.2479	-1.1926	0.8786	0.7572	0.1107	0.1693	-1.1252
Mexico	MEX	48400015	48404569	1	-0.391	0.3289	1.9359	0.4154	0.2956	-0.4521	1.2568	0.6314
Mexico	MEX	48400015	48405908	1	-1.2307	-1.0882	-0.691	0.2788	-0.0256	0.531	-0.6852	-0.8198
Mexico	MEX	48400015	48408304	0	-0.6058	-0.2366	-0.1587	1.0852	1.2931	1.1219	0.1693	-0.1314
Mexico	MEX	48400015	48410271	0	-0.0381	-1.4806	-2.664	1.0707	0.5802	-1.6678	-2.1355	-1.1252
Mexico	MEX	48400015	48408602	0	0.6019	0.5606	0.586	-0.2621	0.1504	-0.5309	-0.176	0.0876
Mexico	MEX	48400015	48401661	0	-1.8166	-0.0862	1.9359	3.6039	0.0622	1.1257	2.4277	0.9255
Mexico	MEX	48400015	48408075	0	0.5124	0.5338	0.7398	1.2626	0.6067	0.8119	1.3428	-0.0546
Mexico	MEX	48400015	48404957	0	-0.9814	-0.4314	0.0226	-0.2643	-0.2618	0.1957	0.5755	2.0955
Mexico	MEX	48400015	48402729	1	-0.3689	-0.0862	0.0226	1.0388	0.1639	0.408	0.5755	-0.4607
Mexico	MEX	48400015	48408771	1	0.5041	0.0634	0.0226	0.7635	0.0857	0.7042	-0.2852	-0.1563
Mexico	MEX	48400015	48408229	1	-1.6328	1.3939	1.9359	1.2836	0.943	0.2365	0.5755	0.1216
Mexico	MEX	48400015	48405450	1	-1.2673	0.3289	0.0226	-0.5016	0.0296	0.428	0.775	0.5553
Mexico	MEX	48400015	48408078	1	-1.6537	-0.0862	-0.227	0.163	-0.3501	0.6442	0.075	-0.2503
Mexico	MEX	48400015	48406055	1	-0.1773	-0.4314	-0.4728	0.6894	0.0372	0.4314	0.5755	-0.5912
Mexico	MEX	48400015	48405758	1	-0.9579	-0.7221	-0.6843	0.2775	-0.6187	0.3894	-0.3237	-0.7507
Mexico	MEX	48400015	48410120	1	-1.3735	0.5859	-1.2788	0.1658	-0.7665	0.3232	0.775	-1.0788
Mexico	MEX	48400015	48408697	1	0.6585	-0.938	0.8348	1.011	0.3819	0.7835	-0.5798	-0.5912
Mexico	MEX	48400015	48400841	1	-1.4846	-0.59	1.0433	-0.2937	-0.8182	-0.6274	-0.7394	-0.2274
Mexico	MEX	48400015	48409892	1	-1.4444	-0.59	-0.4806	-0.4795	-1.2431	-0.5309	0.0256	-0.9299
Mexico	MEX	48400015	48405537	0	-0.648	0.0367	0.9964	0.9905	0.6526	0.3012	-0.4398	1.4234
Mexico	MEX	48400015	48410265	0	-0.9988	-0.0384	1.0955	-0.3722	-0.557	-1.6678	-1.5596	2.0955
Mexico	MEX	48400015	48401055	0	-2.0751	-2.9627	-2.664	-2.6893	-0.9566	-1.6678	-2.1355	-2.5027
Mexico	MEX	48400015	48403250	0	-0.9646	0.3151	0.586	-0.0585	0.0712	-0.4128	0.2287	-0.2274
Mexico	MEX	48400015	48408143	0	0.6653	-0.59	1.9359	0.3936	-0.0317	-0.2942	0.5755	0.1216
Mexico	MEX	48400015	48401198	0	-0.2233	-0.0862	0.0226	0.9419	0.4252	1.2739	0.5755	0.1216
Mexico	MEX	48400015	48407980	0	0.1155	1.3403	1.9359	1.3818	1.9353	1.7511	1.5037	2.0955
Mexico	MEX	48400015	48408088	0	-0.7722	0.1292	1.1657	-0.0047	0.0886	-0.0745	-0.309	-0.1563
Mexico	MEX	48400015	48408930	0	-0.219	-0.4314	-0.227	0.2974	-0.2761	0.4676	0.1922	-0.2503
Mexico	MEX	48400015	48404033	0	-0.2831	-0.4314	-1.6877	0.0781	-0.2588	-0.1652	-2.1355	-2.5027
Mexico	MEX	48400015	48400623	0	-1.3226	0.0666	-0.6173	-0.3644	-0.4594	0.1048	0.0444	-1.1252
Mexico	MEX	48400016	48402767	1	-2.5241	-1.3452	-1.1926	-0.7115	-1.5169	-1.6678	-0.7867	-1.1252
Mexico	MEX	48400016	48404678	0	0.1848	0.0527	0.6407	0.5443	0.4303	0.779	1.1417	-0.1563
Mexico	MEX	48400016	48404597	0	-1.9325	-0.891	-1.0611	-0.5016	-1.7915	-1.6678	-0.1727	-1.236
Mexico	MEX	48400016	48406539	1	-1.6139	-0.983	0.0226	-0.2122	-1.0406	-0.0879	-0.2821	-0.5093
Mexico	MEX	48400016	48403832	1	0.1757	-0.969	-1.1926	-0.3422	-1.7097	-0.4795	-0.0553	-1.0454
Mexico	MEX	48400016	48402885	1	-0.0292	-0.7915	0.586	0.1869	-0.4535	-0.5058	-0.1722	0.833
Mexico	MEX	48400016	48402979	1	-2.0515	-1.0212	-1.1926	0.0148	-0.0183	-1.6678	-0.5832	-1.1252
Mexico	MEX	48400016	48403784	1	-0.8604	0.0763	-1.4928	0.2576	-1.2786	-1.6678	0.4011	-0.4693
Mexico	MEX	48400016	48409704	1	-1.876	-0.9752	-0.8709	0.033	-0.0154	-0.1753	1.0854	-1.4056
Mexico	MEX	48400016	48410262	1	1.4168	-0.0862	0.4173	0.1855	-0.2848	-0.5956	0.9911	-0.5912
Mexico	MEX	48400016	48405102	1	-0.9037	0.5315	-0.5836	1.1951	1.0963	0.6689	1.3656	-0.3086
Mexico	MEX	48400016	48404758	1	-2.0398	-1.2055	-0.6116	-0.1546	-0.7393	-1.6678	-0.8483	-1.0101
Mexico	MEX	48400016	48404463	1	-1.6273	-0.4488	-1.6801	-0.1936	-1.7234	-1.6678	-0.5637	-1.4056
Mexico	MEX	48400016	48402437	1	-2.3903	1.7162	1.0433	2.0312	1.2319	-0.7368	1.6338	-1.4399
Mexico	MEX	48400016	48408983	1	-1.9198	-0.5743	0.0226	-2.6893	0.153	-0.801	0.8107	0.1216
Mexico	MEX	48400016	48402200	1	-1.1384	-1.1458	0.8877	-0.9253	-1.8398	-0.3164	-0.1882	0.5553
Mexico	MEX	48400016	48406144	1	-2.0551	1.3939	0.5833	0.8909	0.7683	-1.6622		-0.5912
Mexico	MEX	48400016	48400553	1	-1.7552	-0.775	-0.8561	-0.7145	-2.1183	-0.4128	-0.5031	-1.4056
Mexico	MEX	48400016	48409143	1	-1.9559	0.271	-0.3802	-0.3796	-0.4014	0.2867	-1.0758	-0.8443
Mexico	MEX	48400016	48408496	0	0.1104	2.6352	-0.3076	-0.0118	0.5876	-1.6678	0.9628	-0.959
Mexico	MEX	48400016	48403844	0	-0.8352	-0.4343	-1.0611	-0.2013	-0.4881	-1.6678	-0.5798	-0.9299
Mexico	MEX	48400016	48406107	0	-1.4295	0.3487	0.7824	0.1517	0.7553	-0.316	0.3482	-0.4873
Mexico	MEX	48400016	48401727	0	-2.7874	-0.0192	-0.8627	-0.182	-1.1815	-0.8849	0.0256	-1.3027
Mexico	MEX	48400016	48400343	0	0.3464	0.3837	-0.3637	1.2836	0.8779	0.2319	0.5755	0.4994
Mexico	MEX	48400016	48404211	0	-2.4543	-0.4314	1.1381	0.5019	-0.0793	0.4604	0.9254	1.4234
Mexico	MEX	48400016	48409642	0	-2.2704	0.6684	0.0226	0.6665	-0.1816	0.5263	-0.2852	-0.5093
Mexico	MEX	48400016	48404220	0	-1.6666	1.0919	1.9359	0.8545	0.3954	1.3344	2.4277	2.0955
Mexico	MEX	48400016	48403146	0	-1.6492	-1.3662	-1.4986	0.2507	0.0939	-0.9484	-0.115	-0.1079
Mexico	MEX	48400016	48402157	0	-1.8133	1.1132	-0.408	0.169	0.4647	-1.6678	-0.2704	-0.4784
Mexico	MEX	48400016	48404102	0	-2.6151	-0.4314	-0.227	0.6037	-0.1672	0.1968	1.2568	-0.2503
Mexico	MEX	48400016	48404216	0	-1.9587	-0.0862	-0.691	1.281	0.1305	-1.6678	0.5755	0.1216
Mexico	MEX	48400016	48404659	0	-3.0188	-0.8324	-0.4246	0.0512	-0.6402	0.0033	-0.5652	-0.959
Mexico	MEX	48400016	48409957	0	-1.923	-0.2479	0.6496	1.6891	0.7339	0.4235	1.4152	1.0177
Mexico	MEX	48400016	48401792	0	-2.42	-1.0212	-0.4246	-0.5699	-1.3925	-0.8849	-0.8483	-0.5093
Mexico	MEX	48400016	48402206	0	-2.0623	-0.5872	-0.5836	0.4813	-0.3757	-1.6454	0.8107	-0.7351
Mexico	MEX	48400016	48409326	0	-1.7819	-1.0138	-1.9114	0.0898	-0.3371	-0.1646	-1.1941	-0.8134
Mexico	MEX	48400016	48402373	0	-2.4094	-1.175	-0.6843	-0.8583	-2.8697	0.0385	-1.305	-1.1252
Mexico	MEX	48400017	48402233	1	1.21	0.3924	-1.0935	-0.2783	-0.4909	-0.5531	-0.4948	-1.3017
Mexico	MEX	48400017	48404993	1	0.9768	-0.7221	0.0226	-0.0021	-0.604	-0.8849	-0.2852	-0.4607
Mexico	MEX	48400017	48409397	1	-0.5793	0.1411	0.6407	0.0017	-0.5557	-0.421	-0.3237	0.3216
Mexico	MEX	48400017	48403761	1	0.0593	0.0634	-0.3802	0.0083	-0.105	0.4759	-0.0553	1.515
Mexico	MEX	48400017	48404100	1	1.3699	-0.7221	-0.5034	0.0273	-0.6598	-0.1547	0.0447	0.1216
Mexico	MEX	48400017	48409057	1	-1.8498	-0.2662	1.0955	0.0308	-0.213	-0.5842	0.775	-0.4377
Mexico	MEX	48400017	48409231	1	-0.4152	0.6257	0.586	0.6254	0.8947	0.5143	0.8098	0.3244
Mexico	MEX	48400017	48401169	1	-0.9711	1.153	0.0226	0.0304	0.2984	0.3284	1.048	-0.2503
Mexico	MEX	48400017	48406087	1	0.8892	-0.4314	0.0226	0.1573	0.2488	-1.0529	-0.0553	-1.1252
Mexico	MEX	48400017	48406843	1	-1.2968	0.0789	0.0226	0.3611	-0.0683	-0.7106	2.4277	0.1216
Mexico	MEX	48400017	48400196	1	-2.1234	-0.9752	-0.6396	0.3785	-0.4279	-0.7847	0.0221	-0.3297
Mexico	MEX	48400017	48403355	1	-0.622	-0.6923	0.8348	0.3007	-0.1078	-0.0026	-0.8686	0.4994
Mexico	MEX	48400017	48404897	1	-0.8949	0.67	0.0226	1.2836	0.2967	0.898	1.3656	-0.4607
Mexico	MEX	48400017	48402692	1	0.0097	0.4026	1.9359	0.435	0.7151	0.4236	-0.0992	1.1232
Mexico	MEX	48400017	48401355	1	-0.9709	-1.2115	-0.3802	-0.0999	-1.3127	0.3275	-0.6852	-0.2503
Mexico	MEX	48400017	48402573	1	-0.7891	-0.0192	-0.1627	0.3756	0.4121	0.8006	0.1701	-0.2503
Mexico	MEX	48400017	48409368	1	-1.4188	-0.2479	0.0226	1.2525	0.3954	1.5644	0.3482	0.1216
Mexico	MEX	48400017	48402613	1	0.6313	0.5746	1.1752	0.1419	-0.2157	0.4651	0.5755	0.7627
Mexico	MEX	48400017	48407697	1	1.0951	0.1245	0.7162	0.2871	0.4588	0.2867	0.5755	0.4994
Mexico	MEX	48400017	48402096	1	0.1837	-1.6895	0.0226	-0.1926	-0.9051	-0.2708	-1.1908	-0.7507
Mexico	MEX	48400017	48409832	1	0.0071	-0.0862	-0.227	0.6646	0.2941	-0.1832	0.0447	-0.8813
Mexico	MEX	48400017	48409613	1	0.1394	1.7671	1.9359	0.785	0.6666	1.1405	2.4277	0.833
Mexico	MEX	48400017	48408242	0
Mexico	MEX	48400017	48401393	0	0.7554	-0.192	-0.4806	1.0779	0.0099	0.1839	0.5755	-0.2503
Mexico	MEX	48400017	48410189	0	-1.3728	-0.4314	-0.4728	0.5834	-0.1277	0.942	0.5755	0.1216
Mexico	MEX	48400017	48402735	0	-0.1998	1.2587	0.8348	-0.2255	0.8086	-0.3128	0.5755	0.4994
Mexico	MEX	48400017	48408189	0	-0.0921	-0.847	0.0226	0.3848	-0.1948	0.1849	0.1701	-0.3362
Mexico	MEX	48400017	48401574	0	-0.329	-0.4314	0.0226	0.3076	-0.2215	0.1882	0.5755	-0.2503
Mexico	MEX	48400017	48408261	0	0.3437	1.1352	1.9359	0.3861	0.673	-0.1753	0.8038	-0.4607
Mexico	MEX	48400017	48400126	0	1.4873	0.5317	-0.0758	0.0693	-0.1878	-1.6678	0.8538	-1.7071
Mexico	MEX	48400017	48408717	0	-0.7049	0.0789	0.0226	0.3731	0.8506	0.643	2.4277	0.2546
Mexico	MEX	48400017	48402551	0	1.3072	1.4003	1.2867	1.212	4.8357	-0.2979	2.4277	2.0955
Mexico	MEX	48400017	48403075	0	0.7461	0.0467	1.1752	0.1274	-0.5379	-0.4694	-0.4107	-0.4607
Mexico	MEX	48400017	48401849	0	0.7978	-1.1442	-0.7902	-0.0438	-0.2993	-0.8437	-0.1566	-0.8563
Mexico	MEX	48400017	48400689	0	-1.7765	0.3789	-0.6843	0.5137	0.1332	0.3275	-0.0553	-0.7887
Mexico	MEX	48400017	48406433	0	-1.9761	-0.983	-0.8154	0.7173	-0.1619	3.6292	-0.6852	-0.4607
Mexico	MEX	48400017	48401993	0
Mexico	MEX	48400017	48410312	0
Mexico	MEX	48400017	48406283	0	-0.6368			0.8439	0.4754	-0.0152
Mexico	MEX	48400017	48401009	0	0.4798	2.6352	1.9359	1.2429	1.1138	1.2045	0.3482	2.0955
Mexico	MEX	48400018	48409874	1	-1.9679	-0.0862	0.0226	1.1262	0.6783	-0.2348	0.5755	2.0955
Mexico	MEX	48400018	48407362	0	-2.4264	-0.0862	0.0226	-2.6893	-1.9724	-0.3199	0.5755	-0.5305
Mexico	MEX	48400018	48405065	0	-0.0713	-1.0154	-0.9484	0.6213	-1.2496	0.8171	0.5285	-0.6621
Mexico	MEX	48400018	48403231	0	-2.5658	-0.0862	-0.2827	0.1053	-0.7222	0.4394	0.5755	0.1216
Mexico	MEX	48400020	48404289	1	-0.0598	0.0634	-0.3802	0.33	-0.9557	-0.298	0.1701	0.06
Mexico	MEX	48400020	48407385	1	-0.7538	0.8655	0.0226	0.4329	-0.2374	0.2198	0.1701	0.1216
Mexico	MEX	48400020	48404699	1	-1.0199	0.0467	0.0226	0.2556	-0.2924	0.748	0.1922	-0.5251
Mexico	MEX	48400020	48406533	1	-2.0664	-0.2662	0.0226	0.5981	-0.1708	-1.6678	-1.0602	-1.0101
Mexico	MEX	48400020	48407938	1	-2.2443	2.6352	0.7398	1.0786	1.1798	0.7794	0.1701	-0.2658
Mexico	MEX	48400020	48404003	1	-1.2145	-0.4203	-0.3802	0.6775	-0.0531	0.0953	0.075	-0.7496
Mexico	MEX	48400020	48400060	1	0.4665	-0.2887	0.894	1.014	1.8136	1.0726	0.8038	2.0955
Mexico	MEX	48400020	48405264	1	-0.3787	-0.4203	-0.3802	0.3423	-0.3842	0.4771	0.1922	-0.8198
Mexico	MEX	48400020	48401650	1	-0.6881	-0.0862	-0.5373	0.737	-0.355	0.4394	0.5755	-0.5305
Mexico	MEX	48400020	48406658	1	-2.814	-2.0452	-2.2485	-0.5918	-3.7095	-0.5309	-0.8627	-2.5027
Mexico	MEX	48400020	48408829	1	-1.2158	-1.511	-0.3827	0.9894	0.0853	0.281	0.1648	-0.5093
Mexico	MEX	48400020	48409245	1	-2.1792	-0.847	-0.6241	0.7364	-1.5003	0.5057	-0.8041	-1.1252
Mexico	MEX	48400020	48404610	1	0.2622	-0.3586	0.894	0.7379	0.7427	-0.8437	0.4137	-0.9884
Mexico	MEX	48400020	48407966	1	-0.9976	2.6352	-0.5252	-0.38	0.7529	-1.6678	-0.8686	-0.8198
Mexico	MEX	48400020	48401831	1	0.1448	0.8762	0.8116	0.0029	-0.3564	-1.6678	1.3958	-0.8947
Mexico	MEX	48400020	48404786	1	-1.6522	1.3697	-0.5252	0.1531	0.0129	-0.5007	-0.1021	-1.9384
Mexico	MEX	48400020	48404621	0	-1.1225
Mexico	MEX	48400020	48401487	0	-1.1249	-0.7114	0.0226	0.4302	-0.0891	0.5406	0.0684	0.1216
Mexico	MEX	48400020	48404513	0	-2.21	0.1125	0.9726	0.2553	-0.6925	-0.3435	-0.3086	1.1232
Mexico	MEX	48400020	48408176	0	-0.4067	-1.1686	-1.0611	-0.0188	-1.5462	-1.6678	-0.3907	-2.5027
Mexico	MEX	48400020	48409863	0	-0.4711	2.6352	1.9359	-2.6893	-3.7095	0.9545	2.4277	2.0955
Mexico	MEX	48400020	48405547	0	-1.5695	-0.0862	0.0226	1.2836	2.2939	1.5004	0.5755	0.1216
Mexico	MEX	48400020	48407110	0	-1.9709	0.2465	-0.691	0.2187	-0.5289	0.7863	0.5755	-0.1985
Mexico	MEX	48400020	48406138	0	-0.8872	1.4003	1.9359	1.0635	1.8172	0.7623	2.4277	2.0955
Mexico	MEX	48400020	48409631	0	-1.5422	-0.4343	-1.015	0.7612	0.4892	0.6094	-0.3763	-0.2503
Mexico	MEX	48400020	48403671	0	-0.8238	1.127	1.9359	0.8643	0.5986	1.4936	-0.3614	0.6905
Mexico	MEX	48400020	48407784	0	1.0158	1.3697	1.9359	0.8658	0.9161	0.7997	2.4277	0.0484
Mexico	MEX	48400020	48406901	0	-0.2769	-0.2479	0.0226	0.994	-0.3946	1.0239
Mexico	MEX	48400020	48400400	0	-0.7459	0.7308	1.1752	0.9806	0.0156	0.9187	1.3656	-0.717
Mexico	MEX	48400020	48400272	0	-0.7262	-0.2479	-0.1438	0.355	0.0772	-0.4128	0.3052	0.9642
Mexico	MEX	48400020	48409552	0	-1.0096	-0.4314	1.9359	0.2139	-0.9465	-1.6678	0.5755	-1.0169
Mexico	MEX	48400020	48401645	0	-2.3367	0.1997	0.3461	0.5161	0.3692	-0.0033	0.5755	0.1216
Mexico	MEX	48400020	48402433	0	-1.1799	-0.0862	0.0226	0.7855	1.0052	0.8209	0.5755	-0.2503
Mexico	MEX	48400020	48409070	0	-0.8411	0.4435	0.4173	0.2148	0.3731	0.0231	0.8038	0.4994
Mexico	MEX	48400020	48401019	0	-2.5433	-0.4314	-0.6856	-2.6893	-3.7095	-1.6678	0.5755	-1.1252
Mexico	MEX	48400020	48409276	0	-0.4851	-0.2479	-0.8172	0.853	-0.2763	-0.298	-0.2395	0.1216
Mexico	MEX	48400020	48406861	0	-0.3314	0.3898	1.9359	0.1796	0.4657	-1.6678	0.5755	1.1232
Mexico	MEX	48400020	48408890	0	-0.8841	-0.0862	1.9359	0.4706	0.6408	0.6178	0.5755	0.1216
Mexico	MEX	48400020	48409446	0	-2.3094	0.9349	0.0226	0.3931	0.2572	0.1871	0.5755	-1.1811
Mexico	MEX	48400020	48402389	0	-1.0063	-0.4314	0.0226	0.9756	0.2092	0.6525	0.3482	-0.2503
Mexico	MEX	48400020	48409784	0	-1.1301	-0.4314	0.0226	0.1738	-0.407	0.3864	0.5755	-0.959
Mexico	MEX	48400020	48407987	0	-1.3346	0.2746	0.586	1.0089	0.0523	0.8685	-0.0585	1.0641
Mexico	MEX	48400021	48407313	1	-3.4193	-0.9363	-0.5034	-0.4896	-0.8848	-0.338	0.5755	0.1216
Mexico	MEX	48400021	48408658	0	-1.4409	-0.8536	-1.2753	-2.6907	-1.5718	-1.6678	-2.1355	-2.5027
Mexico	MEX	48400021	48401058	1	-1.0235	-0.847	-0.227	0.2902	-1.3344	-0.5309	-0.3907	0.1216
Mexico	MEX	48400021	48405035	1	-0.6951	-1.0957	-1.1266	-0.3143	-1.2208	-0.0241	-1.5537	-1.3768
Mexico	MEX	48400021	48402227	1	0.3514	1.1493	0.7162	0.5112	-0.3777	-0.7847	-0.2128	1.0383
Mexico	MEX	48400021	48409605	1	0.6669	-0.2479	0.6496	0.9264	-0.7469	0.7791	0.0795	0.1216
Mexico	MEX	48400021	48409282	1	-2.9327
Mexico	MEX	48400021	48402098	1	0.4863
Mexico	MEX	48400021	48408028	1	-0.9517	-0.7221	-0.9607	-0.0743	-1.1292	0.5603	0.3482	-0.4607
Mexico	MEX	48400021	48400515	1	-2.9594	-0.8785	0.3461	3.6039	1.479	1.6729	0.1922	0.1216
Mexico	MEX	48400021	48403175	1	-1.5363	-0.7221	0.0226	0.5308	-0.2648	0.2937	-0.4948	-0.1563
Mexico	MEX	48400021	48402650	1	-0.5567	0.2185	1.9359	-2.6893	0.539	-0.8768	-0.1021	-0.1563
Mexico	MEX	48400021	48404712	1	0.3398	-0.6593	-0.9607	0.6939	0.229	-1.6678	-0.0553	-0.4607
Mexico	MEX	48400021	48408927	1	-2.0347
Mexico	MEX	48400021	48404018	1	0.5803
Mexico	MEX	48400021	48400302	1	1.0767	-0.7162	-0.6643	0.6691	-0.7553	0.7663	-0.0352	-0.7827
Mexico	MEX	48400021	48409358	1	-1.3824	-0.6028	-0.3526	0.0469	-0.7161	-0.3883	-0.3912	-1.0101
Mexico	MEX	48400021	48407039	1	-1.5277	-0.4879	-2.664	0.8143	-0.552	-1.5939	-2.1355	-1.0374
Mexico	MEX	48400021	48407155	1	-0.7741	-0.4203	-0.6446	-0.0906	-1.0856	-0.1721	0.0256	-1.1252
Mexico	MEX	48400021	48405408	1	-3.6577	-0.5847	-0.5034	-0.7048	-1.5902	-1.6678	-0.6707	-1.0454
Mexico	MEX	48400021	48400556	1	-1.4417
Mexico	MEX	48400021	48402561	1	0.7693	0.967	1.2867	0.2541	0.0598	0.3931	0.0489	0.2782
Mexico	MEX	48400021	48407478	1	-2.5336
Mexico	MEX	48400021	48400031	0	0.2656	-2.9627	-2.664	-0.3064	-1.1133	-0.0576	-2.1355	-2.5027
Mexico	MEX	48400021	48402097	0	0.0129	-0.2662	0.0226	1.0367	0.723	0.4394	0.5755	0.388
Mexico	MEX	48400021	48410076	0	-0.7403	-0.0862	0.0226	2.0048	1.6321	0.3885	2.4277	0.1216
Mexico	MEX	48400021	48407036	0	0.7398	-0.4314	1.2341	0.512	-0.413	0.3723	1.0854	-1.6557
Mexico	MEX	48400021	48408417	0	-0.8954	0.4658	1.1657	-0.3392	0.4744	-0.5531	-0.4948	0.6053
Mexico	MEX	48400021	48400438	0	-2.287	-0.1621	-0.8303	1.0873	0.3988	-1.6678	1.1217	-2.5027
Mexico	MEX	48400021	48404507	0	0.3744	1.3939	0.8348	0.6595	1.5437	0.024	0.9246	0.7627
Mexico	MEX	48400021	48407224	0	0.2125	0.2032	-0.442	-0.1142	-0.5301	-0.212	0.3482	0.149
Mexico	MEX	48400021	48402799	0	-0.8507	-1.0936	-1.1926	0.1426	-0.8212	-1.6678	-0.9533	0.2425
Mexico	MEX	48400021	48406488	0	-0.3135	0.1997	0.586	0.8822	0.6368	0.4563	0.8038	0.1216
Mexico	MEX	48400021	48406467	0	0.676	0.7361	0.586	2.1828	1.0915	0.4442	1.8077	0.4994
Mexico	MEX	48400021	48405622	0	-1.4925	-0.4314	-0.227	0.8155	0.4337	0.7712	0.5755	-0.2503
Mexico	MEX	48400021	48405334	0	-1.2522	-0.59	-0.5373	-0.8189	-0.8779	-0.0558	-0.2852	-0.7108
Mexico	MEX	48400021	48404741	0	-1.8161	2.6352	1.9359	0.1053	0.0305	0.0394	-0.0823	-1.6557
Mexico	MEX	48400021	48400215	0	0.4559	1.1306	-0.4806	-0.0099	0.5283	0.344	0.3473	1.0641
Mexico	MEX	48400021	48407561	0	-1.3242	0.5091	1.4967	0.5273	0.3352	-0.4223	-0.8686	2.0955
Mexico	MEX	48400021	48401636	0	-1.8841	1.7671	0.917	-0.5312	-0.0512	0.1176	1.1417	0.8567
Mexico	MEX	48400021	48401834	0	-1.2303	-0.7716	0.586	0.0184	-1.0786	0.3671	0.1648	0.1216
Mexico	MEX	48400021	48400456	0	-1.3243	-0.5874	-1.015	0.2707	-0.5461	-0.0272	0.075	-0.222
Mexico	MEX	48400022	48400278	1	1.1076	-0.5717	-0.4806	-0.1538	-0.9149	-0.7847	0.5755	-0.8198
Mexico	MEX	48400022	48403974	1	-0.6166	0.0502	0.6755	0.7621	0.0995	-0.0701	1.0208	-0.6959
Mexico	MEX	48400022	48403351	1	-0.5794	-0.0862	-2.664	-0.5695	-1.4475	-0.6073	0.5755	0.1216
Mexico	MEX	48400022	48400645	1	-1.5371
Mexico	MEX	48400022	48402350	1	-0.9421	0.0666	0.0226	-1.6841	-1.8377	0.0295	0.5755	-0.8906
Mexico	MEX	48400022	48408772	1	-0.8683	-0.0088	0.8877	0.9315	-0.3713	1.0329	0.8038	-0.1566
Mexico	MEX	48400022	48404339	1	-0.1439	2.6352	1.9359	0.6346	-0.6962	0.3886	-0.4748	1.1232
Mexico	MEX	48400022	48406278	1	-1.9009	-0.0862	-1.0611	0.402	-0.6682	0.1213	0.3482	-0.4607
Mexico	MEX	48400022	48408060	1	-1.1717	0.1997	1.9359	1.8423	1.3615	0.1961	0.5755	0.1216
Mexico	MEX	48400022	48408145	1	-1.8511	-0.8357	0.0226	0.2982	-0.9433	-0.4817	0.3482	-0.5475
Mexico	MEX	48400022	48410040	1	-0.8756	-0.948	-0.8946	-0.2338	-0.8164	0.4381	-0.6852	-1.9384
Mexico	MEX	48400022	48408600	1	-0.013	-1.1686	-0.829	0.3135	0.0202	-0.5309	-0.8686	-1.0296
Mexico	MEX	48400022	48407067	1	-2.2154	-0.7938	-0.6097	0.6446	-0.0318	-1.6678	0.5755	-0.6774
Mexico	MEX	48400022	48405884	1	-2.0203	-1.0235	0.2753	0.3796	0.1492	0.6936	0.1693	-0.5912
Mexico	MEX	48400022	48403267	1	-1.4238	-0.2548	-0.4396	0.4103	-0.0484	-0.4795	0.9911	-0.959
Mexico	MEX	48400022	48406255	1	0.2117	0.5923	0.0226	1.123	0.5887	0.4381	1.2262	-0.4607
Mexico	MEX	48400022	48407680	1	-0.504	-0.4314	-0.4806	-0.0902	-0.2289	-0.421	-0.6852	-0.2658
Mexico	MEX	48400022	48407497	1	-1.8305	-0.4314	-1.4559	0.3008	-1.756	1.0046	-0.8686	-1.0454
Mexico	MEX	48400022	48410192	0	-0.5234	0.2129	-1.0473	0.4075	-0.4017	0.0537	1.5037	-0.1563
Mexico	MEX	48400022	48408290	0	-1.8224	-0.7306	-0.2718	0.4534	0.1954	0.75	0.5755	-0.7507
Mexico	MEX	48400022	48401461	0	-0.8988	0.4435	0.4173	0.4014	0.0334	-0.0915	-1.2835	0.149
Mexico	MEX	48400022	48403713	0	-2.1084	0.0789	-0.4806	0.763	0.2964	0.0889	0.5755	-0.8443
Mexico	MEX	48400022	48402916	0	0.2619	-0.2479	-0.4806	0.5095	-0.3938	-0.7054	-0.4948	-0.4607
Mexico	MEX	48400022	48407384	0	-0.3354	-0.4488	1.9359	0.9303	0.8937	-0.1652	1.4995	2.0955
Mexico	MEX	48400022	48409399	0	-0.0512	-0.4488	0.0226	1.1154	0.5963	0.9697	1.1417	-1.0517
Mexico	MEX	48400022	48405690	0	-2.9498	-0.9269	1.9359	-0.2021	-1.9989	-1.6678	0.4002	-0.0025
Mexico	MEX	48400022	48408524	0	-0.4198	-0.5673	0.0226	-0.2969	-0.7914	0.925	0.0221	-0.1563
Mexico	MEX	48400022	48401129	0	0.0315	0.0789	-0.4246	0.5651	0.4007	0.0013	0.3482	0.1216
Mexico	MEX	48400022	48403158	0	-0.432	2.6352	1.9359	1.4615	0.7174	2.3865	2.4277	0.7864
Mexico	MEX	48400022	48401440	0	0.4941	-0.59	-0.691	0.0608	0.2035	-1.6678	-0.5832	-1.0798
Mexico	MEX	48400022	48405375	0	-0.8915	-0.4314	-0.4806	-0.1275	-0.625	-0.4795	0.5858	-0.2503
Mexico	MEX	48400022	48403544	0	-1.2639	0.0608	-0.5907	-2.6893	-3.7095	-1.6678	0.1693	-0.1563
Mexico	MEX	48400022	48405064	0	-0.9132	-0.5106	1.4967	0.4771	1.5967	-0.9484	1.4995	0.149
Mexico	MEX	48400023	48408082	1	-1.2137	-1.1701	-1.0741	-0.0112	-0.446	-1.6678	-1.1947	-1.1687
Mexico	MEX	48400023	48400218	0	-1.425	-1.8141	-2.664	0.5544	0.8787	-1.6678	0.5755	-2.5027
Mexico	MEX	48400023	48405175	1	-1.5153	0.2032	1.013	-2.6893	-0.4519	-1.6678	0.1922	-0.2503
Mexico	MEX	48400023	48410261	0	-1.6664	-0.9682	0.0226	1.1447	-0.0908	1.3513	-0.0823	-0.3297
Mexico	MEX	48400023	48406969	0	-2.1471	-0.7065	-1.0014	0.0521	-1.1898	-0.2389	-0.2192	-1.3151
Mexico	MEX	48400023	48401770	1	0.7474	0.0566	0.231	0.9221	1.2953	-0.5309	0.9911	0.149
Mexico	MEX	48400023	48400877	1	-1.7897	-0.7114	-1.0611	0.124	-0.7527	-0.5309	-1.1229	-0.976
Mexico	MEX	48400023	48404287	1	-2.262	-0.3435	-0.5907	0.9601	1.149	-1.6678	0.3482	-0.5093
Mexico	MEX	48400023	48408482	1	-0.6911	-0.0569	0.4173	0.7935	0.1068	-1.6678	-0.0585	1.1232
Mexico	MEX	48400023	48400628	1	-0.9421	-0.4203	-0.6173	1.486	1.1609	-1.6678	0.5755	-1.1252
Mexico	MEX	48400023	48409077	1	-2.7404	-1.3758	-1.1926	-0.7936	-1.452	-1.6678	-0.6791	-1.2688
Mexico	MEX	48400023	48403929	1	-2.1765	0.5177	-0.3447	-0.2064	0.1314	-0.0671	-0.1727	-0.0998
Mexico	MEX	48400023	48407465	1	-0.2294	-0.2479	-0.3802	-0.4734	-0.251	0.2176	0.5755	-0.2503
Mexico	MEX	48400023	48407114	1	-1.2801	-0.2662	0.0226	-0.4819	-1.0439	-1.6678	0.5755	-0.8198
Mexico	MEX	48400023	48407145	1	0.6682	0.3289	-1.4069	1.3866	0.8159	-1.6678	0.9911	0.0484
Mexico	MEX	48400023	48401321	1	-1.3262	-0.4314	-0.0154	0.8081	-0.8932	-1.2919	0.1648	-0.2503
Mexico	MEX	48400023	48400658	1	-0.3281	-0.59	-0.2614	0.4884	0.284	-0.3355	-0.2852	-0.8698
Mexico	MEX	48400023	48401260	1	-2.0069	1.7162	0.4173	0.4758	0.6301	-1.6678	1.1176	0.9642
Mexico	MEX	48400023	48401414	1	-1.3746	-0.6618	0.9964	-1.2014	-1.5994	-0.9292	-1.0602	-0.585
Mexico	MEX	48400023	48407169	1	-0.9937	-0.0862	0.0226	-0.0869	-0.1904	0.28	-0.4948	-0.2503
Mexico	MEX	48400023	48407378	1	-0.3938	-2.9627	0.3904	1.2168	-0.9946	-1.6678	-1.4541	-0.222
Mexico	MEX	48400023	48402763	0	-1.4128	-0.2662	-0.8237	-0.2361	-1.2777	-1.6678	-0.1533	-1.4056
Mexico	MEX	48400023	48403898	0	-1.8568	0.0467	0.4173	0.4662	-0.2453	0.0725	1.1417	0.0738
Mexico	MEX	48400023	48403663	0	-0.9489	-0.822	0.5241	0.6333	-0.2953	0.6724	0.2287	-0.1884
Mexico	MEX	48400023	48400153	0	-1.7635	-0.5847	0.3461	-0.2528	-0.5364	-0.7847	0.5755	0.4994
Mexico	MEX	48400023	48403953	0	-1.3784	0.0666	0.0226	0.3976	-0.2224	-1.6678	0.3482	-0.1563
Mexico	MEX	48400023	48401881	0	-0.5678	2.6352	0.586	0.4096	0.6067	-0.9292	0.1693	-0.5912
Mexico	MEX	48400023	48409726	0	-2.3221	-1.8141	-2.664	-0.4674	-1.2363	-1.6678	-2.1355	-2.5027
Mexico	MEX	48400023	48407621	0	0.1696	-1.1366	-0.691	-0.3448	-1.1712	-1.6678	0.1693	-0.4607
Mexico	MEX	48400023	48401724	0	-1.3448	0.468	0.0226	-0.2047	-0.1142	-0.8849	0.3482	-0.2503
Mexico	MEX	48400023	48404471	0	-1.1007	0.67	-1.5111	1.4106	1.7681	0.2848	0.1613	-0.1687
Mexico	MEX	48400023	48404290	0	-1.575	0.2032	-0.7836	-1.0434	-0.2691	-1.6678	-0.6852	-1.1252
Mexico	MEX	48400023	48400298	0	-1.5315	0.4435	-0.6116	-0.6011	-0.0457	-0.6742	-0.7536	-0.6353
Mexico	MEX	48400023	48406026	0	-0.6881	2.6352	0.7162	-2.6893	-0.4379	-1.6678	1.3918	-0.976
Mexico	MEX	48400023	48404512	0	-2.7141	-1.3452	-1.1926	-2.6893	-3.7095	-1.6678	-0.6852	-1.1252
Mexico	MEX	48400023	48402453	0	-1.1868	0.96	-0.173	0.3541	0.2522	-1.6678	0.7978	-0.3297
Mexico	MEX	48400023	48401105	0	-1.9662	-1.1429	-0.8154	-0.7028	-0.9959	-0.226	-0.2004	-1.1252
Mexico	MEX	48400023	48404683	0	-0.1108	-1.652	-1.4877	-0.6294	-0.6614	-0.2979	-0.9759	-1.6557
Mexico	MEX	48400023	48408027	0	-2.2746	-1.0658	-1.1201	-0.6447	-1.5706	-0.7847	-1.0396	-0.7685
Mexico	MEX	48400023	48407149	0	-1.0676	-1.2631	-0.7183	0.544	0.574	-1.6678	-0.3912	-0.9943
Mexico	MEX	48400023	48401624	0	-1.5881	-0.0862	-0.4806	-0.0272	0.1142	-1.6678	0.1648	-0.2503
Mexico	MEX	48400024	48408586	1	-1.6873	-0.2597	0.1626	-0.3088	-0.0309	-0.0798	0.8762	1.4234
Mexico	MEX	48400024	48406690	1	-0.1114	0.2718	0.6407	0.4147	0.2348	-1.6678	-0.2852	0.1216
Mexico	MEX	48400024	48410194	1	-0.7373	-0.0862	0.0226	1.1449	1.7031	0.3242	-0.2668	0.1216
Mexico	MEX	48400024	48406575	1	-2.3416	-1.3452	-1.1926	-0.6033	-1.264	-1.2919	0.9863	0.1216
Mexico	MEX	48400024	48408325	1	-1.9311	-0.7087	-0.691	0.1057	-1.2086	-1.6678	-1.2871	-2.5027
Mexico	MEX	48400024	48403876	1	-0.96	-0.4203	-0.227	0.393	0.175	0.454	0.0221	-0.4377
Mexico	MEX	48400024	48409831	1	-1.628	-0.5994	-1.431	0.102	-0.1546	-1.6678	-0.8686	-1.9384
Mexico	MEX	48400024	48408887	1	-0.9013	-0.2662	0.0226	0.2482	-0.2159	-1.5666	-0.6852	-0.9299
Mexico	MEX	48400024	48402750	1	-1.144	-0.0862	0.0226	-2.6893	0.8779	1.0062	0.5755	-1.1252
Mexico	MEX	48400024	48410009	1	-2.2423	-0.2298	0.82	0.326	-0.9164	-1.6678	0.5755	-1.4694
Mexico	MEX	48400024	48407941	1	-1.8732	-0.4314	-0.3802	0.0147	-1.2975	-0.801	0.2163	-1.1252
Mexico	MEX	48400024	48405054	1	-0.6352	-1.8141	0.0226	0.213	-1.5341	-1.6622	0.582	-1.1605
Mexico	MEX	48400024	48410135	1	-1.7323	-0.9334	-0.3802	0.6204	-0.2348	0.8754	0.8098	-0.6924
Mexico	MEX	48400024	48400847	1	-2.5824	-0.2662	0.0226	0.3686	-2.1592	-0.323	0.3482	-0.5251
Mexico	MEX	48400024	48401302	1	-1.4272	-0.4136	-0.8627	0.9538	0.6745	-1.6678	0.5755	0.1216
Mexico	MEX	48400024	48403632	1	-3.156	-0.8232	-0.9607	0.3781	-2.6529	-1.6678	-0.4948	-0.6774
Mexico	MEX	48400024	48409437	1	-2.8554	1.1576	-1.762	-0.0045	-1.0742	-0.8437	-0.4771	-1.1252
Mexico	MEX	48400024	48405392	1	-1.1764	-0.0862	0.9726	0.5137	0.1962	1.0071	-0.2004	0.388
Mexico	MEX	48400024	48400753	1	-2.5195	-1.8141	-2.664	0.0273	-1.7979	-1.6678	-1.1474	-1.9384
Mexico	MEX	48400024	48404736	1	-2.4102	-0.2662	-0.3802	-0.3796	-0.6918	-1.6678	-0.1727	-0.9299
Mexico	MEX	48400024	48409413	1	-0.8732	-0.2662	0.0226	0.2114	0.3907	0.1437	0.5755	-0.4607
Mexico	MEX	48400024	48402043	1	-2.5889	1.3697	1.4967	1.7812	0.9293	-1.6678	0.3482	-0.9815
Mexico	MEX	48400024	48400183	0	-1.5657	-0.7737	0.6496	0.5954	-0.231	-0.7054	0.5755	0.8136
Mexico	MEX	48400024	48405940	0	-1.7855	1.153	0.0226	0.0977	-1.3566	0.0455	0.9628	-0.419
Mexico	MEX	48400024	48404937	0	-1.6192	-1.475	-1.6468	-0.9234	-1.8886	0.3454	-0.9095	-1.4827
Mexico	MEX	48400024	48401668	0	-1.5231		1.9359	0.1053	-0.7358	-0.8437	0.5755	0.1216
Mexico	MEX	48400024	48405088	0	-2.0912	2.6352	1.9359	3.6039	1.0868	1.4227	1.836	0.2203
Mexico	MEX	48400024	48402359	0	-2.9925	-0.2479	-0.3827	1.2854	0.6593	0.4394	0.5755	-0.4607
Mexico	MEX	48400024	48407642	0	-1.8602	-0.1759	-0.4728	0.0426	-1.5136	0.2492	1.2607	-0.7108
Mexico	MEX	48400024	48405239	0	-1.316	0.64	-0.227	1.4187	0.319	0.1314	0.9911	-0.3086
Mexico	MEX	48400024	48401256	0	-0.2562	-1.1049	0.0226	0.1558	0.7389	-0.4318	-0.216	-0.5093
Mexico	MEX	48400024	48406979	0	-2.4456	-0.9245	0.4173	0.6342	0.3217	-1.6678
Mexico	MEX	48400024	48403256	0	0.3695	0.2607	0.1386	0.1142	0.5829	-1.6678	1.5037	-0.2503
Mexico	MEX	48400024	48403466	0	-2.9014	0.2959	1.1657	0.2608	-0.4477	-0.5309	0.5755	0.1216
Mexico	MEX	48400024	48400785	0	-0.2959	2.6352	1.9359	3.6039	4.6788	-1.6678	2.4277	2.0955
Mexico	MEX	48400024	48405602	0	-1.9882	-0.0862	0.0226	0.6166	-0.0433	0.373	0.5755	0.1216
Mexico	MEX	48400025	48406483	1	1.0333	-0.891	0.1213	-0.2752	-0.0711	-0.801	0.2337	-0.1563
Mexico	MEX	48400025	48407633	1	-0.8246	-1.1688	-0.7092	0.5158	0.0749	1.3275	-0.0127	-0.7696
Mexico	MEX	48400025	48404422	0	-1.1399	-0.0862	0.0226	0.6004	-0.3886	0.5056	0.5755	0.1216
Mexico	MEX	48400025	48405658	0	-2.6518	-1.0619	-1.1926	-0.8189	-2.1102	-1.6678	-0.6852	-1.1252
Mexico	MEX	48400025	48407340	1	-2.127	0.6464	-0.4923	-0.2836	-0.8939	-0.0411	0.0256	-0.806
Mexico	MEX	48400025	48400722	1	-0.6886	0.468	-0.691	0.564	0.4861	-0.8849	0.4316	-0.4607
Mexico	MEX	48400025	48404233	1	0.8249	2.6352	1.9737	1.8874	0.9829	1.3261	2.4277	0.6314
Mexico	MEX	48400025	48407834	1	-1.8913	2.6352	0.9268	0.5781	-0.6697	0.5532	-0.2852	-0.4607
Mexico	MEX	48400025	48410167	1	-1.3686	0.3837	0.0226	-0.223	-0.2699	0.2062	0.0256	-0.7108
Mexico	MEX	48400025	48400416	1	-2.0297	-0.969	-1.4497	-0.8245	-1.8628	-0.8849	-0.1727	-1.2193
Mexico	MEX	48400025	48407592	1	-1.4048	0.2032	-0.7902	-0.1583	-0.5402	-0.3239	0.0447	-0.6774
Mexico	MEX	48400025	48400108	1	-1.4964	-1.2777	-1.0611	-0.4394	-0.9642	0.0558	-0.6852	-0.9471
Mexico	MEX	48400025	48400087	1	-2.2689	-0.9245	-0.8099	1.0526	-1.151	0.6155	-0.6707	-2.5027
Mexico	MEX	48400025	48403476	1	0.912	1.127	1.9359	0.5415	0.3238	0.1332	-0.4771	0.601
Mexico	MEX	48400025	48410176	1	-0.6125	-0.9785	-1.1926	-0.3281	-0.8104	-0.2084	-0.7867	-0.8947
Mexico	MEX	48400025	48406243	1	-1.9636	2.6352	1.1657	0.458	0.4296	-0.0558	1.086	2.0955
Mexico	MEX	48400025	48407267	1	-0.4727	-0.6616	-1.161	0.0028	-1.0057	-1.6678	-1.5537	-0.2503
Mexico	MEX	48400025	48402323	1	-2.9401	-0.7221	-0.9947	-0.1892	-0.7832	-0.1441	-0.0553	-0.6959
Mexico	MEX	48400025	48407921	1	-2.4015	-1.3452	-0.6863	-0.2136	-1.0316	0.103	0.5755	-0.5912
Mexico	MEX	48400025	48402038	1	-2.4486	-0.0862	0.4173	-0.0312	-1.0157	0.872	0.8107	0.4994
Mexico	MEX	48400025	48409827	1	-1.6437	0.2679	0.6825	-0.0031	-1.5732	-0.0123	-0.1972	-0.3917
Mexico	MEX	48400025	48409474	1	-1.7205	-0.5994	-0.7638	0.5431	-0.6607	1.0561	0.5755	-0.4607
Mexico	MEX	48400025	48409614	0	-1.9706	-0.0862	0.0226	-0.5534	-0.6016	-0.0294	0.5755	0.1216
Mexico	MEX	48400025	48405256	0	-1.1646	0.4521	-1.0935	1.1203	-0.0253	1.2731	-0.2888	-0.1079
Mexico	MEX	48400025	48402325	0	-2.5805	-1.0249	0.0226	-1.1537	-2.1096	-0.5032	-0.7045	-1.4344
Mexico	MEX	48400025	48404390	0	0.8804	-0.1107	-0.5192	0.2452	-0.874	-0.3936	-0.0992	-0.6837
Mexico	MEX	48400025	48400948	0	-0.7648	-0.0994	0.4173	0.3113	-0.1399	-0.0625	-0.176	0.1216
Mexico	MEX	48400025	48409259	0	-0.9905	1.7671	0.0226	0.1845	-1.0458	-0.0647	1.5044	-0.2503
Mexico	MEX	48400025	48406325	0	-1.2235	-0.4314	-0.227	0.8185	0.3354	0.8625	0.5755	-0.2503
Mexico	MEX	48400025	48406424	0	-1.2634	-0.983	-0.227	0.3238	-1.2211	-0.1971	-0.2852	-0.4607
Mexico	MEX	48400025	48409204	0	-1.3691	0.5859	-0.0758	0.7898	0.1375	-0.4694	1.1171	0.4994
Mexico	MEX	48400025	48409925	0	-0.812	-0.6797	-0.2626	-0.5108	-1.2908	-0.1859	-0.2244	-0.2895
Mexico	MEX	48400025	48400267	0	-1.5121	-0.0862	-0.5034	0.0805	0.0891	0.3249	-0.1972	-0.2658
Mexico	MEX	48400025	48403344	0	-3.1674	-0.0862	0.0226	-0.8314	-0.6542	-0.0041	0.075	0.1216
Mexico	MEX	48400025	48402180	0	0.3861	-0.59	-0.5836	-0.0028	0.0027	-0.0961	-0.0857	-0.9299
Mexico	MEX	48400025	48403539	0	-3.0969
Mexico	MEX	48400025	48403559	0	-1.0793	-0.4314	0.0226	0.3936	-0.4217	0.7364	0.5755	-0.2503
Mexico	MEX	48400025	48405387	0	-1.8946	2.6352	1.9359	0.7113	0.8779	3.5168	2.4277	2.0955
Mexico	MEX	48400025	48405213	0	-2.7473	-1.3132	-1.0539	1.1837	0.364	1.0636	-0.3237	-0.3297
Mexico	MEX	48400025	48403245	0	-0.5359	1.153	0.4802	0.9153	1.3995	0.9553	2.4277	2.0955
Mexico	MEX	48400026	48400491	1	-2.3999	0.967	0.8571	0.7972	0.5782	0.6557	-0.0616	-0.6959
Mexico	MEX	48400026	48408721	1	-3.0703	0.2032	-1.1926	-0.8255	-1.0521	-0.4694	-0.4948	-1.3027
Mexico	MEX	48400026	48408164	1	-2.1665	-0.7306	-1.0741	-0.744	-1.0105	0.2198	-1.7719	-1.5506
Mexico	MEX	48400026	48410313	1	0.4776	0.5836	0.3461	0.6019	-0.1826	-0.3135	0.5755	0.2546
Mexico	MEX	48400026	48403375	0	-3.2353	-0.0692	-0.5034	0.0451	0.1744	-1.6678	-0.9136	-2.5027
Mexico	MEX	48400026	48402766	0	-0.3611	2.6352	1.9737	0.0298	0.2516	0.4593	1.5037	-0.6335
Mexico	MEX	48400026	48401601	0	-2.2853	1.7671	1.9359	0.9863	0.9549	1.0302	1.5037	0.8567
Mexico	MEX	48400026	48407334	0	-1.7666	-0.4516	-0.711	-0.8271	-0.4019	-0.1282	0.3473	-0.2503
Mexico	MEX	48400027	48408415	1	-0.8506	-0.2662	0.0226	1.0092	-0.9499	-1.6678	0.5755	0.1216
Mexico	MEX	48400027	48403548	1	-1.1063	-0.438	-1.4242	0.527	-0.8914	-0.3849	-0.9936	-1.5298
Mexico	MEX	48400027	48409352	1	0.304	-0.7771	-1.6008	2.8716	0.1001	0.7342	0.5755	-2.384
Mexico	MEX	48400027	48402398	1	-1.5993	0.0527	0.5347	0.2112	-0.5607	-0.3164	0.3482	-0.2503
Mexico	MEX	48400027	48406753	1	-1.5856	-0.4314	-0.6446	-0.9735	-0.4151	-0.505	0.5755	-0.2503
Mexico	MEX	48400027	48400860	1	-1.7168	-0.7221	-0.9607	0.8182	0.4357	0.5094	-0.6852	-0.959
Mexico	MEX	48400027	48405701	1	-2.1555	0.0282	-0.8819	-2.6893	0.325	-0.5141	-1.2695	2.0955
Mexico	MEX	48400027	48401559	1	-1.1181	-0.2662	-0.5836	0.2699	-0.7887	0.3444	0.5755	-0.8443
Mexico	MEX	48400027	48404548	1	-1.329	0.0591	0.5966	1.0528	-0.0458	-0.8849	0.3482	0.1216
Mexico	MEX	48400027	48407107	1	-1.5157	-0.7306	0.0226	0.48	-0.8051	0.3004	0.3482	-0.222
Mexico	MEX	48400027	48400613	1	-2.8553	-0.847	-1.1926	0.5851	-0.3791	-1.6678	-0.0553	-0.806
Mexico	MEX	48400027	48409104	1	-1.1463	-0.2662	-0.227	0.137	-0.2665	-1.6678	-0.1722	-0.5912
Mexico	MEX	48400027	48406050	1	-1.8366	-0.9578	-1.3815	0.303	-0.3543	0.5454	-0.6625	-0.2819
Mexico	MEX	48400027	48402619	1	-1.7925	-0.0862	-0.8219	-0.5264	-2.0498	-0.7847	-0.7693	-0.587
Mexico	MEX	48400027	48408070	1	-1.7557	0.4012	-1.2567	0.4888	0.0417	-1.6678	-0.4801	-0.8802
Mexico	MEX	48400027	48405476	1	-0.8293
Mexico	MEX	48400027	48404877	1	-0.4157	0.5344	0.0226	0.1898	0.207	-0.8849	-0.6852	-0.6544
Mexico	MEX	48400027	48407129	0	-1.7036	-0.9334	-0.7638	0.2368	-0.1659	-0.4694	-0.1026	-0.9299
Mexico	MEX	48400027	48409008	0	-1.0636	-0.0219	1.4967	0.9997	0.1179	0.2159	0.5755	1.1013
Mexico	MEX	48400027	48407375	0	0.0948	0.5836	1.1752	0.974	0.9851	0.0402	0.8038	0.8375
Mexico	MEX	48400027	48406402	0	0.274	-0.7221	-0.6173	0.6687	-0.397	0.3142	1.3656	-0.3297
Mexico	MEX	48400027	48401655	0	-1.0465	1.1493	1.9359	0.7266	0.8913	0.8043	2.4277	0.833
Mexico	MEX	48400027	48408210	0	-2.4019	-0.7815	0.0226	0.4902	-0.4177	0.3295	0.5755	0.1216
Mexico	MEX	48400027	48408675	0	-2.127	0.8828	0.9192	0.4058	-0.19	0.4601	1.4793	2.0955
Mexico	MEX	48400027	48407896	0	-0.9225	-0.3587	-0.691	0.693	0.5058	1.2286	0.3415	0.4994
Mexico	MEX	48400027	48405246	0	-1.457	-0.0994	0.0226	1.0918	1.2556	-1.6678	0.5755	-0.1314
Mexico	MEX	48400027	48408282	0	-0.7024	0.6492	0.6407	0.4982	-0.2106	-0.5569	0.9911	0.1216
Mexico	MEX	48400027	48401346	0	-1.278	-0.1968	-0.5907	3.6039	0.0397	3.6292	-0.454	-0.8443
Mexico	MEX	48400027	48404702	0	-1.8907	0.1245	-0.4246	0.4052	0.3145	-1.6678	0.2287	1.2147
Mexico	MEX	48400027	48409449	0	-2.7168	-0.3531	-0.3802	0.5053	-0.5297	-1.6678	0.5755	-2.5027
Mexico	MEX	48400027	48403128	0	-0.6979	0.1852	0.0226	-0.2389	-0.4112	-0.5842	-0.1722	-0.959
Mexico	MEX	48400027	48405164	0	-1.0522	-0.59	0.0226	-0.0142	-0.7344	-1.6678	-1.5537	-1.113
Mexico	MEX	48400027	48405059	0	-1.3306	0.0634	0.6496	0.4365	0.3387	-1.6678	0.0256	-0.4607
Mexico	MEX	48400027	48400524	0	-0.7726	-0.4136	1.2899	0.9972	0.3259	-0.5309	0.0447	-0.2503
Mexico	MEX	48400027	48400025	0	-0.63	-0.891	-1.0935	0.9272	0.601	0.8449	0.5755	-0.6774
Mexico	MEX	48400027	48407899	0	0.2597	-0.7306	0.0457	0.404	0.0515	0.786	0.5755	0.2546
Mexico	MEX	48400027	48410022	0	-2.6529	-1.289	0.0226	-2.6893	-3.7095	-1.6678	0.5755	-2.5027
Mexico	MEX	48400027	48401358	0	-0.7375	0.1395	-0.7519	0.9061	0.448	0.3102	0.3473	-0.1563
Mexico	MEX	48400027	48408388	0	0.0856	2.6352	-0.7638	0.4516	0.36	-0.1073	0.6172	0.1216
Mexico	MEX	48400027	48401360	0	-0.8859	-0.2662	0.0226	0.3292	-0.7093	0.2179	0.3482	-0.2503
Mexico	MEX	48400028	48402713	1	-2.7021	-0.0862	0.0226	0.9549	0.4313	1.0702	0.5755	-0.7496
Mexico	MEX	48400028	48404744	0	-2.58	-0.8338		0.7348	-0.4819	0.5697
Mexico	MEX	48400028	48409986	0	-0.0899	-0.2771	-0.5042	0.4986	0.1034	0.4837	-0.5715	-1.2008
Mexico	MEX	48400028	48405717	0	-2.8843	-2.9627	-0.652	-1.2324	-2.0067	-0.4128	-1.9617	-2.5027
Mexico	MEX	48400028	48402406	1	-3.1381	-2.9627	-2.664	-0.6147	-1.5665	-1.2919	-1.5848	-2.5027
Mexico	MEX	48400028	48403708	1	-2.8506	-0.4314	-0.5034	-0.4225	-0.7269	-0.9292	0.5755	-0.5912
Mexico	MEX	48400028	48408425	1	-2.7651			-0.7563	-1.3842
Mexico	MEX	48400028	48403678	1	-3.0952	-1.3452	-0.9557	-1.2429	-3.7095	-0.7847	-2.1355	-2.5027
Mexico	MEX	48400028	48410240	0	-1.912	-0.8199	-0.3048	-0.4144	-1.6834	-0.4648	0.7264	-0.1884
Mexico	MEX	48400028	48408464	0	-2.0267	0.0763	-0.5034	0.4784	0.1513	-0.443	0.5755	-0.2503
Mexico	MEX	48400028	48405010	0	-4.3211	-1.2825	-1.6074	-1.2524	-3.7095	-1.6678	-1.305	-1.236
Mexico	MEX	48400028	48408341	0	-2.4699	0.4646	1.9359	0.9481	-0.0863	1.3075	1.536	2.0955
Mexico	MEX	48400028	48403444	0	-2.3452	-0.3341	0.2942	-0.0615	-0.6956	-0.9292	0.8038	-0.4607
Mexico	MEX	48400028	48403648	0	-2.865	0.2949	-0.3526	-0.3722	-1.0365	-0.2282	-0.1849	-2.5027
Mexico	MEX	48400028	48405273	0	-1.7844	-1.3091	-1.0869	0.5762	-1.4327	0.8268	0.5837	-0.8578
Mexico	MEX	48400028	48406785	0	-2.6184	0.4631	0.6533	1.0916	0.0379	-0.7739	0.5755	-1.6557
Mexico	MEX	48400028	48402615	0	-2.5686	-0.0862	0.0226	0.8644	-0.4419	1.2007	0.9628	0.4777
Mexico	MEX	48400028	48405260	0	-2.6098	-0.7199	-0.5836	0.3953	-0.4658	0.4308	-1.5588	-1.113
Mexico	MEX	48400028	48407442	1	1.1933	0.3875	0.0226	0.5091	0.532	0.6887	-0.0553	0.5553
Mexico	MEX	48400028	48410107	1	-2.986	-0.0862	-0.5373	-0.5016	-1.5517	-1.6291	0.1693	-0.5912
Mexico	MEX	48400028	48408984	1	-1.9834	2.6352	0.8038	-0.2085	0.0804	-0.8768	0.5755	0.4725
Mexico	MEX	48400028	48409200	1	-3.3218	-0.0862	-0.7902	-0.6315	-2.2782	-0.406	0.0221	-0.5912
Mexico	MEX	48400028	48407982	1	-2.264	-1.9174	-1.1926	-0.7563	-2.3208	0.0561	-0.3907	-1.3027
Mexico	MEX	48400028	48400616	1	-3.1654	-0.5743	-1.1926	-0.2253	-1.0048	-0.2674	0.0221	-0.7496
Mexico	MEX	48400028	48408513	1	-2.0648	0.0789	-0.5373	-0.318	-1.4746	-0.7946	-0.0553	-0.9943
Mexico	MEX	48400028	48404260	1	-1.7382
Mexico	MEX	48400028	48405657	1	-2.7868	-1.1416	-0.3802	-0.1465	-0.5977	-0.2393	0.0221	-0.1563
Mexico	MEX	48400028	48401548	1	-2.5899	-0.9845	0.7739	0.1837	-1.4019	0.2219	0.3768	-0.3917
Mexico	MEX	48400028	48407336	0	-1.7032	-2.9627	-1.1914	0.5	-0.9141	0.9768	-0.869	-0.5725
Mexico	MEX	48400028	48406892	0	-0.8318	0.7789	0.8961	1.2218	0.0705	1.0417	2.4277	0.3292
Mexico	MEX	48400028	48408951	0	-1.8479	-0.5128	0.0226	0.5143	0.2615	-1.6678	-0.414	0.1216
Mexico	MEX	48400028	48402358	0	-1.5717	-0.0994	-0.4728	-0.6447	-0.8957	0.3247	-0.5832	-0.7108
Mexico	MEX	48400028	48407590	0	-2.9829	0.7211	0.9192	0.1598	0.6395	0.119	0.3482	2.0955
Mexico	MEX	48400028	48409102	0	-3.5297	-1.3732	-0.9607	-0.2917	-1.2979	-0.153	-0.5832	-0.4377
Mexico	MEX	48400028	48406732	0	-3.0181	-0.0827	-0.6928	-0.2284	-0.9949	-0.9292	-1.2624	-0.2503
Mexico	MEX	48400028	48404927	0	-3.2812	-1.0913	-0.3403	0.9125	-0.42	1.0698	0.8047	0.149
Mexico	MEX	48400028	48406638	0	-2.6118	0.1276	-0.4246	-0.3016	-1.0259	-1.6678	0.3482	0.1216
Mexico	MEX	48400028	48404444	0	-2.4979	-0.4314	0.0226	0.2484	-0.8834	0.1871	-0.2668	0.1216
Mexico	MEX	48400028	48407345	0	-3.2232	-0.9363	-0.0413	0.4858	-0.6739	-0.0258	0.9911	0.4994
Mexico	MEX	48400028	48408503	0	-1.0909	-1.9174	-1.7832	-0.5152	-1.6697	0.227	-1.5588	-1.9384
Mexico	MEX	48400029	48409460	1	-2.3344	-0.948	-1.7832	0.4774	-1.4494	-1.6678	-2.1355	-1.7277
Mexico	MEX	48400029	48403255	1	-1.026	0.041	-0.227	0.7195	0.2243	-0.9292	0.5755	-0.5475
Mexico	MEX	48400029	48404774	1	-1.2621	-0.8802	-0.9607	0.2899	-1.1296	-0.1211	0.3482	-1.0494
Mexico	MEX	48400029	48404068	1	-0.6194	-0.4488	0.0226	3.6039	0.4265	0.8898	0.5755	0.1216
Mexico	MEX	48400029	48404307	1	-0.2761	-0.7221	-0.7638	0.0778	-0.7716	-0.0558	-0.2668	-1.7277
Mexico	MEX	48400029	48400396	1	-1.5039	-0.2662	-0.7984	0.2583	-0.7232	-1.5666	0.5755	-1.1252
Mexico	MEX	48400029	48404863	1	-0.2072	0.3875	-0.227	0.0814	-0.5884	0.3793	0.5755	-0.2503
Mexico	MEX	48400029	48408091	1	-0.0124	-0.2662	0.0226	0.6403	-0.1228	0.5837	-0.3055	0.1216
Mexico	MEX	48400029	48409943	1	0.1299	-0.6019	-0.5034	0.6528	-0.4652	-1.6678	0.31	-0.6774
Mexico	MEX	48400029	48407905	1	-0.0379	1.1132	-0.5907	1.0488	0.2036	-0.0033	0.3482	-1.3718
Mexico	MEX	48400029	48405459	1	-0.6699	-0.5717	-1.0935	0.4583	0.3097	0.7182	0.5755	-0.4946
Mexico	MEX	48400029	48404144	1	-1.9876	-0.0862	-0.7638	0.3343	-0.5892	0.413	-0.0553	-0.7496
Mexico	MEX	48400029	48405356	1	-0.6512	-0.7221	0.4173	0.1303	-0.3999	-0.2532	0.1701	-0.4607
Mexico	MEX	48400029	48402424	1	-1.6702	-0.4203	-0.5034	0.4976	-0.4945	-1.6678	-0.1722	-0.2503
Mexico	MEX	48400029	48407933	1	-0.8241	-0.2479	-0.7638	-0.0438	-1.5938	0.2978	0.5755	-0.2503
Mexico	MEX	48400029	48403415	1	-0.8269	-1.0202	-0.9607	-0.1926	-0.855	-1.6678	0.0221	-2.5027
Mexico	MEX	48400029	48403834	1	-0.4262	0.2516	-0.3802	0.5494	-0.5789	0.1151	0.5755	-0.6924
Mexico	MEX	48400029	48406034	1	0.0231	-0.5994	0.0226	1.1042	-1.2069	0.1482	-0.1722	-0.3297
Mexico	MEX	48400029	48408196	0	-0.1166	-0.0966	0.0226	0.1319	-1.2974	0.1569	0.5755	0.388
Mexico	MEX	48400029	48407274	0	-1.652	0.5251	1.9359	1.09	0.4037	1.366	-0.1026	1.0448
Mexico	MEX	48400029	48400219	0	-2.8182	-0.5847	-0.2827	-0.2516	-3.7095	-0.153	-0.6852	-0.1563
Mexico	MEX	48400029	48405066	0	-1.8001	-0.885	1.2339	0.5136	0.6769	-1.6678	-0.1849	-1.4399
Mexico	MEX	48400029	48404534	0	-1.5027	-1.0197	0.0226	0.8714	0.6244	0.6324	0.5755	0.1216
Mexico	MEX	48400029	48405124	0	0.7193	-0.5994	1.1657	-0.0258	-0.323	0.1073	-0.0553	-0.4607
Mexico	MEX	48400029	48401908	0	-1.8672	-0.0862	-0.7638	-0.2757	-1.5286	-1.6678	0.1648	-0.9299
Mexico	MEX	48400029	48408472	0	0.139	-0.0072	0.0226	0.3936	0.4165	0.4271	1.2262	0.1216
Mexico	MEX	48400029	48400835	0	0.3487	-0.7027	-0.6173	1.0627	0.6081	1.2552	-0.1026	-0.7887
Mexico	MEX	48400029	48408373	0	-2.0819	-0.59	0.0226	-0.9438	-0.0992	-1.6678	-0.2821	-0.1563
Mexico	MEX	48400029	48404474	0	-0.4874	0.7914	0.8348	1.2396	0.8392	0.1637	-0.1727	-0.419
Mexico	MEX	48400029	48410019	0	0.6416	0.0747	0.7804	1.2518	0.1585	-1.6678	0.7264	-0.0265
Mexico	MEX	48400029	48408475	0	-0.9841	-0.2662	-0.4806	0.3554	0.1282	-0.0026	0.5755	-0.946
Mexico	MEX	48400029	48409110	0	-1.8783	-0.59	-0.3802	0.3011	-0.7358	0.6881	-0.0553	-0.2503
Mexico	MEX	48400029	48408798	0	0.1528	-0.2662	0.0226	0.0276	-0.2128	-0.568	-0.4805	-0.8947
Mexico	MEX	48400030	48404787	1	-1.3897	-0.2479	-0.5836	0.6359	-0.9754	1.2547	-0.1953	-0.959
Mexico	MEX	48400030	48407458	1	-2.3233	-1.4817	-0.227	-2.6893	-3.7095	-1.6678	-0.4948	-0.806
Mexico	MEX	48400030	48406781	1	-3.6482	-1.9613	-1.1926	-2.6893	-2.1946	-1.6678	-0.6852	-1.6155
Mexico	MEX	48400030	48404426	1	-1.611	-0.7199	-0.5034	0.2618	0.9352	0.117	0.5755	0.1216
Mexico	MEX	48400030	48405744	1	-1.8468	0.631	1.1657	0.6746	0.1442	0.5684	2.4277	-0.0867
Mexico	MEX	48400030	48401894	1	-1.5473	-1.3796	-0.6116	0.0515	-1.5403	0.0656	0.1922	-1.3027
Mexico	MEX	48400030	48408504	1	-1.9088	-0.8977	0.0226	-2.6694	-3.4625	-1.6678	-0.1722	0.1216
Mexico	MEX	48400030	48405598	1	-2.1862	-0.0862	0.0226	0.6053	-0.1668	1.5721	0.5755	-1.4344
Mexico	MEX	48400030	48400632	1	-2.0532	0.0666	0.3461	0.3085	0.0845	0.1574	1.3918	1.2841
Mexico	MEX	48400030	48408630	1	-1.8307	0.468	-0.75	0.6707	-0.4968	0.1916	0.1648	-1.1252
Mexico	MEX	48400030	48406262	1	-1.8097	0.3151	0.8348	0.8228	0.6063	0.3156	0.5755	-0.4607
Mexico	MEX	48400030	48408933	1	-0.8441	1.0919	1.9359	1.4697	1.0207	2.2172	1.3918	1.1232
Mexico	MEX	48400030	48400021	1	-3.1881	-0.59	-0.5373	-0.4383	-1.137	-0.1845	0.0221	-0.7108
Mexico	MEX	48400030	48407996	1	-1.7446	1.153	0.6496	0.592	0.1957	0.2587	0.5858	-0.8443
Mexico	MEX	48400030	48400940	1	-1.8311	-0.0862	0.586	0.5655	-1.4653	-1.6678	0.5755	0.1216
Mexico	MEX	48400030	48408548	1	-1.4485	0.2644	0.0226	0.4801	0.1078	1.4726	0.5755	0.1216
Mexico	MEX	48400030	48402756	1	-1.9166	-0.5743	-0.9947	-0.2563	-0.7205	-0.0625	-0.6852	-0.959
Mexico	MEX	48400030	48407862	1	-2.1249	0.5946	0.6131	0.2654	-0.7579	1.6652	0.9911	-1.4344
Mexico	MEX	48400030	48403590	1	-2.1398	-0.59	-0.7638	-0.0828	-0.5848	0.2297	0.0152	-0.2133
Mexico	MEX	48400030	48409560	1	-2.4715	-0.4314	1.9359	0.7113	-1.372	-0.0935	0.5755	0.1216
Mexico	MEX	48400030	48407870	1	-1.7154	-1.4418	0.0226	-2.6893	-2.1193	-0.0821	0.3482	-1.1811
Mexico	MEX	48400030	48400464	1	-1.8603	-0.5847	0.8961	0.4558	-0.6477	1.3379	0.3482	-0.9111
Mexico	MEX	48400030	48400884	1	-1.4234	0.0502	-0.691	0.2907	0.119	-0.3883	0.3482	0.2203
Mexico	MEX	48400030	48401403	0	-2.3998	-2.024	-1.0611	0.4563	-1.2133	-0.5842	-1.5537	-2.5027
Mexico	MEX	48400030	48403877	0
Mexico	MEX	48400030	48404230	0	-2.4894	0.0789	0.0226	0.2988	-1.0267	0.4239	0.8038	0.1216
Mexico	MEX	48400030	48405792	0	-2.2838	-0.7114	-1.2891	0.5448	0.4584	1.0452	-0.8738	-1.113
Mexico	MEX	48400030	48402405	0	-0.7478	-0.4314	-1.2193	0.656	-0.5739	0.4917	0.5755	-0.8102
Mexico	MEX	48400030	48406582	0	-2.2128	-0.809	0.0226	-0.1447	-0.2091	-1.2919	-0.5832	-0.4377
Mexico	MEX	48400030	48408844	0	-1.5459	-1.0827	-0.6863	-0.0227	-2.6039	0.7633	-0.6595	-2.5027
Mexico	MEX	48400030	48405728	0	-1.9124	-2.4679		-0.1288	-2.3695	-1.3832		0.2205
Mexico	MEX	48400030	48406945	0	-0.1114	-0.0994	0.0457	1.0467	0.2163	1.5656	1.2262	0.7864
Mexico	MEX	48400030	48410118	0	0.1461	0.4669	0.0226	0.9495	0.2515	1.533	1.2262	0.1216
Mexico	MEX	48400030	48405796	0	-0.784	0.0789	0.3461	0.3914	0.9755	0.4512	2.4277	-0.7108
Mexico	MEX	48400030	48408565	0	0.3483	0.9349	0.1213	0.5947	0.45	0.2899	0.0105	0.9444
Mexico	MEX	48400030	48406547	0	-1.4781	-1.3452	0.0226	1.0206	0.2274	1.0069	-0.2907	-0.6774
Mexico	MEX	48400030	48407615	0	-2.0483	0.3289	0.6755	2.0261	1.2524	1.6142	1.3656	0.4777
Mexico	MEX	48400030	48407738	0	-1.6041	-0.59	-0.3802	0.7804	0.3179	1.0402	0.3482	-0.5912
Mexico	MEX	48400030	48408926	0	0.4238	0.6464	-2.664	-0.3268	-2.1592	-0.2436	1.3656	-1.1811
Mexico	MEX	48400030	48407322	0	-2.3413	-1.6881	-0.7445	0.7252	-0.5443	1.4721	-0.8738	-1.2874
Mexico	MEX	48400030	48402372	1	0.3992	-1.8001	-1.5248	1.0127	-0.4839	0.9423	0.5755	-0.2503
Mexico	MEX	48400031	48403035	1	-2.2351	-0.0862	-0.6173	-0.0847	-0.6764	0.3551	0.5755	-1.1252
Mexico	MEX	48400031	48408514	0	-3.913	-0.7199	-0.5034	0.0176	-0.3724	-1.6291	0.5755	-0.2503
Mexico	MEX	48400031	48402953	0	-2.3367
Mexico	MEX	48400032	48406996	1	-1.1695	-0.0994	-0.5034	0.2274	-1.5131	-0.0688	0.3482	-0.2503
Mexico	MEX	48400032	48400688	1	0.3663	0.1069	0.693	-0.0955	-1.24	0.1722	-0.3206	-0.2726
Mexico	MEX	48400032	48409007	1	-1.7632	-0.9363	-2.664	-0.4517	-2.1496	-1.6678	-0.0823	-0.7712
Mexico	MEX	48400032	48407612	1	-1.8495	-2.9627	0.3461	-0.2252	-1.5218	-1.6678	0.1922	-2.5027
Mexico	MEX	48400032	48402981	1	-1.2308	-1.0212	-0.7249	0.4254	-1.0838	0.6398	-0.4801	-1.1252
Mexico	MEX	48400032	48404060	1	-0.9005	-0.847	-0.8807	0.5138	-0.2978	0.888	2.4277	-0.7363
Mexico	MEX	48400032	48408738	1	-1.138	-2.4131	-2.664	0.7113	-0.3589	-0.4128	-1.7719	-1.7071
Mexico	MEX	48400032	48401174	1	0.569	-0.9872	-1.682	1.0576	-0.0267	-0.4463	0.5285	-0.3954
Mexico	MEX	48400032	48408206	1	-0.8378	-0.7221	-0.4728	0.4897	0.0787	-0.5676	0.3482	-1.113
Mexico	MEX	48400032	48407344	1	-2.5409	-1.4456	-2.664	0.2288	-2.8697	0.1665	-2.1355	-2.5027
Mexico	MEX	48400032	48400607	1	-2.3899	-0.59	0.0226	0.2287	-0.11	0.5265	0.0221	-0.1563
Mexico	MEX	48400032	48405505	1	-0.1424	-0.0862	-0.3802	-0.0115	0.5616	-1.6678	0.0221	-0.4607
Mexico	MEX	48400032	48401803	1	-1.6449	-0.7306	-0.7501	-0.2619	-1.416	0.3496	-0.454	-1.3718
Mexico	MEX	48400032	48409051	1	-2.1576	-0.0862	-2.664	-1.1416	-2.8083	-1.6678	0.5755	-2.5027
Mexico	MEX	48400032	48409270	1	-1.5113	-0.8324	1.1752	-0.0978	-0.9705	0.2745	-0.0987	-0.8443
Mexico	MEX	48400032	48408363	1	-1.5945	-0.4343	0.8591	-0.0998	-0.6122	-0.0026	-0.2852	2.0955
Mexico	MEX	48400032	48401082	1	-0.7203	-0.0862	-0.9947	1.2836	0.6262	1.5496	0.5755	0.1216
Mexico	MEX	48400032	48409427	1	-1.6757	-1.1429	-0.227	0.1053	-0.0408	-0.2348	-0.3733	-0.1563
Mexico	MEX	48400032	48404707	1	-2.2601	-1.175	-1.0741	-1.4428	-1.1038	0.5041	0.0256	0.1216
Mexico	MEX	48400032	48410278	1	-1.7876	-0.4314	0.0226	0.7488	0.3405	0.3004	0.5755	-0.2503
Mexico	MEX	48400032	48402101	1	0.0688	-0.0862	0.0226	1.463	2.0259	1.0245	0.775	0.1216
Mexico	MEX	48400032	48403452	1	-1.3434	-0.9724	-0.3802	1.0697	0.4968	0.7634	-0.3763	-0.5912
Mexico	MEX	48400032	48404848	1	-2.7935	-0.0862	0.0226	3.6039	4.8357	-1.6678	0.5755	-0.2503
Mexico	MEX	48400032	48403312	0	-1.1338	-0.8893	-0.2827	0.5063	-0.3072	1.6853	0.0256	-0.222
Mexico	MEX	48400032	48402237	0	-1.1051	-1.2419	-0.2943	0.6941	0.083	1.3043	0.8038	-0.8333
Mexico	MEX	48400032	48405161	0	-0.1569	-1.1378	-0.6446	0.1053	-1.4045	-0.4694	-0.5974	-0.959
Mexico	MEX	48400032	48401735	0	-1.7326	-0.2479	0.0226	-0.401	-0.5722	-0.0712	0.5755	-0.2503
Mexico	MEX	48400032	48406890	0	1.012	0.4513	1.9359	3.6039	2.2837	0.2985	2.4277	2.0955
Mexico	MEX	48400032	48400352	0	-0.0155	0.0666	-0.691	0.5642	0.1908	-0.0589	-0.0553	-0.6774
Mexico	MEX	48400032	48407359	0	-0.9538	-0.7221	-1.6877	-0.38	-0.8054	-0.1238	-0.3733	-1.1252
Mexico	MEX	48400032	48403010	0	-2.0151
Mexico	MEX	48400032	48404811	0	-1.8963	-0.4314	1.1752	1.0374	0.3468	1.3195	0.5755	0.1216
Mexico	MEX	48400032	48406346	0	-0.6497	-1.4447	-0.6863	0.1282	-0.4141	0.0935	0.3482	0.4504
Mexico	MEX	48400032	48407437	0	-1.1483	-0.0862	0.0226	1.2836	0.8779	1.3521	0.5755	0.1216
Mexico	MEX	48400032	48401137	0	-1.4504	-0.5847	0.5347	-1.1433	-1.8205	-1.6678	0.9911	-0.2503
Mexico	MEX	48400032	48402608	0	-2.1965	-1.0212	0.0226	0.7113	-0.0408	0.8754	0.3482	-0.6774
Mexico	MEX	48400032	48401265	0	-2.0012	-1.175	-0.7183	0.9179	-0.0786	-1.2919	-0.4801	-0.8947
Mexico	MEX	48400032	48400216	0	-1.7748	-0.4509	-1.1926	0.5194	-0.8799	-0.6426	0.1648	0.1216
Mexico	MEX	48400032	48403428	0
Mexico	MEX	48400033	48402542	1	0.5559	0.7308	0.9192	0.5807	-0.3567	0.9649	-0.0987	-0.1314
Mexico	MEX	48400033	48407111	1	0.5654	0.631	1.9359	0.418	-0.7229	-0.0465	-1.2106	0.8567
Mexico	MEX	48400033	48400097	1
Mexico	MEX	48400033	48403613	1	-0.2723	-0.2479	-0.9607	0.53	-0.5369	0.2798	-0.4771	-0.7685
Mexico	MEX	48400033	48409865	1	-1.8702	-0.0862	-1.4798	-0.0379	-0.6115	0.2397	-0.1026	-1.3718
Mexico	MEX	48400033	48405302	1	-0.9969	0.1395	-0.5252	0.4275	-0.717	0.6838	0.0215	-0.5768
Mexico	MEX	48400033	48406974	1	-0.1476	0.4435	1.9359	0.563	-0.0438	-0.8849	1.5037	0.2465
Mexico	MEX	48400033	48408958	1	0.1539	0.0467	0.5143	0.7934	0.0272	0.9011	0.1701	-1.236
Mexico	MEX	48400033	48407306	1	-0.5042	0.5836	0.6847	0.5978	-0.0202	0.207	-0.3237	0.5759
Mexico	MEX	48400033	48401059	1	-0.5868	-0.4166	-1.007	0.4023	0.0522	0.4148	-0.2852	-1.1518
Mexico	MEX	48400033	48409824	1	0.8023	1.1352	1.9359	0.7747	1.269	1.0276	0.5826	2.0955
Mexico	MEX	48400033	48408492	1	-1.1935	-0.8419	0.4907	0.4536	-0.9906	-0.4223	-0.6004	0.2525
Mexico	MEX	48400033	48402357	1	0.2785	-0.59	-0.691	0.4559	0.2832	0.6844	-0.4801	-0.2503
Mexico	MEX	48400033	48407128	1	-0.073	-0.59	-0.3802	0.0348	-0.2789	0.3432	-0.2821	-0.4607
Mexico	MEX	48400033	48409139	1	-0.307	1.0299	0.586	0.4849	0.6258	0.5902	-0.4948	-0.7507
Mexico	MEX	48400033	48400823	1	0.2439	-1.2115	-2.664	1.2836	0.7534	1.0062	0.5755	0.1216
Mexico	MEX	48400033	48403853	1	-0.9855	1.3697	1.9359	0.8574	0.1003	1.3638	2.4277	2.0955
Mexico	MEX	48400033	48410128	1	-0.5697	-0.7199	-0.5034	0.5872	-1.0578	0.903	0.1693	-0.5475
Mexico	MEX	48400033	48407146	1	0.493	2.6352	1.9359	0.6124	0.414	1.551	1.0602	-1.0071
Mexico	MEX	48400033	48404311	1	-1.556	0.5042	0.0226	0.5207	0.4061	0.6213	-0.0551	-0.2503
Mexico	MEX	48400033	48401507	1	-0.2683	-0.0862	0.0226	3.6039	1.049	0.2717	0.3482	-0.222
Mexico	MEX	48400033	48408701	1	-1.4254	-1.022	1.4187	0.8123	-0.3482	0.7783	1.836	1.1232
Mexico	MEX	48400033	48402455	1	0.7776	0.0666	0.6755	0.5218	-0.2363	0.362	0.075	-0.6073
Mexico	MEX	48400033	48408893	1	-1.2986	0.0763	-0.5034	-0.2399	-0.8347	-0.3516	0.1693	-1.1078
Mexico	MEX	48400033	48400707	0	0.2649	-0.0219	0.6407	0.6126	0.1626	1.0722	-1.4013	-0.1314
Mexico	MEX	48400033	48408167	0	0.9124	0.7763	0.8348	0.6881	0.9827	0.4466	1.4834	-0.1563
Mexico	MEX	48400033	48405877	0	-1.5406	0.0502	-0.7902	0.3418	-0.4261	0.4358	-0.1727	-0.1314
Mexico	MEX	48400033	48406142	0	1.269	0.0467	1.013	0.1817	0.6394	0.5713	-0.176	1.0431
Mexico	MEX	48400033	48407454	0	0.5732	0.9718	-1.7832	1.199	0.5109	1.3072	-0.3912	0.6559
Mexico	MEX	48400033	48406469	0	-1.7712	-0.0252	0.9268	0.6842	0.955	1.2139	0.3482	0.149
Mexico	MEX	48400033	48405128	0	-0.4328	0.0341	0.4173	0.438	0.1649	0.0839	0.0221	1.4234
Mexico	MEX	48400033	48406234	0	-1.9418	-0.7375	-1.1926	1.1758	-0.0036	0.8844	-0.8738	-0.1563
Mexico	MEX	48400033	48400615	0	-0.4318	0.6608	1.9359	1.1657	0.2465	0.8932	0.5684	0.4994
Mexico	MEX	48400033	48406411	0	-1.1926	-0.0862	1.1355	0.584	-0.0258	0.5158	1.1171	2.0955
Mexico	MEX	48400033	48408799	0	0.626	0.4435	0.4173	0.8071	0.1146	-0.1817	0.5755	0.1216
Mexico	MEX	48400033	48410190	0	0.7391	-0.4314	-0.5034	0.2933	-0.6573	0.6365	-0.6852	-0.5093
Mexico	MEX	48400033	48407625	0	-0.5079	0.1945	0.8348	0.8015	-0.0738	-0.2886	0.9911	0.2546
Mexico	MEX	48400033	48405775	0	-2.244	-0.8357	-0.6116	-0.1155	-2.1946	-1.5744	-0.4801	-0.918
Mexico	MEX	48400033	48402518	0	-1.837	0.5836	-0.3802	0.9123	0.1368	1.0146	-0.2821	0.2224
Mexico	MEX	48400033	48407989	0	-0.1039	-0.7221	-0.5907	0.6285	-0.2831	0.9002	0.0256	-0.222
Mexico	MEX	48400034	48402599	0	-3.1218	-1.0212	-1.1926	-0.2605	-0.9777	0.36	0.5755	-2.5027
Mexico	MEX	48400034	48401386	0	-3.0631
Mexico	MEX	48400034	48400177	0	-2.7014	1.1576		-0.1642	-1.1913	-0.8849
Mexico	MEX	48400034	48409162	0	-2.4123			-2.6907	-0.6295	-1.524
Mexico	MEX	48400034	48403945	1	-3.6757	-0.8305	-1.4131	-1.0539	-2.2966	-0.0688	-1.6649	-1.7361
Mexico	MEX	48400034	48401804	1
Mexico	MEX	48400034	48400007	1	-3.3494				-3.6296
Mexico	MEX	48400034	48401286	0	-3.3736				-0.7419
Mexico	MEX	48400035	48407776	1	-2.3394	-0.4203	-1.1996	-0.677	-2.1592	-0.7847	-0.2852	-1.0101
Mexico	MEX	48400035	48407619	1	-2.7631
Mexico	MEX	48400035	48402884	1	-2.827	-1.3922	-0.1744	-2.6893	-1.6138	-0.4128	-0.3272	-2.5027
Mexico	MEX	48400035	48406427	1	-2.2802	-1.2039	-1.0935	-1.2524	-3.7095	0.1995	0.1693	-0.5475
Mexico	MEX	48400035	48401488	1	-2.8053	-0.7065	-0.3802	-0.6898	-1.7477	-0.042	-0.3912	-0.1563
Mexico	MEX	48400035	48405114	1	-2.8645	-0.8893	-2.664	-2.6893	-3.7095	-1.6678	0.0221	-2.5027
Mexico	MEX	48400035	48405312	1	-3.5394	1.1306	-1.0611	-1.0068	-2.9562	-0.801	0.1693	-1.3649
Mexico	MEX	48400035	48409174	1	-2.8897	-1.3117	-1.1926	-2.6893	-2.5785	-1.6678	-0.6852	-1.1252
Mexico	MEX	48400035	48405510	1	-4.0135	-0.5799	-1.4877	-0.5016	-1.0903	-0.0041	-0.0987	-1.6557
Mexico	MEX	48400035	48407929	0	-1.4405	-0.983	-0.227	-0.2114	-0.9717	-0.0041	-0.4948	-0.6774
Mexico	MEX	48400035	48404572	0	-2.5433	0.0666	-1.0935	-0.2975	-0.5039	-0.2282	-0.1026	-1.275
Mexico	MEX	48400035	48409287	0	-1.6868	-0.0862	-0.2827	-0.5571	-0.9995	-1.6678	0.5999	-0.6774
Mexico	MEX	48400035	48405815	0	-2.4427	-0.0219	0.7739	-0.2257	-1.4406	0.1609	1.2568	0.9444
Mexico	MEX	48400035	48403422	0	-2.7635	0.5859	0.0226	-0.3281	-1.683	-0.0938	0.0256	0.5759
Mexico	MEX	48400035	48403610	0	-3.34	-0.0862	0.0226	-0.9998	-1.8742	-0.801	0.0256	-0.5305
Mexico	MEX	48400035	48406609	0	-2.6513	0.0634	0.0226	-2.6893	-2.4298	-0.8849	0.1648	-0.5265
Mexico	MEX	48400036	48402995	1	-0.2222	0.4658	-1.3626	0.153	-1.0846	0.54	-0.5031	-0.9943
Mexico	MEX	48400036	48407263	1	-0.9891	-1.1763	0.0226	-0.273	-0.2654	0.2181	-0.3733	-0.4377
Mexico	MEX	48400036	48401886	0	0.1422	2.6352	1.9359	1.6131	2.0652	3.6292	2.4277	2.0955
Mexico	MEX	48400036	48407287	0	-1.2816	1.0508	1.0433	1.8107	0.9242	2.2824	1.836	1.3857
Mexico	MEX	48400036	48404143	0	-1.7126		0.0226	-0.4847	-0.6624	-0.799	-0.4948	-0.5305
Mexico	MEX	48400036	48406143	0	-1.9796	2.6352	1.2899	1.0923	0.3125	1.2897	2.4277	1.0904
Mexico	MEX	48400036	48405588	0	0.4521	0.4158	1.9359	3.6039	1.516	3.6292	1.2607	2.0955
Mexico	MEX	48400036	48406043	0	0.3835		-1.4131	0.7479	0.7387	0.1213	-0.3876	-1.0424
Mexico	MEX	48400036	48405754	1	-1.8477	-1.2775	-0.8106	0.574	-1.7293	-1.5493	-0.3553	-0.4607
Mexico	MEX	48400036	48404206	1	-1.1261	-0.2479	0.4317	0.7505	1.1473	0.3053	-0.2668
Mexico	MEX	48400036	48402659	1	-1.7566	-2.2046	-2.0338	-0.6276	-3.7095	-1.6678	-2.1355	-2.5027
Mexico	MEX	48400036	48407668	1	-1.0845	-0.4363	-0.9674	1.3226	0.3304	1.5368	-0.7897	-1.3639
Mexico	MEX	48400036	48400201	1	-0.4095	1.7671	-0.6108	0.2264	0.4484	-0.8768	0.563	-1.0507
Mexico	MEX	48400036	48406176	1	-2.4306	-0.9363	-0.8279	-0.4865	-1.5437	-0.1778	-2.1355	-0.2503
Mexico	MEX	48400036	48404040	1	-2.8	-0.1106	0.1453	-0.2806	-0.659	-0.5531	-0.2852	-0.5912
Mexico	MEX	48400036	48409429	1	-3.0786	-2.9875	-1.0935	-2.6893	-0.9291	-1.6678	-0.6852	-1.1252
Mexico	MEX	48400036	48408342	1	-0.3689	0.1605	0.0226	0.4788	-0.6353	-0.4207	0.5755	0.1216
Mexico	MEX	48400036	48409996	1	-2.6172	0.3404	-0.6643	-2.0365	-1.041	-1.6678	-1.0753	-1.6557
Mexico	MEX	48400036	48409540	1	-0.2446	-0.4343	1.2899	-0.2547	0.2115	0.419	0.5755	-0.1565
Mexico	MEX	48400036	48402268	1	0.0167	2.6352	-0.6173	0.7333	0.8886	1.0844	0.5755	2.0955
Mexico	MEX	48400036	48401754	1	-0.6082	1.1352	-1.461	0.4451	-0.5441	-0.4318	-0.1527	1.1508
Mexico	MEX	48400036	48406554	1	-0.0775	-0.0862	0.0226	0.8653	0.3638	0.5383	-0.4948	-0.7507
Mexico	MEX	48400036	48408395	0	-0.4278	-0.7683	-1.842	0.6354	-1.8244	0.5633	0.0684	-2.5027
Mexico	MEX	48400036	48406005	0	-1.9029	-0.0862	-1.0935	-1.3102	-1.9146	-0.3261	-0.5832	-1.4344
Mexico	MEX	48400036	48405165	0	0.3309	-0.0862	0.0226	0.7113	-0.6395	0.4394	0.5755	0.1216
Mexico	MEX	48400036	48410049	0	-1.2899	-0.0862	0.0226	1.2292	1.9016	1.5721	0.5755	0.1216
Mexico	MEX	48400036	48404029	0	-3.1076	-1.3782	-0.7585	-2.419	-3.7095	-0.21	-2.1355	-2.5027
Mexico	MEX	48400036	48405641	0	-0.3904	-1.273	-1.2257	-2.6893	-1.3207	-1.2919	0.0221	-0.8443
Mexico	MEX	48400036	48402674	0	-1.4643	-1.7717	-2.664	0.2702	0.0101	0.5793	-0.6027	0.1824
Mexico	MEX	48400036	48406403	0	-0.5126	-0.4174	0.0226	1.0495	0.0967	0.7835	-0.2821	1.1508
Mexico	MEX	48400036	48400945	0	-1.9495	-1.3452	-1.1926	0.7113	-0.0408	1.0062	0.5755	0.1216
Mexico	MEX	48400036	48407902	0	-0.5455	-0.0899	1.9359	3.6039	-3.7095	-1.6678	2.4277	2.0955
Mexico	MEX	48400036	48404889	0	-1.8407	0.9535	-0.7902	0.4524	-0.3316	1.2338	-0.4996	-1.5946
Mexico	MEX	48400036	48409706	0	-2.341	0.7062	1.036	0.3397	0.6645	1.133	-0.4835	1.1013
Mexico	MEX	48400036	48403896	0	-2.0204	-0.0306	1.9359	0.1722	0.0923	-0.1073	1.3918	0.3092
Mexico	MEX	48400036	48407341	0	-0.9071			0.8924		1.0379
Mexico	MEX	48400036	48401525	0	-1.6275	2.6352	0.7162	9.00E-04	-0.0997	-0.3239	0.8098	0.9642
Mexico	MEX	48400036	48400531	0	-1.6703	-1.3452	-1.1926	0.8913	0.6032	-0.2825	-0.6791	-1.1252
Mexico	MEX	48400037	48402934	1	-1.7543	0.5859	1.9359	1.2944	0.711	1.5721	0.5755	0.1216
Mexico	MEX	48400037	48407383	1	0.1987
Mexico	MEX	48400037	48404568	1	-2.3788	-0.5743	0.0226	-0.111	-0.6918	-0.7433	-0.2852	-1.6557
Mexico	MEX	48400037	48409917	1	-2.3565	-0.9279	-0.8219	0.1318	-0.9481	0.0331	-0.869	-2.5027
Mexico	MEX	48400037	48404556	1	-2.7888	-1.3888	-0.7836	-0.3409	-1.3907	0.1099	-0.3733	-2.5027
Mexico	MEX	48400037	48405122	1	-1.0186	-0.2062	-0.9607	0.3775	-0.2397	0.2666	0.075	-0.4607
Mexico	MEX	48400037	48401521	1	-2.1537	-0.5847	-0.9607	0.2376	-0.8303	-1.6678	-0.2852	0.1216
Mexico	MEX	48400037	48402583	1	-2.6113	-0.0862	-0.691	0.9891	0.3954	0.1055	-0.0823	-1.1252
Mexico	MEX	48400037	48403447	1	-1.6841	0.4309	0.0226	0.617	-0.1566	0.7772	0.3482	-0.2503
Mexico	MEX	48400037	48406484	1	-0.9438	0.7211	-0.2614	-0.0221	0.2392	-0.8768	-0.4771	-1.044
Mexico	MEX	48400037	48409860	1	-2.5292	-0.9334	-0.7638	0.5504	-2.5723	-1.6678	-0.8686	-2.5027
Mexico	MEX	48400037	48408397	1	-1.5923	-2.9627	-2.664	-1.0663	0.9356	0.4641	0.5755	-2.5027
Mexico	MEX	48400037	48408044	1	1.3401	-2.4131	1.9359	1.8489	4.8357	1.1087	2.4277	0.1216
Mexico	MEX	48400037	48410288	1	-1.4223	-0.4314	-0.8627	-0.4078	-1.3813	-1.6678	0.3482	-0.5475
Mexico	MEX	48400037	48409409	1	0.7446	-0.157	1.9359	0.8866	-0.8412	2.0568	2.4277	0.1216
Mexico	MEX	48400037	48409644	1	-0.6756	-0.0862	0.0226	1.2387	-0.3679	0.101	-0.454	-0.5305
Mexico	MEX	48400037	48404935	1	-1.278	-0.5297	-0.4246	-0.1406	-1.4499	-1.6678	0.1701	0.4926
Mexico	MEX	48400037	48403207	1	-0.375	-1.4965	-1.4609	3.6039	0.7499	0.5529	-2.1355	-2.5027
Mexico	MEX	48400037	48404175	0	-1.0852	2.6352	0.6568	0.5131	-0.3063	-1.6678	1.2107	-0.7441
Mexico	MEX	48400037	48405739	0	-1.2705	0.32	-0.4661	0.7113	-0.2115	-1.6678	0.3415	0.7864
Mexico	MEX	48400037	48405345	0	-0.5622	-2.9627	0.0226	1.5982	1.0143	0.5827	0.5755	0.1216
Mexico	MEX	48400037	48402882	0	-2.0675	-1.3452	0.586	-0.0438	-0.4214	0.4394	0.5755	0.1216
Mexico	MEX	48400037	48408338	0	-1.1521	-0.4488	-1.5554	0.6422	0.5657	0.4869	0.5755	0.1216
Mexico	MEX	48400037	48408977	0	-2.6599	-1.4806	-1.9114	0.7612	-0.3606	-1.6678	-1.4657	0.5553
Mexico	MEX	48400037	48408672	0	-1.8391	-0.6394	1.4187	1.4654	-0.5592	0.4394	-0.3733	-0.3297
Mexico	MEX	48400037	48400222	0	-2.5461	-0.0862	-0.9607	0.1776	-1.0174	-0.1082	-0.1026	-0.9299
Mexico	MEX	48400037	48407723	0	-1.7642	0.0634	-2.664	0.7113	-0.0408	-0.7847	-2.1355	-1.1252
Mexico	MEX	48400037	48403892	0	-2.0912	2.6352	1.9359	0.6396	0.0248	0.8096	2.0386	2.0955
Mexico	MEX	48400037	48400744	0	-1.7596	-0.0862	0.0226	0.2027	-0.7206	0.201	0.5755	-0.8198
Mexico	MEX	48400037	48407575	0	-1.6125	0.1852	0.586	-0.5083	0.1789	-0.7433	-0.0987	-0.2895
Mexico	MEX	48400037	48403270	0	-1.7009	-0.1968	0.0226	1.3564	0.3778	-1.0529	-0.8094	-1.3027
Mexico	MEX	48400037	48409066	0	-1.8647	-0.836	-1.5438	-0.9574	-1.5547	-0.4318	0.1648	-0.5251
Mexico	MEX	48400037	48409584	0	-1.5834	-0.0862	-0.691	-2.6893	-0.0408	-1.6678	-1.5588	-1.1252
Mexico	MEX	48400037	48402823	0	-0.8599	-0.6447	0.0226	0.7933	0.6976	0.5137	0.4316	-1.7533
Mexico	MEX	48400037	48405456	0	-2.5046	-2.1099	0.0226	-0.4319	-1.5748	-0.8437	-0.4367	-1.1252
Mexico	MEX	48400037	48404483	0	-1.5777	-0.0862	-0.7445	0.3656	-0.9057	0.381	1.3656	0.4994
Mexico	MEX	48400037	48405594	0	-0.8323	-0.9734	0.0226	0.1748	0.8883	-1.6678	0.5755	-0.1563
Mexico	MEX	48400037	48409491	0	-1.7007	1.3697	1.9359	0.7519	-0.2111	-0.0625	0.5755	1.4234
Mexico	MEX	48400038	48401229	1	-4.4471	-1.4093	-1.0217	-0.1762	-1.6196	0.1988	-2.1355	-2.5027
Mexico	MEX	48400038	48408343	1	-2.9739	-1.0619	-1.1926	0.2286	-0.6959	0.3381	-0.6852	-1.1252
Mexico	MEX	48400038	48402320	1	-2.7567	-1.7749	-1.5748	-0.3254	-2.8697	0.4154	-0.8686	-2.5027
Mexico	MEX	48400038	48401517	1	-2.6777	-0.4314	0.0226	0.8096	0.2901	0.9728	0.5755	-0.2503
Mexico	MEX	48400038	48406463	1	-0.3386	-0.2662	-0.691	0.471	-0.4229	0.9228	0.9579	-0.2503
Mexico	MEX	48400038	48405131	1	-2.2727	-1.1429	-0.9947	-0.6192	-2.8083	-0.7847	-1.305	-2.5027
Mexico	MEX	48400038	48405665	1	-0.292	-0.4998	-1.0741	0.3763	-1.1057	-1.6678	-0.2004	-0.1563
Mexico	MEX	48400038	48410119	1	-2.8437	0.2718	-0.2827	-0.0096	-0.9806	0.7217	-0.2668	-0.6774
Mexico	MEX	48400038	48403404	1	-3.6878	-0.0862	-0.227	-0.3104	-1.6058	0.0803	-0.0823	-0.6774
Mexico	MEX	48400038	48402174	1	-1.6135	-0.8785	-0.9947	0.2548	-0.4517	-0.0444	-0.4771	-0.6774
Mexico	MEX	48400038	48402563	0	-1.4376	-0.2662	0.4317	0.1732	-1.0326	-0.3648	0.3482	-0.7496
Mexico	MEX	48400038	48406812	0	0.4485	-0.983	-0.3802	0.5464	-0.7009	0.0638	0.1922	-0.65
Mexico	MEX	48400038	48408948	0	-2.8899	-0.0862	0.0226	-1.3102	-3.5823	-0.4694	-2.1355	-1.1252
Mexico	MEX	48400038	48400344	0	-2.9308	-2.9627	-0.6446	0.3447	-0.6844	0.6133	0.5755	-0.5475
Mexico	MEX	48400038	48408537	0	-2.9513	-0.8514	-1.5008	-0.2683	-1.7969	0.3337	-1.1501	-0.972
Mexico	MEX	48400038	48404549	0	-2.3333	0.0247	1.1657	-0.0601	-0.7893	0.3079	-0.3943	-0.6774
Mexico	MEX	48400038	48401190	0	-0.208	-0.4174	0.7739	-0.2446	-0.2286	-0.8849	1.1417	0.7627
Mexico	MEX	48400038	48400019	0	-2.9117	-1.175	-1.1926	-1.2524	-2.4399	-0.219	-0.6852	-1.1252
Mexico	MEX	48400039	48404020	1	-2.2132	-0.2662	0.0226	0.3114	-0.1715	0.2357	0.5172	-0.2503
Mexico	MEX	48400039	48408637	1	-2.1698	-0.0862	0.6407	0.6867	0.276	0.6926	0.0221	-0.2503
Mexico	MEX	48400039	48400624	1	-2.3225	-0.4314	0.0226	-1.0068	-1.7348	-0.1027	0.0256	-0.7887
Mexico	MEX	48400039	48407124	1	-0.7742	-0.0862	0.6496	0.5288	0.5199	0.5034	0.5755	0.1907
Mexico	MEX	48400039	48409169	1	-2.5795	-0.7716	-0.5034	-0.8255	-0.3937	-0.4223	0.3482	-0.3297
Mexico	MEX	48400039	48405126	1	-1.2573	-0.4203	-0.9607	-0.3742	-0.6572	0.3258	0.1693	-0.9299
Mexico	MEX	48400039	48404321	1	-3.4091	-0.59	0.0226	-0.2047	-1.0392	0.228	0.1693	-0.7685
Mexico	MEX	48400039	48407596	1	-1.6239	1.7671	1.2899	0.5836	0.7455	0.5702	0.9863	0.5759
Mexico	MEX	48400039	48407151	1	-2.0841	-0.0862	-0.1589	-0.2505	-0.3037	0.0279	-0.2903	-0.2895
Mexico	MEX	48400039	48408345	1	-2.2624	0.6724	0.6407	0.5118	0.1194	0.1946	1.836	-0.4377
Mexico	MEX	48400039	48404829	1	-2.0188	0.2032	-0.442	0.0692	0.1381	0.4703	-0.2852	-0.7496
Mexico	MEX	48400039	48401773	1	-2.5806	-0.0862	0.1626	-0.5739	-1.7363	0.1529	0.8107	-0.4622
Mexico	MEX	48400039	48405422	1	-1.4481	1.0919	1.9359	-0.604	-1.1072	-0.9241	1.802	-0.3274
Mexico	MEX	48400039	48408862	1	-2.177	-1.1019	0.0226	-0.0551	-1.0171	0.0818	-1.0753	0.1216
Mexico	MEX	48400039	48410287	0	-0.6495	0.2859	1.4967	0.6638	-0.0776	0.7748	0.5755	1.1059
Mexico	MEX	48400039	48401100	0	-2.071	-0.2662	-0.7573	0.9497	0.8018	0.7621	0.5755	0.1216
Mexico	MEX	48400039	48409339	0	-2.6711	-0.4314	0.0226	0.0996	-1.1974	0.4203	0.3482	-0.6774
Mexico	MEX	48400039	48410143	0	-2.4242	-0.2662	-0.227	0.5083	0.168	0.8477	0.075	-0.5251
Mexico	MEX	48400039	48406442	0	-2.8267	-0.7221	-1.1926	-0.5011	-0.9537	0.4761	-0.6852	-1.1252
Mexico	MEX	48400039	48401283	0	-1.6377	0.5228	-1.3241	-0.0794	-0.8022	1.0029	1.6922	-1.4399
Mexico	MEX	48400039	48409895	0	-2.667	-0.59	0.8116	-0.862	-0.8653	0.0794	0.775	-0.222
Mexico	MEX	48400039	48408728	0	-2.6298	-0.2662	-1.486	0.2207	-0.415	0.4641	0.5755	-0.6959
Mexico	MEX	48400039	48403467	0	-0.4963	-0.0862	-0.8099	-0.1283	0.1705	0.453	0.5755	-1.6557
Mexico	MEX	48400039	48403170	0	-2.7386	-0.7221	-0.7183	-0.5584	-1.6697	0.5334	-0.2192	-0.959
Mexico	MEX	48400039	48401476	0	-2.9148	-1.8141	-0.3802	-2.6893	-3.6391	-1.3198	-2.1355	-2.5027
Mexico	MEX	48400039	48404608	0	-2.0881	0.9454	-0.8873	-0.1122	-0.9363	0.5442	-0.4978	-1.0169
Mexico	MEX	48400039	48409587	0	-2.5658	0.235	-2.664	-0.8321	-1.5437	-0.8437	-0.4658	-2.5027
Mexico	MEX	48400039	48409075	0	-2.6879	-0.7114	0.0226	-0.726	-0.4533	0.0741	0.1693	0.1216
Mexico	MEX	48400039	48404247	0	-2.9832	-0.6699	1.9359	-2.6893	-2.4298	-1.6678	2.4277	-1.1252
Mexico	MEX	48400040	48404689	1	-1.1099	-0.6122	1.9359	0.2352	0.5306	0.3856	-0.3206	-0.8443
Mexico	MEX	48400040	48405713	1	-0.1153	2.6352	1.9359	0.9528	1.1394	1.2989	0.3482	-0.1314
Mexico	MEX	48400040	48409015	1
Mexico	MEX	48400040	48410069	1	1.1554	-0.4203	-1.0611	0.8776	-0.1971	1.3489	-0.6852	-1.1252
Mexico	MEX	48400040	48404880	1	-0.9534	0.2032	0.0226	0.4528	-0.1368	0.284	0.3482	0.1216
Mexico	MEX	48400040	48400606	1	-0.5806	-0.938	-1.0611	0.1214	-1.2278	0.367	-0.1722	-0.9111
Mexico	MEX	48400040	48409978	1	0.0355	0.2607	-0.9211	0.7642	-0.1753	0.8143	-0.3876	-1.3151
Mexico	MEX	48400040	48410303	1	0.6576	1.3697	0.0226	0.9194	0.5803	1.0206	-0.4771	-0.4607
Mexico	MEX	48400040	48406324	1	-1.6027	-1.1442	-0.3802	0.6645	-0.1792	0.9212	-1.0571	0.1216
Mexico	MEX	48400040	48400073	1	0.8484	-0.2662	-1.1801	0.3559	-0.4325	0.1447	0.775	-1.3017
Mexico	MEX	48400040	48408227	1	0.7597	-0.2887	1.9359	0.4727	0.1175	-0.0664	2.4277	2.0955
Mexico	MEX	48400040	48406682	1	1.0122	0.631	1.1355	0.6282	-0.4781	-1.6678	2.4277	1.0383
Mexico	MEX	48400040	48406548	1	-0.4878	0.2718	-0.5252	0.9907	0.1826	0.5253	-0.0553	-0.6544
Mexico	MEX	48400040	48403369	1	-0.3787	-1.7717	-1.7422	0.5565	0.3347	1.1728	-0.0823	0.3754
Mexico	MEX	48400040	48404751	1	-0.5349	-0.0692	0.0226	-0.0902	0.0904	0.2645	0.0256	-0.2503
Mexico	MEX	48400040	48403960	1	-0.4792	0.468	1.9359	0.4934	0.105	0.6382	-0.4771	-1.0788
Mexico	MEX	48400040	48403051	1	-0.2119	-0.9443	0.0226	0.7142	-0.941	0.7447	0.1701	0.1216
Mexico	MEX	48400040	48406546	1	-0.3168	2.6352	1.9359	0.7657	1.1793	0.053	0.5826	0.1216
Mexico	MEX	48400040	48404059	1	0.5644	-0.2662	-0.9607	0.245	0.312	0.5999	-0.4771	-0.4607
Mexico	MEX	48400040	48408900	1	-1.4323	-2.9627	-1.1926	3.6039	-0.5165	1.597	-2.1355	0.833
Mexico	MEX	48400040	48410229	0	0.7901	-0.4314	0.0226	0.7113	-0.2254	0.1048	-0.3733	-1.2412
Mexico	MEX	48400040	48400863	0	-1.4326	-0.4343	0.3461	0.3174	-0.021	0.8963	-0.2821	-0.5912
Mexico	MEX	48400040	48407778	0	0.6729	-0.165	-0.227	0.606	-0.0152	0.4002	-0.1722	-0.2503
Mexico	MEX	48400040	48403694	0	-1.5943	0.631	1.9359	-0.337	-1.208	0.5243	2.4277	1.3857
Mexico	MEX	48400040	48400694	0	-1.5203	-1.2439	0.7059	-2.6893	0.3071	-0.2154	0.5755	0.1216
Mexico	MEX	48400040	48406875	0	-1.0737	-0.2662	0.0226	0.6758	0.2523	0.6363	0.775	-0.6774
Mexico	MEX	48400040	48403079	0	1.498	2.6352	1.9359	0.5986	0.3484	0.6322	0.3199	2.0955
Mexico	MEX	48400040	48401550	0	-1.3436	-0.59	-0.691	0.1158	0.0101	-0.2781	-0.4948	0.1739
Mexico	MEX	48400040	48400900	0	-1.025	2.6352	1.9359	-0.0973	-0.0408	0.1173	0.5755	2.0955
Mexico	MEX	48400040	48403138	0	-0.1927	-0.7221	-0.3802	0.6052	-0.5995	0.7569	-0.3733	-0.4607
Mexico	MEX	48400040	48405736	0	-1.2663	0.1852	1.9359	1.6711	1.3507	1.289	0.5755	-0.5093
Mexico	MEX	48400040	48406220	0	-0.864	0.1395	1.0108	-1.668	-0.1102	1.0062	-0.6629	-1.3027
Mexico	MEX	48400040	48406389	0	-1.2849	-0.0862	0.0226	0.4173	0.4826	0.5862	0.1693	-0.7496
Mexico	MEX	48400041	48408748	1	0.7061	0.7372	1.1657	0.4225	0.1614	0.1527	-0.4718	-0.1314
Mexico	MEX	48400041	48408431	1	0.55	1.1493	-0.6315	-0.015	-0.1324	0.2781	0.5826	-0.8813
Mexico	MEX	48400041	48408020	1	0.9001	0.5946	-0.2943	0.0289	0.0713	0.4368	-0.3241	-0.1563
Mexico	MEX	48400041	48405805	1	1.1892	-0.7353	0.586	0.1307	-0.5882	-0.7106	-0.5828	0.1216
Mexico	MEX	48400041	48406006	1	0.4134	0.9166	0.4683	0.8961	1.096	0.8903	0.5766	0.839
Mexico	MEX	48400041	48406052	0	1.1758	0.5179	0.917	1.4849	0.7417	0.9119	1.3918	2.0955
Mexico	MEX	48400041	48404907	0	1.1805	0.9275	0.1453	0.5466	0.4307	0.7314	1.8077	1.0177
Mexico	MEX	48400041	48404564	0	-0.1577	-0.0069	1.9359	0.4707	-0.2677	-0.0185	0.8038	2.0955
Mexico	MEX	48400042	48406075	1	-0.7445
Mexico	MEX	48400042	48407261	0	-2.8295	-0.9408	-0.8958	0.6388	-0.3252	0.9201	-0.2432	-0.8864
Mexico	MEX	48400042	48409611	0	-0.9692	-1.5091	-2.1689	-1.6895	-2.916	-0.2752	-1.5537	-1.7533
Mexico	MEX	48400042	48409021	0	-2.1703	-2.0452	-2.1689	-1.3874	-1.5208	-1.6678	-2.1355	-2.5027
Mexico	MEX	48400042	48401436	1	-2.3806	1.3124	-2.664	-2.6893	-3.6296	-1.6678	-2.1355	-2.5027
Mexico	MEX	48400042	48400867	1	-2.5581	-0.0862	-0.6446	-2.6893	-2.135	-0.5842	0.075	-0.8443
Mexico	MEX	48400042	48409618	1	-1.9347	-0.0862	0.0226	0.0507	-0.7211	-1.6678	0.5755	0.1216
Mexico	MEX	48400042	48401604	1	-1.9128
Mexico	MEX	48400042	48408410	1	-1.4312	-0.0862	0.0226	-2.6893	-0.9291	0.2595	0.5755	0.1216
Mexico	MEX	48400042	48408311	0	-3.2955	-2.0452	-2.664	-2.6893	-2.2746	-1.6678	-1.7719	-1.6492
Mexico	MEX	48400042	48408031	0	-0.1063	2.6352	1.9359	1.8256	0.9893	1.0062	2.0386	2.0955
Mexico	MEX	48400042	48408955	0	-0.6277	-1.4794	-0.9351	0.7775	-0.3666	1.6616	-0.0065	-0.8957
Mexico	MEX	48400042	48401817	0	-2.2355	0.0832	0.8571	0.9684	0.378	1.4069	0.8047	0.9444
Mexico	MEX	48400042	48408072	0	-0.1032	-1.7372	-2.664	-0.8387	-2.5536	-1.6678	-0.0651	-2.5027
Mexico	MEX	48400044	48407329	1	-1.3075	2.6352	1.1657	1.1486	-0.5278	-1.6678	0.8759	0.2465
Mexico	MEX	48400044	48403296	1	0.8621	0.8762	-0.1119	1.3638	-0.006	0.5928	0.5826	0.9339
Mexico	MEX	48400044	48405706	1	0.3256	0.0489	1.1752	1.4119	0.4056	-0.5842	0.0221	0.4777
Mexico	MEX	48400044	48408479	1	-0.9977	-0.0862	0.0226	-0.5937	0.1044	-1.3198	0.3482	0.1216
Mexico	MEX	48400044	48403529	1	0.8324	-1.7305	1.9359	0.0386	0.3317	-0.1832	0.5755	0.1216
Mexico	MEX	48400044	48410232	1	-0.728	-0.2662	-0.7902	0.5601	-1.067	-0.8849	0.5755	-1.1252
Mexico	MEX	48400044	48406910	1	0.407	0.5128	0.0226	0.2027	-0.1365	-0.0558	-0.5031	-0.4607
Mexico	MEX	48400044	48400362	1	0.0931	1.7671	1.9359	0.5804	1.0145	-1.6678	2.4277	2.0955
Mexico	MEX	48400044	48400641	1	-0.7783	2.6352	1.9359	3.6039	1.9353	-0.7368	2.4277	2.0955
Mexico	MEX	48400044	48410041	1	-0.3559	-1.5162	0.2536	0.5464	0.366	0.7621	-0.0761	-0.5711
Mexico	MEX	48400044	48402223	1	-0.9243	-2.9627	1.9359	0.5214	0.8392	-1.6678	0.3482	-0.2503
Mexico	MEX	48400044	48410264	1	-1.6573	0.0566	-0.3802	0.8497	0.1427	-1.6678	-0.6595	0.1216
Mexico	MEX	48400044	48409574	1	-1.3031	0.4121	0.3461	0.2348	-0.1259	-1.6678	-0.1061	0.4994
Mexico	MEX	48400044	48409819	1	-2.4364	0.3464	0.8116	0.9307	-0.2865	-1.6678	-0.1021	0.149
Mexico	MEX	48400044	48406849	1	-1.1557	-0.4314	1.9359	1.053	0.4119	-1.6678	0.5755	-0.2503
Mexico	MEX	48400044	48403216	1	-1.5849	-0.0862	0.0226	0.5827	0.2323	0.2572	-0.6852	-0.4607
Mexico	MEX	48400044	48409196	1	-1.7557	-0.0994	0.0226	0.8995	0.651	0.4779	0.5755	0.1216
Mexico	MEX	48400044	48400573	1	-0.6097	-0.7221	-0.5907	-2.6904	-3.7095	-1.6678	-0.4801	0.1216
Mexico	MEX	48400044	48405342	0	-1.8964	1.1352	0.3461	0.1198	0.1745	-1.6678	-0.5031	-1.5367
Mexico	MEX	48400044	48406276	0	-0.6676	0.0467	0.0226	0.0236	0.1417	-0.8849	0.3473	-0.6774
Mexico	MEX	48400044	48403380	0	1.0718	-0.2806	-0.0341	0.4351	0.7682	-0.1832	2.4277	2.0955
Mexico	MEX	48400044	48409020	0	1.2852	-0.4314	0.0226	1.1005	-0.1233	1.8983	0.0256	-0.8198
Mexico	MEX	48400044	48409602	0	-0.0599	0.0568	1.4967	0.6107	1.5598	-1.6678	1.2262	1.1508
Mexico	MEX	48400044	48410131	0	0.953	2.6352	1.9359	0.534	0.1521	-0.1751	1.5037	0.6314
Mexico	MEX	48400044	48409345	0	-1.3722	-0.0862	0.0226	0.1529	-0.2787	-0.0086	0.5755	-0.2503
Mexico	MEX	48400044	48403445	0	0.39	-1.034	0.0226	0.2741	0.0894	-1.6678	-0.4801	-1.044
Mexico	MEX	48400044	48400192	0	0.1059	1.1352	1.9359	0.7718	0.5325	-1.6678	2.0386	1.0641
Mexico	MEX	48400044	48404054	0	-0.3123	-2.2884	-1.4747	1.7511	1.1876	2.2013	1.1417	-1.5506
Mexico	MEX	48400044	48405825	0	-1.1336	0.0566	0.8116	0.8558	-0.2161	1.0856	1.4152	0.7611
Mexico	MEX	48400044	48409201	0	-1.5018	-0.4314	0.0226	-0.2506	-0.1792	-1.6678	0.1648	-0.1563
Mexico	MEX	48400044	48407630	0	0.2913	-0.0862	0.2753	1.0104	1.0378	0.4731	0.7578	-0.1985
Mexico	MEX	48400044	48409921	0	0.8493	-0.0862	0.0226	1.7657	0.8779	-1.6678	0.5755	2.0955
Mexico	MEX	48400044	48405340	0	0.5134	0.6037	0.3416	0.9559	0.9904	0.1401	-1.1501	0.1824
Mexico	MEX	48400044	48406210	0	0.0348	-0.0862	-0.227	0.1325	-1.0267	-1.6678	-0.3912	-0.1563
Mexico	MEX	48400044	48409197	0	-0.4926	-1.0102		1.2836	0.7481	-1.6678	0.0447
Mexico	MEX	48400044	48404834	0	-2.0477	-1.0212	-1.0935	-0.1845	-0.7197	-1.6678	-0.4654	-0.959
Mexico	MEX	48400044	48405926	0	-1.1682		0.586	0.753	-0.341	1.2495	0.0295
Mexico	MEX	48400044	48403596	0	-1.2956	-0.4136	0.0226	0.3101	-0.749	-0.9292	-0.1722	-0.8198
Mexico	MEX	48400044	48408441	0	-0.2105	-0.5093	0.586	-0.5613	-1.022	-1.6678	-2.1355	-2.347
Mexico	MEX	48400045	48409318	1	-0.7043	0.6578	-1.4131	0.5162	-0.0558	-1.6678	0.8038	-1.4344
Mexico	MEX	48400045	48400341	1	0.2212	0.1997	0.4173	0.9602	0.1217	-0.7793	0.3482	-0.5093
Mexico	MEX	48400045	48401612	1	-0.97	0.5128	-0.7638	0.2009	-0.7931	-1.6678	0.0256	-0.7108
Mexico	MEX	48400045	48407748	1	-1.9144	-0.4314	-1.0611	0.102	-0.3354	-1.3198	-0.0857	-0.9299
Mexico	MEX	48400045	48400798	1	-1.9228	-2.9627	-0.96	-0.4389	-2.4029	-0.5032	-1.305	-2.5027
Mexico	MEX	48400045	48401247	1	-0.5911	2.6352	1.9359	1.4846	0.0118	-0.8849	0.4316	2.0955
Mexico	MEX	48400045	48410251	1	-1.4263	0.0502	0.0226	0.384	0.091	0.152	0.5755	-0.5475
Mexico	MEX	48400045	48408904	1	-1.9507	-0.5994	-0.5373	-0.4217	-1.4379	-1.6678	-0.3268	-0.222
Mexico	MEX	48400045	48408234	1	-1.0767	0.967	0.7804	0.6493	-8.00E-04	-0.1776	0.1701	0.5759
Mexico	MEX	48400045	48405800	1	-1.4461	0.0527	0.0226	0.1726	-0.1386	0.4899	0.3482	0.1216
Mexico	MEX	48400045	48410285	1	-1.1127	-0.3996	-0.227	0.1936	0.0778	0.003	0.5755	-0.8911
Mexico	MEX	48400045	48406336	1	-3.0341	1.7671	1.013	0.2538	-1.0322	-1.6678	1.6338	-1.4399
Mexico	MEX	48400045	48410113	1	-0.6057	-1.2439	-0.3802	1.1043	-0.6692	0.3461	0.1701	-0.4784
Mexico	MEX	48400045	48401633	1	0.511	-0.5093	1.9359	0.0701	-0.6384	-0.2282	0.6183	1.1508
Mexico	MEX	48400045	48409806	0	-2.623	0.2607	-0.8946	0.364	-1.4045	-1.6678	0.3482	-0.7108
Mexico	MEX	48400045	48402730	0	-1.2122	-0.4456	0.9192	0.9652	0.4273	0.6115	-0.454	2.0955
Mexico	MEX	48400045	48403081	0	-0.3938	1.3697	0.4173	1.1771	0.7874	0.8829	1.5037	0.1216
Mexico	MEX	48400045	48406810	0	-1.2672	-0.4314	-0.7638	0.0302	-0.4548	0.0729	-0.7025	-0.946
Mexico	MEX	48400045	48402589	0	-1.0184	2.6352	0.0226	0.4078	-0.1322	0.5712	0.5755	0.1216
Mexico	MEX	48400045	48404561	0	-0.9407	-0.0219	-0.9607	-0.2273	-0.1912	-1.6622	-2.1355	-1.4117
Mexico	MEX	48400045	48403836	0	-0.1454	1.1132	-0.7445	0.3776	1.1965	-1.0529	-0.396	-0.9884
Mexico	MEX	48400045	48404130	0	-0.8801	-0.8357	0.0226	0.6569	-1.113	0.6335	-0.2821	0.1216
Mexico	MEX	48400045	48406156	0	-0.5536	-0.2624	1.1657	0.6042	0.2957	-1.6678	0.8038	0.6859
Mexico	MEX	48400045	48407074	0	-0.9403	1.3889	-0.3048	-0.4394	-0.5474	-1.6678	-2.1355	-0.9299
Mexico	MEX	48400045	48407091	0	-0.981	-0.7109	-0.9607	-0.3451	-1.1466	-1.6678	-2.1355	-0.6128
Mexico	MEX	48400045	48406231	0	0.3645	-0.6447	1.9359	0.2546	-0.0024	-1.6678	-0.3763	0.2203
Mexico	MEX	48400045	48400171	0	-1.0454	-0.7221	-0.6173	-0.0394	-0.8815	0.2904	-0.1026	-0.9943
Mexico	MEX	48400045	48405865	0	-0.5194	-0.3501	1.9359	0.3734	-0.9375	-0.0131	0.5755	2.0955
Mexico	MEX	48400045	48408773	0	-1.6193	0.2773	-1.842	0.0225	-0.3307	-0.3128	-0.6658	1.515
Mexico	MEX	48400045	48408314	0	-0.7336	-0.7199	-0.3431	0.829	-0.0844	0.1013	0.8038	-0.2503
Mexico	MEX	48400045	48405704	0	-0.9067	0.3837	0.586	0.7457	0.2571	0.4069	0.3473	-0.5251
Mexico	MEX	48400045	48401949	0	-1.201	-0.7327	0.0226	0.081	-0.3974	-0.0146	-0.5802	-0.2503
Mexico	MEX	48400045	48402909	0	-1.0274	-0.2662	-0.691	-0.0569	-0.1064	-1.6678	-0.414	-0.1563
Mexico	MEX	48400045	48405630	0	-0.5918	1.7162	1.9359	0.8885	0.7054	1.0034	0.5349	2.0955
Mexico	MEX	48400045	48409179	0		-0.2479	-0.8154	0.7508	5.00E-04	0.106	-0.2821	-1.6155
Mexico	MEX	48400045	48406587	0	-2.1929	0.0789	0.6496	1.2836	-0.2499	1.4859	-0.0553	-0.5912
Mexico	MEX	48400045	48404705	0	0.2272	0.4495	0.4173	-0.1272	-0.4276	-0.5309	1.8077	0.1216
Mexico	MEX	48400046	48410042	1	-2.9721	-1.0303	0.4173	0.2641	-1.1959	0.2355	-0.0553	1.2841
Mexico	MEX	48400046	48407463	1
Mexico	MEX	48400046	48409000	1	-3.0008	-0.0356	0.0226	-2.6893	-3.7095	-1.6678	2.4277	0.1216
Mexico	MEX	48400046	48407320	1	-2.416	-0.7861	-1.0935	-0.4284	-1.407	-0.7847	-0.6852	-2.5027
Mexico	MEX	48400046	48400072	1	-1.1891	-0.4203	-0.7638	0.4398	-1.1562	0.0165	0.3482	-0.5305
Mexico	MEX	48400046	48400953	1	-1.3946	-0.4203	-0.4728	0.3108	-0.8324	-0.801	-0.0553	-0.4607
Mexico	MEX	48400046	48401947	1	-1.7274	2.6352	1.9359	3.6039	4.8357	3.6292	-2.1355	2.0955
Mexico	MEX	48400046	48405488	1	-1.6826	-1.1177	0.145	-0.5028	-1.4103	-0.4223	0.1701	-1.4704
Mexico	MEX	48400046	48400549	1	-0.3298	-1.6347	-0.8627	0.6333	-0.4839	0.3156	1.0854	-0.8756
Mexico	MEX	48400046	48406007	1	-1.9748	-0.0279	-0.6843	0.2625	-1.1838	-1.6678	-0.7867	-0.2503
Mexico	MEX	48400046	48407431	1	-2.1784	-2.9627	-1.1926	0.1009	-1.2459	-1.6678	0.4316	-2.5027
Mexico	MEX	48400046	48409022	1	-3.1993		-1.474	-2.6893	-3.3014		-2.1355
Mexico	MEX	48400046	48409849	1	-2.8519	-2.9627	-2.664	0.0193	-0.2592	0.6409	-0.1566	-1.6304
Mexico	MEX	48400046	48404251	1	0.5061	-0.1827	0.3461	0.7005	0.0298	-0.0413	-0.6852	-0.5475
Mexico	MEX	48400046	48408509	1	-0.1775	-0.0862	1.9359	3.6039	1.9478	1.5721	0.5755	0.1216
Mexico	MEX	48400046	48402937	1	-1.8948	-1.4996	-0.9847	0.4123	-0.7732	-1.6678	-1.305	-1.6557
Mexico	MEX	48400046	48405550	1	-3.2824	-0.2662	-0.6241	-0.1796	-1.1141	-0.0137	0.5755	-0.6959
Mexico	MEX	48400046	48403578	1	-0.4667	2.6352	1.9359	3.6039	1.9353	-0.7106	2.4277	-2.5027
Mexico	MEX	48400046	48404607	1	-2.1644	2.6352	0.0226	3.6039	0.211	3.6292	0.3482	0.1216
Mexico	MEX	48400046	48405038	0	-1.8266	-0.2479	0.0226	0.3473	-0.8713	0.1048	0.5755	0.1216
Mexico	MEX	48400046	48400525	0	-2.611	0.1997	-0.691	0.343	-0.0864	-0.0041	-0.7696	-1.0788
Mexico	MEX	48400046	48400166	0	1.1875	-0.4314	0.0226	0.1163	-0.6379	-0.9484	0.075	-0.2503
Mexico	MEX	48400046	48404720	0
Mexico	MEX	48400046	48400685	0	-1.8693	-1.4528	-1.5943	-1.2073	-1.734	-1.5939	-0.4846	-1.1504
Mexico	MEX	48400046	48403513	0	0.2421	0.6654	1.9359	2.52	0.2401	-1.6678	1.4673	0.7566
Mexico	MEX	48400046	48402797	0	-4.4255
Mexico	MEX	48400046	48406065	0	-0.5789	-2.9627	-2.664	0.1053	-0.9291	-1.6678	0.5755	-2.5027
Mexico	MEX	48400046	48404424	0	-3.0568	2.6352	0.3609	1.2836	-0.2696	-1.6678	1.1217	2.0955
Mexico	MEX	48400046	48409363	0	-2.935	0.2032	0.0226	-0.702	-1.2556	-1.6678	0.3482	-0.2503
Mexico	MEX	48400046	48404975	0	-2.0841	-0.8374	-1.1926	-0.6447	-2.2846	-0.7847	-0.0987	-1.7277
Mexico	MEX	48400046	48401351	0	-3.5306	-0.5847	0.9352	-0.114	-1.3389	-0.1158	-0.3206	-0.4438
Mexico	MEX	48400046	48402461	0	-2.5467	-0.9363	-0.5373	-0.99	-3.7095	-0.7433	-0.2821	-0.959
Mexico	MEX	48400046	48401975	0	-3.341	-0.2662	-2.664	-0.5882	-1.0022	-1.6678	1.656	0.8567
Mexico	MEX	48400047	48406326	0	-1.9871		1.9633		0.6584	-1.6678	2.2695
Mexico	MEX	48400047	48400125	0	-2.5944	-1.3452	-1.76	-2.6904	-1.4874	-1.6678	-0.725	-1.3151
Mexico	MEX	48400047	48401898	1	-2.4629	-0.5872	-0.5759	-0.8189	-1.6268	-1.6678	2.4277	-0.2293
Mexico	MEX	48400047	48410109	0	-1.7784
Mexico	MEX	48400047	48408403	0	-1.7434	1.7671	0.0226	-2.6904	-2.9562	-1.6678	0.5755	-0.1563
Mexico	MEX	48400047	48409216	0	-2.4933	0.2426	-0.6173	-1.7857	-1.4837	-1.6678	0.775	-0.806
Mexico	MEX	48400047	48406353	0	-3.0167	-1.3906	-1.0807	-1.7857	-3.7095	-0.8849	-0.674	-2.5027
Mexico	MEX	48400048	48405960	1	-0.3479	-0.5743	-0.6843	0.2976	-0.6882	0.349	-0.2852	-1.1252
Mexico	MEX	48400048	48410105	1	-1.0524	1.7671	0.0226	0.3087	-1.0625	0.2069	1.6284	0.5553
Mexico	MEX	48400048	48401194	1	0.6678	0.1395	0.4802	0.3286	0.6865	-1.6678	0.3482	-0.1563
Mexico	MEX	48400048	48404274	1	-2.3039	-0.4314	-0.3802	-0.0516	-0.8524	0.0281	0.5755	-0.6959
Mexico	MEX	48400048	48402634	1	-0.7179	-0.4998	0.0226	0.0332	-0.827	-0.6301	0.1693	-0.2503
Mexico	MEX	48400048	48404694	1	-0.1468	-0.2662	0.0226	0.2423	-1.4186	0.0589	0.3482	-0.7108
Mexico	MEX	48400048	48404181	1	-1.8213	-0.0357	-0.3802	0.0083	-1.5919	0.7039	0.5755	0.0876
Mexico	MEX	48400048	48408641	1	-2.5012	0.468	-0.7638	0.7368	-0.7696	0.5255	1.3428	-0.7108
Mexico	MEX	48400048	48406293	1	-2.0057	-0.7221	-0.4728	-0.053	-0.0115	0.1681	0.3482	-0.7496
Mexico	MEX	48400048	48410012	1	0.2607	-0.0192	0.0226	0.4662	-0.0368	0.3202	0.5755	-0.2503
Mexico	MEX	48400048	48404121	1	-2.4204	-0.2662	-1.0935	0.0794	-1.0613	0.2572	0.2054	-1.3484
Mexico	MEX	48400048	48408725	1	-2.3087	-0.59	-0.4728	1.3773	0.0811	1.0397	0.2163	-0.5912
Mexico	MEX	48400048	48409393	1	-1.6262	0.6348	1.9359	0.7534	0.2178	0.179	0.3142	0.8567
Mexico	MEX	48400048	48400227	1	-1.0207	0.0502	0.0226	0.559	-0.188	0.3685	0.5755	0.1216
Mexico	MEX	48400048	48404752	1	-2.4246	-0.7162	-2.0338	0.7749	-0.4588	0.2769	0.0221	-2.5027
Mexico	MEX	48400048	48403775	1	-1.4984	-1.3452	0.8116	-2.6893	-0.9612	-1.6678	-0.1727	0.5553
Mexico	MEX	48400048	48407321	1	-1.5558	0.2718	0.0226	-0.2169	-0.8673	-0.9484	0.0256	-0.222
Mexico	MEX	48400048	48401275	1	0.8458	-0.2479	-0.8627	-0.4611	0.173	0.33	-0.309	-0.8947
Mexico	MEX	48400048	48404191	1	-2.3179	-0.9443	-0.8627	-0.1358	-1.7177	0.0714	-0.4688	-0.5912
Mexico	MEX	48400048	48405455	1	-1.9469	-0.5743	-0.5034	-0.1268	-0.874	-1.0529	0.075	-0.8813
Mexico	MEX	48400048	48401986	1	-1.99	-1.8089	-1.2321	0.6261	-0.246	-0.1152	0.5755	-1.2711
Mexico	MEX	48400048	48401301	0	-1.5223	-0.0862	0.3461	0.7574	-0.8659	1.0919	1.3617	0.7627
Mexico	MEX	48400048	48405762	0	0.5438	-1.1429	-0.691	1.8166	-1.1471	-0.2785	-0.6852	-0.7496
Mexico	MEX	48400048	48400027	0	-0.3766	1.7162	1.4967	1.6707	0.952	1.5102	2.4277	2.0955
Mexico	MEX	48400048	48407273	0	-2.4262	-1.3807	-1.1592	-0.7463	-3.7095	-1.6678	-0.6852	-1.3027
Mexico	MEX	48400048	48401812	0	-1.371	2.6682	1.9359	1.7452	0.4781	0.6292	2.4277	0.7566
Mexico	MEX	48400048	48407780	0	-0.8377	-1.2512	-0.9145	0.3776	-0.8687	0.4423	-0.5832	-0.8947
Mexico	MEX	48400048	48407907	0	1.0941	-0.4488	0.0226	0.6693	-0.0068	0.654	0.5755	-0.222
Mexico	MEX	48400048	48408480	0	0.6271	-0.983	0.0226	-0.3602	-0.4814	-1.6678	-0.3912	0.1216
Mexico	MEX	48400048	48406423	0	-1.5934	-1.6495	1.013	0.9551	0.4908	1.1112	0.1922	0.1216
Mexico	MEX	48400048	48406924	0	-0.8036	-0.7874	0.0226	0.3249	-0.8952	0.6187	-0.6451	-0.2895
Mexico	MEX	48400048	48405496	0	-1.5283	0.9951	1.9359	0.7114	0.504	0.5153	-0.1021	2.0955
Mexico	MEX	48400048	48406588	0	-1.7959	-0.2479	0.9726	0.2679	-0.4581	0.4959	0.5755	0.4994
Mexico	MEX	48400048	48401446	0	0.2157	-0.4314	0.5021	1.2836	0.7374	1.2726	-0.6852	-1.5367
Mexico	MEX	48400048	48406464	0	0.6784	0.5746	0.0226	0.9115	-0.5067	0.899	0.3482	0.0301
Mexico	MEX	48400048	48409623	0	-2.0586	-1.8141	-2.0371	-2.6893	-2.9562	0.2176	-2.1355	-1.9916
Mexico	MEX	48400048	48403816	0	-2.3302	-0.0994	1.9359	0.8297	0.5332	0.4371	1.8077	1.0383
Mexico	MEX	48400048	48402029	0	0.4567	-0.9334	-1.1926	0.3851	-0.848	-0.0581	-0.6852	-2.5027
Mexico	MEX	48400048	48409814	0	0.7124	-0.4343	0.7739	0.1954	0.0561	0.316	-0.2857	0.4504
Mexico	MEX	48400048	48403798	0	0.2791	-0.2479	1.2899	0.87	0.169	-0.196	0.5755	2.0955
Mexico	MEX	48400048	48403144	0	-2.6801	0.0789	0.0226	0.0342	-0.1278	-0.3205	0.0256	0.1216
Mexico	MEX	48400048	48407343	0	-1.5995					0.0269
Mexico	MEX	48400050	48403074	1	-0.611	0.1906	1.9359	0.5142	0.8881	-1.6678	0.1701	1.1232
Mexico	MEX	48400050	48401516	1	0.4194	0.2032	0.0226	0.7483	0.0828	0.0231	0.5755	-0.4607
Mexico	MEX	48400050	48406808	1	-0.6406	-0.4203	-0.3802	0.3103	-0.2132	-1.6678	-0.5832	-0.7108
Mexico	MEX	48400050	48406280	1	0.7194	-0.2662	-0.9285	0.0216	-0.822	-0.226	-0.4771	-0.7108
Mexico	MEX	48400050	48409159	1	1.0028	1.3697	1.9359	0.5952	1.0249	-0.801	-0.2852	-0.3297
Mexico	MEX	48400050	48404900	1	0.9314	0.0527	-0.1313	1.0786	-0.2785	0.2877	-0.411	-1.3832
Mexico	MEX	48400050	48408013	1	0.4981	-2.9627	-1.9209	3.6039	-3.7095	0.6208	0.5755	0.4777
Mexico	MEX	48400050	48407854	1	0.0665	0.1179	-0.408	-0.0776	-0.5404	-0.0441	-1.5848	-0.6959
Mexico	MEX	48400050	48402712	0	-1.2642	0.5606	1.9359	0.6045	-0.5443	0.3794	1.4152	1.515
Mexico	MEX	48400050	48410238	0	0.9858	2.6352	1.9359	0.1599	1.0107	-0.5309	2.4277	2.0955
Mexico	MEX	48400050	48404862	0	0.2329	-0.8398	-0.6446	0.3668	-0.1278	-1.6678	0.5755	-0.1563
Mexico	MEX	48400050	48408517	0	1.2241	2.6352	1.9359	1.2836	1.0557	0.4394	2.4277	2.0955
Mexico	MEX	48400050	48405072	0	-1.4283	-0.2479	-0.227	0.0969	-0.3123	0.0855	0.5755	-1.1252
Mexico	MEX	48400050	48400630	0	0.6921	0.3898	0.0226	0.3573	0.2399	-0.3646	-0.1727	0.2546
Mexico	MEX	48400050	48401515	0	0.8539	0.0789	-0.4728	0.6355	0.4978	-0.7185	0.3473	-1.2535
Mexico	MEX	48400051	48410057	1	-1.2501	0.3837	0.6568	0.5376	-0.345	-1.653	2.4277	0.149
Mexico	MEX	48400051	48401789	1	-0.6142	-0.269	-0.6843	0.0123	-0.2591	-0.3355	-0.216	-1.1405
Mexico	MEX	48400051	48401594	1	-0.5983	2.6352	0.0477	0.2599	0.0366	-0.6351	1.6922	-0.7887
Mexico	MEX	48400051	48407720	1	0.7788	0.6515	0.0226	-0.3848	-0.602	-0.526	-0.2852	-0.7496
Mexico	MEX	48400051	48409858	1	1.0655	2.6352	1.9359	0.9077	1.3011	1.1939	1.5243	2.0955
Mexico	MEX	48400051	48400303	1	0.9054	-0.0862	-0.4728	0.7582	-0.4813	-1.6678	-0.0553	-0.9471
Mexico	MEX	48400051	48409083	1	0.349	0.5266	-0.3802	-0.0923	-0.4746	-0.7847	-0.1722	-0.6959
Mexico	MEX	48400051	48406657	1	0.5857	-0.0933	0.0226	-0.0406	-0.5188	-1.6678	-0.3907	-0.4607
Mexico	MEX	48400051	48408454	1	0.1722	0.3326	0.8348	0.5518	0.5543	0.8933	1.1417	0.7627
Mexico	MEX	48400051	48405119	1	1.7206	0.3239	-0.227	1.4964	0.6204	0.2097	1.4152	0.0484
Mexico	MEX	48400051	48400596	1	0.6418	0.6492	-0.6843	0.093	-0.517	-0.5309	0.3482	-0.1563
Mexico	MEX	48400051	48401906	1	0.3328	0.468	0.0226	0.8163	-0.4074	0.5886	-0.0553	-0.6959
Mexico	MEX	48400051	48404450	1	0.8664	-0.103	-0.691	-0.0268	-0.2019	-0.1442	0.5755	-0.6774
Mexico	MEX	48400051	48402331	1	-1.3592	-0.0994	1.9359	0.124	0.2571	-1.6678	0.5755	-0.7496
Mexico	MEX	48400051	48409130	1	0.5777	1.7162	0.0226	0.5417	0.7505	-1.6678	-0.2668	-0.0998
Mexico	MEX	48400051	48407627	1	0.1183	0.879	0.8348	-0.0871	0.0838	-0.8849	0.5755	0.1216
Mexico	MEX	48400051	48408408	1	-0.408	-0.0994	0.0226	0.0438	-0.2162	-0.7847	-0.1972	-1.3027
Mexico	MEX	48400051	48407823	1	1.0626	-0.7221	-1.1926	0.1459	-0.9526	-0.2421	-0.1972	-0.4607
Mexico	MEX	48400051	48409526	1	0.4444	-1.1522	-0.3802	-0.1627	-1.6387	-0.0041	-0.9711	-1.4637
Mexico	MEX	48400051	48401781	1	-0.8662	-0.3405	-1.9313	0.8479	-0.4676	-1.6678	-0.6852	-2.3976
Mexico	MEX	48400051	48404674	1	0.034	-0.7353	-0.3802	0.0029	-0.2109	-0.1547	-0.6852	-1.1252
Mexico	MEX	48400051	48402857	1	-1.8006	0.2063	0.9726	0.4005	0.0327	0.3614	-0.2821	1.0641
Mexico	MEX	48400051	48402732	1	-0.6246	0.2185	-0.227	0.903	0.5554	-0.443	1.3958	-0.1563
Mexico	MEX	48400051	48407693	0	-1.5134	0.5746	1.9359	-0.0445	0.2752	-0.0207	1.4793	0.5553
Mexico	MEX	48400051	48409087	0	-0.4899	-1.1832	-0.3325	0.9305	-0.7117	0.4328	-0.2836	-0.2503
Mexico	MEX	48400051	48409647	0	0.3519	-1.1505	-1.2497	-1.0068	-1.4493	-1.6678	-0.4629	-0.8198
Mexico	MEX	48400051	48401797	0	0.9416	1.3697	1.9359	0.5041	1.0822	-0.4657	1.1171	1.2841
Mexico	MEX	48400051	48401281	0	0.7721	-0.0994	1.4967	0.2671	0.4513	-0.1611	0.9863	1.515
Mexico	MEX	48400051	48400750	0	0.3619	-0.0862	-0.7638	0.4862	-0.0608	0.0725	-0.417	-0.4377
Mexico	MEX	48400051	48408486	0	-0.3418	0.4457	0.8017	-0.4685	0.1581	-1.4875	-0.4948	0.4777
Mexico	MEX	48400051	48405709	0	0.3969	1.4003	1.1752	1.1689	1.3033	0.3916	0.075	-0.222
Mexico	MEX	48400051	48405944	0	-1.3828	0.3239	0.7162	0.4573	0.4263	-1.6678	0.3473	-0.2503
Mexico	MEX	48400051	48401532	0	-0.6381	1.4003	1.9359	1.1124	0.2878	0.7265	1.142	0.7627
Mexico	MEX	48400052	48400568	0	-1.5696	-1.308	-1.5571	-0.7797	-3.7095	-0.5037	-2.1355	-2.5027
Mexico	MEX	48400052	48405797	1	-1.0822	-0.9468	-1.9209	-0.861	-0.3633	-0.0922	-0.9759	-0.8961
Mexico	MEX	48400052	48400543	1	-0.4245	-0.4314	0.0226	-0.7703	-0.9378	-0.0033	0.5755	-0.2503
Mexico	MEX	48400053	48408841	1	-1.2509	-0.7221	0.0226	0.0946	-1.9395	0.2198	-0.2821	-0.6073
Mexico	MEX	48400053	48408858	1	-2.5606	-0.847	-1.0611	0.2584	-1.2461	-0.159	-0.4771	-0.9299
Mexico	MEX	48400053	48400234	1	0.1384	-0.5717	0.0226	0.7605	0.2404	1.042	-0.2821	-0.8198
Mexico	MEX	48400053	48409700	1	-0.4692	-0.9443	1.2899	0.5026	0.3758	0.1375	2.4277	-1.775
Mexico	MEX	48400053	48406694	1	-0.2741	0.0527	1.1381	0.4873	-0.2348	-0.0866	1.6284	0.1216
Mexico	MEX	48400053	48404107	1	-2.4263	-0.269	-0.3802	0.2641	-0.6167	-0.0571	0.0256	-0.5093
Mexico	MEX	48400053	48402222	1	-1.6393	-1.6504	-1.4011	-0.1378	-1.2473	-0.2532	-2.1355	-2.5027
Mexico	MEX	48400053	48402491	1	-1.1946	-0.9814	0.9352	0.0794	-3.5596	-0.2025	0.1693	-0.4607
Mexico	MEX	48400053	48405650	1	-0.1207	-0.0862	-0.3802	-0.3272	0.2154	-1.6678	0.5755	-1.6557
Mexico	MEX	48400053	48405143	1	-1.9753	0.9454	-0.9607	-0.2192	-0.8392	-0.0812	-0.6852	-2.5027
Mexico	MEX	48400053	48404253	1	0.183	-0.59	-0.3802	-0.0202	-1.1991	0.2985	-0.2852	-0.2503
Mexico	MEX	48400053	48406537	1	-2.6555	0.0634	-0.6446	-0.1611	-1.3207	-1.6678	-0.2821	-0.8947
Mexico	MEX	48400053	48401313	1	-2.4177	-0.9245	-0.8946	-2.6893	-2.1193	-1.6678	0.5755	-1.6557
Mexico	MEX	48400053	48409180	1	-2.9812	-1.0672	-1.5943	0.4676	-1.9903	-0.2338	-1.2695	-2.5027
Mexico	MEX	48400053	48405721	1	-0.0335	-0.983	-0.691	0.0067	0.3913	-0.0026	-0.2821	-0.5251
Mexico	MEX	48400053	48408318	1	-1.13	0.3404	-0.9607	-0.3832	-1.637	-0.4318	0.1701	-0.6073
Mexico	MEX	48400053	48406921	1	-0.1906	-0.891	-0.5907	0.5703	0.1294	-0.4128	-1.305	2.0955
Mexico	MEX	48400053	48407807	1	-1.719	-0.7815	-2.664	-0.319	-1.5102	-1.6678	-0.3733	0.1216
Mexico	MEX	48400053	48408687	1	-0.8282	0.67	-0.7638	-0.7553	-0.2128	-0.2154	0.0256	-0.1563
Mexico	MEX	48400053	48407683	1	-0.7177	2.6352	-0.691	0.1812	-0.5997	-0.801	-1.5537	-0.9823
Mexico	MEX	48400053	48403956	0	-1.693	-0.8977	-1.3626	-0.1016	-2.1997	-0.2025	-0.4948	-2.5027
Mexico	MEX	48400053	48408428	0	0.3828	0.4658	1.9359	0.675	0.917	0.9113	0.9143	1.1508
Mexico	MEX	48400053	48409416	0	-2.8538	-0.5743	0.6496	0.111	-0.5621	-0.042	-0.3733
Mexico	MEX	48400053	48409842	0	-1.246	1.7162	0.0226	1.5671	0.6976	0.0584	0.5755	2.0955
Mexico	MEX	48400053	48407440	0	-0.0901	0.1828	0.6755	0.2763	-0.1243	-0.212	0.7741	-0.1641
Mexico	MEX	48400053	48404531	0	0.8517	1.7162	0.4173	0.1598	0.9268	0.0589	0.3473	0.1216
Mexico	MEX	48400053	48401232	0	-1.7257	-0.0862	0.0226	0.1081	-0.9291	0.4394	0.5755	-0.6774
Mexico	MEX	48400053	48404589	0	-1.3545	-1.7749	0.0226	1.1359	0.0042	0.7308	-0.3912	-0.1563
Mexico	MEX	48400053	48404791	0	0.1077	1.1576	1.9359	1.2836	0.3405	0.6883	0.8038	2.0955
Mexico	MEX	48400053	48405253	0	-0.8739	0.5206	-0.0951	0.4433	0.463	0.8162	0.3473	-0.5697
Mexico	MEX	48400053	48410306	0	-1.2573	-0.2662	-0.4649	0.4796	-1.1581	0.9171	0.3482	-0.3297
Mexico	MEX	48400053	48406505	0	-0.3822	-0.2479	-0.5034	0.6594	0.1474	0.1082	-0.216	-0.4607
Mexico	MEX	48400053	48405172	0	-0.8685	0.245	1.9359	0.9248	1.3131	0.8304	2.4277	2.0955
Mexico	MEX	48400053	48409878	0	-1.3776	-0.4314	0.0226	0.6525	-0.6286	0.4091	1.2798	-0.2503
Mexico	MEX	48400053	48404620	0	-2.2631	0.879	0.4173	-0.3506	-0.3749	-1.6678	-0.0379	0.6663
Mexico	MEX	48400053	48403029	0	-2.1268	-0.0862	0.0226	-2.6893	-0.5274	0.2176	-0.176	0.1216
Mexico	MEX	48400053	48408429	0	-0.6084	-0.0862	-0.4728	1.0092	0.4944	1.2496	0.5755	-0.1563
Mexico	MEX	48400053	48401840	0	-2.4052	-0.4203	0.0226	-0.6198	-1.0292	-1.6678	0.5755	0.1216
Mexico	MEX	48400053	48406081	0	-2.1092	0.7308	0.0226	0.6461	-0.5797	0.5913	0.5755	-0.2503
Mexico	MEX	48400053	48409680	0	-1.41	-0.4314	0.3461	0.1053	0.0163	0.0941	0.5755	0.1216
Mexico	MEX	48400053	48405530	0	-0.851	1.153	1.9737	0.1599	0.287	-0.6742	2.4277	1.3857
Mexico	MEX	48400054	48402685	1	-1.7579
Mexico	MEX	48400054	48405764	0	-3.3103	-1.2436	-0.2827	-0.0511	-1.0077	0.444	1.2568	-0.5305
Mexico	MEX	48400054	48408632	1	-2.116	0.3729	-0.7651	-2.6893	-2.4298	0.444	2.0386	-1.0454
Mexico	MEX	48400054	48400185	0	-3.4142	-0.4314	-0.5836	0.1157	-1.0325	-0.5309	0.0896	-0.6774
Mexico	MEX	48400054	48401966	0	-0.9634	-0.9334	-0.9145	-0.643	-0.941	-0.4863	0.5755	-0.4377
Mexico	MEX	48400054	48407726	0	-2.7627	-0.7221	0.0226	-0.0082	-0.0555	-0.8768	0.5755	-0.2503
Mexico	MEX	48400054	48401543	0	-2.4238	-1.7749	-2.1689	0.0314	-1.0122	0.1998	-1.27	-1.7361
Mexico	MEX	48400054	48406610	0	-2.4252	-1.2135	-1.1887	-0.936	-1.2329	-0.1931	-1.7719	-1.3027
Mexico	MEX	48400054	48406461	0	-0.7611	-0.0862	-0.5034	-1.0068	-1.4736	-0.4223	0.5755	0.1216
Mexico	MEX	48400054	48404780	0	-1.8138	-0.1652	0.0226	-2.6893	-3.7095	0.4508	0.5755	0.1216
Mexico	MEX	48400055	48403680	1	-2.3404	-1.8166	1.9359	3.6039	2.3012	-1.6678	1.6338	2.0955
Mexico	MEX	48400055	48405163	0	0.5359	0.9637	1.1381	0.2989	1.2355	-0.5309	1.2262	1.1013
Mexico	MEX	48400055	48402545	0	-1.672	2.6352	1.9359	3.6039	-2.5536	3.6292	1.2607	0.1216
Mexico	MEX	48400055	48405756	1	-0.6692	2.6352	1.9359	1.3816	-1.4315	-0.2964	2.4277	1.1232
Mexico	MEX	48400055	48401938	1	-1.1629	0.7825	0.586	-0.4593	-0.339	-0.219	-0.414	1.2841
Mexico	MEX	48400055	48406834	1	-1.2718	-0.7162	-1.1926	1.3066	0.6021	-0.0033	-0.176	-1.1252
Mexico	MEX	48400055	48406807	1	0.8242	0.7332	-1.0288	-0.0112	0.0727	-0.7368	-0.0987	-0.5079
Mexico	MEX	48400055	48410250	1
Mexico	MEX	48400055	48410196	1	-1.0669	-0.2662	-0.3802	1.0997	-0.1003	-0.9484	0.3482	-0.4607
Mexico	MEX	48400055	48408989	1	-1.5994	0.2086	-1.0411	-0.1036	-0.9345	-0.2604	1.1171	-2.5027
Mexico	MEX	48400055	48408828	1	-2.0829	0.3289	0.0226	0.161	-0.0763	-0.4427	1.1417	0.1216
Mexico	MEX	48400055	48408420	1	-2.4867	-0.9187	-0.6928	-0.183	-0.8536	-0.0041	0.8038	-0.806
Mexico	MEX	48400055	48404652	1	-1.3631	-0.1692	-0.9557	0.1708	0.1279	0.2274	-1.305	-1.3639
Mexico	MEX	48400055	48402774	1	-2.31	-0.0862	0.231	0.4797	0.889	0.6829	0.8038	-1.775
Mexico	MEX	48400055	48400886	1	0.1456	-0.5847	0.0226	-0.2721	-1.0496	0.0935	0.5837	-0.2503
Mexico	MEX	48400055	48406453	1	-1.3432	-0.9939	-1.0813	-0.1428	0.3234	0.4234	-0.1276	-1.112
Mexico	MEX	48400055	48403229	1	-1.2344	-0.3783	-0.4806	-0.6916	-0.4074	-1.6678	-0.3907	-0.6959
Mexico	MEX	48400055	48407041	0	-0.3234	-0.6394	0.0226	-0.6238	-0.1027	-1.2919	0.5755	0.1216
Mexico	MEX	48400055	48401925	0	-2.0555	0.6464	1.9737	0.8043	0.7125	0.591	1.0854	1.2293
Mexico	MEX	48400055	48409591	0	-1.7633	-0.9363	-0.9145	0.0907	-0.3688	-1.6678	-0.6852	-1.0494
Mexico	MEX	48400055	48403753	0	0.6575	0.3289	0.586	0.3691	0.4256	0.058	0.5755	-0.2503
Mexico	MEX	48400055	48401880	0	0.1796	0.2516	1.9359	1.2539	0.6633	-0.7946	-1.5596	-1.1252
Mexico	MEX	48400055	48402586	0	-1.507	0.4981	1.1355	-0.0174	-0.5312	0.0409	-0.8627	0.6559
Mexico	MEX	48400055	48409656	0	-1.3744	2.6352	1.9359	0.157	0.8758	-0.0755	0.5755	0.6663
Mexico	MEX	48400055	48404615	0	-1.065	-1.7372	-2.664	0.5439	-1.8544	0.2433	0.5755	-2.5027
Mexico	MEX	48400055	48402850	0	-0.5339	-0.2864	-0.7183	-0.7688	0.6808	-0.1971	0.1693	-0.9299
Mexico	MEX	48400055	48404522	0	-0.5614	-0.0862	0.0226	1.2643	1.4429	3.6292	0.5755	1.0383
Mexico	MEX	48400055	48409582	0	-0.1376	-0.2662	0.0226	-0.0106	0.0302	0.8754	0.5755	0.1216
Mexico	MEX	48400055	48400925	0	-1.623	0.7062	0.8348	-0.2434	0.1431	-1.6678	0.5755	0.1216
Mexico	MEX	48400055	48402277	0	-2.5365	-0.0862	-0.4806	-0.6219	-0.1005	-0.6614	-0.5832	-1.1252
Mexico	MEX	48400055	48404528	0	-1.7763	-0.7353	0.0226	0.4108	0.1214	-1.6678	0.5755	-0.2503
Mexico	MEX	48400055	48406959	0	0.1946	-1.9113	-0.9145	1.0157	0.5279	-1.6678	-0.6852	-1.1252
Mexico	MEX	48400055	48407469	0	-0.4642	0.0502	0.4173	0.1749	0.9129	-1.6678	0.075	1.1508
Mexico	MEX	48400055	48406907	0	-0.7391	0.6515	0.4173	0.0514	0.6501	0.4395	0.5755	0.1216
Mexico	MEX	48400055	48404992	0	-0.6648	-0.8189	1.9359	0.3286	-0.4898	-1.6678	2.4277	2.0955
Mexico	MEX	48400055	48408238	0	0.4338	-0.0862	0.0226	0.1053	-0.9291	1.0062	0.5755	0.1216
Mexico	MEX	48400055	48409058	0	-2.3274	0.3289	1.9359	-1.1498	-1.2132	-0.2089	0.3424	0.6633
Mexico	MEX	48400056	48407164	0	-2.0935	-1.3113	0.6654	0.0439	0.1443	0.486	1.3444	-0.7887
Mexico	MEX	48400056	48407704	1	-3.2584	-1.2544	-0.6446	-0.3115	-1.042	-1.6678	1.2607	-0.1641
Mexico	MEX	48400056	48409987	1	-3.3487	-0.847	-1.682	-0.3709	-0.6412	-0.5842	0.0709	-1.0101
Mexico	MEX	48400056	48402758	1	-2.7962	-1.4093	-1.7911	-0.9165	-2.0388	-0.4932	0.0791	-1.275
Mexico	MEX	48400056	48404439	1	-2.7096	0.8046	0.6407	0.5127	0.126	0.5125	1.142	0.4777
Mexico	MEX	48400056	48408620	0	-2.5779	-0.4136	-0.9145	-0.5459	-3.7095	-1.6678	0.5755	-0.4607
Mexico	MEX	48400056	48404324	0	-1.5056	-0.7815	-0.3802	-0.3282	-0.803	0.1431	-0.3733	-0.5475
Mexico	MEX	48400056	48403640	0	-1.9528	-0.2479	0.0226	-0.7127	-1.2111	-1.6678	0.5755	0.4994
Mexico	MEX	48400056	48404591	0	-2.407	-0.5743	0.0226	-0.1903	-0.6558	-0.9292	0.1693	-0.6959
Mexico	MEX	48400056	48402309	0	-3.2798	0.5042	-0.7183	-0.0592	-0.7993	-0.5309	0.5755	-1.7277
Mexico	MEX	48400056	48402813	0	-2.6013	-2.024	-1.842	-2.6893	-2.0533	-0.7847	-0.4748	-2.5027
Mexico	MEX	48400058	48409727	1	-0.5297	-2.9627	1.9359	0.6666	-0.0387	0.9099	0.1922	0.1216
Mexico	MEX	48400058	48409798	1	1.217	-0.0071	0.0226	1.1021	1.1781	-1.6678	0.5755	0.1216
Mexico	MEX	48400058	48408225	1	-0.8891	1.3697	-0.7638	0.5702	0.1864	-0.0671	0.5755	-0.2503
Mexico	MEX	48400058	48402464	1	0.1793	-1.034	0.894	0.8309	0.0765	-1.6678	-0.8686	0.1216
Mexico	MEX	48400058	48406823	1	-0.7848	-0.5717	-0.9145	-2.6907	0.5496	0.1045	-0.2852	-2.5027
Mexico	MEX	48400058	48403787	1	-0.7555	0.5119	1.4967	0.1304	0.2016	-0.5842	-1.0753	0.6559
Mexico	MEX	48400058	48409421	1	-1.605	-0.7092	0.0226	0.3452	-0.2522	-0.0938	0.3482	-0.2503
Mexico	MEX	48400058	48402848	1	-0.8137	0.0634	-0.7902	0.4282	-0.3773	-0.0365	0.5755	-0.6774
Mexico	MEX	48400058	48402048	1	-0.2721	-0.4203	-1.0935	1.0829	0.5184	-1.6678	0.1693	-0.8947
Mexico	MEX	48400058	48407248	1	0.3207	-0.4314	-0.6926	0.96	-0.5892	0.1332	0.0447	0.1216
Mexico	MEX	48400058	48405900	1	0.8009	1.3889	1.4967	0.325	0.2552	0.2587	2.0386	2.0955
Mexico	MEX	48400058	48406986	1	-1.4621	-0.7306	1.2899	0.1689	0.0327	-1.6678	0.5837	1.3857
Mexico	MEX	48400058	48407985	0	0.6097	-0.4314	0.0226	1.1685	1.803	1.5721	0.5755	0.4777
Mexico	MEX	48400058	48402044	0	-1.426	-0.3531	0.4173	0.2312	0.6968	-0.8437	1.8077	0.1216
Mexico	MEX	48400058	48406362	0	0.2876	0.042	0.3461	1.7602	1.3542	-0.1957	1.802	2.0955
Mexico	MEX	48400058	48409273	0	-1.7835	-0.4314	0.0226	-0.5061	-1.7302	-1.6678	-0.2852	-0.222
Mexico	MEX	48400058	48400720	0	-0.1689	-0.4314	0.0226	0.3964	0.6801	-0.801	0.0221	0.1216
Mexico	MEX	48400058	48401751	0	1.0616	1.7162	0.0226	1.1361	1.484	0.4394	0.5755	-0.9299
Mexico	MEX	48400058	48408770	0	-1.1465	-0.0994	0.0226	0.9729	0.1486	-1.6678	-0.0553	0.1216
Mexico	MEX	48400058	48400414	0	-0.1025	0.8489	1.9359	0.3855	1.2862	-1.6678	1.802	0.6859
Mexico	MEX	48400058	48400797	0	-0.5279	-0.0862	1.9359	1.2836	0.2855	1.5721	2.4277	0.1216
Mexico	MEX	48400058	48404816	0	-1.8192	-0.2662	-0.3802	0.49	-0.5513	0.6806	0.5755	-0.959
Mexico	MEX	48400058	48401854	0	-2.134	-1.3568		-1.2296	-1.7753	-1.6678		0.4759
Mexico	MEX	48400058	48407105	0	0.4689	-0.2479	1.9359	0.2148	0.2622	-1.6678	0.3473	2.0955
Mexico	MEX	48400058	48408257	0	-0.3292	-0.4174	-1.1926	0.7456	0.0032	1.0062	0.5755	0.1216
Mexico	MEX	48400058	48402099	0	-0.5519	0.3729	0.8038	0.6894	1.0471	-1.6678	2.4277	0.7095
Mexico	MEX	48400058	48403242	0	-1.7281	-0.0799	-0.7638	0.3707	-0.1503	-1.6678	0.5755	-0.9933
Mexico	MEX	48400058	48405582	0	-0.5518	-0.0862	0.0226	0.1053	-1.0396	1.0062	0.5755	0.1216
Mexico	MEX	48400058	48409138	0	0.0291	0.2127	-0.691	-1.2803	-0.6453	-1.6678	-1.4019	0.4777
Mexico	MEX	48400059	48407897	1	1.1829	0.1245	-0.1699	1.0134	0.7725	0.7621	0.5755	0.1216
Mexico	MEX	48400059	48401273	1	2.1828	-0.8061	0.0226	0.4913	0.7531	0.6179	0.3473	0.1216
Mexico	MEX	48400059	48403720	1	-2.3409	-0.0862	0.0226	1.5578	1.9262	2.5705	0.5755	-0.2503
Mexico	MEX	48400059	48409655	0	-1.6583	0.3464	0.9192	0.6705	0.6984	0.7822	1.3918	0.9642
Mexico	MEX	48400059	48405025	0	-1.5062	-0.7815	-1.0611	0.2248	-0.4924	0.6082	-0.6852	-0.7108
Mexico	MEX	48400059	48403979	0	0.4426	0.9349	1.9359	0.5022	0.4152	1.1904	0.5755	0.1216
Mexico	MEX	48400059	48401444	0	-5.4816
Mexico	MEX	48400060	48403123	1	-3.0555	-0.5847	-0.2827	-0.0592	-0.7141	0.3552	-0.0651	-0.5475
Mexico	MEX	48400060	48404363	1	-2.1612	-0.9245	0.0226	0.5036	-0.1026	0.8754	0.5755	-0.2503
Mexico	MEX	48400060	48405029	1	-1.8543	-1.3796	-0.6446	0.3685	-0.2932	0.9476	-0.0553	-0.5305
Mexico	MEX	48400060	48406881	1	-2.3049	-0.0192	-1.2374	0.3745	-1.0283	0.7703	-0.0987	-1.1733
Mexico	MEX	48400060	48409820	1	-1.7094	2.6352	0.4683	-0.9407	-0.8531	-0.7368	-0.6852	-1.1252
Mexico	MEX	48400060	48408409	1	-1.6391	-1.1763	-0.7638	0.2819	-0.4272	0.0651	-0.0553	-1.1252
Mexico	MEX	48400060	48409753	1	-1.5402	0.8655	0.0226	0.066	-0.4619	-0.3551	-0.3679	-1.1811
Mexico	MEX	48400060	48407530	1	-2.6592	-0.847	-0.4728	0.4935	-1.2035	0.797	-0.2852	-0.5475
Mexico	MEX	48400060	48403629	1	-1.5073	-0.0862	0.0226	-2.6893	-2.0083	0.4394	0.5755	-1.1252
Mexico	MEX	48400060	48408371	1	-0.8614	-0.9372	-1.9803	3.363	3.2905	0.7878	0.2237	-0.4607
Mexico	MEX	48400060	48400336	1	-1.9713	-0.7221	0.0226	0.6666	0.0215	1.0262	0.5755	-0.4607
Mexico	MEX	48400060	48404455	1	-1.5084	-1.3452	-1.1926	-0.406	-1.9121	0.3456	-0.6852	-1.1252
Mexico	MEX	48400060	48409298	1	0.049	-1.3482	-0.5034	0.5762	-1.6002	0.7395	-0.0553	-0.7108
Mexico	MEX	48400060	48406481	1	-1.4564	0.8089	0.0226	0.6051	0.7808	-0.0634	0.075	-0.8198
Mexico	MEX	48400060	48400799	1	-1.886	-1.5401	-0.6387	1.1146	-1.7658	0.4394	0.5755	-0.5079
Mexico	MEX	48400060	48401626	1	-2.0725	-1.1652	-0.9145	-0.2776	-1.0765	-0.2204	-0.4801	-0.3297
Mexico	MEX	48400060	48409696	1	-2.1447	-0.4314	0.0226	0.3256	-2.3208	0.481	0.0256	0.1216
Mexico	MEX	48400060	48401101	1	-2.7405	-0.8283	-0.7445	0.7929	-1.1847	-0.0393	-1.305	-0.8443
Mexico	MEX	48400060	48401787	0	-0.8162	-1.4806	0.0226	0.0289	-0.7152	0.238	-0.5428	-0.4377
Mexico	MEX	48400060	48400501	0	-0.0908	-1.0674	-0.6097	0.0333	-3.7095	0.2173	0.1648	-0.943
Mexico	MEX	48400060	48401669	0	-1.1721	-1.3452	-0.4246	0.7113	-0.1012	-1.6678	2.4277	-0.945
Mexico	MEX	48400060	48406134	0	-1.359	-1.5072	0.6496	0.0835	-0.9641	0.9783	0.9628	0.1216
Mexico	MEX	48400060	48404519	0	-2.2036	0.1906	1.9359	0.7985	-0.1508	1.0264	2.4277	1.2841
Mexico	MEX	48400060	48407864	0	-1.3711	-2.9627	-1.1926	1.3972	1.1912	1.0062	-0.6647	-2.5027
Mexico	MEX	48400060	48403266	0	-1.1754	-2.1972	-1.1019	0.7113	-0.1074	-0.1652	-0.0992	0.1216
Mexico	MEX	48400060	48405204	0	-2.3721	0.7211	1.0955	0.4417	0.1268	0.8618	1.2075	2.0955
Mexico	MEX	48400060	48401985	0	1.2557	-0.4314	0.0226	0.7951	-2.0256	0.0503	0.1648	-0.2503
Mexico	MEX	48400060	48408789	0	-0.9256	-0.7353	-1.1592	-0.02	-1.257	0.22	-0.2852	-0.9299
Mexico	MEX	48400060	48406895	0	-1.9857	-0.4998	-0.3802	1.2836	0.5593	0.7889	0.3482	-0.3297
Mexico	MEX	48400060	48403961	0	-1.2226	-0.0862	0.0226	0.7113	-0.0408	1.0062	0.5755	0.1216
Mexico	MEX	48400060	48408392	0	-1.5138	-1.5123	-2.664	1.2615	0.2426	0.3128	0.5837	-2.5027
Mexico	MEX	48400060	48405068	0	-2.2037	0.0467	0.3461	-0.0078	-0.1876	0.3919	-1.5848	0.2546
Mexico	MEX	48400060	48410185	0	-2.6046	-0.0862	0.0226	3.6039	-0.9291	0.3537	0.5755	0.1216
Mexico	MEX	48400060	48401962	0	-2.0165	0.2544	1.9359	-0.0225	-1.1701	-1.6678	2.0386	2.0955
Mexico	MEX	48400060	48410230	0	-1.6356	0.1245	0.0226	0.4075	-0.3242	0.2775	0.5755	0.1216
Mexico	MEX	48400060	48410260	0	-2.0057	-0.4314	-0.0154	1.2836	-0.5443	0.4394	0.3482	0.1216
Mexico	MEX	48400060	48401468	0	-1.9396	-1.3452	-0.4728	-0.1283	-1.1948	-1.6678	0.3482	0.1216
Mexico	MEX	48400060	48400526	0	-0.2093	-0.4998	0.5347	1.6629	1.0777	1.6038	-0.1727	-0.4607
Mexico	MEX	48400060	48408277	0	-3.4626	-0.2662	-0.9607	-0.5075	-1.2359	0.0092	-0.4948	-0.9299
Mexico	MEX	48400061	48406869	1	0.33	0.67	-0.4728	0.328	-0.4867	-0.2362	0.5755	-0.419
Mexico	MEX	48400061	48400696	1	-2.2975	-0.1663	0.0416	-0.0128	-1.5163	-1.6678	1.3432	-0.5874
Mexico	MEX	48400061	48405898	1	-2.1477	0.209	-0.1314	1.144	0.2282	0.6984	1.2568	-0.4607
Mexico	MEX	48400061	48407029	1	-0.5351	-0.7221	-1.0611	0.081	-1.0005	-0.1169	0.0256	-0.4377
Mexico	MEX	48400061	48402667	1	-2.148	-0.0692	0.0226	-0.2208	-1.5016	-1.6678	-0.2668	-0.9167
Mexico	MEX	48400061	48403696	1	-2.4934	-1.2565	-0.3827	0.4754	-0.792	0.7638	-0.0553	-1.1811
Mexico	MEX	48400061	48401357	1	-2.2319	-0.0862	-0.8219	-0.3446	-1.902	-0.5058	0.3482	-1.0788
Mexico	MEX	48400061	48408670	1	-1.1631	-0.2662	-0.6241	0.153	-1.2462	-0.8437	0.1693	-1.3639
Mexico	MEX	48400061	48401365	1	-1.0136	0.5266	-0.1587	0.2408	0.1612	-0.8437	-0.2668	-1.2139
Mexico	MEX	48400061	48409518	1	-2.8792	-0.8398	-1.76	-0.0677	-1.8994	0.0981	1.1176	-1.6557
Mexico	MEX	48400061	48403300	1	-2.9026	-0.2479	0.0226	0.5014	-0.5334	-0.1006	-0.0553	-0.7496
Mexico	MEX	48400061	48409712	1	-1.2456	0.8046	-0.732	0.7328	-0.589	-1.653	1.0903	-0.0024
Mexico	MEX	48400061	48407504	1	-0.2062	-0.4314	0.0226	1.1812	1.2645	-1.6678	-0.1727	-0.8198
Mexico	MEX	48400061	48402054	1	-2.5393	-0.983	-1.0935	0.6897	-1.0104	0.7301	0.1701	-0.5305
Mexico	MEX	48400061	48403192	1	-1.7045	-1.289	-0.691	0.0746	-1.1253	-0.4128	-0.6852	-0.4607
Mexico	MEX	48400061	48410038	1	-2.9665	-1.4163	-0.4246	-0.0721	-0.9335	-0.0935	1.142	-0.2503
Mexico	MEX	48400061	48408786	1	-1.7181	0.3946	0.0477	1.028	0.1577	0.4935	1.2262	0.4725
Mexico	MEX	48400061	48408718	1	-1.4495	0.468	0.0226	0.7131	0.26	0.0092	0.5755	-0.2503
Mexico	MEX	48400061	48403254	1	-1.3607	0.215	0.6407	0.5028	0.3805	-0.7054	0.075	-0.5079
Mexico	MEX	48400061	48405966	1	-1.0766	-0.0862	-0.4728	0.6412	-0.1276	0.4839	0.3482	-0.2503
Mexico	MEX	48400061	48405789	1	-1.8451	-0.2662	-0.7638	-0.2625	-0.9853	-1.6678	0.0221	-0.7507
Mexico	MEX	48400061	48402624	1	-3.2094	0.2032	-0.2236	-0.182	-0.5974	-1.6678	-0.2821	-0.411
Mexico	MEX	48400061	48408068	0	-1.8994	0.4298	-0.7638	0.9556	-0.0564	-0.3732	0.5755	-0.7887
Mexico	MEX	48400061	48404376	0	-2.0253	-0.7815	-0.5836	0.2319	-0.8216	0.3948	-0.4801	0.1216
Mexico	MEX	48400061	48402868	0	-2.2397	-0.7221	-0.227	0.3321	-0.4214	-1.4892	0.5755	0.1216
Mexico	MEX	48400061	48402574	0	-1.4064	0.0441	1.2899	0.8663	1.0898	-1.6678	0.9628	2.0955
Mexico	MEX	48400061	48400748	0	-0.9833	0.1945	0.9726	0.5932	0.7385	0.2028	0.2724	0.2465
Mexico	MEX	48400061	48409530	0	-2.9238	-1.6504	-2.0371	-1.3001	-1.7606	-0.3938	-1.039	-2.5027
Mexico	MEX	48400061	48401180	0	-1.6348	-0.0862	0.0226	0.7135	0.3368	-0.1818	0.5755	0.1216
Mexico	MEX	48400061	48400503	0	-2.1686	-0.2479	0.0226	0.0067	-0.3029	-1.6678	-0.6852	-1.6557
Mexico	MEX	48400061	48406824	0	-1.5338	-0.0994	-0.0154	0.3553	-0.4194	-0.8437	0.5755	-0.5912
Mexico	MEX	48400061	48406931	0	-0.3705	-0.3234	1.1657	-0.014	0.3733	-1.6678	0.5755	1.2841
Mexico	MEX	48400061	48408220	0	-0.8597	-0.0862	0.0226	0.264	1.6816	0.8376	1.6284	0.1216
Mexico	MEX	48400061	48407705	0	0.6553	-0.4314	1.9359	-0.14	-0.3563	-1.2919	0.3482	0.1216
Mexico	MEX	48400061	48400577	0	-2.6511	2.6352	0.0226	0.7559	0.3736	0.0266	0.5755	0.1216
Mexico	MEX	48400061	48403183	0	-1.7342	0.468	0.0226	0.7252	0.9627	0.6269	0.5755	0.1216
Mexico	MEX	48400061	48401927	0	-1.9045	-0.7221	-0.3802	0.2848	-0.8145	-1.6678	-0.5832	-0.4607
Mexico	MEX	48400061	48405788	0	-2.6964	-1.4468	-0.0469	-0.4534	-1.2967	0.0605	0.274	0.1216
Mexico	MEX	48400061	48401819	0	-0.0265	-0.0862	-0.3802	0.715	0.2054	0.2219	-0.176	-0.4607
Mexico	MEX	48400062	48403727	1	0.1486	-0.5994	0.9192	0.2423	-0.9704	0.4297	0.549	0.833
Mexico	MEX	48400062	48403178	1	0.8195	0.7763	0.9192	0.4289	0.069	0.5174	0.775	0.4994
Mexico	MEX	48400062	48405215	1	-0.0075	0.0789	-0.7775	0.3011	0.1064	0.2872	0.3482	-0.5305
Mexico	MEX	48400062	48403721	1	-0.3016	-0.6019	1.1355	0.4612	0.3117	0.7386	0.3482	0.5759
Mexico	MEX	48400062	48409440	1	-0.4365	1.0919	-0.1587	0.4048	-0.6088	0.4474	-0.3876	-1.0788
Mexico	MEX	48400062	48404644	1	0.7032	0.3875	1.9359	0.2866	-0.3588	0.3502	-0.8041	0.346
Mexico	MEX	48400062	48402071	1	0.355	-0.1167	1.0955	0.6152	0.238	0.0818	0.1701	1.1508
Mexico	MEX	48400062	48402423	1	0.8816	2.1277	1.9359	0.9965	0.5861	0.5771	0.6172	-0.943
Mexico	MEX	48400062	48402116	1	0.7565	0.3427	0.0226	0.1918	0.1878	-0.1073	-0.6852	-0.4607
Mexico	MEX	48400062	48401453	1	0.7924	-0.0862	0.0226	0.8477	0.16	0.988	0.5755	-0.3297
Mexico	MEX	48400062	48402131	1	1.2811	-0.5847	-0.5907	0.2888	-0.222	0.2575	-0.6852	-0.8443
Mexico	MEX	48400062	48408296	1	0.8053	0.1828	0.8348	0.0043	0.0843	0.3571	-0.2852	-0.2503
Mexico	MEX	48400062	48400589	1	0.2267	1.7671	1.9359	0.5464	0.6822	0.4921	2.4277	0.9642
Mexico	MEX	48400062	48402494	1	0.393	-0.4232	-0.7638	0.248	-0.5084	0.04	-2.1355	-1.3017
Mexico	MEX	48400062	48401663	1	0.9076	0.1221	-0.3802	0.5054	0.0187	0.9068	-0.0553	-0.2503
Mexico	MEX	48400062	48409853	1	0.9192	-0.4314	1.9359	0.4247	-0.2844	0.3776	-0.1021	-0.2503
Mexico	MEX	48400062	48406044	1	0.8207	-0.6593	0.0226	0.6986	0.0639	0.9069	-0.6852	-0.4607
Mexico	MEX	48400062	48403652	1	1.0342	0.64	0.0226	0.2274	-0.0195	0.3913	-0.2821	-0.2503
Mexico	MEX	48400062	48408541	1	0.4873	0.6464	0.0226	1.6204	-0.2485	1.0419	0.1693	0.0484
Mexico	MEX	48400062	48408498	0	0.9105	-0.4343	0.0226	0.6418	-0.0627	0.6583	0.1701	0.1216
Mexico	MEX	48400062	48404454	0	0.8839	0.6464	1.9359	0.6831	0.9784	1.2053	0.5755	0.5759
Mexico	MEX	48400062	48401038	0	-1.185	-0.5022	0.7388	0.2507	-0.0605	0.7349	1.1417	1.4234
Mexico	MEX	48400062	48405234	0	0.6372	1.153	0.7739	0.4193	0.682	0.8236	0.2337	-0.1314
Mexico	MEX	48400062	48409668	0	-0.7409	-0.2662	-1.0611	0.3783	-0.0209	-0.2708	0.1693	-0.4607
Mexico	MEX	48400062	48406943	0	1.099	-0.0862	0.0226	0.0805	0.2086	0.6747	0.5755	1.1508
Mexico	MEX	48400062	48403026	0	1.0609	-0.269	0.586	0.7659	-0.4527	1.0062	-0.4948	-0.1563
Mexico	MEX	48400062	48403151	0	0.3562	0.4012	0.0226	-0.0257	-0.1786	0.0827	0.1648	-0.4607
Mexico	MEX	48400062	48406919	0	0.8551	-0.2662	0.586	0.4821	-0.5045	-0.1023	0.5755	0.1216
Mexico	MEX	48400062	48406988	0	0.2793	-0.891	-0.691	0.1977	0.2867	0.433	-0.176	0.1216
Mexico	MEX	48400062	48408510	0	0.2256	-0.0862	0.0226	-0.0445	0.3933	0.4112	0.5755	0.1216
Mexico	MEX	48400062	48406212	0	0.4847	0.8655	1.9359	0.7772	0.4326	0.8985	2.0386	0.1216
Mexico	MEX	48400062	48404636	0	0.9488	-0.983	-0.9607	0.4892	0.1109	0.745	-0.3912	-0.6774
Mexico	MEX	48400062	48404158	0	0.9679	-0.4314	0.0226	0.3756	0.247	0.6526	0.5755	0.1216
Mexico	MEX	48400062	48405266	0	1.2426	-0.4174	0.0226	0.4876	0.1211	0.6846	0.5755	-0.4607
Mexico	MEX	48400062	48409902	0	-0.1671	-0.2662	0.0226	0.6701	0.3387	-0.7433	0.5755	0.1216
Mexico	MEX	48400062	48404504	0	1.4325	0.3875	0.0226	0.7405	0.495	0.6984	-0.1727	-0.2503
Mexico	MEX	48400062	48408306	0	0.9929	0.5836	0.6407	0.5307	-0.2057	0.7789	0.3473	-0.7496
Mexico	MEX	48400062	48409336	0	0.2811	-0.0862	0.6496	0.254	-0.3406	0.7472	0.5755	-0.2503
Mexico	MEX	48400062	48403164	0	1.3403	0.8089	0.4173	1.0419	0.0038	-0.7946	1.2262	0.5759
Mexico	MEX	48400062	48404964	0	1.1218	-0.2479	0.0226	0.5438	0.4181	0.7067	-0.0553	-0.4607
Mexico	MEX	48400063	48409517	1	-1.2232	-0.2479	-1.027	0.6114	-0.4726	0.1316	-0.0651	-0.7441
Mexico	MEX	48400063	48409111	1	-1.3934	-0.59	0.0226	0.3397	-1.0498	-0.8849	-0.6852	-0.8443
Mexico	MEX	48400063	48405386	1	-2.54	1.4003	1.9359	3.6039	1.7012	0.5524	2.4277	2.0955
Mexico	MEX	48400063	48405094	1	0.3568	-0.0862	0.0226	3.6039	1.7012	3.6292	0.1922	0.1216
Mexico	MEX	48400063	48407193	1	-0.7155	-0.0862	-0.691	0.7614	-0.3529	-0.2229	0.3482	-0.4607
Mexico	MEX	48400063	48400943	1	-2.3492	-0.5847	0.8425	0.9234	-0.6015	-0.1854	0.1701	-0.2503
Mexico	MEX	48400063	48403135	1	-1.6156	0.0666	1.1752	0.8982	0.4059	0.6961	1.1171	0.8567
Mexico	MEX	48400063	48403223	1	0.4464	-0.0862	0.0226	-0.0201	0.2508	0.5362	0.1922	-0.6774
Mexico	MEX	48400063	48400351	1	0.3035	-0.4314	0.0226	1.1578	0.422	0.6571	0.5755	-0.65
Mexico	MEX	48400063	48407501	1	-1.577	-0.2662	-0.3802	-0.3808	-1.0155	-0.0625	0.5755	-0.9299
Mexico	MEX	48400063	48405982	1	-3.9969	-0.7808	-2.664	-1.2524	-2.4029	-0.2532	-2.1355	-2.0641
Mexico	MEX	48400063	48402495	1	-1.8047	-0.52	1.9359	0.2587	-0.6557	0.8867	0.8547	-0.1884
Mexico	MEX	48400063	48405625	1	-2.8567	-0.8264	-2.664	-0.1756	-0.8206	-0.1305	-0.2852	-1.1252
Mexico	MEX	48400063	48402722	1	-2.244	-1.2802	-1.1926	-0.1439	-1.0892	-0.1763	0.075	-0.7496
Mexico	MEX	48400063	48401651	1	-1.7237	-1.0658	-1.0935	-0.1263	-0.8114	0.5413	-0.3237	-1.0643
Mexico	MEX	48400063	48406647	1	-2.2802	-0.4314	0.0226	0.1916	-0.682	-0.0614	-0.216	-0.5475
Mexico	MEX	48400063	48408825	1	-0.3305	-0.1046	-0.0951	0.7469	-0.2418	0.6087	0.1648	-0.2726
Mexico	MEX	48400063	48405325	1	-1.9626	-1.1117	-0.9551	0.324	-0.615	0.1817	-0.8738	-2.5027
Mexico	MEX	48400063	48405543	1	0.8901	-0.2662	0.0226	0.7464	-0.0486	0.1192	0.3482	-0.4377
Mexico	MEX	48400063	48408491	1	-2.2207	-0.4998	-1.1926	-2.6893	-3.7095	-1.6678	-0.414	-0.4377
Mexico	MEX	48400063	48405259	1	-1.861	-0.0862	-0.7638	0.5219	-0.0821	-0.1787	0.5755	0.1216
Mexico	MEX	48400063	48400587	1	0.927	0.7825	-0.6041	3.6039	4.8357	0.7752	1.802	-1.6492
Mexico	MEX	48400063	48406702	1	-1.6264	0.2179	0.0226	0.6164	0.2593	-1.6678	-0.4846	0.1216
Mexico	MEX	48400063	48410277	1	-2.8444	2.6352	0.5587	-0.9547	-1.2211	-1.6678	-2.1355	-2.384
Mexico	MEX	48400063	48400045	1	-1.4636	0.5376	0.586	1.0054	0.0031	1.0601	0.5755	0.1216
Mexico	MEX	48400063	48400532	1	-2.324	-0.0862	0.0226	0.1053	-1.0385	-0.0586	0.5755	-0.4607
Mexico	MEX	48400063	48408994	1	-2.3294	1.1493	-0.5034	3.6039	0.3195	3.6292	0.5755	0.1216
Mexico	MEX	48400063	48401798	0	0.7151	-0.0862	0.0226	1.3032	0.6613	1.1245	0.5755	-0.2503
Mexico	MEX	48400063	48401123	0	-1.1797	-0.4232	-1.843	0.1938	-0.3527	0.4073	-2.1355	-1.6557
Mexico	MEX	48400063	48408203	0	0.2289	0.4012	-0.5274	0.7282	-0.0572	-0.4223	-0.6658	-0.6774
Mexico	MEX	48400063	48404417	0	-1.2048	-0.5717	0.0226	3.6039	1.2732	3.6292	0.5755	0.1216
Mexico	MEX	48400063	48403860	0	-0.6821	1.7671	1.9359	0.8625	0.9612	-0.0055	2.4277	2.0955
Mexico	MEX	48400063	48407801	0	-1.8435	-0.2479	0.0226	0.3686	-1.1345	0.5484	0.5755	-1.1252
Mexico	MEX	48400063	48403024	0	-2.9364	0.0308	-0.3802	-0.2606	-1.3306	-0.6073	0.5755	0.1216
Mexico	MEX	48400063	48408760	0	-0.8218	0.468	1.1752	0.2761	0.0805	0.6558	0.8038	-0.2503
Mexico	MEX	48400063	48406364	0	-1.6452	-0.0862	0.0226	1.4283	1.4913	2.2006	1.0854	0.1216
Mexico	MEX	48400063	48405267	0	-1.813	-0.4314	0.0226	0.936	-0.1744	0.9285	0.3482	0.1216
Mexico	MEX	48400063	48400850	0	-0.2617	2.6352	-2.664	-0.1389	0.3759	0.2901	-2.1355	-1.5028
Mexico	MEX	48400063	48409281	0	-2.9807	-1.3452	-1.1926	0.1053	-0.9863	0.4394	0.5755	-1.1252
Mexico	MEX	48400063	48407665	0	-1.2016	-2.9627	1.9359	3.6039	4.8357	1.8102	2.4277	2.0955
Mexico	MEX	48400064	48401284	1	-3.1995	-1.6361	-2.664	-2.6893	-3.7095	-1.6678	-1.7719	-1.4399
Mexico	MEX	48400064	48403014	1	-1.2505	-0.5847	0.0226	0.0565	-0.9254	-1.6678	0.3482	-0.8198
Mexico	MEX	48400064	48402483	1	0.7818	-0.0862	0.9192	0.9594	0.2502	0.1071	1.2568	0.8136
Mexico	MEX	48400064	48406854	1	-0.495	-1.1408	-0.6396	-0.5016	-2.4883	-1.5744	-0.6852	-1.1252
Mexico	MEX	48400064	48405712	1	-1.1531	-0.0862	-0.7902	0.2002	-0.9627	-0.219	-0.6852	-1.8806
Mexico	MEX	48400064	48400643	0	-1.5492	0.7308	0.4173	0.5114	0.2679	-1.6678	0.5755	0.6859
Mexico	MEX	48400064	48407516	1	-0.7111	-0.4203	-1.0611	0.2694	-0.6547	-1.6678	-0.2821	-0.4607
Mexico	MEX	48400064	48400200	1	-1.8603	-0.7737	-1.4945	-0.153	-0.553	-0.5569	0.2287	-0.7221
Mexico	MEX	48400064	48404604	1	0.5159	1.4003	1.9359	1.3321	-0.2707	-1.6678	2.3404	2.0955
Mexico	MEX	48400064	48407028	1	-0.8578	-0.0774	-0.9668	0.6785	-0.548	-1.5666	0.0256	-0.9299
Mexico	MEX	48400064	48408396	1	-1.6109	0.5923	-0.3802	0.2925	0.0568	-0.0558	-0.1021	-0.3549
Mexico	MEX	48400064	48406462	1	-1.9948	-0.4314	-0.6843	0.4776	-0.4081	-0.0737	0.9911
Mexico	MEX	48400064	48407700	1	-0.9988	-0.2479	0.0226	1.2836	0.6128	-1.2919	0.5755	0.1216
Mexico	MEX	48400064	48408974	1	-1.7488	0.0608	1.9359	-0.319	-1.3839	-0.6073	-2.1355	-2.5027
Mexico	MEX	48400064	48409327	1	-0.5819	-0.0862	-0.3802	-0.1699	-0.6817	-1.0529	-0.1972	0.1216
Mexico	MEX	48400064	48409412	1	-1.5556	-1.1002	-1.1926	-1.3743	-1.6934	-1.6678	0.1693	-2.5027
Mexico	MEX	48400064	48408125	1	-1.151	-0.7199	-0.5098	0.1361	-0.8648	-1.6678	-1.5848	-0.4607
Mexico	MEX	48400064	48403056	1	-2.1122	-1.6582	-2.6747	-0.6182	-3.7095	-0.9148	-0.8627	-2.5027
Mexico	MEX	48400064	48408074	1	-2.67	-0.7893	-0.9947	0.0869	-1.7181	-0.5569	0.5722	-1.3017
Mexico	MEX	48400064	48408211	1	-0.9977	-0.5874	-1.1887	0.0898	-0.9317	0.5836	0.1693	-0.5912
Mexico	MEX	48400064	48409283	1	-1.8681	1.7671	1.9359	0.0113	0.9016	0.3387	0.5755	0.1216
Mexico	MEX	48400064	48401048	0	-1.0682	0.0017	-0.3724		-1.1317	0.3405	-0.1727	-0.222
Mexico	MEX	48400064	48405858	0	-0.5355	-0.0862	0.1802	-0.131	-0.6763	-1.6678	0.5755	-0.5957
Mexico	MEX	48400064	48400151	0	0.3982	0.5206	1.2341	0.3643	0.5016	-1.6678	1.3664	0.4659
Mexico	MEX	48400064	48409106	0	-0.6588	-0.0862	1.0377	0.0507	-1.0134	0.6488	0.5755	0.1216
Mexico	MEX	48400064	48407782	0	0.7341	-0.0192	0.0226	0.802	0.4826	0.0589	0.1693	-0.806
Mexico	MEX	48400064	48402432	0	-0.2634	-0.2479	0.8877	2.0301	0.628	-0.2886	1.3656	-0.3086
Mexico	MEX	48400064	48410290	0	-0.0401	-0.0071	0.0226	0.0821	0.2698	0.5626	-0.3733	-0.1563
Mexico	MEX	48400064	48405289	0	-2.2854	-1.7372	-2.664	-0.9735	-1.4738	-1.6678	-2.1355	-2.5027
Mexico	MEX	48400064	48405811	0	-0.6944	-0.5743	-0.3802	-0.904	-2.8321	0.1606	0.1922	-0.359
Mexico	MEX	48400064	48400593	0	-0.217	0.0722	0.0226	-0.7328	-0.9539	-0.7847	-0.0553	-0.222
Mexico	MEX	48400064	48404271	0	-2.1978		0.8571				0.3379
Mexico	MEX	48400064	48404322	0	-3.5651	-1.3681	-1.842	0.2654	-1.4467	-1.6678	0.5755	-1.6155
Mexico	MEX	48400064	48407570	0	-1.6154	0.4121	1.9359	0.2567	0.5717	0.1778	2.4277	0.1216
Mexico	MEX	48400064	48406398	0	-1.8039	-0.0862	0.0226	0.7113	-0.0408	1.0062	0.5755	-0.2658
Mexico	MEX	48400064	48400693	0	-2.0997	0.468	1.7458	0.8616	3.5634	0.7202	2.4277	2.009
Mexico	MEX	48400065	48401613	1	-3.0259	-0.8494	-0.9607	-1.668	-3.7095	-1.6678	-0.9533	-1.1252
Mexico	MEX	48400065	48402416	0	-4.3202
Mexico	MEX	48400065	48405415	0	-4.1701	-1.3452	-1.682	-0.5071	-2.1119	-0.08	-0.4948	-0.8947
Mexico	MEX	48400065	48409428	1	-3.2012	-2.9627	-2.664	-1.0181	-2.0533	-1.6678	-2.1355	-2.5027
Mexico	MEX	48400065	48401499	1	-3.2065
Mexico	MEX	48400065	48403160	1	-2.7394	-1.7372	-1.9313	-1.6841	-1.6287	-0.3551	-0.6852	-2.5027
Mexico	MEX	48400065	48409347	1	-2.0359	-1.0244	-0.509	-2.6893	-1.758	-0.4863	0.3482	-0.3423
Mexico	MEX	48400065	48408154	1	-3.6648	-0.9752	-0.7249	-1.0068	-2.5602	-0.4694	-0.4948	-1.1811
Mexico	MEX	48400065	48406710	1	-2.7172	-1.2144	-0.0135	-1.6821	-0.643	0.7219	0.0795	-0.3894
Mexico	MEX	48400065	48404309	0	-0.1468	-1.3993	-0.4489	0.3335	-0.2056	0.3419	-1.3153	-0.4423
Mexico	MEX	48400065	48409262	0	-3.4317	-2.0452	-1.1153	-1.6841	-3.7095	-1.6678	-1.3972	-2.5027
Mexico	MEX	48400065	48402875	0	-3.7285	-1.6801	-2.6763	-1.4319	-1.5919	-0.9292	-2.1355	-1.775
Mexico	MEX	48400065	48402190	0	-1.4262	-1.2122	-0.4574	0.6871	-0.1186	1.0086	0.563	-0.2778
Mexico	MEX	48400065	48403281	0	-3.6449	-0.8893	-1.0935	0.5012	0.8159	0.371	-0.0987	-0.1563
Mexico	MEX	48400065	48402845	0	-2.2143
Mexico	MEX	48400065	48410266	0	-2.57	-1.3452	-1.2182	1.8317	4.8357	-1.6678	-0.6791
Mexico	MEX	48400065	48403674	1	0.4378	-1.3452	-1.6074	-1.0068	-1.2288	0.1121	0.1693	-1.775
Mexico	MEX	48400065	48407482	1	-0.8861	-2.9627	-1.4197	-2.6904	-2.3281	-0.4223	-1.2106	-1.9384
Mexico	MEX	48400065	48407551	1	-2.7823	-1.5091	-1.2182	-0.3533	-1.2818	-1.653	-1.0602	-1.9384
Mexico	MEX	48400065	48403161	1	-3.3077	0.3997	1.4967	0.54	0.1289	0.1337	-0.8512	-0.5725
Mexico	MEX	48400065	48404980	1	-3.7294	0.1371	-0.8627	-1.1527	-1.7348	-1.6678	0.0221	-0.5475
Mexico	MEX	48400065	48409149	0	-3.9329
Mexico	MEX	48400065	48405183	0	-2.3816	1.1592	-2.664	-0.9207	-0.719	0.2355	-0.5208	0.9444
Mexico	MEX	48400065	48408901	0	-1.8079	-0.2479	-0.6863	0.4144	-0.4101	0.414	0.5755	0.1216
Mexico	MEX	48400065	48400085	0	0.0632	-1.3471	-0.8219	-0.8183	-0.813	-0.042	-1.7178	-0.946
Mexico	MEX	48400065	48400202	0	-2.6254
Mexico	MEX	48400065	48409558	0	-2.5655	-1.5098	-1.3024	-0.0344	-0.9586	-0.1832	-1.2695	-0.9655
Mexico	MEX	48400065	48405073	0	-4.3885
Mexico	MEX	48400066	48406848	1	0.9634	2.6352	1.9737	2.3097	-0.5589	1.1847	2.4277	2.0955
Mexico	MEX	48400066	48403589	1	-1.5168	0.1276	-1.6145	0.6458	-0.0342	0.1413	-0.6852	-1.5367
Mexico	MEX	48400066	48409900	1	-1.655	-0.2662	0.3137	1.4964	-0.976	1.3029	0.9579	-0.0888
Mexico	MEX	48400066	48406161	1	-0.8278	-0.0192	0.0226	0.579	-0.0384	0.6169	0.3482	0.1216
Mexico	MEX	48400066	48403751	1	-1.6746	-1.2372	-1.1926	1.4186	-1.2049	2.0032	-0.2852	-0.4784
Mexico	MEX	48400066	48400023	1	0.6155	-0.4203	-0.9607	2.8716	-0.6714	0.6531	-1.2695	-1.563
Mexico	MEX	48400066	48401060	1	-0.5269	-0.847	1.4187	0.7202	-1.2883	0.2727	-0.6852	-0.4607
Mexico	MEX	48400066	48406827	1	1.0022	0.5606	1.1657	0.9455	0.0106	0.658	0.5755	0.1216
Mexico	MEX	48400066	48405089	1	-1.3331	-0.59	-0.227	0.0615	-1.5776	-0.194	-0.7867	-0.4607
Mexico	MEX	48400066	48407170	1	0.4274	0.0502	0.6847	0.5819	-0.5772	0.6359	0.5755	-0.2503
Mexico	MEX	48400066	48406558	1	-0.4385	-0.983	0.0226	0.7379	0.512	0.0855	0.5755	-0.5093
Mexico	MEX	48400066	48402127	1	-0.3479	0.0608	-0.829	0.4117	-0.856	0.1315	-1.5848	-1.0169
Mexico	MEX	48400066	48402535	1	-1.6107	-0.0862	0.0226	0.9967	-0.832	0.4978	0.5755	-0.3109
Mexico	MEX	48400066	48404174	1	-0.7574	1.1352	0.0226	3.6039	-0.1835	3.6292	2.4277	-0.7496
Mexico	MEX	48400066	48409924	1	0.3989	-0.0862	-0.9557	0.5197	0.2776	0.1535	-0.1727	-0.5912
Mexico	MEX	48400066	48409069	1	-0.633	0.6257	-0.3526	2.1086	1.2974	-0.6073	-0.2907	-1.1252
Mexico	MEX	48400066	48400960	1	0.7841	-0.0862	1.9359	0.8053	-0.5439	-1.6678	-0.0817	0.1216
Mexico	MEX	48400066	48408929	1	-0.2787	0.7372	1.9359	3.6039	2.3762	1.4786	2.0386	2.0955
Mexico	MEX	48400066	48406889	1	1.7285	-0.7815	-0.4246	0.7113	-0.0408	0.4394	-0.2004	-0.7507
Mexico	MEX	48400066	48406086	1	-0.3301	0.3935	-2.2485	0.3344	-0.6137	0.8754	0.5755	-1.3151
Mexico	MEX	48400066	48404159	1	1.0572	-1.6043	-1.6008	0.8953	-0.7092	0.3272	-0.8738	-2.5027
Mexico	MEX	48400066	48408146	1	0.085	0.2403	1.9359	1.2551	0.4801	0.9198	1.6284	1.1508
Mexico	MEX	48400066	48406111	1	-1.472	-0.7221	-0.9607	0.4575	-0.814	-0.801	-0.6852	-0.959
Mexico	MEX	48400066	48409112	1	-1.469	-0.0384	-0.691	0.7113	-0.2907	1.0481	-0.5832	0.1216
Mexico	MEX	48400066	48400424	0	0.4356	-0.5847	0.1386	0.9643	0.3296	1.2328	-0.216	0.149
Mexico	MEX	48400066	48400959	0	0.4477	-0.5743	-0.691	0.9506	-0.448	0.6549	0.1701	0.1216
Mexico	MEX	48400066	48409681	0	1.1466	-0.6354	0.0226	0.7488	0.1845	0.6931	-0.1026	-1.1252
Mexico	MEX	48400066	48408594	0	-1.2576	-0.4314	-0.227	1.0647	0.3132	0.7319	0.5755	0.1216
Mexico	MEX	48400066	48407186	0	0.1444	1.1352	1.9359	1.1688	1.7801	0.8792	0.5755	1.3857
Mexico	MEX	48400066	48408183	0	-1.0177	0.3289	0.0226	0.902	0.4367	0.4321	0.5755	0.1216
Mexico	MEX	48400066	48410097	0	0.653	-0.0862	0.0226	3.6039	0.0198	-0.4223	0.5755	-0.9299
Mexico	MEX	48400066	48410164	0	-0.6985		1.9359	0.6788	0.0988	-0.3261	0.5755	-0.2503
Mexico	MEX	48400066	48409579	0	-0.8135	-0.2662	0.5347	0.6691	-0.0232	1.1201	0.9492	-0.1563
Mexico	MEX	48400066	48407790	0	0.7926	-0.5872	1.9359	2.384	1.0038	-0.9484	1.309	2.0955
Mexico	MEX	48400066	48408299	0	-1.5937	2.6352	1.1657	3.6039	2.0814	2.2402	1.836	2.0955
Mexico	MEX	48400066	48405667	0	-0.0423	-0.2479	0.0226	0.8247	0.0619	0.6643	0.1693	0.1216
Mexico	MEX	48400066	48408180	0	0.5651	0.3875	0.4135	-0.2685	-0.0253	0.6187	0.8038	0.1216
Mexico	MEX	48400066	48402618	0	-0.6444	0.3875	0.0226	0.7988	0.1995	1.0309	0.5755	0.4777
Mexico	MEX	48400066	48407283	0	0.6683	-0.2479	0.0226	0.9591	0.8684	0.9134	2.4277	-0.4607
Mexico	MEX	48400066	48402300	0	-0.1443	0.0789	0.0226	0.8006	-0.2501	0.7926	0.3482	0.1216
Mexico	MEX	48400067	48403195	1	-1.7377	-0.2662	0.0226	0.3987	0.3927	0.493	0.3482	0.1216
Mexico	MEX	48400067	48405976	0	-0.8263	1.4003	1.9359	-0.032	-0.0373	-0.226	-0.176	-0.0358
Mexico	MEX	48400068	48407764	1	-1.9521	-0.0862	-0.7902	-1.0959	-1.0232	-1.6678	-0.4801	-0.7496
Mexico	MEX	48400068	48404616	0	-0.9147	0.6555	-0.7183	0.3872	-0.8201	0.052	0.5755	-0.4607
Mexico	MEX	48400068	48400322	0	-2.1695	-0.0862	0.0226	-0.5768	-3.7095	-1.6678	0.5755	0.1216
Mexico	MEX	48400068	48402693	0	-2.3009	-1.5091	1.9737	-0.5199	-1.5984	0.3181	1.6331	0.1216
Mexico	MEX	48400069	48400917	1	-0.9399	-0.4314	0.0226	0.6634	-1.2118	0.4091	-0.2821	0.1216
Mexico	MEX	48400069	48410004	1	-2.015	-0.59	-0.3802	0.1434	-0.5911	-0.5531	-0.4801	-0.222
Mexico	MEX	48400069	48405987	1	-0.4944	-0.4314	-0.5836	0.7773	-0.4984	-0.0086	0.2927	-0.6693
Mexico	MEX	48400069	48401736	1	-1.9005	-0.4314	-0.7836	-0.5443	-1.651	0.2176	0.5755	-0.5711
Mexico	MEX	48400069	48409788	1	-1.0268	-1.0212	0.0226	-0.0254	-1.2169	0.7244	-0.0987	-0.5265
Mexico	MEX	48400069	48404990	1	-2.0826	-0.2662	0.0226	0.7113	-0.2813	0.4745	0.5755	0.1216
Mexico	MEX	48400069	48400037	1	-1.1566	0.4012	0.4173	0.5658	0.296	0.4189	0.775	0.7864
Mexico	MEX	48400069	48406552	1	-2.916	-0.4314	-0.5836	0.4386	0.1274	-0.7433	-0.2852	-0.3297
Mexico	MEX	48400069	48409134	1	-0.7508	-0.4314	0.0226	1.1212	0.5436	0.1198	0.5755	-0.4607
Mexico	MEX	48400069	48404242	1	0.1733	-0.847	0.0226	1.084	-0.0647	1.0537	0.5755	-0.5912
Mexico	MEX	48400069	48408881	1	-2.5802	-1.0121	-1.0611	-0.5699	-1.6222	-0.219	0.3482	-1.1405
Mexico	MEX	48400069	48404192	1	-1.7373	0.1276	0.0226	0.3924	-0.3582	0.3551	0.3482	-0.5475
Mexico	MEX	48400069	48403454	1	-1.3642	-0.3486	0.0226	0.7069	-0.0926	0.6836	0.3482	-1.1252
Mexico	MEX	48400069	48401530	1	-1.6016	1.1352	0.5347	0.9699	-0.7071	1.0552	0.3482	1.3857
Mexico	MEX	48400069	48406659	1	-2.3107	0.2141	0.9247	0.3352	-1.3105	-0.2532	-0.3499	0.1216
Mexico	MEX	48400069	48404067	1	-1.1629	-0.8213	-0.8154	0.4783	-1.6451	-0.3646	-0.8686	0.1216
Mexico	MEX	48400069	48400441	1	-0.3776	-1.4354	-2.664	0.2314	-0.371	0.1186	-0.6595	-1.4694
Mexico	MEX	48400069	48401763	1	-2.3089	-0.7221	-1.3645	0.6828	-0.7172	0.0794	-0.216	-1.7277
Mexico	MEX	48400069	48404545	1	-2.025	-1.0102	-1.2891	-0.0215	-0.324	-1.6678	-0.0553	-1.1252
Mexico	MEX	48400069	48405472	1	-1.597	-1.1128	-0.6173	0.4319	-0.6291	0.4118	-0.3733	-1.0101
Mexico	MEX	48400069	48403891	1	-1.7181	2.6352	-1.3993	0.6062	0.4546	-0.4932	1.2612	-0.8426
Mexico	MEX	48400069	48401143	1	-2.232	0.9454	-0.9607	0.1166	0.1338		-0.6852	-0.4607
Mexico	MEX	48400069	48407548	1	-0.8039	-0.7737	0.9726	0.9081	0.921	0.457	-0.1727	0.8567
Mexico	MEX	48400069	48401848	1	-1.0086	0.1973	1.9359	0.0916	0.2598	0.41	-0.4948	0.149
Mexico	MEX	48400069	48408608	0	-0.554	0.2032	0.0226	0.2249	-0.1772	-0.1787	1.1375	0.8567
Mexico	MEX	48400069	48409286	0	0.972	0.64	1.2899	1.2053	0.6375	1.3096	0.5755	0.4777
Mexico	MEX	48400069	48402080	0	-1.6316	-0.0862	0.0226	0.8889	0.5533	0.1151	0.5755	0.1216
Mexico	MEX	48400069	48404982	0	-1.805	-0.983	-0.7638	0.5135	-0.4089	-1.6678	-0.1727	-1.1252
Mexico	MEX	48400069	48408547	0	0.2054	-0.5022	0.0226	0.7271	0.1939	0.8228	0.5755	-0.222
Mexico	MEX	48400069	48402256	0	-0.4371	-0.9443	1.2867	0.1343	-0.8663	0.2351	0.075	0.1216
Mexico	MEX	48400069	48402805	0	-0.2241	0.2607	0.6407	0.4929	-0.7546	-0.4223	0.5755	0.1216
Mexico	MEX	48400069	48408976	0	-2.6908	-1.1085	-0.691	0.1955	-1.4604	-0.0014	-0.6852	-0.1563
Mexico	MEX	48400069	48403379	0	-0.5407	-0.0356	0.0226	0.6373	-0.5939	-0.1811	0.5755	0.1216
Mexico	MEX	48400069	48405640	0	-1.3215	-2.4463	-2.664	1.0774	-0.1864	0.415	-1.3153	-1.6492
Mexico	MEX	48400069	48404239	0	-0.4917	-0.7221	0.0226	0.1053	-0.7144	0.2206	-0.2004	-1.1252
Mexico	MEX	48400069	48409535	0	0.221	0.0591	0.4173	0.4411	0.5157	1.0906	0.0447	0.1216
Mexico	MEX	48400069	48401932	0	-1.7886	-1.3452	-1.1926	0.1053	0.8779	0.4394	-0.6852	-1.1252
Mexico	MEX	48400069	48408493	0	-1.0664	-0.2479	0.0226	0.6507	-0.3034	0.5055	-0.5832	0.1216
Mexico	MEX	48400069	48407923	0	-1.0014	-0.59	0.0226	0.6592	0.9731	-0.4318	0.5755	-0.2503
Mexico	MEX	48400069	48409128	0	-0.6037	-0.847	-0.8219	0.2946	-0.0926	0.5577	-0.1727	-0.4377
Mexico	MEX	48400069	48406797	0	-2.5895	0.0789	-0.0413	-0.0024	-0.7591	-1.6678	-1.5588	-1.2193
Mexico	MEX	48400070	48404505	1	-2.1041	-1.1429	-0.3431	-0.1552	-0.9652	0.2035	-0.2821	-0.4607
Mexico	MEX	48400070	48400810	1	-2.0113	-0.9363	0.0226	-0.3095	-1.5403	-0.7368	0.5755	-0.8947
Mexico	MEX	48400070	48407005	1	-1.3428	-1.3145	-1.2874	0.0278	-0.3468	0.414	0.8107	-0.4377
Mexico	MEX	48400070	48400868	1	-2.6022	-0.0862		0.2329	-0.3377	0.5172	0.5755	0.1216
Mexico	MEX	48400070	48406933	1	-1.4668	-1.3452	-1.1926	-1.6841	-3.7095	-1.6678	-0.4948	-1.1252
Mexico	MEX	48400070	48402874	1	-2.1844	-0.4314	0.0226	-0.1694	-0.5521	-0.6274	-0.4948	-0.6774
Mexico	MEX	48400070	48408847	1	-2.1185	-0.6593	-0.7445	0.3524	-0.2996	0.1285	-0.3943	-1.4344
Mexico	MEX	48400070	48403557	1	-2.7566	-0.4314	0.0226	0.5772	-1.3217	0.4328	0.0256	-0.2503
Mexico	MEX	48400070	48402351	1	-3.0802	-1.7749	-2.2485	-1.3102	-2.5723	-1.6678	-2.1355	-1.9916
Mexico	MEX	48400070	48409845	1	-2.9276	-1.3452	-1.1926	-0.8941	-1.6541	-0.3883	-0.6852	-1.1252
Mexico	MEX	48400070	48405214	1	-2.9425	-0.5717	0.0226	-0.0563	0.0126	-1.6678	0.5755	0.1216
Mexico	MEX	48400070	48403434	1	-1.8865	-0.0862	-0.3802	-0.7328	-1.7824	-0.368	0.5755	-0.9299
Mexico	MEX	48400070	48401098	1	-0.8698	-1.0588	0.0226	0.1076	-0.3861	-0.219	0.3482	-0.3297
Mexico	MEX	48400070	48405686	1	-1.6936	0.1276	0.0226	1.3406	0.6464	0.556	-0.0553	-0.2503
Mexico	MEX	48400070	48403200	1	-2.3288	-0.0994	0.9726	0.3679	-0.914	-0.0745	1.8077	-0.5912
Mexico	MEX	48400070	48404893	1	-1.1858					1.8828	0.0791	-0.6621
Mexico	MEX	48400070	48405308	1	-0.6049	0.96	0.0226	0.5594	-0.0814	-1.0529	0.5755	0.1216
Mexico	MEX	48400070	48408921	1	-2.2493	0.0347	0.0226	0.7678	0.048	1.3483	0.1701	-1.023
Mexico	MEX	48400070	48409936	1	-1.1959	-0.2479	-0.5836	0.6896	0.443	1.1504	-0.4107	-1.1252
Mexico	MEX	48400070	48404479	1	0.032	-1.3796	-0.3076	1.1763	0.5765	-1.6678	0.5755	-1.5367
Mexico	MEX	48400070	48405708	1	-1.3398	-0.0862	0.0226	0.1601	-1.3112	-0.7433	0.1922	-0.4784
Mexico	MEX	48400070	48403406	1	-2.5948	-0.4314	-0.691	-0.0412	-1.0315	0.7565	0.5755	-0.4607
Mexico	MEX	48400070	48409146	1	-1.1923
Mexico	MEX	48400070	48401864	0	-1.8737	1.1132	1.2899	-0.9296	-1.7837	0.0242	0.9863	-1.4637
Mexico	MEX	48400070	48406674	0	-1.3427	1.1132	0.3461	1.5208	0.0631	0.6299	-0.2668	-0.5912
Mexico	MEX	48400070	48407228	0	0.2031	-1.1378	-1.1926	0.8985	-0.6469	0.414	0.5755	0.4994
Mexico	MEX	48400070	48402250	0	-1.775	-0.5743	-0.4806	-0.1999	-0.9248	-1.6678	-0.6852	-1.1252
Mexico	MEX	48400070	48402999	0	-2.404	-0.8802	-0.3827	1.2168	0.3436	0.8314	-0.309	0.5553
Mexico	MEX	48400070	48407729	0	-3.4639	-0.8357	-0.3802	0.7403	-0.2664	-0.801	0.5755	-0.8813
Mexico	MEX	48400070	48401138	0	-2.4978	-0.0862	0.0226	0.4012	-0.3332	0.8754	-0.0817	-0.5305
Mexico	MEX	48400070	48407542	0	-2.0557	-0.7221	1.0955	0.2844	-1.2819	0.2055	1.1217	0.1907
Mexico	MEX	48400070	48400899	0	-0.8979	-1.0882	-1.5943	-1.2429	-1.7511	-1.0529	-0.4771	0.1216
Mexico	MEX	48400070	48409920	0	-2.1944	-0.5717	0.0226	0.948	-0.3782	1.3925	0.5858	0.1216
Mexico	MEX	48400070	48401889	0	-2.4868	-1.8634	-0.8237	-2.6893	-2.1119	-0.531	-0.2852	-1.2688
Mexico	MEX	48400070	48409289	0	-1.8854	0.2746	1.9359	0.6449	1.0583	0.3433	1.802	1.0448
Mexico	MEX	48400070	48406158	0	-1.7434	0.1342	-1.1926	-2.6893	-3.7095	0.2237	0.336	-1.1252
Mexico	MEX	48400071	48405391	1	0.6392	-0.4314	-0.227	0.4572	-0.3941	0.5983	0.3482	-0.5305
Mexico	MEX	48400071	48409501	1	-1.73	0.7821	0.6755	1.7304	0.6349	1.2263	0.5755	-0.5912
Mexico	MEX	48400071	48402045	1	-0.8345	-1.4427	-1.1926	0.0545	-1.0308	-0.052	-1.0753	-2.5027
Mexico	MEX	48400071	48406247	1	-1.4516	1.3697	1.1752	0.1866	-0.8789	0.2488	-0.0726	0.9097
Mexico	MEX	48400071	48409703	1	-0.4323	1.1352	-0.2614	0.5027	0.7949	0.335	-0.4688	-1.2965
Mexico	MEX	48400071	48407576	1	-2.3093	-0.0862	0.5347	-0.1957	-1.7302	-0.8437	0.1922	-2.5027
Mexico	MEX	48400071	48409383	1	-1.0329	0.3289	1.1381	0.5932	0.4106	1.0169	0.775	0.0876
Mexico	MEX	48400071	48400981	1
Mexico	MEX	48400071	48405972	1	-1.2764	-0.7199	0.0226	1.2836	-0.6235	1.597	0.5755	-0.2503
Mexico	MEX	48400071	48403871	1	-0.5417	0.9349	1.2899	0.6455	-0.2047	1.4782	0.0256	0.5759
Mexico	MEX	48400071	48409719	1	-0.7131	-0.4203	0.4173	0.5411	-0.4096	0.0343	0.5755	0.1216
Mexico	MEX	48400071	48401970	1	0.0131	-0.8802	-0.3802	0.5195	-0.3104	0.6031	0.0256	-0.2503
Mexico	MEX	48400071	48405451	1	-1.3454	-1.2115	-0.5034	1.0469	-0.1626	0.5545	-0.454	0.1216
Mexico	MEX	48400071	48407758	1	0.4338	1.127	0.0226	0.2563	0.1189	-0.368	0.075	-0.1563
Mexico	MEX	48400071	48400637	1	-2.0887	0.1828	-0.3802	0.0881	-1.2183	0.5784	0.1701	-0.9111
Mexico	MEX	48400071	48403742	1	-1.4795	1.7671	0.0226	0.8411	-0.5091	1.1802	0.5755	0.1216
Mexico	MEX	48400071	48406737	1	-0.3765	-1.0841	-1.0935	-0.0535	0.4451	-0.1579	-0.4948	-0.7108
Mexico	MEX	48400071	48405742	1	-2.101	-0.4314	-0.9947	0.4807	-0.0957	0.5065	0.3482	-0.7496
Mexico	MEX	48400071	48408269	1	-2.0802	-0.7353	0.0226	0.4448	-0.1392	0.7426	-0.3876	0.1216
Mexico	MEX	48400071	48407826	1	-0.9707	-0.4314	0.0226	0.7019	0.3074	0.626	-0.6852	-0.6774
Mexico	MEX	48400071	48408076	1	-0.22	-0.4314	0.0226	0.0094	-0.1954	0.2389	-0.6852	0.1216
Mexico	MEX	48400071	48403028	1	-0.9264	-0.7716	-0.6843	0.4075	-0.2376	0.0559	-0.4771	-1.0454
Mexico	MEX	48400071	48406713	1	-1.0019	-0.9334	-1.2874	-0.4844	-0.9566	-0.7847	-2.1355	-2.5027
Mexico	MEX	48400071	48406586	1	-0.7614	-0.2479	1.1657	0.7167	0.7284	1.4197	0.5755	-0.4377
Mexico	MEX	48400071	48401757	1	-1.2564	0.6037	0.8348	0.5388	-0.489	0.1529	-0.4771	0.4725
Mexico	MEX	48400071	48400542	0	0.9255	-0.1827	-0.5034	1.0647	0.6964	-0.1427	1.2262	-0.5093
Mexico	MEX	48400071	48408102	0	-1.2075	-0.0862	0.0226	1.2836	0.1733	1.0062	0.5755	0.1216
Mexico	MEX	48400071	48402280	0	-1.4692	0.0821	-0.2827	0.5476	-0.3201	0.7399	0.5755	0.1216
Mexico	MEX	48400071	48408391	0	-1.8704	-0.4314	-0.2827	0.3525	-0.9326	0.4111	0.5755	-0.2503
Mexico	MEX	48400071	48402490	0	-0.1114	-0.4093	-0.4806	0.8539	0.6093	0.7509	1.1417	-0.2503
Mexico	MEX	48400071	48403438	0	-1.2488	0.8655	0.7162	0.1884	0.1421	0.1378	0.5722	0.1216
Mexico	MEX	48400071	48408309	0	-1.978	-0.7162	1.9359	0.3105	-0.7604	-0.7847	2.0386	-1.0454
Mexico	MEX	48400071	48401478	0	-0.4811	1.4003	1.1381	1.0786	0.4245	0.7536	1.6922	0.2203
Mexico	MEX	48400071	48402708	0	-1.0825	-0.2662	1.9359	0.9518	0.9491	0.7536	-0.2852	0.5759
Mexico	MEX	48400071	48409955	0	-1.9412	-0.4314	0.0226	0.3163	-0.1934	0.4663	0.5755	-0.222
Mexico	MEX	48400071	48409156	0	-0.973	0.5179	0.7162	0.3049	0.3149	0.3774	1.4752	1.2147
Mexico	MEX	48400071	48403390	0	-1.5262	0.2718	1.9359	1.0433	0.136	1.1332	1.656	2.0955
Mexico	MEX	48400071	48400651	0	-1.8602	0.8762	1.1657	-0.0355	0.4489	-0.226	0.5755	-0.5305
Mexico	MEX	48400071	48401439	0	-1.9119	0.1395	0.5347	0.7985	0.7321	1.2369	0.8038	-0.2503
Mexico	MEX	48400071	48407656	0	0.6635	-1.3162	0.9192	0.1522	-0.3587	1.151	-0.2431	-1.236
Mexico	MEX	48400072	48402072	0	-2.9134
Mexico	MEX	48400072	48406209	0	-2.0361	-1.4505	-1.1926	-2.6893	-2.3281	-1.6678	-0.6852	-1.1252
Mexico	MEX	48400072	48406472	1	-0.7228
Mexico	MEX	48400072	48406672	1	-1.5639
Mexico	MEX	48400072	48402204	1	0.4506
Mexico	MEX	48400072	48403726	1	-2.0664
Mexico	MEX	48400072	48409433	1	-1.2003
Mexico	MEX	48400072	48404915	1	-1.2655
Mexico	MEX	48400072	48403005	1	-0.5795	0.0075	-0.227	-0.2429	-0.6427	-1.6678	0.5755	-0.9299
Mexico	MEX	48400072	48402580	1	-0.7223	-0.2662	0.0226	0.3195	0.0244	-1.6678	0.1922	-0.4607
Mexico	MEX	48400072	48404119	1	-1.2278
Mexico	MEX	48400072	48404109	1	-0.6131	0.3289	-0.8946	0.2256	0.5493	0.0984	0.1693	-0.2503
Mexico	MEX	48400072	48405548	1	-1.0938
Mexico	MEX	48400072	48405992	1	-0.1963	-0.0862	-0.3802	0.0316	-0.098	0.1055	-0.0553	-0.9299
Mexico	MEX	48400072	48400374	1	-1.2847	0.963	0.894	0.8969	-0.0845	-0.4522	0.8047	-0.0024
Mexico	MEX	48400072	48408611	1	-1.9356	0.3398	1.1381	0.0912	-0.6585	-0.1282	0.5755	-0.4607
Mexico	MEX	48400072	48405076	1	-2.0393	-1.0243	-0.8154	0.9286	-0.1838	0.5585	0.8038	-1.0169
Mexico	MEX	48400072	48405278	1	-1.1524	-0.4174	0.0226	0.4407	0.6285	0.5165	-0.4948	0.1216
Mexico	MEX	48400072	48407040	1	0.5744	-1.3391	1.0955	-0.427	-1.1304	-1.6678	0.3482	0.3754
Mexico	MEX	48400072	48408000	1	-1.0444	-0.4314	0.0226	-0.1487	-0.7723	-1.6678	0.582	-1.1252
Mexico	MEX	48400072	48402253	1	0.0504
Mexico	MEX	48400072	48405357	0	-0.5882	-1.0197	-0.7902	0.7113	-0.0408	-1.5744	0.5755	-0.4607
Mexico	MEX	48400072	48401659	0	0.3937
Mexico	MEX	48400072	48409448	0	-0.4477
Mexico	MEX	48400072	48402575	0	-0.7489	0.7821	1.1381	-0.2739	1.0403	-1.6678	1.2302	-2.5027
Mexico	MEX	48400072	48408010	0	-0.6244
Mexico	MEX	48400072	48408117	0	0.1736	0.5746	1.4967	-0.132	-0.3933	-0.5569	0.9911	-0.2503
Mexico	MEX	48400072	48405861	0	-0.1035	1.1132	1.9359	-0.0543	0.7708	-0.3936	0.9863	2.0955
Mexico	MEX	48400072	48404919	0	0.9279
Mexico	MEX	48400072	48407494	0	-0.1624
Mexico	MEX	48400072	48403635	0	-0.821	-1.5407	-2.664	-0.0582	0.3177	0.8421	-0.1403	-1.9616
Mexico	MEX	48400072	48401064	0	-0.7307
Mexico	MEX	48400072	48409965	0	-1.0636	-0.5874	-0.2827	0.8621	0.4367	-0.8849	0.075	-0.7507
Mexico	MEX	48400072	48408580	0	-1.6041	1.4003	0.5021	0.1053	-0.0304	-1.6678	0.5755	0.8567
Mexico	MEX	48400072	48409422	0	-2.2761	0.6608	-0.6843	-0.1694	0.1621	-0.4932	-0.4771	-0.4607
Mexico	MEX	48400072	48402610	0	-1.7324	-0.2662	0.0226	0.4146	-0.1915	-0.2532	-0.1021	-0.2503
Mexico	MEX	48400072	48407662	0	-0.9408	0.0566	-0.5413	1.1853	0.4938	0.7324	0.5755	0.1216
Mexico	MEX	48400072	48404146	0	-1.9777	-0.809	-0.9529	0.5601	-0.9273	-0.7847	0.9863	-1.3027
Mexico	MEX	48400072	48406596	0	-1.2401	-0.0862	-0.3802	1.5174	0.2515	1.0062	0.5755	-0.5711
Mexico	MEX	48400072	48404058	0	-0.9508	0.9454	0.0226	0.3096	0.2411	-0.5193	0.5755	0.1216
Mexico	MEX	48400073	48406136	1	-1.9282	0.7156	-0.8219	0.1361	-0.6229	-1.6678	0.3482	-1.1252
Mexico	MEX	48400073	48400067	1	-0.215	-0.0862	0.0226	0.5099	0.4499	-1.6678	-0.0823	-0.5912
Mexico	MEX	48400073	48400354	1	-0.7748	1.1576	0.0718	3.6039	-0.0306	-1.6678	0.5755	0.7864
Mexico	MEX	48400073	48404201	1	-1.3705	-1.3782	-2.664	0.601	0.4642	0.2937	-1.7719	1.3857
Mexico	MEX	48400073	48406829	1	-1.8908	-0.2662	0.0226	-0.761	-1.1252	-0.7433	-0.216	-0.8198
Mexico	MEX	48400073	48408137	1	-1.2402	-1.0212	-0.8627	0.025	-0.2882	0.1152	0.5755	-1.1252
Mexico	MEX	48400073	48400891	1	-2.204	-0.2662	1.9359	0.9247	-0.1748	1.3112	1.2027	-0.331
Mexico	MEX	48400073	48408809	1	-1.2674	0.6606	1.1355	-0.4459	0.1141	-1.6678	-0.4214	0.5505
Mexico	MEX	48400073	48404493	1	-2.2248	2.6352	1.1657	0.2826	0.218	0.1671	1.2262	0.149
Mexico	MEX	48400073	48405671	1	-1.9829	-0.59	-1.0611	-0.1277	-0.7219	-1.6678	0.1648	-0.1563
Mexico	MEX	48400073	48400805	1	-1.2516	0.6492	1.9359	0.5461	-1.1971	-1.0529	0.3199	-0.2503
Mexico	MEX	48400073	48402951	0	-1.5813	-0.9298	1.1752	0.0628	-1.0085	-0.08	-0.8657	0.7566
Mexico	MEX	48400073	48405491	0	0.1716	0.7332	1.2899	1.7499	1.1069	1.3414	0.9911	0.4994
Mexico	MEX	48400073	48409551	0	-2.09	-0.4314	0.0226	0.1874	-0.3904	-1.6678	-0.0823	-0.2503
Mexico	MEX	48400073	48407260	0	-2.2348	-0.9363	-0.4806	0.1831	-0.726	-1.6678	0.3482	-0.5093
Mexico	MEX	48400073	48406602	0	-2.1071	2.6352	1.9359	0.283	0.9403	-0.424	2.4277	2.0955
Mexico	MEX	48400073	48406108	0	-1.1114	-0.2662	-1.4242	0.0135	-0.4834	-0.5842	-0.0823	-1.1252
Mexico	MEX	48400073	48402534	0	-2.8445	-0.4998	-0.4806	-0.2998	-0.5505	0.0766	0.5755	0.1216
Mexico	MEX	48400073	48405129	0	-1.1306	0.468	0.0226	0.1145	-1.0352	-1.2919	0.3482	-0.4607
Mexico	MEX	48400073	48405669	0	-1.901	0.1395	0.0226	0.4121	-0.3613	-1.6678	0.5755	0.1216
Mexico	MEX	48400073	48401901	0	-1.6483	0.0467	0.8877	0.4882	0.3723	0.256	0.3424	-0.4607
Mexico	MEX	48400073	48407891	0	-0.5844	-0.7087	-0.6097	-0.2785	-1.8765	-1.6678	-0.6852	-2.5027
Mexico	MEX	48400073	48408897	0	-0.4797	0.8079	1.1752	1.0573	1.6461	0.7196	0.9628	2.0955
Mexico	MEX	48400073	48404475	0	-1.845	0.215	0.3461	0.2545	-0.1222	-0.4863	1.4152	0.1216
Mexico	MEX	48400073	48403778	0	-0.8326	-0.7199	0.0226	0.5278	-1.7479	0.3096	0.3482	0.1216
Mexico	MEX	48400073	48408283	0	-0.996	-0.0449	-0.227	0.6731	0.6042	0.0442	0.3482	0.1216
Mexico	MEX	48400074	48409676	1	-0.6016	-0.256	-0.8627	0.1716	-0.5859	-0.9292	-2.1355	-1.1811
Mexico	MEX	48400074	48400856	1	-0.1957	-0.7815	-1.1926	0.0346	-2.0067	-1.6678	-0.6852	-1.1252
Mexico	MEX	48400074	48408816	0	0.2525	0.7308	-0.3048	0.5776	0.3812	0.5475	0.1693	-0.7507
Mexico	MEX	48400074	48402794	1	-0.1265	0.2718	0.0226	-0.4008	-0.607	0.1182	-0.3876	-0.4607
Mexico	MEX	48400074	48405447	1	-1.274	-0.2509	0.0226	-0.2603	-0.8723	-0.2911	-0.1026	-0.4377
Mexico	MEX	48400074	48407744	1	-0.1169	1.1352	0.8348	1.1834	0.5387	0.6911	0.5755	-0.4607
Mexico	MEX	48400074	48407195	1	-2.7713	-0.948	-2.664	-0.9296	-1.0761	-1.6678	-2.1355	-2.5027
Mexico	MEX	48400074	48405924	1	0.5699	-0.2662	0.0226	0.6176	-1.0152	-1.6678	0.0256	-0.6959
Mexico	MEX	48400074	48406559	1	-0.6036	-0.847	-1.0935	0.3411	-0.5885	-1.6678	-1.0753	-0.6774
Mexico	MEX	48400074	48400199	1	-1.3603	-1.3042	-0.711	0.4184	-0.2877	-1.0529	-1.2871	0.1216
Mexico	MEX	48400074	48405499	1	-1.2658	0.6608	0.586	0.6073	-0.547	0.1478	-0.2852	-0.6774
Mexico	MEX	48400074	48409732	1	-1.1326	0.2032	-0.2236	0.4977	-1.1678	-0.4753	-1.2871	-0.8443
Mexico	MEX	48400074	48407382	1	-1.6114	0.2465	0.0226	0.7392	1.0626	1.2676	-0.4801	-0.4607
Mexico	MEX	48400074	48404562	1	0.3338	1.7162	0.4173	0.1463	-0.4028	-1.6678	0.5755	0.2546
Mexico	MEX	48400074	48404494	1	-0.6439	0.8762	1.1657	0.7754	-7.00E-04	-1.6678	0.5755	-0.1563
Mexico	MEX	48400074	48405710	1	-2.6717	-0.0862	-1.0935	0.83	-0.6545	0.918	-0.4748	0.2525
Mexico	MEX	48400074	48406692	1	-0.6054	0.2063	0.5021	-0.2841	-1.2492	-0.1787	0.3839	0.1216
Mexico	MEX	48400074	48409009	1	-1.0626	-0.4165	1.1752	1.1493	0.4091	0.8387	0.1701	-0.2503
Mexico	MEX	48400074	48403350	1	0.1706
Mexico	MEX	48400074	48401575	1	-1.7749	0.67	0.4173	0.7692	0.0384	0.8254	1.4152	0.4504
Mexico	MEX	48400074	48408865	1	-1.4218	-0.891	-0.4806	-0.2402	-1.7359	0.2092	-0.4771	-0.4607
Mexico	MEX	48400074	48408569	0	-2.2317	-0.3465	1.9359	0.8798	-0.4806	0.936	1.6922	-0.7351
Mexico	MEX	48400074	48409279	0	-0.5899	-0.0862	1.9359	0.4262	0.2911	0.1014	1.1171	-0.2503
Mexico	MEX	48400074	48408678	0	0.0289	-0.9334	-1.1926	0.18	-1.4542	-1.6678	-0.5924	-1.1252
Mexico	MEX	48400074	48407767	0	-0.7534	-0.1759	1.4967	2.5272	0.4392	-0.1091	1.4152	0.4994
Mexico	MEX	48400074	48406223	0	-0.3525	0.6424	0.5764	0.5296	0.1554	0.1625	0.6286	-0.4377
Mexico	MEX	48400074	48407192	0	-2.6665	0.3239	0.0226	0.9882	-0.1686	0.2289	0.9911	0.6663
Mexico	MEX	48400074	48404317	0	-2.3487	0.4026	0.8348	0.0096	-0.4769	-0.1837	1.8085	-0.9471
Mexico	MEX	48400074	48407925	0	-2.299	-2.9627	-2.664	0.2545	-2.3208	0.4394	-2.1355	-2.5027
Mexico	MEX	48400074	48404262	0	-0.7226	-0.7306	1.9359	0.6068	0.5965	-0.1818	0.542	2.0955
Mexico	MEX	48400074	48402803	0	-0.5569	-0.2479	0.3461	0.7317	-0.7168	0.4766	0.5755	-0.2503
Mexico	MEX	48400074	48408307	0	-1.0577	0.5353	-0.876	0.7126	0.4836	-1.6678	-0.417	-0.6073
Mexico	MEX	48400074	48402005	0	0.578	0.2859	1.2341	0.5052	-0.1837	-0.219	0.8038	0.149
Mexico	MEX	48400074	48409899	0	-2.5902	-1.2172	-0.3724	0.0178	-1.8603	-0.421	-0.3206	-0.7685
Mexico	MEX	48400074	48400074	0	-0.9623	-0.2662	0.0226	1.1052	0.5509	-0.406	0.5755	0.1216
Mexico	MEX	48400074	48406862	0	-2.2325	-1.511	-1.4685	-0.3119	-1.3418	0.0211	-1.0753	-0.222
Mexico	MEX	48400074	48402847	0	-0.3406	-0.2662	0.0226	0.6478	0.5324	-1.6678	0.8038	0.1216
Mexico	MEX	48400074	48407242	0	-2.819	-0.7306	-0.8736	1.4615	-1.4215	-0.9484	0.5755	0.1216
Mexico	MEX	48400074	48408038	0	0.4619	1.1306	0.9192	0.5489	0.919	0.4995	1.4793	1.3857
Mexico	MEX	48400074	48407369	0	0.5913	-0.5743	0.9192	0.7231	0.0064	1.0294	1.1217	-0.946
Mexico	MEX	48400075	48408426	1	-2.9269	-0.8802	-1.0935	-0.2594	-1.6606	-0.2607	-0.1722	-1.1252
Mexico	MEX	48400075	48403710	1	-2.7469
Mexico	MEX	48400075	48404127	1	-2.9352	-0.5673	0.0226	-0.0215	-0.3867	-0.5842	0.3482	-0.9299
Mexico	MEX	48400075	48405572	1	-0.0718	-1.6104	-2.664	-0.0667	-1.8307	0.0018	-0.674	-0.8756
Mexico	MEX	48400075	48403491	1	0.0838	-0.0323	0.4173	0.5585	1.0343	0.7738	2.4277	0.1679
Mexico	MEX	48400075	48404199	1	-1.1573	-0.4556	-0.3076	-0.1153	-1.082	-0.2156	-0.4771	-0.5251
Mexico	MEX	48400075	48403601	1	-3.1439	0.4594	0.5347	0.4624	-1.3876		0.5755	-1.1252
Mexico	MEX	48400075	48408706	1	-2.762	-0.4488	0.0226	-2.6893	-3.6603	0.9697	0.5755	0.1216
Mexico	MEX	48400075	48403433	1	-2.6712	-1.7305	-1.7622	1.375	-1.5681	-1.6678	-2.1355	-2.5027
Mexico	MEX	48400075	48407513	1		-0.3405	-0.9947	0.38	-0.4141	0.3554	0.1693	-1.3639
Mexico	MEX	48400075	48408120	1	-1.6801
Mexico	MEX	48400075	48404642	1	-2.9115	-0.817	-0.9787	0.6333	-1.6776	1.0196	0.0154	-1.775
Mexico	MEX	48400075	48407963	1	-2.7633	-0.2842	-0.5836	-0.2244	-2.0138	-0.0935	-2.1355	-1.6557
Mexico	MEX	48400075	48407405	1	-2.3542	-1.4163	-1.4497	0.2279	0.1247	0.6347	-0.7867	-1.4344
Mexico	MEX	48400075	48409188	1	-2.534	-1.3758	-1.1926	-1.2717	-2.2951	-1.6678	-0.4771	-1.1252
Mexico	MEX	48400075	48409908	1	-3.3666	-0.5717	-0.3827	-1.5147	-1.389	-0.9292	0.5755	0.1216
Mexico	MEX	48400075	48401961	0	-3.5349	-0.6369	-1.64	0.3065	-0.4228	0.586	-0.8123	-1.1038
Mexico	MEX	48400075	48409841	0	-2.0344	-1.2786	-0.3827	0.5365	-1.8361	0.3079	-0.4948	0.1216
Mexico	MEX	48400075	48406137	0	-1.8759	-1.0197	-0.9145	-0.5571	-2.0439	-0.4932	0.9911	-1.0494
Mexico	MEX	48400075	48406410	0	-2.6815	-2.2005	-1.3384	-0.427	-1.9186	-0.3331	-0.396	-0.9921
Mexico	MEX	48400075	48406567	0	-0.5106	-0.0994	-0.9607	0.7757	0.2019	0.3295	-0.414	-0.6774
Mexico	MEX	48400075	48404958	0	-2.6001	-1.1408	-1.1926	-0.427	-1.2868	0.2017	0.0221	-1.1252
Mexico	MEX	48400075	48402156	0		-0.5717	-0.2827	-2.6893	-1.2841	-0.0013	0.1693	-0.1563
Mexico	MEX	48400075	48405780	0	-2.6721	-0.983	-0.8627	-0.2476	-0.8892	0.1995	0.5755	-0.4377
Mexico	MEX	48400075	48404298	0	-1.9498	-0.0862	0.0226	0.3421	-0.324	0.9616	0.5755	0.1216
Mexico	MEX	48400075	48402289	0	-1.5891	-0.0862	0.0226	0.5177	-1.6155	-1.6678	0.5755	0.1216
Mexico	MEX	48400075	48409426	0	-2.7574	0.0666	0.5021	0.1821	-0.5477	0.297	-0.1722	-0.5475
Mexico	MEX	48400075	48400274	0	-2.1447	-0.4314	0.9726	0.2277	-0.9159	0.1151	1.142	0.1216
Mexico	MEX	48400075	48409042	0	-3.225	1.1592	0.7375	0.7876	0.2756	1.529	0.5755	0.4869
Mexico	MEX	48400075	48406090	0	-2.5531	-1.2802	-2.664	-1.0489	-2.2265	0.2137	0.3482	-1.1252
Mexico	MEX	48400075	48405351	0	-2.7078	-0.9363	1.9359	-0.0452	-1.3265	-0.801	2.4277	-0.945
Mexico	MEX	48400075	48404245	0	-2.7065	-1.3452	-1.1926	-2.6893	-3.7095	-1.6678	-0.4948	-1.1252
Mexico	MEX	48400075	48409848	0	-1.7413	-0.0862	-0.6315	1.6321	0.5742	-1.2919	0.5755	-1.3484
Mexico	MEX	48400075	48405541	0	-1.5658	-0.3615	-1.3228	0.5976	-1.2167	0.6032	-0.3468	-0.5251
Mexico	MEX	48400075	48403686	0	-2.7713	-0.5743	-0.227	0.3037	0.2091	0.3463	0.5755	-0.4607
Mexico	MEX	48400076	48401823	1	0.6241	0.9454	1.9359	1.1561	1.1734	1.3344	2.4277	2.0955
Mexico	MEX	48400076	48408473	1	0.8531	-0.4203	-0.4806	0.5084	-0.1789	0.6112	0.3482	-0.2503
Mexico	MEX	48400076	48408870	1	0.4133	-0.0994	-0.1882	0.1538	-1.0019	0.1055	0.3482	-0.4826
Mexico	MEX	48400076	48405749	1	-1.0879	1.127	1.036	-0.3796	-0.5833	-0.4694	-0.6852	-0.2503
Mexico	MEX	48400076	48402018	1	-1.4322	0.468	-0.691	0.2971	-0.5255	-0.1968	1.1176	-1.3079
Mexico	MEX	48400076	48402760	1	0.4154	-0.6759	0.6847	-0.3538	0.0267	0.0287	-0.4771	0.1216
Mexico	MEX	48400076	48408376	1	-0.6935	-2.9627	1.1752	0.0208	0.0381	-0.2306	0.3482	0.1216
Mexico	MEX	48400076	48407871	1	-0.0624	-0.847	-0.3802	0.2557	-0.2865	0.0154	0.9911	-0.2503
Mexico	MEX	48400076	48406494	1	0.8964	-0.4343	0.0226	0.2118	-0.5995	8.00E-04	0.075	-0.1314
Mexico	MEX	48400076	48405151	1	-2.44	-0.2741	-0.3526	0.0154	-0.0973	-0.2532	0.0256	-0.1865
Mexico	MEX	48400076	48405381	1	-0.2443	-0.0862	0.0226	0.4607	-0.4051	0.2965	0.0221	-1.1252
Mexico	MEX	48400076	48409192	1	-0.8878	-0.59	-0.3891	0.2155	-0.7742	0.6971		-0.5912
Mexico	MEX	48400076	48405887	1	-1.2415	0.1179	0.4812	0.1295	-0.6401	0.2285	0.0221	-0.2503
Mexico	MEX	48400076	48400169	1	-1.2194	-0.269	-0.3802	0.2047	-0.1238	0.0569	-0.6852	-0.5093
Mexico	MEX	48400076	48405167	1	0.4327	1.1132	0.8038	1.1471	0.8627	1.2186	0.8047	-0.1563
Mexico	MEX	48400076	48405311	1	-1.3332	-0.0862	-0.691	0.3787	-0.8367	-0.1379	-0.2821	-0.6774
Mexico	MEX	48400076	48402827	1	-0.0361	-0.2662	0.0226	0.1886	0.5922	-0.7847	0.075	-0.2503
Mexico	MEX	48400076	48408695	1	0.8141	0.5266	0.0226	1.0333	1.1285	-0.3261	-0.7078	-0.7496
Mexico	MEX	48400076	48401505	1	0.8489	-0.7136	-0.691	0.0236	-0.5042	-0.0013	-0.4978	-0.6959
Mexico	MEX	48400076	48404926	1	-0.9961	-0.8213	-0.3802	0.3233	-0.3512	0.4083	-0.4801	-0.7108
Mexico	MEX	48400076	48405879	1	-2.1782	0.1852	-0.711	-0.0712	-1.3079	0.4399	-0.1727	-0.7108
Mexico	MEX	48400076	48406765	0	0.5448	0.3875	0.0226	0.4564	0.2802	0.4575	0.5755	0.1216
Mexico	MEX	48400076	48403906	0	0.895	0.0502	0.0226	0.0231	-0.6858	-0.0473	0.5755	0.1216
Mexico	MEX	48400076	48409456	0	0.7445	0.4468	1.036	0.7529	-0.4064	0.0714	0.3482	0.3216
Mexico	MEX	48400076	48407361	0
Mexico	MEX	48400076	48407787	0	0.2479	-0.5133	0.3461	0.5157	-0.1124	-0.1787	0.1875	1.1508
Mexico	MEX	48400076	48409663	0	0.5888	-0.4314	0.0226	0.1053	0.8779	1.0062	0.5755	0.1216
Mexico	MEX	48400076	48400929	0	0.4093	-0.1827	-0.5034	0.5346	0.0505	0.7265	-0.4771	-1.1395
Mexico	MEX	48400076	48406809	0	0.2665	0.1973	1.9359	1.1757	0.767	-1.6678	2.0386	2.0955
Mexico	MEX	48400076	48404355	0	1.1035	-0.59	-0.5836	0.5601	0.1948	-0.2785	-0.4801	-0.4607
Mexico	MEX	48400076	48405428	0	-1.2392	0.2032	0.4173	0.7317	-0.1446	0.4892	-0.1812	-0.2503
Mexico	MEX	48400076	48408961	0	-1.6107	0.7989	-1.0935	-1.7891	-2.0804	0.1325	1.3958	0.7566
Mexico	MEX	48400076	48406800	0	-1.6326	-0.2857	0.9192	0.5134	-0.1376	0.4541	0.5755	0.839
Mexico	MEX	48400076	48403234	0	-0.3627	0.9535	0.0226	1.1733	0.3676	0.8057	0.5755	0.1216
Mexico	MEX	48400076	48409476	0	-1.3542	-1.3452	1.2797	0.7788	-0.3438	0.9475	0.5755	-0.8198
Mexico	MEX	48400076	48405040	0	-1.9425	-0.2662	0.0226	0.2049	0.0191	0.4219	0.075	-0.2503
Mexico	MEX	48400076	48407032	0	-0.1894	-0.0306	0.7162	0.7934	1.0601	0.5362	0.8038	0.1216
Mexico	MEX	48400076	48406893	0	-0.0041	0.1316	0.3461	-0.0181	-0.0928	0.3614	-0.1727	-0.959
Mexico	MEX	48400076	48402338	0	-0.3059	-0.7199	0.8348	0.0202	0.5457	0.4924	0.9628	0.2203
Mexico	MEX	48400076	48404584	0	-1.0567	-1.1442	0.6407	0.2653	-0.1561	-0.3768	1.1417	0.3216
Mexico	MEX	48400078	48406310	1	-1.6077	-0.0862	-0.9607	-0.2427	-0.3759	-0.4795	0.5755	-0.9299
Mexico	MEX	48400078	48403295	1	-0.4532	0.2605	-1.027	-0.0885	-1.0647	-1.6678	-0.8831	-2.3095
[truncated: 5,569 more rows]
