# Supplementary material for: Antecedents of adolescent students’ ICT self-efficacy: The ICT dataset
Source: Data Brief. 2020 Oct 22;33:106437. doi: 10.1016/j.dib.2020.106437 (PMC7644865; doi:10.1016/j.dib.2020.106437)
Supplement: Supplementary file 1 [file mmc1.zip › Netherlands.csv]

CNTRYID	CNT	CNTSCHID	CNTSTUID	ST004D01T	ESCS	INTICT	COMPICT	HOMESCH	ENTUSE	USESCH	SOIAICT	AUTICT
Netherlands	NLD	52800001	52805913	1	-0.4672	-0.8157	-0.8627	0.3492	-0.3701	0.7724	-1.039	-0.6073
Netherlands	NLD	52800001	52802945	1	0.3821	0.468	-1.0611	-0.1186	0.1325	0.0642	0.0221	-0.4607
Netherlands	NLD	52800001	52802947	1	0.6515	-0.8355	-1.5179	-0.1421	-0.9477	0.3056	-0.8392	-1.3017
Netherlands	NLD	52800001	52806464	1	-1.1404	-0.269	-1.6896	0.1002	-0.5131	0.0353	-0.414	-0.8936
Netherlands	NLD	52800001	52801118	1	-0.1525	1.3697	-0.227	0.455	0.5092	0.1941	-1.305	-0.4607
Netherlands	NLD	52800001	52801142	0	-1.0304	-0.2479	-0.227	-0.0628	-0.4702	0.5329	-0.6629	-0.4607
Netherlands	NLD	52800001	52804323	0	-0.1401	0.3427	-0.227	-0.848	-0.2159	-1.6678	-0.7026	-0.1563
Netherlands	NLD	52800001	52802092	0	0.5887	-0.0176	-1.2567	-0.7354	-1.246	0.1609	-1.5848	-1.1704
Netherlands	NLD	52800001	52801032	0	0.2453	-0.0862	-0.9607	-0.3921	0.125	-0.074	0.1693	-0.959
Netherlands	NLD	52800001	52804994	0	-0.3712	-0.4314	-0.3802	-0.591	-0.4851	0.4641	-0.6852	-0.1563
Netherlands	NLD	52800001	52805145	0	0.7668	0.3378	-0.732	-0.1054	-0.2396	0.6805	0.1648	-0.1314
Netherlands	NLD	52800001	52803284	1	0.3655	1.1352	-1.0611	0.143	-0.1814	0.6045	-0.279	0.2546
Netherlands	NLD	52800001	52802294	1	0.9863	0.6606	0.3461	-0.4043	0.1557	0.4523	-0.4771	1.515
Netherlands	NLD	52800001	52805476	1	-0.4532	-0.0862	-0.227	-0.0015	-0.2793	0.0883	-0.6852	-0.4607
Netherlands	NLD	52800001	52805765	1	0.6143	-0.2662	-0.227	-0.5778	-0.0393	0.4839	-0.6852	-0.1563
Netherlands	NLD	52800001	52801040	1	0.9278	-0.7027	-1.9313	-0.7401	-1.156	-0.2781	-2.1355	-1.9916
Netherlands	NLD	52800001	52801985	1	0.2088	-0.0862	-1.0611	-0.2714	-0.4546	-0.1753	-0.6852	-0.7496
Netherlands	NLD	52800001	52800486	0	0.1754	-0.5133	0.0226	0.5123	-0.4286	-0.1787	0.1648	-0.0542
Netherlands	NLD	52800001	52804803	0	-0.5005	-0.0862	0.2092	0.252	-0.2403	0.5591	0.5755	-0.411
Netherlands	NLD	52800001	52802689	0	-1.1314	-0.2328	-1.0935	-0.7735	-0.9804	-0.1082	-0.4948	0.1216
Netherlands	NLD	52800001	52803426	0	0.7885	1.1576	1.1657	0.7718	0.2109	0.7531	0.1648	0.1216
Netherlands	NLD	52800001	52801386	0	-0.2351	2.6352	1.9359	0.8076	4.8357	1.4951	2.4277	2.0955
Netherlands	NLD	52800001	52800587	0	-0.3865	-0.0862	-0.7638	0.4528	0.109	0.7088	0.3482	-0.7108
Netherlands	NLD	52800001	52803796	0	0.3012	-0.7815	0.0226	0.288	-0.8359	0.5078	-1.0753	-0.222
Netherlands	NLD	52800001	52805662	0	-0.7775	1.1132	-0.9607	-0.3274	-0.1641	0.7724	-0.0551	-0.5723
Netherlands	NLD	52800001	52801022	0	-0.6774	-0.2479	0.0226	-0.8658	-0.3997	0.3627	-0.0553	0.1216
Netherlands	NLD	52800001	52803043	0	-0.4103	-0.59	-0.3704	0.162	-0.5785	0.0064	-0.3055	-0.8443
Netherlands	NLD	52800001	52802554	0	-0.0946	-0.2479	0.0226	0.3573	0.209	1.1324	0.0256	-0.1563
Netherlands	NLD	52800002	52800775	1	-2.2619	-0.8305	-1.0611	-0.325	-0.8604	0.1516	-0.5832	-0.7108
Netherlands	NLD	52800002	52800777	0
Netherlands	NLD	52800002	52801893	1	-0.4347
Netherlands	NLD	52800002	52806431	1	0.053	-0.2509	-0.227	-0.1865	-0.7895	0.0066	-0.6852	0.1216
Netherlands	NLD	52800002	52800574	1	0.312	-0.1759	0.0226	0.0411	-0.4669	0.0211	-0.1972	-0.1563
Netherlands	NLD	52800002	52806077	1	-0.1498	-0.0862	0.0226	0.4456	-0.3316	0.3711	-0.5798	-0.2503
Netherlands	NLD	52800002	52803801	1	0.2179	-0.0322	-0.6843	0.3898	0.2654	1.6785	0.5755	0.557
Netherlands	NLD	52800002	52806047	0	0.5058
Netherlands	NLD	52800002	52805733	0	-0.0262	-0.817	-1.0611	0.8302	-0.7406	0.8161	0.0154	-0.3917
Netherlands	NLD	52800002	52800132	0	-0.4166	-0.0862	0.0226	0.7113	0.8309	1.5721	0.5755	0.1216
Netherlands	NLD	52800002	52802639	0
Netherlands	NLD	52800002	52803838	0	0.2097	0.718	0.0226	3.6039	2.8828	3.6292	1.3918	0.7611
Netherlands	NLD	52800002	52800617	0	0.2263	2.6352	1.2867	0.6495	0.6659	0.5384	1.1417	2.0955
Netherlands	NLD	52800002	52804103	0	-0.2481	-0.1957	0.0226	0.592	-1.4209	0.5698	-1.5596	-1.1252
Netherlands	NLD	52800002	52803445	0	-0.5396	-1.3452			-0.1268	1.7784
Netherlands	NLD	52800002	52803098	0	-0.6071	0.9637	0.4173	0.1941	0.798	0.0402	0.8762	0.4184
Netherlands	NLD	52800002	52804495	0	-0.2605	0.9526	0.0226	0.95	-1.1218	1.4377	0.7198	0.1216
Netherlands	NLD	52800002	52800242	1	-0.387	-0.4314	0.0226	-0.1045	-0.8019	0.2303	-0.4771	-0.1563
Netherlands	NLD	52800002	52804718	1	0.1977	-0.269	-0.3802	-0.1628	-0.1492	-0.0978	-0.1972	0.0453
Netherlands	NLD	52800002	52803165	1	-0.0998	-2.9627	-2.664	-2.6893	-3.7095	-1.6678	0.5755	-2.5027
Netherlands	NLD	52800002	52805286	1	-0.8276						0.0256	0.1216
Netherlands	NLD	52800002	52801412	1	0.0846	1.3403	0.6465	3.6039	1.171	1.9163	0.7264	-1.7277
Netherlands	NLD	52800002	52802272	1	-0.7096	-0.4314	-0.227	-0.6441	-0.3947	-0.1382	-0.309	0.1216
Netherlands	NLD	52800002	52804527	1	-0.4981
Netherlands	NLD	52800002	52804113	1	-0.5553	-2.9627	-1.4747	-0.6037	-1.1246	-0.8849	-1.5537	-1.4991
Netherlands	NLD	52800002	52806228	1	-0.4385	-0.7221	1.9359	-0.0033	-0.4112	-0.2574	-0.6852	-0.1314
Netherlands	NLD	52800002	52802652	1	-0.0194		0.0226	0.4045	0.4774	1.0062	0.5755	0.1216
Netherlands	NLD	52800002	52802167	0	1.2389	0.8655	1.0108	-0.4293	0.4228	-0.0441	-0.3727	0.8136
Netherlands	NLD	52800002	52803560	0	-0.6367	-0.8355	-0.227	-0.0293	-0.9411	0.1173	-0.6852	-1.1252
Netherlands	NLD	52800002	52805709	0	-0.6285	-0.5994	0.9726	0.4384	0.2028	0.5239	0.1693	0.8567
Netherlands	NLD	52800002	52801129	0	-0.6859	-0.7751	-0.1744	0.4847	-0.2415	0.9987	-0.24	-0.9471
Netherlands	NLD	52800002	52806467	0	-0.4933	-0.8357	-0.3802	-0.6415	-0.9881	-0.0745	0.0221	-0.2726
Netherlands	NLD	52800002	52805096	0	-0.5425	-0.59	-0.3802	0.3058	0.828	0.2953	-0.787	0.1216
Netherlands	NLD	52800003	52803806	1	-0.9095	0.967	0.0226	0.6053	0.209	0.9481	0.5755	0.1216
Netherlands	NLD	52800003	52802966	0	0.1518	-1.1801	-1.3384	-0.2295	-1.4937	-0.1507	-1.0753	-1.0788
Netherlands	NLD	52800003	52804639	0	-0.2602	-1.3452	0.0226	1.3136	1.4817	1.3337	0.5755	-0.4784
Netherlands	NLD	52800003	52803292	1	-0.1405	-0.0862	0.0226	0.5588	-0.4624	1.053	-0.0857	0.1216
Netherlands	NLD	52800003	52805358	1	-1.2114	-1.2802	-1.1926	-0.1302	-0.7142	0.5286	-0.1953	-1.1252
Netherlands	NLD	52800003	52803518	1	0.2587	0.3151	-0.5836	0.1259	-0.4531	0.4268	-0.2821	-0.8198
Netherlands	NLD	52800003	52806401	1	-0.992	-0.0961	0.8116	-0.587	-0.3011	-0.3164	-0.1727	0.1216
Netherlands	NLD	52800003	52805370	1	-1.0781	0.0789	-0.7836	0.3018	0.6613	0.9495	0.1922	-0.959
Netherlands	NLD	52800003	52803745	0	-0.9052	-0.4174	0.0226	0.6697	-0.6362	1.0062	-0.2004	-0.1563
Netherlands	NLD	52800003	52800914	0	0.3005	-0.0862	-0.7638	0.7785	0.343	1.2732	0.5755	-0.4607
Netherlands	NLD	52800003	52806236	0	-0.279	0.7989	0.0226	0.98	0.3667	0.649	0.3482	0.5553
Netherlands	NLD	52800003	52804492	0	0.7115	-0.3289	1.9359	0.0944	1.2732	1.6557	-0.1021	2.0955
Netherlands	NLD	52800003	52801434	0	-0.1819	-0.4025	-0.3431	0.315	1.0273	0.5015	0.1922	-0.2945
Netherlands	NLD	52800003	52801575	0	-0.6397	-1.0966	0.0226	-0.6784	0.012	-0.2507	0.0256	-0.1563
Netherlands	NLD	52800003	52800349	1	-0.2295	-0.0029	0.4173	0.0812	0.2561	0.6635	1.1171	0.4777
Netherlands	NLD	52800003	52802486	1	-1.1352	-0.0862	-0.7638	0.2712	0.0331	1.0391	-0.0823	-1.3989
Netherlands	NLD	52800003	52802354	1	0.4816	-0.4174	0.0226	0.0215	-0.0333	0.384	0.5755	-0.1563
Netherlands	NLD	52800003	52803178	1	-0.1148	0.879	0.0226	0.4814	0.2392	1.1281	0.8038	-0.2503
Netherlands	NLD	52800003	52803052	1	-0.1991	-0.089	-0.7902	0.3355	-0.5896	0.1877	-0.4771	-0.4607
Netherlands	NLD	52800003	52804092	1	-0.681	-0.7162	-0.6446	-0.2191	-0.1049	0.0411	-0.309	-0.1563
Netherlands	NLD	52800003	52801037	1	-0.2217	-0.4314	-0.3802	-0.7866	-0.3671	0.2618	-0.7867	-0.4784
Netherlands	NLD	52800003	52804537	1	-0.7699	-0.8061	-0.4728	-0.7943	-0.9619	-0.0569	-0.2821	-0.6912
Netherlands	NLD	52800003	52806339	1	-0.0642	-0.0862	-0.6843	-0.1456	-0.8072	-0.0441	-0.2852	-0.8578
Netherlands	NLD	52800003	52803967	0	-0.1638	1.7162	1.9359	-0.5535	0.6797	0.286	1.836	2.0955
Netherlands	NLD	52800003	52801818	0	-0.0717	-0.4314	1.9359	0.3466	0.1385	0.365	0.5755	2.0955
Netherlands	NLD	52800004	52802230	0	-0.6993	0.7821	0.7825	1.043	0.063	0.289	2.0386	2.0955
Netherlands	NLD	52800004	52806107	1	-0.6872	1.1352	-0.3827	-0.0042	-0.1447	-0.421	0.0256	-0.4607
Netherlands	NLD	52800004	52803202	1	-0.0252	-0.2479	-1.3264	-0.7153	-0.7754	-1.6678	-2.1355	-1.1252
Netherlands	NLD	52800004	52805603	1	-0.5548	0.2032	0.309	0.844	-0.2606	-1.6678	-2.1355	2.0955
Netherlands	NLD	52800004	52800907	1	-1.6952	-0.4643	-0.3827	-0.3316	-0.5365	-0.568	-0.8012	0.7864
Netherlands	NLD	52800004	52804116	1	-0.4554	-0.0862	-0.227	0.2269	-0.8329	0.4165	0.5755	-0.4607
Netherlands	NLD	52800004	52805240	1	0.8549	1.7162	0.6407	0.8286	0.2827	0.4321	0.1648	-0.1932
Netherlands	NLD	52800004	52801964	0	0.3221	0.718	-1.0611	0.6187	-0.8715	-1.6678	-0.1972	-1.0283
Netherlands	NLD	52800004	52804667	0	1.1134	-0.0862	0.0226	-0.3189	-0.5593	0.1735	0.5755	0.1216
Netherlands	NLD	52800004	52802253	0	0.3927	-0.2662	1.2867	0.3641	-0.0507	-0.219	1.6922	1.1232
Netherlands	NLD	52800004	52800822	0	0.4403	-0.2479	-0.9145	-0.4355	-0.513	-0.5569	-0.414	-0.5251
Netherlands	NLD	52800004	52803027	0	1.0135	-1.2115	-0.9874	-1.0068	-1.3338	-0.8849	-0.5832	-0.4607
Netherlands	NLD	52800004	52805078	0	1.0304	0.2859	0.8116	0.677	0.1036	0.9018	-0.2907	1.1508
Netherlands	NLD	52800004	52800272	0	0.6373	0.6464	1.4967	0.4447	0.664	0.4023	0.3482	2.0955
Netherlands	NLD	52800004	52800700	1	-0.3701	-1.2177	-1.2828	0.47	-0.4078	0.5351	0.1701	-0.4377
Netherlands	NLD	52800004	52801973	1	0.5908	-0.103	0.586	-0.0728	0.0837	0.1125	-1.2876	0.0658
Netherlands	NLD	52800004	52803171	1	0.7256	-0.0862	-0.5034	0.6655	0.1729	0.4394	-0.6852	-0.7108
Netherlands	NLD	52800004	52805446	1	-0.0016	-0.7221	0.0226	0.6527	-0.0603	0.7447	-0.9906	-0.946
Netherlands	NLD	52800004	52806327	0	-0.4007	1.153	0.0226	0.0591	0.8877	0.8953	-1.2624	1.515
Netherlands	NLD	52800004	52804261	0	1.5611	-0.7815	0.0226	-0.1627	-0.0856	0.0587	0.1648	-0.1563
Netherlands	NLD	52800004	52802957	0	0.5475	0.1245	0.0226	0.3548	0.3887	0.0064	-0.2852	0.4777
Netherlands	NLD	52800004	52805902	0	1.0272	-0.0862	0.0226	-0.2745	0.2488	0.4554	-0.6852	0.1216
Netherlands	NLD	52800004	52804633	0	0.7845	-0.1456	1.1657	0.8459	0.568	0.9802	0.9254	0.4777
Netherlands	NLD	52800004	52804033	0	0.105	0.5206	-0.3802	1.2836	0.7192	-1.6678	-0.5832	0.1216
Netherlands	NLD	52800004	52806437	0	0.1734	-0.8384	1.4967	0.1823	-0.2668	0.4672	1.6331	0.5553
Netherlands	NLD	52800004	52800684	0	1.0376	-0.59	0.3461	0.5667	-0.1021	-0.2964	-0.6852	1.2147
Netherlands	NLD	52800004	52805617	0	0.5629	-0.2479	-1.0611	-0.6455	-1.1487	-0.4795	-0.4948	-0.4607
Netherlands	NLD	52800004	52801195	0	1.1806	-0.5994	0.0226	0.3984	0.2215	0.4586	-0.5832	-0.2503
Netherlands	NLD	52800005	52802530	1	-0.1257	0.0666	1.0108	0.3259	-0.7714	0.3272	-0.3907	-0.1563
Netherlands	NLD	52800005	52805165	1	-0.059	2.6352	0.0226	-0.3043	0.4663	0.2569	-0.2008	0.2224
Netherlands	NLD	52800005	52803786	1	0.9669	-0.5616	-1.3452	-0.3592	-0.7919	-1.6678	-2.1355	-1.2688
Netherlands	NLD	52800005	52804672	1	1.1863	-0.2479	-0.7902	0.3534	-0.7642	0.0252	-0.6852	-0.959
Netherlands	NLD	52800005	52805381	1	0.642	0.1245	-0.7902	0.375	-0.0566	0.5707	-2.1355	-0.959
Netherlands	NLD	52800005	52801891	0	0.4457	-0.59	-1.4928	-0.2468	-0.5341	-1.6678	-1.7719	-1.2864
Netherlands	NLD	52800005	52801338	0	-0.788	-0.6593	0.7162	-0.2912	-0.427	-1.6678	0.3473	-0.1563
Netherlands	NLD	52800005	52802400	0	1.1946	1.1352	0.8038	-0.2314	0.088	0.1711	-1.0753	0.7864
Netherlands	NLD	52800005	52806368	0	1.0094	1.3697	0.7162	0.6266	0.4555	0.6731	0.8038	1.1232
Netherlands	NLD	52800005	52802513	1	0.2116	1.4003	0.8038	0.7159	-0.0253	0.2554	0.0447	-0.2503
Netherlands	NLD	52800005	52800085	1	1.4188	-0.7221	-1.3325	0.3651	-0.2342	0.8418	-0.6852	-0.1563
Netherlands	NLD	52800005	52800830	1	1.205	0.2695	-0.6315	0.2612	-0.8327	0.7972	-0.3907	0.0208
Netherlands	NLD	52800005	52804330	1	1.1108	1.7671	0.5462	0.2459	0.3862	0.6252	-0.2821	-0.4784
Netherlands	NLD	52800005	52805630	1	0.068	0.3898	0.0226	0.7086	0.0994	0.1055	-0.5172	0.1216
Netherlands	NLD	52800005	52800861	1	1.1792	-0.9334	-0.5034	-0.0849	-1.1541	-0.3883	-0.5798	-0.946
Netherlands	NLD	52800005	52806265	1	-0.8869	0.9637	0.5462	0.2452	-0.2007	0.7963	-0.6852	0.1739
Netherlands	NLD	52800005	52805024	1	0.8305	-0.2479	0.0226	0.4578	0.1096	0.8327	0.5755	0.1216
Netherlands	NLD	52800005	52803627	1	0.9443	-0.0862	0.0226	0.307	-0.1556	0.7508	-0.6852	-0.5251
Netherlands	NLD	52800005	52803969	1	1.5137	-0.6593	-1.263	0.1336	-0.7599	-0.0459	-1.1229	-0.6353
Netherlands	NLD	52800005	52804235	1	0.7308	0.9454	0.917	0.8133	0.0139	0.8255	-0.9936	1.2147
Netherlands	NLD	52800005	52801938	1	0.8309	0.8655	0.8116	0.2602	-0.1391	0.4644	-1.2871	0.557
Netherlands	NLD	52800005	52800287	1	1.112	0.2607	-0.691	0.5086	-0.0432	0.6391	-1.305	-0.8578
Netherlands	NLD	52800005	52800941	0	0.9179	0.8655	0.8348	0.5733	0.6753	0.8373	0.5755	1.3566
Netherlands	NLD	52800005	52801211	0	-0.4787	-1.3795	-1.4242	0.65	-0.5925	0.9048	-0.8686	-0.5475
Netherlands	NLD	52800005	52804043	0	1.1773	-0.2662	0.4173	0.4091	0.1124	0.4141	-0.4805	-0.1563
Netherlands	NLD	52800005	52802484	0	-0.9655	-0.7221	0.0226	0.085	0.1318	0.0173	-0.6852	-0.1563
Netherlands	NLD	52800005	52803781	0	1.1757	0.468	0.0226	1.0109	1.3023	0.7709	0.5755	0.1216
Netherlands	NLD	52800005	52805806	0	0.4698	0.0666	0.0226	0.359	-0.7814	0.4382	-0.5832	-0.9244
Netherlands	NLD	52800005	52806233	0	0.8871	0.7989	-0.7902	0.4122	-0.2697	0.8535	-0.0987	-0.1563
Netherlands	NLD	52800005	52805247	0	1.1902	0.9349	0.8038	0.405	1.0409	0.6047	1.1417	0.8136
Netherlands	NLD	52800005	52800425	0	0.6821	1.1529	-1.5179	0.1579	0.4036	0.3393	-0.2008	-1.4637
Netherlands	NLD	52800006	52804738	1	0.7657	-0.7221	-0.6446	0.3163	-0.2917	0.2644	-0.414	-0.4377
Netherlands	NLD	52800006	52801301	1	-0.5384	0.0789	0.1386	0.6189	-0.5717	0.9851	0.1701	-0.5461
Netherlands	NLD	52800006	52800484	0	-0.3289	-0.2806	1.9359	0.312	-0.1014	-0.3632	0.3473	1.3566
Netherlands	NLD	52800006	52806075	0	0.124	-0.2662	-1.161	0.0238	-0.5466	-0.0026	-0.6599	-0.3297
Netherlands	NLD	52800006	52804175	0	-0.5404	0.8828	1.9359	0.6842	0.1071	0.4492	0.3415	2.0955
Netherlands	NLD	52800006	52806470	0	-0.4902	2.6352	1.9359	0.7356	-0.9138	-0.2306	1.6338	0.1216
Netherlands	NLD	52800006	52806315	1	-0.4196	1.7162	-0.8561	0.313	-0.3649	0.7963	-1.305	0.8925
Netherlands	NLD	52800006	52801965	1	1.4195	0.2607	-0.3802	0.1595	-0.1434	0.6167	-1.1908	0.1216
Netherlands	NLD	52800006	52800715	1	1.1951	-0.0862	-0.9607	0.357	-0.4215	0.44	-0.6852	-0.4607
Netherlands	NLD	52800006	52800892	1	0.0671	1.4003	-0.3431	0.1129	0.1776	0.5049	-1.0758	-0.3902
Netherlands	NLD	52800006	52804740	1	0.9717	-0.0862	0.4173	0.3839	-0.2075	0.4588	-0.1722	-0.1563
Netherlands	NLD	52800006	52803729	1	0.2895	1.3697	-0.6315	0.6145	-0.1153	0.1683	0.1701	0.1959
Netherlands	NLD	52800006	52805575	1	0.8168	-0.2662	-0.4728	0.5668	-0.361	0.6695	-0.1742	-0.2726
Netherlands	NLD	52800006	52802514	1	1.1122	0.6464	-0.5907	1.0478	1.4538	1.2457	0.5755	-0.4607
Netherlands	NLD	52800006	52806216	0	0.0417	-0.4314	0.5347	0.2243	0.3821	0.6314	-0.5832	0.4777
Netherlands	NLD	52800006	52800566	0	0.8143	-0.269	-0.3802	0.1147	-0.2503	0.0177	0.5755	-0.1563
Netherlands	NLD	52800006	52805776	0	1.2295	-0.891	-1.263	0.5201	-0.6731	0.6106	-0.6852	-1.0454
Netherlands	NLD	52800006	52802346	0	0.8136
Netherlands	NLD	52800006	52800816	0	-0.5383	-0.4314	0.0226	0.4707	0.1405	0.9369	-0.4288	0.2546
Netherlands	NLD	52800006	52804322	0	1.3428	-0.0862	0.0226	0.315	-0.159	0.5634	0.5826	0.1216
Netherlands	NLD	52800006	52801888	0	0.8764	-0.0994	0.0226	0.0808	-0.0078	0.3176	-0.3912	-0.1563
Netherlands	NLD	52800006	52802168	0	0.8878	0.5091	-0.5907	-0.1574	-0.2969	0.3738	-0.4771	-0.6959
Netherlands	NLD	52800006	52803762	0	1.0204	0.7332	1.4967	-0.5776	-0.485	0.2554	-0.007	2.0955
Netherlands	NLD	52800006	52800088	0	1.2188	0.4012	0.0226	1.1711	0.6391	1.8351	1.1417	-0.2503
Netherlands	NLD	52800007	52801622	1	-1.4263	-0.5673	0.0226	1.1737	0.533	3.6292	0.5755	-0.1563
Netherlands	NLD	52800007	52803545	0	-0.4291	-0.0862	-0.8627	0.7757	0.3797	1.3948	0.1693	-0.5912
Netherlands	NLD	52800007	52803847	1	0.7664	-0.4203	0.0226	-0.3117	-1.1794	0.3846	-0.6852	0.1216
Netherlands	NLD	52800007	52802261	1	-0.2003	1.1576	-0.9617	0.2317	0.4383	0.0174	-0.396	-1.023
Netherlands	NLD	52800007	52803514	1	-0.5113	1.3697	0.0226	-0.3705	0.1201	0.6403	0.5755	1.515
Netherlands	NLD	52800007	52800020	1	-0.5198	-1.175	-0.6446	-0.9547	-1.1067	0.0211	-2.1355	-0.3856
Netherlands	NLD	52800007	52801125	1	-0.534	0.8179	1.0433	0.7598	-0.6553	1.1081	0.8107	0.3663
Netherlands	NLD	52800007	52803620	1	0.3012	-0.0862	-0.227	0.6692	-0.7923	0.4141	-0.216	-0.4607
Netherlands	NLD	52800007	52803136	0	-0.8793	-0.4314	0.1453	-1.0068	-1.4211	-0.0026	0.5755	-0.1563
Netherlands	NLD	52800007	52805798	0	0.5727	2.6352	1.4967	-0.0474	0.1018	0.179	0.5755	2.0955
Netherlands	NLD	52800007	52801366	0	1.1921	-0.0862	-0.3802	0.3323	-0.0113	0.7542	0.1648	-0.3297
Netherlands	NLD	52800007	52800758	0	0.7883	0.0789	0.0226	0.2309	-0.243	0.5148	-0.0553	0.1216
Netherlands	NLD	52800007	52805707	0	-0.9457	-1.0588	-0.691	-0.5797	-0.3673	-0.1139	-0.4771	-0.7108
Netherlands	NLD	52800007	52805039	0	-0.2321	2.6352	1.9359	1.2836	0.7388	1.2316	2.4277	2.0955
Netherlands	NLD	52800007	52800983	0	-0.7186	0.2607	-0.5836	0.8241	0.6496	0.7647	0.1648	0.1216
Netherlands	NLD	52800007	52802860	0	1.0862	-0.2662	0.0226	-0.2911	-0.6475	0.2525	-0.6852	-0.5251
Netherlands	NLD	52800007	52803648	1	-0.6016	-0.2479	-1.0611	-0.5622	-0.5625	0.1658	-0.6852	-0.959
Netherlands	NLD	52800007	52803863	1	-1.4209	-1.4775	-0.6843	-0.349	-2.0397	-0.0187	0.075	0.1216
Netherlands	NLD	52800007	52804304	1	1.1067	0.7946	0.0226	0.115	-0.4083	0.216	0.3482	0.2286
Netherlands	NLD	52800007	52802201	1	0.5223	0.3289	0.5347	0.2135	0.1327	0.7303	-0.2852	-0.1563
Netherlands	NLD	52800007	52803250	1	0.2456	1.7671	-0.7638	0.0668	-0.5273	0.6266	-0.2479	-0.7496
Netherlands	NLD	52800007	52802567	1	-0.8094	-0.8264	1.9359	3.6039	0.7585	3.6292	-0.414	-0.4607
Netherlands	NLD	52800007	52805201	1	-0.0945	-0.4314	-0.227	0.1803	-1.3835	0.3685	-0.3535	0.7864
Netherlands	NLD	52800007	52803974	1	0.04	-0.0306	-0.3827	1.9287	-0.6092	0.8629	1.1306	2.0955
Netherlands	NLD	52800007	52801059	0	-0.593	0.1892	0.0226	0.101	-0.337	0.0272	1.5037	0.2224
Netherlands	NLD	52800007	52800762	0	-0.7919	-1.0588	-0.227	-0.1972	-0.6311	-0.0558	-0.6852	-0.4784
Netherlands	NLD	52800007	52801558	0	-1.2893	1.0508	0.0226			1.0135	-0.0823	2.0955
Netherlands	NLD	52800007	52800629	0	0.7921	0.1386	-0.5034	-0.529	-0.0813	-0.1968	-0.3763	0.1216
Netherlands	NLD	52800007	52801448	0	-1.1744	0.6555	0.0226	-1.7857	-0.1856	-0.7433	0.5755	-0.1563
Netherlands	NLD	52800007	52804574	0	-0.9848	0.6515	-0.4728	0.4338	0.2356	0.9188	-0.5832	-0.1865
Netherlands	NLD	52800007	52800867	0	0.8506	-0.0862	0.0226	0.1664	-0.4147	0.1686	-0.6852	-0.2201
Netherlands	NLD	52800007	52801480	0	0.2935	-0.0176	1.1381	-1.7857	-0.1804	-0.421	-0.0823	1.515
Netherlands	NLD	52800007	52805504	0	-0.9152	-0.7087	-0.5836	-0.0254	0.8359	1.0121	0.8107	-0.5265
Netherlands	NLD	52800009	52801293	1	1.028	-0.7162	1.1381	0.4551	-0.3587	0.8781	-0.3206	0.3216
Netherlands	NLD	52800009	52802378	0	-1.0623	0.1852	0.0226	0.1624	0.1531	0.5692	0.1648	0.1216
Netherlands	NLD	52800009	52804099	1	1.0987	0.5427	-0.335	-0.0255	-0.2782	0.0449	-0.9729	-0.6508
Netherlands	NLD	52800009	52805018	1	0.8747	-0.0862	-0.227	0.7977	0.6901	0.9877	0.1701	-0.2726
Netherlands	NLD	52800009	52806140	1	-0.3678	0.3427	0.1386	0.3365	-0.5098	0.4731	-0.6852	0.1216
Netherlands	NLD	52800009	52806320	1	0.6181	-0.0862	0.0226	0.7113	-0.4962	1.1571	0.3482	-0.4607
Netherlands	NLD	52800009	52804030	1	1.2156	2.6352	1.9359	0.3239	-0.069	0.9641	0.1701	0.839
Netherlands	NLD	52800009	52803310	1	0.592	-0.4314	-0.5034	0.0919	-0.8604	0.6657	-0.4771	-0.4377
Netherlands	NLD	52800009	52803170	1	-0.1403	0.5976	0.4173	0.2249	0.3327	0.8267	0.3415	0.4504
Netherlands	NLD	52800009	52804626	1	0.915	-0.4203	0.6496	0.4403	-0.4304	0.7188	0.3482	0.8567
Netherlands	NLD	52800009	52801223	1	0.3428	-0.1629	-0.3802	0.2188	-0.3759	0.7876	-0.4948	-0.4784
Netherlands	NLD	52800009	52803554	0	1.0095	0.4571	1.2341	0.2536	0.345	0.9449	-0.0551	0.8567
Netherlands	NLD	52800009	52805556	0	0.9182	2.6352	1.2867	0.9551	0.2517	0.8416	-0.4027	2.0955
Netherlands	NLD	52800009	52803609	0	-0.5235	0.5315	0.4173	-0.665	0.4137	-0.8768	-0.7078	0.1959
Netherlands	NLD	52800009	52801124	0	-0.4495	0.3151	-0.6315	0.4685	-0.4166	0.9412	-0.3912	-0.65
Netherlands	NLD	52800009	52802887	0	1.2098	0.8655	-1.0021	0.5084	0.2234	0.9828	-0.1369	0.4976
Netherlands	NLD	52800009	52803280	0	0.561	-0.4427	1.0043	0.6779	-0.2553	-1.6678	-0.2004	0.4994
Netherlands	NLD	52800009	52806117	0	0.1542	0.4457	-0.227	-0.2234	-0.033	0.425	-0.1727	-0.1563
Netherlands	NLD	52800009	52801294	0	-0.9974	-0.1889	1.9359	1.5792	1.4406	2.3738	2.4277	2.0955
Netherlands	NLD	52800009	52805405	1	-0.1562	-0.9269	-0.7902	0.272	-0.4903	0.5773	0.0256	-1.1405
Netherlands	NLD	52800009	52802373	1	1.3801	0.5228	-0.227	0.4711	0.0265	0.8621	0.3482	0.1216
Netherlands	NLD	52800009	52804526	1	1.1143	-1.0658	-0.6446	-0.2268	-0.5502	0.3163	-0.6852	-0.1563
Netherlands	NLD	52800009	52800989	1	-0.0932	-0.7221	0.0226	0.3726	-0.3986	0.5734	-0.6852	-0.1563
Netherlands	NLD	52800009	52802578	1	1.1164	-0.2662	-0.5836	0.5435	-0.6374	0.3475	-0.454	0.2425
Netherlands	NLD	52800009	52806169	1	0.7016	0.7763	0.4173	0.2575	0.006	0.3712	-0.6852	0.9097
Netherlands	NLD	52800009	52806321	1	-0.3873	1.1352	-0.5544	0.3485	0.362	1.0893	0.3473	-0.6544
Netherlands	NLD	52800009	52803932	1	-1.0392	-0.0737	-0.6116	0.6009	-0.0071	0.7122	-0.2821	-0.5251
Netherlands	NLD	52800009	52802525	0		0.1669	0.0226	0.3834	0.4931	1.249	0.0444	1.515
Netherlands	NLD	52800009	52803483	0	0.7292	1.7162	1.9359	0.7376	-0.1116	0.414	-0.1727	2.0955
Netherlands	NLD	52800009	52801335	0	-0.2022	1.7162	1.4967	-0.0241	1.0205	0.8954	-0.0823	2.0955
Netherlands	NLD	52800009	52806379	0	1.0094	0.5366	0.6407	0.3083	0.2391	0.8907	-0.3086	1.1232
Netherlands	NLD	52800010	52805175	1	-0.8943	-0.4136	-0.227	-0.6447	-0.3531	-0.1968	-0.6852	-0.1563
Netherlands	NLD	52800010	52803404	1	0.6644					0.9638
Netherlands	NLD	52800010	52800521	1	-0.6591	-1.0753	-0.6144	-0.0026	-1.037	0.3689	-1.1229	-1.207
Netherlands	NLD	52800010	52800289	1	-0.3066	0.0527	-0.9947	-1.3723	-0.506	0.0589	-0.6852	-0.8802
Netherlands	NLD	52800010	52801149	1	-0.9512	0.3392	1.4967	0.8078	0.772	1.1253	1.2302	0.7099
Netherlands	NLD	52800010	52802277	0	-0.0221	0.6684	0.0226	0.5383	-0.6352	-0.6073	0.5755	0.1216
Netherlands	NLD	52800010	52800649	0	-0.609	0.666	-0.6843	-0.4588	-0.2474	-0.4809	-0.6852	-0.1563
Netherlands	NLD	52800010	52803625	0	-0.5829	-0.5717	-1.2567	0.6487	0.2978	-0.2886	0.5755	0.1216
Netherlands	NLD	52800010	52804616	0	-0.4788	0.3289	-0.3802	-1.1025	-1.0388	-0.0079	-0.5832	-0.8443
Netherlands	NLD	52800010	52805236	0	-0.4542	1.1352	-0.9607	0.4633	-0.0348	0.8573	0.5755	-0.2503
Netherlands	NLD	52800010	52803028	0	0.3641	0.5859	-0.227	0.6176	0.1385	0.8931	-0.3733	0.1216
Netherlands	NLD	52800010	52803689	0	-0.6706	-0.2479	-0.5034	-1.0138	-0.4372	0.1882	-0.6852	-0.5251
Netherlands	NLD	52800010	52802330	1	0.3869	0.9349	0.8805	0.1483	0.4764	0.4402	-0.6852	1.1232
Netherlands	NLD	52800010	52800999	1	-0.6459	-0.8189	0.0226	-0.1239	-0.6276	0.1156	0.5755	0.1216
Netherlands	NLD	52800010	52803952	1	-0.3192	-0.7271	0.0226	0.2594	-0.1015	0.7001	0.5755	-0.2503
Netherlands	NLD	52800010	52806251	1	-0.4847	-0.512	0.7739	0.1485	-0.4139	1.0266	-0.5202	1.0904
Netherlands	NLD	52800010	52804475	1	-0.5907	-1.1085	-0.3827	-0.0851	-1.0657	0.2716	0.0256	-0.3856
Netherlands	NLD	52800010	52800622	1	-1.2252	-0.0384	0.5462	-0.6869	-0.7512	0.2872	-1.5537	-0.7685
Netherlands	NLD	52800010	52801052	1	-0.2043	-0.4314	-0.227	0.6244	-0.6002	1.1156	0.5755	0.1216
Netherlands	NLD	52800010	52804722	1	0.0273	0.9484	-0.335	-0.2458	-0.7149	0.4039	0.0256	0.7627
Netherlands	NLD	52800010	52806337	0	-0.1452	0.2629	0.3416	-0.9395	-0.596	0.36	0.1922	0.1216
Netherlands	NLD	52800010	52805866	0	-0.164	-0.0862	0.766	0.6031	0.1475	0.7686	0.5755	2.0955
Netherlands	NLD	52800010	52803726	0	1.1609	-0.9232	-0.6241	0.5291	0.0984	0.9063	-0.0553	-0.5912
Netherlands	NLD	52800010	52804471	0	1.0737	-0.0862	0.5021	0.6153	0.6459	0.7197	1.1171	0.1216
Netherlands	NLD	52800010	52801379	0	0.2687	0.2063	-0.7902	0.8109	0.0919	0.7667	-0.4771	0.4777
Netherlands	NLD	52800010	52801767	0	0.0053	-0.7306	-0.3802	-0.3989	-0.6004	0.4006	-0.1727	-0.1563
Netherlands	NLD	52800010	52804231	0	-0.7927	-0.4314	-0.691	-0.0224	-0.2319	-0.0026	-0.2621	-0.4607
Netherlands	NLD	52800011	52800866	1	0.0344	-0.6989	1.2867	0.8634	-0.1096	1.262	2.4277	0.1959
Netherlands	NLD	52800011	52801931	1	-0.8431	0.5836	0.0226	-0.2797	-0.4627	0.5771	-0.1972	0.6314
Netherlands	NLD	52800011	52804148	1	0.7797	1.153	1.1381	0.7098	0.135	1.2201	0.5409	0.3899
Netherlands	NLD	52800011	52805449	1	-0.1691	0.5719	1.4967	0.4764	0.1806	0.7477	0.9254	0.8567
Netherlands	NLD	52800011	52803701	1	-0.0182	-1.1033	1.2341	0.1294	0.1475	0.4214	-0.8913	0.1216
Netherlands	NLD	52800011	52805116	1	1.0884	-0.4393	0.3461	-0.5297	-0.1085	0.248	-0.9538	0.7864
Netherlands	NLD	52800011	52802453	1	1.1225	-0.089	-0.9607	-0.521	-1.0604	0.0113	-2.1355	-0.2503
Netherlands	NLD	52800011	52803790	0	0.7263	-0.847	-0.3802	0.023	0.0297	0.8484	-1.2876	-0.8443
Netherlands	NLD	52800011	52800150	0	0.2441	1.3697	1.0433	0.0345	0.4762	0.9865	1.0214	0.4725
Netherlands	NLD	52800011	52806083	0	-0.553	0.7332	1.2867	1.9349	2.3775	1.217	2.4277	2.0955
Netherlands	NLD	52800011	52804017	0	0.6684	-0.4314	-0.691	-0.6351	-1.6268	-0.9292	-0.3907	-0.2503
Netherlands	NLD	52800011	52804653	1	0.6181	-0.2479	-0.5034	0.32	-0.6201	0.7723	-0.3206	-0.6912
Netherlands	NLD	52800011	52804733	1	1.0446	0.96	-0.227	0.6595	0.0269	1.3551	-0.0065	-0.1865
Netherlands	NLD	52800011	52802843	1	0.7311	-0.2662	0.6496	0.5415	-0.346	0.0295	-0.6852	0.1216
Netherlands	NLD	52800011	52803722	1	-0.1013	2.6352	1.9359	-0.6123	-0.3036	0.2842	-0.7867	1.515
Netherlands	NLD	52800011	52802028	1	1.1468	0.5266	-0.3802	0.1452	-0.0428	0.3624	-0.1722	-0.1563
Netherlands	NLD	52800011	52803456	1	1.3607	-0.2662	0.0226	0.2248	0.1595	0.9756	-1.305	-0.2503
Netherlands	NLD	52800011	52802737	1	0.987	-0.1139	0.0226	0.5024	-0.2653	0.713	-0.3912	-0.6353
Netherlands	NLD	52800011	52800070	1	-0.3321	0.5128	0.0226	-0.0263	-0.2671	-0.1442	0.3482	-0.6924
Netherlands	NLD	52800011	52804716	1	0.8642	0.1882	0.0226	0.3747	0.9013	0.9999	0.1693	-0.5079
Netherlands	NLD	52800011	52806004	1	1.6583	-0.2662	0.0226	0.6214	0.1807	0.8068	0.5755	-0.3297
Netherlands	NLD	52800011	52804265	1	0.0814	-0.5169	-1.0611	-0.1169	-1.0406	0.1384	-0.3912	-0.959
Netherlands	NLD	52800011	52800788	1	-0.3847	-0.2662	-0.3827	-0.0321	-0.6624	0.0164	-1.0084	-0.4607
Netherlands	NLD	52800011	52804774	1	1.3214	0.3178	-0.5544	0.0027	0.0539	0.8027	-0.3876	0.557
Netherlands	NLD	52800011	52802372	1	-0.7823	-1.287	-0.8554	0.325	-0.3927	0.5235	-1.2624	2.0955
Netherlands	NLD	52800011	52805987	1	0.7475	-0.4314	-0.5034	0.427	-0.3236	0.3994	-0.414	-0.1563
Netherlands	NLD	52800011	52800007	1	-0.2705	-0.0862	0.0226	0.2994	0.2187	0.6612	-0.6852	-0.1563
Netherlands	NLD	52800011	52803619	0	1.379	0.5289	0.4173	-1.3723	-4.00E-04	-0.2942	0.0256	0.1216
Netherlands	NLD	52800011	52804602	0	0.4672	-0.0862	0.0226	3.6039	-0.0408	0.4394	0.5755	0.1216
Netherlands	NLD	52800011	52800959	0	0.3231	1.7671	0.4173	0.4029	0.6599	1.0883	1.4793	0.7864
Netherlands	NLD	52800011	52802862	0	0.8445	-0.4314	-0.7902	-0.2963	-0.1254	0.3456	-0.1727	-0.1563
Netherlands	NLD	52800011	52801969	0	1.0339	-0.4203	0.0226	0.5192	0.3449	0.9945	-0.3912	-0.1563
Netherlands	NLD	52800011	52804070	0	0.9839	-0.7555	1.4967	0.1417	-0.6274	0.969	-1.5848	0.8567
Netherlands	NLD	52800011	52802064	0	0.2626	0.0527	0.4907	0.1063	-0.0636	0.0087	-0.0033	0.6559
Netherlands	NLD	52800012	52806407	0	1.267	-0.0862	0.5347	0.1638	0.273	0.4953	0.1922	0.1216
Netherlands	NLD	52800012	52801815	1	0.3229	0.8046	-0.1627	0.0556	-0.4859	0.3001	0.3482	0.4777
Netherlands	NLD	52800012	52802461	1	-0.0886	-0.7221	-0.3802	-0.3145	-0.6549	0.2554	-2.1355	-0.3856
Netherlands	NLD	52800012	52803436	1	0.2182	-0.7221	-1.0611	0.3059	-0.1731	0.7673	-0.4771	-0.7496
Netherlands	NLD	52800012	52802393	1	-1.4151	-0.5743	-1.161	-1.0068	-0.9957	-0.2708	-0.6852	-1.4344
Netherlands	NLD	52800012	52804252	1	0.3937	0.7763	0.5347	0.6193	-0.1523	0.8627	-0.8483	-0.2726
Netherlands	NLD	52800012	52800197	1	-2.7698	-0.59	0.0226	0.057	-0.8424	0.6959	-0.6852	-0.1563
Netherlands	NLD	52800012	52803803	1	0.2697	-0.0862	-1.0611	-0.0749	-0.5864	0.6261	-0.4948	-0.7351
Netherlands	NLD	52800012	52802713	0	0.1817	-0.1106	-0.2707	-0.2355	-0.0537	-0.2144	-0.5832	-0.1563
Netherlands	NLD	52800012	52804007	0	0.1813	0.3464	-0.7183	0.0346	-0.1976	0.281	-0.4801	-0.222
Netherlands	NLD	52800012	52801103	0	-0.2809	1.7671	0.9192	0.4551	0.4765	0.8748	-0.1727	1.515
Netherlands	NLD	52800012	52800926	0	0.4911	0.2185	-0.4728	-0.0099	-0.7465	0.5158	1.2607	-0.4607
Netherlands	NLD	52800012	52802560	1	-0.2058	0.1915	-0.7638	0.3611	-0.0428	0.5857	-0.5974	-0.5475
Netherlands	NLD	52800012	52800299	1	1.0546	-0.6593	-0.5836	0.5247	-1.0999	-1.6678	-0.5798	-0.2503
Netherlands	NLD	52800012	52805140	1	-0.6529	-0.0862	0.0226	0.4701	-0.1107	0.4507	-0.7867	-0.1563
Netherlands	NLD	52800012	52803707	1	-0.2962	-0.5743	-0.9624	0.4682	-0.6821	0.812	-0.9759	-0.942
Netherlands	NLD	52800012	52801245	1	0.1902	2.6352	1.4967	0.6265	-0.0955	0.8593	-0.0517	-0.1563
Netherlands	NLD	52800012	52803541	1	1.3596	0.3875	-0.3802	0.281	-0.5613	0.6767	-0.1972	-0.2503
Netherlands	NLD	52800012	52803642	1	0.071	1.1493	0.0226	0.6185	0.4569	0.5378	-0.1914	-0.5912
Netherlands	NLD	52800012	52804544	1	0.724	-0.847	0.0226	0.3219	-0.5452	0.5419	-1.0571	0.6377
Netherlands	NLD	52800012	52803850	1	0.6838	0.0502	0.0226	0.0118	-0.6372	0.2911	0.5755	-0.2274
Netherlands	NLD	52800012	52804623	0	0.1653	-0.2662	1.2899	0.2418	-0.4828	1.0125	-0.3733	1.1232
Netherlands	NLD	52800012	52800059	0	-2.7413	1.3939	1.2867	0.2982	-0.1186	0.823	-0.4771	1.515
Netherlands	NLD	52800012	52805918	0	0.1796	-0.9845	0.2753	0.6431	0.3205	0.9088	0.5755	2.0955
Netherlands	NLD	52800012	52806183	0	-0.0293	-0.7221	-1.2567	0.1205	-0.1493	0.5546	-0.3912	-0.4784
Netherlands	NLD	52800012	52800829	0	-0.4015	-0.7221	-1.2567	0.1913	-0.8275	0.4412	-1.054	-0.2726
Netherlands	NLD	52800012	52801268	0	0.8068	-0.2662	-0.227	-0.144	-0.2283	0.3841	-0.3912	-0.4607
Netherlands	NLD	52800012	52800357	0	-0.263	-0.0862	0.4173	0.094	-0.3275	0.1606	0.1693	1.515
Netherlands	NLD	52800012	52805070	0	-0.5787	2.6352	1.9359	1.0535	1.3439	0.3615	1.5037	2.0955
Netherlands	NLD	52800013	52803434	1	-0.2369	1.7671	0.7162	0.2393	0.1352	0.5306	0.8038	0.1216
Netherlands	NLD	52800013	52804387	1	-0.3561	2.6352	1.9359	0.6906	-0.0729	0.681	0.5755	2.0955
Netherlands	NLD	52800013	52802688	1	0.4665	-0.7114	-0.5034	0.061	-1.0702	-0.3157	-0.1021	-0.8443
Netherlands	NLD	52800013	52801446	1	-0.543	-0.2479	0.0226	0.7268	0.4924	0.9718	-0.6852	-0.7108
Netherlands	NLD	52800013	52804137	1	0.7618	-0.4314	0.0226	-0.0836	-0.3592	-0.0127	-0.2852	0.1216
Netherlands	NLD	52800013	52805594	1	0.391	-0.2662	-0.691	-0.0441	-0.3446	0.079	-0.414	-0.1563
Netherlands	NLD	52800013	52801407	1	0.3797	-0.4314	0.0226	-0.128	-0.6166	-0.2408	-0.5142	-0.2503
Netherlands	NLD	52800013	52803067	1	-0.4604	-1.0079	0.0226	0.7113	-0.7801	0.4837	-0.2852	-0.2503
Netherlands	NLD	52800013	52804105	0	0.7992	0.3898	0.8961	-0.4491	0.8138	0.2952	1.2262	2.0955
Netherlands	NLD	52800013	52805841	0	-1.5212	-0.0862	0.0226	0.7113	-0.1833	1.0062	0.5755	0.1216
Netherlands	NLD	52800013	52802901	0	-0.6907	-0.0862	-0.5836	0.3485	-0.0186	-0.219	-0.3206	-0.4607
Netherlands	NLD	52800013	52800695	0	-0.4129	0.8655	1.2341	0.1227	0.8539	0.3508	0.3473	1.515
Netherlands	NLD	52800013	52803379	0	0.9178	0.2086	-0.227	-0.1503	0.1342	0.1417	-0.4948	-0.7496
Netherlands	NLD	52800013	52802152	0	0.1966	0.4485	1.036	0.2163	-0.0433	0.2429	-0.3882	0.1216
Netherlands	NLD	52800013	52805717	1	0.8397	-0.59	-0.227	-0.2074	-0.6935	0.0165	0.0489	0.1216
Netherlands	NLD	52800013	52800980	1	-0.1174	-0.6447	-0.4806	0.2027	0.0507	0.1598	-0.8627	-0.5912
Netherlands	NLD	52800013	52804679	1	0.436	0.0789	-0.5034	0.1345	0.1408	0.7074	-0.2821	-0.2726
Netherlands	NLD	52800013	52804764	1	0.5139	0.0502	-0.7638	0.4915	-0.065	1.0806	0.5755	0.1216
Netherlands	NLD	52800013	52804652	1	0.9674	-0.5847	-0.3827	0.0057	-0.4485	0.3155	-1.1229	-0.8443
Netherlands	NLD	52800013	52805953	1	1.8093	0.7332	1.1355	-0.1605	0.7105	-0.2306	-0.5974	2.0955
Netherlands	NLD	52800013	52804345	1	-0.2681	-0.2662	-1.5883	0.543	-0.2047	1.0333	-2.1355	-1.4344
Netherlands	NLD	52800013	52803975	1	1.0879	0.9349	0.0226	0.4046	-0.1815	0.5743	0.1701	0.1216
Netherlands	NLD	52800013	52804299	1	1.3591	-0.2662	-1.0611	0.0991	-0.3349	0.3059	-0.2821	-0.959
Netherlands	NLD	52800013	52801039	1	0.9349	0.5859	-0.7638	-0.0852	-0.8062	0.5102	-0.4771	-0.959
Netherlands	NLD	52800013	52803668	1	0.2119	1.3403	1.4967	0.1738	-0.258	-0.1741	-0.0817	-0.1865
Netherlands	NLD	52800013	52802165	1	1.1569	-0.3531	0.6407	0.7126	0.4536	0.4574	-0.1727	0.1216
Netherlands	NLD	52800013	52800224	1	0.8867	0.0722	0.0226	-0.0287	-0.4888	-0.1651	-0.4771	-0.1563
Netherlands	NLD	52800013	52806043	0	-0.0058	-0.59	0.0226	0.1295	-0.5655	0.0402	-0.8709	-0.2778
Netherlands	NLD	52800013	52806359	0	0.1658	1.1132	0.8348	0.8485	1.2732	0.9184	2.4277	0.8136
Netherlands	NLD	52800013	52800112	0	0.6477	0.3178	1.036	-0.2252	-0.3054	0.2664	0.5755	1.515
Netherlands	NLD	52800013	52803295	0	-0.9649	-0.4314	0.0226	-0.2065	-0.4863	-0.2708	-0.6852	-0.6959
Netherlands	NLD	52800013	52803473	0	0.9748	-0.0862	-0.227	0.1053	-0.7754	0.1606	0.5755	0.1216
Netherlands	NLD	52800013	52801060	0	0.7507	-0.59	-0.3802	0.0833	0.2337	0.363	-0.6852	0.1216
Netherlands	NLD	52800013	52800164	0	-1.1178	-0.7306	0.0226	-0.0054	0.1624	-0.3516	-0.5355	0.1216
Netherlands	NLD	52800013	52804856	1	-0.0278	-0.8357	-1.4242	-0.4834	-0.8877	0.0204	-2.1355	-0.6698
Netherlands	NLD	52800014	52806355	1	-1.8932	-0.0623	0.0226	0.8354	-0.9047	1.5721	-0.2852	0.1216
Netherlands	NLD	52800014	52804140	0	-0.4014	-0.0881	-0.4806	-0.1265	0.031	-0.112	0.1693	0.1216
Netherlands	NLD	52800014	52800845	0	0.2567	-1.4806	-0.6643	0.4735	0.0039	1.299	-0.1566	-0.1566
Netherlands	NLD	52800014	52804079	1	0.0492	-0.3334	0.894	-0.5463	0.2438	-1.6678	-2.1355	0.9642
Netherlands	NLD	52800014	52800806	1	0.1999	2.6352	1.1752	3.6039	1.1236	3.0023	1.836	1.1232
Netherlands	NLD	52800014	52804173	1	0.2417	-2.9627	-2.664	3.6039	1.466	0.9697	-0.6852	-2.5027
Netherlands	NLD	52800014	52803965	1	-0.0111	-0.5717		-0.3573		-0.65
Netherlands	NLD	52800014	52804540	1	-0.0097	-0.0827	-0.3827	-0.2974	0.5726	-0.6073	0.3482	0.5505
Netherlands	NLD	52800014	52803412	1	-1.3571	0.4061	-0.6315	-0.7688	-0.3218	0.0676	-0.2668	-0.0129
Netherlands	NLD	52800014	52803139	1	-2.5538	-0.699	-0.5274	-1.6312	1.00E-04	-0.1233	-1.4082	-0.8936
Netherlands	NLD	52800014	52805873	1	-1.0682	-0.1219	-0.8345	-1.7857	0.4729	-0.8615	-0.4771	0.1216
Netherlands	NLD	52800014	52802590	1	0.1128	-1.0619	0.4812	1.0665	0.9475	2.1028	-0.1403	-0.6073
Netherlands	NLD	52800014	52804143	0		-0.5081	-1.2567	-1.6841	-0.0626	-0.6274	-1.0606	-0.5251
Netherlands	NLD	52800014	52802541	0	0.4164	1.1576	0.0226	0.7113	-0.0408	1.0062	0.5755	0.1216
Netherlands	NLD	52800014	52806209	0	-1.3911	-0.7199	-0.4728	0.2009	-0.2273	0.5234	0.0256	-0.5912
Netherlands	NLD	52800014	52801493	0	-0.7766	-0.983	-0.6446	0.8812	0.1346	0.7019	-0.1479	-0.3969
Netherlands	NLD	52800014	52806105	0	-0.2769	0.8186	0.0226	-2.6893	-0.433	-0.092	-2.1355	0.1216
Netherlands	NLD	52800014	52800029	0	-0.6327	0.7821	-0.1759	0.8227	0.4092	0.6213	0.9628	-1.0798
Netherlands	NLD	52800014	52801180	0	-0.4712	-0.7013	0.1882	-2.6893	-2.0436	-1.6678	-2.1355	-2.5027
Netherlands	NLD	52800014	52802492	0	-0.3141	0.0789	0.7332	0.5371	0.2288	1.309	0.1747	0.833
Netherlands	NLD	52800014	52805823	0	-0.5373	-0.4043	1.9359	-2.6893	0.5864	0.1328	0.5755	0.1216
Netherlands	NLD	52800014	52805813	0	-0.7461	0.1997	-0.3151	-0.4622	-0.2051	0.3566	0.0444	-0.8443
Netherlands	NLD	52800014	52803101	0	-0.6531	1.7671	0.5736	-2.6893	-0.3212	-0.2011	-0.6852	-0.6544
Netherlands	NLD	52800014	52800329	0	0.9602	-1.3452	-0.7836	0.9174	0.0032	1.2047	-0.4948	-0.7639
Netherlands	NLD	52800014	52806376	0	0.0263	-0.0862	-0.4806	-1.6841	0.3225	0.5718	0.1922	-0.5251
Netherlands	NLD	52800014	52800098	1	-1.6551	-0.4123	1.9359	1.2701	0.0577	1.0062	2.4277	2.0955
Netherlands	NLD	52800014	52800054	1	-0.8	2.6352	1.9359	0.1673	0.2131	0.1204	0.5755	2.0955
Netherlands	NLD	52800014	52803738	0	-0.8487	-0.5717	-1.9114	0.9196	0.4479	-0.4463	-0.9759	-1.7071
Netherlands	NLD	52800015	52805549	0	-1.1883	-0.0862	0.0226	0.1893	1.712	0.8377	0.5755	0.1216
Netherlands	NLD	52800015	52802457	0	-0.5263	0.2718	0.4907	1.0414	-0.3092	1.6661	-0.1021	0.2203
Netherlands	NLD	52800015	52800541	1	-0.4485	2.6352	1.9359	3.6039	-0.0253	2.1953	2.4277	2.0955
Netherlands	NLD	52800015	52800819	1	-0.9074	-0.256	-0.8892	0.4498	-0.5002	0.6276	0.8947	-0.9815
Netherlands	NLD	52800015	52805130	1
Netherlands	NLD	52800015	52800535	1	-0.5087	-0.0862	0.0226	0.6017	-0.5566	1.0245	0.5755	0.1216
Netherlands	NLD	52800015	52803384	1	-0.6064	-2.1099	0.9726	1.0132	-0.1521	1.6673	1.3656	0.2203
Netherlands	NLD	52800015	52804796	1	0.4099	-0.6394	0.0226	-1.6895	-1.3615	-0.9484	-0.9198	-2.5027
Netherlands	NLD	52800015	52803943	0	-0.1196	-0.0862	1.9359	0.7113	0.1603	-0.218	0.5755	0.1216
Netherlands	NLD	52800015	52802907	0	-0.562
Netherlands	NLD	52800015	52802747	0	-0.8093	-0.0862	0.0226	1.2836	0.7617	1.5721	0.5755	0.1216
Netherlands	NLD	52800015	52805529	0	-0.2835	-0.0862	0.0226	3.6039	1.4075	3.6292	0.5755	0.1216
Netherlands	NLD	52800015	52801787	0	-0.761	0.0815	-0.3737	0.9651	0.2563	1.3012	0.5641	-0.1334
Netherlands	NLD	52800015	52803073	0	0.5321	-1.0944	-0.954	0.7113		0.801	-0.5252	-0.9997
Netherlands	NLD	52800015	52800519	0	-0.8757	0.6464	-0.5907	0.0759	-0.1594	0.8952	0.1693	-0.1314
Netherlands	NLD	52800015	52804839	1	-0.5715	2.6352	1.9359	0.1852	0.386	0.7618	0.5755	1.3857
Netherlands	NLD	52800015	52800080	1	0.5246	-0.0029	0.0226	0.0594	-0.1781	0.2109	0.1648	-0.2503
Netherlands	NLD	52800015	52804036	1	0.2494	-2.9627	-2.664	-2.6893	-3.7095	-1.6678	-2.1355	-1.1252
Netherlands	NLD	52800015	52806006	1	-0.4092	1.3697	-0.732	0.2894	-0.5031	-0.2858	0.5755	-0.6959
Netherlands	NLD	52800015	52800331	1	-0.0328	-0.3631	0.0226	3.6039	0.4269	3.6292	0.3482	-0.1563
Netherlands	NLD	52800015	52805699	1	-0.7969	-0.2479	-0.8627	-0.0874	-0.9142	0.2289	-0.6852	-0.7496
Netherlands	NLD	52800015	52805258	1	-0.3532	-0.2662	-0.9607	-0.2688	-0.9958	-0.4959	-0.2821	-0.5251
Netherlands	NLD	52800015	52805157	1	0.0148	-1.2802	-0.227	-1.7857	-0.5875	-1.6678	-2.1355	-0.943
Netherlands	NLD	52800015	52803862	1	0.1327	-0.9443	-0.227	-0.1562	-0.2683	0.3566	-0.8686	-0.806
Netherlands	NLD	52800015	52801012	1	-0.861	-0.479			-1.1351	-0.2306	-2.1355	-0.4607
Netherlands	NLD	52800015	52805038	0	-0.2388	-0.817	-0.7445		0.4555	-1.6678	-2.1355	-2.5027
Netherlands	NLD	52800015	52804306	0	-0.405	-0.2479	-0.5034	-0.325	-0.8471	0.3499	-0.4948	-0.4607
Netherlands	NLD	52800015	52804845	0	-0.3964	-0.2662	-0.4806	-0.5016	-0.5298	-0.2979	-0.6852	0.1216
Netherlands	NLD	52800015	52805144	0	1.1304	-0.817	-0.8958	0.5342	-0.9896	-1.6678	0.3379	-1.5298
Netherlands	NLD	52800015	52800828	0	0.7793	-0.6693	1.2899	0.5724	0.0954	0.1018	0.1701	1.2147
Netherlands	NLD	52800015	52804026	0	0.2787	-0.2624	0.0226	0.1053	0.3557	-1.6678	0.5755	0.1216
Netherlands	NLD	52800015	52800043	0	-0.7398	-0.4314	-0.227	0.1953	0.0534	0.7629	-0.2852	0.1216
Netherlands	NLD	52800015	52800353	0	0.7283	0.5179	0.0226	-0.5612	0.0806	0.4047	0.5755	0.1216
Netherlands	NLD	52800015	52800747	0	0.7051	-1.3452	0.0226	0.1053	-0.8285	1.5721	1.231	-1.1252
Netherlands	NLD	52800015	52800081	0	0.1648	0.1395	0.0226	-0.0781	0.9748	0.4387	0.1648	-0.5912
Netherlands	NLD	52800016	52802034	1	-0.9135	1.3697	-0.8092	0.3906	-0.1877	1.201	1.6338	-1.5298
Netherlands	NLD	52800016	52800179	1	-0.7709	-1.7245	-0.8946	-0.5199	-1.5403	-0.8768	-0.0823	-2.5027
Netherlands	NLD	52800016	52801929	1	-0.3152	-0.847	-0.7183	1.0343	-0.3016	1.3448	-0.4771	-0.959
Netherlands	NLD	52800016	52806080	0	-0.801	0.468	-0.3802	0.4122	-0.1407	0.9164	0.3482	0.1216
Netherlands	NLD	52800016	52805697	0	-0.2059	0.5266	-0.227	0.6059	0.8438	0.9679	0.5755	0.1216
Netherlands	NLD	52800016	52801123	0
Netherlands	NLD	52800016	52805455	1	-0.5469	-0.7199	-0.8627	0.3072	-0.1791	0.6607	-0.3055	-0.1563
Netherlands	NLD	52800016	52805368	1	0.2726	2.6352	-0.2498	1.168	-0.0253	0.886	-2.1355	-0.8443
Netherlands	NLD	52800016	52804928	1	-0.0689	-0.0862	0.0226	0.5924	0.6873	0.9925	0.5755	-0.2503
Netherlands	NLD	52800016	52802620	1	0.5846	-1.3452	0.0226	0.3679	-0.6567	-1.6678	0.5755	-1.1252
Netherlands	NLD	52800016	52802108	1		-0.4314	-0.227	0.028	0.2507	0.7085	-0.1972	0.1216
Netherlands	NLD	52800016	52805303	0	0.1125	-1.062	-0.7836	1.0119	-0.616	0.4624	-0.5282	-1.6155
Netherlands	NLD	52800016	52801077	0	0.5776	0.9526	0.9192	1.2193	0.302	1.1158	2.4277	0.4504
Netherlands	NLD	52800016	52803460	0				0.5681	0.24	0.8478
Netherlands	NLD	52800016	52803123	0	0.4267	-0.8213	-0.5907	0.7113	-0.3556	1.0062	0.5755	1.515
Netherlands	NLD	52800017	52801841	1	-0.4966	0.5068	-0.6097	0.412	-0.1132	0.2382	-2.1355	-0.8443
Netherlands	NLD	52800017	52804568	1	-0.5517	-0.0862	-0.3802	0.2839	-0.3406	0.4324	-0.532	-0.7496
Netherlands	NLD	52800017	52800591	1	0.626	0.5859	0.0226	0.378	0.3458	0.7979	0.3482	-0.1563
Netherlands	NLD	52800017	52804690	1	-0.5687	-0.2662	-0.8627	0.016	-0.6248	0.2812	-0.9106	-0.9101
Netherlands	NLD	52800017	52802413	1	0.7979	-0.5743	-0.227	-0.0632	-0.6384	0.1055	-1.4541	-1.0454
Netherlands	NLD	52800017	52803812	0	1.0898	0.2032	-0.6173	0.0378	-0.5459	-0.0842	0.5755	-0.5251
Netherlands	NLD	52800017	52803454	0	0.257	0.9454	0.0226	0.7733	0.5177	1.1648	1.5037	1.2147
Netherlands	NLD	52800017	52801005	0	-0.2109	0.7156	-0.9285	-0.7866	-0.5462	0.4156	-0.768	-0.4607
Netherlands	NLD	52800017	52803719	0	-0.2019	0.1316	0.5347	-0.0889	-0.7958	0.4235	-0.0551	0.2546
Netherlands	NLD	52800017	52804146	0	0.6186	0.5746	1.9359	0.9795	0.414	1.2428	0.1648	1.515
Netherlands	NLD	52800017	52806279	0	0.5181	-0.2479	0.5347	0.3449	-0.3485	0.847	-0.3241	-0.1563
Netherlands	NLD	52800017	52800218	1	0.7488	0.5317	0.3461	0.6712	0.1178	1.1754	-0.4771	-0.4607
Netherlands	NLD	52800017	52806198	1	1.1047	-0.0192	0.0226	0.135	-0.0439	0.4728	-0.6852	-0.4607
Netherlands	NLD	52800017	52801764	1	0.4241	0.5179	1.0108	0.857	0.5346	1.0261	-0.5798	2.0955
Netherlands	NLD	52800017	52800356	1	0.9759	0.3926	-0.6116	0.1389	-0.5719	0.7121	-1.5537	-0.6158
Netherlands	NLD	52800017	52803452	1	0.4947	-0.4203	-0.5836	0.0309	-0.6477	0.5329	-1.2624	-1.236
Netherlands	NLD	52800017	52804732	1	-1.0672	1.1132	0.6496	0.2985	-0.1617	0.9417	1.3656	-0.1563
Netherlands	NLD	52800017	52806091	1	0.831	-0.4203	-1.0611	0.1364	-0.8432	0.8644	-0.2668	-0.959
Netherlands	NLD	52800017	52804075	1	-0.4028	1.1306	1.036	0.5267	-0.3131	1.1124	0.2163	0.9339
Netherlands	NLD	52800017	52804871	1	-0.3656	-0.6593	-0.1744	1.071	-0.3355	0.7986	-0.411	-0.1563
Netherlands	NLD	52800017	52802980	1	-0.2853	-0.2662	-0.5544	0.2974	-0.2053	0.6634	-0.24	-0.7496
Netherlands	NLD	52800017	52803365	1	-1.1769	-0.7221	0.0226	0.3398	-0.1535	0.6332	-0.6852	-0.2503
Netherlands	NLD	52800017	52805692	1	0.8867	1.1352	-0.3802	0.2453	-0.6846	0.7652	-0.4771	-0.4607
Netherlands	NLD	52800017	52803960	1	-0.3321	-0.2479	-0.7638	0.5759	-0.2619	0.8667	-0.3907	-0.4607
Netherlands	NLD	52800017	52805803	0	1.0713	-0.0994	1.2341	-0.1798	-0.1649	0.3183	-0.4805	2.0955
Netherlands	NLD	52800017	52803565	0	0.9086	-0.4998	0.5347	0.0417	-0.5405	0.4739	0.8038	-0.0998
Netherlands	NLD	52800017	52806356	0	-0.6211	0.1245	0.0226	-0.848	-0.6264	-0.4694	-0.7899	0.1959
Netherlands	NLD	52800017	52802759	0	0.0389	0.7308	0.4173	0.5387	0.2218	0.4563	-0.0585	1.515
Netherlands	NLD	52800017	52805188	0	1.1898	0.4012	-0.9607	0.604	-0.1333	1.0519	-0.6852	-0.4607
Netherlands	NLD	52800017	52801435	0
Netherlands	NLD	52800017	52805232	0	0.7045	0.5859	0.0226	0.0241	0.3559	1.0195	-0.4771	0.1216
Netherlands	NLD	52800017	52804982	0	-0.1945	0.8046	0.4173	0.1548	0.0476	0.7714	0.1693	0.1959
Netherlands	NLD	52800017	52806157	0	0.2272	0.3837	1.1381	-0.2153	-0.683	-0.0737	-0.787	1.1013
Netherlands	NLD	52800017	52805396	0	0.7779	0.7332	0.4173	0.0266	0.5121	0.6539	0.3482	-0.1563
Netherlands	NLD	52800018	52800280	0	-1.3657	0.0566	0.4173	-0.3376	-0.4221	0.5811	-0.3912	0.5362
Netherlands	NLD	52800018	52800120	1	0.5607	-0.0862	-0.4728	0.4852	-0.6705	0.8336	0.5755	0.1216
Netherlands	NLD	52800018	52805259	1	0.1615	-0.5994	-0.3802	0.7897	-0.8023	0.8488	-0.2852	-0.959
Netherlands	NLD	52800018	52801810	1	-0.905	-0.6329	1.9359	0.7113	-0.0408	-1.6678	0.5755	0.1216
Netherlands	NLD	52800018	52801988	1	0.3298	-0.0862	0.0226	0.6472	0.5287	0.6743	0.5755	0.1216
Netherlands	NLD	52800018	52802280	1	-0.0361	-0.5757	0.0226	0.4914	-0.527	0.7511	-0.4948	0.1216
Netherlands	NLD	52800018	52801530	1	0.7963	-0.0862	-0.9735	0.1729	0.5998	1.0969	-1.2871	-0.1563
Netherlands	NLD	52800018	52800448	1	-0.1011	1.1352	-0.4806	0.7867	-0.2824	0.7088	-0.0823	-0.7108
Netherlands	NLD	52800018	52800389	0	-0.2655	-0.2479	-0.227	-0.2259	0.3406	0.3295	0.5755	0.1216
Netherlands	NLD	52800018	52802271	0	1.061	-0.0862	-0.227	-2.6893	-0.9877	-1.6678	0.5755	-0.7496
Netherlands	NLD	52800018	52801779	0	0.7402	0.4034	0.1386	0.302	0.0316	0.9126	0.5755	-0.5711
Netherlands	NLD	52800018	52800086	0	0.5257	0.7855	0.8348	0.5914	0.8251	0.0926	0.174	0.7095
Netherlands	NLD	52800018	52802765	0	-0.334	-0.2479	0.4173	0.0515	-0.5764	0.5717	0.8038	-0.5475
Netherlands	NLD	52800018	52805624	0	-0.0797	1.1352	1.1381	0.5805	0.509	1.0966	0.3482	0.4504
Netherlands	NLD	52800018	52803097	0	0.6007	-0.4203	-1.5179	-0.4016	-0.3678	0.8799	0.1693	0.44
Netherlands	NLD	52800018	52801735	1	-0.2754	1.7671	0.8571	0.1996	-0.8541	0.5484	0.1747	0.7627
Netherlands	NLD	52800018	52800193	1	-0.4964				0.2401	-0.2306
Netherlands	NLD	52800018	52802254	1	0.7067	0.468	0.917	0.0804	-0.6287	0.3319	-0.5945	-0.8578
Netherlands	NLD	52800018	52802376	1	0.5147	-0.2712	-0.7638	0.6108	-0.3185	1.0076	0.5755	-0.1563
Netherlands	NLD	52800018	52802524	1	0.4256	2.0175	1.2867	0.2125	-0.0333	0.68	-0.5172	-0.945
Netherlands	NLD	52800018	52804749	1	0.8289	-0.5847	-1.1926	0.0447	-0.5433	-0.08	-1.2871	-0.9101
Netherlands	NLD	52800018	52804536	1	-0.4808	-0.7815	0.0226	-0.6016	-0.4804	0.3238	0.1693	-0.222
Netherlands	NLD	52800018	52803505	1	0.1927	1.153	0.0226	-0.0461	-0.5749	0.5069	-0.6852	-0.4607
Netherlands	NLD	52800018	52801557	1	-0.0887	-0.0862	0.0226	0.0903	-0.5956	0.3924	0.5755	-0.1563
Netherlands	NLD	52800018	52806362	0	-0.3048	0.3926	-0.4806	-0.5168	-0.0727	0.3424	-0.3912	-0.4607
Netherlands	NLD	52800018	52803413	0	-0.1193	-0.8264	0.0226	-1.3136	-1.2156	-0.3128	0.5755	0.1216
Netherlands	NLD	52800018	52800138	0	-0.7361	2.6352	0.0226	1.2107	0.974	2.1263	1.2568	2.0955
Netherlands	NLD	52800018	52804886	0	-0.2473	0.792	0.0226	-0.1531	-0.1307	0.29	0.2528	0.1216
Netherlands	NLD	52800018	52803635	0	-0.1698	0.3289	0.0226	-0.3559	-0.3354	-0.0129	0.3482	-0.5079
Netherlands	NLD	52800018	52802674	0	0.2356	-0.2662	-0.3048	0.0442	0.0428	0.1619	-0.2197	-0.0129
Netherlands	NLD	52800018	52805094	0	-2.2534	0.9454	-0.227	0.518	0.0617	0.8078	-0.1026	-0.4607
Netherlands	NLD	52800018	52803709	0	0.7229	-0.4314	-0.4806	-1.0613	-1.603	0.0366	-0.2821	-0.5251
Netherlands	NLD	52800018	52802557	0
Netherlands	NLD	52800019	52803521	1	-0.5659	-0.0862	-0.3802	0.1053	-0.2828	0.3551	-0.6852	-0.4607
Netherlands	NLD	52800019	52804720	1	-0.1493	0.0789	0.0226	0.1053	-0.2803	0.2595	0.3482	0.1216
Netherlands	NLD	52800019	52805524	1	0.15	-0.0862	0.0226	3.6039	0.3037	0.0589	0.5722	0.1216
Netherlands	NLD	52800019	52802604	1	-0.8226	-0.0862	0.0226	0.2749	0.7781	0.5193	0.3482	0.1216
Netherlands	NLD	52800019	52806394	1	-0.4955	-0.4043	0.4562	-0.6818	-0.6051	-1.6678	-0.2431	0.9883
Netherlands	NLD	52800019	52802784	1	0.7956	2.6352	1.9359	1.2836	-0.3777	1.4218	1.0854	2.0955
Netherlands	NLD	52800019	52800159	1	-0.1517	-0.8305	0.0226	1.0707	1.2759	2.8994	0.5755	0.1216
Netherlands	NLD	52800019	52803647	0	1.1601	-0.8264	0.0226	1.2376	0.7392	1.4954	1.4793	-0.1563
Netherlands	NLD	52800019	52804678	0	-0.1999	-0.2662	-0.8627	0.7203	0.2598	1.1875	0.5755	-0.5251
Netherlands	NLD	52800019	52804546	1	-1.1274	-0.0994	-0.7836	-0.2154	-0.9091	-0.1088	-0.2852	-1.1405
Netherlands	NLD	52800019	52805643	1	-0.9338	-0.7737	-0.5836	0.6539	-0.8276	0.7669	-0.6852	-0.9299
Netherlands	NLD	52800019	52805221	1	-0.7971	0.9526	1.9359	1.3956	0.3753	1.1343	0.5755	2.0955
Netherlands	NLD	52800019	52805361	1	-0.847	0.0692	0.0226	0.1933	-0.2084	0.602	-0.2852	-0.4607
Netherlands	NLD	52800019	52800061	1	-0.2187	-0.2479	0.0226	0.3908	0.5126	0.9865	-0.216	-0.1563
Netherlands	NLD	52800019	52801234	1	-0.5844	-0.0862	-0.6843	0.3228	-0.4559	0.4922	-0.0553	-0.7496
Netherlands	NLD	52800019	52805647	1	0.4627	-0.0862	0.0226	0.1347	-0.0066	0.1965	0.5755	0.1216
Netherlands	NLD	52800019	52804239	0	-2.4826	-0.0862	1.9359	0.3178	-0.167	0.4816	0.5755	-2.5027
Netherlands	NLD	52800019	52804308	0	-0.1524	-0.2479	0.0226	0.4773	-0.0615	0.4546	-0.0992	-0.5251
Netherlands	NLD	52800019	52805472	0	-1.4553	0.5366	0.0226	-0.4326	-0.6447	0.2731	-1.2695	0.1216
Netherlands	NLD	52800019	52800087	0	0.7697	2.6352	0.9192	0.4948	0.2908	0.8494	-0.8742	0.2988
Netherlands	NLD	52800019	52803822	0	0.2128	1.2103	0.586	0.7767	0.6649	0.9963	2.4277	-0.7639
Netherlands	NLD	52800019	52806458	0	-0.3975	-1.3452	-1.216	-0.1383	-0.5383	0.4394	-0.6852	-1.1252
Netherlands	NLD	52800019	52805593	0	-0.7166	-0.7815	-0.227	-0.7349	-0.1146	-0.8768	-0.2821	0.1216
Netherlands	NLD	52800020	52803270	1	-1.1495	1.3939	-0.4153	-0.5971	-0.3833	-0.8768	-2.1355	0.7095
Netherlands	NLD	52800020	52801184	0	0.0922	-0.4314	-0.227	0.1677	-0.4193	0.4458	-0.414	0.1216
Netherlands	NLD	52800020	52802569	1	-2.0075	-0.0862	-0.9607	-1.2044	-0.2314	-0.4657	-0.7867	-1.4991
Netherlands	NLD	52800020	52806041	1	0.8645	0.5222	1.9359	-0.6359	-0.0253	-0.2306	0.1701	2.0955
Netherlands	NLD	52800020	52800259	1	-0.4196	0.6464	-0.227	0.3729	-0.2703	1.0924	-0.4801	1.515
Netherlands	NLD	52800020	52801007	1	-0.1455	-0.0862	-0.6843	-0.277	-0.5339	0.0587	0.5858	-0.5957
Netherlands	NLD	52800020	52804094	1	1.3461	2.6352	1.9359	1.0219	0.1999	0.6281	0.1701	-0.5899
Netherlands	NLD	52800020	52804693	1	0.991	-0.969	-0.7183	0.7113	0.7646	-0.122	-0.1727	-0.0358
Netherlands	NLD	52800020	52804873	1	0.1962	2.6352	0.5736	0.2455	0.3663	0.1527	-0.7394	2.0955
Netherlands	NLD	52800020	52801190	1	0.3514	-0.0862	0.0226	0.4033	-0.0348	-1.6678	0.1693	0.4777
Netherlands	NLD	52800020	52803457	1	-0.1409	-0.2479	0.8571	0.0621	-0.6626	-0.1442	-2.1355	0.2286
Netherlands	NLD	52800020	52806426	0	0.8884	-0.2662	0.0226	0.0681	-0.6643	0.3297	0.0256	0.1216
Netherlands	NLD	52800020	52801756	0	0.3415				-0.9183		-0.3733
Netherlands	NLD	52800020	52802187	0	0.1895	-0.0862	-1.1926	-2.6893	-0.3324	0.9514	0.5755	-1.1252
Netherlands	NLD	52800020	52805241	0	-0.6244	-0.0862	-0.8627	-1.3723	0.7355	-1.6678	-0.6852	-0.7639
Netherlands	NLD	52800020	52802794	0	0.1021
Netherlands	NLD	52800020	52801378	0	0.1483	-0.0071	0.0226	-0.1659	-0.3626	0.2511	0.5755	-0.7496
Netherlands	NLD	52800020	52805420	0	-0.2055	-0.0862	-0.227	0.7113	0.6044	-1.6678	0.5755	1.0448
Netherlands	NLD	52800020	52803810	1	-0.5451	-0.5743	-1.1926	-0.351	-1.3717	-0.5309	-0.4771	-0.5251
Netherlands	NLD	52800020	52802274	1	-1.0633	0.0789	0.0226	-0.4563	0.0458	0.2109	-0.6852	-0.1563
Netherlands	NLD	52800020	52800751	1	-2.6374	0.2086	-0.8873	-0.7809	-0.9861	-1.6678	-0.6852	-0.5251
Netherlands	NLD	52800020	52805123	1	-0.9528	-0.0862	0.0226	0.5521	-0.0566	0.6631	-0.2852	0.1216
Netherlands	NLD	52800020	52802473	1	0.2867	1.7671	1.9359	1.412	2.3385	1.8778	0.5755	2.0955
Netherlands	NLD	52800020	52800607	1	-0.4649	-0.0862	0.0226	0.3563	-0.2391	0.1423	-0.4948	-0.1563
Netherlands	NLD	52800020	52803196	1	0.92	-0.0862	-0.227	0.2602	0.3114	0.5869	-0.0553	-0.1563
Netherlands	NLD	52800020	52804677	1	1.2379	0.957	1.9359	0.629	0.766	-1.6678	-0.8686	-1.5298
Netherlands	NLD	52800020	52803110	0	0.0514	0.3101	0.8038	0.2221	-0.381	0.1165	-0.5861	1.2147
Netherlands	NLD	52800020	52801660	0	0.4506	-0.0862	-0.227	0.2022	0.3136	0.2602	-1.5596	-0.3856
Netherlands	NLD	52800020	52802060	0	-0.4427	-0.0862	-0.8219	0.6319	-0.9342	-0.153	-0.6852	-1.1252
Netherlands	NLD	52800020	52802452	0	-0.4315	2.6352	1.9359	1.3268	0.6507	1.1071	0.1922	2.0955
Netherlands	NLD	52800020	52805265	0	0.3676	0.7062	0.0226	0.1892	0.3203	0.0173	0.5755	0.9339
Netherlands	NLD	52800020	52806032	0	0.2105	1.7162	1.1381	1.1744	2.846	0.698	1.4793	0.1216
Netherlands	NLD	52800020	52806302	0	-0.9503	-0.1046	-0.4806	0.1807	-0.1501	0.3859	-0.1061	-0.3297
Netherlands	NLD	52800020	52803882	0	1.161	-0.0862	-0.227	-0.0288	0.0598	0.5197	-0.6852	0.1907
Netherlands	NLD	52800020	52804956	0	0.7736	-0.8869	1.0929	0.2288	-0.621	0.0683	-0.4771	0.4777
Netherlands	NLD	52800021	52806300	1	0.4011	0.0666	-0.691	0.2351	-0.3013	0.5905	0.5755	-0.1563
Netherlands	NLD	52800021	52804778	1	0.775	-0.7221	-0.9607	0.2021	-0.8441	0.1884	-0.9906	-0.5079
Netherlands	NLD	52800021	52805155	0	0.4131	-0.2741	-1.0611	0.4702	-0.627	0.5384	-0.7867	0.0861
Netherlands	NLD	52800021	52802443	0	0.4724	-0.59	-0.3802	0.3022	-0.3821	0.3662	-0.5832	0.1216
Netherlands	NLD	52800021	52805485	0	0.8352	-0.4998	-0.6843	0.5509	-0.3481	-0.4223	-0.6852	-0.3297
Netherlands	NLD	52800021	52805333	0	-0.3084	0.3678	-0.8609	-0.2804	-0.9888	-0.1091	-0.1972	-0.6959
Netherlands	NLD	52800021	52800551	1	0.1948	-0.6447	-0.227	0.5059	-0.6049	0.1835	-1.2871	-0.6353
Netherlands	NLD	52800021	52801198	1	1.3362	1.3697	1.1381	0.9227	0.0379	1.1018	-1.5537	-1.0454
Netherlands	NLD	52800021	52806338	1	0.8569	-0.0862	0.0226	0.2738	-0.9178	0.5164	-0.2821	-0.1563
Netherlands	NLD	52800021	52805844	1	0.046	0.2086	-0.5907	0.1608	-0.4185	0.3032	-1.1908	0.1216
Netherlands	NLD	52800021	52800432	1	0.6151	-0.0862	-1.0611	0.5384	-0.2985	0.4929	-0.8012	-0.2503
Netherlands	NLD	52800021	52802154	1	-0.5087	0.3427	0.4173	0.2872	-0.2993	0.6959	-1.2106	-0.1563
Netherlands	NLD	52800021	52800036	1	0.8599	-0.7221	0.0226	1.0139	-0.6141	0.8483	-0.8657	-0.8198
Netherlands	NLD	52800021	52805178	1	-0.2416	-0.2479	-0.227	0.9213	0.188	1.1345	-0.6852	-0.959
Netherlands	NLD	52800021	52805672	1	0.7535	-0.9279	-0.8627	0.0301	-1.0204	0.4337	-0.454	-0.2503
Netherlands	NLD	52800021	52805415	1	1.3281	0.3266	0.0226	0.3421	-0.3087	0.9791	-0.6852	-0.4784
Netherlands	NLD	52800021	52806127	1	0.9732	-0.0862	0.0226	1.1212	0.044	1.3478	0.3482	-0.1563
Netherlands	NLD	52800021	52805995	0	0.7895	-0.0862	0.0226	0.6389	0.0427	0.6113	0.1648	1.1508
Netherlands	NLD	52800021	52804282	0	1.0533	0.1395	0.0226	0.6952	0.5508	1.1312	-0.1972	-0.3297
Netherlands	NLD	52800021	52801602	0	0.1743	1.7671	0.4173	0.414	-0.4578	0.9707	-0.0992	-0.7108
Netherlands	NLD	52800021	52803032	0	0.484	-0.3531	0.9192	-0.0108	-0.0814	0.7647	-0.3912	0.6361
Netherlands	NLD	52800021	52802002	0	0.0525	0.9349	1.9359	0.1044	0.2481	0.4865	0.3482	2.0955
Netherlands	NLD	52800021	52800872	0	0.7958	0.2032	0.0226	0.7276	-0.1646	0.8581	-0.5798	0.149
Netherlands	NLD	52800021	52806211	0	1.4957	-0.6593	0.0226	-0.7979	-0.0928	-0.5639	-2.1355	-0.1563
Netherlands	NLD	52800021	52806344	0	0.9995	0.6544	1.9359	-1.7857	0.5451	-0.006	0.5755	1.2147
Netherlands	NLD	52800021	52803112	0	1.0082	0.5976	0.1386	0.2916	0.219	0.8255	0.3473	-0.2485
Netherlands	NLD	52800021	52803898	0	-0.3874	0.7821	-0.227	0.8099	-0.748	1.2647	0.5755	-0.8443
Netherlands	NLD	52800021	52804613	0	1.1298	-0.0933	0.0226	0.3578	-0.0041	0.3627	-0.5832	0.9097
Netherlands	NLD	52800022	52805426	0	-0.4337	-0.5717	0.0226	-0.2798	-1.4426	0.4428	0.5755	-0.5093
Netherlands	NLD	52800022	52800082	1	-1.0294	-0.4174	-0.9607	-0.07	-0.482	0.0706	-0.4771	-0.7496
Netherlands	NLD	52800022	52806262	1	-1.2837	-0.59	-0.5034	-0.1274	-0.576	-0.3646	-0.6852	-0.7496
Netherlands	NLD	52800022	52802208	1	-0.8929	-0.1281	-0.0951	0.1136	-0.1448	0.0211	-1.2624	0.7864
Netherlands	NLD	52800022	52802743	1	0.3855	-0.0933	0.8116	-0.4974	-0.4842	0.4311	-1.7719	0.2224
Netherlands	NLD	52800022	52803621	0	0.7452	1.7162	1.9359	-2.6893	-0.6643	-1.6678	-1.4019	2.0955
Netherlands	NLD	52800022	52805053	0	-0.6746	-0.1107	-0.3827	0.0642	0.234	0.9434	0.5172	0.1907
Netherlands	NLD	52800022	52805166	0	-0.3932	0.0666	0.0226	0.516	-0.4879	0.4314	-0.2907	-0.4607
Netherlands	NLD	52800022	52801191	0	1.0382	-0.7087	-0.691	0.2648	-0.4387	0.1527	-1.7719	-1.3017
Netherlands	NLD	52800022	52801443	0	-0.5201	-0.0862	0.0226	-0.1153	-0.6794	-0.3516	0.5755	0.1216
Netherlands	NLD	52800022	52803041	0	-0.3852	-0.103	0.0226	-0.0384	-0.5616	-0.396	-0.309	-0.4784
Netherlands	NLD	52800022	52803487	1	-0.6797	-0.4203	-0.9947	-0.4886	-0.6877	-0.0688	-0.2821	0.1216
Netherlands	NLD	52800022	52804977	0	-0.7086	-0.59	-0.7902	-0.8189	-0.5321	-0.2793	0.0256	0.1907
Netherlands	NLD	52800023	52801777	1	1.087	1.3697	0.0226	0.3249	-0.2092	-0.2781	0.3482	0.1216
Netherlands	NLD	52800023	52805654	1	0.3672	0.1997	-0.227	-0.1131	-0.5709	0.7189	0.1701	-0.8947
Netherlands	NLD	52800023	52801093	1	-0.3842	0.788	0.8038	0.0533	-0.7223	0.5329	-0.6601	0.3873
Netherlands	NLD	52800023	52802425	1	0.0532	0.7332	0.5347	0.4001	-0.0258	0.4858	-0.1021	-0.2503
Netherlands	NLD	52800023	52803633	1	0.6137	-0.5847	-0.4806	0.0813	-0.7428	-0.2408	-1.2871	-0.6353
Netherlands	NLD	52800023	52803458	1	0.8014	0.1852	0.0226	0.1007	0.3076	0.9288	-0.4771	-0.8443
Netherlands	NLD	52800023	52805984	0	-0.5955	-0.4314	0.0226	0.4175	-0.3067	0.7348	0.5755	-0.1563
Netherlands	NLD	52800023	52804894	0	0.2589	-0.269	-0.9211	0.4017	-0.8044	-0.1088	-0.2699	1.515
Netherlands	NLD	52800023	52801313	0	0.5746	0.468	-0.691	-0.3141	0.0122	-0.1652	-0.6852	-0.222
Netherlands	NLD	52800024	52800405	1	-0.3144	-0.4314	0.0226	0.7113	0.3682	0.6594	0.5755	0.1216
Netherlands	NLD	52800024	52802657	1	-0.4432	0.0634	-0.9285	0.137	-0.3977	0.261	-0.6852	-0.3297
Netherlands	NLD	52800024	52800290	1	-0.0107	0.9718	0.0226	0.0687	0.3789	0.5689	0.0256	-0.1563
Netherlands	NLD	52800024	52803958	1	1.622	-0.0862	0.0226	0.5151	0.1559	0.8382	0.5755	-0.2503
Netherlands	NLD	52800024	52805332	1	0.3347	-1.0079	-0.5034	-0.5291	-0.6559	0.1908	-2.1355	-0.5251
Netherlands	NLD	52800024	52803498	1	-0.6282	-0.7524	-1.1926	-2.0365	-1.9795	-0.3477	-0.6852	-0.959
Netherlands	NLD	52800024	52804841	1	-0.8183	-0.0862	-0.227	0.5426	-0.3158	0.8456	0.3482	-0.1563
Netherlands	NLD	52800024	52803613	1	0.3031	-0.0862	-0.8627	-1.2936	-1.0749	-0.8768	-2.1355	-1.236
Netherlands	NLD	52800024	52800761	1	0.2482	-0.6911	-0.9607	0.2711	-0.4699	0.1818	0.1693	-0.7496
Netherlands	NLD	52800024	52803333	0	0.4449	-0.0862	0.0226	0.4501	0.6841	0.1039	0.8038	-0.6073
Netherlands	NLD	52800024	52800014	0	0.5745	2.6352	1.9359	0.7113	0.0403	0.9605	2.4277	2.0955
Netherlands	NLD	52800024	52806064	0	-0.4601	-0.4314	-0.5907	1.225	0.6431	1.3411	0.5755	-1.1252
Netherlands	NLD	52800024	52802664	0	-0.1754	0.468	0.0226	0.4878	0.6508	0.2848	0.0256	0.1216
Netherlands	NLD	52800024	52804780	0	-0.2094	0.7989	0.0226	-0.6562	-0.2901	0.8506	0.075	-0.4607
Netherlands	NLD	52800024	52800593	0	0.051	-0.2479	-0.227	0.6794	1.2333	1.0701	0.5755	0.1216
Netherlands	NLD	52800024	52800130	0	0.2877	-1.0318	-2.664	0.7113	-0.926	-0.9484	-2.1355	-0.3954
Netherlands	NLD	52800024	52805374	0	-0.1859	2.6352	-0.7836	-0.576	-0.9122	-0.5569	-0.7045	-1.3295
Netherlands	NLD	52800024	52800203	0	0.5789	-0.4314	0.0226	0.342	0.5964	1.0062	0.3482	0.1339
Netherlands	NLD	52800024	52800181	1	0.7522	-0.7306	0.8877	0.6163	-0.4554	0.2577	-0.3206	0.8567
Netherlands	NLD	52800024	52800804	1	-0.5626	1.3939	0.9192	-0.1945	-0.742	-0.0129	-0.4515	0.8136
Netherlands	NLD	52800024	52802544	1	0.2689	-0.2479	-0.4806	0.3583	0.1138	0.3456	-0.6852	-0.6959
Netherlands	NLD	52800024	52802258	1	-0.8752	-0.2662	-0.227	0.029	-0.1373	0.2591	-0.8094	-0.2503
Netherlands	NLD	52800024	52803461	1	-0.7101	-0.2582	0.0226	0.2209	-0.1774	-0.7368	0.1701	0.1216
Netherlands	NLD	52800024	52801151	0	-0.0166	-0.0994	-1.2374	0.1038	-0.2074	0.6551	-0.309	-0.7496
Netherlands	NLD	52800025	52803102	1	-0.1387	0.3974	-1.3325	0.1994	-0.3089	0.4778	-0.5798	-0.5475
Netherlands	NLD	52800025	52801205	1	0.5876	-0.4314	0.0226	0.384	-1.3178	0.2658	-0.2852	-0.9299
Netherlands	NLD	52800025	52801365	1	0.675	0.5859	0.0226	0.0993	0.1865	0.7826	0.3482	0.1216
Netherlands	NLD	52800025	52802310	1	-0.3769	0.1245	0.5021	0.0188	-0.2815	-0.0207	-1.1229	0.5362
Netherlands	NLD	52800025	52800537	1	-0.4787	1.4003	0.7388	0.4266	-0.5353	0.8886	-0.417	2.0955
Netherlands	NLD	52800025	52803908	0	-0.1594	0.0624	0.0226	-0.0819	0.0272	0.1826	0.0256	0.1959
Netherlands	NLD	52800025	52801769	0	0.8149	1.7162	-0.4338	0.2293	-0.392	0.33	0.3415	-1.1068
Netherlands	NLD	52800025	52800172	0	1.0692	0.5317	1.4967	0.7065	0.6116	0.502	1.8085	-0.6073
Netherlands	NLD	52800025	52800559	0	0.1948	2.6352	-1.2162	-0.122	0.2989	-0.3646	-0.7073	-0.0159
Netherlands	NLD	52800025	52806208	0	0.4156	0.3889	0.586	0.6625	0.8575	1.1622	0.1648	2.0955
Netherlands	NLD	52800025	52802010	0	-0.0301	-0.0862	-0.5907	0.2981	0.1632	0.5616	0.8107	0.4994
Netherlands	NLD	52800025	52801680	1	0.4119	0.5266	0.0226	0.2863	-0.4817	0.5301	-0.6852	-0.6073
Netherlands	NLD	52800025	52803739	1	1.1706	-0.0862	-0.5034	0.2053	-0.5318	0.2697	-0.4771	0.1216
Netherlands	NLD	52800025	52803982	1	1.0289	0.8079	0.1386	0.5054	-0.4385	0.6021	-1.5537	0.1216
Netherlands	NLD	52800025	52806002	1	0.2227	1.7671	-0.0998	0.8409	0.8123	0.8958	0.8107	0.1959
Netherlands	NLD	52800025	52803246	1	0.3629	2.6352	0.8348	0.7653	-0.2698	0.4575	-1.054	0.2224
Netherlands	NLD	52800025	52801289	1	0.7883	-0.0862	0.0226	0.8763	0.0773	0.7414	-0.8686	-1.1252
Netherlands	NLD	52800025	52802918	1	0.8169	-0.4314	-0.227	0.4704	-0.036	0.7145	-0.1972	0.149
Netherlands	NLD	52800025	52800842	1	0.4907	0.2695	0.4173	0.9202	0.3561	1.4785	-1.0808	-0.1563
Netherlands	NLD	52800025	52806040	1	-0.8285	2.6352	-1.4609	-0.0766	-1.236	-1.6678	-2.1355	-1.5298
Netherlands	NLD	52800025	52803698	1	0.7881	0.4571	-0.829	0.759	-0.4859	1.0029	0.0256	-0.1621
Netherlands	NLD	52800025	52802616	0	0.6326	-0.0176	-0.4396	0.799	0.3272	1.3782	1.2302	0.9444
Netherlands	NLD	52800025	52800809	0	0.8381	0.3427	0.0226	0.1867	0.2709	0.2743	-1.4019	0.557
Netherlands	NLD	52800025	52800026	0	1.1906	-0.0862	-0.8627	-0.1844	-0.4635	0.517	-0.6852	-1.1252
Netherlands	NLD	52800025	52802766	0	-1.1185	0.3815	-1.5179	0.3341	0.0592	0.5315	-0.6852	-0.1563
Netherlands	NLD	52800025	52801081	0	1.5151	-0.7099	1.2341	-0.1831	-0.2656	0.3893	1.4834	2.0955
Netherlands	NLD	52800025	52804842	0	0.6034	-0.0862	-0.7902	0.2303	-0.2011	0.8159	0.5755	-0.1563
Netherlands	NLD	52800025	52803694	0	0.854	1.4003	1.1657	0.5366	0.4406	1.033	0.0215	2.0955
Netherlands	NLD	52800025	52804725	0	0.8656	0.5859	-0.5034	0.3232	0.5694	0.5351	0.5755	0.1216
Netherlands	NLD	52800025	52800002	0	-0.0051	-0.5133	1.2341	-1.2698	-0.0853	0.2652	-0.9139	0.7334
Netherlands	NLD	52800025	52801406	0	0.6322	0.1852	0.0226	0.0735	-0.2815	0.6485	0.5755	-0.1563
Netherlands	NLD	52800026	52803226	1	-0.5093	-0.2662	-0.5034	0.1911	-0.6993	0.3807	0.1701	0.1216
Netherlands	NLD	52800026	52801134	1	0.2534	-0.8357	-0.691	-0.3373	-1.2236	-0.5309	-1.5537	-1.2018
Netherlands	NLD	52800026	52805497	1	-1.0323	1.1132	-0.5034	0.2603	-0.2231	-0.1233	-0.2852	-0.2274
Netherlands	NLD	52800026	52804596	1	-0.9498	0.792	-0.227	0.1152	-0.594	0.7226	-0.414	-0.7496
Netherlands	NLD	52800026	52806371	1	0.2935	0.1852	0.4173	0.5057	0.3633	0.6446	-0.414	-0.4607
Netherlands	NLD	52800026	52800330	0	0.2395	0.468	-0.227	-1.1482	-0.5103	-0.1854	-0.6852	-0.1563
Netherlands	NLD	52800026	52806243	0	0.3998	-0.0862	0.0226	0.7325	0.3384	0.9152	-2.1355	-1.7277
Netherlands	NLD	52800026	52801210	0	0.8395	0.7665	0.8348	0.799	0.6337	1.0507	0.0256	1.1779
Netherlands	NLD	52800026	52800772	0	-0.7821	-0.4314	0.4907	-0.0466	-0.2829	0.04	-0.216	0.5553
Netherlands	NLD	52800026	52801816	0	0.8741	-0.0692	-0.5907	0.3229	-0.5235	-0.3646	0.1648	-0.4784
Netherlands	NLD	52800026	52804957	0	0.5081	0.5206	-0.7183	0.015	0.1283	0.8964	-0.1566	2.0955
Netherlands	NLD	52800026	52805432	1	0.7581	0.666	-0.3802	0.4025	-0.1615	0.3887	-0.6852	0.1959
Netherlands	NLD	52800026	52803961	1	0.4836	1.1493	0.4173	-0.4613	-0.411	0.3433	0.0256	1.1232
Netherlands	NLD	52800026	52800458	1	-0.2941	0.5836	0.0226	0.1261	0.0068	0.7172	0.075	0.1216
Netherlands	NLD	52800026	52800327	1	0.8739	0.9484	-0.227	0.1854	-0.9109	0.4303	-0.414	-0.5475
Netherlands	NLD	52800026	52805190	1	0.027	0.6464	0.5347	0.4212	-0.2164	0.5463	-0.3876	0.2224
Netherlands	NLD	52800026	52801758	1	0.5008	-0.7221	-0.3802	0.0747	-0.4648	0.3259	-0.7867	0.1216
Netherlands	NLD	52800026	52801765	1	0.5535	-0.7136	-0.5034	0.3158	0.0502	0.8342	-2.1355	-0.7108
Netherlands	NLD	52800026	52801192	1	0.3021	0.7062	0.8348	-0.0405	-0.114	0.7158	-0.4948	1.1232
Netherlands	NLD	52800026	52803904	1	-0.2981	-0.7221	-0.9607	0.3023	-0.7865	0.1243	-1.2835	-0.8443
Netherlands	NLD	52800026	52806056	1	0.567	0.3875	0.0226	0.3888	-0.2997	0.6797	-0.1722	-1.1252
Netherlands	NLD	52800026	52800439	1	0.4368	-0.4314	-0.227	0.3903	0.2974	0.461	-0.3237	-0.1563
Netherlands	NLD	52800026	52803331	1	0.5887	-0.0862	-0.7638	-0.4035	-0.595	-0.218	-0.6852	0.9339
Netherlands	NLD	52800026	52800170	1	0.694	-1.0079	-0.5907	-0.0594	-0.5089	0.2601	-0.9906	-1.3017
Netherlands	NLD	52800026	52800157	1	0.6898	0.3427	-0.8627	-0.0507	-0.3336	-0.0671	-1.7719	-1.1242
Netherlands	NLD	52800026	52802065	1	0.9607	0.5746	0.4173	0.3683	-0.1484	0.709	0.3482	0.4994
Netherlands	NLD	52800026	52804115	0	0.8051	-0.0176	-0.4806	-0.7872	-0.1726	0.1858	-0.0823	-0.2503
Netherlands	NLD	52800026	52802631	0	0.8865	1.4003	1.9359	-2.6893	0.5112	0.3741	-0.4318	2.0955
Netherlands	NLD	52800026	52805051	0	0.6349	-0.4314	0.1386	0.0822	-0.6353	0.7642	0.5755	0.1216
Netherlands	NLD	52800026	52803765	0	0.9964	1.7671	1.9359	0.2454	1.996	1.1197	2.4277	2.0955
Netherlands	NLD	52800026	52802922	0	0.5226	1.7671	1.9359	0.8627	1.1421	1.1071	0.3482	1.515
Netherlands	NLD	52800026	52801071	0	-0.6876	-1.1408	-0.7902	-0.0355	-2.0498	-0.5309	-0.722	-0.2503
Netherlands	NLD	52800026	52804486	0	0.2709	-0.0201	-0.1587	-0.3599	-0.4021	0.4541	-0.4805	-0.1865
Netherlands	NLD	52800026	52803154	0	-0.2305	1.1352	1.4967	0.9198	0.5683	0.8258	-0.532	2.0955
Netherlands	NLD	52800027	52803418	1	-0.0489	-0.2479	-0.8627	0.4034	-0.4651	0.6202	-0.0553	-0.7496
Netherlands	NLD	52800027	52801594	1	1.0051	-0.5994	-0.8219	-0.2795	0.2311	-0.5309	0.0444	-0.1563
Netherlands	NLD	52800027	52801917	1	-0.3781	-0.4203	-1.0611	0.1337	-0.5531	0.1887	-2.1355	-1.4637
Netherlands	NLD	52800027	52803372	1	0.7045	1.1493	-0.335	0.2293	-0.0607	0.1617	-0.5798	0.1216
Netherlands	NLD	52800027	52804784	0	1.2771	0.3039	0.5347	0.0278	-0.9046	-0.836	-0.5832	2.0955
Netherlands	NLD	52800027	52801615	0	0.5356	0.9484	0.4173	0.5768	0.5615	0.8457	0.5755	-0.4607
Netherlands	NLD	52800027	52806351	0	0.1355	-0.0862	1.0108	0.5575	0.5444	0.9889	0.9863	2.0955
Netherlands	NLD	52800027	52802308	0	0.0508	-0.4314	0.0226	-0.493	0.0439	-0.4817	0.5755	0.1216
Netherlands	NLD	52800027	52805724	1	0.0541	-0.0192	0.0226	0.4494	-0.1125	0.8287	-0.4771	-0.1563
Netherlands	NLD	52800027	52804934	1	0.9695	-0.347	-0.6569	0.6771	-0.3926	0.4473	-0.6852	-0.959
Netherlands	NLD	52800027	52802053	1	0.6	-0.0933	-0.3802	0.3278	-0.5798	0.8499	-2.1355	-0.4784
Netherlands	NLD	52800027	52805184	1	0.6873	-0.0994	-0.6587	0.5142	-0.7946	0.7524	0.1693	-0.5461
Netherlands	NLD	52800027	52804938	1	0.575	-0.9232	-1.7997	0.1908	-0.5785	0.3591	-0.8483	-0.4607
Netherlands	NLD	52800027	52802967	1	0.6532	-0.4314	-0.691	-0.4138	-0.7214	0.4208	-0.6852	-0.4607
Netherlands	NLD	52800027	52800582	1	-0.0397	-0.2662	0.0226	0.4199	-0.5939	0.7732	0.1701	-0.4607
Netherlands	NLD	52800027	52800016	1	0.1065	0.5141	1.1381	0.5068	0.0897	0.8074	-0.532	0.9097
Netherlands	NLD	52800027	52806387	1	0.1465	0.5266	0.0226	0.1558	-0.6327	0.3313	-1.2871	-0.4784
Netherlands	NLD	52800027	52804461	1	0.8323	-0.847	-1.9313	-0.2941	-0.8092	-0.7849	-1.5848	-0.6353
Netherlands	NLD	52800027	52805380	0	0.2431	-0.59	-0.8627	0.2345	-0.5947	0.6748	-0.6852	-0.1563
Netherlands	NLD	52800027	52804238	0	0.4712	1.3697	-0.732	0.5293	0.3482	1.1272	1.2568	2.0955
Netherlands	NLD	52800027	52800136	0	0.9091	-0.269	-0.7638	-0.3266	-0.0338	-0.2499	-0.7899	-0.1563
Netherlands	NLD	52800027	52802340	0	-1.2701	-1.1442	-0.9874	0.065	-1.4746	0.2503	-1.5848	-0.8947
Netherlands	NLD	52800027	52800603	0	1.1357	1.3697	-0.5907	0.1692	0.262	0.4963	-0.2852	0.4994
Netherlands	NLD	52800027	52802262	0	0.7428	-0.4343	-0.6315	-0.2692	-0.6117	-0.0267	-0.3882	0.2546
Netherlands	NLD	52800027	52804769	0	-1.247	-0.4343	-0.5836	0.3053	-0.6029	0.5439	-2.1355	-0.4607
Netherlands	NLD	52800027	52801035	0	0.9116	-0.4203	0.0226	0.0376	-0.6527	-0.159	-0.414	0.1216
Netherlands	NLD	52800028	52800640	0	-0.921	-0.7087	-0.3827	-1.0091	-0.2178	-0.2942	-0.6852	-0.1563
Netherlands	NLD	52800028	52800300	1	-0.8012	2.6352	0.7804	0.1053	0.7686	1.5721	2.4277	2.0955
Netherlands	NLD	52800028	52805908	1	-0.6862	-1.3452	-1.1926	0.7113	-0.0408	0.9553	-0.6852	-1.1252
Netherlands	NLD	52800028	52801673	1	0.5012	-0.2479	-1.0611	0.4895	-1.0454	0.4182	-1.2624	0.2224
Netherlands	NLD	52800028	52802465	1	0.662	-0.5743	-0.227	-0.0656	-1.0273	-0.801	0.5755	0.1216
Netherlands	NLD	52800028	52801887	0	0.1584	0.5193	0.6907	0.5833	0.1007	0.4804	0.5409	1.2147
Netherlands	NLD	52800028	52806317	0	-0.7138	-0.2662	-0.227	0.2606	-0.1917	0.0211	0.3482	-0.2503
Netherlands	NLD	52800028	52802462	0	0.9436	2.6352	-2.664	3.6039	4.8357	1.5721	2.4277	2.0955
Netherlands	NLD	52800028	52802617	0	0.1415	-0.0994	-0.5836	-0.3708	0.6156	0.3307	-0.1972	-0.4607
Netherlands	NLD	52800028	52804717	0	0.0415	0.5179	-0.3802	0.1433	-0.1222	0.967	0.5755	0.4504
Netherlands	NLD	52800028	52804575	0	1.2886	0.1997	0.8961	-0.0361	-0.42	0.9889	-2.1355	2.0955
Netherlands	NLD	52800028	52803439	0	1.1672	1.031	0.7739	1.2693	1.639	1.4853	1.2457	0.9642
Netherlands	NLD	52800028	52800465	1	1.2361	0.0566	0.3461	-0.3476	0.168	0.1527	-0.6852	-0.7108
Netherlands	NLD	52800028	52804432	1	-0.3816	1.7671	-0.3802	0.7006	0.4342	0.693	0.5755	-0.3856
Netherlands	NLD	52800028	52802362	1	0.9972	-0.2479	-1.0611	0.019	-1.0824	-0.0898	-0.6852	-1.1252
Netherlands	NLD	52800028	52801699	1	0.7785	-0.5743	-1.0611	-0.3366	-0.4899	0.4087	-1.2624	-0.959
Netherlands	NLD	52800028	52803053	1	0.1606	-0.269	-0.5034	0.6092	0.0788	0.7124	-0.216	-0.2503
Netherlands	NLD	52800028	52800597	1	-0.671	0.5976	-0.227	1.2493	0.8011	1.4366	0.0256	-0.222
Netherlands	NLD	52800028	52800449	1	0.7987	0.363	1.2899	0.3679	-0.8194	0.7608	-0.7867	2.0955
Netherlands	NLD	52800028	52804999	1	-0.4215	-0.2479	-0.227	0.1261	-0.1951	0.4675	-0.4771	-0.4607
Netherlands	NLD	52800028	52801431	1	1.2384	0.967	0.5462	-0.4652	-0.9088	-0.443	-0.216	0.557
Netherlands	NLD	52800028	52800374	1	0.5083	0.9166	-0.1164	0.092	0.2398	0.8647	0.7017	0.0144
Netherlands	NLD	52800028	52801337	0	0.1449	-0.7087	-1.2567	-0.9388	-0.643	-0.1294	-1.5596	-1.4694
Netherlands	NLD	52800028	52806284	0	0.4095	1.1132	1.4967	0.4766	0.7862	0.976	0.1693	2.0955
Netherlands	NLD	52800028	52802005	0	0.1437	0.0308	0.0226	-0.7218	-0.1488	0.4	-0.5832	-0.1563
Netherlands	NLD	52800028	52800752	0	0.5835	-0.0862	-0.4728	0.4723	0.702	0.6964	0.5755	-0.1563
Netherlands	NLD	52800028	52806285	0	0.5103	0.6608	-0.4246	0.0703	0.307	0.703	-0.4948	-0.1563
Netherlands	NLD	52800028	52800254	0	0.4964	0.4435	-1.4928	-0.3915	0.1526	-1.6678	-0.8913	-0.7096
Netherlands	NLD	52800028	52804829	0	1.3269	0.9484	1.4967	-0.0614	0.2049	0.9709	0.5755	1.3857
Netherlands	NLD	52800028	52800982	0	1.184	2.6352	1.1752	0.0399	0.5275	0.1527	1.802	2.0955
Netherlands	NLD	52800029	52803490	0	-0.5866	-1.1429	-1.3452	0.7289	-0.3825	0.6057	-0.6852	-1.6557
Netherlands	NLD	52800029	52800090	1	-0.6638	0.967	0.0226	0.4958	-1.1971	0.7498	0.1701	0.1216
Netherlands	NLD	52800029	52802169	1	1.333	-0.2595	-0.8309	0.144	-0.1535	0.3885	-2.1355	-2.5027
Netherlands	NLD	52800029	52802842	1	-0.2784	1.7671	0.0226	0.0121	0.1112	0.636	0.5755	0.839
Netherlands	NLD	52800029	52804337	1	-0.7789	-0.9298	0.0226	0.7545	-0.2254	1.2462	-0.6677	0.1216
Netherlands	NLD	52800029	52805956	1	0.2006	-0.4314	-0.4728	0.5012	-0.3158	0.2844	0.0256	-0.6924
Netherlands	NLD	52800029	52801004	1	-0.2956	1.1576	0.7162	0.9488	0.7621	0.7072	-0.9936	-0.7484
Netherlands	NLD	52800029	52802260	1	-0.8189	0.7989	-0.9607	0.4092	0.0808	0.7749	-0.8913	-0.7108
Netherlands	NLD	52800029	52804488	1	-0.306	-0.836	-0.9607	0.4765	-0.1687	-0.1652	-2.1355	-0.959
Netherlands	NLD	52800029	52803697	0	-0.7326	-0.2662	-0.9607	0.7357	0.4155	-0.2282	0.8038	2.0955
Netherlands	NLD	52800029	52805981	0	-0.5725	1.1352	0.0226	0.5294	-0.3363	1.0653	0.8038	-0.1563
Netherlands	NLD	52800029	52803258	0	0.7159	-0.8305	0.0226	-1.3723	-0.681	-1.6678	-2.1355	0.1216
Netherlands	NLD	52800029	52805277	0	0.6894	-0.2479	0.0226	-0.3297	-0.0784	0.6929	0.5755	0.1216
Netherlands	NLD	52800029	52803652	0	-0.8429	-0.1106	0.0226	0.7166	0.8858	0.6668	0.5755	0.1216
Netherlands	NLD	52800029	52801620	0	0.2001	0.0467	-0.5034	-0.0559	-0.836	0.9321	-0.6852	-0.959
Netherlands	NLD	52800029	52806109	0	0.3648	-0.8748	0.0226	0.7113	-0.3674	1.0062	-0.414	0.1216
Netherlands	NLD	52800029	52804734	0	-0.1276	-0.7221	0.0226	0.4435	-0.0408	1.1453	-0.6852	0.1216
Netherlands	NLD	52800029	52806125	1	-0.7813	0.4121	-0.3827	0.7401	1.0265	1.3275	-1.2871	-0.4607
Netherlands	NLD	52800029	52805613	1	-0.6858	-0.8305	-0.5034	-0.4896	-1.1276	0.1127	-1.0722	-0.3297
Netherlands	NLD	52800029	52802736	1	0.6212	0.879	-0.5252	-0.2395	-0.0041	0.3316	-0.8433	-0.8443
Netherlands	NLD	52800029	52803399	1	-0.7489	0.4034	-0.6315	-0.0462	-1.0725	0.0272	0.9194	-0.5079
Netherlands	NLD	52800029	52806375	1	0.8088	-0.0192	0.0226	0.3058	-0.302	0.6693	0.1648	0.1216
Netherlands	NLD	52800029	52804532	1	0.853	0.468	-1.0611	-0.1051	-0.6392	0.7121	-0.8627	-0.7496
Netherlands	NLD	52800029	52805874	1	0.2181	0.4012	-0.227	0.1881	-0.1218	0.7143	0.1648	-0.5912
Netherlands	NLD	52800029	52801572	1	0.1671	-0.0692	-0.9607	-0.7761	-0.4739	-0.3469	-0.6852	-1.7277
Netherlands	NLD	52800029	52804742	0	0.4334	-0.0862	1.4967	0.4993	-0.4427	0.1941	0.5755	-0.717
Netherlands	NLD	52800029	52800274	0	-1.0129	-0.0862	0.0226	0.2053	0.1425	0.7191	-0.6852	0.1216
Netherlands	NLD	52800029	52806420	0	1.115	0.0467	0.0226	0.8537	1.3144	1.6328	0.5755	0.5362
Netherlands	NLD	52800029	52801674	0	0.2436	0.1906	0.0226	0.1171	-0.0693	0.3808	0.0256	-0.7496
Netherlands	NLD	52800029	52801900	0	0.0766	-0.0862	1.9359	0.7113	0.8269	0.3026	1.5037	0.8375
Netherlands	NLD	52800029	52801678	0	-0.7568	-0.0862	-0.3802	-0.7397	-0.6647	0.4402	-0.176	-0.1563
Netherlands	NLD	52800029	52805283	0	0.163	0.7211	-1.1926	0.5438	0.3247	0.8192	-0.3206	0.1216
Netherlands	NLD	52800029	52804599	0	0.5769	0.0467	0.8571	-0.0856	-0.7043	-0.2544	-0.463	1.2147
Netherlands	NLD	52800030	52804201	1	-0.7171	0.2718	-0.4338	0.2342	-0.7178	-5.00E-04	-0.2821	-0.7108
Netherlands	NLD	52800030	52806018	1	-0.2644	-1.4467	-1.7997	-0.417	-1.5085	-0.8849	-2.1355	-1.7277
Netherlands	NLD	52800030	52802198	0	1.083	-0.891	-1.0611	0.049	-0.6476	-1.6678	-0.6852	-0.4607
Netherlands	NLD	52800030	52802388	0	0.836	-0.2662	-0.4728	0.061	-0.5467	-0.421	0.0221	0.1216
Netherlands	NLD	52800030	52803377	0	0.6839	1.0725	0.0226	0.1614	0.0531	-1.6678	-0.5798	-0.7816
Netherlands	NLD	52800030	52804503	0	-0.2062	-0.0862	0.0226	-0.3964	-0.3695	-0.3435	-0.3912	-0.5251
Netherlands	NLD	52800030	52800311	1	1.1798	-1.0212	-1.0611	0.1054	-0.7987	-0.0816	-0.9906	-0.8947
Netherlands	NLD	52800030	52805414	1	-0.4249	-0.0827	-0.9624	0.1811	-0.0019	0.7403	-1.5537	-1.0788
Netherlands	NLD	52800030	52801320	1	0.7691	-0.8802	-0.691	0.2466	-0.4671	0.7179	-0.8012	-0.7108
Netherlands	NLD	52800030	52802344	1	0.5546	-0.2479	-1.0611	-0.0275	-0.4548	0.6508	-0.216	-0.1563
Netherlands	NLD	52800030	52801629	1	1.3062	0.1371	-1.0611	0.4381	0.2842	1.0833	-0.5798	-0.7496
Netherlands	NLD	52800030	52803009	1	1.2652	-0.0862	-0.7638	0.0534	-0.2581	-0.2408	-0.4948	-0.4607
Netherlands	NLD	52800030	52804264	1	0.3039	-0.2662	-0.7902	0.3867	-0.2672	0.6435	-1.305	-0.2503
Netherlands	NLD	52800030	52803155	1	0.899	0.6515	1.0433	0.2416	-0.174	0.5044	0.7274	-0.0625
Netherlands	NLD	52800030	52805101	1	1.1757	1.3939	0.7804	0.1436	0.8032	-0.568	-0.6852	0.3516
Netherlands	NLD	52800030	52803021	1	0.706	-1.034	-1.418	-0.1794	-0.4555	0.1239	-2.1355	-1.2412
Netherlands	NLD	52800030	52803922	1	0.6934	-0.9334	-1.4242	0.2252	-0.8094	0.3336	-1.2835	-0.7108
Netherlands	NLD	52800030	52804617	1	0.1107	-0.7221	0.0226	0.3064	-0.7011	-0.4795	-0.6852	-0.1563
Netherlands	NLD	52800030	52803199	1	0.3685	-0.9814	-1.1075	-0.1304	-0.5211	0.0638	-0.7867	-0.1563
Netherlands	NLD	52800030	52805550	0	-0.334	-0.7815	-0.5034	-0.2555	-0.0437	-0.5309	-0.414	0.1216
Netherlands	NLD	52800030	52803407	0	0.9777	0.3487	-1.0611	-0.0145	0.4231	-1.6678	-0.1727	-0.1563
Netherlands	NLD	52800030	52800411	0	-0.675	0.6608	-0.3706	-0.2276	-0.7018	-0.2348	-0.6852	-0.4607
Netherlands	NLD	52800030	52801876	0	1.0479	0.6623	1.4967	0.1282	0.3686	0.2971	0.1427	2.0955
Netherlands	NLD	52800030	52806329	0	0.563	0.3803	1.4967	0.7092	0.9893	0.8655	0.3415	1.515
Netherlands	NLD	52800030	52803058	0	0.178	-0.7815	-0.7902	0.2146	-1.095	0.4222	-0.216	-0.1563
Netherlands	NLD	52800030	52803878	0	0.9078	-0.7221	-0.227	0.4861	-0.2355	0.4015	-0.2852	0.1216
Netherlands	NLD	52800030	52801186	0	0.177	-1.0281	-1.0288	-2.6893	-0.666	-0.2408	-1.5848	-0.1621
Netherlands	NLD	52800030	52801179	0	0.664	-1.4528	-0.9267	-0.4771	-0.8385	-0.1653	-2.1355	-1.0788
Netherlands	NLD	52800030	52802441	0	0.4552	-0.0862	-0.4728	-0.0117	-0.3291	-0.0033	-0.3733	-0.7496
Netherlands	NLD	52800030	52801206	0	0.85	-0.0862	-1.3325	0.4683	-0.1298	0.1018	-0.5832	-0.4607
Netherlands	NLD	52800030	52801428	1	0.8584	-0.4136	-0.691	0.7066	-0.1879	0.3703	-0.6852	-0.959
Netherlands	NLD	52800031	52806114	1	0.781	2.6352	-0.7638	0.0982	-0.5827	0.1919	0.5027	-0.959
Netherlands	NLD	52800031	52805629	1	-0.1346	-0.089	-0.5034	-0.4799	-0.4398	-0.4694	-0.0553	-0.1563
Netherlands	NLD	52800031	52805602	1	-0.7231	1.4003	0.0226	0.5167	-0.7415	0.989	0.3482	-0.1865
Netherlands	NLD	52800031	52802988	1	-0.2797	0.8655	1.2867	-0.0418	0.4564	0.6194	2.0386	2.0955
Netherlands	NLD	52800031	52802923	0	0.3829	0.468	-0.2943	0.3481	-0.4886	0.1522	-0.4771	-0.2201
Netherlands	NLD	52800031	52801341	0	0.576	0.5946	-0.3802	0.8981	-0.2088	0.4906	-0.414	-0.1563
Netherlands	NLD	52800031	52806060	0	-0.0959	-0.7306	0.0226	-0.2394	0.2653	-0.5309	-0.5832	0.1216
Netherlands	NLD	52800031	52804866	0	0.372	-0.4314	0.0226	0.0741	0.4978	0.5756	0.5755	0.1216
Netherlands	NLD	52800031	52805848	0	0.8295	-0.4314	0.0226	-0.6109	0.2513	0.4035	-0.1026	0.1216
Netherlands	NLD	52800031	52801167	1	-0.2101	1.1352	0.7162	0.2925	-0.0113	0.5573	-0.216	0.557
Netherlands	NLD	52800031	52801782	1	-0.7104	-1.0212	-0.711	0.0911	-0.3276	0.47	-0.7026	-0.7496
Netherlands	NLD	52800031	52805331	1	-0.2396	-0.7114	-1.0611	0.0886	-1.2155	0.33	-0.6595	-0.5912
Netherlands	NLD	52800031	52800047	1	0.8481	-0.4343	-0.8627	-0.2442	-0.1392	0.1334	-0.6852	-0.7496
Netherlands	NLD	52800031	52800340	1	-0.2621	0.9637	0.4173	0.7036	0.0259	0.7064	-0.4948	-0.4607
Netherlands	NLD	52800031	52801580	1	-0.3641	0.2607	0.0226	-0.0964	-0.8255	0.8148	-0.4948	-0.2503
Netherlands	NLD	52800031	52806445	1	-0.3805	0.0566	1.4967	0.1849	0.0105	0.3095	-0.6852	-0.1563
Netherlands	NLD	52800031	52805339	1	0.3553	-1.308	-0.4246	0.9714	0.2031	0.2587	0.0447	-0.1563
Netherlands	NLD	52800031	52801612	1	0.4257	0.0634	-0.5907	0.572	-0.1329	0.68	-0.7838	-0.7108
Netherlands	NLD	52800031	52804450	1	0.0421	0.1245	-0.9607	0.0081	-0.4902	0.5927	-0.6852	-0.8016
Netherlands	NLD	52800031	52802307	1	0.4337	-0.0862	-0.7902	0.1593	-0.9323	0.443	-0.6852	-0.7496
Netherlands	NLD	52800031	52802377	1	0.0151	-0.0862	0.0226	0.6684	-0.0396	0.8403	-0.2668	-0.1563
Netherlands	NLD	52800031	52800737	1	0.8785	-0.6135	-0.3802	0.402	-0.1703	0.7342	0.0256	0.1216
Netherlands	NLD	52800031	52804205	1	0.1638	-0.7836	-0.4806	0.2697	-0.7651	0.5199	-0.787	-0.6353
Netherlands	NLD	52800031	52801911	0	0.5002	0.8655	0.0226	0.482	0.0591	0.6817	0.5755	-0.7496
Netherlands	NLD	52800031	52802291	0	0.8693	0.3039	0.4173	0.239	0.1989	0.7646	0.0405	0.1216
Netherlands	NLD	52800031	52805929	0	0.463	0.1852	0.5347	0.093	-0.7299	0.101	-0.4145	-0.3657
Netherlands	NLD	52800031	52806468	0	1.3414	-0.4343	-0.7638	-0.0256	-0.1978	0.8343	-1.1177	-0.1563
Netherlands	NLD	52800031	52800778	0	0.3321	1.4003	1.1381	0.525	0.7531	1.2615	0.775	0.4777
Netherlands	NLD	52800031	52802837	0	-0.1714	0.4571	-0.335	0.236	0.443	0.565	-0.2704	0.1959
Netherlands	NLD	52800031	52805125	0	0.3561	0.1882	-0.227	0.3698	0.4374	0.8374	0.0888	0.1216
Netherlands	NLD	52800031	52801661	0	-0.1755	-0.4314	-0.9607	0.1934	-0.1034	0.703	0.075	-0.5251
Netherlands	NLD	52800031	52802070	0	0.9514	-0.4314	1.2341	0.1828	0.1	1.0514	0.0256	0.8136
Netherlands	NLD	52800031	52803125	0	0.5793	0.792	1.9359	-0.0881	-0.1902	0.6612	-0.1026	0.557
Netherlands	NLD	52800032	52803981	1	0.4943	-0.2662	-0.7638	0.5909	-0.6478	0.8217	-0.4948	-0.4607
Netherlands	NLD	52800032	52801846	1	0.5956	0.967	-0.732	0.5546	-0.6623	0.3197	-0.0857	-0.7816
Netherlands	NLD	52800032	52802218	1	1.0105	2.6352	0.4173	0.6706	-0.2855	0.5582	0.0256	0.4725
Netherlands	NLD	52800032	52802237	1	1.5264	0.64	-0.227	0.5839	-0.6131	0.8161	-0.6852	-0.6774
Netherlands	NLD	52800032	52805860	0	0.5588	0.1915	0.0226	0.0474	-0.232	0.652	0.0215	0.1216
Netherlands	NLD	52800032	52805912	0	0.088	-0.1058	0.0226	0.4957	-0.1894	0.5242	-0.2431	0.1216
Netherlands	NLD	52800032	52805348	0	1.0039	0.7989	0.9192	0.7429	0.2715	0.9495	0.3473	1.1013
Netherlands	NLD	52800032	52803950	0	-0.8191	-0.9389	0.0226	0.3297	-0.4229	0.5693	-0.5208	-0.1563
Netherlands	NLD	52800032	52803835	0	-0.1411	0.792	-0.0998	0.6152	0.0571	0.7403	-0.5832	-0.2274
Netherlands	NLD	52800032	52805216	1	0.8746	-0.2479	-1.0611	0.9504	0.1534	0.7315	-1.9911	-1.0788
Netherlands	NLD	52800032	52802293	1	1.0505	-0.5743	0.0226	0.3502	-0.7168	0.2619	-1.5537	-0.1563
Netherlands	NLD	52800032	52801383	1	-0.6045	-0.2924	0.4173	-0.2173	-0.3955	0.4539	-0.9729	0.1216
Netherlands	NLD	52800032	52803087	1	1.2992	2.6352	0.231	0.6831	-0.2464	1.4737	0.3482	0.6314
Netherlands	NLD	52800032	52802854	1	1.0755	-0.9334	-0.691	0.1006	-1.2498	0.1352	-0.6852	-0.7496
Netherlands	NLD	52800032	52802212	1	0.2799	1.1493	-0.9607	0.0865	-0.5192	0.3741	-0.7026	-0.4593
Netherlands	NLD	52800032	52800984	1	1.1381	1.1352	0.4907	0.6406	0.7699	1.4493	-2.1355	2.0955
Netherlands	NLD	52800032	52806239	1	-0.0131	0.5206	0.1386	-0.1643	-0.9164	-0.4795	-0.7075	-0.3856
Netherlands	NLD	52800032	52802811	1	0.2309	-0.2662	-0.3802	0.1481	-0.8125	0.2488	0.3482	-0.4607
Netherlands	NLD	52800032	52800685	1	1.0331	-0.4314	-0.7902	0.4487	-0.543	0.7852	-0.4771	-0.9299
Netherlands	NLD	52800032	52800681	1	1.557	-0.1106	-0.4338	0.459	-0.0205	0.7744	-1.2624	0.1959
Netherlands	NLD	52800032	52805687	1	1.379	-1.0633	0.1598	0.3733	-0.2552	0.447	-0.6852	1.3566
Netherlands	NLD	52800032	52805060	1	0.7938	1.1352	0.7162	0.5865	0.2482	0.7818	0.1701	1.2147
Netherlands	NLD	52800032	52805506	0	1.2797	-0.1759	0.0226	0.2483	-0.0737	0.4388	-0.6852	-0.2726
Netherlands	NLD	52800032	52801511	0	1.0296	0.0634	-0.227	0.4692	0.885	0.7748	0.9628	-0.2503
Netherlands	NLD	52800032	52801595	0	0.2308	-0.0862	-0.227	0.7713	0.2783	0.8504	0.8038	-0.222
Netherlands	NLD	52800032	52801188	0	0.2642	0.0527	0.766	0.3001	-0.2348	0.4624	0.7741	1.2147
Netherlands	NLD	52800032	52805068	0	0.9177	-0.2662	-1.0761	0.2584	-0.2465	0.3196	-0.6852	-0.6073
Netherlands	NLD	52800032	52806398	0	-0.025	-0.0862	0.0226	-0.2918	-0.0321	0.2579	-0.6852	-0.2503
Netherlands	NLD	52800032	52804249	0	1.0988	-0.0692	1.4967	0.4891	0.5335	0.501	0.9628	2.0955
Netherlands	NLD	52800032	52802762	0	-0.2158	-0.2662	0.4907	0.3192	-0.7905	0.8817	0.5755	-0.8443
Netherlands	NLD	52800032	52803713	0	0.0753	0.468	0.9726	1.001	0.4673	1.4236	0.9911	1.1232
Netherlands	NLD	52800032	52801682	0	0.5764	1.4003	1.9359	0.2869	0.2652	0.7447	0.5826	1.515
Netherlands	NLD	52800032	52804869	1	0.2748	0.0566	-1.231	-0.2606	-0.734	0.4125	-0.6852	-0.7816
Netherlands	NLD	52800033	52802035	1	0.7073	0.5404	-0.3802	0.0715	-0.5643	0.2287	-0.8738	-0.1563
Netherlands	NLD	52800033	52803029	1	0.3827	-0.0862	-0.7902	0.1046	-0.5944	0.4415	0.3482	-0.6959
Netherlands	NLD	52800033	52805052	1	0.6748	-0.0862	-1.5179	0.5397	-0.7635	0.0466	0.0626	-0.8443
Netherlands	NLD	52800033	52804466	1	-0.7517	0.4594	0.0226	0.727	-0.5502	0.7774	-0.414	-0.1563
Netherlands	NLD	52800033	52801324	0	0.0286	-0.4203	-0.3802	-0.987	-1.1215	-0.0368	-0.4948	-0.1563
Netherlands	NLD	52800033	52803091	0	0.35	-0.3204	0.8571	-0.6603	-0.7573	0.0511	0.1922	0.5553
Netherlands	NLD	52800033	52805525	0	1.2529	1.1493	0.1386	1.0982	0.4497	0.9259	0.3473	0.4504
Netherlands	NLD	52800033	52805739	0	1.0918	-0.9187	-0.227	0.6307	0.198	1.2534	0.5755	0.1216
Netherlands	NLD	52800033	52801655	0	0.8857	0.5836	-0.227	-0.2767	0.7996	0.1931	-0.6852	-0.1563
Netherlands	NLD	52800033	52803078	1	0.5112	-0.2662	0.0226	0.8466	-0.0763	0.4507	-0.6451	-0.1563
Netherlands	NLD	52800033	52802292	1	0.4231	-0.4314	0.0226	-0.4081	-0.3233	-0.0745	-0.6852	-0.4607
Netherlands	NLD	52800033	52804864	1	-0.667	0.7332	-0.4728	-0.0879	-0.247	-0.4612	-0.2821	-0.1563
Netherlands	NLD	52800033	52800202	1	-0.6556	-0.0862	-0.7638	1.1229	-0.0639	1.0011	-0.1972	-1.1252
Netherlands	NLD	52800033	52805871	1	0.0193	0.6515	-0.1587	-0.1913	-0.226	0.9354	-0.5832	1.2147
Netherlands	NLD	52800033	52803735	1	-0.8635	-0.103	0.6496	0.0013	-0.6592	0.6333	-0.216	0.4504
Netherlands	NLD	52800033	52801833	1	0.6391	-1.1117	-0.8627	0.4258	-0.4162	0.5154	-1.2624	-1.7277
Netherlands	NLD	52800033	52803315	1	0.7934	1.1352	0.0226	0.1429	-0.3324	0.4636	-0.4948	0.1216
Netherlands	NLD	52800033	52802994	1	-0.8962	1.0508	1.2867	-0.2609	-0.7458	0.4546	-0.3876	0.2224
Netherlands	NLD	52800033	52804931	1	-0.9577	-0.0862	-1.0611	0.2273	-0.6657	0.3342	-0.6852	-0.4607
Netherlands	NLD	52800033	52806272	0	0.6907	0.1276	-0.9607	0.2932	0.532	0.3465	-0.4771	0.1216
Netherlands	NLD	52800033	52803316	0	1.6486	1.031	1.4967	-0.0557	-0.006	0.549	0.0215	1.2147
Netherlands	NLD	52800033	52806000	0	-0.9146	0.0502	0.0226	0.1554	-0.122	0.7516	0.5755	0.1216
Netherlands	NLD	52800033	52801248	0	-0.6832	0.0789	-0.5472	0.7361	0.7761	0.8071	-0.0992	-0.0625
Netherlands	NLD	52800033	52800023	0	0.9427	1.4003	0.4173	-0.2977	0.9403	0.2055	0.1648	0.8136
Netherlands	NLD	52800033	52801410	0	1.1447	0.2746	-0.227	0.2454	0.0419	0.4034	-0.6852	-0.1563
Netherlands	NLD	52800033	52804361	0	1.4023	0.0666	0.0226	0.3602	-0.2577	0.6782	-0.4952	0.1216
Netherlands	NLD	52800033	52806206	1	-0.7711	-0.0994	0.0165	0.5268	-0.4059	1.0464	-1.305	2.0955
Netherlands	NLD	52800034	52803760	1	1.1813	0.0789	0.0226	-0.1302	-0.506	0.093	0.3482	0.1216
Netherlands	NLD	52800034	52804930	1	-0.2966	0.7308	-0.9607	0.1995	0.0659	-0.7368	-0.4948	-0.5079
Netherlands	NLD	52800034	52801286	1	0.828	-0.1107	1.1857	0.3681	0.0529	-0.0134	-0.6852	1.515
Netherlands	NLD	52800034	52804849	1	0.3446	-1.0966	-0.691	0.0711	-0.3248	0.7686	-0.1021	-0.7108
Netherlands	NLD	52800034	52805278	1	1.028	-0.5994	-0.3802	0.505	-0.412	0.123	-0.3876	-0.1563
Netherlands	NLD	52800034	52804814	1	0.7375	-0.5717	-0.691	-0.7735	-1.2478	0.1165	0.0256	-1.0788
Netherlands	NLD	52800034	52802504	0	-0.9259	-0.2662	-0.9607	-1.0129	-0.6165	0.4659	-0.6852	-0.4784
Netherlands	NLD	52800034	52801523	0	-0.924	-0.5994	0.0226	-0.3931	-0.8254	-1.6678	-2.1355	-0.7108
Netherlands	NLD	52800034	52801159	0	0.2129	1.7162	1.9359	0.5636	0.1756	0.24	-0.3882	0.1216
Netherlands	NLD	52800034	52805729	0	-0.6235	0.5266	0.0226	-0.5639	-0.6162	0.1359	0.3415	-0.5305
Netherlands	NLD	52800034	52804172	0	-0.132	0.4435	0.0226	-0.0547	0.0454	0.4602	-0.1157	0.1216
Netherlands	NLD	52800034	52804465	0	0.3168	0.2032	-0.3706	-0.2608	-1.5037	0.2176	0.5755	-0.4946
Netherlands	NLD	52800034	52800426	1	-0.5446	0.5177	-1.0611	0.2327	-0.3701	0.1695	0.7274	-0.2503
Netherlands	NLD	52800034	52801262	1	0.9188	-0.891	0.0226	0.3366	0.4963	0.866	-0.1972	-0.6353
Netherlands	NLD	52800034	52803296	1	-0.0492	-0.0862	-0.3802	-0.6838	-0.8356	-0.0015	-0.2821	-0.7108
Netherlands	NLD	52800034	52802392	1	0.7942	0.7946	-1.3694	0.0734	-0.4239	0.8587	-1.5848	-1.4991
Netherlands	NLD	52800034	52802608	1	0.2885	-0.7353	-0.4728	0.4008	-0.554	0.7405	-0.6595	-0.4607
Netherlands	NLD	52800034	52800214	1	0.095	-0.0862	0.0226	-0.0028	-0.4571	0.4483	0.3482	-0.4607
Netherlands	NLD	52800034	52803236	1	1.3651	1.3697	0.4173	0.4179	-0.2566	0.6602	0.3482	-0.2503
Netherlands	NLD	52800034	52803671	1	0.822	-0.0862	0.0226	0.0095	-0.0521	0.2495	-0.6852	0.1216
Netherlands	NLD	52800034	52802659	1	0.7736	-0.0862	-0.227	-0.5336	-0.8768	0.2116	0.0256	0.1216
Netherlands	NLD	52800034	52805484	1	0.6911	0.0722	-1.0611	0.0682	-0.2309	0.5123	-0.2852	-0.7639
Netherlands	NLD	52800034	52806070	1	-0.1723	0.468	0.1386	-0.1806	-0.5544	0.536	0.4817	-0.4607
Netherlands	NLD	52800034	52801155	0	-0.4745	0.3464	-0.9607	-0.5545	-0.4763	0.2203	0.8038	-0.2726
Netherlands	NLD	52800034	52802107	0	0.8076	0.6555	0.0226	0.1335	-0.192	0.5391	-0.5798	0.6559
Netherlands	NLD	52800034	52800308	0	-0.7359	-0.1692	-0.227	0.0636	-0.3657	0.6657	0.5755	0.1216
Netherlands	NLD	52800034	52801960	0	-0.1989	-0.4314	0.0226	-0.7841	-0.5791	-0.2154	-0.6852	-0.4607
Netherlands	NLD	52800034	52802040	0	-0.7302	-1.026	-0.691	-0.1434	-0.6222	0.4686	-0.2821	-0.1563
Netherlands	NLD	52800034	52801689	0	0.0364	1.1576	0.0226	0.2327	-0.0995	0.6537	-0.5656	1.0383
Netherlands	NLD	52800034	52806089	0	-0.1769	-0.089	0.0226	0.0286	-0.1557	0.1546	-0.4771	-0.4607
Netherlands	NLD	52800034	52806463	0	1.0929	0.1882	1.9359	0.3564	0.26	0.7708	0.9863	2.0955
Netherlands	NLD	52800034	52801368	0	-0.36	0.2086	-0.227	0.9266	1.575	0.9409	-0.1566	-0.5093
Netherlands	NLD	52800035	52806065	1	-1.3759	0.9349	0.5931	0.065	0.6765	1.5264	0.0256	-0.959
Netherlands	NLD	52800035	52803014	1	-0.3665	0.9526	-0.1627	-0.4474	0.505	0.4496	2.4277	-0.6195
Netherlands	NLD	52800035	52805111	0	0.2007	1.7162	1.9359	3.6039	1.2422	1.0062	1.3656	0.8375
Netherlands	NLD	52800035	52806017	0	0.2865
Netherlands	NLD	52800035	52806123	0	-0.1096	-1.478	-1.7463	0.374	-0.5378	0.6566	-0.3547	-1.2422
Netherlands	NLD	52800035	52804912	0	-0.233	-0.8802	0.0226	0.7113	-0.0408	1.0062	0.5755	0.1216
Netherlands	NLD	52800035	52803148	0	-0.6899	-0.6584	-1.1926	0.5234	-0.7086	0.1856	-0.8738	0.3216
Netherlands	NLD	52800035	52802882	1	-0.0227	-0.0862	0.0226	0.2193	0.8787	1.24	0.5755	0.1216
Netherlands	NLD	52800035	52802003	1	-1.5208	-0.0862	0.0226	-2.6893	-0.6257	3.6292	0.5755	0.1216
Netherlands	NLD	52800035	52800998	1	-1.2105	-1.3469	-2.1262	-0.4038	-0.0253	-0.6618		-2.5027
Netherlands	NLD	52800035	52803808	1	-1.8066			-2.6893	-3.7095	1.0848	0.2927	-0.2503
Netherlands	NLD	52800035	52806307	1	-0.9888	0.3427	0.0226	-0.0156	-0.0622	0.5836	0.5755	0.1739
Netherlands	NLD	52800035	52800870	1	0.2933	0.468	0.0226	3.6039	0.6774	3.6292	0.5755	-0.2995
Netherlands	NLD	52800035	52804920	1	0.308	-1.3452	-2.664	1.2836	-2.0242	-0.9484	-1.0808	1.3857
Netherlands	NLD	52800035	52802834	0	-1.2288	-2.9627	-2.664	-2.6893	-3.7095	-1.6678	-2.1355	-2.5027
Netherlands	NLD	52800035	52802304	0	-0.0968	0.2112	-0.3802	0.1053	-0.1086	1.5721	1.8077	0.1216
Netherlands	NLD	52800035	52803307	0	-2.0991	-0.0862	0.0226	-2.6893	-1.9883	3.6292	0.5755	0.1216
Netherlands	NLD	52800035	52805936	0	-0.755	-0.6289	-0.5034	1.2836	0.1976	0.7621	0.5755	0.1216
Netherlands	NLD	52800035	52801408	0	-0.9909	-2.9627	-1.2891	-0.7415	-0.9291	0.3871	-2.1355	-2.5027
Netherlands	NLD	52800035	52800414	0	-1.0774	-0.0237	0.5211	0.0279	0.0201	-0.3842	-0.4771	-1.1068
Netherlands	NLD	52800035	52805310	0	0.5155	2.6352	1.9359	3.6039	4.8357	3.6292	2.4277	2.0955
Netherlands	NLD	52800035	52806427	0	0.5973	-1.175	-0.5034	0.4649	0.0647	0.6805	-0.6852	0.1216
Netherlands	NLD	52800035	52802581	0	-0.8776	0.3289	0.3461	0.1264	0.63	-0.2979	0.5755	0.1216
Netherlands	NLD	52800035	52804987	0	-1.4145	-0.0862	-1.1926	-2.6893	-0.3989	-1.6678	-2.1355	-2.5027
Netherlands	NLD	52800035	52803095	0	0.581	-0.9697	-0.4659	0.7215	0.4135	1.0869	-0.178	0.1824
Netherlands	NLD	52800035	52806360	1	-1.2468	-0.5717	-0.2718	1.0324	-0.3752	0.7256	-0.1474	0.9888
Netherlands	NLD	52800035	52803422	0	-1.3992	-1.175	-0.7638	0.3288	-0.4847	-1.6678	-0.4402	0.1216
Netherlands	NLD	52800035	52803147	0	0.3798
Netherlands	NLD	52800036	52805880	1	1.1664	-0.5022	-2.2485	-1.1482	-1.4549	-0.3842	-0.6852	-0.0604
Netherlands	NLD	52800036	52801836	1	-0.7092	-0.0862	0.0226	-0.5049	0.1877	-0.0162	-1.5596	-0.1563
Netherlands	NLD	52800036	52805808	1	0.4325	-0.7049	-1.3005	0.0389	-0.6241	-0.4795	-2.1355	-1.6922
Netherlands	NLD	52800036	52801083	0	-0.7472	-0.2662	0.0226	0.544	-0.4456	0.9106	0.0221	-0.5912
Netherlands	NLD	52800036	52805385	0	-0.9575	-1.0897	0.82	3.6039	0.0067	1.0196	-1.4019	0.3535
Netherlands	NLD	52800036	52804147	0	-0.8058	-1.135	-0.6116	0.7826	-0.102	1.2624	-0.396	-1.0169
Netherlands	NLD	52800036	52801794	0	-0.4233
Netherlands	NLD	52800036	52802523	0	0.0931	-1.5375	-0.4489	0.7203	-0.0056	0.93	0.1969	-1.0633
Netherlands	NLD	52800036	52801468	0	0.1386	0.2032	0.0226	0.2443	0.3312	0.7941	0.1693	0.1216
Netherlands	NLD	52800036	52803935	0	1.4608	-0.0862	0.0226	1.2836	4.8357	1.5721	0.5755	0.1216
Netherlands	NLD	52800036	52804245	0	0.9832	-0.7199	-0.1425	0.5403	0.4831	0.7624	-0.6595	2.0955
Netherlands	NLD	52800036	52801958	0	-0.0453	-0.2479	-0.227	0.7814	0.8928	0.9918	-0.5832	-0.1565
Netherlands	NLD	52800036	52801413	1	1.1864	-1.0966	-1.1526	-0.008	0.0539	0.5613	-0.2668	-0.8578
Netherlands	NLD	52800036	52801703	1	1.0334	-0.0994	0.0226	0.2189	0.1969	0.4396	-0.414	-0.1563
Netherlands	NLD	52800036	52805428	1	-0.9783	-0.0862	0.0226	0.1566	-0.3093	0.2639	-0.2821	-0.1563
Netherlands	NLD	52800036	52800682	1	-0.2532	-0.4314	-0.8219	0.3204	-0.7381	-0.0774	-0.4948	0.1216
Netherlands	NLD	52800036	52805153	1	0.9405	0.3984	0.9268	1.0323	0.4987	2.147	1.4995	0.1216
Netherlands	NLD	52800036	52802975	1	-0.202	0.5366	-1.0611	-0.0441	-0.4538	0.3165	-0.6852	-0.3856
Netherlands	NLD	52800036	52803779	0	0.4117	0.5091	0.6825	0.1088	0.7117	1.0245	0.5755	1.515
Netherlands	NLD	52800036	52805653	0	1.0747	-1.4372	-0.5907	0.3477	-0.0718	0.6767	-0.0857	-1.1866
Netherlands	NLD	52800036	52803903	0	-0.1644	2.68	-0.2943	-0.0943	-0.183	-0.2793	0.2157	-0.945
Netherlands	NLD	52800036	52805013	0	0.2792	-0.0862	0.0226	-0.758	0.2841	-0.5639	-0.3727	0.839
Netherlands	NLD	52800036	52800173	0	-0.8041	0.9271	0.5347	0.0344	0.5596	0.1746	0.1922	0.1216
Netherlands	NLD	52800036	52804658	0	0.7834	-2.9627	-2.664	-2.6893	-3.7095	-1.6678	-2.1355	-2.5027
Netherlands	NLD	52800036	52800335	0	-1.29	-0.0306	1.2899	-0.358	0.1666	-0.8768	-0.0415	1.0431
Netherlands	NLD	52800036	52806003	0	0.8205	-0.2662	-0.227	0.1053	-0.0408	0.2984	0.5755	0.1216
Netherlands	NLD	52800037	52801894	1	1.3323	-1.289	-1.9313	-0.873	-1.779	-1.4875	-2.1355	-2.5027
Netherlands	NLD	52800037	52801089	0	0.2433	-0.5239	0.5833	0.3968	0.1253	-0.0418	-0.176	0.4504
Netherlands	NLD	52800037	52805202	1	-0.4848	1.7671	1.2899	0.2275	0.4653	0.4496	1.0903	0.2909
Netherlands	NLD	52800037	52802142	1	0.502	-0.0862	0.0226	0.1665	-0.0322	0.7708	-0.4801	0.1216
Netherlands	NLD	52800037	52803392	1	-0.6533	-0.7648	1.9359	0.4752	0.177	0.74	2.4281	-0.2503
Netherlands	NLD	52800037	52801589	1	0.4439	2.6352	1.9359	0.7783	0.2401	3.6292	0.5755	-0.2503
Netherlands	NLD	52800037	52800399	1	0.368	1.3889	-0.829	-0.3803	-0.9222	-0.2942	0.3482	-0.4607
Netherlands	NLD	52800037	52801484	1	-0.0827	-0.2479	1.9359	0.4672	0.5853	0.5508	-0.4948	1.3869
Netherlands	NLD	52800037	52803357	1	-0.2779	-0.9245	-0.7836	0.2701	-0.4948	0.2851	-0.5832	0.1216
Netherlands	NLD	52800037	52804039	1	0.3454	-0.2662	0.1386	-0.1029	-0.7594	0.4636	0.1693	-0.9101
Netherlands	NLD	52800037	52805578	0	-0.1821	0.9535	0.9726	-0.1005	-0.1678	0.5201	-0.4318	0.69
Netherlands	NLD	52800037	52804628	0	0.0357	-1.1688	1.9359	0.3576	-0.5186	0.4826	-1.0426	-0.8781
Netherlands	NLD	52800037	52803913	0	0.118	-0.0862	-0.227	0.7113	-0.1533	-0.4932	-0.4801	0.1216
Netherlands	NLD	52800037	52802981	0	-0.2761	-0.0862	0.0226	0.1631	-0.1291	0.6137	-0.1972	-0.7496
Netherlands	NLD	52800037	52800738	0	0.0541	1.3697	0.6496	-0.1633	0.5794	0.9471	-0.1026	0.1216
Netherlands	NLD	52800037	52805761	0	0.9956	0.9349	0.6825	0.1234	0.3663	0.4534	0.3473	0.7627
Netherlands	NLD	52800037	52804107	0	-0.2615	1.4003	0.0226	1.409	2.3012	1.9009	1.2503	2.0955
Netherlands	NLD	52800037	52805159	0	0.1396	1.3889	1.9359	0.4145	0.613	0.8269	0.5755	2.0955
Netherlands	NLD	52800037	52800055	0	-0.548	-0.0862	-0.5907	0.3914	-0.5125	0.2587	0.5755	0.1216
Netherlands	NLD	52800037	52803385	1	-0.1467	0.4594	-0.227	-0.1088	0.3611	0.326	-0.2852	-0.2503
Netherlands	NLD	52800037	52801043	1	0.4371	-0.4314	-0.227	0.4337	-0.6457	0.4058	0.0221	0.1216
Netherlands	NLD	52800037	52805107	1	-0.0471	-0.2479	-0.5836	-0.3121	-0.9088	-0.2781	-0.5832	-0.959
Netherlands	NLD	52800037	52804233	1	0.4433	-0.0862	-0.7836	-0.546	-1.4443	0.4219	-0.6852	0.6314
Netherlands	NLD	52800037	52804581	1	0.4355	0.9484	1.4967	-0.2086	-0.7738	-0.0441	-1.5848	-0.1563
Netherlands	NLD	52800037	52800964	1	0.5259	2.6352	1.4967	0.2089	-0.0507	0.1563	-0.6852	-0.8745
Netherlands	NLD	52800037	52804078	0	0.0445	-0.4314	0.8038	0.5603	-0.161	0.9077	0.3199	0.6314
Netherlands	NLD	52800037	52801822	0	0.5272	-0.5743	0.0226	0.6965	0.0798	1.0062	0.5755	-0.1563
Netherlands	NLD	52800037	52803951	0	-0.7162	-0.0753	0.0226	0.339	0.2427	0.1181	-0.2857	0.1216
Netherlands	NLD	52800037	52802577	0	-0.7157	0.3178	0.0226	-0.1999	-0.1872	0.2605	-1.0571	-0.1563
Netherlands	NLD	52800037	52800412	0	-1.115	0.6608	0.8801	0.6405	0.1014	1.563	0.9628	2.0955
Netherlands	NLD	52800037	52800466	0	0.7496	0.9526	1.2899	0.3195	0.5716	1.0417	0.5755	1.515
Netherlands	NLD	52800037	52802493	0	0.5672	-1.7245	-0.6116	-0.0215	0.0457	-1.6678	-2.1355	-1.1252
Netherlands	NLD	52800037	52801795	0	0.038	-1.2135	0.0226	0.2063	0.1208	1.1957	-0.6852	-1.1252
Netherlands	NLD	52800038	52803132	1	-0.882	-0.0862	-1.7997	-0.4192	-0.8748	-0.2858	-2.1355	-1.0788
Netherlands	NLD	52800038	52802181	1	-0.6739	1.3697	0.0226	-0.3691	-0.151	0.2643	-0.3206	0.1216
Netherlands	NLD	52800038	52800206	1	0.6676	-0.7221	-1.0611	-0.2355	-0.8613	-0.3261	-2.1355	-1.4991
Netherlands	NLD	52800038	52804911	1	0.7872	0.8149	-0.227	0.267	-0.4259	0.4084	-0.3727	-0.1563
Netherlands	NLD	52800038	52806021	1	0.106	0.0634	-0.3802	-0.2508	-0.4171	-0.0122	-0.7867	-0.1563
Netherlands	NLD	52800038	52802927	0	-0.4901	-0.2662	0.0226	0.1744	0.3478	0.1397	0.5755	0.1216
Netherlands	NLD	52800038	52803768	0	0.54	1.7671	1.9359	0.3355	0.5761	0.6108	0.7741	1.515
Netherlands	NLD	52800038	52806382	0	0.6591	2.6352	1.9359	0.1053	1.1897	0.4394	2.4277	2.067
Netherlands	NLD	52800038	52800509	1	1.0788	0.37	0.1386	0.0528	0.1058	0.3211	-0.3763	0.9097
Netherlands	NLD	52800038	52804991	1	0.8622	0.9349	0.8038	0.3794	0.4227	0.3423	0.0221	-0.1563
Netherlands	NLD	52800038	52800077	1	0.1986	0.1245	-0.227	-0.449	-0.9418	-0.5569	-0.4948	-0.4607
Netherlands	NLD	52800038	52800431	1	0.2	0.666	0.4173	0.6104	-0.2716	0.4291	-0.9906	-0.1563
Netherlands	NLD	52800038	52802151	1	0.46	0.5289	0.0226	0.2186	-0.1073	0.4136	-0.3055	-0.2503
Netherlands	NLD	52800038	52804442	1	0.5701	-0.2662	-0.227	-0.1246	-0.7202	-0.143	-0.8657	-0.4607
Netherlands	NLD	52800038	52805499	1	0.5844	1.7162	-0.7302	0.3003	-0.8804	-0.421	-1.2106	0.4104
Netherlands	NLD	52800038	52803956	1	0.216	-0.983	-0.7902	0.3377	-0.6842	0.5751	-0.2821	-0.4607
Netherlands	NLD	52800038	52801751	1	0.8622	-0.0862	0.0226	0.4707	0.2307	0.86	-0.1727	-0.5475
Netherlands	NLD	52800038	52801535	1	-0.4115	-0.0862	0.0226	0.0192	-0.2715	-0.2544	-0.6852	-0.1563
Netherlands	NLD	52800038	52805579	1	1.0351	-0.7221	-0.5034	0.3119	0.4327	0.2206	-0.216	-0.4607
Netherlands	NLD	52800038	52802066	0	1.1042	-0.2662	0.0226	0.7113	0.4846	1.0245	0.5755	0.1216
Netherlands	NLD	52800038	52805635	0	0.2369	0.3889	1.0929	0.2302	0.1191	0.5479	-0.9789	2.0955
Netherlands	NLD	52800038	52802122	0	-0.4923	-0.0357	0.6407	0.2492	0.4666	0.9078	0.1693	0.1216
Netherlands	NLD	52800038	52806076	0	0.2618	-0.0862	0.0226	-0.0168	-0.6625	0.4386	0.1648	-0.2503
Netherlands	NLD	52800038	52803391	0	0.6928	0.1342	0.5021	0.4106	-0.6466	0.3389	-0.6852	-0.1563
Netherlands	NLD	52800038	52800127	0	1.3856	0.3239	0.3416	0.5793	0.4169	0.8289	0.0256	0.1216
Netherlands	NLD	52800038	52802500	0	1.2531	-0.4314	-0.9607	0.4121	-0.4462	0.2497	-0.6852	-0.7496
Netherlands	NLD	52800038	52800022	0	0.0772	-0.2777	0.8801	0.4255	0.5967	1.0062	0.3415	1.1013
Netherlands	NLD	52800038	52801692	0	0.09	1.3697	-0.442	-0.0906	0.1121	0.6261	0.3482	0.0876
Netherlands	NLD	52800039	52802468	1	0.1085	0.963	-0.7302	0.1619	-0.6012	0.0964	-0.6852	-1.1366
Netherlands	NLD	52800039	52802798	1	-1.3771	-0.103	-0.3802	0.1228	-0.5491	0.7461	0.5755	-0.2503
Netherlands	NLD	52800039	52805670	1	0.3647	-0.847	-0.8807	-0.4799	-1.5072	-0.1354	-1.5848	-1.1038
Netherlands	NLD	52800039	52805887	1	0.3835	0.7821	1.2867	1.2749	1.2417	1.4716	0.5755	0.1216
Netherlands	NLD	52800039	52804065	1	0.7942	0.96	0.0226	-0.1579	0.3032	-0.8849		0.1216
Netherlands	NLD	52800039	52803291	0	0.5627	-0.0862	0.9726	0.6206	1.5961	0.8462	-0.0857	2.0955
Netherlands	NLD	52800039	52801465	0	-2.1695	-0.0862	0.0226	0.5178	0.4407	1.3025	0.5755	0.1216
Netherlands	NLD	52800039	52803926	0	1.0031	-2.9627	0.0226	-2.6893	-0.6709	-1.6678	0.5837	0.0301
Netherlands	NLD	52800039	52806066	0	0.7554	-0.2662	-0.5034	0.027	-0.52	0.3132	-0.6852	-0.8443
Netherlands	NLD	52800039	52804887	0	0.8445	-0.7221	-1.0611	-0.0325	-0.6336	-0.8768	-0.5832	-0.7496
Netherlands	NLD	52800039	52800722	0	-0.2756	0.7989	0.9726	0.4026	0.0225	0.4783	-0.2821	1.1508
Netherlands	NLD	52800039	52801533	1	-1.1674	-0.5743	-0.829	-0.518	-0.5954	-0.0162	-0.7867	-0.6353
Netherlands	NLD	52800039	52803491	1	1.1773	-0.2662	0.0226	0.0076	-0.1615	0.1055	0.1693	0.1216
Netherlands	NLD	52800039	52803367	1	-0.3815	-0.5616	-0.5034	-0.1766	-1.2664	-0.7368	-0.6852	-0.4607
Netherlands	NLD	52800039	52800048	1	0.197	0.3376	0.5347	0.2519	-0.5512	-0.0062	0.0256	0.1216
Netherlands	NLD	52800039	52806409	1	0.5744	0.6515	-0.6587	0.2875	-0.4331	0.5555	-0.7838	-1.4637
Netherlands	NLD	52800039	52803143	1	0.0743	-0.7221	-0.9607	-0.1999	-0.9205	-1.0529	-0.2821	-0.7108
Netherlands	NLD	52800039	52803187	1	0.318	-0.8755	-0.6843	-0.2089	-0.6217	-0.0294	-0.6997	-0.2503
Netherlands	NLD	52800039	52805481	1	0.0011	-0.6593	-0.3802	0.1978	-0.8465	0.102	-0.4771	0.1216
Netherlands	NLD	52800039	52803329	1	0.2231	-0.2662	-0.5034	0.0536	-0.7449	0.4809	-0.5974	-0.4607
Netherlands	NLD	52800039	52801455	1	0.703	0.9535	0.0226	0.3349	-0.1844	0.3668	-0.4801	0.1216
Netherlands	NLD	52800039	52801527	1	0.7176	0.6636	-0.6097	-0.1977	-0.7285	-0.0085	-2.1355	-0.8578
Netherlands	NLD	52800039	52800792	0	-2.2022	-0.7221	0.0226	0.1333	-0.3719	0.228	0.3482	0.1216
Netherlands	NLD	52800039	52805785	0	0.8303	0.2465	0.0226	-0.3343	-0.4287	-0.3551	-0.2004	-0.4607
Netherlands	NLD	52800039	52803047	0	0.8173	-0.8355	0.0226	-0.0772	-0.8631	0.1764	-0.5832	0.1216
Netherlands	NLD	52800039	52801114	0	-0.0149	1.2587	1.4967	0.3203	0.4778	-0.2607	0.0254	1.515
Netherlands	NLD	52800039	52805182	0	0.1041	-0.59	0.0226	-0.1047	-0.0027	-0.0013	-1.2871	-0.4607
Netherlands	NLD	52800040	52802710	1	0.8082	-0.2479	0.4173	-0.5351	-1.3133	-1.6678	-0.6057	-0.4607
Netherlands	NLD	52800040	52806417	1	0.7713	-1.0325	-1.5179	-0.4625	-1.7342	-0.801	-2.1355	-0.8813
Netherlands	NLD	52800040	52803884	1	0.3307	-0.2479	-0.227	0.1711	-0.4445	0.4591	0.0256	0.1216
Netherlands	NLD	52800040	52802338	1	0.9454	0.2032	-1.2891	-1.2296	-0.7337	-0.2785	-0.4771	-1.1405
Netherlands	NLD	52800040	52805465	0	0.8402	0.7332	-0.1587	0.0071	0.1249	0.4071	0.8038	-0.1865
Netherlands	NLD	52800040	52801296	0	-0.07	1.1132	-0.9285	0.3035	0.2594	-0.5842	-0.3733	-0.7496
Netherlands	NLD	52800040	52800981	1	1.3699	1.4003	0.8038	1.0571	-0.0712	-0.1667	-0.3206	2.0955
Netherlands	NLD	52800040	52802182	1	0.715	-1.243	-0.6446	-0.1819	-0.0435	0.0479	-1.5848	-0.0867
Netherlands	NLD	52800040	52804263	1	1.2558	1.3697	0.0226	0.2606	0.2719	-0.1091	0.3482	-0.1563
Netherlands	NLD	52800040	52802247	1	0.7795	1.7671	0.0226	-0.2884	-0.1511	-0.0033	-0.5945	-0.4607
Netherlands	NLD	52800040	52803685	1	0.5026	0.3289	-0.1587	-1.5123	-0.4307	-0.0699	-0.4918	-0.4607
Netherlands	NLD	52800040	52800463	1	1.0389	0.7946	1.9359	0.4216	-0.3332	0.1055	0.3482	1.3857
Netherlands	NLD	52800040	52801624	1	0.8668	0.2086	-0.3802	0.2257	-0.1477	0.0146	-1.5537	-0.4607
Netherlands	NLD	52800040	52802396	1	-0.2919	-0.2479	0.0226	-1.3723	-0.4952	-0.0766	-0.6852	-0.1563
Netherlands	NLD	52800040	52800038	1	0.8807	-0.2662	-1.0611	0.2153	-0.2735	-0.0745	-0.2821	-1.1405
Netherlands	NLD	52800040	52804356	0	-0.0161	0.9304	1.9359	0.5157	0.9587	0.4592	0.7616	2.0955
Netherlands	NLD	52800040	52802714	0	0.9671	0.1207	0.6496	0.5969	0.0646	0.855	-0.2668	0.1216
Netherlands	NLD	52800040	52805655	0	-0.3024	0.7825	0.4173	0.1689	-0.2145	-0.3366	-0.4358	0.3216
Netherlands	NLD	52800040	52804425	0	1.2202	0.7308	0.1386	0.1605	0.3399	-0.1845	0.0215	0.557
Netherlands	NLD	52800040	52804429	0	1.2984	-0.2479	0.0226	-0.0336	-0.4173	-0.421	0.5755	0.1216
Netherlands	NLD	52800040	52801990	0	0.2386	1.1493	-0.3802	0.0651	0.1808	0.1082	-0.5832	0.1216
Netherlands	NLD	52800040	52806024	0	0.9331	-0.0862	0.0226	1.0478	0.2135	0.9666	0.5755	0.1216
Netherlands	NLD	52800040	52805131	0	0.1698	0.6608	-1.0345	0.4409	0.3916	0.5346	0.3473	-0.8443
Netherlands	NLD	52800040	52800767	0	1.3206	-0.0862	-0.9607	-0.3337	-0.4834	-0.5569	-0.2513	-0.4607
Netherlands	NLD	52800040	52803253	0	0.9947	0.3464	0.4173	0.1251	-0.5334	0.3113	0.0553	0.5553
Netherlands	NLD	52800041	52802026	1	0.7735	0.9484	0.4173	0.4035	-0.0782	0.3581	-0.0553	1.0448
Netherlands	NLD	52800041	52806333	1	0.5071	0.6539	-0.4728	0.4018	-0.3783	0.6005	-0.3763	-0.1563
Netherlands	NLD	52800041	52802223	1	-1.2033	0.5404	-1.0935	0.9524	0.1117	1.3764	-0.396	-1.1252
Netherlands	NLD	52800041	52805706	1	-1.0692	-0.4203	-0.227	0.8995	0.4748	0.8994	-0.6852	-0.4607
Netherlands	NLD	52800041	52805705	1	-0.3693	-0.59	0.0226	0.1585	-0.7086	0.6685	-0.4948	-0.7108
Netherlands	NLD	52800041	52803119	1	0.4837	0.0017	0.0226	0.4995	-0.0619	0.8818	0.3482	-0.1563
Netherlands	NLD	52800041	52804686	1	-1.0751	1.7671	1.9359	-0.4951	0.3678	0.5286	0.6366	2.0955
Netherlands	NLD	52800041	52802723	0	0.776	0.0666	1.9359	-0.1974	-0.1513	-0.2144	0.1922	2.0955
Netherlands	NLD	52800041	52805858	0	-1.1718	0.5976	-0.3802	-0.327	-0.1283	0.0295	0.5755	2.0955
Netherlands	NLD	52800041	52800392	0	0.7057	-0.5717	-0.227		0.707	1.1746	0.5755	-0.1563
Netherlands	NLD	52800041	52802899	0	0.6216	-0.4203	-0.8627	1.2836	0.3705	0.9595	0.1693	-0.4377
Netherlands	NLD	52800041	52804875	0	-0.2769	-0.2662	-0.227	3.6039	4.8357	1.3956	0.5755	-0.222
Netherlands	NLD	52800041	52805160	0	-0.2545	-0.2479	0.8877	-0.2531	-0.1832	0.2468	0.0256	0.8567
Netherlands	NLD	52800041	52803889	0	-0.7011	-0.0827	-0.227	-0.5019	-0.1991	-0.0013	0.8038	-0.4607
Netherlands	NLD	52800041	52802506	0	-0.4633	-0.2662	0.0226	0.2163	-0.3533	-0.0026	0.5755	-0.3109
Netherlands	NLD	52800041	52804675	0	1.1292	2.6352	0.0226	2.7452		3.6292		0.8597
Netherlands	NLD	52800041	52804698	0	-0.3687	1.7671	1.4967	1.0142	1.7718	1.7594	0.5755	0.1216
Netherlands	NLD	52800041	52806108	0	-0.4248	0.1997	-1.4626	-2.6893	-0.6496	-0.8849	-1.1698	-1.5298
Netherlands	NLD	52800041	52800636	1	-0.0335	-0.7199	0.5347	0.365	-0.168	0.5489	-0.7026	0.3158
Netherlands	NLD	52800041	52800839	1	-1.0932	-1.0165	-0.9624	-0.4887	-0.8123	-0.5309	-0.6852	-0.959
Netherlands	NLD	52800041	52803656	1	-0.4045	-0.5847	-0.5034	0.4112	-0.979	0.7108	-0.2852	-0.4946
Netherlands	NLD	52800041	52803018	1	0.3675	-0.5847	-0.227	0.2098	-0.8385	0.4123	-0.2821	-0.1563
Netherlands	NLD	52800041	52805572	1	-0.0887	-0.0862	0.0226	0.4086	-0.8278	0.216	0.3482	-0.2503
Netherlands	NLD	52800041	52800825	0	0.9345	-1.2115	-0.5034	0.6769	-0.6369	0.0792	-0.6852	-0.1563
Netherlands	NLD	52800041	52802875	0	-0.5269	-0.4314	0.0226	-0.5598	-0.9953	-1.6678	0.3482	0.1216
Netherlands	NLD	52800041	52801014	0	0.4548	0.9349	0.0226	0.7317	0.5469	0.6103	0.5755	1.0448
Netherlands	NLD	52800041	52804310	0	1.226	2.6352	1.9359	2.1709	1.6925	2.0015	2.4277	1.2147
Netherlands	NLD	52800042	52802725	1	-1.3341	-0.5743	-0.3802	-0.1305	-1.8831	0.2176	-0.4948	-0.4607
Netherlands	NLD	52800042	52804419	0	0.8951	0.7763	1.2867	0.1585	0.6826	0.3571	1.5037	1.515
Netherlands	NLD	52800042	52805104	0	-0.1331	0.2668	0.3416	-0.1828	0.3391	-0.3973	0.5755	-0.3297
Netherlands	NLD	52800042	52802744	1	-0.3326	-0.0862	-1.9803	-0.7739	-0.5905	0.1687	-2.1355	-1.5506
Netherlands	NLD	52800042	52801119	1	-0.6773	-1.1442	-0.691	-0.3802	-0.3193	0.2315	-2.1355	-0.5305
Netherlands	NLD	52800042	52805252	1	0.7573	0.0666	-0.5034	0.1485	-0.5096	0.3711	-0.1722	0.1824
Netherlands	NLD	52800042	52806162	0	-0.0821	0.7634	0.5833	0.5324	0.8652	0.9065	0.0215	-0.7496
Netherlands	NLD	52800042	52802363	0	-0.795	0.879	1.036	0.4091	0.1856	0.6201	0.9628	1.515
Netherlands	NLD	52800042	52804271	0	0.6126	0.1852	0.4173	0.4334	-0.2306	0.3662	0.0215	0.0876
Netherlands	NLD	52800042	52804684	0	-0.9244	-1.0102	-1.1926	0.3232	-0.2345	0.1326	-0.3055	-1.4637
Netherlands	NLD	52800042	52800523	0	-0.2646	0.7211	-0.1587	-0.2387	-0.0274	-0.5676	-0.309	0.6559
Netherlands	NLD	52800042	52802435	0	-0.5202	0.0789	0.6407	0.2783	0.2289	0.3668	0.9628	1.2841
Netherlands	NLD	52800042	52801850	0	1.3743	0.4034	-0.5907	-0.8691	-0.4302	-1.0529	-1.4608	0.7095
Netherlands	NLD	52800042	52800146	1	-0.0104	0.9454	0.0226	0.0114	-0.4282	-0.2532	-0.9906	1.1013
Netherlands	NLD	52800042	52805391	1	-0.5375	-0.0862	-0.5034	0.6642	-0.616	0.1012	0.5755	0.1216
Netherlands	NLD	52800042	52806244	1	0.6878	1.3939	1.2899	0.2353	0.059	0.889	-0.3876	2.0955
Netherlands	NLD	52800042	52800991	1	-0.982	-0.2479	-0.227	0.4715	0.5283	0.9495	-0.8512	0.1216
Netherlands	NLD	52800042	52804767	1	0.214	-0.2479	-0.6446	0.5054	-0.838	0.4106	-0.1722	-0.6959
Netherlands	NLD	52800042	52806026	1	1.0968	-0.4516	-0.3802	0.4237	-0.0654	0.2822	-2.1355	0.1216
Netherlands	NLD	52800042	52805868	1	0.4282	-0.7065	0.289	0.5394	0.3651	0.4816	-0.5001	0.1216
Netherlands	NLD	52800042	52801334	1	1.164	-0.0862	-0.9607	-0.1224	-0.7264	0.5196	-1.2835	0.1216
Netherlands	NLD	52800042	52800840	1	-0.3336	-0.7027	-0.3802	1.1932	-0.5403	1.0642	0.5999	0.4777
Netherlands	NLD	52800042	52806396	1	-1.2899	-0.6354	-0.7902	-0.0207	-0.6697	0.727	-0.2852	-0.1563
Netherlands	NLD	52800042	52804883	0	1.0049	-0.4314	0.0226	0.6121	-0.3279	0.8275	0.1693	0.4777
Netherlands	NLD	52800042	52805001	0	0.0569	0.8828	0.1386	0.082	1.5987	0.2269	-0.3237	-0.5912
Netherlands	NLD	52800042	52800169	0	-0.568	0.2718	0.3416	0.1247	-0.3724	0.8977	0.1693	0.7099
Netherlands	NLD	52800042	52806388	0	1.2299	-0.9767	-1.5179	0.2919	-0.8166	0.6308	-1.5848	-0.6353
Netherlands	NLD	52800042	52800476	0	-0.4112	0.0634	0.0226	0.2782	-0.5892	0.6745	0.1693	-0.4377
Netherlands	NLD	52800042	52804476	0	-0.4262	0.4631	0.7162	0.4079	-0.2263	-0.2607	-0.8627	2.0955
Netherlands	NLD	52800042	52804558	0	-0.7457	-0.2479	-0.5034	-0.2164	-0.5717	0.0402	-0.176	-0.222
Netherlands	NLD	52800042	52805800	0	0.7507	0.394	1.2899	0.2446	0.3538	0.431	0.1693	1.515
Netherlands	NLD	52800043	52805239	1	0.1844	0.3974	-0.3802	0.1425	-0.4129	0.0113	-0.6852	-0.8443
Netherlands	NLD	52800043	52801529	1	-0.3716	-0.8305	0.0226	0.9664	-0.4144	0.9983	1.3656	1.0448
Netherlands	NLD	52800043	52806440	1	-0.2458	-0.0994	-1.2374	0.0629	-0.6687	0.1181	-1.5537	-0.6762
Netherlands	NLD	52800043	52804397	1	0.9445	-0.2479	0.0226	-0.6495	-0.6826	-0.2047	-0.6852	-0.7496
Netherlands	NLD	52800043	52800838	1	-0.1962	-0.0862	0.0226	0.7113	-0.226	1.0062	0.5755	0.1216
Netherlands	NLD	52800043	52804174	1	0.4794	-0.0862	0.0226	0.1021	-0.6482	0.81	-0.6852	-0.1563
Netherlands	NLD	52800043	52801282	1	-0.5984	-0.2624	0.0226	0.1044	0.1428	0.885	-0.1972	0.1216
Netherlands	NLD	52800043	52805164	0	0.3018	-0.0862	0.0226	0.7113	-0.0408	1.0062	0.5755	0.1216
Netherlands	NLD	52800043	52802807	0	0.8619	-0.6593	-0.7638	-0.5604	-0.5316	-0.0538	-0.1727	0.1216
Netherlands	NLD	52800043	52800407	0	0.0428	-0.1167	0.8877	0.2541	-0.2716	0.4158	-0.6852	0.6559
Netherlands	NLD	52800043	52804377	0	-0.1824	-0.2479	0.0226	0.2723	0.4335	0.451	-0.5832	-0.4607
Netherlands	NLD	52800043	52805238	0	-0.0031	0.2746	-1.5883	-1.6895	-1.861	-0.2942	-1.305	0.1216
Netherlands	NLD	52800043	52801085	0	-0.7235	0.9526	-0.5034	-0.5929	-0.5874	0.333	-0.0992	-1.0788
Netherlands	NLD	52800043	52805659	1	0.2224	-0.2662	0.0226	0.144	-0.9835	1.0963	0.1701	0.1216
Netherlands	NLD	52800043	52804929	1	-0.0488	-0.8305	-0.5836	-0.6495	-0.4994	0.4496	-0.6852	-0.5251
Netherlands	NLD	52800043	52801983	1	0.0759	0.788	0.586	-0.1432	-0.8158	-0.153	-0.3206	0.8136
Netherlands	NLD	52800043	52801913	1	0.545	-0.8384	0.0226	-0.1222	-0.1499	0.3577	-0.6852	-0.3856
Netherlands	NLD	52800043	52802417	1	0.1154	-0.0827	-0.732	0.5591	-0.4827	0.2796	-0.5142	0.0122
Netherlands	NLD	52800043	52804219	1	-0.0036	-0.0862	-0.5034	1.0857	-0.192	0.8661	-0.0553	-0.222
Netherlands	NLD	52800043	52803888	1	0.2626	0.0502	-0.5034	-0.2843	-1.2232	0.2208	-0.6852	-0.1563
Netherlands	NLD	52800043	52802941	1	-0.2842	-0.0862	0.0226	0.9012	0.0272	0.7743	-2.1355	0.1216
Netherlands	NLD	52800043	52803138	1
Netherlands	NLD	52800043	52804915	0	-0.2424	-0.7815	-0.6843	0.7113	-0.0408	1.0062	-0.2004	-0.7507
Netherlands	NLD	52800043	52805171	0	0.1266	-0.0862	0.0226	-0.3276	-0.5151	-0.8849	-0.4805	0.1216
Netherlands	NLD	52800043	52801653	0	0.2739	-0.0862	0.0226	0.7113	-0.1604	1.0062	0.5755	0.1216
Netherlands	NLD	52800043	52806349	0	0.0248	0.5206	1.9359	0.0021	-0.1929	0.1262	0.9863	1.3566
Netherlands	NLD	52800043	52801549	0	-1.0879	0.3101	1.4967	0.0325	-0.1934	0.8069	0.3768	1.515
Netherlands	NLD	52800043	52806352	0	0.0848	1.1352	0.4173	0.335	0.3984	0.2645	0.1693	-0.3297
Netherlands	NLD	52800043	52802712	0	-0.6469	0.4631	-0.6863	0.1608	-0.082	0.5212	0.0254	0.2546
Netherlands	NLD	52800043	52805493	0	-0.4681	-0.7221	-0.9607	-0.5056	-1.2624	-0.3239	-0.6852	-0.4607
Netherlands	NLD	52800043	52804820	0	-0.603	-0.5994	-0.3802	-0.417	-1.6802	-0.2607	-0.6852	-1.2688
Netherlands	NLD	52800043	52804203	0	-0.0538	-2.9627	-1.2891	-0.6685	-0.064	0.8023	-0.1972	-2.5027
Netherlands	NLD	52800044	52801597	1	0.7881	-0.0088	-1.4242	-0.7566	-0.7832	0.2168	-2.1355	-0.0604
Netherlands	NLD	52800044	52806184	1	0.4296	-0.2662	0.0226	0.3675	-0.7253	0.2952	-0.6852	-0.222
Netherlands	NLD	52800044	52800137	1	-0.0919	-0.2479	-0.9607	-0.1286	-1.0304	-0.4795	-0.6852	-0.4607
Netherlands	NLD	52800044	52803785	1	0.511	1.7671	-0.732	0.3001	-0.2984	0.6024	0.0256	-1.4991
Netherlands	NLD	52800044	52803566	0	1.4595	0.9304	1.1355	0.0759	-0.1924	0.5006	0.1648	1.3566
Netherlands	NLD	52800044	52804104	0	0.676	0.4571	-0.9607	0.0174	-0.0855	-0.526	-0.3733	-0.2503
Netherlands	NLD	52800044	52801505	0	-0.4761	0.9349	1.9359	0.3277	1.0306	0.8356	1.802	0.5553
Netherlands	NLD	52800044	52800746	0	-0.706	0.6608	0.0226	-0.8975	-0.4079	-0.7368	0.9246	1.515
Netherlands	NLD	52800044	52804585	0	1.4043	0.0467	-0.227	-0.3722	-0.6611	-0.0205	0.3473	-0.1563
Netherlands	NLD	52800044	52802027	0	0.0585	-0.4314	-0.6843	0.0889	-0.5194	0.5833	-0.1026	-0.3856
Netherlands	NLD	52800044	52804962	1	0.641	-0.4314	-0.9607	0.2664	-0.1306	0.6612	-0.6852	-0.1563
Netherlands	NLD	52800044	52803567	1	0.8655	-0.4203	-0.8627	0.35	-0.857	0.804	-0.414	-0.7496
Netherlands	NLD	52800044	52804241	1	0.0626	-0.0862	-0.9607	-0.2697	-0.9837	0.4644	-0.4771	-0.9299
Netherlands	NLD	52800044	52803107	1	1.3511	2.6352	-0.829	0.3258	0.3661	0.6059	-0.6852	-0.4796
Netherlands	NLD	52800044	52802508	1	0.4243	-0.0862	0.0226	0.4325	0.2558	0.3596	-0.7867	-0.4607
Netherlands	NLD	52800044	52805745	1	0.7537	-0.4203	-0.227	0.6176	-0.3284	1.1701	0.9254	0.1216
Netherlands	NLD	52800044	52803085	1	-0.4322	-0.2479	-0.6116	0.3232	-0.196	0.7419	-0.6595	-0.7496
Netherlands	NLD	52800044	52804485	1	-0.8367	0.5836	0.0226	0.1518	0.1123	0.2295	-0.2004	0.1216
Netherlands	NLD	52800044	52801705	1	0.3235	0.363	0.0226	0.4261	-0.619	-0.1147	-0.414	-0.4607
Netherlands	NLD	52800044	52805105	1	0.3655	-0.7737	-1.7997	0.7113	-1.0217	-1.6678	-2.1355	-2.5027
Netherlands	NLD	52800044	52801086	1	0.7398	-0.2662	0.0226	0.6707	0.2291	1.0419	-0.2821	-0.959
Netherlands	NLD	52800044	52806191	1	-0.2608	1.7671	1.4967	0.7456	0.0552	0.3832	0.7274	0.4725
Netherlands	NLD	52800044	52804508	0	0.887	0.4012	-0.3802	0.0407	-0.3112	0.5255	-0.1972	-0.1563
Netherlands	NLD	52800044	52804211	0	-0.5788	0.9349	1.9359	0.1041	0.8204	0.7819	-0.309	2.0955
Netherlands	NLD	52800044	52803825	0	1.5431	-0.2662	-0.5034	-0.1133	-0.7864	0.1439	-1.5848	-0.1563
Netherlands	NLD	52800044	52806282	0
Netherlands	NLD	52800044	52804189	0	0.9126	0.3326	0.0226	0.0141	-0.1395	0.3457	0.8038	0.4777
Netherlands	NLD	52800044	52802848	0	-0.2026	-0.0994	-0.5836	-0.0759	0.1352	-0.1147	-0.5832	-0.7496
Netherlands	NLD	52800044	52800403	0	-0.0922	-0.7221	-0.691	0.0995	0.1677	0.5425	-0.3912	0.6361
Netherlands	NLD	52800044	52801339	0	-0.9758	-0.9767	-0.3802	0.1653	-0.3003	0.4308	-0.8917	-0.8578
Netherlands	NLD	52800044	52805292	0	0.096	-0.5297	1.9359	0.179	0.2526	0.3784	1.5243	1.515
Netherlands	NLD	52800044	52802555	0	1.1452	0.4435	0.9726	-0.1536	0.602	0.3087	-0.5832	0.6361
Netherlands	NLD	52800045	52805025	1	0.3919	-0.2479	-0.227	0.6663	-0.0453	0.7368	0.0221	-0.1563
Netherlands	NLD	52800045	52804298	1	-0.721	0.967	1.2867	0.6992	0.3652	0.927	-0.5832	1.2524
Netherlands	NLD	52800045	52803624	1	-0.5763	1.7671	-0.3827	-2.6893	-2.0336	-0.8768	-0.6852	0.1216
Netherlands	NLD	52800045	52801783	1	-0.1449	0.0789	0.0226	-0.0209	-1.0107	-0.1237	-0.7867	-1.1811
Netherlands	NLD	52800045	52800944	1	0.8357	-0.0862	0.0226	-0.4663	-0.8563	0.0174	0.3482	0.1216
Netherlands	NLD	52800045	52800483	0	-1.1801	-1.4372	-0.8489	0.616	-0.9468	-0.2979	0.3264	-0.6341
Netherlands	NLD	52800045	52803535	0	0.321	-0.8379	1.9359			-1.6678	0.5755	-0.3297
Netherlands	NLD	52800045	52801238	0	0.3833	-0.4025	-0.7902	-0.4263	-0.4643	0.2114	0.0256	-0.5475
Netherlands	NLD	52800045	52804228	1	-0.142	-0.2662	-0.8627	0.3103	-0.561	0.3387	-0.2668	-0.3297
Netherlands	NLD	52800045	52801698	1	-0.1696	0.7308	0.5462	0.2069	0.15	2.5705	-0.1972	0.1216
Netherlands	NLD	52800045	52801531	1	0.4983	-1.0588	0.0226	0.0385	0.4367	0.6606	-0.414	-0.1563
Netherlands	NLD	52800045	52804021	1	0.8464	0.1371	0.8571	0.2609	-0.1675	0.3313	-2.0401	0.5823
Netherlands	NLD	52800045	52806475	1	0.5104	-0.8294	-0.227	-0.0331	-0.1411	0.5551	-0.1061	0.1216
Netherlands	NLD	52800045	52805949	1	-0.1379	-0.6541	-0.4806	-0.53	-0.4948	0.0589	-2.1355	-1.0788
Netherlands	NLD	52800045	52805451	1	0.7044	-0.2479	-0.3802	0.7695	1.0439	0.7333	0.0221	0.1216
Netherlands	NLD	52800045	52800672	1	0.8012	-0.7221	0.0226	0.3377	0.0704	-0.526	-0.2821	-0.4607
Netherlands	NLD	52800045	52801979	1	0.6773	-0.2662	-0.227	0.4058	0.4591	-0.1237	-0.414	-0.2503
Netherlands	NLD	52800045	52803159	1	0.6628	-0.4314	0.6407	-0.3583	-1.483	-0.0327	-0.7394	-0.4607
Netherlands	NLD	52800045	52801577	0	-1.1044	-0.5994	-0.7638	-0.4671	-0.5497	0.8804	-0.2852	0.0484
Netherlands	NLD	52800045	52804550	0	-0.7696	-0.0862	0.0226	-0.0348	0.4409	0.5157	0.5755	0.1216
Netherlands	NLD	52800045	52802547	0	0.8515	0.7308	0.7162	0.4212	0.8533	1.2106	0.9628	0.4994
Netherlands	NLD	52800045	52805040	0	0.4673	0.4012	0.1386	0.0406	0.0319	0.2114	-0.5832	-0.1314
Netherlands	NLD	52800045	52805418	0	-0.9216	1.7671	-1.4011	-0.5717	0.3577	-0.8849	-0.6852	0.1216
Netherlands	NLD	52800045	52802753	0	0.7583	2.6352	-0.3827	-0.3034	0.2816	0.0421	-0.0553	0.557
Netherlands	NLD	52800045	52800847	0	-0.1297	-1.3171	0.0226	0.3392	0.0897	0.9215	-0.393	-0.3297
Netherlands	NLD	52800046	52801724	1	1.281	-2.0412	1.4967	0.5831	0.0569	0.7536	-0.0651	-0.2726
Netherlands	NLD	52800046	52801520	1	0.0658	0.6424	-0.227	0.6766	0.0838	0.7934	-0.0823	-0.0625
Netherlands	NLD	52800046	52802032	1	1.041	0.7821	1.9359	-0.1946	-0.4638	0.8466	0.3482	0.5295
Netherlands	NLD	52800046	52800062	1	1.1304	-1.0564	-0.2827	0.6959	-0.5099	0.4394	0.5755	0.1216
Netherlands	NLD	52800046	52800656	1	0.8544	-0.2662	0.0226	-0.1817	-0.5111	0.5548	0.0447	-0.4784
Netherlands	NLD	52800046	52803818	1	-0.2989	1.153	0.9726	0.3187	-0.6252	-0.0413	0.3482	0.4994
Netherlands	NLD	52800046	52803207	1	0.3601	-0.0862	-0.3827	0.1398	-0.6871	0.3378	-0.6852	0.1216
Netherlands	NLD	52800046	52804483	1	-0.7178	1.153	-0.227	0.4638	-0.545	0.7327	-1.0753	-0.4784
Netherlands	NLD	52800046	52801741	0	1.1449	-0.0862	-0.227	0.5269	-0.5101	0.2577	0.3482	0.1216
Netherlands	NLD	52800046	52800693	0	-0.8376	-0.6593	0.0226	0.3499	-0.0025	1.2188	0.9911	0.4777
Netherlands	NLD	52800046	52802196	0	-0.343	0.3427	1.1355	0.2136	0.5788	0.2218	2.4277	2.0955
Netherlands	NLD	52800046	52805210	0	0.8212	-0.8357	0.6407	-0.2716	0.0223	0.446	-0.0553	0.1216
Netherlands	NLD	52800046	52805718	0	-0.8798	-0.5717	0.5347	0.3248	-1.097	0.338	-0.0553	0.1216
Netherlands	NLD	52800046	52803757	0	-0.1584	-1.1117	-2.664	-0.5598	-0.7689	-0.2154	-1.5596	-1.2058
Netherlands	NLD	52800046	52801218	1	1.2412	0.6515	-0.691	-0.0129	-0.8218	0.7216	0.075	-0.4607
Netherlands	NLD	52800046	52800246	1	-0.1805	-0.2662	-0.4806	0.3191	0.2834	0.7113	-0.3733	-0.2503
Netherlands	NLD	52800046	52802904	1	-0.4474	-0.2662	0.0226	0.2226	-0.4775	0.595	-1.2871	-0.3856
Netherlands	NLD	52800046	52801540	1	0.0501	0.666	0.0226	0.7836	-0.1952	0.8225	-1.0571	0.2224
Netherlands	NLD	52800046	52800105	1	0.0242	0.2086	-0.227	-0.1408	-0.0076	0.4803	-0.2852	0.1216
Netherlands	NLD	52800046	52802731	1	0.0068	-0.2479	-0.8627	1.2836	-0.0792	1.0597	-0.3912	-0.3297
Netherlands	NLD	52800046	52800142	1	0.0437	1.3697	1.4967	0.2354	0.5653	1.032	0.9194	1.515
Netherlands	NLD	52800046	52805511	1	0.2006	-0.0862	0.0226	-0.2968	-0.8204	0.0642	-0.6852	-0.1563
Netherlands	NLD	52800046	52803717	1	1.0921	-0.0862	-1.4928	0.0532	-0.4805	0.3657	-0.6852	-1.2688
Netherlands	NLD	52800046	52804952	0	0.0771	0.7308	-1.2062	-0.2941	-0.2556	0.3459	-0.9714	-0.0867
Netherlands	NLD	52800046	52803037	0		-0.4925	0.0226	0.7966	0.217	0.3749	0.5755	2.0955
Netherlands	NLD	52800046	52801879	0	0.9048	-0.3486	-1.5883	0.487	-1.4467	0.7303	-0.6852	-0.959
Netherlands	NLD	52800046	52804111	0	-0.2651	0.5719	0.8348	0.2522	0.1806	0.8258	0.8038	0.7435
Netherlands	NLD	52800046	52802596	0	-0.2011	-0.8264	-0.5836	-0.2817	-1.2404	0.2382	-0.5832	-0.5251
Netherlands	NLD	52800046	52800361	0	0.424	0.32	0.8116	0.3767	-9.00E-04	1.0076	0.1701	0.4777
Netherlands	NLD	52800046	52801725	0	0.051	-0.59	0.0226	-0.5622	0.0881	0.0302	-0.2821	-0.2503
Netherlands	NLD	52800047	52805764	1	0.233	-0.0862	0.0226	0.2237	-0.8686	0.4022	-0.2004	-0.1563
Netherlands	NLD	52800047	52802764	1	0.6159	1.3939	1.4967	0.2081	0.2459	0.423	-0.2668	0.9097
Netherlands	NLD	52800047	52806273	1	-0.2231	-0.2479	-0.227	-0.352	-0.1556	0.4432	-0.6852	0.1216
Netherlands	NLD	52800047	52804348	1	-0.444	-0.4203	-1.0935	-0.2371	-0.993	0.2488	-0.6852	-0.9111
Netherlands	NLD	52800047	52800174	1	1.0616	0.524	-0.227	0.3767	-0.3368	0.652	-0.6852	-0.2503
Netherlands	NLD	52800047	52803605	1	-0.9125	-0.5847	0.0226	0.6453	0.2839	1.5721	0.5755	-0.2503
Netherlands	NLD	52800047	52801672	0	0.5886	-0.7221	-0.7183	-0.7192	0.3433	0.0812	-0.1026	-0.7108
Netherlands	NLD	52800047	52806071	0	-0.7168	0.1906	1.1752	0.0892	-0.2951	0.3477	0.9863	1.2841
Netherlands	NLD	52800047	52802037	0	0.7264	-0.5717	1.2867	0.6097	0.2446	0.7995	1.5037	0.4504
Netherlands	NLD	52800047	52802273	0	0.1887	-0.269	-0.227	0.609	0.3196	0.8445	0.5755	0.1216
Netherlands	NLD	52800047	52805115	0	0.2657	0.2032	0.0226	1.2836	-0.1382	-1.6678	0.5755	0.1216
Netherlands	NLD	52800047	52805577	0	0.7122	-0.0862	0.0226	-0.1526	0.2372	0.5827	0.5755	0.1216
Netherlands	NLD	52800047	52805954	0	-0.2357	0.468	-0.3827	-0.4469	-0.2478	0.6637	-0.6852	0.2909
Netherlands	NLD	52800047	52805849	0	-0.2464	2.6352	1.0108	1.09	0.2544	0.3664	0.5755	1.515
Netherlands	NLD	52800047	52800456	1	-0.1041	0.5836	-0.1587	-0.4139	-0.5913	-0.0468	-0.4771	-0.1314
Netherlands	NLD	52800047	52803224	1	0.365	-0.4314	-0.227	0.1146	-0.1003	-0.6926	-0.414	-0.4607
Netherlands	NLD	52800047	52800947	1	0.3828	-0.0862	0.586	0.2515	-0.2642	0.0314	-0.7838	0.1216
Netherlands	NLD	52800047	52803191	1	-0.0561	-0.983	-1.0611	-0.2505	-0.6178	0.302	-0.5798	-1.2688
Netherlands	NLD	52800047	52805693	1	-0.1653	-1.5258	0.0715	0.8973	-0.0363	-0.5309	0.9911	0.4777
Netherlands	NLD	52800047	52802881	1	0.2983	0.7789	0.4173	-0.0413	-0.2163	0.2282	-0.6852	-0.5093
Netherlands	NLD	52800047	52802802	1	0.363	0.6636	-0.5544	0.4945	0.15	0.678	-1.2835	-0.6912
Netherlands	NLD	52800047	52800708	1	0.0881	-0.2806	-0.9607	0.3195	-0.1303	0.4902	-0.4771	-0.2503
Netherlands	NLD	52800047	52805646	1	1.2613	0.8828	-0.227	0.3936	0.7793	1.0509	0.0256	-0.222
Netherlands	NLD	52800047	52805857	1	-0.1092	-0.8254	0.1386	0.0053	0.5151	0.2605	0.8038	-0.1563
Netherlands	NLD	52800047	52805090	1	1.1196	0.3151	0.0226	-0.1753	0.0459	0.4822	-0.6852	-0.1563
Netherlands	NLD	52800047	52801242	0	0.0652	0.2063	0.1386	-0.2219	-0.1694	0.4087	0.8038	0.1216
Netherlands	NLD	52800047	52802391	0	-0.6997	-0.0862	0.4173	0.3328	0.3637	0.4125	1.2107	-0.0867
Netherlands	NLD	52800047	52805938	0	0.8884	1.1352	1.4967	-0.0053	0.2207	0.8601	-0.3237	2.0955
Netherlands	NLD	52800047	52804381	0	-0.2096	-0.4942	-0.7638	-0.6556	-0.5659	-0.056	-0.5476	0.1216
Netherlands	NLD	52800047	52801581	0	0.3282	0.0591	0.5021	0.6386	0.4617	0.7726	0.5755	0.7627
Netherlands	NLD	52800047	52804413	0	-0.2023	2.6352	1.2899	0.3626	-0.0178	0.9594	0.1096	-0.1563
Netherlands	NLD	52800047	52803536	0	0.7475	1.031	0.8571	-0.2184	-0.1523	-0.1467	-0.4145	0.1216
Netherlands	NLD	52800047	52805516	0	0.6235	1.3697	1.4967	0.6039	0.4757	0.5269	0.3424	1.3869
Netherlands	NLD	52800048	52802121	1	-0.0802	0.6515	-0.5252	0.1248	-0.102	0.3636	-2.1355	-0.4362
Netherlands	NLD	52800048	52801078	1	0.3411	-0.4314	-0.9145	-0.0899	-0.6264	0.0136	-1.3153	-1.0454
Netherlands	NLD	52800048	52804187	1	0.9703	0.2118	-1.3877	1.6792	0.5809	0.1527	-2.1355	0.1216
Netherlands	NLD	52800048	52804042	1	-0.1954	0.6515	0.6496	0.2934	-0.8773	0.2652	-1.0571	0.1216
Netherlands	NLD	52800048	52803553	1	1.0468	0.9637	0.8348	0.2987	-0.2624	0.0299	-0.8488	-0.3856
Netherlands	NLD	52800048	52804120	0	0.8305	-0.6682	0.0226	0.4056	-0.1756	0.5388	0.1701	-0.1563
Netherlands	NLD	52800048	52803678	0	0.7196	1.3697	1.9359	1.318	1.217	1.2677	0.9911	1.515
Netherlands	NLD	52800048	52800889	0	1.019	-1.4104	-0.4246	-0.5129	-1.2563	-0.2979	-2.1355	-0.2726
Netherlands	NLD	52800048	52804806	1	1.1057	-0.4488	0.0226	0.5128	-0.5596	0.2055	-0.5974	-0.7685
Netherlands	NLD	52800048	52804404	1	1.6313	1.7671	1.9359	0.7712	-0.1097	1.2626	0.1969	2.0955
Netherlands	NLD	52800048	52805985	1	1.0262	-0.6529	-0.5034	0.5464	-0.4739	0.7603	-0.6852	-0.5265
Netherlands	NLD	52800048	52802072	1	0.5427	-0.5799	-1.3514	0.3165	-0.243	0.4166	-0.0987	-0.6959
Netherlands	NLD	52800048	52803141	1	0.929	-0.103	-0.3048	1.2836	0.4003	1.3902	-0.3733	1.2841
Netherlands	NLD	52800048	52801871	1	0.7479	-0.7221	-0.5907	-0.531	-0.4136	0.4937	-0.4771	-0.7108
Netherlands	NLD	52800048	52806027	1	0.4189	-0.4136	-0.4474	-2.00E-04	-0.1217	0.671	0.9628	0.1216
Netherlands	NLD	52800048	52801138	1	0.5988	0.6424	0.0226	0.7801	0.1183	0.664	-0.0987	0.2224
Netherlands	NLD	52800048	52803415	1	0.9522	-0.4314	0.0226	0.1418	-0.6916	0.3743	-0.6852	0.1216
Netherlands	NLD	52800048	52805297	1	0.659	-0.2662	0.5833	0.3891	-0.267	0.8216	0.4886	-0.4607
Netherlands	NLD	52800048	52804382	1	0.8351	1.3889	-1.3943	0.0118	-0.8159	0.5577	-1.2871	-0.959
Netherlands	NLD	52800048	52805458	1	0.4757	-0.775	-1.0611	-0.5292	-0.5551	-0.1091	-0.532	-1.4991
Netherlands	NLD	52800048	52801546	0	-0.1448	0.9526	1.9359	0.1535	0.3179	0.0559	0.8107	2.0955
Netherlands	NLD	52800048	52804152	0	-0.3761	0.6608	1.4187	0.4586	1.1196	1.2325	0.1701	1.4234
Netherlands	NLD	52800048	52801312	0	1.1491	0.3926	-0.4728	-0.2434	-0.0201	0.4071	0.5755	-0.1563
Netherlands	NLD	52800048	52806296	0	1.2609	-0.0862	0.0226	0.4295	-0.0634	1.5721	-0.1727	0.1216
Netherlands	NLD	52800048	52805427	0	0.9862	1.0919	1.9359	0.3149	-0.4592	0.6339	-1.305	2.0955
Netherlands	NLD	52800048	52802634	0	0.3899	2.6352	1.9359	0.4031	0.8819	0.8066	0.0256	2.0955
Netherlands	NLD	52800048	52803446	0	0.7116	-0.103	-0.3827	0.0996	-0.2931	0.6965	-0.309	-0.7108
Netherlands	NLD	52800048	52805996	0	0.7736	-0.0219	0.7388	-0.1775	-0.7746	0.5054	-0.7867	2.0955
Netherlands	NLD	52800048	52804759	0	0.9929	-0.0966	-0.4806	-0.1466	-0.4314	0.6928	0.9305	-0.2503
Netherlands	NLD	52800048	52800126	0	0.5453	0.3289	0.0226	0.4949	0.1755	0.7882	0.5755	0.1216
Netherlands	NLD	52800049	52800365	1	0.7249	0.0624	-0.3802	-0.09	-0.6716	0.5362	-0.3237	1.2147
Netherlands	NLD	52800049	52803804	1	0.9709	-0.9363	-1.0611	0.2127	-0.3368	0.7113	-1.2871	-1.1405
Netherlands	NLD	52800049	52800694	1	-0.8796	-0.2662	-0.5907	-0.4373	-1.4352	-0.443	0.3482	-0.9104
Netherlands	NLD	52800049	52802109	1	-0.9092	-0.5743	-0.3802	-0.4015	-1.2239	0.2618	-0.4948	-0.4607
Netherlands	NLD	52800049	52801544	1	-0.5622	-0.9814	-0.227	0.3382	-0.4799	0.5487	-0.6852	-0.7108
Netherlands	NLD	52800049	52802186	1	0.3555	1.2587	0.1386	-1.6841	0.2061	0.1195	0.7978	0.1604
Netherlands	NLD	52800049	52806122	0	0.8302	-0.6669	1.036	0.1091	0.3397	0.1372	0.3473	0.1216
Netherlands	NLD	52800049	52801649	0	-1.0877	0.2032	0.0226	1.1355	0.2947	0.3794	0.3768	-0.1563
Netherlands	NLD	52800049	52805922	0	-1.0531	1.1352	-0.7638	-0.4953	-0.4525	-0.1627	-0.216	-0.1865
Netherlands	NLD	52800049	52806391	0	0.594	0.7763	1.9359	-0.2355	0.1648	0.0349	1.4834	0.9339
Netherlands	NLD	52800049	52803928	1	-0.0819	0.3875	-0.5034	-0.5329	-0.8881	-0.3355	-0.3876	-0.4607
Netherlands	NLD	52800049	52805218	1	-0.5962	-0.4174	0.0226	-0.1156	-0.2934	0.562	-0.4948	-0.3856
Netherlands	NLD	52800049	52802132	1	-0.2489	-0.847	0.0226	-0.3697	-0.7437	-0.8849	0.3482	-0.1563
Netherlands	NLD	52800049	52804275	1		-0.4314	0.0226	0.389	-0.5757	0.3749	0.0256	-0.1563
Netherlands	NLD	52800049	52801021	1	-0.0822	1.4003	-0.1587	-0.358	-0.5515	0.787	-0.722	0.3535
Netherlands	NLD	52800049	52805245	1	0.3794	0.9349	1.9359	0.2117	-0.1766	0.4984	0.1701	2.0955
Netherlands	NLD	52800049	52801036	0	-0.2829	0.9526	1.9359	-0.2291	0.3448	0.5663	-0.007	1.515
Netherlands	NLD	52800049	52805308	0	0.4328	0.1501	1.9359	0.5369	-1.143	2.3707	2.4277	2.0955
Netherlands	NLD	52800049	52800305	0	0.7146	-1.1804	-0.5034	-0.1815	-0.3234	-0.0258	-0.1972	-0.6774
Netherlands	NLD	52800049	52805181	0	0.2368	0.7062	0.9726	0.175	-0.32	0.6237	1.1417	0.7627
Netherlands	NLD	52800049	52804195	0	0.2351	0.1411	-0.335	-0.7508	-0.0538	-0.2785	-0.2008	-0.5305
Netherlands	NLD	52800050	52800613	0	-0.6224	1.7671	0.7162	0.1542	-0.0075	0.3887	-1.5596	-0.1563
Netherlands	NLD	52800050	52806062	1	1.0395	-1.5962	-2.1689	0.1491	-0.3592	0.2243	-0.5001	-1.3017
Netherlands	NLD	52800050	52801722	1	1.4478	-0.269	-0.5034	-0.4184	-0.9642	-0.3973	0.0256	-0.6353
Netherlands	NLD	52800050	52803247	1	1.1202	-0.0994	-0.227	0.4607	0.2808	0.9565	0.5755	-0.2503
Netherlands	NLD	52800050	52800987	1	0.9831	0.1395	0.8877	-0.2957	-0.4552	0.5388	-0.4948	-0.1563
Netherlands	NLD	52800050	52806242	0	-0.8406	0.7332	-0.227	-0.0987	0.1308	-0.4817	1.5037	0.1216
Netherlands	NLD	52800050	52804501	0	0.4444	-0.2662	0.0226	0.3025	0.1799	0.7178	-0.5832	-0.2133
Netherlands	NLD	52800050	52801563	0	-0.461	-0.4314	-0.5907	-0.5085	-0.407	-0.3695	-0.309	-0.8198
Netherlands	NLD	52800050	52804394	0	1.6324	-0.59	0.0226	0.1072	-0.0721	0.6053	-0.3912	-0.4607
Netherlands	NLD	52800050	52805959	0	1.7678	1.4003	1.9359	0.5009	0.8655	1.3272	2.4277	2.0955
Netherlands	NLD	52800050	52804407	0	0.9706	1.0508	0.7717	0.0357	-0.0441	-0.0243	1.0854	0.6361
Netherlands	NLD	52800050	52802601	0	-0.5341	0.1945	0.0226	0.6415	0.3915	1.1775	0.9863	0.6663
Netherlands	NLD	52800050	52800661	0	1.2412	0.967	1.4967	0.4463	0.7312	0.7891	0.8038	0.7435
Netherlands	NLD	52800050	52803427	0	1.2024	0.9526	1.9359	0.019	0.1583	-0.0205	1.4793	2.0955
Netherlands	NLD	52800050	52805230	1	0.3143	2.6352	0.0226	-0.1754	-0.4155	-0.4795	1.0903	1.515
Netherlands	NLD	52800050	52801890	1	-0.1334	0.3151	-0.3802	0.265	0.5412	1.0625	0.1693	-0.4607
Netherlands	NLD	52800050	52803875	1	0.8104	-0.1938	-0.3802	0.1092	-0.4652	0.0272	-1.2871	-0.3856
Netherlands	NLD	52800050	52800297	1	0.4563	-1.2858	-1.0611	0.0929	-1.496	0.3499	-1.5537	-0.6353
Netherlands	NLD	52800050	52800786	1	1.1778	-0.0862	-1.5179	0.2738	-0.4968	0.3774	-0.6852	-1.2688
Netherlands	NLD	52800050	52801745	1	0.7354	-0.59	-0.8627	0.413	-0.4085	0.8757	-0.2668	-0.7496
Netherlands	NLD	52800050	52801023	1	-0.4702	2.6352	0.4173	0.7846	-0.2455	0.3561	0.1701	1.1232
Netherlands	NLD	52800050	52802303	1	0.755	-0.8802	-0.3802	0.1291	-0.3365	0.2582	-0.6852	-0.1563
Netherlands	NLD	52800050	52805250	1	0.9224	-0.4314	0.0226	-0.1383	-0.606	0.0231	-1.2871	0.1216
Netherlands	NLD	52800050	52804946	0	-0.3294	-0.1968	-0.8627	-0.0364	-0.2173	0.4459	-0.4318	1.515
Netherlands	NLD	52800050	52800849	0	0.7249	-0.0862	0.0226	0.716	-0.1321	1.0832	0.9911	0.1216
Netherlands	NLD	52800050	52804020	0	0.6552	-0.4998	0.0226	0.2223	-0.5475	-0.8849	-0.3733	-0.4377
Netherlands	NLD	52800050	52801367	0	1.0823	-0.2624	0.0226	0.2025	-0.2793	0.2893	-0.9941	-0.4607
Netherlands	NLD	52800050	52804876	0	0.8897	-0.013	-1.2567	0.602	-0.0711	0.4238	-1.5848	0.1216
Netherlands	NLD	52800050	52801387	0	0.4759	0.4012	-0.227	0.292	0.0617	0.0748	-0.6997	0.1959
Netherlands	NLD	52800050	52800540	0	0.9486	-0.0862	0.0226	0.1711	0.6277	-0.0645	0.5755	0.1216
Netherlands	NLD	52800050	52803330	0	1.3882	0.9349	1.9359	-0.327	0.757	0.5551	0.5755	0.3216
Netherlands	NLD	52800050	52801991	0	1.2374	0.6464	0.0226	0.5554	0.0079	0.3438	-0.0987	0.1216
Netherlands	NLD	52800050	52802895	0	0.7464	-0.0862	1.2341	0.0301	-0.3299	0.6136	-1.2665	1.1508
Netherlands	NLD	52800050	52806259	1	1.0991	0.3875	0.0226	0.009	-0.4469	0.5048	-0.3086	-0.4607
Netherlands	NLD	52800050	52803706	0	1.4287	0.2607	0.0226	-0.2233	-0.6664	0.3382	-0.5832	-0.2503
Netherlands	NLD	52800051	52802209	1	0.4014	-0.2479	-0.7638	-0.0978	0.1113	0.1538	-0.6852	-0.5251
Netherlands	NLD	52800051	52806203	1	0.1554	0.4571	0.0226	-0.017	-0.3237	0.5687	-0.6852	1.0641
Netherlands	NLD	52800051	52800610	1	-0.0418	-0.4203	0.0226	0.0907	-0.172	0.5774	-0.6852	-0.4607
Netherlands	NLD	52800051	52805457	1	0.2592	-0.1507	-0.3802	-0.6824	-0.2093	0.1495	-0.6852	-0.1563
Netherlands	NLD	52800051	52800040	1	-0.4137	0.3326	-0.4728	0.114	-0.2399	0.4406	0.1701	-0.4607
Netherlands	NLD	52800051	52802755	1	0.0215	-0.891	-0.3802	-0.9781	-0.2684	-0.0162	-1.1229	-0.4607
Netherlands	NLD	52800051	52804360	1	1.0118	-0.59	0.0226	-0.4414	-0.3055	0.1527	-2.1355	-0.1563
Netherlands	NLD	52800051	52802702	0	-0.2663	-0.2924	-0.4806	-0.8651	-0.5519	-0.1751	-0.5832	-0.4607
Netherlands	NLD	52800051	52803907	0	0.2135	1.1352	0.4173	0.1041	-8.00E-04	0.5297	0.5755	0.1216
Netherlands	NLD	52800051	52800185	0	-0.9838	-0.0862			-0.9793	0.2204
Netherlands	NLD	52800051	52803346	0	0.1865				-0.983
Netherlands	NLD	52800051	52804085	0	-0.0571	-1.0619	-0.5034	-0.1747	-0.1886	0.3977	0.075	0.557
Netherlands	NLD	52800051	52800121	0	0.9015	-0.7199	0.0226	1.2836	0.1554	1.5721	-0.4948	-1.1252
Netherlands	NLD	52800051	52802805	0	0.0875	0.7156	0.5347	-0.4023	-0.0372	1.4025	2.4277	0.1216
Netherlands	NLD	52800051	52802447	1	-0.03	-0.2662	0.0226	0.2811	-0.4591	0.4216	-0.5798	-0.1563
Netherlands	NLD	52800051	52801827	1	-0.144	-0.2479	0.0226	-0.065	0.0632	0.8834	-0.1248	-0.1254
Netherlands	NLD	52800051	52800701	1	-0.5514	-0.6669	-0.5034	0.0152	-0.7932	0.5343	-0.7867	-0.9471
Netherlands	NLD	52800051	52803562	1	-0.0924	-0.9187	-0.7638	-0.7138	-0.8059	-0.0867	-2.1355	-1.0073
Netherlands	NLD	52800051	52801732	1	0.136	-0.0862	-0.227	0.0233	-0.7031	-0.2532	-0.3206	-0.1563
Netherlands	NLD	52800051	52800438	1	-0.4371	-0.4314	-0.227	0.5284	0.4065	0.8322	0.3482	-0.5912
Netherlands	NLD	52800051	52806421	1	-1.0709	-0.948	-0.711	-0.2243	-1.063	0.0561	-2.1355	-1.0788
Netherlands	NLD	52800051	52804692	1	0.4878	0.7946	-0.227	-0.2655	-0.4981	0.06	-0.4948	-0.4607
Netherlands	NLD	52800051	52801202	1	0.3914	-0.0862	-0.9607	-0.3601	-0.7142	0.5042	-0.6852	-0.7108
Netherlands	NLD	52800051	52800731	1	0.6466	2.6352	0.586	-0.4526	-0.1632	0.5297	-0.0551	-0.6698
Netherlands	NLD	52800051	52801989	1	1.0937	1.7162	0.8038	0.6084	-0.0765	1.0794	0.1701	0.69
Netherlands	NLD	52800051	52802071	0	-0.8967	-0.1106	-0.691	-1.0563	-0.0454	-0.4648	-0.3912	-0.7496
Netherlands	NLD	52800051	52803450	0	0.1844	-1.0197	-0.8627	0.2924	-0.1782	1.1264	-0.309	0.1216
Netherlands	NLD	52800051	52805224	0	0.7524	-0.0862	0.0226	0.7113	-0.1839	1.0062	-0.309	-0.9101
Netherlands	NLD	52800051	52800373	0	-0.823	-0.0862	-0.227	-0.6675	0.2389	-0.3205	0.0256	-0.7496
Netherlands	NLD	52800051	52804497	0	-0.2303	-0.9363	-1.1926	0.1053	-0.4528	0.4394	0.5755	0.1216
Netherlands	NLD	52800051	52802387	0	0.3136	0.7665	1.2867	-0.737	0.2032	0.0272	0.5285	2.0955
Netherlands	NLD	52800051	52802012	0	0.3197	0.0502	-0.6446	-0.3546	-0.3405	0.0273	-0.3086	-0.1563
Netherlands	NLD	52800051	52801740	0	-1.0884	-0.2662	-0.8627	-0.3632	-1.4319	-0.1879	-0.2821	-0.7496
Netherlands	NLD	52800052	52801084	0	-0.2767	1.3697	1.9359	-1.2044	0.0527	0.14	-0.3117	0.9883
Netherlands	NLD	52800052	52805640	1	-0.9736	-0.2479	-1.0611	-0.3579	-3.7095	-1.6622	-0.6852	-1.1252
Netherlands	NLD	52800052	52801566	1	0.1417	-1.1337	0.0226	0.3363	0.0917	0.7523	0.5755	0.1216
Netherlands	NLD	52800052	52801934	1	-0.9473	0.2086	0.4173	0.506	-0.9005	0.2591	-0.1972	-0.5305
Netherlands	NLD	52800052	52805878	1	0.6631	0.3898	-0.227	-0.2257	-0.8004	-1.6678	-0.454	-0.5305
Netherlands	NLD	52800052	52802902	1	0.4502	-1.3452	0.0226	0.1978	0.1374	0.4394	0.5755	0.1216
Netherlands	NLD	52800052	52802990	1	0.3795	2.6352	0.0226	0.881	1.2186	1.5721	-0.1727	0.1216
Netherlands	NLD	52800052	52800410	1	-1.6969
Netherlands	NLD	52800052	52804453	1	0.9026	-0.0862	0.0226	2.7746	-0.3018	-1.6678
Netherlands	NLD	52800052	52805207	1	1.1846	-0.8893	-0.7836	0.2448	-0.8907	0.5988	0.5755	-0.959
Netherlands	NLD	52800052	52802606	1	0.577	-1.9113	-0.9947	-0.5956	-0.5387	-1.6678	-0.6852	-1.1252
Netherlands	NLD	52800052	52803513	1	-0.2679	-0.847	0.0226	-0.1326	-0.7501	-0.2644	0.5755	0.1216
Netherlands	NLD	52800052	52803839	0	0.6932	-0.0933	-0.3802	0.074	0.4643	-0.08	0.5755	-0.2503
Netherlands	NLD	52800052	52801697	0	0.2519		-0.0154		4.8357		0.111	-0.3917
Netherlands	NLD	52800052	52802724	0	0.4438	-0.0862	-0.5544	1.2376	0.6365	1.5721	0.3415	-0.7507
Netherlands	NLD	52800052	52802929	0	-0.5325	0.9637	1.2867	0.0172	0.0111	0.349	0.8038	1.2147
Netherlands	NLD	52800052	52800119	0	0.1085	-0.8802	-0.2827	0.5224	-0.3069	0.5545	0.0447	-0.5251
Netherlands	NLD	52800052	52804433	0	0.3774	-0.2662	0.6496	0.5187	0.716	0.8254	0.1648	2.0955
Netherlands	NLD	52800052	52805885	0	0.8005	0.3445			-0.1369
Netherlands	NLD	52800052	52800227	0	0.2268				-0.1188
Netherlands	NLD	52800052	52804437	0	-0.3731	1.0919	0.4802	-0.3145	0.1081	0.289	1.2107	1.515
Netherlands	NLD	52800052	52800306	1	0.1453	-0.59	-0.691	0.1243	-1.127	-1.6678	-0.3206	-1.4991
Netherlands	NLD	52800052	52802256	1	0.3196	-0.694	-0.5034	0.7029	-0.337	0.2971	0.5409	-0.6073
Netherlands	NLD	52800052	52806424	1	1.078				-0.2431	-0.0041
Netherlands	NLD	52800052	52804614	0	1.0512	-0.8357	-1.1926	-0.1054	-0.9503	0.5378	-0.3991	-0.5251
Netherlands	NLD	52800052	52801711	0	-0.1753	2.6352	1.4967	-0.1794	0.6891	0.0177	0.5755	2.0955
Netherlands	NLD	52800052	52802430	0	-2.6186	-1.0303	-0.3827	-0.4373	-0.9588	-0.8604	-2.1355	-0.1563
Netherlands	NLD	52800052	52803509	0	0.3008	-0.0862	0.0226	0.3447	1.3238	0.6817	0.3482	0.0388
Netherlands	NLD	52800052	52801984	0	0.0425	0.0566	-0.1627	-0.0922	-0.3901	0.2763	0.26	0.4504
Netherlands	NLD	52800052	52803571	0	0.4966	-0.0862		2.7746	4.8357
Netherlands	NLD	52800052	52803588	0	0.4972	-0.1046	0.0226	0.6164	0.3795	-1.6678	-0.2821	0.0484
Netherlands	NLD	52800052	52801907	0	-0.0487				-0.4934
Netherlands	NLD	52800053	52804612	1	-0.1052	0.468	1.0108	-0.1157	-0.1167	0.0353	1.0645	0.3873
Netherlands	NLD	52800053	52801354	1	-0.1196	0.5179	0.7162	0.1893	-0.8108	0.48	0.3482	0.4994
Netherlands	NLD	52800053	52806072	0	0.2064	0.4594	1.1381	-0.4814	-0.3372	0.123	0.9254	1.515
Netherlands	NLD	52800053	52800652	0	1.496	-1.0079	-0.227	0.3667	0.482	0.6356	-0.4805	-0.1563
Netherlands	NLD	52800053	52806034	0	0.845	0.0467	1.2341	-0.1491	0.6277	0.0272	1.2223	2.0955
Netherlands	NLD	52800053	52803651	0	0.2827	0.5859	0.8348	0.5969	0.9669	0.8571	1.0854	0.4504
Netherlands	NLD	52800053	52802520	0	1.0133	0.9484	1.4967	0.1609	1.1149	0.324	-0.7078	0.6559
Netherlands	NLD	52800053	52805133	1	0.5594	0.5836	-0.3802	0.6078	-0.5348	0.4449	-1.5848	-0.2503
Netherlands	NLD	52800053	52805573	1	-0.5371	0.0634	-0.227	0.6874	-0.1112	0.86	-0.2852	-0.1563
Netherlands	NLD	52800053	52800199	1	-0.7632	-0.0692	-0.5836	0.2942	-0.206	0.6812	0.1701	-0.4607
Netherlands	NLD	52800053	52800261	1	0.3112	-0.0862	0.0226	0.2339	0.27	0.8108	-0.1972	-0.1563
Netherlands	NLD	52800053	52805544	1	0.1294	-0.0192	0.0226	0.5151	-0.3666	0.6692	-0.6852	-0.1563
Netherlands	NLD	52800053	52803504	1	1.1251	-0.2662	0.0226	0.5255	-0.5284	0.2055	-1.1501	-0.4607
Netherlands	NLD	52800053	52802727	1	-0.406	0.4034	-0.442	0.0242	0.0274	0.1425	-0.6852	-1.3324
Netherlands	NLD	52800053	52801744	1	0.3399	0.5836	0.0226	0.4382	0.6421	0.5934	-0.3206	-0.3856
Netherlands	NLD	52800053	52802972	1	-0.376	0.5266	0.0226	0.502	0.4918	1.1269	-2.1355	-0.2503
Netherlands	NLD	52800053	52804685	1	0.3965	-0.59	-0.7902	0.1457	-0.7825	0.5545	-0.7867	-0.8578
Netherlands	NLD	52800053	52804834	1	0.0716	-0.4314	-0.3827	0.5097	-0.2198	0.9327	-0.6852	-0.5912
Netherlands	NLD	52800053	52802930	1	0.7246	0.468	0.0226	0.1207	-0.2396	-0.1091	-0.6852	-0.2503
Netherlands	NLD	52800053	52803690	1	-0.9648	-0.0192	0.0226	0.4612	-0.3458	0.2578	-0.4948	-0.4607
Netherlands	NLD	52800053	52803918	1	0.4416	-0.2479	-0.691	0.3356	-0.0995	0.4672	-0.3055	-0.5251
Netherlands	NLD	52800053	52802803	1	1.1745	0.5696	-0.1587	0.3407	-0.2431	0.3875	-0.6057	0.1959
Netherlands	NLD	52800053	52802333	0	0.2829	0.3178	0.9192	0.5225	0.0019	0.5048	0.5755	1.3566
Netherlands	NLD	52800053	52803687	0	1.2893	0.5836	0.0226	-0.0339	0.1301	0.5208	-0.5832	-0.1563
Netherlands	NLD	52800053	52802886	0	0.3109	0.3378	0.8348	0.5018	-0.2929	0.5339	0.9636	0.1216
Netherlands	NLD	52800053	52802144	0	0.4026	-0.3551	0.9726	-0.2843	-0.5327	0.4827	0.1693	-0.4607
Netherlands	NLD	52800053	52801663	0	0.1677	-0.6593	0.0226	0.0299	-0.2166	0.3776	0.3415	1.515
Netherlands	NLD	52800053	52804770	0	1.4312	-0.0862	0.0226	0.7327	0.5576	1.1955	0.1693	0.1216
Netherlands	NLD	52800053	52803342	0	0.1706	0.9637	0.4173	0.3258	-0.0908	0.4002	-0.3733	-0.4095
Netherlands	NLD	52800053	52804620	0	0.2588	-0.4314	0.0226	-0.2815	-0.8915	0.3668	-0.5832	-0.1563
Netherlands	NLD	52800054	52800457	0	0.869	-0.0966	1.2341	0.2068	0.2567	1.168	0.1648	1.3566
Netherlands	NLD	52800054	52801862	1	0.3278	-0.3305	-0.8561	0.372	0.0499	0.4605	-2.1355	-1.9916
Netherlands	NLD	52800054	52802599	1	0.9857	0.3875	-0.227	0.7459	0.5621	1.1044	-1.5848	-1.1405
Netherlands	NLD	52800054	52802383	1	1.2812	-1.511	-2.664	0.9014	-0.8317	1.4355	-0.6852	-1.1252
Netherlands	NLD	52800054	52801853	1	-0.9081	1.3697	1.4967	0.3468	-0.4617	0.504	-0.0817	1.3857
Netherlands	NLD	52800054	52800753	1	1.0332	-0.0862	1.2867	0.938	0.0516	1.3255	-0.3206	1.4234
Netherlands	NLD	52800054	52800470	1	0.357	0.3815	-0.3802	0.454	-1.2052	0.6281	-0.5172	-1.0454
Netherlands	NLD	52800054	52802838	1	0.7596	0.4034	1.036	0.728	0.177	1.2105	-0.4801	-0.4607
Netherlands	NLD	52800054	52800800	0	0.9756	0.5859	0.0226	0.938	0.1601	0.7718	1.2262	1.515
Netherlands	NLD	52800054	52802104	0	0.9261	0.3178	1.9359	0.4418	-0.0028	0.5395	0.5755	2.0955
Netherlands	NLD	52800054	52800917	0	0.5939	-0.0994	0.0226	0.6642	0.2854	1.1151	0.3473	0.1216
Netherlands	NLD	52800054	52800802	0	0.7315	-1.2081	-1.2175	0.5882	-0.053	1.1094	-0.176	0.1216
Netherlands	NLD	52800054	52800076	0	0.8238	0.0568	0.0226	0.2062	-0.2696	0.2016	0.5755	1.2841
Netherlands	NLD	52800054	52800332	0	0.7482	0.5228	1.1381	0.9078	1.9524	0.9696	0.3482	2.0955
Netherlands	NLD	52800054	52801340	0	1.1706	0.7308	1.1752	0.6564	0.1011	0.4981	-0.4948	-0.1563
Netherlands	NLD	52800054	52801352	0	0.6708	-0.4314	0.0226	0.1727	-0.4098	0.5655	-0.5832	-0.1563
Netherlands	NLD	52800054	52803064	1	0.452	-0.989	0.6847	0.6112	-0.5873	1.6856	-0.6852	-0.4607
Netherlands	NLD	52800054	52801904	1	1.0394	-0.7221	-0.9607	0.6758	-1.0918	0.6391	-2.1355	-0.5251
Netherlands	NLD	52800054	52800494	1	1.0328	0.4631	0.5347	0.8123	-0.1981	1.0753	0.1701	-0.2503
Netherlands	NLD	52800054	52802183	1	-0.0535	-0.2741	-1.161	0.622	-0.8518	0.586	-0.5945	-0.8947
Netherlands	NLD	52800054	52802084	1	1.1123	-0.4314	-0.4806	0.6683	-0.6029	0.8033	-0.3055	-0.3297
Netherlands	NLD	52800054	52800536	1	0.5924	-0.2662	0.0226	0.3793	0.1084	1.1044	-0.6852	-0.4607
Netherlands	NLD	52800054	52805689	1	0.1712	-0.59	0.0226	0.9536	-0.2196	1.1794	-1.2624	-0.1563
Netherlands	NLD	52800054	52800024	1	1.2483	0.4012	0.8038	0.4712	-0.0525	0.9648	-0.5798	0.3216
Netherlands	NLD	52800054	52804671	1	0.7226	-0.5259	-0.3802	0.8765	-0.3955	0.7334	-0.7045	-0.4607
Netherlands	NLD	52800054	52800961	1	0.4393	-0.2662	-0.3802	0.5635	-0.105	0.9456	-1.0753	-0.2503
Netherlands	NLD	52800054	52806200	1	0.7806	-1.1033	-1.0611	0.3571	-0.6937	0.5747	-1.1908	-1.221
Netherlands	NLD	52800054	52801583	0	1.1079	0.9454	1.9359	-0.1864	-0.1278	0.7899	-0.1975	1.515
Netherlands	NLD	52800054	52800968	0	-0.0238	-0.2479	-0.5836	0.5907	-0.0138	0.6431	0.3482	-0.7496
Netherlands	NLD	52800054	52800642	0	1.0299	0.4571	-1.161	0.5492	-0.2049	0.8542	0.7741	-1.0169
Netherlands	NLD	52800054	52800654	0	0.9945	0.4631	1.2899	0.5396	0.1351	0.8827	2.4277	2.0955
Netherlands	NLD	52800054	52803002	0	1.0369	0.3875	-0.6315	0.5016	0.3467	1.3806	0.3768	0.1238
Netherlands	NLD	52800054	52804062	0	0.8084	0.8079	0.9192	0.1272	0.6953	0.9423	0.0215	2.0955
Netherlands	NLD	52800055	52806168	1	0.9602	0.6321	-0.9551	-0.1047	-0.7318	0.0813	-1.5848	-0.8443
Netherlands	NLD	52800055	52803260	1	0.6878	0.1276	0.0226	0.3899	-0.542	0.3666	-0.5798	0.1216
Netherlands	NLD	52800055	52806367	1	-0.81	0.9484	0.4173	0.5823	0.1157	0.9511	-0.6852	0.2546
Netherlands	NLD	52800055	52805543	1	1.2511	-0.4314	-0.5034	0.1164	-0.4819	0.4111	-0.216	-0.1563
Netherlands	NLD	52800055	52800609	0	0.9783	-0.2806	0.8038	0.0271	0.1582	0.3743	0.5755	-0.2503
Netherlands	NLD	52800055	52802537	0	1.2109	2.6352	1.9359	8.00E-04	-0.7354	0.093	2.0386	2.0955
Netherlands	NLD	52800055	52804011	0	1.2408	0.2215	-0.2827	0.6703	0.5184	1.0245	0.5755	-0.1563
Netherlands	NLD	52800055	52804481	0	0.5694	-0.2662	0.0226	1.2836	0.4793	1.3301	-0.0987	-0.3856
Netherlands	NLD	52800055	52801048	0	1.3958	-0.2479	0.0226	0.1255	0.4517	0.8671	-0.6852	0.1216
Netherlands	NLD	52800055	52801185	0	0.9348	-0.4136	-0.691	0.0119	-0.7827	0.8501	-0.0823	-0.7108
Netherlands	NLD	52800055	52804903	0	0.3427	0.1852	-0.5343	0.0527	0.1868	0.5111	-0.3009	0.0388
Netherlands	NLD	52800055	52802367	0	1.4022	0.5091	-0.4728	0.3248	-0.0376	0.6486	0.5755	-0.1563
Netherlands	NLD	52800055	52805197	1	1.0357	0.468	0.0226	-0.6068	-0.8211	0.3644	-0.4948	-0.1563
Netherlands	NLD	52800055	52803718	1	1.3883	-0.7221	-0.8627	0.0731	-0.2625	0.3591	-0.8094	-0.6912
Netherlands	NLD	52800055	52802985	1	1.5729	-0.7199	-0.7902	0.0565	-1.0713	0.4325	-1.5848	-1.4344
Netherlands	NLD	52800055	52801506	1	1.2162	-0.2479	-0.227	-0.0379	-1.4387	-1.6678	-0.6852	-0.4607
Netherlands	NLD	52800055	52802434	1	0.7776	0.7763	0.4173	0.551	-0.3172	0.7108	0.3482	-0.3086
Netherlands	NLD	52800055	52804932	1	0.835	0.5836	0.0226	0.2119	-1.4874	0.9299	0.542	0.1216
Netherlands	NLD	52800055	52802507	1	0.2608	-0.9166	-0.9285	0.4945	-0.4639	0.5958	-1.054	-0.9111
Netherlands	NLD	52800055	52801927	1	1.2859	0.764	1.4967	1.0116	1.2974	1.7377	-0.9906	2.0955
Netherlands	NLD	52800055	52806057	1	-0.6197	0.6515	0.9192	0.1487	-1.0018	0.533	-0.6595	-0.2726
Netherlands	NLD	52800055	52800355	1	0.9714	1.3697	0.8348	0.3809	-0.206	0.7727	-1.5537	-0.1563
Netherlands	NLD	52800055	52803915	1	0.3318	0.5317	0.0226	0.3755	-0.4733	0.6558	-0.1282	0.1216
Netherlands	NLD	52800055	52802487	1	0.45
Netherlands	NLD	52800055	52801870	0	-0.3572	-0.4136	0.0226	0.7113	-0.0757	0.7894	-0.0857	0.4777
Netherlands	NLD	52800055	52802491	0	1.3858	-0.4314	-0.3827	0.7113	-0.187	1.0062	0.3482	2.0955
Netherlands	NLD	52800055	52802531	0	1.0259	0.1852	1.1752	0.3474	0.4501	0.595	0.3473	1.515
Netherlands	NLD	52800055	52802384	0	0.3977	0.6608	-0.227	0.626	0.0216	0.7575	-0.1972	-0.959
Netherlands	NLD	52800055	52800236	0	1.0786	0.7789	0.9726	0.5377	-0.1459	0.851	0.3482	-0.7108
Netherlands	NLD	52800055	52804417	0	0.6626	1.1352	1.4187	0.3136	0.0592	0.3845	0.1693	0.839
Netherlands	NLD	52800055	52806126	0	1.5784	-0.6562	-0.227	0.7406	0.111	1.2705	-0.1026	0.1216
Netherlands	NLD	52800056	52800191	1	-0.4446	-0.0862	0.0226	0.9751	0.2068	1.2212	0.5755	0.1216
Netherlands	NLD	52800056	52806120	0	-0.2608	-0.0862	0.0226	0.8588	-0.5601	1.0062		-0.2503
Netherlands	NLD	52800056	52804751	1	-0.0473	2.6352	1.2867	1.2836	-1.8244	0.4303	-2.1355	-1.5298
Netherlands	NLD	52800056	52805840	1	0.0873	0.1997	-0.3802	-0.3484	-0.7042	0.1573	-1.2871	0.1216
Netherlands	NLD	52800056	52800006	1	-0.8408	-0.2662	-1.1926	0.095	-0.699	0.0174	-0.8483	-0.6353
Netherlands	NLD	52800056	52805136	1	0.4537	0.6724	-0.9084	0.0879	0.0197	0.619	-0.3912	-1.7277
Netherlands	NLD	52800056	52804380	1	-0.8534	0.3289	-0.4338	-0.0388	-0.9437	0.4544	-1.5848	-0.946
Netherlands	NLD	52800056	52806112	1	-0.3392	0.3052	-0.3827	0.6636	-0.7229	0.6363	0.3482	-0.5305
Netherlands	NLD	52800056	52802690	1	0.0457	0.0666	-0.5836	0.241	-0.4806	0.6559	0.3482	-0.4607
Netherlands	NLD	52800056	52806434	0	0.6086	-1.3452	0.0226	0.7113	-0.152	1.0654	0.5755	0.1216
Netherlands	NLD	52800056	52806118	0	-0.8208	-0.4488	-0.227	1.3926	0.2287	0.4394	-0.6852	0.1216
Netherlands	NLD	52800056	52805677	0	-0.3647	-0.0862	-0.4728	-1.7857	0.212	-0.2074	0.5755	0.6905
Netherlands	NLD	52800056	52803980	0	0.3845	0.6515	1.1381	-0.0685	-0.3774	0.8967	-0.4771	0.9097
Netherlands	NLD	52800056	52802919	0	-0.0053	2.6352	0.0226	0.1053	-1.3112	2.0634	0.5755	0.1216
Netherlands	NLD	52800056	52802955	0	-0.5903	-0.0862	-0.227	-0.2634	-0.9812	-0.8849	0.5755	-0.7816
Netherlands	NLD	52800056	52802916	0	1.2487	0.1276	1.2341	0.4099	-0.5069	1.1285	0.075	1.1013
Netherlands	NLD	52800056	52800416	1	1.2365	-0.0862	0.0226	1.2809	0.389	1.2678	0.3482	-0.4607
Netherlands	NLD	52800056	52805062	1	-0.2337	0.6544	0.7804	-0.2153	0.0033	0.8431	0.5755	-0.1865
Netherlands	NLD	52800056	52804286	1	-0.2781	1.7671	0.7162	0.4267	0.562	0.7655	0.5755	0.2546
Netherlands	NLD	52800056	52805267	1	0.0776	-0.4314	0.0226	-0.3546	0.0412	0.8042	0.3482	0.1216
Netherlands	NLD	52800056	52801819	1	0.5221	0.8149	-0.7638	0.6112	-0.7336	0.9071	-0.6852	-0.7496
Netherlands	NLD	52800056	52800667	1	0.0598	0.7763	0.8038	-0.2466	-0.0995	0.2058	-1.054	-0.8215
Netherlands	NLD	52800056	52804916	0	-0.2056	0.0789	0.7162	2.3737	1.7718	1.2833	1.3428	2.0955
Netherlands	NLD	52800056	52800459	0	0.6065	0.1395	-0.227	0.4343	0.2107	0.4903	0.5755	0.1959
Netherlands	NLD	52800056	52805433	0	-0.9339	-1.0212	-0.9607	0.3539	-0.24	0.5388	-0.176	-0.8198
Netherlands	NLD	52800056	52805109	0	-0.5087	2.6352	1.1752	0.6644	1.6252	1.3104	-0.5001	0.1216
Netherlands	NLD	52800056	52803640	0	-0.439	-1.3171	-1.2567	0.0936	-1.381	0.7969	-0.454	-0.4784
Netherlands	NLD	52800056	52804077	0	-0.3046	-0.2479	0.6496	0.1422	-0.0554	1.0022	0.5755	-0.1563
Netherlands	NLD	52800056	52801525	0	-0.8461	-0.0862	0.0226	0.491	0.2329	0.9036	0.5755	0.1216
Netherlands	NLD	52800056	52802454	0	-0.9926	0.0527	0.9726		-0.8949	0.3711	-0.6852	0.6559
Netherlands	NLD	52800056	52803596	0	0.5787	-0.3762	-0.7902	-0.0643	-0.0428	0.2317	-0.8044	0.4777
Netherlands	NLD	52800057	52804940	1	-0.158	-0.3829	0.7008	-0.2752	-0.719	0.2736	-1.5537	2.0955
Netherlands	NLD	52800057	52800478	1	1.1952	0.5266	0.0226	0.2769	-0.8753	0.221	-0.2821	-0.1563
Netherlands	NLD	52800057	52800748	1	-0.3277	1.1493	-1.0611	0.3291	0.0215	0.3666	-0.2821	-0.946
Netherlands	NLD	52800057	52805233	1	0.2739	0.5859	-0.7638	-0.5211	-0.3982	0.3221	0.2933	-0.8936
Netherlands	NLD	52800057	52805920	0	0.0231	0.5266	1.9359	0.4443	-0.2635	0.4957	0.0221	1.515
Netherlands	NLD	52800057	52805054	0	1.286	-0.0862	0.0226	0.5119	0.4259	0.5382	-0.3206	-0.2503
Netherlands	NLD	52800057	52800855	0	0.9435	0.5896	1.0955	-0.0588	-0.1484	-0.2544	-0.5428	1.2147
Netherlands	NLD	52800057	52803575	0	1.117	0.4485	1.1381	0.2767	0.2495	0.4718	-0.4948	0.4504
Netherlands	NLD	52800057	52802656	1	1.0058	-0.0862	0.0226	-0.261	-0.342	0.0506	-0.0817	-0.5251
Netherlands	NLD	52800057	52801488	1	0.0669	0.4034	-0.5907	0.1725	-0.4766	0.7071	-0.6997	-0.8443
Netherlands	NLD	52800057	52800397	1	0.3072	0.3875	0.4173	0.339	-0.4511	0.3488	-0.5802	1.3566
Netherlands	NLD	52800057	52800189	1	0.4581	0.5746	0.5347	0.6328	-0.464	0.9656	-1.0602	-0.1563
Netherlands	NLD	52800057	52802946	1	1.145	0.1276	0.8571	0.4122	0.5342	0.905	0.1648	2.0955
Netherlands	NLD	52800057	52803045	1	1.2055	0.6464	0.4173	0.1237	0.3249	0.9048	-0.4771	-0.4607
Netherlands	NLD	52800057	52802233	1	0.8161	-0.2662	0.0226	1.0125	0.5428	0.708	0.5755	-0.1563
Netherlands	NLD	52800057	52805886	1	0.4484	0.4012	0.0226	-0.2925	-0.5347	0.2499	-0.0987	-0.6959
Netherlands	NLD	52800057	52806336	1	0.7425	-0.7353	-1.5883	-1.0314	-1.3554	-0.4384	-0.6595	-1.7277
Netherlands	NLD	52800057	52800147	0	-0.7379	-0.4456	0.0165	-1.0138	-0.1645	0.2187	-0.4805	0.1216
Netherlands	NLD	52800057	52801611	0	0.9322	-0.2479	-0.227	0.1118	-0.6947	0.4868	-0.6599	-0.7108
Netherlands	NLD	52800057	52800343	0	1.0213	-0.2479	-0.4806	0.4436	-0.0459	0.5069	-0.0823	-0.4607
Netherlands	NLD	52800057	52804870	0	0.9958	0.7308	-0.3048	0.6488	0.1805	0.4479	1.1171	0.557
Netherlands	NLD	52800057	52803925	0	0.3999	0.5179	-0.227	0.871	-0.4731	0.8857	-0.3733	-0.2503
Netherlands	NLD	52800057	52806205	0	1.2721	1.3697	1.9359	-0.1614	0.3778	0.6127	1.4152	2.0955
Netherlands	NLD	52800057	52801619	0	-0.4158	-0.5994	0.0226	0.3451	-0.1336	0.7125	-1.5848	0.1824
Netherlands	NLD	52800057	52806051	0	0.9977	0.9454	1.036	-0.008	0.703	0.29	-0.6711	0.6314
Netherlands	NLD	52800058	52802418	1	0.6522	-0.4314	-0.5907	0.736	0.3379	0.4057	0.1693	-0.3297
Netherlands	NLD	52800058	52801463	1	-0.348	-0.1167	1.1381	0.0334	-0.7177	0.0211	-0.5208	-0.3856
Netherlands	NLD	52800058	52804783	0	0.536	-0.5994	-0.4246	1.3447	0.5246	1.0239	1.3617	-0.3013
Netherlands	NLD	52800058	52806015	1	-0.6413	0.957	1.9359	-0.144	-1.3916	-0.2473	-2.1355	-0.3368
Netherlands	NLD	52800058	52803475	1	-0.8428	-0.4314	-0.691	0.286	-0.6961	0.1793	0.1701	-0.959
Netherlands	NLD	52800058	52800791	1	-0.6654	0.1395	-0.9607	-2.6893	-0.8637	-0.0691	-0.6852	-0.4607
Netherlands	NLD	52800058	52803949	1	-0.5709	-0.0862	-0.0154	0.7871	0.42	1.5545	0.5755	0.1216
Netherlands	NLD	52800058	52803431	1	-2.1866	-0.0774	1.1752	0.2257	0.3825	1.366	-1.305	-0.3772
Netherlands	NLD	52800058	52801224	1	0.0403	0.2842	1.1381	-0.2443	0.1848	0.6897	-0.4948	1.3857
Netherlands	NLD	52800058	52802676	1	-0.5968	0.5315	0.3591	0.3861	-0.2001	0.5901	-0.1727	-0.2995
Netherlands	NLD	52800058	52800646	1	1.1689	-0.1759	-0.5034	0.0263	-0.3451	0.3122	-0.3876	0.1216
Netherlands	NLD	52800058	52802632	1	0.6276	0.468	-0.4806	0.2866	0.3075	0.5969	-0.6852	-1.0788
Netherlands	NLD	52800058	52800932	1	0.212	-0.0862	0.0226	0.7113	-0.4115	0.8807	0.5755	-0.959
Netherlands	NLD	52800058	52800670	0	-0.975	-0.948	-0.4728	-0.7797	-1.118	-0.5309	-1.0753	-0.1563
Netherlands	NLD	52800058	52803421	0	0.3085	-0.021	-0.227	0.3318	-0.3823	-0.2408	-0.5142	-0.1563
Netherlands	NLD	52800058	52804182	0	-0.3047	-0.0862	-0.2827	0.7113	-0.0331	1.0062	0.5755	0.1216
Netherlands	NLD	52800058	52805864	0	-1.0729	-0.5994	0.0226	0.1053	-0.0318	-0.1817	0.5755	0.1216
Netherlands	NLD	52800058	52802150	0	-0.3857	0.5404	0.0226	0.9007	0.7285	1.1071	0.5755	-0.2726
Netherlands	NLD	52800058	52805037	0	0.3937	0.5746	0.0226	0.7113	4.8357	0.9192	2.4277	2.0955
Netherlands	NLD	52800058	52805475	0	-0.6967	-0.7353	-0.6843	-0.1213	0.1713	0.3024	0.5755	-0.5305
Netherlands	NLD	52800058	52805312	0	0.1922	1.3697	0.4173	0.6489	-0.3991	0.8231	0.9911	0.9642
Netherlands	NLD	52800058	52801259	1	0.4488	1.7162	-2.664	0.1165	-1.0439	0.6349	0.0221	-1.9616
Netherlands	NLD	52800058	52800894	1	-0.7061	-0.5743	-0.8627	-0.016	-0.1545	0.0164	-0.6852	-0.7496
Netherlands	NLD	52800058	52802942	1	-0.4013	-0.9363	-1.1926	0.0473	-0.4658	0.4535	-0.6852	-0.7639
Netherlands	NLD	52800058	52802589	1	0.0469	2.6352	1.9359	0.5988	0.009	3.6292	0.5755	0.1216
Netherlands	NLD	52800058	52805393	1	-0.1414	-0.5743	-1.4747	-0.456	-0.9277	0.2517	-1.0722	-1.0061
Netherlands	NLD	52800058	52804990	1	-0.3908	0.0747	-0.6116	-0.0649	0.9825	1.5203	0.5755	2.0955
Netherlands	NLD	52800058	52805375	1	0.1354	-0.0862	0.0226	3.6039	0.1561	1.0062	0.0993	-0.409
Netherlands	NLD	52800058	52800625	1	-0.5902	2.6352	-0.227	-0.8189	-0.0713	1.0245	-0.1021	0.1216
Netherlands	NLD	52800058	52804968	0	0.7952	0.9349	0.586	-0.2742	-0.2097	0.3785	-0.9568	-0.1563
Netherlands	NLD	52800058	52801999	0	0.3306	0.9454	0.0226	-0.5585	-0.214	-1.6678	0.5755	-0.1563
Netherlands	NLD	52800058	52801852	0	0.2383	0.5746	0.9268	0.0116	1.0057	0.4636	1.8077	1.4234
Netherlands	NLD	52800058	52803237	0	0.6009	-2.9627	1.9359	-0.5571	-0.0887	-0.7368	0.5755	0.1216
Netherlands	NLD	52800058	52804683	0	0.3439	1.7162	1.9359	-2.6893	2.0614	-1.6678	2.4277	2.0955
Netherlands	NLD	52800059	52800167	1	-0.3958	-0.2662	-1.2954	0.6236	0.6679	0.7317	-1.0839	-0.5093
Netherlands	NLD	52800059	52805598	1	1.1234	1.1576	1.9359	-0.1362	0.4574	-0.3477	0.3482	0.4994
Netherlands	NLD	52800059	52806428	1	-1.8696	2.6352	1.9359	-0.0164	0.2814	0.8109	1.6338	2.0955
Netherlands	NLD	52800059	52806274	1	0.3415	-0.847	0.4173	0.1989	0.0639	0.1778	-1.305	-0.8936
Netherlands	NLD	52800059	52805042	1	0.0567	0.468	-0.2943	-0.4176	-0.4325	0.3129	-0.4771	-0.959
Netherlands	NLD	52800059	52801462	1	0.9105	-0.4203	-0.227	-0.1857	-0.5587	-0.0252	-0.6852	-0.7108
Netherlands	NLD	52800059	52802761	1	-0.1386	0.0634	-0.7902	0.2678	-0.1876	0.7062	-0.6852	-0.4607
Netherlands	NLD	52800059	52804226	0	0.4827	2.6352	1.9359	-0.9355	0.1423	0.3235	0.5755	2.0955
Netherlands	NLD	52800059	52802672	0	0.754	1.1352	1.2341	-0.0141	0.3312	0.436	-0.4358	1.2147
Netherlands	NLD	52800059	52804947	0	0.5371	0.5999	-0.1587	-0.5585	-0.3208	-0.0306	1.4834	0.1216
Netherlands	NLD	52800059	52804108	0	0.0574	-0.2479	0.0226	-0.3057	-0.3303	-0.1117	-0.216	-0.1563
Netherlands	NLD	52800059	52805839	0	0.8494	0.764	-0.0154	1.1277	0.5067	1.5618	0.5755	0.1907
Netherlands	NLD	52800059	52804513	1	0.7068	0.8655	0.4173	0.103	0.163	0.6243	0.5755	0.557
Netherlands	NLD	52800059	52805837	1	0.6204	-0.4203	-0.6843	-0.518	-0.7235	-0.106	-0.6852	-0.4607
Netherlands	NLD	52800059	52800658	1	1.0511	0.2086	-0.5034	-0.2932	-0.6158	0.2248	-1.1908	-0.1563
Netherlands	NLD	52800059	52802250	1	0.4089	-0.0862	-0.227	-0.7101	-0.2172	-0.568	-0.4771	0.1216
Netherlands	NLD	52800059	52800064	1	0.059	-0.6447	-1.0611	0.1416	-1.2398	0.29	-0.1722	-0.4607
Netherlands	NLD	52800059	52806142	1	0.8164	-0.2479	-0.227	0.3323	-0.3598	-0.1507	0.1701	-0.4607
Netherlands	NLD	52800059	52801591	1	1.4157	0.3289	0.0226	0.4104	0.1372	0.9045	-0.216	-0.1563
Netherlands	NLD	52800059	52802110	1	0.1296	0.7763	0.7162	0.2115	-0.582	0.4396	-0.1689	0.2546
Netherlands	NLD	52800059	52805285	1	1.3185	0.1828	0.8348	-0.5038	-0.265	-0.0062	-0.8488	-1.3141
Netherlands	NLD	52800059	52803603	1	0.868	0.3837	0.2753	0.209	-0.024	0.42	-0.6852	0.2286
Netherlands	NLD	52800059	52800245	0	0.0321	-1.3788	-0.227	-1.1118	-2.0325	-1.6678	-0.6852	0.1216
Netherlands	NLD	52800059	52804950	0	0.8874	0.9637	0.4173	0.2913	0.3747	0.2324	0.8038	0.557
Netherlands	NLD	52800059	52802327	0	0.7994	-0.2662	-0.5034	-0.5626	-0.1825	-0.0922	-0.8883	0.1216
Netherlands	NLD	52800059	52800464	0	-0.01	-0.0862	-0.5034	0.2335	-0.198	1.0427	0.5755	-0.4607
Netherlands	NLD	52800059	52802740	0	1.3884	0.9637	-0.4728	0.6944	0.2	0.4189	-0.8686	0.9097
Netherlands	NLD	52800059	52800385	0	1.3728	-0.0862	-0.227	-0.5595	-0.7768	-0.0864	-0.5974	0.1216
Netherlands	NLD	52800059	52802607	0	1.3198	-0.2479	0.0226	-0.2713	-0.2631	0.0884	0.1701	0.1216
Netherlands	NLD	52800059	52803626	0	0.8664	-1.3452	0.8801	0.2635	0.089	0.5494	0.5755	1.1508
Netherlands	NLD	52800059	52802792	0	0.9818	-0.7221	0.0226	-0.1287	-0.9378	-0.568	0.3482	0.1216
Netherlands	NLD	52800060	52803528	0	-1.3292	2.6352	1.0929	-1.522	0.4087	0.3488	1.5037	1.1232
Netherlands	NLD	52800060	52802824	1	-0.1717	0.0789	-0.7638	0.5387	-0.1015	0.8748	-0.6852	-0.7496
Netherlands	NLD	52800060	52805817	1	-0.9502	2.6352	0.5563	2.3816	1.356	1.3307	-0.4771	-1.6557
Netherlands	NLD	52800060	52801539	1	-0.2026	-1.6482	-0.6097	0.7129	0.4065	0.7152	-1.2871	0.1216
Netherlands	NLD	52800060	52802532	1	0.3878	-0.0862	0.0226	-1.2524	-0.2743	2.2433	0.5755	0.1216
Netherlands	NLD	52800060	52805373	0	-0.1574	-1.034	-1.2186	-0.9395	-0.9935	0.1529	-2.1355	-0.5251
Netherlands	NLD	52800060	52803649	0	-0.0695	0.5119	0.6592	-0.5096	-0.4367	0.3389	-0.9139	2.0955
Netherlands	NLD	52800060	52802374	0	0.4004	-0.7306	-0.227	0.226	0.22	0.6106	0.0447	-0.3297
Netherlands	NLD	52800060	52800558	0	-0.0281	-0.089	-0.691	0.3303	-0.4142	0.5995	0.1693	-0.959
Netherlands	NLD	52800060	52800328	0	0.1555	-0.2662	0.0226	0.7113	-0.2344	1.3352	0.5755	0.1216
Netherlands	NLD	52800060	52800678	0	0.4802	-0.2662	0.0226	-0.2327	0.345	-0.0642	0.5755	1.515
Netherlands	NLD	52800060	52804114	0	-0.2827	-0.2479	0.0226	0.7606	0.4231	0.9304	-0.4771	0.1216
Netherlands	NLD	52800060	52800688	0	0.655	0.3729	1.2899	0.0535	0.7338	0.665	-0.2821	1.0448
Netherlands	NLD	52800060	52806380	1	0.7585	0.1997	0.1058	-0.4937	-0.2525	-0.0207	-0.7838	-0.8333
Netherlands	NLD	52800060	52805897	1	-0.3502	-0.0862	-0.227	0.007	-1.2594	0.372	-0.6852	-0.7108
Netherlands	NLD	52800060	52805512	1	-0.5309	-0.6294	1.9359	-2.6893	-3.7095	0.8129	-0.178	-0.4607
Netherlands	NLD	52800060	52804158	1	-0.5108	-1.315	-0.227	0.5475	-0.339	0.5676	-0.6852	-0.2726
Netherlands	NLD	52800060	52804496	1	0.687	-0.0692	-0.4728	-0.1733	-0.5948	0.4087	-0.4948	-0.959
Netherlands	NLD	52800060	52802661	1	-0.5995	-1.0212	0.0226		-0.5099	-0.0378	-0.6852	-0.6924
Netherlands	NLD	52800060	52803542	1	0.1567	0.1852	0.0226	0.0475	-0.4366	0.4494	-0.0553	0.1216
Netherlands	NLD	52800060	52803858	1	1.5653	1.7162	1.0043	1.2751	1.4557	2.4514	0.5755	0.1216
Netherlands	NLD	52800060	52803829	1	0.3288	0.6424	0.7162	0.5958	0.5663	1.2837	-0.454	-0.4607
Netherlands	NLD	52800060	52800679	0	-0.9298	-0.9363	-0.227	-0.124	-0.8612	0.417	-0.414	-0.1563
Netherlands	NLD	52800060	52802018	0	-0.6959	-0.4998	-0.4246	-1.2793	-0.0154	0.4394	0.5999	-0.9943
Netherlands	NLD	52800060	52800113	0	-0.3496	-0.4314	-0.227	0.4349	0.1971	-1.6678	-0.216	-0.4607
Netherlands	NLD	52800060	52805809	0	1.0205	-0.4314	-0.227	-0.0605	-0.9928	-0.1169	-0.0352	0.1216
Netherlands	NLD	52800060	52806055	0	0.9735	-0.7327	-0.587	0.4588	-0.5786	0.6674	-0.2821	-0.5265
Netherlands	NLD	52800060	52800351	0	-0.4299	0.4435	0.0226	-0.3021	-0.1576	-1.6678	-0.4175	0.1216
Netherlands	NLD	52800060	52804460	0	0.6113	-2.9627	-1.1926	-2.6893	-3.7095	-0.8849	-0.6852	-1.1252
Netherlands	NLD	52800060	52801513	0	0.6365	-0.0862	-0.4728	-0.3285	-0.1328	0.4803	0.5755	0.4777
Netherlands	NLD	52800060	52805016	0	0.4362	0.7789	0.0226	1.14	0.5986	0.7934	0.5755	-0.3297
Netherlands	NLD	52800060	52800428	0	0.4493	1.1132	1.9359	-0.2438	0.7354	-0.1971	0.8107	2.0955
Netherlands	NLD	52800061	52806270	1	0.5957	-0.8802	-1.0611	0.2986	0.0803	0.5683	-0.4948	-0.7507
Netherlands	NLD	52800061	52800209	1	1.2188	0.7989	0.0226	0.4762	-0.5596	-0.0805	0.1701	-0.4607
Netherlands	NLD	52800061	52804257	1	1.0797	-0.6655	-0.442	0.522	-0.2933	-0.2679	-1.2835	-0.4377
Netherlands	NLD	52800061	52802357	1	-0.4543	-0.847	-0.7836	0.315	-0.8486	0.4384	-0.2668	-0.4784
Netherlands	NLD	52800061	52800401	1	1.3484	0.3289	0.0226	0.4508	0.0621	0.4896	-0.4771	-0.5005
Netherlands	NLD	52800061	52800490	0	0.9678	-0.0862	0.0226	0.0573	0.4636	0.8748	0.5755	0.1216
Netherlands	NLD	52800061	52803794	0	0.9439	-0.0862	0.0226	-0.3887	-0.3361	1.1502	0.5755	0.1216
Netherlands	NLD	52800061	52805882	0	1.0537	-0.7221	0.0226	-0.496	-0.6038	-0.0026	-0.414	0.1216
Netherlands	NLD	52800061	52804561	0	-0.0463	0.3151	0.0226	0.3026	0.154	0.9228	0.5755	0.8567
Netherlands	NLD	52800061	52802924	1	0.1205	-0.5743	-0.4806	0.3018	-0.4047	0.8255	0.0256	-0.3297
Netherlands	NLD	52800061	52804554	1	-0.5331	0.5836	0.4173	-0.0298	-0.1891	0.5196	0.075	0.4504
Netherlands	NLD	52800061	52801823	1	0.4121	-0.0862	-0.227	0.3639	-0.4506	0.5413	0.1701	-0.2503
Netherlands	NLD	52800061	52801204	1	0.5573	0.7989	0.1386	1.0945	0.8053	1.5264	-0.454	0.1959
Netherlands	NLD	52800061	52801919	1	-0.4169	-0.7221	-0.9607	-0.4469	-0.9647	0.5172	-0.6852	-0.959
Netherlands	NLD	52800061	52804964	1	0.1767	-0.2479	-0.9607	0.4372	-0.1688	0.4241	-0.3876	0.1216
Netherlands	NLD	52800061	52801778	1	0.1839	-0.0862	-0.227	0.7149	-0.0682	1.0546	0.3482	-0.959
Netherlands	NLD	52800061	52806061	1	0.6125	-0.2662	-0.3802	0.1097	-0.6461	0.6536	-0.4771	-0.4607
Netherlands	NLD	52800061	52804057	1	0.7195	-0.4203	-0.8627	-0.3864	-0.7265	0.549	-0.6852	-0.959
Netherlands	NLD	52800061	52803705	1	-0.7056	-0.2479	0.0226	0.2667	-0.2001	0.7149	0.5755	0.1216
Netherlands	NLD	52800061	52806291	1	-0.2582	-0.2662	-0.227	0.1732	-0.32	0.9471	0.0256	0.1216
Netherlands	NLD	52800061	52806111	1	-0.6801	-0.983	-0.9874	0.3284	-0.4938	0.7947	-0.9504	-0.4784
Netherlands	NLD	52800061	52805605	1	-0.4254	-0.983	-0.227	0.0518	-0.5794	0.406	-0.6852	0.1216
Netherlands	NLD	52800061	52802969	0	0.5082	0.0502	-0.227	0.5976	-0.0326	0.3146	0.0256	-0.2503
Netherlands	NLD	52800061	52802960	0	0.9401	-0.3501	1.9359	1.2379	0.8226	0.9159	0.5684	2.0955
Netherlands	NLD	52800061	52800216	0	-0.708	-0.4203	0.0226	0.2494	-0.6232	0.3401	-0.4801	0.1216
Netherlands	NLD	52800061	52801452	0	0.766	-0.1167	-0.4806	-0.2864	-0.9592	-0.2858	0.319	0.1216
Netherlands	NLD	52800061	52800808	0	1.0925	-0.0862	0.4173	0.1848	-0.4695	0.6411	-0.5832	-0.7108
Netherlands	NLD	52800061	52800922	0	0.8931	0.3151	0.3461	0.0374	-0.0698	0.4319	0.3473	0.6361
Netherlands	NLD	52800061	52801050	0	-0.0802	1.031	-0.829	-0.0245	0.1235	0.9102	0.3473	0.7627
Netherlands	NLD	52800061	52801389	0	0.9576	0.3289	1.4967	-0.3602	-0.0373	0.3808	-0.5832	0.1216
Netherlands	NLD	52800061	52805092	0	0.5104	-0.0692	0.0226	0.168	-0.2308	0.7651	0.0221	-0.1563
Netherlands	NLD	52800061	52801731	0	0.1365	-0.0862	-0.3802	0.1413	-0.4828	1.0315	0.5755	-0.1563
Netherlands	NLD	52800062	52805317	1	-0.7479	0.0634	-0.5034	-0.0558	-0.2315	0.5769	-1.0571	-0.6353
Netherlands	NLD	52800062	52803791	1	-0.0307	-0.9262	-0.5034	-0.1079	-0.4929	0.3848	-2.1355	-0.6912
Netherlands	NLD	52800062	52801269	1	-0.0229	-1.4093	0.3461	1.144	-0.0753	2.3478	1.6331	2.0955
Netherlands	NLD	52800062	52802984	0	-0.9452	0.1371	0.0226	0.2889	-0.6458	-0.2026	-0.7164	-1.1252
Netherlands	NLD	52800062	52805725	0	0.2792	1.1352	1.1381	0.2092	0.395	0.7066	0.1693	1.515
Netherlands	NLD	52800062	52805266	0	-0.2029	-0.4314	0.0226	-0.8679	-0.5259	0.2357	0.5755	0.1216
Netherlands	NLD	52800062	52800793	1	-0.5186	-0.4136	0.0226	-1.1734	0.4946	0.4783	0.5755	0.1216
Netherlands	NLD	52800062	52800046	1	0.1946	-0.0862	-0.9607	-0.6659	-0.3128	0.4534	-1.0753	-0.7496
Netherlands	NLD	52800062	52805226	1	0.2892	-0.2479	-1.0611	-0.1225	-0.7863	0.1642	-0.6852	-0.7496
Netherlands	NLD	52800062	52801051	1	-0.729	-0.5874	-0.5836	-0.4501	0.0643	0.5499	-0.0553	-0.7108
Netherlands	NLD	52800062	52805651	1	0.4774	-0.7162	0.0226	1.2836	2.1539	1.5706	0.5755	0.1216
Netherlands	NLD	52800062	52800614	1	0.4363	-1.0212	-1.0611	-0.0037	-0.6493	0.2543	-0.3876	-0.959
Netherlands	NLD	52800062	52800832	1	-0.3647	0.468	-0.5836	-0.8541	-1.5275	-0.8849	-0.6852	-0.8443
Netherlands	NLD	52800062	52802257	1	-0.0156	2.6352	1.9359	0.5673	-0.0559	0.6545	-0.3727	0.7627
Netherlands	NLD	52800062	52802721	1	0.444	0.4034	-0.4728	-1.0091	-0.5126	0.1544	0.1085	-1.1252
Netherlands	NLD	52800062	52800801	1	-0.1508	-0.0862	0.0226	0.0226	0.202	0.8875	0.0221	-0.1563
Netherlands	NLD	52800062	52802080	1	0.7186	-0.59	-1.0611	-0.6043	-0.4942	0.103	-0.414	-0.1563
Netherlands	NLD	52800062	52804446	1	-0.1203	-1.3452	0.0226	0.4645	-0.0519	-0.7368	-2.1355	-1.9616
Netherlands	NLD	52800062	52802295	1	0.3716	-0.3436	-0.2827	0.7216	0.7979	1.0706	-0.1026	0.1216
Netherlands	NLD	52800062	52802890	1	0.3005	0.5042	-0.9607	0.9557	0.0175	0.8316	-0.2517	0.2286
Netherlands	NLD	52800062	52804556	1	-1.2349	-1.0245	-0.691	-0.8301	-2.4298	-0.2942	-2.1355	-1.4637
Netherlands	NLD	52800062	52806447	0	-0.7987	-0.5743	0.0226	-0.4399	-0.3297	-0.8849	-0.1026	-0.1563
Netherlands	NLD	52800062	52806408	0	0.1982	-2.9627	-1.1657	0.394	-0.4977	0.4697	0.0221	1.1508
Netherlands	NLD	52800062	52803273	0	-0.2686	-0.0994	-0.3802	-0.1375	0.2708	-0.1379	0.5755	0.1216
Netherlands	NLD	52800062	52800835	0	-0.0857	-0.9363	-0.5836	0.5587	-0.0256	0.9851	-1.0839	-0.8411
Netherlands	NLD	52800062	52805036	0	0.0471	-0.5717	-1.1926	0.1978	-0.0355	0.373	-0.6852	0.2286
Netherlands	NLD	52800062	52801283	0	1.3081	0.9349	0.0226	-0.6491	0.1902	0.4586	0.0791	0.346
Netherlands	NLD	52800062	52802342	0	0.7649	0.7821	1.9359	-0.1242	0.9162	0.439	0.3415	1.515
Netherlands	NLD	52800062	52801449	0	0.112	0.3729	0.8877	-0.0151	0.3064	0.5223	1.0208	2.0955
Netherlands	NLD	52800062	52801645	0	0.2282	-0.2662	1.1381	-0.0786	0.0794	0.1047	0.1693	-0.6912
Netherlands	NLD	52800062	52800739	0	-0.3322	2.6352	1.9359	0.8413	0.5127	1.7477	0.0405	0.9444
Netherlands	NLD	52800062	52805041	0	-0.5879	-0.2479	0.0226	0.49	0.4223	0.7815	0.3482	0.1216
Netherlands	NLD	52800063	52803405	1	-0.4076	-0.7199	-0.7638	0.7184	-0.383	0.0421	-0.4948	-0.8028
Netherlands	NLD	52800063	52804792	1	-0.3331	0.2733	-0.4806	-0.622	-0.9018	0.5284	-0.9941	-1.4002
Netherlands	NLD	52800063	52805519	0	-0.772	-0.1621	1.1355	-0.5501	0.1017	-0.1652	1.5243	0.3101
Netherlands	NLD	52800063	52805318	0	-2.2887	-2.9627	-2.664	-0.3505	-0.6799	-1.6678	-0.6852	-2.5027
Netherlands	NLD	52800063	52802760	0	-3.0566	-0.4314	-1.1926	-2.6893	-0.1284	1.0062	0.5755	-0.3297
Netherlands	NLD	52800063	52802231	0	-0.8349	0.1125	-0.3827	-0.9367	-1.0518	-0.0755	-0.6852	-0.5079
Netherlands	NLD	52800063	52803033	0	0.4778	1.7671	1.9359	-0.4107	0.2537	0.6552	2.4277	0.7435
Netherlands	NLD	52800063	52803300	0	-0.4434	2.6352	1.036	0.0029	0.6019	0.2296	1.4995	1.0904
Netherlands	NLD	52800063	52801256	1	-1.6082	-0.5994	-0.5034	-1.6452	-0.4244	-0.5842	-0.2821	-0.6774
Netherlands	NLD	52800063	52804664	1	-2.5271	0.2086	-0.9557	-0.6441	-1.42	-0.0207	-2.1355	-1.5767
Netherlands	NLD	52800063	52806448	1	-1.2735	-1.0966	-0.7638	-0.5937	0.1956	0.3101	0.0256	-0.959
Netherlands	NLD	52800063	52804073	1	-0.5656	0.468	-0.4728	-0.144	0.4139	0.5032	-0.2668	-0.5475
Netherlands	NLD	52800063	52804329	1	-0.3847	0.2063	0.6407	-0.5542	-0.5332	-0.4427	0.1701	-0.3297
Netherlands	NLD	52800063	52802445	0	-1.7958	-0.2479	0.6496	-0.7986	0.8232	0.0698	0.5755	0.1216
Netherlands	NLD	52800063	52802925	0	-0.5326	-1.0155	1.2867	-2.6893	0.0464	0.0115	0.9628	1.1013
Netherlands	NLD	52800063	52803734	0	-1.6397	0.6515	-0.227	-0.0822	-0.1172	-0.568	2.0386	0.1216
Netherlands	NLD	52800063	52800109	0	0.9083	-0.2662	-0.227	-1.2589	-0.3779	-0.3646	-0.176	-0.5475
Netherlands	NLD	52800063	52803919	0	-0.879	-1.5097	-1.161	0.0964	-0.5202	0.5685	-0.9283	-1.3305
Netherlands	NLD	52800063	52803378	1	-1.0142	0.967	-1.1657	-0.3297	-0.5296	0.2615	-0.4624	-0.7639
Netherlands	NLD	52800063	52800783	1	-0.5828	-0.9363	0.3416	-0.3953	-0.5809	0.2028	-0.3907	-0.1563
Netherlands	NLD	52800063	52803724	1	-1.2398	-0.2479	-0.9607	-2.6893	-0.4224	-0.3646	-0.5832	-1.1405
Netherlands	NLD	52800063	52802241	0	-0.0978	-0.4025	0.8877	-0.7659	-0.2891	-0.1281	1.1417	0.149
Netherlands	NLD	52800063	52800659	0	-0.3504	-2.9627	-2.664	0.1242	-0.8419	-0.1672	-0.8738	-2.5027
Netherlands	NLD	52800063	52803688	0	-0.9907	-0.1735	-0.4806	-1.2502	0.2528	0.3195	-0.3733	-0.6912
Netherlands	NLD	52800063	52802641	0	-2.0511	-0.0905	0.0226	-1.3723	0.248	0.7114	0.5755	0.1216
Netherlands	NLD	52800063	52802306	0	-1.6435	0.9526	1.9359	-2.6893	0.2985	0.1962	0.9203	2.0955
Netherlands	NLD	52800064	52801087	1	-0.3318	0.2086	-1.7997	-0.1701	-0.5278	0.0511	-2.1355	-1.3017
Netherlands	NLD	52800064	52800542	1	0.1558	0.4435	0.8038	0.2125	0.5528	0.5895	0.3482	0.9097
Netherlands	NLD	52800064	52802368	1	-0.3603	-0.4136	-0.5034	-0.0806	-0.0948	0.4118	-0.2852	-0.7887
Netherlands	NLD	52800064	52803836	1	-0.6491	-0.9334	-0.7836	-0.3306	-0.8214	0.1764	-0.6852	-0.7108
Netherlands	NLD	52800064	52801418	1	-0.2895	-0.4314	-1.0611	0.1902	-0.3433	0.5702	-0.7045	-1.3017
Netherlands	NLD	52800064	52802535	0	0.4575	-0.2662	-0.8627	-0.6017	-0.4646	0.3172	-0.4948	-0.7363
Netherlands	NLD	52800064	52804136	0	-0.0306	-0.0862	1.2341	-0.9955	0.1443	0.4022	-0.1026	0.6377
Netherlands	NLD	52800064	52803201	0	-0.7822	-0.0862	-0.9607	-0.1242	-0.3527	0.1606	0.5755	-0.4784
Netherlands	NLD	52800064	52805972	0	-0.055	0.2656	0.9726	-1.1482	-0.0974	0.5922	-0.3912	0.9097
Netherlands	NLD	52800064	52804600	0	0.6632	-0.2662	0.0226	-0.216	0.3538	0.8884	0.075	0.4777
Netherlands	NLD	52800064	52806306	0	-0.9781	-0.4518	0.0226	0.0678	0.3271	-0.3883	-0.1026	-0.4607
Netherlands	NLD	52800064	52802068	0	0.1261	0.0282	-1.2062	-0.2059	-0.3921	0.2836	-1.054	-1.6492
Netherlands	NLD	52800064	52805369	1	-0.6475	-0.0862	0.4562	-0.2139	-0.4852	0.289	0.0208	-0.3297
Netherlands	NLD	52800064	52803623	1	0.1162	-0.2479	-1.0611	0.717	0.1169	0.5704	-0.216	-0.4607
Netherlands	NLD	52800064	52803555	1	0.2901	-0.0862	-0.5623	0.6022	-0.28	0.8639	0.3948	-0.2503
Netherlands	NLD	52800064	52801510	1	-0.2047	-0.0862	-0.4806	-0.2316	-0.8987	0.5355	-0.8657	-0.7108
Netherlands	NLD	52800064	52803061	1	0.8727	-0.6447	-0.5836	-0.5206	-0.7692	-0.159	-0.176	-0.6353
Netherlands	NLD	52800064	52804607	1	0.2896	-0.0862	-0.227	0.4999	-0.0073	0.6938	0.5755	0.1216
Netherlands	NLD	52800064	52803179	1	0.6635	-0.5847	-1.0611	0.2901	-0.0832	1.2102	-0.4771	-0.959
Netherlands	NLD	52800064	52801978	0	0.3204	-1.2858	-1.8395	-0.1069	-0.6437	0.2477	-1.2871	-0.3086
Netherlands	NLD	52800064	52801182	0	-1.0652	-0.2662	0.0226	-0.2801	-0.2979	0.2932	-0.5832	-0.4607
Netherlands	NLD	52800064	52802451	0	1.0032	0.9454	0.8961	-0.493	-0.1276	-0.421	1.1217	1.1232
Netherlands	NLD	52800064	52805698	0	0.0987	1.3697	0.0226	0.1682	0.1249	0.469	-1.5848	-0.3856
Netherlands	NLD	52800064	52801194	0	0.9174	-0.7306	1.9359	0.0964	0.6796	0.6798	0.1701	2.0955
Netherlands	NLD	52800065	52801880	0	0.3236	-0.4314	-0.5034	0.0991	-0.9707	-0.801	-2.1355	-0.8443
Netherlands	NLD	52800065	52800249	1	-0.6864	-0.0862	0.0226	0.3883	-0.0897	-0.8849	-0.6852	-0.7639
Netherlands	NLD	52800065	52803778	1	-1.3169	0.64	-0.3802	0.3244	0.1167	-1.6678	0.3482	-0.4607
Netherlands	NLD	52800065	52803351	1	0.2139	-0.0862	0.0226	0.3721	-0.7119	0.3387	-0.3876	-0.3297
Netherlands	NLD	52800065	52800600	1	0.7318	-0.2662	-0.227	-0.1427	-0.3967	-1.5939	0.5755	0.1216
Netherlands	NLD	52800065	52804025	1	-2.1403	0.9718	-1.3325	0.2571	0.1312	0.0696	-0.9711	-1.2688
Netherlands	NLD	52800065	52801308	0	-0.1816	-0.7815	-0.3802	-0.5854	-1.0132	-1.6678	-1.5537	-0.8443
Netherlands	NLD	52800065	52805161	0	0.7989	0.9349	1.9359	0.2589	0.0297	0.0641	1.1176	0.1216
Netherlands	NLD	52800065	52801545	1	-0.493	-0.0862	0.0226	0.3106	-0.2439	0.6242	0.3482	0.1216
Netherlands	NLD	52800065	52805027	1	0.0341	-0.59	0.8877	0.7102	-0.2681	0.3894	-0.6852	-0.4377
Netherlands	NLD	52800065	52804781	1	0.7711	0.2032	0.0226	0.5014	0.1046	-1.6678	-0.7867	0.1216
Netherlands	NLD	52800065	52805378	1	0.1935	-0.0862	-0.3827	-0.2363	-0.417	0.6526	0.9	0.2224
Netherlands	NLD	52800065	52802403	1	0.9752	-0.5847	-0.5034	-0.4765	-0.7459	-1.0529	-0.2852	0.1216
Netherlands	NLD	52800065	52805986	1	1.344	-0.8921	-1.4259	0.5197	-0.7994	-0.0571	-0.9936	-0.1563
Netherlands	NLD	52800065	52805410	1	-1.1275	-0.4314	0.0226	0.8473	-0.9538	0.4816	-0.1972	-0.2726
Netherlands	NLD	52800065	52800515	0	0.4583	0.8149	1.4967	0.3198	0.0176	0.8576	-0.0992	0.1216
Netherlands	NLD	52800065	52800860	0	0.2105	-0.4998	1.0433	-0.1129	0.0683	-0.0468	0.5755	0.1216
Netherlands	NLD	52800065	52804087	0	-0.2934	1.2587	1.0433	-0.1476	-0.7135	0.4541	1.2262	0.7864
Netherlands	NLD	52800065	52802777	0	1.1763	-0.0994	0.0226	0.2576	-0.1205	0.4478	1.1171	0.7864
Netherlands	NLD	52800065	52802125	0	-0.8754	-0.7221	-0.3802	0.3262	-0.1883	0.5561	0.075	-0.1563
Netherlands	NLD	52800065	52805562	0	0.5287	0.3427	-0.227	-2.6893	-0.0957	-0.5309	0.5755	0.1216
Netherlands	NLD	52800065	52801949	0	0.9342	0.2185	-0.5034		0.0207	-0.5309	-1.5848	0.1216
Netherlands	NLD	52800065	52800726	0	0.9288	-0.0862	0.0226	0.224	-0.2054	0.6514	0.5755	0.1216
Netherlands	NLD	52800065	52805679	0	1.2709	1.1352	0.0226	0.67	1.3858	0.7403	0.8038	0.1216
Netherlands	NLD	52800065	52802572	0	0.1419	-0.7221	-0.227	-0.3529	-0.6423	-0.2578	-0.3912	-0.3416
Netherlands	NLD	52800065	52805083	0	0.0671	2.6352	1.4967	-0.3077	0.3045	0.1546	0.9628	0.8136
Netherlands	NLD	52800066	52802954	1	-0.316	1.4003	-0.4338	-0.1711	-0.6624	0.4	-1.5848	-0.6544
Netherlands	NLD	52800066	52801812	1	0.267	-0.59	-0.227	-0.388	-0.7009	-0.1027	-0.1972	-0.8443
Netherlands	NLD	52800066	52803673	1	-1.0815	-0.5717	-0.227	0.0548	-0.7087	0.0696	0.5755	-0.1563
Netherlands	NLD	52800066	52802001	1	0.4401	-0.74	0.6407	-0.3201	-0.462	0.3956	-2.1355	-2.5027
Netherlands	NLD	52800066	52800093	1	-0.6346	-0.2479	-0.8627	0.5999	-0.1396	1.1321	-0.1282	-1.0913
Netherlands	NLD	52800066	52802705	1	-0.829	0.4061	0.1142	0.3981	-0.4085	1.1168	-2.1355	-1.274
Netherlands	NLD	52800066	52805722	1	-0.3298	-0.0862	0.0226	0.0185	-0.7346	0.6785	0.5755	0.1216
Netherlands	NLD	52800066	52800069	1	-0.8922	-0.0862	0.0226	0.0075	0.0602	-0.4427	0.5755	0.1216
Netherlands	NLD	52800066	52803209	1	-0.4057	1.7671	0.1386	0.3234	0.2411	2.4719	-0.3912	-0.2503
Netherlands	NLD	52800066	52804709	0	0.7813	-0.5133	1.1355	-0.0451	0.1766	0.044	-0.4771	2.0955
Netherlands	NLD	52800066	52801590	0	0.6533	0.2607	0.0226	-0.2166	0.134	0.4325	0.5755	-0.1563
Netherlands	NLD	52800066	52800001	0	-0.6617	-0.8357	-0.3802	0.2949	-0.5116	0.2967	0.3482	-0.222
Netherlands	NLD	52800066	52805219	1	-0.3104	-0.0862	-0.5907	0.8519	-0.0837	1.1087	-0.6852	-1.3848
Netherlands	NLD	52800066	52804320	1	-0.5479	-0.0862	-0.7638	-0.7629	-0.8226	-0.3164	-0.2821	0.2546
Netherlands	NLD	52800066	52806357	1	-0.4146	-0.0192	-0.9607	0.2483	0.1583	0.8216	-0.5974	-0.1563
Netherlands	NLD	52800066	52804098	1	-1.0353	-0.2479	0.0226	-0.316	-0.7906	0.3689	0.5755	-0.8119
Netherlands	NLD	52800066	52803584	1	0.8093	-0.0862	0.0226	0.0721	0.1569	0.4698	-0.9346	-0.4607
Netherlands	NLD	52800066	52803402	1	-0.0784	-0.4314	0.0226	0.1742	-0.8474	0.6349	-0.5974	-0.1563
Netherlands	NLD	52800066	52801937	1	-1.165	-0.4314	0.0226	0.0902	-0.9144	0.4728	-0.3237	-0.4607
Netherlands	NLD	52800066	52806410	1	-1.1408	1.3697	-1.1657	-0.2776	-0.0447	0.5165	-0.6852	-0.4607
Netherlands	NLD	52800066	52801636	1	0.8013	-0.5717	-0.7183	-0.0352	-0.0353	0.7657	-0.6852	0.1216
Netherlands	NLD	52800066	52804305	1	-1.1868	-0.4456	-0.3827	0.3027	-0.1485	0.6942	-0.3907	-0.2726
Netherlands	NLD	52800066	52804643	1	-0.2038	-0.7815	0.0226	1.2502	0.1816	0.4513	0.3482	-0.5475
Netherlands	NLD	52800066	52805553	1	0.8523	-1.0325	-1.1134	0.2163	-0.3899	0.7045	-2.1355	-1.6492
Netherlands	NLD	52800066	52805262	1	0.1417	0.1852	0.4173	-0.1491	-1.07	0.4021	-0.0817	-0.2726
Netherlands	NLD	52800066	52801501	1	-0.1481	-0.2662	-0.227	0.7342	-0.5993	1.0432	-0.6852	-0.7496
Netherlands	NLD	52800066	52802539	1	-0.0759	-0.0834	-0.1627	1.6091	-0.0653	1.3879	-0.0551	-0.1884
Netherlands	NLD	52800066	52803587	0	-1.0291	0.235	0.4683	-2.6893	-0.0274	-0.1524	-0.4805	-0.6195
Netherlands	NLD	52800066	52804827	0	-0.1145	-0.85	-0.3827	0.1579	-0.635	0.5078	-0.4801	0.1216
Netherlands	NLD	52800066	52801008	0	-0.1733	-1.3452	0.0226	0.7113	0.9846	1.0062	0.5755	0.1216
Netherlands	NLD	52800066	52806455	0	-0.7786	0.3803	1.2341	0.2737	0.0347	0.62	0.2595	2.0955
Netherlands	NLD	52800066	52804434	0	-0.3711	-0.2479	-0.3802	1.2836	-0.6424	0.7475	0.0215	0.1216
Netherlands	NLD	52800067	52805146	0	-0.5064	0.8655	1.2341	-0.0136	0.4285	0.188	0.5755	1.515
Netherlands	NLD	52800067	52801486	1	0.0234	0.3427	-0.8807	-0.0771	-0.963	0.2864	-2.1355	-0.6912
Netherlands	NLD	52800067	52806082	1	-0.7982	-0.2479	-0.227	-2.6893	-0.6103	-0.1524	-0.6852	-0.9299
Netherlands	NLD	52800067	52803896	1	-0.3305	1.0508	-0.4338	-1.7857	-0.4697	0.1082	-0.1026	-0.7108
Netherlands	NLD	52800067	52801962	1	-0.597	-0.7221	-0.7836	-0.0558	-0.7991	0.4058	-0.6852	-0.9943
Netherlands	NLD	52800067	52803715	1	-0.9762	-0.4314	-0.5836	-0.2897	-0.5726	0.268	0.0447	-0.959
Netherlands	NLD	52800067	52806035	1	1.5307	2.6352	1.4967	0.6094	1.3138	1.196	0.9542	2.0955
Netherlands	NLD	52800067	52803040	1	1.0436	0.3398	-0.0951	-0.3698	-1.0304	0.1932	-0.9106	-0.7108
Netherlands	NLD	52800067	52802446	1	-1.3976	-0.7221	-0.7836	-0.1007	-0.0812	0.4402	0.0221	0.1216
Netherlands	NLD	52800067	52802538	0	-0.6889	-0.3285	-0.7249	-2.6893	0.3551	0.1012	0.2287	2.0955
Netherlands	NLD	52800067	52805521	0	0.3898	0.5859	1.4967	-0.3098	-7.00E-04	0.5617	0.1693	2.0955
Netherlands	NLD	52800067	52801727	0	-0.5916		-0.9607	-1.2044	0.0423	0.2347	-1.4019
Netherlands	NLD	52800067	52802734	0	1.0613	-0.2662	-0.227	0.8957	-0.1343	0.2891	0.0256	-0.4607
Netherlands	NLD	52800067	52800369	0	-0.1039	0.363		-1.8811	-2.058		2.4277	1.0383
Netherlands	NLD	52800067	52803114	0	0.045	1.3697	0.6907	0.3234	-0.1122	-0.5309	0.5755	1.2147
Netherlands	NLD	52800067	52802240	0	0.6702	-0.2662	0.0226	0.5584	-0.2586	0.7688	0.5755	0.1216
Netherlands	NLD	52800067	52803035	0	-0.2558	0.0502	0.0226	-0.2406	0.2651	0.2919	0.5755	0.1216
Netherlands	NLD	52800067	52806439	1	-0.4084	0.2032	-0.2943	0.0678	-0.9353	0.0638	-0.0553	-0.4607
Netherlands	NLD	52800067	52803664	1	0.4876	1.7671	0.7162	0.0622	0.1321	0.5991	0.3482	0.4725
Netherlands	NLD	52800067	52805931	1	-0.4306	-0.2479	-0.227	-0.1975	-0.6613	0.4258	0.3482	-0.1563
Netherlands	NLD	52800067	52801831	1	0.4556	0.0789	-0.7638	0.2453	-0.0094	-0.2607	-0.6852	-1.0788
Netherlands	NLD	52800067	52802044	1	0.6047	1.3697	0.7398	0.4515	-0.1675	0.1201	-0.0857	0.1216
Netherlands	NLD	52800067	52806438	0	-1.1587	-1.2191	-1.7997	-1.3723	-0.889	-1.6678	-0.5355	-1.3017
Netherlands	NLD	52800067	52802059	0	0.6904	-0.2479	-0.9607	0.3908	-0.4315	0.636	-0.1026	-0.4607
Netherlands	NLD	52800067	52800596	0	-0.4692	-1.0197	1.0929	-0.1028	0.0284	0.331	-0.0553	0.1216
Netherlands	NLD	52800067	52801069	0	-0.2809	1.1132	-0.442	1.7511	0.1712	1.2269	1.1417	0.5256
Netherlands	NLD	52800067	52801579	0	0.4398	-0.4314	0.0226		0.1387	0.3154	0.5755	0.1216
Netherlands	NLD	52800067	52804420	0	1.0369	-0.9399	-0.227	0.3321	-0.7796	0.8998	-0.5832	-0.8443
Netherlands	NLD	52800068	52801761	1	-0.1288	2.6352	1.2867	-0.42	-0.5291	0.2386	1.4793	1.515
Netherlands	NLD	52800068	52800675	0	-0.9327	0.2086	0.0416	0.1871	-0.1416	0.9687	1.0897	0.8806
Netherlands	NLD	52800068	52803612	1	-0.8804	0.5266	-0.9607	0.5095	-0.3604	0.6558	-0.8883	-0.7108
Netherlands	NLD	52800068	52803482	1	-0.4341	-0.0862	-0.227	0.5494	-0.5443	0.5815	-0.8686	-0.8443
Netherlands	NLD	52800068	52804443	1	0.9323	0.6464	-0.9807	0.7061	0.0225	1.2383	-0.2852	-0.1178
Netherlands	NLD	52800068	52803168	1	-1.8581	-0.5034	-0.7902	0.0731	-0.6786	0.6336	-0.6852	0.3216
Netherlands	NLD	52800068	52803679	1	-0.9196	-0.7691	-0.227	0.3267	-0.5163	0.4643	0.1693	0.1216
Netherlands	NLD	52800068	52801630	1	0.7362	0.7946	-0.335	0.0451	-0.9891	0.9095	-0.3055	-0.1563
Netherlands	NLD	52800068	52806334	1	0.894	0.8046	-0.7638	0.3325	0.1522	1.4102	-2.1355	-0.5251
Netherlands	NLD	52800068	52805734	0	-0.0141	2.6352	0.9247	0.5433	0.1007	0.5516	0.8038	0.1216
Netherlands	NLD	52800068	52804799	0	0.5081	-0.2662	0.0226	-0.0243	-0.042	0.26	0.1693	0.557
Netherlands	NLD	52800068	52803795	0	-0.3919	-0.4203	-0.4728	0.773	-0.1922	1.5721	-0.6852	-0.5251
Netherlands	NLD	52800068	52800513	0	-0.4028	-0.7221	0.0226	0.3692	-0.37	1.1797	-0.2004	0.1216
Netherlands	NLD	52800068	52806194	0	-0.8897	-0.6065	1.4967	0.5266	0.0409	0.5633	-0.1188	2.0955
Netherlands	NLD	52800068	52806264	0	0.2061	-0.2479	-0.0154	0.7113	0.7088	0.7393	0.5755	0.1216
Netherlands	NLD	52800068	52804927	1	1.0965	-0.0862	-0.1744	0.1767	-0.7294	0.1733	0.775	-0.4784
Netherlands	NLD	52800068	52801813	1	-0.0083	-0.0862	0.0226	0.3344	0.0123	1.917	-0.1722	-0.2503
Netherlands	NLD	52800068	52801228	1	-0.3379	-0.2662	0.0226	0.1922	-0.2254	0.4304	-0.6852	-0.4607
Netherlands	NLD	52800068	52804032	1	0.8673	0.468	0.8877	-0.1814	-0.2653	0.5724	0.0256	-0.1865
Netherlands	NLD	52800068	52801996	1	0.6086	1.7162	-0.2866	0.6993	0.0126	1.0783	-2.1355	0.8925
Netherlands	NLD	52800068	52800286	1	0.3063	-0.4203	-0.227	0.2376	0.0488	0.1697	-0.4771	-0.959
Netherlands	NLD	52800068	52805028	1	-0.7683	-0.2662	-0.5034	0.4521	0.0722	0.9473	-2.1355	-0.1563
Netherlands	NLD	52800068	52801981	1	1.1374	1.7162	0.0226	-0.3426	-0.0201	0.2872	0.1701	2.0955
Netherlands	NLD	52800068	52805110	1	-0.4391	-0.0862	0.0226	0.2002	-0.3285	0.3274	0.0256	-1.0913
Netherlands	NLD	52800068	52803865	1	0.3341	0.5946	-1.1996	0.3052	-0.062	0.7624	-1.2624	-1.7277
Netherlands	NLD	52800068	52802436	1	-0.2286	2.6352	1.4967	0.925	-0.2716	1.5509	-0.8012	0.9097
Netherlands	NLD	52800068	52803556	1	-1.009	0.3427	0.5833	-0.0698	-0.7825	0.3021	0.1701	0.839
Netherlands	NLD	52800068	52806174	1	-0.5703	0.8079	1.4967	0.4088	-0.2775	0.5021	0.1701	1.515
Netherlands	NLD	52800068	52801922	1	0.5959	-0.4314	0.0226	0.7113	-0.7302	0.8884	0.5755	0.1216
Netherlands	NLD	52800068	52800911	0	1.3347	2.6352	1.9359	3.6039	2.5807	3.6292	2.4277	2.0955
Netherlands	NLD	52800068	52805510	0	-1.197	0.2607	0.1626	0.3506	-0.0378	0.9359	0.5755	-0.1563
Netherlands	NLD	52800068	52800967	0	0.4759	-0.4314	0.0226	0.5151	0.2924	1.1618	-0.4801	0.1216
Netherlands	NLD	52800068	52801926	0	0.9053	0.1852	-0.227	0.4062	0.2425	0.465	0.5755	0.1216
Netherlands	NLD	52800069	52803086	0	1.2763	-0.8802	0.0226	-1.0314	0.1065	-0.8437	-0.3912	0.1216
Netherlands	NLD	52800069	52804583	1	1.0612	-0.0862	-0.8627	-0.1161	-0.8163	0.1625	-0.7867	-0.5305
Netherlands	NLD	52800069	52803746	1	0.99	-0.2479	0.0226	0.6965	0.5349	0.6917	0.3482	0.1216
Netherlands	NLD	52800069	52800790	0	1.4989	-0.7255	0.9726	-0.0935	-0.3551	-0.2785	-1.0753	1.4234
Netherlands	NLD	52800069	52804100	0	1.5776	-0.4314	-0.227	0.5131	-0.4931	-0.4795	0.1648	0.1216
Netherlands	NLD	52800069	52804334	0	0.5302	-0.2479	0.0226	-0.0611	-0.5528	-0.1753	0.5755	0.1216
Netherlands	NLD	52800069	52804541	0	1.3767	-0.0323	0.0226	0.1605	0.5998	0.2793	-0.6203	0.4777
Netherlands	NLD	52800069	52800888	1	1.4042	-0.0862	-0.3802	0.0372	-0.2244	0.1786	-0.4771	-0.1563
Netherlands	NLD	52800069	52800100	1	1.1592	0.9454	0.0226	0.3212	-0.0995	0.1842	-0.7867	-0.2503
Netherlands	NLD	52800069	52801647	1	0.889	-0.6989	-0.335	-0.2332	-0.7398	-0.2306	-1.5848	-0.8443
Netherlands	NLD	52800069	52800995	1	1.3073	-0.4314	0.0226	0.4466	-0.0657	0.1047	0.5755	0.1216
Netherlands	NLD	52800069	52805489	1	1.4564	-0.2479	0.0226	0.3047	-0.5757	0.6478	-0.3876	-0.4607
Netherlands	NLD	52800069	52805943	1	1.1532	0.0566	-1.6079	0.4123	-0.2147	0.4649	-0.4771	-1.0788
Netherlands	NLD	52800069	52803216	1	1.1073	-0.9334	-0.9607	-0.1601	-1.1032	-0.219	-0.6852	-0.4607
Netherlands	NLD	52800069	52800319	1	0.6573	-1.5472	-1.2637	-0.1999	-0.8715	0.5547	-2.1355	-0.6924
Netherlands	NLD	52800069	52800634	1	1.6859	-0.9443	-0.9607	0.3793	-1.0084	0.3863	-1.5848	-0.0998
Netherlands	NLD	52800069	52802816	1	1.3102	-0.59	0.0226	0.1529	-0.5975	-0.4562	-0.216	-0.4607
Netherlands	NLD	52800069	52804592	0	0.5252	-0.2479	0.0226	0.8843	0.4136	1.1681	0.0256	0.1216
Netherlands	NLD	52800069	52804941	0	1.2863	0.7062	1.9359	0.8353	0.572	0.9654	2.4277	2.0955
Netherlands	NLD	52800069	52806231	0	0.3534	0.2118	1.1381	0.0875	-0.5101	0.3369	-1.2106	1.2147
Netherlands	NLD	52800069	52803615	0	1.7871	-0.563	-0.227	-0.0092	-0.1675	-0.3435	0.0256	0.1216
Netherlands	NLD	52800069	52803176	0	1.5411	-0.2479	0.0226	0.4204	0.8326	1.2106	0.1693	0.1216
Netherlands	NLD	52800069	52804967	0	1.6688	-0.5106	1.4967	0.0043	0.226	0.2511	0.0221	2.0955
Netherlands	NLD	52800069	52804694	0	0.8306	-0.2662	0.0226	0.3731	-0.4934	0.3433	-0.5178	-0.7317
Netherlands	NLD	52800069	52804371	0	1.6374	0.2032	-0.3802	0.423	0.3338	0.4282	0.5755	0.1216
Netherlands	NLD	52800069	52802987	0	-0.6657	0.2032	0.0226	0.4994	0.6283	0.7656	0.5755	0.1216
Netherlands	NLD	52800069	52801948	1	1.0197	-1.3464	-1.161	0.2932	-1.2537	0.3336	-0.6852	-1.1405
Netherlands	NLD	52800069	52804080	1	0.8677	0.7211	1.9359	0.6862	0.9779	0.7777	1.802	2.0955
Netherlands	NLD	52800070	52803716	0	-0.5857	0.468	0.6825	0.177	-0.235	0.7972	-0.1727	0.7627
Netherlands	NLD	52800070	52803512	1	0.8036	2.6352	-0.829	3.6039	0.0798	3.6292	1.6338	-0.945
Netherlands	NLD	52800070	52800344	1	0.7169	0.9349	1.0433	0.9988	0.2105	0.9098	1.1176	-0.4607
Netherlands	NLD	52800070	52805301	1	1.0699	-0.2741	0.4173	0.333	-0.874	0.4338	-0.4801	-0.4607
Netherlands	NLD	52800070	52801390	1	1.4048	-0.0862	-0.691	0.447	-0.4573	0.5154	-0.6852	-0.6585
Netherlands	NLD	52800070	52803278	0	-0.563	-0.2479	0.0226	1.0722	0.509	1.7401	1.4152	-0.6544
Netherlands	NLD	52800070	52803776	0	0.8054	-0.7269	1.1381	0.4525	-0.4131	0.8158	1.6284	0.833
Netherlands	NLD	52800070	52800723	0	-0.0764	0.3289	-0.227	-0.025	0.1604	0.2587	-0.0823	-0.1563
Netherlands	NLD	52800070	52806135	0	0.6712	-0.0862	0.0226	0.4614	0.4461	1.1312	-0.6852	-1.0788
Netherlands	NLD	52800070	52806192	1	1.1089	0.7763	-1.2044	0.1078	0.6197	0.6167	2.4277	-0.6195
Netherlands	NLD	52800070	52800673	1	1.0398	-0.5847	-1.0611	0.3561	-0.1246	1.3837	-1.0571	0.4504
Netherlands	NLD	52800070	52801108	1	1.3773	0.5976	0.0226	1.3254	2.0116	1.7291	0.3482	0.1216
Netherlands	NLD	52800070	52805713	1	0.5603	1.1493	-0.408	0.3836	0.2624	0.651	-0.2821	-0.5461
Netherlands	NLD	52800070	52805727	1	0.6259	-0.2479	-0.4728	0.3146	0.196	0.8027	-0.1972	-0.7108
Netherlands	NLD	52800070	52804701	1	0.954	0.2607	0.0226	0.6262	-0.7717	0.9061	-0.4771	-0.5475
Netherlands	NLD	52800070	52803318	1	0.9153	-0.5743	-0.691	0.3651	-0.4331	0.7818	-0.1722	-0.6959
Netherlands	NLD	52800070	52806288	1	0.06	0.115	-1.1412	0.4818	-0.5122	0.8315	-0.5974	-0.2503
Netherlands	NLD	52800070	52804634	1	1.2446	0.792	-0.6587	-0.1137	-0.1171	0.5129	-1.2665	0.9883
[truncated: 3,386 more rows]
