# Supplementary material for: Antecedents of adolescent students’ ICT self-efficacy: The ICT dataset
Source: Data Brief. 2020 Oct 22;33:106437. doi: 10.1016/j.dib.2020.106437 (PMC7644865; doi:10.1016/j.dib.2020.106437)
Supplement: Supplementary file 1 [file mmc1.zip › New_Zealand.csv]

CNTRYID	CNT	CNTSCHID	CNTSTUID	ST004D01T	ESCS	INTICT	COMPICT	HOMESCH	ENTUSE	USESCH	SOIAICT	AUTICT
New Zealand	NZL	55400001	55405014	1	0.5026	-0.8419	-0.6241	0.7113	-1.1799	1.0062	0.5755	-0.2503
New Zealand	NZL	55400001	55404629	0	-0.224	0.1411	1.9359	-2.6893	0.3197	-0.0103	0.5755	-0.0867
New Zealand	NZL	55400001	55403209	1	-0.0776	-0.4203	-0.7638	0.0296	-0.614	-0.5639	-0.216	-0.7108
New Zealand	NZL	55400001	55401884	1	-1.3077	-0.0973	0.0226	-0.3415	-0.0869	0.6931	0.1701	0.4504
New Zealand	NZL	55400001	55404807	1	-1.0878	-0.0862	0.0226	-1.1286	0.1039	-0.0566	0.0256	-0.1563
New Zealand	NZL	55400001	55406160	1	0.3383	-0.1968	0.4173	-0.0523	0.1989	0.1258	-0.1972	-0.1563
New Zealand	NZL	55400001	55402251	1	0.0822	0.6724	0.4173	1.0126	1.8358	3.6292	0.5755	0.1216
New Zealand	NZL	55400001	55403953	1	-0.8589	-0.8379	-0.227	0.0029	-0.6805	-0.027	-0.216	-0.1563
New Zealand	NZL	55400001	55405618	1	-0.8532	0.3178	-0.8627	0.6342	-0.88	0.7283	0.3424	0.1216
New Zealand	NZL	55400001	55405635	1		-0.4314	0.0226	-2.6893	-0.86	0.9192	0.0221	0.1216
New Zealand	NZL	55400001	55406109	1	0.341	-0.2479	0.0226	0.1717	-0.5785	0.1624	-2.1355	-1.3639
New Zealand	NZL	55400001	55401462	1	0.2695	-0.7221	-0.227	-0.1436	-0.8824	0.0117	-0.6852	-0.7496
New Zealand	NZL	55400001	55400217	1	-0.3683	-0.0862	0.0226	1.2836	0.0119	1.2303	0.5755	0.1216
New Zealand	NZL	55400001	55404095	1	-0.7141	-0.0862	0.0226	0.1328	0.1919	0.6384	0.8038	0.1216
New Zealand	NZL	55400001	55402636	0	-0.5351	-0.2662	0.0226	0.7113	0.6408	0.7877	0.5755	2.0955
New Zealand	NZL	55400001	55406177	0	-0.2069	0.9304	0.1453	-0.374	-0.269	0.0412	0.8038	1.0448
New Zealand	NZL	55400001	55402285	0	-0.7214	2.6352	1.9359	-0.4176	0.6774	0.814	1.2302	1.515
New Zealand	NZL	55400001	55401368	0	-1.0435	-1.6059	0.3461	-0.4881	0.5861	0.6376	0.5755	0.1216
New Zealand	NZL	55400001	55400867	0	-0.0992	1.1132	0.0226	-2.6893	0.1234	0.5501	0.5755	0.1216
New Zealand	NZL	55400001	55402323	0	-0.507	-1.4806	-1.015	0.3551	-0.1839	0.9225	-0.8392	-0.6959
New Zealand	NZL	55400001	55401310	0	0.2971	-0.7221	0.0226	0.2629	-0.6319	0.3019	0.1693	-0.1563
New Zealand	NZL	55400001	55401228	0	0.3956	2.6352	-0.1164	3.6039	4.8357	3.6292	0.8038	-0.5461
New Zealand	NZL	55400001	55400706	0	0.2054	-0.4314	0.0226	-2.6893	-0.4391	-0.0766	0.5755	0.1216
New Zealand	NZL	55400001	55404808	0	-0.8935	1.3697	1.9359	0.4234	0.5972	0.8054	1.836	2.0955
New Zealand	NZL	55400002	55402663	0	0.3867	-0.4314	0.0226	-0.6017	-0.0074	0.5475	0.5755	0.1216
New Zealand	NZL	55400002	55402518	1	-1.522	-0.4203	-0.3802	0.5522	0.6275	0.6849	-0.4801	0.1216
New Zealand	NZL	55400002	55402296	1	0.2574	-0.59	0.4173	-0.0063	-0.2166	0.5378	0.1693	0.1216
New Zealand	NZL	55400002	55405583	1	0.3079	0.468	-0.1587	-0.315	0.1471	0.4772	-0.216	0.2224
New Zealand	NZL	55400002	55402817	1	-0.7675				-2.2714
New Zealand	NZL	55400002	55403659	0	-1.4082
New Zealand	NZL	55400002	55402271	0	-0.963	-1.1391	0.0226	-0.7688	-1.7511	-1.6678	-0.5832	0.0426
New Zealand	NZL	55400002	55403386	0	0.5216	-0.4314	1.2867	-0.0598	-0.3391	0.2207	-0.6852	0.833
New Zealand	NZL	55400002	55405262	0	-0.0382	-0.0088	0.0226		-0.3182	0.0398	0.5722	1.1508
New Zealand	NZL	55400003	55405476	1	-1.5826	1.1306	1.1752	-0.6652	-0.1586	-0.1652	-2.1355	-0.0625
New Zealand	NZL	55400003	55404670	0	-0.4091	2.6352	0.0226	-2.6893	-0.0253	3.6292	-0.6852	0.1216
New Zealand	NZL	55400003	55405505	1	0.3287	-0.0862	-0.4806	-0.3107	-0.5269	0.9288	-1.0571	-1.2412
New Zealand	NZL	55400003	55405878	1	-0.7776	-0.7757	0.7162	0.5009	-0.2795	0.4964	-1.1908	-1.4184
New Zealand	NZL	55400003	55404066	1	-0.0414	-0.7221	0.0226		-0.3909	0.4801	-0.5974	-0.1314
New Zealand	NZL	55400003	55400183	1	0.1525	-0.59	0.4173	-0.2937	-0.6686	0.3727	-0.5832	-0.4607
New Zealand	NZL	55400003	55401446	1	0.3442	-0.5743	0.4173	0.146	-0.3916	0.3673	-1.5848	-0.5005
New Zealand	NZL	55400003	55405393	1	-1.6888	-0.2479	-0.3827	0.2643	-1.7663	0.3303	-1.0602	0.1216
New Zealand	NZL	55400003	55401316	1	0.8108	-0.5847	-0.4728	0.9449	-0.5779	0.3716	0.5755	0.1216
New Zealand	NZL	55400003	55403797	0	0.3264	-0.8264	0.9192	-0.4974	0.0469	0.0622	0.3482	0.9097
New Zealand	NZL	55400003	55403424	0	0.8475	2.6352	1.9359	1.2836	0.6726	1.5833	2.4277	2.0955
New Zealand	NZL	55400003	55405300	0	0.0934	0.7308	-0.5759	0.3516	0.186	0.5543	0.5755	0.1907
New Zealand	NZL	55400003	55401082	0	0.7316	-0.4488	1.9359	1.2309	0.8708	1.1927	0.5755	1.515
New Zealand	NZL	55400003	55401986	0	-1.2458	-0.59	0.0226	0.2707	0.2324	0.423	-0.1727	-0.6774
New Zealand	NZL	55400004	55401296	1	0.9383	-0.0862	-0.7638	0.7456	-0.0227	0.8984	0.5755	-0.3086
New Zealand	NZL	55400004	55400600	0	0.4207	2.6352	0.8038	0.6268	0.5645	1.0457	0.5755	1.515
New Zealand	NZL	55400004	55400919	0	1.0967	-0.0862	-0.227	0.7757	0.4834	0.188	-0.5832	0.1216
New Zealand	NZL	55400004	55402856	0	0.8495	1.1493	-0.2943	0.7765	0.5602	-0.0991	1.836	0.1216
New Zealand	NZL	55400004	55405462	0	0.7918	0.4571	0.1386	0.8234	-0.0213	0.9741	-0.1722	0.4994
New Zealand	NZL	55400004	55402578	1	0.6983	1.3889	0.1386	0.4764	-0.254	1.1695	-0.216	-0.6269
New Zealand	NZL	55400004	55401797	1	0.9655	0.3326	-0.9285	3.6039	-0.0804	0.9454	0.5755	-1.1252
New Zealand	NZL	55400004	55402842	1				3.6039	0.6651	0.9762
New Zealand	NZL	55400004	55404130	1	-0.5273	-0.7757	-0.732	0.3948	-0.2348	0.5527	-0.3237	0.1959
New Zealand	NZL	55400004	55404563	1		0.3289	0.0226	0.6829	0.6178	0.1487	0.3473	0.4504
New Zealand	NZL	55400004	55400637	1	0.9541
New Zealand	NZL	55400004	55404143	1	0.9813	1.7162	-0.3802	0.8494	0.6649	1.0263	1.3918	2.0955
New Zealand	NZL	55400004	55401857	1	0.7787	2.6352	-0.4246	1.4593	0.5505	0.8189	1.8085	2.0955
New Zealand	NZL	55400004	55405481	1	0.6988	-0.0862	0.309	0.5867	-0.7901	0.9251	-0.8686	0.1216
New Zealand	NZL	55400004	55402366	1	1.042	1.3697	0.4173	0.1621	-0.0775	-0.5141	0.3415	0.4994
New Zealand	NZL	55400004	55405521	0	-0.102	1.3697	1.9359	0.9461	0.1392	0.8291	-1.2106	2.0955
New Zealand	NZL	55400004	55404176	0	1.0445	0.5946	-1.0611	-0.3173	-0.0855	0.1687	-0.0823	-0.1563
New Zealand	NZL	55400004	55400846	0	1.5527	0.4012	-0.691	0.4304	0.2938	0.4356	0.5755	0.1216
New Zealand	NZL	55400004	55405966	0	0.4939	-0.1077	0.0457	0.8163	0.3536	1.5721	-0.1727	0.1216
New Zealand	NZL	55400004	55401853	0	1.0015	0.2032	0.8116	0.6443	-0.4547	0.8488	0.0256	0.839
New Zealand	NZL	55400004	55403053	0	1.1983	0.67	0.4173	0.1995	-0.0127	0.0115	0.5755	0.4777
New Zealand	NZL	55400004	55405894	0	0.1939	-0.0862	0.0226	0.174	0.8498	0.5888	0.1037	0.1216
New Zealand	NZL	55400004	55401956	0	0.7977	-0.0862	0.0226	1.2836	0.1125	1.3583	0.5755	0.1216
New Zealand	NZL	55400004	55404369	0	0.9879	0.9454	1.2867	0.8528	0.0939	1.1077	0.5755	0.1216
New Zealand	NZL	55400004	55406145	0	0.5447	0.7989	0.8348	0.4022	0.04	0.3937	0.3482	2.0955
New Zealand	NZL	55400004	55403143	1	1.2195	0.2607	-0.227	0.816	-0.1695	1.0735	-0.0987	0.1216
New Zealand	NZL	55400005	55403597	1	-0.6563	-2.9627	-2.664	-2.6893	-3.7095	-1.6291	-2.1355	-2.5027
New Zealand	NZL	55400005	55402186	1	0.2135	-0.0862	0.0226	0.9137	0.8263	1.0213	0.5755	-0.7496
New Zealand	NZL	55400005	55402409	1	0.3939	-0.7815	0.0226	3.6039	4.8357	1.0043	0.5755	0.1216
New Zealand	NZL	55400005	55401305	1	-0.4933	-0.0862	0.0226	0.7113	-0.2679	1.0062	0.5755	0.1216
New Zealand	NZL	55400005	55400622	1	-0.2961	0.96	0.5462	0.6383	0.2877	0.7396	0.0951	0.2224
New Zealand	NZL	55400005	55405482	1	-0.3919	-0.0862	0.0226	-2.6893	-1.7721	1.5721	0.5755	0.1216
New Zealand	NZL	55400005	55403558	0	0.5266	-0.2662	0.4173	0.1488	-0.4483	0.4036	0.075	0.1216
New Zealand	NZL	55400005	55402331	0	-0.556	0.5128	-0.8873	-0.5071	-0.5208	-0.1652	-0.6852	-0.4607
New Zealand	NZL	55400005	55405046	0	-0.6167						0.582
New Zealand	NZL	55400005	55403529	0	-0.9573	-1.0882	-1.5943	0.1224	-0.5195	0.0062	-2.1355	-1.1811
New Zealand	NZL	55400005	55400626	1	0.9553	0.2032	0.0226	1.2836	0.1917	1.5721	0.5755	-0.7496
New Zealand	NZL	55400005	55404692	0	0.2224	0.0734	1.4967	-0.3657	-0.5026	-0.0013	1.3958	1.515
New Zealand	NZL	55400007	55401108	0	0.8603	1.1493	1.9359	-0.1789	-0.0368	-0.1379	0.8038	0.4504
New Zealand	NZL	55400007	55405042	1	1.3695
New Zealand	NZL	55400007	55404429	1	0.6896
New Zealand	NZL	55400007	55403486	1
New Zealand	NZL	55400007	55400076	1	0.1472	1.7162	1.1381	0.119	0.8771	0.8878	0.7741	2.0955
New Zealand	NZL	55400007	55404860	1	1.0641	0.468	0.4173	0.7421	0.0278	1.0188	0.1701	1.1232
New Zealand	NZL	55400007	55402570	1	0.1764	1.3889	-0.732	0.1621	0.243	0.5949	-0.6852	-0.9299
New Zealand	NZL	55400007	55400461	1	0.7012	0.3376	-0.652	-0.3089	-0.1348	0.1858	-1.054	0.8136
New Zealand	NZL	55400007	55404383	1	0.891	1.4003	0.4173	0.2139	-0.5575	0.1413	0.0256	0.06
New Zealand	NZL	55400007	55400831	1	0.7601	-0.59	-0.5034	0.0735	-0.0595	0.7837	-0.5945	0.1216
New Zealand	NZL	55400007	55400900	0	1.2657	1.127	0.3461	0.6569	-0.096	0.9652	2.4277	2.0955
New Zealand	NZL	55400007	55404697	0	1.0019
New Zealand	NZL	55400007	55404124	0	1.3124	-0.2662	-0.227	1.0694	0.1324	1.0148	0.3482	-0.7108
New Zealand	NZL	55400007	55401628	0	1.2391	1.153	1.9359	0.122	1.3811	0.5389	2.4277	2.0955
New Zealand	NZL	55400007	55402577	0	0.5471	1.7671	0.6825	0.6071	-0.3992	0.477	0.8992	0.8136
New Zealand	NZL	55400007	55405277	0	0.2582
New Zealand	NZL	55400007	55400356	0	1.1623	-0.2479	0.4173	0.4254	-0.3208	0.5104	0.5755	-0.7496
New Zealand	NZL	55400007	55401633	0	1.3157
New Zealand	NZL	55400007	55403131	0	0.2945	-0.2662	0.0226	0.7612	-0.3116	0.1818	0.3415	0.1216
New Zealand	NZL	55400007	55404615	0	0.5448	0.3404	0.8348	-0.1118	-0.3315	0.0252	-0.0992	-0.1563
New Zealand	NZL	55400007	55405955	0	1.6396	-0.59	0.0226	0.8237	-0.5959	-0.0204	-0.2668	0.1216
New Zealand	NZL	55400007	55403536	0	0.3108	0.2656	-0.5907	-0.6036	-0.1357	-0.0316	-0.1727	-0.2503
New Zealand	NZL	55400008	55401285	1	-0.4739	1.3939	1.9359	2.2671	2.14	2.6635	2.4277	2.0955
New Zealand	NZL	55400008	55403577	1	-0.5382
New Zealand	NZL	55400008	55404584	1
New Zealand	NZL	55400008	55400190	1	-0.2093	0.0634	0.4173	-0.6447	-0.3047	0.3079	-0.5832	0.1216
New Zealand	NZL	55400008	55403971	1	-0.635	-0.2662	0.0226	-0.4091	-0.3313	0.3433	0.5755	0.1216
New Zealand	NZL	55400008	55403189	1	0.0928	1.7162	1.9359	0.6712	0.8677	0.8753	1.3656	2.0955
New Zealand	NZL	55400008	55404227	1
New Zealand	NZL	55400008	55406230	1	-0.1546	0.6555	0.4173	0.0283	0.0807	0.5704	-0.8012	-0.1314
New Zealand	NZL	55400008	55405332	1
New Zealand	NZL	55400008	55406253	1	0.1106	-0.0862	-0.8154	0.8074	0.2799	3.6292	0.5755	-0.7639
New Zealand	NZL	55400008	55404973	0
New Zealand	NZL	55400008	55402371	0	-0.4355	0.2165	1.9359	0.549	-0.0408	0.9228	0.3379	-2.5027
New Zealand	NZL	55400008	55405630	0	0.0901	-0.0862	0.0226			-0.8849	0.5755	0.1216
New Zealand	NZL	55400008	55405752	0	-0.8135	-0.5847	-0.5034	-0.5617	-1.1532	-0.1652	-0.0553	0.1216
New Zealand	NZL	55400008	55402619	0	0.6522
New Zealand	NZL	55400008	55405436	0	-0.2381	-0.0994	0.0226	0.1053	-0.3096	0.3456	0.0256	0.1216
New Zealand	NZL	55400008	55402724	0	2.955	-0.0862	0.0226	-2.6893	-3.7095	-1.6678	0.5755	0.1216
New Zealand	NZL	55400008	55402980	0	-0.8391	2.6352	1.9359	0.2803	-0.329	-0.0558	2.4277	2.0955
New Zealand	NZL	55400008	55403306	0	-0.1179	-2.9627	-2.664	-1.0489	-1.0597	-1.6678	-2.1355	-2.5027
New Zealand	NZL	55400008	55404782	0	-1.2076	2.6352	1.9359	-2.6893	0.0483	0.5198	-1.2837	-0.4946
New Zealand	NZL	55400009	55400055	0	-0.0503	-1.3073	-0.626	-0.3303	-0.5619	0.592	-0.6087	-1.0732
New Zealand	NZL	55400009	55403821	0	-0.2155	-0.0862	0.0226	1.2836	-0.2783	0.9411		0.1216
New Zealand	NZL	55400009	55404451	1	0.7439	-0.8802	0.0226	0.3868	-0.8143	0.9728	-0.1021	0.1216
New Zealand	NZL	55400009	55400645	1	1.1047	0.5836	0.8348	0.2305	-0.4365	0.6602
New Zealand	NZL	55400009	55401538	1	1.2149			0.6544	-0.4918	0.6093
New Zealand	NZL	55400009	55402845	1	0.6986	1.4003	1.0433	0.1668	0.0042	0.604	0.5755	0.2286
New Zealand	NZL	55400009	55406213	1	-0.4583	0.6763	0.5833	0.1053	0.4934	0.3199	0.0221	-0.959
New Zealand	NZL	55400009	55402261	1
New Zealand	NZL	55400009	55401327	1	-0.1359	0.468	0.586	-0.0131	-0.1815	0.552	-0.1026	-0.1563
New Zealand	NZL	55400009	55403038	1	-0.8537	-0.2366	-0.9285	-0.4135	0.3698	0.3793	-0.2826	-0.7639
New Zealand	NZL	55400009	55405183	1	-0.6272	-0.0862	0.1386	1.2433	0.4235	1.3476	0.5755	0.1216
New Zealand	NZL	55400009	55401659	1	0.7245	-0.4203		0.1407	-0.1717	0.6424
New Zealand	NZL	55400009	55403550	1	0.6935	0.792	0.7162	0.3065	-0.3052	0.1631	-0.4948	-0.1865
New Zealand	NZL	55400009	55404856	1	0.2987	-1.1783	0.0226	-1.2296	-0.4393	0.2576	-2.1355	-0.9299
New Zealand	NZL	55400009	55404538	1	0.5214	-0.7353	-0.335	0.4989	-0.3808	0.552	0.1693	0.4504
New Zealand	NZL	55400009	55400509	1	0.2578	2.6352		-0.1463	0.0181	0.0685
New Zealand	NZL	55400009	55402146	1	0.1276	0.5091	0.586	0.1484	-0.367	0.2793	-0.6852	0.557
New Zealand	NZL	55400009	55403008	1	0.2572			0.6077	-0.3073
New Zealand	NZL	55400009	55403343	1	0.5369	0.8079		0.7351	0.1457	0.8625
New Zealand	NZL	55400009	55406031	1	0.3561	-0.938	-0.4728	-0.177	-0.4293	-0.4694	-0.3206	-0.6544
New Zealand	NZL	55400009	55402576	1	0.3453	1.3889	-0.6587	0.0872	-0.3949	0.5709	-0.5861	0.3236
New Zealand	NZL	55400009	55403742	1	0.341				-0.0904
New Zealand	NZL	55400009	55405514	0	-0.2169	0.5068	-0.732	-0.0846	0.3958	0.6094	0.8038	-0.0129
New Zealand	NZL	55400009	55405803	0	-0.978	0.7156	0.1386	0.4974	0.2686	0.6632	-0.0551	1.515
New Zealand	NZL	55400009	55403723	0	1.0104	1.4003	-0.4396	0.2998	0.2117	0.9275	1.3918	0.9097
New Zealand	NZL	55400009	55400156	0	0.2767	0.4521	0.8038	-0.0439	-0.1597	0.5244	0.8038	-1.0169
New Zealand	NZL	55400009	55406055	0	0.8501	0.1141	1.9359	0.7955	0.7185	1.3921	0.8038	2.0955
New Zealand	NZL	55400009	55404523	0	0.8499	1.3697		0.5203	1.1073	1.1961
New Zealand	NZL	55400009	55400497	0	0.7503				-0.2669
New Zealand	NZL	55400009	55403922	0	0.64			0.2973	-0.3097	1.1505
New Zealand	NZL	55400009	55401730	0	-0.0097				0.8691
New Zealand	NZL	55400009	55400584	0	0.001				0.0222
New Zealand	NZL	55400009	55402307	0	-5.00E-04	0.9349	1.2899	0.1842	0.5977	0.3882	-0.216	2.0955
New Zealand	NZL	55400009	55406034	0	0.9391	0.3678	0.0226	0.3399	0.4346	0.9783	-0.2821	0.5823
New Zealand	NZL	55400009	55404850	0	1.2257	-0.0862	0.8038	-0.6129	0.0996	-0.0162	0.8038	2.0955
New Zealand	NZL	55400009	55402537	0	1.1132
New Zealand	NZL	55400009	55406134	0	0.78				0.414
New Zealand	NZL	55400009	55401364	0	0.0808	-0.0278	-1.9313	-0.1121	-0.2642	0.2871	-0.0992	-1.2811
New Zealand	NZL	55400009	55401212	0	0.9496
New Zealand	NZL	55400009	55403221	0	0.4505	-0.5872	0.4445	0.9041	0.089	0.8546	-0.1914	0.1216
New Zealand	NZL	55400009	55405534	0	-1.0769	1.3889	0.5462	-0.4893	-0.5945	0.0011	0.8038	0.0876
New Zealand	NZL	55400009	55404075	0	0.9788	1.7162	1.0433	0.2094	0.1854	0.6258	0.9911	2.0955
New Zealand	NZL	55400009	55401348	0	-0.0671	-0.5743	-0.4728	-1.0563	-1.0937	-0.2781	-0.6852	-1.1252
New Zealand	NZL	55400009	55406288	0	1.0856
New Zealand	NZL	55400010	55402483	0	0.3108
New Zealand	NZL	55400010	55400518	0	-0.1999	-0.5743	-0.0154	0.0871	2.2595	0.254	-0.3733	0.1216
New Zealand	NZL	55400010	55401121	0	1.4119			3.6039	2.2198
New Zealand	NZL	55400010	55404876	0	0.6549	1.1493	1.2899	-0.1683	0.7687	0.2176	2.4277	2.0955
New Zealand	NZL	55400010	55405178	0		-0.0862	0.0226	1.1046	0.8552	1.6147	0.5755	0.1216
New Zealand	NZL	55400010	55402019	0	-0.8559	-2.9627	0.0226	-0.409	1.2186	0.8205	0.5755	-0.1563
New Zealand	NZL	55400010	55403135	0	0.5855	0.5886	1.9359	-0.1736	0.3537	0.2891	1.8077	2.0955
New Zealand	NZL	55400010	55401576	0	-0.4405	-0.0862	0.0226	0.1053	0.414	0.988	0.5755	0.1216
New Zealand	NZL	55400010	55405130	0	-0.1103	-0.0862	0.0226	1.2836	1.594	1.4524	0.5755	0.1216
New Zealand	NZL	55400010	55402575	0	0.752	-1.0138	-0.6843	-0.1953	0.7413	0.0412	-0.2004	-0.5251
New Zealand	NZL	55400010	55402465	0	-0.102	0.5696	-0.5252	0.4722	0.2463	0.3362	-0.3912	-0.2709
New Zealand	NZL	55400010	55405243	0	-1.9942	-0.2662	-0.3048	-0.2432	0.2437	0.6431	0.5755	-0.3297
New Zealand	NZL	55400010	55402712	0	1.4752	-2.9627	-1.762	0.8291	0.619	0.4229	-2.1355	-2.5027
New Zealand	NZL	55400010	55401382	0	0.0703	1.3939	-0.8609	0.5408	0.0884	1.8857	-0.0553	-2.5027
New Zealand	NZL	55400010	55402029	0	1.6155
New Zealand	NZL	55400010	55402758	0	-1.1909	0.1852	-0.1587	-1.1025	0.5062	-1.6678	-1.0758	-0.6959
New Zealand	NZL	55400010	55403082	0	0.6921
New Zealand	NZL	55400010	55402502	0	0.6833	-0.0862	0.0226	0.2163	-0.4036	0.1656	0.5755	0.1216
New Zealand	NZL	55400012	55403290	0	0.0757	-0.0862	0.0226	0.1587	-0.181	0.5555	0.5755	0.1216
New Zealand	NZL	55400012	55403687	0	0.2805	2.6352	1.9359	0.5741	0.8399	0.827	2.2846	2.0955
New Zealand	NZL	55400012	55401745	0	0.9304	1.7671	0.0226	0.0409	-0.3057	-1.0529	0.9628	-0.4607
New Zealand	NZL	55400012	55405972	0	1.1448	1.1576	1.1381	0.3308	0.2995	0.6827	1.1171	1.515
New Zealand	NZL	55400012	55403873	0	0.5094	-0.0862	0.0226	3.6039	1.3608	1.903	0.5755	0.1216
New Zealand	NZL	55400012	55400700	0	0.7125	0.3926	1.9359	-0.2195	-0.022	0.5386	-0.722	1.0641
New Zealand	NZL	55400012	55402931	0	0.9835	0.2063	0.0226	1.4366	0.4516	0.2176	0.1693	-0.1563
New Zealand	NZL	55400012	55405828	0	0.9991	-0.013	-0.4728	0.0327	0.0314	0.1963	-0.4771	0.1216
New Zealand	NZL	55400012	55404921	0	0.4643	1.4003	1.9359	0.489	0.8874	0.2382	1.48	2.0955
New Zealand	NZL	55400012	55402189	0	0.6983
New Zealand	NZL	55400012	55403409	0	0.5408	0.3875	0.0226	0.3071	-0.5933	-0.4932	0.5755	-0.4607
New Zealand	NZL	55400012	55403925	0	0.6708	0.4012	0.0226	0.3101	0.6763	-0.0766	0.1693	0.1216
New Zealand	NZL	55400012	55404577	0	0.542	0.4571	0.4173	-0.4278	-0.0382	-0.0614	0.5755	1.1232
New Zealand	NZL	55400012	55402104	0	0.5155	-1.0351	0.586	-0.0729	-0.675	0.1413	-0.8738	-0.2503
New Zealand	NZL	55400012	55400503	0	0.3399	1.7671	1.4967	-0.2419	0.0714	-1.6678	0.5075	1.515
New Zealand	NZL	55400012	55405169	0	1.5025	-0.59	-1.0611	0.0224	-0.1279	-0.0816	0.1693	-0.5251
New Zealand	NZL	55400012	55401297	0	-0.4554	-0.0862	0.0226	0.7456	-0.2321	-0.127	0.5755	-0.4607
New Zealand	NZL	55400012	55404623	0	0.4192	0.7763	0.917	1.5081	1.5972	1.3036	1.6922	1.3857
New Zealand	NZL	55400012	55405631	0	1.1367	-0.0862	0.0226	0.1053	0.3992	-1.6678	0.5755	0.1216
New Zealand	NZL	55400012	55404208	0	2.5453	0.1276	0.9192	0.3807	-0.1254	-0.5569	0.1693	-0.1563
New Zealand	NZL	55400012	55405575	0	1.3613	-0.0862	0.0226	0.7113	0.9559	1.0062	0.5755	0.1216
New Zealand	NZL	55400012	55401286	0	-0.679	-0.2662	-0.227	-0.5572	-0.2792	-1.6678	-0.7078	-0.7496
New Zealand	NZL	55400012	55403533	0	0.7039	-1.0744	-1.2374	-0.4216	-0.7844	-0.0413	-1.266	-0.5912
New Zealand	NZL	55400012	55406080	0	0.3445	-0.0862	0.6496	-0.2368	-0.0222	-0.385	0.1693	-0.1563
New Zealand	NZL	55400012	55401937	0	0.6205	0.0467	-0.4641	0.3363	0.3241	-0.3632	-0.3059	0.557
New Zealand	NZL	55400012	55404836	0	-0.9607
New Zealand	NZL	55400012	55406246	0	1.0424			0.3283	0.3371	-1.6678
New Zealand	NZL	55400012	55400159	0	-0.0047	1.4533	-1.1926	-0.9654	-0.7176	-0.1348	0.5755	0.1216
New Zealand	NZL	55400012	55403212	0	0.6416	0.8655	0.4173	-0.1889	-0.1905	0.3336	0.3415	0.557
New Zealand	NZL	55400012	55403738	0	1.1125	1.1493	1.4967	0.5434	0.542	0.1396	1.6331	1.515
New Zealand	NZL	55400012	55401625	0	1.1043	0.5266	0.0226	0.3729	0.3339	0.5459	-0.3733	-0.4607
New Zealand	NZL	55400012	55404183	0	0.6283
New Zealand	NZL	55400012	55401117	0	-0.4788	-0.1149	0.231	-0.1883	-0.8206	-0.5956	-1.4541	-0.3902
New Zealand	NZL	55400012	55406271	0	0.6848	-0.7199	-0.2827	0.5161	-0.2336	-1.6678	-0.1727	0.1216
New Zealand	NZL	55400012	55403676	0		2.6352	-2.664	3.6008	4.8357	3.6292	-2.1355	-2.3976
New Zealand	NZL	55400012	55402335	0	0.6195			-0.6796	-0.6435	0.4467
New Zealand	NZL	55400012	55404743	0	0.94
New Zealand	NZL	55400012	55401050	0	0.5978	-0.269	0.8038	0.4601	-0.1104	0.5773	0.1472	-0.7496
New Zealand	NZL	55400012	55405467	0	0.2841	-0.4314	0.0226	0.4884	0.683	-0.1971	-0.0553	0.1216
New Zealand	NZL	55400012	55401919	0	0.1011
New Zealand	NZL	55400012	55400322	0	0.7946
New Zealand	NZL	55400012	55402940	0	1.2437	0.7308	0.0226	-0.0638	0.1067	-0.2766	-0.6852	0.7611
New Zealand	NZL	55400012	55404912	0	1.1067	1.127	1.9359	3.6039	0.6803	1.0062	1.3958	2.0955
New Zealand	NZL	55400012	55405336	0	0.7789	1.7162	0.8877		-0.3994	-0.457	0.1747	1.0448
New Zealand	NZL	55400012	55400266	0	0.316	0.7946	1.2899	-0.1312	-0.6099	0.5092		-0.1563
New Zealand	NZL	55400012	55400438	0	0.7446	0.0347	1.2341	-0.1827	-0.0454	-1.6678	0.7978	1.0177
New Zealand	NZL	55400012	55404053	0	0.8743	2.6352	1.9359	0.7516	1.57	0.6514	2.4277	2.0955
New Zealand	NZL	55400013	55401995	0	1.3113	-0.2662	0.0226	-0.3121	-0.4823	-0.1787	-0.1722	-0.4607
New Zealand	NZL	55400013	55401871	0	0.375	0.3289	0.6407	0.0511	-0.4188	0.2414	0.1922	0.2286
New Zealand	NZL	55400013	55400597	0	1.2886	-0.7221	0.0226	-0.6839	0.0241	0.0212	0.5755	0.1216
New Zealand	NZL	55400013	55403346	0	-1.4168	-1.3171		-0.3931	4.8357	0.3569
New Zealand	NZL	55400013	55401341	0	0.7235	0.5179	0.0226	-0.2141	0.0548	0.1384	-0.1026	-0.1563
New Zealand	NZL	55400013	55403523	0	-1.0167	-0.6447	-0.3526	-0.0181	-0.615	-0.025	0.0256	-0.6774
New Zealand	NZL	55400013	55405719	0	1.0124	1.1352	1.1657	0.0394	0.9938	-0.2979	1.836	2.0955
New Zealand	NZL	55400013	55400425	0	1.1436	-1.2223	-0.5907	-0.3495	-1.2949	-0.1934	-0.6997	-1.4637
New Zealand	NZL	55400013	55404100	0	-0.0373	-0.2662	0.7804	0.1942	-0.0187	0.2601	0.075	-0.2503
New Zealand	NZL	55400013	55403125	0	0.422	-0.0862	0.0226	3.6039	1.0752	0.9802	0.5755	0.1216
New Zealand	NZL	55400013	55403865	0	0.9298	1.1576	1.1657	0.3327	0.5818	0.7687	-0.5978	2.0955
New Zealand	NZL	55400013	55400746	0	0.2475	-1.034	-0.732	-0.5739	-0.5994	0.1301	-0.8041	-0.1563
New Zealand	NZL	55400013	55402836	0	0.3864	-0.4314	0.7162	-0.8401	0.0513	0.5843	-0.4952	0.7435
New Zealand	NZL	55400013	55404288	0	1.4055	-0.0862	0.0226	1.2836	0.716	1.5721	0.5755	0.1216
New Zealand	NZL	55400013	55400226	0	0.1217	-0.59	-1.1207	-0.2323	-0.5593	0.2192	-1.0084	-0.1563
New Zealand	NZL	55400013	55404401	0	-1.0027	2.6352	1.9359	3.6039	3.4299	3.6292	2.4277	2.0955
New Zealand	NZL	55400013	55404342	0	0.542	-2.9627	-2.664	0.2273	0.1813	-1.5939	-2.1355	-2.5027
New Zealand	NZL	55400013	55403305	0	0.9349	-0.97	-0.8154	0.5138	0.4528	0.7387	-0.0585	0.1078
New Zealand	NZL	55400013	55400543	0	-0.2048	-0.0862	0.0226	1.8555	0.9358	1.5721	0.5755	0.1216
New Zealand	NZL	55400013	55402361	0	0.9053	0.2607	1.0955	0.2637	0.553	0.6774	-0.216	2.0955
New Zealand	NZL	55400013	55402299	0	1.4465	0.8079	1.036	0.2698	-0.2192	0.7705	-0.9941	2.0955
New Zealand	NZL	55400013	55400423	0	1.4398	1.3403	0.5833	0.2855	-0.2583	0.6147	1.2607	2.0955
New Zealand	NZL	55400013	55402761	0	-0.3694	2.6352	1.1381	0.0865	0.6584	0.8804	0.5755	0.1216
New Zealand	NZL	55400013	55402556	0	-0.1446	1.4003	1.9359	-0.6342	0.5237	0.3842	2.4277	2.0955
New Zealand	NZL	55400013	55405301	0	0.5932
New Zealand	NZL	55400013	55404958	0	0.8885	0.4571	-0.6315	0.1183	-0.0848	0.2275	-0.1026	-0.1563
New Zealand	NZL	55400013	55400108	0	0.7161	0.9454	1.9359	0.2848	0.3842	0.4166	0.8038	1.515
New Zealand	NZL	55400013	55405778	0	0.43	-0.0862	0.0226	0.7113	-0.0363	0.4386	-0.309	0.1216
New Zealand	NZL	55400013	55403631	0	0.5096	0.5836	-0.5373	0.2806	0.5376	0.906	0.5755	0.4994
New Zealand	NZL	55400013	55405556	0	-0.0033	0.6606	1.9359	-2.6893	-0.4341	-0.5882		1.2841
New Zealand	NZL	55400013	55404024	0	1.0437	0.394	1.9359	0.5445	0.1515	1.2308	0.8038	2.0955
New Zealand	NZL	55400013	55405053	0	0.7221	0.6447	-1.4945		0.2489
New Zealand	NZL	55400013	55401315	0	-0.2307	0.1852	0.0226	-0.5	-0.4137	0.3833	1.1417	0.1216
New Zealand	NZL	55400013	55405148	0	0.7145	-0.2662	-0.227	0.2044	0.1616	0.2111	-0.3876	-0.1563
New Zealand	NZL	55400013	55405068	0	0.3605	0.9535	0.1386	-0.393	-0.5894	0.5374	-0.2673	-0.1563
New Zealand	NZL	55400013	55403763	0	1.0155	0.1861	-0.6315	-0.5276	-0.8348	-0.2781	-1.2624	0.4504
New Zealand	NZL	55400013	55401984	0	-0.0817	-0.4203	0.7753	0.9158	0.0313	1.236	0.0221	0.4994
New Zealand	NZL	55400013	55404378	0	0.8253	0.4048	1.4967	-0.2006	0.0661	0.5696	1.3958	0.0876
New Zealand	NZL	55400013	55404604	0	1.0854	-0.5197	0.0226	-0.9969	-0.6334	-0.9484	-0.73	0.2546
New Zealand	NZL	55400014	55404026	1	0.6312	-0.0862	-0.4806	0.6158	-0.4192	0.7378	0.3482	-0.5912
New Zealand	NZL	55400014	55401821	1	-0.7673
New Zealand	NZL	55400014	55400593	1	-1.398	1.7671	0.693	-0.5571	1.1568	3.6292	2.4277	0.3516
New Zealand	NZL	55400014	55401566	1	-0.0986	-0.0862	0.0226	-2.6893	-0.108	-0.0092	-0.6852	-0.2726
New Zealand	NZL	55400014	55400287	1	-0.4909	1.1306	1.1381	-0.2147	0.4679	-0.2156		-0.1563
New Zealand	NZL	55400014	55401545	1	-0.1769	0.3151	-0.5836	0.3919	0.4018	0.6045	-0.309	-0.7317
New Zealand	NZL	55400014	55404089	1	0.932	-0.7114	-0.9607	1.1019	2.2842	1.0887	-0.4771	-0.3297
New Zealand	NZL	55400014	55403362	1	-1.3333	-0.0862	0.0226	3.6039	0.4478	1.5721	-2.1355	-2.5027
New Zealand	NZL	55400014	55401203	0	-0.7469			0.7113	0.1015	1.5721
New Zealand	NZL	55400014	55402416	0	0.0988	2.6352	1.9359	3.6039	2.846	-1.6678	-0.6852	0.7566
New Zealand	NZL	55400014	55403234	0	0.5876	-0.0862	0.0226	0.7113	0.2972	0.8419	0.5755	-0.2503
New Zealand	NZL	55400014	55402900	0	-0.6167	-0.0862	0.0226	1.2836	0.727	2.0859	0.5755	-0.5251
New Zealand	NZL	55400014	55400676	0	0.4547	-0.0862	0.0226	1.4615	-3.7095	1.597	0.5755	0.1216
New Zealand	NZL	55400014	55405050	0	0.8647	-0.7815	1.9359	0.8497	0.8779	0.088	1.802	2.0955
New Zealand	NZL	55400014	55401449	0	0.5234	-0.0862	1.1752	0.1806	-0.3041	0.2348	2.4277	2.0955
New Zealand	NZL	55400014	55402319	0	0.7575	-0.9363	0.0226	0.7113	0.0996	0.7998	0.5755	0.1216
New Zealand	NZL	55400014	55400541	0	1.1638	0.0017		-0.0965	-0.8985		0.5755	0.1216
New Zealand	NZL	55400014	55400887	0			-0.691	0.1053	0.2818	-0.5309	-0.6852	0.4994
New Zealand	NZL	55400014	55406266	0	-1.2755	-0.847	0.0226	-0.2927	-0.2694	0.4534		-0.8443
New Zealand	NZL	55400014	55403184	0	-1.0005							0.1216
New Zealand	NZL	55400015	55400651	1	0.392	-0.1003	0.0226			0.4133
New Zealand	NZL	55400015	55402949	1	0.7563	-0.2479	-0.4806	0.5863	-0.7144	0.5307	-0.0987	-0.4607
New Zealand	NZL	55400015	55401650	1	-0.6537	2.6352	-0.5544	-0.664	0.4601	-0.2793	0.3379	-2.5027
New Zealand	NZL	55400015	55402793	1	-0.2922	-1.3452	0.0226	0.7113	0.7301	1.5721	0.5755	-0.2503
New Zealand	NZL	55400015	55405081	1	1.5804	1.127	1.9359	0.3887	-0.4853	0.7592	-0.1154	0.5505
New Zealand	NZL	55400015	55401433	1	0.6861	1.1132	1.036	0.1666	0.241	0.6161	2.0386	2.0955
New Zealand	NZL	55400015	55404797	1	0.7214	0.2032	0.4173	0.4042	0.4223	0.9973	-0.4801	0.4994
New Zealand	NZL	55400015	55405784	1	0.6554	0.9275	0.1598	0.3554	0.0096	0.9825	-0.8686	0.4725
New Zealand	NZL	55400015	55400577	1	0.3763
New Zealand	NZL	55400015	55403579	1	1.1161	0.8655	0.1386	0.2384	-0.1724	0.552	0.1693	0.0876
New Zealand	NZL	55400015	55405516	1	-0.2455	0.0122	0.0226	0.7113	-0.3366	-1.6678	0.1922	-0.2503
New Zealand	NZL	55400015	55400306	1	0.5997	-0.3638	0.0226	-0.2287	-0.1621	0.4963	-1.054	-0.3856
New Zealand	NZL	55400015	55402194	1	1.2217	0.134	1.0108	-0.0673	-0.7878	0.1658	-2.1355	-0.6353
New Zealand	NZL	55400015	55406132	1	-0.6644
New Zealand	NZL	55400015	55405903	1	-0.4368	2.6352	1.8045	-2.6893	-1.5163	3.6292	-0.6852	2.0955
New Zealand	NZL	55400015	55401776	1	-0.3019	-0.7114	-1.0611	-1.3102	-1.3703	-0.1586	-0.6852	-1.1252
New Zealand	NZL	55400015	55403538	1	1.022	-0.4343	0.7162	0.4091	-0.1156	0.4274	-0.1849	0.4994
New Zealand	NZL	55400015	55400912	1	-1.9878	2.6352	1.9359	-2.6893	-3.7095	0.5527	-2.1355	0.0388
New Zealand	NZL	55400016	55404322	1	0.5762	0.1179	0.8348	0.2424	-0.3727	0.2198	-0.4816	0.5362
New Zealand	NZL	55400016	55401457	1	0.4537	-2.9627	-2.664	0.1053	-0.7802	0.2772	-0.6852	-2.5027
New Zealand	NZL	55400016	55400627	1	-0.8177	1.7162	-0.7638	0.3362	0.0767	0.478	0.3482	-0.1563
New Zealand	NZL	55400016	55401142	1	0.5497	-0.8928	-0.1587	-0.6054	-0.706	0.2682	-0.3876	-0.8578
New Zealand	NZL	55400016	55404454	1	0.8538	-0.7737	-0.2943	-0.1922	-0.9055	-0.2418		-0.8936
New Zealand	NZL	55400016	55402199	1	0.6113	0.4546	0.4173	-0.2394	-0.2464	0.271	-0.5945	1.515
New Zealand	NZL	55400016	55404547	1	-0.3511	0.802	0.4173	-0.0669	-0.5117	0.1258	0.1085	0.0876
New Zealand	NZL	55400016	55404081	1	0.3781	1.4003	1.9359	0.4754	1.5843	0.7065	-0.1321	1.2147
New Zealand	NZL	55400016	55404330	1	-1.009	-0.4314	0.4173	0.0318	-0.0495	0.6773	-0.6852	0.1216
New Zealand	NZL	55400016	55402771	1	-1.8268	-1.3452	-1.1926	0.7536	-0.9591	0.4394	-0.6852	0.4777
New Zealand	NZL	55400016	55403451	1	-0.4442	-0.0862	-0.3802	0.1886	0.4203	0.6026	-0.3206	-0.8936
New Zealand	NZL	55400016	55403156	1	0.6769	-0.6019	0.0226	0.3071	-0.2024	0.3349	-0.8012	-0.959
New Zealand	NZL	55400016	55405617	1	0.6689	-0.59	-0.9607	-0.0108	-0.7872	0.1198	-0.7867	-0.7496
New Zealand	NZL	55400016	55404817	1	-1.5501	1.153	-0.3802	-0.3903	-0.7313	-0.0717	-0.5978	-1.1811
New Zealand	NZL	55400016	55404170	1	-0.0015	-0.2366	-1.0611	-0.4872	-0.0962	0.3955	-0.4948	-0.8443
New Zealand	NZL	55400016	55401784	1	-0.7634	2.6352	-0.3447	0.0286	0.371	-0.2674	0.0514	2.0955
New Zealand	NZL	55400016	55401933	1	-0.2141	0.6515	-0.3048	-0.5333	-1.1257	-0.526	-0.3237	-1.4991
New Zealand	NZL	55400016	55406157	1	-0.9839	0.6515	0.231	-0.0499	-0.4119	-0.2156	0.1693	-0.4607
New Zealand	NZL	55400016	55404879	1	-2.245	0.6606	1.1657	-1.5147	-0.1661	0.2464	-0.2852	0.557
New Zealand	NZL	55400017	55401634	1	1.2584	-0.0862	0.0226	0.713	-0.1732	0.8796	0.5755	0.1216
New Zealand	NZL	55400017	55402026	1	0.3326	-0.2479	-1.4011	-0.9688	-0.9751	0.7024	-0.8627	-1.0788
New Zealand	NZL	55400017	55402944	1	1.4209	-0.103	-0.1587	0.6596	0.2762	0.7831	0.5755	0.7435
New Zealand	NZL	55400017	55403513	1	0.9848	-0.4343	0.0226	0.2145	0.042	0.6331	-0.6852	-0.7108
New Zealand	NZL	55400017	55401359	1	1.3228	0.2621	1.9359	0.5818	-0.3324	0.9252	-0.414	2.0955
New Zealand	NZL	55400017	55404722	1	1.404	2.6352	0.6847	0.6412	0.0325	1.2726		1.3566
New Zealand	NZL	55400017	55403117	1	0.5802	-0.0862	0.0226	0.7937	-0.1409	1.053	0.3482	0.1216
New Zealand	NZL	55400017	55402372	1	0.8124	1.0508	0.586	0.6746	0.3909	1.1099	-0.6852	2.0955
New Zealand	NZL	55400017	55404207	1	1.5924	0.0502	-0.9607	0.7278	0.2761	1.5892	-0.5945	-1.113
New Zealand	NZL	55400017	55405189	1	1.4957	2.6352	0.0226	0.8425	-0.5094	1.8202	-0.0553	-1.1252
New Zealand	NZL	55400017	55403863	1	1.0526	-0.4203	0.0226	0.807	0.2374	1.1974	0.3482	-0.7639
New Zealand	NZL	55400017	55405741	1	1.2704	-0.2509	-0.5472	0.1671	-0.263	1.0948	-0.2821	-0.3856
New Zealand	NZL	55400017	55404329	1	1.8456	-0.7221	1.1381	0.5679	0.4694	1.0334	-0.3907	2.0955
New Zealand	NZL	55400017	55404324	1	1.0563	0.8762	0.4173	0.1176	-0.1851	0.8901	0.0256	0.3873
New Zealand	NZL	55400017	55402920	1	1.5337	-0.089	-0.3802	0.1363	-1.0776	0.0774	-0.5974	-0.1563
New Zealand	NZL	55400017	55401279	1	0.552	-0.089	0.5051	1.1725	0.2035	1.0134	-0.216	-0.2945
New Zealand	NZL	55400017	55404486	1	1.2059	0.6608	0.6407	0.8436	-0.2594	0.7434	0.5755	0.5776
New Zealand	NZL	55400018	55402353	1	-0.335	-0.4203	-0.691	-1.2296	-0.285	-1.6678	-1.0722	-0.4607
New Zealand	NZL	55400018	55403007	1	0.0737	-0.7221	-0.691	-0.4769	-0.6342	-0.4128	-1.305	-0.5079
New Zealand	NZL	55400018	55403224	1	0.8476	-0.4203	0.0226	-0.2257	-0.1937	-0.4694	-0.0987	-0.1563
New Zealand	NZL	55400018	55403623	1	0.7388	-0.891	-0.691	-0.5016	-2.0719	-0.2781	-0.6852	-1.1252
New Zealand	NZL	55400018	55403642	1	0.5818	-0.7221	-0.7638	-0.2606	-0.8626	-0.4694	-0.8686	-0.7108
New Zealand	NZL	55400018	55402504	1	0.1932	-0.5743	0.0226	-0.5581	-0.6647	-0.6614	-0.5924	0.1216
New Zealand	NZL	55400018	55405396	1	-0.2881	-0.0862	0.0226	-0.2165	-0.9213	0.0788	0.5755	0.1216
New Zealand	NZL	55400018	55400436	1	-0.3283	-0.59	-0.3802	-0.0067	-0.6416	-1.6678	0.0221	-0.9299
New Zealand	NZL	55400018	55403483	1	1.3603	-0.7221	-1.0611	-0.196	-1.1744	0.1012	-1.2835	-0.9111
New Zealand	NZL	55400018	55405758	1	1.3544	-0.7114	1.0955	0.9746	0.0082	0.2985	0.5755	-0.2503
New Zealand	NZL	55400018	55405384	1	0.1099	-0.0862	-0.227	-0.1045	-0.5101	-0.1225	-0.6852	0.1216
New Zealand	NZL	55400018	55401802	0	1.0061	-0.2806	0.0226	0.0616	-0.0519	0.2602	0.1701	0.1907
New Zealand	NZL	55400018	55404594	0	0.1505	1.3697	0.9726	0.4164	0.036	-0.9292	2.4277	0.4994
New Zealand	NZL	55400018	55400997	0	-0.0414	1.4003	1.2341	0.1754	0.3129	-0.0821	0.1085	2.0955
New Zealand	NZL	55400018	55401147	0	1.3264	-0.4203	0.8038	0.3518	0.1392	0.2133	-0.2969	2.0955
New Zealand	NZL	55400018	55400813	0	0.8845	-0.8305	0.0226	-1.0816	-1.1256	-0.5676	-0.6852	0.1216
New Zealand	NZL	55400018	55404231	0	-0.1685	-0.2662	-0.7638	-0.2691	0.099	0.1209	0.3482	-0.7496
New Zealand	NZL	55400018	55402463	0	0.6528	0.3239	1.2867	0.0257	-0.2424	-0.5569	-1.0571	2.0955
New Zealand	NZL	55400018	55403022	0	0.5002	0.6608	1.4967	-0.2506	0.3379	-0.8849	-0.5178	2.0955
New Zealand	NZL	55400018	55403046	0	1.0469	1.1352	0.1386	0.5669	0.59	0.2418	0.5826	0.6135
New Zealand	NZL	55400019	55405503	1	-1.2102				-0.4415
New Zealand	NZL	55400019	55402516	1	-0.1804
New Zealand	NZL	55400019	55405107	0	-0.4339
New Zealand	NZL	55400019	55405602	1	1.0749
New Zealand	NZL	55400019	55405881	1	0.5977	2.6352	1.9359	0.514	1.3164	0.711	-2.1355	2.0955
New Zealand	NZL	55400019	55404219	1	0.2812	0.5353	0.0226	-0.5074	0.3239	-0.5141	-1.5848	-1.7277
New Zealand	NZL	55400019	55404112	1	-0.316	0.7308	0.8038	0.0268	-0.414	0.6122	0.1701	-0.8443
New Zealand	NZL	55400019	55400066	1	0.0551	-0.2479	1.1381	0.5244	0.1449	0.7261	0.3482	0.1216
New Zealand	NZL	55400019	55405550	1	1.3838
New Zealand	NZL	55400019	55401544	1	-0.7828
New Zealand	NZL	55400019	55404432	1	-0.417	1.3697	1.9359	0.9471	0.0625	1.1476	1.0903	1.1508
New Zealand	NZL	55400019	55404938	1	-0.1298
New Zealand	NZL	55400019	55402594	1	0.3285
New Zealand	NZL	55400019	55404069	1	1.5487
New Zealand	NZL	55400019	55403450	1	0.4314
New Zealand	NZL	55400019	55404160	1	-0.2086
New Zealand	NZL	55400019	55402644	1	0.0141
New Zealand	NZL	55400019	55405563	0		0.2086	0.0226	0.6697	-0.6157	1.0062	0.5755	-1.1252
New Zealand	NZL	55400019	55406007	0	0.3258				-0.321
New Zealand	NZL	55400019	55401717	0	-0.0314	-0.1743	0.0226	-0.6886	-0.4944	0.2172	0.1693	0.1216
New Zealand	NZL	55400019	55405504	0	1.4275	-0.4314	1.9359	-0.2928	-0.1646	0.1693	-2.1355	1.2147
New Zealand	NZL	55400019	55404336	0	0.7645
New Zealand	NZL	55400019	55403441	0	0.1951	0.7608	0.586	0.172	0.315	0.4348	0.0254	1.1232
New Zealand	NZL	55400019	55401767	0	0.1359
New Zealand	NZL	55400020	55401979	0	2.0139	-0.2662	0.0226	0.2136	0.0203	0.2425	-0.309	0.1216
New Zealand	NZL	55400020	55401173	0	0.3707	-0.3587	-0.691	0.3672	-0.0342	0.3525	-0.6852	-1.3027
New Zealand	NZL	55400020	55402452	0	1.2945	0.8655	0.4173	0.2969	-0.054	0.5601	0.3473	1.0448
New Zealand	NZL	55400020	55400263	0	0.618	0.6544	0.0226	0.6769	0.5948	0.065	1.1417	0.8567
New Zealand	NZL	55400020	55401671	0	1.2856	0.3178	-0.6587	-0.3667	0.4281	0.372	0.3473	0.7435
New Zealand	NZL	55400020	55404610	0	-0.266	-0.4314	-0.227	0.3303	-0.5301	0.3196	0.5755	0.1216
New Zealand	NZL	55400020	55403713	0	0.7722	-1.4174	-1.3514	-0.7686	-0.8819	-0.9292	-2.1355	-1.0788
New Zealand	NZL	55400020	55402850	0	0.9633	0.468	0.4173	0.094	-0.2512	0.467	-0.3912	0.2546
New Zealand	NZL	55400020	55403739	0	-0.8244	-0.6098	-0.3048	-0.5405	-0.3944	0.3377	0.5755	0.4504
New Zealand	NZL	55400020	55405271	0	0.435	0.1915	-0.732	-1.3723	0.2294	-1.6678	0.8038	-0.4607
New Zealand	NZL	55400020	55401357	0	0.4219	-0.8379	0.0226	-0.0027	-0.2378	0.1725	0.5755	0.1216
New Zealand	NZL	55400020	55403782	0	0.6453	0.2607	0.0226	0.2735	-0.0797	0.2182	0.1693	-0.4607
New Zealand	NZL	55400020	55405341	0	-0.395	-0.0862	0.0226	0.1053	-0.0456	1.0062	0.5755	0.1216
New Zealand	NZL	55400020	55405875	0	0.2848	-0.59	0.0226	0.6165	-0.4172	0.7112	0.1693	-0.4607
New Zealand	NZL	55400020	55401510	0	-0.2725	-0.5743	1.9359	0.5204	0.7314	0.5778	0.5755	2.0955
New Zealand	NZL	55400020	55405579	0	1.1055	-0.0862	1.9359	0.6238	0.6897	1.0001	1.8077	1.3566
New Zealand	NZL	55400020	55403387	0	0.8952	0.7946	1.4967	0.0932	0.4518	0.325	0.5755	-0.1687
New Zealand	NZL	55400020	55403222	0	0.7362	-0.4327	-0.227	-0.0169	0.3085	0.8677	0.3482	0.7864
New Zealand	NZL	55400020	55401288	0	1.1225	0.8489	-0.6315	0.5107	0.237	0.6185	1.8077	-0.4607
New Zealand	NZL	55400020	55402982	0	-1.1335	0.6555	-1.2891	1.4306	1.4048	1.1257	0.5755	-1.3027
New Zealand	NZL	55400020	55401190	0	0.7055	0.2086	1.4967	0.2778	0.0467	0.5118	0.8038	1.515
New Zealand	NZL	55400020	55401925	0	0.4095	0.4582	1.1381	-0.491	0.5339	-0.1665	0.5755	2.0955
New Zealand	NZL	55400020	55403422	0	-0.8049	0.1705	0.4173	0.1889	0.471	0.5224	0.8038	-0.6073
New Zealand	NZL	55400020	55404729	0	1.1331	-0.4314	0.0226	0.3637	0.2175	0.5366	0.5755	-0.1563
New Zealand	NZL	55400022	55404720	1	0.191	-0.0862	0.0226	-0.0431	-1.2328	-0.9484	0.3482	0.1216
New Zealand	NZL	55400022	55401810	0	0.7393	1.7162	0.4173	0.347	0.4599	0.7562	0.0256	0.2224
New Zealand	NZL	55400022	55400206	1	1.0975	0.536	-0.8092	-0.5581	0.2414	0.3635	-0.2852	0.1238
New Zealand	NZL	55400022	55403985	1	1.0944	1.1352	0.0226	0.4311	0.6453	1.3314	0.5755	0.1216
New Zealand	NZL	55400022	55402459	1	-0.4225	-0.0862		0.7113	-0.3236	1.0062		0.1216
New Zealand	NZL	55400022	55403508	1	-0.2898	-0.0692	0.0226	-1.0816	-0.7006	0.1274	-0.4948	0.1216
New Zealand	NZL	55400022	55400351	1	0.6089	1.7671	1.4967	1.2836	1.1398	0.4073	0.5755	0.5553
New Zealand	NZL	55400022	55402829	1	0.8222	0.96	1.9359	-1.1482	-0.303	-0.3477	-0.6852	0.1959
New Zealand	NZL	55400022	55401955	1	0.7664	0.9349	-1.3264	0.4403	0.3331	0.3689	0.6296	-0.7816
New Zealand	NZL	55400022	55403512	0	0.48	0.64	-0.4396	-0.267	0.4066	0.6562	0.5755	-0.2726
New Zealand	NZL	55400022	55403353	0	0.9672	-0.1077	-0.7775	0.6859	-0.0408	1.0062	-0.6852	-1.7361
New Zealand	NZL	55400022	55400595	0	-0.6504	-0.0862	-0.6843	-1.6841	-0.8791	0.0513	-0.5832	-0.5251
New Zealand	NZL	55400022	55403128	0	-0.2611	-0.2662	-0.227	0.4664	0.5114	0.4143	0.5755	0.1216
New Zealand	NZL	55400022	55402281	0	-0.3171	-0.59	-0.4806	0.5674	-0.3171	0.2176	-0.0823	0.1216
New Zealand	NZL	55400022	55404527	0	1.0448	-0.0862	1.9359	3.6039	2.9231	3.6292	2.4277	2.0955
New Zealand	NZL	55400022	55401266	0	-0.1731	0.2516	1.036	-0.68	0.3157	-0.8768	1.2262	0.9097
New Zealand	NZL	55400022	55401352	0	-0.3218	-0.2479	0.0226	0.7113	-0.6833	0.3876	0.582	0.1216
New Zealand	NZL	55400023	55403996	1	0.6315	0.3289	0.0226	1.3896	0.1446	0.7266	2.4277	0.1216
New Zealand	NZL	55400023	55400747	1	0.0157	-2.9627	-1.0741	0.7357	0.7177	1.335	-1.1693	-0.3297
New Zealand	NZL	55400023	55400202	1	1.0971	-0.0862	0.0226	0.3995	-0.1879	0.909	0.3482	0.1216
New Zealand	NZL	55400023	55400635	1	1.4574	1.1352	1.1381	0.9875	0.3226	0.799	1.6338	0.1216
New Zealand	NZL	55400023	55402218	1	0.3958	-0.1692	0.4173	0.1839	-0.1106	0.3809	0.1701	-0.1563
New Zealand	NZL	55400023	55403407	1	0.2648	0.3837	0.4173	0.4323	-0.1882	0.3349	-0.0987	0.1216
New Zealand	NZL	55400023	55404356	1	0.9383	-0.0862	0.0226	3.6039	0.3679	1.1747	0.5755	-0.4607
New Zealand	NZL	55400023	55405957	1	-0.7564	2.6352	1.9359	-0.0189	1.6918	1.3136	2.4277	2.0955
New Zealand	NZL	55400023	55403340	1	-0.4067	0.9349	-0.6315	0.4724	-0.2043	0.3876	-1.305	-0.1865
New Zealand	NZL	55400023	55403951	1	0.726	-0.0933	-0.5252	0.2989	-0.2512	0.479	-0.4771	-1.2688
New Zealand	NZL	55400023	55403777	1	-0.0464	-0.5743	-1.0611	0.2909	-0.5888	0.6125	0.0221	0.1216
New Zealand	NZL	55400023	55401991	1	1.1978	-0.089	-0.227	0.2819	-0.1332	0.6963	0.1693	-0.7108
New Zealand	NZL	55400023	55404092	1	1.0129	-0.4203	1.4967	0.7979	0.1832	0.5583	-0.7867	0.2286
New Zealand	NZL	55400023	55401197	1	1.0929	-0.59	0.4173	0.3664	0.0196	0.3433	-0.4948	-0.1563
New Zealand	NZL	55400023	55405786	1	0.2222	-1.0602	-0.6928	0.0678	-1.0062	-0.568	-1.305	-1.2688
New Zealand	NZL	55400023	55400475	1	0.4414	1.3403	0.2753	0.5573	0.322	0.7237	0.3482	0.9097
New Zealand	NZL	55400023	55400319	1	0.3735	1.127	0.9247	0.2529	0.1167	0.1957	-0.0553	-0.1563
New Zealand	NZL	55400023	55404237	1	0.7901	-0.0862	0.4173	0.7671	0.2139	0.6433	0.1701	0.1216
New Zealand	NZL	55400023	55404320	1	0.9185	0.0502	-0.227	0.483	-0.4549	0.3105	-0.4771	0.1216
New Zealand	NZL	55400023	55403948	1	0.2937	0.8046	0.8038	0.0074	-0.465	0.8007	-0.8686	0.1959
New Zealand	NZL	55400023	55403653	1	0.3737	-2.9627	0.0226	0.7113	0.4836	0.4394	-0.6852	-2.5027
New Zealand	NZL	55400023	55404145	1	0.8268	0.7156	0.5956	0.4216	-0.2045	0.6723	0.1701	-0.3297
New Zealand	NZL	55400023	55405945	1	0.9942	1.7671	1.0108	0.8749	0.184	0.2787	-0.7897	2.0955
New Zealand	NZL	55400023	55403491	1
New Zealand	NZL	55400023	55402140	1	-0.275	1.7671	0.0226	0.7113	-0.2473	1.5004	0.5755	0.149
New Zealand	NZL	55400023	55404132	1	-0.1836	-0.2662	-0.4806	0.1648	-0.0242	-0.0808	0.0221	-0.7426
New Zealand	NZL	55400023	55403488	1	1.1904	-0.7221	0.9726	0.3807	-0.1605	0.0513	-0.1533	1.3857
New Zealand	NZL	55400023	55402253	1	0.3495	0.4435	1.9359	0.8901	-0.3738	1.0138	-0.6421	-0.4607
New Zealand	NZL	55400023	55403368	1	0.0659	0.666	0.0226	0.656	0.4656	0.5333	0.5755	2.0955
New Zealand	NZL	55400023	55403744	1	0.5245	-0.7938	-0.227	0.584	-0.8567	0.5835	-0.3876	1.3857
New Zealand	NZL	55400023	55403500	1	-0.5474	1.1306	0.1386	0.8198	-0.1163	1.0465	1.0645	-0.2274
New Zealand	NZL	55400023	55401811	1	-0.6603	-0.0192	-0.652	0.2615	-0.1815	0.6742	-0.2821	-0.8198
New Zealand	NZL	55400023	55402834	1	2.1077	0.9454	0.0226	0.1423	-0.0119	0.6582	0.0221	-0.1865
New Zealand	NZL	55400023	55400579	1	1.1812	0.2718	0.0226	0.4965	0.4539	0.4029	-0.2821	-0.4607
New Zealand	NZL	55400023	55400414	1	0.3022	2.6352	0.8348	0.1091	0.3763	-0.0566	-1.4541	-1.112
New Zealand	NZL	55400024	55406178	0	0.6005	-0.4343	-0.227	0.1579	-0.4951	0.3986	-0.8657	0.0301
New Zealand	NZL	55400024	55406193	0	1.1854	-0.0862	0.0226	-0.6364	-0.0097	-0.127	0.5755	-0.1563
New Zealand	NZL	55400024	55400270	0	1.1157	1.4003	0.0226	0.9449	1.5805	1.0678	0.5755	-0.1563
New Zealand	NZL	55400024	55405872	0	1.0609	0.3178	-0.442	0.375	0.0596	0.479	-0.5978	-0.2503
New Zealand	NZL	55400024	55406183	0	0.6617	0.879	1.1381	0.3515	0.0665	0.8789	0.3473	0.8136
New Zealand	NZL	55400024	55402252	0	1.2092	-0.59	-0.691	0.2679	-0.3788	0.6115	-0.3912	0.1216
New Zealand	NZL	55400024	55403104	0	-0.9765	-1.1408	-0.7902	0.102	-0.9501	0.0519	-0.6852	-0.1563
New Zealand	NZL	55400024	55404410	0	1.454	1.7671	1.9359	0.2435	0.5993	0.8069	1.836	0.9097
New Zealand	NZL	55400024	55403278	0	1.0921
New Zealand	NZL	55400024	55405101	0	0.6499	0.2607	0.7162	0.1937	0.0645	0.4214	0.8038	0.1216
New Zealand	NZL	55400024	55404430	0	0.2525	-0.4314	0.0226	0.1684	0.1765	-0.0591	0.0256	0.1216
New Zealand	NZL	55400024	55404146	0	0.7968	0.6544	0.4173	0.4426	-0.0551	0.3549	0.3482	0.1216
New Zealand	NZL	55400024	55406114	0	-0.8049	0.6623	0.586	0.4477	-0.6926	0.6423	-0.0987	0.4504
New Zealand	NZL	55400024	55405724	0	1.4595	-0.7136	-0.3802	-0.4685	0.2214	-0.3019	-0.5832	-0.1563
New Zealand	NZL	55400024	55405408	0	0.7865	0.4457	1.9359	0.3666	0.0509	0.6632	1.2457	1.4234
New Zealand	NZL	55400024	55405426	0	-0.3519	-0.4107	-0.2737	0.5043	-0.3073	1.0196	0.0514	-0.3501
New Zealand	NZL	55400024	55400234	0	0.9445	-1.2589	-0.6097	-0.1701	-1.5201	0.0685	-1.5596	-0.1563
New Zealand	NZL	55400024	55405162	0	0.7943	-0.4314	0.6496	0.5142	-0.2878	0.7003	0.9628	0.5553
New Zealand	NZL	55400024	55404766	0	0.7619	-0.6593	0.6407	0.5646	0.0724	0.6043	1.656	1.1508
New Zealand	NZL	55400024	55405950	0	0.6813	0.792	0.4173	-0.5542	0.2901	0.2867	-0.1727	0.7627
New Zealand	NZL	55400024	55404387	0	1.3086	0.0502	-0.4806	0.697	0.7671	1.2417	0.5755	0.1216
New Zealand	NZL	55400024	55401371	0	0.474	0.0467	1.4967	0.4254	0.442	0.4949	0.5766	1.1508
New Zealand	NZL	55400024	55403311	0	1.1488	0.3875	0.4173	0.354	0.0947	0.6243	-0.3907	0.4777
New Zealand	NZL	55400024	55400112	0	0.9996	1.2587	-1.3694	0.8681	0.0649	1.0218	0.3256	0.1152
New Zealand	NZL	55400024	55402403	0	1.4984	0.2086	1.1752	-0.143	-0.4248	-0.079	0.5755	-0.2503
New Zealand	NZL	55400024	55402747	0	0.7004	0.9637	1.0108	-0.1074	0.0768	0.3368	0.8038	-0.2503
New Zealand	NZL	55400024	55403274	0	1.0826	0.4513	-0.6315	0.2607	-0.3946	-0.568	-0.7838	0.7435
New Zealand	NZL	55400024	55403320	0	-0.6828	1.7162	1.9359	-0.1696	0.7833	0.903	2.4277	2.0955
New Zealand	NZL	55400024	55403052	0	0.6763	0.0666	0.0226	0.0656	-0.2792	0.3917	0.5755	-0.2503
New Zealand	NZL	55400024	55403679	0	0.9419	1.3697	1.9359	0.7275	1.0945	1.3291	1.4995	2.0955
New Zealand	NZL	55400024	55404363	0	1.2361	1.1352	1.4967	0.4339	1.3577	0.994	0.5755	2.0955
New Zealand	NZL	55400024	55404698	0	1.241	-0.2741	1.9359	0.1162	-0.151	0.7921	0.3768	2.0955
New Zealand	NZL	55400024	55403151	0	0.5314	0.5946	1.9359	1.317	0.3855	1.2047	0.5755	0.1216
New Zealand	NZL	55400024	55401445	0	1.3535	-0.8357	-0.9607	-0.4523	-1.197	0.0883	-0.6997	-0.4607
New Zealand	NZL	55400024	55400545	0	0.9729	1.1576	1.4967	0.5911	1.0917	1.3051	1.4752	2.0955
New Zealand	NZL	55400024	55403997	0	-0.7441	-0.2662	0.0226	0.2557	0.3551	0.6958	-0.0553	0.1216
New Zealand	NZL	55400024	55405314	0	1.2645	-0.7221	-0.227	0.5565	0.7688	1.3988	-0.3876	-0.1563
New Zealand	NZL	55400024	55403934	0	0.0095	-0.1827	-0.5544	-0.0605	-0.1043	0.1163	-0.6235	-0.4607
New Zealand	NZL	55400025	55402647	0	0.0681		-0.3802	0.5711	-0.9034	0.715	0.3473
New Zealand	NZL	55400025	55405194	0	0.5728	1.3697	1.2867	-0.3702	0.1844	0.2087	0.3473	1.2841
New Zealand	NZL	55400025	55404980	0	0.8809	0.2032	1.1381	-0.2063	0.316	0.2688	0.0888	1.1508
New Zealand	NZL	55400025	55402475	0	0.0438	-1.5214		0.1051	0.1136	0.47
New Zealand	NZL	55400025	55400162	0	-0.2505	2.6352	1.0955	2.8716	0.0416	2.4088	2.4277	2.0955
New Zealand	NZL	55400025	55402989	0	-0.5421	-0.0862		1.3321
New Zealand	NZL	55400025	55403853	0	1.9688
New Zealand	NZL	55400025	55400547	0	-0.3141
New Zealand	NZL	55400025	55403110	0	1.0277			0.634	0.5749
New Zealand	NZL	55400025	55401750	0	0.6214	1.1132	0.4562	0.1873	1.3412	0.2872	-0.2821	0.1216
New Zealand	NZL	55400025	55404125	0	0.3343	-2.9627	-2.664		-3.7095	-1.6678	-2.1355	-2.5027
New Zealand	NZL	55400025	55402993	0	0.5115			-0.1375	0.1338
New Zealand	NZL	55400025	55400098	0	0.3944
New Zealand	NZL	55400025	55400803	0	-0.1018
New Zealand	NZL	55400025	55401605	0	0.3852	1.1132	1.4967	0.2458	0.4834	0.5319	0.3415	1.515
New Zealand	NZL	55400025	55404194	0	-0.5109	-0.2662	-1.1926	0.1053	-3.7095	1.0062	0.5755	0.1216
New Zealand	NZL	55400025	55406048	0	-0.1855
New Zealand	NZL	55400026	55400032	0	-2.4095	-1.3452					-2.1355
New Zealand	NZL	55400026	55403421	1	0.723	1.7671	1.4967	0.828	0.6783	1.052	0.1701	2.0955
New Zealand	NZL	55400026	55404097	1	-0.0171	-0.0862	0.0226	0.4779	-0.5354	0.0064	0.1701	-0.2503
New Zealand	NZL	55400026	55402222	1	0.5361	0.1997	0.4173	1.1553	0.1055	1.2414	-0.5945	-0.8198
New Zealand	NZL	55400026	55402791	1	1.5004	0.5091	0.0226	0.2167	-0.4833	0.5175	0.5755	-0.1865
New Zealand	NZL	55400026	55400729	1	1.5527	1.127	0.1386	-0.3239	0.095	0.2108	1.1217	-0.1563
New Zealand	NZL	55400026	55403661	1	-0.5969	0.967	0.0226	-0.2603	-0.249	-0.1651	-0.2004	0.1216
New Zealand	NZL	55400026	55401486	1	-1.2493	-0.4314	0.1386	0.8175	0.1888	1.3096	-0.6852	-0.4607
New Zealand	NZL	55400026	55404990	1	-1.1736
New Zealand	NZL	55400026	55401520	1	-0.8904	1.127	1.1381	0.3934	0.1596	0.7131	-0.1882	1.0383
New Zealand	NZL	55400026	55400146	1	0.5845	-0.2662	0.0226	0.1701	-0.6353	0.1882	-0.0987	0.1216
New Zealand	NZL	55400026	55403069	0	-0.1735	-0.0862	0.0226	0.7113	0.6848	1.0062	0.8038	0.1216
New Zealand	NZL	55400026	55404909	0	-0.2098	-1.1723	-0.5544	-0.1969	0.474	-0.098	-0.0551	-0.6073
New Zealand	NZL	55400026	55405104	0	-1.5804	-0.0862		-1.7732	-0.5832	-0.8437	0.5755	-0.6924
New Zealand	NZL	55400026	55403624	0	-0.5594	-0.0071	0.0226	0.1053	-0.6421	0.4641	0.5755	0.1216
New Zealand	NZL	55400026	55402210	0	-1.0409	0.6515	-0.6315	-1.522	-0.0568	-0.8768	-0.5832	-0.0867
New Zealand	NZL	55400026	55404869	0	1.3749	-0.7353	-0.691	-0.6054	-0.3226	-0.4223	0.3473	-0.1563
New Zealand	NZL	55400026	55405064	0	-1.0681	2.6352	0.9192	0.7113	0.6585	0.3609	1.3958	1.0448
New Zealand	NZL	55400026	55403170	0	-1.0285	-0.0862	0.0226	0.7113	0.3189	0.4722	0.3473	0.06
New Zealand	NZL	55400026	55404562	0	0.0997	-0.0862	-0.7638	1.0977	0.638	0.6634	0.3482	0.1216
New Zealand	NZL	55400026	55404025	0	-0.2649	0.3289	1.1657	0.2367	-0.5009	0.2056	1.1375	0.1216
New Zealand	NZL	55400026	55405768	0	1.2951	0.5836	0.7162	-0.2829	-0.2686	0.1055	-0.2008	1.2147
New Zealand	NZL	55400026	55403126	1	0.0176	-0.128	-1.4877	0.4531	-0.606	0.6167	-0.6852	-0.5461
New Zealand	NZL	55400026	55400309	0	0.0615	-1.0501	-0.1313	0.6987	0.4799	0.6047	0.5826	-0.7363
New Zealand	NZL	55400027	55400491	1	-0.8803	0.8105	-0.7165	0.1967	-0.3471	-0.089	1.3432	0.2425
New Zealand	NZL	55400027	55403956	1	0.5598	1.7671	-0.732	-0.7841	-0.5194	-0.2961	-0.8044	-0.9288
New Zealand	NZL	55400027	55401351	1	1.7213	1.7671	1.9359	0.8408	1.3152	-0.1225	-0.1479	2.0952
New Zealand	NZL	55400027	55404233	1		-0.2479	0.6755	0.5813	-0.8585	0.3826	0.3482	0.1216
New Zealand	NZL	55400027	55400403	1	-0.5558	2.6352	1.9359	0.6844	1.4406	1.3757	2.4277	-1.3027
New Zealand	NZL	55400027	55400193	1	-0.5796	1.7671	1.1381	0.1235	-0.3253	-0.8849	0.5755	-0.6195
New Zealand	NZL	55400027	55404763	1	-0.1852	-0.2479			-1.5112	-0.2781
New Zealand	NZL	55400027	55400394	1	-0.863	-0.0862	-0.3802	0.1343	-1.0511	-0.568	0.0256	-0.4607
New Zealand	NZL	55400027	55400795	0	-1.1835	1.1352	1.2899	0.2121	-0.2383	-0.0816	0.8038	2.0955
New Zealand	NZL	55400027	55405791	0	0.091	0.9535	1.4967	0.7328	0.8313	0.0513	0.3078	2.0955
New Zealand	NZL	55400027	55405947	0	-1.154	-0.0994	0.4036	0.4193	0.0364	0.7197	-0.3763	0.1216
New Zealand	NZL	55400027	55404267	0	-0.788
New Zealand	NZL	55400027	55400233	0	-0.4212				-0.8274
New Zealand	NZL	55400027	55405248	0	-0.5572		-0.4806	0.6516	-0.6398	-1.6678	0.0105	0.1216
New Zealand	NZL	55400027	55400105	0	0.3451	0.0789	1.036	0.1053	0.5585	-0.2156	0.5755	1.2841
New Zealand	NZL	55400027	55405267	0	-0.5625
New Zealand	NZL	55400027	55400080	0	0.0012	-0.0862	0.0226	-0.4291	0.1148	0.3269	0.5755	-0.4607
New Zealand	NZL	55400027	55401764	0	0.9864	0.2607	-0.691	0.0631	0.1013	0.5304	0.1693	-0.4607
New Zealand	NZL	55400028	55400082	1
New Zealand	NZL	55400028	55402264	0
New Zealand	NZL	55400028	55400197	1
New Zealand	NZL	55400028	55405240	1	-1.3561	0.0789	-1.0411	0.2491	0.3168	0.7218	0.5755	0.1739
New Zealand	NZL	55400028	55403848	1	-1.6314	2.6352	1.9359	-2.6893	1.095	0.3456	-0.0731	0.4104
New Zealand	NZL	55400028	55401642	1	-0.6919
New Zealand	NZL	55400028	55402012	1	-0.7627	0.7989	0.3416	0.7603	0.9037	1.2817	0.5755	0.1216
New Zealand	NZL	55400028	55402023	1	-1.3014	2.6352	0.309	-0.1707	1.5289	0.771	-0.0766	-0.307
New Zealand	NZL	55400028	55402316	1				0.1864		0.353
New Zealand	NZL	55400028	55403942	1
New Zealand	NZL	55400028	55405368	1	-2.0529	0.5338	0.1213	0.3217	0.5168	0.2593	0.9911	-0.6128
New Zealand	NZL	55400028	55401697	1
New Zealand	NZL	55400028	55402513	0	0.3609	2.6352	1.9359	3.6039	4.8357	3.6292	2.4277	2.0955
New Zealand	NZL	55400028	55404106	0	0.6084
New Zealand	NZL	55400028	55402708	0	-0.3568	0.879					0.8038
New Zealand	NZL	55400028	55400125	0	0.8289
New Zealand	NZL	55400028	55404195	0	0.6066	0.4121	-0.5907	-0.4873	-0.2518	-0.1999	-1.2106	-1.1733
New Zealand	NZL	55400028	55402168	0	-0.1138
New Zealand	NZL	55400028	55402351	0	1.5518
New Zealand	NZL	55400028	55400417	0			0.0226	3.6039	4.8357		0.5755	0.1216
New Zealand	NZL	55400028	55401809	0	-0.6766
New Zealand	NZL	55400028	55403846	0	-0.5891	-0.0862	1.9359	3.6039	4.8357	0.5336	2.4277	2.0955
New Zealand	NZL	55400028	55405616	0	-1.0459
New Zealand	NZL	55400029	55405220	1	1.4401	-0.0862	0.4173	0.4333	0.075	1.1992	-0.2821	-0.1563
New Zealand	NZL	55400029	55401877	0	0.9841	0.1221	0.4173	-0.6095	0.1384	1.3555	0.1693	-0.1563
New Zealand	NZL	55400029	55400490	1	0.0867	0.5266	1.1657	1.2204	0.7743	1.0046	0.775	0.1216
New Zealand	NZL	55400029	55403314	1	-1.5087	-0.7001	-0.6789	0.2225	0.006	0.8914	-0.6852	-0.1563
New Zealand	NZL	55400029	55403920	1	-0.1428	-0.1827	-1.6877	-0.1832	-0.6941	0.2206	-0.6595	-0.8936
New Zealand	NZL	55400029	55402564	1	0.7197	0.4546	0.4173	-0.0495	-0.0913	0.2382	-0.7838	-0.5475
New Zealand	NZL	55400029	55402280	1	0.4416	-0.59	-1.0611	0.5521	-0.198	0.735	-0.6852	-0.7496
New Zealand	NZL	55400029	55405860	1	1.5513	-0.4314	0.4173	0.3246	-0.7116	0.362	-0.4771	-0.5251
New Zealand	NZL	55400029	55404338	1	0.2028	-0.0862	-0.227	0.134	-0.7316	0.046	-2.1355	-0.7496
New Zealand	NZL	55400029	55406018	1	0.5368	0.802	1.1381	0.6225	-0.855	0.2418	-0.6852	0.833
New Zealand	NZL	55400029	55405165	1	0.2811	1.7671	0.586	0.7799	1.093	1.3669	1.3918	0.7627
New Zealand	NZL	55400029	55402848	1	0.0655	-1.0366	1.1381	0.4422	-0.6555	0.6666	-0.6027	0.9097
New Zealand	NZL	55400029	55404866	1	0.6735	0.6257	0.8038	0.7945	1.1758	1.141	1.2302	0.0876
New Zealand	NZL	55400029	55403649	1	0.7396	0.8046	1.9359	0.5432	0.2933	0.6258	-0.2821	0.1216
New Zealand	NZL	55400029	55404459	1	-0.0461	-0.0862	0.0226	0.4695	-0.3132	0.3483	-0.4801	0.1216
New Zealand	NZL	55400029	55401270	0	0.5033	0.1236	-0.4396	-0.5631	-0.6316	0.0559	-0.5978	0.1959
New Zealand	NZL	55400029	55404488	0	-0.0208	0.363	1.4967	0.3317	1.079	0.6019	0.8038	0.2286
New Zealand	NZL	55400029	55404293	0	-0.1625	0.3898	-0.3802	-0.124	0.3718	0.2811	-0.2852	-0.4423
New Zealand	NZL	55400029	55402498	0	-0.4832			-2.129	0.0825
New Zealand	NZL	55400029	55403328	0	0.1024	-0.089	0.0226	0.0655	0.1228	0.4762	-0.609	0.9097
New Zealand	NZL	55400029	55400454	0	-0.2869
New Zealand	NZL	55400029	55404461	0	-0.939
New Zealand	NZL	55400029	55405333	0	0.2479	0.0502	-0.691	0.2149	-0.3789	0.4291	-0.2821	0.1216
New Zealand	NZL	55400029	55401448	0	-0.1453	1.127	0.4173	0.1736	0.073	0.4392	1.1375	-0.1865
New Zealand	NZL	55400029	55401837	0	0.6438	0.3974	0.4173	-0.918	0.0918	0.6203	0.3768	0.0462
New Zealand	NZL	55400029	55405204	0	1.2938	2.6352	0.4173	0.5139	0.8542	1.3581	1.536	2.0955
New Zealand	NZL	55400029	55400907	0	0.2529	-0.2662	0.9192	0.5109	0.5252	0.8267	-0.3763	0.1216
New Zealand	NZL	55400029	55405827	0
New Zealand	NZL	55400029	55402956	0	-0.246	0.5946	1.036	0.2116	0.0312	0.4059	2.4277	1.3857
New Zealand	NZL	55400029	55405025	1	0.12	-0.0862	1.2867	-0.0498	0.9678	0.4531	2.4277	2.0955
New Zealand	NZL	55400029	55404994	1	0.6871	-0.0219	-0.9607	0.5457	-0.0321	0.6394	-0.4771	-0.4873
New Zealand	NZL	55400029	55405005	0	-0.455	-0.2479	0.0226	0.2127	-0.2651	0.6844	-0.0823	-0.1563
New Zealand	NZL	55400030	55402779	1	-0.3103	-0.0862		3.6039	-1.7511	0.0589
New Zealand	NZL	55400030	55402830	1	1.5814				0.2298
New Zealand	NZL	55400030	55401071	1	0.5673
New Zealand	NZL	55400030	55401011	1	0.6102
New Zealand	NZL	55400030	55402551	1	-0.6353	1.3403	0.4173	3.6008	0.9015	1.4648	2.4277	2.0955
New Zealand	NZL	55400030	55400179	1	0.6493				-0.4202
New Zealand	NZL	55400030	55404047	1	-0.3651	1.3889		0.8284	-0.1278	-0.6073
New Zealand	NZL	55400030	55401393	1	-0.2031				-0.5557
New Zealand	NZL	55400030	55405293	1	-1.0879
New Zealand	NZL	55400030	55404865	0	0.5717
New Zealand	NZL	55400030	55406042	0	0.538			0.7113	0.9689
New Zealand	NZL	55400030	55405711	0	0.6863				0.6661
New Zealand	NZL	55400030	55405457	0	-0.4304
New Zealand	NZL	55400030	55404630	0	-0.9576			0.7172	4.7396	3.6292
New Zealand	NZL	55400030	55404481	0	-1.2535			-0.9011	-0.0147
New Zealand	NZL	55400030	55405151	0	0.5869				1.0181
New Zealand	NZL	55400030	55402158	0	-1.1812
New Zealand	NZL	55400030	55403089	1	0.7846
New Zealand	NZL	55400031	55403697	1
New Zealand	NZL	55400031	55405302	1	0.6844
New Zealand	NZL	55400031	55404561	1	-0.3546	-0.7221	-1.0611	-0.3796	-0.6724	-0.5309	-0.4948	-1.0913
New Zealand	NZL	55400031	55401195	1	-1.3997
New Zealand	NZL	55400031	55405448	1	-0.1345
New Zealand	NZL	55400031	55400315	1	1.2885	-0.5994		-0.6053	-0.229	-0.5531	0.5755
New Zealand	NZL	55400031	55401583	1	-0.2101	-0.847	-0.3802	0.1996	-0.5581	-0.0606	-1.5848	-0.0867
New Zealand	NZL	55400031	55403882	1	0.5325	0.3178	0.4173	0.6644	0.4016	0.2407	0.5755	-0.6959
New Zealand	NZL	55400031	55403894	1	1.1579	-0.59	-0.3802	0.5936	-0.0556	0.2992	-0.4771	-0.2503
New Zealand	NZL	55400031	55405587	1	-0.4988	2.6352	1.9359	2.1752	1.1058	3.6292	0.5755	2.0955
New Zealand	NZL	55400031	55402440	1	0.7114
New Zealand	NZL	55400031	55405312	0	-0.6523	0.5266	1.1752	-0.0497	0.0592	0.4394	-0.0823	-0.4873
New Zealand	NZL	55400031	55400868	0
New Zealand	NZL	55400031	55400990	0	-0.2708	0.1245	0.0226	0	0.5431	-0.1698	-0.1727	-0.4607
New Zealand	NZL	55400031	55404648	0
New Zealand	NZL	55400031	55401267	0	1.1951	0.2403	0.4173	0.6028	0.4443	0.7551	-0.5832	0.2546
New Zealand	NZL	55400031	55403268	0
New Zealand	NZL	55400031	55400511	0
New Zealand	NZL	55400031	55402129	0	1.0752	-0.4314	-0.691	-0.0923	-0.1645	0.3389	-0.1972	0.4777
New Zealand	NZL	55400031	55405073	0	-1.4104	-0.2662	0.0226	0.7113	-0.5009	-0.0625	0.5755	0.1216
New Zealand	NZL	55400031	55400069	0	-1.9673	-0.4488	-0.9607	-2.6893	-0.9026	-1.6678	-0.6852	-0.959
New Zealand	NZL	55400032	55402149	1	-0.2146	-0.0862	-0.1627	0.4004	-0.6946	0.7237	0.5755	-0.2503
New Zealand	NZL	55400032	55402206	1	0.8237	0.9349	1.9359	1.1906	0.185	1.2168	0.1524	0.4759
New Zealand	NZL	55400032	55400790	1	-0.2855
New Zealand	NZL	55400032	55402079	1	0.3939	-1.215	-0.5034	0.3037	-0.0627	0.9571	0.1701	-0.6959
New Zealand	NZL	55400032	55400495	1	1.4515	0.6424	1.9359	0.8578	0.8425	0.6816	-0.6451	2.0955
New Zealand	NZL	55400032	55402880	1	0.6806	0.2621	-0.227	0.6483	-0.2816	0.5996	-0.216	0.8375
New Zealand	NZL	55400032	55403962	1	0.5701	-0.7221	-1.0611	-0.5622	-0.1825	0.2304	-0.6852	-1.2688
New Zealand	NZL	55400032	55400321	1	1.2202	-0.2662	-0.9607	0.3229	-0.4016	0.5039	-0.2852	-1.1252
New Zealand	NZL	55400032	55402037	1	-0.7722	0.3266	0.8348	0.4499	-0.1002	0.3989	-0.8123	0.7627
New Zealand	NZL	55400032	55402128	1	1.1073	0.9484	1.4967	1.4829	0.532	1.1584	0.5755	2.0955
New Zealand	NZL	55400032	55400724	1	1.0376	-0.2662	-0.8693	0.7672	-0.0532	0.7667	0.5755	-0.1563
New Zealand	NZL	55400032	55400686	1	0.3842	1.1306	-1.1926	0.3198	-0.504	0.6736	-0.4948	-0.7639
New Zealand	NZL	55400032	55401829	1	0.7257	0.0467	0.586	0.5993	-0.6422	0.8462	-0.0987	0.4504
New Zealand	NZL	55400032	55400683	1	0.8484	-0.0994	0.0226	0.3394	-0.3629	0.5637	0.3482	0.1216
New Zealand	NZL	55400032	55401403	1	0.3988	-0.269	-0.4338	0.4871	-0.6287	0.6493	-0.6595	-0.7674
New Zealand	NZL	55400032	55403973	1	0.6226	-2.9627	-0.5034	0.9826	-0.1329	1.4377	0.5755	0.1216
New Zealand	NZL	55400032	55402559	1	-0.716	-0.7221	-0.7638	0.1827	-0.4162	0.3465	0.3482	-0.1563
New Zealand	NZL	55400032	55404404	1	0.7762	0.4435	-0.9607	0.5657	-0.1115	0.6313	-0.4948	-0.7496
New Zealand	NZL	55400032	55404186	1	0.6956	-0.0219	0.9192	0.2671	-0.5611	-0.3039	-0.2821	0.2909
New Zealand	NZL	55400032	55401220	1	-0.0742	0.5228	0.9268	0.9164	0.8202	1.1798	0.8107	-0.5251
New Zealand	NZL	55400032	55402961	1	-1.1658	-0.4314	0.0226	0.2342	-0.3325	0.3955	-0.3912	0.1216
New Zealand	NZL	55400032	55401331	1	-0.0839	0.8762	-0.732	-0.1854	-0.8429	0.064	-0.411	0.4777
New Zealand	NZL	55400033	55404977	0	-0.5483			0.3264	0.8015	0.0513
New Zealand	NZL	55400033	55404187	1	0.9767	1.0508	0.0226	0.7456	0.362	1.4356	1.8077	0.7611
New Zealand	NZL	55400033	55405463	1	0.2746	0.0566	-0.8027	0.1372	-0.4309	-1.6678	-0.4849	0.1216
New Zealand	NZL	55400033	55401935	1	-0.8473	-0.4203	0.0226	0.8427	0.5308	0.4949	0.1701	-0.5475
New Zealand	NZL	55400033	55404480	1	0.0281	2.6352	-0.3802	0.6119	-0.4726	0.1875	0.5755	2.0955
New Zealand	NZL	55400033	55402116	1	-0.0627	0.5177	0.9247	0.5101	0.1473	0.9133	-0.3237	-0.1865
New Zealand	NZL	55400033	55400255	1	0.2553	-0.59	-1.0611	-0.1418	-1.3391	0.0981	-1.5588	-1.1405
New Zealand	NZL	55400033	55404951	1	0.509	-0.7221	-1.1075	-0.6273	-1.0228	0.0686	-0.414	-0.4784
New Zealand	NZL	55400033	55402787	1	-0.4022	-0.0862	0.0226	1.2836	0.8705	1.5721	0.5755	0.1216
New Zealand	NZL	55400033	55405226	1	-1.3788	-2.9627	-2.664	-2.6893	-2.1407	-0.3035		-1.6557
New Zealand	NZL	55400033	55400828	1	-0.7507	-0.2662	0.0226	0.1378	0.4005	0.5096	0.0256	0.1216
New Zealand	NZL	55400033	55400820	1	-0.2907	-0.0862		-0.6599	-0.5867		-0.6852	-0.1563
New Zealand	NZL	55400033	55405707	0	1.1895	-0.8419	0.8348	0.3043	-0.797	0.6835	0.5766	1.2841
New Zealand	NZL	55400033	55403024	0	0.5076	-0.0862	0.0226	-0.737	-1.3353	-0.032	0.5755	-0.222
New Zealand	NZL	55400033	55402658	0	0.7451	-0.0192	0.0226	0.1255	0.6261	0.406	0.1693	0.1216
New Zealand	NZL	55400033	55401927	0	0.2488	0.4435	1.0433	0.6336	0.3918	0.9744	0.8038	0.4504
New Zealand	NZL	55400033	55401211	0	-0.9096	-0.7815	0.0226	0.216	0.0979	0.3689	-0.1382	-0.1563
New Zealand	NZL	55400033	55404502	0	0.7451	0.9454	0.586	-0.3886	-0.1512	0.2996	0.3415	1.1232
New Zealand	NZL	55400033	55401601	0	-1.3562	-0.847	0.6407	-2.6893	0.2817	0.3894	0.5755	0.2286
New Zealand	NZL	55400033	55403116	0	-0.5049	-0.4314	0.0226	-0.0897	-0.7269	0.4214	0.5755	-0.4607
New Zealand	NZL	55400033	55400144	0	-0.3048	0.3898	-0.4728	-0.1651	1.2013	0.3927	0.5755	0.3899
New Zealand	NZL	55400033	55402581	1	-0.3355	-0.2662	-0.4806	0.1122	-0.4811	0.7252	-0.4948	-0.1563
New Zealand	NZL	55400033	55404813	0	-0.5076	-0.0862	0.0226	-0.2074	-0.3275	0.2168	0.5755	-0.9299
New Zealand	NZL	55400034	55400096	0	0.5028	0.1997	0.586	-0.8921	0.4866	-0.5309	-0.176	0.1216
New Zealand	NZL	55400034	55401844	0	1.5356	-1.1177	0.7825	-0.8083	-1.9095	-1.6678	-2.1355	-2.5027
New Zealand	NZL	55400034	55406088	0	1.1158	-0.2662	0.0226	-0.372	-0.4142	0.0667	0.075	-0.1563
New Zealand	NZL	55400034	55401594	0
New Zealand	NZL	55400034	55404570	0	-0.1661	-0.7221	0.0226	-0.5021	-0.2825	-0.2532	-0.5832	0.1216
New Zealand	NZL	55400034	55405722	0	1.108	1.4003	1.9359	0.4243	0.535	0.7779	0.8038	1.2841
New Zealand	NZL	55400034	55405365	0	1.2061	2.6352	1.9737	1.131	1.3463	0.9724	2.4277	2.067
New Zealand	NZL	55400034	55402928	0	-0.66	1.7671	0.7162	0.01	0.1888	0.6212	0.1693	0.9444
New Zealand	NZL	55400034	55404036	0	0.645	0.2718	0.0226	-0.0496	0.2811	0.4287	0.5755	0.1216
New Zealand	NZL	55400034	55405530	0	0.4258	1.127	1.2899	-0.165	0.587	0.2885	-0.0379	1.1013
New Zealand	NZL	55400034	55401015	0	-0.7936	-0.0862	0.0226	3.5161	0.8752	0.6101	0.5755	0.1216
New Zealand	NZL	55400034	55405591	0	0.3387	-1.1881	0.0226	-0.8986	0.4849	-0.1442	1.1171	0.1216
New Zealand	NZL	55400034	55406098	0	0.027	-0.0862	0.0226	0.7113	0.7116	1.5721	0.5755	0.2546
New Zealand	NZL	55400034	55402846	0	0.271	0.4012	-1.0611	0.5365	-0.3732	0.9638	-0.6852	-0.7496
New Zealand	NZL	55400034	55400927	0	-0.9108	0.5859	-0.227	-0.6169	-0.2139	-0.8849	-0.176	-0.1563
New Zealand	NZL	55400034	55404386	0	-0.6233	0.0467	-0.4806	0.3784	0.0731	0.5688	0.3134	0.1216
New Zealand	NZL	55400034	55404271	0	-0.4509	-0.9363	-0.4876	0.5502	-0.5399	0.7823	-0.6852	-1.0283
New Zealand	NZL	55400034	55402153	0	-0.6095	-0.2662	0.0226	0.0775	0.4298	0.6231	-1.4019	-0.945
New Zealand	NZL	55400034	55403287	0	-0.1603	-0.6593	-0.4728	0.7087	-0.0855	0.698	-0.0553	-0.4784
New Zealand	NZL	55400034	55403262	0	0.2133	-0.7815	-0.7638	0.052	-1.7387	-1.6678	-0.6852	-0.7496
New Zealand	NZL	55400034	55402933	0	1.0315	-0.8977	-0.1587	-0.0441	-0.244	0.3433	0.0447	-0.0129
New Zealand	NZL	55400034	55405996	0	0.9519	-0.59	-0.5034	-0.0382	0.1439	0.4041	-0.3733	0.1216
New Zealand	NZL	55400034	55404167	0	0.3006	-0.7737	0.0226	-1.0816	-0.2722	-0.4223	0.9628	-0.4607
New Zealand	NZL	55400034	55403876	0	1.0137	0.394	1.9359	0.4204	1.0373	0.4777	1.2302	2.0955
New Zealand	NZL	55400034	55402969	0	-0.6544	2.6352	1.9359	-0.4348	-0.1459	-0.1652	-2.1355	0.1216
New Zealand	NZL	55400034	55405242	0	-0.5563	-0.1058	0.7739	-1.215	0.9535	-1.6678	-0.8738	2.0955
New Zealand	NZL	55400034	55400068	0	-1.1928	-0.7221	0.0226	0.0511	0.3065	-1.2919	-0.0553	0.1216
New Zealand	NZL	55400034	55400473	0	0.2024	-0.983	0.0226	-0.7404	-1.0457	0.0104	-0.9936	0.7864
New Zealand	NZL	55400034	55401599	0	-0.3714	-0.1077	0.0226	-1.1401	-0.6433	-1.6678	0.5755	-0.4607
New Zealand	NZL	55400034	55403333	0	0.0203	1.3939	1.9737	-0.0614	0.1674	-0.8849	-1.4019	2.0955
New Zealand	NZL	55400034	55406067	0	0.1419	-0.0862	0.0226	1.2836	0.6443	0.7572	0.5755	0.1216
New Zealand	NZL	55400034	55405492	0	-0.0142	-1.6517	0.0226	0.1053	-1.2862	-0.568	-0.4948	-0.5251
New Zealand	NZL	55400035	55405795	1	0.6627
New Zealand	NZL	55400035	55402801	0
New Zealand	NZL	55400035	55406058	1	-1.8076
New Zealand	NZL	55400035	55401670	1	1.4813
New Zealand	NZL	55400035	55401184	1	0.4363
New Zealand	NZL	55400035	55400580	1
New Zealand	NZL	55400035	55403044	1	-0.7514
New Zealand	NZL	55400035	55405538	1	0.1599
New Zealand	NZL	55400035	55406103	1	1.0782
New Zealand	NZL	55400035	55405468	1	0.7344
New Zealand	NZL	55400035	55400634	1	-0.6225
New Zealand	NZL	55400035	55405788	1	-0.3089	-0.7199	-0.5836	0.0214	-1.3026	0.3459	-0.5974	-0.946
New Zealand	NZL	55400035	55401470	1	-0.5218	0.6424	0.9247	0.1322	0.6809	0.4675	-0.4771	-0.1314
New Zealand	NZL	55400035	55403729	1	-0.6984	0.3151	0.3461	0.8676	0.4776	0.7999	1.3428	0.1216
New Zealand	NZL	55400035	55402868	1
New Zealand	NZL	55400035	55402111	1	0.4966	-0.59	-0.3802	-0.1693	-0.209	0.0115	-0.6852	-0.7496
New Zealand	NZL	55400035	55404735	1	-0.109	-0.2662	0.0226	0.1976	-0.2475	0.8212	0.3424	-0.3297
New Zealand	NZL	55400035	55405960	1	-0.2175	-0.59	-0.5034	-0.1758	-0.503	0.0355	-0.4948	0.1216
New Zealand	NZL	55400035	55401157	0	-0.9127
New Zealand	NZL	55400035	55401994	0	0.9975
New Zealand	NZL	55400035	55400767	0	-0.5241
New Zealand	NZL	55400035	55404979	0	-0.9014
New Zealand	NZL	55400035	55401917	0	0.731
New Zealand	NZL	55400035	55400168	0	0.2219
New Zealand	NZL	55400035	55405075	0	0.2019
New Zealand	NZL	55400035	55406295	0	1.8143
New Zealand	NZL	55400035	55403114	0	-0.6778	0.5119	-0.691	-1.1458	-0.5329	-1.6678	1.5037	0.1216
New Zealand	NZL	55400035	55403852	0	0.8742
New Zealand	NZL	55400035	55406171	0	-0.0931	0.5404	0.9247	0.3447	-0.3789	0.4384	0.5755	-0.6073
New Zealand	NZL	55400035	55404116	0	0.5494	0.5836	0.8038	0.1737	0.5184	0.7204	1.2534	-0.6269
New Zealand	NZL	55400035	55402633	0	0.652
New Zealand	NZL	55400035	55405493	0		2.6352	1.9359	1.0739	-0.1204	0.4381	2.4277	0.1216
New Zealand	NZL	55400035	55403691	0	0.5648	0.0502	0.6407	0.1176	0.0826	0.7747	-0.1727	0.2286
New Zealand	NZL	55400035	55404861	0	0.7613
New Zealand	NZL	55400035	55403844	0	-0.0319
New Zealand	NZL	55400036	55405652	0	0.8187	-0.0862	0.0226	0.7113	-0.0408	0.3456	0.5755	0.1216
New Zealand	NZL	55400036	55404746	0	-0.4408	-1.2209	-0.9607	0.1053	-0.9706	-0.2348	-0.6852	0.1216
New Zealand	NZL	55400036	55400583	0	-1.0197	-0.7114	0.0226	-0.3175	-0.4435	-0.5309	0.5755	-1.1252
New Zealand	NZL	55400036	55400348	0	1.4767	-2.9627	-2.664	-2.6893	0.4187	-1.6678	-2.1355	-2.5027
New Zealand	NZL	55400036	55401202	0	1.2008	-0.1558	1.9359	0.1345	0.6659	-0.8768	2.4277	2.0955
New Zealand	NZL	55400036	55403447	0	0.9973	-0.2479	0.0226	0.5813	-0.0408	-0.8849	0.5755	-0.4607
New Zealand	NZL	55400036	55404737	0	0.1763	-0.4314	0.0226	0.1053	0.1519	0.6889	0.5755	-0.2503
New Zealand	NZL	55400036	55403361	0	-1.3526	-0.0862	0.0226	0.6472	-0.4476	-0.219	-0.6852	-1.1252
New Zealand	NZL	55400036	55402781	0	-0.1552	-1.3452	-1.1926	0.7113	0.146	0.4386	0.8098	-0.2995
New Zealand	NZL	55400036	55402634	0	1.2557	-0.4314	0.0226	0.007	-0.4298	-0.1379	-0.4948	-0.4377
New Zealand	NZL	55400036	55405211	0	0.0385			0.6193	0.0012
New Zealand	NZL	55400036	55400631	0	0.3633	-0.2662	0.4173	0.1005	0.3877	0.7067	0.5755	0.1216
New Zealand	NZL	55400036	55404230	0	-0.4148	-0.0862	0.4137	-0.3826	-0.0168	-0.2942	0.5755	0.1216
New Zealand	NZL	55400036	55404826	0	-0.0685	0.7308	1.9359	0.3161	0.106	-0.0614	1.8077	0.4994
New Zealand	NZL	55400036	55400719	0	-0.675	-0.0862	-0.7902	0.7113	-0.4223	0.6084	0.5755	-0.4607
New Zealand	NZL	55400036	55405824	0	-0.4213	2.6352	-0.8873	-0.4933	-0.35	-0.0683	0.8438	-0.8443
New Zealand	NZL	55400036	55404896	0	0.0905	-0.4136	-0.3827	-0.6271	-0.3453	-0.9292	-0.6707	-0.5711
New Zealand	NZL	55400036	55401822	0	-0.5396	0.0666	0.0226	0.8534	0.8039	0.9522	0.5755	0.4777
New Zealand	NZL	55400036	55404458	0	0.2263	2.6352	1.9359	0.273	1.467	0.0589	0.8038	0.4504
New Zealand	NZL	55400036	55405362	0	-0.4091	-0.59	0.0226	-1.607	-0.0411	-0.5639	-0.0823	0.1216
New Zealand	NZL	55400036	55401487	0	0.6286	1.1576	-1.4626	0.8522	0.3789	0.6264	0.5755	-0.9299
New Zealand	NZL	55400036	55401560	0	0.7121	-0.0862		-0.4394	0.4191	-1.5744	-0.3912	-0.2503
New Zealand	NZL	55400037	55405410	1	0.9349	-0.4203	0.1386	0.0404	-0.2182	-0.4463	-0.2821	-0.1563
New Zealand	NZL	55400037	55401398	1	-2.0818	-0.1247	-0.7902	-0.2681	-0.6845	0.3089	-0.7614	0.3158
New Zealand	NZL	55400037	55405222	1	0.5164	-0.59	-0.5836	-0.5049	-1.0875	0.1057	-0.4948	-0.8028
New Zealand	NZL	55400037	55403856	1	-0.6725	0.3924	1.9359	-0.7352	-0.6998	0.4867	-0.6852	-0.1563
New Zealand	NZL	55400037	55401416	1	1.2115	0.9454	0.9268	-0.1915	-0.4194	0.1005	-0.8012	0.4504
New Zealand	NZL	55400037	55404487	1	0.9071	1.2779		0.2229	1.0039	0.3956	2.0386	2.0955
New Zealand	NZL	55400037	55401061	1	1.1524	0.2086	0.4173	0.2032	-0.4235	0.4711	-0.1561	-0.0604
New Zealand	NZL	55400037	55404257	1	1.5383	-0.4314	0.4173	-0.1378	-0.2422	0.3986	-0.0987	0.1216
New Zealand	NZL	55400037	55403561	1	0.1774	0.0502	-0.6843	-0.3761	-0.2827	-0.0816		0.1216
New Zealand	NZL	55400037	55402424	1	0.7998	-0.2624	0.586	-0.2819	0.3801	0.1411	-0.0589	0.7864
New Zealand	NZL	55400037	55400140	1	0.4464	0.9349	1.9359	0.1305	-0.3389	0.5029	1.1217	0.1216
New Zealand	NZL	55400037	55405782	1	0.0671	1.127	0.1386	-0.2699	0.1975	-0.1678	1.8077	0.4504
New Zealand	NZL	55400037	55403569	1	0.4976	-0.59	-0.3802	0.3645	-0.2026	-0.0558	-0.3912	-0.1565
New Zealand	NZL	55400037	55401163	1	-0.4597	-0.7353	0.0226	0.0119	-0.4125	0.2798	-0.3907	0.1216
New Zealand	NZL	55400037	55402267	1	-0.4391	-0.5743	-1.3694	0.2814	0.3268	0.5108	-0.6997	-0.5251
New Zealand	NZL	55400037	55405238	1	0.5335	0.468	-0.227	0.1205	0.7136	0.3836	0.1693	0.1216
New Zealand	NZL	55400037	55403895	1	1.138	0.37	-0.0951	0.0366	0.4384	0.3906	-1.0839	2.0955
New Zealand	NZL	55400037	55401307	1	-0.7709	-0.9464	-0.5817	0.1968	0.3064	0.6709	-1.0753	-1.236
New Zealand	NZL	55400037	55405474	1	0.9063				-1.2195
New Zealand	NZL	55400037	55405588	1	-0.0902	0.7989	0.4173	0.1122	-0.5352	0.0569	0.9628	0.1216
New Zealand	NZL	55400037	55402298	1
New Zealand	NZL	55400038	55400368	0	-1.2913	1.153	0.6825	-1.3048	0.7096	0.7264	0.9863	2.0955
New Zealand	NZL	55400038	55404665	1	1.1152	2.6352	1.9359	0.8585	0.2824	0.7193	0.0795	2.0955
New Zealand	NZL	55400038	55406163	1	0.4259	-0.0862	-0.7638	0.4013	0.3998	0.4536	-0.0553	0.1216
New Zealand	NZL	55400038	55401637	1	-1.1464			-0.8694	-0.4244
New Zealand	NZL	55400038	55402097	1	0.0661	-0.2662	0.0226	-1.7857	0.581	0.5619	0.5755	-0.65
New Zealand	NZL	55400038	55405096	1	0.1553	1.127	1.0433	0.6723	0.4097	0.5956	-0.4948	1.515
New Zealand	NZL	55400038	55400566	1	-0.1686	-0.0862	-0.7249	0.1053	-0.9291	0.4394	-0.6852	-0.6774
New Zealand	NZL	55400038	55403480	1	0.6286	-0.4343	1.1381	-0.3545	-1.0325	-0.3516	-2.1355	1.2147
New Zealand	NZL	55400038	55401337	1	1.0126			-0.0473	0.1327	0.4212
New Zealand	NZL	55400038	55405297	1	1.2798	-0.2662	0.0226	0.394	0.1126	0.0901		-0.5251
New Zealand	NZL	55400038	55400037	1	0.3503	-0.0862	0.0226	-0.343	-0.1861	-0.8849	0.5755	0.7864
New Zealand	NZL	55400038	55401381	1	-0.2109
New Zealand	NZL	55400038	55402046	1	-0.2185			-0.121	0.5504	0.2702
New Zealand	NZL	55400038	55404314	1	-1.0518	-0.0862		1.2836	4.8357	0.6704
New Zealand	NZL	55400038	55405466	1	0.1823			0.4239	-0.6257	0.4382
New Zealand	NZL	55400038	55402543	1	-1.2185	-0.2479	0.9726	1.1212	0.4096	1.5004	0.5755	0.5553
New Zealand	NZL	55400038	55402110	0	-0.4241	2.6352	0.4173	1.5631	0.4245	0.253	0.5755	0.1339
New Zealand	NZL	55400038	55405648	0	1.0446	1.1352	0.4173	0.0693	-0.0049	0.1927	0.8038	0.1216
New Zealand	NZL	55400038	55406087	0	-0.6791	-1.184		-2.6893	0.4153	0.2587
New Zealand	NZL	55400038	55404915	0	0.607	0.3178	1.9359	0.4034	0.5055	0.2758	-0.8368	1.515
New Zealand	NZL	55400038	55405771	0
New Zealand	NZL	55400038	55402100	0	-0.5405	0.3289	1.1657	0.7113	0.4194	1.0062	1.1417	2.0955
New Zealand	NZL	55400038	55400370	0	-0.6207	0.0714	1.4187	0.7017	-0.0453	1.1396	-0.4948	0.1824
New Zealand	NZL	55400038	55406057	0	0.1046	-0.0862	0.0226	0.5469	-0.1809	0.7341	0.5755	0.1216
New Zealand	NZL	55400039	55400044	1	-1.0525
New Zealand	NZL	55400039	55400801	1	-1.3335
New Zealand	NZL	55400039	55402410	0	-0.3962	0.792	1.9359	-0.0815	0.696	-0.6073	0.1693	1.515
New Zealand	NZL	55400039	55402004	1	-0.2808	-0.1058	0.0226	-0.1149	-0.1646	-0.0185	-0.2821	-0.1563
New Zealand	NZL	55400039	55405854	1	-0.8114	-1.2904	-0.6446	0.3841	-1.7511	-0.2607	-0.5172	-1.1252
New Zealand	NZL	55400039	55404043	1	-1.0747	-0.2479	-0.2707	1.2836	0.3392	1.4954	0.3482	-0.2503
New Zealand	NZL	55400039	55405318	1	0.6031	-0.2662	0.0226	0.0724	-0.1823	0.2169	-0.4948	-0.1563
New Zealand	NZL	55400039	55400230	1	0.8402	1.7162	1.9359	0.9954	0.8414	0.6862	0.0256	1.3857
New Zealand	NZL	55400039	55400510	1	0.9286	-0.2662	0.0226	0.939	0.3291	0.1527	0.5755	-0.8198
New Zealand	NZL	55400039	55401862	1	0.6121
New Zealand	NZL	55400039	55400628	1	0.2504
New Zealand	NZL	55400039	55406094	1	0.2757	-0.4093	0.7804	0.1128	-0.3933	0.0449
New Zealand	NZL	55400039	55402159	1	0.5803	-0.2662		-0.0514	-0.5338	-0.4105
New Zealand	NZL	55400039	55401681	1	-0.7874	0.468	-1.0194	0.5164	0.877	0.4378
New Zealand	NZL	55400039	55403700	1	0.5448
New Zealand	NZL	55400039	55400007	1	1.1665				0.5699
New Zealand	NZL	55400039	55405201	0	1.6256	0.1852	1.9359	-0.0611	0.2283	-0.0816	-0.2857	2.0955
New Zealand	NZL	55400039	55401722	0	-0.4811	-0.2479	-0.6315	0.4657	0.4839	0.1401	-0.2004	-0.3297
New Zealand	NZL	55400039	55405190	0	-0.9745	-0.0862	-0.8627	0.3267	0.7148	0.3456	-0.6852	-0.5912
New Zealand	NZL	55400039	55403079	0	-0.7705	0.7332	1.9359	-0.878	0.6518	0.234	2.4277	2.0955
New Zealand	NZL	55400039	55404096	0	0.0795	-0.59	-0.227	-2.6893	-1.0348	-1.6678	-2.1355	-0.7496
New Zealand	NZL	55400039	55405902	0	-0.3141
New Zealand	NZL	55400039	55403243	0	0.689				0.8779
New Zealand	NZL	55400039	55400955	0	0.1061	2.6352	1.9359	1.6946	4.8357	3.6292	2.4277	0.1216
New Zealand	NZL	55400039	55405038	0	0.7411
New Zealand	NZL	55400039	55403972	0	-0.4909			-1.6841	-3.7095
New Zealand	NZL	55400039	55405931	0	0.8023
New Zealand	NZL	55400039	55401609	0	0.1657
New Zealand	NZL	55400039	55403174	1	-0.9124
New Zealand	NZL	55400040	55405961	1	0.5251	-0.4314	0.0226	0.7113	-0.0408	1.0062	0.1693	-0.7496
New Zealand	NZL	55400040	55404463	0	0.5593				0.6629			0.2094
New Zealand	NZL	55400040	55405280	1	1.4519	0.0502	0.0226	0.5331	-0.7364	1.0357	-0.6852	-0.7108
New Zealand	NZL	55400040	55404847	1	0.4379	-1.2492	-0.3802	0.8281	-0.0487	0.8844	-0.8012	0.1216
New Zealand	NZL	55400040	55403238	1	0.7764	-0.0862	-1.1926	0.2857	-1.605	-0.1237	0.5755	-1.1252
New Zealand	NZL	55400040	55405263	1	0.7895	0.0502	-0.5836	0.4545	-0.4025	0.8757	-0.4918	0.1216
New Zealand	NZL	55400040	55405632	1	0.9638	0.3326	0.0226	0.7507	0.0563	0.87	0.5755	2.0955
New Zealand	NZL	55400040	55401661	1
New Zealand	NZL	55400040	55403132	1	1.3448	1.1352	0.0226	0.8677	0.2982	1.7809	-0.3876	-0.1865
New Zealand	NZL	55400040	55404439	1	1.1741	0.8089	0.3461	0.674	-0.2803	1.5191	-0.3943	-0.6698
New Zealand	NZL	55400040	55400481	1	0.9522	-0.2662	-0.3802	0.7282	-0.2631	1.0443	0.1693	0.1216
New Zealand	NZL	55400040	55404038	1	0.3771	-0.7221	0.0226	0.4001	-0.7946	0.7492	-0.1972	0.1216
New Zealand	NZL	55400040	55401251	1	1.4663	-1.034	-0.5544	0.5783	-0.2941	1.0062	0.5755	-0.5912
New Zealand	NZL	55400040	55405715	1	0.7047	-0.9196	-0.4728	0.1402	-1.2599	0.8173	-0.0553	-0.8028
New Zealand	NZL	55400040	55402022	0	0.4411	-0.2662	0.8038	0.386	0.4658	0.8848	1.4152	0.8375
New Zealand	NZL	55400040	55403232	0	0.3949	-0.0862	0.0226	-0.9735	0.3278	0.9616	-0.5832	0.1216
New Zealand	NZL	55400040	55401631	0	0.9317	-0.4314	0.0226	0.7113	0.0653	0.8767	-0.2852	0.1216
New Zealand	NZL	55400040	55405203	0	0.869	0.3289	-0.227	0.7113	0.4699	1.1686	0.075	0.1216
New Zealand	NZL	55400040	55403006	0	0.9099	0.468	0.0226	0.6503	0.2786	1.1811	1.2568	0.4777
New Zealand	NZL	55400040	55402479	0	0.5068	1.1352	1.9359	0.978	0.4581	1.4153	0.3482	2.0955
New Zealand	NZL	55400040	55405172	0	0.7836	-0.0862	0.0226	1.2836	0.0407	1.5721	0.5755	0.1216
New Zealand	NZL	55400040	55402515	0	0.8517	1.0508	-0.1119	0.6056	0.2626	1.7196	1.3656	0.557
New Zealand	NZL	55400040	55400094	0	1.1375	-0.0862	-0.7573	0.8339	0.0862	1.5721	0.7264	-0.0129
New Zealand	NZL	55400040	55405437	0	1.1253	-0.5717	0.9192	1.2836	0.514	1.5721	1.0267	2.0955
New Zealand	NZL	55400040	55403862	0	0.8266	1.1493	0.6825	0.3601	0.4425	0.9389	1.2302	0.5553
New Zealand	NZL	55400040	55401407	0	1.0009	0.8762	0.0226	1.0271	0.5578	1.1599	-0.4771	-0.2503
New Zealand	NZL	55400040	55400898	0	0.3068	-0.9033	-0.6116	0.6819	-0.4952	1.4394	-1.0753	-0.1808
New Zealand	NZL	55400040	55401615	0	1.3385	-0.0862	0.0226	1.2836	0.4487	1.597	0.5755	0.1216
New Zealand	NZL	55400040	55403966	0	1.2879	-0.4314	0.0226	0.6594	0.0201	-0.0185	-0.6595	-0.4784
New Zealand	NZL	55400040	55400325	0	0.2263	-0.2479	0.0226	0.2528	0.0788	0.9347	0.1701	-0.2503
New Zealand	NZL	55400040	55401761	0	0.6135	-0.9416	-1.5553	0.3464	-0.431	1.1166	-0.8012	-1.7277
New Zealand	NZL	55400040	55401175	0	1.0337	-0.7199	0.0226	1.8555	0.5843	1.6904	0.0256	0.1216
New Zealand	NZL	55400040	55405896	0	1.1546	-1.1395	-0.4806	0.6688	-0.5464		-0.1727	0.1216
New Zealand	NZL	55400040	55402088	1	0.7023		0.0226	0.3447	-0.7107	-0.2156
New Zealand	NZL	55400041	55401957	1	0.0376
New Zealand	NZL	55400041	55405817	1	0.0852
New Zealand	NZL	55400041	55402301	1	0.1521
New Zealand	NZL	55400041	55405001	1	-1.315
New Zealand	NZL	55400041	55400030	1	-0.048
New Zealand	NZL	55400041	55404899	1	0.4317
New Zealand	NZL	55400041	55402089	1	0.1588
New Zealand	NZL	55400041	55403627	1	-1.3131
New Zealand	NZL	55400041	55400834	1	0.0127
New Zealand	NZL	55400041	55402979	1	0.0149
New Zealand	NZL	55400041	55401674	1	-0.2978
New Zealand	NZL	55400041	55404223	1	1.278
New Zealand	NZL	55400041	55406212	1	-0.068
New Zealand	NZL	55400041	55400565	1	-0.8758
New Zealand	NZL	55400041	55406173	1	0.9152
New Zealand	NZL	55400041	55405260	1	0.0745
New Zealand	NZL	55400041	55405156	1	-0.8754
New Zealand	NZL	55400041	55405327	1	0.4447
New Zealand	NZL	55400041	55400667	1	0.1678
New Zealand	NZL	55400041	55401818	1	0.9603
New Zealand	NZL	55400041	55400915	1	0.5775
New Zealand	NZL	55400041	55403544	1	-0.4044
New Zealand	NZL	55400041	55400189	1	-1.3019			0.2194	0.1422	0.6691
New Zealand	NZL	55400041	55405992	1	-0.5848
New Zealand	NZL	55400041	55405913	1	-0.3967
New Zealand	NZL	55400041	55404422	1	0.9267
New Zealand	NZL	55400041	55401713	1	-1.3484
New Zealand	NZL	55400041	55404282	1	-0.8474
New Zealand	NZL	55400041	55402431	1
New Zealand	NZL	55400041	55400247	1	0.4428				-0.2353
New Zealand	NZL	55400041	55401987	1	-1.4418
New Zealand	NZL	55400041	55402025	1	-1.0093
New Zealand	NZL	55400041	55405650	1	0.3777
New Zealand	NZL	55400041	55402315	1	0.392
New Zealand	NZL	55400041	55404655	1	0.5077
New Zealand	NZL	55400041	55401103	1	0.2294
New Zealand	NZL	55400041	55401998	1	0.163
New Zealand	NZL	55400041	55405600	1	0.4512	-1.0481		0.5119	-0.749	-1.6678
New Zealand	NZL	55400041	55401443	1	-0.0597
New Zealand	NZL	55400041	55402182	1	-0.0488
New Zealand	NZL	55400041	55400071	1	-0.7512
New Zealand	NZL	55400041	55400386	1	-1.6962
New Zealand	NZL	55400041	55400194	1	0.2428
New Zealand	NZL	55400043	55400399	1	1.4586
New Zealand	NZL	55400043	55401129	1	-1.2335
New Zealand	NZL	55400043	55400983	1	-2.0673			1.7775
New Zealand	NZL	55400043	55405622	1	-0.534
New Zealand	NZL	55400043	55403753	1	-0.2872
New Zealand	NZL	55400043	55403452	0	-0.7376				0.7959
New Zealand	NZL	55400043	55404761	0	-0.1504
New Zealand	NZL	55400043	55401492	0
New Zealand	NZL	55400043	55401196	0
New Zealand	NZL	55400043	55401799	0
New Zealand	NZL	55400043	55400775	1	0.0355	2.6682	1.6222	2.0468	1.4142	-1.6678	2.4277	1.2147
New Zealand	NZL	55400043	55402221	1	0.5291
New Zealand	NZL	55400043	55402671	0
New Zealand	NZL	55400043	55400762	0
New Zealand	NZL	55400044	55401856	1	-0.4796	-0.0862	0.0226	0.1053	-0.2006	-0.1088	-0.2852	-0.4607
New Zealand	NZL	55400044	55401222	1	0.6366
New Zealand	NZL	55400044	55405893	1
New Zealand	NZL	55400044	55401264	1	0.0716
New Zealand	NZL	55400044	55402913	1
New Zealand	NZL	55400044	55404190	1	-1.7653	-0.1058	0.7398	-1.5147	-0.5085	-1.6678	-0.6852	1.1508
New Zealand	NZL	55400044	55404427	1	-0.3563	-0.59	-0.691	-0.0271	-0.135	0.0113	-0.6852	-0.7496
New Zealand	NZL	55400044	55404045	1	0.3131	0.0566	-0.227	0.4617	-0.5254	0.2092	-0.2852	-0.8936
New Zealand	NZL	55400044	55404963	1	1.44	-0.2872	-0.442	0.4311	1.1003	0.8695	1.1375	-0.5998
New Zealand	NZL	55400044	55404406	1	0.14
New Zealand	NZL	55400044	55405255	1	-0.2272	-0.6019	-0.691	-0.1762	-0.525	-0.1091	-0.3733	-0.5305
New Zealand	NZL	55400044	55403020	1	0.4184			0.0693	-0.6802	0.2869
New Zealand	NZL	55400044	55401785	1	0.9755	-0.2662	0.0226	-0.3605	0.4825	0.5543	-0.4771	-0.4607
New Zealand	NZL	55400044	55402786	1	-0.5788	-1.4456	0.0226	-1.6841	-0.431	-0.2532	-0.6852	-0.4377
New Zealand	NZL	55400044	55406066	1	-0.7255	0.2718	0.0226	0.0788	0.1222	-0.1088	-0.4771	-0.1563
New Zealand	NZL	55400044	55401500	1	-0.2497	-0.0862	-0.0154	0.3773	-0.4824	-0.4128	-0.6852	0.1216
New Zealand	NZL	55400044	55402191	1	0.3902			0.0605	-0.925	0.3689
New Zealand	NZL	55400044	55404070	1	0.3319	-0.2509	0.3461	-0.3527	-1.4356	0.2382	-0.8657	-0.2503
New Zealand	NZL	55400044	55402653	0	-0.2225
New Zealand	NZL	55400044	55406196	0
New Zealand	NZL	55400044	55404642	0	0.0527
New Zealand	NZL	55400044	55405901	0	-0.0465
New Zealand	NZL	55400044	55400925	0	0.1166				0.9025
New Zealand	NZL	55400044	55404524	0	1.2593
New Zealand	NZL	55400044	55403958	0	-1.283
New Zealand	NZL	55400044	55402417	0	1.3246	-1.3452	-1.1926	0.1053	0.5398	0.4394	-0.6852	-1.1252
New Zealand	NZL	55400044	55405993	0	1.2515
New Zealand	NZL	55400044	55400785	0	0.7785	-2.9627	-2.664	-2.6893	-3.7095	-1.6678	-2.1355	-2.5027
New Zealand	NZL	55400044	55401191	0	1.0686	1.7162	1.1657	0.1872	0.4302	0.7512	0.9911	0.1216
New Zealand	NZL	55400044	55401047	0	-0.3571	-0.847	-0.7836	0.2393	-0.3986	-0.0348	0.3482	-0.6774
New Zealand	NZL	55400044	55405405	0	0.2057	-0.0994	0.0226	-0.0396	-0.4416	0.0668	-1.5848	0.2546
New Zealand	NZL	55400044	55404238	0	-0.6115	-0.4314	0.0226	0.7113	0.5323	0.6337	0.1693	0.1216
New Zealand	NZL	55400044	55402715	0	0.709	1.7671	0.8038	0.5941	1.0378	0.6094	0.8038	1.1508
New Zealand	NZL	55400044	55401855	0	1.082	-0.0862				0.4394	0.5755	0.1216
New Zealand	NZL	55400044	55406257	0	-0.8697	-0.6669	1.2867	0.7113	-0.8962	-0.1721	0.5755	-2.5027
New Zealand	NZL	55400044	55404985	1	0.8394		1.1381	3.4562		3.5678		0.1216
New Zealand	NZL	55400044	55404773	1	1.3102	-0.847	0.4173	0.0457	-0.985	0.2893	-0.5945	-0.6353
New Zealand	NZL	55400045	55402635	1	0.9105	-0.0862	-1.0611	0.0429	0.3413	0.5271	-0.1566	-0.3297
New Zealand	NZL	55400045	55401124	1	0.5103	0.1221	-1.2567	0.6002	-0.1683	1.0017	-0.6852	-0.946
New Zealand	NZL	55400045	55400911	1	0.8416	0.4571	0.1386	0.465	-0.4863	0.6146	-0.1722	2.0955
New Zealand	NZL	55400045	55400026	1	0.7033	-0.0219	-0.691	0.6525	0.3432	0.2257	-0.2821	-0.3297
New Zealand	NZL	55400045	55403575	1	0.4335	0.4098	-0.2943	0.4254	-0.1131	0.7511	-0.1727	-0.959
New Zealand	NZL	55400045	55406209	1	0.0461	-0.1219	0.8038	0.5309	-0.8837	0.4818	-1.2835	-0.1884
New Zealand	NZL	55400045	55405320	1	1.0453	0.5315	-0.9285	-0.0343	-0.2349	-0.3936	-1.305	-0.7096
New Zealand	NZL	55400045	55401851	1	0.9527	0.0789	-0.3048	0.271	-0.2254	0.4967	-0.4918	-0.1314
New Zealand	NZL	55400045	55401396	1	0.5989	0.2784	-0.6789	0.9726	0.5173	0.7613	-1.1469	-1.3305
New Zealand	NZL	55400045	55400953	1	-1.3918	2.6352	-1.1801	0.3963	-0.6451	0.8002	1.0684	-0.9167
New Zealand	NZL	55400045	55401036	1	1.3189	-0.2662	0.0226	0.0709	-0.2946	0.6935	0.0256	-0.5251
New Zealand	NZL	55400045	55402971	1	0.4704	-0.923	0.0226	0.4671	-0.0938	0.7817	-0.0553	-0.1563
New Zealand	NZL	55400045	55405279	1	1.0202	0.2718	-0.3048	-0.2877	-0.5128	-0.1278	-1.054	-0.7096
New Zealand	NZL	55400045	55401091	1	1.7515	-0.59	-0.5034	-0.155	-0.5606	0.3126	-0.0553	-0.4784
New Zealand	NZL	55400045	55400638	1	-0.1502	0.3875	0.0226	-0.2839	-0.2824	0.4728	-0.3846	-0.3297
New Zealand	NZL	55400045	55403628	1	0.2252	-0.0862	0.1386	0.1102	-0.6282	0.3079	-0.6595	-0.6774
New Zealand	NZL	55400045	55405970	1	1.0956	2.6352	1.1381	0.5352	-0.2513	0.5828	0.1701	-0.2503
New Zealand	NZL	55400045	55405412	1	-0.0953	0.2032	-0.9285	-0.3253	-0.9739	0.4089	-0.7867	-0.1563
New Zealand	NZL	55400045	55404284	1	1.0923	2.6352	1.9359	1.2836	0.894	1.5546	0.5755	2.0955
New Zealand	NZL	55400045	55402648	1	0.772	0.5315	-0.3526	0.1498	-0.2897	0.3047	-0.532	-0.0274
New Zealand	NZL	55400045	55401263	1	0.8947	-0.013	0.0226	0.1723	-1.0179	0.4529	-0.2004	-0.0859
New Zealand	NZL	55400045	55402978	1	0.7766	0.7665	1.9359	1.4784	0.3861	1.2961	0.7017	2.0955
New Zealand	NZL	55400046	55405938	1	0.9716	-0.0862	0.0226	0.1724	-0.2517	0.1901	0.5755	0.1216
New Zealand	NZL	55400046	55400614	1	0.1062	-0.0862	0.0226	0.2234	-0.0974	0.7116	-0.6852	-0.4607
New Zealand	NZL	55400046	55404961	0	0.851	0.4121	0.4173	0.8203	0.3814	1.0728	0.3768	0.4504
New Zealand	NZL	55400046	55400389	0	0.3684	-0.2479	-0.4806	1.418	4.8357	0.828	0.5755	-0.7496
New Zealand	NZL	55400046	55402145	1	0.3714	-0.2479	0.4173	0.0509	-0.2745	0.2382	-0.8657	0.1216
New Zealand	NZL	55400046	55400701	1	1.1453	0.1852	0.7162	0.5249	0.3445	0.5592	1.1217	0.557
New Zealand	NZL	55400046	55402360	1		0.1245	-0.4728	-0.4637	-0.7191	0.0272	-1.5848	-0.7096
New Zealand	NZL	55400046	55402972	1	0.9414	-0.0862	-0.227	-0.1506	0.3445	0.5321	-0.4771	0.1216
New Zealand	NZL	55400046	55400501	1	-0.2093	0.5859	1.0108	0.4696	0.6058	0.8454	0.5755	-0.6073
New Zealand	NZL	55400046	55400607	1	1.2043	0.3875	-0.5544	0.5156	0.1529	0.8874	-0.4948	0.2224
New Zealand	NZL	55400046	55405717	1	0.4828	-0.0862	-0.1587	0.1723	-0.6985	0.5172	-0.7867	-0.4607
New Zealand	NZL	55400046	55404321	1	0.299	0.957	-0.9607	0.1595	9.00E-04	-0.1652	-0.0553	0.1216
New Zealand	NZL	55400046	55406091	1	0.674	0.1371	-1.7997	0.4581	-0.7337	0.2823	-0.1727	-1.2688
New Zealand	NZL	55400046	55401859	1	1.1264	0.6636	0.6825	-0.2562	-0.2385	-0.0386	-0.2673	1.515
New Zealand	NZL	55400046	55401976	1	1.1006	-0.2479	0.4173	0.1231	-0.7603	0.229	-1.166	-0.4607
New Zealand	NZL	55400046	55404900	1	0.9488	1.3889	-0.6315	-0.3581	0.2076	0.3618	0.1693	-0.0129
New Zealand	NZL	55400046	55404280	1	0.6049	-0.4314	0.6496	0.6341	0.0293	0.897	0.3415	0.4504
New Zealand	NZL	55400046	55403108	1	0.6452	-0.784	-0.4806	0.034	-0.6098	0.1693	0.3199	-0.4607
New Zealand	NZL	55400046	55401734	1	0.7171	0.2836	-0.4806	-0.0379	-0.0237	-0.2306	-0.3086	0.1216
New Zealand	NZL	55400046	55401999	1	0.6384	0.792	1.2867	0.36	-0.0229	1.0937	1.6922	0.8375
New Zealand	NZL	55400046	55400391	1	0.9003	-0.2479	-0.5836	1.1198	0.0376	1.3494	0.3482	-0.5912
New Zealand	NZL	55400046	55404264	0		-1.3843	1.1355	0.2428	-0.7295	0.5819	-0.4323	1.1508
New Zealand	NZL	55400046	55400610	0	0.463	0.0634	1.2341	0.6819	0.642	0.7917	1.2262	2.0955
New Zealand	NZL	55400046	55402937	0	-0.6606	0.4012	0.0226	0.6702	0.5755	0.4453	-1.2871	0.1216
New Zealand	NZL	55400046	55403804	0	0.213	-0.0384	0.0226	0.4914	-0.2574	0.976	2.4277	-0.7496
New Zealand	NZL	55400046	55404192	0	1.1949	-0.4203	-0.7902	-0.6494	-0.3663	-0.1651	0.0888	-0.4784
New Zealand	NZL	55400046	55402751	0	0.1779	0.9484	0.0226	0.2042	0.2101	0.493	0.9628	0.7435
New Zealand	NZL	55400046	55402468	0	0.8603	0.5042	1.4967	0.4353	1.378	0.2568	1.4834	2.0955
New Zealand	NZL	55400046	55400211	0	-0.479	0.5746	1.9359	0.5219	-0.1229	0.8797	0.5755	1.515
New Zealand	NZL	55400046	55400036	0	0.4585
New Zealand	NZL	55400046	55402580	0	-0.8496	1.031	-0.335	-0.135	0.0169	0.8133	-0.3912	0.0484
New Zealand	NZL	55400046	55403356	0	0.8598	0.2695	-0.6587	-0.2585	-0.6021	-0.0779	-0.5832	-0.1563
New Zealand	NZL	55400046	55405232	0	0.3376	-0.4516	0.2753	-0.1679	-0.2027	0.275	-0.4805	1.4234
New Zealand	NZL	55400046	55403905	0	1.1475	-0.2479	-0.1627	1.2836	1.9728	1.5721	0.9628	0.1216
New Zealand	NZL	55400046	55404037	0	1.029	1.1493	0.3461	0.9694	1.5156	1.0245	0.5755	2.0955
New Zealand	NZL	55400046	55406223	0	-0.7319	0.4571	0.0226	-1.3001	-0.3835	-0.4427	-0.8738	-1.3017
New Zealand	NZL	55400046	55405370	0	-0.5427	-0.9363	-0.8099	-2.6893	-0.0253	0.0589	-2.1355	-2.5027
New Zealand	NZL	55400046	55405978	1	0.4616
New Zealand	NZL	55400047	55404952	1	0.9786	2.6352	1.1657	0.136	0.4516	0.5715	1.5037	1.515
New Zealand	NZL	55400047	55404752	1	-0.9468	0.4953	1.9359	-2.6893	-1.0088	-1.6678	-2.1355	2.0955
New Zealand	NZL	55400047	55402176	1	-0.2913
New Zealand	NZL	55400047	55402753	1	-0.7617	-2.9627	-2.664	0.7113	-0.0408	1.0062	0.5755	0.1216
New Zealand	NZL	55400047	55400854	1	-0.4553	2.6352	-0.8243		0.2426	-0.5531		-0.6774
New Zealand	NZL	55400047	55400842	1	0.6816	-0.0862	0.0226	-0.3531	-0.124	0.152	0.5755	-0.4377
New Zealand	NZL	55400047	55400713	1	-0.8321	-0.5717	1.4967	-1.6821	1.0242	-0.3932	1.1417	-1.1252
New Zealand	NZL	55400047	55404214	1	-0.2396	-0.7221	0.1386	-0.6916	-0.3329	-0.4694	-0.5832	-0.1865
New Zealand	NZL	55400047	55404724	1	0.3287	-0.0862	0.0226	-0.3262	0.1164	0.081	0.1922	0.1216
New Zealand	NZL	55400047	55403075	1	0.5766	-0.4203	0.0226	-0.3211	-0.4631	-0.0216	-0.1727	0.1216
New Zealand	NZL	55400047	55401540	1	-0.056	0.3924	-0.442	0.5225	0.2439	0.562	0.3482	0.8925
New Zealand	NZL	55400047	55401473	1	-0.131
New Zealand	NZL	55400047	55404127	1	0.4976	1.1493	1.9359	-0.2204	-0.2603	0.0561	-0.4771	0.1216
New Zealand	NZL	55400047	55401384	1	0.9021	0.363	-0.227	-0.2214	-0.8371	0.4535	0.3482	-1.2803
New Zealand	NZL	55400047	55400576	1	-0.8602	1.1493	0.7162	-0.4098	-0.2189	0.0458	-0.2852	-0.1544
New Zealand	NZL	55400047	55402965	1	-0.526	2.6352	1.9359	-2.6893	0.0904	0.2389	0.5755	0.1216
New Zealand	NZL	55400047	55400966	1	-0.0906	2.6352	0.586	0.3479	0.7763	0.2963	0.5755	-0.4607
New Zealand	NZL	55400047	55400665	1	-0.1816	-1.3177	0.3461	0.6152	0.0744	0.8338	-0.6852
New Zealand	NZL	55400047	55400722	0	-0.2492	-0.0862	0.0226	-0.8349	-0.8427	-0.4694	0.5755	0.1216
New Zealand	NZL	55400047	55404593	0	-0.0526	-0.0862	-1.1926	-2.6893	-1.238	-1.6678	-0.6852	-2.5027
New Zealand	NZL	55400047	55405781	0	-0.4729	0.1852	0.0226	0.1862	0.178	0.3183	0.5858	0.1216
New Zealand	NZL	55400047	55400285	0	0.7277	2.6352	1.9359	-0.2699	0.6144	0.3928	0.7679	2.0955
New Zealand	NZL	55400047	55402213	0	-0.6078	-0.0862	0.0226	0.7113	-0.2215	1.0062	0.5755	0.1216
New Zealand	NZL	55400047	55404583	0
New Zealand	NZL	55400047	55401026	0	1.3131	0.8492	0.0226	0.4734	0.4893	1.0726	0.5755	0.1216
New Zealand	NZL	55400047	55400965	0	1.0564	1.3697	1.9359	-0.0069	0.7009	0.5001	1.802	2.0955
New Zealand	NZL	55400047	55401319	0	0.7065	0.1997	-0.6097	-0.1245	-0.0191	-0.1088	-0.4805	-0.6073
New Zealand	NZL	55400047	55403275	0	-0.7696	0.2032	-0.6315	-1.1482	-0.3072	-0.6614	-0.9941	0.1216
New Zealand	NZL	55400047	55403294	0	0.7574	-0.16	1.0108	-0.6964	-0.7082	-0.5058	0.0405	0.557
New Zealand	NZL	55400047	55402855	0	0.2761	-2.9627	0.0226	-1.3001	-1.7833	-0.2154	0.5755	-2.5027
New Zealand	NZL	55400047	55401478	0	0.4225	1.1493	-0.227	-0.1874	0.2968	0.2244	0.8038	0.4504
New Zealand	NZL	55400047	55400212	0	-0.1405	-0.7815	-0.7902	-0.4466	-1.4036	0.0451	-0.5832	-0.4607
New Zealand	NZL	55400047	55405677	0	-0.3674	-0.2662	0.0226	-0.7797	-1.3114	-0.4694	0.1693	-0.4607
New Zealand	NZL	55400047	55403194	0	-2.7722	-0.59	-0.227	0.1772	-0.5699	0.5154	0.3482	-0.7507
New Zealand	NZL	55400047	55400297	0	-1.0418	-0.0862	0.0226	0.1053	0.3197	-1.6678	0.5755	0.1216
New Zealand	NZL	55400047	55401621	0	-0.0902	-0.0862	0.0226	0.7526	0.2729	0.2804	0.5755	-0.1563
New Zealand	NZL	55400047	55400178	0	1.0101	0.879	1.2899	-0.6537	0.2489	-0.7368	0.0514	2.0955
New Zealand	NZL	55400047	55400743	0	-0.0832	0.879	1.9359	0.4184	1.1281	1.604	0.978	0.4777
New Zealand	NZL	55400047	55406259	0	0.9304	-1.3452	-1.1926	-2.6893	-0.4455	-1.6678	-0.6852	-1.1252
New Zealand	NZL	55400047	55401826	1	0.9988
New Zealand	NZL	55400048	55406228	1	0.8674
New Zealand	NZL	55400048	55405704	1	-1.6415
New Zealand	NZL	55400048	55403469	1	-0.009	0.468	0.0226	0.7113	-0.0171	0.5698	0.5755	-0.4607
New Zealand	NZL	55400048	55403913	1	0.6194	-0.6529	0.0226	-0.4637	0.1309	0.0331	0.0256	-0.7108
New Zealand	NZL	55400048	55405223	1	-0.0871	-1.0212	-0.9607	-1.4389	-1.542	-0.6274	-0.6852	-0.959
New Zealand	NZL	55400048	55403341	1	-0.399
New Zealand	NZL	55400048	55402384	1	0.6405
New Zealand	NZL	55400048	55401630	1	-0.7289
New Zealand	NZL	55400048	55401262	1	-0.3703	-0.5874	1.1752	-0.381	-0.2576	-0.1094	0.1648	0.1216
New Zealand	NZL	55400048	55403892	0	0.0933	-1.3452	-1.1926				-0.3943	-1.1252
New Zealand	NZL	55400048	55404798	0	-0.5406
New Zealand	NZL	55400048	55402216	0	-0.8884
New Zealand	NZL	55400048	55400806	0	-0.8185
New Zealand	NZL	55400048	55403662	0	0.1386				-0.1112	-0.9484
New Zealand	NZL	55400048	55404965	0	-0.547
New Zealand	NZL	55400048	55405834	0	-0.2496	-0.7221	0.0226	-1.3001	-0.4745	-1.6678	-0.5832	0.1216
New Zealand	NZL	55400048	55400127	0
New Zealand	NZL	55400048	55401727	0	-1.3678	-0.2518	0.0226	0.1415	0.124	0.4641	-0.6852	-0.5251
New Zealand	NZL	55400048	55404573	0	-0.616
New Zealand	NZL	55400048	55405285	1	-0.6413
New Zealand	NZL	55400049	55401271	1	0.0127
New Zealand	NZL	55400049	55404110	0	0.3633
New Zealand	NZL	55400049	55403549	1	-0.7568
New Zealand	NZL	55400049	55400982	1	-0.3734
New Zealand	NZL	55400049	55403396	1	-0.5228
New Zealand	NZL	55400049	55404306	1	-0.2783
New Zealand	NZL	55400049	55401030	1	-0.0252
New Zealand	NZL	55400049	55404063	1
New Zealand	NZL	55400049	55401733	1
New Zealand	NZL	55400049	55404954	1	0.5064
New Zealand	NZL	55400049	55404872	0	1.3087
New Zealand	NZL	55400049	55405070	0
New Zealand	NZL	55400049	55402867	0	0.2477
New Zealand	NZL	55400049	55403618	0	-0.7214
New Zealand	NZL	55400049	55405027	0
New Zealand	NZL	55400049	55404705	0	1.1476
New Zealand	NZL	55400049	55404123	0	-1.0152
New Zealand	NZL	55400049	55404778	0
New Zealand	NZL	55400049	55400377	1
New Zealand	NZL	55400050	55402250	1	-0.3026	-0.1106	0.6496	-0.1959	-0.0965	-0.2156	-0.0553	0.5084
New Zealand	NZL	55400050	55405082	1	-1.3735
New Zealand	NZL	55400050	55405633	1	-0.5729	1.1493	1.1381	0.0594	0.2338	0.4648	0.5755	1.1232
New Zealand	NZL	55400050	55401395	1	0.1708	-0.089	0.0226	0.3221	-0.1361	0.3689	-0.1188	-0.5251
New Zealand	NZL	55400050	55405705	1
New Zealand	NZL	55400050	55404252	1	-0.6545	0.4631	0.8038	0.5828	0.2089	0.2716	0.0074	1.1508
New Zealand	NZL	55400050	55403227	1	0.6228	-0.7221	0.0226	-1.4389	0.2772	0.2115	0.3482	-0.2503
New Zealand	NZL	55400050	55401847	1	-1.1373	1.1576	0.0226	0.4308	-0.2549	1.0062	0.5755	0.1216
New Zealand	NZL	55400050	55400311	1	-0.7004	0.6424	1.2899	0.7113	-0.2446	1.0062	0.5755	0.1216
New Zealand	NZL	55400050	55405763	1	-0.717	0.96	-0.829	-0.2236	-0.7107	0.6171	-0.216	-0.5251
New Zealand	NZL	55400050	55402610	1	0.5912
New Zealand	NZL	55400050	55405010	1	0.0135	-0.2806	-0.227	0.2547	-0.5121	0.6395		0.1216
New Zealand	NZL	55400050	55400797	1	-1.2556	0.67	-1.762	-0.6744	1.1771	0.1529	-0.9681	0.2315
New Zealand	NZL	55400050	55402484	1	-0.6473	0.9526	1.1657	3.6039	4.8357	1.9317	1.3617	1.0448
New Zealand	NZL	55400050	55402534	1
New Zealand	NZL	55400051	55403254	0	-1.0194	0.2733	0.8038	-1.7984	-0.5171	-0.1056	0.4251	0.9339
New Zealand	NZL	55400051	55402731	1	-0.0213						-0.2004
New Zealand	NZL	55400051	55403292	1	-1.0418
New Zealand	NZL	55400051	55405845	1	0.5125	-1.0658	-0.9607	0.1389	-0.7542	0.0402	-0.6852	-0.8443
New Zealand	NZL	55400051	55402297	1	-0.1737	-0.1058	0.4173	0.192	-0.1343	0.4708	-0.414	-0.6269
New Zealand	NZL	55400051	55403967	1	-1.6597	2.6352	-0.5034	-1.6895	-0.6537	-0.238	-1.0808	-0.5912
New Zealand	NZL	55400051	55404540	1	-0.2087	0.2859	0.5021	0.9484	0.864	-1.6678	-0.2932	-0.6073
New Zealand	NZL	55400051	55401552	1	0.6874	-0.0862	-0.0154					-1.1252
New Zealand	NZL	55400051	55404409	1	0.6676	-1.175	-1.2667	0.694	-0.0408	-1.0529	-0.0171	-0.5251
New Zealand	NZL	55400051	55404526	1				-0.24	-0.5324
New Zealand	NZL	55400051	55404905	1	-1.1484	-2.9627	-0.4806	-2.6893		-1.6678	0.1922	-0.4377
New Zealand	NZL	55400051	55400883	0	-0.3053	-2.9627	-2.664	0.1053	-0.9806	1.0669	-2.1355	-2.5027
New Zealand	NZL	55400051	55405507	0	0.9416	0.9526	1.9359	0.9165	1.0595	1.0062	0.9628	0.557
New Zealand	NZL	55400051	55403130	0	-0.2496	-0.7221	-1.2374	0.7113	-0.6772	0.8754	-0.6852	-1.1252
New Zealand	NZL	55400051	55404936	0	0.1834	2.6352	1.9359	3.6039	4.8357	2.6944	2.4277	2.0955
New Zealand	NZL	55400051	55405883	0	-0.7292	-1.7245	-0.6446	0.5135	0.2077	1.2065	0.5755	-0.4784
New Zealand	NZL	55400051	55402760	0	0.0797	-0.4998	0.0226	0.7113	-0.4529	0.8754	0.5755	-0.1563
New Zealand	NZL	55400051	55401332	0	-0.8901				4.8357
New Zealand	NZL	55400051	55403927	0	0.0365	-0.7306	-0.691	-0.6197	-0.3177	-0.1586	0.5755	-0.1563
New Zealand	NZL	55400051	55403462	0	0.1504	2.6352	1.9359	3.6039	3.4299	2.6635	0.5999	0.1216
New Zealand	NZL	55400052	55402415	1	-1.1393	-0.6098	0.5447	-0.5312	-1.4001	-0.2793	0.1693	-0.8443
New Zealand	NZL	55400052	55402614	0	0.3791	-0.0862	-1.1926	0.1053	3.9557	1.0062	0.5755	0.1216
New Zealand	NZL	55400052	55403681	1	-0.1639	0.5091	-0.227	0.7113	0.0514	0.3689	-0.4948	-0.4607
New Zealand	NZL	55400052	55405043	1	-0.8851	-0.2479	-0.4396	0.0392	-0.4123	0.5903	-0.454	-0.5251
New Zealand	NZL	55400052	55404472	1	0.3617	-0.4314	-1.0611	-0.0354	-0.5952	-0.0585	-2.1355	-1.0788
New Zealand	NZL	55400052	55402477	1	0.0955	-0.2662	-1.0611	-0.7797	-1.1972	-0.1586	0.5755	-1.6492
New Zealand	NZL	55400052	55400556	1	-0.607	0.0566	-0.691	-0.9768	-0.5726	-0.1652	-0.5832	0.1959
New Zealand	NZL	55400052	55404389	1	1.6296	-0.5982	1.9737	-0.1857	-0.376	-0.0152	0.542	0.4994
New Zealand	NZL	55400052	55405233	1	-1.2852	1.7671	0.4173	0.5784	-0.6783	0.7433	-0.6852	-0.5005
New Zealand	NZL	55400052	55404469	1	-0.595	-0.7114	-0.227	-0.1795	-1.1257	-0.2781	-0.6852	-0.1563
New Zealand	NZL	55400052	55404441	1	-1.4279	0.6515	-0.227	-2.6893	-0.3346	0.7877	0.9863	0.1216
New Zealand	NZL	55400052	55401489	0	0.4039			0.3033	-2.5807	0.8976
New Zealand	NZL	55400052	55402897	0	-0.1499	-0.7221	0.1453	-0.491	-0.4782	-0.0197	-0.6852	-0.6373
New Zealand	NZL	55400052	55404649	0	0.777	-1.1408	0.8801	1.0133	-0.0488	0.6464	0.5858	0.7864
New Zealand	NZL	55400052	55401768	0	-0.4474	-0.6299	-0.4728	0.7113	0.0886	0.988	0.1693	0.1216
New Zealand	NZL	55400052	55405764	0	0.2944	-0.2662	-1.0761	-0.8301	-0.7908	0.5711	-1.5596	-1.7277
New Zealand	NZL	55400052	55400109	0	-0.792	0.468	0.4173	0.72	0.6036	-0.2532	0.5755	-0.1865
New Zealand	NZL	55400052	55403003	0	0.7941	-0.7836	-0.9285	-0.0981	-0.3822	0.5489	-1.1693	0.1959
New Zealand	NZL	55400052	55404513	0	0.5966	-0.9468	0.5833	1.2181	-0.5312	0.5554	-0.5471	1.2841
New Zealand	NZL	55400052	55404966	0	-0.433	-0.0862	0.0226	0.1053	0.6141	0.8081	0.5755	-0.7108
New Zealand	NZL	55400052	55404549	1	1.3352	0.3289	0.4173	0.3806	0.3362	-0.1049	-0.3206	0.1216
New Zealand	NZL	55400053	55400918	1	0.5545	-0.0862	-1.1926	1.2836	-0.7718	1.2518	-0.6852	-0.3362
New Zealand	NZL	55400053	55406220	0	-4.6919
New Zealand	NZL	55400053	55401299	0	-0.5554	1.1352	1.9359	-0.0849	0.0567	0.3476	-0.5978	-0.4593
New Zealand	NZL	55400053	55402861	1	-1.0218	-0.2479	0.0226	0.1408	0.8443	0.7544	0.5755	0.1216
New Zealand	NZL	55400053	55403492	1	-0.5008	-0.4203	-0.3802	-0.1931	-0.9346	-0.4223	0.3482	-0.4607
New Zealand	NZL	55400053	55401689	1	0.4464	-0.0862	0.0226	1.6883	0.0431	0.8397	0.1701	0.1216
New Zealand	NZL	55400053	55403854	1	-0.3913	0.0502	0.4173	0.2382	0.349	0.7158	-0.1026	0.1216
New Zealand	NZL	55400053	55401572	1	1.2485	-0.0862	1.1381	0.2939	0.6261	0.3955	-0.6595	0.6314
New Zealand	NZL	55400053	55400433	1	0.2871	-0.8928	-2.664	0.0905	-0.0807	-1.6678	-2.1355	0.9883
New Zealand	NZL	55400053	55401635	1
New Zealand	NZL	55400053	55405414	1	0.8367	-0.0862	-0.5836	0.3855	0.1578	-0.0816	-1.1941	-1.1252
New Zealand	NZL	55400053	55403083	1	0.9225	0.6424	1.036	0.6241	-0.2944	0.0513	-0.5974	0.6053
New Zealand	NZL	55400053	55402478	1	-0.0702	1.4003	1.1857	0.3909	-0.1757	0.895	-0.4771	-0.4607
New Zealand	NZL	55400053	55400113	1	0.4058	-0.0862	0.0226	0.7113	0.2392	0.8108	0.0256	0.1216
New Zealand	NZL	55400053	55401524	0	0.5756	0.0525	1.1381	0.1053	-0.57	-1.6678	0.1648	2.0955
New Zealand	NZL	55400053	55404719	0	-0.1491	-0.0862	0.0226	0.8207	0.2458	0.404	0.5755	-1.1252
New Zealand	NZL	55400053	55402050	0	-0.944
New Zealand	NZL	55400053	55405975	0	-0.6332	1.2587	1.9359	-0.315	-0.0991	0.847	2.4277	2.0955
New Zealand	NZL	55400053	55401098	0	0.1233				0.3533
New Zealand	NZL	55400053	55405721	0	-0.1251	-1.2223	-1.5179	-0.6537	-1.3773	-0.8849	-1.5848	-0.6508
New Zealand	NZL	55400053	55404621	0	0.7657	-1.3452	-1.1926	-2.6893	-1.2498	3.6292	-0.7536	-1.1252
New Zealand	NZL	55400053	55404710	1	-0.4733	0.3266	0.586	-1.3172	-0.2694	-0.081	-1.305	-0.0867
New Zealand	NZL	55400053	55401107	0	1.1157	-0.1759	1.4967	0.1422	-0.2844	-1.6678	1.656	1.3857
New Zealand	NZL	55400054	55401715	1	0.8548	-0.2662	-0.9285	0.1976	-0.6026	-0.0013		-0.5475
New Zealand	NZL	55400054	55400077	1	-0.4367	0.788	0.0226	0.2632	-0.1032	0.3351	0.5755	0.1216
New Zealand	NZL	55400054	55406118	1	0.9266				0.2721
New Zealand	NZL	55400054	55403712	1	-0.5046	0.5836	0.0226	0.5662	1.2543	0.6336	0.1693	-0.7108
New Zealand	NZL	55400054	55402018	1	-0.16	-1.0633	0.0226	0.7155	-0.0174	0.9533	-0.1154	-0.4607
New Zealand	NZL	55400054	55402733	1	-0.4996	-0.103	-0.9947	-0.318	-1.5183	-0.7847	-0.6852	-1.4344
New Zealand	NZL	55400054	55400214	1	0.5788	0.957	1.2867	-1.0659	-0.6216	0.2174	-1.1229	0.9097
New Zealand	NZL	55400054	55404352	1	1.016	-0.269	-1.3943	0.0232	-0.4465	0.041	-1.054	-1.0788
New Zealand	NZL	55400054	55405020	1	1.0603	-0.0862	-1.0611	0.3557	-0.1452	0.4689		-0.6959
New Zealand	NZL	55400054	55405258	1		-0.59	-0.335	0.6094	-0.6746	0.5906	-0.4948	0.1216
New Zealand	NZL	55400054	55401333	1	1.149	-0.4488	1.9359	0.166	-0.0357	0.117	-0.4948	0.5362
New Zealand	NZL	55400054	55400672	1	-0.2266	0.0308	1.9359	0.8865	0.0919	1.1658	0.542	0.833
New Zealand	NZL	55400054	55403625	1	-0.6264	-0.7114	-0.5836	-0.6921	-0.3903	-0.4384	-0.6852	-0.959
New Zealand	NZL	55400054	55403607	1	0.4389	1.3889	0.7162	0.4567	0.168	0.5952	0.9	0.9097
New Zealand	NZL	55400054	55400656	1	-0.1837	-0.4488	-0.227	0.1727	-0.5161	0.5674	-0.2821	0.1216
New Zealand	NZL	55400054	55404619	1	0.6827	0.3266	0.0226	0.6916	0.7969	0.8751	0.5755	-0.8443
New Zealand	NZL	55400054	55404789	1	1.2006	2.6352	1.9359	0.2929	0.818	0.6303	-0.274	0.7566
New Zealand	NZL	55400054	55401502	1	1.2311	-0.7221	-0.9607	0.1434	-0.6961	0.2055	-0.6852	0.1216
New Zealand	NZL	55400054	55401300	1	0.4528	-0.59	-1.0611	0.1983	-0.5728	-0.0327	-2.1355	-1.7277
New Zealand	NZL	55400054	55405217	1	1.391	-0.6525	0.8348	0.1414	-0.4875	0.6489	-0.216	0.9097
New Zealand	NZL	55400054	55404455	1	0.6934	-0.1827	0.5347	0.4066	0.5632	0.8276	-0.4771	0.1216
New Zealand	NZL	55400054	55402796	1	1.4146	-0.2509	1.0433	0.4833	-0.2682	0.8155	0.0256	0.4504
New Zealand	NZL	55400055	55400160	1	-1.4581	0.6348	-0.3526	-0.0696	-0.0126	-0.0898	-0.6852	-0.1621
New Zealand	NZL	55400055	55402819	1	0.7315	-0.5583	0.0226	0.6105	0.3844	-1.6678	-0.4948	0.1216
New Zealand	NZL	55400055	55400845	1	0.5077	-0.4314	-0.3802	0.5183	-0.8194	0.1733	0.075	-0.2503
New Zealand	NZL	55400055	55403765	1	-0.2949	0.0502	0.0226	0.2052	-0.8258	0.1384	-0.6852	0.1216
New Zealand	NZL	55400055	55400599	1	0.4331	-0.7353	-0.4728	-0.1786	-0.5736	0.0969	-1.2835	-1.1742
New Zealand	NZL	55400055	55404398	1	0.7931	2.6352	1.9359	3.6039	4.8357	3.6292	0.5755	-1.1252
New Zealand	NZL	55400055	55404846	1	-0.2464	-1.1801	-0.7638	-1.0104	-1.3755	-1.6678	-2.1355	-2.5027
New Zealand	NZL	55400055	55402668	1	0.8818	-0.0862	0.0226	0.7113	-0.0408	1.0062	0.5755	0.1216
New Zealand	NZL	55400055	55402184	1	0.5586	-0.0862	0.0226	0.7113	-1.4491	1.0062	0.5755	0.1216
New Zealand	NZL	55400055	55402542	1	0.5564	-0.0862	0.0226	0.1053	-0.3359	0.065	-0.6852	-0.419
New Zealand	NZL	55400055	55400412	1	-1.115	-0.4203	1.1381	0.1053	-0.9291	0.4394	0.3482	-0.2503
New Zealand	NZL	55400055	55401463	1	0.8616	-0.0862	-0.3802	0.3206	-9.00E-04	0.5971	-0.414	-0.1563
New Zealand	NZL	55400055	55404126	1	0.6661	-0.0862	0.0226	1.0008	-0.2993	-1.6678	0.5755	0.4261
New Zealand	NZL	55400055	55403602	0	0.229	0.2517	0.0226	0.3153	0.0181	0.2071	0.0444	0.1216
New Zealand	NZL	55400055	55401418	0	-0.5812	-0.3762	1.9359	-1.1286	-0.9676	-0.4694	-1.5596	0.8806
New Zealand	NZL	55400055	55401179	0	0.8263	-0.6655	0.0226	-2.6893	-1.263	1.2491	0.5755	0.1216
New Zealand	NZL	55400055	55403331	0	0.8793	-0.4343	-0.6587	0.0409	-0.2936	0.0534	-0.4771	-0.4607
New Zealand	NZL	55400055	55404754	0	-0.5018	2.6352	1.9359	3.6039	1.9989	1.2963	2.4277	2.0955
New Zealand	NZL	55400055	55403635	0	-0.4963	-0.2662	0.0226	0.1053	0.1062	1.5721	0.5755	0.1216
New Zealand	NZL	55400055	55404449	0	-0.2758	-0.0862	1.9359	3.6039	1.4216	3.6292	2.4277	2.067
New Zealand	NZL	55400055	55400448	0	1.0507	-0.2334	0.0226	0.7113	-0.0408	1.0062	0.5755	0.1216
New Zealand	NZL	55400055	55400879	0	0.1518	1.3939	1.9359	1.2836	0.533	1.0062	0.1922	2.0955
New Zealand	NZL	55400055	55401057	0	1.1257	-0.7221	0.0226	-0.2174	-0.5888	-0.1057	-0.3912	2.0955
New Zealand	NZL	55400056	55400794	1	-0.7404	-0.7221	-0.732	0.1275	-0.0923	0.7602	-0.5832	0.1216
New Zealand	NZL	55400056	55400754	1	0.5821	-1.0744	-1.0611	-0.6491	-1.4005	0.3689	-0.4948	-0.4607
New Zealand	NZL	55400056	55404155	1	0.8102	1.7162	0.8348	0.5138	0.1932	0.8614	-0.6852	0.557
New Zealand	NZL	55400056	55405774	1	0.2497	0.2086	1.4967	0.0861	0.6607	0.0504	-0.6791	0.9097
New Zealand	NZL	55400056	55403571	1	0.9422	0.4012	0.0226	0.1795	-0.0447	0.5933	-0.6852	-0.1563
New Zealand	NZL	55400056	55404580	1	1.4194	0.2607	-0.7566	0.4402	0.0932	0.9184	-0.8627	-0.5475
New Zealand	NZL	55400056	55405541	1	0.9588	2.6352	0.1386	3.6039	0.7801	1.5264	0.5755	-1.1252
New Zealand	NZL	55400056	55400192	1	0.9773	0.2032	1.1657	0.8499	-0.2028	0.8674	-0.0987	0.1216
New Zealand	NZL	55400056	55403819	1	0.3155	0.9454	1.4967	-0.153	0.8278	0.6686	1.1176	1.1232
New Zealand	NZL	55400056	55401803	1	-0.6341	1.3889	-0.5907	0.4279	0.2398	0.6619	0.1479	2.0955
New Zealand	NZL	55400056	55405124	1	-0.5817				0.0303
New Zealand	NZL	55400056	55402780	1	0.6355	1.1493	0.8038	0.2127	0.3903	0.5809	0.5755	1.0177
New Zealand	NZL	55400056	55401757	1	1.1735
New Zealand	NZL	55400056	55403995	1	0.4403	0.2695	0.3461	-0.2434	0.1768	0.7069	-0.4948	-0.1563
New Zealand	NZL	55400056	55400015	1	0.1822	0.2554	0.0226	0.1476	-0.3128	0.5104	0.3482	0.1216
New Zealand	NZL	55400056	55403952	1	0.6917	-0.5743	-0.6315	0.8492	-0.0397	0.5021	-0.2852	0.1216
New Zealand	NZL	55400056	55402269	1	0.9017	-0.7221	0.0226	0.1699	-0.4278	0.1047	-0.1972	-0.4607
New Zealand	NZL	55400056	55401016	1	0.7077	0.7763	1.036	0.4774	-0.36	1.2961	-0.1722	1.2841
New Zealand	NZL	55400056	55403629	1	0.4525	1.1352	0.7162	1.25	0.3885	1.2984	0.0256	0.4504
New Zealand	NZL	55400056	55406104	1	0.5883	2.6352	1.4967	0.341	-0.3203	0.629	-0.4948	-0.0129
New Zealand	NZL	55400057	55401031	1	0.0835	1.1352	-0.227	0.8305	-0.2402	0.2916	0.9685	-0.9111
New Zealand	NZL	55400057	55401966	0	-0.7414	-0.0862		0.5828	0.0734	1.0062
New Zealand	NZL	55400057	55400488	1	0.0086	0.6636	0.231	-0.225	-0.4697	0.2662	-0.5945	0.2224
New Zealand	NZL	55400057	55400243	1	-0.5153	-0.0862	-0.7902	0.1609	-0.5514	0.2699	-0.6852	-1.0454
New Zealand	NZL	55400057	55401525	1	0.1118	-0.2597	0.1386	0.1674	-0.1757	0.7184	0.3473	-0.1563
New Zealand	NZL	55400057	55406158	1	0.955	-0.0994	-0.5252	-0.1428	-0.1441	0.2591	-0.3529	-1.2688
New Zealand	NZL	55400057	55405215	1	-1.0011	-0.2479	-0.9467	-0.0973	-0.6709	0.5527	-1.0571	0.1216
New Zealand	NZL	55400057	55401801	1	1.026	-0.2662	-0.227	0.3282	-0.63	0.5526	-0.4771	-0.7108
New Zealand	NZL	55400057	55405167	1	0.2462	-0.2662	0.6907	0.1804	-0.6434	-0.2229	0.1701	0.2224
New Zealand	NZL	55400057	55404416	1	0.8335	0.1852	0.0226	0.3511	-0.1198	0.1213	0.5755	0.1216
New Zealand	NZL	55400057	55403912	1	-0.3145	-0.0862	0.0226	-0.6197	-0.8194	-0.8849	0.5755	0.1216
New Zealand	NZL	55400057	55403761	1	-0.5131	-0.2662	-0.6843	-0.3132	-0.2899	0.2921	0.5755	-0.6073
New Zealand	NZL	55400057	55405659	1	-0.695	-0.0088	0.4173	-0.1352	-0.7778	0.069	-0.0553	-0.4607
New Zealand	NZL	55400057	55401620	0	-0.0732	0.2032	0.0226	0.7154	-0.0259	0.7807	-0.1026	-0.4607
New Zealand	NZL	55400057	55401796	0	0.8893	1.031	1.1381	-0.0134	0.4163	0.4167	0.3473	1.515
New Zealand	NZL	55400057	55406019	0	1.6569	0.3289	1.9359	-0.0036	0.4324	0.4792	0.9443	2.0955
New Zealand	NZL	55400057	55406287	0	0.4925	0.0502	-0.227	0.5313	2.2184	1.0639	0.5755	0.7627
New Zealand	NZL	55400057	55404477	0	0.5587	-0.0862	0.4173	-0.0127	-0.448	0.0928	0.5755	-0.2726
New Zealand	NZL	55400057	55404845	0	0.191	0.2032	-0.227	0.1351	-0.252	0.2375	-0.1727	0.1216
New Zealand	NZL	55400057	55404332	0	0.1681	0.4571	0.0226	0.4652	0.5191	0.5984	0.0256	0.1216
New Zealand	NZL	55400057	55404809	0	0.6865	-0.0862	0.0226	0.6048	0.1387	0.7077	0.0791	0.388
New Zealand	NZL	55400057	55401022	1	-0.2722	-0.4203	-0.227	0.2768	0.1725	0.6321	0.1701	0.1216
New Zealand	NZL	55400058	55405589	1	-0.7651					0.8769
New Zealand	NZL	55400058	55401410	1	1.2726	0.7855	-1.3943	0.5956	-0.2276	0.7221	-1.2876	-1.2965
New Zealand	NZL	55400058	55400462	1	0.3597	-0.1077	0.4173	-0.2176	-0.3762	-0.568	-2.1355	1.515
New Zealand	NZL	55400058	55403818	1	0.548	-0.7221	-0.6315	-0.0081	-0.8527	1.1324	-0.2821	-0.959
New Zealand	NZL	55400058	55402064	1	0.8747	-0.2548		0.3565	-0.8009	0.9115
New Zealand	NZL	55400058	55401867	1	1.1518	-0.2662	0.0226	0.2149	-0.0803	0.137	-0.1722	-0.7108
New Zealand	NZL	55400058	55400940	1	-0.9416	0.1519	-0.6587	-0.3859	0.0757	0.3415	-0.9106	-0.6508
New Zealand	NZL	55400058	55403599	1	0.6771	0.9484	0.4173	0.3447	0.0686	0.5321	-0.176	-0.4607
New Zealand	NZL	55400058	55403727	1	0.6717	-0.0134	1.1381	-2.6893	-0.9176	-0.1999	-1.2624	1.515
New Zealand	NZL	55400058	55403406	1	-0.4813	-0.0862	1.9359	0.4323	-0.1198	0.1512	2.4277	-1.4399
New Zealand	NZL	55400058	55406037	1	-0.1293	0.8046	0.8038	0.0209	0.2445	0.4931	-0.1533	-0.7108
New Zealand	NZL	55400058	55405513	1	-0.5243			0.4552	-1.0223	1.2065	0.9628
New Zealand	NZL	55400058	55401435	1	-0.7424	0.7763	0.4173	0.4326	0.2273	0.6109	-1.2835	-0.4607
New Zealand	NZL	55400058	55403166	1	0.5758	-0.0862	1.013	0.7113	0.5717	3.6292	1.4752	0.1216
New Zealand	NZL	55400058	55400725	1	0.1748	-0.2479	0.0226	1.2836	0.8779	1.5721	0.5755	0.1216
New Zealand	NZL	55400058	55406115	0	0.1848	-0.1219	-0.691	-0.1089	-0.5955	-0.2451	-0.0766	-0.5628
New Zealand	NZL	55400058	55402400	0	0.4459	0.1125	0.0226	0.8311	0.1563	1.1509	0.5755	0.1216
New Zealand	NZL	55400058	55402814	0	-0.3257	-0.59	-0.227	0.2125	0.177	0.3689	-0.2821	-0.6774
New Zealand	NZL	55400058	55405062	0	1.0268	0.6515	1.4967	0.3026	0.8963	0.831	0.8038	2.0955
New Zealand	NZL	55400058	55403493	0	-0.9346	-1.1956			-0.111	0.7812
New Zealand	NZL	55400058	55404492	0	-0.0921	-0.6607	-0.4338	0.5366	0.4294	0.8318	-0.1727	0.7627
New Zealand	NZL	55400058	55400271	0	-9.00E-04	-0.0862	0.0226	1.2836	0.5555	1.5721	0.5755	0.1216
New Zealand	NZL	55400058	55403159	0	-0.0424	-0.5994	0.0226	0.2378	1.3625	0.3606	0.8038	0.1216
New Zealand	NZL	55400058	55405760	0	0.7205	1.3697	1.2899	0.6777	1.3034	1.4802	0.3473	2.0955
New Zealand	NZL	55400058	55405337	0	0.2688	0.3289	1.0108	0.0283	0.9629	1.1167	0.1922	-0.6774
New Zealand	NZL	55400058	55400117	0	-0.9187	0.2921	-0.7902	-1.2502	0.2517	-0.457	0.5755	-0.7108
New Zealand	NZL	55400058	55405351	0	-0.8111	-0.2662	-0.3802	0.24	0.3309	0.3614	-0.7867	-0.7108
New Zealand	NZL	55400059	55404853	1		0.967	0.4173	0.3525	0.3845	0.297	0.3542	-0.4607
New Zealand	NZL	55400059	55403177	1	-0.8298	0.0789	0.0226	0.6267	-0.3941	0.8962	2.4277	0.1216
New Zealand	NZL	55400059	55404672	1	-0.5825	-0.0192	1.4967	-0.1607	0.3798	-0.1859	-0.3086	1.2147
New Zealand	NZL	55400059	55400789	1	0.1509	-0.8398	-1.3005	0.0179	-0.7317	-0.568	-2.1355	-1.1518
New Zealand	NZL	55400059	55403347	1	1.0703	-0.4314	0.0226	1.0669	0.0949	0.0376	-0.6852	-1.1252
New Zealand	NZL	55400059	55400669	1	-0.1165
New Zealand	NZL	55400059	55400605	1	-0.8372	-1.3452	0.0226	-1.2502	-0.0253	1.0427	-2.1355	-2.5027
New Zealand	NZL	55400059	55405536	0	0.199	-0.0088	0.6825	-0.0542	0.2612	0.4638	0.1693	0.1216
New Zealand	NZL	55400059	55400081	0	0.8608	0.7989		-0.3334	0.7693	-0.0443
New Zealand	NZL	55400059	55406129	0	-1.0631	1.7671	1.4967	0.1149	0.7592	1.1389	0.8038	2.0955
New Zealand	NZL	55400059	55401506	0				0.5607	-0.2184
New Zealand	NZL	55400059	55402113	0	-0.6715	1.4003	0.0226	0.405	1.1921	0.9248	0.5755	1.1232
New Zealand	NZL	55400059	55404974	0		-1.5214	1.9359	-2.6893	-3.7095	-1.5744	0.085	-2.5027
New Zealand	NZL	55400059	55403490	0	0.2973	-0.7836	5.00E-04	1.4147	-0.1319	1.2213	-0.0851	-0.222
New Zealand	NZL	55400059	55404997	0	-0.0931	-0.3334
New Zealand	NZL	55400059	55402254	0	-2.2714	-0.7353	-1.3514	-0.4714	-0.8375	-0.9484	-2.1355	-1.3017
New Zealand	NZL	55400060	55401975	1	-0.0179	-0.0862	-0.335	0.2438	0.4173	0.4535	0.5755	0.4777
New Zealand	NZL	55400060	55403351	0	1.0279	0.8079	0.07	3.6039	4.8357	3.6292	0.0154	-0.3917
New Zealand	NZL	55400060	55400176	1	-1.2008	0.6555	0.0226	0.4781	-0.5688	0.1733	0.3482	-0.1563
New Zealand	NZL	55400060	55403838	1	-0.913	-0.2662	-0.691	-0.0178	-0.3045	0.3927	-1.0084	-0.806
New Zealand	NZL	55400060	55402326	1	0.7248	0.9637	-0.227	0.3344	0.5199	0.7929	0.5755	0.1216
New Zealand	NZL	55400060	55403111	1	-1.1786	-0.0862	0.0226	0.1053	-0.9291	0.4394	0.582	0.1216
New Zealand	NZL	55400060	55403431	1	1.1685	-1.0235	-0.9947	0.8627	0.0442	1.2019	0.5755
New Zealand	NZL	55400060	55403982	1	0.0182	0.5836	0.9192	-0.2046	-0.5646	0.0272	-0.3912	-0.1563
New Zealand	NZL	55400060	55400208	1	0.0611	-0.6655	-0.9607	-0.3262	-0.0917	0.5703	0.1701	-0.4607
New Zealand	NZL	55400060	55404535	1	-1.6754	-0.0862	0.0226	0.7113	0.8779	1.0062	0.5755	0.1216
New Zealand	NZL	55400060	55403017	1	-0.2928	-0.4314	-0.227	-0.5764	-0.4207	0.0358	-0.0992	0.1216
New Zealand	NZL	55400060	55403965	1	0.1214	1.3697	0.0226	0.9152	0.0795	0.5348	0.5755	0.1216
New Zealand	NZL	55400060	55405627	0	-1.0668	-0.0862	0.0226	-2.6893	0.1159	-1.6678	0.5755	0.1216
New Zealand	NZL	55400060	55400387	0	-0.8132	-1.9231	-1.5883	-2.6893	-1.4198	-0.2979	-2.1355	0.1216
New Zealand	NZL	55400060	55402139	0	-0.2575	-0.2662	1.9359	-0.7797	0.2667	0.1957	1.2302	2.0955
New Zealand	NZL	55400060	55403961	0	-0.589	-0.4998	0.0226	0.7113	-0.0408	1.0062	0.5755	0.1216
New Zealand	NZL	55400060	55405283	0	-0.6293				1.672	1.4484
New Zealand	NZL	55400060	55403598	0	-0.9801	0.9637	0.0226	0.8294	0.0841	0.5103	0.5755	1.1013
New Zealand	NZL	55400060	55401496	0	-0.0979	0.8655	1.4967	1.4837	0.1571	0.8696	0.5755	0.1216
New Zealand	NZL	55400061	55403570	1	-0.8788	0.802	-1.2044	0.5427	-0.1727	0.575	-2.1355	-2.5027
New Zealand	NZL	55400061	55404694	1	-1.284	0.9349	1.0108	0.3791	-0.3596	1.0314	-0.3206	0.5909
New Zealand	NZL	55400061	55402260	1	1.0649	2.6352	1.9359	0.2703	0.6614	0.7545	0.2054	1.515
New Zealand	NZL	55400061	55401328	1	0.3624	2.6352	-0.3447	0.7543	-0.6427	0.5155	-0.1722	-0.5005
New Zealand	NZL	55400061	55402622	1	-0.7916	-0.2662	0.3461	-0.1009	-0.5926	0.4604	0.9628	0.1216
New Zealand	NZL	55400061	55400093	1	-0.9414	-1.3452	0.0226	0.1018	-0.3614	0.2111	-0.5832	-0.959
New Zealand	NZL	55400061	55404419	1	-1.4992	0.96	0.0226	0.3095	0.368	1.0993	0.5755	-0.1563
New Zealand	NZL	55400062	55401885	1	-0.5916	-0.6354	-0.6843	-0.3916	-0.2766	-0.5037
New Zealand	NZL	55400062	55404418	1	1.2946	-0.0862	-0.5034	-1.6841	-1.5777	-0.2979	-0.2821	-0.959
New Zealand	NZL	55400062	55405036	1	-0.1532	-0.2662	-1.0611	0.5455	-0.3722	-0.1198	-0.6852	-1.2688
New Zealand	NZL	55400062	55404316	1	0.8215
New Zealand	NZL	55400062	55403576	1
New Zealand	NZL	55400062	55400420	1	0.4097
New Zealand	NZL	55400062	55405884	1	1.1105
New Zealand	NZL	55400062	55401085	1
New Zealand	NZL	55400062	55400092	1	0.5281	0.2733	-0.3802	-0.0461	-1.5503	0.3223	-1.2624	-0.6924
New Zealand	NZL	55400062	55404696	1	-0.3317
New Zealand	NZL	55400062	55405257	0	0.8056	2.6352	0.766	3.6039	4.8357	1.6716	2.4277	2.0955
New Zealand	NZL	55400062	55404949	0	0.7128	1.1132	0.4173	0.4158	0.3326	-0.4753	0.2785	0.839
New Zealand	NZL	55400062	55405779	0	0.4376	-0.2662	-0.5034	1.1773	0.1623	0.4252	0.1693	-0.1563
New Zealand	NZL	55400062	55403909	0
New Zealand	NZL	55400062	55401014	0	0.5351	0.64	1.2341	-0.1943	1.0027	0.1858	2.0386	1.515
New Zealand	NZL	55400062	55405074	0	0.4805	-0.0862	0.4173	-0.1372	-0.2058	0.3433	0.8038	-0.4607
New Zealand	NZL	55400062	55404855	0	0.7974	-0.9146		0.2067	0.7117		1.0017
New Zealand	NZL	55400062	55401751	0	-0.1318	0.0502	1.1381	0.2619	-0.2917	-0.801	0.8038	2.0955
New Zealand	NZL	55400062	55401608	0	0.1689	-0.2662	0.0226	0.0356	-0.1387	0.4252	0.5755	0.1216
New Zealand	NZL	55400062	55404493	0	-0.4224
New Zealand	NZL	55400062	55402983	0	0.0992	0.7062	0.4173	0.4289	-0.4144	-0.1088	1.0903	-0.2995
New Zealand	NZL	55400062	55402714	0	0.6502	2.6352	1.9359	0.2544	0.7269	-1.6678	2.4277	2.0955
New Zealand	NZL	55400062	55401563	0	0.2193	0.3178	0.0226	0.6458	-0.0408	0.0111	0.5755	0.1216
New Zealand	NZL	55400062	55405848	0	-0.0117	-0.4881	1.0108	0.73	1.1854	0.6104	1.3918	1.515
New Zealand	NZL	55400062	55400682	0	0.4313
New Zealand	NZL	55400062	55405539	0
New Zealand	NZL	55400062	55404591	0
New Zealand	NZL	55400062	55401890	0	0.5818
New Zealand	NZL	55400062	55403933	0	0.7217	1.7162	1.9359	1.3226	-0.5376	1.27	0.3388	1.3566
New Zealand	NZL	55400062	55404760	1	-0.0748	-0.4314	1.0108	0.9369	-0.498	-0.2348	-0.5974	0.1216
New Zealand	NZL	55400063	55402862	1	0.6556
New Zealand	NZL	55400063	55406280	1	0.2341
New Zealand	NZL	55400063	55400863	1	0.43
New Zealand	NZL	55400063	55404351	1	-0.3019
New Zealand	NZL	55400063	55405170	1	1.0264
New Zealand	NZL	55400063	55405383	1	-0.6714
New Zealand	NZL	55400063	55400522	1	0.8781
New Zealand	NZL	55400063	55405326	1	-0.6241
New Zealand	NZL	55400063	55400894	1	-0.2125
New Zealand	NZL	55400063	55401185	0	0.2273
New Zealand	NZL	55400063	55401277	0
New Zealand	NZL	55400063	55401207	0	-0.9368
New Zealand	NZL	55400063	55401003	0	0.7777
New Zealand	NZL	55400063	55406207	0	0.1568
New Zealand	NZL	55400063	55405265	0	-0.7565
New Zealand	NZL	55400063	55400696	0	-1.6584
New Zealand	NZL	55400063	55404161	0	-0.782
New Zealand	NZL	55400064	55402232	1	0.6535	0.7946	1.4967	0.2688	-0.5369	0.268	0.0256	0.6559
New Zealand	NZL	55400064	55403085	1	-0.1595	0.3151	0.4173	-0.4851	-1.097	0.4109	-0.0553	0.557
New Zealand	NZL	55400064	55400340	1	0.5356	-0.0862	-0.7863	0.5221	0.0937	0.7062	0.5755	-1.0526
New Zealand	NZL	55400064	55403970	1	0.6832	-0.7221	0.0226	-0.3722	-0.0711	0.4696	0.0221	-0.3856
New Zealand	NZL	55400064	55405876	1	-0.1577	0.0789	0.0226	0.7312	0.2716	-0.0086	-0.6852	-0.4607
New Zealand	NZL	55400064	55400760	1	-1.2446	-0.0862	-0.227	0.6296	-0.2881	0.6333	0.5755	0.1216
New Zealand	NZL	55400064	55401970	1	-0.5273	-1.3182	-1.0611	-0.9727	-1.4913	-1.6678	-1.305	-0.4607
New Zealand	NZL	55400064	55403374	1	1.0194	-0.0862	1.9359	1.3321	0.7174	-0.1817	0.9628	1.2147
New Zealand	NZL	55400064	55403728	1	0.3549	-0.59	0.0226	-0.2395	-0.848	-0.4753	-0.2821	-0.5251
New Zealand	NZL	55400064	55401450	1	-0.0057	-0.59	0.0226	0.3081	-0.4875	0.0513	-0.2821	0.1216
New Zealand	NZL	55400064	55405052	1	0.4748	1.4003	1.4967	0.8732	0.4592	0.3936	0.4817	2.0955
New Zealand	NZL	55400064	55405080	1	0.6689	0.7763	-0.8627	0.6326	-0.1988	1.0955	0.542	-0.717
New Zealand	NZL	55400064	55403551	1	0.0651	0.7211	1.1752	0.2468	0.2515	0.299	-0.532	0.0484
New Zealand	NZL	55400064	55406027	1	-1.6163	-0.59	0.8348	0.1084	-0.929	-0.0816	-0.5798	0.1216
New Zealand	NZL	55400064	55403355	1	0.7734	0.0502	0.8571	0.2783	0.3438	0.7296	-0.3206	0.1216
New Zealand	NZL	55400064	55405460	1	0.1152	-2.9627	-1.1926	0.1053	-0.9291	0.4882	-0.6852	-1.1252
New Zealand	NZL	55400064	55405694	1	0.3469	1.4954	0.7244	0.5975	0.1314	0.529	-1.5848	-1.7277
New Zealand	NZL	55400064	55403670	1	-0.3885	-0.0933	-1.0411	0.1129	0.4295	0.542	-0.9681	-0.5251
New Zealand	NZL	55400064	55401012	1	0.1881	-0.7221	0.0226	-0.7368	-0.3173	-0.3205	-0.2857	-0.4607
New Zealand	NZL	55400064	55401982	1	-0.8178	-0.1883	0.0226	0.4142	-0.0487	0.3954	0.1701	0.1216
New Zealand	NZL	55400064	55406077	1	-0.2138	-0.59	-0.3802	0.6352	-0.9996	0.3689	0.3482	0.1216
New Zealand	NZL	55400064	55401276	1	-1.0198	-0.0862	0.0226	0.4797	-0.2994	0.2828	-0.3907	0.1216
New Zealand	NZL	55400064	55405009	1	0.2879	1.7162	1.9359	0.4091	-0.0749	0.4762	-0.1154	0.557
New Zealand	NZL	55400064	55403698	1	0.702	1.1352	-0.6315	-0.1572	-0.8878	-0.1488	-0.1972	-0.7426
New Zealand	NZL	55400064	55403091	1	-0.0368	2.6352	1.9359	0.7172	1.7799	1.0389	2.4277	2.0955
New Zealand	NZL	55400064	55401431	1	0.6822	-0.0862	0.0226	0.3662	0.2913	0.7109	0.3482	0.1216
New Zealand	NZL	55400064	55402481	1	-0.1934	2.6352	0.0226		0.2842	1.1351	0.5755	0.1216
New Zealand	NZL	55400064	55405139	1	-0.5554	-0.0862	0.0226	-1.2457	-0.5263	-0.4483	-0.0553	0.1216
New Zealand	NZL	55400064	55403560	1	-0.5325	0.3464	0.5347	0.0193	-0.2379	0.152	-0.1972	-0.4607
New Zealand	NZL	55400064	55401861	1	1.1885	-1.1522	-1.1412	-0.2461	-0.8356	-0.7793	-1.2835	-0.1314
New Zealand	NZL	55400064	55405654	1	-0.0958	-1.2115	0.0226	0.2122	-0.9505	0.2131	-0.6852	0.1216
New Zealand	NZL	55400064	55400538	1	-0.6541	-0.2662	0.0226	-0.7283	-1.1252	0.2468	-0.3876	-0.5251
New Zealand	NZL	55400064	55401221	1	-0.3618	1.7162	0.0226	-0.2651	0.4742	0.3984	0.3482	0.4994
New Zealand	NZL	55400064	55405548	1	-0.3064	0.2032	-0.9607	-0.2434	-0.6042	-0.2607	-0.6852	-0.7639
New Zealand	NZL	55400065	55402473	0	1.6185	-0.0994	-1.0365	0.2703	-0.4399	0.2397
New Zealand	NZL	55400065	55404483	0	1.1713	0.9484	1.9359	-0.2801	-0.3403	-0.4795	2.4277	0.6919
New Zealand	NZL	55400065	55400493	0	-0.1467	1.7162	0.5833	0.4013	0.4148	0.4405	0.2287	0.7627
New Zealand	NZL	55400065	55404388	0	-0.236	-0.7221	0.0226	0.0513	-0.5814	0.8441	-0.1727	-0.0867
New Zealand	NZL	55400065	55400332	0	0.4709	-0.0862	-1.0611	0.06	-0.4688	0.1142	-0.176	-0.7496
New Zealand	NZL	55400065	55401170	0	0.7809	0.3178	0.6825	0.1288	0.8768	0.3369	-0.4545	0.6663
New Zealand	NZL	55400065	55404087	0	0.7962	-0.7815	-0.227	0.2993	-0.9764	-0.5032	-0.2821	0.1216
New Zealand	NZL	55400065	55401415	0	0.4025	0.4931	1.9359	0.3464	0.372	-1.6678	-0.2857	1.2147
New Zealand	NZL	55400065	55403651	0	0.7221	-0.0862	-0.4728	0.9972	0.08	1.1561	0.1693	-0.2503
New Zealand	NZL	55400065	55405523	0	0.5816	0.6544	1.9359	0.2564	1.2138	0.65	2.4277	1.2147
New Zealand	NZL	55400065	55403874	0	0.8201	-0.2624	0.0226	0.294	0.2023	0.5679	0.1693	0.1216
New Zealand	NZL	55400065	55401623	0	0.8806	1.3939	1.9359	-0.3208	0.6172	-0.1256	-0.2008	1.2147
New Zealand	NZL	55400065	55405614	0	1.0275	0.792	-0.442	0.4618	0.193	0.6657	0.0405	0.5823
New Zealand	NZL	55400065	55403861	0	0.6988	-0.4203	0.586	0.2764	-0.4443	0.0532	-0.6852	0.3216
New Zealand	NZL	55400065	55403068	0	-0.0356	-0.4343	-0.4641	0.0947	-0.568	-0.801	-0.5978	-0.4607
New Zealand	NZL	55400065	55401143	0	0.7048	0.5289	0.1386	0.2717	-0.5344	-0.8849	-0.4693	0.2224
New Zealand	NZL	55400065	55402651	0	0.4058	-0.7927	-1.5553	-0.6338	-0.6081	0.1114	-0.9794	-0.1865
New Zealand	NZL	55400065	55405380	0	0.4521	0.631	0.9192	0.3724	0.2063	0.5734	1.1375	0.839
New Zealand	NZL	55400065	55401140	0	-0.7502	-0.0862	0.0226	0.3696	0.4081	0.4304	0.1693	-0.1563
New Zealand	NZL	55400065	55401514	0	0.3195	-0.4343	-0.5034	0.3657	-0.2225	-0.801	-0.3912	-0.4784
New Zealand	NZL	55400065	55405679	0	0.9552
New Zealand	NZL	55400065	55401819	0	0.219	-0.4314	0.0226	0.403	0.4325	0.4636	0.075	-0.4607
New Zealand	NZL	55400065	55404001	0	1.0589	0.9484	0.7162	0.1053	0.084	0.8979	0.1922	0.1216
New Zealand	NZL	55400065	55402092	0	-0.0748	-0.2548	-1.0288	-0.4054	-0.5211	-0.0811	-0.5832	-0.7108
New Zealand	NZL	55400065	55402746	0	0.1817	-0.2662	-0.5034	0.2699	0.6452	0.8189	0.5755	-0.3297
New Zealand	NZL	55400065	55403690	0	-1.1971	-0.4203	0.0226	1.2836	1.0416	1.5721	0.5755	0.1216
New Zealand	NZL	55400065	55403326	0	0.7319	-0.0862	0.0226	0.8633	0.2889	0.4535	0.5755	0.1216
New Zealand	NZL	55400065	55401362	0	-0.508	0.0502	-1.0611	-0.2596	-0.9124	-1.6678	0.3473	-0.5251
New Zealand	NZL	55400065	55400992	0	0.5409	0.2607	0.4173	0.2508	-0.4632	-0.0444	-0.1727	0.7864
New Zealand	NZL	55400065	55405697	0	-0.1136	-0.9349	0.0416	0.181	-0.5243	0.2669	-1.1698	0.839
New Zealand	NZL	55400065	55400779	0	0.4922	0.2718	-0.5907	0.134	-0.0846	0.2055	-1.0992	-0.1563
New Zealand	NZL	55400065	55405561	0	1.1044	-0.891	0.9726	-0.0598	-0.6936	0.129	0.8038	1.0177
New Zealand	NZL	55400065	55402418	0	0.2227	0.468	-0.4728	0.448	0.5016	-0.5309	-0.1026	-0.6774
New Zealand	NZL	55400065	55403389	0	-0.1296			0.344	-0.0544	-0.5309
New Zealand	NZL	55400065	55405090	0	0.1772	-1.2115	-0.7902	0.2179	-0.4446	0.4668	-0.3912	-0.1563
New Zealand	NZL	55400065	55402710	0	1.3098	-0.2479	0.0226	0.8417	0.4822	0.5175	-0.2008	1.515
New Zealand	NZL	55400065	55404033	0	1.1589	1.1493	0.512	-0.902	0.3103	-0.9292	0.1701	0.8375
New Zealand	NZL	55400065	55405572	0	0.1689	1.153	0.4036	-0.1684	-0.6289	-0.9292	0.3134	1.0641
New Zealand	NZL	55400065	55406078	0	1.2618	-0.7669	0.0226	-0.7096	-0.5029	-1.6678	-0.176	0.1216
New Zealand	NZL	55400065	55404300	0	1.4093	1.3889	0.8348	0.3828	0.4969	-0.801	1.2607	-0.1563
New Zealand	NZL	55400065	55404055	0	0.4267	-0.59	-0.6587	-0.3357	-0.6098	0.365	-0.0551	-0.1563
New Zealand	NZL	55400065	55401640	0	0.5748	-0.0862	-0.227	-0.0772	-0.2104	0.4097	0.5755	-0.1563
New Zealand	NZL	55400065	55400612	0	0.6529	-0.2662	0.0226	0.0723	0.0983	0.4521	0.5755	0.1216
New Zealand	NZL	55400065	55401342	0	0.1536	0.5946	0.5833	-0.322	0.5937	-0.1006	0.3768	0.4504
New Zealand	NZL	55400065	55403730	0	0.15	0.5976	0.7162	0.3436	0.1735	0.1392	0.2989	2.0955
New Zealand	NZL	55400065	55404220	0	0.5119	-0.2479	0.586	0.4265	0.0963	1.1298	0.5755	0.7864
New Zealand	NZL	55400066	55405413	1	0.6291	-0.4783	0.0226	-1.4264	-0.23	0.2285	-2.1355	-0.717
New Zealand	NZL	55400066	55403251	1	1.1295	0.6492	0.4173	0.3462	0.3218	0.4469	-0.4948	-0.1563
New Zealand	NZL	55400066	55406108	1	0.5554	0.7763	0.4173	-0.4065	-0.0379	0.2382	-0.8883	-0.1563
New Zealand	NZL	55400066	55404027	1	0.849	-0.7221	0.0226	0.3919	0.6133	0.3973	-0.1727	-0.1563
New Zealand	NZL	55400066	55406105	1	0.604	0.2607	-0.3802	0.1978	0.4934	0.468	-0.6852	0.1216
New Zealand	NZL	55400066	55401638	1	-0.169	-0.7221	-1.0611	-1.6841	-0.8862	0.1842	-0.4948	-0.7496
New Zealand	NZL	55400066	55406153	1	0.2604	-0.4343	-0.227	-0.0899	-0.0725	0.0741	-0.4948	-0.4607
New Zealand	NZL	55400066	55405773	1	-0.652	0.0502	0.0226	-0.1118	-0.6284	0.4762	-0.2852	0.1216
New Zealand	NZL	55400066	55400807	0	-0.4894	0.4631	0.0226	1.4666	0.5266	2.0498	1.3656	0.8136
New Zealand	NZL	55400066	55400534	0	1.2317	-1.1357	-0.9557	0.8489	0.5545	1.1594	-0.8661	-1.7277
New Zealand	NZL	55400066	55404346	0	-0.3945	0.235	1.1381	-0.6599	-0.257	0.1529	0.8098	0.1216
New Zealand	NZL	55400067	55403937	1	0.9291	0.3427	0.0226	0.737	0.1942	1.0054	1.1417	0.1216
New Zealand	NZL	55400067	55401087	1	0.0347	1.7671	-0.5034	0.3399	-0.096	0.7226	-0.3206	-0.1563
New Zealand	NZL	55400067	55402276	1	0.1912	1.153	1.0108	0.7699	-0.1904		1.6331	2.0955
New Zealand	NZL	55400067	55404003	1	0.0448			0.4212	-0.3574	0.7239
New Zealand	NZL	55400067	55401669	1	-0.1571	-0.3204	-0.3802	0.525	-0.1912	0.6666	-0.216	-0.7496
New Zealand	NZL	55400067	55405200	1	-0.6598	2.6352	1.4967	0.6737	0.1911	1.7118	1.6338	2.0955
New Zealand	NZL	55400067	55402443	1	1.1042	0.468	0.6825	0.2575	-0.3598	0.4148	-0.0987	-0.2726
New Zealand	NZL	55400067	55401239	1	-0.1891	-0.4232	-0.5034	0.6371	0.1007	1.1065	-0.2744	-1.0012
New Zealand	NZL	55400067	55404505	1	0.5783	-1.3888	-1.7997	0.3287	-0.7775	0.8615	-2.1355	-1.7277
New Zealand	NZL	55400067	55401529	1	-0.4905	-0.4203	-0.5034	0.5616	-0.8653	0.9422	-0.5832	-0.4607
New Zealand	NZL	55400067	55401086	0	-0.8878	0.792	1.2867	0.5327	0.1463	0.9124	1.3918	2.0955
New Zealand	NZL	55400067	55405918	0	-0.1224	-0.0862	-0.3802	1.0406	0.0609	0.3268	0.5755	0.0301
New Zealand	NZL	55400067	55404119	0	0.7684			0.6759	-0.3114	0.7632
New Zealand	NZL	55400067	55406233	0	-0.4944	-0.0692	-0.3802	0.7113	0.2053	1.0086	0.5755	-0.2503
New Zealand	NZL	55400067	55402698	0	0.6049	0.4571	1.4967	0.3519	-0.1924	0.0794
New Zealand	NZL	55400067	55400027	0	-1.5406	1.3697	1.2867	0.1365	0.6288	0.2565	1.8077	1.515
New Zealand	NZL	55400067	55401010	0	-0.7302
New Zealand	NZL	55400067	55401858	0	0.3695	-0.0862	-0.227	0.6699	-0.1095	0.8323	0.1693	0.1216
New Zealand	NZL	55400067	55404079	0	-0.1218	1.7162	1.9359	1.6356	3.4299	1.7137	1.8077	2.0955
New Zealand	NZL	55400067	55402114	0	-0.0068
New Zealand	NZL	55400067	55405390	1	0.5815	-1.0212	-0.829	0.903	-0.076	0.7651	-0.6852	0.1216
New Zealand	NZL	55400068	55404530	0	0.4891			0.5622	1.1701	0.0484
New Zealand	NZL	55400068	55402495	0	0.4575	0.9526	-0.6587	-1.4389	-0.7674	0.0279	-0.2673	-0.192
New Zealand	NZL	55400068	55402411	0	-0.3711	0.2112	1.156	-0.0832	0.0635	-0.1211	-0.176	0.1216
New Zealand	NZL	55400068	55400837	0	-0.4185	0.96	1.9359	0.9612	0.0798	1.6103	2.4277	2.0955
New Zealand	NZL	55400068	55403419	0	1.0222	-0.59	0.0226	0.3192	0.4005	-1.6678	-0.6852	0.1216
New Zealand	NZL	55400068	55404111	0	0.7199	-0.59	-0.9285	-0.3863	-1.4704	-0.5569	-0.1727	-0.7496
New Zealand	NZL	55400068	55402522	0	1.4784	0.3898	-0.227	-0.1733	-0.4801	-1.6678	0.3482	0.1216
New Zealand	NZL	55400068	55402393	0	0.1154	0.788	1.9359	-0.316	0.7061	0.4771	0.319	0.557
New Zealand	NZL	55400068	55405969	0	0.6563	-0.9389	0.0226	-0.193	-0.8281	-1.6678	0.5755	0.4777
New Zealand	NZL	55400068	55404018	0	0.0803	-0.0862	0.0226	1.2836	0.5531	1.5721	0.5755	0.1216
New Zealand	NZL	55400068	55406181	0	-0.26	2.6352	1.4967	-0.0146	0.479	-1.6678	0.8038	-0.717
New Zealand	NZL	55400068	55402915	0	1.0501	0.1997	0.4036	-0.0242	0.1715	-0.0816	-0.1026	-0.1563
New Zealand	NZL	55400068	55402074	0	0.222	0.3239	1.1381	-0.1931	-0.2338	0.2967	-0.6004	1.515
New Zealand	NZL	55400068	55405856	0	0.5237	2.6352	0.8348	-0.1081	0.366	-0.0443	0.775	-0.7496
New Zealand	NZL	55400068	55402595	0	0.8138	-0.0176	0.4173	-0.0022	0.359	0.0668	0.5755	-0.2503
New Zealand	NZL	55400068	55402624	0	0.7255	1.4003	1.9359	-0.6491	0.4875	0.1291	1.5037	0.9097
New Zealand	NZL	55400068	55402717	0	-0.2742	-0.4203	-0.408	-0.859	0.1508	-0.4562	-2.1355	-1.044
New Zealand	NZL	55400068	55404022	0	0.1981	-0.59		-0.115	-1.0999	-0.3242
New Zealand	NZL	55400068	55402586	0	0.6839	0.0566	0.6407	0.6292	0.9809	-0.7847	0.8038	1.1508
New Zealand	NZL	55400068	55404312	0	0.3693	-1.026	0.0226	-0.6447	-1.413	-0.0041		2.0058
New Zealand	NZL	55400068	55402711	0	0.7091	-0.2662	-0.4728	0.9425	-0.2449	1.1637	0.1693	0.1216
New Zealand	NZL	55400068	55404148	0	-0.159	-0.2479	0.0226	-0.0314	0.2696	0.0644	-0.6852	-0.1563
New Zealand	NZL	55400068	55401097	0	0.6083	-0.4343	-1.0611	-0.5011	-0.3932	-0.0614	-0.9936	-1.0169
New Zealand	NZL	55400068	55403520	0	1.224	0.957	1.9359	0.3278	0.6756	0.1487	1.2302	0.2909
New Zealand	NZL	55400068	55405388	0	-0.6462	-1.0212	-0.227	-0.6537	-0.8393	0.2028	-0.176	-0.959
New Zealand	NZL	55400068	55404568	0	0.6779	-0.2662	-0.3802	-0.9285	-0.3268	-0.8768	-2.1355	-1.236
New Zealand	NZL	55400068	55404636	0	1.1232	0.0666	0.0226	-0.1533	-0.822	-0.801	0.0215	0.1216
New Zealand	NZL	55400068	55400864	0	1.2008	1.127	1.1381	-0.3453	-0.2789	-0.1147	-0.703	2.0955
New Zealand	NZL	55400068	55402783	0	0.4392	-0.59	0.0226	-0.4991	-0.7556	-0.3239	0.1648	-1.3625
New Zealand	NZL	55400068	55401744	0	1.1495	0.4435	0.4173	0.1063	-0.3505	-0.7946	-0.3907	0.4994
New Zealand	NZL	55400068	55402557	0	0.2496	0.3875	0.7162	0.3551	-0.0144	-0.1971	0.1648	0.1216
New Zealand	NZL	55400068	55404914	0	-0.724	0.1852	1.9359	-0.1184	0.3483	0.4066	0.2287	2.0955
New Zealand	NZL	55400068	55402547	0	-0.0117	0.2718	-0.6315	-0.7973	-0.6063	-0.6687	-0.0761	-0.7317
New Zealand	NZL	55400068	55403134	0		-0.0862	0.0226	-0.8365	-0.5294	0.1413	0.5755	0.1216
New Zealand	NZL	55400068	55406044	0	1.3999	-1.813	-0.335	0.3469	-0.1692	0.2181	0.3542	-0.5475
New Zealand	NZL	55400068	55405871	0	1.1501	-0.2662	0.0226	0.2348	0.3222	0.2783	0.5755	0.1216
New Zealand	NZL	55400068	55405273	0	0.6933	-0.4203	-0.227	-0.0427	0.1761	0.1175	-0.3733	0.1216
New Zealand	NZL	55400068	55402676	0	1.1502	2.6352	1.9359	0.7113	0.4611	1.1974	-2.1355	2.067
New Zealand	NZL	55400068	55406293	0		-0.7221	-0.691	-2.6893	-1.3818	-1.5744	-0.5832	-0.4607
New Zealand	NZL	55400068	55405382	0	-0.1734	-0.0994	-0.0154	0.2593	-0.4681	0.2003	0.5755	0.1216
New Zealand	NZL	55400068	55400827	0	0.4492	0.6636	0.0226	0.3699	0.0853	0.324	0.5755	0.1216
New Zealand	NZL	55400068	55400324	0	0.5586	1.7671	0.6407	0.1053	-1.0088	1.0062	-0.6852	0.1216
New Zealand	NZL	55400068	55405666	0	1.0507			-0.5202	-0.4671	0.2065
New Zealand	NZL	55400069	55405032	1	-0.0273	-0.4314	0.1386	0.1655	-0.0025	-0.2344	0.3482	-1.1252
New Zealand	NZL	55400069	55403979	1	0.5924	-0.0862	-0.3431	1.5406	0.7885	1.3701	0.5755	0.1216
New Zealand	NZL	55400069	55402180	1	0.4778	0.1852	-0.691	0.7539	-0.6788	0.0412	-0.1722	0.6314
New Zealand	NZL	55400069	55402368	1	-0.6811	-0.5717	-0.0154	1.2836	-0.0255	0.8479	-0.2348	-0.9299
New Zealand	NZL	55400069	55405149	1	-1.1013	-0.5743	-0.227	-0.1209	-0.146	0.4394	-0.6852	-1.1252
New Zealand	NZL	55400069	55400630	1	1.5861	0.7989	-1.0611	0.4475	-0.7773	0.4394	-1.2871	-2.5027
New Zealand	NZL	55400069	55405334	1	0.5493	-0.4314	-0.227	0.7161	-0.7012	0.5103	1.0854	-0.4607
New Zealand	NZL	55400069	55403944	0	0.9519
New Zealand	NZL	55400069	55403711	0	-1.485				-0.193
New Zealand	NZL	55400069	55403032	0		-0.2479	-0.5034	-0.4985	-0.1481	0.0393	0.5755	0.1216
New Zealand	NZL	55400069	55405209	0	-0.4698
New Zealand	NZL	55400070	55402178	1	-0.152	-0.3435	-0.3048	0.3962	0.1665	0.1995	-0.6852	-0.7108
New Zealand	NZL	55400070	55403062	0	-0.4312	0.0308	0.4173	-0.2671	0.4316	-0.0041	-0.0551	0.1216
New Zealand	NZL	55400070	55400450	1	-0.11	-0.7815	0.0226	-0.3043	-2.2578	-0.421	-0.6852	-1.1252
New Zealand	NZL	55400070	55403664	1	0.791	0.9951	0.0226	0.7113		1.1759	0.5755	0.1216
New Zealand	NZL	55400070	55405091	1	-0.0263	-0.2662	-0.227	0.4602	-0.0871	0.9426	0.3482	0.8567
New Zealand	NZL	55400070	55400878	1	-0.1738	0.1943	-0.335	-0.0802	-0.101	-0.3477	-0.4948	-0.959
New Zealand	NZL	55400070	55401042	1
New Zealand	NZL	55400070	55402214	1	0.0881	0.9637	0.0226	0.2644	-0.1227	0.2375	0.5755	0.1216
New Zealand	NZL	55400070	55406071	1	-0.8008	-0.5743	-1.9313	0.0148	-0.7085	-0.1088	-0.8012	-1.9916
New Zealand	NZL	55400070	55403203	1	0.6056	-0.5133	0.2536	0.4907	-0.3677	-0.4128	0.075	0.1216
New Zealand	NZL	55400070	55406264	1	-0.4003	-0.7306	0.0226	-0.5428	0.1196	0.0413	-0.1722	0.1216
New Zealand	NZL	55400070	55404331	1	-0.2214	-0.59	-0.6843	1.2001	-0.1925	1.1513	-0.1727	0.0301
New Zealand	NZL	55400070	55402593	1	-0.5412	-0.6019	-0.227	0.7734	0.3844	0.7907	-1.5588	-0.2503
New Zealand	NZL	55400070	55402687	0	-0.9081	2.6352	1.9359	0.6149	0.9334	1.6642	-2.1355	2.0955
New Zealand	NZL	55400070	55404886	0	0.2159			0.2997	-2.5785	-0.5309
New Zealand	NZL	55400070	55404216	0	-0.6164	-0.181	-0.7584	-0.0258	-0.1811	-0.5032	0.3939	0.2224
New Zealand	NZL	55400070	55406009	0	0.1523	-0.847	-0.227	-0.1814	-0.005	0.396	-0.6852	-0.4607
New Zealand	NZL	55400070	55405702	0	1.3291	-0.2518	0.0226	0.7113	0.5229	0.9988	0.5755	0.1216
New Zealand	NZL	55400070	55403608	0	0.7828	0.5606	0.6847	0.7079	1.0297	0.7134	2.0386	1.2147
New Zealand	NZL	55400070	55403482	0	0.6797	-0.0219	0.9726	-0.2213	-1.0644	0.5123	-0.6451	0.9097
New Zealand	NZL	55400070	55406030	0	0.2309	-0.891	-2.664	-0.7096	-0.2022	-0.8849	-0.5771	-2.5027
New Zealand	NZL	55400070	55405119	0	0.4086	2.0175	1.6222	-0.9735	0.1891	-0.5309	-0.3912	1.6058
New Zealand	NZL	55400071	55404408	0	-0.4667	2.6352	0.0226	0.7113	0.8779	1.0062	0.5755	-1.1252
New Zealand	NZL	55400071	55404804	0	0.2532	-0.2662	1.0433	0.0781	-0.464	0.6166	-0.216	-0.2726
New Zealand	NZL	55400071	55404996	0	0.0808	2.6352	1.9359	-0.5571	0.3488	-0.7368	0.0221	-0.1563
New Zealand	NZL	55400071	55401677	0	0.1458	-0.1713	0.9726	-0.0798	-0.4899	0.1774	-1.0753	2.0955
New Zealand	NZL	55400071	55404981	0	-1.0909	-0.0862	-0.1284	0.6369	-0.0408		0.1922	0.1216
New Zealand	NZL	55400071	55402334	0	0.625	-0.103	0.0226	-0.015	0.022	0.6009	0.3473	0.1216
New Zealand	NZL	55400071	55402958	0	0.3214	0.5179	0.0226	1.2836	0.4294	1.4437	0.5755	0.1216
New Zealand	NZL	55400071	55403935	0	-0.815	-0.0862	-0.227	-0.2246	-1.0542	0.4394	-2.1355	-1.3027
New Zealand	NZL	55400071	55404894	0	0.2833	-1.1714	1.9359	0.7129	-0.7813	0.9929	0.5755	0.1216
New Zealand	NZL	55400071	55401039	0	0.8138	-0.5197	-0.7902	0.1306	0.319	0.1778	0.5409	-0.6774
New Zealand	NZL	55400071	55402526	0	-0.1072	1.1132	0.1648	-1.0484	-0.777	-0.1282	-0.8483	0.2286
New Zealand	NZL	55400071	55401554	0	-0.5764	2.6352	1.4967	0.2998	0.2519	-0.0386	0.3482	0.1216
New Zealand	NZL	55400071	55402321	0	0.6834
New Zealand	NZL	55400071	55403721	0	0.7697	-1.0588	0.5347	0.5249	-0.0408	1.2098	0.9254	0.1824
New Zealand	NZL	55400071	55404294	0	0.4902	-0.2662	-0.227	0.3816	-0.9904	0.6045	0.1701	0.1216
New Zealand	NZL	55400071	55402265	0	0.4101	2.6352	1.9359	-0.1586	1.4605	0.7859	2.4277	2.0955
New Zealand	NZL	55400071	55400305	0	-0.1406	-0.2662	-0.4806	0.7113	0.2069	0.2682	0.1693	-0.2503
New Zealand	NZL	55400071	55400882	0	-0.265	-0.0862	0.0226	0.6844	0.9199	0.4394	0.5755	0.1216
New Zealand	NZL	55400071	55400019	0	-0.7614	-0.0862	0.0226	0.6472	-0.152	0.8146	0.5755	0.1216
New Zealand	NZL	55400071	55403710	0	0.367	-0.0862	0.0226	0.5956	-0.0408	0.55	1.6338	-0.945
New Zealand	NZL	55400071	55403327	0	-0.7013	0.792	0.4173	-1.3723	-0.3863	-0.3646	0.3482	0.8903
New Zealand	NZL	55400071	55403323	0	-0.4062	-0.59	-0.3802	0.6364	-0.0865	1.0601	0.5722	0.1216
New Zealand	NZL	55400071	55401756	0	0.3513	1.3697	0.0226	0.5464	1.9375	0.988	0.5755	0.1216
New Zealand	NZL	55400071	55404426	0	-0.0951	2.6352	1.9359	0.6307	2.0116	-0.3621	1.6922	2.0955
New Zealand	NZL	55400071	55406032	0	-0.5857	-0.0176	1.9359	0.072	0.3867	0.6009	1.1171	2.0955
New Zealand	NZL	55400071	55403758	0	-0.9721	-0.4314	0.0226	0.1053	-1.2981	0.4641	-0.0857	-0.4607
New Zealand	NZL	55400071	55400175	0	0.2579	-0.0862	0.0226	-0.2684	-0.1132	0.672	0.0256	-0.4607
New Zealand	NZL	55400071	55404460	0	-0.7796	0.1395	0.0226	-0.5329	0.0918	0.0258	0.3482	0.1216
New Zealand	NZL	55400071	55403639	0	-0.2012	2.6352	1.4967	1.2995	1.1326	0.3281	0.5755	2.0955
New Zealand	NZL	55400071	55406095	0	1.2334	-0.0994	0.6825	0.0418	0.0453	-0.3035	0.5755	0.9097
New Zealand	NZL	55400071	55405323	0	-1.052	0.9454	0.4173	-0.8283	-0.0069	-0.2348	-0.4805	0.8903
New Zealand	NZL	55400071	55404084	0	1.1894	-0.4343	-0.1587	0.0191	-0.9105	-0.0927	-0.6852	0.0876
New Zealand	NZL	55400071	55401272	0	-0.4526	0.2629	1.4967	0.0955	0.6243	0.6396	-0.3912	2.0955
New Zealand	NZL	55400071	55400931	0	-0.2462	0.2656	-0.6587	-1.3089	-0.1473	-0.7368	-0.5832	-0.5251
New Zealand	NZL	55400071	55405357	0	0.7409			0.7113	0.0435	0.7931		0.1216
New Zealand	NZL	55400071	55403150	0	0.756	1.1576	1.4967	0.6836	0.9445	0.8078	1.5037	0.4504
New Zealand	NZL	55400071	55401953	0	-1.5246	2.6352	0.0226	0.7113		3.6292	0.1693	0.1216
New Zealand	NZL	55400071	55405732	0	0.5339	-0.0862	0.0226	-0.2473	-0.3232	1.0262	0.5755	0.1216
New Zealand	NZL	55400071	55401833	0	0.5173	0.5859	1.9359	0.3202	-0.0722	0.5017	0.3482	1.515
New Zealand	NZL	55400071	55403415	0	-0.499	-0.269	-0.2827	-0.8913	-0.2359	-0.5309	0.8098	0.1216
New Zealand	NZL	55400071	55403363	0	-0.5941	-0.0862	0.0226	-0.2965	0.5131	-0.0589	0.1693	0.1216
New Zealand	NZL	55400071	55404653	0	0.3278	-0.0862	0.1386	0.3034	-3.7095	0.6649	0.5755	0.543
New Zealand	NZL	55400071	55403137	0	-0.6325	0.5228	0.1386	-1.2502	0.062	-0.4438	0.5755	-0.3297
New Zealand	NZL	55400071	55404273	0	-0.7025	-0.089	-1.0611	0.0948	-0.3087	0.6885	-0.3733	-0.959
New Zealand	NZL	55400071	55404556	0	0.2462	-0.0862	0.0226	-0.7283	-0.0396	-0.1652	0.0256	0.1216
New Zealand	NZL	55400072	55404608	0	0.3741
New Zealand	NZL	55400072	55403904	1	1.0343
New Zealand	NZL	55400072	55401102	1	0.4719
New Zealand	NZL	55400072	55400237	1	0.5925
New Zealand	NZL	55400072	55400549	1	0.1507
New Zealand	NZL	55400072	55403886	1	-0.2934
New Zealand	NZL	55400072	55405076	1	-0.8835
New Zealand	NZL	55400072	55402464	1	0.7382
New Zealand	NZL	55400072	55400585	1	0.9178
New Zealand	NZL	55400072	55400508	1	-0.1973
New Zealand	NZL	55400072	55401865	1	0.829
New Zealand	NZL	55400072	55402512	1	0.8375
New Zealand	NZL	55400072	55406064	0	-0.3368
New Zealand	NZL	55400072	55402262	0	0.7286
New Zealand	NZL	55400072	55405453	0	1.0566
New Zealand	NZL	55400072	55400984	0	0.1717
New Zealand	NZL	55400072	55403094	0	0.4562
New Zealand	NZL	55400072	55406265	0	0.5078
New Zealand	NZL	55400072	55400613	0	0.518
New Zealand	NZL	55400072	55402119	0	0.332
New Zealand	NZL	55400072	55400928	0	0.2552
New Zealand	NZL	55400072	55401110	0	0.4115
New Zealand	NZL	55400072	55405290	0	-0.2045
New Zealand	NZL	55400073	55402874	1	-0.0143
New Zealand	NZL	55400073	55401897	1	-0.0351
New Zealand	NZL	55400073	55405308	1	-1.0899
New Zealand	NZL	55400073	55403622	0	-0.5492			0.7887	-0.2222	1.0356
New Zealand	NZL	55400073	55401237	1
New Zealand	NZL	55400073	55403978	1	1.0557
New Zealand	NZL	55400073	55402713	1	0.4349
New Zealand	NZL	55400073	55402000	1	-0.2589
New Zealand	NZL	55400073	55401365	1	0.4555
New Zealand	NZL	55400073	55402960	1	-0.7301
New Zealand	NZL	55400073	55403665	1	0.3605
New Zealand	NZL	55400073	55404611	0	-0.194	0.3789	0.5833	-0.3482	0.0787	-0.5032	0.3473	2.0955
New Zealand	NZL	55400073	55404424	0	0.8717	0.7211	1.9359	0.8079	0.3404	1.1884	2.4277	1.515
New Zealand	NZL	55400073	55402605	0	-0.7162
New Zealand	NZL	55400073	55406201	0	0.104	2.6352	0.0226		0.1278	0.9826	1.536	0.1216
New Zealand	NZL	55400073	55403660	0	-0.8067	0.5976	0.0226	0.4752	-0.023	0.4481	0.8038	0.4777
New Zealand	NZL	55400073	55403668	0	1.1133
New Zealand	NZL	55400073	55405113	0	0.6436
New Zealand	NZL	55400073	55401440	1	-0.6822
New Zealand	NZL	55400073	55401840	1	1.2409
New Zealand	NZL	55400073	55404738	1	-0.0313
New Zealand	NZL	55400073	55402053	0
New Zealand	NZL	55400074	55406164	0	0.5114	0.7156	1.1381	1.0416	0.6009	1.0062	0.5755	0.4777
New Zealand	NZL	55400074	55403067	0	1.4226	1.3889	0.0226	0.702	1.2465	0.6623
New Zealand	NZL	55400074	55406092	0	0.3995	0.1892	1.4967	0.6493	0.3719	1.3737	-0.6852	0.6559
New Zealand	NZL	55400074	55404668	0	1.6606	1.7671	1.2899	0.9499	0.8074	1.0486	0.1701	0.1216
New Zealand	NZL	55400074	55401326	0	1.2844	0.7211	0.5347	1.3236	-0.1128	1.1841	0.3473	0.388
New Zealand	NZL	55400074	55401405	0	0.6823
New Zealand	NZL	55400074	55405898	0	1.4429
New Zealand	NZL	55400074	55404011	0	0.3245	-0.4203	0.4135	0.2031	-0.3503	0.6443	-1.2871	0.2666
New Zealand	NZL	55400074	55402822	0	0.9149	1.031	0.0226	0.4192	0.0512	0.3776	0.8038	-0.0274
New Zealand	NZL	55400074	55401346	0	0.6881	-0.847	-0.8356	-0.2491	-0.2723	0.0812	-0.5832	-0.3856
New Zealand	NZL	55400074	55400810	0	1.0459			0.7443	0.1592	0.6574
New Zealand	NZL	55400074	55404823	0	0.698	0.2032	0.0226	0.6664	0.2511	0.8856	0.3482	0.4777
New Zealand	NZL	55400074	55404993	0	1.5064	0.1221	-0.8092	0.1741	0.5077	0.7567	-0.4918	0.2224
New Zealand	NZL	55400074	55404218	0	0.7784	-0.4314	-0.227	0.0924	-0.9477	-0.5309	0.0256	-0.1254
New Zealand	NZL	55400074	55404987	0	1.0987	-0.59	0.586	0.418	0.5759	1.1394	0.1324	0.0658
New Zealand	NZL	55400074	55401759	0	1.3274	-0.5743	0.0226	0.2045	-0.2774	0.6542	-0.1727	-0.1563
New Zealand	NZL	55400074	55400732	0	0.6841	0.5946	-0.227	0.2784	0.0054	1.032
New Zealand	NZL	55400074	55403559	0	1.5628	0.9454	-1.277	-0.4097	0.2301	1.0738	-1.305	-1.3295
New Zealand	NZL	55400074	55400003	0	1.3861
New Zealand	NZL	55400075	55403412	0	0.3725	0.3427	-0.5544	-0.5315	-0.1647	-1.6678	-0.2857	-0.4607
New Zealand	NZL	55400075	55406176	0	1.1214	-0.0862	0.0226	1.2836	0.8779	1.0062	0.5755	0.1216
New Zealand	NZL	55400075	55404673	1	0.116	0.0634	0.0226	-0.0129	-0.6083	-0.0361	-0.6852	-0.4377
New Zealand	NZL	55400075	55403603	1	0.9184	-0.6593	0.0226	0.6419	-0.5773	0.5111	-0.6852	-0.1563
New Zealand	NZL	55400075	55401168	1	0.2004	0.0502	1.9359	0.3257	-0.3073	-0.2777	0.5755	0.1216
New Zealand	NZL	55400075	55401548	1	1.2464	-0.0862	0.4173	0.3196	-0.1186	-0.0816	-0.4918	-0.4607
New Zealand	NZL	55400075	55404499	1	0.0278	-0.2662	0.586	0.0531	-0.2101	-0.2766	-1.5588	0.4994
New Zealand	NZL	55400075	55401139	1	1.4706	1.127	1.1657	0.4001	-0.1662	0.1735	-0.6852	1.1232
New Zealand	NZL	55400075	55404688	1	0.9874	-0.4319		-0.8108	0.0085	-0.2144
New Zealand	NZL	55400075	55403264	1	-0.1141	-0.1827	0.4173	0.1384	0.1185	0.288	0.1701	0.1216
New Zealand	NZL	55400075	55405018	1	-1.3548	-0.7327	-1.4928	-2.6893	-1.7461	-1.6678	-2.1355	-2.5027
New Zealand	NZL	55400075	55402587	1	0.1485	-0.7412	-1.4242	0.1602	-0.9853	0.5561	0.3482	-0.7108
New Zealand	NZL	55400075	55400991	1	1.3173	1.7162	1.4967	1.9091	1.3364	1.3317	2.0386	2.0955
New Zealand	NZL	55400075	55403720	1	0.707	-0.0862	0.0226	1.1179	-1.2472	-1.6678	0.5755	0.1216
New Zealand	NZL	55400075	55406124	1	0.6027	0.9454	0.6825	0.4142	-0.0612	0.7944	-0.0987	0.5553
New Zealand	NZL	55400075	55400856	1	0.4154	1.1493	1.1381	0.1663	0.3082	0.1973	1.1171	2.067
New Zealand	NZL	55400075	55404020	1	0.7697	-0.4314	-1.3325	0.6238	-0.0068	0.1537	-0.3733	-0.7496
New Zealand	NZL	55400075	55405428	1	1.4206	-0.2662	0.9726	0.2699	-0.1159	0.4654	-1.0571	-0.1563
New Zealand	NZL	55400075	55403991	1	0.6029	-0.7836	-0.9607	0.9109	-0.7217	0.2924	-0.5974	-0.6959
New Zealand	NZL	55400075	55402056	1	1.2365	-0.1106	-0.7638	-0.3698	0.3978	0.2596	0.0444	-0.4607
New Zealand	NZL	55400075	55402061	1	0.2274	-0.4203	-1.1007	-0.0513	-0.7407	0.0909	-0.6852	-0.7108
New Zealand	NZL	55400075	55401941	1	0.6511	-0.938	-1.4242	-0.6054	-0.8594	-0.0558	-1.5848	-0.4607
New Zealand	NZL	55400075	55403877	1	0.3708	0.6492	1.1381	0.0425	0.3482	0.7237	0.5755	0.1216
New Zealand	NZL	55400075	55403600	1	1.56	0.5177	-0.227	-0.0574	-0.271	0.0541	-0.4771	0.1216
New Zealand	NZL	55400075	55406011	0	0.7491	0.9349	0.4173	0.4477	-0.0417	0.8111	0.5409	0.8136
New Zealand	NZL	55400075	55402067	0	0.3061	-0.6915	1.4967	0.3923	0.2672	0.5906	1.2568	2.0955
New Zealand	NZL	55400075	55401372	0	0.5913	0.2544	0.7162	0.2246	0.0332	-0.0287	-0.8012	0.5256
New Zealand	NZL	55400075	55404967	0	0.7132	-0.5769	-1.0338	-0.2819	-0.7883	-0.0745	-1.7719	0.0144
New Zealand	NZL	55400075	55402105	0	0.2354	0.6257	1.9359	0.1097	0.4896	0.4578	1.2262	0.7945
New Zealand	NZL	55400075	55402788	0	-0.4418	0.1945	1.4967	-0.3257	-0.0598	0.2295
New Zealand	NZL	55400075	55400218	0	-0.1336	0.8046	0.4173	-0.6916	0.205	-0.568	-0.6852	1.515
New Zealand	NZL	55400075	55403459	0	1.169	-0.5616	-0.5836	0.0274	-0.1878	0.7821	-0.176	0.1216
New Zealand	NZL	55400075	55405291	0	1.4308	-0.4488	0.0226	0.4959	-0.2873	0.6811	-0.6595	-0.8028
New Zealand	NZL	55400075	55404827	0	0.545	0.0467	1.1752	0.0385	-0.3529	-0.0131	-0.1157	1.0448
New Zealand	NZL	55400075	55405880	0	-0.2779	2.6352	1.9359	0.4359	1.0188	3.6292	2.4277	1.515
New Zealand	NZL	55400075	55401968	0	1.0849	-0.6501	-0.3802	-0.3484	-0.5935	0.1529	-0.4805	-0.1563
New Zealand	NZL	55400075	55404881	0	0.7154	-0.2662	-0.691	0.0509	-0.4904	0.3093	-0.3206	-0.7496
New Zealand	NZL	55400075	55401132	0	0.6109	1.2587	1.9359	0.0535	0.1713	0.1149	-0.0551	-0.1563
New Zealand	NZL	55400075	55403667	0	1.2948	-0.2806	1.0433	6.00E-04	-0.1048	-0.0591	-1.0722	-0.4607
New Zealand	NZL	55400075	55404048	0	0.346	0.9535	-0.8219	0.2544	-0.164	0.0095	-0.4948	-0.6959
New Zealand	NZL	55400075	55400629	0	-0.5031	0.7989	0.7804	-2.6893	-0.5286	-1.5744	-1.2871	2.0955
New Zealand	NZL	55400075	55400778	0	0.5359	-0.4961	0.0226	-2.6893	0.4375	-0.2975	-0.6852	-0.3856
New Zealand	NZL	55400075	55404181	0	0.7092	0.8762	0.8116	-0.0242	-0.0719	0.59	0.0405	0.1959
New Zealand	NZL	55400075	55405816	1	1.1752	-0.089	0.0226	-0.076	-0.1023	0.2071	-0.9906	-0.7496
New Zealand	NZL	55400075	55400718	1	0.6906	-0.0862	-0.5034	-0.8301	-0.5084	-1.6678	0.5755	0.1216
New Zealand	NZL	55400076	55401417	1	0.7858
New Zealand	NZL	55400076	55405867	1	0.2694
New Zealand	NZL	55400076	55402457	1	0.8755
New Zealand	NZL	55400076	55404115	1	0.4413
New Zealand	NZL	55400076	55401229	1	1.3098
New Zealand	NZL	55400076	55402863	1	1.4157
New Zealand	NZL	55400076	55401535	1	0.1607
New Zealand	NZL	55400076	55405322	1	0.6272
New Zealand	NZL	55400076	55402957	1	0.8015
New Zealand	NZL	55400076	55401167	1	0.7283
New Zealand	NZL	55400076	55400061	1	1.0488
New Zealand	NZL	55400076	55404757	1	1.8591
New Zealand	NZL	55400076	55401682	1	0.2778
New Zealand	NZL	55400076	55402247	1	0.7302
New Zealand	NZL	55400076	55400958	1	1.6691
New Zealand	NZL	55400076	55404803	1	1.1417
New Zealand	NZL	55400076	55402725	1	1.4609
New Zealand	NZL	55400076	55404576	1	0.8713
New Zealand	NZL	55400076	55402585	1	0.9458
New Zealand	NZL	55400076	55404962	1	0.8294
New Zealand	NZL	55400077	55401934	1	0.3173	2.6352	1.9359	3.6039	1.1568	1.5721	0.5755	2.0955
New Zealand	NZL	55400077	55405601	1	-0.0953
New Zealand	NZL	55400077	55400758	1	0.109			-2.6893	-3.7095	-0.0113
New Zealand	NZL	55400077	55403119	1	0.3601
New Zealand	NZL	55400077	55400185	1	0.7384
New Zealand	NZL	55400077	55401626	1	-1.2778
New Zealand	NZL	55400077	55406221	1	0.8758
New Zealand	NZL	55400077	55400544	1	-0.6501
New Zealand	NZL	55400077	55403702	1	0.0789
New Zealand	NZL	55400077	55402527	1	0.2889				-0.0069
New Zealand	NZL	55400077	55405259	0	0.3098	-0.9262	-0.2737	0.6333	-0.3507	1.0196		-0.959
New Zealand	NZL	55400077	55400163	0	0.9057
New Zealand	NZL	55400077	55404256	0	0.6551
New Zealand	NZL	55400077	55402038	0	-0.6234	0.6684	1.9359	0.5401	0.7043	0.3876	2.4277	2.0955
New Zealand	NZL	55400077	55405621	0	1.1767
New Zealand	NZL	55400077	55404944	0	-0.0817	1.1576	1.4967		0.8779	2.3038	1.2691	0.7566
New Zealand	NZL	55400077	55404635	0	0.1552
New Zealand	NZL	55400077	55404210	0		0.6464	0.1386	-0.0977	0.2696	0.2301	0.0256	-0.4607
New Zealand	NZL	55400077	55405371	0	-0.7667
New Zealand	NZL	55400077	55405944	0	-1.4133	-0.0862	0.0226	1.2836	-0.0408	1.0062	0.5755	0.1216
New Zealand	NZL	55400077	55402001	1	-0.6794	0.2063	-1.3508	0.334	-0.8572	0.935		0.1216
New Zealand	NZL	55400078	55404652	1	0.0029	-0.5034	-1.2115	-0.3003	-1.1146	-0.0386	-0.532	-2.5027
New Zealand	NZL	55400078	55405051	0	0.5005	0.2118	1.036	-0.3832	0.2689	-0.1975	0.2337	1.2147
New Zealand	NZL	55400078	55401816	1	1.1697	1.3697	1.1752	0.9471	0.2607	1.6304	1.5498	0.1216
New Zealand	NZL	55400078	55402603	1	1.4647	1.3697	-0.1587	0.4041	-0.3274	0.6921	-0.4918	0.7627
New Zealand	NZL	55400078	55404656	1	1.107	-0.59	-0.7902		-1.2182	-0.4694	-1.0722	-0.7496
New Zealand	NZL	55400078	55404911	1	0.6375	1.3889	1.4967	0.1842	-0.6038	0.5271	-0.3876	0.1959
New Zealand	NZL	55400078	55400479	1	0.459	2.6352	1.9359	0.0382	-0.0764	0.2071	-0.8012	1.1232
New Zealand	NZL	55400078	55404044	1	0.8631	-0.4203	-0.1587	0.3581	0.4764	0.5086	-0.4771	-0.4607
New Zealand	NZL	55400078	55405443	1	0.6573	-1.019	0.0226	-2.6893	-0.4744	-0.7368	-0.6852	0.1216
New Zealand	NZL	55400078	55402412	1	0.6244	1.7671	0.231	0.2399	-0.0086	-0.0816	0.3482	1.1232
New Zealand	NZL	55400078	55400085	1	0.4232	-0.0862	0.0226	0.7113	-0.2779	1.5721	0.5755	0.1216
New Zealand	NZL	55400078	55403759	1	1.0758	1.127	1.9359	0.5641	0.2206	0.531	0.3199	1.515
New Zealand	NZL	55400078	55400654	1	0.1697	-0.891	0.4173	-0.3193	-0.6616	0.4483	-0.6852	0.1216
New Zealand	NZL	55400078	55404402	1	1.0041	0.4468	0.1386	-0.5739	-0.4402	-1.2919	-0.6852	-0.959
New Zealand	NZL	55400078	55401892	1	0.6229	-0.2662	-0.3802	-0.1479	-0.46	0.4801	-0.1972	-0.8198
New Zealand	NZL	55400078	55405693	1	1.0842	0.2086	-0.5544	-0.3765	-0.6383	-0.4483	-0.1727	-0.1865
New Zealand	NZL	55400078	55402953	1	1.7527	1.7671	0.1802	1.2116	0.0644	0.8145	-0.5832	1.1232
New Zealand	NZL	55400078	55400280	0
New Zealand	NZL	55400078	55403835	0		0.9637	1.4967	0.8701	0.5536	0.8105	-0.0585	0.9097
New Zealand	NZL	55400078	55402099	0
New Zealand	NZL	55400078	55405287	0	0.9548	0.2621	0.1386	-0.3325	-0.0907	-0.34	0.5755	0.9444
New Zealand	NZL	55400078	55401210	0	1.3935	2.6352	0.0226	1.2836	0.7997	1.5721	-0.6852	0.1216
New Zealand	NZL	55400078	55404269	0	0.9625	0.7156	1.9359	3.6039	1.1354	2.0716	2.4277	2.0955
New Zealand	NZL	55400078	55403154	0	1.219	1.7162	1.9359	0.0837	0.4877	0.4875	0.1922	2.0955
New Zealand	NZL	55400078	55400056	0	1.6178	-0.1219	1.9359	0.1301	0.0343	1.4438	0.5409	-1.1252
New Zealand	NZL	55400078	55402423	0	0.489	-0.0862	0.0226	0.552	0.0174	0.6273	0.5755	-0.4784
New Zealand	NZL	55400078	55402303	0	0.1058	1.7671	-0.2943	0.1727	0.3627	0.1642	0.0256	0.3899
New Zealand	NZL	55400078	55402449	0
New Zealand	NZL	55400078	55400095	0	1.158	-1.3452	-1.1926	0.7113	-0.0408	1.0062	-0.6852	-1.1252
New Zealand	NZL	55400078	55403208	0	1.097	-0.5946	0.0226	1.4503	0.8245	1.0062	0.5755	-0.2726
New Zealand	NZL	55400078	55403073	0	1.395	-0.4203	0.0226	0.788	4.8357	-0.2381	0.5826	0.1216
New Zealand	NZL	55400078	55403829	0	1.0595	2.6352	1.9359	0.2317	1.3233	1.0761	2.4277	2.0955
New Zealand	NZL	55400078	55405458	0	1.0302	-0.2479	0.0226	1.0294	0.2763	0.406	0.5755	0.1216
New Zealand	NZL	55400078	55402732	0
New Zealand	NZL	55400078	55401376	0	0.6622	0.8828	1.1381	0.1318	0.2559	-0.089	-0.3882	0.1216
New Zealand	NZL	55400078	55401380	0	0.7735	-0.0088	0.0226	0.0686	0.1247	0.3727	0.8038	-0.2709
New Zealand	NZL	55400078	55404447	0	1.3028	0.3289	0.4173	0.6569	0.6551	0.7948	1.2798	-1.0454
New Zealand	NZL	55400078	55404287	0
New Zealand	NZL	55400078	55400832	0	0.9255	0.3678	0.4173	-0.3802	0.2778	0.4107	0.5755	-0.0867
New Zealand	NZL	55400078	55400603	0	-0.1093	0.8046	-0.9607	0.5372	0.088	0.5286	-0.6852	-0.7496
New Zealand	NZL	55400078	55405833	0	1.1265	0.6464	0.0226	0.9501	0.0708	0.621	2.4277	1.1013
New Zealand	NZL	55400079	55404372	0
New Zealand	NZL	55400079	55400086	0	-0.4264
New Zealand	NZL	55400079	55404537	0	-0.5458
New Zealand	NZL	55400079	55405855	0	1.0375
New Zealand	NZL	55400079	55401339	0	-0.6689
New Zealand	NZL	55400079	55401790	0	0.2498	0.8762	-0.1587	0.0226	0.6948	-1.6678	0.5215	-0.2503
New Zealand	NZL	55400079	55405892	0	-0.0389	0.5946	-1.1926	-1.0068	0.1409	0.4196	0.5755	0.839
New Zealand	NZL	55400079	55400008	0	-0.4213	-0.0862	-0.4806	3.6039	4.8357	3.6292	0.5755	0.4994
New Zealand	NZL	55400079	55405920	0
New Zealand	NZL	55400079	55404446	0				-0.2779	0.1779
New Zealand	NZL	55400079	55402314	0	-0.9585	-0.0862	0.0226	0.7113	0.8779	1.0062	0.5755	0.1216
New Zealand	NZL	55400079	55403047	0	0.1698	-0.0862		1.2836	0.0261	0.3113	0.5755	0.1216
New Zealand	NZL	55400079	55406252	0	-0.9337	-0.4136	0.0226	0.7113	-0.0636	1.0062	0.5755	0.1216
New Zealand	NZL	55400079	55405129	0
New Zealand	NZL	55400079	55402268	0
New Zealand	NZL	55400079	55401493	0	1.0054	-0.2479	-0.3802	1.2836	0.8779	1.5721	0.5755	0.1216
New Zealand	NZL	55400079	55404290	0	0.8779	-0.0862	0.0226	0.1053	0.1991	0.2019	1.4841	2.0955
New Zealand	NZL	55400079	55400766	0	1.6263	2.6352	0.606	3.6039	2.0364	3.6292	2.4277	2.0955
New Zealand	NZL	55400079	55400124	0	0.3257	-0.4704	0.0226	1.0863	4.8357	0.9039	1.2568	0.1216
New Zealand	NZL	55400079	55401101	0	0.5368	-0.0862	0.0226	3.6039	2.2198	3.6292	0.5755	0.1216
New Zealand	NZL	55400079	55404088	0	-0.1432	-0.0862	0.0226	0.3663	0.2744	0.9697	0.5755	0.1216
New Zealand	NZL	55400080	55403794	0	-0.0322	-0.7221	-1.1545		4.5319	1.0691	-0.5656	0.1907
New Zealand	NZL	55400080	55401162	1	-1.2316
New Zealand	NZL	55400080	55403601	1	-0.203
New Zealand	NZL	55400080	55400352	1	-0.2197
New Zealand	NZL	55400080	55403682	1	0.5196				0.306
New Zealand	NZL	55400080	55406141	1	-1.0103		-1.64		-0.0408	-0.7609	-0.2717	-1.9616
New Zealand	NZL	55400080	55404884	1	-0.4729			-0.9969	0.1732
New Zealand	NZL	55400080	55401490	1	0.0296	-0.0862	0.0226	0.7932	0.319	0.248	-0.6852	-0.0136
New Zealand	NZL	55400080	55405039	1	-1.0292	0.957	1.9359	0.6048	-0.1425	0.4958	1.0903	0.4725
New Zealand	NZL	55400080	55401049	0	-0.4492			3.6039	4.8357
New Zealand	NZL	55400080	55404919	0		-0.8264	-0.8225	-2.6893	-0.5345	0.1931	-0.5832	-0.4607
New Zealand	NZL	55400080	55405919	0	0.2255
New Zealand	NZL	55400080	55401658	0	-0.2953	2.6352	1.9359	3.6039	4.8357	2.1671	0.6366	2.0955
New Zealand	NZL	55400080	55406262	0		-0.0862	-0.3802	-0.2719	0.6492	0.8982	-0.4948	-0.2633
New Zealand	NZL	55400080	55405595	0	-0.8713	0.9526	1.9359		0.703
New Zealand	NZL	55400080	55404582	1					-0.6155
New Zealand	NZL	55400080	55402090	1	-1.0986	-0.0862	0.0226	0.7113	-0.3001	1.0062	0.5755	0.1216
New Zealand	NZL	55400080	55405094	1	-0.9327
New Zealand	NZL	55400080	55400761	0	0.1886				0.3327		-0.5854
New Zealand	NZL	55400080	55405519	0	-0.2612				-0.1904
New Zealand	NZL	55400081	55402287	1	-0.0188	-0.0862	0.0226	0.7113	-0.2414	1.5721	0.5755	0.1216
New Zealand	NZL	55400081	55402631	1	0.5488	-0.2479	0.0226	1.0347	0.8779	3.6292	0.5755	-0.655
New Zealand	NZL	55400081	55404392	1	-0.3547	-0.0862	0.0226	0.7113	0.2401	1.0062	0.5755	0.1216
New Zealand	NZL	55400081	55404532	1	-0.0487	-0.0862	0.0226	1.2836	0.8779	1.5721	0.5755	0.1216
New Zealand	NZL	55400081	55403916	1	0.1122	0.3289	0.6496	2.0208	-0.5992	3.6292	0.5172	0.1216
New Zealand	NZL	55400081	55403813	1	0.7212			0.5081
New Zealand	NZL	55400081	55405319	1	-0.0642	0.0789	0.4173	0.1854	-0.0259	0.239	0.5755	-0.4607
New Zealand	NZL	55400081	55400909	1	0.1691	0.0634	-0.8561	0.431	0.3723	0.8297	-1.3972	-2.5027
New Zealand	NZL	55400081	55400181	1	-1.2471	-0.0862	-0.335	0.9811	-0.0432	0.533	-0.6498	0.1216
New Zealand	NZL	55400081	55404348	1	0.8514	-0.0862	0.0226	-0.9771	-1.0414	-0.9484	-2.0401	-2.5027
New Zealand	NZL	55400081	55401154	1	1.2339		-1.1926
New Zealand	NZL	55400081	55401936	1	-0.7558	0.0527		-0.1404	-0.0643	0.2603
New Zealand	NZL	55400081	55401130	1	0.8888	-2.9627	-2.664	-2.6893	-0.2535	-1.6678	-2.1355	-2.5027
New Zealand	NZL	55400081	55400400	1	0.6379	2.6352	0.8271	-0.6579	-0.0107	0.4765	2.4277	2.0955
New Zealand	NZL	55400081	55406276	1	-0.3696
New Zealand	NZL	55400081	55400839	1	0.5735	-0.7908		-2.6893	-0.8242	-0.6073
New Zealand	NZL	55400081	55406211	1	-0.2423
New Zealand	NZL	55400081	55404434	1	1.0081			0.323	-0.6558	-0.0598
New Zealand	NZL	55400081	55400653	1	0.4786	-0.269	-0.1587	0.544	-0.3832	0.776	-1.0571	-0.946
New Zealand	NZL	55400081	55401915	1	-2.3041
New Zealand	NZL	55400081	55403494	1	-1.6014	-0.0862			0.4545
New Zealand	NZL	55400081	55405135	1	-0.3006				0.2971
New Zealand	NZL	55400081	55403259	0	1.0747	0.0502	0.0226	-0.5165	0.1943	0.721	0.0256	0.1216
New Zealand	NZL	55400081	55405582	0	0.6919	2.6352	1.4967	0.8397	0.0985	0.7098	-0.5945	0.1216
New Zealand	NZL	55400081	55402272	0	0.2508	0.5331	1.2899	3.6039	4.8357	2.2291	2.4277	2.0955
New Zealand	NZL	55400081	55405822	0	0.5855	1.1493	1.1381	0.1232	0.2817	0.1495	0.8038	1.1232
New Zealand	NZL	55400081	55400042	0	1.1345	-0.7221	0.0226	0.2766	-0.2968	0.0883	-0.414	-0.1563
New Zealand	NZL	55400081	55404375	0	0.3491	0.8046	-0.335	-2.6893	0.5314	0.0935	0.5755	0.1216
New Zealand	NZL	55400081	55405179	0	-0.9829	-0.983	0.0226	0.3254	0.1489	0.6029	-0.3912	-1.1252
New Zealand	NZL	55400081	55402492	0	-0.008
New Zealand	NZL	55400081	55400058	0					0.4255			-0.7317
New Zealand	NZL	55400081	55401806	0	0.2085	-0.7114	-0.1859	0.331	-0.1452	0.5199	0.8038	2.0955
New Zealand	NZL	55400081	55404497	0	0.1163	-1.3452	-1.1926	1.2836	-0.1569	1.5721	-0.6852	-1.1252
New Zealand	NZL	55400081	55401425	1	1.3997	2.6352	0.4173	0.7004	0.0193	0.2677	-0.4948	-0.7108
New Zealand	NZL	55400082	55402828	1	0.0694		-0.335	-0.9998	-0.8768	-0.2777	0.075	-0.1563
New Zealand	NZL	55400082	55402362	1	-0.2737	1.1352	1.1381	-0.6964	0.7604	0.392	0.1693	1.1232
New Zealand	NZL	55400082	55401519	1	-0.4531	-0.59	-0.7902	-0.8982	-0.9239	0.0767	-0.0987	-0.4607
New Zealand	NZL	55400082	55404041	1	-1.2652	-0.0994	0.5833	-0.615	-1.7258	0.0714	0.5409	-0.2485
New Zealand	NZL	55400082	55402295	1	-0.5485	-0.4314	0.0226	-1.3102	-0.7792	-0.8849	-0.6852	0.1216
New Zealand	NZL	55400082	55404016	1	0.3177
New Zealand	NZL	55400082	55406148	1	1.0205	-0.103	-0.335	-0.4534	0.0749	-0.3936	-0.2192	-0.2503
New Zealand	NZL	55400082	55401762	1	0.3624	-1.0212	0.0226	0.1566	-0.3484	1.0062	0.5755	0.1216
New Zealand	NZL	55400082	55403201	0	-0.4907	-0.2479	-0.4806	0.385	-0.1352	1.0261	0.1693	0.1216
New Zealand	NZL	55400082	55401907	0	-0.2158	-0.0862	-0.0154	1.2836	0.8779	1.5721	0.5755	0.1216
New Zealand	NZL	55400082	55404347	0	-0.565	-1.3452	-2.664			0.4394	-2.1355	-2.5027
New Zealand	NZL	55400082	55401219	0	0.8268	0.5119	1.036	0.8918	1.3255	1.0318	0.1693	-0.0998
New Zealand	NZL	55400082	55403817	0	-1.3779	0.9526	0.0226	0.5391	-0.7412	0.112	-0.6852	-2.5027
New Zealand	NZL	55400082	55402109	0	-0.3051	2.6352	0.0226	0.7113	-0.0408	0.9595	0.5755	-0.7496
New Zealand	NZL	55400082	55403893	0	-1.08	1.0508	-0.3728	-2.6893	0.5365	0.1509	-2.1355	-0.2176
New Zealand	NZL	55400082	55406016	0	-1.3681	1.7671	1.9359	-1.7984	0.8887	-0.1922	2.4277	2.0955
New Zealand	NZL	55400082	55400279	0	-0.6777	0.1852	0.4173	-1.0204	-0.3706	-0.3083	0.1648	-0.5265
New Zealand	NZL	55400082	55402352	0	-0.3646	1.1352	0.8038	-0.6803	0.7652	0.1056	0.1922	1.515
New Zealand	NZL	55400082	55402734	0	-0.0782	0.3427	1.1381	0.7113	0.9325	0.5691	0.5755	0.1216
New Zealand	NZL	55400083	55402903	1	-0.6446	-0.4488	1.0108	0.0027	0.0167	-0.7368	0.5755	-0.1563
New Zealand	NZL	55400083	55403803	1	0.794	0.7763	0.7162	0.2324	0.5669	0.3269	-0.5832	-0.7108
New Zealand	NZL	55400083	55402873	0	1.1772	0.2607	0.4173	0.3109	0.6744	0.4035	-0.2821	0.7627
New Zealand	NZL	55400083	55400398	1	-0.7579		-0.5195	0.6333	0.4519	1.0196	0.0154	-2.5027
New Zealand	NZL	55400083	55405421	1	0.148	-0.0862	-0.3802	-0.5028	0.0442	0.0505	-0.0553	-0.1563
New Zealand	NZL	55400083	55402404	1	-0.4747	-0.0862	0.0226	-0.6123	0.4867	-0.1414	0.3482	-0.1563
New Zealand	NZL	55400083	55403019	1	0.9885				0.2257
New Zealand	NZL	55400083	55400914	1	0.5618	-1.0212	-0.227	0.4779	-0.1705	0.0154	-0.6852	-0.959
New Zealand	NZL	55400083	55405425	1	0.0085	-0.0862	-0.9607	0.1306	-0.1032	0.2453	-0.4771	-0.7496
New Zealand	NZL	55400083	55403237	1	0.1245	-0.9752	-0.5034	-0.6222	-1.2334	-0.219	0.0256	-0.4607
New Zealand	NZL	55400083	55402660	1	-0.1341	-0.0862	0.0226	0.1053	1.3874	0.5921	0.5755	0.1216
New Zealand	NZL	55400083	55404831	1	1.0659	0.5128	1.2899	0.8949	0.4737	0.6471	-0.0857	0.149
New Zealand	NZL	55400083	55405316	1	0.4908	-0.4203	-0.9607	-0.092	-0.6617	-0.2752	-0.6852	-0.2503
New Zealand	NZL	55400083	55400006	1	0.2804	-0.9363	-0.4806	-0.4322	-0.5082	-0.9484	-0.6567	-1.1252
New Zealand	NZL	55400083	55401698	1	-0.4958
New Zealand	NZL	55400083	55401306	1	0.1533	-0.2662	0.0226	-0.3557	-0.2375	-0.568	-0.6997	-0.4607
New Zealand	NZL	55400083	55405936	1	0.8223	-0.2479		0.7237	0.2399	0.5544
New Zealand	NZL	55400083	55400936	1	-0.5072	-0.59	-0.227	-0.0435	-0.6567	0.0154	-0.6852	-0.8936
New Zealand	NZL	55400083	55404640	1	-0.7817	-0.4203	-0.227	-0.3641	-1.0147	-0.4694	-0.454	-0.8443
New Zealand	NZL	55400083	55402741	1
New Zealand	NZL	55400083	55401517	0	0.1563	-0.2662	1.9359	1.052	0.8236	0.8974	-0.1972	0.1216
New Zealand	NZL	55400083	55405606	0	-0.6946	-0.6593	0.3461	0.4436	0.2376	0.1492	0.5755	1.4234
New Zealand	NZL	55400083	55403258	0	0.8191
New Zealand	NZL	55400083	55402273	0	-0.2721	-0.2662	0.1386	-0.2588	0.2099	0.5971	0.5755	0.4777
New Zealand	NZL	55400083	55405520	0	0.3508
New Zealand	NZL	55400083	55403866	0	-0.7484	-0.4203	0.0226	0.4725	-0.2753	0.335	0.075	-0.2503
New Zealand	NZL	55400083	55402063	0	-0.1704
New Zealand	NZL	55400083	55400135	0	0.0062	1.7162	0.4173	-0.0676	-0.1443	0.0569	1.3918	1.515
New Zealand	NZL	55400083	55402382	0	-0.2187	0.7763	-0.691	0.042	-0.1842	0.0064	-2.1355	-0.6774
New Zealand	NZL	55400083	55405517	0	-1.3992
New Zealand	NZL	55400083	55401908	0	0.1281	1.3697	1.2867	0.5774	0.4381	0.9549	1.2568	1.2147
New Zealand	NZL	55400083	55401632	0	0.4301	-0.0933	0.0226	0.0229	0.2641	-0.7093	-0.1727	0.1216
New Zealand	NZL	55400083	55405846	0	0.1228				-0.8794
New Zealand	NZL	55400083	55404213	0	-1.0223	-0.2662	0.0226	-2.6893	-0.3683	-1.0529	0.5755	-0.4607
New Zealand	NZL	55400083	55400660	0	0.281	-0.4998	-0.6173	0.7113	1.1703	1.0062	0.075	0.7627
New Zealand	NZL	55400083	55403845	0	-0.8971	-1.3833	-0.829	-2.6893	-0.5776	-1.6678	-2.1355	-0.4607
New Zealand	NZL	55400083	55403127	1
New Zealand	NZL	55400083	55400240	1	-1.0364	0.7332	-0.5034	1.3166	-0.0801	1.1635	0.5755	-0.4607
New Zealand	NZL	55400083	55403484	0	-0.3905	0.9637	0.4173	0.177	-0.0588	0.8327	0.8038	0.0876
New Zealand	NZL	55400083	55400110	0	0.5871	-0.4516	0.4173	-0.171	0.1614	0.6137	-0.3733	0.1216
New Zealand	NZL	55400084	55403330	1	0.609	-0.0862	0.0226	0.1616	0.6495	0.9801	0.5755	-0.2726
New Zealand	NZL	55400084	55402292	1	0.8011	-0.0862	0.0226	-0.5088	-0.4714	0.2475	0.1693	-0.3297
New Zealand	NZL	55400084	55403663	0	0.2839	0.5976	0.4173	-0.1436	0.2687	0.3266	-0.3206	0.0876
New Zealand	NZL	55400084	55405813	0	-0.131	1.7162	1.4967	1.3775	1.8492	2.1186	1.8077	1.2147
New Zealand	NZL	55400084	55402507	0	-0.9418	1.7671	1.4967	0.4852	1.4171	1.3756	1.836	2.0955
New Zealand	NZL	55400084	55403476	1	-1.2486	0.5228	0.0226	0.2975	0.4549	1.0375	0.5755	-0.7496
New Zealand	NZL	55400084	55401747	1	0.5952	-1.3279	1.0043	0.1053	-0.0686	-0.2858	2.4277	2.0955
New Zealand	NZL	55400084	55402122	1	-0.516	-0.0862	-0.227	0.2978	-0.0912	0.4297	0.1922	-0.2503
New Zealand	NZL	55400084	55400440	1	0.0222	-0.0862	0.0226	1.1377	0.0966	0.8925	0.5755	-0.1563
New Zealand	NZL	55400084	55402073	1	0.2736	-0.2813	-0.652	-0.1503	-0.6284	-0.4128	-0.6852	-1.0788
New Zealand	NZL	55400084	55404633	1	-0.2582	0.9718	-0.335	0.9346	0.8946	0.719	0.1693	-0.2726
New Zealand	NZL	55400084	55403071	1	0.0442	-0.4203	-0.227	0.4233	0.2909	0.702	0.5755	-0.959
New Zealand	NZL	55400084	55402365	1	-0.6236	0.663	0.231	-0.7782	-0.0042	0.1965	-1.0753	-0.5461
New Zealand	NZL	55400084	55401616	1	0.1748
New Zealand	NZL	55400084	55400166	1	0.066	0.6555	0.0226	0.5807	0.0372	0.5622	0.542	-0.3856
New Zealand	NZL	55400084	55400540	1	-0.3682	0.5317	-0.442	1.4399	0.2658	1.4648	0.5755	-0.8198
New Zealand	NZL	55400084	55403015	1	0.6618	-0.0862	-0.227	0.4468	-0.7071	0.3808	-0.4918	0.1216
New Zealand	NZL	55400084	55403049	1	0.8604	2.6352	-0.227	0.2078	-0.3455	-0.089	-0.3206	-0.3086
New Zealand	NZL	55400084	55404376	1
New Zealand	NZL	55400084	55405815	1	-0.7863	0.7665	-0.227	1.0329	1.026	1.5721	0.5755	0.6314
New Zealand	NZL	55400084	55402010	0	-1.8417	1.1576	-0.1119	-2.6893	0.407	0.3478	0.5755	1.0448
New Zealand	NZL	55400084	55401355	0	0.5221	0.2032	-0.4246	0.6563	0.2358	1.0062	0.0447	-0.3297
New Zealand	NZL	55400084	55405558	0	-0.3687	-0.4203	0.0226	-0.5035	-0.449	-1.0529	0.5755	-0.7496
New Zealand	NZL	55400084	55405511	0	0.4226	0.788	0.8038	0.2161	1.1833	0.4565	0.5755	2.0955
[truncated: 2,521 more rows]
