# Supplementary material for: Antecedents of adolescent students’ ICT self-efficacy: The ICT dataset
Source: Data Brief. 2020 Oct 22;33:106437. doi: 10.1016/j.dib.2020.106437 (PMC7644865; doi:10.1016/j.dib.2020.106437)
Supplement: Supplementary file 1 [file mmc1.zip › Poland.csv]

CNTRYID	CNT	CNTSCHID	CNTSTUID	ST004D01T	ESCS	INTICT	COMPICT	HOMESCH	ENTUSE	USESCH	SOIAICT	AUTICT
Poland	POL	61600001	61604637	1	0.7704	1.3939	0.4173	-0.0954	-0.4018	-0.1906	0.3415	-0.4607
Poland	POL	61600001	61600437	1	0.7894	-0.0069	1.9359	-1.0138	-0.4975	-1.6678	-0.9136	0.1216
Poland	POL	61600001	61600138	1	0.3208	-0.2662	-1.0611	-0.1381	0.3788	-0.7793	-0.5974	-0.7108
Poland	POL	61600001	61602011	1	-0.6185	-0.7353	-0.3802	-0.4251	-0.7879	-0.5569	-1.2871	-0.1621
Poland	POL	61600001	61600050	1	-0.7824	-1.2209	-0.6843	0.575	0.0886	-1.6678	-1.5588	-0.2503
Poland	POL	61600001	61605257	1	0.3329	-0.59	0.0226	-0.7544	-1.111	-1.6678	0.0256	0.1216
Poland	POL	61600001	61603763	1	-0.6657	-0.9262	-0.691	0.6939	0.6163	0.7935	-0.6852	-0.3969
Poland	POL	61600001	61602180	1	0.1767	-0.5743	0.1386	-1.1201	-0.9763	-0.8849	0.075	0.1216
Poland	POL	61600001	61604142	1	0.762	-0.59	0.0226	-1.1401	-0.0438	-1.6678	-0.3763	0.1216
Poland	POL	61600001	61601937	1	0.7562	0.8079	0.4173	0.43	0.9789	0.2898	0.3482	-1.3639
Poland	POL	61600001	61600336	1	-0.5466	-0.938	0.0226	0.0058	-0.1331	-1.6678	-2.1251	-0.6158
Poland	POL	61600001	61601558	1	0.8659	-0.2548	-0.9607	-1.5123	-0.4221	-1.6678	-0.6852	-0.4607
Poland	POL	61600001	61604061	1	-1.0982	-0.891	-0.7638	0.4148	-1.4932	-1.6678	-0.8686	-1.1252
Poland	POL	61600001	61604337	1	0.1248	-0.59	-1.0611	-0.3141	-0.6427	-0.3039	-1.0808	-1.0788
Poland	POL	61600001	61600762	1	-1.0791	0.3898	1.9359	0.2433	0.1392	-0.0026	0.1693	-0.1563
Poland	POL	61600001	61600801	1	0.6394	-0.1827	-0.3802	-0.5611	-0.7343	-0.8849	-0.1972	-0.5475
Poland	POL	61600001	61600925	1	-0.0987	0.4571	0.6407	0.3979	0.8092	0.1245	0.3482	1.3566
Poland	POL	61600001	61603961	1	0.6708	-0.7221	0.0226	0.1863	0.2572	-0.3883	0.3482	-0.4607
Poland	POL	61600001	61602634	0	1.0562	0.2607	1.036	0.2505	0.7847	0.691	0.5755	0.1216
Poland	POL	61600001	61601421	0	-0.2142	0.4571	-0.8946	0.6996	0.5514	0.9112	1.4152	0.1959
Poland	POL	61600001	61600260	0	1.1347	1.153	1.1657	0.2802	0.4616	-0.0147	1.536	1.3566
Poland	POL	61600001	61602888	0	-0.7405	-0.4314	0.0226	0.3762	0.0193	0.5906	-0.176	0.1216
Poland	POL	61600001	61600435	0	0.8809	0.0502	0.0226	-0.5686	-0.1806	-0.5058	0.5755	-0.4607
Poland	POL	61600001	61602864	0	-0.5894	2.6352	-1.1926	0.7259	-0.1752	1.0062	0.5755	0.1216
Poland	POL	61600001	61601194	0	0.6877	-1.3865	0.3461	0.6823	0.4436	0.767	-0.0616	-0.8802
Poland	POL	61600001	61603973	0	-0.9703	-0.2479	0.0226	-2.6893	-0.0912	-0.3451	0.5755	0.1216
Poland	POL	61600001	61604344	0	-1.0883	2.6352	1.9359	0.7113	2.1719	1.0004	2.4277	2.0955
Poland	POL	61600001	61600914	0	-1.1007	-0.2662	0.5347	0.2959	0.6438	0.1008	0.5755	-0.2726
Poland	POL	61600001	61603608	0	-0.3519	-0.2479	0.0226	-0.5315	3.5634	-1.6678	0.5755	0.1216
Poland	POL	61600001	61605168	0	0.1768	-0.0862	0.0226	0.1911	-0.0675	-0.5842	0.5755	0.1216
Poland	POL	61600001	61602827	0	1.1307	1.7671	1.9359	0.9135	2.5677	-1.6678	0.8038	2.0955
Poland	POL	61600002	61603298	1	-1.2881	-0.817	-2.664	0.0197	-0.2865	0.659	-1.166	-1.1043
Poland	POL	61600002	61601406	1	-1.3834	-0.2479	0.0226	0.5082	0.869	0.5714	-0.3912	0.1216
Poland	POL	61600002	61604690	0	-0.3788			1.2836	0.8779
Poland	POL	61600002	61601890	0	-1.2062	-1.0292	-0.5971	0.5502	0.1814	0.9947	-0.6424	-1.1654
Poland	POL	61600002	61604351	1	-0.9727	-0.165	0.1453	-0.3614	-0.3011	-0.0581	-0.6852	-0.1563
Poland	POL	61600002	61601652	1	-1.34	-0.59	-1.9803	0.001	-0.2316	0.3856	0.5755	-1.1856
Poland	POL	61600002	61602773	1	-1.1017	0.1371	1.9359	-0.6453	-0.4434	-0.4427	-0.6852	-0.1563
Poland	POL	61600002	61601057	1	-0.6944	-1.061	-1.2321	-1.2502	0.4312	-0.7847	-2.1355	-1.2412
Poland	POL	61600002	61602514	1	-1.166	0.3404	-0.5836	0.6441	0.1032	0.4141	-0.6852	-0.4377
Poland	POL	61600002	61600494	1	-0.9318	-0.1558	-0.6257	-0.1933	0.7251	0.8314	-0.5656	-1.3744
Poland	POL	61600002	61600517	1	-1.2556	-1.0212	0.0226	0.1053	-0.5726	0.1182	0.0447	-1.1252
Poland	POL	61600002	61601059	1	-0.2462	-0.2662	0.4173	0.3931	0.4037	0.9382	0.5755	0.4777
Poland	POL	61600002	61604354	1	-0.2944				0.3387	0.1091	0.1693
Poland	POL	61600002	61602684	1	-1.1301	-0.59	0.4173	0.3429	0.0429	0.2016	0.0256	-0.1563
Poland	POL	61600002	61601623	1	0.311	-0.0563	0.0226	0.5734	0.8964	-0.153	0.1693	-0.7108
Poland	POL	61600002	61600755	1	-0.5988	1.3403	1.9359	-2.6893	2.9962	1.5721	2.4277	2.0955
Poland	POL	61600002	61604937	1	-0.954	-0.4998	0.0226	-0.6916	-0.82	-0.0569	0.3482	0.1216
Poland	POL	61600002	61605266	1	-0.4661	0.39	0.0226	1.3622	0.9789	1.3968	0.5755	0.1216
Poland	POL	61600002	61601745	1	-0.9856	-1.1314	-0.3827	0.6763	0.5774	0.1501	-0.7651	-0.8198
Poland	POL	61600002	61602547	1	0.5469	-0.59	0.0226	0.1077	-0.1563	-0.8849	0.5755	-0.959
Poland	POL	61600002	61601612	1	-0.0154	0.67	0.0226	0.4845	0.42	0.4394	0.5755	-0.2503
Poland	POL	61600002	61602473	0	0.8866	-0.2548	-0.691	0.0514	-0.7949	-0.3355	0.5755	-1.1252
Poland	POL	61600002	61603755	0		-2.9627		-2.6893	-3.7095	-1.6678
Poland	POL	61600002	61604772	0	-0.8498	-0.7233	0.0226	0.0996	-0.2401	-0.0411	-0.309	0.1216
Poland	POL	61600002	61603075	0	-1.6769	-1.0366	0.5536	-0.5116	0.072	-0.1264	-0.7108	-0.9913
Poland	POL	61600002	61604459	0	-1.0569	-0.1719	1.9359	3.6039	4.8357	-1.6678	-0.0857	2.0955
Poland	POL	61600002	61604707	0	-1.3072	-0.7737	-0.3802	-0.2742	-0.0502	-0.8849	-1.2835	-0.4377
Poland	POL	61600002	61605062	0	0.038	-1.0351	0.0226	3.6039	0.9626	-1.6678	0.5755	0.1216
Poland	POL	61600002	61602496	0	-1.3503	0.176	0.8348	0.7776	0.1337	0.5286	0.1648	0.1216
Poland	POL	61600002	61600328	0	0.7638
Poland	POL	61600002	61603622	0	3.4839
Poland	POL	61600002	61603131	0	0.3794	-0.0862	0.0226	0.1053	-1.0928	-0.0207	0.5755	0.0462
Poland	POL	61600002	61600458	0	0.4476	0.1221	0.0226	-0.3705	0.5712	-1.6678	0.3473	0.1216
Poland	POL	61600003	61603684	1	-1.8359	1.1576	0.0226	0.3607	0.9762	-0.8437	0.5755	0.1216
Poland	POL	61600003	61604939	1	-1.22	-0.089	-1.0611	-0.4413	-1.3223	-0.8849	-0.8913	-1.0454
Poland	POL	61600003	61600108	1	0.6713	0.2063	0.586	0.6415	-0.2084	0.3807	-0.414	-0.2503
Poland	POL	61600003	61605277	1	0.771	-0.0252	-1.0611	0.441	-0.9669	0.1699	-0.4771	-0.959
Poland	POL	61600003	61604034	1	-0.0209	-0.4203	0.0226	0.4636	0.5178	-0.8849	-0.4771	-0.2503
Poland	POL	61600003	61601679	1	-0.7793	-0.5093	-0.3802	0.3879	-0.2978	-0.3355	0.075	-0.1563
Poland	POL	61600003	61603586	1	0.9351	-0.7221	-0.5836	-0.033	-0.4561	-1.6678	-0.6852	-0.6774
Poland	POL	61600003	61604117	1	0.6052	-0.8802	0.0226	-0.4631	-0.7818	-0.4333	-0.6852	0.1216
Poland	POL	61600003	61600796	1	-0.9624	-0.438	0.0226	-0.4504	-0.4751	0.0792	-0.7394	-0.2503
Poland	POL	61600003	61605207	1	0.7567	-0.59	-1.0611	-0.2022	-0.5278	-0.2104	-0.2821	-0.5305
Poland	POL	61600003	61605388	1	-1.1111	-0.7737	-0.4806	-0.4285	0.1065	-0.6274	-0.6852	-0.2503
Poland	POL	61600003	61600121	1	-0.1807	-0.7221	-0.227	0.2751	0.0432	-0.5309	-0.1021	-0.9299
Poland	POL	61600003	61601699	1	0.7279	1.2587	0.4173	0.2428	0.1814	-1.6678	0.1701	0.1216
Poland	POL	61600003	61605100	1	0.8227	0.6583	0.4173	0.1361	0.8586	-0.5309	0.8038	2.0955
Poland	POL	61600003	61603560	1	0.2687	-0.3486	-0.5907	0.3182	-0.3185	-0.2979	-0.6852	-1.6557
Poland	POL	61600003	61600489	0	0.1264	-0.7221	-0.8892	0.2725	-0.5533	-0.0737	0.9911	0.1216
Poland	POL	61600003	61603127	0	-0.6978	0.8489	1.9359	-0.0977	0.3452	-0.3261	1.4995	2.0955
Poland	POL	61600003	61602223	0	-0.0039	-0.59	-0.0469	0.1478	-0.6382	0.1061	0.5755	2.0955
Poland	POL	61600003	61604468	0	-0.4332	-0.0061	-0.7638	0.5716	-0.0603	0.2443	0.0215	-0.1563
Poland	POL	61600003	61600238	0	0.7568	-0.2662	0.0226	-0.408	0.0301	0.1573	1.1375	-0.5305
Poland	POL	61600003	61603267	0	0.0403	-1.3452	1.9359	0.5965	0.4339	3.6292	-0.7075	-1.1681
Poland	POL	61600003	61600767	0	1.182	-0.2624	1.9359	0.2904	0.0276	-1.6678	0.9246	2.0955
Poland	POL	61600003	61604165	0	-0.775	-1.1076	0.0226	-0.0675	-0.3107	-1.6678	0.3473	0.1216
Poland	POL	61600003	61604828	0	-0.8127	-0.7927	1.036	-0.271	0.5064	-1.6678	0.3415	0.5823
Poland	POL	61600003	61600626	0	-1.209	-0.2662	-0.227	-0.14	0.3621	-0.1792	0.5755	-0.2503
Poland	POL	61600003	61602233	0	-0.4041	0.8043	0.8348	-0.2553	-0.5124	0.8682	-1.2871	0.149
Poland	POL	61600003	61602283	0	0.4507	-0.5297	1.2899	0.1869	0.0723	-0.5309	0.5755	2.0955
Poland	POL	61600003	61603739	0	1.0499	-0.5925	0.8348	0.1153	-0.3482	0.2007	0.5826	0.2286
Poland	POL	61600003	61601330	0	1.4756	0.6424	1.9359	0.5736	0.3652	0.5738	0.8038	1.515
Poland	POL	61600003	61601339	0	0.8224	1.7671	1.1752	0.2542	1.0839	0.7461	0.9863	0.8567
Poland	POL	61600003	61602709	0	1.1768	-0.7221	-0.691	-0.6636	0.1628	-0.0195	-0.6852	0.1216
Poland	POL	61600004	61602198	0	-1.3468	-0.549	-0.3802	-0.1801	0.8479	-1.5744	0.1922	0.1216
Poland	POL	61600004	61602970	0	-1.0118	-0.7087	0.4173		-0.8969	0.2028	-0.1026	-0.4607
Poland	POL	61600004	61601226	1	-1.0762	-0.2479	-1.4011	0.506	0.1984	-0.071	-0.8686	-0.8443
Poland	POL	61600004	61602166	1	-0.9623	-0.59		-0.0691	-0.1385	0.4902
Poland	POL	61600004	61600674	1	-0.5044	0.6606	0.4173	0.7353	-0.0303	0.8843	-0.6625	0.8567
Poland	POL	61600004	61603040	1	-1.3314	-0.8379	-1.0611	-0.1421	-0.2339	0.5453	-0.3907	-1.1405
Poland	POL	61600004	61603057	1	-0.9805	-0.9255	-0.744	1.4178	0.4056	-0.1668	0	-0.7957
Poland	POL	61600004	61603280	1	-1.3727	-0.59	-0.3802	-0.5367	-0.3014	-1.3198	-0.3907	-0.1563
Poland	POL	61600004	61605264	1	-0.3454	1.7162	0.0226	1.2836	0.6722	1.5721	0.5755	0.1216
Poland	POL	61600004	61604200	1	-0.2809	-0.7221	-0.7638	0.0398	0.2423	-1.0529	0.5755	-0.2503
Poland	POL	61600004	61600116	1	-1.4925	-1.2802	-1.1926	-0.594	-0.9545	-0.5309	-0.6852	-1.1252
Poland	POL	61600004	61603745	1	-0.739	-0.2662	-0.9285	0.7107	0.4089	-1.6678	-0.6027	-1.1742
Poland	POL	61600004	61600874	1	-1.2526	-0.2479	-0.5373	0.5548	-0.3864	0.555	0.5755	-1.1252
Poland	POL	61600004	61601716	1	-1.4562	-1.511	-1.9313	-0.9651	-1.805	-1.6678	-0.6852	-1.1252
Poland	POL	61600004	61601952	1	1.194	-0.4556	-0.4806	-0.0645	-0.1355	-0.8849	-1.305	-0.7363
Poland	POL	61600004	61601392	1	-1.1749	0.7946	0.4173		0.8606	1.0427	0.5755	0.1216
Poland	POL	61600004	61603356	0	-1.3242	-0.5743	0.0226	-0.3184	-0.3246	-1.6678	0.5755	0.1216
Poland	POL	61600004	61604484	0	0.6311	-0.817	-1.1473	0.7081	1.4878	0.7372	-0.1939	-0.5998
Poland	POL	61600004	61603455	0	-0.4967	-0.4488	1.9359	-0.4446	1.1768	-1.6678	2.4277	2.0955
Poland	POL	61600004	61601040	0	-1.0531	0.074	1.9359	3.6039	-0.6501	-1.6678	2.4277	2.0955
Poland	POL	61600004	61602715	0	-3.3001
Poland	POL	61600004	61600690	0	-0.6786	0.8655	0.4173	0.131	0.0109	-0.3242	0.5826	1.515
Poland	POL	61600004	61600066	0	-1.2645	-0.0966	0.4173	0.0483	-0.3982	0.095	0.3482	1.3857
Poland	POL	61600004	61601851	0	-0.9312	-1.3452	-1.1926	3.6039	-0.3595	0.9699	0.5755	-1.1252
Poland	POL	61600004	61603476	0	-1.1969	-0.0862	0.0226	0.3283	-0.305	-0.801	0.3482	0.1216
Poland	POL	61600004	61603698	0	-1.2037	-0.0862	0.0226	0.5468	0.1022	-0.0197	0.5755	0.1216
Poland	POL	61600004	61603162	0	-0.3373	-0.2662	1.9359	0.9731	4.8357	0.1012	0.9628	2.0955
Poland	POL	61600004	61605393	0	-0.801	-0.2337	0.0226	0.1288	0.0395	-0.1652	0.075	0.1216
Poland	POL	61600004	61600306	0	-0.2527	0.4435	0.4173	0.207	0.2687	-0.5309	-0.0551	0.1216
Poland	POL	61600004	61603326	0	-0.2459	2.6352	0.0226	0.5854	0.9266	-0.5309	1.1171	-0.1563
Poland	POL	61600004	61602018	0	-1.024	-0.2479	0.0226	0.1665	-0.0408	0.4394	0.5755	0.1216
Poland	POL	61600004	61600297	0	-1.0312	-1.813	0.0226	0.7113	-0.0638	0.4394	0.5755	0.1216
Poland	POL	61600004	61600049	0	-0.1947	1.7671	1.9359	1.1883	1.2372	0.6454	2.4277	0.9444
Poland	POL	61600004	61601363	0	-0.7249	-0.438	0.0226	-0.3248	-0.3808	0.1715	-0.0992	0.1216
Poland	POL	61600005	61600742	1	0.57	-0.4989	0.0226	0.1069	0.1576	-0.3973	-0.4771	-0.4607
Poland	POL	61600005	61600055	1	0.4841	-0.4488	-0.691	-0.6184	-1.1909	-1.6678	-1.0753	-0.2503
Poland	POL	61600005	61601707	1	-0.9394	-0.6693	1.4967	0.4092	-0.1102	-0.0331	0.9918	2.0955
Poland	POL	61600005	61604076	1	-1.6399	-0.59	-0.227	0.0886	-0.4398	-0.5842	-0.2821	-0.7507
Poland	POL	61600005	61600167	1	-0.7711	-0.165	-0.691	-0.6958	-0.3472	-0.0842	-0.6599	-0.4607
Poland	POL	61600005	61605033	1	-0.0419	-0.4351	-0.5544	-0.0929	-0.7678	0.2965	-0.4948	-0.7363
Poland	POL	61600005	61600206	1	1.0643	-0.7815	-0.4806	-0.3283	-0.0476	-0.5309	-0.4358	-0.5475
Poland	POL	61600005	61600319	1	0.4843	0.6608	1.2867	0.1643	0.5315	-0.4427	-1.0602	0.1216
Poland	POL	61600005	61604884	1	0.17	-0.089	-0.4728	0.8085	-0.3122	0.0828	0.3482	-0.5475
Poland	POL	61600005	61602230	1	0.755	-0.4203	-0.5907	-0.1025	-0.465	-1.6678	-1.5596	-1.2087
Poland	POL	61600005	61602466	0	-0.118	-1.7136	-0.8892	-0.1504	-0.3173	-0.2421	-0.9759	-1.113
Poland	POL	61600005	61604011	0	0.3168	-0.2479	0.4173	0.3086	0.4375	-0.7106	0.5409	0.1216
Poland	POL	61600005	61603416	0	-0.8065	-0.2662	0.0226	-0.3281	-0.3481	-1.6678	0.3473	0.1824
Poland	POL	61600005	61603568	0	-1.0987	-0.7221	0.0226	-0.0379	0.1301	-1.6678	0.5755	0.1216
Poland	POL	61600005	61600003	0	-0.5203	0.1882	0.4173	0.1195	0.202	0.0792	1.1417	0.3588
Poland	POL	61600005	61602426	0	-1.0925	0.8046	1.9359	0.8026	0.285	-1.6678	0.5755	0.1216
Poland	POL	61600005	61601945	0	-1.1786	0.2567	1.0108	-2.6893	0.6711	-1.6678	-0.0857	1.2147
Poland	POL	61600005	61600175	0	0.6278	-0.4314	-0.227	0.7113	-0.1581	1.0062	0.5755	0.1216
Poland	POL	61600005	61601014	0	-0.8408	-0.4314	0.5347	0.0873	0.2442	0.2891	0.8038	0.1216
Poland	POL	61600005	61604744	0	-0.6376	-0.3416	1.9359	0.6164	0.1555	0.3998	-1.0457	2.0955
Poland	POL	61600005	61605043	0	-0.5161	-1.6431	-0.8826	0.1783	-0.2968	0.51	-0.5031	-0.4423
Poland	POL	61600005	61604806	0	-0.937	-0.8893	-0.7249	-0.7457	-0.005	-0.0287	0.0791	-0.7507
Poland	POL	61600005	61603974	0	-0.637	-2.9627	0.0226	-2.6893	-3.7095	1.5105	0.3415	-0.0358
Poland	POL	61600005	61600923	0	0.5827	-1.0744	0.0226	-0.037	0.3975	-0.2508	0.5755	2.0955
Poland	POL	61600006	61602938	1	-0.9228	-0.7221	-0.227	-0.0617	-0.7296	0.1148	-0.8433	-0.6959
Poland	POL	61600006	61604624	1	-0.0438	0.3815	-0.5034	-0.1894	0.2899	-1.6678	-0.2821	0.1216
Poland	POL	61600006	61603492	1	0.1753	0.792	0.7244	0.4887	0.436	0.6217	1.1154	0.8567
Poland	POL	61600006	61601049	1	-0.5111	0.0502	-0.3048	0.1571	0.2062	-0.8849	-0.0987	0.4725
Poland	POL	61600006	61605165	1	-0.2958	-1.1085	-1.2374	-0.2527	-0.4889	-0.443	-0.0987	-0.2726
Poland	POL	61600006	61604965	1	0.8085	-1.3866	-0.7638	0.6237	-0.0619	-1.6678	-0.6852	-1.6318
Poland	POL	61600006	61604437	1	0.3632	-0.103	-0.7902	-0.1979	-0.9599	-0.8849	-0.5802	-1.0454
Poland	POL	61600006	61600352	1	0.3464	-0.5994	0.0226	-1.3001	0.0282	-1.6678	0.1701	-0.4607
Poland	POL	61600006	61603953	1	0.2376	1.7671	1.9359	0.9175	0.2863	1.0606	2.4277	1.0383
Poland	POL	61600006	61601850	1	0.0709	-0.9334	-1.0611	-0.5706	-1.5021	-0.8849	-0.6852	-0.1563
Poland	POL	61600006	61602324	1	-0.6907	-1.018	0.0226	1.0252	0.2614	0.4979	-0.6852	-0.5912
Poland	POL	61600006	61604603	1	-1.2671	-0.983	-0.227	-0.2508	-0.1171	-1.6678	0.5722	-1.1252
Poland	POL	61600006	61600324	1	-1.2061	-2.9627	-2.664	0.0167	-0.9824	-1.2919	-0.1061	-2.5027
Poland	POL	61600006	61601886	1	-1.1619	-0.9232	-0.4806	-0.1734	-0.0534	-0.8768	-0.6852	-0.7108
Poland	POL	61600006	61602030	1	-1.2471	-0.9743	-0.1587	0.5783	-0.3973	-0.8849	-0.6852	-0.2503
Poland	POL	61600006	61603499	1	-1.0453	0.3875	-0.5907	0.3866	0.3703	-1.6678	0.5837	-0.2503
Poland	POL	61600006	61605295	0	0.8524	-0.438	0.0226	-0.2784	-0.1633	-1.6678	0.8038	0.7099
Poland	POL	61600006	61602347	0	1.2042	-0.5133	0.0226	-0.3008	0.1133	-0.8849	-0.6852	0.8375
Poland	POL	61600006	61602065	0	-1.095	-0.7815	1.0955	-0.0512	-0.3789	-0.5309	-0.3241	1.1508
Poland	POL	61600006	61600663	0	1.5485	-0.0862	0.0226	1.2836	0.8779	1.5721	0.5755	0.1216
Poland	POL	61600006	61604004	0	-0.5503	0.18	0.0226	0.0784	0.1946	-0.5309	0.0405	0.1216
Poland	POL	61600006	61602637	0	-0.5339	-0.0862	-2.664	-0.8574	-0.1599	-1.6678	0.5755	0.1216
Poland	POL	61600006	61600604	0	-0.4894	-0.0862	0.0226	1.2017	0.2324	-0.5842	0.3473	-0.5475
Poland	POL	61600006	61602017	0	-1.0026	2.6352	1.9359	-2.6893	0.8872	0.5138	2.4277	2.0955
Poland	POL	61600006	61601315	0	0.5358	-0.0862	0.0226	1.2836	1.0969	1.0062	0.5755	0.1216
Poland	POL	61600006	61601388	0	0.1437	0.0666	-0.227	0.8203	0.1649	0.2261	1.0854	-0.2726
Poland	POL	61600006	61602586	0	-0.2855	1.7671	1.9359	0.9216	0.4879	0.6801	1.8077	1.3857
Poland	POL	61600006	61601090	0	-0.9696	-0.1077	0.7162	-0.1049	-0.5095	-1.6678	0.0215	0.1216
Poland	POL	61600006	61601179	0	-1.0851	-0.7221	0.0226	0.7113	-0.0799	0.4394	0.5755	0.1216
Poland	POL	61600006	61605121	0	0.7429	1.1576	1.9359	0.4841	0.885	-1.6678	2.4281	0.9883
Poland	POL	61600006	61603418	0	1.2195	0.0566	0.0226	-0.648	0.1429	-0.3261	0.5755	0.1216
Poland	POL	61600006	61603589	0	-0.1194	-0.4343	-1.161	-0.2627	-0.2013	-0.4318	-0.4948	-0.1563
Poland	POL	61600007	61602802	1	0.0421	0.96	1.9359	0.0595	-0.0943	0.103	-0.0992	0.4994
Poland	POL	61600007	61600192	1	-0.1034	0.5344	-0.3488	3.6039	2.9962	3.4817	-0.2301	-0.4749
Poland	POL	61600007	61601480	1	-0.3766	0.8205	0.0107	-0.0865	0.2811	0.2389	1.3918	0.0806
Poland	POL	61600007	61602624	1	-0.8665	0.0624	-0.6315	0.3719	0.6444	0.6554	-0.1727	-0.959
Poland	POL	61600007	61602626	1	-1.5572	-0.0862	0.0226	0.6735	-0.7948	0.0211	0.0256	0.1216
Poland	POL	61600007	61603234	1	0.2777	0.2718	0.1386	-0.0063	-0.5755	-0.9292	-0.6852	0.0388
Poland	POL	61600007	61604531	1	0.9988	1.7671	1.9359	3.6039	0.3482	1.0945	0.1479	2.0955
Poland	POL	61600007	61602359	1	-0.315	-0.59	0.0226	1.0728	-0.053	0.3611	0.0256	-0.2503
Poland	POL	61600007	61601067	1	-0.9174	-0.5197	-1.2567	-0.0593	-0.7191	-0.1578	-2.1355	-1.0735
Poland	POL	61600007	61604967	1	-0.6042	-0.9326	-1.7538	0.1639	-0.2469	-0.4694	-1.2876	0.1216
Poland	POL	61600007	61602713	1	0.8043	1.3889	1.9359	0.4814	2.0873	-0.2306	1.2302	1.0904
Poland	POL	61600007	61600334	1	1.5186	-0.4556	-0.5544	0.3113	-0.2954	0.119	-1.0722	-0.1563
Poland	POL	61600007	61602352	1	-0.8959	0.8046	-0.6173	-2.0365	-0.7422	-0.8007	-0.216	-0.4377
Poland	POL	61600007	61605000	1	0.9113	2.6352	-0.1119	1.0492	0.9363	0.9259	0.5755	-0.2503
Poland	POL	61600007	61603437	1	0.0317	-0.7136	-1.134	-0.5573	-0.496	-1.6678	-1.5848	-1.236
Poland	POL	61600007	61601533	0	1.1791	1.031	1.4967	0.99	0.4046	0.3954	2.4277	0.7611
Poland	POL	61600007	61601312	0	-0.3886	-0.7221	-0.3076	0.0626	-0.1955	-0.5309	0.5755	0.1216
Poland	POL	61600007	61600173	0	0.4482	0.6608	1.4967	-0.4882	1.0558	-0.0013	1.6284	1.0177
Poland	POL	61600007	61601058	0	-0.6354	2.6682	1.9359	2.1933	0.625	1.8857	0.5755	0.1216
Poland	POL	61600007	61603929	0	-0.5459	0.0789	0.8038	0.4569	2.9866	1.4056	2.4277	2.0955
Poland	POL	61600007	61602537	0	-0.8753	-0.7162	0.0226	0.3345	-0.0113	0.3844	1.0214	0.4994
Poland	POL	61600007	61604325	0	-0.773
Poland	POL	61600007	61604248	0	-0.0846	-1.1784	-1.5179	-1.3089	-0.5044	-1.6678	-0.4948	-1.1811
Poland	POL	61600007	61603093	0	0.8891	0.6515	-0.9607	0.011	-0.1078	-0.5569	0.8038	-0.6959
Poland	POL	61600007	61602191	0	-0.5083	-0.0994	0.5347	0.1855	0.2215	-0.1285	0.1693	-0.2503
Poland	POL	61600007	61602806	0	-1.034	-0.4203	0.0226	0.1564	-0.0562	0.414	0.8038	-0.7108
Poland	POL	61600007	61601730	0	1.2662	-0.8869	0.0226	-1.2009	-0.2486	-1.6678	0.8038	0.1216
Poland	POL	61600007	61600974	0	0.8356	0.3837	0.4173	0.502	0.2543	0.3743	0.8038	0.1216
Poland	POL	61600007	61604106	0	0.8135	-0.4093	-0.5907	0.9689	0.3556	-0.1652	-0.4816	0.1216
Poland	POL	61600007	61601374	0	-0.6584	0.0502	-1.6877	-0.0205	-0.6014	-0.5569	-0.2826	-0.8443
Poland	POL	61600007	61604312	0	0.9799	-0.2595	1.1381	-0.0187	0.1947	0.0279	0.5339	2.0955
Poland	POL	61600007	61602088	0	-0.9041	-0.847	-0.5034	-0.595	-0.4992	-1.6678	0.1693	-0.2503
Poland	POL	61600008	61603966	0	-1.0116	-0.2741	-0.227	0.4725	0.1379	-0.7106	0.5755	-0.4784
Poland	POL	61600008	61604067	1	-0.2889	-0.2662	0.0226	0.234	-0.1872	-0.121	0.1701	0.1216
Poland	POL	61600008	61602869	1	-0.5556	-0.2662	0.0226	0.2202	-0.4318	-0.9484	-0.0987	-0.5475
Poland	POL	61600008	61605220	1	1.293	-0.2662	-0.3802	0.4553	-0.1734	0.6708	-0.0987	-0.5093
Poland	POL	61600008	61603027	1	0.8714	0.3178	0.9192	0.5503	0.7145	0.0818	0.3482	0.4504
Poland	POL	61600008	61601271	1	-1.0927	0.1489	0.0226	0.6149	0.1731	0.3761	0.3482	-0.1563
Poland	POL	61600008	61600381	1	1.3466	-0.269	-0.227	0.0111	-0.599	-0.568	-0.6595	-0.2726
Poland	POL	61600008	61601278	1	-0.9531	0.4571	-0.4338	0.1439	-0.1124	0.0104	0.8038	0.4504
Poland	POL	61600008	61602385	1	-1.2419	-0.0862	-1.1007	-0.0954	-0.3423	0.2242	0.0256	-0.4607
Poland	POL	61600008	61601726	1	-0.5071	0.3178	1.2867	0.3077	-0.0083	0.5197	0.8038	2.0955
Poland	POL	61600008	61605148	1	0.4299	-0.2662	0.0226	0.5563	0.2967	0.1886	0.5755	0.1216
Poland	POL	61600008	61600337	1	-1.3345	0.0566	0.5833	0.7704	-0.2814	0.5802	0.1701	-1.1338
Poland	POL	61600008	61600416	1	2.0611	-0.7221	0.0226	-0.0183	-0.293	-0.0043	-0.3907	0.1216
Poland	POL	61600008	61600662	0	-0.11	-0.7915	-0.1587	-1.1059	-0.3683	-1.6678	-0.4805	0.1216
Poland	POL	61600008	61603630	0	-1.3585	-0.7815	0.0226	1.032	0.4078	1.546	1.4752	2.0955
Poland	POL	61600008	61602675	0	-0.8605	-0.4488	-0.227	-0.082	0.2837	0.0861	0.8038	2.0955
Poland	POL	61600008	61603592	0	-0.8704	-0.5766	0.0226	0.5903	0.6326	0.4779	0.8038	0.1216
Poland	POL	61600008	61600779	0	0.4418	-0.817	-0.2737	0.4768	1.1469	1.0196	0.0154	-0.3917
Poland	POL	61600008	61603337	0	-0.164	-0.0994	0.7162	0.7712	0.2295	-0.801	0.1648	0.7099
Poland	POL	61600008	61601021	0	0.3334	-0.7221	0.0226	0.1937	-0.3215	-1.6678	0.0221	0.1216
Poland	POL	61600008	61601693	0	-0.1315	-0.7291		0.1053	-0.8232	-0.421	-0.4948
Poland	POL	61600008	61604964	0	-0.6368	-0.4783	-0.3431	0.3288	-0.1665		0.2287	-0.222
Poland	POL	61600008	61604487	0	0.0492	-0.2624	1.2341	-0.1553	-0.4571	0.2336	0.2785	0.1216
Poland	POL	61600008	61601149	0	0.412	-0.0862	0.0226	0.3805	0.7758	0.5605	0.5755	0.4777
Poland	POL	61600008	61602074	0	-0.8316	-0.4314	-0.3802	0.0856	0.1264	0.0969	0.5755	0.1216
Poland	POL	61600008	61600303	0	0.8051	-0.2479	0.0226	-0.0359	-0.1597	-1.6678	-0.1026	0.1216
Poland	POL	61600008	61602331	0	-1.0167	-0.9363	-0.3802	-0.0174	-0.5877	0.2055	-0.176	0.4777
Poland	POL	61600008	61603077	0	-0.0217		0.0226		-0.4847			0.1216
Poland	POL	61600008	61601762	0	-0.85	-0.5743	0.0226	0.7113	0.3522	1.0062	0.1693	0.1216
Poland	POL	61600008	61601107	0	-0.4061	0.1395	-0.8627	0.7614	0.8775	-0.5842	1.1417	-0.3297
Poland	POL	61600008	61600832	0	-1.1417	-0.0862	0.7162	3.6039	4.8357	-0.219	1.1417	0.4777
Poland	POL	61600008	61603784	0	1.098	-0.0862	1.9359	0.4332	0.0681	0.1173	0.5755	0.1216
Poland	POL	61600009	61602432	0	-0.0015	0.7361	1.9359	0.3376	0.1428	0.6018	1.802	2.0955
Poland	POL	61600009	61601943	1	0.65	-0.438	-0.691	0.0164	-0.2977	-0.9484	-0.9533	-0.4607
Poland	POL	61600009	61603081	1	-0.9439	-0.0862	0.0226	-0.0822	0.2275	-0.7106	-0.4771	-0.6774
Poland	POL	61600009	61602969	1	-1.6384	-0.59	-0.227	-0.8696	-0.9446	-1.6678	-0.6997	-0.2503
Poland	POL	61600009	61603949	1	0.5871	-1.0212	0.0226	0.151	-0.0879	0.0818	0.1701	0.1216
Poland	POL	61600009	61602383	1	0.1587	0.7989	0.8348	0.0984	0.396	-0.3205	-0.3733	1.3857
Poland	POL	61600009	61603285	1	1.0405	0.3898	0.586	0.0647	-0.2698	-0.2306	0.0256	-0.3902
Poland	POL	61600009	61603041	1	1.1561	-1.0936	-1.1926	0.3511	-0.6463	-0.8849	-0.6852	-0.9299
Poland	POL	61600009	61603980	1	0.7771	-0.7221	-0.9607	-0.5599	-0.799	-0.5842	-0.4771	-0.7496
Poland	POL	61600009	61605014	1	1.1081	-0.2479	0.586	0.0888	-0.6324	0.0988	-0.6852	-0.2778
Poland	POL	61600009	61604610	1	1.4406	-0.59	-0.5034	0.3727	-0.2858	-0.1832	-0.5945	-0.8443
Poland	POL	61600009	61601962	1	1.3869	0.1395	1.2899	-0.0262	0.2881	-0.067	-0.5974	-0.7496
Poland	POL	61600009	61603138	1	0.071	-0.0862	-0.9211	0.1733	-0.2497	-0.421	-0.3535	0.1216
Poland	POL	61600009	61604101	1	-0.2889	-0.59	0.0226	-0.0064	-0.1675	-0.121	-0.4948	-0.222
Poland	POL	61600009	61600654	1	0.1842	0.957	1.2899	0.7113	0.2219	-1.6678	0.5755	1.1232
Poland	POL	61600009	61604963	1	1.2902	2.6352	1.9359	1.0577	0.152	0.5696	1.1213	1.1232
Poland	POL	61600009	61603137	1	-0.7942	-0.7952	1.9359	0.7467	0.1529	0.5938	-0.6004	0.6113
Poland	POL	61600009	61604720	1	-0.041	-0.2479	-0.5836	-0.1797	-0.9727	-0.2338	-0.1727	-0.4607
Poland	POL	61600009	61600361	0	1.256	1.4003	1.4967	-0.1894	0.6785	-0.0625	-0.1727	1.1232
Poland	POL	61600009	61600254	0	1.2527	-0.5717	0.0226	0.6333	-0.1404	-1.6678	-0.396	-0.8505
Poland	POL	61600009	61603780	0	0.6869	-1.0202	1.9359	0.7138	-0.264	-0.1237	1.3918	1.515
Poland	POL	61600009	61604697	0	-0.1074	-0.089	-0.2236	0.2755	-0.7742	-1.6678	-0.176	-0.4607
Poland	POL	61600009	61605141	0	1.0679	-0.2662	-0.1587	-1.0152	-0.3437	-0.3516	-0.7867	0.1216
Poland	POL	61600009	61601588	0	-0.8637	0.2607	-0.408	-0.1258	0.5356	-0.5309	-0.216	0.388
Poland	POL	61600009	61603247	0	0.9019	0.3875	-0.691	-0.2138	0.0628	-0.8849	-0.1727	-0.7108
Poland	POL	61600009	61602558	0	1.2173	1.3697	0.8038	0.0426	0.1018	0.1407	0.1693	0.1216
Poland	POL	61600009	61603473	0	0.626	-0.6077	1.4967	0.5168	-0.0264	0.8278	2.4277	0.7864
Poland	POL	61600009	61600262	0	0.0808	0.7763	1.1381	0.1333	1.1293	-1.6678	2.4277	2.0955
Poland	POL	61600009	61603969	0	-1.3478	-1.7166	0.0226	0.7635	0.5261	0.2144	0.5755	0.2546
Poland	POL	61600009	61605159	0	1.4805	-0.2662	0.8348	0.1397	0.4811	0.4318	0.5755	2.0955
Poland	POL	61600009	61602886	0	-0.3286	-0.0692	0.0226	0.8066	1.2976	1.0391	0.5755	0.1216
Poland	POL	61600009	61601043	0	-1.282	-0.2479	0.0226	1.2592	0.3954	1.7483	0.8038	0.1216
Poland	POL	61600010	61602239	0	-0.7838	-1.267	-0.1313	0.8507	0.4431	1.1592		-0.2726
Poland	POL	61600010	61604577	1	-0.0902	-0.0862	0.0226	0.5493	-0.7107	0.2516	0.3482	-0.2503
Poland	POL	61600010	61602064	1	-1.3216	-0.0862	0.0226	1.2836	-1.184	1.5721	0.5755	0.1216
Poland	POL	61600010	61602404	1	0.9815	-0.1827	-0.7836	0.2756	-0.0825	-0.1507	-0.3763	-0.2503
Poland	POL	61600010	61602394	1	-0.225	0.2718	-0.7638	0.4642	-0.5494	0.6396	0.1648	-0.222
Poland	POL	61600010	61603934	1	-0.9371	0.1514	0.0226	0.3523	0.5348	-0.526	-0.2821	-0.4607
Poland	POL	61600010	61601221	1	-0.9076	0.2032	1.4967	0.0482	0.4397	0.8383	-2.1355	2.0955
Poland	POL	61600010	61603992	1	0.5956	-0.4314	0.0226	0.3831	0.2602	-0.8849	0.0256	-0.2503
Poland	POL	61600010	61604338	1	-0.444	0.3961	0.0226	0.7028	-0.3229	0.4436	-0.0987	-0.2133
Poland	POL	61600010	61602054	1	-0.4302	1.153	0.8116	0.2417	-0.3331	0.1481	-0.2821	0.1216
Poland	POL	61600010	61605102	1	-0.782	0.215	-0.829	1.4696	-0.8377	0.1655	0.3482	-0.6959
Poland	POL	61600010	61604980	1	0.5586	1.3889	0.7244	0.4853	-0.2213	0.6303	0.0074	-0.1865
Poland	POL	61600010	61604299	1	0.267	0.3376	0.3461	0.0432	-0.0468	0.4703	0.3482	-0.1563
Poland	POL	61600010	61600120	1	-0.298	-1.281	-1.0411	0.7113	0.1608	0.4435	-0.3702	0.1216
Poland	POL	61600010	61603603	1	-0.4206	1.3403	0.8348	1.3339	-0.6511	-0.9484	-2.1355	2.0955
Poland	POL	61600010	61601915	1	-0.7188	-0.0862	-0.227	1.1104	0.2942	0.2644	0.5755	-0.9299
Poland	POL	61600010	61605299	1	-0.9095	-0.0862	-0.3802	0.7932	-0.3008	0.6997	-0.4948	0.1216
Poland	POL	61600010	61601835	0	0.4777	-0.0862	0.0226	0.7113	-0.0408	1.0088	0.5755	0.1216
Poland	POL	61600010	61602668	0	0.1451	-0.0862	-0.2392	1.2836	0.834	-0.3242	0.5755	0.1216
Poland	POL	61600010	61604826	0	-1.2115	-0.7353	0.0226	-0.2809	0.0844	-1.6678	0.5755	-0.2503
Poland	POL	61600010	61602282	0		0.9484	0.4173	0.4582	0.7702	0.3872	1.1171	0.7864
Poland	POL	61600010	61602248	0	-0.3996	-0.1058	-0.6501	-0.2631	-0.0452	-0.5842	-0.5577	0.0729
Poland	POL	61600010	61600866	0	-1.0071	0.7332	0.5833	-1.0068	0.1038	-1.6678	-0.9714	1.1508
Poland	POL	61600010	61600286	0	-0.8412	-0.0862	0.0226	0.7113	-0.4946	0.4394	0.5755	0.1216
Poland	POL	61600010	61603161	0	-0.6598	-0.0148	-0.9551	0.0899	-0.1938	-1.6678	0.1472	-1.0788
Poland	POL	61600010	61602756	0	-0.2894	-0.2479	0.0226	-0.195	-0.3567	-0.8768	0.1693	0.1216
Poland	POL	61600010	61605449	0	0.2679	-0.0071	0.0226	0.1053	-1.0385	0.4394	0.5755	0.1216
Poland	POL	61600010	61602939	0	-1.0064	-0.2662	0.0226	1.2836	-0.9291	0.4394	0.9628	0.1216
Poland	POL	61600010	61602763	0	0.1572	-0.0219	-0.3048	-0.088	0.6708	-0.0946	-0.1026	0.2546
Poland	POL	61600010	61604460	0	0.475	0.5206	-0.5252	-0.1977	-0.21	-0.0606	-0.532	1.515
Poland	POL	61600010	61605150	0	0.3925	-1.4528	1.2899	-0.8293	-0.2186	-1.6678	-0.0992	1.1232
Poland	POL	61600010	61604457	0	0.8622	-0.938	-0.9607	-0.2618	-0.165	-0.3164	-0.7867	0.1216
Poland	POL	61600010	61602762	0	-0.5043	2.6352	1.9359	-0.3021	1.4012	-1.6678	2.4277	2.0955
Poland	POL	61600011	61603468	1	-0.2439	0.792	0.4173	0.4323	1.3323	0.0509	-0.0823	0.9097
Poland	POL	61600011	61600823	1	0.3172	-0.5994	1.9359	-0.0621	-0.2212	-1.6678	-1.0753	0.833
Poland	POL	61600011	61603588	1	1.2344	0.0624	-0.0154	0.9487		0.269	0.5755	0.1216
Poland	POL	61600011	61605005	1	0.1462	-0.5093	0.1453	-0.4124	-0.5228	-1.6678	-1.0084	0.2203
Poland	POL	61600011	61601840	1	0.0477	-0.5743	-0.3802	-0.5559	-0.7952	-1.6678	-0.5945	-0.4784
Poland	POL	61600011	61602863	1	0.7168	1.2587	-0.3048	0.6402	1.3999	0.6722	0.8107	0.4725
Poland	POL	61600011	61601248	1	0.2103	0.1371	1.9359	-0.1469	0.1022	-0.7368	-0.3206	0.4994
Poland	POL	61600011	61601714	1	0.5755	-0.7221	-0.3802	-0.2576	-0.1971	-1.6678	-0.2821	0.1216
Poland	POL	61600011	61601151	1	0.5283	-0.7199	0.0226	-0.426	-0.4935	-1.6678	-0.4948	-0.2503
Poland	POL	61600011	61604824	1	1.1735	0.0467	0.8038	-0.3687	0.2815	-0.457	-0.2821	0.4994
Poland	POL	61600011	61602132	1	1.5362	0.0608	1.1381	0.9442	0.9256	-0.0328	0.9911	2.0955
Poland	POL	61600011	61601638	1	-0.4459	-1.511	-1.0611	0.3342	-0.7516	-0.0352	-1.0753	-0.7108
Poland	POL	61600011	61601547	1	-0.3124				-2.0434
Poland	POL	61600011	61604925	1	0.812	-0.59	-0.9607	-0.2834	-0.8804	-1.6678	-0.5832	-0.6924
Poland	POL	61600011	61602682	1	0.5003
Poland	POL	61600011	61600602	1	0.6879	-0.59	-0.4806	0.4959	-0.1716	0.0227	0.075	-0.7108
Poland	POL	61600011	61603897	1	0.6841	1.7162	0.4173	-0.0258	0.2992	-0.5569	0.0447	-0.2503
Poland	POL	61600011	61600872	1	1.0585	-0.983	-0.691	0.267	-0.6559	-1.6678	-0.216	0.1216
Poland	POL	61600011	61604747	1	1.148	0.5068	-0.1587	-0.2378	-0.2057	-0.3632	-1.2624	-0.6353
Poland	POL	61600011	61601292	1	1.1474	-0.7915	1.9359	-0.1968	0.1428	-1.6678	-0.6852	-0.0274
Poland	POL	61600011	61604815	1	0.9188	-0.4203	-0.691	-0.5285	-0.7128	-1.6678	-0.9906	-0.4423
Poland	POL	61600011	61601892	1	0.9973	-1.0688	-1.2567	-0.4956	-0.4136	-1.6678	-0.4948	-0.5305
Poland	POL	61600011	61601534	0	0.7189	0.0566	-1.4877	0.4791	-0.4523	-1.6678	-1.4019	-0.6195
Poland	POL	61600011	61605394	0	0.9735	-0.9416	0.4173	-0.1246	-0.0499	-0.7433	-1.0576	1.2147
Poland	POL	61600011	61601224	0	0.3642	-0.59	-0.7638	0.0265	-0.2552	-1.6678	-0.4805	-0.7108
Poland	POL	61600011	61604852	0	0.3959	-0.0862	-0.3802	1.0161	1.1035	-0.5037	-0.6852	0.1216
Poland	POL	61600011	61604552	0	0.8252	-0.7049	-0.3713	0.5214	-0.7391	0.9536	-0.2004	-0.8187
Poland	POL	61600011	61601450	0	0.9004	0.5179	0.4173	-0.0148	0.0668	-0.8768	0.075	0.4504
Poland	POL	61600011	61604422	0	-0.0157	-1.4817	-0.5274	-0.5129	-0.9561	-1.6678	-1.305	-0.8443
Poland	POL	61600011	61603873	0	0.7528	-0.2662	-1.0611	0.1397	-1.3518	-0.0558	0.1922	-1.0735
Poland	POL	61600011	61604062	0	1.0499	-0.0994	0.0226	-0.1348	-0.2227	-0.0647	-0.2826	0.1216
Poland	POL	61600012	61603293	1	-1.0951	-0.4203	0.0226	-1.7857	-0.3404	-0.7368	0.3482	-0.4607
Poland	POL	61600012	61605283	1	-0.7094	-0.4314	0.0226	0.7113	-0.4802	-1.6678	0.5755	0.1216
Poland	POL	61600012	61601856	1	-0.291	-0.7353	0.0226	0.0509	-0.4225	-0.5842	-0.6852	0.1216
Poland	POL	61600012	61603218	1	-0.0865	-0.4314	0.0226	0.7113	-0.0887	1.0062	0.0447	0.1216
Poland	POL	61600012	61602010	1	-1.5442	-1.1429	0.0226	-0.7294	-0.1831	-1.6678	-0.7394	0.1216
Poland	POL	61600012	61601184	1	-0.4119	0.4105		1.0739	0.8165	-1.6678
Poland	POL	61600012	61601006	1	-0.3695	-0.4203	0.0226	0.5607	-0.2069	0.6288	0.3482	-0.8947
Poland	POL	61600012	61603849	1	0.712	-1.2516	-0.6932	0.632	0.0455	-0.9292	-0.6852	-0.4607
Poland	POL	61600012	61600252	1	0.7314	-0.438	-0.5034	0.4608	0.196	-0.153	-0.0551	-0.8947
Poland	POL	61600012	61600275	1	0.253	-0.9363	0.3461	-0.4978	-0.4434	-1.6678	-0.6852	0.1216
Poland	POL	61600012	61601555	1	-1.5803	0.6684	1.9359	0.3898	-1.361	-0.5309	1.1176	1.1961
Poland	POL	61600012	61601947	1	-0.6092	-0.891	0.0226	-0.2098	-0.377	-0.2679	-0.2852	-0.2726
Poland	POL	61600012	61601903	1	0.0945	0.2554	-0.7902	-0.2468	-0.1367	-1.6678	-0.6852	-0.1563
Poland	POL	61600012	61601431	1	-1.1083	1.7671	-0.4769	0.1561	1.6562	-0.4384	-0.2821	0.0876
Poland	POL	61600012	61600508	1	-0.5305	0.1997	0.5347	1.0219	1.5911	-1.6678	0.5755	0.4994
Poland	POL	61600012	61604065	0	-1.9802	-0.0862	0.0226	0.3423	0.0631	0.5542	0.5755	0.1216
Poland	POL	61600012	61601814	0	0.6557	-0.2479	0.0226	1.2836	1.7352	1.5004	0.5755	0.1216
Poland	POL	61600012	61601738	0	-0.9458	0.0634	0.0226	0.3075	0.2349	1.0245	0.5755	0.1216
Poland	POL	61600012	61601847	0	-0.2818	-0.2662	-0.691	0.4285	-0.2421	-1.6678	0.0221	-0.5265
Poland	POL	61600012	61602476	0	-0.3382	0.4571	0.0226	-0.3921	0.2826	0.014	0.5755	0.1216
Poland	POL	61600012	61604217	0	-0.8638	0.32	1.9359	0.5428	1.0166	-0.0086	0.5755	2.0955
Poland	POL	61600012	61603669	0	-0.4694	-0.8802	-0.5034	0.0665	-0.0294	-1.6678	0.5755	0.1216
Poland	POL	61600012	61603415	0	0.3943	0.3151	0.6907	-0.105	0.69	-0.8849	0.8038	0.1216
Poland	POL	61600012	61601032	0	-0.1904	0.468	-2.664	-1.6455	0.1392	-1.6678	-2.1355	-2.5027
Poland	POL	61600012	61600645	0	-0.6142	0.3208	1.1355	3.6039	0.2079	-0.0961	2.4277	2.0955
Poland	POL	61600012	61605451	0	-0.0936	-0.2662	0.0226	-0.493	-0.42	-1.6678	0.5755	2.0955
Poland	POL	61600012	61600586	0	0.7128	1.7671	1.9359	-0.6787	1.6371	0.416	1.1417	2.0955
Poland	POL	61600012	61603600	0	-0.2402	-1.3452	1.2867	0.5223	3.4299	1.5721	0.5755	0.1216
Poland	POL	61600013	61600309	1	-1.6958	-1.4192	0.0226	-0.1505	-0.3978	-1.6678	0.5755	-0.5711
Poland	POL	61600013	61603792	1	-0.6018	-0.2662	-0.3802	0.7113	-0.0552	0.7277	-0.8686	-0.6491
Poland	POL	61600013	61605042	1	-1.0165	-0.7221	-0.227	1.205	-0.01	-0.0864	-0.6852	-0.7108
Poland	POL	61600013	61605027	1	-1.003	-0.0306	0.8038	-0.6441	-0.2469	-0.5842	-0.2852	1.1232
Poland	POL	61600013	61600788	1	-0.4707	-1.1072	0.6407	1.3126	0.4966	1.5721	-0.3861	0.1216
Poland	POL	61600013	61600046	1	0.0344	0.134	0.1453	0.4478	-0.2026	0.4805	-0.3206	-0.2503
Poland	POL	61600013	61604770	1	0.7197	0.0502	-0.3802	0.3028	-0.0416	0.2815	0.1693	-0.4607
Poland	POL	61600013	61601100	1	-1.1734	0.9454	0.6825	0.4715	0.477	-1.6678	0.3199	0.0876
Poland	POL	61600013	61605081	1	0.5238	0.1274	0.4173	-0.0642	0.078	0.2393	-0.5832	-0.6544
Poland	POL	61600013	61603642	1	0.7321	-0.438	-0.9807	0.4365	-0.2184	0.1052	-0.2821	-0.9111
Poland	POL	61600013	61600203	1	0.0179	0.2607	1.1381	0.0425	-0.2242	-0.7793	-0.0987	0.8136
Poland	POL	61600013	61605313	1	-0.6642	0.536	0.0226	-0.2655	-0.0841	-0.1627	0.5755	-2.5027
Poland	POL	61600013	61604633	1	0.1261	-0.9814	-0.227	0.3021	0.2504	-0.153	0.3482	-0.7887
Poland	POL	61600013	61603471	1	-0.6286	0.5266	-0.9607	0.3947	-0.4996	-1.6678	-0.2821	-0.7108
Poland	POL	61600013	61604223	1	-0.6182	-0.2662	-1.0611	0.0226	0.463	-0.5309	-2.1355	-0.8443
Poland	POL	61600013	61600534	1	0.8489	-0.0252	-0.6315	0.2434	-0.1917	-0.8437	-0.1021	-0.888
Poland	POL	61600013	61600930	1	-0.5013	-0.4314	-0.5544	0.5596	-0.3596	-0.9484	0.1693	-0.587
Poland	POL	61600013	61600498	0	0.0636	-0.7815	0.0226	-0.2793	-0.4981	-1.6678	0.1693	0.9888
Poland	POL	61600013	61604860	0	-0.3555	0.663	0.5833	0.2102	0.6236	-1.6678	0.8038	2.0955
Poland	POL	61600013	61601910	0	0.2485	-0.2479	0.6825	0.019	-0.1934	-0.5309	0.0215	0.5553
Poland	POL	61600013	61603931	0	-0.7307	-0.7815	-0.4806	0.9886	-0.124	-1.2919	0.1693	-0.2503
Poland	POL	61600013	61605029	0	0.1768	-0.7221	0.0226	0.1165	-0.6145	-0.7106	-0.8516	-0.2503
Poland	POL	61600013	61600931	0	0.0824	-0.6447	-0.227	0.1103	0.0121	0.1668	0.8038	2.0955
Poland	POL	61600013	61602943	0	-0.3284	-0.983	-0.3802	-0.3779	0.8779	-1.6678	0.075	0.1216
Poland	POL	61600013	61605256	0	0.2047	-0.9363	-0.691	-0.3222	-0.0583	-0.8849	-0.2165	-0.4607
Poland	POL	61600013	61601519	0	-0.8924	1.3403	1.9359	0.7113	4.8357	0.4051	2.4277	0.833
Poland	POL	61600013	61602155	0	-1.329	0.6654	1.9359	-1.2502	0.4472	-1.6678	2.4277	2.0955
Poland	POL	61600013	61602457	0	-0.286	0.4594	1.9359	0.5711	1.4168	-0.1721	1.1417	2.0955
Poland	POL	61600013	61602926	0	-0.759	0.9349	1.4967	0.088	1.0453	-0.3242	2.2846	2.0955
Poland	POL	61600013	61604171	0	-0.2279	-0.192	0.0226	0.0152	0.0164	-0.0207	0.2287	-0.4607
Poland	POL	61600013	61601467	0	0.4948	0.1852	0.0226	-0.2565	0.0323	-0.8849	0.5755	0.1216
Poland	POL	61600014	61600656	1	-1.0532				0.0401
Poland	POL	61600014	61600723	0	-0.9265
Poland	POL	61600014	61603840	1	-0.291	-0.0862	-0.7302	0.0663	-0.6648	0.3477	-0.3418	-0.7108
Poland	POL	61600014	61603068	1	-0.2753	-0.0219	-0.7638	-0.0634	-0.3003	-0.0185	-1.054	-0.1621
Poland	POL	61600014	61604674	1	0.5066	-0.7001	0.0226	-0.6336	0.0488	-0.5569	-2.1355	-0.6353
Poland	POL	61600014	61601433	1	0.2599	0.1395	-0.7638	0.1711	-0.0207	0.1082	0.0256	-0.2503
Poland	POL	61600014	61605036	1	1.0109	1.7162	1.9359	0.4961	1.2636	0.2287	2.4277	2.0955
Poland	POL	61600014	61603177	1	0.1834	-0.891	-0.9607	-0.2483	-0.5925	-1.6678	-0.5978	-0.8563
Poland	POL	61600014	61600921	1	0.7434	-0.4314	0.8038	0.0555	-0.0744	-0.3164	0.0256	-0.1563
Poland	POL	61600014	61600420	1	1.0852	-0.938	-1.4259	-0.2816	0.1101	-0.6351	-0.4771	-0.8443
Poland	POL	61600014	61600680	1	0.3944	0.1973	-0.8627	-0.012	-0.3285	-0.9292	-2.1355	-1.1811
Poland	POL	61600014	61600867	1	0.1856	-0.8379	-0.7638	0.4394	-0.8546	-0.9292	-0.3763	-0.4607
Poland	POL	61600014	61601192	1	0.4755	-0.089	0.4173	0.0365	0.1207	-0.2339	-0.5945	-0.2503
Poland	POL	61600014	61603627	1	-0.2522	1.1132	-0.3802	-0.8658	-0.4824	-0.8849	1.4834	0.5295
Poland	POL	61600014	61602816	0	-0.0085	0.3427	0.0226	0.3369	0.6701	0.3992	0.5755	0.1216
Poland	POL	61600014	61601790	0	-0.2742	-0.5874	-0.2827	0.0088	-0.5514	-0.1088	0.1693	-0.6774
Poland	POL	61600014	61603459	0	0.1732	1.031	0.1386	0.6532	0.604	0.5661	0.8038	0.7611
Poland	POL	61600014	61602493	0	0.7834	0.2032	1.036	-0.0301	0.3337	0.3986	0.1096	2.0955
Poland	POL	61600014	61600341	0	0.8065	-0.7815	0.3591	-0.1725	-0.3982	-0.3164	-0.3882	1.515
Poland	POL	61600014	61604409	0	-0.1839	-0.0862	-0.3048	-0.3333	0.1739	-1.6678	0.5755	-0.2503
Poland	POL	61600014	61600904	0	0.2498
Poland	POL	61600014	61602498	0	-0.2981	-0.103	0.8348	0.7282	-0.6729	1.2926	0.8038	0.8136
Poland	POL	61600014	61605243	0	0.3985	-0.2662	0.0226	-0.2415	0.9442	0.2872	0.5755	0.1216
Poland	POL	61600014	61604622	0	0.9166	-0.6593	0.4173	-0.3095	0.223	0.088	-0.3733	-0.1563
Poland	POL	61600014	61604450	0	0.9866	-0.2479	1.9359	0.1626	0.0445	-0.2306	0.8038	0.9097
Poland	POL	61600014	61602625	0	0.2749	-0.2479	0.0226	1.2836	0.8779	1.0062	0.5755	0.1216
Poland	POL	61600014	61600732	0	0.8117	0.0666	0.586	0.0417	-0.3962	-1.6678	-0.5496	0.7627
Poland	POL	61600014	61602022	0	0.7928	0.7156	0.0226	0.1554	0.0714	-0.3551	-0.1026	0.1216
Poland	POL	61600015	61605031	1	0.993	-0.0862	-0.5544	0.3824	0.2309	-0.077	-0.2224	-0.1314
Poland	POL	61600015	61602214	1	-0.2674	-0.4203	-0.3802	0.8867	1.4184	-0.8849	-1.2665	-1.0454
Poland	POL	61600015	61603315	1	-0.7059	1.1352	1.9359	-0.3843	1.2822	-1.6678	1.8077	0.5553
Poland	POL	61600015	61603612	1
Poland	POL	61600015	61604527	1	-1.0639	-0.4314	0.0226	0.0017	0.165	-0.8849	-0.5832	0.1216
Poland	POL	61600015	61603928	1	-0.2881	-0.0862	-0.4806	0.8346	0.6423	-1.6678	0.5755	0.1216
Poland	POL	61600015	61600478	1	-0.0838	-0.7136	-0.1587	-0.7268	-0.524	-1.6678	-1.2624	-0.7496
Poland	POL	61600015	61603210	1	-1.2085	0.2607	-1.0611	0.7862	-0.5946	0.6349	-0.2821	-0.806
Poland	POL	61600015	61603330	1	-1.0011	-0.4314	0.0226	0.1486	-0.08	-0.4694	-1.1908	-1.236
Poland	POL	61600015	61602056	1	-0.7083	-0.5743	-0.7902	-0.3909	-0.2083	-0.6742	-0.4948	-0.2503
Poland	POL	61600015	61600166	1	0.4452	-0.0862	-0.9607	-1.3089	-1.0027	-0.8849	-0.674	-1.0454
Poland	POL	61600015	61602157	1	1.0062	-1.0212	-0.3802	-0.4785	0.1207	-0.5037	-0.8657	-0.2503
Poland	POL	61600015	61602348	1	-1.0974	-0.5743	-0.691	-0.438	-0.4155	-0.568	0.0256	-0.1563
Poland	POL	61600015	61602677	1	0.0668	-0.5743	-1.0611	0.077	-0.0686	-0.231	-1.2871	-0.6073
Poland	POL	61600015	61600413	1	-1.5172	0.8089	0.0226	-1.1146	-0.3671	-1.6678	-0.216	0.2546
Poland	POL	61600015	61603766	1	-1.4115	-0.7737	-0.3802	-0.364	-0.6216	-0.1652	-0.4771	-0.4607
Poland	POL	61600015	61600176	1	-1.4792	-0.4203	-0.5034	-1.1982	-0.0983	-1.6678	-0.6852	-0.4607
Poland	POL	61600015	61602955	1	-1.4288	-0.0829	0.0226	0.1144	0.6923	-0.6274	0.0221	0.1216
Poland	POL	61600015	61604464	0	-1.2552	-0.2366	0.5347	0.4176	-0.1512	-0.801	0.5215	-0.4607
Poland	POL	61600015	61603172	0	0.7648	0.5836	0.0226	0.395	0.519	-0.0737	0.5755	0.1216
Poland	POL	61600015	61601621	0	-0.9551	0.4718	0.0226	-0.2489	-0.2336	-1.6678	0.3473	-0.4607
Poland	POL	61600015	61600312	0	-0.0602	-0.0862	1.2341	0.5579	0.0027	-0.218	0.3415	0.8567
Poland	POL	61600015	61604018	0	0.4804	-0.0862	0.0226	1.2836	0.8351	1.5721	0.8038	-0.1563
Poland	POL	61600015	61601627	0	-1.3692	0.7665	1.1657	-0.1383	-0.2715	-0.1922	0.5755	0.1216
Poland	POL	61600015	61600074	0	-1.0625	-0.59	0.0226	0.2239	0.069	-1.6678	-0.216	-0.2503
Poland	POL	61600015	61604442	0	-1.3135	-0.2479	0.0226	0.6472	0.2056	-1.6678	0.5755	0.1216
Poland	POL	61600015	61600693	0	-0.9203	-0.2842	-0.4728	0.9204	0.0528	0.3129	0.1058	0.1216
Poland	POL	61600015	61600840	0	-1.5382	-0.2712	0.766	0.6487	-0.0511	-1.6678	-0.1972	0.7627
Poland	POL	61600015	61601987	0	-1.056	0.0502	0.0226	0.7113	2.3611	-0.0647	0.5755	-0.2503
Poland	POL	61600015	61601880	0	-1.1374	1.7162	1.9359	0.7767	1.1174	0.5995	2.4277	1.3857
Poland	POL	61600015	61605212	0	-1.1047	0.4521	-0.4162	1.2498	0.6334	1.0244	0.8038	1.515
Poland	POL	61600015	61602095	0	-1.5443	-1.1059	-0.0154	0.9546	-0.6649	1.8851	1.3918	0.8567
Poland	POL	61600015	61602369	0	-0.8663	-0.2479	0.0226	-0.4054	0.2269	-0.1567	0.5755	-0.2503
Poland	POL	61600016	61602857	1	-0.9045	-0.5743	-0.7902	0.2936	-0.1956	-0.8849	-0.3912	-0.1563
Poland	POL	61600016	61602278	1	0.1132	-0.3611	0.0226	0.2894	0.1471	-0.9484	-0.451	0.1216
Poland	POL	61600016	61601385	1	-1.1141	-0.0862	0.0226	0.096	-0.437	-1.6678	0.0256	-0.1563
Poland	POL	61600016	61602216	1	-0.6209	-0.4203	-1.2374	0.3641	-0.4677	-1.6678	-1.2871	-0.7108
Poland	POL	61600016	61601095	1	0.0409	0.1245	-1.1926	0.7753	-0.2388	-0.2092	-2.1355	-1.1252
Poland	POL	61600016	61602500	1	1.008	-0.8357	0.0226	0.6052	-0.4859	-0.218	-0.6852	0.1216
Poland	POL	61600016	61602406	1	-0.6138	0.5976	0.0226	0.6327	-0.6079	-0.2484	0.3482	0.1216
Poland	POL	61600016	61602948	1	0.7228	-0.4314	-0.9333	-0.4266	-0.7381	-0.0207	-0.0761	-0.9111
Poland	POL	61600016	61603801	1	-1.1695	-1.9198	-1.1657	-0.0204	-2.1291	-1.6678	-0.6852	-0.2503
Poland	POL	61600016	61602301	1	-0.9341	-0.8398	-0.3802	0.7702	-0.4747	-0.568	-1.0571	-1.0296
Poland	POL	61600016	61604290	1	1.2765	-1.0658	0.0226	0.1504	0.3588	-0.1442	-2.1355	0.1216
Poland	POL	61600016	61602998	1	-0.799	0.401	-1.2044	0.5745	-0.8471	-0.3435	-1.5596	2.0955
Poland	POL	61600016	61604179	1	-1.9673	0.8079	0.4173	0.1819	-0.5213	-0.4128	0.0256	0.6113
Poland	POL	61600016	61600879	1	-0.7044	-0.7221	-0.691	-1.0152	-0.2508	-0.2198	-2.1355	-0.5305
Poland	POL	61600016	61604064	1	-0.3466	0.7763	0.4173	-0.1865	0.0023	-0.5569	0.9628	1.3857
Poland	POL	61600016	61601002	1	-1.2693	-0.1759	-0.691	0.5353	-0.7805	-1.6678	-1.0753	-1.0454
Poland	POL	61600016	61604898	1	-0.5029	0.6555	-1.842	0.3631	-1.5156	0.0626	-1.166	-1.6922
Poland	POL	61600016	61601725	0	0.4666	0.0467	1.9359	0.7442	0.3938	0.63	2.4277	2.0955
Poland	POL	61600016	61601038	0	-0.4259	-0.0862	0.0226	0.7113	-0.0408	1.0062	0.5755	0.1216
Poland	POL	61600016	61601227	0	-0.7914	0.0722	1.2899	-0.0901	-0.0717	-1.6678	-0.2821	0.9097
Poland	POL	61600016	61602113	0	0.3511	0.6636	1.1381	-0.4158	-0.1795	-0.8849	0.0254	1.2147
Poland	POL	61600016	61604228	0	0.0242	-1.5856	-0.227	-0.01	-0.2173	-0.3116	-0.3268	-0.4607
Poland	POL	61600016	61601570	0	-1.1912	-1.1626	-0.7638	-0.8301	-1.64	-0.8849	-0.6852	-0.959
Poland	POL	61600016	61600524	0	0.0415	0.8762	0.0226	0.7113	0.1061	0.4394	0.5755	0.1216
Poland	POL	61600016	61601636	0	0.309	-0.6447	0.0226	0.0304	-0.1176	0.3838	0.3473	0.1216
Poland	POL	61600016	61600780	0	-0.1417	-0.2662	-0.5034	0.521	-0.1585	0.2301	0.1648	0.1216
Poland	POL	61600016	61601213	0	-0.6216	-0.3501	0.0226	1.1363	0.2984	0.0362	0.3473	0.1216
Poland	POL	61600016	61601258	0	-0.9961	-0.3582	0.0226	0.7069	0.3008	-0.2408	-0.6852	-0.3416
Poland	POL	61600016	61604872	0	0.9818	2.6352	1.9359	0.903	0.9083	1.3956	0.3513	1.1013
Poland	POL	61600016	61602978	0	-1.4276	0.5119	0.586	0.262	0.2659	0.2308	1.1417	1.3857
Poland	POL	61600017	61603828	0	-1.0439	-0.0862	0.0226	0.1053	-0.9291	1.5721	0.5755	0.1216
Poland	POL	61600017	61600249	1	-1.438	0.1395	-0.227	0.4029	-0.421	-1.6678	-0.1727	-0.6774
Poland	POL	61600017	61604928	1	0.969	-0.438	-0.7902	0.0981	-0.9715	-0.5569	-0.6852	-0.5475
Poland	POL	61600017	61604199	1	-0.8481	-0.7114	0.0226	-0.6916	-0.2492	-1.0529	-0.0987	-0.1563
Poland	POL	61600017	61602980	1	-1.1978	0.5923	-1.0611	-0.2743	-0.2988	-0.3435	-0.4771	-0.5475
Poland	POL	61600017	61601472	1	-0.3352	-0.59	0.0226	0.2559	-0.4093	0.0565	0.0256	0.1216
Poland	POL	61600017	61601027	1	-1.3447	-0.2479	-0.4806	0.0091	-0.615	0.0748	-0.3912	-0.5711
Poland	POL	61600017	61603770	1	-1.0131	-0.3516	0.0226	0.134	-0.4694	-0.5569	-0.0553	-0.1865
Poland	POL	61600017	61602419	1	-1.0517	-0.59	-0.9607	-0.2655	-0.8638	-1.6678	-0.6852	-0.5912
Poland	POL	61600017	61601617	1	-0.746	-0.2662	-0.3802	-0.0394	-0.0839	-0.5309	-0.6852	-0.2503
Poland	POL	61600017	61602723	1	0.7244	-0.5847	0.0226	-0.4947	-0.1052	-0.8437	-0.216	0.1216
Poland	POL	61600017	61600271	1	-1.5026	-0.9232	-0.7183	0.7908	0.2865	1.0911	0.8038	0.1216
Poland	POL	61600017	61604216	1	-1.0214	0.1473	-0.4806	-0.2687	-0.4203	-0.2408	-0.216	-0.1563
Poland	POL	61600017	61603397	0	-1.1835	0.6464	1.4187	0.7265	1.0562	0.6514	1.4995	2.0955
Poland	POL	61600017	61604698	0	-1.1715	-0.4314	0.0226	1.1604	0.6491	-0.1006	0.5755	0.1216
Poland	POL	61600017	61601089	0	-1.2544	0.5138	1.1355	0.1952	1.156	-0.8768	-2.1355	2.0955
Poland	POL	61600017	61602187	0	-0.951	-0.2479	0.586	0.4799	0.1066	0.3373	0.1701	0.1216
Poland	POL	61600017	61605332	0	-1.7359	-0.2479	0.0226	0.9407	0.7953	0.4082	0.5755	-0.2503
Poland	POL	61600017	61600380	0	-1.4513	-0.6727	0.0226	-0.5465	-0.3539	-0.2942	0.5755	0.1216
Poland	POL	61600017	61601501	0	-0.7693	-0.0994	0.6825	0.0128	0.2966	-0.8849	0.1693	0.1216
Poland	POL	61600017	61604983	0	-0.5395	-0.2662	0.0226	0.3441	-0.661	-0.421	0.3482	-0.2503
Poland	POL	61600017	61601669	0	-1.3718	-1.2516	-0.3827	0.0291	0.0181	-0.4223	-0.3763	-0.2726
Poland	POL	61600017	61601599	0	-1.2478	-1.6127	0.3461	0.329	0.1468	0.8991	0.5755	0.1216
Poland	POL	61600018	61601810	1	-0.7459	2.6352	1.4967	0.3737	-0.4309	0.0433	0.1102	1.3857
Poland	POL	61600018	61605311	1	-0.3754	-0.1789	0.0226	-0.2154	0.125	0.2321	-0.0553	-0.4607
Poland	POL	61600018	61602060	1	0.6022	-0.6579	-0.5544	0.3863	-0.3705	-1.6678	-2.1355	-1.0454
Poland	POL	61600018	61602921	1	1.1179	0.0467	1.4967	1.2027	0.1951	-0.108	0.1701	2.0955
Poland	POL	61600018	61605239	1	-0.1979	0.0467	0.7162	0.2437	0.6373	-0.1906	0.3415	2.0955
Poland	POL	61600018	61604790	1	0.9784	0.1221	-0.2943	0.0757	-0.551	-0.0737	0.5755	-0.2503
Poland	POL	61600018	61600128	1	-0.4222	-0.983	-0.5034	-0.0463	-0.7853	-1.6678	0.0256	-0.7108
Poland	POL	61600018	61602128	1	0.7698	-0.8357	0.0226	0.2064	-0.7768	-0.1237	0.5755	-0.222
Poland	POL	61600018	61602252	1	-1.2591	-0.7353	-0.227	0.5479	0.1184	0.7675	0.5755	-0.4607
Poland	POL	61600018	61601573	1	-0.3092	-0.2509	0.8348	0.0423	1.2529	-0.071	-0.176	0.1216
Poland	POL	61600018	61602280	1	-0.4859	1.4003	-0.3802	0.0797	1.1872	0.3109	0.5755	-0.4607
Poland	POL	61600018	61604115	1	-1.575	0.5266	0.4173	0.0873	1.0783	0.1512	-0.3733	0.4504
Poland	POL	61600018	61603680	1	-0.7829	-0.2662	0.0226	0.7587	0.9596	0.4112	0.5755	-0.5475
Poland	POL	61600018	61600057	1	-1.4488	0.967	1.9359	2.2963	1.9654	0.7504	2.4277	2.0955
Poland	POL	61600018	61603649	1	-1.1318	0.7665	-0.227	0.9724	1.07	-1.6678	-1.0457	0.1216
Poland	POL	61600018	61601793	1	-1.7088	0.5389	0.8348	1.7125	1.1133	1.0034	0.5755	-0.3856
Poland	POL	61600018	61603848	0	-0.7518	-0.0862	0.0226	0.8047	0.4129	1.4073	-0.2852	0.1216
Poland	POL	61600018	61600557	0	-0.0319	-1.3452	-1.1926	0.972	-0.9948	1.0062	-0.6852	-1.1252
Poland	POL	61600018	61601927	0	-0.759				0.5085	-0.0113		-0.3856
Poland	POL	61600018	61604078	0	-0.9762	-0.7114	0.0457	0.2358	-0.2659	-0.2886	-0.8661	-0.0295
Poland	POL	61600018	61603615	0	0.2404	-0.4314	0.0226	1.2836	0.6014	0.4394	0.0444	0.1216
Poland	POL	61600018	61601473	0	0.3607
Poland	POL	61600018	61603867	0	0.0635	-0.2662	-0.227	-0.073	-0.5012	0.1417	0.5755	-0.1314
Poland	POL	61600018	61604364	0	-0.9801	-0.0862	0.0226	0.8108	-0.6859	1.0062	-0.1082	-0.7351
Poland	POL	61600018	61603414	0	-0.56	2.6352	1.9359	3.6039	4.3685	3.6292	2.4277	2.0955
Poland	POL	61600018	61605318	0	-0.412	0.4321	0.586	-0.2718	-0.0261	-0.8849	0.0215	1.1013
Poland	POL	61600018	61600155	0	-1.1684	-1.1776	-0.9413	0.71		0.8518	0.5755	-1.2412
Poland	POL	61600018	61603655	0	0.0721	-0.0862	0.2753	1.7125	1.4557	1.9971	1.836	0.5553
Poland	POL	61600018	61601794	0	0.609			0.8391	1.8247
Poland	POL	61600018	61600104	0	-0.8855
Poland	POL	61600018	61602293	0	1.0235	-0.4107	1.9359	0.6333	0.1695	0.3569	2.4277	0.346
Poland	POL	61600019	61600677	1	-1.3034	0.0075	0.0226	0.7825	0.3239	0.8011	1.2798	0.8375
Poland	POL	61600021	61601136	0					0.9899
Poland	POL	61600021	61605012	1	-0.8723	0.5289	-0.227	0.8881	0.1463	0.2279	0.3482	-0.4607
Poland	POL	61600021	61603182	1	-1.527	-0.0088	0.606	-0.5552	-1.3937	-0.2785	-1.305	-0.4607
Poland	POL	61600021	61602185	1	0.0036	0.2768	-0.5544	0.2905	-0.3399	-0.2979	-0.8627	0.9883
Poland	POL	61600021	61603806	1	-0.9996	-0.8264	-1.0611	0.1726	-1.1025	0.112	-0.6852	-1.1856
Poland	POL	61600021	61605126	1	-1.3158	-0.4314	0.5462	0.1675	0.0659	-0.5842	0.0256	-0.5093
Poland	POL	61600021	61602081	1	-1.1476	0.2517	-0.3048	-0.4711	0.5633	0.2689	-0.3727	2.0955
Poland	POL	61600021	61603662	1	-1.7048	-0.0219	-0.6587	-0.5869	-1.0452	-0.8849	-0.0987	-0.7108
Poland	POL	61600021	61602779	1	0.2404	-0.6593	0.0226	-0.393	-0.8271	-0.0465	-0.6852	-0.2503
Poland	POL	61600021	61602091	1	-0.7539	-0.7114	0.0226	0.1053	-0.8279	-1.6678	-0.2852	-0.7317
Poland	POL	61600021	61603767	1	-0.315	-1.034	-0.8561	0.8885	0.5379	-0.5309	-0.8686	-1.2058
Poland	POL	61600021	61600002	0	-0.4744	0.3178	1.9359	0.6601	0.8665	-0.2979	0.8038	0.3644
Poland	POL	61600021	61604913	0	-1.3504	0.0527	0.7162	-0.123	-0.5198	-0.0625	-0.216	0.9444
Poland	POL	61600021	61602507	0	-0.9102	1.7162	0.9726	0.8051	1.2998	0.9404	1.4834	2.0955
Poland	POL	61600021	61604245	0	0.4292	0.2718	0.0226	-0.1572	-0.2315	-0.0062	0.3482	0.1216
Poland	POL	61600021	61602522	0	0.1434	1.3889	0.4173	0.9583	1.0738	0.7004	1.1417	0.7627
Poland	POL	61600021	61604120	0	-0.2099	-0.0862	-0.7902	0.8118	0.0733	-1.6678	0.075	-0.1563
Poland	POL	61600021	61602687	0	0.0867	-1.2431	0.0226	0.1053	0.1391	-0.3261	0.0447	0.1216
Poland	POL	61600021	61603384	0	0.904	-1.1046	-0.6097	-0.3637	-0.2403	-0.4694	0.2679	2.0955
Poland	POL	61600021	61600137	0	-0.6541	-0.0192	-0.691	-0.3303	-0.0277	0.1027	-0.2668	-0.8919
Poland	POL	61600021	61600899	0	-1.1341	1.031	0.0226	-0.1808	0.66	-1.6678	0.8038	0.1216
Poland	POL	61600021	61602455	0	-0.7287	-2.9627	-0.8627	3.6039	4.5502	-1.6678	1.5243	2.0955
Poland	POL	61600021	61602600	0	-0.378	0.468	1.9359	0.7113	0.7989	0.4275	0.8038	-0.1563
Poland	POL	61600021	61605189	0	-1.1021	-0.7691	0.8348	-2.2824	-0.3201	-1.6678	0.1648	2.0955
Poland	POL	61600021	61604618	0	-0.2145	0.468	1.2899	0.1053	0.7953	0.7474	0.3768	1.3857
Poland	POL	61600021	61600950	0	-0.2224	-0.5208	1.9359	-2.6907	-0.2852	-1.5666	1.4752	2.0955
Poland	POL	61600022	61600547	0	-1.4556	2.6352	1.9359	-2.6626	0.3667	-1.2919	2.4277	2.0955
Poland	POL	61600022	61605030	1
Poland	POL	61600022	61600941	0	-0.8388	-0.2662	-0.5034	-0.6744	-0.4598	-1.6678	-0.5832	0.1216
Poland	POL	61600022	61603530	0	-1.1002	-0.3531	0.586	0.2708	-0.2545	-0.3261	0.0791	0.7435
Poland	POL	61600022	61605241	1	-0.3136	-1.0744	0.0226	0.5205	-0.193	-0.121	0.3542	-0.4377
Poland	POL	61600022	61603877	1	0.5218
Poland	POL	61600022	61604978	1	-0.6479	-0.847	0.1386	0.1129	0.0118	-1.6622	0.0208	-0.7426
Poland	POL	61600022	61603164	1	0.8196	-0.5266	0.8038	0.4881	0.2755	-1.6678	-0.3912	-0.959
Poland	POL	61600022	61603092	1	0.1291	-0.0055	0.0226	0.8091	0.8208	-1.2919	0.5755	-0.3297
Poland	POL	61600022	61601696	1
Poland	POL	61600022	61602874	1	0.5816	1.3889	-0.6587	0.2357	-0.0409	0.1413	-0.4771	-0.9933
Poland	POL	61600022	61603005	1	-0.9699	-0.9707	0.0226	0.8247	0.8297	0.5091	-0.2852	0.1216
Poland	POL	61600022	61600772	1	0.0825	1.1132	0.0226	0.1729	-0.2937	-0.5309	0.3482	0.1216
Poland	POL	61600022	61600111	1	-1.1355	1.3403	-2.664	1.2836	0.9079	0.7131	0.5755	-0.7507
Poland	POL	61600022	61604950	1	-5.6627
Poland	POL	61600022	61604919	1	-0.114	-0.269	-0.3802	-0.3927	-0.0504	-0.568	-0.4771	0.1216
Poland	POL	61600022	61604500	1	-1.5541	-0.59	-0.9607	-0.0203	-0.3621	-0.2785	0.0256	-0.8443
Poland	POL	61600022	61604541	1	-0.494	-0.59	-0.3802	0.3961	-0.5354	-0.4223	0.0256	-0.6959
Poland	POL	61600022	61601236	0	0.1047	-0.0055	-0.6636	-0.0378	-0.4551	-0.526	-1.1855	0.0388
Poland	POL	61600022	61603079	0	-0.491	-2.9627	0.3461	3.6039	-0.9612	1.0062	1.1217	-0.9111
Poland	POL	61600022	61604103	0	-0.3148	-0.983	-0.3802	0.5169	0.2021	-1.6678	-0.3912	-0.959
Poland	POL	61600022	61605279	0	0.5862	0.9349	1.4967	1.2836	0.2869	0.4394	2.4277	2.0955
Poland	POL	61600022	61601471	0	-0.7611	0.0566	0.0226	-1.4373	-0.1256	-1.6678	-0.3912	-0.4607
Poland	POL	61600022	61600590	0	-0.629	-0.0862	0.0226	0.7113	4.8357	1.0062	0.5755	0.1216
Poland	POL	61600022	61604170	0	-0.0035	-0.2662	-0.9211	0.7201	0.039	0.5295	0.0221	0.1216
Poland	POL	61600022	61603918	0	-0.0802	1.1132	0.5347	0.281	0.8596	-0.3435	0.3415	0.4994
Poland	POL	61600022	61603839	0	-1.0282	-0.5872	-0.3802	0.2333	-0.3896	-1.6678	-0.2857	-0.1563
Poland	POL	61600022	61603362	0	0.1619	-0.5994	0.0226	1.2836	0.3412	0.9194	0.5755	0.1216
Poland	POL	61600022	61600997	0	0.6606	-1.3452	-1.1926	0.1053	-0.8005	0.3959	-0.6852	-1.1252
Poland	POL	61600022	61604137	0	-0.2783	2.6352	1.9359	0.8861	1.5219	0.5276	2.4277	2.0955
Poland	POL	61600022	61603984	0	0.637	-2.9627	-2.664	1.1514	-0.2429	1.5721	0.5755	0.1216
Poland	POL	61600022	61600675	0	-1.1021	-0.817	-0.8958	0.6333	-0.2222	1.0196	0.0679	-1.6922
Poland	POL	61600022	61601695	0	-1.3252	1.4003	1.9359	0.3573	0.8976	1.0865	0.2989	2.0955
Poland	POL	61600023	61600171	1	0.1963	0.1221	0.4173	-0.518	-0.099	-1.6678	-0.725	0.1216
Poland	POL	61600023	61601873	1	-0.8832	-0.0192	-0.9607	0.315	0.2484	0.2085	-0.2004	-0.5475
Poland	POL	61600023	61603617	1	-0.5575	-0.4343	0.3461	0.1748	0.9364	-0.421	-0.5832	-0.1563
Poland	POL	61600023	61602785	1	-0.7006	-0.0933	-0.227	0.096	-0.1834	0.2503	0.5755	-0.1563
Poland	POL	61600023	61600757	1	0.4558	0.0789	0.0226	0.1231	0.035	0.4394	0.5755	0.1216
Poland	POL	61600023	61600824	1	0.7251	-1.0654	-0.954	0.0719	0.3321	-0.3646	-0.5686	0.6016
Poland	POL	61600023	61601125	1	0.3068	-0.4203	-0.691	-0.0661	-0.1587	0.1132	-0.4948	-0.1563
Poland	POL	61600023	61601138	1	0.803	-0.8489	-1.263	0.3497	-0.2075	-1.6678	-0.4623	-0.9943
Poland	POL	61600023	61604696	0	-0.2621
Poland	POL	61600023	61605084	0	-0.5483	-1.6181	-1.2122	-0.2042	-1.4174	0.0751	-1.1501	-1.4344
Poland	POL	61600023	61603393	0	-1.7657	-0.2479	-0.3802	0.6048	0.4852	0.3602	-0.0823	-0.5912
Poland	POL	61600023	61604382	0	1.2287
Poland	POL	61600023	61600316	0	-0.5847	-0.5065	0.0226	-0.5053	-0.451	-0.421	0.1693	-0.4784
Poland	POL	61600023	61601882	0	-0.0728	0.0566	0.4173	-0.4054	0.4319	-0.2946	0.8038	0.4504
Poland	POL	61600023	61603091	0	-1.2411	-0.59	-0.227	-0.1598	0.0878	-0.2159	0.5755	0.1216
Poland	POL	61600023	61604755	0	-0.8725	-1.4528	-0.227	0.334	-0.1744	-1.6678	0.5755	0.1216
Poland	POL	61600023	61601749	0	-0.5806	-0.8928	-1.2567	-0.6822	-0.7309	-1.6678	-2.1355	-1.236
Poland	POL	61600023	61604272	0	0.9243	-1.289	-0.6587	0.3017	-0.5947	0.0906	-1.4214	-0.3362
Poland	POL	61600024	61603403	1	-1.3119	-1.1117	-0.829	0.3091	0.6093	0.707	-0.8627	-1.7277
Poland	POL	61600024	61604471	0	-1.5056	-0.0862	0.0226	-0.0586	0.1125	-0.0761	0.5755	0.1216
Poland	POL	61600024	61600919	0	-0.4012	-0.2479	-1.5179	-0.3217	-0.0906	0.0449		-0.5093
Poland	POL	61600024	61603604	1	-1.1595	0.3961	-0.691	-0.1129	-1.0302	-0.1602	0.0256	-0.8443
Poland	POL	61600024	61602968	1	-1.4518	-1.018	-0.9607	-0.4251	-0.2716	0.082	-0.6852	-0.7496
Poland	POL	61600024	61605085	1	-0.8312	-1.5174	-1.7997	-0.5199	-0.9577	-1.6678	-2.1355	-0.8443
Poland	POL	61600024	61605441	1	-0.9973	-0.59	-0.5907	-0.2539	-0.1064	-0.3883	0.3482	-0.5912
Poland	POL	61600024	61600684	1	-0.8864	0.2607	0.6407	0.4108	-0.7026	0.0018	0.1693	-0.976
Poland	POL	61600024	61603325	1	-1.3221	0.2859	-0.3802	0.007	-0.4987	0.1725	0.3482	-0.7507
Poland	POL	61600024	61605371	1	0.073	0.1997	-0.9607	0.1343	-0.3082	-0.3355	0.0254	-0.2503
Poland	POL	61600024	61605056	1	-1.8458	-0.5743	-1.0611	0.2069	-0.8891	-0.5569	-0.0553	0.1216
Poland	POL	61600024	61605114	1	-1.1085	0.2656	-0.691	-0.0608	-0.1499	-0.033	0.1693	-0.1314
Poland	POL	61600024	61600632	1	-1.1718	-0.2479	-0.8627	-0.4044	-0.3874	-0.4235	0.0256	-1.1252
Poland	POL	61600024	61603858	1	0.5782	-0.59	0.0226	0.4885	-0.8685	0.3528	-0.0987	-1.4694
Poland	POL	61600024	61602170	1	-1.0428	-0.4203	-1.0611	-0.0502	0.674	-0.424	-0.5112	-0.4607
Poland	POL	61600024	61602923	1	-0.9399	-0.2548	0.0226	0.1264	-0.3206	0.0352	0.0256	-0.2503
Poland	POL	61600024	61600952	0	-0.6962	-0.0692	0.0226	0.5662	0.8598	0.4041	0.5755	-0.2503
Poland	POL	61600024	61600937	0	-0.8491	-0.4174	0.0226	-0.3351	-0.2942	-0.0197	-0.2673	-0.4607
Poland	POL	61600024	61600927	0	-0.2182	0.9526	0.8348	0.4082	1.5509	0.7779	1.802	0.4504
Poland	POL	61600024	61604023	0	-0.983	-1.2135	-1.3514	-0.3268	-0.5719	-1.6678	-0.5832	-1.3305
Poland	POL	61600024	61601499	0	-1.4647	-0.5073	-1.4242	-0.2644	-0.5889	0.189	-0.3912	-0.5251
Poland	POL	61600025	61600044	1	-2.5157	-0.0862	0.0226	0.961	0.1906	1.5721	0.5755	0.1216
Poland	POL	61600025	61600585	1	-1.3579	-0.4998	-1.0611	0.3143	0.0357	0.4394	-0.1727	-0.7507
Poland	POL	61600025	61600678	0	-2.1924	-0.2662	0.7947	0.0512	-2.4029	0.1195	-0.1727	0.388
Poland	POL	61600025	61604251	1	-0.9039	-0.2662	0.0226	0.2577	2.2837	-0.8615	0.5755	0.1216
Poland	POL	61600025	61604564	1	-0.9232	0.3449	0.7162	-0.6422	-0.6294	-0.0016	-0.5798	-0.6959
Poland	POL	61600025	61602581	1	-1.5215	-1.2802	-1.6468	0.5586	-0.8526	-1.6678	0.075	-0.7507
Poland	POL	61600025	61602648	1	-1.2925	0.3427	0.0226	-0.0957	-0.4106	-1.0529	-0.2821	-0.2503
Poland	POL	61600025	61602667	1	-0.4079	-0.2479	0.3461	0.8917	0.122	0.3618	0.5755	0.1216
Poland	POL	61600025	61601950	1	-0.1586	0.0692	0.0226	0.5085	-0.6973	-1.6678	0.1922	0.1216
Poland	POL	61600025	61605357	1	-1.4072	-0.3567	0.0226	0.0971	-0.0467	-1.6678	0.0221	-0.5475
Poland	POL	61600025	61604944	1	-1.1054	0.0502	-0.7836	0.4935	-0.2755	-0.218	-0.2821	-0.7108
Poland	POL	61600025	61600143	1	-1.3386	0.1395	-0.7902	-0.6849	-0.6839	-0.9292	-0.2821	0.1216
Poland	POL	61600025	61605242	1	-0.9446	0.8046	0.0226	0.0901	-0.0171	-0.568	-0.216	-0.1563
Poland	POL	61600025	61602392	1	-0.0713	0.4768	0.5347	0.431	0.5557	-0.0413	-0.6007	0.887
Poland	POL	61600025	61602141	1	-0.6666	-0.2479	0.0226	0.1815	0.463	-0.0921	0.5755	0.1216
Poland	POL	61600025	61603555	1	-1.3316	-0.4285	0.8038	0.8532	0.2427	0.3021	1.2568	0.1604
Poland	POL	61600025	61603445	1	-0.9241	0.5179	-0.691	-0.0904	-0.478	-0.8849	0.1693	-0.7507
Poland	POL	61600025	61602103	1	-1.2866	0.5266	0.4173	0.171	0.1847	-0.8849	0.0256	0.2286
Poland	POL	61600025	61603242	1	-0.7262	-0.4314	-0.9607	0.2543	-0.1528	-0.799	-0.7867	-1.2688
Poland	POL	61600025	61600013	1	-0.9258	-0.8398	-0.5034	0.1479	-0.299	0.0895	-0.6852	-0.7827
Poland	POL	61600025	61604620	0	-2.6304	-0.8264	-0.3802	-1.6821	0.0934	-1.6678	0.1648	-1.236
Poland	POL	61600025	61604308	0	-0.8924	0.3875	0.0226	0.8682	0.3809	-0.7847	0.5755	0.4777
Poland	POL	61600025	61602163	0	-0.6936	-0.4203	-0.1587	1.2608	0.7244	0.6419	0.5755	0.1216
Poland	POL	61600025	61603125	0	-1.5175	-2.9627	-2.664	-0.5389	4.8357	-1.6678	2.4277	2.0955
Poland	POL	61600025	61601607	0	-1.5197	1.153	0.766	-0.6248	0.1752	-1.6678	0.1472	2.0955
Poland	POL	61600025	61601593	0	0.2963	-0.3582	0.0226	-0.6724	1.017	-1.6678	-0.1566	0.4504
Poland	POL	61600025	61602839	0	-0.9431	-0.0862	0.0226	1.2836	0.8779	1.5721	0.5755	0.1216
Poland	POL	61600025	61603273	0	-0.9359	2.6352	1.9359	0.493	0.8685	-1.6678	2.4277	2.0955
Poland	POL	61600025	61605210	0	-1.5706	-1.616	0.0226	-2.0365	-1.3099	-1.6678	0.5755	-0.7108
Poland	POL	61600026	61600388	1	-0.4925	0.6555	-0.4728	-0.1293	-0.4977	-0.0737	1.2115	-0.8443
Poland	POL	61600026	61601965	1	-0.5713	-0.0862	0.0226	0.19	-0.2204	-0.7106	0.0447	-0.7108
Poland	POL	61600026	61602937	1	-0.8461	-2.9627	0.0226	0.1053	-0.9291	0.3456	-0.6852	0.1216
Poland	POL	61600026	61601008	1	-1.0989	-0.5001	0.0226	0.1717	-0.354	-1.6678	0.5755	0.1216
Poland	POL	61600026	61604181	1	-0.9704	0.3952	-1.762	0.1426	-0.3812	-1.6678	-0.0952	-1.3639
Poland	POL	61600026	61604835	1	-1.0339	-0.0862	-0.0154	0.7113	-0.1592	1.5004	0.5755	0.1216
Poland	POL	61600026	61602003	1	0.0598	0.3889	1.9359	0.6579	-0.4014	-0.3355	1.8085	0.7864
Poland	POL	61600026	61601583	1	-0.9398	-0.4174	-0.5836	0.3646	-0.7863	-0.226	0.5755	0.1216
Poland	POL	61600026	61601879	1	-0.9001	-0.0192	0.4173	-0.4644	-0.1267	-0.8437	0.3482	-0.4607
Poland	POL	61600026	61604766	1	-1.3083	-0.2479	0.0226	0.1589	-0.8335	-0.5309	0.0256	-0.9943
Poland	POL	61600026	61603513	1	0.4946	-0.8283	0.0226	-0.6916	-0.3817	0.0907	-1.0753	0.1216
Poland	POL	61600026	61603241	1	0.1347	0.215	0.0226	0.7865	1.2285	1.1064	1.0854	0.1216
Poland	POL	61600026	61601582	1	0.6061	2.6352	1.9359	0.8878	1.5057	-0.006	0.5755	2.0955
Poland	POL	61600026	61600465	1	0.2806	0.1489	0.4173	-0.5108	-0.6806	-0.7433	-1.3019	0.3158
Poland	POL	61600026	61600387	1	-0.6931	-0.59	-1.1926	-0.2074	-0.8547	-1.6678	-0.8686	-0.976
Poland	POL	61600026	61600920	1	-0.4382	-0.4203	-0.3802	-0.7359	-0.7796	-1.6678	-0.176	-0.5005
Poland	POL	61600026	61600089	1	-0.7727	-0.0862	0.0226	0.512	-0.4299	-1.6678	-0.6852	0.1216
Poland	POL	61600026	61603688	0	-0.2807	-0.6616	-0.5034	-0.7797	0.2701	-1.6678	0.0215	-0.1563
Poland	POL	61600026	61600211	0	-0.8088	0.1245	0.0226	-0.1404	0.0296	0.0124	0.5755	-1.1252
Poland	POL	61600026	61601313	0	0.2846	0.9526	1.9359	0.921	1.5843	0.8155	2.4277	2.0955
Poland	POL	61600026	61602697	0	-1.5372	-0.847	-0.4728	0.687	-0.5242	-0.443	-0.176	-1.2412
Poland	POL	61600026	61603215	0	-1.3239	-0.9245	0.0226		0.685		0.5755	0.1216
Poland	POL	61600026	61605143	0	-0.1489	-1.4505	0.0226	-1.3001	-0.5135	-1.6678	-0.0553	1.2147
Poland	POL	61600026	61604384	0	-0.9244	-1.2755	-0.954	0.3646	-0.7936	0.4394	-0.2852	-1.0296
Poland	POL	61600026	61600140	0	0.4322	0.7211	1.9359	0.8076	0.5418	1.0783	1.3617	2.0955
Poland	POL	61600026	61601825	0	-0.488	-0.2662	1.0433	0.3943	0.5863	0.5359	1.656	0.149
Poland	POL	61600026	61600775	0	0.3065	0.5289	0.2753	1.1697	1.3377	-1.6678	0.694	0.1216
Poland	POL	61600026	61602528	0	-1.078	0.5976	1.9359	1.2836	0.4119	-1.6678	0.5755	0.1216
Poland	POL	61600026	61600852	0	-1.0565	0.2773	1.9359	3.6039	1.2914	-0.5309	2.4277	0.1216
Poland	POL	61600026	61600667	0	-0.8202	-0.1058	-0.7638	-0.0068	-0.2219	-0.0949	-0.3912	-0.4607
Poland	POL	61600026	61603824	0	-0.0112	-0.2662	0.0226	0.7113	1.3407	-1.6678	0.5755	0.1216
Poland	POL	61600027	61600086	1	-0.1494	-0.0088	-0.1587	-0.6342	0.2157	-0.1537	0.3482	0.1216
Poland	POL	61600027	61604360	1	-1.1672	-0.59	-0.7902	1.2633	0.3309	0.9505	0.075	-0.2726
Poland	POL	61600027	61602770	1	-0.2318	-0.4343	-1.3577	-0.398	0.2683	-1.6678	-1.5848	-0.3856
Poland	POL	61600027	61602454	1	0.5123	0.3289	0.0226	-0.8199	-0.1667	-0.7433	-1.1908	0.6314
Poland	POL	61600027	61604080	1	-0.47	-0.3276	-0.7566	-1.7857	-0.419	-0.4708	-0.6852	0.4504
Poland	POL	61600027	61602710	1	-0.8366	-0.6289	0.0226	0.1262	-0.1139	-0.0184	0.0256	-0.4607
Poland	POL	61600027	61602880	1	-1.0436	-0.0862	0.0226	1.2836	0.7002	1.6642	0.5755	0.1216
Poland	POL	61600027	61605130	1	0.8959	-0.4203	0.3461	0.0767	0.2754	0.3747	0.0256	-0.2503
Poland	POL	61600027	61602289	1	-1.5459	-1.5835	-1.64	0.115	0.1464	-0.1372	-1.2106	-1.5197
Poland	POL	61600027	61601953	1	-0.8542	0.4659	0.4173	0.8537	0.3604	0.7661	-0.3876	0.1152
Poland	POL	61600027	61605298	0	-0.9071	-1.3279	-0.8459	-0.1443	0.2865	1.3301	-2.1355	-0.3856
Poland	POL	61600027	61600215	0	0.695	-0.59	-0.3802	-0.3268	-0.463	-1.4875	-0.4948	-0.5475
Poland	POL	61600027	61603771	0	-1.0857	-0.5743	-0.5034	-0.4078	0.3404	-1.6678	-0.6852	-0.4607
Poland	POL	61600027	61601121	0	-0.634	-1.9613	-1.5748	-0.5167	-0.6241	0.3244	-0.6027	-1.044
Poland	POL	61600027	61600446	0	-0.8773	-0.59	-0.4728	0.2332	0.6505	-0.3646	-0.3763	-0.7108
Poland	POL	61600027	61603563	0	-1.284	-0.0862	0.0226	1.2836	0.7259	1.5721	0.5755	0.1216
Poland	POL	61600027	61601124	0	0.1183	-0.817	-0.2737	0.533	-0.2301	1.1038	0.5755	-0.6843
Poland	POL	61600027	61600813	0	-1.2015	-0.4314	1.4967	1.0261	0.8183	0.7773	0.1922	1.2147
Poland	POL	61600027	61602322	0	-0.6283	-0.3531	0.8116	-0.2289	0.0285	-1.6678	0.5755	0.1216
Poland	POL	61600027	61600163	0	-0.6739	-0.0862	0.0226	0.5862	0.2065	-1.6678	0.5755	-0.1563
Poland	POL	61600027	61603616	0	-0.5773	-1.4704	-0.7429	0.6886	-3.7095	1.2311	-0.0616	-0.4749
Poland	POL	61600027	61604711	0	0.1597	-0.0862	-1.1926	0.9608	0.6021	0.9865	0.1648	-0.4607
Poland	POL	61600027	61600831	0	0.7668	-0.0862	0.0226	1.0521	-0.0408	0.4394	0.5755	0.1216
Poland	POL	61600027	61601767	0	-1.4442	-0.0862	0.0226	1.5267	1.6712	1.6674	1.2798	0.8136
Poland	POL	61600027	61604462	0	-0.7753	-0.0862	0.0226	0.1005	0.2439	0.4153	0.5755	0.1216
Poland	POL	61600027	61601860	0	-1.0546	0.5427	1.9359	1.1503	0.8712	-0.2306	0	2.0955
Poland	POL	61600027	61605265	0	-1.1811	-1.0212	-0.1587	-0.2811	-0.0975	0.0667	-0.5832	-0.8947
Poland	POL	61600027	61604231	0	-0.5253	0.7825	-0.3802	0.9811	0.3405	0.5657	-0.0857	0.1216
Poland	POL	61600027	61602611	0	-0.2385	-0.4314	1.1381	0.0448	0.5498	-1.5939	0.075	-0.222
Poland	POL	61600027	61600591	0	-1.2266	0.1997	0.4173	-0.2914	-0.476	-0.2708	0.0215	0.1959
Poland	POL	61600027	61600520	0	-0.1437	-0.4314	-0.227	1.2836	0.167	1.5721	0.5755	0.1216
Poland	POL	61600027	61602490	0	-0.3791	-1.1019	0.0226	-0.6888	0.217	-1.6678	0.5755	0.1216
Poland	POL	61600028	61604287	1	0.5572	-2.1648	-1.2193	0.0522	1.2873	0.7702	-1.0844	0.2224
Poland	POL	61600028	61604205	1	1.1351	-0.9785	-0.8627	-0.0383	-0.8477	-0.1237	-0.0987	-1.1252
Poland	POL	61600028	61600766	1	-0.0979	0.4033	-0.7566	-1.3102	-0.4728	-0.4612	-0.2673	0.2286
Poland	POL	61600028	61601475	1	-0.1312	0.3875	0.8038	0.057	-0.3451	-4.00E-04	-1.0571	-0.5093
Poland	POL	61600028	61601366	1	1.235	-1.215	-0.8219	0.1934	-0.9206	-0.8849	-0.5974	-0.1563
Poland	POL	61600028	61600432	1	0.2322	1.1493	-0.0951	0.5146	0.4949	0.6209	-0.8657	0.557
Poland	POL	61600028	61601616	1	0.1025	-0.3486	0.4173	-1.6821	-0.5801	-1.6678	-0.6852	-0.4784
Poland	POL	61600028	61604412	1	0.7405	-0.5169	0.8038	0.2993	0.141	-0.0064	-0.7899	1.4234
Poland	POL	61600028	61600631	0	1.2843	1.127	1.2899	-0.0677	0.315	-1.6678	0.1693	0.9444
Poland	POL	61600028	61604180	0	1.2837	0.8655	1.1657	-0.2712	0.1919	-0.3164	0.3473	1.0448
Poland	POL	61600028	61603577	0	0.5344	-0.0827	0.0226	0.9171	0.596	0.5077	0.5755	0.1216
Poland	POL	61600028	61605436	0	1.197	0.2621	0.586	0.3846	0.3404	-0.0737	0.1693	1.0177
Poland	POL	61600028	61604291	0	0.4858	1.7162	0.4173	0.0109	1.484	0.1483	1.2262	0.9444
Poland	POL	61600028	61601694	0	1.4419	-0.989	0.0226	0.4151	-0.6734	-0.4663	0.5755	0.1216
Poland	POL	61600028	61601309	0	0.3212	-0.1714	1.9359	0.6058	-0.2885	-1.6291	-0.4318	1.1013
Poland	POL	61600028	61601768	0	0.7477	0.2607	1.9359	7.00E-04	0.4325	0.4778	1.3428	2.0955
Poland	POL	61600028	61604732	0	0.897	-0.891	-0.227	0.7113	-0.6428	0.4394	0.0256	-0.4607
Poland	POL	61600028	61603044	0	0.8014	2.6352	0.3416	0.6304	0.3324	0.6199	0.8038	0.9444
Poland	POL	61600028	61601231	0	1.0759	0.792	1.4967	-0.2835	0.0657	-0.0184	1.2262	1.2841
Poland	POL	61600028	61605134	0	-0.7803	-0.59	-0.5034	-0.169	-0.3284	-0.153	-0.0823	-0.1563
Poland	POL	61600028	61603318	0	0.9569	-0.2662	0.0226	0.5993	-0.3079	1.0062	0.5755	0.1216
Poland	POL	61600028	61603676	0	0.064
Poland	POL	61600029	61601316	0	-1.008	-1.2115	-1.0003	0.2993	-0.511	0.5422	-0.1566	-0.606
Poland	POL	61600029	61605205	0	-0.6302	-1.855	-0.6843			0.2638	-0.6007	-2.5027
Poland	POL	61600029	61602236	1	-0.3537	0.3178	0.8038	-0.1092	0.819	0.2069	0.5755	0.4504
Poland	POL	61600029	61602089	1	0.7265	-0.0862	-1.1926	0.8837		0.5153	0.5755	0.1216
Poland	POL	61600029	61600991	1	-0.7078	-0.0862	0.0226	0.7297	-0.2496	1.5721	0.5755	0.1216
Poland	POL	61600029	61602378	1	0.3614	-0.7221	-0.4806	0.2164	-0.08	-0.2931	-0.1972	-0.7108
Poland	POL	61600029	61600081	1	0.295	-0.0029	0.0226	0.5412	0.2079	0.2146	-0.1021	-0.2503
Poland	POL	61600029	61603548	1	-0.4857	0.0591	-0.8693	0.8059	0.5164	1.8554	0.8825	-1.3639
Poland	POL	61600029	61600827	1	-0.5186	-1.3452	-1.1926	0.7113	0.8779	1.0062	-2.1355	-2.5027
Poland	POL	61600029	61605118	1	-1.1514	0.2859	0.0226	0.2125	-0.678	0.3923	1.2568	-0.959
Poland	POL	61600029	61601034	1	-1.4018	-0.1167	-0.6097	-0.1834	-0.7563	-1.6678	-1.054	0.3216
Poland	POL	61600029	61603632	1	0.211	1.3939	0.3461	0.539	-0.119	-0.2979	-0.4771	0.6314
Poland	POL	61600029	61601559	1	-1.2191	-0.9752	-0.7638	-0.6579	-0.8323	-0.2766	0.1693	-1.2087
Poland	POL	61600029	61604167	1	0.7876	1.3403	-0.3802	-0.094	-0.7861	-1.6678	2.4277	-0.4607
Poland	POL	61600029	61603800	1	-0.9902	-0.0862	0.0226	0.5724	1.6966	-1.6678	0.5755	0.1216
Poland	POL	61600029	61600471	1	-0.9469	-0.0862	-0.7638	1.3694	0.481	1.0601	0.0256	-0.4784
Poland	POL	61600029	61603819	1	-1.2077	-1.3452	-0.0758	0.5135	0.6263	3.6292	0.1305	0.004
Poland	POL	61600029	61604482	1	-0.8812	0.4991	-0.1587	-0.0681	0.1377	-0.2507	-0.1727	-0.4826
Poland	POL	61600029	61602042	1	-0.0936	-0.0862	-0.6843	0.2034	-0.0696	0.7317	-0.1727	-0.4607
Poland	POL	61600029	61600442	0	-0.4812	-1.1458	-0.5836	0.7049	0.4139	1.18	1.2075	-1.0101
Poland	POL	61600029	61600704	0	-1.6472	-0.2662	-0.9607	-0.4464	0.0699	-1.6678	-0.1727	-0.5711
Poland	POL	61600029	61603126	0	0.2709	0.9526	1.9359	1.0881	2.3291	1.5342	2.4277	1.515
Poland	POL	61600029	61600851	0	-0.9378	-0.2662	0.0226	0.1749	0.2314	-0.0205	0.5755	0.1216
Poland	POL	61600029	61602126	0	-0.6858	-1.6009	1.1381	0.2599	-0.8376	0.7128	-0.1566	0.1554
Poland	POL	61600029	61600118	0	1.331	-1.2439	-1.1861	-0.1968	0.0347	0.9427	-0.5832	0.0941
Poland	POL	61600029	61603184	0	-1.5616	-0.0862	0.0226	0.0401	0.5009	0.8579	0.5755	0.1216
Poland	POL	61600029	61605204	0	-0.5044	-0.6385	-1.1926	1.2784	0.9091	-0.3801		-0.945
Poland	POL	61600029	61605064	0	-0.7631	0.2032	1.4967	0.3191	1.6197	0.6337	1.5037	2.0955
Poland	POL	61600029	61601430	0	-0.2401	0.3464	0.8801	-0.361	-0.4475	-1.6678	0.1648	2.0955
Poland	POL	61600029	61604512	0	-0.6854	-0.0862	0.0226	0.7113		1.0436	0.5755	0.1216
Poland	POL	61600029	61603213	0	-1.4784	-0.072	0.0226	0.9286	0.3104	0.3381	0.5755	-0.2503
Poland	POL	61600030	61604999	1	-0.8941	-0.0862	0.0226	0.1504	0.1508	0.5174	0.3482	-0.2503
Poland	POL	61600031	61603579	1	-1.3048	-0.7221	-0.5907	-0.5473	-1.2225	-1.6678	-0.216	-0.5475
Poland	POL	61600031	61605237	1	-0.5186	-0.7353	-1.6877	-0.6441	-1.0436	-0.5309	-0.8392	-1.7277
Poland	POL	61600031	61602966	1	-0.968	-0.0862	0.0226	1.2245	2.1631	0.7264	-0.0992	0.1216
Poland	POL	61600031	61605246	1	-0.8885	-0.1106	0.0226	0.0831	0.1604	-0.4694	-0.5974	0.1216
Poland	POL	61600031	61600094	1	-0.9817	0.5344	-1.1075	0.4497	0.0767	-0.3164	-1.5848	-1.3017
Poland	POL	61600031	61600235	1	-1.2118	-0.8357	-0.3802	0.1802	-0.2419	-0.2679	-0.2668	-0.5093
Poland	POL	61600031	61604043	1	-0.796	-0.7199	-0.4806	0.2072	-1.5103	-0.8849	-0.3907	-1.113
Poland	POL	61600031	61600409	1
Poland	POL	61600031	61603224	1	-1.0856	-0.0862	0.0226	-0.4983	-0.2933	-0.5193	-0.6852	0.1216
Poland	POL	61600031	61604152	1	-0.8344	-0.59	0.0226	1.2628	-0.7107	0.2575	-2.1355	-0.4607
Poland	POL	61600031	61602820	1	-1.2462	0.0666	0.0226	0.3559	-0.595	-0.2507	0.775	-0.222
Poland	POL	61600031	61600736	1	-1.1229	-0.5717	-1.0539	0.1216	-0.3514	-0.9292	-1.166	-1.0454
Poland	POL	61600031	61600386	1	-1.2217	0.7763	0.0226	-0.0538	-0.4398	-0.2979	-0.8686	-0.2503
Poland	POL	61600031	61601786	1	-0.964	-0.2479	-1.5179	0.0974	-0.9102	0.5403	-0.1026	-0.5251
Poland	POL	61600031	61600484	1	-1.3437	-0.8802	-1.1926	0.1053	-1.0061	0.414	-0.6852	-0.9943
Poland	POL	61600031	61602008	0	-1.7491	-0.1599	-0.8627	-0.239	-0.4034	-1.6678	-1.305	-1.5767
Poland	POL	61600031	61603887	0	-0.9357	-0.1074	0.1386	0.4268	1.1151	0.6019	2.4277	0.4504
Poland	POL	61600031	61603342	0	-1.6856	0.0666	0.0226	1.2836	0.8779	0.6792	0.5755	0.1216
Poland	POL	61600031	61602818	0	-1.3319	-1.2532	-2.1689	-0.4224	0.06	0.4653	-1.7719	-2.0641
Poland	POL	61600031	61600550	0	-1.6847	-0.4699	-0.227	0.4761	-0.1095	-1.6678	0.3482	0.1216
Poland	POL	61600031	61602585	0	-0.3569	1.2103	1.9359	0.7113	1.8556	1.2985	2.4277	2.0955
Poland	POL	61600031	61601715	0	-1.0072	-1.0658	0.0226	0.1053	-0.8589	-0.0465	-0.0987	-0.2503
Poland	POL	61600031	61605385	0	-0.5907	-1.2252	-1.3626	0.6641	-1.4729	0.3779	0.9628	-1.5334
Poland	POL	61600031	61600758	0	-0.2488	-0.5906	0.8038	0.4901	0.2345	-0.2708	0.3482	0.4504
Poland	POL	61600031	61603747	0	-1.0492	-0.0862	1.9359	0.3764	-0.1791	-0.2972	2.4277	0.3899
Poland	POL	61600031	61600030	0	-0.1093	-0.8893	0.0226	0.4221	0.1917	-0.0026	0.5722	0.1216
Poland	POL	61600031	61601645	0	-1.3737	1.7671	1.9359	3.5541	4.848	1.5721	-0.3733	0.0388
Poland	POL	61600031	61600848	0	0.2718	-0.9443	0.0226	0.8485	0.9456	-1.6678	0.5755	-0.2726
Poland	POL	61600031	61602408	0	-1.3134	-1.1429	0.0226	0.7113	-0.0408	1.0062	0.5755	0.1216
Poland	POL	61600031	61601635	0	-1.2088	-0.4314	0.0226	-0.3113	0.2008	-0.3551	0.5755	0.1216
Poland	POL	61600031	61603115	0	1.0001	1.7162	0.8348	-0.1257	1.146	-0.5309	-0.176	0.6314
Poland	POL	61600031	61605227	0	-0.9644	-0.2479	-0.9285	0.4165	-0.2511	-1.6678	0.0693	-0.4607
Poland	POL	61600031	61603317	0	0.3779	-0.4568	-1.1729	0.7483	-0.1578	0.8308	-0.2821	-1.0071
Poland	POL	61600032	61601217	1	-1.3323	1.1576	0.0226	1.3106	-0.3578	1.3252	0.9911	0.9444
Poland	POL	61600032	61605402	1	-0.7043	-0.2479	-0.8627	0.4246	0.9926	0.1112	0.5755	-0.1563
Poland	POL	61600032	61604513	1	-1.0445	1.153	-1.682	0.2254	0.1292	-1.5939	-1.4013	-0.4377
Poland	POL	61600032	61601427	1	-0.8464	0.802	0.5833	0.6435	0.0614	0.1291	-0.3907	1.1232
Poland	POL	61600032	61605281	1	-0.029	-0.8357	-0.6116	-1.0916	-0.3594	-0.1354	-0.3907	-1.0788
Poland	POL	61600032	61604264	1	-1.3015	-1.9174		0.4952	-0.285	1.2073
Poland	POL	61600032	61604889	1	0.7451	0.9637	0.586	-0.0618	-0.4923	-1.6678	0.1693	0.4994
Poland	POL	61600032	61603402	1	-1.1238	-0.4136	0.0226	-1.4373	0.6146	-1.6678	-2.1355	0.1216
Poland	POL	61600032	61600332	1	0.4093	-0.0862	-0.9607	0.5262	-0.3397	-0.4694	-0.176	-0.5912
Poland	POL	61600032	61602551	1		-0.7815	-0.7249	0.1053	-0.9291	0.4394	-0.2004	-0.7507
Poland	POL	61600032	61603531	1	0.7853	-1.5419	1.013	-0.2883	0.0963	0.4877	2.4277	2.0955
Poland	POL	61600032	61602941	1	-0.2517	-0.7737	-0.3802	-0.114	0.1905	-1.6678	-0.5832	0.1216
Poland	POL	61600032	61605055	1	-1.0747	-0.2479	1.9359	3.6039	1.2744	2.8994	2.4277	2.0955
Poland	POL	61600032	61602344	1	-0.4985	-0.2662	-0.5034	0.2711	-0.2684	0.0749	0.5755	-0.1563
Poland	POL	61600032	61604321	1	0.2383	-0.5093	1.036	0.881	0.5872	0.738	-0.1722	0.1216
Poland	POL	61600032	61602177	1	-0.9716	-0.7136	0.0226	1.6362	1.7012	0.3537	0.5755	0.1216
Poland	POL	61600032	61601025	1	-1.9306	-1.3452	0.3461	0.3542	-0.2222	0.7566	-1.0839	-2.5027
Poland	POL	61600032	61603352	1	0.0303	-0.59	-0.691	-2.6893	-0.6885	-1.6678	-0.6852	-0.7496
Poland	POL	61600032	61602910	1	-0.631	-0.6369	0.0226	-2.6893	-0.7852	-1.6678	0.5755	-0.959
Poland	POL	61600032	61603395	0	-0.8299	0.1544	0.0226	-0.2849	-0.2026	-0.3355	0.0256	0.1216
Poland	POL	61600032	61604958	0	-1.8247	-0.7815	-1.1926	-2.6893	-1.265	-1.6678	-0.6852	-1.1252
Poland	POL	61600032	61601761	0	0.3747	1.153	1.9359	1.178	1.7796	0.3885	0.7826	2.0955
Poland	POL	61600032	61601262	0	-0.8878
Poland	POL	61600032	61601865	0	-1.1887				0.3694	0.0147		0.1216
Poland	POL	61600032	61600454	0	-0.2821	-0.0862	0.5347	1.569	2.1373	1.0304	1.3918	1.3566
Poland	POL	61600032	61602211	0	0.1526	0.2718	0.0226	0.3149	1.3968	0.0589	0.1693	-0.1563
Poland	POL	61600032	61601993	0	-1.2954	-0.4314	-0.4806	0.1053	-0.0557	-0.5058	0.075	-1.1252
Poland	POL	61600034	61602169	0	-0.7564	-0.4314	0.0226	0.3603	0.8779	-0.0625	0.5755	0.1216
Poland	POL	61600034	61603055	1	-0.4344	-0.4343	-0.1587	0.3388	-0.031	-1.6678	0.0256	-0.2778
Poland	POL	61600034	61601595	1	-1.0333	-0.3631	1.1657	0.9887	0.9926	0.4001	-0.6852	-0.0274
Poland	POL	61600034	61603331	1	0.589	0.0666	1.2899	0.1061	1.007	-1.6678	0.8038	2.0955
Poland	POL	61600034	61605120	1	-1.4981	-1.5863	-0.691	-0.6326	-1.1049	-0.0475	-1.4214	-0.8076
Poland	POL	61600034	61602860	1	0.4446	0.5177	0.1386	1.0356	0.6817	-0.4523	0.9542	-0.4607
Poland	POL	61600034	61604845	1	0.1412	-1.6559	-0.691	-0.6235	-1.1948	-0.2436	-1.5588	-0.6959
Poland	POL	61600034	61604575	1	-0.0863	0.2032	-0.4806	0.0033	0.8814	-0.1443	-0.1727	-0.2503
Poland	POL	61600034	61604134	0	-1.0591	0.1997	0.4173	-1.3089	-0.065	-1.6678	-0.0585	-0.4607
Poland	POL	61600034	61604676	0	-0.438	-0.2479	0.0226	0.1611	0.3054	-0.5569	0.1693	0.1216
Poland	POL	61600034	61601358	0	-1.0147	-0.4314	0.0226	0.7113	0.1374	-1.6678	0.9628	0.8375
Poland	POL	61600034	61602356	0	-0.7651	-0.4203	-0.4806	-0.4225	0.3149	-1.6678	0.3482	-0.2503
Poland	POL	61600034	61602569	0	0.8362	-0.8802	-0.9607	-1.4269	-0.4289	-1.6678	-0.2857	0.4504
Poland	POL	61600034	61600311	0	-1.1684	0.9454	0.4173	0.0901	0.5234	0.0792	0.8038	0.5553
Poland	POL	61600034	61603474	0	0.0189	0.5606	1.9359	0.1405	-0.2767	-1.6678	0.5755	2.0955
Poland	POL	61600034	61603675	0	-0.0639	-0.8357	0.0226	-0.7813	-0.0437	-0.153	0.1693	0.1216
Poland	POL	61600034	61601009	0	0.3713	0.0722	0.6407	-1.1982	-0.023	-1.6678	-0.2821	0.7864
Poland	POL	61600034	61600350	0	0.2769	1.7162	0.3634	-0.689	0.1918	0.0751	0.3415	2.0955
Poland	POL	61600034	61601277	0	0.6709	-0.4314	-0.4806	-2.0365	-0.8248	-1.6678	-0.4948	-0.946
Poland	POL	61600035	61604428	0	0.3583	0.666	0.0226	0.7113	-0.0408	1.0062	0.5755	0.1216
Poland	POL	61600035	61603672	1	-1.054	0.0967	1.9359	0.2495	0.2853	0.0969	0.1693	1.3857
Poland	POL	61600035	61603913	1	0.535	-1.0688	-0.7638	-0.1672	0.1529	0.0589	-2.1355	-0.5251
Poland	POL	61600035	61604031	1	0.7319	-0.5133	-0.4728	0.5504	0.7237	0.6885	0.1324	0.1216
Poland	POL	61600035	61604670	0	1.0553	-0.2662	-1.1926	0.1259	0.572	-0.006	-0.1727	-0.5711
Poland	POL	61600035	61601527	0	-0.3533	-0.983	0.0226	0.2325	-0.3704	-0.5309	-0.5832	-0.1563
Poland	POL	61600035	61604915	0	0.6544	0.0502	1.4967	-0.0701	-0.0483	0.083	0.1648	0.1216
Poland	POL	61600035	61603451	0	0.0858	-0.7815	-0.1587	-0.4685	-0.3977	-1.6678	0.9911	0.1216
Poland	POL	61600035	61600188	0	-0.6262	1.7162	0.4173	-0.2008	0.1642	-1.6678		0.1216
Poland	POL	61600035	61602238	0	0.2107	0.3317	0.4173	0.6426	0.0794	-1.6678	2.4277	0.1216
Poland	POL	61600035	61604463	0	0.0272	0.2532	0.3461	-0.7075	0.6986	-0.2979	0.5755	0.8375
Poland	POL	61600035	61600833	0	-0.6056	1.7162	1.9359	-0.121	0.5037	-0.5309	2.4277	2.0955
Poland	POL	61600035	61605032	0	0.7415	-0.6593	-0.3802	0.0221	-0.3396	-0.6274	0.1693	0.1216
Poland	POL	61600035	61600199	0	0.7637	-0.3349	0.9726	0.5813	-0.6621	0.5473	1.3428	0.6633
Poland	POL	61600036	61600926	0	-1.2582	-0.0862	0.0226	0.7113	0.1202	1.2037	0.075	-0.222
Poland	POL	61600036	61603153	0	-0.8023	-0.0862	0.0226	3.6039	0.543	-0.531	-0.1566	-0.5475
Poland	POL	61600036	61604233	0	-1.4699	-1.3452	-1.1926	-2.6893	-0.9291	-1.6678	-0.6852	-0.7887
Poland	POL	61600036	61602979	1	-0.0723	-0.089	-0.4806	-0.7888	-0.2803	-0.5569	-0.6852	-0.1563
Poland	POL	61600036	61602190	1	-0.8907	-0.7716	-0.7902	0.1918	-1.0192	-0.2016	0.3482	0.1216
Poland	POL	61600036	61604191	1	-0.0434	0.474	0.0226	0.0529	-0.4152	-1.6678	0.0295	-0.2503
Poland	POL	61600036	61603185	1	-0.9456	-0.7221	-0.3048	-0.8237	-0.5413	-1.6678	-1.305	-1.0296
Poland	POL	61600036	61603286	1	-1.2378	1.4003	-0.5907	0.4508	0.9767	0.756	-0.5924	-0.959
Poland	POL	61600036	61604996	1	-1.1444	-0.0862	-1.3325		0.5003	-1.6678	-0.1183	-1.5002
Poland	POL	61600036	61602294	1	-0.8431	-0.7221	-1.5179	0.1171	-0.3466	0.1723	0.0221	-1.6492
Poland	POL	61600036	61600608	1	-0.7886	-0.2662	-1.4011	0.487	-0.4937	-1.6678	-0.8627	-1.1415
Poland	POL	61600036	61604258	1	-0.9378	0.0502	-0.691	-0.2779	-0.7415	-0.8849	0.3482	0.1216
Poland	POL	61600036	61605353	1	-0.9993	0.5315	1.9359	-0.019	0.1769	0.4944	0.1693	1.1286
Poland	POL	61600036	61601275	0	-1.6579	-0.5717	0.0226	0.602	0.2308	-0.0146	0.5755	0.1216
Poland	POL	61600036	61602649	0	-0.4574	-0.0862	0.0226	-0.0861	-0.1421	0.327	0.5755	0.1216
Poland	POL	61600036	61601369	0	-0.8538	0.0624	0.8348	-0.6977	0.4793	-0.2854	0.3482	0.9444
Poland	POL	61600036	61602428	0	-0.8345	-0.9269	0.27	0.059	-0.4329	0.2492	-0.5577	-0.9601
Poland	POL	61600036	61603484	0	-0.3228	-0.2662	-0.9607	-0.3692	-0.3116	0.0895	0.5755	0.1216
Poland	POL	61600036	61602700	0	2.00E-04	-0.9719		0.6919	-0.1262	0.8692	-0.3737	-1.6155
Poland	POL	61600036	61604818	0	-1.6801	-1.1379	-0.3526	-0.4311	-1.2363	-0.4931	-0.6852	-0.4607
Poland	POL	61600036	61604253	0	0.2064	-0.2741	-0.691	-0.6063	0.2375	-1.6678	-0.4805	-0.1865
Poland	POL	61600036	61600419	0	-0.259	-0.4314	-0.9607	0.1053	-1.104	-0.0927	-0.6852	-0.4607
Poland	POL	61600036	61604090	0	-0.8916	-0.9861	-1.4259	-2.6893	-1.1173	2.0032	0.5755	-0.8198
Poland	POL	61600036	61604150	0	-1.6002	-0.5847	0.4173	0.3832	-0.1316	1.1097	0.5755	-0.2503
Poland	POL	61600036	61600274	0	-0.9204	-0.59	-0.227	-0.2631	-0.2714	-1.6678	0.1693	-0.4377
Poland	POL	61600036	61604136	0	-0.9623	0.7062	1.1381	-1.5123	0.73	-1.6678	0.0405	2.0955
Poland	POL	61600036	61603943	0	-0.9733	-0.7221	-0.3802	-0.654	-0.8157	-1.6678	-0.1026	-0.5251
Poland	POL	61600036	61605001	0	-0.2253	-0.195	0.0226	-0.1832	-0.3522	-0.8849	-0.4805	-0.1563
Poland	POL	61600036	61604976	0	-1.5688	-2.9627	0.0226		2.0116		0.1693	0.1216
Poland	POL	61600036	61600059	0	-1.385	0.4121	0.9268	0.8532	0.2229	1.0485	2.304	0.7611
Poland	POL	61600036	61601752	0	-0.0089	0.7665	1.9359	3.6039	0.4119	3.6292	2.4277	2.0955
Poland	POL	61600037	61603228	1	-1.2484	-0.2479	0.0226	0.1325	0.293	0.2926	0.1693	0.1216
Poland	POL	61600037	61604465	0	-1.2966	1.7671	0.0226	0.5491	1.0319	0.7615	0.5755	0.1216
Poland	POL	61600037	61602131	1	-0.0474	-0.2662	-0.9607	0.0771	-0.7128	-1.6678	-0.2821	-0.959
Poland	POL	61600037	61600618	1	0.326	1.1493	1.2899	0.3592	1.6252	-1.6678	0.1693	2.0955
Poland	POL	61600037	61604702	1	0.484	0.792	0.8038	0.3053	0.1655	-0.0624	-0.6595	1.515
Poland	POL	61600037	61602197	1	0.6004	0.9637	1.1381	0.5813	0.2475	0.0978	-0.5945	0.1216
Poland	POL	61600037	61600466	1	-1.3143	-0.4005	-0.227	-0.1553	0.6072	0.4245	-0.6595	-0.222
Poland	POL	61600037	61600607	1	-1.1596	-0.5858	-0.8356	-1.1401	-0.6984	-0.8849	-0.787	1.2147
Poland	POL	61600037	61601877	1	0.1018	-0.1827	-0.5544	0.2852	-0.2239	-0.8849	-0.6595	-0.5093
Poland	POL	61600037	61604621	1	0.8599	0.7763	1.9359	-0.5006	-0.0516	-0.5309	-0.6707	0.2546
Poland	POL	61600037	61603069	1	-0.3646	-0.8379	-0.7638	0.3892	-0.0878	-0.4464	-0.6852	-0.7496
Poland	POL	61600037	61600001	1	-0.7259	-0.7221	1.9359	0.7113	-0.0928	0.0276	2.4277	2.0955
Poland	POL	61600037	61601874	1	0.1597	0.7825	1.0108	1.1139	0.9581	0.8593	0.9628	1.515
Poland	POL	61600037	61601604	1	0.6605	-0.7375	-0.7902	0.2237	-0.8946	-0.218	-0.1972	-0.3856
Poland	POL	61600037	61604189	1	0.8639	-0.3159	0.7162	-0.6047	0.6784	-0.1211	-0.7026	1.1232
Poland	POL	61600037	61602964	1	1.0685	-1.4479	1.9359	6.00E-04	-0.4561	-0.6567	-1.305	1.1232
Poland	POL	61600037	61603313	1	-0.2831	-0.59	-0.4806	-0.4308	-1.1414	-1.6678	-0.3912	-0.4607
Poland	POL	61600037	61601097	1	0.1053	-0.4314	-0.227	0.4167	-0.0571	-1.6678	-0.7789	0.0122
Poland	POL	61600037	61600273	1	0.2053	0.6515	1.1381	0.3269	0.0612	-0.2338	-0.5974	0.5553
Poland	POL	61600037	61600007	0	-0.6326	-0.5994	0.9192	-0.6172	-0.2226	-0.2434	-0.6852	2.0955
Poland	POL	61600037	61605065	0	0.8272	-0.0764	-0.5544	0.5294	-0.0129	-0.7093	-0.2852	-0.1314
Poland	POL	61600037	61602570	0	-1.0683	-0.2479	0.5021	0.2055	0.2163	-0.0413	0.5755	1.4234
Poland	POL	61600037	61600552	0	-0.7436	1.3403	1.9359	0.2215	2.2837	-1.6678	2.0386	2.0955
Poland	POL	61600037	61603611	0	0.3174	0.7821	1.9359	0.3798	0.9238	-0.2858	1.3428	2.0955
Poland	POL	61600037	61600918	0	1.1234	0.7211	1.9359	0.6263	0.3918	0.3161	1.48	2.0955
Poland	POL	61600037	61605108	0	-1.0301	1.3697	0.7162	0.2071	0.7846	0.0596	0.0256	0.833
Poland	POL	61600037	61602001	0	-0.2445	-2.9627	1.9359	0.7113	0.961	1.0042	0.8038	2.0955
Poland	POL	61600037	61604005	0	-0.2365	-0.5994	1.1381	0.6894	-0.2084	-0.5309	0.3482	0.1216
Poland	POL	61600037	61601123	0	-0.5966	-0.2479	-2.2485	0.5688	0.283	0.1431	1.0854	0.1216
Poland	POL	61600037	61603878	0	1.0503	-1.5111	-0.9018	0.4066	-0.5664	-7.00E-04	-0.454	-1.9916
Poland	POL	61600037	61604740	0	-1.3435	0.8079	0.9726	-0.4388	0.3533	-0.0026	2.4277	2.0955
Poland	POL	61600037	61603188	0	-0.2057	-1.7245	-0.227	-0.3849	-0.0408	1.1487	0.3839	-0.946
Poland	POL	61600037	61604987	0	-0.6745	0.2807	0.0226	0.0695	0.1832	-0.1211	0.3482	0.9888
Poland	POL	61600037	61603361	0	0.1573	-0.6198	-0.1587	-1.1982	-0.0769	-0.7433	-0.8012	0.346
Poland	POL	61600037	61602636	0	0.0375	-0.7221	-0.5544	-0.1931	-0.2196	-0.8849	0.5755	-0.6959
Poland	POL	61600038	61604402	1	0.2023	-0.59	-0.691	-0.9369	-0.2488	-0.8849	-0.4948	-0.4607
Poland	POL	61600038	61603584	1	0.2627	-0.7199	0.0226	0.8025	0.1925	0.9178	0.0221	0.1216
Poland	POL	61600038	61602096	1	-0.9272	-0.4314	-0.5907	0.016	-0.542	-0.5309	-0.2821	-0.4607
Poland	POL	61600038	61601077	1	1.282	-0.59	0.0226	-0.0597	-0.3356	0.0541	-0.4948	-0.2503
Poland	POL	61600038	61605430	1	0.7385	-0.7221	-0.691	-0.2323	-0.7634	-0.5569	-0.3876	-0.9111
Poland	POL	61600038	61600784	1	0.4388	-0.59	-0.5034	-0.2864	-0.5014	0.0559	-0.2128	-0.2503
Poland	POL	61600038	61604858	1	-0.1011	-0.0088	-0.9874	-0.4772	-0.8681	-0.2854	-0.3876	-0.7108
Poland	POL	61600038	61604227	1	1.1568	-1.308	-0.227	0.1053	-3.7095	0.1385	0.5755	0.1216
Poland	POL	61600038	61602459	1	-0.8247	-0.7243	-0.6315	0.2349	-0.3665	0.1786	-0.8012	-0.2503
Poland	POL	61600038	61604681	1	-1.3668	-0.3486	-0.3048	-0.0077	-0.3822	-0.7847	-0.3733	0.3216
Poland	POL	61600038	61601671	1	0.0774	-0.4203	0.4173	-0.2951	-0.0583	-0.0922	-0.4948	-0.1563
Poland	POL	61600038	61604491	1	0.228	0.3837	1.036	0.1112	-0.2951	0.1301	-0.6852	0.1216
Poland	POL	61600038	61604549	1	-0.4876	-0.1621	-0.992	0.53	0.1179	0.2382	0.1693	0.1216
Poland	POL	61600038	61602307	1	0.3713	2.6352	0.0226	1.1152	-0.2783	1.2335	0.1701	-1.7277
Poland	POL	61600038	61604178	1	0.2447	-0.1759	-0.4396	0.6912	0.1873	-1.6678	-0.1972	-0.1865
Poland	POL	61600038	61600661	1	-0.7125	0.666	1.1381	-0.2281	-0.025	0.7337	0.3482	0.4777
Poland	POL	61600038	61605390	1	-0.3965	-0.1827	0.4173	0.4955	0.1372	0.1968	-0.8012	-0.1563
Poland	POL	61600038	61604038	1	-1.0957	-0.5743	-0.5034	0.1906	-0.338	-0.5309	0.1693	-0.1865
Poland	POL	61600038	61605275	1	-0.9041	-0.4203	-1.4011	0.0895	-0.1471	-0.5309	-2.1355	-2.5027
Poland	POL	61600038	61604539	0	-0.2523	0.3803	1.1657	-0.3198	-0.0361	-0.2607	1.2498	1.515
Poland	POL	61600038	61603785	0	-0.2568	0.1221	0.4173	0.2162	1.0878	0.4315	0.1922	-0.222
Poland	POL	61600038	61604650	0	-0.4484	-0.4518	0.0226	0.1094	-0.1226	0.1001	0.5755	0.1216
Poland	POL	61600038	61602952	0	0.543	0.9275	1.9359	-0.3374	0.6613	-0.2942	0.7803	2.0955
Poland	POL	61600038	61605374	0	0.0369	-0.0862	0.8348	-2.6893	0.7348	0.4394	-0.4771	-0.1563
Poland	POL	61600038	61603246	0	-0.8048	-0.7221	0.0226	0.878	0.193	1.1326	-0.1566	-0.7108
Poland	POL	61600038	61605066	0	0.6804	-0.0862	-0.5836	0.2797	0.3124	0.6044	0.5755	0.1216
Poland	POL	61600038	61600869	0	0.149	-0.948	-1.9313	-0.8558	-1.64	-0.1237	-2.1355	-2.5027
Poland	POL	61600038	61605127	0	-0.7789	-0.0994	1.0108	0.1561	0.2822	-1.6678	-2.1355	2.0955
Poland	POL	61600038	61601653	0	-0.3788	-0.7255	-0.227	0.5729	-0.4475	0.6553	0.0447	-0.4377
Poland	POL	61600038	61600700	0	-1.1459	-0.4203	0.0226	0.1053	0.1739	1.0062	0.5755	2.0955
Poland	POL	61600038	61604667	0	-0.6344	0.468	0.7739	1.8881	0.399	0.9228	2.4277	-2.5027
Poland	POL	61600038	61602256	0	0.042	-0.0862	0.0226	1.2836	0.6223	0.9411	0.1693	0.1216
Poland	POL	61600038	61602907	0	-0.5394	-0.59	-0.691	0.1053	-0.859	0.1666	0.1693	-0.5475
Poland	POL	61600038	61601497	0	0.4251	0.3875	1.1381	0.358	0.7613	1.0333	1.4995	0.1216
Poland	POL	61600038	61603425	0	0.1828	-0.4314	-0.227	-0.2406	0.0362	-0.1741	0.1693	-0.4607
Poland	POL	61600039	61602898	0	-1.2804	-0.0862	0.0226	0.7113	1.5238	-1.6678	0.5755	0.1216
Poland	POL	61600039	61601452	1	-0.7158	-0.2662	-0.9607	0.7127	0.1809	0.2204	-0.2852	-0.2726
Poland	POL	61600039	61604069	1	-1.0616	-0.7199	-0.227	1.1541	1.1645	0.0818	0.775	0.388
Poland	POL	61600039	61602325	1	1.1134	-0.7319	0.5462	0.7485	-0.3731	0.0895	-0.3882	-0.8198
Poland	POL	61600039	61602303	1	-0.6456	-0.256	0.8348	0.1841	-0.3405	0.0474	-0.6852	0.1216
Poland	POL	61600039	61605356	1	-0.4248	0.1852	0.1386	0.3873	0.1625	0.48	-0.2128	-0.5475
Poland	POL	61600039	61604756	1	-0.4263	-1.0756	-0.7638	0.1571	-0.5334	0.1252	-0.5974	-0.2503
Poland	POL	61600039	61600849	1	-0.1007	-0.0862	-0.7902	0.4945	-0.0358	-0.4318	0.0447	-0.4607
Poland	POL	61600039	61602995	1	-1.54	0.3326	-0.3802	0.439	1.2635	0.6431	-0.1727	0.1216
Poland	POL	61600039	61604327	1	-1.1471	-0.2479	-0.3802	0.1601	-1.1826	-0.3286	0.3482	0.1216
Poland	POL	61600039	61601474	1	-1.5333	-0.1106	-0.3802	0.2454	-0.383	0.0872	-0.216	0.1216
Poland	POL	61600039	61604532	1	-0.9129	-0.5717	0.0226	1.0701	0.4496	0.6186	1.3656	0.4777
Poland	POL	61600039	61605188	1	-0.6866	-0.0764	0.0226	0.6131	0.2207	-0.0468	-0.2821	0.1216
Poland	POL	61600039	61605409	1	-1.2583	-0.2479		3.6039	4.8357	3.6292	0.5755	0.1216
Poland	POL	61600039	61604985	1	-1.0313	-0.2479	-0.3802	0.0014	1.3406	0.5336	0.5755	-0.2503
Poland	POL	61600039	61600924	1	0.1194	-0.2662	0.0226	0.6717	0.6453	0.3072	-0.0823	0.1216
Poland	POL	61600039	61603708	1	-0.956	0.134	0.0226	-0.1741	-0.6141	-1.6678	-0.5974	0.1216
Poland	POL	61600039	61600379	0	-1.0276	-0.4343	0.0226	0.058	-0.1927	-1.6678	-0.4948	0.1216
Poland	POL	61600039	61600043	0	-0.4785	0.0568	1.9359	0.6639	1.5422	0.9889	2.4277	2.0955
Poland	POL	61600039	61600196	0	-0.7482	1.4003	1.2899	0.689	0.7454	0.5752	1.2027	0.7099
Poland	POL	61600039	61602866	0	-0.8492	-0.2662	0.0226	0.4442	0.3566	0.3785	0.5755	0.1216
Poland	POL	61600039	61603495	0	-0.6372	1.1576	1.4967	1.2836	2.339	0.0596	2.4277	2.0955
Poland	POL	61600039	61600012	0	0.4253	-0.4314	0.0226	1.2836	0.412	-1.6678	0.5755	0.1216
Poland	POL	61600039	61603862	0	-0.8872	1.1352	0.7162	-1.0129	0.286	-1.4875	1.3656	0.8136
Poland	POL	61600039	61602405	0	-0.7595	-0.4203	-0.7902	0.389	-0.3689	0.219	-0.3882	-0.6073
Poland	POL	61600039	61603163	0	-0.1707	-0.2479	0.0226	0.9779	0.9679	0.9394	0.8038	-0.5912
Poland	POL	61600039	61601451	0	-0.2392	2.6352	0.9192	0.1394	-0.0893	-0.5639	0.9194	0.6663
Poland	POL	61600039	61600264	0	-0.2848	0.663	0.5833	0.1188	0.819	0.5607	-0.2673	0.1216
Poland	POL	61600039	61602577	0	-1.5175	-1.1791	-0.7765	0.4363	-0.346	0.6982	0.0993	-1.1405
Poland	POL	61600039	61601517	0	-1.0707	-1.3452	-1.1926	0.6943	-1.0263	-1.6678	-0.0553	-0.8028
Poland	POL	61600039	61604151	0	-0.6409	-0.0862	0.0226	3.6039	2.1109	-1.6678	0.5755	0.1216
Poland	POL	61600040	61600569	1	0.0287	-0.7611	-0.3802	0.0534	0.3514	0.04	-0.4771	0.2546
Poland	POL	61600040	61603440	1	0.6156	-0.2479	-0.9617	3.6039	0.0907	0.0683	-2.1251	-0.8385
Poland	POL	61600040	61604526	1	-1.1231	0.6724	-0.5034	0.2455	0.4671	0.7335	-0.176	-0.7887
Poland	POL	61600040	61603371	1	0.5566	-0.1663	-0.4806	0.6936	0.2566	-0.153	-0.2821	-0.2503
Poland	POL	61600040	61604825	1	-0.6196	-0.9796	-0.3802	0.2639	-0.129	0.6105	0.3482	-0.4607
Poland	POL	61600040	61601420	1	-0.2203	-2.0387	-0.9607	0.9161	0.7529	0.5073	-0.216	-0.7108
Poland	POL	61600040	61604353	1	-0.7486	-0.2662	-0.4728	0.4788	-0.031	0.9411	0.3482	-0.1563
Poland	POL	61600040	61602120	1	0.1287	-0.0973	-0.691	-0.3727	-0.4043	-0.8768	-0.4948	-0.4607
Poland	POL	61600040	61605040	1	-1.4475	-0.0088	-0.691	0.2154	0.0416	0.3189	0.075	-0.1563
Poland	POL	61600040	61603022	1	-1.1559	0.1395	0.0226	0.2429	0.317	-0.071	0.5755	0.1216
Poland	POL	61600040	61602821	1	1.1697	-0.2479	-2.664	0.1468	-0.192	-1.6678	0.5755	-0.1563
Poland	POL	61600040	61603427	1	-1.0906	0.2718	0.4173	0.5412	0.1557	1.0062	0.3482	-0.8198
Poland	POL	61600040	61601098	1	0.683	-0.2624	-0.3802	-0.2196	-0.1382	-1.2919	-1.5848	0.4777
Poland	POL	61600040	61605343	1	-0.9035	0.1395	-0.8627	1.034	0.0972	1.2421	-0.0553	-0.7496
Poland	POL	61600040	61603149	1	-0.7984	-0.4203	-0.3802	0.1056	-0.7242	-0.219	-0.216	-0.2503
Poland	POL	61600040	61603335	0	1.3056	0.7821	1.9359	-0.1017	0.6277	0.7702	2.4277	2.0955
Poland	POL	61600040	61600439	0	-0.2134	0.7821	1.036	0.4236	0.8105	0.5157	0.9863	2.0955
Poland	POL	61600040	61604077	0	0.8535	-0.8869	1.4967	-0.3158	-0.1977	-1.6678	-0.4801	0.2286
Poland	POL	61600040	61603332	0	-0.0303	-0.8429	-0.7765	0.6197	-0.449	0.7391	0.6172	-0.9111
Poland	POL	61600040	61603538	0	-1.3795	-0.4699	-0.227	0.4756	-0.5039	0.4315	0.1648
Poland	POL	61600040	61600368	0	-0.816	-0.8384	0.8116	0.2202	0.5019	-0.3551	0.8992	0.5759
Poland	POL	61600040	61604224	0	0.1003	0.528	0.4173	0.189	0.3566	0.0409	0.9246	1.1013
Poland	POL	61600040	61604979	0	2.1899	-0.9437	0.4173	0.6079	-0.0258	-0.153	-0.532	0.1216
Poland	POL	61600040	61600987	0	1.9017
Poland	POL	61600040	61604006	0	-0.482	-2.9627	1.9359	0.6005	-0.5343	3.6292	2.4277	2.0955
Poland	POL	61600040	61602375	0	-0.3324	-0.7221	0.0226	-0.9135	-0.3615	-0.3412	0.5755	0.1216
Poland	POL	61600040	61604451	0	-1.6123	0.2032	0.0226	1.5382	1.1045	0.8764	0.5755	-0.8198
Poland	POL	61600040	61604567	0	-1.3032	0.4571	0.0226	0.0767	0.4793	0.0531	-0.3763	0.1216
Poland	POL	61600040	61602716	0	0.2793	-0.0862	0.0226	1.0547	1.1742	0.1529	0.5755	-0.2503
Poland	POL	61600040	61604903	0	-0.3009	-0.7306	-1.1926	0.1654	0.7788	0.5559	0.075	-0.3297
Poland	POL	61600040	61603906	0	-0.2117	-0.2662	-0.691	0.0795	-0.3342	-0.0287	0.5755	0.1216
Poland	POL	61600040	61602016	0	-1.2523	2.6352	0.0226	0.0885	1.1355	2.6687	1.3617	0.8136
Poland	POL	61600040	61605092	0	1.639	-1.3452	-1.1926	0.7113	-0.0852	1.0062	-0.6852	-1.1252
Poland	POL	61600040	61600555	0	0.0227	0.2607	0.8038	0.5951	0.6078	0.5902	0.8038	-0.0625
Poland	POL	61600041	61601017	0	-1.048	-0.0862	0.0226	3.6039	1.6921	2.3953	0.5755	0.1216
Poland	POL	61600041	61602341	0	-1.2579	-1.7121	-1.0473	0.0393	-0.8275	0.5248	-0.5172	-1.2422
Poland	POL	61600041	61601741	1	-0.2447	-1.1056	-1.9313	-0.6219	-1.2786	-1.6678	-2.1355	-1.4637
Poland	POL	61600041	61604055	1	0.3136	-0.4203	0.0226	0.263	0.9227	-0.5842	0.5755	-0.2503
Poland	POL	61600041	61604485	1	0.0132	0.1245	-0.5544	-0.3134	-0.5073	-0.5106	-0.9936	-0.4607
Poland	POL	61600041	61603751	1	0.5083	-1.3452	-1.1926	0.1053	-0.7383	-1.6678	2.4277	-2.5027
Poland	POL	61600041	61604056	1	-0.408	0.5836	0.4173	0.3472	-0.0458	0.677	0.8107	0.7627
Poland	POL	61600041	61603074	1	0.2283	-0.3496	0.8116	0.6781	-0.9473	-1.6454	-2.1355	-0.5475
Poland	POL	61600041	61604752	1	-1.1344	-0.0862	1.4967	-0.5994	-0.2504	-1.6678	-1.2871	0.9097
Poland	POL	61600041	61604809	1	0.2566	-0.7306	-1.842	-0.7345	-0.7643	-0.9292	0.139	-0.6585
Poland	POL	61600041	61602525	1	0.2001	-0.3042	-0.6772	0.2167	0.2837	0.4622	0.5755	-1.2383
Poland	POL	61600041	61602630	1	-1.1105	0.1245	-0.1587	-0.433	-0.3921	-0.5309	0.0256	-0.6353
Poland	POL	61600041	61601713	1	0.4413	-0.59	-1.3626	0.1789	-0.2908	0.0238	-0.5656	-0.8771
Poland	POL	61600041	61602946	1	-1.0824	-0.9363	-0.829	0.107	-0.6471	-1.6454	-2.1355	-1.0101
Poland	POL	61600041	61604352	1	-0.5065	-0.4203	-0.9607	-0.0199	0.2849	-0.3646	-0.6852	-0.946
Poland	POL	61600041	61603923	1	-0.8331
Poland	POL	61600041	61600698	1	-1.21	-0.4203	0.0226	1.0739	0.2151	-0.7936	-0.6852	-1.236
Poland	POL	61600041	61603001	0	-0.7613	-0.847	0.0226	0.5705	-0.4808	-1.6678	-0.7867	0.1216
Poland	POL	61600041	61603194	0	-0.283	-1.3174	0.8801	-2.6893	-1.4549	-1.6678	-1.2695	2.0955
Poland	POL	61600041	61604542	0	1.6165	-0.0994	0.0226	-0.0572	-0.2238	0.2951	0.5755	0.1216
Poland	POL	61600041	61605254	0	-0.1669	-1.215	-0.1455	0.4212	-0.3094	0.399	-0.1886	-0.3345
Poland	POL	61600041	61603613	0	0.0888	-0.4938	1.4967	2.1214	-0.2415	2.6635	1.4793	0.5823
Poland	POL	61600041	61604713	0	-0.5499	2.6352	1.9359	3.6039	1.5546	-1.6678	2.4277	2.0955
Poland	POL	61600041	61600356	0	0.6245	0.1053	0.5563	0.9063	0.3309	1.1136	0.5215	-0.77
Poland	POL	61600041	61605426	0	-0.4046	-0.7682	1.4967	1.8865	1.0216	-0.8437	0.3542	-0.1985
Poland	POL	61600041	61600637	0	-0.26	0.802	0.9352	1.0313	0.5016	-1.6678	-2.1355	0.833
Poland	POL	61600041	61603594	0	-0.8432	-0.8428	0.586	0.265	0.3062	-1.6678	0.8382	0.1216
Poland	POL	61600042	61603714	0	0.0852	-2.2005	0.5021	0.2333	-0.5574	0.8028	1.1417	1.1232
Poland	POL	61600042	61603527	1	-1.0445	-1.0212	-1.1926	0.0476	-0.7915	0.101	-1.2871	-1.4117
Poland	POL	61600042	61600487	1	-1.7855	-0.2479	0.0226	0.1369	-0.085	-0.1653	-0.1727	-0.2503
Poland	POL	61600042	61600891	1	-0.7301	0.8046	-0.9145	0.3111	-0.3825	0.1731	0.075	-0.5574
Poland	POL	61600042	61602520	1	-1.5905	-0.0862	-0.4728	-1.1352	-1.7234	-1.6678	0.3482	-0.8198
Poland	POL	61600042	61602342	1	0.5372	-0.2662	0.0226	0.776	0.3537	0.9411	0.5755	0.1216
Poland	POL	61600042	61602999	1	-0.8219	0.4121	0.6755	0.4768	0.1998	-0.2942	0.1701	0.1216
Poland	POL	61600042	61604518	1	-0.2723	0.64	0.0226	0.3827	-0.1815	-0.568	-0.3206	1.1508
Poland	POL	61600042	61602245	1	-1.9867	0.957	0.0226	-0.168	0.6722	-1.6678	-0.0987	0.1216
Poland	POL	61600042	61602834	1	-1.1053	-0.4203	-0.9607	0.4931	-0.1659	-1.6678	0.0256	-0.4607
Poland	POL	61600042	61603501	1	-1.0847	0.6515	-0.3802	-0.2959	0.3126	-0.7946	-0.3237	0.1216
Poland	POL	61600042	61603821	1	-1.0734	0.5315	-0.3048	0.026	-0.7284	-1.6678	-0.8686	1.0383
Poland	POL	61600042	61604239	1	-0.7555	-0.1827	0.5021	0.237	-0.5195	-0.5569	0.3482	-1.4002
Poland	POL	61600042	61601818	1	0.5991	0.5746	1.9359	0.8949	0.704	0.1909	0.075	0.6314
Poland	POL	61600042	61603230	1	-1.3817	-0.2479	0.0226	0.6766	0.6125	-0.2002	-0.0987	0.1216
Poland	POL	61600042	61603452	0	-0.7518	2.6352	1.9359	3.6039	4.8357	3.6292	2.4277	2.0955
Poland	POL	61600042	61602912	0	-1.0821	-0.2662	0.0226	1.2836	0.8779	1.5721	0.5755	0.1216
Poland	POL	61600042	61600486	0	-1.3762	1.1576	1.9359	1.2836	4.8357	0.6256	2.4277	2.0955
Poland	POL	61600042	61601826	0	0.6648	1.3697	1.9359	-0.332	0.0222	-0.1971	1.4834	2.0955
Poland	POL	61600042	61605366	0	-2.2121	-1.6598	-0.92	-2.6893	-1.4071	-1.6678	-2.1355	0.7095
Poland	POL	61600042	61602690	0	-1.6527	0.7946	1.9359	0.0167	0.1665	0.5058	0.8038	1.515
Poland	POL	61600042	61604028	0	-0.6554	-0.2479	0.0226	0.6845	-0.4586	-0.2785	0.5755	0.1216
Poland	POL	61600042	61601654	0	-1.7963	-0.2662	-0.4806	0.8086	0.5713	0.3894	0.5755	-0.5912
Poland	POL	61600042	61603989	0	-0.6013	1.3697	0.8348	0.5263	0.7187	0.5774	2.4277	2.0955
Poland	POL	61600042	61603547	0	-1.3066	-0.4314	-0.5836	0.1053	-1.6053	-0.8849	0.3482	-0.7887
Poland	POL	61600042	61605446	0	-1.3549	-0.7306		-2.6893	-0.9497	-0.9321
Poland	POL	61600042	61601287	0	-1.2874	-1.3452	-1.1926	0.1053	-0.9291	0.4394	-0.1972	-0.9299
Poland	POL	61600042	61605330	0	-1.0497	1.153	1.9359	0.5866	0.2515	-0.1289	0.7198	0.9097
Poland	POL	61600043	61601780	0	-0.7678	2.6352	0.0226		1.109	1.4524	0.5755	2.0955
Poland	POL	61600043	61600272	0	-1.3904	-0.0862	-0.4806	-0.1587	-0.3053	0.2181	2.4277	0.1216
Poland	POL	61600043	61605303	0	0.8046	-0.2662	0.0226	1.2836	-0.0865	0.3308	0.7679	2.0955
Poland	POL	61600043	61600504	1	0.3912	-1.1881	-1.5179	0.1399	-0.8741	0.3808	-0.5798	-0.4607
Poland	POL	61600043	61601096	1	0.7065	0.8214	0.8116	0.4951	0.9675	0.8827	0.5755	-0.2503
Poland	POL	61600043	61601849	1	-0.4176	-0.7221	0.0226	0.3178	0.2805	-0.3646	-0.0857	-0.1563
Poland	POL	61600043	61600896	1	-1.2531	0.6636	-1.1926	0.8324	0.8495	0.9613	-0.4805	-0.7816
Poland	POL	61600043	61600460	1	-0.3946	0.5179	1.9359	0.9749	-0.1316	-0.0445	0.1701	-0.2503
Poland	POL	61600043	61603295	1	-0.9376	0.9454	0.4173	1.2479	0.1673	1.2293	-0.3876	-0.7639
Poland	POL	61600043	61602720	1	0.0271	-0.0862	0.0226	0.2365	0.4929	0.4304	0.5755	0.1216
Poland	POL	61600043	61602299	1	-1.6551	0.1371	0.0226	0.6242	0.3189	0.2563	-0.176	-0.4784
Poland	POL	61600043	61602268	1	-1.5252	0.5177	-0.5759	-0.9824	-0.7902	-0.1467	0.1693	0.0876
Poland	POL	61600043	61601508	1	-1.416	-1.4456	-2.664	0.0796	-0.7452	-1.6678	-2.1355	-0.3297
Poland	POL	61600043	61603300	1	-0.9712	-0.4456	1.2899	0.0877	-0.4627	-0.8437	0.0215	0.6905
Poland	POL	61600043	61601362	0	-1.2954	2.6352	1.9359	-0.2368	2.1992	0.9158	2.4277	2.0955
Poland	POL	61600043	61604066	0	0.2798	0.3889	1.9359	3.6039	1.0939	3.6292	1.2498	1.515
Poland	POL	61600043	61601150	0	1.7621	-0.2662	0.0226	1.2836	0.0069	0.9133	-0.1566	2.0955
Poland	POL	61600043	61604221	0	-0.0198
Poland	POL	61600043	61603229	0	0.8687	-0.9443	0.0226	1.0208	0.0845	0.1525	-0.0379	-0.222
Poland	POL	61600043	61600554	0	-0.9755	-0.5994	-0.6843	1.2836	-0.3366	1.0062	0.1922	-0.4784
Poland	POL	61600043	61600499	0	-1.4449	0.1852	-1.1926	0.1053	-0.3055	-1.6678	2.4277	1.515
Poland	POL	61600043	61605247	0	-1.1985	2.6352	1.4967	0.838	1.8344	0.9091	0.8098	2.0955
Poland	POL	61600043	61600781	0	-0.9234	0.1852	-0.3827	0.5072	1.6921	1.1142	2.4277	0.6559
Poland	POL	61600043	61602099	0	-0.5572	0.3289	0.7804	-2.6893	4.8357	-1.6678	-2.1355	-2.5027
Poland	POL	61600043	61601531	0	-0.5244	2.6352	0.8348	-0.3162	-0.1675	-0.1042	0.5409	0.1216
Poland	POL	61600043	61604279	0	-0.2566	0.5746	1.9359	0.324	0.2527	0.8009	2.4277	2.0955
Poland	POL	61600043	61602057	0	-0.2244	-0.7221	-0.227	-0.4451	-0.8965	-1.6678	0.1693	0.1216
Poland	POL	61600043	61602381	0	0.2418	-0.8264	0.1386	0.5163	0.248	-0.153	-0.176	-0.9299
Poland	POL	61600043	61600490	0	0.9754	0.4594	1.1381	-0.4481	0.7062	-0.2979	0.5755	0.7627
Poland	POL	61600043	61603189	0	0.5496	2.6352	1.9359	-0.2348	0.2994	0.5117	0.5755	0.1216
Poland	POL	61600043	61604904	0	-0.7074	-0.4314	-0.3048	0.5239	0.4335	0.4723	0.3482	-0.2726
Poland	POL	61600044	61604494	0	0.1485	-1.0025	-2.0338	1.3783	-0.2166	-0.1237	-0.1061	-2.5027
Poland	POL	61600044	61603692	1	-1.2149	-0.2662	-0.5544	0.7146	9.00E-04	-1.6678	-0.2821	0.4504
Poland	POL	61600044	61601373	1	-0.6043	-1.1755	-0.691	0.1534	-0.9833	-1.6678	-0.8686	0.1216
Poland	POL	61600044	61600963	1	-0.8825	-0.0862	0.0226	0.8707	0.2497	-0.8849	-0.6852	-0.222
Poland	POL	61600044	61603061	1	0.7308	-1.6058	-1.5438	-0.2041	-0.4476	0.7358	-0.8686	0.1216
Poland	POL	61600044	61605199	1	0.4321	0.468	0.0226	1.2595	0.7201	1.1209	0.5755	0.1216
Poland	POL	61600044	61602134	1	0.7491	0.5119	0.0226	1.4943	4.8357	0.5773	0.5755	0.4777
Poland	POL	61600044	61603834	1	-0.1202	0.2718	-0.4806	-0.0547	-0.7053	-0.1753	0.3482	-0.4607
Poland	POL	61600044	61602100	1	0.1427	0.2656	1.9359	1.0308	-0.2837	-0.5309	1.6897	0.9097
Poland	POL	61600044	61600015	1	0.0247	-0.0862	0.0226		0.7562	1.5998	0.1693	0.1216
Poland	POL	61600044	61600971	0	-1.18	-0.0862	1.9359	-0.4709	0.509	-0.7685	0.8038	0.1216
Poland	POL	61600044	61600640	0	-0.9313	-0.0862	0.0226	0.3278	-0.0818	0.4679	-0.176	0.1216
Poland	POL	61600044	61601845	0	-0.9167	-1.0235	0.0226	0.6333	1.1177	-1.6678	0.075	0.0301
Poland	POL	61600044	61602856	0	-0.6109	-0.4107	-0.6116	0.4733	0.4302	0.9334	-0.0823	-2.0641
Poland	POL	61600044	61605359	0	-1.0051	-0.2479	0.0226	0.7055	0.2843	0.8929	0.5755	-0.2726
Poland	POL	61600044	61600076	0	0.2045	0.9637	1.9359	0.6426	0.6116	-1.6678	2.4277	1.2147
Poland	POL	61600044	61602461	0	-1.25	-2.9627	-2.664	-2.6893	-3.7095	-1.6678	-2.1355	-2.5027
Poland	POL	61600044	61600373	0	-1.0253	-0.3089	0.586	0.6827	0.106	0.1968	0.3768	1.1013
Poland	POL	61600044	61600687	0	-1.1264	1.4003	0.0226	0.7375	2.0116	-1.6678	2.4277	-0.9111
Poland	POL	61600044	61605293	0	-1.1503	-0.5847	-0.3802	0.7113	0.0199	0.7392	-0.5656	-0.1563
Poland	POL	61600044	61600205	0	-1.0043	0.4571	0.586	0.4134	-0.1035	-1.6678	1.3958	0.0208
Poland	POL	61600044	61604033	0	-0.7845	0.1705	-0.5034		-1.1908	0.2786	-0.2004	-0.7507
Poland	POL	61600045	61601357	0	-0.9351			-2.1137			-1.1086
Poland	POL	61600045	61602395	0	-1.9109	-2.9627	-2.664	0.7113	-0.2457	-1.6622	0.5755	-2.5027
Poland	POL	61600045	61602509	1	-1.178	-0.9298	0.0226	0.0745	-0.4388	0.3049	-0.2852	-0.7496
Poland	POL	61600045	61600933	1	-1.1856	-0.7221	-0.3802	-0.2731	-0.6873	-1.6678	-0.0987	-0.6959
Poland	POL	61600045	61601678	1	-1.4231	0.67	-0.5544	-0.2054	-0.3142	-0.8849	-0.6852	-0.4607
Poland	POL	61600045	61604211	1	-0.7787	-0.2479	0.0226	0.9632	0.4423	0.9139	-0.6852	0.1216
Poland	POL	61600045	61602892	1	-1.5437	-0.4203	-0.7902	-0.0502	-0.6996	-1.6678	-1.5537	-0.7108
Poland	POL	61600045	61600573	1	-0.4068	-0.7221	-0.9607	-0.3084	-0.4936	-1.6678	-0.4771	-0.1563
Poland	POL	61600045	61601936	1	-0.5001	-0.4203	-0.3802	-0.3995	-0.9069	-0.7847	0.5755	-0.7108
Poland	POL	61600045	61604558	1	0.0928	0.5091	-0.9807	0.2196	-0.1993	0.3386	0.5826	-0.8076
Poland	POL	61600045	61603380	1	-1.4211	-0.0088	-0.8873	-0.4365	-0.9331	-1.6678	-2.1355	-0.4607
Poland	POL	61600045	61603590	1	-0.074	-0.2662	-0.3802	-0.5703	0.0938	-0.7368	-0.4801	0.4777
Poland	POL	61600045	61600889	1	-1.6263	-1.576	-2.664	0.8425	0.0417	0.2422	-1.3972	-1.9384
Poland	POL	61600045	61603062	1	-1.1632	-0.2479	0.0226	0.4623	-0.375	-0.1986	0.5755	0.1216
Poland	POL	61600045	61601734	1	-1.7629			0.1053	-0.8351	-1.6678
Poland	POL	61600045	61600705	1	1.0219	-0.4314	0.0226	-0.4475	0.4179	-1.6678	0.5755	-0.1563
Poland	POL	61600045	61601087	1	0.0206	0.8655	-0.3048	-0.4023	-0.5618	-0.9292	0.3473	-0.2778
Poland	POL	61600045	61601222	1	-1.2049	0.3924	0.586	-0.7807	0.1474	-0.526	0.1693	0.1216
Poland	POL	61600045	61600908	1	-0.893	-0.891	-0.7638	0.0985	0.3954	-0.2507	0.075	-0.5251
Poland	POL	61600045	61603519	0	0.0437	-0.4314	0.0226	-1.1982	-0.2511	-1.6678	0.1922	0.1216
Poland	POL	61600045	61601963	0	-1.658	-0.8893	-1.0611	-0.8886	-0.7355	-1.6678	-0.414	-0.2503
Poland	POL	61600045	61600797	0	-1.0053	-0.983	-0.7902	0.3444	-0.2323	-1.6678	-0.7899	-0.7887
Poland	POL	61600045	61601602	0	0.7437	2.6352	1.9359	3.6039	2.6423	0.9697	2.4277	1.3857
Poland	POL	61600045	61603685	0	0.7604	-1.3216	1.4967	-0.541	-0.9484	-1.6678	0.5755	0.4504
Poland	POL	61600045	61602506	0	-0.6479	-0.2479	0.0226	0.3348	0.4713	-0.8903	0.5755	0.1216
Poland	POL	61600045	61604748	0	0.6243	-2.9627	0.0226	2.7638	1.3767	2.3597	0.5755	0.1216
Poland	POL	61600045	61605414	0	-1.1038	-0.0862	0.0226	0.389	0.676	-1.6678	-0.454	0.1339
Poland	POL	61600045	61602552	0	-0.2534	-0.0994	0.8038	-1.3089	-0.5477	-0.4753	-0.722	-0.1884
Poland	POL	61600045	61600004	0	-0.5637	-0.891	-0.5544	-0.6772	0.1111	-0.7433	-0.5832	-0.1563
Poland	POL	61600045	61602329	0	-1.0025	-0.9363	-0.5907	-0.2556	-0.2381	0.2769	-0.1026	-0.5475
Poland	POL	61600045	61603051	0	-0.8995	-0.7221	0.0226	0.2008	0.2502	-0.3551	0.5755	-0.3297
Poland	POL	61600045	61604218	0	-1.5165	1.7671	1.9359	-0.1486	0.8044	-1.6678	0.5145	0.6905
Poland	POL	61600045	61601305	0	-0.0039	2.6352	1.9359	0.6023	1.3501	3.6292	2.4277	2.0955
Poland	POL	61600045	61600063	0	-0.8119	-0.0862	0.4173	-0.1059	-0.0739	-0.0571	0.8038	0.1216
Poland	POL	61600045	61601864	0	-1.4728	-0.4203	-0.7902	-0.349	-0.0669	-0.8849	0.0888	-0.959
Poland	POL	61600046	61600099	0	-1.0388	0.1125		0.4836	0.16	0.503
Poland	POL	61600046	61603009	1	-0.2077	-0.1302	0.4548	-2.6893	-3.7095	-1.6678	0.3379	0.7534
Poland	POL	61600046	61603201	1	1.0691	-1.2223	-0.5034	0.132	-0.4234	-1.6678	-0.4948	-0.1563
Poland	POL	61600046	61603319	1	-0.4868	1.1576	-1.0595	-0.3407	-0.0332	0.5162	0.978	-1.563
Poland	POL	61600046	61600304	1	-0.587	1.4003	0.2753	0.6333	-0.5204	-0.2338	-0.1812	-0.8813
Poland	POL	61600046	61604084	1	-0.6256	-0.2479	0.0226	0.1053	-0.3617	0.3456	0.5755	0.1216
Poland	POL	61600046	61603813	1	-0.5654	-2.9627	-2.664	-2.6893	-0.2222	-1.6678	-0.6852	-2.5027
Poland	POL	61600046	61602093	1	-0.4663	-0.2479	-0.6843	0.8236	0.3554	1.1604	0.1648	0.1216
Poland	POL	61600046	61602881	1	0.5519	0.1892	-0.5907	0.556	0.0613	1.0002	0.1693	-0.4607
Poland	POL	61600046	61602897	1	0.4232	-0.7087				-1.6678
Poland	POL	61600046	61605306	1	0.0237	-1.1056	-1.4131	-0.3899	-0.4006	-1.6678	-0.7012	-1.4704
Poland	POL	61600046	61604693	1	-1.4929	0.6348	0.0226	-0.5275	0.8624	-0.5309	0.5755	-0.2503
Poland	POL	61600046	61602683	1	-1.228	0.4098	0.7162	0.9491	0.391	0.2518	-0.3876	0.7627
Poland	POL	61600046	61603653	1	-1.653	-0.0862	0.0226	1.2836	0.3844	1.5721	0.5755	0.1216
Poland	POL	61600046	61602079	0	-1.0635	-0.6385	-0.8873	0.9879		0.3313	0.5409	0.1238
Poland	POL	61600046	61603998	0	-1.8913	-0.4136	0.0226	-2.6893	-0.5906	-1.6678	0.5755	0.1216
Poland	POL	61600046	61601961	0	-0.517	-0.6593	0.0226	-0.0515	-0.0857	-1.6678	0.1701	-0.4607
Poland	POL	61600046	61605063	0	-0.242	0.5179	0.0226	0.7113	1.3049	-1.6678	0.5755	0.1216
Poland	POL	61600046	61604916	0	-0.269	0.2607	-0.691	0.171	-0.356	-1.6678	0.5755	-0.6073
Poland	POL	61600046	61602319	0	-1.1979	1.1576	0.9192	-0.4545	0.6118	0.181	-1.0906	2.0955
Poland	POL	61600046	61604333	0	-1.0882	-1.0663	-0.5171				-0.0553	-0.6298
Poland	POL	61600046	61602851	0	-0.3054	0.631	1.1657	0.2439	0.0987	-0.9292	2.4277	2.0955
Poland	POL	61600046	61605400	0	0.4313	-0.1969	0.9268	0.9353	1.1598	0.8372	1.1102	0.2203
Poland	POL	61600046	61600799	0	-0.3664	0.4034	0.7162	0.6601	0.2056	0.5757	0.5755	0.1216
Poland	POL	61600046	61601311	0	0.6165	-0.8357	0.4173	0.3739	-0.1518	-1.6678	-0.2673	0.2286
Poland	POL	61600046	61604049	0	0.0197	-0.0862	0.0226	0.7113	-0.0408	0.8496	0.5755	0.1216
Poland	POL	61600047	61604742	1	-1.3351	-0.2479	-0.3827	0.6307	-0.5168	0.8176	0.8038	-0.2503
Poland	POL	61600047	61604470	1		-0.2479	0.0226	1.3405	0.699	-0.5309		0.1216
Poland	POL	61600047	61602391	0	0.9917	-0.3486	0.4173	-0.2115	-0.2553	-0.2144	-0.176	0.1216
Poland	POL	61600047	61602427	0	-0.4914	0.9526	1.9359	-0.3544	1.3097	-1.6678	1.4995	1.1508
Poland	POL	61600047	61602045	1	-1.4171	0.0634	-0.4806	0.4758	-0.4476	0.3682	0.0256	0.2546
Poland	POL	61600047	61601241	1	-0.9419	-0.5743	0.0226	0.038	-0.6728	-0.2054	-0.4948	0.1216
Poland	POL	61600047	61605244	1	-0.262	-0.7861	-0.691	-0.9969	-0.1253	-1.6678	-2.1355	0.1216
Poland	POL	61600047	61603089	1	0.5889	-0.2662	0.0226	0.5122	0.3861	0.2022	-0.4948	0.1216
Poland	POL	61600047	61603021	1	-1.472	-0.7737	-0.2827	-1.668	-1.2567	0.2995	0.5755	0.1216
Poland	POL	61600047	61605110	0	-0.834	-0.2662	0.0226	-0.3784	-0.1253	0.4882	0.5755	-0.4607
Poland	POL	61600047	61601273	0	1.2495	0.7062	1.1381	0.2382	0.0355	-0.153	-0.0823	0.1216
Poland	POL	61600047	61604629	0	0.0283	-0.847	0.0226	0.6737	0.5333	0.7033	0.8038	0.1216
Poland	POL	61600047	61601568	0	-0.813	0.1221	-0.3048	-0.4995	0.2449	-0.3973	0.5755	-0.2503
Poland	POL	61600047	61600022	0	-0.4251	-0.1874	-0.5034	-1.0068	-0.5163	-0.421	-0.1026	0.1216
Poland	POL	61600048	61601660	1	1.0021	-0.7221	-0.3802	-0.772	-0.7786	-1.6678	0.0256	-0.7108
Poland	POL	61600048	61604686	1	1.8129	-0.0862	0.4173	0.1642	0.2118	-0.421	0.1693	-0.2726
Poland	POL	61600048	61604728	1	0.9567	-0.1904	0.4173	-0.8328	-0.8632	-0.7433	-2.1355	0.1959
Poland	POL	61600048	61602343	1	1.2594	-0.6727	0.8877	0.8955	-0.0102	0.8064	-0.6595	-0.3657
Poland	POL	61600048	61600299	1	1.1522	-0.983	-0.3802	0.1604	-0.1307	0.0667	-0.6997	-0.5475
Poland	POL	61600048	61602326	1	0.5598	-0.948	-1.6716	-0.6769	-0.7835	-0.5956	-0.8483	-1.1811
Poland	POL	61600048	61602726	1	1.6725	-0.59	0.0226	-0.7025	-0.4478	-0.0701	0.0221	-0.1563
Poland	POL	61600048	61600885	1	1.5936	-0.5743	-0.7902	-0.6486	-0.6957	-0.8849	-1.5848	-0.4607
Poland	POL	61600048	61605094	1	1.251	0.4521	0.0226	0.0773	-0.1019	-0.0625	0.9628	0.7099
Poland	POL	61600048	61601215	1	1.1119	-0.7353	-0.8873	-0.5006	0.0892	-0.8849	-0.6852	0.1216
Poland	POL	61600048	61602264	1	0.1779	-0.4025	0.5462	-0.2623	0.1566	0.2016	-1.5596	0.9339
Poland	POL	61600048	61601126	1	1.4371	-0.165	0.0226	0.2677	-0.479	-0.1211	-0.2821	-0.4607
Poland	POL	61600048	61602689	1	1.2692	-0.4203	-1.0611	0.1105	-0.497	-0.8849	-0.4948	-1.4002
Poland	POL	61600048	61600870	1	0.578	0.666	0.5563	-0.1211	0.1296	-0.8849	-1.5848	-0.6195
Poland	POL	61600048	61604691	1	0.6124	0.1371	0.4173	-0.2672	-0.6019	-0.5309	-0.0987	0.2546
Poland	POL	61600048	61601453	0	0.3677
Poland	POL	61600048	61602666	0	1.0733	-0.1621	0.4173	0.3432	0.1145	-0.0938	-0.0553	1.1232
Poland	POL	61600048	61602754	0	0.3698	-0.7221	-0.8627	-0.2945	-0.3924	-0.218	-0.6852	-1.1252
Poland	POL	61600048	61603011	0	0.5344	-0.7221	-0.3802	0.0938	-0.4944	0.1968	-0.4952	-0.1563
Poland	POL	61600048	61602761	0	1.1631	0.1892	1.9359	0.0601	-0.0724	-0.0085	0.3473	0.4994
Poland	POL	61600048	61602106	0	1.1992	-0.59	-0.691	0.1911	-0.4675	0.081	-1.305	-0.2726
Poland	POL	61600048	61605351	0	1.252	-0.2662	-0.6587	0.3273	-0.3886	-0.7847	-0.2857	0.149
Poland	POL	61600048	61600751	0	1.0927	0.7211	-0.2614	-1.4373	-0.4084	-0.2607	-0.1026	1.2147
Poland	POL	61600048	61601466	0	0.8827	-0.4456	0.9192	0.3098	-0.1467	0.331	0.319	-0.2726
Poland	POL	61600048	61602741	0	0.8605	-0.0862	-0.1587	-1.0129	-0.5843	-0.8849	-0.4952	-0.4607
Poland	POL	61600048	61604813	0	1.4734	0.2517	-1.0678	0.9674	-0.1517	0.1055	-0.5001	-0.8824
Poland	POL	61600048	61602971	0	0.5288	0.1852	0.0226	0.6099	0.8217	0.9463	0.5755	0.1216
Poland	POL	61600048	61602800	0	0.6948	0.1245	0.586	0.4614	-0.4857	0.137	-0.3912	0.4994
Poland	POL	61600048	61601732	0	0.0016	-0.4314	-0.227	-0.2844	-0.6102	-0.0816	-0.414	-0.4784
Poland	POL	61600048	61600101	0	0.0371	-0.5297	1.1381	0.6117	0.3219	0.7759	1.1375	1.4234
Poland	POL	61600048	61604685	0	1.1053	0.2086	1.4967	-0.053	0.2165	-0.2408	0.5755	0.7864
Poland	POL	61600048	61601579	0	0.6358	0.4594	1.9359	0.4181	0.6311	0.5857	1.8077	2.0955
Poland	POL	61600049	61602362	1	-0.6471	1.3697	1.9359	0.7953	0.171	0.3611	0.1701	1.1508
Poland	POL	61600049	61600255	1	-0.8606	-0.7221	-1.0611	0.1306	-0.4455	-0.4318	-0.2821	-0.4607
Poland	POL	61600049	61604261	1	-1.1038	-0.2479	0.0226	0.8487	0.3062	0.2309	-0.0553	-0.8906
Poland	POL	61600049	61601955	1	-1.2392	-0.7221	-1.5179	-0.7354	-0.665	-0.2473	-1.2871	-0.946
Poland	POL	61600049	61604789	1	0.449	-0.8398	-0.7638	0.2462	-0.3926	-1.6678	-0.7867	-0.0625
Poland	POL	61600049	61600483	1	0.2612	-0.7221	0.7398	0.0511	-0.714	-0.8849	-0.3206	0.1216
Poland	POL	61600049	61604990	1	0.9739	-0.2479	0.4173	-0.0436	0.2251	-0.8849	-0.9346	0.346
Poland	POL	61600049	61601614	1	-1.2074	-0.7136	-1.9313	0.0963	-2.0835	-1.4875	-2.1355	-0.8443
Poland	POL	61600049	61604734	1	0.1483	-0.0994	1.9359	0.5011	0.1015	-0.3516	1.1217	0.6905
Poland	POL	61600049	61604874	1	0.3222	0.4594	0.4173	-0.019	-0.1759	-0.0671	0.5755	1.515
Poland	POL	61600049	61603311	1	0.241	1.127	1.9359	0.1498	0.741	-0.8849	-0.5798	1.3857
Poland	POL	61600049	61600575	1	0.6201	-0.0862	0.0226	0.0831	-0.0188	-0.8768	0.1701	-0.4607
Poland	POL	61600049	61603070	1	0.0828	-0.4314	-0.3802	-2.6893	-0.437	-0.7433	-0.176	0.1216
Poland	POL	61600049	61604052	1	-0.0279	-0.7968	0.0226	-0.4866	-0.6563	0.2886	0.5755	-0.2503
Poland	POL	61600049	61603744	1	-0.5521	0.8762	-0.4806	-0.0106	-0.3173	-0.9049	0.8038	0.4504
Poland	POL	61600049	61605340	1	0.6871	-0.2741	0.4173	0.5283	-0.164	-1.6678	-0.0726	0.0113
Poland	POL	61600049	61601685	1	-0.726	-0.0862	0.0226	-0.1231	0.0562	-0.3212	0.5755	0.1216
Poland	POL	61600049	61603398	0	-0.0301	-0.6951	-0.4246	0.4485	-0.6445	-0.2027	-0.1727	-0.5711
Poland	POL	61600049	61604689	0	-0.4545	-0.2662	0.0226	0.7049	0.1404	-0.3646	0.8038	0.1216
Poland	POL	61600049	61600882	0	0.2114	-0.9635			-0.7685		-0.8835
Poland	POL	61600049	61600595	0	-0.3387	0.5068	-0.9607	-0.6909	0.014	0.3151	0.3473	0.1216
Poland	POL	61600049	61602594	0	-1.4193	0.5606	1.4967	-1.0184	-0.0829	0.4726	0.5755	2.0955
Poland	POL	61600049	61603388	0	-0.8527	-0.2662	0.0226	0.3071	0.0663	-0.1211	0.0221	0.5553
Poland	POL	61600049	61601437	0	0.3356	0.5228	-0.6315	0.3585	-0.5293	1.1383	0.1701	0.7627
Poland	POL	61600049	61601413	0	0.7964	1.153	1.9359	1.0142	2.0985	0.3928	1.5044	2.0955
Poland	POL	61600049	61602605	0	-0.8396	0.2718	0.0226	-0.7248	-0.5312	-0.8849	0.5755	-0.0625
Poland	POL	61600049	61604215	0	-0.2127	0.3289	1.9359	-0.7209	0.0754	-1.6678	1.836	2.0955
Poland	POL	61600049	61601566	0	-0.0554	-0.4136	0.0226	-0.4662	-0.1911	-1.6678	0.3473	0.1216
Poland	POL	61600049	61601722	0	-0.7168	0.792	1.9359	1.0062	0.2839	0.5663	0.5755	1.0177
Poland	POL	61600049	61604722	0	-0.6766	-0.2479	0.0226	0.1053	-0.9291	0.414	0.5755	2.0955
Poland	POL	61600049	61600682	0	-1.3371	1.3889	0.9192	0.0555	1.1646	0.0182	0.1922	0.833
Poland	POL	61600050	61600643	0	-1.3282	-1.2556	-1.1561	0.4079	-0.2043	0.8794	-1.0906	-1.2087
Poland	POL	61600050	61605161	1	-0.8202	-0.0994	0.0226	-0.0272	-0.7006	-1.6678	0.1693	-0.5265
Poland	POL	61600050	61605125	1	-0.8119
Poland	POL	61600050	61601556	1	-1.8886	-0.9785	-1.1926	0.1053	-1.002	-0.1285	-0.0723	-0.9597
Poland	POL	61600050	61602852	1	-0.6325	0.4658	0.1802	-0.0081	-0.2464	-0.1602	1.2498	-0.4607
Poland	POL	61600050	61603299	1	-0.109	-1.0153	-0.8873	-0.4123	-1.1672	-0.219	-0.4948	-0.2503
Poland	POL	61600050	61601597	0	0.3872	0.4485	1.9359	-2.6893	0.3757	0.073	1.3406	2.0955
Poland	POL	61600050	61603702	0	-0.8861	0.2607	0.0226	-0.4829	1.1442	-0.2979	0.8098	-0.2503
Poland	POL	61600050	61601134	0	0.4722	-0.0862	0.0226	0.1053	4.8357	3.6292	0.6172	0.1216
Poland	POL	61600050	61601105	0	2.5693	-2.9627	1.9359	-2.6893	-3.7095	-1.6678	2.4277	2.0955
Poland	POL	61600050	61600790	0	-0.6658	-0.9861	0.606	0.8876	0.4796	0.9929	0.8808	-0.6298
Poland	POL	61600051	61604348	1	-1.2421	0.2351	-0.227	1.2168	0.1907	0.882	1.8085	1.0383
Poland	POL	61600051	61600776	1	-0.8559	-0.4203	-0.9607	0.3365	-0.2979	-1.6678	0.0256	-0.5475
Poland	POL	61600051	61604286	1	-1.1375	-0.4203	0.0226	0.6042	-0.0531	-1.6678	-0.0723	-0.5251
Poland	POL	61600051	61605384	1	-0.8711	-1.6098	-1.7997	-0.7442	-2.2782	-1.6678	-0.8483	-1.2688
Poland	POL	61600051	61604559	1	-1.5773	0.8116	-0.4649	1.1837	0.7921	1.136	-0.1566	-0.3917
Poland	POL	61600051	61600651	1	-0.8826	-1.099	-0.3802	-0.1808	-0.871	-0.1117	-1.5848	-0.8443
Poland	POL	61600051	61600430	1	-1.6949	-1.4974	-0.7902	-0.079	-0.8158	0.4434	-0.4948	-1.8806
Poland	POL	61600051	61601162	1	-1.1869	-0.7199	-0.6446	0.4864	-1.1958	0.7246	-0.0857	-0.1563
Poland	POL	61600051	61601905	1	-1.0937
Poland	POL	61600051	61600509	1	-1.3857	-0.6289	0.3461	-0.9824	-0.7693	-0.8849	0.1701	-0.5475
Poland	POL	61600051	61604605	1	0.3185	-0.0088	-0.5544	0.0753	0.1583	-0.6073	-1.305	-0.1563
Poland	POL	61600051	61604122	1	-0.9872	0.5859	0.4173	0.6989	0.4084	-0.4318	0.5755	0.1216
Poland	POL	61600051	61603039	0	-0.9409	-0.2479	0.0226	0.2979	0.216	-0.1778	0.5755	0.1216
Poland	POL	61600051	61604176	0	-0.958	0.0568	1.9359	-0.742	-0.3473	-0.5309	-0.6852	0.4994
Poland	POL	61600051	61604842	0	1.3041	0.3729	1.9359	3.6039	1.4233	3.6292	2.4277	2.0955
Poland	POL	61600051	61600531	0	-1.0495	-1.2007	0.0226	0.6906	-0.9291	-1.6622	0.5755	0.1216
Poland	POL	61600051	61602618	0	0.856	-0.9363	1.1381	-0.4609	-0.8076	-1.5939	0.5755	-0.0625
Poland	POL	61600051	61601776	0	-1.9259	-0.9317	0.0226	0.6688	0.1756	-1.6678	-0.2668	-0.9069
Poland	POL	61600051	61602759	0	0.431	-0.7221	1.4967	1.2836	0.6591	1.0062	0.8038	2.0955
Poland	POL	61600051	61602883	0	-1.7832
Poland	POL	61600051	61603664	0	-1.0113	-0.5847	1.1657	0.1053	1.7286	-1.6678	1.8077	2.0955
Poland	POL	61600051	61602534	0	-1.0643	-0.0862	0.0226	0.0243	-0.458	-0.3355	0.1693	-0.4607
Poland	POL	61600051	61603381	0	0.5252	-0.7136	-1.0611	0.1821	0.7872	-0.801	-0.1061	-0.3673
Poland	POL	61600051	61601281	0	-0.9486	0.9484	-0.1587	-0.1664	0.2122	-1.2919	0.0256	-0.2503
Poland	POL	61600051	61604807	0	-1.5522	-1.3452	-0.6173	-0.8492	-0.3053	-0.9484	-0.2004	-0.5711
Poland	POL	61600051	61600222	0	-0.8756	-0.9764	-0.148	3.6039	4.8357	2.0032	0.5755	0.1216
Poland	POL	61600051	61602384	0	-1.3824	-0.5743	-0.691	0.9462	0.3685	1.235	-0.176	0.1216
Poland	POL	61600051	61603450	0	0.2778	-0.7221	-0.691	-1.1482	-0.3822	-1.6678	-0.6852	-0.4607
Poland	POL	61600051	61604021	0	-0.9786	-0.59	-0.6173	1.6694	1.1312	-1.6678	-0.3912	-0.5251
Poland	POL	61600051	61600464	0	-0.8595	-0.0862	-0.5034	-0.2328	0.755	0.2002	-0.5832	0.7435
Poland	POL	61600051	61603746	0	-1.2758	-0.9785	1.4967	0.7113	0.8217	0.414	0.5755	2.0955
Poland	POL	61600051	61603938	0	-1.1333	-0.5994	-0.6843	0.2736	0.586	0.2002	-0.5832	0.149
Poland	POL	61600051	61603765	0	-1.4834	-0.4203	-0.691	0.6199	0.3552	0.4394	0.0447	-0.5912
Poland	POL	61600051	61600279	0	-0.5488	-0.4203	0.0226	0.0049	-0.3805	0.0559	0.1922	-0.7108
Poland	POL	61600051	61601837	0	-1.2307	-0.4314	-1.0264	-0.0935	-0.9763	-0.4333	0.1701	-0.5912
Poland	POL	61600052	61604083	0	-1.614	-0.5994	0.0226		4.8357	3.6292	0.5755	0.1216
Poland	POL	61600052	61602717	0	-1.5627	-1.2039	-0.3488	0.6389	0.3454	0.8463	-0.9729	-1.1252
Poland	POL	61600052	61600532	1	-0.0759	0.2718	-0.829	-0.0394	-2.8083	-0.1091	-1.0571	-0.7108
Poland	POL	61600052	61602621	1	-0.9636	-0.4203	-0.227	0.5544	0.1577	0.6238	-0.4948	-0.222
Poland	POL	61600052	61601088	1	1.0049	0.67	-0.227	0.6126	1.1523	0.8427	-0.2821	-0.1563
Poland	POL	61600052	61603857	1	-0.6933	0.5923	-0.7566	-0.5338	-0.2912	-0.4795	-0.1722	0.1668
Poland	POL	61600052	61604017	1	-1.5738	-0.5616	-0.227	0.0881	-1.6536	-1.6678	-0.4358	-1.1252
Poland	POL	61600052	61604998	1	-1.5014	-0.549	-0.3076	-0.4466	-0.3258	-1.6678	0.3482	-0.2503
Poland	POL	61600052	61600266	1	-1.5843	-0.2662	0.0226	-0.3666	-0.3601	0.4171	-0.5974	0.1216
Poland	POL	61600052	61600331	1	-0.0158	-0.6354	-0.6843	-0.3996	0.2898	-0.1467	-0.8012	-0.1563
Poland	POL	61600052	61604870	1	-0.9028	-0.8348	-1.5179	0.0692	-0.3313	-0.5976	-0.4948	-0.7108
Poland	POL	61600052	61601673	1	-1.665	-0.7412	-0.691	-0.9296	-1.6402	-0.1778	-0.3763	-0.7108
Poland	POL	61600052	61601938	1	-1.1452	-0.938	0.0226	0.7089	0.5282	0.3544	-0.1727	-0.6353
Poland	POL	61600052	61601948	1	-1.3682	-0.7353	-0.9285	0.1633	0.1236	0.4439	0.8107	-0.5305
Poland	POL	61600052	61600060	1	-1.7341	-0.7221	-0.7902	-0.3459	-1.6189	0.0449	-0.2821	-0.7108
Poland	POL	61600052	61605304	1	-1.3937	-0.7087	-0.9607	-0.3983	-0.8239	-1.6678	-0.4948	-0.7108
Poland	POL	61600052	61600982	1	-0.7476	-0.7114	-0.7638	0.6967	0.048	0.1688	-0.4846	-0.7108
Poland	POL	61600052	61601191	1	-1.3286	-0.0692	0.0226	0.1006	-0.1537	0.4092	0.5755	0.1216
Poland	POL	61600052	61603497	1	-0.9254	0.8046	1.036	0.4535	1.6587	-0.3355	0.5755	0.4504
Poland	POL	61600052	61600977	1	-1.2586	-1.0212	-0.711	-1.012	-0.7263	0.2595	-0.2821	0.1216
Poland	POL	61600052	61603884	0	-0.7841	-0.4314	-0.227	0.6121	0.768	0.7522	-0.1566	-0.222
Poland	POL	61600052	61601891	0	-0.8495	-0.9363	-0.7902	-0.5816	-0.9889	-1.6678	-0.6852	-0.959
Poland	POL	61600052	61602974	0	-0.1686		0.0226	0.444	0.3192	0.7718	0.5755	-0.8443
Poland	POL	61600052	61602231	0	-1.7226	-2.9627	-2.664	-2.6893	-1.3489	-1.6678	-2.1355	-2.5027
Poland	POL	61600052	61604302	0	-1.2302	0.9454	0.4173	-0.9651	0.8184	-0.2473	0.0215	0.5553
Poland	POL	61600052	61603979	0	0.2705	1.3697	0.4173	0.459	0.4932	0.8447	1.2262	1.1232
Poland	POL	61600052	61602813	0	-1.1036	-0.0862	0.0226	0.081	-0.9138	-0.1443	0.5755	0.1216
Poland	POL	61600052	61602826	0	-0.996	-0.8232	-0.3802	-0.0913	0.1668	0.0541	-0.1026	-0.4607
Poland	POL	61600052	61604029	0	-1.431	-0.2662	0.4173	0.0139	-0.6179	-0.5309	0.0256	0.1216
Poland	POL	61600052	61603565	0	-1.0921	0.3289	0.4173	0.3843	1.0096	0.7856	1.1417	1.1232
Poland	POL	61600053	61601649	1	-0.8183	-0.0088	0.8038	0.1848	-0.2922	0.2422	-0.2821	0.1216
Poland	POL	61600054	61602417	0	-1.5154	2.6352	1.9359	3.6039	2.2837	3.6292	2.4277	2.0955
Poland	POL	61600054	61602532	1	0.6452	0.3178	1.9359	0.7984	1.4326	-0.052	0.1648	1.515
Poland	POL	61600054	61600620	1	0.6007	0.5946	-0.732	0.7396	0.2338	0.4145	-0.4948	-0.945
Poland	POL	61600054	61600091	1	-1.1409	-0.8283	0.2897	-0.2847	-0.9904	-1.6678	0.5755	-1.236
Poland	POL	61600054	61602204	1	0.2749	-0.9924	-0.3802	-0.6869	-0.6953	-1.6678	-1.5596	-0.1563
Poland	POL	61600054	61602112	1	0.0289	-0.0802	-0.9607	0.1591	-0.5668	-1.2919	-0.4948	-0.7496
Poland	POL	61600054	61600730	1	0.8175	-0.4343	-1.088	-0.0611	-0.7372	-0.4795	-0.3733	-0.4607
Poland	POL	61600054	61603374	1	1.1644	-0.9334	-1.0611	-0.4232	-1.2641	-1.6678	-2.1355	-2.5027
Poland	POL	61600054	61602142	1	-0.773	2.6352	1.9359	3.6039	-0.1177	3.6292	2.4277	2.0955
Poland	POL	61600054	61600172	1	1.0842	-0.4203	-0.3802	-7.00E-04	-0.5298	-0.8849	-0.6852	-0.1563
Poland	POL	61600054	61601454	1	0.3008	-0.2509	0.0226	0.1702	-0.5318	0.3463	-0.3876	-0.5305
Poland	POL	61600054	61601748	1	-0.1819	-0.7221	-0.227	-0.6293	-0.3026	-0.5569	0.3482	-0.4607
Poland	POL	61600054	61602328	0	0.9009	0.4435	1.9359	-0.175	0.3802	0.3068	-0.5202	2.0955
Poland	POL	61600054	61605156	0	1.1743	-1.3452	-0.3802	0.1053	-0.0408	0.4394	0.5755	0.1216
Poland	POL	61600054	61604897	0	0.9351	0.9166	-2.664	0.3609	0.4659	0.4167	0.1701	-1.5767
Poland	POL	61600054	61603303	0	0.8259	-0.2662	0.0226	1.1773	-5.00E-04	0.0795	0.5755	0.1216
Poland	POL	61600054	61600614	0	1.1059	-1.1327	1.1657	0.1411	-0.1371	-1.6678	0.3482	0.7435
Poland	POL	61600054	61600828	0	-1.1746	-0.7221	-0.691	-0.2129	-0.1121	0.1629	-0.6852	-0.7108
Poland	POL	61600054	61602984	0	0.3878	-0.6169	0.0226	-0.6428	-0.0449	-0.0571	-0.5832	-0.1563
Poland	POL	61600054	61600496	0	-0.8591	0.4457	0.0226	0.103	-0.5	-1.6678	0.5755	0.1216
Poland	POL	61600054	61604572	0	-0.1634	-1.3452	-1.1926	0.1053	-1.1616	0.4394	-0.6852	-1.1252
Poland	POL	61600054	61600605	0	-0.8209	-0.4314	0.4173	0.2226	-0.1178	-1.6678	0.5755	1.0431
Poland	POL	61600054	61603593	0	0.8174	0.0568	-0.4806	0.1516	0.0896	-0.218	0.1648	0.4504
Poland	POL	61600054	61605052	0	0.1086	-0.7737	0.4173	-0.241	-0.4123	0.173	0.2287	0.4789
Poland	POL	61600055	61602206	0	-1.5273	-0.5743	0.1386	-0.6718	-0.6888	-0.8849	0.075	-0.4607
Poland	POL	61600055	61603715	0	-0.5388	1.4003	1.9359	3.6039	2.9962	3.6292	2.4277	2.0955
Poland	POL	61600055	61600421	1	0.4877	0.0666	0.0226	0.4934	0.7151	-0.2306	0.1693	-0.2726
Poland	POL	61600055	61604334	1	0.1156	-0.5925	1.0433	0.2039	-0.2417	-1.6678	0.3542	1.1232
Poland	POL	61600055	61602390	1	0.2141	-0.6019	-1.263	0.1896	0.0866	-1.6678	-0.6852	-0.6959
Poland	POL	61600055	61603147	1	0.743	0.5119	-0.8627	1.0837	-0.1459	-0.1652	0.3542	-0.5475
Poland	POL	61600055	61603847	1	-1.3946	0.215	-0.6116	0.0148	0.224	0.1133	-0.2852	-0.222
Poland	POL	61600055	61605019	1	-0.8736	-0.2479	-0.5034	-0.0362	-0.3614	-0.8849	0.0256	-0.7507
Poland	POL	61600055	61600983	1	0.2848	-0.4488	-0.691	0.5724	0.0253	-1.5939	-0.6852	-0.5093
Poland	POL	61600055	61605337	1	-0.4333	0.4012	-0.227	0.2112	-0.8984	-1.6678	0.1648	-0.1583
Poland	POL	61600055	61605352	1	1.1985
Poland	POL	61600055	61600032	1	0.4384	0.4012	-0.5034	-0.045	-0.2508	-1.6678	-0.7867	0.3216
Poland	POL	61600055	61600016	1	-0.8688	0.4121	-0.4806	0.3067	0.0377	0.1517	0.5913	0.1959
Poland	POL	61600055	61603870	1	-0.6536	0.3924	-0.9607	0.2048	-0.5279	-1.6678	-0.5974	0.1216
Poland	POL	61600055	61602990	1	-0.1003	-0.7221	-1.0611	-0.4308	-1.1507	-0.801	-0.6852	-0.9299
Poland	POL	61600055	61603693	1	-1.476	0.6515	-0.9285	0.2391	-0.2982	-0.5193	-0.4948	-0.5461
Poland	POL	61600055	61601075	1	-1.3582	0.5206	-0.1587	-0.7311	-0.4101	-1.6678	-0.5172	-0.5475
Poland	POL	61600055	61601899	0	-2.2395	0.0682	-0.8099	1.6986	1.4339	2.2078	0.8038	-0.3297
Poland	POL	61600055	61604168	0	-0.0557	0.1448	0.9192	-0.1017	0.0011	-0.5309	-0.2668	-0.0949
Poland	POL	61600055	61600810	0	1.0561	-0.8802	-0.3802	-0.6491	0.2084	-0.8849	0.1693	-0.5093
Poland	POL	61600055	61601250	0	-1.0541	-0.0862	-0.7638	-0.0839	0.0424	-0.5569	0.075	-0.9299
Poland	POL	61600055	61603570	0	-1.248	-0.59	0.0226	0.6864	0.3863	-1.6678	0.1693	-0.1563
Poland	POL	61600055	61603192	0
Poland	POL	61600055	61601658	0	-0.5413	1.1576	1.4967	1.6271	1.6209	-1.5666	2.4277	2.0955
Poland	POL	61600055	61602740	0	-0.0774	-0.0862	0.0226	0.0212	0.6452	-0.4318	0.1693	0.1216
Poland	POL	61600055	61603829	0	0.974	0.1221	-0.829	-0.3872	0.0086	-0.8849	-0.1727	-0.5251
Poland	POL	61600055	61602523	0	-1.0594	-0.7221	-1.0611	-1.1286	-1.7546	-1.6678	-0.5832	-0.5475
Poland	POL	61600055	61604994	0	-1.0145	-0.6289	0.0226	0.6634	1.3585	-0.0917	0.5755	0.1216
Poland	POL	61600055	61601494	0	0.5054	-1.3452	0.0226	0.601	0.4013	1.0062	0.5755	0.1216
Poland	POL	61600055	61603010	0	-1.4392	-0.9363	-0.227	0.0145	-0.0264	-0.8849	0.1693	0.1216
Poland	POL	61600055	61603223	0	-1.0959	-0.0827	-0.227	0.7354	1.0434	0.2848	0.5755	0.0941
Poland	POL	61600055	61602345	0	-1.7352	-0.0862	0.0226	0.5256	-0.0731	-1.6678	0.5755	-0.5093
Poland	POL	61600055	61605269	0	0.0748	0.4435	1.4967	0.1569	1.5546	0.241	2.4277	2.0955
Poland	POL	61600056	61604319	1	-0.9238	-0.2366	-1.1801	0.094	0.5534	0.1047	0.1693	0.149
Poland	POL	61600056	61604047	1	0.6997	0.1943	0.0226	0.2418	0.263	-1.6678	-0.8686	2.0955
Poland	POL	61600056	61600040	1	0.4635	0.1852	0.4173	0.5017	0.1761	0.0137	-0.0823	0.1216
Poland	POL	61600056	61602747	1	1.306	-0.7221	-1.0611	0.2481	-0.3926	-0.1442	-0.5974	-0.7496
Poland	POL	61600056	61601913	1	0.7577	0.468	1.4967	0.2911	-0.4476	-0.0136	0.0256	1.3857
Poland	POL	61600056	61602775	1	0.7983	0.1245	-0.8627	-0.0306	-0.4611	0.1873	-0.6852	-0.1563
Poland	POL	61600056	61604430	1	0.947	0.8046	0.4173	0.5114	-0.229	-0.2942	0.0256	0.1959
Poland	POL	61600056	61603288	1	-0.5289	0.6515	0.8038	0.5568	-0.1149	-1.6678	0.5755	0.1216
Poland	POL	61600056	61603012	1	-0.3263	-0.2741	-1.0611	0.4591	-0.3566	0.124	-0.8627	-0.8443
Poland	POL	61600056	61602125	1	-0.5977	-1.0303	-1.0611	0.0345	-0.4983	-0.3551	-0.6852	-1.2688
Poland	POL	61600056	61601223	1	-0.9075	0.0634	-0.9607	0.6026	0.0241	0.6378	-0.6852	-0.7496
Poland	POL	61600056	61601594	1	-0.4826	1.1576	-0.3048	0.2561	0.0315	-0.3936	-0.1026	1.1232
Poland	POL	61600056	61601108	1	-0.7499	0.3376	0.3461	-0.3726	0.4183	-0.4384	0.5755	-0.222
Poland	POL	61600056	61602777	1	0.2914	-0.4314	1.4967	0.2217	0.5508	0.2007	-0.3237	2.0955
Poland	POL	61600056	61600664	1	0.6242	0.2086	0.0226	-0.4063	-0.4483	-0.219	-0.216	-0.1563
Poland	POL	61600056	61603306	1	0.4408	-0.4203	-0.5887	0.1885	-0.4633	-0.5309	-1.0722	-0.1563
Poland	POL	61600056	61600290	0	-0.3605	1.1352	1.1381	0.8762	0.2292	0.5205	0.1693	0.7099
Poland	POL	61600056	61601048	0	0.432	1.7671	1.9359	-0.0069	0.86	0.0064	-0.455	2.0955
Poland	POL	61600056	61604359	0	0.9455	0.3464	-0.5034	-0.521	-1.2072	-0.0927	-0.309	1.0431
Poland	POL	61600056	61604295	0	0.7569	1.1493	1.1657	0.5493	0.8525	0.7816	0.3473	1.515
Poland	POL	61600056	61602242	0	0.857	0.6515	1.0433	0.4843	0.4338	-1.0529	0.8038	1.3857
Poland	POL	61600056	61601181	0	0.1498	-0.4314	-0.7902	0.3355	0.2796	0.1221	0.5755	0.1216
Poland	POL	61600056	61604001	0	-1.377	0.2629	1.9359	0.3223	-0.2378	-0.3164	-0.216	0.8375
Poland	POL	61600056	61603478	0	-0.3539	0.2086	0.0226	-0.2868	-0.1222	-1.6678	0.5755	1.1013
Poland	POL	61600056	61605380	0	-0.8366	-0.2479	-1.0611	0.1812	-0.1342	-1.6678	-0.6852	-0.4607
Poland	POL	61600056	61603107	0	-0.7929	-0.6706	-0.4806	0.5234	-0.1009	0.4273	0.5755	-0.2503
Poland	POL	61600056	61604003	0	0.4983	1.1576	1.9359	0.3387	1.2222	-0.7368	1.8077	0.4504
Poland	POL	61600056	61602891	0	-0.6901	-0.2662	-1.0611	-1.1023	-0.3737	-0.2925	0.1648	-0.6774
Poland	POL	61600056	61603709	0	0.8039	0.8046	1.9359	0.2201	0.5349	-0.0518	0.0028	2.0955
Poland	POL	61600057	61601500	1	-1.5586	-1.2786	-2.664	-0.16	-2.1193	-0.3164	-1.1941	-2.5027
Poland	POL	61600057	61600256	0	0.5746	-1.5137	-0.1467		-0.0441	0.9093	-0.9057
Poland	POL	61600057	61602265	1	1.4544	-0.9315	0.6847	0.4341	0.2022	0.1527	-0.4948	-0.0625
Poland	POL	61600057	61601129	1	-1.1247	-0.0862	0.0226	0.6418	-1.1014	0.296	0.0256	-0.959
Poland	POL	61600057	61604847	1	-0.8642	0.5293	1.9359	0.8417	1.1401	-0.7368	0.8038	0.1216
Poland	POL	61600057	61603349	0	-1.1001	-0.2479	0.0226	0.2947	-0.2866	0.5156	0.1693	-0.5093
Poland	POL	61600057	61600743	0	-1.19	0.8105	0.0226	-0.1278	-0.1855	-0.8849	0.5755	0.1216
Poland	POL	61600057	61605261	0	-1.3388	-1.0138	-0.5034	0.7113	0.4061	1.0088	-0.309	0.1216
Poland	POL	61600057	61602671	0	-0.9426	-1.5662	-0.9674	-2.6893	-0.1764	-1.6678	-1.1177	-2.5027
Poland	POL	61600057	61600744	1	-0.5222	2.6352	1.9359	0.2929	1.0518	2.3558	2.4277	0.6314
Poland	POL	61600057	61601674	1	-0.6167	-0.0862	-0.691	0.1053	1.2296	0.7883	-0.1727	0.2546
Poland	POL	61600057	61601970	1	-0.8203	-0.4699	0.0226	0.4195	0.2574	-0.0013	0.3482	0.1216
Poland	POL	61600057	61603382	1	0.7579	-0.7221	-0.7638	0.0361	-0.3893	0.2822	-0.2852	-0.2503
Poland	POL	61600057	61600669	1	-1.1193	-0.0862	0.4173	0.8106	-0.6027	0.4256	0.3482	-0.2503
Poland	POL	61600057	61602237	1	-0.8492	0.0566	1.9359	-0.0213	-0.1868	-0.7368	-0.6852	-0.1563
Poland	POL	61600057	61600785	1	-0.9416	-0.7221	-0.8627	0.1053	0.3505	-0.8768	-0.6852	-0.7487
Poland	POL	61600057	61600438	1	-0.9654	-0.4314	-0.691	0.0965	-0.4182	0.5089	-2.1251	0.1216
Poland	POL	61600057	61601142	1	0.1772	0.1411	0.3461	0.2423	-0.0834	0.5801	0.9194	-0.1563
Poland	POL	61600057	61604187	1	1.3416	-0.269	-0.8627	0.4572	0.0322	0.1132	-0.2826	-0.0358
Poland	POL	61600057	61602084	1	0.0828	-0.7221	0.0226	0.7113	-0.0589	0.1055	0.5755	0.1216
Poland	POL	61600057	61604182	1	-0.7406	-0.7221	0.0226	-0.0656	0.0332	0.3438	-0.6997	-0.4607
Poland	POL	61600057	61603132	1	-0.2969	0.3837	0.0226	0.6805	0.6793	0.6279	0.5755	0.1216
Poland	POL	61600057	61602184	1	0.1541	-0.1713	-0.227	3.6039	0.7844	1.6338	0.5755	-0.5912
Poland	POL	61600057	61603219	0	-0.0175	0.1245	0.8038	0.7241	1.2183	0.9039	0.5755	2.0955
Poland	POL	61600057	61605069	0	-0.4657	0.7821	1.9737	0.0507	4.8357	3.6292	2.4277	2.0955
Poland	POL	61600057	61600565	0	0.1205
Poland	POL	61600057	61604810	0	-0.9137	-0.4314	-0.9607	0.4505	-0.0503	0.5676	0.8038	-0.2726
Poland	POL	61600057	61605398	0	-0.6396	-0.0862	0.0226	0.481	0.6886	0.2422	0.5755	-0.4607
Poland	POL	61600057	61603852	0	-0.6358	-0.0692	0.0226	0.4855	0.7494	0.2195	0.5755	-0.2503
Poland	POL	61600057	61604314	0	0.8101	0.1852	0.0226	-0.1565	-0.295	-0.3435	-0.2165	0.7864
Poland	POL	61600057	61601164	0	-0.0233	1.2587	1.9359	0.7113	0.3513	-0.8849	1.5037	0.8145
Poland	POL	61600057	61602645	0	0.1939	1.7671	1.9359	0.2713	-0.0234	-0.5569	0.0215	1.1013
Poland	POL	61600057	61601946	0	-1.3947	-0.9443	0.0226	0.4836	-0.634	-0.5842	-0.1026	-0.8813
Poland	POL	61600057	61604277	0	-1.3041
Poland	POL	61600058	61601064	1	-1.2667	-0.0088	-0.691	0.1352	-0.6088	-1.6678	-0.6852	-0.1563
Poland	POL	61600058	61602067	1	1.0088	-0.4314	0.0226	0.4982	-0.2252	0.1731	0.5755	0.1216
Poland	POL	61600058	61600034	1	0.2591	0.718	0.9192	0.2007	-0.1831	0.3193	-0.3055	0.833
Poland	POL	61600058	61605164	1	-0.9667
Poland	POL	61600058	61600873	1	0.2438	-0.4314	0.0226	0.2643	-0.3646	-0.2785	-0.6852	-0.1563
Poland	POL	61600058	61604289	1	-1.155
Poland	POL	61600058	61600617	1	-0.5244	0.5836	-0.4728					0.1216
Poland	POL	61600058	61603663	1	-0.9751		0.8348	0.1171	-0.3182	-1.6678	0.0256	-0.222
Poland	POL	61600058	61604431	1	-1.35	-0.1652		1.2836	-0.7575	0.2755
Poland	POL	61600058	61603143	1	-1.1393	-1.2682	-0.9947		-0.5801		-0.2479	-0.5912
Poland	POL	61600058	61601724	1	-0.9545				-0.5365
Poland	POL	61600058	61604811	1	-0.665	0.8149	-0.5034	0.3597	-0.078	0.0918	-0.1533	-0.7108
Poland	POL	61600058	61600225	1	-0.619	-0.7602	-1.1926	0.1053	-0.9905	0.4239	-0.1972	-1.1252
Poland	POL	61600058	61602285	1	-0.4804	-0.0862	0.0226	1.7362	0.3475	0.8888	-0.0987	0.1216
Poland	POL	61600058	61601829	1	-0.8328	0.0789	-0.3802	0.7113	0.0117	1.0062	0.5755	0.1216
Poland	POL	61600058	61605009	1	-1.363	-1.1442	-0.691	0.0787	-0.7784	-0.1379	-1.2835	-0.5305
Poland	POL	61600058	61602959	0	-0.9788	-0.1239	-0.7902	0.5354	-2.5289	0.8483	0.1922	-0.4607
Poland	POL	61600058	61603432	0	-0.9966	-0.192	0.7638	0.4028		1.3527	0.5755	-0.943
Poland	POL	61600058	61600216	0	-1.0393	-0.0862	1.9359	3.6039	-0.3445	-1.6678	2.4277	2.0955
Poland	POL	61600058	61600359	0	0.336	-0.8893	-0.9607	-0.1471	0.2547	-0.4223	-0.5832	0.1216
Poland	POL	61600058	61603482	0	-1.4193	-0.8977	-0.3802	0.3457	-0.636	0.5166	-0.1021	-0.2503
Poland	POL	61600058	61601082	0	-1.264				1.0495	-1.6678
Poland	POL	61600058	61600200	0	-1.0956	-0.3204	-1.1926	-1.6841	-1.9467	-0.4795	0.0444	-0.4607
Poland	POL	61600058	61605211	0	-1.1617	-0.4314
Poland	POL	61600058	61602168	0	0.0126				2.9962	3.6292
Poland	POL	61600058	61602589	0	-0.8035	-0.0862	0.0226	1.2836	0.7409	1.5721	0.5755	0.1216
Poland	POL	61600058	61604647	0	-0.9885	0.6555	-0.227	-0.0551	0.2195	-0.7433	0.8038	-0.4607
Poland	POL	61600058	61602152	0	-1.5124	-0.8398	1.9359	0.3954	1.3392	0.2394	1.2262	2.0955
Poland	POL	61600058	61605410	0	-1.1926	0.7156	1.9359	-2.2824	-0.0709	-1.6678	0.5755	1.1232
Poland	POL	61600060	61600141	1	-0.5402	0.5376	0.4173	0.4509	0.8746	0.5289	0.0256	-0.4607
Poland	POL	61600060	61602664	0	-0.3103	-0.2712	0.4036	-1.7857	-0.1499	-0.0207	-0.2008	0.8567
Poland	POL	61600060	61600445	0	0.2996	0.1852	0.0226	-0.0436	-0.0283	-0.385	1.0897	1.4234
Poland	POL	61600060	61604257	0	-0.1461	1.4003	1.1752	0.5772	0.3928	0.4346	1.2262	1.4234
Poland	POL	61600061	61604247	0	-1.0696	0.7914	0.0226	-0.098	0.3177	-0.4128	1.5037	2.0955
Poland	POL	61600061	61600752	0	-1.125	-0.0862	0.0226	0.7113	0.2464	-1.6678	0.5755	-0.4607
Poland	POL	61600061	61601020	0	-0.6524	-1.2492	-0.7445	1.5176	4.8357	-1.6678	1.2798	-0.1865
Poland	POL	61600061	61604019	1	-0.6549	-0.8357	-0.5034	0.2949	0.2695	-1.6678	-0.2821	-0.9111
Poland	POL	61600061	61604665	1	1.0096	-0.269	-1.0611	0.1991	-0.6246	-0.8849	-0.6822	-0.7108
Poland	POL	61600061	61600580	1	-0.4902	-0.7221	-0.9899	-0.2149	-0.3846	-1.6678	-0.9533	-0.1563
Poland	POL	61600061	61602512	1	-0.3398	-0.4203	0.5347	-0.3483	0.1955	-0.4795	-0.5832	-0.7496
Poland	POL	61600061	61603591	1	1.0362	0.1245	-0.3048	0.1433	-0.3179	-0.226	0.0256	-0.1563
Poland	POL	61600061	61603762	1	1.0955	-0.0862	-0.829	-1.5123	-0.4495	-0.8849	-0.6852	-0.1865
Poland	POL	61600061	61604721	1	-1.1454	-0.6669	-1.1592	0.3633	-0.7935	-0.9292	-1.2871	-0.6353
Poland	POL	61600061	61604562	1	-0.4991	0.32	0.9192	0.2294	-0.136	-0.2785	-0.3055	0.7627
Poland	POL	61600061	61600978	1	-0.3478	0.4012	0.4173	0.3217	0.2999	-0.0818	-0.2821	0.4994
Poland	POL	61600061	61603550	1	1.6591	-0.7221	-0.9285	-0.6302	-0.3841	-0.7106	-0.6852	-0.4607
Poland	POL	61600061	61604657	1	-0.13	-0.8663	-0.691	0.2935	0.5656	0.3807	0.0221	0.1216
Poland	POL	61600061	61605170	1	-0.7242	1.1306	1.9359	0.6677	0.393	-1.6678	1.3467	0.8959
Poland	POL	61600061	61601743	1	-0.297	-0.9363	-0.3802	-0.2052	-1.0688	-0.7433	-0.4948	-0.1563
Poland	POL	61600061	61604767	1	-0.98	1.3889	0.0226	-0.017	-0.0105	-1.6678	-0.2821	1.515
Poland	POL	61600061	61601444	1	0.4093	-0.7221	-1.0611	0.5853	-0.0868	-0.4769	-0.6852	-0.9299
Poland	POL	61600061	61602543	1	-0.1528	0.2695	1.4967	0.3944	0.3721	0.1871	-0.3876	0.8567
Poland	POL	61600061	61603818	1	-0.0672	1.3889	0.586	0.5106	0.7749	0.7931	-0.0551	1.1232
Poland	POL	61600061	61601590	0	-1.963	-0.59	-0.2827	0.5421	0.0128	0.7501	0.5755	0.1216
Poland	POL	61600061	61603170	0	-0.9932	-1.2998	-0.5747	1.2836	0.6021	0.9856	-0.0341	-0.6786
Poland	POL	61600061	61604212	0	0.8729	-0.5994	0.8877	1.313	0.6834	0.0837	0.5755	1.0431
Poland	POL	61600061	61601399	0	-0.8938	0.0502	0.586	-0.3271	-0.3696	-1.6678	2.4277	1.1232
Poland	POL	61600061	61601159	0	-1.3849	-0.7221	0.0226	0.1563	-0.6027	-1.5939	-0.3733	-0.5912
Poland	POL	61600061	61601352	0	-1.7652	-0.2662	-0.227	0.4429	0.7452	0.5124	1.3958	1.3566
Poland	POL	61600061	61602465	0	1.2234	0.1245	0.0226	0.5051	0.5164	0.0934	-0.1026	-0.3856
Poland	POL	61600061	61604026	0	-0.2858	0.9454	1.9359	0.1016	0.4306	0.493	1.2027	2.0955
Poland	POL	61600061	61603539	0	0.0363	-0.4314	-0.227	0.7653	0.0922	-0.0468	0.1648	-0.2503
Poland	POL	61600061	61601924	0	-1.032	-1.3253	-1.2251	0.8618	4.8357	-1.6678	-0.259	-1.4399
Poland	POL	61600061	61605365	0	1.0035	-0.2548	0.7162	-0.4676	0.3125	-1.6678	0.1693	0.149
Poland	POL	61600061	61602692	0	-1.7698	0.1852	0.0226	-0.0615	0.3044	-0.5309	0.0215	0.1216
Poland	POL	61600061	61604873	0	-0.8646	-0.2595	0.5347	0.2133	0.1481	-0.5842	0.9628	-0.2503
Poland	POL	61600061	61603146	0	0.2509	-0.7221	0.0226	-0.3085	-0.0347	-0.8849	-0.1026	0.4777
Poland	POL	61600062	61600207	0	-1.0134	-0.0862	0.0226	0.7113	-0.0408	1.0062	0.5755	0.1216
Poland	POL	61600062	61600493	0	-1.4472	-0.9245	-0.5034	-0.4799	-1.0855	-0.3055	0.5755	0.1216
Poland	POL	61600062	61603574	0	-1.0402	-1.8086	-0.9211	0.3374	0.2702	-0.0757	1.656	2.0955
Poland	POL	61600062	61600837	0	-0.7677	0.5946	0.0226	-0.8986	-1.0204	-0.3261	-0.6803	1.0448
Poland	POL	61600062	61602737	1	0.6224	0.9275	-0.829	0.1965	-0.0741	-0.7433	-0.2821	-0.2778
Poland	POL	61600062	61601409	1	-1.0077	1.4003	0.0226	-0.1231	-0.8217	-1.6678	0.1701	0.1216
Poland	POL	61600062	61603835	1	-0.8338	-0.7221	0.0226	-0.1189	-0.7983	-0.1399	-0.1026	0.1216
Poland	POL	61600062	61603085	1	-0.656	2.6352	0.0226	0.4454	0.6355	0.1638	0.0256	0.1216
Poland	POL	61600062	61603959	1	0.8346	-0.8357	0.0226	0.0994	0.4905	-0.8768	-0.1026	-0.2726
Poland	POL	61600062	61603871	1	-1.2409	0.8089	0.586	0.3507	0.8264	-1.6678	0.0256	-0.1563
Poland	POL	61600062	61601624	1	0.8384	0.6492	-0.335	-0.0903	0.0235	-1.6678	-1.0758	-0.5475
Poland	POL	61600062	61603810	1	-1.2939	-0.4203	-0.2827	-0.0254	-0.8281	-1.6678	-1.1908	-0.6924
Poland	POL	61600062	61601252	1	-0.1023	0.788	0.4173	-0.8293	0.5453	-0.7368	-0.4948	0.833
Poland	POL	61600062	61603008	1	-0.7183	-0.7221	-0.691	-0.2557	-0.9015	-1.6678	0.0256	0.1216
Poland	POL	61600062	61601522	1	-0.8418	0.4121	-0.691	0.5449	0.2058	0.4981	-0.176	0.1216
Poland	POL	61600062	61602663	0	-0.8315	0.7156	-0.5544	-0.096	-0.2603	-1.2919	-0.0551	0.0876
Poland	POL	61600062	61602043	0	-1.0952	-0.4203	0.0226	0.1377	0.8779	0.3187	0.5755	0.1216
Poland	POL	61600062	61603546	0	-0.8755	-0.0862	-0.3802		0.3471	1.3818	0.5755	-0.2503
Poland	POL	61600062	61601861	0	-0.8503	1.1493	0.0226	0.3373	0.997	-1.6454	0.5755	0.1216
Poland	POL	61600062	61602947	0	0.3009	-0.5874	-0.7836	0.6519	-0.026	0.9465	-0.2004	-1.2193
Poland	POL	61600062	61600783	0	-0.8031	-0.7221	1.1657	-0.0816	-0.1395	-0.8849	-0.5798	1.515
Poland	POL	61600062	61604000	0	-1.7879	0.6515	-0.7902	-2.6893	-0.8008	-1.6678	-0.309	-0.2503
Poland	POL	61600063	61602108	1	0.1265	0.2607	-0.5544	0.3132	0.5419	-1.6678	0.5755	-0.7108
Poland	POL	61600063	61602399	1	-1.779	-0.2662	-1.0611	-0.2621	-0.2286	-0.801	0.075	-1.1866
Poland	POL	61600063	61604590	1	-1.2963	-0.4136	-2.664	0.306	-0.0364	-1.6678	0.5755	-0.7507
Poland	POL	61600063	61601092	1	-1.828	-0.4314	0.0226	0.1205	-0.9709	-0.8849	0.5722	0.1216
Poland	POL	61600063	61601633	1	0.7684	-0.0862	-0.691	-0.226	-0.4398	-0.8437	-0.2821	-0.4607
Poland	POL	61600063	61603769	1	0.2205	0.1997	0.0226	0.0835	-0.252	-1.6678	-0.4948	-1.2018
Poland	POL	61600063	61603083	1	-1.4912	-0.7271	-0.691	0.0734	-0.2735	-1.6678	-2.1355	-0.1563
Poland	POL	61600063	61600149	1	-0.1901	-0.5743	-0.5907	-1.1982	-0.8618	-0.8849	-0.6852	-0.9111
Poland	POL	61600063	61602936	1	-1.0436	-0.2548	-0.4806	-0.2035	-0.5665	-0.9292	-0.0987	-0.2503
Poland	POL	61600063	61602310	1	0.0839	0.666	0.4173	-0.0063	0.1163	-0.0381	0.0256	0.1216
Poland	POL	61600063	61601876	1	-1.1709	-0.6105	-0.3802	-0.5297	-0.5485	-0.421	1.23	-0.7108
Poland	POL	61600063	61604415	1	-0.8483	-0.4314	0.0226	1.2836	1.0219	0.7807	0.3482	0.1216
Poland	POL	61600063	61601135	1	-1.5185	-0.59	-1.0611	0.1052	-0.1027	-0.8849	-0.216	-0.5912
Poland	POL	61600063	61601183	1	-1.0671	0.2695	-0.5034	-0.0438	-0.7968	-0.7433	0.1922	-0.7108
Poland	POL	61600063	61602483	0	0.2394	0.2695	1.1381	0.6217	0.7499	0.1029	1.836	0.8567
Poland	POL	61600063	61601353	0	0.2192	-0.3516	0.0226	0.2242	0.3556	0.2763	0.1648	0.1216
Poland	POL	61600063	61604012	0	-0.4274	-0.5847	0.0226	0.5543	0.7084	0.6736	0.5755	-0.1563
Poland	POL	61600063	61602288	0	-0.7094	-0.8264	0.0226	-0.5638	-0.2512	-1.6678	0.5755	0.1216
Poland	POL	61600063	61603958	0	-0.8304	-0.5743	-0.691	0.3057	0.5047	0.4082	0.5755	0.1216
Poland	POL	61600063	61603370	0	-1.4407	-0.7199	-0.2827	-0.2093	-0.6771	-1.6678	0.5755	0.1216
Poland	POL	61600063	61604580	0	-1.0054	1.1306	0.8508	0.821	0.003	1.3798	2.4277	2.0955
Poland	POL	61600063	61601930	0	-1.6338	-0.8357	-0.9607	-0.8189	-1.5453	-1.6678	-1.2871	-0.7108
Poland	POL	61600063	61603912	0	0.0656	0.9349	0.9192	-1.7857	0.7862	-1.6678	0.3473	0.9097
Poland	POL	61600063	61602879	0	-0.5958	2.6352	1.9359	0.2204	1.7413	0.3267	2.4277	2.0955
Poland	POL	61600063	61602916	0	-0.639	-0.2741	0.0226	0.7113	2.6375	1.0062	0.5755	0.1216
Poland	POL	61600063	61602266	0	-1.5119	-0.49	1.9359	0.2227	-0.2443	0.4394	0.5755	0.1216
Poland	POL	61600063	61602195	0	0.4003				-1.5526
Poland	POL	61600064	61604087	1	1.0963	0.7763	0.7162	0.1537	-0.1154	-0.8849	1.2302	0.6663
Poland	POL	61600064	61600871	1	0.1008	0.2718	-1.0611	-0.2938	-0.0986	-0.3516	-0.6852	-0.7507
Poland	POL	61600064	61605232	1	1.0944	0.0634	-1.7997	-0.1881	-0.6302	-0.4058	-0.4801	-0.4607
Poland	POL	61600064	61603510	1	1.0199	-0.0862	0.0226	0.0716	0.3059	-0.3646	0.5755	0.1216
Poland	POL	61600064	61601225	1	-0.1271	1.1932	1.9359	-0.0314	-0.2057	0.0924	0.549	0.9097
Poland	POL	61600064	61603997	1	0.8247	-0.6289	0.0226	-0.363	-0.5393	-0.8849	-0.2821	0.1216
Poland	POL	61600064	61600893	1	-0.0659	-0.0862	0.0226	0.4875	-0.6867	-0.421	-0.176	-0.4607
Poland	POL	61600064	61600770	1	0.9553	-0.0862	0.0226	0.0338	-0.6537	0.2208	0.0256	-0.1563
Poland	POL	61600064	61603730	1	0.7215	-0.59	-0.3802	-0.0786	-0.3357	-1.6678	0.0256	-0.4607
Poland	POL	61600064	61601398	1	0.184	-0.891	0.0226	-0.5533	-0.9697	-0.8849	-0.3237	0.1216
Poland	POL	61600064	61600888	1	-0.3049	-0.2662	-0.4806	-0.8237	-0.1115	-1.6678	-0.6852	-0.2503
Poland	POL	61600064	61600105	1	0.2963	-0.3531	1.1381	-0.0165	-0.5651	-1.6678	-0.7838	-0.5475
Poland	POL	61600064	61604822	1	0.6602	-1.0249	-0.691	-0.1607	-0.6779	-0.8604	-0.4771	-0.8578
Poland	POL	61600064	61601525	1	1.2163	0.9526	0.586	0.4552	1.6698	1.0384	0.1701	0.7435
Poland	POL	61600064	61603271	1	0.3922	-0.5906	-0.9807	-0.3279	-0.6031	-0.8849	-0.4771	-0.8443
Poland	POL	61600064	61600434	1	0.6052	0.1221	-0.691	-0.0995	0.4566	0.2422	-0.3876	0.0876
Poland	POL	61600064	61604164	1	0.7734	-0.0055	-1.2374	-0.0563	0.2833	0.1029	-1.5848	-0.1563
Poland	POL	61600064	61601234	0	0.9559	0.5119	1.4967	0.6527	1.0054	1.1783	0.5684	1.0431
Poland	POL	61600064	61601326	0	0.2887	-0.2662	0.6407	-0.6123	-0.0112	-1.5506	0.5755	0.8375
Poland	POL	61600064	61602083	0	2.274	1.2587	1.9359	0.7381	0.251	0.1071	1.48	2.0955
Poland	POL	61600064	61601296	0	1.4219	2.6352	1.1657	0.1616	1.066	0.4789	0.5755	2.0955
Poland	POL	61600064	61601367	0	0.4778	0.5836	0.0226	0.5441	0.5674	0.1573	-0.2668	-0.1563
Poland	POL	61600064	61601464	0	0.8675	-0.0862	0.0226	-0.4597	-0.2957	-0.7433	-0.2553	-0.1563
Poland	POL	61600064	61603373	0	-0.4344	-1.0249	-0.691	-0.0286	-0.3662	-0.8849	-0.5832	-0.1563
Poland	POL	61600064	61601563	0	-0.7899	-0.2857	0.0226	-0.2873	0.9548	-0.1442	0.1693	0.4777
Poland	POL	61600064	61603725	0	1.4932	1.3889	1.9359	0.4325	0.6042	0.3895	0.5755	2.0955
Poland	POL	61600064	61601632	0	0.1378	-0.9494	1.9359	-0.3426	0.0192	-0.8849	-0.1484	2.0955
Poland	POL	61600064	61602899	0	-0.0145	1.3697	1.4967	0.4096	0.8725	0.6524	1.802	2.0955
Poland	POL	61600064	61600549	0	0.6005	-0.2741	-0.8417	-0.5146	-1.0114	-1.6678	-0.9358	-0.1563
Poland	POL	61600064	61603782	0	0.3323	-0.1827	0.0226	0.5049	0.2526	0.3886	0.5755	0.1216
Poland	POL	61600064	61604378	0	1.1144	-0.4343	0.0226	0.2447	0.2612	0.4623	1.4152	0.2782
Poland	POL	61600064	61600214	0	0.6512	-0.0862	-0.6587	-0.3443	-0.4563	-0.8849	0.1693	0.1216
Poland	POL	61600064	61603957	0	0.8586	-0.6007	0.4173	-0.3744	0.0737	-1.6678	-0.2197	1.1013
Poland	POL	61600065	61602742	1	0.8805	-0.4818	0.6847	-0.3792	-0.5959	-1.6678	-2.1355	-1.0454
Poland	POL	61600065	61601070	1	0.9726	-1.1772	-0.9607	-0.1529	-0.8567	-1.6678	-0.4948	-1.1742
Poland	POL	61600065	61603095	1	-1.1234	0.0467	0.0226	-0.195	-0.1442	-0.2686	0.1693	-0.7685
Poland	POL	61600065	61600562	1	0.1428	-0.1106	0.5563	0.0167	0.0932	-0.0818	-0.2821	0.6663
Poland	POL	61600065	61602838	1	-0.8367	-1.1429	-0.691	0.1185	-0.8815	-0.5037	0.075	-0.2503
Poland	POL	61600065	61600928	1	0.102	-0.2298	-1.0611	0.0043	-1.3502	-1.6678	-2.1355	-0.0949
Poland	POL	61600065	61602922	1	-0.982	-0.2479	-0.691	-0.9651	-0.7388	-1.6678	-0.6852	-0.7108
Poland	POL	61600065	61603148	1	0.2985	0.631	1.9359	0.2228	-0.1943	-0.1741	1.802	0.9444
Poland	POL	61600065	61603905	1	0.8673	0.1915	0.4173	-0.6486	-0.1426	-0.143	-0.0987	0.6663
Poland	POL	61600065	61600905	1	0.524	-0.5847	0.0226	0.6114	0.2637	-0.5309	0.0256	-1.1252
Poland	POL	61600065	61601665	1	-1.2285	1.1352	0.0226	0.0455	0.27	-0.7439	-0.3882	-0.4423
Poland	POL	61600065	61602511	1	-0.1091	-0.5874	-0.7836	-0.6579	-0.2667	-1.6678	-0.6852	-0.4607
Poland	POL	61600065	61602153	1	-0.1006	-0.6655	-0.5034	-0.197	0.147	-1.6678	0.2047	-0.5912
Poland	POL	61600065	61602336	1	0.976	2.6352	1.9359	0.7712	0.5715	0.6776	-0.4771	1.515
Poland	POL	61600065	61602599	1	-1.0998	1.7162	0.6421	-0.0984	-0.2905	-0.7936	0.1701	1.0448
Poland	POL	61600065	61601186	1	0.4426	0.5201	0.0226	-0.1528	-0.4639	1.00E-04	-0.1722	0.1216
Poland	POL	61600065	61600082	0	-0.9207	0.64	1.4967	0.7276	0.2665	0.4868	1.2262	2.0955
Poland	POL	61600065	61600354	0	-0.8546	2.6352	1.9359	1.4965	1.467	-0.1975	2.4277	2.0955
Poland	POL	61600065	61604147	0	-0.7687	-0.0061	0.27	0.5037	1.1623	1.9384	1.656	0.1216
Poland	POL	61600065	61603274	0	0.8244	0.5266	0.586	-0.5426	0.5559	-0.5956	0.5755	0.2546
Poland	POL	61600065	61603470	0	-0.8951	-0.4314	0.0226	0.132	0.6671	0.1511	-0.8041	0.1216
Poland	POL	61600065	61602447	0	-0.5164	-0.0966	0.0226	0.0551	0.242	-1.6678	-0.1026	0.1216
Poland	POL	61600065	61604483	0	-0.2891	-0.2479	0.0226	1.2836	0.8779	1.2491	1.2798	0.7627
Poland	POL	61600065	61602181	0	-0.9568	0.2532	1.9359	-0.4345	0.7393	-1.6678	0.1648	2.0955
Poland	POL	61600065	61603183	0	0.0604	-0.7221	0.0226	0.3496	-0.8937	-1.6678	-0.309	-0.4607
Poland	POL	61600065	61603222	0	-1.4642	0.3926	-0.6116	1.3112	0.9116	0.4394	0.5145	2.0955
Poland	POL	61600065	61601651	0	-0.811	0.2607	0.0226	1.2836	0.6114	-1.6678	0.5755	0.1216
Poland	POL	61600065	61601019	0	0.2038	1.4003	1.9359	1.2836	0.8779	1.5721	2.4277	2.0955
Poland	POL	61600065	61603712	0	-0.7305	-1.289	1.9359	2.1299	0.8151	-1.6678	0.5755	1.2147
Poland	POL	61600065	61603842	0	0.7667	-0.3697	-0.5747	0.6333	-0.4262	0.7745	-0.3237	-0.3297
Poland	POL	61600066	61603097	1	-0.8678	-0.5743	-0.691	-0.0185	-0.0628	-0.159	-0.6852	-0.5475
Poland	POL	61600066	61604349	1	-0.4662	-1.1755	-0.7638	0.3705	0.1901	0.2236	-0.2128	-1.3718
Poland	POL	61600066	61604446	0	-1.0563	-0.4314	0.0226	0.2143	-0.1475	0.2007	0.5755	0.7627
Poland	POL	61600066	61601201	0	0.8099	-0.7353	0.5347	-0.1086	-0.0775	0.2671	1.2607	0.1216
Poland	POL	61600066	61604759	0	-1.0199	-0.0862	0.6825	0.1836	-0.3384	-1.6678	0.5755	0.5295
Poland	POL	61600067	61603553	1	-0.3486	2.6352	-1.2891	0.7502	0.2718	-1.6678	0.5755	0.1216
Poland	POL	61600067	61601229	1	0.1417	-0.0862	-0.7902	0.2878	0.1611	-1.6678	0.0256	-0.5475
Poland	POL	61600067	61603203	1	-0.3565
Poland	POL	61600067	61603118	1	-1.5159	-0.2662	0.8038	0.7552	0.0784	-0.2571	-0.5832	-0.5251
Poland	POL	61600067	61601931	1	-0.8233	1.7162	-0.227	-0.5695	0.0911	-0.219	0.075	0.1216
Poland	POL	61600067	61603307	1	0.3535	-0.4174	-0.3802	-0.3136	-0.3795	-0.2089	-0.4771	-0.2503
Poland	POL	61600067	61601995	1	-0.3254	0.5404	0.4173	-0.002	0.356	-0.3435	0.2163	0.1216
Poland	POL	61600067	61605316	1	1.2144	-0.6028	-0.5544	-0.4863	-1.003	-1.6678	-0.3876	-0.5305
Poland	POL	61600067	61604097	1	-0.2896	-0.2479	-0.227	0.1053	-0.1116	-1.6678	-0.6852	-0.7496
Poland	POL	61600067	61603358	1	-1.0371	-0.0862	0.4173	0.0787	-0.4486	-0.8849	0.0256	0.1216
Poland	POL	61600067	61605238	1	-0.8894	-1.1429	0.0226	0.1053	-0.9291	0.4394	0.5755	0.1216
Poland	POL	61600067	61601239	0	0.0368	0.792	-0.6315	-0.4345	0.0997	-0.0569	0.3473	0.0144
Poland	POL	61600067	61600213	0	-0.5227	-0.5001	-0.0587	1.2836	0.8779	1.5721	0.5755	0.1216
Poland	POL	61600067	61600943	0	1.0755	0.1489	-0.6843	0.8127	0.2684	1.3713	0.3876	0.5256
Poland	POL	61600067	61603421	0	0.4454	-2.9627	-2.664	1.2836	-0.6882	-0.4657	-1.7719	-1.4827
Poland	POL	61600067	61605338	0	0.3028	-1.273	-0.7902	0.219	-0.2158	0.7813	-0.6852	-1.5367
Poland	POL	61600067	61604918	0	-1.0244	-0.1959	-0.7445	0.2551	0.0976	0.5139	-0.396	-0.1563
Poland	POL	61600067	61602122	0	-0.5267	-0.0862	0.0226	1.2836	-0.0408	1.5721	0.5755	0.1216
Poland	POL	61600067	61602502	0	2.8196	2.6352	1.9359	3.6039	1.4491	3.6292	2.4277	2.0955
Poland	POL	61600067	61602798	0	-0.6322	0.3317	0.586	0.7371	1.0927	-0.2608	0.8038	-0.2503
Poland	POL	61600067	61603469	0	0.8043	-1.3452	0.0226	-0.3417	-0.7806	0.8107	0.5755	0.1216
Poland	POL	61600067	61602220	0	-1.3977	-0.4488	0.0226	0.6697	0.8824	0.2053	0.5755	0.1216
Poland	POL	61600067	61604434	0	-0.7645	1.1352	1.9359	1.3377	0.6326	1.052	2.4277	0.1216
Poland	POL	61600067	61600391	0	1.0076
Poland	POL	61600067	61603811	0	0.0053	-0.2806	0.8348	-0.2593	-0.1538	-1.6678	1.6331	0.833
Poland	POL	61600067	61600377	0	-0.499	-0.0862	0.0226	3.6039	0.2419	1.0436	0.5755	-0.222
Poland	POL	61600067	61605346	0	0.602	-0.9769	-0.8424	0.5126	-0.584	0.7265	-1.4013	-1.0844
Poland	POL	61600067	61602954	0	-0.6976	-0.2479	0.0226	0.0218	0.026	0.1012	0.5755	-0.2503
Poland	POL	61600067	61602308	0	-0.7092	-0.2662	-0.3802	0.1844	0.4505	-0.0443	0.0256	0.1216
Poland	POL	61600067	61602652	0	-1.3428	-1.3452	0.0226	0.1053	1.4924	0.9756	0.5755	0.1216
Poland	POL	61600067	61602133	0	-0.7231	-0.2479	0.0226	0.1005	1.0466	0.0668	0.5755	0.1216
Poland	POL	61600067	61600597	0	-0.7765	-0.0176	0.0226	0.9608	0.1483	1.2149	0.9254	0.0484
Poland	POL	61600067	61600190	0	-0.1871	-0.5874	-0.6843	0.4637	0.1494	0.7339	-0.1727	-0.5251
Poland	POL	61600067	61602263	0	-1.0815	2.6352	-0.1587	0.6588	0.2457	0.9225	-0.1566	-0.6774
Poland	POL	61600068	61604796	1	0.8012	0.4012	0.0226	0.2586	0.4093	-0.0127	-0.4948	-0.1314
Poland	POL	61600068	61605333	1	0.9935	-0.8802	0.8116	-0.2161	-0.6248	0.3057	-0.6852	0.4504
Poland	POL	61600068	61602797	1	-0.5692	0.6555	0.1386	0.2057	0.4701	-0.0911	1.1171	-0.7887
Poland	POL	61600068	61600686	1	-0.4102	-0.4025	0.0226	0.043	-0.5413	-1.6678	0.5755	-0.4784
Poland	POL	61600068	61600358	1	-0.9649	-0.7221	-0.3802	-0.3272	-0.7493	-0.8768	-0.4948	-0.6774
Poland	POL	61600068	61604467	1	-1.0495	-0.269	-0.3802	0.5431	0.0689	0.3607	0.3482	0.1216
Poland	POL	61600068	61601091	1	-0.9053	-1.0688	0.5462	-0.2913	-0.041	-1.6678	-1.0722	0.1216
Poland	POL	61600068	61601619	1	-1.3296	-0.2662	-1.2891	0.4251	-0.1758	0.373	-0.6852	0.1216
Poland	POL	61600068	61600372	1	-0.9328	-0.9719	-1.5438	0.6333	-0.1016	-0.0447	0.1693	0.1216
Poland	POL	61600068	61603987	1	-0.9113				0.3489			0.1216
Poland	POL	61600068	61602768	1	-0.9979	-0.7221	-0.4806	0.7176	0.1093	-1.653	0.3482	-0.2503
Poland	POL	61600068	61604392	1	-1.151	-0.8264	0.0226	1.2649	0.0598	0.69	0.5755	0.1216
Poland	POL	61600068	61605428	1	0.4266	-0.4203	-0.1587	0.0091	-0.5885	-0.2578	-0.1021	0.4777
Poland	POL	61600068	61604079	1	-0.1701	0.18	0.0226	1.2699	0.1631	-1.6678	-0.6378	0.1216
Poland	POL	61600068	61601642	1	-1.5854	-1.0212	0.586	0.33	-0.6611	-1.6678	-0.6852	-0.5475
Poland	POL	61600068	61605219	1	-0.9546	-0.6019	-0.7638	-0.8834	-0.6896	-0.3516	-0.414	0.1216
Poland	POL	61600068	61601834	1	-0.7428	-0.0862	0.0226	0.1964	-0.385	-0.5007	0.5755	0.1216
Poland	POL	61600068	61602780	1	-1.3367	0.2695	0.4173	0.0037	-1.017	0.0033	0.1701	-0.5475
Poland	POL	61600068	61603385	0	-0.9364	0.2718	0.0226	0.1848	0.305	0.6414	0.1693	0.1216
Poland	POL	61600068	61602382	0	-0.532	-0.1106	0.2753	0.9115	0.1686	1.3268	0.5755	0.1554
Poland	POL	61600068	61605415	0	-0.8321	0.5228	0.5347	0.5833	-0.0654	0.3385	0.9863	0.4504
Poland	POL	61600068	61605345	0	0.8121	-0.2662	0.0226	0.3081	0.2204	-0.4817	0.5755	0.1216
Poland	POL	61600068	61605314	0	0.1228	-0.0862	0.0226	0.1053	0.2224	-1.6678	0.5755	0.1216
Poland	POL	61600068	61601564	0	-1.3432	-0.165	0.0226	0.118	0.3109	-0.4128	0.3482	0.1216
Poland	POL	61600068	61603910	0	-0.7481	-0.59	0.0226	-0.2166	-0.1704	-0.3261	0.5755	0.1216
Poland	POL	61600068	61604551	0	-0.3389	-0.8128	-0.1119	-0.2221	-0.1389	-0.1957	-0.0992	-0.222
Poland	POL	61600068	61604791	0	-1.2997	-1.2027	-1.2193	-1.2502	-0.9071	-1.6678	-0.8738	-0.3856
Poland	POL	61600068	61603391	0	-1.641	-0.0862	-1.1926	0.0993	-0.1563	0.4394	0.5755	0.1216
Poland	POL	61600068	61604601	0	-1.1527	-0.9814	0.0226	0.5558	-0.4709	0.6874	0.9911	0.5553
Poland	POL	61600068	61601611	0	-1.2177	1.1493	0.0226	-0.3774	0.8063	-1.6678	0.8038	0.1216
Poland	POL	61600068	61600587	0	-1.2009	-2.4463	-0.3802	-1.5123	-0.839	-1.6678	-0.6852	-0.8198
Poland	POL	61600068	61600681	0	0.4396	0.7332	1.9359	0.5281	3.5634	-0.8181	1.2607	2.0955
Poland	POL	61600069	61600469	1	0.8059	-0.59	-1.161	-0.1206	-0.4855	-0.2607	-0.2821	-0.7108
Poland	POL	61600069	61605362	1	-0.3682	0.2185	0.1386	0.0555	0.6977	-0.5309	0.5755	2.0955
Poland	POL	61600069	61603446	1	-1.0298
Poland	POL	61600069	61602209	1	-0.1858	1.7671	-1.9803	0.1032	-0.292	-0.5842	-0.2004	-0.7876
Poland	POL	61600069	61605259	1	-2.2805	-1.5811	-2.664	0.3426	-1.3376	-0.2979	-0.747	-1.9384
Poland	POL	61600069	61603535	1	-0.7136	0.5344	1.1381	0.2123	-0.2143	0.1099	-0.1694	2.0955
Poland	POL	61600069	61601393	1	1.0874	-1.0688	-0.5907	-0.5237	-0.798	0.0583	-0.1727	-0.7108
Poland	POL	61600069	61602253	1	-0.8041	-0.1678	-0.5034	0.1005	-0.2945	-0.8849	-0.4948	-0.2503
Poland	POL	61600069	61600965	0	-0.4223	-1.3452	0.0226	0.1053	-0.9291	0.4394	0.5755	0.1216
Poland	POL	61600069	61602935	0	-1.2418	-1.1063	0.9192	-0.0956	-0.1044	-1.6291	-0.3912	0.9339
Poland	POL	61600069	61605181	0	-0.0694	-0.2662	-0.5034	-0.7283	-0.6719	-1.6678	0.1693	-0.5475
Poland	POL	61600069	61603360	0	-1.1684	-0.2396	-0.1587	-1.6841	-0.7346	-0.801	-1.4019	0.1238
Poland	POL	61600069	61604283	0	-1.118	-0.5743	-0.7902	0.398	0.1634	-0.568	0.3473	-0.959
Poland	POL	61600069	61600103	0	0.0813	-0.5034	0.0226	-2.6893	-0.4632	-1.6678	-0.1479	-0.1563
Poland	POL	61600069	61603165	0	-1.6027	-0.9672	-0.8237	1.0587	0.6066	1.3448	0.3542	0.8567
Poland	POL	61600069	61604525	0	0.364	-1.1046	-1.6008	-0.8189	-0.1581	-1.6678	-0.5832	-2.5027
Poland	POL	61600069	61601481	0	-0.5837	-0.8802	0.0226	-0.0797	-0.2248	-0.5037	0.5755	-0.5475
Poland	POL	61600069	61601327	0	0.0924	0.2063	0.0226	0.2312	0.2852	-0.0265	0.5755	0.1216
Poland	POL	61600069	61600834	0	-1.6478	0.8762	-0.691	-0.5952	-0.1628	0.3429	0.0791	0.3873
Poland	POL	61600069	61603853	0	-0.2264	-0.0862	-0.6104	1.2836	0.433	1.5721	0.0154	-1.041
Poland	POL	61600069	61603945	0	0.5516	-1.4093	-0.9807	0.5987	-0.4747	0.9921	-0.7693	-0.8936
Poland	POL	61600070	61604356	1	-1.774	-0.5717	-0.3802	0.1657	-0.5089	-1.6678	0.0256	-0.2503
Poland	POL	61600070	61600283	1	0.3295	-0.6501	-0.691	-0.2603	-0.3208	-1.6678	-0.414	-0.2503
Poland	POL	61600070	61603199	1	-1.1029	0.9275	-0.691	0.6539	1.3272	0.9978	0.5755	0.1216
Poland	POL	61600070	61604760	1	-0.5499	-0.5847	-0.1587	-0.0801	0.0529	-0.5569	-0.5832	-0.2503
Poland	POL	61600070	61605382	1	-0.7798	-0.938	-0.227	-0.1881	-0.1614	0.1223	-0.1727	0.1216
Poland	POL	61600070	61602462	1	-0.8959	-0.2479	-0.5836	0.2533	-0.398	-0.5569	0.0256	-0.4607
Poland	POL	61600070	61602791	1	-1.1632	-0.4314	0.4173	0.3676	-0.2953	-0.5569	-0.6595	-0.7651
Poland	POL	61600070	61604615	1	-0.8109	-0.4314	0.0226	-0.3395	-0.036	-0.7433	0.5755	0.2771
Poland	POL	61600070	61603528	1	-0.927	-0.2662	-0.9607	-0.1838	0.1242	-0.5309	-0.5832	-0.4607
Poland	POL	61600070	61603932	1	-1.1803	-0.7221	0.4173	0.5007	-0.0715	-0.1409	0.0256	-0.2726
Poland	POL	61600070	61604420	1	-1.2047	-0.59	0.0226	0.0018	-0.066	-1.6678	-0.2821	0.1216
Poland	POL	61600070	61601907	1	-1.4632	-0.2662	-0.3802	0.0057	-0.5752	-0.1678	-0.6852	0.1216
Poland	POL	61600070	61605006	0	-1.283	-0.6593	0.0226	0.6586	-0.0408	0.2357	0.5755	0.1907
Poland	POL	61600070	61600506	0	-0.9991	0.0624	0.0226	0.1614	-0.4548	-0.298	-0.6852	-0.2503
Poland	POL	61600070	61601415	0	-0.7437	-1.3452	1.9359	1.5631	0.8779	3.0023	2.4277	2.0955
Poland	POL	61600070	61604545	0	-0.409	0.9637	0.0226	-0.4454	-0.3097	-1.6678	0.1648	-0.5711
Poland	POL	61600070	61602578	0	-1.1509	-0.2662	0.0226	0.5131	-0.0588	-1.6678	0.5755	0.1216
Poland	POL	61600071	61601740	1	-0.2773	-0.7087	0.0226	-0.3222	-0.2786	-1.6678	0.5755	0.1216
Poland	POL	61600071	61601975	1	-1.2168	-0.0862	-0.2827	-0.263	-0.5448	-0.2785	0.5755	-1.1733
Poland	POL	61600071	61600774	1	0.2337	-0.337	-1.1274	-0.4319	-0.9326	-0.4583	-1.2871	-1.0913
Poland	POL	61600071	61600577	1	-0.4883	-0.2366	-0.5034	0.2875	-0.2399	-0.2766	-0.4948	-0.7108
Poland	POL	61600071	61602908	1	0.0025	-0.6616	-0.7902	0.2475	-0.5267	0.101	-0.6852	-0.5305
Poland	POL	61600071	61601503	1	0.9288	-0.6593	-0.3802	0.4221	0.084	0.6506	-0.0553	-0.1563
Poland	POL	61600071	61604838	1	-1.0934	0.3946	-0.335	0.0654	0.241	-0.2942	-0.3733	0.0658
Poland	POL	61600071	61602596	1	-0.8756	0.0722	-0.691	0.0736	-0.19	-0.0086	0.5755	-0.2503
Poland	POL	61600071	61600647	1	-0.7407	-1.5445	-1.2567	-0.7726	-1.283	-1.6678	-0.8738	-1.1252
Poland	POL	61600071	61604138	0	-1.28
Poland	POL	61600071	61604730	0	-0.5893	-1.026	0.586	-0.7858	-0.3188	-0.2979	-1.0167	-0.1563
Poland	POL	61600071	61602914	0	-1.4673	-0.269	0.6496	-0.7748	-0.307	-0.443	0.7264	-0.0859
Poland	POL	61600071	61602201	0	-0.6667	1.3697	1.9359	0.1151	0.3493	-1.6678	1.8085	0.8567
Poland	POL	61600071	61603697	0	1.1999	-0.4314	0.0226	-0.0946	-7.00E-04	-0.8849	0.1693	0.1216
Poland	POL	61600071	61603187	0	-0.4511	1.4003	1.4967	0.2962	0.499	0.2016	1.802	2.0955
Poland	POL	61600071	61601400	0	-0.1574	-0.6593	-0.9607	0.1102	0.475	0.1061	0.3415	0.2203
Poland	POL	61600071	61601245	0	-1.2316	-1.5733	0.0226	1.1514	-3.7095	1.1481	0.5755	0.1216
Poland	POL	61600071	61602213	0	-0.9404	0.2063	1.9359	0.1544	0.2668	-1.6678	0.5755	0.1216
Poland	POL	61600071	61605250	0	0.1123	2.6352	-0.5252	-0.1888	0.3122	-0.0571	0.1648	0.3588
Poland	POL	61600072	61601062	1	-0.8438	-1.0249	0.0226	-0.33	-0.5623	0.2572	-0.535	-0.9601
Poland	POL	61600072	61605368	1	0.8695	-0.59	0.0226	0.0514	-0.8275	-0.052	0.0256	-0.222
Poland	POL	61600072	61600246	1	0.7397	-0.7243	-0.5544	0.285	-0.2531	0.0409	-0.4948	-0.4607
Poland	POL	61600072	61603933	1	0.0377	-0.3341	0.0226	0.3119	0.3992	-0.6274	-1.305	-0.4607
Poland	POL	61600072	61604009	1	0.0548	0.468	-0.227	0.6386	-0.5785	-1.653	0.1922	0.0658
Poland	POL	61600072	61603200	1	-0.8943	0.8046	-0.3802	0.3121	-0.1045	-0.2131	-0.4948	0.2909
Poland	POL	61600072	61600064	1	-1.3663	0.3815	0.4173	0.6991	0.1574	0.0767	-0.309	-0.2503
Poland	POL	61600072	61601314	1	-1.1697	-1.3888	-0.9874	-0.9395	-1.384	-0.8849	-2.1355	-0.8443
Poland	POL	61600072	61600985	1	-0.8399	2.6352	1.9359	0.5095	1.2803	-0.3768	-0.3733	-2.5027
Poland	POL	61600072	61605018	1	-1.5642	-1.1387	-2.664	-0.0494	-0.6051	-1.6678	-0.6852	-2.5027
Poland	POL	61600072	61601700	1	-0.8229	0.1299	-0.6315	-0.2944	0.2139	0.1803	-0.6852	-0.1865
Poland	POL	61600072	61602733	1	0.7099	-0.8882	-0.829	-0.2047	-0.6675	-0.9484	0.2732	-0.9933
Poland	POL	61600072	61603216	1	-0.9988	-0.938	-1.2567	-0.2197	-0.3787	-0.4694	-1.0753	-1.113
Poland	POL	61600072	61602524	1	-1.1278	-0.59	0.0226	0.0213	-0.2603	-0.0949	-0.4948	0.1216
Poland	POL	61600072	61600031	1	-0.4296	0.235	-0.2614	0.2938	-0.186	0.3749	1.2107	-0.2485
Poland	POL	61600072	61601866	1	-1.1815	-0.2662	0.0226	-0.0993	0.0755	-0.0538	0.0256	-0.2503
Poland	POL	61600072	61603860	1	-1.049	-0.4314	0.0226	-0.0892	-0.3598	-0.5058	-0.0987	-0.2503
Poland	POL	61600072	61604054	1	-1.0597	-1.0212	0.0226	0.4891	-0.2552	0.1428	0.3482	-0.3297
Poland	POL	61600072	61603434	1	-1.4254	0.5326	-0.1587	0.2999	0.017	0.1372	0.0638	0.833
Poland	POL	61600072	61600968	0	0.2121	0.3062	1.9359	1.2761	4.8357	0.9362	0.5755	2.0955
Poland	POL	61600072	61600999	0	-1.0035	0.5859	0.4173	0.0347	-0.1691	-0.159	1.2262	1.0177
Poland	POL	61600072	61602335	0	-1.3982	0.0502	-0.6315	0.6774	1.4539	0.1678	0.6626	-0.1563
Poland	POL	61600072	61603599	0	-0.6266	0.5228	0.7162	-0.2469	-0.1729	-1.3198	0.9628	0.5553
Poland	POL	61600072	61601160	0	0.4564	-0.4351	-0.3802	0.1736	-0.4431	-0.0026	1.1171	-0.2726
Poland	POL	61600072	61600412	0	-1.2096	-0.7861	-0.227	0.1782	-0.4531	-1.6678	0.5755	-0.5093
Poland	POL	61600072	61602269	0	-0.6722	-1.034	0.0226	-0.1295	-1.1094	0.1533	0.5755	0.1216
Poland	POL	61600072	61604894	0	-1.3714	-0.9334	-0.2626	0.3968	-0.5931	-1.6678	-0.5832	-1.1252
Poland	POL	61600072	61601332	0	-1.3808	-0.5994	-0.4728	1.1715	0.1945	1.0089	1.3656	-0.3297
Poland	POL	61600073	61605034	1	0.2521	-0.5743	-0.691	0.482	0.0736	0.5136	-0.3876	-0.4607
Poland	POL	61600073	61604230	1	-1.2172	0.1245	0.4173	0.3395	-0.2071	-1.6678	0.3482	0.1216
Poland	POL	61600073	61601885	1	0.3275	0.1943	-1.0611	-0.1152	-0.4556	-1.6678	-0.6852	-0.6959
Poland	POL	61600073	61601532	1	-0.8625	-1.0688	0.4173	0.1146	-0.4926	-0.0383	-0.2821	-0.7108
Poland	POL	61600073	61604653	1	-0.7787	-0.5743	-1.0611	-0.3726	-0.7108	-1.6678	-0.4948	-0.959
Poland	POL	61600073	61604050	1	0.1777	-0.59	0.0226	0.1841	-0.4818	0.3835	-0.176	-0.2503
Poland	POL	61600073	61602321	1	0.5667	-0.2479	-0.9607	0.0488	-0.8223	0.4261	-0.6852	-0.4607
Poland	POL	61600073	61602786	1	-1.5674	-0.7221	0.4173	0.1474	-0.3526	-1.6678	-0.5974	-0.2503
Poland	POL	61600073	61602176	1	1.194	-0.4314	0.0226	0.0633	-0.2257	0.3585	0.3482	0.1216
Poland	POL	61600073	61600795	1	-1.2783	-0.1827	-1.7997	-0.8913	-0.3027	-0.7433	-0.5573	-0.8443
Poland	POL	61600073	61605231	1	-1.2701	-0.0862	-0.7638	1.2208	1.1403	0.4677	-0.8686	0.1216
Poland	POL	61600073	61603648	1	-0.8163	-0.7221	-0.3802	0.102	-0.4178	0.309	-0.2852	-0.2503
Poland	POL	61600073	61605325	1	-0.867	-1.1117	1.2867	0.69	0.085	-1.6678	-0.4771	0.1216
Poland	POL	61600073	61601505	1	-0.8923	0.2086	-1.5179	0.0162	0.4624	-0.0725	-0.4978	-0.9933
Poland	POL	61600073	61603386	1	-1.551	0.4012	-0.227	-0.7965	-0.145	-0.3242	0.3482	-0.7108
Poland	POL	61600073	61604207	0	-1.2714	-0.6299	-0.9211	0.1169	-0.1382	0.5964	-0.2004	-1.1604
Poland	POL	61600073	61600248	0	-1.0477	-0.4314	0.0226	-0.7268	-0.3317	0.0044	0.1693	0.1216
Poland	POL	61600073	61600481	0	-0.0112	-0.7221	0.0226	0.6254	0.3382	0.5174	0.1648	0.1216
Poland	POL	61600073	61605215	0	0.039	0.4012	1.2341	0.1455	1.2697	0.6654	0.8038	1.0641
Poland	POL	61600073	61600906	0	-1.0598	-0.59	-1.0611	0.0971	-0.7586	-0.6742	-0.3237	-0.4607
Poland	POL	61600073	61603464	0	-1.2539	-0.0862	0.0226	0.3587	0.8158	0.4249	0.1648	-0.2726
Poland	POL	61600073	61600976	0	-1.5523	0.9454	0.6407	0.3848	0.2767	-1.6678	-0.2857	1.1232
Poland	POL	61600073	61600038	0	-0.6577	-0.2479	0.0226	0.1053	-0.0939	1.0062	0.5755	0.1216
Poland	POL	61600073	61600611	0	-0.6992	-0.7221	0.0226	0.3735	0.3131	0.0901	0.1693	-0.2726
Poland	POL	61600073	61604393	0	1.1116	-0.59	-0.691	-0.5695	-0.679	-0.3435	-0.2821	-0.5475
Poland	POL	61600073	61602175	0	0.3719	0.2836	0.0226	0.9051	0.8221	0.5383	0.5755	-0.4607
Poland	POL	61600073	61601908	0	-2.4019	-0.2431	-0.2827	0.6288	0.19	1.024	-0.3933	-0.3565
Poland	POL	61600073	61603290	0	-0.7864	-0.5017	0.7398	-1.5123	-0.8367	-0.1117	-1.1937	0.6361
Poland	POL	61600073	61601073	0	-1.2323	-2.9627	1.9359	0.6411	-0.5138	-1.6678	0.5755	1.2841
Poland	POL	61600073	61603050	0	-1.631	0.4571	1.4967	0.379	0.8664	0.3227	0.5755	0.1216
Poland	POL	61600074	61601785	0	-1.1072	-1.8194	-1.6008	0.715	-1.0397	0.143	-1.1908	-1.6713
Poland	POL	61600074	61603465	1	-0.2091	-1.4093	0.0226	-0.0676	-0.7361	-1.0529	-0.6852	-0.1563
Poland	POL	61600074	61603123	1	-1.222	-0.4314	-0.5034	-0.3262	-0.9432	-0.2785	0.0154	0.1216
Poland	POL	61600074	61601361	1	-1.273	-0.1827	-0.829	-0.4309	-1.2152	-1.2919	-0.4948	-0.4607
Poland	POL	61600074	61601784	1	-1.565	0.8116	0.0226	-1.134	-1.1984	0.0124	0.0256	-0.959
Poland	POL	61600074	61602535	1	-1.4705	0.2695	-0.9607	0.0981	-0.4171	-0.06	-0.6852	-0.4607
Poland	POL	61600074	61601960	1	-0.2196	1.1576	-0.2614	0.3719	-0.1003	-0.1211	0.0256	-0.5233
Poland	POL	61600074	61600463	1	-1.1376	-0.49	-0.5326	-0.2741	-0.225	0.0854	-0.1021	0.6314
Poland	POL	61600074	61603977	1	-0.0127	0.2465	0.4173	0.354	-0.3097	0.7411	-0.454	-0.5912
Poland	POL	61600074	61602842	1	-1.1649	-0.59	-0.7902	0.4361	0.9206	-0.2173	0.1701	1.2147
Poland	POL	61600074	61603760	1	-1.1569	0.2718	0.0226	0.4568	0.3544	-0.2979	0.5755	-0.6353
Poland	POL	61600074	61601486	1	-0.0787	-0.0862	0.0226	0.3885	-0.304	0.7024	0.5755	0.1216
Poland	POL	61600074	61601078	1	-0.3091	-0.0862	-0.2827	1.0685	0.6609	1.122	0.0256	0.1216
Poland	POL	61600074	61601764	1	-0.5339	0.4061	0.1386	0.5298	0.1378	0.5041	0.1472	-0.4377
Poland	POL	61600074	61604703	1	-0.0333	-0.891	-0.227	0.1676	-0.526	-0.0626	0.1693	-0.9299
Poland	POL	61600074	61605038	1	-0.2924	-0.847	-0.3827	-0.0199	-0.2095	-0.3435	0.3482	-0.7507
Poland	POL	61600074	61603994	0	-0.2084	-0.7221	-0.5034	-0.541	-0.5054	-1.2919	-0.3733	0.8375
Poland	POL	61600074	61601080	0	0.2172	0.1945	1.9359	2.2998	0.7609	0.6157	1.5037	1.4234
Poland	POL	61600074	61601238	0	0.1651	2.6352	-1.4479	-0.1089	-0.6585	3.6292	2.4277	1.0448
Poland	POL	61600074	61601592	0	-0.5806	-0.2662	0.0226	1.2836	1.4245	0.7731	0.5755	0.1216
Poland	POL	61600074	61602150	0	-0.8024	-0.0933	-0.227	-0.0955	-0.2407	-0.801	-0.6599	-0.8198
Poland	POL	61600074	61605128	0	-0.8888	-1.2676	-0.8172	-0.0465	-0.6506	-0.5309	0.5755	0.1216
Poland	POL	61600074	61600407	0	-1.6357	-0.0862	0.0226	0.359	0.1273	0.6893	0.5755	0.1216
Poland	POL	61600074	61601317	0	-1.1787	0.0666	0.0226	0.4645	-0.055	0.3368	0.5755	0.1216
Poland	POL	61600075	61600568	1	-0.6789	-0.5743	-1.0611	0.5286	0.2211	0.1769	-0.2821	-0.1563
Poland	POL	61600075	61601042	1	-1.123	-1.1429	-1.0611	-0.8771	-0.7355	-0.3265	-0.176	-0.4607
Poland	POL	61600075	61603641	1	-0.3888	-0.59	-0.691	-0.5275	-1.2961	-1.6678	-0.1026	-0.7108
Poland	POL	61600075	61603292	1	1.009	0.67	0.586	0.5348	0.3835	-1.2919	-0.2821	0.1216
Poland	POL	61600075	61600115	1	-0.5195	-0.1827	-0.9607	-0.2955	-0.7413	-0.4694	0.1701	-1.1078
Poland	POL	61600075	61601166	1	0.1949	-0.3486	0.5021	0.1012	0.0478	0.081	-0.2852	-0.2726
Poland	POL	61600075	61600403	1	-0.8667	-0.4314	-0.3802	-0.4291	-0.4936	0.0455	-0.0553	-0.5475
Poland	POL	61600075	61605073	1	-1.2358	0.957	-0.6843	0.3468	0.1003	0.0638	-0.2821	-0.5475
Poland	POL	61600075	61600126	1	-0.6128	-0.2479	-0.3802	-0.1225	-0.4454	-0.5371	-0.6852	-0.9299
Poland	POL	61600075	61604548	1	1.0337	-0.7221	-0.7368	0.1134	-0.8745	0.3788	-0.4775	0.2203
Poland	POL	61600075	61600546	1	-0.1386	0.4061	-1.0935	0.1399	1.0518	0.1182	-0.454	0.0484
Poland	POL	61600075	61601848	0	-0.1442	-0.0862	-0.4728	0.9308	0.7898	-1.6678	0.3473	-0.4607
Poland	POL	61600075	61600961	0	-0.4955	-0.4314	-0.227	0.471	-0.1174	-0.3164	0.3482	0.1216
Poland	POL	61600075	61603786	0	-0.0785	-0.4314	-0.227	-0.0966	0.2693	-0.1092	-0.1026	0.1216
Poland	POL	61600075	61604880	0	-0.8569	-0.2479	-0.7902	0.0952	0.189	-1.6678	0.5755	0.1216
Poland	POL	61600075	61600699	0	-0.9541	-0.0306	1.2899	-0.5762	0.3035	-0.6073	-0.176	1.1508
Poland	POL	61600075	61605406	0	-0.3096	-0.0994	0.0226	-0.2087	-0.2585	-0.4318	0.9911	0.1216
Poland	POL	61600075	61601443	0	0.5934	-0.7221	-0.3802	-0.7435	-0.8159	-1.6678	-0.2852	-0.1563
Poland	POL	61600075	61600988	0	-0.7404	-0.2479	0.0226	0.4946	-0.2483	0.9126	0.5755	0.1216
Poland	POL	61600075	61601708	0	-0.4025	-1.3452	0.0226	1.2836	0.8779	1.0062	2.4277	2.0955
Poland	POL	61600075	61602423	0	0.6116	0.4571	1.0108	-0.873	0.7577	-0.0994	0.8038	1.0431
Poland	POL	61600075	61603710	0	0.6419	0.1476	-0.5373	0.5707	0.4552	1.0111	0.0254	-0.8864
Poland	POL	61600075	61600204	0	-0.6633	0.788	-0.5907	-0.069	-0.5036	0.0642	-0.3907	-0.6959
Poland	POL	61600076	61604447	1	-0.808	-0.4314	-0.4806	0.3871	-0.1006	0.1533	0.1693	-0.2503
Poland	POL	61600076	61600538	1	-1.0234	0.6515	1.9359	-0.146	-0.2808	-0.2306	-0.3268	0.1339
Poland	POL	61600077	61604583	0	-1.7767	-0.983		0.0631	-1.4479	-0.0175
Poland	POL	61600077	61602981	1	0.4629	0.9454	1.2899	0.3869	0.1161	-1.6678	1.2568	0.9097
Poland	POL	61600077	61601347	1	-0.1829	-0.0862	-2.664	-2.6005	-1.2511	-1.6678	0.5755	0.1216
Poland	POL	61600077	61601545	1	-0.4057	0.1179	0.4173	0.067	-0.3937	-0.5842	-0.8627	0.4777
Poland	POL	61600077	61604960	1	-0.6611	-0.59	-0.9607	-0.3932	-0.6063	-1.2919	-0.4801	-0.4377
Poland	POL	61600077	61605438	1	0.0972	-0.0862	-1.0611	0.3838	0.1275	0.3051	-0.1727	-0.4607
Poland	POL	61600077	61604273	1	0.3647	0.468	-0.5544	0.012	-0.7135	-0.8849	-0.6852	-0.7108
Poland	POL	61600077	61603511	1	-0.7408	-0.337	-1.1539	0.3598	-1.037	-1.6678	-0.5828	-0.6947
Poland	POL	61600077	61605417	1	0.1706	-0.5743	-0.3802	0.3059	-0.6144	-0.5569	0.1701	-0.222
Poland	POL	61600077	61600830	1	-0.9416	-0.0357	-0.691	0.5037	-0.0601	0.5403	-0.4948	-0.2503
Poland	POL	61600077	61605302	1	1.0718	-0.4203	-0.9607	0.4297	-0.2789	-1.6678	-0.3733	-0.7496
Poland	POL	61600077	61602718	1	-0.8299	-0.4314	1.9359	-0.1756	-0.5532	-0.568	0.0256	0.4504
Poland	POL	61600077	61600247	1	-0.7277	-0.2479	0.0226	0.6121	-0.225	0.2855	0.5755	-0.1563
Poland	POL	61600077	61603270	1	-0.305	0.2577	0.4173	-0.0789	0.4324	-0.8768	0.0256	-0.1865
Poland	POL	61600077	61604406	1	-0.739	-0.5874	-0.4806	-0.0593	-0.3111	-0.1211	-0.6852	-0.5251
Poland	POL	61600077	61604473	1	-1.3752	-0.983	0.1386	0.3914	0.2633	-0.3516	0.0256	-0.2726
Poland	POL	61600077	61604311	0	-1.121	2.6352	-0.2737	0.5649	2.5677	1.0871	-0.1026	2.0955
Poland	POL	61600077	61605090	0	-0.9595	0.3289	0.0226	0.2943	-0.2841	-0.8849	0.5755	2.0955
Poland	POL	61600077	61601052	0	0.1649	-0.0219	1.9359	0.0663	0.9591	0.3349	2.4277	2.0955
Poland	POL	61600077	61601798	0	-0.5813	1.7162	1.9359	0.2053	1.6415	-1.6678	0.5858	1.3857
Poland	POL	61600077	61604206	0	-0.8194	-0.4314	-0.3802	0.1378	0.1049	-0.5569	-0.3763	0.1216
Poland	POL	61600077	61605196	0	-0.0196	1.1576	-0.5907	-0.1452	0.5427	0.5903	-0.7726	0.1216
Poland	POL	61600077	61601496	0	0.4247	-1.3858	-0.4806	-0.6231	-1.0376	-0.0201	-0.3912	0.1216
Poland	POL	61600077	61603533	0	-0.6735	-0.4314	-0.227	0.1053	-1.5622	-0.5569	0.5755	-0.1563
Poland	POL	61600077	61603390	0	-0.9306	-0.0692	0.6407	0.2972	0.1725	-0.0112	0.5755	0.4777
Poland	POL	61600078	61601122	0	-0.1887	0.133	-0.148	0.7008	-0.8216	0.9711	1.3388	-0.5559
Poland	POL	61600078	61603522	1	-0.1675	-0.59	-0.7836	-0.0886	-0.0203	-0.4657	-1.1947	-0.2503
Poland	POL	61600078	61602309	1	-0.0977	-0.0862	0.0226	0.1053	-1.2274	1.3344	-0.6852	0.1216
Poland	POL	61600078	61603278	1	0.6591	-0.0862	-1.7997	-0.1386	-0.373	-0.7368	-0.8801	-0.945
Poland	POL	61600078	61600053	1	0.719	2.6352	-0.4246	3.6039	0.265	1.0866	0.0154	-1.1252
Poland	POL	61600078	61603689	1	-0.1594
Poland	POL	61600078	61604591	1	-0.7062	1.1132	1.9359	0.6704	0.8191	0.2357	0.7264	0.4926
Poland	POL	61600078	61602068	1	-0.0545	0.0502	0.0226	0.1946	-0.2774	-0.4427	0.5755	-0.4607
Poland	POL	61600078	61604851	1	-0.2588	-0.269	-0.9607	0.3499	-0.9726	0.2477	-1.054	-0.9815
Poland	POL	61600078	61601844	1	-0.5216	-0.7353	-1.9803	0.3357	-0.2163	0.2055	-2.1355	-1.3358
Poland	POL	61600078	61602251	1	0.6253	-0.4203	-0.691	0.0379	-0.5912	-0.8849	-0.6852	-0.4607
Poland	POL	61600078	61605139	1	-0.9011	-0.59		-0.5398	-0.1369	-1.6678	-0.2821	-0.1563
Poland	POL	61600078	61605209	1	-1.4346	-0.8264		3.6039	-0.1187	3.6292
Poland	POL	61600078	61603064	1	-1.232	0.1221	0.4938	0.334	0.4819	0.4486	0.2344	0.7338
Poland	POL	61600078	61600369	1
Poland	POL	61600078	61600728	1	-1.4156	-0.9363	-0.2827	-1.0007	-1.1813	-1.6678	-0.8686	-1.3017
Poland	POL	61600078	61602536	0	0.716	0.4624	0.4173	0.6293	0.3662	-0.1117	0.5755	0.5553
Poland	POL	61600078	61601862	0	0.6447
Poland	POL	61600078	61601419	0	-0.0439	1.7671	0.0226	2.52	3.3518		0.5755	0.4777
Poland	POL	61600078	61604202	0	-0.9219	-0.6593	0.0226	0.78	0.138	-0.396	0.0221	-0.2726
Poland	POL	61600078	61601282	0	-2.3454
Poland	POL	61600078	61602262	0	1.2312	1.1576	1.9359	1.1247	1.7876	1.3468	2.4277	2.0955
Poland	POL	61600078	61604991	0	0.8996	-0.59	-0.5034	-0.4886	-0.5121	-0.8849	0.1693	0.4777
Poland	POL	61600078	61605285	0	-0.0449	-2.9627	-0.7249	0.7113	-2.4399	1.0062	2.4277	1.515
Poland	POL	61600078	61605111	0	-0.5096	-0.8357	-0.227	0.1431	0.1883	-0.3646	-0.1026	-0.4607
Poland	POL	61600078	61600084	0	0.1422	-0.4314	0.0226	-0.121	-0.0421	-1.6678	0.3473	0.1216
Poland	POL	61600078	61604938	0	-1.0676	2.6352	1.9359	0.3867	1.7475	1.5721	2.4277	2.0955
Poland	POL	61600078	61603793	0	-1.295	-1.3865	-0.0413	-0.3931	-0.6573	0.3349	0.5755	0.1216
Poland	POL	61600079	61605326	1	-1.3501	-2.9627	-2.2485	-0.9146	-1.0342	-0.0671	0.0256	-0.8443
Poland	POL	61600079	61601822	1	-0.552	-0.4174	0.0226	0.0178	-0.4481	-1.6678	0.3482	0.1216
Poland	POL	61600079	61603703	1	0.8104	-0.59	-0.5034	-0.1904	-0.1254	0.0592	-0.6852	-0.4607
Poland	POL	61600079	61604854	1	-0.4589	-0.59	0.0226	0.3631	0.2673	-1.6678	-0.1026	-0.9243
Poland	POL	61600079	61602767	1	-1.2998	-0.7221	-1.0611	-1.7857	-0.5489	-1.6678	-0.6852	-0.4607
Poland	POL	61600079	61602963	1	0.7241	-0.1167	0.0226	-0.1769	-0.0708	-1.6678	0.5755	0.1216
Poland	POL	61600079	61603679	1	-1.0883	-0.4314	0.0226	0.027	-0.7332	-1.6678	-0.2821	-0.4607
Poland	POL	61600079	61601875	1	-1.0422	-0.2662	0.3461	-1.1401	-1.101	-1.5666	0.5755	-1.4344
Poland	POL	61600079	61605341	1	-1.3571	-1.2163	-0.7902	-0.5773	-1.7606	-1.6678	-0.1722	-0.9111
Poland	POL	61600079	61603119	1	-0.8891	0.2629	1.9359	0.1484	-0.2405	0.3709	-0.8012	2.0955
Poland	POL	61600079	61602518	1	0.4489	1.1493	1.2867	0.6883	1.0942	0.1656	1.802	2.0955
Poland	POL	61600079	61600396	1	-1.3963	-0.6414	-0.5836	-0.4141	-1.0899	-1.6678	-0.4948	-0.7496
Poland	POL	61600079	61601387	1	-1.3175	-0.0862	0.0226	0.7519	-0.3245	-0.5309	0.5755	0.1216
Poland	POL	61600079	61605057	1	0.7983	-0.4203	0.1802	-0.0523	-0.2596	-0.9292	-0.0987	-1.6155
Poland	POL	61600079	61600363	1	-1.1364	1.7671	0.0226	2.0277	1.184	-1.6678	0.5755	0.5823
Poland	POL	61600079	61602115	1	0.8669	-0.6631	-1.2954	0.7351	-0.0212	-1.6678	-0.6852	-0.8578
Poland	POL	61600079	61603556	1	0.3145	-1.5671	-2.664	0.1053	-1.2858	0.4394	-2.1355	-2.5027
Poland	POL	61600079	61601228	1	-0.1191	-0.0862	-0.227	-0.371	0.6403	-0.2508	-0.4771	-0.2503
Poland	POL	61600079	61603803	0	0.1297	0.2629	0.8038	0.0881	0.6096	-0.5842	1.5037	0.5295
Poland	POL	61600079	61603084	0	-0.678	-0.4314	0.0226	-0.211	-0.3961	-1.6678	0.1693	-0.2503
Poland	POL	61600079	61605360	0	-0.1543	0.4571	0.4173	0.0748	-0.2072	0.0173	0.1693	0.5553
Poland	POL	61600079	61605146	0	-0.9536	-0.0862	0.0226			-1.6678	0.5755	-0.4607
Poland	POL	61600079	61600414	0	-1.7157	-0.253	-1.1019	0.7113	-0.0408	0.414	-0.7105	-0.2995
Poland	POL	61600079	61603971	0	-0.9072	-0.0862	0.0226	0.1053	2.5736	0.4394	0.5755	0.1216
Poland	POL	61600079	61603053	0	1.7778	-0.7737	0.0226	0.5099	0.3184	0.3875	0.8038	-0.2503
Poland	POL	61600079	61601477	0	-1.0855	-0.7815	1.4967	-0.2874	-0.4011	0.0033	0.5755	1.1232
Poland	POL	61600079	61600798	0	-1.2943
Poland	POL	61600079	61603976	0	-1.0969	-1.3452	0.0226	0.7113	-0.0408	1.0062	0.5755	0.1216
Poland	POL	61600079	61603243	0	1.4462	0.7308	0.7162	0.0693	-0.1178	-1.6678	0.8038	-0.2503
Poland	POL	61600079	61602632	0	1.359	0.1386	-0.7902	-0.3996	-0.4876	-1.6678	-0.309	-0.2503
Poland	POL	61600079	61603038	0	-0.7494	-0.8802	-0.227	0.2534	-0.6381	-0.4393	0.0256	-0.2503
Poland	POL	61600079	61600570	0	-1.0795	-0.989	1.0108	1.254	-0.3319	-0.3164	1.836	1.1232
Poland	POL	61600079	61601442	0	0.0928	-0.0862	-0.3802	-0.0248	-1.1633	-1.6678	0.5755	-0.4607
Poland	POL	61600079	61602425	0	-0.4777	0.1207	1.013	0.1695	-0.1485	-1.6678	-1.0451	2.0955
Poland	POL	61600079	61602146	0	-1.2213	0.3317	1.9359	-0.4707	-0.1855	-0.0033	2.4277	0.1216
Poland	POL	61600080	61601898	0	-0.0912	2.6352	0.0226	3.6039	0.4819	1.3276	1.5037	0.1216
[truncated: 2,479 more rows]
