# Supplementary material for: Antecedents of adolescent students’ ICT self-efficacy: The ICT dataset
Source: Data Brief. 2020 Oct 22;33:106437. doi: 10.1016/j.dib.2020.106437 (PMC7644865; doi:10.1016/j.dib.2020.106437)
Supplement: Supplementary file 1 [file mmc1.zip › Portugal.csv]

CNTRYID	CNT	CNTSCHID	CNTSTUID	ST004D01T	ESCS	INTICT	COMPICT	HOMESCH	ENTUSE	USESCH	SOIAICT	AUTICT
Portugal	PRT	62000001	62008540	1	0.7415	-0.1106	0.4173	-1.0314	-0.2972	-0.0307	0.3482	0.1216
Portugal	PRT	62000001	62009202	1	-1.4731	0.2032	-0.442	0.7539	0.9881	0.9007	0.5755	-0.4607
Portugal	PRT	62000001	62007505	1	0.8986	-0.0692	0.0226	-0.062	0.3649	0.1343	0.5755	-0.4607
Portugal	PRT	62000001	62006725	1	0.7926	2.6352	-0.9607	0.208	0.0621	0.4148	0.775	-0.4607
Portugal	PRT	62000001	62004808	1	-1.1654	-0.4203	0.0226	0.2889	0.2651	0.065	0.5755	-0.2503
Portugal	PRT	62000001	62003848	1	-1.0157	2.6352	1.9359	0.653	1.5518	1.2856	1.3428	-0.5079
Portugal	PRT	62000001	62002060	1	-0.3635	-0.2662	-1.0611	-0.7701	-0.9775	-0.3883	-0.2852	-1.3027
Portugal	PRT	62000001	62002522	1	-1.0541	0.4546	1.1657	-2.6893	-0.8031	-1.6678	-0.532	-0.7674
Portugal	PRT	62000001	62001865	1	-2.1267	2.6352	1.9359	-0.2678	-1.5154	-0.2393	0.9636	-0.9804
Portugal	PRT	62000001	62005054	1	-1.1596	0.0666	-0.227	-0.655	-0.8238	-0.3355	0.0256	-1.2412
Portugal	PRT	62000001	62005043	1	-0.2516	2.6352	1.9359	0.1444	0.2075	-1.6291	0.3482	-2.5027
Portugal	PRT	62000001	62002678	1	-0.2117	-0.7681	-1.0338	-2.6893	-2.2268	-0.7106	-0.8657	-0.5305
Portugal	PRT	62000001	62003929	1	1.6464	0.1489	-1.0611	-0.1791	0.0605	-0.4795	-0.3733	-0.806
Portugal	PRT	62000001	62001509	1	-0.0147	2.6352	-1.9313	0.7113	0.715	1.4206	0.5755	-1.9384
Portugal	PRT	62000001	62001159	1	1.4165	0.0634	0.0226	0.282	0.0647	0.2605	0.5755	-0.1563
Portugal	PRT	62000001	62000681	1	0.7328	0.1395	0.4173	0.1527	0.7964	0.7945	0.1693	-1.207
Portugal	PRT	62000001	62005044	0	0.0468	1.7671	1.9359	-0.6677	-0.1577	-0.8849	0.9246	1.0641
Portugal	PRT	62000001	62004609	0	0.8475	0.0634	-0.5544	-2.0365	-0.5871	-0.7847	0.5755	-0.5912
Portugal	PRT	62000001	62004717	0	0.8166	0.9454	0.4173	-0.2166	0.9985	0.1835	0.5755	-0.222
Portugal	PRT	62000001	62004295	0	-1.585	0.7332	1.9359	-0.2269	0.2579	0.2057	1.4152	1.515
Portugal	PRT	62000001	62001921	0	-2.1559	-0.0862	0.0226	0.1374	-0.333	-0.3083	0.0221	-0.1563
Portugal	PRT	62000001	62001341	0	-0.2064	0.9349	0.6907	0.3682	-0.4395	0.6727	1.6338	2.0955
Portugal	PRT	62000001	62004139	0	-1.3092	-0.59	-0.4806	-0.095	-0.3095	0.3888	-0.1026	-0.7496
Portugal	PRT	62000001	62007483	0	-1.3166	0.0634	0.0226	1.2836	-0.1331	0.7475	0.5755	0.1216
Portugal	PRT	62000001	62002599	0	-0.2037	-0.0862	0.0226	1.2836	0.7724	0.2329	0.5755	0.7435
Portugal	PRT	62000001	62009279	0	-0.4283	-0.0862	0.0226	1.2836	-0.0408	0.7807	0.5755	0.1216
Portugal	PRT	62000001	62006354	0	1.7752	2.6352	1.9359	-0.3755	0.3923	0.025	2.4277	1.3857
Portugal	PRT	62000001	62004512	0	1.2352	1.7242	-0.5034	-1.0502	-0.1167	-0.0808	-0.4952	-1.0169
Portugal	PRT	62000001	62008560	0	-1.1715	-0.4518	0.6907	0.1938	1.1264	0.6219	1.1375	0.1216
Portugal	PRT	62000002	62007106	1	-0.834	0.4121	0.1386	0.4423	0.7689	0.4485	0.0553	0.8567
Portugal	PRT	62000002	62002614	0	-1.808		-0.6843		0.1497		-0.1727
Portugal	PRT	62000002	62006007	0	-2.246	1.7162	0.6407	1.7779	1.5096	2.1589	2.4277	0.8145
Portugal	PRT	62000002	62009469	0	-1.9897	1.3939	1.9359	3.6039	4.8357	3.6292	2.4277	2.0955
Portugal	PRT	62000002	62002854	0	-2.3529	-0.2662	0.0226	0.6472	-0.3418	1.3852	0.5755	-0.5251
Portugal	PRT	62000002	62002434	0	-1.6015	-1.8617	-0.3788	0.6333	-0.2155	0.8387	1.0897	-0.1563
Portugal	PRT	62000002	62001668	0	-1.4234	-1.4387	-0.7445	-0.6654	-1.3588	0.1495	0.5755	0.5553
Portugal	PRT	62000002	62000405	1	-2.5399	-0.8802	-0.4246	0.232	-0.5889	0.6602	0.5755	-0.2503
Portugal	PRT	62000002	62008067	1	-1.4371	-1.3452	-1.5048	-1.2296	-2.4603	-1.6678	-0.8738	-1.1252
Portugal	PRT	62000002	62000346	0	-2.4874	-0.0278	0.7804	-2.6893	0.0042	-1.6678	0.8038	0.4777
Portugal	PRT	62000002	62004509	0	-1.3623	1.0919	0.9192	-0.1659	1.2664	0.2575	1.802	0.0484
Portugal	PRT	62000002	62003948	0	0.8771	1.4003	1.2867	0.4018	0.7346	-0.7368		2.0955
Portugal	PRT	62000002	62005166	0	-2.4014	2.6352	0.0226	0.1345	0.3447	1.6549	2.4277	-0.4826
Portugal	PRT	62000002	62007999	1	-1.6972	-0.0862	0.0226	0.2163	0.1139	0.043	0.5755	0.1216
Portugal	PRT	62000002	62002231	1	-1.219	-0.4998	0.0226	-0.2117	-1.3724	0.708	0.5755	-0.4607
Portugal	PRT	62000002	62003846	1	-1.0783	-1.1429	-0.4728	0.6775	-1.0588	-0.0041	0.5755	-0.8947
Portugal	PRT	62000002	62000010	0	-2.092	0.1882	-0.1587	0.2554	-0.3479	-0.0465	0.5755	-1.1252
Portugal	PRT	62000002	62004498	0	-1.7864	-0.0862	0.0226	0.7113	0.6876	1.0062	0.5755	0.1216
Portugal	PRT	62000002	62006413	0	-2.3174	-0.0862	0.0226	-0.5571	0.6538	0.6581	0.5755	0.1216
Portugal	PRT	62000003	62007274	1	-1.3197	-0.7221	-1.0935	0.1863	-0.64	0.2575	-0.454	-0.6353
Portugal	PRT	62000003	62001575	1	-1.2485	0.0666	1.4967	-0.1309	-1.0223	0.0064	-0.3206	-1.4662
Portugal	PRT	62000004	62002763	1	1.3421	0.5179	0.2092	0.4073	0.2197	0.4286	0.0256	-0.2503
Portugal	PRT	62000004	62008110	1	0.6981	-0.7221	0.0226	-0.3802	-0.5837	-0.0927	-0.3733	-0.6774
Portugal	PRT	62000004	62000393	1	1.3503	0.4012	0.4173	-0.1252	-0.1294	-0.182	-0.8483	-0.0542
Portugal	PRT	62000004	62002748	1	0.3275	0.5746	1.9359	-0.171	-0.3524	-0.153	-0.6232	2.0955
Portugal	PRT	62000004	62001119	1	-0.3386	-0.59	0.4173	-0.1901	-0.7198	-0.1817	-0.6852	0.1824
Portugal	PRT	62000004	62006603	1	-0.3184	-0.0862	0.0226	-0.1354	-0.4979	0.4125	0.1693	-0.5912
Portugal	PRT	62000004	62007950	1	-0.0526	-0.0862	-0.8627	0.5849	-0.7089	-1.0529	0.0256	-0.9299
Portugal	PRT	62000004	62004909	1	0.5483	0.67	1.9359	0.4695	1.0321	0.7193	0.9863	0.1216
Portugal	PRT	62000004	62008725	1	-1.5443	0.4718	-0.6843	0.5132	0.2939	-0.1986	0.5755	-0.7317
Portugal	PRT	62000004	62003720	1	1.371	-0.0862	1.0433	-0.2502	0.4912	-0.1093	-0.2821	-0.1563
Portugal	PRT	62000004	62003602	1	1.2892	-0.4203	0.0226	-0.0622	-0.2659	-0.3451	-1.2871	-0.4607
Portugal	PRT	62000004	62005148	1	1.283	2.6352		0.0594	0.186	0.2393
Portugal	PRT	62000004	62002045	1	0.0188	0.4026	0.4173	-0.4306	-0.1648	-0.3239	-0.8041	-0.6774
Portugal	PRT	62000004	62009311	1	0.2914	0.0789	0.0226	0.303	0.1868	0.3791	0.1693	-0.2503
Portugal	PRT	62000004	62001135	1	-2.173	0.3961	-0.5907	0.4403	0.1436	-0.7054	-0.2821	-0.6594
Portugal	PRT	62000004	62005578	1	1.408	-0.9124	0.3744	0.1944	0.5479	-0.0818	-0.3055	0.4504
Portugal	PRT	62000004	62008723	1	-1.0162	0.64	0.4173	0.493	5.00E-04	0.2206	-0.2668	-0.5005
Portugal	PRT	62000004	62007570	1	1.4424	0.1892	-0.6315	0.0249	0.2877	-0.1688	-0.2821	-1.5367
Portugal	PRT	62000004	62004651	1	1.5467	1.0508	-0.4688	-0.3949	-0.0166	-0.1479	1.8085	-0.5711
Portugal	PRT	62000004	62004655	1	0.7699	-0.2479	0.0226	0.1402	-0.1913	0.1433	-0.0553	-0.5093
Portugal	PRT	62000004	62005754	0	1.4619	-0.5034	0.0226	-0.5792	-0.2827	-0.4795	-0.3912	0.5807
Portugal	PRT	62000004	62002492	0	1.2921	0.4594	0.7162	-0.6533	-0.498	-0.1285	1.1171	0.4994
Portugal	PRT	62000004	62008321	0	1.2572	-2.9627	1.9359	3.6039	1.4294	2.3558		2.0955
Portugal	PRT	62000004	62006488	0	0.8193	1.0508	1.9359	-0.2921	-0.3356	-0.1983	0.8038	0.8567
Portugal	PRT	62000004	62003986	0	0.5711	-0.0862	0.0226	-0.3186	-0.562	0.686	0.5755	-0.4607
Portugal	PRT	62000004	62004098	0	0.1951	0.7062	0.4173	0.3316	0.2034	0.4214	0.3473	-0.5912
Portugal	PRT	62000004	62006457	0	1.2472	-0.0219	0.775	0.445	0.1974	0.1963	-0.1026	0.3543
Portugal	PRT	62000004	62000359	0	-0.1895	-0.0862	0.0226	0.0511	0.8171	-1.6678	0.5755	-0.7363
Portugal	PRT	62000004	62009521	0	-0.1519	-0.3647	0.9192	-0.6094	-0.4073	-0.568	-0.7726	0.1216
Portugal	PRT	62000004	62009271	0	-1.4211	0.5266	0.4173	0.1186	0.4935	-0.098	-0.5832	-0.959
Portugal	PRT	62000004	62000244	0	-0.2965	1.3889	1.9359	-0.6054	0.339	-0.1455	1.5037	0.3092
Portugal	PRT	62000004	62000860	0	-2.1953	0.7989	1.9359	-0.4005	0.7467	-0.801	0.1648	2.0955
Portugal	PRT	62000004	62009546	0	0.1379	1.3697	0.3461	0.2848	0.8688	1.0245	0.8038	0.1216
Portugal	PRT	62000004	62003063	0	0.1123	1.1493	0.0226	-0.3705	-0.0106	-0.1653	-0.4805	-0.3856
Portugal	PRT	62000004	62003436	0	1.4133	0.2032	0.0226	-0.1478	0.5659	-0.6274	0.6102	0.0484
Portugal	PRT	62000004	62003615	0	-2.2285	1.3889	0.8348	-1.4428	2.4817	0.5336	-0.2519	0.0208
Portugal	PRT	62000004	62002859	0	-1.5779	-0.7087	-1.5179	-0.4485	0.068	0.1963	1.5037	-0.5723
Portugal	PRT	62000004	62005033	0	1.0913	0.0634	1.9359	0.248	1.8475	1.4236	0.0638	2.0955
Portugal	PRT	62000005	62001844	1	-0.5453	-0.7221	-0.227	-0.0217	-0.5913	0.2575	-0.0553	-0.5251
Portugal	PRT	62000005	62002755	1	-1.4637	-0.5717	0.0226	-0.4694	-0.2647	-0.231	-0.0553	-0.2503
Portugal	PRT	62000005	62002829	1		-0.2479	-0.4728	-0.0705	-0.3332	0.2472	-0.2852	-0.2503
Portugal	PRT	62000005	62005440	0	-1.1175	-0.0862	0.0226	0.7113	0.6336	0.4394	0.5755	0.1216
Portugal	PRT	62000005	62009201	0	-0.3825	-0.0862	0.0226	1.2836	4.8357	0.7384	1.2798	2.0955
Portugal	PRT	62000005	62002744	1	-0.1944	1.1306	0.0226	0.7113	-0.1157	1.0062	0.9628	0.1216
Portugal	PRT	62000005	62008123	1	-1.9481	2.1277	0.4173	0.4515	-3.00E-04	-0.1817	0.5755	0.1216
Portugal	PRT	62000005	62003029	1	-0.7305	0.4546	0.0226	0.5873	0.2766	0.4396	0.5755	0.1216
Portugal	PRT	62000005	62005041	0	-2.0757	0.5266	-0.6097	-0.1833	0.9526	0.1181	0.5755	-1.1252
Portugal	PRT	62000005	62003005	0	-1.4529	-1.2102	0.0226	-2.6893	-3.7095	-1.6678	-0.216	-1.1252
Portugal	PRT	62000005	62001752	0	-1.7149	2.6352	1.9359	0.2897	0.3528	0.6601	1.836	2.0955
Portugal	PRT	62000005	62007697	0	0.3794	1.3939	0.0226	0.7113	0.7081	0.4394	2.4277	0.1216
Portugal	PRT	62000005	62005648	1	0.3238	0.5266	-0.9351	-0.251	-0.7566	-1.6678	-0.8627	-0.9299
Portugal	PRT	62000005	62003605	1	-0.5893	0.8046	-0.4806	2.0643	0.2754	-1.6678	1.2607	1.3566
Portugal	PRT	62000005	62004019	1	-1.9881	0.9454	1.2899	1.006	0.4526	0.3862	0.9911	0.4994
Portugal	PRT	62000005	62006114	1	0.5125	-0.7221	0.6496	0.5227	-0.1369	0.3399	0.775	0.0484
Portugal	PRT	62000005	62000310	1	-1.3411	0.2032	0.4173	0.2181	-0.3695	-0.5569	0.542	-0.4607
Portugal	PRT	62000005	62002151	1	1.2722	-0.4501	-0.5817	0.5689	-0.8483	0.391	0.9628	0.4777
Portugal	PRT	62000005	62003153	1	-1.458	2.6352		0.5577	1.1166	0.3969	1.6338	2.0955
Portugal	PRT	62000005	62001823	1	-0.4288	1.3889	-1.4945	-0.0642	-0.2087	-0.0468	-0.556	-1.9384
Portugal	PRT	62000005	62003889	1	0.9064	-0.2662	-0.7638	0.5583	-0.252	0.5463	-0.4948	-0.9299
Portugal	PRT	62000005	62001354	1	-0.2307	1.1352	1.4967	2.0013	1.3762	1.4317	2.4277	0.4725
Portugal	PRT	62000005	62003224	1	-0.3519	-0.0862	1.9359	0.3357	-0.4254	-0.4318	0.1693	2.0955
Portugal	PRT	62000005	62002221	1	-0.9173	-0.2662	0.4173	-1.1465	-0.7965	-0.2858	-0.4801	0.1216
Portugal	PRT	62000005	62000811	0	-1.0111	1.3697	1.9359	0.3892	-0.5364	0.1029	2.4277	-1.2139
Portugal	PRT	62000005	62004335	0	-0.3381	0.7825	1.9359	0.1968	0.4715	-0.801	1.4793	1.4234
Portugal	PRT	62000005	62005843	0	-0.0358	1.7162	1.9359	-0.4986	0.9039	-0.3239	2.4277	2.0955
Portugal	PRT	62000005	62004130	0	0.0683	-0.2662	0.0226	-2.6893	-1.5622	-1.6678	0.5755	0.0301
Portugal	PRT	62000005	62002765	0	0.3473	-0.0862	1.9359	1.2836	4.8357	1.5721	0.5755	-0.5475
Portugal	PRT	62000005	62005187	0	0.5657	-0.5717	0.0226	-0.2709	0.7959	-1.6678	0.8038	-1.1252
Portugal	PRT	62000005	62008036	1	-0.799	-0.0862	0.0226	1.2207	0.1229	1.0457	0.5755	0.1216
Portugal	PRT	62000005	62002878	1	-2.4898	-0.5874	-0.9607	-1.4373	-1.1874	0.4973	-0.4771	-1.235
Portugal	PRT	62000005	62006600	1	-1.0489	-0.0862	0.0226	1.2836	0.5531	0.9456	0.5755	0.1216
Portugal	PRT	62000005	62006222	1	-0.1571	-0.0862	0.7739	3.6039	0.9838	1.5721	0.5858	0.1216
Portugal	PRT	62000005	62001936	1	-0.6819	2.6352	0.0226	-1.2296	0.1428	-1.6678	0.1701	0.6314
Portugal	PRT	62000005	62007648	0	-1.1809	-0.817	-0.4902	0.1835	-0.2865	0.9889	-0.2276	-0.9481
Portugal	PRT	62000005	62002487	0	-0.749	-0.8536	0.0226	3.6039	0.6168	-0.1652	2.4277	0.1216
Portugal	PRT	62000005	62007564	0	-1.2927	-0.817	-0.2737	0.3492			0.0154	0.1216
Portugal	PRT	62000005	62008143	0	-2.4032	-0.0862	0.0226	-1.7857	0.4265	1.0062	1.3617	1.0448
Portugal	PRT	62000005	62009507	0	-2.0368	0.3421	0.4036	-1.3089	0.1582	-0.0695	1.1417	0.9642
Portugal	PRT	62000005	62004224	0	-1.3167				0.5289
Portugal	PRT	62000006	62005475	1	-1.0151
Portugal	PRT	62000006	62006780	0	0.8687	2.6352	0.6755	1.6892	2.1972	-1.6678	2.4277	2.0955
Portugal	PRT	62000006	62006848	0	0.4769	-0.0862	0.0226	0.7113	0.7457	0.8509	0.1693	0.1216
Portugal	PRT	62000006	62003766	1	-2.4915	-0.0862	0.0226	1.2836	0.8779	1.2924	0.5755	-1.3017
Portugal	PRT	62000006	62009387	1	0.619	0.3729	0.4683	0.9818	-0.3233	0.5921	1.6284	-2.5027
Portugal	PRT	62000006	62005350	1	-1.6595			0.5293	-0.01	0.4394
Portugal	PRT	62000006	62007120	1	-0.9047	0.0789	0.0226	0.7113	0.2323	0.2705	0.5755	-0.5711
Portugal	PRT	62000006	62006813	1	-0.9949	0.6684	0.0226	1.9809	1.6597	0.8962	0.5755	0.1216
Portugal	PRT	62000006	62004603	1	-0.79	-0.3586	0.6847	-0.9781	-0.2439	-1.6678	-1.5588	0.4385
Portugal	PRT	62000006	62001224	1
Portugal	PRT	62000006	62009196	1	-1.1617	2.6352	-0.3048	0.8928	0.0391	0.5314	-0.5828	-0.806
Portugal	PRT	62000006	62002588	1	-1.1439	0.5896	0.5462	-1.7857	0.3115	-0.8768	0.3768	0.346
Portugal	PRT	62000006	62000143	1	0.0834	-0.0862	0.0226	1.2511	1.2944	0.9711	0.5755	0.1216
Portugal	PRT	62000006	62004553	0	-0.5305	-0.0692	0.0226	0.7113	-0.0408	1.0062	0.5755	0.1216
Portugal	PRT	62000006	62009305	0	-1.3181
Portugal	PRT	62000006	62008472	0	-2.7421	-0.3996	0.0226	0.7113	-0.4384	1.0062	0.5755	-0.5305
Portugal	PRT	62000006	62002959	0	0.1494	-0.0862	0.0226	0.823	1.6921	3.6292	0.5755	0.1216
Portugal	PRT	62000006	62007289	0	1.3467	-0.8802	0.8348	-0.7841	-0.105	0.2072	0.8038	-0.1563
Portugal	PRT	62000006	62006077	0	-0.4862			-0.4568	-3.7095
Portugal	PRT	62000006	62003257	0	-0.9875	0.8046	1.4967	-0.8297	1.1367	-0.5639	0.5755	0.1216
Portugal	PRT	62000006	62008197	0	-0.8517	-0.5743	0.0226	0.0843	0.2008	0.2885	0.5755	-0.4607
Portugal	PRT	62000006	62004882	0	-1.874	2.6352	0.0226	-2.6893	0.8116	0.4394	0.5755	0.1216
Portugal	PRT	62000006	62006776	0	-0.0114	2.6352	1.9359		4.8357	2.9957		0.1216
Portugal	PRT	62000006	62009209	0	1.0144	1.127	0.4173	-0.1605	-0.4342	-0.3842	0.8038	-0.1314
Portugal	PRT	62000006	62001908	1	-1.8059	-0.0862				-0.1837	0.5755	-1.1252
Portugal	PRT	62000006	62008481	0	0.1079	2.6352	0.8271	0.5101	-0.9291		-0.0823	-0.6959
Portugal	PRT	62000006	62004761	0	-2.0795
Portugal	PRT	62000006	62004444	0	-0.8021	-0.0862	0.0226	1.2836	0.8779	1.5721	0.5755	0.1216
Portugal	PRT	62000006	62001502	0	-1.2738				0.8779		-1.1501
Portugal	PRT	62000006	62005534	0	-0.573	2.6352	1.0043	1.5037	0.9346	1.2372	1.536	0.9888
Portugal	PRT	62000006	62002762	0
Portugal	PRT	62000007	62002440	0	-1.8639	1.3889	1.9359	-0.7395	0.7479	-1.2919	1.1417	0.3899
Portugal	PRT	62000007	62002012	1	-1.1038	-1.3035	-1.5502	-0.8016	-0.832	0.254	-1.2871	-2.5027
Portugal	PRT	62000007	62004803	0	-1.505	-0.0862	0.0226	0.7113	-0.0408	1.0062	0.5755	0.1216
Portugal	PRT	62000007	62003669	1	0.5929			0.7377	-0.1375
Portugal	PRT	62000007	62006784	1	-0.7757	0.5289	0.0226	0.2888	0.1129	0.233	0.0256	0.1216
Portugal	PRT	62000007	62004817	1	0.7613	0.468	1.1381	0.3125	0.3947	-0.4795	-0.3846	-0.1314
Portugal	PRT	62000007	62000770	1	1.483	0.5266	-0.3048	0.2084	0.1814	-0.0207	-0.9906	-0.4607
Portugal	PRT	62000007	62001598	1	-0.4508	0.3326	-0.5544	-0.1874	-0.4628	-0.5676	0.3473	0.1824
Portugal	PRT	62000007	62009135	0	0.8814			-0.5324	0.0624
Portugal	PRT	62000007	62001151	0	0.1632	-0.5743	-1.0611	-1.0608	0.0071	-0.8849	-0.4948	-1.3027
Portugal	PRT	62000007	62000912	0	0.833	-0.4343	0.7162	0.1443	-0.4168	-0.0935	-1.5848	-0.8578
Portugal	PRT	62000007	62004409	0	-0.6409	-0.0862	0.0226	0.3447	1.3752	-0.1354	0.5755	0.1216
Portugal	PRT	62000007	62008930	0	0.953	0.4594	0.7162	-1.3172	-0.1533	-1.6678	0.0215	-0.1563
Portugal	PRT	62000007	62008567	0	0.4701	0.5836	1.036	0.0215	0.04	-0.3551	1.0854	-0.3086
Portugal	PRT	62000007	62008606	1	-0.3417	2.6352	1.9359	-2.6893	-2.1404	-0.7847	-2.0492	0.1216
Portugal	PRT	62000007	62004969	1	-2.5076	2.6352	-0.227	-0.6078	0.6086	-0.0032	0.8038	-0.2503
Portugal	PRT	62000007	62008519	0	-2.3804	-1.9613	-1.015	-1.4171	-3.7095	-0.443	-0.9759	-1.378
Portugal	PRT	62000007	62001579	0	-2.8532	-0.5743	-0.7836	-2.6893	-0.3527	-0.3477	0.5755	-1.6155
Portugal	PRT	62000008	62007880	1	-2.0743	1.3889	1.9359	0.1566	-1.2573	-0.0445	0.5755	0.1216
Portugal	PRT	62000008	62009204	1	1.4538	1.3697	1.4967	-0.2208	-0.2672	-1.2919	0.1701	0.1216
Portugal	PRT	62000008	62009562	1	-0.4165	0.7308	0.4173	-1.7857	0.2806	0.1241	-0.6852	-0.1865
Portugal	PRT	62000008	62007560	1	-0.0559	2.6352	0.1386	-0.0315	1.2101	0.4518	1.2612	-0.6762
Portugal	PRT	62000008	62004535	1	-1.4118	0.4026	1.1752	-0.635	0.29	-0.4384	-0.1722	-0.717
Portugal	PRT	62000008	62004212	1	-1.8912	-0.8374	0.8348	-0.2934	-0.4452	-0.4795	-0.0553	0.1874
Portugal	PRT	62000008	62005175	1	0.4112	1.0299	0.586	0.3796	0.6693	-1.6678	2.4277	0.1216
Portugal	PRT	62000008	62005544	1	-0.8357	0.0666	-0.5034	-0.1816	-0.3047	-0.8849	0.3482	-0.7887
Portugal	PRT	62000008	62003420	1	-1.4335	0.0789	-0.691	-0.6501	-0.2124	-0.801	0.5755	-0.9299
Portugal	PRT	62000008	62004538	1	-0.6797	-0.4672	-0.3252	0.0826	0.5688	-0.0257	1.231	-0.3086
Portugal	PRT	62000008	62002134	1	-1.7506	1.3889	1.4967	-1.3165	0.1538	-0.7368	-0.6852	0.1216
Portugal	PRT	62000008	62001472	1	1.4231	0.3289	0.0226	-0.1503	-0.2786	0.2153	0.5755	-0.2503
Portugal	PRT	62000008	62000706	1	-1.0109	0.3875	0.4173	-0.7421	-0.5502	-0.4207	-0.2668	-0.9299
Portugal	PRT	62000008	62005260	1	-2.1696	0.468	-0.7902	-0.1334	-0.1792	0.1397	-0.0553	-0.5079
Portugal	PRT	62000008	62008800	1	-2.3233	0.8762	-0.8627	-1.7857	-0.7725	-0.4384	0.3482	-0.5912
Portugal	PRT	62000008	62000833	1	-0.0415	-0.0862	-0.5544	-0.4947	-0.4183	-0.3883	-0.2821	-0.8198
Portugal	PRT	62000008	62003950	0	1.2469	2.6352	0.0226	0.9436	0.0526	1.0295	1.6922	-0.5265
Portugal	PRT	62000008	62006535	0	0.2159	-0.7199	-0.4728	0.7648	-0.0408	1.1197	0.5755	0.1216
Portugal	PRT	62000008	62001064	0	-0.0443	-0.0862	0.9726	-2.6893	1.2881	-0.037	2.4277	0.0484
Portugal	PRT	62000008	62004175	0	0.0733	-0.0862	0.0226	1.2836	1.0715	1.5721	0.5755	0.1216
Portugal	PRT	62000008	62007435	0	-0.7708	-0.0862	0.0226	0.7113	-0.0408	-0.5309	0.5755	0.1216
Portugal	PRT	62000008	62009010	0	-0.022	-0.0862	-0.6587	0.5979	0.5191	0.6602	1.3428	-0.9299
Portugal	PRT	62000008	62007786	0	0.3277	0.0789	0.0226	0.6703	0.7252	1.3312	0.5755	-0.5912
Portugal	PRT	62000008	62003439	0	-2.559	-0.8264	-1.1926	0.6282	-0.0408	0.4394	0.5755	-0.4607
Portugal	PRT	62000008	62001520	0	-0.8525	2.6352	0.7162	-1.0816	0.8899	-1.6678	-0.3966	2.0955
Portugal	PRT	62000008	62005943	0	-1.9843	0.1815	0.0226	-0.3473	0.6783	0.7649	0.1693	-0.7496
Portugal	PRT	62000008	62005020	1	1.0676	-0.4314	-0.9607	0.3879	-0.0311	0.7261	0.9628	-1.3358
Portugal	PRT	62000008	62009128	1	-0.7616	2.6352	-0.8627	0.4413	1.9241	0.6783	-0.6852	-1.1252
Portugal	PRT	62000008	62004777	0	-0.5314	-0.0862	0.0226	0.9794	0.4784	0.9595	0.5755	0.1216
Portugal	PRT	62000008	62004138	1	-1.1803	-1.5214	1.9359	-2.6893	-2.8697	-0.8849	2.4277	-1.5298
Portugal	PRT	62000008	62008997	0	-1.4946	-0.0862	0.0226	0.7113	-0.0408	0.2478	0.5755	0.1216
Portugal	PRT	62000008	62007704	0	-1.9158	-0.0862	0.0226	1.2836	0.8779	1.5721	0.5755	0.1216
Portugal	PRT	62000008	62008502	0	-1.657	2.6352	1.9359	-1.522	1.9728	0.7373	2.4277	2.0955
Portugal	PRT	62000008	62009247	0	-0.8705	-0.0862	0.0226	0.1734	-0.9364	1.0062	0.3482	0.1216
Portugal	PRT	62000009	62005381	0	-1.5325	-0.4998	-0.5907	-0.1238	-1.1227	0.4394	-0.1727	-0.4377
Portugal	PRT	62000009	62000797	1	-1.7109	-0.1502	0.0226	-0.5105	-1.1307	-1.6678	0.5755	0.1216
Portugal	PRT	62000009	62006091	1	0.6037	-0.0862	0.0226	1.2836	0.954	1.5721	0.5755	0.1907
Portugal	PRT	62000009	62006558	0	0.9099	2.6352	1.9359	3.6039	4.8357	3.6292	2.4277	2.0955
Portugal	PRT	62000009	62006016	0	-1.494	-0.0862	0.0226	0.9233	0.8779	1.2644	0.5755	0.1216
Portugal	PRT	62000009	62005310	0	-1.4676	-1.305	0.0226	0.265	-0.3034	1.935	0.5755	0.1216
Portugal	PRT	62000009	62004632	0	-0.5287	-0.0862	-0.1119	0.7113	0.3044	1.5721	1.3656	0.1216
Portugal	PRT	62000009	62000473	0	-1.7114	2.6352	1.9359	1.2836	-3.7095	1.5004	2.4277	2.0955
Portugal	PRT	62000009	62007478	1	-0.5877	0.3289	0.0226	0.8166	0.653	0.2549	0.5755	-0.4607
Portugal	PRT	62000009	62008359	1	-0.8025			0.4018	0.0061
Portugal	PRT	62000009	62006606	1	-0.6016	-0.0862	-0.7638	1.1542	0.6343	1.2924	2.4277	-0.7496
Portugal	PRT	62000009	62005868	1	-0.0364	-0.089	-0.9285	0.4014	-0.2134	0.3662	-0.4948	-0.9299
Portugal	PRT	62000009	62008088	1	-0.9155	-0.2479	-0.5836	0.0053	0.0221	0.3626	0.3482	-0.9299
Portugal	PRT	62000009	62008790	1	0.574	-0.0862	-0.3802	-0.0752	-0.2395	-0.3205	0.5755	-0.6959
Portugal	PRT	62000009	62003660	1	-1.2191	-0.0862	0.0226	0.1862	0.0838	0.3845	-0.6852	-0.9299
Portugal	PRT	62000009	62007231	1	0.07	0.5266	0.0226	-0.5184	-0.3829	-0.4133	-0.3876	-0.2503
Portugal	PRT	62000009	62008832	1	-0.648	2.6352	0.4173	0.3045	-0.0219	-0.0441	0.3948	-0.5005
Portugal	PRT	62000009	62006831	1	-0.2536	-0.2662	0.0226	0.5203	0.0984	0.4889	0.5755	-1.1252
Portugal	PRT	62000009	62002414	1	-0.1862	0.9637		0.4531	1.8914	1.0375
Portugal	PRT	62000009	62000171	1	-1.1926
Portugal	PRT	62000009	62004555	1	1.1394	0.67	0.7162	0.6432	-0.1197	0.1378	0.3948	-0.1563
Portugal	PRT	62000009	62005151	1	0.9953	-0.2479	-0.3802	0.4801	0.1277	-0.3516	0.5755	-0.4607
Portugal	PRT	62000009	62002350	1	-0.4511	1.1493	-0.4396	-0.1845	0.1276	-0.801	0.5755	-0.7108
Portugal	PRT	62000009	62009580	1	-1.0183	0.7989	0.0226	0.6038	-0.0575	-0.7946	-0.4801	0.1216
Portugal	PRT	62000009	62004420	1	0.783	-0.2479	-0.7638	0.4957	0.3738	0.368	0.2163	-0.9299
Portugal	PRT	62000009	62007763	1	-0.8986	0.9637	-0.227	0.6503	0.9337	0.5466	1.3958	-0.6774
Portugal	PRT	62000009	62002707	1	-0.7953	-0.0862	0.0226	0.7129	0.388	0.5394	0.5755	0.1216
Portugal	PRT	62000009	62002126	0	-0.1783	2.6352	1.9359	0.7597	1.1609	0.6136	1.3388	2.0955
Portugal	PRT	62000009	62002991	0	-1.0103	0.6464	-0.9285	-0.4649	-0.5404	-0.1584	-0.7477	-2.5027
Portugal	PRT	62000009	62002402	0	0.4782	0.9637	1.9359	1.0216	-3.7095	2.0634	0.5755	0.4385
Portugal	PRT	62000009	62002853	0	-0.444	1.1352	0.0226	-1.7857	0.8779	-0.1899	0.5755	0.1216
Portugal	PRT	62000009	62000717	0	-0.389	1.1493	0.7162	0.4006	0.3993	0.2402	-0.1812	0.7611
Portugal	PRT	62000009	62002322	0	-2.2705	2.6352	1.9359	-0.409	0.1612	1.5948	0.5755	2.0955
Portugal	PRT	62000009	62006106	0	-0.6072	0.7608	0.8348	-0.5088	-0.0027	-0.0052	-0.8125	-0.2274
Portugal	PRT	62000009	62007750	0	0.0466	2.6352	1.9359	1.0091	0.0574	1.1754	1.3617	0.7611
Portugal	PRT	62000009	62005372	0	-0.7917	0.0467	1.9359	0.8694	0.6015	1.0651	1.1171	0.149
Portugal	PRT	62000009	62004086	0	1.2801	2.6352	1.9359	1.1462	0.9811	0.2211	1.1417	0.3899
Portugal	PRT	62000009	62008216	0	0.6683	-0.59	-0.1587	-0.0646	-0.2711	-0.1225	0.5755	-0.4377
Portugal	PRT	62000009	62003828	0	-0.9021	-0.2479	-0.9607	0.7113	-0.085	1.0062	0.5755	-0.9299
Portugal	PRT	62000009	62009492	0	-1.2411	2.6352	1.0955	0.2336	1.2904	0.6503	1.1417	0.7627
Portugal	PRT	62000010	62003525	0	-1.7146	-0.8294	1.8045	-0.1508	-0.5184	0.1963	1.2107	-0.5305
Portugal	PRT	62000010	62008635	0	-0.2959	2.0175	1.9359		-0.9333		2.4277	2.0955
Portugal	PRT	62000010	62009412	0
Portugal	PRT	62000010	62002049	1	0.4283	-0.269	-1.0813	-0.5893	-0.3407	-0.219	-0.7726	-2.5027
Portugal	PRT	62000010	62000616	1	-0.2177	2.6352	0.0226	-0.7976	-0.9005	0.3529	2.4277	2.0955
Portugal	PRT	62000010	62004788	1	-0.1733	-0.4628	0.0652	-0.0519	0.298	0.1483	-0.6852	-1.3305
Portugal	PRT	62000010	62008431	0	-0.5262	1.7671	1.9359	1.4497	0.6183	0.6044		0.8247
Portugal	PRT	62000010	62007029	0	-1.0009	-0.0862	0.0226	0.7113	0.8779	1.5721	0.5755	0.1216
Portugal	PRT	62000010	62006055	0	-0.6012		1.9359		4.8357		2.4277	1.2147
Portugal	PRT	62000010	62004754	0	-0.9148	-0.0862	0.0226		-0.1509		0.5755	-0.4607
Portugal	PRT	62000010	62001087	0	0.0545	-0.0862	1.9359	1.2836	0.8217	-1.6678	0.5755	0.1216
Portugal	PRT	62000010	62005184	1	-0.9378	0.4034	-0.4806	-0.4071	0.0898	-0.1974	-0.4948	-0.5912
Portugal	PRT	62000010	62002714	0	-1.0041	0.4048	0.9726	0.4399	0.1239	-0.2451	-0.5832	1.2147
Portugal	PRT	62000010	62008132	0	1.7681					0.5791		-1.1252
Portugal	PRT	62000010	62007575	0	-1.3011	0.4048	0.4173	-0.2723	-0.4028	0.1263	0.7741	0.8136
Portugal	PRT	62000010	62000923	0	1.3564
Portugal	PRT	62000010	62009195	0	-0.138		-0.532		0.0428			0.5553
Portugal	PRT	62000010	62003496	1
Portugal	PRT	62000010	62008096	1	-1.9872	2.6352	1.9359	0.5418	2.2771	0.3876	0.5755	-2.5027
Portugal	PRT	62000010	62009119	0	-1.1224	-0.0862	0.0226	3.6039	0.9609	1.0062	0.5755	1.3857
Portugal	PRT	62000011	62006220	0	-0.3336	0.3128	0.3461	-0.3268	0.1027	0.2858	1.2607	-0.6073
Portugal	PRT	62000011	62000628	0	-1.8554
Portugal	PRT	62000011	62009530	0	-1.2987	0.3875	1.2341	0.7574	0.929	-0.0745	0.1701	0.1216
Portugal	PRT	62000011	62001660	1	-1.252	-2.9627	-2.6747	-2.6036	-3.7095	-1.6678	-0.6852	-1.3549
Portugal	PRT	62000011	62006818	1	-1.5645	2.6352	0.0226	-0.0377	0.2303	-0.5328	0.5755	-0.5957
Portugal	PRT	62000011	62004748	0	-1.1066	-0.165	0.0226	0.3969	-0.4528	-0.159	0.5755	-0.9111
Portugal	PRT	62000011	62009004	0	-0.7646	2.6352	1.1752	-0.7229	0.22	0.0336	1.8077	-0.7496
Portugal	PRT	62000011	62005425	0	-0.0927	-0.0862	-0.5034	0.7048	0.2347	0.36	-0.0553	0.1216
Portugal	PRT	62000011	62002284	1	-1.8359	0.1357	0.3461	-0.5611	-0.9246	-1.6678	-0.5974	-0.9815
Portugal	PRT	62000011	62000769	1	-1.9121	-0.891	-1.4011	0.0394	-0.1662	-0.5569	-1.1469	-0.959
Portugal	PRT	62000011	62008080	1	-2.2141	-0.1106	-0.9874	0.0222	-0.247	-0.1147	-1.0606	-0.717
Portugal	PRT	62000011	62005900	1	0.9698	0.718	-0.227	-0.221	-0.5066	0.0638	0.0256	-0.5093
Portugal	PRT	62000011	62005106	1	1.3398	-0.4203	-0.5836	-0.065	-0.4709	-0.2858	-0.3912	-0.8198
Portugal	PRT	62000011	62007420	1
Portugal	PRT	62000011	62004823	1	0.2358	0.2032	0.4173	0.2593	0.1799	-0.1845	-0.5828	-0.4607
Portugal	PRT	62000011	62009039	1	-1.5825	2.6352	0.0226	0.4413	0.6251	0.4506	0.5858	-0.7496
Portugal	PRT	62000011	62008953	1	0.4809	-0.0862	0.0226	0.1383	-0.5283	-0.1845	0.1701	-0.5912
Portugal	PRT	62000011	62007286	1	-2.4756
Portugal	PRT	62000011	62000455	1	-1.9993	2.6352	0.8348	0.2587	0.8251	0.0491	1.2568	0.1216
Portugal	PRT	62000011	62007172	1	-0.8536	1.7671	0.8116	0.0279	-0.3291	-0.4795	0.5755	0.4994
Portugal	PRT	62000011	62009355	1	-1.8912	0.0789	0.0226	-0.6579	-0.1487	0.2072	-0.3912	-0.5251
Portugal	PRT	62000011	62003751	1	-1.2303	-0.0862	0.0226	-0.2757	-1.0543	-0.4795	0.1701	-0.9943
Portugal	PRT	62000011	62001416	1	0.5043	-0.7306	-0.8693	0.52	0.3856	-1.6678	-0.6852	0.1216
Portugal	PRT	62000011	62000622	1	-0.6591	0.67	0.1142	0.4332	0.3425	0.5483	-0.1722	1.0383
Portugal	PRT	62000011	62000237	0	1.8167	0.0789	0.0226	0.7254	0.5834	-0.1418	0.3482	-0.2503
Portugal	PRT	62000011	62001256	0	-1.8312						2.4277	2.0955
Portugal	PRT	62000011	62003877	0	-1.6619	0.0467	-0.3802	0.2333	-0.2159	-1.6678	0.075	-0.2726
Portugal	PRT	62000011	62006665	0	-0.2001	1.1352	1.4967	0.3561	1.5561	-0.3514	0.8038	0.9888
Portugal	PRT	62000011	62000369	0	-1.6962
Portugal	PRT	62000011	62008628	0	0.2399	-0.2662	-0.227	0.1554	0.4144	-0.1805	-0.1026	-0.5251
Portugal	PRT	62000011	62003132	1	-2.2095	-0.0071	0.0226	0.1053	-0.0408	1.0062	0.5755	0.1216
Portugal	PRT	62000012	62002410	0	-0.2572	0.1997	0.0226	0.3636	0.8779	1.0062	0.5755	0.1216
Portugal	PRT	62000012	62003385	1	0.9785	-0.7087	0.0226	-0.7299	-0.5906	-1.6678	-0.7026	-0.4607
Portugal	PRT	62000012	62006854	1	0.7649	-0.0862	-0.7902	-0.2078	0.3717	-0.4795	-0.3268	-0.7496
Portugal	PRT	62000012	62005325	1	1.2496	-0.2662	-0.4806	0.0653	0.2605	-0.0445	-0.2821	-0.7496
Portugal	PRT	62000012	62003909	1	0.7152	-1.323	1.9359	-1.1077	-0.7022	-1.6678	-0.3206	-1.0808
Portugal	PRT	62000012	62003881	1	-0.6151	2.6352	1.1752	-0.0461	1.2731	0.0751	-0.3763	0.6113
Portugal	PRT	62000012	62007363	1
Portugal	PRT	62000012	62008897	1	0.4411	2.6352	-0.2614	-0.148	-0.7092	0.3062	-0.8627	-0.945
Portugal	PRT	62000012	62009218	1	0.6883	-0.4314	-0.227	-0.2946	-0.3866	-0.219	0.0256	-0.8947
Portugal	PRT	62000012	62002649	1	0.3823	-0.5743	0.0226	0.3893	-0.0674	-0.2823	-0.2888	-1.1252
Portugal	PRT	62000012	62008558	1	-0.1573	0.3289	1.0108	0.2798	-0.9214	-0.7106	-1.2106	0.9097
Portugal	PRT	62000012	62005467	1	-0.451	-0.4998	0.0226	0.3223	-0.136	0.0638	0.5755	0.1216
Portugal	PRT	62000012	62006006	1	0.784	1.1493	0.8116	0.013	0.4682	0.3741	-0.0857	0.0484
Portugal	PRT	62000012	62001484	1	1.0648	-0.2479	-0.227	0.5809	0.3209	0.6263	0.3482	-0.7887
Portugal	PRT	62000012	62001995	1	0.4044	0.7156	1.4967	2.1238	2.3772	0.7536	0.0444	-0.717
Portugal	PRT	62000012	62001371	1	1.166	0.3039	1.9359	-0.3977	-0.5564	-0.226	2.4277	0.9883
Portugal	PRT	62000012	62000117	1	0.4717	0.9535	0.0226	1.0141	-0.6473	0.4521	0.9918	-1.0111
Portugal	PRT	62000012	62005317	1	-0.6624	0.6608	-0.6315	-0.8353	-0.0372	-0.568	-2.1355	-2.5027
Portugal	PRT	62000012	62008178	1	1.1609	0.1371	-1.2567	-0.2594	0.0471	-0.0625	-1.054	-0.5265
Portugal	PRT	62000012	62006375	0	1.5436	-0.5743	0.0226	-2.6893	-0.3926	0.1566	0.5755	0.1216
Portugal	PRT	62000012	62003408	0	0.1088	-0.0862	0.0226	0.0992	0.6374	-0.421	0.5755	-0.1563
Portugal	PRT	62000012	62000329	0	1.6892	0.9454	-0.5544	-0.1033	0.6599	0.0031	0.5755	0.2546
Portugal	PRT	62000012	62000382	0	1.0732	-0.0862	0.0226	3.6039	-0.0408	-1.6678	0.5755	0.1216
Portugal	PRT	62000012	62004899	0	0.8697	-0.0862	0.0226	0.0033	1.0184	-0.0766	0.5755	-0.4607
Portugal	PRT	62000012	62000404	1	0.4351	-0.7221	0.0226	-0.073	-0.4207	0.1318	0.1701	-0.1563
Portugal	PRT	62000012	62002343	0	1.0952	1.3697	1.9359	0.3178	0.4374	0.4004	0.5409	2.0955
Portugal	PRT	62000012	62005961	0	1.6528	0.9454	0.7162	0.4295	0.2788	0.6839	0.8038	0.4994
Portugal	PRT	62000012	62007682	0	-0.3294	-0.59	1.4967	0.672	0.7676	0.5794	-0.6852	-0.4607
Portugal	PRT	62000012	62009437	0	0.7893	-0.0862	0.0226	-2.6893	0.0457	-0.8768	0.5755	0.1216
Portugal	PRT	62000012	62002309	0	1.235	-0.4093	0.1802	0.7113	0.4649	1.0062	1.3918	0.1216
Portugal	PRT	62000012	62004825	0	1.3539	0.0789	0.3461	-0.07	0.4595	0.2363	0.5755	0.1216
Portugal	PRT	62000012	62008764	0	-0.0626	1.1493	1.0433	1.2021	0.5989	1.2415	1.0897	0.9888
Portugal	PRT	62000012	62008018	0	0.8261	0.64	0.586	0.3289	1.3831	-0.5842	1.4834	-0.0151
Portugal	PRT	62000012	62008324	0	1.1921	-0.7221	0.4173	-0.8941	-0.1705	-0.0043	0.0256	-0.5093
Portugal	PRT	62000012	62002265	0	-0.9111	-0.4203	0.0226	-0.7091	0.4615	0.5906	0.1693	-0.4607
Portugal	PRT	62000012	62002921	0	0.778	-0.5872	0.0226	-0.5201	-0.4752	-0.3116	-0.4771	-0.5093
Portugal	PRT	62000012	62004434	0	1.26	0.468	0.586	-0.3784	-0.3522	-0.0327	0.5755	0.7864
Portugal	PRT	62000012	62004433	0	1.3261	1.7162	1.9359	-0.0499	1.7227	0.4932	1.3958	2.0955
Portugal	PRT	62000012	62003552	0	0.6596	0.2032	0.4173	-0.4974	-0.2879	0.3594	0.8047	1.1232
Portugal	PRT	62000013	62002996	1	-0.7729	2.6352	1.9359	0.1053	1.1717	1.6437	0.5755	-0.4607
Portugal	PRT	62000013	62007667	1	0.911	-2.1099	-0.5034	0.3474	-0.4435	0.7126	-1.0602	-1.1395
Portugal	PRT	62000013	62008108	1	1.0758	-0.4314	-1.1926	0.9682	-0.0627	0.65	-0.4771	-1.1252
Portugal	PRT	62000013	62008032	0	0.98
Portugal	PRT	62000013	62007241	0	0.3157	2.6352	1.9359	0.1053	0.6562	0.6571	2.4277	2.0955
Portugal	PRT	62000013	62007647	0	1.2924	0.8089	0.4683	0.9716	0.8704	1.564	0.7679	0.9444
Portugal	PRT	62000013	62002627	0	1.5647	2.6352	1.9359	1.2836	4.8357	2.7569	1.2302	0.6905
Portugal	PRT	62000013	62002118	1	1.1444	-0.0862	-0.7638	0.5314	0.8779	0.9336	1.836	0.1216
Portugal	PRT	62000013	62004176	1	1.0081	-0.3416	0.4173	-0.2704	-0.3305	0.4935	-0.4323	0.1216
Portugal	PRT	62000013	62002620	0	0.5512	-0.0176	1.1657			1.1513	0.1648	0.1216
Portugal	PRT	62000013	62001124	0	0.7051	-2.9627	1.9359	1.6685	2.0279	-1.6678	1.2568	2.0955
Portugal	PRT	62000013	62005473	0	1.1063		-2.664				1.6331	2.0955
Portugal	PRT	62000013	62003871	0	1.4064	1.3889	1.9359	-0.4221	1.0677	0.6592	0.9194	1.515
Portugal	PRT	62000013	62005717	0	-0.5309	2.6352	1.9359	0.821	0.6095	0.5489	2.4277	2.0955
Portugal	PRT	62000013	62001439	0	1.09	-0.0905	1.1381	1.2918	0.0721	1.5079	1.3617	0.8567
Portugal	PRT	62000014	62007734	1	-2.1529	0.2718	0.4173	-0.073	-0.5737	-0.4795	0.0221	-0.4377
Portugal	PRT	62000014	62008998	0	-1.5023	-0.2479	0.0226	-2.6893	-3.7095	-0.7847	0.5755	-0.9943
Portugal	PRT	62000014	62000419	1	-0.1467	1.3889	0.8038	0.23	0.6245	0.2999	-0.4801	-0.5005
Portugal	PRT	62000014	62001805	1	-0.2551	0.4012	1.9359	-0.31	0.0311	0.3625	1.4995	1.515
Portugal	PRT	62000014	62008854	1	-1.8155	-0.8232	-1.1926	0.2395	-0.6884	0.1439	-0.6852	-1.1252
Portugal	PRT	62000014	62000458	1	-2.2015	1.1576	1.9359	-0.7943	-0.2362	-0.2858	2.4277	0.1216
Portugal	PRT	62000014	62001223	1	-1.8456	-0.4314	0.0226	3.6039	1.3788	-0.8849	0.5755	0.1216
Portugal	PRT	62000014	62000070	1	-2.0028	-0.0862	0.0226	1.1994	0.5759	0.8028	0.5755	-0.5475
Portugal	PRT	62000014	62001930	1	-1.0164	2.6352	1.9359	-0.7816	0.5054	-0.801	-1.0571	-2.2252
Portugal	PRT	62000014	62006176	1	-1.3301	-0.4314	0.0226	0.1053	1.5489	-1.6678	0.5755	0.1216
Portugal	PRT	62000014	62006670	1	-2.3756	-0.2479	1.0955	0.7113	-0.9291	1.0062	0.075	0.5553
Portugal	PRT	62000014	62001368	1	-2.0099	0.468	-1.5553	-0.2156	-0.5517	-0.5956	-1.036	0.9097
Portugal	PRT	62000014	62007530	0	-0.7101	2.6352	1.9359	3.6039	4.8357	1.0062	2.4277	2.0955
Portugal	PRT	62000014	62002609	0	-0.8597	0.9718	1.9359	0.3626	2.846	0.7111	1.3918	1.1508
Portugal	PRT	62000014	62006042	0	-1.9289	-0.5717	-0.7249	1.2836	0.4726	0.4054	0.1648	-0.5475
Portugal	PRT	62000014	62004177	0	-0.6756	0.9349	1.9359	0.8667	1.1778	-1.6678	2.4277	1.2841
Portugal	PRT	62000014	62003526	0	-1.7413	-0.1652	1.9359	0.7896	0.1444	0.4394	2.4277	-0.222
Portugal	PRT	62000014	62003630	0	-1.5926	-0.6257	0.0226	0.1053		0.4493	0.5755
Portugal	PRT	62000014	62006175	0	-1.3672	1.4003	1.9359	3.6039	4.8357	3.6292	2.4277	2.0955
Portugal	PRT	62000014	62000785	0	-3.1084	-0.7027	-0.227	-2.6893	-3.7095	-0.052	-0.2852	-1.1252
Portugal	PRT	62000015	62005640	0	-0.3418
Portugal	PRT	62000015	62009112	0	-2.2327	0.6608	1.0108	-1.1999	1.9678	0.8111	1.2262	2.0955
Portugal	PRT	62000015	62004972	1
Portugal	PRT	62000015	62003716	1	-1.3203	0.4631	1.9359	-0.3401	-0.9352	0.3712	0.3542	0.8567
Portugal	PRT	62000015	62003250	1	-1.6805	-0.2595	0.8877	-0.4552	-0.8393	-0.4795	-0.3876	-0.2819
Portugal	PRT	62000015	62007024	0	0.0689	1.7671	-0.5472	-0.3186	0.482	-0.1006	1.1417	0.6919
Portugal	PRT	62000015	62001917	1	-1.313	-0.0862	0.0226	-2.6893	-0.0365	1.3555	0.5755	0.1216
Portugal	PRT	62000015	62003160	1	-1.4642	0.96	-0.3048	0.4185	-0.05	-1.6678	-2.1355	-1.6557
Portugal	PRT	62000015	62005674	1	-0.0853	-0.2366		-0.8279	-0.6556	-1.6678
Portugal	PRT	62000015	62008299	1	-0.8264	-0.0881	1.9359	-0.289	0.0825	-0.2785	-0.6881	-0.6073
Portugal	PRT	62000015	62008644	1	0.7518	-0.9764	-1.1926	0.2008	0.3503	0.4394	-1.2871	0.1937
Portugal	PRT	62000015	62007298	1	0.8012	0.6348	0.7162	-1.7857	-0.2166	-0.8437	-0.0823	-0.1563
Portugal	PRT	62000015	62004061	1	-1.3002	-0.0862	0.0226	0.1776	0.9484	0.7602	-0.454	0.1216
Portugal	PRT	62000015	62005952	0	0.2676	-0.0862	0.0226	0.3327	0.2948	0.0822	0.5755	-0.1563
Portugal	PRT	62000015	62001321	0	1.5227	1.3889	-0.3048	-0.2755	-0.4779	-0.4817	0.0256	-0.1314
Portugal	PRT	62000015	62005956	0	-0.1499
Portugal	PRT	62000015	62003437	0	0.1369	1.7162	0.0226	-0.8353	0.4352	-0.9292	-0.1321	-0.7096
Portugal	PRT	62000015	62004790	0	-0.2253	-0.0862	-0.5836	-0.3541	0.7925	-0.3973	0.9628	-0.9943
Portugal	PRT	62000015	62004950	1	-1.2407	1.3939	1.9359	1.2786	1.0164	1.826	0.5755	2.0955
Portugal	PRT	62000015	62001073	0	-1.6358	0.4546	0.0226	0.0334	-0.2947	-0.9484	0.1693	-0.1563
Portugal	PRT	62000015	62002635	0	0.8014	-0.3168	1.9359	0.0562	1.773	0.4394	0.5755	2.0955
Portugal	PRT	62000016	62000682	1	-2.6715	-0.7737	-0.3802	-0.8328	-0.6663	-0.4795	-0.6852	-0.9815
Portugal	PRT	62000016	62001238	1	-1.6037	0.7855	-0.4474	0.1492	-0.2419	0.2587	0.5755	-1.1252
Portugal	PRT	62000016	62003600	1	-1.1035	0.9637	1.9359	-0.1746	-0.1087	0.1948	1.8085	0.6314
Portugal	PRT	62000016	62006965	0	-0.5595	-0.2662	-0.5034	0.1057	-0.4301	0.2509	0.2287	-1.0169
Portugal	PRT	62000016	62004906	0	-2.2947		-2.664	0.9705	0.4159	0.2054	0.5755	-1.1252
Portugal	PRT	62000016	62007622	0	-0.3406	0.48	1.9359	-0.739	0.2964	-0.8768	1.4752	2.0955
Portugal	PRT	62000017	62005710	1	-1.8228	0.963	1.9359	0.1114	-0.8119	-0.8849	0.8038	0.4777
Portugal	PRT	62000017	62001347	0	-1.2688	-1.3452	-1.1926	0.1053	-0.9291	0.4394	-0.6852	-1.1252
Portugal	PRT	62000017	62006293	0	-1.4194	0.215			0.779		0.5755
Portugal	PRT	62000017	62008683	0	-0.9816	-0.2479	0.0226	0.7113	-0.0408	1.0062	0.5755	0.1216
Portugal	PRT	62000017	62003821	1	-0.9775	1.1493	1.1381	-0.5126	0.3204	-0.194	0.5755	0.1803
Portugal	PRT	62000017	62007215	1	-0.5801	0.6754	0.0226	3.6039	0.8779	1.4354	0.5755	0.1216
Portugal	PRT	62000017	62004581	1	-0.1791	-0.2479	-1.0611	-1.5123	-0.5311	0.1378	-0.6852	-1.1252
Portugal	PRT	62000017	62007202	1	-1.6723	2.6352	1.1657	0.5676	0.5044	-0.2229	0.2337	-0.3297
Portugal	PRT	62000017	62000570	0	-1.0468	-0.7087					0.5755
Portugal	PRT	62000017	62007036	0	-2.1566	-1.5209	0.8348	-0.4254	-0.7943	-1.6678	2.4277	-0.5693
Portugal	PRT	62000017	62003303	0	-1.4148	-2.9627	-1.6896	-1.522	-2.3818	-0.7054	-0.4575	-1.2087
Portugal	PRT	62000017	62002713	0	-0.2675	0.0789	0.0226	-0.344	-0.004	-0.1285	-0.1722	-2.5027
Portugal	PRT	62000017	62007425	0	-1.6538	-0.0862	0.0226	1.1447	-1.127	1.0712	0.5755	0.1216
Portugal	PRT	62000017	62004081	0	-1.3551	0.0666	1.1381	-1.1533	1.3224	-0.1845	0.5755	-0.222
Portugal	PRT	62000017	62001080	0	-2.9161	0.2032	1.9359	1.2836	0.6125	-0.1922	0.8038	-0.9943
Portugal	PRT	62000017	62007982	0	-0.809	-0.6797	-0.1587	-0.8877	-0.1162	-0.5842	0.5755	-0.8947
Portugal	PRT	62000017	62007093	1	-1.6973	-0.0862	0.0226	0.4435	0.7724	0.864	0.5755	-0.5475
Portugal	PRT	62000017	62007581	1	-0.9838	-0.4203	0.1386	-0.4388	0.0742	-0.4131	-0.3912	-0.5251
Portugal	PRT	62000017	62006973	1	-0.8244	-0.0827	-0.227	0.2514	-0.3636	-0.5842	0.1693	-1.1252
Portugal	PRT	62000017	62005504	1	-1.7149	-0.2479	0.0226	0.2476	-1.261	-0.3242	0.5755	-0.2503
Portugal	PRT	62000017	62002275	0	1.417	0.6555	0.0226	0.6399	1.6223	0.626	0.5755	0.4777
Portugal	PRT	62000017	62008546	0	-1.2549	-0.0862	0.0226	1.3415	0.8116	1.5721	0.5755	0.1216
Portugal	PRT	62000017	62005100	0	-0.417	-0.2479	0.0226	0.7113	1.7158	0.4394	0.5755	1.4234
Portugal	PRT	62000017	62009512	0	-0.6218	-2.9627	-0.5971	-2.6893	-1.1076	-1.6678	-1.5596	-1.6872
Portugal	PRT	62000017	62000596	0	-1.1625	-1.0658	-1.6218	-0.7311	-1.4107	-0.9484	-2.1355	-1.5298
Portugal	PRT	62000017	62003509	0	-1.4574	-0.4314	1.2899	0.4566	0.3649	0.5103	0.1693	0.1216
Portugal	PRT	62000017	62007740	1	-0.8781	0.5836	0.4173	-0.525	-0.5757	-0.8747	0.3482	-0.2503
Portugal	PRT	62000017	62005064	1	-0.3282	-0.0862	0.0226	-1.3102	-0.5502	-0.526	0.3482	-0.2503
Portugal	PRT	62000017	62008317	1	-1.4203	0.0789	0.4173	0.2393	-0.1329	-0.1567	0.3482	0.1216
Portugal	PRT	62000017	62001906	1	0.8522	0.0634	0.586	-0.5271	-0.5579	-0.3205	-0.1026	-0.5711
Portugal	PRT	62000017	62009557	1	-2.0326	1.1493	1.4967	-0.3291	-0.4972	-0.1971	0.1701	0.557
Portugal	PRT	62000017	62008282	1	-0.1033	-0.0862	0.0226	-1.0608	-0.3044	-0.5842	0.2927	-0.4607
Portugal	PRT	62000017	62000196	1	-1.3871	-0.0862	0.0226	-0.1089	-0.0267	0.3791	-0.4948	0.1216
Portugal	PRT	62000017	62006095	1	-1.4701	0.2032	0.6907	0.0411	-0.1308	-0.2785	0.5837	1.515
Portugal	PRT	62000017	62005196	1	-1.124	-0.0862	-0.8627	-0.6533	-0.0787	0.1299	-0.1722	-0.9299
Portugal	PRT	62000017	62009011	1	1.1296	0.2621	0.4173	0.0187	0.2624	-0.2393	0.0215	-0.3549
Portugal	PRT	62000017	62008101	1	-0.928	-0.5872	0.0226	-1.7857	-0.3573	-0.7433	-2.1355	0.4777
Portugal	PRT	62000017	62008730	1	0.1678	-0.59	-0.5836	-0.9781	-0.2418	-0.801	-0.4771	-1.1252
Portugal	PRT	62000017	62002092	1	-0.6276	-0.8232	-1.9313	-0.5028	-0.9426	-1.6678	-2.1355	-1.6557
Portugal	PRT	62000017	62001558	1	-1.7315	1.3889	0.1386	-0.035	0.257	-0.6274	-0.0553	0.1216
Portugal	PRT	62000017	62005340	0	-1.0062	-0.0862	0.0226	0.6185	-0.7058	0.1963	0.5755	-0.5079
Portugal	PRT	62000017	62005453	0	-0.1678	0.7989	-0.2943	-0.686	0.8816	-0.0015	0.8038	-1.113
Portugal	PRT	62000017	62002890	0	-1.169	0.3289	1.4967	0.1412	0.4263	0.6405	0.3473	0.6113
Portugal	PRT	62000017	62008054	0	-1.7738	0.7332	0.8348	0.0401	0.7059	0.0915	0.5755	0.4777
Portugal	PRT	62000017	62002214	0	-1.4741	-0.59	-0.9607	-0.513	-0.3517	-0.801	-0.2821	-1.1252
Portugal	PRT	62000017	62005696	0	0.8182	0.32	0.7162	0.7118	1.0684	0.4481	1.2607	-0.9309
Portugal	PRT	62000017	62001179	0	0.6793	0.5836	0.0226	-0.0542	0.5305	0.2639	0.5755	0.1216
Portugal	PRT	62000017	62003186	0	0.3127
Portugal	PRT	62000017	62007416	0	-2.2992	0.5976	0.0226	0.1503	0.6414	0.6327	0.1693	-0.9299
Portugal	PRT	62000017	62004368	0	-2.0487	-0.2479	-0.227	-0.0305	-0.4931	-1.2919	0.3482	-0.8813
Portugal	PRT	62000017	62003930	0	-0.3916	0.6464	1.0929	-0.6441	-0.5223	-1.6678		-0.222
Portugal	PRT	62000017	62005670	0	-0.0147	0.3317	0.9726	0.4786	1.1338	0.3806	0.0152	1.4234
Portugal	PRT	62000017	62004270	0	-1.1779	0.215	0.4173	-0.4176	0.1702	-1.2919	0.5755	-0.2503
Portugal	PRT	62000017	62002938	0	-0.0539	-0.1652	0.0226	-0.0413	0.3723	-0.0624	0.5755	0.1216
Portugal	PRT	62000017	62001326	0	-1.7487	0.67	0.4173	-1.5123	0.4514	-0.0193	-1.4019	-0.3856
Portugal	PRT	62000017	62009191	0	-1.27	1.3403	0.3591	-0.7155	-3.7095	-0.4795	0.1701	-0.8443
Portugal	PRT	62000017	62006560	1	0.4416	-1.2134	-0.7771	1.0793	0.2045	0.6362	2.4277	0.5385
Portugal	PRT	62000017	62000806	1	-0.6571	-0.4314	-0.227	0.1604	0.6452	-0.121	-0.1566	-0.7317
Portugal	PRT	62000017	62005466	1	-1.3142	-0.2366	0.0226	0.7602	-0.1264	0.237	0.775	-0.6774
Portugal	PRT	62000017	62004508	1	-1.7589	-0.6751	-0.4246	0.276	-0.4775	0.971	0.0447	-0.5912
Portugal	PRT	62000017	62002111	1	-2.6767	-0.7114	0.0226	-0.1408	-0.0382	0.5637	-0.6852	-0.7507
Portugal	PRT	62000017	62004278	0	-1.6954	-1.3452	-1.1926	3.6039	4.8357	-1.6678	-0.6852	-1.1252
Portugal	PRT	62000017	62008579	0	-1.0983	0.1371	0.0226	-0.2612	-0.456	-0.4318	0.3482	-0.5912
Portugal	PRT	62000017	62007583	0	0.9662	0.468	0.0226	0.9306	1.3496	-1.2919	0.5755	0.1216
Portugal	PRT	62000017	62003976	0	-1.9484	-0.0862	0.0226	0.8251	0.787	2.2194	1.4793	0.1216
Portugal	PRT	62000017	62008864	0	-1.6955	0.0789	0.0226	0.815	0.4377	0.2028	0.9911	-0.806
Portugal	PRT	62000017	62003753	0	-2.6715	0.8828	1.0043	0.1566	-0.4988	0.0803	2.4277	-0.5912
Portugal	PRT	62000018	62004456	1	-1.5994	-1.4817	-1.9803	-2.6893	-3.7095	-1.6678	-2.1355	-2.5027
Portugal	PRT	62000018	62004308	1	-1.5836	-0.5743	-0.6789	0.692	-0.3025	0.2598	-0.0823	-0.5093
Portugal	PRT	62000018	62001386	0	-1.7513	-0.4174	0.0226	0.4786	0.1649	-0.218	0.1648	0.1216
Portugal	PRT	62000018	62004084	0	-0.952	0.5228	1.1381	-0.8328	-0.1846	-0.106	0.9628	-0.6774
Portugal	PRT	62000018	62003816	1	0.3456	0.3404	-0.5252	0.1678	-0.2028	-1.6678	-1.2624	-2.5027
Portugal	PRT	62000018	62006453	1	0.1362	0.0634	-0.5971	0.8513	-0.1167	-0.7368	-0.2872	-1.6492
Portugal	PRT	62000018	62000844	1	-1.603	-0.269	0.4173	0.6291	-0.1029	-0.4279	-0.3206	-0.7496
Portugal	PRT	62000018	62000888	1	-1.9147	-0.4314	-0.5034	-0.3045	-0.4038	-0.159	-0.6852	-0.7496
Portugal	PRT	62000018	62003571	1	0.3252	1.7162	-0.9285	-0.2516	0.3333	-0.2942	-0.3499	-0.9101
Portugal	PRT	62000018	62000444	1	-0.7875	0.7156	0.0226	0.0249	-0.4341	0.3393	0.3482	-0.5093
Portugal	PRT	62000018	62005119	1	1.1771	0.6464	1.036	0.1852	-0.2514	0.6332	1.3958	-0.3549
Portugal	PRT	62000018	62002355	1	-1.9995	0.2718	0.0226	-0.5297	-0.2266	0.0973	0.3482	-0.5251
Portugal	PRT	62000018	62000032	0	0.1296	2.6352	1.9359	1.5005	2.0772	1.2169	2.4277	2.0955
Portugal	PRT	62000018	62005146	1	-0.5052	0.4012	0.4173	0.0801	-0.1285	0.3863	-0.3206	-1.1811
Portugal	PRT	62000018	62005136	1	-1.7041	-0.103	0.231	0.4845	-2.00E-04	0.3012	-0.0553	-0.7887
Portugal	PRT	62000018	62002313	1	-1.2506	-0.59	-0.3802	-0.0226	-0.2268	-0.2785	-0.3876	-0.6073
Portugal	PRT	62000018	62007741	1	-0.8833	-0.1024	1.9359	-0.0867	-1.0741	-1.6678	2.4277	0.519
Portugal	PRT	62000018	62007374	1	0.2575	0.631	1.1657	0.4287	0.6137	0.1957	-0.4688	-1.2412
Portugal	PRT	62000018	62001170	1	-1.5846	0.9718	1.4967	1.0312	1.3539	1.0245	1.1176	0.2546
Portugal	PRT	62000018	62002742	0	-1.1442	-0.2479	-0.6446	0.2697	-0.5508	0.0892	-0.3733	-0.4607
Portugal	PRT	62000018	62008950	0	-1.2123	0.7989	0.586	0.8425	1.6896	1.0551	0.9628	0.4994
Portugal	PRT	62000018	62003251	0	-1.5021	-0.8313	-0.3802	0.0032	-0.332	0.1939	0.1693	-0.2503
Portugal	PRT	62000018	62005687	0	-1.2191	0.2032	1.9359	-0.3985	0.4776	0.1702	0.5755	0.1216
Portugal	PRT	62000018	62005104	0	-1.1665	2.6352	0.8038	0.2551	1.0558	0.3796	0.8038	0.7566
Portugal	PRT	62000018	62003992	0	-1.3123	0.1451	1.4967	0.0213	0.5569	-0.127	0.9628	0.1216
Portugal	PRT	62000018	62006722	0	-0.7396	-0.4488	-0.227	1.1432	0.3857	1.5721	0.3482	0.1216
Portugal	PRT	62000018	62000367	0	-1.0768	1.7162	1.9359	0.6487	0.9959	1.053	2.4277	0.6859
Portugal	PRT	62000018	62005160	0	0.9861	0.0763	-0.6587	0.1221	-0.142	-0.1225	-0.3912	-2.5027
Portugal	PRT	62000018	62000644	0	1.0085	0.8489	1.1752	0.265	-0.0839	0.1397	1.8077	-1.5197
Portugal	PRT	62000018	62005953	0	1.7568	0.5836	1.036	-0.1389	-0.4603	0.2188	1.2027	-0.1563
Portugal	PRT	62000018	62004736	1	-1.9231
Portugal	PRT	62000018	62006785	1	-2.4099	-0.0323	0.4173	0.5811	-0.122	0.6883	0.5755	-1.6713
Portugal	PRT	62000018	62004196	1	-1.2954	2.6352	1.9359	0.2591	0.1391	0.6369	1.536	-0.5912
Portugal	PRT	62000018	62004321	1	-0.6756	-0.8283	-0.6587	-0.2455	-0.3198	-0.1082	-0.2821	-0.7496
Portugal	PRT	62000018	62003900	0	-2.2435	-0.9281	0.0226	-1.6374	-0.3474	-0.7368	-1.0758	-0.3149
Portugal	PRT	62000018	62001787	0	-2.6366	-0.4314	0.4173	0.834	0.1513	-0.4223	-0.4948	-0.959
Portugal	PRT	62000018	62000021	0	1.3925	0.4457	1.9359	0.0618	-0.2284	-1.6678	1.3428	1.1232
Portugal	PRT	62000018	62002405	0	-1.0116	-0.0862	0.1386	0.6324	0.1917	0.4199	0.5755	-0.2503
Portugal	PRT	62000018	62003914	0	-1.5828	-0.0862	0.0226	0.94	0.2189	0.595	-0.1727	-0.5093
Portugal	PRT	62000018	62003314	0	-1.8051	-0.8305	0.0226	0.7563	0.2623	1.0277	0.5755	-0.4377
Portugal	PRT	62000019	62006638	1	-1.8459	-0.5419	-0.1446	0.3576	-1.0623	0.731	0.3482	-0.3297
Portugal	PRT	62000019	62005167	0	-0.096	1.1306	1.2341	1.1859	0.9538	1.3659	1.3958	0.6919
Portugal	PRT	62000019	62006825	1	-1.8686	-0.7221	-1.1926	-0.8312	-1.0936	-0.1817	0.5755	-1.1252
Portugal	PRT	62000019	62005351	0	-0.6794	-0.0862	0.0226	1.2836	0.8779	1.295	0.5755	0.1216
Portugal	PRT	62000019	62004156	0	-1.5011	-0.256	1.9359	0.5463	0.4836	0.3126	0.1648	0.8567
Portugal	PRT	62000019	62006972	0	-0.3664	0.5289	-0.4338	-0.0854	0.8768	0.2807	1.2262	-0.5711
Portugal	PRT	62000019	62006014	0	-0.2911	-0.4314	0.0226	1.0746	0.2506	1.0062	0.5755	-0.3297
Portugal	PRT	62000019	62002972	0	-1.0065	0.3111	0.0226	0.9549	0.8255	0.8751	0.5755	0.1216
Portugal	PRT	62000019	62005091	1	-1.4977	-0.0862	0.0226	0.1083	-0.9039	0.2769	-1.0753	0.1216
Portugal	PRT	62000019	62001099	1	-0.4199	0.67	0.4173	0.1061	-0.0544	0.3863	0.0256	0.1216
Portugal	PRT	62000019	62007619	1	-1.1852	0.0666	0.8593	0.7251	0.2033	0.4911	-0.0553	-0.3297
Portugal	PRT	62000019	62009245	1	0.9264	1.7671	1.9359	0.8266	0.2948	1.4498	0.5755	0.1216
Portugal	PRT	62000019	62007162	1	0.9604	0.7825	1.9359	-0.0302	0.5737	0.6465	0.3482	-1.3017
Portugal	PRT	62000019	62009570	1	0.224	-0.089	0.0226	0.3636	-0.351	0.4641	-0.2852	-0.7317
Portugal	PRT	62000019	62003515	1	0.0051	0.2032	-0.4806	0.2886	0.198	0.5547	0.3482	0.1216
Portugal	PRT	62000019	62006960	1	1.0768	-0.0862	0.4173	-0.0776	0.131	0.0988	1.1171	-0.222
Portugal	PRT	62000019	62008386	1	-0.3229	0.0789	-0.6587		-0.3648	0.342	0.3482	-0.5093
Portugal	PRT	62000019	62007392	1	-0.4704	-0.0862	0.0226	0.3171	0.1367	0.2664	0.1701	-0.6774
Portugal	PRT	62000019	62003997	1	-1.1859	-0.0862	-0.691	-0.6854	-0.4511	-1.6678	-0.2852	-0.5305
Portugal	PRT	62000019	62001070	1	-0.7311	0.5859	0.586	-0.8948	-0.3296	-0.2159	0.8038	0.149
Portugal	PRT	62000019	62003223	1	-0.3019	0.5266	-0.442	0.0524	-0.5882	-0.1285	-0.6852	-1.113
Portugal	PRT	62000019	62006300	1	-0.0582	-0.0862	-0.7902	0.3284	-0.6823	-0.7946	0.0256	-1.1252
Portugal	PRT	62000019	62009241	1	-0.9415	-0.2662	0.5833	0.3931	0.0742	-0.2348	-0.532	-0.5093
Portugal	PRT	62000019	62000524	0	-0.8744	0.5119	1.3438	1.2919	1.0357	1.4531	1.6284	0.9888
Portugal	PRT	62000019	62007844	0	1.0091	-0.0862	0.0226	1.2836	1.4184	1.3302	1.3918	0.1216
Portugal	PRT	62000019	62004499	0	-0.1109	-0.59	0.0226	-0.7754	-0.0305	-0.2785	0.075	-0.1563
Portugal	PRT	62000019	62002351	0	0.049	-0.0862	0.0226	-0.2221	0.321	-0.2338	0.5755	-0.2503
Portugal	PRT	62000019	62006551	0	-0.3443	2.6352	1.9359	0.9053	0.8803	0.985	2.4277	2.0955
Portugal	PRT	62000019	62001689	0	-1.5289	2.6352	1.9359	-1.2054	0.1436	-0.0193	1.2568	-0.3856
Portugal	PRT	62000019	62005842	0	-0.1222	0.5836	1.036	-0.307	-0.2052	0.1134	0.0215	0.4504
Portugal	PRT	62000019	62001470	0	-0.3321	-0.0862	0.0226	0.7677	-0.3755	0.872	0.5755	-0.5912
Portugal	PRT	62000019	62000015	0	0.2502	-0.0862	-0.4728	0.6894	-0.7233	0.5041	-0.1727	0.1216
Portugal	PRT	62000019	62002030	0	-0.5769	-1.2103	-0.5034	-1.7857	-1.2043	-0.2408	-0.1727	-0.1563
Portugal	PRT	62000020	62006258	1	1.5037	0.3875	0.2092	-0.0858	-0.2366	-0.2473	0.1701	-0.2485
Portugal	PRT	62000020	62000375	1	1.1117	-0.4203	-0.2943	0.2327	-0.4794	0.226	-0.3055	-0.6959
Portugal	PRT	62000020	62006645	1	1.4386	-0.2479	-0.7638	0.3651	0.7586	0.184	0.1693	-0.7887
Portugal	PRT	62000020	62008290	1	2.0264	-0.2662	-0.4806	0.1999	0.103	-0.424	-0.3876	-0.6774
Portugal	PRT	62000020	62001091	1	1.9625	1.2995	0.8961	0.0901	0.4484	0.0272	-0.5798	-0.7496
Portugal	PRT	62000020	62001691	1	1.6918	-0.103	-0.4806	0.228	0.3405	0.0203	-0.1722	-0.6774
Portugal	PRT	62000020	62003472	1	0.8684	-0.0115	0.0226	-0.0816	-0.3407	-0.8768	-2.1355	-1.4399
Portugal	PRT	62000020	62007385	1	1.3624	-0.7221	0.0226	0.388	-0.4284	-0.4711	0.1701	-0.2503
Portugal	PRT	62000020	62002630	1	0.6594	0.9454	1.1381	0.0839	-0.107	-0.3768	0.1693	0.2224
Portugal	PRT	62000020	62003135	1	0.1185	0.5128	0.9192	0.0608	-1.3449	-1.6678	-2.1355	0.9883
Portugal	PRT	62000020	62001798	1	1.0431	-0.165	-0.6315	-0.4537	-0.5667	-0.4708	-0.4771	-1.0788
Portugal	PRT	62000020	62001422	1	1.7379	1.7671	0.4173	0.561	-0.3707	0.5156	-0.3846	-0.7351
Portugal	PRT	62000020	62006428	1	1.6294	0.3326	1.9359	0.6979	-0.1199	0.24	-0.7867	0.4777
Portugal	PRT	62000020	62007069	1	0.8545	0.2695	1.0108	0.2912	-0.1777	-1.5744	-0.8627	-1.1811
Portugal	PRT	62000020	62001557	0	2.1014	0.67	0.0226		0.3229	-1.6678	0.5755	-0.942
Portugal	PRT	62000020	62007730	0	1.0354	0.2032	0.1386	-0.257	0.3274	-1.6678	0.5755	0.149
Portugal	PRT	62000020	62009574	0	1.263	0.1245	0.8348	-0.354	-0.1105	-0.4279	0.1693	-0.8802
Portugal	PRT	62000020	62006918	0	0.8693	1.1352	5.00E-04	0.1126	0.5059	0.6558	0.3473	-0.8134
Portugal	PRT	62000020	62001715	0	1.209	1.7671	1.4967	0.0604	0.3374	-0.1837	-1.9673	-0.5093
Portugal	PRT	62000020	62007606	0	1.389	0.4012	-0.227	-0.0785	0.1454	0.1965	-0.3876	-0.8333
Portugal	PRT	62000020	62001157	0	1.2942	0.3815	-1.3943	0.1355	-0.3938	-1.6678	-0.6852	-1.1405
Portugal	PRT	62000020	62005276	0	-0.6365	0.3875	0.8116	-0.2757	0.3839	-1.6678	2.4277	-0.5912
Portugal	PRT	62000020	62000295	0	1.2352	0.1395	0.4173	-0.6828	0.0247	-0.0647	0.1693	-0.222
Portugal	PRT	62000020	62007591	0	1.236	-0.0862	-0.4688	0.7113	-0.0408	1.0062	0.5755	0.1216
Portugal	PRT	62000020	62002896	0	1.2784	0.4012	0.0226	0.4421	-0.0899	0.6183	-0.8483	-0.8443
Portugal	PRT	62000020	62000192	0	0.9339	-0.5743	0.1453	-0.3369	-0.6933	-0.457	-0.1727	-1.0454
Portugal	PRT	62000020	62005649	0	1.2357	-0.4314	0.0226	0.1064	-0.5322	0.1886	0.5755	0.1216
Portugal	PRT	62000020	62008970	0	1.2753	-0.7114	-0.7638	1.0183	0.6373	1.555	-1.5537	-1.1252
Portugal	PRT	62000020	62007623	0	1.4422	0.5331	1.9359	-1.1025	-1.3644	0.0738	1.8077	2.0955
Portugal	PRT	62000020	62005891	0	0.9426	0.0666	1.9359	0.3475	0.7083	-1.6678	2.4277	2.0955
Portugal	PRT	62000020	62006731	0	1.6001	2.6352	1.9359	1.1864	1.7984	0.7942	2.4277	0.7099
Portugal	PRT	62000020	62005444	0	1.0804	1.3889	0.0226	0.0395	0.2909	0.3625	0.8038	-0.1563
Portugal	PRT	62000020	62006751	0	1.7565	1.3403	-0.1587	-0.0055	0.263	0.1503	0.9246	0.1216
Portugal	PRT	62000020	62007195	0	1.3158	-0.0862	0.0226	0.4724	-0.1817	-1.6678	0.5755	0.1216
Portugal	PRT	62000020	62002090	0	0.116	-0.0862	0.0226	0.7113	-0.0301	0.4394	0.075	0.1216
Portugal	PRT	62000020	62006951	0	1.482	-0.2479	1.4187	0.7127	-0.1322	0.7326	0.0256	0.2203
Portugal	PRT	62000020	62002665	0	1.6844	-0.041	-1.762	0.0124	-0.4377	-0.1832	-0.5828	-1.2263
Portugal	PRT	62000020	62006914	0	1.1009	-0.4314	-0.691	-0.9388	-0.1467	-1.6678	-0.5832	-0.8936
Portugal	PRT	62000021	62000608	1	-0.1104	-0.0862	0.0226	-0.057	0.1612	0.5734	-0.6852	-0.7887
Portugal	PRT	62000021	62007440	1	-0.9871	1.0983	1.9359	0.3947	0.6365	1.5721	2.4277	2.0955
Portugal	PRT	62000021	62008687	1	-1.3199	1.3889	0.6847	0.483	0.5682	1.1567	-2.1355	-1.6557
Portugal	PRT	62000021	62006059	1	-0.7525	-0.4343	0.0226	0.1554	-0.2302	0.536	0.5755	-1.1252
Portugal	PRT	62000021	62000236	0	-0.8205	-0.0862	0.0226	0.3779	0.7744	0.5175	0.5755	0.1216
Portugal	PRT	62000021	62002065	0	-2.1736	-0.0862	0.0226	0.7456	0.2159	0.4394	0.5755	0.1216
Portugal	PRT	62000021	62007758	0	-1.3359	0.666	-0.227	0.1053	-0.8285	0.4394	-0.2668	-0.5093
Portugal	PRT	62000021	62003597	0	-1.7623	-0.0862	0.6407	0.8261	1.0381	1.5721	0.5755	-0.3297
Portugal	PRT	62000021	62007620	0	-1.6437	0.8655	1.9359	-1.1982	0.1774	0.1733	0.3473	1.1232
Portugal	PRT	62000022	62006158	0	-0.7248	-0.0862	1.9359	1.2836	4.8357	1.5721	2.4277	2.0955
Portugal	PRT	62000022	62003492	0	0.8349	-0.8305	-1.1926	0.7113	-0.9291	1.0062	0.5755	0.1216
Portugal	PRT	62000022	62003445	1	-0.447	0.5266	0.7162	0.3058	0.1497	0.813	0.075	-0.4607
Portugal	PRT	62000022	62005828	1	-1.0737	0.4571	1.036	0.1614	-0.0616	0.624	0.9636	0.5759
Portugal	PRT	62000022	62003895	1
Portugal	PRT	62000022	62000335	1	0.967	-0.0044	-0.711	0.3191	0.2838	-1.6678	-0.6852	-1.7277
Portugal	PRT	62000022	62004441	1	-1.2602	2.6352	0.7162	0.3717	0.1564	0.6788	0.9911	-0.6774
Portugal	PRT	62000022	62006598	1	-1.4378	-0.0994	0.4173	0.2818	0.2093	0.444	0.1693	-0.8947
Portugal	PRT	62000022	62008848	1	-1.1491	-0.6579	0.0226	-0.2387	-0.4103	-0.4795	-1.0753	-0.8198
Portugal	PRT	62000022	62000845	1	0.921	-0.7114		-0.5813	-0.7267	-0.2229
Portugal	PRT	62000022	62001454	1	0.8945	0.4121	0.4173	0.2624	0.3457	-0.0466	-0.4288	-0.8443
Portugal	PRT	62000022	62009374	1	-0.0184	0.3326	1.2899	0.5783	-0.1798	0.5195	1.2568	-1.6557
Portugal	PRT	62000022	62000650	1	-0.5288	0.3464	0.0226	0.265	0.0772	0.2959	0.5755	-0.5093
Portugal	PRT	62000022	62006045	1	1.3081	0.3464	1.9359	0.0872	-0.399	0.2851	-0.2128	-0.0274
Portugal	PRT	62000022	62006467	0	0.3871	-0.9334	1.9359	0.451	0.2339	0.0306	-1.305	-0.8936
Portugal	PRT	62000022	62006462	0	1.3578			-0.3695	-0.5003	-0.2785
Portugal	PRT	62000022	62004795	0	0.4765
Portugal	PRT	62000022	62008281	0	1.2537
Portugal	PRT	62000022	62002751	0	1.2287	0.3902	-0.5472	-2.6718	0.4759	-0.1968	-1.5596	-0.945
Portugal	PRT	62000022	62002459	0	0.7739
Portugal	PRT	62000022	62005995	1	-0.1056	2.6352	1.9359	0.6424	1.0311	0.5521	0.5755	1.1232
Portugal	PRT	62000022	62004372	1	-0.9677	1.1493	1.9359	-0.3395	0.3952	1.1306	2.4277	2.0955
Portugal	PRT	62000022	62004720	0	0.6896	0.0666	0.4173	-0.7417	0.6461	0.852	0.8038	0.2286
Portugal	PRT	62000022	62008046	0	-0.4948	0.1411	0.8038	-0.2333	-0.5809	-0.0816	0.5755	0.4777
Portugal	PRT	62000022	62007501	0	-1.1286	-0.8457	0.7162	0.0886	-0.0102	1.0016	0.8098	0.5823
Portugal	PRT	62000023	62001273	1	-0.2171	-0.8232	-0.5034	-0.4466	-1.4624	0.5555	-0.6852	-0.7496
Portugal	PRT	62000023	62005911	1	-0.1392	-0.8144	-0.227	-0.0219	-0.0466	-1.6678	-0.3206	-0.3856
Portugal	PRT	62000023	62008993	1	-1.1119	-0.59	-0.5034	-0.1286	-0.4717	0.3155	-0.3733	-0.5093
Portugal	PRT	62000023	62005497	0	-1.0828	-0.0862	0.0226	-0.282	2.2837	0.3689	2.4277	2.0955
Portugal	PRT	62000023	62000373	0	-2.6856	-0.6447	0.0226	1.2836	-0.9291	-1.6678	0.5755	0.1216
Portugal	PRT	62000023	62008944	0	-1.2172	0.7332	0.0226	0.4219	0.0037	1.1209	1.3656	0.8567
Portugal	PRT	62000023	62009303	0	-1.9927	0.0634	-0.6843	0.7113	0.9879	0.7915	0.5755	-0.7507
Portugal	PRT	62000024	62005781	1	-2.3604				-0.7412	0.0589
Portugal	PRT	62000024	62000922	0	-2.2741	-0.5799	0.6496	-0.6294	-1.2459	-0.3164	-0.0553	1.515
Portugal	PRT	62000024	62002477	1	-2.1617	0.468	1.9359	0.767	0.9021	0.6681	1.6338	0.1216
Portugal	PRT	62000024	62004187	1	-1.8804	-0.2662	0.0226	-1.6841	-0.5645	-0.2156	-0.0553	-0.9299
Portugal	PRT	62000024	62001698	0	0.1057	-0.0862	0.0226	1.2836	0.8779	1.5721	0.5755	0.1216
Portugal	PRT	62000024	62004214	0	-1.6349	0.7308	1.9359	-1.2174	-0.2178	0.1494	2.4277	2.0955
Portugal	PRT	62000024	62000499	0	-1.0653	-0.089	-0.9607	-2.6893	-0.4857	-1.6678	-1.2665	-1.1252
Portugal	PRT	62000024	62003540	0	-1.1483	2.6352	1.9359	-1.3723	0.7598	-1.6678	2.4277	2.0955
Portugal	PRT	62000024	62007711	1	-1.436	0.528
Portugal	PRT	62000024	62000119	1	-1.2852	-0.0862	0.0226	-0.1153	-0.5056	-0.7793	-0.6852	-0.7496
Portugal	PRT	62000024	62006838	1	-0.26	-2.9627	-2.664	-2.6893	-3.7095	-1.6678	-2.1355	2.0955
Portugal	PRT	62000024	62008195	1	-0.6736	2.6352	1.9359	0.7767	1.225	0.7615	2.4277	-0.3639
Portugal	PRT	62000024	62003164	1	0.9431	0.957	0.0226	-0.8696	-1.0541	-0.1592	-0.7867	-1.1252
Portugal	PRT	62000024	62002857	1	-0.6211	-0.0862	-1.0611	0.7937	0.3485	1.5721	-0.1972	-0.7426
Portugal	PRT	62000024	62001984	0	1.1394	0.9454	0.8038	-0.183	0.0564	-0.3973	0.1648	0.4994
Portugal	PRT	62000024	62004292	0	-0.5953		1.9359		4.8357	3.1018	-0.5698	2.0955
Portugal	PRT	62000024	62005164	0	-0.0681	1.3889	0.917	-0.4362	0.8337	-1.6678	-0.9362	-0.9003
Portugal	PRT	62000024	62004876	0	-0.7143	-0.0862		1.4598	1.2377	2.0438
Portugal	PRT	62000024	62006938	1	-0.4983	-0.2662	-0.4728	0.3567	-0.2254	1.0278	0.3482	-0.3297
Portugal	PRT	62000024	62004746	1	1.2321	0.0666	0.0226	0.1833	0.1822	0.3375	0.1701	-0.2503
Portugal	PRT	62000024	62008415	1	-0.4109	0.5266	1.036	-0.1202	0.7076	0.1378	0.0256	0.346
Portugal	PRT	62000024	62000766	1	-1.3806	-0.4203	-0.691	0.9315	0.3828	0.5702	0.1701	-1.0169
Portugal	PRT	62000024	62007678	1	0.1559	-0.0862	0.0226	0.6662	-0.3587	-1.5666	0.5755	0.1216
Portugal	PRT	62000024	62008262	1	1.1789	-0.4174	0.0226	-0.4326	-0.7303	-0.0981	-0.8627	-0.4607
Portugal	PRT	62000024	62002846	1	-1.7863	2.6352	0.4173	0.8948	0.5009	-0.0064	0.5755	-0.7496
Portugal	PRT	62000024	62006853	1	0.0146	-0.2479	0.7162	-0.0072	0.1811	-1.6678	-0.0585	2.0955
Portugal	PRT	62000024	62003934	1	-0.3339	-0.0862	-0.3802	-0.3888	0.8193	-0.0294	-0.2821	-0.4607
Portugal	PRT	62000024	62008673	1	-0.1848	0.468	1.9359	0.6282	0.2415	-1.6678	-1.2871	2.0955
Portugal	PRT	62000024	62000469	0	0.0559	1.1493	0.1386	-1.5123	0.3228	-0.5141	0.8038	-0.1563
Portugal	PRT	62000024	62006719	0	0.0492	0.3952	0.7162	-0.0976	-0.4321	-0.3973	0.1693	-0.5912
Portugal	PRT	62000024	62008012	0	1.3714	-0.0862	0.4173	0.0046	1.2374	-1.6678	0.9911	0.1216
Portugal	PRT	62000024	62001329	0	-0.3253	-0.0306	1.9359	0.7059	0.1729	-1.6678	1.2067	2.0955
Portugal	PRT	62000024	62007615	0	1.3758	1.0919	1.1657	-0.4021	2.3485	0.8735	2.4277	1.1232
Portugal	PRT	62000024	62001763	0	0.7861	-0.6019	0.0226	-0.1755	0.0934	0.3785	-0.0553	-0.8443
Portugal	PRT	62000024	62001349	0	-0.9959	0.1411	0.0226	-0.6579	-0.5816	-0.1285	-0.6852	-0.7496
Portugal	PRT	62000024	62002709	0	-1.4367	-0.6289	0.4173	-0.5794	-0.5452	-0.4795	0.1701	-0.5642
Portugal	PRT	62000024	62003078	1	-2.2382	-0.1473	0.0226	1.2836	0.8779	1.3344	0.5755	0.1216
Portugal	PRT	62000024	62007327	0	-1.3541	1.127	1.4967	1.5136	1.3346	2.7301	1.836	2.0955
Portugal	PRT	62000025	62002084	1	-1.6994	-0.0862	0.0226	0.7113	-0.0408	0.4882	0.5755	0.1216
Portugal	PRT	62000025	62000734	1	-0.7946	-0.0862	0.0226		-0.2081	0.5074	0.5755	0.1216
Portugal	PRT	62000025	62003333	1	-1.5701	-0.0862	-0.0469	0.1053	0.2121	1.0062	1.4995	0.388
Portugal	PRT	62000025	62002992	1	-0.5481	0.468	-0.0154	0.167	1.2089	0.4394	0.5755	0.1216
Portugal	PRT	62000025	62006465	1	-1.2169	0.5999	0.0226	0.3981	0.2071	0.3801	-0.1727	0.1907
Portugal	PRT	62000025	62000530	1	-2.0006	-0.8094	-0.5836	-1.6895	-2.2218	-1.6678	-0.6852	-1.1252
Portugal	PRT	62000025	62002737	0	0.0489	-0.4998	0.0226	0.7281	-0.0894	0.8952	0.5755	0.1216
Portugal	PRT	62000025	62008325	0	-0.7485	-0.0862	1.9359	2.797	2.9962	1.5102	2.4277	2.0955
Portugal	PRT	62000025	62000189	0	-0.5366	2.6352	1.9359	3.6039	4.8357	2.0143	2.4277	2.0955
Portugal	PRT	62000025	62002619	0	-2.0165	-2.9627	-2.664	-2.6893	-2.1329	-1.6678	2.4277	-1.1252
Portugal	PRT	62000025	62001807	0	-0.9474	-0.2662	0.0226	1.0928	2.2237	-0.2942	0.5755	-0.1563
Portugal	PRT	62000025	62005766	0	-0.7815	-1.3858	0.0226	-2.6005	-1.0608	-1.6678	0.3482	0.1216
Portugal	PRT	62000025	62000707	1	-0.7967	-0.0862	0.0226	-0.1337	0.6107	0.0767	0.5172	-1.3017
Portugal	PRT	62000025	62007605	1	-0.626	0.3427	0.4173	0.0853	0.7545	0.103	2.4277	-0.5475
Portugal	PRT	62000025	62003486	1	-2.1482	-0.4203	-0.227	-0.3372	-0.559	-1.0529	0.5999	0.1216
Portugal	PRT	62000025	62004291	1	-1.8482	0.2086	-0.227	-1.2174	0.4052	-0.3243	0.5755	-0.7496
Portugal	PRT	62000025	62000648	0	0.9337	-1.2439	0.2942	-2.6893	2.2837	0.9683	0.5826	0.8136
Portugal	PRT	62000025	62000814	0	-1.717	-2.9627	0.9268	-2.6893	-0.6443	-1.6678	0.5755	0.4994
Portugal	PRT	62000025	62008147	0	-1.1121	1.912	-0.0154	0.3208	0.1217	0.7881
Portugal	PRT	62000025	62004087	0	-1.5439	0.957	1.1355	-0.0069	0.4376	0.9505	1.836	0.9883
Portugal	PRT	62000025	62005199	0	-2.231	-0.4998	1.1381	-0.2968	0.4815	-0.5309	1.3209	-0.3297
Portugal	PRT	62000025	62000460	0	-0.9131	-0.6759	1.4967	-1.6821	0.0118	-1.6678	0.9246	0.1824
Portugal	PRT	62000025	62003659	0	0.6674	-0.2479	0.0226	3.6039	4.8357	1.5721	0.5755	0.1216
Portugal	PRT	62000025	62001352	0	-1.9179	-0.0862	0.1802	1.2836	0.8901	1.5587	2.4277	0.1216
Portugal	PRT	62000025	62000466	0	-1.7682	-1.3452	-0.7638	0.0824	-1.2727	-1.6678	0.8038	-0.8016
Portugal	PRT	62000025	62006393	1	-0.9057	-0.2662	0.7162	-1.0549	-0.069	-1.6678	0.3482	-0.5711
Portugal	PRT	62000025	62007005	1	-1.6172	1.0919	1.1752	0.9064	1.0219	-0.8615	1.6922	0.7627
Portugal	PRT	62000025	62002967	1	-2.3022	-0.0862	0.0226	0.7113	-3.7095	-1.6678	0.5755	-0.2503
Portugal	PRT	62000025	62001418	1	-1.9991	-0.0862	0.0226	0.1053	0.6401	1.0062	0.5755	0.1216
Portugal	PRT	62000025	62004912	1	-1.8163	-0.0862	0.0226	0.7113	-0.2254	-1.653	0.5755	0.1216
Portugal	PRT	62000025	62000252	1	-2.1367			0.1053	-0.0408	1.0195		0.1907
Portugal	PRT	62000025	62006895	1	-1.5028	-0.0862	0.0226	0.7113	0.8398	0.1392	-0.2821	-1.1252
Portugal	PRT	62000025	62005759	1	-1.5296	-0.0862	0.0226	0.7524	0.8398	-0.1504	-0.2821	-1.1252
Portugal	PRT	62000025	62004984	1	-1.8729	-0.7221	0.0226	0.0374	-0.5819	-0.4694	0.5755	-0.5475
Portugal	PRT	62000025	62008532	1	-1.7575	-1.3452	-1.1926	0.8807	-0.5205	0.4394	-0.6852	-1.1252
Portugal	PRT	62000025	62004827	1	-2.2207	0.468	-0.3048	-0.3296	-0.7993	-0.2858	-0.5798	-0.2503
Portugal	PRT	62000025	62000406	1	-3.0437	-0.8357	-0.732	-2.6893	-3.7095	-0.4795	0.5755	-1.2698
Portugal	PRT	62000025	62009487	1	-0.603	-0.1621	0.4562	0.5466	-0.2177	-1.6678	0.9636	-0.3297
Portugal	PRT	62000025	62007041	1	-1.2481	-0.9363	-0.227	0.6769	-0.1304	1.0062	0.5755	-0.2503
Portugal	PRT	62000025	62004513	1	-1.4248	0.6654	1.9359	0.1345	1.5556	-1.6678	2.4277	-0.717
Portugal	PRT	62000025	62008709	1	-1.5133	-0.983	-0.3802	-0.0448	-0.4918	0.0966	0.5755	0.1216
Portugal	PRT	62000025	62006920	0	-0.5742	-0.4314	0.0226	0.3164	-0.2598	-1.6678	0.5755	0.1216
Portugal	PRT	62000025	62003221	0	-1.9204	2.6352	1.9359	0.1053	0.5017	0.3551	2.4277	2.0955
Portugal	PRT	62000025	62004286	0	-0.6264	-0.0862	0.0226	1.2836	0.8779	1.5721	0.5755	0.1216
Portugal	PRT	62000025	62000777	0	-1.8325				-0.0727
Portugal	PRT	62000025	62000824	0	-0.1864	-0.0862	0.0226	1.2836	0.2168	1.5721	0.5755	0.1216
Portugal	PRT	62000025	62000512	0	-1.1514	-0.0862	0.0226	1.2836	0.8779	1.5721	0.5755	-1.1252
Portugal	PRT	62000025	62006078	0	-1.7673	0.3427	0.0226	0.7113	0.8779	-1.6678	0.8762	0.1216
Portugal	PRT	62000025	62001112	0	-1.6943	2.6352	1.9359	0.1053	4.8357	3.6292	2.4277	2.0955
Portugal	PRT	62000025	62003330	0	-0.9807	-0.0862	0.0226	0.7113	-0.0408	1.0062	0.5755	0.1216
Portugal	PRT	62000025	62000219	0	-1.5243	1.2587	0.6755	1.9293	0.6282	1.3309	1.6284	1.0275
Portugal	PRT	62000025	62001040	0	-1.5517	-0.4166	-0.4728	1.0401	0.3194	-1.6678	0.9911	0.4994
Portugal	PRT	62000025	62000018	0	-1.0108	-0.9232	0.4173	0.5915	0.8255	0.4641	2.4277	-1.1252
Portugal	PRT	62000025	62001156	0	-1.3261	1.4003	1.9359	-1.0091	0.534	-1.6678	2.4277	1.1508
Portugal	PRT	62000025	62008856	0	-1.4588	-0.0862	0.0226	0.3825	0.1457	0.4394	0.5172	0.1216
Portugal	PRT	62000025	62008609	0	-1.9013	-0.0862	0.0226	0.7167	0.4793	-1.6678	0.5755	0.1216
Portugal	PRT	62000025	62004633	0	-1.4882	2.6352	-1.0611	0.4864	-0.6171	1.1362	-2.1355	-1.1252
Portugal	PRT	62000025	62005307	0	-1.6402	-0.4998	-1.1926	0.1053	-0.2987	-0.4694	0.5755	-1.1252
Portugal	PRT	62000025	62008969	0	-1.5191	-0.0862	0.0226	0.7113	-0.0408	-1.6678	0.5755	0.1216
Portugal	PRT	62000025	62003193	0	-1.8593	1.7162	1.9359	-0.7218	0.9731	0.2782	2.4277	2.0955
Portugal	PRT	62000025	62001253	0	-2.248	1.7671	0.0226	-2.6893	0.8132	-1.6678	2.4277	-0.4607
Portugal	PRT	62000026	62002253	1
Portugal	PRT	62000026	62005593	1	-1.4998	0.2695	-0.1587	-1.0549	-0.2181	-1.0529	-0.9906	-0.5912
Portugal	PRT	62000026	62002058	1	-1.2447	0.5266	0.4173	-0.4656	-0.4984	0.0364	-0.3237	-0.5912
Portugal	PRT	62000026	62007794	1	-0.2968	0.6464	0.8348	-0.7697	-0.8353	0.2023	0.1747	-0.2819
Portugal	PRT	62000026	62006027	1	-2.1682	2.6352	0.7162	0.1251	0.8641	0.7043	1.0854	0.4504
Portugal	PRT	62000026	62000262	1	-1.0275	0.957	-0.6315	-0.3222	0.055	-0.2964	-0.3727	-0.5912
Portugal	PRT	62000026	62007988	1	-1.264	0.5859	0.4173	-0.2747	-0.0384	0.3889	0.3482	-0.222
Portugal	PRT	62000026	62006752	1	0.2328	0.4658	0.8348	-0.2351	-0.6944	-0.106	-0.3237	-0.1563
Portugal	PRT	62000026	62001345	1	-1.4672	-0.0862	0.0226	-0.0316	-0.3448	0.0907	0.3482	0.1216
Portugal	PRT	62000026	62002010	1	-0.2268	0.4435	0.8348	1.3156	0.663	0.6312	2.0386	1.2841
Portugal	PRT	62000026	62002930	1	-0.8934	-1.0275	-0.227	-0.0134	-0.9448	-0.0468	-0.1722	-1.1252
Portugal	PRT	62000026	62008340	1	0.3761	-0.4025	0.4173	-0.0346	-0.8159	-0.219	0.0256	-0.7887
Portugal	PRT	62000026	62007361	1	-0.0411	0.7825	0.0226	-6.00E-04	-0.1455	0.2924	-0.1722	-0.1563
Portugal	PRT	62000026	62000993	1	1.3143	-0.0862	0.0226	-0.5006	-0.4843	-0.5875	0.3482	-0.4607
Portugal	PRT	62000026	62000293	1	-0.4139	-0.256	0.0226	-0.3098	-0.294	-0.4795	-0.6852	-1.1252
Portugal	PRT	62000026	62006048	1	-0.8093	0.7608	1.9359	-0.6866	-0.4049	-0.4396	-2.1355	-0.7441
Portugal	PRT	62000026	62005281	1	-0.2203	1.7162	0.0226	-0.0526	0.4336	-0.079	-0.5861	-0.4607
Portugal	PRT	62000026	62001125	1	-0.4115	-0.59	0.0226	0.1278	-0.1291	-1.6678	-0.176	0.1216
Portugal	PRT	62000026	62001485	1	1.6199	-0.089	0.0226	-0.271	0.2362	-0.0081	-0.6852	-0.4607
Portugal	PRT	62000026	62001463	1	-1.2382	-0.0862	0.0226	0.2422	0.598	0.4951	1.0689	-1.1467
Portugal	PRT	62000026	62001041	1	-0.4031	-0.2479	0.0226	0.7113	-0.3068	0.7076	0.5755	-0.959
Portugal	PRT	62000026	62004254	1	-1.4992	0.8762	0.512	0.3818	0.4129	0.5331	0.3482	0.4725
Portugal	PRT	62000026	62000959	1	0.9835	-0.0862	-0.8627	-0.1355	-0.4241	-0.2858	-0.1972	-1.6909
Portugal	PRT	62000026	62005411	0	-1.0247	0.7665	0.8348	0.4971	1.6826	1.0778	0.8038	0.7864
Portugal	PRT	62000026	62007378	0	0.1062	-0.2479	0.8348	-0.3696	-0.1131	0.0104	0.5755	-0.959
Portugal	PRT	62000026	62006733	0	0.99	-0.2366	0.4173	0.5154	0.5304	0.4957	0.1693	-0.1563
Portugal	PRT	62000026	62008122	0	-0.2745	2.6352	1.9359	-2.6893	1.4491	-1.6678	1.2691	2.0955
Portugal	PRT	62000026	62005684	0	-1.1188	0.9637	0.5833	-0.6607	-0.4219	-1.2919	0.5755	-0.2503
Portugal	PRT	62000026	62008561	0	1.2184	0.0502	0.7162	0.4687	0.6033	-0.1709	0.0221	0.3535
Portugal	PRT	62000026	62000275	0	1.2043	-0.2662	0.0226	1.1428	0.1519	1.0869	-0.6852	-0.7496
Portugal	PRT	62000026	62005775	0	1.2353	-0.0862	-0.4806	0.0737	0.1617	-0.4562	0.8038	-0.7496
Portugal	PRT	62000026	62001858	0	1.1283	1.5482	1.4967	-0.2131	-0.2987	-0.2144	1.8077	0.2203
Portugal	PRT	62000026	62000637	0	-1.2907	-0.089	-1.2062	-0.132	-0.1496	0.3508	0.9628	-0.4607
Portugal	PRT	62000026	62008739	0	0.8053	-0.7757	-0.7638	0.2041	-0.2516	0.3965	-1.5537	-1.2412
Portugal	PRT	62000026	62004660	0	-0.0753	0.1892	1.9359	-0.1471	-0.0289	-0.0105	-0.2744	0.8375
Portugal	PRT	62000026	62000125	0	-1.2098	0.96	-0.7302	-0.3864	0.7659	-0.8768	-0.1727	0.2546
Portugal	PRT	62000026	62005375	0	0.7707	-0.9232	-0.227	-2.6904	-0.8878	-1.6678	0.5755	-1.1252
Portugal	PRT	62000026	62001564	0	-1.5533	0.0666	0.1802	0.085	0.036	0.5674	0.5755	-0.5711
Portugal	PRT	62000027	62000544	0	-0.3955	0.5746	1.9359	0.1864	0.9369	0.4125	1.142	1.1508
Portugal	PRT	62000027	62008844	1	1.0826	-0.7221	0.0226	-0.9412	-0.4692	-1.0529	-0.6852	-0.5251
Portugal	PRT	62000027	62003676	1	1.3787	-0.269	-1.2567	-1.7857	-0.6817	-1.6678	-0.5798	-1.1252
Portugal	PRT	62000027	62000235	1	1.4281	2.6352	0.7162	-0.4355	-0.067	-0.0922	-0.216	-0.7317
Portugal	PRT	62000027	62001129	1	1.1118	1.7671	0.0226	0.4388	0.6756	-1.2919	0.1693	-0.4607
Portugal	PRT	62000027	62007935	1	1.3573	-0.0862	0.0226	-0.3258	-0.8581	-1.6678	-0.6852	-0.4607
Portugal	PRT	62000027	62005181	1	-0.8299	-0.4203	1.1657	-0.4429	0.2472	-1.2919	-0.7867	-0.2503
Portugal	PRT	62000027	62006085	1	1.0762	-0.0088	0.1386	-0.9285	-0.0579	-0.5639	-0.725	-0.4607
Portugal	PRT	62000027	62004847	1	0.2929	0.0763	0.4173	-1.3001	-0.1264	-1.6678	-0.0987	-1.1252
Portugal	PRT	62000027	62006444	1	1.3764	1.1493	0.4173	-0.8021	0.293	-1.0529	-1.0571	0.2546
Portugal	PRT	62000027	62001455	1	1.0948	0.468	0.0226	-0.091	0.4493	0.1414	0.5755	0.1739
Portugal	PRT	62000027	62006320	1	1.006	0.2032	0.4173	-0.8353	-0.3635	-1.6678	-0.3206	-0.4607
Portugal	PRT	62000027	62003378	1	0.9108	2.6352	-1.3711	-0.7236	-0.7106	-1.6678	0.1977	-1.4637
Portugal	PRT	62000027	62005760	1	1.2772	1.3403	0.7162	0.1844	0.5803	0.6321	1.3428	-0.4873
Portugal	PRT	62000027	62008269	1	1.4222	2.6352	1.9359	-1.1533	0.0118	0.317	1.3432	1.0383
Portugal	PRT	62000027	62000659	0	1.6792	0.5228	0.3461	0.7676	-0.2576	-0.4694	0.3482	-0.5079
Portugal	PRT	62000027	62005813	0	1.5687	0.5836	1.9359	-0.0988	0.1959	0.0832	2.4277	2.0955
Portugal	PRT	62000027	62009187	0	1.1916	-0.0862	0.0226	-1.2502	0.2987	-0.1117	0.5755	0.1907
Portugal	PRT	62000027	62004578	0	1.4008	1.3889	0.8348	0.132	0.3326	-0.4318	0.5755	0.4994
Portugal	PRT	62000027	62003254	0	1.2963	1.7671	0.8038	0.4906	0.9271	-1.6678	1.1171	0.149
Portugal	PRT	62000027	62006596	0	1.5106	0.6464	0.0226	-0.578	-0.0596	-0.5979	-0.0553	-0.6774
Portugal	PRT	62000027	62001037	0	1.0445	-0.0994	1.036	0.2346	0.5939	0.0377	0.5755	0.4994
Portugal	PRT	62000027	62003978	0	0.8428	0.4981	1.9359	-0.1802	0.8362	-0.2942	1.5037	2.0955
Portugal	PRT	62000027	62006397	0	0.9322	0.2718	0.4173	-0.9991	-0.1807	-0.9484	-0.216	-0.4607
Portugal	PRT	62000027	62002948	0	1.5128	-0.7375	0.4562	-1.1976	-0.0636	-0.3239	-1.0758	-0.4095
Portugal	PRT	62000027	62006779	0	0.8447	1.7671	0.8116	-0.2319	0.2865	-0.1699	0.5755	0.2546
Portugal	PRT	62000027	62008169	0	1.4095	-0.2662	0.0226	0.2543	0.772	-1.6678	2.4277	0.1216
Portugal	PRT	62000027	62005071	0	0.6284	-0.59	0.4173	-0.7025	-0.31	-1.2919	-0.3763	0.1216
Portugal	PRT	62000028	62000396	0	-0.9135	-0.0994	-0.3802	-0.3941	-0.6351	-0.2752	0.1922	-0.2503
Portugal	PRT	62000028	62009451	1	-1.0633	-0.4136	1.9359	0.6332	-0.9281	0.7887	0.5755	0.1216
Portugal	PRT	62000028	62002881	1	-0.39	-1.4093	0.7162	0.6011	0.7688	0.9279	1.2568	-0.1563
Portugal	PRT	62000028	62000208	0	-2.1451	0.9637	0.8877	-1.5123	0.186	-0.3514	0.8038	0.1216
Portugal	PRT	62000028	62009428	0	-1.5499	-0.2479	1.1657	0.7535	0.1637	0.7806	1.6331	0.1216
Portugal	PRT	62000028	62005460	1	1.635	0.5896	1.1657	-0.0648	0.742	-0.4318	0.1701	-0.2503
Portugal	PRT	62000028	62005805	1	-0.1835	1.7671	0.7162	1.001	0.2874	0.5361	0.3482	-0.2503
Portugal	PRT	62000028	62002387	1	0.208	0.0666	0.0226	-0.1467	0.2504	-0.052	0.3482	-0.7496
Portugal	PRT	62000028	62009053	1	0.8569	-0.4343	-0.6315	-0.4211	-0.268	-0.0468	-0.4805	-0.7712
Portugal	PRT	62000028	62008966	1	0.9127	-0.4343	0.4173	-0.7919	-0.567	-0.4795	-0.2128	-0.1314
Portugal	PRT	62000028	62006766	1	0.9305	1.0887	-0.829	-0.0216	-0.1255	-0.5676	-1.305	-1.9384
Portugal	PRT	62000028	62006252	1	1.2801	2.6352	0.1386	-0.6309	0.5263	-0.4223	0.5755	-1.113
Portugal	PRT	62000028	62008495	1	-0.3208	0.1997	0.0226	0.5711	-0.0094	0.0419	0.5755	-0.222
Portugal	PRT	62000028	62004672	1	-0.1824	0.8762	-0.3048	-0.4892	-0.4831	0.0126	-0.4771	-0.5912
Portugal	PRT	62000028	62003826	1	0.2159	0.8489	0.0226	0.6686	0.0836	0.4989	2.4277	2.0955
Portugal	PRT	62000028	62000084	1	0.0026	-0.0862	0.0226	0.4681	-0.7464	0.2122	0.3482	0.1216
Portugal	PRT	62000028	62003956	1	-0.1866	-0.269	-0.5836	-0.8941	0.129	-1.2919	0.0256	-0.7887
Portugal	PRT	62000028	62002579	1	1.1877	0.5836	0.0226	-0.5146	0.3487	0.1138	-0.0553	-0.5251
Portugal	PRT	62000028	62007681	1	-1.0539	1.2587	1.1657	0.1817	0.352	0.4687	2.4277	0.1216
Portugal	PRT	62000028	62001209	1	-1.0873	0.4546	-0.2943	-0.3556	0.2923	0.3275	0.5755	-0.7496
Portugal	PRT	62000028	62009065	1	-0.4674	2.6352	0.1882	0.3661	0.2724	0.4242	-0.1722	-0.4607
Portugal	PRT	62000028	62003155	1	1.3132	-0.5743	0.9192	-0.7986	-0.9045	-1.6678	-1.5848	-0.8636
Portugal	PRT	62000028	62003233	0	-0.0814	-0.6354	0.7162	-0.383	-0.2653	-0.801	0.3473	0.7627
Portugal	PRT	62000028	62006851	0	3.0767	2.6352	1.9359	-1.3723	4.8357	-0.5309	2.4277	2.0955
Portugal	PRT	62000028	62005903	0	1.0149	-0.59	-0.9607	-0.4764	0.0873	-0.1318	-0.5832	-0.9299
Portugal	PRT	62000028	62001461	0	1.0917	0.5836	1.9359	-0.3649	-0.1264	-1.6678	1.802	0.6559
Portugal	PRT	62000028	62006922	0	-0.8799	-0.269	0.8038	-0.1667	0.4421	-0.2198	1.1375	0.7803
Portugal	PRT	62000028	62002023	0	-1.3126	0.7332	0.0457	0.0203	0.2015	-0.0445	1.1171	0.8567
Portugal	PRT	62000028	62007287	0	-0.1712	0.2621	1.2341	-1.7984	-0.0174	-0.4753	1.2607	0.6559
Portugal	PRT	62000028	62008297	0	0.6317	-0.0862	-0.5907	0.5009	0.0988	0.8625	0.5755	-0.9943
Portugal	PRT	62000028	62001188	0	1.7412	1.0508	0.4173	0.7113	0.7906	-1.6678	0.8038	0.1216
Portugal	PRT	62000028	62000951	0	1.0832	-0.4941	1.9359	0.1388	-0.1015	0.2823	1.3656	1.2147
Portugal	PRT	62000028	62002470	0	-1.0156	1.3889	1.9359	0.1012	1.8313	0.4919	1.4793	1.515
Portugal	PRT	62000028	62000360	0	-1.0545	-0.5769	0.1386	-0.7703	-0.4978	-1.2919	0.0215	-0.946
Portugal	PRT	62000028	62008905	0	-1.4422	-0.0881	1.9359	-0.504	0.6799	-0.0441	1.5037	2.0955
Portugal	PRT	62000028	62007580	0	-0.0611	1.3889	0.1386	-0.7467	-0.3204	-0.4795	-0.571	-1.7361
Portugal	PRT	62000028	62007166	0	0.0207	0.7855	-0.2943	-0.4161	0.0102	0.4391	-0.1722	-0.5093
Portugal	PRT	62000028	62009488	0	-0.0947	0.0502	0.6407	0.3517	-0.6247	0.6801	0.075	0.1216
Portugal	PRT	62000028	62008935	1	-0.2503	-0.4203	-0.5836	0.7746	-0.099	0.3482	-0.6852	-0.7496
Portugal	PRT	62000028	62009061	0	-0.7661	-0.7221	-0.3802	-1.7857	-0.6235	-0.1309	-0.6852	-0.2503
Portugal	PRT	62000028	62002700	0	-0.6497	-0.2662	0.0226	0.3408	0.0994	0.2872	0.5755	-0.2503
Portugal	PRT	62000029	62007152	1	-1.9276	-0.0862	0.0226	0.6569	-0.1295	0.9027	0.5755	0.1216
Portugal	PRT	62000029	62000129	0	-0.4845	-0.0862	0.0226	1.2836	0.8779	1.5721	0.5755	0.1216
Portugal	PRT	62000029	62004653	0	-2.0099	-0.0356	0.0226	0.7113	-0.3897	1.0062	0.5755	0.1216
Portugal	PRT	62000029	62002344	1	-0.3317	-0.1652	0.0226	0.1053	-0.0408	0.4394	0.5755	0.1216
Portugal	PRT	62000029	62003543	0	-2.2336	0.9535	-1.762	-0.028	-1.4433	-0.1169	-0.8627	-1.236
Portugal	PRT	62000029	62002962	0	0.5382	-0.7938	-0.5907	-0.3369	-0.9657	-1.6678	-0.0823	-0.5475
Portugal	PRT	62000029	62001515	1	-1.6879	2.6352	-0.2614	0.2102	0.2923	0.1008	-0.532	-1.112
Portugal	PRT	62000029	62004180	1	-0.5529	1.7162	1.9359	0.7601	0.6027	0.3963	0.9628	1.1013
Portugal	PRT	62000029	62003450	1	0.2673	-0.0862	0.0226	0.1053	0.0365	1.597	0.5755	0.1216
Portugal	PRT	62000029	62001309	1	1.374	-0.0862	0.0226	0.7113	-0.0408	1.0062	0.5755	0.1216
Portugal	PRT	62000029	62006745	1	-1.9609	1.1352	0.0226	1.084	-0.9187	-0.8437	0.5755	-1.2008
Portugal	PRT	62000029	62000486	1	-0.4084	2.6352	0.8348	0.8652	0.4827	-1.6678	0.1701	0.149
Portugal	PRT	62000029	62007721	1	-0.5535	-0.0862	0.0226	0.6769	0.537	0.4394	0.5755	0.2203
Portugal	PRT	62000029	62005289	1	-1.4508	0.7308	0.4173	0.849	0.3399	0.9483	1.6338	0.9444
Portugal	PRT	62000029	62000139	1	-0.7665	-0.4203	-0.227	-0.306	-0.6956	-0.0589	-0.2821	-1.1252
Portugal	PRT	62000029	62006713	1	0.9916	-0.0862	-0.227	0.1053	-0.9291	0.4394	0.5755	0.1216
Portugal	PRT	62000029	62000712	1	-1.5871	-0.0862	-0.8627	-0.2378	-0.3763	0.1414	-0.6852	-1.1252
Portugal	PRT	62000029	62006898	1	-1.5165	1.3939	0.8348	1.1266	0.5876	0.9073	0.5755	0.1216
Portugal	PRT	62000029	62002385	1	-1.6983	2.6682	1.9359	-2.6846	-0.1151	0.3235	2.4277	0.1216
Portugal	PRT	62000029	62005488	1	-0.6952	2.6352	1.1752	0.1893	0.4103	1.2957	1.8077	0.7627
Portugal	PRT	62000029	62008083	1	-0.6766	-0.3204	0.0226	0.4443	-0.1111	0.5232	0.5755	0.1216
Portugal	PRT	62000029	62007499	0	-0.0406	-0.7815	0.0226	0.7306	-0.0408	1.0062	0.5755	-0.2503
Portugal	PRT	62000029	62004062	0	-1.5198	-0.2662	0.0226	0.1665	-0.7548	-0.4753	0.5755	-0.5912
Portugal	PRT	62000029	62004125	0	-0.6941	1.4003	1.9359	0.4551	0.2782	0.8652	2.4277	1.3857
Portugal	PRT	62000029	62001870	0	-1.9931	0.5179	0.0226	0.8152	1.5265	0.4057	0.9628	0.1216
Portugal	PRT	62000029	62008630	0	-1.642	-0.1074	0.4173	-2.6005	-0.2676	-1.6454	0.8038	-0.7496
Portugal	PRT	62000029	62006237	0	-0.702	-0.0862	0.0226	0.9547	0.2157	1.0796	0.8038	0.1216
Portugal	PRT	62000029	62006991	0	0.2279	-0.2662	0.0226	0.0837	-0.1373	0.4004	0.1701	0.1216
Portugal	PRT	62000029	62000395	0	-1.5758	0.0789	1.9359	-0.6828	0.1356	-0.4795	0.5755	-0.4873
Portugal	PRT	62000029	62006432	0	-1.6266	0.5946	0.9268	-0.3399	0.292	-0.475	0.8038	0.7864
Portugal	PRT	62000029	62000531	1	-1.6668	-0.0862	0.0226	-0.4385	-0.5647	-0.219	0.3482	-1.1252
Portugal	PRT	62000029	62003920	1	-0.9107	-0.8305	0.0226	-0.8021	-0.1313	0.1389	0.3482	-0.5912
Portugal	PRT	62000029	62000461	1	-1.1769	2.6352	1.9359	0.0386	0.7402	-0.3516	2.4277	2.0955
Portugal	PRT	62000029	62007253	0	-1.4995	2.6352	0.6496	1.8652	2.2837	1.5264	2.4277	2.0955
Portugal	PRT	62000029	62001929	0	-2.1779	-0.8785	0.0226	0.3674	0.4848	0.9706	0.5755	0.1216
Portugal	PRT	62000029	62004493	0	-0.1168	-0.0862	0.0226	0.5092	0.1146	0.6582	0.5755	0.1216
Portugal	PRT	62000030	62002669	0	-1.0818	-0.4174	1.4967	-0.8986	0.733	-0.8768	0.5755	0.1216
Portugal	PRT	62000030	62002098	0	-2.8007	-1.1327	0.4907	1.2112	0.6199	1.4624	-0.1566	0.1216
Portugal	PRT	62000030	62006796	1	-1.2502	-0.5743	0.0226	-0.9013	-1.8254	0.1417	-0.4948	-0.2503
Portugal	PRT	62000030	62005620	1	-2.4308	-0.0862	-0.8627	-0.873	-0.6161	-0.1589	0.3482	-0.959
Portugal	PRT	62000030	62000547	1	-2.0879	-0.59	-0.3802	0.1946	-0.6591	-0.0026	-0.4948
Portugal	PRT	62000030	62005436	1	-0.2252	0.1997	0.9247	1.3158	1.1285	-0.6618	1.8085	0.1216
Portugal	PRT	62000030	62005357	1	-1.4517	2.6352	1.9359	0.3994	1.0391	0.2872	-0.6852	-2.5027
Portugal	PRT	62000030	62002817	0	0.2736	1.153	1.4967	3.6039	0.1695	0.8298	1.6922	1.2841
Portugal	PRT	62000030	62004944	0	1.5326	0.631	1.9359	3.6039	0.706	0.7722	0.5755	0.4777
Portugal	PRT	62000030	62005678	0	-0.4262	-0.0862	-0.5034	-0.1268	-0.2793	-0.1169
Portugal	PRT	62000030	62006282	1	1.5087	0.0722	-0.732	-0.094	0.1322	0.3389	-0.0553	-0.5723
Portugal	PRT	62000030	62009390	1	-0.6423	-0.0862	0.0226	-2.6893	0.6885	0.0751	0.1701	0.1216
Portugal	PRT	62000030	62004873	1	0.7625	0.3289	0.6421	0.1044	0.1015	-0.0773	-0.6852	0.1216
Portugal	PRT	62000030	62000042	1	0.2943	0.0634	-0.3802	0.0963	0.3221	0.5582	-0.0987	-0.1563
Portugal	PRT	62000030	62001589	1	1.133	2.6352	1.9359	-1.1982	0.6808	-0.2574	-0.7045	1.2147
Portugal	PRT	62000030	62007680	1	-1.3392	0.9484	0.8348	0.119	-0.4008	-0.2156	0.9628	0.4777
Portugal	PRT	62000030	62003670	1	1.1886	-0.0862	0.0226	1.4549	1.3762	0.8984	0.5755	0.4994
Portugal	PRT	62000030	62005354	1	0.9415	-0.0862	0.8348	-0.1633	0.6031	0.1006	0.3482	-0.1563
Portugal	PRT	62000030	62008833	1	0.1927	0.7308	-0.7638	-0.5452	0.4206	-0.4795	-0.216	-1.113
Portugal	PRT	62000030	62000370	1	1.0263	-0.269	-1.1729	-0.1283	-0.4714	-0.1117	0.3482	-1.453
Portugal	PRT	62000030	62004935	1	0.9648	-0.59	1.1381	0.4414	-0.0239	0.628	-0.1722	-0.3297
Portugal	PRT	62000030	62001958	1	-1.5015	0.2733	-0.6315	-0.5784	-0.0774	-1.2919	-0.5945	-1.3017
Portugal	PRT	62000030	62001504	1	-0.4049	0.4708	0.4173	0.2525	1.1497	0.2489	0.5755	-0.5912
Portugal	PRT	62000030	62007611	0	-1.5237	1.4954	0.4173	0.2745	-0.388	-0.0486	0.1693	-0.5912
Portugal	PRT	62000030	62001863	0	-0.3878	-0.0862	0.0226	0.5889	-0.1805	0.3255	0.5755	0.1216
Portugal	PRT	62000030	62007275	0	-0.3792	0.1221	0.0226	0.701	-0.136	-0.5309	0.5755	-0.1563
Portugal	PRT	62000030	62006503	0	-1.5544	0.792	0.4173	-0.0953	-0.0316	-1.6678	0.5755	0.4994
Portugal	PRT	62000030	62003915	0	0.2095	-0.891	-0.7638	-0.3147	-1.2302	-0.1845	0.1922	-0.7108
Portugal	PRT	62000030	62008266	0	-2.1107	-0.59	-0.6315	-1.1146	-0.6543	-1.6678	2.4277	-0.7496
Portugal	PRT	62000030	62007934	0	-1.9945	-0.6447	-0.3802	0.1566	-0.8132	-0.4795	-0.2857	-0.9243
Portugal	PRT	62000030	62005621	0	-0.7415	-0.8294	1.9359	-0.8542	-0.4974	-0.1553	0.8038	0.1216
Portugal	PRT	62000030	62007597	0	-0.2182	1.153	0.1386	-0.2956	0.6584	0.0165	0.8038	0.4504
Portugal	PRT	62000030	62001226	0	-0.5429
Portugal	PRT	62000031	62009509	0	-1.2237	1.1493	0.9726	0.0593	0.3836	0.5979	1.5037	2.0955
Portugal	PRT	62000031	62002603	1	-0.4277	-0.7775	-0.227	-0.9369	-0.0059	0.0715	-0.454	-0.5652
Portugal	PRT	62000031	62006583	0	-0.2649
Portugal	PRT	62000031	62005126	0	-0.0149	1.7162	1.9359	0.4557	0.6459	1.1504	0.9911	0.1216
Portugal	PRT	62000031	62004185	0	1.0619	0.5293	1.9359		0.2265	-0.4318	1.836	0.9339
Portugal	PRT	62000031	62001580	1	0.1553	0.879	0.586	-1.0184	0.0922	-0.801	1.802	0.6382
Portugal	PRT	62000031	62007641	1	-0.5871	2.6352	0.4173	-0.4496	1.0801	-0.568	0.5755	-0.6774
Portugal	PRT	62000031	62004003	1	-0.1561	0.0666	0.9192	0.002	-0.1252	-0.1484	0.2054	-0.2503
Portugal	PRT	62000031	62007446	1	-0.2943	0.468	0.0226	0.8245	1.3338	0.9931	0.5755	0.1216
Portugal	PRT	62000031	62001235	1	-0.7237	0.4098	0.1802	0.3964	0.6257	-0.568	-0.2852	-0.5093
Portugal	PRT	62000031	62005165	1	-0.8627	2.6352	1.9359	3.6039	2.3012	3.6292	2.4277	0.1216
Portugal	PRT	62000031	62004611	1	-0.4266	-0.0862	-0.1627	-0.1036	-0.1723	-0.6687	-1.2624	-1.5127
Portugal	PRT	62000031	62005626	1	0.6366	0.468	-1.3694	-0.3523	-0.0689	0.0087	-1.2624	-1.3017
Portugal	PRT	62000031	62008909	0	1.0796	0.468	1.9359	3.5087	4.8357	1.3009	2.4277	2.0058
Portugal	PRT	62000031	62000434	0	-1.3712	0.0789	-0.4806	-1.7857	-0.8692	-0.1763	0.1693	-0.959
Portugal	PRT	62000031	62006369	0	-1.004	-0.7221	0.0226	-0.2212	-0.5733	-0.8849	-0.5832	-1.1252
Portugal	PRT	62000031	62007955	0	-0.7583	1.1306	1.4967	-0.2814	0.2005	-0.3021	0.3415	0.4994
Portugal	PRT	62000031	62000731	0	0.7984	0.0467	1.9359	-0.7414	-0.4219	-0.8849	1.4152	2.0955
Portugal	PRT	62000031	62006332	0	0.1192	-0.0862	0.0226	0.5856	0.2197	1.1109	2.4277	0.1216
Portugal	PRT	62000031	62008840	0	0.1179	-0.4203	0.0226	-0.5088	1.0579	-1.0529	-0.5208	0.2286
Portugal	PRT	62000031	62007873	0	-0.1817	0.7308	1.036	0.1147	0.5265	0.5586	1.8077	0.5505
Portugal	PRT	62000031	62006110	0	-2.7323	2.6352	0.9192	-0.8986	0.3698	-1.6678	2.4277	0.7338
Portugal	PRT	62000031	62007524	0	0.0613	0.5859	0.6907	0.2971	0.1896	0.2532	1.1417	0.8567
Portugal	PRT	62000031	62008494	0	-1.1161	0.9454	1.9359	0.1157	0.7979	-0.0816	-0.0992	0.7334
Portugal	PRT	62000031	62000611	1	-2.5001	0.9484	-0.227	-0.7697	-0.5916	0.4022	-0.4948	-1.3027
Portugal	PRT	62000031	62002349	1	-1.7036	0.7308	0.4173	0.2605	0.4159	0.6878	0.1701	-0.8813
Portugal	PRT	62000031	62005085	1	-1.3725	-0.2479	0.0226	-0.0543	-0.6932	-0.2378	0.5755	-0.2503
Portugal	PRT	62000031	62008758	0		0.1245	0.6407	1.3851	4.8357	1.3861	0.8038	0.7627
Portugal	PRT	62000031	62000217	0	-0.7944	0.3289	0.1386	0.547	1.4935	0.4428	1.6284	-0.5912
Portugal	PRT	62000031	62004714	0	-0.9397	0.0502	1.9359	-0.9969	1.2721	0.5341	0.0993	-0.0151
Portugal	PRT	62000032	62004794	1	-1.6829
Portugal	PRT	62000032	62007839	0	0.7836	-0.0862	0.0226		-0.0767	1.0062	0.5755	0.1216
Portugal	PRT	62000032	62003851	1	-1.7376	2.6352	0.0226	1.7779	0.8751	0.829	0.5755	-0.2503
Portugal	PRT	62000032	62004429	1	0.8044	2.6352	-0.1324	-2.6893	1.466	-0.7368	-2.1355	-2.5027
Portugal	PRT	62000032	62008252	1	0.469	-0.0862	0.0226	0.7113	-0.0408	1.0062	0.5755	0.1216
Portugal	PRT	62000032	62007938	1	-2.1077	-0.0862	-0.5034	-0.0658	0.0232	0.3445	-0.5832	-0.4607
Portugal	PRT	62000032	62003009	1
Portugal	PRT	62000032	62005660	1	1.4056	-1.2134	-0.9874	0.5268	-0.8448	-1.6678	-1.305	-2.5027
Portugal	PRT	62000032	62006647	1	1.2981	-0.5743	0.1386	0.8865	0.9925	-0.9292	0.3199	-0.1985
Portugal	PRT	62000032	62006987	1	1.4582	-0.4314	0.4173	1.6071	-0.0072	0.8958	0.542	-0.8443
Portugal	PRT	62000032	62002366	1	-0.249	2.6352	1.9359	1.6381	0.3307	0.5662	-2.1355	-2.5027
Portugal	PRT	62000032	62001544	1	1.2886
Portugal	PRT	62000032	62001290	1	1.4289	0.3289	1.9359	-0.8328	0.1764	0.4586	-1.0753	-2.5027
Portugal	PRT	62000032	62006316	0	-1.7497	0.3875	0.0226	0.4796	0.7972	-0.2578	0.1693	0.4777
Portugal	PRT	62000032	62007388	0	0.8874	2.6352	1.0043	1.2836	2.2837	-1.6678	2.4277	2.0955
Portugal	PRT	62000032	62003794	0	-0.5229	0.5193	0.3461	0.2322	0.2589	0.0774	1.2262	-0.1808
Portugal	PRT	62000032	62004302	0	-1.1635	-0.4025	0.2092	-0.1401	0.4167	-1.6678	0.075	0.1216
Portugal	PRT	62000032	62003755	0	-0.7695	0.0502	0.0226	-0.0368	-0.2014	-0.065	0.8038	-0.2503
Portugal	PRT	62000032	62002354	0	1.1584	0.5206	0.8038	-0.6519	0.1425	0.3528	1.836	0.4777
Portugal	PRT	62000032	62004117	0	0.4232	0.3889	1.9359	-0.1344	-0.0983	-1.6678	0.5755	1.515
Portugal	PRT	62000032	62008891	0	1.2213	1.7162	1.4967	0.0014	0.1922	0.1823	0.5755	2.0955
Portugal	PRT	62000032	62000696	0	-0.8013	-0.4998	1.4967	0.1818	-0.1811	0.0668	1.2568	0.6802
Portugal	PRT	62000032	62001495	0	-0.0412	0.0634	-0.4728	-1.3102	-1.2066	-0.5058	0.8038	-0.222
Portugal	PRT	62000032	62003512	0	0.9473	-0.7737	0.0226	0.0346	-0.2082	-0.2785	0.5755	-0.5093
Portugal	PRT	62000032	62009214	1	-1.7062	-0.2479	0.0226	0.5755	-0.2799	0.3766	-0.2821	-0.5093
Portugal	PRT	62000032	62006948	1	-1.4679	-0.1003	1.9359	1.2836	1.9539	1.5721		2.067
Portugal	PRT	62000032	62001674	1	0.9791				1.2454	-1.4875
Portugal	PRT	62000032	62005316	1	-1.4773	-0.0862	0.0226	0.7113	-0.1678	1.0165	0.5755	0.1216
Portugal	PRT	62000032	62007529	1	-1.4299	-0.0862	0.0226	-0.2074	-1.6252	-0.0816	-0.0553	-0.9299
Portugal	PRT	62000032	62000231	1	-0.9435	-0.0862	0.0226	0.1053	-0.5721	0.4394	-0.6852	-0.2503
Portugal	PRT	62000032	62001533	1	-1.6863	-0.2662	1.9359	0.8006	-0.0016	0.6672	0.3482	-0.7887
Portugal	PRT	62000032	62006454	0	-0.775	0.0666	0.4173	0.2924	-0.7427	0.7704	0.5755	-0.2503
Portugal	PRT	62000032	62008746	0	-1.9766	-0.4314	0.4173	0.9366	0.4798	1.3508	0.3482	0.3216
Portugal	PRT	62000033	62009308	1	0.7849
Portugal	PRT	62000033	62008450	0	-0.0536	-1.0588	-0.4728	0.5336	0.7063	0.4469	0.075	-1.1252
Portugal	PRT	62000033	62007709	1	-0.9912	0.8655	1.1752	-0.5312	-0.5408	-0.2964	0.5755	0.2224
Portugal	PRT	62000033	62000224	0	-0.8526	1.7162	1.9359	1.2454	1.3119	1.5721	2.4277	2.0955
Portugal	PRT	62000033	62002244	0	0.3437	2.6352	1.19	0.3875	1.7654	0.3915	2.4277	-0.1687
Portugal	PRT	62000033	62005483	0	-1.616	0.4121	0.0226	-0.3726	0.7727	0.1368	0.5755	-0.5723
Portugal	PRT	62000033	62007447	0	0.436	1.7162	1.9359	3.6039	2.1425	3.6292	2.4277	0.5823
Portugal	PRT	62000033	62003974	1	-0.0306	-0.0862	0.0226	0.6422	-0.5205	0.3754	0.5755	0.1216
Portugal	PRT	62000033	62003117	1	-1.0511	-0.4314	0.0226	-0.1983	-0.0632	-0.5842	-0.2852	-0.7496
Portugal	PRT	62000033	62002851	1
Portugal	PRT	62000033	62008021	0	0.5532	1.3889	1.2899	-0.3943	0.3015	-0.0358	1.4793	1.0448
Portugal	PRT	62000033	62006884	0	-0.1427	-0.4203	0.0226	-1.3001	-0.7705	-1.6678	0.5755	0.1216
Portugal	PRT	62000033	62007898	0	0.042	1.7162	1.1752	-0.0289	-0.5333	0.3139	2.4277	-0.6195
Portugal	PRT	62000033	62009472	0	-1.5663	2.6352	0.4437	-0.4162	0.0818	0.6318	0.475	-0.328
Portugal	PRT	62000034	62007226	1	-0.8816	-0.0862	0.0226	0.8702	0.7997	0.6823	0.5755	0.1216
Portugal	PRT	62000034	62006081	0	-0.7111	1.3697	0.0226	0.7113	4.8357	1.1685	0.8038	2.0955
Portugal	PRT	62000034	62002422	1	-1.3292	0.666	1.4967	-0.0478	-0.0762	0.4377	1.3617
Portugal	PRT	62000034	62000727	1	0.396	0.2539	-1.6542	-0.0238	0.1259	-1.6678	1.2107	-1.4399
Portugal	PRT	62000034	62007520	1	1.1145	0.802	-2.664	0.9139	0.5251	-0.0026	-1.2106	-2.5027
Portugal	PRT	62000034	62001234	0	1.8502	-0.8232	-0.3802	3.6039	0.4885	1.2241	0.5755	-2.5027
Portugal	PRT	62000034	62003261	0	0.8564	-0.0862	-0.227	0.4617	0.6903	0.5556	0.5755	-0.3297
Portugal	PRT	62000034	62007800	0	-1.8566	-0.0862	0.0226	1.2836	-0.2829	-1.6678	0.5755	0.1216
Portugal	PRT	62000034	62008727	0	-0.3644	0.5836	0.2942	0.188	-0.1161	0.3062	0.8038	0.8567
Portugal	PRT	62000034	62006860	0	-0.0183	1.0508	1.9359	-0.0871	0.7782	-0.5875	1.4995	1.2147
Portugal	PRT	62000034	62005962	0	-2.4763	0.0789	0.1802	-0.0684	0.5553	-1.6678	2.4277	-0.2503
Portugal	PRT	62000034	62004594	0	-0.2305	1.1576	0.7804	-0.4541	0.5458	0.3981	-0.2826	-1.4399
Portugal	PRT	62000034	62007386	0	-1.3589	-0.2479	-0.227	-1.0091	-0.7659	-0.526	0.5755	-0.1563
Portugal	PRT	62000034	62004427	0	-0.396	1.3697	1.9359	1.4396	0.9382	0.8393	1.1417	1.1508
Portugal	PRT	62000035	62002726	1	-1.9754			-0.4292	0.4667	-0.0591	0.5755
Portugal	PRT	62000035	62009445	1	-0.091	-0.0862	0.0226	0.7113	0.1154	-0.8849	1.2607	0.1216
Portugal	PRT	62000035	62002695	0	-0.5811		-1.4497			0.4484	-0.5398	-1.4056
Portugal	PRT	62000035	62003553	0	-2.355	0.0634	1.1381	1.7065	0.947	1.7307	1.3656	1.3857
Portugal	PRT	62000035	62007218	0	-2.0041	0.8655	0.0226	1.0973	2.0666	1.5524	1.3617	1.0448
Portugal	PRT	62000035	62001745	0	-2.3203	-0.0862	0.0226	0.1324	1.153	-0.7433	0.5755	0.1216
Portugal	PRT	62000035	62007777	0	-1.7626	-0.0862	0.0226	1.2836	0.8779	1.5721	0.5755	0.1216
Portugal	PRT	62000035	62002776	1	-0.9686	0.6555	-1.0611	0.6573	-0.3826	-1.6678	0.1648	-1.7277
Portugal	PRT	62000035	62003232	1	-1.9842	-1.0121	-0.691	-0.262	-1.1	-0.5569	0.075	-1.1252
Portugal	PRT	62000035	62005718	1	-2.13	0.0696	0.8348	0.22	0.2143	0.4855	-0.6852	0.1216
Portugal	PRT	62000035	62003002	1	-1.2738	0.5946	0.7162	0.9548	-0.2204	0.381	-0.0553	0.7864
Portugal	PRT	62000035	62004317	1	-2.0237	1.1352	1.1752	3.6039	1.0808	1.3414	2.4277	1.0177
Portugal	PRT	62000035	62006166	1	-1.2358	0.468	0.0226	0.6353	0.3828	-0.0498	0.8038	-0.2503
Portugal	PRT	62000035	62004245	0	-1.1787	-0.0862	0.0226	-0.0412	-0.6115	0.3183	0.5755	0.1216
Portugal	PRT	62000035	62008797	0	-1.8268	0.3834	0.586	1.3209	0.3091	1.1581	0.8107	-0.1985
Portugal	PRT	62000035	62009334	0	-1.8193	-1.3452	-1.1926	-2.6893	0.8779	0.4394	-0.6852	-1.1252
Portugal	PRT	62000035	62008106	0	-1.4387	2.6352	1.9359	3.6039	4.8357	3.6292	2.4277	2.0955
Portugal	PRT	62000035	62006047	0	-2.8976	-0.0862	0.0226	0.1053	-0.4748	0.4394	0.5755	0.1216
Portugal	PRT	62000035	62000986	0	-2.3472	-0.7737	-0.8946	-0.6844	-0.7323	-0.2362	0.3482	-0.222
Portugal	PRT	62000035	62008928	0	-1.6238	-1.0281	-0.4806	0.629	-1.3323	0.9338	1.3656	0.4994
Portugal	PRT	62000035	62005757	0	-1.3788	1.7671	0.0226	0.7113	-0.1655	0.6047	-0.2004	0.1216
Portugal	PRT	62000035	62004073	0	0.6041	2.6352	1.9359	1.7916	2.5162	2.133	1.2798	2.0955
Portugal	PRT	62000035	62005491	0	-2.242	-0.7938	0.0226	-2.6893	0.9397	-1.6678	0.5755	0.1216
Portugal	PRT	62000035	62005452	0	-2.2661	-0.2662	0.0226	0.5625	0.6244	0.5117	0.5755	0.1216
Portugal	PRT	62000035	62006548	0	-1.9841	0.8762	0.4173	-0.0115	-0.2836	0.2854	0.8038	-0.2503
Portugal	PRT	62000035	62004168	0	-1.8912	-0.0862	0.0226	-0.3194	0.3477	0.1535	0.8038	0.1216
Portugal	PRT	62000035	62008498	0	0.0157			0.1053	-0.13	1.0062	0.5755	0.1216
Portugal	PRT	62000035	62000938	1	-0.8511	1.1576	0.0226	1.2024	0.6576		0.5858	-0.2503
Portugal	PRT	62000035	62006128	1	-0.9221		1.9359				-0.0507
Portugal	PRT	62000035	62008115	0	-0.7397
Portugal	PRT	62000036	62005945	1	-1.4726	-0.7737	-0.7183	0.294	0.174	0.8754	-0.454	-1.1252
Portugal	PRT	62000036	62008735	0	-2.2096	-0.0739	-0.7638	-0.203	-0.7411	-0.2244	0.1648	-0.3297
Portugal	PRT	62000036	62008616	1	-1.0973	-0.2662	0.0226	0.8654	1.3014	1.1499	0.5755	0.1216
Portugal	PRT	62000036	62002708	0	-0.5102	-0.4909	0.0226	0.6445	-0.328	1.3596	0.8951	0.0484
Portugal	PRT	62000036	62008676	0	-0.7909	-2.9627	-2.664	0.7113	-0.0408	-1.6678	-2.1355	-2.5027
Portugal	PRT	62000036	62007895	1	-0.42	0.792	-0.7638	-0.3723	-0.2183	-0.0053	-2.1355	-1.1733
Portugal	PRT	62000036	62002701	1	1.2632	0.5976	0.4173	0.3481	0.7634	0.3051	-0.1021	0.149
Portugal	PRT	62000036	62004556	1	0.5463	1.7162	1.1657	0.6648	0.5603	0.318	-0.0553	-0.9299
Portugal	PRT	62000036	62005021	0	-1.642	-0.2479	0.0226	0.7113	-3.7095	1.5428	0.5755	0.1216
Portugal	PRT	62000036	62000944	0	0.0249	-0.5034	0.7162	-0.1214	0.3339	-0.5309	-0.3763	-0.5711
Portugal	PRT	62000036	62005055	0	-0.5653	0.3464	0.6496	1.0401	0.9577	0.6667	0.7578	1.4234
Portugal	PRT	62000036	62005248	1	0.6846	0.8086	-0.1587	0.9517	0.7219	-0.0816	-0.2668	-0.3297
Portugal	PRT	62000036	62002690	1	1.3652	0.0032	-0.227	0.3115	-0.8521	0.5409	0.5755	-0.7108
Portugal	PRT	62000036	62009375	1	0.914	0.4718	1.4967	0.3351	0.4176	0.1711	0.775	0.8567
Portugal	PRT	62000036	62001764	1	-1.3564	-0.4203	-0.227	-0.2445	-1.0561	-0.2766	0.0795	-1.2412
Portugal	PRT	62000036	62002667	1	-1.127	-0.5743	-1.0611	-0.081	-0.8911	-0.0816	-0.0987	-1.1405
Portugal	PRT	62000036	62003244	1	0.1965	-0.983	-1.0678	0.2007	-0.1073	0.3776	-0.0553	-0.9299
Portugal	PRT	62000036	62005328	1	-0.9374	1.3889	1.9359	0.2251	-0.3595	0.3912	0.1701	-0.3657
Portugal	PRT	62000036	62000799	1	-0.4273	0.2032	-0.3802	-0.5	0.07	-0.2858	-1.2835	-0.6959
Portugal	PRT	62000036	62001648	0	-0.6004	0.1434	0.0226	0.9782	0.2677	1.1257	0.5755	-0.2503
Portugal	PRT	62000036	62003959	0	-0.5037	0.8655	1.1657	-0.1964	1.0473	0.6994	1.3918	1.4234
Portugal	PRT	62000036	62002868	0	1.0085				0.3007
Portugal	PRT	62000036	62007372	0	0.7785	1.3697	1.4967	0.4329	1.9296	0.7201	1.802	0.8567
Portugal	PRT	62000037	62005985	1	0.4337	2.6352	1.9359	3.6039	4.8357	3.6292	2.4277	2.0955
Portugal	PRT	62000037	62009284	1	-1.9375	0.1395	0.8801	0.874	0.3029	0.0392	0.5172	-0.8198
Portugal	PRT	62000037	62001848	0	1.2789	2.0175	1.9359	0.0187	3.4844	3.6292	2.4277	2.0955
Portugal	PRT	62000037	62007351	0	-1.3796	-0.0862	0.0226	1.3321	1.0136	1.597	0.5755	-0.2503
Portugal	PRT	62000037	62000957	1	-1.6588	0.879	1.2867	-0.4115	-0.1478	-0.1093	-0.6595	-0.0129
Portugal	PRT	62000037	62006239	1	-0.2407	-0.2479	1.9359	-0.7202	-0.0872	-1.6678	-0.6852	-0.7496
Portugal	PRT	62000037	62007340	1	-0.4219	-0.0862	0.0226	-1.1537	-0.5268	-1.6678	0.5755	-0.806
Portugal	PRT	62000037	62003360	1	-2.1474	0.0789	0.0226	0.2906	-0.3318	-0.2962	-0.1722	-0.8936
Portugal	PRT	62000037	62001303	1	-1.316	2.6352	1.9359	0.1009	1.4787	-0.1837	-0.4771	-0.9299
Portugal	PRT	62000037	62006659	1	-0.7134	0.3178	0.0226	2.1299	1.1336	0.7034	0.5755	0.1216
Portugal	PRT	62000037	62007101	1	0.021	1.1352	-0.2943	0.4705	-0.0374	0.2158	1.2306	-0.6073
Portugal	PRT	62000037	62003109	1	-1.8505	0.9718	0.8348	0.8241	1.3514	0.5674	0.5755	0.7627
Portugal	PRT	62000037	62005305	1	1.5122	-0.0862	1.9359	1.2836	0.8779	0.4394	2.4277	2.0955
Portugal	PRT	62000037	62007081	1	-2.2991	1.7162	0.4173	0.1325	0.3709	-0.8768	-0.1972	0.4725
Portugal	PRT	62000037	62000640	1	-1.2999	0.0789	0.0226	-0.3077	-1.0408	-0.836	-1.2871	-0.9299
Portugal	PRT	62000037	62001085	1	-0.2324	0.879	1.2899	0.515	0.9669	0.2921	-1.0571	1.515
Portugal	PRT	62000037	62003867	1	-1.7968	-0.4174	0.0226	0.7113	-0.7482	0.7439	0.1922	-0.6073
Portugal	PRT	62000037	62005051	1	-1.8264	2.6352	1.9359	1.2836	0.6732	0.4394	2.4277	2.0955
Portugal	PRT	62000037	62000587	1	-0.7557	0.64	0.8038	0.5696	0.686	0.8038	0.5755	0.557
Portugal	PRT	62000037	62009527	1	-0.3062	1.1352	-0.227	0.9717	0.3257	0.7904	1.142	0.4994
Portugal	PRT	62000037	62002373	1	-0.7497	0.9637	1.9359	0.98	1.0111	-1.5688	1.6338	1.4234
Portugal	PRT	62000037	62005602	0	-0.1022	1.4003	1.9359	3.6039	2.2837	-1.6678	2.4277	2.0955
Portugal	PRT	62000037	62001196	0	-0.9526	-0.089	0.0226	0.187	-0.2143	-1.6678	-0.5832	0.1216
Portugal	PRT	62000037	62005706	0	0.0878	0.7821	1.1752	0.539	0.3654	0.6299	1.3388	0.7338
Portugal	PRT	62000037	62008657	0	-1.9829	1.1132	1.9359	1.3912	1.1026	0.4136	1.1171	0.7627
Portugal	PRT	62000037	62008145	0	-1.3745	1.4003	1.1381	1.3491	1.1068	0.5576	0.8038	0.2546
Portugal	PRT	62000037	62008809	0	-0.3224	-0.0862	1.9359	3.6039	-0.0408	1.0062	0.5755	0.1216
Portugal	PRT	62000037	62001115	0	-0.5255	1.4003	0.7162	-0.1617	0.8243	0.0056	1.4793	1.2147
Portugal	PRT	62000037	62001818	0	0.4148	-0.0862	0.0226	0.7113	1.0837	1.0062	0.5755	-0.6774
Portugal	PRT	62000037	62003964	0	0.3863	0.5836	1.0433	0.3541	0.8801	0.5047	-0.0553	0.7627
Portugal	PRT	62000037	62009538	0	-0.9999	-1.3452	1.9359	-1.2296	0.2439	0.0589	2.4277	2.0952
Portugal	PRT	62000037	62000341	0	-0.2218	2.6352	1.9359	-0.3732	0.6305	0.1397	1.2223	2.0955
Portugal	PRT	62000037	62005016	0	-0.4334	0.9454	0.6407	0.7113	-0.0408	-1.6678	0.5858	0.1216
Portugal	PRT	62000037	62003398	0	-2.5821	-0.2479	1.1657	0.1717	1.0738	-0.2002	0.9628	1.4234
Portugal	PRT	62000037	62004810	0	1.3813	0.1141	1.9359	0.1187	-0.2239	0.5905	1.1375	1.1508
Portugal	PRT	62000037	62004050	1	-1.8371	1.3889	0.7162	-0.3748	0.788	0.413	0.5409	0.7627
Portugal	PRT	62000037	62003397	1	-2.0377	-0.5743	-0.7638	-0.0817	-1.2179	0.0883	-0.4948	-1.1252
Portugal	PRT	62000037	62000322	1	-1.9707	0.957	0.0226	-0.9969	0.0441	-0.4384	-0.5832	-0.7496
Portugal	PRT	62000037	62008742	0	-2.1394
Portugal	PRT	62000037	62005925	0	-1.8857	2.6352	1.9359	0.3626	2.4847	0.8015	2.4277	2.0955
Portugal	PRT	62000037	62009035	0	-0.4735	-0.0862	0.0226	-2.6893	-0.1254	-0.9292	0.5755	0.1216
Portugal	PRT	62000037	62003050	0	-1.5959	2.6352	1.9359	3.6039	4.8357	3.6292	2.4277	0.1216
Portugal	PRT	62000038	62005080	1	-2.905	0.1489	0.0226	-0.5592	-0.2351	-0.1651	0.8038	-0.7496
Portugal	PRT	62000038	62000477	1	-2.3192	0.4121	0.8116	-0.0552	-0.6513	-1.6678	1.836	-1.1252
Portugal	PRT	62000038	62007251	1	-1.9747	-0.5743	0.0226	0.5287	0.329	0.5321	0.5755	0.1216
Portugal	PRT	62000038	62004519	0	-2.358	0.8762	1.4967	0.8798	-0.1789	-0.5309	2.4277	0.4777
Portugal	PRT	62000038	62005299	1
Portugal	PRT	62000038	62007749	1	-2.4254	-0.0862	0.5833	0.3709	-0.6369	0.213	-0.6852	-0.8273
Portugal	PRT	62000038	62006418	1	-1.1214	-0.2366	-1.1926	0.3647	0.3479	-0.801	-0.1727	-0.9299
Portugal	PRT	62000038	62006135	1	-1.2545	2.6352	0.0226	0.1053	0.2745	0.3539	0.5755	-0.6774
Portugal	PRT	62000038	62006400	0	-1.662	-0.2479	0.0226	1.0464	0.4038	1.2612	0.5755	0.1216
Portugal	PRT	62000038	62002934	0	-2.0494	2.6352	-0.5472	-1.4373	-1.2018	-0.9292	2.4277	-1.0844
Portugal	PRT	62000038	62001227	0	-2.1959	0.5338	0.0226	-1.6841	0.0976	-1.6678	0.5755	-0.4607
Portugal	PRT	62000038	62005820	0	-0.9579	2.6352	1.9359	2.2963	0.7173	1.5721	2.4277	2.0955
Portugal	PRT	62000038	62002095	0	-1.2891	2.6352	1.4967	0.4474	1.5961	-0.424	2.4277	2.0955
Portugal	PRT	62000038	62005853	1	-1.8321	0.8762	-0.5836	-2.0365	0.4862	-0.2156	-0.5686	-2.5027
Portugal	PRT	62000038	62003772	1	-2.0313	0.7332	1.2867	0.0464	0.6736	-0.568	1.6922	0.9888
Portugal	PRT	62000038	62005233	1	-2.5584	-0.0862	-1.1009	3.6039	-0.9907	1.434	2.4277	-0.6959
Portugal	PRT	62000038	62000918	1	-1.3834	1.3939	1.4967	-0.9348	-0.0661	0.288	0.5755	-0.0625
Portugal	PRT	62000038	62002245	0	-1.3047	-0.0862	0.0226	0.835	0.0483	1.5721	0.5755	0.1216
Portugal	PRT	62000038	62000998	1	-2.2598	-0.0862	-0.7638	-1.7857	-0.7972	0.044	-0.4801	-0.5251
Portugal	PRT	62000038	62003485	1	-2.6714	0.9349	0.5347	0.7113	1.2231	0.218	2.4277	-0.2503
Portugal	PRT	62000038	62001104	1	-0.9259	0.1882	0.4306	0.7465	0.0911	0.4892	0.3482	0.1216
Portugal	PRT	62000038	62000452	0	0.3946	0.0789	-0.4728	-0.8941	-0.0059	0.0202	0.8038	0.1216
Portugal	PRT	62000038	62005338	0	-1.6482	-0.2479	0.0226	-0.1117	0.864	0.7871	-0.1566	0.1216
Portugal	PRT	62000038	62001786	0	-1.305	1.7671	1.9359	3.6039	4.8357	1.5721	2.4277	2.0955
Portugal	PRT	62000038	62002187	1	-0.4441	2.6352	0.0226	-0.0798	0.0402	0.4137	2.0386	-1.3017
Portugal	PRT	62000038	62003648	0	-0.5827	-0.0862	0.0226	0.8124	0.9382	0.5329	2.4277	0.4777
Portugal	PRT	62000038	62008860	1	-1.3285	0.7062	-0.227	-0.4009	-0.6549	-0.2574	0.8047	-0.5912
Portugal	PRT	62000038	62006562	1	-0.8677	0.5836	0.4173	0.5437	0.4316	-0.6742	0.8038	0.1216
Portugal	PRT	62000038	62006398	1	0.2561	0.8655	0.8348	0.0856	0.0873	-0.5676	2.4277	-0.7363
Portugal	PRT	62000038	62006757	1	-1.6071	1.7671	1.1381	-0.2874	-0.6657	-0.1318	1.6338	0.1216
Portugal	PRT	62000038	62009356	1	-0.6835	-0.0862	0.0226	0.7505	0.3745	0.1904	0.5755	0.1216
Portugal	PRT	62000038	62008270	1	-0.9896	-0.0862	0.0226	0.416	-0.4822	-0.2408	0.5755	-0.9943
Portugal	PRT	62000038	62007267	1	-0.8372	2.6352	1.4967	0.393	0.1489	-0.2037	1.1217	0.7566
Portugal	PRT	62000038	62008820	1	-0.9245	1.7671	-0.408	0.7113	1.2165	1.0062	0.5755	-0.8563
Portugal	PRT	62000038	62008731	1	-2.5239	0.0789	-0.7573	0.627	-0.2655	0.1181	0.1701	-0.6959
Portugal	PRT	62000038	62005537	1	1.1142	-0.5297	1.4967	0.0123	-0.8728	-0.0498	-0.5659	-0.4377
Portugal	PRT	62000038	62006341	1	-0.6905	1.7162	1.4967	0.8746	2.1769	0.7479	0.5755	1.3566
Portugal	PRT	62000038	62004204	1	-1.6067	-0.5847	0.0226	0.2816	-0.6197	-1.6678	-0.454	-0.8198
Portugal	PRT	62000038	62002198	1	-0.7088	2.6352	1.036	-0.3742	0.1335	-0.0622	0.0256	-0.2633
Portugal	PRT	62000038	62007634	1	-1.2516	0.4718	0.8116	0.5609	0.6516	0.5913	-0.8486	-1.4399
Portugal	PRT	62000038	62006959	1	-2.0178	0.5946	-0.6315	-1.0608	-0.3765	-0.1093	-0.4801	-0.959
Portugal	PRT	62000038	62000418	1	-1.7023	1.7671	0.917	1.3875	0.8193	0.7043	1.6338	-0.222
Portugal	PRT	62000038	62006936	1	-2.2985	-0.5743	-0.227	0.8951	0.1876	1.0245	-0.4771	-0.4607
Portugal	PRT	62000038	62003309	1	-0.4904	-0.7815	-0.1587	-0.8106	-0.0728	0.4832	0.4251	-0.2503
Portugal	PRT	62000038	62001910	1	-0.5926	-0.7087	-0.4806	-0.9388	-0.7449	-1.2919	-0.6852	-0.2503
Portugal	PRT	62000038	62009582	1	-0.8157	1.3697	1.9359	-0.2149	0.4795	-0.4207	0.3199	0.4994
Portugal	PRT	62000038	62005484	1	-1.5783	-0.2366	-0.227	-0.1896	-0.2814	-1.0529	0.3482	-0.5912
Portugal	PRT	62000038	62007484	0	-2.0767	0.0568	-0.2614	0.2521	-0.3833	-1.6678	-0.2395	-0.9884
Portugal	PRT	62000038	62004699	0	-1.6271	-0.9785	-0.9211	0.4995	-0.9743	-0.8437	-0.4771	-0.7496
Portugal	PRT	62000038	62003424	0	-1.5087	-0.0994	1.9359	0.1583	-0.267	-1.6678	0.8038	-0.3297
Portugal	PRT	62000038	62006618	0	0.6607	2.6352	0.8348	0.0473	0.458	0.357	2.4277	0.7338
Portugal	PRT	62000038	62004227	0	0.3247	1.3697	1.9359	3.6039	2.2327	0.9039	2.4277	0.1824
Portugal	PRT	62000038	62005249	0	-0.7179	2.6352	1.4967	-0.2767	0.3764	0.2007	2.4277	0.06
Portugal	PRT	62000038	62007247	0	-1.4039	0.3875	0.1386	-0.1255	-0.5274	-0.4318	0.1693	-0.2726
Portugal	PRT	62000038	62007874	0	-0.1397
Portugal	PRT	62000038	62002598	0	-0.162	-0.103	-0.9607	0.386	-0.4221	0.6499	0.1648	-0.9299
Portugal	PRT	62000038	62000976	0	-0.1719	2.6352	1.1381	0.6308	2.3436	0.6879	0.8038	0.4184
Portugal	PRT	62000038	62001602	0	0.6256	-0.2366	-0.4806	-0.057	-0.0799	-0.1651	-0.6595	-0.5265
Portugal	PRT	62000038	62004601	0	-1.3193	1.3889	0.4173	0.277	-0.2954	0.8796	-0.3876	-0.9933
Portugal	PRT	62000038	62007344	0	-1.7022	2.6352	-0.0998	0.7113	1.0971	0.6713	2.4277	-2.5027
Portugal	PRT	62000038	62005926	1	-2.0818	2.6352	0.4562	0.5271	0.7223	0.7672	-0.2821	-0.4784
Portugal	PRT	62000038	62002816	1	-2.478	0.3961	0.0226	1.773	0.8123	0.6658	0.5755	-1.4694
Portugal	PRT	62000038	62005478	1	-1.838	-0.5743	-0.829	0.5265	0.1676	0.4275	-0.0553	-0.3297
Portugal	PRT	62000038	62003369	1	-2.1781	1.7671	-0.408	1.0638	-0.1001	1.2385	1.231	-0.2503
Portugal	PRT	62000038	62001261	1	-2.0663	0.96	-0.3048	-0.0552	-0.4434	0.0362	-0.2821	-1.6155
Portugal	PRT	62000038	62004252	0	-2.0105	-0.013	1.9359	0.7113	2.9962	0.617	1.836	2.0955
Portugal	PRT	62000038	62000872	0	-1.8397	-0.0862	-0.0154	1.8414	0.1211	0.2645	0.5755	0.1216
Portugal	PRT	62000038	62000953	0	-0.8535	0.1245	0.0226	0.7113	-0.0408	1.0436	0.5755	-0.1563
Portugal	PRT	62000038	62006104	0	-1.1462	-0.2662	0.0226	1.0427	4.8357	1.0062	0.5755	1.2841
Portugal	PRT	62000038	62006281	0	0.0143	0.7062	1.9359	0.0299	0.4679	0.1098	2.4277	0.7334
Portugal	PRT	62000038	62005722	0	-0.4613	1.1352	1.4967	0.7117	2.2837	0.6883	2.4277	2.0955
Portugal	PRT	62000038	62000768	0	-1.8948	0.2105	1.9359	-1.1564	-0.081	-0.0336	0.8038	2.0955
Portugal	PRT	62000038	62008710	0	-1.7288	0.7332	0.0226	0.1053	0.6665	0.4394	0.5755	0.1216
Portugal	PRT	62000038	62001026	0	0.3781	0.2032	0.0226	-0.4682	-0.1453	-1.6678	0.2163	-0.4607
Portugal	PRT	62000039	62008858	1	-0.5562	-0.0692	0.0226	1.2836	0.3235	-0.568	-0.4846	0.1216
Portugal	PRT	62000039	62002512	1	-1.475	-0.0862	0.0226	0.2134	-0.0235	0.0883	0.3482	-0.7108
Portugal	PRT	62000039	62005379	1	1.0739	0.2032	0.0226	0.0877	0.0126	0.4734	-0.6852	0.1216
Portugal	PRT	62000039	62007870	1	-0.8626	-0.0862	0.0226	1.0368	0.2074	1.2499	0.5755	0.1216
Portugal	PRT	62000039	62004188	1	-0.8183	1.3889	1.1657	-0.6828	-0.4442	-0.0122	-0.4801	-0.4377
Portugal	PRT	62000039	62003727	1	-0.5967	1.0508	0.4173	0.4451	0.3977	0.2085	0.775	-0.7887
Portugal	PRT	62000039	62003352	1	-2.1617	-0.4343	-2.1689	-0.4945	-1.7291	-0.1056	-0.9906	-1.4991
Portugal	PRT	62000039	62001210	1	-0.8166	1.2587	1.4967	0.3531	-0.3545	-0.385	0.1701	1.515
Portugal	PRT	62000039	62002559	1	-1.634	0.4708	-0.2614	0.8022	0.5603	0.6953	0.9636	0.3347
Portugal	PRT	62000039	62002140	1	-1.4384	-0.1058	-0.5544	-0.0687	-0.5622	-0.8849	-1.0753	-0.8016
Portugal	PRT	62000039	62005590	1	0.8353	-0.5743	-1.2374	0.2355	-0.5204	-0.9292	-0.3876	-0.3086
Portugal	PRT	62000039	62005577	1	-1.4169	0.0789	0.0226	0.3406	1.4498	0.758	0.5755	-0.806
Portugal	PRT	62000039	62001627	1	-0.1446	-0.2662	1.2899	0.4034	0.1822	0.4518	-0.3907	-0.9299
Portugal	PRT	62000039	62006930	1	0.1465	-0.4203	0.0226	0.3144	-0.3188	0.2243	-0.4771	-1.1252
Portugal	PRT	62000039	62008474	1	-2.0808	0.8046	0.4173	0.486	0.531	0.6039	-0.6852	-0.5251
Portugal	PRT	62000039	62006706	0	0.3472	1.3889	0.6825	1.0259	0.8013	1.0062	1.1417	0.833
Portugal	PRT	62000039	62003969	1	-0.9311	0.3875	0.4173	0.1876	-0.0442	-0.9292	0.542	0.4777
Portugal	PRT	62000039	62000303	1	0.9448	-0.2662	0.1386	0.3553	-0.2477	0.4091	0.0754	-0.5545
Portugal	PRT	62000039	62002079	1	-0.1141	-0.0862	0.0226	0.7113	0.0745	0.6824	0.5755	-0.9299
Portugal	PRT	62000039	62004757	1
Portugal	PRT	62000039	62004194	1	-1.4125	1.3697	1.4967	1.3927	0.5211	0.3064	0.1701	0.5045
Portugal	PRT	62000039	62003383	0	-0.3135	0.4012	0.0226	1.2307	0.7769	-0.5032	2.4277	0.1216
Portugal	PRT	62000039	62007694	0	1.1892	-0.0862	1.1381	0.2694	0.5625	0.4962	0.8038	0.1216
Portugal	PRT	62000039	62008621	0	1.1775	0.0666	0.0226	0.3241	0.6108	0.4473	0.5755	0.1216
Portugal	PRT	62000039	62004395	0	0.0506	1.127	1.9359	0.5678	0.4598	0.6567	0.6626	0.9339
Portugal	PRT	62000039	62001460	0	-1.3303	-0.4203	-0.4806	0.6101	-0.2819	-1.3198	0.1693	0.1216
Portugal	PRT	62000039	62006995	0	0.2796	0.1997	0.4173	-0.0766	0.7209	0.5866	0.5755	-0.5093
Portugal	PRT	62000039	62001172	0	1.4081	0.2112	0.4173	-1.5213	0.0619	-0.2793	0.3473	-0.1563
Portugal	PRT	62000039	62003768	0	1.0086	1.0508	1.9359	0.18	-0.1365	0.2377	0.7812	2.0955
Portugal	PRT	62000039	62007964	0	-2.5708	-0.5169	1.9359	-1.2044	-0.0992	-1.6678	1.1375	-0.2503
Portugal	PRT	62000039	62002011	0	-1.1835	1.1493	1.9359	-0.1494	0.1459	-1.6678	1.1417	1.2841
Portugal	PRT	62000039	62004643	0	0.8118
Portugal	PRT	62000039	62006121	0	-0.3391	-0.269	0.4173	-1.4428	-0.8815	0.0064	-1.0758	-1.275
Portugal	PRT	62000039	62005200	0
Portugal	PRT	62000039	62005125	0	-1.9181	2.6352	1.4967	3.6039	1.266	-0.3242	2.4277	2.0955
Portugal	PRT	62000039	62007751	0	-1.9681	2.6352	0.0226	-0.0437	1.5354	1.1645	2.4277	2.0955
Portugal	PRT	62000040	62008640	1	-1.6101	2.6352	0.0226	0.3301	0.5114	3.6292	0.5755	0.1216
Portugal	PRT	62000040	62001925	1	-2.1826	-1.0588	-0.3802	-1.7891	-2.438	-1.6678	-0.6852	-0.1563
Portugal	PRT	62000040	62007444	0	-1.4795
Portugal	PRT	62000040	62003733	1	-1.5229	-1.511	-0.5836	-0.3851	-1.2743	-0.8849	-0.6852	-2.5027
Portugal	PRT	62000040	62003021	0	-0.3118	1.4003	1.9359	0.4066	1.0509	0.3566	2.4277	2.0955
Portugal	PRT	62000040	62004574	1	-1.6776	-0.7221	0.0226	-2.6893	-0.4389	-1.6678	0.5755	-0.9299
Portugal	PRT	62000040	62004428	1	-0.926	-0.0862				-0.8849	0.5755	-0.8198
Portugal	PRT	62000040	62008611	1	-0.9445	-0.0862	-0.227	0.065	0.0679	-0.5639	0.1922	0.1216
Portugal	PRT	62000040	62009244	1	-1.1795	-0.2479	0.0226	1.2836	-0.0408	1.0088	0.5755	0.1216
Portugal	PRT	62000040	62001792	0	-1.607	0.0634	0.0226	-1.3089	-0.0605	-1.6678	0.5755	0.1216
Portugal	PRT	62000040	62007411	0	-2.0172	-0.0862	-0.3827	-0.1297	-0.115	0.3666	0.5755	0.7627
Portugal	PRT	62000041	62000932	1	0.028	-0.2479	-0.6241	0.7113	-0.4427	-0.127	0.5755	0.1216
Portugal	PRT	62000041	62001365	1	-0.9571	-0.0862	-0.3526	0.2758	-0.2842	-0.0129	-0.0761	-0.3558
Portugal	PRT	62000041	62009540	0	-1.7357	-0.0862	-0.0154	-0.9995	1.1355	-0.7433	0.5755	0.1216
Portugal	PRT	62000041	62001088	0	-0.6869	0.8149	0.5833	0.471	0.7365	0.6579	0.8038	0.4777
Portugal	PRT	62000041	62005558	0	-1.4827	-0.7221	-0.7836	0.4952	0.8657	1.3267	0.5226	-0.4256
Portugal	PRT	62000041	62004751	1
Portugal	PRT	62000041	62000135	0	-1.5929	-0.0862	0.0226	-0.9692	-0.1667	0.1469	0.075	-0.4607
Portugal	PRT	62000041	62004936	0	-1.0831	-0.0862	-0.3802	0.7592	-0.3175	0.6066	0.5755	-0.1563
Portugal	PRT	62000041	62003691	0	-1.2887	-0.0862	0.0226	0.1563	0.8554	-0.2308	0.8038	0.1216
Portugal	PRT	62000041	62002901	0	-0.6836	1.3697	0.6496	0.9077	1.9472	0.6582	1.2262	0.1216
Portugal	PRT	62000041	62009400	0	1.2277	-0.9232	-1.2374	-0.1861	-1.1665	0.4523	-0.7674	-0.7496
Portugal	PRT	62000041	62009416	0	-1.2206	-1.1002	-0.8892	-0.7208	-1.1104	-1.6678	-0.6852	-1.1252
Portugal	PRT	62000041	62009404	1	-1.8574	0.5836	1.4967	-0.2687	-0.2305	-0.1802	0.3482	-0.655
Portugal	PRT	62000041	62004398	1	-0.2279	-0.3349	-0.173	0.4429	0.1433	0.7676	-0.5832	0.346
Portugal	PRT	62000041	62000934	1	0.386	2.6352	-1.3711	-0.9416	-0.7871	-0.2858	-0.3206	-1.0503
Portugal	PRT	62000041	62001856	1	-0.4363	1.1493	0.4173	-0.1675	0.3022	0.389	-0.8657	-1.2412
Portugal	PRT	62000041	62001180	1	-0.4491
Portugal	PRT	62000041	62003875	0	-1.9103	1.3403	1.9359	-2.6893	0.0669	-0.8849	-0.0551	2.0955
Portugal	PRT	62000041	62001211	0	-0.5276	-0.0862	0.0226	0.7113	0.5344	1.5721	0.5755	0.1216
Portugal	PRT	62000041	62001976	0	-0.6284	1.3403	1.9359	0.1218	-0.2263	-0.1091	2.4277	0.6919
Portugal	PRT	62000041	62001613	0	-1.8866	1.7162	0.0226	0.7098	1.4785	0.4356	0.3482	-0.4607
Portugal	PRT	62000041	62003256	0	0.5872	0.7211	1.9359	-0.6346	0.0319	-0.4214	0.9628	1.3857
Portugal	PRT	62000041	62003174	0	-0.1319	-0.0862	0.0226	0.7325	0.2722	-1.6678	0.5755	-0.4607
Portugal	PRT	62000041	62008689	0	-0.7005	2.6352	1.9359	-1.7857	0.9542	-0.1567	2.4277	1.2147
Portugal	PRT	62000041	62006298	0	-2.9713	0.5404	-0.8873	-0.5543	-0.818	0.0935	0.319	-2.5027
Portugal	PRT	62000042	62003384	0
Portugal	PRT	62000042	62002960	0	-1.385	0.0308	-0.227	0.6652	0.3572	-1.6678	0.5755	-1.0788
Portugal	PRT	62000042	62007808	0
Portugal	PRT	62000042	62001676	0	-0.4992	-0.6357	-0.7381	-2.6893	0.7178	1.3318	-0.5255	0.5759
Portugal	PRT	62000042	62003413	1	-1.7886	1.2587	-0.5836	-1.0152	-0.0073	-0.2793	-0.6852	-0.9299
Portugal	PRT	62000042	62007066	1	-2.4524	-0.0692	0.8116	0.4497	0.3258	0.5667	0.775	0.1216
Portugal	PRT	62000042	62003170	1	-1.9248	-0.9232	-1.1926	0.188	-0.1021	0.1607	-0.6852	-1.1252
Portugal	PRT	62000042	62001006	1	-1.7442	-0.7221	-0.4338	0.0072	-0.4314	0.1849	-0.4771	-1.0101
Portugal	PRT	62000042	62008255	0	1.3294	0.5331	1.1752	0.7993	0.9043	-1.6678	1.5037	0.4994
Portugal	PRT	62000042	62003561	0	-1.4669	-0.2479	0.0226	0.1053	0.3723	0.8309	0.1701	0.1216
Portugal	PRT	62000042	62004339	0	-1.1829	0.6555	1.9359	1.9972	1.5096	-1.6678	2.4277	2.0955
Portugal	PRT	62000042	62005890	0	-1.6466	1.1592	1.4967	0.4038	2.339	0.7279	2.4277	1.515
Portugal	PRT	62000042	62002409	0	-0.3559	0.6478	1.1381	-0.3058	0.4489	0.089	1.802	2.0955
Portugal	PRT	62000042	62008188	0	-0.8645	2.6352	1.9359	1.1733	3.176	1.1203	2.4277	2.0955
Portugal	PRT	62000042	62003101	0	-1.5492	-0.0862	0.0226	0.8067	1.734	0.6993	0.5755	0.1216
Portugal	PRT	62000042	62001259	1	-1.0348			3.6039	4.7756
Portugal	PRT	62000042	62005966	1	-0.1357	0.8046	1.0433	-0.2462	-0.3323	-0.0184	0.5755	0.7099
Portugal	PRT	62000042	62001333	1	-0.5766	-2.9627	0.0226	-0.4446	-0.2464	-0.006	-0.7867	-0.9299
Portugal	PRT	62000042	62003810	1	-1.3278	0.3266	-0.3802	-0.478	0.1025	0.2464	-0.0553	-0.7685
Portugal	PRT	62000042	62003886	0	-1.0579	0.4613	0.9726	0.533	0.3152	3.6292	1.3958	1.1232
Portugal	PRT	62000042	62006058	0	-1.5881	-0.0862	-0.8627	-0.133	0.5104	0.6704	-0.5832	-0.4607
Portugal	PRT	62000042	62000658	0	-1.7264	1.1352	0.4173	0.261	4.8357	1.4358	2.4277	-0.1563
Portugal	PRT	62000043	62005193	0	-1.8033	-1.5214	-1.3322	-2.6893	-0.2933	-1.6678	2.4277	2.0955
Portugal	PRT	62000043	62006360	1	0.7518	-0.0692	0.0226	-0.4964	-1.5974	0.1839	-0.0823	-0.4607
Portugal	PRT	62000043	62003923	0	0.1251	1.1493	1.9359	0.5034	1.0211	0.0272	2.4277	1.2841
Portugal	PRT	62000043	62001443	1	-0.4625	0.0789	0.0226	0.8605	0.5051	0.5456	0.5755	-1.1252
Portugal	PRT	62000043	62001939	0	-0.7412	-0.5874	-0.4728	0.6886	0.1364	0.7304	1.0854	-0.1563
Portugal	PRT	62000043	62004646	1	-1.1019	0.0666	0.0226	0.5552	-0.2036	0.792	0.5858	-0.8198
Portugal	PRT	62000043	62006941	1	0.9636	-0.0862	-0.1587	-0.7421	-0.6941	-0.4795	-0.6852	-0.9299
Portugal	PRT	62000043	62004328	1	-1.2237	-0.0192	-0.227	0.2755	0.3035	0.7058	0.3482	-0.9943
Portugal	PRT	62000043	62002396	1	-0.795	0.6555	-0.4806	-0.7253	-0.378	0.3935	-0.6852	-0.5079
Portugal	PRT	62000043	62004534	1
Portugal	PRT	62000043	62000527	1	0.2898	-0.0862	0.0226	0.3988	0.6258	0.5414	0.5755	-0.5251
Portugal	PRT	62000043	62005078	1	1.4016	1.1493	0.586	-0.6312	0.1218	-0.6274	-0.0823	-0.1563
Portugal	PRT	62000043	62001478	1	1.409	0.3464	0.8348	0.6521	0.5469	-0.0284	0.542	-0.1563
Portugal	PRT	62000043	62000974	1	0.1917	0.6636	0.1386	-1.7984	-0.3451	-0.6085	0.5755	-0.6947
Portugal	PRT	62000043	62000394	1	-1.2498	-0.4203	-0.5836	-0.3919	-0.9185	-0.1379	0.0256	-0.5912
Portugal	PRT	62000043	62009091	1	-2.1629	1.1493	0.8116	-0.3445	-1.1818	0.0953	-1.0571	-0.8198
Portugal	PRT	62000043	62008344	1	-0.0888	0.7763	0.4173	0.0317	-0.6218	-0.6274	0.1701	-1.123
Portugal	PRT	62000043	62005327	1	0.0416	1.3889	1.2899	0.1248	1.2417	0.5942	-0.2463	2.0955
Portugal	PRT	62000043	62003102	1	-1.5696	1.7671	1.1381	0.7113	0.5579	-0.0468	2.0386	0.1216
Portugal	PRT	62000043	62005664	1	-1.1177	-0.59	0.0226	-0.3817	-0.1975	0.5491	0.0256	-0.9299
Portugal	PRT	62000043	62003599	1	-2.2662	-0.8357	-0.7836	-1.0129	-1.3681	-0.5418	-0.1382	-0.959
Portugal	PRT	62000043	62006620	1	-0.6422	1.1493	0.8038	0.4179	0.7301	0.3774	-0.4771	-0.5912
Portugal	PRT	62000043	62006842	1	-0.8801	1.1576	1.9359	0.7608	0.2259	0.7458	1.8085	-0.1865
Portugal	PRT	62000043	62008010	0	-1.6673	1.1493	-0.1744	-0.2853	0.2866	-0.2224	2.4277	0.3899
Portugal	PRT	62000043	62002891	0	1.9345	-0.0862	1.9359	1.2849	1.0704	0.2591	2.0386	2.0955
Portugal	PRT	62000043	62000474	0	0.05	0.7989	0.9726	1.2836	0.4493	0.2575	0.1701	0.4994
Portugal	PRT	62000043	62006522	0	1.1817	-0.2662	0.7162	0.2192	0.3881	0.281	0.1693	0.4994
Portugal	PRT	62000043	62008462	0	-0.8313	0.4012	0.586	0.1435	1.0374	0.8325	0.9628	2.0955
Portugal	PRT	62000043	62009226	0	-1.943	0.3487	0.8348	-0.5819	0.1739	0.1038	0.8038	0.1216
Portugal	PRT	62000043	62005114	0	-0.9537	0.7372	0.0226	1.2836	0.5531	0.2768	0.5755	-0.943
Portugal	PRT	62000043	62005806	0	-0.4128	-0.7815	0.1503	-0.4914	-0.2465	-0.0162	0.5755	-0.8267
Portugal	PRT	62000043	62002758	0	-1.5461	2.6352	1.9359	3.6039	4.8357	3.6292	2.4277	2.0955
Portugal	PRT	62000044	62001978	0	-0.0675	-0.0862	0.0226	0.3671	0.1164	0.5168	0.5755	0.1216
Portugal	PRT	62000044	62007174	1	-0.0482	0.468	0.0226	0.651	0.2021	1.0062	0.5755	-0.5711
Portugal	PRT	62000044	62002432	0	-0.8913	0.468	0.0226	-0.0455	0.8957		2.4277	0.1216
Portugal	PRT	62000044	62009145	0	-0.6549	1.3403	1.9359	-1.7857	0.5733	-0.8768	2.4277	0.7095
Portugal	PRT	62000044	62001075	1	-0.8455	-0.4203	1.2899	0.0615	-0.149	0.3475	-0.1972	-0.5093
Portugal	PRT	62000044	62009505	1	0.5394	-0.1652	0.0226	-0.7283	-1.8781	-0.8437	2.4277	2.067
Portugal	PRT	62000044	62007725	0	0.9765	1.4003	1.9359	-0.2288	1.0921	-1.6678	2.4277	2.0955
Portugal	PRT	62000044	62005304	0	-1.2762	-0.5743	0.0226	0.5209	0.0543	0.2678	1.2568	-0.5093
Portugal	PRT	62000044	62009551	0	0.9327	2.6352	1.9359	-0.3021	0.942	-1.6678	0.6815	2.0955
Portugal	PRT	62000044	62000498	1	0.9772	1.3889	0.4173	-0.0172	-0.0673	-0.1503	-0.3268	1.2147
Portugal	PRT	62000044	62008568	1	0.6545	-0.5743	0.0226	-0.2451	0.5464	0.0638	-0.4948	-1.3027
Portugal	PRT	62000044	62007907	1	0.5175	-0.0862	0.586	-0.1344	0.513	0.227	-0.0553	-0.1314
Portugal	PRT	62000044	62004607	1	-0.5828	-0.4203	-0.5034	-2.6893	-1.3207	-0.5842	-0.6852	-1.1252
Portugal	PRT	62000044	62002073	1	-0.0415		0.5021		-0.2014	0.2489	0.5755	0.1216
Portugal	PRT	62000044	62002406	1	-0.6678	-0.0088	0.0226	-0.737	-0.6059	-1.6678	-0.7867	-1.4344
Portugal	PRT	62000044	62001617	1	-0.9834	-0.0862	0.0226	0.6121	0.7008	-0.219	0.5755	0.1216
Portugal	PRT	62000044	62000062	1	0.2412	0.0666	0.1386	0.0963	-0.0079	-0.3239	-0.0987	-1.2874
Portugal	PRT	62000044	62004929	1
Portugal	PRT	62000044	62002204	1	-0.5952	0.3984	-0.3802	-0.7197	-1.0594	-0.3551	0.1701	-0.5305
Portugal	PRT	62000044	62000577	1	1.4777	1.7671	0.8348	-0.1613	-0.1769	-0.0356	1.4841	1.0177
Portugal	PRT	62000044	62007657	0	0.1879	-0.2479	0.0226	1.3321	2.1837	1.5721	0.5755	-0.5305
Portugal	PRT	62000044	62007852	0	1.1393			0.3874		-4.00E-04
Portugal	PRT	62000044	62008242	0	0.6814	2.6352	1.9359	2.5574	1.5254	1.7483	1.1171	0.7864
Portugal	PRT	62000044	62000166	0	0.6437	-0.9734	0.0226	0.1053	-0.5248	-1.6678	-2.1355	-2.5027
Portugal	PRT	62000044	62009151	0	-0.7899	0.0789	-0.0094	-0.9566	-1.0443	0.0642	-0.1727	-0.222
Portugal	PRT	62000044	62005277	0	-0.5511	-0.0862	0.0226	1.046	0.2133	0.4394	0.5755	0.1216
Portugal	PRT	62000044	62000537	0	0.9387	-0.1074	1.9359	0.5746	1.4164	0.5419	0.8038	0.7099
Portugal	PRT	62000044	62005713	0	1.3622
Portugal	PRT	62000044	62002053	0	-0.1289	0.9637	-0.1587	-1.0608	0.7538	-0.7368	0.1096	-0.3902
Portugal	PRT	62000044	62001621	1	-0.3283	-0.5743	0.0226	-0.2332	0.2394	0.3573	-0.5974	-0.6959
Portugal	PRT	62000044	62005329	0	-1.4461	-0.0862	0.0226	0.7113	-0.4239	1.0062	0.5755	-0.5912
Portugal	PRT	62000045	62008600	0	-0.3814	-0.5847	0.0226	0.7113	-0.1149	1.0062	-0.4288	-0.7507
Portugal	PRT	62000046	62002612	1	-2.1276	1.3697	-0.6654	0.9816	-0.2254	-1.6678	0.3482	-2.5027
Portugal	PRT	62000046	62003159	1	0.6205	1.127	1.9359	-0.3768	-0.5476	0.4465	0.0795	1.3857
Portugal	PRT	62000046	62004072	1	0.4876	0.2032	-0.6587	0.0465	-0.294	-0.0055	0.0256	-0.9299
Portugal	PRT	62000046	62006227	1	0.6731	0.2718	-0.9285	-0.0621	-0.6337	-0.1651	-0.6852	-0.946
Portugal	PRT	62000046	62006352	1	1.2215	1.4954	1.9359	1.2836	0.2974	-0.5842	2.4277	0.4926
Portugal	PRT	62000046	62004778	1	1.383	0.9349	1.9359	3.6039	0.7246	0.2595	1.0267	2.0955
Portugal	PRT	62000046	62006292	1	-2.0703	-0.0862	-0.9607	0.1825	0.2524	0.2452	-1.0084	-1.7277
Portugal	PRT	62000046	62004812	1	-0.2215	0.2032	-0.7902	-0.1668	-0.9517	-0.5418	0.1701	0.1216
Portugal	PRT	62000046	62002294	1	-1.6127	-0.5743	-0.8627	-0.402	-0.4559	-0.801	-0.4948	-0.959
Portugal	PRT	62000046	62003452	1	-0.5411	0.4012	0.6907	0.6633	-0.6344	0.0305	0.2344	-1.0913
Portugal	PRT	62000046	62000776	1	-1.9085	-0.0862	-0.8627	-0.3365	0.041	0.6243	-0.216	-1.1252
Portugal	PRT	62000046	62004392	0	-1.4099	0.8655	1.0433	0.2013	0.7126	0.5884	0.3829	-0.1563
Portugal	PRT	62000046	62001421	0	1.9759	2.6352	1.9359	0.7113	-0.9291		2.4277	2.0955
Portugal	PRT	62000046	62004377	0	-0.9052
Portugal	PRT	62000046	62007084	0	-1.5028	0.0502	0.0226	0.5609	-0.0426	0.8496	0.5755	-0.2503
Portugal	PRT	62000046	62003769	0	-1.3311	-0.0862	0.0226	-1.7857	-0.6075	-0.8768	-0.3912	-0.959
Portugal	PRT	62000046	62005326	0	0.9598	-2.9627	0.0226	0.6979	4.8357	-1.6678	2.4277	-2.5027
Portugal	PRT	62000046	62008164	1	0.2716	1.127	0.8348	-1.3089	-0.0389	-0.1968	0.0221	0.7627
Portugal	PRT	62000046	62009155	0	0.2743	-0.6323	0.4036	0.094	0.389	-1.6678	-1.1229	2.0955
Portugal	PRT	62000046	62008102	0	-0.4963	0.6724	-0.0154	0.4091	0.7647	1.2872	1.802	0.3588
Portugal	PRT	62000046	62006213	0	-1.3019	-0.5717	0.0226	0.9326	0.6178	1.0062	0.5755	-0.2503
Portugal	PRT	62000046	62001656	0	-0.8741	-0.4998	0.0226	0.833	-0.3092	0.7042	0.5755	0.8567
Portugal	PRT	62000047	62003237	1	-0.5619	0.6555	0.7162	0.3134	-0.7857	-0.0745	0.5755	-1.0633
Portugal	PRT	62000047	62005804	1	-1.313	0.4658	1.9359	0.8482	0.1135	-0.4708	-0.0277	0.4994
Portugal	PRT	62000047	62005677	1	-2.4293	0.4012	-0.5836	0.6984	0.7797	0.6706	0.5755	-0.7108
Portugal	PRT	62000047	62005539	1	-1.2023	-0.0862	0.0226		-0.0408	1.0062	0.5755
Portugal	PRT	62000047	62002170	0	-1.1558	0.6539	0.7739	0.9623	0.7776	0.4528	1.2798	-1.2087
Portugal	PRT	62000047	62006362	0	0.1007	1.7671	0.8348	-1.3136	1.2749	0.2007	1.8077	0.5553
Portugal	PRT	62000047	62002757	1	-1.8316	2.6352	1.1657	-0.0178	0.0045	0.1478	2.4277	0.388
Portugal	PRT	62000047	62008789	1	1.1495	-0.2479	0.0226	1.2379	0.4957	1.0435	0.5755	-0.5093
Portugal	PRT	62000047	62001162	1	-0.9628	0.5976	0.8348	0.0073	-0.2238	0.3649	0.1524	-0.6373
Portugal	PRT	62000047	62005679	1	-0.8421	0.9275	1.9359	0.3933	0.4851	0.5092	0.3473	-0.5029
Portugal	PRT	62000047	62007515	1	-0.5158	-0.9245	1.1752	1.5126	0.7884	0.3539	2.4277	-0.4607
Portugal	PRT	62000047	62003008	1	-0.5493	0.3289	0.0226	0.0928	-0.4601	0.4641	0.3482	0.1216
Portugal	PRT	62000047	62009002	1	-2.4127	0.3464	-0.5034	-1.1044	-0.3895	-0.1147	-0.2821	-0.5912
Portugal	PRT	62000047	62005661	1	-1.8681	1.1493	0.0226	0.1843	-0.123	0.3711	0.5755	-0.1563
Portugal	PRT	62000047	62001134	1	-0.7157	1.1493	0.4173	-0.2243	-0.3039	-0.3936	0.1701	0.1216
Portugal	PRT	62000047	62008419	1	-1.2382	0.6555	0.7162	0.2019	0.777	-0.801	-0.0817	0.2224
Portugal	PRT	62000047	62008373	1	-0.8331	-0.269	-0.5544	-0.7354	-0.7328	-0.4795	-0.532	-1.3358
Portugal	PRT	62000047	62003735	1	0.5971	-0.013	1.4967	0.231	-0.6628	0.1138	0.1701	-0.1563
Portugal	PRT	62000047	62009233	1	0.9073	0.5836	0.4173	-0.5321	0.4654	0.3528	0.1701	-0.5265
Portugal	PRT	62000047	62000272	0	-1.9484	-0.2662	0.0226	-1.0068	-0.6832	-0.2198	-0.2668	-0.2503
Portugal	PRT	62000047	62002080	0	-0.1187	1.031	0.7739	1.6343	0.9556	1.2576	0.8098	0.6361
Portugal	PRT	62000047	62005739	0	-0.8785	0.3378	0.0226	0.3449	0.2585	0.3155	0.0256	0.1216
Portugal	PRT	62000047	62006911	0	-1.4936	-0.0862	0.0226	1.2836	0.4785	1.5721	0.5755	0.1216
Portugal	PRT	62000047	62008888	0	-1.5287	-0.5743	-0.5034	-0.4496	-0.3343	-0.7433	-0.454	-0.6774
Portugal	PRT	62000047	62005565	0	-2.6911	0.8089	1.9359	-1.6841	-0.3564	-0.801	-0.0379	0.1216
Portugal	PRT	62000047	62008931	0	-0.958	0.1892	1.9359	0.2382	0.4384	0.4811	0.8038	0.1216
Portugal	PRT	62000047	62006216	0	-2.0629	-0.4314	0.6407	0.3063	-0.1797	0.0685	0.5755	0.8567
Portugal	PRT	62000047	62008149	0	-2.1215	-0.2662	0.8038	-0.1507	-0.0052	0.1342	-0.216	0.1216
Portugal	PRT	62000047	62005065	0	0.8298	0.8828	1.036	0.2468	0.9532	0.0402	0.9911	1.4234
Portugal	PRT	62000047	62008137	0	-1.632	0.1852	-0.5034	-0.6533	0.2089	-0.127	0.582	-0.419
Portugal	PRT	62000047	62005230	0	-1.7553	2.6352	1.1752	-0.5319	1.142	0.2243	0.5755	-0.2503
Portugal	PRT	62000047	62008973	0	0.9468	0.1357	-0.9285	-0.4613	-0.9268	0.3689	0.4002	-0.2819
Portugal	PRT	62000047	62006532	0	-1.6704	0.5923	1.9359	3.6039	1.4444	1.2961	2.4277	-0.1563
Portugal	PRT	62000047	62005013	1	-1.7721		0.0226		-0.0408	3.6292	0.5755	0.1216
Portugal	PRT	62000048	62008975	1	-0.9521	-0.2111	-0.4383	-0.2681	-0.2239	0.4535	0.3482	-0.5475
Portugal	PRT	62000048	62005807	1	0.3458		0.0226	-2.6893	-2.4829	-1.6678	0.5755	0.1216
Portugal	PRT	62000048	62009175	1	-1.0632	0.9275	1.9359	1.0447	0.9825	0.9865	1.2612	1.1232
Portugal	PRT	62000048	62001724	1	0.9549	-0.4314	0.0226	-0.8328	-0.1338	-1.6678	-0.6852	-0.1563
Portugal	PRT	62000048	62006126	1	-0.7279	0.2718	-0.3802	-0.1641	-0.3981	-0.9292	0.5755	-0.4607
Portugal	PRT	62000048	62008470	1	-0.5707	-0.5743	-1.0611	-0.4193	-0.4714	-0.5956	-0.3733	-1.1252
Portugal	PRT	62000048	62004543	1	-0.4367	-0.0862	-0.4728	-0.5911	-0.5982	-0.1285	0.3482	-0.9299
Portugal	PRT	62000048	62002175	1	1.4076	-0.5699	0.586	0.3349	-0.1013	0.1055	0.075	1.1508
Portugal	PRT	62000048	62002255	1	1.172	0.8655	0.8348	0.1714	0.6655	-0.1117	0.9628	0.9642
Portugal	PRT	62000048	62006516	1	0.3248	1.3889	0.586	0.5587	0.9574	0.2153	0.5755	0.1216
Portugal	PRT	62000048	62007854	1	1.1671	0.8046	0.0226	-0.3186	0.1098	-0.3932	-0.6852	-0.7496
Portugal	PRT	62000048	62003240	1	0.8518	0.8089	-0.1587	-0.9065	-0.4643	-1.6678	-0.2821	-0.7496
Portugal	PRT	62000048	62000294	1	-1.0989	-0.4314	1.4967	-0.4548	-0.6722	-0.1627	0.3482	0.5776
Portugal	PRT	62000048	62002035	1	-1.3254	-0.0862	-0.3802	-0.6868	-0.301	-0.424	0.3482	0.1907
Portugal	PRT	62000048	62003312	1	-1.3828	1.1493	0.3634	0.7073	1.2949	0.3438	0.5755	-0.9943
Portugal	PRT	62000048	62001720	0	-0.1886	-0.2479	0.0226	0.9406	0.0843	0.414	1.2262	0.8375
Portugal	PRT	62000048	62007836	0	-1.1193	-0.089	-0.3048	0.2198	-0.5758	-0.2781	-0.3912	-1.113
Portugal	PRT	62000048	62002710	0	1.3344	-0.4203	-0.7902	0.0511	-0.0748	-0.143	-0.3733	-0.806
Portugal	PRT	62000048	62001111	0	-1.6069	-0.0692	0.0226	0.3227	-0.2663	-0.1817	0.1648	0.1216
Portugal	PRT	62000048	62002589	0	-0.3352	-0.6767	0.048	-0.8967	-0.9867	-0.4932	-0.2888	2.0955
Portugal	PRT	62000048	62007700	0	-1.0855	0.0789	0.586	-0.3793	0.2322	0.4023	0.8038	-0.2503
Portugal	PRT	62000048	62008291	0	1.414	1.031	1.9359	0.0368	-0.0816	0.2344	-0.1727	2.0955
Portugal	PRT	62000048	62005074	1	0.1832	-0.2337	1.9359	1.2164	-0.122	0.6257	1.6922	2.0955
Portugal	PRT	62000048	62004933	1	-0.4966	-0.0862	0.0226	0.0672	0.5276	1.1788	0.5755	-0.5957
Portugal	PRT	62000048	62004579	1	-1.7089	0.1371	-0.7902	-0.9392	-0.3081	0.0792	-0.6852	-0.7496
Portugal	PRT	62000048	62005704	1	0.7182	0.96	0.4173	-0.152	0.3444	-0.1117	-0.3733	0.1216
Portugal	PRT	62000048	62008851	1	-1.5905	0.4546	0.586	-1.012	0.2051	-0.8768	0.3482	-0.4607
Portugal	PRT	62000048	62008992	0	-0.8456	2.6352	1.9359	0.6047	2.0116	1.2727	2.4277	2.0955
Portugal	PRT	62000048	62000600	0	0.6964	-0.4203	0.0226	-1.5213	-0.3751	-0.7433	-0.0553	-0.1563
Portugal	PRT	62000048	62001559	0	-1.1245	-0.0862	0.0226	0.7456	-0.2643	0.8364	0.5755	-0.2658
Portugal	PRT	62000048	62000937	0	-0.9046	-0.0862	0.0226	-0.2541	0.1355	0.9524	0.5755	0.1216
Portugal	PRT	62000048	62005097	0	-1.2361	-0.2662	-0.7638	0.0055	-0.6234	0.2533	0.3482	0.1216
Portugal	PRT	62000048	62003020	0	-1.1747	1.3889	1.9359	0.5693	1.1643	1.0042	2.4277	0.5256
Portugal	PRT	62000048	62007664	0	1.3772	-0.1743	-0.5373	0.7102	0.2436	0.3754	0.5755	0.1216
Portugal	PRT	62000049	62008278	1	-1.5149	1.1493	1.1657	0.7113	0.2266	0.6466	0.9628	0.1216
Portugal	PRT	62000049	62001258	0	-2.6759	-0.0862	0.0226	-1.3001	-0.5816	-1.5939	0.5755	0.1216
Portugal	PRT	62000049	62001498	0	-2.3757	2.6352	0.0226	1.1345	0.8847	1.2144	1.2262	0.1216
Portugal	PRT	62000049	62006778	0	-1.0814	2.6352	1.9359	3.6039	1.6712	3.6292	2.4277	2.0955
Portugal	PRT	62000049	62004157	1	-2.578	-0.0192	-0.5836	0.8841	-0.0054	1.1487	0.0154	-0.8813
Portugal	PRT	62000049	62007052	1	-1.6659	-0.0862	-0.0094	0.7113	-0.0408	0.4394	0.5755	0.1216
Portugal	PRT	62000049	62003830	1	-1.2521	-1.0121	-0.3431	0.969	-0.2082	1.1076	0.3379	-1.113
Portugal	PRT	62000049	62002306	1	-1.7937	-0.0862	0.0226			1.0062	0.5755	0.1216
Portugal	PRT	62000049	62001092	1	-0.5723	-0.4881	0.3461	-2.6893	-2.9562	-0.9292	-0.6852	0.1216
Portugal	PRT	62000049	62008279	0	-0.0509	1.3939	1.9359	-2.0365	1.5847	-0.006	2.4277	0.1216
Portugal	PRT	62000049	62002461	0	-1.1062	-0.0862	0.0226	1.2836	0.9941	-1.6678	0.5755	0.1216
Portugal	PRT	62000049	62005964	1	-1.4075	0.3924	-0.6315	-0.4515	-0.2887	-0.1147	-1.5588	-0.2201
Portugal	PRT	62000049	62000176	1	-2.1272	-0.8305	0.0226	0.1053	-0.0286	0.4386	0.5755	-0.4377
Portugal	PRT	62000049	62006396	1	-2.0822	2.6352	1.9359	1.2836	0.8779	1.5721	2.4277	2.0955
Portugal	PRT	62000049	62003802	1	-0.7332	-0.9216	-0.0607	0.893	0.3428	1.2038	0.8038	0.1216
Portugal	PRT	62000049	62003817	1	-2.0128	2.6352	0.0226	0.5207	0.3717	0.7114	0.5755	-0.9943
Portugal	PRT	62000049	62000906	1	-0.9256	2.6352	1.9359	1.9287	0.7302	1.9463	2.4277	2.0955
Portugal	PRT	62000049	62008574	1	-0.0287	1.3697	0.8038	0.8356	0.534	-0.3205	0.5755	0.4777
Portugal	PRT	62000049	62005205	0	-2.1207	2.6352	1.1381	-1.0091	-0.4112	0.3456	2.4277	0.7566
Portugal	PRT	62000049	62002273	0	-2.0841	-0.4174	0.3461	1.1947	0.5149	1.6796	0.5755	-0.1563
Portugal	PRT	62000049	62005582	0	-0.6727	-0.0862	0.9726	0.3867	-0.6837	1.0245	1.3428	0.1216
Portugal	PRT	62000049	62002185	0	-1.7148	-0.0862	0.0226	0.7113	0	0.9285	0.5755	0.1216
Portugal	PRT	62000049	62009021	0	-1.5444	-0.0862	0.0226	1.2836	-0.5459	1.0062	0.5755	0.1216
Portugal	PRT	62000049	62002006	0	-2.1501	-0.0862	0.0226	-0.4255	0.5009	1.1257	-0.1727	0.4777
Portugal	PRT	62000049	62004737	0	-1.7429	-0.0862	0.0226	0.1053	0.9221	1.5721	0.5755	0.1216
Portugal	PRT	62000049	62001247	0	-2.0711	0.8089	1.9359	-0.4959	0.9675	0.0108	0.5755	2.0955
Portugal	PRT	62000049	62000939	1	-0.5783	-0.0862	0.0226	1.2836	-0.9291	-1.5939	0.5755	0.1216
Portugal	PRT	62000049	62005124	1	-1.4617	-0.0862	0.0226	0.1053	-0.1022	0.931	0.5755	0.1216
Portugal	PRT	62000049	62009295	0	0.1423	-0.0862	0.8038	1.0105	-0.1129	1.0733	0.8038	0.4504
Portugal	PRT	62000050	62004183	1	-1.1815	0.4012	0.0226	0.1018	-0.3851	0.0064	-0.6852	0.1216
Portugal	PRT	62000050	62008013	1	-1.9917	2.6352	1.9359	-1.4428	0.5076	-0.1292	-0.6997	0.9883
Portugal	PRT	62000050	62001177	1	-0.4201	-0.0115	0.586	-0.0645	-0.2247	0.3606	-0.3727	0.1216
Portugal	PRT	62000050	62008933	1	-1.8829	0.0634	0.0226	0.8654	-1.184	-0.8849	0.5755	0.1216
Portugal	PRT	62000050	62004343	0	-1.587	0.64	1.9359	0.5887	1.2339	0.931	1.802	1.4234
Portugal	PRT	62000050	62005315	0	0.5098	0.802	1.9359	-0.2685	-0.4567	-0.526	0.8038	0.4385
Portugal	PRT	62000050	62007321	0	0.3669	1.1493	0.4173	0.0344	0.5798	0.2109	0.8038	0.1959
Portugal	PRT	62000050	62007612	0	-1.2763	0.2032	0.6907	-0.3238	-0.4177	0.0117	0.8038	0.833
Portugal	PRT	62000050	62008834	1	1.3061	0.5836	1.9359	-0.3051	0.0917	-0.5676	-0.1641	0.9642
Portugal	PRT	62000050	62007522	1	0.6187	1.7162	1.1381	0.4677	0.1604	0.4684	0.9677	-0.2995
Portugal	PRT	62000050	62007242	1	-0.95
Portugal	PRT	62000050	62003893	1	-1.5689	-0.2479	0.0226	0.7086	0.1004	0.5309	0.3482	0.1216
Portugal	PRT	62000050	62000586	1	0.4058	0.5836	-0.6315	0.284	-0.0279	-0.0745	-0.2821	-0.9299
Portugal	PRT	62000050	62001375	1	1.158	-0.2662	-0.9607	0.1667	-0.5389	0.053	-0.2821	-1.1405
Portugal	PRT	62000050	62006099	1	-0.5255	0.96	-0.6315	-0.4159	-0.0441	-0.0129	-0.1026	-0.5079
Portugal	PRT	62000050	62007618	1	0.6699	-0.0862	0.0226	0.7113	-0.0408	0.2493	0.5755	0.1216
Portugal	PRT	62000050	62004133	1	1.3785	-0.6434	0.4562	-0.7192	-0.9046	-0.3149	-2.1355	0.1216
Portugal	PRT	62000050	62009479	1	-1.4271	-0.0862	0.0226	0.7113	0.6887	1.0245	0.5755	0.1216
Portugal	PRT	62000050	62005390	0	0.0351	0.528	1.036	-0.2049	-0.4783	-0.443	0.5826	-0.1563
Portugal	PRT	62000050	62006141	0	0.0917	-1.2802	-0.4806	1.2741	0.6604	1.6994	-0.176	-0.2726
Portugal	PRT	62000050	62001397	0	0.4764	0.3239	1.1381	-0.1232	0.3744	-0.0336	0.5755	0.388
Portugal	PRT	62000050	62000415	0	1.4574	-0.2479	1.9359	0.0643	0.2337	0.3541	0.3415	2.0955
Portugal	PRT	62000050	62006084	0	-0.3569	0.0666	-1.1075	-0.1975	-0.5211	-0.801	-0.3876	-0.8802
Portugal	PRT	62000050	62004628	0	-1.5219	-0.0862	0.0226	0.4775	0.6447	0.6654	0.5755	-0.2503
Portugal	PRT	62000050	62003718	0	0.3449	2.6352
Portugal	PRT	62000050	62002335	0	1.1631	1.1493	0.4173	-0.1671	-0.531	0.2153	0.1693	-0.4607
Portugal	PRT	62000050	62001503	0	1.3445	0.0502	0.0226	0.3728	0.338	0.4971	0.1693	-0.2503
Portugal	PRT	62000050	62008366	0	-0.5461	-0.0862	0.0226	1.0059	0.1154	1.0062	0.5755	0.1216
Portugal	PRT	62000050	62006370	0	1.102	1.7671	1.9359	-0.5571	1.3245	-1.6678	0.2587	0.3843
Portugal	PRT	62000050	62006318	0	-0.2527	-0.4203	0.4173	-0.0815	0.5286	-0.3205	0.1693	-0.1563
Portugal	PRT	62000050	62005605	0	0.2682	0.6724	1.9359	0.8015	0.8453	1.0062	1.4995	0.5553
Portugal	PRT	62000051	62000851	1	-1.2869	0.5946	-0.5907	-2.6893	-0.179	-1.5744	-2.1355	-0.3345
Portugal	PRT	62000051	62001012	1	-0.1944	1.0508	0.4173	-0.7421	0.3891	0.309	-0.0857	-0.3657
Portugal	PRT	62000051	62002069	1	0.3458	-0.1827	-0.7638	-0.5133	-0.4704	-0.568	-0.6852	-0.7496
Portugal	PRT	62000051	62002129	1	1.3025	0.6321	1.9359	0.1088	0.6534	0.2727	-0.4948	-0.3086
Portugal	PRT	62000051	62008994	1	-0.4599	-0.0862	0.0226	0.1053	0.8779	1.0062	0.5755	0.1216
Portugal	PRT	62000051	62008362	1	-1.4989	2.6352	1.9359	1.1971	0.789	1.0062	2.4277	-1.1252
Portugal	PRT	62000051	62008769	1	-0.0025	0.4012	0.4173	0.0496	-0.9299	-1.0529	0.1701	-0.4607
Portugal	PRT	62000051	62003128	1	0.7723	-0.4203	0.3461	-0.1419	-0.4423	-1.6678	0.5755	-1.5679
Portugal	PRT	62000051	62006563	1	1.1318	-1.1734	-1.0746	-0.2577	-0.8172	-0.1281	-0.6625	-1.4991
Portugal	PRT	62000051	62001035	1	-0.8457	0.5836	0.0226	-2.0365	-0.4859	-0.5309	0.2287	-1.0798
Portugal	PRT	62000051	62002076	1	-0.7118	-0.2479	-0.691	0.2817	-0.705	-0.4318	-0.6852	-1.0788
Portugal	PRT	62000051	62007387	1
Portugal	PRT	62000051	62001955	0	-0.7752	2.6352	1.9359	-0.1585	1.0945	0.088	2.4277	2.0955
Portugal	PRT	62000051	62009470	0	-0.3138	2.6352	1.9359	-2.6893	-0.4597	-1.6678	-2.1355	-2.5027
Portugal	PRT	62000051	62005006	0	-0.1577	0.3289		-0.7919	0.3656	-0.4753	-0.1026	-1.1733
Portugal	PRT	62000051	62001401	0	-1.0537	-0.4203	-0.6843	-1.1509	-0.3681	-0.1503	0.075	-0.7496
Portugal	PRT	62000051	62006654	0
Portugal	PRT	62000051	62006426	0	-0.6871	-0.2366	-0.3827	-2.6893	-0.7776	-0.0506	1.2612	-0.6838
Portugal	PRT	62000051	62004333	0	0.0064	0.2032	0.6496	0.0828	0.2559	0.5751	-0.7026	-1.0507
Portugal	PRT	62000051	62003292	0	-1.268	2.6352	1.9359	3.6039	4.8357	3.6292	2.4277	2.0955
Portugal	PRT	62000051	62003641	0	0.7762	0.2086	0.0226	0.7113	0.7468	1.5721	0.1922	0.7864
Portugal	PRT	62000051	62009052	0	0.9259	-0.0862	0.0226	0.4745	0.8447	0.6405	0.5755	0.1216
Portugal	PRT	62000051	62005242	0	-0.2845	-0.8264	0.0226	0.4926	0.1429	-4.00E-04	-0.6852	-0.959
Portugal	PRT	62000051	62000304	0	0.2983	-0.0692	0.0226	-0.7268	-0.0345	-0.8768	-0.6852	-0.4607
Portugal	PRT	62000051	62008578	0	-0.6076	2.6352	1.9359	1.7657	1.3667	0.2971	0.5755	-0.2503
Portugal	PRT	62000051	62001171	0	1.1291	0.1943	0.6496	0.9427	0.3193	1.1857	0.9863	0.7627
Portugal	PRT	62000051	62000423	0	-0.4949	-0.2662	0.0226	0.9016	0.2026	0.8697	-0.0857	-0.657
Portugal	PRT	62000051	62005022	0	-0.5013	-0.0862	1.9359	1.2836	0.2868	1.5238	0.5755	0.1216
Portugal	PRT	62000051	62009572	0	0.2026	0.67	0.1453	-0.7735	0.2996	0.0064	0.9677	0.557
Portugal	PRT	62000051	62002775	0	-0.5045	1.1352	1.0108	0.8927	0.6783	0.2543	0.3482	0.1216
Portugal	PRT	62000052	62005635	1	-0.9528
Portugal	PRT	62000052	62006342	1	-1.3721				-3.7095		0.5755	-1.1252
Portugal	PRT	62000052	62001102	0	-1.5862
Portugal	PRT	62000052	62002229	0	-1.2355	-0.2662	0.0226	-0.2379	-0.7488	-1.6678	-0.6852	0.1216
Portugal	PRT	62000052	62002922	1	-1.5675
Portugal	PRT	62000052	62000481	1				0.3933	-0.4552	0.626
Portugal	PRT	62000052	62008984	1	-0.9202	-1.0619	0.0226	0.1053	0.0947	0.414	0.9628	0.1216
Portugal	PRT	62000052	62004530	1	-1.7239	0.4121	-0.1744	-0.517	0.0973	-0.0378	-0.4948	-0.9299
Portugal	PRT	62000052	62004952	0	0.5136	2.6352	1.9359	-2.6893	1.4993	-0.3199	2.4277	2.0955
Portugal	PRT	62000052	62002452	0
Portugal	PRT	62000052	62008171	1	-1.8035	-0.5717	0.0226		-0.6644	-0.2492	-0.2668	-1.1252
Portugal	PRT	62000052	62003744	1	0.5496	-1.1159	0.0226	0.6631	0.3987	-1.6678	0.542	-0.3297
Portugal	PRT	62000052	62002498	1	-1.4467	0.2032	0.0226	0.4268	0.1699	-0.1444	0.5755	-0.5475
Portugal	PRT	62000052	62008248	1	-1.7804	-0.2662	-0.0154	0.3031	0.0801	-0.1542	0.5755	-0.2503
Portugal	PRT	62000052	62006925	1	-1.3616	-0.4314	-0.9607	-0.6561	-0.0647	-0.8849	-0.6852	-1.1252
Portugal	PRT	62000052	62000026	1	-0.6715	0.4121	-0.3048	0.0445	-0.2737	0.1378	-0.2821	-0.9299
Portugal	PRT	62000052	62002688	1	-1.4509	2.6352	1.9359	3.6039	4.8357	3.6292	1.0594	0.2286
Portugal	PRT	62000052	62007311	1	-2.4723	2.6352	1.9359	0.1053	0.2496	-1.6678	-2.1355	2.0955
Portugal	PRT	62000052	62003229	1	-1.581
Portugal	PRT	62000052	62008116	1	-1.8352
Portugal	PRT	62000052	62002504	0	-2.8122		-0.7638	0.0302	-0.786	0.6227	0.5755	-1.1252
Portugal	PRT	62000052	62007222	0	-1.6552	-2.9627	-0.4489	3.6039	-0.3704	-0.9292	1.2607	2.0955
Portugal	PRT	62000052	62004726	0	-2.2647	-0.1652	0.0226	1.2836	-0.0408	0.1173	0.5755	0.1216
Portugal	PRT	62000052	62009520	0	-0.5028	-0.0862	0.0226	0.7113	-0.0408	1.0062	0.5755	0.1216
Portugal	PRT	62000052	62005951	0	-2.2943
Portugal	PRT	62000052	62005528	1	-1.0275	-0.0862	0.0226	-1.122	-0.3404	-0.1372	0.5755	-0.6073
Portugal	PRT	62000052	62001021	1	-0.3398	0.7308		-0.0315	0.3443	-1.6678
Portugal	PRT	62000052	62008977	1	-0.4408	-1.0162	-0.9413	0.3061	-0.2568	-0.1845	-1.0722	-1.1252
Portugal	PRT	62000052	62001068	1	0.1822	-0.0862	0.0226	1.2836	-0.2407	1.0062	0.5755	0.1216
Portugal	PRT	62000052	62005438	1	-0.5154
Portugal	PRT	62000052	62007724	1	0.6434	-0.891	0.0226	-1.0608	-0.6905	-1.0529	-0.6852	-0.4607
Portugal	PRT	62000052	62006246	1	-0.4862	-0.0862	0.0226	0.5221	0.1857	0.6689	0.5755	0.1216
Portugal	PRT	62000052	62009273	1	1.2855	-0.0862	-0.5034	0.1858	-0.42	-1.6678	0.5755	-0.5912
Portugal	PRT	62000052	62005612	1	0.2879	0.9838
Portugal	PRT	62000052	62008991	1	-1.1066	0.9454	0.1386	0.6783	0.5104	-0.0858	-0.1566	-0.1563
Portugal	PRT	62000052	62002300	1	-0.2498	0.5151	-0.227	-0.2211	0.0706	-0.801	0.1701	-0.9299
Portugal	PRT	62000052	62008588	1	-0.4105	0.9484		0.497	0.1301	-1.6678
Portugal	PRT	62000052	62008060	0	0.09	-0.59	-1.0611	-0.3199	-0.5782	-1.6678	-1.2835	-1.4694
Portugal	PRT	62000052	62002031	1	-0.1829	-0.0862	0.0226	0.7113	0.091	0.5383	0.5755	-1.1252
Portugal	PRT	62000052	62007633	1	0.7537	0.8089	0.0226	0.1452	0.0978	0.5421	-0.5832	-0.9299
Portugal	PRT	62000052	62003936	1	0.0316						0.5755
Portugal	PRT	62000052	62004752	1	0.7047	-0.0862	0.0226	-1.1401	0.4078	-1.6678	-2.1355	-0.9299
Portugal	PRT	62000052	62000964	1	-2.7053	1.4003	1.0955	-0.0814	0.0619	-0.1059	1.8085	0.1216
Portugal	PRT	62000052	62007053	1	0.9803	-0.2662	1.9359	0.0591	0.5687	-1.6678	0.3482	-0.6959
Portugal	PRT	62000052	62006401	1	-1.5669	-0.5673	0.0226	-0.8364	-0.645	-1.6678	0.5755	-1.6557
Portugal	PRT	62000052	62005291	1	-0.3938
Portugal	PRT	62000052	62005927	1	1.2237	-0.0862	-0.7638	-0.5503	-0.6264	-1.5939	-2.1355	-1.236
Portugal	PRT	62000052	62001268	1	0.2104	0.9535	1.036	0.3226	0.2719	0.1486	0.3939	0.8567
Portugal	PRT	62000052	62007316	1	0.0547			-0.5215	-0.3653
Portugal	PRT	62000052	62007186	1	-2.3238	-0.59	1.1381	0.1849	-0.59	-0.2785	-0.3876	-0.8028
Portugal	PRT	62000052	62003759	1	-1.947	0.788	-0.3048	-0.3139	-0.0269	-0.7433	0.0221	0.0484
Portugal	PRT	62000052	62006623	1	0.5744	-0.59	-0.6116	0.5273	-0.3647	-0.0745	-0.8627	-1.1252
Portugal	PRT	62000052	62004221	1	1.3093	-0.0623			1.9155
Portugal	PRT	62000052	62002885	1	-2.4918
Portugal	PRT	62000052	62000714	0	-1.4866
Portugal	PRT	62000052	62009115	0	-1.195
Portugal	PRT	62000052	62001667	0	-1.1936
Portugal	PRT	62000052	62004870	0	0.6696	0.1915	0.512	-1.3723	0.6795	-1.6678	2.4277	0.4777
Portugal	PRT	62000052	62004691	0	0.6825				0.0474
Portugal	PRT	62000052	62003868	0	0.806
Portugal	PRT	62000052	62008095	0	-0.1412	1.1493	0.0226	-2.6893	0.6082	1.4138	2.4277	0.4994
Portugal	PRT	62000052	62001292	0	-1.1205
Portugal	PRT	62000052	62007214	0	-0.7422	-0.2479	0.0226	0.7113	-0.3506	-1.6678	0.5755	0.1216
Portugal	PRT	62000052	62001468	0	-0.3862	2.6352	1.4187		-0.6702	2.3707	1.3656	0.7864
Portugal	PRT	62000052	62003206	0	0.9904			-0.488	0.6115	-0.9484
Portugal	PRT	62000052	62004910	0	0.6346				0.1422
Portugal	PRT	62000052	62008459	0	0.7539
Portugal	PRT	62000052	62000197	0	1.2088
Portugal	PRT	62000052	62000880	0	1.1711			0.019	0.1634
Portugal	PRT	62000052	62002054	1	-1.1662
Portugal	PRT	62000052	62008182	0	-0.306	0.2185	0.8038	-0.3722	0.0212	-0.0545	-0.0585	0.6905
Portugal	PRT	62000052	62001046	0	1.1475
Portugal	PRT	62000052	62000172	0	1.0214	0.468	0.0226	0.4372	0.7548	-0.1264	0.5722	-0.5093
Portugal	PRT	62000052	62004182	0	0.3358
Portugal	PRT	62000052	62005108	0	-1.7042	1.7671	1.9359	-0.8629	0.2774	-1.6678	-0.0761	-0.7887
Portugal	PRT	62000052	62001306	1	0.3476
Portugal	PRT	62000052	62005803	1	-0.9057
Portugal	PRT	62000052	62002783	0	-1.3109				-0.1664
Portugal	PRT	62000052	62001606	0	-1.3001				-0.8569
Portugal	PRT	62000053	62000709	1	-1.3568	2.6352	1.9359	0.6487	-1.1391	1.0062	-1.054	0.1216
Portugal	PRT	62000053	62004801	0	-0.2645	-0.8785	0.0226	0.3921	-3.7095	1.0896	0.0791	2.0955
Portugal	PRT	62000053	62004973	1	-0.2776	1.3889	0.4173	-0.013	-0.032	0.8148	-0.0987	0.4725
Portugal	PRT	62000053	62003700	0	-0.8821	-0.9363	0.0226	0.7113	-1.1688	1.0062	0.5755	-0.2503
Portugal	PRT	62000053	62000085	0	-1.8452	-1.3471	-0.7836	0.5797	1.0045	0.1857	0.5755	-0.2503
Portugal	PRT	62000053	62006296	0	-0.6833	-0.0862	0.0226	-1.5123	-0.1833	-1.6678	0.5755	-1.1252
Portugal	PRT	62000053	62008192	0	-0.9154	0.3289	1.9359	1.2836	0.621	1.4874	0.4137	0.1216
Portugal	PRT	62000053	62003473	1	1.0328	-0.2662	-1.0611	0.0315	-0.1214	-0.2408	0.3482	-0.5912
Portugal	PRT	62000053	62007413	1	-1.722	0.0789	1.1657	-0.3705	-0.0457	0.0504	-0.5832	0.1216
Portugal	PRT	62000053	62000402	1	1.4668	2.6352	1.9359	3.6039	4.8357	2.8297	2.4277	2.0955
Portugal	PRT	62000053	62007691	1	0.3301	2.6352	1.1657	3.6039	0.337	0.3537	2.4277	0.7566
Portugal	PRT	62000053	62005685	1	-1.4454	1.3697	1.9359	0.1186	-0.0981	-0.081	2.4277	-0.2503
Portugal	PRT	62000053	62000007	1	-1.0428	1.3889	0.4173	-0.4992	-0.0516	-1.6678	-0.1021	0.2546
Portugal	PRT	62000053	62002764	1	0.7832	2.6352	1.9359	1.5942	2.1155	0.6877	1.802	2.0955
Portugal	PRT	62000053	62004965	1	-0.7416	-0.0862	0.0226	-0.107	-1.4655	0.416	-0.0553	-1.1252
Portugal	PRT	62000053	62000194	1	-0.02	0.3404	-0.9624	0.5859	-0.542	0.7965	-1.039	-0.5711
Portugal	PRT	62000053	62004762	1	0.7656	-0.3349	0.6907	-0.5617	-0.3402	-1.6678	-0.2165	-0.5079
Portugal	PRT	62000053	62006087	1	0.1299	0.3178	1.036	0.3738	0.0803	0.4396	0.5755	0.4994
Portugal	PRT	62000053	62008342	1	1.03	-0.8357	-0.8932	-1.0563	-0.7242	-1.6678	-0.6852	-1.1252
Portugal	PRT	62000053	62003265	1	1.0662	1.3889	1.9359	-0.9388	-0.3616	-0.526	-2.1355	-1.0759
Portugal	PRT	62000053	62000960	0	-0.1821	0.0032	1.9359	-0.5724	-0.1363	-0.0042	0.8038	0.1216
Portugal	PRT	62000053	62005723	0	-0.2765	-0.2479	0.7162	0.1945	0.0069	-1.6678	0.5755	0.1216
Portugal	PRT	62000053	62006527	0	-0.0385	0.5976	1.9359	0.113	-0.2236	-3.00E-04	0.1693	0.7099
Portugal	PRT	62000053	62009070	0	1.5161	2.6352	0.0226	-0.295	4.8357	-1.6678	0.5755	0.1216
Portugal	PRT	62000053	62004437	0	0.9227	-0.2509	0.0226	-0.6007	0.7681	-0.3164	1.1171	0.1216
Portugal	PRT	62000053	62000430	0	1.2361	-0.7221	0.0226	-1.3001	-1.2123	-0.9292	0.5755	0.1216
Portugal	PRT	62000053	62002686	0	-0.5141	-0.3531	0.0226	-0.9827	-0.3803	-0.7106	0.0221	-0.1563
Portugal	PRT	62000053	62003019	1	-1.3255	-0.2662	0.0226	0.0651	-1.2384	-0.2527	0.5755	-0.2503
Portugal	PRT	62000053	62006490	0	-0.3017	0.9637	0.8961	0.902	0.6796	1.7627	1.048	-0.365
Portugal	PRT	62000054	62002975	1	-1.2415				0.0835	-0.4653
Portugal	PRT	62000054	62005560	1	-2.5897	-0.2366	-0.691	-0.618	-0.7388	-1.6678	-0.6852	-1.1252
Portugal	PRT	62000054	62009323	1	-1.7158	-0.0862	0.0226	1.2836	0.8779	0.8682	0.5755	0.1216
Portugal	PRT	62000054	62007643	0	-2.1829	0.5946	0.0226	-1.7857	0.8377	-0.2408	1.0993	0.1216
Portugal	PRT	62000054	62003289	0	0.332	0.8762	0.5347	-0.2974	1.3766	0.5742	0.9863	0.1216
Portugal	PRT	62000054	62005829	0	-2.7358	-0.8232	0.0226	0.7113	-0.0408	0.2595	-0.3733	0.1216
Portugal	PRT	62000054	62007715	0	-2.2239	-1.2027	-0.5836	1.0256	0.2812	1.4185	0.4886	0.06
Portugal	PRT	62000054	62002312	1	-1.6106	-0.0862	0.0226	1.2836	0.8779	0.9534	0.5755	0.1216
Portugal	PRT	62000054	62000994	1	-2.4727	-0.0862	0.0226	0.7113	-0.9291	0.4394	0.5755	0.1216
Portugal	PRT	62000054	62008382	1	-1.0939	-0.0862	-0.4246	0.9407	-0.0895	-1.6678	0.5755	-0.4607
Portugal	PRT	62000054	62006417	1	-3.6435	-0.0862	0.0226	0.7113	-0.2383	1.0062	0.5755	0.1216
Portugal	PRT	62000054	62006737	1	-1.5075	1.1576	1.9359	1.9571	2.5453	0.824	2.4277	0.1216
Portugal	PRT	62000054	62008496	0	-1.9953	2.6352	1.9359	1.6302	2.2954	2.5705	2.4277	2.0955
Portugal	PRT	62000054	62003178	0	-1.3931	2.6352	1.9359	0.565	2.4677	1.5721	2.4277	2.0955
Portugal	PRT	62000054	62008138	0	-1.9408	2.6352	1.9359	0.3955	2.453	0.265	2.4277	-0.946
Portugal	PRT	62000054	62008446	0	-1.7878	-0.256	0.4173	0.0952	0.3377	0.4303	0.5755	-0.3297
Portugal	PRT	62000054	62003026	0	-2.1794	2.6352	1.9359	3.6039	4.8357	3.6292	2.4277	2.0955
Portugal	PRT	62000054	62002980	0	-1.795	2.6352	1.9359	-1.2502	0.999	-1.6678	2.4277	0.3244
Portugal	PRT	62000054	62006978	0	-0.3204	0.4546	0.8348	1.1179	4.8357	0.99	0.1648	2.0955
Portugal	PRT	62000054	62001588	0	-1.8366	-0.2479	0.0226	1.2836	0.8779	1.0062	0.1922	-0.5093
Portugal	PRT	62000054	62008011	0	-1.8117	-1.1429	-1.2891	-2.6893	-1.701	-0.1004	-0.3876	0.1216
Portugal	PRT	62000054	62002337	0		2.6352	1.9359	0.7113	1.1353	0.5248	2.4277	2.0955
Portugal	PRT	62000054	62009418	1	-1.0651	0.0789	1.1355	0.1073	0.538	-0.0518	2.4277	0.1216
Portugal	PRT	62000054	62002368	1	-1.7149	-0.0862	0.0226	0.5641	-0.3759	-1.6678	0.5755	0.1216
Portugal	PRT	62000054	62005092	1	-2.1091	-1.0658	0.0226	-1.7857	-2.1997	-0.219	0.0221	-0.7496
Portugal	PRT	62000054	62007928	1	-1.4157	-0.0862	-0.3802	-0.0113	-0.3676	0.3501	1.0565	-1.4694
Portugal	PRT	62000054	62000996	1	-1.3976	2.6352	1.9359	1.3415	2.3576	0.6018	0.9542	2.0955
Portugal	PRT	62000054	62002520	1	-1.3131	0.2703	0.0226	-0.8312	-0.7778	-1.6678	0.5755	-0.8198
Portugal	PRT	62000054	62004375	1	-0.8089	2.6352	1.9359	3.6008	4.8357	3.6292	2.4277	2.0955
Portugal	PRT	62000054	62008121	1	-2.1935	-0.8264	-0.2737	-2.6893	-3.7095	-1.6678	0.4251	-1.6492
Portugal	PRT	62000054	62007826	0	-1.9795	0.3289	0.0226	0.7456	0.5015	0.2993	0.5755	0.1216
Portugal	PRT	62000054	62009544	0	-1.3105	-0.0862	1.9359	1.2836	0.3378	1.5721	2.4277	2.0955
Portugal	PRT	62000054	62006864	0	-1.7064	-0.7162	-0.5836	0.4932	-1.3071	0.2805	0.5755	-0.2503
Portugal	PRT	62000054	62005693	0	-2.4932	-0.2366	-0.691	-0.618	-0.7388	-1.6678	-0.6852	-1.1252
Portugal	PRT	62000054	62000060	0	-0.6784	2.6352	1.9359	-1.3723	4.8357	1.5721	2.4277	1.3857
Portugal	PRT	62000054	62005883	0	0.615	2.6352	0.0226	1.2836	0.8202	1.12	0.5755	0.149
Portugal	PRT	62000054	62001175	0	-0.0067	-2.9627	1.4187		-3.7095	0.2595	1.2607	2.0955
Portugal	PRT	62000054	62004528	0	0.1827	2.6352	1.9359	-0.0466	4.8357	-0.7368	0.0405	2.0955
Portugal	PRT	62000054	62006653	0	-2.3753	0.9454	0.8116	1.8476	2.7727	-0.531	1.5037	0.4504
Portugal	PRT	62000054	62005010	0	-2.2053	-0.0862	0.0226	1.2836	0.8779	0.1995	0.5755	0.1216
Portugal	PRT	62000054	62002427	0	0.0034	-0.0862	0.0226	0.7113	-0.0408	1.0062	0.5755	0.1216
Portugal	PRT	62000054	62007977	0	-1.2609	0.3039	1.1657	-1.3089	-0.5133	-0.8849	0.9628	0.1216
Portugal	PRT	62000054	62001871	0	-1.595	0.468	0.0226	0.1053	-0.166	1.0245	0.5755	0.1216
Portugal	PRT	62000054	62000091	0	-2.6856	-1.3452	1.9359	1.1728	2.1462	2.3865	2.4277	2.0955
Portugal	PRT	62000054	62003861	0	1.0019	0.8762	1.9359	-1.0314	0.2719	-1.6678	1.3918	2.0955
Portugal	PRT	62000054	62001608	0	-1.5193		0.0226	1.2836	-3.7095	1.0062	0.5755	0.1216
Portugal	PRT	62000054	62000002	1	-1.7143	-0.4174	-0.9607	-0.359	-0.4276	0.2783	0.5755	-1.1252
Portugal	PRT	62000054	62003185	1	-1.1099	-0.9363	-1.0611	0.7113	0.6524	-0.2348	-0.1722	-0.7887
Portugal	PRT	62000054	62006762	1	0.5951	2.6352	1.9359	0.0015	0.193	-0.3932	0.5755	0.1216
Portugal	PRT	62000054	62008065	1	-1.7177	-0.8398	0.0226	1.1971	-2.525	0.4394	-0.2836	-0.9299
Portugal	PRT	62000054	62007365	1	-0.5916	1.7162	1.9359	0.9427	-0.3309	0.3456	0.5755	0.1216
Portugal	PRT	62000054	62000148	1	-2.8387	0.4055	-0.1119	0.3924	-0.4882	0.0393	0.3482	-0.7496
Portugal	PRT	62000054	62009467	1	-1.9261	-0.0862	0.0226	0.1862	-0.4965	0.0638	0.3482	-0.2503
Portugal	PRT	62000054	62002141	1	-0.5139	-0.0862		0.0496	-1.1322	0.2181
Portugal	PRT	62000054	62007936	1	-1.907	-0.103	-0.7638	0.8634	0.6794	0.4931	2.4277	-0.7108
Portugal	PRT	62000054	62005311	1	0.604	0.2746	1.9359	0.1053	-0.4236	-0.9484	-0.6852	0.1216
Portugal	PRT	62000054	62006422	1	-1.5096	-0.104	0.0226	0.7113	-0.1482	1.5721	2.4277	-1.1252
Portugal	PRT	62000054	62003441	1	-0.881	-0.4203	-0.5836	0.7803	0.5229	0.8504	0.6172	-0.717
Portugal	PRT	62000054	62003679	1	-1.5252	-0.2479	0.0226	-0.3164	-0.9246	0.4563	0.5755	-0.2726
Portugal	PRT	62000054	62002784	1	1.7066	-0.0862	1.9359	1.1866	0.5732	3.6292	0.5755	0.1216
Portugal	PRT	62000054	62007757	1	-0.298	0.0666	-0.6315	0.2545	-0.5992	-0.3039	0.0221	-0.2503
Portugal	PRT	62000054	62009028	1	-1.054	2.6352	1.9359	1.2836	0.6185	-1.6678
Portugal	PRT	62000054	62005105	1	-0.6699	0.8762	0.1386	-0.444	-0.2652	0.0136	0.3482	-1.2688
Portugal	PRT	62000054	62002268	1	-0.3672	2.6352	1.9359	1.0561	0.9825	0.8287	2.4277	2.0955
Portugal	PRT	62000054	62003057	1	-2.099	2.6352	1.1752	0.7116	0.6868	1.0654	1.802	1.2841
Portugal	PRT	62000054	62009349	1	-0.1845	-0.4203	-0.1587	-0.2362	-0.0961	-0.3551	-0.2821	-0.4377
Portugal	PRT	62000054	62002136	1	-1.473	0.3464	-0.227	-0.6242	-0.412	-0.0336	-0.6852	-1.1252
Portugal	PRT	62000054	62007067	0	-2.1923	-0.0994	0.0226	-2.6893	0.2076	-1.0529	1.1171	-0.5961
Portugal	PRT	62000054	62008812	0	0.8916	0.1852	1.9359	-0.1278	1.2732	0.1089	0.8038	2.0955
Portugal	PRT	62000054	62003339	0	-1.947	-0.0862	0.0226	-0.7349	-0.5217	-0.9292	-0.2142	-0.5093
Portugal	PRT	62000054	62003493	0	0.3306	-0.2479	0.0226	0.1053	-0.9291	0.4394	0.5755	0.1216
Portugal	PRT	62000054	62007818	0	1.0953	-0.0862	0.0226	-0.18	0.1394	-0.2229	0.8038	-0.1563
Portugal	PRT	62000054	62007668	0	-1.4777	0.0502	-0.7638	0.1367	-0.5928	-0.801	-0.0992	-0.1563
Portugal	PRT	62000054	62006366	0	-0.7329	-0.0069	1.9359	1.2836	0.687	1.5721	0.5755	0.1216
Portugal	PRT	62000054	62005907	0	-0.8327	0.7308	0.586	0.0851	0.8825	0.2792	1.836	0.4777
Portugal	PRT	62000054	62007322	0	-1.6024	0.666	0.0226	1.3321	0.8762	0.7271	0.3473	-0.2503
Portugal	PRT	62000054	62000290	0	-2.1822	-0.1473	-0.0094	1.0565	-0.6957	1.0315	0.5755	-2.5027
Portugal	PRT	62000054	62001007	0	-0.892	-0.0862	-0.7183	0.4317	0.7988	0.8246	-0.1727	-0.5093
Portugal	PRT	62000054	62006642	1	-2.1297	-1.0138	-1.8395	-0.5011	-1.3835	-0.0949	0.0256	0.1216
Portugal	PRT	62000054	62004796	1	-1.6289	-0.7162	1.9359	-2.6893	-3.7095	-1.6678	1.836	-2.5027
Portugal	PRT	62000054	62009352	1	-0.9042	-0.0862	0.0226	0.1053	-0.9291	0.4394	0.5755	0.1216
Portugal	PRT	62000054	62000834	0	-0.558	-0.0862	0.0226	0.7113		0.4394	0.5755	0.1216
Portugal	PRT	62000054	62007155	0	-2.5235	-0.8264	-0.5907	0.4556	-0.4589	0.9487	0.0447	-0.2995
Portugal	PRT	62000055	62008968	1	-2.6142	-0.4314	-0.5836	-1.6205	-1.3579	0.1598	0.1693	-0.7496
Portugal	PRT	62000055	62001034	1	-2.7209	-0.0862	0.0226	0.0374	-0.9028	0.3437	0.5755	-1.6557
Portugal	PRT	62000055	62008872	1	-1.8221	-1.0697	0.0226	-0.1127	-0.2882	0.5072	0.5755	0.1216
Portugal	PRT	62000055	62004564	1	-0.7935	1.7671	1.9359	3.6039	1.1843	2.4205	2.4277	-0.2503
Portugal	PRT	62000055	62003271	0	-0.2212	0.9535	0.0226	1.2364	4.8357	1.307	2.4277	-0.189
Portugal	PRT	62000055	62001592	0	-0.3741	1.153	0.0226	0.9784	0.8895	0.9502	2.4277	0.1216
Portugal	PRT	62000055	62009362	0	-0.0561	-0.0862	0.0226	0.4603	0.4155	1.1491	0.5755	0.1824
Portugal	PRT	62000055	62009361	0	-1.8879	-0.2662	0.0226	0.3902	0.2357	0.7625	0.075	-0.4607
Portugal	PRT	62000055	62007687	1	-1.7092	0.5859	0.8877	-0.8975	-0.4674	-0.8768	1.2568	-0.2274
Portugal	PRT	62000055	62001452	1	-1.6593	-0.0862	0.0226	1.2111	0.6532	-1.6678	-0.0553	-0.5912
Portugal	PRT	62000055	62006098	1	-1.0761	-0.9363	-1.1926	0.7113	-1.6443	0.8496	0.5755	-1.1252
Portugal	PRT	62000055	62004231	1	-2.4243	-0.983	-0.9607	-0.7392	-1.3	-1.6678	-0.6852	-0.8198
Portugal	PRT	62000055	62001286	1	-2.283	-0.5992	-0.5836	-0.1901	-0.5131	0.3497	-0.1026	-0.5912
Portugal	PRT	62000055	62009134	1	-1.4624	-1.1429	0.0226	1.2836	0.898	0.4091	0.5755	0.1216
Portugal	PRT	62000055	62001412	0	-1.0162	-0.0862	0.0226	0.7113	0.0177	0.3095	0.5755	0.1216
Portugal	PRT	62000055	62007236	0	-0.5157	0.0634	0.0226	0.5089	0.0396	-0.1925	0.1693	-0.3297
Portugal	PRT	62000055	62002951	0	-0.9487	2.6352	1.9359	0.2931	2.275	0.4165	0.1572	1.2841
Portugal	PRT	62000055	62006344	0	-1.3996	-0.4314	0.0226	1.2836	0.5112	0.8983	1.3428	0.1216
Portugal	PRT	62000055	62002903	0	-1.761	-0.0827	0.289	0.6043	0.4405	0.9586	1.1417	-0.5652
Portugal	PRT	62000055	62005301	1	-1.5847	-0.0862	0.0226	3.6039	-0.9291	1.5721	0.5755	0.1216
Portugal	PRT	62000055	62001404	1	-2.7446	-0.0862	0.0226	0.6906	-0.6275	0.3348	-0.216	-0.4607
Portugal	PRT	62000055	62001137	1	-1.944	-0.0862	0.0226	-0.432	-0.9044	0.6571	0.1693	0.1216
Portugal	PRT	62000055	62001048	0	-2.2046	1.1352	0.9268	-0.2879	0.154	0.5309	0.5755	0.7435
Portugal	PRT	62000055	62008173	0	-2.1723	-0.2662	0.0226	0.1053	-0.0408	0.4394	0.1693	0.1216
Portugal	PRT	62000055	62005398	0	-2.0098	-0.6447	0.0226	-0.9412	-0.399	0.0824	-0.1566	-0.8947
Portugal	PRT	62000056	62009219	1	-2.1676		0.6496	-2.6893	-1.8399	-1.6678	2.4277	0.5505
Portugal	PRT	62000056	62005294	0	0.1509	2.6352	0.0226	-2.6893	-0.8723	-1.6678	1.1375	-0.6073
Portugal	PRT	62000056	62009477	1	-0.7012	2.6352	1.9359	3.6039	4.8357	-1.6678	2.4277	-2.5027
Portugal	PRT	62000056	62006630	1	-1.26	-2.9627	-2.664	3.6039	0.7539	-1.6678	-2.1355	-2.5027
Portugal	PRT	62000056	62002812	1	-2.4989	-0.0862	-0.5034	0.0457	0.0548	-0.4128	-0.2821	-0.6774
Portugal	PRT	62000056	62007764	0	-1.976	1.1576	1.9359	-2.6893	0.8779	-1.6678	0.5755	2.0955
Portugal	PRT	62000056	62002958	0	-0.7424	2.6352	-2.664	-2.6893	4.8357	-1.6678	2.4277	-2.5027
Portugal	PRT	62000056	62002877	0	1.8859	-0.0862	0.0226	3.6039	4.8357	1.0062	2.4277	0.1216
Portugal	PRT	62000056	62006070	0	-0.8623	-0.7815	0.0226	-0.8353	0.3703	-1.6678	0.5755	0.1216
Portugal	PRT	62000056	62000078	0	-1.455	-0.0862	-1.1926	0.1364	0.2002	1.0628	-0.2668	-1.1252
Portugal	PRT	62000056	62007631	0	-1.4247	-1.3452	-0.227	0.1988	0.7019	0.4394	0.5755	-1.1252
Portugal	PRT	62000056	62002239	1	-1.0754	1.1493	0.4562	-0.3014	-0.3228	-0.7433	-0.8686	-1.0966
Portugal	PRT	62000056	62000536	1	0.183	0.3464	-0.442	-0.0301	0.1934	-0.7847	-0.1972	0.1216
Portugal	PRT	62000056	62000971	1	1.0422	0.957	0.0226	0.7695	-1.2778	-0.0821	-0.4748	-1.1811
Portugal	PRT	62000056	62007127	1	-1.6961	1.7162	-0.4806	-1.1025	-0.2993	-0.4694	-1.5848	-1.1252
Portugal	PRT	62000056	62001282	1	-1.9262	0.3326	-0.7638	0.3263	0.1109	-0.6742	1.6284	-1.5367
Portugal	PRT	62000056	62006644	1	-1.7195	-0.0862	-0.6587	0.4961	-0.1599	0.1439	0.1648	-1.1252
Portugal	PRT	62000056	62008404	1	-0.4179	0.8089	0.4173	0.2203	0.6713	-0.1219	0.5755	0.1216
Portugal	PRT	62000056	62005585	1	0.9263	1.1493	-0.1587	0.0289	0.148	-1.6678	0.1693	-0.222
Portugal	PRT	62000056	62006111	1	-0.9272	1.3889	1.4967	-0.4976	0.5423	-1.6678	1.3918	1.0383
Portugal	PRT	62000056	62005443	1	-1.2051	-0.089	0.7162	0.0986	-0.7011	-0.2785	0.5755	-0.959
Portugal	PRT	62000056	62002733	1	0.0048	0.0666	0.7162	0.5103	-0.0925	0.8884	0.5766	0.1216
Portugal	PRT	62000056	62003549	1	-1.1003	-1.3452	-0.3332	-0.1366	-0.4267	0.3456	0.1701	-1.5367
Portugal	PRT	62000056	62002786	1	-1.2531	0.9535	-0.4806	-0.3226	-0.0499	-0.0026	0.5339	-0.8198
Portugal	PRT	62000056	62005075	1	-1.4108	1.1576	1.9359	1.2995	1.0723	-1.6678	2.4277	2.0955
Portugal	PRT	62000056	62003558	1	-0.8255	1.2587	1.4967	-0.0215	0.3631	-0.7368	0.5755	0.1216
Portugal	PRT	62000056	62005748	1	-1.3599	0.5266	0.0226	-0.0267	-0.4494	-1.6678	-0.6852	0.1216
Portugal	PRT	62000056	62008976	1	-0.885	-0.0862	1.0433	0.4428	0.6351	-0.5569	0.775	-0.5912
Portugal	PRT	62000056	62006939	1	0.0976	2.6352	0.8348	-1.3102	-0.094	-1.6678	-2.1355	0.1959
Portugal	PRT	62000056	62004765	1	0.2971	0.2718	0.4173	-0.2651	0.3162	-0.2154	-0.8391	-0.4607
Portugal	PRT	62000056	62001214	1	-0.291	1.2587	1.0433	-0.7417	-2.5602	-0.5569	1.2612	0.7627
Portugal	PRT	62000056	62007194	1	-2.6712	1.2587	0.9192	-0.2757	0.1592	-0.4795	0.3542	-1.7277
Portugal	PRT	62000056	62004202	1	-0.9434	-0.0862	0.0226	0.7113	0.4027	1.0062	-0.5832	-1.1252
Portugal	PRT	62000056	62005342	1	-0.2176	1.1592	0.4173	-0.3	-0.1564	-1.6678	-0.6852	-0.1563
Portugal	PRT	62000056	62009073	1	0.3252	-0.0862	0.0226	-0.1293	-0.046	-0.6274	-0.5832	-0.1563
Portugal	PRT	62000056	62000729	1	0.434	2.6352	-0.2943	-0.7965	-0.2337	-0.7433	-0.5945	-0.7496
Portugal	PRT	62000056	62008823	1	1.1199	0.2718	0.8348	-0.5832	-0.0908	-0.4167	-0.1972	1.2841
Portugal	PRT	62000056	62004881	1	-1.2706	0.0789	-0.5034	-0.3055	-0.8701	0.082	0.1693	-0.959
Portugal	PRT	62000056	62004002	1	-2.4052	0.0789	0.9726	0.3954	0.8415	0.3058	0.8038	0.4994
Portugal	PRT	62000056	62002289	1	-2.5937	-0.59	0.0226	-0.5879	-0.8155	0.5734	-0.2821	-0.5912
Portugal	PRT	62000056	62008416	1	-2.1926	-0.0862	0.0226	0.0317	-0.3696	-0.0567	-0.4918	-0.4607
Portugal	PRT	62000056	62003819	1	1.3312	0.957	-1.762	-1.3102	-1.0551	-1.6678	-1.5596	-1.5298
Portugal	PRT	62000056	62005432	1	-0.4635	2.6352	0.0226	0.1053	0.4714	-1.6678	0.5755	0.1216
Portugal	PRT	62000056	62006927	1	-1.5114	0.1371	0.4173	0.4255	0.7989	0.5523	-0.1026	-0.2503
Portugal	PRT	62000056	62009508	0	0.6017	2.6352	1.9359	-2.6893	1.537	-0.9484	2.4277	2.0955
Portugal	PRT	62000056	62000332	0	-0.5868	0.8046	1.9359	0.7113	0.5141	0.0491	1.1171	-0.3856
Portugal	PRT	62000056	62001208	0	0.6468	-0.2298	0.0226	0.217	0.3843	0.8022	1.5037	-0.6959
Portugal	PRT	62000056	62008463	0	0.0752	2.6352	1.9359	-1.1307	-0.1636	-1.6678	0.3482	-0.7816
Portugal	PRT	62000056	62001298	0	0.273	-0.0862	0.0226	-0.7421	-0.63	-0.3973	0.5755	-0.5912
Portugal	PRT	62000056	62001791	0	-0.7475	0.666	0.7491	0.236	0.1756	0.2072	-0.4771	-0.7685
Portugal	PRT	62000056	62002209	0	0.9182	0.9454	-0.3827	-0.5351	0.068	-1.6678	-1.1229	-1.6557
Portugal	PRT	62000056	62005614	0	-0.6706	-0.0862	0.0226	1.2286	0.3096	0.0854	0.5755	0.1216
Portugal	PRT	62000056	62007980	0	-2.2233	-1.3452	-0.4728	0.6072	-0.0304	-0.809	-0.1939	-1.0169
Portugal	PRT	62000056	62005651	0	-1.3503	0.468	0.0226	0.7113	0.2849	-0.0816	0.3482	0.1216
Portugal	PRT	62000056	62007556	0	0.2503	0.3803	1.9359	0.0436	0.5312	-1.6678	2.4277	2.0955
Portugal	PRT	62000056	62003320	0	0.6713	-0.6289	1.9359	0.8659	-0.5241	-0.4223	2.4277	-0.1563
Portugal	PRT	62000056	62000850	0	-0.5304	-0.2479	0.0226	0.7113	-0.0408	1.0062	0.5755	-0.1563
Portugal	PRT	62000056	62002902	0	-0.1023	-0.0862	1.9359	-0.5319	1.7751	0.0509	0.8038	0.7864
Portugal	PRT	62000056	62005549	1	-0.0154	-0.8232	-0.442	-0.3529	-0.6699	-0.801	-0.4771	-0.8813
Portugal	PRT	62000056	62005035	1	-1.3629
Portugal	PRT	62000056	62002083	1	1.1493	1.1493	0.7162	0.6515	1.7423	0.8263	0.5755	0.9097
Portugal	PRT	62000056	62003147	1	0.0466	-0.0862	0.0226	0.7326	0.6501	0.3124	0.5755	-0.4607
Portugal	PRT	62000056	62007252	1	-2.0766	0.9637	0.4173	-0.3668	-0.455	-0.0614	-0.8512	-0.2503
Portugal	PRT	62000056	62004931	1	-2.2277						-0.1087
Portugal	PRT	62000056	62004417	0	-2.8415	2.6352	1.9359	-0.7391	0.2688	-0.2785	-0.0343	-0.7496
Portugal	PRT	62000057	62002838	0	0.4222	-0.0862	0.0226	1.2836	0.8779	1.5721	0.5755	0.1216
Portugal	PRT	62000057	62008681	0	-1.4816			2.1299	4.8357
Portugal	PRT	62000057	62007142	1	-1.9698	2.6352	-1.1926	0.2713	-0.4075	0.405	-0.0553	-1.6872
Portugal	PRT	62000057	62002192	1	-1.428	0.5976		1.5657	-0.2217		1.1618
Portugal	PRT	62000057	62002673	1	-2.0266	-0.0862	0.0226	0.3867	-0.7306	1.0062	0.5755	0.1216
Portugal	PRT	62000057	62001067	0	-1.9297	0.0789	0.0226	0.7113	0.4656	0.5185	0.5755	0.4994
Portugal	PRT	62000057	62007947	0	-1.9075				4.8357
Portugal	PRT	62000057	62005538	1	-1.7068	-0.4319	0.0226	1.2836	0.4396	0.786	0.5755	0.1216
Portugal	PRT	62000057	62007182	1	-1.7489	-0.59	0.0226	0.4916	-0.7622	0.4565	0.5755	0.1216
Portugal	PRT	62000057	62006981	1	-2.1035	-0.0862	-0.227	1.2836	0.3324	0.0918	0.9628	0.1216
Portugal	PRT	62000057	62000082	0	-1.2591	2.6352	1.9359	-0.4551	0.9859	-0.5569	2.4277	2.0955
Portugal	PRT	62000057	62002395	0	-1.3001	-0.817	-0.2737	0.6333	-0.9291	1.0196	-0.0838	-0.3917
Portugal	PRT	62000057	62007803	0	-0.9004	0.0451		0.9259	-0.1522	-0.8636	0.5858	-0.681
Portugal	PRT	62000057	62004240	0	-1.8985	-0.0862	0.0226	0.1053	-0.6999	0.4939	-0.3733	-0.4607
Portugal	PRT	62000057	62005431	0	-2.8194	-1.3452	0.0226	-2.6015	-2.9562	1.5721	0.5755	-0.7496
Portugal	PRT	62000057	62005344	1	-1.2449	-0.0862	0.0226	2.0788	1.2974	1.3468	0.5755	-0.2503
Portugal	PRT	62000057	62006861	1	-1.0246	0.0789	0.0226	0.6791	0.5404	0.7956	0.5755	0.1216
Portugal	PRT	62000057	62007646	1	-1.1083	2.6352	0.0226	1.0699	0.4957	1.3397	0.5755	0.1216
Portugal	PRT	62000057	62000046	1	-2.2676	-0.1883	0.8116	-0.4963	-0.6109	0.2871	-0.3237	-0.5475
Portugal	PRT	62000057	62007263	1	-1.7871	0.792	-0.6315	-0.5312	-0.6096	0.1098	-0.3237	-1.1252
Portugal	PRT	62000057	62000248	1	-1.8321	-0.946	-1.3943	-0.4094	-0.2038	-0.568	-2.1355	-2.5027
Portugal	PRT	62000057	62008127	1	0.6365	0.4631	-0.8627	0.0615	0.5622	-0.4932	0.0221	-1.112
Portugal	PRT	62000057	62006628	1	0.6423	0.1395	0.0226	0.7319	0.0702	0.8013	0.1701	-1.0101
Portugal	PRT	62000057	62001770	1	-1.211	1.1493	0.0226	-1.0599	-0.8905	-0.3932	0.5755	-1.1733
Portugal	PRT	62000057	62008293	1	-1.264	-0.0862	-0.4728	0.6777	-0.0408	0.6166	0.5755	-0.5912
Portugal	PRT	62000057	62004331	1	-1.7831	2.6352	0.586	0.1211	0.4155	0.2085	0.3482	0.4994
Portugal	PRT	62000057	62005559	1	-2.3764	0.3464	0.4173	0.8736	-0.1443	0.7538	0.0037	-0.2503
Portugal	PRT	62000057	62008663	0	-0.6096	0.8046	1.1752	0.2645	1.123	1.1662	2.4277	0.9097
Portugal	PRT	62000057	62009062	0	-0.6975	2.6352	1.9359	0.9667	0.4251	0.3898	2.4277	0.8567
Portugal	PRT	62000057	62003522	0	-1.0626	-0.0862	1.9359	0.6912	1.7031	0.414	0.5755	0.9444
Portugal	PRT	62000057	62004820	0	-0.2938	1.1576	1.9359	3.6039	4.3685	1.2486	2.4277	-0.2485
Portugal	PRT	62000057	62009511	0	0.0193	-0.5847	-0.227	0.4561	-0.2183	0.7536	0.3482	-1.0101
Portugal	PRT	62000057	62008378	0	-2.093	-0.4314	0.0226	0.1053	-2.08	0.4394	-0.3206	-0.2503
Portugal	PRT	62000057	62002022	0	-0.5526	1.153	0.5347	1.141	1.2403	0.8899	1.3958	0.1216
Portugal	PRT	62000057	62008424	0	-0.6769	-0.2662	0.0226	-0.8303	-0.2009	0.0064	-0.3206	-0.7712
Portugal	PRT	62000057	62001169	0	-0.8286	0.5836	0.6407	0.7113	-0.0408	1.2208	0.8038	0.1216
Portugal	PRT	62000057	62002101	0	-0.1649	-0.0862	0.0226				0.5755	0.6633
Portugal	PRT	62000057	62002802	0	-1.2327
Portugal	PRT	62000058	62001761	1	-1.115	-0.2712	1.9359	0.5365	-0.7568	-0.6073	-0.1722	-0.2503
Portugal	PRT	62000058	62004413	1	-0.0432	-0.0905	-0.3802	0.176	0.6405	-0.1652	-0.3907	-0.943
Portugal	PRT	62000058	62000633	0	0.2836	2.6352	1.1381	-2.6893	2.0858	0.195	2.4277	2.0955
Portugal	PRT	62000058	62001491	0	-2.4725	-0.0862	-0.2827	0.3365	0.6911	0.6451	0.5755	0.1216
Portugal	PRT	62000058	62001023	1	-1.2095	-0.0862	0.0226	-1.7857	0.0686	-1.6678	-0.2821	-0.9299
Portugal	PRT	62000058	62002148	1	-1.0345	0.879	0.4173	0.7113	0.6274	0.1735	0.5755	0.5295
Portugal	PRT	62000058	62004416	1	0.4774	2.6352	1.4967	0.9608	-0.1895	3.1018		0.7095
Portugal	PRT	62000058	62006153	1	-1.5389	0.7855	1.9359	-0.5358	0.148	-0.2858	0.1701	2.0955
Portugal	PRT	62000058	62006374	1	-0.2802	-0.0862	-0.5034	0.2774	-0.4386	0.7448	0.5755	-0.9299
Portugal	PRT	62000058	62006662	0	-2.1087	1.3697	1.9359	-1.2764	1.2172	-0.568	1.3428	2.0955
Portugal	PRT	62000058	62007789	0	-2.2183	-1.3452	-0.8715	0.0711	-0.1894	-0.8849	2.0386	-0.8028
Portugal	PRT	62000058	62008008	0	-1.0254	1.1306	1.9359	1.0357	0.7888	-0.2338	1.5037	2.0955
Portugal	PRT	62000058	62001377	0	-1.304	1.1493	1.9359	-0.7703	-0.2705	-1.6678	-0.3272	0.4659
Portugal	PRT	62000058	62008675	0	-2.0859	0.1997	0.6496	0.8078	0.9352	0.0668	1.1417	-0.4423
Portugal	PRT	62000058	62004259	0	-0.7639	-0.0862	0.0226	-1.1509	0.1797	-0.0766	0.5755	0.1216
Portugal	PRT	62000058	62009066	1	-1.9955	-1.3865	0.0226	-1.6841	-1.7522	-0.9484	-0.6852	-1.1252
Portugal	PRT	62000058	62008521	1	-1.1378	-1.0138	-0.6241	0.9514	0.3916	1.3391	0.5755	-0.5251
Portugal	PRT	62000058	62004583	1	-2.4949	-0.0862	0.0226	-2.6893	-0.9535	-0.8849	0.5755	-1.1252
Portugal	PRT	62000058	62004716	1	-1.6123	-0.0862	-0.227	0.4194	0.6871	-0.421	0.5755	0.1216
Portugal	PRT	62000058	62007637	1	0.6988	0.0789	-0.7902	-1.0138	0.2343	-1.6678	-0.5832	-0.7496
Portugal	PRT	62000058	62003590	1	-1.3414	1.3939	-0.4338	-0.4477	0.7929	-1.2919	0.1693	-0.6959
Portugal	PRT	62000058	62003427	1	-2.5118	-0.59	0.4173	-0.212	-0.4403	-0.0316	-0.0553	-0.5912
Portugal	PRT	62000058	62000260	1	-2.0694	-0.847	0.0226	-0.6561	-0.024	-0.9484	0.1701	-0.4607
Portugal	PRT	62000058	62005474	1	-2.6371	2.6352	0.5736	-0.218	0.2906	-0.1653	-0.6595	-0.4593
Portugal	PRT	62000058	62008959	1	0.216	-0.0862	-0.3802	0.0678	-0.9718	0.3625	0.5755	0.1216
Portugal	PRT	62000058	62000296	0	0.8899	-1.2717	-0.0413	0.7529	-0.3087	0.0402	-0.0823	-0.806
Portugal	PRT	62000058	62006820	0	-1.8654	-0.0862	0.0226	0.6895	0.8849	-1.6678	-0.4805	-0.9299
Portugal	PRT	62000058	62008392	0	-2.1505	2.6352	1.9359	1.2836	1.6921	-1.6678	1.5037	-0.2485
Portugal	PRT	62000058	62000102	0	-1.9565	0.9535	0.4173	-0.3672	-0.3603	-0.7847	-0.8125	-1.7071
Portugal	PRT	62000058	62007407	0	-0.1768	2.6352	1.9359	0.3465	1.4128	0.2774	2.4277	1.0641
Portugal	PRT	62000058	62008203	0	0.665	-0.0862	1.4187	0.3275	0.9296	-0.8849	0.5755	-0.1565
Portugal	PRT	62000058	62006564	0	-1.6449	2.6352	1.9359	3.6039	4.8357	0.0973	2.4277	2.0955
Portugal	PRT	62000058	62002377	0	-1.3171	-0.0356	0.5433	1.2836	0.0405	-1.6678	-0.1727	0.2546
Portugal	PRT	62000058	62005940	0	-1.2473	1.7162	1.9359	-0.0875	0.2018	-0.4795	2.4277	2.0955
Portugal	PRT	62000058	62004826	0	-1.4613	0.468	1.9359	2.2643	2.1419	-1.6678	0.5755	0.8567
Portugal	PRT	62000058	62004311	0	-0.8792	0.2718	0.0226	-0.6533	-1.1113	-1.6678	0.8038	0.1216
Portugal	PRT	62000058	62008211	1	-1.867	-0.9814	0.0226	1.2913	1.2348	1.6629	1.1171	0.1216
Portugal	PRT	62000058	62003874	0	0.7681	1.1576	1.9359	-0.8112	0.7591	0.6987	0.9296	2.0955
Portugal	PRT	62000058	62005152	0	-1.2469			3.6039	2.3772	0.0974
Portugal	PRT	62000059	62007976	1	1.1469	0.5376	1.0955	1.2276	0.8779	0.3289	1.0259	0.8375
Portugal	PRT	62000059	62006053	1	-0.3504	2.6352	1.9359	1.9575	4.8357	3.6292	2.4277	2.0955
Portugal	PRT	62000059	62005396	0	-0.2655	-0.7737	-0.3802	-0.0846	-0.0478	-0.8849	-0.4948	-1.5002
Portugal	PRT	62000059	62008900	0	1.1803	0.3464	0.8038	-0.886	0.2972	-0.5101	0.1693	0.1216
Portugal	PRT	62000059	62009504	0	0.1703	1.4003	0.0226	-1.2524	0.0162	-0.5309	-0.309	0.1216
Portugal	PRT	62000059	62005088	0	-0.7419	-0.0862	0.0226	0.0484	0.6097	-0.0064	0.8038	-0.1563
Portugal	PRT	62000059	62004005	1	1.7404	1.3889	0.4173	-0.3389	1.2559	0.4498	1.1417	0.1216
Portugal	PRT	62000059	62005536	0	1.4816	-0.0862	0.0226	-0.3919	-0.5135	-0.0126	0.075	-0.2503
Portugal	PRT	62000059	62006274	1	0.6878	-0.9734	-2.664	0.0843	-1.2672	0.2967	0.1701	-2.5027
Portugal	PRT	62000059	62003279	1	1.0351	0.7989	-0.691	-1.0059	0.0704	-0.526	-0.8686	-0.959
Portugal	PRT	62000059	62005785	1	0.9688	-0.0862	1.9359	0.7142	0.1115	0.8297	0.9628	2.0955
Portugal	PRT	62000059	62006380	1	0.9307	-0.4203	1.0108	-0.5874	0.0393	-0.5569	0.1701	-0.7887
Portugal	PRT	62000059	62004711	1	1.2277	0.0634	0.4173	0.2932	0.3237	-0.3164	-0.0817	-0.2503
Portugal	PRT	62000059	62004696	1	0.1519	0.5427	0.0226	-0.6793	-0.3589	-0.2196	-2.1355	-1.1811
Portugal	PRT	62000059	62003097	1	1.8455	-0.0862	0.4173	-0.2269	0.0769	0.3372	-0.6595	0.4994
Portugal	PRT	62000059	62002581	0	1.6715	-0.4314	0.586	-0.6916	-0.1927	0.1357	-0.3912	0.2286
Portugal	PRT	62000059	62002516	1	1.5086	1.3889	1.1381	-0.5947	-0.2698	-0.0842	-0.8041	0.2224
Portugal	PRT	62000059	62004294	0	1.1318	0.7763	-0.6315	-0.5333	-0.2544	-0.0779	0.5287	0.557
Portugal	PRT	62000059	62005501	1	1.0498	-0.4203	0.0226	-1.0091	0.6853	-0.8768	0.5755	-1.3017
Portugal	PRT	62000059	62001839	0	0.9361	-0.4203	0.0226	0.7113	-0.0903	0.368	0.075	0.1216
Portugal	PRT	62000059	62000837	0	0.8448	-0.7815	-0.7249	0.4556	-0.3376	-0.7368	-0.2004	-0.7507
Portugal	PRT	62000059	62001913	0	1.5225	0.4012	0.0226	0.3483	-0.1244	-0.2464	0.3482	-0.1563
Portugal	PRT	62000059	62001278	0	-0.329	0.4521	1.4967	0.7113	4.8357	0.4344	0.8038	0.2224
Portugal	PRT	62000059	62000426	0	1.2096	-0.8379	-1.1926	0.1053	-0.8729	-1.6678	-0.2004	-1.1252
Portugal	PRT	62000059	62002235	0	-0.7072	0.2067	0.9192	-0.6268	-0.1952	-0.1144	-1.0396	0.4777
Portugal	PRT	62000059	62006347	0	0.5401	2.6352	1.9359	0.0591	0.238	-1.6678	-1.0602	0.1152
Portugal	PRT	62000059	62007517	0	-1.5318	0.3326	-0.1119	-0.1158	-0.1679	-0.8437	-0.4801	2.0955
Portugal	PRT	62000059	62000179	0	0.2653	1.3889	1.9359	-0.201	0.5449	-0.3239	0.5215	0.4994
Portugal	PRT	62000059	62005421	1	1.1016	-0.2662	1.1381	-0.3196	0.4519	-0.5676	0.1701	-0.7507
Portugal	PRT	62000060	62004781	1	-1.5429	-0.0862	0.0226	-0.4034	-1.184	0.0978	-0.2852	-0.3297
Portugal	PRT	62000060	62001817	1	-1.2739	-0.337			-2.6758		-0.2301	-0.712
Portugal	PRT	62000060	62003340	1	-3.419	-0.59	-0.227	-1.1984	-2.7657	-0.801	0.3482	-0.5912
Portugal	PRT	62000060	62007748	1	-0.7224	-1.1117	-0.3802	1.1754	-0.947	-0.421	-0.0651	0.1216
Portugal	PRT	62000060	62005163	1	0.0305			-0.2037	-0.5383	-0.8849
Portugal	PRT	62000060	62000259	0	-2.685				0.1931
Portugal	PRT	62000060	62001262	0	-1.2789	-0.0862	0.0226	0.796	-0.0408	0.2181	0.5722	0.1216
Portugal	PRT	62000060	62003121	0	-0.1566	1.4003	1.4967	-1.2524	0.4201	-0.0306	0.9628	-0.2503
Portugal	PRT	62000060	62000083	0	-1.9729	1.7671	0.4173	0.2683	0.8844	-1.6678	1.836	0.839
Portugal	PRT	62000060	62002966	0	0.2886	2.6352	1.9359	0.7113	2.2837	3.6292	2.4277	0.9883
Portugal	PRT	62000060	62003962	0	-0.4665	-0.2479	-0.2943	-0.4314	0.0119	0.3128	-0.0585	-0.5711
Portugal	PRT	62000060	62008136	0	-0.4443	-0.6169	-0.9607	-0.6804	-0.6067	-1.6678	-0.1727	-1.1252
Portugal	PRT	62000060	62003692	0	-1.9114		0.0226		0.1446		-0.1642	0.8375
Portugal	PRT	62000060	62008048	0	-0.7209	-0.0862	0.0226	0.7113	0.5635	0.5323	0.5755	-0.2503
Portugal	PRT	62000060	62008350	1	-2.0438	1.1493	1.0433	0.0518	0.2834	0.3894	1.536	-0.959
Portugal	PRT	62000060	62009199	1	-2.0249	0.3427	-0.3827	0.0493	0.4526	0.3456	-0.2821	-0.7887
Portugal	PRT	62000060	62004327	1	-1.572	-0.4203	-0.227		0.4626	0.3324	1.5037	0.1216
Portugal	PRT	62000060	62007336	1	-0.557	2.6352	0.0226	0.7113	0.8779	0.5533	0.5755	-1.1252
Portugal	PRT	62000060	62006346	1	-0.8279	2.6352	1.1355	-0.8986	0.7546	-0.0145	0.5755	-0.5305
Portugal	PRT	62000060	62008258	1	-1.3856	-0.7737	0.0226	-0.7155	-0.3384	-0.1147	-0.4771	-0.8198
Portugal	PRT	62000060	62008405	0	-1.5943	-0.4314	0.0226	-0.1979	-0.403	0.0484	0.5755	-0.222
Portugal	PRT	62000060	62006206	0	0.9493	-0.4314	0.0226	0.7317	-0.7037	-1.6678	0.5755	-1.1398
Portugal	PRT	62000060	62003653	0	-1.2324	-0.0862	-0.3076	0.9413	0.4793	0.8052	0.5755	-0.2503
Portugal	PRT	62000060	62005423	0	-2.8643	-0.2334	-1.5553	-0.8454	-2.9214	-0.238	-2.1355	-0.8134
Portugal	PRT	62000060	62004986	0	-1.3077	-1.3711	-0.6843	-0.086	0.0118	1.0266	0.3142	-0.1563
Portugal	PRT	62000060	62009576	0	-0.2435	-0.0862	0.3461	-0.6772	-0.3131	-0.8437	0.5755	0.1216
Portugal	PRT	62000060	62006340	0	-0.1155	-0.0862	0.0226	1.2764	2.0395	0.4148	0.5755	-0.5912
Portugal	PRT	62000060	62001712	0	-2.0589	-0.2479	0.0226	0.1053	-0.0536	0.4394	0.5999	0.1216
Portugal	PRT	62000060	62008329	0	-2.4576	-0.3631	-0.7638	0.1967	0.6108	0.575	0.1648	-1.1252
Portugal	PRT	62000060	62006648	0	-1.149	0.0502	-0.8826	-2.6893	-0.6142	-0.0671	-0.5832	-0.8198
Portugal	PRT	62000060	62009336	0	-1.0919	0.5976	1.1657	0.1053	1.6155	-0.9484	-0.0857	0.7334
Portugal	PRT	62000060	62003754	0	-0.2952				0.2212	-1.3832
Portugal	PRT	62000060	62004800	1	-1.3972	0.0502	-0.227	-0.3384	0.2497	0.1489	0.1701	-0.8936
Portugal	PRT	62000060	62000433	1	-0.5509	0.0789	0.0226	-0.2648	0.4577	-0.1845	0.1693	-0.7496
Portugal	PRT	62000060	62002293	1	-1.7813	-0.0862	-0.227	0.4835	-0.1091	-0.1652	-0.6852	-0.1563
Portugal	PRT	62000060	62004586	1	-1.1912	0.3984	0.4173	-0.6787	-0.6791	-0.801	0.3482	-1.4837
Portugal	PRT	62000060	62001875	1	1.5901	0.4121	0.0226	0.7113	0.9976	0.5734	0.5755	-0.959
Portugal	PRT	62000060	62002242	0	-0.3296	-0.0252	-1.231	0.153	0.9366	0.9465	0.7978	-0.4607
Portugal	PRT	62000060	62001711	0	-1.896	0.2032	-0.227	-0.7151	-0.0273	-0.219	0.5755	-0.2503
Portugal	PRT	62000060	62004849	0	-1.7345	0.963	0.0226	-2.6893	-0.1128	-1.6678	0.5755	0.0388
Portugal	PRT	62000060	62006867	0	-0.5291	0.9484	0.4173	0.7923	-1.0284	0.5622	-0.3733	-1.1252
Portugal	PRT	62000060	62006305	0	-0.5482	-0.0862	0.0226	1.2376	1.9732	1.5721	0.5755	0.1216
Portugal	PRT	62000060	62007528	0	-2.1212	-0.0862	-0.227	-0.5571	0.3804	-0.219	-0.4948	-1.1252
Portugal	PRT	62000060	62002658	0	-0.7523
Portugal	PRT	62000060	62004455	0	-0.9031	0.7308	0.0226	-1.2339	0.5194	-0.8849	0.5755	-0.4607
Portugal	PRT	62000060	62005373	0	-1.8758	-0.8232	-0.5907	-1.2698	-0.8701	-0.5309	-0.6852	-0.9299
Portugal	PRT	62000060	62007809	0	-1.1106	-0.0862	0.0226	1.2836	4.8357	1.5721	2.4277	2.0955
Portugal	PRT	62000060	62002965	0	-0.1249	0.6654	-0.2614	-1.1334	0.5306	-1.6678	0.5755	2.0955
Portugal	PRT	62000060	62002956	0	1.1264	-0.0862	0.0226	0.1053	-1.6677	-0.2979	0.5755	0.1216
Portugal	PRT	62000060	62001305	0	-1.8809	1.7162	1.9359	-0.1955	-0.3023	0.643	2.4277	1.4234
Portugal	PRT	62000060	62005309	0	-1.4726	-0.5743	0.4931	-0.6502	-0.5208	-1.6678	0.3482	0.1216
Portugal	PRT	62000060	62000184	0	-0.6853	0.792	0.7162	0.2257	1.1979	0.1486	1.802	2.0955
Portugal	PRT	62000060	62001989	1	0.4235	1.7671	-0.5472	-0.1769	-0.2925	-0.801	0.1693	-0.9299
Portugal	PRT	62000060	62000889	1	1.3676	-0.59	0.0226	-0.5907	-0.4615	-0.5842	0.5755	-0.65
Portugal	PRT	62000060	62003298	1	-0.3713	-0.0862	-0.4728	-0.1778	-0.4946	0.2274	0.3482	-0.7887
Portugal	PRT	62000060	62006921	1	-1.1322	0.3326	-0.829	-0.4229	-0.9753	-0.801	-2.1355	-2.0641
Portugal	PRT	62000060	62001974	1	-0.2719	1.7162	0.5347	0.821	0.6994	-0.7368	1.2568	-1.3151
Portugal	PRT	62000060	62003708	1	-1.5038	-0.4314	-0.7638	0.1004	-0.5857	0.1336	-0.0553	0.1216
Portugal	PRT	62000060	62008177	1	-2.0387	1.7162	0.0226	0.0728	-0.089	-0.0745	-0.6852	-1.4991
Portugal	PRT	62000060	62002698	1	-1.3356	0.0502	1.4967	-0.3759	-0.2165	-0.421	0.5837	-0.7507
Portugal	PRT	62000060	62003252	1	1.1556	0.0608	-0.1119	0.3088	-0.2469	-0.219	-0.4948	-0.7507
Portugal	PRT	62000060	62008952	1	-0.9071	-0.2662	-0.691	-0.325	-0.9307	-0.9484	0.1701	-0.806
Portugal	PRT	62000060	62007135	1	-0.765	-0.1502	0.0226	0.5688	-0.3763	1.0288	0.5755	0.1216
Portugal	PRT	62000060	62002955	1	-2.2103	-0.3973	-0.6569	-0.6068	-0.4333	-0.421	-2.1355	-0.7712
Portugal	PRT	62000060	62003732	1	0.7184	0.3326	1.2899	0.0305	-0.0586	-0.0982	0.9911	-1.0643
Portugal	PRT	62000060	62000697	1	0.8166	0.3289	0.4173	-0.468	-0.2764	-0.2858	0.5755	-0.2503
Portugal	PRT	62000060	62000643	1	-0.8463	-0.0862	-0.3802	-0.7491	-1.1277	-0.8849	-0.6852	-0.5912
Portugal	PRT	62000060	62005774	1	-0.0608	0.2032	-0.5836	-1.5123	-0.6705	-0.4035	0.5755	-1.044
Portugal	PRT	62000060	62002290	1	1.0419	1.7671	1.9359	0.1414	-0.9119	0.3058	0.5755	-1.1252
Portugal	PRT	62000060	62007543	0	0.0989	0.2185	0.7162	-0.2848	0.5486	-0.1845	1.2262	0.9444
Portugal	PRT	62000060	62003937	1	1.3575	-0.4314	-0.9607	-0.3158	0.0374	-0.0835	-0.6852	-0.7496
Portugal	PRT	62000060	62004342	1	-1.0589	-0.0862	-0.227	-0.0766	-0.6252	-0.0798	-0.4948	-2.5027
Portugal	PRT	62000060	62000905	1	-2.1245	1.4003	1.4967	-0.654	-0.8426	0.2915	0.8047	0.3158
Portugal	PRT	62000060	62000854	1	0.0518	0.468	0.0226	-0.8716	-0.2537	-1.6678	0.5755	-0.4607
Portugal	PRT	62000060	62005550	1	-2.0614	-0.0192	1.9359	-0.2478	0.3643	-0.1285	0.3482	-0.1563
Portugal	PRT	62000060	62006312	1	0.9264	0.5836	0.9268	-0.4049	-0.9656	0.0549	-0.1021	-0.1314
Portugal	PRT	62000060	62000955	1	-1.0576	0.215	-0.9624	-1.2502	-0.3619	-1.6678	-0.4948	-2.5027
Portugal	PRT	62000060	62004914	1	0.9018	-0.59	-0.6315	0.1845	-0.5562	-0.1147	-0.7867	-0.5475
Portugal	PRT	62000060	62002014	1	-0.5152	0.0789	0.4173	0.1872	-0.267	0.115	0.3482	-0.9299
Portugal	PRT	62000060	62000427	1	-0.2101	0.5923	1.4967	0.3919	-0.7185	-0.1088	1.4995	1.0383
Portugal	PRT	62000060	62003012	1	-1.1606	-0.0862	0.0226	0.2693	-0.5802	0.3414	0.3482	-0.2503
Portugal	PRT	62000060	62003709	1	-1.1694	0.4718	0.5021	0.2459	0.5265	0.6976	1.4152	1.1013
Portugal	PRT	62000060	62006217	1	-0.9661	0.0527	0.586	0.3113	0.8785	0.3456	0.5755	-0.9299
Portugal	PRT	62000060	62008868	1	-0.6942	-0.0862	-0.227	0.2427	-0.3574	0.4394	0.3482	0.1216
Portugal	PRT	62000060	62008410	1	-0.5831	1.0508	1.4967	-0.3747	0.4827	-0.4795	0.3482	0.6314
Portugal	PRT	62000060	62007871	1	0.1482	1.153	0.4173	-2.6893	-0.0868	1.0062	0.5755	-0.4607
Portugal	PRT	62000060	62008985	1	-1.5426	2.6352	0.8348	-2.6893	-0.4546	-1.6678	-0.6852	-0.2503
Portugal	PRT	62000060	62009127	1	-0.8725	0.9454	-0.7638	-0.3198	-0.3379	-0.1117	0.3482	-0.9299
Portugal	PRT	62000060	62007513	1	-1.3622	0.468	-0.1587	-1.5123	0.2921	0.311	-0.4948	-0.8256
Portugal	PRT	62000060	62008426	1	-0.365	-0.8802	-0.5836	-0.5832	-0.5594	-0.0938	-0.3237	-0.959
Portugal	PRT	62000060	62005062	1	-1.172	-0.165	1.9359	3.6039	-0.2885	1.9009	1.2568	2.0955
Portugal	PRT	62000060	62005186	1	-0.3346	2.6352	1.9359	-1.1566	0.0497	-1.6678	-0.3697	1.1059
Portugal	PRT	62000060	62005383	1	-0.718	0.9454	0.8591	0.2167	0.3705	-0.5141	-0.9906	0.1824
Portugal	PRT	62000060	62001038	1	-0.7184	0.67	-0.5907	-0.1351	-0.3196	-0.0015	-0.2821	-0.8813
Portugal	PRT	62000060	62002173	1	-1.832	-0.165	0.0226	-1.6841	-1.2784	-0.4223	-0.5974	-0.6959
Portugal	PRT	62000060	62001740	1	-0.977	-1.1429	0.0226	-1.0549	0.0066	-0.7368	-0.2852	-1.1252
Portugal	PRT	62000060	62004208	1	-0.8089	-0.0862	-0.227	0.5997	0.7019	0.0229	-0.6852	-0.5912
Portugal	PRT	62000060	62000133	1	-0.5872	-0.5717	0.0226	0.417	-0.2585	0.1647	-0.2852	0.1216
Portugal	PRT	62000060	62007830	1	0.3666	-0.2479	-0.4728	-0.9412	-0.3818	0.082	-0.1026	-0.946
Portugal	PRT	62000060	62006917	1	-0.0977	0.4718	1.4967	-0.5339	-0.1611	0.1963	-0.3237	-0.6762
Portugal	PRT	62000060	62007500	1	-0.4841	2.6352	1.4967	0.3699	1.095	0.6936	2.0386	0.4994
Portugal	PRT	62000060	62002995	1	-0.4716	-0.0862	-0.227	-1.0068	-0.5969	-0.3973	-0.2821	-0.6774
Portugal	PRT	62000060	62003247	1	0.7695	0.1386	0.4173	-1.5123	-0.6732	-1.6678	-0.3907	-0.6959
Portugal	PRT	62000060	62009399	1	-0.482	-0.2479	0.0226	1.3517		-0.477	0.3482	-0.6774
Portugal	PRT	62000060	62005942	1	-0.011	1.3697	1.9359	0.6628	1.0908	0.6648	0.1648	0.8567
Portugal	PRT	62000060	62007568	0	-0.828	0.0566	-1.4069	-0.8376	-1.2929	-0.8849	0.5755	-0.222
Portugal	PRT	62000060	62005053	0	-0.7435	0.3924	-0.5544	-0.7973	-0.3281	-0.8768	-1.4019	-2.5027
Portugal	PRT	62000060	62008509	0	-0.1926	-0.0862	0.0226	0.153	-0.2284	-0.2785	0.5755	-0.7108
Portugal	PRT	62000060	62006950	0	-1.0985	-0.7737	-0.6843	-2.6893	-1.1772	-1.6678	-0.2249	-0.7507
Portugal	PRT	62000060	62000364	0	-1.8714	2.6352	1.9359	-0.0601	-0.2956	-1.6678	1.2262	0.1216
Portugal	PRT	62000060	62001686	0	1.0537	0.4631	1.1657	0.3643	-0.0898	-0.0013	0.5755	1.1508
Portugal	PRT	62000060	62005932	0	-0.9483	-0.2509	0.0226	0.2921	0.3816	0.4486	0.1693	0.1216
Portugal	PRT	62000060	62006649	0	-1.2741	0.0502	0.4173	-0.6533	-0.4615	-0.8849	0.0221	1.2841
Portugal	PRT	62000060	62007569	0	0.5071	0.3266	0.6496	0.0875	0.2851	0.303	-0.1061	0.8375
Portugal	PRT	62000060	62001735	0	0.9213	0.3875	0.4173	-0.1123	0.6662	-0.4795	0.9628	-0.806
Portugal	PRT	62000060	62000784	0	1.1076	0.5696	0.8348	-0.1123	0.7152	0.1839	0.5755	-0.2726
[truncated: 5,326 more rows]
