# Supplementary material for: Antecedents of adolescent students’ ICT self-efficacy: The ICT dataset
Source: Data Brief. 2020 Oct 22;33:106437. doi: 10.1016/j.dib.2020.106437 (PMC7644865; doi:10.1016/j.dib.2020.106437)
Supplement: Supplementary file 1 [file mmc1.zip › Slovak_Republic.csv]

CNTRYID	CNT	CNTSCHID	CNTSTUID	ST004D01T	ESCS	INTICT	COMPICT	HOMESCH	ENTUSE	USESCH	SOIAICT	AUTICT
Slovak Republic	SVK	70300001	70303234	1	-0.7556	-0.4203	-1.0611	-0.5763	-0.1275	-0.5639	-0.6852	-1.1405
Slovak Republic	SVK	70300001	70301494	1	-0.9296	0.5042	-0.9607	0.1486	-0.3436	-0.1763	-0.3733	-1.2688
Slovak Republic	SVK	70300001	70301009	1	-0.7697	-0.7136	-0.3802	-0.1029	-1.5653	-0.4612	-1.5537	-1.7277
Slovak Republic	SVK	70300001	70304144	1	-0.6247	-0.0862	0.0226	-0.6505	-0.4593	-1.6678	-0.216	-0.9299
Slovak Republic	SVK	70300001	70304243	1	-0.8296	0.9535	1.1752	0.7747	0.4747	0.5718	-0.6852	-0.7496
Slovak Republic	SVK	70300001	70305731	0	1.0649	-1.034	-0.9607	-0.2327	-0.7656	-0.1845	-0.1727	-1.3027
Slovak Republic	SVK	70300001	70303375	0	-0.6234	-0.7221	-0.6843	-0.578	-0.386	-0.0014	-0.2821	-0.6557
Slovak Republic	SVK	70300002	70301881	1	0.3681	-0.4314	-0.4806	0.2397	0.2413	0.2778	0.5755	-0.9299
Slovak Republic	SVK	70300002	70303547	1	-0.5082	1.3403	0.586	1.3956	1.0319	0.6638	0.0221	-0.1563
Slovak Republic	SVK	70300002	70306000	1	0.0674	-0.4488	-1.027	0.5489	0.3092	0.9124	-1.0167	-0.6959
Slovak Republic	SVK	70300002	70301402	1	0.6072	-0.891	-0.9607	-0.5301	0.2098	0.6105	-2.1355	-2.5027
Slovak Republic	SVK	70300002	70307147	1	-0.018	-0.7815	0.0226	-0.1003	-0.7243	0.0994	0.3482	-0.4607
Slovak Republic	SVK	70300002	70304995	1	-0.1709	-0.4314	-0.7638	0.1965	0.5785	0.5078	-0.216	-0.9299
Slovak Republic	SVK	70300002	70301975	1	-0.8658	-0.2806	-0.7302	0.086	-0.8839	-0.5569	0.5755	-1.3017
Slovak Republic	SVK	70300002	70300929	1	0.3761	-0.8208	-0.8172	-0.5088	-0.6245	0.4695	-0.3702	-0.6924
Slovak Republic	SVK	70300002	70302188	1	-0.0156	0.2607	1.4967	0.3647	-0.2333	0.9413	1.086	0.1959
Slovak Republic	SVK	70300002	70303395	1	1.2889	-0.6019	-0.4338	0.548	0.4893	0.8604	0.0221	-0.806
Slovak Republic	SVK	70300002	70302350	1	-0.1152	-0.2842	-0.9607	0.4201	-0.5725	0.6343	-0.3268	-1.3017
Slovak Republic	SVK	70300002	70305562	1	0.8902	-0.59	-1.0611	-1.6455	-1.2847	-0.9292	-0.4948	-0.7496
Slovak Republic	SVK	70300002	70305260	1	-0.6517	-0.4314	0.5347	0.7988	0.0715	0.8572	0.0221	-0.1563
Slovak Republic	SVK	70300002	70306047	1	-0.8024	-1.2189	-1.0358	-0.2851	-0.9942	-0.2858	-0.9936	-1.6909
Slovak Republic	SVK	70300002	70302838	1	-0.2698	-1.0303	-0.3802	0.1756	-0.1651	0.4645	-0.7674	-0.9299
Slovak Republic	SVK	70300002	70304504	1	-0.5512	-0.7221	0.0226	-0.1915	-0.0808	-0.3191	0.1701	-0.4607
Slovak Republic	SVK	70300002	70301505	1	-0.5848	0.134	0.0226	-0.0523	0.1259	-0.7368	-0.7867	-1.1252
Slovak Republic	SVK	70300002	70303055	1	-0.7707	-0.8802	-0.6116	-0.1275	-0.2282	0.4036	0.5755	-1.0788
Slovak Republic	SVK	70300002	70306867	1	1.6938	1.031	-0.3802	-0.3145	-0.3847	0.3516	0.5755	-0.4607
Slovak Republic	SVK	70300002	70300690	1	-0.1761	-0.4314	0.0226	0.8874	0.0281	0.461	0.0221	-1.1252
Slovak Republic	SVK	70300002	70307002	1	0.0796	-1.2858	0.0226	-0.125	-0.6795	0.2644	-0.4948	-0.9775
Slovak Republic	SVK	70300002	70302245	1	1.1419	-0.4203	-0.5486	0.1257	-0.6379	1.9922	-0.3135	-1.3057
Slovak Republic	SVK	70300002	70306795	1	0.0784	-0.2662	0.0226	0.0314	-0.2078	0.8349	0.1701	-0.1563
Slovak Republic	SVK	70300002	70304928	1	0.8296	-0.013	-0.9607	-0.1213	-0.9954	-0.5037	-1.5596	-2.5027
Slovak Republic	SVK	70300002	70305503	1	-1.1397	0.1496	0.0226	-0.1493	0.098	0.4602	-0.3907	-0.4607
Slovak Republic	SVK	70300002	70302443	1	0.2812	-0.4314	1.4967	1.2524	0.866	1.6076	0.3482	-0.1565
Slovak Republic	SVK	70300002	70304822	1	-0.4591	0.1892	-0.7902	-0.2541	0.2587	0.3012	-0.5832	-0.7496
Slovak Republic	SVK	70300002	70300350	1	0.9059	-0.2662	-0.7638	0.0557	-0.2077	-0.105	-0.216	-0.7108
Slovak Republic	SVK	70300002	70304032	1	-0.3971	-0.2548	-0.7638	-0.0647	-0.4998	0.4264	0.1693	-0.8198
Slovak Republic	SVK	70300002	70301581	1	-0.4716	-1.2399	-0.3802	0.0307	-0.6968	0.4149	-0.8041	-0.4607
Slovak Republic	SVK	70300002	70306680	1	0.364	0.2032	-0.691	0.4019	0.1046	0.1318	0.0256	-1.1252
Slovak Republic	SVK	70300002	70304335	1	-0.4622	0.1371	-0.8693	0.6828	0.2135	0.4983	0.1648	-1.4694
Slovak Republic	SVK	70300003	70303578	1	0.1791	-0.4488	0.0226	-0.3214	0.4806	-1.6678	-2.1355	-1.6557
Slovak Republic	SVK	70300003	70306111	1	-0.4831	2.6352	1.9359	-0.2027	1.1066	0.6743	0.0559	0.7095
Slovak Republic	SVK	70300003	70305510	1	0.6492	-0.2842	0.0226	0.7267	-0.2972	0.7429	0.1701	-1.6304
Slovak Republic	SVK	70300003	70306373	1	0.3668	-0.983	0.4173	0.6662	-0.1735	0.281	-0.5974	0.557
Slovak Republic	SVK	70300003	70305612	1	0.2056	2.6352	1.9359	-1.2716	0.1369	0.1448	0.3482	-2.5027
Slovak Republic	SVK	70300003	70305047	1	1.2796	0.64	-1.3023	0.1587	0.5668	-1.6678	-0.414	-1.4991
Slovak Republic	SVK	70300003	70305028	1	1.1959	0.2032	1.1381	0.3611	0.3318	-0.0671	0.0256	0.1216
Slovak Republic	SVK	70300003	70305134	0	1.0579	0.2644	-0.3713	-0.5705	-0.7599	0.1052	0.2047	-0.7351
Slovak Republic	SVK	70300003	70300612	0	0.1824	-0.9389	0.0226	-0.4314	-0.1408	-0.219	0.1693	-0.2503
Slovak Republic	SVK	70300003	70303841	0	1.5715	-0.7114	0.0226	0.8089	-0.0463	-0.1668	-0.1566	-0.3297
Slovak Republic	SVK	70300003	70306908	0	1.3141	0.792	-0.1587	-2.017	-0.1081	-0.2747	-0.2317	0.9097
Slovak Republic	SVK	70300003	70300682	0	0.8432	0.2629	0.0226	-0.0514	0.3265	0.7799	-0.0551	-0.5912
Slovak Republic	SVK	70300003	70301334	0	1.8645	-0.2662	1.9359	-0.1423	-0.0487	-0.568	2.4277	0.9444
Slovak Republic	SVK	70300003	70306139	0	-0.067	-0.4456	0.0226	0.6109	1.2451	0.2575	0.5755	0.1216
Slovak Republic	SVK	70300003	70300188	0	0.1893	-0.2479	0.8348	-0.3238	-0.5484	-0.0444	0.5755	0.2224
Slovak Republic	SVK	70300003	70300836	0	1.4893	-0.0069	1.9359	1.6894	0.3919	0.0861	1.836	2.0955
Slovak Republic	SVK	70300003	70302805	0	0.8885	2.6352	1.9359	3.6039	-0.0614	3.6292	2.4277	2.0955
Slovak Republic	SVK	70300003	70303644	0	-0.7087	0.5696	0.4173	0.097	0.5439	-0.0614	0.8038	1.2841
Slovak Republic	SVK	70300003	70303446	0	0.9292	-2.9627	-2.664	-2.6893	-3.5637	-1.6678	-2.1355	-2.5027
Slovak Republic	SVK	70300003	70301604	0	1.2975	-2.9627	-2.664	3.6039	4.8357	-1.6678	2.4277	2.0955
Slovak Republic	SVK	70300003	70304869	0	-0.2863	-0.0994	0.7162	0.3808	1.0936	0.062	0.5755	-0.7639
Slovak Republic	SVK	70300003	70302010	0	0.6024	-0.2662	0.0226	0.1667	0.2681	0.2505	0.5755	0.7864
Slovak Republic	SVK	70300004	70300988	1	-0.486	-0.59	-0.691	0.1343	0.5831	0.754	0.3482	0.1216
Slovak Republic	SVK	70300004	70300158	1	-0.7261	-1.2512	-0.227	0.4295	-0.2815	0.9391	-0.2192	0.5823
Slovak Republic	SVK	70300004	70303077	1	-0.5319	-0.59	-0.227	0.5226	-0.7288	0.8778	-0.0857	-0.7496
Slovak Republic	SVK	70300004	70301922	1	-0.6817	0.4571	1.9359	0.2358	0.4544	0.1035	-0.3268	2.0955
Slovak Republic	SVK	70300004	70301481	1	1.2236	0.67	0.4173	0.631	-0.3557	0.281	-0.8913	-0.7496
Slovak Republic	SVK	70300004	70307026	1	-0.3851	-0.4343	-0.4806	-0.0689	-0.3113	-0.4487	-0.6852	-0.7496
Slovak Republic	SVK	70300004	70303145	1	0.0831	-0.4203	0.0226	-0.2679	-0.3593	0.2947	0.0221	-0.4607
Slovak Republic	SVK	70300004	70306849	1	0.4784	-0.4314	-0.7902	0.3224	-0.1547	0.7402	0.3482	-0.3297
Slovak Republic	SVK	70300004	70303285	1	0.0025	-0.4319	-0.7638	0.3877	-0.0982	-1.6678	-1.305	-0.5912
Slovak Republic	SVK	70300004	70306239	1	0.2052	-0.2662	-0.4728	0.2615	0.1779	-1.6678	0.1693	-0.7887
Slovak Republic	SVK	70300004	70305030	1	-1.0793	-0.7353	-0.6843	0.0274	0.6543	-1.6678	0.0447	-0.5251
Slovak Republic	SVK	70300004	70306921	1	0.4941	-0.2662	-0.7902	-1.0068	-0.4347	0.2296	-0.414	-0.9299
Slovak Republic	SVK	70300004	70305961	1	-0.9158	1.3889	0.4173	-0.6123	0.0149	0.0625	0.3482	-0.1563
Slovak Republic	SVK	70300004	70304479	1	0.5189	0.6606	0.5462	-0.2853	0.1463	-0.6687	0.0256	-0.5461
Slovak Republic	SVK	70300004	70306650	1	0.7782	-0.59	-0.7775	-0.4239	0.1172	0.3033	-1.5596	-0.7496
Slovak Republic	SVK	70300004	70300411	1	-1.0284	-0.891	-0.9607	-0.1253	-0.4426	-1.6678	-2.1355	-1.3017
Slovak Republic	SVK	70300004	70305755	1	-0.6573	-0.9334	-0.9607	0.4556	1.1593	1.1402	-0.2852	-0.6774
Slovak Republic	SVK	70300004	70301580	1	-0.8992	0.5091	-0.4806	0.1862	-0.0881	0.2487	-0.5832	-0.5912
Slovak Republic	SVK	70300004	70302119	0	1.0033	2.6352	1.9359	-2.6893	3.4299	1.0503	1.1987	2.0955
Slovak Republic	SVK	70300004	70301836	0	-0.1825	-0.7221	0.0226	-0.0978	-0.291	-1.6678	0.5755	-1.0788
Slovak Republic	SVK	70300004	70301412	0	0.2297	-0.0877		0.4565	-0.2222	-1.6678	-0.6929
Slovak Republic	SVK	70300004	70307057	0	-0.4492	-0.2662	0.0226	-0.3543	-0.7559	-0.1222	0.5755	-0.2503
Slovak Republic	SVK	70300004	70305521	0	0.313	-2.2005	-2.664	-2.6893	-3.7095	-1.6678	-2.1355	-2.5027
Slovak Republic	SVK	70300004	70307035	0	0.5187	-1.2052	-1.842	-0.6818	-0.6476	-0.0352	-0.0857	-0.6774
Slovak Republic	SVK	70300004	70303383	0	0.0619	2.6352	1.1657	3.6039	4.8357	3.6292	2.4277	2.0955
Slovak Republic	SVK	70300004	70300392	0	-0.2576	0.8116	0.8571	0.3328	0.5412	0.7955	0.5755	0.4994
Slovak Republic	SVK	70300004	70300725	0	-0.9462	0.7821	-0.9211	-2.6893	0.383	-1.6678	-0.309	-1.9916
Slovak Republic	SVK	70300004	70300542	0	0.4601	1.3697	0.8348	-0.005	0.9241	0.5327	0.1648	0.7627
Slovak Republic	SVK	70300004	70300050	0	0.5042	-0.7162	-1.1926	1.2836	0.1611	0.465	0.5755	0.1216
Slovak Republic	SVK	70300004	70304097	0	-0.7793	-0.0233	0.9726	-0.3486	0.1758	-0.4817	0.1701	0.388
Slovak Republic	SVK	70300004	70301106	0	0.3582	-0.4343	1.9359	-1.039	-0.3003	-0.0808	-0.1026	1.515
Slovak Republic	SVK	70300004	70303214	0	1.5149	-0.0862	0.0226	-0.2661	0.7101	0.5408	0.1693	-0.7496
Slovak Republic	SVK	70300004	70301199	0	0.4717	-0.59	-1.842	-0.1405	-0.9066	0.0881	-1.6782	-1.6492
Slovak Republic	SVK	70300004	70306059	0	1.0657	-0.4314	-0.3802	-0.5422	-0.1256	-0.159	-0.1026	-0.1563
Slovak Republic	SVK	70300004	70305557	0	0.7013	-0.0862	-0.7638	0.0599	0.2677	0.1804	-0.1026	-0.1563
Slovak Republic	SVK	70300004	70303738	1	-1.5866	-2.9627	-1.1926	-2.6893		-1.6678	-0.6852	-1.1252
Slovak Republic	SVK	70300004	70306740	0	-0.3561	-1.6546	-1.682	-0.3931	-1.5314	-0.0339	-2.1355	-2.5027
Slovak Republic	SVK	70300004	70305038	0	-0.9565	-0.0862	0.0226		0.7692		-0.176
Slovak Republic	SVK	70300005	70305969	1	1.5526	-1.1268	-0.3704	0.7585	-0.215	1.2277	-0.4718	-0.851
Slovak Republic	SVK	70300005	70301291	1	-0.1035	0.3266	0.4173	-0.157	-0.0763	-0.836	-1.0602	-0.4607
Slovak Republic	SVK	70300005	70305407	1	1.4711	-0.8283	-0.8554	0.338	-0.7111	0.1157	-0.3907	-0.6959
Slovak Republic	SVK	70300005	70303454	1	-0.0922	-0.8398	0.0226	-0.6224	0.0174	0.179	-2.1355	-1.4002
Slovak Republic	SVK	70300005	70300763	1	-0.8636	-0.0862	-0.691	-0.4655	0.6016	-0.3157	0.5755	0.1216
Slovak Republic	SVK	70300005	70301629	1	1.6318	0.1945	1.9359	1.466	0.8266	1.704	1.1171	1.1508
Slovak Republic	SVK	70300005	70304742	1	1.1762	0.2695	0.8348	0.1844	0.5451	-0.2942	-0.1812	0.1216
Slovak Republic	SVK	70300005	70300503	1	0.454	-0.0862	0.0226	1.2836	1.2732	1.5721	0.5755	0.1216
Slovak Republic	SVK	70300005	70304046	1	-0.779	-1.2814	-0.1587	-0.0467	-0.2698	-0.2117	-0.0823	0.3216
Slovak Republic	SVK	70300005	70302209	1	0.9194	0.1705	-0.3728	0.0113	0.4207	-0.5309	-1.305	-1.0116
Slovak Republic	SVK	70300005	70305210	1	1.6736	-1.3452	0.0226	0.1053	-0.9806	-1.6678	0.5755	0.1216
Slovak Republic	SVK	70300005	70302874	1	0.7709	0.1828	0.5563	-0.0533	0.103	0.2294	0.0791	0.8567
Slovak Republic	SVK	70300005	70303472	1	-0.2657	-0.7087	0.0226	0.7886	-0.0253	-0.8768	-0.411	-1.1252
Slovak Republic	SVK	70300005	70303434	0	1.5421	2.6352	1.9359	3.6039	4.8357	3.6292	2.4277	2.0955
Slovak Republic	SVK	70300005	70305332	0	0.6475	0.5266	0.7162	3.6039	1.1038	3.6292	0.5755	1.2841
Slovak Republic	SVK	70300005	70301100	0	1.3004	-0.128	1.9359	0.078	-0.3586	-1.6678	1.0638	1.4234
Slovak Republic	SVK	70300005	70303397	0	0.1722	-0.0055	-0.3827	-0.1739	0.5797	0.0812	1.1417	-0.4607
Slovak Republic	SVK	70300005	70305275	0	1.5011	-0.0862	0.0226	1.3927	-0.3132	1.5721	0.5755	0.1216
Slovak Republic	SVK	70300005	70301758	0	1.9976	0.4485	1.9359	0.5501	0.2425	0.5753	1.3432	2.0955
Slovak Republic	SVK	70300005	70305388	0	0.7533	0.0377	0.5563	-0.0301	1.0701	0.0865	-0.4978	0.6314
Slovak Republic	SVK	70300005	70302933	0	-0.4583	-0.59	0.0226	0.2472	-0.3348	0.3885	0.2287	0.9888
Slovak Republic	SVK	70300006	70301448	1	-0.1591	-0.0862	0.0226	0.7113	-0.0408	1.0062	0.5755	0.1216
Slovak Republic	SVK	70300006	70306521	1	-0.4805	-0.2662	-1.5812	1.2836	0.0092	1.0062	0.5755	-2.5027
Slovak Republic	SVK	70300006	70300579	1	-1.0721	-1.0705	-1.682	0.2065	-0.0769	0.8575	-1.0992	-1.9916
Slovak Republic	SVK	70300006	70300893	1	-0.4128	0.2086	-0.9285	-0.6054	-0.2967	0.1288	-0.309	-0.2503
Slovak Republic	SVK	70300006	70304560	1	0.1827	-0.8714		1.1773	1.5888	0.1525	0.5858	0.1216
Slovak Republic	SVK	70300006	70300366	1	-0.5667	-1.0625	-1.9114		-0.2497		-0.6852
Slovak Republic	SVK	70300006	70301444	1	0.166	-2.00E-04	-2.664	0.9936	0.3042	1.3305	1.1987	-1.0464
Slovak Republic	SVK	70300006	70302960	1	-1.1412	-0.2662	-0.5836	-0.5607	-0.7843	-0.0195	-1.4013	-0.8947
Slovak Republic	SVK	70300006	70303015	0	-0.2998	0.1125	-0.5551	-0.3666	-0.1353	-0.801	-0.609	1.515
Slovak Republic	SVK	70300006	70300337	0	0.6435	-0.817	-0.4489	0.7113	-0.0408	1.0062	0.0154	-0.3917
Slovak Republic	SVK	70300006	70300271	0	-0.5129	-0.2662	-1.5812	1.2836	-0.0394	1.0062	0.5755	-2.5027
Slovak Republic	SVK	70300006	70303121	0	-0.7191	-0.983	-0.9211	-0.1008	0.1391	0.4342	-0.0857	-0.7496
Slovak Republic	SVK	70300006	70306232	0	-1.0925	-0.0862	0.0226	1.2836	0.8779	1.5907	0.5755	0.1216
Slovak Republic	SVK	70300006	70303875	0	-0.857	-0.0862	0.0226	0.1818	0.2022	0.3539	0.5755	0.0301
Slovak Republic	SVK	70300006	70304866	0	0.0616	-1.3724	-1.5125		-0.4422		-0.8342
Slovak Republic	SVK	70300006	70302140	0	0.0104
Slovak Republic	SVK	70300006	70302900	0	1.0078	2.6352	1.9359	3.6039	4.8357	3.6292	2.4277	2.0955
Slovak Republic	SVK	70300006	70305758	0	-1.0178	-0.2337	0.0226	0.6241	0.1312	0.8945	0.0221	-0.222
Slovak Republic	SVK	70300006	70306726	0	-1.125		-0.587		0.0385	1.0062	1.187
Slovak Republic	SVK	70300007	70301555	0	-3.0373	0.0467	-1.1926	-2.6893	-3.7095	-1.6678	-0.4398	-2.5027
Slovak Republic	SVK	70300007	70303251	1	-1.2632	-0.4203	0.0226	0.2507	0.8242	1.0062	0.3482	0.1216
Slovak Republic	SVK	70300007	70300377	0	-0.9011	0.0527	0.9726	0.8978	0.0369	0.2444	0.3473	1.515
Slovak Republic	SVK	70300007	70303649	0	-0.9581	2.6352	0.2942	1.1608	0.3392	0.9399	0.5755	-0.1808
Slovak Republic	SVK	70300007	70305913	0	-1.3038	-0.0933	0.2942	0.5268	0.319	0.8898	-0.2004	-0.7507
Slovak Republic	SVK	70300007	70304798	1	-1.9174	-1.8141	0.0226	-1.7857	-2.8083	-0.7847	0.3542	0.1216
Slovak Republic	SVK	70300007	70304475	1	-0.8176	-2.9627	-2.664	0.6894	0.515	-1.6678	0.5755	-2.5027
Slovak Republic	SVK	70300007	70304544	1	-2.631	-0.4203	-0.8237	0.6201	0.7605	0.8495	-0.2004	-1.3989
Slovak Republic	SVK	70300007	70306707	1	-0.3941	-1.0249	-1.3692	-0.0317	-0.9578	0.3683	-1.27	-1.4002
Slovak Republic	SVK	70300007	70303896	0	-0.8047	0.3427	1.9359	3.6039	4.8357	1.5721	0.1922	0.1216
Slovak Republic	SVK	70300007	70303299	0	-0.7362	-0.0862	0.0226	0.6517	0.8779	3.6292	0.5755	0.1216
Slovak Republic	SVK	70300007	70302469	0	1.1838	-0.4314	1.9359	1.2836	1.091	0.4394	2.4277	2.0955
Slovak Republic	SVK	70300007	70305540	0	-0.8857	-1.3452	-1.1926	1.2836	4.8357	1.5721	0.5755	0.1216
Slovak Republic	SVK	70300007	70305421	0
Slovak Republic	SVK	70300007	70305128	0	-0.2305	-0.9238	1.2867	-1.1482	0.5777	-0.2708	0.8295	2.0955
Slovak Republic	SVK	70300008	70304593	0	-0.4058	-0.9814	0.6839	-0.0076	0.0453	-0.0625	-0.3534	-1.0643
Slovak Republic	SVK	70300008	70302182	1	0.8228	0.2577	-1.2062	-0.4692	-0.5145	-0.0849	-1.5848	-0.959
Slovak Republic	SVK	70300008	70304287	1	1.0917	-0.2479	0.0226	1.5291	1.0518	0.8295	0.5755	0.1216
Slovak Republic	SVK	70300008	70303371	1	-0.7336	0.0502	-0.7638	-0.5071	-0.6307	-0.2781	0.0105	-1.3358
Slovak Republic	SVK	70300008	70301359	0	-0.1285	-0.1713	-0.227	-1.1401	-0.4427	0.1995	0.5755	0.1216
Slovak Republic	SVK	70300008	70305874	0	0.1336	-0.2479	-0.7638	-0.3021	0.135	-0.7368	0.1648	-0.5251
Slovak Republic	SVK	70300008	70304906	0	1.0206	-0.4314	0.0226	1.2836	-0.0408	0.9228	0.5755	0.1216
Slovak Republic	SVK	70300009	70306574	1	-0.58	-0.2662	-0.9607	-0.3348	0.6349	-1.6678	0.582	-0.7496
Slovak Republic	SVK	70300009	70301236	1	-0.6476	2.6352	-1.2788	-0.0744	0.2125	-0.8849	-0.414	-2.5027
Slovak Republic	SVK	70300009	70301237	1	-0.2073	-0.0862	-0.3802		-0.3692	0.0589	0.1648	-0.4607
Slovak Republic	SVK	70300009	70306387	1	-0.6025	-0.0862	0.0226	0.5315	0.5534	-0.6426	0.3482	0.1216
Slovak Republic	SVK	70300009	70301603	1	-0.2177	-0.346		-0.0926		-1.0402	-2.1355
Slovak Republic	SVK	70300009	70302214	1	-1.1542	2.6352	0.5833	0.3416	0.7386	-0.8768	0.7017	-0.6527
Slovak Republic	SVK	70300009	70302180	1	0.5642	-0.0862	0.0226	0.7113	-0.0401	-1.6678	-0.6852	-0.2503
Slovak Republic	SVK	70300009	70302452	1	1.0616	1.0919	0.9192	0.6226	-0.1319	0.216	-0.414	-0.4607
Slovak Republic	SVK	70300009	70304598	1	-0.8019	-0.2662	-0.8154	-0.428	-0.0548	-1.6678	0.1648	-1.113
Slovak Republic	SVK	70300009	70305039	1	1.5325	-0.5847	0.8348	0.9211	0.4192	0.4846	0.5755	-1.1252
Slovak Republic	SVK	70300009	70305958	1	-0.841	-0.4314	0.0226	0.4846	0.0192	-0.5309	-0.4948	-0.4607
Slovak Republic	SVK	70300009	70304225	1	-0.9005	-1.2115	-0.7836	-0.2705	-0.5815	-0.9292	-1.2695	-2.4607
Slovak Republic	SVK	70300009	70304609	1	-0.4968	1.127	-0.6315	-0.581	-0.1902	-0.3128	-0.4771	-0.1865
Slovak Republic	SVK	70300009	70301803	1	-0.4593	-1.3452	-1.1926	1.2836	0.1008	1.791	0.5755	-1.1252
Slovak Republic	SVK	70300009	70303422	1	0.1146	0.1751	0.0226	-0.0153	0.5084	0.0476	-0.1727	-0.1563
Slovak Republic	SVK	70300009	70306519	1	-0.7268	-0.2662	-0.4806	0.0783	-0.2429	-1.6678	0.0221	-0.4607
Slovak Republic	SVK	70300009	70300636	1	-0.7844	0.4658	-0.9285	0.1579	0.2068	0.2875	0.0256	-0.4826
Slovak Republic	SVK	70300009	70303996	1	0.1271	0.7989	0.0226	-2.6893	-1.4995	-1.6678	-0.1722	-1.0788
Slovak Republic	SVK	70300009	70301900	1	0.3136	-0.0862	-1.0668	0.313	0.7099	0.1208	-0.9794	-1.1252
Slovak Republic	SVK	70300009	70300788	1	0.9405	0.7308	-1.231	0.8198	1.2594	0.2407	-0.0857	-0.3856
Slovak Republic	SVK	70300009	70303322	0	0.554	2.6352	1.9359	3.6039	4.8357	3.6292	2.4277	2.0955
Slovak Republic	SVK	70300009	70300845	0	0.9872	0.7308	0.7162	0.9192	2.1682	-1.6678	1.836	0.4994
Slovak Republic	SVK	70300010	70306019	1	0.3786	0.6515	1.0433	0.1858	0.4227	0.356	0.8038	1.0448
Slovak Republic	SVK	70300010	70306270	1	-0.5145	-0.7221	0.0226	-1.0608	-1.0744	-1.6678	-0.6852	-0.4607
Slovak Republic	SVK	70300010	70303842	1	-1.0526	-0.0862	0.0226	0.1053	-0.9291	1.0427	2.4277	-0.959
Slovak Republic	SVK	70300010	70300562	1	1.3154	-0.9443	0.0226	-0.8913	-0.5896	-0.1866	-0.5974	0.5362
Slovak Republic	SVK	70300010	70302015	1	0.8125	-0.2662	0.0226	-1.0129	-0.0711	0.2899	-0.2852	1.0448
Slovak Republic	SVK	70300010	70301125	1	0.8804	-0.9033	1.4967	0.345	0.2918	-1.6678	0.5837	2.0955
Slovak Republic	SVK	70300010	70302145	1	0.8502	-0.8802	0.0226	-0.6542	-0.7632	-0.8768	-0.5832	-0.4607
Slovak Republic	SVK	70300010	70305386	1	0.779	-0.0862	0.0226	3.5342	-0.9806	1.0062	0.5755	0.1216
Slovak Republic	SVK	70300010	70303470	0	-0.2046	1.1132	1.0108	0.0304	1.2111	0.1345	0.3473	2.0955
Slovak Republic	SVK	70300010	70306763	0	0.4358	-0.989	1.1657	-0.8948	-0.2688	-1.6678	0.075	0.9097
Slovak Republic	SVK	70300010	70300532	0	0.3069				0.79			2.0955
Slovak Republic	SVK	70300010	70301750	0
Slovak Republic	SVK	70300010	70305056	0	-0.092	-0.0862	0.0226	0.1053	-0.9291	0.4394	0.5755	-0.3856
Slovak Republic	SVK	70300010	70301990	0	1.0249	1.1132	1.9359	0.6426	1.0747	-0.1811	0.5755	0.7627
Slovak Republic	SVK	70300011	70301697	1	-1.2549	-2.9627	-1.682	-1.0691	-1.5639	0.0956	-0.8686	-1.1488
Slovak Republic	SVK	70300011	70300205	0	-0.1076	-0.4314	0.0226	1.0406	0.8779	1.0062	0.5755	-0.478
Slovak Republic	SVK	70300011	70303941	1	-1.2285
Slovak Republic	SVK	70300011	70304142	1	-0.2476	-0.0862	0.0226	0.788	0.9812	-0.0671	0.5755	-1.4991
Slovak Republic	SVK	70300011	70306912	1	-0.1611	-0.4314	-0.8627	-0.6424	-0.3473	-1.0529	-0.176	-0.8198
Slovak Republic	SVK	70300011	70305858	1	-0.8145	-0.8802	-0.8627	-0.6834	-0.4321	-0.4795	-0.2852	-0.9299
Slovak Republic	SVK	70300011	70307029	1	-0.0927	-0.7221	-0.227	-0.1667	-0.2472	-0.1817	-0.4948	-0.7496
Slovak Republic	SVK	70300011	70303894	1	1.3346	-0.4488	0.0226	-0.3541	-0.171	-0.0737	-0.1061	-0.4784
Slovak Republic	SVK	70300011	70303639	1	-0.6814				-0.3934
Slovak Republic	SVK	70300011	70301197	1	0.6835	0.0502	-0.2943	-0.118	-0.1164	0.0511	-0.0987	-0.959
Slovak Republic	SVK	70300011	70303009	1	0.7426	-0.59	1.0433	-0.4046	-0.7317	0.1151	-0.3876	-0.6959
Slovak Republic	SVK	70300011	70301383	1	0.5918			0.2166	-0.002	-0.3128
Slovak Republic	SVK	70300011	70306865	1	-0.7148		0.1626	1.2182	0.213	1.3429	0.8938	-0.0859
Slovak Republic	SVK	70300011	70307196	0	0.8445	0.4457	0.5956	-1.3089	-0.3798	-0.2473	0.5755	0.149
Slovak Republic	SVK	70300011	70307076	0	0.1506	0.8655	0.9268	1.2836	0.8779	-1.6678	1.3958	1.0448
Slovak Republic	SVK	70300011	70306102	0	-0.8225	0.6914	1.0433	0.3176	0.6266	0.3285	-0.0553	0.7611
Slovak Republic	SVK	70300011	70303365	0	-0.9952	-0.0862	0.0226	1.2836	0.8001	-1.6678	0.5755	0.4777
Slovak Republic	SVK	70300011	70303163	0	0.9313	-1.3452	-1.0935	1.2836	0.8779	0.0208	-0.6852	-1.1252
Slovak Republic	SVK	70300011	70301449	0	-0.1987	-0.0862	0.0226	-2.6893	0.9418	-1.0529	-1.5596	-0.6353
Slovak Republic	SVK	70300012	70304546	1	-1.3721	1.1576	1.9359	-0.5571	1.2287	-1.6678	-0.6852	2.0955
Slovak Republic	SVK	70300012	70306690	0	0.0489	-2.2046	-1.842	0.0384	1.6859	-0.4427	-0.9759	-1.3027
Slovak Republic	SVK	70300012	70302418	1	-0.9245	-0.59	-1.1592	-1.1482	-0.7173	-0.5058	-1.5848	-1.4694
Slovak Republic	SVK	70300012	70307021	1	-1.0987	-1.2492	-0.7315	0.5647	-0.144	-0.0646	-0.0723	-0.7317
Slovak Republic	SVK	70300012	70302663	1	-0.6471	-0.8802	-0.7638	-2.6893	-0.3915	-0.801	-0.6852	-0.7496
Slovak Republic	SVK	70300012	70303764	0		-0.0862	0.0226
Slovak Republic	SVK	70300012	70303294	0	0.9623	-0.4343	0.0226	-0.1346	-0.1229	0.1378	-0.7867	0.1216
Slovak Republic	SVK	70300012	70304827	0	-0.5822	-1.3452	0.0226	1.2836	-0.0408	-1.6678	-1.4657	0.1216
Slovak Republic	SVK	70300012	70300228	0	-0.8938	0.7763	0.7162	0.2165	0.4606	0.5221	0.5684	0.3899
Slovak Republic	SVK	70300012	70301223	0	-8.00E-04	-0.0862	0.0226	-0.6916	1.0344	-0.5011	0.5755	0.1216
Slovak Republic	SVK	70300012	70300638	0	-0.4026	-0.4314	0.0226	0.2595	0.0069	0.2865	0.5755	0.1216
Slovak Republic	SVK	70300012	70304894	0	1.1045	-0.2662	-0.227	-0.722	0.1318	-0.5309	0.1648	-0.7496
Slovak Republic	SVK	70300012	70306631	0	0.5451	0.7989	1.0433	-0.8913	0.4572	-0.9292	0.0405	-0.2503
Slovak Republic	SVK	70300012	70303435	0	0.7873	-0.0862	0.0226	0.1053	-0.9812	-1.6678	0.5755	0.1216
Slovak Republic	SVK	70300012	70301597	0	0.6957	-0.2595	0.0226	0.0511	0.435	0.0513	0.0256	0.1216
Slovak Republic	SVK	70300012	70302920	0	-0.6616	1.1576	1.1752	0.6582	4.8357	-0.801	-0.6852	0.9883
Slovak Republic	SVK	70300012	70307250	0	0.3499	-0.7255	-0.227	-0.1065	-0.4298	0.0792	0.1693	0.1216
Slovak Republic	SVK	70300012	70302130	0	-0.4837	-0.7737	-0.4728	0.6301	-3.7095	0.146	0.9782	-0.7496
Slovak Republic	SVK	70300012	70302712	0	-0.325	2.6352	1.9359	3.6039	0.9861	2.1953	0.0405	2.0955
Slovak Republic	SVK	70300013	70302586	1	0.1988	-0.6357	0.4445	0.2379	0.4928	-0.4648	0.5797	0.4777
Slovak Republic	SVK	70300013	70304916	1	-0.4422	2.6352	1.9359	3.6039	0.2671	3.6292	0.5755	-1.1252
Slovak Republic	SVK	70300013	70302462	1	0.4833	-0.9363	-0.9607	-0.1157	-0.7012	-0.8849	-0.309	-0.7887
Slovak Republic	SVK	70300013	70305832	1	-0.0052	-0.7221	-0.3802	-0.204	0.1053	-1.6678	-0.0553	-0.4607
Slovak Republic	SVK	70300013	70306952	1	-0.9333	-1.273	0.0226	0.003	-0.5597	-0.218	-0.6852	-0.8016
Slovak Republic	SVK	70300013	70303654	1	-0.5207	2.6352	1.9359	-0.6267	0.1701	0.2007	0.1701	0.557
Slovak Republic	SVK	70300013	70303677	1	-0.0763	-0.4314	0.0226	0.6217	0.4114	1.1398	0.5755	-0.4607
Slovak Republic	SVK	70300013	70302207	1	-1.3136	-1.3452	-1.1926	-2.6893	-0.6175	-0.7368	-0.5832	0.1216
Slovak Republic	SVK	70300013	70302982	1	-0.6725	-0.4998	0.0226	-0.1687	-0.279	0.2405	0.3482	-0.4607
Slovak Republic	SVK	70300013	70302160	1	0.5327	-0.0862	0.0226	1.132	1.355	1.5721	0.5755	0.1216
Slovak Republic	SVK	70300013	70300101	0	-0.3922	-1.3452	-0.7249			1.0435	0.4137	-0.851
Slovak Republic	SVK	70300013	70305124	0	-1.1489	-1.3452	-1.1926	1.2836	0.8351	0.4394	0.5755	-0.8122
Slovak Republic	SVK	70300013	70300494	0	-1.0354	-1.0588	-2.664	-0.3043	-0.3862	-1.6678	-0.8738	-2.5027
Slovak Republic	SVK	70300013	70300521	0	0.8544	-0.9245	0.0226	-2.6893	-1.2952	-0.5044	-0.3912	-1.5767
Slovak Republic	SVK	70300013	70300469	0	-0.5679	1.7671	1.9359	-0.1923	0.4005	-0.1894	1.2262	2.0955
Slovak Republic	SVK	70300013	70301610	0	-0.0628	2.6352	1.2867	1.4141	0.9299	0.7615	2.4277	2.0955
Slovak Republic	SVK	70300013	70303110	0	-0.3497	-0.2479	0.0226	-0.0992	1.3021	-0.5309	0.5755	-0.1563
Slovak Republic	SVK	70300013	70303048	0	0.776	-0.0862	0.0226	-0.1176	-0.2734	-1.2919	0.8038	0.1216
Slovak Republic	SVK	70300013	70306675	0	-0.3743	-0.7221	-0.5034	-0.5982	-0.1443	-0.4173	0.5755	-0.8198
Slovak Republic	SVK	70300014	70301912	1					-2.2714
Slovak Republic	SVK	70300014	70302640	1	-0.8151	-0.2662	-0.227	0.0464	0.7549	-0.1069	0.5755	-0.5912
Slovak Republic	SVK	70300014	70302385	1	0.5669	-0.0862	0.0226	0.4795	-1.3898	0.8921	0.5755	0.1216
Slovak Republic	SVK	70300014	70302484	1	-0.409	-1.8067	-0.7902	-0.1208	-1.842	-1.6678
Slovak Republic	SVK	70300014	70302968	1
Slovak Republic	SVK	70300014	70306114	1	-0.6482		-0.227		0.3125	-0.0573		-0.3297
Slovak Republic	SVK	70300014	70303252	1	-1.0245	-0.483	-0.227	0.0105	-0.1077	0.3291	-0.0987	-0.222
Slovak Republic	SVK	70300014	70305476	0		-0.5743	0.3461	0.2347	-0.4538	-0.9484	0.0221	0.1216
Slovak Republic	SVK	70300014	70305379	0	-3.5682
Slovak Republic	SVK	70300015	70302660	0	-0.5863	-0.0862	-0.3802	-1.1456	0.0349	-0.1786	0.5755	-0.1563
Slovak Republic	SVK	70300015	70306777	0	-0.9646	2.6352	1.9359	0.7113	1.99	0.5046	2.4277	2.0955
Slovak Republic	SVK	70300015	70303756	0	1.3302	-2.1648	1.9359	-0.9328	-0.3847	-0.0712	1.4793	2.0955
Slovak Republic	SVK	70300015	70302036	0		-0.7657	-0.6777	-2.6893	-0.341	0.2765	-0.6852	-1.1252
Slovak Republic	SVK	70300015	70305299	0	-0.3164	-1.5155	-1.0345	-0.5513	-0.4141	-1.6678	1.6338	-0.8001
Slovak Republic	SVK	70300015	70301232	0	0.6676	-0.0862	1.9359	0.7113	-0.052	1.0062	2.4277	2.0955
Slovak Republic	SVK	70300015	70306980	0	-1.0926	-0.2366	-0.5836	0.8244	-0.0101	0.867	-0.5861	-0.908
Slovak Republic	SVK	70300015	70306895	0	-1.0883	2.6352	1.9359	-0.9155	0.3488	0.33	1.2107	0.9883
Slovak Republic	SVK	70300015	70300558	0	0.0019	1.127	0.1453	-0.9384	1.4436	-1.6678	0.0215	0.557
Slovak Republic	SVK	70300015	70303128	0	0.3106	-0.7936	-0.9557	0.4794	0.1285	0.6981	0.5755	0.1216
Slovak Republic	SVK	70300015	70301406	0	-0.5333	-0.6289	0.0226	0.3662	0.9715	0.448	0.5755	0.1216
Slovak Republic	SVK	70300015	70305998	0	0.3348
Slovak Republic	SVK	70300015	70306789	0	-1.0899	-0.6556	-0.4728	-1.012	0.7707	-0.0307	-2.1355	-0.6947
Slovak Republic	SVK	70300015	70306363	0	-0.3155					-1.6678
Slovak Republic	SVK	70300015	70305956	0	-0.8242	1.7671	1.9359	0.7456	0.8588	1.3903	0.9863	0.1216
Slovak Republic	SVK	70300015	70304072	0	-0.6806	-0.7065	-1.2374	0.7081	-0.4218	0.8744	-0.6629	1.4234
Slovak Republic	SVK	70300015	70307240	0	-0.4017	1.7162	-0.6785	-0.5266	0.8941	-0.0695	-0.8709	-0.6738
Slovak Republic	SVK	70300015	70301174	0	-1.1664			1.1802	4.8357	-0.006		2.0955
Slovak Republic	SVK	70300015	70301148	0	0.1832	-1.061		0.453		1.0196	-0.6647	-2.5027
Slovak Republic	SVK	70300015	70303917	0	-0.7647	-0.4314	0.0226	0.7113	0.8428	0.6782	0.5755	-0.1563
Slovak Republic	SVK	70300015	70303683	0	0.2083
Slovak Republic	SVK	70300015	70302579	0	-1.0079	-1.2749	-2.6747	0.6333	0.4468	0.9889		-2.5027
Slovak Republic	SVK	70300015	70301171	0	-0.0033	-1.1337	0.0226	1.3801	4.8357	1.101	0.5755	0.1216
Slovak Republic	SVK	70300015	70306178	0
Slovak Republic	SVK	70300015	70304337	0	0.0916	0.3464	1.4967	-0.0089	0.4493	-0.1246	0.8038	2.0955
Slovak Republic	SVK	70300015	70304186	0	0.1027	-0.0862	1.9359	1.2836	-3.7095	1.0062	0.5755	0.1216
Slovak Republic	SVK	70300015	70306600	0	-0.9895	-2.9627	-2.0371	-2.6893	-3.6575	-1.6678	0.5755	-1.1252
Slovak Republic	SVK	70300015	70304426	0	0.1592
Slovak Republic	SVK	70300015	70304818	0	-0.9133	-0.2662	0.0226	1.2836	0.8779	1.5576	0.1648	0.1216
Slovak Republic	SVK	70300015	70302881	0	-0.2415	-0.8586	0.5347	0.8841	-0.5807	0.9929	-0.3553	-1.0283
Slovak Republic	SVK	70300015	70304038	0	-1.2304	0.9275	1.0524	-0.6123	2.1109	0.4392	1.1375	2.0955
Slovak Republic	SVK	70300015	70302124	0	0.5214	0.0634	0.1648	0.1053	-0.462	0.4394	-0.1566	0.1216
Slovak Republic	SVK	70300015	70301160	0	-0.5712
Slovak Republic	SVK	70300016	70303174	1	-3.632	-0.9298	-0.8873	-1.5147	-1.7526	-0.2785	0.5755	-1.1252
Slovak Republic	SVK	70300016	70306346	1	-0.4987	-0.043	0.8038	-0.2612	-0.1269	-0.2679	-0.2581	0.4504
Slovak Republic	SVK	70300016	70304468	1	0.8139	-0.0862	0.0226	0.1429	0.2765	-0.7433	-0.1727	-0.2726
Slovak Republic	SVK	70300016	70306247	1	-0.8449	0.5923	-0.3048	0.3552	0.6882	-0.0625	0.5755	-0.9943
Slovak Republic	SVK	70300016	70302971	0	-0.7628	0.468	1.9359	0.8214	0.6384	1.5721	2.4277	2.0955
Slovak Republic	SVK	70300016	70305558	0	-0.5452	-1.3452	-1.1926	0.4041		0.4147	-1.1941
Slovak Republic	SVK	70300016	70300606	0	-0.0956	-0.0862	1.9359	0.4559	1.1743	0.2789	2.4277	2.0955
Slovak Republic	SVK	70300016	70307083	0	-0.6334	-0.0862	-0.227	3.6039	4.8357	3.6292	0.5755	0.6905
Slovak Republic	SVK	70300016	70302716	0	-1.0402	2.6352	1.9359	3.6039	4.8357	3.6292	2.4277	2.0955
Slovak Republic	SVK	70300016	70304830	0	1.3287	0.957	1.1381	0.2983	0.3523	0.0667	2.4277	-0.2503
Slovak Republic	SVK	70300016	70300591	0	-0.0252
Slovak Republic	SVK	70300017	70302629	1	1.1843	-0.4314	-0.7638	0.1558	0.1095	0.3216	-0.0553	-0.4607
Slovak Republic	SVK	70300017	70303357	1	1.4021	-0.6447	0.0226	-0.2239	-0.3299	0.0427	-0.2704	-0.7816
Slovak Republic	SVK	70300017	70303647	1	1.1883	-1.0688	-0.6116	-0.0702	-0.1544	0.5479	1.836	-1.1078
Slovak Republic	SVK	70300017	70300647	1	0.6153	-0.891	0.0226	-0.1671	0.2024	0.3837	0.8038	-0.5093
Slovak Republic	SVK	70300018	70304350	1	0.1191	-0.2366	-0.227	0.1053	-0.3411	0.3108	0.3482	-1.1252
Slovak Republic	SVK	70300018	70306297	1	0.0722	-0.847	0.0226	-0.3705	-0.4748	-0.2154	-0.6852	-0.4607
Slovak Republic	SVK	70300018	70303691	1	-0.7215	-0.2662	0.0226	0.746	0.1387	-0.6742	-0.2852	-2.5027
Slovak Republic	SVK	70300018	70306009	1	0.1834	-0.0973	-0.6863	-0.2938	-0.13	0.0986	-0.8686	0.2224
Slovak Republic	SVK	70300018	70306833	1	-0.2788	-0.5743	0.0226	-0.4086	-0.2617	-1.6678	-0.4948	-0.7108
Slovak Republic	SVK	70300018	70304568	1	-0.8222	-0.7353	-0.4806	-0.7732	0.2974	0.0123	1.2262	-0.5475
Slovak Republic	SVK	70300018	70300410	1	-0.7297	0.134	-0.6843	-0.0324	-0.3598	-1.0529	-0.6852	-0.7496
Slovak Republic	SVK	70300018	70306591	1	0.0422	-2.1648	-2.664	0.0761	0.1643	0.1246	0.3482	-1.3204
Slovak Republic	SVK	70300018	70306313	0	-0.8301	-0.4093	-1.0611	-1.0129	0.6203	0.0856	-0.1727	-0.7496
Slovak Republic	SVK	70300018	70307123	0	0.2574	0.4571	1.9359	-0.4739	0.254	0.6015	0.1648	1.2147
Slovak Republic	SVK	70300018	70300825	0	0.283	0.0502	0.0226	0.1143	2.1769	0.1961	1.5037	-0.1563
Slovak Republic	SVK	70300018	70303467	0	1.0477	-0.7255	-0.691	-0.3189	-0.0744	0.1495	-1.5596	-0.8443
Slovak Republic	SVK	70300018	70304624	0	-0.1051	0.176	0.0226	1.2836	1.3889	0.3594	0.5755	-0.2726
Slovak Republic	SVK	70300018	70304103	0	0.4945	-0.0862	0.0226	0.7113	-0.9291	1.5004	0.5755	0.1216
Slovak Republic	SVK	70300018	70300767	0	0.3483	-1.3452	0.0226	0.7113	0.0205	0.9777	-0.6852	-1.1252
Slovak Republic	SVK	70300019	70304197	1	1.2365	-0.5847	-0.2943	0.7865	0.4506	1.4413	0.3482	0.2546
Slovak Republic	SVK	70300019	70302699	1	-0.1527	-0.7221	-0.8627	0.0725	0.3563	-0.0498	-0.9936	-0.7496
Slovak Republic	SVK	70300019	70303389	1	1.3189	0.8489	0.586	-0.0928	0.3823	-0.6073	-0.3876	0.1216
Slovak Republic	SVK	70300019	70301204	0	0.9922	-0.4488	0.0226	-0.4491	-0.2019	0.3093	0.5755	-0.1563
Slovak Republic	SVK	70300019	70301089	1	0.3711	0.0467	-2.664	1.2836	1.0667	2.1673	0.5755	0.1216
Slovak Republic	SVK	70300019	70305002	1	-0.604	-0.2662	0.8348	0.39	0.341	0.716	-0.6852	-0.1563
Slovak Republic	SVK	70300019	70306024	1	1.3602	0.2032	0.4173	0.4014	-0.0983	0.7771	-0.1021	-0.7496
Slovak Republic	SVK	70300019	70304696	1	-0.3473	0.2607	-0.3802	0.5105	0.448	0.8723	-0.2852	0.1216
Slovak Republic	SVK	70300019	70302083	1	-0.6081	-0.7221	0.4173	-0.0232	-0.4812	-0.1507	-0.3907	-0.222
Slovak Republic	SVK	70300019	70303196	1	0.927	1.3697	-0.1587	-0.4176	-0.3806	-0.0112	0.0221	0.2546
Slovak Republic	SVK	70300019	70305538	1	0.1017			0.8947	-0.1948
Slovak Republic	SVK	70300019	70302256	1	-0.1386	0.0634	-1.0611	0.0957	-0.0104	0.4719	-0.3912	-0.6959
Slovak Republic	SVK	70300019	70300311	1	0.7946	0.9535	0.7162	0.1633	0.2258	0.103	0.3482	-0.2503
Slovak Republic	SVK	70300019	70305836	1	0.3991	0.9275	-0.408	0.4081	-0.4746	0.2395	0.1693	-0.3902
Slovak Republic	SVK	70300019	70305802	1	-0.7504	-1.4741	-1.0358	0.037	-0.5062	-1.0529	-1.0753	-0.8936
Slovak Republic	SVK	70300019	70300375	1	-0.5878	2.6352	1.1355	1.1025	1.6557	1.0948	0.5755	0.839
Slovak Republic	SVK	70300019	70305711	1	-0.7407	0.9454	0.0226	0.4526	0.3381	-0.0112	0.0221	0.1216
Slovak Republic	SVK	70300019	70300465	1	-0.5995	0.4435	0.0226	0.6061	1.364	1.3061	0.5722	-0.5711
Slovak Republic	SVK	70300019	70303369	1	-0.2661	1.1306	0.4173	0.019	-0.5432	0.3323	-0.7343	0.0144
Slovak Republic	SVK	70300019	70306015	1	-1.0988	0.7763	1.1381	0.0801	0.1057	0.4485	0.8038	0.1216
Slovak Republic	SVK	70300019	70303865	1	0.6572	-0.891	-0.5817	-0.2612	-0.7702	0.2746	-0.6852	-1.4991
Slovak Republic	SVK	70300019	70304478	1	0.5488	-0.4314	0.0226	0.2069	-0.3281	0.3656	0.5755	0.1216
Slovak Republic	SVK	70300019	70300589	1	1.0863	-0.1167	-0.7902	0.3448	-0.3252	0.3714	-0.6852	-0.2432
Slovak Republic	SVK	70300019	70303183	1	0.7553	-0.0862	0.0226	0.8738	0.8716	1.3592	0.5755	-0.2503
Slovak Republic	SVK	70300019	70307067	1	0.3385	-0.7353	-0.9874	0.3773	0.3918	0.7193	-0.9711	-1.0788
Slovak Republic	SVK	70300019	70307183	0	0.2289	-0.1743	0.0226	0.2582	-0.1804	0.2345	0.5755	0.1216
Slovak Republic	SVK	70300019	70305477	0	1.3726	-0.7065	-2.664	-2.6907	0.3645	-1.6291	-2.1355	-0.3917
Slovak Republic	SVK	70300019	70301602	0	-0.5749	1.1352	0.8348	0.1214	0.5252	0.5032	-0.928	1.0448
Slovak Republic	SVK	70300019	70302689	0	1.549	0.1945	1.0433	-0.0684	0.6676	0.4238	0.5755	0.4777
Slovak Republic	SVK	70300019	70306477	0	0.3969	0.5179	0.3461	0.6574	0.781	1.2473	-0.3907	0.8136
Slovak Republic	SVK	70300019	70304087	0	0.9847	-0.4314	-0.4246	-0.1328	-0.8933	-0.218	0.1693	0.1216
Slovak Republic	SVK	70300019	70304990	0	0.7512	-0.0862	0.0226	1.0478	-0.4417	0.3741	-0.5832	0.1216
Slovak Republic	SVK	70300019	70300689	0	-0.3238	1.3697	0.7162	0.9751	1.4059	1.0635	1.2262	-0.7887
Slovak Republic	SVK	70300019	70301207	0	1.3031	1.7162	1.9359	-0.1125	1.1784	0.2284	1.2262	0.7864
Slovak Republic	SVK	70300019	70302669	0	1.2496	0.1245	-0.2236	0.118	-0.6331	0.3148	0.3473	0.1238
Slovak Republic	SVK	70300019	70306733	0	-1.0755	1.2587	1.9359	0.1932	0.279	0.5967	2.4277	2.0955
Slovak Republic	SVK	70300019	70302024	1	0.5254	-1.3534	-0.335	-0.0229	-0.8019	0.4118	-0.5974	-0.4607
Slovak Republic	SVK	70300019	70303986	1	1.7664	-0.0323	1.9359	-0.3059	0.0126	0.2712	0.5927	-1.1811
Slovak Republic	SVK	70300019	70301356	1	0.9337	-1.4141	1.9359	-0.348	-0.8617	-1.6678	0.5755	0.1216
Slovak Republic	SVK	70300019	70305255	1	1.0247	-1.1002	0.0226	0.3672	0.1224	0.3069	-0.4948	0.4994
Slovak Republic	SVK	70300019	70302558	1	-0.6646	-0.5673	0.4173	0.3483	-0.1126	0.5561	-0.3907	0.2909
Slovak Republic	SVK	70300020	70307105	1	-0.2065	-0.0862	-0.7638	0.2534	0.1199	-0.801	0.3482	-0.4607
Slovak Republic	SVK	70300020	70300581	1	-0.4643	-0.0862	-0.5544	-0.4486	-0.0938	0.2601	-0.2852	-0.8443
Slovak Republic	SVK	70300020	70302620	1	0.2306	-0.4314	-0.3457	0.4181	0.0475	0.1812	-0.3912	-1.9384
Slovak Republic	SVK	70300020	70306452	1	1.2314	-1.4174	-0.982	0.531	-0.3648	-1.0529	-0.8686	-1.9916
Slovak Republic	SVK	70300020	70302921	1	0.9921	-0.0862	0.0226	-0.0672	0.013	0.3197	-0.6852	-0.9299
Slovak Republic	SVK	70300020	70305637	1
Slovak Republic	SVK	70300020	70300041	1	-0.0242	-1.2115	-1.0611	0.0772	-1.2599	-1.6678	-0.8041	-0.959
Slovak Republic	SVK	70300020	70305773	1	-0.1639	-0.2857	-0.227	0.7182	1.0222	0.9963	0.5755	-1.9616
Slovak Republic	SVK	70300020	70307154	1	-0.3017	-0.0862	-0.9607	0.0546	-0.3416	0.373	-0.4948	-0.7496
Slovak Republic	SVK	70300020	70302045	1	0.6774	-0.4314	-0.3802	0.6043	0.0939	0.3928	0.0256	-0.222
Slovak Republic	SVK	70300020	70306818	1	0.8914	-0.59	0.0226	-0.6525	-0.6661	-0.7054	-0.3912	-0.9299
Slovak Republic	SVK	70300020	70301679	0	-0.4617	0.9275	0.0226	-0.2625	0.223	0.1246	0.8038	0.1216
Slovak Republic	SVK	70300020	70305706	0	0.0985	-0.2662	0.0226	0.251	0.6609	-1.6678	0.5755	0.1216
Slovak Republic	SVK	70300020	70306755	0	0.2366	0.3875	0.586	-1.4373	0.4929	-1.6678	0.0444	-0.2709
Slovak Republic	SVK	70300020	70304672	0	0.5286	-0.9924	0.0226	-0.2387	-0.131	-0.5569	0.5755	0.1216
Slovak Republic	SVK	70300020	70300167	0	0.3298	-0.269	-0.5544	-0.7544	-0.2566	-0.2785	0.0215	-0.5093
Slovak Republic	SVK	70300020	70304826	0	0.2391	-0.5034	0.0226	-0.9788	0.2944	-0.1222	0.1648	0.0144
Slovak Republic	SVK	70300020	70301704	0	1.4106	-0.8802	0.0226	-1.3102	-1.4733	-1.6678	-0.5798	0.1216
Slovak Republic	SVK	70300020	70306031	0	0.4177	1.1306	0.6907	-0.3694	0.4734	0.0983	0.7679	-0.0604
Slovak Republic	SVK	70300020	70301258	0	-0.5695	-0.5133	0.0226	-2.6893	-0.0218	-0.3116	0.0256	0.1216
Slovak Republic	SVK	70300020	70304808	0	1.2482	0.0502	0.0226	1.136	1.3272	1.1192	0.3482	-0.3297
Slovak Republic	SVK	70300020	70306694	0	-0.0896	-0.4343	-0.227	-0.2142	-0.5991	0.0818	-0.176	-0.7496
Slovak Republic	SVK	70300020	70300201	0	1.377	0.6321	0.586	-1.102	0.5005	-0.3801	0.8038	-0.1563
Slovak Republic	SVK	70300020	70300541	0	-0.9758	1.3697	1.4967	0.8599	0.8535	0.309	0.1096	1.2147
Slovak Republic	SVK	70300020	70300207	0	1.632	-0.983	0.7162	0.5026	0.6781	-0.3735	0.8947	-0.6073
Slovak Republic	SVK	70300020	70304003	0	-0.9893	-0.59	0.8348	0.4136	-0.3611	-0.2143	0.0215	0.1238
Slovak Republic	SVK	70300021	70303442	1	-0.7848	-0.4203	-1.161	-0.0669	-0.2177	0.1192	-1.0571	-1.1405
Slovak Republic	SVK	70300021	70301188	1	-0.6285	-1.2376	0.8877	0.2363	-0.4086	0.6362	-0.5974	0.8567
Slovak Republic	SVK	70300021	70300061	1	-0.9364	-1.1019	-1.7997	-0.688	-0.9481	-0.0905	-0.6852	-1.3017
Slovak Republic	SVK	70300021	70306797	1	-0.9873	-1.0688	-1.0611	-0.5378	-0.4335	0.3117	-0.4948	-0.959
Slovak Republic	SVK	70300021	70300031	1	-1.0619	-1.4806	-0.9211	-0.1744	-0.9894	0.2375	-0.8041	-0.6774
Slovak Republic	SVK	70300021	70301563	1	0.7085	-0.7114	0.0226	0.233	-0.852	0.5711	0.0221	-0.5251
Slovak Republic	SVK	70300021	70304893	0	-0.7934	-0.0862	0.0226	1.2836	0.8779	1.5721	0.5755	0.1216
Slovak Republic	SVK	70300021	70302141	0	-0.8334	-0.4314	0.0226	0.4583	0.7334	0.2386	0.0221	-0.4607
Slovak Republic	SVK	70300022	70304082	0	-3.1118	0.0634		-1.6841	-0.7982	-0.032		-2.5027
Slovak Republic	SVK	70300023	70306822	1	-1.0753	-0.817	-0.2737	0.6333	-0.0796	1.0196	-0.9794	-1.3305
Slovak Republic	SVK	70300023	70303948	1	-1.0098	-0.59	-0.3802	-1.1401	-0.5389	-0.6687	-1.2871	-0.4607
Slovak Republic	SVK	70300023	70303572	1	-0.8753	-0.2662	0.0226	-0.2216	-0.103	0.486	0.2927	-0.5141
Slovak Republic	SVK	70300023	70302855	1	0.0111	-0.5743	0.0226	3.6039	0.8502	0.3885	-0.0553	0.1216
Slovak Republic	SVK	70300023	70303781	0	-0.3466	-0.5185	-0.8939	0.4651	0.1327	1.0983	-0.24	-1.0424
Slovak Republic	SVK	70300023	70306860	0	0.425	-1.0252	-1.4259	0.6333	-0.0516	0.9361	-0.9759	-0.946
Slovak Republic	SVK	70300023	70307056	0	-0.866	-0.9351	0.4317	0.9882	0.6939	1.4021	-0.0823	0.1739
Slovak Republic	SVK	70300024	70307199	1	-0.0744	-0.7221	-1.2186	0.7697	0.2045	0.4067	-0.2821	-0.1563
Slovak Republic	SVK	70300024	70302266	1	-0.6185	-0.2479	0.0226	0.493	0.1097	-0.6293	-0.6379	-0.7685
Slovak Republic	SVK	70300024	70304779	1	-0.5473	-0.4203	-0.732	-0.4761	-0.0429	-0.0294	-1.0753	-2.5027
Slovak Republic	SVK	70300024	70301349	1	-0.9714	-0.7221	-1.0611	0.0281	-0.2051	-1.0529	-0.6852	-1.3027
Slovak Republic	SVK	70300024	70304800	1	0.7559	-0.0862	0.0226	-2.2824	1.3655	3.4817	-0.1566	-1.1252
Slovak Republic	SVK	70300024	70307072	1	0.0949	-0.8802	0.0226	0.4879	-0.2222	1.0445	0.5755	0.1216
Slovak Republic	SVK	70300024	70305452	1	0.8223	-0.0862	-1.0611	0.0528	0.0512	-0.4694	-0.216	-1.1252
Slovak Republic	SVK	70300024	70301021	1	0.5723	0.6608	-0.1587	0.3224	1.0068	0.2681	0.0256	-0.1865
Slovak Republic	SVK	70300024	70300280	0	-0.6517	-0.2479		3.6039		3.6292	0.5755	0.1216
Slovak Republic	SVK	70300024	70304900	0	0.1045	-0.0862	1.4967	1.2376	2.0534	0.6242	1.836	1.3857
Slovak Republic	SVK	70300024	70301403	0	0.4152	0.3289	1.9359	0.3254	0.5694	0.8821	2.4277	2.0955
Slovak Republic	SVK	70300024	70306664	0	0.1655	-0.2662	-1.1926	0.9807	0.0457	-1.6678	0.5755	1.1232
Slovak Republic	SVK	70300024	70306791	0	1.3202	-0.0862	0.0226	-1.189	0.2765	0.3682	0.5755	-0.7496
Slovak Republic	SVK	70300024	70306281	0	0.8362	2.6352	-1.2182	0.6	-3.6575	1.3937	-0.1026	-0.7507
Slovak Republic	SVK	70300024	70301945	0	1.0287	0.3787	-0.3802	0.3771	-0.2251	0.451	-0.1727	-1.6155
Slovak Republic	SVK	70300025	70301545	0
Slovak Republic	SVK	70300026	70305495	1	-0.4894	-2.9627	0.4173		0.4975	0.6381	-0.5656	1.3134
Slovak Republic	SVK	70300026	70305352	1	-0.462	-0.7221	-1.0611	-6.00E-04	-0.1069	0.1551	-0.4948	-0.7496
Slovak Republic	SVK	70300026	70300238	1	0.8425	-0.891	0.0226	0.587	0.118	0.6868	0.1648	-0.4607
Slovak Republic	SVK	70300026	70300340	1	0.9427	-0.5994	0.0226	0.7026	-0.1077	1.1269	-0.8041	0.1216
Slovak Republic	SVK	70300026	70304773	1	-0.6948	-0.4203	-1.1926	1.2836	0.1892	0.905	0.5755	-0.7496
Slovak Republic	SVK	70300026	70303316	1	0.5211	-0.891	0.0226	-0.9125	-0.6647	-0.3648	-0.6852	-0.959
Slovak Republic	SVK	70300026	70306964	1	-0.0807	-0.5994	-0.3827	0.5718	0.5195	0.7597	-0.9794	-0.4622
Slovak Republic	SVK	70300026	70303335	1	-0.8873	-1.3523	-1.0611	-0.8941	-1.1943	-0.3435	-0.1727	-0.7496
Slovak Republic	SVK	70300026	70302738	1		-0.4314		0.6076	0.5901	0.7841	0.3482
Slovak Republic	SVK	70300026	70306063	1	-0.0724	0.8046	-1.0611	0.5053	0.6593	1.1976	-0.6852	-1.2688
Slovak Republic	SVK	70300026	70307283	1	0.3326	-1.279	-1.9313	0.6979	-0.2348	1.0632	-0.6852	-1.1252
Slovak Republic	SVK	70300026	70307223	1	-0.4147	-0.4203	-0.7638	0.0389	0.0149	0.1241	-0.216	-0.7496
Slovak Republic	SVK	70300026	70301944	1	-0.6793	-0.0862	-0.7638	-0.0993	0.4016	-0.3788	-0.216	-0.7496
Slovak Republic	SVK	70300026	70300791	1	0.5984
Slovak Republic	SVK	70300026	70303492	1	-0.3987	-0.0862	0.0226	-0.2205	-0.8285	0.4394	0.5755	0.1216
Slovak Republic	SVK	70300026	70301780	1	-1.4959	0.6608
Slovak Republic	SVK	70300026	70305513	1	0.5489		1.9359					-1.9616
Slovak Republic	SVK	70300026	70301367	1	0.018				0.4571		-2.1355	-0.956
Slovak Republic	SVK	70300026	70303860	1	-0.9459	1.4817	0.0226	0.3275	0.3657	3.6292	0.5755	0.1216
Slovak Republic	SVK	70300026	70306592	1	-1.091	-0.0862	-1.0611	-0.3734	-1.0767	-0.8849	-0.2852	-1.1252
Slovak Republic	SVK	70300026	70303968	1	-0.8208	-0.8232	-0.7249	0.6973	0.777	0.2736	-0.2668	-0.7496
Slovak Republic	SVK	70300026	70306220	1	-0.9341	-0.0862	-0.7183	0.4757	-0.0867	0.5772	0.5755	0.1216
Slovak Republic	SVK	70300026	70307208	1	-0.958	-1.1019	0.0226	0.1053	-0.7509	-0.7368	0.5755	0.1216
Slovak Republic	SVK	70300026	70306457	1	1.4817	-0.0862	0.0226	0.821	0.3112	1.0062	0.5755	0.1216
Slovak Republic	SVK	70300026	70302370	1	0.2094	2.6352	-2.664	0.1053	-0.716	-0.7115	-2.1355	-0.8119
Slovak Republic	SVK	70300026	70300930	1	-0.7202	-0.2662	0.0226	3.5342	-0.3057	1.0062	0.5755	1.0431
Slovak Republic	SVK	70300026	70300139	1	0.2395	-0.0862	0.0226	0.1053	0.2927	0.9613	0.5755	0.1216
Slovak Republic	SVK	70300026	70300398	1	-0.5521	0.9526	0.4173	-0.4691	0.2324	-0.0922	0.5755	-0.1563
Slovak Republic	SVK	70300026	70300935	0	-0.3913	2.6352	0.0226	0.7237	-3.7095	-1.6678	-0.6007	0.1216
Slovak Republic	SVK	70300027	70304621	1	0.8066	-2.9627	1.9359	-0.9033	-0.6485	-1.6678	-1.1908	-2.5027
Slovak Republic	SVK	70300027	70305078	1	-0.6557	-0.5791	0.0652	0.5141	-0.2222	1.1986	-0.0662	-0.6959
Slovak Republic	SVK	70300027	70301474	1	-0.0828	0.1125	-0.9607	0.1546	0.2802	0.0597	-0.6852	-1.119
Slovak Republic	SVK	70300027	70305190	1	-1.3271	-0.9268	-0.8099	0.6354	-0.5853	1.159	0.0221	0.6919
Slovak Republic	SVK	70300027	70303610	1	-0.8374	-1.821	0.4548	-0.8986	-1.0752	3.6292	-2.1355	-2.5027
Slovak Republic	SVK	70300027	70301861	1	0.179	0.8105	-0.9049	1.0078	-0.7805	1.5488	-0.0823	-1.5197
Slovak Republic	SVK	70300027	70302082	1	0.2336	2.6352	1.9359	3.6039	2.4847	3.6292	2.4277	2.0955
Slovak Republic	SVK	70300027	70306244	1	1.0009	-0.1968	-1.1274	-1.5123	0.1825	-0.7368	-0.6791	-0.1314
Slovak Republic	SVK	70300027	70301149	0	-0.941	-0.0862	-0.7836	0.87	0.7953	1.4726	0.5755	0.1216
Slovak Republic	SVK	70300027	70303198	0	-0.9124	-0.8802	-0.7638	-0.5571	0.5459	-0.5519	0.1922	-0.5251
Slovak Republic	SVK	70300027	70301772	0	-0.443	-1.1314	-0.211	0.8111	0.1148	1.2758	-0.393	-0.0151
Slovak Republic	SVK	70300027	70300914	0	1.2532	-0.0862	0.0226	0.7113	0.0705	1.0062	0.5755	0.1216
Slovak Republic	SVK	70300027	70303497	0	1.4503	2.6352	1.9359	3.6039	4.8357	3.6292	2.4277	2.0955
Slovak Republic	SVK	70300027	70300297	0	-0.8175	-2.4131	0.0226	0.8136	0.4482	-1.6678	0.5755	-0.5251
Slovak Republic	SVK	70300027	70303759	0	-0.2895	2.6352	-2.664	-2.6893	4.8357	-0.5309	-2.1355	-2.5027
Slovak Republic	SVK	70300027	70300336	0	-0.8335	-0.817	-0.2737	0.6333	-0.3081	1.0196	0.0154	-0.3917
Slovak Republic	SVK	70300027	70304739	0	-0.7663	2.6352	0.0226	3.6039	0.934	-0.2793	2.4277	2.0955
Slovak Republic	SVK	70300027	70304229	0	-0.9024	-0.7114	0.5536	0.3562	-0.3307	1.2189	-0.2004	-0.5251
Slovak Republic	SVK	70300027	70302670	0	-0.0148	0.386	1.9359	3.6039	1.0274	1.0062	2.4277	2.0955
Slovak Republic	SVK	70300027	70300200	0	-0.522	0.0624	1.9359	-0.0882	0.5944	0.4102	0.7741	0.9097
Slovak Republic	SVK	70300027	70307037	0	0.1399	-1.8617		0.638	4.2307
Slovak Republic	SVK	70300027	70302128	0	-0.1828	-0.0862	0.0226		0.1293	1.0062	0.5755	0.4994
Slovak Republic	SVK	70300027	70304639	0	-0.8108	0.5376	0.9268	0.7887	4.8357	3.6292	1.3958	-0.6724
Slovak Republic	SVK	70300027	70303258	0	-0.997	1.1132	0.0226	0.7383	0.4267	0.4394	0.5755	0.1216
Slovak Republic	SVK	70300027	70301265	0	-0.0516
Slovak Republic	SVK	70300027	70300002	0	0.4965	-2.9627	-2.664	3.6039	4.8357	-1.6678	2.4277	2.0955
Slovak Republic	SVK	70300028	70300073	0	-0.5067	-0.6487	0.4548			-1.3832	0.3379	-0.7711
Slovak Republic	SVK	70300028	70306756	0	-0.3174	-1.0967	-1.3926	1.2836	0.8779	1.5105	-0.2876	-1.221
Slovak Republic	SVK	70300028	70304389	1	1.086	-0.2479	0.0226	-0.3813	-0.3463	-0.0712	0.1693	0.1216
Slovak Republic	SVK	70300028	70301538	0	0.577	-0.7757	1.9359	0.2652	0.0408	0.3065	-1.1469	0.4504
Slovak Republic	SVK	70300028	70306279	1	0.7642	-0.647	0.0226	-0.0318	-0.1699	-1.6678	-0.1188	-0.4607
Slovak Republic	SVK	70300028	70300162	1	-0.5254	-2.9627	-2.664	-2.6893	-3.7095	-1.3198	-0.4978	-2.5027
Slovak Republic	SVK	70300028	70300198	1	-0.7073	-0.7221	-1.2828	0.3979	-3.7095	1.0378	0.2095	-0.7317
Slovak Republic	SVK	70300028	70303718	1	-0.5984				-0.2178
Slovak Republic	SVK	70300028	70302362	1	0.0392	-0.7162	-1.1664	0.8008	-1.0603	1.1174	0.8107	0.4994
Slovak Republic	SVK	70300028	70304175	1	0.1459	-0.59	-0.335	-0.7866	-0.5559	-1.6678	0.1693	-0.4607
Slovak Republic	SVK	70300028	70301777	1	-0.9057	-0.3204	-0.8826	-0.7911	-0.1889	-0.0337	-1.1229	-0.5461
Slovak Republic	SVK	70300028	70302176	1	1.2668	-1.1017	-0.8958	0.9013	-0.0555	0.368	-0.4402	-0.6621
Slovak Republic	SVK	70300028	70307115	0	-0.4408				-0.9843
Slovak Republic	SVK	70300028	70304316	0	-0.7391	-0.783	-0.6843	3.6039	1.5029	0.9633		-1.112
Slovak Republic	SVK	70300028	70305182	0	1.1647	-1.026	-0.9607	0.0165	-0.6474	-0.0393	0.1648	-0.5251
Slovak Republic	SVK	70300028	70305982	0	0.5462	-1.1408	-0.7249	0.7654	-1.3883	-0.5569	1.1217	-0.5251
Slovak Republic	SVK	70300028	70307178	0	1.9373	-0.0862	0.0226	0.1053	-0.9291	0.4394	0.5755	0.1216
Slovak Republic	SVK	70300028	70303064	0	0.5521	2.6352	1.9359	3.6039	-3.7095	3.6292	2.0925	2.0955
Slovak Republic	SVK	70300028	70302159	0	-0.9664	-0.1692	0.0226	3.6039	4.8357	3.6292	0.5755	2.0955
Slovak Republic	SVK	70300028	70302261	0	0.7483	2.6352	1.9359	-0.8986	1.9353	0.4556	-1.4019	0.9883
Slovak Republic	SVK	70300028	70303931	0	1.2772	2.1277	1.9359	1.2758	1.8844	2.2882	2.4277	2.0955
Slovak Republic	SVK	70300028	70305896	0	0.4518	-0.2662	-0.2827	-0.8263	-0.6233	-0.5519	-0.6852	-0.6774
Slovak Republic	SVK	70300028	70301109	0	-0.4613	0.5056	-1.0204	-1.3001	0.3293	0.5304	0.085	-1.7277
Slovak Republic	SVK	70300029	70305565	1	-1.2461			0.9553	1.1488		2.4277
Slovak Republic	SVK	70300029	70303593	0	-0.972
Slovak Republic	SVK	70300029	70306673	0	0.0255	-0.4136	0.0226	0.3251	0.2827	0.2572	0.5755	-0.6073
Slovak Republic	SVK	70300029	70303340	1	-0.5503	-0.2479	0.0226	0.5548	0.2892	-0.0327	0.5755	0.1216
Slovak Republic	SVK	70300029	70304401	1	-0.0712	-0.5743	0.8348	0.9532	1.0088	1.1622	0.5755	0.2286
Slovak Republic	SVK	70300029	70302196	1	0.1314	0.0789	-0.691	-0.5198	0.0481	-0.1093	-0.5802	-0.7887
Slovak Republic	SVK	70300029	70306716	0	0.5799	-0.3531	-0.4806	0.1008	-0.4849	0.5472	-0.5828	0.1216
Slovak Republic	SVK	70300030	70305544	1	-1.2238	-0.0862				2.9957	-2.1355
Slovak Republic	SVK	70300030	70305183	1	0.9301	-0.0994	-0.9607	-0.0301	-0.0827	0.4198	-0.4918	-1.0633
Slovak Republic	SVK	70300030	70303233	1	-0.2495	-0.7049	-0.8826	-0.3603	-0.8226	0.2526	-0.2668	-0.9943
Slovak Republic	SVK	70300030	70302457	1	-1.185	-0.0862	0.0226	0.1792	0.1507	-0.1261	-0.4948	-0.4607
Slovak Republic	SVK	70300030	70305691	1	-1.5322	0.0747	-0.2737	-0.3931	-0.1974	0.8453	-0.2004	0.1216
Slovak Republic	SVK	70300030	70305306	0	-0.856	-1.1508	-1.2637	-0.1494	0.3027	0.6013	0.0215	-1.4991
Slovak Republic	SVK	70300031	70303318	1	-0.1436	-0.0862	0.0226	0.2521	-0.6379	0.3755	-0.4948	-0.1563
Slovak Republic	SVK	70300031	70303924	1	-0.2495	-1.4691	-0.7445	0.4803	0.7601	-0.7368	0.0684	-0.3917
Slovak Republic	SVK	70300031	70305830	1	-1.2325	0.2796	-1.418	0.1416	0.523	0.335	-0.9568	-0.7628
Slovak Republic	SVK	70300031	70303761	1	1.7002	-0.4136	1.9359	3.6039	1.7359	1.5229	2.4277	2.0955
Slovak Republic	SVK	70300031	70304021	1	1.2979	-2.9627	0.0226	-2.6893	-0.1697	-0.1211	0.5755	0.1216
Slovak Republic	SVK	70300031	70305820	0	-2.7075	-0.2662	0.0226	0.0335	2.2837	0.9307	0.5755	0.2546
Slovak Republic	SVK	70300031	70302086	0	1.7281	-0.983	0.6755	3.6039	0.8844	1.6629	0.8038	-0.5305
Slovak Republic	SVK	70300031	70300835	0	-0.8393			0.2602	-0.2807	-0.0134		-0.943
Slovak Republic	SVK	70300031	70301072	0	0.769	2.6352	1.9359	1.4113	1.0914	-0.4694	2.4277	1.2841
Slovak Republic	SVK	70300031	70301357	0	1.1945	-0.9395	-0.9607	0.0719	-0.32	0.1282	-0.0616	-0.8198
Slovak Republic	SVK	70300031	70305119	0	-0.4625	-0.2479	0.0226	-0.2288	0.7048	-0.8768	0.5755	0.4777
Slovak Republic	SVK	70300031	70301702	0	0.135	-0.4314	0.0226	-0.3534	0.2791	-1.029	-0.6852	-0.1563
Slovak Republic	SVK	70300031	70302829	0	-0.893	0.2554	0.0226	-2.6846	-0.6495	-1.6678	-0.5832	-0.5251
Slovak Republic	SVK	70300031	70307058	0	0.7771	0.4457	1.1752	1.0742	2.4317	1.2335	1.5037	0.7099
Slovak Republic	SVK	70300031	70301167	0	-0.3358	-0.7221	0.0226	-2.0365	-0.0108	-0.3936	-0.1026	-0.1563
Slovak Republic	SVK	70300031	70305482	0	-0.0171	-0.609	-2.0338	-0.4457	-0.2589	0.0173	-1.1229	-0.7496
Slovak Republic	SVK	70300031	70303868	0	-0.4551	0.4571	0.8038	-0.6025	0.2373	-1.653	0.9194	0.5362
Slovak Republic	SVK	70300031	70305058	0	1.2572	-0.0862	0.0226	-0.5599	0.1085	-0.121	0.1693	0.1216
Slovak Republic	SVK	70300031	70301221	0	1.0762	-0.0862	0.0226	0.0767	0.1687	0.4394	0.5755	0.1216
Slovak Republic	SVK	70300031	70304333	0	-0.2591	-0.4488	0.0226	-1.5123	-0.0115	-0.8849	0.5755	0.1216
Slovak Republic	SVK	70300031	70301065	0	0.5443	2.6352	1.013	0.2776	1.0378	0.0856	0.1693	0.9883
Slovak Republic	SVK	70300031	70300322	0	0.2295	0.7825	-0.6315	-0.0637	-0.2425	-0.9292	0.5755	2.0955
Slovak Republic	SVK	70300032	70301119	1	-1.7927	0.3898	0.3461	-0.3689	-0.361	-0.8768	-0.8686	-0.6353
Slovak Republic	SVK	70300032	70303929	1	-0.4843	-0.2479	-0.227	0.9632	1.059	-0.1792	-0.309	-0.8686
Slovak Republic	SVK	70300032	70306153	1	0.1967	-0.5743	-0.5217	0.1053	0.0199	0.9777		-0.2133
Slovak Republic	SVK	70300032	70304927	1	-0.3444	-1.3807	-1.6468	0.339	-0.9084	0.2081	-0.5622	-1.1405
Slovak Republic	SVK	70300032	70306304	1	-0.9393	-0.9232	-0.9145	0.0999	-0.1303	-0.0378	-0.3912	0.2064
Slovak Republic	SVK	70300032	70304709	1	-0.943	-0.7221	-1.0611	-0.8179	-0.2235	-1.0529	-2.1355	-1.1252
Slovak Republic	SVK	70300032	70305007	1	-0.9736	-0.438	0.0226	-0.2377	-0.1754	-0.1075	-0.6852	-0.4607
Slovak Republic	SVK	70300032	70300582	1	-1.0837	0.0502	-0.3802	1.1107	-0.4815	1.2415	0.5755	-0.5652
Slovak Republic	SVK	70300032	70300028	1	-0.6061	-0.0862	-1.0611	0.1053	-0.3261	0.4295	0.5755	-0.5214
Slovak Republic	SVK	70300032	70303992	1	0.0904	-1.7372	-0.5034	0.5651	-0.1345	-1.6678	-0.6852	-0.9299
Slovak Republic	SVK	70300032	70305364	1	-0.77	-1.3452	0.2536	0.1053	-1.4491	0.4394	-0.1499	-0.6416
Slovak Republic	SVK	70300032	70302781	1	-0.3791	-0.0862	0.0226	0.436	-0.6803	0.6592	0.5755	0.1216
Slovak Republic	SVK	70300032	70300946	1	-0.3737	0.9637	0.0226	-0.3459	0.6716	-0.7368	-0.6852	-0.1314
Slovak Republic	SVK	70300032	70304069	1	-1.0121	-2.9627	-0.3802	-0.5083	-1.2518	-0.0755	-0.1047	-0.9299
Slovak Republic	SVK	70300032	70301345	1	-0.7518	-0.2662	-0.8627	-0.0275	1.0758	-1.6678	0.1648	-0.7496
Slovak Republic	SVK	70300032	70302271	1	-1.0791
Slovak Republic	SVK	70300032	70302938	1	0.2442	-1.1838	-1.1539	0.6979	-0.2222	0.9708	-2.1355	-0.946
Slovak Republic	SVK	70300032	70300834	1	-0.3434	-1.5856	0.0226	0.0995	-0.6255	-1.0529	0.5755	0.1216
Slovak Republic	SVK	70300032	70307107	1	-0.8582	-1.3464	-1.1926	0.308	-0.1368	0.7431	-0.1026	-1.1252
Slovak Republic	SVK	70300032	70302808	1	1.5724	-1.3457	0.0226	-0.0713	-0.1073	0.0962	0.5226	-0.1563
Slovak Republic	SVK	70300032	70305336	1	-1.0799		-2.0796	-2.6918	-1.0706	-0.2316	-1.403	-1.6676
Slovak Republic	SVK	70300032	70303278	1	-1.329	-0.9334	-1.0611	-0.4795	-0.1504	-0.7847	-1.5588	-1.4991
Slovak Republic	SVK	70300032	70303220	1	-0.6788	0.2554	0.7162	-0.1226	-0.0011	-0.0581	0.5755	-0.5079
Slovak Republic	SVK	70300032	70302653	1	-0.1527	-1.3793				0.6159
Slovak Republic	SVK	70300032	70306851	1	-0.723	0.5128	0.9726	0.0728	0.869	-0.0915	0.0896	-0.1563
Slovak Republic	SVK	70300032	70306891	1	-0.8912	0.9349	1.9359	0.2803	-0.0027	0.3582		0.1152
Slovak Republic	SVK	70300032	70304502	1	0.3386	-0.2662	0.0226	0.0099	0.5264	0.4591	0.3482	-0.8198
Slovak Republic	SVK	70300032	70305305	1	-1.5792
Slovak Republic	SVK	70300032	70300473	0	-1.0714	0.468	-0.335	-0.1496	0.6287	0.1882	-0.6852	-0.7496
Slovak Republic	SVK	70300032	70304217	0	-0.761	1.1493	1.036	-1.1509	0.439	-0.475	0.3415	1.2147
Slovak Republic	SVK	70300032	70304589	0	-0.6495	-0.9315	0.0226		0.489	0.8086	0.5755	-0.1563
Slovak Republic	SVK	70300032	70301080	0	-1.1445	-0.8785	0.0226	0.0983	0.2478	1.0212	1.4793	1.0448
Slovak Republic	SVK	70300032	70304493	0	0.9341	-0.7162	0.0226	3.6039	1.6868	1.2439	0.5755	0.1216
Slovak Republic	SVK	70300032	70305389	0	0.1272
Slovak Republic	SVK	70300032	70301206	0	-0.918	-0.0862	-0.8627	0.1053	4.8357	-1.6678	-0.0857	-0.4607
Slovak Republic	SVK	70300032	70306261	0	-0.8564	0.7062	0.1386	0.4104	0.887	0.8828	-0.3733	-0.5251
Slovak Republic	SVK	70300032	70306029	0	-0.5379	-0.0862	0.0226	3.00E-04	3.2455	0.7359	0.5755	0.1216
Slovak Republic	SVK	70300032	70300734	0	1.3095
Slovak Republic	SVK	70300032	70306821	0	0.4776	1.3697	1.0433	-0.1385	0.5751	-0.1	0.3415	0.9642
Slovak Republic	SVK	70300032	70304113	0	-1.0931
Slovak Republic	SVK	70300033	70302811	1	0.5813			1.2501	-1.2807
Slovak Republic	SVK	70300033	70301400	1	-0.1812	0.1441	1.9359	-0.1676	-0.3111	0.878	-0.024	0.1216
Slovak Republic	SVK	70300033	70307080	0	-0.487	1.0919	-1.3694	-0.6224	-0.1461	-0.3317	1.1171	0.149
Slovak Republic	SVK	70300033	70303387	0	-0.6302	-0.5197	0.0226		0.594	0.3806	0.5755	2.0955
Slovak Republic	SVK	70300033	70305576	0	-0.3904	0.2063	-0.2827	0.4339	-0.5488	0.5396	0.9863	0.1216
Slovak Republic	SVK	70300033	70300903	0	0.6675	-0.8357	-0.8627	0.5123	-1.8589	1.1719	-0.3206	-1.0071
Slovak Republic	SVK	70300033	70304643	0	-0.8649	-0.0862	0.0226	0.7113	-0.9291	1.5721	0.9628	0.1216
Slovak Republic	SVK	70300033	70304729	0	0.8764
Slovak Republic	SVK	70300033	70302931	0	0.6194	-0.9264		0.3899	-0.6625	1.5429	-0.2553	-0.1565
Slovak Republic	SVK	70300033	70307225	0	-0.7084	-1.3452	-0.7836	0.1053	-0.9291	1.0062	-0.2004	-0.5752
Slovak Republic	SVK	70300033	70301636	0
Slovak Republic	SVK	70300033	70303813	0	-0.8129
Slovak Republic	SVK	70300033	70305807	0	-0.0507
Slovak Republic	SVK	70300033	70306554	0	-0.9237	2.6352	1.9359	3.6039		3.6292	2.4277	2.0955
Slovak Republic	SVK	70300033	70304017	0	-1.1959	-0.817	-2.0371	0.8016	-0.1282	1.0556	-0.6007	-2.5027
Slovak Republic	SVK	70300033	70307018	0	-0.3188	-0.0862	0.0226	0.929	0.6993	1.4379	0.5755	-0.5251
Slovak Republic	SVK	70300033	70301026	0	0.1132
Slovak Republic	SVK	70300033	70306355	0	-1.5687
Slovak Republic	SVK	70300033	70304357	0	0.6861
Slovak Republic	SVK	70300033	70302667	0	-0.613	-0.2582			0.2091
Slovak Republic	SVK	70300033	70306545	0	-0.103		-0.9467		-0.1606	1.1023	-0.0616	-1.5367
Slovak Republic	SVK	70300033	70306693	0	1.2437	-0.6344			1.368
Slovak Republic	SVK	70300033	70306437	0	-0.5596	-1.4049	-2.0353				-0.8433	-1.8279
Slovak Republic	SVK	70300033	70303300	0	0.109	2.6352	1.9359	3.6039	4.8357	3.6292	2.3404	2.0955
Slovak Republic	SVK	70300033	70304466	0	-0.7036	0.0634	0.2942	0.4297	-0.0527	-1.2919	-0.606	-0.3297
Slovak Republic	SVK	70300033	70306066	0	0.5771
Slovak Republic	SVK	70300033	70300953	0	-0.9545	-2.9627	-2.664	0.5708	0.1314	1.1004	-0.6852	-2.5027
Slovak Republic	SVK	70300033	70304767	0	0.639	-2.9627	-2.664	0.0507	-3.7095	0.592	-2.1355	0.1216
Slovak Republic	SVK	70300033	70304188	0	-0.4617	-0.7114	-0.8219	0.8967	0.2315	0.6318	-0.0517	-0.4784
Slovak Republic	SVK	70300033	70304270	0	0.2092		1.9359	0.5828	-0.4126			0.833
Slovak Republic	SVK	70300033	70303347	0	-0.5509	-0.891	0.3461	0.7573	0.593	0.8248	0.1648	0.1216
Slovak Republic	SVK	70300033	70304477	0	0.7559	0.8303	1.9359	0.4246	0.8613	0.2898	-0.0138	0.2286
Slovak Republic	SVK	70300033	70303750	0	-0.8525	-0.2662	0.0226	-0.425	0.0082	0.2993	0.5755	0.1216
Slovak Republic	SVK	70300033	70305854	0	-0.4041	2.6352	1.9359	-2.6893	0.7023	-0.8437	2.4277	1.1232
Slovak Republic	SVK	70300033	70302718	0	1.019	-1.232	-1.2057	0.5703	0.1835	1.0227	-0.1785	-0.3917
Slovak Republic	SVK	70300033	70306846	0	-0.1537	0.0341	-0.3827	-0.4872	0.5704	0.3885	-2.1355	0.9444
Slovak Republic	SVK	70300033	70306337	0	-0.2963	-0.0907		0.4564	0.4895
Slovak Republic	SVK	70300033	70302645	0	0.1939
Slovak Republic	SVK	70300033	70302191	0	-0.1797
Slovak Republic	SVK	70300034	70304089	1	-0.8828	-0.0862	0.0226			-0.6851	-0.1061	-0.4607
Slovak Republic	SVK	70300034	70307075	1
Slovak Republic	SVK	70300034	70300081	0	-1.1088	0.3326	0.8801	-0.2136	1.2583	0.6695	0.5755	-0.1563
Slovak Republic	SVK	70300034	70301302	1	-0.2293	-0.0862	0.0226	0.7113	1.028	0.4394	0.5755	-0.7496
Slovak Republic	SVK	70300034	70306095	1	-0.1051	-1.362	0.4548	-1.2145		-1.6678	-0.3912	-1.1866
Slovak Republic	SVK	70300034	70302228	1	-0.558	0.0682	0.0226	1.1032	1.1589	0.7837	1.5037	1.1232
Slovak Republic	SVK	70300034	70301627	1	0.2461	-1.2357	-1.1926	0.4058	-1.7477	0.2317	-0.6852	-0.3297
Slovak Republic	SVK	70300034	70305660	1	-0.3036	-0.2479	0.0226	-0.1182	0.605	0.1385	-0.6852	-0.4607
Slovak Republic	SVK	70300034	70304570	1	-1.2388	-0.2662	0.1802	-1.4373	-1.1871	-0.1889	-0.4948	-0.9299
Slovak Republic	SVK	70300034	70303863	1	-0.5725	-0.2662	0.0226	-0.737	0.3418	0.1613	0.0221	-0.1563
Slovak Republic	SVK	70300034	70306862	1	-0.5807	-0.0862	-0.691	-2.0365	-0.1897	-0.5037	-0.6852	-0.4607
Slovak Republic	SVK	70300034	70306992	1	0.0943	-0.59	-1.0611	-0.1121	-0.1822	-0.4694
Slovak Republic	SVK	70300034	70304198	1	-0.3374	-1.0303	0.0226	-1.3089	-0.6359	-1.6678	-0.6852	-0.1563
Slovak Republic	SVK	70300034	70302815	0	-0.565	-1.0212	0.0226			0.4394	0.5755	0.1216
Slovak Republic	SVK	70300035	70300510	1	0.8828	-0.59	-0.335	0.1073	-0.5347	0.1687	-1.305	-1.2688
Slovak Republic	SVK	70300035	70300347	1	0.0328	-0.0134	1.4967	-0.3389	-0.2481	0.1529	-0.6852	-0.1563
Slovak Republic	SVK	70300035	70302000	1	0.3872	-0.2662	-0.3802	0.1896	-0.0243	0.1468	-0.3912	-0.6774
Slovak Republic	SVK	70300035	70300655	1	-0.1483	0.0502	-0.4728	0.4353	0.0323	0.6592	0.1693	-0.4607
Slovak Republic	SVK	70300035	70300794	1	1.1211	0.3729	0.586	0.6618	0.9639	0.7124	0.139	0.4504
Slovak Republic	SVK	70300035	70306353	1	-0.4812	-0.4314	0.4173	0.3554	0.022	0.0541	-0.2821	-0.7317
Slovak Republic	SVK	70300035	70303035	1	-0.0068	-0.0862	-0.5836	0.6409	0.461	1.014	-0.4948	-1.1252
Slovak Republic	SVK	70300035	70302935	1	0.8306	-0.2662	-0.9607	-0.161	-0.0885	-0.3205	-0.4948	-0.7496
Slovak Republic	SVK	70300035	70304461	1	-0.6913	-0.817	-0.2737	0.6333	-0.3578	1.0196	0.7578	0.0208
Slovak Republic	SVK	70300035	70305676	1	-0.1057	-0.9443	-0.3048	0.0794	-0.4657	0.338	-0.4978	-0.8134
Slovak Republic	SVK	70300035	70304797	1	1.3349	-0.2806	0.0226	0.6215	-0.0236	0.3254	0.0256	-0.5251
Slovak Republic	SVK	70300035	70300947	1	-0.5047	0.6492	-0.6587	0.065	-0.4074	0.2919	0.3482	-0.7351
Slovak Republic	SVK	70300035	70306886	1	-0.0021	-0.6004	-0.6843	0.8815	0.2125	-0.2306	0.0221	-0.7496
Slovak Republic	SVK	70300035	70305187	1	0.8783	0.6608	0.0226	0.8221	0.8386	0.6915	0.3482	0.2224
Slovak Republic	SVK	70300035	70303412	1	0.147	-1.0212	-1.1926	0.4046	-0.6831		-0.2852	-0.7496
Slovak Republic	SVK	70300035	70303349	1	0.8796	-0.2662	-0.8627	0.6461	-0.5678	0.5756	-0.4801	-0.959
Slovak Republic	SVK	70300035	70300702	1	0.782	-0.7221	-0.8627	0.3842	0.244	-0.0766	-0.4948	-0.4607
Slovak Republic	SVK	70300035	70305561	1	1.7732	-0.5994	0.0226	0.7113	-0.3739	-0.4795	-0.6852	-1.1252
Slovak Republic	SVK	70300035	70304632	1	-0.3865
Slovak Republic	SVK	70300035	70304770	1	0.304	-2.9627	-2.0338	-1.7857	-2.8697	-1.6678	-1.305	-1.8258
Slovak Republic	SVK	70300035	70303876	1	-0.2728	-0.7162	0.0226	0.5498	0.0985	-0.112	-0.7899	-0.943
Slovak Republic	SVK	70300035	70300666	1	-0.0491	-0.4314	0.0226	0.3722	-0.0608	0.0455	-0.216	-0.222
Slovak Republic	SVK	70300035	70306799	0	1.0079	-0.59	-0.7902	-0.3363	-0.3891	-0.0935	-0.1918	-0.2432
Slovak Republic	SVK	70300035	70300952	0	1.0909	-0.269	0.9192	0.1973	0.5896	-0.6567	0.8038	-0.1563
Slovak Republic	SVK	70300035	70305093	0	1.2078	-0.4314	0.7162	0.2655	-0.1201	0.611	0.5755	0.4777
Slovak Republic	SVK	70300035	70301590	0	1.2893	-0.59	-0.9607	0.7113	-0.4585	0.9228	-0.6852	-0.3297
Slovak Republic	SVK	70300035	70302425	0	0.9839	-0.7353	0.0226	0.0254	-0.513	0.2069	0.5755	0.1216
Slovak Republic	SVK	70300035	70302947	0	0.0359	0.9454	1.4967	0.5424	-0.0502	0.4528	0.8038	0.8567
Slovak Republic	SVK	70300035	70301998	0	0.5662	1.7671	0.0226	3.6039	0.8225	3.6292	0.5755	0.1216
Slovak Republic	SVK	70300035	70305117	0	1.9177	-0.0862	-1.3384	1.3945	1.0552	0.9487	2.4277	0.0876
Slovak Republic	SVK	70300035	70301577	0	0.7595	-0.0862	-0.4246	0.7675	-0.3048	1.0486	0.0256	-0.5912
Slovak Republic	SVK	70300035	70305906	0	1.525	1.127	0.9726	1.7295	4.8357	3.6292	1.5037	0.9888
Slovak Republic	SVK	70300035	70302979	0	0.2069
Slovak Republic	SVK	70300035	70301574	0	0.3667	-0.8328	0.4548	0.9229	0.6855	1.1636	-0.1727	0.1216
Slovak Republic	SVK	70300035	70300700	0	0.0625	-0.269	-0.691	-0.0325	-0.4266	-0.2508	0.5409	-0.3416
Slovak Republic	SVK	70300035	70305283	0	0.2759	-0.0862	1.9359	1.6121	4.8357	2.3227	1.2607	0.1216
Slovak Republic	SVK	70300035	70306906	0	0.6063	-0.0994	0.4173	0.7213	0.6211	-0.1934	0.5755	-0.222
Slovak Republic	SVK	70300036	70303592	1	0.2456	-0.0862	0.0226	-0.4484	-0.5233	-0.4384	0.0256	-0.4607
Slovak Republic	SVK	70300036	70305668	0	-0.7269	-1.1128	0.4173	-0.7708	-1.0652	-0.2964	0.1693	-0.5912
Slovak Republic	SVK	70300036	70306904	0	0.5441	0.9349	1.4967	-0.7574	0.1339	0.0251	1.231	2.0955
Slovak Republic	SVK	70300036	70300909	0	0.8323	-0.8357	-0.227	0.7035	0.1497	-0.1793	-0.216	-0.4607
Slovak Republic	SVK	70300036	70307211	1	-3.7123	-2.9627	-2.664	-2.6893	-1.6418	-1.6678	-2.1355	-2.5027
Slovak Republic	SVK	70300036	70300055	1	-0.917	0.32	-0.6802	0.304	-0.5655	0.1472	-0.0807	-0.8333
Slovak Republic	SVK	70300036	70307214	1	-0.3846	0.32	-0.6802	0.3991	-0.0023	-0.0039	1.2586	-0.8333
Slovak Republic	SVK	70300036	70305438	1	-1.8822	-0.021		0.4802	-0.5655	-0.036	-1.1345
Slovak Republic	SVK	70300036	70307182	1	-1.8864				0.2123
Slovak Republic	SVK	70300036	70302801	0	-1.8285	-1.4324	-0.6653	0.5188	0.1944	0.9733	-0.5769	-1.275
Slovak Republic	SVK	70300036	70301454	0	-2.5298	-2.9627	-1.1926	-2.6893	-2.4829	-1.4875	0.5755	-1.1252
Slovak Republic	SVK	70300036	70304221	0	-2.4018	-0.0384	-0.2737	0.489	-0.0799	0.6306	-0.2431	-0.3856
Slovak Republic	SVK	70300036	70300266	0	1.0157			1.1979		1.0146	0.6243
Slovak Republic	SVK	70300036	70301682	0	-1.6155	-1.1112	0.5833	1.0873	0.7987	-0.0024	-0.454	0.1216
Slovak Republic	SVK	70300036	70303955	1	-2.4472		-1.6272	-0.7025	-0.37			-2.3211
Slovak Republic	SVK	70300036	70305131	1	-1.2208	-1.3452	-1.1926	-0.4562	0.4706	0.799	-0.6378	-1.1252
Slovak Republic	SVK	70300036	70304063	1	0.089
Slovak Republic	SVK	70300036	70302765	1	-0.6013				0.2922
Slovak Republic	SVK	70300036	70301187	0	-2.6305
Slovak Republic	SVK	70300036	70300779	0	-2.4728
Slovak Republic	SVK	70300037	70304019	1	0.4898	-0.438	-0.691	0.2172	-1.0939	-1.0529	-0.414	-0.4607
Slovak Republic	SVK	70300037	70304161	1	-0.6769	-0.2662	-1.0611	0.2343	-0.7573	0.2575	0.0256	-1.9916
Slovak Republic	SVK	70300037	70301847	0	0.1916	-0.0966	0.0226	0.8683	2.0663	0.8884	0.8038	0.1216
Slovak Republic	SVK	70300037	70307022	0	-0.609	1.7162	1.9359	0.7336	1.0767	0.8981	2.4277	2.0955
Slovak Republic	SVK	70300037	70303243	0	0.9605	-0.4314	-1.0611	-0.1565	-1.2537	0.2301	-0.4948	-0.1563
Slovak Republic	SVK	70300037	70301575	0	0.6282	0.9349	0.0226	0.1053	-0.1392	0.4275	0.5755	0.1216
Slovak Republic	SVK	70300038	70301052	0	0.9627
Slovak Republic	SVK	70300038	70302668	0	1.9796	-0.2662	1.9359	0.7113	-0.0408	1.0062	0.5755	0.1216
Slovak Republic	SVK	70300038	70301336	1	1.168	0.4435	0.4173	0.1627	-0.0144	-0.4279	-0.1026	-0.5093
Slovak Republic	SVK	70300038	70303825	1	0.7211	-0.6593	-0.3048	-0.193	-0.2374	-0.182	-0.3876	-0.7496
Slovak Republic	SVK	70300038	70303656	1	1.1842	0.1245	-0.227	0.2692	-0.2329	0.3551	-0.2004	-0.8813
Slovak Republic	SVK	70300038	70302877	1
Slovak Republic	SVK	70300038	70304079	1	0.6468
Slovak Republic	SVK	70300038	70301594	1	0.5792
Slovak Republic	SVK	70300038	70303045	1	0.7841
Slovak Republic	SVK	70300038	70301662	1	0.5814	-0.192	-0.3802	0.2729	-0.0759	-1.6678	0.5755	-0.9111
Slovak Republic	SVK	70300038	70305032	1
Slovak Republic	SVK	70300038	70306245	1	-0.7512	-0.9796	0.0226	0.1437	0.008	-0.3973	-0.6852	-1.0913
Slovak Republic	SVK	70300038	70306136	1	0.57
Slovak Republic	SVK	70300038	70305251	1	0.2313	0.7821	-0.227	0.2296	-0.0408	0.4394	0.5858	0.1216
Slovak Republic	SVK	70300038	70304881	1	0.1983
Slovak Republic	SVK	70300038	70303317	1	0.4089
Slovak Republic	SVK	70300038	70300163	1	1.0405
Slovak Republic	SVK	70300038	70305392	1
Slovak Republic	SVK	70300038	70300539	0	-0.6051				1.3501
Slovak Republic	SVK	70300038	70303858	0	-0.9604
Slovak Republic	SVK	70300038	70301162	0	0.6831
Slovak Republic	SVK	70300038	70304879	0	0.6018	-0.7221	0.0226	0.7113	-0.0408	0.4394	0.5755	0.1216
Slovak Republic	SVK	70300038	70302962	0	-0.4686	-1.4768		0.4337
Slovak Republic	SVK	70300038	70301927	0
Slovak Republic	SVK	70300038	70304098	0	-0.1908	-0.6452				1.1829
Slovak Republic	SVK	70300038	70303248	0	0.2635	-1.2884	0.6496	0.1053		0.4394		0.1216
Slovak Republic	SVK	70300038	70305423	0	1.7791
Slovak Republic	SVK	70300038	70300735	0	0.446
Slovak Republic	SVK	70300039	70306767	0	1.1083	0.5999	-0.7836	1.5157	0.9098	0.9581	0.3108	-0.3917
Slovak Republic	SVK	70300039	70307194	0	0.4377
Slovak Republic	SVK	70300039	70301059	0	-1.0801	-1.3452	-0.9947	-2.6893	-0.9291	-0.3317	-1.1908	-1.7277
Slovak Republic	SVK	70300039	70304534	1	0.2558
Slovak Republic	SVK	70300039	70300402	1	-1.4298
Slovak Republic	SVK	70300039	70302072	1	-0.8504	-0.0862	-0.7638	0.8639	0.5113	0.4613	0.5755	0.1216
Slovak Republic	SVK	70300039	70306230	0	-0.1059	-2.8525	1.9359	-2.6893	-3.6339	0.4394	2.4277	2.067
Slovak Republic	SVK	70300039	70305566	0
Slovak Republic	SVK	70300039	70307048	0	2.0663	-1.0856	-0.8106	0.1053	-0.2371	1.0869	-0.6235	-0.8368
Slovak Republic	SVK	70300040	70300567	1	-0.8134	-0.7221	-0.7902	0.3556	-0.5774	-0.8849	0.0221	-0.9943
Slovak Republic	SVK	70300040	70300799	1	-0.1062
Slovak Republic	SVK	70300040	70305016	1	-1.5044	-1.0297	-0.9902	0.0405	-0.2742	1.268		-1.1133
Slovak Republic	SVK	70300040	70302081	1	-1.0772	-1.0212	-1.1926	-0.581	-0.5572	0.2343	-0.6852	-1.1252
Slovak Republic	SVK	70300040	70307046	1	-1.0872	-1.9113	-1.9209	0.2546	-0.8964	0.0287	-0.6852	-1.9616
Slovak Republic	SVK	70300040	70306280	1	-1.2071	0.2949	-2.664	-2.6893	-3.7095	-1.6678	-2.1355	-2.5027
Slovak Republic	SVK	70300040	70304706	1	-1.3381	-0.2662		-0.5304	-0.7463	-0.531		-1.0976
Slovak Republic	SVK	70300040	70306060	0	-1.0181	-0.847	0.0226	0.7113	0.4032	-0.3936	0.5755	-0.7317
Slovak Republic	SVK	70300040	70302925	0	-0.5444	-0.0862	0.0226	0.7113	0.1584	1.0089	0.5755	-0.1563
Slovak Republic	SVK	70300040	70301509	0	-0.6502	-0.2662	0.0226	-0.9411	-2.0713	1.2114	0.0221	0.1216
Slovak Republic	SVK	70300040	70305972	0	0.8253	1.1493	1.9359		0.6645	0.9827	0.5755	1.1232
Slovak Republic	SVK	70300040	70307285	0	-0.2844	-1.1327	-0.7955	0.2939	-0.3308	0.9929	-0.8738	-0.191
Slovak Republic	SVK	70300040	70306423	0	0.015	-0.0862	0.0226	0.8051	-0.2226	0.7899	0.9246	-0.0998
Slovak Republic	SVK	70300040	70303749	0	-0.51	-0.0862	1.4967	0.7113	0.0904	0.4343	1.8077	1.515
Slovak Republic	SVK	70300040	70305734	0	-0.3768	-1.3452	0.0226	1.2836	-3.7095	1.0062	0.5755	0.1216
Slovak Republic	SVK	70300040	70305449	0	-0.4439	-1.3452	-1.2667	0.4942	-0.1974	0.1114	-0.6852	-1.1252
Slovak Republic	SVK	70300040	70305344	0	-1.0981	-2.9627	-2.664	-2.6893	-1.6384	-0.0196	-2.1355	-1.6872
Slovak Republic	SVK	70300040	70305132	0	-1.1327
Slovak Republic	SVK	70300040	70302075	0	-0.7931	0.2063	-0.8054	0.6942	1.0966	1.1525	0.3482	-0.3969
Slovak Republic	SVK	70300040	70303679	0	-0.6213	2.6352	1.9359	3.6039	1.9353	3.6292	2.4277	2.0955
Slovak Republic	SVK	70300040	70300154	0	-1.2274	-1.4147	1.9359	0.4232	-0.6748	0.4575	-1.4541	0.8174
Slovak Republic	SVK	70300040	70306495	0	-0.1956
Slovak Republic	SVK	70300040	70301392	0	0.6368				0.0032
Slovak Republic	SVK	70300041	70301281	1	-0.2346	-0.4488	-0.3048	-0.799	-0.8234	-0.4795	-0.1021	-0.4095
Slovak Republic	SVK	70300041	70301747	1	1.0327	2.6352	1.9359	0.821	1.156	1.0427	1.1417	1.1232
Slovak Republic	SVK	70300041	70306393	1	0.8373	-0.9334	-0.227	-0.1278	-0.5493	0.3523	0.3482	-0.8198
Slovak Republic	SVK	70300041	70306642	1	0.7559	0.0789	-0.9211	0.094	-1.0655	-0.1005	-0.8738	-1.453
Slovak Republic	SVK	70300041	70303981	1	0.621	2.6352	0.0226	3.6039	1.0666	1.0062	-0.6852	-1.1252
Slovak Republic	SVK	70300041	70301904	0	-0.7424	0.6464	0.0226	-0.8629	-0.0402	-0.0606	0.5755	0.1216
Slovak Republic	SVK	70300041	70301479	0	-0.7622	-0.0862	0.0226	0.7113	-0.9291	3.6292	0.5755	0.1216
Slovak Republic	SVK	70300041	70306770	1	1.2822	-0.7221	-0.3802	-1.4373	-0.9542	-1.6678	-0.7867	-0.8947
Slovak Republic	SVK	70300041	70307133	1	-0.5116	-0.2624	0.0226	-0.1483	-0.1636	0.6712	0.1701	0.1216
Slovak Republic	SVK	70300041	70304645	1	0.1496	-0.2479	-0.3802	0.9237	-0.3431	1.2813	0.2933	-0.4607
Slovak Republic	SVK	70300041	70305822	1	0.5329	-0.59	-0.7638	0.3977	-0.1241	0.1559	-0.1026	-0.946
Slovak Republic	SVK	70300041	70306071	1	-0.391	-0.9232	-0.5034	0.2724	-0.195	0.2686	-0.6852	-0.5251
Slovak Republic	SVK	70300041	70306927	1	0.5604	0.7665	1.1355	3.6039	1.2731	1.5762	0.5755	-0.8936
Slovak Republic	SVK	70300041	70304285	1	-1.1412	-0.4516	0.0226	0.5362	0.283	0.4167	-0.8686	0.1258
Slovak Republic	SVK	70300041	70305635	1	-1.1206	-0.7221	-1.0611	-0.1902	-0.7299	0.428	-0.4948	-0.959
Slovak Republic	SVK	70300041	70305767	1	-0.6902	-0.7221	-0.7638	-0.1902	-0.4188	0.4001	-0.6852	-1.3017
Slovak Republic	SVK	70300041	70306335	1
Slovak Republic	SVK	70300041	70305427	1	-0.0508	0.0634	-0.9607	0.2599	0.0407	0.5979	-0.4948	-1.1252
Slovak Republic	SVK	70300041	70300870	1	0.5899	-0.0862	-0.2236	1.2131	-0.6565	0.207	-0.8686	-0.2503
Slovak Republic	SVK	70300041	70302060	1	1.0222	-1.9613	-1.7463	1.6989	-0.9798	0.8896	1.1171	0.2546
Slovak Republic	SVK	70300041	70302915	1	1.1532	-2.9627	-1.1592	0.4937	-0.0262	0.3433	-1.3153	-1.1252
Slovak Republic	SVK	70300041	70304334	0	2.0069	0.32	1.9359	-0.1299	0.3646	-0.1082	-0.0359	2.0955
Slovak Republic	SVK	70300041	70303538	0	1.9336	-0.8305	0.0226	-0.0245	-0.1999	-0.8849	0.3482	0.1216
Slovak Republic	SVK	70300041	70304024	0	-0.2978	0.3875	-0.335	0.3296	0.5115	0.5005	0.8038	-0.4607
Slovak Republic	SVK	70300041	70305296	0	0.7597	-0.0994	-0.7638	0.2811	0.2273	0.4518	-0.1026	-0.4607
Slovak Republic	SVK	70300041	70303297	0	1.1987	-0.7353	0.5347	0.237	0.1383	-0.3317	0.5755	-0.4607
Slovak Republic	SVK	70300041	70306229	0	1.3038	-0.2662	1.4967	0.3014	0.8841	0.1866	0.5755	0.1216
Slovak Republic	SVK	70300041	70301824	0	1.4066	2.6352	1.036	1.2211	0.9237	3.6292	2.4277	2.0955
Slovak Republic	SVK	70300041	70300847	0	0.8983	0.1828	0.4173	0.1109	0.8645	0.3561	0.1922	0.2286
Slovak Republic	SVK	70300041	70302527	0	1.1848	1.3403	0.0226	-1.4373	0.5923	-0.0011	0.5755	1.515
Slovak Republic	SVK	70300041	70300868	0	-0.3155	2.6352	1.9359	0.2643	0.9204	0.5453	0.0405	2.0955
Slovak Republic	SVK	70300041	70301792	0	0.4896	-0.0862	-0.7249	0.7113	-0.4698	-1.6678	-0.1026	-2.5027
Slovak Republic	SVK	70300041	70300180	0	-0.3339	-0.0862	0.0226	0.1053	-0.0408	0.7531	0.5755	0.1216
Slovak Republic	SVK	70300041	70300795	0	0.8141	-0.4314	0.0226	-0.1487	-0.1257	-0.568	-0.1021	0.1216
Slovak Republic	SVK	70300041	70300592	0	0.4209	-0.9216	-0.7249	0.401	-0.4187	0.4546	-0.2004	-0.1563
Slovak Republic	SVK	70300041	70305445	0	0.9816	-0.817	-0.2626	0.8898	0.628	1.297	0.4147	-0.8134
Slovak Republic	SVK	70300041	70301532	0	0.1176	-2.9627	0.0226	1.2836	-3.7095	1.3555	0.5755	0.1216
Slovak Republic	SVK	70300042	70303915	0	-0.5497	1.1352	1.4967	-0.3098	0.777	0.4734	1.836	2.0955
Slovak Republic	SVK	70300042	70305331	1	-0.7219	0.4658	-0.5034	-0.7919	-0.3972	0.2461	0.5755	-0.6959
Slovak Republic	SVK	70300042	70301981	1	-0.9196	0.2032	-0.9607	0.2589	-0.0719	0.4711	0.3482	-1.3027
Slovak Republic	SVK	70300042	70301018	1	-0.9959	-0.8869	-1.0761	-2.6893	2.078	0.7323	-0.7693	-0.946
Slovak Republic	SVK	70300042	70306918	1	-0.7288	-0.59	0.0226	-0.445	0.3465	-0.3731	-0.3763	-0.1563
Slovak Republic	SVK	70300042	70301666	1	-1.0401			0.4481	0.5819	0.0053
Slovak Republic	SVK	70300042	70302706	0	-0.7567			-0.7048	-0.7874
Slovak Republic	SVK	70300042	70304836	0	-0.7268	1.7162	0.4173	-0.453	0.4024	0.7373	0.5755	0.7627
Slovak Republic	SVK	70300043	70303776	1	-1.4937
Slovak Republic	SVK	70300043	70304782	0	0.637
Slovak Republic	SVK	70300043	70304386	0	-1.3377			-0.2558	-0.6585
Slovak Republic	SVK	70300043	70301064	0	-0.6005			-0.3956	-0.6439		-0.4136
Slovak Republic	SVK	70300043	70306523	0	-1.2067
Slovak Republic	SVK	70300043	70304257	0	-0.8616						-1.1941
Slovak Republic	SVK	70300043	70306470	1	-0.6567	-0.0862	-0.6241	-0.148	-0.0995	0.414	-1.1908	-0.5912
Slovak Republic	SVK	70300043	70305939	0	0.2308	-2.9627	-2.664		-2.6758	0.9228	-2.1355	-2.5027
Slovak Republic	SVK	70300043	70300906	0	-0.1936	-0.7815	-0.2243	0.5838	0.4104		0.0154	-1.0169
Slovak Republic	SVK	70300043	70306831	0	0.4748	-0.817		0.6333	-0.2222	1.0196
Slovak Republic	SVK	70300043	70302253	0	-1.1633				-0.8206
Slovak Republic	SVK	70300043	70303058	0	-0.1282	-0.7092	0.0226	2.1968	4.8357	0.1173	0.5755	0.1216
Slovak Republic	SVK	70300043	70300358	1	-0.9419	-1.3452	-1.5008	0.5438	0.1538	0.8519	-0.2432	-0.8613
Slovak Republic	SVK	70300043	70301888	0	-1.4863
Slovak Republic	SVK	70300043	70305175	0	-0.0414		-0.5976	0.2204	-0.6864		0.5755	-0.8411
Slovak Republic	SVK	70300043	70304415	1	-2.2194	-0.0862	-0.3827				0.0461	-0.1389
Slovak Republic	SVK	70300044	70300489	1	0.0612	-1.184	-0.3802	-0.6323	-0.9055	-0.7433	-0.3055	-0.5912
Slovak Republic	SVK	70300044	70302793	1	0.5284	-0.891	0.0226	0.319	0.6384	0.338	-0.5806	-0.9299
Slovak Republic	SVK	70300044	70300428	1	-0.8108	-0.0862	0.0226	-1.5123	-0.2451	-0.2793	0.5755	0.1216
Slovak Republic	SVK	70300044	70304662	1	-1.146	-1.0744	-1.0611	-0.0886	-3.7095	0.2189	-0.6852	-0.6073
Slovak Republic	SVK	70300044	70304954	1	-0.2396	-0.269	-1.6079	-0.1976	-0.3603	0.0652	-0.4948	-0.9299
Slovak Republic	SVK	70300044	70303978	1	0.6068	0.788	-1.1274	-0.4401	-0.7335	-0.2154	0.0256	-1.3017
Slovak Republic	SVK	70300044	70306841	0	-0.6793	-0.0055	0.0226	-0.8341	0.3654	-0.801	-0.1061	-0.2432
Slovak Republic	SVK	70300044	70305571	0	-0.055	0.0666	0.4173	-0.2027	0.4476	0.4129	0.1648	0.4504
Slovak Republic	SVK	70300044	70301614	0	0.8412	-0.4314	0.4173	-1.1482	0.1302	-1.6678	0.3473	0.1216
Slovak Republic	SVK	70300044	70301842	0	-0.2032	-1.0325	-0.7902	0.7365	0.0625	0.7822	-2.1355	-0.0358
Slovak Republic	SVK	70300044	70303468	0	0.0728	-0.0862	0.0226	0.7113	-0.0408	1.0712	0.5755	0.1216
Slovak Republic	SVK	70300044	70303543	0	-0.3586	0.7156	0.4173	-0.0498	0.6396	-0.3317	0.1693	0.1216
Slovak Republic	SVK	70300044	70306069	0	-1.1497	0.0502	-0.7638	-0.1635	0.2313	-0.4016	0.1648	-0.1563
Slovak Republic	SVK	70300044	70306395	0	-0.88	-0.013	0.0226	0.7113	1.5295	0.4896	-0.9568	0.9883
Slovak Republic	SVK	70300044	70304398	0	-0.4775	-0.5197	0.4173	-0.0168	0.1572	0.1132	-0.2008	-0.1563
Slovak Republic	SVK	70300045	70302601	1	1.3277	0.3875	-0.4728	0.4223	-0.0938	0.3184	-0.3237	-0.1865
Slovak Republic	SVK	70300045	70303194	0	1.448	-0.891	0.4173	0.0049	-0.7904	-0.1091	0.1693	-0.6073
Slovak Republic	SVK	70300045	70301028	0	0.9965	0.1945	0.4173	0.4589	0.5218	0.0766	1.656	-0.2503
Slovak Republic	SVK	70300045	70302009	0	0.9731	-1.1522	-0.1587	-0.1785	-0.9393	-0.7054	0.8038	-0.1563
Slovak Republic	SVK	70300045	70306977	1	0.7139	-0.59	-0.7638	-0.0963	-0.2647	0.1986	-0.4948	-1.0788
Slovak Republic	SVK	70300045	70302632	1	0.0987	0.1245	0.0226	0.0397	-0.2842	-0.5569	-0.535	-0.7496
Slovak Republic	SVK	70300045	70300876	1	-0.262	-0.8841	-0.5034	0.0241	-0.4879	0.0211	-0.2821	-0.4377
Slovak Republic	SVK	70300045	70303512	1	-0.056	-1.0744	-1.3325	-0.2358	-1.094	-1.6678	-1.2871	-1.2864
Slovak Republic	SVK	70300045	70306467	1	-0.6091	-0.59	-0.652	0.0043	-0.278	0.1892	-0.216	-0.7108
Slovak Republic	SVK	70300045	70305674	1	0.3453	1.153	0.5462	0.4903	0.8722	0.9805	0.5755	-0.4607
Slovak Republic	SVK	70300045	70303259	1	0.522	-0.8324	-0.9285	0.0927	-0.2848	0.3745	-1.305	-1.4637
Slovak Republic	SVK	70300045	70303935	1	0.8776	-0.0862	0.0226	0.3461	0.5708	0.6993	0.0256	0.1216
Slovak Republic	SVK	70300045	70301784	1	0.9272	0.7989	-0.829	0.705	0.5733	-0.1627	1.0645	-0.1314
Slovak Republic	SVK	70300045	70303423	1	0.0323	0.6464	-1.0611	-0.1346	-0.0074	-1.6678	1.0903	-0.9111
Slovak Republic	SVK	70300045	70303552	1	1.2917	0.0347	-0.5034	0.2498	-0.1621	-0.801	-0.8012	-0.4607
Slovak Republic	SVK	70300045	70302643	1	1.0107	-0.1139	1.9359	0.4804	0.3503	-0.0737	0.3482	1.515
Slovak Republic	SVK	70300045	70306064	1	0.7357	-0.59	-1.5883	0.3964	-0.3084	-0.8849	0.075	-1.113
Slovak Republic	SVK	70300045	70306603	1	0.8375				-0.1686
Slovak Republic	SVK	70300045	70303011	1	-0.2578	-0.59	-0.691	-0.087	-0.594	-0.9292	-0.6852	-1.7071
Slovak Republic	SVK	70300045	70305113	1	1.2836	0.3326	0.0226	0.4048	0.2618	0.5185	-0.4948	0.1216
Slovak Republic	SVK	70300045	70301235	1	0.9805	0.2063	0.3461	1.3142	0.9627	0.925	-0.3907	0.839
Slovak Republic	SVK	70300045	70302557	1	0.3804	-0.4203	-0.1627	-0.2537	-0.2184	-0.6274	-0.6007	-0.8443
Slovak Republic	SVK	70300045	70304896	1	1.3066	-0.269	0.586	0.3802	0.5222	-0.6567	-0.216	-0.1314
Slovak Republic	SVK	70300045	70307063	1	0.6002	-0.2741	-0.7566	-0.4543	-0.6606	-0.4611	-0.6852	-1.2412
Slovak Republic	SVK	70300045	70304261	1	-0.9101	-0.2479	0.4173	0.8163	0.3771	-0.2042	0.1701	0.1216
Slovak Republic	SVK	70300045	70300283	1	0.0038	-0.7221	-0.9607	-0.3607	-0.2316	-0.5569	-0.6852	-0.7496
Slovak Republic	SVK	70300045	70304820	1	0.5584	0.8046	0.0226	-0.3665	0.4678	-0.2785	-0.6852	-0.4607
Slovak Republic	SVK	70300045	70304347	0	1.2019	0.5746	1.9359	-0.1678	0.4163	-0.159	2.4277	2.0955
Slovak Republic	SVK	70300045	70301887	0	1.2488	0.9275	0.7162	0.5911	0.0397	0.1533	-0.6803	0.149
Slovak Republic	SVK	70300045	70305581	0	1.2445	0.4435	-0.5544	-0.3976	-0.0128	-0.4173	0.0215	-0.3297
Slovak Republic	SVK	70300045	70305847	0	0.2469	-0.3882	-0.691	-0.0476	0.3802	-0.2551	-0.3499	-0.3848
Slovak Republic	SVK	70300045	70300747	0	0.3556	-0.2662	0.0226	0.3666	0.0947	-1.6678	2.4277	1.4234
Slovak Republic	SVK	70300045	70302796	0	0.5507	-0.59	0.0226	-0.5206	-0.3984	0.137	0.5755	-0.1563
Slovak Republic	SVK	70300045	70300674	0	1.2893	-0.7306	0.0226	0.1136	0.3079	0.3857	0.5755	0.1216
Slovak Republic	SVK	70300045	70300448	0	0.2414	0.0502	0.7162	-0.0378	0.5688	0.1662	0.5755	0.1216
Slovak Republic	SVK	70300045	70303443	0	0.7072	0.0527	1.9359	0.3646	-0.342	-1.6678	0.9911	2.0955
Slovak Republic	SVK	70300045	70304674	0	0.0667	-0.5872	-0.4806	0.7113	0.3072	-0.0518	0.5755	-0.4607
Slovak Republic	SVK	70300045	70304780	0	0.0459	-0.7221	-0.7638	-0.1738	-0.1421	-1.2919	0.0221	-0.7496
Slovak Republic	SVK	70300045	70303462	0	1.2883	0.1221	0.0226	-0.4909	-0.2564	-0.3451	-0.0585	0.5823
Slovak Republic	SVK	70300046	70300871	1	0.8855	0.9484		0.8027	0.2674	1.3591	0.5755	0.4994
Slovak Republic	SVK	70300046	70304392	1	0.2415			0.4347	-0.5243
Slovak Republic	SVK	70300046	70302622	1	-0.0917			0.3608	-0.236
Slovak Republic	SVK	70300046	70306555	1	-0.7165	-0.847	-0.7902	0.4606	-0.5574	-0.153	-0.6595	-1.775
Slovak Republic	SVK	70300046	70302824	1	-0.8511			0.2621	0.1307
Slovak Republic	SVK	70300046	70304156	1	-0.9912	-0.59	0.0226	-2.6694	-0.1957	-0.0518	-0.6852	-0.1563
Slovak Republic	SVK	70300046	70306320	1	0.7321	-0.0862	-0.9607	0.183	0.1413	0.3537	-0.1533	-0.7496
Slovak Republic	SVK	70300046	70304309	1	0.6904
Slovak Republic	SVK	70300046	70304015	1	0.7602	2.6292	1.9359	0.1471	-0.3683	0.4503	-1.5596	-1.3017
Slovak Republic	SVK	70300046	70302126	1	0.5275	-0.847	-0.3048	-0.0321	-0.3903	-0.5519	-1.5848	-1.3017
Slovak Republic	SVK	70300046	70303362	1	1.3389	0.8762	-0.2614	0.09	0.4204	0.6479	0.5755	0.2224
Slovak Republic	SVK	70300046	70303786	1	0.7846			1.2265	0.2025
Slovak Republic	SVK	70300046	70304804	1	-0.1645
Slovak Republic	SVK	70300046	70306167	1	1.7018
Slovak Republic	SVK	70300046	70300328	1
Slovak Republic	SVK	70300046	70302118	1	-0.7591	-0.7221	-0.4806		0.5267	1.2795	0.3482	-0.5912
Slovak Republic	SVK	70300046	70305312	0	1.4365	1.4003	0.8038	1.2171	1.5381	1.4501	1.0367	0.6559
Slovak Republic	SVK	70300046	70303314	0	1.5403	-0.3582	0.0226	0.7456	-0.6064	0.0783	0.5755	-0.5305
Slovak Republic	SVK	70300046	70300374	0	0.0443			0.456	-0.0667	1.0884
Slovak Republic	SVK	70300046	70303088	0
Slovak Republic	SVK	70300046	70301913	0	-0.4001			0.5561	-0.0532
Slovak Republic	SVK	70300046	70302853	0	1.694	-0.4314	-0.3802	1.3438		1.1353	0.3482	-0.5912
Slovak Republic	SVK	70300046	70302860	1	0.8372	-0.891	0.0226	0.8546	-0.0162	1.0329	-0.6852	-0.959
Slovak Republic	SVK	70300046	70301264	1	1.3301
Slovak Republic	SVK	70300046	70302688	1	0.8402	0.0502	0.0226	0.545	0.2726	0.6218	-0.2821	-0.4784
Slovak Republic	SVK	70300046	70303884	1	0.5667	-1.2524	-1.0611	0.1484	-0.6195	0.2278	-2.1355	-0.8936
Slovak Republic	SVK	70300046	70307253	1	1.4151	0.4012	-0.691	0.3024	0.299	1.4524	-0.4948	-0.4607
Slovak Republic	SVK	70300046	70305988	1	0.9551	-0.0862	-0.9607	0.1418	-0.0089	0.7118	-0.2852	-0.4607
Slovak Republic	SVK	70300046	70301114	1	0.0559	-0.2872	-1.5553	0.2142	0.0872	0.5548	-1.5848	-1.3017
Slovak Republic	SVK	70300046	70301313	1	-0.7303	-0.59	-0.7902	0.6198	-0.3131	-1.6678	0.3482	0.1216
Slovak Republic	SVK	70300046	70300699	1	0.8785				0.2005
Slovak Republic	SVK	70300046	70304378	0	-0.0137	-0.0862	0.0226	0.5552	0.3359	0.5475	0.5755	-0.6912
Slovak Republic	SVK	70300046	70303970	0	0.7567				0.1014	0.1601
Slovak Republic	SVK	70300047	70306096	1	-1.1667	-0.2662	-0.7638	0.7964	0.2958	0.5423	0.5755	-1.1252
Slovak Republic	SVK	70300047	70302307	1	-0.3445	-0.5994	-1.9209	0.7915	0.3085	0.5137	0.1575	-0.8443
Slovak Republic	SVK	70300047	70304722	1	-0.2877	-0.0862	0.0226	0.4098	0.7887	0.3912	0.3482	-0.1563
Slovak Republic	SVK	70300047	70303261	1	-0.8831	-0.0862	0.0226	0.2671	0.253	0.5883	-0.3912	-0.4607
Slovak Republic	SVK	70300047	70301483	0	-0.5112	1.3697	0.7162	0.2549	0.4196	0.4005	0.3482	-0.2503
Slovak Republic	SVK	70300047	70302312	0	-0.8244	-1.3151		-0.4344	-0.892	-0.3164	-0.9057	-0.959
Slovak Republic	SVK	70300047	70303268	0	-0.8032	-0.4488	0.6825	0.4379	0.1981	0.6247	0.5755	0.1216
Slovak Republic	SVK	70300048	70306978	0	-0.7343	-0.0862	0.0226	1.2836	-1.4951	-1.6678	0.5755	0.1216
Slovak Republic	SVK	70300048	70306845	0	-1.184
Slovak Republic	SVK	70300048	70304326	1	-0.6695	-0.2111	-1.3074	0.7113	-1.56	-1.6678	0.5755	-0.5711
Slovak Republic	SVK	70300048	70304689	0	-0.1891	-0.9268	-1.4259	0.4485	0.3493	1.0196	0.0154	-0.3917
Slovak Republic	SVK	70300048	70305694	0	-1.022	-1.215	-0.9533	-0.8975	-1.0554	-0.8849	-0.0987	-0.8198
Slovak Republic	SVK	70300048	70306321	0	1.3501	-0.2662	0.0226	0.7025	1.307	-0.3164	0.5755	0.1216
Slovak Republic	SVK	70300049	70300963	1	0.5558	-0.983	-0.4806	0.4144	-0.6671	-0.0288	-0.1727	-0.5912
Slovak Republic	SVK	70300049	70300003	1	0.8488	-2.9288	-2.664	0.4485	-3.7095	-1.6678	-2.1355	-2.5027
Slovak Republic	SVK	70300049	70300938	1	-0.2583	1.4003	1.9359	3.5383	4.8357	3.6292	2.4277	2.0955
Slovak Republic	SVK	70300049	70300650	1	-0.071	-1.6851	-0.2626	0.5262	-0.3708	0.535	-0.411	-0.3657
Slovak Republic	SVK	70300049	70306715	1	2.245	1.7162	0.9268	0.5606	1.4443	1.4665	1.1417	1.515
Slovak Republic	SVK	70300049	70305817	1	-0.8845	1.3889	0.4173	-1.3172	0.4353	-0.3128	0.5755	0.1216
Slovak Republic	SVK	70300049	70305545	1	0.5556	-0.4314	0.4173	-0.8335	0.2471	-0.5141	0.5755	0.1216
Slovak Republic	SVK	70300049	70303524	1	1.214	-0.0862	-1.3074	0.4287	1.0889	-0.006	-2.1355	2.0955
Slovak Republic	SVK	70300049	70306971	1	0.4953	-0.6569	0.0226	1.2836	4.8357	1.5721	0.5755	-0.7507
Slovak Republic	SVK	70300049	70306735	1	1.4317	-1.0325	-0.2737	0.6958	0.1503	0.4668	-0.0817	-0.7761
Slovak Republic	SVK	70300049	70303531	1	0.7854	-0.7353	0.6407	-0.7397	-0.873	-0.8849	0.1693	1.515
Slovak Republic	SVK	70300049	70301954	0	0.5547	-1.3452	0.4548	0.4556	-0.099	0.7435	0.0154	-0.4749
Slovak Republic	SVK	70300049	70303444	0	-0.9926	-0.7221	-0.9607	0.2717	-0.4909	-0.2991	-0.5974	-0.9299
Slovak Republic	SVK	70300049	70302412	0	1.4341	1.1576	0.0226	3.6039	1.2974	1.3468	0.5755	0.1216
Slovak Republic	SVK	70300049	70304083	0	-0.2592	-0.2479	-0.5836	0.0084	-0.2783	0.1631	-1.1501	-0.5912
Slovak Republic	SVK	70300050	70304303	0	-0.8046	-1.4457	-1.0217	0.4401	-0.6757	0.5827	-0.6629	-1.4355
Slovak Republic	SVK	70300050	70306438	1	-1.7529	-0.2479		-0.4351		5.00E-04	0.075	-0.3969
Slovak Republic	SVK	70300050	70303411	1	0.9648	0.6464	0.6496	-0.328	0.8736	-0.7093	0.3415	1.1232
Slovak Republic	SVK	70300050	70301856	1	0.86	0.8089	0.8116	0.6408	0.7495	0.219	-0.3912	0.2546
Slovak Republic	SVK	70300050	70307252	1	0.9813	0.2032	-0.3076	1.0092	0.2558	1.4886	0.1693	-0.4377
Slovak Republic	SVK	70300050	70306499	1	0.526	-0.0862	-0.9607	-1.5123	0.0256	-0.8849	0.5755	-1.3295
Slovak Republic	SVK	70300050	70300984	1	-0.0765	-0.5073	0.4173	-0.6382	0.2482	-0.7433	-0.535	-0.1563
Slovak Republic	SVK	70300050	70300536	1	0.6824	-1.0744	0.0226	0.1036	0.0618	-0.5037	0.0221	-0.4607
Slovak Republic	SVK	70300050	70305043	1	-0.3791	-0.8802	-0.2827	0.7626	-0.2898	0.9085	0.0951	-0.7507
Slovak Republic	SVK	70300050	70301549	0	-1.3047	-0.7815	-0.5887	-0.6342	-0.8734	-0.4318	-0.414	-0.5079
Slovak Republic	SVK	70300050	70303236	0	-0.4892	-0.8213	0.0226	0.6333	-0.0408	0.407	-0.176	-0.4607
Slovak Republic	SVK	70300050	70301077	0	-0.0764	-1.3452	-0.6446	0.7739	-0.0408	1.1298	-1.1941	-0.3368
Slovak Republic	SVK	70300050	70306265	0	-0.8759
Slovak Republic	SVK	70300050	70304169	0	-0.6011	0.4571	1.9359	0.0511	-0.269	-0.8849	-1.0451	0.1216
Slovak Republic	SVK	70300050	70302969	0	-0.5897	-0.0862	0.0226	-2.6893	2.0116	0.9024	0.0254	-0.2503
Slovak Republic	SVK	70300050	70307094	0	-0.9809	-0.0862	0.0226	0.978	0.6496	1.2153	0.5755	0.1216
Slovak Republic	SVK	70300050	70303498	0	0.8234	-0.0853	1.9359	0.6241	0.2119	-1.6678	0.3415	1.1232
Slovak Republic	SVK	70300050	70303155	0	0.0937	0.631	-0.2737	-2.6893	0.5762	-1.6678	-0.2249	-0.3917
Slovak Republic	SVK	70300050	70306863	0	-0.3912	-0.7815	-0.7249	3.6039	0.6295	1.2605	0.0447	-0.5251
Slovak Republic	SVK	70300050	70300177	0	0.6429	-0.0071	0.0226	0.7113	-0.0408	1.0062	0.5755	0.1339
Slovak Republic	SVK	70300050	70300524	0	-1.0259	0.0789	0.0226	0.4655	1.0468	-0.7847	-0.6852	-0.9299
Slovak Republic	SVK	70300050	70303823	0	1.0907	0.468	0.586	-2.6893	-0.131	-0.8849	-1.0457	-0.0604
Slovak Republic	SVK	70300050	70304436	0	-0.1499	-0.2662	0.1386	-0.53	-0.4926	-0.298	1.1375	-0.5305
Slovak Republic	SVK	70300051	70306164	0	-2.0208	-0.7087	-1.0611	-0.7673	-0.5222	0.3314	-0.2852	-1.0633
Slovak Republic	SVK	70300051	70300275	0	-1.8774	-0.4174	-0.9285	-1.7984	-0.2735	-0.037	-2.1355	-0.7496
Slovak Republic	SVK	70300051	70303922	1	-2.1531
Slovak Republic	SVK	70300051	70303137	1	-2.1976	0.0117	-0.8489	0.533	-0.3479	0.2403	-0.091	-1.1252
Slovak Republic	SVK	70300051	70303326	1	-1.3518	-0.0862	-0.9899	0.0567	0.2252	0.1307	-0.7474	-1.6557
Slovak Republic	SVK	70300051	70304123	1	-1.3054	-0.4136	-0.8627	-0.7395	-0.6364	-0.0766	0.1648	-0.959
Slovak Republic	SVK	70300051	70307174	0	-1.4489				-0.9291	0.5039	-0.396	-0.5711
Slovak Republic	SVK	70300052	70302192	1	-0.8049	-0.1058	-0.227	-0.046	0.3966	0.7606	-0.5202	0.346
Slovak Republic	SVK	70300052	70304034	1	1.1761	1.031	1.1657	0.3218	0.1257	0.6005	-0.3907	1.515
Slovak Republic	SVK	70300052	70306290	0	0.0773	0.0502	-0.6928	-0.0055	0.1146	0.6898	0.1648	-0.5912
Slovak Republic	SVK	70300052	70300820	0				0.4831	0.893			-1.4694
Slovak Republic	SVK	70300052	70303657	0	-0.6
Slovak Republic	SVK	70300052	70302817	0	0.4469	-0.4314	0.0226	-0.0802	-0.1845	0.8702	0.3482	-0.3297
Slovak Republic	SVK	70300052	70303705	0	0.9911	-0.2624	-0.6843	-2.6893	-0.8744	-0.3199	-0.2004	-1.2688
Slovak Republic	SVK	70300053	70300933	1	-0.4643	-0.0862	1.9359	0.7113	0.8779	0.792	0.5755	2.0955
Slovak Republic	SVK	70300053	70306160	1	0.4404	-1.1408	-0.7638	0.0951	-0.0755	0.2234	-0.6852	-1.1252
Slovak Republic	SVK	70300053	70303847	1	-0.6972	0.4061	1.9359	0.2234	0.1706	0.3065	-2.1355	-0.1563
Slovak Republic	SVK	70300053	70305243	1	-0.1705	-0.0862	0.9726	0.5236	0.2832	0.0414	0.5755	0.346
Slovak Republic	SVK	70300053	70306677	1	1.224	-0.2662	-0.227	-0.2594	0.074	-0.4708	0.0221	-0.1563
Slovak Republic	SVK	70300053	70301134	1	-0.7435	-0.7221	-0.4246	-0.2384	-0.8119	0.1307	0.0154	-0.5093
Slovak Republic	SVK	70300053	70301548	1	-1.0214	-0.0862	-0.7638	-0.6792	0.5338	0.1448	-0.6852	-0.1563
Slovak Republic	SVK	70300053	70306796	0	-1.1359	-0.0862	0.0226	1.1926	1.638	1.0896	0.5755	-0.2503
Slovak Republic	SVK	70300053	70304288	0	0.8984	-1.3393	-0.6843	-0.9645	0.0151	-0.526	-0.5832	-0.1563
Slovak Republic	SVK	70300053	70304650	0	-0.7068	0.9535	0.0226	-0.0451	1.1562	-0.5011	-0.4805	-0.4607
Slovak Republic	SVK	70300053	70306300	0	1.1796	-0.0071	0.0226	0.1141	0.1775	0.7652	0.5755	0.1216
Slovak Republic	SVK	70300053	70301852	0	0.024	-1.1429	-0.227	0.1053	-1.1398	-0.1817	0.5755	-0.5912
Slovak Republic	SVK	70300054	70304117	1	-0.1058	-0.0862	-0.7249	0.4567	0.0235	0.3902	-0.1727	-0.9603
Slovak Republic	SVK	70300054	70302591	1	-0.9487	-0.7737	-0.1587	-0.5042	-0.1179	0.1022	-0.4948	-0.7496
Slovak Republic	SVK	70300054	70301177	1	0.5631	-0.2479	0.0226	0.6945	-0.3846	-0.4223	-0.8686	-0.5912
Slovak Republic	SVK	70300054	70306489	1	1.2516
Slovak Republic	SVK	70300054	70301751	1	-0.5883	0.2517	0.5347	0.1053	-0.0408	0.2393	0.5755	0.1216
Slovak Republic	SVK	70300054	70304212	1	-0.8106	-0.59	0.0226	0.9515	0.6233	-0.3242	0.5727	-0.7507
Slovak Republic	SVK	70300054	70304607	1	-0.4751	-1.3452	-1.1926	0.1053	-0.9291	0.4394		-0.419
Slovak Republic	SVK	70300054	70307087	0	0.1765	-0.0862	0.0226	0.7113	-0.0408	1.5721	0.5755	0.1216
Slovak Republic	SVK	70300054	70303260	0	-0.7967	-0.8213	0.0226	0.7484	-0.3627	0.9679	0.1922	-0.7496
Slovak Republic	SVK	70300054	70302755	0	0.2979	-0.0862	0.0226	0.7113	-0.1073	1.0062	0.5755	-0.7496
Slovak Republic	SVK	70300054	70304724	0	-0.705	2.6352	0.0226	1.2836	0.5281	0.7443	0.5755	-0.5251
Slovak Republic	SVK	70300055	70304241	1	1.479			0.0996	-0.7337
Slovak Republic	SVK	70300055	70300305	1	0.4567	-0.59	-0.691	0.2332	0.5439	-1.6678	0.0221	-0.4607
Slovak Republic	SVK	70300055	70304131	1	1.6673			0.0074	-0.2993
Slovak Republic	SVK	70300055	70304110	1	0.6966
Slovak Republic	SVK	70300055	70301470	1	1.0592
Slovak Republic	SVK	70300055	70301874	0	-0.6842	-0.0994	0.0226	0.3128	0.0425	-0.5086	-0.1026	0.1216
Slovak Republic	SVK	70300055	70304501	0	-0.9927				0.0916
Slovak Republic	SVK	70300055	70302606	0	-0.2457	0.2465	0.0226	-0.6675	0.2112	-1.0529	-0.0857	0.1216
Slovak Republic	SVK	70300055	70302315	1	0.0309	-0.8232	-1.0611	-0.0326	-0.3638	-1.0529	-0.6852	-0.959
Slovak Republic	SVK	70300055	70301330	1	1.3619	-0.3667	-1.6145	-0.3538	-0.934	-0.2002	-0.6852	-1.3017
Slovak Republic	SVK	70300055	70305806	1	1.182			0.2151	-0.3142	0.5294
Slovak Republic	SVK	70300055	70305804	1	0.6195	-1.2209		-0.013	-0.8747	-5.00E-04
Slovak Republic	SVK	70300055	70301564	1	0.0806	0.5696	0.4173	0.0105	-0.1596	-0.1455	0.3473	0.3663
Slovak Republic	SVK	70300055	70301774	1	0.979	-1.516	-0.711	-0.43	-1.0794	-0.9484	-1.5848	-1.0169
Slovak Republic	SVK	70300055	70303246	1	1.6949	-0.847	-1.0611	-0.2201	-0.4706	-0.8849	-1.0084	-1.0788
Slovak Republic	SVK	70300055	70303126	1	0.2653	-0.9443	-0.5034	-0.0624	-1.1583	-0.7433	-0.4948	-0.7496
Slovak Republic	SVK	70300055	70306430	1	-1.1998	0.6492	-0.4806	0.0456	0.4753	-0.8768	-0.216	-0.7496
Slovak Republic	SVK	70300055	70301877	1	0.3883				-0.724
Slovak Republic	SVK	70300055	70304564	1	-0.634	-1.1088	-0.934	3.6039	-0.0539	0.6558	0.5755	-1.0692
Slovak Republic	SVK	70300055	70303709	1	1.8832	-0.59	0.0226	-2.6893	-3.7095	-1.6678	-0.6852	-1.1252
Slovak Republic	SVK	70300055	70304355	1	0.2391	0.2032	-0.4728	0.0555	-0.1904	0.3551	0.0221	-0.6924
Slovak Republic	SVK	70300055	70305759	1	0.9334	1.3889	-0.6587	0.4855	0.4921	0.4541	-0.309	-0.9299
Slovak Republic	SVK	70300055	70300642	1	0.3532	-0.9334	-0.8627	-0.0854	-0.6758	-0.2737	-0.9789	-1.7277
Slovak Republic	SVK	70300055	70303752	0	1.127	2.6352	1.9359	0.1625	0.3475	-1.6678	2.4277	2.0955
Slovak Republic	SVK	70300055	70301650	0	0.485	0.2032	0.3461	0.4366	0.558	0.8122	0.8038	0.7864
Slovak Republic	SVK	70300055	70305454	0	1.0145	0.1915	0.586	0.4655	0.4426	0.2439	0.1701	0.7099
Slovak Republic	SVK	70300055	70301695	0	0.9679	-0.2662	0.0226	-0.0521	0.413	0.1041	0.5755	-0.2503
Slovak Republic	SVK	70300055	70300900	0	0.8415	-0.438	0.4173	-0.0445	0.0856	0.2765	1.2262	0.4504
Slovak Republic	SVK	70300055	70305960	0	0.3995	0.9349	-0.3048	-0.3418	-0.8513	-1.6678	0.5409	-0.3549
Slovak Republic	SVK	70300055	70302814	0	-0.1324	-0.4314	-0.4806	0.2164	-0.2231	-0.252	0.1648	-0.1865
Slovak Republic	SVK	70300056	70303945	0	0.2218	1.7671	1.9359	0.571	0.823	0.3596	2.4277	1.3857
Slovak Republic	SVK	70300056	70305084	0	1.0429	0.3289	0.7162	0.5735	1.3028	0.7668	-0.2821	0.2546
Slovak Republic	SVK	70300056	70303290	0	1.3187	0.5836	1.0433	0.1675	0.3116	0.5882	0.8038	0.6663
Slovak Republic	SVK	70300056	70300490	1	0.1403	0.3326	-0.4396	0.9081	1.2766	0.8295	-0.6852	-0.4607
Slovak Republic	SVK	70300056	70301277	1	1.0267	-0.0862	0.0226	0.7113	0.1985	0.1471	-0.2004	0.1216
Slovak Republic	SVK	70300056	70304388	1	0.716	-0.0862	0.0226	1.2836	-0.0318	1.0785	-0.3912	0.1216
Slovak Republic	SVK	70300056	70305206	1	1.2179	1.3403	1.013	0.2434	0.3105	0.2603	-1.5848	1.515
Slovak Republic	SVK	70300056	70304688	1	0.2325	0.3326	-0.9285	0.3247	-0.119	0.2443	-0.6625	-0.4607
Slovak Republic	SVK	70300056	70303791	1	1.1867	0.4012	-0.5252	0.1238	-0.8266	-0.2766	-0.216	0.2224
Slovak Republic	SVK	70300056	70303280	1	-0.6168	-0.4314	-0.4728	0.2951	0.2768	-0.6567	0.0221	-0.7317
Slovak Republic	SVK	70300056	70305994	1	-0.4903	-0.4203	-0.5034	0.4039	-0.0228	-0.7793	-0.0857	-1.0788
Slovak Republic	SVK	70300056	70300818	1	0.7451	0.4055	0.8425	-0.0919	-0.6553	-0.3541	-0.4948	-0.3297
Slovak Republic	SVK	70300056	70302547	1	-1.0094	-0.2509	0.9192	0.4544	-0.151	-0.0443	-0.6852	0.7627
Slovak Republic	SVK	70300056	70300397	1	0.7174	-0.2662	-1.3325	-0.1346	-1.0772	-0.5037	-2.1355	-1.6492
Slovak Republic	SVK	70300056	70305511	1	0.2555	0.3678	0.4173	0.3783	-0.2806	0.2999	-0.8012	-0.8443
Slovak Republic	SVK	70300056	70303482	1	-0.6561	-0.59	-0.7638	0.0344	-0.4748	-0.5569	-0.414	-0.9299
Slovak Republic	SVK	70300056	70301611	1	1.1908	-0.59	-0.691	0.1113	-0.1975	-0.5519	-0.216	-0.4607
Slovak Republic	SVK	70300056	70307144	1	-0.2855	-0.0862	0.0226	0.6285	0.0883	-1.6678	0.5755	0.1216
Slovak Republic	SVK	70300056	70305375	1	1.511	-0.16	-0.4728	0.2346	-0.427	0.1031	-0.6852	-0.7496
Slovak Republic	SVK	70300056	70303433	1	-0.0409	-0.59	-0.4728	0.135	0.6876	-0.2942	0.6296	-0.959
Slovak Republic	SVK	70300056	70304813	1	0.7353	-0.0862	-0.691	0.7183	0.0743	1.4099	0.5755	-1.0788
Slovak Republic	SVK	70300056	70307020	1	0.4026	-0.0862	0.0226	-0.2327	0.3503	0.3542	-0.6852	-0.4607
Slovak Republic	SVK	70300056	70307039	1	1.5079	-0.7221	-0.1587	0.202	-0.0437	-0.0468	-0.216	-0.7496
Slovak Republic	SVK	70300056	70301464	1	0.2468	1.7671	0.7162	0.5939	0.6217	0.5269	0.5755	-0.4607
Slovak Republic	SVK	70300056	70305983	1	-0.1004	-0.8379	0.0226	0.5506	0.306	-1.6678	-0.4948	-0.959
Slovak Republic	SVK	70300056	70305398	1	0.1326	-0.59	-0.7638	0.2377	-0.3901	-1.6678	-0.4948	-0.7639
Slovak Republic	SVK	70300056	70300209	1	0.168	-1.1772	-0.4728	0.6285	-0.017	0.5731	-0.7025	-0.4607
Slovak Republic	SVK	70300056	70303249	1	1.2467	0.3289	0.9247	0.3792	1.3091	0.6828	0.5755	-0.222
Slovak Republic	SVK	70300056	70301322	1	-0.8923	-0.6593	0.0226	0.2337	0.1355	-0.5875	-0.6852	-0.4607
Slovak Republic	SVK	70300056	70300543	1	-0.2501	-2.9627	0.0226	0.9727	0.947	1.3561	-0.3727	-0.9299
Slovak Republic	SVK	70300056	70305671	0	1.1934	-0.2479	1.9359	0.1123	-0.4392	-0.2408	0.3482	1.4234
Slovak Republic	SVK	70300056	70304286	0	-0.0724	-0.2662	-0.5373	0.6835	0.2136	-1.6678	-0.0171	0.0208
Slovak Republic	SVK	70300056	70305127	0	0.8212	-0.4314	1.4967	0.4711	0.17	0.0234	0.5755	-0.1563
Slovak Republic	SVK	70300056	70306359	0	0.6021	1.3403	1.9359	0.9388	2.1635	0.742	1.2262	1.0177
Slovak Republic	SVK	70300056	70304490	0	0.1498	-0.0862	1.9359	0.3963	0.3726	2.1121	2.4277	-2.5027
Slovak Republic	SVK	70300056	70303158	0	-0.1908	0.6321	0.0226	0.6533	1.1473	-0.4959	0.5755	-0.5475
Slovak Republic	SVK	70300056	70305715	0	-0.6812	-1.3469	-0.1972	0.4741	-0.2194	-0.5569	0.0256	0.1216
Slovak Republic	SVK	70300056	70305381	0	-0.3999	-0.6616	0.0226	0.184	0.0062	0.7488	0.5755	0.1216
Slovak Republic	SVK	70300056	70303083	0	0.8787	-0.4314	0.0226	0.7113	-0.2262	0.0192	0.0256	-1.1252
Slovak Republic	SVK	70300057	70300761	1	-0.6819	-0.2662	-1.0611	0.2058	0.0968	0.5909	-0.3763	-0.806
Slovak Republic	SVK	70300057	70306266	1	-0.7919	-0.6593	-0.6116	0.3604	0.1869	1.3996	0.3482	-0.1563
Slovak Republic	SVK	70300057	70303617	1	-0.6378	0.0502	0.4173	-0.2177	-0.0965	0.2099	-0.3912	-0.1563
Slovak Republic	SVK	70300057	70302249	0	-0.6221	-1.5407	-1.2567	-0.5088	-0.5546	-0.1443	-0.0857	-0.9943
Slovak Republic	SVK	70300057	70300553	0	-0.7718	-0.2479	0.0226	-0.0628	-0.2636	0.1148	0.9628	0.4777
Slovak Republic	SVK	70300057	70301262	0	-0.3127	-0.2613	0.0942	-0.4472	0.2459	0.0629	0.0444	-0.1314
Slovak Republic	SVK	70300057	70302263	0	0.1356	-0.4343	-0.9285	-0.1386	0.5081	0.3619	0.1922	-0.2503
Slovak Republic	SVK	70300057	70306619	0	0.5116	0.8655	0.4173	0.259	1.1308	0.7747	0.8038	0.7627
Slovak Republic	SVK	70300057	70302934	0	-0.683	0.0502	0.0226	-0.4651	0.0174	0.3244	-0.3912	-1.1252
Slovak Republic	SVK	70300057	70301802	0	0.5443	0.3326	0.0226	0.1146	-0.25	0.1331	0.1701	-0.5251
Slovak Republic	SVK	70300057	70304931	0	-0.3067	0.5836	0.8801	1.4392	0.2355	1.5003	1.2798	0.7611
Slovak Republic	SVK	70300057	70305533	0	-1.3574	0.3289	0.7162	-0.4696	-0.1144	-0.1225	1.1171	0.7627
Slovak Republic	SVK	70300058	70305501	1	-0.912
Slovak Republic	SVK	70300058	70302322	0	-1.7682	-1.8064	-0.6932	-0.4103	-0.357	0.416	-0.403	0.1216
Slovak Republic	SVK	70300058	70302760	0	-0.6728	-1.226	-0.2626	0.6333	-0.2163	0.5655	0.3379	-0.3954
Slovak Republic	SVK	70300058	70305578	0	-0.3577	2.6352	1.2899	1.4124	0.8402	1.2252	1.5204	0.9642
Slovak Republic	SVK	70300058	70300668	1	-1.3884	-0.0862	0.0226	0.1081	-3.7095	0.4394	-0.6852	-2.5027
Slovak Republic	SVK	70300058	70306986	1	-1.4477	0.9535	-0.2827	-0.2699	-0.2591	0.2842	0.0221	-0.959
Slovak Republic	SVK	70300058	70304511	1	-0.9157	-0.0862	-0.691	-0.6792	0.6845	0.6193	-0.8686	-0.8443
Slovak Republic	SVK	70300058	70300544	1	-0.9282	-0.4314	0.6407	0.5048	-0.1822	0.9031	1.3656	-0.4607
Slovak Republic	SVK	70300058	70306282	1	-0.3473	-0.0862	-0.3802		-0.6539	0.1182	-0.6852	-0.4607
Slovak Republic	SVK	70300058	70300765	0	-0.5191	-1.4063	-0.3724	0.6333	0.1672	0.285	0.0489	-1.2412
Slovak Republic	SVK	70300058	70306760	0	-0.0475	-0.0862	0.0226	0.7113	-0.0408	1.0062	0.5755	0.1216
Slovak Republic	SVK	70300058	70302129	0	-1.4347	-0.9666	-1.0217	0.9283	-0.1564	1.3296	-1.0426	-1.3305
Slovak Republic	SVK	70300059	70307016	1	-0.6326	-0.5847	-0.3827	0.6319	-0.3281	0.7771	-0.5656	-0.7496
Slovak Republic	SVK	70300059	70304882	1	1.1371	-0.0862	-0.5544	0.1289	-0.0441	0.1779	0.5755	-0.2709
Slovak Republic	SVK	70300059	70305313	1	-0.6276	-0.4314	-0.227	-0.1461	0.074	-0.039	0.2732	-0.7317
Slovak Republic	SVK	70300059	70302042	1	-1.7249	-1.0966	-0.8627	0.1007	-0.7894	0.0238	-0.454	-0.9299
Slovak Republic	SVK	70300059	70300324	1	-0.6695	-1.3452	-0.8172	0.7386	-0.2842	-0.7368	-0.2876	-1.113
Slovak Republic	SVK	70300059	70305429	0	-0.1651	-0.5994	-0.5907	-0.7228	-0.193	-0.9748	0.3415	0.1216
Slovak Republic	SVK	70300059	70304725	0	-0.0431	-1.3452	-0.6843	0.1053	-0.6813	-1.6678	0.5755	-0.5251
Slovak Republic	SVK	70300059	70304321	0	-0.1243	-1.3452	-1.1926	-2.6893	-0.2768	-1.6678	-0.6852	-1.1252
Slovak Republic	SVK	70300059	70306200	0	-1.92	-0.9826	0.7162	0.6176	-0.2826	0.4019	0.8038	-0.3549
Slovak Republic	SVK	70300059	70304687	0	-1.3743	0.6608	-0.9278	0.618	1.4406	0.2686	1.1417	0.5823
Slovak Republic	SVK	70300059	70306917	0	-0.6841	-1.1652	-1.842	-0.7708	1.0644	-0.5519	-0.6647	-0.9062
Slovak Republic	SVK	70300059	70305370	0	0.5411	-0.4488	-2.664	0.3753	0.4793	0.7084	-2.1355	-2.5027
Slovak Republic	SVK	70300059	70302383	0	-1.1548	-0.817	-0.8428	-0.9202	-0.1274	-0.2765	-0.3348	-0.8215
Slovak Republic	SVK	70300059	70303701	0	-0.3875	-1.1019	-0.3802	0.556	0.2289	0.0883	-0.2004	-1.1252
Slovak Republic	SVK	70300060	70304580	1	-2.9918			0.9477			-0.6852
Slovak Republic	SVK	70300060	70305404	1	0.4188	0.3289	-1.1926	-0.6533	-0.505	-0.1285	0.1648	-0.959
Slovak Republic	SVK	70300060	70305570	1	-1.0507
Slovak Republic	SVK	70300060	70303037	1	2.2934	2.6352	0.0226	3.6039	4.8357	3.6292	0.5755	0.1216
Slovak Republic	SVK	70300060	70301147	1	0.2137	-0.4488	1.9359	3.6039	1.0221	1.0062	2.4277	0.1216
Slovak Republic	SVK	70300060	70306935	0	-4.3155	-0.0862	0.0226	-2.6893	-3.7095	0.0298	0.5755	0.1216
Slovak Republic	SVK	70300060	70305378	0	-1.622	-0.8645	-0.3704	0.7366	0.4794	0.963	0.0215	-0.3871
Slovak Republic	SVK	70300060	70301875	0	-0.95						-1.3972	-1.3381
Slovak Republic	SVK	70300060	70304701	1	-1.1856	-0.1106	0.0226	-0.6567	0.137	-0.7946	-0.3237	-1.3017
Slovak Republic	SVK	70300060	70306400	1	-1.3075			0.4282	-0.1685	0.4465
Slovak Republic	SVK	70300060	70304096	1	-1.7427	-0.0862	0.0226	0.1706	-1.5261	6.00E-04	0.5755	-0.5912
Slovak Republic	SVK	70300060	70305792	1	-2.6277	0.0789	0.8877	-1.4428	-1.4633	-0.0779	-0.3237	-0.6557
Slovak Republic	SVK	70300060	70303488	1	-2.2755	-0.0862	1.9359	0.7113	-0.9334	1.0062	0.5755	0.1216
Slovak Republic	SVK	70300060	70305646	1	-1.3662	-2.9627	-2.664	-0.4726	-0.7404	0.414	0.0154	-1.0851
Slovak Republic	SVK	70300060	70303947	1	-0.3438		-0.9194	0.9731	0.0685	1.0273		0.9255
Slovak Republic	SVK	70300060	70302251	0	-0.2216	-0.5668	-0.2737	0.8394	-0.2222	1.1336	-0.3679	-0.7651
Slovak Republic	SVK	70300060	70304641	0	-0.7067	-1.3452	-1.1926	0.6086	-0.4968	0.9101	-0.6852	-1.1252
Slovak Republic	SVK	70300060	70303031	0	0.5951	-1.0753	1.9359	2.0585	0.7394	0.8197	-0.0857	1.3857
Slovak Republic	SVK	70300060	70303533	0	-0.6363	-0.6593	-0.3827	0.313	-0.7577	0.0662	0.0256	-0.8028
Slovak Republic	SVK	70300060	70302633	1	-0.9128
Slovak Republic	SVK	70300060	70302014	1	-2.4903	-1.0717		0.0643	-0.5008	0.8906		-1.2851
Slovak Republic	SVK	70300060	70303666	0	-2.6446	-0.8232	-0.5836	-2.6893	-1.2138	1.0062	-2.1355	-1.7533
Slovak Republic	SVK	70300060	70300574	1	-3.1373	-0.2662	-2.664	-2.6893	-3.7095	-0.5309	-2.1355	-2.5027
Slovak Republic	SVK	70300060	70303503	1	-0.6752
Slovak Republic	SVK	70300060	70306323	1
Slovak Republic	SVK	70300060	70306607	1	-2.6546
Slovak Republic	SVK	70300060	70306447	1	-2.355	-2.9627		-2.6893	-3.4698	1.0062	-0.312	0.2205
Slovak Republic	SVK	70300060	70300518	1	-2.5721	-1.548	-0.2827	-0.0662	-3.6339	0.6717	-1.266	-1.6554
Slovak Republic	SVK	70300060	70301734	1	-2.1109
Slovak Republic	SVK	70300060	70305687	0	-2.0885							-2.3095
Slovak Republic	SVK	70300060	70300096	0	-1.3739		-2.664
Slovak Republic	SVK	70300060	70301860	0	-1.555
Slovak Republic	SVK	70300060	70306406	0	-0.6459	-0.6774	-1.4131	0.3384	-0.7797	0.2603	0.2997	-1.0884
Slovak Republic	SVK	70300060	70304840	0				-2.6893		-1.3832
Slovak Republic	SVK	70300061	70301514	1	0.6016	-0.7861	-0.7863	0.1119	-0.656	-0.3951	-0.1026	-0.7496
Slovak Republic	SVK	70300061	70304035	1	1.8041	-1.0303	-1.088	-0.265	-0.7287	-1.0529	-0.8041	-2.462
Slovak Republic	SVK	70300061	70301542	1	0.6325	-0.2662	0.0226	-0.7025	-0.3651	0.1398	2.4277	-1.1252
Slovak Republic	SVK	70300061	70300090	1	-0.0849	-0.2662	0.0226	0.5993	0.5152	0.3104	0.3482	-0.4607
Slovak Republic	SVK	70300061	70302099	0	1.087	-0.4343	-0.691	0.0818	-0.3246	-0.0447	-0.6852	-0.3297
Slovak Republic	SVK	70300061	70300841	1	-0.2254	-0.0071	0.0226			1.5721	0.5755
Slovak Republic	SVK	70300061	70302078	1	0.0119	1.7162	1.9359	-0.3315	0.1712	0.2389	0.5755	0.7095
Slovak Republic	SVK	70300061	70303556	1	0.7567	-0.2662	0.0226	-0.348	-0.3162	-0.0766	-0.6852	-0.946
Slovak Republic	SVK	70300061	70305764	1	1.0902	0.5266	-1.2567	-0.0417	-0.6782	-0.159	-0.0987	-1.2688
Slovak Republic	SVK	70300061	70301343	1	1.125		-0.6863	0.9644	-0.0907	0.9153	0.0221	-0.2503
Slovak Republic	SVK	70300061	70300748	1	0.8005	-0.269	-0.7902	0.2147	0.4035	0.1857	0.542	-1.1405
Slovak Republic	SVK	70300061	70306082	1	1.3952	-0.7221	-1.1926	0.0541	-0.9553	0.3868	-0.6852	-1.1252
Slovak Republic	SVK	70300061	70306951	1	1.0349	0.6464	0.0226	-0.6027	-0.5945	-0.526	-0.6852	-0.4607
Slovak Republic	SVK	70300061	70300852	1	-0.5424	0.0502	0.0226	-0.1592	0.0109	0.3425	0.1648	-1.453
Slovak Republic	SVK	70300061	70302447	1	-1.1316	-0.0764	0.4173	-0.0326	-0.6929	-0.3128	-0.0987	-0.4607
Slovak Republic	SVK	70300061	70305889	1	1.0218	-1.2802		0.7129	1.1285	0.811	-0.4846
Slovak Republic	SVK	70300061	70302032	1	0.2279	-0.2662	-0.4246	0.0604	0.0766	-0.1753	-0.0987	0.1216
Slovak Republic	SVK	70300061	70303994	1	-0.5556	-1.2858	0.3461	-0.0192	-0.9656	0.0124	-0.6852	0.1216
Slovak Republic	SVK	70300061	70305284	1	1.1961	-0.4314	-0.5544	0.0999	-0.0758	0.1733	-0.0823	-0.7496
Slovak Republic	SVK	70300061	70302318	1	-0.1206	-0.0356	-0.4728	0.2057	0.1584	0.2897	-0.6852	0.1216
Slovak Republic	SVK	70300061	70303092	1	0.3317	0.2032	1.1381	3.6039	2.3141	2.2409		0.6559
Slovak Republic	SVK	70300061	70306696	1	0.6631	-0.7221	0.0226	0.5529	-0.0115	0.3374	-0.3912	-0.7108
Slovak Republic	SVK	70300061	70306075	1	1.6264	-0.2842	-0.3048	-0.2294	0.4	0.4592	-0.3912	-0.7496
Slovak Republic	SVK	70300061	70307204	1	1.0253	0.2185	-0.0154	0.0342	0.491	0.2575	0.5755	-0.1563
Slovak Republic	SVK	70300061	70306087	1	-0.6497	-0.0862	-0.5034	-0.3338	-0.1398	0.2274	-0.5832	-0.7496
Slovak Republic	SVK	70300061	70306310	1	0.6065	-1.5019	-1.2891	0.7576	-0.4413	0.0914	-1.0808	-1.123
Slovak Republic	SVK	70300061	70304950	1	-0.4471	-0.7861	0.0226	0.2657	0.3967	0.5568	0.5755	-0.4784
Slovak Republic	SVK	70300061	70304095	1	0.2406	-0.59	-0.7263	0.1388	-0.2888	0.2574	-0.6852	-0.1563
Slovak Republic	SVK	70300061	70305642	1	-0.5381	-0.7815	-1.1926	3.6039	4.8357	3.6292	-0.9621	0.1216
Slovak Republic	SVK	70300061	70306926	1	0.5051	-0.59	0.6496	-0.1546	-0.2672	0.24	-0.4948	-0.1563
Slovak Republic	SVK	70300061	70307033	0	-0.2534	0.1997	1.036	0.9954	0.5158	1.5721	1.0854	-0.5844
Slovak Republic	SVK	70300061	70302143	0	0.0645	0.4435	0.8348	-0.1896	-0.1177	-0.8604	1.2932	1.2147
Slovak Republic	SVK	70300061	70304439	0	0.7324	-1.4817	0.0226	-0.7943	-0.999	-0.4173	-0.5974	-0.1563
Slovak Republic	SVK	70300061	70301527	0	0.9475	-0.59	0.1386	0.6206	0.361	0.4772	0.5755	0.7864
Slovak Republic	SVK	70300061	70307079	0	-0.3831
Slovak Republic	SVK	70300061	70302618	0	1.7036	-0.5874	-0.2236	0.2971	-0.2779	0.7119	0.5755	0.1216
Slovak Republic	SVK	70300061	70301536	0	-0.0231	-0.0862	0.0226	1.4943	0.8622	0.4619	0.1648	0.1216
Slovak Republic	SVK	70300061	70301194	0	0.5753	-0.0994	0.4173	0.5384	0.3241	0.2995	1.1375	-0.1563
Slovak Republic	SVK	70300061	70302057	0	-0.8808	-0.089	-0.732	-0.3315	-0.4977	-0.7433	-0.2192	-0.8802
Slovak Republic	SVK	70300061	70304519	0	-0.5932	-1.6524	0.0226	-0.2754	-0.2831	-1.6678	-0.8831	0.3236
Slovak Republic	SVK	70300061	70305584	0	-0.2261	0.2607	1.4967	0.6435	0.3426	0.5698	1.5037	1.2841
Slovak Republic	SVK	70300061	70300131	0	0.0158	-0.2662	0.0226	0.0156	-0.1137	-0.3205	0.5755	0.1216
Slovak Republic	SVK	70300062	70306397	1	0.3092	-0.817	-1.0668	3.6039	-3.7095	1.3223	-0.3679	-0.3917
Slovak Republic	SVK	70300062	70301323	1	-0.238	-1.7245	-1.4877	3.6039	4.8357	2.6944	0.5296	-1.1481
Slovak Republic	SVK	70300062	70307136	1	-0.402	-1.3452	-0.5611	0.6333	-0.1218	1.0062	-2.1355	-2.5027
Slovak Republic	SVK	70300062	70300945	0	2.1282
Slovak Republic	SVK	70300062	70305993	0	-0.2258	-0.0862	0.0226	1.2836	0.8779	1.5721	0.5755	0.1216
Slovak Republic	SVK	70300062	70306464	0	-0.5415
Slovak Republic	SVK	70300062	70306734	0
Slovak Republic	SVK	70300062	70306999	0	-1.376
Slovak Republic	SVK	70300062	70306263	0	-2.0573	-2.9627		-2.6893	-3.7095	-1.6678
Slovak Republic	SVK	70300062	70307014	0	-1.2852			-0.6029	0.3503	-0.8849
Slovak Republic	SVK	70300062	70303256	0	0.529
Slovak Republic	SVK	70300062	70305368	0	-0.9377
Slovak Republic	SVK	70300062	70305228	0	-0.5392	-0.0862		3.6039	4.8357	1.8737
Slovak Republic	SVK	70300062	70301317	0	-1.3755	-0.0862			-0.9291
Slovak Republic	SVK	70300062	70305871	0	3.2983
Slovak Republic	SVK	70300062	70301669	0	1.6465
Slovak Republic	SVK	70300063	70302421	0	-0.3312	-0.0862	0.0226	1.2836	1.1469		0.1693	-0.7507
Slovak Republic	SVK	70300063	70300858	1	-0.9775			1.2836	0.8779	1.5721
Slovak Republic	SVK	70300063	70305236	1	-0.4806	-0.2479	-2.5849	1.1003	0.5168	0.0351	-0.6852	-2.5027
Slovak Republic	SVK	70300063	70303780	1	-0.9445	-0.59	-1.6008	-0.329	-0.4353	0.6189	-1.0839	-1.3027
Slovak Republic	SVK	70300063	70306292	1	-0.9814	-1.1408	-0.7836	-0.181	0.0476	0.6605	-0.8481	-2.5027
Slovak Republic	SVK	70300063	70304902	0	0.9503	-0.2662	0.4173	0.3676	-0.4339	0.0895	-0.1026	-0.4423
Slovak Republic	SVK	70300063	70301782	0	0.038	0.7156	0.0226	0.8841	-0.1956	0.5222	-2.1355	0.557
Slovak Republic	SVK	70300063	70305340	0	0.0877	-1.0212	-0.5034	-1.4373	0.3074	-1.6678	0.5755	-0.1563
Slovak Republic	SVK	70300063	70300080	0	0.1984	-0.0862	0.6907	1.0603	0.5006	1.4385	-0.2907	-0.8813
Slovak Republic	SVK	70300064	70300498	1	0.7133	0.4061	-0.829	-0.6559	-0.5637	-0.5141	-0.3733	-0.959
Slovak Republic	SVK	70300064	70301987	1	0.6613	-0.2662	-0.5034	0.5295	0.2197	0.397	-0.1026	-1.1252
Slovak Republic	SVK	70300064	70304863	1	0.3381	-0.59	-0.3802	-0.1571	-0.3347	0.0886	-0.4948	-0.8947
Slovak Republic	SVK	70300064	70305480	1	0.4048	1.3697	-1.3023	0.0359	0.453	-0.112	-0.8738	-0.9101
Slovak Republic	SVK	70300064	70301031	1	-0.6154	1.1576	1.9359	-0.4434	0.6825	0.1663	-0.3268	0.9097
Slovak Republic	SVK	70300064	70300319	0	-0.3765	-0.5847	1.9359	-0.9998	0.09	-1.2919	-1.0602	-0.1563
Slovak Republic	SVK	70300064	70306011	0	0.169	-0.4516	-0.829	-0.3181	-0.3472	0.1288	-1.166	-0.946
Slovak Republic	SVK	70300064	70300623	0	0.2749	0.0789	0.0226	0.7113	0.9483	-0.0177	0.5755	0.7864
Slovak Republic	SVK	70300064	70301586	0	0.0641	-0.2479	-0.7638	0.5813	-0.1107	0.5224	0.5755	0.1216
Slovak Republic	SVK	70300065	70304088	1	-0.9294	-0.4314	-0.227	-0.142	0.0203	0.124	-2.1355
Slovak Republic	SVK	70300065	70306231	1	-0.6601	-0.2392						-0.9326
Slovak Republic	SVK	70300065	70305293	1	-1.071
Slovak Republic	SVK	70300065	70304149	1	-0.9477	-1.026	-0.2737	0.4896	-0.4915	-0.8768	-1.1534	-0.8166
Slovak Republic	SVK	70300065	70305856	1	-0.6843	-0.0862	-0.5836	-0.9708	-0.6714	-0.8849	-0.6852	-1.0788
Slovak Republic	SVK	70300065	70302471	0	0.918	0.7308	-1.0545	-0.3751	0.4683	-0.206	1.1171	-0.5251
Slovak Republic	SVK	70300065	70304667	0	0.4236	-0.8398	-0.9406		0.2292	0.894	-0.5031	-1.2087
Slovak Republic	SVK	70300066	70301866	1	-0.2863	2.6228	0.6907	0.3949	0.4311	-0.4589	0.1648	0.6314
Slovak Republic	SVK	70300066	70304053	1	0.0116	-0.2662	0.0226	0.1059	0.232	-0.0307	0.3482	-0.1563
Slovak Republic	SVK	70300066	70300564	1	-0.8628	-0.103	0.0226	-1.0129	-0.0211	-0.5309	-0.216	0.1216
Slovak Republic	SVK	70300066	70302830	1
Slovak Republic	SVK	70300066	70301658	1	-0.2904	-1.2115	-1.1926	-2.6893	-3.7095	-1.6678	-0.6852	-1.1252
Slovak Republic	SVK	70300066	70304610	1	-0.6025	-0.0827	0.586	-0.8008	-0.1669	-0.1186	0.0221	0.149
Slovak Republic	SVK	70300066	70303793	1	0.4667	-0.2662	-0.8627	0.3632	-0.1378	0.0854	0.5755	-0.6774
Slovak Republic	SVK	70300066	70301811	1	-1.0671	-0.9752	-0.3048	-0.5706	-0.4133	-0.526	-0.3237	-0.8198
Slovak Republic	SVK	70300066	70302324	0	1.2334	-0.6028	1.4967	0.4905	0.2238	0.5654	1.836	1.3566
Slovak Republic	SVK	70300067	70304203	1	-1.2139	-0.7815	0.1503	0.6254	0.357	-0.5007	-1.1941	-0.1808
Slovak Republic	SVK	70300067	70303623	0	-0.7069	-0.2479	0.0226	0.5234	-0.324	1.0062	0.5755	0.1216
Slovak Republic	SVK	70300067	70305563	0	-1.3832
Slovak Republic	SVK	70300067	70304992	1	-1.0212	-1.3452	0.0226	-2.6893	-0.376	1.1974	0.5755	0.1216
Slovak Republic	SVK	70300067	70304795	1	0.2421	-0.5994	-0.691	-0.583	-0.1208	0.0901	-0.6852	-0.4607
Slovak Republic	SVK	70300067	70300408	1	-1.1635	-0.9881	-0.7863	0.8072	0.0445	0.8461	-0.3912	-0.7507
Slovak Republic	SVK	70300067	70305218	1	-1.1496	-2.9627	-2.664	-2.6893	-1.2857	0.3674	-0.4948	-1.4399
Slovak Republic	SVK	70300067	70307017	1	-1.1066	-0.7092	-0.227	0.4108	0.6546	1.0228	-0.787	-0.959
Slovak Republic	SVK	70300067	70301027	1	-0.6528	0.6555	1.9359	0.7299	0.9337	0.618	0.5755	-0.4607
Slovak Republic	SVK	70300067	70303120	1	-0.5316	0.2577	0.0226	-2.6893	-0.0564	0.1479		0.1216
Slovak Republic	SVK	70300067	70306784	1	-0.6295	-0.0862	0.0226	0.7113	-0.3692	1.5721	0.1922	0.0301
Slovak Republic	SVK	70300067	70301144	1	-0.71	-0.2662	1.9359	0.5644	0.7331	0.1312	2.4277	-0.2808
Slovak Republic	SVK	70300067	70300853	0	-0.9457	-0.0862	0.0226	0.8509	0.7772	1.0709	1.8077	0.1216
Slovak Republic	SVK	70300067	70304338	0	-0.3598	-0.0862	0.0226	3.6039	1.3458	1.3455	0.5858	-0.5251
Slovak Republic	SVK	70300067	70305508	0	-0.3136	-1.3125	-1.1134	0.3745	-0.3396	0.7428	-1.0677	-1.2874
Slovak Republic	SVK	70300067	70300672	0	0.125	1.0919	1.9359	-2.6893	1.7754	0.33	2.4277	2.0955
Slovak Republic	SVK	70300068	70301661	1	1.7779	0.4435	0.4173	-0.225	-0.6873	-0.8849	-0.6852	0.2546
Slovak Republic	SVK	70300068	70301189	1	1.2777	0.1906	1.9359	0.7653	0.8143	0.1978	0.1701	2.0955
Slovak Republic	SVK	70300068	70301715	0	0.9972	-0.0994	-1.5179	0.3818	-0.8519	-0.6251	-0.3237	-0.8936
Slovak Republic	SVK	70300068	70301961	0	1.4801	-0.0862	0.0226	1.2836	0.8779	1.5721	0.5755	0.1216
Slovak Republic	SVK	70300068	70305416	1	1.2461	-0.7938	0.9192	0.5226	-0.3548	0.261	-0.532	0.1216
Slovak Republic	SVK	70300068	70304115	1	0.2731	-0.0994	0.0226	-0.0707	0.0265	0.2838	-0.3268	-0.6959
Slovak Republic	SVK	70300068	70306634	1	1.0437	0.8046	0.4173	0.2989	-0.8266	-0.2198	-1.0722	-0.1314
Slovak Republic	SVK	70300068	70303439	1	0.3106	-0.891	0.3461	0.201	-0.352	-0.2766	0.0215	0.6905
Slovak Republic	SVK	70300068	70301829	1	-0.9366	-0.2872	-0.9285	0.1655	-0.2367	-0.219	0.3482	-0.9943
Slovak Republic	SVK	70300068	70302927	1	0.7669	-0.0862	0.0226	0.9633	0.0926	0.6994	0.0221	-0.959
Slovak Republic	SVK	70300068	70302849	1	-0.6184	-0.0862	-0.3802	0.4327	-0.1975	-0.3157	-2.1355	-0.959
Slovak Republic	SVK	70300068	70307189	1	-0.3268	-0.847	-1.0611	0.2594	-0.6869	-0.0275	-1.7719	-1.2688
Slovak Republic	SVK	70300068	70300771	1	-0.5027	-0.9924	-0.7902	-0.1403	-0.5696	-0.4318	-0.6852	-0.7108
Slovak Republic	SVK	70300068	70301797	1	-0.6291	-0.4314	0.7162	0.477	-0.124	0.3977	-0.5974	-0.4377
Slovak Republic	SVK	70300068	70301243	1	-1.0971	-0.438	-0.5034	0.0956	-0.6044	-0.568	-0.5974	-1.3151
Slovak Republic	SVK	70300068	70305025	1	-0.9162	-0.59	-0.6446	0.0502	-0.5839	-0.2574	-0.4948	-0.959
Slovak Republic	SVK	70300068	70303678	1	0.3214	-0.269	-1.0611	0.439	-0.4216	0.2007	0.3482	-0.6073
Slovak Republic	SVK	70300068	70306804	1	-0.2533	0.3326	0.4173	-0.4233	-0.4902	-0.1412	-0.3907	-0.1563
Slovak Republic	SVK	70300068	70302361	1	-0.8856	0.1221	-0.8627	0.0991	-0.461	-0.2785	-0.0987	-1.5367
Slovak Republic	SVK	70300068	70303693	1	1.3118	-0.2662	-1.5179	-0.3074	-0.1764	0.1158	-0.2852	-0.946
Slovak Republic	SVK	70300068	70307255	1	1.5567	-0.2479	0.0226	0.0501	0.085	0.5202	0.0256	0.1216
Slovak Republic	SVK	70300068	70304172	1	1.9486	-0.8802	-0.227	0.0283	-0.2769	0.2092	-0.1722	0.1216
Slovak Republic	SVK	70300068	70305867	0	0.0473	0.8655	-0.227	0.1524	-0.0128	-0.3551	-0.0551	0.1216
Slovak Republic	SVK	70300068	70302651	0	0.2829	-0.59	0.4173	0.6336	2.5828	0.926	0.1648	0.1959
Slovak Republic	SVK	70300068	70305592	0	-0.7992	-0.59	0.0226	3.6039	2.2837	-1.6678	0.5755	-0.7639
Slovak Republic	SVK	70300068	70300346	0	1.3382	-0.2662	0.4173	0.4613	0.1161	0.7158	0.9911	-0.1563
Slovak Republic	SVK	70300068	70306032	0	0.1239	-0.2662	-0.5034	0.7934	0.3787	0.4215	0.5755	-0.1563
Slovak Republic	SVK	70300068	70301643	0	0.3978	0.1892	0.3461	0.621	0.5452	0.227	0.1648	-0.7496
Slovak Republic	SVK	70300068	70304539	0	0.5116	-0.2662	0.3461	0.4683	1.1799	0.4496	-0.3996	0.8136
Slovak Republic	SVK	70300068	70305681	0	1.2617	1.3939	0.586	0.3119	-0.1267	0.4881	-0.1722	0.8136
Slovak Republic	SVK	70300068	70305754	0	-0.8354	0.0502	-0.6315	0.0014	-0.1137	-0.4427	0.9579	-0.4607
Slovak Republic	SVK	70300068	70302423	0	1.3901	-0.59	0.0226	-0.1156	-0.5959	0.0668	-0.6852	0.1216
Slovak Republic	SVK	70300068	70305144	0	1.408	-0.0862	0.0226	3.6039	1.6871	1.069	0.5755	0.1216
Slovak Republic	SVK	70300068	70301615	0	-0.5876	0.7156	0.7162	0.3716	0.2205	0.2424	1.3958	0.4994
Slovak Republic	SVK	70300068	70302240	0	-0.2059	0.1945	1.9359	0.0874	-0.1092	-0.4223	2.4277	2.0955
Slovak Republic	SVK	70300068	70303549	0	1.0346	-0.2662	0.0226	0.111	0.3618	0.4222	0.5755	0.1216
Slovak Republic	SVK	70300068	70302297	0	1.1115	-0.8438	-0.3048	-0.0568	-0.2851	0.0272	0.3482	0.0876
Slovak Republic	SVK	70300068	70302757	0	-0.6986	-0.2662	0.586	-0.079	0.0823	-0.4984	0.5755	0.7864
Slovak Republic	SVK	70300068	70304331	0	-0.0087	-0.2334		-0.2179	-0.2183	-0.4753
Slovak Republic	SVK	70300068	70304345	0	1.0724	-0.8357	-0.7638	-0.3706	-0.1345	0.2416	0.0221	-0.7496
Slovak Republic	SVK	70300069	70304147	1	0.4185
Slovak Republic	SVK	70300069	70301352	1	0.3464
Slovak Republic	SVK	70300069	70301761	1	-1.8796
Slovak Republic	SVK	70300069	70305492	1	-1.8397
Slovak Republic	SVK	70300069	70300251	1	0.3881
Slovak Republic	SVK	70300069	70301601	1	-0.4462
Slovak Republic	SVK	70300069	70305259	0
Slovak Republic	SVK	70300069	70303721	0	-0.9569
Slovak Republic	SVK	70300069	70301789	0	0.9193
Slovak Republic	SVK	70300069	70306090	0	-4.0542							-2.5027
Slovak Republic	SVK	70300069	70304134	0	-3.3507
Slovak Republic	SVK	70300069	70306254	0	-4.8135
Slovak Republic	SVK	70300069	70304470	1	-2.6474		-2.6113	-0.7284		-0.4167
Slovak Republic	SVK	70300069	70305362	1	-2.4052
Slovak Republic	SVK	70300069	70300484	1	-1.7186
Slovak Republic	SVK	70300069	70304835	0	-0.9213
Slovak Republic	SVK	70300069	70305709	0	-0.1792
Slovak Republic	SVK	70300069	70306366	1				-0.0712
Slovak Republic	SVK	70300069	70304635	1	-2.0526
Slovak Republic	SVK	70300069	70305737	0	-1.7966	-0.0071				0.6464
Slovak Republic	SVK	70300069	70306794	0								1.0777
Slovak Republic	SVK	70300070	70304312	1	0.1671	-0.4203	-1.0611	0.039	0.0836	-0.1792	-0.309	-0.7496
Slovak Republic	SVK	70300070	70302625	1	1.6372	-0.0192	-0.7638	-0.1711	-0.4586	0.6553	-1.4082	-1.6557
Slovak Republic	SVK	70300070	70305736	1	0.0067	1.0508	-0.4396	-0.0786	0.2023	-0.2622	-2.1355	-1.4399
Slovak Republic	SVK	70300070	70302438	1	0.9586	-1.1442	-0.5836	0.3507	-0.8281	0.3955	-1.0753	-1.0788
Slovak Republic	SVK	70300070	70302269	1	1.2695	-0.0862	0.0226	-0.24	-0.523	0.0272	0.5755	-0.4607
Slovak Republic	SVK	70300070	70300105	1	0.9177	-0.59	-1.7997	0.3497	-0.2651	0.1544	-0.3206	-1.0788
Slovak Republic	SVK	70300070	70303699	1	1.7958	0.802	-0.5544	0.2737	-0.0128	0.4973	-0.0857	-0.6774
Slovak Republic	SVK	70300070	70305964	1	0.5872	-0.0862	-0.4806	0.4836	0.7568	0.2622	-0.6852	-0.1563
Slovak Republic	SVK	70300070	70306085	1	1.4965	-0.9924	-0.7902	0.0602	-0.7838	-0.0434	-0.3237	0.1216
Slovak Republic	SVK	70300070	70306194	1	0.6193	-0.2662	0.0226	0.3399	0.0041	-0.3205	0.5755	-0.7887
Slovak Republic	SVK	70300070	70306339	1	-0.8382	-0.4203	-1.0611	-4.00E-04	-0.2785	0.0272	-0.6852	-1.1252
Slovak Republic	SVK	70300070	70301864	1	1.1206	-0.2872	-0.7566	0.0076	-0.4102	-0.0065	-0.3206	-0.8443
Slovak Republic	SVK	70300070	70300944	1	1.2252	-1.1408	-0.7902	0.5255	-0.1847	-1.0529	-1.0753	-1.1252
Slovak Republic	SVK	70300070	70303144	1	1.1677	0.4435	-0.7638	0.5073	0.551	0.667	-0.3268	-0.7496
Slovak Republic	SVK	70300070	70305703	1	1.3816	-0.1167	0.4173	1.1303	0.072	0.7097	1.3432	1.1779
Slovak Republic	SVK	70300070	70305631	1	0.5891			0.4347	-0.2134
Slovak Republic	SVK	70300070	70301516	1	1.3237	-0.6727	-1.0611	0.6221	-0.2299	0.6873	-1.0753	-1.9916
Slovak Republic	SVK	70300070	70301191	1	1.3356	-1.6572	0.0226	-0.4911	-2.2268	-0.7847	-1.2106	-1.4991
Slovak Republic	SVK	70300070	70302342	1	0.9789	-0.0862	-0.4806	-0.0198	-0.3693	-0.121	-0.5832	-0.6073
Slovak Republic	SVK	70300070	70305604	1	0.6475	-0.6447	-0.5544	-0.1604	-0.4076	-0.2858	-0.2128	-0.4607
Slovak Republic	SVK	70300070	70301814	1	1.4695	-0.8232	0.0226	0.3301	-0.7841	0.3712	-0.5974	-0.2633
Slovak Republic	SVK	70300070	70307007	1	1.3647	-0.7737	-1.0678	0.2535	-0.059	0.1766	-0.7867	-0.4607
Slovak Republic	SVK	70300070	70301173	0	1.3389	-0.0862	0.0226	0.7103	-0.024	-0.1578	0.5755	-0.2503
Slovak Republic	SVK	70300070	70303396	0	0.6697	0.6914	1.9359	0.0457	0.0588	0.3831	1.2262	2.0955
Slovak Republic	SVK	70300070	70301592	0	0.1843	1.3697	1.9359	0.1753	0.4063	-0.2765	0.0215	0.9642
Slovak Republic	SVK	70300070	70306487	0	1.38	0.4435	0.1386	-0.3706	-0.269	-0.3646	0.3415	1.0448
Slovak Republic	SVK	70300070	70302908	0	2.0361	0.1276	1.9359		-0.0904	1.1236	1.6284	0.1216
Slovak Republic	SVK	70300070	70302480	0	0.8284	-0.0013	0.6755	-0.4283	-0.0143	-0.3646	0.8038	0.2224
Slovak Republic	SVK	70300070	70300013	0	1.732
Slovak Republic	SVK	70300070	70301220	0	1.3149	2.6352	1.9359	3.6039	4.8357	3.6292	2.4277	2.0955
Slovak Republic	SVK	70300070	70301608	0	1.076	-0.4314	-0.227	-0.2872	-0.2238	0.1386	0.5755	0.1216
Slovak Republic	SVK	70300070	70306466	0	0.2233	-0.9015	1.9359	0.0747	-0.6032	-1.0529	-0.3912	-0.1563
Slovak Republic	SVK	70300070	70301806	0	0.8004	-0.5783	-0.2236	-0.9395	-0.4968	-0.4694	-1.0606	0.7435
Slovak Republic	SVK	70300071	70306237	1	-0.5417	0.3376	-1.4747	-0.2944	-1.1145	0.1076	0.0256	-1.1252
Slovak Republic	SVK	70300071	70305625	1	0.3568	1.2587	0.4173	0.2759	-0.2098	-0.443	0.3482	-0.1563
Slovak Republic	SVK	70300071	70306228	1	0.7359	-1.8182	-2.664	-0.2224	-0.8344	0.354	-0.6997	-2.5027
Slovak Republic	SVK	70300071	70305957	1	-0.4275	-1.289	-1.7538	-0.4314	-1.5479	-0.238	0.1693	-1.7277
Slovak Republic	SVK	70300071	70302243	1	-0.9444	0.2607	0.1386	-0.6261	-0.3384	0.0143	0.0221	0.2546
Slovak Republic	SVK	70300071	70305049	1	-0.1863	-0.4314	-0.5907	-0.1153	-0.5414	-0.3055	-0.1026	-0.7496
Slovak Republic	SVK	70300071	70301565	0	0.4303	-0.59	-0.9607	0.1053	-0.6034	-1.6678	0.0447	-0.959
Slovak Republic	SVK	70300071	70300004	0	-0.1178	0.8655	-0.4728	-1.0091	1.7644	0.8923	0.5755	0.1216
Slovak Republic	SVK	70300071	70300244	0	-0.7453	-0.891	0.0226	0.1278	0.2916	0.1326	0.1648	-0.222
Slovak Republic	SVK	70300071	70305211	0	-1.237	-0.0862	0.0226	-2.6893	0.2361	-1.6678	0.1648	0.1216
Slovak Republic	SVK	70300071	70300378	0	-0.7049	-1.1408	0.0226	0.343	0.721	-0.2578	0.5755	0.1216
Slovak Republic	SVK	70300071	70301501	0	0.3002	-0.0862	0.0226	0.7113	-0.0094	0.688	0.5755	0.1216
Slovak Republic	SVK	70300072	70301977	0	-1.1748	-0.4314	-1.0611	1.1484	1.2009	-0.219	-0.1727	-0.567
Slovak Republic	SVK	70300072	70304735	1	-0.7799	-0.5994	0.0226	0.4898	0.2765	0.6574	0.5755	0.1216
Slovak Republic	SVK	70300072	70303692	1	0.0243	-0.0862	0.0226	-2.6893	-0.8083	0.616	0.5755	-1.1252
Slovak Republic	SVK	70300072	70301338	1	-0.8205	-0.269	1.1752	0.2989	0.4293	0.1241	0.1648	0.1216
Slovak Republic	SVK	70300072	70301770	1	-0.3316	-0.7656	-0.5544	-0.2496	-0.3635	-0.1567	-2.1355	-1.0788
Slovak Republic	SVK	70300072	70302752	1	-0.3434	0.1997	-0.2943	-0.1266	0.2514	-0.7946	0.1693	-0.9299
Slovak Republic	SVK	70300072	70303451	1	0.057	-0.2624	-0.2737	0.9245	0.1166	1.299	0.075	-0.7887
Slovak Republic	SVK	70300072	70305189	1	-1.0299	-0.8232	1.9359	1.2286	1.9703	1.9966	1.3918	1.3869
Slovak Republic	SVK	70300072	70306006	1	-0.446	-1.6779	-1.842	0.5201	-0.377	0.8308	1.8085	-0.2192
Slovak Republic	SVK	70300072	70305261	1	-0.0117	-0.7221	-0.587	-0.2084	-0.5258	-1.6678	-0.4948	-1.1252
Slovak Republic	SVK	70300072	70304903	1	-0.1004	-0.59	-1.0611	0.0025	-0.4642	-1.2919	-0.6852	-0.7496
Slovak Republic	SVK	70300072	70306379	1	-0.3356	-0.4488	0.0226	0.1325	0.0674	0.5202	0.1701	-0.222
Slovak Republic	SVK	70300072	70303919	1	0.1381	-0.0862	0.0226	-0.0999	0.0805	-0.0745	0.5755	-0.4946
Slovak Republic	SVK	70300072	70301560	0	-0.925	-2.9627	-2.664	-2.6893	-0.0842	-1.6678	-2.1355	-2.3976
Slovak Republic	SVK	70300072	70306407	0	-0.8191	-0.7221	-0.4728	0.1053	-0.3739	0.4404	-0.0823	-0.4377
Slovak Republic	SVK	70300072	70306792	0	0.1866	0.9484	1.4967	0.7113	0.0422	0.4882	0.5755	-1.1252
Slovak Republic	SVK	70300072	70300879	0	-0.3492	-1.3452	0.0226	0.4873	0.9037	-1.6678	0.5755	0.1216
Slovak Republic	SVK	70300072	70304431	0	-0.958	-0.765	1.2341	0.725	-0.1131	1.5049	-0.1566	-0.5711
Slovak Republic	SVK	70300072	70305395	0	-0.1796	-0.5717	-0.5034	1.2836	0.8116	-1.6678	-0.6852	-0.331
Slovak Republic	SVK	70300072	70303153	0	0.1054	0.5859	0.1386	-0.1202	-0.0466	0.3156	1.802	-0.3297
Slovak Republic	SVK	70300072	70302488	0	-0.7632	-0.6593	0.0226	0.0249	0.2921	-0.7433	0.5755	-0.2503
Slovak Republic	SVK	70300072	70300461	0	-0.9944	-0.7306	-1.0217	-0.3629	0.1794	-0.2002	1.6922	0.1216
Slovak Republic	SVK	70300072	70301095	0	-0.0991	-0.0862	0.0226	0.1053	0.3844	-1.6678	0.5755	0.1216
Slovak Republic	SVK	70300072	70305911	0	0.8191	-0.4314	0.4173	-0.4824	-0.1667	-0.3007	0.3473	0.1216
Slovak Republic	SVK	70300072	70304417	0	0.8102	-0.0862	0.0226	0.7256	0.8216	0.4394	0.5755	0.1216
Slovak Republic	SVK	70300072	70301741	0	-0.0959	0.2127	-0.3431	0.332	0.1386	0.4079	0.6356	-0.3086
Slovak Republic	SVK	70300072	70304789	0	-1.0834	-2.9627	-2.664	-2.6893	-0.7708	-1.6678	0.5755	-2.5027
Slovak Republic	SVK	70300072	70305146	0	1.0628	0.9349	0.7162	3.6039	1.3425	0.8181	2.0386	0.0484
Slovak Republic	SVK	70300072	70303107	0	-0.0665	0.7821	0.7162	1.1081	0.2035	0.3342	2.4277	1.2841
Slovak Republic	SVK	70300072	70301066	0	0.3403	-0.2479	1.9359	0.1793	0.3249	-1.2919	0.3482	1.515
Slovak Republic	SVK	70300073	70301637	1	-0.809	0.6464	1.4967	0.6753	0.0932	0.8286	0.3482	-0.2503
Slovak Republic	SVK	70300073	70303740	1	-0.546	0.2086	-0.3802	0.3447	0.702	0.6157	-0.7674	-1.4694
Slovak Republic	SVK	70300073	70304239	1	-1.1353	1.3889	-0.7902	0.0503	0.1091	-0.0843	0.3415	0.3754
Slovak Republic	SVK	70300073	70304320	1	-0.9617	-0.6978	-0.7836	0.8155	-0.0149	0.874	-0.3727	-0.9655
Slovak Republic	SVK	70300073	70303768	1	-0.1142	-1.5472	0.0226	0.2319	0.0138	0.5093	0.1701	0.1216
Slovak Republic	SVK	70300073	70306267	1	-0.3946	-0.983	-0.8627	0.9853	-0.7319	1.1376	-0.1727	-1.1252
Slovak Republic	SVK	70300073	70300774	1	-0.307	0.3326	0.4173	0.3701	0.1897	0.1934	0.5755	-0.1563
Slovak Republic	SVK	70300073	70304109	0	-0.2045	0.3464	0.0226	0.6247	-0.6152	-0.4612	0.5755	-1.0061
Slovak Republic	SVK	70300073	70301037	0	-0.4949	-0.7221	-0.7249	0.8669	0.4244	1.0062
Slovak Republic	SVK	70300073	70302607	0	-0.1127	-0.0862	0.2942	0.7809	0.3876	0.2656	0.1922	-0.2995
Slovak Republic	SVK	70300073	70305369	0	-0.3344	-0.983	-0.7902	0.0737	-0.444	-0.8849	-0.2704	0.1216
Slovak Republic	SVK	70300073	70300924	0	-0.8055	1.0919	1.9359	-0.0405	1.1063	-0.4708	1.4995	2.0955
Slovak Republic	SVK	70300073	70303927	0	-0.2127	0.1945	0.0226	0.3353	-0.2248	0.1054	2.0386	-0.1563
Slovak Republic	SVK	70300073	70304908	0	1.386	-0.0862	0.0226	1.2836	0.8825	1.5721	0.5755	0.1216
Slovak Republic	SVK	70300073	70300254	0	0.1788	-0.0862	0.0226	1.1381	4.8357	1.4933	0.5755	0.1216
Slovak Republic	SVK	70300073	70300359	0	-0.1413	0.1141	0.0226	0.0511	0.3292	-1.6678	1.802	1.1232
Slovak Republic	SVK	70300073	70301554	0	0.9096	-0.2662	-0.4728	0.7027	-0.0408	0.9656	1.656	0.5823
Slovak Republic	SVK	70300073	70304408	0	1.2301	1.3697	0.4173	0.3915	0.6778	0.6724	0.5755	2.0955
Slovak Republic	SVK	70300073	70304438	0	-0.3851	-1.0564	-0.3891	0.9945	0.9924	0.859	0.5755	0.2203
Slovak Republic	SVK	70300073	70301071	0	1.328	-0.4998	0.0226	3.6039	1.5585	1.5721	0.5755	-0.2503
Slovak Republic	SVK	70300073	70304895	0	0.5195
Slovak Republic	SVK	70300073	70306517	0	0.7859	-0.6019	0.1386	0.1691	0.4065	0.4228	0.1693	0.1216
Slovak Republic	SVK	70300073	70300898	0	0.5685	0.3404	-1.3694	1.1352	0.79	1.1588	0.6172	-0.6621
Slovak Republic	SVK	70300073	70301312	0	-0.673	1.7162	1.9359	1.2325	1.5323	1.4311	0.5755	0.0301
Slovak Republic	SVK	70300073	70307134	0	-0.0685	0.4435	0.4173	0.4623	0.3053	0.0579	0.1648	1.0448
Slovak Republic	SVK	70300073	70301181	0	1.0629	1.127	0.3461	0.3884	-0.136	0.8318	0.3473	-0.0129
Slovak Republic	SVK	70300073	70307158	0	0.2302	2.6352	0.0226	3.6039	0.6579	3.6292	2.4277	2.0955
Slovak Republic	SVK	70300073	70300066	0	-0.3812	-0.0862	0.0226	1.1157	1.6402	2.107	0.5755	0.1216
Slovak Republic	SVK	70300073	70305496	0	0.9059	-0.192	1.9359	-0.1188	0.8757	0.0987	0.0221	0.6859
Slovak Republic	SVK	70300073	70306676	0	1.0798	-0.0862	0.0226	1.2836	-3.7095	-1.6678	0.5755	0.1216
Slovak Republic	SVK	70300073	70301048	0	1.1641	0.1245	1.4967	0.4006	0.4719	0.2061	0.5755	0.0941
Slovak Republic	SVK	70300073	70305717	0	-0.3661	-0.0862	0.0226	0.7113	-0.3672	0.4394	0.5755	0.1216
Slovak Republic	SVK	70300073	70306785	0	0.5876	0.6492	-0.5544	-0.5423	0.1667	0.2853	-0.0823	0.4504
Slovak Republic	SVK	70300073	70305950	0	-0.3215	0.9454	1.4967	0.3909	0.5458	0.0629	2.4277	1.515
Slovak Republic	SVK	70300073	70304094	0	0.7716	-0.0862	0.0226	-2.6893	0.3056	0.1654
Slovak Republic	SVK	70300073	70302595	0	0.3596	-0.1107	1.9359	1.9205	0.2243	1.033	0.9636	1.3857
Slovak Republic	SVK	70300074	70301862	1	-0.6878	-0.4136	-1.1926	0.0317	-0.2576	-1.6678	-0.6852	-1.6155
Slovak Republic	SVK	70300074	70301426	1	0.3214	-0.103	-0.9285	0.1729	0.0513	-0.2785	-0.216	-0.6959
Slovak Republic	SVK	70300074	70304727	1	-1.1184	-2.9627	-0.6502	0.3812	0.1965	1.2397	-0.0553	-0.7108
Slovak Republic	SVK	70300074	70301272	1	1.0001	-1.5492	-0.9874	-0.7271	-0.8294	-1.6678	-1.5537	0.4104
Slovak Republic	SVK	70300074	70300287	1	1.3619	-0.5925	-1.1394	-0.3719	-0.4147	0.1173	-0.4318	-0.4607
Slovak Republic	SVK	70300074	70304254	1	1.3013	-0.7221	-1.0611	0.2321	-0.0334	-0.0233	-0.3237	-0.6353
Slovak Republic	SVK	70300074	70301092	1	-0.0288	0.4546	0.4173	-0.668	-0.9688	-0.9484	-0.2821	-0.4607
Slovak Republic	SVK	70300074	70301705	1	0.4126	-1.0744	-1.0611	0.7123	-0.6468	-1.6678	-0.4393	-1.0101
Slovak Republic	SVK	70300074	70307081	1	-0.3483	-0.59	-1.1412	-0.0336	-0.1434	-0.0177	-0.0987	-0.6959
Slovak Republic	SVK	70300074	70303553	1	1.2181	-0.2624	-0.3802	0.84	-0.0363	0.1246	-0.3206	-0.8813
Slovak Republic	SVK	70300074	70300696	1	1.0713	-0.4203	0.0226	0.3681	0.0985	0.2393	-0.3912	-0.2503
Slovak Republic	SVK	70300074	70301585	1	-0.8291	-0.7162	-1.1926	0.6993	0.3632	0.3641	0.0256	-0.959
Slovak Republic	SVK	70300074	70303632	1	-0.1056	-0.0862	-0.4728	0.0932	-0.0763	-1.6678	-0.3763	-0.7496
Slovak Republic	SVK	70300074	70304905	1	1.3469	-0.4314	-0.3802	0.5009	-0.0959	0.3642	-0.6852	-0.4607
Slovak Republic	SVK	70300074	70305886	1	0.7571	0.5317	1.9359	-0.4635	-0.3967	0.2306	0.5755	0.1216
Slovak Republic	SVK	70300074	70300846	0	1.4554	-0.59	0.4173	0.1441	0.1099	0.1848	0.5755	-1.1252
Slovak Republic	SVK	70300074	70302559	0	0.582	-0.2662	0.0226	-0.0406	-0.5073	-0.8849	0.1648	0.1216
Slovak Republic	SVK	70300074	70301716	0	1.0003
Slovak Republic	SVK	70300074	70301619	0	1.4965	0.7665	1.1657	0.4442	1.2451	0.8671	2.4277	1.3857
Slovak Republic	SVK	70300074	70302415	0	-0.8965	0.1997	-0.5544	0.0073	0.0513	-1.6678	0.8038	-0.4362
Slovak Republic	SVK	70300074	70306520	0	0.7203	-0.5743	0.0226	0.029	0.4916	0.1608	0.5755	0.1216
Slovak Republic	SVK	70300074	70305377	0	-0.1914	-0.59	-0.8892	-0.2285	-0.0702	-1.6678	0.3415	-0.1563
Slovak Republic	SVK	70300074	70303097	1	1.2131	-0.0862	0.0226	0.6426	1.1507	1.1436	0.7688	0.1216
Slovak Republic	SVK	70300074	70305232	1	-0.5004	0.4098	-0.3802	0.7664	-0.4319	-0.0296	-1.0084	-0.6508
Slovak Republic	SVK	70300074	70304395	1	1.2714	0.2607	0.0226	0.2468	0.1007	-0.3243	0.0221	-0.959
Slovak Republic	SVK	70300074	70304173	1	1.1067	1.7162	1.9359	0.9967	0.1666	0.7938	0.1701	0.346
Slovak Republic	SVK	70300074	70301853	1	0.8287	-0.7221	-1.0611	0.4273	-0.4315	-1.0529	0.3482	-0.959
Slovak Republic	SVK	70300074	70302905	1	-0.7753	0.3875	1.4967	0.5721	0.5661	-1.6678	0.1648	0.8136
Slovak Republic	SVK	70300074	70301817	1	-0.6004	-1.2304	-1.5248	0.6756	0.2521	1.0062	-0.6852	-1.3484
Slovak Republic	SVK	70300074	70304670	1	1.5114	0.5266	0.0226	0.1457	-0.2207	0.3839	-0.2821	0.1216
Slovak Republic	SVK	70300074	70301388	1	0.9366	0.2032	0.6407	0.4538	0.6723	0.8537	0.5755	0.1216
Slovak Republic	SVK	70300074	70305202	1	1.4441	-0.59	-0.227	0.3629	0.0035	0.1654	-0.8686	-0.7496
Slovak Republic	SVK	70300074	70302537	1	1.5217	-0.7353	-1.7997	0.2694	-0.9891	-0.238	-0.414	-1.7277
Slovak Republic	SVK	70300074	70304042	1	1.3056	-0.7221	-0.227	0.4619	-0.6096	0.3964	-0.216	-0.7496
Slovak Republic	SVK	70300074	70304682	1	1.3224	-0.1473	0.0226	-2.6893	-0.7231	-1.6678	0.0154	-0.3856
Slovak Republic	SVK	70300074	70303043	1	0.6521	-1.175	0.0226	1.2836	-0.3153	-1.6678	0.5755	0.1216
Slovak Republic	SVK	70300074	70302490	0	0.9164	0.0666	-0.6315	0.3827	-0.068	-0.4223	0.5755	-0.3297
Slovak Republic	SVK	70300074	70301025	0	1.3213	1.3697	1.9359	0.0946	0.2558	0.1376	0.7741	1.515
Slovak Republic	SVK	70300074	70304196	0	1.0611	1.7671	0.9192	0.6262	0.5048	0.2444	0.8038	1.4234
Slovak Republic	SVK	70300074	70307024	0	-0.3889	1.7162	-0.227	-0.1297	0.2727	0.0136	0.1693	0.1216
Slovak Republic	SVK	70300074	70304613	0	1.2418	-0.2479	0.0226	0.6275	0.2576	0.4989	0.3482	0.1216
Slovak Republic	SVK	70300075	70302282	1	0.1336	0.1245	-0.4728	0.0081	0.5719	0.7175	-0.3798	-0.6416
Slovak Republic	SVK	70300075	70303703	1	-0.8073	-0.59	-1.0935	0.5187	0.4573	0.9031	-2.1355	-2.5027
Slovak Republic	SVK	70300075	70307163	0	-0.2318	-0.8409	0.4173	0.008	0.2537	-1.6678	1.836	-0.7887
Slovak Republic	SVK	70300075	70302069	0	-0.6785	0.9637	-0.0587	1.1853	1.2672	-1.6678	0.8038	0.4994
Slovak Republic	SVK	70300075	70305444	0	-0.9438	-0.2662	-0.5252	0.3339	0.3321	0.2566	0.5755	-0.5912
Slovak Republic	SVK	70300075	70300309	0	0.1939	1.3889	0.4173	0.8752	0.9836	-0.6567	0.9636	0.4994
Slovak Republic	SVK	70300075	70305899	0	0.2477	-0.4314	0.0226	0.1053	-0.9894	-1.6678	0.5755	0.1907
Slovak Republic	SVK	70300075	70305072	0	-0.8851	0.2032	0.6496	-0.0814	0.4435	0.0411	0.5755	0.1216
Slovak Republic	SVK	70300075	70303694	0	-1.1778	-1.3452	0.7162	0.3108	-0.4367	-1.6678	-0.3547	-1.5767
Slovak Republic	SVK	70300075	70306116	0	-1.0299	-1.0588	-0.7902	1.2836	0.8779	0.4394	0.0221	-0.6924
Slovak Republic	SVK	70300075	70301870	0	-0.9626	-0.0088	-0.732	0.8166	0.1717	0.8917	0.8047	-0.8864
Slovak Republic	SVK	70300075	70306803	0	0.7656	-0.847	-0.227	0.1159	-0.0063	0.1592	0.3199	-0.7496
Slovak Republic	SVK	70300075	70303311	0	-0.2319	0.9535	-0.4806	0.9632	0.4192	-0.7368	-0.2907	0.2286
Slovak Republic	SVK	70300075	70306532	0	-0.292	1.3403	0.9192	-1.1482	0.9521	0.1276	0.1693	2.0955
Slovak Republic	SVK	70300075	70306761	0	0.0241	-0.2479	-0.227	0.1105	-0.5844	0.7826	0.5755	-0.5251
Slovak Republic	SVK	70300075	70304329	0	-0.6863	-0.7221	-0.5373	0.7827	-0.1135	0.827	-0.0823	-0.5912
Slovak Republic	SVK	70300075	70304540	0	-0.4725	0.0634	-0.6446	0.1053	-0.0107	-1.6678	0.5755	-0.4607
Slovak Republic	SVK	70300075	70304016	0	0.668	-0.5297	1.4967	0.0139	1.4432	-1.6678	0.5755	0.9097
Slovak Republic	SVK	70300075	70303171	0	-0.243	-0.2479	0.9726	0.1449	0.8829	0.5969	0.5755	0.9444
Slovak Republic	SVK	70300075	70305608	0	-0.8699	1.3889	-0.2726	0.1053	-0.3347	1.0062	0.3473	0.557
Slovak Republic	SVK	70300075	70301857	0	0.3502	-0.0862	0.0226	1.6407	0.7393	1.5721	1.0854	0.8375
Slovak Republic	SVK	70300075	70306174	0	-0.1626	-0.8802	-0.7638	-1.0129	-0.7677	-1.2919	0.3482	-0.4607
Slovak Republic	SVK	70300075	70306723	0	-0.512	-0.0071	0.0226	1.2808	0.8779	-1.6678	0.5755	0.1216
Slovak Republic	SVK	70300075	70301520	0	-0.8943	-0.2662	0.0226	-0.6517	0.6432	-0.1296	0.5755	0.1216
Slovak Republic	SVK	70300075	70303837	0	0.6374	-0.2662	0.0226	-2.6893	-0.3421	-0.1602	-0.6852	0.1216
Slovak Republic	SVK	70300075	70306575	0	0.4267	-2.9627	-1.9209	3.6039	1.8786	-1.6678	-1.3153	-1.4837
Slovak Republic	SVK	70300076	70306989	0	0.0386	0.4546	-0.1882	1.1597	0.4429	0.8691	0.2337	-0.5518
Slovak Republic	SVK	70300076	70303810	1	-0.9899	-2.9627		-0.8986	-0.6313	-1.6678
Slovak Republic	SVK	70300076	70304551	1		-2.9627		-2.6893	-3.7095	0.6292
Slovak Republic	SVK	70300076	70300508	1	-1.5692
Slovak Republic	SVK	70300076	70302097	1	-3.2912
Slovak Republic	SVK	70300076	70302970	0	-2.2302			0.2979	0.2059	0.6643
Slovak Republic	SVK	70300076	70305593	0	-1.8507
Slovak Republic	SVK	70300077	70304376	1	0.2295	-0.0862	0.0226	-0.3144	-0.0362	-0.1567	0.3482	-0.4607
Slovak Republic	SVK	70300077	70307012	1	-0.0088	0.0634	0.0226	-0.0659	-0.3205	-0.0598	-0.8686	-0.9299
Slovak Republic	SVK	70300077	70306255	1	-0.5205	-0.2662	-1.1592	0.0087	-0.6318	-0.9484	0.3482	-0.5912
Slovak Republic	SVK	70300077	70300807	1	1.161	-0.0862	-0.7638	0.1243	-0.1785	0.1656	-0.6852	-0.959
Slovak Republic	SVK	70300077	70300663	1	-0.7523	-1.1277	-0.5217	0.5872	-0.6134	-1.6678	0.4411	-1.1405
Slovak Republic	SVK	70300077	70300714	0	0.0497	-0.0862	-0.7902	-2.6893	-1.3991	-0.1553	-0.6852	-0.8906
Slovak Republic	SVK	70300077	70305426	0	0.3499	-0.7815	-0.1587	-1.2044	-0.6379	-0.3242	0.0405	0.2286
Slovak Republic	SVK	70300077	70300394	0	-0.3556	-0.4203	-0.7638	1.0695	0.5906	-1.6678	-0.396	0.1216
Slovak Republic	SVK	70300078	70304295	1	-0.7757	-0.7221	0.0226	-0.3479	0.0801	0.0251	-1.2871	-0.4607
Slovak Republic	SVK	70300078	70306651	1	-0.5411	-0.8514	0.0226	0.4588	-0.114	0.5274	-1.4867	-0.6089
Slovak Republic	SVK	70300078	70304913	1	-0.4753	-0.59	-0.7638	7.00E-04	0.1163	-0.6274	-0.5974	-0.959
Slovak Republic	SVK	70300078	70304586	1	-1.3844	-0.438	-1.1926	-0.1634	-0.6057	-0.9647	-0.6852	-1.1252
Slovak Republic	SVK	70300078	70306440	1	-1.2994	-0.9151	-0.5373	0.4845	-0.0836	0.7921	-0.1566	-0.9111
Slovak Republic	SVK	70300078	70306669	1	-0.8752	-0.0862	-0.4728	-0.182	0.231	-1.6678	-0.7867	-0.7496
Slovak Republic	SVK	70300078	70301949	1	0.7362	-1.1117	0.586	-0.3859	-0.5418	-0.8768	-0.535	-1.3017
Slovak Republic	SVK	70300078	70303425	1	-0.7077	-0.0862	0.0226	0.1053	-0.9806	2.1953	0.5755	-0.1566
Slovak Republic	SVK	70300078	70302864	1	0.776	-2.9627	-0.6446	1.201	-0.3055	-1.6678	-0.6852	-2.5027
Slovak Republic	SVK	70300078	70304965	1	-0.9738	-0.7221	0.0226	-0.3238	-0.2773	-0.0905	-0.6852	-0.9299
Slovak Republic	SVK	70300078	70304946	1	-0.5815	-0.3944	-1.0611	0.0627	0.461	0.4882	0.0221	-0.5912
Slovak Republic	SVK	70300078	70306898	1	-0.9285	-0.089	0.0226	0.0494	-0.1956	0.2181	-0.8686	-1.0788
Slovak Republic	SVK	70300078	70301796	1	-0.8085	-0.178	-0.4246	-0.712	-1.2088	-0.1652	-2.1355	-0.959
Slovak Republic	SVK	70300078	70303729	1	-0.5519	-1.2189	-1.0611	-1.668	-1.0152	-0.9292	-0.2852	-0.7496
Slovak Republic	SVK	70300078	70300343	1	0.9521	-0.9703		0.1542	-0.0408	1.0845
Slovak Republic	SVK	70300078	70302394	1	-0.4098	-0.4314	-0.227	1.0716	0.4716	0.9262	0.2933	-0.5711
Slovak Republic	SVK	70300078	70303921	1	-1.609	-1.5148	-1.6543	0.8997	-1.219	1.2736	-1.2876	-1.1252
Slovak Republic	SVK	70300078	70301497	1	-0.9241	-0.985	-0.5836	-1.3723	-1.4814	-0.4128	-0.216	-0.7507
Slovak Republic	SVK	70300078	70301486	1	-1.2629	-0.0862	-1.5117	0.1002	-0.8874	0.3141	-0.1727	-0.3969
Slovak Republic	SVK	70300078	70303583	1	-1.2857	-0.7136	0.0226	0.2486	-0.005	0.3631	-0.4996	-0.7496
Slovak Republic	SVK	70300078	70301485	1	-0.2947
Slovak Republic	SVK	70300078	70300997	1	-1.2414	0.1852	-0.9211	0.5909	0.8818	-0.1093	-0.1566	-0.4607
Slovak Republic	SVK	70300078	70300161	1	-1.1861	-0.9672	-0.9218		-0.1208		-0.7075
Slovak Republic	SVK	70300078	70305204	1	-1.0341	-1.0249		-0.1969	-0.4482	-0.8768
Slovak Republic	SVK	70300078	70301146	1	-1.1193	-0.59	-0.5836	0.2676	-0.073	-0.182	-0.216	-0.7496
Slovak Republic	SVK	70300078	70300967	1	0.4606	-0.7027	0.7739	-0.7749	-0.7134	-0.4753	-0.8686	-0.9933
Slovak Republic	SVK	70300078	70300822	1	-0.9072	-0.7221	-0.7638	0.5947	-0.5543	-0.4318	-0.309	-1.1252
Slovak Republic	SVK	70300078	70303730	1	0.4728	-0.2662	0.0226	0.2177	0.4977	0.4451	0.1693	-0.4607
Slovak Republic	SVK	70300078	70303351	1	-0.9916	-1.2512	-0.3076	-0.4695	-2.0083	-0.568	-1.0753	-0.0625
Slovak Republic	SVK	70300078	70305815	1	-0.4726	-0.2662	0.4173	-0.3306	0.1954	0.2087	0.5755	0.4994
Slovak Republic	SVK	70300078	70306968	1	-1.1675	-0.0862	-0.5836	-0.0043	0.3799	0.3523	-0.3943	-1.5506
Slovak Republic	SVK	70300078	70304266	1	-0.6953	-0.0862	-0.3802	0.8345	0.1989	0.7615	-0.6852	-0.4607
Slovak Republic	SVK	70300078	70302497	0	0.8636	-1.5375	-0.691	0.7113	0.3749	0.7805	0.075	-0.959
Slovak Republic	SVK	70300078	70302080	0	-1.0335	-0.4203	0.0226	-0.9033	0.1691	-0.4612	0.5755	0.1216
Slovak Republic	SVK	70300078	70306126	0	-1.343	-0.6699	-0.6097	-0.3681	0.4712	0.486	-0.0108	0.6559
Slovak Republic	SVK	70300078	70306525	0	-0.1238	-0.4314	0.3461	-0.8941	0.3215	0.0018	0.3482	-0.2503
Slovak Republic	SVK	70300078	70300034	0	-0.9581	1.0919	1.9359	1.2857	1.5289	-0.568	1.6888	2.0955
Slovak Republic	SVK	70300078	70300464	0	1.3057			-0.0498	-0.4703
Slovak Republic	SVK	70300078	70304074	0	-1.1878	1.4003	0.7739	0.2961	-0.4853	1.0773	-0.4801	-0.0625
Slovak Republic	SVK	70300079	70301804	1	-0.2951	0.0502	0.0226	0.5898	0.0827	0.42	-1.0602	0.1216
Slovak Republic	SVK	70300079	70303014	1	-0.6248	2.6352	1.9359	0.1053	0.8779	0.4394	1.0854	2.0955
Slovak Republic	SVK	70300079	70305529	1	0.9654	-0.59	0.0226	0.3645	-0.2238	-0.1414	-0.1026	-0.4607
Slovak Republic	SVK	70300079	70300649	1	0.3509	-0.2662	-0.4728	0.1571	0.5017	-0.1058	0.3482	-0.4607
Slovak Republic	SVK	70300079	70300987	1	-0.9566	-0.6593	0.0226	0.2463	0.1583	-0.2737	-0.3206	0.9888
Slovak Republic	SVK	70300079	70302949	0	-0.9955	0.7763		0.1539	1.065	0.3267		1.515
Slovak Republic	SVK	70300079	70306526	0	-0.3519	1.153	0.0226	0.0562	-0.3418	-0.2198	0.3415	-0.222
Slovak Republic	SVK	70300079	70307091	0	-0.301	-2.2005	-2.664	0.3223	0.5631	0.7448	-0.8686	-2.5027
Slovak Republic	SVK	70300079	70306645	0	-0.2047	-0.2662	1.9359	0.9695	2.249	0.868	0.8038	0.4994
Slovak Republic	SVK	70300079	70307088	0	0.1745	0.5128	-1.4928	-0.1189	-0.2926	-1.6678	-0.8516	-1.0788
Slovak Republic	SVK	70300079	70302431	0	-0.1754	2.6352	1.9359	3.6039	1.8648	3.6292	2.4277	2.0955
Slovak Republic	SVK	70300079	70300480	0	0.3812	-0.0862	0.0226	1.2836	1.4246	1.5907	0.5755	0.1216
Slovak Republic	SVK	70300079	70302580	0	-1.0846	-1.5369	-0.6916	0.8896	0.9552	0.6262	-0.3036	1.1508
Slovak Republic	SVK	70300079	70300505	0	0.6145	-1.3452	-1.1926	0.0614	-0.127	1.0245	-0.6852	-1.1252
Slovak Republic	SVK	70300079	70305653	0	0.0584	-0.2479	1.1752	1.2836	0.4912	1.0062	-0.7045	-0.343
Slovak Republic	SVK	70300079	70300513	0	0.1934	-0.0862	0.0226	0.3638	0.6115	0.0431	0.1648	0.1216
Slovak Republic	SVK	70300079	70305308	0	-0.0991	0.1245	1.9359	0.0598	0.3259	0.0108	0.1648	0.9883
Slovak Republic	SVK	70300079	70304044	0	-0.9926		1.9359	1.2676	4.8357	3.6292	-0.6852	-1.1252
Slovak Republic	SVK	70300079	70303782	0	-0.5011	-0.3531	0.9268	0.2715	0.4563	0.3112	0.3415	1.2147
Slovak Republic	SVK	70300079	70300321	0	-0.2174	-0.0862	0.0226	-2.6893	-3.4698	1.5721	-0.1727	0.1216
Slovak Republic	SVK	70300079	70307238	0	0.2423	-0.0862	0.0226	1.1599	1.0145	1.5105	0.5755	0.1216
Slovak Republic	SVK	70300079	70303004	0	-0.1505	0.0666	0.0226	0.5703	0.4855	0.9928	0.8038	-0.2503
Slovak Republic	SVK	70300079	70300144	0	-0.6408	-0.0862	0.0226	-0.1205	0.8616	0.7233	0.1102	0.1216
Slovak Republic	SVK	70300079	70300602	0	0.0546	-0.1502	0.0226	1.1799	1.8349	1.5721	0.075	-1.1252
Slovak Republic	SVK	70300079	70305654	0	0.6429	-0.2662	-0.4806	0.8142	3.4299	0.9965	0.8038	0.1216
Slovak Republic	SVK	70300079	70304445	0	0.0269	-0.0862	1.9359	0.7113	2.1537	3.6292	2.4277	2.0955
Slovak Republic	SVK	70300079	70305428	0	0.5579	-0.0994	0.4173	-0.665	0.3807	-0.1581	-0.7899	1.515
Slovak Republic	SVK	70300079	70301891	0	0.4239	0.9275	0.586	0.1053	1.0847	-0.2544	0.5755	0.1216
Slovak Republic	SVK	70300079	70305989	0	-0.5147	0.9454	-0.7386	0.5295	0.5183	0.5791	0.0215	-0.1334
Slovak Republic	SVK	70300079	70305789	0	1.2293	-0.0862	-0.0154	1.3446	-1.0252	1.7015	0.5755	2.0955
Slovak Republic	SVK	70300079	70302341	0	-0.8705	0.9349	0.7162	3.5156	0.7978	-1.6678	0.5755	-0.2503
Slovak Republic	SVK	70300079	70302821	0	-0.6129	-0.7263	0.9726	0.5997	-0.2878	-1.6678	-0.5798	0.4777
Slovak Republic	SVK	70300079	70301211	0	0.691	-2.9627		-2.6893	0.3994	-1.6678	0.5755	0.9883
Slovak Republic	SVK	70300080	70307226	1	1.1149	2.6292	0.586	1.3591	1.6984	3.6292	2.2846	0.2683
Slovak Republic	SVK	70300080	70300586	1	-0.2879	-0.0862	-0.227	0.3174	-0.3729	0.3988	0.0256	-0.7496
Slovak Republic	SVK	70300080	70301455	1	0.5859	-0.7221	-0.9607	0.7113	0.5334	0.7002	-0.1972	-0.959
Slovak Republic	SVK	70300080	70300676	1	0.8558	-0.4488	0.4173	0.4093	-0.3031	-0.0147	-0.1026	0.4777
Slovak Republic	SVK	70300080	70306130	1	-0.7907	0.96	-0.6266	0.9506	1.2435	1.2086	1.6284	-0.6947
Slovak Republic	SVK	70300080	70304828	1	0.4922	-0.7353	-0.227	0.663	0.0123	0.2518	-0.3237	-0.5711
Slovak Republic	SVK	70300080	70303977	1	0.8231	-0.103	0.4173	0.4241	-0.2729	0.3348	-0.4846	-0.1563
Slovak Republic	SVK	70300080	70304140	0	0.0562	-0.2806	1.9359	0.3167	0.7572	-0.2484	0.5755	0.4994
Slovak Republic	SVK	70300080	70304616	0	1.6926	0.8655	1.9359	0.5692	0.0411	-0.0258	1.8077	2.0955
Slovak Republic	SVK	70300080	70302231	0	1.151	-0.2662	0.4173	0.3232	0.4011	0.1931	0.3415	0.1216
Slovak Republic	SVK	70300080	70307062	0	0.2904	0.3178	-0.3048	-0.234	0.4551	-1.6678	-0.3912	-0.4607
Slovak Republic	SVK	70300080	70301989	0	1.4513	-0.8489	1.1657	0.8687	-0.1365	-0.1652	-1.0758	-0.7685
Slovak Republic	SVK	70300080	70300214	0	1.0173	1.1493	1.9359	-0.0817	0.4801	0.2375	1.4152	1.515
Slovak Republic	SVK	70300080	70302867	0	1.5611	0.4435	0.0226	0.3618	0.5585	0.2281	0.5755	0.1216
Slovak Republic	SVK	70300080	70305753	0	1.1976	-0.9062	-0.335	-0.8778	-1.2648	-0.2016	0.3939	-0.4095
Slovak Republic	SVK	70300080	70302703	0	0.8639	-0.3349	0.0226	0.031	0.3134	-1.6678	-0.4805	0.2286
Slovak Republic	SVK	70300080	70303204	1	-0.051	-0.9015	-1.9313	0.7097	0.1344	0.2575	0.0256	-2.5027
Slovak Republic	SVK	70300080	70303007	1	0.5663	-0.4203	-1.1926	0.3944	-0.2014	-0.7946	-0.6852	-1.1252
Slovak Republic	SVK	70300080	70301049	1	1.5488	0.3326	0.7162	0.9226	0.4428	1.2366	-0.0987	-0.8813
Slovak Republic	SVK	70300080	70300709	1	0.526	-0.0994	-0.227	0.2206	-0.3807	0.3241	0.0221	-0.1563
Slovak Republic	SVK	70300080	70302025	1	1.5362	-0.59	0.3461	0.919	0.3074	0.7689	0.3473	0.1216
Slovak Republic	SVK	70300080	70303091	1	-0.0439	-0.4203	0.0226	0.6726	-0.1595	0.5459	-0.4948	-0.1563
Slovak Republic	SVK	70300080	70305712	1	1.2319	0.3803	1.9359	0.3707	0.6785	0.4043	-0.7723	0.6559
Slovak Republic	SVK	70300080	70303496	1	1.4434	-0.2479	-0.4728	1.5676	0.3992	0.7323	0.0221	-0.4607
Slovak Republic	SVK	70300080	70305892	1	1.2425	-0.6019	0.9192	0.9419	-0.1735	0.495	-0.0987	-0.2503
Slovak Republic	SVK	70300080	70305624	1	0.849	0.5119	1.9359	0.9562	-0.4979	0.5749	-0.7394	0.2224
Slovak Republic	SVK	70300080	70302355	1	0.989	0.0467	-0.691	0.2147	0.0311	0.4945	-0.4948	-0.4607
Slovak Republic	SVK	70300080	70302837	1	0.2393	-0.4203	-0.5034	0.4867	-0.3063	0.773	0.3424	-0.7496
Slovak Republic	SVK	70300080	70301783	1	0.9869	-0.6593	1.9359	0.3189	-0.0089	-0.8849	1.4834	0.833
Slovak Republic	SVK	70300080	70307125	1	1.0298	1.127	0.0226	0.4236	0.6399	-0.8768	0.3482	-0.7887
Slovak Republic	SVK	70300080	70300420	0	1.2579	-0.2662	0.0226	0.1965	-0.2256	-0.1866	0.5755	-0.1563
Slovak Republic	SVK	70300080	70304018	0	1.729	1.127	-0.6315	0.1147	-0.0509	0.1756	0.0154	-1.7277
Slovak Republic	SVK	70300080	70300135	0	-0.3427	-0.3386	-1.1412	0.122	-0.1517	-0.1741	-0.3912	-0.6073
Slovak Republic	SVK	70300080	70303758	0	0.8277	-0.9279	-1.6542	-0.799	-0.2034	-0.5842	-1.5596	-1.6713
Slovak Republic	SVK	70300080	70307259	0	-0.2544	-0.891	0.4173	0.6984	-0.154	0.7633	-0.7674	-1.2688
Slovak Republic	SVK	70300080	70305677	0	1.1078	1.1132	1.9359	0.0151	0.0607	-0.1507	1.8077	0.9444
Slovak Republic	SVK	70300080	70301070	0	-0.4171	0.7211	1.9359	0.4203	0.567	0.4616	-0.417	2.0955
Slovak Republic	SVK	70300080	70302239	0	1.0229	-0.4314	0.0226	0.4765	0.3211	0.4802	-0.216	-0.1563
Slovak Republic	SVK	70300080	70304206	0	0.5616	-0.089	-0.6247	0.5439	-0.6825	0.4363	-0.216	-1.1252
Slovak Republic	SVK	70300080	70303912	0	0.376	-0.4314	0.0226	0.0745	0.4759	0.1851	-0.309	0.1216
Slovak Republic	SVK	70300081	70307201	1	0.9373	-0.983	0.4173	1.1097	0.2558	0.1206	0.8038	0.2546
Slovak Republic	SVK	70300081	70306390	1	1.2528	-0.59	-1.0611	-0.2057	-0.7706	0.0909	-0.6852	-0.7108
Slovak Republic	SVK	70300081	70306201	1	-0.02	-0.59	0.0226	0.095	-0.5297	-0.071	0.5755	-0.4607
Slovak Republic	SVK	70300081	70303157	0	0.2177	0.9275	1.9359	0.7432	1.4282	0.0988	0.5755	0.1216
Slovak Republic	SVK	70300081	70304587	0	1.5268	-1.2504	0.0226	-0.0053	-1.7109	-0.1652	-1.5848	-0.3856
Slovak Republic	SVK	70300081	70307287	1	1.0928	-0.0862	0.0226	0.5966	-0.4638	1.0315	0.5755	0.1216
Slovak Republic	SVK	70300081	70300744	1	1.2298	-1.0758	-0.3802	-0.0062	0.2156	0.0039	-0.7867	-0.8443
Slovak Republic	SVK	70300081	70303010	1	-0.0026	-0.59	-1.0611	-0.0863	-1.0208	-0.159	-0.1742	-0.6681
Slovak Republic	SVK	70300081	70302138	1	-0.4221	-0.983	-0.4728	-0.0164	-0.451	0.6094	-0.8686	-0.9299
Slovak Republic	SVK	70300081	70305685	1	1.354	-0.0862	0.0226	0.6757	1.1848	1.0594	0.8038	0.1216
Slovak Republic	SVK	70300081	70305884	1	-0.6803	-0.0088	-0.9607	-0.0174	0.197	-0.3128	-0.6852	-0.7496
Slovak Republic	SVK	70300081	70302753	1	-0.0215	-0.1106	-0.9285	0.5193	-0.0126	0.631	-0.2004	-0.7887
Slovak Republic	SVK	70300081	70303557	1	-0.7272	-0.59	-0.227	0.1525	0.1577	0.2789	0.5755	-0.4607
Slovak Republic	SVK	70300081	70303960	1	1.4538	-0.4343	0.0226	0.2177	-0.218	0.2231	-2.1355	-0.4607
Slovak Republic	SVK	70300081	70303159	1	-0.3177	-0.8232	-1.0611	-0.1197	-0.2258	0.1779	-0.6852	-0.9299
Slovak Republic	SVK	70300081	70303021	1	1.0274	-0.4314	-0.4806	0.0808	0.2861	-0.3646	-0.216	-0.7496
Slovak Republic	SVK	70300081	70305640	1	0.7902	0.1069	-0.829	-0.102	-0.2701	-0.0129	-0.5355	-0.6195
Slovak Republic	SVK	70300081	70304428	1	0.2926	-0.0862	0.0226	1.3696	0.9346	3.6292	0.5755	0.346
Slovak Republic	SVK	70300081	70304945	1	1.3772	2.6352	1.9359	2.1777	0.4873	-0.2578	2.4277	2.0955
Slovak Republic	SVK	70300081	70301731	1	-0.4174	-0.59	-0.227	0.2931	-1.0488	-0.0255	-0.4948	-0.7496
Slovak Republic	SVK	70300081	70304559	1	-0.2611	1.127	0.0226	0.2962	-0.0255	0.4684	-0.5974	-0.1563
Slovak Republic	SVK	70300081	70306613	1	0.4701	-0.0862	0.0226	0.2324	0.2661	0.6461	-0.7222	-0.4607
Slovak Republic	SVK	70300081	70306955	1	1.4782	-0.847	-1.134	0.22	-0.1774	-0.8849	-0.3237	-0.5912
Slovak Republic	SVK	70300081	70301706	1	0.3509	0.1892	0.4173	0.5318	-0.0866	0.0241	-1.0753	-1.9384
Slovak Republic	SVK	70300081	70300752	1	1.3415	1.3889	-0.829	0.2315	0.3424	-0.1147	-0.5974	-0.7108
Slovak Republic	SVK	70300081	70306659	1	1.1589	-1.2717	-0.7445	0.3911	-0.2721	0.735	0.0208	-0.5251
Slovak Republic	SVK	70300081	70305766	1	1.1456	-1.1429	-1.2567	0.299	-0.6135	-0.7054	-1.0753	-1.4637
Slovak Republic	SVK	70300081	70304712	1	0.3013	0.5266	0.0226	0.0702	-0.3235	0.4037	0.5755	0.1216
Slovak Republic	SVK	70300081	70300071	1	1.4389	-1.0212	-1.0611	0.2461	-0.4572	-0.1443	-1.5537	-1.1252
Slovak Republic	SVK	70300081	70307200	1	1.4394	0.4718	0.4173	0.434	-0.0147	-0.6687	-0.3237	-0.946
Slovak Republic	SVK	70300081	70303588	0	0.1084	0.0467	0.0226	0.0686	0.515	-0.1741	0.4316	0.1216
Slovak Republic	SVK	70300081	70302295	0	0.6648	-0.9363	-0.227	0.7599	0.8779	0.7773	0.5755	0.1216
Slovak Republic	SVK	70300081	70302976	0	0.0665	-0.8994	0.7162	0.5	-0.2134	0.5021	0.3473	-0.3086
Slovak Republic	SVK	70300081	70301641	0	-0.2694	-0.7327	-0.227	0.5141	-0.1227	0.7748	0.0215	-0.6353
Slovak Republic	SVK	70300081	70306198	0	-0.0804	-0.8294	0.0226	0.0415	-0.1643	-1.5744	0.5755	-0.4607
Slovak Republic	SVK	70300081	70303606	0	1.2487	0.1705	-2.664	0.1504	-0.3612	-1.6678	0.5755	-0.3297
Slovak Republic	SVK	70300081	70302360	0	1.1847	-0.4136	0.0226	0.582	-0.0027	1.0817	0.5755	0.1216
Slovak Republic	SVK	70300081	70304291	0	1.1488	-0.4314	-0.691	-0.2757	0.1372	-0.0558	-0.4771	0.1216
Slovak Republic	SVK	70300081	70306790	0	1.4034	-0.0862	0.0226	0.269	0.6737	1.0823	0.3482	-0.3416
Slovak Republic	SVK	70300081	70305801	0	-0.7314	-0.269	-0.442	0.2835	0.2765	0.5359	-0.3912	-0.4607
Slovak Republic	SVK	70300082	70304184	1	-0.8471
Slovak Republic	SVK	70300082	70306203	0	-0.2298	-1.0212	-0.8219	1.4279	0.3837	1.4693	-0.3733	-0.6774
Slovak Republic	SVK	70300083	70303367	0	-0.2868	0.9166	0.6907	0.1053	1.098	0.2637	0.5755	0.4725
Slovak Republic	SVK	70300083	70304754	1	-0.636	2.6352	1.1355	0.7113	0.4034	-0.2793	0.5755	1.2147
Slovak Republic	SVK	70300083	70303230	1	-0.7482	-0.0862	0.0226	-1.1089	0.4132	0.021	-0.3912	-0.2503
Slovak Republic	SVK	70300083	70301582	1	-0.6942	-0.0862	-0.5836	-0.7693	0.3451	-1.3198	-0.1061	-0.4607
Slovak Republic	SVK	70300083	70305140	0	0.601	0.309	1.9359	-0.1028	1.214	0.2279	2.4277	2.0955
Slovak Republic	SVK	70300083	70306369	0	-0.8101	-0.0994	0.0226	0.0589	0.1086	0.1231	0.5755	-0.5912
Slovak Republic	SVK	70300084	70303312	1	-0.7536	-0.8232	0.0226	-1.1465	-0.6582	-1.6678	-0.4948	-0.4607
Slovak Republic	SVK	70300084	70303522	1	-0.8682	-0.1652	-1.1926	-2.6893	-0.1353	-1.2919	0.5755	-1.0526
Slovak Republic	SVK	70300084	70301893	0	-1.2256	0.6464	0.4173	-0.5754	-0.4666	-0.1843	0.5755	-0.3514
Slovak Republic	SVK	70300084	70301656	0	-1.2611	-0.4314	-0.227	1.2836	0.0455	-1.0529	-0.4948	-0.9299
Slovak Republic	SVK	70300084	70301176	0	0.3374	0.3178	1.0433	0.0991	0.6675	0.231	-0.2857	-0.5251
Slovak Republic	SVK	70300084	70302936	0	0.0687	-0.2662	0.0226	-0.3175	0.3689	0.6542	-0.3272	-0.1563
Slovak Republic	SVK	70300084	70304472	0	-0.7523	2.6352	1.9359	0.5356	2.5736	0.0787	0.5755	0.7627
Slovak Republic	SVK	70300084	70303390	0	-0.5974	0.7825	1.1381	-0.3925	0.4794	-0.1198	0.1648	2.0955
Slovak Republic	SVK	70300085	70304310	1	-0.0781	-0.0862	0.0226	0.1449	-0.983	0.4508	0.5755	0.1339
Slovak Republic	SVK	70300085	70306038	1	-0.5046	-0.7353	0.0226	0.1573	-0.8383	0.5582	0.5755	0.1216
Slovak Republic	SVK	70300085	70303696	1	-0.8145	-0.0176	0.0226	-0.108	0.469	0.4072	1.2262	-0.1563
Slovak Republic	SVK	70300085	70303142	0	-0.2906	-1.2559	0.309	1.2412	0.1694	0.2839	1.0214	0.7095
Slovak Republic	SVK	70300085	70306848	0	-0.3563	-1.7194	-2.7056	-0.3982	-0.4781	-1.4512	-2.0333	-1.6922
Slovak Republic	SVK	70300085	70306121	0	0.4371	0.3289	0.0226	3.6039	4.8357	2.2191	0.5755	-1.1252
Slovak Republic	SVK	70300085	70306456	0	-1.7952	-0.0862	0.0226	-1.3405	-0.4213	-0.0558	0.1693	-0.1563
Slovak Republic	SVK	70300085	70306345	0	0.598	-0.8755	0.0226	-1.7857	-0.0285	-0.5842	-0.1727	-0.5475
Slovak Republic	SVK	70300086	70300815	1	-0.0718	1.0206	-0.7638	-0.0743	0.1295	0.7024	-1.1934	-0.7496
Slovak Republic	SVK	70300086	70304886	1	-1.2655	0.5366	-0.4806	-1.0059	-0.2787	-0.3242	-0.3268	-0.7496
Slovak Republic	SVK	70300086	70306747	1	-0.2679	-0.3204	-0.7249	0.8446	0.4376	0.5393	0.0514	-0.8016
Slovak Republic	SVK	70300086	70303731	1	0.1947	0.2516	-0.691	0.1744	-0.9554	-1.0529	-2.1355	0.1216
Slovak Republic	SVK	70300086	70302183	1	-0.5228	0.0502	0.0226	0.4355	0.6648	0.3343	0.5755	-0.8198
Slovak Republic	SVK	70300086	70306518	1	-0.6863	0.3875	-0.227	-0.1062	0.4018	0.0365	0.0221	-0.1865
Slovak Republic	SVK	70300086	70301135	1	-0.9085	-0.6501	-0.4806	-0.1826	-0.4335	-0.2306	-1.4541	-0.8936
Slovak Republic	SVK	70300086	70305842	1	-0.7588	-0.0862	-0.982	-0.6792	0.3582	0.5731	-1.305	-1.3017
Slovak Republic	SVK	70300086	70302599	1	-0.5433	0.1943	-1.0611	0.5136	-0.1679	0.1374	0.5755	-1.1252
Slovak Republic	SVK	70300086	70301297	1	-0.808	0.6515	1.4967	-0.1457	-0.399	0.114	-0.0585	0.7627
Slovak Republic	SVK	70300086	70304658	1	-0.432	-0.0862	0.0226	0.7062	-0.0248	0.9613	0.5755	0.1216
Slovak Republic	SVK	70300086	70305179	1	-1.053	-0.8232	-0.5907	0.299	0.6865	0.1988	0.0256	-0.4607
Slovak Republic	SVK	70300086	70305171	1	0.1003	0.3289	-0.227	0.4307	0.7375	0.2797	-0.5828	0.1216
Slovak Republic	SVK	70300086	70305923	1	-0.6423	-0.983	0.4173	-0.7978	-1.3733	-0.2942	0.5755	-0.5461
Slovak Republic	SVK	70300086	70303499	1	-0.1511	-1.0812	-0.8627	0.0908	0.1832	0.5285	-0.4948	-1.1252
Slovak Republic	SVK	70300086	70301578	1	0.1278	-0.4314	-0.5836	-0.564	0.1304	-0.0442	-0.1021	-0.8802
Slovak Republic	SVK	70300086	70303662	1	0.7125	-0.59	-0.9607	-0.4769	-0.3173	0.1039	-0.6852	-0.959
Slovak Republic	SVK	70300086	70304788	1	-0.7028	-0.4203	-1.0611	-0.3573	-0.1895	-0.7368	-0.7867	-1.4344
Slovak Republic	SVK	70300086	70302289	1	0.0019	-0.0862	-0.4806	0.1775	-0.438	-0.0898	-1.1941	-1.3017
Slovak Republic	SVK	70300086	70302096	1	0.4504	0.7989	1.0955	1.0797	1.1889	-1.2919	0.9911	0.4994
Slovak Republic	SVK	70300086	70300974	1	0.7048	-0.0994	0.0226	-0.1125	-0.1724	0.1548	0.0221	0.1216
Slovak Republic	SVK	70300086	70306944	1	-0.8701	-0.1058	-0.3827	-0.2237	-0.4258	-0.213	-0.4948	-1.0633
Slovak Republic	SVK	70300086	70305489	1	1.3479	-0.4314	0.586	0.2678	0.1727	0.5415
Slovak Republic	SVK	70300086	70303018	0	-1.2825	1.7162	-2.664	-2.6893	0.1943	-0.8768	2.4277	2.0955
Slovak Republic	SVK	70300086	70305534	0	0.1526	-1.1881	1.9359	-0.3859	1.2447	0.1957	0.5755	1.2147
Slovak Republic	SVK	70300086	70306569	0	-1.3364	-0.891	-0.6315	-1.5147	0.1891	-0.1971	-0.1026	-0.1563
Slovak Republic	SVK	70300086	70303361	0	-0.5845	-2.4463	-1.5438	1.2836	0.7376	1.1991	2.4277	2.0955
Slovak Republic	SVK	70300086	70306758	0	-1.6934	2.6352		-0.8297	0.6244			0.9883
Slovak Republic	SVK	70300086	70305029	0	0.292	-0.1058	0.4173	0.4942	0.5	0.4017	0.3482	-0.1563
Slovak Republic	SVK	70300086	70301482	0	-1.1841	1.1576	0.0226	1.2239	1.2	1.2924	-0.1061	-0.7496
Slovak Republic	SVK	70300086	70301094	0	-0.6962	1.1132	1.9359	0.8823	0.3154	3.6292	2.4277	2.0955
Slovak Republic	SVK	70300086	70300370	0	1.0439	1.7162	1.1657	-0.4475	1.0204	0.4169	-0.309	0.8567
Slovak Republic	SVK	70300086	70306507	0	-0.7713	-0.0862	0.0226	0.123	-0.0982	0.4734	0.5755	-0.5093
Slovak Republic	SVK	70300086	70303628	0	-0.69	-0.7243	-0.3827	-0.7965	0.3285	0.3233	-0.1026	-0.8443
Slovak Republic	SVK	70300086	70301617	0	0.9307	0.7308	-0.1587	-1.0059	1.3142	0.3947	0.8038	1.1232
Slovak Republic	SVK	70300086	70303769	0	-0.2792	0.5266	0.8348	-2.6893	-0.1885	-0.0143	-1.1194	1.1508
Slovak Republic	SVK	70300086	70301318	0	-0.9509	-0.0862	0.0226	0.7113	0.0933	1.0062	0.5755	0.1216
Slovak Republic	SVK	70300087	70301441	0	0.304	-1.1395	0.0226	1.2718	0.2806	3.6292	-0.1972	0.1216
Slovak Republic	SVK	70300087	70306534	1	-1.1181	0.3289	0.0226	0.685	4.8357	1.038	0.5755	-0.2503
Slovak Republic	SVK	70300087	70302224	0	-0.9187	1.3403	1.2867	-0.1119	0.887	3.6292	-1.1177	-1.1252
Slovak Republic	SVK	70300087	70306251	1	0.6361	-0.0862	0.0226	0.1053	-0.4577	0.6231	-0.6852	-1.1252
Slovak Republic	SVK	70300087	70303521	1	-1.4645	-0.0973	-0.3048	0.6773	-0.1963	0.641	0.5755	-0.4607
Slovak Republic	SVK	70300087	70302378	1	-0.5236	0.5128	1.1752	0.9623	1.0857	0.5232	0.9911	-0.9933
Slovak Republic	SVK	70300087	70307230	1	-0.3582	-0.4314	0.0226	-0.4743	0.1952	0.5056	0.0256	-0.7496
Slovak Republic	SVK	70300087	70300932	1	-0.8163	-0.8755	-0.6843	1.339	0.6095	0.7254	-0.176	-0.5265
Slovak Republic	SVK	70300087	70300622	0	-0.9877	1.7162	0.0226	1.0324	0.9239	-0.5842	0.5755	0.1216
Slovak Republic	SVK	70300088	70302153	1	0.0902	0.2567	1.9359	0.5482	1.0313	3.6292	0.5755	1.3566
Slovak Republic	SVK	70300088	70300894	1	-0.4947	-0.59	0.0226	0.2249	-0.2377	-0.3735	0.0221	-0.7317
Slovak Republic	SVK	70300088	70303339	1	0.2681	-0.0862	-1.0611	0.0842	-0.4874	0.6005	-0.6852	-0.946
Slovak Republic	SVK	70300088	70301746	1	0.5575	-0.59	-0.9607	-0.1401	-1.1705	0.2224	-0.2821	-1.3017
Slovak Republic	SVK	70300088	70305634	1	1.0757	2.6352	1.9359	0.2842	-0.2158	0.5922	-0.5798	2.0955
Slovak Republic	SVK	70300088	70302068	1	-0.8597	-0.5847	-1.161	-0.2871	-0.0782	0.3262	-0.2821	-0.5711
Slovak Republic	SVK	70300088	70302076	1	1.5429	-0.4488	-0.1119	0.0016	-0.3451	0.2122	-0.0246	0.149
Slovak Republic	SVK	70300088	70300202	1	0.9067	-1.184	-0.0154	1.7511	0.1651	0.5162	-0.535	-1.2711
Slovak Republic	SVK	70300088	70303520	1	0.5751	0.9454	-0.227	0.5836	0.0468	1.4451	-0.3237	-0.1563
Slovak Republic	SVK	70300088	70301209	1	0.898	-0.0252	0.0226	-0.4625	-0.8346	-0.3205	-0.0987	-0.1563
Slovak Republic	SVK	70300088	70304514	0	0.2053	0.1892	-0.335	0.0738	0.061	0.3562	-0.3907	-0.6557
Slovak Republic	SVK	70300088	70302152	0	0.3894	1.3939	0.8348	0.8485	0.0308	0.8028	-0.3907	0.557
Slovak Republic	SVK	70300089	70306953	1	-4.4717		-1.1926					-1.1252
Slovak Republic	SVK	70300089	70306508	1	-5.0852	-1.2884	-1.1926	-2.6846	-3.3882	-1.6678	-0.6852	-1.1252
Slovak Republic	SVK	70300089	70303109	1	-1.5871	-2.9627	-2.664	2.27	1.4323	-1.6678	-2.1355	-2.5027
Slovak Republic	SVK	70300089	70306536	1	-4.2593	-0.7815	-0.2827	-2.6893	-3.7095	0.1527	-0.2004	-1.1252
Slovak Republic	SVK	70300089	70304888	1	-2.9021		-0.9108	0.6948	-0.0921	1.1221		-1.0659
Slovak Republic	SVK	70300089	70300590	1	-4.6846	-2.9875	-2.664	-2.6893	-1.8825	-1.6678	-2.1355	-2.5027
Slovak Republic	SVK	70300089	70304293	1	-5.7722				0.102
Slovak Republic	SVK	70300089	70301270	1	-6.5949	-1.2802		-0.1488	-0.6616	0.1098	-1.0191	-2.5027
Slovak Republic	SVK	70300089	70306025	1	-4.0864	-0.0862	-1.1926	-2.6893	-3.7095	-0.1837	0.5755	-1.1252
Slovak Republic	SVK	70300089	70301186	1	-4.1371	-0.0862	-1.1926	3.6039	-1.5207	0.4394	-1.5537	-1.1252
Slovak Republic	SVK	70300089	70305209	1	-4.3885	-0.0862	0.0226	-2.6893	-1.2506	-0.1986	-0.6852	0.1216
Slovak Republic	SVK	70300089	70303329	0	-0.1896	-1.5019	-0.5774	0.5834	-0.6236	0.737	0.3482	-1.1638
Slovak Republic	SVK	70300089	70306969	0	-3.3287	-1.3452	-1.1926	0.1053	-0.9291	0.4394	-0.6852	-1.1252
Slovak Republic	SVK	70300089	70300429	0	-4.6934	-1.0138	-0.7249	-2.6893	-3.7095	-1.0529	-2.1355	-2.5027
Slovak Republic	SVK	70300089	70302255	0
Slovak Republic	SVK	70300089	70303263	0	0.487		-1.2108	-0.058	-0.1763
Slovak Republic	SVK	70300089	70305616	0	-4.4616	-1.813	-1.1926	-2.6893	-3.7095	-0.8849	-2.1355	-2.5027
Slovak Republic	SVK	70300089	70301231	0	-4.9552					3.6292
Slovak Republic	SVK	70300089	70300432	0	-6.7326				0.111	1.5721
Slovak Republic	SVK	70300089	70303148	0	-4.1704			-2.6893	-3.7095	2.8393		1.97
Slovak Republic	SVK	70300089	70301882	1	0.7849	-1.3452	-0.5034	1.738	-3.7095	3.6292	0.5755	0.1216
Slovak Republic	SVK	70300089	70306738	1	0.1103	-0.8405	-0.3612	0.8054	-0.2028	0.9537	-0.1727	-0.4438
Slovak Republic	SVK	70300089	70304004	1	-0.5009	-0.4343	1.9359	0.0826	-0.7502	0.0148	1.8085	-0.5912
Slovak Republic	SVK	70300089	70306107	1	-0.9543	-1.1395	-0.5836	0.9625	-1.8388	-0.6522	-0.3763	-0.6924
Slovak Republic	SVK	70300089	70304695	0	-0.7295
Slovak Republic	SVK	70300089	70304700	0	-0.7538	-0.0862	-1.1926			1.5721	-0.1918	-1.1252
Slovak Republic	SVK	70300089	70301117	0	-0.9575	-0.0862	-1.0488	0.0325	0.8779	1.5721	-0.6852
Slovak Republic	SVK	70300089	70306488	0	-0.9991	-0.0323	0.1386	0.8123	0.1038	0.1613	1.2568	0.4504
Slovak Republic	SVK	70300089	70305554	0	-1.9005	-1.4651	-0.6041	-0.8271	-0.062	0.1173	-1.3153	-1.2422
Slovak Republic	SVK	70300090	70300204	1	0.9627	-0.9464	-0.7902	0.2039	-0.1916	0.1873	-0.8041	-1.2688
Slovak Republic	SVK	70300090	70306512	1	0.3019	0.6555	-1.0611	0.4848	-0.3526	0.469	-0.4948	-0.1563
Slovak Republic	SVK	70300090	70306615	1	1.312	-0.9334	-1.2567	0.8639	-0.595	0.844	-1.5588	-2.5027
Slovak Republic	SVK	70300090	70304612	0	1.7035	-0.4343	0.5347	1.2363	0.3991	0.9209	0.5826	0.1216
Slovak Republic	SVK	70300090	70303309	0	-0.0371
Slovak Republic	SVK	70300090	70303814	1	-0.4723	-0.2479	-0.3802	0.333	0.113	0.7303	-0.8686	0.1216
Slovak Republic	SVK	70300090	70302986	1	-0.3948	-0.0862	0.0226	1.5449	0.1442	2.1953	0.5755	0.1216
Slovak Republic	SVK	70300090	70303840	1	1.2677	-0.0994	-1.3514	0.1986	-0.326	0.3314	-0.8627	-1.1811
Slovak Republic	SVK	70300090	70302403	1	-0.9921	-0.4314	0.0226	0.1053	-0.9291	0.4394	0.5755	-0.5912
Slovak Republic	SVK	70300090	70306422	1	-0.6756	-0.59	-1.161	0.2303	-0.5285	-0.4173	-0.1021	-0.8443
Slovak Republic	SVK	70300090	70306376	1	1.424	-0.8785	0.0226	-2.6893	0.2799	-1.6678	0.5755	0.1216
Slovak Republic	SVK	70300090	70304942	1	-0.8705	-0.6706	-0.3048	-0.0509	-0.7142	-0.2393	-0.1021	-0.1314
Slovak Republic	SVK	70300090	70303611	1	-0.2449	-0.7353	0.0226	0.0186	-0.3549	0.0102	0.775	0.1216
Slovak Republic	SVK	70300090	70301398	1	0.7134	0.1276	0.9192	0.6493	0.6053	0.3523	0.9685	0.833
Slovak Republic	SVK	70300090	70305224	1	0.2305	-0.1106	0.1386	-0.0023	-0.2264	0.519	0.1701	-0.4607
Slovak Republic	SVK	70300090	70304631	1	-0.1926	-0.7815	-0.6843	-0.9155	-1.6352	-0.2244	-0.1727	-0.7507
Slovak Republic	SVK	70300090	70303833	1	0.8177	-1.0688	-0.1587	-0.057	-0.4863	0.4546	-0.0987	-0.8443
Slovak Republic	SVK	70300090	70300634	1	-1.0555	-0.891	-0.8627	0.1053	-0.7883	0.7016	-0.2852	-0.9299
Slovak Republic	SVK	70300090	70300424	1	0.9162	-0.4203	-0.5544	0.1426	-0.3121	0.3648	-0.414	-0.8443
Slovak Republic	SVK	70300090	70304349	1	1.5884	-0.089	-0.5907	0.6457	0.1755	0.7251	-0.0987	-0.4423
Slovak Republic	SVK	70300090	70301928	1	1.2191	0.0527	0.8348	0.1004	-0.6158	-0.2348	0.1357	0.149
Slovak Republic	SVK	70300090	70301732	1	0.7347	-0.891	-0.7836	0.0984	-0.8526	-0.1443	-0.414	-0.4607
Slovak Republic	SVK	70300090	70301719	1	0.7609	-0.269	0.586	-0.1893	-0.6234	-0.4427	-0.5945	-0.1563
Slovak Republic	SVK	70300090	70304926	1	0.0743	-0.9334	-1.0611	0.5541	-1.5072	0.4902	0.0256	-0.6774
Slovak Republic	SVK	70300090	70300104	1	0.9229	-0.4136	0.4173	0.4226	0.1147	0.6403	0.3482	0.1216
Slovak Republic	SVK	70300090	70301131	0	0.5586	0.4495	0.0226	0.7566	-0.8699	-0.2154	0.0221	-0.959
Slovak Republic	SVK	70300090	70307276	0	0.1598	-0.0862	0.0226	0.7113	-0.1732	1.0245	0.5755	0.1216
Slovak Republic	SVK	70300090	70304012	0	0.8355	-0.7938	0.0226	0.1985	0.128	0.8628	0.5755	0.6466
Slovak Republic	SVK	70300090	70306036	0	-0.3698	0.3289	0.4173	1.0452	-0.5292	1.1888	0.5684	0.8375
Slovak Republic	SVK	70300090	70304768	0	1.2718	1.031	0.5347	-0.32	0.6713	-0.5842	-0.4805	1.515
Slovak Republic	SVK	70300090	70305460	0	0.063	-0.2662	-0.3827	0.6022	0.1384	0.8795	0.1693	-0.3856
Slovak Republic	SVK	70300090	70306566	0	0.6255	-0.9468	0.0226	0.2309	0.0671	0.3456	0.8038	0.1216
Slovak Republic	SVK	70300090	70300217	0	0.8334	0.7211	1.9359	0.2282	0.8344	0.1378	2.4277	2.0955
Slovak Republic	SVK	70300090	70301222	0	1.0015			0.1053	-0.9291	0.4394	0.5755
Slovak Republic	SVK	70300090	70303094	0	-0.253	-0.089	-0.732	0.0526	-0.4693	-0.052	0.3415	-0.6073
Slovak Republic	SVK	70300090	70305599	0	0.0622	-1.6127	-2.664	0.4826	0.8061	0.933	0.0154	0.1216
Slovak Republic	SVK	70300090	70302114	0	0.738	-0.269	0.0226	0.3619	0.2805	0.6271	-0.309	-0.4607
Slovak Republic	SVK	70300091	70306678	1	-1.1472	0.0566	-0.732	-0.7361	-0.3359	0.33	0.1479	-1.7277
Slovak Republic	SVK	70300091	70302613	1	0.7808	0.1125	-0.335	-0.6306	-1.0466	0.0439	-0.1021	-1.1528
Slovak Republic	SVK	70300091	70301042	1	1.0238	-0.891	-0.8627	-1.118	-1.1694	-0.6742
Slovak Republic	SVK	70300091	70300035	1	-0.0567	0.8762	0.4173	0.0193	0.1021	-0.406	-0.8041	-0.1865
Slovak Republic	SVK	70300091	70306655	1	-0.813	-0.8357	-1.1539	-0.1443	-0.2797	-0.2942	-0.7867	-0.2503
Slovak Republic	SVK	70300091	70302954	1	-0.6396	-0.2548	0.4173	-0.7271	0.0843	-0.1968	0.5755	-0.1314
Slovak Republic	SVK	70300091	70305556	1	-0.5457	0.0467	0.586	-1.5123	-0.3952	-0.3646	-0.6852	-0.1563
Slovak Republic	SVK	70300091	70306972	0	-0.4052	-0.2662	0.0226	-0.3479	0.1098	-0.1971	-0.1727	-0.1563
Slovak Republic	SVK	70300091	70301547	0	0.1222	-1.0888	-0.8039	0.6472	-0.2827	1.0249	0.2997	-1.1752
Slovak Republic	SVK	70300091	70303307	0	1.0182	-0.4798	0.0226	1.5007	0.623	0.9793	0.5755	-0.5723
Slovak Republic	SVK	70300091	70306106	0	0.3312	0.2607	-0.691	-0.1404	0.2037	-0.0779	-1.0808	-0.8443
Slovak Republic	SVK	70300091	70300502	0	-1.1101	-0.4343	-0.5034	-0.1115	0.6503	0.4515	-1.3153	0.1216
Slovak Republic	SVK	70300091	70300889	0	0.299	-0.4314	-0.3802	-0.9348	-0.0712	-0.1778	0.1693	-0.222
Slovak Republic	SVK	70300091	70304874	0	0.6002	-0.103	-0.9285	-0.2814	0.6768	0.1638	-0.1026	-0.946
Slovak Republic	SVK	70300092	70303751	1	-1.056	2.6352	0.441	-0.1214	0.4668	3.5379	-0.0392	-0.3914
Slovak Republic	SVK	70300092	70300869	1	-0.8954	-0.7087	-1.0217	0.2651	0.799	0.5761	-0.8738	-0.959
Slovak Republic	SVK	70300092	70301830	1	-0.7836	-0.4136	-0.9607	0.2776	0.1027	0.3253	-0.1727	-0.7496
Slovak Republic	SVK	70300092	70306250	1	-0.5701	-0.9225	0.0226	-2.6893	-0.4492	-1.6678	-0.5832	-0.959
Slovak Republic	SVK	70300092	70306271	1	-1.1748	-2.2005	-1.7463	-2.6893	-2.9511	-0.2408	-1.266	-1.1252
Slovak Republic	SVK	70300092	70301807	1	0.9184	0.524	-1.1926	-0.3184	0.799	-1.6678	0.0152	0.1216
Slovak Republic	SVK	70300092	70303228	1	1.0594	-0.4488	-0.3827	1.0132	0.1884	1.4375	0.5755	0.1216
Slovak Republic	SVK	70300092	70301521	1	0.2179							1.2041
Slovak Republic	SVK	70300092	70306815	1		-2.024	-0.0808	-0.5499	-1.2663	1.1186	-0.1727	-0.959
Slovak Republic	SVK	70300092	70301822	1	-0.4516	-1.0588	-1.486	0.7523	-1.9963	0.4423	-0.2852	-1.7277
Slovak Republic	SVK	70300092	70301628	1	-1.731
Slovak Republic	SVK	70300092	70302279	1	-0.9764
Slovak Republic	SVK	70300092	70304938	1	-1.7999	-0.7889	0.0226	1.0388	0.683	-0.5312	0.3482	0.1216
Slovak Republic	SVK	70300092	70305952	1	-3.0318	1.3037	-0.6039	-2.6893	0.2266	-1.6678	2.4281	-0.0429
Slovak Republic	SVK	70300092	70306375	1	-1.0379
Slovak Republic	SVK	70300092	70303629	1	-1.2998	-0.7221	-0.227	-0.5826	-0.294	-0.5309	-0.0553	-0.9299
Slovak Republic	SVK	70300092	70300596	1	0.4278	-0.0862	-0.6843	0.1053	-0.3163	3.6292	-2.1355	0.1907
Slovak Republic	SVK	70300092	70302521	1	-0.9158	-0.0862	-0.6843	0.1581	0.7879	0.1434	-0.414	-0.7496
Slovak Republic	SVK	70300092	70302847	0	-2.1935	-0.9814	0.0226	0.4248	-0.3692	-1.6678	0.1144	-0.959
Slovak Republic	SVK	70300092	70300110	0	-0.8452	-1.1673	-0.8099	0.7839	0.2417	0.2079	0.1693	-0.946
Slovak Republic	SVK	70300092	70303227	0	-0.7065	-0.0862	0.0226	1.2836	0.8779	1.5721	0.5755	0.1216
Slovak Republic	SVK	70300092	70307038	0	0.1899		-1.3586		-0.6806	1.1214
Slovak Republic	SVK	70300092	70300383	0	-1.2352	-1.5041	0.0226	3.6039	4.8357	3.6292	0.5755	-1.1252
Slovak Republic	SVK	70300092	70305281	0	0.9842
Slovak Republic	SVK	70300092	70300425	0	-0.4215
Slovak Republic	SVK	70300092	70301008	0	-0.3389	-0.8939	0.0226	3.6039	4.8357	3.6292	0.5755	0.1907
Slovak Republic	SVK	70300092	70306706	0	-0.3315	-2.9627	-1.7538	-0.8722	-3.7095	0.1978	-0.6852	-0.3917
Slovak Republic	SVK	70300092	70306192	0	0.669	-0.0862	-1.2891	0.1487		0.4394	-0.0823	0.1216
Slovak Republic	SVK	70300092	70304230	0	-0.8426	-1.0197	-0.7249	0.0325	-0.9291	0.1008	0.5755	-0.222
Slovak Republic	SVK	70300092	70304929	0	-0.6215	-1.3858	-1.1926	-2.6893	-1.6862	-0.4753	-0.6852	-1.1252
Slovak Republic	SVK	70300092	70301600	0	-0.8109
Slovak Republic	SVK	70300092	70303958	0	-1.1544	-0.0862	0.0226	2.8047	0.8313	1.0062	0.5755	0.1216
Slovak Republic	SVK	70300092	70304887	0	-1.0188	-0.4998	0.0226	0.1053	-0.7869	0.5396	1.3918	1.0431
Slovak Republic	SVK	70300092	70302725	0	-2.0967	-1.7702		-0.9113	-1.2827	-0.1817
Slovak Republic	SVK	70300092	70304086	0	-0.4018
Slovak Republic	SVK	70300092	70301369	0	-2.4201	-1.3452	-0.7056	0.5952		0.6961	-0.1027	-1.1252
Slovak Republic	SVK	70300092	70303713	0	-1.3931
Slovak Republic	SVK	70300092	70306433	0	0.3252	-2.9627	0.0226	0.0191	0.9152	0.9633	0.5755
Slovak Republic	SVK	70300092	70303943	0	-0.992	-2.4131	-0.4279	-0.9331	-1.6035	0.6137		-2.5027
Slovak Republic	SVK	70300092	70303463	0	-0.9065	-0.483	-0.2145	1.1376	0.5655	-0.1237	-0.0651	-0.6912
Slovak Republic	SVK	70300092	70303989	0	-1.0118		-1.0535				-0.4358	-0.8134
Slovak Republic	SVK	70300093	70302359	1	0.6981	-1.3452	-0.5034	0.1053	-0.9291	1.5721	-0.1727	-0.7507
Slovak Republic	SVK	70300093	70305623	1	1.2662	-0.0862	0.0226	0.1162	-0.3946	-1.2919	-0.3912	-0.6774
Slovak Republic	SVK	70300093	70302964	1	-0.9529	-0.817	-0.7836	-2.6893	-3.7095	-0.0615	-2.1355	-0.222
Slovak Republic	SVK	70300093	70306639	1	-0.3949	-0.0862	0.0226	1.2836	-0.1293	3.6292	0.5755	-0.4607
Slovak Republic	SVK	70300093	70304127	1	-0.8463	-0.7221	-0.5836	0.3274	-0.0049	-0.0184		-0.946
Slovak Republic	SVK	70300093	70304314	1	0.9942	-0.2662	-0.4728	0.6737	0.236	0.5998	0.3482	-0.7496
Slovak Republic	SVK	70300093	70306172	1	-0.6694	0.3289	0.0226	1.2772	0.0975	1.3968	0.5755	0.1216
Slovak Republic	SVK	70300093	70304853	1	-0.6391	-0.0862	1.9359	0.7113	-0.0408	3.6292	2.4277
Slovak Republic	SVK	70300093	70301698	1	0.8488	-0.549	-0.9607	0.2305	0.4046	-0.385	-0.4801	-0.7496
Slovak Republic	SVK	70300093	70302351	1	0.0389	2.6352	0.586	0.241	-0.0643	-0.3205	0.5755	-0.4423
Slovak Republic	SVK	70300093	70305665	1	-0.2594	-0.4203	-0.227	0.4346	0.5979	0.3463	-0.6852	-0.7496
Slovak Republic	SVK	70300093	70303754	1	-0.856	-0.2662	-0.7638	1.2836	0.6993	0.2811	0.5755	-0.7496
Slovak Republic	SVK	70300093	70301618	1	-0.8418	-0.0862	0.0226	0.9024	-0.0975	0.8754	0.5755	-1.1252
Slovak Republic	SVK	70300093	70301249	1	-0.3405	-0.5994	-0.7638	0.7148	0.0421	0.2959	-0.1722	-1.1252
Slovak Republic	SVK	70300093	70305650	1	0.6515	-0.2509	-1.0611	0.2469	-0.5181	-1.6678	-2.1355	-1.7277
Slovak Republic	SVK	70300093	70303554	1	-0.426	-0.891	-0.7429	0.4935	-0.3825	-0.3551	-1.305	-1.5679
Slovak Republic	SVK	70300093	70305180	1	-0.7213	-0.0862	0.0226	0.4558	0.1037	0.9233	0.5755	0.1216
Slovak Republic	SVK	70300093	70304703	1	-0.2183	-1.4093	0.0226	0.1053	0.1364	0.4394	-0.0585	-1.1252
Slovak Republic	SVK	70300093	70302326	1	0.1654	-2.8663	-2.664	-2.64	-1.7022	0.1076	-0.8738	-0.2503
Slovak Republic	SVK	70300093	70303979	1	-0.5681	-0.5874	-0.227	0.6009	-0.4183	-0.7739	0.5755	-1.1252
Slovak Republic	SVK	70300093	70303670	1	0.0234	-0.8755	0.0226	-0.3931	-3.7095	0.4394	-0.3763	0.1216
Slovak Republic	SVK	70300093	70301332	1	-0.2199	0.967	0.6496	0.4662	0.1161	0.6581	0.3482	-0.1563
Slovak Republic	SVK	70300093	70301946	1	-1.4186	-0.438	0.0226	0.1784	-0.9742	0.7837	-0.1021	-0.7108
Slovak Republic	SVK	70300093	70302106	1	-1.3323	-1.3363	-1.1926	0.6382	-0.7432	-1.6678	-0.9094	-1.7277
Slovak Republic	SVK	70300094	70303191	1	-0.705			0.1686	-0.7877	-0.4733
Slovak Republic	SVK	70300094	70302084	1	-0.7989	-0.0862	0.0226	-0.3133	0.8308	1.1774	0.5755	0.1216
Slovak Republic	SVK	70300094	70302536	0	-0.849	-0.0862	0.0226	0.3395	0.2193	1.3126	0.5755	0.1216
Slovak Republic	SVK	70300094	70300698	0	-1.1463	-0.817	-1.5502	0.4839	-1.1806	1.1957	-2.1355	-2.5027
Slovak Republic	SVK	70300094	70303804	0	1.2172	-0.0862		1.2836	4.8357	2.5882	0.2287	0.1216
Slovak Republic	SVK	70300094	70304052	0	-1.0317	0.1852	1.0433	-0.1641	0.2344	0.7344	2.4277	1.515
Slovak Republic	SVK	70300094	70306424	0	-0.9457	-1.3452	0.0226	0.7113	1.996	1.5721	0.5755	2.0955
Slovak Republic	SVK	70300094	70305546	0	0.9667	-0.3386	0.3461	1.5133	0.768	1.5721	-0.0553	-0.3501
Slovak Republic	SVK	70300094	70305532	0	1.0396	1.3575	0.894	0.5321	0.2294	0.8479	1.1102	2.0955
Slovak Republic	SVK	70300094	70304377	0	-0.6907	-2.9627	-2.664	-2.6893	-3.7095	-1.6678	-2.1355	-2.5027
Slovak Republic	SVK	70300094	70304456	0	-0.4367	-0.0862	0.0226	0.1053	-0.9291	1.5721	0.5755	0.1216
Slovak Republic	SVK	70300094	70306175	0	-1.0601	-0.7221	-0.691	-2.6893	-1.1563	-0.8294	-0.6852	-0.7887
Slovak Republic	SVK	70300094	70306283	0	-1.4251	-0.8755	0.0226	0.7748	1.5776	1.9028	0.5755	0.1216
Slovak Republic	SVK	70300094	70306133	0	-1.0624	-0.0862	0.0226	0.1053	-0.9291	0.4394	0.5755	0.1216
Slovak Republic	SVK	70300094	70303808	0	-1.1208	-0.0862	-0.4338	0.3355	0.8779	-1.6678	-0.1972	-0.5912
Slovak Republic	SVK	70300094	70305619	0	-1.341	-0.8196	-1.1926	0.7113	-0.4409	1.3017	0.0514	-0.7182
Slovak Republic	SVK	70300094	70306459	0	-0.8954
Slovak Republic	SVK	70300094	70303323	0	-1.2569
Slovak Republic	SVK	70300094	70304509	0	-1.0108	-2.9627	0.0226	0.7113	-0.9291	1.0062	0.5755	0.1216
Slovak Republic	SVK	70300094	70300890	0	-0.9934	-1.3666	-1.2225			1.0965	-0.5883	-1.3625
Slovak Republic	SVK	70300094	70305963	0	0.5088
Slovak Republic	SVK	70300094	70300125	0	-3.1922	-0.0206	-1.4553	0.1905	-3.7095	0.8579	0.7905	-0.7995
Slovak Republic	SVK	70300094	70307085	0	-0.9849	-0.7585	-0.6843	0.7113	0.244	1.0062	-0.2004	-0.7507
Slovak Republic	SVK	70300094	70305396	0	1.4086
Slovak Republic	SVK	70300094	70300360	0	-0.6825
Slovak Republic	SVK	70300094	70302505	0	-0.1265	-0.9347	-0.5263	0.5829	-0.0617	0.8557	-0.1403	-1.5367
Slovak Republic	SVK	70300094	70302695	0	0.31	-2.9627	1.9359	0.2705	0.4067	-0.1289	-0.8094	0.6986
Slovak Republic	SVK	70300094	70301587	0	0.0897	-0.0862	-0.5373	3.6039	-0.0408	3.6292	-0.6852	-1.1252
Slovak Republic	SVK	70300094	70304432	0	-0.6704	2.6352	0.0226	3.6039	4.8357	1.3305	0.5755	0.1216
Slovak Republic	SVK	70300094	70304837	0	-1.4504
Slovak Republic	SVK	70300094	70303541	0	-1.0572
Slovak Republic	SVK	70300094	70306752	0	-1.4801	-2.9627	-2.664			0.2187	-0.7867	-1.2087
Slovak Republic	SVK	70300094	70303548	0	0.0282	-1.3452	0.0226	0.1053	-0.0408	0.4394	0.5755	-0.4607
Slovak Republic	SVK	70300094	70306945	0	0.6687	-1.3452	-2.664	0.5661	-0.0982	0.4394	0.3379	-0.8531
Slovak Republic	SVK	70300095	70306524	1	-0.4741	-0.0862	0.0226	3.6039	1.7123	1.5721	-0.0553	-1.1252
Slovak Republic	SVK	70300095	70303098	1	0.1917	-2.9627	-2.664	-0.2691	0.3862	0.5242	0.5755	-0.1563
Slovak Republic	SVK	70300095	70304218	1	-1.3911			1.2836	0.7445	1.1652	-0.6852	-1.1252
Slovak Republic	SVK	70300095	70302664	0	-1.318	-0.5706	-0.8345	0.4979	-0.1559	0.9961	-0.1642	-0.3416
Slovak Republic	SVK	70300095	70300483	0	-0.301	-0.2662	-0.6843	1.095	0.6503	0.7609	0.5755	-1.0012
Slovak Republic	SVK	70300096	70302125	1	0.8586	-0.0966	0.0226	-0.2954	-0.2913	-0.7946	-0.3237	-0.4607
Slovak Republic	SVK	70300096	70300076	1	0.9453		-0.2943	-0.4591	-0.6671	-0.2144
Slovak Republic	SVK	70300096	70304138	1	1.0864	1.3403	0.0226	0.4822	0.8079	0.6227	0.5755	0.2224
Slovak Republic	SVK	70300096	70305524	1	-0.7704	-0.4488	0.0226	0.4091	0.4435	-0.9484	0.1693	-1.2688
Slovak Republic	SVK	70300096	70307248	1	0.7304	-0.59	-0.7638	-0.0371	-0.748	-0.0905	-0.1021	-0.6959
Slovak Republic	SVK	70300096	70300837	1	-0.5558	0.6555	1.013	0.479	-0.3888	0.4805	1.8085	2.0955
Slovak Republic	SVK	70300096	70306476	1	0.1061	-0.4516	-0.1119	0.2381	0.2561	0.2306	-1.305	-0.4607
Slovak Republic	SVK	70300096	70305997	1	-0.2635	-0.1106	0.0226	-0.6295	-0.421	-0.6274	-0.6852	-0.7496
Slovak Republic	SVK	70300096	70301453	1	1.3974	-0.0862	-0.5907	0.0905	-0.2426	0.1995	-0.216	-0.946
Slovak Republic	SVK	70300096	70303822	1	-0.2026	0.528	1.4967	-0.1766	-0.0221	-0.3205	0.5755	-0.5093
Slovak Republic	SVK	70300096	70301324	1	1.5317	-1.1085	-0.0094	0.698	-0.1788	-0.1442	0.1701	-0.943
Slovak Republic	SVK	70300096	70304251	1	-0.2411	0.3815	0.0226	0.3581	-0.0278	-0.1354	0.0256	-0.1563
Slovak Republic	SVK	70300096	70307124	1	0.9368	0.0502	0.8348	0.6739	0.547	-0.1751	-0.2852	-0.2503
Slovak Republic	SVK	70300096	70300048	1	-0.4252	1.1493	0.4173	0.2709	0.0919	-0.1036	0.3482	0.1959
Slovak Republic	SVK	70300096	70305912	1	0.1916	-0.1743	1.9359	0.3682	0.4249	-0.231	0.5826	0.9339
Slovak Republic	SVK	70300096	70305238	0	-1.106	1.3403	1.9359	0.1706	1.5843	-0.7368	1.8077	2.0955
Slovak Republic	SVK	70300096	70305223	0	1.2332	1.7671	0.0226	3.6039	1.0669	1.3199	0.5755	-0.2503
Slovak Republic	SVK	70300096	70301397	0	1.1265	-0.2662	0.0226	3.6039	2.1396	-1.6678	0.5755	-0.8198
Slovak Republic	SVK	70300096	70301055	1	1.2324	-0.7353	-1.2062	0.4692	0.3745	0.2422	-0.8686	-1.4637
Slovak Republic	SVK	70300096	70306583	1	-0.9826	-0.2509	1.1752	0.2819	0.9458	0.5383	0.1701	0.1959
Slovak Republic	SVK	70300096	70303276	1	0.7588	-0.269	0.9726	0.8015	0.2839	-0.1837	0.0256	0.3236
Slovak Republic	SVK	70300096	70303170	1	0.9493	-0.7255	0.0226	0.172	0.7486	0.4497	0.1701	-0.2503
Slovak Republic	SVK	70300096	70301041	1	1.2359	-0.089	-0.227	0.7024	0.4966	0.899	-0.6852	-0.959
Slovak Republic	SVK	70300096	70304362	1	0.469	-0.2662	-0.227	0.9216	0.7375	0.0549	0.1648	0.1216
Slovak Republic	SVK	70300096	70302007	1	-0.1367	-0.2548	-0.691	-0.4401	-0.6842	-1.6678	0.5755	-0.4607
Slovak Republic	SVK	70300096	70304166	1	0.6416	0.5946	1.9359	-0.073	0.7699	-0.2979	0.2785	1.1232
Slovak Republic	SVK	70300096	70305498	1	-0.1339	-0.089	-0.2943	-0.3712	0.3112	-0.1093	-0.1972	-0.959
Slovak Republic	SVK	70300096	70301091	1	1.448	-0.0994	0.0226	0.1016	-0.4215	0.2085	0.0221	-0.4607
Slovak Republic	SVK	70300096	70304977	1	0.39	-0.2662	0.0226	-0.3198	-0.3305	0.1543	0.3482	0.1216
Slovak Republic	SVK	70300096	70304492	1	1.6131	0.3239	0.3461	-0.3509	-0.7773	-0.1747	-0.535	0.149
Slovak Republic	SVK	70300096	70305142	1	1.0749	-0.0862	-0.1587	0.0767	0.1373	0.3571	-0.1026	-0.1563
Slovak Republic	SVK	70300096	70301721	1	1.0388	0.2656	-0.1119	0.2213	-0.046	-0.0534	0.0256	-0.6959
Slovak Republic	SVK	70300096	70305783	0	0.6327	0.8762	1.9359	0.6512	1.2842	0.0767	2.4277	2.0955
Slovak Republic	SVK	70300096	70305876	0	1.1002	-0.4314	0.0226	3.5301	1.8171	2.0132	0.5755	-0.222
Slovak Republic	SVK	70300096	70304515	0	1.6326	-0.0994	0.0226	0.1162	-0.2909	0.2206	0.5755	0.1216
Slovak Republic	SVK	70300096	70301399	0	1.761	-0.0994	1.9359	0.0338	0.2045	0.3681	-0.1026	2.0955
Slovak Republic	SVK	70300096	70302155	0	0.18	-1.2	-0.5544	-0.3341	4.8357	1.5891	0.9194	0.5823
Slovak Republic	SVK	70300097	70300617	1	-0.6153	-0.0862	0.0226	0.6154	-0.2411	1.0062	0.5755	-0.4607
Slovak Republic	SVK	70300097	70301079	1	0.729	0.5128	-0.3802	-0.0789	-0.2458	-0.801	-0.4948	-0.1314
Slovak Republic	SVK	70300097	70303710	1	0.5565	-0.891	-0.5034	-1.1509	-0.1411	-0.5569	-0.6852	-0.4607
Slovak Republic	SVK	70300097	70305424	1	-0.3335	-0.0201	0.0226	-0.8275	-0.6714	-0.9292	0.5755	-0.6774
Slovak Republic	SVK	70300097	70302257	1	-0.3336	1.2587	1.1752	-1.3048	-0.0805	-0.8849	-0.7394	0.0388
Slovak Republic	SVK	70300097	70300656	1	0.4516	0.0591	0.0226	0.1537	0.4205	0.0366	-0.0987	1.0448
Slovak Republic	SVK	70300097	70305003	1	0.729	-0.59	-0.7902	0.5882	-0.1236	-1.6678	-0.2852	-0.4607
Slovak Republic	SVK	70300097	70304516	1	0.3761	-1.4144	0.0226	0.1053	-2.8697	-0.4184	0.0221	-0.7496
Slovak Republic	SVK	70300097	70300208	1	0.2318	0.5326	-0.9203	0.5542	0.0766	0.2977	-0.3553	-2.5027
Slovak Republic	SVK	70300097	70301163	1	-0.6139	-0.0862	0.0226	0.7113	0.8779	1.0062	-0.6852	-1.1252
Slovak Republic	SVK	70300097	70301445	1	-0.9045	-0.0862	0.0226	-2.6893	-3.1274	0.8923	0.5755	0.1216
Slovak Republic	SVK	70300097	70305333	1	-1.2986	-0.9105	-1.1926	-0.3641	-1.3356	-1.2919	-0.6852	-2.5027
Slovak Republic	SVK	70300097	70306830	1	0.9373	-0.7221	-0.5836	0.134	0.1368	0.3582	-0.6852	-0.7496
Slovak Republic	SVK	70300097	70303949	0	-0.605	-0.7849	-1.1973	0.7441	0.5304	-1.6678	-1.0426	-0.5899
Slovak Republic	SVK	70300097	70306142	0	-0.01	0.3289	0.0226	1.109	0.4934	2.1695	1.1417	-0.2503
Slovak Republic	SVK	70300097	70306367	0	0.0231	-0.817	-0.8892	0.0042	0.5688	0.5127	0.9628	0.742
Slovak Republic	SVK	70300097	70302749	0	0.2456	1.3697	1.9359	-0.5095	0.4727	0.2743	2.4277	-0.0758
Slovak Republic	SVK	70300097	70300186	0	-0.5667	-0.8232	-0.3802	-0.8189	-0.4299	-1.6678	-0.6852	-1.1252
Slovak Republic	SVK	70300097	70305951	0	0.0117	1.3697	1.4967	-1.2936	1.2912	-1.6678	-0.5001	-0.4607
Slovak Republic	SVK	70300097	70300608	0	0.1918	0.0634	0.0226	0.7113	-0.0408	0.9126	0.5755	0.1216
Slovak Republic	SVK	70300097	70303513	0	0.699	0.5056	1.1355	0.1698	0.0589	0.9489	-0.6997	1.3566
Slovak Republic	SVK	70300097	70304409	0	-1.2729	0.1852	0.9192	-0.4937	-0.3634	0.1056	0.0447	-0.4607
Slovak Republic	SVK	70300097	70302147	0	-0.2834	0.9454	0.4173	0.0442	0.2408	-1.6678	0.075	-0.5251
Slovak Republic	SVK	70300097	70307262	0	0.3541	-0.6593	1.0433	0.0815	0.474	-1.6678	0.8038	0.1216
Slovak Republic	SVK	70300097	70303798	0	0.9052	-0.4314	-0.3802	-0.4597	-0.2007	-0.1567	-0.2744	0.1216
Slovak Republic	SVK	70300098	70305756	1	-0.7877	-1.3471	0.0226	0.3635	0.4646	0.5681	0.0221	-0.9299
Slovak Republic	SVK	70300098	70302292	0	-0.3023	-0.4314	0.0226	0.7661	0.6238	0.5015	0.5755	0.1216
Slovak Republic	SVK	70300098	70306327	0	-0.9964	2.6352	1.9359	3.6039	4.8357	0.933	2.4277	2.0955
Slovak Republic	SVK	70300098	70302202	0	-1.1462	0.9454	1.9359	0.3041	1.0198	0.5018	0.9911	0.4994
Slovak Republic	SVK	70300099	70306934	1	1.2879	-0.946	-0.3802	-2.6893	-0.4247	-1.6678	-0.7867	-0.6353
Slovak Republic	SVK	70300099	70305605	1	0.1507	-0.6593	1.9359	-0.1444	-0.5486	-0.4932	-0.3876	-0.5558
Slovak Republic	SVK	70300099	70303518	1	0.6114	-0.1743	-0.9145	0.2648	-0.1165	-0.1753	-1.2871	-1.2087
Slovak Republic	SVK	70300099	70306190	1	0.9679	-0.2479	0.0226	0.978	0.715	0.3885	0.1701	-0.4607
Slovak Republic	SVK	70300099	70307126	0	0.0458	-0.4488	0.0226	0.141	-0.5979	-0.526	0.1648	2.0955
Slovak Republic	SVK	70300099	70305372	0	1.2111	-0.0862	0.9726	0.7113	0.0177	0.942	0.8482	2.0955
Slovak Republic	SVK	70300099	70300274	1	1.085	-0.0862	-0.4728	0.0935	-0.3779	-0.2574	-0.4948	-0.7496
Slovak Republic	SVK	70300099	70300078	1	0.9544	-1.5155	-0.6843	1.3216	0.6245	-1.6678	-0.2004	0.1216
Slovak Republic	SVK	70300099	70302676	1	1.3103	-0.5743	-0.7902	0.2587	-0.4027	-0.0737	-0.4948	-0.6959
Slovak Republic	SVK	70300099	70306494	1	0.3983	-0.7221	-1.4242	-0.1053	-0.39	-0.1773	-1.0722	-1.113
Slovak Republic	SVK	70300099	70301979	1	0.5057	-0.1759	0.289	-0.1432	-0.3641	0.2477	-0.414	-0.5251
Slovak Republic	SVK	70300099	70306620	1	1.236	-1.0212	0.0226	-0.2142	-0.2009	0.1018	-0.5798	-0.6774
Slovak Republic	SVK	70300099	70302046	1	0.9283	-0.983	0.0226	0.2313	-0.4052	0.7268	0.1693	-0.2503
Slovak Republic	SVK	70300099	70301126	1	1.3288	-0.847	-0.7638	0.0552	-0.3519	-0.1618	-0.6852	-0.1314
Slovak Republic	SVK	70300099	70300387	1	0.2416	-1.7324	-1.3074	0.5848	0.4735	0.3714	-0.8012	-0.9111
Slovak Republic	SVK	70300099	70303119	1	1.6752	-0.647	-0.5034	0.0652	-0.2063	0.0491	-0.6852	-0.8936
Slovak Republic	SVK	70300099	70304387	1	0.962	0.3289	0.0226	-0.2665	-0.2171	0.2421	0.1701	-0.1865
Slovak Republic	SVK	70300099	70306449	1	0.5842	-0.8438	0.0226	-0.0872	-0.0181	-1.6678	-0.5828	-0.4607
Slovak Republic	SVK	70300099	70303674	1	1.5756	-0.938	-0.335	-0.1456	-0.2091	-0.0533	-0.9936	-0.8443
Slovak Republic	SVK	70300099	70306473	1	0.5783	-0.4203	-2.664	0.1325	-0.7749	0.2511	-1.5848	-2.5027
Slovak Republic	SVK	70300099	70303622	1	-0.2252	0.3837	-0.6587	-0.3841	0.3312	0.5299	-0.5974	-0.1563
Slovak Republic	SVK	70300099	70303218	1	0.0957	-0.7221	-0.9607	-0.0885	-0.4886	-0.1792	-0.6852	-0.959
[truncated: 4,351 more rows]
