# Supplementary material for: Antecedents of adolescent students’ ICT self-efficacy: The ICT dataset
Source: Data Brief. 2020 Oct 22;33:106437. doi: 10.1016/j.dib.2020.106437 (PMC7644865; doi:10.1016/j.dib.2020.106437)
Supplement: Supplementary file 1 [file mmc1.zip › Slovenia.csv]

CNTRYID	CNT	CNTSCHID	CNTSTUID	ST004D01T	ESCS	INTICT	COMPICT	HOMESCH	ENTUSE	USESCH	SOIAICT	AUTICT
Slovenia	SVN	70500001	70500336	1	0.8385	-0.1139	0.4173	0.4239	0.6783	-0.9292	0.1701	0.1216
Slovenia	SVN	70500001	70502692	1	0.7253	-0.5994	-0.3802	0.0348	-0.7442	-0.0766	-0.0553	-0.4607
Slovenia	SVN	70500001	70500976	1	0.8743	-0.4393	-0.9607	-0.1082	0.1516	0.3888	0.0256	-0.6912
Slovenia	SVN	70500001	70502771	1	-0.8712	0.3289	-0.691	-0.0855	-0.2254	-0.1627	-0.0553	-0.1563
Slovenia	SVN	70500001	70502995	1	0.9012	-0.8357	0.7162	0.369	0.0369	0.3368	-0.2821	0.1216
Slovenia	SVN	70500001	70502964	1	0.4601	-0.7306	1.1381	0.1969	-0.2174	0.4561	-0.6852	-0.4607
Slovenia	SVN	70500001	70506309	1	1.2135	1.3697	1.9737	0.13	1.5561	-0.006	1.6922	0.6559
Slovenia	SVN	70500001	70500953	1	0.4028	0.468	-0.6315	0.2932	-0.7228	-0.2578	-0.8627	-1.2864
Slovenia	SVN	70500001	70501185	1	1.1992	0.0527	0.4173	0.5286	0.8217	0.5958	1.1171	0.2546
Slovenia	SVN	70500001	70505562	1	-0.362	0.9454	0.8348	0.1484	-1.1347	-1.0529	-0.1722	-0.6353
Slovenia	SVN	70500001	70505772	1	-0.071	0.9275	1.2899	-0.0356	-0.0998	-0.5058	-0.9563	0.2224
Slovenia	SVN	70500001	70504923	1	-0.3453	-0.59	-0.7638	0.6985	0.0336	0.2243	-1.7719	-0.7317
Slovenia	SVN	70500001	70504477	1	0.5879	-0.5994	0.0226	0.0292	0.1991	-0.568	-0.6677	-0.4607
Slovenia	SVN	70500001	70502433	1	-0.2478	-0.2479	0.8348	-0.2047	-0.29	-0.8768	-2.1355	-0.4607
Slovenia	SVN	70500001	70505778	1	0.2032	-0.59	-0.227	0.2312	0.0894	0.3356	-0.4771	-0.1563
Slovenia	SVN	70500001	70501502	1	0.6609	-0.4314	0.4173	0.0129	-0.0688	-0.0766	-0.4948	0.1216
Slovenia	SVN	70500001	70501673	1	1.0195	-1.4372	-0.7183	0.3824	-0.6634	-0.0625	-1.0722	-0.4607
Slovenia	SVN	70500001	70500591	1	1.4573	-0.0862	0.0226	0.1053	0.029	0.5698	-0.3733	-0.1563
Slovenia	SVN	70500001	70501075	1	0.006	0.1245	-0.3802	0.5767	0.4914	-0.7093	-0.2821	-0.5079
Slovenia	SVN	70500001	70506586	1	0.322	-0.7221	-0.3802	0.1526	-0.8435	-0.8768	-0.6852	-0.7496
Slovenia	SVN	70500001	70504491	1	1.0986	-1.1429	0.4173	-1.1146	-0.9492	-0.3412	-2.1355	-0.0274
Slovenia	SVN	70500001	70501043	1	0.7869	0.6257	1.4967	0.4697	0.2468	0.228	-0.8657	1.2147
Slovenia	SVN	70500001	70503638	0	0.9165				0.2191
Slovenia	SVN	70500001	70505452	0	0.9542	-0.8802	-0.4728	-0.1357	-0.5779	-0.0766	-0.4948	-0.4377
Slovenia	SVN	70500001	70506931	0	1.2136	-0.5994	0.2536	-0.0709	0.5615	0.4153	2.0386	1.2147
Slovenia	SVN	70500001	70505427	0	0.4468	-0.4998	1.1752	0.0978	-0.61	-0.2196	0.3482	0.1959
Slovenia	SVN	70500001	70503308	0	1.31	-0.4314	0.4173	-0.0718	-0.7708	-0.0445	0.1693	-0.2503
Slovenia	SVN	70500002	70506581	0	-1.3304	-0.0862	0.0226	0.5242	-0.4287	0.189	0.5755	-0.4607
Slovenia	SVN	70500002	70503853	0	-0.9069	-0.7306	-0.691	0.1563	-0.0408	-1.6678	0.582	-1.1252
Slovenia	SVN	70500002	70501438	0	0.2513	-0.7199	-0.5034	0.2174	-0.6619	0.3952	0.2732	-0.567
Slovenia	SVN	70500002	70501475	0	-1.0992	-0.4314	-0.691	-0.468	-0.8833	-1.2919	0.1693	-0.7496
Slovenia	SVN	70500002	70507095	0	-0.885	-0.5994	1.1381	-0.2335	-0.7648	-0.0581	0.5755	0.4777
Slovenia	SVN	70500002	70506365	0	-1.3508	0.4546	-0.7638	0.0445	0.084	0.1845	-0.3912	-0.2503
Slovenia	SVN	70500002	70500225	0	-0.9448	-0.0862	0.0226	0.6084	4.8357	0.4394	-0.6852	-0.943
Slovenia	SVN	70500002	70503993	0	-1.2946
Slovenia	SVN	70500002	70505912	0	-0.9053	-1.7372	-1.1926	-0.0181	-0.0465	-0.8849	-1.4541	-0.4377
Slovenia	SVN	70500002	70507049	0	0.8573	2.6352	1.9359	-2.6893	4.8357	-1.6678	2.0386	2.0955
Slovenia	SVN	70500002	70504374	0	-1.7204	-0.5994	-2.664		-1.4939	-1.6678		-1.0788
Slovenia	SVN	70500002	70507048	0	0.07				4.4223
Slovenia	SVN	70500003	70503306	1	-2.4032	-0.4203	0.0226	0.1053	-0.2114	-0.4753	0.5755	-0.2503
Slovenia	SVN	70500003	70503593	1	0.0987	0.1245	0.0226	0.5385	-0.2803	1.0245	0.3482	-0.3297
Slovenia	SVN	70500003	70502086	1	-0.3647	-0.4136	0.4683	0.1415	-0.2932	-0.4993	-0.6852	-0.7639
Slovenia	SVN	70500003	70505630	1		0.963	0.0226	0.3314	-1.1943	0.549	0.5755	-0.3856
Slovenia	SVN	70500003	70500172	1	-1.2244		0.0226	0.1053	-0.5847	0.0803	-0.1918	-0.1563
Slovenia	SVN	70500003	70501892	1	-1.1619	-0.6493	-0.1587	0.1128	-0.1896	-0.8849	-0.8627	-0.5475
Slovenia	SVN	70500003	70502758	1	0.0366	-0.2479	-0.227	0.3246	-0.6068	0.2393	0.5755	-0.2503
Slovenia	SVN	70500003	70503103	1	-1.0344	2.6352	-1.5131	-0.8566	-0.3209	0.2518	-1.4019	-2.4607
Slovenia	SVN	70500003	70504764	1	-1.1559	-0.4058	-0.0951	0.1832	-0.7583	0.0126	-0.6595	-0.8119
Slovenia	SVN	70500003	70506065	1	-1.1495	-0.0862	-0.3802	0.7927	-0.2332	-0.4753	0.5755	0.1216
Slovenia	SVN	70500003	70505261	1	0.1348	0.0402	1.9359	-0.3643	-0.7391	0.202	0.0256	-0.4607
Slovenia	SVN	70500003	70500837	1	-1.3706	-0.4093	0.0226	0.2286	-1.9861	0.136	0.5755	0.1216
Slovenia	SVN	70500003	70505675	1	0.2275	-1.5214	-0.227	-0.7463	0.161	0.0272	-2.1355	0.557
Slovenia	SVN	70500003	70505820	1	-1.0372	2.6352	0.4173	1.1053	0.3387	0.5711	1.6922	-0.3902
Slovenia	SVN	70500003	70501953	0	-1.0798	-0.7815	0.4173	-0.2865	-0.5867	0.9475		-0.1563
Slovenia	SVN	70500003	70505842	0	-0.9809	-1.0487	-0.1119	0.8676	0.1075	0.8395	0.0154	-0.6959
Slovenia	SVN	70500003	70502025	0	-0.6897	0.6464	0.8348	-1.0091	-0.8854	-1.6678	0.5755	-0.759
Slovenia	SVN	70500003	70500303	0	-1.3874	-0.2479	0.4173	-0.3173	-0.1289	0.8317	0.5755	0.7627
Slovenia	SVN	70500004	70504024	1	0.9683	-0.1473	-0.227	0.2921	-0.0011	0.3586	0.1701	-1.1252
Slovenia	SVN	70500004	70503330	1	-0.9389	1.3889	1.1752	0.1006	0.9556	0.2304	0.5755	0.1824
Slovenia	SVN	70500004	70506889	1	-1.534	-0.9443	0.0226	0.0375	0.1938	0.104	0.5755	-0.5912
Slovenia	SVN	70500004	70502662	1	-0.5265	-0.7353	-2.664	0.0214	-0.6311	-0.1627	-1.1908	-1.7277
Slovenia	SVN	70500004	70505758	1	-0.7025	-0.4314	-0.3048	-0.2295	-0.3397	-0.0622	0.3086	-0.1563
Slovenia	SVN	70500004	70500664	0	0.6755	-1.3452	-2.664	1.0478	0.351	-1.6291	-2.1355	-2.5027
Slovenia	SVN	70500004	70504162	0	0.0113	-0.7221	-1.0611	0.1053	-0.0408	-1.6678	0.0256	-0.7496
Slovenia	SVN	70500004	70503697	0	-0.009	2.6352	1.9359	0.1053	2.6812	1.0062	0.6215	2.0955
Slovenia	SVN	70500004	70504690	0	0.276	-2.9627	-2.6747	0.1053	-2.8697	-1.6678	-1.305	-2.5027
Slovenia	SVN	70500004	70502810	0	-0.8328	2.6352	1.9359	-0.2465	1.9712	0.1711	-0.5438	2.0955
Slovenia	SVN	70500005	70505678	1
Slovenia	SVN	70500005	70503047	0	1.0637	0.9349	1.9359	-0.2786	1.3785	0.2144	1.0267	2.0955
Slovenia	SVN	70500005	70505162	0	-0.5538	-1.1796	0.0226	-0.0162	0.3806	0.2194	0.0444	-0.1563
Slovenia	SVN	70500006	70502365	1	-0.6399	0.9349	1.7458	1.0081	0.6711	1.5691	0.5755	2.0955
Slovenia	SVN	70500006	70502683	1	-0.3055	-0.2662	0.0226	0.7783	0.0633	0.9069	0.5755	-0.8714
Slovenia	SVN	70500006	70503603	1	-0.8431	-0.103	-0.4806	-0.4393	-0.8936	-0.526	-0.2821	-0.7496
Slovenia	SVN	70500006	70503072	1	-0.8363	0.1852	1.9359	0.1053	-0.0667	-1.5744	0.5755	0.1216
Slovenia	SVN	70500006	70503975	1	0.2664	-1.3117	-2.664	-0.0215	-1.5862	-1.6678	-1.2835	-0.717
Slovenia	SVN	70500006	70500196	1	-1.128	-0.0862	0.0226	0.1645	0.0109	0.7467	-0.6852	-0.4095
Slovenia	SVN	70500006	70503463	1	-0.7362	-0.7691	-0.5544	-0.6531	-2.4029	0.1402	-1.0753	1.2147
Slovenia	SVN	70500006	70505060	1	-1.0452	-2.9627	-0.4246	-0.5592	-1.4373	-0.5569	0.9628	-1.4827
Slovenia	SVN	70500006	70502913	1	-0.8328	-0.4203	-0.9607	-0.0419	-0.6725	0.7764	0.5755	-0.9299
Slovenia	SVN	70500006	70503026	1	-0.7958	1.153	-0.9607	0.0512	-0.4325	-0.526	0.3482	-0.7496
Slovenia	SVN	70500006	70501495	1	-1.2929	0.1997	-0.3447	0.3732	0.2805	-1.0529	-0.4948	-0.1314
Slovenia	SVN	70500006	70504942	1	-0.9726	-1.3452	-1.1926	0.7113	-0.0408	1.0062	-0.6852	-1.1252
Slovenia	SVN	70500006	70503762	1	-0.6063	1.7162	1.9359	0.1431	0.2273	0.6623	0.0256	2.0955
Slovenia	SVN	70500006	70502388	1	0.4898	-0.2479	-0.5907	-0.1721	-0.7958	0.0705	-0.2852	-1.0788
Slovenia	SVN	70500006	70505207	1	0.4647	0.5946	-0.5373	-0.0432	0.0595	-0.127	0.5755	2.0955
Slovenia	SVN	70500006	70502953	1	-1.5613	-0.836	-0.7183	0.821	-1.184	0.373	-0.8686	-2.5027
Slovenia	SVN	70500006	70500920	1	-0.2561	-0.0862	0.0226	0.7113	-1.1835	1.0062	0.5755	0.1216
Slovenia	SVN	70500006	70501899	1	-0.1684	-1.362	-0.4489	-2.6893	-3.7095	0.3277	-0.396	-1.1457
Slovenia	SVN	70500006	70500780	1	-0.0891	-0.0862	-0.1627	0.0962	0.9254	0.4506	0.3482	-0.9299
Slovenia	SVN	70500006	70503931	1	-0.4784	-0.2415	-1.1075	-0.1419	-0.8218	-1.0529	-1.4214	-0.6382
Slovenia	SVN	70500006	70504483	1	-0.7558	-1.1801	0.0226	0.34	-0.6898	-1.6678	-0.3237	-0.2503
Slovenia	SVN	70500006	70505395	1	-0.5687	0.0502	1.9359	-0.9285	0.1421	-0.0026	0.5755	-0.3297
Slovenia	SVN	70500006	70501335	1	-0.4415	-0.59	-0.3802	0.2392	-0.6473	0.6146	-0.5798	-1.7071
Slovenia	SVN	70500006	70504178	1	-1.0858	0.1125	0.1386	-0.0232	-0.8644	0.046	-0.8627	-0.4607
Slovenia	SVN	70500006	70503142	1	-0.7048	-0.0862	0.4173	0.5519	0.1509	0.5561	-0.3499	-0.5912
Slovenia	SVN	70500006	70503796	0	-0.1793		1.9359	0.4181	0.4496	-0.0185	0.2287	1.3566
Slovenia	SVN	70500006	70500809	0	0.545	-0.0862	0.0226	0.7113	-0.4019	1.4264	0.5755	0.1216
Slovenia	SVN	70500006	70506963	0	-1.2385	-0.2662	-0.2827	0.5888	-0.5416	0.5622	0.1648	-0.1565
Slovenia	SVN	70500007	70502035	1	0.9757	-1.1074	-0.6116	-1.4428	-1.1123	-0.5639	-2.1355
Slovenia	SVN	70500007	70503027	1	1.1207	-0.983	-1.0611	-0.1546	-0.1636	0.4389	-0.6852	-0.7496
Slovenia	SVN	70500007	70505439	1	-0.6533	-0.983	-1.0611	-0.5654	-1.2402	-0.9484	-0.6852	-1.1252
Slovenia	SVN	70500007	70506161	1	-0.6126	-0.7221	-0.4876	-0.0199	-0.2282	0.1392		-1.3027
Slovenia	SVN	70500007	70505265	1	-1.1005	-0.1106	-0.6843	0.4148	1.4418	0.4384	-0.4623	-0.1563
Slovenia	SVN	70500007	70501013	1	0.6103	-0.7243	-1.5883	-0.2348	-0.3821	0.1512	-1.054	-2.5027
Slovenia	SVN	70500007	70504776	1	1.8398	-0.4093	0.0226	0.1053	0.3962	-1.6678	-0.2852	0.1216
Slovenia	SVN	70500007	70507174	1	-0.4109	0.0502	0.7739	0.4384	0.2474	0.395	-0.5974	0.149
Slovenia	SVN	70500007	70500205	1	0.7342	-0.7353	-1.0611	0.1342	-0.438	-0.0625	-0.454	-0.9933
Slovenia	SVN	70500007	70506095	1	0.4186	-0.59	-1.0411	0.0686	-0.0631	0.5612	-1.054	-0.2503
Slovenia	SVN	70500007	70501800	1	0.7766	-0.7221	-1.4242	-0.6721	-0.531	-0.3205	-1.2835	-1.3017
Slovenia	SVN	70500007	70503660	1	-0.6023	-0.7221	-0.7836	-0.2765	-0.4485	-0.6274	-2.1355	-0.9299
Slovenia	SVN	70500007	70502395	1	0.9249	-0.8357	-0.4728	0.0602	-0.677	-1.6678	-1.2871	-0.7639
Slovenia	SVN	70500007	70501648	1	1.0965	0.1736	0.4173	0.2033	0.6333	0.4729	1.0316	0.2224
Slovenia	SVN	70500007	70500750	0	0.3525		-0.9413	-0.2157		-1.3923	-0.6852	-0.9111
Slovenia	SVN	70500007	70502532	0	1.4961
Slovenia	SVN	70500007	70505028	0	0.7172	-0.2662	0.4173	-0.8644	-0.6646	-0.526	0.1648	-0.4607
Slovenia	SVN	70500007	70506874	0	-0.2749	-2.9627	0.0226	-2.6893	-3.7095	0.414	-0.6852	-1.1252
Slovenia	SVN	70500007	70505888	0	0.4742	-0.4314	-0.2827	-0.5309	0.1918	0.3274	-0.1026	0.1216
Slovenia	SVN	70500007	70506474	0	-0.8455	0.3239	-0.6315	-0.7134	0.0578	0.0021	0.9863	0.2683
Slovenia	SVN	70500007	70502666	0	0.8836	-0.2662	0.0226	0.2238	0.5541	0.4641	0.5755	-0.7496
Slovenia	SVN	70500007	70502592	0	0.9615	1.3697	0.0226	3.6039	1.0834	3.6292	0.5755	0.1216
Slovenia	SVN	70500007	70502655	0	0.664	0.5696	1.9359	-0.1	2.1682	0.2289	0.2915	2.0955
Slovenia	SVN	70500008	70500232	1	-0.4599	-0.4314	-0.3802	0.4104	-0.6039	-0.0745	0.1693	-1.1252
Slovenia	SVN	70500008	70506334	1	0.4003	-0.59	-0.7902	-0.1318	-0.4507	-0.568	-0.7644	-0.4377
Slovenia	SVN	70500008	70502003	1	0.365	0.7763	-0.9607	0.4412	0.0535	0.9213	-0.0992	-1.4694
Slovenia	SVN	70500008	70505005	1	-0.3872	-0.1106	-1.0611	0.3401	-0.1458	-0.9292	-0.4948	-0.959
Slovenia	SVN	70500008	70500532	1	-0.8891	-0.5874	0.0226	-0.7697	0.3487	0.1134	-0.6852	-0.4607
Slovenia	SVN	70500008	70504813	1	0.3539	-0.4556	-0.227	0.2439	-0.5894	-1.653	-0.507	-0.7496
Slovenia	SVN	70500008	70505091	1	-0.0323	-0.4998	0.6407	0.0693	0.2114	0.1849	0.5755	0.1216
Slovenia	SVN	70500008	70503629	1	-1.1884	-0.59	-0.7836	-0.9328	-0.7502	-1.6678	-0.6599	-1.2864
Slovenia	SVN	70500008	70501413	1
Slovenia	SVN	70500008	70505502	1	-1.3965	-1.1838	-0.691	-0.0422	-0.6924	-1.0529	-0.6852	-0.959
Slovenia	SVN	70500008	70505651	1	0.4633	-0.891		-0.6271	-1.42	-1.6678	-2.1355	-2.5027
Slovenia	SVN	70500008	70504092	1	-0.9643	-0.8379	-0.3076	0.1374	-0.6681	0.1537	0.2163	-0.9299
Slovenia	SVN	70500008	70504057	1	0.326	-0.1827	-0.9285	-0.1767	-0.5596	-0.0196	-0.9533	-1.2412
Slovenia	SVN	70500008	70503294	1	1.0098	-0.0862	-0.7836	-0.63	-0.4992	-0.4167	-0.2821	-0.7108
Slovenia	SVN	70500008	70505289	1	0.2122	1.3939	-0.4806	-0.8709	-0.8218	-0.8768	-0.6852	0.9097
Slovenia	SVN	70500008	70502110	1	0.724	0.0566	1.1381	-0.149	0.0516	-0.8768	-1.2695	2.0955
Slovenia	SVN	70500008	70502945	1	-0.1247	-0.4314	-0.1587	0.1717	-0.7379	-0.5569	-0.2821	0.1216
Slovenia	SVN	70500008	70501129	1	-0.1612	-0.5308	-1.2374	0.4684	-0.3437	0.1383	-0.6595	-1.1138
Slovenia	SVN	70500008	70502274	1	-0.3555	-0.0862	-0.4338	-1.2044	-0.9393	-0.1147	0.3482	-0.9815
Slovenia	SVN	70500008	70504841	1	0.9314	-0.2479	0.0226	0.634	-1.2932	-0.7847	-0.6852	-2.5027
Slovenia	SVN	70500008	70505065	1	0.2541	-0.192	0.0226	0.0297	-0.0931	-0.4562	-2.1355	0.5823
Slovenia	SVN	70500008	70503528	1	-0.0859	-0.2662	-0.5907	-0.3841	-0.0862	-0.0479	0.3482	-0.1563
Slovenia	SVN	70500008	70502545	1	0.9278	-0.9924	0.0226	0.5393	-0.3338	-0.2793	-0.6852	-0.9299
Slovenia	SVN	70500008	70505727	0	-1.0959	-2.9627	-2.664	-2.6893	-0.1408	-1.6678	2.4277	2.0955
Slovenia	SVN	70500008	70505733	0	-0.2706	1.3403	-0.335	-0.1911	-0.0367	-1.6678	1.0214	-0.7639
Slovenia	SVN	70500008	70505555	0	-0.2212	-0.4568	-1.1592	0.136	-0.9455	-0.3768	-0.725	-0.8771
Slovenia	SVN	70500008	70507014	0	0.953	-0.0862	0.0226	1.2836	0.8779	1.5721	0.5755	0.1216
Slovenia	SVN	70500008	70500604	0	-0.2742	-0.4314	0.0226	0.2207	0.576	-1.6678	0.5755	-0.222
Slovenia	SVN	70500008	70505318	0	0.0525	-0.59	-0.227	-0.369	-0.2831	0.0064	-0.5978	-0.6774
Slovenia	SVN	70500009	70500151	1	-0.4688	1.1576	1.9359	1.7511	1.2974	0.1931	0.9863	1.2841
Slovenia	SVN	70500009	70503052	1	-0.7725	-0.5874	-1.0611	0.4124	-0.3514	0.4837	-0.216	-0.5912
Slovenia	SVN	70500009	70503200	1	0.4349	0.37	0.4173	0.7113	-0.883	-0.6687	0.5755	-0.4607
Slovenia	SVN	70500009	70500130	1	0.0839	-0.59	-0.227	0.1606	-0.6746	0.0883	-0.1722	-0.4607
Slovenia	SVN	70500009	70504294	1	0.6576	1.031	-0.227	1.0324	0.4928	1.8891	0.9542	1.2841
Slovenia	SVN	70500009	70503146	1	-1.0179	-0.0862	0.0226	0.0633	-0.6221	0.5561	-0.6852	-0.1563
Slovenia	SVN	70500009	70501793	1	-0.4491	0.0666	0.586	0.5958	-0.0411	0.2667	0.3482	-0.7496
Slovenia	SVN	70500009	70506284	1	1.1013	1.7162	1.4967	0.1053	-0.1797	-0.027	0.1922	0.9097
Slovenia	SVN	70500009	70504209	1	-0.8904	0.1852	0.6755	0.6438	-0.0408	0.9055	0.0256	0.1216
Slovenia	SVN	70500009	70501247	1	-0.2438	1.1306	0.8038		-0.482	0.555	0.3482	0.1339
Slovenia	SVN	70500009	70506406	1	1.2574	1.3889	1.4967	-1.6841	-0.4109	-0.4708	-1.5588	-1.1252
Slovenia	SVN	70500009	70506760	1	-0.3388	-0.0862	-0.2827	0.7113	0.5025	1.0062	0.5755	0.2203
Slovenia	SVN	70500009	70501451	1	-0.2189	-0.0862	1.0955	0.8787	0.5399	-0.5309	-2.1355	-0.1563
Slovenia	SVN	70500009	70501519	1	-0.5248	0.9166	1.9359	3.6039	0.9464	1.7086	2.4277	0.9883
Slovenia	SVN	70500009	70506630	1	-0.6955	-0.0862	0.0226	0.5564	0.1615	-0.0745	0.5755	-1.1252
Slovenia	SVN	70500009	70505583	1	-0.7068	-0.0862	0.0226	0.3383	-0.3795	1.0245	0.5755	0.1216
Slovenia	SVN	70500009	70503719	1	0.4387	-0.0862	0.0226	1.0164	-0.1149	1.5721	-0.6852	0.1216
Slovenia	SVN	70500009	70504268	1	1.3743	-0.2662	-0.227	0.1053	0.0791	0.414	0.5755	-0.4607
Slovenia	SVN	70500009	70503611	1	0.9268	-0.0862	-0.5836	0.6239	-0.1506	1.5721	0.5755	0.6113
Slovenia	SVN	70500009	70501813	1	-0.0617	2.6352	1.9359	3.6039	1.8668	3.6292	2.4277	2.0955
Slovenia	SVN	70500009	70503347	1	1.1609	2.6352	1.9359	3.6039	2.0678	3.6292	2.4277	1.3857
Slovenia	SVN	70500009	70506886	1	0.3299	0.5896	1.4187	1.3523	0.8822	0.572	1.2568	0.6905
Slovenia	SVN	70500009	70504449	0	0.6138	0.9535	-0.8826	0.5139	0.3946	0.6242	1.2067	-0.5079
Slovenia	SVN	70500009	70505170	0	-0.3144	2.6352	1.0433	0.1053	0.1668	0.354	-0.0766	1.2147
Slovenia	SVN	70500009	70502809	0	-0.8372	0.0747	1.9359	0.2333	0.2628	0.3863	0.5755	0.6377
Slovenia	SVN	70500009	70502536	0	-0.6319	0.5746	1.9359	0.1335	0.3585	0.039	0.1427	1.1232
Slovenia	SVN	70500009	70501543	0	-0.1844	-0.0862	1.9359	3.6039	1.8028	1.4726	2.4277	2.0955
Slovenia	SVN	70500010	70504639	0	1.0546			0.2228	-0.3409
Slovenia	SVN	70500010	70501467	0	-0.9396	0.3803	1.9359	-7.00E-04	-0.7286	-1.6678	-0.4805	1.1232
Slovenia	SVN	70500010	70504180	0	-0.3004	-0.0862	0.0226	1.2836	0.8779	1.5721	-0.1276	0.1216
Slovenia	SVN	70500010	70503584	0	0.2323	-0.7306	0.0226	1.2836	0.0504	1.0062	-0.6852	-0.1563
Slovenia	SVN	70500010	70502355	0	-0.9689	0.468	1.4967	0.3337	0.2593	0.4652	0.3473	-0.1563
Slovenia	SVN	70500010	70506614	0	0.5991	-0.2479	-0.7445	1.2836	0.2584	0.4239	0.5755	-0.1563
Slovenia	SVN	70500010	70506100	0	0.3543	-0.847	-0.7902	-0.1628	-0.1386	-0.0779	-0.2852	-0.2503
Slovenia	SVN	70500010	70503132	0	0.6463	-0.8863	-0.227	0.241	-0.3693	0.4882	-0.0553	-0.5251
Slovenia	SVN	70500010	70504367	0	0.4848	-1.3062	-2.664	-2.6893	-1.0152	-1.6678	-2.1355	-2.5027
Slovenia	SVN	70500010	70501091	0	-0.026	-0.2857	1.1381	0.6573	-0.2606	0.113	0.542	-0.6195
Slovenia	SVN	70500010	70503906	0	0.9247	1.031	0.7162	0.4741	-0.1148	0.1384	0.3415	1.1042
Slovenia	SVN	70500010	70503817	0	0.0491	-1.2418	0.0226	-0.9068	-1.1978	-0.8849	-2.1355	-0.1563
Slovenia	SVN	70500010	70504207	0	-0.4364	-1.289	0.0226	-0.1162	-0.5292	0.1078	-0.1727	-0.1563
Slovenia	SVN	70500010	70504800	0	1.0267	-0.4488	0.4173	-0.1555	-0.8024	-0.0147	0.5755	0.1216
Slovenia	SVN	70500010	70504773	0	-0.2309	1.7162	1.9359		0.4134	0.4936	0.8893	2.0955
Slovenia	SVN	70500010	70503905	0	1.045	-0.2806	0.0226	0.1079	0.1288	0.1629	0.5755	-0.2503
Slovenia	SVN	70500010	70500892	0	-0.3257	-0.2479	0.0226					-0.4607
Slovenia	SVN	70500010	70505749	0	0.2495	0.2426	0.9268	0.2102	-0.3495	0.0439	1.3958	0.4725
Slovenia	SVN	70500010	70505515	0	0.4521	-0.5994	0.4173	-0.0354	-0.3768	0.2076	0.8939	0.2224
Slovenia	SVN	70500010	70504941	0	0.4067	-0.4314	-0.7638	-0.016	0.5382	0.4717	0.0791	-0.5251
Slovenia	SVN	70500010	70504314	0	0.8597	-0.5994	1.9359	-0.1153	-0.3777	0.5688	2.4277	2.0955
Slovenia	SVN	70500010	70506255	0	0.6718	-1.6895	-1.6145	0.4409	0.3365	0.3016	-0.4723	-0.942
Slovenia	SVN	70500010	70502199	0	1.1183	0.18	1.4967	0.7251	0.1257	0.6951	1.081	0.1824
Slovenia	SVN	70500010	70503349	0	0.5273	0.0502	0.0226	-0.0076	0.0413	0.3507	-0.1026	0.1216
Slovenia	SVN	70500012	70503260	1	0.977	-0.2662	0.0226	-0.6958	-0.5596	-1.6678	-0.2821	-0.1563
Slovenia	SVN	70500012	70503471	1	-0.8952	-0.7815	-0.6587	0.1139	-0.8199	-0.801	0.0256	-0.4607
Slovenia	SVN	70500012	70500912	1	0.1853	-0.2662	-1.0611	0.0038	-0.7755	0.5254	-0.2852	-0.959
Slovenia	SVN	70500012	70501931	1	-0.4028	1.1352	-0.173	0.0932	-0.2411	-0.8942	-0.0651	-1.1811
Slovenia	SVN	70500012	70500672	1	0.2977	0.9349	0.0226	-0.5071	-0.061	-0.4384	0.1479	-0.5079
Slovenia	SVN	70500012	70503468	1	-0.6342	-0.891	-0.3802	-0.2066	-0.3698	-0.0905	0.5755	-1.1252
Slovenia	SVN	70500012	70505658	1	0.4363	-0.0862	1.9359	0.5408	-0.4407	0.5634	2.4277	0.5505
Slovenia	SVN	70500012	70501189	1	0.4446	-0.4203	-0.3802	-0.0282	-0.4407	-0.5639	-0.6852	-0.7496
Slovenia	SVN	70500012	70502158	1	-0.4278	-0.891	0.0226	-1.1466	-1.3451	-0.3205	-0.8686	-1.4694
Slovenia	SVN	70500012	70504066	0	0.8085	-1.1508	-1.2122	-0.9328	-1.216	-0.8437	-2.1355	-1.1252
Slovenia	SVN	70500012	70506822	0	-0.4207	0.5179	1.9359	0.7098	0.0355	-0.169	0.3707	1.2147
Slovenia	SVN	70500012	70505846	0	-0.3213	-0.4136	0.0226	0.4268	-0.4792	-1.6678	0.5755	0.1216
Slovenia	SVN	70500012	70504998	0	-0.3225	-0.7199	-1.0886	-0.0876	-0.0553	-0.4657	-0.414	-0.5711
Slovenia	SVN	70500012	70500168	0	-0.0492	0.1852	0.586	-0.306	-0.4106	-0.3257	0.5755	-0.4607
Slovenia	SVN	70500012	70503589	0	-0.3156	0.6914	-2.664	-0.3122	0.6046	-1.6678	2.4277	2.0955
Slovenia	SVN	70500012	70500945	0	0.1988	-0.8348	-0.7585	-2.6893	-1.9861	-1.6678	2.4277	2.0955
Slovenia	SVN	70500012	70507103	0	0.2548	-0.8305	-0.9607		-0.1411	-0.526	-0.176	-0.4607
Slovenia	SVN	70500012	70500090	0	-1.0468	0.5228	0.0226	0.3661	0.2975	0.1796	0.8038	0.1554
Slovenia	SVN	70500012	70501951	0	0.4109	0.0502	0.0226	-1.3001	-0.3423	-1.6678	0.0256	0.4994
Slovenia	SVN	70500012	70505019	0	0.2173	-0.4093	0.0226	-0.4284	0.2536	-0.1072	0.5755	0.2007
Slovenia	SVN	70500012	70501053	0	-1.3055	-1.0303	-0.5907	-0.5819	-0.6507	-0.9484	-0.4948	-0.7496
Slovenia	SVN	70500012	70507140	0	0.0235	-0.7221	-0.227	0.2136	-0.4315	-0.8768	-0.5832	-0.4607
Slovenia	SVN	70500012	70505262	0	-0.2429	0.3289	1.0433	-0.3742	-0.2791	-0.9484	0.8038	-0.1563
Slovenia	SVN	70500012	70505650	0	-0.6735	0.6515	-0.5544	-1.012	-0.714	-0.4384	-0.6595	-0.9101
Slovenia	SVN	70500012	70502903	0	-0.2699	-0.7938	-0.6315	-0.3941	-0.841	-0.568	0.8107	0.1216
Slovenia	SVN	70500012	70504819	0	-1.0078	-0.9196	-0.2737	-0.4997	-0.6673		-0.3473	-0.8134
Slovenia	SVN	70500012	70502264	0	-1.152	-0.7709	-0.8627	-0.13	-0.5763	-0.2348	-0.176	-0.7496
Slovenia	SVN	70500012	70502880	0	0.2565	0.631	1.9359	-1.1936	0.5415	-1.6678	-0.1087	-0.5079
Slovenia	SVN	70500013	70507018	1	-0.1928	-0.3486	-1.0611	0.7498	-0.1415	0.3121	-0.4801	-1.0633
Slovenia	SVN	70500014	70506681	1	0.3809	2.6352	1.9359	3.6039	4.8357	3.6292	2.4277	2.0955
Slovenia	SVN	70500014	70504428	1	1.046
Slovenia	SVN	70500014	70507013	1	-0.6874	0.815	0.0226	-0.4436	-0.2572	-0.2793	0.5755	2.0955
Slovenia	SVN	70500014	70503231	1	-0.7104	-0.6593	0.0226	-0.4176	-0.2515	-0.9292	-0.6852	-0.7496
Slovenia	SVN	70500014	70500189	1	-0.9709	1.4269	0.0226	1.7156	0.2806	3.6292	0.5755	0.1907
Slovenia	SVN	70500014	70501314	1	-0.4462	-0.7221	0.4173	0.0745	-0.7432	-0.5569	-0.2821	-0.7496
Slovenia	SVN	70500014	70501081	1	-0.6624	0.2465	-0.7302	-0.1031	-0.4284	0.6756	-0.3912	-0.2201
Slovenia	SVN	70500014	70504849	1	-0.9288	-0.2662	-0.9145	0.7113	0.1929	-0.1443	-0.6852	-0.7496
Slovenia	SVN	70500014	70503128	1	0.4538	-0.3305	0.0226	-0.6032	-0.5459	-0.475	-0.1727	-0.4607
Slovenia	SVN	70500014	70501921	1	-0.6201	0.5353	-0.2827	0.0145	-0.8674	-0.5569	-0.6852	-0.7816
Slovenia	SVN	70500014	70500057	1	-0.6636	-0.4314	-0.227	-0.289	-1.1978	0.2603	-0.4771	-0.6774
Slovenia	SVN	70500014	70505718	1	-0.6738	-0.6616	-0.3802	-0.7134	-1.2813	-0.1567	0.3482	-0.4607
Slovenia	SVN	70500014	70505794	1	-0.2182	-1.5195	-0.7638				-1.5537
Slovenia	SVN	70500014	70500252	1	-0.8453	-0.2662	0.8116	0.2195	0.33	0.0365	0.4316	-0.222
Slovenia	SVN	70500014	70502440	1	-1.1552	-0.421	1.9359	-0.721	-0.4263	-0.4613	-1.4019	0.6314
Slovenia	SVN	70500014	70500455	1	-0.6543	-0.0862	-1.0611	-2.6893	-1.0053	-0.0153	1.4152	0.1216
Slovenia	SVN	70500014	70502591	1	0.8892	2.6352	1.9359	0.7113	1.1888	0.8952	1.5037	1.2841
Slovenia	SVN	70500014	70505859	1	-0.8779	-1.2908	0.0226	0.567	-0.6353	-0.5044	0.1324	0.1907
Slovenia	SVN	70500014	70504624	1	-1.133	2.6352	0.0226	0.6392	0.3826	-0.4384	0.5755	0.1216
Slovenia	SVN	70500014	70503094	1	-0.0082	-0.0862	0.0226	-2.0365	-0.1734	-1.6678	-2.1355	-0.7496
Slovenia	SVN	70500014	70501764	0	-1.1584	0.1852	-0.3802	0.2369	-0.457	-0.0779	0.0215	-0.6924
Slovenia	SVN	70500014	70500170	0	0.0629	-0.0862	0.0226	0.9093	0.244	0.0121	-0.6852	-0.4607
Slovenia	SVN	70500014	70506549	0	-1.1105	1.7162	1.9359	-0.2097	0.5371	0.2573	2.4277	2.0955
Slovenia	SVN	70500014	70503991	0	-1.0891	-0.4314	-0.3827	0.2682	0.0292	-0.2348	0.5755	-0.5912
Slovenia	SVN	70500014	70501622	0	0.5025	-0.4314	0.0226	-1.0638	-0.1734	0.0539	0.3482	1.0448
Slovenia	SVN	70500014	70506573	0	0.2572	-0.0862	0.0226	0.7113	-0.0408	1.0062	0.5755	0.1216
Slovenia	SVN	70500014	70506040	0	0.1091	-1.034	0.0226	-2.6893	-0.2557	-1.6678	-0.6852	-0.4607
Slovenia	SVN	70500014	70501374	0	-0.5882	-0.2662	0.0226	-0.1479	-0.0397	0.4535	-0.176	-0.2503
Slovenia	SVN	70500014	70506675	0	-0.9163	-0.0862	0.0226	-2.6893	-0.7062	-1.3198	0.5755	0.1216
Slovenia	SVN	70500014	70504650	0	-0.4167	-0.6028	-0.8627	-0.9328	-0.5986	-1.2919	-0.7644	-0.7496
Slovenia	SVN	70500015	70502012	1	-0.3571	-0.4314	0.0226	0.1246	-0.8393	0.411	-0.4771	-0.7496
Slovenia	SVN	70500015	70504901	1		0.2718	0.4173	-0.6186	-0.7119	-0.8849	0.775	0.7627
Slovenia	SVN	70500015	70502984	1	-0.0758	-0.0862	-0.6315	-0.3125	-1.0571	-1.6678	-1.5848	-0.7496
Slovenia	SVN	70500015	70502339	1	-0.1952	-0.4314	-0.5836	-0.0859	-0.6781	-1.6678	0.3482	-0.7496
Slovenia	SVN	70500015	70504960	1		2.6352	1.9359	0.4552	0.8779	-1.6678	2.4277	-0.1563
Slovenia	SVN	70500015	70504537	1	-0.7849	0.0502	0.7162	0.5055	-0.0423	0.6509	0.3482	-0.9299
Slovenia	SVN	70500015	70502120	1	0.3203	1.1132	-1.2751	-0.1866	-0.551	0.2325	-0.9504	-1.8562
Slovenia	SVN	70500015	70503775	1	0.619	-0.6955	-0.4396	0.1755	-0.7933	-0.4795	-0.7867	-0.3406
Slovenia	SVN	70500015	70504020	1	-0.9286	-0.59	-0.0951	0.1566	-0.2468	0.1439	-0.0553	-0.7496
Slovenia	SVN	70500015	70502595	1	-0.1474	-0.59	-1.1926	0.2463	-0.4168	0.197	-0.6852	-0.9299
Slovenia	SVN	70500015	70506887	1	1.5309	2.6352	1.9359	3.6039	1.1719	3.6292	2.4277	2.0955
Slovenia	SVN	70500015	70500518	1	-1.3084	0.7308	-0.6587	0.3172	0.0947	0.0383	-0.0987	-0.6959
Slovenia	SVN	70500015	70503278	1	-0.388	0.6555	-0.3048	-0.0438	-0.1973	0.1249	-0.0553	0.7627
Slovenia	SVN	70500015	70501090	1	0.0882	-0.0862	0.0226	1.0287	-0.2276	0.4321	0.5755	-0.2503
Slovenia	SVN	70500015	70501063	1	-0.5586	-0.5847	0.0226	0.3137	-0.0072	0.454	-0.454	-0.7639
Slovenia	SVN	70500015	70501917	1	0.5781	-0.3416	-0.9607	0.0758	0.1108	0.2338	-1.0571	0.4504
Slovenia	SVN	70500015	70504380	1	0.0876	0.4546	0.8116	0.3655	0.0815	0.5709	-0.1026	0.4994
Slovenia	SVN	70500015	70500363	1	1.1726	-0.9437	0.4173	-0.137	-0.0835	-0.6274	-0.6852	-0.1563
Slovenia	SVN	70500015	70504853	1	1.1618	-0.0862	-0.3802	0.3975	-0.2398	0.4235		-0.7496
Slovenia	SVN	70500015	70506497	1	0.0911	-0.4314	0.5021	0.3986	-0.6728	0.0064	-0.0553	-0.1563
Slovenia	SVN	70500015	70503162	1	0.0867	-0.7199	0.0226	0.3419	0.0335	0.3928	-0.1722	-0.4377
Slovenia	SVN	70500015	70501236	1	-1.539	-0.59	-1.0761	-4.00E-04	-0.3568	-0.568	-0.6852	-0.7496
Slovenia	SVN	70500015	70502169	1	-1.1252	0.134	-0.9874	-0.0963	-0.2288	0.0054	-0.6997	-0.6762
Slovenia	SVN	70500015	70502338	1	-0.9921	-0.7221	-1.0611	0.4013	-0.3243	0.1047	0.3482	-0.2503
Slovenia	SVN	70500015	70506465	1	-1.408	-0.103	-0.7638	-0.1906	-0.2409	-0.0284	-1.5848	-0.9299
Slovenia	SVN	70500015	70504895	0	-0.0261	0.3289	0.8348	0.1211	-0.2925	0.4777	0.9863	0.4504
Slovenia	SVN	70500015	70500024	0	-0.6907	-0.2857	0.0226	1.2836	0.768	1.0062	0.5755	0.1216
Slovenia	SVN	70500015	70500704	0	-0.4111	-0.4314	-0.227	1.2836	0.5661	0.9574	-0.1727	-0.1563
Slovenia	SVN	70500016	70500666	0	-0.1021	-1.3452	0.0226	0.7113	-0.0408	1.0062	0.0154	-0.4423
Slovenia	SVN	70500016	70506821	0	0.0525	-0.8357	-0.7249	-0.1172	-0.57	-0.0144	-0.4801	-0.7496
Slovenia	SVN	70500016	70500854	0	-0.6976	-2.9627	1.9359	0.7113	-0.5027	1.0062	0.5755	-1.158
Slovenia	SVN	70500016	70507121	0	-1.2345	-0.2662	-0.691	0.7085	0.1213	-1.5666	-0.2821	-0.5912
Slovenia	SVN	70500016	70506357	0	-0.0646	2.6352	-0.2827	1.2836	0.7684	-0.7368	0.5755	0.1216
Slovenia	SVN	70500016	70502866	0	-0.9134	0.0666	0.6021	1.2836	4.8357	1.0062	-0.1313	0.6466
Slovenia	SVN	70500016	70501757	0	-0.4216	-0.0862	-0.9607	1.2836	0.5154	1.1267	0.3482	0.1216
Slovenia	SVN	70500016	70500228	0	-0.7668	1.7162	0.0226	-0.5006	0.2898	-0.8768	-0.024	-0.4423
Slovenia	SVN	70500016	70507104	0	-0.6509
Slovenia	SVN	70500016	70501674	0	1.3129	0.3239	1.0433	1.0098	0.1999	0.3816	1.3656	0.7864
Slovenia	SVN	70500016	70503073	0	-0.5102	-0.2662	0.8116	0.2418	-0.2102	-1.6678	0.5339	-0.5912
Slovenia	SVN	70500016	70503421	0	0.4032	-1.3452	-0.0154	0.7113	-0.5714	1.0062	0.5755	0.1216
Slovenia	SVN	70500016	70507230	0	-0.9309	1.3697	1.9359	0.4179	0.1609	-0.424	2.4277	1.2841
Slovenia	SVN	70500016	70503917	0	0.5016	0.9349	1.9359	0.1053	2.2954	-0.7368	2.4277	2.0955
Slovenia	SVN	70500016	70502946	0	-0.9654	-0.2662	0.0226	0.5345	-0.4491	1.0537	0.582	0.1216
Slovenia	SVN	70500016	70505541	0	0.0977	-0.4314	0.0226	0.7257	0.5904	1.4859	0.075	0.1216
Slovenia	SVN	70500016	70505466	0	-0.2417	-0.2479	0.0226	0.7113	-0.0486	-1.6678	0.5755	-0.5711
Slovenia	SVN	70500016	70505480	0	-0.6062	0.7825	1.9359	1.1336	4.8357	-1.6678	2.4277	2.0955
Slovenia	SVN	70500016	70500908	0	0.8811	2.6352	1.9359	3.6039	4.8357	3.6292	2.4277	0.8925
Slovenia	SVN	70500016	70501361	0	-0.417	-1.1801	0.586	-1.0608	-0.5495	-1.6678	-1.5596	-0.1621
Slovenia	SVN	70500016	70502815	0	-0.2484	-0.5773		-0.5037	-0.5589	-1.6678
Slovenia	SVN	70500016	70504236	0	0.1011	-1.0303	0.0226	0.1594	0.0882	-0.2181
Slovenia	SVN	70500016	70502596	0	-0.8022	-0.2479	0.0226	0.3366	0.2313	0.1859	0.5755	0.1216
Slovenia	SVN	70500016	70502303	0	1.1658	0.9349	1.9359	-0.6832	0.5602	0.4394	-0.6852	2.0955
Slovenia	SVN	70500016	70507034	0	0.9092	-0.2662	0.6407	0.7029	0.0867	0.5341	0.5755	0.1216
Slovenia	SVN	70500016	70503698	0	-0.5889	-0.0862	0.0226	0.7805	0.529	0.2697	0.075	-0.1563
Slovenia	SVN	70500016	70501342	0	0.5531	-0.3611	1.9359	-1.6821	-0.5578	-1.0529	-0.7825	2.0955
Slovenia	SVN	70500017	70503217	1	1.0622	-0.983	-1.1926	0.6259	-0.3632	-1.6678	-0.6852	-1.1252
Slovenia	SVN	70500017	70504612	1	1.5112	-0.2662	0.4173	0.4344	0.0555	-0.3365	0.8107	-0.1314
Slovenia	SVN	70500017	70502379	1	1.3195	-0.1968	0.3461	0.0809	0.463	-0.7368	-0.2857	0.839
Slovenia	SVN	70500017	70505139	1	0.5017	0.1852	-0.829	0	-0.383	-0.4795	-0.6595	-0.9299
Slovenia	SVN	70500017	70501790	1	-0.1954	-0.089	-1.3325	-0.5542	-0.8793	-0.9292	-1.2835	-1.453
Slovenia	SVN	70500017	70505668	1	0.6713	-0.2662	-0.7302	0.1798	0.1556	-0.1603	-0.3733	-0.7496
Slovenia	SVN	70500017	70505810	1	0.1834	0.0634	0.4173	0.2506	-0.1633	-1.6678	-0.7867	-0.3297
Slovenia	SVN	70500017	70505354	1	1.0244	-1.2223	-1.3514	-0.4205	-1.7438	-0.421	-0.8627	-1.4344
Slovenia	SVN	70500017	70505463	1	1.1709	-0.5775	-0.5034	0.4191	-0.555	-0.3153	-1.5537	-0.1865
Slovenia	SVN	70500017	70506879	1	0.0575	-0.4314	-0.1587	-0.0628	-0.717	-0.2408	-0.5798	-0.1865
Slovenia	SVN	70500017	70502886	1
Slovenia	SVN	70500017	70500830	1	0.9001	-0.4488	0.5462	0.2343	-0.5214	-0.8849	-1.0571	-1.6492
Slovenia	SVN	70500017	70506033	1	0.3683	-1.0303	-1.9313	0.336	-0.8512	0.2266	-0.6852	-1.0788
Slovenia	SVN	70500017	70505389	1	-0.4335	-1.0212	-0.9607	0.5254	-0.5482	0.0115	-0.5974	-0.7639
Slovenia	SVN	70500017	70505666	1	-0.2909	0.3128	1.1381	-0.0736	-0.0415	-1.6678	-0.6567	-0.1563
Slovenia	SVN	70500017	70501246	1	0.3549	-0.6669	-1.6877	-0.5189	-0.7656	-1.6678	-0.7838	-1.4637
Slovenia	SVN	70500017	70501941	1	1.2404	-0.7162	-1.4242	-0.1037	-0.7086	-0.421	-1.5848	-1.4694
Slovenia	SVN	70500017	70505918	0	-0.0761	-1.2608	-0.1446	0.671		1.0959	0.5021	-1.1922
Slovenia	SVN	70500017	70504167	0	0.6119	-1.2115	-0.7902	-0.2848	-0.9814	0.0731	-0.0987	-0.8443
Slovenia	SVN	70500017	70502792	0	0.1324	0.6608	1.9359	0.4855	0.4062	-0.9484	1.0903	1.515
Slovenia	SVN	70500017	70502618	0	1.1369	0.6372	0.8801	0.0267	-0.017	-0.5007	-0.5832	-0.5251
Slovenia	SVN	70500017	70501044	0	1.0543	-0.4314	0.0226	0.1749	0.1143	-0.4817	0.1693	-0.5251
Slovenia	SVN	70500017	70502757	0	1.1998	-0.6593	-0.5544	-0.1689	-0.65	-0.1467	-0.2668	0.2546
Slovenia	SVN	70500017	70503051	0	-0.1059	0.6492	0.6825	-0.2373	-0.8706	-1.6678	-0.5828	1.2147
Slovenia	SVN	70500017	70501704	0	1.357	-1.9744	-1.64	0.1938	-0.4969	0.4686	-1.2106	-1.4837
Slovenia	SVN	70500017	70503662	0	0.4928	0.4546	1.9359	-0.0827	0.1584	-0.1467	0.3415	2.0955
Slovenia	SVN	70500018	70506846	1	-0.1579	-0.2662	-0.5544	0.6132	-0.3042	-0.0445	0.1693	-0.7496
Slovenia	SVN	70500018	70505586	0	0.869	-0.0368	-1.6468	-1.3102	-1.196	-0.2607	-0.4948	-2.5027
Slovenia	SVN	70500019	70500274	0	-1.0802	0.3984	0.0226	-0.796	0.1927	0.2546	2.4277	-0.4377
Slovenia	SVN	70500019	70500410	0	-1.3985	1.2587	1.2899	0.1895	-0.1428	-1.6678	2.4277	0.9097
Slovenia	SVN	70500019	70504391	0	-0.2858	-0.0862	0.0226	0.3471	-0.5139	-0.0506	0.5755	0.1216
Slovenia	SVN	70500019	70502233	0	-0.1481	0.5746	1.9359	0.4057	0.7635	0.7557	0.8038	1.2147
Slovenia	SVN	70500019	70501067	0	-1.0441	-0.103	-0.9947	-0.4872	-0.6124	-1.6678	0.8038	-0.4377
Slovenia	SVN	70500019	70500497	0	0.3032	-0.4314	0.4173	-2.6893	0.3502	0.0486	0.5755	0.7627
Slovenia	SVN	70500019	70501665	0	0.4962
Slovenia	SVN	70500019	70500306	0
Slovenia	SVN	70500019	70500013	0	-1.2073	-0.4136	0.0226	0.2606	0.0545	1.5721	0.5755	-0.5475
Slovenia	SVN	70500019	70505441	0	-1.4485	0.1069	-0.9333	-0.4289	-0.7306	-1.6303	-2.0492	-0.5461
Slovenia	SVN	70500019	70501068	0	-0.3216	-0.4488	0.8038	0.0858	0.3944	0.4394	0.5755	-0.1563
Slovenia	SVN	70500019	70502297	0	-0.1984	-0.4136	1.9359	-2.6893	-1.4873	-1.6678	0.5755	0.1216
Slovenia	SVN	70500019	70505358	0	-0.8639	0.9349	1.4967	-0.0694	1.0472	-0.4817	1.4752	1.515
Slovenia	SVN	70500019	70501292	0	-0.8003	-0.891	-0.227	-1.6841	0.1335	0.129	0.5755	-0.1563
Slovenia	SVN	70500019	70500864	0	-0.3895			3.6039	4.8357	3.6292	0.5755	-0.7496
Slovenia	SVN	70500019	70502948	0	-1.244	0.2086	0.0226	-2.6893	0.1916	-1.6678	0.5755	-0.943
Slovenia	SVN	70500019	70501857	0	0.3626	-1.3452	0.0226	0.7113	0.0516	1.0062	0.5755	-0.1563
Slovenia	SVN	70500019	70500683	0	-0.1434	-0.2662	0.0226	-0.3579	-0.6563	-1.6678	0.3482	0.1216
Slovenia	SVN	70500019	70505373	0	-0.1503	-2.9627	-2.664	-2.6893	-3.7095	-1.6678	-2.1355	-2.5027
Slovenia	SVN	70500019	70504862	0	1.496	-0.1984	1.4967	-1.7857	-0.3962	-1.6678	-2.1355	0.9339
Slovenia	SVN	70500019	70501653	0	-0.4473	-0.0862	0.0226	0.2115	0.3595	-0.298	-0.3733	0.1216
Slovenia	SVN	70500019	70507197	0	-0.9239	-2.9627	-2.664	0.1053	-0.6418	-1.6678	-1.0808	-1.5002
Slovenia	SVN	70500019	70500840	0	-0.3367	0.4012	-0.7638	0.1053	-0.1249	0.0117	0.8325	-0.946
Slovenia	SVN	70500019	70500873	0	0.2375	-0.0862	0.0226	0.7113	-0.0408	1.0062	0.5755	0.1216
Slovenia	SVN	70500019	70503273	0	-1.0119	-0.0862	-0.3827		0.5201	-1.6678	0.5755	2.0955
Slovenia	SVN	70500019	70503609	0	-0.6448	-1.3452	-1.1926	0.7113	-0.0408	1.0062	-0.6852	-1.1252
Slovenia	SVN	70500019	70506888	0	-0.016			0.7456	0.0032	-1.1597
Slovenia	SVN	70500020	70501002	1	-0.9744	0.2621	0.1386	0.3301	-0.206	0.3808	-0.2637	0.7627
Slovenia	SVN	70500020	70504411	1	-0.5719	-0.2005	0.0226	0.2076	-1.0397	0.8487	0.3482	0.1216
Slovenia	SVN	70500020	70503948	1	-0.2486	-0.8379	0.0226	-0.2684	-0.1165	-0.526	-0.5832	-0.9299
Slovenia	SVN	70500020	70505485	1	0.6738	-0.2479	-0.5836	0.1943	-0.1648	1.3935	0.5755	0.1216
Slovenia	SVN	70500020	70501973	1	-0.839	2.6352	1.9359	0.9571	0.8953	-0.2774	-0.0277	0.2968
Slovenia	SVN	70500020	70504553	1	-0.7247	-0.0862	-0.829	0.5346	0.0201	0.1078	0.5755	0.1216
Slovenia	SVN	70500020	70505229	1	-0.032	1.1132	1.2899	-2.6893	0.4077	-0.0625	0.5755	0.9883
Slovenia	SVN	70500020	70502402	1	1.0422	0.142	0.3416	0.1829	-0.3637	1.1244	-0.7506	1.0448
Slovenia	SVN	70500020	70503856	1	-0.3495	-1.3452	-1.1926	3.6039	4.8357	1.0062	-0.6852	-1.1605
Slovenia	SVN	70500020	70505213	1	0.2977	-0.2789	-0.3827	0.4109	-0.6966	-0.801	-0.8686	1.1042
Slovenia	SVN	70500020	70503188	1	-0.7687	-0.7815	-0.7249	1.2836	0.8779	1.5721	-0.2004	-0.7507
Slovenia	SVN	70500020	70506908	1	0.0545	-1.3452	-1.1926	0.2251	-0.0916	0.4223	-0.6852	-1.1252
Slovenia	SVN	70500020	70504507	1	-0.9069	2.6352	0.231	0.5464	0.4128	-0.7368	0.5826	0.557
Slovenia	SVN	70500020	70504555	1	-0.7942	0.9535		0.1292	-0.1381	0.1047	0.3482	-0.943
Slovenia	SVN	70500020	70503288	0	0.6413	1.7162	0.9268	1.849	1.3508	1.3714	0.9863	0.0941
Slovenia	SVN	70500020	70502930	0	-1.0157	-0.0994	0.0226	0.5156	0.0722	0.6918	0.3473	0.1216
Slovenia	SVN	70500020	70501309	0	-0.1646	-0.0862	0.0226	0.689	0.4141	0.4734	0.5755	0.1216
Slovenia	SVN	70500020	70506826	0	-0.561	-0.2662	-0.7638	0.2151	-0.0758	0.7715	0.1648	-0.8198
Slovenia	SVN	70500020	70500797	0	0.6716	-0.4136	-1.1926	1.2836	-0.9245	-0.7583	-0.6852	-1.1252
Slovenia	SVN	70500020	70503011	0	0.104	-0.0862	0.0226	0.1053	0.8351	0.4394	0.5755	0.1216
Slovenia	SVN	70500020	70506969	0	-1.0382	-0.0862	0.0226	0.6054	-0.1041	0.2085	0.1922	0.1216
Slovenia	SVN	70500020	70503744	0	-1.0965	0.2842	0.4173	0.661	1.2735	0.3439	0.5755	0.4777
Slovenia	SVN	70500020	70504228	0	0.1975	-0.0862	0.0226	1.2836	0.8779	0.4394	0.5755	0.1216
Slovenia	SVN	70500020	70504527	0	-0.2299	1.0472	-0.3608	0.4517	-0.1309	0.1299	0.5755	-0.3297
Slovenia	SVN	70500020	70501607	0	-0.0335	2.6352	0.0226	1.2836	0.8353	1.325	2.4277	0.1216
Slovenia	SVN	70500020	70504446	0	0.6058	0.8489	1.9359	0.254	1.0453	-1.6678	-0.1882	2.0955
Slovenia	SVN	70500020	70500365	0	-0.0609	2.6352	1.9359	-1.2502	4.8357	-0.1292	2.4277	2.0955
Slovenia	SVN	70500020	70501042	0	-1.0057	-1.8194	-0.7984	0.7688	0.2447	1.0959	-0.1972	-1.4717
Slovenia	SVN	70500021	70505607	1	0.8053	0.3349	-0.4769	-0.4081	-0.308	-0.219	0.0256	-0.1563
Slovenia	SVN	70500021	70506577	1	-0.7794	1.2587	0.2092	-0.0313	1.0544	0.4059	0.3777	0.0729
Slovenia	SVN	70500021	70506440	1	0.6487	1.1493	1.9359	0.5159	0.828	0.4625	-1.2106	-0.4607
Slovenia	SVN	70500021	70506035	1	0.5413	-0.7221	-1.0611	-0.3319	-0.6636	-0.027	0.3482	-1.1405
Slovenia	SVN	70500021	70504385	1	-0.9309	0.9454	1.2899	-0.2802	-0.5395	-0.4753	-0.8627	0.9883
Slovenia	SVN	70500021	70504968	1	-1.2444	-0.7027	0.0226	0.0118	-0.4916	0.8867	-0.1021	-0.6353
Slovenia	SVN	70500021	70502167	1	-0.4523	-1.3452	0.0226	-0.6295	-0.6585	-1.0529	-0.4771	-0.1563
Slovenia	SVN	70500021	70503082	1	-0.9506	-0.5717	-0.9607	0.2052	-0.5698	-0.9292	0.3482	0.1216
Slovenia	SVN	70500021	70501521	1	-1.3378	-0.0862	0.0226	-2.2864	-0.5093	0.4394	-0.7867	-0.4607
Slovenia	SVN	70500021	70501928	1	0.3443	-0.59	-0.2943	-0.3586	-0.4002	-0.0188	0.3482	-1.215
Slovenia	SVN	70500021	70504243	1	-0.2912	0.3151	1.2899	-0.0387	-0.0436	0.1121	0.1701	-0.1563
Slovenia	SVN	70500021	70505657	1	0.6011	-0.0862	-0.5034	0.0337	-1.2051	0.7671	-0.7867	-0.3856
Slovenia	SVN	70500021	70500330	1	0.3239	-1.2879	-1.0545	-0.9369	-1.0114	-0.6614	-0.2744	-1.2864
Slovenia	SVN	70500021	70501577	1	0.9694	0.631	1.1355	-0.5649	-0.419	-0.7368	0.5755	-2.5027
Slovenia	SVN	70500021	70505676	0	-0.0116	0.1411	-0.6649	0.8739	0.6624	-0.0615	-0.5656	0.1824
Slovenia	SVN	70500021	70503686	0	1.175
Slovenia	SVN	70500021	70500031	0	-0.9065
Slovenia	SVN	70500021	70503151	0	0.4573	-0.4145	-0.227	-0.6816	-0.8001	0.4394	-0.1026	-0.4607
Slovenia	SVN	70500021	70501478	0	-0.6543	-0.59	-0.9607	0.6848	-0.3659	0.1514	0.5755	-0.5251
Slovenia	SVN	70500021	70503403	0	-0.3681	-0.0966	1.9359	-0.2392	-0.1413	0.2801	0.3264	0.9339
Slovenia	SVN	70500021	70506003	0	1.2541	-0.8514	0.0226	-1.0208	-0.0789	-0.5875	0.3482	0.1216
Slovenia	SVN	70500021	70503243	0	-0.7892	-0.2662	0.0226	-0.1133	-0.1046	0.4312	-0.2852	-0.9299
Slovenia	SVN	70500021	70500156	0	0.4669	0.957	-1.3023	-2.6893	-0.309	0.1992	0.2237	0.1554
Slovenia	SVN	70500021	70500381	0	0.7763	0.2607	0.4173	-0.7397	-0.3937	-0.3419	0.0447	0.0876
Slovenia	SVN	70500021	70503599	0	-0.425	-1.5926	-0.6184				-0.8486	-0.8134
Slovenia	SVN	70500021	70505198	0	-1.1994	-0.2662	0.4173	0.3065	-0.1377	0.6843	-0.787	-0.7317
Slovenia	SVN	70500021	70506876	0	-0.1628	-0.4488	0.7753	-1.1465	-0.0288	0.04	0.5755	-0.4607
Slovenia	SVN	70500022	70500176	0	-0.8577	-0.0862	0.0226	0.073	-1.0482	-0.568	0.5755	0.1216
Slovenia	SVN	70500022	70503962	0	-1.0323	1.3403	0.4173	-1.2752	0.2013	-0.3205	2.4277	2.0955
Slovenia	SVN	70500022	70504055	0	-0.7777		0.3461			-0.2408	0.5755	0.1216
Slovenia	SVN	70500022	70504479	0	-0.9947	2.6352	1.9359	1.1834	0.3309	3.6292	2.4277	2.0955
Slovenia	SVN	70500022	70502147	0	-0.6071							-0.1563
Slovenia	SVN	70500022	70506954	0	0.3846	-2.9627	-2.664	-2.6893	-0.0408	0.4394	0.9911	-0.419
Slovenia	SVN	70500022	70501798	0	-1.184	-1.3452	-2.664	0.6761	0.2242	1.2788	-2.1355	2.0955
Slovenia	SVN	70500022	70501959	0	-0.8669		0.0226		-0.0463
Slovenia	SVN	70500022	70501726	0	-0.7686	-1.3471	-1.4747	0.1979	-0.8039	0.6276	0.3379	-0.0358
Slovenia	SVN	70500022	70506637	0	-0.8563	1.153	1.0108	1.2836	0.8779	1.0062	0.5755	-0.9299
Slovenia	SVN	70500022	70505720	0	0.2411	-2.9627	0.0226	1.2836	-0.0408	1.5721	0.5755	0.1216
Slovenia	SVN	70500022	70501660	0	1.0594	2.6352	1.9359	-2.6893	0.9204	-0.2092	2.4277	2.0955
Slovenia	SVN	70500022	70504058	0	-1.1921	-0.0862	0.0226	0.1053	-0.6137	-1.6678	0.5755	0.1216
Slovenia	SVN	70500022	70506111	0	-1.0258	-0.0862	0.0226	0.2874	0.6821	-1.6678	-0.5832	0.1216
Slovenia	SVN	70500022	70500943	0	-1.0311				-0.5368
Slovenia	SVN	70500022	70503900	0	0.4616
Slovenia	SVN	70500022	70500425	0	-0.1645	0.8072	1.9359	2.1915	4.8357	3.6292	2.4277	1.2147
Slovenia	SVN	70500022	70504412	0	-0.7204	-0.0862	0.0226	0.1053	-0.1856	-0.6585	0.5755	0.1216
Slovenia	SVN	70500022	70501865	0	-0.6837	-1.07	-0.2737	0.5043	-3.7095	1.1038	-0.1849	-0.7507
Slovenia	SVN	70500022	70500527	0	-0.5407	1.0919	0.4562		1.638	1.1687		0.8925
Slovenia	SVN	70500023	70503860	1	-0.5005	-0.7221	-0.9607	0.1059	-0.5888	-0.1222	-0.2821	-0.9299
Slovenia	SVN	70500023	70506144	1	1.1127	0.5179	-1.2567	0.5879	0.2485	0.9229	-1.5848	-1.3017
Slovenia	SVN	70500023	70505160	1	-0.3822	-0.0862	0.0226	0.1961	-0.9756	0.1276	0.5755	-0.5912
Slovenia	SVN	70500023	70505151	1	0.7221	0.0566	-0.442	0.3045	-0.4221	-0.042	-0.2821	-0.4607
Slovenia	SVN	70500023	70502974	1	-0.244	0.381		-0.0674	-0.5113	-0.5639
Slovenia	SVN	70500023	70505297	1	-1.1241	-1.381	-0.9674	-1.3681	-1.274	-0.1983	-1.0571	-0.7496
Slovenia	SVN	70500023	70502644	1	1.0927	-0.1968	0.8271	-2.6893	0.3608	-0.7368	-2.1355	0.6382
Slovenia	SVN	70500023	70506505	1	0.3778	-0.983	-0.8627	0.2783	-0.8527	-1.6678	-1.0808	-1.0788
Slovenia	SVN	70500023	70500270	1	-0.6296	-0.59	-0.3802	-0.0106	-0.6166	-0.5309	-0.6852	-1.1252
Slovenia	SVN	70500023	70502772	1	-0.2827	0.1026	-0.6569	-0.0391	-0.5965	-0.7368	-2.1355	-0.4811
Slovenia	SVN	70500023	70503206	1	0.4154	-0.2662	0.7162	0.8546	-0.6331	0.1207	-1.0602	-0.1314
Slovenia	SVN	70500023	70502005	1	0.0921	-0.2662	0.0226	-0.2356	-0.3214	-1.0529	-0.4771	-0.7496
Slovenia	SVN	70500023	70506798	1	-0.9658	-1.2119	-0.0587	0.9989	-0.6707	1.0062	-0.2004	-0.6557
Slovenia	SVN	70500023	70504470	1	0.3022	1.127	0.4173	-0.0377	0.0894	0.6851	0.9863	0.1216
Slovenia	SVN	70500023	70504457	1	0.6393	-0.269	-1.2567	-0.5638	-0.3482	-0.1817	-1.0571	-1.158
Slovenia	SVN	70500023	70504565	1	-1.8833	-0.7221	0.0226	-0.4495	-1.0896	-1.6678	-0.6852	-0.9299
Slovenia	SVN	70500023	70502671	1	-0.9216	-0.2662	0.0226	-0.0416	0.3544	-0.2793	-0.3912	-0.1563
Slovenia	SVN	70500023	70506389	1	0.1955	-0.4093	-0.227	-0.3916	-0.7093	0.1018	-0.6852	-0.2503
Slovenia	SVN	70500023	70506774	1	-0.2608	-0.8398	-1.0886	-0.4434	-0.3824	0.263	-0.4624	-1.6557
Slovenia	SVN	70500023	70501100	1	1.1863	-0.0192	-0.691	-0.8709	0.492	-0.6687	-0.6852	-0.946
Slovenia	SVN	70500023	70500058	0	0.5795	-0.4314	0.0226	-1.6821	-0.8486	-0.6687	-0.3876	-0.2726
Slovenia	SVN	70500023	70501736	0	0.9003	-0.4343	-1.1926	-0.3173	-0.686	-1.6678	-0.6852	-0.7317
Slovenia	SVN	70500023	70504842	0	-0.3092	-1.3452	0.0226	0.7113	0.0769	1.0062	0.5755	0.1216
Slovenia	SVN	70500023	70507169	0	-0.6882	0.1852	0.586	-0.3013	-0.7571	-0.6274	-0.0553	0.4994
Slovenia	SVN	70500023	70500744	0	1.1142	-2.9627	-1.2186	-2.6893	-3.7095	-1.6678	-0.3553	-0.1118
Slovenia	SVN	70500023	70502326	0	1.1779	0.4034	0.4173	-0.2871	-0.2356	-0.5933	-0.0823	0.557
Slovenia	SVN	70500023	70503504	0	-1.1372	1.1352	1.1752	-0.7177	0.4583	0.0108	1.4152	0.839
Slovenia	SVN	70500023	70504903	0	-0.2396	-0.2662	0.0226	0.2038	-0.9291	0.4882	0.5755	-0.1563
Slovenia	SVN	70500023	70501744	0	0.2106	-0.2662	0.0226	0.3451	0.3906	1.0062	0.5755	0.1216
Slovenia	SVN	70500023	70505105	0	-0.508	-1.3452	-0.4806	0.5628	-0.1292	0.5614	0.0256	-1.1252
Slovenia	SVN	70500024	70500556	1	-1.0529	-0.2662	-0.7183	0.1841	-0.8094	0.533	-0.4948	-0.959
Slovenia	SVN	70500024	70502370	1	1.2115	1.1132	-0.691	0.8948	0.3106	-1.6678	0.5755	-0.1563
Slovenia	SVN	70500024	70506966	1	-0.5755	-0.4203	-0.7836	-0.2953	-0.967	-1.6678	-1.0988	-0.5251
Slovenia	SVN	70500024	70501385	1	-0.9768	-0.4203	0.4173	0.2533	-0.3764	-0.0594	0.0256	-0.4607
Slovenia	SVN	70500024	70507166	1	-0.5556	0.5315	0.4173	0.3723	0.0949	-0.8849	-0.6629	-0.5079
Slovenia	SVN	70500024	70505360	1	0.2544	-0.6028	-0.8356	0.9956	-0.5612	0.9311	0.5755	-0.2709
Slovenia	SVN	70500024	70504707	1	-0.2832	-0.2662	0.4802	0.2569	0.5521	0.0642	-0.6852	-0.7496
Slovenia	SVN	70500024	70500861	1	-0.1214	0.0502	0.8116	-0.2688	-0.1374	-0.0645	-0.0553	0.4994
Slovenia	SVN	70500024	70502266	1	-1.2794	-0.2605	0.0226	0.4123	-0.3437	-0.159	-0.0987	0.1216
Slovenia	SVN	70500024	70503741	1	0.9975	-0.2662	0.0226	-1.0599	-0.9284	-0.8768	-0.7867	-1.1252
Slovenia	SVN	70500024	70502629	1	-0.3669	-0.0862	0.0226	0.1063	0.5774	0.949	0.775	0.1216
Slovenia	SVN	70500024	70500720	1	-0.814	-0.2662	-2.664	0.1762	-0.7791	0.2872	-0.6852	0.1216
Slovenia	SVN	70500024	70503833	1	-1.1937	-0.2479	0.6496		0.6753	1.5721	-0.4771	-0.4607
Slovenia	SVN	70500024	70501623	1	-1.6088			-0.2362	-1.0354	-0.526
Slovenia	SVN	70500024	70503392	1	0.6648	-0.0862	0.0226	0.7113	-1.0205	1.5721	0.5755	0.1216
Slovenia	SVN	70500024	70505356	1	0.6818	0.7763	0.1453	-0.1264	-0.7879	-0.7368	-0.2852	-1.112
Slovenia	SVN	70500024	70502959	1	-0.6762	0.3289	-0.8627	-0.3181	-0.6275	-0.1285	0.0256	-0.7507
Slovenia	SVN	70500024	70501625	1	-0.581	-0.817	-1.0428	0.8921	-0.3733	1.0196	-0.3036	-0.8166
Slovenia	SVN	70500024	70506430	1	-0.9233	1.3697	0.0226	0.5576	-0.9612	-0.4384	0.0221	-0.6912
Slovenia	SVN	70500024	70506049	1	1.0525	-1.3452	0.0226	1.2836	0.8779	1.5721	0.5755	0.1216
Slovenia	SVN	70500024	70502813	1	-0.1575	-0.0862	0.0226	0.7113	-0.0408	-1.6678	0.5755	0.1216
Slovenia	SVN	70500024	70500216	1	0.1504	-0.0862	1.9359	3.6039	-0.806	1.6717	1.3617	1.3857
Slovenia	SVN	70500024	70505636	0	0.7533
Slovenia	SVN	70500024	70506869	0	-0.8115	-0.2662	0.0226	-0.1454	0.7856	-0.112	0.1693	0.9888
Slovenia	SVN	70500024	70501505	0	-1.5698	0.5859	1.4967	0.1709	0.3182	0.3523	1.4752	1.515
Slovenia	SVN	70500024	70502740	0	-0.5803	-0.0862	0.0226	0.7113	-0.0578	-1.6678	0.5755	0.1216
Slovenia	SVN	70500024	70501789	0	-0.0463	-0.3711	-0.1587	-0.0945	-0.1958	-0.801	0.2287	-0.6073
Slovenia	SVN	70500024	70500126	1	-0.865	-1.3452	1.9359	0.7113	-3.7095	3.6292	0.5755	0.1216
Slovenia	SVN	70500025	70505943	1	0.4075	0.468	-0.691	0.452	-0.3649	0.334	-0.2699	-0.5251
Slovenia	SVN	70500025	70505104	1	-0.1327	-0.0862	0.5833	-0.2811	0.2318	-0.6274	-0.3763	0.1216
Slovenia	SVN	70500025	70502450	1	0.7484	1.3939	0.4173	0.1219	0.1477	0.6064	-0.4948	-0.0048
Slovenia	SVN	70500025	70504615	1	0.5171	-1.2802	-0.6843	0.3645	-0.3482	0.0502	-0.4978	-0.7496
Slovenia	SVN	70500025	70505011	1	0.1881	-0.0219	0.4173	-0.3985	-0.5226	-0.2544	-0.5974	-0.5251
Slovenia	SVN	70500025	70504879	1	0.9395	0.0502	-0.2943	0.0334	-0.1536	-0.8849	-0.0987	-0.5251
Slovenia	SVN	70500025	70504420	1	0.9025	0.6464	-1.3694	-0.3492	-0.4716	-0.4167	-0.8627	-0.4859
Slovenia	SVN	70500025	70502561	1	-0.8563	0.0282	1.1381	0.2587	-0.4057	0.1558	-0.6852	-0.3297
Slovenia	SVN	70500025	70500674	1	0.3496	-0.2662	0.4173	0.0137	-0.7255	-0.0177	0.5755	-0.5711
Slovenia	SVN	70500025	70507138	1	-0.3403	0.1828	-0.829	-0.0925	-0.6797	0.1398	-0.5945	-0.2201
Slovenia	SVN	70500025	70502736	1	-0.799	-0.0862	-0.7902	0.477	0.6898	0.3186	0.1144	0.1216
Slovenia	SVN	70500025	70500781	1	-0.9749	0.468	0.4173	-0.5544	0.4777	0.0272	0.1693	-0.1314
Slovenia	SVN	70500025	70504001	1	1.1039	0.4435	0.9268	0.1694	0.3007	-0.6274	-0.6852	0.9097
Slovenia	SVN	70500025	70500974	1	-0.1517	0.7825	0.4173	0.4215	-0.3038	0.3272	0.0221	-1.4344
Slovenia	SVN	70500025	70503792	1	1.2194	-1.3182	-1.1926	-0.0972	-1.2964	-0.0468	-1.2871	-2.5027
Slovenia	SVN	70500025	70501854	1	1.0127	-0.5297	-0.691	0.0389	-0.2585	-0.3936	-0.216	-0.222
Slovenia	SVN	70500025	70503100	1	0.4434	-0.2662	0.4809	-0.6091	-0.6338	-0.0814	-0.1972	-0.8443
Slovenia	SVN	70500025	70504848	1	0.4026	-0.103	0.0226	0.1889	-0.1989	0.5544	1.2568	0.2546
Slovenia	SVN	70500025	70501031	0	-0.4259	-0.59	-0.3802	-0.3046	-0.9893	0.1963	-0.2821	-0.6774
Slovenia	SVN	70500025	70501058	0	1.3562	0.4435	1.4967	0.563	0.8259	-0.9484	0.9911	0.6314
Slovenia	SVN	70500025	70503628	0	0.7882	1.1352	1.1657	0.1216	-0.3371	-0.2016	0.9492	1.2147
Slovenia	SVN	70500025	70503270	0	1.0401	-0.7681	0.0226	1.0649	-0.0644	1.2505	0.5755	-0.2503
Slovenia	SVN	70500025	70502973	0	1.3787	-0.5133	0.1386	-0.3121	-0.2526	-0.5011	-0.176	0.1216
Slovenia	SVN	70500025	70500878	0	1.3854	-0.989	1.9359	0.5047	0.3237	0.5397	0.5755	0.1824
Slovenia	SVN	70500025	70500428	0	0.4479	0.0502	0.4173	0.3536	0.4186	0.277	1.2568	0.4994
Slovenia	SVN	70500025	70500001	0	0.8198	-0.4516	0.6825	-0.2004	-0.1307	-0.052	0.1085	-0.4607
Slovenia	SVN	70500025	70505470	0	0.8398	0.5228	0.8038	-0.5626	-0.0095	-1.0529	-0.0585	0.8375
Slovenia	SVN	70500025	70505375	0	0.7192	-0.59	-0.7638	0.0877	0.0823	0.8139	0.3415	0.6135
Slovenia	SVN	70500025	70503309	0	0.6912	0.4435	-0.7638	0.3732	-0.6278	0.6465	0.1693	-0.2503
Slovenia	SVN	70500025	70504208	0	-0.265			0.0134	-0.8087
Slovenia	SVN	70500026	70503006	1	-0.895	-0.6169	-0.227	0.3717	-0.2875	0.1414	0.5755	-0.1563
Slovenia	SVN	70500026	70507195	0	-0.2667	0.0789	0.0226	0.6444	0.3495	0.7075	2.4277	0.1216
Slovenia	SVN	70500026	70503215	0	-0.9214	1.1306	0.7162	-0.2997	0.5173	-0.1297	0.8325	-0.222
Slovenia	SVN	70500026	70500852	0	-0.2638	0.5976	0.0226	0.4062	0.4791	0.7251	0.5755	-0.5251
Slovenia	SVN	70500027	70501637	0	-0.8798	-0.9232	-0.1931	0.9807	0.1706	0.8754	0.8382	0.7611
Slovenia	SVN	70500027	70504088	0	0.3242	-0.2479	0.1386	0.6274	-0.4672	0.4394	0.5755	-0.2503
Slovenia	SVN	70500027	70505420	0	-0.4216	-0.2479	0.0226	0.1053	0.5075	-0.3801	-2.1355	0.4994
Slovenia	SVN	70500027	70502372	0	-0.9444	0.9454	0.8877	-2.6893	0.264	-1.6678	-0.9714	0.7334
Slovenia	SVN	70500027	70501324	0	-0.483	-0.9924	-0.6643	-1.2543	-0.686	-0.5309	-0.3912
Slovenia	SVN	70500027	70501281	0	-1.1653	-2.9875	-0.9211	-2.6893	-3.7095	-1.6678	0.5755	0.1216
Slovenia	SVN	70500027	70500315	0	0.188	-1.3452	-0.4728	0.1257	-0.352	0.4151	-0.0553	-0.222
Slovenia	SVN	70500027	70500947	0	-0.3982	-0.2806	0.4173	0.1092	-0.1348	-1.6678	0.0208	0.7864
Slovenia	SVN	70500027	70500236	0	-0.693	-1.3471	-0.3802	-0.505	-0.1974	-0.4345	1.0854	-0.2882
Slovenia	SVN	70500027	70500605	0	-0.608
Slovenia	SVN	70500027	70501535	0	-0.5915	-0.0862	0.0226	0.1053	-0.4553	1.0062	0.5755	0.1216
Slovenia	SVN	70500027	70502961	0	-0.3567	-0.59	0.0226	0.3219	-0.9291	-1.6678	0.5755	0.1216
Slovenia	SVN	70500027	70503498	0	-1.1753	0.127	1.9359	0.5268	0.9581	1.0062	0.5755	-0.2201
Slovenia	SVN	70500027	70505661	0	-0.0601	-0.0862	0.6496	0.7113	-9.00E-04	0.7183	0.5755	-0.222
Slovenia	SVN	70500027	70503040	0	0.685	0.4435	-0.9285	0.0394	-0.2527	-1.4875	0.6626	-0.3549
Slovenia	SVN	70500027	70501832	0	-0.2418	-0.3189	0.7491	0.7902	-0.8819	0.9047	0.5755	-0.5711
Slovenia	SVN	70500027	70501863	0	-0.5491	-0.6294	-0.2737	-2.6893	-3.7095	-1.6678	0.0154	-0.3917
Slovenia	SVN	70500027	70503988	0	0.4091	-0.0862	0.0226	0.1053	-0.9291	0.4394	0.5755	0.1216
Slovenia	SVN	70500027	70507079	0	0.3109
Slovenia	SVN	70500027	70500972	0	-0.9381	-0.2662	0.0226	0.0029	0.0359	0.2329	-0.2821	0.1216
Slovenia	SVN	70500027	70503505	0	-0.8001	-0.103	0.0226	-0.4562	0.0632	-0.4384	0.3482	-0.4607
Slovenia	SVN	70500027	70502732	0	-1.4203	0.4435	1.9359	-0.3566	-0.5714	0.291	0.0256	0.6559
Slovenia	SVN	70500027	70504536	0	-0.9032	-0.4998	0.0226	-0.1158	0.4311	0.4807	0.5755	0.1216
Slovenia	SVN	70500028	70507216	1	-0.7253
Slovenia	SVN	70500028	70504018	1	-1.022	-0.7221	0.0226	0.3377	-1.511	-0.1652	-0.216	-1.1252
Slovenia	SVN	70500028	70500088	1	0.5888	-2.9627	-2.664	-2.6893	0.4424	-1.6678	-2.1355	0.9883
Slovenia	SVN	70500028	70501049	1	-0.247	-0.0127		0.6182	-0.2584
Slovenia	SVN	70500028	70505887	1	-0.9645	-0.4314	-0.5544	0.0467	-0.5389	-0.0011	-0.8657	-0.3856
Slovenia	SVN	70500028	70501590	1	-1.5543	0.0566	0.0226	0.1769	-0.1775	-0.1652	0.2287	0.1216
Slovenia	SVN	70500028	70504125	1	-1.111	-0.2662	-0.9607	0.9944	0.4292	0.9557	-0.5603	-0.8802
Slovenia	SVN	70500028	70502727	1	-1.4457	-0.7221	-0.4806	-0.0195	-0.3511	0.1914	-0.6595	-0.7317
Slovenia	SVN	70500028	70504175	0	-0.3116	-2.9627	1.9359	-1.7857	-0.6397	-1.6678	0.9296	0.3236
Slovenia	SVN	70500028	70503380	0	0.4794	0.1997	0.2092	-0.0865	-0.2687	-1.6678	0.9911	0.0876
Slovenia	SVN	70500028	70506477	0	-0.1587	-0.2662	0.7158	-0.8337	-0.2017	0.737	-0.7045	0.1216
Slovenia	SVN	70500028	70506141	0	-0.4682	0.5696	0.4173	0.3419	0.0758	-0.526	0.4316	0.1216
Slovenia	SVN	70500028	70503412	0	0.1314	-0.4998	0.0226	0.7113	-0.0408	1.0062	0.5755	0.1216
Slovenia	SVN	70500028	70504987	0	-0.2879	-0.0862	0.0226	0.1053	-1.0385	0.4394	0.5755	0.1216
Slovenia	SVN	70500029	70504084	0	-0.3311	0.0502	-0.8627	0.3969	0.6557	0.3255	0.5755	-0.7496
Slovenia	SVN	70500029	70506764	0	0.3735	-0.4314	0.0226	-0.3236	-0.2127	0.0108	-1.0571	0.1216
Slovenia	SVN	70500029	70501833	0	1.0473	-0.0862	-2.664	0.5658	-0.3616	1.0062	-0.6852	2.0955
Slovenia	SVN	70500029	70502956	0	-0.1392	0.1705	0.4548	0.6419	-0.2222	0.8704	0.5755	0.1216
Slovenia	SVN	70500029	70505133	0	0.142	-0.0862	0.0226	0.7396	-0.5136	0.6261	2.4277	0.1216
Slovenia	SVN	70500029	70506648	0	1.5551	-0.0862	0.0226	1.2836	0.8779	1.5721	0.5755	0.1216
Slovenia	SVN	70500029	70505320	0	-0.5183	0.0916		3.6039	4.8357	3.6292	0.5755	0.1216
Slovenia	SVN	70500029	70503212	0	0.3267	-0.2479	0.0226	0.1124	-0.3101	0.5561	0.5755	0.1216
Slovenia	SVN	70500029	70500985	0	1.1044	-1.3255		-2.5303	-2.5723	-0.4753
Slovenia	SVN	70500029	70503054	0	-0.4358	0.1204	1.9359	0.6728	0.1868	0.4394	0.0405	2.0955
Slovenia	SVN	70500029	70504726	0	0.2326	0.0502	0.8038	0.3766	0.2571	0.5758	-0.1021	0.388
Slovenia	SVN	70500029	70502828	0	0.1896	0.2465	1.1381	-1.6205	-0.1047	-0.4708	0.3356	0.7099
Slovenia	SVN	70500029	70503407	0	-0.279	-0.2479	0.0226	-1.2296	-1.1596	-0.3548	-0.6852	-0.7496
Slovenia	SVN	70500029	70506392	0	0.5101	0.0502	0.0226	-0.3057	-0.1474	-0.1093	0.1648	-0.7496
Slovenia	SVN	70500029	70504487	0	0.0821	-0.7327	0.0226	-0.0999	-0.5218	-1.6678	-1.4013	-0.1563
Slovenia	SVN	70500029	70503450	0	0.5342		1.9359	0.6355	0.6107	-0.7368	0.3415	0.9883
Slovenia	SVN	70500029	70500927	0	-0.9922
Slovenia	SVN	70500029	70500891	0	-0.5712	0.5761	1.9359	0.1056	0.6562	0.2872	-0.5832	1.515
Slovenia	SVN	70500029	70505704	0	-1.0792	-1.2115	-0.691	-0.1657	-0.6889	-0.1211	-0.6595	-0.8919
Slovenia	SVN	70500029	70505750	0	-0.444	-1.1796	-0.3904				-0.875	-0.7703
Slovenia	SVN	70500029	70505621	0	-0.1997	0.5179	1.4967	0.01	0.0244	-0.2306	0.5755	0.1216
Slovenia	SVN	70500029	70503362	0	-1.2791	-0.59	0.0226	-0.2718	-0.3064	-0.3205	-0.4948	-0.4784
Slovenia	SVN	70500029	70506436	0	-1.1714	-0.0862	0.0226	0.7113	1.1643	-0.526	0.5755	0.1216
Slovenia	SVN	70500029	70502470	0	-0.6751	1.3403	1.4967	0.1729	0.6236	-1.6678	0.8038	-0.567
Slovenia	SVN	70500029	70504653	0	-0.0751	-0.103	-0.9607	-0.6856	0.2533	-0.8768	0.8038	-0.9299
Slovenia	SVN	70500029	70505665	0	0.5982	-0.7221
Slovenia	SVN	70500029	70502873	0	0.5718	-0.0862			-0.5497	-1.6678
Slovenia	SVN	70500029	70506631	0	0.596	-0.7199	0.0226	0.1109	-0.5679	0.3959	-0.6852	0.1907
Slovenia	SVN	70500030	70504533	0	-0.4805				-0.4336
Slovenia	SVN	70500030	70507067	0	-0.6001	-0.7836	-0.691	-2.6893	-1.1486	-1.6678		-0.7496
Slovenia	SVN	70500031	70504774	1	0.8242	-0.7353	0.0226	0.5396	-0.6937	0.2596	-0.0987	-0.7108
Slovenia	SVN	70500031	70507125	1	-1.0673	-0.7221	-1.0611	0.4008	0.1909	-0.5309	0.0221	-0.959
Slovenia	SVN	70500031	70502383	1	-0.3948	-0.0862	0.0226	0.3007	-1.3637	-0.2306	-0.0857	0.1216
Slovenia	SVN	70500031	70500654	1	-0.9413	-0.2662	-0.7902	-0.0802	-0.061	-0.0898	-0.6852	-1.1252
Slovenia	SVN	70500031	70506022	1	-0.9102	-1.1085	-1.1926	0.0119	-1.114	-0.568	-1.305	-1.1252
Slovenia	SVN	70500031	70501679	1	0.5046	-0.7221	0.0226	0.1665	-0.5622	-0.836	0.0221	0.1216
Slovenia	SVN	70500031	70502361	1	-1.177	-0.2479	0.0226	1.2836	0.8779	-0.0081	0.075	-0.7496
Slovenia	SVN	70500031	70503783	1	-0.592	-1.1002	-0.7836	-0.2311	-1.2125	-0.3128	0.2927	-1.1252
Slovenia	SVN	70500031	70500475	1	-0.7436	-0.2662	-0.9607	0.0029	-0.0531	0.2382	-0.5832	-0.7496
Slovenia	SVN	70500031	70500966	1	-0.4691	0.1852	-1.4928	0.199	-0.8006	8.00E-04	-1.5588	-2.5027
Slovenia	SVN	70500031	70500105	1	-1.0003	-0.7353	0.4173	0.0911	-0.2857	0.3451	-0.4978	0.5362
Slovenia	SVN	70500031	70505448	1	0.565	-0.59	-1.0611	-0.0394	-1.0972	-0.3646	-0.2821	-0.7496
Slovenia	SVN	70500031	70505945	1	-0.2054	-0.5743	0.0226	0.0547	-0.6967	-0.4694	0.0221	-0.8443
Slovenia	SVN	70500031	70503254	1	0.2031	-0.0862	-0.4728	-0.2375	-0.3954	0.4314	0.0221	-0.7496
Slovenia	SVN	70500031	70505920	1	-0.9301	0.788	-0.4338	0.2558	-0.4858	0.3743	0.5826	-0.9299
Slovenia	SVN	70500031	70501710	1	-0.8063	-0.4314	-0.3802	0.2935	-0.3215	0.6724	-0.3912	-0.222
Slovenia	SVN	70500031	70501391	1	-0.7102	-0.1692	-0.3048	-0.4623	-0.6607	-0.0816	-0.4771	-0.5251
Slovenia	SVN	70500031	70502217	1	-0.4219	-1.511	-1.9803	-0.9285	-1.5335	-0.2858	-1.5537	-1.2965
Slovenia	SVN	70500031	70505445	0	0.0534	-0.0862	0.0226	0.2357	-0.6079	0.775	0.3482	0.1216
Slovenia	SVN	70500031	70505014	0	-0.9588	-0.4314	-0.9607	0.1449	-0.2229	-0.2708	-1.0722	-1.6909
Slovenia	SVN	70500031	70502362	0	0.9836	-0.4314	0.0226	0.2482	0.6272	0.1191	-0.2821	0.1216
Slovenia	SVN	70500031	70506594	0	-0.1816	-0.8887	0.9726	0.1053	-0.7679	-0.8768	-0.1566	-0.1563
Slovenia	SVN	70500031	70504372	0	-0.053	0.0789	-0.9607	-0.5149	0.3147	-0.4167	-0.1727	-0.7496
Slovenia	SVN	70500031	70505959	0	0.716	-0.4314	0.0226	-0.9416	0.1012	-0.5309	0.5755	0.1216
Slovenia	SVN	70500031	70505687	0	-0.2417	-0.2662	-0.6843	0.788	0.6993	1.1971	0.0221	0.1216
Slovenia	SVN	70500031	70504030	0	0.4983	2.6352	1.9359	1.4231	1.4439	1.1233	2.4277	2.0955
Slovenia	SVN	70500031	70506574	0	1.0211	-1.3452	0.0226	0.9598	0.8779	0.4394	0.5755	0.1216
Slovenia	SVN	70500031	70500138	0	0.2031	-0.5982	-0.4728	0.4772	0.0199	0.6539	0.075	-0.4377
Slovenia	SVN	70500031	70503300	0	-1.008	-0.7087	-0.227	-0.1169	-0.973	0.0782	-1.054	-1.0454
Slovenia	SVN	70500032	70506504	1	-1.1845	-1.3389	-1.762	0.3726	-0.0929	0.1439	-1.2624	-2.5027
Slovenia	SVN	70500032	70500817	1	-0.3732	-0.0862	0.0226	0.1053	-0.8903	1.5105	0.5755	0.1216
Slovenia	SVN	70500032	70501494	1	-1.1037				1.1331		0.5755	0.1216
Slovenia	SVN	70500032	70505546	1	-0.5941	1.7671	1.4967	0.1708	-0.3762	-0.1652	0.1693	1.1232
Slovenia	SVN	70500032	70505775	1	0.1446	2.6352	1.9359	0.3279	0.3252	0.0272	2.4277	-0.6365
Slovenia	SVN	70500032	70505100	1	0.3986	0.4631	0.5347	0.1053	-0.4615	0.1509	0.5755	0.1216
Slovenia	SVN	70500032	70502853	1	-0.7379	2.6352	0.0226	1.3689	-1.5037	-0.006	-1.0808	-1.1252
Slovenia	SVN	70500032	70504033	1	-0.3933	-1.3452	0.0226	0.7125	-1.4059	0.8754	-0.6852	-1.1252
Slovenia	SVN	70500032	70500367	1	0.3867	-0.8245	0.0226	-1.1146	-0.3839	-0.7368	-0.8676	-0.3856
Slovenia	SVN	70500032	70506580	1	0.1845	0.3289	0.7162	-0.7003	-0.8618	0.0884	-0.9135	-0.726
Slovenia	SVN	70500032	70504172	1	0.1449	-0.0862	0.0226	0.7113	1.7756	1.597	0.5755	0.1216
Slovenia	SVN	70500032	70503280	1	-0.2281	-0.7815	0.0226	1.286	-0.5629	1.5721	0.5755	-1.1252
Slovenia	SVN	70500032	70501027	1	-0.1754	-0.7221	0.0226	0.6658	0.5201	0.8745	-0.4358	0.1216
Slovenia	SVN	70500032	70506721	1	0.217	-0.7737	-0.4728	-0.6828	-1.1171	-0.5309	-0.7867	-1.113
Slovenia	SVN	70500032	70502254	1	0.446	0.8072	0.0226	0.495	0.1888	0.4882	-0.6852	-0.1563
Slovenia	SVN	70500032	70506579	1	-1.1752	-0.0862	0.0226	-0.5016	-0.0354	0.4979	-0.6852	-0.7317
Slovenia	SVN	70500032	70500423	1	-0.9727	-0.59	-0.7902	0.0329	-0.4422	0.1148	0.0256	-0.959
Slovenia	SVN	70500032	70501144	1	-0.5817	2.6352	1.9359	0.927	-0.2689	1.597	-0.4938	2.0955
Slovenia	SVN	70500032	70502518	1	0.6533	2.0175	0.0226	0.8772	-0.2679	1.5105	0.5755	-1.0282
Slovenia	SVN	70500032	70504247	1	0.6363	-0.6289	-0.3706		-0.4181	-0.7368	-0.8738	-0.8443
Slovenia	SVN	70500032	70501393	0	0.4967	-2.9627	1.9359	2.0585	-0.9598	2.6944	2.4277	2.0955
Slovenia	SVN	70500032	70506280	0	0.746	-1.6058	-0.5373	-0.2786	-0.1548	0.6312	-0.1207	-0.4377
Slovenia	SVN	70500032	70507086	0	0.2314	2.6352	1.9359	-0.027	-3.7095	-0.7368	2.4277	2.0955
Slovenia	SVN	70500032	70500681	0	-0.1453	-0.9966	1.9359	0.1053	0.0827	-1.6678	0.5755	2.0955
Slovenia	SVN	70500032	70505063	0	0.8408	-0.5821
Slovenia	SVN	70500033	70501277	1	-0.1668	-2.9627	-2.664	0.1716	-0.7471	-0.7368	-2.1355	2.0955
Slovenia	SVN	70500033	70500280	1	0.4321	-0.2662	0.4173	0.1259	0.0382	-0.1073	0.5755	-0.3549
Slovenia	SVN	70500033	70503093	1	-0.7	2.6352	1.9359	0.4121	-0.4007	1.0118	0.5755	0.1216
Slovenia	SVN	70500033	70506165	1	-0.3905	0.9454	-0.829	0.133	-0.9583	-0.7368	-0.7867	-0.959
Slovenia	SVN	70500033	70504927	1		1.7162	0.5764	-0.1162	0.3368	0.2181	-1.0839	1.515
Slovenia	SVN	70500033	70502597	1	-0.1737	-0.0862	0.0226	0.7113	-0.1217	0.8317	-0.0553	-0.2503
Slovenia	SVN	70500033	70502929	1	0.9113
Slovenia	SVN	70500033	70501671	1	1.2913	-2.6842	0.4548	0.7113	-0.9806	1.5721	-1.036	-1.1078
Slovenia	SVN	70500033	70504845	1	-0.1396	-0.4314	-0.4728	-0.5466	-0.434	-0.2942	-0.5945	-0.6912
Slovenia	SVN	70500033	70504332	1	-1.3384	-0.817	0.9268	0.6333	-0.2222	0.8613	-0.1727	-1.0893
Slovenia	SVN	70500033	70500356	1	0.9034	-0.59	-0.8609	0.039	-0.9474	0.0272	0.1701	-0.7496
Slovenia	SVN	70500033	70507099	1	-0.5998	-0.4203	0.0226	0.5226	-0.3029	0.4741	0.3482	-0.2503
Slovenia	SVN	70500033	70506735	1	0.2555	-0.7815	-0.227	0.1314	0.048	0.9657	0.5755	-0.7507
Slovenia	SVN	70500033	70507051	1	0.8697	-1.3869	-0.4068	0.8499	-0.8612	0.9868	-0.3702	-0.6621
Slovenia	SVN	70500033	70500417	0	0.1818	-0.5346	-0.7255	0.6333	0.1029	1.0196	0.3939	-0.6762
Slovenia	SVN	70500033	70505928	0	0.5483	2.6352	0.4437	3.6039	4.8357	3.241	2.4277	2.0955
Slovenia	SVN	70500033	70501588	0	0.424	-0.0862	0.0226	2.0408	0.4593	3.6292	2.2695	0.1216
Slovenia	SVN	70500033	70505138	0	-1.3858	-2.9627	-2.664	-2.6893	-3.7095	-1.6678	-2.1355	-2.5027
Slovenia	SVN	70500033	70501804	0	0.8427	-2.9627	-2.664		-3.7095		-2.1355	2.0955
Slovenia	SVN	70500033	70501657	0	-0.171		-0.8627	0.2743	0.883	0.2652	-0.3763	-0.7255
Slovenia	SVN	70500033	70504213	0	0.1922	-0.4314	1.9359	0.1323	0.5564	0.5117	0.5755	2.0955
Slovenia	SVN	70500034	70502121	0	-1.5646
Slovenia	SVN	70500034	70501563	0	1.2552
Slovenia	SVN	70500035	70501171	1	-1.8524	0.5836	-0.5034	-0.059	-0.5336	-0.6274	0.0256	-0.4607
Slovenia	SVN	70500035	70500946	1	-1.0407	-0.4314	-0.8627	0.2374	-0.157	-1.0529	0.1693	-0.9299
Slovenia	SVN	70500035	70502824	1	-0.2158	0.8079	-0.9102	0.8708	-0.1503	0.0776	-0.5142	-0.945
Slovenia	SVN	70500035	70500937	0	0.5135	-0.2662	0.5347	-0.2819	0.4544	-0.8768	0.1648	-0.222
Slovenia	SVN	70500035	70502890	0	-1.2631	-0.0862	0.4173	0.7113	1.4027	1.5721	0.5755	-0.4607
Slovenia	SVN	70500035	70505018	0	-0.4891	0.4457	1.1657	1.0275	1.0803	1.3995	1.802	2.0955
Slovenia	SVN	70500036	70501207	1
Slovenia	SVN	70500036	70505472	1	0.9191
Slovenia	SVN	70500036	70505660	1	-0.3056
Slovenia	SVN	70500036	70500143	1	-0.7254
Slovenia	SVN	70500036	70503946	0
Slovenia	SVN	70500036	70501576	0	0.1506
Slovenia	SVN	70500036	70500393	0	-0.9842	-0.0862	0.0226	1.2836	0.8779	1.5721	0.5755	0.1216
Slovenia	SVN	70500036	70503596	0	1.6948
Slovenia	SVN	70500036	70505482	0	0.0418
Slovenia	SVN	70500036	70503402	0	0.3348
Slovenia	SVN	70500036	70500838	0
Slovenia	SVN	70500036	70502965	0	3.026
Slovenia	SVN	70500036	70506535	0	1.1803
Slovenia	SVN	70500036	70506534	0	-0.2116
Slovenia	SVN	70500036	70500015	0	-0.2642
Slovenia	SVN	70500036	70505095	0	-1.2383				-0.1542
Slovenia	SVN	70500036	70502509	0	0.1361
Slovenia	SVN	70500036	70505838	0	0.2215
Slovenia	SVN	70500036	70503812	0	0.1681
Slovenia	SVN	70500036	70502575	0	-0.5003
Slovenia	SVN	70500036	70501517	0	-0.2692
Slovenia	SVN	70500036	70506781	0	1.183
Slovenia	SVN	70500037	70505164	1	-0.9663	0.5177	1.2899	0.3277	-0.1858	0.988	-0.3907	-0.4607
Slovenia	SVN	70500037	70504675	1	-1.4816	-0.59	-1.3514	0.3658	-0.5328	-0.8849	-0.1382	-2.5027
Slovenia	SVN	70500037	70503794	1	-0.5684	0.64	0.4173	0.433	0.0836	0.6377	-0.2821	-0.7496
Slovenia	SVN	70500037	70501842	1	-1.0733	-1.4757	1.9359	0.3601	0.664	-0.0127	0.6215	0.346
Slovenia	SVN	70500037	70506202	1	-1.0463	-0.7332	0.0226	0.0523	-0.5367	-1.2919	-0.0823	-0.5251
Slovenia	SVN	70500037	70504549	1	-0.5063	0.963	1.9359	-0.1009	-0.3464	0.9738		2.0955
Slovenia	SVN	70500037	70501620	0	-0.6928	-0.59	0.0226	-1.0539	-0.805	-0.8849	-0.0992	-0.806
Slovenia	SVN	70500037	70501528	0	0.2675	-0.0862	0.0226	-0.6531	0.2536	-0.475	0.075	-0.7496
Slovenia	SVN	70500037	70503361	0	-0.9457	-2.9627	1.9359	-0.7771	0.5733	-0.3412	0.5755	2.0955
Slovenia	SVN	70500037	70502057	0	-0.7057	2.6352	1.9359	1.0324	1.0723	0.4641	2.4277	2.0955
Slovenia	SVN	70500037	70506491	0	0.9726	2.6352	1.9737	0.7113	1.4436	0.5248	2.4277	2.0955
Slovenia	SVN	70500037	70506294	0	-0.7252	2.6352	1.9359	3.6039	3.2455	3.6292	2.4277	2.0955
Slovenia	SVN	70500037	70506442	0	-0.7074	-0.4426	-0.3802	-0.407	-0.0843	-0.7847	-0.2004	-0.1314
Slovenia	SVN	70500037	70500131	0	-1.1397	-0.2662	0.0226	0.4506	0.1874	0.8751	-0.0823	-0.1563
Slovenia	SVN	70500037	70500787	0	-1.4337	-0.3436	-0.0154	0.9613	0.1877	0.949	0.9628	-0.1865
Slovenia	SVN	70500037	70506418	0	-0.1576	0.1852	1.2899	1.2836	0.8779	1.5721	-0.0823	0.1216
Slovenia	SVN	70500037	70505534	0	-0.7727	0.1892	0.0226	-1.5123	-0.6024	-1.5744	0.1693	0.1216
Slovenia	SVN	70500037	70501358	0	-0.7011	2.6352	0.0226	1.7125	-0.1424	1.5721	1.3958	-0.1563
Slovenia	SVN	70500037	70500167	0	-1.0128	0.544	-0.5611	0.6333	0.0243	1.1487	0.0447	-0.6924
Slovenia	SVN	70500037	70501888	0	-0.6392	-0.0862	0.6496	0.321	0.7394	0.1742	0.5755	0.1216
Slovenia	SVN	70500037	70506576	0	-0.7201	0.6464	1.9359	0.1344	0.4046	0.3964	0.5755	0.1216
Slovenia	SVN	70500037	70503304	0	-0.7867	-0.0862	0.0226	-1.1783	-0.3172	-0.8849	0.0256	0.1216
Slovenia	SVN	70500037	70504701	0	-0.0886	-1.3452	0.0226	1.4231	1.0016	1.5721	-0.6852	0.1216
Slovenia	SVN	70500037	70501163	0	-1.0381	-0.5717	0.0226	0.4379	-0.3066	0.9475	1.0854	0.1216
Slovenia	SVN	70500037	70504484	0	-0.1043	0.0502	0.4173	-1.5123	-0.1592	-1.0529	0.8038	0.1216
Slovenia	SVN	70500037	70502166	0	0.6473	0.2032	-0.227	-0.7919	-0.3157	0.1552	-0.7726	0.9339
Slovenia	SVN	70500037	70503038	0	-0.9029	-0.0862	0.0226	0.7113	-0.0408	1.0062	0.5755	0.8567
Slovenia	SVN	70500038	70506788	1	-0.9418	-1.3452	-2.664	0.0206	-0.1741	0.8748	-0.1499	-1.2874
Slovenia	SVN	70500038	70503994	1	-0.7196	-0.7306	0.0226	0.3187	-0.4977	0.7694	0.1701	-0.7496
Slovenia	SVN	70500038	70502876	1	0.0341	-0.4314	-0.227	0.0686	-0.3453	0.1963	-0.3876	-0.6774
Slovenia	SVN	70500038	70501861	1	-0.9371	-0.4488	-0.472	0.5173	-0.1341	0.6072	-1.039	0.8567
Slovenia	SVN	70500038	70503550	1	-0.7929	1.1493	-0.442	0.349	-0.4845	0.2546	1.2568	-0.7351
Slovenia	SVN	70500038	70500458	1	-0.8246	-0.5847	-0.227	0.2198	-0.8843	0.7712	-0.5573	-0.8273
Slovenia	SVN	70500038	70501365	1	-1.0388	-0.2662	0.0226	0.3573	0.7703	0.2055	-0.1727	-0.9299
Slovenia	SVN	70500038	70500723	1	-0.0714	-0.2662	0.7638	0.277	-0.3574	-0.1971	0.5755	0.4994
Slovenia	SVN	70500038	70500590	1	-1.1025	-0.0192	-0.227	0.0291	-0.4508	0.2437	0.0256	-0.5251
Slovenia	SVN	70500038	70501581	1	-0.844	0.957	-0.5544	0.3336	-0.6763	0.2996	0.1701	0.0144
Slovenia	SVN	70500038	70501083	1	-1.1815	-0.891	1.9359	0.6087	-0.0439	0.7222	0.1701	-0.6365
Slovenia	SVN	70500038	70501266	0	-1.0812	-0.0862	0.0226	1.2913	-1.0067	1.5721	0.5755	0.1216
Slovenia	SVN	70500038	70506024	0	-1.0597	-0.0994	1.9359	0.5577	0.3658	0.678	0.5755	0.6905
Slovenia	SVN	70500038	70505443	0	0.631	-0.4314	0.0226	-0.0343	-0.5	0.7299	-0.2431	-0.4607
Slovenia	SVN	70500039	70506332	1	-1.285		-0.5472			0.25	0.3948	-1.5679
Slovenia	SVN	70500039	70500862	1	-0.7734	-1.1429	0.0226	0.6906	-0.5903	0.9399	0.3482	0.1216
Slovenia	SVN	70500039	70507172	1	-0.9478	-0.2479	-0.227	0.4846	-0.6941	0.2595	0.5755	0.1216
Slovenia	SVN	70500039	70506901	1	-0.9834	-0.4314	-0.4728	0.2207	-0.2351	0.3553	-0.2821	-0.959
Slovenia	SVN	70500039	70503547	1	-1.3323	-0.4174	-1.0935	0.1764	-0.511	1.5608	0.5755	0.1216
Slovenia	SVN	70500039	70505736	1	0.4788	-1.3245	-2.1689	-0.281	-1.43	-0.8849	-1.2624	-2.5027
Slovenia	SVN	70500039	70502296	1	-0.7861	0.1997	-0.7638	0.658	0.7349	0.1512	0.0221	-0.2274
Slovenia	SVN	70500039	70505937	1	-0.9447	-1.3452	-1.1926	0.1566	-0.0408	0.4394	-0.6852	-1.1252
Slovenia	SVN	70500039	70507073	1	0.8371	-0.7327	-0.3802	-0.2222	-0.3701	-0.2154	-1.0753	-0.3856
Slovenia	SVN	70500039	70505894	1	-0.2365	0.1852	-1.1926	0.3002	-0.1631	0.2758	0.5755	0.1216
Slovenia	SVN	70500039	70506460	0	0.3968
Slovenia	SVN	70500039	70501873	0	-0.966							-1.7277
Slovenia	SVN	70500039	70505617	0	0.6662	-0.847	0.0226	-1.6895	-0.7137	-0.4318	0.0256	0.1216
Slovenia	SVN	70500039	70502304	0	-0.1913	-1.3452	-1.1926	0.5354	-0.0408	0.4394	-0.6852	-1.1252
Slovenia	SVN	70500039	70504983	0	-0.7515	-0.2479	-0.227	0.7113	-0.0408	1.0062	0.5755	-0.4607
Slovenia	SVN	70500039	70504347	0	-0.4007			-1.3723	-1.0861
Slovenia	SVN	70500039	70506999	0	0.2715	0.7825	1.1752	-0.2882	1.344	-0.8768	0.8038	0.2286
Slovenia	SVN	70500039	70504772	0	-0.5682	-0.7306	0.4173	0.3836
Slovenia	SVN	70500039	70501496	0	0.5972	-0.0994	-0.4728	-0.6394	-0.6841	-4.00E-04	0.3482	-0.3297
Slovenia	SVN	70500039	70501611	0	1.1923	-0.0862	0.0226	1.2836	0.9666	1.5721	0.5755	0.1216
Slovenia	SVN	70500039	70500431	0	-0.1783	-0.8305	-0.8627	0.4323	-0.8203	0.5682	-0.1566	-0.4784
Slovenia	SVN	70500039	70500684	0	1.1294			-2.6893	-0.0558	-1.6678	2.4277	2.0955
Slovenia	SVN	70500040	70502393	1	0.705	0.3239	0.4173	0.2335	1.1147	0.281	0.0256	-0.1985
Slovenia	SVN	70500040	70506473	0	-1.0916	0.1389	1.9359	0.3822	-0.9291	-1.6678	2.4277	2.0955
Slovenia	SVN	70500041	70500254	0	-1.0017	2.6352	0.586	1.2836	1.7885	1.5721	2.4277	2.0955
Slovenia	SVN	70500041	70503996	0	-0.9487	-0.0862	1.9359	-0.4281	0.0518	-1.6678	1.1987	0.7095
Slovenia	SVN	70500041	70504718	0	-0.9887	0.3738	0.9192	-0.1904	0.4509	-1.6678	0.8038	0.7864
Slovenia	SVN	70500041	70500728	0	-1.0498	-0.2662	0.0226	-1.0091	-0.3757	-0.3646	0.5755	-0.4607
Slovenia	SVN	70500041	70502937	0	-1.562	-1.0212	-0.5544	0.0192	-0.5243	0.5711	-0.4771	-0.7317
Slovenia	SVN	70500041	70503322	0	0.2889	-0.7221	0.0226	-0.7753	0.1841	-0.4318	-0.1026	-0.7255
Slovenia	SVN	70500041	70500173	0	-0.4407	-0.5874	1.4967	0.5617	0.9326	1.0382	1.2262	0.7627
Slovenia	SVN	70500041	70504317	0	-0.1519				3.8704
Slovenia	SVN	70500041	70506257	0	-0.5061	-0.4107	0.0226	0.2664	-0.2222	0.1129	-0.6629	-0.4607
Slovenia	SVN	70500041	70506930	0	-0.3589	-0.8785	0.0226	0.7753	0.8779	1.5721	-1.1908	-0.2503
Slovenia	SVN	70500041	70506068	0	-1.1526	-0.0862	0.0226	0.7113	-0.7708	1.0062	0.5755	0.1216
Slovenia	SVN	70500041	70503156	0	-0.3976	-0.0862	0.0226	-0.0033	0.3333	0.4394	0.5755	0.1216
Slovenia	SVN	70500041	70504876	0	-1.2987			0.5356	-0.2222
Slovenia	SVN	70500041	70505313	0	-1.0922
Slovenia	SVN	70500041	70502473	0	-0.7025		0.0226
Slovenia	SVN	70500041	70503703	0	-0.1669	0.4457	1.4187	1.1575	0.6966	1.4855	0.3473	0.4777
Slovenia	SVN	70500041	70502789	0	0.9597	2.6352	1.9359	-0.0562	0.1069	-1.6678	2.4277	-0.4607
Slovenia	SVN	70500041	70501946	0	0.1499
Slovenia	SVN	70500041	70505457	0	0.302	-0.1759	0.6825	0.5497	-0.1219	0.1402	0.0256	2.0955
Slovenia	SVN	70500041	70505476	0	0.2962	0.32	1.4967	0.5429	0.9162	1.0559	1.2262	2.0955
Slovenia	SVN	70500041	70505292	0	-0.0586	-0.8802	-1.0611	-0.3418	-1.5276	0.0634	-1.7719	-0.9299
Slovenia	SVN	70500041	70503164	0	-0.2942	-0.6069	1.7458	0.5174	0.874	0.8374	1.6922	1.4234
Slovenia	SVN	70500041	70505572	0	0.2583	-0.0862	1.9359	1.3453	0.2306	0.6965	1.4752	1.4136
Slovenia	SVN	70500041	70503857	0	-0.8527	0.2607	0.4173	0.3383	0.3675	0.5743	0.1693	0.1216
Slovenia	SVN	70500041	70506374	0	-1.3229	-0.0966	0.0226	0.3018	0.4544	0.195	0.5409	0.1216
Slovenia	SVN	70500041	70504719	0	-1.0497	0.7062	0.5764	0.2776	-0.2403	0.8556	1.2798	2.0955
Slovenia	SVN	70500041	70503676	0	-0.7102	1.7162	0.4173	0.3483	0.0781	0.5896	0.8038	0.7435
Slovenia	SVN	70500041	70500002	0	-1.2965	0.788	1.9359	-0.1314	-0.0863	0.0386	1.3958	1.515
Slovenia	SVN	70500042	70506747	1	0.9698	1.3889	0.8348	0.389	-0.7404	-0.0755	-0.4771	-1.1242
Slovenia	SVN	70500042	70500643	1	-0.8823	-0.2662	0.4173	-0.0128	-0.8701	-1.6678	-0.414	-1.2412
Slovenia	SVN	70500042	70507021	1	1.4509	-0.891	-0.6587	0.1322	-0.3836	-0.3435	-0.8483	-1.2412
Slovenia	SVN	70500042	70506691	1	1.0669	0.3266	0.3461	0.1202	0.1405	-0.2785	-0.7867	-0.5251
Slovenia	SVN	70500042	70505517	1	0.4887	-0.1167	-0.711	-0.1069	-0.5197	-0.5569	-1.2106	-0.7351
Slovenia	SVN	70500042	70506030	1	0.6673	0.8046	0.4173	0.6425	-0.5704	-0.2544	-2.1355	-1.2688
Slovenia	SVN	70500042	70505156	1	-0.8879	-0.0862	0.0226	0.8281	-0.5314	0.6875	0.3482	-0.1563
Slovenia	SVN	70500042	70503001	1	-0.3261	-0.0862	0.0226	-0.4207	-0.1386	0.2659	0.5755	-0.4607
Slovenia	SVN	70500042	70500761	1	1.0197	-0.2662	-1.0611		-0.404	-1.6678	0.3482	-0.946
Slovenia	SVN	70500042	70506339	1	1.5025	0.64	0.8348	0.1123	-0.1989	-0.0237	-0.7075	-0.0604
Slovenia	SVN	70500042	70507070	1	-0.7557	1.2995	0.8348	0.6076	-0.6592	0.9372	0.3482	-0.4607
Slovenia	SVN	70500042	70504283	1	0.2802	-0.1077	0.0226	-0.4805	-0.5847	-0.421	-0.1972	-0.4607
Slovenia	SVN	70500042	70507022	1	1.1804	-0.3386	-0.829	0.0996	-0.3019	-0.2196	-0.2852	-0.4607
Slovenia	SVN	70500042	70503275	1	1.0208	1.1493	1.2899	-0.6091	-0.7894	0.0272	-1.5588	0.0388
Slovenia	SVN	70500042	70504337	1	0.6257	-0.4314	-0.3802	0.0971	-0.4967	-1.6678	0.5755	-0.2503
Slovenia	SVN	70500042	70506563	1	0.2903	-0.59	0.0226	-0.5417	-1.0039	-1.6678	-0.2821	-0.4607
Slovenia	SVN	70500042	70503695	0	0.2201	-0.2857	0.8038	-0.4106	0.2647	-1.6678	-0.0585	0.1216
Slovenia	SVN	70500042	70501308	0	1.1223	-0.2662	-1.0611	0.5057	-0.1457	-0.9292	0.1701	-0.4607
Slovenia	SVN	70500042	70500846	0	0.6254	0.5946	0.0226	1.4484	0.8821	0.5838	0.5755	0.1216
Slovenia	SVN	70500042	70501950	0	0.2519	-1.0758	1.9359	-0.5365	-0.1117	-1.6678	0.1648	2.0955
Slovenia	SVN	70500042	70502513	0	-1.1771	0.9535	0.4173	0.8587	-0.157	0.1887	0.5755	0.1216
Slovenia	SVN	70500042	70506370	0	-0.1781	2.6352	1.4967	-0.6184	0.2306	-0.1971	-0.6007	2.0955
Slovenia	SVN	70500042	70504194	0	-0.7381	0.1945	1.1752	0.7899	0.4651	0.6596	2.4277	2.0955
Slovenia	SVN	70500042	70506191	0	1.2677	-0.4488	0.0226	-0.0928	-0.8447	-1.6678	-0.1026	0.1216
Slovenia	SVN	70500042	70502310	0	-0.2036	-0.9443	-0.227	-1.3798	-1.0233	-0.5309	0.3473	0.1216
Slovenia	SVN	70500042	70506272	0	0.3287	0.2032	0.6496	0.2235	0.5621	-0.032	0.1693	-0.8947
Slovenia	SVN	70500042	70506671	0	1.0397	-0.0994	0.4173	-1.0059	-0.2418	-0.8768	0.8038	1.2147
Slovenia	SVN	70500043	70505010	1	-1.134	1.3403	-1.1729	0.3426	-0.1364	0.216	-0.3529	-1.6909
Slovenia	SVN	70500043	70504554	1	-0.6293	0.0566	0.4173	0.3564	-0.1348	0.1301	-0.6852	-0.1563
Slovenia	SVN	70500043	70503496	0	-1.0075	-0.7221	0.0226	-0.1835	-0.5444	-0.2338	-0.2821	0.1216
Slovenia	SVN	70500043	70505643	0	-1.2749	0.0502	0.3576	0.2645	-0.2906	0.0925	0.075	-0.4607
Slovenia	SVN	70500043	70501743	0	-0.4703	-0.2662	-0.2827	-0.3765	0.164	-1.6678	-0.1026	0.1216
Slovenia	SVN	70500043	70501225	0	-0.9323	0.2032	0.0226	0.7195	0.1713	-0.0815	0.5755	0.1216
Slovenia	SVN	70500043	70507182	0	-1.3215	-0.8338	0.0226	0.2936	-0.4019	-1.6678	0.5755	-0.9299
Slovenia	SVN	70500043	70507232	0	-0.6893	0.718	1.9359	0.7363	0.1673	0.8539	0.5755	0.7611
Slovenia	SVN	70500043	70500376	0	-1.0433	-1.1327	0.6131	0.6259	-0.0141	1.1486	1.656	0.6905
Slovenia	SVN	70500043	70502309	0	-0.9618	-0.0862	0.0226	1.8555	1.748	1.3301	0.5755	0.1216
Slovenia	SVN	70500043	70503144	0	-0.8833	0.3875	0.1453	-0.5282	-0.1273	-0.5007	0.1922	-0.5912
Slovenia	SVN	70500043	70502427	0	-0.7918	-0.2662	0.4173	0.1221	-0.0796	0.5561	0.5755	0.1216
Slovenia	SVN	70500043	70503145	0	0.4362	-0.7065	0.766	0.7377	0.1967	0.879	0.3482	0.2286
Slovenia	SVN	70500044	70503264	1	-1.2384	-0.1473	0.0226	0.6017	0.61	-0.2825	0.5755	0.1216
Slovenia	SVN	70500044	70503907	1	-1.5514	2.6352				1.0868
Slovenia	SVN	70500044	70502894	1	-1.6539
Slovenia	SVN	70500044	70503110	1	-0.4086
Slovenia	SVN	70500044	70504505	1	-2.2474	-1.1701	-0.6097	0.3731	-0.6912	-0.1652	-1.5848	-0.8443
Slovenia	SVN	70500044	70506480	1	-0.2226				-0.0965
Slovenia	SVN	70500044	70506609	1	-1.2905
Slovenia	SVN	70500044	70503555	1	-1.5567
Slovenia	SVN	70500044	70502088	1	-1.6806
Slovenia	SVN	70500044	70504230	1	-0.7827	-0.0862	0.0226	1.2836	0.6064	1.5721	0.5755	0.1216
Slovenia	SVN	70500044	70505563	1	-0.1765	0.957	0.4036	-0.1184	0.0283	0.5602	-0.1722	-0.7816
Slovenia	SVN	70500044	70502117	1	-0.0473	-0.6329	-0.6863	1.0158	-0.1406	1.0224	1.1171	-0.8273
Slovenia	SVN	70500044	70504581	1	-1.1215	-0.5874	-0.4728	0.7847	-0.2112	0.9987	-0.2668	-0.1563
Slovenia	SVN	70500044	70502030	1	0.4261	-0.0862	1.9359	3.6039	-3.7095	3.6292	2.4277	0.4994
Slovenia	SVN	70500044	70505092	1	-1.6272	-0.59	-0.9145	-0.5515	-0.8842	0.2404	-0.4771	-0.7496
Slovenia	SVN	70500044	70501416	1	-0.3935	1.0508	-0.227	0.8203	1.2879	0.9278	0.5755	0.1216
Slovenia	SVN	70500044	70505123	0	-0.5406	-0.59	1.9359	-0.4851	-0.3196	-0.8768	-0.6007	-0.7496
Slovenia	SVN	70500044	70504613	0	-0.1896				1.0015
Slovenia	SVN	70500044	70505516	0	-1.4114	0.631	1.1752	-0.2506	0.0422	-1.6678	1.802	1.1232
Slovenia	SVN	70500044	70501319	0	-0.4388	-0.0862	0.0226	1.2836	0.5425	1.5721	0.5755	0.1216
Slovenia	SVN	70500045	70503665	1	-1.1149		0.0226	-1.0152	-0.6023	-0.526	-0.4948	-0.5251
Slovenia	SVN	70500045	70503379	1	-0.4441	-0.524	1.4352	1.0221	0.1664	1.0196	-0.0065	0.7848
Slovenia	SVN	70500045	70502392	0	-0.5668	-0.2662	-0.0154	0.7113	0.4554	0.2575	0.5755	0.1216
Slovenia	SVN	70500045	70507032	0	-1.646
Slovenia	SVN	70500045	70506354	0	1.0197	-1.0744	-0.3076	-1.5103	-0.593	-0.7847	-0.4816
Slovenia	SVN	70500045	70504695	0	0.4707	-2.9627	-1.5502	0.1639		-0.1443	-2.1355	-1.1252
Slovenia	SVN	70500045	70507202	0	-0.5479	-0.2479	0.0226	0.2657	0.7143	0.6044	0.5755	0.1216
Slovenia	SVN	70500045	70502863	0	0.3693	-0.0827	0.6847	-0.2019	-0.6965	-1.6678	-0.2852	-0.1563
Slovenia	SVN	70500045	70501546	0	0.2532	-0.2662	0.0226	-0.7936	-0.0965	0.0474	0.075	-0.1563
Slovenia	SVN	70500045	70501751	0	-0.0082	0.6037	0.6907	0.9662	0.29	1.2312	1.4995	0.7099
Slovenia	SVN	70500045	70504698	0	0.2031	-0.8213	-0.227	1.2836	-0.0882	-1.6678	-0.176	-0.8947
Slovenia	SVN	70500045	70500939	0	-0.6683	-0.0862	0.0226	1.2836	0.548	1.5721	0.5755	0.1216
Slovenia	SVN	70500045	70506514	0	-0.2295	-0.0862	0.0226	0.1053	0.1051	0.0801	0.5755	-0.4607
Slovenia	SVN	70500045	70501825	0	0.0108	0.6321	1.2867	0.7193	-0.1293	-1.6678	2.4277	0.7848
Slovenia	SVN	70500045	70505752	0	0.7458
Slovenia	SVN	70500045	70500561	0	-0.2074	-0.4971	0.6907	1.1888	0.4206	1.5465	0.8382	0.06
Slovenia	SVN	70500045	70502534	0	-0.9179	-0.0862	0.0226	0.9407	1.0143	0.1623	0.5755	0.1216
Slovenia	SVN	70500046	70504255	1	0.9514	0.0502	-0.7302	0.6186	-0.3175	-1.6678	0.3482	-1.1733
Slovenia	SVN	70500046	70506808	1	-0.6404	0.5946	1.1381	0.8306	-0.0293	0.4222	-0.1722	0.1216
Slovenia	SVN	70500046	70501188	1	1.4712	-0.8357	-0.3048	0.103	-0.684	-0.2708	-1.1693	-1.2412
Slovenia	SVN	70500046	70502318	1	-0.3674	-1.0303	-0.0413	0.2358	0.0036	0.4406	-0.0553	-0.1563
Slovenia	SVN	70500046	70504799	1	0.0729	-0.7815	-1.0611	0.3627	-0.4633	0.7305	0.0221	-1.0788
Slovenia	SVN	70500046	70505533	1	1.2251	-1.1804	-0.691	0.0479	-1.4189	-1.6678	-0.2821	-0.4607
Slovenia	SVN	70500046	70500012	1	0.9455	-0.2662	0.0226	0.0433	-0.7477	-0.0477	-0.8686	-0.1563
Slovenia	SVN	70500046	70506455	1	0.2443	-0.269	-1.0611	1.2726	-0.6832	-1.6678	0.0256	-0.9299
Slovenia	SVN	70500046	70504494	1	1.1136	1.3697	0.0226	-0.2543	0.5234	0.4019	-0.0987	0.1216
Slovenia	SVN	70500046	70504466	1	0.7966	0.2465	0.0226	-0.5939	-0.1865	-0.5309	-0.9936	-0.4607
Slovenia	SVN	70500046	70503756	1	1.0859	0.3376	-0.173	-0.7009	-0.6963	-0.4393	0.2102	-0.5251
Slovenia	SVN	70500046	70504280	1	0.4081	0.1892	-0.586	-0.3336	-0.93	-0.2436	-1.2624	-0.9815
Slovenia	SVN	70500046	70502677	1	0.6313	-0.7958	-0.1587	-0.2243	-0.3008	-1.6678	-1.5848	-0.1563
Slovenia	SVN	70500046	70506121	1	0.0315	-0.2662	0.0226	-0.1029	-0.4496	-0.5956	-0.4948	-0.1563
Slovenia	SVN	70500046	70502277	1	0.9875	0.1852	-0.732	0.3423	-0.1253	-0.2229	-0.2821	-0.7496
Slovenia	SVN	70500046	70503973	1	1.174	-0.1167	0.7162	0.3195	0.0314	-0.9484	-0.2821	-0.1563
Slovenia	SVN	70500046	70504597	1	-0.6136	-1.2189	-0.1587	-0.2439	-0.05	-1.2919	-0.8483	-1.0788
Slovenia	SVN	70500046	70501871	1	-0.951	-1.0589	0.0226	0.4625	-0.4125	0.4869	-0.4801	-0.7496
Slovenia	SVN	70500046	70502814	1	-1.0097	-0.2872	-0.9607	0.5402	-0.104	-0.3286	-0.8657	-1.2535
Slovenia	SVN	70500046	70504392	1	1.0537	0.2032	0.4173	0.5207	-0.0546	-0.5058	0.542	-0.2503
Slovenia	SVN	70500046	70503161	1	0.1891	-1.3534	-1.9313	-0.0707	-0.8672	-0.4795	-2.1355	-1.7277
Slovenia	SVN	70500046	70506407	1	-0.6606	-0.2662	0.0226	0.1462	0.0192	-0.8768	-0.3876	-0.7496
Slovenia	SVN	70500046	70506692	1	0.9008	-0.9443	-1.5179	0.395	-0.1898	0.1573	0.5755	-1.5367
Slovenia	SVN	70500046	70506612	0	-0.1477	-1.7971	0.0226	0.0451	-0.3806	0.2415	-0.8044	-0.7496
Slovenia	SVN	70500046	70504318	0	-0.0686	-0.269	-0.691	-0.1456	-0.281	-0.4795	-0.5832	-0.7496
Slovenia	SVN	70500046	70502314	0	0.2965	-0.0862	0.0226	-0.1448	0.3134	0.4882	-0.5832	0.1216
Slovenia	SVN	70500046	70505449	0	0.0586	1.2587	1.9359	0.1087	0.8475	-0.4384	1.1375	1.515
Slovenia	SVN	70500047	70500400	1	-1.4281	-0.957	-0.3802	0.2964	-1.2237	0.6927	-0.0553	-0.8198
Slovenia	SVN	70500047	70501304	1	0.5741	-0.4488	-0.3048	-0.537	-1.1037	-0.8768	-0.6852	-0.5251
Slovenia	SVN	70500047	70506149	1	-0.3655	-0.4314	-0.3048	0.4557	-0.0495	0.039	-0.0553	-0.2503
Slovenia	SVN	70500047	70502709	1	-0.7614	-0.2662	0.0226	0.784	0.6621	0.8506	0.5755	-0.2503
Slovenia	SVN	70500047	70507173	1	-0.9135	-0.0862	-0.8932	0.4517	-0.0191	0.3142	0.3482	0.1216
Slovenia	SVN	70500047	70503798	1	0.6924	2.6292	1.9359	0.0443	-0.9039	0.0771	0.5755	0.1216
Slovenia	SVN	70500047	70501645	1	-0.1311	2.6352	1.9359	0.7113	-0.9161	0.8868	2.4277	2.0955
Slovenia	SVN	70500047	70503251	1	0.0736	0.3289	0.0226	-0.2713	-0.6032	-0.1968	-0.6852	-0.4607
Slovenia	SVN	70500047	70501059	1	-0.1509	-0.7716	-0.7183	0.8062	-0.3241	1.381	0.1693	-0.3297
Slovenia	SVN	70500047	70503332	1	-0.6713	-0.4314	0.0226	0.4751	-0.2984	0.0926	-0.1727	-0.2503
Slovenia	SVN	70500047	70501274	1	-2.106	-0.59	-0.7638	0.0022	-0.4909	0.4567	-0.3876	-0.4784
Slovenia	SVN	70500047	70504880	1	0.6344	-0.4998	0.0226	0.4625	0.7694	-1.6678	0.5755	0.1216
Slovenia	SVN	70500047	70502970	1	0.8412	0.5923	1.9359	0.0708	-0.2137	0.0439	-1.0571	0.8567
Slovenia	SVN	70500047	70504069	1	1.0996	-0.59	-0.5836	0.0574	-0.6205	0.5043	-0.414	-0.7496
Slovenia	SVN	70500047	70501608	1	-0.6229	-0.6706	-0.4806	0.4286	0.3403	0.6155	-0.4948	-0.1563
Slovenia	SVN	70500047	70501768	1	-0.7945	-0.2662	0.0226	0.9213	-0.2328	0.6256	0.3482	-0.5912
Slovenia	SVN	70500047	70503192	1	-0.9187	-0.0862	0.0226	1.2836	0.4332	0.7488	0.5755	-0.3297
Slovenia	SVN	70500047	70504817	1	-0.281	0.2465	0.4173	0.3138	-0.7255	0.2274	-0.414	-0.1563
Slovenia	SVN	70500047	70504661	1	0.1151	0.957	1.9359	0.2551	-0.9005	0.5699	0.5755	-0.7816
Slovenia	SVN	70500047	70501698	1	-1.1415	-0.59	-1.3815	-0.2602	-0.9408	-0.2338	-0.4948	-1.6909
Slovenia	SVN	70500047	70502762	0	-0.0222	-0.8802	-0.5034	1.5247	0.8793	1.2433	-0.0823	-0.1563
Slovenia	SVN	70500047	70506644	0	1.1365	0.0747	-0.691	0.8486	0.0259	-1.6678	-0.3353	-1.023
Slovenia	SVN	70500047	70506664	0	0.428	0.3803	0.8038	-0.1332	0.0716	-0.7106	1.5037	1.7439
Slovenia	SVN	70500047	70501108	0	-4.0876			-2.6893	-1.136
Slovenia	SVN	70500047	70506396	0	1.0303	-0.4488	0.0226	0.1931	0.4067	-1.6678	0.5755	0.1216
Slovenia	SVN	70500047	70506875	0	0.0288	-0.0862	0.0226	1.2836	-1.0053	1.0726	0.5339	-0.2503
Slovenia	SVN	70500047	70501078	0	-0.9062	0.1915	0.586	-0.0283	0.2054	0.9584	1.5037	0.149
Slovenia	SVN	70500047	70504953	0	0.3749	-0.4136	0.0226	-0.4418	-0.0113	0.0272	0.5755	-0.1563
Slovenia	SVN	70500047	70505914	0	0.7695	-0.0862	0.0226	1.2836	0.2563	1.5721	0.5755	0.1216
Slovenia	SVN	70500048	70504910	1	0.5743	-0.59	-0.7902	0.6373	-1.0467	-0.8849	-0.6852	-0.5251
Slovenia	SVN	70500048	70500285	1	1.5445	-0.59	-1.6542	-0.057	-0.8327	-0.1567	-0.1722	-0.8936
Slovenia	SVN	70500048	70503869	1	1.4142	0.0692	-0.0951	0.3746	0.4868	0.3065	-0.7644	-0.5079
Slovenia	SVN	70500048	70503763	1	0.8417	-0.9315	-0.3802	0.0609	-0.9399	0.3672	-0.1722	-0.5251
Slovenia	SVN	70500048	70506837	1	1.0108	-0.5955	-0.5544	0.0936	-0.1881	0.361	-0.5142	-0.2503
Slovenia	SVN	70500048	70500783	1	0.8392	-0.5994	-0.227	0.5778	0.8215	-0.0808	0.3482	-0.7496
Slovenia	SVN	70500048	70501110	1	0.571	-0.891	-0.227	0.5472	-0.0199	0.5839	-0.2852	-0.3086
Slovenia	SVN	70500048	70506437	1	0.3468	-0.2662	-0.227	0.6686	2.00E-04	0.3875	-0.1722	-0.7887
Slovenia	SVN	70500048	70504223	1	1.4149	-0.4314	-0.691	0.6812	-0.2814	-0.0033	-1.0808	-0.7496
Slovenia	SVN	70500048	70501894	1	0.6198	-0.9924	-0.9218	-0.4039	-0.6127	-0.7054	-2.1355	-0.7496
Slovenia	SVN	70500048	70504231	1	1.1298	0.64	-1.1075	0.4673	-0.3436	-0.9484	-0.5798	0.3899
Slovenia	SVN	70500048	70500608	1	1.2211	-0.7938	-0.3048	-0.0274	-0.0024	0.1417	-1.5848	-1.3358
Slovenia	SVN	70500048	70505296	1	0.7915	0.1125	0.8348	0.4901	0.253	-0.0671	-0.1154	-0.4784
Slovenia	SVN	70500048	70504659	1	1.2244	-0.2662	0.0226	0.0922	-0.0418	-0.2408	-0.3763	-0.6774
Slovenia	SVN	70500048	70506978	1	1.4816	-1.0564	-0.691	0.4079	2.00E-04	0.624	-0.4771	0.3292
Slovenia	SVN	70500048	70507133	1	1.5834	0.631	1.9359	0.166	-0.1974	0.6348	-0.4214	-0.945
Slovenia	SVN	70500048	70504933	0	1.3122	0.7665	0.9192	0.4167	-0.0257	-0.1817	-0.3241	1.0448
Slovenia	SVN	70500048	70501421	0	0.9425	0.3289	1.9359	0.2587	0.0662	0.9465	0.9732	2.0955
Slovenia	SVN	70500048	70500359	0	0.5166	-0.4314	1.0043	0.2633	0.102	0.1378	0.3482	0.9097
Slovenia	SVN	70500048	70501914	0	0.9628	-1.0856	1.1752	0.3719	-0.3213	0.5088	0.3482	0.4165
Slovenia	SVN	70500048	70503677	0	1.5273	0.4034	0.4173	0.4648	-0.0846	0.6248	0.3482	-0.2503
Slovenia	SVN	70500048	70505875	0	0.9326	-0.0862	0.0226	0.6598	0.5648	1.0245	0.5755	0.1216
Slovenia	SVN	70500048	70505975	0	0.7074	1.7162	-0.2737	0.3562	0.1872	-0.0898	0.0154	0.023
Slovenia	SVN	70500048	70506324	0	1.2047	0.5056	1.1752	0.6752	-0.3793	-0.9292	0.3473	1.1232
Slovenia	SVN	70500048	70500768	0	0.6846				1.7876
Slovenia	SVN	70500048	70506871	0	1.5639	-0.4314	0.0226	-0.5189	-0.1016	-0.7106	0.3473	-0.4607
Slovenia	SVN	70500048	70503896	0	1.2765			-0.2318	-0.1323	0.3674
Slovenia	SVN	70500048	70504115	0	0.9563	0.2629	-0.4806	0.2633	-0.7434	0.2565	-0.176	0.2546
Slovenia	SVN	70500049	70500504	1	0.9076	-0.891	0.9192	-0.1641	-0.2259	-0.8849	-0.7897	1.0641
Slovenia	SVN	70500049	70502438	1	1.2484	-0.0862	0.0226	0.2689	-0.0183	0.3456	0.3482	-0.4607
Slovenia	SVN	70500049	70500711	1	0.969	-1.2904	0.6496	-0.0105	-0.4241	-1.6678	-0.0987	-0.222
Slovenia	SVN	70500049	70506267	1	0.4383	-0.8305	0.0226	0.1857	-0.9316	-0.127	1.1176	-0.1563
Slovenia	SVN	70500049	70500141	1	0.8986	-0.5847	0.0226	-0.1597	-0.0423	1.0062	0.5755	-0.7363
Slovenia	SVN	70500049	70500611	1
Slovenia	SVN	70500049	70507189	1	0.7134	-1.1522	0.0226	0.2067	-0.1653	0.0276	0.0559	0.1216
Slovenia	SVN	70500049	70502962	1	-0.3253	0.5091	1.1381	0.2599	0.1696	0.0803	0.8038	1.1508
Slovenia	SVN	70500049	70504006	1	-0.0886	-2.024	-0.9607	-0.7732	-1.9839	-0.8849	-0.6852	-1.1252
Slovenia	SVN	70500049	70503098	1	-0.5408	-0.1106	-0.652	-0.1897	-0.1852	-1.2919	-0.5832	-1.4475
Slovenia	SVN	70500049	70500070	1	0.4268	0.215	0.8348	-0.5797	-0.5175	-0.1117	-0.6097	-0.7496
Slovenia	SVN	70500049	70505999	1	-1.0899	0.3266	1.4967	-0.0945	-0.5286	-0.032	-0.8512	0.5362
Slovenia	SVN	70500049	70501443	1	-0.2365	-0.59	-0.691	-0.5244	-0.6148	-0.28	-0.6852	-0.4784
Slovenia	SVN	70500049	70502083	1	1.0099	-1.2595	-0.9607	0.9248	-0.0597	-0.006	-2.1355	0.6382
Slovenia	SVN	70500049	70501541	1	-0.3218	0.5177	0.0226	-0.7349	-0.4344	-0.7853	-2.1355	-0.8802
Slovenia	SVN	70500049	70501474	1	-0.2779	-1.1019	-1.3514	-0.2017	0.2626	-0.5639	-0.9681	-0.4607
Slovenia	SVN	70500049	70507178	1	-0.7826	2.6352	1.9359	-0.3371	0.9203	-0.4384	2.4277	1.2147
Slovenia	SVN	70500049	70505629	1	0.6088	-0.2662	-1.4928	0.1053	-0.2731	0.0636	-1.0758	-2.5027
Slovenia	SVN	70500049	70505335	1	0.5858	-0.0219	0.0226	-0.2347	-0.8237	-1.0529	-2.1355	-2.5027
Slovenia	SVN	70500049	70506547	1	0.079	-0.2662	-1.1075	-0.1466	-0.3951	-1.6678	-2.1355	-1.2688
Slovenia	SVN	70500049	70501776	1	-0.061	-0.2479	-0.227	-0.5397	-0.8073	-0.3205	-0.3876	-0.8936
Slovenia	SVN	70500049	70507110	1	0.3302	-0.59	0.0226	0.2657	-0.2227	0.2372	-0.1026	-0.1563
Slovenia	SVN	70500049	70501737	0	1.2123	-0.9814	0.3461	0.6479	-0.2989	-0.2053	1.2798	0.4777
Slovenia	SVN	70500049	70502204	0	0.6106	0.7789	0.4173	-0.0703	-0.5641	-1.6678	0.3473	-0.2819
Slovenia	SVN	70500049	70503754	0	0.1622	-0.7221	-0.227	-0.1361	-0.7007	0.102	-0.6852	-0.1563
Slovenia	SVN	70500049	70502213	0	-0.3078	0.284	1.9359	0.8076	1.048	0.3611	2.4277	2.0955
Slovenia	SVN	70500049	70503808	0	-0.4148	-0.4314	-0.1587	-0.3941	-0.8008	-0.2593	-0.3876	-0.6774
Slovenia	SVN	70500049	70503126	0	-0.1535	-0.5133	-1.5883	0.1624	0.0223	-1.6678	0.2287	-1.0566
Slovenia	SVN	70500049	70502537	0	0.8229	1.3697	1.4967	1.2995	0.8954	0.778	0.3482	2.0955
Slovenia	SVN	70500050	70504335	1	-0.6694	-0.7221	0.0226	-0.9771	-0.7958	-1.6678	-1.1947	-0.4607
Slovenia	SVN	70500050	70506335	1	-1.0549	0.6464	0.1802	0.4627	1.0802	-1.0529	0.775	0.2546
Slovenia	SVN	70500050	70504474	1	-0.9814	0.0634	0.0226	3.6039	-0.0662	3.6292	-0.4801	0.1216
Slovenia	SVN	70500050	70505589	1	-0.3267	-0.0862	0.0226	-0.1146	-1.0505	0.1318	-0.1026	-0.9299
Slovenia	SVN	70500050	70503740	1	-0.8516	-0.0862	0.0226	0.5381	1.4688	2.3707	0.5755	0.1216
Slovenia	SVN	70500050	70501491	1	1.4509	-0.5847	1.9359	1.2836	-0.1623	1.0062	0.5755	0.1216
Slovenia	SVN	70500050	70502008	1	-1.7627	-0.4998	0.0226	0.1053	-0.9291	1.1935	-0.0507	0.1216
Slovenia	SVN	70500050	70504902	1	-0.5951	-0.5743	0.3461	0.2957	-0.134	1.5721	-0.3876	0.2286
Slovenia	SVN	70500050	70501503	1	-0.681
Slovenia	SVN	70500050	70500748	1	-0.8446	2.6352	-0.0758	1.6787	0.0081	1.5546	1.2568	0.1216
Slovenia	SVN	70500050	70506244	0	-1.0558	0.3266	0.2942	0.8575	0.0364	1.2802	-0.1727	-0.5251
Slovenia	SVN	70500050	70500094	0	-1.0614	0.5128	0.8348	0.3656	0.0294	-1.6678	0.5755	0.4994
Slovenia	SVN	70500050	70505376	0	-0.7976	-0.5743	0.0226	0.2409	-0.4546	0.4535	-0.309	0.1216
Slovenia	SVN	70500050	70505083	0	-1.0084	0.7789	0.9192	0.2188	0.2766	0.1524	2.0386	2.0955
Slovenia	SVN	70500050	70505706	0	-0.0104	2.6352	1.9359		1.0477	0.2863	1.4995	1.515
Slovenia	SVN	70500050	70500350	0	-0.1039	0.631	1.8045	0.4992	0.819	1.0937	-0.7867	2.0955
Slovenia	SVN	70500051	70504177	1	-0.1557	-0.4314	0.0226	-1.0091	-0.2894	-0.2408	-0.2821	-0.4607
Slovenia	SVN	70500051	70505171	1	-0.6671	2.6352	-0.5171	1.1446	-0.2376	0.7671	0.7329	0.4184
Slovenia	SVN	70500051	70503855	1	0.6739	-0.6289	-0.227	-0.226	-0.6925	0.1761	-0.0987	-0.5251
Slovenia	SVN	70500051	70506090	1	-0.1303	-0.59	-0.7902	-0.2532	-1.0192	-0.801	-0.6852	-0.959
Slovenia	SVN	70500051	70505511	1	-0.7822	-0.0862	0.0226	1.1693	-0.1556	0.4394	-2.1355	-0.6353
Slovenia	SVN	70500051	70505353	1	0.8321	-0.2479	-0.691	0.0106	-0.5741	0.0543	-0.6852	-0.959
Slovenia	SVN	70500051	70501981	1	0.3949	-0.2479	0.0226	-0.1664	-1.2779	-0.2198	-1.7719	-0.959
Slovenia	SVN	70500051	70504290	1	-0.9815	0.0467	0.1386	0.3956	-0.2461	0.59	0.1648	-0.5079
Slovenia	SVN	70500051	70501487	1	-0.997	-0.6616	-0.9607	0.1026	-0.8974	-1.6678	-0.9906	-0.5292
Slovenia	SVN	70500051	70503414	1	-1.3112	-0.2662	0.0226	0.2445	-0.2388	0.0871	-0.3763	-0.9299
Slovenia	SVN	70500051	70502323	1	0.6881	-1.1085	-1.263	-0.2241	-1.1057	0.1288	-0.8657	-0.7496
Slovenia	SVN	70500051	70503515	1	-0.4926	-0.0862	-0.8627	0.6565	-0.2277	0.6671	0.3482	-0.5251
Slovenia	SVN	70500051	70507037	1	-1.193	0.4395	1.9359	1.026	0.3417	-0.3395	-0.0766	0.7532
Slovenia	SVN	70500051	70502918	1	-0.3442	-0.2662	0.0226	0.6317	0.0573	0.1859	0.775	-0.6774
Slovenia	SVN	70500051	70504716	1	-0.7735	0.5228	0.4173	0.1904	0.252	0.5897	0.5755	0.4777
Slovenia	SVN	70500051	70502173	1	-0.0811	-0.0862	-0.7638	-0.0305	-0.5374	-0.1117	-0.0823	-0.8936
Slovenia	SVN	70500051	70507243	1	0.607	0.5836	0.7244	0.295	-0.0906	1.0754	-0.454	-0.7496
Slovenia	SVN	70500051	70503449	1	-0.1793	-0.983	-0.9145	-0.3715	-0.7871	0.0582	-0.4801	-0.222
Slovenia	SVN	70500051	70506126	1	0.5942	-0.2597	-0.5544	-0.0662	-0.2077	-0.1802	-0.7026	-0.7496
Slovenia	SVN	70500051	70502394	1	-0.8395	1.3697	-0.1587	0.1147	0.5282	0.435	0.5755	0.4725
Slovenia	SVN	70500051	70503081	1	0.5535	0.1245	-0.8099	0.5738	-0.2098	0.8301	0.274	-0.4784
Slovenia	SVN	70500051	70502267	1	-0.5408	0.5746	0.4173	0.0356	0.4986	0.4804	-0.1026	-0.1985
Slovenia	SVN	70500051	70505776	1	-0.7084	2.6352	0.4173	0.735	0.2815	0.8875	0.4316	-0.4095
Slovenia	SVN	70500051	70506046	1	-1.1352	-0.0862	0.0226	-0.0533	-0.8375	-0.1414	0.3482	0.1216
Slovenia	SVN	70500051	70500414	1	0.618	-1.4174	-0.8627	-2.6904	-0.9119	-0.031	-1.8729	-1.5506
Slovenia	SVN	70500051	70500910	0	-0.892	-0.4488	1.1752	0.2484	-0.3841	0.0767	0.8038	-0.1254
Slovenia	SVN	70500052	70506384	0	-1.3024	-1.3452	-1.1926	0.7113	-0.0408	1.0062	-0.6852	-1.1252
Slovenia	SVN	70500052	70503554	0	-0.5232	-0.8452	0.1802	0.7113	0.8779	0.2575		0.0301
Slovenia	SVN	70500052	70500905	0	-0.0956	-0.2662	0.0226	0.1707	-0.5036	0.0064	-0.6852	-0.2503
Slovenia	SVN	70500052	70502049	0	-0.5904			-2.6893	-0.7797	-0.475
Slovenia	SVN	70500052	70506452	0	-0.159	0.4671	-0.8814	1.1717	4.8357	1.3564	0.5368	0.6382
Slovenia	SVN	70500052	70503913	0	0.7874	-1.3452	0.0226	0.7113	-0.9291	1.0062	0.5755	-1.1252
Slovenia	SVN	70500052	70502022	0	-1.5884	-1.3452	-1.1926	0.1053	-0.9291	0.4394	-0.6852	-1.1252
Slovenia	SVN	70500052	70503355	0	-0.2451	2.6352	0.8348	1.2911	1.2129	1.0327	2.4277	2.0955
Slovenia	SVN	70500052	70505581	0	-0.6094	1.3403	1.9359	0.3864	0.485	-0.1837	0.0444	0.8806
Slovenia	SVN	70500052	70503689	0	-0.67	-0.4516	0.0226	-0.169	-0.0296	-0.0983	0.5755	0.1216
Slovenia	SVN	70500052	70506670	0	-1.1836	-1.726	-1.1926	-2.6893	0.2958	0.5048	0.5755	0.1216
Slovenia	SVN	70500052	70505355	0	-0.7971	1.3697	0.0226	-0.0133	-0.2131	0.2438	0.9911	-0.1563
Slovenia	SVN	70500052	70502628	0	-0.495	-0.8379	1.9359	0.5545	-0.2096	-0.4708	-0.1326	2.0955
Slovenia	SVN	70500052	70505119	0	-0.8762	0.6464	0.1386	0.065	-0.5899	0.2176	0.319	-0.6762
Slovenia	SVN	70500052	70505757	0	-0.2799	-1.1063	0.0226	0.8108	-0.6482	1.011	0.5755	0.1216
Slovenia	SVN	70500052	70501379	0	-1.6666	-0.2662	0.0226	-0.7919	-0.2198	-1.6678	0.0256	0.1216
Slovenia	SVN	70500052	70500813	0	0.095	-0.0862	0.0226	0.7113	-0.0408	1.0062	0.5755	0.1216
Slovenia	SVN	70500052	70500317	0	-0.7549	-0.0966	-0.9607	-2.6893	0.1046	-0.5639	-0.5832	-0.7317
Slovenia	SVN	70500052	70502543	0	-1.3647	-0.2662	1.0955	-1.2103	-0.2679	-0.5639	-0.2004	1.4234
Slovenia	SVN	70500052	70500407	0	-0.7568	-0.4314	-0.227	0.1653	0.0268	-0.032	0.075	-0.4607
Slovenia	SVN	70500052	70506117	0	-0.6173	1.4003	-0.4254	0.6463	0.0275	-0.2793	2.4277	0.9883
Slovenia	SVN	70500052	70501233	0	1.1471	0.2063	-0.6047	0.4977	0.1793	0.6396	0.3482	-0.946
Slovenia	SVN	70500052	70504877	0	-0.3247	-0.6447	0.0226	-0.9824	0.4181	-1.6678	1.3918	-0.1563
Slovenia	SVN	70500052	70501103	0	0.1957	2.6352	-0.3048	3.6039	4.8357	-1.6678	2.4277	1.515
Slovenia	SVN	70500052	70500087	0	0.3678	-0.4145	-0.5836	-0.4922	0.3221	-0.0042	0.5755	-0.943
Slovenia	SVN	70500052	70502273	0	-0.0265	-0.0862	0.0226	0.7113	-0.0408	1.0062	0.5755	0.1216
Slovenia	SVN	70500053	70506416	1	-0.1312	0.1292	-0.3802	0.0324	-0.3398	-1.6678	-0.6852	0.1554
Slovenia	SVN	70500053	70504303	1	-0.3672	-1.2007
Slovenia	SVN	70500053	70504422	1	0.6613	-0.2662	0.0226	-0.5144	0.0277	-0.4795	-0.5832	0.1216
Slovenia	SVN	70500053	70501617	1	-0.231	-0.4314	0.0226	0.4257	0.4331	0.6013	-0.5832	-0.6774
Slovenia	SVN	70500053	70505737	1	0.7548	-0.7221	-0.4338	-0.3726	-0.9431	-0.4318	-0.8657	-0.4784
Slovenia	SVN	70500053	70500267	1	1.138	-0.2806	-0.3802	0.1158	0.158	-1.6678	-0.4771	-0.1563
Slovenia	SVN	70500053	70500308	1	0.2852	-0.2662	1.9359	-0.0208	-0.1304	0.5975	1.1171	1.1232
Slovenia	SVN	70500053	70502050	1	1.2561	-1.3452	-1.2891	0.1939	-1.649	-1.6678	-0.0838	-1.2412
Slovenia	SVN	70500053	70504135	1	0.5152	0.3984	-0.7638	0.6913	-0.537	0.4394	0.3482	0.1216
Slovenia	SVN	70500053	70500098	1	0.9129	-0.7221	-1.3514	-0.3537	-0.4534	-0.4562	0.5755	0.1216
Slovenia	SVN	70500053	70504742	1	0.8196
Slovenia	SVN	70500053	70504733	1	0.5143	-0.7114	-0.5544	-0.105	-0.6421	-0.4212	-0.6852	-0.9743
Slovenia	SVN	70500053	70506796	1	-0.5013	-0.7199	-0.3526	0.431	0.3134	-1.6678	0.0221	-0.2503
Slovenia	SVN	70500053	70506903	1	0.013	-0.4314	0.0226	0.4557	-0.3232	1.0089	0.5755	-0.8119
Slovenia	SVN	70500053	70503586	1	-0.2608	-0.9443	-1.5179	-0.489	-0.9433	-0.801	-1.305	-1.113
Slovenia	SVN	70500053	70506219	1	0.8975	0.0566	-0.5544	0.781	-0.2785	0.0776	-0.3876	-0.9299
Slovenia	SVN	70500053	70507003	1	-0.1866	0.2695	-0.2943	0.2506	-0.6252	-1.0529	-0.3912	-0.5251
Slovenia	SVN	70500053	70505206	1	0.6884	-0.7815	-0.227	0.0603	-0.525	-0.8849	-0.0553	-0.959
Slovenia	SVN	70500053	70505127	1	-0.5034	-0.4314	-0.3802	0.2104	0.4292	-1.6678	-0.7867	-0.5475
Slovenia	SVN	70500053	70503736	1	1.3078	-0.4314	-0.6843	0.4735	-0.3779	-0.5135	-0.4771	-0.7496
Slovenia	SVN	70500053	70500200	1	0.4112	-1.1085	-2.664	0.5651	0.0019	-1.6678	-0.4948	-1.1252
Slovenia	SVN	70500053	70505071	1	0.8994	-0.2328	0.1453	-0.0621	-0.4672	0.2736	0.3482	-1.1733
Slovenia	SVN	70500053	70505150	1	-0.5436	-0.0862	-1.5179	0.2889	0.3327	-1.6678	-0.3907	-1.3017
Slovenia	SVN	70500053	70503707	0	0.4908	-0.2662	0.0226	-0.3085	-0.1956	-0.801	0.5755	0.1216
Slovenia	SVN	70500053	70501897	0	1.0792
Slovenia	SVN	70500053	70504965	0	1.52	0.1945	1.1752	1.0318	0.085	-0.3242	-0.5172	-1.112
Slovenia	SVN	70500053	70501449	0	0.1286	-1.3706	-0.8303	0.5443	-0.6224	0.8461	-0.5255	-0.5792
Slovenia	SVN	70500053	70503307	0	0.5299	0.0372	0.4173	-0.3908	-0.5167	-0.531	-0.2008	-0.2503
Slovenia	SVN	70500053	70506337	0	0.3404	-0.5133	-0.6184	0.6519	-0.838	0.4154	-0.3876	-1.0169
Slovenia	SVN	70500054	70504762	1	-0.8578	-0.847	0.4173	-0.8717	-0.8696	-0.3242	-0.8044	-0.8443
Slovenia	SVN	70500054	70504257	1	0.7549	-1.1085	-1.6468	0.1605	-0.9547	0.0685	-0.6852	-1.9384
Slovenia	SVN	70500054	70505984	1	-0.0323	-0.2662	-1.0611	0.932	-0.104	-1.6678
Slovenia	SVN	70500054	70503179	1	0.581	-0.3516	-1.1075	-0.1695	-0.6776	-0.3716	-1.0722	-0.946
Slovenia	SVN	70500054	70505290	1	-0.9567	-1.236	-0.1446	-0.0456	-1.1077	-0.0162	-1.0136	-0.7703
Slovenia	SVN	70500054	70501709	1	1.2859	0.9275	0.3296	0.575	0.2023	0.1407	0.9636	0.4504
Slovenia	SVN	70500054	70500585	1	0.4782	-0.2662	-1.5179	0.1497	-0.2485	-1.6678	-0.2821	-1.3017
Slovenia	SVN	70500054	70500501	1	0.5302	2.6352	1.4967	-0.3097	-0.2611	-0.2229	0.3482	-0.8443
Slovenia	SVN	70500054	70501685	1	0.1728	-1.3534	-1.5179	0.2075	-1.1457	-1.6678	-0.5945	-2.5027
Slovenia	SVN	70500054	70504274	1	-0.1393	-0.2662	-1.3325	-0.2364	-0.8912	-1.6678	-1.2106	-1.3017
Slovenia	SVN	70500054	70506854	1	-0.2698	-0.847	-0.442	0.0508	-0.1228	-0.5569	-1.0602	-1.112
Slovenia	SVN	70500054	70504316	1	0.2888	0.0402	-0.1587	-0.055	-0.6706	0.2067	-0.7867	-0.4607
Slovenia	SVN	70500054	70506636	1	-0.4933	0.0527	1.1381	-0.1146	-0.1197	6.00E-04	-0.2852	-0.222
Slovenia	SVN	70500054	70506383	1	0.1509	-0.2662	-0.691	0.5472	-0.645	-1.6678	0.1922	0.7627
Slovenia	SVN	70500054	70501544	1	0.541	-0.7306	0.0226	-0.057	-0.3476	-0.3439	0.1701	0.1216
Slovenia	SVN	70500054	70503645	1	0.505	-0.2662	-0.5544	-0.0954	-0.5571	-0.6073	0.0256	-1.0788
Slovenia	SVN	70500054	70502869	1	0.243	-1.2115	-1.1926	0.2223	-0.1482	0.3456	0.5755	0.1216
Slovenia	SVN	70500054	70500977	1	-0.2361	-0.0862	-0.3802	0.4583	-0.4301	0.4171	-0.6852	-0.4607
Slovenia	SVN	70500054	70503745	1	-0.6325	-0.9443	-0.1587	0.0569	-0.6709	-0.0373	-0.3846	-1.0477
Slovenia	SVN	70500054	70501853	1	-0.8847	-0.0192	-0.3827	-1.012	-0.722	0.4381	-0.928	-1.2688
Slovenia	SVN	70500054	70503646	1	-0.8797	-1.3464	-0.4806	0.3516	-0.4602	0.3719	-0.3907	0.1216
Slovenia	SVN	70500054	70502449	1	0.5838	-0.0862	-0.227	0.8303	0.3978	-0.4318	0.3482	-0.5251
Slovenia	SVN	70500054	70501455	1	-0.3211	0.3898	0.0226	0.2748	-0.7796	-0.0766	-1.0606	-0.0625
Slovenia	SVN	70500054	70504110	1	-0.3908	-0.2662	0.4173	0.2284	-0.1459	-0.1414	-0.2821	-0.7496
Slovenia	SVN	70500054	70504009	1	0.4514	-1.0773	-0.7902	0.1741	-0.5487	-0.0026	-2.1355	-1.4117
Slovenia	SVN	70500054	70504926	0	0.3771	0.0527	1.1752	0.5981	-0.0529	0.4267	-0.4771	1.0448
Slovenia	SVN	70500054	70500107	0	-0.2797	-0.0862	0.0226	0.7944	0.0304	0.7434	2.4277	-0.2503
Slovenia	SVN	70500054	70502182	0	-1.0823	-0.2366	-1.5179	0.5713	0.2661	0.0231	-1.4214	-0.5251
Slovenia	SVN	70500055	70502453	1	0.654	-0.269	-1.088	-0.1323	-0.1567	-0.8849	-0.3876	-1.1405
Slovenia	SVN	70500055	70502606	1	-0.1603	-0.2366	-0.7638	0.171	-0.9622	0.0767	-0.2852	-0.959
Slovenia	SVN	70500055	70506037	1	1.0353	-1.3125	-1.0611	-0.2852	-0.5133	-0.7433	-0.5945	-0.4377
Slovenia	SVN	70500055	70503198	1	0.5303	0.0502	0.0226	0.3179	-0.3238	0.2007	-0.3876	-0.3297
Slovenia	SVN	70500055	70507081	1	-0.4175	0.5119	-0.5034	-0.2024	0.0025	-1.6678	-1.2871	-0.5251
Slovenia	SVN	70500055	70505944	1	-1.0573	-0.4314	-0.691	-0.1409	-0.9765	-0.0426	0.5755	-0.9299
Slovenia	SVN	70500055	70501114	1	0.9441	0.1245	0.4173	0.1398	0.0403	-0.2229	-0.3876	0.0122
Slovenia	SVN	70500055	70500361	1	-0.5487	-0.0862	-1.1926	-0.1377	-0.5818	-0.5309	0.0256	-0.9299
Slovenia	SVN	70500055	70501879	1	-0.2765	-0.2662	-0.1587	-1.3089	-0.636	-1.2919	-0.4771	-1.113
Slovenia	SVN	70500055	70507000	1	0.3639	-0.7221	-0.691	-0.0531	-0.3072	-0.2854	-0.6852	-0.7496
Slovenia	SVN	70500055	70504522	1	-0.3201	-0.8842	-0.4246	0.0423	-0.3053	-0.0844	-0.4948	-0.8443
Slovenia	SVN	70500055	70504610	1	0.9272	-0.2662	-0.3802	0.9331	-0.2595	-0.5309	-0.2821	-0.4607
Slovenia	SVN	70500055	70506027	1	-0.4068	0.0566	-0.4728	0.1522	-0.6958	-0.8849	-0.2821	-0.6774
Slovenia	SVN	70500055	70500914	1	0.1994	-0.5673	-0.8099	0.3421	1.5311	0.2289	-1.305	-0.8443
Slovenia	SVN	70500055	70503652	1	0.3142	0.1945	-0.1587	0.0402	0.2617	-0.0024	-0.3268	-1.044
Slovenia	SVN	70500055	70507200	1	-1.2053	1.1352	-0.6315	0.0929	0.626	-0.0315	0.0256	0.0144
Slovenia	SVN	70500055	70504362	1	-0.8556	-0.6593	0.0226	-0.0067	-0.8141	0.1931	0.5755	0.1216
Slovenia	SVN	70500055	70500550	1	-0.1243	-0.4314	0.0226	-0.1795	-0.5313	-0.526	0.3482	-0.1563
Slovenia	SVN	70500055	70506590	1	0.1059	-0.7353	-0.3802	-0.0989	-0.7247	-0.5569	-1.3153	-0.8443
Slovenia	SVN	70500055	70503020	1	0.5544	0.6515	0.586	0.038	-0.4946	-0.4795	-0.3086	-0.4607
Slovenia	SVN	70500055	70501911	1	-0.0982	0.792	-0.227	0.4904	0.1005	-0.801	0.9911	-1.0913
Slovenia	SVN	70500055	70506303	1	-0.0302	0.5946	1.2341	0.1047	-0.3318	-0.2224	-0.3206	0.2224
Slovenia	SVN	70500055	70504583	1	0.3972	-0.8305	0.4173	0.2327	-0.6759	0.4293	0.775	-0.1563
Slovenia	SVN	70500055	70503943	0	0.2701	-0.9443	0.1882	0.1053	-0.0408	0.4394	-0.1727	0.1216
Slovenia	SVN	70500055	70506823	0	0.6514	1.3403	1.9359	-0.2723	0.059	-0.3936	0.0888	2.0955
Slovenia	SVN	70500055	70504916	0	1.0894	-0.2479	0.6407	-0.1188	0.2007	0.265	-0.6852	0.1216
Slovenia	SVN	70500055	70500496	0	0.1269	0.5179	1.9359	0.7113	-0.1624	0.3549	-0.309	0.7334
Slovenia	SVN	70500055	70502060	0	-0.3274	0.4435	0.0226	-0.4916	0.0672	-0.121	0.3415	-0.5912
Slovenia	SVN	70500055	70504174	0	0.3996	-0.4488	-0.9607	-1.0091	-0.76	-0.5058	-0.4948	-0.6774
Slovenia	SVN	70500056	70504133	1	1.0527	-0.6028	-0.4806	-0.1177	-0.0188	-1.0529	-2.1355	-1.0169
Slovenia	SVN	70500056	70505344	1	0.6852	-0.103	1.9359	-0.785	0.2476	-0.8849	-1.266	-0.1563
Slovenia	SVN	70500056	70506402	1	-0.4178				0.0825
Slovenia	SVN	70500056	70506578	1	1.0955	-1.2802	-0.954	0.2842		-1.6678	-0.2004	0.1216
Slovenia	SVN	70500056	70501039	1	-0.4404	0.9637	1.9359	0.3436	0.3841	-1.6678	-2.1355	0.1216
Slovenia	SVN	70500056	70502272	1	0.0108	0.1245	0.4173	-0.0847	-0.326	-0.2407	-0.3055	-0.1565
Slovenia	SVN	70500056	70500123	1	0.7086	-0.983	-0.4806	-0.2761	-0.8952	-0.9292	0.0256	-0.9933
Slovenia	SVN	70500056	70505404	1	1.3567			0.4255	-0.9709	0.4836
Slovenia	SVN	70500056	70505377	1	0.4	0.1221	-0.6587	0.2972	-0.0593	-0.7847	-0.7045	-1.0101
Slovenia	SVN	70500056	70504548	1	0.4225	-0.6289	-0.829	-0.7508	0.0386	-1.6678	-1.2835	-0.6947
Slovenia	SVN	70500056	70504076	1	0.1554	0.7665	0.1213	0.2626	0.9896	1.1439	0.5755	0.7627
Slovenia	SVN	70500056	70504778	1	-0.1471	-0.8379	-0.5034	0.3947	-0.6463	-0.1859	-0.3876	-0.4607
Slovenia	SVN	70500056	70500373	1	0.936	-0.0862	0.0226	1.2836	1.0822	1.5721	0.5755	0.1216
Slovenia	SVN	70500056	70503339	1	0.7859	0.4653		0.0031	-0.6064	0.2908
Slovenia	SVN	70500056	70506959	1	1.0816	-1.3452	-0.5034	-0.2388	-1.2813	-0.7433
Slovenia	SVN	70500056	70500925	1	0.7778	0.3898	0.1386	-0.2085	-0.276	-0.4427	-2.1355	-0.8443
Slovenia	SVN	70500056	70502778	1	-0.4222	-0.2479	0.4173	0.1374	-0.6576	-1.2919	-0.3876	-0.1563
Slovenia	SVN	70500056	70506020	0	-0.2008	0.0502	-0.3802	-0.2741	-0.3043	-0.3646	-0.2857	-0.4784
Slovenia	SVN	70500056	70500676	0	0.6152	-0.0862	0.0226	1.2836	0.8779			0.1216
Slovenia	SVN	70500056	70500213	0	1.0408	-0.3582	-0.335	-0.3998	-0.5172	-0.219	0.0256	-1.0788
Slovenia	SVN	70500056	70506424	0	1.0978	1.127	0.4173	-0.5341	0.7451	-0.7093	-0.0585	-0.2503
Slovenia	SVN	70500056	70500622	0	1.2784	-0.2662	0.0226	0.7113	-0.4228	1.0062	0.5755	0.1216
Slovenia	SVN	70500056	70504106	0	0.8525	-0.0862	0.0226	-0.1588	0.0103	1.0062	-0.1727	0.1216
Slovenia	SVN	70500056	70500798	0	0.2788	0.7821	1.9359	0.7113	-0.0408	-0.568	2.0386	1.3857
Slovenia	SVN	70500056	70501105	0	1.6054	-0.0994	0.0226	-0.1287	0.5537	-0.1817	0.2287	0.1216
Slovenia	SVN	70500056	70501644	0	0.8014	-0.0862	0.0226	0.0401	1.2935	0.5117	-0.6852	0.1216
Slovenia	SVN	70500057	70501166	1	0.8611	0.4435	-0.1587	0.1373	0.0474	-0.4384	-0.0553	-0.5079
Slovenia	SVN	70500057	70506145	1	0.4187	-1.0688	0.0226	0.2436	-0.462	-0.0622	-0.0553	-0.1563
Slovenia	SVN	70500057	70502747	1	-0.8296	-0.2392		-0.2813	-0.884	-1.2919
Slovenia	SVN	70500057	70506947	1	0.2405	-0.0862	0.0226	0.3618	-0.1011	0.2417	0.3482	-0.7317
Slovenia	SVN	70500057	70501940	1	0.927	-0.59	-0.7836	0.0134	-0.2709	-1.0529	-0.6852	-1.1252
Slovenia	SVN	70500057	70502407	1	0.2006	0.64	0.0226	-0.1751	0.6543	-1.0529	-0.0553	-0.4607
Slovenia	SVN	70500057	70506317	1	-0.2886	0.6515	0.8348	-0.1025	-0.7575	-0.526	1.1069	-0.0129
Slovenia	SVN	70500057	70502082	1	-0.4075	-0.59	-0.3802	-0.0962	-0.2405	-0.2408	-0.1972	-0.1563
Slovenia	SVN	70500057	70506312	1	0.1204	2.6352	1.9359	-0.3192	0.7365	0.2513	-1.4019	1.515
Slovenia	SVN	70500057	70503370	1	0.597	-1.1429	0.0226	0.5547	0.0423	0.6846	-1.2871	-0.4607
Slovenia	SVN	70500057	70505464	1	-0.892	-0.0862	0.0226	0.4616	-0.5085	-1.6678	0.3482	0.1216
Slovenia	SVN	70500057	70503540	1	0.3469	-0.847	-1.0611	-0.2708	-0.5076	-1.6678	-2.1355	-1.1252
Slovenia	SVN	70500057	70506819	1	0.1684	0.6515	0.8348	-0.2166	-0.643	-0.0766	-1.2871	1.1232
Slovenia	SVN	70500057	70501562	1	0.4186	0.7914	0.7162	-0.0759	0.3485	-0.1832	0.5755	-0.7096
Slovenia	SVN	70500057	70507150	1	-0.1943	0.3875	0.0226	-0.5928	-0.4254	-1.2919	-0.6852	0.1216
Slovenia	SVN	70500057	70502492	1	0.1476	-0.2662	-0.4728	-0.2802	-0.6945	-0.8768	-0.7867	-1.0788
Slovenia	SVN	70500057	70502980	1	-0.7499	0.788	0.0226	-0.7936	0.7422	0.5376	0.5755	-0.4607
Slovenia	SVN	70500057	70506962	1	0.1328	1.127	0.0226	-0.2131	-0.2685	-0.1174	-0.6852	-0.3969
Slovenia	SVN	70500057	70504308	0	0.7168	-0.4314	0.0226	-1.012	-0.5795	-1.0529	-0.6852	0.1216
Slovenia	SVN	70500057	70500568	0	0.2821	-0.0862	0.0226	0.7113	0.0162	1.0062	0.5755
Slovenia	SVN	70500057	70505571	0	0.3401	-0.0338	1.1752	-0.3359	0.5852	-0.8768	0.5755	-0.3297
Slovenia	SVN	70500057	70501490	0	-0.002	-0.0966	0.82	0.4676	1.4322	0.2589	-0.204	2.0955
Slovenia	SVN	70500057	70502358	0	-4.00E-04	0.0502	-0.227	-0.3585	-0.2188	-1.2919	-0.2852	-0.4607
Slovenia	SVN	70500057	70504053	0	1.6768	1.3403	0.8348	-0.8709	-0.1577	-1.6678	1.6922	0.1216
Slovenia	SVN	70500057	70503007	0	0.5539	0.6464	0.4173	0.3525	0.5541	-0.0294	0.5755	0.1216
Slovenia	SVN	70500057	70504801	0	-0.0938	-0.2662	0.0226	0.2142	0.9742	-0.5011	-0.2857	0.1216
Slovenia	SVN	70500057	70502055	1	-0.2791	1.7671	0.8038	0.7969	0.2852	0.7985	0.8047	0.4504
Slovenia	SVN	70500057	70506327	0	0.4638	-0.2662	0.0226	1.225	0.933	1.5721	0.0221	-0.1563
Slovenia	SVN	70500058	70506530	1	0.0869	2.6352	-1.2037	0.5843	-0.3034	3.4089	-0.0171	-0.4256
Slovenia	SVN	70500058	70500505	1	-0.9862	-0.0192	0.4173	-1.2698	-1.0911	-0.8849	-0.4948	-0.5079
Slovenia	SVN	70500058	70501325	1	-0.7583	-2.9627	-1.1926	0.1053	-0.9041	0.4394	-0.6852	-1.1252
Slovenia	SVN	70500058	70506039	1	-0.6578	-0.9363	-0.8225	0.6023	-0.4744	0.9317	-1.0808	-0.6557
Slovenia	SVN	70500058	70505715	1	-0.7331	-1.2492	-2.664	0.2074	-1.3381	-0.0162	-1.305	-0.6912
Slovenia	SVN	70500058	70500738	1	1.0163
Slovenia	SVN	70500058	70504887	1	-0.8909	-0.0862	-1.4242	0.6333	-0.5456	0.2532	-2.1355	-0.8411
Slovenia	SVN	70500058	70501301	1	-1.198	-0.0862	-2.664	0.7113	0.7607	1.0493	-0.6852	-0.959
Slovenia	SVN	70500058	70501864	1	-0.8798	-0.0862	0.0226	1.2836	0.8779	1.5721	0.5755	0.1216
Slovenia	SVN	70500058	70502456	1	-0.6908	-0.7306	-1.0668	0.8351	-0.3253	0.3835	-0.2529	-0.3587
Slovenia	SVN	70500058	70500645	0	-0.0559	2.6352	1.9359	1.5631	1.0018	1.4524	2.4277	2.0955
Slovenia	SVN	70500058	70507210	0	-1.5149	1.7671	-1.1926	0.1053	0.5531	1.1388	-0.5656	-0.3917
Slovenia	SVN	70500058	70502672	0	1.2912	-0.0739	-0.1744	0.6829	0.358	-1.6678	-2.1355	-2.5027
Slovenia	SVN	70500058	70506260	0	-0.0121		0.0226	0.7113	-0.0408
Slovenia	SVN	70500058	70504248	0	2.1923	-0.2662	-1.1926	0.1094	0.6578	1.4726	-0.396	-0.3297
Slovenia	SVN	70500058	70504511	0	0.7916	-0.7624	0.2942	0.641	-0.2725	1.4671	0.2573
Slovenia	SVN	70500058	70506163	0	-0.6218	-2.9627	-2.664	-2.6893	-3.7095	-1.6678	-2.1355	-2.5027
Slovenia	SVN	70500058	70506569	0	-1.0317	-0.0862	0.0226	0.1053	-0.7238	-1.6678	0.5755	0.1216
Slovenia	SVN	70500058	70505468	0	-0.6526
Slovenia	SVN	70500058	70504889	0	-0.8293	2.6352	1.9359	3.6039	1.5734	3.6292	1.3617	0.9883
Slovenia	SVN	70500058	70501030	0	-1.0438	-0.0862	0.0226	1.2836	0.2142	1.5721	0.5755	0.1216
Slovenia	SVN	70500058	70501884	0	-1.2239	2.6352	1.9359	0.973	1.2801	3.6292	2.4277	2.0955
Slovenia	SVN	70500058	70504359	0	-0.8073	0.9504	-2.664	0.7113	0.0819	0.4394	2.4277	2.0955
Slovenia	SVN	70500058	70500429	0	0.8948	2.6352	1.7458	3.6039	4.8357	3.6292	2.4277	2.0955
Slovenia	SVN	70500058	70506293	0	-1.4393	1.1132	1.9359	-1.3927	1.0072	-1.6678	1.3484	0.6905
Slovenia	SVN	70500058	70504311	0	0.0029				2.8075
Slovenia	SVN	70500058	70502851	0	0.0913	-0.817	-0.2737	0.6333	-0.2222	1.0196	-0.7693	-0.946
Slovenia	SVN	70500058	70506333	0	-0.9774	-0.0862	0.0226	0.1274	0.4777	0.4178	2.4277	0.1907
Slovenia	SVN	70500059	70503711	0	0.9203	-0.192	-2.664	0.4138	0.2718	1.0271	0.1922	1.1508
Slovenia	SVN	70500059	70500913	0	1.2675	0.5746	0.4173	-0.5219	0.865	-1.0529	1.3656	1.1013
Slovenia	SVN	70500059	70503141	0	0.9097	0.3837	1.9359	0.7887	0.4094	0.4212	0.5826	2.0955
Slovenia	SVN	70500059	70501852	0	0.7463	2.6352	0.0226	-0.8921	-0.8222	0.4394	-1.1345	-0.3856
Slovenia	SVN	70500059	70500112	0	0.4987	-0.5106	0.0226	-0.1591	-0.2495	-0.1986	0.3482	1.1232
Slovenia	SVN	70500059	70504108	0	1.2856	-0.2662	0.0226	1.2836	2.3669	1.5721	0.5755	0.1216
Slovenia	SVN	70500059	70501328	0	0.5362	-0.847	-0.1587	-0.2722	-0.2557	-0.2785	-0.5832	0.7864
Slovenia	SVN	70500059	70500677	0	-0.0656	2.6352	1.9359	3.6039	4.8357	3.6292	2.4277	2.0955
Slovenia	SVN	70500059	70503250	0	1.1673	0.9349	1.9359	-0.0354	0.3044	0.5019	-0.3272	2.0955
Slovenia	SVN	70500059	70502398	0	0.7253	-0.0862	0.0226	0.1053	-0.0624	1.0062	0.5755	0.1216
Slovenia	SVN	70500059	70504722	0	-0.1207	-0.4266	-0.227	0.1922	-0.2931	0.1417	0.5755	-0.2503
Slovenia	SVN	70500059	70507101	0	-0.7306	2.6352	1.9359	3.6039	2.2837	-0.1652	2.4277	2.0955
Slovenia	SVN	70500059	70503044	0	0.6257	-0.2479	-0.4806	0.0194	-0.5019	-1.6678	0.0256	-0.7496
Slovenia	SVN	70500059	70506553	0	1.1376	-0.2662	0.4173	0.1611	-0.119	0.4956	0.5755	-0.1563
Slovenia	SVN	70500059	70502455	0	0.9721	1.3697	1.9359	0.8748	0.9911	1.4144	2.4277	2.0955
Slovenia	SVN	70500059	70501407	0	0.6666	-1.0564	-0.5836	0.8063	0.035	0.9181	-0.0823	-0.5475
Slovenia	SVN	70500059	70505710	0	0.5798	0.5746	1.9359	0.454	0.7966	1.1317	1.1375	1.3566
Slovenia	SVN	70500059	70502412	0	0.7687	0.1245	0.0226	0.4241	0.0548	0.343	0.7264	-0.5093
Slovenia	SVN	70500059	70502660	0	0.3674	-0.0862	0.0226	0.2837	0.2839	0.8413	0.5755	0.1216
Slovenia	SVN	70500059	70500237	0	-0.8574	0.0502	1.9359	0.4922	0.2657	0.4394	2.4277	2.0955
Slovenia	SVN	70500059	70500644	0	1.1547	-0.0862	0.0226	0.1811	0.0375	0.1397	0.5755	0.1216
Slovenia	SVN	70500059	70506861	0	-0.2936	-0.4314	0.0226	-2.6893	-0.5205	-1.6678	0.3482	-0.2503
Slovenia	SVN	70500059	70504619	0	-0.5869	0.6464	1.9359	0.3462	-0.2055	-0.2002	0.5755	0.7627
Slovenia	SVN	70500059	70505725	0	-0.3315	-0.2479	-0.227	0.499	-0.3626	0.5101	0.1701	0.1216
Slovenia	SVN	70500059	70502530	0	1.1156	-0.4203	1.9359	0.312	-0.7001	-1.6678	0.5755	0.4777
Slovenia	SVN	70500059	70504464	0	0.8098	-0.0862	0.0226	3.6039	1.6795	1.0062	0.8038	-0.4873
Slovenia	SVN	70500059	70503427	0	0.0802	0.5982		0.4166	0.1532	0.4394	-0.0857	1.1508
Slovenia	SVN	70500059	70506771	0	0.642	-0.2479	0.0226	0.6148	-0.6064	0.3349	0.3482	-0.4607
Slovenia	SVN	70500059	70505962	0	1.0479	1.3403	1.9359	0.2392	1.0453	-0.0625	0.8038	1.515
Slovenia	SVN	70500061	70502319	1	-1.2704	-0.6463	-0.8946	-0.8286	-1.0114	-0.2942	-0.3727	-0.5251
Slovenia	SVN	70500061	70507170	1	-1.0207	-0.7162	0.0226	0.2152	-0.6604	-0.3164	-0.6852	-0.1563
Slovenia	SVN	70500061	70500726	1	0.2784	0.1221	-0.7902	-0.1153	-0.4257	-0.7433	0.0256	-0.959
Slovenia	SVN	70500061	70506462	1
Slovenia	SVN	70500061	70504739	1	0.1478	-0.2662	0.0226	0.4932	-0.4691	0.4143	-0.1722	-1.0454
Slovenia	SVN	70500061	70501348	1	-1.2624	0.3789	1.9359	0.7265	0.5614	0.3728	0.5755	1.3857
Slovenia	SVN	70500061	70506953	1	-0.3732	-0.2662	-0.2827	0.1566	-1.1396	0.4394	-0.4948	-1.1252
Slovenia	SVN	70500061	70503835	0	-0.4775	0.1997	-0.3421	0.6846	-0.334	1.0062	-0.6852	-1.9616
Slovenia	SVN	70500061	70506990	0	-0.0689	-0.2662	-0.7638	0.0547	-0.3869	-0.1062	-0.1026	-0.7496
Slovenia	SVN	70500061	70506340	0	0.8184	-0.7306	-0.3802		0.1808	-0.2065	-0.6852	0.1216
Slovenia	SVN	70500061	70506154	0	0.0869	2.6352	1.9737	1.0562	0.1623	0.634	1.6338	0.3588
Slovenia	SVN	70500061	70504190	0	0.8366	-0.2479	0.0226	0.7113	0.1151	0.4816	0.5755	-0.1563
Slovenia	SVN	70500061	70506007	0	-0.2833	-0.2662	-0.3802	0.2628	-1.0838	0.3744	-0.2852	-1.1252
Slovenia	SVN	70500061	70502128	0	0.3037	-0.2479	0.4173	-0.1887	0.3796	0.5086	0.5755	-0.3657
Slovenia	SVN	70500061	70505370	0	0.1924	-0.847	0.0226	0.1207	-0.4013	0.2672	0.5755	0.1216
Slovenia	SVN	70500061	70502563	0	-0.9858	-0.9785	1.9359	0.7113	0.1341	1.0062	0.5755	2.0955
Slovenia	SVN	70500061	70506346	0	-1.0979	0.9275	1.9359	-0.1046	-0.7339	0.0805	0.5755	-0.6774
Slovenia	SVN	70500062	70500825	1	-1.2039	-0.7221	-1.4259	0.269	-1.2366	-1.6678	-1.0753	-1.6076
Slovenia	SVN	70500062	70500048	1	-0.4138	2.6352	-0.7302	1.5578	0.3174	-1.6678	0.9296	-1.112
Slovenia	SVN	70500062	70503235	1	0.5466	-0.4203	-0.691	0.2673	-1.0271	-0.4318	-0.4771	-0.7496
Slovenia	SVN	70500062	70506010	1	-0.7651	-0.7221	-0.227	0.0751	-0.9632	0.1995	0.3482	-0.5265
Slovenia	SVN	70500062	70500942	1	-0.8681	-0.4314	0.0226	0.2891	-2.1139	-1.6678	0.3482	-0.7496
Slovenia	SVN	70500062	70500911	1	0.9477	0.2607	-0.3048	-0.6078	-0.9127	-0.421	-0.8483	-0.7317
Slovenia	SVN	70500062	70504884	1	-1.0749				-0.2946
Slovenia	SVN	70500062	70501216	1	0.4178	-0.5831	-0.6643	0.532	-0.1109	-0.0468	0.075	-1.158
Slovenia	SVN	70500062	70502744	1	1.9755	0.0467	1.4967	-0.0931	0.1634	-0.3932	0.5837	1.2841
Slovenia	SVN	70500062	70503105	1	-0.6982	0.7989	-0.829	0.1038	-0.397	-0.6742	-0.4948	-0.5079
Slovenia	SVN	70500062	70502928	1	0.4408	-0.2479	-0.1587	0.0582	-0.4227	-0.4795	-0.4771	-0.1563
Slovenia	SVN	70500062	70507211	1	0.0062	-0.438	-1.0611	-0.6397	-0.934	-0.3932	-1.5596	-1.2688
Slovenia	SVN	70500062	70501364	1	1.1773	-0.7221	-0.4728	-0.035	-0.3505	-1.6678	-0.6852	-0.8906
Slovenia	SVN	70500062	70500038	1	0.3752	-0.269	-1.1274	-0.0277	-0.1968	-0.8849	-2.1355	-1.1395
Slovenia	SVN	70500062	70502410	1	-0.8589	-0.5208	0.0226	-0.0637	-0.7499	-0.218	-0.2821	-0.7496
Slovenia	SVN	70500062	70503203	1	1.423	-0.4314	-0.5472	0.5549	-0.2031	0.3885	0.5755	-0.3297
Slovenia	SVN	70500062	70504986	1	-0.3847	-0.9363	-0.3802	-0.0239	-0.7569	-1.6678	-0.928	-0.7317
Slovenia	SVN	70500062	70503809	1	-1.0266	0.468	0.8116	0.1048	-0.9819	-1.6678	-0.8686	0.9097
Slovenia	SVN	70500062	70502604	1	0.2734	0.7825	0.8961	0.8302	1.019	0.1889	0.1701	-0.1865
Slovenia	SVN	70500062	70506271	0	1.0461	2.6352	1.4967	0.477	1.9437	0.2372	2.4277	2.0955
Slovenia	SVN	70500062	70505978	0	-0.3507	-0.2662	0.0226	-0.2807	0.1233	-0.4753	0.3482	0.1216
Slovenia	SVN	70500062	70501662	0	1.4684	-1.616	0.0226	-0.0934	-0.1825	-1.6678	-0.6852	0.1216
Slovenia	SVN	70500062	70502522	0	1.2683	0.0568	0.0226	0.3284	-0.1527	-0.4795	0.3482	0.1216
Slovenia	SVN	70500062	70505235	0	0.9928	0.7825	0.0226	-0.0261	-0.9291	-1.6678	-0.3876	0.6905
Slovenia	SVN	70500062	70506443	0	0.9483	0.2718	1.9359	1.239	1.983	0.4394	0.5755	2.0955
Slovenia	SVN	70500062	70505714	0	-0.014	0.6321	0.8348	3.6039	2.9059	-0.2532	0.5755	0.5553
Slovenia	SVN	70500062	70504608	0	0.1277	0.9454	0.0226	0.7008	0.4837	-1.6678	0.5755	-0.5912
Slovenia	SVN	70500063	70504052	1	0.273	0.0634	-0.4806	-0.359	-0.4178	0.1447	-0.5798	-0.946
Slovenia	SVN	70500063	70506561	1	-0.9347	1.3403	1.9359	0.2226	0.174	0.2563	0.5755	1.2147
Slovenia	SVN	70500063	70504571	1	0.1701	-0.0862	0.0226	-0.1653	-0.4968	-0.2942	0.5755	-0.6912
Slovenia	SVN	70500063	70503391	1	1.2046	0.2086	-0.4958	-0.3434	-1.0108	-0.8849	-0.9906	-1.3017
Slovenia	SVN	70500063	70505950	1	0.4275	0.3326	-0.3802	-0.1354	-1.073	-1.6678	-0.4771	-0.1563
Slovenia	SVN	70500063	70502781	1	0.1309	0.5946	-0.3048	-0.0542	0.246	0.2908	-0.1722	-0.8443
Slovenia	SVN	70500063	70501231	1	1.3731	0.3837	-0.3802	0.3384	-0.4102	0.0787	-0.0987	-0.5251
Slovenia	SVN	70500063	70503410	1	-0.4303	-1.0589	-0.9145	0.8424	-0.2251	1.7099	-0.0553	-0.4784
Slovenia	SVN	70500063	70506844	1	-1.06	0.4658	-0.6587	-0.0792	-0.5696	0.0421	-0.5798	-1.0788
Slovenia	SVN	70500063	70505143	1	1.4485	0.4658	1.1752	-0.3741	-0.324	0.0706	0.3482	-0.1865
Slovenia	SVN	70500063	70502942	1	0.1552	-0.938	0.0226	-0.1443	-0.4172	-0.2306	-2.1355	-1.3017
Slovenia	SVN	70500063	70502493	1	0.5544	-0.0862	0.0226	-0.1658	-0.15	0.1512	-0.0553	-0.1563
Slovenia	SVN	70500063	70500742	0	-0.0805	-0.6593	0.0226	0.3963	0.0102	-0.5676	0.5755	-0.1566
Slovenia	SVN	70500063	70503806	0	0.2112	-0.2478	1.2899	-2.6893	-1.2185	-0.2092	-2.1355	0.3636
Slovenia	SVN	70500063	70505748	0	1.1947				-0.9951
Slovenia	SVN	70500063	70504352	0	-0.111	0.9349	1.9359	-1.2502	-0.1575	-0.7368	-0.6707	2.0955
Slovenia	SVN	70500063	70502751	0	-0.6047	-0.4488	-0.442	0.6948	-0.1912	0.1374	0.5755	-0.8016
Slovenia	SVN	70500063	70503213	0	0.5759	2.6352	-0.9947	-0.199	-0.0815	-0.8768	0.1701	-0.4607
Slovenia	SVN	70500063	70505946	0	0.1808	1.1592	-1.2891	-1.7857	0.737	-1.6678	-0.3583	-0.9299
Slovenia	SVN	70500063	70500174	0	0.811				-2.2714		-0.6241
Slovenia	SVN	70500063	70504995	0	-1.0601	-0.269	1.1381	-0.3386	-0.4701	0.6133	0.5755	0.4504
Slovenia	SVN	70500063	70503791	0	-0.9023	1.3697	-0.7704	-0.0025	-0.3132	0.2173	-2.1355	-0.5475
Slovenia	SVN	70500063	70500080	0	0.2106	-0.2662	0.0226	-0.5819	-0.1926	0.0087	0.1693	0.1216
Slovenia	SVN	70500063	70505716	0	-0.1543	-0.2479	0.0226	-1.0059	-0.4718	-1.2919	0.075	0.1216
Slovenia	SVN	70500063	70500935	0	0.7866	0.4571	-0.4806	0.0386	0.0427	0.1215	0.0256	0.149
Slovenia	SVN	70500064	70506841	0	-0.5419	0.3789	0.4173	-0.7345	0.5112	0.2072	0.1693	-0.1314
Slovenia	SVN	70500064	70504976	0	-0.6667	-0.0862	0.0226	1.2836	1.2594	-0.5309	0.5755	0.1216
Slovenia	SVN	70500064	70502722	0	-0.4623	-2.9627	0.0226	0.7113	-1.2418	0.4394	-0.6852	-0.1563
Slovenia	SVN	70500065	70503526	1	-1.5217	-0.4314	-0.691	0.9015	0.9475	1.1515	-0.9106	0.1216
Slovenia	SVN	70500065	70505403	1	-0.01	-0.847	-0.7902	-0.0625	-0.594	0.0117	0.0256	-0.7496
Slovenia	SVN	70500065	70504640	1	-0.9054	-0.0862	0.0226	0.2014	0.2451	0.7067	0.5755	-0.7496
Slovenia	SVN	70500065	70503023	1	-0.305	-0.0862	0.0226	1.2836	-0.0803	1.5721	0.5755	0.1216
Slovenia	SVN	70500065	70506704	1	-1.0395	-0.59	0.7162	0.4045	0.0194	-0.2942	-0.1727	-0.1563
Slovenia	SVN	70500065	70504196	1	-0.5957	-0.2662	-0.4806	0.213	-0.2553	0.0647	0.3482	-0.1563
Slovenia	SVN	70500065	70506215	1	-1.0941	-0.0862	1.9359	0.6549	-0.0253	3.5678	0.5755	2.0955
Slovenia	SVN	70500065	70504759	1	-1.1053	-1.3452	0.0226	-0.2074	-0.3172	-0.3397	-0.309	-0.1563
Slovenia	SVN	70500065	70504802	1	-1.1756	-0.8338	0.0226	-0.335	-0.4225	-0.7368	-1.1908	-2.5027
Slovenia	SVN	70500065	70501664	1	-1.0472	2.6352	1.9359	-0.5571	-0.9612	0.8839	1.8085	2.0955
Slovenia	SVN	70500065	70505542	1	-0.5023	-1.0249	-1.2891	-1.7857	-2.4353	0.3224	-0.6852	-0.943
Slovenia	SVN	70500065	70507238	1	-1.2655	-1.0588	0.7237	1.2285	1.4309	0.537	-0.1972	-1.7071
Slovenia	SVN	70500065	70505276	1	-0.3018	0.5896	-0.1744	0.7124	-0.1331	1.1242	0.5755	0.1216
Slovenia	SVN	70500065	70504145	1	-0.7304	-0.4203	-0.6315	-0.2983	-0.1957	-0.2717	-0.6852	-0.1563
Slovenia	SVN	70500065	70500208	1	-0.7645	-0.7136	0.0226	-2.6893	-3.7095	-0.143	-2.1355	-0.2503
Slovenia	SVN	70500065	70500907	1	0.9304	-0.9736	0.0226	0.1053	-0.3827	0.9865	1.802	0.1216
Slovenia	SVN	70500065	70506224	1	0.3738
Slovenia	SVN	70500065	70501696	1	-0.9703	-0.1566	-0.1119	0.8174	0.0402	0.9996	0.3939	0.4104
Slovenia	SVN	70500065	70506970	1	-0.378	-0.6992	0.0226	1.2836	0.2495	1.2047	0.5755	-0.2503
Slovenia	SVN	70500065	70506071	0	-0.0244						0.5755
Slovenia	SVN	70500065	70504137	0	1.6387	-2.5219	-2.664	-1.1782	-1.3912	-0.8952	-2.1355	-1.6557
Slovenia	SVN	70500065	70501547	0	-0.2215							-0.9299
Slovenia	SVN	70500065	70501499	0	-0.4015	-0.4314	0.3461	0.5604	0.0147	1.5721	0.2933	-0.222
Slovenia	SVN	70500065	70500719	0	1.0924	-2.9627	-2.664	-2.6893	-3.7095	-1.6678	-2.1355	-2.5027
Slovenia	SVN	70500065	70500111	0	-1.3153	-0.2662	-0.691	0.4757	0.2664	0.902	-0.4575	-0.222
Slovenia	SVN	70500065	70502371	0	0.8116	-0.7938	0.0226	-0.567	-0.7624	-0.2646	-0.0553	-0.3856
Slovenia	SVN	70500065	70501398	0	-0.8656	-0.0862	-1.675	0.5187	-1.3112	0.376	0.5755	-0.851
Slovenia	SVN	70500065	70503636	0	-1.0312	0.5859	0.586	-0.934	-0.5851	-0.8768	0.5755	-0.5912
Slovenia	SVN	70500066	70504146	0	-0.1639	-0.9861	-0.2737	-0.1785		0.4503	0.0154	-0.3917
Slovenia	SVN	70500066	70501514	0	0.7812	-0.2662	-0.691	0.2914	-0.4814	-0.7847	1.4152	1.515
Slovenia	SVN	70500066	70501723	0	-0.6434	0.3311	0.7739	0.671	0.2651	1.1147	0.3768	-0.0151
Slovenia	SVN	70500066	70503497	0	-0.6008	1.1576	-2.664	-2.6893	-0.6807	-1.6678	-1.1908	-2.5027
Slovenia	SVN	70500066	70500990	0	-1.0604	-0.0862	0.0226	1.2836	0.5531	1.5721		2.0955
Slovenia	SVN	70500066	70507221	0	0.6695
Slovenia	SVN	70500067	70507227	1	-1.4926	-0.0862	0.0226	0.7113	-0.9698	-1.6678	0.5755	0.1216
Slovenia	SVN	70500067	70504756	0	0.8155	2.6352	1.9359	0.7113	2.3669	3.6292	2.4277	2.0955
Slovenia	SVN	70500067	70503329	0	-1.2436	2.6352	1.9359	-1.2524	0.8114	0.5084	-0.8372	0.7864
Slovenia	SVN	70500067	70503123	0	0.1155	-0.0862	0.0226	0.7113	0.5212	0.9697	0.5755	0.1216
Slovenia	SVN	70500067	70502243	0	-0.5022	-0.0862	0.0226	1.2836	0.9346	1.5721	0.5755	-0.1565
Slovenia	SVN	70500067	70504093	0	-0.4167	-0.5743	-1.1412	1.1886	0.6726	0.5337	0.4251	0.5759
Slovenia	SVN	70500067	70501619	0	1.0545	-0.59	1.9359	0.1053	-0.2422	-1.6678	-0.0823	0.4504
Slovenia	SVN	70500067	70505591	0	-0.7063	-0.0862	0.0226	0.7113	-0.0408	1.0062	0.5755	0.1216
Slovenia	SVN	70500067	70503428	0	-1.0304	-0.2479	0.0226		-0.9291			0.1907
Slovenia	SVN	70500067	70502769	0	0.1061	-0.3321	0.0226	1.7562	0.9591	0.6881	-0.4629	-0.2503
Slovenia	SVN	70500067	70505379	0	0.0056	-0.817	0.1882	0.5834	0.2145	0.844	-0.5031	-0.708
Slovenia	SVN	70500067	70502218	0	-0.3769	-1.548	-1.5438	-1.3001	-0.0287	0.0549	0.5755	0.1216
Slovenia	SVN	70500067	70505850	0	-0.9277
Slovenia	SVN	70500067	70504572	0	-0.9091
Slovenia	SVN	70500067	70500184	0	-0.2596	-0.2662	-0.5034	0.7113	-0.2984	0.9126	0.5755	-0.1563
Slovenia	SVN	70500067	70502109	0	-0.5303			1.2836	0.8779
Slovenia	SVN	70500067	70500281	0	-0.0935	-0.7815	-0.5836	0.1053	-0.9291	0.4394	-0.2004	-0.7507
Slovenia	SVN	70500067	70500185	0	-1.0697	-0.59	-2.664	0.1053	-0.931	-0.8849	-2.1355	-1.9384
Slovenia	SVN	70500067	70504299	0	-1.2169	-0.0862	0.0226	1.2836	0.6954	1.597	0.5755	0.1216
Slovenia	SVN	70500067	70500506	0	-1.791	0.2842	1.9359	-2.6893	-0.6489	-1.6678	-2.1355	0.1408
Slovenia	SVN	70500067	70506160	0	0.0678	-0.2479	-1.0935	0.7113	0.0177	1.5706	-0.414	-0.5251
Slovenia	SVN	70500067	70503208	0	-0.4174	-0.0862	0.0226	0.7113	-0.9291	1.0062	0.5755	0.1216
Slovenia	SVN	70500068	70507139	1	-0.5619	-0.0862	0.0226	1.2836	0.8779	3.6292	0.5755	-0.222
Slovenia	SVN	70500068	70501196	1	0.5575	2.6352	1.9359	3.6039	4.8357	3.6292	2.4277	1.4234
Slovenia	SVN	70500068	70500118	1	-0.8589	-1.175	-0.5034	-0.3521	-0.5506	0.4628	-0.4771	-0.4607
Slovenia	SVN	70500068	70504295	1
Slovenia	SVN	70500068	70501164	1	0.1927	2.6352	1.9359	3.6039	4.8357	3.6292	2.4277	2.0955
Slovenia	SVN	70500068	70505393	1	0.1527	-0.2662	0.0226	0.6108	0.1929	0.8137	-0.2637	-1.0788
Slovenia	SVN	70500068	70502255	1	-0.9948	-1.0197	-0.8219	0.5775	-0.6917	0.7116	0.0447	-0.8198
Slovenia	SVN	70500068	70500620	1	-0.6641	-0.2662	0.8038	-0.3208	-0.4942	-1.6678	0.8047	0.1216
Slovenia	SVN	70500068	70505935	1	-0.99	-0.2662	-0.711	-0.431	-0.9824	-0.5569	-0.4771	-1.0798
Slovenia	SVN	70500068	70501787	1	1.1788	1.153	0.4562	1.0167		1.6549	2.0386	0.4504
Slovenia	SVN	70500068	70500533	1	-1.1188	-0.59	-1.0611	0.2392	-0.8244	0.2772	0.0221	-0.9111
Slovenia	SVN	70500068	70505280	1	-0.7008	-0.2662	0.0226	0.3036	-0.465	0.675	-1.2871	-0.5251
Slovenia	SVN	70500068	70505484	1	-1.1877	-0.4314	-0.9288	-0.1893	-0.7084	-0.4753	-0.4801	-0.2133
Slovenia	SVN	70500068	70505903	1	-0.7505	0.5315	1.1381	-0.1719	-0.0854	0.3268	-2.1355	-0.7496
Slovenia	SVN	70500068	70503068	1	0.8201	-0.2806	1.1752	-0.7936	-0.7231	-1.0529	-1.305	-0.7108
Slovenia	SVN	70500068	70501418	1	-0.3745	-1.4163	-0.4806	-0.3748	-0.557	-0.3936	-0.2821	-1.1252
Slovenia	SVN	70500068	70504163	1	-0.4874
Slovenia	SVN	70500068	70500247	1	-0.9306		-2.664	2.0412	-0.726	1.5721	0.0679	-0.8813
Slovenia	SVN	70500068	70500687	1	-0.8896	-0.0862	-0.7638	0.5116	-0.0766	-0.7368	0.075	-0.1563
Slovenia	SVN	70500068	70502840	0	-0.9203	0.9526	1.9359	0.521	2.2837	1.1096	0.5755	2.0955
Slovenia	SVN	70500068	70503196	0	-1.0106	-0.5847	0.0226	-0.0641	0.1055	-0.0864	0.5755	0.8567
Slovenia	SVN	70500068	70501636	0	1.0971	-1.0973	-0.6116	0.8776	0.1363	0.8384	-0.9789	-0.8273
Slovenia	SVN	70500068	70501910	0	0.9104	0.4435	1.4967		0.4079	-0.0898	0.8038	0.1216
Slovenia	SVN	70500069	70503121	1	-0.2226	-0.0862	-0.4806	0.1787	-0.1129	0.0552	0.0256	-0.7496
Slovenia	SVN	70500069	70506044	1	-0.8866	-0.4314	-1.5883	0.6156	0.0853	0.1392	-0.9711	-1.6557
Slovenia	SVN	70500069	70500422	0	0.7221	1.1523	1.9359	1.1923	1.319	1.0712	2.4277	1.2293
Slovenia	SVN	70500069	70504905	0	-0.7157	0.4435	1.1381	-0.3264	-0.4912	-0.4795	-0.0857	2.0955
Slovenia	SVN	70500069	70502192	0	-0.0893	0.0666	0.0226		0.2029	-0.568	-0.0379	-0.2633
Slovenia	SVN	70500069	70503578	0	0.267	-0.4314	-0.4806	0.7239	-0.04	1.1531	0.5755	-0.1563
Slovenia	SVN	70500069	70503910	0	0.3518	-1.4163	0.0226	0.1053	-0.3866	-0.4173	0.3482	-0.3856
Slovenia	SVN	70500069	70500436	0	0.9755	-0.6882	0.0226	-0.4539	0.1117	-0.5309	0.0256	-0.5251
Slovenia	SVN	70500069	70505969	0	-0.7377	-0.0862	-1.0611	0.3307	-0.475	0.6587	0.5755	-0.8574
Slovenia	SVN	70500069	70502226	0	0.3459	-0.2806	1.9359	0.0673	-0.5306	-0.4753	-0.2128	-0.1563
Slovenia	SVN	70500069	70503999	0	1.0593	-0.4314	-0.4728	-0.0729	-0.6191	-0.0913	0.3482	-0.7317
Slovenia	SVN	70500069	70500964	0	-0.6244	-0.2662	1.9359	-0.3225	0.3662	-0.0898	1.8077	1.515
Slovenia	SVN	70500069	70505898	0	0.1287	0.5606	-0.3048	0.7456	-0.0408	0.4394	0.5755	-0.5251
Slovenia	SVN	70500069	70501932	0	-0.7289	0.718	-0.9607	0.7211	0.1804	1.0195	0.8038	-1.4694
Slovenia	SVN	70500069	70506151	0	0.6986	0.6914	-0.7249	0.7082	-0.4797	-1.6678	-0.2826	0.557
Slovenia	SVN	70500069	70500027	0	0.3858	-0.5994	0.0226	0.41	-0.1726	-1.6678	0.3482	-0.4607
Slovenia	SVN	70500069	70505411	0	0.4326	-0.4998	-0.5907	0.385	0.0616	0.4338	0.5755	0.1216
Slovenia	SVN	70500069	70505158	0	-0.1951	-0.2479	1.9359	0.2053	1.8331	0.9967	0.5755	-0.2503
Slovenia	SVN	70500069	70500312	0	0.7588	1.0919	1.9359	3.6039	2.2837	1.7558	1.5037	2.0955
Slovenia	SVN	70500069	70504245	0	0.013	0.115	0.8038	-1.5123	-0.9551	-0.2421	-0.8542	1.4234
Slovenia	SVN	70500069	70505496	0	0.4197	-0.1781		0.2114	-0.9053	0.1257	0.3473
Slovenia	SVN	70500069	70504388	0	-0.1272	-0.2662	0.0226	-0.7313	-0.4183	-0.6274	0.1693	-0.5251
Slovenia	SVN	70500069	70506506	0	0.5832	0.3266	1.9359	0.3686	0.3183	0.8252	0.5755	0.1216
Slovenia	SVN	70500069	70502702	0	0.1592	-0.2479	0.0226	0.6399	0.627	0.8546	0.5755	0.1216
Slovenia	SVN	70500069	70501447	0	-0.0704	-0.4488	0.0226	0.6972	-0.0969	0.2811	0.5755	0.1216
Slovenia	SVN	70500069	70504103	0	-0.4907	0.801	1.1657	0.362	0.3525	0.9106	0.5755	-0.1563
Slovenia	SVN	70500069	70505556	0	0.435	0.6464	1.9359	0.6398	0.3468	1.5721	-0.0415	0.4777
Slovenia	SVN	70500069	70503963	0	0.2182	0.0467	0.4173	-0.0787	-0.2716	-0.2942	0.8038	0.7864
Slovenia	SVN	70500069	70505146	0	0.5773	-0.9861	-0.0358	0.6333	-0.2904	0.9929	0.5755	0.1216
Slovenia	SVN	70500070	70504019	0	0.3189	-0.3882	0.0226	0.7113	-0.0408	1.3098	0.5755	0.1216
Slovenia	SVN	70500070	70506634	0	0.2589	1.1352	0.8348	-0.3892	-0.258	-0.2793	0.2337	0.9097
Slovenia	SVN	70500070	70506593	0	0.474	-0.0862	0.0226	0.7641	0.3004	0.9091	0.5755	0.1216
Slovenia	SVN	70500070	70501580	0	-0.4325	-0.0862	0.0226	0.1053	-0.9291	-1.6678	-0.2004	0.1216
Slovenia	SVN	70500070	70502565	0	-0.2317	-0.0862	-0.4728	0.7113	-0.0408	1.5721	0.5755	0.1216
Slovenia	SVN	70500070	70500970	0	0.3915	-0.8264	-0.8627	0.5402	0.5025	1.2273	-0.0781	-0.9943
Slovenia	SVN	70500070	70500595	0	0.3891	-1.1442	-0.8826	-0.4873	-0.179	-0.5101	-0.1566	-0.7887
Slovenia	SVN	70500070	70506170	0	-0.2155	-0.4314	-0.6173	-0.0557	-0.0408	-1.6454	-0.6852	-0.5251
Slovenia	SVN	70500070	70502891	0	-0.4595	-1.3129	0.0226	0.1554	-0.4421	-0.1652	-0.2431	-0.943
Slovenia	SVN	70500070	70506635	0	-1.0216	-0.7199	0.8116	0.8883	0.0323	1.3068	-0.1727	-0.1563
Slovenia	SVN	70500070	70503672	0	0.8777	0.041	1.4967	-1.012	-0.6535	0.6075	0.1701	2.0955
Slovenia	SVN	70500070	70501060	0	-0.0859	-0.4998	0.0226	0.7113	-0.0408		0.5755	0.1216
Slovenia	SVN	70500070	70503678	0	-0.4777	-0.0862	0.0226	0.7354	1.4314	2.5705	0.5755	0.1216
Slovenia	SVN	70500070	70503899	0	-0.6926	-1.1505	-0.7043	0.6176	-3.7095	0.8756	-1.7719	-0.9162
Slovenia	SVN	70500070	70501733	0	-0.4615	-1.3452	-1.0611	0.7113	-0.0408	1.0062	0.5755	0.1216
Slovenia	SVN	70500070	70506395	0	0.6633	-1.034	0.0226	-2.6893	-0.7027	-0.8768	-0.414	0.1216
Slovenia	SVN	70500070	70504128	0	-1	2.6352	1.9359	3.6039	4.8357	3.6292	2.4277	0.1216
Slovenia	SVN	70500070	70503990	0	-0.7907	-1.2709	0.0226	0.7113	-0.0408	0.8625	0.5755	0.1216
Slovenia	SVN	70500070	70501593	0	-0.6165	-0.2662	0.0226	-0.301	0.3623	0.9949	0.7978	0.1216
Slovenia	SVN	70500070	70504806	0	-0.5476	-1.3452	-0.6241	-0.2172	-0.8578	0.9865	-0.2668
Slovenia	SVN	70500070	70504249	0	-1.1505	-1.2802	0.0226	-2.6893	-0.5991	1.1257	-0.2852	0.1216
Slovenia	SVN	70500070	70500238	0	-0.0355	-1.7245	-1.2667	0.3905	-0.1666	0.4633	-0.2368
Slovenia	SVN	70500070	70506922	0	-0.2277	0.3289	0.0226	0.1053	-0.9291	1.0062	0.1648	-0.4377
Slovenia	SVN	70500070	70505505	0	-0.8587	-1.1276	0.4548	0.5511	0.0725	1.0897	-0.0796	-1.1828
Slovenia	SVN	70500070	70503534	0	-1.0347							-1.1252
Slovenia	SVN	70500070	70505169	0	0.3124	-0.8766	-0.5611	0.7827	0.4835	1.4001	0.7641	0.6559
Slovenia	SVN	70500070	70504654	0	-0.5869		0.0226	1.2836	-0.206	0.4959	0.582	-1.1252
Slovenia	SVN	70500071	70500405	0	-0.2092	-1.0267	-0.7638	-2.0365	-1.8739	-0.7433	-2.1355	-0.3856
Slovenia	SVN	70500071	70505300	0	-1.0261	0.7062	1.9359	0.3587	0.6986	0.2969	0.5826	2.0955
Slovenia	SVN	70500073	70502697	1	-0.5822	-0.4314	-0.3802	0.6106	-0.6016	0.2122	0.0447	-0.7496
Slovenia	SVN	70500073	70502188	1	-0.646	-0.0862	0.8038	-1.7857	-0.6099	-1.6678	-2.1355	-0.6353
Slovenia	SVN	70500073	70500928	1	-0.644	-0.5775	0.4173	0.0455	0.216	-1.6678	0.312	-0.251
Slovenia	SVN	70500073	70506780	1	-0.9624	-0.5994	0.0226	-0.3058	-1.0099	-0.7439	0.1701	-0.6959
Slovenia	SVN	70500073	70501905	1	0.7936	-0.0862	-0.227	0.7113	-0.1413	1.0245	0.0256	-0.959
Slovenia	SVN	70500073	70504289	1	0.3761	0.666	0.0226	0.5438	-0.2867	0.8705	0.5755	-0.477
Slovenia	SVN	70500073	70501996	1	-0.4239	-0.2662	-0.227	0.0719	-0.3334	-0.801	0.0221	-1.1252
Slovenia	SVN	70500073	70503705	1	0.7703	-0.2662	0.0226	0.0963	0.4462	-0.3239	0.3482	-0.7887
Slovenia	SVN	70500073	70502484	1	1.0788	0.1943	-0.3048	-0.2616	-0.7555	-1.2919	-0.6852	-0.7496
Slovenia	SVN	70500073	70501766	1	-0.3627	-0.8232	-0.9607	-0.401	-0.5471	-1.6678	-0.0857	-0.959
Slovenia	SVN	70500073	70506763	1	0.0142	-0.0862	-1.007	-0.1869	-0.5905	0.3994	-0.7867	-0.1563
Slovenia	SVN	70500073	70500743	1	-0.6326	-0.59	0.0226	-1.0415	-0.0687	-0.8849	-0.5832	-1.0759
Slovenia	SVN	70500073	70506087	1	0.2801	1.7671	1.4967	1.1071	1.6697	0.1573	0.0447	2.0955
Slovenia	SVN	70500073	70505419	1	-0.7775	-0.0862	-0.4806	0.4686	-0.0087	0.0549	0.5755	-0.7426
Slovenia	SVN	70500073	70502921	1	-1.4048	-1.0981	1.9359		-0.7475		0.582	2.0955
Slovenia	SVN	70500073	70501812	1	0.5253	0.4571	-0.9285	-0.1489	-0.1998	-1.0529	-0.3882	-0.2485
Slovenia	SVN	70500073	70506195	0	1.1746	-0.7958	0.4173	0.0212	-0.3926	-1.5744	-0.309	0.9642
Slovenia	SVN	70500073	70506243	0	1.0723	-1.3832	-1.1926	0.7113	-0.0408	1.0062	0.5755	-0.5874
Slovenia	SVN	70500073	70500999	0	-0.4653	-0.4314	0.0226	0.4192	-0.5163	0.6398	-0.0823	-0.1563
Slovenia	SVN	70500073	70501405	0	-0.3859	-0.3466	1.9359	0.5049	0.5167	0.7179	0.563	1.1013
Slovenia	SVN	70500073	70505548	0	0.3026	-0.59	-0.227	-0.1791	-0.5878	-0.1627	0.5755	-0.1563
Slovenia	SVN	70500073	70504807	0	0.8012	-0.0862	0.0226	0.7113	0.3263	1.5721	1.3958	-0.5912
Slovenia	SVN	70500073	70506057	0	-0.1993	0.0502	0.4173	0.199	0.0754	0.5906	0.1648	-0.4377
Slovenia	SVN	70500073	70500692	0	0.9823	2.6352	1.9359	-0.0931	0.5083	-1.6678	0.8886	2.0955
Slovenia	SVN	70500073	70501130	0	-1.0736	0.9454	-0.732	-0.1	0.6929	0.2257	0.6626	-0.0129
Slovenia	SVN	70500073	70502573	0	-0.7912	0.0502	1.4967	-0.0193	0.0837	0.0087	-0.0553	1.515
Slovenia	SVN	70500073	70505576	0	0.2509	2.6352	1.9359	-0.2665	0.3593	0.8504	0.5755	0.8277
Slovenia	SVN	70500073	70501552	0	-0.2935			-2.6893	-0.2779
Slovenia	SVN	70500074	70506147	1	-0.2863	-1.3452	-1.1926	0.7113	-0.0408		-0.6852
Slovenia	SVN	70500074	70500904	1	0.5752	-0.0862	0.0226	0.4031	0.3215	1.0427	-1.1908	-0.5305
Slovenia	SVN	70500074	70507157	0	-0.5535	-0.2268	-0.2737	-1.6455	1.9434	1.0911	0.0154	-0.3917
Slovenia	SVN	70500074	70505406	0	0.161	-0.2806	0.0226	0.7113	0.6346	1.0278	0.5755	0.1216
Slovenia	SVN	70500074	70505689	0	-0.6231	-0.2662	0.0226	0.8509	0.5965	0.5556	0.075	0.1216
Slovenia	SVN	70500074	70506058	0	0.8984	-0.2662	0.0226	1.2379	1.7274	0.4394	0.5755	0.1216
Slovenia	SVN	70500074	70500822	0	-0.1686	-0.0862	0.0226	0.5389	-0.1427	-0.4694	0.1922	-0.1563
Slovenia	SVN	70500074	70500663	0	1.0434	-0.0862	-0.4728	-0.5112	-0.7754	0.4111	0.1693	0.1216
Slovenia	SVN	70500074	70505961	0	-1.1169	-1.055	-0.7183	0.4447	-0.2244	0.5168	-0.3912	-0.2726
Slovenia	SVN	70500074	70505001	0	-0.1539
Slovenia	SVN	70500074	70504644	0	0.0932
Slovenia	SVN	70500074	70500328	0	0.5575	-0.7625	-0.5907	0.354	-0.5252	0.9709	-0.1566	-0.943
Slovenia	SVN	70500074	70500767	0	-0.1472	-0.4314	-0.1587	0.2857	0.0133	0.2085	0.3482	0.1216
Slovenia	SVN	70500074	70502996	0	-0.1572	0.468	1.9359	-2.6893	-0.0637	0.3774	2.4277	2.0955
Slovenia	SVN	70500074	70506785	0	0.0195	2.6352	1.2899	0.8358	1.5283	1.3073	0.775	0.1216
Slovenia	SVN	70500074	70501632	0	-0.644	2.68	1.9359	0.5795	0.3678	-0.1524	-0.0585	-1.4399
Slovenia	SVN	70500074	70505382	0	0.5285	0.3239	1.9359	0.1053	-0.3797	-0.0797	-0.309	1.3566
Slovenia	SVN	70500074	70505301	0	-0.2699	0.0634	1.9359	0.6542	-0.0408	1.0669	0.5755	0.1216
Slovenia	SVN	70500074	70504486	0	-1.4249	2.6352	1.9359	-2.6893	4.8357	-1.6678	2.4277	2.0955
Slovenia	SVN	70500074	70505054	0	-0.8622	-0.0862	0.0226	1.2836	0.8779	1.5721	0.5755	0.1216
Slovenia	SVN	70500074	70503426	0	-1.3673	-1.1172	1.9359	0.6966	1.0552	-1.6678	0.5489	0.8925
Slovenia	SVN	70500074	70503821	0	-0.4212	0.0591	-0.2827	0.7113	0.7647	0.9117	-0.2852	2.0955
Slovenia	SVN	70500074	70504652	0	0.7632	-0.7221	-0.3802	-0.0822	-0.405	-0.0026	-0.2821	-0.2503
Slovenia	SVN	70500074	70500348	0	0.8581	-0.0862	0.0226				0.1648
Slovenia	SVN	70500074	70501724	0	-0.0368	1.1132	1.9359	0.1473	0.1515	0.1158	0.2287	-0.2201
Slovenia	SVN	70500074	70503989	0	-0.1672	-0.5847	-1.6145	-1.0916	-0.6102	-0.0026	-0.3912	-0.945
Slovenia	SVN	70500074	70501970	0	0.6553	2.6352	1.9359	-0.934	-0.8268	1.2599	0.2915	-2.5027
Slovenia	SVN	70500075	70505064	0	-0.131	-1.2802	-1.0611	-0.4863	-0.7533	-0.801	-0.6852	-0.4784
Slovenia	SVN	70500075	70505248	0	0.5358	-0.3501	0.6825	-1.3136	-0.3343	-0.298	-0.3534	-0.9167
Slovenia	SVN	70500076	70502271	1	0.304	-0.0862	0.0226	0.1053	-0.9291	0.4394	0.5755	0.1216
Slovenia	SVN	70500076	70500732	1	-0.9268	-1.0756	-1.7463	0.6114	-0.2357	0.7317	-1.1941	-1.3305
Slovenia	SVN	70500076	70504200	1	0.9329				-0.3011	-0.2988
Slovenia	SVN	70500076	70501730	1	0.0971	0.8395	1.9359	3.6039	1.9674	3.6292	2.4277	2.0955
Slovenia	SVN	70500076	70504304	1	-1.7656	-0.0862	-2.664	-0.0225	-1.6381	0.1735	-0.1021	-1.7277
Slovenia	SVN	70500076	70506448	0	0.3105			0.2643		3.6292
Slovenia	SVN	70500076	70501539	0	0.2869	-2.9627	-2.664	3.6039	4.8357	3.6292	-2.1355	-2.5027
Slovenia	SVN	70500076	70504355	0	-0.056		-1.4259		-0.532	0.129	0.1693	-0.222
Slovenia	SVN	70500076	70505309	0	-0.7202	-0.0862	0.0226	0.484	0.2549	0.0383	-0.1727	-0.5251
Slovenia	SVN	70500076	70505520	0	0.258	-0.4488	-1.9803	-1.5024	-1.067	-1.6678	-0.8913	-1.6909
Slovenia	SVN	70500076	70506376	0	0.3417
Slovenia	SVN	70500076	70507159	0	-0.2338	-2.9627	-2.664	-2.6893	-0.3431	-1.6678		-1.4795
Slovenia	SVN	70500076	70506017	0	-1.0078				-0.2381
Slovenia	SVN	70500076	70501987	0	-1.4185	-1.0906	-1.675	0.7353	0.0445	1.5721	-0.9759	-0.959
Slovenia	SVN	70500076	70500788	0	0.8556	2.6352	1.9359	3.6039	0.8779	3.6292	2.4277	2.0955
Slovenia	SVN	70500076	70502661	0	-0.8577
Slovenia	SVN	70500076	70500529	0	-0.5009	-0.8305	-2.664	0.4766	-1.1256	0.4394	2.4277	0.3644
Slovenia	SVN	70500076	70501592	0	0.6988
Slovenia	SVN	70500076	70505325	0	-0.8727	-0.4454	0.0226	-0.2115	-0.3574	-0.032	-0.6852	-0.1563
Slovenia	SVN	70500076	70504869	0	0.2615
Slovenia	SVN	70500076	70502700	0	-0.0418
Slovenia	SVN	70500076	70504648	0	-0.0388	-2.9627					2.4277
Slovenia	SVN	70500076	70506209	0	-0.3409							-1.8806
Slovenia	SVN	70500076	70500601	0	-0.7908
Slovenia	SVN	70500076	70504843	0	-0.957		-0.4136				2.4277	-0.717
Slovenia	SVN	70500076	70505801	0	0.0759
Slovenia	SVN	70500076	70500502	0	-1.0399	0.9718			1.186		1.3958
Slovenia	SVN	70500077	70503077	1	0.2174	-0.6727	0.0226	-0.3601	-0.4695	-0.8768	-0.3876	-0.9299
Slovenia	SVN	70500077	70502447	1	0.8742	-0.7353	-0.7638	0.4649	-0.3075	-1.6678	-0.1722	-0.5093
Slovenia	SVN	70500077	70502457	1	-0.9681	-0.269	-1.1926	-0.1792	-0.014	-0.3973	-0.2821	-0.9299
Slovenia	SVN	70500077	70502874	1	0.5101	-0.59	-0.7638	0.1067	-0.7419	-0.1091	-0.7867	-0.7496
Slovenia	SVN	70500077	70500287	1	-1.9204	-0.6593	-0.7902	0.2039	0.0335	0.4012	-0.5974	-0.7108
Slovenia	SVN	70500077	70503556	1	-1.0462	-1.6895	0.0226	-1.3764	-0.1392	-1.6678	0.5755	0.1216
Slovenia	SVN	70500077	70506425	1	-1.2945	-0.7221	-0.5034	-0.5358	-0.5216	-0.8615	-0.4948	-0.4607
Slovenia	SVN	70500077	70503225	1	-1.6218	-0.4933	-0.691	0.1593	-0.6032	0.7218	-0.2224	-0.1563
Slovenia	SVN	70500077	70506229	1	0.2515	-0.8357	-0.3802	-0.1715	0.4081	-1.2919	-0.454	-0.3856
Slovenia	SVN	70500077	70504202	1	-0.0293	0.0502	1.9359	0.2714	0.5174	8.00E-04	0.1701	1.3857
Slovenia	SVN	70500077	70506552	1	-0.3142	0.5206	-0.4396	-0.7753	-0.1636	-0.7368	-2.1355	-0.945
Slovenia	SVN	70500077	70505860	1	-0.6042	-0.0862	-0.227	-2.6893	-1.361	-0.1817	0.5755	-1.4056
Slovenia	SVN	70500077	70505885	1	-0.1238	1.3697	1.0108	0.0861	-0.2266	0.1711	0.1701	-0.5093
Slovenia	SVN	70500077	70502446	1	-0.1668	-1.3144	-1.0611	-0.8415	-0.7576	-0.5307	-1.5848	-0.6353
Slovenia	SVN	70500077	70505705	1	-0.6314	-0.5743	-0.7902	-0.1465	-0.3017	0.1733	-0.6852	-0.7317
Slovenia	SVN	70500077	70506940	1	0.2161	0.9535	0.8348	0.3261	0.0326	0.9075	0.1693	-0.4607
Slovenia	SVN	70500077	70500961	1	-0.5868	1.127	-0.8627	-0.246	0.0401	-0.3646	-2.1355	-1.3421
Slovenia	SVN	70500077	70504866	1	0.6792	-0.438	0.8038	0.283	1.28	0.4366	0.9863	0.1216
Slovenia	SVN	70500077	70506251	1	1.1412	1.7671	1.4967	0.004	0.8257	-0.3646	2.4277	0.9097
Slovenia	SVN	70500077	70505196	1	-0.1025	-0.7114	0.512	-0.8286	-0.4763	-0.8768	-1.0808	-0.3856
Slovenia	SVN	70500077	70506499	0	-0.887	-0.9399	-0.7183	0.2112	-0.0464	0.2658		0.1216
Slovenia	SVN	70500077	70501537	0	0.4298	0.5179	1.1752	0.8419	1.2254	0.0171	1.2568	2.0955
Slovenia	SVN	70500077	70501948	0	-0.0093	-1.4174	0.0226	0.3137	0.1731	0.5561	0.0154	-0.2503
Slovenia	SVN	70500077	70501856	0	-0.5387	-0.4314	0.0226	-0.5859	-0.4825	-0.9484	-0.2821	-0.9299
Slovenia	SVN	70500077	70504917	0	0.1739	-0.4434	0.9192	-1.0589	-0.662	-0.568	-0.5172	0.9339
Slovenia	SVN	70500077	70503539	0	-1.4102	-0.0862	0.0226	-0.5599	-0.2219	-0.8768	-0.6567	-0.8802
Slovenia	SVN	70500077	70505446	0	-0.4952	-0.6019	1.4967	-0.2873	-0.0853	0.4417	0.9911	-0.222
Slovenia	SVN	70500077	70501123	0	-1.1635	-2.9627	-2.664	-2.6893	-0.2672	-1.6678	-2.1355	-2.5027
Slovenia	SVN	70500077	70503473	0	0.3947	2.6352	1.9359	3.6039	4.8357	3.5678	2.4277	2.0955
Slovenia	SVN	70500078	70505120	1	-0.5082	1.1132	1.1752	0.0224	1.5057	0.2451	-0.5832	-0.7496
Slovenia	SVN	70500078	70504462	1	-1.0615	0.64	0.4173	-0.3533	-0.4717	-0.4279	-1.0753	-0.6774
Slovenia	SVN	70500078	70503224	1	-0.1063	-0.7221	-0.5544	0.0535	-0.4367	-0.2144	0.1693	-0.4607
Slovenia	SVN	70500078	70504437	1	0.3712	0.4121	-0.3048	-0.04	0.3857	0.5833	0.0447	-0.8936
Slovenia	SVN	70500078	70503287	1	0.7142	-0.4314	-0.227	0.5012	0.0158	-0.2131	-0.4948	-0.4607
Slovenia	SVN	70500078	70502607	1	0.9204	-0.0862	0.0226	1.123	0.5507	0.4118	0.3482	0.1216
Slovenia	SVN	70500078	70504398	0	1.0332	-0.2806	0.0226	0.555	0.2035	-0.7054	0.5755	0.1216
Slovenia	SVN	70500078	70504870	0	1.1493	-1.1801	-0.9084	-0.1926	-1.6224	-0.1667	-1.054	-1.6557
Slovenia	SVN	70500078	70502724	0	0.8964	0.8489	1.9359	0.5838	0.9805	0.8419	0.8038	1.515
Slovenia	SVN	70500078	70505456	0	-0.9364	-0.7815	-0.6843	0.2777	-0.1128	0.9865	-0.6852	-0.4377
Slovenia	SVN	70500078	70505086	0	0.6665	-0.5821	-1.3023	0.793	-0.1265	0.8468	-0.9392	-1.2008
Slovenia	SVN	70500078	70506004	0	1.1442	-0.2662	-0.4728	0.8933	0.2202	1.1926	0.5755	-0.1563
Slovenia	SVN	70500078	70506200	0	-0.2485	-0.0994	0.0226	0.3684	0.1419	-0.0779	0.5755	0.4777
Slovenia	SVN	70500078	70503019	0	-1.0062	0.1852	0.9726	0.5004	0.6829	0.5052	0.5755	2.0955
Slovenia	SVN	70500079	70502939	0	-0.9603	-1.4467	0.514	0.2499	0.1269	-0.801	1.2262	0.1216
Slovenia	SVN	70500079	70500136	0	-1.2671	-0.2401	-0.3048	-0.0486	-0.4059	-0.7093	-0.532	-0.8936
Slovenia	SVN	70500079	70500627	0	0.9839	2.6352	1.9359				2.4277	2.0955
Slovenia	SVN	70500079	70506509	0	-0.0041	-0.7815	-0.7249	0.7113	0.0934	1.0062	-0.2004	-0.2995
Slovenia	SVN	70500079	70501725	0	-0.6167	-0.7861	0.1386	-0.1865	-0.6874	0.1823	0.5755	-0.5475
Slovenia	SVN	70500079	70502221	0	0.3073	1.1352	1.9359	-1.012	-0.2713	-1.6678	0.1478	1.0448
Slovenia	SVN	70500079	70507007	0	-1.1627	-0.0862	0.0226	0.1053	-0.9291	0.9549	0.5755	0.1216
Slovenia	SVN	70500079	70502131	0	-1.1252	-0.0862	0.0226	1.2836	0.6463	1.5721	0.5755	0.1216
Slovenia	SVN	70500079	70502687	0	-0.3841	-0.2479	-0.4806	-0.4297	-0.8566	-1.6678	-0.216	-0.7496
Slovenia	SVN	70500079	70503984	0	-0.4738	2.6352	1.9359	0.1053	0.6294	0.8409	-0.0651	2.0955
Slovenia	SVN	70500079	70501687	0	-0.2181	0.7308	1.1355	-0.8776	-0.1679	-1.6678	-0.6711	1.2147
Slovenia	SVN	70500079	70507019	0	0.8686	-0.7815	0.2753	0.3713	0.0656	-0.8849	-0.7899	1.1508
Slovenia	SVN	70500079	70505980	0	0.3704	-0.7221	0.0226	0.4947	-0.3561	0.229	0.5755	-0.2503
Slovenia	SVN	70500079	70506627	0	-0.5904	-0.1046	1.9359	0.6003	0.6855	1.5721	2.4277	2.0955
Slovenia	SVN	70500079	70503820	0	0.2321	0.6464	0.0226	1.1704	0.5536	1.5721	0.5755	0.1216
Slovenia	SVN	70500079	70500106	0	-0.7897	-0.1167	0.0226	0.1663	0.0057	0.7068	0.5755	0.1216
Slovenia	SVN	70500079	70501356	0	-0.8426	-0.2662	0.0226	0.5762	0.0275	0.3772	0.5755	0.1216
Slovenia	SVN	70500079	70500394	0	0.5339	1.1576	1.9359	1.2995	1.0723	1.2634	2.4277	2.0955
Slovenia	SVN	70500080	70504558	1	0.0722	-0.59	0.9192	0.1188	-0.1314	0.4772	-0.5945	-0.3086
Slovenia	SVN	70500080	70500346	1	0.7913	0.9454	1.4967	0.9949	0.3315	1.1856	-0.0987	0.4994
Slovenia	SVN	70500080	70501907	1	-0.1777	-0.1167	0.1386	0.8742	-0.0073	-0.0055	-0.6625	-0.5475
Slovenia	SVN	70500080	70505929	1	-0.997	-0.7221	1.1381	0.5163	-0.2687	-0.801	1.231	-0.3086
Slovenia	SVN	70500080	70501218	1	1.4415	-0.103	-0.3802	0.2985	-0.5518	-0.3355	-2.1355	-1.6557
Slovenia	SVN	70500080	70504830	1	-0.5748	-0.103	1.013	-1.1533	-0.9378	-1.6678	-2.1355	-0.3657
Slovenia	SVN	70500080	70503654	1	-0.3251	-0.4314	0.0226	0.3611	-0.031	-0.0278	0.5755	0.1216
Slovenia	SVN	70500080	70505916	1	0.5481
Slovenia	SVN	70500080	70502001	1	-1.0404	-0.1874	-0.442	0.1366	-0.4682	-1.2919	-0.8483	-0.9288
Slovenia	SVN	70500080	70501841	1	-0.563	0.1997	-0.7638	0.6843	-0.0766	0.0973	-0.6822	-1.0788
Slovenia	SVN	70500080	70503639	1	-0.302	-0.8977	0.586	0.9177	0.0755	0.7061	-0.2821	0.1216
Slovenia	SVN	70500080	70501678	1	0.309	0.5696	0.5462	0.0463	-0.0154	0.0907	1.2607	-0.0867
Slovenia	SVN	70500080	70500603	1	-0.9556	-1.0271	-0.227	-0.4794	-0.9053	-0.1633	-1.2871	-0.8443
Slovenia	SVN	70500080	70503880	1	-0.3736	2.6352	1.9359	3.6039	1.1635	-1.6678		1.2147
Slovenia	SVN	70500080	70502999	1	-0.7221	1.1529	1.1752	-0.712	-0.1868	0.4394	-2.1355	-0.945
Slovenia	SVN	70500080	70506451	1	0.4563	-0.4314	0.0226	0.3423	-0.257	0.1527	0.3482	0.1216
Slovenia	SVN	70500080	70502872	1	0.2852	0.5091	0.0226	0.3198	-0.0419	0.1859	0.5755	-0.4607
Slovenia	SVN	70500080	70505695	1	-0.4653	-0.2479	-0.227	-0.3729	-0.4803	-1.6678	0.3482	-0.7496
Slovenia	SVN	70500080	70506958	1	-0.8874	-0.2662	-0.3802	0.2773	0.0156	0.1374	0.5755	-0.4128
Slovenia	SVN	70500080	70505873	1	0.0187	0.1915	0.586	0.3759	-0.1326	-0.5569	-0.4801	-0.6774
Slovenia	SVN	70500080	70503939	0	0.6884	-0.2479	0.5347	0.4961	0.0998	-1.6678	0.5755	0.1216
Slovenia	SVN	70500080	70501960	0	0.4695	1.3403	-0.4396	-0.2973	-0.5359	0.0296	-0.4288	-0.4284
Slovenia	SVN	70500080	70504210	0	0.7845	-0.4314	1.9359			-0.0846	-0.176	-0.5251
Slovenia	SVN	70500080	70502149	0	1.0959		1.9359		-0.1681		-1.305	2.0955
Slovenia	SVN	70500081	70506330	1	-0.8419	-1.0197	-0.8627	0.7626	-0.433	-0.9484	-0.176	-0.5912
Slovenia	SVN	70500081	70500980	1	-0.934	-0.891	-1.5943	-0.1941	-1.3039	-0.7847	-0.6852	-1.1252
Slovenia	SVN	70500081	70507226	1	-0.8339	-0.0862	-0.3332	0.4725	-0.0408	1.0111	0.3044	-0.959
Slovenia	SVN	70500081	70505024	1	-1.3517	1.7671	0.8348	0.1526	-0.1593	0.1378	0.1693	0.9097
Slovenia	SVN	70500081	70501942	1	0.0253	-0.8357	-0.6843	0.1536	0.2048	0.4724	-0.2821	-0.3297
Slovenia	SVN	70500081	70503022	1	-0.9012	-0.4314	0.3461	0.2712	-0.6491	0.2303	0.5755	-0.5912
Slovenia	SVN	70500081	70505942	1	1.0437	0.6578	-0.3048	-0.6818	-0.8802	-0.1986	-0.3423	-1.0966
Slovenia	SVN	70500081	70505433	1	0.3076	-0.6487	-0.2145	0.601	-0.5016	1.1753	0.6172	0.557
Slovenia	SVN	70500081	70506986	1	-0.2453	-1.3452	-1.1926	0.1053	-1.4693	0.414	-0.6852	-1.1252
Slovenia	SVN	70500081	70504821	1	-0.3574	-0.59	-0.7902	-0.9412	-0.0295	-0.5676	-0.4948	-0.7496
Slovenia	SVN	70500081	70501271	1	-0.6163	-1.1868	-0.7902	0.3401	-0.5259	-0.1751	-1.0628	-1.6909
Slovenia	SVN	70500081	70505550	1	-1.091	-1.1019	-0.5034	0.7113	-1.5718	-1.6678	-0.2821	-0.9299
Slovenia	SVN	70500081	70500968	1	-1.6123	-1.5407	-0.0413	0.4497	-0.1272	0.2964	0.1357	-1.2412
Slovenia	SVN	70500081	70506456	1	-1.6185	-0.0862	0.0226	1.2225	0.0258	1.5721	0.5755	0.1216
Slovenia	SVN	70500081	70501893	1	-0.5506	1.3939	-0.7638	-0.046	0.1512	0.1033	0.0256	-1.4399
Slovenia	SVN	70500081	70500571	1	-0.9859	-0.0862	-1.6877	0.1576	0.4395	-0.7368	-2.1355	-1.6026
Slovenia	SVN	70500081	70505236	1	0.234	-0.9363	-0.5034	0.4667	-0.2673	0.1616	-0.6852	-0.943
Slovenia	SVN	70500081	70504354	0	-0.9798	-1.3452	0.0226	1.2836	-0.0408	1.0062	-0.0723	-1.1252
Slovenia	SVN	70500081	70506843	0	-0.3249	1.3403	0.4173	0.3563	0.7757	0.256	0.8038	0.4994
Slovenia	SVN	70500081	70506028	0	0.0272	-1.3452	0.0226	0.6637	-1.048	-0.4817	0.5755	0.1216
Slovenia	SVN	70500081	70505731	0	0.7746	-0.2479	-1.1926	0.3465	-0.3986	-0.568	-0.1727	-1.1252
Slovenia	SVN	70500081	70505317	0	0.1479	-1.2189	-0.9551	1.1834	-0.7602	-0.2979	0.5755	0.1216
Slovenia	SVN	70500081	70502848	0	-0.4678	-1.1085	-0.4806	-1.0059	-1.0634	-0.7433	-0.0553	-0.4607
Slovenia	SVN	70500081	70502007	0	-1.1071	-0.4174	0.0226	-0.6361	-0.1503	0.4657	0.3482	-0.1563
Slovenia	SVN	70500082	70506386	1	-0.2786	-0.2479	0.0226	0.9945	-0.4586	-0.3473	0.5755	-0.4607
Slovenia	SVN	70500083	70502452	1	0.1812	-0.0862	-1.1926	0.1053	-0.6135	-0.4959	-0.2301	-1.2412
Slovenia	SVN	70500083	70500462	1	-0.2667	-0.7353	-1.3005	0.6756	-0.3141	0.1291	-0.6852	-2.5027
Slovenia	SVN	70500083	70505202	1	-0.6487	-0.9399	0.289	-0.0336	-1.2191	0.0641	-0.4693	-0.3297
Slovenia	SVN	70500083	70503316	1	-0.7346	-0.1827	-0.691	-0.1808	-0.0738	0.3079	-2.1355	-0.9299
Slovenia	SVN	70500083	70506283	1	1.178	-1.3452	-0.6863	0.8861	-0.1434	0.515	0.4137	-0.4622
Slovenia	SVN	70500083	70502160	1	-0.3215	0.879	-0.1587	-0.0687	-0.4474	0.0068	0.5755	0.5295
Slovenia	SVN	70500083	70503222	1	-0.4788	-0.4343	-1.3325	-0.0346	-1.0881	-1.0529	-0.3206	-1.4991
Slovenia	SVN	70500083	70502041	1	0.6936	-0.0862	0.0226		0.4517			-0.8936
Slovenia	SVN	70500083	70501711	1	0.4274	1.4954	-0.5544	0.4476	0.6929	0.5105	0.5755	-0.7496
Slovenia	SVN	70500083	70505509	1	0.5247	-0.7353	0.0226	0.3666	-0.2679	0.8208	0.3482	0.1216
Slovenia	SVN	70500083	70504946	1	-0.8784	1.7162	0.0226	-0.2387	-0.4292	0.3464	0.1701	0.0484
Slovenia	SVN	70500083	70503680	1	-0.8997	-0.2334	-0.2943	0.0856	-0.2898	-0.7093	0.5755	-0.2432
Slovenia	SVN	70500083	70506029	1	-0.8663	-0.0862	0.0226	1.7985	1.0195	-1.6678	0.5755	-0.1563
Slovenia	SVN	70500083	70500166	1	-0.4733	0.168	0.4173	-2.6893	-0.2908	-0.1939	0.1701	-1.1252
Slovenia	SVN	70500083	70504387	1	0.6294	-0.7221	0.0226	0.2341	-0.741	-1.0529	-2.1355	-1.236
Slovenia	SVN	70500083	70506697	1	0.218	-0.4314	0.8348	0.0782	-0.7198	-1.2919	0.1701	-0.1563
Slovenia	SVN	70500083	70501255	1	-0.9121	-0.0994	-0.3802	1.2377	-0.4834	0.9155	-1.0571	-0.959
Slovenia	SVN	70500083	70500930	1	-0.6977	-0.2842	-1.2321	0.0683	-1.103	-1.6678	-0.3304	-1.1405
Slovenia	SVN	70500083	70504729	0	-0.0222	0.7763	1.1657	-0.6212	-0.2475	-1.6678	-0.5208	0.7435
Slovenia	SVN	70500083	70505074	0	-1.0248	1.7162	1.9359	0.5454	0.1804	-1.6678	0.9628	0.5823
Slovenia	SVN	70500084	70505103	1	0.1774	-1.1901	-1.4197	-0.0823	-0.831	0.6506	-0.6421	-1.5059
Slovenia	SVN	70500085	70502053	1	-0.4685							-0.224
Slovenia	SVN	70500085	70500159	1	-0.7414		1.9737	0.9443	-0.1942	0.8455		0.5217
Slovenia	SVN	70500085	70506470	1	-0.3176	-1.5102	-1.9313	0.3362	-0.4741	-0.8849	-2.1355	-1.7277
Slovenia	SVN	70500085	70502502	1	-0.9574	0.9535	1.9359	0.7303	0.053	1.4673	1.8085	-0.2201
Slovenia	SVN	70500085	70501870	1	-0.8935	0.6395	1.9359	-0.3206	-0.1707	1.4673	0.8038	0.557
Slovenia	SVN	70500085	70504964	1	-0.0926	-0.6493	-0.6843	0.1053	-1.9195	0.1957	0.582	-1.1252
Slovenia	SVN	70500085	70505904	1	-1.0291	-0.2662	-0.9607	-0.1201	-0.7858	0.1029	-0.6852	-0.959
Slovenia	SVN	70500085	70506434	1	-1.1551	-0.0862	0.0226	1.0189	-0.6153	0.5656	0.5755	0.388
Slovenia	SVN	70500085	70506421	0	1.8104	-1.6903	-0.8958	0.8287	4.8357	1.3105	1.48	-0.6762
Slovenia	SVN	70500085	70505179	0	0.8708	-0.4314	-0.3802	-0.0622	-0.8332	-1.6678	-0.1972	-0.7108
Slovenia	SVN	70500085	70500262	0	-0.0033	-0.8343	-1.231		-0.139	0.9067	-0.7026	-0.9069
Slovenia	SVN	70500085	70506412	0	-1.0045	-0.2662	1.9359	0.4888	1.2353	0.4821	0.5755	0.4385
Slovenia	SVN	70500086	70501071	1	0.96	-0.2662	-1.0611	-0.7732	-0.4746	-1.6678	-0.6852	-0.2503
Slovenia	SVN	70500086	70505111	1	0.2366	2.6352	1.1752	-0.2849	0.1349	-0.2544	2.4277	0.4725
Slovenia	SVN	70500086	70505222	1	0.9383	-0.4314	0.1386	0.3615	-0.1181	0.4644	-1.0722	-0.4607
Slovenia	SVN	70500086	70506615	1	1.7321	-0.7221	0.4173	0.1349	-0.8172	-0.1117	0.1701	-0.3297
Slovenia	SVN	70500086	70503185	1	0.8565	-1.0303	-1.4242	-0.0899	-0.8386	-1.6678	-0.1722	-1.4694
Slovenia	SVN	70500086	70506589	1	-0.6511	0.468	-0.5034	-0.8106	-0.6581	-0.1968	-0.2004	-0.1563
Slovenia	SVN	70500086	70500384	1	0.5781	-1.2885	-1.1657	-0.0324	-0.441	-0.5979	-0.5603	-1.4694
Slovenia	SVN	70500086	70501898	1	-0.3035	-0.59	0.0226	0.2621	0.0023	0.444	-0.2821	-0.4607
Slovenia	SVN	70500086	70501260	1	1.596	-0.1167	-0.1119	0.4404	0.2425	0.2195	0.0154	-0.2201
Slovenia	SVN	70500086	70502567	1	0.9991	-0.6562	1.1381	-0.8975	-0.0231	0.0774	0.1747	0.0484
Slovenia	SVN	70500086	70502336	1	0.0908	0.3128	0.5764	-0.1614	-0.4048	-0.8849	-0.3876	0.1216
Slovenia	SVN	70500086	70503901	1	1.1746	-0.891	0.6496	-0.1847	-0.6325	-0.2418	0.5755	0.1216
Slovenia	SVN	70500086	70502782	1	0.8932	0.9535	-0.7704	0.8582	-0.1107	0.5228	1.0854	-0.6544
Slovenia	SVN	70500086	70500575	1	-0.818	0.215	-0.1587	-0.0422	-0.061	0.1749	0.1693	-0.5251
Slovenia	SVN	70500086	70500215	1	-1.3202	0.0634	-0.7836	0.7454	-0.2618	0.7556	0.5755	-0.5912
Slovenia	SVN	70500086	70503565	1	0.4512
Slovenia	SVN	70500086	70502016	1	0.6066	0.67	-0.3802	0.2472	-0.1455	-0.7368	0.0256	-0.9299
Slovenia	SVN	70500086	70501827	1	-1.0127	-0.0862	0.0226	1.2995	1.0761	3.6292	0.5755	0.1216
Slovenia	SVN	70500086	70506259	1	1.0894	-0.4516	-1.8395	0.7361	-0.2935	0.1957	-0.8627	-0.945
Slovenia	SVN	70500086	70505641	0	1.0143	-0.7087	0.0226	-0.8862	-0.3187	-1.6678	0.5755	0.1216
Slovenia	SVN	70500086	70503170	0	-0.1735	-0.5994	-0.1587	-0.0604	-0.7167	-0.5309	-0.3237	-0.6959
Slovenia	SVN	70500086	70503594	0	0.8018	-0.0862	-0.6587	-0.4274	-0.5422	-0.1709	0.1648	0.1907
Slovenia	SVN	70500086	70501019	0	-0.5559	-1.2209	1.4187	0.4683	-0.3397	-0.4223	0.5755	1.1508
Slovenia	SVN	70500086	70500607	0	0.8551	-0.0862	0.0226	0.3373	2.0663	1.2983	2.4277	0.9883
Slovenia	SVN	70500086	70506338	0	1.1942	-0.2662	-0.829	-0.2843	-0.453	-0.801	-0.0553	-0.2201
Slovenia	SVN	70500086	70506262	0	1.4416	0.631	1.9359	-0.131	-0.4266	-0.006	-0.4748	2.0955
Slovenia	SVN	70500086	70502521	0	0.7959	-0.6593	-0.5907	8.00E-04	1.2975	0.5013	0.5755	0.1216
Slovenia	SVN	70500087	70501210	1	-1.4839	-0.4938	-0.7183	-0.6014	-1.12	-1.6678	-0.5832	-1.3027
Slovenia	SVN	70500087	70501560	1	-0.3483	-1.2516	-2.1689	-0.2559	-0.7332	0.4432	-0.454	-1.775
Slovenia	SVN	70500087	70506835	1	0.1556	-1.3534	-1.5179	-0.4067	-0.7535	-1.6678	-1.5537	-1.775
Slovenia	SVN	70500087	70505256	0	0.5375	-0.2662	0.0226	-0.2541	0.0054	0.1257	0.1922	-0.7317
Slovenia	SVN	70500088	70502841	1	0.8669
Slovenia	SVN	70500088	70504497	1	-0.2697
Slovenia	SVN	70500088	70500534	0	0.1681
Slovenia	SVN	70500088	70505097	0	0.419
Slovenia	SVN	70500089	70500052	1	-0.9659	0.1958	-0.5373	1.0514	0.7328	1.0969	0.5172	-0.4377
Slovenia	SVN	70500089	70501934	0	-1.0182	-0.9363	-0.6995	0.7782	1.1229	0.8544	-0.3733	-0.1563
Slovenia	SVN	70500089	70503348	0	0.6692	-0.2662	0.0226	0.3432	-0.1358	1.1681	0.5755	0.1216
Slovenia	SVN	70500089	70502360	0	-1.4857	-1.2115	-1.0611	-0.0145	-1.5563	0.3309	-0.4948	-1.1252
Slovenia	SVN	70500089	70505387	0	-0.039	-0.332	0.514	0.9328	-0.002	0.891	0.1263	-0.9122
Slovenia	SVN	70500089	70506142	0	-0.1565	0.9349	0.0226	1.0266	0.5212	1.5105	0.075	-0.7108
Slovenia	SVN	70500089	70502713	0	0.4888	-0.4203	0.0226	-0.3043	0.0968	-0.2858	0.5755	0.1216
Slovenia	SVN	70500089	70506679	0	0.4125	2.6352	1.9359	0.0315	0.907	0.8059	1.0854	1.2147
Slovenia	SVN	70500089	70502715	0	0.7026	-0.4426	0.9268	0.5245	0.2371	1.0062	1.231	1.4234
Slovenia	SVN	70500089	70502881	0	-0.1278	-0.0862	1.9359	-0.5778	-0.2452	-1.6678	-0.4948	-2.5027
Slovenia	SVN	70500089	70503071	0	0.326	-0.9316	-0.7445	0.4147	-0.5596	1.345	-0.747	0.0729
Slovenia	SVN	70500089	70503570	0	-0.8961	0.0666	0.4173	-0.0558	0.0371	0.2172	-0.3763	0.1216
Slovenia	SVN	70500089	70500576	0	-0.7958	0.474	1.9359	0.8498	2.0181	1.0894	2.4277	1.2841
Slovenia	SVN	70500089	70502151	0	-0.7853	-0.2662	1.9359	-2.0365	-0.6455	-0.159	-0.4771	0.1216
Slovenia	SVN	70500089	70505177	0	0.7311	-0.0862	0.0226	3.6039	2.3669	0.1529	0.5755	0.1216
Slovenia	SVN	70500089	70507023	0	0.1233	1.3403	1.9359	1.254	0.8517	1.5571	2.4277	2.0955
Slovenia	SVN	70500089	70501023	0	0.173	-0.103	0.0226	0.2573	0.2794	0.4751	0.075	0.1216
Slovenia	SVN	70500089	70506725	0	-0.8487	0.6492	0.4173	0.0465	0.2812	0.7386	-0.0823	0.1959
Slovenia	SVN	70500089	70500146	0	-0.0786	0.0308	-0.6097	1.8226	0.0598	-1.6678	0.5755	0.1216
Slovenia	SVN	70500089	70501005	0	1.3456	1.0919	1.9359	-0.6295	-0.1122	0.3902	1.2107	2.0955
Slovenia	SVN	70500089	70502649	0	-0.0241	-0.2479	0.0226	0.6407	1.9325	1.6642	0.5755	0.1216
Slovenia	SVN	70500089	70501844	0	-0.8867	-0.4314	0.0226	-0.0181	-0.7638	-0.0615	0.3482	0.1216
Slovenia	SVN	70500089	70505827	0	0.8021	2.6352	1.9359	0.7113	4.8357	0.7716	2.4277	2.0955
Slovenia	SVN	70500089	70503893	0	-0.7129	-0.0862	0.0226	1.2805	0.9377	1.0121	0.5755	0.1216
Slovenia	SVN	70500089	70502011	0	-0.4389	-0.103	0.0226	-0.1183	-0.3309	-0.2607	0.1922	0.7627
Slovenia	SVN	70500089	70504617	0	-0.9589	0.4546	0.4173	-0.1277	-0.0566	0.1717	0.8038	0.1216
Slovenia	SVN	70500089	70502609	0	0.3582	0.2621	1.9359	0.3966	-0.6116	0.7913	1.802	1.1232
Slovenia	SVN	70500089	70502229	0	0.5037	1.4003	0.0226	0.352	-0.1565	3.6292	-2.1355	2.0955
Slovenia	SVN	70500090	70503447	0	-0.3579	-0.566	-1.2444	0.5491	2.4817	1.4631	0.0154	-0.593
Slovenia	SVN	70500090	70501902	0	0.0195	-0.8893	0.0226	-0.43	-0.546	-1.0529	-0.6852	-0.1563
Slovenia	SVN	70500090	70503923	0	-0.568	-1.0271	-0.8826	0.8268	-0.3162	0.9565	-0.7693	-1.2412
Slovenia	SVN	70500091	70503618	1	-1.0322	-0.4136	0.0226	0.9008	-1.337	-0.9484	0.5755	0.1216
Slovenia	SVN	70500091	70501534	1	0.8036	0.0502	0.8116	-0.0208	-0.2828	-0.475	0.2344	0.1238
Slovenia	SVN	70500091	70502435	1	-0.5532	-0.0862	0.0226	-0.3178	0.2796	-1.6678	0.5755	-0.5093
Slovenia	SVN	70500091	70507111	1	0.7371	-0.7221	0.6496	0.4136	-0.3724	0.9891	0.5755	0.1216
Slovenia	SVN	70500091	70501498	1	0.0631	-0.8379	-1.1926	0.3421	-0.0982	0.5083	-1.2871	-0.8802
Slovenia	SVN	70500091	70500640	1	-1.5164	-0.7318	-1.5179	-0.5798	-0.9072	-0.4753	-1.305	-0.9136
Slovenia	SVN	70500091	70504500	1	-0.8358	-1.1801	0.0226	-0.3876	-0.2538	0.0519	-0.0553	-0.9299
Slovenia	SVN	70500091	70503576	1	-0.6654	-1.175	-1.1926	-0.9021	-1.0838	-0.4753	-0.3733	-0.7639
Slovenia	SVN	70500091	70505845	1	-0.0109
Slovenia	SVN	70500091	70500636	1	-0.8773	-0.0862	-0.227		0.4851	0.4394	0.5755	0.0398
Slovenia	SVN	70500091	70504604	1	-0.9678	0.1549	1.1752	1.152	0.1225	0.611	0.5755	2.0955
Slovenia	SVN	70500091	70500962	1	0.2379					-0.0648
Slovenia	SVN	70500091	70503454	1	-0.1369	-0.59	0.0226	-0.1162	-0.2	-0.1258	-1.2835	-0.1563
Slovenia	SVN	70500091	70502623	0	0.8958	-2.9627	0.0226	0.1053	-3.7095	-1.6678	0.5755	-1.1252
Slovenia	SVN	70500091	70505626	0	1.6156	-1.9174	-2.664	-2.6893	-3.7095	-0.7368	-2.1355	-2.5027
Slovenia	SVN	70500091	70502888	0	-0.9857	-0.4174	0.0226	-0.8511	0.0352	0.0809	0.5755	0.1216
Slovenia	SVN	70500091	70502849	0	0.1549
Slovenia	SVN	70500091	70505487	0	-0.4313	-0.59	0.0226	3.6039	-1.3744	1.5721	0.5755	0.1216
Slovenia	SVN	70500091	70501763	0	-0.8689	-2.9627	-2.664	-2.6893	-0.0408	-0.2533	0.5755	-1.1252
Slovenia	SVN	70500091	70505076	0	0.0097	1.1576	-1.2567	0.6697	0.1594	-0.0207	0.5755	-0.806
Slovenia	SVN	70500091	70507235	0	0.8637	-2.9627	0.4548	0.6333	-0.3396	-1.6678	-0.6852	-1.3454
Slovenia	SVN	70500091	70500856	0	0.777	-0.8305	-0.8627	0.081	0.0913	-1.6678	-0.1727	-0.7887
Slovenia	SVN	70500091	70500318	0	1.1067	2.6352	1.9359	3.6039	4.8357	3.6292	2.4277	2.0955
Slovenia	SVN	70500091	70504858	0	0.2372	-0.2479	0.0226	-0.3987	-0.2527	-1.0529	-0.5832	0.1216
Slovenia	SVN	70500091	70500044	0	-1.1145	-1.1314	-0.7183	0.4094	-0.2724	0.7265	0.5755	-0.5711
Slovenia	SVN	70500091	70504293	0	-1.0297	-0.4314	-0.6315	0.1053	-0.1595	-1.6678	-0.6852	-0.9299
Slovenia	SVN	70500091	70501349	0	-0.4089	-0.2366	-0.9607	-0.0364	-0.3309	-1.6291	-0.6454	-0.1563
Slovenia	SVN	70500092	70501568	1	0.5744	-0.428	-0.227	0.7402	0.5653	0.988	0.5755	-0.1563
Slovenia	SVN	70500092	70503911	1	0.5016	-0.0356	1.9359	0.6961	-0.4266	0.3885	0.1701	-0.9299
Slovenia	SVN	70500092	70504276	1	-0.9752	-0.1588	0.3461	-0.3668	-0.6915	-1.3198	-0.4948	-0.587
Slovenia	SVN	70500092	70506542	1	-0.5496	0.4435	0.4173	0.1415	0.3565	0.3307	0.3482	-0.0867
Slovenia	SVN	70500092	70500091	1	-0.9426	-0.8036	-0.6843	0.711	-0.6585	0.1663	-0.8709	-2.5027
Slovenia	SVN	70500092	70502096	1	-0.6145	1.3039	-1.2374	-0.0462	-0.7205	0.1957	-0.6852	-1.6557
Slovenia	SVN	70500092	70504928	1	-0.8039	2.6352	0.0226	-0.1856	-0.4133	-0.8768	-2.1355	-0.1563
Slovenia	SVN	70500092	70503679	1	-0.7494	-0.0862	0.0226	0.8027	-0.0697	1.0534	0.5755	-0.959
Slovenia	SVN	70500092	70507147	1	-0.2972	0.3289	0.0226	0.1381	-0.4864	0.3822	-0.1689	-0.1563
Slovenia	SVN	70500092	70502968	1	0.6157	-0.2662	0.0226	0.0993	-0.2819	0.5585	-0.0553	-0.7887
Slovenia	SVN	70500092	70502977	1	-0.6139	0.3289	0.1386	0.1302	-0.7019	0.2758	-0.4948	-0.6912
Slovenia	SVN	70500092	70500421	1	-0.151	1.3403	1.4967	0.6578	0.4349	0.3776	-0.1276	0.8806
Slovenia	SVN	70500092	70503879	1	-1.0494	0.9349	0.8348	-0.1595	0.1686	0.3632	0.7339	-0.8198
Slovenia	SVN	70500092	70505066	1	0.7052	-0.0862	0.0226	0.3653	0.071	0.712	-0.1021	0.1216
Slovenia	SVN	70500093	70501929	1	-0.8752	0.3787	0.0226	-0.4779	-0.0734	-0.0898	0.075	-0.1563
Slovenia	SVN	70500093	70500648	1	0.5755	-0.0071	-1.1926	0.1053	-0.9291	0.4394	0.5755	0.1216
Slovenia	SVN	70500093	70502163	1	0.7075	-1.1142	-0.4876	0.9865	0.5138	1.2838		-0.567
Slovenia	SVN	70500093	70500395	1	0.1265	-0.8502	-0.2737	0.5192	-2.1406	1.7161	-0.9729	-0.3917
Slovenia	SVN	70500093	70505760	1	0.761	-1.3452	-1.1926	-2.6893	-0.9291	0.4394	-0.6852	-1.1252
Slovenia	SVN	70500093	70506444	1	0.7696	-1.3452					-2.1355
Slovenia	SVN	70500093	70503782	1	-0.9357	0.1305				0.3349	0.5755
Slovenia	SVN	70500093	70503735	1	1.0828
Slovenia	SVN	70500093	70500747	1	-0.187	-2.9627	0.0226	-0.7415	-1.4118	-0.1817	-0.6852	0.1216
Slovenia	SVN	70500093	70502818	0	1.7586	2.6352	1.8045	3.6039	4.6924	3.6292	2.4277	0.1216
Slovenia	SVN	70500093	70500863	0	-0.5144
Slovenia	SVN	70500093	70506190	0	-0.2743
Slovenia	SVN	70500093	70505440	0	0.9157
Slovenia	SVN	70500093	70503940	0	-0.0932	-2.9627	-2.664	-2.6893	-3.7095	-1.6678	-2.1355	-2.5027
Slovenia	SVN	70500093	70505931	0	-0.5032	-0.0862	0.0226	1.2288	0.4016	1.144	-0.0553	0.1216
Slovenia	SVN	70500093	70504495	0	0.2335
Slovenia	SVN	70500093	70501799	0	-1.1873	0.3317	1.4967	0.6386	0.648	0.156	1.3958	2.0955
Slovenia	SVN	70500093	70502108	0	0.6371	0.1852	0.0226	0.3118	1.0328	1.5721	0.5755	-0.1563
Slovenia	SVN	70500093	70501370	0	1.5719				0.8673	1.0062
Slovenia	SVN	70500093	70501187	0	0.3215	-0.0862	1.9359	0.7113	-0.0855	1.5721	0.5755	0.1216
Slovenia	SVN	70500093	70502550	0	-0.0515	-0.0862	0.0226	0.7113	-0.0122	1.5721	0.5755	0.1216
Slovenia	SVN	70500093	70504284	0	0.2552
Slovenia	SVN	70500094	70503936	1	-0.2214	-0.4516	0.0226	0.2891	-0.2716	-0.238	0.1693	-0.7317
Slovenia	SVN	70500094	70503437	1	-0.8887	-0.3305	0.0226	0.2257	-0.5845	0.4502	0.3482	-0.4607
Slovenia	SVN	70500094	70503487	1	-0.5601	-1.2858	-1.4747	-0.1261	-1.5901	-0.421	-0.6852	-2.5027
Slovenia	SVN	70500094	70504461	1	0.4903	1.3403	0.0226	0.071	0.2577	0.7244	-0.0987	-0.3297
Slovenia	SVN	70500094	70507038	1	0.7771	-1.0212	-0.7902	-0.1156	-0.6871	-0.1409	0.0256	-0.959
Slovenia	SVN	70500094	70501158	1	0.296	0.6606	1.1381	0.2229	-0.438	-0.8437	0.7017	-0.4343
Slovenia	SVN	70500094	70500884	1	0.8615	-0.5717	0.0226	1.042	0.2945	0.5803	0.5755	0.1216
Slovenia	SVN	70500094	70505934	1	0.6409	-0.5994	0.6496	-0.2203	-0.7655	0.3797	-0.6852	-0.4607
Slovenia	SVN	70500094	70504679	1	-0.3368	2.6352	0.4173	0.4116	0.6449	0.4707	-0.2821	0.4725
Slovenia	SVN	70500094	70500028	1	-0.0329	-0.4314	-0.5544	0.0963	-0.0587	-0.4427	-0.414	-0.5912
Slovenia	SVN	70500094	70501529	1	0.0447	-0.5743	-0.7249	0.7113	-0.0408	1.0062	0.0447	-0.5251
Slovenia	SVN	70500094	70506426	1	0.1277	0.3815	-0.5544	-0.2771	-1.0654	0.3592	-2.1355	-1.7277
Slovenia	SVN	70500094	70503575	1	-0.2859	-0.59	0.0226	-0.6135	-0.7485	0.1848	-0.4771	-0.2432
Slovenia	SVN	70500094	70502037	1	-0.6582	-0.8419	1.1752	-0.0027	-0.7979	0.5534	-0.4771	0.6905
Slovenia	SVN	70500094	70502746	0	-0.4079	-0.0966	1.9359	-0.7943	-1.3162	-0.5309	1.6922	2.0955
Slovenia	SVN	70500094	70503604	0	-0.6578	1.3403	0.0226	0.7113	0.2417	0.8446	0.5755	-0.3297
Slovenia	SVN	70500094	70502391	0	0.3102	0.9166	1.0929	1.0894	1.1345	1.2629	1.8085	-0.3572
Slovenia	SVN	70500094	70505686	0	0.3429	0.5128	0.0226	-0.163	0.4259	0.0836	0.5722	-0.1563
Slovenia	SVN	70500094	70505792	0	1.406	-0.0862	0.0226	-0.1435	-1.9583	0.7331	0.1648	-0.222
Slovenia	SVN	70500094	70505341	0	0.34	-0.2479	1.9359	0.946	0.9271	1.5721	0.5755	0.1216
Slovenia	SVN	70500094	70500553	0	1.129	-0.0862	-0.3802	0.4518	-0.0408	-0.7368	-0.0857	-0.5093
Slovenia	SVN	70500094	70504241	0	-0.663	2.6352	1.9359	3.6039	4.8357	3.5678	2.4277	2.0955
Slovenia	SVN	70500094	70504614	0	-0.2381	-0.6593	0.0226	0.1414	-0.9588	0.3564	0.5755	-0.1563
Slovenia	SVN	70500094	70501156	0	-0.0469	0.0666	-0.227	-0.2723	0.6619	-1.6678	-0.4805	-0.1563
Slovenia	SVN	70500094	70504949	0	-0.6291	0.2532	0.4437	0.8739	1.2504	-1.6678	-1.7719	2.0955
Slovenia	SVN	70500094	70500302	0	0.3605	-1.1801	-1.1926	0.4481	-0.5972	0.414	-1.166	-1.9384
Slovenia	SVN	70500094	70501606	0	-0.0305	1.127	-0.1587	-0.3463	0.5852	-0.1837	-0.2673	0.9339
Slovenia	SVN	70500094	70500234	0	-0.0516	0.5141	1.9359	-0.8629	0.4056	0.5906	1.309	1.515
Slovenia	SVN	70500095	70503713	1	-0.4502	-0.5994	-0.3802	0.1064	-0.044	-0.0625	-0.2852	-0.5251
Slovenia	SVN	70500095	70506778	1	0.4838	2.6352	1.4967	-0.0962	1.2754	0.2389	1.836	2.0955
Slovenia	SVN	70500095	70501119	1	-0.7055	-1.1337	0.0226	-1.1025	-0.9063	-1.6678	-0.0553	-0.1563
Slovenia	SVN	70500095	70501479	1	0.1907	-0.59	-1.0611	-1.2005	-0.9556	-0.385	-0.2821	-0.5251
Slovenia	SVN	70500095	70504453	1	1.308	-0.2662	1.4967	-0.2244	0.4552	-0.4207	1.2223	2.0955
Slovenia	SVN	70500095	70505663	1	0.7125	0.3875	-0.4806	-0.7345	-0.6742	-1.6678	-0.4948	-1.7277
Slovenia	SVN	70500095	70500691	1	0.3827	-0.2548	0.7162	0.1594	-0.5231	0.3808	-0.5847	-0.7496
Slovenia	SVN	70500095	70506077	1	0.0339	-0.0764	-0.9624	0.2701	-0.0406	-1.0529	-0.3086	-0.9299
Slovenia	SVN	70500095	70505070	1	0.5882	-1.0744	-1.9313	-0.496	-1.7017	-0.7054	-1.2871	-1.4637
Slovenia	SVN	70500095	70501293	1	-0.3785	-0.2662	0.0226	-0.0012	-0.5933	-0.2436	-0.532	-2.5027
Slovenia	SVN	70500095	70506868	1	0.475	-0.983	0.7162	0.3872	0.487	1.7749	0.0221	-0.9299
Slovenia	SVN	70500095	70502295	1	-0.4943	0.788	0.8348	-0.2921	0.05	0.3032	-0.3086	0.839
Slovenia	SVN	70500095	70501561	1	-0.4377	-0.0862	0.0226	1.0088	0.8002	0.3957	-1.0753	-0.8578
Slovenia	SVN	70500095	70504408	1	0.2158	-0.0862	-0.3802	0.1482	-0.2835	0.0165	0.1693	-0.4607
Slovenia	SVN	70500095	70500073	1	-0.123	0.1945	-1.1075	-0.2081	-0.5467	0.4394	0.5826	-1.2412
Slovenia	SVN	70500095	70506166	1	-0.7783	-0.2662	0.9192	0.5215	0.3806	-0.7847	-0.5208	0.1216
Slovenia	SVN	70500095	70503424	1	-0.7893	-0.2662	-0.7902	0.0544	-0.4277	0.3497	-0.216	-1.0169
Slovenia	SVN	70500095	70503429	1	0.3419	-0.59	0.0226	-1.1509	-0.601	-0.7433	-0.6852	-0.6774
Slovenia	SVN	70500095	70507102	0	0.2605	0.5228	-0.6315	-0.5408	0.0865	-0.5976	0.1693	-0.4607
Slovenia	SVN	70500095	70505741	0	0.2429	-0.891	-0.4728	-1.012	-0.959	-1.2919	0.5755	-1.1252
Slovenia	SVN	70500095	70504786	0	1.3258	0.7946	-0.5544	-0.3943	-0.0911	-1.6678	-0.6852	0.1216
Slovenia	SVN	70500095	70501786	0	1.5366	0.631	1.9359	-1.2502	-0.2933	-1.6678	0.5755	0.1216
Slovenia	SVN	70500095	70506080	0	0.3744	-0.59	0.0226	0.4507	-0.4833	-0.0798	-0.6852	-0.6158
Slovenia	SVN	70500095	70504390	0	0.6382	-0.4314	-0.227	0.5875	0.1211	0.9865	0.0256	-0.1563
Slovenia	SVN	70500095	70504258	0	-1.0976
Slovenia	SVN	70500095	70506091	0
Slovenia	SVN	70500095	70504621	0	-0.4729	0.8079	0.0226	0.1149	0.1831	0.0699	-0.176	-0.2503
Slovenia	SVN	70500095	70506782	0	0.5684	-0.5874	-1.1592	-0.5952	-0.9914	-0.8849	-1.5596	-0.9933
Slovenia	SVN	70500096	70504678	0	-1.1484	-0.0862	1.9359	-1.2502	0.5303	0.0589	0.5755	1.4234
Slovenia	SVN	70500096	70503282	0	0.2575
Slovenia	SVN	70500096	70503181	0	-0.4789
Slovenia	SVN	70500096	70501087	0	0.3237	-0.0862	0.0226	0.5188	0.3017	-1.6678	0.5755	0.1216
Slovenia	SVN	70500096	70501774	0	-0.709	0.96	0.3461	-1.7891	-0.3478	-1.0529	2.4277	1.2147
Slovenia	SVN	70500096	70501533	0	-1.2334	-0.2479	0.0226	-0.0967	-0.3965	-0.7368	0.5755	0.1216
Slovenia	SVN	70500096	70507155	0	0.0548	1.0919	1.9359	0.905	0.5576	-1.5666	0.6356	2.0955
Slovenia	SVN	70500096	70500122	0	-0.6892	2.6352	-0.6843	3.6039	0.3134	0.4394	0.5755	0.1216
Slovenia	SVN	70500096	70503461	0	-0.9285	0.792	-0.6315	0.44	-0.4427	-1.3198	-0.4575	-0.1563
Slovenia	SVN	70500096	70505245	0	-0.5649	0.2607	0.0226	0.2775	0.6299	-0.8849	0.5755	-0.4607
Slovenia	SVN	70500096	70506592	0	-1.2158	0.2718	0.8038	0.334	-0.2526	-1.6678	0.9628	0.3899
Slovenia	SVN	70500096	70505050	0	-1.0285	-0.0862	1.0433	3.6039	0.5211	1.5721	0.4251	0.2525
Slovenia	SVN	70500096	70504883	0	-1.0268
Slovenia	SVN	70500096	70504305	0	-0.7535
Slovenia	SVN	70500096	70500831	0	-1.0714	-0.0862	0.0226	0.7113		1.0062	0.5755	0.1216
Slovenia	SVN	70500096	70500641	0	-1.1447	-1.1408	0.0226	-0.2333	-0.3785	-0.6905	-0.2704	-0.411
Slovenia	SVN	70500096	70506183	0	-1.0016	-0.6593	-0.4728	0.7113	0.8277	0.414	0.1693	0.1216
Slovenia	SVN	70500096	70506302	0	-0.8856	-0.0862	0.0226	-0.7413	-0.1496	-0.5531	0.0447	-0.1563
Slovenia	SVN	70500096	70505208	0	-0.9249	-0.2662	-0.227	-1.0152	-1.1997	-1.6678	0.5755	-0.5251
Slovenia	SVN	70500096	70500669	0	-1.3699	-1.175	-1.1926	1.0616	-0.8902	-1.6678	-0.4801	-1.1252
Slovenia	SVN	70500096	70503826	0	-1.1151	-0.0862	0.0226	0.419	0.0908	-0.6274	0.5755	-0.8947
Slovenia	SVN	70500096	70504260	0	-0.9555	0.3926	-0.2614	0.1491	-0.7034	-0.2408	0.274	0.4794
Slovenia	SVN	70500096	70505595	0	0.7104	-0.0862	1.9359			1.0654
Slovenia	SVN	70500096	70504899	0	-0.8305	-2.9627	1.9359	-0.1989	4.8357	3.6292	-2.1355	-2.5027
Slovenia	SVN	70500096	70503574	0	-0.9581	2.6352	1.9359	3.6039	4.8357	3.6292	2.4277	2.0955
Slovenia	SVN	70500096	70504785	0	-0.0538	-0.4966	-1.0606	0.6485	-0.3619	0.9164	-0.4466	-1.0111
Slovenia	SVN	70500096	70504410	0	-0.6984	-0.7815	0.0226	0.2536	0.3747	-0.8849	0.3768	0.2286
Slovenia	SVN	70500096	70501895	0	-1.084	2.6352	1.9359	3.6039	4.8357	3.6292	2.4277	2.0955
Slovenia	SVN	70500096	70501267	0	-1.1855	-0.4314	0.0226	0.3289	0.505	-0.7368	0.5755	0.1216
Slovenia	SVN	70500097	70506698	1	-0.7197	-0.2842	0.0226	-0.35	0.0822	-1.0529	-0.5444	0.3873
Slovenia	SVN	70500097	70502044	1	0.2859	-1.2115	-1.3325	-0.6329	-0.7492	-0.2306	-0.2821	-0.5912
Slovenia	SVN	70500097	70500380	1	-0.9724	-0.2806	-1.2567	-0.5315	-0.1043	0.2758	-0.6852	-0.7317
Slovenia	SVN	70500097	70505508	1	-0.8585			0.063	-0.085
Slovenia	SVN	70500097	70502712	0	-1.2813	-0.59	0.0226	0.3591	0.3078	0.393	-0.3763	0.1216
Slovenia	SVN	70500097	70506554	0	-0.9007	-1.0351	1.4967	-0.0239	-0.5379	0.1504	1.1375	1.2841
Slovenia	SVN	70500097	70505802	0	-1.0878	-0.4314	-0.227	0.1392	-0.5163	-0.9484	0.3482	0.1216
Slovenia	SVN	70500097	70507008	0	-0.2068	-0.4314	0.4173	0.0722	0.5779	0.2207	-0.0823	0.1216
Slovenia	SVN	70500097	70500412	0	1.3274	0.3678	1.2899	0.2674	0.9228	-0.5309	0.3473	1.0431
Slovenia	SVN	70500097	70500803	0	0.4966	-0.989	0.0226	0.1294	-0.3331	-1.6678	0.0447	-0.2503
Slovenia	SVN	70500097	70501434	0	-0.6107	-0.685	-0.7638	0.4443	-0.5305	-0.0625	-0.1722	-0.3297
Slovenia	SVN	70500097	70500736	0	0.5601	1.3403	1.9633	0.196	1.0723	-1.6678	2.4277	2.0955
Slovenia	SVN	70500097	70500509	0	-0.4729	0.6321	0.0226	0.4927	-0.4137	0.9689	0.5755	-0.2503
Slovenia	SVN	70500097	70500332	0	0.4169	0.1997	1.036	0.0447	0.1808	0.3375	0.1693	0.5553
Slovenia	SVN	70500097	70501559	0	-0.3035	-0.8977	-0.3802	-0.4262	-0.8731	-0.8849	0.5755	-0.7317
Slovenia	SVN	70500097	70500047	0	0.6578	-0.6736	-0.227	-0.2387	-0.6931	-0.801	0.5755	-0.3297
Slovenia	SVN	70500097	70505136	0	-0.8741	-0.0862	-0.4728	0.2446	-0.3257	-0.8768	-0.6852	-0.9299
Slovenia	SVN	70500097	70500777	0	-0.7832	0.1166	0.4173	-0.2997	-0.1335	-0.8849	0.5409	0.2224
Slovenia	SVN	70500097	70501127	0	-0.5412	-0.983	-0.2934	0.7112	-0.6894	1.0641	-0.216	-0.1563
Slovenia	SVN	70500097	70506842	0	-0.4667	-0.923	0.0226	0.6481	0.8271	0.0068	0.5755	0.1216
Slovenia	SVN	70500097	70504077	0	-0.5114	0.5859	1.0433	0.0128	0.1702	0.4731	1.1417	0.557
Slovenia	SVN	70500097	70504323	0	-0.4687	-0.8802	-0.4806	-0.3698	-0.0922	0.4262	-0.5832	-0.2201
Slovenia	SVN	70500097	70502837	0	0.7614	0.631	1.9359	0.7113	1.3488	1.0062	2.4277	2.0955
Slovenia	SVN	70500097	70500941	0	1.1617	-0.5994	0.0226	-0.2143	-0.22	-1.6678	0.5755	-0.3856
Slovenia	SVN	70500097	70504657	0	0.3179	-0.7306	-0.3802	-0.5723	-0.4667	-1.6678	-1.1534	0.2286
Slovenia	SVN	70500097	70506948	0	-1.0592	-0.7199	-0.3802	-1.011	-0.9227	-0.8768	0.5755	0.1216
Slovenia	SVN	70500097	70504263	0	0.7528	-0.5994	0.1386	-0.8975	-0.3434	-0.8768	-0.3237	0.5823
Slovenia	SVN	70500097	70505214	0	0.2821	0.1852	0.4173	0.7018	0.9818	0.1149	0.5755	0.7627
Slovenia	SVN	70500097	70507223	0	0.9235	-0.5297	1.1752	-0.4174	0.2284	-1.6678		0.346
Slovenia	SVN	70500097	70500335	0	-0.0136	-0.7353	-1.5179	-0.3668	-0.4778	-1.6678	-2.1355	-1.7277
Slovenia	SVN	70500098	70503725	1	-0.9772	-0.0862	0.0226	-0.2802	0.4033	0.6637	-0.309	0.1216
Slovenia	SVN	70500098	70501661	0	0.5267	0.6464	1.9359	1.2836	0.4933	0.899	2.4277	2.0955
Slovenia	SVN	70500098	70503800	0	0.0491	0.9275	0.4173	-1.3089	-0.5843	-0.0403	0.8657	-0.5292
Slovenia	SVN	70500098	70506377	0	-1.5448	-0.5717	-0.6843	0.7113	0.343	1.0062	0.0791	-0.7639
Slovenia	SVN	70500098	70502862	0	-0.4893	-0.2479	-1.1926	0.7456	-0.0408	1.0062	-0.2405	-0.6585
Slovenia	SVN	70500098	70502143	0	0.6487	1.0919	1.9359	-0.7911	0.5903	-1.6678	2.4277	2.0955
Slovenia	SVN	70500098	70505826	0	-0.2645	-0.2662	0.0226	-0.0556	0.6114	0.3952	0.5755	-0.1563
Slovenia	SVN	70500098	70505386	0	0.4648			0.474	-0.1041		1.3958
Slovenia	SVN	70500098	70503964	0	-0.149	-0.2662	0.586	0.222	0.1395	-0.0358	0.5755	0.1216
Slovenia	SVN	70500098	70500018	0	-0.5554	-0.4314	0.4173	-0.0941	0.286	0.7383	0.5755	-0.5912
Slovenia	SVN	70500098	70502678	0	-0.3278	-0.2662	0.0226	-0.7684	-0.559	-0.28	0.9628	-0.8198
Slovenia	SVN	70500098	70502263	0		-0.3697	0.8348	0.1997	0.3229	-0.5309	1.5037	0.3663
Slovenia	SVN	70500098	70501193	0	-0.8872	-0.59	-0.8627	0.262	-0.0771	-0.1278	-0.2008	-0.7496
Slovenia	SVN	70500098	70504481	0	0.0644	0.4435	1.9359	-0.068	0.0958	0.8743	0.5684	1.515
Slovenia	SVN	70500098	70503615	0	-0.2775	0.0502	1.4967	0.886	1.1872	1.1835	2.0386	2.0955
Slovenia	SVN	70500098	70503396	0	0.2321	-0.8457	1.9359	-2.6893	-1.2009	-1.6678	-0.2432	-0.77
Slovenia	SVN	70500098	70504285	0	0.4308	0.3289	0.4173	-0.1918	0.5182	0.939	0.8038	0.1216
Slovenia	SVN	70500098	70503998	0	1.2442	0.1892	-0.7002	0.753	0.9789	1.294	0.162	0.1628
Slovenia	SVN	70500098	70501956	0	0.7816	-0.9672	-0.8627	0.7292	-0.1832	0.5464	0.2344	-0.2819
Slovenia	SVN	70500098	70506897	0	-0.0144	0.7989	1.4967	0.5368	0.5533	0.3201	1.2115	0.4777
Slovenia	SVN	70500098	70503409	0	0.887	-0.2548	0.8038	3.6008	0.2333	0.349	0.5755	-0.222
Slovenia	SVN	70500098	70506062	0	0.7108	0.0441	0.4173	-0.2438	0.1471	0.2575	0.8038	0.1959
Slovenia	SVN	70500098	70502002	0	-0.2283	-0.5874	0.0226	0.6835	0.172	0.6456	0.075	-0.5912
Slovenia	SVN	70500098	70500293	0	-0.8488	-0.0862	-0.5034	-0.6336	-0.5587	0.5252	-0.5202	-1.471
Slovenia	SVN	70500098	70504912	0	0.268	0.4435	1.9359	-0.2002	0.4225	0.5546	-0.1566	1.515
Slovenia	SVN	70500098	70506438	0	-0.5326	-0.0862	0.0226	1.194	0.7668	1.0062	0.5755	0.1216
Slovenia	SVN	70500099	70504458	0	0.8929	0.4457	0.7162	-0.3796	-0.8342	-0.1916	1.1375	0.8917
Slovenia	SVN	70500099	70505839	0	-0.9165	0.6321	1.9359	0.1581	0.2382	0.2789	0.3473	0.0729
Slovenia	SVN	70500099	70506872	0	-0.8352	-0.9464	-1.4928	-1.0068	-1.6492	-0.568	-0.1061	-1.6557
Slovenia	SVN	70500100	70502333	0	-0.989	1.7162	0.4173	1.1763	-0.3719	-0.7847	0.5755	0.1216
Slovenia	SVN	70500100	70506982	0	-1.7459	-0.5874	0.586	-0.934	-0.7375	-0.526	0.5755	0.1216
Slovenia	SVN	70500100	70507163	0	-0.4604	-0.0862	0.0226	-1.6841	-0.3041	0.8093	0.5755	0.1216
Slovenia	SVN	70500100	70506936	0	-1.7003	-0.9282	-1.015	1.1659	0.2589	1.23	-0.396	-1.3151
Slovenia	SVN	70500100	70504253	0	-1.0181	-0.817	1.2899	-2.6893	-2.0112	-1.0529	0.0154	0.1216
Slovenia	SVN	70500100	70504797	0	-0.2247	-1.9113	-0.6116	0.7679	-0.1974	0.9703	-0.8709	-2.5027
Slovenia	SVN	70500101	70502932	0	-0.6378	-0.0862	-0.7573	0.0949	-0.4776	-1.6678	0.075	-1.0296
Slovenia	SVN	70500102	70505334	1	0.7372	2.6352	-2.664	-0.0343	-0.0348	0.0231	-0.4402	-1.1252
Slovenia	SVN	70500102	70505192	1	0.0206	2.6352	-0.6097	1.2836	0.8779	2.0754	0.5755	0.1216
Slovenia	SVN	70500102	70504646	1	1.5357	-0.2662	0.0226	0.4467	0.8305	0.4632	-1.5848	0.1216
Slovenia	SVN	70500102	70501511	1	-0.6999	-0.59	-0.691	0.7201	0.4802	1.5721	0.1648	0.1216
Slovenia	SVN	70500102	70500790	1	0.8686	0.7332	1.9359	0.5442	0.6527	0.2321	0.8038	1.515
Slovenia	SVN	70500102	70505989	1	-0.1081	0.1236	-1.3626	-0.4311	-0.1586	0.1138	-0.7808	-1.3324
Slovenia	SVN	70500102	70503543	1	-0.1875	-0.7968	-1.0611	0.1814	0.2211	0.212	-0.9759	-0.4784
Slovenia	SVN	70500102	70502599	1	0.4242	-0.1058	0.1386	0.155	-0.0965	-0.1652	-0.3876	-1.0633
Slovenia	SVN	70500102	70500829	1	0.9553	0.1403	-0.5373	0.1682	-1.0856	0.5941	-1.2871	-0.2955
Slovenia	SVN	70500102	70504130	1	0.6792	1.1306	0.4173	0.2247	-0.1519	0.4091	0.0256	0.2546
Slovenia	SVN	70500102	70500487	1	0.5867	-0.2777	0.8038	0.0749	0.6069	0.088	0.8038	1.0448
Slovenia	SVN	70500102	70506708	1	-0.5967	-0.59	-1.0611	-0.3043	-0.8765	-0.7936	-0.6852	-1.1252
Slovenia	SVN	70500102	70505113	1	1.247	-0.6019	-1.7997	0.1424	0.0132	-0.1282	-2.1355	-1.3017
Slovenia	SVN	70500102	70502368	1	-0.2113	0.7156	0.8348	0.9469	0.1166	0.9189	0.3482	-0.959
Slovenia	SVN	70500102	70506742	1	-1.0708	-0.103	0.3461	1.2318	0.6851	-0.0935	0.9628	-0.1563
Slovenia	SVN	70500102	70500697	1	-0.0883	-0.0862	0.0226	0.7113	0.0776	1.0062	0.5755	-1.1252
Slovenia	SVN	70500102	70500115	1	0.1742	0.631	1.9359	0.1272	0.3761	-0.3242	-0.73	0.9883
Slovenia	SVN	70500102	70500670	1	-0.0047	-0.6501	-2.664	-2.6893	-0.1964	-1.6678	-2.1355	-2.5027
Slovenia	SVN	70500102	70501858	1	-0.3473	0.5128	-1.2062	0.4898	0.8506	0.3611	-2.1355	-1.112
Slovenia	SVN	70500102	70502915	0	1.2794				-1.1892
Slovenia	SVN	70500102	70500017	0	1.2978	-0.0862	0.0226	1.2836	0.9346	1.5721	0.5755	0.1216
Slovenia	SVN	70500102	70501976	0	1.1841	-0.7815	0.0226	0.6499	0.876	0.4728	0.0256	0.1216
Slovenia	SVN	70500102	70501524	0	0.8327	1.1132	1.9359	0.7931	0.5792	0.4214	1.2262	2.0955
Slovenia	SVN	70500102	70507184	0	0.6196	-2.9627	-2.664	0.7253	-0.934	0.6951	-0.414	-2.5027
Slovenia	SVN	70500102	70504818	0	0.0901	-0.2741	-0.4728	0.1053	0.1766	0.4394	0.8382	0.0484
Slovenia	SVN	70500103	70503166	0	-0.354	0.9484	1.4967	0.3869	0.1656	0.8343	1.0854	1.4234
[truncated: 4,407 more rows]
