# Supplementary material for: Antecedents of adolescent students’ ICT self-efficacy: The ICT dataset
Source: Data Brief. 2020 Oct 22;33:106437. doi: 10.1016/j.dib.2020.106437 (PMC7644865; doi:10.1016/j.dib.2020.106437)
Supplement: Supplementary file 1 [file mmc1.zip › Sweden.csv]

CNTRYID	CNT	CNTSCHID	CNTSTUID	ST004D01T	ESCS	INTICT	COMPICT	HOMESCH	ENTUSE	USESCH	SOIAICT	AUTICT
Sweden	SWE	75200001	75201591	1	-0.4181	1.4003	-1.6877	-2.6893	-0.6435	-0.424	-2.1355	-2.5027
Sweden	SWE	75200001	75203627	1	0.8979	0.468	0.7162	0.5139	0.2606	0.999	0.9628	0.1216
Sweden	SWE	75200001	75202519	1	0.3994	0.6773	0.0226	0.9371	-0.5202	-0.1027	0.5858	-0.9943
Sweden	SWE	75200001	75201128	1	-0.7836	-0.4203	-0.9607	-0.6015	-0.843	-0.3883	-0.414	-0.946
Sweden	SWE	75200001	75204446	1	0.9837	-0.2662	0.0226	0.0663	-0.1204	0.1784	-2.1355	-0.4607
Sweden	SWE	75200001	75200918	1	-0.4154	0.5946	1.1657	-0.3919	-0.4624	0.7709	-0.6852	-0.4607
Sweden	SWE	75200001	75205766	1	-1.0889			0.4918	0.1991	0.7194	0.5755
Sweden	SWE	75200001	75206069	1	-1.0112	-0.8379	-0.7638	-0.8106	-0.1303	0.2603	-2.1355	-2.5027
Sweden	SWE	75200001	75203832	1
Sweden	SWE	75200001	75205424	1	0.3055
Sweden	SWE	75200001	75200559	1	-0.3764
Sweden	SWE	75200001	75206177	1	0.6746	-0.0692	0.0226	0.0901	-0.2344	0.0944	0.5755	0.1216
Sweden	SWE	75200001	75206015	1	1.0361	-0.0692	0.0226	0.0099	0.2187	0.4394	-0.216	-0.8198
Sweden	SWE	75200001	75201954	1	0.7435	0.1245	0.0226	-0.1805	-0.7226	-0.7054	-0.6852	-0.7108
Sweden	SWE	75200001	75205400	1	0.6793	1.127	0.8348	0.2994	0.4262	0.5086	-0.8883	2.0955
Sweden	SWE	75200001	75205940	1	1.1678	-0.2662	-0.5907	-0.3405	-0.686	-0.568	-0.4771	0.1216
Sweden	SWE	75200001	75204703	1	0.3705	1.1352	1.4967	0.5293	0.4686	0.3343	-0.3121	2.0955
Sweden	SWE	75200001	75205564	1	1.4825	0.3266	0.5347	-0.1408	-0.2373	-0.0445	0.8038	-0.5475
Sweden	SWE	75200001	75202594	1	1.9674	0.9526	0.8348	-0.4615	0.1204	0.414	1.2498	-0.4784
Sweden	SWE	75200001	75204028	1	0.9401	-0.0862	1.1381	-0.1211	0.1415	-0.2131	-0.4948	-0.2726
Sweden	SWE	75200001	75201647	1	1.3308	0.2032	1.9359	0.26	-0.2609	0.2112	0.1701	0.1216
Sweden	SWE	75200001	75202141	0	-0.2501	0.468	0.0226	0.1319	0.5281	0.8927	0.8038	0.06
Sweden	SWE	75200001	75200398	0	0.0887	-0.2385	-0.7638	-2.6893	-0.8799	-0.8849	0.3473	0.557
Sweden	SWE	75200001	75205895	0	1.2909	0.1997	0.4173	0.7466	0.2657	0.4012	0.8038	0.7435
Sweden	SWE	75200001	75205383	0	1.6206	0.7946	1.9359	0.2052	1.0107	0.3262	2.4277	1.515
Sweden	SWE	75200001	75201022	0	0.5109	0.468	0.0226	-0.0091	0.5432	0.1941	1.1171	0.1216
Sweden	SWE	75200002	75204132	1	0.6367	-2.1648	1.9359	0.3893	-0.4799	1.4162	-2.1355	-2.5027
Sweden	SWE	75200002	75205004	1	0.8998	0.5289	0.0226	0.8002	0.1183	0.5447		-1.236
Sweden	SWE	75200002	75201705	1	0.4217				-0.3973
Sweden	SWE	75200002	75201116	1	0.9338	1.3939	1.9359	0.5777	-0.4882	2.8994	2.4277	2.0955
Sweden	SWE	75200002	75202493	1	-0.5579							0.7777
Sweden	SWE	75200002	75201868	1	0.7815	-0.0862	0.0226			1.4427	0.5755	0.1216
Sweden	SWE	75200002	75200903	1	-0.7061	1.0919	1.4187	1.0786	-0.268	1.4984	1.142	2.0955
Sweden	SWE	75200002	75202580	1	-2.2659				0.5699
Sweden	SWE	75200002	75205321	1	-0.7526				0.787
Sweden	SWE	75200002	75200049	1	-0.5017				0.6976
Sweden	SWE	75200002	75205227	1	-2.2184	-0.2479	-0.3827	1.0251	-1.1282	0.3105	-2.1355	-1.2651
Sweden	SWE	75200002	75205906	1	0.6438				-0.3532
Sweden	SWE	75200002	75201338	1	0.1363
Sweden	SWE	75200002	75201364	1	-0.7672	2.6352	1.9359	0.9322	0.2687	3.6292	-0.5779	2.0955
Sweden	SWE	75200002	75200142	1	1.3387			0.7822	0.0548	1.597
Sweden	SWE	75200002	75205752	1	0.9484			1.3956	0.7865
Sweden	SWE	75200002	75201986	1	0.5781	-0.0862	-0.4338	-0.1968	-1.0166	0.0559
Sweden	SWE	75200002	75204107	1	1.1899
Sweden	SWE	75200002	75203165	0	0.2545	-0.2479		1.2836	0.6408	1.5721
Sweden	SWE	75200002	75200901	0	1.2858	-0.0862	0.0226	1.2836	0.8779	1.0062	0.5755	0.1216
Sweden	SWE	75200002	75202336	0	-0.742	-0.2662	0.0226	1.409	0.2107	1.4716	0.5858	0.1216
Sweden	SWE	75200002	75205841	0	0.4696
Sweden	SWE	75200002	75200153	0	0.4358	-0.2479	0.0226	-0.086	0.0019	0.4502	0.5755	0.1216
Sweden	SWE	75200002	75201378	0	-2.0721	-0.0862	-2.664	0.7113	-0.1012	1.0062	2.4277
Sweden	SWE	75200002	75203762	0	0.9939			2.5312	1.6921
Sweden	SWE	75200002	75201447	0	-0.3732				0.4038
Sweden	SWE	75200002	75205398	0	0.6534	-0.4314	0.0226	0.7113	0.5699	1.0062		-0.1563
Sweden	SWE	75200002	75201958	0	1.5304	1.1352	1.9359	0.3189	0.5226	0.8273	2.4277	2.0955
Sweden	SWE	75200002	75204348	0	0.9232				1.1768
Sweden	SWE	75200002	75205508	0	-0.4112	0.2112	-0.5829	0.4575	0.5051	0.555	0.6694	2.0955
Sweden	SWE	75200002	75205260	0	0.5072	0.9454	0.8038	0.246	0.3648	0.532	1.1171	2.0955
Sweden	SWE	75200002	75205027	0	0.6782	-1.0589		3.6039	4.8357	0.7572
Sweden	SWE	75200002	75202442	0	1.3701	0.7308	0.1386	0.1261	0.2862	0.3425	1.6776	0.1216
Sweden	SWE	75200002	75201508	0	0.5057	-0.0862	1.9359	0.1053	-0.4635	0.304	2.4277	2.0955
Sweden	SWE	75200002	75205302	0	-0.8881	-0.2479	-0.691	-0.6873	-0.722	0.355	-0.5832	-0.7507
Sweden	SWE	75200003	75201475	0	-0.9908	-0.0862	0.0226	0.3583	0.131	0.7008	-0.3912	0.1216
Sweden	SWE	75200003	75200953	1	0.4667	0.0634	-0.732	0.1114	-0.4848	0.9723	-2.1355	-1.236
Sweden	SWE	75200003	75202313	1	0.286	0.209	0.0226	0.1979	-0.3363	1.0363	-0.6852	-1.1252
Sweden	SWE	75200003	75205334	1	0.3359	0.2141	1.1381	-0.1804	-0.4365	1.0203	-0.6852	-0.4377
Sweden	SWE	75200003	75203078	1	-1.4323	2.6352	1.9359	3.6039	4.8357	3.6292	2.4277	2.0955
Sweden	SWE	75200003	75204755	1	0.0858
Sweden	SWE	75200003	75205554	1	-0.5881	0.967	-0.335	0.868	-0.545	0.4434	-0.0817	-0.4377
Sweden	SWE	75200003	75203152	1	0.273	-1.7372	-1.1926	-0.0688	-3.508	0.5489	-0.6852	-1.1252
Sweden	SWE	75200003	75205373	1	0.1718	2.6352	1.9359	3.6039	1.278	3.6292	2.4277	2.0955
Sweden	SWE	75200003	75205065	1	0.6624	-0.7221	-1.161	-0.4618	-0.8869	0.7688	-0.4771	-0.8947
Sweden	SWE	75200003	75203065	1	0.1684			0.3647	0.422
Sweden	SWE	75200003	75204887	1	0.4439	-0.0862	-0.227	-0.546	-0.1954	0.3387	-0.216	-0.7108
Sweden	SWE	75200003	75205025	1	1.3716	-0.4203	-0.7095	-0.2434	-0.5116	0.6219	-0.9764	-0.959
Sweden	SWE	75200003	75202027	0	-0.0613	-1.6495	1.1355	-0.2606	-0.3111	0.5061	-0.0616	-0.0859
Sweden	SWE	75200003	75205616	0	0.9269	1.3697	1.4967	-0.1858	0.2846	0.444	1.4793	2.0955
Sweden	SWE	75200003	75205828	0	0.3358	1.1352	0.8038	-0.6315	0.3772	0.9354	-0.0823	-0.2503
Sweden	SWE	75200003	75203128	0	0.9872	-0.072	1.4967	0.2031	0.0979	0.7528	1.8077	1.515
Sweden	SWE	75200003	75205016	0	-0.7282	-0.0862	-0.4427	0.6191	-0.0081	1.1814	-1.1908	-2.5027
Sweden	SWE	75200003	75200037	0	-0.4428	-2.9627	-2.664	-0.2037	-0.5056	-1.6678	-2.1355	-2.5027
Sweden	SWE	75200003	75205613	0	-0.0071	0.0441	1.4967	0.0813	0.4922	0.3963	2.4277	0.1216
Sweden	SWE	75200003	75204161	0	0.4687	-0.0862	0.0226	3.6039	3.3484	3.6292	0.5755	0.1216
Sweden	SWE	75200003	75203136	0	0.8482	-0.2479	0.0226	0.0625	0.1655	0.3829	0.5755	-0.7108
Sweden	SWE	75200003	75202374	0	0.8041		-2.1269	-1.3616	3.3696
Sweden	SWE	75200003	75201925	0	-0.484	-0.0862	0.0226	2.0261	0.2889	2.0214	0.5755	0.1216
Sweden	SWE	75200003	75201946	0	1.1588	-1.3452	1.2899	0.6426	0.8779	0.7531	0.5755	1.515
Sweden	SWE	75200004	75205380	0	0.6753	0.3464	0.2092	-0.2972	0.0227	0.1983	1.0854	0.6905
Sweden	SWE	75200005	75203518	1	1.0331	-0.9994		-0.0373	-0.4585	-0.3936
Sweden	SWE	75200005	75203678	1	1.0244			0.4977	-0.361	0.4235
Sweden	SWE	75200005	75201698	1	0.5182	-0.2334	-1.2374	-0.0662	-0.0704	0.4432	0.075	-0.9943
Sweden	SWE	75200005	75203620	1	-0.3149			0.6617	-0.2541
Sweden	SWE	75200005	75205349	1	0.6478	-1.0151	0.6825	-0.7926	-0.9053	-0.8849	-2.1355	-0.4095
Sweden	SWE	75200005	75201967	1	1.195	-0.5743	-0.9607	-0.6842	-0.5539	0.1995	-0.6852	-0.959
Sweden	SWE	75200005	75205941	1	1.0167	1.3697	0.4173	-0.2434	-0.396	0.3255	-0.4771	0.1216
Sweden	SWE	75200005	75202553	0	1.1527	0.1852	-1.1926	-0.0719	-0.5293	-0.1237		0.1216
Sweden	SWE	75200005	75201567	0	0.9727	-0.2479	0.0226	-0.445	-3.7095	0.5232	0.5755	0.1216
Sweden	SWE	75200005	75203167	0	-1.1078			-2.6893	-0.2425
Sweden	SWE	75200005	75202865	0	0.6422	1.4003	0.4173	-0.193	0.2885	0.5555	0.8038	2.0955
Sweden	SWE	75200005	75205615	0	-0.1241	0.468	0.0226	0.0171	-0.3353	0.1862	0.5755	0.2203
Sweden	SWE	75200005	75201107	0	0.4396	1.7671	0.0226	-0.107	2.1682	0.5743		1.2841
Sweden	SWE	75200006	75205276	1	1.6687				-0.4992
Sweden	SWE	75200006	75202247	1	-0.0257	0.468	-0.227	0.1053	0.9411	0.1123	0.5755	-0.4607
Sweden	SWE	75200006	75201025	1	1.1595	2.68	1.9359	0.352	1.7081	0.5355	2.4277	2.0955
Sweden	SWE	75200006	75202248	1	0.5415
Sweden	SWE	75200006	75200987	1	0.7516	0.4098	-0.227	-0.7634	-0.1475	0.742	-1.7719	-0.959
Sweden	SWE	75200006	75200014	1	-0.7779	-0.4314	-0.5544	-0.4529	0.4593	0.3482	-0.6852	0.1216
Sweden	SWE	75200006	75202367	1	0.4966	-0.0862	0.4173	-0.4926	-0.1747	0.0161	-0.9941	-0.5251
Sweden	SWE	75200006	75202495	0	0.9814	0.2773	1.9359	-2.6893	-0.6102	-0.1751	-0.7899	0.3873
Sweden	SWE	75200006	75204306	1	1.0006	0.2032	-1.1926	0.7305	-0.3441	0.6234	0.5755	0.1216
Sweden	SWE	75200006	75204991	1	-0.0049	-0.0862	0.0226	0.0355	-1.0483	0.5117	-0.6852	-1.1252
Sweden	SWE	75200006	75203125	1	-0.0419	-0.2509	0.0226	-0.1272	-0.9499	0.3386	-0.9906	-0.2503
Sweden	SWE	75200006	75204758	1	0.2154	-1.135	-0.7445	0.4377	-0.6093	3.6292	0.1969	-0.972
Sweden	SWE	75200006	75200893	1	1.5864	0.0789	0.0226	0.6671	-0.372	1.5721	0.5755	0.1216
Sweden	SWE	75200006	75204516	1	0.9598	0.802	1.9359	0.8912	-0.7314	3.6292	-0.2138	0.4104
Sweden	SWE	75200006	75202855	1	0.4306	-0.7087	-0.7638	0.0598	-0.871	0.1802	-2.1355	-0.7108
Sweden	SWE	75200006	75206313	0	0.8147	1.7671	0.4173	0.8095	0.7875	0.0057	0.5755	0.1216
Sweden	SWE	75200006	75200290	0	-0.2848	-0.4136	0.0226	-0.2302	-0.553	0.6486	0.1922	-0.6073
Sweden	SWE	75200006	75204543	0	-0.072	-0.2662	-0.1119	0.1706	-0.7722	-0.0571	0.3473	0.1216
Sweden	SWE	75200006	75206310	0	-0.6553	0.2086	0.1386	-2.6694	0.1584	0.1629	0.3473	0.4994
Sweden	SWE	75200006	75203455	0	0.1016			0.6333	-0.366			-0.4749
Sweden	SWE	75200006	75200163	0	1.6997	1.4003	0.4173	0.38	0.3351	1.093	0.5755	-0.1563
Sweden	SWE	75200006	75200775	0	0.8054	-0.4314	0.0226	0.398	-0.0761	1.1997	-0.5832	-0.3297
Sweden	SWE	75200006	75204740	0	0.5197	1.153	1.9359	0.0347	1.2135	0.5811	0.9492	1.1232
Sweden	SWE	75200006	75203939	0	0.6489
Sweden	SWE	75200006	75201374	0	-0.0678		0.0226		0.2859
Sweden	SWE	75200006	75200860	0	-0.4195	0.0492	-0.5836				-0.0857	-0.7363
Sweden	SWE	75200006	75202392	0	0.1359	2.6352	1.9359	3.6039	0.6328	3.6292	2.4277	2.0955
Sweden	SWE	75200006	75205582	0	0.8992	2.6352	1.9359	0.7063	0.8059	0.5117	2.4277	2.0955
Sweden	SWE	75200006	75205333	0	0.476	-0.0692	0.4173	0.545	1.2407	1.0551	0.5755	0.1216
Sweden	SWE	75200006	75202725	0	-0.8993		-0.6173	0.6924		1.0062	0.2724
Sweden	SWE	75200006	75206055	0	0.4945	-0.0862	0.0226	1.2836	0.6993	1.1844	1.2262	0.1216
Sweden	SWE	75200006	75203226	0	-1.093	-0.8446	0.0226	0.7113		1.0062	0.5755	-0.2503
Sweden	SWE	75200006	75204111	0	-0.3967	-1.0588			1.4199	0.6856	0.5755	-0.3297
Sweden	SWE	75200007	75205973	1	-0.8083	0.6606	0.8116	0.4655	0.1568	0.6851	-0.8709	-1.1252
Sweden	SWE	75200007	75205602	1	0.9681	1.3939	-0.4728	-0.6016	-0.2621	-0.8849	-0.2562	-0.972
Sweden	SWE	75200007	75206251	1	0.7732	-1.2115	-1.3325	-1.0489	-1.0632	-0.4173	-0.5832	-0.2726
Sweden	SWE	75200007	75206249	1	-0.2811	0.963	-0.3732	0.051	0.2703	0.3423	0.5755	0.0876
Sweden	SWE	75200007	75200784	1	-0.108	-0.0862	-0.3802	0.2163	0.0554	0.3116	-0.1972	0.1216
Sweden	SWE	75200007	75203758	1	-0.8453	-0.1692	0.0226	-0.4926	0.2228	-0.2858	-0.5832	0.1216
Sweden	SWE	75200007	75202355	1	-0.4922	0.6606		-0.4165	-0.2537	0.1925
Sweden	SWE	75200007	75202757	1	0.5991	-0.2479	0.4173	-0.0676	0.0452	-0.3435	0.075	0.1216
Sweden	SWE	75200007	75203821	1	-0.2454	-0.9216	0.0226	1.6414		1.572	-0.6852	-0.2503
Sweden	SWE	75200007	75203525	1	0.873	0.0502	-0.227	-0.2224	-0.0734	0.3819	-0.5832	0.1216
Sweden	SWE	75200007	75200247	0	-0.5899	0.9454	1.036	-0.3534	0.4912	0.3308	0.9246	1.1508
Sweden	SWE	75200007	75203313	0	-0.9288	-0.0071	0.0226	0.4273	-0.3868	-0.2578	0.5755	0.1216
Sweden	SWE	75200007	75205367	0	-0.0913	0.215	0.0226	-0.7118	-0.105	-1.6678	0.5755	0.1216
Sweden	SWE	75200007	75201111	0	1.1154	0.6544	-0.7573	-0.072	0.8924	0.4275	0.5755	0.1216
Sweden	SWE	75200007	75204301	0	1.2708	0.4571	0.7739	0.218	0.1642	0.6903	0.075	0.5553
Sweden	SWE	75200007	75206224	0	0.3699	-1.3452	0.0226	1.2836	0.7668	-0.8849	0.5755	0.1216
Sweden	SWE	75200007	75204129	0	0.958	-0.4314	0.0226	0.0547	-0.2352	0.3778	-0.4952	-0.9943
Sweden	SWE	75200007	75204380	0	-0.0676	-0.2479	1.9359	0.4655	-0.0202	0.7399	0.5755	-0.7887
Sweden	SWE	75200007	75202154	0	-0.0055	-0.1595	1.9359	0.2986	0.2007	0.3229	2.4277	2.0955
Sweden	SWE	75200007	75205341	0	1.1129	0.8046	1.9359	0.4792	0.815	1.5105	0.5755	0.1216
Sweden	SWE	75200007	75204468	0	0.7522	0.8079	-0.4806	0.7113	0.7185	0.3916	0.8038	-1.1252
Sweden	SWE	75200007	75202240	0	1.1074							-0.5079
Sweden	SWE	75200007	75204257	0	1.0736	1.3697	0.0226	0.7961	0.8372	0.0124	0.5755	0.1216
Sweden	SWE	75200007	75203263	0	1.5639	-1.3452	0.0226	0.7113	0.8779	1.0062	-0.6852	-1.1252
Sweden	SWE	75200007	75200746	0	1.0257	0.9526	1.0433	1.5967	0.5245	0.4898	1.4834	0.4165
Sweden	SWE	75200007	75202295	0	0.4657			0.7177	-0.0408
Sweden	SWE	75200007	75200825	0	-0.471	-0.2662	-0.6315	-0.8279	0.4592	-0.8849	0.1693	0.1238
Sweden	SWE	75200007	75205772	0	-1.4261	1.1132	0.8116	-0.0222	1.4256	0.3554	0.8038	1.0448
Sweden	SWE	75200007	75200991	0	0.1485	0.1276	-0.5034	0.2708	0.2766	0.3493	-0.2008	-0.7685
Sweden	SWE	75200007	75203547	0	0.6809	-0.0862	-0.3802	-0.7005	-0.6632	-0.0594	0.1693	-0.2503
Sweden	SWE	75200008	75204928	0	0.2028	-0.8128	-0.9334	0.9027	-0.4417	0.4394	-0.2907	-0.3549
Sweden	SWE	75200008	75205717	1	0.1197	-0.0862	0.0226	1.4941	0.3188	3.6292	0.5755	0.1216
Sweden	SWE	75200008	75202765	1	0.857
Sweden	SWE	75200008	75203563	1	-0.2081	1.7671	-1.0611	0.2763	0.017	1.1671	0.1693	-0.946
Sweden	SWE	75200008	75201493	1		-0.6992	-1.0611	0.3695	0.0038	0.9392	-0.6852	-0.959
Sweden	SWE	75200008	75205901	1	1.2042	-0.8088		0.4529	-0.5348	0.5525
Sweden	SWE	75200008	75205315	1	-1.0651	-0.2479	0.0226	0.1453	-0.5724	0.6853	0.3482	0.1216
Sweden	SWE	75200008	75202320	1	-0.2123	-1.0588	0.0226	1.2805	-0.0408	1.0062	0.5755	0.1216
Sweden	SWE	75200008	75200851	1	-0.3899	2.6352	1.9359	3.6039	0.0633	1.5721	2.4277	2.0955
Sweden	SWE	75200008	75200209	1	0.1619	-1.1327	0.0226	0.7113	0.7728	1.136	0.5755	0.1216
Sweden	SWE	75200008	75206109	1	0.7651	-1.2392	-1.9313	-0.318	-1.1287	-0.3242	-0.1972	-1.023
Sweden	SWE	75200008	75204604	1	0.5003			0.1053	-0.9789	1.1563
Sweden	SWE	75200008	75202913	1	0.391	0.5338	0.0226	0.2134	-0.1365	0.9112
Sweden	SWE	75200008	75204268	1	-0.4683	-0.2479	-1.0611	-0.8364	-0.4062	-0.006
Sweden	SWE	75200008	75203492	1	-0.171			0.2607	0.3144	0.7735
Sweden	SWE	75200008	75205410	1	0.1753	0.5999	-0.3328	0.6909	-0.1839	0.5013	-1.2624	-0.6073
Sweden	SWE	75200008	75200813	1		-0.7087	-0.7638	0.0858	-0.1737	0.3253	-0.3055	-0.7317
Sweden	SWE	75200008	75206291	1	1.4721	0.0789	1.9359	-0.3262	-0.2901	0.1835	-0.6852	-0.4607
Sweden	SWE	75200008	75204081	0	-0.3382	-0.7199	0.0226	0.6008	-0.2379	0.7853	0.5755	0.1216
Sweden	SWE	75200008	75203341	0	1.0075	-0.7611	0.0226	-0.0604	-0.1332	0.8564	0.5755	0.1216
Sweden	SWE	75200008	75201683	0	-0.7361
Sweden	SWE	75200008	75201582	0	-1.8969	-0.0862	0.0226	0.7113	0.7421	1.4871	0.5755	0.1216
Sweden	SWE	75200008	75201125	0	-0.5878	-0.6978	-0.9607	-0.281	-0.5737	0.5922	-0.4801	-0.1563
Sweden	SWE	75200008	75202702	0	0.14	-0.5717	-0.6843	0.1053	0.7861	0.7223
Sweden	SWE	75200008	75204692	0	1.3797	0.394	0.8348	0.3876	-0.5262	0.6658	0.7741	0.9349
Sweden	SWE	75200008	75205641	0	-1.003	-0.8305	0.0226	0.7873	-0.0408	1.065	0.5755	0.4504
Sweden	SWE	75200008	75201042	0	-0.5875	0.468	0.0226	0.0836	-0.6086	0.436	-0.5832	0.1216
Sweden	SWE	75200008	75204857	0	1.2071	-1.3452	-1.1926	0.7113	-0.0408	1.5721	0.5755	-1.1252
Sweden	SWE	75200008	75202340	0	-0.2205	1.7671	0.8348	0.2273	-0.2848	0.8207	2.4277	0.8136
Sweden	SWE	75200008	75204117	0	0.7953	1.0508	1.9359	0.3046	0.4248	0.088	1.1171	2.0955
Sweden	SWE	75200009	75203032	1	0.0845	0.0107	-0.4853	1.2444	-3.2844	2.5947	1.836	2.0955
Sweden	SWE	75200009	75200967	1	0.2125	2.6352	1.9359	1.2836	1.724	2.3198	1.4793	1.0431
Sweden	SWE	75200009	75204078	1	-0.104	-1.1842	-1.7997	-0.2484	-0.0183	0.2637	-1.5848	-0.5251
Sweden	SWE	75200009	75201300	1	0.891	0.5946	1.9359	1.0215	0.2436	1.7215	0.9305	-0.3565
Sweden	SWE	75200009	75202629	1	1.2419	-1.3552	-0.4806	-0.2977	-1.0619	-0.2979	-0.6852	-0.4607
Sweden	SWE	75200009	75205953	1	-0.4158	1.4003	0.0226	0.0145	-0.0741	0.4855	0.3473	-0.3856
Sweden	SWE	75200009	75201246	1	-0.3461	-0.891	-1.0611	0.477	-0.5396	0.8683	-0.414	-0.2503
Sweden	SWE	75200009	75202633	1	0.6933	1.3889	1.4967	-0.3082	0.0358	-0.2544	-1.4214	-0.9829
Sweden	SWE	75200009	75201846	1	0.8805	0.8046	0.1386	0.2196	-0.4658	0.1857	-0.216	-0.959
Sweden	SWE	75200009	75201762	1	-1.3369	-0.0862	0.0226	3.6039	0.1008	0.7495	0.5755	0.1216
Sweden	SWE	75200009	75200726	1	0.3753			0.1345	-0.0117
Sweden	SWE	75200009	75200371	1	0.9337	1.3939	1.9359	0.3499	0.0854	0.2923	1.3656	0.8136
Sweden	SWE	75200009	75205910	1	0.5447	1.153	1.1381	-0.8189	0.0552	-0.526	0.5755	2.0955
Sweden	SWE	75200009	75205557	0	0.0433	1.1576	1.9359	-0.2634	0.9855	0.4071	1.802	2.0955
Sweden	SWE	75200009	75200182	0	1.5408	1.7671	1.4967	0.2132	0.5475	0.2685	0.8038	0.1216
Sweden	SWE	75200009	75205757	0	1.2224	-0.0862	-0.691	-0.0357	-0.4183	0.2515	-0.3912	-0.1563
Sweden	SWE	75200009	75201501	0	0.8566	0.792	1.1381	0.6849	0.9309	0.3207	0.8038	0.1216
Sweden	SWE	75200009	75200168	0	1.2658	0.0789	1.4967	-0.6378	-0.3867	0.0288	-0.309	1.2841
Sweden	SWE	75200009	75205167	0	-0.6499	-0.5238	0.4173	-2.6694	0.0805	-0.0881	-0.2673	-0.5251
Sweden	SWE	75200009	75201881	0	-0.7463	-0.0862	1.9359	0.6512	0.3229	0.1428		2.0955
Sweden	SWE	75200009	75200439	0	-0.5288	1.1493	0.586	-1.0489	0.264	0.3875	0.8859	1.2147
Sweden	SWE	75200009	75200166	0	0.1497	-0.4314	1.9359	-0.2483	-0.3494	0.0277	-0.309	-0.4607
Sweden	SWE	75200009	75205347	0	1.2386	-0.4343	-0.9607	0.084	-0.2949	-0.0086	-0.5208	-1.1405
Sweden	SWE	75200009	75200078	0	1.5936	1.1352	1.9359	0.9908	0.7349	0.943	1.1375	2.0955
Sweden	SWE	75200009	75204097	0	-0.9256	-0.6678	1.9359	-0.9241	-0.615	-0.6274	-0.414	2.0955
Sweden	SWE	75200009	75205479	0
Sweden	SWE	75200009	75203990	0	1.1685	-0.1219	0.8425	0.7143	0.0283	0.844	1.8077	0.6986
Sweden	SWE	75200009	75204983	0	0.0907			0.276	-0.6799	0.4493
Sweden	SWE	75200009	75206095	0	0.2686	-0.2479	0.0226	0.4236	0.3047	0.8713	-0.0857	-0.5265
Sweden	SWE	75200010	75205510	1	1.0346	-0.4025	0.0226	-0.003	-0.1166	0.1731	-0.1972	-0.2726
Sweden	SWE	75200010	75201720	1	1.0574	-0.2479	0.0226	0.3697	-0.4277	0.5114	-0.5476	-1.1252
Sweden	SWE	75200010	75204289	1	1.1547	-0.59	1.0433	0.3185	-0.6278	0.6115	-0.6852	-0.959
Sweden	SWE	75200010	75203591	1	0.7344	0.3427	1.0108	-0.1423	-0.3264	-0.1611	0.0221	-0.2503
Sweden	SWE	75200010	75202896	1	1.0347	-0.089	0.2092	0.4852	0.1296	0.6321	-0.0553	-0.7108
Sweden	SWE	75200010	75200739	1	1.7391	1.1493	-0.9285	0.462	0.1939	0.7251	-0.6852	-0.959
Sweden	SWE	75200010	75203625	1	-0.4114	0.468	0.1386	0.7127	0.4047	0.4698	0.0256	0.1216
Sweden	SWE	75200010	75200106	1	0.8072	-0.4314	-0.9607	0.6835	0.3137	0.8697	0.5755	-0.8198
Sweden	SWE	75200010	75205703	1	1.616	-0.0862	-0.227	0.1303	-0.6714	0.1402	-0.6852	-0.3297
Sweden	SWE	75200010	75200338	1	1.504	0.0789	-0.3802	0.3532	0.0037	0.3735	-0.2821	-0.7108
Sweden	SWE	75200010	75204410	1	0.7232	-0.4203	0.0226	-0.2052	-0.8719	0.3328	0.0447	-0.1563
Sweden	SWE	75200010	75201272	1	0.5102	0.468	0.4173	0.1566	0.4421	0.8058	0.5755	-0.5475
Sweden	SWE	75200010	75200264	1	0.378	-0.0862	-0.691	0.5313	-0.2475	1.0062	-0.6852	0.1216
Sweden	SWE	75200010	75204728	1	1.3645	1.3697	1.4967	0.3149	0.3102	0.6076	0.5755	0.4504
Sweden	SWE	75200010	75205698	1	-0.375	-2.9627		0.7899	-0.6949	-0.7054
Sweden	SWE	75200010	75204313	0	-0.4884	0.2746	1.1752	0.3001	-0.406	0.4431	0.5755	2.0955
Sweden	SWE	75200010	75202767	0	1.3769	-0.2662	0.4173	-0.6007	-0.3885	0.2122	0.1693	0.1216
Sweden	SWE	75200010	75202585	0	1.3441	0.792	0.8348	-0.2192	0.3484	0.5012	-0.309	-0.5005
Sweden	SWE	75200010	75206011	0	0.5455	-0.1692	0.9726	0.4605	0.296	0.56	-0.6885	2.0955
Sweden	SWE	75200010	75205233	0	1.2701	-0.2479	0.0226	0.3386	1.1811	0.8324	0.5755	0.1216
Sweden	SWE	75200010	75202093	0	1.4403			3.6039	4.8357		1.536	2.0955
Sweden	SWE	75200010	75202076	0	1.0824	0.7332	0.0226	0.3291	-0.0432	0.7441	0.0215	2.0955
Sweden	SWE	75200010	75201631	0	1.0565	-0.3255	0.8038	0.4149	-0.2372	0.8451	0.8038	1.1232
Sweden	SWE	75200010	75202409	0	1.0512	0.468	1.9359	0.301	0.1967	0.5406	1.802	1.1232
Sweden	SWE	75200010	75200072	0	0.4663	-0.0862	0.0226	0.1053	-0.9291	0.4394	0.5755	0.1216
Sweden	SWE	75200010	75204912	0	0.8486	0.8046	0.4173	0.2945	-0.2302	0.4214	-0.7207	0.1216
Sweden	SWE	75200010	75202868	0	0.7118	1.3697	0.8348	0.4118	-0.2661	0.429	0.1701	0.4504
Sweden	SWE	75200010	75204645	0	1.1528	1.1576	1.9359	0.7133	0.2451	0.6837	1.5037	2.0955
Sweden	SWE	75200010	75202635	0	1.2162	0.4981	1.1657	0.708	0.5486	0.6007	2.4277	2.0955
Sweden	SWE	75200011	75200397	1	1.4906	0.2112	0.4173	-0.0555	-0.3723	0.6154	0.3473	-0.5475
Sweden	SWE	75200011	75201607	1	-0.4298	-1.1955	0.0226	-0.5695	-0.8418	0.0589	0.5755	0.1216
Sweden	SWE	75200011	75200430	1	-0.0741	0.5404	0.0226	-0.0704	-0.7352	0.2234	-0.3733	0.1216
Sweden	SWE	75200011	75202213	1	0.9001	0.5836	1.9359	-0.0891	-0.2249	0.1573	-0.6852	-0.7108
Sweden	SWE	75200011	75200758	1	0.289	1.1352	1.0433	0.7423	0.1025	0.8601	0.5215	0.8375
Sweden	SWE	75200011	75205499	1	0.3313	-0.0862	0.6496	0.5531	-0.4247	0.6525	0.3482	-0.9943
Sweden	SWE	75200011	75205679	1	0.8012	-0.5743	0.0226	0.3425	-0.5842	0.4676	-0.6852	-0.4784
Sweden	SWE	75200011	75204743	1	-0.4039	0.9637	1.4967	0.5034	0.674	0.9255	0.0356	0.4504
Sweden	SWE	75200011	75204943	1	-0.9842	-0.4203	0.0226	-0.1267	-0.6579	-0.0013	-0.1972	0.1216
Sweden	SWE	75200011	75200806	1	1.4149	0.6492	-0.3048	0.3449	0.0119	0.3161	-0.4771	-0.6073
Sweden	SWE	75200011	75202711	1	0.7393	-0.2479	0.0226	-0.2824	0.0366	0.3594	0.5755	-0.222
Sweden	SWE	75200011	75204271	1	-0.4167	1.7162	1.036	-0.3482	0.7042	0.0813	1.2027	1.2841
Sweden	SWE	75200011	75200853	1	0.8667	-0.0692	-0.7638	0.2194	-0.3417	0.5659	-0.5832	-0.2726
Sweden	SWE	75200011	75203104	1	1.0021	-0.0862	-1.2567	-0.2415	-0.0249	0.5364	-0.5832	-1.2688
Sweden	SWE	75200011	75201295	1	0.1297	-1.4093	-1.7242	-0.1775	-0.769	0.2896	-2.1355	-1.2864
Sweden	SWE	75200011	75205316	1	0.0473	-0.0862	0.0226	1.3147	0.5204	1.3678	0.542	-0.6073
Sweden	SWE	75200011	75203182	0	0.2618	-2.9627	-2.664	-2.6893	-0.8334	-1.6678	-2.1355	-2.5027
Sweden	SWE	75200011	75200965	0	0.6714	0.1915	0.1386	0.4696	-0.1371	0.7832	-0.176	0.1216
Sweden	SWE	75200011	75201119	0	0.2718	-0.5994	-0.1587	0.1176	-0.0139	-0.1211	0.8038	0.6361
Sweden	SWE	75200011	75204923	0	0.6983	1.3889	1.9359	0.3145	0.0142	0.2971	0.8038	1.3566
Sweden	SWE	75200011	75206137	0	0.3568	-0.4314	-0.691	0.6042	0.037	0.9727	-0.6852	-0.2503
Sweden	SWE	75200011	75201960	0	1.4294	-0.0862	0.4173	0.06	-0.3031	0.4788	-0.4771	-0.7108
Sweden	SWE	75200011	75203781	0	0.311	-0.0692	-0.0154	0.6367	0.5002	0.4949	0.1693	0.1216
Sweden	SWE	75200011	75201488	0	0.9243	0.0624	1.4967	0.2095	1.1363	0.6413	1.2067	1.0431
Sweden	SWE	75200011	75201926	0	-0.3757	-0.0862	0.0226	-0.2599	-0.1777	-0.0184	0.1648	0.1216
Sweden	SWE	75200011	75202078	0	1.2572	-0.0013	-0.5544	-0.1434	0.2826	-0.0136	-0.309	0.7435
Sweden	SWE	75200011	75202496	0	0.298			0.3808	-0.0917
Sweden	SWE	75200011	75203268	0	1.6131	-1.3452	0.0226	0.6441	-0.3543	1.0245	0.5755	0.1216
Sweden	SWE	75200011	75202390	0	-1.0847	-0.0862	-1.682	0.9636	0.2512	0.4584	-2.1355	-2.5027
Sweden	SWE	75200011	75204365	0	0.5022	0.1125	0.9247	0.3552	-0.1704	0.5919	-0.5001	0.4208
Sweden	SWE	75200011	75205000	0	0.2706	-0.2479	-0.227	-0.2984	-0.5033	0.1694	-0.5832	-0.5475
Sweden	SWE	75200012	75204202	1	1.5959	1.4003	-0.1587	0.24	0.0917	1.0805	0.5409	-0.1865
Sweden	SWE	75200012	75205057	1	0.5045	1.7658	0.4562	0.6081	0.35	2.2961	1.836	-0.7289
Sweden	SWE	75200012	75202627	1	0.8514
Sweden	SWE	75200012	75204099	1	0.7905	0.2836	-0.408	0.1069	-0.1432	1.1139	0.1969	-0.7108
Sweden	SWE	75200012	75203391	1	0.8162	1.4003	1.9359	0.7854	0.0988	1.1061	0.3482	2.0955
Sweden	SWE	75200012	75206338	1	0.8094
Sweden	SWE	75200012	75200201	1	2.2501	0.9637	0.8348	0.6104	0.5566	1.0838	-0.3733	-0.2503
Sweden	SWE	75200012	75203674	1	-0.482	-1.1763	-0.5759	0.5322	-0.113	1.3466	-2.1355	-0.1865
Sweden	SWE	75200012	75200590	1	-0.9364	-0.0862	0.0226	0.0368	0.5655	0.8747	0.3415	0.1216
Sweden	SWE	75200012	75203979	1	0.1874	-0.0862	0.0226	-0.541	0.2494	0.5383	-1.2624	0.1216
Sweden	SWE	75200012	75200828	1	-0.0664
Sweden	SWE	75200012	75203529	1	0.1903
Sweden	SWE	75200012	75206237	1	0.1416
Sweden	SWE	75200012	75201047	1	0.8205	-0.0862	0.0226	0.6472	0.5769	0.9574	0.5755	0.1216
Sweden	SWE	75200012	75204806	1	-0.0682
Sweden	SWE	75200012	75205519	1	-0.5435			0.1507	0.0475
Sweden	SWE	75200012	75204753	1	-0.1219	0.5946	0.9192	-0.058	0.6991	0.7637	1.1171	1.0177
Sweden	SWE	75200012	75205926	1	0.6787	-0.2479	0.0226	3.6039	0.7529	1.5004	0.5755	0.1216
Sweden	SWE	75200012	75202472	1	0.7937	-0.4314	0.0226	0.3608	-0.2193	0.8697	0.5755	-0.5475
Sweden	SWE	75200012	75201595	0	0.889
Sweden	SWE	75200012	75203934	0	0.3695	-0.512
Sweden	SWE	75200012	75200212	0	-1.1652
Sweden	SWE	75200012	75202785	0	-0.8097
Sweden	SWE	75200012	75203398	0	-0.2701
Sweden	SWE	75200012	75202552	0	1.2975	1.4003	1.9359	0.2667	0.2951	0.33	1.1213	1.2147
Sweden	SWE	75200012	75204265	0	1.5443	-1.3452	1.9359	-0.2603	-0.6983	-1.6678	-0.0553	-0.7317
Sweden	SWE	75200012	75200873	0	1.2001	0.1245	0.0226	1.1193	0.9601	1.2047	0.5755	0.1216
Sweden	SWE	75200012	75202454	0	0.2512	-0.0862	0.0226	0.7113	-0.0408	1.0062	0.5755	0.1216
Sweden	SWE	75200012	75200390	0	0.8663	1.4003	1.4967	0.5063	0.4915	0.6113	1.3958	0.1216
Sweden	SWE	75200012	75201905	0	-0.3159	0.5427	-0.9551	-0.5761		2.3048	-0.153	0.0301
Sweden	SWE	75200012	75206333	0	0.9365	0.6424	1.9359	3.6039	0.7502		2.4277
Sweden	SWE	75200012	75202050	0	1.2445	1.7671	0.7804	0.1044	-0.152	0.7909	-0.0992	0.1216
Sweden	SWE	75200012	75202492	0
Sweden	SWE	75200012	75203798	0	-1.6101
Sweden	SWE	75200012	75203138	0	0.6787	0.4012	0.0226	-0.5956	-0.304	0.069	-0.7651	-0.1566
Sweden	SWE	75200012	75200524	0	0.5904	-0.5717	0.0226	0.8345	-0.0408	1.0062	0.5755	0.1216
Sweden	SWE	75200013	75203166	1	-0.3747	-0.2366	-0.732	-0.2323	-1.0496	-0.6274	-0.5832	-0.8198
Sweden	SWE	75200013	75201808	1	0.2155	-0.847	-0.6843	0.4039	0.4669	0.6861	-0.3733	-0.4784
Sweden	SWE	75200013	75202763	1	1.1993	1.1493	1.9359	-0.1779	-0.2881	0.103	0.8038	0.4504
Sweden	SWE	75200013	75201632	1	1.162	1.1493	0.8038	-0.0441	-0.3331	0.0748	-0.3733	-0.7108
Sweden	SWE	75200013	75201835	1	0.9281	1.7671	0.6755	0.1725	0.4521	0.8767	0.1701	0.1216
Sweden	SWE	75200013	75201486	1	0.2611	-0.7221	-1.3943	-1.3102	-1.1571	-0.3242	-2.1355	-1.7277
Sweden	SWE	75200013	75205678	1	0.5814	0.3289	-0.7902	-0.0981	-0.807	0.4427	0.1693	-0.6959
Sweden	SWE	75200013	75202179	1	0.8061	-0.0862	0.4173	0.5279	0.2424	-0.031	0.0256	-0.7108
Sweden	SWE	75200013	75200479	1	0.9601	1.4003	1.4967	-0.7202	-0.069	-0.0842	0.3134	0.4725
Sweden	SWE	75200013	75201917	1	0.078	-0.4203	0.0226	-0.6519	0.4042	0.5255	-1.2876	0.1216
Sweden	SWE	75200013	75202646	1	0.5918	-0.7114	-0.3802	0.6583	-0.919	0.647	-0.6852	-0.3297
Sweden	SWE	75200013	75205031	1	0.32	-0.5743	0.9726	-0.4165	-0.9069	-0.0949	-2.1355	-0.2503
Sweden	SWE	75200013	75200596	1	1.7987	-0.2479	0.1386	-0.2371	0.2052	-0.0779	-0.3733	0.1216
Sweden	SWE	75200013	75204879	1	0.4405	-0.7109	0.0226	-0.8286	-0.2634	-0.2979	0.5755	-0.806
Sweden	SWE	75200013	75205957	1	-0.4222	0.6754	1.9359	-0.4974	-0.0427	-0.2306	-1.2871	2.0955
Sweden	SWE	75200013	75200577	0	0.5351	0.6515	1.1355	1.0555	1.075	-1.6678	1.536	2.0955
Sweden	SWE	75200013	75201556	0	0.8094	0.7062	0.8805	-0.1299	-0.1844	0.0577	0.3473	0.06
Sweden	SWE	75200013	75201675	0	1.4397	0.4077	0.9192	-1.0068	-0.0478	-0.1999	1.802	1.0177
Sweden	SWE	75200013	75204414	0	1.2521	-0.3292	-0.9333	-0.3325	-0.6803	0.3141	-0.4805	-0.7957
Sweden	SWE	75200013	75202350	0	0.2091			0.2202	-0.6249
Sweden	SWE	75200013	75200172	1	1.1788	0.7989	0.2092	-0.21	-0.5231	-0.4318	-0.6308	-0.8198
Sweden	SWE	75200013	75203650	0	-0.675	-0.181	0.1386	-1.3001	-0.6504	0.2176	1.1171	0.7435
Sweden	SWE	75200013	75202858	0	1.0673	0.1411	0.0226	0.7113	0.7316	0.1874	-0.0857	0.4777
Sweden	SWE	75200013	75206009	0	0.1961	1.4003	1.1381	-0.2113	-0.0167	-0.0625	2.4277	0.1216
Sweden	SWE	75200013	75202391	0	-2.6632	2.6352	1.9359	-1.0068	0.4614	-0.1817	1.0594	2.0955
Sweden	SWE	75200013	75204172	0	0.49	0.1997	0.5347	1.2836	2.1682	1.347	0.8038	-0.2503
Sweden	SWE	75200013	75201714	0	0.3807	0.802	0.8038	-0.2286	0.4274	0.1957	-0.4805	0.1216
Sweden	SWE	75200014	75205936	1	0.547			0.8008	-0.1492
Sweden	SWE	75200014	75200222	1	-0.8165	-0.5874	-0.7863	0.2696	-0.1163	-0.3042	-0.4801	-0.222
Sweden	SWE	75200014	75202381	0	0.0017	-1.0138	-0.3457	1.0237	0.7882	0.9697	1.3958	1.2841
Sweden	SWE	75200014	75201136	0	-0.6119
Sweden	SWE	75200014	75200604	1		-0.4319	-0.4806	0.2601	0.4719	0.0382	-0.3814	1.2841
Sweden	SWE	75200014	75205461	1	-0.4926				-0.5857
Sweden	SWE	75200014	75204843	1	0.9125	-0.5743	-0.691	-0.3829	-0.1003	-0.5569	-0.6852	-0.959
Sweden	SWE	75200014	75200773	1	0.3616	0.1395	-0.9607	-0.3774	-0.5231	0.0661	-0.6852	-0.959
Sweden	SWE	75200014	75204940	1	-1.0827	-0.5743	0.0226	-0.979	-0.8994	-0.0818	-0.5798	-0.4607
Sweden	SWE	75200014	75204900	1	0.3951	-0.1058	0.4173	-0.8245	-0.2114	0.0031	-2.1355	-0.7957
Sweden	SWE	75200014	75204600	1	0.9592	2.6352	1.9359	0.3633	1.2752	3.6292	0.8859	2.0955
Sweden	SWE	75200014	75204207	1	-0.4451	-0.6289	0.0226	1.2836	0.8779	1.5721	0.1693	0.1216
Sweden	SWE	75200014	75203657	1	1.0453	-0.4136	-0.3048	-0.1994	-0.4478	-0.0808	0.3473	-0.7108
Sweden	SWE	75200014	75205488	1	-0.3988	0.9349	1.036	0.6645	1.9742	0.7964	2.4277	2.0955
Sweden	SWE	75200014	75203669	1	0.7946			0.3424	-0.729
Sweden	SWE	75200014	75202006	1	-2.5761
Sweden	SWE	75200014	75204408	0	0.8865	-0.0323	0.0226	0.7675	-0.0958	1.0062	0.8038	0.8375
Sweden	SWE	75200014	75203829	0	0.802	0.7308	0.586	-0.2046	0.2682	0.1113	0.3473	0.4777
Sweden	SWE	75200014	75204224	0	0.5675			-0.0607	0.8805	1.1021
Sweden	SWE	75200014	75203613	0	-0.5904	0.3427	0.0226	0.169	1.7747	0.5117	0.5755	0.1216
Sweden	SWE	75200014	75206031	0		0.792	1.4967	-0.8261	0.4461	-0.0581	0.8354	1.4234
Sweden	SWE	75200014	75204183	0	0.7115	1.153	0.4173	0.0943	0.9169	0.7264	-0.5832	0.1959
Sweden	SWE	75200014	75204913	0	1.1589	0.5228	0.4173	0.6901	0.909	1.2945	0.9254	0.8567
Sweden	SWE	75200014	75203848	0	0.9039	-0.7327	-1.1075	-0.1346	0.6213	0.1132	-1.1698	-0.2778
Sweden	SWE	75200014	75204625	0	-0.5698	2.6352	1.9359	2.0008	4.8357	3.6292	2.4277	2.0955
Sweden	SWE	75200014	75203888	0	-0.8093	-0.1806	0.8116	-0.0958	0.4729	-0.3435	0.5755	1.2841
Sweden	SWE	75200014	75200438	0	-0.0081	0.8006	0.9726	0.4043	0.8779	3.6292	-2.1355	2.0955
Sweden	SWE	75200014	75206114	0	0.2366	-1.3875			2.5677	-0.3264	-2.1355	-1.9916
Sweden	SWE	75200014	75201301	0	-0.465				-2.9733
Sweden	SWE	75200014	75200027	0	0.6301	1.7671	0.894	0.0026	0.7186	0.844	-0.0585	1.515
Sweden	SWE	75200014	75204038	0		-1.3382	-0.4728	2.7245	1.3896	0.2803	0.0447	-0.5251
Sweden	SWE	75200014	75205024	0	0.2219	0.2141	1.9359	-0.6129	0.7943	0.6593	0.0215	2.0955
Sweden	SWE	75200014	75200774	0	0.22	0.3834	-2.664	0.135	-0.5158	-0.8849	-2.1355	-2.5027
Sweden	SWE	75200014	75203757	0	-0.2834	1.7671	1.9359	-0.393	0.9844	0.0979	2.3404	2.0955
Sweden	SWE	75200014	75205352	0	-0.1938	-0.0862		0.7113	0.1597	0.3889
Sweden	SWE	75200014	75204015	0	0.1798	-0.4314	0.0226	1.2836	0.6766	1.5721	0.5755	0.1216
Sweden	SWE	75200015	75200041	0	-1.2978	0.2063	0.8116	0.7908	1.2463	0.1957	-0.0857	-0.3297
Sweden	SWE	75200015	75202671	1	0.1086
Sweden	SWE	75200015	75203343	1	1.0321
Sweden	SWE	75200015	75201688	1	-0.2573	-0.0862	-0.8627	-0.3449	0.2323	-0.3646	-0.1026	0.1216
Sweden	SWE	75200015	75203270	1	-0.9689	0.666		-0.8772	-0.6096	-0.2943
Sweden	SWE	75200015	75201989	1	0.0662			0.2789	-0.0658	0.8349		-0.4607
Sweden	SWE	75200015	75201017	1	0.4069
Sweden	SWE	75200015	75202959	1	1.1209			-0.3345	-0.6406
Sweden	SWE	75200015	75204085	1	0.2498	-0.1878	0.0226	1.238	-0.2049	1.1455		0.1216
Sweden	SWE	75200015	75202870	1	-0.3627	-0.5743	-0.4728	-0.4544	-0.1372	0.4353	0.5755	-0.4784
Sweden	SWE	75200015	75202090	1	-0.2788	-1.0108	0.0226	0.1277	-0.5946	-0.3164	0.3482	-0.2503
Sweden	SWE	75200015	75202468	1	-0.5551
Sweden	SWE	75200015	75205580	1	-0.5012	-0.3029	-0.1446	-0.4526	-0.732	0.0299	-0.7867	-0.3969
Sweden	SWE	75200015	75205931	1	-1.1053
Sweden	SWE	75200015	75203989	0	-1.1584	-0.0862	0.0226	0.1053	-0.9291	0.4394	0.5755	0.1216
Sweden	SWE	75200015	75205473	0	-0.133	2.6352	1.9359	3.6039	4.8357	3.6292	2.4277	2.0955
Sweden	SWE	75200015	75202658	0	0.3025			-0.3228	0.4218	0.0127
Sweden	SWE	75200015	75203404	0	-0.0625
Sweden	SWE	75200015	75201304	0	0.0829	1.3939	1.9359	3.6039	0.8276	1.3607	2.4277	2.0955
Sweden	SWE	75200015	75204914	0	-0.0035				1.9262
Sweden	SWE	75200015	75206085	0	-0.9275	2.6352	1.9359	3.6039	4.8357	1.8094	2.4277	2.0955
Sweden	SWE	75200015	75202645	0	1.086	-0.8802	-0.4489	0.5868	0.1402	0.9133	-0.2668	-1.0071
Sweden	SWE	75200015	75200432	0	0.0986	-1.3452	-1.1926	0.7113	-0.0975	0.4394	-1.5596	-1.1252
Sweden	SWE	75200015	75205762	0	0.3637	-0.0247				-1.3924
Sweden	SWE	75200015	75201110	0	0.7023	1.1576			1.6874		1.2262	2.0955
Sweden	SWE	75200015	75202523	0	0.8936	-0.0862	0.0226	3.6039	1.2974	1.2788	-0.4771	0.1216
Sweden	SWE	75200015	75206181	0	-0.7198	-1.3452	-0.7249		-0.0408	0.0895	0.1969	-0.5251
Sweden	SWE	75200015	75204964	0	1.1874	0.2718	1.9359	0.6935	0.6334	0.5889	0.5722	0.4994
Sweden	SWE	75200015	75204479	0	-0.5986	-0.411			0.1984	0.4394		-0.2726
Sweden	SWE	75200015	75201438	0	0.6808	0.3427	0.3461	0.5876	0.0465	1.5479	0.5755	0.1216
Sweden	SWE	75200015	75200852	0	0.4411	-0.0862	1.9359	0.7113	1.3383	1.0062	2.4277	2.0955
Sweden	SWE	75200015	75205272	0	-0.0878	0.5836	0.4173	-0.113	-0.3021	-0.2679	0.1693	1.0448
Sweden	SWE	75200016	75203834	1	-1.2522	0.7821	1.0108	0.3049	-0.6627	0.9514	0.9246	0.1216
Sweden	SWE	75200016	75202819	1	0.7281	-0.5743	-0.829	-0.7032	-0.6606	0.1072	-0.6852	-0.959
Sweden	SWE	75200016	75202545	1	-1.3044	0.663	-0.8045	0.9874	-0.021	1.3531	0.5755	0.1216
Sweden	SWE	75200016	75204337	1	1.1246	1.1493	1.2899	0.3436	0.5491	1.3717	-0.309	1.515
Sweden	SWE	75200016	75201589	1	0.9573	-0.0767	-0.227	0.2158	-0.932	0.9285	-0.4771	-0.3297
Sweden	SWE	75200016	75204156	1	1.5516	-1.1979	0.0226	0.6597	0.0538	0.9131	-0.5832	0.1216
Sweden	SWE	75200016	75202739	1	-0.2051	-0.0862	0.4173	0.1856	0.0545	0.7541	0.5755	-0.1563
Sweden	SWE	75200016	75206025	1	0.0792	-0.2479	-1.0611	-0.2325	-0.7083	0.3444	-0.6852	-1.1405
Sweden	SWE	75200016	75205258	1	1.1572	0.5266	-0.442	0.0578	-0.9169	0.6381	-0.0823	-1.1252
Sweden	SWE	75200016	75202821	1	-0.3537	0.0502	-0.7638	0.0359	-0.4259	0.746	-0.7867	-0.4784
Sweden	SWE	75200016	75200053	1	0.1257	0.3427	-0.9607	0.2524	-0.7087	0.1797	-0.6852	-0.959
Sweden	SWE	75200016	75202696	1	0.6328	0.4061	0.7162	0.3808	-0.5469	1.105	-0.3733	-0.959
Sweden	SWE	75200016	75201911	1	0.7457	-0.2479	0.0226	0.625	0.4111	1.3392	0.0256	-0.4784
Sweden	SWE	75200016	75205030	1	-0.2969
Sweden	SWE	75200016	75202768	1	0.0391	0.3464	0.4173	-0.2011	-0.2876	0.9678	-0.309	-0.5251
Sweden	SWE	75200016	75202592	1	-0.0559	-0.8264	-0.9607	-0.0877	-0.8673	0.3208	-0.6852	-0.7108
Sweden	SWE	75200016	75200545	1	0.327	-0.0862	-0.4806	-0.3655	-1.3104	-0.1091	-2.1355	-1.3768
Sweden	SWE	75200016	75201639	1	1.367	1.0919	1.4967	0.2786	-0.3135	1.2758	-1.036	1.4234
Sweden	SWE	75200016	75206142	1	0.7937	2.6352	1.1657	1.4997	0.2032	1.5235	-0.1061	0.1216
Sweden	SWE	75200016	75206327	0	0.9743	-0.0862	0.0226	0.222	-0.5889	0.831	-0.1727	0.1216
Sweden	SWE	75200016	75206306	0	-0.5815	0.967	1.0955	1.2652	0.9269	0.7767	0.9492	0.6663
Sweden	SWE	75200016	75201788	0	-0.9512	-0.0862	0.0226	0.1995	-0.074	1.0567	0.5755	0.1216
Sweden	SWE	75200016	75201414	0	0.8261	1.7671	1.9359	0.437	0.6488	1.0407	2.4277	2.0955
Sweden	SWE	75200016	75204688	0	-0.5464	0.0566	0.3461	0.3152	0.266	1.0028	0.5755	0.1216
Sweden	SWE	75200016	75201205	0	0.8185	-0.5874	0.0226	0.2523	-0.0749	0.5015	0.5755	0.1216
Sweden	SWE	75200016	75204512	0	0.1562	0.5859	0.6755	1.1198	0.8603	0.6628	0.9628	0.9888
Sweden	SWE	75200016	75201774	0	0.0264	-0.4203	0.0226	-0.1937	-0.5029	0.1917	-0.3733	0.1216
Sweden	SWE	75200016	75200090	0	0.9654	0.9349	0.9192	-0.1843	-0.4536	0.5293	-0.1727	0.5553
Sweden	SWE	75200016	75203320	0	0.9416	0.5976	0.4173	0.3713	0.9459	0.8939	0.3473	-0.2503
Sweden	SWE	75200016	75204835	0	1.3488	-0.7306	0.0226	0.6012	-0.0123	1.7736	-0.0823	0.1216
Sweden	SWE	75200016	75203941	0	0.3372	0.4708	1.4967	0.356	-0.3333	0.5451	0.9579	2.0955
Sweden	SWE	75200016	75202549	0	0.446	-0.9734	1.9359	-0.116	-0.2546	0.3462	1.3918	2.0955
Sweden	SWE	75200016	75201576	0	0.0974	0.9484	1.2899	0.3315	0.2363	0.9176	-0.0801	1.515
Sweden	SWE	75200016	75202399	0	-5.00E-04	-0.2662	0.0226	-0.076	-0.4975	0.3782	-0.3763	0.4777
Sweden	SWE	75200016	75202116	0	-0.4657	-1.273	0.0226	1.2836	0.0907	1.0601	0.5755	0.1216
Sweden	SWE	75200016	75200757	0	-0.0955	0.4435	0.9192	-0.3487	0.0964	0.5744	1.1375	2.0955
Sweden	SWE	75200017	75206042	0		2.6292			-1.0152			0.1216
Sweden	SWE	75200017	75203763	0	0.3636	1.1352	1.1657	-0.0125	-0.3299	0.3704	1.2302	2.0955
Sweden	SWE	75200017	75206346	1	1.2309				-0.1921
Sweden	SWE	75200017	75204903	1	-0.9046	-0.4136	0.0226	-0.0191	-0.2287	-0.2781	-0.3733	0.1216
Sweden	SWE	75200017	75201738	1	-0.505	0.7308	-0.829	0.1747	-0.034	0.2665	-1.0167	-1.4637
Sweden	SWE	75200017	75200786	1	0.7936	-0.2597	1.4967	0.5986	-0.4844	1.1444	-0.3733	-0.3297
Sweden	SWE	75200017	75203542	1	0.6823	0.2718	-0.3802	-0.4577	-0.1773	-0.3936	-0.6852	-1.0913
Sweden	SWE	75200017	75200135	1	1.4352	-0.5717	-0.227	0.0221	-0.6963	0.2595	-0.4948	-0.5251
Sweden	SWE	75200017	75200188	1	0.2746	1.3939	-1.2751	-0.6522	-0.2533	-0.568	-0.4982	-0.6527
Sweden	SWE	75200017	75201833	1	0.9553	-1.0602	0.8116	-0.2434	-0.6109	-0.2785	-0.2826	-0.8947
Sweden	SWE	75200017	75202806	1	0.019	1.1493	0.8038	0.1022	-0.2374	0.1304	-0.5828	0.16
Sweden	SWE	75200017	75202071	1	0.2651	0.4061	-0.9084	0.1581	-0.985	0.1392	-0.7078	-0.7816
Sweden	SWE	75200017	75204649	1	1.2737	0.9637	1.9359	0.368	0.1987	0.4869	0.5755	-0.2503
Sweden	SWE	75200017	75200992	1	0.534	1.3939	-0.3447	-0.1327	-0.3063	0.1284	-1.5596	2.0955
Sweden	SWE	75200017	75202123	1	0.6055	-0.0862	-0.4806	0.0192	-0.1528	0.6323	0.5755	0.1216
Sweden	SWE	75200017	75201004	1	0.5133	0.134	0.4173	-0.1541	0.2427	0.3615	-0.6852	0.1959
Sweden	SWE	75200017	75203569	0	0.8783	0.8828	1.9359	0.6882	0.7201	0.7437	2.4277	2.0955
Sweden	SWE	75200017	75202695	0	1.001	0.2532	0.9192	0.0061	-0.2478	0.1527	0.8038	0.4504
Sweden	SWE	75200017	75205494	0	1.0075	1.1576	1.9359	1.1984	2.6119	1.5721	2.4277	2.0955
Sweden	SWE	75200017	75203361	0	1.352	-0.4422	1.9359	-0.2327	0.1471	0.0115	0.8038	2.0955
Sweden	SWE	75200017	75201386	0	0.8282	1.3889	1.9359		-0.1779	-1.6678	-0.2668	1.1508
Sweden	SWE	75200017	75205561	0	0.24	1.1576		-0.0582	-0.2043	-0.159
Sweden	SWE	75200017	75203604	0	0.6562	-0.0862	-0.4806	0.0892	-0.1125	0.0748	-0.3733	-0.4607
Sweden	SWE	75200017	75204162	0	0.9931	2.6352	1.9359	0.4119	-0.3992	1.3968	2.4277	2.009
Sweden	SWE	75200017	75204210	0	-0.4717
Sweden	SWE	75200017	75204582	0	-0.3943	0.0634	0.0226	0.847	0.6559	0.8323	0.5755	0.1216
Sweden	SWE	75200017	75201772	0	0.8284	0.792	0.0226	0.8827	1.0183	1.3948	0.1922	-0.2503
Sweden	SWE	75200017	75202825	0	-0.2507	-0.6447	-0.7249	0.7113	0.1667	1.0062	-0.1727	0.1216
Sweden	SWE	75200017	75206060	0	1.0634	0.3427	-0.3802	-0.4399	-0.5656	0.0064	-0.4805	0.0941
Sweden	SWE	75200017	75200840	0	0.7231	-0.0862	1.2899	0.287	0.6521	0.583	2.4277	0.1216
Sweden	SWE	75200017	75203721	0	0.2714	-0.5668	1.9359	-0.9331	-0.2945	-0.4795	1.8077	2.0955
Sweden	SWE	75200017	75203140	0	0.6389
Sweden	SWE	75200017	75206253	0	0.7613	0.0789	0.0226	-0.1396	1.0538	0.9763	0.5755	0.5553
Sweden	SWE	75200017	75204105	0	1.5939	0.7308	0.9192	0.7914	1.4335	0.4632	0.3415	0.9883
Sweden	SWE	75200018	75205798	1	-0.1037
Sweden	SWE	75200018	75201177	0
Sweden	SWE	75200018	75203023	1	1.3102	0.2718	0.0226	-0.0624	-0.1198	0.5985	0.8038	-0.2726
Sweden	SWE	75200018	75201158	1	-0.5703
Sweden	SWE	75200018	75202597	1	0.3136	-1.2372	-1.3514	-0.0684	-0.4188	-0.159	-0.4771	-0.7108
Sweden	SWE	75200018	75202773	1	-0.0294	-0.7221	-0.6396	0.5764	-0.4592	0.4579	-0.3733	-0.8028
Sweden	SWE	75200018	75200240	1	-1.214
Sweden	SWE	75200018	75203073	1	0.3848
Sweden	SWE	75200018	75205975	1	0.9739	2.6352	1.4967	0.1326	0.1446	0.2843	1.8085	-0.1692
Sweden	SWE	75200018	75202593	1	1.1869	-0.0862	1.4967	-0.2257	0.5046	0.0708	2.4277	2.0955
Sweden	SWE	75200018	75204899	1	0.7238	0.3376	1.1657	-0.7354	-0.6401	0.1246	-0.6742	0.1959
Sweden	SWE	75200018	75204825	1	-0.3881
Sweden	SWE	75200018	75202291	1	-0.2383	-0.9187	0.0226		0.4396		0.5755	0.1216
Sweden	SWE	75200018	75200288	0	0.88	-0.4343	-1.6896	-1.1482	-0.5964	0.0465	-0.3882	-0.4607
Sweden	SWE	75200018	75201277	0	0.6228	-0.4203	-0.5034	-0.4404	-0.0389	0.0321	-0.1727	-0.7108
Sweden	SWE	75200018	75201024	0	0.0671				0.3134
Sweden	SWE	75200018	75200138	0	0.7544	2.6352	1.9359	3.6039	4.8357	3.6292	2.4277	2.0955
Sweden	SWE	75200018	75205184	0	0.3955	-2.9627	1.9359	3.6039	2.3669	3.6292	2.4277	2.0955
Sweden	SWE	75200018	75206273	0	0.1335	-2.6779	-1.1926		4.8357	-0.4223	2.4277	0.1216
Sweden	SWE	75200018	75205330	0	0.9757	-1.3452	0.0226	0.7113	0.036	1.0062	-0.6852	-1.1252
Sweden	SWE	75200018	75202617	0	1.4631	-0.0862	-0.9607	0.2847	-0.4368	0.4677	-0.787	-0.959
Sweden	SWE	75200018	75204453	0					-0.8759
Sweden	SWE	75200018	75200498	0	0.2872	-0.0862	0.0226	0.0979	-0.036	-0.218	1.5037	2.0955
Sweden	SWE	75200018	75200994	0	0.6733	0.631	1.9359	3.6039	4.8357	3.4661	2.4277	2.0955
Sweden	SWE	75200018	75200007	0	-0.049	-0.0862	0.0226	0.3537	-0.561	0.4711	0.3473	-0.6073
Sweden	SWE	75200018	75202952	0	0.9191	-0.2479	0.1386	-0.1474	1.7814	-0.3205	0.0215	0.1216
Sweden	SWE	75200018	75202036	0		-2.9627	0.4548	1.2506	0.0511	1.3209	1.5037	-0.5711
Sweden	SWE	75200018	75200144	0	1.263	-1.0212	-0.5034	-0.5699	-0.3626	0.3625	-0.5832	0.1216
Sweden	SWE	75200018	75204626	0	-0.6677	-0.9363	-0.5034	0.4465	-0.4817	0.6846	-0.3763	-0.9299
Sweden	SWE	75200018	75205880	0	0.4	0.9275	1.1381	-0.2434	0.3685	0.1957	2.4277	2.0955
Sweden	SWE	75200018	75205955	0	0.4149	0.1411	0.4173	-1.0068	-0.6213	-0.2979	-1.1698	0.9883
Sweden	SWE	75200018	75200068	0	-0.639	-2.1648		-2.6893	0.8947	-0.2979
Sweden	SWE	75200018	75205446	0	0.3342
Sweden	SWE	75200018	75200655	0	0.0752	-0.2479	0.0226	1.0572	1.376	0.9526	0.1648	2.0955
Sweden	SWE	75200019	75205450	1	0.3199
Sweden	SWE	75200019	75201672	0	-1.6323	-0.6423	-0.9947	0.6551	1.1603	1.5721	-0.5573	-1.1252
Sweden	SWE	75200019	75202388	0	0.3977	-0.4136	1.9359	-1.3764	-0.3177	0.6554	-0.0651	2.0955
Sweden	SWE	75200019	75205404	1	0.3254	-0.8264	-0.7638	0.7723	0.4109	1.4173	-0.1026	-0.5475
Sweden	SWE	75200019	75202360	1	1.311	0.0467	1.4967	0.0103	-0.8005	0.0538	-0.5001	-0.2726
Sweden	SWE	75200019	75200561	1	0.9068	-0.7221	-0.9607	0.222	-0.4183	0.5577	-2.1355	-1.2688
Sweden	SWE	75200019	75202827	1	0.1327	-0.0862	1.9359	1.2836	0.2972	1.5721	2.4277	2.0955
Sweden	SWE	75200019	75200400	1	-0.1196	-0.0862	0.0226	1.2836	-0.0408	0.4394	0.5755	0.1216
Sweden	SWE	75200019	75201402	1	-1.4027	-0.411	0.0226	0.1259	-0.4841	0.5875	0.5755	-1.1405
Sweden	SWE	75200019	75204552	1	0.463	0.3875	0.5462	0.2768	-0.1067	1.6091	-0.3912	1.3566
Sweden	SWE	75200019	75204498	1	0.7803
Sweden	SWE	75200019	75204487	1	1.1794	2.6352	1.9359	0.7113	0.5856	1.5721	2.4277	2.0955
Sweden	SWE	75200019	75202794	1	1.4158
Sweden	SWE	75200019	75201622	1	-1.0989	-1.0138	0.0226	0.7416	-0.2269	1.3714	0.5755	-0.1563
Sweden	SWE	75200019	75205242	1	0.6545	-0.0862	0.0226	0.7113	-0.0408	1.0062	0.5755	0.1216
Sweden	SWE	75200019	75205049	1	-0.5049
Sweden	SWE	75200019	75204477	1	0.2022	2.6352	1.9359	1.6337	0.5891	3.6292	2.4277	2.0955
Sweden	SWE	75200019	75202655	0	0.8987	-0.7221	-0.691	-0.3253	-0.2974	0.6774	-0.3912	-0.4784
Sweden	SWE	75200019	75202267	0	-1.0489	1.1493	-0.442	0.0788	-0.1554	1.039	-0.309	-1.0735
Sweden	SWE	75200019	75200088	0	0.2125	0.763	1.9359	0.6926	0.0761	1.2723	2.4277	2.0955
Sweden	SWE	75200019	75203838	1	0.4263	2.6352	1.9359	-0.1415	-0.444	1.5721	0.8038	2.0955
Sweden	SWE	75200019	75201154	0	-0.3721	-0.0994	1.036	0.1085	0.2342	0.9208	0.3415	1.1508
Sweden	SWE	75200019	75202087	0	0.8176	-0.7737	-0.9607	0.1027	-0.7461	0.4677	-0.5832	-1.3305
Sweden	SWE	75200019	75202039	0	-0.3203	-0.0306	0.1386	-0.0915	-0.6761	0.4269	0.1693	0.1216
Sweden	SWE	75200019	75201394	0	-0.1273	0.468	0.4173	0.6289	0.6034	1.3801	-0.5832	0.1216
Sweden	SWE	75200019	75204785	0	0.6715	1.1493	0.0226	-0.38	-0.0845	1.2491	0.3473	-0.1563
Sweden	SWE	75200019	75200837	0	-0.0316	-0.3582	0.0226	1.2836	1.3979	1.2802	0.5755	0.1216
Sweden	SWE	75200019	75200128	0	-0.6207	0.9637	0.586	0.1552	-0.5033	1.004	0.3142	0.5084
Sweden	SWE	75200019	75205569	0	0.6687	1.7162	1.9359	3.6039	0.7203	1.1371	0.5755	0.1216
Sweden	SWE	75200019	75202436	0	1.1813	2.6352	1.9359	0.5742	0.9313	1.5238	2.4277	2.0955
Sweden	SWE	75200020	75203239	0	-0.8561
Sweden	SWE	75200020	75202877	1	-0.4417	-0.2479	-0.4806	-0.3463	-0.2324	0.0988	-0.4948	-0.3297
Sweden	SWE	75200020	75205805	0	-0.5552	0.468	1.4967	-0.4663	0.149	-0.1354	0.5755	1.3857
Sweden	SWE	75200020	75200250	1	0.8822	1.7162	1.9359	0.652	1.0833	0.2845	1.1375	1.3566
Sweden	SWE	75200020	75205396	1	0.5686	0.9637	1.036	0.2714	-0.2517	1.0712	-0.4771	0.1216
Sweden	SWE	75200020	75203566	1	0.6977	0.0789	-0.4806	0.0602	0.1789	0.1788	-1.1229	-0.2503
Sweden	SWE	75200020	75206200	1	0.9271	0.5353	-1.0611	3.6039	1.3849	0.7365	-0.4948	-1.2688
Sweden	SWE	75200020	75205442	1	-0.0125	0.967	0.0226	-0.0902	0.1656	0.1098	0.1693	2.0955
Sweden	SWE	75200020	75203973	1	0.6076	-0.5743	-0.5907	-0.1692	-0.6271	-0.0043	-2.0492	-2.5027
Sweden	SWE	75200020	75200785	1	0.5899	-0.4343	-0.5907	-0.4644	-1.2856	-0.0064	-0.2668	-0.478
Sweden	SWE	75200020	75203211	1	0.3629	0.666	-0.2943	-0.765	-0.5394	-0.3242	-0.414	-1.0494
Sweden	SWE	75200020	75201433	1	-0.5493	0.0789	0.0226	-0.4274	0.3187	0.1624	0.0221	0.6905
Sweden	SWE	75200020	75203075	1	0.5421	0.1876	-0.5564	0.4579	-0.5228	0.3637	-2.1355	-0.959
Sweden	SWE	75200020	75201817	1	-0.1103	0.5201	-0.9607	0.0256	-0.4476	0.1915	-0.2821	-0.1565
Sweden	SWE	75200020	75203867	1	0.5009	0.666	0.8961	-0.3473	-0.9178	0.6053	-1.1941	2.0955
Sweden	SWE	75200020	75200949	1	0.1487	-0.0061	0.0226	-0.6486	-0.6334	-0.4753	0.5755	0.1216
Sweden	SWE	75200020	75205988	1	-1.0906	-1.1543	1.9359	0.7113	-0.177	0.6545	0.0221	0.1216
Sweden	SWE	75200020	75201007	0	-2.4234	-0.4314	0.0226	1.225	-0.2806	0.3297	0.5755	0.1216
Sweden	SWE	75200020	75201069	0	1.0586	-0.5872	0.8038	-0.2105	-0.6405	-0.1652	0.5755	-0.9299
Sweden	SWE	75200020	75200973	0	0.4685	-0.4203	-1.3514	-0.3449	-0.4676	-0.0081	-0.3733	-0.7108
Sweden	SWE	75200020	75200332	0	-0.992	0.5206	0.8116	-0.0987	-0.0216	0.3774	-0.0551	0.1216
Sweden	SWE	75200020	75201173	0	0.5132	1.0508	-0.5761	-0.1774	0.0245	-0.3242	0.5755	-0.5475
Sweden	SWE	75200020	75200915	0	-2.3381	1.3697	0.4173	0.0689	0.2763	0.1495	0.8038	-0.4607
Sweden	SWE	75200020	75203862	0	-0.1823	-0.2479	0.0226	1.1728	0.7178	0.4059	0.5755	-0.2503
Sweden	SWE	75200020	75205792	0	-0.6143	1.031	1.9359	-0.153	-0.6328	-0.5309	-0.1975	1.515
Sweden	SWE	75200020	75202841	0	-0.5996	-0.4203	-0.227	-0.6012	-0.496	0.1431	-0.176	-0.2503
Sweden	SWE	75200020	75206218	0	1.0558	-1.3744	-1.7997	-0.4934	-1.4612	-0.0287	-2.1355	-1.5334
Sweden	SWE	75200021	75201934	1	-3.0265	2.6352	-1.5502	2.6833	3.5634	-1.6678	0.5999	-0.359
Sweden	SWE	75200021	75205540	1	0.8585	-0.0692	0.7162	-0.5927	-0.0458	-0.031	-0.4771	-0.5912
Sweden	SWE	75200021	75204999	1	0.3776	0.4571	-0.829	-0.6012	-0.3043	-0.3242	-0.309	-0.7816
Sweden	SWE	75200021	75200513	1	-0.5811	-0.7087	-0.8099	-0.4661	-0.9793	-0.2781	0.3482	-0.5475
Sweden	SWE	75200021	75203538	1	0.4244	0.2112	0.4173	-2.6893	0.1443	0.2321	-0.4771	0.1216
Sweden	SWE	75200021	75205747	1	-0.4944			-0.8606	-0.6824
Sweden	SWE	75200021	75202895	1	1.2739	0.3427	0.0226	0.3012	-0.2632	0.2957		-1.4637
Sweden	SWE	75200021	75201393	1	0.0849	0.2718	0.0226	-0.3318	0.1273	-0.3242	0.5755	0.1907
Sweden	SWE	75200021	75204144	1	-0.9032	-0.2111		-0.996	-0.5321	0.0479
Sweden	SWE	75200021	75204969	1	-0.6237			-0.67	0.186	-0.025
Sweden	SWE	75200021	75203379	1	1.2535	-0.4314	0.0226	0.2811	-0.3592	0.1156	-0.4948	-0.2726
Sweden	SWE	75200021	75203196	1	1.0354	-1.3452	0.0226	0.7564	0.6701	0.626	0.3473	0.1216
Sweden	SWE	75200021	75204905	1	-1.0236	-0.7114	-0.227	-2.6893	-0.6605	0.1276	-2.1355	0.1216
Sweden	SWE	75200021	75205529	1	0.7161	-0.2479	0.8038	-0.604	0.1749	-0.2607	0.1693	-0.5461
Sweden	SWE	75200021	75203968	1	0.6519	-0.0862	-0.6587	-0.6224	-0.3895	-0.1147	-2.1355	-0.2726
Sweden	SWE	75200021	75204295	1	0.5617	0.6636	0.917	-0.7354	-0.8356	-0.1442	-1.5537	-0.0604
Sweden	SWE	75200021	75203083	1	0.8835	-0.2479	0.5347	-0.283	-0.4557	-0.1222	0.3482	0.1216
Sweden	SWE	75200021	75201924	1	-1.1635			-0.6015		-0.5569
Sweden	SWE	75200021	75205649	1	0.2401	-0.0862	-1.0611	-0.2371	0.0302	0.2307	-0.4771	-0.9111
Sweden	SWE	75200021	75205113	1	1.0272	1.1576	-0.2857	-0.1882	0.2348	0.2601	-0.0857	1.0777
Sweden	SWE	75200021	75204575	0	0.9529	-0.0862	0.4173	-0.2161	0.5178	-0.159	0.5755	0.4777
Sweden	SWE	75200021	75200754	0	0.0198	0.524	0.0226	-0.0512	0.5244	-0.2306	-0.3733	-0.959
Sweden	SWE	75200021	75206203	0	-0.03	-0.4314	0.0226	0.0562	-0.0156	-0.2979	0.5755	0.1216
Sweden	SWE	75200021	75201494	0	-0.7164	-2.9627	1.9359	-2.6893	1.0456	-1.6678	2.4277	2.0955
Sweden	SWE	75200021	75202303	0	0.3847	-0.759	0.0226	0.0507	-0.9806	0.5105	-0.4771	0.1216
Sweden	SWE	75200021	75203092	0	-1.1111	0.0821	-0.3431	0.7113	0.7444	0.4481		0.1216
Sweden	SWE	75200021	75204693	0	0.0569	-0.4314	-0.4728	-0.6537	0.3934	-1.6678	-2.1355	-2.5027
Sweden	SWE	75200021	75201098	0	-1.1676	-0.4879	-1.2062	-0.1688	-0.4451	0.1326	-0.3733	-0.8001
Sweden	SWE	75200021	75206000	0	0.6138	-0.7815	0.0226	-0.6054	-0.2764	-0.2532	0.1922	-0.1563
Sweden	SWE	75200021	75201440	0	-0.6912	-0.269	-0.3324	0.2836	-0.5297	-0.1652	-1.2665	0.839
Sweden	SWE	75200021	75205177	0	-0.9653	0.468	1.4967	-0.4009	0.6497	0.6875	1.2262	1.515
Sweden	SWE	75200021	75200406	0	0.634	2.6352	1.9359	0.1161	0.6148	0.6891	2.4277	1.1232
Sweden	SWE	75200021	75204182	0	-1.2226				0.2786
Sweden	SWE	75200021	75203582	0	-1.0282	-0.4998	0.0226	-1.5213	-0.2693	0.3122	0.9911	0.1216
Sweden	SWE	75200023	75204472	0	-1.6632	-0.5992	-0.7183	0.4533	-0.0241	0.8329	-0.1972	0.1216
Sweden	SWE	75200023	75204832	1	-0.1625	1.1493	0.8038	-0.2219	-0.462	0.6925	-1.4019	2.0955
Sweden	SWE	75200023	75200807	1	1.0463	0.2554	-0.4338	-0.043	-0.1697	0.1957	-2.1355	-1.236
Sweden	SWE	75200023	75203895	1	-0.6875			0.3317	0.6438
Sweden	SWE	75200023	75203727	1	1.1612			0.2109			0.0684
Sweden	SWE	75200023	75205178	1	-1.3127	-0.2479	0.0226		0.0035	0.8616	0.5755	0.1216
Sweden	SWE	75200023	75204990	1	-0.2371	0.468	0.0226	-0.4165	-0.1433	-0.4427	0.1701	0.1216
Sweden	SWE	75200023	75201105	1	0.277	-2.2005	-2.664	0.0759	-0.4021	0.1334	2.4277	2.0955
Sweden	SWE	75200023	75200670	0	-1.051	-0.3435	0.0226	-2.6893	0.0769	-0.8768	0.0444	-0.1563
Sweden	SWE	75200023	75200422	1	-0.1657	-0.0862	0.0226	1.2836	-0.6359	0.8003	-0.6852	-1.2811
Sweden	SWE	75200023	75204854	1	-2.0622				0.177
Sweden	SWE	75200023	75205375	1	-1.1894	0.468	0.4173	-1.6841	-0.9612	0.694	-1.2624	-0.8273
Sweden	SWE	75200023	75202354	1	0.9887	0.1261	0.1386	0.0375	-0.4878	0.6091	-0.4805	-0.4784
Sweden	SWE	75200023	75204537	1	0.6678	0.1245	0.0226	-0.1304	-0.6127	0.1181	-1.2871	-0.3297
Sweden	SWE	75200023	75203953	1	-0.1984	-0.59	-0.691	-0.4299	-0.9034	0.2301	0.1693	-0.6073
Sweden	SWE	75200023	75206307	1	-0.1341	-0.0862	-0.3802	0.5916	-0.549	0.2758	-0.6852	-0.7108
Sweden	SWE	75200023	75201495	1	-0.7918	0.1489	0.4173	-0.7268	-0.5875	0.2992	-0.6852	0.1216
Sweden	SWE	75200023	75206196	1	0.7136	-1.1085	-1.4928	-0.4231	-1.4789	0.3029	-2.1355	-0.959
Sweden	SWE	75200023	75201644	1	0.3478	0.3924	-0.9874	-0.1481	-0.328	0.5992	-0.2008	0.2203
Sweden	SWE	75200023	75201337	0	0.5184
Sweden	SWE	75200023	75205351	0	-0.2563	0.1882	1.9359	0.5839	0.7399	0.3206	2.4277	2.0955
Sweden	SWE	75200023	75205123	0	-0.5999	0.2086	-0.335	0.123	-0.6279	0.1978	-1.0571	-0.4607
Sweden	SWE	75200023	75206122	0	0.3118
Sweden	SWE	75200023	75200982	0	-0.0395	0.5404	0.6496	0.6499	1.2629	1.5416	0.3768	0.4994
Sweden	SWE	75200023	75205593	0	-1.1673	-0.0862	-0.0094	0.6569	0.1489	1.0245	0.5755	0.1216
Sweden	SWE	75200023	75201913	0	1.0176	0.2141	0.0226	0.3378	-0.3846	0.4434	0.5755	0.1216
Sweden	SWE	75200023	75203572	0	0.651	0.1915	-1.0411	0.6017	0.1808	0.5045	-0.5832	-0.4607
Sweden	SWE	75200023	75200480	0	0.345	0.5999	1.4967	-2.0365	0.7474	0.0901	0.8038	2.0955
Sweden	SWE	75200023	75205151	0	-0.8031	1.1576	1.9359	-0.8575	0.6476	-1.6678	-0.4027	2.0955
Sweden	SWE	75200024	75200435	1	-1.8115	-0.4203		-0.052	-0.6859	0.3618
Sweden	SWE	75200024	75204133	0	-0.7062	-1.3452	0.0226	0.3433	-0.1681	0.5918
Sweden	SWE	75200024	75203974	1	-0.4763	0.3464	-0.6097	0.9131	0.437	1.3555	-2.1355	-1.1078
Sweden	SWE	75200024	75202143	1	0.5429	-0.4314	0.4173	0.1262	-0.6596	0.5261	-0.2852	0.1216
Sweden	SWE	75200024	75205428	1	-0.7155	0.0332	-0.5544	0.3375	-0.2371	1.743	-0.8738	-0.6774
Sweden	SWE	75200024	75202899	1	1.3641
Sweden	SWE	75200024	75201384	1	0.9727	0.3427	-0.7638	0.2979	-0.3956	0.7452	-0.5832	-0.959
Sweden	SWE	75200024	75202269	1	0.5167				-0.6298
Sweden	SWE	75200024	75202990	1	-0.4813	0.3875	0.7804	-0.063	-0.7696	0.7108	-1.2624	-0.3908
Sweden	SWE	75200024	75204757	1	0.8186	-0.4203	-0.9607	0.1566	-1.0723	0.6054	-0.6852	-0.959
Sweden	SWE	75200024	75201083	1	0.5291	-0.4203	-0.9607	-0.5956	-0.698	-1.6678	-1.0808	-0.959
Sweden	SWE	75200024	75203366	1	1.3988	-0.5583	-0.3048	-0.5016	-0.6061	0.1324	-1.9673	-1.1252
Sweden	SWE	75200024	75203835	1	0.3111	-0.0862	-0.9607	0.0666	0.3347	0.1318	0.8038	0.1216
Sweden	SWE	75200024	75204279	1	0.5176	0.7946	0.5833	1.1665	0.6942	1.0861	1.3958	-0.2726
Sweden	SWE	75200024	75203462	1	1.2547	-0.7476	-2.346	0.1444	-0.3687	-0.0265	-0.2004	0.1216
Sweden	SWE	75200024	75202051	1	0.6259	-0.7114	-0.9285	0.1605	-1.0164	0.4401	-0.6852	-0.959
Sweden	SWE	75200024	75203959	1	-0.2561	-0.013		0.0434	-0.3014	0.7777
Sweden	SWE	75200024	75203539	1	0.1988	0.0789	0.8271	0.0105	0.0797	0.6691	2.0386	0.1216
Sweden	SWE	75200024	75202640	0	-0.1496	-0.2771	1.9359	-0.4054	0.2772	0.4876	2.4277	2.0955
Sweden	SWE	75200024	75203477	0	1.4547	-1.1881	-0.227	-0.5604	-0.3501	0.3916	0.3473	-0.4607
Sweden	SWE	75200024	75201907	0	-0.4122	-1.273	-1.1926	0.7113	-1.9861	1.0062	-0.6852	-1.1252
Sweden	SWE	75200024	75201175	0	0.8792	-2.9627	-2.664	0.5832	-3.7095	1.2307	0.5755	1.1508
Sweden	SWE	75200024	75205733	0	-0.9178	0.5206	0.0226	0.5615	-0.5895	0.6375	-0.5832	-0.2726
Sweden	SWE	75200024	75204694	0	-0.2626	0.468	-0.7638	0.8499	-0.6709	-0.0162	0.0444	-0.7496
Sweden	SWE	75200024	75202331	0	-0.3885	-0.089		-0.4278	-0.2962	0.5173
Sweden	SWE	75200024	75205859	0	0.0883	-0.0862	-0.227	0.7113	-0.1463	1.0062	0.5755	0.1216
Sweden	SWE	75200024	75200682	0	0.308				-0.4563
Sweden	SWE	75200024	75200488	0	0.6892	-0.7221	0.8348	0.1432	0.2758	0.7755	-0.5832	-0.7108
Sweden	SWE	75200024	75201895	0	0.9699	1.1352	1.9359	0.4696	-0.104	0.4099	1.802	1.4234
Sweden	SWE	75200024	75206322	0	0.8386	0.2112	1.4967	-0.0998	-0.4325	0.2853	0.5145	2.0955
Sweden	SWE	75200024	75205364	0	0.8421	0.8072	0.5433	0.6647	0.2519	1.3449	-0.0823	0.8136
Sweden	SWE	75200024	75201929	0	-0.9547	-0.0356	0.0226	-0.3483	-0.4059	0.2429	0.5755	0.1216
Sweden	SWE	75200025	75204333	1	0.6877	-0.0862	-0.0587			0.4394	0.5755	0.1216
Sweden	SWE	75200025	75200145	1	-0.0846	0.0789	-0.4806	0.3023	0.2847	0.6817	-0.4948	-0.5475
Sweden	SWE	75200025	75203860	1	-0.5193	-0.0862	-1.1926	0.7113	0.6474	0.9204	0.5755	0.1216
Sweden	SWE	75200025	75200681	1	0.6356	-0.0862	-1.7997	0.1027	-0.1277	0.5645	-0.5626	-1.1733
Sweden	SWE	75200025	75201148	0	-0.3075
Sweden	SWE	75200025	75202572	0
Sweden	SWE	75200025	75205836	0	0.1302	-0.332	0.8038	-0.9515	-0.3425	0.2889	1.1171	2.0955
Sweden	SWE	75200025	75205985	0	1.1093
Sweden	SWE	75200025	75204186	0	-1.062
Sweden	SWE	75200025	75203816	0	-1.0773
Sweden	SWE	75200025	75204647	0
Sweden	SWE	75200025	75202271	0	-1.1221				-1.1011
Sweden	SWE	75200025	75200009	0	-1.1848	0.3289	1.4967		0.1174		0.9863	2.0955
Sweden	SWE	75200025	75200717	0	1.0323
Sweden	SWE	75200025	75200112	0	-0.8721
Sweden	SWE	75200026	75204704	1	-0.268	1.1352	0.8877	-0.3362	-1.9601	0.228	-0.5974	0.1216
Sweden	SWE	75200026	75205917	1	1.203	0.1371	-1.5179	-0.1552	-0.5231	0.2758	-0.8483	-0.9101
Sweden	SWE	75200026	75203052	1	1.0025	2.6352	1.9359	3.6039	-1.184	3.6292	-2.1355	-2.5027
Sweden	SWE	75200026	75202091	1	0.9243	1.3889	-0.4396	0.1363	-0.3449	-0.5309	-0.6852	-0.5475
Sweden	SWE	75200026	75204011	1	1.0679	0.6578	1.9359	-0.2691	-0.3138	0.6168	0.3473	0.5553
Sweden	SWE	75200026	75203079	1	1.3191	0.8214	-1.1075	0.0817	0.1821	0.0661	0.9246	-0.7096
Sweden	SWE	75200026	75203338	1	1.2287	0.9454	1.9359	0.4083	0.2893	-0.2858	-1.2871	0.1959
Sweden	SWE	75200026	75203305	1	1.0109	-1.6147	-0.9351	-0.5049	-0.7142	-1.6678	-0.309	-1.058
Sweden	SWE	75200026	75201213	1	1.1396	-0.7221	-0.6843	-0.1956	-0.55	-0.4194	-0.6852	-0.8198
Sweden	SWE	75200026	75203494	1	0.6391	0.6555	1.9359	-0.123	-0.1654	-0.3435	-1.2835	0.1216
Sweden	SWE	75200026	75200289	1	0.6563	2.6352	0.0226	3.6039	-1.0496	3.6292	0.5755	0.1216
Sweden	SWE	75200026	75206280	1	-1.1855	0.8079	1.9359	-2.6893	-0.4283	-0.7368	-0.8488	0.7095
Sweden	SWE	75200026	75205014	1	0.7941	-1.5065	0.9192	-0.0723	-0.205	-0.0361	0.1693	-0.2503
Sweden	SWE	75200026	75201795	1	1.2322			0.7113	-0.1337	0.3526
Sweden	SWE	75200026	75204929	1	-0.5677	2.6352	1.013	-0.5016	0.3722	-0.0625	2.4277	2.0955
Sweden	SWE	75200026	75203899	1	0.9197	0.7308	-0.9285	0.2172	-1.0731	0.6936	-0.5832	-0.1563
Sweden	SWE	75200026	75201284	1	0.9216	-0.0862	-0.691	-0.2883	-0.3669	-0.2348	-1.5588	-1.9916
Sweden	SWE	75200026	75204325	0	-0.6898	0.3427	-0.5034	-0.4439	-0.5429	-0.2499	0.3415	-0.1563
Sweden	SWE	75200026	75200981	0	1.4993	0.3464	1.4967	0.1053	-0.3048	0.2418	0.932	1.0904
Sweden	SWE	75200026	75200251	0	0.1023	-0.041	1.9359	0.5792	1.1683	0.0466	0.6804	2.0955
Sweden	SWE	75200026	75206194	0	1.0037	0.5999	0.9192	-0.291	-0.6526	-0.1652	-0.4805	-0.7816
Sweden	SWE	75200026	75205179	0	1.1598	-0.5743	0.0226	-0.9621	-0.345	-0.3153	-0.5832	0.1216
Sweden	SWE	75200026	75203972	0	0.4864	-0.0862	0.0226	0.1053	-0.9291	0.4394	0.5755	-1.1252
Sweden	SWE	75200026	75201113	0	1.1084	0.3404	0.8877	0.6283	0.6972	0.7644	-0.5637	2.0955
Sweden	SWE	75200026	75204435	0	1.3732	0.528	1.9359	3.6039	4.8357	3.6292	2.4277	2.0955
Sweden	SWE	75200026	75203515	0	-0.5685	0.2762	1.9359	-0.1516	-0.0452	0.2478	1.1171	1.2841
Sweden	SWE	75200026	75205851	0	0.0583	0.64	0.0226	0.1651	0.7024	0.3362	0.3473	0.1216
Sweden	SWE	75200026	75201112	0	-0.4509	1.3889	0.4173	-0.1968	0.8375	0.0813	-0.4805	-0.1563
Sweden	SWE	75200026	75202188	0	0.7668	-0.4203	0.9705	-1.6841	-0.6435	-0.8849	-0.6885	2.0955
Sweden	SWE	75200026	75200805	0	0.1024	-0.0862	0.3461	0.2738	0.7912	0.2681	0.8038	0.6905
Sweden	SWE	75200026	75200381	0	1.2296	-0.59	-0.9607	-0.2142	-0.2672	0.0666	-0.5832	-0.5461
Sweden	SWE	75200026	75204113	0	1.1985	0.88	0.9192	0.1632	0.1528	0.4037	0.3473	0.839
Sweden	SWE	75200027	75204841	1	1.0674	0.468	-0.829	-0.4406	-0.1769	0.3387	0.1693	-0.2726
Sweden	SWE	75200027	75202364	1	1.1692	1.1493	1.0433	0.3149	-0.4361	0.7448	0.0489	-0.0888
Sweden	SWE	75200027	75202634	1	-2.0011	-0.7066	0.6825	-0.1779	-0.4591	0.5234	2.4277	-1.1068
Sweden	SWE	75200027	75205771	1	-0.3781	-0.4174	-0.5472	-2.0365	-0.9147	0.1625	-0.5832	-1.1405
Sweden	SWE	75200027	75201985	1	0.9221	0.0591	0.4173	-0.0134	-0.6345	0.6412	-0.4771	-0.7108
Sweden	SWE	75200027	75205189	1	1.0081	-0.4166	0.4173	0.4119	0.068	0.8803	-0.787	1.3566
Sweden	SWE	75200027	75204451	1	0.5423	0.1371	-0.8627	-0.069	-0.6719	0.243	0.0256	-0.8198
Sweden	SWE	75200027	75204061	1	1.1473	-2.9627	-1.1926	-0.1335	-0.76	0.2883	-0.3553	-2.5027
Sweden	SWE	75200027	75203626	1	0.0484	-0.5616	-0.7902	-1.0068	-1.7576	-0.3164	-0.5832	-1.236
Sweden	SWE	75200027	75205458	1	-0.9526	2.6352	-0.6643	-0.0112	0.5738	0.7191	-0.414	-1.1068
Sweden	SWE	75200027	75203950	1	0.8683	-2.9627	-0.6789	0.152	-0.6637	-1.6678	0.5755	0.1216
Sweden	SWE	75200027	75204331	1	1.5139	0.6407	-0.335	-0.6059	0.2632	0.8046	0.0444	0.4504
Sweden	SWE	75200027	75201086	1	-0.6114	-0.0862	-0.9285	-0.5011	-0.5014	0.2797	-0.5001	-0.975
Sweden	SWE	75200027	75201049	1	0.3493	1.1493	-0.2943	0.424	-0.2669	1.1844	-0.5832	0.1216
Sweden	SWE	75200027	75202579	1
Sweden	SWE	75200027	75200132	1	0.7063	0.4571	0.0226	-0.0015	-0.3157	0.635	-0.4948	0.1216
Sweden	SWE	75200027	75203029	1	1.113	0.4098	-0.2133	0.3521	0.0818	0.7105	-0.8768	0.1216
Sweden	SWE	75200027	75206136	1	0.8563	0.2118	0.2092	-0.5156	-0.6196	0.299	-2.1355	-0.477
Sweden	SWE	75200027	75204717	0	-0.479	0.9484	0.1386	-0.1693	-0.0931	0.3785	0.8038	1.0448
Sweden	SWE	75200027	75204573	0	0.8436	-0.0862	0.3461	1.4674	0.2468	3.6292	0.5755	0.1216
Sweden	SWE	75200027	75201089	0	0.6937	-0.4314	-0.3802	-0.4314	0.2607	0.3552	0.5755	0.4777
Sweden	SWE	75200027	75200031	0	0.5379	0.7332	1.4967	0.2357	-0.6405	0.8419	-0.1972	0.2203
Sweden	SWE	75200027	75204049	0	0.9806	1.3697	1.2867	0.0074	0.4413	0.6776	0.3415	1.515
Sweden	SWE	75200027	75204675	0	0.6427	-0.2415	0.0226	0.0382	-0.7431	0.8751	1.5037	0.1216
Sweden	SWE	75200027	75203490	0	-0.1836	-0.9286	-0.3431	-1.3001	-0.3035	0.6235	-0.5779	-0.7108
Sweden	SWE	75200027	75205381	0	-1.0175	0.0763	0.8571	-0.6984	-0.1488	0.269	-0.309	0.1216
Sweden	SWE	75200027	75201329	0	1.4712	0.0789		0.6083	-0.8504	0.397
Sweden	SWE	75200027	75203605	0	0.8902	0.957	0.9192	-1.0068	0.1886	0.6415	-0.204	1.515
Sweden	SWE	75200027	75201351	0	0.8755	2.6352	1.9359	3.6039	2.1991	3.6292	2.4277	2.0955
Sweden	SWE	75200027	75204412	0	-0.5471	-2.9627	-0.2614	-0.1523	-1.3284	0.667	-2.1355	-2.5027
Sweden	SWE	75200027	75203262	0	0.5363	2.6352	-0.7638	-0.5977	0.6778	0.3861	0.8038	0.9444
Sweden	SWE	75200027	75203212	0	1.6845	-0.0071	-0.8946	-0.2094	-0.1896	1.37	0.5755	0.1824
Sweden	SWE	75200028	75201800	1	-0.6018
Sweden	SWE	75200028	75201830	1	-0.2859	1.7671	1.1657	0.1374	0.1927	0.5202	2.4277	-0.2309
Sweden	SWE	75200028	75202873	1	1.0992	1.7671	0.4683	1.1395	-0.0841	0.9423	0.1693	0.1216
Sweden	SWE	75200028	75202691	1	-0.1239	2.6352	1.9359	0.1291	0.3684	0.4751	0.5755	-0.8443
Sweden	SWE	75200028	75201051	1	-0.9945	0.967	0.4173	0.9491	0.3191	1.0984	-0.2274	-0.8578
Sweden	SWE	75200028	75203340	1	0.9562	0.67	-0.5544	0.7168	0.5963	1.2262	-0.1727	-0.5475
Sweden	SWE	75200028	75204568	1	1.2654	-0.2479	-0.691	0.8311	-0.0978	0.5175	-0.4948	-0.7108
Sweden	SWE	75200028	75203877	1	1.0506
Sweden	SWE	75200028	75205021	1	0.2725	2.6352	0.4173	0.6358	-0.3478	0.7727	-0.0987	0.4504
Sweden	SWE	75200028	75201802	1	1.2044	0.5266	0.4173	0.5279	-0.3801	0.4581	-0.6852	0.7435
Sweden	SWE	75200028	75203099	1	1.0725	0.4034	0.0226	0.7106	0.216	1.4738	-0.2821	-0.1563
Sweden	SWE	75200028	75202967	1	-0.2646	0.0722	0.6907	0.094	-0.8734	0.75	0.1693	0.4504
Sweden	SWE	75200028	75203225	1	1.0754
Sweden	SWE	75200028	75203124	1	0.8368	0.5266	0.0226	0.795	-0.5335	1.2797	-0.6852	-1.9916
Sweden	SWE	75200028	75204863	1	0.5255	0.957	-0.75	0.183	-1.0563	0.2287	-2.0492	-1.0735
Sweden	SWE	75200028	75202630	1	1.6704	0.7308	1.0108	0.4739	0.0062	0.9667	0.1701	-0.3297
Sweden	SWE	75200028	75201463	1	0.5719	0.5266	-0.7638	0.7297	-0.1865	0.9161	-0.4771	-0.6774
Sweden	SWE	75200028	75201735	1	-0.1135	0.967	0.9192	0.4397	1.2919		0.5755	-0.2726
Sweden	SWE	75200028	75205230	0	1.3151	0.2644	0.7162	0.5299	-0.7959	0.6191	2.4277	0.4777
Sweden	SWE	75200028	75204624	0	1.0044	1.1352	1.9359	1.1362	1.2836	1.5058	2.4277	2.0955
Sweden	SWE	75200028	75200720	0	0.473	1.1493	1.9359	0.9958	0.5288	1.5721	0.5755	1.515
Sweden	SWE	75200028	75200350	0	0.9442	-0.0881	0.8038	0.683	0.603	0.8451	1.8077	0.8136
Sweden	SWE	75200028	75202692	0	1.0975	-1.0883	1.9359	3.6039	2.1155	3.6292	0.5755	2.0955
Sweden	SWE	75200028	75205094	0	-0.2699	-0.7065	-1.1926	0.7465	-0.794	1.0062	0.5755	2.0955
Sweden	SWE	75200028	75201825	0	1.1387	0.5266	0.0226	0.6178	0.2169	1.1932	0.5755	0.1216
Sweden	SWE	75200028	75200817	0	0.5915
Sweden	SWE	75200028	75203245	0	0.0953	2.6352	1.9359	-0.4277	0.2722	1.5222	2.4277	1.515
Sweden	SWE	75200028	75202130	0	0.9546	-0.2597	1.9359	-0.9207	-0.0668	0.9325	0.1648	0.1216
Sweden	SWE	75200028	75201984	0	1.0812	0.3427	0.4173	0.5358	0.192	0.6937	0.5755	-0.4607
Sweden	SWE	75200028	75205716	0	0.1228	0.5344	0.8348	0.4778	-0.2164	0.488	-1.5596	2.0955
Sweden	SWE	75200028	75202820	0	0.2943	-0.2479	1.9359	1.7849	0.2526	3.6292	2.4277	2.0955
Sweden	SWE	75200028	75206192	0	-1.2054	-0.5783	-1.0411	-0.1198	-0.463	0.5713	-0.4948	-0.8187
Sweden	SWE	75200028	75201115	0	0.5803	2.6292	1.1752	0.3457	2.1212	1.1635	2.4277	2.0955
Sweden	SWE	75200029	75206088	1	-0.9724	-0.7938	-0.8627	-0.2314	-0.1509	0.4623	-0.5832	-0.9943
Sweden	SWE	75200029	75205922	0	0.9711	-0.2444	-0.7584	0.2772	-0.8736	0.3175	-0.2637	0.1216
Sweden	SWE	75200029	75202848	1	1.7825	-0.103	-1.3005	0.1762	-1.0331	-0.2979	-0.2668	0.1216
Sweden	SWE	75200029	75201756	1	0.8687				0.185
Sweden	SWE	75200029	75204756	1	0.2424	0.5315	-0.1587	-0.3787	-0.1537	0.1681	-1.0576	-0.1563
Sweden	SWE	75200029	75205873	1	-0.7969	2.6352	1.9359	0.3661	0.7656	0.175	0.1648	2.0955
Sweden	SWE	75200029	75204884	1	0.3624	-0.4203	-0.8627	-0.765	-0.7203	-0.3242	-1.0808	-1.9916
Sweden	SWE	75200029	75201845	1	-0.3988					0.4672
Sweden	SWE	75200029	75203632	1	-1.0472	-0.4203	-0.7902	-0.2196	-0.2802	-0.1354	-0.2857	-0.1565
Sweden	SWE	75200029	75201684	0	-0.3344	0.9454	-0.6315	0.7113	0.6761	1.0062	0.1693	-0.2726
Sweden	SWE	75200029	75204002	0	-0.8473	0.6424	0.9192	-0.0362	0.6982	-0.1896	1.8077	1.3566
Sweden	SWE	75200029	75202334	0	-1.0103	-1.4761	-0.7902	0.5663	-0.7268	0.4535	1.6331	-0.7688
Sweden	SWE	75200029	75203496	0	-0.2497	2.6352	0.4173	-0.252	-0.2583	0.1552	0.1693	-0.6959
Sweden	SWE	75200029	75201235	0	0.1363	0.4105	-0.7302	0.1686	-0.0643	0.4242	1.6922	2.0955
Sweden	SWE	75200029	75202543	0	1.0009	0.3289	1.9359	0.0569	0.6881	0.8405	1.2262	2.0955
Sweden	SWE	75200029	75203001	0	-1.2145	-0.4145	0.512	-0.1286	0.9912	-0.2241	0.8038	2.0955
Sweden	SWE	75200029	75202607	0	0.7635	0.7211	1.2899	0.5369	0.3702	0.103	0.5755	1.2841
Sweden	SWE	75200029	75204797	0	1.5558	2.6352	1.9359	0.0343	0.922	0.2182	2.4277	2.0955
Sweden	SWE	75200030	75200391	1	1.1509	2.6352	1.9359	0.7113		3.6292	2.2846
Sweden	SWE	75200030	75205363	1	1.4824
Sweden	SWE	75200030	75206266	1	-0.6203	0.4596	-0.7818	0.1379	-0.0143	0.9296	-0.5656	-0.5475
Sweden	SWE	75200030	75201963	1	1.2719	-0.4314	0.7162	0.6311	-0.0752	1.0028	0.1693	-0.2726
Sweden	SWE	75200030	75205884	1	1.2549	-0.2479	0.6825	0.8197	0.2085	0.9834	-0.176	-0.7108
Sweden	SWE	75200030	75200618	1	0.6504	-1.3452	0.0226	0.0767	-0.0814	0.4394	-0.6852	0.1216
Sweden	SWE	75200030	75204245	1	0.9647	1.1352	0.8038	0.2672	0.544	0.6418	0.8038	0.1216
Sweden	SWE	75200030	75201708	1	1.293	1.4003	0.586	1.0935	0.4413	1.3555	0.1648	0.1216
Sweden	SWE	75200030	75206003	1	1.2812	-0.4203	0.0226	0.2612	-0.0756	0.2575	0.5755	0.1907
Sweden	SWE	75200030	75202298	1	-0.1578	-0.0862	0.0226	1.3481	0.7924	2.3558	0.1922	0.1216
Sweden	SWE	75200030	75200424	1	0.0367	-0.8802	-0.227	-0.2387	0.2774	0.6919	-0.6852	-1.1252
Sweden	SWE	75200030	75203144	1	1.2866	-0.2479	-0.5544	-0.271	0.0592	0.3143	0.1693	-0.3297
Sweden	SWE	75200030	75205422	1	0.9606	-0.2479	0.0226	0.0315	-0.4887	0.7967	-0.6852	-0.7108
Sweden	SWE	75200030	75205449	1	0.99	-2.9627	-2.664	-2.6893	-3.7095	-1.6678	-2.1355	-2.5027
Sweden	SWE	75200030	75205604	1	1.0816	-1.3452	-0.6097	3.6039	1.0003	1.0897	0.5755	0.1216
Sweden	SWE	75200030	75200708	1	1.2516	-0.0862	0.0226	1.5396	0.3926	1.5442	-0.0987	0.1216
Sweden	SWE	75200030	75205782	1	1.1877	0.802	0.4173	0.2788	0.2703	0.5519	-0.393	0.6663
Sweden	SWE	75200030	75201916	0	1.1293	0.7821	1.9359	-0.9364	0.6452	0.4593	1.802	2.0955
Sweden	SWE	75200030	75201797	0	0.686	-0.6616	1.1381	0.8469	0.0765	0.8461	1.5037	2.0955
Sweden	SWE	75200030	75201949	0	0.3093	2.6352	1.9359	3.6039	2.1682	3.6292	2.4277	2.0955
Sweden	SWE	75200030	75201764	0	0.1816	-2.9627	-2.664	-2.6893	-3.7095	-1.6678	-2.1355	-2.5027
Sweden	SWE	75200030	75200996	0	0.7391	-0.0862	0.0226	1.2836	0.8779	1.1142	0.5755	0.1216
Sweden	SWE	75200030	75200107	0	0.7398	-0.0933	1.4967	-0.3361	-0.306	0.3341	1.8077	0.5084
Sweden	SWE	75200030	75201149	0	1.5215	1.4003	1.4967	0.8987	0.7542	0.896	2.4277	2.0955
Sweden	SWE	75200030	75201275	0	-0.1357		1.9359	3.491	1.5311	2.1953	1.1213	2.0955
Sweden	SWE	75200030	75200337	0	1.5013	0.5886	1.4967	1.5645	1.1427	0.7618	1.4793	0.4504
Sweden	SWE	75200030	75203022	0	0.6975
Sweden	SWE	75200030	75200085	0	0.7105	-1.3452		0.6046	-0.0408	0.4394		0.1216
Sweden	SWE	75200030	75204889	0	1.3273	0.2032	0.4173	-0.8203	-0.5374	0.3817	0.3473	0.1216
Sweden	SWE	75200030	75202148	0	1.6527	-1.3452	0.0226	1.2836	0.5531	1.0062	0.5755	0.1216
Sweden	SWE	75200030	75202005	0	1.2227	-0.1713	0.0226	1.5019	0.363	1.3867	-0.3006	0.4504
Sweden	SWE	75200030	75205523	0	0.6325	1.4003	1.9359	3.6039	2.5677	3.6292	2.4277	2.0955
Sweden	SWE	75200031	75202540	1	1.0334	-1.5693	-1.3943	-0.7354	-1.3924	-0.2532	-2.1355	-2.5027
Sweden	SWE	75200031	75203247	1	0.9723	-0.2662	-0.5836	-0.315	0.0674	0.4558	-0.4771	-0.4784
Sweden	SWE	75200031	75200234	1	0.5867	-0.7199	0.0226	-0.2142	-0.1395	0.0349	-0.5832	0.1216
Sweden	SWE	75200031	75204782	1	0.5821	1.7671	1.9359	0.6722	0.6001	1.0175	1.8085	2.0955
Sweden	SWE	75200031	75206269	1	1.2194	-0.0692	-1.3005	-0.3329	-0.7486	-0.5309	-0.5945	-0.5251
Sweden	SWE	75200031	75203831	1	0.6148	-0.0862	-0.691	0.1636	0.7598	0.3983	-0.2821	-0.9243
Sweden	SWE	75200031	75203095	1	-0.1832	-0.0862	0.0226	-0.8061	0.1721	-0.2119	-0.6852	0.1216
Sweden	SWE	75200031	75204787	1	0.8129	2.6352	1.4967	-0.5764	0.2148	0.252	-0.6852	-0.2726
Sweden	SWE	75200031	75204583	0	0.1186	-0.2479	-0.4806	-1.2335	-0.9506	-0.5309	-0.0823	0.1216
Sweden	SWE	75200031	75206148	0	0.8354	-0.4203	-0.1587	-1.0068	0.1436	0.406	-0.5861	0.1216
Sweden	SWE	75200031	75204248	0	0.8018	1.1352	0.4173	0.1102	0.3362	0.2865	0.1648	2.0955
Sweden	SWE	75200031	75202145	0	0.9809	0.5303	1.9359	-0.6123	-0.2221	-0.0538	1.2067	2.0955
Sweden	SWE	75200031	75200536	0	0.9416			-1.1709	-1.3454	-1.6678
Sweden	SWE	75200031	75202478	0	-0.7916	-0.0692	0.4173	-0.4439	0.9992	0.0926		0.1216
Sweden	SWE	75200031	75201581	0	0.4034			1.158	0.8529
Sweden	SWE	75200031	75202345	0	1.3776	0.1852	1.9359	0.3855	0.771	-0.0571	2.4277	2.0955
Sweden	SWE	75200032	75204395	1	1.385	1.4003	1.9359	-0.3356	0.653	0.8518	-0.4805	1.1013
Sweden	SWE	75200032	75200955	1	0.0177	0.2086	1.9359	-0.3305	-0.7043	0.3399	-1.5848	1.2147
Sweden	SWE	75200032	75204713	1	0.0379	0.2796	-0.4641	-0.1187	1.1546	-0.1741	0.5755	0.4504
Sweden	SWE	75200032	75200962	1	1.2331	-0.9279	-0.9674	0.0108	-1.228	0.6651	-2.1355	-0.3345
Sweden	SWE	75200032	75200030	1	-1.0546	-2.1648	-2.664	-2.6893	-1.1341	-1.6678	-2.1355	-2.5027
Sweden	SWE	75200032	75200248	1	1.3541	1.7671	0.6825	-0.1819	0.0862	0.3427	0.5826	0.4504
Sweden	SWE	75200032	75204998	1	0.5026	-0.2662	-0.9607	1.079	0.1688	1.1173	-2.1355	-0.7639
Sweden	SWE	75200032	75200772	1	0.0377	-0.0862	0.8348	0.7113	-1.0385	1.0245	0.5755	0.1216
Sweden	SWE	75200032	75203426	1	0.198	1.4003	0.8038	0.3106	0.2749	0.5696	0.3482	-0.0867
Sweden	SWE	75200032	75201972	1	0.2539	-0.2479	1.9359	-1.2044	-0.4378	0.0433	-0.414	0.0462
Sweden	SWE	75200032	75205866	1	0.4406	-1.2524	-1.7997	-0.0155	-0.7684	0.7656	-2.1355	-0.7496
Sweden	SWE	75200032	75201669	0	0.2952	-0.0862	0.0226	1.0707	-0.0408	1.4874	0.5755	0.1216
Sweden	SWE	75200032	75204343	0	0.0095	-2.9627	1.9359	0.1074	0.7146	0.513	1.8077	2.0955
Sweden	SWE	75200032	75200600	0	1.0283	0.7946	1.4967	0.5271	0.8245	0.455	1.4793	0.9444
Sweden	SWE	75200032	75201323	0	1.2238	0.9454	0.0226	0.4215	0.1258	0.3571	0.8038	0.1216
Sweden	SWE	75200032	75203163	0	0.9577	0.4012	0.3461	0.6765	0.567	0.8311	0.3415	-0.8813
Sweden	SWE	75200032	75202814	0	-0.0672	-0.0994	0.4562	0.2733	-0.2095	0.7245	0.0215	0.6559
Sweden	SWE	75200032	75203919	0	1.3155	2.6352	1.9359	0.7113	-0.0408	0.7194	2.4277	0.1216
Sweden	SWE	75200032	75202152	0	-0.1853	1.4003	1.9359	3.6039	1.1027	1.2565	2.4277	2.0955
Sweden	SWE	75200032	75200326	0	0.636	0.4435	0.0226	0.0595	-0.0785	0.3181	-0.4805	-0.1563
Sweden	SWE	75200032	75202643	0	1.2334	-0.4314	-0.3802	0.1157	-0.1881	0.081	-0.1727	0.1216
Sweden	SWE	75200032	75203707	0	-2.3987	0.9484	-0.9607	0.0897	-0.2913	1.0729	1.802	-0.2103
Sweden	SWE	75200032	75205660	0	1.0156	-0.2662	1.2899	0.3539	0.4376	0.495	1.0214	1.515
Sweden	SWE	75200032	75200905	0	2.0097	0.2762	1.4967	-0.3547	0.4487	0.2323	0.8038	2.0955
Sweden	SWE	75200032	75201219	0	1.2603	0.3427	1.9359	0.0536	-0.196	1.0062	0.3482	0.7627
Sweden	SWE	75200032	75206204	0	0.874	-1.3452	0.0226	0.7113	0.8779	1.0062	0.9863	0.1216
Sweden	SWE	75200032	75205729	0	1.5088	-0.0862	0.0226	0.5405	0.8203	0.4641	0.5755	0.1216
Sweden	SWE	75200032	75205234	0	0.4602	1.4003	0.3461	1.2836	1.3474	2.0739	0.5755
Sweden	SWE	75200032	75206190	0	0.7391	2.6352	1.9359	3.6039	3.5634	3.6292	2.4277	2.0955
Sweden	SWE	75200032	75201751	0	-0.6678	-0.0862	0.0226	-0.0114	-0.0848	0.0924	0.3415	0.1216
Sweden	SWE	75200033	75204661	1	0.4069	2.6352	0.8348	0.7852	0.7575	2.2619	0.5755	0.8136
Sweden	SWE	75200033	75203903	1	1.1831	0.3464	0.1386	0.4358	-0.3598	0.9902	-0.1972	-0.2726
Sweden	SWE	75200033	75201626	1	1.5857	0.5289	-0.4338	-0.1091	-0.4456	0.2884	-0.5428	0.1216
Sweden	SWE	75200033	75204184	1	1.1911	0.9637	1.9359	0.3823	-0.3484	0.6799	-0.725	2.0955
Sweden	SWE	75200033	75204972	1	0.7115	-0.2479	-0.9285	0.4715	-0.0203	0.7574	-0.6852	-1.2688
Sweden	SWE	75200033	75203433	1	0.4923	0.9637	0.586	0.6857	0.1894	1.0468	-0.2821	0.5553
Sweden	SWE	75200033	75200679	1	1.4343	0.2718	-1.4242	-0.1067	-0.3244	0.5025	-0.6852	-1.1252
Sweden	SWE	75200033	75205781	1	0.0911	-0.0862	0.0226	0.3673	-0.3388	0.6675	0.5755	0.1216
Sweden	SWE	75200033	75203184	0	1.0501	0.2607	-0.9607	0.2333	-0.0622	1.2179	-0.309	0.1216
Sweden	SWE	75200034	75201353	1	-0.2969	-0.0862	0.0226	0.8654	0.6764	1.4303	0.5755	0.1216
Sweden	SWE	75200034	75203833	1	-0.6536
Sweden	SWE	75200034	75203942	0	0.1784	-0.0862	0.4173	0.4212	-0.1537	0.3925	-0.3876	1.3566
Sweden	SWE	75200034	75206038	0		-0.0862	0.0226	0.1053	-0.8615	0.4562	0.5755	0.1216
Sweden	SWE	75200034	75201150	0	0.5635	-0.0862	0.0226	0.6028	0.3819	1.3874	0.5755	0.1216
Sweden	SWE	75200034	75204951	0	-0.905	-0.4174	0.0226	-1.0068	-0.4319	-0.1611	0.5755	0.1216
Sweden	SWE	75200034	75201614	0	-1.38						-0.7867
Sweden	SWE	75200034	75202343	0	0.8209				4.8357	3.0314
Sweden	SWE	75200034	75201888	0	-0.5023	-1.1059	-0.711		-0.5652	-0.0086	-1.4019	-1.0759
Sweden	SWE	75200034	75204941	0	-1.3961
Sweden	SWE	75200034	75204666	0	0.221	-0.4136	0.0226	0.2587	-0.4458	0.1439	0.0215	-1.1252
Sweden	SWE	75200034	75205327	0	1.0489	0.8046	0.0226	1.2836	1.0101	0.5842	0.5755	0.1216
Sweden	SWE	75200034	75205338	0	-0.8701		1.9359	-0.5006	-0.5065	0.3857		0.1216
Sweden	SWE	75200034	75204789	0	1.0893	-0.2479	0.0226	0.7573	-0.174	0.8136	-0.7867	0.1216
Sweden	SWE	75200035	75202847	1	0.2253	0.5091	-0.1587	-0.2327	-0.3204	-0.2319	0.0444	-1.0828
Sweden	SWE	75200035	75201172	1	0.1809
Sweden	SWE	75200035	75205155	1	0.5185	0.6636	0.0226	-0.5598	-0.924	0.3435	-2.1355	-0.1563
Sweden	SWE	75200035	75201938	1	-0.6425	-0.0862	0.0226	0.7113	-0.0408	1.0062	0.5755	0.1216
Sweden	SWE	75200035	75204993	1	1.1131	-0.2509	-1.7997	-1.3089	-0.9167	-0.8849	-0.2668	-0.1563
Sweden	SWE	75200035	75200527	1	0.395	-0.0994	-0.691	0.0019	-0.8792	0.1628	-0.4771	0.1216
Sweden	SWE	75200035	75203008	1	0.746	-0.2662	-0.5836	-0.9788	-0.9231	-0.1091	0.1693	-0.3297
Sweden	SWE	75200035	75203936	1	0.0416	0.4012	-0.4806	-1.7857	-0.545	-0.5639	-0.6852	-0.2726
Sweden	SWE	75200035	75204507	1	-0.0271	-0.2479	-0.5544	-1.3001	-0.4095	-0.0184	0.8098	-0.1563
Sweden	SWE	75200035	75200074	1	1.1652	-1.0121	-1.1926	-0.1614	-0.6151	0.869	0.1693	-0.7496
Sweden	SWE	75200035	75203495	1	1.0962	0.468	-1.0611	-0.7118	-0.9931	-0.3242	-0.6852	-0.959
Sweden	SWE	75200035	75205219	1	-0.2968			-0.2265	-0.2744	0.7535		-0.1563
Sweden	SWE	75200035	75205434	1	-0.3327	0.5042	1.9359	0.9845	-0.7504	0.6773	1.836	2.0955
Sweden	SWE	75200035	75203360	1	0.7507	2.6352	1.4967	3.6039	0.6659	1.1686	2.4277	2.0955
Sweden	SWE	75200035	75202462	0
Sweden	SWE	75200035	75201961	0	0.2474
Sweden	SWE	75200035	75200121	0	1.3586	0.8489	1.9359	0.3196	1.4728	0.368	1.6922	2.0955
Sweden	SWE	75200035	75203963	0
Sweden	SWE	75200035	75204915	0	0.2286				-0.3766
Sweden	SWE	75200035	75200175	0	0.1573	1.4003	1.9359	0.5154	1.0599	0.5514	1.5037	-0.3297
Sweden	SWE	75200035	75204092	0	-0.3326
Sweden	SWE	75200035	75204921	0	0.1624
Sweden	SWE	75200035	75200304	0
Sweden	SWE	75200035	75203955	0	0.4178	0.1411	0.5563	-0.8967	-0.6366	-0.4753	-0.0012	2.0955
Sweden	SWE	75200035	75201210	0	0.8863	0.0821	0.4907	0.66	0.4356	0.712	0.2237	0.3216
Sweden	SWE	75200035	75200560	0	0.4457	1.1306	1.9359	0.4449	0.6593	-0.153	2.4277	2.0955
Sweden	SWE	75200035	75204848	0	0.7728	-0.1106	0.0226	3.6039	2.3482		0.5755	0.1216
Sweden	SWE	75200035	75204936	0	0.4939
Sweden	SWE	75200035	75205753	0	1.1878	-0.0862	0.0226	0.7113	0.4548	0.4394	0.5755	0.1216
Sweden	SWE	75200035	75204609	0	0.6822	0.666	0.5833	-2.6893	-0.7822	-0.1117	-0.309	0.9642
Sweden	SWE	75200036	75201260	1	-1.0253	-0.5643	0.5536	-0.5491	-1.087	-0.0922	-0.2821	-0.1563
Sweden	SWE	75200036	75200487	1	-0.0865	-0.5743	-0.4806	-0.4667	-0.2859	-0.1525	-0.1972	-0.7507
Sweden	SWE	75200036	75204527	0	0.2564	-0.2662	0.0226	-0.2181	-1.1003	-0.4694	-0.3763	0.1216
Sweden	SWE	75200036	75201035	1	-0.7117	-0.4136	0.0226	-0.002	-0.6384	0.0934	-0.1026	-0.2503
Sweden	SWE	75200036	75202963	1	-0.1356	0.0624	1.9359	-0.0305	-0.4178	0.3426	-0.414	0.8375
Sweden	SWE	75200036	75202073	1	0.4176	0.8046	0.4173	-0.1213	-0.3779	0.3129	-0.4801	0.1216
Sweden	SWE	75200036	75202978	1	-1.5101	-0.7201	-0.8627	-2.6893	-0.5595	0.1871	-0.3912	-0.959
Sweden	SWE	75200036	75202684	1	-0.0101	0.468	-0.227	-2.6893	-0.3426	-0.7368	-2.1355	-0.4607
Sweden	SWE	75200036	75206304	0	1.1074	2.6352	1.9359	3.6039	2.6375	3.6292	2.4277	2.0955
Sweden	SWE	75200036	75202720	1	-0.2929	-0.0862	-0.4657	0.5923	0.9081	0.629	-0.5112	-0.2726
Sweden	SWE	75200036	75204326	1	0.5105	0.4143	0.0226	-0.2129	-0.0163	0.486	0.3473	-0.7639
Sweden	SWE	75200036	75202469	1	-0.2769			-1.1338	-0.0567	1.0348
Sweden	SWE	75200036	75204409	1	0.861	-0.2479		-0.5039	-0.1237	-0.3242	-0.6852	-0.4607
Sweden	SWE	75200036	75204074	1	-1.1158			0.0502	-0.0077
Sweden	SWE	75200036	75205517	1	0.7557	0.0763	-1.088	-2.6893	-0.0606	-1.6678	-1.1104	-0.9101
Sweden	SWE	75200036	75206289	1	0.6412	1.7671	0.7162	0.1138	0.2638	0.4304	0.0221	-0.2503
Sweden	SWE	75200036	75203585	1	0.5328	0.6636	-0.6315	0.0866	-0.2627	0.5888	-2.1355	-0.9233
Sweden	SWE	75200036	75202682	1	-0.0265	-0.0862	0.0226	1.2836	0.2493	1.0062	0.5755	-0.3856
Sweden	SWE	75200036	75203545	0	-1.6616	2.6352	1.9359	3.6039	4.8357	1.0042	1.4995	0.9339
Sweden	SWE	75200036	75205254	0	0.4036	2.6352	1.9359	-2.6893	4.8357	3.6292	2.4277	2.0955
Sweden	SWE	75200036	75203766	0	1.0171	-1.4457	1.2899	-0.9331	0.0062	0.1028	-0.6235	1.515
Sweden	SWE	75200036	75203122	0	-0.0526	1.1352	-1.2891	0.9208	0.9791	1.0231	0.1922	-0.5305
Sweden	SWE	75200036	75201540	0	-0.8208	-0.0862	0.0226	0.7113	0.0142	0.6501	0.5755	0.1216
Sweden	SWE	75200036	75201180	0	0.7708	-0.2624	0.0226			1.0062	0.5755	0.1216
Sweden	SWE	75200036	75202705	0	0.2637	0.6464	-0.829	-1.1482	-0.512	-0.2229	-0.3912	-0.5628
Sweden	SWE	75200036	75200360	0	0.0252	-0.0862		1.0323	0.7535	-0.2766
Sweden	SWE	75200036	75201367	0		-0.4314	0.0226	-0.3121	0.1781	-0.1906	0.5755	-0.6774
Sweden	SWE	75200036	75201093	0	-0.51	-1.0744	-0.5034	-1.0111	-0.7305	-0.4427	-0.6852	0.1739
Sweden	SWE	75200036	75202927	0	-0.8237	0.7308	-0.829	-0.0679	-0.3436	0.2891	-0.2668	-0.4607
Sweden	SWE	75200036	75202590	0	0.6939	1.4003	1.1381	3.6039	1.0851	0.241	0.5172	2.0955
Sweden	SWE	75200036	75203336	0	-0.0831	-0.7221	-2.664	-2.0365	-0.8444	0.4485	-1.4013	-1.4344
Sweden	SWE	75200036	75206108	1	0.7641	0.666	-0.442	-0.6014	-0.5432	0.2021	-0.4771	-0.7108
Sweden	SWE	75200036	75200874	0	0.5722	-0.4314	0.9726	-0.1084	-0.4	-0.2229	1.836	2.0955
Sweden	SWE	75200036	75205421	0	-0.4448	-0.2298	0.4173	-0.0714	-0.0361	0.5004	0.0951	2.0955
Sweden	SWE	75200036	75204287	0	1.1823	-0.2479	-0.732	-0.6279	-0.4068	-0.218	-0.4948	-0.5475
Sweden	SWE	75200037	75200719	1		-0.2479	0.0226	0.6703	-0.3703	0.9475	0.5755	0.1216
Sweden	SWE	75200037	75202252	1	0.7744	1.4003	1.9359	0.1369	-0.0192	0.7623	-1.7719	0.5084
Sweden	SWE	75200037	75204335	1	0.8691	1.7671		1.5625	-1.0641	1.2859	-2.1355	-2.5027
Sweden	SWE	75200037	75202327	1	1.5146	-0.2479	0.8348	0.2528	0.3572	-0.0045	-0.1972	-0.3297
Sweden	SWE	75200037	75203035	1	1.0295	0.3317	1.4967	0.4199	0.5013	0.9403	2.4277	0.1216
Sweden	SWE	75200037	75200160	1	1.1874	-0.4203	-0.7638	0.1672	-0.7192	0.4165	-0.9563	-0.2503
Sweden	SWE	75200037	75200363	1	1.9264	0.5836	0.0226	-0.0159	-0.6874	0.3796	0.0256	-0.1563
Sweden	SWE	75200037	75206264	1	0.9512	1.7671	0.8348	0.4933	0.6632	0.9805	0.3482	0.1216
Sweden	SWE	75200037	75201525	1	1.7735	0.6608	-0.7902	0.8082	0.5294	0.5741	-0.6852	-0.5475
Sweden	SWE	75200037	75205630	1	-0.7612	-0.4203	-0.6315	0.4239	-0.5407	0.6648	-1.5588	0.1216
Sweden	SWE	75200037	75204907	1	1.1054	-0.2366	0.0226	-0.342	-0.5297	-0.0808	-2.1355	-0.6924
Sweden	SWE	75200037	75203108	1	1.0876	0.6515	1.1381	0.6819	0.319	0.8753	0.5755	0.1216
Sweden	SWE	75200037	75203555	1	0.8405	0.468	-0.9607	0.725	0.4058	0.8729	-0.1972	0.0484
Sweden	SWE	75200037	75204238	1	0.4432	-0.2662	1.4967	0.1294	-0.5286	0.7304	0.5755	-0.5475
Sweden	SWE	75200037	75202324	1	0.6792	-0.5847	0.0226	-0.2348	0.3954	0.95	-0.2821	0.1216
Sweden	SWE	75200037	75201164	1	1.061	2.6352	1.4967	0.5813	-0.5595	-0.5309	0.3482	-2.5027
Sweden	SWE	75200037	75200058	0	1.0775	-0.5717	0.0226	0.7113	-0.7134	1.0062		0.1216
Sweden	SWE	75200037	75202942	0	1.0174	2.6352	1.9359	0.538	0.4828	0.9409	-0.0823	0.1216
Sweden	SWE	75200037	75201432	0	0.6163				0.0354
Sweden	SWE	75200037	75206052	0	1.1339	-0.2479	0.0226	1.3932	0.5757	1.5721	0.5755	0.1216
Sweden	SWE	75200037	75203647	0	1.0196	-0.0862	0.0226	0.7113	0.0305	1.5721	0.5755	0.1216
Sweden	SWE	75200037	75200029	0	-0.4624	-0.5469	0.9192	0.2679	-0.0629	0.5807	0.8038	2.0955
Sweden	SWE	75200037	75202745	0	0.9753	-0.4136	0.0226	0.1053	-0.1255	-0.074	0.5755	0.1216
Sweden	SWE	75200037	75203607	0	1.6432	-0.0692	-0.8892	0.0525	-0.466	0.5196	-1.2665	-2.5027
Sweden	SWE	75200037	75201611	0	1.7182	-0.0862	0.0226	-2.5502	-0.069		0.5755	0.1216
Sweden	SWE	75200037	75203072	0	0.2404	-0.0862		0.6645	0.6102	0.9731
Sweden	SWE	75200037	75203439	0	0.3623	-0.7221	-0.7638	-0.4045	-0.2949	-0.153	0.5755	0.1216
Sweden	SWE	75200037	75203312	0	1.0976	-0.8379	-1.1926	0.6427	-0.0189	0.9207	0.3482	-1.1252
Sweden	SWE	75200037	75202477	0	-0.6281	1.3697	1.9359	0.1393	-0.6174	0.8035	-0.2821	1.515
Sweden	SWE	75200037	75204515	0	0.7413	0.3164	0.4562	0.3307	-0.3745	-0.231		0.4504
Sweden	SWE	75200037	75202681	0	2.7543	-0.5847	1.9359	0.9375	-1.111	-1.6678	1.802	0.1339
Sweden	SWE	75200037	75205767	0	1.3305	2.6352	0.0226	0.6762	0.3278	0.5375	0.5755	0.1216
Sweden	SWE	75200037	75204669	0	1.3654	-0.411	0.0226	0.9328	-0.2306	0.9889	-0.3943	0.1216
Sweden	SWE	75200038	75204181	1	-0.3098	-0.8264	-0.7902	-2.6893	-1.0472	-1.6678	-2.1355	-1.0169
Sweden	SWE	75200038	75204445	1	-1.2017	-0.0862	0.0226	-0.7486	-0.0603	-1.6678	-0.5832	-0.8578
Sweden	SWE	75200038	75204549	1	-0.4083	-0.4314	0.0226	-0.5307	-0.5016	-0.799	-0.6852	-1.1252
Sweden	SWE	75200038	75203793	1	0.2599	-1.0138	-0.7836	0.5261	0.5631	1.5721	0.5755	0.1216
Sweden	SWE	75200038	75205466	1	0.4048	0.0789	0.0226	-0.1055	0.041	-1.6678	0.5755	0.1216
Sweden	SWE	75200038	75204556	1	0.0857	-0.4136	0.0226	-2.6893	-2.4029	-0.5519	-0.4771	-1.1252
Sweden	SWE	75200038	75203987	1	-0.7685	-0.0862	0.0226	0.1053	-1.1112	0.4394	0.5755	0.1216
Sweden	SWE	75200038	75201238	1	0.9859	-1.0212	-1.6145	0.1053	-0.8453	-1.6678	-2.1355	-1.3989
Sweden	SWE	75200038	75200540	1	0.1031				-0.513
Sweden	SWE	75200038	75204533	1	-1.1044	-0.2479	-0.4806	-1.3001	-0.7375	-0.7946	-1.2871	-0.6073
Sweden	SWE	75200038	75200253	1	0.4862	1.7658	1.1381	-0.0693	0.6653	-0.7368	1.6897	-0.2503
Sweden	SWE	75200038	75204947	1	0.35	0.6212	0.0226	0.3867	-0.8242	0.4394	-0.176	-1.1252
Sweden	SWE	75200038	75206165	1	0.6994	-0.7221	0.0226	1.123	-1.361	-0.0026	0.5755	-1.1252
Sweden	SWE	75200038	75205530	0	-1.0276	2.68		-2.6893	4.8357	-0.8849	1.3958	-0.3917
Sweden	SWE	75200038	75203665	0	-0.4086	-0.5717	1.9359	-2.6893	-0.0145	-1.2003	-0.4805	2.0955
Sweden	SWE	75200038	75205087	0	-0.7954	0.1852	0.0226		0.4925	0.605	0.3768
Sweden	SWE	75200038	75203303	0	1.9652
Sweden	SWE	75200038	75203045	0	-0.8688
Sweden	SWE	75200038	75205935	0	-0.317		-1.296				-0.7723	-1.5751
Sweden	SWE	75200038	75205420	0	-0.178	-0.3582	0.0226	-1.3001	-1.0385	-0.8849	-0.4948	0.1216
Sweden	SWE	75200038	75201290	0	0.1007
Sweden	SWE	75200038	75201482	0	-0.8126
Sweden	SWE	75200038	75204735	0	1.9444	-2.9627	-2.664	-2.6893	-3.7095	-1.6678	-2.1355	-2.5027
Sweden	SWE	75200038	75204444	0	0.2799
Sweden	SWE	75200038	75201135	0	0.6925			3.6039	1.1743	-0.6515
Sweden	SWE	75200038	75200265	0	-0.2141	-2.2005	-1.842	0.3135	-0.8713	0.2081	-1.3153	-1.4355
Sweden	SWE	75200038	75203171	0	0.5921	-0.817	-0.8958	3.6039	2.2837	1.0196	0.0154	-0.0358
Sweden	SWE	75200038	75202466	0	-0.6192	2.6352	1.9359	3.6039	4.8357	3.6292	2.4277	2.0955
Sweden	SWE	75200038	75204148	0		0.6464			-0.0408	-1.6678
Sweden	SWE	75200038	75205619	0	-0.4441
Sweden	SWE	75200038	75203265	0	-0.2496
Sweden	SWE	75200039	75201256	1	-0.433	-0.8766	-0.2737	0.8506	0.0954	0.8319	0.5755	-2.5027
Sweden	SWE	75200039	75202088	1
Sweden	SWE	75200039	75202512	1	-0.8691	-0.5743	0.0226	0.3191	0.4417	-0.2156	0.1693	-0.2503
Sweden	SWE	75200039	75203417	1	1.1187
Sweden	SWE	75200039	75203476	1	0.4173
Sweden	SWE	75200039	75203230	1	-0.0426	-0.9225	0.0226	0.1053	-1.6224	-1.6678	-0.0553	0.4504
Sweden	SWE	75200039	75203442	1	-0.1284
Sweden	SWE	75200039	75204712	1	1.0708
Sweden	SWE	75200039	75205118	1	0.1899	-0.0862	-0.9607	-0.075	-0.7006	0.347	-0.3912	-0.959
Sweden	SWE	75200039	75201485	1	-0.6221
Sweden	SWE	75200039	75200067	1
Sweden	SWE	75200039	75203615	1	0.078	-1.3452	-1.1926	0.1053	-0.9291	0.4394	0.5755	0.1216
Sweden	SWE	75200039	75202867	0	0.9027
Sweden	SWE	75200039	75204816	0	1.319
Sweden	SWE	75200039	75201904	0	0.0332	-0.4093	-0.7403	0.8852	0.2153	1.0372	0.0888	-0.4377
Sweden	SWE	75200039	75203435	0	0.5597	-0.0862	0.0226	-0.0795	1.6524	1.4524	0.5755	0.1216
Sweden	SWE	75200039	75205885	0	-0.7482
Sweden	SWE	75200039	75201359	0	-0.1216
Sweden	SWE	75200039	75205182	0
Sweden	SWE	75200039	75202068	1	0.386
Sweden	SWE	75200039	75203290	0	-0.229	-0.0862	0.0226	0.7671	-0.9192	1.0062	0.5755	0.1216
Sweden	SWE	75200039	75202458	0	0.6025	-1.4106
Sweden	SWE	75200039	75202333	0	-0.373	1.4003	1.1355	0.7113	2.2198	1.0062	2.4277	2.0955
Sweden	SWE	75200039	75202193	0	-0.046
Sweden	SWE	75200039	75202167	0	0.3242
Sweden	SWE	75200039	75204778	0	-0.2984			0.7113	0.8779	1.0062	0.5755	0.1216
Sweden	SWE	75200040	75202690	0	1.1063			0.1844	0.0639	0.7514
Sweden	SWE	75200040	75204867	1	0.8897	-0.7815	-0.7249	0.2965	-0.2436	0.6472	-0.2004	-0.7507
Sweden	SWE	75200040	75204293	1	0.39	-0.0862	0.0226	0.862	-0.2555	1.0062	0.5755	0.1216
Sweden	SWE	75200040	75205719	1	1.1698	-0.0862	0.0226	1.174	0.7004	1.5476	0.5755	0.1216
Sweden	SWE	75200040	75203729	1	1.6628	-0.0994	0.0226	-0.1077	-0.6174	0.5177	-0.2821	0.1216
Sweden	SWE	75200040	75204643	1	0.6921
Sweden	SWE	75200040	75204358	1	0.4626	0.792	0.1386	0.4818	-0.0781	0.7393	-0.176	0.6663
Sweden	SWE	75200040	75200641	0	1.0066	1.1576	0.917	0.3686	1.0375	0.8764	1.2067	1.515
Sweden	SWE	75200040	75205115	0	0.2878	0.4546	-0.1627	0.0079	-0.1045	0.4297	2.4277	2.0955
Sweden	SWE	75200040	75202244	0	-1.1826	-0.332	1.036	-0.1175	-0.6493	0.4452	-0.5832	0.7864
Sweden	SWE	75200040	75203814	0	1.6272
Sweden	SWE	75200040	75205572	0	0.1977	-0.5994	-2.2485	0.4476	-0.7805	0.4098	-0.8657	2.0955
Sweden	SWE	75200040	75204730	0	1.5514	0.9637	1.9359	0.5019	0.8959	0.6967	2.4277	2.067
Sweden	SWE	75200040	75200257	0
Sweden	SWE	75200040	75204542	0	0.6155	1.7671	0.9192	-0.4933	1.2873	0.1134	0.4739	2.0955
Sweden	SWE	75200040	75204246	0	0.3742	2.6352	1.9359	0.5	0.6233	0.2351	2.4277	2.0955
Sweden	SWE	75200041	75206259	1	-0.2616	-0.4672	-0.335	0.3183	-0.6054	1.1184	-2.1355	-2.5027
Sweden	SWE	75200041	75201018	1	1.6243	0.2859	-0.691	0.241	-0.0349	0.4152	-0.3733	-0.7108
Sweden	SWE	75200041	75204699	1	1.6071	0.666	0.4173	0.0884	-0.4058	0.3648	-2.1355	0.1959
Sweden	SWE	75200041	75205411	1	0.9297	-0.2662	-1.0935	-1.0068	-0.8021	-0.9292	-0.2821	-0.7496
Sweden	SWE	75200041	75200826	1	1.5092	0.2032	0.4173	0.0367	-0.6514	0.0924	-0.4948	-0.1563
Sweden	SWE	75200041	75203506	1	0.7083	0.0789	-0.5034	0.2476	-0.6157	0.9173	-2.1355	-0.959
Sweden	SWE	75200041	75206268	1	0.36	2.6228	1.9359	0.5807	-0.2126	0.1971
Sweden	SWE	75200041	75204205	1	0.5427	-0.5743	-0.4806	-0.0249	-0.4396	0.3425	-0.787	-0.7496
Sweden	SWE	75200041	75205268	1	0.5165	-0.2479	0.0226	1.1228	0.3323	1.5721	0.5755	-0.7496
Sweden	SWE	75200041	75204041	1	0.456	0.5315	0.9192	0.3379	-0.2063	0.9112	-0.6852	0.8136
Sweden	SWE	75200041	75200767	1	0.2592	1.7671	0.7162	0.6584	0.6186	1.3601	0.775	0.4504
Sweden	SWE	75200041	75204090	1	-0.8906	0.5923	-0.732	0.6077	-0.3191	0.9763	-0.4801	-0.4784
Sweden	SWE	75200041	75206169	1	-0.9242	-0.2479	0.1386	0.1098	-0.7044	0.2301	-0.6852	-0.5475
Sweden	SWE	75200041	75204413	1	1.2997
Sweden	SWE	75200041	75200426	1	0.2918	-0.3349	0.0226	0.7302	-0.0489	1.2138	0.5755	0.1216
Sweden	SWE	75200041	75204992	1	1.2148	0.5228	0.0226	0.7026	1.1551	0.8363	0.775	-0.2995
Sweden	SWE	75200041	75203102	1	-0.7374	-0.7737	-1.6145	-0.4512	-1.6133	-0.0443	-2.1355	-1.6492
Sweden	SWE	75200041	75205722	0	0.4707	1.2587	1.9359	0.3562	0.6849	0.3239	1.1987	2.0955
Sweden	SWE	75200041	75200974	0	-0.8355	0.0666	0.0226	0.8439	-0.0677	0.2896	0.5755	0.1216
Sweden	SWE	75200041	75205277	0	0.5194	-1.3452	0.0226	3.6039	-0.9291	1.5721	0.0444	-1.1252
Sweden	SWE	75200041	75204178	0	0.8866	0.468	1.9359	0.2207	0.9695	1.5626	2.4277	2.0955
Sweden	SWE	75200041	75201502	0	0.6433	1.0508	1.4967	-0.3316	0.3009	-0.0927	1.4752	1.2841
Sweden	SWE	75200041	75202989	0	1.2881	0.0467	0.0226	-0.235	0.131	0.2693	-0.1026	0.1216
Sweden	SWE	75200041	75202398	0	0.256				0.4682
Sweden	SWE	75200041	75201006	0	1.165	-0.0862	1.1355	1.3956	1.2462	1.8978	0.5755	2.0955
Sweden	SWE	75200041	75205279	0	0.697	-0.2479	0.0226	0.092	-0.4952	-0.3242	0.5755	0.1216
Sweden	SWE	75200041	75204135	0	1.3225	1.7671	1.4967	0.9924	0.6186	0.7478	2.4277	2.0955
Sweden	SWE	75200041	75204550	0	-0.4476	0.468	1.9359	0.3466	-0.2618	0.7087	1.4793	2.0955
Sweden	SWE	75200041	75201369	0	0.7556	-0.0862	1.9359	0.788	0.8779	1.5721	2.4277	2.0955
Sweden	SWE	75200041	75204762	0	0.6495	0.1411	1.1752	0.6607	0.3088	0.8603	0.5755	0.1216
Sweden	SWE	75200041	75204260	0	0.384
Sweden	SWE	75200041	75201005	0	0.1606	0.018	-0.7249	0.6438	-0.1192	1.2301	-0.5861	0.1216
Sweden	SWE	75200041	75203321	0	-0.5758	-1.3452	0.0226	1.7775	0.9445	0.7959	2.4277	2.0955
Sweden	SWE	75200041	75200207	0	0.1732	0.9444	-0.6995		-0.4951
Sweden	SWE	75200041	75200239	0	0.7842	-2.9627	-2.664	-0.1881	0.0838	0.6814	-2.1355	-0.2503
Sweden	SWE	75200042	75205317	1	0.9614	0.3289	0.0226	0.5003	0.5382	1.0297	0.1701	0.1216
Sweden	SWE	75200042	75202973	1	-0.6657	0.468	0.0226	-0.3198	-0.4023	-0.1971	-0.6852	0.1216
Sweden	SWE	75200042	75203958	1	1.018	-0.0862	0.0226	0.5491	0.716	0.2077	0.5755	0.1216
Sweden	SWE	75200042	75200836	1	0.7048	0.8046	-0.4338	-0.2557	-0.1451	0.1544	0.5755	-1.1252
Sweden	SWE	75200042	75200863	1	-0.5748	2.6352	1.9359	-2.6893	0.8094	-0.2793	2.4277	2.0955
Sweden	SWE	75200042	75200114	1
Sweden	SWE	75200042	75203544	1	0.8872	0.5376	-0.2943	-0.0906	-0.2079	0.4189	-0.4805	-1.3295
Sweden	SWE	75200042	75204667	1	0.6288	2.6682	1.9359				2.4277	2.0955
Sweden	SWE	75200042	75203115	1	0.0607	0.1125	-0.4641	-0.0679	-0.5929	-0.5309	0.2047	0.1216
Sweden	SWE	75200042	75202366	1	-1.6703	-0.0862	-1.0611	-1.668	-0.4476	0.0589	-0.6852	-0.1563
Sweden	SWE	75200042	75202178	1	0.554	0.0789	0.4173	-1.0059	0.086	-1.0529	-0.6852	0.1216
Sweden	SWE	75200042	75204868	1	1.2147	2.6352	-0.6587	-0.2739	-0.4828	-0.1383	0.2102	-1.1068
Sweden	SWE	75200042	75205203	1	0.2677	0.2695	-1.2374	-0.8834	0.149	-0.6687	-2.1355	-2.5027
Sweden	SWE	75200042	75205232	1	-0.1548	-0.0862	0.0226	0.4214	-0.4076	-0.5309
Sweden	SWE	75200042	75202321	1	0.0988	-0.0767	0.917	-0.2836	-0.3317	-0.4384	-0.9764	0.2909
Sweden	SWE	75200042	75201752	1		1.1493	1.4967		0.0315	0.5667	0.0221	0.8136
Sweden	SWE	75200042	75205463	1	0.7036	-0.0862	-0.4338	-0.4299	0.2817	0.5332	-0.2673	0.1216
Sweden	SWE	75200042	75206014	0		-0.2479	0.0226		-0.3195
Sweden	SWE	75200042	75200379	0	1.1138	-0.2479	1.9359		-0.0559	-0.4694	-0.1727	0.1216
Sweden	SWE	75200042	75204872	0	1.1768	1.0919	1.9359	3.6039	0.8329	0.9535	0.9911	2.0955
Sweden	SWE	75200042	75200636	0	-0.8267				0.3111
Sweden	SWE	75200042	75203250	0	0.2796	1.7671	0.8038	0.6263	1.201	0.1417	2.4277	2.0955
Sweden	SWE	75200042	75203664	0	0.4277	1.1576	1.4967	-1.0059	-0.0188	0.3602	0.1648	2.0955
Sweden	SWE	75200042	75206151	0	1.338	-0.7611	-0.4806	-1.3001	-0.6113	-1.6678	-0.6852	-1.1252
Sweden	SWE	75200042	75201189	0	-1.4564			0.0473	-0.0282	0.5032
Sweden	SWE	75200042	75202599	0	0.8219	-2.4679						2.0955
Sweden	SWE	75200042	75203590	0	0.0599	-0.0862	0.0226	0.1053	-0.0826	1.0062	-0.6852	0.4777
Sweden	SWE	75200042	75205872	0	0.7085	1.7162	1.9359	0.3713	0.3752	0.6213	2.4277	2.0955
Sweden	SWE	75200042	75205480	0		-0.4314	0.0226	-0.3718	0.7913	0.3987	-0.5832	-0.2726
Sweden	SWE	75200042	75205794	0	1.1301	1.7671	0.8038	-2.6893	0.2583	-0.2979	0.1648	0.1216
Sweden	SWE	75200042	75201416	0	0.5223
Sweden	SWE	75200042	75200777	0	-0.2891	1.3939			-0.1776	0.1791
Sweden	SWE	75200042	75203081	0	-0.5573	0.8046	1.9359	-0.1074	0.4544	-0.5309	-0.6852	2.0955
Sweden	SWE	75200043	75203946	0	0.143	-0.5673	-0.5907	-1.0138	-1.3495	0.6735	-0.3241	-1.0643
Sweden	SWE	75200043	75205192	1	1.1158	0.802	-0.9285	0.087	-0.151	0.5633	-2.1355	-0.7108
Sweden	SWE	75200043	75205761	1	0.7564	-0.0862	1.4967	0.4891	0.0485	0.9803	0.9911	0.4777
Sweden	SWE	75200043	75203618	1	1.4067	1.4003	1.9359	0.9807	1.3251	1.183	1.802	0.4504
Sweden	SWE	75200043	75202985	1	1.0388	0.67	-0.8873	0.4455	0.2484	0.4452	-0.7476	-0.2103
Sweden	SWE	75200043	75204142	1	0.198	2.6352	1.1381	0.1116	-0.1929	0.5181	0.5755	-0.4607
Sweden	SWE	75200043	75202525	1	0.3445	0.6583	0.4562	0.8087	1.179	0.6997	0.319	-0.5005
Sweden	SWE	75200043	75205136	1	1.4149	1.7671	0.8961	0.104	0.284	0.0924	-0.1026	0.1216
Sweden	SWE	75200043	75201864	1	1.1115	0.5338	0.0226	1.428	0.2901	1.5721	0.075	-1.1252
Sweden	SWE	75200043	75201564	1	0.7157	0.96	-1.2062	0.0249	-0.2852	0.4956	-1.3153	-1.5298
Sweden	SWE	75200043	75200839	1	1.5562	0.2185	1.1381	0.0313	-0.4175	0.6396	-0.3912	-0.5475
Sweden	SWE	75200043	75205915	1	1.3739	1.1493	1.4967	0.2007	-0.2338	0.2575	0.1357	0.1959
Sweden	SWE	75200043	75204773	0
Sweden	SWE	75200043	75202723	0	0.4651	0.6037	0.4173	0.1331	0.2192	0.5776	0.7578	-0.2503
Sweden	SWE	75200043	75202479	0	1.3197	0.6492	1.9359	0.6751	0.254	0.4569	0.3768	1.1508
Sweden	SWE	75200043	75205921	0	0.6396	0.5404	1.1381	0.5572	0.5041	0.4262	0.0405	0.1216
Sweden	SWE	75200043	75200886	0	0.6093	0.3487	0.2753	0.702	1.1726	1.0165	-0.2008	0.9444
Sweden	SWE	75200043	75203190	0	1.1772	-0.089	-0.1587	0.5652	-0.0055	0.4318	-0.5832	0.7435
Sweden	SWE	75200043	75200870	0	1.0682	-0.0862	0.0226	0.2215	0.6493	0.7726	0.5755	0.1216
Sweden	SWE	75200043	75202371	0	0.6145	-0.4314	-0.691	0.357	-0.5159	0.758	-0.4805	2.0955
Sweden	SWE	75200043	75206021	0	1.9801	0.2836	0.9192	0.8495	0.4323	0.7366	-0.4801	-0.3297
Sweden	SWE	75200043	75201079	0	0.7479	0.2086	0.586	0.0155	0.0506	0.2166	-0.3241	1.2841
Sweden	SWE	75200043	75204070	0	1.1715	0.666	1.2867	-0.1267	0.2892	0.1285	0.7679	2.0955
Sweden	SWE	75200043	75204700	0	1.437	1.1576	1.9359	-2.6893	0.3047	-1.6678	2.4277	2.0955
Sweden	SWE	75200043	75202770	0	0.9655	-0.4314	0.0226	0.7113	0.7674	0.3845	0.5755	-0.7108
Sweden	SWE	75200043	75203469	0	0.608	-0.6447	-0.9947	0.8039	0.1975	1.2043	0.0447	0.1216
Sweden	SWE	75200043	75200423	0	1.0458	0.7062	0.8038	0.9308	0.5147	1.2213	1.1171	0.9444
Sweden	SWE	75200043	75204066	0	0.4988	0.468	0.4173	0.3798	0.3169	0.1849	-0.5832	0.1216
Sweden	SWE	75200043	75204378	0	1.4463	-0.1678	-0.3048	0.087	0.3797	0.345	0.5755	-0.4607
Sweden	SWE	75200044	75205487	1	1.0639	-0.0219	1.1752	0.3619	0.6802	0.7445	-2.1355	-1.6155
Sweden	SWE	75200044	75203882	1	1.3584	0.5836	0.8038	0.5306	0.2346	1.005	-0.6057	-0.8578
Sweden	SWE	75200044	75201244	1	0.634	0.3289	0.4173	0.3056	0.0622	0.6887	-0.309	-0.5475
Sweden	SWE	75200044	75201200	1	0.8014	0.4105	1.9359	-2.6893	0.2558	-0.8849	2.4277	1.1232
Sweden	SWE	75200044	75204441	1	0.8036	-1.0234	-1.762	0.2013	-0.4015	-0.568	-2.1251	-2.5027
Sweden	SWE	75200044	75201376	1	0.4908	0.4012	0.4173	0.5182	0.4453	0.311	-0.5832	1.515
Sweden	SWE	75200044	75206150	1
Sweden	SWE	75200044	75204386	1	1.304	0.666	-1.1075	0.6153	0.1434	0.8889	-2.1355	-1.2131
Sweden	SWE	75200044	75205068	1	0.9983	-0.0862	0.0226	1.3757	0.4796	1.1561	0.5755	-0.2503
Sweden	SWE	75200044	75201041	1
Sweden	SWE	75200044	75200451	1
Sweden	SWE	75200044	75205749	1	0.9816	0.4061	0.9192	-0.1499	-0.2481	-1.6678	-0.6852	1.2841
Sweden	SWE	75200044	75204463	1	0.4841	2.6352	1.9359	-0.7179	-0.9617	-0.5309	-2.1355	0.1216
Sweden	SWE	75200044	75203907	1	1.3001	-0.0862	0.0226	2.2677	0.5041	0.7924	-0.4771	0.1216
Sweden	SWE	75200044	75202278	1	1.1553	-0.2662	0.5347	-0.2142	-1.1705	0.0064	-1.5848	0.1216
Sweden	SWE	75200044	75202631	1	1.0409	1.153	-1.0021	-0.6519	0.2948	-0.0086	-1.0992	-1.9475
Sweden	SWE	75200044	75200882	0	0.194
Sweden	SWE	75200044	75200351	0	0.7058	0.3289	0.0226	0.2936	-0.1422	0.6814	-0.0823	0.1216
Sweden	SWE	75200044	75205493	0	0.8797	-0.4998	1.9359	-0.5016	-0.0268	1.5721	0.8762	0.1216
Sweden	SWE	75200044	75205148	0	1.0012	-0.2479	0.7162	-0.114	0.1167	0.5761	0.4807	-0.2726
Sweden	SWE	75200044	75203926	0	0.4172	-0.438	0.3461	-0.7451	0.3022	-0.4427	-2.1355	0.1216
Sweden	SWE	75200044	75202447	0	-0.5904	-1.3452	-1.3627	0.7113	-0.0502	0.4394		-0.6425
Sweden	SWE	75200044	75202326	0	0.6409	1.1576	1.9359	0.2709	0.8287	0.6064	1.6922	2.0955
Sweden	SWE	75200044	75201920	0	1.1969	-0.0862	0.3461	1.0478	0.3184	0.5772	2.4277	2.0955
Sweden	SWE	75200044	75203151	0	-0.0189	-0.817	-1.0014	0.6012	0.4408	1.0196	-0.3166	-0.6557
Sweden	SWE	75200044	75205795	0	0.2819	0.1371	0.9192	-0.0171	0.6048	0.1695	-0.309	-0.2726
Sweden	SWE	75200044	75201689	0	0.2838	-0.6447	0.0226	0.8262	0.019	1.3485	0.5755	-0.222
Sweden	SWE	75200044	75201831	0	0.9699	1.7162	1.9359	-0.3643	0.2246	-0.0598	2.4277	1.2841
Sweden	SWE	75200044	75205950	0	0.922	0.8046	0.586		0.0328	0.1138	-0.0551	0.1216
Sweden	SWE	75200044	75202494	0	1.3842	-0.2479	-0.1119	0.0364	-0.2396	0.1002	-0.3912	-0.2726
Sweden	SWE	75200045	75202351	1	0.5211	1.1576			1.0633	1.43	1.802	0.3675
Sweden	SWE	75200045	75200136	0	-2.3639
Sweden	SWE	75200045	75204858	1	0.68	1.3889	0.231	0.2609	-0.5527	0.5525	-0.6852	0.9444
Sweden	SWE	75200045	75201981	1	-0.636	0.1371	-0.3827	0.0919	-0.3507	0.408	-2.1355	0.1216
Sweden	SWE	75200045	75203635	1	-0.5003	0.468	-0.3048	-0.1691	-0.4658	-0.8849	-1.7719	-0.3856
Sweden	SWE	75200045	75200230	1	-0.1065
Sweden	SWE	75200045	75204793	1	-0.4339				0.4542
Sweden	SWE	75200045	75202759	1	0.7538	0.468	1.9359	-0.1587	-0.6187	0.1818	0.3482	0.3216
Sweden	SWE	75200045	75203896	1	-0.7995	-0.9232	-1.6145	-0.7708	-0.701	-0.032	-0.414	-0.9943
Sweden	SWE	75200045	75204344	1	-0.6558	-2.9627	-1.0473	-0.7659	0.4288	-0.4611	0.8354	0.1216
Sweden	SWE	75200045	75200693	1	1.5912	-0.4136	-0.6116	3.6039	4.8357	1.0443	-0.0823	2.0955
Sweden	SWE	75200045	75201472	1	-0.9687	0.0689		0.0128	-0.3939	0.3697
Sweden	SWE	75200045	75205280	1	-0.0425	-0.1798	0.586	-0.5011	-0.0099	0.0349	-0.6852	-0.2503
Sweden	SWE	75200045	75200696	1	-0.0972	-0.8676	-0.127	0.7583	0.2323	0.9532	0.775	-1.023
Sweden	SWE	75200045	75201656	1	0.2258	0.8046	0.4173	-0.4443	0.1888	-0.8768	0.5755	2.0955
Sweden	SWE	75200045	75205206	1	-0.986	0.2397	-0.3802	-0.0714	0.2291	0.2289	-0.1727	0.1216
Sweden	SWE	75200045	75203951	1	-0.8	-0.5872	0.0226	-0.0444	-0.7659	0.1879	-0.414	-0.959
Sweden	SWE	75200045	75204281	1	-1.3693
Sweden	SWE	75200045	75203723	1	-0.7675	0.5228	0.4173	-0.5706	-0.5649	-0.2607	0.0256	0.1216
Sweden	SWE	75200045	75203521	1	1.0179	0.468	1.9359	0.2755	0.6763	0.5117	-0.0589	2.0955
Sweden	SWE	75200045	75205634	1	-0.9984	-2.9627	1.9359	0.0271	0.5497	0.5961	0.5226	0.6663
Sweden	SWE	75200045	75203824	0	-0.7876	0.0308	-0.8099	0.6767	0.6485	-0.4173	-0.3733	-0.7317
Sweden	SWE	75200045	75203352	0	-1.1071			-1.2502	0.9828
Sweden	SWE	75200045	75200707	0	0.2479	0.666	-0.5544	0.1342	-0.3882	-0.0858	0.8038	-0.5912
Sweden	SWE	75200045	75201852	0	0.6844	0.3289	-0.1587	-2.6893	-0.1038	-0.5309	0.075	-0.4607
Sweden	SWE	75200045	75203266	0	1.3795
Sweden	SWE	75200045	75200789	0	-0.5761	-0.4314	0.1648	-1.668	0.2057	-1.6678	-0.0823	1.515
Sweden	SWE	75200045	75200104	0	0.1956	-0.2662	0.6496	1.1295	0.7943	0.8755	0.1922	2.0955
Sweden	SWE	75200045	75206062	0	0.805
Sweden	SWE	75200045	75204632	0	0.0567	-0.4025	-1.0611	-1.668	-0.4189	-0.9484	-0.176	-0.1563
Sweden	SWE	75200045	75204109	0	0.7503	0.792	0.1386	-1.5123	-0.3642	-0.106	0.8038	0.4504
Sweden	SWE	75200045	75201464	0	-1.2309				0.703
Sweden	SWE	75200045	75203197	0	0.9526	-1.3452	0.0226	1.2836	-0.9606	1.5721	0.5755	0.1216
Sweden	SWE	75200045	75203504	0	-0.7126				-0.1212
Sweden	SWE	75200046	75201155	1	2.0179	-0.4488	0.0226	0.5874	0.0228	-0.5309	-0.6852	0.1216
Sweden	SWE	75200046	75204759	1	0.3331	0.0789	-0.8627	-0.4923	-0.1552	-0.0064	-0.176	-1.8806
Sweden	SWE	75200046	75205402	1	0.2328	0.8046	1.9359	-0.0939	0.2777	0.6648	0.1701	0.1959
Sweden	SWE	75200046	75201391	1	0.9013	0.9535	-0.4728	-0.4613	-0.9542	-0.3239	-0.7899	-1.0454
Sweden	SWE	75200046	75202080	1	1.0365	0.9349	0.4173	0.65	1.1716	0.8724	0.8038	-0.5475
Sweden	SWE	75200046	75202480	1	0.9806	2.6352	1.9359	0.7574	0.44	0.63	2.4277	0.7566
Sweden	SWE	75200046	75203945	1	1.0939	-0.7737	-0.8099	-0.0952	-0.4871	0.0113	-1.4019	0.1216
Sweden	SWE	75200046	75201262	1	-0.588	-0.2662	0.4036	-0.7354	-0.517	0.3523	-2.1355	-1.1252
Sweden	SWE	75200046	75202898	1	1.2098	-0.5743	-1.5883	0.3445	-0.6927	-0.0808	-1.5537	-1.2688
Sweden	SWE	75200046	75206153	1	1.4948	-0.2479	-1.0611	0.1928	-0.0276	0.2999	-1.3972	-0.7108
Sweden	SWE	75200046	75206178	1	0.6413	-0.4203	-1.9313	-0.7349	-0.5916	0.0285	-2.1355	-1.236
Sweden	SWE	75200046	75204981	1	0.9527	0.2086	-2.664	-0.432	-0.3933	0.4125	-0.2276	-1.3283
Sweden	SWE	75200046	75204630	1	0.8262	-0.269	0.0226	0.2282	0.1566	0.0229	-0.6852	0.1216
Sweden	SWE	75200046	75201458	1	0.7225	-0.5743	-0.5836	-0.2915	-0.8492	0.1261	-0.6852	-0.8198
Sweden	SWE	75200046	75201510	1	1.6149	1.1493	0.1386	0.1577	-0.2632	0.5984	-0.216	-0.8198
Sweden	SWE	75200046	75204110	1	0.4014	0.5923	-0.8627	0.0738	-0.219	0.3162	-2.1355	-1.9916
Sweden	SWE	75200046	75204200	1	0.8735	-0.4314	0.0226	-0.013	-0.5428	0.4394	-0.6852	0.1216
Sweden	SWE	75200046	75201224	1	1.1483	-0.0862	-0.7638	0.2761	0.0893	0.4235	-0.535	-1.1528
Sweden	SWE	75200046	75202894	0	1.0797	1.3697	1.2867	-0.3453	0.0994	0.4925	1.4752	2.0955
Sweden	SWE	75200046	75201876	0	1.345	-0.4203	0.0226	0.4735	0.2959	-0.2979	-0.0823	-0.4607
Sweden	SWE	75200046	75204572	0	0.3213	0.1906	1.9359	0.0562	-0.2423	0.5968	0.8038	0.9888
Sweden	SWE	75200046	75202969	0	0.1037	0.1997	-0.6315	0.1976	-0.1482	-0.0671	1.1417	-0.4607
Sweden	SWE	75200046	75201898	0	0.6597	-2.9627	-1.1926	0.1053	-0.9291	0.4394	-0.6852	-1.1252
Sweden	SWE	75200046	75202527	0	1.0527	0.1045	1.9359	0.3988	0.3078	0.2727	1.802	2.0955
Sweden	SWE	75200046	75205441	0	1.2749	1.0508	1.9359	-0.3032	-0.1148	0.3096	2.4277	2.0955
Sweden	SWE	75200046	75200799	0	0.7922	0.7989	0.586	-0.0302	1.1721	0.1616	0.1701	-0.4607
Sweden	SWE	75200046	75204438	0	1.3039	0.9637	0.1386	0.1126	0.0078	0.7968	0.8098	-0.3297
Sweden	SWE	75200046	75202211	0	0.0534	0.2718	-0.0469	0.1171	0.5168	-0.0625	-0.3763	0.1216
Sweden	SWE	75200046	75206073	0	1.1125	0.5746	0.4173	-0.4649	-0.0468	-0.032	0.8038	0.1216
Sweden	SWE	75200046	75200311	0	1.2852	0.9454	0.7162	-0.0401	0.0132	0.7872	0.3134	1.2147
Sweden	SWE	75200046	75202448	0	0.1093	0.9484	1.9359	-0.0945	0.3254	-0.1971	2.4277	2.0955
Sweden	SWE	75200046	75202055	0	0.969	-0.5727	-0.5544	-0.2433	-0.4214	0.6618	0.0177	0.6113
Sweden	SWE	75200046	75204122	0	1.0278	1.153	1.9359	0.943	0.4603	1.0814	1.6922	2.0955
Sweden	SWE	75200046	75201331	0	1.3188	0.3349	1.0108	0.2559	1.462	0.1741	0.3473	2.0955
Sweden	SWE	75200047	75200177	1	0.9036	1.1493	0.0226	0.8125	0.6013	0.981	0.3482	0.1907
Sweden	SWE	75200047	75202626	1	0.7362	-0.4343	-1.9313	0.7159	-0.7469	1.1473	-2.1355	-1.236
Sweden	SWE	75200047	75202341	1	0.2339	0.468	0.8038	0.0505	-0.466	1.226	0.1693	0.1216
Sweden	SWE	75200047	75202049	1	1.3106	2.6352	-1.2891	0.2804	-0.4399	0.7277	0.5755	0.1216
Sweden	SWE	75200047	75204297	1	-0.0471	-0.269	-0.4396	-0.0346	-0.1575	0.832	0.8038	-0.6073
Sweden	SWE	75200047	75201579	1	0.8744	0.9637	0.6407	0.2049	-0.6348	0.7636	-0.2744	1.515
Sweden	SWE	75200047	75206116	1	1.1578	-0.0827	0.0226	0.9623	-0.2831	1.0561	-0.5832	0.1216
Sweden	SWE	75200047	75203513	1	0.3583	0.0789	0.0226	0.6119	-0.0711	1.0846	-0.7867	-0.5475
Sweden	SWE	75200047	75205166	1	0.7233	0.0666	0.9192	0.4989	-0.1526	1.0321	-0.6852	0.3873
Sweden	SWE	75200047	75201044	1	0.6555	0.2746	0.586	0.7431	-0.3383	1.3185	0.5755	0.1216
Sweden	SWE	75200047	75203761	1	0.3284	0.8762	1.1752	0.1306	0.5992	0.9422	-0.1727	0.9973
Sweden	SWE	75200047	75203208	1	0.7445	1.153	-0.3048	0.9299	-0.2326	0.251	-0.5031	-1.4344
Sweden	SWE	75200047	75203358	1	0.8524	0.67	-1.5883	0.3511	-0.5713	1.1445	-0.1972	-2.5027
Sweden	SWE	75200047	75201032	1	1.3313	-0.9389	1.4967	-0.1578	-0.1316	0.8166	-0.0585	-0.2895
Sweden	SWE	75200047	75202362	1	1.2111	-0.4314	0.0226	0.4317	-0.4009	1.0182	0.5755	0.1216
Sweden	SWE	75200047	75206330	1	1.1732	-0.4136	-1.0611	0.3805	-0.3162	0.5374	-0.5832	-0.959
Sweden	SWE	75200047	75205538	1	-0.3106	2.0175		0.7036	-1.0437	0.4394
Sweden	SWE	75200047	75200035	0	1.4133	-0.7815	0.0226	0.7113	0.0769	0.9225	0.5755	0.1216
Sweden	SWE	75200047	75205687	0	1.3197	1.4533	1.9359	3.6039	0.717	2.0634	2.4277	2.0955
Sweden	SWE	75200047	75203376	0	0.3986	-0.8785	-0.7638	1.1994	0.2375	1.5721	-0.1727	0.1216
Sweden	SWE	75200047	75204950	0	-1.8216	-0.7067	-0.3221		0.6411		0.1922	-0.1563
Sweden	SWE	75200047	75202319	0	-0.9772	0.468	0.8038	0.4748	-0.391	0.9982	-0.1026	-0.2503
Sweden	SWE	75200047	75202239	0	-2.1197	1.1352	0.6847	0.7145	0.473	0.7138	0.1349	1.3566
Sweden	SWE	75200047	75205028	0	0.4712	0.4435	1.4967	1.0022	0.4818	0.7959	-0.0992	2.0955
Sweden	SWE	75200047	75205543	0	0.8671	1.7162	1.9359	1.4208	1.0383	2.8297	2.4277	2.0955
Sweden	SWE	75200047	75202815	0	0.5158	0.1342	1.9359	0.8327	0.4317	1.3468	-0.309	2.0955
Sweden	SWE	75200047	75205416	0	0.307	0.9349	1.9359	0.7113	0.2984	0.4386	2.4277	1.2841
Sweden	SWE	75200047	75200931	0	-0.4597	0.7308	0.0226	0.213	-0.3109	0.5781	0.5755	0.1216
Sweden	SWE	75200047	75202502	0	-0.0858	-0.0862	0.0226	1.2836	0.5543	1.5721	0.5755	0.1216
Sweden	SWE	75200047	75201137	0	1.7289	2.6352	0.1188	3.6039	4.8357	3.6292	2.4277	2.0955
Sweden	SWE	75200047	75205417	0	-0.1095
Sweden	SWE	75200047	75200002	0	1.8086						-0.7379
Sweden	SWE	75200047	75201724	0	-0.4253	-1.3452	0.1386	0.7113	-0.3604	3.6292	0.5755	0.1216
Sweden	SWE	75200047	75204770	0	0.5157	-0.0692	0.0226	0.444	0.5913	0.3796	0.3415	-0.1563
Sweden	SWE	75200047	75203548	0	1.0568	1.3403	1.9359	2.1709	0.0728	1.5004	2.4277	1.515
Sweden	SWE	75200048	75202544	1	-1.3274	-0.2662	-1.6145	2.00E-04	-0.0148	0.8767	-2.1355	-1.2811
Sweden	SWE	75200048	75201872	1	0.2294				-0.0629
Sweden	SWE	75200048	75201289	1	-0.0813	-0.891	-0.9607	-1.3102	-0.651	-0.6274	-0.5832	-0.959
Sweden	SWE	75200048	75202846	0	-0.7	0.0789	-0.227	-0.2645	-0.5479	0.2417	0.1693	-0.6924
Sweden	SWE	75200048	75201842	1	-0.1909	-0.2479	1.9359	1.2836	2.1804	1.5721	0.5755	0.1216
Sweden	SWE	75200048	75201877	1	-0.7043	-0.2479	-0.6843	0.2523	-0.3888	0.7889	-0.6852	-0.7507
Sweden	SWE	75200048	75204836	1	0.8222	-0.4203	0.0226	0.2296	-0.5505	0.1392	0.8047	0.1216
Sweden	SWE	75200048	75206285	1	-0.8394	-0.0862	0.9247	-0.245	-0.442	7.00E-04	-0.0823	2.0955
Sweden	SWE	75200048	75202880	1	-0.7196	0.963	0.8801	1.7775	1.4149	0.0589	0.7803	0.4043
Sweden	SWE	75200048	75204368	1	0.0203	-0.8355	-0.5544	-0.5016	-0.9717	-0.153	-1.2665	-0.8578
Sweden	SWE	75200048	75205162	1	-1.2876			-1.2524	-1.2209	-0.809
Sweden	SWE	75200048	75203520	1	-1.1929				-0.7357
Sweden	SWE	75200048	75205505	1	0.8599	1.2587	1.9359				-0.4805	2.0955
Sweden	SWE	75200048	75203337	1	0.2644	-0.0862	0.0226	-0.3177	-0.3998	-0.0808	-0.3237	0.1216
Sweden	SWE	75200048	75201190	0	1.0592	0.3875	0.0226	0.0485	0.1748	1.0002	0.5755	-0.1563
Sweden	SWE	75200048	75205972	0	0.8656	0.9484	0.4173	-0.7318	0.1047	-0.1971	-0.5832	0.1216
Sweden	SWE	75200048	75203395	0	0.3793
Sweden	SWE	75200048	75200993	0	0.78	0.0467	0.8038	-0.1336	-0.1724	0.28	-0.5832	0.1216
Sweden	SWE	75200048	75201368	0	-0.5137	-1.0303	-0.4728	-0.1502	1.4146	0.5906	0.9246	0.1216
Sweden	SWE	75200048	75200161	0	-0.1896	0.2718	0.9726	0.8048	0.3938	0.5471	0.3473	0.1216
Sweden	SWE	75200048	75203923	0	-0.2629	-0.2479	0.0226	0.2227	0.2488	0.4394	-0.0823	0.1216
Sweden	SWE	75200048	75203146	0	-2.3349
Sweden	SWE	75200048	75203179	0	-1.1453	-0.9334	-1.0345	-1.2335	-1.1206	-0.8849		-0.5475
Sweden	SWE	75200048	75206161	0	-0.4812							-2.5027
Sweden	SWE	75200048	75203454	0	-0.1922	-0.989	0.0226	-1.0068	-0.7225	-1.6678	-0.2673	0.1216
Sweden	SWE	75200048	75204731	0	-0.7597	-0.4174	-0.227	-0.1625	-0.0817	0.391		0.1216
Sweden	SWE	75200048	75200928	0	0.2893			-0.2683		0.2573
Sweden	SWE	75200048	75200448	0	-2.4331				-0.9183
Sweden	SWE	75200048	75200433	0	-0.387	-0.0862	0.4173	-0.3043	-0.2534	0.0124	0.5755	0.1216
Sweden	SWE	75200049	75203696	1	0.3262	0.8046	-0.5564	0.2215	-0.5638	0.1553	-2.1355	-0.7108
Sweden	SWE	75200049	75203714	1	-0.8474			-2.6893	-0.0146	1.3684
Sweden	SWE	75200049	75205512	1	0.8158	-0.5616	-1.3325	-0.5699	-0.1466	0.2478	-0.3583	-1.7277
Sweden	SWE	75200049	75205889	1	0.7489	0.9637	0.8038	-0.99	-0.3491	-0.568	-0.5832	0.9097
Sweden	SWE	75200049	75204228	1	-0.762	1.3697	1.4967	0.1718	1.2362	0.9613	2.4277	1.3566
Sweden	SWE	75200049	75200127	1	0.2762	-0.2479	-0.7902	0.5233	-0.5393	-0.1951	-0.6852	-1.9916
Sweden	SWE	75200049	75202928	1	-0.0203
Sweden	SWE	75200049	75201970	1	0.7564	-0.0862	0.0226	1.2836	-0.2986	3.6292	0.5755	0.1216
Sweden	SWE	75200049	75202421	1	0.4032	-0.4136	0.0226	-0.3035	-0.4563	0.1536	0.5755	0.1216
Sweden	SWE	75200049	75201349	1	0.6705				0.2576	1.2208
Sweden	SWE	75200049	75202914	1	-2.2979	-0.0862	0.0226	0.6488	-0.0847	0.6522	0.5755	0.1216
Sweden	SWE	75200049	75200456	1	1.362	-0.0862	-1.0611	-0.4076	0.0039	-0.5302	-0.2431	-0.4607
Sweden	SWE	75200049	75200333	1	-0.0961	0.1852	-1.007	0.4453	-0.3456	0.4842	-2.1355	-1.0454
Sweden	SWE	75200049	75205269	1	-0.4913	0.0017	-0.227	-0.3771	0.0178	-0.7936	0.5722	0.1216
Sweden	SWE	75200049	75201341	1	0.0756	0.1245	-0.5544	-1.7891	-0.1459	0.0541	0.3482	0.1216
Sweden	SWE	75200049	75204811	1	1.324	1.7671	1.9359	0.3701	1.5489	0.8901	1.5037	2.0955
Sweden	SWE	75200049	75201600	0	1.1289	-0.8662	-1.1926	0.1278	0.0465	0.5358	-0.6852	0.0658
Sweden	SWE	75200049	75202112	0	-0.1035	-1.3452	0.0226	0.1053	0.3049	0.4394	0.5755	0.1216
Sweden	SWE	75200049	75205462	0	1.6921	1.031	1.9359	0.3582	0.887	0.3913	2.4277	1.515
Sweden	SWE	75200049	75206105	0	0.3603	-1.3068	-0.9406	0.0507	-0.4628	1.2032	1.1417	2.0955
Sweden	SWE	75200049	75202937	0	-0.6218	-1.3452	0.0226	0.1053	-0.5464	0.4394	-0.6852	0.1216
Sweden	SWE	75200049	75201858	0	-0.221	-0.0862	0.6407	0.058	0.7066	0.2211	1.3918	0.7864
Sweden	SWE	75200049	75202518	0	1.038	-0.0994	1.2899	1.0533	-0.004	0.5687	1.2568	1.0641
Sweden	SWE	75200049	75205537	0	-0.7066	-0.0862	0.0226	1.2836	-3.7095	1.5721	0.5755	0.1216
Sweden	SWE	75200049	75205983	0	0.0932	-0.0862	0.0226	0.2318	0.6632	0.2285		0.1216
Sweden	SWE	75200049	75206242	0	-0.7799	-0.0862	-0.5034	0.7113	-0.1007	1.0062	-0.2004	-0.7507
Sweden	SWE	75200049	75200704	0	0.1705	1.1352	0.0226	0.0325	2.5493	-0.0805	0.5755	0.1216
Sweden	SWE	75200049	75202762	0	-0.9448	-1.4562	0.309	-1.4269	-1.0366	-0.5569	-0.2197	2.0955
Sweden	SWE	75200049	75202015	0	-0.0141
Sweden	SWE	75200050	75202273	1	-1.4713	-0.8785	-0.5907	0.15	-0.3865	0.3624	-0.309	0.1216
Sweden	SWE	75200050	75203649	1	-0.956	-0.0862	-0.3802	0.4584	0.4075	0.6663	0.5755	0.7864
Sweden	SWE	75200050	75204906	1	-0.257	-0.2479	-0.9607	0.231	-0.7513	0.2967	-0.5832	-0.4607
Sweden	SWE	75200050	75201950	1	-0.6593	0.2086	0.8038	0.0685	-0.9136	0.1138	-0.6852	0.9339
Sweden	SWE	75200050	75200715	1	-0.558	0.6606	-1.0088	-0.8189	0.0806	0.0748	-0.4948	-1.6492
Sweden	SWE	75200050	75202242	1	0.2377	0.967	1.9359	-0.3166	-0.0995	-0.0978	0.5755	0.1216
Sweden	SWE	75200050	75201936	1	0.9933	0.5946	-1.0611	-0.6519	-0.3833	0.0064	0.8038	-0.4607
Sweden	SWE	75200050	75200885	1	1.3036	-0.4343	1.1381	-0.8237	0.2243	-0.1894	-0.0987	0.4504
Sweden	SWE	75200050	75202616	1	0.9592	0.6606	-0.1587	-0.6513	-0.2764	-0.2942	-2.1355	-1.7277
Sweden	SWE	75200050	75203892	1				0.7014	0.1599	1.1257
Sweden	SWE	75200050	75203200	1	-0.3257	-0.165	-0.691	-0.6916	-0.4858	0.3475	-0.3876	-0.7108
Sweden	SWE	75200050	75204696	1	-0.285	-0.5743	-1.0611	-0.9856	-0.7339	0.2666	-0.6852	-0.8198
Sweden	SWE	75200050	75204389	1	0.1546	1.7671	-0.227	-1.3001	-0.5891	-0.809	-0.2673	-0.2503
Sweden	SWE	75200050	75202693	1	0.645	0.2133	0.6569	-0.1098	-0.401	0.0421	-0.1026	-1.3421
Sweden	SWE	75200050	75201535	1	-1.2631	-0.4203	-0.3802	-0.4344	-0.6953	-0.1442	-0.414	-0.7108
Sweden	SWE	75200050	75204277	1	1.0267	0.3464	1.4967	0.1683	0.0485	0.3372	1.5037	1.0431
Sweden	SWE	75200050	75201076	1	1.0738	-0.5743	-0.5544	-0.467	-1.5122	0.1707	-0.2852	-0.7108
Sweden	SWE	75200050	75202163	1	1.3729	0.5404	-0.5544	0.3882	-0.0896	0.5817	-0.6852	-0.4607
Sweden	SWE	75200050	75200896	0	-1.0625	0.1125	0.0226	-0.8417	0.3825	0.2807	0.3768	-0.5475
Sweden	SWE	75200050	75200830	0	-0.3558	-1.4443	-0.227	-1.7857	-1.0512	-0.8849	0.5755	-0.1563
Sweden	SWE	75200050	75205064	0	0.3465	-0.0176	0.0226	-1.0059	0.1708	0.0589	-0.3733	0.4994
Sweden	SWE	75200050	75204710	0	-0.4514	2.6352	0.0226	-0.3428	0.642	-0.2785	0.1693	-0.8198
Sweden	SWE	75200050	75205214	0	-3.404	-0.7221	-0.2827	-0.0341	-0.5672	0.0299		0.1216
Sweden	SWE	75200050	75205968	0	-0.4968	-0.7221	0.0226	0.3535		0.6277	0.1922	0.4777
Sweden	SWE	75200050	75202558	0	0.478	0.9349	1.9359	-0.2533	-0.0379	-0.1652	2.4277	2.0955
Sweden	SWE	75200050	75202342	0	0.5074	0.1943	0.8038	-0.1381	-0.0275	0.0988	1.8077	0.1216
Sweden	SWE	75200050	75203132	0	-0.7342	0.9637	1.036	-0.1706	0.5156	0.8257	0.4875	1.515
Sweden	SWE	75200050	75204853	0	0.5606	-1.3066	-1.3322	3.6039	1.0544	1.1142	2.4277	2.0955
Sweden	SWE	75200050	75202446	0	1.5165	0.5141	1.9359	1.2836	0.0338	0.2999	-0.6881	2.0955
Sweden	SWE	75200050	75206230	0	-0.4899	-0.0692	0.0226	-0.4379	-0.2006	-0.0671	-0.5832	-0.5475
Sweden	SWE	75200050	75204032	0	-0.6932	-0.9734	-0.3802	-0.3262	-0.7799	0.0621	-0.3763	-0.8198
Sweden	SWE	75200051	75200979	1	1.1053	-2.9627	-2.664	-2.6893	0.7377	-1.6678	-2.1355	-2.5027
Sweden	SWE	75200051	75203240	1	1.3655	0.0847	-1.3005	0.5335	0.3018	1.083	-0.7867	-0.8198
Sweden	SWE	75200051	75201955	1	1.6585	-0.2479	0.0226	3.6039	4.8357	3.6292	0.5755	0.1216
Sweden	SWE	75200051	75200096	1	1.4396	0.8046	-0.4728	-0.2039	0.0801	0.3703	0.9542	-0.7496
Sweden	SWE	75200051	75206104	1	-0.9412	0.0467	-0.829	-0.0276	-0.7209	0.4891	-0.1972	-0.7108
Sweden	SWE	75200051	75200662	1	0.8329	0.5338	1.1657	-0.5473	-0.2379	0.2487	-0.787	2.0955
Sweden	SWE	75200051	75206093	1	-0.5288	-0.5717	-1.0611	0.2977	-0.2079	0.8642	0.5755	-0.5265
Sweden	SWE	75200051	75201699	0	1.0033				0.0468	1.1622
Sweden	SWE	75200051	75204960	0	0.4051	2.6352	1.9359	-2.6893	0.4213	1.1257	-0.0651	-1.3027
Sweden	SWE	75200051	75200972	0	0.8463	0.5317	-0.2236	-0.6866	0.756	-1.6678	2.4277	1.0177
Sweden	SWE	75200051	75203112	0	-0.2846
Sweden	SWE	75200051	75204031	0	-0.5961	-0.7083	-0.3802		-0.6907	-1.6678	-2.1355	-0.1563
Sweden	SWE	75200051	75204559	0	-0.3093	1.0919	1.9359	-0.5686	0.8508	0.1163	2.4277	2.0955
Sweden	SWE	75200051	75200254	0	0.9335	-1.3452	0.0226	0.7113	-0.0408	1.0062	0.5755	0.1216
Sweden	SWE	75200051	75203706	0	-1.1321	-0.0862	0.0226	1.0837	0.9988	0.4394	0.5755	0.1216
Sweden	SWE	75200051	75201671	0	0.0338	-0.4998	0.0226	1.2836	0.6551	1.5721	0.5755	0.1216
Sweden	SWE	75200051	75201763	0	-0.0405	2.6352	1.9359	-0.4683	0.4283	-0.1832	2.4277	2.0955
Sweden	SWE	75200051	75203347	0	0.8845	-0.0862	0.0226	1.0928	0.2906	1.664	1.1102	0.1216
Sweden	SWE	75200051	75203994	0	0.8523	1.1576	1.9359	1.2836	0.8779	1.5004	2.4277	0.1216
Sweden	SWE	75200051	75204270	0	1.0526	-0.2479	-0.227	-0.006	-0.1337	-0.0737	-0.6852	0.1216
Sweden	SWE	75200051	75200327	0	1.0879
Sweden	SWE	75200051	75200171	0	-0.1593	-0.6529	0.0226	0.0738	-0.3294	0.7181	-0.309	0.1216
Sweden	SWE	75200051	75201515	0	0.2503	2.6352	1.9359	0.1053	4.8357	1.597	2.4277	2.0955
Sweden	SWE	75200051	75202950	0	-0.0056	-0.0862	0.0226	1.1882	0.9346	3.6292		2.0955
Sweden	SWE	75200051	75204187	0	0.8473	-0.0862	0.3461	1.2836	0.6509	1.0062	0.5755	0.1216
Sweden	SWE	75200051	75203606	0	1.5511	-0.5743	0.0226		0.1811	0.1495	-0.5832	0.1216
Sweden	SWE	75200051	75203610	0	1.2018		1.9359			1.5702	0.0256	2.0955
Sweden	SWE	75200051	75201311	0	1.7127	0.0789	1.9359	-0.0689	1.0172	0.8298	0.0444	2.0955
Sweden	SWE	75200051	75200296	0	0.0193	-0.5743	-1.0611	0.4749	-0.1538	1.0316	-0.5832	-0.567
Sweden	SWE	75200052	75201547	1	0.6146	0.004	-0.8899	0.1507	0.2183	0.3
Sweden	SWE	75200052	75202411	0	-0.2654	1.7671	0.6496	0.0411	0.6659	1.0451	1.836	2.0955
Sweden	SWE	75200052	75204672	1	0.1487	-0.4203	-0.8627	-0.6916	-0.3484	0.1055	-0.6852	-0.2503
Sweden	SWE	75200052	75203202	1	-0.3626	1.4003	1.9359	-0.4924	-0.1828	-0.6522	1.2107	2.0955
Sweden	SWE	75200052	75202614	1	0.7779	0.2819	0.9726	-0.7667	-0.1942	0.3289	-0.6852	0.1216
Sweden	SWE	75200052	75200043	1	-0.2077	-0.4203	0.0226	-0.5968	0.1458	0.2382	-0.5832	0.1216
Sweden	SWE	75200052	75202810	1	0.53	0.4012	0.4173	-0.1469	-0.1262	0.0668	-0.0553	-0.1563
Sweden	SWE	75200052	75202176	1	1.3527	-0.7162	-1.263	-1.7857	-1.4566	-0.219	-0.6852	-0.8947
Sweden	SWE	75200052	75201628	1	0.4065	0.967	-1.0611	-0.7797	-0.2759	-0.3973	0.3473	-0.959
Sweden	SWE	75200052	75204870	1	-0.6583	0.468	0.4173	-0.4985	0.1033	-0.6274	0.3473	-0.2726
Sweden	SWE	75200052	75200048	1	0.5739	1.4003	0.4173	0.2253	0.2153	0.6646	-0.2821	-0.7496
Sweden	SWE	75200052	75206140	1	0.5882	-0.2662	0.8038	0.1832	0.0156	0.2903	-0.2519	-0.2726
Sweden	SWE	75200052	75205339	1	0.8585	-0.2479	0.586	0.2499	-0.0718	0.7246	0.1701	0.1216
Sweden	SWE	75200052	75203890	1	0.7611			0.567	0.1411	0.2575
Sweden	SWE	75200052	75201851	1	0.7288	-0.165	-1.3325	-0.0159	-1.0035	0.2891	-1.2871	-0.959
Sweden	SWE	75200052	75204846	1	-0.0355	-1.0658	-1.6896	0.6948	-0.6381	0.5375		-1.2688
Sweden	SWE	75200052	75203205	1	1.4878	0.2032	-0.3802	-0.0742	-0.4919	0.4177	-0.0517	-0.2709
Sweden	SWE	75200052	75205701	1	1.2055	-0.0966	-0.4806	0.6813	0.5197	0.8414	-0.6852	-1.4344
Sweden	SWE	75200052	75206080	1	-0.5571	1.1493	-0.227	-0.3493	-0.2658	-0.568	0.0221	-0.2503
Sweden	SWE	75200052	75204801	0	0.9485	-0.8841	-0.227	-1.2335	-0.1163	-5.00E-04	-2.1355	-0.1563
Sweden	SWE	75200052	75205289	0	-0.7353	-0.5743	-0.691	-1.7857	-0.9201	-0.3242	-0.6852	-0.4399
Sweden	SWE	75200052	75205256	0	-0.4285	1.153	1.0433	0.1826	-0.1856	0.7333	0.1648	2.0955
Sweden	SWE	75200052	75202637	0	-0.4711	2.6352	1.1381	-0.1415	0.1766	-1.6678	-1.4019	2.0955
Sweden	SWE	75200052	75205709	0	0.6415	-0.5673	-1.9803	-0.4517	-0.2262	0.1963	0.2785	-1.7277
Sweden	SWE	75200052	75200906	0	0.1284	2.6352	1.9359	3.6039	4.8357	1.0062	2.4277	2.0955
Sweden	SWE	75200052	75203209	0	1.5378	0.5836	1.1657	0.342	0.3151	0.2055	1.5037	2.0955
Sweden	SWE	75200052	75201887	0	0.463
Sweden	SWE	75200052	75204861	0	1.1697	1.7671	1.9359	0.5673	1.121	1.5264	2.4277	2.0955
Sweden	SWE	75200052	75203672	0	0.5373	-0.4166	-0.227	0.6146	0.9897	0.9233	0.5755	0.1216
Sweden	SWE	75200052	75202079	0	0.5258	0.2607	0.0226	0.195	0.2623	0.6439	0.1648	-0.3297
Sweden	SWE	75200053	75203560	1	-1.0475	0.4571	0.4173	0.8456	0.3475	1.3266	0.0256	0.1216
Sweden	SWE	75200053	75203705	1	1.348	-0.9752	-1.4559	0.9651	0.2112	0.7491	-1.7719	-1.5506
Sweden	SWE	75200053	75205012	0	-0.1349	0.7372	1.1381	-0.0505	-0.9445	-0.0136	1.2067	2.0955
Sweden	SWE	75200053	75200434	0	0.9238	0.8046	1.9359	-0.0305	-0.0278	0.6275	1.5037	2.0955
Sweden	SWE	75200053	75200462	0	1.1471	-0.6447	1.4967	-0.0771	-0.0718	0.442	0.1693	2.0955
Sweden	SWE	75200053	75201668	0	-0.9073	-0.0692	-0.7902	-0.4383	-0.4707	0.2627	1.2262	-0.7685
Sweden	SWE	75200053	75201021	0	0.9188	1.1352	1.9359	1.1217	2.275	1.752	2.4277	2.0955
Sweden	SWE	75200053	75202938	0	1.1586	0.5404	0.1386	0.1646	0.3038	0.6814	-0.3733	0.1959
Sweden	SWE	75200054	75203371	0	1.2483	-0.7815	0.0226	0.8074	-0.5258	1.2246	0.0221	-0.7051
Sweden	SWE	75200054	75200062	0	-0.6385	0.967	1.9359	-0.0606	0.041	0.3835	1.2262	2.0955
Sweden	SWE	75200054	75205994	0	0.1499	2.6352	-1.1926	0.5932	0.3969	0.414	0.5755	0.1216
Sweden	SWE	75200054	75205852	0	-0.0582	0.2185	0.1386	-0.0612	0.072	0.4902	0.1693	-0.6073
Sweden	SWE	75200054	75201875	0	1.0241	-0.1692	0.0226	-0.3107	-0.714	0.0685	0.3415	0.1216
Sweden	SWE	75200055	75205818	1	-0.2649	0.6221	0.0165	1.1901	1.1932	0.8757	1.1417	0.7099
Sweden	SWE	75200055	75200741	1
Sweden	SWE	75200055	75202856	1
Sweden	SWE	75200055	75203512	1	-2.7013	-0.0862	0.0226	-0.1064	-0.6192	0.188	-0.0823	0.1216
Sweden	SWE	75200055	75200184	0	-0.4464	0.8079	0.5931	-0.9856	-0.8354	-0.5058	0.2337	1.1232
Sweden	SWE	75200055	75205074	0	-1.7693	-0.0827	-1.1926	0.1829	-0.1798	2.00E-04		0.1216
Sweden	SWE	75200055	75202186	0	-1.2261	-0.4203	1.1657	-1.4269	-0.1747	-0.2574	0.5755	-0.2503
Sweden	SWE	75200055	75202352	0	-0.1201
Sweden	SWE	75200055	75205146	1	-1.8825	-0.2337	-0.227	0.2749	0.1918	0.6657	-0.4771	-0.1563
Sweden	SWE	75200055	75205452	1	0.6978	1.7671	0.0226	-0.2667	0.9432	0.6248	-0.2637	0.1216
Sweden	SWE	75200055	75203629	1	-0.2015	0.474	1.9359	0.7654	-0.1562	3.6292	2.4277	0.7095
Sweden	SWE	75200055	75200243	1	0.0344	-0.2479	0.0226	1.2836	0.8779	1.5721	0.5755	0.1216
Sweden	SWE	75200055	75203025	1	0.6601	-1.3452	1.9359	0.7888	1.1595	0.4394	2.4277	2.0955
Sweden	SWE	75200055	75201886	1	0.338	-0.2431	-0.4246	-0.4777	-0.5078	-0.9292	-0.0553	0.1216
Sweden	SWE	75200055	75201883	1	1.087		1.4967	1.2069	0.163	0.8289	1.2075	1.4234
Sweden	SWE	75200055	75206335	1	-1.3825
Sweden	SWE	75200055	75202564	1	-1.2257	-0.2479	0.0226	-0.0184	-0.0421	-0.0064	-0.1722	0.1216
Sweden	SWE	75200055	75202548	1	0.3157			-0.1312	-0.0143	0.3368
Sweden	SWE	75200055	75203317	0	-0.2288			0.3118	-0.5542
Sweden	SWE	75200055	75201521	0	-0.2151	-0.1002	-0.5544	1.1416	0.93	1.6666	0	1.0448
Sweden	SWE	75200055	75200018	0	0.5027	0.3178	-0.4688	-0.8377	0.1037	0.103	0.9246	0.7627
Sweden	SWE	75200055	75205368	0	-0.2524	-0.0862	0.0226	0.7113	-0.1259	-0.5032	0.5755	0.1216
Sweden	SWE	75200055	75200183	0	-1.505		-0.7902	-0.5071	0.2734	-0.4795	-0.309	-0.222
Sweden	SWE	75200055	75200750	0	-0.1921				0.248
Sweden	SWE	75200055	75202538	0	-1.041	-0.59	-0.7902	-0.1976	-0.0967	-0.2785	-0.3733	-0.3297
Sweden	SWE	75200055	75200477	0
Sweden	SWE	75200055	75201733	0	1.8498
Sweden	SWE	75200055	75203579	0	-0.5169	0.468	1.9359	0.7113	0.5267	1.0245	2.4277	2.0955
Sweden	SWE	75200056	75204150	1	0.4916	-0.2479	0.0226	-0.5739	-0.5807	0.3562	-2.1355	-0.2726
Sweden	SWE	75200056	75202709	0	0.6452	0.9637	0.4173	-0.2434	0.3159	0.3566	2.4277	0.1216
Sweden	SWE	75200056	75204334	0	1.0454	1.3697	1.1752	0.5539	0.7244	1.0106	0.1693	2.0955
Sweden	SWE	75200057	75202284	0	-1.606	-1.2884	-2.664	-0.261		-1.3982	-0.6852	-0.5998
Sweden	SWE	75200057	75203857	1	1.4739	0.2695	1.9359	0.1849	-0.2887	0.3346	-0.5832	-0.1563
Sweden	SWE	75200057	75201910	1	0.7913				0.5699
Sweden	SWE	75200057	75202349	1	-0.0472
Sweden	SWE	75200057	75203215	1	0.8274				-0.0321
Sweden	SWE	75200057	75202102	1	1.1693			0.0376	0.5004
Sweden	SWE	75200057	75200417	1	-0.1932				0.6198
Sweden	SWE	75200057	75206051	1	-1.0704	-0.2479	0.0226	0.9246	0.1275	0.6213		0.1216
Sweden	SWE	75200057	75205934	1	1.4577	0.8046	-0.227	0.7229	0.3247	0.6787	-0.4771	-0.5093
Sweden	SWE	75200057	75200496	1	0.8041	-0.4203		0.1588	-0.295	0.2018
Sweden	SWE	75200057	75202793	1	1.1863	0.271	-1.3627	-0.1538	-0.7433	-1.5744	-2.1355	-1.0454
Sweden	SWE	75200057	75205893	1	0.2363
Sweden	SWE	75200057	75205132	0	0.8611			1.0795	0.9494	-0.7847
Sweden	SWE	75200057	75205378	0	1.2788
Sweden	SWE	75200057	75206208	0	0.7025	-0.0827	-0.3827	0.2027	0.0018	0.2545	-0.5828	-0.3856
Sweden	SWE	75200057	75204829	0	-0.2241	1.3889	0.586	-0.6312	0.0721	-0.0622	-0.4805	0.4504
Sweden	SWE	75200057	75204768	0	0.6245
Sweden	SWE	75200058	75206146	1	1.2041	-1.3452	0.0226		-2.4462	-1.3832
Sweden	SWE	75200058	75204945	1	0.7015
Sweden	SWE	75200058	75206250	1	0.672	0.0666	0.2536	0.8938	0.2992	0.9262	0.2157	0.5345
Sweden	SWE	75200058	75200876	1	-0.9343	-0.1621	1.9359	-0.0078	0.2574	1.1909	0.1701	0.1216
Sweden	SWE	75200058	75203067	1	0.5247	-0.0862	1.1657	-0.296	0.092	0.6758	-0.216	-0.7496
Sweden	SWE	75200058	75200659	1	0.6214	-1.6559	-0.9874	-0.4671	-1.0002	0.0326	-2.1355	-1.236
Sweden	SWE	75200058	75201902	1
Sweden	SWE	75200058	75205847	1	1.1056	-1.3452	-1.1926	0.7113	-0.9291	1.0062	-0.6852	-1.1252
Sweden	SWE	75200058	75202678	1	0.1334	-1.4972	-1.088	-0.107	-2.00E-04	0.2475	-2.1355	-2.5027
Sweden	SWE	75200058	75201408	1	1.0671
Sweden	SWE	75200058	75200373	1	0.3313				0.1129
Sweden	SWE	75200058	75200583	1	-0.9248	-0.2479	-1.3325	-0.4613	-0.1913	0.0297	-0.7867	-0.4607
Sweden	SWE	75200058	75203218	1	1.1369			3.2602	3.2258
Sweden	SWE	75200058	75200764	1	-0.2553	-0.7066	-1.4877	-0.2257	-1.3098	0.369	-2.1355	-2.5027
Sweden	SWE	75200058	75205592	0	0.3919	-0.8379	0.0226	-2.6893	-0.5064	0.4394	-0.6852	0.1216
Sweden	SWE	75200058	75200558	0	-0.7383	-0.3349	1.2341	0.1439	0.1829	0.8957	0.5755	0.1216
Sweden	SWE	75200058	75203570	0
Sweden	SWE	75200058	75205784	0	0.3958
Sweden	SWE	75200058	75204524	0	-0.2613	-1.3452	0.2753		0.2175	1.0256	-0.0823	0.1216
Sweden	SWE	75200058	75203012	0	-1.103		-2.664		3.5548		0.5755	0.1216
Sweden	SWE	75200058	75203852	0
Sweden	SWE	75200058	75203259	0	-0.2374	0.5976	0.0226	-0.1021	-0.151	2.1953	2.4277	2.0955
Sweden	SWE	75200058	75200162	0	0.818	0.3289	0.0226	0.7431	-0.887	0.8207	0.5755	0.1216
Sweden	SWE	75200058	75200753	0	1.3665	-0.8355	0.0226	-0.025	-1.2887	0.1629	-2.1355	0.1216
Sweden	SWE	75200058	75201156	0	-1.0067	-0.9351	1.9359	0.7644	-0.151	0.9756	2.4277	2.0955
Sweden	SWE	75200058	75205726	0	0.8122	0.3427	0.8038	-0.3875	0.4197	0.8839	0.1693	0.5553
Sweden	SWE	75200058	75203514	0	0.1002	-0.0933	-0.691	-0.2074	0.1591	0.5377	-0.0857	-0.1563
Sweden	SWE	75200058	75206175	0	-0.9301	-2.9627	-2.664	-0.5607	-2.1357	0.4394	-2.1355	-2.5027
Sweden	SWE	75200058	75202166	0	-0.4901	-0.891	0.708	-0.0826	-1.6059	0.1112	0.0791	0.2655
Sweden	SWE	75200058	75203771	0	1.0001	2.6352	1.9359	1.7078	0.7887	3.6292	2.4277	2.0955
Sweden	SWE	75200058	75202030	0	0.8343	-2.024	-2.664	3.6039	4.8357	2.8807	2.4277	2.0955
Sweden	SWE	75200058	75200963	0	-0.3609	-0.4938	-0.4728	0.4085	-0.7806	0.5542	-0.2857	0.1959
Sweden	SWE	75200058	75203258	0	0.4215
Sweden	SWE	75200058	75202632	0	3.0615	-2.9627	-0.7445	-2.6893	-0.7598	-1.6678	-2.1355	-2.5027
Sweden	SWE	75200059	75206271	1	-0.5618	0.2773	1.9359	1.7511	0.9079	3.6292	0.5755	1.0383
Sweden	SWE	75200059	75200843	1	0.5794	1.153	-0.7638	0.0832	-0.9669	0.9129	-2.1355	-0.5912
Sweden	SWE	75200059	75202115	1	0.8441
Sweden	SWE	75200059	75200216	1	0.1016	0.5289	-0.227	0.002	-0.6079	0.198	-0.6852	0.1216
Sweden	SWE	75200059	75205496	1	-0.1817	0.9873	-0.9285	-0.1428	-0.4312	-0.0015	-0.007	-0.959
Sweden	SWE	75200059	75205876	1	-0.1814	-0.4203	-0.227	-0.0152	-0.5842	0.1324	-0.0823	0.1216
Sweden	SWE	75200059	75202499	1	0.0017	-0.7552	-1.1926	-0.1895	-0.9192	-0.2979	-0.6852	-2.5027
Sweden	SWE	75200059	75204808	1	0.8934	-0.2662	0.0226	0.6087	0.2824	0.4328	-0.3733	-0.4784
Sweden	SWE	75200059	75203827	0	1.4814				0.1402
Sweden	SWE	75200059	75203018	1	1.1543	-0.4203	0.0226	0.2231	-0.4579	0.4014	0.1922	0.1216
Sweden	SWE	75200059	75202917	1	-0.596	-0.4343	0.0226	0.1243	-0.7573	0.3223	-0.6852	0.1216
Sweden	SWE	75200059	75203550	1	0.8983	1.1576	1.9359	0.3204	0.5288	0.5228	1.5037	2.0955
Sweden	SWE	75200059	75204415	1	1.5932	-0.5743	0.0226	-0.069	-0.3848	0.0926	-0.6852	-0.2503
Sweden	SWE	75200059	75205169	1	0.4917	0.3924	0.8348	-0.6054	-0.8814	0.1308	-2.1355	-0.3856
Sweden	SWE	75200059	75200336	1	-0.8926	-0.5743	-1.5883	-0.2152	-0.6107	1.1578	-2.1355	-0.959
Sweden	SWE	75200059	75205106	1	0.789	1.7162	1.9359	0.0545	0.8634	0.5705	0.7978	2.0955
Sweden	SWE	75200059	75204103	1	0.8916	0.666	1.9359	0.3832	0.1	0.9529	-0.6852	0.7435
Sweden	SWE	75200059	75203301	1	0.7972	0.0634	-0.691	-0.3592	-0.5087	0.0161	-0.6852	-0.6073
Sweden	SWE	75200059	75204589	1	0.3787	0.4083	0.4173	0.1315	-0.368	0.5013	-0.4948	0.1339
Sweden	SWE	75200059	75205223	1	1.2472	0.3427	0.0226	3.6039	0.2759	0.2373	0.5755	-0.2503
Sweden	SWE	75200059	75200713	0	0.483	0.3178	0.4173	-0.0186	0.1504	0.4425	0.3473	1.1508
Sweden	SWE	75200059	75205325	0	0.9356	-0.2479		0.0807	0.2863
Sweden	SWE	75200059	75203622	0	0.1922	1.4003	-0.6315	-0.0367	-0.0511	0.5633	1.5037	-0.8947
Sweden	SWE	75200059	75205571	0	0.4395	1.3697	0.4173	0.1926	0.4654	1.2215	0.8038	-0.1563
Sweden	SWE	75200059	75205913	0	0.8447	-1.3452		0.7113	-0.0408	1.0062
Sweden	SWE	75200059	75203349	0	1.2679	1.7671	1.9359	-0.5343	0.3113	0.991	0.8038	2.0955
Sweden	SWE	75200059	75205002	0	-1.0689	-0.0862	0.0226	0.7113	-0.0408	1.0062	0.5755	0.1216
Sweden	SWE	75200059	75205708	0	-0.4997	-0.0862	0.0226	0.3047	-0.3559	0.1502	0.5755	-0.2726
Sweden	SWE	75200059	75202433	0	0.9382	-0.8893	0.0226	0.135	-0.3943	0.7465	-0.3733	-0.2726
Sweden	SWE	75200059	75205130	0	0.9877	1.4003	1.2867	-0.3424	0.4887	1.6263	2.4277	2.0955
Sweden	SWE	75200059	75206211	0	1.2893	-0.2479	-0.3802	-0.1077	-0.2089	0.9848	0.5755	0.1216
Sweden	SWE	75200059	75201330	0	0.8157	1.7671	1.9359	0.5054	0.6379	0.7575	1.836	2.0955
Sweden	SWE	75200060	75204637	1	-2.5671
Sweden	SWE	75200060	75200811	1	0.7477				0.7858
Sweden	SWE	75200060	75200159	0
Sweden	SWE	75200060	75200998	0	0.3922	-0.4314		0.787	0.1939	0.4877	0.5755	-0.3297
Sweden	SWE	75200060	75201318	0	-1.9714	2.6352	0.1386	-0.0183	0.4873	-0.6274	0.5755	0.1216
Sweden	SWE	75200060	75202884	0		-0.3944	-0.8807	-0.4264	-0.2877	-0.1296	-0.1061	0.1216
Sweden	SWE	75200060	75205702	1	0.2553	-0.6394	-1.1926	1.2472	-0.0408	1.0062	-0.6852	-1.1252
Sweden	SWE	75200060	75201573	1	-0.2083	-0.2479	0.0226		0.4213	1.3187	-0.1727	-0.5912
Sweden	SWE	75200060	75203931	1	-0.0147	-0.0862	0.0226	0.4234	-0.5199	0.9384	0.5755	0.1216
Sweden	SWE	75200060	75201847	1	-1.0545	0.4149	0.4562	0.5776	-0.4852	0.8297	-0.5832	-1.4002
Sweden	SWE	75200060	75200459	1	-0.4562	-0.9656	1.9359	0.1053	-0.2783	1.0062	2.4277	2.0955
Sweden	SWE	75200060	75203716	1	0.3208	1.3697	0.8348	0.3281	-1.3384	0.1818	0.0256	-0.5093
Sweden	SWE	75200060	75204154	1	-0.4263	1.7671	0.0226	0.6458	0.1828	0.2865	-2.1355	-0.1563
Sweden	SWE	75200060	75201026	1	-0.5148	1.3697	-1.2044	0.0601	0.3608	0.4019	0.5755	0.1238
Sweden	SWE	75200060	75205560	1	-0.8706	-0.0862	-1.1926	0.7113	-0.8229	0.414	0.0444	-0.9299
Sweden	SWE	75200060	75200495	1	-0.9226	0.4038	-0.3048	0.0621	0.5188	0.3087	-1.5848	-1.4637
Sweden	SWE	75200060	75201870	0	-1.0869			0.7012	0.7067	1.2498
Sweden	SWE	75200060	75206086	0	-1.5096	1.1576	1.1381	0.1336	0.2023	-0.0185	-0.4311	0.4777
Sweden	SWE	75200060	75204008	0
Sweden	SWE	75200060	75201141	0	0.2267	1.7671	1.4967	0.591	1.801	1.1646	2.4277	2.0955
Sweden	SWE	75200060	75203637	0
Sweden	SWE	75200060	75201257	0	-0.185
Sweden	SWE	75200060	75204896	0	-0.03
Sweden	SWE	75200060	75205313	0	-1.0181			0.7113	-3.7095
Sweden	SWE	75200060	75203113	0
Sweden	SWE	75200060	75202159	0	0.8574	1.1352	1.4967	3.6039	1.2336	3.6292	1.5037	2.0955
Sweden	SWE	75200060	75205986	0	0.6645
Sweden	SWE	75200060	75204584	0	-0.59
Sweden	SWE	75200060	75205951	0
Sweden	SWE	75200060	75201307	0	-0.1891
Sweden	SWE	75200060	75203227	0	0.4802	0.5376	-0.7902	-0.5011	0.1963	0.1342	-0.5832	-0.7108
Sweden	SWE	75200062	75204369	1	1.1228	-2.9627	1.9359	-0.0199	-0.5344	1.0062	0.5755	-1.1252
Sweden	SWE	75200062	75202008	1	0.8943	0.379	0.4173	0.4098	0.1077	0.7211	0.1693	0.1216
Sweden	SWE	75200062	75202790	1	1.4645	2.6352	0.7162	-0.4299	-0.3486	0.5264	2.0386	-0.1563
Sweden	SWE	75200062	75201773	1	0.9962				3.9443
Sweden	SWE	75200062	75200572	1	1.5559	0.4631	1.4967	1.1785	0.607	0.7384	0.8038	2.0955
Sweden	SWE	75200062	75204660	1	1.3626	-0.4203	1.9359	0.0436	-0.5154	0.0272	-2.1355	0.8903
Sweden	SWE	75200062	75205819	1	0.6249	1.7671	0.1386	-0.0623	-0.3869	0.6903	-0.3763	0.1216
Sweden	SWE	75200062	75204926	1	1.2263	0.0722	-1.8395	0.0741	-0.5128	0.4802	-0.8125	-0.9933
Sweden	SWE	75200062	75201890	0	1.0092	2.6352	1.9359	0.1053	0.9245	1.5721	2.4277	2.0955
Sweden	SWE	75200062	75200244	0	0.9577	0.4546	1.013	0.7347	-0.3891	0.9495	0.1648	0.9097
Sweden	SWE	75200062	75204932	0	-1.7119	-0.5743	-0.6446	1.2836	-0.0408	0.4898	0.3052	-1.0071
Sweden	SWE	75200062	75200386	0	0.6215	-0.4314	0.0226	0.7739	-0.9291	1.0062	0.5755	0.1216
Sweden	SWE	75200062	75202948	0	0.8114		1.1857			3.6292
Sweden	SWE	75200062	75205758	0	0.1021
Sweden	SWE	75200062	75204450	0	0.9248	-0.2479	0.0226	-0.3081	0.4202	1.0062	0.5755	0.1216
Sweden	SWE	75200062	75201048	0	0.8973	-0.4136	-0.3827	0.7311	0.7905	1.2779	-0.1026	-0.0625
Sweden	SWE	75200062	75205484	0	0.4554	-0.0862	0.0226	0.6748	-0.0408	0.6939	0.5755	0.1216
Sweden	SWE	75200063	75203452	0
Sweden	SWE	75200063	75203101	1	0.4504	-0.2479
Sweden	SWE	75200063	75203653	1	-0.3211	0.7816	1.9359	1.1834	0.6248	1.8137	-0.4771	-0.959
Sweden	SWE	75200063	75204055	1	0.2862	-0.2662	-0.0154	0.7113	0.7439	3.6292	-0.6852	-1.1252
Sweden	SWE	75200063	75201261	0	0.0778	2.6352	1.9359	3.6039	4.8357	3.6292	2.3404	2.0955
Sweden	SWE	75200063	75203037	0	-1.1453
Sweden	SWE	75200063	75201429	0	-1.1778
Sweden	SWE	75200063	75206189	0	0.6726		-1.1343			0.6867
Sweden	SWE	75200063	75205248	0	-0.2455	-0.2479	0.7739	0.9308	0.0868	1.5227	1.2262	0.4994
Sweden	SWE	75200063	75200040	0
Sweden	SWE	75200063	75203017	1	0.6045	2.6352	1.9359	3.6039	4.8357	3.6292	0.5755	2.0955
Sweden	SWE	75200063	75205360	1	-1.4961		1.9359
Sweden	SWE	75200063	75203180	1	-0.1131	-1.3452	0.0226	-0.6271	-0.7069	-0.3164	-0.2852	0.1216
Sweden	SWE	75200063	75200521	1	-0.3908	-1.161	0.187	0.2427		0.7196	-0.229	0.2338
Sweden	SWE	75200063	75202516	1	-0.0225	-0.8245	-0.8474	0.4709	0.4186	0.2706	-0.8094	0.1216
Sweden	SWE	75200063	75206013	1	0.9316
Sweden	SWE	75200063	75203710	1	-2.0232	2.6352	0.0226	1.0836	0.2893	0.9538	0.9579	-1.3484
Sweden	SWE	75200063	75201285	1	-0.4051				-0.1925
Sweden	SWE	75200063	75202517	1	-1.0914
Sweden	SWE	75200063	75206162	1	0.0695				-0.8532		0.0154	-2.0641
Sweden	SWE	75200063	75201605	0	-1.1616	-2.9627	-2.664	-2.6893	-0.7629	0.4888	-2.1355	-0.7441
Sweden	SWE	75200063	75203792	0	-1.1277	-0.4136		1.2836	0.3459	1.5721
Sweden	SWE	75200063	75202335	0	0.0284		-0.4489	-2.6893	-3.7095	-1.6678	-0.7693	-1.0517
Sweden	SWE	75200063	75203214	0	0.3719						-2.1355
Sweden	SWE	75200063	75202748	0	-0.2199	-1.3452	0.0226	0.6906	-0.3385	1.2539	1.3918	0.1216
Sweden	SWE	75200063	75200469	0	-0.3845	0.879	1.4187	0.7931	-1.2458	0.6213	1.3918	-0.8076
Sweden	SWE	75200063	75205290	0	-0.1862
Sweden	SWE	75200063	75204595	0	0.0147	-1.6168	-1.1926	0.1953	-0.0408	0.6393	-0.6852	-1.1252
Sweden	SWE	75200063	75201114	0	0.9994
Sweden	SWE	75200063	75204520	0	1.1657	-0.0692	0.0226	1.2286	0.6594	1.5476	0.5755	0.4777
Sweden	SWE	75200063	75200358	0	0.917
Sweden	SWE	75200064	75204682	1	0.6174	-0.9706	-0.8417	0.7059	0.1888	0.8269	-0.411	-1.3358
Sweden	SWE	75200064	75203253	0	0.1893	1.7671	0.8116	0.148	-0.3554	0.2898	0.5755	0.1216
Sweden	SWE	75200064	75200797	1	0.8032	0.4571	0.0226	0.716	0.861	1.2961	0.5755	0.1216
Sweden	SWE	75200064	75201944	1	-1.061		-0.5252	-0.3193	-0.3901	0.6277
Sweden	SWE	75200064	75205974	1	-0.6471	-0.0862	-0.3802	0.4786	-0.1775	0.7281	0.1701	0.1216
Sweden	SWE	75200064	75203805	1	-0.7302	-0.0862		-0.0532	-0.779	0.1342		0.1216
Sweden	SWE	75200064	75200396	1	-0.689	-0.0862			1.0312	1.5636
Sweden	SWE	75200064	75202672	1	1.5057	0.0502	-0.8627	-0.2434	-0.2571	0.4941	-0.4918	-0.4607
Sweden	SWE	75200064	75200969	1	0.6485			0.1053	-3.7095	0.4394
Sweden	SWE	75200064	75200293	1	1.5373	-0.5847	0.8348	0.0364	-0.3311	0.3387	0.5755	0.1216
Sweden	SWE	75200064	75205358	1	1.1148	1.3697	1.4967	-0.1653	-0.0692	0.2056	-0.4918	-0.4784
Sweden	SWE	75200064	75206002	1	0.4428	-0.9694	0.0226	-0.4231	-1.3684	-0.1147	-0.5832	-0.3297
Sweden	SWE	75200064	75200966	1	-0.295	1.4003	1.9359	-0.0508	0.4436	0.5211	0.3482	1.0448
Sweden	SWE	75200064	75202972	0	0.6847	1.1576	0.586	-0.0405	-0.5056	0.2055	-0.2008	-1.1252
Sweden	SWE	75200064	75203117	0	-0.8456	-0.8785	0.0226	0.5365	0.7617	0.2892	0.5755	-0.4607
Sweden	SWE	75200064	75202010	0	0.893	-0.4314	0.0226	-0.1909	-0.5517	0.3465	0.1693	0.1216
Sweden	SWE	75200064	75205105	0	1.4172	1.1352	1.9359	3.6039	1.4763	0.175	2.4277	2.0955
Sweden	SWE	75200064	75203598	0	-0.3159	2.6352	-0.0951	-0.4613	0.4139	-0.2781	2.4277	2.0955
Sweden	SWE	75200064	75201940	0	1.6771	1.1576	1.9359	3.6039	4.8357	1.5721	2.4277	2.0955
Sweden	SWE	75200064	75203043	0	0.7558	2.6292	1.1752	-0.3641	-0.5615	0.1342	2.4277	0.1216
Sweden	SWE	75200064	75200316	0	0.736	-0.2337	0.0226	-0.2434	-0.0132	-0.1082	0.0215	-0.3297
Sweden	SWE	75200064	75204652	0	-0.1357	-1.249	-0.9607	-0.4258	-1.1885	-0.8849	-0.9568	-0.4607
Sweden	SWE	75200064	75201618	0	-1.2282		-0.0499
Sweden	SWE	75200064	75203735	0	-0.2587	2.6935			0.1605			0.921
Sweden	SWE	75200064	75203254	0		0.0499	-1.1926	0.1053
Sweden	SWE	75200064	75201640	0	-0.1359	-0.0862	-0.0094	0.7262	2.3191	1.2924	0.5872	0.1216
Sweden	SWE	75200064	75200759	0	-0.0941	-0.1743	0.0226	0.9624	-0.1499	1.5721	0.5755	0.1216
Sweden	SWE	75200064	75202435	0	-1.1293	0.3427	0.0226	1.0221	0.7643	0.2475	-1.1501	2.0955
Sweden	SWE	75200065	75200849	1	0.6143	-0.4998	-1.0611	-1.3001	-1.2727	-0.8849	-0.5832	-0.959
Sweden	SWE	75200065	75203164	1	1.2034	-0.7221	-1.0611	-1.0489	-0.4735	-0.159	-0.6852	-0.8198
Sweden	SWE	75200065	75201602	1	0.4514	-0.2479	-0.4728	0.2198	-0.5824	0.1995	-0.414	-0.4784
Sweden	SWE	75200065	75204204	1	0.4235	-0.2662	-0.5034	0.0152	-0.4579	0.1399	-0.6852	-0.2503
Sweden	SWE	75200065	75206057	1	0.5289	0.3378	0.4173	-0.4649	-0.6948	0.0113	-0.5603	-0.7108
Sweden	SWE	75200065	75203724	1	-0.7158	-0.8357	-0.227	-0.1336	-0.9895	0.741	-0.5974	-0.2726
Sweden	SWE	75200065	75204009	1	0.9536	-0.0966	0.0226	-0.2132	-0.441	0.3265	-0.4771	0.1216
Sweden	SWE	75200065	75202796	1	-0.314	0.468	-0.8627	-0.0374	-0.3511	-0.1237	-0.6852	-0.6912
Sweden	SWE	75200065	75202221	1	0.6356	-0.2509	-0.4806	0.0019	-0.7939	-0.3242	-2.1355	-0.8578
Sweden	SWE	75200065	75206284	1	0.8238	0.5366	1.2899	-0.4825	-0.4153	-0.568	0.9911	2.0955
Sweden	SWE	75200065	75200140	1	1.1918	-0.2479	-0.3802	-0.1066	-1.0203	0.0883	-0.6852	-0.7108
Sweden	SWE	75200065	75202204	1	0.8909	-0.4136	0.5347	-0.6073	-0.6564	0.3029	0.5755	-0.2726
Sweden	SWE	75200065	75205903	0	1.0169	-0.0192	0.0226	0.6487	0.1062	1.0062	-0.309	-0.2726
Sweden	SWE	75200065	75204698	0	0.7762	-0.2479	0.0226	-0.7349	-0.4413	0.0113	-0.3912	0.1216
Sweden	SWE	75200065	75202052	0	0.489	-0.2479	0.0226	-0.1929	0.0931	-0.1088	-0.3912	-0.7108
Sweden	SWE	75200065	75204491	0	1.3525	0.2621	0.9192	-0.4269	-0.1087	0.1223	0.3415	0.8567
Sweden	SWE	75200065	75201449	0	0.8526	-0.5259	0.4907	1.1031	0.1705	0.9269	1.1417	0.7099
Sweden	SWE	75200065	75200912	0	-1.0913	-1.0138	0.0226	0.7113	-0.0408	1.0062	0.0405	-0.222
Sweden	SWE	75200065	75202930	0	0.8512	-0.6593	0.0226	1.2836	0.3461	1.253	-0.1818	0.1216
Sweden	SWE	75200065	75205067	0	1.0671	0.2032	0.0226	-0.43	-0.2608	0.2407
Sweden	SWE	75200065	75201856	0	0.7198	-0.0862	0.0226	0.2317	0.535	0.6663	0.5755	0.1216
Sweden	SWE	75200065	75200743	0	0.1695	0.6478	1.2899	0.371	-0.1355	-1.6678	0.3415	2.0955
Sweden	SWE	75200065	75203428	0	-0.1848	-0.7087	0.0226	-1.0608	-0.5232	-0.2858	-0.6852	-0.7108
Sweden	SWE	75200065	75200986	0	1.3214	0.2695	-0.4728	-0.7153	-0.3471	-0.0808	-1.5596	-0.7108
Sweden	SWE	75200065	75202828	0	1.8535	-0.1789	1.9359	0.1536	-0.825	0.5075	-2.1355	0.9883
Sweden	SWE	75200065	75202777	0	1.8361	-1.1337	-0.3048	3.6039	2.9231	2.2619	1.802	1.3566
Sweden	SWE	75200065	75201233	0	0.5648	-0.9656	0.0226	0.7747	0.2152	1.0062	0.1922	-0.5265
Sweden	SWE	75200065	75205485	0	-0.9715	-0.3276	-0.3827	-2.6893	-0.7795	-0.5245	-2.1355	-0.3856
Sweden	SWE	75200065	75201811	0	0.7735	1.1352	1.9359	0.1176	0.2857	-0.2607	2.4277	1.2841
Sweden	SWE	75200065	75200737	0	-0.1158	2.6352	1.9359	0.1053	4.8357	3.6292	2.4277	2.0955
Sweden	SWE	75200065	75203061	0	1.0707	0.1852	0.0226	-0.5016	0.2387	0.3518	1.8077	0.6234
Sweden	SWE	75200065	75204242	0	0.9353	1.4003	0.1453	-0.0798	0.2801	0.3368	-0.4175	-0.4607
Sweden	SWE	75200065	75203928	0	0.1588	0.468	1.2867	-1.522	-0.4951	-0.1652	0.4739	1.2841
Sweden	SWE	75200065	75201418	0	-0.2799	-0.4181	0.8348	-1.3001	-0.2886	-0.2979	-0.2888	0.4777
Sweden	SWE	75200065	75203697	0	0.3332	-0.0862	0.0226	0.7236	0.4518	1.0062	0.5755	0.1216
Sweden	SWE	75200066	75201174	1	1.2517	0.5266	-0.5544	-0.6098	0.385	0.2489	-0.5832	-0.2103
Sweden	SWE	75200066	75200948	1	0.7496	1.1352	0.8038	0.9915	0.3815	1.1946	-0.4771	-0.1563
Sweden	SWE	75200066	75204602	1	0.7374	-0.2479	-0.5544	0.0063	-0.2194	0.8178	-2.1355	-0.7108
Sweden	SWE	75200066	75204272	1	1.5813	-0.0862	0.4173	0.1922	-0.0111	0.7075	0.5755	0.1216
Sweden	SWE	75200066	75200491	1	1.5968	-0.4998	0.0226	0.3655	0.1014	0.8708	0.0256	0.1216
Sweden	SWE	75200066	75203054	1	1.0779	-0.0862	-0.7638	0.0506	-0.0817	0.8555	0.0256	0.1216
Sweden	SWE	75200066	75200794	1	0.336	0.9484	-0.6383	-0.3777	-0.9569	0.3551	-1.305	-1.2965
Sweden	SWE	75200066	75203443	1	0.9765	0.468	0.6496	0.1138	-0.5089	0.8558	-0.1972	-0.4607
Sweden	SWE	75200066	75203420	1	-0.4658	0.6684	1.9359	0.7293	0.491	0.8939	-0.7867	2.0955
Sweden	SWE	75200066	75205939	1	1.0105	0.468	-0.829	0.1552	-0.4058	0.1549	-1.5596	-0.7639
Sweden	SWE	75200066	75201695	1	1.1291	0.9454	-0.6315	-0.2768	-0.3347	0.4601	0.1693	-0.6073
Sweden	SWE	75200066	75200291	1	1.3571	-0.0827	0.8348	0.0401	-0.5234	0.7924	0.5755	-0.5912
Sweden	SWE	75200066	75200297	1	1.3021	1.7671	-0.5544	-0.6916	-1.6896	-0.1383	0.1102	-0.2103
Sweden	SWE	75200066	75204214	0	0.9981	-0.0862	0.4173	0.7938	0.2437	1.1387	-0.3733	0.1216
Sweden	SWE	75200066	75202652	0	-0.0052	0.4012	0.0226	0.1522	1.00E-04	0.7687	0.5755	0.1216
Sweden	SWE	75200066	75202883	0	0.8249	0.2129	1.0433	0.1485	0.5914	0.9517	1.2262	2.0955
Sweden	SWE	75200066	75203543	0	1.3216	-0.0862	-0.732	-0.0991	0.7457	0.8318	0.3768	-0.6073
Sweden	SWE	75200066	75203222	0	0.6518	-0.7199	0.4173	-0.4613	-0.4623	0.684	-0.3912	0.1216
Sweden	SWE	75200066	75201333	0	1.3514	-0.5743	-1.1657	-0.1192	-0.4659	0.2389	-0.3055	2.0955
Sweden	SWE	75200066	75206312	0	0.3603	-0.4314	1.2899	0.4437	-0.644	0.6841	-0.3912	1.0641
Sweden	SWE	75200066	75205127	0	1.1691	2.6352	1.4967	1.5219	1.1093	1.7736	2.4277	2.0955
Sweden	SWE	75200066	75205318	0	1.2619	-0.1473	1.9359	0.7113	-0.1027	1.5942	-0.6852	2.0955
Sweden	SWE	75200067	75202568	1	-1.0839	1.4003	1.0433	0.3545	-0.8256	0.5266	-0.2755	-0.4265
Sweden	SWE	75200067	75203636	1	-2.0735	0.4546	1.6222	-0.1111	-0.249	0.6267	-1.4541	1.0177
Sweden	SWE	75200067	75206022	1	-0.0332				0.26
Sweden	SWE	75200067	75200666	1	0.5401				0.0528	0.9123	0.1701	0.1216
Sweden	SWE	75200067	75203069	1	1.0256	-2.9627	-2.664	0.4594	-1.282	-0.0944	-2.1355	-2.5027
Sweden	SWE	75200067	75203535	1	0.6029	0.0789	0.1386	0.5001	-0.7447	0.5814	-0.414	-0.7108
Sweden	SWE	75200067	75203444	1	-0.1087	-0.4203		-0.0713	-0.6962	-1.6678	-0.153	-1.0101
Sweden	SWE	75200067	75205043	1	-0.031	-0.4174	-0.5034	-0.128	-0.8292	1.0212	-0.216	-0.8947
Sweden	SWE	75200067	75201623	1	0.3488	0.0789	1.4967	0.2948	0.1447	1.0009	0.5755	0.1216
Sweden	SWE	75200067	75205625	1	0.5998	1.7162	0.0226	1.1693	1.2437	3.6292	0.0256	2.0955
Sweden	SWE	75200067	75205534	1	0.5952	-0.0862	-0.5887	0.233	-0.1699	0.8612	-0.0761	-1.1252
Sweden	SWE	75200067	75205397	1	0.2403	-0.2479	0.0226	1.2761	0.6366	1.2253	0.5755	0.1216
Sweden	SWE	75200067	75201627	1	0.7374	1.4003	1.9359	0.3708	-0.1829	1.2054	2.4277	2.0955
Sweden	SWE	75200067	75202114	1	1.3448	1.1576	1.9359	0.2044	-0.4088	0.6892	0.5755	0.1216
Sweden	SWE	75200067	75200756	1	-0.5339		-0.4806		-1.2859
Sweden	SWE	75200067	75202506	1	1.0974	0.1179	1.1752	0.1141	-0.2659	0.6002	-0.2673	0.2909
Sweden	SWE	75200067	75205535	0	0.6128	-0.4174	0.0226	0.7113	0.8689	0.5906	-0.0553	-0.4377
Sweden	SWE	75200067	75200548	0	0.7357	0.9637	0.7162	0.2033	0.2967	0.8703	0.9628	-0.2503
Sweden	SWE	75200067	75203105	0	1.0576	-0.0692	1.9359	1.0448	0.1789	0.7777	0.5755	0.1216
Sweden	SWE	75200067	75204490	0	1.1577	0.468	1.9359	0.537	-0.0043	1.0062	2.4277	2.0955
Sweden	SWE	75200067	75204823	0	1.3001	0.8655	0.9192	0.0493	0.2543	0.4843	1.802	2.0955
Sweden	SWE	75200067	75201562	0	0.1328	0.792	1.4967	0.4073	-0.0938	1.0696	0.9911	1.0177
Sweden	SWE	75200067	75205524	0	1.0832	1.4003	0.4173	0.5637	0.1025	1.6068	0.1693	0.1959
Sweden	SWE	75200067	75205091	0	1.0194	-0.4393	0.7162	-1.0489	-0.1905	0.3381	0.3415	1.0448
Sweden	SWE	75200067	75204851	0	0.4839	0.64	0.9726	-0.1534	-0.62	0.7579	0.1693	1.3857
Sweden	SWE	75200067	75202929	0	-0.0849	-0.4174	0.0226	-0.0624	-0.5345	0.3079	-0.3733	0.1216
Sweden	SWE	75200067	75200141	0	-0.1201	0.0624	0.0226	-0.6761	0.1075	0.4112	-0.2826	0.1216
Sweden	SWE	75200067	75205063	0	-0.7971	-0.5874	-0.3802	0.5226	-0.6524	0.8768	0.1922	0.1216
Sweden	SWE	75200067	75202106	0	0.4226	0.6623	1.9359	-0.0024	0.399	0.2588	1.802	2.0955
Sweden	SWE	75200067	75203137	0	0.3753	-0.483	-0.4806	-0.0476	-0.8494	0.1536	-0.1566	-1.8806
Sweden	SWE	75200067	75201171	0	1.0008	2.6352	0.0226	0.6763	0.032	0.6643	0.5755	0.1216
Sweden	SWE	75200067	75200431	0	-1.0626	2.6352	1.9359	0.012	-0.5441	0.487	2.4277	0.1216
Sweden	SWE	75200067	75205865	0	0.0905	-0.4136	0.0226	0.7113	-0.457	1.5721	0.5755	0.1216
Sweden	SWE	75200068	75202961	0	0.1683	0.5266	-0.691	0.7172	-0.2477	1.1269	0.1922	-0.2726
Sweden	SWE	75200068	75201633	1	1.2787	-0.0862	-0.227	0.0062	-0.3692	0.5118	-0.2004	-0.4607
Sweden	SWE	75200068	75201789	1	0.914	0.468	1.9359	0.7327	0.2793	1.4482	-0.5832	-0.7639
Sweden	SWE	75200068	75204545	1	-0.1361	0.3289	-0.442	0.4078	0.3795	0.7857	-0.5178	-0.4784
Sweden	SWE	75200068	75201687	1	0.9861	1.153	0.5462	0.3821	0.3896	0.3631	0.3473	1.0177
Sweden	SWE	75200068	75202662	1	0.4424	1.1352	1.0433	0.9482	-0.8351	1.304	-2.1355	0.1216
Sweden	SWE	75200068	75200661	1	0.8371	-0.0862	-0.5907	0.6236	-0.6297	0.7409	-0.1021	0.1216
Sweden	SWE	75200068	75202035	1	0.6992	0.9454	0.0226	0.4466	-0.0249	0.734	-0.1026	-0.7816
Sweden	SWE	75200068	75202266	1	-0.2444	-0.4025	-0.8627	-0.3248	-1.3131	0.2798	-0.216	-0.9299
Sweden	SWE	75200068	75202286	1	0.7802	0.8046	1.9359	0.0186	-0.4055	-0.1091	-2.1355	0.8136
Sweden	SWE	75200068	75201324	1	1.0653	1.1352	1.9359	0.2472	-0.0027	0.7201	-1.5848	1.0177
Sweden	SWE	75200068	75204751	1	1.6089	0.1395	0.0226	0.4161	-0.4693	0.6868	0.0256	0.1216
Sweden	SWE	75200068	75203639	1	1.0475	-0.0862	0.0226	0.394	-0.5233	0.4271	0.3482	-0.4784
Sweden	SWE	75200068	75205005	1	0.7064	-0.5743	-1.0611	-0.0121	-0.4204	0.4975	-0.414	-0.8198
Sweden	SWE	75200068	75205282	1	0.0448	-0.4025	0.0226	0.5827	0.0171	1.1774	0.3768	0.1216
Sweden	SWE	75200068	75205652	1	1.074	1.1493	0.4173	0.25	-0.5453	0.5401	-0.3055	0.1216
Sweden	SWE	75200068	75203581	1	1.5481	0.0017	-1.3325	0.1622	-0.617	0.5428	-1.7719	-0.3856
Sweden	SWE	75200068	75206167	1	1.3067	0.9454	0.4173	0.5079	-0.2413	1.3233	-0.2857	0.1216
Sweden	SWE	75200068	75203526	0	0.3313	2.6352	0.4938	3.6039	4.8357	3.6292	2.4277	2.0955
Sweden	SWE	75200068	75205427	0	0.4783	1.1529	1.2899	0.3612	0.122	0.9346	1.1417	0.4994
Sweden	SWE	75200068	75203596	0	1.2189	-0.6923	-0.7638	0.3694	-0.0092	1.0062	-0.6852	-0.959
Sweden	SWE	75200068	75203168	0	1.2471	-1.1194	0.5764	-0.0243	-0.7207	0.726	-0.9714	2.0955
Sweden	SWE	75200068	75203346	0	1.2198	-0.269	-0.732	-0.0234	0.1398	0.9998	-0.2673	0.4994
Sweden	SWE	75200068	75206030	0	0.7973	1.4003	0.8038	0.3721	-0.4494	1.263	2.0386	2.0955
Sweden	SWE	75200068	75200875	0	1.4057
Sweden	SWE	75200068	75202426	0	0.7021	0.3266	0.8877	0.3223	0.344	0.8649	0.8038	0.5553
Sweden	SWE	75200068	75205823	0	0.0677	-0.7815	0.4173	0.3318	0.0066	0.977	-0.1566	-0.2503
Sweden	SWE	75200068	75202610	0	0.8565	0.5746	1.9359	0.0909	0.3885	0.7242	1.5037	2.0955
Sweden	SWE	75200068	75203871	0	1.5185	-0.4969	-0.8627	0.0541	-0.6391	0.9602	-0.6852	-0.4607
Sweden	SWE	75200068	75200026	0	1.3054	-0.59	-0.8627	-0.086	0.4366	0.2575	-1.5596	-0.5251
Sweden	SWE	75200068	75205681	0	-0.0307	0.4571	1.9359	0.4059	0.3872	0.4233	1.802	2.0955
Sweden	SWE	75200068	75200858	0	1.9686	-0.6447	0.0226	0.551	-0.7589	0.7342	-0.5802	-0.1563
Sweden	SWE	75200068	75203409	0	1.5294	0.0502	1.9359	0.3343	0.151	0.9358	0.8038	1.1013
Sweden	SWE	75200069	75201344	0	-0.086	-2.4463
Sweden	SWE	75200069	75204565	1	-1.0396
Sweden	SWE	75200069	75203879	1	0.5519	-0.6501	-1.5179	-2.6893	0.0692	-0.8445	-1.7719	-1.9916
Sweden	SWE	75200069	75201473	1	-0.9869	-1.0212	-0.5836	0.2443	0.5509	0.5236	-1.0808	-1.1252
Sweden	SWE	75200069	75200556	0	1.1132	-0.891	-0.7902	-1.7857	-1.2543	-0.2532	-0.6852	-0.7639
Sweden	SWE	75200069	75201655	0					4.8357
Sweden	SWE	75200069	75201373	0	1.1659	-1.2589	-1.0661	-2.6893	-0.3882	-0.1237	1.4834	0.7374
Sweden	SWE	75200069	75200921	0	1.07
Sweden	SWE	75200069	75204513	0	0.5492	-0.0862	0.7803	0.2744	-0.5886	0.7844	0.8038	2.0955
Sweden	SWE	75200070	75201606	0	-1.337	-0.0862	-2.664	0.7113	-0.2238	0.7554	0.5755	0.1216
Sweden	SWE	75200070	75201853	1	0.9312	-0.165	-0.5544	-0.4902	-0.6859	0.1282	-1.166	-0.7639
Sweden	SWE	75200070	75200217	1	0.2168	-0.2479	-1.4928	-0.145	0.1202	0.4074	-1.2624	-1.236
Sweden	SWE	75200070	75203150	1	-0.5922			0.534	-0.0823	1.5357
Sweden	SWE	75200070	75202138	1	-0.102	-0.0862	0.8038	0.3042	-0.7369	0.7253	0.1701	0.1216
Sweden	SWE	75200070	75206129	1	-0.1569	1.3889	-0.5544	0.2235	-0.1767	-0.801	-0.454	-0.8578
Sweden	SWE	75200070	75205545	1	1.3229	-0.0389	-1.1412	0.3548	-0.2673	0.5053	-1.2835	-0.7108
Sweden	SWE	75200070	75201523	1	-0.415						2.4277
Sweden	SWE	75200070	75202214	1	1.3398	0.9637	1.1381	0.0946	0.1756	0.899	-0.9362	0.3216
Sweden	SWE	75200070	75205044	1	0.3054	0.5999	1.1355	-0.0789	-0.3513	0.1871	-0.3206	0.1216
Sweden	SWE	75200070	75206187	1	0.9036	0.2859	0.5462	0.0283	-0.4129	0.6215	1.2568	-0.5475
Sweden	SWE	75200070	75201420	1	0.2295	0.524	1.1752	1.1794	0.5467	1.5538	1.6331	-0.3086
Sweden	SWE	75200070	75205207	1	0.5976	1.3889	-0.6587	-0.1668	-1.0038	0.0064	-1.2624	-0.7289
Sweden	SWE	75200070	75205096	1	0.5764	0.7946	1.1381	0.0514	0.344	0.6383	1.6922	2.0955
Sweden	SWE	75200070	75204967	1	1.1411	2.6352	1.036	0.5095	0.7325	0.1258	-0.4175	-0.4955
Sweden	SWE	75200070	75204528	0	0.3019	-0.2479	0.0226	0.6727	0.2877	1.0592	0.5755	0.1216
Sweden	SWE	75200070	75203103	0	0.6305	2.6352	1.9359	3.6039	1.8978	2.1953	2.4277	2.0955
Sweden	SWE	75200070	75202013	0	-0.9011	-0.5673	0.6421	1.1277	0.1305	1.5721	-0.216	-0.7685
Sweden	SWE	75200070	75200563	0	0.2306	-0.2479	0.0226	-0.1528	-0.0538	0.4474	0.1693	0.1216
Sweden	SWE	75200070	75201074	0	1.2323	2.6352	1.9359	-0.8757	0.9613	2.5082	1.3958	1.0177
Sweden	SWE	75200070	75200165	0	-0.5139	-0.0862	0.0226	-0.1972	1.1504	0.1076	0.5755	0.1216
Sweden	SWE	75200070	75204131	0	-0.4172	1.6951	0.4173	0.0143	0.5028	0.6388	-0.309	0.1216
Sweden	SWE	75200070	75200644	0	-2.2268	1.1576	1.9359	0.6329	1.0621	0.8223	2.4277	2.0955
Sweden	SWE	75200070	75204723	0	-0.22	0.3427	1.9359	-0.0116	-0.0265	0.5106	-0.5974	0.1216
Sweden	SWE	75200070	75205041	0	0.0932	0.468	-1.1926	-0.258	-0.765	0.052	-1.5596	-0.959
Sweden	SWE	75200070	75202195	0	0.3571	0.5179	-0.4806	0.3936	0.9823	0.5899	-0.3012	-0.1563
Sweden	SWE	75200071	75200990	1	0.1089
Sweden	SWE	75200071	75202184	1	-0.2266			0.2353	-0.4248
Sweden	SWE	75200071	75200630	1	0.8041			0.3584	-0.2914
Sweden	SWE	75200071	75204890	1	0.8342	-0.9232	-0.5034	0.5488	-0.4762	0.3129	-0.414	0.4777
Sweden	SWE	75200071	75200013	1	1.4065	0.7946	1.9359	-2.6893	-0.2503	0.6335	-0.6852	-0.1207
Sweden	SWE	75200071	75200375	1	1.4505	0.8079	0.8348	0.9129	0.7183	2.1198	-0.5861	2.0955
Sweden	SWE	75200071	75205076	1	1.1436
Sweden	SWE	75200071	75205977	1	1.2192	0.2141	0.7162	0.5027	0.097	0.5014
Sweden	SWE	75200071	75202231	1	0.5402	0.9454		-0.1198	-0.4971	1.051
Sweden	SWE	75200071	75205355	1	-0.7794	1.4003	-0.227	1.1984	0.7019	0.9545	-0.4771	0.1216
Sweden	SWE	75200071	75205263	1	0.6566	0.468	0.5833	0.3909	-0.3755	0.8813	-0.7867	-0.1563
Sweden	SWE	75200071	75202257	0	-1.345
Sweden	SWE	75200071	75204027	0	0.2028	2.6352	1.9359	-0.0196	1.1577	2.8297	2.4277	2.0955
Sweden	SWE	75200071	75202043	0	0.1102			3.6039	4.8357
Sweden	SWE	75200071	75202139	0	0.5238	-0.0862	1.9359	-0.3235	-1.6874	-1.6678	0.5755	2.0955
Sweden	SWE	75200071	75200246	0	1.2673
Sweden	SWE	75200071	75200501	0	0.841
Sweden	SWE	75200071	75205628	0	0.8527	-0.3204	1.9359	-0.1835	-0.1144	0.954	2.4277	1.2147
Sweden	SWE	75200071	75205640	0	1.072	0.0502	1.4967	-0.4541	0.9292	-0.1237	1.48	2.0955
Sweden	SWE	75200071	75201524	0	1.3816	1.7671	1.9359	0.7718	0.7372	0.9671	2.4277	2.0955
Sweden	SWE	75200071	75204718	0	-1.4801	0.3276	1.9359	-0.0075	-0.702	0.8914	1.5037	2.0955
Sweden	SWE	75200071	75201513	0	1.1622	0.9526	1.1657	0.7092	0.3796	0.4826	-0.5802	0.1216
Sweden	SWE	75200071	75200356	0	1.2641	-0.1595	1.4967	-0.3725	-0.3868	0.7401	-0.8913	2.0955
Sweden	SWE	75200071	75201379	0	0.2551	0.5331	1.9359	0.9196	1.5146	1.1501	1.802	0.5385
Sweden	SWE	75200071	75203960	0	1.0246	0.792	1.9359	0.4156	0.5463	1.3211	0.9628	2.0955
Sweden	SWE	75200072	75201555	1	0.7457
Sweden	SWE	75200072	75202382	1	0.7535	0.9637	0.1386	0.7177	0.0168	1.7723	0.5755	0.6905
Sweden	SWE	75200072	75203267	1	0.8433	2.6352	1.9359	0.5562	-0.3285	1.2235	2.0386	1.2147
Sweden	SWE	75200072	75200039	1	1.0121
Sweden	SWE	75200072	75203843	1	0.0554				0.5111
Sweden	SWE	75200072	75205181	1	-0.1991	-1.3035	-0.5836	0.3282	-0.3625	0.4215	-2.1355	-1.6492
Sweden	SWE	75200072	75203185	1	0.8209	0.5251	0.894	-0.0042	-0.4278	0.7868	1.5037	0.5505
Sweden	SWE	75200072	75201143	1	1.081	-0.59	-0.5034	0.2504	-0.4258	0.9104	-0.0823	-1.6492
Sweden	SWE	75200072	75201778	1	-0.104			0.2514	-0.3711	0.3641
Sweden	SWE	75200072	75201211	1	0.4079			0.1438	0.5384		0.5755
Sweden	SWE	75200072	75200910	1	0.4363	0.7211	0.3461	0.4747	-0.0674	0.6651	0.3473	-0.2726
Sweden	SWE	75200072	75203836	1	0.8245	0.9454		-0.1117	-0.3319	0.2387		-0.5473
Sweden	SWE	75200072	75203630	1	1.3068	-0.5847	0.0226	3.6039	-0.424	3.6292	-0.6852	-1.1252
Sweden	SWE	75200072	75205789	1	0.4204	-0.2479	0.0226	0.0714	0.1924	0.888	-0.4771	0.1216
Sweden	SWE	75200072	75203084	1	1.0341	0.2733	0.4173	-0.3069	0.0114	0.2608	0.5755	0.1216
Sweden	SWE	75200072	75201038	1
Sweden	SWE	75200072	75202393	1	-0.29	0.0682	0.1386	0.2525	-0.2246	0.245
Sweden	SWE	75200072	75205023	0	0.9843	-1.3452	0.0226	0.7538	-0.0408	0.9247	-0.0987	-0.7507
Sweden	SWE	75200072	75204764	0	0.9896
Sweden	SWE	75200072	75201918	0	0.0042	1.7671	0.4173	0.3273	0.8285	0.55	1.1417	2.0955
Sweden	SWE	75200072	75202717	0	0.588	-0.9449	1.9359	-0.4803	0.8756	-1.6678	-1.4019	2.0955
Sweden	SWE	75200072	75203648	0	-0.8981	-0.4203	0.0226	0.4179	0.2765	1.0783	0.5755	0.1216
Sweden	SWE	75200072	75201396	0	-0.398	0.3289	0.0226		-0.0611	1.0062	0.5755	0.7864
Sweden	SWE	75200072	75201427	0	-0.1146	-0.1219	0.4173	0.596	0.0524	0.4771	0.8038	1.0431
Sweden	SWE	75200072	75200728	0	1.2532	1.7671	1.9359	0.3034	0.8186	0.6987	2.4277	2.0955
Sweden	SWE	75200072	75200747	0	0.9955				-0.3053
Sweden	SWE	75200072	75204862	0	-0.6242	0.7062	1.1657	0.386	1.6868	0.5607		2.0955
Sweden	SWE	75200072	75200060	1	-0.5299
Sweden	SWE	75200072	75202685	0	0.9201	1.4003	1.036	0.1599	0.5811	0.873	0.0215	0.9444
Sweden	SWE	75200073	75200718	1	-0.6092	0.0789	-0.5034	0.1931	-0.3507	0.9812	-1.2871	-0.2503
Sweden	SWE	75200073	75203478	1	1.1276	0.5338	0.0226	0.2569	-0.1171	0.3999	0.1693	0.1216
Sweden	SWE	75200073	75200284	1	-0.3717	-0.0862	-0.227	0.209	-0.3882	0.3471	-0.2821	0.1216
Sweden	SWE	75200073	75205827	1	-0.1484	-0.7353	0.0226	0.0882	-0.1448	0.2076	-0.0823	-0.2726
Sweden	SWE	75200073	75206120	1	-0.4488	0.9535	1.2867	0.9272	1.5041	1.6784	-0.3714	0.5505
Sweden	SWE	75200073	75202657	1	0.9546	1.7671	1.1657	-0.2924	-0.1348	0.3772	-0.2821	-0.6353
Sweden	SWE	75200073	75205231	1	-0.2404	-0.3996	-1.0935	-0.5483	-1.0588	0.0057	0.5755	-1.1252
Sweden	SWE	75200073	75200394	1	1.2398	-0.5239	0.7162	0.3179	0.1243	0.6411	-0.309	-0.2726
Sweden	SWE	75200073	75203869	1	1.1905	0.802	1.4967	-0.2738	-0.3658	0.1613	-0.4771	-0.2485
Sweden	SWE	75200073	75200377	1	0.2744	1.3697	0.4173		0.617	1.2557	0.5755	0.1216
Sweden	SWE	75200073	75204796	1	0.6684	0.0789	0.0226	0.0298	-0.7722	0.2482	0.5755	-0.7108
Sweden	SWE	75200073	75201120	1	-0.9224	0.6608	1.9359	-0.3645	-0.0958	0.4033	-1.0496	0.0941
Sweden	SWE	75200073	75201204	1	-2.0316	-0.5847	-0.711	-0.5109	-0.54	0.3534	-2.1355	-1.2688
Sweden	SWE	75200073	75204918	1	0.0488	0.2086	-0.5544	-2.6893	3.2121	0.0668	-0.6852	0.6314
Sweden	SWE	75200073	75204635	0	0.6117	-2.0452	-2.664	-0.7153	-0.8617	-0.4795	-2.1355	-2.5027
Sweden	SWE	75200073	75205967	0	0.5027
Sweden	SWE	75200073	75204058	0	1.0866	1.4003	1.9359	1.2836	1.1222	1.5721	2.4277	2.0955
Sweden	SWE	75200073	75203432	0	0.1436	-0.5743	0.0226	-0.2316	-0.7133	-0.1475	0.1922	0.1216
Sweden	SWE	75200073	75202437	0	-0.3286	-0.5743	-0.691	-0.402	-1.4204	-0.2532	-0.5832	-0.7108
Sweden	SWE	75200073	75203234	0	-0.721				1.623
Sweden	SWE	75200073	75201467	0	-1.3877	-0.6015	1.1355	-2.6893	-2.1406	0.9071	0.1478	2.0955
Sweden	SWE	75200073	75203645	0	-1.034	-0.4998	0.0226	-0.4752	-0.7211	0.5263	0.1693	0.1216
Sweden	SWE	75200073	75202503	0	-0.0073	0.8828	1.0433	0.0902	0.3752	0.6656	-0.0823	0.1959
Sweden	SWE	75200073	75205638	0	-0.6312	0.6608	0.0226	-0.1065	0.057	0.4539	-0.2821	-0.2503
Sweden	SWE	75200073	75202875	0	0.459	-0.2479	0.0226	0.1364	-0.3904	0.4705	-0.1026	0.1216
Sweden	SWE	75200073	75200261	0	0.7729	0.2718	0.4173	0.2587	-0.0545	0.7544	0.8038	-0.4607
Sweden	SWE	75200073	75205904	0	0.1515	0.0789	0.0226	-0.1841	-0.7488	-0.0131	-0.3912	0.1216
Sweden	SWE	75200074	75204377	1	-0.5728
Sweden	SWE	75200074	75203456	1	1.0011	-0.9225	-1.015	1.6297	0.9827	1.4984	-0.1722	-0.7317
Sweden	SWE	75200074	75201747	1	-2.0845	0.0789	-0.7902	0.1121	-0.5823	1.4947	-0.2821	0.1216
Sweden	SWE	75200074	75206347	1	-0.1178	1.1576	0.0226	-0.0573	-0.7558	1.2129
Sweden	SWE	75200074	75202199	1	-0.4922	0.1097	0.8348		-0.2928	1.4219	0.5027	-0.2726
Sweden	SWE	75200074	75200781	0	0.8533	-1.3452	-1.1926	1.2267	1.121	2.8297	0.5755	-1.1252
Sweden	SWE	75200074	75205834	1	-0.5241	-0.2479	-0.5907	-0.3121	-0.4656	0.2085	-1.0753	-0.959
Sweden	SWE	75200074	75201287	1	0.6793	-0.5616	0.0226	-1.3121	-0.8172	-0.1442	0.5755	0.1216
Sweden	SWE	75200074	75201803	1	-1.5424	1.7671	0.8038	0.1387	-0.7202	0.6707	-0.1972	0.1937
Sweden	SWE	75200074	75200988	1	-0.8707	-0.2479	0.6407	0.5156	-0.2405	1.037	-1.1416	0.9444
Sweden	SWE	75200074	75203276	1	-0.8785	0.4518	1.9359	0.1946	-0.3246	1.0396	-0.6852	2.0955
Sweden	SWE	75200074	75202569	1						0.0611	-0.6852
Sweden	SWE	75200074	75200339	1	0.5984	-0.8011	-0.2707	1.0243	-1.1057	1.8984	-2.1355	0.1216
Sweden	SWE	75200074	75202348	1	-0.0089	1.4003	1.2867	0.616	0.0415	0.5761	0.3533	0.9642
Sweden	SWE	75200074	75205356	1	-0.3008
Sweden	SWE	75200074	75205198	0	2.2
Sweden	SWE	75200074	75201101	0	0.692	1.4003	1.1355	0.9056	0.456	1.3601	1.2798	2.0955
Sweden	SWE	75200074	75202621	0	1.0153	1.1352	0.9192	0.5865	0.7973	0.8082	1.836	2.0955
Sweden	SWE	75200074	75200515	0	-0.1816	-1.3452	-1.1926	3.6039	4.8357	1.0062	-0.6852	-0.6557
Sweden	SWE	75200074	75201884	0	0.3255	0.8079	0.9192	-0.6447	0.103	0.0793	0.8038	2.0955
Sweden	SWE	75200074	75203734	0	0.9575	-0.9298	-0.6446	-0.451	-0.3366	0.4499	-0.2673	0.4994
Sweden	SWE	75200074	75202661	0	0.8734	-0.0862	0.0226	0.5365	0.243	1.4357	1.802	0.1216
Sweden	SWE	75200074	75205274	0	0.5875	-0.2479	-0.4806	0.1245	0.0763	0.7304	-0.4771	0.1216
Sweden	SWE	75200074	75205498	0	-1.492	0.4012	-0.691	-0.6447	-0.6778	-0.0558	-0.0551	-0.6269
Sweden	SWE	75200074	75200282	0	-0.2727	0.9454	0.0226	-0.2369	0.0861	0.7511	0.5755	-0.1563
Sweden	SWE	75200075	75200131	1	0.2573	-0.2479	-0.3802	0.0936	-0.6344	0.7336	-2.1355	-2.5027
Sweden	SWE	75200075	75203488	1	0.061	-0.5717	-0.335	-0.309	-0.4355	0.2713	-0.1972	-0.5305
Sweden	SWE	75200075	75204010	1	0.2991	-0.3305	-0.6587	-0.2328	-1.2162	-0.0606	-0.7867	-0.4607
Sweden	SWE	75200075	75205932	1	-0.252	0.2741	-0.6587	0.2912	0.1482	0.6754	-0.4771	-1.113
Sweden	SWE	75200075	75204695	1	0.427	-1.0212	-1.6145	-0.5016	-0.6196	0.0967	-2.1355	-1.7277
Sweden	SWE	75200075	75205501	1	1.2876	-0.0862	1.2899	-0.261	0.2979	0.4059	-0.6599	-0.6073
Sweden	SWE	75200075	75204005	1	-0.3788	-0.2479	-1.0611	0.0476	-0.8143	0.1088	-0.4948	-0.5475
Sweden	SWE	75200075	75204656	1	0.3833	1.3697	1.9359	0.1146	-0.7157	0.3826	-0.0987	1.515
Sweden	SWE	75200075	75201192	1	0.8929	0.0763	-0.5544	0.0357	-0.3767	0.6027	-0.1972	-0.959
Sweden	SWE	75200075	75204774	1	1.1144			-0.6474	-0.5967	0.603		0.1216
Sweden	SWE	75200075	75205793	1	1.1272	0.8046	-1.1394	0.0124	-0.2489	0.2734	-0.7838	-0.7496
Sweden	SWE	75200075	75205688	1	0.4846	-0.4203	0.0226	0.2036	-0.5525	0.2911	-0.1972	-0.4607
Sweden	SWE	75200075	75201127	0	1.5542	-0.8357	-0.3802	-2.6893	-0.6405	-0.027	-0.414	0.1216
Sweden	SWE	75200075	75204554	0	0.8263	-0.2479	0.0226	1.2286	0.8217	0.6313	0.5755	0.1216
Sweden	SWE	75200075	75202310	0	0.1631	0.32	1.2899	-0.1296	0.0455	0.5096	-0.1484	1.2147
Sweden	SWE	75200075	75200614	0	1.2437	0.0722	-1.5883	-1.3001	-0.4676	-0.1442	-0.4982	-0.7685
Sweden	SWE	75200075	75201549	0	1.0778	-2.9627	-2.6747	-2.6893	-0.0277	-1.6678	-0.1566	-2.5027
Sweden	SWE	75200075	75202361	0	-0.8008	-1.3452	-1.1926	-0.3236	-0.6187	0.1914	-2.1355	-1.4991
Sweden	SWE	75200075	75201759	0	-0.2856	-0.0862	-0.227	-0.0985	-0.264	0.9669	1.3918	1.3566
Sweden	SWE	75200075	75203673	0	0.9154	-0.4203	0.1386	-0.0342	-0.7521	-0.0086	-0.5832	0.1216
Sweden	SWE	75200075	75203663	0	0.5021	1.1576	1.4967	0.1817	0.4121	0.9597	2.4277	0.8136
Sweden	SWE	75200075	75200110	0	0.2349	1.1352	1.1381	0.5752	2.2216	1.3575	2.4277	1.0641
Sweden	SWE	75200075	75201580	0	0.4439	2.6352	0.0226	0.3266	0.419	0.5668	0.2915	2.0955
Sweden	SWE	75200075	75200676	0	1.0023	-0.4998	0.0226	0.0685	0.0391	0.5651	0.5755	0.1216
Sweden	SWE	75200075	75201593	0	1.0656	0.4012	1.4967	0.1161	-0.3648	0.109	-1.4019	0.9883
Sweden	SWE	75200075	75205779	0	-0.6046	-0.2662	0.4173	0.0648	-0.2049	0.6146	0.0553	0.1216
Sweden	SWE	75200075	75201749	0	0.9432	-1.8257	-0.7566	-0.234	-0.2812	-0.4333	0.0215	-1.1398
Sweden	SWE	75200075	75203601	0	-0.1875	0.5119	-0.4396	-2.0365	0.171	-0.0735	-0.0551	0.06
Sweden	SWE	75200075	75204501	0	-0.0105	-0.7306	-0.811	0.8027	-0.1873	0.8423	-0.0857	0.4994
Sweden	SWE	75200075	75203400	0	0.0838	1.7162	1.9359	-1.6821	0.9341	-0.1211	0.8382	1.0448
Sweden	SWE	75200075	75206321	0	-0.9931				-1.0301
Sweden	SWE	75200075	75205009	0	-1.5983	0.0789	0.7739	-0.0581	-0.296	0.066	-1.4019	2.0955
Sweden	SWE	75200076	75203107	1	-1.8939
Sweden	SWE	75200076	75201686	1		0.3289	0.7825	0.2237	1.1057	2.0114	-0.4214	1.0383
Sweden	SWE	75200076	75204431	1	-2.9056	-0.0862	0.0226	0.6697	-0.0408	1.5708	0.5755	0.1216
Sweden	SWE	75200076	75201648	1	-0.5554	2.6352	0.9192	0.2939	0.3026	0.3892	-0.2821	0.8136
Sweden	SWE	75200076	75200500	1	0.8222	0.8079	0.8038	0.0813	-0.3968	0.2581	-0.6852	-0.567
Sweden	SWE	75200076	75205468	1	1.6711	0.8046	-0.1744	0.6482	0.281	1.1905	0.3482	-0.4607
Sweden	SWE	75200076	75200917	1	1.2479	-0.8283	-0.227	-0.0574	-0.7951	0.3601	-0.5832	-0.8198
Sweden	SWE	75200076	75202066	1	-0.1637
Sweden	SWE	75200076	75203333	1	-0.2235	-0.4203	-0.3802	-0.0547	-0.8492	0.4862	0.3482	0.1216
Sweden	SWE	75200076	75205059	1	-1.4387	-1.5155	-0.227	-2.6893	-0.7833	0.0504	-2.1355	-2.5027
Sweden	SWE	75200076	75200221	1	-0.2811	0.0789	-0.335	0.2221	-0.6397	0.3703	-0.4771	0.1216
Sweden	SWE	75200076	75205085	1	0.1046	1.1576	0.8348	-0.0803	-0.5215	0.1431	0.542	0.1216
Sweden	SWE	75200076	75204112	0	-1.2617			-0.1573		-0.7812	-0.7222
Sweden	SWE	75200076	75206323	0	-0.8036	2.68	1.9359	0.1402	0.4426	0.4839	1.0316	2.0955
Sweden	SWE	75200076	75203120	0	0.2897			-2.6893	0.0447	-1.0529
Sweden	SWE	75200076	75203374	0	0.495			-2.6893	-0.7281	-0.1906
Sweden	SWE	75200076	75200365	0	-1.3082
Sweden	SWE	75200076	75202755	0	1.0786
Sweden	SWE	75200076	75200749	0	0.015	-0.0862	-0.2943	0.722	0.7975	1.079	0.5755	0.1216
Sweden	SWE	75200076	75200538	0	0.6604	-1.3452	-0.2737	0.7113	1.3778	0.5471	0.0154	-0.3917
[truncated: 3,459 more rows]
