# Supplementary material for: Antecedents of adolescent students’ ICT self-efficacy: The ICT dataset
Source: Data Brief. 2020 Oct 22;33:106437. doi: 10.1016/j.dib.2020.106437 (PMC7644865; doi:10.1016/j.dib.2020.106437)
Supplement: Supplementary file 1 [file mmc1.zip › Switzerland.csv]

CNTRYID	CNT	CNTSCHID	CNTSTUID	ST004D01T	ESCS	INTICT	COMPICT	HOMESCH	ENTUSE	USESCH	SOIAICT	AUTICT
Switzerland	CHE	75600001	75601909	1	0.6867
Switzerland	CHE	75600001	75602614	1	-1.631	-1.0325	-0.9617	-0.9649	-0.5702	-0.0668	-1.0421	1.0431
Switzerland	CHE	75600001	75602953	0	0.046	-1.3452	-0.8958	0.4683	-0.6359	0.8267	-0.7723	-0.7639
Switzerland	CHE	75600001	75605220	0	-0.1884	-0.4364	-0.3802	0.182	0.3551	-0.9292	-1.7719	-0.593
Switzerland	CHE	75600001	75606098	0	0.2727	1.1352	1.013	-0.4918	0.1272	-0.4383	0.5755	0.9097
Switzerland	CHE	75600001	75603265	0	1.0509	0.1245	-0.3802	-0.8679	0.1524	-0.1285	-0.3727	0.9339
Switzerland	CHE	75600001	75602404	1	1.0126	0.9526	1.9359	0.2961	-0.3653	0.4012	1.3958	-0.1827
Switzerland	CHE	75600001	75601263	1	-0.2813	0.6424	1.4967	-1.1307	0.0122	-0.7106	-0.8488	0.7095
Switzerland	CHE	75600001	75603090	1	-1.8284	0.9166	-1.4609	0.082	-0.4325	0.2785	-1.305	-1.3421
Switzerland	CHE	75600001	75600073	1	0.2228	-0.7221	-1.263	-0.0912	0.1307	-0.1999	-0.9936	0.1339
Switzerland	CHE	75600001	75605636	1	-0.4604	-2.9627	-1.1926	-0.5201	-0.3712	-0.8849	-0.6852	-0.8531
Switzerland	CHE	75600001	75605728	1	-0.5626	1.3697	0.7162	-0.083	-0.0341	-0.2338	-0.411	0.2203
Switzerland	CHE	75600001	75601365	1	0.9907	-1.1429	-1.0611	-1.7857	-1.1711	-0.1927	-0.6852	-0.5912
Switzerland	CHE	75600001	75602893	1	-0.097	0.7763	-0.1587	-0.9261	-0.261	-0.4393	-1.2871	0.8136
Switzerland	CHE	75600001	75604305	1	0.3132	0.67	-0.3669	-0.9803	-0.2932	0.1384	-0.6852	-1.1252
Switzerland	CHE	75600001	75603185	1	0.9959	-0.6556	-1.3325	-0.7703	-0.9141	-0.443	-1.2835	-0.1789
Switzerland	CHE	75600001	75606047	1	0.2693	1.1132	0.9192	-0.506	0.1061	0.0353	-0.7867	-0.1207
Switzerland	CHE	75600001	75601713	1	0.1851	-0.0357	-0.335	-0.8913	-0.4859	-0.5569	-1.0571	0.5362
Switzerland	CHE	75600001	75603674	1	-0.0328	0.792	0.4173	0.2191	0.3494	0.7556	-0.1722	0.9097
Switzerland	CHE	75600001	75605119	0	-1.2398	0.631	0.8348	0.7164	0.5735	0.6514	1.3958	0.4659
Switzerland	CHE	75600001	75602747	0	0.0707	-1.4049	-0.8219	0.0415	0.496	-0.7106	-0.3763	-0.4095
Switzerland	CHE	75600001	75603558	0	0.4289	1.1352	1.9359	-0.237	1.4993	-1.6678	2.4277	2.0955
Switzerland	CHE	75600001	75605909	0	0.0304	-1.0936	-0.6843	0.1093	0.6108	0.7424	-0.8883	0.1216
Switzerland	CHE	75600001	75604136	0	1.2889	-1.1502		0.0203	-0.7472	-0.2406	-0.3912	-2.5027
Switzerland	CHE	75600001	75603479	0	-0.357			-0.8026	-0.3575
Switzerland	CHE	75600001	75604114	0	-0.4294	0.0341	0.4562	-1.2502	-0.3358	-0.8849	-0.9328	-0.2895
Switzerland	CHE	75600001	75601117	0	0.4089	0.9484	-0.1587	-0.6375	0.0284	-0.2338	0.3415	0.6361
Switzerland	CHE	75600001	75606451	0	1.1486			-1.3089	-0.5885	-0.7433
Switzerland	CHE	75600001	75605051	0	0.9696	0.64	-0.3802	-0.3655	0.5925	-0.4657	-0.4948	0.4104
Switzerland	CHE	75600001	75601286	0	0.0919	-0.5994	-0.227	-0.313	0.2611	-0.5309	0.5755	0.7864
Switzerland	CHE	75600001	75601223	0	-0.3851	-1.1881	0.6407	-0.8245	-1.1103	-0.2785	-0.2857	-0.3423
Switzerland	CHE	75600001	75602867	0	-0.0314	0.9275	0.4173	-2.6893	0.545	-0.3164	0.4807	0.7435
Switzerland	CHE	75600001	75602663	0	-0.1444	-0.128	0.7804	-0.8158	-0.2021	-0.5569	1.2027	0.9883
Switzerland	CHE	75600001	75605284	0	0.3869	1.1352	1.036	-0.5164	0.2262	0.241	-0.007	0.2224
Switzerland	CHE	75600001	75602085	0	-0.0599	-0.6019	1.0433	-0.9856	0.208	0.3215	-0.274	1.1013
Switzerland	CHE	75600002	75603575	0	0.797					3.6292
Switzerland	CHE	75600002	75603154	0	0.8814	1.3403	-0.4806	1.0259	1.4078	0.4437	1.6922	0.9888
Switzerland	CHE	75600002	75606001	1	0.6299	0.8098	0.4173	0.3425	0.5327	0.681
Switzerland	CHE	75600002	75605706	1	-1.0655	-0.3667	-1.2567	-0.2452	-0.0893	0.0795	-0.4515	-1.0139
Switzerland	CHE	75600002	75603399	1	-0.0176	1.3697	0.4683	0.5292	0.714	1.1163	-0.8657	1.2147
Switzerland	CHE	75600002	75605644	1	-0.1328	-1.0138	-0.7249	0.4559	0.0066	0.9471	-0.6852	0.4504
Switzerland	CHE	75600002	75601612	1	1.4581	-0.5994	-0.227	0.1826	0.2664	0.652	-0.1021	0.1216
Switzerland	CHE	75600002	75600820	0	0.4642	0.9454	0.7739	0.5573	0.2614	1.0847	2.0386	1.0431
Switzerland	CHE	75600002	75602860	0	0.0035	0.1892	-1.088	0.2859	-0.095	0.0074	0.5755	-0.2726
Switzerland	CHE	75600002	75604514	0	0.7062	0.0308	-0.7566	-0.7513	-0.4399	-0.0085		-1.0454
Switzerland	CHE	75600002	75602685	0	0.799	-1.2589	-1.0611	-0.2519	-1.1818	-0.7054	-1.5848	-0.8028
Switzerland	CHE	75600002	75604495	0	1.143	0.8489	1.2867	0.1765	1.3862	0.7252	0.9863	0.833
Switzerland	CHE	75600002	75601008	0	1.4763	-0.5994	1.4967	-0.1106	-0.2586	0.3174	-0.1026	0.69
Switzerland	CHE	75600002	75601017	0	2.2007			0.4655	0.9356	-0.0026
Switzerland	CHE	75600002	75603373	1	0.4483	-0.739	-1.5553	-0.0098	-0.1418	-0.7812	-1.2106	-0.8936
Switzerland	CHE	75600002	75601087	1	1.711	0.1245	-0.1587	-0.011	-0.4178	0.1512	-0.4771	-1.0296
Switzerland	CHE	75600002	75606502	1	-0.1732	0.4594	1.9359	-0.4995	-0.3846	0.2084	-0.7899	1.515
Switzerland	CHE	75600002	75601055	1	0.4802	0.7062	-0.9285	0.2642	0.2369	0.3983	-0.3876	-0.2503
Switzerland	CHE	75600002	75605458	1	1.3761	-1.2563	0.5833	-0.2694	-0.7083	0.2756	-0.9936	0.1959
Switzerland	CHE	75600002	75602954	1	1.3253	-0.269	-0.442	-0.1514	-0.2936	-0.2198	-0.8012	-0.4607
Switzerland	CHE	75600002	75600275	1	0.343	0.1155	-1.0288	-0.2208	-0.5115	-0.2473	-1.1941	0.3236
Switzerland	CHE	75600002	75603353	0	1.167	0.64	1.9359	-0.1918	0.7789	0.7367	1.2223	2.0955
Switzerland	CHE	75600002	75605596	0	0.6359	-0.0176	0.4173	-0.0653	-0.4045	0.3214	-0.2852	1.1508
Switzerland	CHE	75600002	75600917	0	0.4483	-1.0185	1.013	-0.1549	-0.061	-0.7433	-0.5798	1.515
Switzerland	CHE	75600002	75606453	0	1.0198	2.6352	1.1381	0.3439	0.3144	0.8212	2.4277	2.0955
Switzerland	CHE	75600002	75600430	0	1.7489
Switzerland	CHE	75600002	75603171	0	1.0664	-1.0773	0.7162	0.2749	0.1726	0.7646	0.6102	0.9097
Switzerland	CHE	75600002	75604493	0	1.1318	0.5068	0.9992	-0.476	-0.207	-0.1507	-0.9936	-0.6185
Switzerland	CHE	75600002	75606003	0	0.8694	-1.1881	-0.7902	-0.4454	-1.404	-0.2436	-0.6852	0.6361
Switzerland	CHE	75600002	75603850	0	0.383	-0.4488	-0.8054	0.1272	-0.0531	-0.0162	-0.3733	-0.419
Switzerland	CHE	75600002	75604464	0	0.3765	-0.0176	0.0226	-0.3419	-0.2092	0.4946	1.1417	0.601
Switzerland	CHE	75600002	75603830	0	0.3607	0.7989	-0.6587	-0.0102	-0.2048	-0.0518	-0.3912	0.1216
Switzerland	CHE	75600003	75606572	1	1.2182	0.9275	-0.8554	0.1723	-0.3323	0.1439	-0.9533	0.1959
Switzerland	CHE	75600003	75604343	0	1.2766	0.9454	0.5736	0.1341	0.3662	0.6508	0.0215	0.8375
Switzerland	CHE	75600003	75604321	1	-1.1568	0.1125	-0.9874	-0.2755	-1.0002	0.0926	-0.9936	0.9339
Switzerland	CHE	75600003	75604207	1	1.8658	-0.269	0.0226	0.2938	-0.471	0.7116	-0.0823	-0.7108
Switzerland	CHE	75600003	75601571	1	0.89				-1.0403
Switzerland	CHE	75600003	75603339	1	1.2918	0.7763	-0.5544	0.3225	-0.0523	0.5942	-0.3241	0.7095
Switzerland	CHE	75600003	75600528	1	1.0093	-0.7306	-1.7997	-0.0432	-0.5534	0.0156	-1.2624	-1.8806
Switzerland	CHE	75600003	75600527	1	0.088	-1.2492	-1.9313	-0.1403	-0.7798	-0.9484	-1.1229	-1.4344
Switzerland	CHE	75600003	75600243	1	0.7651	0.9275	-0.3802	-0.2074	0.5825	-0.1117	-0.8768	1.2147
Switzerland	CHE	75600003	75603424	1	0.6348	-0.0994	-0.9285	0.0754	-0.4742	0.3974	-0.7867	-0.5251
Switzerland	CHE	75600003	75602347	1	0.2227	0.6555	-1.0271	0.1521	-1.0268	-0.9484	-2.1251	-0.3059
Switzerland	CHE	75600003	75603540	1	1.7098	-0.7114	-1.1346	-0.1009	-0.2051	-0.0571	-1.1229	-0.6912
Switzerland	CHE	75600003	75600417	0	1.2584	-0.8489	-0.5034	0.3229	-0.7027	0.2878	-0.6856	1.0582
Switzerland	CHE	75600003	75602690	0	1.494	0.8655	1.9359	0.3221	0.4949	0.6775	1.2932	2.0955
Switzerland	CHE	75600003	75602706	0	0.6774	1.4003	1.9359	0.3405	0.7894	0.938	-0.1021	0.9883
Switzerland	CHE	75600003	75603824	0	1.4881	-0.2509	-0.5472	-0.0714	-0.1472	-0.3039	-0.1727	-0.1563
Switzerland	CHE	75600003	75605466	0	1.4647	-0.5208		0.2858	0.093	1.2756		0.1216
Switzerland	CHE	75600003	75601945	0	1.036	0.5266	-0.829	0.8497	0.4075	0.8233	-0.0551	-0.222
Switzerland	CHE	75600003	75605018	0	1.1337	1.031	0.8038	-0.2522	-0.2703	0.2295	1.2067	1.515
Switzerland	CHE	75600003	75604409	0	0.8735	0.4298	0.7162	0.159	-0.1225	0.1012	-0.3503	1.1508
Switzerland	CHE	75600003	75602250	0	1.6936	-0.781	-0.6789	0.205	-0.9901	0.4336	-0.6378	-0.3406
Switzerland	CHE	75600003	75606326	0	0.4159	1.127	0.4173	0.1447	0.2522	0.4956	-0.7899	-0.1865
Switzerland	CHE	75600003	75602370	0	0.9544	-0.891	-0.691	-0.0116	-0.7146	0.1685	-0.3733	0.1554
Switzerland	CHE	75600003	75603752	1	0.723	-0.1167	0.0226	0.2125	0.1962	0.3078	-0.5142	-0.1884
Switzerland	CHE	75600003	75603816	1	1.2231	-0.7353	0.1386	0.1514	-0.5961	-0.3932	-0.7867	-0.1563
Switzerland	CHE	75600003	75600263	1	0.9756	0.3875	-0.6587	0.7862	0.4407	1.1499	-0.6232	-0.2995
Switzerland	CHE	75600003	75606121	0	1.1814	0.5166	-1.2374	-0.4944	-0.318	-0.0722	-2.1355	0.4158
Switzerland	CHE	75600003	75605872	0	2.072	-0.7353	-0.5907	0.6779	0.1819	0.827	-0.4982	0.7611
Switzerland	CHE	75600003	75603335	0	0.8692	0.2621	1.1381	0.0719	0.0016	0.3357	0.1427	1.1508
Switzerland	CHE	75600003	75605327	0	0.7047	0.1736	0.7162	0.5508	-1.5246	0.6106	-0.3763	2.0955
Switzerland	CHE	75600003	75603340	0	1.0992	0.3128	-0.9607	0.0961	-0.0198	0.6444	-0.5686	-0.222
Switzerland	CHE	75600004	75601043	1	0.2608			0.2079	-0.97	-0.5569
Switzerland	CHE	75600004	75600164	1	-0.6897	0.2516	0.8038	-0.8612	-0.6527	-1.6678	-0.7867	-0.4607
Switzerland	CHE	75600004	75603066	0	-0.938	-0.4314	0.0226	-0.8301	-0.3994	-0.5309	-0.9906	-0.1563
Switzerland	CHE	75600004	75601765	0	-0.3095	2.6352	-0.0154	0.7113	1.6227	1.5721	1.1375	2.0955
Switzerland	CHE	75600004	75600244	0	-1.2712
Switzerland	CHE	75600004	75602277	0	-0.0965	-1.1837	-0.2827	-0.2293	-0.3261	-0.03	-1.9673	2.0955
Switzerland	CHE	75600004	75602307	0	1.0102	-0.4314	0.0226	-0.8301	-0.7487	-0.5309	-0.9906	-0.1563
Switzerland	CHE	75600005	75600436	1	1.3879	1.1306	0.9268	0.3659	1.4038	0.9503	-0.1727	0.0876
Switzerland	CHE	75600005	75605666	1	-0.8562	-1.4806	-1.4131	-0.3794	-1.0656	0.1881	-1.5848	-1.8806
Switzerland	CHE	75600005	75600753	1	1.308	-0.9401	-1.4559	-1.2502	-0.5726	-0.1091	-0.6852	0.6361
Switzerland	CHE	75600005	75602205	1	0.1824	-0.7864	-0.9874	-0.3705	-0.6226	-0.8849	-0.6232	-0.7902
Switzerland	CHE	75600005	75606258	1	0.2455	-0.7353	-0.7902	-1.3089	-0.4669	-1.2919	-0.6852	-0.4784
Switzerland	CHE	75600005	75604754	1	1.1083	-0.4302	-0.3802	-1.0129	-0.4519	-0.2785	-0.3763	-0.6774
Switzerland	CHE	75600005	75605080	1	-0.5563	-0.7353	-0.7902	-1.0091	-0.3429	-0.2785	-0.4805	-0.1563
Switzerland	CHE	75600005	75606168	1	0.0488	-0.9399	0.4173	-0.1067	-0.4847	-0.1091	-0.5974	-0.4622
Switzerland	CHE	75600005	75606278	1	-0.7517	-0.938	-0.4728	-0.7397	-0.7967	-0.219	-0.9106	-0.959
Switzerland	CHE	75600005	75601640	1	0.2663	0.7763	-0.7566	-0.9395	-0.4009	-0.801	-0.5798	1.515
Switzerland	CHE	75600005	75600915	1	0.1463	-0.2062	1.0433	-0.03	0.6261	0.0064	-0.5832	0.8375
Switzerland	CHE	75600005	75601766	1	0.2088	-0.847	-0.691	0.4394	-0.3507	0.3273	-1.1702	-0.4607
Switzerland	CHE	75600005	75603817	1	0.7498	-0.7907	-1.1657	-0.4536	-0.6213	-0.0055	-1.0571	-0.5475
Switzerland	CHE	75600005	75604452	1	1.2923	0.3875	-0.691	-0.3908	-0.4073	-0.9292	-0.3055	-0.4377
Switzerland	CHE	75600005	75603962	0	-0.7058	-0.7353	-0.335	-0.0413	0.1664	0.2172	-0.5832	-0.3673
Switzerland	CHE	75600005	75605527	0	-0.5883	-0.5743	0.1648	0.8648	0.2067	1.3262	0.1922	-0.5912
Switzerland	CHE	75600005	75605250	0	-0.34	-0.3537	-0.0154	0.0376	0.0158	0.7368	2.4277	-0.0129
Switzerland	CHE	75600005	75603407	0	-0.9934	0.1245	1.4967	-2.0365	-0.4352	-0.2858	0.8038	0.6361
Switzerland	CHE	75600005	75603071	0	0.2975	-2.2005	0.6847	0.594	-0.1979	-1.6678	-0.3733	0.1532
Switzerland	CHE	75600005	75602987	0	-0.9346	-0.948	-0.7902	-0.1932	-0.5824	-1.1765	-0.5828	0.4504
Switzerland	CHE	75600005	75600729	0	-0.1728	1.3697	0.0226	-0.2225	0.6557	-0.2858	0.475	0.4777
Switzerland	CHE	75600005	75604928	0	1.1206	-1.1522	-0.7572	-1.2568	-0.3645	-0.5371	-0.6852	-0.1563
Switzerland	CHE	75600005	75603280	0	-0.8866	0.9349	1.9359	-0.6863	0.3092	-1.6678	0.0177	2.0955
Switzerland	CHE	75600005	75604447	0	0.9948	-0.1259	0.6825	-1.7857	-0.2305	0.0984	-0.4952	1.1508
Switzerland	CHE	75600005	75604710	0	0.0953	1.3403	1.9359	-0.7091	-0.074	0.1926	1.4834	1.3857
Switzerland	CHE	75600005	75603181	0	-0.5207	-0.6593	-0.227	-0.2683	-0.5085	-0.1854	0.1648	0.4777
Switzerland	CHE	75600005	75600763	0	0.2682	-0.3646	-0.732	-0.7025	-0.0096	0.0402	-0.6852	0.5553
Switzerland	CHE	75600005	75600899	0	0.5319	-0.8977	-1.2567	-0.8921	-0.5722	-0.1778	-0.7838	-0.7363
Switzerland	CHE	75600005	75601668	0	-0.1475	0.7789	1.2341	-0.3419	0.252	-0.219	0.1648	1.4234
Switzerland	CHE	75600005	75606370	0	-0.6887	-0.4488	-1.1274	-0.1085	-0.5106	0.5485	-0.0465	-1.236
Switzerland	CHE	75600005	75601916	0	-0.0941	0.4435	0.1386	-0.7477	0.2088	-0.3435	-0.0251	0.2546
Switzerland	CHE	75600006	75602868	1	0.3354	-0.2479	0.0226	0.7113	-0.4815	0.5971	0.5755	0.1216
Switzerland	CHE	75600006	75605660	0	1.4352	0.4435	1.4967	0.1652	0.8161	0.7081	1.5037	1.515
Switzerland	CHE	75600006	75602617	0	0.0208	-0.0233	1.036	-0.6491	-0.7813	0.1157	-0.1026	-0.1563
Switzerland	CHE	75600006	75602839	0	-0.9727	-0.8977	-0.3802	-0.1299	-0.5777	0.7568	0.1648	0.2286
Switzerland	CHE	75600006	75602917	0	0.5888	0.4495	0.0226	0.4779	0.6894	3.6292	0.5755	0.9444
Switzerland	CHE	75600006	75604401	0	0.6458	1.1576	-0.227	0.2485	4.8357	0.5723	0.8038	2.0955
Switzerland	CHE	75600006	75606015	0	1.2367	-0.4314	-0.5034	0.8514	0.4322	1.149	-0.3733	-0.2503
Switzerland	CHE	75600006	75606123	0	-0.3947	0.9454	0.8038	0.3863	0.6041	1.0384	0.5755	0.4777
Switzerland	CHE	75600006	75603321	0	1.142	-0.269	-0.691	0.1799	0.1511	0.5772	0.3482	-0.2503
Switzerland	CHE	75600006	75600589	0	0.7222	-0.0862	0.4173	0.3883	-0.4109	0.2575	1.0854	0.1216
Switzerland	CHE	75600006	75604358	0	0.2068	0.2607	-0.7638	-0.548	0.1408	0.447	0.3256	0.557
Switzerland	CHE	75600006	75605057	0	1.3374			0.4325	1.1581
Switzerland	CHE	75600006	75603536	0	0.4957	0.2032	0.0226	0.7895	0.0468	1.125	1.6331	0.6905
Switzerland	CHE	75600006	75601265	0	1.2367	0.041		0.7113	0.945	-1.6678
Switzerland	CHE	75600006	75603515	0	0.6042	-1.3452	0.8801	0.2993	1.0308	0.5572	1.3958	2.0955
Switzerland	CHE	75600006	75606558	0	0.3963	1.4003	1.9359	-0.2218	0.232	0.5879	0.0635	1.515
Switzerland	CHE	75600006	75603916	0	0.9401	0.3349	-0.2827	0.6617	-0.4797	1.0597	-0.5828	-0.6924
Switzerland	CHE	75600006	75601262	0	-0.1659	0.4546	1.0108	-0.1843	0.6661	1.4342	0.0254	2.0955
Switzerland	CHE	75600006	75605637	0	0.4495	0.3653	0.8348	0.3076	-0.2728	0.3073	0.8038	0.1216
Switzerland	CHE	75600006	75600466	0	-0.5364	0.1892	1.2867	0.2589	0.2946	3.6292	0.0254	1.515
Switzerland	CHE	75600006	75604181	0	-0.0156	0.5746	0.8348	0.3076	-0.0541	0.4564	1.1417	0.7864
Switzerland	CHE	75600007	75605485	1	0.4507	0.271	0.8094	-0.2716	0.0016	-1.6678	1.5037	2.0955
Switzerland	CHE	75600007	75603168	1	0.2443
Switzerland	CHE	75600007	75603153	1	0.2121
Switzerland	CHE	75600007	75600323	0	-0.3442			-0.8689	-0.4032
Switzerland	CHE	75600007	75604980	0	1.1228	-0.2548	-0.227	-0.5426	0.9032	-0.7433	0.5872	-0.3856
Switzerland	CHE	75600007	75603370	1	-1.1941	-0.103	-0.3802	-0.4436	-0.1216	0.0559	0.0256	-0.222
Switzerland	CHE	75600007	75605423	1	-0.3609	0.0347	0.8348	3.6039	2.1425	1.332	-1.0576	-0.5461
Switzerland	CHE	75600007	75601317	1	-1.9607	-0.2548	-0.1882	-0.1787	-0.8015	-0.2858	0.9636	-0.5305
Switzerland	CHE	75600007	75600594	1	1.2982			0.2116	-0.1132	0.3427
Switzerland	CHE	75600007	75602668	1	-0.0398
Switzerland	CHE	75600007	75603100	1	-0.3109	-0.4203	-0.4728	0.0022	-0.4283	0.076	-0.6852	0.1216
Switzerland	CHE	75600007	75602046	1	1.2269			-0.7629	-0.4702	-0.2136
Switzerland	CHE	75600007	75603139	1	1.5225	-1.8182	-1.2567	-0.9856	-1.582	0.1246	-2.1355	-0.4607
Switzerland	CHE	75600007	75600752	1	1.2102	0.468	1.9359	-0.3163	-0.0669	-1.6678
Switzerland	CHE	75600007	75602167	1	0.7701	-0.2577	-1.7997	-0.4369	0.4716	-0.288	-0.4748	-1.7043
Switzerland	CHE	75600007	75604962	1	0.019	-0.4174	-0.4806	-0.1947	-0.6979	0.3437	-0.3578	0.1216
Switzerland	CHE	75600007	75604735	1	0.0248	-0.2662	0.0226	-0.3261	-0.2588	0.4641	0.5755	-0.2503
Switzerland	CHE	75600007	75604005	0	0.3365	0.8655	0.1386	-0.4039	-0.2072	0.0897	0.8382	-0.1563
Switzerland	CHE	75600007	75605829	0	1.0347	1.1493	0.0226	-0.2773	-0.1338	0.4946	-0.2821	0.833
Switzerland	CHE	75600007	75601719	0	0.1794	-0.9343	0.693	0.0612	-0.525	0.062	2.0386	1.0641
Switzerland	CHE	75600007	75601803	0	1.2528	1.127	1.9359	-0.6461	0.7988	-0.9292	1.1375	1.4234
Switzerland	CHE	75600007	75600888	0	-0.491	-0.4998	1.9359	-1.2654	0.1417	-0.9484	0.1922	1.1232
Switzerland	CHE	75600007	75605266	0	-0.905	1.6454	1.6222		3.6258		2.2846	1.6836
Switzerland	CHE	75600007	75604971	0	-1.6825	0.6515	1.1657	-1.3723	-0.4877	-0.0581	-0.6852	1.1232
Switzerland	CHE	75600007	75602239	0	1.3019	-0.0692	-0.3332	-0.5847	0.247	-0.5309	0.5755	-0.1563
Switzerland	CHE	75600007	75602207	0	-0.5839	-0.0862	0.1802	-1.0068	0.4496	-0.5058
Switzerland	CHE	75600007	75602155	0	1.5521
Switzerland	CHE	75600007	75602090	0	-0.3235	0.3266	-0.1119	0.1063	0.1829	-0.443	1.4995	-0.3297
Switzerland	CHE	75600007	75604942	0	0.4789	-1.3833	-0.7638	-0.1955	-1.3307	-0.5309	-0.309	-0.1563
Switzerland	CHE	75600007	75601542	0	-0.7483			-1.7857	0.5329	-0.8849
Switzerland	CHE	75600007	75600272	0	1.1107				-0.3763
Switzerland	CHE	75600007	75603405	0	-1.2139	0.468	0.0226	0.4922	0.7132	0.521	-0.2857	-0.6924
Switzerland	CHE	75600008	75603423	1	0.0713	-1.0138	0.0226	0.6718	0.4867	0.6256	0.5755	-0.2726
Switzerland	CHE	75600008	75603412	1	0.3402	-0.5286	-0.5836	-0.4957	-0.1635	0.2866	-1.5588	-0.6774
Switzerland	CHE	75600008	75603639	1	0.8861	-0.4998	-0.5034	0.4045	0.082	-0.2608	-1.1908	0.1216
Switzerland	CHE	75600008	75603550	1	-0.0017	1.7162	1.9359	0.1414	-0.1681	-0.3551	-0.8488	1.515
Switzerland	CHE	75600008	75605761	0	0.4359	-1.3471	-1.0611	0.7256	0.3789	-0.1677	-0.2004	-1.1252
Switzerland	CHE	75600008	75603175	0	0.0512	-1.3452	-1.1926	0.7113	-0.0408	0.4394	-0.6852	-1.1252
Switzerland	CHE	75600008	75603111	0	-0.7558	0.0591	-0.4728	0.8798	2.6866	1.3711	1.2798	0.7864
Switzerland	CHE	75600008	75605340	0	0.3522	-0.0862	0.0226	1.2836	0.7738	1.5721	0.5755	0.1216
Switzerland	CHE	75600008	75603947	0	0.2097	-0.5994	-0.8627	0.0593	-0.0408	0.0449	-0.5832	-0.7507
Switzerland	CHE	75600008	75602761	0	-0.4608	-1.0057	1.9633	-0.2389	-1.421	-0.1857	-1.1846	-0.8443
Switzerland	CHE	75600008	75605772	1	1.8658	-2.9627	-1.1926	0.4132	0.2398	-1.6678	-2.1355	2.0955
Switzerland	CHE	75600008	75606182	1	0.9585	-0.4203	0.1479	-2.2824	0.4355	-0.7106	0.3482	1.0383
Switzerland	CHE	75600008	75603812	1	1.0891	0.67	-0.5907	-0.3892	0.7669	-0.9484	0.1648	0.2546
Switzerland	CHE	75600008	75605190	1	1.5605	1.7671	0.8271	-0.1493	-3.7095	0.3861	-0.6852	0.4504
Switzerland	CHE	75600008	75601788	1	-0.626	0.5289	0.4907	-0.4672	0.6357	-0.385	-0.3733	1.515
Switzerland	CHE	75600008	75604621	1	1.3784	-0.5874	0.4173	0.3954	0.1635	0.3778	-0.5832	0.3216
Switzerland	CHE	75600008	75601169	1	-0.3649	0.5836		-0.4002	-0.3703	-0.7106	0.5755	1.2147
Switzerland	CHE	75600008	75602592	1	0.0405	-1.6546	-1.682	0.277	-1.6985	0.3349	-0.6852	0.1216
Switzerland	CHE	75600008	75605288	1	-0.2096	-2.9627	-1.1926	0.1053	-1.1038	-1.6678	2.4277	-1.1252
Switzerland	CHE	75600008	75602564	1	0.2503	-1.5492	-0.5034	-0.5084	-0.6921	-0.1961	-2.1355	0.6361
Switzerland	CHE	75600008	75605790	1	-1.0135	-0.9281	0.9247	-0.3929	-0.2923	-0.1491	-1.7719	0.1959
Switzerland	CHE	75600008	75602691	0	0.1845	-1.3452	0.0226	0.7113	0.1011	1.3629	0.5755	0.1739
Switzerland	CHE	75600008	75604503	0	0.6524	-0.7114	-0.5373	0.7113	-0.8045	0.3272	-0.6852	-2.5027
Switzerland	CHE	75600008	75603533	0	-1.4613	-1.0679	-0.9607	0.5099	0.0296	0.824		-0.2503
Switzerland	CHE	75600008	75603613	0	0.9883	-0.7815	-1.1926	0.459	0.1111	0.5257	-0.6852	-0.7108
Switzerland	CHE	75600008	75603937	0	0.3242	-0.5994	-0.227	-0.145	-0.0129	0.1029	0.1648	-0.8443
Switzerland	CHE	75600008	75602937	0	0.916	1.3403	0.5833	0.001	0.8782	-1.6678	-0.2008	1.3566
Switzerland	CHE	75600009	75600780	1	-0.0186	-0.1667	0.1453	-1.3089	-0.3972	-0.5569	-2.1355	-0.2503
Switzerland	CHE	75600009	75602408	1	-0.3461	-1.2223	-0.5034	-0.4877	-1.4025	-0.7106	-2.1355	-0.2955
Switzerland	CHE	75600009	75600546	1	-0.3405	0.1943	1.9359	-0.3272	-0.6583	-0.7793		0.1216
Switzerland	CHE	75600009	75604491	1	-0.7305	-1.0674	-0.9145	0.8841	-0.4946	0.0046	-0.8883	-0.9775
Switzerland	CHE	75600009	75604350	1	-0.6635	-0.2662	-0.3048	-0.2667	-0.099	-0.0745	-0.4771	-0.5475
Switzerland	CHE	75600009	75600002	1	-0.1019	-0.1106	-1.4073	-0.6559	-1.2129	-0.0911	-0.8913	-0.9111
Switzerland	CHE	75600009	75603525	1	-0.3826	-0.3457	0.4173	0.111	-0.2495	0.0667	-0.4801	0.1216
Switzerland	CHE	75600009	75600200	1	-0.0784	-0.0219	0.0226	-0.3166	-0.8107	-0.2961	-0.535	-0.6981
Switzerland	CHE	75600009	75604712	1	0.0687	-0.0298	-0.227	-0.6043	-0.6079	-0.568	-1.2871	-0.8714
Switzerland	CHE	75600009	75605542	1	0.1387			-0.39	-0.3031		-1.164
Switzerland	CHE	75600009	75606253	0	-0.3144	-0.8355	0.0226	-1.4373	0.0934	-1.6678	0.5755	-1.236
Switzerland	CHE	75600009	75602622	0	-0.6669	-0.5743	-2.664	0.7113	-0.245	-1.6678		-0.224
Switzerland	CHE	75600009	75605318	0	-0.2605	-0.0862	1.4967	0.4081	2.6119	-1.6678	0.5755	2.0955
Switzerland	CHE	75600009	75601348	0	-0.5273	1.3403	1.9359	0.2227	1.4395	0.3456	2.4277	0.8567
Switzerland	CHE	75600009	75602950	0	-0.5471	-1.0936	-0.7955	0.6488	0.0441	0.3997	-0.6707	-0.1985
Switzerland	CHE	75600009	75603681	0	-0.5098	-0.4111	1.1355	0.1053	-0.1311	-1.6678	0.4411	0.9883
Switzerland	CHE	75600009	75604221	0	0.4078	-0.1077	0.5347	0.7113	0.4445	-0.8437	0.8038	1.2147
Switzerland	CHE	75600009	75604641	0	0.2417	-0.2479	-0.0469	-0.6525	0.1177	0.2511	0.5755	1.1013
Switzerland	CHE	75600009	75604471	0	0.705	-0.0981	0.4173	-1.3001	-0.3578	-0.2338	0.7679	-0.1314
Switzerland	CHE	75600009	75600305	0	-0.3491	-0.847	-1.0611	-0.6517	-0.4009	0.487	-0.1026	-0.4784
Switzerland	CHE	75600009	75601960	0	0.6627	0.0502	0.3461	-0.4975	-0.4135	-0.159	-0.4771	-0.0542
Switzerland	CHE	75600009	75602926	0	0.9563	0.6257	-0.7638	-2.6893	-1.4568	-1.6678	-0.5832	-0.8947
Switzerland	CHE	75600009	75602456	0	0.2415	0.3723	1.036	-0.3451	0.8874	0.1274	-0.2857	1.1508
Switzerland	CHE	75600009	75604578	0	0.873	-0.1968	-0.3551	-0.8834	-0.0347	-0.0468	-0.3272	0.0453
Switzerland	CHE	75600009	75600751	0	0.9547	-0.6028	-0.7566	-0.5776	-0.6322	0.0511	2.4277	-0.6774
Switzerland	CHE	75600009	75601423	0	0.563	0.3875	0.4173	-1.2765	-0.3641	-0.2785	0.4002	0.388
Switzerland	CHE	75600009	75605122	0	-0.4612	0.2426	1.9359	-2.6893	-0.2473	-0.8849	-0.6378	2.0955
Switzerland	CHE	75600010	75601910	1	0.2109	-0.59	0.5833	-0.8286	-1.0867	-0.2854	-0.6852	0.1554
Switzerland	CHE	75600010	75606557	1	0.0354	-0.59	-0.7902	-0.5338	-0.6543	-0.2507	-0.9936	-0.4607
Switzerland	CHE	75600010	75604947	1	-1.3549	-0.59	-0.7902	-1.6205	-1.2426	-1.6678	-0.5974	-0.7108
Switzerland	CHE	75600010	75605746	1	-0.2543	0.1221	-1.5883	-0.1334	-0.2395	0.0795	-2.1355	-0.959
Switzerland	CHE	75600010	75603420	1	0.9948	-0.59	-0.5034	-0.5666	-0.5776	-0.0267	-0.9533	-0.4607
Switzerland	CHE	75600010	75604201	1	-0.0402	0.3151	-0.442	-0.3911	-0.4946	-1.6678	-0.535	1.1232
Switzerland	CHE	75600010	75601805	1	0.5821	-0.3516	-1.9313	0.0649	-0.0673	-0.4795	-2.1355	-0.6831
Switzerland	CHE	75600010	75605103	1	-1.2574	-0.5994	-0.3802	-0.5695	-1.0999	-0.7847	-0.5974	-0.4607
Switzerland	CHE	75600010	75602498	1	-0.9242	-1.2223	-1.6542	-0.1716	-0.4973	-1.6678	-2.1355	-1.4991
Switzerland	CHE	75600010	75600850	1	0.8824	-1.3452	0.1386	-0.2036	-0.3807	-1.6678	-2.1355	-1.1252
Switzerland	CHE	75600010	75602595	1	-0.3279	-1.289	-1.1926	-0.1481	-0.5764	-0.8849	-1.1229	-0.405
Switzerland	CHE	75600010	75600046	1	0.5267	-0.7221	-0.5034	-0.5249	-0.1087	-0.801	-0.5924	-0.7108
Switzerland	CHE	75600010	75600956	1	-1.4246				-0.6036
Switzerland	CHE	75600010	75600713	1	0.1988	-0.6299	-1.9803	0.2642	-0.8702	-1.6678	-0.6852	-2.5027
Switzerland	CHE	75600010	75601604	1	0.8144	-0.7737	-1.1926	0.0856	-0.9291	0.53	0.5755	0.1216
Switzerland	CHE	75600010	75605630	1	-1.4729	-0.4251	-0.7638	0.479	-0.3316	0.3004	-0.6852	-0.7108
Switzerland	CHE	75600010	75601530	0	-0.1133	-0.9924	-0.227	-0.587	-0.6969	-0.1278	-0.5832	-0.5265
Switzerland	CHE	75600010	75601441	0	0.1326	-0.7221	0.0226	-0.8021	0.1699	-0.1072	-0.5832	0.6361
Switzerland	CHE	75600010	75604791	0	1.5495	0.1276	0.5462	0.0376	0.397	-0.3768	-0.2704	1.515
Switzerland	CHE	75600010	75605604	0	-0.3435	-0.5259	-0.2236	0.1274	-0.1082	-0.8849	0.5755	-0.7507
Switzerland	CHE	75600010	75604062	0	-0.6648	0.0789	0.4173	0.8065	1.7401	-1.6678	0.8038	1.4234
Switzerland	CHE	75600010	75600493	0	0.528	0.1245	0.3461	0.2935	0.9594	-0.0871	0.5755	0.7864
Switzerland	CHE	75600010	75605069	0	-0.6337	0.4349	1.1657	-1.2698	1.0909	-1.6678	1.802	2.0955
Switzerland	CHE	75600010	75606541	0	1.3023	1.127	0.1386	-0.9553	-0.9587	-0.7368	-0.6852	-0.1865
Switzerland	CHE	75600010	75600958	0	-0.0671	-0.2054	-0.4396	-0.6426	-0.0947	-0.4795	-1.0576	1.0448
Switzerland	CHE	75600010	75605694	0	-0.119	0.6257	-0.2943	0.9186	1.0469	0.4842	-0.007	-1.3494
Switzerland	CHE	75600010	75600336	0	-1.8413	0.3875	-0.227	-0.6012	0.2842	-1.6678	-0.1021	0.7864
Switzerland	CHE	75600010	75605320	0	-1.2798	0.3101	-0.4396	-8.00E-04	0.1265	0.7064	0.5755	0.6905
Switzerland	CHE	75600010	75600099	0	-0.2435	-1.2563	-0.9607	-0.0695	0.0983	0.6666	2.4277	-1.4344
Switzerland	CHE	75600010	75602640	0	-0.0135	0.7665	1.2867	0.1612	0.521	-0.5639	-0.1061	-0.2343
Switzerland	CHE	75600010	75600675	0	-1.2926	2.6352			-3.6296
Switzerland	CHE	75600010	75602969	0	0.1217	-1.1425	-0.7902	-2.6893	0.342	-1.6678	-0.6852	0.1216
Switzerland	CHE	75600011	75603542	1	0.0017	-0.59	-0.5836	0.1463	0.0221	0.3905	-0.4805	-0.7496
Switzerland	CHE	75600011	75603211	1	0.2421	-0.4314	0.3416	-0.3127	-0.4513	0.2857		-0.6959
Switzerland	CHE	75600011	75601834	1	1.5751	0.2807	-1.161	0.0992	-0.3905	0.4685	-0.9106	-1.2535
Switzerland	CHE	75600011	75600022	1	0.7444	-0.1827	-0.3802	-0.065	-0.5617	0.3154	-0.2004	0.0941
Switzerland	CHE	75600011	75602816	1	-1.4979	-0.2479	-0.5836	-0.0212	0.0306	0.407	-0.5172	-0.4607
Switzerland	CHE	75600011	75604152	1	1.1576	0.3875	-0.9607	-0.3389	-1.0805	-0.2708	-0.2668	-0.1563
Switzerland	CHE	75600011	75606117	1	1.3565	-0.847	0.0226	-0.3908	-1.2053	-0.2579	-0.9906	-0.3673
Switzerland	CHE	75600011	75605412	1	0.2884	-0.3667	-1.0338	-0.2764	-0.9691	0.1832	-1.5848	0.6113
Switzerland	CHE	75600011	75601877	1	0.3789	0.1852	-0.3048	-0.0071	-0.5619	0.3796		0.2525
Switzerland	CHE	75600011	75600603	1	0.0027	0.1245	0.2753	0.2295	-0.5196	0.5909	-1.5848	-0.6774
Switzerland	CHE	75600011	75602918	1	0.2065	-0.847	-0.9285	-0.4078	-0.8391	0.2529	-1.1229	-0.8443
Switzerland	CHE	75600011	75604604	0	0.4322	-0.195	-1.2062	-0.0883	-0.5012	-0.159	-0.2165	-0.8947
Switzerland	CHE	75600011	75603578	0	1.6981	0.176	0.4173	0.1621	0.4263	0.666	0.2469	1.515
Switzerland	CHE	75600011	75603005	0	1.5087	0.4571	0.1453	0.2665	-0.7261	0.4647	-0.5832	-0.0295
Switzerland	CHE	75600011	75602144	0	0.4834
Switzerland	CHE	75600011	75602182	0	-0.4247	-0.6706	-1.0611	-1.1044	-1.7661	-0.1222	-1.2835	-0.7639
Switzerland	CHE	75600011	75605981	0	0.3408	0.0441	1.4967	-0.1278	0.4303	0.2072	-0.216	2.0955
Switzerland	CHE	75600011	75604258	0	0.0807	-0.5994	0.0226	0.1522	0.1573	0.4059	-0.6852	1.0448
Switzerland	CHE	75600011	75605639	0	1.1313	0.9166	0.4173	-0.4329	0.2216	0.093	-0.3241	0.8375
Switzerland	CHE	75600011	75601458	1	1.0211	0.3678	-1.9313	0.068	-0.4234	0.3018	-2.1355	-1.0913
Switzerland	CHE	75600011	75605414	1	1.716	-0.4343	-0.3802	-0.015	-0.5529	0.4864	-0.8883	0.1959
Switzerland	CHE	75600011	75600388	1	0.8069	-0.1856	0.1386	0.0377	0.141	0.0319	-2.1355	-0.0867
Switzerland	CHE	75600011	75601383	1	0.7927	0.5068	-0.1119	-0.0429	-0.4358	0.0161	-0.6852	0.6113
Switzerland	CHE	75600011	75601918	1	1.7346	-0.1938	0.4173	-0.2747	-0.5562	0.2695	0.1701	0.3216
Switzerland	CHE	75600011	75600641	1	0.2684	-0.59	-1.0611	-0.0831	-0.5401	0.6676	-1.305	-0.4784
Switzerland	CHE	75600011	75604035	1	1.5072	-0.4314	0.3591	0.8406	-0.5093	0.9044	0.1313	-0.1563
Switzerland	CHE	75600011	75602516	1	0.6428	0.4435	-0.4659	0.0647	-0.5661	-0.0712	-2.1355	0.0453
Switzerland	CHE	75600011	75600545	1	-0.8039	0.6539	-1.0611	-0.071	-0.6383	0.5417	-2.1355	-0.7674
Switzerland	CHE	75600011	75600187	1	0.6507	0.1125	-0.7902	-0.1026	-0.6107	0.5076		-0.224
Switzerland	CHE	75600011	75605626	0	0.8233	-0.2632	-0.6116	-0.6645	-0.2501	-0.1285	-0.417	-0.4784
Switzerland	CHE	75600011	75603451	0	0.1925	-0.9416	1.1752	-0.4903	-0.258	0.355	-1.5596	1.2147
Switzerland	CHE	75600011	75601699	0	0.4722	0.3178	0.8038	-0.5925	-0.1116	0.3826	-0.1026	1.3857
Switzerland	CHE	75600011	75605547	0	0.7748	-0.9468	0.1213	-0.0362	-0.0658	0.2387	-1.4541	1.1508
Switzerland	CHE	75600011	75604208	0	1.8201	0.1125	1.4967	0.3867	0.2539	0.8073	0.8038	1.1508
Switzerland	CHE	75600012	75605606	1	0.282	0.6515	0.4548	-0.5018	-0.3227	0.1288	-2.1355	-2.5027
Switzerland	CHE	75600012	75601938	1	-0.8004
Switzerland	CHE	75600012	75606159	1	-0.1976			0.6377	0.2132	-0.1832	-0.0171	0.1216
Switzerland	CHE	75600012	75601322	0	1.0893	-0.4488	0.4173	-0.803	-0.299	-0.801	-0.3733	0.3216
Switzerland	CHE	75600012	75601281	0	-0.8132	-0.8264	-0.8627	1.1815	-0.7921	-1.6678	0.5755	-1.1252
Switzerland	CHE	75600012	75604277	1	-1.5003	1.7162	0.7162	-0.3697	0.2858	-0.2781	-0.4107	0.0113
Switzerland	CHE	75600012	75603258	1	1.4023	-0.0862	0.0226	-1.7857	-1.0441	-1.3198	0.5755	2.0955
Switzerland	CHE	75600012	75603124	1	1.2804
Switzerland	CHE	75600012	75605179	1	1.25	-1.0138	-0.9607				0.0154	-0.7002
Switzerland	CHE	75600012	75600077	1	1.2873	-1.3061	0.4548	0.5397	-0.5223	0.1288	-0.438	-0.6416
Switzerland	CHE	75600012	75603647	1	0.7248	0.2516	-0.7638	-0.7361	-0.8603	0.3481	-0.1282	-1.0454
Switzerland	CHE	75600012	75605697	0	-1.1915	0.5836	0.4173	-1.3102	-0.0447	0.0559	0.5755	1.515
Switzerland	CHE	75600012	75606575	0	-1.1679	0.3178	0.5833	-0.061	0.3865	0.2596	-0.0553	1.1508
Switzerland	CHE	75600012	75606383	0	1.363	0.6636	0.0226	0.4505	-0.1302	1.1192	1.1417	1.515
Switzerland	CHE	75600012	75601249	0	-0.3825	-1.3452	-1.27	0.7539	-0.6925		-0.3733	2.0955
Switzerland	CHE	75600012	75604438	0	0.4688
Switzerland	CHE	75600012	75605282	0	1.3974
Switzerland	CHE	75600012	75601479	0	-1.6868	2.6352	0.8094	0.0965	0.6866	0.2681	1.5037	0.7566
Switzerland	CHE	75600012	75605535	0	-0.8883
Switzerland	CHE	75600012	75605936	0	0.149	-1.2802	-1.3325	0.1682	-0.4242	0.8135	-0.5457	-1.0633
Switzerland	CHE	75600012	75603847	0	0.4784	-1.4163	0.0226	-0.1318	-0.319	-0.3632	0.5755	0.1216
Switzerland	CHE	75600012	75605595	0	1.0829	-0.9317	0.0226	0.9783	0.7445	1.275	0.5755	0.1216
Switzerland	CHE	75600012	75605518	0	-0.9906	-1.3993	-0.4489	-0.3167	-0.2222	1.4403	0.0993	-1.3027
Switzerland	CHE	75600012	75600611	0	1.3711	-0.2662	0.4173	0.0674	1.3236	0.9475	0.3482	1.1232
Switzerland	CHE	75600012	75604431	0		0.0967	0.4562	-0.6447	-0.4722	-0.3435	-1.27	-0.4607
Switzerland	CHE	75600012	75602422	0	0.7962	-0.0862	0.0226	1.0475	-0.0486	1.5721	0.5755	0.1216
Switzerland	CHE	75600012	75601298	0	0.7049
Switzerland	CHE	75600012	75600316	0	1.8271	2.6352
Switzerland	CHE	75600012	75603865	0	1.3231	0.6515	1.1381	0.1989	0.6494	0.323	2.4277	1.1508
Switzerland	CHE	75600013	75606435	1	1.3754	0.2607	-0.691	0.1953	0.1727	0.2753	0.9636	-0.4607
Switzerland	CHE	75600013	75602324	1	-1.5871	-0.7848	-0.6587	-0.5633	-0.7515	-1.6678	-0.6852	-1.0296
Switzerland	CHE	75600013	75606311	1	1.223
Switzerland	CHE	75600013	75605769	0	-0.464
Switzerland	CHE	75600013	75603482	0	1.1341	-0.6294	-0.6453			0.08	2.4277	-1.0735
Switzerland	CHE	75600013	75603631	0	-0.5609
Switzerland	CHE	75600013	75602857	1	-1.4042	-0.2924	-1.0611	-0.7965	-0.6058	-0.8849	-2.1355	-0.1865
Switzerland	CHE	75600013	75600579	1	0.8394	0.1852	-0.9145	-1.3001	-0.3375	-0.6274	-0.3763	0.7095
Switzerland	CHE	75600013	75604638	1	0.8684	0.7763			-0.4875
Switzerland	CHE	75600013	75605248	1	1.3059						-2.1355	-0.7108
Switzerland	CHE	75600013	75601849	1	0.9751
Switzerland	CHE	75600013	75601855	1	0.3507	-1.1117	-0.5836	-1.1025	-1.1499	-0.9292	-2.1355	-1.7277
Switzerland	CHE	75600013	75602578	1	1.3863			0.1728	0.4468	0.1927
Switzerland	CHE	75600013	75601681	1	1.0147	-0.6019	-1.2567	-0.0616				-1.0282
Switzerland	CHE	75600013	75601378	1	-0.781	-2.1099	-1.64	0.4729	-0.5425	0.4394	-2.1355	-0.5408
Switzerland	CHE	75600013	75603294	1	-0.6737
Switzerland	CHE	75600013	75600649	1	-1.5391	-0.3516	0.6465	-1.0489	-0.1233	-1.6678	-2.1355	-0.3856
Switzerland	CHE	75600013	75606132	0	1.2957	-0.0862	0.0226		-0.3604		0.5755	-0.4607
Switzerland	CHE	75600013	75603461	0	1.0213	-0.847	-2.6763	-0.9574	-0.9113	-0.125
Switzerland	CHE	75600013	75601514	0	0.9927			-0.35	-0.3225	-0.159	1.2262	-1.1252
Switzerland	CHE	75600013	75600456	0	-0.3346	-0.5994	-0.7638	0.6703	1.1118	0.5414	0.1922	-1.6076
Switzerland	CHE	75600013	75605658	0	1.1729	0.792	1.2341	-0.62	-0.2509	0.336	-0.7899
Switzerland	CHE	75600013	75600754	0	0.2107	-0.1085	-0.5034	0.0116	-0.419	0.1879	0.1701	1.0641
Switzerland	CHE	75600013	75606138	0	0.7124
Switzerland	CHE	75600013	75605312	0	1.1762			-0.5081	0.4879
Switzerland	CHE	75600013	75603731	0	1.3473				-0.0408
Switzerland	CHE	75600013	75605406	0	1.8802	2.6352	1.9359		-1.3671	3.6292	0.0256	-0.1314
Switzerland	CHE	75600013	75601997	0	4.1828
Switzerland	CHE	75600013	75601344	0	-0.7675	2.0501			2.9593
Switzerland	CHE	75600013	75604617	0	0.2217	-2.9627	-0.8417	-1.0881	-0.7179	0.6841	-1.0426	-0.619
Switzerland	CHE	75600013	75605649	0		-0.7236	-0.6116	-0.3784	0.7079	-0.1826	-2.1355	-0.1563
Switzerland	CHE	75600014	75603570	1	-0.1825	-0.0862	-1.2256	0.5527	-0.0284	0.248	-0.3907	-0.9471
Switzerland	CHE	75600014	75601145	1	0.1411			-2.6893	-2.1324	-0.7368
Switzerland	CHE	75600014	75603309	1	1.1525
Switzerland	CHE	75600014	75603733	0	0.2702	-1.3829	-0.4338	0.2147	0.0499	-0.153	-0.7867	-1.4704
Switzerland	CHE	75600014	75600007	0	0.3563			1.2836	-0.9291	-1.6678	-0.6057
Switzerland	CHE	75600014	75603992	0	0.6876	0.0308	-0.3802	-1.3102	-0.6968	-0.3355		-0.2503
Switzerland	CHE	75600014	75600328	0	1.281	-1.3452			-0.5152	-0.0615	0.1206	-0.7887
Switzerland	CHE	75600014	75600566	1	-0.9312	-1.1738	-1.2503	-0.2612	-0.592	-0.8849	-1.0602	-0.1563
Switzerland	CHE	75600014	75606052	1	-0.7575	-1.1838	-2.2485	0.1616	-0.0256	-0.9292		-0.5874
Switzerland	CHE	75600014	75600288	1	1.1444	-0.847	-0.8229	0.4673	0.7812	-0.7349	-0.9681	-1.0788
Switzerland	CHE	75600014	75601255	1	0.9064	-0.5847	-0.6928	1.2407	-0.4406	0.1384	0.1479	-0.8443
Switzerland	CHE	75600014	75603624	1	0.1023	-0.7221	0.1386	-2.6893	-0.7278	-0.0914	-0.6852	0.1216
Switzerland	CHE	75600014	75601999	1	1.1603	-0.2741	-0.7249	-0.7965	0.2155	0.2018	-0.2004	-0.7507
Switzerland	CHE	75600014	75605584	1	0.2296	-0.6556	-0.8219	-0.3802	-0.0159	-1.6678	-2.1355	0.9097
Switzerland	CHE	75600014	75603080	1	0.5448	-0.2842	0.4907	-0.2976	-0.5887	-0.2854	0.3379	-0.1314
Switzerland	CHE	75600014	75601452	1	-0.528	-1.3452	-2.664	0.1053	-3.7095	1.0062	0.5755	-1.1252
Switzerland	CHE	75600014	75604407	1	1.1301		-2.346	0.3328	1.1092	0.053	1.6331	-1.1252
Switzerland	CHE	75600014	75601389	1	-0.9794	-0.2479	-0.227	-0.789	-1.0523	-0.5569	0.5755	0.1216
Switzerland	CHE	75600014	75602923	1	-0.9862	-0.8755	0.6117	0.6021	0.6379	0.7569	1.0146	0.1216
Switzerland	CHE	75600014	75606448	1	-1.326	0.4034	-0.6241	-0.251	-0.5239	0.7268	0.5339	-0.8781
Switzerland	CHE	75600014	75602568	0	-1.3398	1.7162	1.9359	-1.0068	0.2838	0.4158	-0.4515	0.9883
Switzerland	CHE	75600014	75605517	0	0.6991	0.5719	1.9359	0.3836	-0.2992	0.9026	1.2798	1.515
Switzerland	CHE	75600014	75601103	0	-0.058	1.7671	1.2867	0.3494	1.0207	0.238	-0.6822	1.2147
Switzerland	CHE	75600014	75602563	0	0.9035	1.3403	-1.015	0.8534	0.7738	0.1485	2.4277	2.0955
Switzerland	CHE	75600014	75603910	0	-0.645	-0.4488	0.0226	-0.3227	-0.4942	-0.3072	0.5755	0.1216
Switzerland	CHE	75600014	75603645	0	-0.0287	0.4298	1.4967	-0.6054	0.0551	-1.6678	0.3415	2.0955
Switzerland	CHE	75600014	75604185	0	-0.081	-0.2479	0.0226	0.7113	-0.2115	-1.6678	-0.4948	-1.1252
Switzerland	CHE	75600014	75605583	0	0.9692	-0.0291	1.9359	1.2816	-0.0767	-0.2217	2.4277	2.0952
Switzerland	CHE	75600014	75603010	0	0.312	-1.1673	-1.015	-0.772	0.3972	3.6292	0.0154	0.0484
Switzerland	CHE	75600014	75603831	0	-0.1884	-0.0862	0.0226	0.4121	-0.4591	0.7522	0.5755	0.1216
Switzerland	CHE	75600014	75605623	0	0.3404	0.5719	0.586	-2.6893	-0.7325	-1.6678	0.3473	0.557
Switzerland	CHE	75600014	75604531	0	-1.1798
Switzerland	CHE	75600014	75605661	0	0.7326	-0.0973	-2.664		-3.7095	3.3581		-0.3917
Switzerland	CHE	75600014	75603920	0	0.8909	-2.9627	-2.664	-2.6893		-1.6678	-2.1355	2.0955
Switzerland	CHE	75600014	75601639	0	1.1963	-2.9627		-2.6893	4.2492	-1.6678	-0.1313	2.0955
Switzerland	CHE	75600015	75605139	1	-0.934	0.9275	1.1355	1.0295	1.2101	-0.7946	1.6338	0.9883
Switzerland	CHE	75600015	75603602	0	-0.2716	-0.0176	0.0226	-2.6893	-0.3469	-1.6678	0.5755	-0.4377
Switzerland	CHE	75600015	75601912	1	-0.2701	-0.4998	-0.3802	-1.2285	-0.8581	-0.1222	0.5755	-0.4377
Switzerland	CHE	75600015	75604995	1	-0.0106	-0.0862	0.0226				0.5755	0.1216
Switzerland	CHE	75600015	75606160	1	-0.4759	2.6352	-0.5252	-0.1544	-0.3434	-0.4795	2.4277	0.4104
Switzerland	CHE	75600015	75603689	1	-1.1209	0.96	0.5833	-0.1934	0.7761	-0.2338	-0.4948	-0.1314
Switzerland	CHE	75600015	75601955	1	1.1517	0.5946	-0.2134	-0.5949	0.05	-0.2765	-0.9362	-0.0604
Switzerland	CHE	75600015	75604021	1	1.2577	0.8489	1.1752	0.6531	0.7658	0.5067	0.8482	0.9339
Switzerland	CHE	75600015	75605077	1	1.3361	0.468	0.7162	-0.5006	-0.6506	0.1341	0.2777	0.9097
Switzerland	CHE	75600015	75603746	1	0.5099	-0.4203	-1.5179	-0.3747	-0.8364	-0.2497	-0.216	-0.4607
Switzerland	CHE	75600015	75600327	1	-1.4211	0.2768	-0.8946	-1.3764	-0.2088	-0.8768	-0.6852	-0.1563
Switzerland	CHE	75600015	75601236	1	-0.3164	-0.0862	1.0108	0.1774	0.6979	0.1995	1.6331	-0.8443
Switzerland	CHE	75600015	75601951	1	0.9825	-0.0802	-1.2374	-0.1279	-0.6376	-0.0342	-0.3876	-0.8134
Switzerland	CHE	75600015	75602968	1	-0.6438	-0.3351	-0.1627	-0.2028	-0.2492	-0.3355	-1.1229	-0.5711
Switzerland	CHE	75600015	75602373	1	1.0395	-0.938	-1.4928	-1.1999	-1.3134	-0.8849	-2.1355	-2.5027
Switzerland	CHE	75600015	75603456	0	-0.499	1.0508	0.82	-0.6205	0.8442	-0.8849	2.4277	-0.1314
Switzerland	CHE	75600015	75600035	0	0.4806	-0.4998	0.0226	0.7624	0.8001	1.139	0.9628	0.6053
Switzerland	CHE	75600015	75600270	0	0.3841	-0.0201	-1.7242	-1.3001	0.3236	0.4882	0.7741	-0.5305
Switzerland	CHE	75600015	75600079	0	-1.9394	2.6352	0.6496	-2.6893	-0.1108	-1.6678	0.5172	0.8567
Switzerland	CHE	75600015	75603709	0	0.3704	0.215	1.9359	-0.7531	-0.1995	-1.6678	1.2568	0.0388
Switzerland	CHE	75600015	75603026	0	1.3328	0.6478	1.9359	0.4952	0.4003	0.1879	0.3415	1.515
Switzerland	CHE	75600015	75603766	0	-0.0659	-0.983	0.0226	0.7113	-0.0408	0.2575	0.5858	-0.1563
Switzerland	CHE	75600015	75606100	0	-1.7058	-0.0834	0.0226	0.1694	-1.1581	0.0935	0.1693	0.1216
Switzerland	CHE	75600015	75602305	0	0.2432	1.7671	0.4809	0.2256	0.5713	-1.6678	2.4277	0.1907
Switzerland	CHE	75600015	75600925	0	0.8618	-0.0862	0.0226	0.4627	0.0142	0.6196	0.5755	0.1216
Switzerland	CHE	75600015	75604809	0	0.1803	0.0502	0.586	-1.668	-0.1231	-0.385	2.4277	1.2147
Switzerland	CHE	75600015	75600154	0	0.8476	-0.7221	0.0226	-1.0129	-1.0159	-0.3934	-0.9764	-0.2844
Switzerland	CHE	75600015	75601976	0	-0.5594	0.7946	0.8801	0.9381	0.062	0.9697	1.3617	0.7611
Switzerland	CHE	75600015	75604526	0	0.2124	-0.9255	-0.4014	0.6682	0.455	1.0371	0.5755	0.388
Switzerland	CHE	75600015	75603224	0	0.1164	1.2587	1.1752	1.9584	0.5953	0.2256	0.5339	0.839
Switzerland	CHE	75600016	75601695	0	0.3472	-0.0862	1.1657	0.6064	0.2312	0.7893	1.2607	-0.2503
Switzerland	CHE	75600016	75603330	0	-0.5596	0.4349	-0.335	-0.2837	-1.0226	0.1796	-0.8913	0.601
Switzerland	CHE	75600016	75604875	1	-0.7244	-0.59	-0.5836	0.6314	0.3162	0.8613	-0.6852	-0.4784
Switzerland	CHE	75600016	75600781	1	0.774	-0.1938	-1.0611	0.4907	-0.3208	0.593	-0.24	-0.4607
Switzerland	CHE	75600016	75603952	1	-0.6863	0.4435	0.586	-0.4278	-0.2174	0.6901	0.1701	-0.7108
Switzerland	CHE	75600016	75606133	1	0.3398	1.127	-0.1587	-0.3403	-0.1367	-0.531	-0.532	0.0876
Switzerland	CHE	75600016	75600392	1	-0.9072	-0.4203	0.9247	0.582	0.4127	0.919	0.9254	0.1216
Switzerland	CHE	75600016	75605923	1	-0.2528	0.3239	-1.263	-0.2069	-0.492	0.2553	-0.747	-0.5475
Switzerland	CHE	75600016	75601596	1	-0.3107	-1.1117	-1.0288	-0.9668	-0.6135	-0.5027	-0.8488	0.1216
Switzerland	CHE	75600016	75604194	1	0.0334	0.6515	0.0226	0.2656	0.0667	-0.0255	-0.8686	-0.4826
Switzerland	CHE	75600016	75603668	1	-0.1363	-0.0384	-0.2973	-0.4845	-0.8404	-0.0177	-1.5848	-1.5298
Switzerland	CHE	75600016	75604213	1	1.7822	0.9454	-0.335	0.0651	-0.0741	0.2206	1.3432	-0.7435
Switzerland	CHE	75600016	75605014	1	0.3021	-0.8419	-0.6953	-0.3008	-0.8015	-0.1135	-2.1355	-0.8443
Switzerland	CHE	75600016	75603147	0	-0.5708	-0.6289	0.0226	-0.1386	0.2126	-0.0745	0.3473	-0.1563
Switzerland	CHE	75600016	75601176	0	1.0028	0.8489	1.4967	-2.6893	0.1023	-0.1285	2.4277	1.1508
Switzerland	CHE	75600016	75601195	0	0.439	0.64	1.9359		0.2752		-0.3733	0.1585
Switzerland	CHE	75600016	75606527	0	0.2791	-0.5297	0.0226	-0.8738	-0.3904	0.2815	0.8038	0.6905
Switzerland	CHE	75600016	75603595	0	-0.7506	-0.1077	0.6755	-1.3089	-0.3593	-0.6586	0.5755	-0.6158
Switzerland	CHE	75600016	75604925	0	-0.3317	0.3151	0.4173	-0.5322	-0.1009	0.2768	-0.2852	0.3216
Switzerland	CHE	75600016	75603418	0	1.1346	0.7062	0.586		0.2618	-1.6678	0.0221	0.4504
Switzerland	CHE	75600016	75601963	0	0.6197	-0.7065	-0.7445		0.4815		0.5755	-1.4704
Switzerland	CHE	75600016	75602742	0	0.1108	0.1069	1.4967	-1.4764	-0.0254	-0.2144	-0.1321	1.2147
Switzerland	CHE	75600016	75605632	0	-1.6061	0.0502	1.0929	-0.8237	-0.1162	-0.8849	0.1693	0.5553
Switzerland	CHE	75600016	75603249	0	-0.4283	0.1852	0.0226		-0.0359	-0.9292	0.9628	-0.6959
Switzerland	CHE	75600016	75606186	0	0.0657	-1.0325	-0.4641	-0.2162	-0.5151	-0.5309	-1.5537	0.1216
Switzerland	CHE	75600016	75604913	0	-0.5208	-0.6593	0.586	-0.5604	-0.7047	0.0549	0.5755	-0.4607
Switzerland	CHE	75600016	75604810	0	0.7737	0.9349	0.8348	0.5448	0.1359	0.3252	1.0594	0.557
Switzerland	CHE	75600016	75601366	0	-1.3278	1.3889	0.6825	0.1689	-0.0797	0.2471	1.1417	1.2841
Switzerland	CHE	75600016	75605348	0	0.2943	-1.6482	-1.2567	-1.3102	-1.1217	-0.3516
Switzerland	CHE	75600016	75603462	0	0.4615	1.7671	1.4967	0.5887	0.392	0.6353	0.1648	2.0955
Switzerland	CHE	75600016	75603722	0	-0.6251	0.0341	0.9247	-2.6893	0.2674	-0.8849	-0.6852	0.9883
Switzerland	CHE	75600016	75604501	0	-0.4777	-0.2662		-0.2042	0.0384	0.1915
Switzerland	CHE	75600016	75604828	0	1.4372	-0.5994	0.8017	-0.3124	-0.5148	-0.2781	-0.0987	1.2147
Switzerland	CHE	75600017	75604331	1	1.1679	-0.0862	0.9192	0.1577	-1.6052	-1.6678	-0.1727	0.7864
Switzerland	CHE	75600017	75603096	0	0.3959	0.0147	-0.227	0.7113	-0.9852	0.3456	0.5755	-0.2503
Switzerland	CHE	75600017	75605916	1	0.3267	2.6352	-0.7638	0.2633	-0.1137	-0.8849	2.4277	-0.4607
Switzerland	CHE	75600017	75601712	1	-1.3146	0.0789	0.2942	-0.0467	0.0245	-0.0033	0.5837	0.0388
Switzerland	CHE	75600017	75605066	1	0.8665	2.6352	1.9359	1.2836	4.8357	-0.3646	2.4277	0.7095
Switzerland	CHE	75600017	75604547	1	-0.1124	0.957	-1.9313	-0.6938	0.6349	-1.6678	-0.5142	-0.3902
Switzerland	CHE	75600017	75605930	1	0.1763
Switzerland	CHE	75600017	75605869	1	1.4963
Switzerland	CHE	75600017	75603684	1	0.4797
Switzerland	CHE	75600017	75600235	1	1.1058	0.3289	0.0226	1.9558	-0.5452	-1.5939	0.5755	0.1216
Switzerland	CHE	75600017	75606428	1	1.3603	2.6352	-0.3827	0.0359	0.3894	-0.1225	1.3656	0.833
Switzerland	CHE	75600017	75604869	1	-1.2444	-0.0862	0.0226	0.4592	0.5131	-0.8849	0.5755	0.1216
Switzerland	CHE	75600017	75603228	1	0.3098		0.0226	-0.3894		0.251	-0.1722	-0.2503
Switzerland	CHE	75600017	75602356	1	-0.4425	2.6352	-0.5907	-0.7044	-0.672	-0.2979	-0.3004	-0.5079
Switzerland	CHE	75600017	75601908	1		-1.3452	0.0226	-2.6893	2.6273	-0.0671	-2.1355	-2.5027
Switzerland	CHE	75600017	75604421	1	-0.0237	-0.0088	0.1386	-0.7919	0.5817	0.2002	0.0256	-0.1865
Switzerland	CHE	75600017	75601696	0				0.8336	-1.1132	-1.5666
Switzerland	CHE	75600017	75603029	0	1.4499				-3.7095
Switzerland	CHE	75600017	75605524	0	2.3993
Switzerland	CHE	75600017	75604884	0	-0.041	-0.817	-0.2737	0.1459	-0.2222	1.0196	0.0154	-0.3917
Switzerland	CHE	75600017	75603838	0	-3.4907
Switzerland	CHE	75600017	75601376	0	0.9486	-2.9627	-2.664	-0.2154	0.9507	-1.6678	0.0154	-1.5298
Switzerland	CHE	75600017	75604077	0	-1.0721	-0.2662	0.0226	-0.7352	-0.1361	-0.8437	0.5755	0.1216
Switzerland	CHE	75600017	75605201	0	-0.3164				0.6661
Switzerland	CHE	75600017	75604074	0	-0.2957	2.6352	1.9359	-0.2364	1.2321	-1.6678	2.4277	0.9883
Switzerland	CHE	75600017	75600260	0	-1.7141	2.6352	1.9359	-2.6893	0.9916	-0.2306	2.4277	2.0955
Switzerland	CHE	75600018	75605897	0	-0.7186	-0.551	-0.227	-0.2383	-0.4555	-0.3157	-1.4541	0.2286
Switzerland	CHE	75600018	75603586	0	2.4516		1.0929		-0.474		-0.1566
Switzerland	CHE	75600018	75604726	0	1.0449	1.127	0.5433	0.8653	4.8357	1.4073	0.9254	1.2841
Switzerland	CHE	75600018	75600845	0	0.7235	0.7045	-0.2737	0.7335	-0.1138	1.1454	-0.3353	-0.9299
Switzerland	CHE	75600018	75602457	0	-0.3263	1.1132	1.4967	-0.0185	-0.652	0.1047	-0.6852	-0.6924
Switzerland	CHE	75600018	75601838	1	0.2974						-0.9387
Switzerland	CHE	75600018	75601708	0	-0.0334	0.7789	1.9359	0.6194	0.2317	0.6401	-0.0551	0.0729
Switzerland	CHE	75600018	75606128	0	-0.0365	0.9166	1.9359	0.8317	0.6826	-0.8768	2.4277	2.0955
Switzerland	CHE	75600018	75605020	0	1.7849	-1.1615	-0.5259	0.6333	-0.3129	1.0062	-0.3353	-0.6993
Switzerland	CHE	75600018	75606023	0
Switzerland	CHE	75600018	75601232	0	0.0818	0.3815	0.0226	-0.5088	0.0638	-1.6678	1.6338	2.0955
Switzerland	CHE	75600019	75600358	1	-0.146
Switzerland	CHE	75600019	75602241	1	-0.8269	0.0634	1.2341	0.7848	0.4234	0.4586	1.3958	2.0955
Switzerland	CHE	75600019	75602028	0	-0.3227	-1.0303	-1.0014	0.5087	-0.3307	0.9677	0.0447	-0.7507
Switzerland	CHE	75600019	75603627	0	-1.4762	-0.0072	1.9359	-2.6893	-0.1396	-0.238	1.4995	2.0955
Switzerland	CHE	75600019	75601191	1	-0.6302	-0.7757	0.4907	-0.8921	0.1768	-0.323	-0.2668	0.9339
Switzerland	CHE	75600019	75601189	1	-0.6373	-0.2662	1.4967	0.2036	-0.0109	0.3251	0.3482	0.3216
Switzerland	CHE	75600019	75600347	1	0.0875	-0.2548	0.6131	-0.2375	-9.00E-04	0.3652	-0.9906	-0.5185
Switzerland	CHE	75600019	75603974	1	-1.8827	-0.0862	-0.8627	-0.5276	-0.6121	-0.323	-0.2852	-0.9299
Switzerland	CHE	75600019	75602494	1	0.8438	-0.4203	-0.7836	-0.2057	-0.1721	-0.052	0.0256	-0.4607
Switzerland	CHE	75600019	75602959	1	1.1333	0.5923	0.8348	0.1567	-0.4445	0.4483	-0.7838	0.7095
Switzerland	CHE	75600019	75605695	1	0.2305
Switzerland	CHE	75600019	75602740	1	0.1548	-0.7815	-0.691	0.9837	-0.3356	0.4386	-0.1026	-0.1563
Switzerland	CHE	75600019	75602833	1	0.2331	-0.4203	-0.6097	-0.3924	-1.6269	-0.0949	-2.1355	-0.7108
Switzerland	CHE	75600019	75603827	1	1.3525	2.6352	0.8348	0.5729	0.7132	0.6536	1.2607	2.0955
Switzerland	CHE	75600019	75602846	1	-0.3541	0.3924	-0.691	-0.5338	-0.049	-1.6454	0.5339	-0.0604
Switzerland	CHE	75600019	75602202	1	-0.2773	0.2807	0.0226	-1.0068	0.2331	-0.0392	-0.5832	0.3236
Switzerland	CHE	75600019	75603510	1	-0.4088	1.3939	1.9359	0.2623	0.2371	0.0174	1.231	1.1013
Switzerland	CHE	75600019	75601973	1	1.0384	1.1493	0.8348	0.5386	0.92	0.6121	0.1693	-0.3856
Switzerland	CHE	75600019	75606096	0	0.9116			-0.8245	-1.7229	-0.5309
Switzerland	CHE	75600019	75601687	0	-0.4717	-0.0966	0.4173	-0.1593	0.4112	0.3791	0.8038	1.1508
Switzerland	CHE	75600019	75600617	0	-0.5691	0.4012	0.0226	0.1053	0.3419	0.3861	0.5755	0.1216
Switzerland	CHE	75600019	75604368	0	-0.0605	-0.4203	-0.7638	-0.5172	-0.3102	0.6396	0.1693	-0.1563
Switzerland	CHE	75600019	75600564	0	-0.2591		1.9359	-0.3765	0.4972	-0.3199	2.4277	1.515
Switzerland	CHE	75600019	75605693	0	0.5689	-0.7737	0.0226	-0.6109	-0.2265	0.2343	-0.0857	0.1216
Switzerland	CHE	75600019	75602764	0	0.7886	2.6352	1.9359	3.6039	4.8357	3.6292	2.4277	2.0955
Switzerland	CHE	75600019	75605222	0	0.8728	-0.0176	0.5347	-0.635	-0.1716	-0.1845	0.3473	0.2546
Switzerland	CHE	75600019	75602847	0	0.3182	-1.1493	0.0226	-0.2394	-0.3863	0.1493	-0.8657	0.1216
Switzerland	CHE	75600019	75600176	0	-0.7156	-0.0201	-0.3048	-0.1143	0.6284	-0.4393	1.2262	-0.4784
Switzerland	CHE	75600019	75603233	0	0.2112	-1.0979	-0.8958	0.6333	-0.3616	1.0196	0.0154	-0.3917
Switzerland	CHE	75600019	75601915	0	1.2868	-0.3204	0.0226	0.2314	-0.3361	0.0747	-0.1972	-0.419
Switzerland	CHE	75600019	75605062	0	-0.0509	-0.8802	-0.335	-0.1576	-0.0063	0.3272	-0.309	1.1232
Switzerland	CHE	75600019	75602880	0	0.0334	-0.5717	0.4173	-0.3242	-0.2183	-0.9484	0.075	2.0952
Switzerland	CHE	75600020	75605149	1	0.2316	-0.4343	-0.6097	-0.8245	-0.0712	-0.801	-0.3733	-0.222
Switzerland	CHE	75600020	75605178	1	0.6752	2.6352	1.2899	-0.6594	0.6618	-0.4795	2.4277	1.515
Switzerland	CHE	75600020	75603262	1	1.2237	-0.0994	-0.227	-0.1988	0.0953	0.0466	0.1693	-0.4377
Switzerland	CHE	75600020	75601193	1	0.8958	-0.5743	0.8038	0.0619	0.2891	0.3796	-0.9906	0.4994
Switzerland	CHE	75600020	75600330	1	1.2417	1.3889	0.9192	-0.2548	-0.5429	-0.6742	-0.5945	-1.0296
Switzerland	CHE	75600020	75600563	1	1.4318	0.0502	-0.9607	-0.0069	0.2756	0.2055	-0.5832	-0.6774
Switzerland	CHE	75600020	75606236	1	0.2147	-0.4203	0.0226	-0.765	-0.1006	-0.2858	0.7274	-0.2503
Switzerland	CHE	75600020	75600172	1	0.9726	-0.891	-0.4246	-0.6351	-0.1154	-0.1845	-0.153	-0.1563
Switzerland	CHE	75600020	75603427	1	-0.5183	1.3889	1.1381	-0.4802	0.8534	0.2927	0.5755	0.9097
Switzerland	CHE	75600020	75605247	1	0.295	-0.2548	-0.227	0.2088	0.1763	0.5037	-0.3237	-0.6959
Switzerland	CHE	75600020	75606566	1
Switzerland	CHE	75600020	75604209	0	1.1112	-0.6501	-0.691	-0.4563	-0.7198	-0.1285	-0.2008	-0.1563
Switzerland	CHE	75600020	75600066	0	-0.2338	0.1395	1.2867	0.1595	-0.0965	0.5566	0.0295	0.601
Switzerland	CHE	75600020	75601007	0	0.1009	0.7156	1.1657	-0.0097	0.2888	-0.1006	1.2067	1.515
Switzerland	CHE	75600020	75604820	0	-0.8552	2.6352	1.9359	-0.619	1.6572	0.1695	-0.5438	0.9883
Switzerland	CHE	75600020	75602922	0	-0.848	2.6352	1.9359	0.0077	0.296	0.0136	2.4277	2.0955
Switzerland	CHE	75600020	75600792	0	0.5891	-0.0862	-0.4806	0.5594	1.0771	-0.1578	-0.2008	-0.7496
Switzerland	CHE	75600020	75600766	0	-1.86	-0.0862	0.0226	3.6039	4.8357	3.6292	0.5755	0.1216
Switzerland	CHE	75600020	75601658	0	-0.9437	-0.4314	0.0226	-1.0091	-0.2462	-0.7946	-0.414	0.4777
Switzerland	CHE	75600020	75605193	0	0.6235	0.6578	1.036	-0.6012	-0.4502	0.0115	-1.2106	0.4104
Switzerland	CHE	75600020	75600640	0	1.5651	-2.9627	-2.664	-2.6893	-2.8697	-1.6678	-2.1355	-2.5027
Switzerland	CHE	75600021	75605106	1	-0.9152	0.9484	-0.8554	-1.7984	0.1066	0.2685	-0.3237	0.1959
Switzerland	CHE	75600021	75606204	1	-1.4549	0.0722	-1.0611	-1.1301	-0.4648	-1.2919	-1.4013	-0.7496
Switzerland	CHE	75600021	75605840	0	1.4454	-0.0862	0.0226	0.32	0.4428	0.1831	-0.2637	0.1216
Switzerland	CHE	75600021	75605132	0		-0.3567		-1.3001	-1.6283	0.1497	-2.1355	-1.2674
Switzerland	CHE	75600021	75603671	0	-0.3871	-1.0605	0.586	0.6179	0.3678	0.543	1.0854	0.1216
Switzerland	CHE	75600021	75601978	1	0.9895	1.7162	-1.1075	0.1093	0.7481	-0.0726	-2.1355	0.1216
Switzerland	CHE	75600021	75606515	1	0.2365	-1.0989	-2.664	-0.7361	-1.2069	-0.9292	-2.1355	-2.5027
Switzerland	CHE	75600021	75600374	1	0.1547	-0.4314	0.0226	-0.064	-0.35	-0.0779	-0.2668	-0.1563
Switzerland	CHE	75600021	75603886	1	-0.052	-0.6616	-1.762	-1.7857	-0.7344	-0.5569	-2.1355	-1.9916
Switzerland	CHE	75600021	75600325	1	-1.4221	-0.6579	-1.134	-0.774	-0.5151	-0.8849	-2.1355	-0.8385
Switzerland	CHE	75600021	75600477	1	0.1725	0.1997	0.147	-0.1582	-0.5157	-0.5569	0.1693	-1.1252
Switzerland	CHE	75600021	75601026	1	-0.4197	0.64	0.1453	0.2574	-0.198	0.6088	-0.6421	0.2286
Switzerland	CHE	75600021	75600499	1	1.5338	-0.0457	-1.3815	0.4518	-0.5511	-0.2281	-2.1355	0.2909
Switzerland	CHE	75600021	75605275	1	-0.925	-0.5259	0.1386	-0.8328	-0.9076	0.1299	0.2425	-0.245
Switzerland	CHE	75600021	75603753	1	0.564	-0.043	-0.9351	-0.0117	-0.6154	-0.0745	-0.7838	-1.0913
Switzerland	CHE	75600021	75602262	1	-0.3105	0.3875	0.5833	0.2223	-0.0146	0.406	1.4793	0.6113
Switzerland	CHE	75600021	75602992	1	0.7546	-0.4488	-0.732	0.3171	-0.1651	0.2729	-0.6852	-0.7108
Switzerland	CHE	75600021	75601995	1	0.3987	-0.2479	-1.1926	0.7113	0.4987	1.0062	-0.6852	-1.1252
Switzerland	CHE	75600021	75600712	1	-0.5916	-0.59	-0.7573	-0.1255	-0.7264	-0.526	-0.725	-0.3969
Switzerland	CHE	75600021	75603879	0	-0.2456	0.2539	0.4173	-1.1465	-0.1146	-0.1507	-0.3268	0.6113
Switzerland	CHE	75600021	75602116	0	0.385	-1.7372	-2.664	0.7113	-0.5951	-0.0251	0.5755	-0.943
Switzerland	CHE	75600021	75603509	0	-0.1252	0.9454	1.0116	1.0134	0.702	1.9548	1.173	2.0955
Switzerland	CHE	75600021	75600696	0	-1.4347	0.5859	-0.8627	0.3753	0.2342	-0.2732	0.8038	-0.7496
Switzerland	CHE	75600021	75604945	0	0.5023	-0.5783	-0.6643	0.9261	0.4337	0.746	0.1648	-0.9136
Switzerland	CHE	75600021	75606031	0	0.8519	-0.983	0.3416	-0.3683	-0.5665	-0.0177	0.5755	1.0431
Switzerland	CHE	75600021	75603336	0	-0.2949	-0.0357	-0.335	-0.4357	-0.2959	-0.0766	-0.9941	-0.6959
Switzerland	CHE	75600021	75600008	0	0.1201	-1.3852	0.917	-0.0849	0.129	0.1527	-0.5858	2.0955
Switzerland	CHE	75600021	75605237	0	0.9817	-0.847	-2.664	-0.1527	-0.1415	0.3511	-2.1355	-2.5027
Switzerland	CHE	75600021	75606323	0	1.3991	2.6352	1.9359	-1.3446	0.5567	-0.0596	2.4277	2.0955
Switzerland	CHE	75600021	75600056	0	-0.7757	-2.9627	-2.664	0.7654	0.5422	1.0427	2.4277	2.0955
Switzerland	CHE	75600021	75606334	0	1.4284	-0.5994	-0.9607	-0.5051	-0.0501	0.2438	-0.216	-0.4607
Switzerland	CHE	75600021	75606450	0	-0.1241	-1.3452	-1.1926	0.7113	-0.9291	-0.3632	-0.6852	-1.1252
Switzerland	CHE	75600021	75601573	0	0.4641	-1.2134	1.9359	3.6039	4.8357	-0.0336	-2.1355	2.0955
Switzerland	CHE	75600022	75602335	1	-1.2899	0.0308	0.7388	-0.1746	-0.51	-0.8849	-0.5202	0.5553
Switzerland	CHE	75600022	75603051	1	0.2053	-1.2833	-1.2891	0.1499	-1.0607	-1.6678	-1.2112	-1.4056
Switzerland	CHE	75600022	75600590	1	-1.186	0.2397	-0.5564	0.215	0.4438	-0.5569	-1.5848	0.4104
Switzerland	CHE	75600022	75603212	0	-1.2185	-0.2662	0.0226	-0.9692	-0.1339	-0.5058	-0.414	0.8375
Switzerland	CHE	75600022	75602333	0	-0.8527	-0.817	1.9359	0.165		-0.457	-0.6852	-1.1252
Switzerland	CHE	75600022	75605970	1	-1.7108	0.1125	0.0226	0.3156	-0.0137	-0.9292	-1.0571	-0.7441
Switzerland	CHE	75600022	75603859	1	0.5288	-0.4314	-0.442	-0.3132	-0.6128	-0.8747	-0.532	-0.4607
Switzerland	CHE	75600022	75603986	1	0.5175	0.5266	0.1213	0.0259	-0.7832	0.3745	1.1176	-0.4607
Switzerland	CHE	75600022	75605460	1	-0.3485	0.5068	1.9359	-1.0959	-0.2345	-0.9292	-1.0451	0.9883
Switzerland	CHE	75600022	75603708	1	1.5121	-0.1957	-0.4396	-2.6893	-0.6465	-1.6678	-0.4288	-0.4377
Switzerland	CHE	75600022	75604733	1	1.1542	1.1132	-0.4728	0.2891	0.3195	-0.7433	-0.3709	-2.5027
Switzerland	CHE	75600022	75604862	1	0.7727	-0.3486	0.0226	-0.314	-0.3618	-0.8849	-0.9936	-0.3673
Switzerland	CHE	75600022	75602431	1	0.6046	-0.5259	-1.0611	0.3365	-0.7216	-0.9292	-2.1355	-0.7289
Switzerland	CHE	75600022	75606611	1	1.4641	-0.5743	-0.9607	-0.2431	-0.7859	-0.1082	-1.2871	-0.4607
Switzerland	CHE	75600022	75604324	1	1.6396	-0.59	-0.5034	-0.88	-0.5258	-1.5299	-0.1021	0.1216
Switzerland	CHE	75600022	75606250	1	0.1095	0.792	-0.9285	-0.1902	0.0628	-1.6291	-0.6852	-1.2688
Switzerland	CHE	75600022	75600122	1	0.4793	0.4435	-0.1587	-0.074	0.2262	-1.6678	-0.6852	-0.4607
Switzerland	CHE	75600022	75602362	1	1.084	0.3678	0.5931	-0.179	0.1791	-1.6678	-2.1355	-0.0274
Switzerland	CHE	75600022	75605852	1	0.3721	1.7162	0.4173	-0.3189	0.4337	-0.3473	-0.1026	0.1959
Switzerland	CHE	75600022	75600315	1	1.4889	-1.2223	-1.7997	-0.8913	-1.0145	-1.6678	-1.1229	-1.0798
Switzerland	CHE	75600022	75605373	1	0.7658	0.9349	1.1381	0.1775	0.217	-0.4795	-0.8012	1.1232
Switzerland	CHE	75600022	75600740	1	1.6968	0.0502	-1.0611	-0.3213	-0.3331	-1.5939	0.1648	-2.5027
Switzerland	CHE	75600022	75600021	1	-0.5953	1.3403	-0.9551	0.5172	0.1983	-0.3768	-2.1355	-0.8443
Switzerland	CHE	75600022	75602320	0	1.0006	0.5746	1.4967	-1.7857	-0.6003	-0.8437	0.3134	0.1216
Switzerland	CHE	75600022	75600874	0	0.465	1.4003	0.0226	3.6039	2.3772	-1.6678	2.4277	-0.945
Switzerland	CHE	75600022	75600765	0	1.7145	0.5746	0.7162	-0.479	-0.5552	-0.531	-0.0761	0.1216
Switzerland	CHE	75600022	75601533	0	1.1339	0.5746	0.4173	-2.0188	0.1021	-1.6678	1.1171	0.5553
Switzerland	CHE	75600022	75603527	0	-0.7902	-0.59	-0.9947	-0.3164	-0.3455	0.0334	-0.3086	-0.3297
Switzerland	CHE	75600022	75605638	0	1.098	-0.7087	0.586	0.0818	0.0459	0.3232	0.5755	0.5553
Switzerland	CHE	75600022	75600835	0	0.2356	-0.4314	0.0226	-0.5071	-0.3592	-0.9292	-0.3763	-0.1563
Switzerland	CHE	75600022	75601429	0	-0.9013	-1.6482	-1.1926	0.4422	0.7016	-0.9292	-0.6852	-1.1252
Switzerland	CHE	75600022	75601558	0	1.9665	-0.0862	-0.691	-0.2667	-0.1127	-0.3164	-0.3912	0.8136
Switzerland	CHE	75600022	75605396	0	1.0617	-0.9443	0.8348	-0.6486	-0.3396	-0.443	1.1176	-0.1254
Switzerland	CHE	75600022	75604052	0	1.5297	0.0308	-0.227	0.0877	0.1233	-1.6678	-0.0823	-0.1314
Switzerland	CHE	75600023	75600745	1	1.003	-0.7221	-1.0611	-0.3584	-0.6907	-0.0085	-0.414	-0.6959
Switzerland	CHE	75600023	75604048	1	0.2637	0.6372	1.4967	0.2579	0.0192	0.4075	-0.8657	1.1232
Switzerland	CHE	75600023	75604686	1	1.3286	-0.1106	-0.4338	-0.0117	-0.1852	-0.2574	0.1435	0.0876
Switzerland	CHE	75600023	75604900	1	-0.2149	-0.1106	-1.0611	0.0185	-0.685	0.2858	-0.1021	-0.4784
Switzerland	CHE	75600023	75603938	1	0.433	0.2516	-0.335	-0.1914	-0.6706	-0.3205	-0.9936	0.2909
Switzerland	CHE	75600023	75606050	1	-0.831	-0.0357	1.0108	-0.6938	0.0165	-0.4612	-1.4541	-0.1563
Switzerland	CHE	75600023	75604225	1	0.3849	-0.073	-0.7566	-0.1141	-0.6329	-0.2154	-1.2835	-0.0949
Switzerland	CHE	75600023	75600053	1	-0.3344	1.3889	-0.829	0.1684	-0.4267	0.1853	0.0489	0.2909
Switzerland	CHE	75600023	75601010	1	0.6387	0.3875	0.4173	0.5783	0.4433	0.8604	-0.1021	0.4504
Switzerland	CHE	75600023	75604891	1	1.3661	0.7665	0.7162	-0.6556	-0.4808	-0.1651	-0.5832	0.0876
Switzerland	CHE	75600023	75606080	1	1.3818	0.1245	-0.3827	0.3435	-0.3349	0.4058	-1.2835	-0.3856
Switzerland	CHE	75600023	75604788	1	1.1269	-0.6019	-1.0611	-0.164	-0.9519	-0.1537	-1.5848	-0.7108
Switzerland	CHE	75600023	75604396	1	0.6994	0.3875	-1.7997	-0.1952	-0.518	0.3079	-1.166	-1.2688
Switzerland	CHE	75600023	75604513	1	-0.5471	-0.1219	-1.0611	-0.4685	-1.0408	-0.3039	-0.928	-0.1563
Switzerland	CHE	75600023	75604357	0	1.4633	-1.3452	-1.1592	-0.4329	-0.8644	-0.5058	-0.6852	-1.1252
Switzerland	CHE	75600023	75606400	0	0.1131	1.3403	0.5833	-1.3723	0.3736	0.5233	-0.2857	0.4994
Switzerland	CHE	75600023	75601446	0	-0.1042	-0.5925	-0.5034	-0.1632	-0.7792	-0.801	-1.7719	-0.6073
Switzerland	CHE	75600023	75602843	0	0.1352	-0.2662	-0.8892	-0.4297	-0.4289	0.3325	0.3415	1.4234
Switzerland	CHE	75600023	75603419	0	0.3562	0.7989	1.9359	0.578	1.6483	0.8437	-0.6852	1.1232
Switzerland	CHE	75600023	75606394	0	1.1106	-0.2548	0.1386	-0.3607	-0.6609	-0.3995	-1.5596	0.6361
Switzerland	CHE	75600023	75604210	0	1.2115	-0.2924	-0.5544	-0.4682	-0.0843	0.1399	0.0254	0.5823
Switzerland	CHE	75600023	75600760	0	-0.2578	0.3239	-0.227	0.1061	-0.2866	-0.0468	0.2724	-0.5475
Switzerland	CHE	75600023	75605143	1	0.9607	0.5228	1.4967	0.4031	-0.3914	-0.1443	-0.0065	0.6314
Switzerland	CHE	75600023	75602594	1	1.1227	-0.59	-0.4728	-0.1786	-0.8562	0.3642	-2.1355	-0.4607
Switzerland	CHE	75600023	75604463	1	1.3027	-1.148	-0.5759	-0.1263	-0.3823	0.1749		-1.0633
Switzerland	CHE	75600023	75600842	1	1.2036	-0.3486	-0.7638	-0.2598	-0.6394	0.3399	-0.8686	-0.1563
Switzerland	CHE	75600023	75603056	1	0.0782	-1.034	1.4967	0.3508	-0.3135	0.4854	-0.9936	0.7095
Switzerland	CHE	75600023	75603543	1	1.1519	0.0502	-0.227	-0.1403	-0.6776	0.0252	-0.6852	-0.1563
Switzerland	CHE	75600023	75601770	1	1.5862	-0.3486	0.0226	-0.1413	-0.1496	0.2085	-1.2871	0.2909
Switzerland	CHE	75600023	75600093	1	1.7267	0.7789	-1.762	0.1216	0.1936	0.4631	-2.1355	-0.0867
Switzerland	CHE	75600023	75603333	0	0.0591	1.1132	0.7162	-0.1469	0.2404	0.0362	1.1417	1.0448
Switzerland	CHE	75600023	75605295	0	1.6082	-1.0688	-0.9874	0.1265	-0.643	0.3885	-2.1355	-0.4377
Switzerland	CHE	75600023	75600854	0	0.0367	0.9454	0.4173	0.0121	-0.0053	0.6361	0.1648	-0.7108
Switzerland	CHE	75600023	75605573	1	1.4558	0.0441	-1.6145	-0.2909	-1.2995	0.0228	-2.1355	-1.1406
Switzerland	CHE	75600024	75602701	1	-0.6163	0.788	0.4173	-0.5023	0.3162	0.5517	0.5755	0.7627
Switzerland	CHE	75600024	75600962	1	-0.9152	-0.0862	-0.3802	0.3925	-0.3165	1.0245	-1.5848	-0.222
Switzerland	CHE	75600024	75602626	1	0.1343	0.9275	0.7162	0.3507	0.0399	1.0232	1.4841	2.0955
Switzerland	CHE	75600024	75606351	1	0.977	-0.891	0.0226	0.1325	-0.108	0.3647	-0.1972	-0.1563
Switzerland	CHE	75600024	75602673	0	0.5529	-0.2479	0.0226	0.7448	-0.0543	0.972	0.075	0.1554
Switzerland	CHE	75600024	75606243	0	-0.5473	1.1132	1.0433	0.3946	1.1652	1.1669	1.2067	1.1508
Switzerland	CHE	75600024	75606135	0	-0.6916			0.3349	0.2471	0.5604
Switzerland	CHE	75600024	75602466	0	-0.3848	-0.4314	-0.6116	0.2501	-0.9291	0.9656	0.5755	-0.5251
Switzerland	CHE	75600024	75606386	0	0.6735	1.1352	1.9359	1.3491	1.399	2.7414	1.836	1.1232
Switzerland	CHE	75600024	75603341	0	0.0046	-0.0862	-0.227	0.3761	0.6706	0.8526	0.5755	0.1216
Switzerland	CHE	75600024	75603073	0	-0.3766	-0.269	0.0226	1.5591	1.1755	1.5643	0.3482	0.1216
Switzerland	CHE	75600024	75603584	0	-1.3396	-0.0994	0.0226	0.1539	-0.1964	0.4392	0.5755	0.1216
Switzerland	CHE	75600024	75602225	0	0.2141	0.9349	1.9359	0.1131	0.6439	1.2807	1.836	2.0955
Switzerland	CHE	75600024	75600014	0	-0.2325	0.2532	1.9359	-1.1537	0.2612	-0.3055	-0.4801	2.0955
Switzerland	CHE	75600024	75606463	0	0.2367	-1.5143	-0.8627	-0.2819	-0.9291	-0.2608	-1.5848	-1.2688
Switzerland	CHE	75600024	75600144	0	-1.2935	-0.3386	0.0226	-0.2552	-0.1696	0.5473	-0.0823	0.4777
Switzerland	CHE	75600024	75606449	0	-0.1419	-0.5133	0.0226	-0.5823	-0.4462	0.4315	-0.2668	0.6905
Switzerland	CHE	75600024	75602704	0	0.8296	-0.3531	-0.1744	-0.6118	0.7982	-0.1627	0.5755	0.1216
Switzerland	CHE	75600024	75606396	0	0.8038	0.0308	1.1657	0.9891	0.222	1.2605	0.5755	1.515
Switzerland	CHE	75600024	75602123	0	1.1317	0.4435	0.4907	0.1307	0.6896	0.5413	0.5755	0.4777
Switzerland	CHE	75600024	75603563	0	-0.1115	-1.3888	-1.2239	-0.1809	-0.7483	0.6284	-0.2309	-0.3917
Switzerland	CHE	75600024	75605071	0	0.2527	0.4457	0.8348	0.0094	0.4805	0.405	-0.216	0.4504
Switzerland	CHE	75600024	75601160	0	0.1307	-0.0862	0.0226	0.1895	-0.0542	-1.6678	-0.0823	-0.4377
Switzerland	CHE	75600024	75600321	0	-0.6422	-0.0862	1.4967	0.6956	0.6449	3.0023	2.4277	2.0955
Switzerland	CHE	75600024	75603777	0	1.916	1.1132	1.9359	0.1173	0.4654	0.7152	0.5755	2.0955
Switzerland	CHE	75600024	75605443	0	0.4456	2.6352	1.9359	1.2167	1.4951	1.648	2.4277	2.0955
Switzerland	CHE	75600024	75600080	0	0.2166	0.1141	-0.227	-0.0376	-0.124	0.0949	1.0684	0.1216
Switzerland	CHE	75600024	75605579	0	0.4689	-0.4314	0.0226	0.2511	0.7655	0.405	0.3482	0.1216
Switzerland	CHE	75600024	75604698	0	-0.1922	-0.0862	-0.7183	0.5404	1.0357	0.7253	0.5755	0.1216
Switzerland	CHE	75600024	75605526	0					-0.6593
Switzerland	CHE	75600024	75603529	0	-1.0326	0.3266	-0.6843	-0.3021	-0.988	-0.8849	-0.309	-0.3297
Switzerland	CHE	75600024	75601791	0	0.8791	-0.9468	0.5347	-0.2802	-0.9485	-0.219	0.0256	0.1216
Switzerland	CHE	75600024	75605416	0	-0.3954	-0.2662	0.9726	-0.1748	-0.1925	1.0062	0.9628	-0.1563
Switzerland	CHE	75600024	75601107	0	0.3053	0.1245	1.4967	0.1915	0.3701	0.8421	-0.0992	2.0955
Switzerland	CHE	75600025	75601816	0	-0.7881	-1.9154	-1.2891	-0.1352	-3.7095	0.1978	-0.8738	-2.5027
Switzerland	CHE	75600025	75601369	0	-0.982	-0.817	1.9359	0.6858	4.8357	0.9177	0.9628	-0.8166
Switzerland	CHE	75600025	75601158	0	1.5341	2.6352	-1.3325	0.6333	4.8357	3.6292	2.4277	2.0955
Switzerland	CHE	75600025	75605118	0	0.0625	-0.6452	-2.664			1.3615	-0.5832	-0.6924
Switzerland	CHE	75600025	75602266	0	0.6591	0.8655	0.9268			3.6292	1.3617	0.7611
Switzerland	CHE	75600025	75601278	1	-0.2893	1.3403	-0.2943	-0.7437	0.2829	-0.0294	-0.0761	-0.6912
Switzerland	CHE	75600025	75603891	1	-0.9421	-1.4806	-0.5761	-1.3521	-0.3346	0.6891	0.0154	0.1216
Switzerland	CHE	75600025	75600241	0	1.5979		1.9359	1.2836	1.2036	0.4171		0.2286
Switzerland	CHE	75600025	75604953	0	0.7534	-0.0375	-0.954	-0.0279	-0.7058	-0.1443	2.4277	-0.9829
Switzerland	CHE	75600025	75601630	0	0.4879	0.1166	0.7162	0.4598	-0.4121	-0.153	0.8038	1.1013
Switzerland	CHE	75600025	75605646	0	0.9609	0.7789	1.9359	0.4876	1.5749	1.1422	1.3432	1.4234
Switzerland	CHE	75600025	75602175	0	1.0045
Switzerland	CHE	75600025	75603531	0	1.0338	-2.9627	0.9726	0.6196	-0.1293	-1.6678	0.8382	0.1216
Switzerland	CHE	75600025	75602715	0	0.7943
Switzerland	CHE	75600025	75606579	0	-1.2052	1.1576	1.4967	3.6039	4.8357	3.6292	-0.4801	2.0955
Switzerland	CHE	75600025	75601557	1	1.2627	-0.0862	0.0226	0.1053	-0.9291	0.4394	0.5755	0.1216
Switzerland	CHE	75600025	75606573	0	0.9427				1.329
Switzerland	CHE	75600025	75605820	1	-0.8456	0.7449		1.4493	-0.5423	1.1051	-2.1355	-0.4946
Switzerland	CHE	75600025	75604470	1	1.2432	-0.157			2.1534
Switzerland	CHE	75600025	75600630	1	1.331	0.64	-0.442	-0.5982	-0.1073	-0.0569	0.0221	-0.1865
Switzerland	CHE	75600025	75602743	0	0.0914	0.2403	1.1657	-1.2512	0.0028	-0.3541	-1.5596	-1.7071
Switzerland	CHE	75600025	75600485	0	0.952	0.2165	-0.744	0.3624		1.0196	-0.1499	-0.7002
Switzerland	CHE	75600026	75601205	1	-0.0858	0.1852	-0.5907	0.1181	-0.1978	0.2805	0.5755	-0.7108
Switzerland	CHE	75600026	75602189	1	-1.4738	0.9484	1.1381	0.3958	0.4252	0.6736	1.8085	-0.8443
Switzerland	CHE	75600026	75606125	1	0.8925	-0.1058	-1.0611	-0.5994	-0.5008	-0.2131	-0.9906	-1.2688
Switzerland	CHE	75600026	75603216	1	-1.0297	-1.4806	-0.1627	-0.2911	-0.6868	0.0786	-0.0987	0.1216
Switzerland	CHE	75600026	75601539	1	-0.8346	0.589	-0.5759	0.0416	0.1612	0.3418	-0.7105	-0.7108
Switzerland	CHE	75600026	75606320	1	0.0977	1.1306	1.4967	-0.1988	-0.3921	0.4113	0.0221	0.6314
Switzerland	CHE	75600026	75606339	1	0.4084	-1.289	-1.3514	-0.8886	-0.9785	-0.5309
Switzerland	CHE	75600026	75602063	1	-0.0592	0.5091	-0.3802	0.1239	2.2939	0.8725	-0.6852	0.2546
Switzerland	CHE	75600026	75606330	1	1.2229	-0.5133	1.036	-0.0147	0.1749	0.3163	-0.3876	0.5553
Switzerland	CHE	75600026	75604189	1	0.0175	0.9454	-0.6587	-0.6357	-0.1698	0.1148	-2.1355	-0.4095
Switzerland	CHE	75600026	75604284	1	-1.1659	-0.2334	-1.3577	0.5908	-0.6858	0.3174	0.775	0.5759
Switzerland	CHE	75600026	75603987	1	-0.0332	-0.3667	-0.4641	-0.9338	-0.206	-0.8849	-2.1355	-0.2778
Switzerland	CHE	75600026	75606482	1	0.8498	0.9275	0.1386	-0.1683	0.4369	0.0165	1.0645	0.6113
Switzerland	CHE	75600026	75604092	1	-0.0248	-0.7353	0.8877	0.4098	-0.7666	-0.0701	-0.2004	1.1508
Switzerland	CHE	75600026	75605939	1	-0.9319	-0.103	-1.0611	-0.0597	-0.0055	0.3887	-1.1378	-0.976
Switzerland	CHE	75600026	75601415	1	-0.0142	-0.4174	0.1802	1.1297	-0.1365	1.3291	0.9863	-0.1563
Switzerland	CHE	75600026	75601964	1	0.982	0.3039	-0.829	-0.1874	0.0888	-0.568	-0.9028	-0.2503
Switzerland	CHE	75600026	75605240	1	-0.625	0.9484	1.2867	-1.4373	0.1769	0.4275	0.8893	0.8136
Switzerland	CHE	75600026	75604337	1	-0.1385	0.0347	0.7717	0.2665	-0.0309	0.115	-1.0571	-0.8443
Switzerland	CHE	75600026	75602091	1	0.5487	0.7763	1.9359	0.3243	0.4341	0.3329	0.5755	0.8567
Switzerland	CHE	75600026	75605980	0	-0.7882	1.1132	1.4967	0.2891	1.6154	0.5052	-0.1566	0.9097
Switzerland	CHE	75600026	75601762	0	0.0266	0.9349	1.9359	0.0896	-0.0216	0.3618	0.8047	2.0955
Switzerland	CHE	75600026	75600435	0	0.1916	0.1736	1.9359	0.8155	0.4891	0.3269	-0.928	1.0904
Switzerland	CHE	75600026	75605856	0	-0.6241	0.7763	1.4967	-0.1325	0.8093	0.5951	0.3473	1.515
Switzerland	CHE	75600026	75603198	0	0.0086	-1.1117	-0.5373	-0.8738	-0.9607	-1.6678	-1.5537	-0.3423
Switzerland	CHE	75600026	75603107	0	0.7922	0.6544	-0.3048	-1.3102	0.3308	0.1368	-0.8913	0.2862
Switzerland	CHE	75600026	75604158	0	-0.025	0.8655	0.7162	0.6805	7.00E-04	1.0062	0.6356	0.6559
Switzerland	CHE	75600026	75601211	0	1.0853			-0.321	0.0694
Switzerland	CHE	75600027	75606337	1	-0.1194	-0.089	-0.4728	-0.0867	-0.6861	-0.4753	-0.6852	-0.7108
Switzerland	CHE	75600027	75601439	1	-1.8626	0.3427	0.8348	0.0579	-0.148	0.0813	0.3482	0.9097
Switzerland	CHE	75600027	75604893	1	-0.6192	0.5326	0.7398	0.9149	0.8823	0.842	0.0973	-0.8781
Switzerland	CHE	75600027	75601749	0	-0.1128			-1.944	0.6747		1.4752
Switzerland	CHE	75600027	75604456	1	0.3986	1.3889	1.9359	-0.2717	-0.6026	-0.5569	-0.4288	0.9097
Switzerland	CHE	75600027	75604229	1	-0.2275	0.7332	0.8348	0.6964	0.3171	0.7226	1.1171	-0.4423
Switzerland	CHE	75600027	75604449	1	-0.6539	-0.089	-0.8555	-0.7311	-0.0301	-0.0263	-0.309	1.1508
Switzerland	CHE	75600027	75606454	1	0.4776	-0.7737	-0.1587	-0.1469	-0.595	-0.0607	0.0447	-0.1563
Switzerland	CHE	75600027	75603930	1	0.3944	0.4457	-0.6843	-0.5233	-0.1512	-0.218	-0.0823	0.1216
Switzerland	CHE	75600027	75603713	1	0.2238	1.7671	1.9359	-0.6402	1.1634	-0.424	-0.2907	0.4104
Switzerland	CHE	75600027	75603145	1	-0.179	0.192	-0.3076	-0.5218	-9.00E-04	0.2781	-0.5208	1.1232
Switzerland	CHE	75600027	75600132	1	1.6881	1.7671	0.8038	-1.3102	0.1737	-0.2942	-0.8627	0.4104
Switzerland	CHE	75600027	75602524	1	-0.2431	-0.089	-0.6116	0.0497	0.0266	-0.1652	0.5755	0.1216
Switzerland	CHE	75600027	75603488	1	0.9308			0.4377	-0.3336
Switzerland	CHE	75600027	75603421	1	0.1765	0.4121	0.9268	-0.4769	0.2528	-1.2919	-0.0857	0.1216
Switzerland	CHE	75600027	75605835	1	1.5715	0.9444	1.9737	0.0029	-0.4621	0.207	0.9636	2.0955
Switzerland	CHE	75600027	75605096	1	-0.6118	0.96	0.4135	-0.0854	0.125	0.4955	1.2075	1.1232
Switzerland	CHE	75600027	75601667	0	-0.3181	0.1892	0.8348	-0.1541	0.8651	-0.2198	-0.0992	0.4725
Switzerland	CHE	75600027	75601584	0	-1.2472	-0.0088	0.0226	-0.5533	0.098	-0.219	-0.5832	-0.4607
Switzerland	CHE	75600027	75606141	0	0.9915	-0.7958	-1.5438	-0.6162	-0.2571	-1.6678	-0.9759	-1.113
Switzerland	CHE	75600027	75606261	0	3.0248	-2.9627	1.9359	-0.8986	-3.7095	-1.6678	-2.1355	2.0955
Switzerland	CHE	75600027	75603081	0	0.3821
Switzerland	CHE	75600027	75605408	0	1.1328	-0.7243	0.586	-0.6012	-0.494	-0.4173	-0.3933	-0.3406
Switzerland	CHE	75600027	75604826	0	0.966	0.3678	1.4967	-0.4235	-0.0997	-0.2338	-0.5577	-0.419
Switzerland	CHE	75600027	75600886	0	0.7932	-0.7121	0.0226	-1.7857	-0.2518	-0.415	-0.0823	-0.1563
Switzerland	CHE	75600027	75606371	0	-1.4533	0.528	0.8038	-0.8941	0.1768	-1.6678	-0.0343	1.2147
Switzerland	CHE	75600027	75600454	0	-0.4523	0.7332	1.4967	-2.2824	-0.0418	-1.6678	-0.1026	1.515
Switzerland	CHE	75600028	75602200	0	-0.658	-0.8977	-0.227	-0.3871	0.4748	-0.0043	-0.1722	0.1216
Switzerland	CHE	75600028	75605831	0	-0.9696	-0.8977	-0.227	-0.3581	0.2936	-1.6678	-0.2845	-0.1563
Switzerland	CHE	75600028	75601994	0	0.6717	-2.9627	-0.5766	0.1995	0.5539	1.5553	-0.6421	-1.0507
Switzerland	CHE	75600028	75605093	0	0.9698	-0.0862	0.0226	-0.0275	-0.3941	0.2706	0.5755	0.1216
Switzerland	CHE	75600028	75600052	0	-0.443	-1.1442	-0.9947	-0.2975	-0.1632	-0.2823	-0.7693	-0.1254
Switzerland	CHE	75600028	75600065	0	-0.2784	0.7805	1.4967	0.1819	-0.0245	-1.6678	0.8038	2.0955
Switzerland	CHE	75600028	75603552	0	-0.5954	1.0919	1.1752	0.8943	0.758	0.5769	1.0854	0.9888
Switzerland	CHE	75600028	75604440	0	-0.792	-0.0862	0.0226	0.7113	0.7535	-0.0949	0.5755	0.1216
Switzerland	CHE	75600028	75603855	0	-0.0923	1.1246	-0.7638	0.0702	0.789	-0.8768	0.5755	-0.3549
Switzerland	CHE	75600028	75605335	0	-0.8697	0.1436	-0.4806	-0.7579	2.6273	-1.6678	-0.3912	-0.7496
Switzerland	CHE	75600028	75603015	0	0.17	-0.8977	-0.7638	-0.4082	-0.2525	-0.238	0.3482	-0.5251
Switzerland	CHE	75600028	75605731	0	-0.2224	-0.4314	0.0226	-2.6893	-1.0139	-0.7847	0.5755	0.1216
Switzerland	CHE	75600028	75604654	0	-0.9994	-0.4314	0.9726	-0.7649	-0.3441	-0.3647	-0.6852	2.0955
Switzerland	CHE	75600028	75606288	0	-0.7376	-0.0862	0.0226	1.0335	0.5759	1.2014	-0.6852	0.1216
Switzerland	CHE	75600028	75601006	0	0.523	-1.2709	-2.4318	-1.2589	0.0541	-0.3272
Switzerland	CHE	75600028	75606369	0	-1.6516	-1.2201	-0.6116	0.1728	0.1253	-0.0015	0.4886	-0.2726
Switzerland	CHE	75600028	75604049	0	1.7202	-0.013	1.1752	-0.0362	-0.1585	-0.0949	0.0256	2.0955
Switzerland	CHE	75600028	75604467	0	0.4822	1.7162	0.0226	-2.6893	0.0935	-0.3646	0.5755	0.1216
Switzerland	CHE	75600028	75605467	0	-0.8516	-0.9939	-1.3514	-0.6517	-0.5066	0.1417	-1.5848	-0.6959
Switzerland	CHE	75600028	75602655	0	-0.2882	0.4953	0.5347	-0.7911	2.9962	-0.5639	0.0791	1.1508
Switzerland	CHE	75600028	75601187	0	-0.2145	-0.8785	-0.227	0.4183	-0.0754	-1.6678	-0.4948	-0.1563
Switzerland	CHE	75600028	75601563	0	-0.8235	0.7634	0.8877	-0.4083	0.5724	-0.7368	1.6331	1.515
Switzerland	CHE	75600028	75604437	0	-0.1408	1.031	1.4967	-1.6821	1.3855	-0.006	1.656	2.0955
Switzerland	CHE	75600028	75604759	0	-0.575	2.6352	1.9359	0.0821	2.4817	0.4503	1.836	2.0955
Switzerland	CHE	75600028	75602897	0	0.1364	0.5068	-0.8627	-0.6095	0.1337	-0.3932	-0.3059	-0.7496
Switzerland	CHE	75600028	75602341	0	0.1361	-0.7353	-0.7638	0.1468	0.378	-0.1999	0.3482	-0.3297
Switzerland	CHE	75600028	75606441	0	-1.043	-0.269	0.1386	-1.2417	0.6543	-0.4657	-0.0551	0.1216
Switzerland	CHE	75600028	75604053	0	0.221	-0.817	-0.2737	0.6333	-0.2222	1.0196	0.0154	-0.3917
Switzerland	CHE	75600028	75602179	0	-0.5423	-0.9024	0.9726	-2.6893	-0.3972	-0.1292	-0.0616	1.515
Switzerland	CHE	75600028	75601062	0	1.0894	-0.7353	0.0226	-1.7857	0.0529	-1.2919	0.5755	0.1216
Switzerland	CHE	75600028	75603314	0	-0.2766	-0.0862	-0.9607	-0.1976	-0.1097	-0.8768	-0.4358	-0.7496
Switzerland	CHE	75600028	75601200	0	-0.3132	-1.2563	-0.4728	-0.8057	-0.7992	-0.8849	-0.8883	-0.943
Switzerland	CHE	75600029	75602869	1	1.3438	0.386	1.9359	0.5904	0.0737	-0.7054	-0.0987	0.601
Switzerland	CHE	75600029	75603374	1	-1.4043	0.9526	-0.0998	-0.7048	-0.1305	-1.6678	0.1701	-0.7496
Switzerland	CHE	75600029	75600601	1		1.7162	1.1381	-0.6464	-0.0838	-1.6678	-2.1355	1.1508
Switzerland	CHE	75600029	75604132	1	1.246	0.9484	-0.3551	-0.3754	-0.1665	-0.406	-1.0753	1.515
Switzerland	CHE	75600029	75601125	0	-1.4389	0.4594	0.0226	-0.6117	-0.4202	-0.4932	0.1648	-0.7507
Switzerland	CHE	75600029	75601284	0	-0.3953	-1.3452	-0.6446	0.2707	-0.8044	0.2107	-0.6852	-1.6492
Switzerland	CHE	75600029	75605740	0	-1.481	0.3239	1.4967	-0.9969	0.1167	-0.0134	1.8077	2.0955
Switzerland	CHE	75600029	75605720	0	-0.5227	0.1681	0.8116	-0.478	-0.7149	-0.4831	-0.8661	1.2147
Switzerland	CHE	75600029	75604403	0	-0.0115	0.3875	-0.5034	-0.0498	0.7767	-0.8849	-0.2673	0.1216
Switzerland	CHE	75600029	75606264	1	0.437	0.9454	0.4173	-0.237	0.4189	-0.2647	-0.5858	0.9097
Switzerland	CHE	75600029	75605091	1	0.9675	-0.2479	-0.9607	-0.9236	-0.1168	0.2843	-0.6852	-1.2688
Switzerland	CHE	75600029	75602848	0	-0.029	-0.7353	1.0108	-0.0105	-0.3962	-0.6073	-0.6852	1.1232
Switzerland	CHE	75600029	75602511	0	0.5048	-0.566	-1.5179	-0.6092	-0.7189	-1.6678	-1.5848	-0.5005
Switzerland	CHE	75600029	75603320	0	-0.3877	1.3697	1.4967	-1.657	-0.6316	-1.6678	0.9628	0.346
Switzerland	CHE	75600029	75605078	1	0.5614	0.5091	1.0433	-0.3909	0.4019	-0.2532	-0.3876	0.1216
Switzerland	CHE	75600029	75601042	1	1.8501	0.7914	1.9359	-0.1479	0.2378	0.1013	-1.2871	0.4504
Switzerland	CHE	75600029	75600608	0	1.1674	0.1828	0.1453	-0.0834	0.4823	-0.0639	-0.2704	1.4234
Switzerland	CHE	75600029	75603417	0	-0.0071	0.788	0.766	1.1402	2.4202	0.6402	1.3428	0.8375
Switzerland	CHE	75600030	75604798	1	-0.6868	-0.6019	0.9726	-0.5573	-0.2887	0.0541	-0.4948	0.6361
Switzerland	CHE	75600030	75605758	1	0.5293	0.5999	0.0226	-0.7531	-1.0373	0.3134	-0.5945	0.2224
Switzerland	CHE	75600030	75604571	1	1.2194	-0.7737	-0.4728	-0.2941	-0.936	-0.0197
Switzerland	CHE	75600030	75605689	1	0.3865	-0.2806	0.8348	-0.2098	-0.2529	0.4713	0.3482	1.515
Switzerland	CHE	75600030	75605269	1	-0.2367	-0.0862	-0.3802	-1.296	-0.5761	-0.6274	-0.6852	-0.4607
Switzerland	CHE	75600030	75606049	1	0.0327	-0.1663	1.1381	-0.0064	-0.3566	0.2575	-0.3912	0.9339
Switzerland	CHE	75600030	75601471	1	1.3289	-0.2662	0.4173	0.2271	-0.1139	-1.6678	0.5755	0.4707
Switzerland	CHE	75600030	75603738	0	-0.491
Switzerland	CHE	75600030	75604510	0	0.3804	-0.4556	-0.3526	-0.2916	-0.3857	-0.245	0.8538	0.1824
Switzerland	CHE	75600030	75602822	0	1.2572
Switzerland	CHE	75600030	75600129	0	0.1494
Switzerland	CHE	75600030	75602688	0	0.1449	0.271	0.0226	-1.2698	-0.8296	-0.7106	-0.2704	-0.222
Switzerland	CHE	75600030	75602392	0	0.6192	0.2718	-0.7638	-0.5695	0.1961	-0.3646	-0.0553	-0.6353
Switzerland	CHE	75600030	75602826	1	1.2453	0.8006	1.4967	0.0224	0.13	0.9826	-0.6852	2.0955
Switzerland	CHE	75600030	75603178	1	1.2642	-0.0862	-0.3048	-0.1008	-0.149	-0.1971	0.1693	-0.1563
Switzerland	CHE	75600030	75603931	1	0.5842	0.4435	0.7162	0.1149	-0.1471	-1.6678	0.1648	1.1013
Switzerland	CHE	75600030	75602629	1	-0.0707	-0.2366	0.4173	-0.1413	0.3375	0.4269	-0.6852	0.557
Switzerland	CHE	75600030	75606211	1	0.0813	-0.8239		-0.7708	-1.3924	-1.6678
Switzerland	CHE	75600030	75600360	1	1.1704	-0.5171	1.0108	-0.9807	-1.2259	0.5511	-0.0851	1.0383
Switzerland	CHE	75600030	75604024	1	0.813	-0.5197	-1.3943	-0.4319	0.0598	-0.1073	0.0256	0.6559
Switzerland	CHE	75600030	75601097	1	1.5721	-0.6565	-0.442	-0.8093	-0.7562	-1.6678	-0.2562	0.7627
Switzerland	CHE	75600030	75606305	1	-0.8706	-0.7136	-1.0611	-0.6342	-0.3038	-0.1507	-0.9729	-0.6774
Switzerland	CHE	75600030	75604400	1	-1.1227	0.67	0.4173	-0.61	0.289	0.1276	0.5755	0.9097
Switzerland	CHE	75600030	75604366	0	-0.5909	-0.9724	-1.9313	-0.6336	-1.0136	-0.2766	-2.1355	-0.5079
Switzerland	CHE	75600030	75605609	0	0.358	0.7211	1.0433	-1.012	0.7	-0.526	1.1171	2.0955
Switzerland	CHE	75600030	75606319	0	0.678	-0.0862	-0.9607	0.0029	0.4093	-0.1073	-0.0987	-0.222
Switzerland	CHE	75600030	75600531	0	1.4501	1.2587	1.4967	-0.5562	0.0936	-0.1845	2.4277	1.515
Switzerland	CHE	75600030	75605047	0	-0.7343	-0.9785	-0.5034	-2.6718	-1.3694	-1.6678	-0.6852	-0.8947
Switzerland	CHE	75600030	75601178	0	1.4096	-0.8387	0.1453	-0.7397	-0.3744	-0.6274	-0.2165	0.6361
Switzerland	CHE	75600031	75606043	0	1.5949	-1.1727
Switzerland	CHE	75600031	75600215	0	-0.3015			-1.1509	-0.3404
Switzerland	CHE	75600031	75601018	0	0.2887
Switzerland	CHE	75600031	75606037	0	0.8681	0.2554		-0.0329	0.1169	-0.2654
Switzerland	CHE	75600031	75602935	1	-0.064	-0.9861	-1.7997	0.1561	0.2823	-0.9292	-0.532	-0.1985
Switzerland	CHE	75600031	75603455	1	-0.5167	-0.817	-0.7249	0.7113	-0.9291	1.5476	0.5755	-0.1884
Switzerland	CHE	75600031	75602455	1	-0.1258	2.6352	0.0226	1.2836	0.1013	1.0062	0.5755	0.1216
Switzerland	CHE	75600031	75605211	1	1.7032	0.963	1.2899	0.2944	0.6125	0.2946	-0.1021	1.0383
Switzerland	CHE	75600031	75606085	1	-0.6998	-0.0862	-1.1926	-0.791	-0.8567	-0.1091	-0.0823	-0.6774
Switzerland	CHE	75600031	75600078	1	-1.2236	0.802	0.0226	-0.0313	0.6405	-0.2306	1.802	0.1216
Switzerland	CHE	75600031	75605398	0	1.1152	2.6352	1.9359	0.0263	0.861	1.295	-0.4771	2.0955
Switzerland	CHE	75600031	75601870	0	-0.2046	1.1576	1.9359	0.4954	1.1858	0.8399	2.4277	2.0955
Switzerland	CHE	75600031	75602151	0	0.9405	0.3924	0.4173	0.1053	0.0336	-0.7478		0.4777
Switzerland	CHE	75600031	75604769	0	1.3573	-0.2479	0.0226	0.6903	-0.0408	0.9228	0.1922	-0.4607
Switzerland	CHE	75600031	75602233	0	0.2261	0.2544	-0.1587	1.7397	1.5402	0.3885	-0.0823	-0.1563
Switzerland	CHE	75600031	75602430	0	0.867	2.6352	1.9359	0.2057	1.2266	-0.3788		2.0955
Switzerland	CHE	75600031	75600736	0	-0.5277	-2.9627	1.9359	1.457	1.1597	0.5054	2.4277	2.0955
Switzerland	CHE	75600031	75605117	0	1.3397	-0.8881	0.4562	1.1665	0.4035	-0.298	-0.1727	2.0955
Switzerland	CHE	75600031	75603060	0	0.5839	0.0032	0.0226	0.1568	0.4574	0.5106	0.5755	0.4777
Switzerland	CHE	75600031	75603770	0	0.345	-0.4516	-0.5836	-1.1	-1.0865	-0.5842	-0.0553	-0.9243
Switzerland	CHE	75600031	75606379	0	1.1578	0.7211	1.9359	-0.2767	0.5315	-0.7433	1.1417	1.515
Switzerland	CHE	75600031	75600529	0	-0.0202	-1.1673	-1.2619	0.1618	-0.1821	0.5483	-0.6235	0.3663
Switzerland	CHE	75600031	75603102	0	-0.6611	-0.0862	0.0226	-0.4008	1.8422	0.0412	0.5172	0.1216
Switzerland	CHE	75600031	75601177	0	-0.2607
Switzerland	CHE	75600031	75600982	0	0.7816	1.7671	1.9359	-0.7742	-0.0847	0.0248	2.0386	1.2147
Switzerland	CHE	75600031	75600024	1	0.4049	-0.0862	-0.227	0.7113	-0.8874	0.5336	0.5858	0.1216
Switzerland	CHE	75600031	75603501	1	1.2393	0.8828	-0.8237	-0.0857	1.0869	0.2047	-0.6451	0.7099
Switzerland	CHE	75600031	75604876	1	1.0852	1.7162	-0.6315	-0.156	0.7466	0.1553	-0.4948	-0.6762
Switzerland	CHE	75600032	75603788	1	-0.376	-0.1798	-1.0935	0.5855	0.7289	0.1527	1.5037	-0.7887
Switzerland	CHE	75600032	75600993	1	-0.7372	-1.5419	0.4173	1.172	0.1569	-0.3199	-0.1566	-0.222
Switzerland	CHE	75600032	75605354	1	0.4472	0.0467	-0.9211		0.2742	-0.8447	0.5755	0.1216
Switzerland	CHE	75600032	75604139	1	-1.3546	-0.8714		-0.3613	-0.7022	-0.2493
Switzerland	CHE	75600032	75605006	0	-0.0525	-0.0862	-0.9285	1.2836	4.8357	3.6292	0.5755	0.1216
Switzerland	CHE	75600032	75605522	0	0.3091	-0.2662	0.0226	-0.5678	-0.7435	-1.5666	-0.5355	0.1216
Switzerland	CHE	75600032	75605436	0	-0.8148			0.497	1.2772	-0.3082		1.2841
Switzerland	CHE	75600032	75606563	0	-0.1502
Switzerland	CHE	75600032	75604678	1	1.6306	0.792	0.5833	0.1167	0.2368	0.4256	-0.1722	-0.0867
Switzerland	CHE	75600032	75603062	1	-0.5038	0.6539	-1.3005	-0.0536	0.4969	0.0969	-0.5828	-0.959
Switzerland	CHE	75600032	75605669	1	-0.6334	1.1306	0.0226	-0.5088	0.3924	-0.4753	-0.5832	0.1959
Switzerland	CHE	75600032	75601380	1	0.1033	1.2103	0.1386	-0.2877	0.141	-0.0818	-0.5974	0.6905
Switzerland	CHE	75600032	75603022	1	-0.5999	-1.4192	-1.842	-1.1465	-0.4663	-0.1667	-0.532	0.839
Switzerland	CHE	75600032	75606564	1	-0.2844	-0.3355	-1.3196	0.4873	-1.4996	0.1995	-0.6852	2.0955
Switzerland	CHE	75600032	75600770	1	-1.2205	0.4703	0.8348	-0.1044	-0.5485	0.3917	-0.2852	0.4994
Switzerland	CHE	75600032	75600295	1	-0.4906	0.5091	1.4967	-2.6893	0.4181	-0.6274	1.3471	0.4725
Switzerland	CHE	75600032	75601673	1	0.8557	-0.0862	-0.3827	0.0244	0.6944	0.4394	0.3482	-0.4607
Switzerland	CHE	75600032	75602825	1	0.2174	-1.3452	0.0226	-0.5974	0.1787	-0.7054	0.9628	0.1216
Switzerland	CHE	75600032	75603791	1	-0.5459	-1.3452	-0.5907	0.7954	0.6199	1.0123	1.536	-0.5251
Switzerland	CHE	75600032	75602199	0	-0.881	-0.5125	0.0226	-2.6893	-0.47	-1.6678	-0.6852	0.1216
Switzerland	CHE	75600032	75602235	0	-0.8852	-0.2662	-0.227	-1.2512	-0.474	0.1192	0.1922	-0.1563
Switzerland	CHE	75600032	75603158	0	1.3069	1.0919	1.2867	0.9248	1.2873	1.2912	1.802	2.0955
Switzerland	CHE	75600032	75602549	0	-1.2395	-0.0862	0.0226	0.9811	2.1992	1.0062	2.4277	2.0955
Switzerland	CHE	75600032	75600202	0	0.584	0.8072	-0.5244	0.5005	0.6475	0.4703	1.0897	0.5256
Switzerland	CHE	75600032	75601209	0	0.0083
Switzerland	CHE	75600032	75602970	0	0.111	-0.326	-0.5486	0.8107	2.9962	1.0951	1.6284	0.5823
Switzerland	CHE	75600032	75602517	0	-0.5838	0.7665	-0.5252	1.2836	0.8779	1.5708	0.5755	-0.2503
Switzerland	CHE	75600032	75605756	0	-0.7305	0.3789	0.5021	-0.0708	-0.0993	0.0714	-0.7078	1.4234
Switzerland	CHE	75600032	75604517	0
Switzerland	CHE	75600032	75604027	0		1.153	1.4967		3.7356	3.4817		2.0955
Switzerland	CHE	75600032	75600472	0	-0.9551	-1.3452	-1.1926	0.7113	0.0069	1.0062	0.5755	0.1216
Switzerland	CHE	75600032	75600090	0	-0.7519	-1.1379	-0.7836	1.2836	2.5583	1.3303	1.3428	-0.972
Switzerland	CHE	75600032	75601075	0	0.8555	-1.3452	-1.1926	0.2327	0.0266	0.949	2.4277	2.0955
Switzerland	CHE	75600033	75603426	1	-0.7613	-0.1106	-1.1926	-0.0469	-0.3996	-0.0737	-0.1021	0.1216
Switzerland	CHE	75600033	75602136	1	0.0486	-1.4427	-1.1926	-2.6893	-1.089	0.4394	0.5755	-1.1252
Switzerland	CHE	75600033	75602093	0	-0.89	-0.2662	-0.7638		-0.4326	-0.368	-0.9538	-1.1252
Switzerland	CHE	75600033	75602238	0	0.0988	0.1852	0.1479	0.2954	0.2848	0.2079	0.1701	0.4777
Switzerland	CHE	75600033	75604749	0	1.3559	-1.1888		-2.6893	0.0205	-1.6678
Switzerland	CHE	75600033	75606240	0	1.0464	-2.9627	-1.64	1.8156	-1.1978	-1.6678	-0.178	2.0955
Switzerland	CHE	75600033	75601096	0	0.6765	0.6257	-0.8554	-0.7667	-0.6503	-0.2348	-1.5848	-1.235
Switzerland	CHE	75600033	75603658	1	-0.2592	-0.1077	-0.335	-1.1089	-0.6093	-0.475	0.0256	-0.4095
Switzerland	CHE	75600033	75602834	1	0.4971	0.7062	1.4967	-0.091	-0.4002	-0.153	-1.2871	0.8806
Switzerland	CHE	75600033	75602767	1	0.5527	-0.2479	-0.5544	-0.8975	-0.132	0.0161	-0.6852	-0.7108
Switzerland	CHE	75600033	75600151	1	0.2566	0.2718	-0.829	-0.737	-0.2709	0.4957	-0.9936	-0.7108
Switzerland	CHE	75600033	75601561	1	0.1992	-0.4314	-1.0288	-0.5177	-0.254	-0.3242	-2.1355	-1.9616
Switzerland	CHE	75600033	75604195	1	-0.4095	-0.3436	0.0226	-0.7872	0.5289	0.0479	-0.9711	-0.959
Switzerland	CHE	75600033	75601242	1	0.136			0.4203	0.1429	0.358	-0.1021
Switzerland	CHE	75600033	75600351	1	-0.8725	0.1544	-0.6116	-0.5088	-0.6496	0.5596	-0.8512	-0.4377
Switzerland	CHE	75600033	75605729	1	0.9247			-1.1401	-0.466	-0.2397
Switzerland	CHE	75600033	75602288	1	0.146	0.1828	-1.0595	-0.4535	-0.3812	-0.1222	-0.8512	-1.0735
Switzerland	CHE	75600033	75602939	0	0.6828	0.8655	-0.5544	-0.2958	0.8088	0.0033	-0.1026	1.515
Switzerland	CHE	75600033	75603167	0	1.3019	0.7821	1.9359	0.7987	0.3056	-0.0938	2.4277	0.9444
Switzerland	CHE	75600033	75605160	0	0.8491			0.7113	0.314	1.5721
Switzerland	CHE	75600033	75603614	0	-0.0375	-2.9627	-1.1926	0.7113	-0.3381	0.3456	0.5755	2.0955
Switzerland	CHE	75600033	75602135	0	-1.5191			0.1053	0.1015	0.3139
Switzerland	CHE	75600033	75606344	0	-0.9541
Switzerland	CHE	75600033	75605617	0	-0.8985
Switzerland	CHE	75600033	75603520	0	0.5672	-1.5835	-0.8627	0.077	-0.0699	-1.6678	-1.1941	-1.1252
Switzerland	CHE	75600033	75606044	0	0.5377
Switzerland	CHE	75600033	75602192	0	1.4296	-0.0862	0.0226	0.7113	0.1859	1.5721	0.5755	2.0955
Switzerland	CHE	75600033	75604600	0	0.2925	0.9349	0.8038	-0.9969	0.6522	-0.1238	0.8038	2.0955
Switzerland	CHE	75600033	75600407	0	0.7181	-1.1076	0.0226	0.3554	-0.6012	0.1525	0.5755	0.1216
Switzerland	CHE	75600033	75600062	0	1.2075	0.1852	-0.6587	-0.6137	-0.0792	0.0211	-0.1026	-0.5475
Switzerland	CHE	75600033	75600985	0	0.3944	-0.9443	-0.8172	-1.5123	-0.2989	-1.6678	-0.5832	-0.4607
Switzerland	CHE	75600033	75600110	0	-0.1211	1.0508	0.1386	0.7737	1.2412	-0.5309		0.7435
Switzerland	CHE	75600033	75601030	0	1.139	1.1576	0.8116	-0.5753	0.5017	-5.00E-04	0.8038	2.0955
Switzerland	CHE	75600034	75601234	1	-0.8807	0.8762	1.9359	2.3361	2.0726	1.9871	2.4277	0.7438
Switzerland	CHE	75600034	75601829	1	0.2955	-0.6623	0.0226	-2.6893	0.3733	-1.6678	-1.0906	2.0955
Switzerland	CHE	75600034	75600050	1	-0.9572	-0.8734	-0.9211	-1.6841	-1.3468	-0.9292	-0.6852	-0.3673
Switzerland	CHE	75600034	75602048	0	-2.0222
Switzerland	CHE	75600034	75606241	1	0.4507	-0.9245	-0.8099	-2.6893	1.1916	-1.6678	0.5755	-1.3027
Switzerland	CHE	75600034	75603260	1	-0.6966	-1.3452	-1.0611	-0.078	-1.0884	-0.0494	-0.216	-0.7496
Switzerland	CHE	75600034	75601422	1	0.5665	-2.9627	-1.1926	0.4154	-0.5041	0.6047	-0.6852	-1.1252
Switzerland	CHE	75600034	75602280	1	0.9665						-2.1355	0.8277
Switzerland	CHE	75600034	75603895	1	-0.6596	0.0467	-0.227	-0.0666	0.3327	0.064	-0.2852	0.2286
Switzerland	CHE	75600034	75600947	1	0.1602	-1.1117	-0.7638	-0.8683	-1.1889	-1.6678	-0.2852	-1.563
Switzerland	CHE	75600034	75606230	1	-0.7585	-0.1167	0.0226	-0.7703	-0.1455	0.2031	0.1701	1.515
Switzerland	CHE	75600034	75602019	1	-0.7242	0.9275	0.231	-0.0529	-0.8358	0.2417	0.9	-1.2688
Switzerland	CHE	75600034	75600565	1	-0.4773	-0.4203	-0.652	-0.2883	-0.6534	-0.2781	-0.8488	-1.4637
Switzerland	CHE	75600034	75601271	1	-0.1167	0.1852	0.0226	0.0784	-0.3151	0.4986	-0.0851	0.833
Switzerland	CHE	75600034	75600009	1	0.0718	1.7162	1.9359	0.1053	0.1899	-0.4223	2.4277	2.0955
Switzerland	CHE	75600034	75602689	1	-1.5443	0.3946	-1.2891	-0.2647	0.0933	0.8566	0.9628	0.1216
Switzerland	CHE	75600034	75606526	1	-0.5346	-0.0088	-0.6587	-0.1069	-0.6802	-0.0625	-1.0602	-0.222
Switzerland	CHE	75600034	75602769	1	0.1702	-0.6593	0.0226	-0.9969	-1.1474	-0.8437	-1.2106	0.5807
Switzerland	CHE	75600034	75602931	0	-1.6727	-0.0862	0.0226	0.1053	-0.0408	-0.4795	1.5037	1.2147
Switzerland	CHE	75600034	75602660	0	-0.2103	0.468	0.0226	-1.215	0.3817	-0.7368
Switzerland	CHE	75600034	75602602	0	-0.9538	-2.9627	-2.664	-2.6893	-3.6099	1.5721	-2.1355	-2.5027
Switzerland	CHE	75600034	75602520	0	-0.6092	-1.3452	0.0226	0.7113	-0.0408	1.0062	0.5755	0.1216
Switzerland	CHE	75600034	75601424	0	-0.1935
Switzerland	CHE	75600034	75603115	0	-0.588	-1.078	0.586	-2.419	-0.9989	-0.4694	-1.5596	-0.3902
Switzerland	CHE	75600034	75603381	0	0.4326	-1.3452	-1.1926	0.7306	0.8255	-1.6678	-0.6852	-1.1252
Switzerland	CHE	75600034	75605005	0	-1.2149	-2.9627	-1.0611	-1.7984	-1.5316	-0.9484	-2.1355	-2.5027
Switzerland	CHE	75600034	75600884	0	-0.4332	0.9454	0.0226	-0.3203	-0.3351	0.1733	0.1922	-0.4607
Switzerland	CHE	75600034	75603771	0	-0.5392	0.7946	-0.335	-2.6893	0.1943	-1.6678	0.5755	0.1216
Switzerland	CHE	75600034	75601920	0	-1.1453	-1.3452	-1.1926	0.0325	0.4742	0.404	-0.216	-1.5298
Switzerland	CHE	75600034	75606438	0	-0.0187	0.1997	1.4967	-0.2408	-0.4134	-0.2708	-0.5285	1.4234
Switzerland	CHE	75600034	75602838	0	-0.1719	-1.4517	-0.9211	-1.0068	-0.7741	-0.1753	-1.266	-0.222
Switzerland	CHE	75600034	75606552	0	-0.2079	-0.3418			-0.0408	-1.6678	2.4277	2.0955
Switzerland	CHE	75600034	75601098	0	-0.048	2.6352	1.9359	0.5212	0.031	0.794	0.8038	2.0955
Switzerland	CHE	75600034	75601468	0	-1.1551
Switzerland	CHE	75600035	75600180	0	-0.2672
Switzerland	CHE	75600035	75603454	0	-0.7742	-0.4136	-1.1926	1.1189	4.4978	1.1072	-0.5001	0.1216
Switzerland	CHE	75600035	75602481	0	1.1419	-0.2337	0.8116	1.2369	1.4546	1.6434	0.0334	0.2546
Switzerland	CHE	75600035	75601185	0	-0.5736	-2.9627	1.1355	-2.6893	0.2433	0.8343	2.4277	2.0955
Switzerland	CHE	75600035	75606212	0	0.2992
Switzerland	CHE	75600035	75606501	0	-0.0217	-0.8245	1.2867	-0.8678	-0.8095	-0.2532	1.2798	2.0955
Switzerland	CHE	75600035	75605079	0	-0.6458	2.6352			4.8357			0.9883
Switzerland	CHE	75600035	75601370	0	-0.5453	1.3939	1.9359	0.9745	1.2094	-1.6678	2.4277	2.0955
Switzerland	CHE	75600035	75604679	1	-0.5736	-1.3452	-0.0154	1.2836	0.511	1.5721		-1.0526
Switzerland	CHE	75600035	75603860	1	-0.3922	2.6352			4.8357	-1.6678
Switzerland	CHE	75600035	75604996	0	-0.6565	-2.2005	0.4809	-1.4373	0.2686	-0.0177	-2.1355	0.2988
Switzerland	CHE	75600035	75600203	0	-0.5919	-0.253	-2.664	0.8247	0.1163	1.6695	-2.1355	-2.5027
Switzerland	CHE	75600035	75601356	0	1.1462	-0.7291	1.9359	-2.6893	-0.4328	-1.6678	0.5755	2.0955
Switzerland	CHE	75600035	75603754	0	-0.1966
Switzerland	CHE	75600035	75604500	0	1.5351	0.1997	-0.5034	-0.2845	0.9841	0.2258	-0.4948	0.1216
Switzerland	CHE	75600035	75605764	0	0.8881	-0.1219	1.2899	-1.4373	-0.2613	-0.5309	0.5755	1.4136
Switzerland	CHE	75600035	75602908	0	-0.8026				-0.085	1.597
Switzerland	CHE	75600035	75604561	0	-0.6593				0.7245
Switzerland	CHE	75600035	75600539	0	-1.9612
Switzerland	CHE	75600035	75601048	0	-0.9244	-0.3014	-0.4474	3.6039	4.8357	1.5001	0.2997	-1.2321
Switzerland	CHE	75600035	75603195	0	-0.0841	0.1221		-2.6893	-0.9291
Switzerland	CHE	75600035	75602453	0	0.4855	1.7671	1.9359	-0.5476	0.723	0.322	2.4277	0.8733
Switzerland	CHE	75600035	75605969	0	-0.8096	-0.8357	-0.4728	-0.238	0.5037	0.2905	-0.3733	-0.5305
Switzerland	CHE	75600035	75601574	1	-1.4431	1.4003	-0.7368	0.9288	0.6882	0.5904	-1.2871	-0.7028
Switzerland	CHE	75600035	75603012	1	-0.0941	-2.0442	-0.5034	3.6039	-0.0125	-0.7368	2.4277	0.9883
Switzerland	CHE	75600035	75605326	1	-0.4973	-1.1033	-0.9807	-0.4998	-0.1676	0.058	-2.1355	-0.7108
Switzerland	CHE	75600035	75605299	1	-0.974	-0.5994	0.309	-1.3102	0.1284	-0.5569	-1.5596	2.0955
Switzerland	CHE	75600035	75603875	1	-1.1403	-0.0862	0.0226	-0.8189	-2.5723	-1.2919	0.5755	0.1216
Switzerland	CHE	75600035	75605953	1	-1.3674	-1.1513	-0.6173	0.2113	0.3252	1.1903	0.0447	2.0955
Switzerland	CHE	75600035	75601863	1	-0.7842	0.7789	1.4967	-0.1695	-0.3274	0.3518	0.3948	1.2147
Switzerland	CHE	75600035	75602234	1	-0.8694	-0.438	-0.8309	-1.7857	-0.5083	-1.0529	-2.1355	-0.5628
Switzerland	CHE	75600035	75605184	1	0.2828	-0.1991	0.0226	1.2836	-0.023	3.6292	-0.7045	-0.8028
Switzerland	CHE	75600036	75600984	1	-0.7068	-0.7327	-0.5544	-0.5695	-0.1154	-0.1894	-1.1229	-1.4184
Switzerland	CHE	75600036	75605515	1	-0.4014	-0.6593	-0.3827	-0.176	-0.1207	0.4641	-1.2871	-0.4607
Switzerland	CHE	75600036	75603014	1	-0.8091	-0.0862	0.1386	0.1053	-0.4771	0.1873	-0.8512	0.9339
Switzerland	CHE	75600036	75605544	0	-0.5704	0.4981	0.4173	-1.1465	-0.0983	-0.801	0.3482	0.1216
Switzerland	CHE	75600036	75601335	0	0.0983	0.3039	-0.2943	-0.1666	0.2249	-0.176	-0.2165	0.9097
Switzerland	CHE	75600036	75606113	1	0.6103			1.7195	-0.3241
Switzerland	CHE	75600036	75605589	1	-0.7691	0.4435	-1.0611	0.1284	-0.6306	-0.2607	-1.2871	-0.7108
Switzerland	CHE	75600036	75603909	0	0.0837	0.3253	0.9192	-1.7857	-0.6295	-0.568	0.7741	2.0955
Switzerland	CHE	75600036	75605441	0	-0.1283	0.4349	1.9359	0.2646	-0.2192	0.199	1.6284	1.515
Switzerland	CHE	75600036	75602750	0	1.2247			-0.6054	-0.3638	0.1904
Switzerland	CHE	75600036	75603899	0	-0.0787	-0.192	0.6825	-0.7754	-0.1834	0.2995	0.5145	0.8375
Switzerland	CHE	75600036	75605910	0	1.353	0.9484	-0.1587	0.2861	0.4706	0.1889	-0.5924	0.9097
Switzerland	CHE	75600036	75602932	0	0.022	-0.3582	1.9359	-0.9466	0.0162	-0.2737	1.2027	1.4234
Switzerland	CHE	75600036	75601921	0	-0.4932	0.3729	1.4967	-0.0781	0.1366	-1.2919	-0.5208	0.9883
Switzerland	CHE	75600036	75604307	0	0.7555	-0.1247	-0.227	-0.3455	0.2844	0.5068	-0.2437	-0.6171
Switzerland	CHE	75600036	75605506	0	1.0805	-0.4516	1.4967	-0.2061	0.5965	-0.424	-0.5832	0.7334
Switzerland	CHE	75600037	75604106	1	-1.2479	0.2607	-0.4806	-0.0974	-0.4753	-0.2747	-1.1693	-0.3109
Switzerland	CHE	75600037	75605898	0	-0.3922	1.0919	0.917	0.0781	0.2255	0.2587	2.4277	1.4234
Switzerland	CHE	75600037	75603241	0	-0.0254		0.7804		1.1688	1.2937	0.9636	0.1216
Switzerland	CHE	75600037	75600225	0	0.1995	-0.8785	0.4907	1.3321	0.8646	1.0062	0.5755	-0.4607
Switzerland	CHE	75600037	75604616	1	0.4565	-0.1219	0.8038	0.0939	-1.0496	-0.1347	-0.7838	-0.222
Switzerland	CHE	75600037	75600620	1	-1.1359	0.7763	-0.3802	-0.2696	-0.4763	0.0812	-0.4801	-0.1563
Switzerland	CHE	75600037	75601659	1	0.8187	-0.59	-0.5034	0.8172	-0.6381	0.3198	-0.532	-1.0454
Switzerland	CHE	75600037	75606586	1	-0.3856	-0.0192	-0.8489	-0.3168	-0.6162	-0.3242	-2.1355	-0.8578
Switzerland	CHE	75600037	75602087	1	-0.6411	-0.1074	0.4173	-0.349	-0.1573	0.0906	-1.4541	0.5553
Switzerland	CHE	75600037	75603610	1	-0.422	0.9275	-0.335	-1.0068	0.1321	-0.4795	1.4793	-0.2726
Switzerland	CHE	75600037	75605306	1	-0.0646	-0.59	-1.0611	-1.0489	-1.8914	-1.6678	-0.6852	-0.8947
Switzerland	CHE	75600037	75600179	1	-1.3377					0.2625
Switzerland	CHE	75600037	75603706	1	-0.3899	-0.4488	-0.691	-1.6821	-0.2934	-0.0818	-0.414	-0.2503
Switzerland	CHE	75600037	75601852	1	0.8418	-0.2444	0.8431	-0.7338	-0.8858	0.4028	-1.5537	-1.5298
Switzerland	CHE	75600037	75606310	1	-0.9788	0.468	1.9359	-1.3001	0.1397	-0.568	-1.266	0.1216
Switzerland	CHE	75600037	75605159	1	-0.4272	-1.1104	-1.2891	0.7113	0.4895	-0.0187	-0.9936	-1.0454
Switzerland	CHE	75600037	75605752	1		-0.7375	0.1386	-0.7945	0.1335	0.1566	-2.1355	0.3873
Switzerland	CHE	75600037	75605374	1	-1.6616	-1.2532	0.0226	-0.5006	-0.8409	-0.2964	-1.5588	-1.0296
Switzerland	CHE	75600037	75604050	1	-0.13	-0.891	-0.227	0.1963	-0.883	-0.9484	-1.1908	-1.0101
Switzerland	CHE	75600037	75601591	1	-1.2789	-1.5318	-0.127	-2.6904	-1.756	0.4394	0.955	-1.1405
Switzerland	CHE	75600037	75606194	0	-0.0363	0.792	0.586	-0.3248	0.9805	0.0995	1.1171	0.4777
Switzerland	CHE	75600037	75600715	0	0.1052	-0.2806	-0.0587	0.0075	0.2334	-0.3716	-0.6852	0.6905
Switzerland	CHE	75600037	75602607	0	-0.1166	0.4546	0.6755	-0.2786	0.7904	0.4398	-0.0553	1.515
Switzerland	CHE	75600037	75603663	0	1.0248	-1.0744	-0.227	-0.1009	-0.7094	-0.2858	-0.5208	0.8806
Switzerland	CHE	75600037	75605860	0	1.7323	0.3289			-0.2672	-0.5309
Switzerland	CHE	75600037	75605787	0	-0.8106	0.0467	0.0226	0.1053	-0.184	-0.3355	0.5755	0.1216
Switzerland	CHE	75600037	75605411	0	-0.4464	-0.59	-1.0611	-1.5123	-0.3284	-0.8849	-0.2349	0.557
Switzerland	CHE	75600037	75605745	0	-1.3872	-0.0862	0.0226	1.0556	-0.0486	1.1504	0.5755	0.1216
Switzerland	CHE	75600037	75602253	0	0.3536
Switzerland	CHE	75600037	75600267	0	0.4243				-0.4703		0.1693	-0.1563
Switzerland	CHE	75600037	75605679	0	0.7078			1.0394		1.0023
Switzerland	CHE	75600037	75603676	0	-0.5262				0.0808
Switzerland	CHE	75600038	75601718	1	0.6369
Switzerland	CHE	75600038	75601023	1	1.6006	1.1132	-0.408	0.7965	0.8484	0.3149	0.1701	-0.6073
Switzerland	CHE	75600038	75602817	1	1.4509	-0.5259	-0.4728	0.7103	0.0787	-0.0043	-0.6852	-0.1254
Switzerland	CHE	75600038	75605356	0	0.793	-2.9627	-2.664	0.6333	-0.1872	0.8091	-0.289	-1.0454
Switzerland	CHE	75600038	75606146	0	-0.1014	0.9166	0.8571	0.246	0.3151	0.4628	0.8038	0.2841
Switzerland	CHE	75600038	75605855	1	0.6159	1.4954	0.4135	0.4118	-0.2606	-0.7433	-0.6004	-0.8947
Switzerland	CHE	75600038	75605566	1	1.2031	0.2718	-0.6843	0.8834	-0.3037	0.8524	-1.5848	-1.0454
Switzerland	CHE	75600038	75604217	1	1.6394	-0.7199	-0.3802	0.0165	-0.7942	-1.6678	-0.4545	-0.6959
Switzerland	CHE	75600038	75603961	1	1.2252	0.7062	0.6407	1.8649	0.68	0.9894	0.7208	0.2909
Switzerland	CHE	75600038	75605172	1	1.7103	-0.1167	-0.9351	0.587	-0.0123	0.6264	-0.5202	0.2525
Switzerland	CHE	75600038	75603437	1	1.5325	-1.0602	-1.7997	0.1462	-0.2916	0.598	-1.0571	-0.8578
Switzerland	CHE	75600038	75604743	1	0.5469	-0.2806	0.9192	-0.3956	0.2319	0.3605	-1.7719	-0.477
Switzerland	CHE	75600038	75601665	0	1.2743	-0.9399	0.0226	0.4184	-0.968	0.8377	-0.5832	0.4504
Switzerland	CHE	75600038	75600558	0	1.1579	-0.7938	0.4173	0.0561	0.128	-1.6678	0.0215	1.0904
Switzerland	CHE	75600038	75603913	0	0.3834	1.1576	0.9192	-0.6359	0.129	-0.2408	-0.5608	0.9097
Switzerland	CHE	75600038	75600465	0	1.1975	-1.1801	-0.7836		-0.3956	0.317	-0.9417	1.2147
Switzerland	CHE	75600038	75601409	0	1.488	-0.0088	-0.227	0.6623	-0.4299	1.0155	-0.2907	-0.5251
Switzerland	CHE	75600038	75602134	0	1.1797	-0.0862	-0.227	-0.3519	0.1534	-0.0755	-0.8913	-0.959
Switzerland	CHE	75600038	75601104	0	1.5573	1.1132	1.2867	0.3044	0.6074	0.7013	1.5037	0.9339
Switzerland	CHE	75600038	75605279	0	0.2118	0.7763	1.4967	0.7173	0.6738	0.8416	0.3415	1.7439
Switzerland	CHE	75600038	75604756	0	1.6028	0.8489	0.6847	-0.1236	-0.5459	0.2048	0.1102	1.4234
Switzerland	CHE	75600038	75604196	0	0.6024	0.2539	-0.691	0.1408	0.7704	0.9699	1.1217	-0.7496
Switzerland	CHE	75600038	75602716	0	1.75	-0.0862	-0.7183	-0.6828	0.1203	-0.1916	-2.1355	0.9883
Switzerland	CHE	75600038	75601364	0	1.4641	-0.0368	-0.5836	0.4178	-0.11	0.1493	-1.2624	-0.5005
Switzerland	CHE	75600038	75600923	0	1.2058	-0.1046	1.9359	-0.0494	0.4359	0.1623	-0.2165	1.0904
Switzerland	CHE	75600038	75603968	1	1.2927	-1.3464	-0.9874	0.1091	-1.0363	-0.801	-0.8657	0.6113
Switzerland	CHE	75600038	75604269	1	1.4306	-0.59	-0.9607	0.4031	0.1386	0.4304	-0.9936	-0.3856
Switzerland	CHE	75600038	75604341	1	1.25	0.1069	-1.1926	-0.042	-0.2043	0.2722	-0.7867	-0.959
Switzerland	CHE	75600038	75600449	1	1.274	0.3875	-0.9607	0.8077	0.0914	1.1325	-0.6852	-1.1068
Switzerland	CHE	75600038	75601711	0	2.0192	-1.3888	-0.335	-0.3316	-0.5807	0.553	-0.646	-0.3657
Switzerland	CHE	75600038	75601398	0	1.2053	-0.1167	-0.5544	-0.3594	-0.2648	-1.6678	-0.417	0.3216
Switzerland	CHE	75600038	75602282	0	0.3445	-0.847	-0.7638	-0.4448	-0.4005	-0.2196	-0.8883	-1.4344
Switzerland	CHE	75600039	75606582	0	-0.5805	0.8149	0.7739	0.9648	-0.3354	1.3321	-0.5861	-0.2726
Switzerland	CHE	75600039	75601065	1	-0.7418	-0.5831	-0.7638	0.0505	-0.2176	-0.2348	-0.4801	0.7672
Switzerland	CHE	75600039	75603905	1	-0.2027	-0.165	-0.5034	-0.5289	-0.485	-0.4128	-0.0987	-0.7108
Switzerland	CHE	75600039	75602762	1	0.7149	1.3403	0.4135	0.135	-0.3489	0.5468	2.4277	0.0388
Switzerland	CHE	75600039	75605277	0	-0.6123		-0.8489	0.6248	1.0276	0.7904	-0.216	-1.1252
Switzerland	CHE	75600039	75605816	0	-0.206	-0.2662	-0.6116	0.4584	-0.1571	0.2379	-0.2004	-0.222
Switzerland	CHE	75600039	75606271	0	-0.6779	-0.4136	-1.1926	0.0511	-1.5104	-0.443	-0.6852	-1.1405
Switzerland	CHE	75600039	75603368	1	-0.0559	0.536	1.9359	-1.2502	0.4683	-0.8849	-0.7105	2.0955
Switzerland	CHE	75600039	75603834	1	-0.3641	-0.192	1.2341	0.5549	0.7802	-0.1049	-0.3907	0.8375
Switzerland	CHE	75600039	75601241	1	-0.152	-0.7221	0.0226	-0.2272	0.2946	-0.7855	-0.4339	-1.3027
Switzerland	CHE	75600039	75600980	1	0.3231	0.3875	-0.335	-0.6836	-0.8074	-0.568	-0.9936	0.8136
Switzerland	CHE	75600039	75600735	1	-0.6824	0.2628	0.894	-0.8	-0.6604	-0.3355	2.4277	0.839
Switzerland	CHE	75600039	75603411	1	0.4945	-1.3182	-1.0288	-0.2651	-0.1566	0.3284	-1.5588	-1.2965
Switzerland	CHE	75600039	75603361	1	0.3355	0.3178	0.586	-0.1869	-0.1397	-0.0475	-0.3733	0.6361
Switzerland	CHE	75600039	75603657	1	-0.3117				-1.3684	-1.6678		-2.5027
Switzerland	CHE	75600039	75603906	1	-0.0234	-0.0029	0.5021	0.0102	0.1527	-0.3355	0.5755	0.4504
Switzerland	CHE	75600039	75602844	1	0.395	0.4546	0.8094	-0.5658	-0.0721	-1.6678	-0.4948	-1.1101
Switzerland	CHE	75600039	75604333	1	-0.0849	0.5091	-0.6315	-1.1465	-0.3033	-1.6678		-0.6912
Switzerland	CHE	75600039	75602469	1	0.5595	0.3924	-0.335	-0.3532	-0.5472	-1.6678	-0.414	-0.1865
Switzerland	CHE	75600039	75600088	1	-0.086	0.1997	-0.652	0.7407	0.1419	-1.6678	-0.7867	-0.7639
Switzerland	CHE	75600039	75603808	1	-0.3353	0.3151	-1.263	-0.5292	-0.3995	-0.1225	-1.5848	-0.4784
Switzerland	CHE	75600039	75601787	0	1.1832	0.5662	-0.4917	3.5218	4.5519	0.0906	2.4281	1.1508
Switzerland	CHE	75600039	75602975	0	-0.5988	1.3697	0.5462	3.6039	1.9074	-0.5058	-1.1693	1.1232
Switzerland	CHE	75600039	75603436	0	0.4478	0.6492	-0.227	-0.3492	-0.3378	-1.6678	-0.414	-1.1252
Switzerland	CHE	75600039	75604970	0	1.9607	0.6684	1.1752	-2.6893	0.1026	-0.568	0.5755	-0.1314
Switzerland	CHE	75600039	75603513	0	0.111	0.2032	-0.691	-0.7786	-0.5186	-0.1148	0.0256	-0.4423
Switzerland	CHE	75600039	75602708	0	0.1581	-0.7221	-0.227	-2.6893	-0.3019	-1.6678	-0.928	0.4777
Switzerland	CHE	75600039	75605754	0	-0.4371	-0.0323		0.0374	-0.0042	0.0911	-2.1355
Switzerland	CHE	75600039	75600637	0	-0.1319	0.1245	0.7398	-0.2891	-0.8655	-0.3632	-0.6232	-0.6959
Switzerland	CHE	75600039	75603480	0	-0.4048	1.1576	1.9359	-0.2368	0.624	-0.231	0.8047	1.0904
Switzerland	CHE	75600039	75602530	0	-0.7635	0.3178	-0.3048	-0.3989	-0.0503	-1.6678	0.1693	0.5553
Switzerland	CHE	75600039	75605938	0	1.2603	0.792	-0.442	-0.934	-0.6442	-0.9292	-0.3206	-0.7887
Switzerland	CHE	75600039	75602246	0		1.153	1.2867		0.0022		0.5755	-1.1252
Switzerland	CHE	75600039	75600290	0	1.1163	1.3403	1.1381	-1.4373	-0.3299	-0.5032	0.2528	-0.0888
Switzerland	CHE	75600040	75602190	1	0.125	-0.2479	0.0226	0.1053	-0.8624	0.4394	0.5755	0.1216
Switzerland	CHE	75600040	75601257	1	0.4309	-0.205		-0.0468	0.1869		-0.9988	-0.8443
Switzerland	CHE	75600040	75603326	0	0.2355	0.9349	1.9359	0.2654	0.1821	0.7666	1.4793	1.4234
Switzerland	CHE	75600040	75603566	1	-0.7986	1.153	1.9359	1.0666	-0.0784	1.5466	-0.4771	0.8375
Switzerland	CHE	75600040	75603430	1	-1.3078	-0.2021	0.894	0.5222	0.6232	-0.2492	-0.3912	1.4234
Switzerland	CHE	75600040	75603669	1	-0.6734	-0.4488	-0.3802	-0.4379	-0.6344	-0.1652	-1.2871	-0.1563
Switzerland	CHE	75600040	75604160	1	-0.1535	2.6352	1.4967	-1.7857	0.9453	0.8374	2.4277	0.833
Switzerland	CHE	75600040	75605813	1	-0.7277	0.3062	-0.6587	-0.3598	0.2704	0.2172	-0.4771	-0.6698
Switzerland	CHE	75600040	75604260	1	-0.8202	0.5859	0.4173		-0.3295	-0.1961	-0.6852	1.1508
Switzerland	CHE	75600040	75602132	1	0.3991	1.1352	0.4036	-0.1654	1.1387	-1.6678	-1.2106	-0.4607
Switzerland	CHE	75600040	75605560	1	-0.4466	-1.1019	-1.1926	-0.7935	-0.1159	-0.3936	0.5755	-1.1252
Switzerland	CHE	75600040	75601840	1	2.1992	-0.817	-0.2737	0.6333	-0.2222	1.0196	0.0154	-0.3917
Switzerland	CHE	75600040	75600759	1	0.8195	-1.0197	-0.5836	0.7564	-0.209	1.0654	0.1922	-0.7496
Switzerland	CHE	75600040	75605713	1	-0.3545
Switzerland	CHE	75600040	75605386	1	-0.957	-1.3452	0.0226	0.7113	-0.0408	1.0062	0.5755	0.1216
Switzerland	CHE	75600040	75603965	1	1.05	-1.6546	-2.664	-1.1755	-2.2791	-1.6678	0.5755	0.1216
Switzerland	CHE	75600040	75600248	1	-0.7654	-0.0862	0.0226	1.123	-0.7086	1.6712	0.5755	0.5553
Switzerland	CHE	75600040	75605982	1	0.9541	-0.16	1.9359	0.2892	-0.609	-0.218	-0.5208	0.1216
Switzerland	CHE	75600040	75605264	0	0.2343	0.5091	0.586	-0.541	-0.7168	0.0228	-0.414	0.8136
Switzerland	CHE	75600040	75602718	0	-0.1967	0.1395	0.4173	0.7113	0.1151	1.0441	0.5755	0.0876
Switzerland	CHE	75600040	75605562	0	0.2796			-0.5529	0.7618	-0.0777
Switzerland	CHE	75600040	75604565	0	-0.5259	1.2587	1.1355	0.5459	1.3824	0.3509	1.23	1.515
Switzerland	CHE	75600040	75604011	0	-0.5764	2.6352	1.9359	0.4787	1.458	-0.2026	2.4277	2.0955
Switzerland	CHE	75600040	75604768	0	-0.4681	1.3697	-0.691	-0.4905	0.1276	-0.3716	-0.4805	-0.6508
Switzerland	CHE	75600040	75601357	0	0.3975	0.6257	1.4967	-0.0164	0.8844	0.6104	0.8038	1.4234
Switzerland	CHE	75600040	75605186	0	0.5961	0.2465	0.4173	-0.3432	0.1601	0.4821	0.4807	0.6559
Switzerland	CHE	75600040	75603867	0	-1.1905				-3.7095	-1.6678	-2.1355
Switzerland	CHE	75600040	75604787	0	-1.0924	-0.7791	-0.5817	0.5497	-0.0481	0.2999	0.7641	-0.7887
Switzerland	CHE	75600040	75603076	0		2.6352	1.9359	3.6039	4.8357	3.6292	2.4277	2.0955
Switzerland	CHE	75600040	75605192	0	0.7135	2.6352	1.2899	-2.3818	3.6867	-1.4875	2.1584	2.0955
Switzerland	CHE	75600040	75603447	0	-2.2109	2.6352	1.9359		4.8357		2.4277	2.0955
Switzerland	CHE	75600041	75603434	1	-1.478
Switzerland	CHE	75600041	75603357	1	-0.7874	-0.0061			-3.7095	3.6292	2.4277
Switzerland	CHE	75600041	75603422	0	-0.4522	-0.8502	-1.4259	0.6333	-0.1974	1.0196	1.2607	-1.6922
Switzerland	CHE	75600041	75601546	0	-1.2478
Switzerland	CHE	75600041	75604535	0	-0.6835	-1.8617	-0.8958	0.6333		1.0196	-0.4402	-0.6416
Switzerland	CHE	75600041	75602675	1	-0.7257	0.5113	0.1386	-0.3572	-0.1074	-0.1222		0.9097
Switzerland	CHE	75600041	75601607	1	-0.1049	-0.0246			0.1055			0.0192
Switzerland	CHE	75600041	75604154	1	1.2591	0.5266	-1.3005	-0.1627	-0.2452	0.0281	-2.1355	-0.477
Switzerland	CHE	75600041	75603007	1	0.6986	-0.59	-1.2122	1.0281	0.1386	-0.801	-1.5848	-0.8333
Switzerland	CHE	75600041	75604736	1	-0.1746	0.3266	0.8348	-0.2349	-0.1734	-0.1591	-1.054	0.0729
Switzerland	CHE	75600041	75600837	1	1.3846	0.1245	-0.9285	0.166	0.1691	-0.1027	-1.0571	-0.8443
Switzerland	CHE	75600041	75603183	1	1.1691	-0.0862	0.0226	1.2013	0.5957	-0.457	-0.1727	-0.5305
Switzerland	CHE	75600041	75604626	1	-0.7989	-1.5733	0.0226	0.11	-0.6947	0.8106	0.5755	0.1216
Switzerland	CHE	75600041	75603957	1	-1.4473		1.9359		-0.0844
Switzerland	CHE	75600041	75605878	1	-1.0552	0.1828	0.3416	-1.0129	-0.3124	-0.3716	-2.1355	-0.7108
Switzerland	CHE	75600041	75602032	1	1.1586	-0.4314	0.0226	0.2138	-0.1325	0.5734	-0.6852	-0.4607
Switzerland	CHE	75600041	75602323	1	-0.167
Switzerland	CHE	75600041	75601613	0	-0.1784	-1.3452	-0.227	0.1053	-0.249	1.0062	0.5755	0.1216
Switzerland	CHE	75600041	75604848	0	0.1389
Switzerland	CHE	75600041	75603872	0	-1.366
Switzerland	CHE	75600041	75603907	0	-1.4738	-0.847	-1.161	-0.0162	0.0498	0.1431	-0.3907	0.1216
Switzerland	CHE	75600041	75601586	0	1.234	0.631	0.0226		0.6295	-1.0529		0.4777
Switzerland	CHE	75600041	75601036	0	-0.5984	2.6352	1.9359	0.1053	0.4862	0.5117	2.4277	2.0955
Switzerland	CHE	75600041	75605848	0	-1.0689	1.1132	0.6496	-0.6628	-0.2808	-0.8849	1.2262	0.601
Switzerland	CHE	75600041	75605329	0	-1.0876	1.4003						0.1216
Switzerland	CHE	75600041	75604176	0	0.7504	-0.817	-0.2737	0.5974	-0.2222	1.0196	0.0154	-0.3917
Switzerland	CHE	75600041	75605465	0	-1.9958			-1.0489	-0.7478	0.4859
Switzerland	CHE	75600041	75603882	0	-0.4986
Switzerland	CHE	75600041	75604722	0	-0.1485	-0.8802	-1.4131	-2.6893	-0.1009	1.1383	0.0447	-1.3027
Switzerland	CHE	75600042	75604632	0	-2.1966	-0.2662	-1.1926	0.1053	0.5114	-0.8849	-0.6852	-1.1252
Switzerland	CHE	75600042	75604256	0	-1.1851	-1.4163	1.9359	0.7113	4.8357	1.1819	2.4277	1.4234
Switzerland	CHE	75600042	75600523	0	0.2792	-1.5736	0.0392	-0.7117	1.7718	-0.0265	1.2107	1.4234
Switzerland	CHE	75600042	75601926	1	-0.8542	-0.7199	-0.5907	0.3821	0.1192	0.2511	-0.7164	-0.6353
Switzerland	CHE	75600042	75601624	1	-1.3132	-0.1046	-0.2973	-0.2615	-0.6829	0.0121	0.1701	2.0955
Switzerland	CHE	75600042	75606142	1	0.2967	0.0467	0.6496	0.567	0.5677	-1.6678	-0.6451	0.4777
Switzerland	CHE	75600042	75604620	1	0.2992	-0.2662	-0.5034	-0.4025	1.0599	-0.8849	0.3482	-0.5305
Switzerland	CHE	75600042	75602754	1	0.6712	-0.4203	-0.227	0.1168	-0.3056	0.0234	-0.5974	-0.6774
Switzerland	CHE	75600042	75603123	1	-2.1006	-0.0862	-0.227	-0.5736	-0.4965	-1.6678	-0.176	0.1216
Switzerland	CHE	75600042	75603408	1	-1.607	-0.4343	0.1479	-0.8834	-0.7216	-0.6274	-1.2871	1.1232
Switzerland	CHE	75600042	75604863	1	-1.3421	-0.7199	-0.2827		0.0862		1.0602
Switzerland	CHE	75600042	75604173	1	-0.059	-0.0862	0.0226		-0.2873	-0.1753	-1.0602	-0.6195
Switzerland	CHE	75600042	75602319	1	-0.927	-0.4488	-1.0611	0.4716	-0.7501	0.0676	0.1701	-0.959
Switzerland	CHE	75600042	75601549	0	1.0649	-0.2806	-0.3802	0.4604	-0.2885	-0.0341	-0.9936	-0.8443
Switzerland	CHE	75600042	75602211	0	-1.6994	-0.5212	-0.5836	-0.2828	-0.0822	-0.0633	0.0256	-0.1563
Switzerland	CHE	75600042	75601527	0	0.3778	-1.2537	-1.4131	-0.5102	-0.6982	0.45	-0.1953	-1.1866
Switzerland	CHE	75600042	75605521	0	0.6432	-0.8802	0.8877	-0.3677	0.7214	-0.568	-0.6852	-0.5752
Switzerland	CHE	75600042	75603840	0	-1.042	-0.2806	1.4967	-0.6242	0	-0.219	0.1648	0.8567
Switzerland	CHE	75600042	75606498	0	0.0137	-0.0323	1.9359	-0.2264	-0.7688	-1.6678	-0.5974	2.0955
Switzerland	CHE	75600042	75604702	0	-0.2425	-0.0994	-0.227	-0.1823	0.3039	-0.9049	0.5755	0.1216
Switzerland	CHE	75600042	75602391	0	-1.3674	1.7162	0.8348	-0.433	-0.0196	-0.5309	0.5755	-0.0625
Switzerland	CHE	75600042	75600138	0	-0.1525	-0.85	-0.7902	-0.4409	0.2242	-0.0447	-0.1021	0.2286
Switzerland	CHE	75600042	75605456	0	1.112	0.792	1.9359	-1.0068	0.6969	-0.5531	0.1383	2.0955
Switzerland	CHE	75600042	75603712	0	-1.6818	-0.2662	0.1386	-0.2323	0.5998	-0.4795	-0.5861	-0.1563
Switzerland	CHE	75600043	75603286	1	-0.6269	0.9535	0.0226	-1.0068	-0.8458	-0.8849
Switzerland	CHE	75600043	75606134	1	-0.6909				-0.1771
Switzerland	CHE	75600043	75603392	1	-0.9459	-0.1058	-0.6643	-2.6893	0.1648	-1.6678	-2.1355	0.1216
Switzerland	CHE	75600043	75602795	1	-0.9597			-0.225	-0.7211
Switzerland	CHE	75600043	75603745	1	1.7463	2.6352	1.9359	0.1777	0.4821	1.0272	2.4277	1.4234
Switzerland	CHE	75600043	75603835	1	0.3073	0.8261	-0.6315	-0.4231	0.55	0.1567	0.7017	0.4994
Switzerland	CHE	75600043	75606529	1	-1.093	0.9906	1.2899	-1.3001	0.2713	0.0528	1.1176	-0.2726
Switzerland	CHE	75600043	75605216	1	-0.0682	2.6352	1.2867	-0.083	0.735	0.0511	2.4277	1.515
Switzerland	CHE	75600043	75604485	1	0.0789	2.6352	1.2899	0.0253	0.8973	-0.4173	0.5755	1.3857
Switzerland	CHE	75600043	75604815	1	0.4601	0.0789	1.2899	-1.0059	0.1419	-0.8849	0.1922	0.1216
Switzerland	CHE	75600043	75604607	1	-0.2654	-0.4203	-1.0611	0.1023	0.495	0.4677	-1.5848	-0.2503
Switzerland	CHE	75600043	75606461	1	0.1807	-1.3674	-2.664	-0.9624	-1.4957	0.3718	-0.8627	-1.1811
Switzerland	CHE	75600043	75601476	1	0.4206
Switzerland	CHE	75600043	75606520	1	0.7526	-0.5925	-1.9313	-0.3648	-0.3592	0.3771	-0.3876	-0.4423
Switzerland	CHE	75600043	75605155	1	1.1585		1.9359
Switzerland	CHE	75600043	75600939	0	-0.336	0.3487	-0.4806	-1.0849	-0.0492	-0.8849	-0.3912	0.6559
Switzerland	CHE	75600043	75605664	0	-0.7997	2.6352	1.1381	-2.6893		0.5201	0.5755	0.1216
Switzerland	CHE	75600043	75602198	0	0.3633	0.4718	0.0226	-0.8245	-0.1671	-0.1845	0.9628	0.7627
Switzerland	CHE	75600043	75606308	0	-0.4885	-0.4203	0.0226	-0.1767	-0.8103	-0.421	0.1693	-0.2503
Switzerland	CHE	75600043	75604941	0	0.6511	0.0525	0.7162	0.319	0.344	0.3456	1.8077	0.9444
Switzerland	CHE	75600043	75600607	0	0.9406	0.3803	1.9359	-1.1482	0.1188	0.1219	0.8038	1.2147
Switzerland	CHE	75600043	75606382	0	1.1101	-0.1167	1.9359	-1.4319	-0.1896	-0.231	-0.8627	1.515
Switzerland	CHE	75600043	75601628	0	-0.4173
Switzerland	CHE	75600043	75604496	0	-0.8082	0.8762	0.0226	-0.9566	0.2129	0.0167	1.6284	2.0955
Switzerland	CHE	75600043	75600086	1	-0.6978	-0.4203	-0.3802	-1.3102	-0.4287	-1.6678	0.1701
Switzerland	CHE	75600043	75602475	1	-0.8759	-0.59	1.1657	0.3973	0.0618	-0.5842	-0.5828	0.1216
Switzerland	CHE	75600043	75605774	1	-0.3342	-1.034	-0.9674	-0.0513	-0.2884	-0.801	-1.2624	0.1216
Switzerland	CHE	75600043	75605401	0	-1.483	2.6352	1.9359	0.1053	0.3363	-1.6678	2.4277	2.0955
Switzerland	CHE	75600043	75600095	0	0.3105	1.3889	1.9359	0.4852	0.9518	-0.3042	0.1305	1.1232
Switzerland	CHE	75600043	75605963	1	1.0607		0.6631	1.3105		1.054	1.0854	0.4777
Switzerland	CHE	75600044	75602358	0	0.1299	0.6257	0.4173	0.4052	-0.2165	0.9223	-0.5579	-0.3368
Switzerland	CHE	75600044	75602590	0	-0.2796	0.32	0.0226	-0.1073	0.7235	0.4531	-0.8012	-0.1563
Switzerland	CHE	75600044	75601002	0	-0.8268	0.1852	0.4173	-0.2432	0.016	1.0002	0.3482	-0.1563
Switzerland	CHE	75600045	75605424	0	1.8699	0.7821	1.9359	-0.2243	0.7465	0.001	-0.6567	1.515
Switzerland	CHE	75600045	75605956	0	0.0327	-0.7099	0.3785	-0.3113	-0.053	-0.0287	-0.7045	0.6802
Switzerland	CHE	75600045	75604597	0	-0.2531	1.7162	1.9359	-1.7857	1.0448	0.3093	2.4277	1.2147
Switzerland	CHE	75600045	75601792	0	0.6395	-0.0862	0.0226	-0.0215	0.2805	1.1126	1.0854	0.1216
Switzerland	CHE	75600046	75601218	1	-0.0788	0.1815	-1.5553	-0.2054	0.1627	-0.2104	-1.039	-0.2274
Switzerland	CHE	75600046	75605083	1	0.557	-0.9334	-0.4728	-0.3336	-0.3942	0.0909	0.075	0.1216
Switzerland	CHE	75600046	75601231	1	1.2053	0.0763	0.0226	-1.0068	-0.6085	-0.3435	-0.8012	0.1216
Switzerland	CHE	75600046	75604755	1	0.3735	-0.8398	-2.664	-0.6441	-0.8459	-0.8849	-2.1355	-2.5027
Switzerland	CHE	75600046	75602284	1	-0.2082	-1.3763	-1.2891	-1.6895	-1.0325	-0.8604	-0.8433	-0.6959
Switzerland	CHE	75600046	75603207	0	-0.4105	-1.1816	0.0226	-1.0314	-0.8376	-0.0499	-0.3763	2.0955
Switzerland	CHE	75600046	75605796	0	0.3018	-0.0862	0.0226	-0.3377	-0.5127	0.7044	0.5755	0.1216
Switzerland	CHE	75600046	75605686	0	-0.0362	-0.8294	1.9359	-0.2446	-0.6709	-0.4795	1.802	2.0955
Switzerland	CHE	75600046	75601669	0	-0.2936	-1.2839	0.7825	-2.6893	-0.2636	-1.6678	-2.1355	0.7334
Switzerland	CHE	75600046	75604043	0	0.9786	-1.0688	-1.5179	-1.5123	-1.3782	-0.0197	-1.2835	-0.1563
Switzerland	CHE	75600046	75603640	0	-0.7521	0.1943	0.8348	-1.2054	-0.0865	-0.8849	1.1129	1.515
Switzerland	CHE	75600047	75602562	1	0.4075	0.9304	0.9192	-0.638	-0.6763	-0.1899	-1.5848	0.0388
Switzerland	CHE	75600047	75604370	1	-0.2907	-0.4314	-0.6587	-0.1628	-0.1402	0.1209	-0.5798	0.7435
Switzerland	CHE	75600047	75605125	1
Switzerland	CHE	75600047	75601377	1	-0.3676	-2.9627	-1.1926	0.7113	-0.0408	1.0062	-0.6852	0.1216
Switzerland	CHE	75600047	75604773	1	0.3414	-0.1167	-0.8554	-0.1938	-0.6551	0.3801	-0.7325	0.5553
Switzerland	CHE	75600047	75600199	1	0.8045	0.5228	-0.4806	0.1357	-0.079	0.9119	-1.4541	-0.3856
Switzerland	CHE	75600047	75604364	1	0.6723	-0.1957	-0.9285	-2.6893	-0.7907	-0.424	-0.9936	0.0388
Switzerland	CHE	75600047	75605825	1	1.1622	-1.0325	0.0226	-0.0976	-0.803	0.4298	-0.6232	-0.7108
Switzerland	CHE	75600047	75601137	1	1.5589	-1.1551	-0.8279	1.3239	0.7898	0.6153	-0.3763	-0.9943
Switzerland	CHE	75600047	75601568	1	0.7408	-1.1046	0.0226	0.4833	0.854	0.1526	2.4277	2.0955
Switzerland	CHE	75600047	75602797	1	0.7907	-0.2662	-0.4728	0.5866	-0.0252	0.9112	1.6338	-0.6959
Switzerland	CHE	75600047	75600920	1	0.428	0.3875	0.8038	0.4658	0.1495	1.0107	-0.1722	1.1013
Switzerland	CHE	75600047	75601305	1	-0.9476	-0.4314	0.0226	-0.1342	-0.4702	-0.6351	0.3482	0.1216
Switzerland	CHE	75600047	75602488	0	-0.4009	-0.0862	0.0226	-0.1153	0.2553	0.2272
Switzerland	CHE	75600047	75600425	0	0.385	0.468	1.9359		0.4313	1.2606	-0.0823	2.0955
Switzerland	CHE	75600047	75602707	0	-0.3742	-1.1085	-0.227	-0.7732	-0.586	0.1569	-0.4358	0.4777
Switzerland	CHE	75600047	75605136	0	0.9338	0.8489	0.5833	-0.9177	0.1365	0.0485	-0.6232	2.0955
Switzerland	CHE	75600047	75600059	0	1.8003	-1.2858	-1.2182	-0.6447	-1.6129	0.3259	-2.1355	0.1216
Switzerland	CHE	75600047	75605994	0	-0.3251	0.2656	1.9359	1.3595	4.8357	1.5531	0.3473	0.6663
Switzerland	CHE	75600047	75600806	0	-1.5104	0.8489	0.7162	-0.2835	0.393	0.0362	1.4752	1.0177
Switzerland	CHE	75600047	75601502	0	-1.0636	0.7825	-0.4806	0.6476	-0.0025	0.8875	-0.309	-0.6698
Switzerland	CHE	75600047	75600938	0	0.0302	0.5746	1.4967	0.1757	0.4334	1.2254	1.3656	2.0955
Switzerland	CHE	75600047	75602257	0	-0.2154	0.5068	0.4173	-0.548	-0.6173	0.0451	-1.5596	0.3236
Switzerland	CHE	75600047	75604882	0	-0.9663	0.2516	-0.6928	0.3014	-0.1215	0.7008	-0.76	-1.236
Switzerland	CHE	75600047	75602349	0	1.1858	-0.2924	0.4173	0.8482	0.6058	1.7001	0.8038	1.0904
Switzerland	CHE	75600047	75602425	0	-1.7573	-0.3401	-0.2934	0.4812	0.708	1.8117	-0.5202	1.515
Switzerland	CHE	75600047	75601153	0	-1.1137	-0.2662	-0.5034	0.2432	-0.3261	0.9757	-0.6852	-0.4377
Switzerland	CHE	75600047	75602500	0	-0.7208	0.1519	0.4907	0.5904	0.7791	1.0932	-0.8913	0.9339
Switzerland	CHE	75600048	75606295	1	0.5319	-0.1046	-0.8034	0.3712	-0.6002	1.1272	-1.0426	-0.3036
Switzerland	CHE	75600048	75603103	1	-0.4992	-0.891	-1.0611	-0.5026	-0.4483	-0.2348	-0.2852	-0.5251
Switzerland	CHE	75600048	75606269	1	1.424	-0.2479	0.0226	0.3021	-0.0026	0.6787	-0.2821	-0.1563
Switzerland	CHE	75600048	75601277	1	1.0487	-1.1408	-1.0611	-0.3445	-0.1579	0.3475	-0.8738	-1.6557
Switzerland	CHE	75600048	75600495	1	-0.2936	0.6492	-0.1587	-1.3102	0.6519	-1.6678	-1.2835	-0.4784
Switzerland	CHE	75600048	75606198	1	-0.6022	-0.5197	-1.1412	-1.668	-0.483	-0.5569	-0.6852	-0.6544
Switzerland	CHE	75600048	75603582	1	1.121	0.5859	1.1381	0.0545	0.6714	-0.2131	-0.2224	2.0955
Switzerland	CHE	75600048	75605241	1	0.4882	-0.6501	-1.7997	-0.7361	-0.7775	-0.526	-2.1355	-1.4694
Switzerland	CHE	75600048	75603231	1	0.9312	-0.59	0.4173	-0.3336	-1.2288	-0.2159	-0.9906	-1.0788
Switzerland	CHE	75600048	75605228	1	0.8245	-0.4203	-1.2374	-1.0129	-0.3416	-0.1589	-0.2852	-0.7496
Switzerland	CHE	75600048	75600615	1	1.5753	-0.8956	-1.4928	-0.4014	-0.2794	0.0252	-2.1355	-1.1242
Switzerland	CHE	75600048	75604708	1	-0.495	-0.269	0.0226	0.3053	0.9212	0.8146	-0.0553	0.1216
Switzerland	CHE	75600048	75605253	1	0.7678	-0.5743	-1.0611	-0.9331	-1.3631	-0.5037	-0.674	-0.2201
Switzerland	CHE	75600048	75603227	1	0.9518	0.3326	0.4173	-0.0357	-0.2881	0.5532	-0.2821	-0.1563
Switzerland	CHE	75600048	75605154	1	1.5652	-0.8948	-0.3802	0.473	-0.1064	0.2575	-0.6852	-0.1563
Switzerland	CHE	75600048	75603021	1	0.2982	-0.2662	0.0226	-1.0129	-0.0903	-0.2144	0.0256	-0.1563
Switzerland	CHE	75600048	75604362	1	1.5765	0.7855	0.6592	-1.1077	0.3312	-0.1845	-1.5848	-1.8806
Switzerland	CHE	75600048	75600746	1	-0.0495	-0.891	-0.7638	-0.2866	-0.3933	0.2343	-1.305	-0.5752
Switzerland	CHE	75600048	75600905	1	-0.1625	-0.6593	-1.3325	0.0892	0.4127	0.2525	-0.6852	-0.4607
Switzerland	CHE	75600048	75606521	0	-0.0348	-0.269	-1.6877	0.009	-0.133	-0.4795	-0.8661	-1.3017
Switzerland	CHE	75600048	75600619	0	1.4021	-0.8802	-0.5907	-0.2136	-0.3211	-0.5032	-0.703	0.4994
Switzerland	CHE	75600048	75603048	0	1.2861	-0.9924	-0.5836	-0.4213	-0.5581	-0.7793	0.3473	-0.7496
Switzerland	CHE	75600048	75601726	0	1.7787	0.3178	-0.6315	0.111	0.016	-1.6678	-0.1566	-0.5475
Switzerland	CHE	75600048	75600914	0	0.1044	-1.0619	-0.4728	0.1532	-0.8646	-0.3355	-0.3876	-0.222
Switzerland	CHE	75600048	75602491	0	-0.135	-0.7861		-0.2395	0.1996	-0.6274
Switzerland	CHE	75600048	75604967	0	-0.5306	-0.4314	0.0226	0.4834	0.3345	-0.421	-0.2821	0.1216
Switzerland	CHE	75600048	75601442	0	1.4537	-0.0862	0.0226	-0.4807	0.0478	-0.9292	0.5755	0.1216
Switzerland	CHE	75600048	75601655	0	0.7761	-0.3386	0.0226	0.204	0.4699	0.5718	0.5755	0.1216
Switzerland	CHE	75600048	75600738	0	-0.5164	-0.1058	0.0226	-0.75	-0.4352	-0.0122	-0.1722	1.0448
Switzerland	CHE	75600048	75603077	0	1.8179	0.4631	1.4967	-0.3245	0.2318	-0.0816	0.1922	2.0955
Switzerland	CHE	75600048	75601777	0	1.2679	0.7308	0.4683	0.1403	0.4669	-0.1117	-0.4775	-0.1563
Switzerland	CHE	75600048	75602965	0	1.3795	-0.192	1.2867	-0.536	0.5136	0.0504	-1.2695	1.2147
Switzerland	CHE	75600048	75606373	0	0.245
Switzerland	CHE	75600048	75604762	0	1.2522	-0.8977	0.8877	-2.6893	0.0663	-1.0529	-1.7719	1.1508
Switzerland	CHE	75600049	75602237	1	-0.6966	0.64	-0.335	-0.3531	-0.0928	-0.1971	-1.1693	0.3216
Switzerland	CHE	75600049	75600877	1	1.6928	-0.5259	-0.652	0.3243	-0.2403	-0.0625	-0.5828	-0.409
Switzerland	CHE	75600049	75606011	1
Switzerland	CHE	75600049	75606077	1	-0.0068			0.6247	-0.1351	0.5159	-0.7897	1.2147
Switzerland	CHE	75600049	75604177	1	-0.713	-0.9752	0.3591	-1.3102	-0.9066	-0.4694	-2.1355	-0.6091
Switzerland	CHE	75600049	75604432	1	0.4621	-0.847	-0.5034	-0.1893	-0.884	-0.5309	-0.4948	-0.7108
Switzerland	CHE	75600050	75603979	1	0.7452	0.9275	-1.2374	-0.6447	-0.4818	-0.2793	-2.1355	-1.5298
Switzerland	CHE	75600050	75602480	1	-0.5079	-0.2662	-0.691	-0.6447	-0.0237	-0.0294	-0.6852	-0.2503
Switzerland	CHE	75600050	75601822	0	0.7705	0.9349	1.9359	-0.5879	0.3478	0.513	1.802	1.1232
Switzerland	CHE	75600050	75605175	0	-0.4157		-1.2891		-0.1345	-0.4223	0.0037	-0.2503
Switzerland	CHE	75600050	75606475	0	1.2277	-2.0412	-1.1926	0.8826	1.0883	1.597	-0.5832	0.4777
Switzerland	CHE	75600050	75603478	0	-0.0534	-0.983	-0.6843	0.4729	1.0846	0.8941	1.3918	-0.5265
Switzerland	CHE	75600050	75601724	0	1.023	-0.0862	0.0226	0.4775	4.8357	1.5721	0.5755	0.1216
Switzerland	CHE	75600050	75603612	0		2.6352	1.9359		0.8779	3.6292	2.4277	2.0955
Switzerland	CHE	75600050	75603264	0	-0.8899	0.3902	-0.3048	-0.5782	-0.8253	0.1841	-0.1722	-0.2176
Switzerland	CHE	75600050	75600996	0	-0.0932	-0.4516	0.9192	-0.2414	-0.8263	-0.0086	-2.1355	0.4158
Switzerland	CHE	75600050	75604753	0	0.0571	0.3289	1.9359	0.166	-0.2544	0.1978	2.4277	-0.222
Switzerland	CHE	75600050	75603391	0	0.3431	-1.322	1.2867	-0.4067	-1.227	0.4641	-0.3268	0.8277
Switzerland	CHE	75600050	75603327	0	1.1147	-1.0705	-0.7302	0.3615	0.0898	0.8933	-2.1355	-1.1252
Switzerland	CHE	75600050	75602497	0	0.8056	0.1141	1.1355	-0.5956	0.0311	0.356	-0.532	0.4385
Switzerland	CHE	75600050	75600191	0	1.52	0.4457	0.9192	-1.0068	0.2002	-0.5956	0.8992	1.1508
Switzerland	CHE	75600050	75601942	0	0.5423	0.5719	1.1381	0.2513	-0.1085	-0.5309	2.4277	1.1508
Switzerland	CHE	75600050	75603236	0	0.0819	0.2621	0.5462	-0.0334	-0.0931	0.3748	0.1648	1.1508
Switzerland	CHE	75600050	75604080	0	1.2282	0.3787	-0.5836		0.1915	0.4276	-0.6007	0.9097
Switzerland	CHE	75600050	75601531	0	0.8036	0.7763	-0.335	-0.7025	-0.4136	-0.475	0.8038	0.2909
Switzerland	CHE	75600050	75601622	0	-0.3555	0.5606			0.5252	0.4496		1.4234
Switzerland	CHE	75600050	75602088	0	0.9295	0.5606	0.1386	-0.7025	-0.0228	0.2704	-0.6601	0.1216
Switzerland	CHE	75600050	75601259	0	0.1364	-0.7327	-0.0587	1.2836	0.0118	1.5721	-0.6852	0.1216
Switzerland	CHE	75600050	75606604	0	0.3669	-0.0862	0.0226	0.0709	0.1061	0.0318	-0.3763	0.4777
Switzerland	CHE	75600050	75600535	0	0.0593	0.5338	1.0108	-0.7486	-0.3411	-0.2765	-0.0246	0.4385
Switzerland	CHE	75600050	75601744	0	0.4275
Switzerland	CHE	75600050	75605839	0	-0.5328	0.1852	0.4173	0.1712	0.8217	0.5248	0.1922	1.0448
Switzerland	CHE	75600050	75603313	0	-0.2464	-0.7737	-0.0094	-0.2544	-1.1761	-0.1073	0.5755	-0.3297
Switzerland	CHE	75600051	75606192	1	-0.4257	0.963	-0.5472	0.0591	-0.8557	-1.6678	-0.2852	-1.4344
Switzerland	CHE	75600051	75603351	0	0.5207	-2.9627	1.9359	3.6039	4.8357	3.6292
Switzerland	CHE	75600051	75600390	0	-2.0538	-0.0862	0.0226	1.2836	0.8779	0.4394	0.5755	0.1216
Switzerland	CHE	75600051	75606032	0	-0.9077	0.9526	1.4967	-0.0933	0.1894	-0.1792	1.0689	0.9339
Switzerland	CHE	75600051	75606416	1	-1.315	-1.7749	-0.7002	0.5685	-0.5048	0.6591	0.3142	-0.3362
Switzerland	CHE	75600051	75602730	1	-0.6718	0.5068	-0.732	-1.3089	0.2763	-0.0444	-0.5974	0.3236
Switzerland	CHE	75600051	75605568	1	-0.7866	0.5155	0.3619	0.751	0.1875	1.7004	2.0386	-0.6544
Switzerland	CHE	75600051	75601585	1	0.0302	-0.0251	-0.5034	0.7113	-0.0408	1.2486	-0.9563	-0.2503
Switzerland	CHE	75600051	75600949	1	0.6085	0.0789	-0.227	0.0262	-0.5287	-1.6678	-0.6852	-0.6353
Switzerland	CHE	75600051	75601139	1	-0.9105	-0.7716	-0.3802	0.7891	-0.4036	1.3058	1.2262	0.4777
Switzerland	CHE	75600051	75602791	1	0.2082	-1.0197	0.2536	0.7419	-0.1459	1.2554	2.4277	0.1216
Switzerland	CHE	75600051	75601950	1	-0.112	-0.0862	0.0226	0.6697	-0.0408	0.2869	-2.1355	0.1216
Switzerland	CHE	75600051	75605048	1	-1.8808	-0.0862	0.0226	0.7113	1.0899	1.5721	0.5755	0.1216
Switzerland	CHE	75600051	75606317	1	0.328	2.6352	-0.2603	0.6532	-0.5091	3.6292	0.9203	-1.5378
Switzerland	CHE	75600051	75604182	1	-0.6091	-1.4093	0.606	0.7887	0.1402	-1.6678	-1.166	-0.9136
Switzerland	CHE	75600051	75605616	1	-1.3088	-0.9245	-1.4747	0.4646	-0.2216	0.1173	-0.2907	-1.4344
Switzerland	CHE	75600051	75602344	1	-0.0244	0.9349	-0.8219	0.538	0.1023	0.3293	-0.2004	-0.7507
Switzerland	CHE	75600051	75605022	1	-1.0063	-1.5214	-0.9418	3.6039	1.1179	-0.1961	2.4277	2.0955
Switzerland	CHE	75600051	75600399	1	-0.0702	-0.4203	-0.7775	-1.5213	0.5415	0.1865	0.9628	2.0955
Switzerland	CHE	75600051	75601355	0	0.3284	-0.5874	0.8571	1.447	1.4002	1.4449	1.5037	0.4725
Switzerland	CHE	75600051	75601084	0	-1.4286	-0.7221	-0.8219	0.7211	-0.0162	1.0281	-0.0857	-0.8198
Switzerland	CHE	75600051	75601221	0	-0.5366
Switzerland	CHE	75600051	75606252	0	0.2389	-2.9627	1.9633	-2.6893	2.0116	3.1018	2.0386	2.0955
Switzerland	CHE	75600051	75602083	0	1.8427	-0.4259	1.1381	-0.737	-0.3412	-0.9484	-0.3943	1.515
Switzerland	CHE	75600051	75601846	0	0.3117	-0.0039	-0.227	-0.4528	-0.4676	-0.0808	-0.1026	-0.4095
Switzerland	CHE	75600051	75605145	0	0.8999				-0.2567
Switzerland	CHE	75600051	75602185	0	-0.4133			1.0395	0.9413	1.3728
Switzerland	CHE	75600051	75600034	0	0.4413	-0.817	-0.3612	0.4392	4.8357	0.789	-0.3702	-1.4475
Switzerland	CHE	75600051	75600462	0	-0.7686	-0.8379	0.6755	-0.2181	0.2666	0.3266	0.5755	0.1216
Switzerland	CHE	75600051	75601332	0	0.3204	-0.0862	0.0226	1.2836	0.8779	1.5721	0.5755	0.1216
Switzerland	CHE	75600051	75600856	0	-0.5712	0.9166	0.8038	-1.3089	0.6276	-0.8849	0.9863	0.8806
Switzerland	CHE	75600051	75601449	0	-0.2165
Switzerland	CHE	75600051	75604916	0	-1.5677	-0.8802	-1.1926			0.337	0.5755	-1.0526
Switzerland	CHE	75600052	75601400	1	-1.677	-0.8189	-0.6587	0.0276	-0.1099	-0.9484	-0.2479	-1.8063
Switzerland	CHE	75600052	75605806	0	1.1123			-0.0463	0.2531	1.5311
Switzerland	CHE	75600052	75600600	0	0.5334
Switzerland	CHE	75600052	75603464	1	-1.4673	0.2032	-1.4945	-0.3232	-0.3767	0.2263	-1.0084	-0.2274
Switzerland	CHE	75600052	75604635	1	-0.5096	-0.9924		0.09	-0.3618	0.3432
Switzerland	CHE	75600052	75601694	1	0.2454	1.3697	0.1386	0.3948	1.2556	0.5715	0.1922	0.1216
Switzerland	CHE	75600052	75602830	1	-1.2125
Switzerland	CHE	75600052	75600012	1	0.725	-0.4488	0.0226	-0.4989	-0.0423	0.4507	0.0256	-0.4607
Switzerland	CHE	75600052	75601819	1	1.2317	-0.0862	0.0226	0.2971	-0.7241	0.414	-0.6852	-0.943
Switzerland	CHE	75600052	75604188	1	-1.2062
Switzerland	CHE	75600052	75601182	1	-0.4905	1.0919	1.1381	0.7692	0.5555	0.3646	1.0903	1.3857
Switzerland	CHE	75600052	75605322	1	-0.7588	-0.7221	-1.0611	-0.1683	-0.3484	0.3061	-0.5974	-0.1563
Switzerland	CHE	75600052	75603184	1	-0.1265	-1.7372	-1.0288	-0.5782	0.1782	-0.0722	1.6284	-1.2535
Switzerland	CHE	75600052	75602696	1	0.0659
Switzerland	CHE	75600052	75605880	1	-0.6613	-0.5826	-0.7263	0.7756	0.4638	1.2464
Switzerland	CHE	75600052	75601313	1	-0.6937	0.649	0.0226	0.7399	-0.2941	1.2855	0.5755	0.1216
Switzerland	CHE	75600052	75606069	0	1.036	-0.6447	-0.4246	0.7866	0.2198	0.9663	0.0221	-0.5711
Switzerland	CHE	75600052	75602055	0	1.9296
Switzerland	CHE	75600052	75604603	0	-2.1212	-2.9627	-2.664	-2.6893	-3.7095	-1.6678	-2.1355	-2.5027
Switzerland	CHE	75600052	75604170	0	1.2285	0.3039	-0.5544	-1.4389	-0.0297	-0.6614	-0.0766	-0.3406
Switzerland	CHE	75600052	75600761	0	0.8241	-2.9627	-2.664	-2.6893	-3.7095	-1.6678	-2.1355	-2.5027
Switzerland	CHE	75600052	75605301	0	-0.3134	-0.7221	0.0226	0.7113	-0.0408	1.0062	-0.6852	0.6314
Switzerland	CHE	75600052	75602014	0	-1.273	2.6352	1.9359	3.6039	4.8357	3.6292	2.4277	2.0955
Switzerland	CHE	75600052	75604101	0	1.474			3.229	0.2834
Switzerland	CHE	75600052	75602261	0	1.342	1.1871		-1.1887	1.4466
Switzerland	CHE	75600052	75604018	0	0.8357	-1.5407	-1.6665	0.6131	-0.4679	-1.6678	-1.1908	-1.4344
Switzerland	CHE	75600052	75606167	0	-1.7452	0.4571	0.0226	-0.066	0.1117	0.2089	0.0256	0.4777
Switzerland	CHE	75600052	75605751	0	-0.3899				-1.1336
Switzerland	CHE	75600052	75604817	0	0.6449	0.7156	1.9359	0.7113	2.1128	1.0062	2.4277	2.0955
Switzerland	CHE	75600053	75601958	1	0.4006	1.3403	1.1381	-0.268	0.3778	0.0064	-0.0987	-0.5005
Switzerland	CHE	75600053	75600554	1	-0.176	-0.1167	1.036	-0.5066	-0.3495	-0.0033	-0.1021	1.515
Switzerland	CHE	75600053	75606106	0	-0.3253	0.3178	-0.691	-0.7397	-0.1517	-0.0661	0.2724	0.3516
Switzerland	CHE	75600053	75605101	0	-0.3118	0.0502	0.6407	0.3353	0.1158	0.2545	0.8038	0.1554
Switzerland	CHE	75600053	75601759	1	-0.0591	0.3875	-0.227	0.5834	-0.3183	0.6248	0.0221	-0.2726
Switzerland	CHE	75600053	75604883	1	-0.2081	1.3697	0.8801	0.2809	0.6088	0.4491	2.4277	2.0955
Switzerland	CHE	75600053	75601866	0	-0.0677	-0.1167	-0.4728	-0.7397	-0.3682	-0.9484	-1.3153	-0.8771
Switzerland	CHE	75600053	75603611	0	-0.9589	0.9484	-0.1119	-0.1436	-0.4677	-0.1845	0.3415	-0.1563
Switzerland	CHE	75600053	75605533	0	-0.1528	-0.4488	-0.5836	-0.2757	-0.3038	-0.8768	-0.1021	-0.8947
Switzerland	CHE	75600053	75600972	0	-0.5116	-0.1106	-0.711	-0.2942	-1.3599	-0.8849	-0.5172	-0.0295
Switzerland	CHE	75600053	75605100	0	0.3839	0.3729	1.9359	-0.2068	-0.073	0.4937	1.1176	2.0955
Switzerland	CHE	75600053	75600992	0	-0.2168	-0.2806	-0.1627	-0.3399	0.2142	0.4855	0.0221	0.8375
Switzerland	CHE	75600053	75602352	0	0.181	-1.2102	-1.1926	0.122	-0.0882	0.1491	-0.6852	-1.2874
Switzerland	CHE	75600053	75600880	0	-0.0888	0.3289	0.0226	0.7113	0.5512	2.3707	1.6284	2.0955
Switzerland	CHE	75600053	75606442	0	-0.433	-0.2662	-0.7902	-0.101	-0.1868	0.1439	-1.1698	0.5807
Switzerland	CHE	75600053	75604351	0	0.1947	-0.59	0.7162	0.5369	0.3002	0.0668	0.5755	0.9339
Switzerland	CHE	75600053	75603190	0	0.7162	0.6464	1.9359	0.3569	0.28	0.7102	-0.4801	1.4234
Switzerland	CHE	75600053	75605120	0	1.1242	-0.682	0.5143	-0.6551	-0.2726	0.2967	-0.9057	1.515
Switzerland	CHE	75600053	75605385	0		0.7665	1.9359	-0.1272	-0.049	0.3303	-0.1026	0.7334
Switzerland	CHE	75600053	75603926	0	1.3724	-0.1259	1.9359	0.1848	0.1824	0.9412	2.0386	2.0955
Switzerland	CHE	75600053	75603075	0	-0.702	0.0502	1.4967	0.1554	-0.2007	0.8314	2.4277	2.0955
Switzerland	CHE	75600053	75603935	0	0.3363	-1.0744	-0.7902	0.0407	-0.3383	-0.0064	-0.6004	-0.1563
Switzerland	CHE	75600054	75600934	1	0.9265	-0.7353	-1.9313	-0.968	-0.9832	-1.6678	-1.2624	-1.0296
Switzerland	CHE	75600054	75600395	1	0.9628	-0.5743	-0.3802	-0.3258	-0.881	-1.6678	-0.6852	-0.9061
Switzerland	CHE	75600054	75601121	1	1.4389	-0.5169	-0.732	-0.4039	-0.3418	-0.801	-1.7719	-0.6774
Switzerland	CHE	75600054	75604384	0	-0.999	-1.3452	-1.1926	0.7113	4.8357	1.0062	1.5037	2.0955
Switzerland	CHE	75600054	75605722	1	0.5496	-1.6895	-1.5117	-2.6893	-2.135	-0.9292	-1.27	-1.0913
Switzerland	CHE	75600055	75604338	1	0.1422	-0.0862	0.0226	-0.3734	-0.4934	-0.0127	-0.5832	-0.2503
Switzerland	CHE	75600055	75602397	1	0.9316	-0.4203	0.9726	0.0954	0.3396	-0.0064	0.5755	1.1508
Switzerland	CHE	75600055	75604354	1	-0.2267	-0.2626	1.9359	0.5477	0.3255	0.1941	-1.2624	1.4234
Switzerland	CHE	75600055	75601560	0	1.1981	2.6352	0.8348	-0.881	-0.2461	-0.0745	0.1058	1.515
Switzerland	CHE	75600055	75604921	0	1.3207	-0.0862	-0.4806	0.835	0.6541	0.5825	1.2115	-0.5768
Switzerland	CHE	75600055	75601499	1	0.9595
Switzerland	CHE	75600055	75601729	1	1.8444	-0.2662	0.0226	-0.3249	-0.2384	-0.2156	-0.2821	0.1216
Switzerland	CHE	75600055	75601184	1	0.5001	-0.7702	-0.335	-0.7919	-0.6799	-0.801	-1.2871	-0.1563
Switzerland	CHE	75600055	75601906	1	1.4579	-0.983	-0.5907	-0.7349	-0.0938	-0.6274	-2.1355	-0.1563
Switzerland	CHE	75600055	75602346	1	1.4202	-0.8887	0.4173	-0.2919	-0.9209	-1.6678	-1.054	1.0641
Switzerland	CHE	75600055	75601896	1	1.7222	-0.269	0.4173	-0.1755	-0.2648	-0.8849	0.1693	0.1216
Switzerland	CHE	75600055	75604192	1	1.7721	-0.2662		3.6039	0.6408
Switzerland	CHE	75600055	75604099	1	1.1943	0.5923	-0.1587	-0.5073	-3.00E-04	-0.2229	-0.3387	0.5362
Switzerland	CHE	75600055	75602875	1	0.1634	0.468	1.9359	-1.5123	-0.6713	-0.8768	-0.9936	-0.1314
Switzerland	CHE	75600055	75602223	1	1.3987	-0.1827	-1.486	-0.2237	-0.1993	-1.6678	-1.036	-1.0169
Switzerland	CHE	75600055	75605705	1	1.4168	1.1493	-0.1587	-2.0365	-0.6443	-1.6678	-0.6852	0.4104
Switzerland	CHE	75600055	75601465	1	1.0734	-0.6019	-0.5836	0.0353	-0.1708	-1.6678	0.0256	0.1216
Switzerland	CHE	75600055	75603116	1	0.9883	-0.6978	-0.7902	-0.3773	-0.4575	-0.8849	-0.0987	-0.6959
Switzerland	CHE	75600055	75600714	0	0.5443	0.8006	1.9359	-0.6338	0.4538	-0.5569	0.7741	0.6361
Switzerland	CHE	75600055	75602680	0	0.56	0.5859	-0.227	0.1842	0.503	0.1848	-0.309	-0.0274
Switzerland	CHE	75600055	75603331	0	1.5712	0.394	1.9359	-0.3645	0.7988	-0.3239	-0.3272	2.0955
Switzerland	CHE	75600055	75604675	0	0.6189	0.9637	-0.6387	0.6149	0.2448	-0.1062	0.542	0.1216
Switzerland	CHE	75600055	75602398	0	0.7813	-0.0862	0.0226	-0.4355	-0.0987	0.2289	0.1648	0.1216
Switzerland	CHE	75600055	75603804	0	0.5522
Switzerland	CHE	75600055	75602374	0	1.3929	-0.7737	0.0226	-1.5123	-1.0488	-0.4795	-0.3912	0.0453
Switzerland	CHE	75600055	75600042	0	1.901	-0.0862	0.0226		0.6752	0.6938
Switzerland	CHE	75600055	75601474	0	1.4696	0.5266	0.586	-0.8508	0.5524	-0.0258	-0.0823	1.1508
Switzerland	CHE	75600055	75602247	0	0.94	0.1705	1.1657	-0.377	-0.116	-0.8849	-0.0823	2.0955
Switzerland	CHE	75600055	75606431	0	1.507	0.5289	1.9359	-0.4764	0.8574	0.6174	1.8077	2.0955
Switzerland	CHE	75600055	75604718	0	1.31			0.1053	0.0903	0.175
Switzerland	CHE	75600055	75603951	0	1.064	0.7156	0.586	-0.5199	0.3249	-0.3242	0.8038	1.0448
Switzerland	CHE	75600055	75605255	0	0.7861				-0.1806
Switzerland	CHE	75600055	75603813	0	0.1383	0.8828	1.0433	-0.1536	0.0101	0.2546	-1.0084	0.7627
Switzerland	CHE	75600056	75603466	1	-0.957
Switzerland	CHE	75600056	75600106	1	-1.8397			-0.0469	0.2025
Switzerland	CHE	75600056	75604520	1	-1.7807	1.1493	1.2899				-0.1972	1.4136
Switzerland	CHE	75600056	75606458	0
Switzerland	CHE	75600056	75603194	0	0.7786	0.468	1.0433	0.8016	0.1422	-0.4753	1.1171	0.1216
Switzerland	CHE	75600056	75603984	0	0.32				1.105
Switzerland	CHE	75600056	75603699	0	1.265	2.6352	1.9359	2.8611	2.3772	-1.6678	2.4277	2.0955
Switzerland	CHE	75600056	75601510	1	-0.7653	2.6352	1.9359	3.6039	2.0116	3.6292	-2.1355	-2.5027
Switzerland	CHE	75600056	75603820	1	-1.3824	0.8072	-1.2089	-0.0085	-0.2781	0.2978	2.4277	-0.3902
Switzerland	CHE	75600056	75602107	1	-1.0925	0.6636	0.8116	0.1771	0.2087	-0.801	0.9628	1.4234
Switzerland	CHE	75600056	75601666	1	-1.6894			-0.1673	-0.9186	0.2937
Switzerland	CHE	75600056	75602845	1	0.4564	-0.4203	0.0226	-0.4742	-0.0274	0.2639	0.0447	0.1216
Switzerland	CHE	75600056	75601903	1	-0.4325	-0.2548	-0.3802	-0.43	-0.5695	0.1167	0.0256	-0.1563
Switzerland	CHE	75600056	75601529	1	-1.2757			-0.4535	-0.0396
Switzerland	CHE	75600056	75600799	1	-0.175	0.3376	0.4173	0.2309	0.4236	0.4	-0.3583	1.3857
Switzerland	CHE	75600056	75605375	1	-1.181	-1.168			0.1689	1.1898	-0.2004
Switzerland	CHE	75600056	75601285	1	-2.1125	2.6352	1.9359	0.9012		2.1354	-2.1355	-0.945
Switzerland	CHE	75600056	75603444	1	0.0829	-0.7811	-0.4728	-0.1692	-0.6492	0.3187	-0.5974	-0.7887
Switzerland	CHE	75600056	75602561	0	0.316	-0.089	-0.5836	-0.5318	-0.007	0.2595	-0.3241	0.1216
Switzerland	CHE	75600056	75606314	0	-1.0218		-0.6378		4.8357	0.3885	2.3404	2.0955
Switzerland	CHE	75600056	75605952	0	-1.3045	0.4718	0.5021	0.0867	0.5259	0.2783	0.3415	-0.1314
Switzerland	CHE	75600056	75603383	0	-0.3039				4.8357	-1.6678
Switzerland	CHE	75600056	75602433	0	0.1834	-0.0862	0.0226	1.2836	0.8779	1.5721	0.5755	0.1216
Switzerland	CHE	75600056	75601675	0	-0.2467						0.5755	0.1959
Switzerland	CHE	75600056	75600727	0	0.7439	-0.7737	-0.7638	-1.0648	-1.0717	-0.421	0.0221	-0.7096
Switzerland	CHE	75600056	75604410	0
Switzerland	CHE	75600056	75605571	0	-1.3667	-2.9627	1.9359	-0.7949	-0.3264		0.5755	0.1216
Switzerland	CHE	75600056	75606318	0	-0.2063	0.8006	1.4967	-1.0068	0.2823	-0.0671	2.4277	2.0955
Switzerland	CHE	75600056	75603719	1	-1.8897	2.6352	1.036	1.546	1.3446	1.3667	-0.1222	1.2841
Switzerland	CHE	75600057	75604914	0	-0.9054	-0.2662	-0.4246	-0.4563	-0.2114	-0.4932	-0.309	-0.9122
Switzerland	CHE	75600057	75602550	1	1.4093	-0.948	-1.1657	-0.0121	-0.4067	-0.1285	-1.5848	1.3566
Switzerland	CHE	75600057	75606584	1	-0.1699	1.3697	1.2867		1.2974	0.1018	-0.8309	-0.9884
Switzerland	CHE	75600057	75606489	1	-0.1808	-0.4174	-0.4728	-0.2875	0.3795	0.6475	-1.2871	-1.1252
Switzerland	CHE	75600057	75601088	1	-0.9917	-0.2662	-1.9313	0.174	-0.0089	-1.6678	-2.1355	-0.6128
Switzerland	CHE	75600057	75603683	1	-0.6371	-0.2479	-0.4728	-0.0214	-0.6898	0.1793	0.0256	-0.2503
Switzerland	CHE	75600057	75601173	1	-0.7963	2.6352	0.0652	-0.2146	0.055	0.1386	-0.0553	1.2841
Switzerland	CHE	75600057	75604681	1	0.884	-0.0384	-0.7095	-0.3823	0.108	-0.7368	-0.8488	0.833
Switzerland	CHE	75600057	75604315	1	0.7957	-1.4479	-1.2193	-0.8301	-1.5922	-1.6678	-0.2668	0.1216
Switzerland	CHE	75600057	75603787	1	-0.1413		-1.1926			0.8006	-0.4948	-0.2503
Switzerland	CHE	75600057	75606365	1	0.3856	-0.2662	-1.4626	-0.2237	-0.6676	0.3101	-0.8483	-0.946
Switzerland	CHE	75600057	75601094	1	0.5485	0.176	1.2867	-0.9912	-0.8042	-1.6678	-0.6852	2.0955
Switzerland	CHE	75600057	75603508	1	1.0751	1.7242	1.4967	-0.3718	-0.2066	-0.1088	1.3432	2.0955
Switzerland	CHE	75600057	75606354	0	-0.1925	0.1892	0.0226	-0.3673	0.041	-0.0957	0.1693	-0.4607
Switzerland	CHE	75600057	75602472	0	-1.6719	-0.454	-0.4806	-1.1482	-0.1356	-0.1082	-0.3241	-0.3969
Switzerland	CHE	75600057	75603284	0	-0.1186				0.8969	3.5017	2.4277	2.0955
Switzerland	CHE	75600057	75601174	0	0.4319	-0.1806	0.8116	-2.6893	0.1684	-1.2919	0.5755	-0.2778
Switzerland	CHE	75600057	75602104	0	0.9178
Switzerland	CHE	75600057	75606538	0	-0.4132	1.7671	0.1386	0.3317	0.3671	0.8505	-0.2852	0.1216
Switzerland	CHE	75600057	75601337	0	-0.4203	-0.2662	-0.227	0.2322	-0.2333	0.5925	-0.8738	-1.3027
Switzerland	CHE	75600057	75600135	0	0.5424	-2.9627	0.0226	-0.2764	-1.3785	-0.4657	0.1648	0.1216
Switzerland	CHE	75600057	75603730	0	-0.8638	1.7162	1.4967	0.0668	-0.209	0.3742	2.4277	1.2147
Switzerland	CHE	75600057	75600944	0	0.1579	-0.847	-0.227	-1.1307	0.2601	-0.0657	-0.6852	-0.6158
Switzerland	CHE	75600057	75600398	0	0.0799	1.1132	1.9359	-0.5977	0.0013	-0.3345	0.0709	2.0955
Switzerland	CHE	75600057	75606129	0	1.2158	-0.6568	-0.6428	0.168	0.0509	-1.6678	-0.8094	2.0955
Switzerland	CHE	75600057	75603881	0	0.4311	0.2607	-0.7638	-0.8191	-0.0337	0.0615	-0.4771	-0.2503
Switzerland	CHE	75600058	75601085	1	-1.478	0.1997	0.0226	-0.0055	0.7336	-0.4874	-0.0987	0.5553
Switzerland	CHE	75600058	75605514	1	-1.4017	-1.1002	-0.8627	-0.3699	-1.1473	-0.1699	-1.2871	0.1216
Switzerland	CHE	75600058	75605685	0	0.0549	-0.891	1.4967	-0.5857	-0.0798	-0.801	-0.6852	0.5759
Switzerland	CHE	75600058	75603821	0	0.7514	-0.847	0.8038	-1.7857	0.3791	-1.6678	-0.3237	0.5553
Switzerland	CHE	75600058	75601928	0	-1.2447	0.6321	1.2341	-1.0549	-0.1133	-0.457	0.8038	1.0904
Switzerland	CHE	75600058	75603302	0	0.3426	0.3875	0.4173	0.0967	0.3588	0.3086	-0.0251	2.0955
Switzerland	CHE	75600058	75602146	1	-1.1418	1.7162	0.8038	-0.0014	-0.0995	-0.4932	0.5755	0.6113
Switzerland	CHE	75600058	75606099	1	-0.3414	-0.847	-0.5217	-0.5563	-0.5963	-0.4173	-0.3206	-0.6959
Switzerland	CHE	75600058	75603868	1	-0.3723	-0.5847	-0.9285	-0.8245	-0.8424	-0.2785	-1.0571	-0.7108
Switzerland	CHE	75600058	75601148	1	-0.1279	-0.7306	0.0226	-1.2698	-0.3199	-0.61	-0.1722	0.5807
Switzerland	CHE	75600058	75606244	1	-0.5464	-1.3833	-2.664	-2.6893	-1.6188	-1.2919	-2.1355	-2.5027
Switzerland	CHE	75600058	75602788	1	-0.0794	-0.1759	-0.5034	-0.2986	-0.8696	-0.4657	-1.1693	0.3873
Switzerland	CHE	75600058	75601151	1	-0.608	-0.6593	-0.227	-1.668	-0.9363	-0.4318	-0.7394	-0.7108
Switzerland	CHE	75600058	75605862	1	-0.0683	0.9454	0.7162	-0.012	0.4693	-1.6678	-0.2821	-0.7108
Switzerland	CHE	75600058	75606296	1	0.5344	-1.1117	-0.711	-2.0365	-1.9527	-1.6678	-1.5848	-0.0867
Switzerland	CHE	75600058	75600501	1	-0.3434	-0.59	-0.691	-0.7911	0.23	-0.3477	-1.2624	0.1216
Switzerland	CHE	75600058	75602836	1	-1.1587	-0.4343	0.0226	-0.5513	-0.6132	-0.2785	-0.7867	-0.5475
Switzerland	CHE	75600058	75601974	1	-0.7641	0.4435	1.4967	-0.4379	0.17	0.0642	0.3482	2.0955
Switzerland	CHE	75600058	75605484	0	1.0879				0.6119
Switzerland	CHE	75600058	75600370	0	1.9253	-1.5868	-0.691	-0.5121	-0.7904	-1.6678	-1.2871	-0.222
Switzerland	CHE	75600058	75601578	0	-0.8922	-0.0994	0.0226	0.7456	-0.0229	0.4394	0.5755	0.4777
Switzerland	CHE	75600058	75600143	0	1.5487	-0.0039	1.9359	-0.7354	0.1095	-0.8849	0.8886	1.515
Switzerland	CHE	75600058	75605570	0	0.3842	-0.2662	0.0226	-0.8921	-1.0002	-1.6678	0.9628	1.1013
Switzerland	CHE	75600058	75603494	0	0.1764		0.8348		0.2033	0.5383		1.4234
Switzerland	CHE	75600058	75605688	0	0.9784	0.1736	1.9359	-0.6228	0.9194	-0.8849	1.802	2.0955
Switzerland	CHE	75600058	75604974	0	0.9197	-0.5847	1.2867	-0.8263	-0.1457	-1.6678	0.1648	0.5553
Switzerland	CHE	75600058	75601359	0	-0.0121	0.4349	0.7162	-0.7926	-0.1665	-0.4795	0.694	1.4234
Switzerland	CHE	75600058	75605602	0	0.9344	0.4457	1.2867	0.279	0.961	-0.056	0.8038	2.0955
Switzerland	CHE	75600058	75601349	0	-1.0454	0.64	-0.335	-0.9407	-0.0963	-0.3317	2.4277	0.8375
Switzerland	CHE	75600058	75600287	0	0.7698	-1.1264	0.7717	0.1192	0.0587	0.2307	0.075	-0.0888
Switzerland	CHE	75600058	75603845	0	-0.6971	0.7946	1.0929	0.0643	0.231	0.3375	0.5755	2.0955
Switzerland	CHE	75600058	75603560	0	0.357	0.6395	1.4967	-0.974	2.0757	-1.6678	0.5755	2.0955
Switzerland	CHE	75600058	75601706	0	-0.7004	1.3697	-0.3332	0.5339	0.5001	-0.3699	0.8354	-0.7108
Switzerland	CHE	75600059	75602735	1	-0.4862	-0.6426	-0.6116	1.0785			-0.2004	-0.4256
Switzerland	CHE	75600059	75600219	1	-0.6422	-0.4314	0.0226	-2.6893	-0.919	-1.6678	-0.3206	0.4994
Switzerland	CHE	75600059	75605183	1	1.7987	-0.5717	-1.1926	0.1053	-0.0408	0.4394	0.5755	0.1216
Switzerland	CHE	75600059	75601931	1	0.5699	-0.103	0.0226	-0.2761	-0.9291	0.2341	0.075	-0.0542
Switzerland	CHE	75600059	75603934	1	1.0562	-1.3245	-1.5143	-1.3089	-0.906	-1.6678	-1.2624
Switzerland	CHE	75600059	75603572	0	0.5221
Switzerland	CHE	75600059	75602331	0	0.5493	1.1132	1.0433	0.1053	1.4951	0.6783	2.4277	2.0955
Switzerland	CHE	75600059	75602045	0	0.1723	-1.0487	-0.903	3.6039	1.5354	-1.6678	-2.1355	-0.7745
Switzerland	CHE	75600059	75606588	0	-0.1999	-0.8435	-1.6877	0.1049	0.415	-0.421	-1.0758	-1.1395
Switzerland	CHE	75600059	75605391	0	0.7171	-2.9627	-1.1926	0.7113	0.5478	1.0062	2.4277	2.0955
Switzerland	CHE	75600059	75605786	0	0.2911	-0.7781	-1.257	-2.6893	-0.7514	-1.6678	-0.3499	-2.5027
Switzerland	CHE	75600059	75600839	0	2.2954	-0.8294				3.6292	2.4277	2.0955
Switzerland	CHE	75600059	75606022	0	0.375	1.1132	1.9359	0.0392	0.9518	0.0805	1.1213	1.3857
Switzerland	CHE	75600059	75603912	0	-0.4669	-0.9929	-0.9467	1.0578	-0.0581	1.0196	-1.1846	-0.7703
Switzerland	CHE	75600059	75605289	0	-0.0675	-1.4163	-0.2827	1.2836	0.8779	-1.6678	0.0221	0.9973
Switzerland	CHE	75600060	75605462	1	-0.4219	-0.8842	-1.4242	-0.4094	-1.2576	-0.9292	-0.8686	-0.8578
Switzerland	CHE	75600060	75604811	1	0.7379	0.5946	0.8348	-0.6472	0.4111	0.1198	-0.216	-0.0274
Switzerland	CHE	75600060	75600687	1	0.976	0.528	-0.335	-0.9788	0.4034	-1.2919	0.0444	1.515
Switzerland	CHE	75600060	75604637	1	0.5932	0.3326	0.586	0.0695	1.1285	-0.0458	-0.1021	-0.1563
Switzerland	CHE	75600060	75602052	1	0.3701	-0.438	-0.3702	0.0161	-0.2278	0.1246	-0.0551	1.2147
Switzerland	CHE	75600060	75604310	1	1.3395	-0.4025	-1.1346				-1.5588	-0.717
Switzerland	CHE	75600060	75605371	1	1.3392	0.6555	-1.161	-0.2024	-0.4434	-0.8768	-0.3503	0.0388
Switzerland	CHE	75600060	75604778	1	1.1065	-0.1629	0.0226	0.1608	-0.1065	0.3368	-1.5537	0.4385
Switzerland	CHE	75600060	75601930	1	1.3695	0.5404	-0.0951		0.0017		0.1693	0.8654
Switzerland	CHE	75600060	75601603	1	0.6758	0.5315	-0.4728	-1.1089	-0.5078	0.3293	-0.6852	-0.1865
Switzerland	CHE	75600060	75603002	1	1.6635	-0.7737	-0.6569	-0.1174	-0.1879	0.2367	-0.722	0.1216
Switzerland	CHE	75600060	75602729	1	0.9302	-0.3647	-0.4728	-0.5108	-0.1415	0.0819	-0.3206	-0.5251
Switzerland	CHE	75600060	75604671	1	1.5293	0.9637	1.1381	0.0216	0.0182	-0.0606	-0.1566	0.346
Switzerland	CHE	75600060	75604162	1	1.4706	-0.6603	-0.4728	-0.023	0.253	-0.3735	-0.7394	-0.1563
Switzerland	CHE	75600060	75600764	1	0.3064	0.2621	1.2899	-0.3616	-0.3624	0.0348	0.765	1.515
Switzerland	CHE	75600060	75601513	1	-0.4857	-0.7757	-1.0345				-0.5974	-0.8802
Switzerland	CHE	75600060	75604989	1	0.1427	0.0608	1.9359	-2.6904	-0.1855	-0.8768	-0.7045	1.2147
Switzerland	CHE	75600060	75602628	1	0.353	2.6352	0.4173	-0.7544	0.1615	-0.2196	0.8107	1.1232
Switzerland	CHE	75600060	75601689	0	-0.064	0.0666	1.1381	-0.6342	-0.254	0.1071	0.5755	0.4777
Switzerland	CHE	75600060	75604081	0	1.2357	2.6352	1.9359	-0.2735	1.4479	0.1111	2.4277	-0.2661
Switzerland	CHE	75600060	75601595	0	1.934	-0.0013	-0.408	0.1817	-0.4431	0.1963	-0.0352	-0.4377
Switzerland	CHE	75600060	75600538	0	0.7482	0.8655	1.4967	0.3973	0.2336	0.6605	0.5755	-0.4607
Switzerland	CHE	75600060	75605501	0	1.1636	-0.269	0.4173	0.9976	0.8745	0.3714	0.0256	0.1216
Switzerland	CHE	75600060	75601456	0	0.8937	-0.59	0.0226	-0.8669	-0.2256	-0.5193	-0.787	-0.3856
Switzerland	CHE	75600060	75600700	0	1.1834	0.1292	0.1386	-0.886	0.3362	-0.8849	1.2262	-0.3856
Switzerland	CHE	75600060	75604814	0	0.2067	-0.7499	1.9359	-2.6893	-0.0764	-0.568	0.3415	1.2147
Switzerland	CHE	75600060	75601993	0	0.7279	0.2718	-0.7638	-0.2828	-0.1067	-1.6678	-0.4771	-0.2503
Switzerland	CHE	75600060	75600277	0	-0.011	0.2733	-0.6315	0.3398	0.4571	0.7116	0.8098	0.7627
Switzerland	CHE	75600060	75602051	0	1.2067	-0.4203	-0.1587	-0.4123	-0.1649	-0.4657	-0.1727	0.2546
Switzerland	CHE	75600060	75600308	0	0.6115	1.153	1.9359	0.6838	1.1433	1.1646	0.9628	2.0955
Switzerland	CHE	75600060	75604944	0	-0.0928	0.5266	-0.5544	-0.2546	0.5184	-0.153	-0.4835	0.8567
Switzerland	CHE	75600060	75602165	0	-0.3045	-0.2662	0.0226	0.0293	0.0725	-0.1602	0.5755	0.388
Switzerland	CHE	75600060	75605954	0	-1.4475	0.8655	1.9359	0.0793	0.3907	0.2055	0.8038	1.515
Switzerland	CHE	75600060	75601988	0	1.4224	-0.1692	0.9192	-0.4509	-0.3368	0.1606	0.5755	1.515
Switzerland	CHE	75600061	75603089	1	1.4058	0.802	0.0226	0.0554	0.134	0.2733	-0.1026	0.1216
Switzerland	CHE	75600061	75603201	1	1.366	-0.0862	-0.7902	0.3212	0.3999	0.6767	0.3482	-0.4607
Switzerland	CHE	75600061	75602259	1	1.6536	-0.0862	-0.8627	0.789	0.2975	0.7768	0.1701	0.1216
Switzerland	CHE	75600061	75604430	1	0.8974	1.3889	-0.0951	0.1306	0.4891	0.5164	-0.454	-0.1985
Switzerland	CHE	75600061	75601443	1	1.1972	-0.7136	-1.7997	-0.9285	-0.6494	-0.3419	-0.722	-0.2503
Switzerland	CHE	75600061	75600722	1	0.829	-0.0994	-0.4246	-0.3681	-0.4239	0.5232	-0.3876	-0.3856
Switzerland	CHE	75600061	75601783	1	1.6976	-0.7737	-0.9607	-1.3001	-0.2357	-0.1443	-0.6852	-0.1563
Switzerland	CHE	75600061	75606525	1	1.2732	-0.5743	-1.0611	-0.8108	-0.7236	0.1055	-0.6852	-0.7496
Switzerland	CHE	75600061	75605262	1	1.3721	-0.4203	-0.8627	-0.3255	0.3803	0.4634	-0.4288	0.4385
Switzerland	CHE	75600061	75605702	1	1.5841			0.5441	0.2741
Switzerland	CHE	75600061	75600017	1	2.1107	1.7671	1.9359	-0.321	1.1096	0.1417	1.802	1.1232
Switzerland	CHE	75600061	75606359	1	0.621	-0.7221	0.0226	0.026	-0.4465	0.4494	0.1922	-0.222
Switzerland	CHE	75600061	75600043	1	-0.3677	-0.1692	-1.0611	-0.2771	-0.6087	0.043	-0.1026	-0.7496
Switzerland	CHE	75600061	75601936	1	1.3102	0.5128	1.0108	-0.2317	0.0309	-0.1443	-0.3846	-0.3856
Switzerland	CHE	75600061	75602775	1	0.9004	-0.3466	-0.5907	0.7657	0.7214	0.7495	-0.0987	-0.0625
Switzerland	CHE	75600061	75605314	0	0.0551	0.7665	0.9268	0.2028	0.5257	0.9076	0.2469	1.1232
Switzerland	CHE	75600061	75603953	0	1.4271	0.5179	1.4967	0.3137	0.4392	0.8123	0.5837	1.1232
Switzerland	CHE	75600061	75605850	0	-0.6669	-0.7221	1.9359	0.0815	0.2221	-0.801	1.802	2.0955
Switzerland	CHE	75600061	75600596	0	0.7338	-0.269	0.0226	-0.177	-0.1868	0.2306	1.2262	-0.1563
Switzerland	CHE	75600061	75606436	0	0.4889	0.0014	-0.2737	-0.2785	0.2462	0.5327	-2.1355	0.5823
Switzerland	CHE	75600061	75605402	0	0.9484	1.1493	-1.1412	0.5685	0.2918	0.2863	-0.722	-0.4362
Switzerland	CHE	75600061	75600029	0	1.4124	0.0502	1.9359	0.2444	0.134	0.5635	0.0215	0.8375
Switzerland	CHE	75600061	75604394	0	1.2275	-0.59	-0.7249	-0.1188	-0.3869	-0.0738	-0.2513	-0.222
Switzerland	CHE	75600061	75601989	0	0.9563	-0.7737	-1.0611	-0.9348	-0.23	0.2911	-0.6852	-0.4607
Switzerland	CHE	75600061	75604939	0	1.3255	-0.9767	0.7162	-0.4165	-1.0844	-1.0529	-0.4801	0.1216
Switzerland	CHE	75600061	75602231	0	1.1395	-0.938	0.0226	0.082	0.2686	0.0143	-0.7867	-0.2503
Switzerland	CHE	75600061	75601890	0	1.0748	1.3697	1.4967	0.1534	1.3729	0.8683	1.1417	1.0448
Switzerland	CHE	75600062	75603101	1	-0.1004	-0.6593	-0.335	0.138	-0.2355	0.4869	-0.3055	-0.0625
Switzerland	CHE	75600062	75604100	1	0.018	0.3326	0.586	-0.7096	-0.2582	0.0319	-0.5978	-0.1563
Switzerland	CHE	75600062	75604676	1	-1.7601	-0.7657	1.0433	-0.3923	-0.2566	0.0886	-0.9789	0.5553
Switzerland	CHE	75600062	75602058	1	-0.2126	0.1892	0.0226	-1.3001	-0.5281	-0.7054	0.7274	0.1216
Switzerland	CHE	75600062	75603890	1	-0.9645	-0.59	-0.7836	-0.4354	-0.8251	-0.1032	-0.1972	-0.8273
Switzerland	CHE	75600062	75602669	1	-0.2317	-0.089	0.0226	-1.3001	-0.8904	0.0912	-0.5798	-0.6774
Switzerland	CHE	75600062	75605871	1	-1.3153	-0.8734	-0.5252	-1.3102	-0.7042	-0.2858	-1.2835	1.2147
Switzerland	CHE	75600062	75606599	1	-0.9132	-0.2548	-0.7638	-0.5769	0.0618	-0.0157	-1.2871	-0.2503
Switzerland	CHE	75600062	75606603	1	0.2424	-0.7184	0.8348	-0.0288	-0.4096	0.374	-2.1355	2.0955
Switzerland	CHE	75600062	75601391	0	-0.7086	0.3875	1.9359	-0.3643	-0.1525	-0.7433		0.8375
Switzerland	CHE	75600062	75602901	0	-0.9102	-1.5102	-2.664	-2.6893	-3.7095	-1.6678	-2.1355	-2.5027
Switzerland	CHE	75600062	75605345	0	0.9466	0.8762	0.8348	-0.358	0.4623	0.4689	0.7679	0.9182
Switzerland	CHE	75600062	75600038	0	-0.1946	-0.089	-0.9607	-0.4823	-0.5544	-0.0518	-0.3912	-0.0542
Switzerland	CHE	75600062	75603285	0	0.3749	-0.9752	-0.9607	-0.6878	-0.7436	-0.8849	-0.6852	-0.4607
Switzerland	CHE	75600062	75600550	0	0.546	-0.3234	1.036	-1.0059	0.1793	-0.5058	0.3415	0.8375
Switzerland	CHE	75600062	75602634	0	-0.8686	-0.9389	0.0226	0.4483	-0.3764	0.6619	0.5755	0.1216
Switzerland	CHE	75600062	75603018	0	0.3576	-0.7353	0.0226	-0.1028	-0.1632	0.3965	-0.3912	-0.0625
Switzerland	CHE	75600063	75600208	1	-1.6753	-1.1429	-0.7638	-1.1025	-1.9751	-0.3646	-0.6852	-0.5652
Switzerland	CHE	75600063	75606116	1	1.4344	-0.125	-0.9489		-0.0509		-0.5659	-0.8119
Switzerland	CHE	75600063	75602306	1	-0.6213	-0.0862	0.0226	0.533	-0.629	1.0062	0.5755	0.1216
Switzerland	CHE	75600063	75601565	1	1.5228	-0.9262	0.1802	0.6425	-1.6038	0.611	-0.2852	-0.2503
Switzerland	CHE	75600063	75602686	1	-0.0863	-0.5197	-0.8627	-0.2442	-0.3153	0.8195	-0.4948	-0.7496
Switzerland	CHE	75600063	75605730	1	-0.0423	0.5179	0.0226	3.6039	0.8278	0.8286	-0.3912	-0.7496
Switzerland	CHE	75600063	75601975	1	-0.079	-0.7136	-0.227	-0.2814	0.3443	0.414	-0.4948	0.1216
Switzerland	CHE	75600063	75602978	0	-0.3542	0.9061	0.8801	1.2658	0.7966	2.7977	1.1375	2.0955
Switzerland	CHE	75600063	75600525	0	-0.7941	0.042	1.4967	-0.4408	0.6803	0.8027	2.4277	2.0955
Switzerland	CHE	75600063	75604135	0	-0.587	-0.9808	-1.8814	0.6769	-0.7205	-1.6678	-0.2479	-2.3976
Switzerland	CHE	75600063	75602183	0	-0.0259	2.6352	1.9359	3.6039	4.6287	2.6944	2.4277	2.0955
Switzerland	CHE	75600063	75601372	0	-1.4719	-0.0862	0.0226	1.871	1.6392	1.0062	0.5755	0.1216
Switzerland	CHE	75600063	75605640	0	-0.0388	-0.0862	0.0226	0.294	0.6051	0.9697	0.5755	0.4777
Switzerland	CHE	75600063	75602410	0	-0.1939	-0.0753	-0.8958	1.7657	4.8357	3.6292	-0.6681	1.515
Switzerland	CHE	75600063	75602387	0	-0.648	-2.9288	1.9359	-2.6893	1.6792	0.9066	2.4277	2.0955
Switzerland	CHE	75600063	75604901	0	-0.4187	-0.0862	0.0226	3.6039	1.0673	-1.6678	0.5755	0.1216
Switzerland	CHE	75600063	75602053	0	-0.5297	-2.9627	-0.2827	0.7294	0.9503	0.9595	1.4152	0.1216
Switzerland	CHE	75600063	75600211	0	1.5004				0.5511		1.3467	2.0955
Switzerland	CHE	75600063	75602964	0	-0.0356	-0.512	0.0226	-2.6718	-0.361	-1.6678	2.4277	2.0955
Switzerland	CHE	75600063	75606622	0	-0.6089	-1.4704	-1.1473	0.2338	-0.499	0.8616	-1.3972	0.7435
Switzerland	CHE	75600063	75605219	0	0.9835	-1.0138	-0.6843	0.7306	0.7466	1.0062	-0.2004	-0.7507
Switzerland	CHE	75600063	75603589	0	-1.6321						0.3482
Switzerland	CHE	75600064	75604418	1	1.1316	2.6352	1.0108	0.593	1.4622	0.851	2.4277	2.0955
Switzerland	CHE	75600064	75601875	1	0.5224	-0.0862	-0.4728	-0.3311	-0.257	-1.6678	-0.414	-0.2201
Switzerland	CHE	75600064	75606082	1	-0.1044	-1.2252	-1.3877	-0.0951	-0.3474	-0.0712	-2.1355	-1.5334
Switzerland	CHE	75600064	75601172	1	0.9322	-2.1972	-0.7445	0.3352	1.0015	0.7778	-0.1154	2.0955
Switzerland	CHE	75600064	75602409	1	-0.7094	0.5935	-0.4728	-1.1401	0.0109	-1.6678	-2.1355	0.7864
Switzerland	CHE	75600064	75603049	1	1.0096	-0.0862	-1.0611	1.3599	-0.4759	1.0258	0.775	0.7864
Switzerland	CHE	75600064	75605243	1	-0.6319	2.6352	0.0226	0.2105	-0.7683	0.9284	0.0447	0.4777
Switzerland	CHE	75600064	75603156	1	0.8096	-0.9428	-0.6241	-1.6895	-0.9165	0.5561	-0.1566	-0.6959
Switzerland	CHE	75600064	75601992	1	0.7743	-0.8213	-0.5836	0.5899	-0.4589	0.9782	0.3768	-0.4607
Switzerland	CHE	75600064	75601412	1	0.2324	2.6352	0.0226	1.1773	1.0097	0.733	0.5755	-0.1563
Switzerland	CHE	75600064	75602651	1	0.878	-0.4203	-0.8627	-1.1209	-0.3989	-0.4701	-0.216	-0.1563
Switzerland	CHE	75600064	75605943	0	0.1941	-1.2867	0.6496	1.0128	0.8462	2.6944	0.5755	2.0955
Switzerland	CHE	75600064	75601472	0	-0.7715	-1.3452	0.0226	0.1566	0.6004	-1.6678	0.5755	0.1216
Switzerland	CHE	75600064	75600978	0	0.5091	-0.0357	-1.1412	-1.0613	-0.9363	-1.6678	0.1693	0.1216
Switzerland	CHE	75600064	75602301	0	-0.401	0.5886	-0.1119	-1.0599	-0.1716	-0.7853	-0.4918	0.4725
Switzerland	CHE	75600064	75602157	0	0.6665	-0.891	0.0226	-0.354	0.1455	0.354	-0.1026	-0.1563
Switzerland	CHE	75600064	75606231	0	-0.3851	-0.7327	0.9726	0.0493	-0.0418	-0.8768	0.8038	0.4777
Switzerland	CHE	75600064	75603390	0	-0.3428
Switzerland	CHE	75600064	75602490	0	0.2974	-0.983	-0.4728	-1.3874	-1.0212	-0.5058	-0.1026	-0.3297
Switzerland	CHE	75600064	75603365	0	0.2104	-0.4314	0.0226	-2.6893	0.8779	0.0901	0.5755	0.1216
Switzerland	CHE	75600064	75605433	0	0.4149	2.6682	1.9359	2.2246	0.7388	2.2118	2.4277	2.0955
Switzerland	CHE	75600064	75602290	0	-0.766	-1.2123	0.6407	0.9429	0.5672	0.6585	0.5755	1.515
Switzerland	CHE	75600064	75606495	0	-1.8755	-0.0966	0.0226	-0.3069	0.2829	0.474	-0.3912	-0.4607
Switzerland	CHE	75600064	75606536	0	-1.4166	0.7608	1.9737	-1.2335	0.7522	-0.0625		2.0955
Switzerland	CHE	75600064	75602446	0	0.1747	0.3789	0.9247	-0.0044	0.1894	-0.7433	-0.176	0.1216
Switzerland	CHE	75600064	75601956	0	-0.9138	0.4521	-0.2236	-0.6054	-0.857	-0.6742	-0.0553	0.1959
Switzerland	CHE	75600064	75605449	0	-0.7494		-0.2737	-0.3167	-0.7765		-0.2538
Switzerland	CHE	75600064	75601660	0	-0.658	0.7211	1.9359	0.7088	0.3191	0.6351	0.5409	2.0955
Switzerland	CHE	75600064	75601132	0	0.3965	-1.2115	-0.4246	-1.1564	-0.5858	-1.6678	-0.1026	-0.5265
Switzerland	CHE	75600064	75602672	0	-0.2368	-2.9627	-2.664	1.2836	4.8357	-1.6678	2.4277	2.0955
Switzerland	CHE	75600065	75600025	1	-0.0462	-0.5874	-1.4815	0.1053	-3.7095	-1.6678	-0.9794	-2.5027
Switzerland	CHE	75600065	75603900	1	-0.4825	-0.6019	-1.2567	0.0417	-0.4916	0.1963	-0.4692	-1.275
Switzerland	CHE	75600065	75600817	1	0.3057	-0.9814	-1.3815	-0.7392	-0.7553	-0.2229	-0.0553	1.1779
Switzerland	CHE	75600065	75601396	1	-0.7064	-0.7353	0.0226	0.166	0.0074	-0.6274	-2.1355	-0.2503
Switzerland	CHE	75600065	75606612	1	0.1615	0.6321	-0.227	-0.351	-0.4445	-0.006	-0.6852	2.0955
Switzerland	CHE	75600065	75600337	1	0.0227	0.3875	-0.6789	-0.1684	-0.8778	-1.6678	-2.1355	-1.5767
Switzerland	CHE	75600065	75605473	1	-0.485	0.2403	0.1386	-0.7919	-0.2841	-0.4384	-0.6852	-0.1563
Switzerland	CHE	75600065	75600124	1	-0.4422	0.0308	-0.8627	-0.4063	-0.3918	-0.2436	-0.4771	0.8375
Switzerland	CHE	75600065	75603306	0	-0.5176	-0.7938	0.6407	0.1814	-0.4511	-0.4795	0.0221	0.1216
Switzerland	CHE	75600065	75604363	0	0.0933	-0.0862	0.0226	-0.3621	-0.0016	-0.4795	-0.7867	-0.6774
Switzerland	CHE	75600065	75601799	0	-0.6945	-0.7992	1.1381	-1.1482	-0.3294	-1.6678	2.4277	1.1232
Switzerland	CHE	75600065	75606381	0	-0.443	-0.7221	-0.7902	0.1742	-0.6674	-0.8849		0.8375
Switzerland	CHE	75600065	75600281	0	-0.2788	0.0502	1.036	-1.3102	-0.6677	-0.1467	-0.8512	2.0955
Switzerland	CHE	75600065	75605699	0	-0.6151	0.6544	-0.5836	-0.3543	0.6002	-0.3447	-0.6852	-0.3501
Switzerland	CHE	75600065	75602993	0	-0.2074	-0.2662	-0.227	-1.149	-0.7595	-0.8768	0.1648	-0.1563
Switzerland	CHE	75600065	75605812	0	0.3624	1.0919	-0.4728	-0.8529	0.0699	-0.0386	-1.1229	0.0388
Switzerland	CHE	75600065	75603354	0	0.1887	0.64	1.0929	-0.7714	0.395	-0.1142	0.3473	0.8136
Switzerland	CHE	75600065	75603885	0	1.2856	0.3815	1.4967	0.2993	0.6612	-0.0808	-0.4175	2.0955
Switzerland	CHE	75600065	75606418	0	0.0811	0.9166	0.8038	-0.541	0.2284	-0.6614	1.1171	0.8806
Switzerland	CHE	75600065	75603050	0	0.9918	0.7062	1.0433	-0.0318	0.7109	0.5341	1.6331	1.4234
Switzerland	CHE	75600065	75604717	0	-0.9957	-1.3895	0.9268	-0.3492	-0.8356	-1.6678	-0.2668	-0.4377
Switzerland	CHE	75600065	75606321	0	-0.6111	0.3738	-0.227	-0.1039	0.6216	0.4125	-2.1355	-1.2688
Switzerland	CHE	75600065	75603122	0	0.8109	-1.855	-1.1926	-0.421	-0.6508	1.2097	-0.6852	0.1216
Switzerland	CHE	75600065	75605654	0	0.9108	0.6257	0.4173	-2.6893	2.9962	-1.0529	1.4995	1.1013
Switzerland	CHE	75600065	75602648	0	-0.8461	0.7763	-0.7638		-0.4733			-0.0867
Switzerland	CHE	75600065	75601543	0	1.5046	1.1352	1.9359	-0.6222	0.841	0.5521	0.7679	2.0955
Switzerland	CHE	75600065	75605739	0	1.4276	-0.5994	-0.3802	0.7456	-0.1912	0.9433	-0.0857	-0.4784
Switzerland	CHE	75600065	75605045	0	-0.1073	1.0919	1.9359	-2.6893	0.1446	-0.7368	-2.1355	2.0955
Switzerland	CHE	75600065	75600320	0	0.0902	-0.7815	-0.7249	0.7113	4.8357	-1.6678	0.2287	-0.7674
Switzerland	CHE	75600065	75603006	0	-1.2927	1.1352	0.0226	0.5493	0.2244	0.1192	0.0444	-0.1865
Switzerland	CHE	75600065	75600422	0	0.3074	0.9349	1.4967	-0.5432	0.6532	-0.2492	0.7264	1.1508
Switzerland	CHE	75600065	75601487	0	-0.9157	0.4571	-0.227	-0.1886	0.2479	-1.6678	-0.6852	0.1216
Switzerland	CHE	75600065	75601066	0	-0.1711	-1.2135	0.4317	-1.6821	-0.7035	-0.3646	0.0116	-0.8578
Switzerland	CHE	75600066	75603990	1	0.0907	-0.4314	0.8877	-0.0639	-0.5244	-0.0949	-0.3727	0.0208
Switzerland	CHE	75600066	75600507	1	-0.0702
Switzerland	CHE	75600066	75606486	0	0.8169	-0.8836	-0.5034	-1.0563	-0.8473	-0.7106	-1.7719	-0.6353
Switzerland	CHE	75600066	75602850	0	1.443	-0.7221	0.6496	0.4989	0.72	0.6612	-0.0553	1.1508
Switzerland	CHE	75600066	75601120	0	-0.1452	0.3815	0.0226	-0.7046	0.2129	-1.6678	-0.5832	0.9339
Switzerland	CHE	75600066	75602330	0	-1.0708	-0.5375	-0.3178	-2.6893	-0.2948	-1.6678	-0.2857	-0.4324
Switzerland	CHE	75600066	75602285	0	0.8832	0.041	-1.0264	0.1113	0.3222	-1.6678	-0.6852	0.1532
Switzerland	CHE	75600066	75606459	1	-1.4369	2.6352	1.1657	-0.1808	0.7004	0.4271	-0.8012	0.5295
Switzerland	CHE	75600066	75602612	1	0.5328	0.5042	1.9359	0.0491	-0.1653	0.2085	-0.2432	1.2293
Switzerland	CHE	75600066	75604475	1	-1.5046	0.1125	0.0226	-0.4601	0.7758	-0.8849	-2.1355	0.2286
Switzerland	CHE	75600066	75602033	1	-1.2657	-1.5065	-0.691	-1.6841	-1.6533	-0.2348	-1.0753	-0.3297
Switzerland	CHE	75600066	75606115	1	0.3403	-0.4343	-1.5553	-0.0349	-0.2787	0.0559	1.0645	-1.2688
Switzerland	CHE	75600066	75602451	1	-0.0392	1.1132	0.8038	-0.1725	0.5071	0.1423	0.0256	1.1232
Switzerland	CHE	75600066	75604709	1	-0.3684	-0.7199		-0.2778	-0.0895	-0.0413		0.1216
Switzerland	CHE	75600066	75604548	1	-0.3217	1.1132	0.4173	0.0635	0.3872	0.6635	0.5755	1.1232
Switzerland	CHE	75600066	75602448	1	-0.7182	-0.0862	-0.691	-0.8301	-2.1404	-0.4318	0.0221	-1.1252
Switzerland	CHE	75600066	75604340	1	0.5571	-0.4488	-0.335	-0.0023	-0.3656	0.1769	-0.3055	-1.0788
Switzerland	CHE	75600066	75604013	1	-0.3638
Switzerland	CHE	75600066	75601981	1	-0.8933	0.3924		-0.3275	-0.8794	-0.7054
Switzerland	CHE	75600066	75602483	1	-1.2575
Switzerland	CHE	75600066	75604436	1	-0.2407	-0.0862	-0.227	-0.1664	-0.53	-0.0107	-0.176	-0.3856
Switzerland	CHE	75600066	75603001	0	0.0101						0.1648
Switzerland	CHE	75600066	75604688	0	0.1992	-0.4203	0.0226	0.7113	-0.1701	-0.0558		0.1216
Switzerland	CHE	75600066	75604949	0	0.334	-0.9814	-0.227	-0.3163	-0.4217	0.2575	-0.8041	-0.222
Switzerland	CHE	75600066	75605152	0	-0.4916	0.3289	1.4967	1.2547	2.9567	0.9963	-0.0585	0.9883
Switzerland	CHE	75600066	75601116	0	-0.2102	0.4546	-0.9145	0.7524	0.5988	-0.801	0.5755	2.0955
Switzerland	CHE	75600066	75604866	0	-0.5378	0.1125	-0.3891	-1.2502	-0.2258	-0.5569	-0.6852	-0.1563
Switzerland	CHE	75600066	75605715	0	0.9058	0.3729	1.9359	0.1685	-0.1883	-0.5569
Switzerland	CHE	75600066	75601990	0	0.9046	-0.4857	-1.5179	-0.6115	-1.017	-0.3435	-1.5848	-0.1563
Switzerland	CHE	75600066	75604408	0	-0.7795	0.792	0.4173	-0.0112	0.0915	0.6378	0.9194	-0.4607
Switzerland	CHE	75600066	75602896	0	-0.5102	0.7821	1.2867	0.5614	0.6139	0.4627	0.5755	0.1216
Switzerland	CHE	75600066	75605199	0	-1.0217
Switzerland	CHE	75600066	75600365	0	-0.4113	-0.0384	1.4967	-0.4413	0.0559	-0.2608	-0.6856	0.1554
Switzerland	CHE	75600066	75601653	0	-0.7344	1.3697	-0.0951	0.5502	1.017	-0.8849	0.0256	-0.1563
Switzerland	CHE	75600067	75603238	1	-0.1059	-0.9298	-0.4728	0.11	-0.2426	0.1055	0.5755	-0.8028
Switzerland	CHE	75600067	75602726	1	-0.2716	-0.269	0.0226	-1.0129	0.2676	-0.0737	0.0791	-0.6924
Switzerland	CHE	75600067	75603083	1	-0.8226	-1.7305	-2.664	-2.6893	-0.2835	-1.6678	-2.1355	-1.1252
Switzerland	CHE	75600067	75600961	1	0.2677	2.6352	-0.227	1.5457	2.3813	1.5721	0.5755	0.1216
Switzerland	CHE	75600067	75604064	1	1.2826	-1.7305	-1.3694	-2.6893	-0.8096	-1.6678	-1.1469	-1.5298
Switzerland	CHE	75600067	75602958	1	1.5216	-1.2443	-0.5034	-0.344	-0.9651	0.1631	-0.9759	0.1216
Switzerland	CHE	75600067	75606374	1	-0.1327	-1.6343	-0.51	-0.9243	-0.4449	0.9237	-1.092	-1.1565
Switzerland	CHE	75600067	75604779	1	0.4667	-1.0674	0.0226	-0.4593	0.0234	-0.1082	-1.5848	-0.5251
Switzerland	CHE	75600067	75600530	0	-0.9519	-0.59	0.0226	-1.5123	-0.2287	-0.8849	-0.3912	0.1216
Switzerland	CHE	75600067	75600771	0	-0.5705	2.6352	-0.3536	2.46	3.4299	-0.7946	0.9911	1.4234
Switzerland	CHE	75600067	75604156	0	-0.2063	0.6684	1.9359	0.1653	4.8357	-1.6678	2.4277	2.0955
Switzerland	CHE	75600067	75602162	0	-0.0208		0.0226			1.0016	0.5755
Switzerland	CHE	75600067	75601553	0	-0.9226	0.2493	0.5563	1.0451	-0.616	0.4505	-0.6658	-1.1242
Switzerland	CHE	75600067	75601382	0	-0.8751	-0.1652	-0.1284	-1.5123	-0.5466	-0.0033	-0.3912	0.1216
Switzerland	CHE	75600068	75601288	1	0.0793	1.7162	-0.5544	-1.3723	-0.3194	-0.8849	1.48	0.9883
Switzerland	CHE	75600068	75602666	1	-0.8135	-0.5743	-0.5034	-0.5545	-0.3829	-0.4318	-0.3907	0.1216
Switzerland	CHE	75600068	75606090	1	-1.3075	-0.5338		-1.6841	-1.0272	-1.6678
Switzerland	CHE	75600068	75601435	1	-0.2603	0.0467	0.0226	-0.1947	-0.3277	-0.3646	0.3482	-0.4095
Switzerland	CHE	75600068	75603020	1	-0.1311	-1.289	-0.691	-0.3594	-0.9206	-0.3551	-1.1908	0.2525
Switzerland	CHE	75600068	75601336	1	-0.5306	-0.269	-0.691	-0.7069	-0.7402	-0.2785	-1.4214	-0.4784
Switzerland	CHE	75600068	75606220	1	-0.7529	-0.2806	0.0226	-0.3718	0.2235	-1.6678	0.5755	-1.1252
Switzerland	CHE	75600068	75601302	1	-0.022	0.3289	-0.227	-1.5123	-1.1322	-1.6678	-0.2852	0.1216
Switzerland	CHE	75600068	75600450	1	0.9715	0.0467	-0.1587	-0.5415	-0.3527	-1.6678	-0.4948	0.1959
Switzerland	CHE	75600068	75604134	1	1.066	0.6464	0.5462	0.0206	-0.2156	-1.0529	-0.532	0.9339
Switzerland	CHE	75600068	75603398	1	0.3778	-0.5994	0.0226	-0.4554	-1.0933	-1.6678	-0.7867	-0.8947
Switzerland	CHE	75600068	75605387	1	1.0363	-1.3534	-1.5179	-2.6893	-1.2285	-0.801	-1.4541	-1.1038
Switzerland	CHE	75600068	75601654	1	0.8582	-0.7136	-2.664	-2.6893	-1.0856	-1.6678	-2.1355	-1.5298
Switzerland	CHE	75600068	75601798	1	-0.8804	-0.2662	-0.5034	-0.5678	-0.0034	-0.6274	-0.6852	-0.943
Switzerland	CHE	75600068	75604693	1	-0.7062	-0.847	-0.227	-1.1482	-0.5603	-1.6678	-0.2852	0.1216
Switzerland	CHE	75600068	75600037	1	0.1039	-0.0055	-1.5179	-0.8995	-1.4758	-0.801	-2.1355	-0.5305
Switzerland	CHE	75600068	75603852	1	-0.8134	0.4931	-0.2004	-0.4605	-0.6512	-1.6678	0.075	-0.7363
Switzerland	CHE	75600068	75600673	1	-0.5594	0.64	1.036	-0.9969	0.3673	-0.8849	-0.5974	1.1232
Switzerland	CHE	75600068	75600107	0	-0.6899	0.7789	1.1752	3.6039	2.1143	0.7402	0.3424	1.2147
Switzerland	CHE	75600068	75605012	0	-0.7631	-0.4488	0.6407	-1.2177	-1.006	-0.1763	0.2294	0.346
Switzerland	CHE	75600068	75604716	0	-0.9014	0.2842	1.9359	-2.6893	0.7997	-1.6678	2.4277	-1.5298
Switzerland	CHE	75600068	75604931	0	0.4685	-0.4488	0.3416	0.16	0.6635	0.4963	0.5755	0.1216
Switzerland	CHE	75600068	75605478	0	0.5348	0.7608	0.4173	-1.0138	-0.4881	0.3401	-0.4805	1.4234
Switzerland	CHE	75600068	75602699	0	-0.6678	-0.4102	-1.0935	-0.4701	-0.4931	0.0629	-1.1855	0.6802
Switzerland	CHE	75600068	75605827	0	0.9322	-0.1789	-0.5034	-0.4708	-0.8486	-0.5309	-0.4594	-0.5475
Switzerland	CHE	75600068	75602298	0	0.0357	-0.7199	-0.5373	0.2147	-0.635	-1.6678	0.5755	-0.222
Switzerland	CHE	75600068	75602348	0	0.9364	0.64	1.4967	0.2496	0.2853	-1.6678	0.8038	0.9339
Switzerland	CHE	75600068	75602504	0	1.4134	-0.9464	-0.5034	0.5398	-0.4519	-0.2144	0.0447	-0.4607
Switzerland	CHE	75600068	75606516	0	0.9882				-0.4233
Switzerland	CHE	75600068	75600181	0	0.1537	0.5091	0.6825	-0.2874	0.4199	-1.6678	-0.5832	1.2147
Switzerland	CHE	75600068	75601295	0	-0.4849				0.1952			0.7864
Switzerland	CHE	75600068	75600348	0	-0.154	2.6352	1.1752	-0.2902	0.5861	-1.6678	2.4277	0.7095
Switzerland	CHE	75600068	75601889	0	0.5821	0.2465	-0.335	-0.7563	-0.4	0.0403	-1.5848	0.5553
Switzerland	CHE	75600068	75604765	0	-0.2633	0.3289	-0.227	-0.8975	0.2179	-0.219	0.5755	0.1216
Switzerland	CHE	75600069	75601554	1	0.1879	1.1352	-1.2567	-1.0059	-0.6328	-0.7946	-1.2871	-0.6353
Switzerland	CHE	75600069	75606020	1	0.2402	0.6424	0.8961	0.2206	-0.2835	-0.5569	-0.1755	-1.0938
Switzerland	CHE	75600069	75604309	1	-1.0438	-0.59	-0.7638	-0.3784	0.2134	-1.6678	-0.6852	-0.4607
Switzerland	CHE	75600069	75602140	1	-0.5722	0.5251	1.9359	-0.2976	0.1234	0.0104	-0.6481	0.9097
Switzerland	CHE	75600069	75603608	0	0.6537	0.3039	0.1386	-0.1295	-0.6078	-0.801	-0.1021	0.1604
Switzerland	CHE	75600069	75605337	0	0.0031	0.7763	0.6907	-0.1502	0.0729	-0.0296	-0.6852	1.2147
Switzerland	CHE	75600069	75601937	0	0.7212	-0.9924	1.4967	-0.0928	-0.3764	-1.6678	-0.309	-0.1019
Switzerland	CHE	75600069	75605874	0	-0.9686	-1.7324	-0.0607	-1.7984	-1.0618	-1.6678	-1.1469	-0.6924
Switzerland	CHE	75600069	75605321	1	0.3507	0.5179	-0.227	0.1888	-0.0485	0.065	0.3044	0.9097
Switzerland	CHE	75600069	75606221	1	-0.5895	0.6515	-0.6843	-0.4926	-0.0277	-0.1225	-0.5172	-0.2503
Switzerland	CHE	75600069	75602309	1	0.4749	0.9454	1.1381	0.1989	-0.4461	-0.2785	-0.8483	2.0955
Switzerland	CHE	75600069	75604887	1	1.0105	-0.5133	0.9192	-0.8319	-0.8667	-0.4795	-0.2704	1.1013
Switzerland	CHE	75600069	75606313	1	0.8088	0.7763	0.4173	-0.5637	-0.0065	-0.0737	0.1648	-0.1865
Switzerland	CHE	75600069	75602150	1	1.2078	0.1125	-0.7902	-0.664	-0.8295	-0.443	-0.2744	-0.9471
Switzerland	CHE	75600069	75600522	1	1.204	0.4981	0.4173	-0.7025	-0.2166	-0.4795	0.5826	0.5759
Switzerland	CHE	75600069	75606568	1	0.2599	-0.0862	0.0226	0.5028	0.3311	0.2601	0.5755	0.1216
Switzerland	CHE	75600069	75604777	1	0.7651	0.2465	0.0226	-0.4877	-0.1384	-1.6678	-0.0553	0.6559
Switzerland	CHE	75600069	75602753	1	0.6653	0.5091	-0.691	-0.4091	-0.5013	-1.6678	0.3482	-0.2503
Switzerland	CHE	75600069	75603556	1	0.6148	1.7671	-0.3048	0.0921	0.9066	0.1489	-2.1355	0.9642
Switzerland	CHE	75600069	75600843	1	0.7915	0.3404	1.9359	-0.025	0.1361	-0.0879	-0.5798	2.0955
Switzerland	CHE	75600069	75604878	0	1.1733	-0.1107	1.2899	-0.4672	-0.5634	-1.6678	0.6102	1.515
Switzerland	CHE	75600069	75601272	0	1.3284	-0.0994	-0.227	-0.2414	0.0312	-1.6678	0.1693	-0.0295
Switzerland	CHE	75600069	75604422	0	-0.492	0.4571	0.9726	-0.5116	0.1402	-0.5569	0.9863	0.8375
Switzerland	CHE	75600069	75604084	0	1.6236	0.5068	1.1381	0.5593	0.4478	0.2646	0.5755	2.0955
Switzerland	CHE	75600069	75605497	0	0.4507	-0.2662	0.0226	-0.2143	0.7665	-1.6678	0.5755	-0.1563
Switzerland	CHE	75600069	75602407	0	-0.3792	-0.7353	0.0226	0.1053	0.6053	0.5105	0.1648	0.9339
Switzerland	CHE	75600069	75604292	0	0.5904	0.7825	1.4967	-0.3991	-0.2794	-0.3973	-0.4952	1.515
Switzerland	CHE	75600069	75601306	0	0.0107	-1.026	0.8038	-0.7797	-0.8606	-0.801	-0.216	-0.222
Switzerland	CHE	75600069	75606002	0	0.9765	0.1892	0.3416	-0.6441	-0.1755	-0.0818	-0.0823	-0.7639
Switzerland	CHE	75600069	75603975	0	1.378	-0.847	0.0226	-1.5123	0.0961	-0.4795	-0.1026	-0.2503
Switzerland	CHE	75600069	75605461	0	1.2143	-0.269	-0.5034	-0.6157	-0.5519	-0.8849	0.3473	0.5553
Switzerland	CHE	75600069	75602256	0	1.1846	-0.192	-1.3325	-0.1643	-0.0647	-0.2608	-0.0251	0.1216
Switzerland	CHE	75600070	75600516	1	-0.5994	1.3037	0.0226	-0.2025	-0.459	-0.2571	0.5755	0.1216
Switzerland	CHE	75600070	75603109	1	1.0442	-0.59	-0.9607	-0.7179	-0.5783	-1.6678	-0.2004	0.2261
Switzerland	CHE	75600070	75604483	0	0.4732	0.5696	-0.4806	-0.4215	0.3589	-0.2785	0.7741	0.6314
Switzerland	CHE	75600070	75602076	0	-0.3189	-0.59	1.1381	1.3291	2.0116	-1.6678	0.5755	0.1216
Switzerland	CHE	75600070	75600500	1	-0.2126	1.7671	0.1453	-0.8283	0.8691	-0.7433	-2.1355	0.3236
Switzerland	CHE	75600070	75603350	1	1.6693	-0.3466	-1.0611	-0.3834	-0.0849	-1.6678	-1.5596	-0.3657
Switzerland	CHE	75600070	75602812	0	1.2178	1.1132	1.2899	0.7651	0.8547	-1.6678	2.4277	2.0955
Switzerland	CHE	75600071	75603747	1	0.8057	-0.7221	-1.6877	0.5629	-0.1328	0.3899	-1.1908	-1.3768
Switzerland	CHE	75600071	75600216	1	1.3253	0.802	1.9359	-0.8965	0.3216	0.2563	-0.5798	0.6559
Switzerland	CHE	75600071	75603277	0	0.9268	0.6348	1.9359	-0.3764	-0.7113	0.0523	2.4277	2.0955
Switzerland	CHE	75600071	75604665	1	1.8325	-0.8283	1.2899	0.0618	-0.2273	0.2798	-2.1355	0.7095
Switzerland	CHE	75600071	75604318	0	0.8182	0.6578		-0.6336	-0.2389	0.6027	1.231	0.1739
Switzerland	CHE	75600071	75601067	0	0.9775	0.5266	0.0226	-2.6893	0.3848	-1.6678	-1.5596	-0.1563
Switzerland	CHE	75600071	75604946	0	0.6997			0.2418	0.5871	0.3108
Switzerland	CHE	75600071	75600253	1	1.4024	-0.9238	-0.2943	-0.8533	-0.8809	-0.5309	0.0256	-0.0998
Switzerland	CHE	75600071	75605927	0	1.4209	0.3039	0.8348	-0.4318	0.5058	-1.6678	0.3473	1.515
Switzerland	CHE	75600071	75606091	0	0.83	0.7855	1.9359	-0.5739	0.2835	0.2261	1.3918	2.0955
Switzerland	CHE	75600071	75602467	1	1.6219	0.6492	1.9359	-0.7656	-0.1178	-0.2766	0.1655	1.2147
Switzerland	CHE	75600072	75601102	1	-0.0098	-0.0384	-0.6863	-1.7857	0.0928	-1.6678	-0.0987	-0.9111
Switzerland	CHE	75600072	75605479	0	-0.288	0.5228	0.5433	-0.442	-0.5057	-0.4694	-0.6885	0.1216
Switzerland	CHE	75600072	75606170	0	0.6715	0.2577	-0.5034	0.7663	1.2087	-1.6678	-0.3763	-1.1252
Switzerland	CHE	75600072	75606377	0	-1.3018	-0.5994	-0.4806	-0.238	-0.0684	-0.0871	-1.5537	-0.2503
Switzerland	CHE	75600072	75605232	0	-0.894	-0.5946	0.6407	1.1468	0.8779	-0.0267	0.5826	0.1216
Switzerland	CHE	75600072	75603727	0	-1.3284	0.7989	0.0226	-0.6166	0.5977	-0.424	0.8038	-0.1563
Switzerland	CHE	75600072	75606404	1	0.9551	-0.1077	-2.664	0.1696	-2.3886	-0.2785	0.9677	-1.5367
Switzerland	CHE	75600072	75601420	1	-0.588	0.2465	-0.7902	0.4469	0.8209	0.0342	0.1701	-1.0169
Switzerland	CHE	75600072	75604530	1	-0.2091	-1.4093	-2.664	0.5505	-0.3515	-1.6678	-1.5537	-2.5027
Switzerland	CHE	75600072	75605344	1	0.6964	2.6352	1.9359	1.8685	1.4331	1.3133	-0.6852	2.0955
Switzerland	CHE	75600072	75601796	1	0.7225	0.5119	-1.4242	-0.1593	-0.058	-0.2607	-2.1355	-0.6269
Switzerland	CHE	75600072	75600926	1	0.1923	-0.7353	-0.4806	-0.7919	-0.3515	-0.2348	-0.5832	-0.4377
Switzerland	CHE	75600072	75603989	1	0.5456	-0.0862	0.0226	-0.5711	-0.3316	-0.8849	0.5755	0.1216
Switzerland	CHE	75600072	75600648	1	0.915	0.1179	0.6825	-0.2981	-0.6605	-0.1741	-1.5537	0.3873
Switzerland	CHE	75600072	75600828	1	0.1322	-0.5994	1.4967	-0.5472	0.037	-0.1225	0.5755	1.4234
Switzerland	CHE	75600072	75602641	0	0.6624	1.1132	1.0433	-0.0761	0.7738	0.7134	0.7264	1.1508
Switzerland	CHE	75600072	75600779	1	1.6178	-0.2662	-0.4728	-0.504	-0.712	0.2518	0.5755	0.1216
Switzerland	CHE	75600072	75604304	1	1.4675	-1.0744	-0.5034	0.1377	-0.5298	-0.5037	-1.2871	-0.8578
Switzerland	CHE	75600072	75604231	1	0.1649	-0.1106	-0.7902	-0.8939	-0.3822	0.1863	-0.9533	-0.6508
Switzerland	CHE	75600072	75600141	1	0.3824	-0.9443	-1.5179	-0.6312	-1.0887	-0.3243	-2.1355	-1.236
Switzerland	CHE	75600072	75606276	1	1.458	-0.2662	-0.8627	-0.5297	-0.462	-0.5569	-0.6852	-0.4607
Switzerland	CHE	75600072	75605293	1	1.4355	0.18	-1.2637	-0.7437	-0.8853	0.0276	-1.2871	-1.236
Switzerland	CHE	75600072	75601924	0	0.5064	0.631	1.9359	-1.4373	-0.302	-0.4998	2.0386	2.0955
Switzerland	CHE	75600072	75605167	0	-2.8422	-0.5717	-0.4806	-1.4428	-0.6457	-0.0849	-0.9681	-0.2726
Switzerland	CHE	75600072	75605352	0	0.1221	-0.4488		-2.6893	0.9247	-1.5939	0.5755	-0.222
Switzerland	CHE	75600072	75606480	0	0.3043	-0.5994	-0.4246	0.732	0.7506	-0.21	-1.0571	-0.222
Switzerland	CHE	75600072	75601511	0	-0.2151	1.3403	-0.1587	0.7408	-0.0968	0.7885	0.5755	-0.7108
Switzerland	CHE	75600072	75602061	0	-1.0645	0.0502	0.0226	-0.8676	0.1135	0.0792	-0.3206	-0.222
Switzerland	CHE	75600072	75604940	0	1.3715	0.792	1.2341	0.48	0.7979	0.9569	1.1417	0.7864
Switzerland	CHE	75600072	75600226	0	0.0014	0.32	1.9359	0.447	0.2456	-0.5569	1.2034	2.0955
Switzerland	CHE	75600072	75603594	0	1.7779	-0.1167	1.4967	0.1184	0.4883	0.0228	1.6284	2.0955
Switzerland	CHE	75600072	75606199	0	0.4419	0.1736	0.0226	-0.0846	-0.5332	-0.443	-0.2821	-0.1563
Switzerland	CHE	75600073	75605995	1	0.2278	-0.4203		-0.5307	0.4191	0.3206	-0.3357
Switzerland	CHE	75600073	75602355	1	1.211	-1.3452	0.0226	0.1053	-0.8825		0.3482	-1.1252
Switzerland	CHE	75600073	75600357	1	-0.7428	-0.4699	-1.1926	-0.6294	-0.5196	0.2876	-0.3206	-1.113
Switzerland	CHE	75600073	75602118	1	-0.3923	0.0634	0.0226	-0.5021	0.0714	0.373	-0.6852	-0.6353
Switzerland	CHE	75600073	75600807	1	0.3178	-0.6593	0.0226	0.2487	0.3487	0.6106	0.1693	-0.2503
Switzerland	CHE	75600073	75604336	1	0.9913	-0.0862	0.0226	0.5259	-0.0056	0.7333	0.5755
Switzerland	CHE	75600073	75601207	1	0.0243	-0.5847	-0.227	-0.1546	0.2843	-0.0443	-0.3912	-0.1563
Switzerland	CHE	75600073	75605629	1	0.2059	-0.2479	0.0226	-0.1835	1.3032	1.1515	0.5755	-0.7496
Switzerland	CHE	75600073	75602318	1	0.1649	-0.4488	0.9726	-0.431	-0.0288	0.3965	0.075	0.1216
Switzerland	CHE	75600073	75606421	1	1.1491	-0.269	-0.9607	0.0916	0.9887	1.281	-0.414	-0.7639
Switzerland	CHE	75600073	75601280	1	-1.0035	-0.59	0.0226	0.3485	0.3977	0.4286	0.3482	0.1216
Switzerland	CHE	75600073	75602513	1	-0.0906	0.0789	-0.7638	-0.6579	-0.267	0.2493	-0.6852	-0.6073
Switzerland	CHE	75600073	75606580	1	-1.2107	-0.0862	0.0226	-1.3089	0.1013	0.7179	-1.305	0.1216
Switzerland	CHE	75600073	75604890	1	-0.3828	2.6352	1.1355	-0.2237	0.3903	-0.2708	1.6338	2.0955
Switzerland	CHE	75600073	75603172	1	-0.5777	0.8762	0.586	-0.7361	0.103	0.5232	0.8038	-0.6195
Switzerland	CHE	75600073	75604000	1	-0.2023	0.004	-1.1075	-0.7935	-0.1988	0.0944	-0.6852	-0.6959
Switzerland	CHE	75600073	75601800	0	0.0916	0.2032		-0.2139	0.9906	-0.2126
Switzerland	CHE	75600073	75603506	0	0.4368	-0.1167	-0.227	0.3329	-0.0576	0.0714	0.5755	0.1216
Switzerland	CHE	75600073	75601111	0	0.7607	-0.7815	1.4967	0.643	0.5143	0.8005	2.4277	2.0955
Switzerland	CHE	75600073	75605001	0	0.4975	-0.5847	-2.664	-0.6228	-0.0359	0.387	-0.1972	0.4504
Switzerland	CHE	75600073	75600616	0	-0.2725	1.1132	-0.227	1.0433	1.3302	0.9009	0.8038	0.1216
Switzerland	CHE	75600073	75605667	0	0.8951	-0.8379	-0.3802	0.7247	0.1224	0.5095	0.5755	0.1216
Switzerland	CHE	75600073	75605021	0	-0.3141	-0.4456	-1.1801	-1.0549	-0.4511	0.2176	-0.8012	-0.942
Switzerland	CHE	75600073	75604302	0	-0.3584	0.1852	0.586	0.0576	0.7841	0.1055	0.8038	0.1216
Switzerland	CHE	75600073	75601738	0	-0.2174			-0.5571	0.4503	0.3269	0.5755	0.1216
Switzerland	CHE	75600073	75602176	0	-0.3032	-0.2662	0.0226	0.1533	-0.0288	0.5302	0.5755	0.1216
Switzerland	CHE	75600073	75601367	0	-0.4782	-1.3452	-1.0611	0.3987	-0.8363	1.0052	-0.3272	-1.3027
Switzerland	CHE	75600073	75600408	0	-0.0292	-0.8264	-0.9211	0.7906	0.3028	0.1057	-0.0823	0.1216
Switzerland	CHE	75600073	75604109	0	0.8329	-0.4203	0.0226	0.6846	0.5807	-0.8768	0.5755	0.1216
Switzerland	CHE	75600073	75602249	0	-1.7584	-0.7243	0.0226	-0.221	-0.3065	-0.2198	-0.8486	0.0301
Switzerland	CHE	75600073	75604508	0	-0.5231	-1.2115	-1.3325	-1.3102	-0.7058	-1.6678	-1.4019	-0.3297
Switzerland	CHE	75600074	75605912	0	0.5197	0.6654	-0.9084	-1.6629	0.5676	-1.6678
Switzerland	CHE	75600074	75604549	1	-1.7159	-0.2662	-1.0611	0.0564	-0.4844	-0.8849	0.5755	-0.5912
Switzerland	CHE	75600074	75605881	1	0.8655	-0.3827	0.0226	0.6438	0.503	-0.7433	-0.4948	-0.5265
Switzerland	CHE	75600074	75602047	1	-1.2114			2.6276				1.2841
Switzerland	CHE	75600074	75601691	1	0.7576	-1.3592	-0.3086	1.2621	0.3718		0.2447	-1.3849
Switzerland	CHE	75600074	75601594	1	-0.3316	1.3889	1.1657	-0.8492	0.4229	-0.2942	1.6922	1.2147
Switzerland	CHE	75600074	75602751	1	0.512	0.4768	0.0226	-1.3963	-0.0191	-0.7368	0.5755	0.1216
Switzerland	CHE	75600074	75604253	1	-1.4812	-0.9924	-0.4728	-0.5963	-0.2482	-1.6678	-0.6852	-0.7317
Switzerland	CHE	75600074	75600424	1	-0.8617	-0.2548	0.0226	0.0526	0.7379	0.2271	0.3482	-0.7639
Switzerland	CHE	75600074	75602871	1	0.7347	-0.1473	0.0226	-0.4124	0.9917	-0.801	-0.0553	-0.1563
Switzerland	CHE	75600074	75602509	0	-0.0022	0.1466	0.0226	0.1053	1.3799	-1.6678	1.2262	0.1216
Switzerland	CHE	75600074	75605070	0	-0.6524	-1.2833	-0.4958	-0.9348	-0.3316	-1.6678	0.1693	-0.4607
Switzerland	CHE	75600074	75602191	0	-0.7852	-0.2662	-0.227	-1.4373	-0.0674	-0.6155	0.0254	-0.6924
Switzerland	CHE	75600074	75604322	0	-0.4495
Switzerland	CHE	75600074	75600242	0	0.0876	1.3889	1.9359	-0.4651	1.9611	0.4219	2.4277	2.0955
Switzerland	CHE	75600074	75602429	0	-0.7687	-2.9627	-2.664	-2.6893	-3.7095	-1.2919	-2.1355	-2.5027
Switzerland	CHE	75600074	75602749	0	-1.235	-1.4192	-1.2637	0.2146	-0.7641	0.4743	-1.1501	-0.8273
Switzerland	CHE	75600075	75600036	1	0.6359	2.6352	0.8038	0.5325	-0.2894	-0.2047	-0.1722	-0.3969
Switzerland	CHE	75600075	75602637	1	-0.042	0.8137		-0.3868	-0.433	-0.0845	-0.1727	0.7338
Switzerland	CHE	75600075	75600498	1	-1.0113	0.0634	-0.7638	-1.1401	0.3365	-0.4207	0.0221	-0.6594
Switzerland	CHE	75600075	75600096	0	-1.6545				0.3248		0.5755
Switzerland	CHE	75600075	75600813	1	0.2199	-0.8977	0.0226		0.698	0.294		0.1216
Switzerland	CHE	75600075	75600488	1	0.0975	0.957	0.586	-0.4512	-0.2383	-0.6515	-1.2835	1.1508
Switzerland	CHE	75600075	75605162	1
Switzerland	CHE	75600075	75601618	1	0.4091	1.3889	1.9359	-1.0091	-1.1378	-1.0529	-1.0906	0.7095
Switzerland	CHE	75600075	75603487	1	-1.3579	1.3889	0.9268	-0.7844	-0.3677	-1.6678	-0.1566	0.4104
Switzerland	CHE	75600075	75604911	1	0.2102	-1.3452	-0.9899	0.6963	0.7641	-0.7685	0.9579	-1.1395
Switzerland	CHE	75600075	75601774	1	-0.2405	0.7308	0.4173	-0.1809	0.2219	-0.4657	-0.3912	0.4725
Switzerland	CHE	75600075	75606057	1	0.9948	-0.0252	0.7739	-0.213	-0.4589	8.00E-04	0.7812	-0.1314
Switzerland	CHE	75600075	75604159	1	-0.88	0.963	-0.9285	-0.8986	-0.4297	-1.6678	-2.1355	-1.1068
Switzerland	CHE	75600075	75605710	1	-1.4348	2.6352	1.2867	-0.9352	1.0224	-0.8211	2.4277	1.7439
Switzerland	CHE	75600075	75605847	1	0.4643	-0.7271	-0.9607	-0.1092	-0.5461	0.5235	-0.6852	-0.7507
Switzerland	CHE	75600075	75601453	1	0.2416	1.7671	0.8038	-1.3102	0.6439	0.0912	0.0598	0.8567
Switzerland	CHE	75600075	75601631	0	0.7669	2.6352	1.9359	2.5574	4.8357	3.6292	2.4277	2.0955
Switzerland	CHE	75600075	75603778	0	-0.6498	0.3353	0.9268	-2.6015	0.0491	-0.0466	-0.5577	-0.7441
Switzerland	CHE	75600075	75603439	0	0.6869	2.6352	1.1657	0.7558	2.275	-1.6678	1.4152	2.0955
Switzerland	CHE	75600075	75600524	0	-0.6217	0.2718	0.0226	0.2647	0.0526	0.7159	0.5755	0.1216
Switzerland	CHE	75600075	75600268	0	-0.4996	2.6352	0.8348	-0.8921	0.2365	-0.7054	0.2785	2.0955
Switzerland	CHE	75600075	75605273	0	-0.7173	0.0634	0.0226	0.1053	-0.8526	-1.6678	0.5755	0.1216
Switzerland	CHE	75600075	75603697	0	-1.2762	-1.4456	-1.1926	3.6039	4.8357	-1.6678	-0.6852	-1.1252
Switzerland	CHE	75600075	75600023	0	-0.644	-0.3349	-1.0411	-0.7096	-0.5653	-0.3646	0.3482	0.1216
Switzerland	CHE	75600075	75604169	0	-1.369	-0.7353	0.0226	0.6282	0.6348	-1.6678	0.5755	0.1216
Switzerland	CHE	75600075	75604861	0	0.4903	2.6352	1.9359	3.6039	1.4951	2.142	2.4277	2.0955
Switzerland	CHE	75600075	75606376	0	0.6901	-0.0862	0.0226	0.8871	0.8779	-0.2348	0.5755	0.4504
Switzerland	CHE	75600076	75603304	1	-1.4004	-0.4314	-1.0611	-1.3723	-2.2782	-0.8849	-0.6852	0.1216
Switzerland	CHE	75600076	75604692	1	1.0501	1.1132	1.2867	-0.9012	-0.2589	-0.6073	0.9638	-0.8947
Switzerland	CHE	75600076	75603581	0	-0.7712	0.7821	0.1386	-0.1233	0.0663	0.8078	0.3473	-0.6508
Switzerland	CHE	75600076	75600333	0	0.5226	-0.0862	-0.2827	0.7113	-0.0316	1.0062	0.5755	-0.4607
Switzerland	CHE	75600076	75600631	1	0.0784	0.64	0.0226	-0.1876	-0.1953	-0.0413	0.5755	-0.222
Switzerland	CHE	75600076	75605176	1	0.0025	1.1132	0.5462	0.0706	-0.1097	-0.0745	-0.7394	2.0955
Switzerland	CHE	75600076	75604605	1	-1.0762	0.5091	0.586	-0.7101	-0.7652	-1.6678	-0.5974	-0.222
Switzerland	CHE	75600076	75601216	1	-0.0609	-0.2857	-0.6315	-0.3447	-0.1393	-0.182	-0.7867	-1.0101
Switzerland	CHE	75600076	75604936	1	0.5912	0.3875	0.6496	0.3556	0.3171	-0.0447	0.5755	0.1216
Switzerland	CHE	75600076	75600726	1	1.8379	1.7162	0.0226	0.2188	0.2982	-0.1285	-0.1021	1.0641
Switzerland	CHE	75600076	75605932	1	-0.2578	-0.59	-0.6097	-0.6525	-0.419	0.1525	-0.6852	0.2286
Switzerland	CHE	75600076	75605325	1	0.0321	-0.7737		-0.8286	-0.7575	0.2438
Switzerland	CHE	75600076	75600177	1	-0.1813	0.6608	-0.4806	-0.2094	-0.4407	0.0577	-0.8041	-0.959
Switzerland	CHE	75600076	75603597	1	-0.5778	-1.5214	-2.2485	-2.6893	-0.7211	-1.6678	0.5755	1.3857
Switzerland	CHE	75600076	75602507	1	-1.2662	-0.2741	0.1386	-0.0871	-0.3184	-0.8849	-0.1021	1.1013
Switzerland	CHE	75600076	75606411	1	-1.0678	-0.2894	-1.1075	-2.6893	-0.8674	-1.2919	-1.5848	-1.7277
Switzerland	CHE	75600076	75603690	0	0.173	0.64	0.0226	-0.5295	0.0517	-0.5037	0.5755	-0.222
Switzerland	CHE	75600076	75605681	0	1.068	-0.7913		1.1836	1.9674	0.0861
Switzerland	CHE	75600076	75604511	0	-0.4873	-0.1077	0.3461	-1.1459	-0.7728	-0.231	0.5755	-0.4377
Switzerland	CHE	75600076	75606503	0	-0.3375	-1.6598	0.0226	-0.8948	-1.0512	-1.6622	-0.1026	-0.5093
Switzerland	CHE	75600076	75604924	0	0.1542	0.3178	0.4173	-0.6184	-0.4688	-0.3435	-0.3763	0.4994
Switzerland	CHE	75600076	75601642	0	-1.4911	1.7162	0.0226	0.4092	0.2028	-1.6678	-0.6852	0.1216
Switzerland	CHE	75600076	75601358	0	-0.9059	-0.5874	-0.5836	-0.5767	0.1502	0.4882	0.0447	-0.2503
[truncated: 3,861 more rows]
