# Supplementary material for: Antecedents of adolescent students’ ICT self-efficacy: The ICT dataset
Source: Data Brief. 2020 Oct 22;33:106437. doi: 10.1016/j.dib.2020.106437 (PMC7644865; doi:10.1016/j.dib.2020.106437)
Supplement: Supplementary file 1 [file mmc1.zip › UK.csv]

CNTRYID	CNT	CNTSCHID	CNTSTUID	ST004D01T	ESCS	INTICT	COMPICT	HOMESCH	ENTUSE	USESCH	SOIAICT	AUTICT
United Kingdom	GBR	82600001	82611226	1	0.1508	0.0566	-0.1587	-0.0123	-0.017	-0.0696	-0.5832	-0.6158
United Kingdom	GBR	82600001	82604977	1	0.8596	2.6352	1.1381	-0.4995	-0.1368	-0.8768	-2.1355	-2.5027
United Kingdom	GBR	82600001	82606302	1	-0.2764		1.9359	-2.6893	-0.7032	-0.7368	-2.1355	-0.6774
United Kingdom	GBR	82600001	82606330	1	0.6836	-0.0862	1.9359	0.5675	0.5695	0.2842	0.6296	2.0955
United Kingdom	GBR	82600001	82611409	1	1.7918	0.5266	-0.9624	0.3348	-0.5849	0.259	-0.2821	-0.7816
United Kingdom	GBR	82600001	82609460	1	0.3965	0.802	1.9359	-0.0582	-0.4343	-0.1147	-0.0726	-0.1563
United Kingdom	GBR	82600001	82606501	1	0.1478	0.468	0.0226	-0.1545	0.5522	-0.0538	0.5755	0.1216
United Kingdom	GBR	82600001	82605984	1	-0.5738	0.1892	-0.2943	-0.1058	0.0442	0.3484	0.5826	0.4725
United Kingdom	GBR	82600001	82606673	1	0.7131	0.0566	0.1386	0.4889	0.1093	-0.0922	-0.2668	-0.7816
United Kingdom	GBR	82600001	82606823	1	0.758	2.6352	1.9359	-0.2257	0.3012	0.3633	0.5755	2.0955
United Kingdom	GBR	82600001	82601325	0	0.9009	0.1371	0.4173	-0.0915	-0.3113	0.4434	-0.4156	-0.4607
United Kingdom	GBR	82600001	82610826	0	1.6203	1.1576	1.9359	-2.6893	4.8357	-0.006	0.8482	1.515
United Kingdom	GBR	82600001	82603965	0	-1.3895	-0.59	-0.227	-0.7797	-0.37	0.1182	-0.4948	-0.1563
United Kingdom	GBR	82600001	82600957	0	0.1627	0.2695	-0.7638	-0.6267	0.2952	-0.0558	-0.2673	-0.959
United Kingdom	GBR	82600001	82602546	0	0.1714	-0.2662	0.0226	0.5365	0.0516	-0.2229	-0.414	-0.5912
United Kingdom	GBR	82600001	82604239	0	0.5445	-0.0862	0.6407	-0.6048	0.4943	0.5922	0.5755	0.5553
United Kingdom	GBR	82600001	82607642	0	0.4613	1.7162	0.4173	-0.0955	0.6534	0.1567	0.5755	2.0955
United Kingdom	GBR	82600001	82606468	0	-0.2892	2.6352	1.9359	1.2748	0.8609	0.5489	2.4277	0.1408
United Kingdom	GBR	82600001	82607034	0	1.3683	0.468	-0.6315	-0.7075	-0.2863	-0.1091	1.1171	-0.5461
United Kingdom	GBR	82600001	82602929	0	-0.1294	0.5836	0.8038	0.1619	0.2887	0.3551	0.0221	2.0955
United Kingdom	GBR	82600001	82605038	0	0.101	0.2403	-0.335	-1.3102	-0.8249	0.3596	-0.3855	-1.1252
United Kingdom	GBR	82600001	82600334	0	1.2501	0.3289	0.8038	0.4994	0.1932	0.9616	0.5755	0.1216
United Kingdom	GBR	82600001	82608273	0	-0.1953	-0.2662	0.0226	0.7113	0.1664	0.6845
United Kingdom	GBR	82600002	82604458	1	-0.8277	-0.0862	0.0226	1.1161	1.466	1.9037	0.5755	0.1216
United Kingdom	GBR	82600002	82608732	1	-1.2809	0.5946	-1.1801	3.6039	2.2216	-1.6678	-0.4771	0.5917
United Kingdom	GBR	82600002	82606170	1	-1.8717	0.96	-0.829	-0.4098	0.2643	0.2418	-0.3503	-1.022
United Kingdom	GBR	82600002	82606739	1	-0.0355	-1.1772	-0.3802	0.822	-0.7715	0.0818	-0.4948	-0.4607
United Kingdom	GBR	82600002	82600156	1	0.5079	-0.59	0.0226	-0.38	-0.2689	0.1529	-0.6852	0.1216
United Kingdom	GBR	82600002	82605101	1	-0.8953	-1.055	-0.691	-1.1433	-1.4681	-1.6678	-2.1355	-0.7496
United Kingdom	GBR	82600002	82607873	1	1.0439	-0.0862	1.1381	0.239	0.398	0.6279	0.5755	-0.2995
United Kingdom	GBR	82600002	82606029	1	0.8681	0.2554	-0.732	-0.7032	-0.2277	0.1718	0.0256	-0.7496
United Kingdom	GBR	82600002	82601818	1	-1.1122	0.2032	-1.0611	-2.6893	-0.0836	-0.2282	-0.5832	-0.7496
United Kingdom	GBR	82600002	82603795	1	0.7463	1.1132	0.8038	0.0845	-0.3724	-0.3716	0.0256	0.1216
United Kingdom	GBR	82600002	82609607	1	-0.4727	-0.59	-1.0611	0.4889	-0.1184	0.4001	-0.3733	-0.7639
United Kingdom	GBR	82600002	82612686	1	-1.2185				-0.0847
United Kingdom	GBR	82600002	82604369	1	0.3016	-0.847	-0.6863	0.6427	-0.2189	0.726	-0.6595	0.1216
United Kingdom	GBR	82600002	82607423	0	0.0492	-0.0862	0.8348	0.1987	0.1788	0.5829	1.2568	0.428
United Kingdom	GBR	82600002	82609758	0	-0.8664	0.3427	-0.227	0.1665	-0.0026	0.4851	-0.3733	-0.4607
United Kingdom	GBR	82600002	82600419	0	-0.2353	2.6352	1.9359	0.0358	0.9432	0.408	2.4277	2.0955
United Kingdom	GBR	82600002	82601448	0	0.8596	2.6352	1.9359	1.2836	2.5233	0.6088	2.4277	2.0955
United Kingdom	GBR	82600002	82606680	0	-0.5844	-2.9627	-1.1926	-0.7667	0.3651	-1.6678	-2.1355	-2.5027
United Kingdom	GBR	82600002	82610599	0	0.1263	0.6478	1.9359	0.536	0.0071	1.0509	-0.1061	2.0955
United Kingdom	GBR	82600002	82610020	0	-0.128	-0.8785	0.0226	0.7456	-0.0408	1.0062	0.5755	0.1216
United Kingdom	GBR	82600002	82609945	0	0.1445	-0.0862	0.0226	3.6039	4.8357	1.5721	0.5755	0.1216
United Kingdom	GBR	82600002	82604044	0	0.4818	1.3403	1.9359	0.4703	4.8357	0.8496	1.836	2.0955
United Kingdom	GBR	82600002	82611507	0	-0.7574	0.9454	0.4173	0.3922	0.1145	0.553	-0.1026	1.0448
United Kingdom	GBR	82600002	82600395	0	0.7571	2.6352	1.9359	-2.6893	0.3959	-0.2204	2.4277	2.0955
United Kingdom	GBR	82600002	82607398	0	0.802	-0.0994	1.9359	0.1795	0.6777	0.1545	-0.2008	2.0955
United Kingdom	GBR	82600002	82605985	0	-0.4877	0.2141	0.0226	0.4956	0.1903	0.3689	0.5755	0.1216
United Kingdom	GBR	82600002	82609489	0	-1.1217	0.3404	-0.6315	0.4049	0.2553	0.8259	1.2302	0.1959
United Kingdom	GBR	82600002	82612106	0	-0.7434	1.7242	1.4967	-1.4389	0.7073	0.0561	-0.0823	2.0955
United Kingdom	GBR	82600003	82602462	1	0.739	-0.5034	0.0226	0.6832	1.2101	1.5428	-0.6852	-0.4607
United Kingdom	GBR	82600003	82605428	1	-0.7863	0.3289	0.8038	-0.1001	-0.3385	0.4851	-0.0553	0.1216
United Kingdom	GBR	82600003	82611220	1	1.0576	-0.4516	-0.652	-0.1125	-0.3212	0.5608	-0.8546	-0.1314
United Kingdom	GBR	82600003	82602939	1	1.0918	-0.7332	0.3461	0.1496	-0.0847	0.4738	-0.6852	-0.4607
United Kingdom	GBR	82600003	82602651	1	0.5142	-0.5743	-0.3802	0.4228	-0.3616	0.1731	-0.0553	-0.7108
United Kingdom	GBR	82600003	82612826	1	0.4022	2.6352	0.0226	0.4182	-0.0024	0.5245	-0.5974	0.1216
United Kingdom	GBR	82600003	82613215	1	1.4645	0.1852	1.4967	0.1375	0.4284	-0.0162	-0.4288	0.9097
United Kingdom	GBR	82600003	82610536	1	1.1996	-0.2662	0.0226	0.7113	0.832	0.8509	0.5755	0.1216
United Kingdom	GBR	82600003	82610711	1	1.4156	0.2032	-0.7638	0.2013	-0.0731	0.2603	0.1693	0.7627
United Kingdom	GBR	82600003	82603954	1	0.6716	-0.7353	0.0226	0.1238	-0.4451	0.2664	-0.3237	-0.7108
United Kingdom	GBR	82600003	82607966	1	0.8673	0.2768	-0.7638	-0.0542	-0.3285	0.3196	-0.6852	-0.4607
United Kingdom	GBR	82600003	82602967	0	-0.2596	-0.0862	0.0226	0.7113	0.7481	1.0705	0.5755	0.1216
United Kingdom	GBR	82600003	82610442	0	1.7575	0.468	0.4173	0.0606	-0.5192	0.5832	0.5755	0.4504
United Kingdom	GBR	82600003	82603658	0	0.1586	-1.5214	1.9359	0.6185	1.1723	1.1625	0.8038	2.0955
United Kingdom	GBR	82600003	82612802	0	0.7996	0.4571	0.4173	0.8914	-0.6171	0.9429	-0.6852	0.8806
United Kingdom	GBR	82600003	82611670	0	0.195	0.3875	1.4967	-0.1514	0.2036	0.5333	-0.0585	1.515
United Kingdom	GBR	82600003	82604727	0	-0.2851			-0.2121	1.4199	0.7973
United Kingdom	GBR	82600003	82611050	0	0.2975	2.6352	1.9359	-0.3546	0.4658	0.2129	1.1417	2.0955
United Kingdom	GBR	82600003	82608103	0	1.5397	0.6555	-0.6587	0.465	0.5521	0.6172	-0.0551	0.8136
United Kingdom	GBR	82600003	82604752	0	1.4976	1.7671	0.8038	0.6565	0.2161	0.7035	2.0386	0.9642
United Kingdom	GBR	82600003	82607796	0	1.1982	0.4981	1.4967	0.0933	0.8508	0.6312	1.2067	0.839
United Kingdom	GBR	82600003	82611746	0	1.2408	0.1141	0.4173	0.3768	0.3425	0.9754	0.8038	0.4504
United Kingdom	GBR	82600003	82610302	0	0.5377	0.8489	1.9359	0.3065	-0.2009	0.5234	0.9254	2.0955
United Kingdom	GBR	82600003	82610041	0	1.0818	-0.2479	0.0226	0.4926	-0.175	0.1378	-0.5832	-0.4607
United Kingdom	GBR	82600003	82612068	0	1.2075	1.4003	-0.1627	0.3115	0.702	0.8815	0.1701	0.4777
United Kingdom	GBR	82600003	82601040	0
United Kingdom	GBR	82600003	82606293	0	1.0348	0.7855	-0.8554	-1.1	-0.4191	-0.8768	-1.0844	-0.5768
United Kingdom	GBR	82600003	82609322	0	-0.4118	-0.4314	1.4967	0.2859	-0.1073	1.0062	0.5755	1.515
United Kingdom	GBR	82600004	82606243	1	1.0588
United Kingdom	GBR	82600004	82606280	1	-0.0358
United Kingdom	GBR	82600004	82610896	1	0.1359
United Kingdom	GBR	82600004	82609739	1	0.1082
United Kingdom	GBR	82600004	82604321	1	1.2194
United Kingdom	GBR	82600004	82609229	1	0.9693
United Kingdom	GBR	82600004	82606407	1	0.7469
United Kingdom	GBR	82600004	82610707	1	0.6606
United Kingdom	GBR	82600004	82606810	1	-0.3423
United Kingdom	GBR	82600004	82608022	1	1.0179
United Kingdom	GBR	82600004	82603538	1	1.4231
United Kingdom	GBR	82600004	82606878	1	0.776
United Kingdom	GBR	82600004	82603014	1	1.5984
United Kingdom	GBR	82600004	82606761	1	0.054
United Kingdom	GBR	82600004	82604128	1	0.7735
United Kingdom	GBR	82600004	82601023	1	0.6322
United Kingdom	GBR	82600004	82612276	0	0.6764
United Kingdom	GBR	82600004	82613291	0	1.5033
United Kingdom	GBR	82600004	82611501	0	0.6887
United Kingdom	GBR	82600004	82612024	0	0.9018
United Kingdom	GBR	82600004	82607794	0	0.8208
United Kingdom	GBR	82600004	82605786	0	0.3158
United Kingdom	GBR	82600004	82609064	0	0.4649
United Kingdom	GBR	82600004	82608969	0	0.6946
United Kingdom	GBR	82600004	82600576	0	0.914
United Kingdom	GBR	82600004	82612691	0
United Kingdom	GBR	82600004	82604846	0	0.6316
United Kingdom	GBR	82600004	82602698	0	1.7316
United Kingdom	GBR	82600004	82603039	0	1.198
United Kingdom	GBR	82600005	82608239	1	-0.4722	1.1132	1.9359	0.877	0.4696	0.1609	-0.3206	0.1216
United Kingdom	GBR	82600005	82611054	1	-0.8217
United Kingdom	GBR	82600005	82610715	1	-0.4727	-0.4454	-0.4806	-0.3912	0.16	-0.3242	-0.0992	-0.1563
United Kingdom	GBR	82600005	82605019	1	-0.2499	-0.1968	-0.732	-0.3754	-0.6973	-0.1091	-0.7867	-1.7277
United Kingdom	GBR	82600005	82607297	1	-1.0194	-0.59	-0.8627	-0.238	-1.0146	0.1431	-0.9936	-0.7496
United Kingdom	GBR	82600005	82607386	1	0.2585	-0.0862	-0.7638	-0.3962	-0.4505	-0.4795	-0.414	-0.4607
United Kingdom	GBR	82600005	82602298	1	-0.5149	0.468	0.0226	0.6577	0.1549	0.5525	0.5172	0.2546
United Kingdom	GBR	82600005	82609034	1	0.5664	2.6352	1.9359	0.7139	0.8962	0.813	2.4277	2.0955
United Kingdom	GBR	82600005	82605832	1	-0.7398
United Kingdom	GBR	82600005	82607905	1	0.2746	1.153	1.4967	0.212	0.1594	0.025	0.1701	0.1216
United Kingdom	GBR	82600005	82607448	1	1.2149	0.788	0.8038	0.4557	-0.0253	-0.8211	-0.6852	0.1216
United Kingdom	GBR	82600005	82611880	1	-0.0729	2.6352	1.1381	0.326	-0.0476	-0.4694	0.5755	2.0955
United Kingdom	GBR	82600005	82609519	0	0.5567	0.524	0.4173	-1.1044	0.2327	0.3269	0.5755	-0.1563
United Kingdom	GBR	82600005	82608967	0	0.2102	0.4034	0.8038	-1.2502	0.2777	-0.3205	0.5755	0.1216
United Kingdom	GBR	82600005	82611189	0	0.7693	-0.0862	0.0226	0.7113	0.4717	-0.1049	0.0444	0.1216
United Kingdom	GBR	82600005	82600671	0	0.4104	1.1493	1.4967	-1.3089	1.0919	0.0115	-0.0992	0.7627
United Kingdom	GBR	82600005	82605467	0	0.0268	0.9454	0.4173	0.31	0.8361	0.548	0.5755	0.4504
United Kingdom	GBR	82600005	82601466	0	1.4631	-0.0862	1.9359	3.6039	4.8357	1.7326	2.4277	2.0955
United Kingdom	GBR	82600005	82602695	0	0.5002	1.4003	1.1381	0.8639	1.61	0.3725	2.4277	0.1216
United Kingdom	GBR	82600005	82607838	0	-0.5747	-0.0219	-1.277	-0.078	-0.737	0.1756	-0.0992	-0.0129
United Kingdom	GBR	82600005	82604940	0	0.0226	-0.0862	1.9359	2.0322	2.0925	0.7371	2.4277	1.3857
United Kingdom	GBR	82600005	82612588	0	0.9643	-0.812	-0.3802		0.3262	1.0062	0.3482	-0.1563
United Kingdom	GBR	82600005	82600936	0	0.0691	0.0566	1.9359	-0.4054	0.5679	-0.2942	0.5755	2.0955
United Kingdom	GBR	82600005	82608105	0	-0.3878
United Kingdom	GBR	82600005	82602052	0	-0.8092	0.792	1.0433	0.0138	0.7671	0.6124	0.8038	0.8136
United Kingdom	GBR	82600005	82611018	0	1.0591
United Kingdom	GBR	82600006	82602935	1	-0.1306	0.6555	1.4967	-0.198	-0.1876	0.3346	-1.305	-0.6353
United Kingdom	GBR	82600006	82600947	1	0.4234
United Kingdom	GBR	82600006	82603459	1	-0.8714	-0.59	0.0226	-0.6455	-0.7087	-0.0152	-0.6852	-0.4607
United Kingdom	GBR	82600006	82605689	1	-0.2813	-0.2479	0.0226	-0.491	-1.1809	-0.8849	-0.6852	0.1216
United Kingdom	GBR	82600006	82608807	1	-0.8166	0.3875	0.4173	-0.5264	0.3947	-0.3973	0.1693	-0.4607
United Kingdom	GBR	82600006	82602375	1	-0.8471
United Kingdom	GBR	82600006	82609680	1	-0.03	-1.3534	-0.829	-0.6274	-1.3134	-0.8849	-0.6852	-0.2503
United Kingdom	GBR	82600006	82604942	1		0.1828	0.6825	-0.1683	-0.3176	-0.2126		-0.1563
United Kingdom	GBR	82600006	82605640	1	0.1775	-1.3452	-0.5034	1.2836	0.9909	-1.6678	-0.6852	0.1216
United Kingdom	GBR	82600006	82609279	1	0.6661	2.6352	1.9359	0.596	0.231
United Kingdom	GBR	82600006	82607712	1	-0.8544	0.2032	0.0226	-0.0118	-0.0594	-0.3149	-0.4948	-0.7108
United Kingdom	GBR	82600006	82610987	1	-0.9861
United Kingdom	GBR	82600006	82612326	1	-0.5014
United Kingdom	GBR	82600006	82611640	0	0.6051	-0.0862	0.0226	0.7456	-0.0408	1.0062	0.5755	0.1216
United Kingdom	GBR	82600006	82606890	0	-0.5681
United Kingdom	GBR	82600006	82609299	0	0.4953
United Kingdom	GBR	82600006	82604110	0	-1.1842	2.6352	0.0226	1.5174	0.8186	1.036	0.5858	1.0448
United Kingdom	GBR	82600006	82604818	0	0.4579	1.3403	1.9359	-0.3954	-0.0986	-0.2857
United Kingdom	GBR	82600006	82602933	0	-0.792
United Kingdom	GBR	82600006	82600907	0	-0.3719
United Kingdom	GBR	82600006	82609809	0	-0.5766
United Kingdom	GBR	82600006	82608275	0		-0.0862	-0.227		4.8357	3.6292		0.1216
United Kingdom	GBR	82600006	82605806	0	-1.418	-0.7861	0.3461	-1.6841	-1.3118	-0.212	-0.0585	0.4777
United Kingdom	GBR	82600006	82604539	0	0.2967
United Kingdom	GBR	82600006	82609893	0
United Kingdom	GBR	82600007	82610342	1
United Kingdom	GBR	82600007	82600694	1	0.8887
United Kingdom	GBR	82600007	82605682	1	0.1522
United Kingdom	GBR	82600007	82612968	1
United Kingdom	GBR	82600007	82609301	1
United Kingdom	GBR	82600007	82600811	1
United Kingdom	GBR	82600007	82603737	1
United Kingdom	GBR	82600007	82607847	1
United Kingdom	GBR	82600007	82600055	1
United Kingdom	GBR	82600007	82605604	1
United Kingdom	GBR	82600007	82600141	1
United Kingdom	GBR	82600007	82605581	0
United Kingdom	GBR	82600007	82603084	0
United Kingdom	GBR	82600007	82603714	0	0.336
United Kingdom	GBR	82600007	82601322	0
United Kingdom	GBR	82600007	82606165	0
United Kingdom	GBR	82600007	82612185	0
United Kingdom	GBR	82600007	82602410	0
United Kingdom	GBR	82600007	82611086	0
United Kingdom	GBR	82600007	82609640	0
United Kingdom	GBR	82600007	82601787	0
United Kingdom	GBR	82600007	82608020	0
United Kingdom	GBR	82600007	82612504	0
United Kingdom	GBR	82600007	82611173	0
United Kingdom	GBR	82600008	82605117	1	1.3055
United Kingdom	GBR	82600008	82610489	1	0.7032
United Kingdom	GBR	82600008	82605817	1	-0.2923
United Kingdom	GBR	82600008	82601962	1	-0.3434
United Kingdom	GBR	82600008	82602166	1	0.9585
United Kingdom	GBR	82600008	82605209	1	0.2124
United Kingdom	GBR	82600008	82600739	1	-0.6716
United Kingdom	GBR	82600008	82607574	1	-0.4738
United Kingdom	GBR	82600008	82604537	1	-0.7335
United Kingdom	GBR	82600008	82607019	1	-0.6349
United Kingdom	GBR	82600008	82605955	1	1.1607
United Kingdom	GBR	82600008	82612381	1	-1.4025
United Kingdom	GBR	82600008	82608147	1	1.2654
United Kingdom	GBR	82600008	82612890	1	0.9133
United Kingdom	GBR	82600008	82612128	0	0.098
United Kingdom	GBR	82600008	82613007	0	1.365
United Kingdom	GBR	82600008	82609490	0	-0.5281
United Kingdom	GBR	82600008	82604707	0	0.7123
United Kingdom	GBR	82600008	82612307	0	0.2432
United Kingdom	GBR	82600008	82603961	0	0.7627
United Kingdom	GBR	82600008	82606693	0	-0.5673
United Kingdom	GBR	82600008	82601087	0	-0.9544
United Kingdom	GBR	82600008	82610902	0	-0.6372
United Kingdom	GBR	82600008	82612391	0	0.981
United Kingdom	GBR	82600008	82606299	0	-1.1951
United Kingdom	GBR	82600008	82602605	0	-0.1512
United Kingdom	GBR	82600008	82606499	0	1.2328
United Kingdom	GBR	82600009	82600493	1	0.0097
United Kingdom	GBR	82600009	82606849	1	-0.0202
United Kingdom	GBR	82600009	82601275	1	-0.2156
United Kingdom	GBR	82600009	82607222	1	-1.1675
United Kingdom	GBR	82600009	82603886	1	0.9779
United Kingdom	GBR	82600009	82607854	1	-0.6217
United Kingdom	GBR	82600009	82601823	1	-1.2165
United Kingdom	GBR	82600009	82612481	1	0.8119
United Kingdom	GBR	82600009	82606882	1	1.322
United Kingdom	GBR	82600009	82607682	1	1.0991
United Kingdom	GBR	82600009	82608138	1	-0.1132
United Kingdom	GBR	82600009	82600830	0	0.9798
United Kingdom	GBR	82600009	82605510	0	0.8479
United Kingdom	GBR	82600009	82604446	0	0.9887
United Kingdom	GBR	82600009	82611339	0	0.5615
United Kingdom	GBR	82600009	82603008	0	-0.0452
United Kingdom	GBR	82600009	82612431	0	0.4967
United Kingdom	GBR	82600009	82613038	0	2.1379
United Kingdom	GBR	82600009	82600248	0	0.4657
United Kingdom	GBR	82600009	82604912	0	0.3813
United Kingdom	GBR	82600009	82607720	0	-0.6
United Kingdom	GBR	82600009	82601593	0	1.3761
United Kingdom	GBR	82600009	82610157	0	0.7098
United Kingdom	GBR	82600009	82604095	0	1.4892
United Kingdom	GBR	82600009	82607768	0	0.153
United Kingdom	GBR	82600009	82607189	0	-0.5718
United Kingdom	GBR	82600010	82610880	1	0.7102	0.96	1.9359	-0.6024	0.3639	-0.7847	0.1922	2.0955
United Kingdom	GBR	82600010	82608595	1	1.1965	0.2679	-1.4626	0.077	0.732	-0.2507	-0.1021	-1.236
United Kingdom	GBR	82600010	82602297	1	1.6597	0.5228	0.4173	0.1094	0.3431	-1.6678	-0.5945	-0.5305
United Kingdom	GBR	82600010	82604533	1	-0.7487	1.1352	1.036	-0.5736	-0.0678	-1.0529	0.5755	0.7627
United Kingdom	GBR	82600010	82604956	1	1.3202	0.1882	1.4967	0.6436	-0.0391	-0.0745	-0.0209	-0.2503
United Kingdom	GBR	82600010	82610922	1	-0.3084	1.3939	1.2867	0.1939	0.039	0.5601	0.3482	1.2147
United Kingdom	GBR	82600010	82609793	1	1.3635	-0.8398	-0.3048	-0.0497	-0.4661	-0.5531	-2.1355	-0.4607
United Kingdom	GBR	82600010	82600990	1		0.5068	0.4173	0.0808	-0.1134	0.0935	-1.0571	-0.2503
United Kingdom	GBR	82600010	82610506	1	-0.0472	-0.59	-0.9607	-0.5016	-1.0192	-0.5569	-1.2871	-0.8443
United Kingdom	GBR	82600010	82605218	1	-0.0014	0.4571	0.8348	0.1517	-0.218	-0.0287	-0.8012	-0.0129
United Kingdom	GBR	82600010	82612219	1	1.0773		-0.0154	-0.9837	-1.3404	-0.295		-0.6353
United Kingdom	GBR	82600010	82610008	1	-1.1817	1.1352	0.7162	0.0524	0.7189	0.5625	-0.2555	0.0388
United Kingdom	GBR	82600010	82602100	1	1.7352	0.2063	0.4562	0.0256	-0.6192	-0.7433	-0.414	-0.1563
United Kingdom	GBR	82600010	82612697	0	0.6005	2.6352	1.9359	0.328	1.7941	0.3796	1.1375	2.0955
United Kingdom	GBR	82600010	82612227	0	1.3543	0.1997	1.9359	-0.0103	-0.1915	-0.1169	0.7812	0.9097
United Kingdom	GBR	82600010	82608160	0	-0.0977
United Kingdom	GBR	82600010	82608588	0	-0.263	-2.9627	-2.664	-2.6893	-3.7095	-1.6678	-2.1355	-2.5027
United Kingdom	GBR	82600010	82606035	0	0.7494	-0.7221	0.0226	0.1899	-0.1375	-0.0864	-0.5172	-0.3297
United Kingdom	GBR	82600010	82610855	0	-1.3026	-0.0862	1.9359	3.6039	2.3385	0.0714	0.5755	0.1216
United Kingdom	GBR	82600010	82609676	0	1.2531	-0.2662	0.0226	-0.2641	0.1681	0.2366	0.3482	-0.1563
United Kingdom	GBR	82600010	82613167	0	0.5696	0.9454	0.1386	0.1476	0.6454	0.3429	0.9911	-0.5475
United Kingdom	GBR	82600010	82610667	0	-0.5365	0.7308	1.8045	-0.6537	0.0151	-0.2306	0.3533	1.515
United Kingdom	GBR	82600010	82611286	0	-0.5633	0.6424	1.9359	0.0717	1.8691	0.0211	2.4277
United Kingdom	GBR	82600010	82604370	0	1.4246				0.5411
United Kingdom	GBR	82600010	82608758	0	-0.1216	0.8671	0.7162	-0.2744	0.0926	-0.0154	0.3473	-0.5251
United Kingdom	GBR	82600010	82605663	0	0.569	0.32	1.9359	0.0342	-0.3077	0.1489	0.3482	2.0955
United Kingdom	GBR	82600010	82604788	0	1.0541	1.3403	1.9359	0.4082	0.6686	-0.5309	2.4277	2.0955
United Kingdom	GBR	82600010	82610658	0	-1.166	0.468	1.0433	-0.1022	-0.1214	-0.2499	0.8038	-0.6073
United Kingdom	GBR	82600010	82600432	0	0.1471	-0.6616	-0.8627	0.0304	0.0817	-0.4128	-1.1855	-0.6774
United Kingdom	GBR	82600010	82610137	0	-0.6491	0.9526	1.1381	0.8323	0.7331	0.5952	0.3482	0.9097
United Kingdom	GBR	82600011	82610406	1	0.0309
United Kingdom	GBR	82600011	82612603	1	0.4031
United Kingdom	GBR	82600011	82608586	1	-1.0457
United Kingdom	GBR	82600011	82610440	1	0.8402
United Kingdom	GBR	82600011	82606182	1	0.4823
United Kingdom	GBR	82600011	82600187	1	-1.1485
United Kingdom	GBR	82600011	82608820	1	0.4647
United Kingdom	GBR	82600011	82603068	1	-0.5478
United Kingdom	GBR	82600011	82607582	1	0.21
United Kingdom	GBR	82600011	82601583	1	0.328
United Kingdom	GBR	82600011	82609202	0	-0.6707
United Kingdom	GBR	82600011	82611650	0	-0.7188
United Kingdom	GBR	82600011	82607894	0	-0.5656
United Kingdom	GBR	82600011	82606198	0	-0.6805
United Kingdom	GBR	82600011	82603939	0	0.4067
United Kingdom	GBR	82600011	82605973	0	-0.0632
United Kingdom	GBR	82600011	82608191	0	0.0506
United Kingdom	GBR	82600011	82610671	0	0.8624
United Kingdom	GBR	82600012	82602074	0	0.0047
United Kingdom	GBR	82600012	82603583	0	0.6024
United Kingdom	GBR	82600012	82608319	1	0.8097
United Kingdom	GBR	82600012	82601362	0	0.4134
United Kingdom	GBR	82600012	82601469	0	0.3102
United Kingdom	GBR	82600012	82612114	1	-1.275
United Kingdom	GBR	82600012	82609050	0	1.1689
United Kingdom	GBR	82600012	82609225	0	1.0874
United Kingdom	GBR	82600012	82600548	0	-0.5437
United Kingdom	GBR	82600012	82612090	1	-1.1403
United Kingdom	GBR	82600012	82600385	1	-0.5509
United Kingdom	GBR	82600012	82602398	1	-1.0797
United Kingdom	GBR	82600012	82610203	0	-0.8225
United Kingdom	GBR	82600012	82604844	0	-0.3214
United Kingdom	GBR	82600012	82604470	0	0.3448
United Kingdom	GBR	82600012	82612995	1	-1.0656
United Kingdom	GBR	82600012	82605084	0	-0.4322
United Kingdom	GBR	82600012	82601908	0	0.8382
United Kingdom	GBR	82600012	82600564	1	0.3505
United Kingdom	GBR	82600012	82612590	0	-0.6473
United Kingdom	GBR	82600012	82602673	0	-0.0673
United Kingdom	GBR	82600012	82610391	0	-0.9914
United Kingdom	GBR	82600013	82608236	1	-0.4577
United Kingdom	GBR	82600013	82606132	1	-0.3098
United Kingdom	GBR	82600013	82605808	1	-1.0077
United Kingdom	GBR	82600013	82606642	1	0.3233
United Kingdom	GBR	82600013	82604317	1	0.3878
United Kingdom	GBR	82600013	82610119	1	-0.5069
United Kingdom	GBR	82600013	82600240	1	0.9304
United Kingdom	GBR	82600013	82611710	1	0.756
United Kingdom	GBR	82600013	82600197	1	0.0675
United Kingdom	GBR	82600013	82603476	1	-0.6186
United Kingdom	GBR	82600013	82612098	1
United Kingdom	GBR	82600013	82600714	1
United Kingdom	GBR	82600013	82608780	1	-0.2278
United Kingdom	GBR	82600013	82608974	0	-0.8655
United Kingdom	GBR	82600013	82600389	0	-1.0227
United Kingdom	GBR	82600013	82612754	0	1.2072
United Kingdom	GBR	82600013	82606171	0	-0.7292
United Kingdom	GBR	82600013	82610580	0	1.3625
United Kingdom	GBR	82600013	82602013	0	-0.8809
United Kingdom	GBR	82600013	82611190	0
United Kingdom	GBR	82600013	82613198	0
United Kingdom	GBR	82600013	82606531	0	0.9951	-0.0862	0.0226	1.1609	2.8212	1.422	0.075	0.1216
United Kingdom	GBR	82600013	82602800	0	-1.0249
United Kingdom	GBR	82600013	82613200	0	0.7644
United Kingdom	GBR	82600014	82612895	1	-0.014
United Kingdom	GBR	82600014	82608116	0	0.1338
United Kingdom	GBR	82600014	82610472	0
United Kingdom	GBR	82600014	82605154	1	1.2527
United Kingdom	GBR	82600014	82601923	1	-0.6523
United Kingdom	GBR	82600014	82604929	1	1.1746
United Kingdom	GBR	82600014	82606463	1	-0.7848
United Kingdom	GBR	82600014	82605617	1	-1.062
United Kingdom	GBR	82600014	82607312	1	1.0735
United Kingdom	GBR	82600014	82600920	1	0.5822
United Kingdom	GBR	82600014	82607087	1	-0.0807
United Kingdom	GBR	82600014	82606341	1	1.0322
United Kingdom	GBR	82600014	82610373	1	0.8515
United Kingdom	GBR	82600014	82608286	0	0.9419
United Kingdom	GBR	82600014	82608197	0	-0.1973
United Kingdom	GBR	82600014	82613154	0	-0.4089
United Kingdom	GBR	82600014	82607798	0	-1.0021
United Kingdom	GBR	82600014	82611822	0	1.525
United Kingdom	GBR	82600014	82601729	0	1.7594
United Kingdom	GBR	82600014	82606491	0	-0.5318
United Kingdom	GBR	82600014	82603447	0	-0.5738
United Kingdom	GBR	82600014	82612173	0	-0.8155
United Kingdom	GBR	82600014	82600699	0	-0.5142
United Kingdom	GBR	82600014	82609971	0	0.4848
United Kingdom	GBR	82600014	82606578	0	-0.8842
United Kingdom	GBR	82600014	82605550	0	-0.8653
United Kingdom	GBR	82600015	82610330	1	-1.3182	-0.0862	0.0226	0.5216	-0.4849	0.2238	-0.6852	-0.1563
United Kingdom	GBR	82600015	82600472	1	-1.3444	0.3289	-0.3802	-0.4926	-0.9287	-0.2942	-1.305	-0.5305
United Kingdom	GBR	82600015	82611782	1
United Kingdom	GBR	82600015	82613075	1	1.2618	-0.0071	0.0226	0.0138	-0.1162	-0.0864	0.0221	0.1216
United Kingdom	GBR	82600015	82608831	1	-1.1376	-0.7199	0.0226	0.1081	-0.2753	-0.7368	-0.0553	-1.1252
United Kingdom	GBR	82600015	82610569	1	0.2801	0.0789	1.4967	-1.4537	-0.239	-0.3804	-0.4398	-1.0526
United Kingdom	GBR	82600015	82604845	1	0.2657	0.3376	0.8348	-0.7841	0.1165	-1.0529	-2.1355	-0.9243
United Kingdom	GBR	82600015	82609011	1	0.0782	-0.0862	0.4173	0.0654	0.1807	0.3342	0.075	-0.5251
United Kingdom	GBR	82600015	82603870	1	0.9311	-0.7815	-1.1926	0.3294	-0.0894	-0.2499	0.1922	0.1216
United Kingdom	GBR	82600015	82605148	1	-0.1892	-0.5874	0.0226	-0.0677	-0.7761	-0.5309	0.0256	-0.959
United Kingdom	GBR	82600015	82607972	1	0.6932	1.3939	1.2899	-0.1057	1.3655	-0.0123	-0.0517	-0.222
United Kingdom	GBR	82600015	82608279	1	-0.7609	-0.0862	-0.9285	2.4351	0.4378	0.9377	-2.1355	-2.5027
United Kingdom	GBR	82600015	82603219	1	-0.3149	-0.4314	0.0226	-0.2631	-0.3119	0.137	-0.6852	-0.1563
United Kingdom	GBR	82600015	82600892	1	1.0266	1.1576	1.9359	0.3515	1.3396	0.4068	2.4277	0.1216
United Kingdom	GBR	82600015	82610492	1	1.2056	-0.4343	0.0226	-0.1743	-0.4889	-1.6678		-1.1252
United Kingdom	GBR	82600015	82605207	0	-0.9246	0.1828	0.3416	-0.3283	-0.1973	0.321	0.8038	0.1216
United Kingdom	GBR	82600015	82611593	0	-0.0063	0.5091	0.4173	-0.2671	0.3298	0.0935	0.4875	0.1959
United Kingdom	GBR	82600015	82601090	0	-0.6173	0.4546	-0.5544	-0.3386	0.021	-0.1147	-0.176	-0.0542
United Kingdom	GBR	82600015	82601234	0	-0.6066	-0.0862	1.9359	0.3386	2.2837	0.8009	1.1375	2.0955
United Kingdom	GBR	82600015	82605048	0	-0.9734	-0.103	0.3591	0.3846	0.847	0.3373	0.3134	-0.2503
United Kingdom	GBR	82600015	82608992	0	1.117	-0.089	0.7162	-0.2739	0.0733	0.0909	-0.3912	0.7099
United Kingdom	GBR	82600015	82609243	0	-0.5876	-0.938	1.0108	-0.4205	1.6393	-0.4931	0.5755	0.1216
United Kingdom	GBR	82600015	82601918	0	-0.6685	0.0666	0.586	-0.1672	0.205	-0.3157	-0.6852	0.346
United Kingdom	GBR	82600015	82601209	0	0.8688	-0.0862	0.0226	0.6569	-0.7646	-0.6687	0.5755	0.1216
United Kingdom	GBR	82600015	82610588	0	0.3299	2.6352	0.0226	0.1053	2.3385	-0.2532	0.5755	0.1216
United Kingdom	GBR	82600015	82611871	0		-1.2884	0.0226	-0.5468	0.056	-1.2919	0.1693	0.1216
United Kingdom	GBR	82600016	82605630	1	0.9454
United Kingdom	GBR	82600016	82601269	1	0.3584
United Kingdom	GBR	82600016	82611137	1	1.134
United Kingdom	GBR	82600016	82611715	1	-0.1756
United Kingdom	GBR	82600016	82608650	1	-0.1306
United Kingdom	GBR	82600016	82606327	1	0.156
United Kingdom	GBR	82600016	82608568	1	-0.5427
United Kingdom	GBR	82600016	82608297	1	-0.6569
United Kingdom	GBR	82600016	82610525	1	-0.125
United Kingdom	GBR	82600016	82605950	1	0.3463
United Kingdom	GBR	82600016	82600348	1	-1.0807
United Kingdom	GBR	82600016	82604896	1	-0.0484
United Kingdom	GBR	82600016	82613033	1	1.2139
United Kingdom	GBR	82600016	82600402	0	0.1237
United Kingdom	GBR	82600016	82608706	0	-1.419
United Kingdom	GBR	82600016	82613232	0	-0.1636
United Kingdom	GBR	82600016	82605809	0	0.3909
United Kingdom	GBR	82600016	82603785	0	0.4659
United Kingdom	GBR	82600016	82610478	0	-0.5181
United Kingdom	GBR	82600016	82612631	0	0.9931
United Kingdom	GBR	82600016	82601828	0	-1.4446
United Kingdom	GBR	82600016	82611916	0	-1.5566
United Kingdom	GBR	82600016	82600772	0	1.0592
United Kingdom	GBR	82600016	82609060	0	0.1938
United Kingdom	GBR	82600016	82600855	0	0.8822
United Kingdom	GBR	82600017	82602788	1	1.0176	0.4098	1.0433	-0.1454	-0.1753	0.4154	0.0221	0.1959
United Kingdom	GBR	82600017	82600632	1	-0.6853	1.3697	-0.5836	0.1465	-0.3427	0.6841	0.1693	-0.8198
United Kingdom	GBR	82600017	82601320	1	1.0841	-0.7836	-0.9607	-0.6059	-0.4877	0.1407	-0.6852	-0.4607
United Kingdom	GBR	82600017	82610688	1	1.3246	-0.59	-0.227	-1.3001	-0.1988	-1.6678	-1.5848	-0.4607
United Kingdom	GBR	82600017	82605912	1	1.3838	0.9718	1.4967	-0.1051	0.2329	-0.2532	-0.2821	2.0955
United Kingdom	GBR	82600017	82605838	1	-0.2132	-0.59	-1.0611	-0.173	-3.7095	-0.0341	-0.6852	-0.959
United Kingdom	GBR	82600017	82610897	1	-0.1398	-0.4343	-0.829	-0.1773	-0.1356	-0.4128	-1.7719	-0.7639
United Kingdom	GBR	82600017	82609941	1	1.3455	-0.7114	-0.9607	-0.4393	-0.5853	0.0839	-0.4948	-0.7496
United Kingdom	GBR	82600017	82605068	1	-0.8461	0.3427	0.0226	-0.3534	-0.016	-0.4694	-0.2821	0.1216
United Kingdom	GBR	82600017	82609445	1	1.4139	0.9454	-0.732	0.1252	-0.0276	-0.212	-2.1355	0.6919
United Kingdom	GBR	82600017	82608684	1	1.1252	1.3697	1.036	-0.0065	-0.1732	-0.0341	-0.9936	0.06
United Kingdom	GBR	82600017	82606457	1	0.7016	-0.7221	0.4996	0.4548	-0.0363	0.4332	-0.6997	-0.1563
United Kingdom	GBR	82600017	82600755	1	0.5357	-0.0862	0.0226	-0.2154	-0.0511	-0.2532	-0.4318	-0.4607
United Kingdom	GBR	82600017	82602292	1	0.584	-0.4203	0.0226	-0.1545	-0.9138	0.3702	0.0256	-0.1563
United Kingdom	GBR	82600017	82604022	1	0.4972	0.4435	0.0226	-0.0389	-0.1452	-0.4194	-0.4771	0.2224
United Kingdom	GBR	82600017	82611606	0	0.6622	2.6352	1.9359	0.3309	0.5562	0.8189	1.5037	2.0955
United Kingdom	GBR	82600017	82600850	0	-0.0806	-0.0862	-0.6446	0.7113	-0.884	-0.6998	-0.5832	-1.0788
United Kingdom	GBR	82600017	82611807	0	1.8825	-0.0862	-0.8627	-0.5315	-0.957	-0.4128	-0.2821	-0.2503
United Kingdom	GBR	82600017	82611401	0	0.3374	0.0467	0.7739	0.3852	0.3701	-0.1091	0.3482	-0.3297
United Kingdom	GBR	82600017	82603515	0	0.969	1.127	0.4173	0.0029	0.8606	0.2832	0.5409	1.515
United Kingdom	GBR	82600017	82612816	0	0.7878	0.1155	-1.5553	-0.2806	-0.4035	-0.5309	-1.054	-0.5068
United Kingdom	GBR	82600017	82608963	0	-0.2245	-0.5743	-0.227	-0.4816	-0.3596	-0.2084	-0.6791	-1.1252
United Kingdom	GBR	82600017	82611350	0		0.802	0.4173	-2.6893	-0.6162	-1.6678	-0.6852	-0.1865
United Kingdom	GBR	82600017	82609892	0	1.8004	-0.0994	0.8038	-0.2132	0.0233	0.1539	0.0256	2.0955
United Kingdom	GBR	82600017	82604237	0	1.5738	0.5836	1.9359	0.2799	1.3659	0.8769	2.4277	2.0955
United Kingdom	GBR	82600017	82611224	0	0.808	0.7825	-0.732	0.0974	0.3618	-0.2532	0.3768	0.7435
United Kingdom	GBR	82600017	82602504	0	-0.2796	-0.269	-0.3669	-0.2444	-1.7167	-0.2344
United Kingdom	GBR	82600017	82605557	0	0.7996	-0.2479	-0.691	-0.4935	0.229	0.5658
United Kingdom	GBR	82600018	82601820	1	-1.1849
United Kingdom	GBR	82600018	82604077	1	0.5613
United Kingdom	GBR	82600018	82600160	1	0.0676
United Kingdom	GBR	82600018	82607416	1	-1.6623			0.7338	-0.2918
United Kingdom	GBR	82600018	82611485	1	-0.6082	-1.135			-2.922
United Kingdom	GBR	82600018	82611663	1	0.1846			-2.6859	-0.3493
United Kingdom	GBR	82600018	82610242	1		-0.7709	0.4173	0.0205	-0.2766	-0.5956	-2.1355	-1.6713
United Kingdom	GBR	82600018	82600769	1	-0.0583			0.1053	-1.4025	0.2176
United Kingdom	GBR	82600018	82612125	1				-0.8921	-0.9492	-0.4423
United Kingdom	GBR	82600018	82606936	1	-0.4187	-0.7221	0.586	-0.6863	-1.5431	-1.6678	-2.1355	0.1216
United Kingdom	GBR	82600018	82600298	1	-0.1653	0.7946	1.4967	0.757		0.2819	0.8107	0.1216
United Kingdom	GBR	82600018	82602907	1	0.1627
United Kingdom	GBR	82600018	82601011	0	0.4369	-0.0862	-0.227	0.8647	0.1996	1.5721	0.5755	-0.7003
United Kingdom	GBR	82600018	82600971	0
United Kingdom	GBR	82600018	82604382	0	1.6487
United Kingdom	GBR	82600018	82606763	0	0.0777	2.6352	0.4173	-2.6893	0.2239	-1.6678	-0.1026	0.1959
United Kingdom	GBR	82600018	82607091	0	1.187
United Kingdom	GBR	82600018	82607179	0	-0.1806	2.6352	0.7804	0.3586			1.2498	2.0955
United Kingdom	GBR	82600018	82606757	0	-0.0649	2.6352	1.9359	3.6039	1.5157
United Kingdom	GBR	82600018	82604847	0	0.4887
United Kingdom	GBR	82600018	82606238	0	-0.6693	-0.6286	1.9359	-0.5739	0.0155	-1.6678	2.4277	2.0955
United Kingdom	GBR	82600018	82611040	0	1.3256	-0.0862
United Kingdom	GBR	82600018	82613262	0	-1.3104
United Kingdom	GBR	82600018	82602797	0	-1.0504	-1.188	1.9359	0.6501	0.428	-0.5309
United Kingdom	GBR	82600018	82603274	0	-0.2894
United Kingdom	GBR	82600019	82604365	1	-0.1374	1.3697	1.036	0.0187	-0.4685	0.0561	-0.4771	1.515
United Kingdom	GBR	82600019	82612543	1	-0.6744	-0.2662	-1.0611	-0.0703	-0.6977	-5.00E-04	-0.9906	-0.7496
United Kingdom	GBR	82600019	82611394	1	0.7756				-3.2704	0.6215		-0.9167
United Kingdom	GBR	82600019	82612278	1	0.6792	-0.0088	0.0226	0.4013	-0.3394	0.7299	-0.216	-0.2503
United Kingdom	GBR	82600019	82606802	1	-0.4374	1.1352	0.0226	0.4333	0.0458	0.5525	0.0447	0.1216
United Kingdom	GBR	82600019	82600075	1	0.6311	0.9535	1.9359	0.6742	0.715	0.7806	-0.4771	-0.6698
United Kingdom	GBR	82600019	82600072	1	0.6422	-0.6565	0.4173	-0.6428	-0.1199	0.2094	-0.4805	1.2147
United Kingdom	GBR	82600019	82607959	1	0.9294	2.6352	0.0226	-0.0183	-0.232	-0.0927	0.0256	-0.5251
United Kingdom	GBR	82600019	82602669	1	0.8062	-0.59	0.0226	0.9572	0.4549	0.2807	0.1693	-0.2503
United Kingdom	GBR	82600019	82602151	1	1.5172	0.1395	0.586	-0.0438	-0.1518	-0.1125	0.0256	-0.2503
United Kingdom	GBR	82600019	82605457	1	0.6729	0.792		0.3118	0.0033	0.2793
United Kingdom	GBR	82600019	82603762	1	-0.4381	-1.2237	-1.161	-1.1401	0.1459	-0.3343	-1.0396	-1.0424
United Kingdom	GBR	82600019	82601452	1	0.098	-0.0862	0.0226	0.9184	0.1542	1.1747	0.5755	-0.5475
United Kingdom	GBR	82600019	82606774	0	-0.341	0.2656	-0.227	0.2913	0.6737	0.0901	-0.4918	0.1216
United Kingdom	GBR	82600019	82610377	0	0.5521	0.3178	0.9192	-0.0782	0.5928	0.6434	0.5755	1.1508
United Kingdom	GBR	82600019	82611162	0	-0.9951	0.96	1.9359	-0.3787	1.1805	-0.3716	2.4277	0.3016
United Kingdom	GBR	82600019	82602975	0	-0.8381	-0.421	0.7825	-1.6841	-0.5193	-0.5032	1.2503	2.0955
United Kingdom	GBR	82600019	82603590	0	0.6882	1.3889	1.9359	-0.1932	0.1984	-0.0591	-0.5031	2.0955
United Kingdom	GBR	82600019	82611711	0	1.7671	-0.0323	1.9359	-0.3732	-0.6537	-0.4188
United Kingdom	GBR	82600019	82602865	0	2.4785
United Kingdom	GBR	82600019	82612876	0	1.1308	0.8006	0.917	0.927	0.9676	0.093	1.1171	1.2147
United Kingdom	GBR	82600019	82612928	0	0.9401	-0.7221	0.0226	0.0388	0.5807	0.4143	-0.0992	-0.1563
United Kingdom	GBR	82600019	82600935	0	-0.1587	0.0502	-0.335	-0.2442	-0.4218	0.0513	-0.5802	-1.1405
United Kingdom	GBR	82600019	82604908	0	0.4663	-0.8264	1.9359	1.0757	0.703		0.0221	-0.3416
United Kingdom	GBR	82600019	82601014	0	1.203	2.6352		0.7113	0.8956	0.1276	-0.3733	2.0955
United Kingdom	GBR	82600019	82607935	0	1.5796	-0.0862	0.0226	-0.0159	0.2536	0.6986	-0.1727	-0.4784
United Kingdom	GBR	82600019	82612265	0	0.7606	1.153	1.4967	0.44	1.9728	0.8825	0.1922	2.0955
United Kingdom	GBR	82600019	82607180	0	0.8247	0.5836	0.586	0.1911	0.4223	0.3796	0.3542	-0.1563
United Kingdom	GBR	82600020	82606052	1	-1.0872	-0.4203	0.8116	0.0392	0.1075	-1.6678	-0.6852	0.9097
United Kingdom	GBR	82600020	82611338	1	0.0563		-0.8099		-0.7394	0.6032		-0.2503
United Kingdom	GBR	82600020	82605472	1	-1.1444	0.6492	-0.9285	-2.0365	-0.2535	-0.2532	-0.6852	-0.5251
United Kingdom	GBR	82600020	82604907	1	-0.5098	-0.59	0.0226	-0.6993	-0.4238	-0.2746	-0.6791	0.1907
United Kingdom	GBR	82600020	82606360	1	0.4459				-0.1306		0.1214	0.1216
United Kingdom	GBR	82600020	82608166	1	0.087	0.168	0.0226	0.3595	0.4894	0.1815	0.5755	0.1216
United Kingdom	GBR	82600020	82601299	1	0.3526	0.0789	-0.7638	-0.3405	-0.0536	-0.2674	-0.4952	0.1238
United Kingdom	GBR	82600020	82608490	1	0.6241			-0.3072	-3.6575	-1.6678
United Kingdom	GBR	82600020	82603450	1	-0.325
United Kingdom	GBR	82600020	82605161	1	0.3294	0.6515	0.4173	0.066	-0.057	0.0402	0.5755	0.1959
United Kingdom	GBR	82600020	82605044	1	0.0489	0.6654		0.2327	0.043	-0.2378	0.5755	-1.022
United Kingdom	GBR	82600020	82611495	1	-1.4274	0.2695	-1.0003	0.0903	-0.1967	-0.4694	-0.787	-1.1252
United Kingdom	GBR	82600020	82604997	1	-0.0937	2.6352	0.0226	3.6039	4.8357	3.6292	0.5755	0.1216
United Kingdom	GBR	82600020	82605625	1	0.4687	-0.0933	0.0226	-1.4373	-0.2564	-0.7847	-0.3763	0.1216
United Kingdom	GBR	82600020	82600837	0	0.1781	-0.59	0.0226	0.7113	0.3906	1.0062	-0.6852	-1.1252
United Kingdom	GBR	82600020	82603391	0	-0.7174	-0.2662			-0.0852	0.7583
United Kingdom	GBR	82600020	82604256	0	-0.7419	1.7162	1.9359	-1.4319	1.011	0.3633	-0.1287	1.515
United Kingdom	GBR	82600020	82600363	0	-0.3343		1.9359				2.4277	2.0955
United Kingdom	GBR	82600020	82609321	0	-0.7525
United Kingdom	GBR	82600020	82612967	0	-0.3591		0.0226	0.3105	1.169	0.434		0.1216
United Kingdom	GBR	82600020	82607162	0	1.028	-2.9627	1.9359	3.6039	2.2837	2.0032	2.4277	-1.1252
United Kingdom	GBR	82600020	82612460	0	-1.2501	2.6352	1.9359		1.6262	0.3095	2.4277	2.0955
United Kingdom	GBR	82600020	82606422	0	-0.7645	-0.4203	1.0433	-0.6501	-0.4506	0.4336	0.1693	2.0955
United Kingdom	GBR	82600021	82600794	1	1.2499
United Kingdom	GBR	82600021	82607437	1	0.6147
United Kingdom	GBR	82600021	82611911	1	-0.5008
United Kingdom	GBR	82600021	82610995	1	0.4299
United Kingdom	GBR	82600021	82606548	1	0.2526
United Kingdom	GBR	82600021	82600222	1	0.9514
United Kingdom	GBR	82600021	82610860	1	1.1241
United Kingdom	GBR	82600021	82601707	1	0.8432
United Kingdom	GBR	82600021	82607725	1	0.4996
United Kingdom	GBR	82600021	82603488	1	0.8737
United Kingdom	GBR	82600021	82605820	1	0.7512
United Kingdom	GBR	82600021	82611904	1	-0.3519
United Kingdom	GBR	82600021	82600693	1	-0.186
United Kingdom	GBR	82600021	82605119	0	0.7419
United Kingdom	GBR	82600021	82605190	0	1.3018
United Kingdom	GBR	82600021	82605558	0	1.5447
United Kingdom	GBR	82600021	82607212	0	0.8606
United Kingdom	GBR	82600021	82605700	0	0.2751
United Kingdom	GBR	82600021	82607930	0	-0.7774
United Kingdom	GBR	82600021	82600325	0	-0.2389	1.4003	-0.691	-0.0104	1.1088	0.2028	0.9296	-0.3297
United Kingdom	GBR	82600021	82604463	0	1.1898
United Kingdom	GBR	82600021	82611791	0	1.3579
United Kingdom	GBR	82600022	82610416	1	0.8364
United Kingdom	GBR	82600022	82601191	1	-0.4104
United Kingdom	GBR	82600022	82612756	0	-1.2116
United Kingdom	GBR	82600022	82608594	0	0.4668
United Kingdom	GBR	82600022	82611830	1	0.4981
United Kingdom	GBR	82600022	82604057	1	1.4178
United Kingdom	GBR	82600022	82612653	1	-0.4915
United Kingdom	GBR	82600022	82608756	1	0.6236
United Kingdom	GBR	82600022	82600563	1	1.054
United Kingdom	GBR	82600022	82602675	1	-0.0797
United Kingdom	GBR	82600022	82607280	1	1.2283
United Kingdom	GBR	82600022	82601597	1	1.5099
United Kingdom	GBR	82600022	82600271	1	-0.2289
United Kingdom	GBR	82600022	82609401	1	0.8616
United Kingdom	GBR	82600022	82607353	1	1.5732
United Kingdom	GBR	82600022	82601728	1	0.154
United Kingdom	GBR	82600022	82600526	1	-0.1146
United Kingdom	GBR	82600022	82612875	1	0.0223
United Kingdom	GBR	82600022	82607663	0	1.3025
United Kingdom	GBR	82600022	82608184	0	1.7791
United Kingdom	GBR	82600022	82605879	0	1.2119
United Kingdom	GBR	82600022	82611239	0	0.4287
United Kingdom	GBR	82600022	82602311	0	0.9737
United Kingdom	GBR	82600022	82609896	0	0.1198
United Kingdom	GBR	82600022	82608719	0	-1.286
United Kingdom	GBR	82600022	82605463	0	0.193
United Kingdom	GBR	82600022	82602228	0	1.9104
United Kingdom	GBR	82600022	82607360	0	0.7864
United Kingdom	GBR	82600022	82601882	0	-0.5459
United Kingdom	GBR	82600023	82606224	1	0.0701	0.957	1.9359	0.0067	0.1904	-0.7115	-0.0952	1.3857
United Kingdom	GBR	82600023	82606033	1	0.4195	-0.5717	-0.227	0.3909	-0.2773	-1.6678	0.3482	-0.7496
United Kingdom	GBR	82600023	82600813	1	-0.9447			-2.6893	-0.1438	0.2288		-0.5031
United Kingdom	GBR	82600023	82605490	1	1.5728	1.7671	1.9359	-0.2062	-0.6443	-0.385	0.7329	2.0955
United Kingdom	GBR	82600023	82604904	1	-0.8739	0.5266	0.4173	0.002	0.6899	-0.1776	-0.0553	-0.1314
United Kingdom	GBR	82600023	82606247	1	-0.7121	2.6352	0.0226	0.1767	0.2655	0.9249	0.5755	-0.0542
United Kingdom	GBR	82600023	82609750	1	0.4414	0.7946	1.9359	0.0951	1.443	0.2582	2.4277	2.0955
United Kingdom	GBR	82600023	82611034	1	1.0884	0.96	0.9268	1.9472	0.1922	0.3253	-0.4948	-0.0129
United Kingdom	GBR	82600023	82609639	0	0.1292
United Kingdom	GBR	82600023	82610693	0	-0.6526	-0.0862	0.0226	0.7113	0.8779	1.0062	0.5755	0.1216
United Kingdom	GBR	82600023	82606705	0	1.161	0.9454	0.9192	-0.5016	0.242	0.6968	0.5826	0.1216
United Kingdom	GBR	82600023	82605798	0	-0.2524	-0.2662	0.0226	-1.3089	-0.2894	-0.4188	-0.5832	-0.1563
United Kingdom	GBR	82600023	82600426	0	0.1614	2.6352	1.013	0.3857	-0.0283	0.317	0.1693	2.0955
United Kingdom	GBR	82600023	82600697	0	-0.2829	2.6352	1.9359	0.1564	1.1718	0.6485	2.4277	2.0955
United Kingdom	GBR	82600023	82608488	0	0.4449	1.1132	1.4967	0.7244	1.3106	0.1359	1.5037	0.4994
United Kingdom	GBR	82600023	82612887	0	-0.59	-0.0862	-0.691	0.1053	0.7803	0.4394	0.5755	-1.113
United Kingdom	GBR	82600023	82601025	0	1.1237	-2.9627		-2.1206			0.5999	0.5933
United Kingdom	GBR	82600023	82607677	0	1.4102	2.6352		1.2836	0.6871	-1.6678
United Kingdom	GBR	82600024	82609166	0	0.9594	0.3961	0.0226	0.5333	-0.3286	0.688	0.5755	0.4777
United Kingdom	GBR	82600024	82603351	1	1.6934	0.2374	-0.2943	0.2601	-0.2285	0.5552	-0.2668	-0.5251
United Kingdom	GBR	82600024	82606747	1	1.2352	0.0608	0.4173	0.2078	0.0631	0.5169	-0.2821	0.1216
United Kingdom	GBR	82600024	82604437	1	-0.8868	0.2718	-0.227	0.1855	0.041	0.7053	0.0256	0.1216
United Kingdom	GBR	82600024	82601620	0	-0.6374	-0.7162	-0.3827	0.7021	-0.195	0.8739	-0.4948	0.0881
United Kingdom	GBR	82600024	82611091	0	0.9538	-0.7221	-0.1627	0.3872	0.2905	0.6547	-0.6852	0.4777
United Kingdom	GBR	82600024	82602903	0	0.5494	-0.9796	-0.6097	0.8118	-0.6437	1.5026	0.1701	2.0955
United Kingdom	GBR	82600024	82608516	0	0.5301	-0.2366	0.0226	-0.0025	-0.3393	0.4297	-0.6852	-0.1563
United Kingdom	GBR	82600024	82611959	0	1.9254	1.1493	1.9359	0.624	0.6313	0.9511	-0.5832	2.0955
United Kingdom	GBR	82600024	82601671	0	0.7245	0.9349	1.9359	0.4694	0.3657	0.7676	-0.5802	2.0955
United Kingdom	GBR	82600024	82609556	0	1.4265	0.9454	1.4967	0.705	0.2233	0.5469	-0.0992	0.4504
United Kingdom	GBR	82600024	82602572	0	1.0443	0.5696	0.4173	0.2274	0.0162	0.7826	0.3473	0.1216
United Kingdom	GBR	82600024	82608004	1	1.7319	-0.7737	0.8348	0.3347	0.5792	0.6115	0.5755	0.2546
United Kingdom	GBR	82600024	82607148	1	0.4332	0.4571	-0.4338	-0.0204	-0.6861	0.3589	-0.2821	-0.4607
United Kingdom	GBR	82600024	82602418	1	1.1645	-1.1442	0.0226	0.4411	-0.5523	-0.9292	-0.7838	-1.3027
United Kingdom	GBR	82600024	82602652	1	1.7339	0.0502	0.0226	0.1767	-0.175	0.2603	-0.3206	0.4994
United Kingdom	GBR	82600024	82605426	0	0.0416	1.7162	1.9359	3.6039	2.0116	1.0999	0.5755	2.0955
United Kingdom	GBR	82600024	82602309	1	-0.7754	0.468	0.8571	0.7541	-0.3803	1.2433	-0.2852	0.1216
United Kingdom	GBR	82600024	82611592	0	0.1871	0.3875	0.0226	0.4056	0.2325	0.9304	0.1693	0.1216
United Kingdom	GBR	82600024	82608601	0	1.9424	1.1576	1.9359	0.9873	1.0285	1.1556	2.0386	2.0955
United Kingdom	GBR	82600024	82612233	0	0.5846	0.7308	1.9359	0.4775	0.8942	1.08	1.1171	2.0955
United Kingdom	GBR	82600024	82600549	1	-0.2634	0.6492	0.0226	0.4101	-0.449	0.3064	-0.1021	-0.1563
United Kingdom	GBR	82600024	82604963	0	0.8072	-0.2662	0.0226	0.0978	-0.6966	0.3336	0.0221	0.1216
United Kingdom	GBR	82600024	82609658	1	1.1451	-0.2662	-0.732	0.4019	-0.1728	0.3459	0.9254	-0.5251
United Kingdom	GBR	82600025	82604612	0	0.7794	-0.5872	-0.9874	0.8893	-1.151	0.9856	0.7198	0.4777
United Kingdom	GBR	82600025	82605826	0	0.0737	1.1493	0.8038	0.8443	0.7705	0.7765	1.1417	0.4504
United Kingdom	GBR	82600025	82609240	0	1.1498	-0.089	0.7162	0.1684	-0.0591	0.6993	0.1693	0.1216
United Kingdom	GBR	82600025	82612912	0	1.5327	0.3837	1.036	0.7999	0.2627	0.9886	1.0897	1.515
United Kingdom	GBR	82600025	82601273	0	0.7751	-0.1789	0.8348	0.0731	-0.0109	0.3819	-1.2835	-0.0604
United Kingdom	GBR	82600025	82606935	0	0.8044	1.3697	1.1752	0.3566	-0.3169	0.3718	-0.8044	-0.6353
United Kingdom	GBR	82600025	82601842	0	1.787	-0.1058	0.9726	0.415	-0.1492	0.1644	0.0295	0.5553
United Kingdom	GBR	82600025	82601903	0	1.5187	-0.9416	-1.6145	0.2001	-0.6393	-0.0647	-0.5172	0.1216
United Kingdom	GBR	82600025	82603827	0	0.8957	-0.2662	1.1381	-0.0233	0.0234	0.1957	-1.1855	0.8567
United Kingdom	GBR	82600025	82609731	0	0.978	2.6352	1.9359	0.9769	1.2314	0.3339	1.3918	2.0955
United Kingdom	GBR	82600025	82606199	0	1.3648	0.957	1.0433	0.3314	0.297	0.4558	-0.1694	0.1959
United Kingdom	GBR	82600025	82601585	0	0.9659	0.2032	-0.5034	0.1505	0.0072	0.6704	-0.1727	-0.4607
United Kingdom	GBR	82600025	82602487	0	1.1956	0.6321	1.036	0.8172	0.6091	1.1331	1.2302	1.1232
United Kingdom	GBR	82600025	82612880	0	0.9276	0.64	1.0433	0.3443	-0.204	1.1064	0.5826	0.3216
United Kingdom	GBR	82600025	82607829	0	1.2065			0.1713	-0.667	0.2606
United Kingdom	GBR	82600025	82605990	0	1.348	-0.2479	0.7162	0.2268	-0.0904	0.7999	-0.7899	-0.3549
United Kingdom	GBR	82600025	82603204	0	0.7172	1.3889	0.9192	-0.3253	0.122	0.6155	0.1693	2.0955
United Kingdom	GBR	82600025	82603427	0	0.7336	-0.2479	-0.691	0.479	0.3308	0.8313	-0.4948	-0.1563
United Kingdom	GBR	82600025	82607941	0	1.732	0.775	1.9359	0.3514	0.5627	0.2169	0.3482	0.7864
United Kingdom	GBR	82600025	82601028	0	1.7496	0.6348	1.9359	0.8662	0.9856	1.3299	2.4277	2.0955
United Kingdom	GBR	82600025	82606048	0	1.2716	0.1292	-0.7302	0.6006	-0.0117	0.7756	0.0444	-0.1865
United Kingdom	GBR	82600025	82602987	0	0.96	-0.7221	-0.3802	0.4954	-0.1155	0.6915	-0.6852	0.1216
United Kingdom	GBR	82600025	82608571	0	0.9955	-0.2479	1.9359	3.6039	1.9674	3.6292	1.5243	2.0955
United Kingdom	GBR	82600025	82610749	0	1.2912	-0.0115	1.9359	0.3715	-0.3767	0.2998	-2.1355	0.9883
United Kingdom	GBR	82600025	82605584	0	0.0981	1.3697	-0.691	0.121	-0.0091	0.8138	-0.3733	-0.4784
United Kingdom	GBR	82600025	82607170	0	1.1456	0.9484	0.4173	0.0711	-0.3736	0.6238	-0.3912	0.4504
United Kingdom	GBR	82600025	82609009	0	0.991	0.4631	1.1657	0.2838	0.1242	0.2808	0.8098	0.1216
United Kingdom	GBR	82600025	82612037	0	1.0327	0.3875	1.9359	0.391	0.6268	0.5658	-1.4541	2.0955
United Kingdom	GBR	82600025	82601227	0	1.2251	-0.2662	-0.691	0.2663	-0.6055	0.6175	-0.999	-0.4607
United Kingdom	GBR	82600026	82606289	1	-0.5934
United Kingdom	GBR	82600026	82610999	1	0.7524
United Kingdom	GBR	82600026	82612901	1	0.7414
United Kingdom	GBR	82600026	82612190	1	-1.3134
United Kingdom	GBR	82600026	82608592	1
United Kingdom	GBR	82600026	82605781	1	-0.1416
United Kingdom	GBR	82600026	82605100	1
United Kingdom	GBR	82600026	82604885	1	1.6212
United Kingdom	GBR	82600026	82605750	0	0.0052
United Kingdom	GBR	82600026	82609949	0	0.775
United Kingdom	GBR	82600026	82606089	0	-0.7826
United Kingdom	GBR	82600026	82601860	0
United Kingdom	GBR	82600026	82610682	0
United Kingdom	GBR	82600026	82613290	0	-0.8842
United Kingdom	GBR	82600026	82603452	0	-0.2187
United Kingdom	GBR	82600027	82610421	0	0.8973	1.1132	1.9359	-0.1063	0.9589	0.4356	0.3473	0.9097
United Kingdom	GBR	82600027	82600260	0	0.9885	0.4931	1.9359	1.4334	-0.2092	1.5362	2.4277	2.0955
United Kingdom	GBR	82600027	82602638	0	0.7764	-0.0973	0.0226	-0.2362	0.2836	0.3223	-0.216	-0.1563
United Kingdom	GBR	82600027	82602842	0	0.5063	0.468	0.0226	0.4247	0.4044	0.1487	0.5755	-0.5005
United Kingdom	GBR	82600027	82610764	0	0.4814	1.3697	1.9359	0.4509	0.6089	0.5437	0.3473	1.1232
United Kingdom	GBR	82600027	82605266	0	0.2885		0.0226		4.8357
United Kingdom	GBR	82600027	82608431	0	0.5912	1.4003		0.9094	2.2837	-1.6678
United Kingdom	GBR	82600027	82605401	0	1.2669	2.6352	1.9359	0.9811	0.8779	0.7481	2.4277	2.0955
United Kingdom	GBR	82600027	82612501	0	0.1918	-0.0862	-0.4806	-0.133	0.9629	1.3352	-0.4948	-0.2503
United Kingdom	GBR	82600027	82609235	0	0.6639	0.6464	1.4967	0.4448	0.557	0.6349	-0.3206	0.3899
United Kingdom	GBR	82600027	82604180	0	0.0666	-0.4203	0.0226	1.072	0.1808	0.9475	0.5755	0.1216
United Kingdom	GBR	82600027	82604673	0	1.2542	0.3875	0.4173	0.525	0.5254	0.1771	0.8038	0.1216
United Kingdom	GBR	82600027	82612231	0	0.9716	0.5266	-0.732	0.3744	0.1226	0.2382	0.1693	-0.5912
United Kingdom	GBR	82600027	82605399	0	0.9082	-0.0994	1.9359	-0.1709	1.0667	1.0245	1.3958	1.515
United Kingdom	GBR	82600027	82602818	0	1.4426	0.3427	1.9359	-0.1985	1.0383	0.2596	0.5145	1.515
United Kingdom	GBR	82600027	82608647	0	0.7665	1.7671	1.4967	0.8325	-0.1022	0.4443	0.0519	2.0955
United Kingdom	GBR	82600027	82602157	0	0.1573	1.1493	1.2899	0.3106	-0.1536	0.2382	-0.4948	0.2546
United Kingdom	GBR	82600027	82600692	0	0.3438	-0.0219	0.0226	0.1041	0.2527	-0.0558	-0.3763	-0.1563
United Kingdom	GBR	82600027	82608545	0	0.0789
United Kingdom	GBR	82600027	82611719	0	1.0231	-0.3466	-1.3325	0.0073	0.1261	-0.1973	-1.3153	-0.7887
United Kingdom	GBR	82600027	82601132	0	0.8266	0.8072	1.1752	0.7723	0.6145	0.6803	1.4834	-0.5461
United Kingdom	GBR	82600027	82601555	0	0.8947	0.7062	0.4173	0.1483	-0.8285	0.2055	0.5755	1.515
United Kingdom	GBR	82600027	82600344	0	0.4218	-0.6447	0.0226	0.0786	-0.5247	0.1988	-2.1355	0.1216
United Kingdom	GBR	82600027	82604071	0	0.1331	1.1493	-0.1587	-1.5123	0.7156	0.0513	-0.0992	0.9097
United Kingdom	GBR	82600027	82609412	0	-0.4407	0.1882	0.586	-0.3689	-0.556	-0.3435	0.1969	0.6905
United Kingdom	GBR	82600027	82612473	0	-0.9855	-0.2479	-0.3802	0.3867	0.1233	0.7225	-0.0823	0.5823
United Kingdom	GBR	82600027	82607949	0	-0.5117	0.666	0.9192	-0.2468	0.2792	-0.2781	-0.2165	0.9883
United Kingdom	GBR	82600028	82601778	1	1.4294	0.5836	0.4173	0.7068	0.1814	0.6527	-0.4771	0.8136
United Kingdom	GBR	82600028	82612329	1	1.2122	0.9526	1.9359	1.0877	0.3952	1.3242	1.2115	1.515
United Kingdom	GBR	82600028	82603768	1	0.9249	1.3889	-0.9285	-0.1567	0.2206	0.4793	0.3768	-0.1314
United Kingdom	GBR	82600028	82602986	1	1.1493	-0.089	1.9359	0.6417	0.5611	1.3519	-0.3206	-0.8745
United Kingdom	GBR	82600028	82606195	1	0.4721	0.1371	0.1386	0.1347	-0.2483	0.1487	-0.5945	-0.6269
United Kingdom	GBR	82600028	82610833	1	1.7567	-0.7836	-1.0611	-0.2735	-0.3956	0.5329	-1.0602	-0.8443
United Kingdom	GBR	82600028	82608283	1	0.9401	-0.59	-0.5544	0.2443	0.0274	0.735	-1.2871	-0.4607
United Kingdom	GBR	82600028	82609900	1	1.7219	0.879	0.7162	0.0526	-0.1315	0.6137	-0.3727	0.2546
United Kingdom	GBR	82600028	82605437	1	1.3446	1.3697	1.4967	0.6969	-0.0523	1.2005	0.3482	0.5759
United Kingdom	GBR	82600028	82602886	1	-0.5866	0.3326	0.0226	0.3127	-0.6095	0.3444	0.0256	-0.6959
United Kingdom	GBR	82600028	82601093	1	1.3801	-0.0994	-0.5034	0.5789	0.0223	0.7648	-0.3237	-0.8936
United Kingdom	GBR	82600028	82612115	1	0.7258	1.3889	1.9359	1.3501	0.7866	1.3865	-1.2871	0.2307
United Kingdom	GBR	82600028	82609453	1	1.2375	0.468	0.0226	0.492	0.3255	0.5829	0.1701	-0.7108
United Kingdom	GBR	82600028	82611512	1	1.1051	0.5315	0.8348	-0.0465	-0.03	0.3688	-0.1972	-0.1865
United Kingdom	GBR	82600028	82611316	1	0.9096	-0.4343	-0.9285	0.203	-1.511	0.4029	-1.2624	-0.7816
United Kingdom	GBR	82600028	82608641	1	1.3305	-0.4343	-0.1627	-0.3317	-0.8163	0.0725	-2.1355	-0.7108
United Kingdom	GBR	82600028	82605642	1	-0.5419	-0.9286	-0.227	0.0154	-1.0426	0.1028	-0.2673	-0.1563
United Kingdom	GBR	82600028	82613013	1	0.6799	-0.0994	-0.7638	0.8011	0.0399	0.4029	-0.2821	-0.9299
United Kingdom	GBR	82600028	82605549	1	1.332	1.1493	1.0433	0.7097	0.544	1.5338	0.1747	0.1959
United Kingdom	GBR	82600028	82606964	1	0.4693	0.7308	1.9359	0.0729	0.1138	0.6165	0.5755	1.3566
United Kingdom	GBR	82600028	82600844	1	0.5266	0.1221	-1.0611	0.3914	0.523	0.6885	-0.8012	-0.2503
United Kingdom	GBR	82600028	82606473	1	1.1084	-0.7221	-0.9607	0.1722	-3.00E-04	0.5886	-0.6852	-0.4784
United Kingdom	GBR	82600028	82607947	1	-0.5229	1.127	0.7162	0.563	0.2501	0.956	0.0256	-0.1865
United Kingdom	GBR	82600029	82603988	0	-0.2379
United Kingdom	GBR	82600029	82602269	0	0.0328
United Kingdom	GBR	82600029	82606202	0	1.1158
United Kingdom	GBR	82600030	82600337	1	0.0114
United Kingdom	GBR	82600030	82605186	1	0.9641
United Kingdom	GBR	82600030	82610539	1	1.1507
United Kingdom	GBR	82600030	82612745	0	-0.5996
United Kingdom	GBR	82600030	82603145	0	0.1057
United Kingdom	GBR	82600030	82605422	1	-0.7109
United Kingdom	GBR	82600030	82602039	1	-1.0259
United Kingdom	GBR	82600030	82601977	1	1.0096
United Kingdom	GBR	82600030	82612738	1	0.9479
United Kingdom	GBR	82600030	82609071	1	-0.4924
United Kingdom	GBR	82600030	82607835	1	1.3742
United Kingdom	GBR	82600030	82610337	1	-0.7299
United Kingdom	GBR	82600030	82610571	1	0.4207
United Kingdom	GBR	82600030	82604222	1	-1.1665
United Kingdom	GBR	82600030	82602449	1	-0.2986
United Kingdom	GBR	82600030	82609359	1	0.8977
United Kingdom	GBR	82600030	82600796	1	1.2422
United Kingdom	GBR	82600030	82606391	1	-0.9535
United Kingdom	GBR	82600030	82611833	0	-0.5582
United Kingdom	GBR	82600030	82600505	0	-0.8052
United Kingdom	GBR	82600030	82610650	0	-1.2228
United Kingdom	GBR	82600030	82600320	0	-0.0963
United Kingdom	GBR	82600030	82608980	0	1.4177
United Kingdom	GBR	82600030	82603323	0	1.0862
United Kingdom	GBR	82600030	82612936	0	0.6355
United Kingdom	GBR	82600030	82606502	0	-1.1959
United Kingdom	GBR	82600031	82602324	1	0.6938
United Kingdom	GBR	82600031	82610280	1	1.0544
United Kingdom	GBR	82600031	82610318	1	0.8299
United Kingdom	GBR	82600031	82600176	1	0.46
United Kingdom	GBR	82600031	82611514	1	1.1374
United Kingdom	GBR	82600031	82604495	0	0.8273
United Kingdom	GBR	82600031	82612649	0	0.1488
United Kingdom	GBR	82600031	82613145	1	-0.4375
United Kingdom	GBR	82600031	82607631	1	0.7806
United Kingdom	GBR	82600031	82606832	1	0.802
United Kingdom	GBR	82600031	82612194	1	0.5959
United Kingdom	GBR	82600031	82600922	1	0.9537
United Kingdom	GBR	82600031	82606373	1	0.0175
United Kingdom	GBR	82600031	82609432	1	0.6512
United Kingdom	GBR	82600031	82608908	1	0.0827
United Kingdom	GBR	82600031	82606194	1	0.3352
United Kingdom	GBR	82600031	82610993	1	-0.2137
United Kingdom	GBR	82600031	82600135	1	-0.7135
United Kingdom	GBR	82600031	82602617	0	0.3261
United Kingdom	GBR	82600031	82601667	0	0.374
United Kingdom	GBR	82600031	82609331	0	-0.7777
United Kingdom	GBR	82600031	82610572	0	-0.5564
United Kingdom	GBR	82600031	82603268	0	1.2865
United Kingdom	GBR	82600031	82611092	0	1.4584
United Kingdom	GBR	82600031	82609860	0	2.1233
United Kingdom	GBR	82600031	82604220	0	-0.0732
United Kingdom	GBR	82600031	82607693	0	-0.014
United Kingdom	GBR	82600032	82609592	0	1.1027
United Kingdom	GBR	82600032	82602983	1	-1.0749
United Kingdom	GBR	82600032	82607356	1	0.4331
United Kingdom	GBR	82600032	82603478	1	-1.3813
United Kingdom	GBR	82600032	82603360	1	0.0686
United Kingdom	GBR	82600032	82608071	1
United Kingdom	GBR	82600032	82603401	1	0.9501
United Kingdom	GBR	82600032	82607349	1	-0.6076
United Kingdom	GBR	82600032	82611001	1	-0.519
United Kingdom	GBR	82600032	82604010	1	-1.3461
United Kingdom	GBR	82600032	82610399	1	-0.4666
United Kingdom	GBR	82600032	82606077	1	-0.2084
United Kingdom	GBR	82600032	82600809	1	0.779
United Kingdom	GBR	82600032	82600254	0
United Kingdom	GBR	82600032	82608346	0	0.8531
United Kingdom	GBR	82600032	82605619	0	2.0287
United Kingdom	GBR	82600032	82602250	0	0.1556
United Kingdom	GBR	82600032	82605093	0	0.641
United Kingdom	GBR	82600032	82608687	0	0.7665
United Kingdom	GBR	82600032	82607754	0	-1.0609
United Kingdom	GBR	82600032	82608857	0	0.8103
United Kingdom	GBR	82600032	82610435	0	-0.5287
United Kingdom	GBR	82600032	82612205	0	-0.9424
United Kingdom	GBR	82600032	82606258	0	-0.2064
United Kingdom	GBR	82600032	82601088	0	0.613
United Kingdom	GBR	82600032	82601236	0	0.327
United Kingdom	GBR	82600033	82612211	1	0.1704
United Kingdom	GBR	82600033	82609907	1	0.5908
United Kingdom	GBR	82600033	82601685	1	-0.2238
United Kingdom	GBR	82600033	82603518	1	-0.9631
United Kingdom	GBR	82600033	82607692	1	-1.3874
United Kingdom	GBR	82600033	82609864	1	-0.6803
United Kingdom	GBR	82600033	82606977	1	1.1842
United Kingdom	GBR	82600033	82606343	1	1.1328
United Kingdom	GBR	82600033	82612368	1	-1.0528
United Kingdom	GBR	82600033	82603111	1
United Kingdom	GBR	82600033	82612069	1	-0.7563
United Kingdom	GBR	82600033	82602576	1	0.0637
United Kingdom	GBR	82600033	82607880	1	-0.3316
United Kingdom	GBR	82600033	82613139	1	-0.1973
United Kingdom	GBR	82600033	82609898	1	-1.0954
United Kingdom	GBR	82600033	82609833	1	0.0307
United Kingdom	GBR	82600033	82609138	1	-0.7446
United Kingdom	GBR	82600033	82601993	1	0.5328
United Kingdom	GBR	82600033	82602243	1	-1.2195
United Kingdom	GBR	82600033	82612323	1	0.3407
United Kingdom	GBR	82600033	82605800	1	-0.633
United Kingdom	GBR	82600034	82601084	1	-1.2609
United Kingdom	GBR	82600034	82603373	1	-1.1713
United Kingdom	GBR	82600034	82612056	1	0.9627
United Kingdom	GBR	82600034	82610287	1	-0.2196
United Kingdom	GBR	82600034	82604701	1
United Kingdom	GBR	82600034	82606618	1	0.0494
United Kingdom	GBR	82600034	82607495	1	-0.8758
United Kingdom	GBR	82600034	82600645	1	1.1885
United Kingdom	GBR	82600034	82604260	1	-0.1552				-0.45
United Kingdom	GBR	82600034	82604436	1	-0.4518
United Kingdom	GBR	82600034	82612736	1	1.026
United Kingdom	GBR	82600034	82604665	1	-1.1559
United Kingdom	GBR	82600034	82604125	1	-0.1635
United Kingdom	GBR	82600034	82601323	1
United Kingdom	GBR	82600034	82606536	1	0.0846
United Kingdom	GBR	82600034	82612742	1	0.2312
United Kingdom	GBR	82600034	82605626	1	-1.2628
United Kingdom	GBR	82600034	82609786	1	-0.6862
United Kingdom	GBR	82600034	82613063	1	0.008
United Kingdom	GBR	82600034	82609909	1	-0.7983
United Kingdom	GBR	82600034	82607580	1	1.043
United Kingdom	GBR	82600034	82601007	1	-0.8087
United Kingdom	GBR	82600034	82609865	1	-1.1697
United Kingdom	GBR	82600034	82611296	1
United Kingdom	GBR	82600034	82607363	1
United Kingdom	GBR	82600035	82610778	1	0.6888
United Kingdom	GBR	82600035	82608241	1	1.5621
United Kingdom	GBR	82600035	82610241	1	-0.8851
United Kingdom	GBR	82600035	82601419	1	-0.5502
United Kingdom	GBR	82600035	82605232	1	0.1443
United Kingdom	GBR	82600035	82604019	1	0.5838
United Kingdom	GBR	82600035	82603005	1	0.6306
United Kingdom	GBR	82600035	82611917	1	-0.1967
United Kingdom	GBR	82600035	82609984	1	0.8897
United Kingdom	GBR	82600035	82610678	1	0.8873
United Kingdom	GBR	82600035	82603698	1	0.8881
United Kingdom	GBR	82600035	82600109	1	-0.4256
United Kingdom	GBR	82600035	82608356	1	0.5529
United Kingdom	GBR	82600035	82602108	1	-0.2748
United Kingdom	GBR	82600035	82611021	0	-0.092
United Kingdom	GBR	82600035	82608308	0	1.1416
United Kingdom	GBR	82600035	82612990	0	-0.9784
United Kingdom	GBR	82600035	82607590	0	1.7107
United Kingdom	GBR	82600035	82602496	0
United Kingdom	GBR	82600035	82610207	0	-0.1528
United Kingdom	GBR	82600035	82606887	0	0.1123
United Kingdom	GBR	82600035	82611578	0	0.1917
United Kingdom	GBR	82600035	82603684	0	1.2363
United Kingdom	GBR	82600035	82606779	0	1.2949
United Kingdom	GBR	82600035	82605302	0	0.1494
United Kingdom	GBR	82600036	82611940	1	1.6608
United Kingdom	GBR	82600036	82605756	1	-0.4264
United Kingdom	GBR	82600036	82602517	1	0.7921
United Kingdom	GBR	82600036	82611399	1	0.7853
United Kingdom	GBR	82600036	82607042	1	0.8881
United Kingdom	GBR	82600036	82604739	1	-1.1264
United Kingdom	GBR	82600036	82600732	1	-0.8336
United Kingdom	GBR	82600036	82608749	1	0.7028
United Kingdom	GBR	82600036	82608508	1	0.73
United Kingdom	GBR	82600036	82610002	1	-0.1976
United Kingdom	GBR	82600036	82606231	1	0.9424
United Kingdom	GBR	82600036	82610144	0	0.5423
United Kingdom	GBR	82600036	82610908	0	0.9376
United Kingdom	GBR	82600036	82605299	0	0.6907
United Kingdom	GBR	82600036	82606900	0	0.102
United Kingdom	GBR	82600036	82602900	0	0.9576
United Kingdom	GBR	82600036	82603878	0	0.9452
United Kingdom	GBR	82600036	82602500	0	-0.1755
United Kingdom	GBR	82600036	82601558	0	-1.0354
United Kingdom	GBR	82600036	82612085	0	-1.0334
United Kingdom	GBR	82600036	82607449	0	1.0955
United Kingdom	GBR	82600036	82611490	0	1.0044
United Kingdom	GBR	82600036	82605182	0	0.7372
United Kingdom	GBR	82600036	82605972	0	-0.0526
United Kingdom	GBR	82600036	82609526	0	0.4979
United Kingdom	GBR	82600036	82600560	0	0.8301
United Kingdom	GBR	82600037	82603420	1	-0.3348
United Kingdom	GBR	82600037	82611309	1	-0.6731
United Kingdom	GBR	82600037	82606272	0	0.2664
United Kingdom	GBR	82600037	82609289	0	-1.2069
United Kingdom	GBR	82600037	82604652	0
United Kingdom	GBR	82600037	82606488	1	-0.2271
United Kingdom	GBR	82600037	82600494	1
United Kingdom	GBR	82600037	82608246	1	-0.2742
United Kingdom	GBR	82600037	82612800	1
United Kingdom	GBR	82600037	82605021	1
United Kingdom	GBR	82600037	82605330	1	0.6586
United Kingdom	GBR	82600037	82611315	1	0.8765
United Kingdom	GBR	82600037	82606999	1	-0.0959
United Kingdom	GBR	82600037	82607921	1	-0.4649
United Kingdom	GBR	82600037	82612937	1	-0.7016
United Kingdom	GBR	82600037	82602553	1
United Kingdom	GBR	82600037	82601152	1	-0.3712
United Kingdom	GBR	82600037	82609237	0	-0.136
United Kingdom	GBR	82600037	82609004	0	1.0645
United Kingdom	GBR	82600037	82609766	0	-0.8749
United Kingdom	GBR	82600037	82606865	0	-0.3639
United Kingdom	GBR	82600037	82604518	0	-0.7218
United Kingdom	GBR	82600037	82607374	0	-0.1778
United Kingdom	GBR	82600037	82603352	0	-0.7056
United Kingdom	GBR	82600037	82601658	0
United Kingdom	GBR	82600038	82601467	1	-0.0947
United Kingdom	GBR	82600038	82600250	1	0.2963
United Kingdom	GBR	82600038	82606053	1	0.2887
United Kingdom	GBR	82600038	82603745	1	-0.3018
United Kingdom	GBR	82600038	82612102	1	-0.3391
United Kingdom	GBR	82600038	82606903	1	-0.527
United Kingdom	GBR	82600038	82611566	1	-0.5903
United Kingdom	GBR	82600038	82607418	1	0.1744
United Kingdom	GBR	82600038	82600800	1	-0.0685
United Kingdom	GBR	82600038	82604193	1	1.3557
United Kingdom	GBR	82600038	82613017	0	1.0665
United Kingdom	GBR	82600038	82612857	0	0.0241
United Kingdom	GBR	82600038	82601748	0
United Kingdom	GBR	82600038	82609643	0	0.1694
United Kingdom	GBR	82600038	82612784	0	1.0336
United Kingdom	GBR	82600038	82601187	0	0.9708
United Kingdom	GBR	82600038	82610456	0	0.6171
United Kingdom	GBR	82600038	82612582	0	1.5399
United Kingdom	GBR	82600038	82602739	0	-0.5015
United Kingdom	GBR	82600038	82612127	0	0.4651
United Kingdom	GBR	82600038	82600149	0	0.6362
United Kingdom	GBR	82600038	82603124	0	0.2337
United Kingdom	GBR	82600039	82612663	1	-0.4203	1.7162	0.9192	-0.0186	0.467	0.3056	1.8077	1.515
United Kingdom	GBR	82600039	82604006	1	-0.1741	0.957	-0.335	-1.0161	-0.0523	0.1018	-0.5924	-0.4607
United Kingdom	GBR	82600039	82601840	1	0.9752	-0.4314	0.4173	0.5619	-0.1104	0.5922	0.0256	-0.2503
United Kingdom	GBR	82600039	82604855	1	0.6217
United Kingdom	GBR	82600039	82611168	1	-0.6759	2.6352	1.0433	0.3598	0.3604	0.323	-0.6852	0.7627
United Kingdom	GBR	82600039	82608089	1	0.3635	-0.7221	-0.5836	-0.2637	-0.3226	-0.1651	-0.4801	-0.4607
United Kingdom	GBR	82600039	82604203	1	-0.8426	-0.7162	0.0226	0.7951	-0.1754	0.5032	0.5755	0.1216
United Kingdom	GBR	82600039	82607634	1	1.1029	1.3889	0.4173	0.0423	-0.4313	0.3961	-0.4948	-0.4607
United Kingdom	GBR	82600039	82611935	1	1.1721	-0.5971	-0.5544	0.3371	-0.2084	0.5475	-0.3876	-0.7496
United Kingdom	GBR	82600039	82601121	1	0.5423	0.4631	1.9359	0.6446	0.3942	0.5648	0.8038	2.0955
United Kingdom	GBR	82600039	82604676	0	0.7237	-0.2624	0.586	0.2036	-0.6688	-0.4094	-2.1355	-1.0788
United Kingdom	GBR	82600039	82605831	0	-0.735	0.4298	0.4173	0.0652	0.371	0.4829	1.1417	0.1216
United Kingdom	GBR	82600039	82611093	0	0.4001	0.7308	0.0226		0.5191	-0.2979	-0.3272	0.8567
United Kingdom	GBR	82600039	82601365	0	0.9408	-0.0862	0.0226	-0.4054	-0.0023	0.2055	0.0254	-0.1563
United Kingdom	GBR	82600039	82610559	0	0.1448	-0.7913	0.3416	0.4355	0.4143	1.1773	-0.0352	0.1216
United Kingdom	GBR	82600039	82611176	0	0.7105	0.3178	0.9726	0.4454	0.5027	0.9218	0.8038	0.7864
United Kingdom	GBR	82600039	82608193	0	0.9099	0.2718	-0.1587	-0.5219	0.1988	0.421	0.5755	0.7864
United Kingdom	GBR	82600039	82600626	0	0.6646	-0.4343	0.0226	0.7294	0.3144	1.0908	-0.7674	0.1216
United Kingdom	GBR	82600039	82601013	0		0.4658	0.1386	-0.4223	-0.2028	-0.568	-0.3912	-0.4095
United Kingdom	GBR	82600039	82604229	0	0.8025	-0.59	0.4173	-0.2362	-0.3007	0.1835	0.1648	0.1216
United Kingdom	GBR	82600040	82608900	1	0.6421
United Kingdom	GBR	82600040	82607723	1	-0.7605
United Kingdom	GBR	82600040	82607739	1	-0.8644
United Kingdom	GBR	82600040	82610309	1	-1.1731
United Kingdom	GBR	82600040	82604723	1	-0.0116
United Kingdom	GBR	82600040	82601422	1	-0.1521
United Kingdom	GBR	82600040	82608347	1	-0.1691
United Kingdom	GBR	82600040	82612395	1	-0.5443
United Kingdom	GBR	82600040	82606013	1
United Kingdom	GBR	82600040	82600414	1	-0.9908
United Kingdom	GBR	82600040	82611163	1	-0.1479
United Kingdom	GBR	82600040	82606584	1	-0.9512
United Kingdom	GBR	82600040	82609100	0	0.935
United Kingdom	GBR	82600040	82609931	0	-1.2798
United Kingdom	GBR	82600040	82601997	0	0.0074
United Kingdom	GBR	82600040	82611139	0	0.1034
United Kingdom	GBR	82600040	82601985	0	0.3014
United Kingdom	GBR	82600040	82600912	0	0.0025
United Kingdom	GBR	82600040	82607636	0	-0.4598
United Kingdom	GBR	82600040	82608619	0	-0.9026
United Kingdom	GBR	82600040	82610846	0	-0.3121
United Kingdom	GBR	82600040	82611320	0	0.3057
United Kingdom	GBR	82600040	82602293	0	-0.0577
United Kingdom	GBR	82600040	82607074	0	-0.8868
United Kingdom	GBR	82600040	82610079	0	-0.8861
United Kingdom	GBR	82600040	82609517	0	0.4689
United Kingdom	GBR	82600041	82605289	0	-0.4215
United Kingdom	GBR	82600041	82606245	0	0.138
United Kingdom	GBR	82600041	82607476	0	0.6642
United Kingdom	GBR	82600041	82611195	0	1.0073
United Kingdom	GBR	82600041	82604360	0
United Kingdom	GBR	82600041	82606361	0	0.818
United Kingdom	GBR	82600041	82612512	0	-0.3468
United Kingdom	GBR	82600041	82604199	0	-0.0281
United Kingdom	GBR	82600041	82608816	0	-0.2255
United Kingdom	GBR	82600041	82601376	0	1.0253
United Kingdom	GBR	82600041	82612045	0	-0.5218
United Kingdom	GBR	82600041	82602897	0	-0.8935
United Kingdom	GBR	82600041	82605646	0	-0.0272
United Kingdom	GBR	82600041	82603038	0	0.2627
United Kingdom	GBR	82600041	82600529	0	-1.0335
United Kingdom	GBR	82600041	82602408	0	-1.0984
United Kingdom	GBR	82600041	82604689	0
United Kingdom	GBR	82600041	82610291	0	0.1447
United Kingdom	GBR	82600041	82613083	0	-0.0659
United Kingdom	GBR	82600041	82612100	0	0.0242
United Kingdom	GBR	82600041	82608852	0
United Kingdom	GBR	82600042	82602728	1	-0.919
United Kingdom	GBR	82600042	82613295	1	0.1241
United Kingdom	GBR	82600042	82608062	1	-0.9862
United Kingdom	GBR	82600042	82610027	0	-0.2819
United Kingdom	GBR	82600042	82605018	0	-1.0463
United Kingdom	GBR	82600042	82605507	0	0.673
United Kingdom	GBR	82600042	82610398	0	0.1697
United Kingdom	GBR	82600042	82602333	1	0.2162
United Kingdom	GBR	82600042	82612174	1	1.2107
United Kingdom	GBR	82600042	82608459	1	1.216
United Kingdom	GBR	82600042	82603396	1	0.0575
United Kingdom	GBR	82600042	82608111	1	0.5261
United Kingdom	GBR	82600042	82601950	1	0.0328
United Kingdom	GBR	82600042	82605867	1	-0.905
United Kingdom	GBR	82600042	82608057	1	-0.6
United Kingdom	GBR	82600042	82607102	0	0.7024
United Kingdom	GBR	82600042	82600687	0	0.5614
United Kingdom	GBR	82600042	82612480	0	-0.445
United Kingdom	GBR	82600042	82603672	0	1.2383
United Kingdom	GBR	82600042	82605679	0	1.3655
United Kingdom	GBR	82600042	82608187	0	0.568
United Kingdom	GBR	82600042	82608765	0	-0.0663
United Kingdom	GBR	82600042	82602058	0	0.7188
United Kingdom	GBR	82600042	82603982	0
United Kingdom	GBR	82600042	82609067	0	1.0367
United Kingdom	GBR	82600042	82609062	0	0.0741
United Kingdom	GBR	82600043	82602532	1	-0.3551
United Kingdom	GBR	82600043	82606957	1	1.3053
United Kingdom	GBR	82600043	82600264	1	1.0214
United Kingdom	GBR	82600043	82613216	1	1.2999
United Kingdom	GBR	82600043	82603703	1	1.0311
United Kingdom	GBR	82600043	82601047	1	0.3044
United Kingdom	GBR	82600043	82612226	1	-0.6436
United Kingdom	GBR	82600043	82600889	1	-0.4788
United Kingdom	GBR	82600043	82600705	1	1.2964
United Kingdom	GBR	82600043	82601717	1	0.3655
United Kingdom	GBR	82600043	82600038	1	0.2681
United Kingdom	GBR	82600043	82600410	1	-0.5488
United Kingdom	GBR	82600043	82603568	1	0.1734
United Kingdom	GBR	82600043	82609066	1	1.13
United Kingdom	GBR	82600043	82611689	1	-0.7208
United Kingdom	GBR	82600043	82604008	0	-0.3844
United Kingdom	GBR	82600043	82604291	0	0.901
United Kingdom	GBR	82600043	82611219	0	0.6557
United Kingdom	GBR	82600043	82608278	0	-1.4461
United Kingdom	GBR	82600043	82600220	0	0.3569
United Kingdom	GBR	82600043	82608330	0	0.6943
United Kingdom	GBR	82600043	82601156	0	-0.9353
United Kingdom	GBR	82600043	82600567	0	-0.0357
United Kingdom	GBR	82600043	82608614	0	-0.1512
United Kingdom	GBR	82600043	82606076	0	1.2263
United Kingdom	GBR	82600043	82600041	0	1.2973
United Kingdom	GBR	82600043	82610368	0	-0.6196
United Kingdom	GBR	82600044	82607819	1	1.788
United Kingdom	GBR	82600044	82607194	0	-1.0933
United Kingdom	GBR	82600044	82601232	0	-1.0733
United Kingdom	GBR	82600044	82602789	0	-0.5109
United Kingdom	GBR	82600044	82606063	1	0.1366
United Kingdom	GBR	82600044	82611419	1	-0.829
United Kingdom	GBR	82600044	82603302	1	-1.0723
United Kingdom	GBR	82600044	82604833	1	0.3829
United Kingdom	GBR	82600044	82604789	1	0.3295
United Kingdom	GBR	82600044	82605971	1	-0.2982
United Kingdom	GBR	82600044	82611337	1	0.6937
United Kingdom	GBR	82600044	82603379	1	0.0269
United Kingdom	GBR	82600044	82607341	0	0.0597
United Kingdom	GBR	82600044	82603844	0	-1.0803
United Kingdom	GBR	82600044	82613255	0	-0.8878
United Kingdom	GBR	82600044	82608801	0	-0.9752
United Kingdom	GBR	82600044	82611500	0	0.8119
United Kingdom	GBR	82600044	82606498	0	0.8115
United Kingdom	GBR	82600044	82609917	0	-0.5209
United Kingdom	GBR	82600044	82611668	0	-0.7637
United Kingdom	GBR	82600044	82611369	0	-0.8225
United Kingdom	GBR	82600044	82600841	0	-1.2224
United Kingdom	GBR	82600044	82609531	0	0.0911
United Kingdom	GBR	82600044	82609993	0	-0.1353
United Kingdom	GBR	82600044	82605484	0	-1.47
United Kingdom	GBR	82600044	82603433	0	-1.567
United Kingdom	GBR	82600045	82606766	1	-0.1107	-0.5034	0.0226	0.1971	-0.0269	0.4089	-1.2871	-0.3657
United Kingdom	GBR	82600045	82603497	1	-1.234	0.468	-0.9947	0.4708	0.0036	0.3223	-0.6852	-0.9299
United Kingdom	GBR	82600045	82612511	1	0.2097	0.628	0.0226	0.5103	-0.3617	0.4293	0.5755	0.1216
United Kingdom	GBR	82600045	82600101	1	0.8229	-0.0862	1.9359	0.1053	-0.0881	-0.3486	1.3117	2.0955
United Kingdom	GBR	82600045	82613196	1	0.9779	0.96	0.8017	1.6648	1.501	0.9862	2.4277	-1.023
United Kingdom	GBR	82600045	82612076	1	-0.1195	0.3178	0.8348	0.4177	0.6257	0.3009	-0.3727	0.1216
United Kingdom	GBR	82600045	82600023	1	0.5588	0.4658	1.2867	0.8982	0.7027	0.8911	0.3542	1.515
United Kingdom	GBR	82600045	82601334	1	-0.228	-0.2662	-0.227	0.5655	-0.2545	0.7003	-0.2821	0.1216
United Kingdom	GBR	82600045	82612359	1	-0.4191	2.6352	-0.8892	1.032	1.9139	1.3806	0.0215	-0.5475
United Kingdom	GBR	82600045	82608437	0	0.7994	2.6352	1.4187	0.4107	0.7478	0.4384	2.0386	1.4234
United Kingdom	GBR	82600045	82612773	0	-0.0498				0.2917
United Kingdom	GBR	82600045	82607084	0	1.4526	1.3403	-2.664	1.6372	1.6591	1.4499	2.0386	-2.5027
United Kingdom	GBR	82600045	82601420	0	0.9475	1.7671	1.9359	0.3631	-0.0819	-0.1027	2.4277	2.0955
United Kingdom	GBR	82600045	82602043	0	-0.6966	-0.3349	1.1381	-0.0079	-0.7055	0.4708	0.5755	1.4234
United Kingdom	GBR	82600045	82606703	0								-2.5027
United Kingdom	GBR	82600045	82606872	0	1.1356	2.6352	1.9359	-0.0853	0.929	0.3275	1.8077	2.0955
United Kingdom	GBR	82600045	82608934	0	1.5248				-0.8601
United Kingdom	GBR	82600045	82603230	0	0.1386	0.9526	0.0226	-0.3248	0.1308	0.5679	0.9628	1.3566
United Kingdom	GBR	82600045	82608552	0	-0.4283	0.4077	1.4967	0.5989	0.3153	0.3956	2.4277	1.0383
United Kingdom	GBR	82600045	82612999	0	0.9588	0.64	1.4967	0.2928	-0.5927	0.5234	0.1648	0.1216
United Kingdom	GBR	82600045	82604425	0	-1.0253	-0.4232	-0.4806	0.4841	0.0697	0.4008	-0.3912	-0.6073
United Kingdom	GBR	82600045	82611907	0	0.1549	-2.9627	-2.664		0.8779	1.2175	2.4277	2.0955
United Kingdom	GBR	82600046	82600678	0	-1.0708
United Kingdom	GBR	82600046	82606652	0	0.1705
United Kingdom	GBR	82600046	82600065	0	1.1172
United Kingdom	GBR	82600046	82602432	0	-0.074
United Kingdom	GBR	82600046	82608179	0	-0.1293
United Kingdom	GBR	82600046	82609577	0	1.3423
United Kingdom	GBR	82600046	82608989	0	0.9495
United Kingdom	GBR	82600046	82602267	0	0.619
United Kingdom	GBR	82600046	82610127	0
United Kingdom	GBR	82600046	82607153	0	1.1161
United Kingdom	GBR	82600046	82600774	0	-1.4753
United Kingdom	GBR	82600046	82602021	0	-0.7774
United Kingdom	GBR	82600046	82608032	0	1.6399
United Kingdom	GBR	82600046	82609461	0	0.2186
United Kingdom	GBR	82600046	82605946	0	-0.604
United Kingdom	GBR	82600046	82604693	0	-1.0597
United Kingdom	GBR	82600046	82600115	0	0.7174
United Kingdom	GBR	82600046	82604706	0	-0.3773
United Kingdom	GBR	82600046	82603175	0	-0.5296
United Kingdom	GBR	82600046	82609277	0	0.4306
United Kingdom	GBR	82600046	82606861	0	-0.2769
United Kingdom	GBR	82600046	82610660	0	1.6071
United Kingdom	GBR	82600046	82607748	0	0.9922
United Kingdom	GBR	82600046	82609573	0	-0.3734
United Kingdom	GBR	82600047	82606701	1	-0.3214			0.049	0.3121	0.5083
United Kingdom	GBR	82600047	82603118	1	0.1223	0.4033	1.9359	1.2836	0.8184	1.0131	0.1969	0.7095
United Kingdom	GBR	82600047	82607390	1	-0.9103	1.7671	-0.3447	0.1506	0.7693	0.1858	1.2302	2.0955
United Kingdom	GBR	82600047	82611073	1	-0.8437	-1.4955	-1.3896	0.0176	-0.8281	-0.8849	-1.4013	-1.3549
United Kingdom	GBR	82600047	82606853	1	0.2235	-0.891	-0.227	0.3926	0.0542	0.6894	-0.0553	0.1216
United Kingdom	GBR	82600047	82600249	1	0.89	-0.0862	0.1802	0.1197	0.3573	0.3984	-0.3763	0.1216
United Kingdom	GBR	82600047	82611857	1	0.6721	1.3939	0.4173	-0.2818	0.0158	-0.0033	0.1701	0.4994
United Kingdom	GBR	82600047	82610943	0	-0.2085	-0.2662	0.9726	0.4215	0.1283	0.751	1.1171	2.0955
United Kingdom	GBR	82600047	82609686	0	-1.457	-2.9627	-1.2667	0.9948	1.1353	1.1	0.5858	0.1216
United Kingdom	GBR	82600047	82607506	0	0.7131	-0.2662	-0.2827	1.0431	0.1175	0.7721	0.0221	-0.3297
United Kingdom	GBR	82600047	82611319	0	-0.8218	0.6606	0.586	-0.0586	-0.3383	-0.2781	-2.1355	-0.9101
United Kingdom	GBR	82600047	82605113	0	0.3591	-0.2605	0.0226	-0.0347	-0.0394	-0.7847	-0.0251	0.1216
United Kingdom	GBR	82600047	82605419	0	0.5705	-0.8766	-0.7651	0.1053	-0.5098	1.106	0.0154	-0.9655
United Kingdom	GBR	82600047	82610609	0	1.2301	-1.1841	-0.5171	1.2734	-0.2222	0.3405		-1.2412
United Kingdom	GBR	82600047	82609132	0	-1.8799
United Kingdom	GBR	82600047	82604559	0	-0.0953	2.6352	0.0226	0.1053	1.9353	3.6292	0.5755	2.0955
United Kingdom	GBR	82600047	82604102	0	1.2216	0.67	0.0226	3.6039	1.4858	1.5721	0.5755	2.0955
United Kingdom	GBR	82600047	82602117	0	-0.4623	-0.103	0.0226	-0.134	0.7584	1.0063	-0.0823	-0.8646
United Kingdom	GBR	82600048	82610672	1	0.6024	-0.1106	1.036	-0.6773	-0.5378	-0.4931	-1.2871	0.8567
United Kingdom	GBR	82600048	82603019	1	0.8704	0.0666	1.9359	0.9966	0.2502	1.0674	0.3482	-0.4607
United Kingdom	GBR	82600048	82601328	1	0.5352	0.9454	0.4173	-0.083	-0.1286	-0.0287	-0.6852	1.1232
United Kingdom	GBR	82600048	82607604	1	1.2228	-0.7221	-1.0611	0.1652	-0.6035	0.6864	-1.0722	-0.1563
United Kingdom	GBR	82600048	82602656	1	1.3598	0.9275		0.1369	-0.1554	0.1527
United Kingdom	GBR	82600048	82609815	1	0.3895	2.6352	0.8038	0.2662	0.5364	0.2858	0.0754	0.2546
United Kingdom	GBR	82600048	82600599	1	0.9582	-0.0862	-0.227	-1.0138	-0.622	-0.568	-0.2821	-0.8198
United Kingdom	GBR	82600048	82606653	1	0.3658	-0.4488	0.5347	-0.2837	-0.1624	-0.0287	-0.1849	-0.5475
United Kingdom	GBR	82600048	82608929	1	1.5384	0.7821	1.0108	0.0531	-0.1157	-0.801	-1.305	0.833
United Kingdom	GBR	82600048	82609081	1	1.1017	-0.6019	-0.711	-0.2703	-1.0791	0.0513	-1.2871	-0.3657
United Kingdom	GBR	82600048	82601382	1	0.6822	0.3289	0.4173	-0.491	-0.5926	-0.1879	-0.8627	0.3236
United Kingdom	GBR	82600048	82600797	1	0.4659	-0.4203	0.0226	-1.3102	0.1276	0.0561	-0.6852	0.1216
United Kingdom	GBR	82600048	82602864	1	1.1235	-0.2662	0.0226	0.3992	-0.6998	0.2688	-0.2821	0.2546
United Kingdom	GBR	82600048	82600640	1	-0.0579	0.1395	-1.0611	-0.2708	-0.3815	0.1529	-0.6852	-0.1563
United Kingdom	GBR	82600048	82608825	1	0.6804	-0.0692	1.0108	0.2955	-0.0231	0.8518	-0.1727	-0.1563
United Kingdom	GBR	82600048	82606150	1	-0.4119	-0.7958	1.036	0.2391	-0.923	0.5907	-2.1355	-0.2503
United Kingdom	GBR	82600048	82603997	1	0.6386	0.9454	-0.6315	0.0464	-0.0379	0.1012	0.2528	-0.8578
United Kingdom	GBR	82600048	82601810	1	-0.0314	0.5836	-1.1075	-0.6805	-0.491	-0.0614	-0.2128	-0.5251
United Kingdom	GBR	82600048	82601637	1	1.4939
United Kingdom	GBR	82600048	82609546	1	1.6335	0.6636	0.0226	-0.1154	0.316	-0.2418	-0.7045	-0.4607
United Kingdom	GBR	82600048	82600514	1	0.1316	-0.2479	0.4173	0.2463	-0.3429	0.5928	0.3482	-0.4784
United Kingdom	GBR	82600048	82606530	1	-0.0157	-0.269	-0.335	0.1713	-0.4143	-0.1285	-1.2106	-0.1314
United Kingdom	GBR	82600048	82611194	1	0.8378	0.3178	0.894	0.1163	-0.7076	0.1633	-0.7394	0.9973
United Kingdom	GBR	82600048	82609114	1	1.3467	1.4003	1.9359	0.5881	-0.3979	0.8516	1.6338	1.3857
United Kingdom	GBR	82600048	82604061	1	0.9682	0.9304	-0.442	0.0514	-0.3503	0.0832	-0.6852	-0.1544
United Kingdom	GBR	82600048	82604697	1		-0.7306	-1.5179	-0.6447	-0.7502	-1.6678	-1.5848	-1.7277
United Kingdom	GBR	82600048	82612844	1	1.1958	-0.0862	0.0226	1.2836	0.6014	1.5721	0.5755	0.1216
United Kingdom	GBR	82600048	82611516	1	0.5565	-0.1106	0.4173	-6.00E-04	-0.122	0.2716	-0.6625	-0.6544
United Kingdom	GBR	82600048	82603156	1	1.3552	1.3697	0.586	0.0517	-0.0853	0.3689	0.1701	-0.4607
United Kingdom	GBR	82600049	82602732	1	0.486
United Kingdom	GBR	82600049	82607843	1	-0.7767
United Kingdom	GBR	82600049	82609757	1	0.7304
United Kingdom	GBR	82600049	82607820	1	0.051
United Kingdom	GBR	82600049	82603637	1	-0.5688
United Kingdom	GBR	82600049	82607524	1	-0.0875
United Kingdom	GBR	82600049	82607607	1	0.4263
United Kingdom	GBR	82600049	82607254	1	-0.6262
United Kingdom	GBR	82600049	82608429	1	0.1269
United Kingdom	GBR	82600049	82603451	1	-0.5364
United Kingdom	GBR	82600049	82604974	1	-0.5252
United Kingdom	GBR	82600049	82606553	1	-0.721
United Kingdom	GBR	82600049	82604709	1	0.2305
United Kingdom	GBR	82600049	82604000	1	-0.1455
United Kingdom	GBR	82600049	82604728	1	0.997
United Kingdom	GBR	82600049	82606326	0	0.2236
United Kingdom	GBR	82600049	82606759	0	0.3499
United Kingdom	GBR	82600049	82607689	0	-0.4978
United Kingdom	GBR	82600049	82603964	0	0.9834
United Kingdom	GBR	82600049	82609083	0	0.7489
United Kingdom	GBR	82600049	82611933	0	2.0756
United Kingdom	GBR	82600050	82603866	1	-0.1234
United Kingdom	GBR	82600050	82612720	1	-0.032
United Kingdom	GBR	82600050	82605099	0	-1.2821
United Kingdom	GBR	82600050	82605935	0	0.3401
United Kingdom	GBR	82600050	82611159	1
United Kingdom	GBR	82600050	82604162	1	-0.0111
United Kingdom	GBR	82600050	82611883	1	-0.0478
United Kingdom	GBR	82600050	82604718	1	-0.8598
United Kingdom	GBR	82600050	82606852	1	0.3459
United Kingdom	GBR	82600050	82608945	1	0.9199
United Kingdom	GBR	82600050	82609096	1	-1.1325
United Kingdom	GBR	82600050	82600655	1	-1.2676
United Kingdom	GBR	82600050	82607579	1	-0.4806
United Kingdom	GBR	82600050	82607131	1	0.1836
United Kingdom	GBR	82600050	82603602	1	-0.7601
United Kingdom	GBR	82600050	82604684	1	0.1287
United Kingdom	GBR	82600050	82600168	0	-1.2098
United Kingdom	GBR	82600050	82607466	0	-0.6212
United Kingdom	GBR	82600050	82601971	0	-0.8127
United Kingdom	GBR	82600050	82604488	0
United Kingdom	GBR	82600050	82600223	0	0.0359
United Kingdom	GBR	82600050	82610720	0	1.4549
United Kingdom	GBR	82600050	82608316	0	-0.8423
United Kingdom	GBR	82600050	82609415	0	0.0212
United Kingdom	GBR	82600050	82604132	0
United Kingdom	GBR	82600050	82600974	0	-0.5352
United Kingdom	GBR	82600050	82601220	0	-0.7055
United Kingdom	GBR	82600051	82612387	0	1.4514
United Kingdom	GBR	82600051	82602318	1	-0.5766				0.0988
United Kingdom	GBR	82600051	82608019	1	0.6442
United Kingdom	GBR	82600051	82605173	1	-0.895			2.1777	-0.7962	0.5837
United Kingdom	GBR	82600051	82600900	1	-0.2553	-0.5743	0.0226	-0.8245	0.0549	0.947	-0.309	0.1216
United Kingdom	GBR	82600051	82609910	1	-0.3453
United Kingdom	GBR	82600051	82604626	1	0.209				-0.2566
United Kingdom	GBR	82600051	82608971	1	0.0661	1.3889	1.9359	0.1915	0.0836	0.4641	-0.8627	0.0876
United Kingdom	GBR	82600051	82602244	1	-1.2424
United Kingdom	GBR	82600051	82600761	1	-0.0555	-0.7716	-0.5034	0.7223	-0.1102	1.1312	-0.6852	0.1216
United Kingdom	GBR	82600051	82610181	1	-0.4385	0.3961	-0.8627	0.2256	0.0534	0.5032	-0.6852	-0.959
United Kingdom	GBR	82600051	82607960	1	-0.3264
United Kingdom	GBR	82600051	82609826	1	-0.5147
United Kingdom	GBR	82600051	82605342	1	-0.7034	2.6352	0.0226	0.714	0.9341	0.5553	-1.2695	2.0955
United Kingdom	GBR	82600051	82604062	0	-0.7694
United Kingdom	GBR	82600051	82613059	0	0.0947
United Kingdom	GBR	82600051	82603526	0	0.1021	0.792	0.0226	0.105	0.4596	1.0582	2.4277	0.1216
United Kingdom	GBR	82600051	82612654	0	-0.7788
United Kingdom	GBR	82600051	82605919	0	0.244
United Kingdom	GBR	82600051	82611973	0	-0.7573	1.1493	1.9359	-0.4207		-0.1652	-0.3353	1.515
United Kingdom	GBR	82600051	82606982	0	0.561
United Kingdom	GBR	82600051	82607811	0	0.4348	0.2842	1.9359	3.6039	2.2198	3.6292	0.1613	2.0955
United Kingdom	GBR	82600051	82602349	0	-0.57	2.6352	1.9359	0.0392	2.0116	0.1491	1.8077	-0.1865
United Kingdom	GBR	82600051	82602577	0	-0.2648			-0.4359	-0.5485
United Kingdom	GBR	82600051	82602098	0	1.7191	0.5155					2.0386	-0.2726
United Kingdom	GBR	82600051	82605215	0
United Kingdom	GBR	82600051	82613267	0	-1.8692
United Kingdom	GBR	82600051	82605596	0		0.5976		-0.5571	0.0073	0.5555
United Kingdom	GBR	82600052	82608640	1	1.1074
United Kingdom	GBR	82600052	82606018	1	0.0748
United Kingdom	GBR	82600052	82607240	1	-0.3394
United Kingdom	GBR	82600052	82608430	1	1.0551
United Kingdom	GBR	82600052	82606074	1	-0.2987
United Kingdom	GBR	82600052	82610190	1	-0.4347
United Kingdom	GBR	82600052	82605522	1	-2.101
United Kingdom	GBR	82600052	82613040	1	1.2267
United Kingdom	GBR	82600052	82609115	1	0.8725
United Kingdom	GBR	82600052	82610594	1	-0.267
United Kingdom	GBR	82600052	82604792	1	0.8172
United Kingdom	GBR	82600052	82602490	1	0.948
United Kingdom	GBR	82600052	82612551	1	0.736
United Kingdom	GBR	82600052	82609779	1	-0.5297
United Kingdom	GBR	82600052	82607313	0	1.1218
United Kingdom	GBR	82600052	82606131	0	-0.294
United Kingdom	GBR	82600052	82604151	0	0.3283
United Kingdom	GBR	82600052	82610356	0	-0.8217
United Kingdom	GBR	82600052	82603561	0	0.8036
United Kingdom	GBR	82600052	82605417	0	1.4717
United Kingdom	GBR	82600052	82610400	0	1.3062
United Kingdom	GBR	82600052	82605177	0	-1.0276
United Kingdom	GBR	82600052	82605645	0	0.0315
United Kingdom	GBR	82600052	82607639	0	-1.0787
United Kingdom	GBR	82600052	82609184	0	0.5946
United Kingdom	GBR	82600052	82600770	0	-0.3341
United Kingdom	GBR	82600053	82610166	1	1.1603	-0.0862	0.0226	-0.0319	-0.6998	-0.568	0.0256	0.1216
United Kingdom	GBR	82600053	82613000	1	0.4031	0.0527	0.0226	0.5699	-0.2487	0.2382	-0.7897	0.1216
United Kingdom	GBR	82600053	82609347	1	-0.7734	-0.847	-0.5907	0.1965	-0.5536	0.0115	-0.6595	-0.7496
United Kingdom	GBR	82600053	82604932	1	-0.6451	0.5068	0.1386	0.5006	-0.1549	0.4029	-1.5848	-0.3902
United Kingdom	GBR	82600053	82607486	1	-0.5904	0.1852	-0.442	0.9451	0.167	0.6981	-0.2821	0.557
United Kingdom	GBR	82600053	82610819	1	0.6161	-0.0219	0.8038	0.4181	-0.1686	0.5888	-0.6852	0.5759
United Kingdom	GBR	82600053	82603340	1	-0.4902	1.1493	-0.5472	0.2658	0.1879	0.3502	-0.4948	0.4504
United Kingdom	GBR	82600053	82600803	1	0.8487	-0.0219	0.0226	0.3145	-0.3176	0.3354	-0.5974	0.1216
United Kingdom	GBR	82600053	82612406	1	-1.1074	0.2695	0.1386	-0.1708	-0.765	-0.3242	-0.6852	-0.4607
United Kingdom	GBR	82600053	82611406	1	-0.5123	-0.2479	0.7162	0.0524	-0.2916	-0.1088	-0.6852	-0.1563
United Kingdom	GBR	82600053	82610277	1	-0.2526	0.3289	0.0226	0.46	-0.2218	0.2129	-0.4801	-0.4784
United Kingdom	GBR	82600053	82610256	1	0.8952	0.2032	0.4173	0.2579	-0.5783	0.47	-0.6852	0.4504
United Kingdom	GBR	82600053	82609003	1	0.2045	0.2032	0.7162	0.119	-0.0158	0.0113	-0.5832	1.2841
United Kingdom	GBR	82600053	82612962	0	0.3269	0.957	0.8038	-1.4389	-0.3177	-0.2532	0.8098	0.3216
United Kingdom	GBR	82600053	82600062	0	-0.3476	-0.4203	1.2899	0.1193	-0.7609	-0.3435	-0.6852	1.2147
United Kingdom	GBR	82600053	82605026	0	-0.4414	-0.4203	0.0226	-0.2725	0.1878	0.177	0.5755	0.1216
United Kingdom	GBR	82600053	82608784	0	-0.2279
United Kingdom	GBR	82600053	82606833	0	-1.0128	-1.3452	-1.1926	0.7113	-0.9291	0.113	-0.6852	-1.1252
United Kingdom	GBR	82600053	82609002	0	-0.9497	0.3427	1.1381	0.4007	0.9317	0.811	-0.1315	0.8567
United Kingdom	GBR	82600053	82608309	0	0.5092	-0.7353	0.0226	0.5182	-0.224	0.3502	-0.2852	0.1216
United Kingdom	GBR	82600053	82603312	0	-0.6041			0.7654	0.6387
United Kingdom	GBR	82600053	82608030	0	-0.4009	-0.0862	-0.227	-1.6455	-0.1611	-1.6678	-0.2857	-0.7108
United Kingdom	GBR	82600053	82613160	0	-0.9932	-0.5783	0.6407	-0.1541	1.1713	0.6257	0.8325	2.0955
United Kingdom	GBR	82600053	82600130	0	-0.1113	0.0502	0.4173	-0.0163	-0.3638	-0.3242	0.3829	0.1216
United Kingdom	GBR	82600053	82610500	0	0.1221	0.792	1.0433	0.0524	0.775	0.4673	0.3473	1.0448
United Kingdom	GBR	82600053	82604298	0	1.253	0.64	0.4173	0.6823	0.3419	0.5096	-0.176	-0.6959
United Kingdom	GBR	82600053	82603025	0	0.5881	-0.2662	0.6407	0.6398	0.9529	0.5231	0.5755	0.1216
United Kingdom	GBR	82600053	82610776	0	0.9156	0.5946	0.0165	0.3824	0.2147	0.6026	-0.0553	0.4504
United Kingdom	GBR	82600054	82601421	1	0.0407
United Kingdom	GBR	82600054	82613204	1	0.2329
United Kingdom	GBR	82600054	82612910	1	1.5073
United Kingdom	GBR	82600054	82607478	1	-0.0858
United Kingdom	GBR	82600054	82606400	1	1.1288
United Kingdom	GBR	82600054	82605137	1	-0.4045
United Kingdom	GBR	82600054	82610654	1
United Kingdom	GBR	82600054	82607584	1	0.0722
United Kingdom	GBR	82600054	82607509	1	0.9753
United Kingdom	GBR	82600054	82607167	1	-0.3822
United Kingdom	GBR	82600054	82603088	1	-0.1488
United Kingdom	GBR	82600054	82600145	1	-1.2953
United Kingdom	GBR	82600054	82608189	1	0.3835
United Kingdom	GBR	82600054	82601549	1	0.0689
United Kingdom	GBR	82600054	82606778	1	0.1887
United Kingdom	GBR	82600054	82612018	1	-1.2935
United Kingdom	GBR	82600054	82611217	1	0.0976
United Kingdom	GBR	82600054	82603494	1	-0.7091
United Kingdom	GBR	82600054	82605288	1	0.8414
United Kingdom	GBR	82600054	82607409	1	-0.6405
United Kingdom	GBR	82600054	82604508	1	-0.2374
United Kingdom	GBR	82600054	82602041	1	1.2973
United Kingdom	GBR	82600054	82608061	1	-0.3012
United Kingdom	GBR	82600054	82607859	1	-1.11
United Kingdom	GBR	82600054	82609514	0	0.4623
United Kingdom	GBR	82600054	82612310	0	0.6357
United Kingdom	GBR	82600055	82607119	1	-0.1132
United Kingdom	GBR	82600055	82607452	1	-0.678
United Kingdom	GBR	82600055	82601231	1	-0.7631
United Kingdom	GBR	82600055	82608557	1	0.1619
United Kingdom	GBR	82600055	82601045	1	-0.2854
United Kingdom	GBR	82600055	82607017	1	0.1625
United Kingdom	GBR	82600055	82606095	1	-0.6754
United Kingdom	GBR	82600055	82609978	1	-0.5618
United Kingdom	GBR	82600055	82613019	1	0.3996
United Kingdom	GBR	82600055	82600670	1	0.9832
United Kingdom	GBR	82600055	82607877	1	0.507
United Kingdom	GBR	82600055	82608471	1	1.1066
United Kingdom	GBR	82600055	82602703	0	-1.0575
United Kingdom	GBR	82600055	82604854	0	0.1098
United Kingdom	GBR	82600055	82604615	0	1.1222
United Kingdom	GBR	82600055	82603512	0	-0.7014
United Kingdom	GBR	82600055	82611332	0	-1.2443
United Kingdom	GBR	82600055	82601559	0	-0.8846
United Kingdom	GBR	82600055	82604428	0	0.0682
United Kingdom	GBR	82600055	82608990	0
United Kingdom	GBR	82600055	82600244	0	0.6868
United Kingdom	GBR	82600055	82603167	0	-0.0306
United Kingdom	GBR	82600055	82609196	0	-0.4261
United Kingdom	GBR	82600055	82608735	0	1.0387
United Kingdom	GBR	82600056	82605372	1	1.3104
United Kingdom	GBR	82600056	82611925	1	-0.3377
United Kingdom	GBR	82600056	82603399	1	-0.7556
United Kingdom	GBR	82600056	82600489	1	0.6517
United Kingdom	GBR	82600056	82601268	1	0.2567
United Kingdom	GBR	82600056	82602690	1	0.6445
United Kingdom	GBR	82600056	82604651	1	0.3472
United Kingdom	GBR	82600056	82601853	1	0.6963
United Kingdom	GBR	82600056	82607917	1	-0.1578
United Kingdom	GBR	82600056	82611549	1	-0.3633
United Kingdom	GBR	82600056	82611477	1	-0.3499
United Kingdom	GBR	82600056	82601070	1	0.3703
United Kingdom	GBR	82600056	82611340	1	-0.6943
United Kingdom	GBR	82600056	82602941	0	0.2198
United Kingdom	GBR	82600056	82605598	0	0.5596
United Kingdom	GBR	82600056	82605415	0	0.8631
United Kingdom	GBR	82600056	82605410	0	1.1736
United Kingdom	GBR	82600056	82612827	0	1.5879
United Kingdom	GBR	82600056	82605906	0	-0.7779
United Kingdom	GBR	82600056	82606249	0	0.9045
United Kingdom	GBR	82600056	82603682	0	-0.4343
United Kingdom	GBR	82600056	82610780	0	-0.2349
United Kingdom	GBR	82600056	82600033	0	-0.8688
United Kingdom	GBR	82600056	82604076	0	-0.963
United Kingdom	GBR	82600057	82606354	1	0.6245			-0.1096	-1.1095
United Kingdom	GBR	82600057	82611698	1	1.4342	-0.8367	-1.5883	0.9223	-0.4961	0.3545	-0.5945	-0.477
United Kingdom	GBR	82600057	82611461	1	1.3573	-0.4314	-1.0611	0.5755	0.537	0.9697	-0.4771	-0.7108
United Kingdom	GBR	82600057	82604494	1	0.1309	2.6352	1.9359	0.1991	0.8302	0.7694	0.5755	0.833
United Kingdom	GBR	82600057	82600763	1	1.324	0.0502	1.4967	-0.2072	-1.1113	-0.2408	0.1701	0.2546
United Kingdom	GBR	82600057	82612148	1	1.4052	2.6352	1.9359	0.4974	-0.1725	-0.4128	-0.4658	2.0955
United Kingdom	GBR	82600057	82612410	1	1.4591	-0.59	-1.3005	-0.1285	0.0277	0.0115	-1.0602	0.1216
United Kingdom	GBR	82600057	82600924	1	1.241	-0.5971	-0.1587	-0.1488	0.1063	-0.568	-0.2852	-0.5912
United Kingdom	GBR	82600057	82608962	1	1.3026	-0.0994	0.5347	0.182	-0.3972	0.4586	-0.8012	0.1959
United Kingdom	GBR	82600057	82611087	1	0.6077	-0.0862	1.9359	0.1735	-0.1683	0.1142	-0.2821	0.1216
United Kingdom	GBR	82600057	82602364	1	1.8154	0.5266	0.4173	0.1529	0.7566	0.413	-0.8012	0.557
United Kingdom	GBR	82600057	82603632	1	1.1012	1.4003	1.4967	0.7343	0.9079	0.4654	0.5409	0.6919
United Kingdom	GBR	82600057	82602947	1	1.6476			0.2341	-0.3628
United Kingdom	GBR	82600057	82602661	1	0.8262	1.3939	0.8038	0.4918	-0.1372	0.1055	-0.2852	0.4504
United Kingdom	GBR	82600057	82600397	1	1.0568			-0.0165	-0.6258	-0.3261
United Kingdom	GBR	82600057	82604978	1	1.1	0.2718	-0.7638	0.2504	-0.0541	0.3336	0.1701	-0.5475
United Kingdom	GBR	82600057	82604258	1	1.5795	-0.7221	-0.7638	-0.2822	-0.7717	0.3369	-0.6852	-0.5251
United Kingdom	GBR	82600057	82606058	1	-0.3946	-0.5872	1.1381	0.3438	-0.4557	0.5391	-0.9906	-0.4784
United Kingdom	GBR	82600057	82607552	1	1.9813	0.1395	1.9359	0.3314	0.0521	0.1754	-0.5974	0.8136
United Kingdom	GBR	82600057	82611022	1	1.3751	-0.7221	0.0226	-0.11	-0.3397	-0.3242	-0.5945	0.1216
United Kingdom	GBR	82600057	82607066	1	0.6645	-0.7353	0.0226	-0.2187	-0.1606	0.5418	-0.3763	-0.4607
United Kingdom	GBR	82600057	82613127	1	0.4525	-0.2548	-0.5544	0.5372	-0.7123	0.317	0.775	-0.959
United Kingdom	GBR	82600057	82600381	1	1.2412	0.5976	1.4967	0.0867	0.0193	0.3014	0.1479	0.2546
United Kingdom	GBR	82600057	82609027	1	0.8307	0.5206	0.4173	0.2612	-0.3422	0.3836	-0.8657	-0.1314
United Kingdom	GBR	82600057	82600792	1	1.2913	0.5404	0.586	0.0517	-0.0525	0.1727	-0.4771	-0.1563
United Kingdom	GBR	82600057	82603054	1	1.8048	0.64	1.2899	0.3417	1.077	0.7994	-0.4948	1.2147
United Kingdom	GBR	82600057	82600034	1	-0.8377	0.4061	-1.277	0.2759	-0.4408	0.3689	0.3482	-0.9299
United Kingdom	GBR	82600057	82600801	1	0.2703	0.0566	0.4173	0.0602	-0.4029	-0.1027	-0.6852	1.0448
United Kingdom	GBR	82600057	82603996	1	1.377	-0.4343	-0.9607	0.6596	-0.3403	0.3701	-0.3876	-0.7496
United Kingdom	GBR	82600058	82607130	1	0.6063	0.0659	0.6825	0.9481	-0.5663	0.6242	0.5755	-0.2726
United Kingdom	GBR	82600058	82610024	1	-0.2441	-0.9216	-1.1926	0.5913	-0.1142	1.1929	0.9628	-0.8947
United Kingdom	GBR	82600058	82604951	1	-2.2245	-2.0387	-0.227	0.1053	-1.4051	-0.2408	0.3482	0.1216
United Kingdom	GBR	82600058	82605722	1		-0.0862	-0.227	0.4381	0.1093	0.405	-0.4948	0.1216
United Kingdom	GBR	82600058	82603091	1	-1.1879	0.7156	-0.7638	-0.3453	-0.4349	0.3534	-0.1021	0.1216
United Kingdom	GBR	82600058	82611280	1	-1.0717	-0.0338	0.5833	-0.0885	-0.3622	0.1529	-0.216	-0.5251
United Kingdom	GBR	82600058	82602699	1	-0.1469	0.7946	-0.227	0.7844	0.4728	0.8168	0.1693	-0.3297
United Kingdom	GBR	82600058	82602340	1	-0.5293	0.5946	0.0226	0.462	-0.6842	0.0561	-2.1355	-0.3902
United Kingdom	GBR	82600058	82605171	1	0.8788	0.1618	0.4173	-0.6491	-0.3722	0.0279	-1.0084	-0.8578
United Kingdom	GBR	82600058	82611969	1	-0.1556	2.6352	0.4173	-0.0819	0.5265	0.2596	0.5755	-0.1563
United Kingdom	GBR	82600058	82612367	1	-0.5255	-0.4343	-0.1627	-0.3223	0.0557	0.2871	-0.6852	0.1216
United Kingdom	GBR	82600058	82609887	1	0.1856		-0.8561	-2.1619	-0.2376	0.3088	-0.6852	-1.2701
United Kingdom	GBR	82600058	82608392	1	-0.0426	-0.0862	0.0226	0.7113	-0.1366	0.4394	0.5755	0.1216
United Kingdom	GBR	82600058	82605497	0	0.3304
United Kingdom	GBR	82600058	82604318	0	-0.3394	0.3177		0.6419	0.5979	0.3518		1.6058
United Kingdom	GBR	82600058	82608700	0	-0.3863	-0.0862	0.0226	-0.6447	-0.0068	-0.5309	0.1693	-0.4607
United Kingdom	GBR	82600058	82603894	0	1.0644	1.1352	1.9359	0.4474	0.9761	0.6817	1.2262	1.515
United Kingdom	GBR	82600058	82607896	0	-1.2721		0.3461		0.8211
United Kingdom	GBR	82600058	82606358	0	1.9777	1.7671	1.1381	0.837	1.0342	0.916	1.8077	0.7627
United Kingdom	GBR	82600058	82602482	0	-0.5843	0.1141	1.9359	1.0817	0.482	0.9058	0.0993	2.0955
United Kingdom	GBR	82600058	82602825	0	0.3041
United Kingdom	GBR	82600058	82607618	0		-0.3631	-0.711	-1.6841	-0.789	-0.2532	-1.7719	-0.7496
United Kingdom	GBR	82600058	82604312	0	-0.0732	1.2587	1.4967	-0.5016	0.605	-0.8604	1.7248	1.515
United Kingdom	GBR	82600058	82612960	0	0.192	-0.6019	-0.7902	0.6191	0.2051	0.9275	-0.4948	-0.5251
United Kingdom	GBR	82600058	82609958	0	-1.1486	1.1352	0.7388	-0.4865	0.5753	0.3372	-0.3237	0.1216
United Kingdom	GBR	82600058	82612243	0	-0.7727	-0.0862	0.0226	0.3073	0.7271	0.6298	0.5755	-0.2726
United Kingdom	GBR	82600058	82610543	0	0.1411	-1.3888	-1.2374	0.2109	-0.9648	0.0211	-0.5832	0.1216
United Kingdom	GBR	82600059	82609884	1	0.472	0.3239	-0.7519	0.3113	0.1164	0.6263	-0.4288	0.0144
United Kingdom	GBR	82600059	82609807	1	0.8308	-0.0862	-0.227	0.7113	-0.3143	0.1529	0.5755	0.1216
United Kingdom	GBR	82600059	82600466	1	-1.3613	-0.2662	-1.1926	0.4371	-0.1837	0.4242	0.5755	0.1216
United Kingdom	GBR	82600059	82612981	1	0.1927	-0.2479	0.0226	-0.5059	-0.1483	-0.1652	-0.5832	0.1216
United Kingdom	GBR	82600059	82612186	1	-1.203	-0.2662	-0.7638	-0.0126	-0.0127	0.1527	-0.7867	-0.959
United Kingdom	GBR	82600059	82612258	1	-1.6059	0.0017	-0.227	0.1053	-0.8041	1.0062	0.5755	0.1216
United Kingdom	GBR	82600059	82607430	1	0.6567		-1.1926	0.5367	-2.2718	0.8907	-1.5537	-2.0641
United Kingdom	GBR	82600059	82602368	1	0.8384	-0.0862	0.0226	-0.3238	0.2871	0.1771	-0.2821	0.1216
United Kingdom	GBR	82600059	82605039	1	0.9441	0.6515	1.1381	0.3269	1.1285	0.4916	-0.3206	0.1216
United Kingdom	GBR	82600059	82608886	1	-0.8035	0.8046	0.0226	0.3856	-0.1967	-0.0816	0.1701	-0.4607
United Kingdom	GBR	82600059	82602563	1	-1.2779	-0.7221	-1.2321	-0.1055	-0.0091	-0.1652	-1.266	-0.2503
United Kingdom	GBR	82600059	82601967	1	-0.1491	-0.5743	-0.6315	-0.7414	0.2368	0.2016	0.1701	-0.946
United Kingdom	GBR	82600059	82601404	1	0.9494	-0.4314	0.0226	0.6285	-0.6002	0.7346	0.3482	-0.4607
United Kingdom	GBR	82600059	82601204	0	-0.698	0.5746	1.9359	-0.5739	-0.1067	-0.3242	-0.0551	2.0955
United Kingdom	GBR	82600059	82603023	0	-1.5804	-0.4314	0.0226	0.1803	0.5054	0.7789	0.5755	0.1216
United Kingdom	GBR	82600059	82613004	0	1.4067	-0.5743	0.6496	0.7111	0.5349	0.1487	-0.3912	-0.2726
United Kingdom	GBR	82600059	82608127	0		2.6352	1.9359		0.4843	2.5872		0.9883
United Kingdom	GBR	82600059	82611464	0	1.0855	1.3697	1.9359	0.3612	0.9579	-0.045	0.1693	2.0955
United Kingdom	GBR	82600059	82602032	0	-0.6975	-1.0579	1.2899	-0.3727	1.096	-0.0444	1.802	0.1216
United Kingdom	GBR	82600059	82606377	0	-0.3447	-0.7221	0.8801	-0.2741	-0.2615	0.3877	0.8038	0.3216
United Kingdom	GBR	82600059	82610730	0	0.3919	-0.7114	0.4548	0.1345	-0.3189	0.7193	0.6172	0.1216
United Kingdom	GBR	82600059	82604902	0	-0.0503	-0.2662	-1.0935	-0.0876	0.7221	-1.6678		-0.5251
United Kingdom	GBR	82600059	82605567	0	0.7951	-0.4314	-0.3076	3.6039	4.8357	3.6292	0.5755	-0.2503
United Kingdom	GBR	82600060	82602705	1	-0.8658
United Kingdom	GBR	82600060	82611651	1	0.1052
United Kingdom	GBR	82600060	82607875	1	0.142
United Kingdom	GBR	82600060	82606946	1	-0.5668
United Kingdom	GBR	82600060	82611762	1	-1.2014
United Kingdom	GBR	82600060	82608525	1	-0.4496
United Kingdom	GBR	82600060	82601996	1	0.3562
United Kingdom	GBR	82600060	82609629	1	1.6603
United Kingdom	GBR	82600060	82611498	1	0.3406
United Kingdom	GBR	82600060	82607766	1	-0.1608
United Kingdom	GBR	82600060	82604698	1	-0.5781
United Kingdom	GBR	82600060	82612550	1	-0.4757
United Kingdom	GBR	82600060	82604640	0	-0.261
United Kingdom	GBR	82600060	82604038	0
United Kingdom	GBR	82600060	82611674	0
United Kingdom	GBR	82600060	82601875	0	-1.2701
United Kingdom	GBR	82600060	82611188	0	-0.0101
United Kingdom	GBR	82600060	82603275	0
United Kingdom	GBR	82600060	82601956	0	-0.151
United Kingdom	GBR	82600060	82609776	0	0.2092
United Kingdom	GBR	82600060	82606147	0	0.534
United Kingdom	GBR	82600060	82610816	0	-0.8226
United Kingdom	GBR	82600060	82606140	0	0.5232
United Kingdom	GBR	82600061	82604946	1	0.2701	0.4298	0.4173	0.214	-0.1548	0.4007	-0.2673	0.6905
United Kingdom	GBR	82600061	82606237	1	-1.349	-0.256	-0.5817	-0.6582	-0.8983	-0.7847	-1.0753	0.3216
United Kingdom	GBR	82600061	82601144	1	-1.0713	-0.0692	-1.0611	0.0988	0.1763	0.4949	-0.4801	-0.3297
United Kingdom	GBR	82600061	82607522	1	-0.1314	0.5836	-0.6587	-0.0274	0.115	0.3925	-0.787	-0.0129
United Kingdom	GBR	82600061	82602271	1	0.8961	0.5091	0.7162	0.1968	0.1191	-0.0263	-0.5832	-0.8443
United Kingdom	GBR	82600061	82610206	1	-0.8296	0.5315	-0.7638	-0.8293	-0.1983	0.0981	-0.6852	-0.5461
United Kingdom	GBR	82600061	82604677	1	0.0583	1.7671	1.9359	1.0619	0.7702	0.8644	2.3404	2.0955
United Kingdom	GBR	82600061	82609791	1	-0.5143	-0.0994	0.0226	0.2117	-0.0435	0.3489	-0.3206	0.1216
United Kingdom	GBR	82600061	82603480	1	0.2154	-0.8305	0.0226	-0.0562	0.3443	0.8805	0.5755	0.1216
United Kingdom	GBR	82600061	82604520	1	-1.2859	2.6352	0.7162	0.1485	0.3624	0.3147	0.0693	0.4994
United Kingdom	GBR	82600061	82605010	1	-0.7343	-0.4812	0.8348	1.1642	0.1402	0.6624	0.0256	-0.2503
United Kingdom	GBR	82600061	82603482	1	0.0202	-0.0862	-0.227	-0.2819	0.0438	0.2017	0.1693	-1.1252
United Kingdom	GBR	82600061	82610632	0	-0.9626	-0.256	1.1381	0.1319	-0.7014	0.5998	-0.2431	0.1959
United Kingdom	GBR	82600061	82605533	0	0.095	0.9349	1.9359	-0.1944	0.3691	0.0935	1.8077	2.0955
United Kingdom	GBR	82600061	82602541	0	-0.6498	-0.0862	0.0226	0.7113	0.6188	0.8754	0.5755	0.1216
United Kingdom	GBR	82600061	82611343	0	-1.1416	2.6352	1.9359	1.0848	3.4299	0.3617	0.8038	1.3857
United Kingdom	GBR	82600061	82604969	0		-0.0829	-0.2133	0.0056	-0.5288	-1.6678	-0.6852	0.1216
United Kingdom	GBR	82600061	82607801	0	-0.4812	-0.0862	-0.227	-0.1395	0.3651	0.2003	0.8038	-0.1563
United Kingdom	GBR	82600061	82601279	0	-1.0163	-0.6299	-1.0611	-2.0365	-0.0863	-0.4464	-0.6852	-0.6073
United Kingdom	GBR	82600061	82603367	0	1.3208			-0.3798		-1.6678
United Kingdom	GBR	82600061	82603842	0	-0.6978	0.3039	1.1381	-0.629	-0.0732	0.28	0.9246	1.2147
United Kingdom	GBR	82600061	82607953	0	-0.9218	0.4571	0.0226	-0.0294	0.6017	-0.0218	-0.309	0.7435
United Kingdom	GBR	82600061	82603790	0	-0.0339	1.3697	1.0116	-0.5028	0.1777	-0.4664	1.1171	2.0955
United Kingdom	GBR	82600061	82606811	0	0.3632	-0.6593	0.0226	1.1415	0.5509	0.0211	0.1693	2.0955
United Kingdom	GBR	82600061	82606508	0	-2.2017	2.6682	1.9359	-2.6893	0.4236	-0.7368	2.4277	2.0955
United Kingdom	GBR	82600062	82603364	1	0.2154
United Kingdom	GBR	82600062	82604130	1	-0.5765
United Kingdom	GBR	82600062	82603334	1	-0.1986
United Kingdom	GBR	82600062	82611741	1	-1.2236
United Kingdom	GBR	82600062	82609001	1	0.9258
United Kingdom	GBR	82600062	82600798	1	-0.6686
United Kingdom	GBR	82600062	82602827	1	0.2034
United Kingdom	GBR	82600062	82612396	1	0.2357
United Kingdom	GBR	82600062	82606168	1	0.245
United Kingdom	GBR	82600062	82603213	1	1.2258
United Kingdom	GBR	82600062	82600940	1	-0.5897
United Kingdom	GBR	82600062	82603563	1	-0.9821
United Kingdom	GBR	82600062	82601614	1	0.7131
United Kingdom	GBR	82600062	82611915	1	0.1197
United Kingdom	GBR	82600062	82608148	0	-0.4787
United Kingdom	GBR	82600062	82611673	0	2.7434
United Kingdom	GBR	82600062	82612556	0	1.1656
United Kingdom	GBR	82600062	82611175	0	0.9215
United Kingdom	GBR	82600062	82610645	0	0.5675
United Kingdom	GBR	82600062	82601479	0	0.5476
United Kingdom	GBR	82600062	82605714	0	0.9142
United Kingdom	GBR	82600062	82609579	0	-0.011
United Kingdom	GBR	82600062	82608264	0	1.2097
United Kingdom	GBR	82600062	82600468	0	0.4871
United Kingdom	GBR	82600062	82600047	0	0.2636
United Kingdom	GBR	82600062	82602972	0	0.4905
United Kingdom	GBR	82600062	82604197	0	1.5956
United Kingdom	GBR	82600063	82608418	1	0.6998
United Kingdom	GBR	82600063	82611214	1	1.0162
United Kingdom	GBR	82600063	82600660	0	1.0611
United Kingdom	GBR	82600063	82600788	0	1.0134
United Kingdom	GBR	82600063	82608210	0	1.0623
United Kingdom	GBR	82600063	82612189	1	0.5246
United Kingdom	GBR	82600063	82604032	1	1.4673
United Kingdom	GBR	82600063	82612271	1	0.9186
United Kingdom	GBR	82600063	82606394	1	0.5228
United Kingdom	GBR	82600063	82601339	1	-1.2328
United Kingdom	GBR	82600063	82611610	1	1.0468
United Kingdom	GBR	82600063	82603532	1	0.2705
United Kingdom	GBR	82600063	82605404	1	1.428
United Kingdom	GBR	82600063	82607771	1	1.4125
United Kingdom	GBR	82600063	82609431	0	1.5012
United Kingdom	GBR	82600063	82605834	0	0.8883
United Kingdom	GBR	82600063	82609125	0	1.5597
United Kingdom	GBR	82600063	82603899	0	1.7186
United Kingdom	GBR	82600063	82611103	0	1.0285
United Kingdom	GBR	82600063	82602226	0	1.3606
United Kingdom	GBR	82600063	82610847	0	0.1281
United Kingdom	GBR	82600063	82609983	0	-0.2515
United Kingdom	GBR	82600063	82601592	0	1.2659
United Kingdom	GBR	82600063	82607919	0	-0.2675
United Kingdom	GBR	82600063	82602186	0	1.4912
United Kingdom	GBR	82600063	82601004	0	1.1206
United Kingdom	GBR	82600063	82603909	0	-0.2861
United Kingdom	GBR	82600064	82607008	1	-0.1476	-0.8355	-0.227	0.361	0.0578	0.2854	0.1427	-0.959
United Kingdom	GBR	82600064	82611349	1	-0.3185	-0.0862	0.0226	0.3357	-0.2775	0.4641	-0.1727	-0.1563
United Kingdom	GBR	82600064	82603857	1	0.0314	0.3984	0.0226	0.3627	-0.292	0.4384	-0.5883	-0.3297
United Kingdom	GBR	82600064	82611085	1	1.158	1.127	1.1381	0.8701	0.4144	1.0176	-0.0992	-0.5475
United Kingdom	GBR	82600064	82602734	1	-0.1805	0.3039	0.4173	-0.8335	0.8516	0.1835	-0.3733	-0.1865
United Kingdom	GBR	82600064	82603625	1	-1.2221	0.5946	1.4967	0.0546	-0.2257	0.1284	-0.6852	2.0955
United Kingdom	GBR	82600064	82607191	1	0.281	-0.0107	0.4173	0.0251	-0.9486	0.3464	0.0215	-0.9069
United Kingdom	GBR	82600064	82605396	1	-0.0983	0.2695	1.0108	-0.2821	0.2541	-1.6678	0.0256	0.2203
United Kingdom	GBR	82600064	82612251	1	-0.4846	0.0017	0.0226	0.3775	0.3045	0.501	-0.4771	-0.8198
United Kingdom	GBR	82600064	82612954	1	0.1849	2.6352	0.4173	0.3213	0.7577	0.8373	-0.4948	0.7627
United Kingdom	GBR	82600064	82602233	1	1.0712	0.7608	0.7162	-0.3393	0.058	0.7839	0.5755	0.4504
United Kingdom	GBR	82600064	82603976	1	0.9347	-0.0862	0.0226	0.8494	0.5137	0.3994	0.0256	0.1216
United Kingdom	GBR	82600064	82603955	1	1.2724	0.5859	1.9359	0.2385	0.5227	0.1963	0.3482	2.0955
United Kingdom	GBR	82600064	82604865	1	-0.6856	0.134	0.4173	0.5056	0.1907	0.5196	-0.8738	-0.2503
United Kingdom	GBR	82600064	82605098	1	0.7869	-0.0862	0.0226	0.2744	-0.0704	0.47	-0.6852	-0.7496
United Kingdom	GBR	82600064	82612348	0	-0.9349	-0.0862	0.0226	0.0041	0.9623	0.5734	0.0254	0.1216
United Kingdom	GBR	82600064	82603983	0	-0.8017	-0.2662	0.0226	0.3912	1.2526	0.2682	0.1648	-0.2503
United Kingdom	GBR	82600064	82604784	0	-0.2928	-0.5994	-0.1627	0.9934	-0.2443	1.372	-0.1566	-0.5475
United Kingdom	GBR	82600064	82600174	0	-0.1744	0.5128	0.0226	-1.0129	0.5034	0.2462	0.1693	-0.1563
United Kingdom	GBR	82600064	82602130	0	-1.2618	0.3427	0.0226	0.091	-0.0341	-0.4128	0.0444	-0.959
United Kingdom	GBR	82600064	82608419	0	-1.0999	0.8046	0.4173	-0.7814	0.1753	0.2317	-0.2008	0.1216
United Kingdom	GBR	82600064	82612009	0	-0.9952	1.0919	1.9359	0.2549	0.8341	-0.0043	2.4277	2.0955
United Kingdom	GBR	82600064	82603072	0	-1.0529	-0.0994	0.4173	-0.8967	0.1452	0.0559	-0.7899	-0.2503
United Kingdom	GBR	82600064	82604398	0	0.1905	0.5746	1.9359	0.1243	0.2098	0.5417	1.4995	2.0955
United Kingdom	GBR	82600064	82610154	0	-1.677	-0.4998	0.0226	-0.7841	-0.5361	0.3894	-0.4575	-0.1563
United Kingdom	GBR	82600064	82600057	0	-0.1505	-0.0862	1.9359	0.1331	0.6296	0.1081	2.4277	-1.0347
United Kingdom	GBR	82600064	82610013	0	-0.9836	-0.7221		-0.8313	-0.4802	-0.1222
United Kingdom	GBR	82600064	82610090	0	0.8615	0.6608	1.4967	-0.0139	-0.2123	0.4309	0.1693	-0.1563
United Kingdom	GBR	82600065	82610229	1	-0.1604
United Kingdom	GBR	82600065	82606368	1	0.6066
United Kingdom	GBR	82600065	82609768	1	0.8897
United Kingdom	GBR	82600065	82608480	1	0.5844
United Kingdom	GBR	82600065	82608597	1	1.321
United Kingdom	GBR	82600065	82607730	1	-0.6724
United Kingdom	GBR	82600065	82601535	1	-1.3655
United Kingdom	GBR	82600065	82603932	1	0.011
United Kingdom	GBR	82600065	82606481	0	-1.1975
United Kingdom	GBR	82600065	82610057	0	0.2881
United Kingdom	GBR	82600065	82601999	0	1.3469
United Kingdom	GBR	82600065	82612508	0	0.6412
United Kingdom	GBR	82600065	82602020	0	1.3344
United Kingdom	GBR	82600065	82600096	0	0.4013
United Kingdom	GBR	82600065	82603747	0	1.4154
United Kingdom	GBR	82600065	82607521	0	0.9631
United Kingdom	GBR	82600065	82603043	0	-0.3536
United Kingdom	GBR	82600065	82609204	0	0.4618
United Kingdom	GBR	82600065	82608778	0	1.1891
United Kingdom	GBR	82600065	82603082	0	0.5545
United Kingdom	GBR	82600066	82602574	1	-0.9214	0.3239	-0.227	0.6905	-0.3258	0.4843	-0.6852	0.1216
United Kingdom	GBR	82600066	82607157	1	0.5205	1.3697	1.4967	0.3766	0.6207	-0.9292	-0.0823	2.0955
United Kingdom	GBR	82600066	82603159	1	-1.304	0.468	-0.6789	0.0375	-0.3353	0.3507	2.4277	-0.3368
United Kingdom	GBR	82600066	82609630	1	-0.115	-0.0656	-1.3694	0.6284	-0.2962	0.2978	-0.3206	-1.3017
United Kingdom	GBR	82600066	82612704	1	0.1325	0.2718	0.0226	-0.002	-0.5373	-0.1152	-0.2852	0.1216
United Kingdom	GBR	82600066	82611793	1	-1.1992	0.2086	-0.9285	0.3977	0.1626	0.8438	-1.2876	-1.4694
United Kingdom	GBR	82600066	82600783	1	-0.3837	-0.0862	0.0226	1.2836	1.6657	0.9435	0.3482	-0.3297
United Kingdom	GBR	82600066	82605485	1	-0.3638	0.9454	0.8038	-0.8669	-0.3428	0.0928	0.5755	0.4504
United Kingdom	GBR	82600066	82612812	1	0.8664	0.4521	1.036	0.437	-0.0445	0.5154	0.5755	0.3216
United Kingdom	GBR	82600066	82602961	1	-0.9326	-0.8379	-0.7638	0.1087	-0.0356	0.3784	0.3482	-0.5305
United Kingdom	GBR	82600066	82611435	1	0.0449	-0.59	-0.7638	0.0131	0.1205	0.4982	-0.6852	-1.1398
United Kingdom	GBR	82600066	82603741	1	0.7714	2.6352	1.1355	1.1229	0.2401	1.0914	-0.4948	1.2147
United Kingdom	GBR	82600066	82600681	1	-0.5928	-0.0862	-0.227	0.5582	0.4376	0.755	0.5755	-0.3297
United Kingdom	GBR	82600066	82611900	0	-1.036	-0.0862	0.5347	-0.5343	-0.2932	-0.2418	-0.5832	0.1216
United Kingdom	GBR	82600066	82613189	0	-0.8715	0.6606	-0.1627	-0.4661	0.1183	-0.4694	-0.0992	0.1959
United Kingdom	GBR	82600066	82606769	0	-0.5028	-0.5874	-0.5836	-0.2915	-0.5069	0.0031	-0.1727	-0.1563
United Kingdom	GBR	82600066	82606862	0	0.1402	-1.5214	1.9359	3.6039	3.2455	2.0032	2.4277	2.0955
United Kingdom	GBR	82600066	82610924	0	-0.8204	0.3289	1.2899	0.7119	1.6924	-0.9484	1.6922	1.0383
United Kingdom	GBR	82600066	82612273	0	-0.4589	0.788	0.7162	-0.169	0.5685	0.3189	0.1693	0.1959
United Kingdom	GBR	82600066	82608033	0	-0.4473	0.9454	0.0226	0.7122	0.8933	0.5891	0.9628	0.7864
United Kingdom	GBR	82600066	82603087	0	0.5467
United Kingdom	GBR	82600066	82602081	0	0.9623	0.7825	0.0226	0.0323	0.463	-0.2418	0.5755	0.1216
United Kingdom	GBR	82600066	82613157	0	0.9172	-0.8481	0.8038	-0.3474	-0.1049	0.2055	-1.0606	0.7627
United Kingdom	GBR	82600066	82610152	0	-0.1879	-0.1968	-1.1075	-0.1971	0.1497	0.3291	0.5755	0.2546
United Kingdom	GBR	82600066	82610865	0	0.2274				-0.0069
United Kingdom	GBR	82600067	82609298	1	-1.4196
United Kingdom	GBR	82600067	82605874	1	1.1999
United Kingdom	GBR	82600067	82604755	1	0.3317
United Kingdom	GBR	82600067	82608731	1	0.0065
United Kingdom	GBR	82600067	82613085	1	-0.4584
United Kingdom	GBR	82600067	82611262	1	1.1044
United Kingdom	GBR	82600067	82602133	1	1.0703
United Kingdom	GBR	82600067	82605058	1	1.0274
United Kingdom	GBR	82600067	82600452	1	1.2031
United Kingdom	GBR	82600067	82600211	1	-0.3851
United Kingdom	GBR	82600067	82602385	1	0.3701
United Kingdom	GBR	82600067	82601574	1	0.9772
United Kingdom	GBR	82600067	82600942	1	-0.5945
United Kingdom	GBR	82600067	82604336	1	1.0179
United Kingdom	GBR	82600067	82602455	1	-0.7749
United Kingdom	GBR	82600067	82609688	1	-0.3512
United Kingdom	GBR	82600067	82612616	1	0.5729
United Kingdom	GBR	82600067	82611154	1	-0.8822
United Kingdom	GBR	82600067	82604943	1	0.0165
United Kingdom	GBR	82600067	82608411	1	1.3382
United Kingdom	GBR	82600067	82612909	1	0.2973
United Kingdom	GBR	82600067	82601037	1	-0.4803
United Kingdom	GBR	82600067	82601826	1	0.2806
United Kingdom	GBR	82600067	82604761	1	1.1559
United Kingdom	GBR	82600067	82611420	1	1.0876
United Kingdom	GBR	82600067	82613173	1	1.1943
United Kingdom	GBR	82600067	82607925	1	1.4023
United Kingdom	GBR	82600068	82609560	1	1.5225				2.1566	1.4573		1.515
United Kingdom	GBR	82600068	82609749	1	0.7394	-0.0325	0.0226	0.0885	-0.1385	0.8345	-1.305	-0.5093
United Kingdom	GBR	82600068	82600832	1	-0.6789	0.2086	-1.0611	0.1387	0.4505	0.2382	-0.1727	-0.7496
United Kingdom	GBR	82600068	82605468	1	-0.3343	0.3974	0.8038	0.381	0.3116	0.4364	0.5755	0.1216
United Kingdom	GBR	82600068	82604192	1	0.3574	-0.0061	0.7158	1.7726	-0.1733	1.2956	0.2989	1.0383
United Kingdom	GBR	82600068	82606782	1	0.0895	-0.2662	0.0226	0.0987	0.4106	0.2695	-0.414	0.1216
United Kingdom	GBR	82600068	82603679	1	-0.273	0.4034	-0.8627	-0.2634	-0.3141	0.3502	0.3482	-0.2503
United Kingdom	GBR	82600068	82600291	1	0.0136	-0.0862	0.0226	2.7638	2.9231	1.4944	0.5755	0.1216
United Kingdom	GBR	82600068	82603777	1	0.1706	0.9454	0.0226	0.3823	-0.0574	0.4501	-0.2821	-0.4377
United Kingdom	GBR	82600068	82605333	1	0.6746	0.2539	-0.3048	0.4499	-0.7415	0.353	-1.0839	-1.3368
United Kingdom	GBR	82600068	82608637	1	1.0697	1.0508	0.4173	0.3035	-0.0792	0.7994	0.1747	-0.2995
United Kingdom	GBR	82600068	82610597	1	1.1099	0.468	-0.691	0.0772	-0.7631	0.2805	-0.7867	-0.8198
United Kingdom	GBR	82600068	82610294	1	-0.1692	1.1493	0.4173	-0.0624	-0.1766	0.1012	-0.4918	0.149
United Kingdom	GBR	82600068	82604681	1	0.085	-0.2366	-0.4728	0.1303	-0.5051	-0.0465	0.0256	-0.5652
United Kingdom	GBR	82600068	82612483	1	-0.3606	-0.0862	0.0226	0.7456	0.2237	0.4286	-0.6852	0.1216
United Kingdom	GBR	82600068	82604296	0	0.0054	-0.0862	-1.0611	-0.4454	-0.6427	0.1012	-0.216	-1.5679
United Kingdom	GBR	82600068	82609873	0	-0.1348	1.1576	0.0226	-2.6893	-0.1863	1.337	-0.6852	-2.3976
United Kingdom	GBR	82600068	82609167	0	0.7833	2.6352	1.9359	2.1438	1.472	1.0012	2.4277	2.0955
United Kingdom	GBR	82600068	82605236	0	0.4168	2.6352	0.1386	0.1309	-0.0939	0.0231	0.5755	1.2841
United Kingdom	GBR	82600068	82611982	0	-0.1064	0.3427	-0.3802	0.3148	-0.6414	0.2886	0.075	-0.3297
United Kingdom	GBR	82600068	82600009	0	-0.5527	-0.0862	1.4967	0.7291	0.2232	0.4071	0.9628	2.0955
United Kingdom	GBR	82600068	82607780	0	0.183	-0.2479	0.6825	0.1611	0.0155	1.0062	-0.4948	0.1216
United Kingdom	GBR	82600068	82602144	0	1.1782	0.64	0.0226	-0.1901	0.0049	0.494	0.5755	0.1216
United Kingdom	GBR	82600068	82607231	0	0.1362	0.5836	1.4967	-0.0651	0.2901	0.3937	-0.5861	0.5362
United Kingdom	GBR	82600068	82612772	0	0.0712	0.5179	-0.227	-0.1396	-0.0632	0.5982	0.5755	0.1216
United Kingdom	GBR	82600068	82608055	0	0.4784	1.0919	0.8348	0.0841	0.278	0.3189	0.319	0.9444
United Kingdom	GBR	82600068	82604354	0	0.5284	0.3326	0.1386	0.5139	-0.295	0.493	-0.0761	-0.806
United Kingdom	GBR	82600068	82602232	0	1.179	-0.4136		0.8054	0.2506		0.5858
United Kingdom	GBR	82600069	82612864	0	-0.3837	-0.2366	-1.0611	0.3498	-0.811	0.2041	-0.5832	0.1216
United Kingdom	GBR	82600069	82612684	0	-0.832	-0.4314	-0.4806	-2.6893	-0.6344	-0.2979	-1.0808	-0.9943
United Kingdom	GBR	82600069	82603839	0	-0.6001	-0.0862			0.555	-0.3883
United Kingdom	GBR	82600069	82606678	0	-1.0317	-0.0862	0.0226	-0.227	0.333	0.0736	-0.3237	0.1216
United Kingdom	GBR	82600069	82606101	0	-0.1705	-1.3452	1.9359		-0.2219	0.8496	2.4277	-1.1252
United Kingdom	GBR	82600069	82609522	0	0.8338				1.6121
United Kingdom	GBR	82600069	82601598	0	-0.4899	-0.4314	0.0226	0.7113	-0.0408	1.0062	0.5858	0.1216
United Kingdom	GBR	82600069	82603207	0	0.7717
United Kingdom	GBR	82600069	82605776	0	0.674	2.6352	1.9359	3.6008	4.8357	3.6292	2.4277	1.7439
United Kingdom	GBR	82600069	82608542	0	-1.0785	2.6352	0.7804	-0.742	0.0386	-0.5309	0.5755	1.1232
United Kingdom	GBR	82600069	82601230	0	-0.3411	-0.4174	-0.9607	1.2836	0.0188	-0.3242	-0.5832	0.1216
United Kingdom	GBR	82600069	82603161	0	-0.266	0.363	0.0226	-0.1651	0.5966	0.6791	0.1693	0.1216
United Kingdom	GBR	82600069	82601078	0	-0.0296
United Kingdom	GBR	82600069	82610103	0	0.325
United Kingdom	GBR	82600069	82603239	0	-0.6548	-0.0862	0.0226
United Kingdom	GBR	82600069	82603540	0	-0.0796
United Kingdom	GBR	82600069	82601217	0	1.0092
United Kingdom	GBR	82600069	82604261	0	-1.4641	-0.4314	-0.3802	-0.0292	-0.4316	0.5356	0.0444	0.1216
United Kingdom	GBR	82600069	82608155	0	-0.7861	1.7162	0.7804	-0.3235	0.1873	0.1413	2.4277	1.7439
United Kingdom	GBR	82600069	82606866	0	0.4742	-2.9627	-2.664	-2.6893	-0.9291	-1.6678	-2.1355	-2.5027
United Kingdom	GBR	82600069	82612140	0	1.2546	-0.0862	0.0226	0.7113	-0.0408	1.0062	0.5755	0.1216
United Kingdom	GBR	82600069	82611635	0	0.2585
United Kingdom	GBR	82600069	82602240	0	-0.4507	1.7671	1.9359	-1.1159	0.2809	0.6722	1.5037	0.06
United Kingdom	GBR	82600069	82605057	0	0.719		1.4967		-0.0408		0.5755	2.0955
United Kingdom	GBR	82600070	82601885	1	0.968	-0.7221	-0.4806	0.5774	-0.6061	0.3577	0.0256	0.1216
United Kingdom	GBR	82600070	82606992	1	0.6061	0.3289	-0.9203	0.239	-0.4926	0.4394	-0.6852	-0.3297
United Kingdom	GBR	82600070	82606374	1	1.5507	0.5836	1.9359	0.9221	0.2728	1.0946	-1.5848	0.5505
United Kingdom	GBR	82600070	82612197	1	0.9845	0.215	0.1386	0.6846	-2.00E-04	0.9973	-0.7867	-1.2688
United Kingdom	GBR	82600070	82612513	1	1.6002	-0.3349	0.8038	0.0361	-0.7492	-0.1999	-0.4771	0.7627
United Kingdom	GBR	82600070	82612409	1	1.0506	0.792	0.5833	0.916	-0.2682	0.5466	-0.3206	0.06
United Kingdom	GBR	82600070	82612943	1	0.0629	0.4012	1.0433	1.3968	-0.0904	0.9765	0.0256	0.9444
United Kingdom	GBR	82600070	82610326	1	1.0063	0.9349	1.2867	0.7953	0.8321	0.9976	-0.2668	1.2822
United Kingdom	GBR	82600070	82611864	1	1.1491	0.9484	0.7162	0.6643	-0.0665	0.7646	0.3482	-0.4607
United Kingdom	GBR	82600070	82611747	1	1.4873	0.1973	-0.1587	0.8329	-0.1209	0.8579	-0.2668	-0.5912
United Kingdom	GBR	82600070	82607061	1	0.6437	-0.269	-1.0611	0.1663	-0.8831	0.6814	-1.5537	-1.4991
United Kingdom	GBR	82600070	82600852	1	-0.8278	0.6515	0.0226	0.1904	0.1277	0.2488	0.0256	0.1216
United Kingdom	GBR	82600070	82611044	1	0.8997	0.6257	-0.2614	0.2348	0.9025	0.7749	-0.4948	0.839
United Kingdom	GBR	82600070	82608133	0	0.8547	0.7308	1.0433	0.523	0.2026	0.6233	0.0215	0.833
United Kingdom	GBR	82600070	82609205	0	0.7251	0.2086	0.586	0.1782	-0.1011	0.2382	0.8038	-0.0483
United Kingdom	GBR	82600070	82602208	0	0.4961	0.9349	1.9359	-0.0017	0.7654	0.4171	0.4886	1.1232
United Kingdom	GBR	82600070	82605354	0	0.1944	0.666	0.0226	0.7868	0.5563	0.9056	1.5037	0.023
United Kingdom	GBR	82600070	82601800	0	0.9102	1.1352	1.0433	0.6609	0.6809	0.8326	0.5755	1.515
United Kingdom	GBR	82600070	82600866	0	-0.009	0.7332	0.8038	0.408	0.2049	0.3689	0.1693	0.1216
United Kingdom	GBR	82600070	82610452	0	0.7265	1.1576	1.4967	1.3056	0.7661	0.8959	0.0215	0.4725
United Kingdom	GBR	82600070	82613054	0	0.8527	0.8762	1.9359	0.6499	0.5223	0.6254	0.3473	0.5362
United Kingdom	GBR	82600070	82604363	0	1.3329	0.7763	-0.442	0.6762	-0.0077	0.7841	-0.1975	0.4725
United Kingdom	GBR	82600070	82607471	0	1.695	0.0441	1.4967	0.3359	-0.0534	0.6957	0.3533	1.515
United Kingdom	GBR	82600070	82603208	0	-0.295	0.6492	1.036	-0.5764	0.146	0.3268	-0.2673	-0.8198
United Kingdom	GBR	82600070	82602239	0	0.6021	0.7763	0.4173	0.6095	-0.5232	0.8758	0.1977	0.1216
United Kingdom	GBR	82600070	82607333	0	-0.439	0.5946	0.4173	-1.0138	-0.4662	-0.3164	0.3473	0.7627
United Kingdom	GBR	82600071	82610503	1	0.4936	-0.0071	0.7162	0.8582	0.8278	1.5721	0.5755	0.1216
United Kingdom	GBR	82600071	82601733	1	-0.2105	0.9637	1.9359	0.4793	2.0116	0.4297	0.8038	-0.2503
United Kingdom	GBR	82600071	82608203	1	0.4163	0.235	1.9359	3.6039	4.8357	-1.6678	-2.1355	-1.5298
United Kingdom	GBR	82600071	82609094	1	0.7849				3.7689	-0.0865
United Kingdom	GBR	82600071	82606795	1	-1.5192
United Kingdom	GBR	82600071	82603620	0	-0.237	2.6352	1.9359	3.6039	4.8357	1.3278	0.9296	2.0955
United Kingdom	GBR	82600071	82601031	0	-1.5088
United Kingdom	GBR	82600071	82601587	0	-0.3443	-0.4454	0.5764	0.068	0.3301	1.5721	-0.4771	2.0955
United Kingdom	GBR	82600071	82606582	0	-1.5172	0.0789	0.4173	-1.5172	-0.4925	-0.5309	-0.5832	-0.1563
United Kingdom	GBR	82600071	82612486	0		-0.2662	0.0226	0.6123	-0.053	0.8046	-0.0857	-0.5251
United Kingdom	GBR	82600071	82600435	0	-0.519	0.5179	0.0226	0.701	0.1779	0.7161	0.5755	0.1216
United Kingdom	GBR	82600071	82610960	0
United Kingdom	GBR	82600071	82603339	0	-0.3508	0.0428	0.5051	0.4535	1.4508	1.4237	-0.216	-0.5029
United Kingdom	GBR	82600071	82611753	0					-1.2831	0.3502
United Kingdom	GBR	82600072	82600486	1	1.0139
United Kingdom	GBR	82600072	82608479	1	1.2737
United Kingdom	GBR	82600072	82608311	1	1.6116
United Kingdom	GBR	82600072	82604405	0	0.3492
United Kingdom	GBR	82600072	82607015	0	0.9043
United Kingdom	GBR	82600072	82608194	1	1.1086
United Kingdom	GBR	82600072	82612521	1	0.6127
United Kingdom	GBR	82600072	82605205	1	1.1288
United Kingdom	GBR	82600072	82612320	1	1.7495
United Kingdom	GBR	82600072	82611101	1	-0.001
United Kingdom	GBR	82600072	82609795	1	1.1075
United Kingdom	GBR	82600072	82605046	1	0.6777
United Kingdom	GBR	82600072	82612791	1	1.4133
United Kingdom	GBR	82600072	82608638	0	0.0099
United Kingdom	GBR	82600072	82610187	0	0.3668
United Kingdom	GBR	82600072	82600293	0	0.0755
United Kingdom	GBR	82600072	82601243	0	0.597
United Kingdom	GBR	82600072	82604679	0	1.1168
United Kingdom	GBR	82600072	82607703	0	1.5956
United Kingdom	GBR	82600072	82608451	0	0.2243
United Kingdom	GBR	82600072	82605649	0	1.5295
United Kingdom	GBR	82600072	82611444	0	0.6452
United Kingdom	GBR	82600073	82610615	1	-0.433
United Kingdom	GBR	82600073	82606208	1	-0.9054
United Kingdom	GBR	82600073	82611056	1	1.4406
United Kingdom	GBR	82600073	82601794	1	0.6913
United Kingdom	GBR	82600073	82612281	1	-0.552
United Kingdom	GBR	82600073	82608402	1	-1.3316
United Kingdom	GBR	82600073	82610087	1	-0.2321
United Kingdom	GBR	82600073	82613159	1	-0.385
United Kingdom	GBR	82600073	82606055	1	-2.1262
United Kingdom	GBR	82600073	82603231	1	-1.4269
United Kingdom	GBR	82600073	82607958	1	1.0974
United Kingdom	GBR	82600073	82612373	1	-1.6282
United Kingdom	GBR	82600073	82603485	1	0.6127
United Kingdom	GBR	82600073	82600631	1	-0.1622
United Kingdom	GBR	82600073	82602296	0	0.5637
United Kingdom	GBR	82600073	82609051	0	0.5587
United Kingdom	GBR	82600073	82610052	0	-0.1082
United Kingdom	GBR	82600073	82609897	0	0.5626
United Kingdom	GBR	82600073	82605120	0	-1.6851
United Kingdom	GBR	82600073	82606539	0	-0.5178
United Kingdom	GBR	82600073	82604094	0	1.5713
United Kingdom	GBR	82600073	82611403	0	1.6819
United Kingdom	GBR	82600073	82607647	0	-1.0073
United Kingdom	GBR	82600073	82610649	0	-0.3055
United Kingdom	GBR	82600073	82602087	0	1.142
United Kingdom	GBR	82600073	82603841	0	0.6603
United Kingdom	GBR	82600073	82610028	0
United Kingdom	GBR	82600073	82603828	0	0.7458
United Kingdom	GBR	82600073	82607316	0	-1.0574
United Kingdom	GBR	82600074	82610459	1	0.0164
United Kingdom	GBR	82600074	82601252	1	-0.8482
United Kingdom	GBR	82600074	82608503	1	-0.0456
United Kingdom	GBR	82600074	82607193	1	0.7617
United Kingdom	GBR	82600074	82600657	1	-0.2486
United Kingdom	GBR	82600074	82604272	1	1.0315
United Kingdom	GBR	82600074	82608576	1	0.2811
United Kingdom	GBR	82600074	82601612	1	-1.0618
United Kingdom	GBR	82600074	82605884	1	0.1413
United Kingdom	GBR	82600074	82602535	1
United Kingdom	GBR	82600074	82609948	0	0.1727
United Kingdom	GBR	82600074	82600196	0
United Kingdom	GBR	82600074	82601401	0	-0.7421
United Kingdom	GBR	82600074	82602007	0	0.8673
United Kingdom	GBR	82600074	82607301	0	-1.2343
United Kingdom	GBR	82600074	82603456	0	-0.8483
United Kingdom	GBR	82600074	82607144	0	-1.6765
United Kingdom	GBR	82600074	82601624	0	-0.8599
United Kingdom	GBR	82600074	82608436	0
United Kingdom	GBR	82600074	82601705	0	-0.8264
United Kingdom	GBR	82600074	82607049	0	-0.6651
United Kingdom	GBR	82600074	82603057	0	0.0205
United Kingdom	GBR	82600075	82605406	1	-0.709	0.7989	0.0226	0.6221	1.0301	0.8292	-0.0823	0.149
United Kingdom	GBR	82600075	82602165	1	-0.0229	-0.6065	-0.227	-0.3689	-0.3616	0.3776	-0.2821	-0.7317
United Kingdom	GBR	82600075	82608075	1	-0.5671	0.536	0.4173	0.1848	0.0102	0.1559	-0.5832	-0.2485
United Kingdom	GBR	82600075	82602382	1	0.4582	0.5344	-0.6108	-2.6893	0.8711	0.7569	-0.4026	-1.4399
United Kingdom	GBR	82600075	82605654	1	-0.643			-0.7395	-2.8748		0.5755
United Kingdom	GBR	82600075	82603958	1	-0.0881	0.7821	0.4173	-0.1339	-0.1306	0.3454	-0.1972	-0.7061
United Kingdom	GBR	82600075	82604767	1	-0.4572	0.15	0.4036	-0.1453	-0.3634	0.6475	-0.6595	-0.8443
United Kingdom	GBR	82600075	82611096	1	-0.7415	0.6606	1.0108	-0.8834	0.1099	0.1751	-1.7719	0.9883
United Kingdom	GBR	82600075	82603152	1	-0.0699	-0.2662	-0.4728	0.4182	-0.0957	1.0935	1.5482	0.1907
United Kingdom	GBR	82600075	82600709	1	-0.498	-0.2662	0.0226	-0.1296	-0.8584	0.2695	0.5755	0.1216
United Kingdom	GBR	82600075	82608528	1	0.1406	-0.9939	-0.3827	0.4106	0.017	0.5547	-0.3727	-0.5475
United Kingdom	GBR	82600075	82610051	0	-1.2803	0.9526	1.1657	-0.4754	0.3407	0.339	0.9296	0.2224
United Kingdom	GBR	82600075	82603674	0	0.4813	1.031	1.2899	0.1704	1.255	0.4358	0.3473	2.0955
United Kingdom	GBR	82600075	82603116	0	-1.0172	0.2099	1.4967	3.6039	4.8357	2.5485	1.802	2.0955
United Kingdom	GBR	82600075	82605956	0	-1.3717	1.1352	-0.227	-0.7129	-0.1147	-0.7847	0.1693	-0.1563
United Kingdom	GBR	82600075	82601159	0		-0.0862	0.0226	0.7113	0.7502	0.349	0.5755	0.1216
United Kingdom	GBR	82600075	82609723	0	0.4458	0.0566	0.9192	0.9046	0.2663	-0.2979	-0.3268	-0.6947
United Kingdom	GBR	82600075	82611609	0	-0.3105	-0.4093			0.2562	0.3601		-1.1252
United Kingdom	GBR	82600075	82605144	0	0.4412	1.1132	1.9359	0.6211	0.9109	1.1242	-0.0415	2.0955
United Kingdom	GBR	82600075	82602141	0	-0.3486	1.7671	1.4967	-0.1225	0.5486	0.4062	0.5755	0.557
United Kingdom	GBR	82600075	82608734	0	-0.5487	1.7671	0.4173	-0.1798	0.3721	0.2395	0.5755	0.4504
United Kingdom	GBR	82600075	82609318	0	0.7438	2.6352	0.8116	0.6904	0.0888	0.9434	-2.1355	0.1216
United Kingdom	GBR	82600075	82604304	0	-1.1877	2.6352	1.9359	0.1763	0.599	0.544	-0.2165	1.515
United Kingdom	GBR	82600075	82610151	0	-1.0465	-0.4343	-1.0611	-0.3089	-0.3946	0.053	-0.2673	-0.946
United Kingdom	GBR	82600075	82608923	0	-0.359	0.386	1.4967	0.604	1.1513	0.6213	2.4277	2.0955
United Kingdom	GBR	82600076	82611387	1	-0.3265	-0.4203	0.0226	0.0489	-0.3446	-1.6678	-0.5945	0.1216
United Kingdom	GBR	82600076	82610059	1	0.3931	-0.2479	-0.9807	-0.0965	-0.2934	0.0966	-0.9057	-0.8443
United Kingdom	GBR	82600076	82600518	1	1.0922	-0.269	0.4173	0.388	0.2199	0.4367		-0.6073
United Kingdom	GBR	82600076	82611234	1	1.5277	-0.438	-1.7997	-0.7096	0.0643	-0.8849	-1.305	-1.5127
United Kingdom	GBR	82600076	82604653	1	1.5084	0.0608	-0.9607	-0.1405	-0.8981	0.0349	-0.216	0.0453
United Kingdom	GBR	82600076	82605033	1	0.2125	0.1069	-0.7902	0.2174	0.4984	-0.7368	-0.4801	-0.1563
United Kingdom	GBR	82600076	82610113	1	1.5215	-0.4314	-0.7902	0.2243	-0.8628	0.442	-0.5828	-0.7496
United Kingdom	GBR	82600076	82601128	1	1.0623	1.3037	-0.4728	-0.4321	-0.3578	0.3551	-0.6852	0.557
United Kingdom	GBR	82600076	82600579	1	0.3869	-1.289	-1.5553	-0.0888	-1.0601	-0.212	-0.5945	-1.0101
United Kingdom	GBR	82600076	82602981	1	1.6927	-0.4203	-1.0611	0.1804	-0.614	0.5589	-1.5848	-2.3095
United Kingdom	GBR	82600076	82610379	1	0.9989	0.2695	-0.6315	0.2939	-0.2353	0.6791	-1.305	-1.0788
United Kingdom	GBR	82600076	82605344	1	0.181	-0.2741	-0.1119	0.4162	-0.412	0.2265	-0.1727	-0.5251
United Kingdom	GBR	82600076	82611071	1	1.404	0.631	1.1381	0.6919	1.4706	1.0937	1.8085	0.9883
United Kingdom	GBR	82600076	82606754	1	1.3012	-0.6028	1.9359	0.3131	-0.1577	0.7345	-0.6595	-0.6508
United Kingdom	GBR	82600076	82611528	1	1.705	-0.5743	0.0226	0.3632	-0.1954	0.7069	-0.3876	-0.4607
United Kingdom	GBR	82600076	82602236	1	1.3508	0.3924	0.4173	0.0071	-0.3541	0.2417	-0.3206	0.2286
United Kingdom	GBR	82600076	82606698	1	0.0975	-0.59	-0.2236	-0.2414	-0.7693	-0.1147	-1.266	-0.1563
United Kingdom	GBR	82600076	82601670	1	1.9965	-0.847	-0.4728	0.2952	-0.2607	0.5608	-1.0722	-0.4607
United Kingdom	GBR	82600076	82605669	1	-1.4393	2.6352	1.9359	0.3263	0.4622	0.3402	-0.1021	1.515
United Kingdom	GBR	82600076	82610510	1	1.5842	0.0502	-0.7638	0.253	-0.3412	0.8519	-0.0987	-0.2503
United Kingdom	GBR	82600077	82607173	1	-0.6254
United Kingdom	GBR	82600077	82609385	1	-0.0771	-1.3452	0.0226	0.1053	0.3237	-0.4648	0.5755	0.1907
United Kingdom	GBR	82600077	82610665	1	-0.7184
United Kingdom	GBR	82600077	82607457	1	1.0607
United Kingdom	GBR	82600077	82608168	1	-0.3896
United Kingdom	GBR	82600077	82611879	1	1.276
United Kingdom	GBR	82600077	82605064	1	-0.3743	-1.3452	-0.6843	-0.1833	-0.4572	-1.6678	-2.1355	0.1216
United Kingdom	GBR	82600077	82609441	1	1.1466
United Kingdom	GBR	82600077	82606190	1	0.8582
United Kingdom	GBR	82600077	82607874	1	-0.3705	-1.0658	-0.9607	-0.4661	-0.3689	-0.1237	-0.6852	-1.0788
United Kingdom	GBR	82600077	82610522	1	0.076	-0.2479	0.0226		-1.1799	-1.6678	-0.153	0.1216
United Kingdom	GBR	82600077	82609082	1	-0.6315
United Kingdom	GBR	82600077	82609554	1	-0.7107
United Kingdom	GBR	82600077	82608087	0	-0.6703
United Kingdom	GBR	82600077	82601118	0	0.9119
United Kingdom	GBR	82600077	82610584	0	-0.5888
United Kingdom	GBR	82600077	82612020	0	-0.6427
United Kingdom	GBR	82600077	82606713	0	1.2452
United Kingdom	GBR	82600077	82612862	0	-0.3343
United Kingdom	GBR	82600077	82611570	0	1.2898
United Kingdom	GBR	82600077	82606269	0	-0.4022
United Kingdom	GBR	82600077	82610773	0	0.9193
United Kingdom	GBR	82600077	82602905	0	-0.1397
United Kingdom	GBR	82600078	82609315	1	-0.6413	2.6352	0.9268	3.6039	4.8357	3.6292	-0.1561	0.0614
United Kingdom	GBR	82600078	82611411	1	-0.476	-1.546	-1.0539	-0.2695	-0.1955	0.328	-0.414	-0.1563
United Kingdom	GBR	82600078	82612416	1	0.9569	0.0634	0.4173	0.1053	-0.9291	0.4394	0.5755	0.5553
United Kingdom	GBR	82600078	82601514	1	-0.5606	-0.5994	-0.4728	0.4961	-0.0742	0.2582	-0.0553	0.1216
United Kingdom	GBR	82600078	82608035	1	-1.4645	-0.0802	-0.8627	-0.3253	-1.1055	-0.4128	-0.6852	-0.959
United Kingdom	GBR	82600078	82605486	1	-1.2336	-0.0862	-0.9607	-0.2129	-0.1027	0.2503	-0.6852	-0.959
United Kingdom	GBR	82600078	82606891	1	-1.0595	-0.59	-0.4728	-0.742	-0.3001	-0.8615	-0.6852	-0.5251
United Kingdom	GBR	82600078	82610273	1	-0.8247	0.1945	1.0433	0.0578	-0.2479	-0.7847	-0.1972	1.0904
United Kingdom	GBR	82600078	82612246	1	0.8244	-1.576	-1.5438	0.4595	-0.5169	0.1131	-2.1355	-1.8806
United Kingdom	GBR	82600078	82605684	1	0.0317	0.6606	-0.691	-2.0029	0.3862	0.1968	-0.414	-1.1252
United Kingdom	GBR	82600078	82608884	1	1.1579	0.666	0.6825	0.4551	1.7431	-0.0302	0.9628	2.0955
United Kingdom	GBR	82600078	82612119	0	-1.0786	0.1852	1.9359	-0.4383	2.0116	0.069	0.9194	0.9444
United Kingdom	GBR	82600078	82607454	0	-0.2334	-0.253	-0.7043	0.9579	0.2289	0.5909	-0.2004	-1.2422
United Kingdom	GBR	82600078	82606197	0	0.2441	2.0175	0.8348	0.4189	0.7939	0.7447	0.8038	-0.0542
United Kingdom	GBR	82600078	82608982	0	0.6038	-0.0862	0.0226	0.7113	-0.0408	0.2397	0.5755	0.1216
United Kingdom	GBR	82600078	82600294	0	-0.882	0.792	-0.3048	-2.0365	-0.1029	-1.6678	0.5755	0.1959
United Kingdom	GBR	82600078	82604853	0	-2.1566	-0.0862	0.0226	0.0389	-0.0408	0.1882	0.5858	0.1216
United Kingdom	GBR	82600078	82607300	0	0.6335	-0.0862	0.0226	0.7113	0.7444	0.3463	0.5755	0.1216
United Kingdom	GBR	82600078	82613114	0	-0.1505	1.1352	1.9359	0.5392	0.4238	0.139	0.8098	1.3857
United Kingdom	GBR	82600078	82610395	0	0.5011	0.6515	0.4173	-0.8301	0.9466	-0.8768	-0.0992	-0.1865
United Kingdom	GBR	82600078	82600890	0	-0.4237	-2.9627	-2.664	-0.8545	0.4431	-0.8849	-1.2871	-2.5027
United Kingdom	GBR	82600078	82612685	0	0.2947	1.1576	1.1657	-0.197	0.5391	0.4057	1.2607	0.5362
United Kingdom	GBR	82600078	82600944	0	0.2678	-0.6007	-0.6928	-1.3102	-1.0174	-0.8849	-0.6852	-0.222
United Kingdom	GBR	82600078	82608287	0	-0.1359	1.3889	0.4173	0.0138	0.1798	0.5156	0.5755	0.1959
United Kingdom	GBR	82600079	82604053	0	0.1442	2.6352	0.7162	-0.8975	0.0524	-1.6678	1.2107	0.2224
United Kingdom	GBR	82600079	82604920	0	0.5687	-0.1984	1.9359	-2.3705	-0.2295	-0.5309	-0.9422	0.9883
United Kingdom	GBR	82600079	82611942	0	0.9746	0.468	-0.335	-0.5612	-0.6836	-0.801	-1.166	-0.3657
United Kingdom	GBR	82600079	82610072	0	0.9397	0.3326	0.917	0.1192	1.0152	0.1796	-0.6852	0.1216
United Kingdom	GBR	82600079	82603378	0	-0.4126		-0.5836	-0.4002	-1.6103			-2.5027
United Kingdom	GBR	82600079	82607381	0	1.1156	2.6352	1.9359	0.7113	0.7148	0.6325	1.836	2.0955
United Kingdom	GBR	82600079	82608165	0	0.8557	0.5836	-0.1587	-0.183	-0.3133	-0.4694	-0.9139	0.9642
United Kingdom	GBR	82600079	82606993	0	1.4095				0.6903
United Kingdom	GBR	82600079	82603776	0	1.1909	1.7671	1.9359	0.5088	0.8779	0.3881	2.4277	2.0955
United Kingdom	GBR	82600079	82606362	0	0.7858	0.4435	-0.4806	0.2323	-0.0121	0.275	0.8038	-0.5475
United Kingdom	GBR	82600079	82604627	0	0.7379	-0.0862	0.0226	0.4902	-0.0408	0.9656	0.5755	0.1216
United Kingdom	GBR	82600079	82606773	0	1.0418	1.0508	1.9359	0.7875	-0.171	0.5748	-1.5848	-1.0454
United Kingdom	GBR	82600079	82608890	0	1.5848
United Kingdom	GBR	82600079	82607371	0	1.4982	0.7825	0.1386	0.0519	0.0343	0.2101	-0.6852	-0.1563
United Kingdom	GBR	82600079	82605386	0	0.923	2.6352	1.9359	-0.2641	0.7514	0.3894	1.8077	1.515
United Kingdom	GBR	82600079	82604432	0	1.0552	0.802	0.0226	-0.8301	-0.0824	0.0115	-0.0651	-0.4607
United Kingdom	GBR	82600079	82612308	0	1.9381	-0.0862	0.0226	0.2831	0.7882	-0.0453	-0.1727	0.1216
United Kingdom	GBR	82600079	82602295	0	0.0547
United Kingdom	GBR	82600079	82607447	0	1.0422	-0.0862	0.0226	1.2836	0.9456	1.5721	-2.1355	0.4777
United Kingdom	GBR	82600079	82602395	0	1.2149	2.6352	1.9359	0.0098	-0.1388	0.3087	1.5037	2.0955
United Kingdom	GBR	82600079	82606158	0	1.0308	2.6352	1.9737	0.1133	1.1492	0.2904	0.1693	1.1232
United Kingdom	GBR	82600079	82609545	0	1.1664	-0.0306	0.7162	-0.3813	-0.2103	0.0935	-0.0823	0.1216
United Kingdom	GBR	82600079	82602872	0	0.5476	-0.4203	0.0226	-0.6355	-0.4566	0.176	-0.5355
United Kingdom	GBR	82600079	82606801	0	-0.5188	-0.0862	0.0226	0.191	0.1144	0.1875	-0.5208	0.1554
United Kingdom	GBR	82600079	82609772	0	0.4725	-0.0862	0.0226	0.7113	1.1288	2.1953	0.5755	0.1216
United Kingdom	GBR	82600079	82612187	0	0.5384	-0.7243	-0.4659	-0.7973	-0.5383	0.6111	-0.8917	0.7627
United Kingdom	GBR	82600079	82612564	0	-0.3589	-0.9819	-0.7002	-0.269	-0.2344	0.0441	-0.0553	-1.1252
United Kingdom	GBR	82600079	82607327	0	1.0396
United Kingdom	GBR	82600080	82604366	1	1.4128
United Kingdom	GBR	82600080	82611896	1	-0.5812
United Kingdom	GBR	82600080	82612605	1	0.0145
United Kingdom	GBR	82600080	82601543	1	0.5642
United Kingdom	GBR	82600080	82600682	1	0.8585
United Kingdom	GBR	82600080	82610267	1	0.9461
United Kingdom	GBR	82600080	82605610	1	-1.0427
United Kingdom	GBR	82600080	82603858	1	0.9328
United Kingdom	GBR	82600080	82611723	1	1.0963
United Kingdom	GBR	82600080	82601107	1	1.1058
United Kingdom	GBR	82600080	82605195	1	1.4618
United Kingdom	GBR	82600080	82600105	1	-0.8531
United Kingdom	GBR	82600080	82607911	1	-0.7523
United Kingdom	GBR	82600080	82609974	0	0.8749
United Kingdom	GBR	82600080	82610623	0	0.8405
United Kingdom	GBR	82600080	82600119	0	0.3225
United Kingdom	GBR	82600080	82605141	0	-0.3472
United Kingdom	GBR	82600080	82605337	0	0.6212
United Kingdom	GBR	82600080	82601195	0	2.1014
United Kingdom	GBR	82600080	82602567	0	-1.2289
United Kingdom	GBR	82600080	82607957	0	0.6822
United Kingdom	GBR	82600080	82601534	0	1.1939
United Kingdom	GBR	82600080	82600846	0	0.3767
United Kingdom	GBR	82600080	82600002	0
United Kingdom	GBR	82600080	82600650	0	0.8968
United Kingdom	GBR	82600080	82609912	0	0.0846
United Kingdom	GBR	82600080	82601827	0	-0.0856
United Kingdom	GBR	82600080	82604989	0	-0.6819
United Kingdom	GBR	82600081	82600768	0	0.0609
United Kingdom	GBR	82600081	82603807	0	0.2741	0.2086	0.0226	0.2354	0.2562	0.5739	0.8038	0.1216
United Kingdom	GBR	82600081	82607804	0	-0.4596	0.2063	0.6407	0.857	-0.372	1.0558	1.0854	0.9888
United Kingdom	GBR	82600081	82606669	0	0.7256	-0.4314	-0.4806	0.2248	-0.1268	0.6652	0.1693	-0.3297
United Kingdom	GBR	82600081	82605504	1	1.4339	0.8762	1.2899	0.7974	1.1391	0.8858	0.5755	2.0955
United Kingdom	GBR	82600081	82604599	1	0.8335	-0.2479	0.0226	1.2454	0.3954	-0.153	-0.2566	0.1216
United Kingdom	GBR	82600081	82613299	1	-0.5108	0.7332	0.0226	0.3679	0.3592	1.1073	-0.6852	-0.9111
United Kingdom	GBR	82600081	82606561	1	-0.4814	-0.0862	0.0226	0.6661	-0.2367	0.7797	-0.8483	0.1216
United Kingdom	GBR	82600081	82612749	0	-0.4844	-0.0862	0.8801	-1.1482	0.1659	-0.0327	0.5755	1.515
United Kingdom	GBR	82600081	82613092	0		-0.0862	-0.5373	0.109	0.1315	0.662	-1.0602	-0.1563
United Kingdom	GBR	82600081	82612611	0	0.6832	-1.3782	0.4548	-0.1531	-0.5512	-0.0614	1.6331	2.0955
United Kingdom	GBR	82600081	82601708	0	-0.0011	1.7671	-0.9735	-0.0559	0.3767	0.8238	-0.1026	0.4994
United Kingdom	GBR	82600081	82609335	0	-0.309	-0.2662	0.0226	0.2655	-0.0846	0.48	0.0256	-0.1563
United Kingdom	GBR	82600081	82602895	0	0.6059	-0.0994	0.0226	0.1053	-0.176	0.0402	0.5755	0.2286
United Kingdom	GBR	82600082	82612411	1	-0.6575
United Kingdom	GBR	82600082	82601660	1	-0.0566
United Kingdom	GBR	82600082	82605435	1	-0.2175
United Kingdom	GBR	82600082	82612264	1	-0.7742
United Kingdom	GBR	82600082	82606658	1	1.4366
United Kingdom	GBR	82600082	82613053	1	-0.5659
United Kingdom	GBR	82600082	82612234	1	0.7937
United Kingdom	GBR	82600082	82606122	1	-0.8042
United Kingdom	GBR	82600082	82606869	1	1.7172
United Kingdom	GBR	82600082	82606465	1	1.2172
United Kingdom	GBR	82600082	82608171	1	-0.027
United Kingdom	GBR	82600082	82603279	1	-0.9036
United Kingdom	GBR	82600082	82606264	0
United Kingdom	GBR	82600082	82610544	0	-1.023
United Kingdom	GBR	82600082	82611393	0	0.5702
United Kingdom	GBR	82600082	82611571	0	0.9274
United Kingdom	GBR	82600082	82602394	0	-0.098
United Kingdom	GBR	82600082	82602657	0	-1.0807
United Kingdom	GBR	82600082	82603824	0	-0.9532
United Kingdom	GBR	82600082	82601340	0	-0.248
United Kingdom	GBR	82600082	82604836	0	-0.3071
United Kingdom	GBR	82600082	82604876	0	1.0791
United Kingdom	GBR	82600083	82602393	1	1.0584	-0.9334	-0.5034	0.3311	-0.2609	0.3743	-1.5848	-0.4377
United Kingdom	GBR	82600083	82601394	1	0.2333	2.6352	1.9359	0.731	0.7346	0.3269	0.1693	-0.5912
[truncated: 9,047 more rows]
