# Supplementary material for: Antecedents of adolescent students’ ICT self-efficacy: The ICT dataset
Source: Data Brief. 2020 Oct 22;33:106437. doi: 10.1016/j.dib.2020.106437 (PMC7644865; doi:10.1016/j.dib.2020.106437)
Supplement: Supplementary file 2 [file mmc2.zip › Australia.csv]

CNTRYID	CNT	CNTSCHID	CNTSTUID	ST004D01T	ESCS	INTICT	COMPICT	HOMESCH	ENTUSE	USESCH	SOIAICT	AUTICT	W_FSTUWT
Australia	AUS	3600001	3610676	1	.4078	-.9249	-.0998	-.1686	-.7369	-.368	-.8542	-.1563	28.19991
Australia	AUS	3600001	3611874	1	.45	-.269	.0226	.0302	-.1047	.1301	-.5832	-.5251	28.19991
Australia	AUS	3600001	3601769	1	-.5889	-.0862	-1.1926	1.2836	-1.5403	1.5721	-.6852	-1.1252	28.19991
Australia	AUS	3600001	3605996	1	.6498	.5266	.4173	-.0498	.0342	-.2344	-.216	.4504	28.19991
Australia	AUS	3600001	3608147	0	.7675	.2032	-1.0611	-.3355	.2309	.6551	.8038	2.0955	33.44862
Australia	AUS	3600001	3610012	0	1.1151	-.2662	-.4728	.1567	.6896	-.052	.1693	-.5251	33.44862
Australia	AUS	3600001	3605210	0	.6907	2.6352	1.9359	3.6039	4.8357	3.1269	2.23269333248062	2.0955	33.44862
Australia	AUS	3600001	3605983	0	-.3679	-.0862	.0226	-.9803	2.1319	.7615	.371279465017013	.249004211988963	33.44862
Australia	AUS	3600001	3606793	1	-.7361	-.7221	.0226	.013	-.5119	-.3165	-.0987	-.8578	42.4658
Australia	AUS	3600001	3605826	1	-1.3747	1.3939	1.2899	-.3343	-.496	.6222	.0256	.9097	42.4658
Australia	AUS	3600001	3617490	1	.9098	-.7221	-.8627	-.7943	.3639	-.4657	.075	-.6924	42.4658
Australia	AUS	3600001	3618231	0	-.0269	.3487	1.9359	2.2698	3.4299	.9697	.5755	.6905	31.425
Australia	AUS	3600001	3602143	0	.2686	.3376	-.5544	.1627	-.0633	-.8768	-1.4019	.1959	31.425
Australia	AUS	3600001	3616433	0	.907	-.4488	.8116	.3703	.885	.2892	.5755	.1216	1.88237
Australia	AUS	3600001	3607153	1	.2846	-.0493495116264868	.0156427328269633	-.0772933279795123	-.521	.395984926672763	-.165227653759331	-.0883614939802756	1.67277
Australia	AUS	3600001	3607898	0	-.8753	-.0862	-.227	-1.0549	-.1606	-.5676	-.4801	-.6073	1.88237
Australia	AUS	3600001	3619798	0	-.6372	.6464	1.036	.4109	.8779	.7141	.5755	.6466	1.88237
Australia	AUS	3600001	3604401	0	.4607	.792	-1.0611	-.3863	-.2391	-1.0529	.5755	-.1563	1.58932
Australia	AUS	3600001	3605704	0	-.9197	-.165	-.7638	-.08	-.3501	.7094	-.248783148738323	-.5652	1.58932
Australia	AUS	3600001	3619240	0	-1.3619	.879	1.4967	-2.6893	.7495	.3022	.1969	.9097	1.58932
Australia	AUS	3600002	3619270	1	1.5525	-.59	-.4806	.6344	.3432	1.2577	-.6852	-.4607	12.82079
Australia	AUS	3600002	3607090	1	-.4534	-.0862	-.8474	.3424	-.1911	.755	-.2821	-.7108	12.82079
Australia	AUS	3600002	3602799	1	.9061	.225208109045106	.268401545789382	.305791092928257	.0383658277945254	.67257021588894	.0549722588974629	.194294526171795	12.82079
Australia	AUS	3600002	3609519	1	-.1638	.0402	.4173	.4455	-.0903	1.2465	-2.1355	-.1563	12.82079
Australia	AUS	3600002	3611016	1	1.1002	.7989	-.5544	.3902	.0043	1.4712	-.0987	.0876	12.82079
Australia	AUS	3600002	3617041	0	1.037	1.3403	1.036	.3371	.4309	1.8246	.0256	.4994	11.78813
Australia	AUS	3600002	3609029	0	1.293	2.6352	1.1381	.6494	.2955	1.5955	.5755	.6663	11.78813
Australia	AUS	3600002	3618517	0	1.7914	.64	.8038	.7377	.5759	1.3076	.2344	1.1232	11.78813
Australia	AUS	3600002	3612651	0	1.6279	.9349	1.9359	.1098	1.1739	1.1249	2.4277	.9973	11.78813
Australia	AUS	3600002	3609019	0	.9947	.9275	1.9359	2.384	4.8357	1.5264	.3482	.0657	11.78813
Australia	AUS	3600002	3610912	0	.0839	1.7671	.0226	.3533	.3744	1.145	-.5978	.1216	11.78813
Australia	AUS	3600002	3601850	0	.6589	-.4174	-1.4928	.5427	.2546	1.0726	-.6852	-1.1252	11.78813
Australia	AUS	3600002	3615114	0	.3265	-.0862	.0226	.371	.3946	1.9612	-.4948	-1.1252	11.78813
Australia	AUS	3600002	3619752	0	.679	-.0862	.0226	.4678	-.2009	1.3249	.5755	.1216	11.78813
Australia	AUS	3600002	3611278	0	.1627	.140819726443596	.178337110439068	.101883335968984	-.0212293291969831	.533016220414804	.036119642510142	.087369693215135	11.78813
Australia	AUS	3600002	3614209	1	1.2351	1.1352	.6825	.4645	-.182	1.1174	.5684	-.1563	12.82079
Australia	AUS	3600003	3606556	1	-.7344	.4521	-.0998	-1.4389	-.742	-.2532	-.6852	-.4607	18.19842
Australia	AUS	3600003	3615130	1	-.3679	-.122957203804221	-.0658352639678695	.0396	-.5506	.2614	-.156714987140498	-.184378829761061	18.19842
Australia	AUS	3600003	3614732	1	-1.0456	.00365738759855336	.031949086180548	-.229542199051046	-.118093504866663	.306189353678998	.00547716688356172	-.086422714185365	18.19842
Australia	AUS	3600003	3603989	1	-.2274	.0965368261841811	.131075695009747	-.00511749264254764	-.0525019559690943	.459785101724381	.0262267105049041	.031260764863786	18.19842
Australia	AUS	3600003	3618567	1	-1.0303	.2607	-.442	-1.2429	-.335	-1.6678	-.1722	-.4607	18.19842
Australia	AUS	3600003	3614979	1	-.2741	.0912355920336692	.125417894188037	-.0179268715099112	-.0562456926270221	.451018392565594	.0250423989831287	.0245438026643294	18.19842
Australia	AUS	3600003	3604922	1	-.1819	-.4998	-.4728	-.5011	.0708	-.0533	-.6625	-1.1252	18.19842
Australia	AUS	3600003	3610779	1	.194287522459439	.144405440636145	.182164003598101	.110547501764794	-.0186970943840384	.538945955370876	.036920701756246	.0919129950210138	18.19842
Australia	AUS	3600003	3617427	0	.194287522459439	.144405440636145	.182164003598101	.110547501764794	-.0186970943840384	.538945955370876	.036920701756246	.0919129950210138	25.69107
Australia	AUS	3600003	3613520	0	-.3083	-.0862	-.227	-.8679	.2632	-.0033	.5755	-.1563	25.69107
Australia	AUS	3600003	3615105	0	.194287522459439	.144405440636145	.182164003598101	.110547501764794	-.0186970943840384	.538945955370876	.036920701756246	.0919129950210138	25.69107
Australia	AUS	3600003	3616171	0	-.0528	-.4203	-.227	-.3991	.2745	.4129	-.3912	-.222	25.69107
Australia	AUS	3600003	3611140	0	.4915	-.0862	.0226	-1.3102	1.3986	-.6274	-.2673	.1216	25.69107
Australia	AUS	3600003	3610781	0	-.476	-.1883	1.9359	-.3433	1.0731	-.0802	.5755	2.0955	25.69107
Australia	AUS	3600003	3606617	0	-.8041	-.0994	1.036	-.5041	.1956	.3785	.3473	1.4234	25.69107
Australia	AUS	3600003	3601036	0	-.8073	.1852	1.1381	-1.7857	.3726	.3668	.5755	.1216	25.69107
Australia	AUS	3600003	3605314	1	.1382	1.7162	-.227	3.6039	.8779	2.3899	.5755	1.4234	25.19681
Australia	AUS	3600003	3602820	0	.3846	.2526	.1213	-2.6893	.01	.2713	2.4277	.9883	25.19681
Australia	AUS	3600003	3606611	1	-.8259	-.59	-1.0611	-.2671	-.5642	.2618	-.6852	-.5475	5.60918
Australia	AUS	3600003	3612005	1	-.9963	.00925376540626721	.0379218823370862	-.216019664186784	-.114141337474032	.315444145146411	.00672741437871228	-.0793317883516775	5.60918
Australia	AUS	3600003	3606318	1	.194287522459439	.144405440636145	.182164003598101	.110547501764794	-.0186970943840384	.538945955370876	.036920701756246	.0919129950210138	5.60918
Australia	AUS	3600003	3615856	1	-.6479	-.323961302578737	-1.1926	-.398764548702448	.4067	-.4128	.3482	.1216	5.60918
Australia	AUS	3600003	3601080	0	-1.2753	-.0224174193473262	.00412045986905077	-.29254678846932	-.136507558620967	.263069158951518	-.000348022764228975	-.119460962948003	4.0885
Australia	AUS	3600003	3611875	0	-3.176	-.238178784441072	-.226153245095089	-.813891251278696	-.288878442255296	-.0937377810507556	-.0485497553003882	-.392842762787554	4.0885
Australia	AUS	3600003	3608831	0	-1.0643	-.2778	-.1587	-2.6893	.3181	-.21	-.1248	.4504	4.0885
Australia	AUS	3600003	3600526	0	-1.1307	.4613	.6825	-.8485	-.4431	-.0558	.9677	.0484	4.0885
Australia	AUS	3600003	3613145	0	-.2713	1.3697	1.9359	-.8921	1.7757	.0632	2.4277	2.0955	4.0885
Australia	AUS	3600003	3611260	0	.194287522459439	.144405440636145	.182164003598101	.110547501764794	-.0186970943840384	.538945955370876	.036920701756246	.0919129950210138	4.0885
Australia	AUS	3600003	3605723	0	.194287522459439	.144405440636145	.182164003598101	.110547501764794	-.0186970943840384	.538945955370876	.036920701756246	.0919129950210138	4.0885
Australia	AUS	3600003	3608282	0	.4881	-1.3452	-1.1926	.1053	.6686	.3099	-.6852	-.959	4.0885
Australia	AUS	3600003	3604605	0	.194287522459439	.144405440636145	.182164003598101	.110547501764794	-.0186970943840384	.538945955370876	.036920701756246	.0919129950210138	4.0885
Australia	AUS	3600003	3614283	1	.9545	.0467	-.2827	-.7797	1.041	.3487	.5755	.4777	5.60918
Australia	AUS	3600003	3616313	1	-.517	2.6352	-1.7053	.0546	-.0625	.3956	-2.1355	-.945	5.60918
Australia	AUS	3600003	3604185	1	-.4072	.0003	-1.6074	-2.6893	-.425	-1.6678	-2.1355	-2.5027	5.60918
Australia	AUS	3600003	3617392	0	.331	.159924602407861	.198727000766561	.148046472229739	-.00773744740834863	.564610163700111	.0403877287866905	.111576646923241	4.0885
Australia	AUS	3600004	3606795	1	-.0798	.088481521460065	.113606499124381	.284	-.2367	.7938	.0194568838710709	.00404747028217698	4.60929
Australia	AUS	3600004	3610933	0	1.0751	.3376	-.6241	-.9348	.1722	.1663	-.299026940988885	-.26294750284302	4.60929
Australia	AUS	3600004	3610474	0	-.1129	-.2662	.0226	.0324	-.2844	.4242	-.2857	.1216	4.60929
Australia	AUS	3600004	3604026	1	.177	.6515	.586	-.7143	-.0848	.112	.214483258118546	.7627	4.71832
Australia	AUS	3600004	3616320	1	1.1471	-.7221	-1.0611	.2019	-.5634	.5608	-1.5588	-.7496	4.71832
Australia	AUS	3600004	3611541	1	1.1787	-.089	.0226	.1864	.0267	.9038	.1648	2.0955	4.71832
Australia	AUS	3600004	3613808	1	-.1141	.5091	.6825	.0956	.06	.5388	.3482	.4504	4.71832
Australia	AUS	3600004	3612815	1	1.7893	-.0862	-1.4011	-.2601	-.4011	-.2777	-.1818	-.7426	4.71832
Australia	AUS	3600004	3616735	1	.9048	2.6352	1.34688867048962	.3117	.2791	.7805	.705626289886679	1.13376413538795	4.71832
Australia	AUS	3600004	3613768	1	.9721	.9275	.0226	.1007	.021	.8605	.0256	-1.0798	4.71832
Australia	AUS	3600004	3606639	1	.21	-.4314	.0226	.3245	-.6767	1.3299	-.2128	.1216	4.71832
Australia	AUS	3600004	3616497	1	.8559	-1.0394	-1.2374	-.2362	-.8823	.1487	-.929358037773155	-1.4637	4.71832
Australia	AUS	3600004	3605573	1	.8255	-.0862	.0226	.2864	-.0507	.7276	-.0609472492769806	.0017109257975392	4.71832
Australia	AUS	3600004	3601391	1	.9624	.130628465629985	.19076457154433	.0847	-.1896	.5454	-.0541008282358013	.112177257631226	4.71832
Australia	AUS	3600004	3606867	1	.6878	-.7221	-.5034	-.247	-.4595	.4698	.1701	-.4377	4.71832
Australia	AUS	3600004	3607946	1	1.1701	.8485	.9192	.6216	-.5263	.6834	.5755	-.4784	4.71832
Australia	AUS	3600004	3611036	0	1.7502	-.0862	1.9359	.8354	.0459	.9662	-.5832	2.0955	4.1917
Australia	AUS	3600004	3615150	0	.5564	.173582514399879	.235405842574027	-.2927	.153	.1624	.00483124458500272	.167447617356784	4.1917
Australia	AUS	3600004	3603918	0	.8297	.216535426195018	.259145529027526	.284835278250172	.0322411708209563	.658228104973922	.0530347556798259	.183305748612084	4.1917
Australia	AUS	3600004	3615241	0	.8786	-.0862	.0226	.7113	-.0408	1.0062	.5755	-.7496	4.1917
Australia	AUS	3600004	3617327	0	.6762	-.4314	.0226	1.2836	.8779	1.0062	.5755	2.0955	4.1917
Australia	AUS	3600004	3616376	0	1.1316	.250806145467814	.295721333483081	.367643661120773	.0564431857466173	.714901969964024	.0606909365882631	.226728679832982	4.1917
Australia	AUS	3600004	3614393	0	1.1063	1.1132	1.9359	.0164	.3813	.1948	.548	.9339	4.1917
Australia	AUS	3600004	3617547	0	1.3374	.5091	-.227	.2259	-.6283	.5177	.5755	.2286	4.1917
Australia	AUS	3600004	3607923	0	.9708	-.321601687996748	-.211656974911939	-.0018	-1.3696	.343588420820868	-.480333777673362	-.330532291904053	4.1917
Australia	AUS	3600004	3611309	0	1.1813	-.0862	.0226	.7113	-.0408	1.0062	.5755	.1216	4.1917
Australia	AUS	3600004	3618769	0	.8279	.2403	.4173	-.3521	.0958	.6104	.8038	.1216	4.1917
Australia	AUS	3600004	3606058	0	.6974	.9275	1.1381	-.08	-.2999	.5248	.5755	.9339	1
Australia	AUS	3600004	3604978	1	1.3814	.7989	1.1752	-.1723	.9516	.387	.1693	-.5005	1
Australia	AUS	3600005	3616184	1	-.1416	.7763	.0226	.6541	.0287	1.2221	.3482	-.1563	22.30922
Australia	AUS	3600005	3607238	1	.9512	1.3697	.4173	.4957	.371	1.4355	-.4948	.6559	22.30922
Australia	AUS	3600005	3607129	1	1.1232	-.5743	.0226	.3788	-.7163	.8869	.0256	-.1563	22.30922
Australia	AUS	3600005	3604561	1	.956	-.4203	.0226	1.2112	.0808	1.3519	.3482	.1216	22.30922
Australia	AUS	3600005	3612013	1	.9533	-.7221	-.5907	1.0041	-.4157	1.0537	-.2852	.1216	22.30922
Australia	AUS	3600005	3605111	1	1.2436	-.2806	1.1381	.8606	-.1328	1.702	-.4948	1.1508	22.30922
Australia	AUS	3600005	3618462	1	1.0088	-.269	1.9359	.6113	-.6951	1.5244	.1693	.1216	22.30922
Australia	AUS	3600005	3602277	1	1.4716	.2695	-.4728	.3681	-.1617	.8865	-.3876	.1216	22.30922
Australia	AUS	3600005	3610410	1	1.0307	1.3697	.4173	1.0439	-.0675	1.6272	-.5974	1.515	22.30922
Australia	AUS	3600005	3614028	1	.0645	1.1132	.0226	.5524	.5369	1.4759	.3473	-.1563	22.30922
Australia	AUS	3600005	3614351	1	.7491	-.3435	-1.1274	.3535	-.34	1.1183	.5766	-1.0454	26.70441
Australia	AUS	3600005	3605595	1	.0644	2.6352	1.9359	1.2995	.4482	1.8566	1.2612	2.0955	26.70441
Australia	AUS	3600005	3603285	1	1.1626	.0467	.0226	.8178	-.3302	1.2334	-.4801	-.1563	26.70441
Australia	AUS	3600005	3601802	1	.1571	-.7095	1.0433	.5575	-1.5595	1.1354	-.9714	-1.1681	26.70441
Australia	AUS	3600005	3618084	1	.5053	-.2662	-.7638	1.0786	-.8219	1.2536	-1.0722	-.1563	26.70441
Australia	AUS	3600005	3611906	1	.9262	.9454	1.9359	.6739	-.2542	.9792	-.0992	-.0888	26.70441
Australia	AUS	3600005	3609031	1	.8673	.5056	1.9359	.7509	-.1264	1.2948	-.414	1.0641	26.70441
Australia	AUS	3600005	3618972	1	.5294	-.9399	-1.1926	.4635	-1.0298	1.4624	-.4948	-1.1252	26.70441
Australia	AUS	3600005	3614391	1	.7322	.957	1.9359	.0301	-.2282	.4708	-.7867	.6113	26.70441
Australia	AUS	3600005	3616777	1	.445	.0502	1.9359	.5867	.2759	1.0434	.0754	.5823	4.00029
Australia	AUS	3600006	3608589	1	.5772	.5836	-1.296	.5712	-.3804	1.162	-.8627	-1.7277	30.59539
Australia	AUS	3600006	3601298	1	.9126	.802	-.5034	.2585	-.2024	.4378	-.7394	-.5251	30.59539
Australia	AUS	3600006	3601781	1	1.2116	-.0862	.0226	.7505	-.0421	1.0925	.5755	.1216	30.59539
Australia	AUS	3600006	3607001	1	.9533	-.1692	-.3802	.7041	-.4206	1.0752	.5755	.1216	30.59539
Australia	AUS	3600006	3620712	1	.7918	-.8416	.1386	.4263	-1.3137	.4324	-.5945	-.4784	30.59539
Australia	AUS	3600006	3606229	1	.8726	.4012	1.2899	.4166	.3797	.9087	.1701	1.2147	30.59539
Australia	AUS	3600006	3600556	0	.3159	-.59	1.9359	-.0465	.4933	.216	-.6852	-.6774	25.36862
Australia	AUS	3600006	3608188	0	1.2258	-.0862	.6407	.8176	.5738	.6753	-.2852	.1216	25.36862
Australia	AUS	3600006	3613933	0	.7555	.3289	.0226	.78	-.1292	.88	.5755	.1216	25.36862
Australia	AUS	3600006	3613337	0	1.0309	.3289	.0226	.3429	.5042	-.0625	-.176	1.1508	25.36862
Australia	AUS	3600006	3620196	1	-.0415	-.2479	-.8627	1.0107	-.5381	.8725	-.4948	-2.5027	30.18911
Australia	AUS	3600006	3612004	0	.3053	-.4188	-1.1926	.7113	-.1157	.8212	-.6852	.1216	24.04036
Australia	AUS	3600006	3615059	0	.9289	1.4003	.0226	1.4789	.8779	2.6944	.5755	.1216	24.04036
Australia	AUS	3600006	3607701	0	1.3663	1.7671	1.9359	.9696	1.4479	1.0922	.542	2.0955	24.04036
Australia	AUS	3600006	3601787	1	.7935	2.6352	1.1355	3.6039	1.2101	3.6292	2.4277	1.0383	2.66686
Australia	AUS	3600007	3605248	1	.3372	-.2662	-.9607	.023	-.0632	.2716	-.6595	-.2726	21.60674
Australia	AUS	3600007	3615487	1	-.522	-1.0212	-1.0611	-.3486	-.7644	.2152	-.2821	-1.1252	21.60674
Australia	AUS	3600007	3612519	1	-1.0067	.1395	-2.664	.7113	-.5095	-.0558	.5755	-1.1252	21.60674
Australia	AUS	3600007	3617455	1	-.8609	-.0905684626715179	-.0458784077167742	-.298932341080019	-.391	.25056614223815	-.105275028682743	-.168983507763882	21.60674
Australia	AUS	3600007	3613040	1	.0573	2.6352	1.1381	-.8237	1.14	-.7368	.5755	.1216	21.60674
Australia	AUS	3600007	3620307	0	.4164	-1.3922	.8116	-.6491	-.8923	-.5309	-.4947	.0876	27.44065
Australia	AUS	3600007	3609275	0	-1.0837	.468	.4173	-2.6893	.2625	-.8768	-.3763	-.1563	27.44065
Australia	AUS	3600007	3618266	0	-.733	-.7353	.0226	-2.6893	-1.7365	.4203	-.2852	-.2503	27.44065
Australia	AUS	3600007	3616911	0	.3657	-2.9627	-.0154	-1.0587	.0113	-.4223	2.4277	-2.5027	27.44065
Australia	AUS	3600007	3612450	0	-1.5739	-.0563135332090573	-.0320555428153769	-.374450011805396	-.16044502684489	.207014783045441	-.00792051570645921	-.162409248017761	27.44065
Australia	AUS	3600007	3600867	0	.2455	1.127	.4173	-.1979	.4234	-.0814	.5755	.1216	27.44065
Australia	AUS	3600007	3611271	1	-1.3764	1.3939	.4173	-.0835	.3507	.2192	2.4277	1.0448	32.86712
Australia	AUS	3600007	3614375	1	-1.139	-.0862	.0226	-.4985	-.5038	-.0816	-.4771	-.4607	32.86712
Australia	AUS	3600007	3617173	0	.6687	.198259222806744	.239640048678588	.240674464596092	.019334498402833	.628004546632066	.0489517973285229	.160148769723165	37.91213
Australia	AUS	3600007	3620366	0	.9067	-.0192	-.8627	-.2247	-.2747	-.0486	-.2852	.4504	37.91213
Australia	AUS	3600007	3612386	0	-.4743	1.1132	-.227	.447	.2468	.4993	-.4398	2.0955	37.91213
Australia	AUS	3600007	3606156	0	-.3106	-2.8663	.0226	-1.0959	-1.5714	-1.5939	-2.1355	-2.5027	2.64133
Australia	AUS	3600007	3615731	1	-1.8003	-.2479	-1.0611	-.8941	-.7155	-1.6678	-.619544623877275	-.959	3.32297
Australia	AUS	3600007	3619462	1	-.9061	-.694	-.227	-.4446	.7857	-.1578	.5755	.1216	3.32297
Australia	AUS	3600007	3616722	1	-1.3292	.0566	-.732	-1.3089	-.1828	-.4795	-.8627	-.6073	3.32297
Australia	AUS	3600007	3611051	1	-1.4042	.5946	-.9351	-.1668	-.3219	.0008	-.1533	-.3297	3.32297
Australia	AUS	3600007	3604758	0	-.7481	-.0862	.8038	-2.6893	-.5035	-.7946	-.0823	-.2133	2.64133
Australia	AUS	3600007	3604174	0	-1.6489	-.185554565139113	-.127202344463579	.7113	.0473	-.8849	-.0047193865969592	-.23626550640782	2.64133
Australia	AUS	3600007	3613928	0	-.5538	2.6352	1.4967	-2.6893	-.1589	-1.6678	.8038	.1216	2.64133
Australia	AUS	3600007	3617775	0	-.7185	.0407887300103828	.0715779223428935	-.139821688825893	-.0918713151277301	.367593862583477	.013772419533942	-.0393752123557667	2.64133
Australia	AUS	3600007	3611420	0	-1.0604	.00197733908832692	.0301560358130681	-.233601702418004	-.119279956741124	.303411038999125	.00510183903511902	-.0885514302571413	2.64133
Australia	AUS	3600007	3602870	0	-1.8045	-2.4679	-1.38796247658057	-1.39340994203625	-1.806	-.8768	-1.15032112179457	-1.45969595063649	2.64133
Australia	AUS	3600007	3617535	0	-.366798283471794	-.4203	-.9211	-1.6821	-.9455	-1.6678	-.5832	-.9299	2.64133
Australia	AUS	3600007	3612099	0	.166	1.30019318399285	1.66841320811371	-2.652	.33676619961963	1.5256	2.4277	2.0955	2.64133
Australia	AUS	3600007	3611008	0	-.0475	.116958496926731	.152870949138778	.044227416527446	-.0380801524410174	.49355664300202	.0307889726626645	.05713617170923	2.64133
Australia	AUS	3600007	3605037	1	-1.513	-.8379	-.3802	-.3802	-.8513	.3784	-.4771	-.2503	3.02688
Australia	AUS	3600007	3605128	1	-.0011	-.5034	.0226	.2083	-.2761	.0561	-1.1534	.4777	3.02688
Australia	AUS	3600007	3601714	1	-.8993	.4435	.4173	-.6834	.2008	.2402	-2.1355	-1.4991	3.02688
Australia	AUS	3600007	3600275	1	.663	.9454	1.0433	-.1693	-.892	.372	.0254	.4504	3.02688
Australia	AUS	3600007	3600018	1	-1.2298	.0634	-.5373	-1.6895	.3099	.0928	.5755	.1216	3.02688
Australia	AUS	3600007	3610786	1	-.8913	.2086	.0226	.2647	-.1044	.6314	.5755	-.2503	3.02688
Australia	AUS	3600007	3606068	1	.3002	.3961	-1.2374	-.4083	.3627	-.0581	-.5832	.1216	3.02688
Australia	AUS	3600007	3612848	1	-.3732	.5128	.9247	.1005	.4436	.3931	-.8627	-.5305	3.02688
Australia	AUS	3600007	3610766	0	-.5348	.4457	.586	-2.6893	-.6593	-1.6678	.2287	.4994	2.5241
Australia	AUS	3600007	3605153	0	-1.4136	-.0862	-.3802	-2.6893	.0699	-.5649	-.5832	-.9299	2.5241
Australia	AUS	3600008	3607511	1	.7687	1.4003	1.9359	3.6039	-.7579	.3916	2.4277	2.0955	9.73677
Australia	AUS	3600008	3613583	1	-1.6645	-1.3452	-.8626	-2.6893	-3.7095	-.1088	-.6852	-1.1252	9.73677
Australia	AUS	3600008	3605494	0	-1.1338	-.7327	.0226	.6673	-.3781	.235	.5755	-1.1252	8.79699
Australia	AUS	3600008	3603831	0	.7139	-.33032953496435	-.219159282644656	-.303161598347506	-1.3101	.218122981284607	-.484751169955328	-.338965095658201	8.79699
Australia	AUS	3600008	3603547	0	-.9147	-.190717988923147	-.134202504851258	-.41169856332861	-.6302	.166749670028202	-.200880742730081	-.265811916266479	8.79699
Australia	AUS	3600008	3608538	0	1.3664	-.2662	.0935874084523118	-.1085	.1752	.1909	-.126914367106166	.076060750549592	8.79699
Australia	AUS	3600008	3608262	0	.1513	-.1827	-.5836	-.2625	-.0522	.6928	-.1566	-.6073	8.79699
Australia	AUS	3600008	3615366	1	.3099	-.7221	-.9607	-1.2524	-.8731	.2967	-2.1355	-1.1252	9.78345
Australia	AUS	3600008	3618123	1	-.4255	-.7114	-.7638	-.6428	-.5483	.4073	-.4771	-.7639	9.78345
Australia	AUS	3600008	3612198	1	-.6878	2.6352	1.9359	-.6533	1.0301	.9513	.5858	.4025	9.78345
Australia	AUS	3600008	3604387	1	.6466	.2063	1.1752	3.6039	4.8357	1.5721	.5755	.1216	9.78345
Australia	AUS	3600008	3606495	0	.012	.232989692296641	.245421774051536	.5535	.1831	.7587	.16872338691795	.153571326859351	9.71349
Australia	AUS	3600008	3607411	0	.6651	-.0862	.0226	.1053	-.3309	.4394	.5755	-.5093	9.71349
Australia	AUS	3600008	3616453	0	-.062	-.6616	-.5544	-.31	-.1444	.1529	.5755	.1959	9.71349
Australia	AUS	3600008	3606858	1	.8339	-.0862	.0226	-.232	-.2667	.3725	.5755	-.2503	1.77487
Australia	AUS	3600008	3601726	1	.8809	.222347485906072	.265348514082592	.298878965573705	.0363456529812539	.667839571974562	.0543331871555198	.190669955563094	1.77487
Australia	AUS	3600008	3609702	1	.391	.0789	-.6315	-1.4102	-.5073	-.7368	.3482	.1216	1.77487
Australia	AUS	3600008	3604904	0	.7846	1.3697	.0226	.697953043930901	.8779	.995002364167112	.5755	.1739	1.35725
Australia	AUS	3600008	3608547	0	1.121	-.9785	-.5373	.6224	-.2654	.6976	-.1026	-.5475	1.35725
Australia	AUS	3600008	3617669	0	1.0068	.7989	.592025626961458	.7113	.4159	1.023	.340051914838424	.50317053599897	1.35725
Australia	AUS	3600008	3612213	0	.7864	2.6352	.0226	3.6039	-.9291	1.0062	-.6852	.1216	1.35725
Australia	AUS	3600008	3604938	0	-1.3452	-.0303522430544094	-.00434806855573641	-.311719713155159	-.142111138757779	.249947253808066	-.00212068604842816	-.129514831422135	1.35725
Australia	AUS	3600009	3609795	1	.7666	.20937251666831	.251500834555364	.267527530786989	.0271827172210583	.646382722791493	.0514345403259923	.174229938873632	12.77346
Australia	AUS	3600009	3608017	1	.1942	-.59	.0226	.0153	.2603	.4154	-.0553	-.4607	12.77346
Australia	AUS	3600009	3617763	1	.2117	1.4533	-.408	-2.0365	-.194	-1.4875	-1.2624	-.2485	12.77346
Australia	AUS	3600009	3614906	1	-.7805	1.127	1.4967	.5143	.8194	.9919	2.0386	.4994	12.77346
Australia	AUS	3600009	3605557	1	-.2923	.3924	1.1381	.0291	.3723	.2287	.1701	-.1563	12.77346
Australia	AUS	3600009	3620006	1	-.9892	-.9334	-.227	-1.6821	-.4435	-.056	-.6852	.1216	12.77346
Australia	AUS	3600009	3601932	0	-.4755	.0683733102796416	.101017870944086	-.0731690321927166	-.0723910579997551	.413210786043546	.019934897045536	-.00442399577187075	21.20484
Australia	AUS	3600009	3607686	0	-.6089	.3289	.4173	-.0801	-.2797	.3955	.5755	.1216	21.20484
Australia	AUS	3600009	3603019	0	.0858	.1393	.253270389428619	.4037	.4245	.7493	.19070175545561	.18449619450394	21.20484
Australia	AUS	3600009	3619064	0	-.0327	-.165	-.3802	.7567	-.2215	1.2126	.5755	-.5093	21.20484
Australia	AUS	3600009	3607470	0	.1037	-1.3452	-.5034	.2241	-.4719	.4394	-.394259999948714	-.4607	21.20484
Australia	AUS	3600009	3600258	0	.8664	-.59	-.9607	-1.0161	-.4151	.4541	.0256	-.1563	16.75006
Australia	AUS	3600009	3603702	1	.4347	.171696293658569	.211290468544106	.176490424875255	.000575732279597865	.584077138855704	.0430175597247658	.126492042642377	3.23978
Australia	AUS	3600009	3601793	1	-.001	.2628	1.4967	-.0454	.5133	.2148	.0256	-.6073	3.23978
Australia	AUS	3600009	3616568	1	-.9726	-.8264	.5833	-2.6893	.6071	-1.6678	-.6791	.1216	3.23978
Australia	AUS	3600009	3604726	1	.518	-.7353	1.1381	.1053	.499	-.2564	-.6852	-.2503	3.23978
Australia	AUS	3600009	3606228	1	.8648	.2032	-.4728	.2773	-.769	.1825	-.354058988773285	-.34540846550078	3.23978
Australia	AUS	3600009	3616599	1	.6147	.192129316080242	.233097837878323	.225862763122053	.0150055523743941	.617867452529829	.047582357881502	.152381832704522	3.23978
Australia	AUS	3600009	3615969	1	-.4517	-.0252	1.0108	.0158	.3282	.2395	.3473	1.2147	3.23978
Australia	AUS	3600009	3613771	1	1.2812	.267788257436049	.313845680440852	.408677560019222	.0684359695587368	.742985475106519	.0644847910563061	.248245972017965	3.23978
Australia	AUS	3600009	3606545	0	-.967	-.0862	.0226	-2.6893	-1.4008	1.0062	.5755	.1216	2.36146
Australia	AUS	3600009	3604077	0	.1845	-.7221	-.328468773053093	-.8189	-.8572	.2249	-.471283548411804	-.408779829068014	2.36146
Australia	AUS	3600009	3619963	0	.194287522459439	.144405440636145	.182164003598101	.110547501764794	-.0186970943840384	.538945955370876	.036920701756246	.0919129950210138	2.36146
Australia	AUS	3600009	3601302	0	-.978	.96	.8038	-2.6893	.5145	.1215	-.2008	1.515	2.36146
Australia	AUS	3600009	3605463	0	.8408	.217795462577688	.260490316803136	.287879905775391	.0331310097268021	.660311840983827	.053316251566158	.184902285665916	2.36146
Australia	AUS	3600009	3606940	0	.9588	-.0192	.4173	-.8921	-.2201	.1173	-.3059	.557	2.36146
Australia	AUS	3600010	3616269	1	-.0769	-.2479	-.5836	.4676	.3248	.8793	.3482	-.9299	16.70117
Australia	AUS	3600010	3618727	1	-.8645	.9275	1.1752	-.1247	-.7086	.229	-.8627	.557	15.35683
Australia	AUS	3600010	3608353	1	-1.2267	.4121	-.4806	-.737	.2149	1.0637	.0256	-.1865	15.35683
Australia	AUS	3600010	3616934	0	.5792	.188099469991523	.228796940037408	.216125440856712	.0121596711890315	.611203251777432	.0466820782450346	.147275790775599	16.53002
Australia	AUS	3600010	3605658	0	-.755	1.1493	.1386	.7903	.5365	1.0524	1.4152	.7627	16.53002
Australia	AUS	3600010	3605343	0	.6361	-.0862	.0226	.1053	-.0343	1.1404	.5755	.1216	16.53002
Australia	AUS	3600010	3614437	0	-.9485	-2.9627	.0226	.0077	.6461	.7615	.5755	.1216	16.53002
Australia	AUS	3600010	3606984	0	.9854	.1045	1.9359	.354	-.3131	1.1101	-.417	2.0955	16.53002
Australia	AUS	3600010	3610998	0	-.4386	-.9334	-.8627	-1.6821	-1.5269	-.7433	-.309	-.9111	16.53002
Australia	AUS	3600010	3610717	0	-1.5402	-.4314	.4173	.0687	-1.3067	.2176	.1693	-.224	16.53002
Australia	AUS	3600010	3613696	0	.7154	1.3403	1.9359	.1566	.8251	.1047	2.4277	2.0955	16.53002
Australia	AUS	3600010	3616352	1	.5323	1.153	1.9359	-1.2524	.1874	-.006	-2.1355	.7627	15.35683
Australia	AUS	3600010	3610334	0	-.6162	-1.2135	-1.3514	-1.6841	-1.3074	-1.6678	-.8041	-.3856	16.53002
Australia	AUS	3600011	3604655	1	1.107	.248013632403518	.292740993007404	.360896108227044	.0544711103336618	.71028396042856	.0600670808401758	.223190408524489	26.69686
Australia	AUS	3600011	3619183	1	-.1483	-.9232	.6407	-.3657	.5701	.0433	.5755	-.1563	26.69686
Australia	AUS	3600011	3619652	1	-.7101	-1.034	-1.9313	-.6916	-.8467	-.2362	-.2903	-.976	26.69686
Australia	AUS	3600011	3604725	1	1.1356	.3266	-.6587	.5318	.2012	-.8849	-.4978	-1.236	26.69686
Australia	AUS	3600011	3615433	0	-.7654	-.2479	-.0327988968603132	.1145	.0808	.3131	.00246317097286093	-.117024826908089	24.4637
Australia	AUS	3600011	3618965	0	.7037	.0467	.3461	.8906	1.1832	.4252	.8038	1.515	24.4637
Australia	AUS	3600011	3614491	0	-.8265	-.0862	.0226	-2.2824	-.4155	-1.5939	.5755	-.9299	24.4637
Australia	AUS	3600011	3612765	0	.3622	.64	.586	-.8301	.4377	-1.6678	-.6852	.4777	24.4637
Australia	AUS	3600011	3602852	0	-.5279	.0502	1.2867	-1.3089	.1687	-.7368	1.536	-.2503	24.4637
Australia	AUS	3600011	3600726	0	.3416	-1.2115	-.7902	-1.1537	-.8858	-.7054	-.5832	-.4784	24.4637
Australia	AUS	3600011	3619101	1	-.9223	-.4203	-.6843	-.785	-.4085	-.1799	-.4948	-.1563	26.69686
Australia	AUS	3600011	3601690	0	1.3217	.5836	.586	.4839	.3768	.7315	.1693	.4504	24.4637
Australia	AUS	3600011	3612625	1	.533	-.4203	-.1587	-1.7857	.0042	.0053	.3829	1.515	2.59923
Australia	AUS	3600011	3607456	0	-.0301	-.4314	-.227	.5534	1.594	.8957	.1922	-.2503	1.89457
Australia	AUS	3600012	3618086	1	1.2784	.2674704104206	.313506454695653	.407909545868716	.0682115056905956	.742459848004921	.0644137830849791	.247843241950332	11.88863
Australia	AUS	3600012	3604755	0	.3075	-.9334	-.5034	-.1805	-.7166	.5977	-.2004	-.4607	11.93813
Australia	AUS	3600012	3602386	0	1.2949	-.5994	.0226	.0693	-.092	.7927	-1.2871	.9339	11.93813
Australia	AUS	3600012	3610840	1	-.3436	1.7671	1.4967	.3589	.2803	1.2961	-1.0753	.6113	11.88863
Australia	AUS	3600012	3601404	1	-1.4267	1.1493	-.2827	.13	.0821	.6495	.8038	.1216	11.88863
Australia	AUS	3600012	3614671	1	.8276	.285	.586	-.1298	-.2755	.5362	.2054	1.1232	11.88863
Australia	AUS	3600012	3604914	1	-.1624	.8046	-.5907	.0251	.1559	.8366	.1701	-.1563	11.88863
Australia	AUS	3600012	3615153	1	.7379	-.8313	.4173	.5708	-.6736	1.06	.075	.3754	11.88863
Australia	AUS	3600012	3602095	1	.2907	1.1493	-.732	.5039	-.4643	.9256	-.9057	.6314	11.88863
Australia	AUS	3600012	3609523	0	1.1841	-.891	-.3802	-.1686	-1.2388	.2967	-.1727	-.1563	11.93813
Australia	AUS	3600012	3607667	0	.5697	.2784	.0226	-.8521	1.0783	.5031	-.2673	1.7439	11.93813
Australia	AUS	3600012	3607935	0	.1188	-.6593	-.6843	.323	-.0025	-.0473	.5755	-.2432	11.93813
Australia	AUS	3600012	3619803	0	1.23	.261976197724995	.307642695385786	.394633872695688	.0643314873984392	.733374008105879	.0631863595806122	.240881765066955	11.93813
Australia	AUS	3600012	3616673	0	.0763	.131011875681193	.167869573158644	.0781846136105211	-.0281556428424853	.516796869851224	.0339285393949086	.0749425939853054	11.93813
Australia	AUS	3600012	3616216	0	.5108	-.7221	.5347	-.1572	-.0877	.6283	.1693	-.1563	11.93813
Australia	AUS	3600012	3605716	0	1.1948	-.2662	.1386	.4462	-.2622	1.0714	.1693	.1216	11.93813
Australia	AUS	3600012	3612723	1	.0544	-.4516	-1.3264	-.2202	-.9614	.8756	-.1722	-.8443	11.88863
Australia	AUS	3600012	3615549	1	.8889	-.59	.0226	.0949	-.7011	.7094	-.216	-.3297	2.3937
Australia	AUS	3600013	3614885	1	.1928	-.983	-.7638	-.1124	-.6825	.4609	-1.0571	-.6774	20.09126
Australia	AUS	3600013	3615217	1	.9714	.802	1.0955	.3773	1.3255	1.6788	-.0992	2.0955	20.09126
Australia	AUS	3600013	3617008	1	.6767	.0634	-.6315	-.0886	-.3876	.6291	-.2821	-.5251	20.09126
Australia	AUS	3600013	3615040	1	-.3255	.0666	-.5907	.162	-1.1821	.5181	-.1727	-.1563	20.09126
Australia	AUS	3600013	3601751	1	.5312	.3464	.4135	.7345	-.7194	1.0872	1.6331	.1216	20.09126
Australia	AUS	3600013	3605998	1	1.2871	1.3697	1.9359	.4456	.3324	-.1237	-.5798	.1216	20.09126
Australia	AUS	3600013	3615841	1	.0474	.2032	-1.0611	.1513	-.8722	.6418	-.2821	-.959	20.09126
Australia	AUS	3600013	3614200	1	1.2831	-.4314	.4173	.2545	-.8391	.4125	-.8627	-.5251	20.09126
Australia	AUS	3600013	3606597	1	.5035	-.1874	.1453	.3171	-.3599	.3682	-.5202	.8375	20.09126
Australia	AUS	3600013	3611155	0	-.3056	1.7162	.8348	-1.3102	-.3209	.1797	-.3733	.1216	19.02872
Australia	AUS	3600013	3612021	0	.5317	-.2662	-.7902	-.2743	.1007	-.2979	-.0823	.1216	19.02872
Australia	AUS	3600013	3607519	0	.5816	1.3889	.4996	-1.2512	.5476	.9197	-.6852	.1959	19.02872
Australia	AUS	3600013	3604038	0	-.2623	.0666	-.0154	-.0378	.1255	.6881	.8038	.1216	19.02872
Australia	AUS	3600013	3604427	0	.5331	-.9334	-.7902	-1.0129	-.7571	-.8849	-.3733	-1.1252	19.02872
Australia	AUS	3600013	3608404	0	.6378	1.3889	.4173	.462	.3875	.6226	.8038	1.0448	19.02872
Australia	AUS	3600013	3613743	0	1.0477	1.1132	1.4967	.5938	.2282	.9393	-1.5848	-.2503	19.02872
Australia	AUS	3600013	3605017	1	.7222	.2032	.4173	.4821	-.0766	.6888	.5755	-.2503	21.5712
Australia	AUS	3600013	3619693	0	.8635	.4457	1.4967	.6054	.5135	1.0686	1.3918	1.1508	21.5712
Australia	AUS	3600014	3604752	0	-2.4212	-.0692	.0226	.3389	-.2931	.7563	.22554966652398	.1216	28.18043
Australia	AUS	3600014	3612491	1	-.2281	.096457364430319	.130990888573447	-.00530949618017403	-.0525580719361296	.459653694948982	.0262089585120724	.0311600823468777	23.72724
Australia	AUS	3600014	3620039	1	.6402	.0255664362913257	.0887784279107607	.0562512677119964	-.4062	.489821776662764	-.121587146883182	-.00448470111658378	23.72724
Australia	AUS	3600014	3609352	1	-.3801	.0792028121631283	.11257577669122	-.047001692921914	-.0647432533495131	.431119652290832	.0223542400686062	.00929759296106618	23.72724
Australia	AUS	3600014	3608700	1	.9134	.0866466914599461	.148032443103182	.162523331315758	-.3092	.564676939382093	-.08452769747207	.0632944206119696	23.72724
Australia	AUS	3600014	3615994	0	-.5389	.0611763457155633	.0933368308563672	-.0905590668863108	-.0774735612998112	.40130908667166	.0183270736947744	-.0135429551604263	24.80715
Australia	AUS	3600014	3618785	0	.674	2.6352	1.9359	1.8989	2.4855	1.4298	2.4277	-.1207	24.80715
Australia	AUS	3600014	3611851	0	-1.6693	.307975468356797	.279717865786702	.6572	.8646	.3519	.423704403955456	.180238826284818	24.80715
Australia	AUS	3600014	3610352	0	1.0565	.0211159564622702	.0905475659961883	.2756	-.5203	.58625373664645	-.15125486673782	.000631561453119323	24.80715
Australia	AUS	3600014	3619501	0	.7919	-.139479815635903	-.0586609680052068	.2214	-.8854	.491351689693586	-.277544494918929	-.166719744037117	24.80715
Australia	AUS	3600014	3616693	0	-.7162	.0410498186302152	.0718565720621641	-.139190820059406	-.0916869340931855	.368025627702647	.0138307475103892	-.0390443983716393	24.80715
Australia	AUS	3600014	3612840	0	.6822	.541302714923012	.538351313054309	.600294614184847	.8734	.898238940939943	.391527919457253	.485618216646108	24.80715
Australia	AUS	3600014	3619512	0	.4848	.17199350277994	.209856979201045	.188434215799549	.000437912003749487	.591669112106936	.03855580702592	.1216	24.80715
Australia	AUS	3600014	3610863	0	-.548	-.000992304333268496	.03905329271095	-.156769689818004	-.2309	.351678420065162	-.0431687320966387	-.0727681914027105	24.80715
Australia	AUS	3600014	3614434	0	.0504	2.6352	.1386	-.1058	.5525	.4213	-1.305	-.1563	24.80715
Australia	AUS	3600014	3607062	0	-.5384	1.0508	.1386	.1293	-.134	1.0473	.204039902907609	.131004097861459	24.80715
Australia	AUS	3600015	3617707	1	1.3426	.274758188417664	.321284416424856	.42551901317674	.0733581415244062	.754511726548692	.0660418944275483	.257077267072497	13.65828
Australia	AUS	3600015	3617091	1	1.0843	.245436801242563	.289990841430256	.354669707792586	.0526513496883736	.706022626426323	.0594914090726318	.219925418333318	13.65828
Australia	AUS	3600015	3615429	1	1.7075	-1.6559	-1.2891	.1774	-1.0697	.8105	-1.2871	-2.0641	13.65828
Australia	AUS	3600015	3612452	1	-.5106	.2656	.1386	-.2783	-.3055	-.801	.5755	2.0955	13.65828
Australia	AUS	3600015	3609044	1	1.0237	.187964394013484	.245416952347321	.3195	.0222	.4384	.0155260977809832	.1773409113387	13.65828
Australia	AUS	3600015	3602180	1	.194287522459439	.144405440636145	.182164003598101	.110547501764794	-.0186970943840384	.538945955370876	.036920701756246	.0919129950210138	13.65828
Australia	AUS	3600015	3606199	1	-.206	2.6352	.0226	.1002	-.3847	.63062501643909	.254038694690895	.236772433796147	13.65828
Australia	AUS	3600015	3614746	1	-.2309	-.9363	-1.7997	-.4481	-1.1304	.0788	-.7394	-2.5027	13.65828
Australia	AUS	3600015	3612147	0	.8177	.554136891161568	.552551512420601	.634806207596967	.8779	.921678748625033	.392411458089	.502694264722368	13.01883
Australia	AUS	3600015	3601713	0	.5881	.967	2.0735	.4922	1.3233	.3226	.920364833939434	1.45798753947082	13.01883
Australia	AUS	3600015	3608932	0	.4299	-.5847	-.691	-.193	-.407	.7054	-.218906126059627	.1216	13.01883
Australia	AUS	3600015	3618111	0	-.6505	.239813864635517	.246230700633015	.0782060767490318	.3914	.530318054189377	.207207756492242	.151637568048956	13.01883
Australia	AUS	3600015	3606291	0	-.8161	.0297094911861867	.0597534820816741	-.166592467786379	-.0996954842457973	.349272003613507	.0112972845334006	-.0534132318561299	13.01883
Australia	AUS	3600015	3612401	0	.9339	.0160360044998794	.105504382098142	-.7032	-.3981	.217249611728118	-.215065164556015	.026030715184558	13.01883
Australia	AUS	3600015	3600968	0	.519	.0789	1.4967	-.4333	-.0349	.211	-.3237	1.515	13.01883
Australia	AUS	3600015	3614730	0	1.2345	.262487023285537	.308187879619141	.395868181151858	.0646922329008091	.734218765947732	.0633004795345306	.241529009818508	13.01883
Australia	AUS	3600015	3611353	1	1.4329	-.4314	.0226	.7113	-.771	.4541	.0447	-.2503	13.99812
Australia	AUS	3600015	3613109	1	1.1749	-.0862	.0226	.4403	-.0931	.8767	-.6852	-.4607	13.99812
Australia	AUS	3600015	3612225	0	.0701	.6464	.9192	.1944	.2156	-.0695	1.5037	.4725	13.99812
Australia	AUS	3600015	3612700	0	1.0717	.7665	.4173	-.4647	1.0739	.4542	1.4834	.5553	13.99812
Australia	AUS	3600016	3614082	0	-.2484	.0941529735683193	.128531501920755	-.0108775987713405	-.0541854349801539	.4558428984624	.0256941507199516	.0282402893565357	1.70833
Australia	AUS	3600016	3616280	0	-.436	2.6352	1.9359	1.7442	1.6355	2.3412	2.4277	2.0955	1.70833
Australia	AUS	3600016	3606107	0	.3411	2.6352	1.9359	3.6039	2.3012	1.8768	2.4277	2.009	1.70833
Australia	AUS	3600016	3612872	0	.9065	-.1874	.0226	.2232	-.0692	1.0351	-.393	-.1563	1.70833
Australia	AUS	3600016	3613364	0	1.4819	.8762	.693	.434	.9997	1.1905	-.4323	2.0955	1.70833
Australia	AUS	3600016	3605776	0	.6079	.191357401899868	.232274003925697	.223997585899396	.0144604258374796	.616590929568806	.0474099099511364	.151403773968841	1.70833
Australia	AUS	3600016	3617780	0	.5139	.2607	1.2899	1.319	-.4387	1.1092	-.0553	.8375	1.70833
Australia	AUS	3600016	3616607	0	-.6012	.115299705679771	.132467484155034	.2389	.0378	.542147500145195	.0986809320852944	.0251997020587411	1.70833
Australia	AUS	3600016	3601647	0	.7095	.20289070788899	.244583052394343	.251865527932033	.0226052576243201	.635663684398201	.0499864849107165	.166017122137252	1.70833
Australia	AUS	3600016	3615623	0	.4241	-.9443	-.7638	-.3502	-.5246	.5165	-.6852	-.5251	1.70833
Australia	AUS	3600016	3618034	0	.6002	-.8928	-1.7997	.2237	-.6058	.6576	-.6852	-1.9916	1.70833
Australia	AUS	3600016	3618900	0	-.7199	.0406298065026587	.0714083094702942	-.140205695901146	-.0919835470618007	.367331049032679	.0137369155482785	-.0395765773895834	1.70833
Australia	AUS	3600017	3614371	0	-.7183	-.1219	.8116	.2146	-.1191	.545	-.2826	1.515	34.75586
Australia	AUS	3600017	3618962	0	.2545	-.4998	.0226	.6469	-.7093	.7628	-.216	.2286	34.75586
Australia	AUS	3600017	3617577	0	1.2491	.9349	1.9359	1.4297	1.6215	1.1324	.9863	2.0955	34.75586
Australia	AUS	3600017	3619680	1	1.011	.8046	.4173	.5748	.3344	.603	.3482	-.4607	32.12502
Australia	AUS	3600017	3610084	1	-.2031	-.1106	1.9359	.2423	-.3701	.9393	-.5974	.3873	32.12502
Australia	AUS	3600017	3601246	1	.0315	2.6352	1.9359	1.6474	1.5351	.9809	2.4277	2.0955	32.12502
Australia	AUS	3600017	3616920	1	.963	2.6352	1.9359	1.2836	.8834	1.5721	2.4277	2.0955	32.12502
Australia	AUS	3600017	3611895	1	.9443	.468	1.4967	-.133	.6452	.5973	.5755	.1216	32.12502
Australia	AUS	3600017	3608689	1	1.0698	.7821	.1386	.788	-.112	1.5584	-.1154	-.4607	32.12502
Australia	AUS	3600017	3606190	0	1.0377	-.2479	.342328443271285	1.2836	1.1617	1.5721	.5755	.383167689836732	39.74828
Australia	AUS	3600017	3616935	0	1.0278	-.59	-.3221	.7768	.138	.7394	-.6852	.1216	39.74828
Australia	AUS	3600017	3617806	0	.9636	.3961	1.2899	.6856	1.0188	.7615	-1.0753	1.515	39.74828
Australia	AUS	3600017	3601635	0	.9532	2.6352	1.9359	.3056	.8411	.3885	1.8077	2.0955	39.74828
Australia	AUS	3600017	3602874	0	1.0223	.9349	-2.664	.8757	1.1541	1.1303	1.802	2.0955	39.74828
Australia	AUS	3600018	3610616	1	-3.0706	-.9752	-.9607	-1.4389	-1.0123	-1.6678	-.6852	-.959	29.51282
Australia	AUS	3600018	3618052	1	-1.118	-.7248	-1.7997	-.1978	-1.0295	.4999	-.8044	-1.7277	29.51282
Australia	AUS	3600018	3616677	1	-1.5047	.6654	-1.762	-2.6893	-1.3588	.3369	-.454	-.6544	29.51282
Australia	AUS	3600018	3604783	1	-.4368	1.7162	1.0433	.2561	.1804	.2843	.8038	.9097	29.51282
Australia	AUS	3600018	3617211	1	.4446	.379	-1.0021	-.4401	.6431	.2046	.3199	-.759	29.51282
Australia	AUS	3600018	3613677	1	.3497	1.7162	.8348	-.5823	.6879	.1705	.3482	.9444	29.51282
Australia	AUS	3600018	3617005	1	-1.157	-.59	-1.3074	-.182	-.4255	.3079	.5755	-1.1252	29.51282
Australia	AUS	3600018	3613301	1	.7325	-.59	.8348	.2542	.8692	.8186	-.4771	-.0867	29.51282
Australia	AUS	3600018	3617024	1	-.5418	-.4314	-.1587	.1759	-.589	.5506	.0256	.6663	29.51282
Australia	AUS	3600018	3601043	0	-.6885	-.4456	.9268	-2.6893	-2.3281	-.3199	1.3656	.7864	33.60056
Australia	AUS	3600018	3613228	0	.7095	2.6352	.0226	.7113	.8779	.9697	.8038	.1216	33.60056
Australia	AUS	3600018	3602221	0	.7587	-1.3518	1.2341	.3458	.0741	.6185	.5755	.6559	33.60056
Australia	AUS	3600018	3608057	0	.1388	2.6352	1.9359	1.4258	1.9796	.9747	2.4277	2.0955	33.60056
Australia	AUS	3600018	3618331	0	.645	-.4488	.0226	-.1284	-.8751	.2225	.075	-.2503	33.60056
Australia	AUS	3600019	3619805	1	-.5562	-.0862	.0226	-.6049	-1.7511	.0714	-.4948	-.1563	4.80502
Australia	AUS	3600019	3611239	1	-1.4425	2.6352	.4173	.4557	1.5354	.5383	.8038	1.515	4.80502
Australia	AUS	3600019	3611035	1	-.4417	-.0692	.0226	.7481	.6949	.7237	.5755	.1216	4.80502
Australia	AUS	3600019	3619336	1	.2892	2.6352	1.9359	-.8637	.3551	-.7368	.5755	.1216	4.80502
Australia	AUS	3600019	3610402	1	-1.7419	2.6352	1.9359	.2713	.1126	.5958	-.176	-.3749	4.80502
Australia	AUS	3600019	3601575	0	-1.8625	-.4314	.0226	-.710761864615166	-.7923	-.039400431029415	-.238958750262722	-.4607	4.74884
Australia	AUS	3600019	3616643	0	-1.345	-.2662	-.5836	-2.0365	-1.2798	.5231	.1693	-.3297	4.74884
Australia	AUS	3600019	3604375	0	-1.1237	-.2662	.0226	-.7765	-1.2495	-.0041	.5755	-.4607	4.74884
Australia	AUS	3600019	3601863	0	-.7805	-.0862	.0226	.1053	1.6635	1.0966	.5755	.1216	4.74884
Australia	AUS	3600019	3609877	1	1.1797	-.2662	.0226	-.086	-.101	.3997	.3482	.1216	5.00441
Australia	AUS	3600019	3608167	1	-.9956	.1292	-.227	.6149	.4576	1.0832	-.0552388377339816	-.976	5.00441
Australia	AUS	3600019	3620371	1	-.9459	.788	.4173	-.4429	-.3817	.3958	-.1727	-.4607	5.00441
Australia	AUS	3600019	3609438	1	-.8779	1.58351688780769	1.70201956473601	3.6039	2.0594109899539	2.23638589149582	2.4277	2.0955	5.00441
Australia	AUS	3600019	3615015	1	-1.0503	.2086	-.7638	-.4345	.6943	.6699	-.6852	-.4784	5.00441
Australia	AUS	3600019	3602307	1	.755226312390004	1.03731637144718	1.41678330811867	3.5322	1.26427274191122	-.1237	1.20762470692916	2.0955	5.00441
Australia	AUS	3600019	3609741	0	.0702	1.3889	.9192	-.3252	.0936	-.0103	.590494196879637	1.515	4.72157
Australia	AUS	3600019	3615766	0	-.8126	.030106799955497	.0601775142631728	-.165632450098247	-.0994149044106208	.349929037490504	.0113860444975593	-.0529098192715882	4.49427
Australia	AUS	3600019	3615299	0	-1.6544	.19304442914102	.133043584180345	1.2836	.0768	1.4403	.338680560109864	-.0153250818197608	4.49427
Australia	AUS	3600020	3619997	1	1.1024	-1.1016	-1.0611	.6152	-.8338	1.4875	-.7867	.1216	31.38974
Australia	AUS	3600020	3600530	1	.9415	-.0862	-.7836	.3419	-.0697	.8371	.3482	-.959	31.38974
Australia	AUS	3600020	3616928	1	.2087	.3289	.5462	.6761	.657	1.269	1.536	.0876	31.38974
Australia	AUS	3600020	3604705	1	1.1513	.041	1.4967	.1335	-.4448	.9253	.1701	-.0604	27.94828
Australia	AUS	3600020	3618843	1	.799	-.0994	-1.3694	.7054	-.237	.9221	-2.1355	-1.0913	27.94828
Australia	AUS	3600020	3609825	1	.5607	.168285570127125	.182546586847031	.2658	-.4141	1.4355	.0132546618481625	.0707969992036557	27.94828
Australia	AUS	3600020	3608722	1	1.0145	.0524251639107154	.127803536254037	-.2351	-.3922	.453	-.156419007620518	.0452688568141541	27.94828
Australia	AUS	3600020	3613236	1	.5494	.6348	1.9359	-.6869	.0425	.7153	.9305	.346	27.94828
Australia	AUS	3600020	3611534	1	.7902	-.59	.586	.1098	.0076	.5243	-.4771	-.4784	27.94828
Australia	AUS	3600020	3607187	1	.8025	-.4343	.1386	.2031	.0513	1.1397	-.5974	-.1563	27.94828
Australia	AUS	3600020	3600356	1	1.2347	.792	.467982918077596	.332	-.2991	.5969	.084077282737142	.347068259246726	27.94828
Australia	AUS	3600020	3618593	1	.9688	-.3466	-.7836	.1974	-.3019	.5171	-.4948	-.7496	27.94828
Australia	AUS	3600020	3617970	1	.421	.3378	1.4967	.1617	-.6602	1.1123	-.7838	-.7816	27.94828
Australia	AUS	3600020	3610959	1	.3078	.2032	.0226	.4163	.4727	1.3992	.5755	.1216	27.94828
Australia	AUS	3600020	3609605	1	.402	-.0862	.4173	.3684	.1574	.6949	-.9906	-.1865	27.94828
Australia	AUS	3600020	3600361	1	.1271	.7825	-.6587	.5743	.7648	1.3019	.2054	.6663	27.94828
Australia	AUS	3600020	3619068	1	.0967	-.7221	-.8627	.3775	-1.0999	.1959	-.3876	-.1563	27.94828
Australia	AUS	3600020	3601842	1	1.2413	.5836	.1386	.6312	-.4967	.8759	-.2128	-.1563	27.94828
Australia	AUS	3600021	3614829	0	.0584	-.4314	.0226	.2615	-.3744	.7316	.0256	.1216	25.25917
Australia	AUS	3600021	3605782	0	-.0364	2.6352	1.2867	.2345	.6196	.4324	1.2107	2.0955	25.25917
Australia	AUS	3600021	3620058	0	1.5984	.466238938107458	.488915501365719	.8663	.4764	1.00431161019579	.249988610539667	.440447171689099	25.25917
Australia	AUS	3600021	3619147	0	.565	.5266	.0226	.6194	.1753	1.1081	.9628	.4777	25.25917
Australia	AUS	3600021	3619371	0	1.082	-.0994	.0226	.2905	-.2894	.4304	-.1026	.1216	25.25917
Australia	AUS	3600021	3616839	0	1.8261	-1.147	1.1381	.3174	.3961	.8079	-.5832	.2286	24.3545
Australia	AUS	3600021	3601323	0	.9665	.2607	.9017	.2892	.3593	.5154	-.2857	.1959	24.3545
Australia	AUS	3600021	3611661	0	1.5419	.588717610211534	.581937634775864	.8809	.6029	1.5004	.358922126456157	.528558209965001	24.3545
Australia	AUS	3600021	3607976	0	1.2707	-.3531	-.5544	.3787	-.3857	.1392	-.2165	.5362	24.3545
Australia	AUS	3600021	3613118	0	1.7498	.1306	.0226	.4741	-.4433	.5605	.1693	-.7108	24.3545
Australia	AUS	3600021	3600306	0	.6507	.7763	.4173	.421	.6408	.9257	.1693	.4504	24.3545
Australia	AUS	3600021	3616901	0	.4341	.8762	.583465005916414	.4295	.3678	.8646	.346207793979223	.47327833324945	24.3545
Australia	AUS	3600021	3611865	0	.5182	.0634	-1.1412	.1118	-.6759	-.0024	-.2617	-1.0692	24.3545
Australia	AUS	3600021	3607775	0	1.2923	-.4343	1.9359	.4611	-.0088	1.1159	.0256	1.515	24.3545
Australia	AUS	3600021	3615498	0	1.7373	-.4203	-.3802	.4438	-.3774	.7367	-.5832	-.1563	24.3545
Australia	AUS	3600021	3608602	0	.9402	.263309601881387	.300559870443418	.4263	.1179	.733715688147104	.095641242191812	.228885947362592	24.3545
Australia	AUS	3600021	3612920	0	1.1891	.0612498588608957	.132117248415875	.179060344487196	-.4287	.571992191410362	-.134349341678342	.049240901410504	24.3545
Australia	AUS	3600021	3614635	0	.6199	.1245	.0226	.4302	.6014	1.2672	.0256	.1216	2.74204
Australia	AUS	3600022	3611145	1	.6301	.3289	-.5034	.0216	1.9835	.8898	.5755	.1216	28.78803
Australia	AUS	3600022	3607969	1	.826	-.2662	.0226	-.1656	-.3339	.5032	-.6852	-.4784	28.78803
Australia	AUS	3600022	3602370	0	.8712	-.2662	-.4806	.2264	-.9345	.7696	-.3912	-.5957	28.78803
Australia	AUS	3600022	3601191	0	-.0521	.116436319687066	.152313649700237	.0429656789944723	-.0384489145101066	.492693112763682	.0306723167097701	.0564745437409752	28.78803
Australia	AUS	3600022	3612188	0	.7746	1.1352	.1386	-.0113	-.3832	1.0343	.8038	-.3749	28.78803
Australia	AUS	3600022	3615413	1	-.37	-.4488	-.0094	.4621	-.4885	.9484	.1701	-.3297	33.18432
Australia	AUS	3600022	3617834	1	.9511	.9454	.4173	.906	.346	2.0268	-.4771	-.1563	33.18432
Australia	AUS	3600022	3606649	1	-.4015	-.4343	.9726	.2364	-.8279	.7475	.1701	.1216	33.18432
Australia	AUS	3600022	3613017	1	-.2035	-.847	-.8099	.3447	-1.0572	.7034	.0256	-.946	33.18432
Australia	AUS	3600022	3600810	1	.9941	-.59	-.7836	-.0662	-.6584	.4569	.0256	-.7496	33.18432
Australia	AUS	3600022	3610075	1	.7651	-.2662	-.7638	.2188	-.5335	1.1258	.0256	-.5251	33.18432
Australia	AUS	3600022	3609956	0	.8124	.7989	.4173	.2741	.2956	1.4873	.1693	-.2503	32.6202
Australia	AUS	3600022	3606931	0	1.0557	-.0862	.0226	3.6039	1.9262	3.6292	.5755	.1216	32.6202
Australia	AUS	3600022	3618534	0	.0977	-.2662	-1.0611	-.9433	-.8373	-1.6678	-.216	-.3297	32.6202
Australia	AUS	3600022	3615052	0	.3933	.166996698501584	.206274773597237	.165134787078492	-.00274312634220528	.576305366710655	.0419676561487164	.120537390928083	32.6202
Australia	AUS	3600022	3620267	0	-.0848	-.2624	.8961	.621	.5647	1.3782	2.4277	2.0955	32.6202
Australia	AUS	3600022	3604406	0	.5624	-.59	-1.0611	-.3929	-.591	.6791	-.3733	-.7496	2.93065
Australia	AUS	3600023	3613045	1	.0269	-.5743	-1.0611	.0374	-.7341	.4638	-.6852	-.5711	17.91165
Australia	AUS	3600023	3619688	1	.272	-.7221	-.7902	.419	-.5944	.5234	-.2821	.1216	17.91165
Australia	AUS	3600023	3612715	1	.772	-.269	-.7638	.3173	-.6284	.91	-1.5596	-.806	17.91165
Australia	AUS	3600023	3612038	1	.9384	.228874701401884	.272314757064355	.314650684735877	.0409551788448693	.678633699953796	.0557913865666994	.19894030516628	17.91165
Australia	AUS	3600023	3618601	1	-1.4026	-1.2115	-1.7997	.2209	-1.2811	.678	-2.1355	-2.5027	17.91165
Australia	AUS	3600023	3610510	1	.3032	-.2662	-.5034	.4207	-.0957	.6443	.0256	-.959	17.91165
Australia	AUS	3600023	3618771	0	-.0937	1.0919	1.9359	1.4556	1.9983	2.0735	2.304	2.0955	18.25044
Australia	AUS	3600023	3612560	0	.5263	.468	1.9359	.7113	-.1195	.6422	.5755	.1216	18.25044
Australia	AUS	3600023	3615590	0	.0457	-.103	.1386	.254	-.3782	.7684	-.0553	.1216	18.25044
Australia	AUS	3600023	3617310	0	.756	-.2662	.0226	-.2533	.116	.6822	-.5832	.1216	18.25044
Australia	AUS	3600023	3604246	0	.2875	-.983	.0226	.0796	-.6265	-.0294	.075	-.7507	1.73501
Australia	AUS	3600024	3615884	1	1.0632	.243041596947578	.287434533136078	.348882172586989	.0509598541105947	.702061650767856	.0589563132887033	.216890559609367	13.43173
Australia	AUS	3600024	3600811	1	.0433	1.1576	-.1587	-.0733	-.9902	.1687	-1.0753	.6859	13.43173
Australia	AUS	3600024	3602473	1	-.3373	-1.289	-.8807	-.0391	-3.7095	-.2979	-1.5537	-1.7277	13.43173
Australia	AUS	3600024	3619629	1	-.7257	.3889	.586	-.0595	-.6564	-.2532	-1.4541	2.0955	13.43173
Australia	AUS	3600024	3618845	1	1.003	-.269	-.335	-.0369	-.7446	-.809	-.5945	-.959	13.43173
Australia	AUS	3600024	3618612	1	-.3603	-.297197342044296	-.213058921304783	-.4943	-1.0022	.116538336298598	-.360827825583078	-.344453079887451	13.43173
Australia	AUS	3600024	3608306	1	.677	.199201412173966	.240645610708999	.242951077970805	.0199998734405375	.629562655540373	.049162285243528	.161342576709364	13.43173
Australia	AUS	3600024	3618322	1	-.4251	.0740945565577101	.107123934357666	-.0593447774836133	-.0683507083732122	.422672073872301	.0212130405294221	.00282514544552989	13.43173
Australia	AUS	3600024	3615721	0	.9889	-.7938	1.9359	.0368	-.2079	.4071	.3415	1.515	15.83535
Australia	AUS	3600024	3608805	0	.0406	.126959326234228	.163544444907358	.068392433191573	-.0310175571612866	.510095124305856	.0330231877604893	.0698077856229799	15.83535
Australia	AUS	3600024	3617961	0	-.2077	-.647	-1.1592	-.3091	-.6947	.638	-.176	-.3297	15.83535
Australia	AUS	3600024	3619199	0	.9035	.224912965387904	.268086550454554	.305077936931359	.0381573970598227	.672082133580313	.0549063229240878	.193920562537564	15.83535
Australia	AUS	3600024	3605376	0	.0829	-.8977	.0226	-.9574	-1.1571	-.2979	-.6852	-.1563	15.83535
Australia	AUS	3600024	3620153	0	.7532	-.0862	-.3802	.2159	-.0576	.4943	.5755	.1216	15.83535
Australia	AUS	3600024	3609284	0	.1231	-.0192	.0226	.1163	.2274	.0941	-.3733	-.4607	15.83535
Australia	AUS	3600024	3614071	0	.1421	.138481280544227	.175841378170819	.0962329461474059	-.0228807419411654	.529149106738765	.0355972267210933	.0844067505746895	15.83535
Australia	AUS	3600024	3602412	0	.6684	.198225167769375	.23960370306303	.240592177365681	.019310448702675	.627948229442609	.048944189331595	.160105620073062	15.83535
Australia	AUS	3600026	3607931	1	-.3775	.0794979558203303	.112890772026048	-.0462885369250158	-.0645348226148105	.431607734599458	.0224201760419813	.00967155659529717	22.8383
Australia	AUS	3600026	3600553	1	.8889	1.1493	1.9359	.3404	-.4075	.5001	.0489	.1216	22.8383
Australia	AUS	3600026	3613034	1	.4017	-1.091	-1.6145	.2857	-1.025	.1529	-.5974	-1.7277	22.8383
Australia	AUS	3600026	3615912	1	-.0149	-.061876349499158	.00368518270171633	-.3808	-.4633	.266463251043873	-.169069844778546	-.102246539172455	22.8383
Australia	AUS	3600026	3602848	1	.4307	.8046	.4173	-.0507	-.538	.4807	-.8012	-.4095	22.8383
Australia	AUS	3600026	3609582	0	.9268	.227557906623599	.270909393262816	.311468911826639	.0400252571054269	.676456101961464	.0554972106854875	.197271852028941	32.05556
Australia	AUS	3600026	3618273	0	.7203	.20411668923429	.245891494554396	.254827868226841	.0234710468300079	.637691103218649	.0502603728001206	.16757050954098	32.05556
Australia	AUS	3600026	3619962	0	.9778	-.59	.0226	-.2729	-.9307	.2682	-.6852	-.4607	32.05556
Australia	AUS	3600026	3615481	0	.8517	-.0862	.0226	-.1538	-.1872	.7237	-.123293493146179	-.00972646724382597	32.05556
Australia	AUS	3600026	3609526	1	.0395	.6583	.4802	.6087	-.9248	1.2961	-2.1355	-1.5298	28.58653
Australia	AUS	3600026	3606087	1	.1612	-1.2223	-.476274523526535	.4117	-.5716	1.1963	-.349160812032608	-.51932054377081	28.58653
Australia	AUS	3600026	3600439	1	-.4362	2.6352	.0226	.4768	-.6107	.4046	-1.2871	-1.2811	28.58653
Australia	AUS	3600026	3611947	1	-.4378	1.7671	.0226	.3171	-.451	1.1284	.0448681550423163	-.4607	28.58653
Australia	AUS	3600026	3612992	1	.1025	-.1559	.0196953271842751	.2981	-.2223	.7592	-.0484072601119516	-.068369575849422	28.58653
Australia	AUS	3600026	3609960	0	1.266	-.2662	.3461	.5701	.2807	1.0537	.3482	-.222	32.16235
Australia	AUS	3600026	3615454	0	-.6902	.1852	-.227	-.3311	-.1841	.3888	-.309	.1216	32.16235
Australia	AUS	3600026	3620558	1	.9009	.224617821730702	.267771555119727	.304364780934461	.0379489663251201	.671594051271687	.0548403869507127	.193546598903333	2.33121
Australia	AUS	3600026	3612714	1	.8223	.215695401939905	.258249003843785	.282805526566692	.0316479448837258	.656838947633986	.0528470917556045	.182241390576196	2.33121
Australia	AUS	3600026	3610585	1	-.019	.120193725476829	.156323782616695	.0520447034165223	-.035795430926008	.498906776000424	.0315117323708144	.0612353884690696	2.33121
Australia	AUS	3600026	3605448	1	.7146	2.6352	1.9359	3.6039	.8779	3.6292	2.4277	2.0955	2.33121
Australia	AUS	3600026	3601814	1	.057	.957	-.6789	.7657	-.8331	1.189	-.162705031830715	-.413537672051476	2.33121
Australia	AUS	3600026	3616775	0	.7681	.209542791855157	.251682562633149	.267938966939046	.0273029657218482	.646664308738777	.0514725803106317	.17444568712415	2.6233
Australia	AUS	3600026	3601210	0	.0919	.132782737624405	.16975954516761	.0824635495919102	-.0269050584342696	.519725363702982	.0343241552351591	.0771863757906913	2.6233
Australia	AUS	3600026	3603880	0	-.1783	-.4699	-1.0611	-.0259837273645421	-.085	.379510461884844	-.39530701623856	-.717041117812458	2.6233
Australia	AUS	3600026	3616477	0	.0685	-.147652745424999	-.0696899415726976	-.3365	-.6784	.1864	-.251947732030856	-.18047724954662	2.6233
Australia	AUS	3600026	3603121	0	.4894	.177905662138933	.217917485780671	.191494129886921	.00496079427507204	.594345639733341	.0444047511646184	.134359662177929	2.6233
Australia	AUS	3600026	3604313	1	-.1851	-.0219	.6825	.5087	-.2734	.9407	-.8483	-.7108	2.32059
Australia	AUS	3600026	3618428	1	1.0477	.160079629125139	.214919780950587	.260002785503349	-.1531	.63549978717443	-.0228110745530023	.137734666209202	2.32059
Australia	AUS	3600026	3617436	1	-.3961	1.127	.0226	.2541	.2851	.7036	.5755	.1216	2.32059
Australia	AUS	3600026	3600023	1	.1712	.9349	.4173	.6458	.1663	.5369	-.2821	.1216	2.32059
Australia	AUS	3600026	3607663	0	-.7783	-.0862	.0226	-.4389	-.6558	.5779	.0256	-.5475	2.2149
Australia	AUS	3600026	3620498	0	1.1186	-.0862	-.5034	.5584	.1851	.7377	.5755	.1216	2.2149
Australia	AUS	3600026	3618752	0	.3721	.0634	-.7638	.3021	-.1034	.9127	.5755	-.959	2.2149
Australia	AUS	3600027	3604135	1	1.3814	2.6352	1.1381	.1806	.1896	.8374	-.8883	.4504	42.1531
Australia	AUS	3600027	3607401	1	1.5212	-.5872	-.335	.4784	.1583	1.1816	-2.1355	-.6353	42.1531
Australia	AUS	3600027	3614154	1	1.2368	.262748111905369	.308466529338411	.396499049918345	.0648766139353537	.734650531066901	.0633588075109777	.241859823802636	42.1531
Australia	AUS	3600027	3615181	1	2.6552	2.6352	1.9359	3.6039	.5688	2.0634	.5755	2.0955	42.1531
Australia	AUS	3600027	3607040	1	1.4714	.289379151128283	.336888800704007	.460847664100004	.0836834794589048	.778690573222177	.0693082611085907	.275602850183632	42.1531
Australia	AUS	3600027	3606043	1	1.4802	-.2624	.8038	.355	.0272	1.0902	-.3876	-.1563	42.67454
Australia	AUS	3600027	3611392	1	1.4251	1.3697	1.9359	.9491	.2311	1.1005	.5755	.1216	42.67454
Australia	AUS	3600027	3610622	1	1.182	.256527391745882	.301827396896661	.381467915829876	.0604835353731602	.724363257792779	.0619690800721491	.233977821050383	42.67454
Australia	AUS	3600027	3612330	1	1.6084	.304930951527001	.353486631808382	.498425499321178	.0946661758643886	.804408756407483	.0727825797056622	.295307857064264	42.67454
Australia	AUS	3600027	3608044	1	1.3617	1.1352	-.9607	.7469	.1816	1.0163	-.3907	.2546	42.67454
Australia	AUS	3600027	3613191	1	1.3177	1.7671	1.4967	.8396	.062	1.6042	-.3206	2.0955	42.67454
Australia	AUS	3600027	3602499	1	1.1986	.258411770480325	.303838520957483	.386021142579303	.0618142854485692	.727479475609392	.0623900559021593	.23636543502278	42.67454
Australia	AUS	3600027	3617593	1	.9567	.230952058681421	.274531839613334	.319670205790968	.0424222105545069	.682069048510666	.0562554743793009	.201572433822598	42.67454
Australia	AUS	3600027	3607332	1	1.5445	.297677228567307	.345745015694735	.480898319243565	.0895435897307359	.792413195053169	.0711620763600208	.286116981592203	42.67454
Australia	AUS	3600027	3601497	1	.7568	-.2662	.0226	.495	-.5185	.9297	-.532	-.4607	42.67454
Australia	AUS	3600027	3606062	1	1.7618	.322344427301916	.372071356563209	.540501703138171	.106963589211843	.833205612616432	.0766728021347918	.317371711483892	42.67454
Australia	AUS	3600027	3608478	1	.9718	.232666162229017	.276361235596371	.323811996388338	.0436327121291259	.684903680379995	.0566384102246716	.203744299544478	42.67454
Australia	AUS	3600027	3601313	1	1.5011	.292750599827859	.340487016644152	.468994099910726	.0860643997745462	.784265974978408	.0700614528044521	.279874665543886	42.67454
Australia	AUS	3600027	3603529	1	-.5907	.0552961759297708	.0870611545701873	-.104767328670667	-.0816261428604247	.391584985292106	.0170134262252248	-.0209934614116437	42.67454
Australia	AUS	3600027	3607479	1	-.3804	.079168757125759	.112539431075663	-.0470839801523252	-.0647673030496711	.431063335101375	.0223466320716784	.0092544433109626	9.85275
Australia	AUS	3600028	3605220	0	1.0636	1.18873918651023	1.50422710684291	.8187	.9937	1.3049	1.05096531829249	2.0955	27.64442
Australia	AUS	3600028	3619951	0	.8176	.0571063666971918	.120189289024303	.11679348268181	-.3635	.532061730279133	-.105662102660478	.0318327671926945	27.64442
Australia	AUS	3600028	3610742	0	1.303	1.7162	.586	.3514	.6765	.7919	.3473	1.0448	27.64442
Australia	AUS	3600028	3609306	0	.0917	.132760034266158	.169735314757239	.0824086914383027	-.0269210915677083	.51968781891001	.0343190832372072	.0771576093572889	27.64442
Australia	AUS	3600028	3610354	0	.8031	.3875	.8038	.4994	-.4712	1.2268	.9911	.9642	27.64442
Australia	AUS	3600028	3606620	0	.7126	.0711375511904779	.129776693452182	.0784	-.3183	.5529	-.0858410552115118	.0403915688146128	27.64442
Australia	AUS	3600028	3615864	0	.2691	-.2662	.1386	.278363799538526	-.1957	.8697	-.219116879283875	-.6774	27.64442
Australia	AUS	3600028	3606514	0	-1.0674	.506148940703055	.468571105426068	.290745840477882	1.1414	.697924665664589	.510959208724158	.388817429321487	27.64442
Australia	AUS	3600028	3600846	0	-.1736	-.0862	.0226	.1551	-.3925	.8928	.5755	1.3566	27.64442
Australia	AUS	3600028	3600629	0	.8572	.9526	.0226	.8743	-.7415	.2575	.1701	.1216	34.77168
Australia	AUS	3600028	3613785	0	.7621	2.6352	1.9359	-2.6893	.0776	-.6073	2.4277	2.0955	34.77168
Australia	AUS	3600028	3619091	0	.5539	.284409934751836	.30851236949479	.354951080802327	.2182	.776	.146603241569476	.230975142100657	34.77168
Australia	AUS	3600028	3619904	0	.6043	.139699523956425	.186559126567202	.1997	-.1173	.58687330920949	-.0018452510880622	.101242241472913	34.77168
Australia	AUS	3600028	3608237	0	.7925	-.9924	-.9874	-.6068	-.5587	-.424	.0215	-.1563	34.77168
Australia	AUS	3600028	3602416	0	.9306	1.1132	1.0108	.5237	.908	1.0422	.8038	1.515	34.77168
Australia	AUS	3600028	3602657	0	1.1437	.0502	.4996	.3424	.1212	.9395	.121090059985021	.33055069500288	34.77168
Australia	AUS	3600028	3605116	0	-.6354	.468	.0226	-.0152	-.5108	.6625	.3482	-.3297	2.48745
Australia	AUS	3600029	3607757	1	.948	.0737659777650946	.147675455647957	.4349	-.1515	.1599	-.0674035753092756	.0756610757336428	12.09904
Australia	AUS	3600029	3612737	1	.235832595301414	.9454	-.9285	.1502	-.5782	.4511	-.6852	-.3856	12.09904
Australia	AUS	3600029	3620700	1	1.6104	.9454	.7162	.3597	.371	.3364	-1.305	-.2103	12.09904
Australia	AUS	3600029	3612094	1	.8074	.963	1.9359	.7013	-1.018	1.2731	-.4358	2.0955	12.09904
Australia	AUS	3600029	3604837	1	.5204	.957	1.9359	.6701	-.0938	.3885	.5755	1.2147	12.09904
Australia	AUS	3600029	3605837	1	-.0028	.281150690319143	.275605762587301	.6349	.1559	1.1284	.212641737105076	.176012289755628	12.09904
Australia	AUS	3600029	3612619	1	1.2333	.327813289573169	.364987409231306	.463762970581363	.2281	.785307553644633	.128871073599258	.303371771031956	12.09904
Australia	AUS	3600029	3610422	1	.9433	1.7671	1.1381	.3632	.2703	.6515	-.6852	.1216	12.09904
Australia	AUS	3600029	3605840	0	1.6818	.7821	1.9359	1.2836	.5989	.587	.8382	2.0955	13.32084
Australia	AUS	3600029	3611660	0	.9721	.6464	.0226	.1233	-.0517	.607	.5755	-.1563	13.32084
Australia	AUS	3600029	3606551	0	1.328	.273100843265684	.319515596467748	.421514367963389	.0721877227833839	.751770956661791	.0656716385770575	.254977317434123	13.32084
Australia	AUS	3600029	3603374	0	1.2002	.9454	.4173	.4399	.1201	.7749	.9636	2.0955	13.32084
Australia	AUS	3600029	3617965	0	.6351	.2086	-.0758	1.0807	.5147	1.4795	2.4277	.9888	13.32084
Australia	AUS	3600029	3600302	0	.9911	.234857036299785	.278699470197206	.329105808211467	.0451799095059569	.688526752901721	.0571278580270328	.206520260367808	13.32084
Australia	AUS	3600029	3601727	0	1.1405	.0692	.2753	.3479	-.5399	.8573	1.2798	-.0151	13.32084
Australia	AUS	3600029	3609077	0	.9259	.22745574151149	.270800356416145	.311222050135405	.0399531080049529	.676287150393093	.0554743866947039	.197142403078631	13.32084
Australia	AUS	3600029	3604349	0	.7448	-.4203	.0226	.253372361736786	-.8591	1.0062	-.162647653362786	.1216	13.32084
Australia	AUS	3600029	3612402	0	1.248	.264019499967162	.309823432319207	.399571106520368	.0657744694079189	.736753039473291	.0636428393962858	.243470744073169	13.32084
Australia	AUS	3600029	3603832	0	.2037	.307601757960834	.324337114190984	.282096257844305	.387	.667799998886714	.1996303596779	.246857319717859	13.32084
Australia	AUS	3600030	3606484	1	1.0671	.243484312433381	.28790702613832	.349951906582337	.0512725002126486	.702793774230796	.0590552172487659	.217451505060713	26.46879
Australia	AUS	3600030	3600473	1	1.083	.245289229413962	.289833343762842	.354313129794137	.0525471343210223	.70577858527201	.0594584410859442	.219738436516203	26.46879
Australia	AUS	3600030	3610498	1	.6914	.2008360539677	.242390200255736	.246900865030549	.0211542590481212	.632265880634303	.0495274690960669	.163413759914336	26.46879
Australia	AUS	3600030	3600337	1	.9414	.2032	-.227	.6166	-.2527	.987	-.261675357369602	-.6959	26.46879
Australia	AUS	3600030	3612360	1	.6289	-.4203	-.1587	.681	.2471	1.8302	-.321313125062327	-1.3639	26.46879
Australia	AUS	3600030	3614055	1	1.6311	.7821	.3461	.0953	-.4203	1.1513	-.1722	.1216	26.46879
Australia	AUS	3600030	3606678	1	1.126	.222946863558427	.266573271595704	.5443	-.0358	.768895424394411	.0483224999694302	.192631195338875	26.46879
Australia	AUS	3600030	3602099	1	.9839	.130759951272096	.17775601737666	.6608	-.2642	.769405568781782	-.014389927360578	.0916161360498504	26.46879
Australia	AUS	3600030	3615848	1	1.4475	.28666609981785	.33399326666463	.454292114743902	.0817675200129848	.774203970462113	.0687021573533353	.272165261392047	25.24362
Australia	AUS	3600030	3611320	1	.194287522459439	.144405440636145	.182164003598101	.110547501764794	-.0186970943840384	.538945955370876	.036920701756246	.0919129950210138	25.24362
Australia	AUS	3600030	3601535	1	.5798	.188167580066262	.228869631268522	.216290015317535	.0122077705893475	.611315886156345	.0466972942388904	.147362090075806	25.24362
Australia	AUS	3600030	3600061	1	.6542	.1395	.0226	.5019	-.5604	.8803	.3482	.1216	25.24362
Australia	AUS	3600030	3603276	1	1.1181	.468413155646477	.484712191273475	.592324343762967	.6027	.884144489717044	.279951833019726	.432386975255193	25.24362
Australia	AUS	3600030	3608688	1	1.0708	.7308	-.7302	.4422	-.4632	.9326	-.7867	-.7426	25.24362
Australia	AUS	3600030	3612645	1	-.179	.121377812350282	.153768945134311	.028321073087468	-.0003	.484036290208763	.0468418514570017	.0565502519299516	25.24362
Australia	AUS	3600030	3611026	1	.7597	-.6019	-.1587	.5529	-.5811	.9856	.1701	-.5475	25.24362
Australia	AUS	3600030	3600262	1	.7436	.206761630469985	.248714337362659	.26121884312212	.0253389068756121	.642065071599799	.0508512605615204	.170921799032358	3.14845
Australia	AUS	3600031	3618646	1	-.3932	-.4203	-1.0611	-1.1465	-1.2363	-1.6678	-.6852	.1216	22.40933
Australia	AUS	3600031	3612862	1	.9709	-1.6504	-1.1592	-.7712	-1.1769	-.6916	-2.1355	-.6912	22.40933
Australia	AUS	3600031	3615215	1	1.0066	1.1132	.6825	.5415	.3866	.8444	.8547	.839	22.40933
Australia	AUS	3600031	3603706	0	.9308	-.4314	.0226	.2526	.2908	.529	-.0823	.1216	24.14406
Australia	AUS	3600031	3615485	0	.9571	-.4025	.1386	-.1535	-.3573	.5198	.3482	1.0448	24.14406
Australia	AUS	3600031	3609989	1	.5676	2.6352	.8348	-.3825	.9243	.9876	2.4277	1.515	25.20447
Australia	AUS	3600031	3606827	1	.5177	.444056548679114	.426359792783251	.3277	.306087270304809	1.5721	.277323189501019	.338059207492164	25.20447
Australia	AUS	3600031	3608669	1	.4236	2.6352	1.9359	-.318	-1.2198	.5111	-.6852	-2.5027	25.20447
Australia	AUS	3600031	3618267	1	-.1415	-.0862	-.7836	-.0395	-.0288	.2234	-.8433	-1.1252	25.20447
Australia	AUS	3600031	3606114	1	-.2397	.0467	.0226	-1.2296	-.9109	.0714	.0256	.1739	25.20447
Australia	AUS	3600031	3606660	1	.2282	2.6352	1.2867	-.5315	-.0253	-.7368	-2.1355	.6314	25.20447
Australia	AUS	3600031	3603659	1	.0188	-.7306	.7162	-.1729	-.6707	.5907	-.454	-.8443	25.20447
Australia	AUS	3600031	3605329	0	-.594	2.6352	1.9359	-.082	-.4726	.8015	-.3004	2.0955	23.18992
Australia	AUS	3600031	3607307	0	-.6522	-.0862	-.691	.2587	1.2009	.6203	-.6852	.1216	23.18992
Australia	AUS	3600031	3614287	0	-.0966	-.4488	.0226	.703	.6083	.9189	.8038	-.3297	23.18992
Australia	AUS	3600031	3603284	0	.764	-.0862	.0226	1.2836	-.1073	-.8849	.5755	.1216	23.18992
Australia	AUS	3600031	3612303	0	.1829	.1997	.4173	.7113	.8938	1.1669	.8038	.1216	23.18992
Australia	AUS	3600031	3603789	1	-1.6515	.0017	-.227	-.2852	.646	.3065	-.1972	-.2503	9.75228
Australia	AUS	3600032	3616932	1	.2394	-1.185	-.5034	.0008	-1.5133	-.7847	-.6852	-1.1252	11.84549
Australia	AUS	3600032	3607739	0	.4008	.2032	.7162	-.5503	-.9598	.2832	-.3733	.2546	10.76795
Australia	AUS	3600032	3609701	1	.6981	2.6352	1.2899	.913	1.4956	1.2585	-1.0451	.4104	11.84549
Australia	AUS	3600032	3618081	1	.3577	.3678	1.0108	.1497	-.4019	.878	-.9568	.6113	11.84549
Australia	AUS	3600032	3604088	1	-.4196	.3875	.9247	.2692	-.6069	1.0587	-.1026	-.3297	11.84549
Australia	AUS	3600032	3615999	1	-.1356	.1852	-.1587	.1375	-.4227	.5882	.5755	.839	11.84549
Australia	AUS	3600032	3619717	1	.1426	-.0862	.0226	.7852	.0158	1.5721	-.6498	.1216	11.84549
Australia	AUS	3600032	3604802	1	.204	-2.9627	-1.0935	-2.6893	-.9	-.3039	-.9936	-2.5027	11.84549
Australia	AUS	3600032	3604331	1	.1778	-.0994	.0226	.4357	-.3274	.639	-.7867	-.5475	11.84549
Australia	AUS	3600032	3608502	0	.867	-.5994	.0226	.0769	-.3896	.7261	.5755	.1216	10.76795
Australia	AUS	3600032	3616258	0	.1257	-.2741	1.9359	.0624	.7622	.7351	.5755	.8567	10.76795
Australia	AUS	3600032	3614360	0	-.1366	1.3403	1.9359	.5843	.1985	1.6714	2.4277	1.0904	10.76795
Australia	AUS	3600032	3617900	0	.0414	.3738	.8801	.7526	.1151	.8151	-.6852	.7435	10.76795
Australia	AUS	3600032	3605859	0	.3945	-.2662	.0226	.6554	.7889	.831	-.6852	.4777	10.76795
Australia	AUS	3600032	3608902	0	.6922	1.153	.4173	-.3717	-.263	.4718	.9246	.9883	10.76795
Australia	AUS	3600032	3608609	0	-.1752	.5836	.0226	.3823	.1939	.8702	.1693	.8136	10.76795
Australia	AUS	3600032	3607221	1	-1.1054	-1.9136	-.5657	-2.6411	-2.2714	-1.6678	.5755	.1216	1.64247
Australia	AUS	3600032	3606097	1	.1166	.6636	.4173	.0955	-.5462	.1824	-.4771	-.7816	1.64247
Australia	AUS	3600032	3607196	1	.905	-.2662	.0226	-.2024	.8682	.5554	-.4771	-.5251	1.64247
Australia	AUS	3600033	3616700	1	-.589	.6083	-.829	-.2163	-.0374	.9217	.1648	-.959	24.07818
Australia	AUS	3600033	3606242	1	-.9193	-.00772933570570959	.0272170488559203	-.3228	-.160571554378759	.272352488618452	-.0244659453904407	-.0889546001264601	24.07818
Australia	AUS	3600033	3613455	1	-.162	.5946	.0226	-.3106	-.7265	.6784	-.6595	.4184	24.07818
Australia	AUS	3600033	3603798	0	.7889	.211903941112773	.25420252531177	.273644214914231	.0289704115994692	.650568967207787	.0520000680976324	.177437396197998	28.55974
Australia	AUS	3600033	3612976	0	-.2582	.0930405090142503	.127344211812559	-.0135656482981107	-.0549710585186484	.454003203606809	.025445622820307	.0268307341198189	28.55974
Australia	AUS	3600033	3601919	1	1.2634	-.0300711700566867	.0543430662427611	.0954767701938949	-.6719	.50774490893757	-.232431535208023	-.0345747745129116	36.25896
Australia	AUS	3600033	3610144	1	-.1367	.2554	-.7638	-.3525	-.7329	.4242	-2.1355	-2.5027	36.25896
Australia	AUS	3600033	3611171	1	.194287522459439	.144405440636145	.182164003598101	.110547501764794	-.0186970943840384	.538945955370876	.036920701756246	.0919129950210138	36.25896
Australia	AUS	3600033	3613598	1	.9636	.354179093125431	.381879930542615	.449171715663279	.3488	.779344298123527	.179133357175587	.31856099475877	36.25896
Australia	AUS	3600033	3603803	0	.3556	.162717115472156	.201707341242237	.154794025123468	-.00576537199539314	.569228173235574	.0410115845347778	.115114918231734	26.83189
Australia	AUS	3600033	3610184	0	.7581	.1997	.0226	.675	.1289	.1716	-.6027	-.2726	26.83189
Australia	AUS	3600033	3601766	0	-.8411	-.2662	-1.1926	.2003	-.8019	.5701	-.6852	-.959	26.83189
Australia	AUS	3600033	3610205	0	.885	.222812904750121	.265845237495204	.30000355772266	.0366743322167465	.668609240230473	.0544371631135344	.191259667447843	26.83189
Australia	AUS	3600033	3612885	0	.194287522459439	.144405440636145	.182164003598101	.110547501764794	-.0186970943840384	.538945955370876	.036920701756246	.0919129950210138	1.91651
Australia	AUS	3600033	3620481	0	.0421536670207795	-.5847	.4173	-.3774	-.1633	.1417	.3482	.1216	1.91651
Australia	AUS	3600033	3600038	0	1.0973	-.2662	.0226	.0038	-.345	.4625	.1693	-.1563	1.91651
Australia	AUS	3600033	3619956	1	.1712	-.5833	.155283819345665	.0549	.834	3.6292	.343308496187665	.142336077867652	1.69535
Australia	AUS	3600034	3603914	1	-2.2768	-.136104485765691	-.117213320065491	-.56724899265914	-.216793474315069	.0750636081479841	-.0257460525085144	-.263508878210438	36.71558
Australia	AUS	3600034	3611259	0	.9317	-.2479	-.7902	.7113	-.0408	1.0062	-.262304988129188	-.474200351963703	32.19291
Australia	AUS	3600034	3618004	0	.9587	.231179092263884	.274774143717047	.320218787327043	.0425825418888936	.682444496440378	.0563061943588203	.201860098156622	32.19291
Australia	AUS	3600034	3613152	1	.3375	-.0862	.0226	.5125	-.4106	.989	-.6852	-1.0788	35.92235
Australia	AUS	3600034	3606236	1	.8627	-.59	.0226	.3799	.4451	1.1524	-.2821	-.2503	35.92235
Australia	AUS	3600034	3610944	1	1.0004	-.2662	-.2943	.3661	-.1769	1.0697	-1.4714	-.8936	35.92235
Australia	AUS	3600034	3615579	1	.8269	-.1968	.0226	-.708	-.6318	.4362	-.5978	.1216	35.92235
Australia	AUS	3600034	3601560	1	.8882	-.4314	-.227	.3915	-1.1361	1.3555	.5755	-2.5027	35.92235
Australia	AUS	3600034	3603177	1	1.2974	-.7077	-.691	.1114	-.5689	.4558	-.9906	-.1563	35.92235
Australia	AUS	3600034	3605926	1	.1092	.2703	1.4352	.6852	.6175	.963	.1479	.9097	35.92235
Australia	AUS	3600034	3607781	0	.9209	2.6352	1.9359	.9349	.6408	1.4954	-.9568	2.0955	27.79676
Australia	AUS	3600034	3620657	0	1.0689	.243688642657598	.288125099831662	.350445629964805	.0514167984135966	.703131677367537	.0591008652303333	.217710402961335	27.79676
Australia	AUS	3600034	3616458	0	1.2675	-.4266	.0226	.7113	.7801	1.5721	.5755	.1216	27.79676
Australia	AUS	3600034	3619073	0	-.2236	-.4136	-.5034	.2773	-.103	.7283	.3482	-.2726	27.79676
Australia	AUS	3600034	3607964	0	1.117	.249148800315834	.293952513525972	.363639015907421	.055272767005595	.712161200077122	.0603206807377722	.224628730194608	27.79676
Australia	AUS	3600034	3605938	0	.194287522459439	.144405440636145	.182164003598101	.110547501764794	-.0186970943840384	.538945955370876	.036920701756246	.0919129950210138	27.79676
Australia	AUS	3600034	3614350	1	1.1425	-.1968	-.5544	-.1759	-.1766	.4816	-2.1355	.3236	2.92945
Australia	AUS	3600035	3601809	1	-.6486	-.2662	.4173	.0564	-.4569	.29	-.2821	-.6073	12.47503
Australia	AUS	3600035	3608015	0	.4926	-.2509	.3416	-.2074	-.6095	.7088	.5755	.1216	12.47503
Australia	AUS	3600035	3605997	1	.194287522459439	.144405440636145	.182164003598101	.110547501764794	-.0186970943840384	.538945955370876	.036920701756246	.0919129950210138	11.0452
Australia	AUS	3600035	3601340	1	.6055	.5128	.0226	-.2642	-.0117	.3157	-.6852	-.6774	11.0452
Australia	AUS	3600035	3617591	1	.3059	-.4314	.0226	.2854	.2722	.3997	.3482	-.7496	11.0452
Australia	AUS	3600035	3614848	1	-1.093	.4098	-.732	-.943	-.4357	.428	.1133	-.0129	11.0452
Australia	AUS	3600035	3606806	1	-.4281	.2718	-.7638	-.0841	-.6913	.1774	-.6852	-.4607	11.0452
Australia	AUS	3600035	3602338	0	-.6899	.3678	1.4967	-2.6893	.0954	.4935	2.4277	.0388	10.39285
Australia	AUS	3600035	3608775	0	.5215	2.6352	-.3048	.0562	.9144	.7769	1.1417	1.0448	10.39285
Australia	AUS	3600035	3614085	0	-.6921	.3178	1.9359	-1.23365877719267	.3871	-1.6678	.5755	2.0955	10.39285
Australia	AUS	3600035	3612916	0	-.3661	-.195	1.9359	-.0161	-.8048	.4025	-.2165	.557	10.39285
Australia	AUS	3600035	3619796	0	.5915	2.6352	.0226	-.5823	.1388	.206	.5755	2.0955	10.39285
Australia	AUS	3600035	3600723	0	-1.2345	-1.0138	-.6843	.961	-.0111	.7522	.5755	.1216	10.39285
Australia	AUS	3600035	3603189	0	-.1293	-.4548	1.9359	1.2192	.3441	1.137	2.4277	2.0955	10.39285
Australia	AUS	3600035	3601459	0	.5851	-.7555	.6907	1.2137	.8001	1.6447	.0483	-.1985	10.39285
Australia	AUS	3600035	3609401	0	-.2773	-.59	.0226	-.8335	-.5659	.3551	.5755	-.2726	10.39285
Australia	AUS	3600035	3609918	0	.7877	-.59	-.691	-2.6893	-.8816	.4346	-.6852	-.7639	2.27229
Australia	AUS	3600035	3618185	1	.2511	-.0088	-.227	-2.6893	.5656	.5778	-.4805	.388	2.81259
Australia	AUS	3600035	3600584	1	-1.2499	-.0195340928500459	.00719772198621285	-.28557980296116	-.134471350674256	.267837347658867	.000296120975666073	-.1158076259059	2.81259
Australia	AUS	3600035	3616103	0	-.4807	-.103	.0226	-1.2382	-.3635	-.4128	-.6658	.1216	2.27229
Australia	AUS	3600035	3610266	0	-.7354	.6583	.7825	-.021	1.175	1.0923	.5755	2.0955	2.27229
Australia	AUS	3600035	3611429	0	-.8142	1.1132	1.9359	-.7318	-.0264	-.0411	-.2128	.1959	2.27229
Australia	AUS	3600036	3617616	1	.4687	-.694	-.8627	-.2572	-.7799	.2258	.0256	-.7108	13.59552
Australia	AUS	3600036	3618014	1	1.2592	-.2662	-.7638	-.5315	-1.4957	-.4694	-.3876	-.4607	13.59552
Australia	AUS	3600036	3612062	1	1.103	-.0862	-.1627	-.1743	-.576	-.5531	-.5828	-.1563	13.59552
Australia	AUS	3600036	3607283	1	-.6019	.666	.0226	-.1001	-.1404	.4466	.0208	-.4607	13.59552
Australia	AUS	3600036	3618255	1	.5307	-.4314	.0226	.1871	-.4325	-.4432	-.7867	-.7496	13.59552
Australia	AUS	3600036	3619938	1	.9847	-.2662	-.7836	.3791	-.5836	.6189	-.6852	-1.1252	13.59552
Australia	AUS	3600036	3611247	1	1.2389	1.7162	1.2867	.0619	-.5235	-.3205	.0256	1.1232	13.59552
Australia	AUS	3600036	3620216	1	-.3488	.5128	1.9359	.0582	-.5425	-.2708	1.8085	.1216	13.59552
Australia	AUS	3600036	3619028	0	.7505	.7211	.4173	-.7096	-.4385	-.4318	-.0551	.5823	15.51579
Australia	AUS	3600036	3602854	0	.3643	.2032	1.1381	-.0974	-.1566	.3693	1.2027	-.0358	15.51579
Australia	AUS	3600036	3619092	0	.194287522459439	.144405440636145	.182164003598101	.110547501764794	-.0186970943840384	.538945955370876	.036920701756246	.0919129950210138	15.51579
Australia	AUS	3600036	3619686	0	.0475	-.0862	-.227	-.3722	-.1999	.2176	-.1026	-.1563	15.51579
Australia	AUS	3600036	3601770	0	1.1073	.5266	1.1381	-.2541	.4226	-.2886	.8038	.2546	15.51579
Australia	AUS	3600036	3606396	0	1.2531	-.5994	.0226	.1053	-.9291	-1.6678	.5755	.1216	15.51579
Australia	AUS	3600036	3601288	0	-.1481	.3404	.7162	-.3698	-.5433	-.0614	.1693	.7435	15.51579
Australia	AUS	3600036	3619788	1	1.1228	.1828	-.3802	.4232	.08	.7915	-.3912	-.7108	19.42246
Australia	AUS	3600036	3613934	1	-.514	-.59	-.6315	-1.1482	-1.2418	.0161	-1.5848	-1.0633	19.42246
Australia	AUS	3600036	3613507	1	.8708	-.59	.0226	-.1683	-.3974	-.1787	-.4918	-.3297	4.29273
Australia	AUS	3600036	3610203	0	-.1361	-.0862	-.0154	1.2836	.6967	.5763	.0444	1.1508	3.54858
Australia	AUS	3600037	3601640	1	-.039	-.7221	.4173	-.1283	-.3994	.0504	-.3237	-.4095	24.99401
Australia	AUS	3600037	3604547	1	1.2501	-.2479	-.227	.4382	.0115	.4773	-.216	-.4607	24.99401
Australia	AUS	3600037	3606604	0	.9332	.7665	1.9359	.5357	1.477	.8118	1.09947133744099	2.0955	21.98923
Australia	AUS	3600037	3614534	0	1.381	-.6447	-.7638	1.0859	-.0109	1.2305	.0256	-.1563	21.98923
Australia	AUS	3600037	3618214	1	1.0468	-.2479	.1386	.1939	.1238	.5756	.3542	-.4607	25.91653
Australia	AUS	3600037	3605219	1	-.0428	-.7221	-1.231	.4084	.4765	-.1211	-.4801	-1.563	25.91653
Australia	AUS	3600037	3612175	1	1.0817	1.3889	.4173	1.0334	.7485	.8343	-2.1355	.3236	25.91653
Australia	AUS	3600037	3605527	1	1.1615	-.2479	-.7902	.6273	-.5366	.2048	-.5974	-.959	25.91653
Australia	AUS	3600037	3601768	1	1.0952	.3464	-.9285	.8135	-.5012	.7987	-.2821	.4725	25.91653
Australia	AUS	3600037	3615899	0	.5517	1.4003	1.9359	.5985	.7265	.8507	2.4277	.7627	21.20168
Australia	AUS	3600037	3613163	0	1.2224	.6424	1.9359	.5595	.8016	.7941	.0254	1.515	21.20168
Australia	AUS	3600037	3612257	0	.4796	1.1493	.1386	.2624	.3062	.6628	-2.1355	-1.3017	21.20168
Australia	AUS	3600037	3602546	0	-.2728	-.7815	.4173	.4221	-.9821	.315	-1.0571	-.5475	21.20168
Australia	AUS	3600037	3615877	0	.155	2.6352	1.9359	1.108	.9726	.9081	1.6922	1.3857	21.20168
Australia	AUS	3600037	3620210	0	-.0292	.5366	1.9359	-.67	.1854	.7615	.5755	.1216	21.20168
Australia	AUS	3600038	3611191	1	-2.0944	-.59	-.227	-.2181	.5963	.5177	-.2004	-.4784	37.91616
Australia	AUS	3600038	3608149	0	-2.3223	.2185	-.5759	-.0762	-.732	.4537	-.309	-.1563	33.48321
Australia	AUS	3600038	3603635	1	-1.7794	-.7114	-.3802	-.3796	-.4339	.3253	-2.1355	-.7108	34.24975
Australia	AUS	3600038	3610349	1	-1.9738	.5976	.0226	-.5088	-.4758	-.219	-.6852	-.4607	34.24975
Australia	AUS	3600038	3618766	1	-1.1794	-.0862	-.6315	.9769	.4774	.3449	-.1021	-.6073	34.24975
Australia	AUS	3600038	3615979	1	-.1643	-.0219	-1.3023	.3427	.1373	.5368	.9685	-.5461	34.24975
Australia	AUS	3600038	3605414	1	.4738	-.0933	-.732	.0802	.2179	.2798	-.1722	-.959	34.24975
Australia	AUS	3600038	3608192	1	.1466	.7789	1.1381	.2631	.1512	1.0572	.5296	.1216	34.24975
Australia	AUS	3600038	3600156	0	.7179	.468	.6825	.6422	.01	.8601	-.0553	.1216	38.11078
Australia	AUS	3600038	3612344	0	-.4125	.5353	1.9359	.521	-.0269	.603	.0743	2.0955	38.11078
Australia	AUS	3600038	3617880	0	.1302	1.2004	1.4352	-2.6893	.8465	-.7368	.5755	.1907	38.11078
Australia	AUS	3600038	3609230	0	.215374348835161	.67	.4173	.0979	-.454	.5734	-.0551	-.3297	38.11078
Australia	AUS	3600038	3619589	0	-.8352	-.2662	-.227	-.0323	-.0783	.7678	.3482	.1216	38.11078
Australia	AUS	3600038	3614064	0	-.5488	-.0862	.0226	.7113	-.0408	1.0062	.5755	.1216	38.11078
Australia	AUS	3600038	3602739	0	.0919667794842793	1.1493	-.3827	-.0362	-.4096	.3018	.5755	-.2726	38.11078
Australia	AUS	3600039	3610539	1	.9554	-.2479	.0226	.589	.0321	.6586	.5755	.1216	27.27788
Australia	AUS	3600039	3620061	1	.4662	.134	.6907	-.1634	.0957	.3147	-.4771	.1216	27.27788
Australia	AUS	3600039	3620633	0	1.1098	-.0862	-.3048	-.3099	-.0262	.6545	-.3912	.2224	27.27788
Australia	AUS	3600039	3611950	0	.5742	-.6593	-.7638	-.5016	-.9522	.2176	-1.0808	-.7496	27.27788
Australia	AUS	3600039	3602157	0	.8439	1.1592	1.4967	.6987	1.0392	.2582	.5755	.4777	27.27788
Australia	AUS	3600039	3612334	1	.8039	1.1493	-.9285	.4719	-.2526	.3078	-.2852	-.7496	19.99247
Australia	AUS	3600039	3601206	1	.6902	2.6352	.6825	.1111	-.2412	.6801	.1479	.5362	19.99247
Australia	AUS	3600039	3611798	1	.3669	-.4203	-.7638	-.7553	-.7998	-.1826	-.2668	-.5711	19.99247
Australia	AUS	3600039	3613156	1	-.4825	-.4203	.0226	1.1048	.2611	1.062	.3482	.0301	19.99247
Australia	AUS	3600039	3604939	1	1.3431	.0207	.0226	.389	.7235	.9425	-.5832	.1216	19.99247
Australia	AUS	3600039	3614908	1	-.0754	-.7221	.0226	-.2165	-1.0111	-1.6678	-.4771	-.4377	19.99247
Australia	AUS	3600039	3613392	1	.8557	-.0994	-.9607	.3921	-1.0865	.5817	-1.0722	.1216	19.99247
Australia	AUS	3600039	3614341	1	.2249	-.0862	-1.5883	.149	-.6317	-.4694	-.4339	-1.89	19.99247
Australia	AUS	3600039	3620042	0	.9944	1.1132	1.4967	.7812	1.2952	1.3071	1.8077	1.1232	20.92479
Australia	AUS	3600039	3619164	0	1.0993	.9484	1.9359	-.3152	-.2195	.6929	.7741	2.0955	20.92479
Australia	AUS	3600039	3616317	0	.7631	-2.9627	-.2737	-.235	-1.4653	-.5309	-2.1355	-2.5027	20.92479
Australia	AUS	3600039	3604272	0	1.0171	-.089	-1.9313	-.2417	-.2955	.4856	-1.4214	-1.7277	20.92479
Australia	AUS	3600039	3615206	0	-.2116	2.6352	.0226	.2585	-.6374	1.0062	.5755	.1216	20.92479
Australia	AUS	3600039	3608408	0	-.1476	-.0862	1.9359	1.7163	1.3055	1.3223	2.4277	2.0955	20.92479
Australia	AUS	3600040	3602130	1	.2876	-.2741	-.7638	-.2151	-1.5437	.4307	.5755	-1.4637	30.76542
Australia	AUS	3600040	3620252	0	-.4848	-.2392	-.0094	.4727	.1668	1.0977	.5755	.4994	27.1685
Australia	AUS	3600040	3618819	0	-.067	.5836	.7162	-.3031	-.3528	.7827	-.1727	.1959	27.1685
Australia	AUS	3600040	3616736	1	-.6943	-.0013	-.335	.2036	.0347	.0818	-.0781702487922155	-.265152455609876	29.20589
Australia	AUS	3600040	3606886	1	-.894	-1.0212	-.7902	.0542	-1.0675	.3587	-1.2871	-.7108	29.20589
Australia	AUS	3600040	3618828	1	.8441	-.4516	1.9359	.1192	-.0963	.5064	-2.1355	2.0955	29.20589
Australia	AUS	3600040	3609164	1	-.9847	-.59	-.288834327493903	-.5086	-.4569	-.0821	-.278697629195193	-.384707030074495	29.20589
Australia	AUS	3600040	3617983	1	.628	-.255372472160331	-.154979661980579	-.447	-1.1358	.3104	-.420246409809768	-.271450503424387	29.20589
Australia	AUS	3600040	3619632	1	-.1226	-1.0212	.0226	-.5016	-1.3438	-.0558	-.6852	-.1563	29.20589
Australia	AUS	3600040	3609342	1	.71	-1.0318	-1.4259	-.2143	-1.42	.3949	-2.1355	.4385	29.20589
Australia	AUS	3600040	3605580	0	.78	.217997475538261	.259303798936404	.278606527162598	.046	.654466703701265	.0588932320469066	.182887049768346	28.73154
Australia	AUS	3600040	3609663	0	-.0078	.0649	.4548	.9613	-.0707	1.1968	-.3553	-.6959	28.73154
Australia	AUS	3600040	3617623	0	.9441	-.8893	-1.4242	-.093	-.943	.6524	-1.5596	-1.4991	28.73154
Australia	AUS	3600040	3617733	0	-.3156	2.6352	1.9359	1.2836	.8779	1.5721	2.4277	2.0955	28.73154
Australia	AUS	3600041	3603909	1	1.0954	-.59	-.227	.5316	-.2088	.8499	-.3237	.1216	6.78061
Australia	AUS	3600041	3604801	1	1.4714	.1852	-.1587	.2827	-.0348	1.2112	-.1727	-.8028	6.78061
Australia	AUS	3600041	3602449	0	-.2397	-.9443	-.691	-.178584791943458	-.8941	.486	-.5178	-.7108	6.78061
Australia	AUS	3600041	3613402	1	1.1512	.253031074575951	.298095913699473	.373019760174312	.0580144328236062	.718581359675206	.0611879923875521	.229547790306416	6.71478
Australia	AUS	3600041	3616168	1	1.3262	.17637133320313	.234817553019262	.3426	-.1716	.683970373643884	-.0294872168610146	.162470670046333	6.71478
Australia	AUS	3600041	3601597	1	.1085	-.1789	-.7902	-.0403	-.8614	.4791	-.7838	-.8198	6.71478
Australia	AUS	3600041	3604084	1	.3196	.155448084766598	.194577518795709	.141602884641457	-.0166	.559975503166582	.0369094636477088	.106922114344487	6.71478
Australia	AUS	3600041	3615980	1	1.3464	.5179	-1.0611	.8057	.0133	.5231	.0256	-.5912	6.71478
Australia	AUS	3600041	3612110	1	.8249	1.1592	1.4187	.1072	.4851	.5255	.9685	1.2147	6.71478
Australia	AUS	3600041	3611857	1	1.4272	.608372357013072	.628333235194093	.5184	1.0411	.6608	.380020792228505	.603582619952171	6.71478
Australia	AUS	3600041	3612570	1	.9112	-.211129289840646	-.111048058722926	-.148157119771264	-1.0525	.331042153067533	-.382739394760107	-.218881103848319	6.71478
Australia	AUS	3600041	3614068	1	.8536	.3289	.0226	.7113	1.1875	1.0062	.287531122972047	.217920721157336	6.71478
Australia	AUS	3600041	3603900	1	1.4416	.0424119259153251	.121387745423039	.198814074541647	-.5271	.582157960770969	-.175547394181758	.0405589066245717	6.71478
Australia	AUS	3600041	3600240	1	1.5165	.1882	.4173	.3833	.2101	.3282	-.5764	.4504	6.71478
Australia	AUS	3600041	3619084	1	.7341	2.6935	1.45534030092429	.8746	.906	.7175	.918338692492867	1.26967608422018	6.71478
Australia	AUS	3600041	3610509	1	1.6851	.6464	1.9359	.5014	.2644	.8533	-1.0722	1.515	6.71478
Australia	AUS	3600041	3617905	0	1.2065	.259308553131054	.304795622167151	.388188039646801	.0624475942193964	.728962494931757	.0625903998212605	.237501709142175	6.09007
Australia	AUS	3600041	3620661	0	1.0702	1.1576	1.9359	.9797	.8779	1.0442	2.4277	2.0955	6.09007
Australia	AUS	3600041	3600328	0	.5227	1.4003	1.9359	.4268	.6503	.7256	-.7867	2.0955	6.09007
Australia	AUS	3600041	3606040	0	.7457	-.097224496606561	-.0186024665598632	.1053	-.7419	.4394	-.241657457858186	-.121212587842317	6.09007
Australia	AUS	3600041	3609195	0	1.4695	-.0862	.0226	.7113	-1.0993	1.0062	-.6852	.1216	6.09007
Australia	AUS	3600041	3617771	0	.5261	-.0305937873956023	.0319500178125117	.2137	-.5502	.520979964313912	-.150742110620366	-.0703189070747631	6.09007
Australia	AUS	3600041	3608378	0	.593	.096232697283528	.149192498345286	.122535983654554	-.2201	.540554310677161	-.0465989931597992	.0607473854974893	6.09007
Australia	AUS	3600041	3618736	0	.425592009108529	.653839311731903	.598582277986176	.8384	.7983	1.874	.517187354756878	.520104495381709	6.09007
Australia	AUS	3600041	3615174	0	1.1162	.7989	.506405048555627	-.4159	-.0788	.3606	.0748850408622778	.399433549278879	6.09007
Australia	AUS	3600041	3607389	0	1.0809	.0245757833852594	.0226	.4431	-.8673	.647956871577171	.5909	.110358467864083	6.09007
Australia	AUS	3600041	3610340	0	-.5232	.393906316626624	-.4427	.874909177601095	2.2771	1.05568589114308	.499017235229224	.0354136211723802	6.09007
Australia	AUS	3600041	3607334	0	1.7747	.9454	1.9359	.6527	.8485	1.0598	1.8085	1.3857	6.09007
Australia	AUS	3600041	3604328	0	1.0944	-.0933	1.036	-.1209	-.2307	-.0465	-.2857	2.0955	6.09007
Australia	AUS	3600041	3619950	0	.9742	.0224927798388041	.0935880883217247	.105147081582257	-.4818	.520392124124457	-.154191919340532	.00472533987156828	1
Australia	AUS	3600042	3608106	1	.1179	.9275	.4562	.8984	.3366	.698	-.176	-.9299	26.08818
Australia	AUS	3600042	3603615	1	.4197	-.0862	.0226	.0043	-.5377	-.1574	.5755	.1216	26.08818
Australia	AUS	3600042	3618891	1	.1644	-.2479	.0226	1.2836	1.9519	1.597	.5755	.1216	26.08818
Australia	AUS	3600042	3613694	0	1.377	-.5673	.0226	3.6039	4.8357	1.1904	.5755	-.3297	24.39093
Australia	AUS	3600042	3606686	0	-1.463	-.2662	1.1381	-.5076	-.4277	.4101	.8038	1.1013	24.39093
Australia	AUS	3600042	3601975	0	-.1651	1.4003	.8877	.6492	.1667	1.1059	1.8077	.8375	24.39093
Australia	AUS	3600042	3619844	0	.5924	.9271	1.4967	.7617	.9282	.9574	1.1375	2.0955	24.39093
Australia	AUS	3600042	3615758	1	.4904	.4012	.586	.2774	-.2425	1.2276	-.3727	.2996	26.08818
Australia	AUS	3600042	3607102	0	.102	.7211	1.9359	.5488	-.3144	.2336	-.6852	2.0955	24.39093
Australia	AUS	3600042	3602478	0	.4315	.7825	.5241	.2604	.2918	1.0171	.5684	1.4234	24.39093
Australia	AUS	3600043	3606956	0	.194287522459439	.144405440636145	.182164003598101	.110547501764794	-.0186970943840384	.538945955370876	.036920701756246	.0919129950210138	19.80841
Australia	AUS	3600043	3612990	1	.3317	.3266	.3576	.9795	.4745	1.3634	.1693	-1.9916	19.44069
Australia	AUS	3600043	3612193	1	.7862	.211597445776447	.253875414771756	.272903629840529	.0287539642980472	.650062112502675	.0519315961252813	.177049049347066	19.44069
Australia	AUS	3600043	3601780	1	1.0201	2.6352	.0226	2.8639	1.5559	3.6292	.5755	.1216	19.44069
Australia	AUS	3600043	3607508	1	1.0766	2.6352	1.0108	2.1337	.8618	1.3297	.542	2.0955	19.44069
Australia	AUS	3600043	3611369	1	-.3047	-.2624	.1386	.726	-.3041	.7875	-.5945	.1216	19.44069
Australia	AUS	3600043	3616305	0	1.398	.4594	-.7584	.3064	-.1074	1.2675	-.1026	.1216	19.80841
Australia	AUS	3600043	3618171	0	-.5578	-.0862	.0226	.4529	1.4951	1.2182	.5755	.1216	19.80841
Australia	AUS	3600043	3610893	0	-.1207	.108649067808584	.144002618942863	.0241493323070818	-.0439482792795679	.479815248774543	.0289326214122584	.0466076570839576	19.80841
Australia	AUS	3600043	3618376	0	.194287522459439	.144405440636145	.182164003598101	.110547501764794	-.0186970943840384	.538945955370876	.036920701756246	.0919129950210138	19.80841
Australia	AUS	3600043	3602508	0	.8177	.0789	1.2341	.4124	-.0995	1.0582	-.0857	1.1508	19.80841
Australia	AUS	3600043	3600781	0	.083	1.7162	1.9359	.8829	1.1937	3.241	2.4277	2.0955	19.80841
Australia	AUS	3600043	3610780	1	.7698	.1892	-.1119	1.1247	.2527	1.2182	-1.305	1.2147	19.44069
Australia	AUS	3600043	3607167	0	.3212	.3326	-1.0611	.7124	.2725	1.0434	.5755	.1216	19.80841
Australia	AUS	3600043	3602884	1	.864	1.7162	1.9359	1.0113	.8981	1.6076	2.4277	2.0955	1.85809
Australia	AUS	3600043	3613757	0	-.3843	.078726041639956	.112066938073422	-.0481537141476724	-.065079949151725	.430331211638436	.0222477281116157	.00869349785961611	1.73501
Australia	AUS	3600043	3604031	0	-1.0268	.00579150327370589	.0342267447554556	-.224385532611935	-.116586390323428	.309718564218296	.00595393469104322	-.083718669445541	1.73501
Australia	AUS	3600044	3600294	1	.8065	-.4314	.0226	.587	-.19	.6859	.0256	.1216	37.94652
Australia	AUS	3600044	3600964	0	.37	.9454	.0226	.7225	.0727	1.7795	.8038	.1216	33.85793
Australia	AUS	3600044	3609083	1	.7456	.5836	1.9359	1.123	-.0634	.6759	-.0585	.1216	37.94652
Australia	AUS	3600044	3605315	1	-1.1406	1.7162	1.4967	1.7792	.624	1.4105	-.4948	2.0955	37.94652
Australia	AUS	3600044	3602888	1	.6673	2.6352	-.408	1.074	-.1559	.6438	.1524	-1.2965	37.94652
Australia	AUS	3600044	3612494	1	.7189	-.7221	.0226	.6026	-.7202	1.0218	-.1722	-.5475	37.94652
Australia	AUS	3600044	3619895	1	.196	-.4314	.0226	.2764	.0779	.5333	-.4575	.9339	37.94652
Australia	AUS	3600044	3605104	1	-.7165	1.1493	-.5492	.13	-.5414	.4697	-.2821	-.4607	37.94652
Australia	AUS	3600044	3611775	1	1.1998	1.7671	.6825	.8541	.1123	.8848	.1479	.9444	37.94652
Australia	AUS	3600044	3607290	0	-.0829	2.6352	1.9359	2.0048	.543	2.6944	2.4277	2.0955	33.85793
Australia	AUS	3600044	3607422	0	.3745	.1411	.8038	-.0897	-.0113	.1931	-.5832	2.0955	33.85793
Australia	AUS	3600044	3618389	0	.5851	-.2662	.4173	.4692	-.7518	.4854	-.4948	.1216	33.85793
Australia	AUS	3600044	3607302	0	-.8657	.9718	-.7902	.8506	.885	1.1988	-.2852	.1216	33.85793
Australia	AUS	3600044	3620627	0	.757	-1.2786	1.9359	3.6039	4.8357	1.2877	-.304	.6559	33.85793
Australia	AUS	3600044	3607513	0	.6322	.0467	.0226	.5324	.265	1.2575	.5755	-.5912	33.85793
Australia	AUS	3600044	3614013	0	.6288	-.0862	.0226	.083	-.2131	.2679	.5755	.1216	33.85793
Australia	AUS	3600044	3605888	0	.4693	.3875	1.4967	.1651	-.1574	1.275	.5755	1.3857	33.85793
Australia	AUS	3600044	3600514	0	.0806	-.269	.8038	.6061	.0172	1.0011	-.6852	2.0955	33.85793
Australia	AUS	3600044	3617268	1	1.9241	.3178	1.9359	.9193	.3051	1.1061	-.5798	.1216	10.39333
Australia	AUS	3600044	3611203	0	1.4087	.3404	-.7584	.4173	-.832	.9325	-.8512	.8903	10.39333
Australia	AUS	3600045	3612687	1	-.5935	.0549783289143225	.0867219288249885	-.105535342821172	-.081850606728566	.391059358190509	.0169424182538978	-.0213961914792771	30.63274
Australia	AUS	3600045	3613030	0	-.1667	-.2712	.0226	1.0982	.0647	1.0062	.5755	.1216	30.63274
Australia	AUS	3600045	3613745	0	-1.4934	2.6352	1.9359	1.0963	-.396	-.0932	-1.4019	2.0955	30.63274
Australia	AUS	3600045	3615070	1	.2894	-.0862	.1386	.4822	.1453	.2578	.5755	.1216	25.91964
Australia	AUS	3600045	3619235	1	.5982	-.0862	-.227	1.3321	-.4215	1.0512	.1701	.1216	25.91964
Australia	AUS	3600045	3612389	1	-.6973	.0431952859844909	.0741463458422571	-.134006724543492	-.0901718029832318	.37157361063843	.0143100513168466	-.0363259704151141	25.91964
Australia	AUS	3600045	3609426	1	-.5746	.0571237962685982	.0890117026050812	-.100351247305259	-.0803354756186124	.394607341126292	.0174217220603551	-.0186777635227518	25.91964
Australia	AUS	3600045	3609742	1	-1.052	.9637	.586	.7628	-.0158	.8678	-.7838	1.1232	25.91964
Australia	AUS	3600045	3610592	1	-.2713	.4658	-.4659	.6116	-.3917	.4284	-.2821	-.7108	25.91964
Australia	AUS	3600045	3607084	1	.4783	2.6352	1.4967	.6307	.4197	.581	-.454	.9973	25.91964
Australia	AUS	3600045	3604432	1	.5116	.2032	.4173	.5871	.0196	.4994	-1.2835	-.1563	25.91964
Australia	AUS	3600045	3616788	0	.3017	.4457	1.9359	.3723	-.318	.8558	.0215	2.0955	23.08108
Australia	AUS	3600045	3603946	0	.1627	1.4003	.5764	-.4684	.0631	.6437	.1922	.4777	23.08108
Australia	AUS	3600045	3607822	0	.1446	.138765072522306	.176144258300461	.0969186730675003	-.0226803277731821	.529618416650906	.0356606266954925	.0847663309922193	23.08108
Australia	AUS	3600045	3619441	0	-1.429	-.0420954165061306	-.0164408623447982	-.337029835255459	-.1544	.232467590674533	-.00648103991891331	-.143680981364738	23.08108
Australia	AUS	3600045	3606322	0	-.2625	-.4314	.0226	1.036	.8028	1.639	.5755	.1216	23.08108
Australia	AUS	3600045	3617934	0	.7597	.9484	.0226	.4075	.0294	.5288	-.0651	-.5251	23.08108
Australia	AUS	3600045	3613591	0	-.594	-.2662	.0226	.6614	.112	.2707	.5755	.1216	23.08108
Australia	AUS	3600045	3616783	0	-.7371	.0386773176934766	.0693244941783582	-.144923497111395	-.0933623965375256	.364102196837151	.0133007237244126	-.0420504906621884	3.65566
Australia	AUS	3600046	3613551	0	-1.0396	-.4314	.0226	1.2836	.4115	.9336	-.6852	.1216	18.69363
Australia	AUS	3600046	3616429	1	.6117	.191788765706548	.232734381722752	.225039890817939	.0147650553728141	.61730428063526	.0475062779122231	.151950336203486	17.35051
Australia	AUS	3600046	3606527	0	.5974	-.0862	-1.1926	-2.6893	.1587	-1.6678	.5755	.1216	18.69363
Australia	AUS	3600046	3602031	0	-.5289	-.2479	.0327213389298361	.3721	.4103	.3388	.0907215265288389	-.0264412067728821	18.69363
Australia	AUS	3600046	3620200	1	-1.1397	.468	-.6315	.1306	-.4755	.7108	-.0823	-.7496	17.35051
Australia	AUS	3600046	3600902	1	-.1657	-.1167	.8038	.645	.0423	.6281	-.9711	-.1563	22.65137
Australia	AUS	3600046	3603385	1	.6351	-.59	-1.0488	.1456	-.6265	.575	.1701	-1.2651	22.65137
Australia	AUS	3600046	3617235	1	-.5332	-1.4144	-.549510591595187	1.1527	-.089326140851371	.760211270230808	-.223317427389481	-.570543479176118	22.65137
Australia	AUS	3600046	3609134	1	-1.6345	-.200760292225567	-.146205702712979	-2.6893	-.773634151123603	.414	-.33268719332134	-.298157880354326	22.65137
Australia	AUS	3600046	3603835	1	-.5881	-.0862	-.227	.1988	-.4589	.5406	-.1727	.1216	22.65137
Australia	AUS	3600046	3614258	0	.448	-.5852	.4173	.0405	-.4041	.3845	.3473	.1959	20.78448
Australia	AUS	3600046	3611656	1	-1.1628	-.7221	.0226	.3069	-.6447	1.1614	.3482	-.2726	22.65137
Australia	AUS	3600046	3606011	0	.3006	1.1576	.692235632815185	.327918470360655	.359120148768008	.755677884966824	.402931665886374	.561133256226039	20.78448
Australia	AUS	3600046	3610714	0	-2.029	-.107975024898521	-.0871918416153864	-.499279740339381	-.196928421984566	.121581606639363	-.019461847046074	-.227867267224885	20.78448
Australia	AUS	3600046	3617404	0	-.0321	-.7162	.0226	-.1219	-1.3486	-.7847	-.357419849734012	.1216	20.78448
Australia	AUS	3600046	3614909	0	.527562164456658	-1.3541	-1.1926	1.0822	-3.7095	1.0062	-.6852	-1.1252	20.78448
Australia	AUS	3600046	3601807	0	-.3575	.0817682916449606	.115313813063183	-.0408027215642605	-.0629315092709443	.435362213896583	.0229273758371742	.0125481999355355	5.24311
Australia	AUS	3600046	3611721	0	-.9707	-.284760792882672	-.217263740477498	-.518443626868109	-.8537	.0875028405815937	-.290172337215801	-.35693501502648	5.24311
Australia	AUS	3600046	3616946	1	-.384	.5946	1.1381	.4009	.7782	.4394	1.0267	2.0955	4.21583
Australia	AUS	3600046	3617050	1	-.9519	.6608	.0226	.8078	-.4215	.507	-.6595	-1.8258	4.21583
Australia	AUS	3600046	3615537	1	-.6421	-.4203	.9247	-.6025	.0503	-.8849	-.4948	-.1563	4.21583
Australia	AUS	3600046	3614893	1	-.6755	-.2662	-1.4011	-.4174	.2795	.369	.1701	-2.5027	4.21583
Australia	AUS	3600046	3603070	1	-.0151	-.1473	.0226	-.0677	.3344	-.4753	.5755	-.5912	4.21583
Australia	AUS	3600046	3611888	0	-.1257	.108081483852426	.14339685868358	.022777878466893	-.0443491076155345	.478876628950262	.0288058214634601	.045888496248898	5.24311
Australia	AUS	3600046	3603937	1	1.2877	.268526116579054	.31463316877792	.410460450011467	.0689570463954934	.744205680878084	.0646496309897438	.249180881103542	4.21583
Australia	AUS	3600046	3607719	1	-.531	.0620731283662923	.0942939320660358	-.0883921698188124	-.076840252528984	.402792105994024	.0185274176138756	-.0124066810410323	4.21583
Australia	AUS	3600046	3604197	1	-.4869	.6492	1.0108	.3244	1.1107	.7442	1.1375	2.0955	4.21583
Australia	AUS	3600046	3612968	0	1.2969	2.6352	1.4967	.863	4.8357	1.5721	2.4277	.8567	5.24311
Australia	AUS	3600046	3609549	0	-.6014	-.0862	-.9874	-2.6893	-.1007	.5222	.2287	-.4607	5.24311
Australia	AUS	3600046	3609273	0	-.6957	-1.6431	-.6116	.5367	-.1428	.6791	-.5656	-1.5059	5.24311
Australia	AUS	3600046	3613659	1	.194287522459439	.144405440636145	.182164003598101	.110547501764794	-.0186970943840384	.538945955370876	.036920701756246	.0919129950210138	4.21583
Australia	AUS	3600046	3612427	0	-1.1513	-.00834133723461813	.0191433142992894	-.258534733232637	-.126567015888996	.286346930593693	.0027966159659672	-.101625774238525	5.24311
Australia	AUS	3600046	3605188	0	-.6271	-.7968	.0226	.0991	-.2886	.714	.5755	-.4607	5.24311
Australia	AUS	3600046	3618903	0	.6816	-.103	-.4728	-.7289	.6322	.8511	-.3912	-.1563	5.24311
Australia	AUS	3600047	3617892	0	.9136	-.2662	-.227	.0336	-.1232	.6691	.5755	-.8198	26.8614
Australia	AUS	3600047	3603065	1	.4719	.9526	.0226	.4842	1.7564	.2042	.0693	.1216	27.1409
Australia	AUS	3600047	3618867	1	.7393	.2516	.1386	-.2671	-.754	-.0922	-1.0722	-.959	27.1409
Australia	AUS	3600047	3616344	1	.7643	.0441	1.9359	.3766	-.0526	.4618	-.4771	.4504	27.1409
Australia	AUS	3600047	3601651	1	-.7404	-.5743	-1.0611	.3501	.2287	.8459	-.2668	-.7496	27.1409
Australia	AUS	3600047	3605255	1	.6465	.9349	1.9359	1.0397	.799	1.6268	.7812	2.0955	27.1409
Australia	AUS	3600047	3608534	0	1.1054	1.1352	1.9359	.3083	-.0304	1.0484	1.3471	2.0955	26.8614
Australia	AUS	3600047	3616109	0	.2358	1.4003	1.1355	.4125	.0119	1.1414	.9677	.9339	26.8614
Australia	AUS	3600047	3608053	0	2.2662	-1.1117	1.9359	1.1772	-.9769	.7875	-.6852	.1216	26.8614
Australia	AUS	3600047	3620330	0	-.0581	.7946	1.4967	.7113	-.1786	.5203	-.3882	.6559	26.8614
Australia	AUS	3600047	3610975	0	.3211	1.4003	1.9359	-1.7857	.3164	.9307	1.5037	2.0955	26.8614
Australia	AUS	3600047	3607948	0	1.3777	.9454	.0226	-.0571	.7864	1.5644	.5755	.8136	26.8614
Australia	AUS	3600047	3615185	0	.6713	-.0994	-.1587	.1597	-.8785	.7084	-.6852	-.2503	26.8614
Australia	AUS	3600047	3602119	0	-.8735	-.2662	.0226	-.6486	-.3473	-.1189	.1693	-.1563	26.8614
Australia	AUS	3600047	3602296	0	-.3628	-.2479	-.9084	.2134	.182	.4534	.8038	.4994	26.8614
Australia	AUS	3600047	3606905	1	-.0054	.5177	-.6587	.2568	-.6254	.4856	-.6852	-1.1252	3.52379
Australia	AUS	3600047	3610331	0	-.3756	-.21	1.1657	-.0291	-.0275	.5626	.0215	2.0955	3.52379
Australia	AUS	3600048	3619188	1	.7418	.5091	-.6315	.5553	-.7688	1.1768	-.0987	.0876	13.38973
Australia	AUS	3600048	3603609	1	.1282	-.4203	.0226	.295	-.2279	.9733	-.2821	.1216	13.38973
Australia	AUS	3600048	3609131	1	-.6316	.0506533391684016	.0821060356492461	-.115985821083411	-.0849049186486313	.383907075129485	.0159762026440552	-.0268761970424311	13.38973
Australia	AUS	3600048	3600102	1	.1354	-.4516	-.691	.5916	-1.5394	1.6302	-1.305	-.4377	13.38973
Australia	AUS	3600048	3606898	1	1.3218	-.4136	-.691	-.0412	-.3729	.6054	-1.5848	-.4607	13.38973
Australia	AUS	3600048	3600273	1	-.3717	-.7221	.0226	.9162	.2156	1.4769	-.6852	-.4784	13.38973
Australia	AUS	3600048	3600154	1	1.0765	.4012	-1.088	.2652	-.8245	.7538	-.7867	.1216	13.38973
Australia	AUS	3600048	3600118	0	.8571	-.2662	.4173	.0182	.0239	.9225	.1693	.1216	12.49619
Australia	AUS	3600048	3607602	0	-.441	-.0862	.0543318468250545	.1485	-.0076	.6574	.0335921808889667	-.0388920356220074	12.49619
Australia	AUS	3600048	3600987	0	-.2071	-.59	.0226	.6769	.0731	.4211	.3482	.1216	12.49619
Australia	AUS	3600048	3605556	0	.839	-.7836	.4173	-.1011	-.3567	.9877	.0215	.1216	12.49619
Australia	AUS	3600048	3610424	0	-.3276	-.4314	.0226	.244	-.6693	1.2438	.3473	-.2882	12.49619
Australia	AUS	3600048	3606677	0	-.5777	-.0862	.0226	1.4229	1.8112	1.4283	2.4277	.1216	12.49619
Australia	AUS	3600048	3614136	0	.4801	.3803	1.9359	.739	1.0771	1.6944	2.4277	2.0955	12.49619
Australia	AUS	3600048	3605562	0	.4739	-.4343	-.9607	.258	.0016	.8845	.3768	.0484	12.49619
Australia	AUS	3600049	3614213	0	-.6849	.0446028941957618	.0756486312852809	-.130605519019824	-.0891777487100348	.373901387802647	.0146245151898661	-.0345424515441663	7.17086
Australia	AUS	3600049	3604059	1	-1.0443	.00380495942715431	.0321065838479624	-.229185621052596	-.117989289499311	.306433394833312	.00551013487024936	-.0862357323682495	5.31164
Australia	AUS	3600049	3620355	1	-1.3673	-.0328609641406259	-.00702552890177013	-.317781539128793	-.143882800002751	.245798554184743	-.00268114182211628	-.132693522313099	5.31164
Australia	AUS	3600049	3614711	1	-2.6303	-.445220936267917	-.417433464650834	.0651	-1.0333	.171203657400997	-.230683525341744	-.605845610278657	5.31164
Australia	AUS	3600049	3606974	1	-.7315	-.0862	.211580839751004	.3227	1.2243	-.089	.302295523453193	.18836660918702	5.31164
Australia	AUS	3600049	3612332	1	1.1676	-.906777539025658	-.653653957634506	-2.6893	-2.438	-1.2919	-1.22729826401407	-.773371617755772	5.31164
Australia	AUS	3600049	3618521	1	-.0734	.114018412033835	.149733110995688	.037123285635268	-.0401564432213242	.488694592312244	.0301321489278896	.0534109185836213	5.31164
Australia	AUS	3600049	3608372	1	.7816	.293666494380111	.32745028661691	.2053	.235	.6953	.122521220331393	.257646846283521	5.31164
Australia	AUS	3600049	3611169	0	-.8374	2.6352	1.9359	3.6039	4.8357	3.6292	2.4277	2.0955	6.27204
Australia	AUS	3600049	3605276	0	-.2074	.385264948445064	.387138495368688	-.0389	.6568	.6654	.286599592029389	.310954864466928	6.27204
Australia	AUS	3600049	3615202	0	.194287522459439	.144405440636145	.182164003598101	.110547501764794	-.0186970943840384	.538945955370876	.036920701756246	.0919129950210138	6.27204
Australia	AUS	3600049	3604745	0	.187761782553788	-1.3452	-1.1926	.7113	.4761	1.0062	.5755	.1216	6.27204
Australia	AUS	3600049	3604146	0	-.3793	.389439507815533	.3541833256792	1.4965	.5694	1.12554150288602	.422096454184128	.258917127024091	6.27204
Australia	AUS	3600049	3616588	0	1.9973	1.31578774923018	1.15383541732644	3.6039	1.73645617582942	3.6292	1.16481538105445	1.11077360339447	6.27204
Australia	AUS	3600049	3613068	0	-.7501	1.3263847867409	1.22063708356937	.8247	3.4844	.5431	1.29534396744767	1.23703344571766	6.27204
Australia	AUS	3600049	3613965	0	.96	2.6352	1.9359	3.6039	.7875	3.6292	1.836	2.0955	6.27204
Australia	AUS	3600049	3602970	0	.471	2.6352	.0226	1.2836	.7481	1.4524	-.6852	-.5813	3.25392
Australia	AUS	3600049	3605545	1	-1.7787	-.0795617720532723	-.05686748303564	-.430624761099529	-.17686295548608	.168568915042882	-.0131142416092345	-.191866075821802	4.02763
Australia	AUS	3600049	3620564	1	-.6148	.243148953550546	.22607590550661	1.1164	.2739	.917021718038562	.282400392853877	.118716177835258	4.02763
Australia	AUS	3600049	3610598	0	-.3609	.0783785803809139	.104355631906302	-.0374	-.1789	.6701	.0144495591911179	-.00674311433896675	3.25392
Australia	AUS	3600049	3605817	0	-.9249	.0173588643001975	.0465721388396592	-.196435303348887	-.10841750883643	.328847636237148	.00853811764755113	-.0690621716270266	3.25392
Australia	AUS	3600050	3604786	1	-.9825	.2032	-1.1346	-.2954	-1.0251	-.5309	-.4948	-.7496	31.09811
Australia	AUS	3600050	3605106	1	.7899	.3178	-.1972	-.1967	-1.5479	.3336	.0256	-.1563	31.09811
Australia	AUS	3600050	3616812	1	-.3173	-.4314	-.691	-.1608	-.2637	.1328	-1.2871	.1959	31.09811
Australia	AUS	3600050	3606653	1	-.7655	-.269	-.5472	.1235	-.5584	.1898	-.6852	.2224	31.09811
Australia	AUS	3600050	3601048	0	1.8244	1.7162	.586	.0859	.8854	.3896	.5755	1.1232	23.79516
Australia	AUS	3600050	3601475	0	-.2472	2.6352	1.9359	.0676	.9134	.5317	.7017	1.515	23.79516
Australia	AUS	3600050	3614423	0	.7459	-.5743	.0226	.082	-.025	.7219	-.6852	-.2503	23.79516
Australia	AUS	3600050	3613266	0	1.1397	-.3486	1.1657	-.0813	.8877	.2488	.8038	.4184	23.79516
Australia	AUS	3600050	3610035	0	.1795	-1.3452	.0226	.3867	-.62	-.3936	-.3733	.1339	23.79516
Australia	AUS	3600050	3619972	0	.0687	-.4314	.0226	.1053	-.9225	.414	.5755	.1216	23.79516
Australia	AUS	3600050	3605148	1	-1.9592	-1.4832	-.6863	-.5182	-1.9645	-.1057	-2.1355	-1.7277	31.09811
Australia	AUS	3600050	3617762	1	.4107	-.0862	.0226	1.1179	.8217	1.5721	.5755	.1216	7.76772
Australia	AUS	3600050	3604895	1	.2934	-.2662	.0226	-.4692	-.5158	-.0162	-.4948	-.2503	7.76772
Australia	AUS	3600050	3612950	0	.5636	-.192	.8571	-1.6455	-.7332	.9294	.1693	.5553	7.76772
Australia	AUS	3600050	3612726	0	-.643	-.0862	-.5907	-.6486	.1891	-.8768	-.176	-.2503	7.76772
Australia	AUS	3600051	3609008	1	.0499	.128015032392681	.164671158989626	.0709433373343242	-.0302720164563888	.511840957179019	.033259035665254	.0711454247761907	30.63476
Australia	AUS	3600051	3611419	1	.6291	.193763957873976	.23484242742506	.229812550181796	.0161599379819778	.620570677623759	.0479475417340409	.154453015909493	30.63476
Australia	AUS	3600051	3605860	1	-2.9188	-.208982265736326	-.194992937357529	-.743343665739383	-.268259832653175	-.045455177289727	-.0420271659342069	-.355849129432089	30.63476
Australia	AUS	3600051	3613500	1	.5554	.185397770360213	.225913521203217	.209597320577413	.0102517283098306	.606735421413853	.046078510488755	.143852585200715	29.95145
Australia	AUS	3600051	3619408	1	1.0663	-.0219	1.1381	.5132	-.5047	.9475	-.3876	.1216	29.95145
Australia	AUS	3600051	3613830	1	-.6501	-.196639632258835	-.133425201144325	-.376596262856879	-.6988	.188234900155399	-.230204774789332	-.261818623342003	29.95145
Australia	AUS	3600051	3600885	1	.194287522459439	.144405440636145	.182164003598101	.110547501764794	-.0186970943840384	.538945955370876	.036920701756246	.0919129950210138	29.95145
Australia	AUS	3600051	3619711	1	.2166	.146938281490975	.184867206034148	.116667608366219	-.0169083997352636	.543134542120556	.037486545958187	.0951222470170774	29.95145
Australia	AUS	3600051	3607002	1	.5073	.179937612701977	.220086107508907	.196403934634797	.00639575971783232	.597705898704267	.044858694981316	.136934257967442	29.95145
Australia	AUS	3600051	3613713	1	.7525	.207771929911945	.249792590624184	.263660030957656	.0260523813136325	.64373581488702	.0510769644703812	.172201905318764	29.95145
Australia	AUS	3600051	3615179	1	.8944	.223879962587698	.266984066782657	.302581890942215	.0374278894883635	.670373845500121	.054675547017275	.192611689817755	29.95145
Australia	AUS	3600051	3615051	1	-.8468	.0262245256953791	.056034114089672	-.175013194365138	-.102156570228632	.343508877892421	.0105187328477795	-.0578288793833958	29.95145
Australia	AUS	3600051	3613480	1	.3975	.167473469024757	.206783612215035	.166286808304251	-.00240643053999337	.577093807363051	.0420741681057069	.121141486029533	29.95145
Australia	AUS	3600051	3602527	1	-.5742	.0571692029850908	.089060163425824	-.100241530998044	-.080303409351735	.394682430712234	.017431866056259	-.0186202306559471	29.95145
Australia	AUS	3600051	3616943	1	1.211	-.4314	.0226	.8685	.4303	1.3355	.1693	.1216	29.95145
Australia	AUS	3600051	3610169	1	1.0764	-.0862	1.9359	-.1348	-.2145	-.0043	-.1722	.5553	29.95145
Australia	AUS	3600052	3615426	1	-1.2804	-.4203	.1386	-.2848	.0295	.5078	-.2821	-.1563	44.55043
Australia	AUS	3600052	3616272	1	.2973	-.4314	-.5759	.0641	-.5978	.2967	-.1722	-.6158	44.55043
Australia	AUS	3600052	3610643	1	.1885	.5923	-.9351	-.0141	-.7002	.1529	-1.2871	-1.1068	44.55043
Australia	AUS	3600052	3615810	1	1.193	.1753	.0226	1.0774	.21	.7424	.1701	.1216	44.55043
Australia	AUS	3600052	3620013	1	-.6791	-.2509	-1.0611	-.1703	-.3342	.406	-.6852	-.1563	44.55043
Australia	AUS	3600052	3609439	1	.9921	-.269	.1386	.7337	-.7671	.5356	-1.054	.1216	44.55043
Australia	AUS	3600052	3616229	1	.6102	.67	-.2133	.6049	-.3348	.985	-.0992	-.7887	44.55043
Australia	AUS	3600052	3602477	1	.7899	-.0862	-.2134	.4615	.0611	1.2031	.5755	.1216	44.55043
Australia	AUS	3600052	3606840	1	-.0711	-.0862	-1.0611	-.1675	-.4516	.3073	-.6852	-.1563	44.55043
Australia	AUS	3600052	3606888	1	-1.1044	-.59	.0226	.608	.1706	.6069	-.1157	-.4607	44.55043
Australia	AUS	3600052	3601614	1	-.7014	2.6352	1.9359	.4164	.7397	.6632	-.3206	1.1286	44.55043
Australia	AUS	3600052	3601164	1	.2196	.2032	-.4338	-.1338	-.3643	-.0589	.5826	-.5461	44.55043
Australia	AUS	3600052	3617567	1	-.8791	-.1945	-1.0611	-1.0549	-.3222	.088	-.6852	-.7639	44.55043
Australia	AUS	3600052	3615397	1	.2062	-.2479	-.227	3.6039	.2472	.3567	.3482	.1216	44.55043
Australia	AUS	3600052	3616861	0	-.2297	-.0966	.0226	.9119	.4666	1.2726	.5755	-.1563	45.26549
Australia	AUS	3600052	3613627	0	-1.2565	-.7199	1.9359	.1053	-.0521	.5475	-.6852	2.0955	45.26549
Australia	AUS	3600052	3602084	0	-.0997	1.3403	.0226	-.1428	.0279	.2891	.5755	.1216	45.26549
Australia	AUS	3600052	3614257	0	-1.63	.166774106081494	.219213362055649	-.236674233330459	.068783790194922	.324787070399245	.5755	.134412922434049	45.26549
Australia	AUS	3600052	3607249	0	-.1225	.9718	.0226	1.2836	-.0173	.998	.5755	.1216	45.26549
Australia	AUS	3600053	3616801	0	-.4066	.0761946171954931	.109365247317016	-.0542703982749146	-.0668676435301359	.426144967222142	.0216822003399756	.00548604053525034	38.40961
Australia	AUS	3600053	3604905	1	1.1651	.25460895797407	.299779927220282	.376832401850037	.0591287355975932	.721190722786708	.0615404962452111	.231547057427881	36.39456
Australia	AUS	3600053	3604575	1	.0515	.5982	.4173	-.3087	.0661	-.0483	-2.1355	-.4607	36.39456
Australia	AUS	3600053	3605878	1	.503	.179449490499682	.219565153685923	.195224484332235	.00605104734890108	.596898685655386	.0447496470253496	.136315779649291	36.39456
Australia	AUS	3600053	3602458	1	-.6532	-2.9627	-.9418	-.7368	-2.4298	.0561	-2.1355	-.7441	36.39456
Australia	AUS	3600053	3603746	1	-1.4474	.203756554295048	.197010109980635	-.0836770427052884	.4634	.423366644051689	.241517738023087	.0885571147975903	36.39456
Australia	AUS	3600053	3614260	0	-.8252	.0286764883859798	.0586509984097779	-.169088513775522	-.100424991817256	.347563715533316	.0110665086265878	-.0547221045759384	32.5077
Australia	AUS	3600053	3605213	0	.194287522459439	.144405440636145	.182164003598101	.110547501764794	-.0186970943840384	.538945955370876	.036920701756246	.0919129950210138	32.5077
Australia	AUS	3600053	3618674	0	-.0371660462995508	.573426405182658	1.21218957981473	-1.08797049066121	-.122	-1.3923	.53526796446752	2.0955	32.5077
Australia	AUS	3600053	3617589	0	-1.0617	.468	-.3802	.7743	-.2117	.928	.0256	-.2503	32.5077
Australia	AUS	3600053	3609595	0	.5521	.185023164949149	.22551371943209	.208692161042889	.00998718160809273	.606115932329827	.0459948225225482	.143377939049576	32.5077
Australia	AUS	3600053	3616922	0	.2317	.148652385038571	.186696602017185	.120809398963589	-.0156978981606446	.545969173989885	.0378694818035576	.0972941127389574	32.5077
Australia	AUS	3600053	3605899	0	1.0733	-.0246097584025391	.054834612997258	.0715157371708345	-.6196	.493255166156085	-.210154288263993	-.036300239577195	32.5077
Australia	AUS	3600053	3618664	0	-.8964	.0205940928502958	.0500249723175768	-.188618016459811	-.10613278732142	.334197769235551	.00926087735570104	-.0649629548671869	32.5077
Australia	AUS	3600053	3602741	0	1.2862	.828141893987174	.801401590021399	.993448930676849	1.467	1.18272339310632	.625582330412537	.779273945730295	4.82619
Australia	AUS	3600053	3601899	1	.4599	.175036128946592	.222588334714884	-.1538	.0427	.464306205103887	.0195245303537013	.142835208102853	5.93402
Australia	AUS	3600053	3618013	1	-.0217	.119887230140504	.155996672076682	.0513041183428203	-.0360118782274299	.498399921295312	.0314432603984633	.0608470416181374	5.93402
Australia	AUS	3600053	3602111	0	-.1388	.106594413887294	.141809766804256	.0191846694055983	-.0453992778557668	.476417445010645	.0284736055976088	.0440042948610419	5.13655
Australia	AUS	3600053	3614089	0	-1.7786	-.0795504203741491	-.0568553678304543	-.430597332022725	-.17685493891936	.168587687439368	-.0131117056102586	-.191851692605101	5.13655
Australia	AUS	3600053	3618113	0	-.599	.0543539865625492	.0860555925397764	-.10704394204538	-.0822915178981292	.390026876383799	.0168029383102197	-.0221872683978426	5.13655
Australia	AUS	3600054	3606796	1	.0657	-.4699	-.6843	.445	-.5194	.5234	-.6852	-.2503	31.16708
Australia	AUS	3600054	3611551	0	-.3315	2.6352	-.227	.1053	.7214	3.6292	2.4277	2.0955	31.16708
Australia	AUS	3600054	3607293	0	.194287522459439	.144405440636145	.182164003598101	.110547501764794	-.0186970943840384	.538945955370876	.036920701756246	.0919129950210138	31.16708
Australia	AUS	3600054	3610215	1	-1.0092	.2185	.4173	-.1433	-.8356	.0935	-1.305	-.1563	28.84117
Australia	AUS	3600054	3616321	1	.8069	.7156	.4173	-.1616	.3652	.4722	-.1727	1.1013	28.84117
Australia	AUS	3600054	3608718	1	-1.0327	.00512175420543995	.0335119476495008	-.226003848143358	-.117059367759869	.308610992825644	.00580431075146131	-.0845672792309113	28.84117
Australia	AUS	3600054	3619885	1	.6305	-.7221	-.3048	-.7318	-.5375	.1378	-.9906	-.8813	28.84117
Australia	AUS	3600054	3619468	1	.7338	.4546	.0226	-.006	.0408	.4921	.3482	.1216	28.84117
Australia	AUS	3600054	3602101	1	.8396	.271	-1.1908	-.4644	-.0217	-.1219	-1.5596	-.2709	28.84117
Australia	AUS	3600054	3613643	1	.3373	-1.0719	.894	.176	-.9829	.3942	-1.5848	-1.236	28.84117
Australia	AUS	3600054	3614140	1	.5814	.0467	-.786462613299278	.1156	-.4961	.7621	-2.1355	-1.5298	28.84117
Australia	AUS	3600054	3610322	0	.2497	.5946	.586	-.6506	-.096	-.2781	.0405	-.2726	26.67827
Australia	AUS	3600054	3620497	0	-.4419	-.0862	.0226	.3505	-.3131	.555	-.1727	.1216	26.67827
Australia	AUS	3600054	3619994	0	-.5212	-.4314	.0226	.2906	-.0995	.1157	-.4948	.1216	26.67827
Australia	AUS	3600054	3600360	0	-.3684	.0805309586205371	.113993255697945	-.0437924909358721	-.0638053150433513	.43331602267965	.0226509519487941	.0109804293151056	26.67827
Australia	AUS	3600054	3610992	0	.1008	-.8419	-1.263	-2.6893	-.8862	-.7847	-2.1355	.8567	26.67827
Australia	AUS	3600054	3611073	0	.3415	2.6352	.8348	-2.6893	.3688	1.1258	.5755	.1216	26.67827
Australia	AUS	3600054	3620676	0	-.4005	.0789	.0226	-.2896	-.0285	.0386	.8038	-.1563	26.67827
Australia	AUS	3600054	3604385	0	-.5643	.1852	.499700220876485	-.1678	-.4626	-.1805	.8098	.7141	26.67827
Australia	AUS	3600054	3607867	1	.0201	.0566	-.652	-.2914	.4135	.2145	.1693	-.4607	11.60294
Australia	AUS	3600054	3611185	1	-.1384	-.0862	1.0524	.5454	2.3485	.8193	.5755	.833	11.60294
Australia	AUS	3600054	3600107	1	-.8835	2.6352	1.9359	-2.6893	-3.7095	-1.6678	2.4277	-.5332	11.60294
Australia	AUS	3600054	3608329	0	-1.9922	-2.9627	-.7249	-.3931	-.1998	.763	-.1566	-.5912	9.38684
Australia	AUS	3600054	3603217	0	-.0177	-.0862	-.4728	-2.6893	-.7625	1.8899	-.4771	.7611	9.38684
Australia	AUS	3600055	3612490	0	.688	.8046	.1386	.2231	.2026	.8256	-.4575	.4777	31.49646
Australia	AUS	3600055	3617877	0	-.2984	.0884771340067433	.122473899327918	-.0245921371732288	-.0581937183398195	.446456700219588	.0244261512319693	.0210486810059398	31.49646
Australia	AUS	3600055	3617894	0	.7282	.2762	1.1657	.5071	-.1771	.9737	-.309	.8567	31.49646
Australia	AUS	3600055	3615783	0	.7237	-.0862	-1.1926	.4616	-.0259	1.5476	.5755	.1216	31.49646
Australia	AUS	3600055	3602048	0	-.0999	-.4488	.0226	.6717	.5395	.4688	-.1026	-.1563	31.49646
Australia	AUS	3600055	3608441	0	-.0474	.378569751291107	.359677897120712	1.2128	.5121	1.02992995804743	.358240571649857	.27243757397288	31.49646
Australia	AUS	3600055	3617031	0	.9376	.228783887968899	.272217835422869	.314431252121447	.0408910463111147	.678483520781911	.0557710985748918	.19882523943267	31.49646
Australia	AUS	3600055	3616898	0	.1358	.1997	1.9359	-.6491	.2415	.8319	.5755	1.1013	30.02999
Australia	AUS	3600055	3612063	0	.2319	.294443443434418	.313522709542621	.272781665222187	.3484	.660270108501463	.183951401426747	.235415357462444	30.02999
Australia	AUS	3600055	3620195	0	1.2796	.7821	1.9359	1.1581	.2906	1.1397	1.656	2.0955	30.02999
Australia	AUS	3600055	3607192	0	-.389	.0781925127211678	.111497523429695	-.0494428807574502	-.0654567277875336	.429448909003611	.0221285361597453	.00801748667466007	30.02999
Australia	AUS	3600055	3602392	0	1.8102	-.0862	.0226	.6375	.2197	.404	.5755	-1.1252	30.02999
Australia	AUS	3600055	3609923	0	.1489	-.0862	.0226	1.1994	1.6005	.9129	.5755	.1216	30.02999
Australia	AUS	3600055	3609686	0	1.0955	.64	.4173	-.0081	.3375	1.3626	.3473	1.515	30.02999
Australia	AUS	3600055	3600631	0	-.2195	-.0862	.0226	3.6039	1.5928	3.6292	.5755	.1216	30.02999
Australia	AUS	3600056	3614296	0	.4879	.1973	.1386	.6443	.4543	1.3637	.5755	-.2503	42.77949
Australia	AUS	3600056	3610471	0	.9737	.5056	1.9359	-.3988	.7934	.6761	2.4277	.7611	42.77949
Australia	AUS	3600056	3607262	0	.384	-.0994	-.691	-.0753	-.4867	.2115	-.5607	-.4607	42.77949
Australia	AUS	3600056	3611104	1	.9484	.9349	-.9285	.11	-.8152	.48	-.6454	-.8745	32.11149
Australia	AUS	3600056	3617333	1	.0475	.2032	-.3802	.4563	.4702	.4481	-.1566	.1216	32.11149
Australia	AUS	3600056	3602367	1	.9389	-.7221	.0226	-.21	-.9171	.5375	-.7867	-.1563	32.11149
Australia	AUS	3600056	3617626	1	-.6013	-.0862	.1386	-.094	-.508	.2858	.0256	-.7685	32.11149
Australia	AUS	3600056	3612908	1	-.3638	-.2479	.0226	.1312	-.1305	-1.5744	-.3206	-.4607	32.11149
Australia	AUS	3600056	3610198	1	.8983	.1371	-1.2044	.0642	.0303	.0559	-1.5596	-.7816	32.11149
Australia	AUS	3600056	3604935	1	.1456	-.0862	.0226	.2402	-.0584	.2382	.1701	.1216	32.11149
Australia	AUS	3600056	3603541	0	.6756	1.0508	1.4967	-.7973	-.1178	-.5569	-.3059	1.2841	31.11227
Australia	AUS	3600056	3620495	0	.7399	-2.9627	-2.664	1.2836	.8779	-1.6678	2.4277	1.2147	31.11227
Australia	AUS	3600056	3614115	0	.0247	-.938	.0226	.1148	-.1703	.2993	-.1972	.1216	31.11227
Australia	AUS	3600056	3610624	0	.5049	-.2662	-.3802	.4067	.5587	.8172	.3482	.1216	31.11227
Australia	AUS	3600056	3617054	0	.5415	-.2662	.0226	-1.1465	.371	.233	-.5832	.1216	31.11227
Australia	AUS	3600056	3608557	0	1.3964	.2032	.4173	1.2284	1.8112	.823	.3473	.1216	31.11227
Australia	AUS	3600056	3611751	0	1.2537	1.1352	1.9359	.6751	.8611	.9644	2.4277	2.0955	31.11227
Australia	AUS	3600056	3603228	0	1.2221	-.0323	1.9359	.7113	.5022	.3144	2.4277	2.0955	2.7254
Australia	AUS	3600057	3620075	0	.1936	.5266	.4173	-.2748	-.8718	.1978	.1693	.1216	6.61855
Australia	AUS	3600057	3605753	0	-.3062	-.0862	.0226	-.1278	-.783	.0995	.1693	.1216	6.61855
Australia	AUS	3600057	3602833	1	-.0024	-.891	.0226	.6509	-.3834	.7305	-.5974	-.3856	6.85544
Australia	AUS	3600057	3608493	1	.0685	.5836	.8116	1.0495	.8942	1.1761	-.6852	-.6508	6.85544
Australia	AUS	3600057	3609922	1	.0541	-.8398	-1.0611	-.0501	-.8441	.7492	-1.0753	-1.1252	6.85544
Australia	AUS	3600057	3604506	1	-.1613	.5266	.4173	.469	.0973	1.1099	.1701	.1216	6.85544
Australia	AUS	3600057	3610261	1	1.6284	2.6352	1.9359	.8479	.3587	1.3853	-.2821	2.0955	6.85544
Australia	AUS	3600057	3613637	0	.9773	-.2662	-.9607	-.0871	-.7368	.4481	-.5832	-.1563	6.61855
Australia	AUS	3600057	3611175	0	-.7609	-2.9627	-1.10001414453211	.1053	.4819	.9126	-.500304426717735	-.991778986700168	6.61855
Australia	AUS	3600057	3620265	0	1.2221	-.0862	-1.1926	1.2836	.361	.9524	.5755	.1216	6.61855
Australia	AUS	3600057	3620023	0	.1517	-.269	.7162	.2452	-.1986	.5803	-.2821	-.5912	6.61855
Australia	AUS	3600057	3607855	0	.9	-.0862	.0226	.2646	.6649	.4394	.1922	2.0955	6.61855
Australia	AUS	3600057	3608389	0	.9848	-.0219	-.5836	.2869	-.228	.3077	-.414	-.959	6.61855
Australia	AUS	3600057	3608423	0	.8542	-.2662	-.4806	.5813	-.1367	.8193	.5755	.1216	6.61855
Australia	AUS	3600057	3601471	0	-.6586	.21088197044576	.206917163099145	.2876	.1771	.8497	.19008050769297	.0982460743843781	6.61855
Australia	AUS	3600057	3603747	0	1.0252	.23872795888078	.282830755165521	.338459123401555	.0479135587572489	.694928140103319	.0579926336778368	.211424937262914	6.61855
Australia	AUS	3600057	3609619	0	.3334	.9454	.0226	.4485	-.2302	.6866	.5755	.1216	6.61855
Australia	AUS	3600057	3610427	1	1.2756	-.165	.4173	.2427	-.351	.7375	-.5974	-.1563	6.85544
Australia	AUS	3600057	3618544	1	.7786	2.6352	1.9359	1.608	.777	3.6292	2.4277	2.0955	3.47264
Australia	AUS	3600057	3618656	1	.7631	-.0862	.0226	.7113	-.2977	1.0062	.5755	.1216	3.47264
Australia	AUS	3600058	3604807	1	.8031	.7946	1.9359	.5858	1.2211	.8288	1.4834	2.0955	34.72146
Australia	AUS	3600058	3601869	0	.4995	.6608	1.1752	-1.3102	.3887	-.6614	.5755	.8375	34.72146
Australia	AUS	3600058	3618687	0	-.3955	.1852	.0226	-.4985	-.0357	-.3426	-.3912	.1216	34.72146
Australia	AUS	3600058	3602000	1	.0024	.122622984809184	.15891643652643	.0579145258525304	-.0340798856480711	.502924068848347	.0320544361516708	.0643133968431246	30.25618
Australia	AUS	3600058	3611455	1	1.073	-1.1408	-.7638	-1.1482	-1.0573	-1.6678	-.535	-.5251	30.25618
Australia	AUS	3600058	3615336	1	.1653	.0876663760636545	.115240989292638	.7767	-.2386	.761479402565325	.0358135917602373	.0106046316380214	30.25618
Australia	AUS	3600058	3609065	1	-.7041	.0424233718041166	.0733225118896312	-.135871901766149	-.0907169295201464	.370297087677407	.0141376033864809	-.0373040291507952	30.25618
Australia	AUS	3600058	3607371	1	.8992	.224424843185609	.26756559663157	.303898486628796	.0378126846908915	.671274920531431	.0547972749681214	.193302084219412	30.25618
Australia	AUS	3600058	3608729	1	.4875	-.983	-.227	-1.0608	-1.2356	-.6687	-.657526953113335	-.426804383519688	30.25618
Australia	AUS	3600058	3603093	1	1.427	-.8489	-1.3943	-1.1482	-.8782	-1.6678	-.8686	-.1563	30.25618
Australia	AUS	3600058	3617675	0	1.0258	.4151	1.9359	1.2836	1.6463	.9697	2.4277	2.0955	30.48432
Australia	AUS	3600058	3617800	0	-.1122	.7308	.4931	.0108	.264	.8516	-.8883	-.0542	30.48432
Australia	AUS	3600058	3613911	0	.2217	.083554434542487	.158912225170494	-1.5123	-.0954	.1331	-.145929991646857	.0775401594570476	30.48432
Australia	AUS	3600058	3609873	0	-.4374	.0537423196142346	.0226	-2.6893	.5129	-.799	-.072	.0714676825143346	30.48432
Australia	AUS	3600058	3607329	0	1.2867	-.4314	-.5034	-.8301	-.8207	.2589	.1693	1.0448	30.48432
Australia	AUS	3600058	3614193	0	-1.2804	-1.3452	-1.1926	.7113	-.0408	.4394	-.6852	-1.1252	30.48432
Australia	AUS	3600058	3607635	1	-1.3024	-.0254937243897005	.000837239263733469	-.299980068283143	-.138680048201905	.257981839503914	-.0010352784867154	-.123358814674026	6.50706
Australia	AUS	3600058	3606742	0	.2129	-.9363	-.227	-.4972	.0118	.2819	-.5832	-.8198	5.26424
Australia	AUS	3600058	3617049	0	.6496	-.0006	1.9359	1.84338489772244	3.6081	1.74727903245157	2.4277	.6135	5.26424
Australia	AUS	3600058	3605289	0	.6399	-.0862	.0226	3.6039	4.8357	3.6292	.5755	.1216	5.26424
Australia	AUS	3600058	3620101	0	-.6167	.271718664628316	.330637660068185	.0345347901302103	.139746028410692	.509370264548352	.5755	.266761522082438	5.26424
Australia	AUS	3600059	3616729	1	-1.2897	.5266	1.1381	-.4394	-.9038	.2834	-.6378	1.3857	6.4613
Australia	AUS	3600059	3613321	1	.0126	.123780856079745	.160152187455369	.0607122916865155	-.0332621958426993	.504838853289881	.0323131080472192	.0657804849466462	6.4613
Australia	AUS	3600059	3618368	1	-.0797	.3678	-.732	-.2946	-.463	-.5309	-.7025	-.1865	6.4613
Australia	AUS	3600059	3602952	0	.0072	2.6352	1.4967	.3315	.2102	.2515	.0254	.4385	6.38576
Australia	AUS	3600059	3610283	0	.0943	.13305517792336	.170050310092066	.0831218474352008	-.0267126608330057	.520175901218637	.0343850192105823	.0775315729915199	6.38576
Australia	AUS	3600059	3601400	1	-.7894	-.0862	.0226	.117415153752593	.285	.6719	.107466542887368	-.0350654381168311	6.72942
Australia	AUS	3600059	3602655	1	.194287522459439	.144405440636145	.182164003598101	.110547501764794	-.0186970943840384	.538945955370876	.036920701756246	.0919129950210138	6.72942
Australia	AUS	3600059	3618591	1	.194287522459439	.144405440636145	.182164003598101	.110547501764794	-.0186970943840384	.538945955370876	.036920701756246	.0919129950210138	6.72942
Australia	AUS	3600059	3616464	1	-1.5948	-.0586860341457963	-.0345876206991824	-.380182688857385	-.16212048928923	.203091352179946	-.00845053949243593	-.16541534030831	6.72942
Australia	AUS	3600059	3607586	0	-1.3113	.2842	1.9359	.0167	1.4491	.8851	-.7476	.9883	6.34908
Australia	AUS	3600059	3608899	0	-1.8837	-.0914810351325818	-.0695884484805995	-.459425291743495	-.185280350541378	.148857898732976	-.0157770405339977	-.206968453358053	6.34908
Australia	AUS	3600059	3612653	0	.194287522459439	.144405440636145	.182164003598101	.110547501764794	-.0186970943840384	.538945955370876	.036920701756246	.0919129950210138	6.34908
Australia	AUS	3600059	3601092	0	.0911	.132691924191419	.169662623526124	.08224411697748	-.0269691909680243	.519575184531097	.0343038672433514	.0770713100570817	6.34908
Australia	AUS	3600059	3600515	0	-1.0179	-.59	-.4806	-2.6893	-.7169	-.1297	-1.0808	-.4607	6.34908
Australia	AUS	3600059	3615820	0	.029	.125642531455942	.16213908110582	.0652106602823349	-.031947478900729	.507917526313523	.0327290118792774	.0681393324856416	1.73559
Australia	AUS	3600059	3612978	0	.362	.163443622936038	.20248271437412	.15654948603891	-.00525231172535595	.570429606610654	.0411738884692395	.11603544410061	1.70238
Australia	AUS	3600060	3607992	1	-1.1908	-.0764	-.227	-.6491	-.7382	-.4464	-.4948	-.1563	44.3593
Australia	AUS	3600060	3604707	1	-.373	-2.4463	-2.664	.1053	-1.0385	-1.6678	-1.3153	-1.8806	44.3593
Australia	AUS	3600060	3607313	0	-1.0544	2.6352	1.9359	.1053	-.0852	-.4795	2.0386	.2224	39.11889
Australia	AUS	3600060	3610612	0	-1.3257	.3239	1.9359	-.8033	-.2015	-.5032	-.6852	2.0955	39.11889
Australia	AUS	3600060	3610437	1	-2.5156	-.163212295511778	-.146144430048884	-.632749628066557	-.235937035640832	.0302351253403121	-.031802018063118	-.297855999692884	34.62941
Australia	AUS	3600060	3607890	1	-.4099	-.2924	-.442	.3336	.3557	.7037	-2.1355	-1.0454	34.62941
Australia	AUS	3600060	3614227	1	.0636	1.7671	-.4728	-1.2524	-.6671	.4951	.3482	.1216	34.62941
Australia	AUS	3600060	3619220	1	-1.3768	-.0339393736573255	-.00817647339440933	-.320387301425153	-.144644373841088	.244015176518609	-.00292206172483309	-.134059927899712	34.62941
Australia	AUS	3600060	3617841	1	.0733	2.6352	1.9359	.7113	.3929	1.4893	2.4277	2.0955	34.62941
Australia	AUS	3600060	3600125	0	-1.1439	2.6352	1.0433	.0443	.5351	-.2578	1.5037	.1216	37.24473
Australia	AUS	3600060	3609894	0	-1.4317	-.4093	.0226	.7113	.7574	1.0062	.5755	.1216	37.24473
Australia	AUS	3600060	3603194	0	-.9701	.109948912230197	.11641779430116	.3108	.0839	.551455633461361	.135768948546684	.00183858043026498	37.24473
Australia	AUS	3600060	3613517	1	-.0459	-.2662	-1.0611	.0236	-.8802	.5227	-.4948	-.959	7.04787
Australia	AUS	3600060	3614721	1	.4386	-.0862	.0226	.7113	-.0408	1.5721	-.6852	-1.1252	7.04787
Australia	AUS	3600060	3616124	1	-1.4309	-.0400806320629506	-.0147307993998599	-.335226431975996	-.148981336436246	.233859310019886	-.00429403717082995	-.141841248135057	7.04787
Australia	AUS	3600060	3607869	1	.253588104525442	.208273720057541	.233845922890213	.4109	.102895953028207	.67789737651079	.112047029278342	.146415474081881	7.04787
Australia	AUS	3600060	3614966	0	-2.0597	-.0862	-1.1926	-2.6893	4.8357	-1.6678	.5755	.1216	6.45406
Australia	AUS	3600060	3602695	0	-4.4138	-.12153603117563	-.0868983134671917	-.981756321073293	-.126168029350188	-.182311218234213	.5755	-.229183279777721	6.45406
Australia	AUS	3600060	3616234	1	-.1083	-.7815	.5021	.6858	.2511	.6315	-.6852	-1.1252	6.15879
Australia	AUS	3600060	3615225	1	.0161	-.2479	.0226	.7113	-.0408	1.0062	.5755	.1216	6.15879
Australia	AUS	3600060	3613257	0	-2.1921	-2.9627	-.4883	3.6039	.3116	1.0062	-.2128	.4434	8.40727
Australia	AUS	3600061	3605648	0	.727	.239087538258712	.287637848317151	-.1898	.165	.487484747149753	.0495752701535685	.218452561354344	1.46471
Australia	AUS	3600061	3605358	0	-.0822	.5836	.0226	-.3709	-.1567	.3567	.5755	.1216	1.46471
Australia	AUS	3600061	3615414	0	1.0251	.196077426729389	.240037418451863	.4517	-.1049	.7814	.0252012062565614	.161177185709855	1.46471
Australia	AUS	3600061	3607880	0	-.1302	.187113168661626	.202321695377853	-.154	-.0336	.9206	.077568258591052	.0982199241038756	1.46471
Australia	AUS	3600061	3614338	0	.482	-.7815	1.9359	-.1978	-.7005	.3698	.5755	.1216	1.46471
Australia	AUS	3600061	3613001	0	.1838	.112370839009124	.159691299104785	-.1673	-.0686	.42300609622519	-.0119522001590828	.0700035609400333	1.46471
Australia	AUS	3600061	3601233	0	-.346	.7763	.401645447156201	-.2617	-.1311	.331	.148325340115352	.252611932621273	1.46471
Australia	AUS	3600061	3619125	0	.6654	2.6352	1.29405515232159	1.3038	.0721	1.1338	.767449744975238	1.05588156816489	1.46471
Australia	AUS	3600061	3605686	0	.5311	-.0994	1.4967	.3917	-.0251	1.2246	-.0992	.6314	1.46471
Australia	AUS	3600061	3620393	0	.8164	.2063	1.9359	.3447	.194	.7346	2.4277	2.0955	1.46471
Australia	AUS	3600061	3613309	0	1.0621	-.2479	.1386	-.1979	.0797	.3234	-.1026	-.5475	1.46471
Australia	AUS	3600061	3607526	0	.2235	1.1493	1.4967	.5611	.5083	.5385	1.4834	1.2147	1.46471
Australia	AUS	3600061	3600568	0	.0854	.1320448784814	.168972056830541	.0806806595996647	-.0274261352710262	.518505157931416	.0341593153017214	.0762514667051138	1.46471
Australia	AUS	3600061	3613895	0	-.7138	.0413222589291708	.0721473369866207	-.138532522216116	-.0914945364919215	.368476165218302	.0138916114858122	-.0386992011708109	1.46471
Australia	AUS	3600061	3613886	0	.1983	.143728699834015	.187420103030048	-.1378	.0074	.447005790354838	.0177936120059194	.100434083704724	1.46471
Australia	AUS	3600061	3600045	0	.9653	-.432878589941809	-.301754883980802	-.413	-1.6125	.146964657772784	-.612814288794971	-.425458248945915	1.51323
Australia	AUS	3600062	3616797	1	-.8468	.0149566712457156	.0462323632576199	-.186756368955093	-.1303	.334676348747516	-.000772967995536417	-.0685033906349264	5.79649
Australia	AUS	3600062	3620109	1	-.4321	.0732999390190894	.106275869994669	-.0612648128598777	-.0689118680435654	.421358006118307	.0210355206011046	.00181832027644639	5.79649
Australia	AUS	3600062	3613252	1	-.4616	1.3939	1.1381	-2.6893	.0181	-.4384	.265735908951977	.9097	5.79649
Australia	AUS	3600062	3609010	1	-.2938	-.847	.0226	.0206	-.9812	.6624	-.8627	-.7363	5.79649
Australia	AUS	3600062	3602034	1	-.3308	.2086	.8348	.626	.878	.8178	.9863	2.0955	5.79649
Australia	AUS	3600062	3602068	1	.8174	.0666	-.335	-.3491	-.6858	-.1999	-.5974	-.1563	5.79649
Australia	AUS	3600062	3605436	1	.3493	-.0862	1.1381	.0949	.737	-.1931	2.4277	2.0955	5.79649
Australia	AUS	3600062	3619087	0	1.0839	.111289670514238	.231918977464605	.8463	.6583	-1.3841	.0270665535976305	.217986915207324	4.64051
Australia	AUS	3600062	3605606	0	-1.4671	-.817	-.2737	.6579	-.3237	-.2222	-.3907	-.5711	4.64051
Australia	AUS	3600062	3619431	0	-.0426	-.0422632192705139	.0213078946266315	.153	-.286	.0714	-.0991715843787752	-.0768281980412759	4.64051
Australia	AUS	3600062	3612818	0	-.8729	-.4251	1.9359	-.423	-.5081	.5097	-.6852	2.0955	4.64051
Australia	AUS	3600062	3612384	0	1.0397	.64	.8038	-.785	.3684	.1631	-.1026	1.1508	4.64051
Australia	AUS	3600062	3617607	0	-1.0712	.4646	1.9359	.5795	.9341	-.7368	2.4277	2.0955	4.64051
Australia	AUS	3600062	3601806	0	.3668	.00860089283869048	.147984374836445	-.975151692390207	.5153	-1.653	-.14122758021815	.12117230735082	4.64051
Australia	AUS	3600062	3600807	0	.795	2.6352	1.9359	2.28611755239325	1.2635	3.6292	2.4277	2.0955	4.64051
Australia	AUS	3600062	3602751	0	.304323680879948	-1.3541	.2753	.5476	.6672	1.0012	-1.0753	-.3917	2.42289
Australia	AUS	3600062	3603958	1	-.461	-.891	-.227	-.8145	-1.8927	-.4128	-.3733	-1.1398	2.90802
Australia	AUS	3600062	3608873	1	.8133	.331531882969601	.358811909224179	.402124553809063	.3228	.746750975318788	.169724293282954	.291651512323512	2.90802
Australia	AUS	3600062	3615496	1	.194287522459439	.144405440636145	.182164003598101	.110547501764794	-.0186970943840384	.538945955370876	.036920701756246	.0919129950210138	2.90802
Australia	AUS	3600062	3612290	1	-1.5914	2.8192	-.227	-.375	-.4698	.325138619220343	-.4948	-.5029	2.90802
Australia	AUS	3600062	3619998	1	.5815	-1.3452	.0226	.7526	-.005	.6414	-.6852	-1.1252	2.90802
Australia	AUS	3600062	3605393	1	-.7862	-.5743	-.6843	-.343	.1635	-.0864	-.0553	-.7108	2.90802
Australia	AUS	3600062	3602806	1	-.734	.0390292197462942	.0697000655391143	-.144073195730478	-.0931138829692264	.364684141128205	.0133793396926675	-.0416046109444515	2.90802
Australia	AUS	3600062	3600465	1	-.1283	.107786340195224	.143081863348752	.0220647224699947	-.044557538350237	.478388546641635	.0287398854900851	.045514532614667	2.90802
Australia	AUS	3600062	3610708	1	-.9627	.0502	-.227	-.6428	-.6635	-.6274	.5755	-.2503	2.90802
Australia	AUS	3600062	3608041	1	-.9385	.0158150359394488	.0449244709344075	-.200165657794201	-.109507761910259	.326294590315103	.00819322178681986	-.0710182890983887	2.90802
Australia	AUS	3600062	3610028	1	-.4081	.9166	1.0433	-.084	.4937	.0714	1.5037	1.3857	2.90802
Australia	AUS	3600062	3611977	0	.138	.138015861700178	.175344654758206	.0951083539984511	-.0232094211766579	.528379438482855	.0354932507630788	.0838170386899407	2.42289
Australia	AUS	3600062	3602206	0	.5726	1.1576	-.3827	.6268	1.092	.2389	.786584813707411	2.0955	2.42289
Australia	AUS	3600062	3603140	0	-.1878	-.0862	.238261423759776	1.2828	.8779	1.5721	.39774003860209	.194879739550644	2.42289
Australia	AUS	3600062	3605795	0	-1.4054	-.0862	.1802	.7113	-.1215	1.0062	.5755	.1216	2.42289
Australia	AUS	3600062	3605682	0	-.1883	-.7049	-.9874	-.2257	-1.7223	.1988	-2.1355	-.8329	2.42289
Australia	AUS	3600062	3604875	0	.4518	-.0862	.0226	.8828	1.8558	-.4694	.5755	.1216	2.42289
Australia	AUS	3600062	3613397	0	.2677	-1.0329	-.3827	.0904	-.9626	.473	-1.0144	.3158	2.42289
Australia	AUS	3600062	3600635	0	.0871	1.1493	.4173	-.8921	2.4518	.9777	.5755	.4504	2.42289
Australia	AUS	3600062	3616392	0	-1.1725	-.7221	.0226	-.1007	-.8293	.5568	.5755	-.8198	2.42289
Australia	AUS	3600062	3608939	0	-1.8111	-2.9627	-.6097	-2.6893	-.8505	.2839	-.808013619999757	-.919081027614852	2.42289
Australia	AUS	3600063	3619901	1	-.467	.5266	.4173	-.5678	-.0903	.093	.3482	-.2503	21.57436
Australia	AUS	3600063	3601867	1	-.3768	-.59	-.7902	-.3487	-.9117	-1.6678	-.6852	-.6774	21.57436
Australia	AUS	3600063	3603059	1	.3273	.2656	.1386	.4058	-.2111	.7809	-2.1355	1.2147	21.57436
Australia	AUS	3600063	3603537	1	.3188	-.7815	-.3802	-1.0068	-2.5785	.1979	.1693	-.222	21.57436
Australia	AUS	3600063	3609841	1	.4675	.0385616216676137	.106036070120793	-.3809	-.2898	.326256923269873	-.124182386886851	.0169483054258958	21.57436
Australia	AUS	3600063	3613120	1	.5165	.2465	-.8627	.0119	-.5478	.1048	-.480899738125996	-.7827	21.57436
Australia	AUS	3600063	3608672	0	.6253	1.127	1.9359	-.1177	.7005	.75	2.4277	-.0129	20.7618
Australia	AUS	3600063	3613719	0	.8159	-.4998	.6907	-.0388	-.8504	-.0614	-.7899	.7864	20.7618
Australia	AUS	3600063	3613204	0	-.0339	-.8379	-.9607	-.6491	-.0928	.3937	-.5832	-.7108	20.7618
Australia	AUS	3600063	3612922	0	1.35	-.4548	1.9359	3.6039	2.9682	-1.6678	1.2223	2.0955	20.7618
Australia	AUS	3600063	3606897	1	.4235	.1395	-.8627	-.451	-.4494	.3021	-.6852	-.4607	20.36238
Australia	AUS	3600063	3605659	1	.1396	-.0862	.0226	-.6342	-.1115	-.4753	.1693	.1216	20.36238
Australia	AUS	3600063	3607865	0	.637	-.4314	-.5034	.0871	-.503	.4652	.5755	.1216	20.36238
Australia	AUS	3600063	3605185	0	.0894	-.4203	-.7836	-1.2502	-.133	.7838	-.3912	-.4607	20.36238
Australia	AUS	3600063	3601112	1	-.4529	-.2662	-.3802	-.4868	-.6253	-.5309	-.1972	.1216	3.4321
Australia	AUS	3600063	3611677	1	-.6282	.5976	-.9018	-.5428	.3378	.3554	.0256	-1.2131	3.4321
Australia	AUS	3600063	3619614	0	-.898	.0308	-.8977	-1.4269	-.3901	-1.2919	-.2004	.7864	2.50164
Australia	AUS	3600063	3619919	0	-.1063	-.2548	.0226	.0638	.7282	.7909	.5755	-.1563	2.50164
Australia	AUS	3600064	3620136	0	1.0193	-.2479	.0226	.9078	.2697	1.2117	.3482	.1216	12.89121
Australia	AUS	3600064	3603728	1	-.3256	.64	1.9359	.1614	-.2703	.7985	-.787	.833	13.45464
Australia	AUS	3600064	3601284	1	.4808	-.59	-.7836	.3985	-.5617	.9326	.0256	-.7108	13.45464
Australia	AUS	3600064	3615449	1	.194287522459439	.144405440636145	.182164003598101	.110547501764794	-.0186970943840384	.538945955370876	.036920701756246	.0919129950210138	13.45464
Australia	AUS	3600064	3615043	1	.1395	-.3486	-.3802	-2.6893	-3.7095	.9089	.0256	-.3558	13.45464
Australia	AUS	3600064	3604443	1	1.7065	-.0994	.0226	.1758	.1074	.6709	-.6852	.1216	13.45464
Australia	AUS	3600064	3614456	1	1.0547	-.2479	.0226	.4557	-.4676	-.1211	.5755	.1216	13.45464
Australia	AUS	3600064	3614345	1	1.1658	.2032	.9726	.1992	.0649	.957	-.8883	1.4234	13.45464
Australia	AUS	3600064	3603248	1	.6965	.2607	-.2943	-.0626	-.2991	.633	-.8627	-1.0913	13.45464
Australia	AUS	3600064	3609608	1	-.2574	.2718	-.829	.3447	.1833	.6406	-.1727	-.8198	13.45464
Australia	AUS	3600064	3614251	0	-.3728	-1.0138	.0226	.7113	.1625	.7987	-.1727	-.5711	12.89121
Australia	AUS	3600064	3619497	0	.9359	-.59	.4173	-.8921	-.4216	-.4427	-1.3001	-.1563	12.89121
Australia	AUS	3600064	3612637	0	.4678	-.59	-.6587	.3147	.3567	.6632	-2.1355	-.1563	12.89121
Australia	AUS	3600064	3612638	0	.3566	-.0338654276762273	.0304839998090519	.1911	-.4508	.3425	-.13442718407748	-.0690281747704297	12.89121
Australia	AUS	3600064	3618728	0	-.1356	.4121	.0226	.0368	-.2788	.6099	.1693	.1216	12.89121
Australia	AUS	3600064	3611335	0	-.0573	-1.3452	-1.1926	.7113	-.3598	1.0062	.5755	-.1563	12.89121
Australia	AUS	3600065	3617230	1	.3974	-.7221	-.7775	-.0985	-.1882	-.8437	-.1972	-.1865	16.35497
Australia	AUS	3600065	3614060	0	-.3405	.2032	1.1381	.3849	.0852	.3056	-.414	.7864	16.8864
Australia	AUS	3600065	3608913	1	.9162	-1.0744	-.7902	-.7797	-2.262	-.8849	-.6852	-.9111	16.35497
Australia	AUS	3600065	3608129	1	-2.4461	-.155322878521188	-.13772436244484	-.613686419687933	-.230365521770897	.0432819408978212	-.0300394987748226	-.287859664085556	16.35497
Australia	AUS	3600065	3608924	1	.3073	-.2662	.0226	.6636	.2821	.5451	.1693	-.1563	16.35497
Australia	AUS	3600065	3604850	0	.053	1.7671	-.5544	-.6916	-.0171	-.801	.1693	.8136	16.8864
Australia	AUS	3600065	3605404	1	-.0164	.0467	.8348	-.4834	-.314	-.2607	.3829	-1.9616	16.35497
Australia	AUS	3600065	3606140	1	-1.0272	.8655	.9268	.3933	-.5315	.622	.8038	1.0641	16.35497
Australia	AUS	3600065	3602816	0	-.7236	-.5847	.0226	.4166	.0627	.0903	.1693	.1216	16.8864
Australia	AUS	3600065	3608103	0	.5439	-.2366	-.691	-.9969	-.1233	-.0566	-.5832	-.1563	16.8864
Australia	AUS	3600065	3610530	0	.9404	-.989	-1.3005	.1131	-.2257	.3129	-.7614	-.7496	16.8864
Australia	AUS	3600065	3618956	0	-.2156	-1.1955	-1.1926	-2.6893	-2.7571	.3471	-.4948	-.5912	16.8864
Australia	AUS	3600065	3620146	1	.7993	.3289	.0226	-.6772	-.5795	.9762	-.6852	-.1563	16.99163
Australia	AUS	3600065	3617061	0	1.0902	.9454	-.3802	-1.0563	-.6314	.4112	.075	-.6585	2.82426
Australia	AUS	3600066	3616340	0	-.3551	.243507516229267	.289157307012654	3.6039	1.5122	-1.5939	.524908237516814	.269369319249852	27.28826
Australia	AUS	3600066	3602440	1	.6837	-.4203	.0226	.2438	.5668	.5917	-.6852	.1216	31.20349
Australia	AUS	3600066	3613101	1	1.5394	1.1132	-.1587	.1329	-1.0163	.3386	-.0987	-.6353	31.20349
Australia	AUS	3600066	3616042	1	-1.6683	1.2587	1.1657	-.5837	-.2134	-.1057	-.6852	.8903	31.20349
Australia	AUS	3600066	3618619	1	-.2611	-1.273	-.5611	.7739	.1434	-.2348	.3839	.1216	31.20349
Australia	AUS	3600066	3607451	1	-.6883	-.1077	-.2943	-1.7857	-1.0949	-.8849	-.3494	-.7496	31.20349
Australia	AUS	3600066	3608154	1	.2236	.4571	.0226	-.5753	.2168	-.0816	-.7867	-.2503	31.20349
Australia	AUS	3600066	3614379	0	-.8249	.0634	1.9737	-.000833731058336236	.3431	.516117737844009	.5755	.9444	44.84031
Australia	AUS	3600066	3607838	0	.0769	-2.9627	-2.664	.1345	-.9291	-1.6678	-2.1355	-2.5027	44.84031
Australia	AUS	3600066	3610544	0	-.2254	2.6352	.0226	1.7511	1.6524	.8102	.5755	-.8947	44.84031
Australia	AUS	3600066	3613537	0	-.0073	-2.0412	-1.1093	-1.1067	-2.1404	-1.6678	-1.62010753230641	-2.5027	44.84031
Australia	AUS	3600066	3603454	0	-.117	-.0862	1.9359	.793	1.678	-1.6678	2.4277	2.0955	8.55232
Australia	AUS	3600066	3609344	0	-1.3132	.3464	.9726	-.7318	-.0452	.5895	-.3763	.8567	8.55232
Australia	AUS	3600066	3610816	1	-1.5321	.2605	.0226	-2.6893	-1.4615	-1.6678	-.807178841980915	-1.236	9.77612
Australia	AUS	3600066	3606431	0	-.399	.416768915840762	.40043845767398	.533	.7556	.77933487557362	.379151630103164	.320007533469266	9.02846
Australia	AUS	3600066	3610630	0	.2382	.967	.0226	-.3107	-.8833	-.5639	-.0992	.1216	9.02846
Australia	AUS	3600067	3614686	1	.8633	.3239	.4173	.3863	-1.2737	.471	-.8627	2.0955	1.98085
Australia	AUS	3600067	3613280	1	.5539	1.3697	1.1657	-.2458	.2673	.9673	-.6852	1.515	1.94054
Australia	AUS	3600067	3612319	1	1.5431	.235	.9192	1.0122	1.2588	1.0946	-2.1355	1.515	1.94054
Australia	AUS	3600067	3620198	1	.4909	1.127	.8348	.0676	-.5783	.8434	.1701	-.7639	1.94054
Australia	AUS	3600067	3609591	1	1.0856	-.0862	-1.0611	.3125	-.4775	1.0199	.3482	.1216	1.94054
Australia	AUS	3600067	3604609	1	.5698	2.6352	.7162	-.1523	.198	.431	-.2852	-.2709	1.94054
Australia	AUS	3600067	3618746	1	1.1846	.256822535403084	.302142392231488	.382181071826774	.0606919661078628	.724851340101405	.0620350160455243	.234351784684614	1.94054
Australia	AUS	3600067	3614419	1	.194287522459439	.144405440636145	.182164003598101	.110547501764794	-.0186970943840384	.538945955370876	.036920701756246	.0919129950210138	1.94054
Australia	AUS	3600067	3605508	1	-.5341	-1.41197914716286	-2.664	-.52370275850973	-1.02927256663377	-.0523550505300908	-1.19270492266132	-1.88583198696012	1.94054
Australia	AUS	3600067	3612934	1	.1396	-.4025	-.0413	.6321	-.1762	1.2263	-.1021	.0186	1.94054
Australia	AUS	3600067	3611120	1	.9676	.0300927815948017	.108354674942901	-.3367	-.4388	.4233	-.18029961813099	.0237412411859364	1.94054
Australia	AUS	3600067	3618468	1	.8555	-.4314	.0226	.4735	-.108	.6052	.1701	.1216	1.94054
Australia	AUS	3600067	3619871	1	.7414	-.1106	-.3728	.711	-1.2783	.7119	-1.2871	-.8802	1.94054
Australia	AUS	3600067	3619393	1	1.3781	2.6352	.4173	-.2777	-1.3688	1.2887	.3482	-.1563	1.94054
Australia	AUS	3600067	3615680	1	.3924	.166894533389476	.206165736750565	.164887925387258	-.00281527544267926	.576136415142284	.0419448321579327	.120407941977773	1.94054
Australia	AUS	3600067	3620244	1	1.1155	.257036751963505	.304988363501447	.365915921616814	.0613630850978581	.714590113697366	.0688526280850756	.2425	1.94054
Australia	AUS	3600067	3615502	0	1.0103	-.0862	1.4967	.3567	-.079	.5272	.5755	1.0177	1.80304
Australia	AUS	3600067	3603709	0	.194287522459439	.144405440636145	.182164003598101	.110547501764794	-.0186970943840384	.538945955370876	.036920701756246	.0919129950210138	1.80304
Australia	AUS	3600067	3612250	0	.9568	.0739812357397766	.127856376668761	.0377	-.5141	.9051	-.119516459880711	.0311464055997714	1.80304
Australia	AUS	3600067	3608500	0	1.9848	2.6352	1.9359	1.68431603845463	2.2837	1.78939517223811	2.4277	2.0955	1.80304
Australia	AUS	3600067	3606224	0	.7537	-.983	-.1587	.1864	-1.6466	.3154	-.8627	-.4377	1.80304
Australia	AUS	3600067	3610301	0	.0416	-2.9627	-2.664	-2.6893	-3.7095	-1.6678	-2.1355	-2.5027	1.80304
Australia	AUS	3600067	3612301	0	-.4641	.4098	.586	.0225	.2112	.2608	-.4775	.9888	1.80304
Australia	AUS	3600067	3619551	0	.2446	-.0862	-.6315	-.4418	-.9815	.1988	-.4948	-.5251	1.80304
Australia	AUS	3600068	3610308	1	-.1196	-.7221	-1.9313	.1646	-.549	.516	-1.5848	-1.9916	2.73348
Australia	AUS	3600068	3603606	1	1.262	.265608735044404	.311519561045201	.403411177272897	.0668967887486252	.739381174981279	.0639978792529209	.245484394411336	2.73348
Australia	AUS	3600068	3619347	1	-.2071	.3961	-.227	.1018	-.625	.6515	-.6852	-.4607	2.73348
Australia	AUS	3600068	3603583	1	.2579	1.7671	1.4967	.667	-.7395	1.0371	-.414	2.0955	2.73348
Australia	AUS	3600068	3619382	1	.0932	-1.1408	-.9607	-.56	-1.4664	-.1088	-.6852	-.1563	2.73348
Australia	AUS	3600068	3611636	1	-.3474	-.0862	.0226	.6915	-.1358	.6053	.5755	.4994	2.73348
Australia	AUS	3600068	3616274	1	.2842	.9275	.8038	-.1538	.1303	.3236	.3542	-.2726	2.73348
Australia	AUS	3600068	3608116	1	-.1025	1.3939	1.9359	.2758	.8894	1.2413	-.2165	.8136	2.73348
Australia	AUS	3600068	3603215	1	-.2198	.0789	.1386	.5151	-.0827	.672	.5755	.4777	2.73348
Australia	AUS	3600068	3610031	1	-.2936	-.4314	.0226	-.1263	-.1588	.4542	.0256	-.2503	2.73348
Australia	AUS	3600068	3608772	1	-.7235	-.2479	.0226	.4029	-.4822	1.1602	.5755	.1216	2.73348
Australia	AUS	3600068	3614206	1	-.7115	.0415833475490033	.0724259867058913	-.137901653449629	-.0913101554573769	.368907930337471	.0139499394622595	-.0383683871866835	2.73348
Australia	AUS	3600068	3616102	1	.194287522459439	.144405440636145	.182164003598101	.110547501764794	-.0186970943840384	.538945955370876	.036920701756246	.0919129950210138	2.73348
Australia	AUS	3600068	3604848	1	1.7299	2.6352	.7162	1.1487	.8628	1.4063	1.0267	1.2841	2.73348
Australia	AUS	3600068	3619460	0	1.1454	.0666	1.4967	.5828	.277	.9771	.6872	1.515	2.56744
Australia	AUS	3600068	3617735	0	-.657	2.6352	1.9359	2.17643534642921	1.94072845858983	3.6292	1.67230409323611	1.62421649557159	2.56744
Australia	AUS	3600068	3607007	0	.6409	.4646	1.2899	-1.2524	-.2487	.5992	-.1975	1.515	2.56744
Australia	AUS	3600068	3610856	0	.194287522459439	.144405440636145	.182164003598101	.110547501764794	-.0186970943840384	.538945955370876	.036920701756246	.0919129950210138	2.56744
Australia	AUS	3600068	3609772	0	.4062	.0666	.0226	.4889	.1492	.8418	.3482	.1216	2.56744
Australia	AUS	3600068	3620385	0	.608	.0467	.4173	-.2165	.2857	.581	.3473	-.1563	2.56744
Australia	AUS	3600068	3612721	1	-.0871	-.4093	.5347	-.0145555643833273	-.103501077208531	.436128191813192	.0560011825490763	.198858351751848	2.73348
Australia	AUS	3600068	3616555	1	-.282828829641348	-1.2209	.0226	-2.6893	-.7667	.0309	-.6852	-.1563	2.77869
Australia	AUS	3600068	3601504	1	.1846	-.0862	.0226	.7113	-.0408	.2646	.5755	-.2503	2.77869
Australia	AUS	3600068	3605575	1	-.6432	.967	.0226	.7113	.3748	.9817	.6172	-.2485	2.77869
Australia	AUS	3600068	3609254	1	-2.5077	-.162315512861049	-.145187328839216	-.630582730999059	-.235303726870004	.0317181446626765	-.0316016741440167	-.29671972557349	2.77869
Australia	AUS	3600068	3611382	1	.0856	-.4314	-.3802	-.0553	-1.557	.2204	-.2852	-1.0494	2.77869
Australia	AUS	3600068	3605893	0	-1.8344	-.5673	-.8693	-.7714	.4692	.2682	-.2852	-.9299	2.77956
Australia	AUS	3600068	3605677	0	-.2208	-.4314	.0226	.363184764117831	-.2791	1.3005	-.6852	.1216	2.77956
Australia	AUS	3600068	3603878	0	-.8547	-.4998	.0226	.3311	-.8171	.3711	.5755	.1216	2.77956
Australia	AUS	3600068	3603006	0	.2232	-.1106	1.4967	-2.6893	.3447	-1.6678	-.3912	1.515	2.77956
Australia	AUS	3600068	3620255	0	-.8785	.229739121287454	.26491327980925	.1053	.8779	-.5101	.248751296781154	.200391225249994	2.77956
Australia	AUS	3600068	3609399	0	-.4911	.2857145511329	.284787710028428	.0965	.5299	.5467	.1922	.193916796228807	2.77956
Australia	AUS	3600068	3603495	1	-.0693	.114483830877884	.150229834408301	.0382478777842227	-.0398277639858316	.489464260568154	.0302361248859042	.0540006304683701	3.07651
Australia	AUS	3600068	3611381	0	.1016	-.0862	.0226	.191198029386973	-.0708188569913567	.571130462485729	.5755	-1.1252	3.07651
Australia	AUS	3600069	3615517	1	1.1	.247219014864898	.291892928644407	.358976072850779	.0539099506633086	.708969892674566	.0598895609118583	.222183583355406	14.43003
Australia	AUS	3600069	3609669	0	.1977	.144792814136699	.182577432254055	.111483512850306	-.0184235308452172	.539586559184773	.0370072421517297	.0924038190605522	13.03727
Australia	AUS	3600069	3610506	0	.6634	.124225421360061	.175120319726524	.162690918489615	-.1645	.569448365999295	-.0247701790760392	.0898210909744948	13.03727
Australia	AUS	3600069	3619793	0	.4527	.173739595900736	.213471205477528	.181427658699935	.00201871428907747	.587456170223116	.0434740395404394	.129081021648591	13.03727
Australia	AUS	3600069	3601865	1	.6761	-.7221	-.5034	-.5638	-.72	-.0748	-.5798	-.1563	14.49921
Australia	AUS	3600069	3611922	1	.9403	.229090383305224	.272544945962883	.315171837195149	.0411074936125366	.678990375487023	.0558395705472428	.199213586283602	14.49921
Australia	AUS	3600069	3611376	1	.82	-.9334	-.7836	-.7283	-.4106	-.4753	-.6852	-.7108	14.49921
Australia	AUS	3600069	3602525	1	.4731	-.0219	.8961	.2731	.1804	1.0003	-.7693	.9097	14.49921
Australia	AUS	3600069	3616571	1	-.6517	-.7221	1.9359	.7937	.1352	.9587	.5755	.1216	14.49921
Australia	AUS	3600069	3603528	0	.194287522459439	.144405440636145	.182164003598101	.110547501764794	-.0186970943840384	.538945955370876	.036920701756246	.0919129950210138	14.39553
Australia	AUS	3600069	3602008	0	-.2264	.0966503429754126	.131196847061604	-.00484320187450986	-.052421790301901	.459972825689237	.0262520704946638	.0314045970307978	14.39553
Australia	AUS	3600069	3612003	0	-.0333	-.3486	1.9359	-.2327	.0436	.5114	-.9936	2.0955	14.39553
Australia	AUS	3600069	3602725	0	.1984	.144872275890561	.182662238690355	.111675516387932	-.0183674148781819	.539717965960172	.0370249941445614	.0925045015774605	14.39553
Australia	AUS	3600069	3612524	0	1.2945	.269298030759428	.315457002730546	.412325627234124	.0695021729324078	.745482203839107	.0648220789201095	.250158939839224	14.39553
Australia	AUS	3600069	3617964	0	-1.3239	-.0279343354011782	-.00176752985118683	-.305877319795955	-.140403610046561	.253945774259504	-.0015805182665478	-.126451206264782	14.39553
Australia	AUS	3600069	3604104	0	.9097	.1125	-.7386	.3811	-.712	.9642	-1.0906	-.9299	1.35725
Australia	AUS	3600070	3617501	0	.6671	2.12646909482277	1.9169273144326	2.24997384637072	4.8357	2.13931176120742	1.98138381507985	1.98676480884938	44.32938
Australia	AUS	3600070	3620547	0	-.7621	.2032	-1.0611	-.4408	-.4499	.2832	-.309	-1.3305	44.32938
Australia	AUS	3600070	3619772	0	.357450159719558	2.6352	1.9359	3.6039	4.8357	-1.6678	1.88404931837784	1.97642902198299	32.50161
Australia	AUS	3600070	3612405	0	-1.2415	-.443299635945172	-.374318027181565	-.1618	-1.2596	.145089796303051	-.383995351267167	-.537440956469127	32.50161
Australia	AUS	3600070	3613291	0	.9936	-.0966	1.036	1.2421	1.0184	1.2434	1.3958	2.0955	32.50161
Australia	AUS	3600070	3610801	0	-.3922	.366847514897366	.342386256139509	.9902	.5295	1.0196	.363269399259756	.24844387804471	32.50161
Australia	AUS	3600070	3602798	0	.197468663053666	.0875558718202921	.131542395065828	.1053	-.1675	.514482399132864	-.0164309159520273	.0362293156301294	32.50161
Australia	AUS	3600070	3601832	0	.194287522459439	.144405440636145	.182164003598101	.110547501764794	-.0186970943840384	.538945955370876	.036920701756246	.0919129950210138	32.50161
Australia	AUS	3600070	3609163	0	-.1954	.226622362020208	.245174538984361	.1083	.2634	.5672	.151469531890673	.155820875675415	32.50161
Australia	AUS	3600070	3608010	0	.7651	.3266	-.1587	.0272	-.4814	.372	-.176	.0144	32.50161
Australia	AUS	3600070	3601066	0	.5677	-.0862	.0226	.7113	-.0855	1.0062	.5755	.1216	32.50161
Australia	AUS	3600070	3601159	0	-1.4948	-.0473343550226445	-.0224724155135065	-.352753612053609	-.154103922569898	.221863748665571	-.00591454051647122	-.151032123607119	32.50161
Australia	AUS	3600070	3606004	0	.4339	-.0862	-.227	1.2836	.6868	1.5476	-.176	-.8198	32.50161
Australia	AUS	3600070	3619290	0	.8842	1.4003	.1386	1.5491	.2792	.394	2.4277	1.0177	32.50161
Australia	AUS	3600070	3617386	0	-.3973	-.0862	.0226	.7716	1.1281	1.4727	.3482	-.2503	32.50161
Australia	AUS	3600070	3604283	0	.416687163093712	-.7815	1.4967	.9248	.0149	1.6691	.5755	.0301	32.50161
Australia	AUS	3600070	3620710	0	1.3027	-.4203	.0226	.7113	-.0274	1.0062	.5755	.1216	32.50161
Australia	AUS	3600070	3600065	0	-.475	-.8887	-1.1926	-.0512	-1.0584	.4563	.5755	-.222	32.50161
Australia	AUS	3600070	3608655	0	.3142	-.0692	.0226	1.1955	.452	.6632	.5755	.1216	32.50161
Australia	AUS	3600072	3614020	1	.9961	-.9801	-.456564999706785	.6807	-1.3694	1.4429	-.496484189949408	-.542616152655807	30.58014
Australia	AUS	3600072	3616746	1	1.0792	.191263073547825	.23394235891136	.491	-.1637	.8655	.0164625325107949	.152652963553251	30.58014
Australia	AUS	3600072	3611494	1	1.5074	.0566	1.0433	.5957	.659	1.2807	-.176	-.9299	24.14983
Australia	AUS	3600072	3611740	1	1.2005	.6608	.1453	.8864	.643	1.6028	-.176	2.0955	24.14983
Australia	AUS	3600072	3603171	1	.7752	-.33174440768556	-.219016612036395	-.295074249737638	-1.3261	.223066765407433	-.491587775516639	-.33808070622208	24.14983
Australia	AUS	3600072	3608006	1	1.0517	-.2765	.0226	.5088	-.5831	.8931	.5755	.1216	24.14983
Australia	AUS	3600072	3608705	1	.5883	-.1827	.0226	.3765	-.4468	.5383	-1.2871	.1216	24.14983
Australia	AUS	3600072	3606910	1	.7743	.0666	-.173	.1592	.4633	1.1307	-.768	.1959	24.14983
Australia	AUS	3600072	3617116	1	.9829	1.4003	.1386	.057	-.3787	.2642	-.8627	.839	24.14983
Australia	AUS	3600072	3605667	1	1.148	.388502063435677	.394415495794239	1.4392	.2904	1.16669093299311	.264680199060781	.324157041748172	24.14983
Australia	AUS	3600072	3614631	1	1.0916	.5746	1.9359	.3434	-.4659	.1509	-.5974	.6113	24.14983
Australia	AUS	3600072	3609264	1	1.0598	.8762	.8038	.4459	-.2284	.7623	-1.054	.9097	24.14983
Australia	AUS	3600072	3601989	1	1.7743	.4631	1.9359	.5997	.7317	.7995	.9628	2.0955	24.14983
Australia	AUS	3600072	3606610	1	.1392	1.7671	.1386	.5482	-.5484	.7512	-.4771	-.0867	24.14983
Australia	AUS	3600072	3608561	1	1.2139	-.0862	.0226	1.1521	-.4577	1.5721	-.6852	.1216	24.14983
Australia	AUS	3600072	3605073	1	1.1726	.957	-1.3325	.5321	.0136	1.2762	-2.1355	-1.0788	24.14983
Australia	AUS	3600072	3615559	1	.8947	1.153	.586	.7647	.2987	.9798	-.0551	.4504	24.14983
Australia	AUS	3600072	3603352	1	1.151	.253008371217705	.298071683289101	.372964902020705	.0579983996901674	.718543814882235	.0611829203896002	.229519023873013	24.14983
Australia	AUS	3600072	3614903	1	1.2485	-.6019	-.829	.2274	-.6494	.6514	-2.1355	-.8443	24.14983
Australia	AUS	3600073	3619800	0	-.0458	-.6978	-.9787	.1228	-.5855	-.5309	-.6852	-1.1252	18.99648
Australia	AUS	3600073	3616626	1	-.1713	.957	-.9285	-.2621	.6156	.0976	-2.1355	.1152	17.54353
Australia	AUS	3600073	3610008	1	.0506	1.2995	-.4313	-.4088	.0229	.6365	-.5142	.1959	17.54353
Australia	AUS	3600073	3617583	1	.1594	-.103	-.227	-.3508	-1.0018	.1824	-.1722	.4504	17.54353
Australia	AUS	3600073	3619244	1	.4249	-.4343	-.1587	.2164	-.0016	.6991	-.414	.3588	17.54353
Australia	AUS	3600073	3610822	1	.6194	-.0192	-.227	.7712	.4904	1.4063	.3482	.1216	17.54353
Australia	AUS	3600073	3618033	1	1.1861	1.1352	.0226	.5666	-.0484	.9189	.1701	2.0058	17.54353
Australia	AUS	3600073	3619498	1	1.4487	.468	.4173	.498	-.6686	.5577	.5766	.1216	17.54353
Australia	AUS	3600073	3607738	1	.0926	-.8357	-1.1274	.5099	-.0637	.4732	-.5861	-1.4637	17.54353
Australia	AUS	3600073	3613016	1	1.0088	-.0862	.0226	.5882	-.9861	.2075	.5755	-2.5027	17.54353
Australia	AUS	3600073	3619572	0	1.0631	-.0862	-.227	.9159	.4275	.3155	.5755	.1216	18.99648
Australia	AUS	3600073	3618523	0	-1.5842	-.0862	-.335	.9257	-.4106	1.4512	-.1566	-.9943	18.99648
Australia	AUS	3600073	3601144	0	.8915	1.3697	.0226	.3545	.7367	.6378	-.6852	.1216	18.99648
Australia	AUS	3600073	3614052	0	1.6217	-.2806	-.5034	.329	-.4501	.5928	.0256	.1216	18.99648
Australia	AUS	3600073	3601550	0	.5112	-.4314	-.5217	.6409	-.3107	.660860713018797	-.4339	-.2503	18.99648
Australia	AUS	3600073	3613877	0	-.6286	-.4203	-.227	.4658	-.3042	.429	-.8627	-.2503	18.99648
Australia	AUS	3600073	3616210	0	-.7749	-.6593	-.3802	.4013	-.8836	.7882	.1693	-.7496	18.99648
Australia	AUS	3600073	3601330	1	-.8685	.2516	1.0108	-.6579	-1.0614	.0987	-.2668	.4504	3.44128
Australia	AUS	3600073	3601676	1	.7286	-.0862	.0226	.6289	.1729	.8142	-.4771	.1216	3.44128
Australia	AUS	3600074	3610513	1	-.0025	-.5259	-1.1008	-.2886	-.6187	-.0991	-.9906	-2.5027	16.85631
Australia	AUS	3600074	3612359	1	.2417	-.847	1.0433	-.013	-.1823	.3876	.1747	.9642	16.85631
Australia	AUS	3600074	3602098	1	-.347	.6348	-.1859	-.1554	.2174	.6916	-2.1355	2.0955	16.85631
Australia	AUS	3600074	3602312	1	.3762	-.2479	.0226	.4403	1.3518	.7621	.129378213478166	-.2726	16.85631
Australia	AUS	3600074	3603088	1	.9997	1.2587	1.9359	1.2995	.8373	1.3782	.1701	.1216	16.85631
Australia	AUS	3600074	3616850	1	1.3582	-.2479	-.3802	.1571	-.4346	.4171	-.2821	-1.1742	16.85631
Australia	AUS	3600074	3610853	0	1.1362	1.3697	1.9359	-.232	.9766	.925	.7978	2.0955	17.07844
Australia	AUS	3600074	3610646	0	.9928	-1.026	.0226	-1.2803	-.4008	-.0745	-.1727	.1216	17.07844
Australia	AUS	3600074	3602871	0	-.8451	-.4093	-.4806	.1491	.0664	.0115	.5755	.7945	17.07844
Australia	AUS	3600074	3612048	0	-.7022	-.4314	-.2827	-.0055	.5295	.4171	-.1727	.1216	17.07844
Australia	AUS	3600074	3616574	0	-.1149	.109307465197727	.144705300843633	.0257402187617007	-.0434833184098466	.480904047770709	.0290797093528643	.0474418836526267	17.07844
Australia	AUS	3600074	3607440	0	-.3369	.0841067375443299	.117809545331432	-.0351523317426827	-.0612800965267619	.439229327572622	.0234497916262229	.0155111425759809	17.07844
Australia	AUS	3600074	3602993	1	-.3372	-.2479	.0226	-.1759	.0851	.6317	-.0553	.1216	16.09524
Australia	AUS	3600074	3616482	1	.1006	.1852	-.227	.4397	.9535	.7146	-.3912	-.1563	16.09524
Australia	AUS	3600074	3618042	0	.4455	1.7162	.586	-1.2502	1.4993	.1941	-.4805	1.515	16.09524
Australia	AUS	3600075	3601289	1	.8958	-1.2451	-1.263	-.8982	-1.4928	.535	-2.1355	-.6508	18.38431
Australia	AUS	3600075	3614265	1	.5706	-.4314	.0226	.4701	-.8638	.8513	-.4801	.1216	18.38431
Australia	AUS	3600075	3616419	1	.372	-.0862	.0226	.1053	-.2939	.3101	-2.1355	.1216	18.38431
Australia	AUS	3600075	3603036	1	.9116	.9718	.0226	.0185	-.5679	.7952	-.4358	.388	18.38431
Australia	AUS	3600075	3615337	1	-.2565	-.089	1.4967	.2631	-.3842	.6535	-1.5588	2.0955	18.38431
Australia	AUS	3600075	3611841	0	.194287522459439	.144405440636145	.182164003598101	.110547501764794	-.0186970943840384	.538945955370876	.036920701756246	.0919129950210138	18.99394
Australia	AUS	3600075	3600741	0	.8662	-.0088	.0226	.2392	-.2232	.4641	.5755	-.1563	18.99394
Australia	AUS	3600075	3604402	0	-.4868	.0670905705387254	.0996488527581046	-.0762685178715434	-.0732969300390395	.41108950524067	.019648329161252	-.00604929925910552	18.99394
Australia	AUS	3600075	3603442	0	1.1955	-.0862	1.9359	-.6213	.7675	.9718	.5755	.1216	18.99394
Australia	AUS	3600075	3602411	0	.9089	.5206	.4173	.3714	.1798	.4324	-.1727	.839	18.99394
Australia	AUS	3600075	3602400	0	.9101	1.1352	-.227	-.2204	-.4431	-.27	.075	-.4607	18.99394
Australia	AUS	3600075	3603660	0	.6301	.3289	.0226	.6923	.2573	1.5353	.5755	.1216	18.99394
Australia	AUS	3600075	3615494	1	1.1002	-.59	.0226	.3881	-.5942	.949	.3482	-.1563	17.63991
Australia	AUS	3600075	3614355	0	-.8063	-.5743	-.227	-1.6841	-1.128	-.3648	-.6852	.4504	17.63991
Australia	AUS	3600076	3600901	1	.897	-.7221	-1.3325	-.1236	-.1102	.1352	-.7867	-.7496	16.80061
Australia	AUS	3600076	3611084	1	.5789	-.938	-1.0611	-.3828	-1.3337	.2028	-.6852	-1.1252	16.80061
Australia	AUS	3600076	3620460	1	.9085	.6372	.0226	-.0373	.2587	-.1837	-.6852	.1216	16.80061
Australia	AUS	3600076	3611966	1	.2257	.9637	.7162	.3647	.1685	.5542	1.1217	-.2726	16.80061
Australia	AUS	3600076	3611396	1	-.2293	.0963211442808412	.13084550611122	-.00563864510181936	-.0526542707367615	.459428426191154	.0261785265243608	.0309874837464633	16.80061
Australia	AUS	3600076	3601091	0	-.1643	1.7162	.4173	.0257	.0417	.6882	.5755	.7627	17.26704
Australia	AUS	3600076	3619654	1	.5587	-1.1033	-1.418	-.5612	-.5518	.5533	-1.7719	-1.7277	16.80061
Australia	AUS	3600076	3611566	1	1.0244	.3151	-.7902	.076	-.7143	-.1652	-.6852	-.9111	16.80061
Australia	AUS	3600076	3612525	0	1.0012	-.4314	1.9359	-.7368	-.0117	.1251	.8038	2.0955	17.26704
Australia	AUS	3600076	3617746	0	.0794	.96	.3416	.0525	.3933	.2047	.8038	.4504	17.26704
Australia	AUS	3600076	3600242	0	.5125	.963	1.9359	-.2025	-.2055	.414	.5755	2.0955	17.26704
Australia	AUS	3600076	3616252	0	.4168	1.7162	1.1657	.2546	.1276	.0125	-.1727	.4777	17.26704
Australia	AUS	3600076	3607659	0	.2724	-.2624	.4173	-.0243	-.2861	.1028	-.2821	-.1563	17.26704
Australia	AUS	3600076	3603908	0	.813	1.3403	1.2899	.5734	-.1694	.5747	.075	1.1013	17.26704
Australia	AUS	3600076	3613231	0	.2484	-.6727	-.4876	-1.1482	-.9454	-.7185	-.6852	-.1563	17.26704
Australia	AUS	3600076	3605166	0	.001	-.59	-1.0611	.7798	-.1529	.3963	-.0553	-.7496	17.26704
Australia	AUS	3600076	3610500	0	1.3412	-1.516	-.9624	-.1466	-.2988	.7563	-.8486	.0876	15.25792
Australia	AUS	3600076	3613389	0	-1.5342	.7763	-.6587	.1768	-.1225	.0714	-.2852	.3899	15.25792
Australia	AUS	3600076	3620647	0	.572	1.3889	.586	.0014	1.5819	.9318	1.1417	2.0955	2.75529
Australia	AUS	3600077	3603708	1	-2.2197	-.260651772070666	-.228987143709258	-.4849	-.5629	.0582293238536207	-.140791648734904	-.386806787425789	13.96273
Australia	AUS	3600077	3608023	1	.0422	.0262313901017232	.0641041065655186	.2158	-.3951	.7065	-.0542722901661249	-.0468623841983032	13.96273
Australia	AUS	3600077	3607373	1	-1.043	.142385994574792	-.0496875429951351	.876742352098737	.334539065901802	2.1741	-.6852	-.282548666836177	13.96273
Australia	AUS	3600077	3612994	1	.6319	-.4964	.8038	.4529	-.1788	.9255	.1701	-.2503	13.96273
Australia	AUS	3600077	3616140	1	.9021	.0789	.6825	-.2896	.2588	.8487	.5755	.4655	13.96273
Australia	AUS	3600077	3606294	1	.2923	-.0862	-.4806	-.2993	1.4178	.6368	-.176	-.5251	13.96273
Australia	AUS	3600077	3601308	1	.6653	-2.9627	-1.12938200051868	.4056	.0091	.4211	-.72216918473639	-1.00860680016955	13.96273
Australia	AUS	3600077	3606046	1	-1.201	-.2662	.0226	.427	-.0669	.4926	.5755	.1216	13.96273
Australia	AUS	3600077	3613213	1	.501	1.1763	.8348	3.6039	2.1232	2.4982	-.4801	.9888	13.96273
Australia	AUS	3600077	3616853	0	-.7693	.288074985805706	.285550625555899	.10997196476377	.5361	.55641798068941	.266072581953912	.193045750633904	13.76996
Australia	AUS	3600077	3616917	0	-1.0505	1.4003	-.3048	-.7318	1.0373	.872	.6286	.7627	13.76996
Australia	AUS	3600077	3620229	0	.6988	.0507005583900267	.105846928869282	.3551	-.3857	.612753362573714	-.0823745534683138	.0118824204328117	13.76996
Australia	AUS	3600077	3601675	0	.1259	.3289	.0226	.3579	.0155	.9647	.3482	2.0955	13.76996
Australia	AUS	3600077	3601348	0	.9447	-.891	.0226	.0308	-.9435	.5168	.1648	-.1563	13.76996
Australia	AUS	3600077	3617412	0	.9278	.0764085336860746	.139449048421827	.15409947982552	-.3377	.558073437212109	-.0960604398386665	.0541180026753274	13.76996
Australia	AUS	3600077	3612975	1	-2.1745	-.240804111754052	-.227646112248485	.2735	-.6067	.348439410564286	-.0716453844345107	-.392900006090597	13.96273
Australia	AUS	3600077	3601540	0	.496	-.0862	.7162	.5327	.4574	1.0025	.3142	-.2726	13.76996
Australia	AUS	3600077	3607297	1	-1.1065	-.0862	.0226	.1149	-.3388	.6292	.5755	.1216	1.85809
Australia	AUS	3600077	3611212	1	-1.2303	.0888872498085224	.103290267563196	-.2273	.139	.333397474473508	.103003774465671	-.010286024353172	1.85809
Australia	AUS	3600077	3606345	1	-.6151	-.9845	1.1355	-.1774	.8563	.3885	2.4277	2.0955	1.85809
Australia	AUS	3600077	3602358	1	-2.2273	-.893739374849047	-.815373589698125	-.4383	-2.4883	.4012	-.73756218445176	-1.05113740681495	1.85809
Australia	AUS	3600077	3600945	1	.8268	.5896	-.4806	.2949	.8165	.6617	-.1972	-.1565	1.85809
Australia	AUS	3600077	3613786	1	.9195	2.6352	1.2899	.1066	.2137	.9963	.5837	2.0955	1.85809
Australia	AUS	3600077	3613823	0	.71	-.1599	.0226	-.2957	1.218	.9639	.5755	.1216	1.73501
Australia	AUS	3600077	3603756	0	-.6606	.8762	-1.2062	-1.4319	-.5876	-1.6678	-1.166	-.477	1.73501
Australia	AUS	3600077	3602190	0	-1.3731	-.0368	.4173	-2.6893	-1.2993	.5364	-.2857	.2546	1.73501
Australia	AUS	3600078	3600685	0	-.7385	2.6352	.5462	3.6039	-.9291	3.6292	2.4277	2.0955	25.55067
Australia	AUS	3600078	3607222	0	1.2489	.7855	.4173	.6655	.4875	.8677	1.1417	.1216	25.55067
Australia	AUS	3600078	3612727	1	1.708	-.0862	.0226	.7113	.0685	1.5264	.5755	.1216	25.81654
Australia	AUS	3600078	3601328	1	.0144	.1245	-.691	.2536	-.1851	.6156	-.6852	-.4607	25.81654
Australia	AUS	3600078	3617486	1	.7435	.0591	-.5034	-1.0124	.2397	.8077	-.6852	-.5251	25.81654
Australia	AUS	3600078	3607294	1	.5231	-.0862	.0226	.1053	.0476	1.5721	.5755	.1216	25.81654
Australia	AUS	3600078	3619407	1	.5298	.182491740504686	.222812028675684	.202575476915647	.00819948722968181	.601929687913533	.0454292947509081	.14017048172521	25.81654
Australia	AUS	3600078	3601544	1	.7031	.468	.0226	.1459	-.496	.4529	-.4918	-.1563	25.81654
Australia	AUS	3600078	3605261	1	-.5381	-.103	.0226	.4802	.0327	.28	.5755	-.1563	25.81654
Australia	AUS	3600078	3609368	1	.5832	-1.2583	.0226	-.4884	-.8719	-.7847	-1.3153	.0122	25.81654
Australia	AUS	3600078	3603614	0	.6788	2.6352	1.9359	-.3186	-.2409	.1882	-.6822	2.0955	25.55067
Australia	AUS	3600078	3617218	0	.747	1.3697	.8348	1.2376	.5575	1.5721	.582	.4777	25.55067
Australia	AUS	3600078	3605645	0	.3925	.3178	-.5836	-.0104	-.7806	-.0949	-.6852	-.3856	25.55067
Australia	AUS	3600078	3600748	0	.7015	-.0862	1.9359	.1053	-1.0503	.587709722815915	2.4277	.1216	25.55067
Australia	AUS	3600078	3619903	0	1.4338	-.817	-.2737	-2.6893	-.0451	1.0295	.0154	-.3917	25.55067
Australia	AUS	3600078	3611682	0	.8876	.223108048407323	.266160232830031	.300716713719558	.0368827629514489	.669097322539099	.0545030990869094	.191633631082074	25.55067
Australia	AUS	3600078	3607688	1	.1865	-.0862	1.02489158825264	.1063	-.7444	-.5639	.487874517336057	2.0955	25.81654
Australia	AUS	3600078	3601599	0	-.1818	.101713191864338	.136600228574416	.00739016637997438	-.0488464015450792	.468345314521826	.027383126037944	.0378195116795294	2.80535
Australia	AUS	3600078	3608412	1	.9476	-.0905	.0226	.4594	.0831	.7498	.3482	2.0955	2.80535
Australia	AUS	3600078	3605724	1	1.0463	.218324664387528	.243229870669979	1.2836	-.1183	1.03716327423539	.105874430062409	.157883586905942	2.80535
Australia	AUS	3600078	3619794	1	.8957	-.2662	-.2145	3.6039	-.3556	1.5721	.075	-2.0641	2.80535
Australia	AUS	3600079	3617869	1	.4938	-.59	-1.0611	-.6486	-1.64	-.568	-.6852	-.959	17.04464
Australia	AUS	3600079	3608335	1	.1664	-.7221	.0226	.6422	.4664	.7408	.5755	-.2503	17.04464
Australia	AUS	3600079	3614469	1	-.4104	-.269	-.9607	-.3677	-.8935	.1948	-.6852	-.959	17.04464
Australia	AUS	3600079	3607831	1	-.2037	2.6352	1.9359	1.0434	2.2866	2.1953	2.4277	2.0955	17.04464
Australia	AUS	3600079	3600519	0	.9985	.772	.472891757517159	-.2818	-.0424	-.0594	.0563804466270445	.36872879786343	21.97606
Australia	AUS	3600079	3620020	0	.1657	.2607	.1386	-1.5123	.2152	-1.6678	.075	-.5305	21.97606
Australia	AUS	3600079	3600728	0	-.8905	.00826252264536029	.0971196525622307	-2.6893	.1486	-.59518928717063	-.185002946650687	.0139550817697276	21.97606
Australia	AUS	3600079	3618115	0	-.2605	.2914	1.2899	.7887	1.9353	.665	.7641	2.0955	21.97606
Australia	AUS	3600079	3619313	0	.8882	.223176158482062	.266232924061146	.300881288180381	.0369308623517649	.669209956918013	.0545183150807652	.191719930382281	21.97606
Australia	AUS	3600079	3608515	0	-1.0981	.5228	.4173	-2.6694	.1711	.2673	-.4805	.1959	21.97606
Australia	AUS	3600079	3607311	0	-.8701	2.6352	1.9359	3.6039	2.9962	.7615	2.4277	-.4042	21.97606
Australia	AUS	3600079	3606670	1	-.0247	-.0862	.8038	1.0132	.443	2.3738	-.3884	.1216	23.77577
Australia	AUS	3600079	3615358	1	-.8659	-.4025	.4173	-.313	.1676	.5351	.5755	-.1563	45.71752
Australia	AUS	3600080	3612371	1	-.3569	-1.6895	-1.9313	-2.6893	-2.0067	-.1442	-2.1355	-2.5027	4.80502
Australia	AUS	3600080	3612500	1	-1.391	.0664	1.9359	-.7333	-.6087	-.1442	-.454	-.6544	4.80502
Australia	AUS	3600080	3618460	1	.6468	1.1493	1.9359	.2856	1.0355	.9215	.5755	.6919	4.80502
Australia	AUS	3600080	3617744	0	-.6819	-.0862	.0226	1.4087	1.7745	1.5884	.5755	.1216	4.74884
Australia	AUS	3600080	3601054	0	.9581	-.4488	.8801	.3274	-.7122	.0818	.3482	.5553	4.74884
Australia	AUS	3600080	3605042	0	-.6146	-1.1841	.3461	-.7421	-.9109	-.2532	-1.3972	-1.7277	4.74884
Australia	AUS	3600080	3609337	1	.0904	2.6352	1.1381	-.3358	.1334	.8304	.5755	-.5461	5.74609
Australia	AUS	3600080	3611225	1	-.8699	-.59	-.7902	-.1439	-1.1646	.6515	-.8738	-.1563	5.74609
Australia	AUS	3600080	3610964	1	-.7364	2.6352	.145	-.7634	-.6377	.7803	.5755	.1216	5.74609
Australia	AUS	3600080	3609153	1	-.6145	-.4203	-.4338	.1301	.285	.3749	-1.0753	-.958	5.74609
Australia	AUS	3600080	3609397	0	.2544	-2.9627	-1.1926	3.6039	4.8357	3.6292	.5755	2.0955	4.40929
Australia	AUS	3600080	3617787	0	-.7575	.0363615751523536	.0668529923204805	-.150519028779366	-.094997776148269	.360272627954084	.0127833799333159	-.0449846668692316	4.40929
Australia	AUS	3600080	3600169	0	-.4222	2.6352	1.9359	-.8986	1.9353	1.2951	2.4277	2.0955	4.40929
Australia	AUS	3600080	3600453	0	-1.026	-.0862	.0226	.0374	1.3945	.591859488811404	.5755	.1216	4.40929
Australia	AUS	3600080	3614874	0	.0063	-.5872	-.3802	-2.6893	-3.7095	.2646	-.6852	-.959	4.40929
Australia	AUS	3600080	3607280	0	-.9043	-.0862	-1.1926	.6449	.5821	.6455	-.414	-1.1252	4.40929
Australia	AUS	3600080	3619062	0	-.7344	-.9814	-.9607	-2.6893	-1.7511	.2718	.3482	-.7108	4.40929
Australia	AUS	3600080	3601360	0	-1.0313	.8079	1.9359	.9799	.4772	1.5264	.5755	2.0955	4.40929
Australia	AUS	3600080	3615888	1	-2.6306	.2165	-.2737	.4091	-.2865	1.0669	-.9794	-1.3305	2.54553
Australia	AUS	3600080	3620625	1	-2.4717	-.14347309827165	-.133159438619625	-2.6893	-.6951	.8986	-.208618501761169	-.309966901136482	2.54553
Australia	AUS	3600080	3607433	0	-.2786	-.4314	.0226	.788	.3101	.4394	.1922	.1739	2.54553
Australia	AUS	3600080	3611980	0	-1.7859	-.0803790929501393	-.0577397778090085	-.432599654629402	-.177440148289872	.167217302495917	-.0132968335355041	-.192901667424288	2.49682
Australia	AUS	3600080	3606060	0	-.8269	-1.3452	-1.1926	.7113	-.9291	1.0062	-.6852	-1.1252	2.49682
Australia	AUS	3600081	3611242	0	-.1011	2.6352	1.9359	3.6039	4.8357	1.9317	1.4793	1.3857	15.7896
Australia	AUS	3600081	3616751	1	-.3724	.0608	.0226	.4669	-.6142	.8347	.2163	-1.1405	15.72413
Australia	AUS	3600081	3615875	1	.7111	1.3697	.4173	.8188	1.2036	.8216	.1693	.9642	15.72413
Australia	AUS	3600081	3601700	1	-.8169	-.7353	.8116	.0814	-.0032	.5785	-.4952	-1.0913	15.72413
Australia	AUS	3600081	3618071	1	-.9208	-.59	-1.0611	.2761	-.5947	.6538	.0256	-.959	15.72413
Australia	AUS	3600081	3615203	1	-1.9489	-.12590460806387	-.100993868493716	-.50547122847292	-.258	.115436352463365	-.0445099778160012	-.241945648424263	15.72413
Australia	AUS	3600081	3612044	1	1.5258	1.3697	.4173	.7826	-.1371	1.1665	-.6852	-1.1252	15.72413
Australia	AUS	3600081	3612705	0	.4135	.169289737684461	.208722045044743	.170675460592855	-.00112377986490039	.580097390800751	.0424799279418613	.123442800701724	15.7896
Australia	AUS	3600081	3608287	0	-.343	.3678	.6496	-.026	-.0309	.5604	.1648	.9444	15.7896
Australia	AUS	3600081	3613072	0	1.0079	-1.3245	-.8892	.347	-.2544	.8932	1.1171	-.4377	15.7896
Australia	AUS	3600081	3614217	0	-.5842	-.4314	.0226	-.0153	-.4421	.7475	.8038	2.0955	15.7896
Australia	AUS	3600081	3610567	0	.6419	.704399525369957	.660919207037594	.7859	1.0389	1.5721	.546463800684559	.601693959317636	15.7896
Australia	AUS	3600081	3603320	0	.7827	.9454	.4173	.1904	.3122	.9529	.9628	.1216	15.7896
Australia	AUS	3600081	3602088	1	.0734	.0666	.586	.2609	.0733	1.1232	.3482	-.5251	15.72413
Australia	AUS	3600081	3609900	0	1.3684	1.7162	.4173	.2176	-.0126	.9788	-.1727	.7864	15.7896
Australia	AUS	3600083	3608850	1	.1951	.2086	.4173	-.1174	-.2873	.8523	-.8627	.1216	8.43051
Australia	AUS	3600083	3606266	1	-.5594	-.6447	.0226	.327	-1.2897	.9067	-.4801	-.7507	8.43051
Australia	AUS	3600083	3603783	1	-.7298	-1.0588	-1.0611	-.4121	-.8516	1.1588	-.414	-.2201	8.43051
Australia	AUS	3600083	3614281	1	1.0533	.2516	.4173	.1699	.0352	1.1389	.0256	-.1563	8.43051
Australia	AUS	3600083	3613238	1	.6239	-.0862	.0226	1.2836	.6581	1.5238	.5755	.1216	8.43051
Australia	AUS	3600083	3616115	1	-.0812	1.127	.1386	.7811	-.0904	1.6236	-.4948	.3292	8.43051
Australia	AUS	3600083	3613146	1	-.2129	-.0862	-.3802	.2421	-.1043	.6656	-.6852	-.6774	8.43051
Australia	AUS	3600083	3604138	1	1.1474	2.6352	1.2899	.5845	.0896	1.2182	1.1417	1.2147	8.43051
Australia	AUS	3600083	3613893	1	-.1166	-.4314	-.335	.4124	-.2516	.9409	-.6852	-.1563	8.43051
Australia	AUS	3600083	3602495	1	.288	1.7162	.8348	.304	.6299	1.2151	.3482	-.568	8.43051
Australia	AUS	3600083	3613777	0	1.0075	-.4314	-.227	1.2836	.8628	1.5721	.5755	.1216	8.43051
Australia	AUS	3600083	3611654	0	-.2804	.0905204362489107	.124654636261339	-.0196549033485491	-.0567507363303398	.449835731587	.0248826310476429	.0236376600121543	8.43051
Australia	AUS	3600083	3614705	0	-.3787	-.2662	.0226	.2516	-.8818	.4621	-.1727	-1.1252	8.43051
Australia	AUS	3600083	3615477	0	.2814	-.4314	-.227	.6336	.2011	1.1127	.1693	-.7685	8.43051
Australia	AUS	3600083	3602960	0	-1.0284	.1852	-.4641	.3684	.7017	.6632	.5755	-.1563	8.43051
Australia	AUS	3600083	3613712	0	.5827	-.59	-.227	1.1984	-.0175	1.4727	.5755	.1216	8.43051
Australia	AUS	3600083	3602503	0	-.0264	-.0356	.0226	.7952	.1938	1.37	-.176	.1216	8.43051
Australia	AUS	3600083	3604158	0	-1.0133	.3289	.0226	.4421	-.3228	.8628	.5755	.1216	8.43051
Australia	AUS	3600083	3613013	0	.1642	.4012	.0226	-.1624	-.2492	.4315	-.0823	.1216	8.43051
Australia	AUS	3600083	3600614	1	-.2357	-.2662	.0226	.3141	-.6834	1.0329	-.3206	-.4607	1.82085
Australia	AUS	3600083	3614605	1	.563	.468	1.9359	.1476	-.0136	1.1389	-.1026	.1216	1.82085
Australia	AUS	3600083	3609253	1	.7226	.9349	-.4338	.7502	.8242	1.3356	-2.1355	-1.3017	1.82085
Australia	AUS	3600083	3619902	1	-.5004	1.1352	.7162	.5555	.2985	.5646	-.6852	-.1865	1.82085
Australia	AUS	3600083	3609193	1	-.1033	-.7332	.0226	-.5823	-1.3636	.6524	-.2821	-.1563	1.82085
Australia	AUS	3600083	3612036	1	.2591	.6555	-1.1926	.5808	.1011	1.0845	.9911	-.2503	1.82085
Australia	AUS	3600083	3610973	1	.9858	1.2538	.5433	.5341	-.5519	1.1658	-1.5848	-.7108	1.82085
Australia	AUS	3600083	3611885	0	.3496	2.6352	1.9359	.3729	.9478	.5951	2.4277	2.0955	1.82085
Australia	AUS	3600083	3610093	0	.1355	.5696	1.4967	.2244	.0617	1.0481	.3482	2.0955	1.82085
Australia	AUS	3600083	3609967	0	-.8755	-.59	-.691	.1208	-.8	.5608	-.6852	-.959	1.82085
Australia	AUS	3600084	3614132	1	-1.4991	-.0478224772249401	-.0229933693364906	-.353933062356171	-.15444863493883	.221056535616689	-.00602358847243764	-.15165060192527	4.64278
Australia	AUS	3600084	3619282	0	.0869	-.817	-.8225	.6333	-.2865	1.032	.0154	-.3917	4.90723
Australia	AUS	3600084	3601711	0	-1.3568	-1.2115	-1.3168	-2.6893	-3.7095	-.5309	-.4771	-.959	4.90723
Australia	AUS	3600084	3612554	1	-1.2186	.4435	.0226	-.0921	-.4287	.4214	.5755	.1216	4.28964
Australia	AUS	3600084	3619709	1	.194287522459439	.144405440636145	.182164003598101	.110547501764794	-.0186970943840384	.538945955370876	.036920701756246	.0919129950210138	4.28964
Australia	AUS	3600084	3606731	0	-.3539	.2086	-.6587	-2.6893	-.5191	.2353	-.6852	-.1865	4.55083
Australia	AUS	3600084	3610792	0	.1464	1.1352	1.9359	-2.6893	.647	.3615	1.2691	2.0955	1.50891
Australia	AUS	3600084	3610521	0	-.5061	-.4456	1.9359	-2.6893	.6153	.1941	2.4277	2.0955	1.50891
Australia	AUS	3600084	3607495	1	-.6219	.0517544520433473	.0832812105522567	-.113325200633445	-.084127311676856	.385727997588591	.0162221945447238	-.0254810250224156	1.41967
Australia	AUS	3600084	3609710	0	-.7537	-.7737	.0226	.5515	.1117	.2718	-.309	.1216	1.54096
Australia	AUS	3600085	3616048	1	.9065	.315307747495251	1.9359	1.1521	-.297	.3461	-.507311904839174	-2.5027	1.65681
Australia	AUS	3600085	3606663	1	.2171	-.1743	.0226	.7113	-.0006	.4641	.5858	-.2503	1.65681
Australia	AUS	3600085	3617966	1	.1898	1.3939	.6825	.5793	-.472	.6877	-.451	-1.0454	1.65681
Australia	AUS	3600085	3606567	0	2.5106	.407345800576077	.462790012993548	.745890630244848	.166991640806195	.973773317500792	.0956623624668149	.425073238142417	1.61896
Australia	AUS	3600085	3608019	0	-.2563	.0932561909175902	.127574400711087	-.013044495838839	-.054818743750981	.454359879140036	.0254938068008504	.0271040152371415	1.61896
Australia	AUS	3600085	3600613	0	.6282	-2.9627	-2.664	-2.6893	-3.7095	-1.6678	-2.1355	-2.5027	1.61896
Australia	AUS	3600085	3614445	0	.9392	.423701760223207	.422976099395492	1.2836	.4242	1.1474	.305944359616905	.353536506457554	1.61896
Australia	AUS	3600085	3617781	0	.2884	-2.8663	-1.9209	.154906271763082	-1.1323	.986	.5339	2.0955	1.61896
Australia	AUS	3600085	3610818	0	.9033	-.0862	.0226	.7113	-.4383	.4394	.5755	-1.1252	1.61896
Australia	AUS	3600085	3600160	0	.6548	-.101232572457018	-.0128665962294505	-.2748	-.652	.2065	-.261808867732954	-.109362126115426	1.61896
Australia	AUS	3600085	3601149	0	-.9075	-1.3452	.0226	.2297	-.9238	.2257	.5755	.1216	1.61896
Australia	AUS	3600085	3615155	0	.1995	.9349	1.9359	.6294	1.4951	1.3158	.0444	2.0955	1.61896
Australia	AUS	3600085	3605449	1	-.046	-.0345021621783676	.0177275867907047	.0343	-.4337	.429592350951023	-.110361022274408	-.0916581554022546	2.99011
Australia	AUS	3600086	3608422	0	.7481	-.161590560021691	-.0716093173346359	-.12196988269405	-.8956	.353769305456983	-.318678267974292	-.177870366594745	12.44267
Australia	AUS	3600086	3604123	1	-.3717	-.7815	-.7249	-2.6893	.9789	1.3418	-.2004	-.7507	11.82879
Australia	AUS	3600086	3604604	1	.5347	-.4314	-.140725090183914	-.0846	-.6147	.6009	-.277352093089819	-.220575946656041	11.82879
Australia	AUS	3600086	3609648	1	.7839	.0401092304023658	.104648654333548	.0938226352764349	-.3991	.515410599142049	-.119716230118713	.0145075945288187	11.82879
Australia	AUS	3600086	3610246	1	-.3266	-.0862	.3416	.7113	-.0408	1.0062	.5826	.1216	11.82879
Australia	AUS	3600086	3618201	0	1.0796	.244903272323775	.289421426786529	.353380541182809	.052274571052565	.705140323791499	.0593722171207614	.219249407148362	12.44267
Australia	AUS	3600086	3620573	0	.7864	-.2479	.0226	-.2223	-2.3146	.4394	.5755	-.4607	12.44267
Australia	AUS	3600086	3618168	0	.4182	-.0118069043578024	.0512938846136139	-.0173273820194766	-.4544	.438605314553229	-.139415438758449	-.0479470691736743	12.44267
Australia	AUS	3600086	3618118	0	-.0015	.122180269323381	.158443943524189	.0568447918571831	-.034392531750125	.502191945385408	.0319555321916082	.0637524513917781	12.44267
Australia	AUS	3600086	3605085	0	-.5839	1.2587	-2.664	.0748	1.1438	1.3476	1.2262	-2.5027	12.44267
Australia	AUS	3600086	3606100	1	.4761	-.0862	.0226	.7113	-.0408	1.0062	-.6852	-.2503	11.82879
Australia	AUS	3600086	3604759	0	-.6617	-.2479	.0226	.0137	-.8104	.3647	.0256	.1216	12.44267
Australia	AUS	3600086	3611612	0	1.4115	.34591590599031	.369964437274641	1.1473	.1637	1.05260008692792	.177676183567523	.303858627942381	12.44267
Australia	AUS	3600086	3602536	0	.194287522459439	.144405440636145	.182164003598101	.110547501764794	-.0186970943840384	.538945955370876	.036920701756246	.0919129950210138	2.50299
Australia	AUS	3600086	3602319	0	.6689	.209071751378619	.249050198896304	.251974303046949	.0463	.636499907959102	.0597695292705866	.170399190257572	2.50299
Australia	AUS	3600086	3616247	0	.3454	.8655	.4173	.0928	-.2469	1.124	.5755	.4777	2.50299
Australia	AUS	3600086	3605825	0	-.4604	-.0862	.0226	.7113	.8779	1.0062	.5755	.1216	2.50299
Australia	AUS	3600087	3607458	1	-.9023	-.59	-.4806	-.084	.0634	-.5011	-.6852	-.1563	33.49021
Australia	AUS	3600087	3608003	0	.7375	1.7162	1.9359	.7184	1.188	1.2337	2.4277	2.0955	29.36484
Australia	AUS	3600087	3620289	0	.3029	-.128494528610125	-.0527944052719911	-.156922443969218	-.7224	.335752520991	-.24615783280212	-.162674728065503	29.36484
Australia	AUS	3600087	3612015	0	-.5809	.1852	.0226	.7113	-.5707	.1865	.5755	.1216	29.36484
Australia	AUS	3600087	3606788	1	.9012	-.0994	.4173	.4844	-.1355	1.0313	-.5832	.9642	23.08291
Australia	AUS	3600087	3611926	1	.0945	.133077881281607	.170074540502437	.0831767055888084	-.026696627699567	.520213446011608	.0343900912085342	.0775603394249222	23.08291
Australia	AUS	3600087	3605608	1	.8902	-.102136136268493	-.0167069336751129	-.0378419220509312	-.776	.414405004873711	-.271659238892989	-.116389468684733	23.08291
Australia	AUS	3600087	3606859	1	1.0057	-.2924	.7162	.0914	-1.0114	.539	-.124754155718972	.250800879453718	23.08291
Australia	AUS	3600087	3605484	1	-.6935	-.0862	-.7638	-.2786	.1266	.4119	-.8883	-.7496	23.08291
Australia	AUS	3600087	3615427	0	.0858	-.59	-.9607	-.0822	-.832	.1946	-2.1355	-1.236	31.49653
Australia	AUS	3600087	3601353	0	.4492	-.1046	1.4967	.2773	-.1516	-1.6678	1.5037	1.0448	31.49653
Australia	AUS	3600087	3603739	0	.618	.6464	1.036	1.03	1.0833	.8342	2.4277	2.0955	31.49653
Australia	AUS	3600088	3613848	0	.9869	-.7221	.0226	-.073	-1.2112	-.27	.1922	-.1563	25.97573
Australia	AUS	3600088	3601866	0	.6352	.528	1.4967	-.08	.952	.7432	1.836	2.0955	25.97573
Australia	AUS	3600088	3610082	1	.939	-.2662	.0226	.6445	.7537	1.4286	-.176	.1739	30.35978
Australia	AUS	3600088	3604631	1	.2326	.3151	1.4967	-.3428	-.078	.28	-.4948	.3216	30.35978
Australia	AUS	3600088	3607614	1	.3452	-.0261770086465758	-.0933571254365569	.185105538904602	-.114125325742247	.6539	-.160536078613251	-.3856	30.35978
Australia	AUS	3600088	3620346	1	-.473	-.2479	.1386	.3545	.2162	.5647	.3482	.1216	30.35978
Australia	AUS	3600088	3609521	1	.1314	.297	.7162	.6778	.7076	.875496885204148	.5858	-.7496	30.35978
Australia	AUS	3600088	3614535	1	.3241	.64	.0226	.0865	.3945	.3141	.5755	-.2726	30.35978
Australia	AUS	3600088	3620270	1	.3136	-.0862	-.4728	.0556	-.3635	.3552	-.2668	-.1563	30.35978
Australia	AUS	3600088	3616996	1	1.2904	.9454	-.9285	.9101	.4758	1.267	.075	-.4607	30.35978
Australia	AUS	3600088	3612278	0	-.2811	.468	.1386	.4035	.7816	.6068	.5755	-.1865	25.79932
Australia	AUS	3600088	3609215	0	.4959	.5303	.4173	-.093	-.8537	.9528	-.4805	1.2841	25.79932
Australia	AUS	3600088	3600912	0	.5395	-.983	.0226	.5502	.0381	.726	.1693	.1216	25.79932
Australia	AUS	3600088	3609325	0	1.2718	.9454	1.1381	.1371	.1928	.7984	1.802	1.515	25.79932
Australia	AUS	3600088	3620169	0	-.47	.0689976526314148	.101684207229298	-.071660432968509	-.0719501468301919	.414243267850255	.020074376989214	-.00363291885330537	25.79932
Australia	AUS	3600088	3607760	0	-.0643	-.0862	.0226	.1501	.0696	.8512	.5755	-.2503	25.79932
Australia	AUS	3600088	3609997	0	-.2312	1.4533	1.9359	-.4159	1.0766	.8421	1.5037	.7627	25.79932
Australia	AUS	3600088	3604660	0	-.1164	-.0862	.0226	.7113	.5267	.9595	.5755	.1216	25.79932
Australia	AUS	3600089	3609942	1	.505	-.4203	-.9607	.4075	.0645	.6954	-2.1355	-.7496	21.59753
Australia	AUS	3600089	3609604	1	.113	.3427	-.4641	-.6217	-.0925	.306	-.2673	.149	21.59753
Australia	AUS	3600089	3619747	1	.367	2.6352	-.227	.9811	.0827	1.059	-.0589	2.0955	21.59753
Australia	AUS	3600089	3601901	1	1.2015	-.9334	-.4338	.0173	-.5074	.0404	-.5974	-1.3639	21.59753
Australia	AUS	3600089	3606915	0	-1.4356	-.0161281354814369	.00599984107279815	-.310996661174158	-.0882	.252170859669934	.0201246166603069	-.1193206200773	22.30848
Australia	AUS	3600089	3612033	0	-.2119	.0982963364482696	.132953551813527	-.000865985737962302	-.0512593881275979	.462694823179653	.0266197903461787	.0334901634524706	22.30848
Australia	AUS	3600089	3609084	0	.4558	-.983	.586	-.9969	-.4762	.0513	-.8661	.1216	22.30848
Australia	AUS	3600089	3605125	0	.979	-.0862	.0226	.7113	-.9291	.4394	.5755	.1216	22.30848
Australia	AUS	3600089	3611600	0	.6346	-.7306	.0226	-.2967	-1.7915	-.2042	.5755	.1216	22.30848
Australia	AUS	3600089	3609855	1	.2684	1.3889	.586	.124	.2464	.6977	-.0553	-.5005	32.85311
Australia	AUS	3600089	3600904	1	-.7008	-.59	-1.0611	.3171	-.3722	.5317	-.6852	-.959	32.85311
Australia	AUS	3600089	3620263	1	.9906	1.7671	-.1587	.0575	-.0141	.4141	-.5945	-.1563	32.85311
Australia	AUS	3600089	3613922	1	-.3599	2.6352	.0226	.9996	4.8357	.7157	.5755	-.9299	32.85311
Australia	AUS	3600089	3615712	0	-.0771	.1395	-.227	.0011	.4485	.2507	-.5832	.4777	37.89597
Australia	AUS	3600089	3616899	0	.8443	.218192771346999	.260914348984634	.288839923463523	.0334115895619786	.660968874860824	.0534050115303168	.185405698250458	37.89597
Australia	AUS	3600089	3610091	1	.1134	.0855	-.227	.1372	-.5751	.3119	-.6852	.2666	1.81324
Australia	AUS	3600089	3608014	1	-.0233	-.59	-.5472	.114	-.5883	.5032	-.414	-.959	1.81324
Australia	AUS	3600089	3611108	0	-.0615	-.7221	-.5836	.2993	-.2236	.1487	-.0553	-.7317	1.81268
Australia	AUS	3600089	3611031	0	-.13	-.4203	-.147202460958671	-.14151518307265	-.3986	.330394640499605	-.210674907928348	-.231018914429859	1.81268
Australia	AUS	3600089	3612107	1	-1.5234	-.2479	-.227	-.5108	.0035	.3284	-.6852	-.959	1.73194
Australia	AUS	3600089	3616725	1	-.6156	-.0862	-1.0611	-.4598	-.9485	.4677	-1.0084	-2.5027	1.73194
Australia	AUS	3600089	3612078	1	.1441	-.4136	.0226	1.9809	.4748	.8114	.5755	-.2503	1.73194
Australia	AUS	3600089	3615764	1	-1.0246	-.4314	.0226	.6675	-.2912	.7117	.3482	.1216	1.73194
Australia	AUS	3600089	3605171	1	.3485	-.0862	.0226	-1.6821	-.3867	-1.0529	-.3268	.1216	1.73194
Australia	AUS	3600089	3614226	0	-.4604	-.7353	-.4806	.0942	.3342	.8757	-.3763	.1216	1.73223
Australia	AUS	3600089	3617126	0	1.0307	.4349	1.9359	.7688	.2873	1.5091	2.4277	2.0955	1.73223
Australia	AUS	3600090	3609340	0	-1.032	.00520121595930179	.0335967540858005	-.225811844605732	-.117003251792833	.308742399601043	.00582206274429296	-.0844665967140032	31.88141
Australia	AUS	3600090	3615341	1	.3938	1.3697	-.1587	.9305	.3642	.7964	-.5945	.9444	33.85191
Australia	AUS	3600090	3618305	1	.878	-.2479	.0226	-.7926	.1064	.3996	-.3912	2.0955	33.85191
Australia	AUS	3600090	3606537	1	.9061	.225208109045107	.268401545789382	.305791092928257	.0383658277945253	.67257021588894	.0549722588974629	.194294526171795	33.85191
Australia	AUS	3600090	3611135	1	.9675	.7763	-.691	-.2473	-1.017	.3554	-.3912	-1.3305	33.85191
Australia	AUS	3600090	3613446	0	.4235	-.59	.0226	.5105	.0606	1.0371	.5755	.1216	31.88141
Australia	AUS	3600090	3608888	0	.6526	.4012	1.9359	-.0773	.1047	.2129	.2777	2.0955	31.88141
Australia	AUS	3600090	3602356	0	1.2607	-.0862	.0226	.2636	.6472	.6119	.8038	.1216	31.88141
Australia	AUS	3600090	3620015	0	.3025	.0634	.0226	.7113	.5122	.7058	.5755	.1216	31.88141
Australia	AUS	3600090	3603897	0	.8748	.7989	-.4246	.5003	-.0591	.5032	.075	.1216	31.88141
Australia	AUS	3600090	3614399	1	.4446	-.0862	.0226	.1474	.2711	1.0283	-.1972	-.6073	31.79257
Australia	AUS	3600090	3605228	1	.0112	-.7221	-1.0271	.5096	-.2819	.8789	-.391726180460182	-.745284533855479	31.79257
Australia	AUS	3600090	3603326	1	.0483	1.7671	.586	.7268	-.0791	1.373	-.216	1.2841	31.79257
Australia	AUS	3600090	3600153	0	.9054	1.3403	1.9359	.2254	.9764	1.0098	1.5056	2.0955	28.57538
Australia	AUS	3600090	3611581	0	.2898	1.1132	1.9359	1.1621	-.1983	1.3232	-.4056	2.0955	28.57538
Australia	AUS	3600090	3615812	0	.5063	-.4203	-.691	.0662	-.2198	.3269	.5755	-.1563	28.57538
Australia	AUS	3600090	3602090	0	.1137	-.8305	-.5034	.6701	-.3916	.7942	.1693	.1216	28.57538
Australia	AUS	3600090	3612459	0	-.6529	.3039	.0226	.1359	.6572	1.0714	.0256	-.1563	2.39803
Australia	AUS	3600090	3615055	0	.0424	.4718	.6407	1.2836	4.8357	1.2328	.5755	.1216	2.39803
Australia	AUS	3600090	3611870	1	.9017	-.7737	-.3802	.7965	-.0467	.596	-.414	.1216	3.20757
Australia	AUS	3600090	3619527	1	-1.4648	-.4314	.0226	.8112	.204	1.27	.5755	-.959	3.20757
Australia	AUS	3600090	3609671	0	1.0104	.6623	1.4967	-.0723	-.1206	.4747	-.5061	2.0955	2.59127
Australia	AUS	3600090	3612750	0	-1.1109	-.4426	-1.0611	.0146	-1.0873	.3567	-.5832	-.8198	2.59127
Australia	AUS	3600091	3619636	1	1.2363	1.3697	.4173	.4912	-.1601	.9748	.1693	-.2503	23.367
Australia	AUS	3600091	3600794	1	1.124	-1.3445	-2.1689	.1433	-.8385	1.1345	-2.1355	-1.1856	23.367
Australia	AUS	3600091	3608150	1	.9639	.0502	-1.2374	.3463	-1.075	.6459	-.5798	-.959	23.367
Australia	AUS	3600091	3614514	1	1.2889	.7763	1.9359	.3934	-.3225	.8065	-.5945	.6113	23.367
Australia	AUS	3600091	3620083	1	.3113	.1852	-.5907	.427	.0834	.9404	.5755	.1216	23.367
Australia	AUS	3600091	3611178	1	1.3316	1.3403	1.9359	.1305	.0425	1.3289	-.0823	.8136	23.367
Australia	AUS	3600091	3605205	0	1.0853	.1245	.0226	.438	.2075	1.1857	.5755	.1216	21.13719
Australia	AUS	3600091	3607395	0	1.0787	-.4314	.0226	.3627	.2125	1.1326	-.2852	.1216	21.13719
Australia	AUS	3600091	3602300	0	.6195	-.4203	.0226	.2819	.3085	1.0075	.5755	.1216	21.13719
Australia	AUS	3600091	3604004	0	-.3489	1.1132	1.1752	.1597	.9329	1.6843	1.8077	.839	21.13719
Australia	AUS	3600091	3603360	0	1.1708	.7211	.4173	.9481	.562	2.6944	.5755	1.1232	21.13719
Australia	AUS	3600091	3607024	0	-.0425	-1.0744	.4173	-.737	-.7791	.3966	-.5832	-.4607	21.13719
Australia	AUS	3600091	3618431	0	1.062	.5179	1.0433	.18	.0115	.9525	-.8044	.3216	21.13719
Australia	AUS	3600091	3613967	0	.7629	-.7375	-1.5553	.688	-.4595	.8016	.5339	-.7224	21.13719
Australia	AUS	3600091	3615622	1	-.5863	.2141	-.1587	.5685	.2261	1.1923	.0256	-.6073	23.367
Australia	AUS	3600091	3605597	0	.9632	.5976	1.1381	.4472	.2567	1.2036	-.5861	2.0955	21.13719
Australia	AUS	3600091	3617624	0	1.0258	.0789	.0226	.6973	.4192	.8186	-.176	-.3297	21.13719
Australia	AUS	3600092	3616758	1	-.043	.351494800330377	.356991661651925	.28935927061542	.5468	.677846870692059	.265423843423521	.279485569922276	2.21508
Australia	AUS	3600092	3601929	0	.2172	.147006391565714	.184939897265262	.116832182827042	-.0168603003349476	.54324717649947	.0375017619520428	.0952085463172846	2.21508
Australia	AUS	3600092	3603137	0	.606	-.5583	.0226	-.4661	-.8327	.3894	.8038	-.0867	2.21508
Australia	AUS	3600092	3603166	1	-.7039	.0424460751623628	.0733467423000025	-.135817043612542	-.0907008963867077	.370334632470378	.0141426753844328	-.037275262717393	1.81923
Australia	AUS	3600092	3607858	1	-.1244	-.0862	.0226	.4451	.3041	1.0909	.5755	.1216	1.81923
Australia	AUS	3600092	3603526	1	.5785	.188020008237661	.228712133601108	.215933437319086	.0121035552219962	.611071845002032	.0466643262522029	.14717510825869	1.81923
Australia	AUS	3600092	3617619	1	.1325	-.5743	.0226	-.0791	-1.3086	.4214	-.6852	-.8947	1.81923
Australia	AUS	3600092	3611943	1	.6583	.197078648177936	.238380067339277	.237821840608499	.0185007754640225	.626052217397561	.0486880534350226	.158652915186242	1.81923
Australia	AUS	3600092	3601601	1	.143346676808846	-.190891428927249	-.110647456685244	-.246839469677512	-.8458	.271086934485557	-.294582743573504	-.227576590027572	1.81923
Australia	AUS	3600092	3600216	0	1.0083	-.4434	1.9359	-.0098	-.1296	.6429	-.1287	2.0955	2.36763
Australia	AUS	3600092	3615729	0	-1.1171	.0666	.0226	.1713	-.1553	.8754	.0810651435141559	-.0902733969445435	2.36763
Australia	AUS	3600092	3602968	0	-.0552	-.0862	.0226	.3113	.0501	1.0062	.0444	.1216	2.36763
Australia	AUS	3600092	3608504	0	.5527	1.7671	1.9359	.2653	.6562	1.1425	2.4277	2.0955	2.36763
Australia	AUS	3600092	3617163	0	-.5865	.055772946452943	.0875699931879858	-.103615307444908	-.0812894470582128	.392373425944502	.0171199381822153	-.0203893663101938	2.36763
Australia	AUS	3600092	3603954	0	.5846	-.0862	.0226	.7137	-.211	.4073	.0447	-.2503	2.36763
Australia	AUS	3600092	3617752	0	.0839	.8046	.0226	-2.6893	-.0183	-1.6678	-.284673706221395	.1216	2.36763
Australia	AUS	3600092	3616302	0	-.2284	-.3349	.4173	-.6059	-.8064	.2225	-.4323	-.1865	2.36763
Australia	AUS	3600092	3615335	1	-.2311	-.5994	-.227	1.0142	.5946	1.1882	.5755	.1216	2.29412
Australia	AUS	3600092	3609158	0	-.8733	.0232163307277437	.0528235847154678	-.182281899718139	-.104280960409255	.33853419282373	.00984669311914878	-.0616404318092119	2.29412
Australia	AUS	3600093	3604553	1	-.6108	.230594681272297	.239100553422869	.0747906148120355	.3603	.52701145754589	.194459699915934	.144344678910939	8.9494
Australia	AUS	3600093	3603559	1	-2.3224	.154742138301057	.114038671869728	.1007	.3086	.8027	.287609669127783	-.0276144010165736	8.9494
Australia	AUS	3600093	3601155	1	-.2841	.090100424121354	.124206373669469	-.0206697791902888	-.0570473492989551	.449141152917032	.0247887990855322	.0231054809942101	8.9494
Australia	AUS	3600093	3613447	0	-1.4535	-.2662	.0226	-.4345	-.1023	.4614	.5755	.1216	9.73656
Australia	AUS	3600093	3602177	0	-1.023	.00622286708038547	.0346871225525113	-.223343227693392	-.116281760788094	.310431915284749	.00605030265212978	-.083172107210896	9.73656
Australia	AUS	3600093	3607110	0	-1.9372	-.0975541834634681	-.0760700832549361	-.474099847833515	-.18956921373622	.138814666613166	-.0171337999861386	-.214663474293191	9.73656
Australia	AUS	3600093	3613282	0	-.8761	-.817	.5715	1.2843	-.4093	.9811	.5909	.1739	9.73656
Australia	AUS	3600093	3616604	0	-.2705	.3984	.336449381056635	1.1994	1.1765	1.381	.466174515932224	.1216	9.73656
Australia	AUS	3600093	3620613	0	-2.2167	-.129282126612677	-.1099320817489	-.55076411750007	-.211975517716751	.0863458184358443	-.0242219171239596	-.254864564973022	9.73656
Australia	AUS	3600093	3602354	0	.194287522459439	.144405440636145	.182164003598101	.110547501764794	-.0186970943840384	.538945955370876	.036920701756246	.0919129950210138	9.73656
Australia	AUS	3600093	3619564	1	-.1868	-.2662	.0226	.7456	.5424	1.0062	-.2004	-1.1252	13.20876
Australia	AUS	3600093	3617542	1	-1.1608	-.2479	.0226	-.4761	-.3711	-.1093	-.4771	-.2778	11.28828
Australia	AUS	3600093	3603731	0	.3326	.160106229273831	.198920844049531	.1484853374586	-.00760918234083935	.564910522043881	.0404283047703059	.11180677839046	9.33146
Australia	AUS	3600093	3615873	0	-.4751	-.196698639242888	-.0420247927171777	-2.6893	-.0045	-1.6678	-.390852267725238	-.103252407039539	9.33146
Australia	AUS	3600093	3602804	0	-1.516	-.59	-.9285	-2.6005	-.6768	-.7368	-2.1355	-1.1252	9.33146
Australia	AUS	3600093	3607533	1	.0109823002776099	-.9334	-.7638	-.4743	.0628	.6873	-.1972	-.5912	11.28828
Australia	AUS	3600094	3606964	1	-1.1614	.180291102868012	.5833	-.362230888101794	-.3934	.243198000484861	.120670430210689	.206041171663079	25.29642
Australia	AUS	3600094	3617438	0	.7519	-.2662	-.3802	-.1205	-.5207	.6833	-.2673	-.7496	25.29642
Australia	AUS	3600094	3609355	1	.7854	-.7221	1.0433	-.1621	-.4843	-.4795	.1701	-.4607	26.99126
Australia	AUS	3600094	3606384	1	.9224	.2086	-.5034	.0967	-.4962	.237	-.2821	-.8443	26.99126
Australia	AUS	3600094	3618220	1	.8626	.6515	-.652	.1604	.846	.5231	.8038	-.4095	26.99126
Australia	AUS	3600094	3603343	1	.9804	.2695	.4173	.1326	-.3308	.6317	-.1849	-.1563	26.99126
Australia	AUS	3600094	3604386	1	.9877	-.59	-1.5553	-.1854	-1.037	-.2607	-.5832	-1.1395	26.99126
Australia	AUS	3600094	3611828	1	.2423	-.4203	-.227	-.4645	-.7411	.0748	-.1972	-.2503	26.99126
Australia	AUS	3600094	3616562	1	1.2688	.0467	1.9359	.0669	.1456	.301	-.2008	2.0955	26.99126
Australia	AUS	3600094	3609205	0	.7116	-.4314	.6407	-.3501	-.7088	.0788	.5755	-.0625	27.44396
Australia	AUS	3600094	3605765	0	.4526	-.733642723443737	-.715670498616554	-1.25882782785447	-.3259	-1.6678	-2.1355	-.913761284054997	27.44396
Australia	AUS	3600094	3608074	0	-.0411	-.6616	-.3244	-.0406	.0814	-.03	-.5832	1.0431	27.44396
Australia	AUS	3600094	3610594	0	.5331	-1.4543	.213	-.3811	-1.3694	.2383	-.4775	.0453	27.44396
Australia	AUS	3600094	3617634	0	.5334	.18290040095312	.223248176062368	.203562923680583	.00848808363157778	.602605494187016	.0455205907140428	.140688277526453	27.44396
Australia	AUS	3600094	3609177	0	-.4763	-.6289	.0226	1.2836	.8779	1.0062	.5755	.1216	27.44396
Australia	AUS	3600094	3606937	0	.4705	-.2662	-.227	-.4958	-.1103	.1417	.3482	-.4607	27.44396
Australia	AUS	3600094	3603922	0	1.5079	.0789	-1.088	-.2563	-.5014	-.9484	-1.7719	-.6774	27.44396
Australia	AUS	3600094	3609026	0	-1.0465	-.8264	-2.664	-1.6804	-1.0574	-.4128	-1.0906	-2.5027	27.44396
Australia	AUS	3600094	3618853	0	1.2547	2.6352	1.9359	.3285	-.0274	.3345	.5755	2.0955	27.44396
Australia	AUS	3600094	3603440	1	1.2298	-.4998	.5462	.4214	-.9054	.6064	-1.1229	.1216	26.99126
Australia	AUS	3600094	3614444	1	-.3234	-.4314	-.5034	-.3796	-.0427	.4137	-.414	-.4607	12.41642
Australia	AUS	3600094	3609547	0	.9238	-.2005	-.829	-.0655	-.8671	-.0816	-.6852	.1216	12.41642
Australia	AUS	3600095	3602089	1	-.9546	-.0862	.0226	-.1709	-.6122	.8028	-.6852	.1216	28.69795
Australia	AUS	3600095	3613814	0	-.983	-.2479	.0226	.0366	.0264	.2587	.5755	-.4607	30.81882
Australia	AUS	3600095	3607299	0	.6917	.0207	-.8627	.0422	-.6988	.5853	-.309	-.959	30.81882
Australia	AUS	3600095	3605150	1	.8207	.1221	-.4728	-.3265	-.1143	.1693	-.6852	-1.0454	29.34909
Australia	AUS	3600095	3614050	1	.1596	-.7353	-.7902	-.217	-.8741	.2845	-1.305	-.9101	29.34909
Australia	AUS	3600095	3601237	1	1.0933	.64	1.9359	-.1495	.1623	.5486	.0256	1.515	29.34909
Australia	AUS	3600095	3618556	1	-1.0011	-.442623236308076	-.337331270539888	-.905177997486412	-1.0384	-.5101	-.451684923167393	-.473625890750176	29.34909
Australia	AUS	3600095	3618471	1	.9729	-.891	.0226	.2241	.1269	.9434	-.0992	.1216	29.34909
Australia	AUS	3600095	3601089	1	-.9412	-.0862	.0226	-.1378	-.822	.4466	-.5798	-.8936	29.34909
Australia	AUS	3600095	3617057	0	.146899518014099	.957	.0226	-.0165	.1816	.3637	-.3912	-.4607	32.09755
Australia	AUS	3600095	3611457	0	-.1472	-2.9627	-2.664	-.0592	-.688	.2207	-2.1355	-.959	32.09755
Australia	AUS	3600095	3603112	0	-.4575	-2.9627	1.9359	.0507	-1.36254090897796	-1.6678	-2.1355	-2.5027	32.09755
Australia	AUS	3600095	3619421	0	.9684	-.7255	1.1381	-.9856	-.9189	.3998	.3473	1.1232	32.09755
Australia	AUS	3600095	3605519	1	.4575	-.4314	-.732	-.2877	-.25	-.5309	-.7867	-.3297	29.34909
Australia	AUS	3600095	3618302	1	-.3294	-.4343	.0226	.0667	-.531	.7247	-.1722	-.9111	4.28275
Australia	AUS	3600095	3613094	0	-.3948	-1.0197	.0226	.9072	.1642	.8583	.5755	-1.1811	5.32633
Australia	AUS	3600096	3604844	1	.2541	.2032	-.6173	.4146	-.1687	1.0184	-.3876	-.5475	30.97171
Australia	AUS	3600096	3612422	1	-.8608	-.2509	-.8554	.1518	-1.0032	.6856	-2.1355	.557	30.97171
Australia	AUS	3600096	3608786	1	.8896	1.3939	.9247	.898	.1918	1.1321	1.836	2.0955	30.97171
Australia	AUS	3600096	3609559	0	-2.4974	-.9334	.8571	-.1592	-.7268	.3759	.3876	-1.3368	27.35067
Australia	AUS	3600096	3605370	0	-.7354	2.6352	1.9359	.3233	.7114	.8885	1.4995	2.0955	27.35067
Australia	AUS	3600096	3610678	0	-.8755	-.5743	.0226	.169	.4913	.9313	.5755	-.1563	27.35067
Australia	AUS	3600096	3611635	0	-1.0874	2.6352	1.9359	3.6039	4.8357	1.3035	2.4277	2.0955	27.35067
Australia	AUS	3600097	3609773	1	.0463	-.59	-.258567350144729	.1544	-.5738	.0513	-.309427907406281	-.336708806076263	34.25176
Australia	AUS	3600097	3605378	0	1.425	-.983	-.227	.143	-.073	.7303	-.5832	-.1563	32.97746
Australia	AUS	3600097	3604143	0	.8571	.0908308650711584	.150410775880984	.15810203011465	-.2873	.562397634170022	-.0753579154889869	.0652149708331322	32.97746
Australia	AUS	3600097	3610889	0	.8865	.4298	1.9359	.225	-.8377	.7634	.37595583584431	1.04949676329819	32.97746
Australia	AUS	3600097	3618492	1	.9543	.230679618382466	.274241074688877	.319011907947677	.042229812953243	.681618510995011	.0561946104038779	.201227236621769	28.08456
Australia	AUS	3600097	3600447	1	.3399	.160934901849821	.199805254028086	.150487660065275	-.00702397297032815	.566280906987331	.0406134326955513	.112856753209647	28.08456
Australia	AUS	3600097	3612533	1	1.3941	-.4343	-.8627	.4027	-.3327	.453	-.462157575108318	-.55676263308871	28.08456
Australia	AUS	3600097	3619741	1	1.5599	1.3697	1.036	.8928	2.142	1.1851	1.3467	.833	28.08456
Australia	AUS	3600097	3610573	1	.3064	.361365898201692	.373406827526015	.354148072234343	.5004	.720084838816621	.244429906134709	.301517631167623	28.08456
Australia	AUS	3600097	3605044	1	1.1836	.256709018611853	.302021240179632	.381906781058736	.0606118004406697	.724663616136549	.0620096560557647	.234207952517602	28.08456
Australia	AUS	3600097	3608683	1	.1304	.137153134086818	.174423899164095	.0930237441613641	-.0238186802473271	.526952736349947	.0353005148409055	.0827239142206501	28.08456
Australia	AUS	3600097	3616264	0	.4017	.0894651183438756	.139019328784428	.0856429130908739	-.1981	.516360143379379	-.0364705408282527	.0473933330510096	28.08456
Australia	AUS	3600097	3604206	0	.9702	-.8384	1.4187	-.0904	-1.2767	.5009	.5766	2.0955	28.08456
Australia	AUS	3600097	3613289	0	.8832	.866755814305048	.82596194374374	.970829607963136	1.6454	1.17319880969959	.699901977050559	.801228474331804	28.08456
Australia	AUS	3600097	3620228	0	-.3296	.101068373559061	.132727797202031	-.0163364971084216	-.0204	.453245852950609	.0398020255147382	.031844550502747	28.08456
Australia	AUS	3600097	3616122	0	1.1891	.257333360963626	.302687576464844	.383415380282944	.0610527116102329	.725696097943259	.0621491359994428	.234999029436168	28.08456
Australia	AUS	3600097	3604094	0	1.3588	.276597160435615	.323247079664936	.429962523618953	.074656825332938	.757552854779364	.0664527262616547	.25940734817809	28.08456
Australia	AUS	3600097	3607098	0	.9526	.230486639837372	.274035116200721	.318545613642013	.0420935313190145	.681299380254756	.0561514984212865	.200982721937849	28.08456
Australia	AUS	3600097	3616806	0	1.4996	.8232	.9247	.883	-.0838	1.2365	.6286	.8136	28.08456
Australia	AUS	3600097	3611188	0	-.2033	1.0508	.7162	-.2369	.0535	.759	.8038	.9444	28.08456
Australia	AUS	3600098	3613167	1	-.2801	-.5946	-.5472	-2.419	-.947	-.067	-.3357	-1.3305	2.7379
Australia	AUS	3600098	3601087	1	.194287522459439	.144405440636145	.182164003598101	.110547501764794	-.0186970943840384	.538945955370876	.036920701756246	.0919129950210138	2.7379
Australia	AUS	3600098	3608845	1	1.1664	-1.20088545510142	-.811507017059051	-2.6893	-3.7095	-1.6678	-.869	-.902166170287966	2.7379
Australia	AUS	3600098	3609146	0	.2487	-1.0619	-.8826	.3939	.2834	1.0517	-.6629	-1.2193	1.77923
Australia	AUS	3600098	3607203	0	.0397	-1.0588	-.2827	-2.6893	-.8212	-.0625	.5755	-.5305	1.77923
Australia	AUS	3600099	3616036	0	.8726	.3875	.0226	.4548	-.129	.8383	1.1375	.8136	19.95678
Australia	AUS	3600099	3607709	1	.6545	-.2662	.4173	-.1616	-.3779	.5365	-.3206	.7627	17.60706
Australia	AUS	3600099	3608274	1	.6617	-.269	-1.2567	.4219	-.7024	.4881	-.2668	-1.1405	17.60706
Australia	AUS	3600099	3604035	1	-1.0793	-1.2163	-.7638	.3048	-.5746	.6879	-.2821	-.5475	17.60706
Australia	AUS	3600099	3614620	1	.6639	-.438	.4173	-.0962	-.2195	.8816	-.309	-.4784	17.60706
Australia	AUS	3600099	3603028	1	.3852	1.127	.8038	.7208	-.1988	1.3151	.1701	.7627	17.60706
Australia	AUS	3600099	3618263	0	1.2893	-.7221	.0226	.4396	-.0676	1.0443	.5755	.1216	19.95678
Australia	AUS	3600099	3618076	0	1.1941	.2607	-.691	.3958	.1795	.6734	.5755	-.7496	19.95678
Australia	AUS	3600099	3603911	0	-.271	-.4314	-.5034	-.5016	-1.4797	.6241	.5755	-.6158	19.95678
Australia	AUS	3600099	3617615	0	.5323	.9526	-.227	-1.2524	.4795	.8863	.5755	-.2503	19.95678
Australia	AUS	3600099	3600097	0	1.203	-.2662	.4173	.2211	-.0968	1.3974	.5755	-.1563	19.95678
Australia	AUS	3600099	3602207	0	1.0141	.9454	.7162	.3252	.1241	.9551	.1693	.4994	19.95678
Australia	AUS	3600099	3614976	0	.0255	2.6352	.7162	.6028	.423	1.9847	2.2846	.7556	19.95678
Australia	AUS	3600099	3600610	1	-.2394	-.0192	.0226	.3707	.0825	.8934	.5755	.1216	1.85809
Australia	AUS	3600099	3610702	0	-.3401	-.4314	-.9947	.247	.2909	.8402	-.128962975622833	-.2726	1.73501
Australia	AUS	3600099	3617562	0	.38	-.4107	.0226	.6319	.583	1.2665	-.0553	.2286	1.73501
Australia	AUS	3600099	3600497	0	-1.0415	.5091	1.9359	.587	.3921	.7768	-.6852	1.515	1.73501
Australia	AUS	3600100	3620359	1	-1.2774	.284700493094515	.271231035396504	.027198933983981	.631	.503602212709573	.30760548345679	.171408505136357	18.4222
Australia	AUS	3600100	3605122	1	.9283	-.694	-.7902	.2635	-.0145	.5232	-.6852	-.7108	18.4222
Australia	AUS	3600100	3618793	1	.2625	.0467	-1.2256	.3446	-1.2414	.1413	-1.5848	.1216	18.4222
Australia	AUS	3600100	3607874	1	.7906	-.269	-.6587	-.8834	-.1246	.5449	-.4948	-1.4158	18.4222
Australia	AUS	3600100	3602797	0	-.8203	2.6352	1.9359	.4855	1.231	.7007	.5755	.1216	21.85103
Australia	AUS	3600100	3617790	0	-.5931	-.2662	.0226	-.5569	.8116	.3998	.5755	.1216	21.85103
Australia	AUS	3600100	3612279	0	.9018	1.7671	1.9359	-2.0365	.8668	-.2781	.8325	2.0955	21.85103
Australia	AUS	3600100	3616675	0	-.9933	.0467	-.227	-.3385	-.3797	.4994	.3415	-.4607	21.85103
Australia	AUS	3600100	3616303	0	.7999	1.7671	.4173	.537	.9296	.4481	1.5037	.1216	21.85103
Australia	AUS	3600100	3604213	1	-.3555	.0634	1.036	-.107	-.6279	.3694	-.5172	.1959	27.7417
Australia	AUS	3600100	3605018	1	-.3659	.9637	.8116	-.1888	.184	.4356	-.3206	-.7496	27.7417
Australia	AUS	3600100	3613104	1	.3518	1.127	.0226	.3293	.3701	.8793	.5755	.1216	27.7417
Australia	AUS	3600100	3609580	1	.8816	.3266	.7162	.3656	-.2168	.6489	-1.0576	-.5251	27.7417
Australia	AUS	3600100	3608002	1	.1938	2.6352	1.2867	.1392	-.098	.894	-.8483	2.0955	27.7417
Australia	AUS	3600100	3619647	0	.313	.0441	.1386	-.2565	-.1399	.3689	.5755	.0208	20.52906
Australia	AUS	3600100	3603003	0	.8758	.1221	-.691	-.0892	-.6354	-.2282	.5755	-.5251	20.52906
Australia	AUS	3600100	3600799	0	1.054	.3101	-.1587	.3609	-.1308	.4106	.9911	.839	20.52906
Australia	AUS	3600100	3609375	1	-1.3765	-.269	-1.0338	-.3453	-2.0397	-.0184	-.1972	-.8198	2.16964
Australia	AUS	3600100	3616089	1	-.6272	-.0862	.0226	-.8921	-.4666	.1292	-.6625	-.1563	2.16964
Australia	AUS	3600100	3615838	0	-.5201	-.0862	1.9359	.7113	.0806	1.1105	2.3404	2.0955	2.44149
Australia	AUS	3600100	3606947	1	-.8374	-.4025	-.5034	-.1462	-.6297	.406	-.4801	-.7108	2.15976
Australia	AUS	3600100	3600339	1	.4256	-.59	-.8627	-.5076	-.568	.0561	.3482	-.8198	2.15976
Australia	AUS	3600100	3610456	1	-.5723	-.0862	-1.0611	-.1625	-.4394	.1733	-.4771	-.4607	2.15976
Australia	AUS	3600100	3618561	1	-1.5639	-.8128	-.9624	-.0208	-.5116	-1.6678	-1.0602	-.959	2.15976
Australia	AUS	3600100	3608986	0	.8639	.3427	.5833	-.085	-.3565	.5863	.3473	.388	2.0614
Australia	AUS	3600101	3601841	0	.0828	-.0862	.0226	-.7797	-.5904	-.8849	.5755	.1216	11.04689
Australia	AUS	3600101	3617152	1	-.3617	1.153	1.4967	.1903	.8101	1.2187	1.1217	1.1232	8.82453
Australia	AUS	3600101	3611117	1	.8802	-.0862	-.5836	.4209	.2453	.3644	-.2821	.1216	8.82453
Australia	AUS	3600101	3609014	1	-.1014	.110839941879352	.146340853543699	.0294431441302105	-.042401081902737	.483438321296268	.0294220692146195	.0493836179072875	8.82453
Australia	AUS	3600101	3613018	1	.1487	2.6352	.8038	.8397	1.2327	1.225	.5755	.1216	8.82453
Australia	AUS	3600101	3618979	1	-.5771	-.0862	.0226	.7456	1.1461	3.6292	.5755	.1216	8.82453
Australia	AUS	3600101	3618915	0	-.4337	.100747630778009	.147410789154146	-.24260089238707	.1961	-.0113	.0428941434854976	.0605099562792362	9.66043
Australia	AUS	3600101	3614440	0	-.5843	.044537231456665	.0778454918236099	-.114981818906362	-.1098	.383783321455642	.00566597132297927	-.0309535860231214	9.66043
Australia	AUS	3600101	3618568	0	-1.5884	-.4314	-.4728	-.546	-.5847	.5851	.0444	-.7487	9.66043
Australia	AUS	3600101	3604033	0	-.302	.245533829723937	.257301087818384	.1852	.3207	.6056	.185052592558783	.166732485276626	9.66043
Australia	AUS	3600101	3606339	0	3.0298	2.6352	1.9359	3.6039	4.8357	3.6292	2.4277	2.0955	9.66043
Australia	AUS	3600101	3600008	0	-.2943	.0889425528507925	.12297062274053	-.0234675450242741	-.057865039104327	.447226368475498	.0245301271899838	.0216383928906885	9.66043
Australia	AUS	3600101	3606959	0	1.4843	.514844860673907	.533307334061419	.697836570325491	.6442	.956700067079113	.294110806594832	.489664155052295	9.66043
Australia	AUS	3600101	3606086	1	-.6173	-.2741	.6496	.545	.6247	1.5721	.5755	.1216	4.16077
Australia	AUS	3600101	3614688	0	-.9626	.9275	1.1657	.0074	.2719	-.0722	-.6852	.6802	3.36149
Australia	AUS	3600101	3603298	0	.2707	.6583	1.1355	.2544	1.2978	.5854	.639339836131444	.874690279947576	3.36149
Australia	AUS	3600101	3609504	0	.3686	-.7815	.0226	-.0891	1.5622	.4551	.163003746082174	.110573189750011	3.36149
Australia	AUS	3600102	3600887	0	.8684	.220928526015678	.263834113434382	.295450330973233	.0353435821413376	.665493022413859	.0540161872835243	.188872053475446	15.86551
Australia	AUS	3600102	3618366	0	.3709	.164453922377998	.203560967635645	.158990673874446	-.00453883728733545	.572100349897875	.0413995923781004	.117315550387016	15.86551
Australia	AUS	3600102	3604869	0	1.6526	.309948393699435	.358841552500451	.510549151268448	.0982094983543333	.81270615565413	.0739034912530388	.301665238846192	15.86551
Australia	AUS	3600102	3601587	0	-.536	.0615055444101346	.093688171806752	-.0897636236590016	-.0772410808649507	.401853486169742	.0184006176650773	-.0131258418760921	15.86551
Australia	AUS	3600102	3609909	0	.2878	.155020677026659	.193493232126349	.136197111050508	-.0112006042310997	.556500488418321	.0392921772290738	.105363097308326	15.86551
Australia	AUS	3600102	3617666	0	-.1828	.1245	.206906700607364	.1495	.146	1.1371	.150086767559612	.113560526636916	15.86551
Australia	AUS	3600102	3606812	0	.6623	.7665	.8038	.3532	.2558	1.0318	1.2302	.9444	15.86551
Australia	AUS	3600102	3603853	0	1.5278	.3729	.0226	-.1184	-.2523	-.5309	-.2821	.1216	15.86551
Australia	AUS	3600102	3609876	0	.9596	1.1493	.1386	-.2628	-.2592	-.089	.1922	.4725	15.86551
Australia	AUS	3600102	3612277	0	-.1157	.174597545463433	.195556540275612	.3493	.0903	.626535988023359	.113210207431714	.0999805695847994	15.86551
Australia	AUS	3600102	3608247	0	-.1026	-.2509	-.3802	-.0613	-.428	.6724	.0256	-.1563	15.86551
Australia	AUS	3600102	3610737	0	1.2223	.00144364768413771	.0715833160867286	.0426	-.7291	.8349	-.211466496523754	-.0257497813967605	15.86551
Australia	AUS	3600102	3609895	0	-.4873	.2012	.165012284940213	.0183239654168215	.1479	.483650611046766	.0978775669149939	.0301	15.86551
Australia	AUS	3600102	3612276	0	-.5475	.9349	1.9359	.1455	-.3034	1.2268	1.3918	.9973	15.86551
Australia	AUS	3600102	3619088	0	2.0324	1.4003	.6496	.3801	1.3154	.588	1.836	1.0431	15.86551
Australia	AUS	3600102	3606153	0	.5029	.7763	1.9359	.0754	.1649	.6327	.5755	.7611	15.86551
Australia	AUS	3600102	3619569	0	.2229	-.7737	.0226	-.2437	-.4478	.6356	-.3912	-.1563	17.98534
Australia	AUS	3600102	3615747	0	1.1707	.169812952198339	.225311536799885	.4641	-.1294	.6224	-.00873381486438582	.151581053104378	17.98534
Australia	AUS	3600102	3600315	0	1.0834	-.5743	.1386	.2977	-.1117	.6709	-.1727	-.7108	17.98534
Australia	AUS	3600102	3606958	0	-.6182	.0521744641709039	.0837294731441266	-.112310324791706	-.0838306987082409	.386422576258559	.0163160265068344	-.0249488460044717	17.98534
Australia	AUS	3600103	3612313	1	.3887	.1705	-.1587	.4267	-.0721	1.0827	.174	.7435	10.13978
Australia	AUS	3600103	3609098	0	.6111	.044816760046134	.109479639531002	-.127	-.3293	.428534271096859	-.114210769920285	.0199148789311361	13.45805
Australia	AUS	3600103	3611797	1	-.1303	-.4314	-.227	-.2195	-.6811	.569	-.0992	-.2503	10.13978
Australia	AUS	3600103	3607870	1	-.1278	1.1352	1.0433	.7536	.4268	1.4817	.5755	.7627	10.13978
Australia	AUS	3600103	3617957	1	.7439	-.2479	.0226	.2352	-.2167	.4158	-.6852	-.5251	10.13978
Australia	AUS	3600103	3610211	1	.0532	-.8419	-.9557	.3794	-.4847	.6375	-.1972	-.5912	10.13978
Australia	AUS	3600103	3608249	1	.2198	.2718	.4173	-.1909	.2871	.0668	.3482	-.4607	10.13978
Australia	AUS	3600103	3617322	0	-.1345	.4435	.1386	-.2956	-.3746	.5114	.1648	.1216	13.45805
Australia	AUS	3600103	3607312	0	.4466	-.0862	.0226	-.1455	-.7414	-.1409	.1693	-.2726	13.45805
Australia	AUS	3600103	3611614	0	-.3865	-.6923	-.8946	.746	.1939	1.024	-.3679	-.9136	13.45805
Australia	AUS	3600103	3600111	0	.3764	.1892	.7162	.2387	-.3945	.7479	-.3206	-.6073	13.45805
Australia	AUS	3600103	3608949	0	-1.7556	-.0862	1.4967	.1449	-.0664	.6818	-.216	.0301	13.45805
Australia	AUS	3600103	3619363	0	.1885	.4012	-.4806	.0624	-.2859	.6245	.2163	-.2503	13.45805
Australia	AUS	3600103	3613471	0	.0987	.7763	-.227	-1.0068	-.7206	.3889	.8038	.1216	13.45805
Australia	AUS	3600103	3601270	0	.1779	-.7248	-.5034	-.0226	-.1789	.5263	-.309	-.1563	13.45805
Australia	AUS	3600103	3620606	0	-.0033	-.4203	-.227	.0697	.3411	.1727	-.1026	.1216	13.45805
Australia	AUS	3600103	3611746	1	.4988	1.3403	.5143	.2269	-.0926	.9247	-.532	-.1207	3.49522
Australia	AUS	3600103	3617094	1	.3077	.5228	-.442	.4166	.3988	.8554	-.3733	-.7639	3.49522
Australia	AUS	3600104	3601573	1	-.1513	-.0862	.0226	.3918	-.4646	-.2942	.1701	.1216	22.95021
Australia	AUS	3600104	3608964	1	-.2982	-.2567	-.3076	-.193	.0737	.2963	.1693	-1.5767	22.95021
Australia	AUS	3600104	3605986	1	-.3062	-.4314	.0226	.2969	-.0658	.7569	.0256	-.4607	22.95021
Australia	AUS	3600104	3604647	1	-.6916	-.2662	.0226	-.2083	-.3721	-.6073	-.4288	.1216	21.18309
Australia	AUS	3600104	3607881	1	-.1541	-.2479	-.9285	.2756	-.264	.9566	-2.1355	-1.0347	21.18309
Australia	AUS	3600104	3605270	1	.7504	-.2662	-1.0611	.0601	-.2596	.9578	.0256	-.4607	21.18309
Australia	AUS	3600104	3602904	1	1.2547	-.269	-.3802	-.0625	-.3701	.6001	-1.2835	-.959	21.18309
Australia	AUS	3600104	3619644	1	.5189	-.7221	-.227	.0966	-.8617	.3598	-.4771	-.7108	21.18309
Australia	AUS	3600104	3620193	1	-.2035	1.3403	1.9359	1.0352	-.0037	.9956	-.1722	1.2841	21.18309
Australia	AUS	3600104	3607198	1	.7451	.5836	.7162	.1146	.1306	.5398	.5755	-.1563	21.18309
Australia	AUS	3600104	3618757	1	.9125	-.0862	-.227	-.3488	-.5173	.1629	-2.1355	-1.1252	21.18309
Australia	AUS	3600104	3604582	0	.2611	-1.3452	.5347	-.0215	-.0408	.4394	.6172	.1575	21.06158
Australia	AUS	3600104	3611955	0	.0063	-.0862	-.4728	.7113	-.0408	.8921	1.1417	.1216	21.06158
Australia	AUS	3600104	3600982	0	.0181	-1.0419	-.227	-2.6893	-1.9064	-1.6678	-.6852	2.0955	21.06158
Australia	AUS	3600104	3612251	0	.4166	-1.0936	-.7386	.8548	.1607	1.0957	.3839	.5553	21.06158
Australia	AUS	3600104	3601606	0	.372	-.59	-.227	-.0465	-.7065	.2343	.5755	-.959	21.06158
Australia	AUS	3600104	3600493	0	.539	.468	1.2867	-.2163	1.3189	.709	1.8077	1.515	21.06158
Australia	AUS	3600104	3611158	0	.8917	.6257	.0226	3.6039	1.0986	1.1243	.5755	.1216	21.06158
Australia	AUS	3600104	3601434	1	1.2049	.468	-.1587	-.2238	.0352	.5108	.1648	-.4784	17.49102
Australia	AUS	3600105	3615012	1	-.3521	-.0862	.0226	-.3662	-.1295	-.1088	-2.1355	-.7496	30.77043
Australia	AUS	3600105	3603397	1	-1.137	-.269	-.227	-.7354	-.6612	.2752	-.2821	-.4377	30.77043
Australia	AUS	3600105	3605374	0	-1.5884	-.0862	-1.0611	-1.4319	-.6673	.2618	.5755	-.5251	35.93812
Australia	AUS	3600105	3611512	0	-.0107	-.6593	-.691	-.7981	-.342	.2015	-.6852	-.5912	35.93812
Australia	AUS	3600105	3616995	1	.3758	.3837	.4173	-.3689	-.1252	.7566	.1693	-.4607	48.15221
Australia	AUS	3600105	3620485	0	.8234	-.0862	1.9359	-1.2145	-1.9806	-1.6678	2.4277	-1.9916	38.95539
Australia	AUS	3600105	3605354	0	-.4329	-.4343	-1.0611	-.8921	-.4924	.0466	-.3876	-.7496	38.95539
Australia	AUS	3600106	3609033	1	.1517	-.5994	.4173	-.0837	-.9172	.2598	-.2852	-.959	25.50561
Australia	AUS	3600106	3606540	1	-.6813	.3984	.0226	-.1511	.286	.5958	-.2821	.1216	25.50561
Australia	AUS	3600106	3612388	1	.6596	-.8357	-.335	-.7951	-.7672	-.5032	-.6852	-.7108	25.50561
Australia	AUS	3600106	3601803	1	-.9492	.3128	.5833	.2405	.4875	.8583	-.0379	-.1563	25.50561
Australia	AUS	3600106	3616235	1	-.2411	2.6352	1.1381	-.3043	.5989	.4634	-.4801	2.0955	25.50561
Australia	AUS	3600106	3617749	0	.956	.9454	1.2867	.1093	.108	-.1414	-.1972	.3216	26.41992
Australia	AUS	3600106	3617695	0	-.6652	.8655	1.9359	-.9969	.5145	.2397	2.4277	2.0955	26.41992
Australia	AUS	3600106	3604787	0	-1.0314	1.912	1.9359	1.6254	1.4269	3.6292	1.536	1.3566	26.41992
Australia	AUS	3600106	3618617	1	.5303	.182548498900302	.222872604701612	.202712622299666	.00823957006327856	.602023549895961	.0454419747457879	.140242397808716	26.86839
Australia	AUS	3600106	3619493	1	-.4719	-.4174	.0226	-.2434	-.7106	.4026	-.4771	.1216	26.86839
Australia	AUS	3600106	3608164	1	-.818	2.6352	1.9359	.7113	.5258	1.5721	.5755	.9097	26.86839
Australia	AUS	3600106	3611296	1	-.0829	-.9501	-.6116	.5568	-.7777	3.6292	1.1217	-.8813	26.86839
Australia	AUS	3600106	3602427	1	.506	-.4093	-.7902	-1.0138	-.4907	-.1088	-.4948	-.9299	26.86839
Australia	AUS	3600106	3611771	0	.1878	-.7221	.0226	-.6533	-.4636	-.568	-.6852	.1216	26.33823
Australia	AUS	3600106	3619954	0	.6136	.192004447609888	.23296457062128	.225561043277211	.0149173701404815	.617660956168487	.0475544618927665	.152223617320809	26.33823
Australia	AUS	3600106	3602283	0	.1816	.142965193797872	.180626884219161	.107067431484898	-.0197141980870295	.536564203350587	.0365989463165994	.0900881211716603	26.33823
Australia	AUS	3600106	3607611	0	-.6357	.0789	.0226	0	.3855	.5382	.3415	.4777	26.33823
Australia	AUS	3600106	3615574	1	-.5954	-.0862	.0226	.0506	.1565	.406	-.2852	.1216	4.03955
Australia	AUS	3600106	3609269	1	-1.3459	-.1621	-.3048	-1.296	-.7224	.2256	-.4771	-.7496	4.03955
Australia	AUS	3600106	3614779	1	.08	1.127	1.9359	.2094	.2265	.8268	.8107	1.1232	4.03955
Australia	AUS	3600106	3612905	0	-.3873	-.817	-.8958	.6333	-.2222	1.0196	-1.166	-.8146	3.85558
Australia	AUS	3600106	3607085	0	-.1412	2.6352	1.1355	-.1192	.9649	.7349	.5755	2.0955	3.85558
Australia	AUS	3600107	3614656	1	-.0445	-.7221	-1.0611	.788	-.0358	1.0062	.5755	-1.2688	4.37864
Australia	AUS	3600107	3610412	1	.194287522459439	.144405440636145	.182164003598101	.110547501764794	-.0186970943840384	.538945955370876	.036920701756246	.0919129950210138	4.50801
Australia	AUS	3600107	3616515	1	.194287522459439	.144405440636145	.182164003598101	.110547501764794	-.0186970943840384	.538945955370876	.036920701756246	.0919129950210138	4.50801
Australia	AUS	3600107	3613343	1	-.4951	-1.3452	-.227	.7113	-.4563	1.0062	-.414383396320866	-1.1252	4.50801
Australia	AUS	3600107	3604857	1	.3005	.343068941428879	.357358366095885	.334158967611472	.4559	.70515983425697	.226615769665975	.283970027992178	4.50801
Australia	AUS	3600107	3619067	1	-.3757	.2032	-.1587	.1566	.3384	.2375	-.5832	-.7108	4.50801
Australia	AUS	3600107	3610605	1	.0839	.205041224075011	.232436960799438	.156522285272315	.1552	.575576665544627	.107442740131881	.145349527951026	4.50801
Australia	AUS	3600107	3608988	1	.7145	.0039230823895077	.113229087658632	.3618	.1652	-.8849	-.0893986813521609	.0651539282971674	4.50801
Australia	AUS	3600107	3601122	1	1.2582	-.157418713128117	-.0219270136609794	-.3695	-.5781	-.5309	-.363173432658848	-.0889122666983935	4.50801
Australia	AUS	3600107	3612832	0	-.4987	-.2479	.0226	-.1775	-.1635	.4412	.5755	.1216	5.47697
Australia	AUS	3600107	3615501	0	.6801	.199553314226783	.241021182069754	.243801379351723	.0202483870088368	.630144599831428	.0492409012117829	.161788456427101	5.47697
Australia	AUS	3600107	3610196	0	-.4451	-.9614	-.993	-2.6893	-.2718	.1151	-.6852	-2.5027	5.47697
Australia	AUS	3600107	3613707	0	.263	.3039	.9192	.3775	.0434	.1356	-.7726	1.515	5.47697
Australia	AUS	3600107	3605382	0	-.5261	.314004999108676	.305707708772174	.5135	.5124	.725955348120737	.295234795737853	.214140696231628	2.29412
Australia	AUS	3600108	3619335	1	.5701	2.6352	.0226	.9739	.2167	1.3663	.0447	-.5305	12.28201
Australia	AUS	3600108	3606460	1	-.9398	.0156674641108479	.0447669732669936	-.20052223579265	-.10961197727761	.326050549160789	.00816025380013227	-.0712052709155045	12.28201
Australia	AUS	3600108	3604862	1	.5423	.18391070039508	.224326429323893	.206004111516119	.00920155806959828	.604276237474236	.0457462946229037	.141968383812859	12.28201
Australia	AUS	3600108	3619909	1	-.1419	.106242511834476	.1414341954435	.0183343680246811	-.0456477914240661	.47583550071959	.0283949896293539	.0435584151433048	12.28201
Australia	AUS	3600108	3604189	1	1.1619	-.7353	-1.0611	-.4474	-.2826	.4404	-2.1355	-.959	12.28201
Australia	AUS	3600108	3601384	1	-.1556	.104687331794604	.139774412333062	.0145765845025637	-.0467460610646145	.47326368240106	.0280475577696467	.0415879144552416	12.28201
Australia	AUS	3600108	3618625	1	.2303	-1.0197	-1.0611	.0014	-1.3093	.9067	-2.1355	-.959	12.28201
Australia	AUS	3600108	3600939	1	-.0441	.117344454016918	.153282866115091	.0451600051387743	-.0378075891725601	.494194904482532	.0308751966278472	.0576252010770704	12.28201
Australia	AUS	3600108	3607895	1	.0638	.129592915790799	.166355172510435	.074755979010049	-.0291577136824017	.514450320290521	.033611539522913	.0731446918976564	12.28201
Australia	AUS	3600108	3605741	1	.194287522459439	.144405440636145	.182164003598101	.110547501764794	-.0186970943840384	.538945955370876	.036920701756246	.0919129950210138	12.28201
Australia	AUS	3600108	3602839	0	-.2933	-.0862	.0226	-1.7857	-.6547	.6655	-2.1355	.1216	11.90853
Australia	AUS	3600108	3600969	0	-.2286	2.6352	1.9359	-.5064	.0285	.5915	2.4277	2.0955	11.90853
Australia	AUS	3600108	3607940	0	.1856	.5179	.7162	.3904	.4148	.5861	.238669749503257	.1216	11.90853
Australia	AUS	3600108	3618103	0	.5112	.18038032818778	.220558600511148	.197473668630144	.00670840581988627	.598438022167207	.0449575989413787	.137495203418788	11.90853
Australia	AUS	3600108	3607851	0	-.9126	2.6352	.0226	.7113	-.2304	1.0062	-.6852	-.8028	11.90853
Australia	AUS	3600108	3608980	0	-.0183	.9454	.4173	-.2019	-.5971	.7475	.1693	.259794796522924	11.90853
Australia	AUS	3600108	3606862	1	.903	.224856206992289	.268025974428626	.30494079154734	.0381173142262261	.671988271597886	.054893642929208	.193848646454058	12.28201
Australia	AUS	3600109	3602389	1	-.5622	.4012	-.5034	.1409	-.7539	.8594	.3482	-.9943	21.44336
Australia	AUS	3600109	3618971	1	-1.2934	-.0862	.0226	.5617	-.0163	.4943	.5755	-.2503	21.44336
Australia	AUS	3600109	3619781	1	-.5347	-.2741	.8038	.7986	-.3403	1.0224	-.2821	-.7496	21.44336
Australia	AUS	3600109	3605972	0	1.3197	-.4314	.8348	.4068	-.0113	.3747	.5755	.1216	22.14924
Australia	AUS	3600109	3602448	1	-.3293	-.2662	.4173	-.2434	-.7113	.1965	-.4771	-.1563	32.6186
Australia	AUS	3600109	3613038	1	-.9389	2.6352	.0226	.5513	.6542	.2423	.5858	-1.1252	32.6186
Australia	AUS	3600109	3615743	1	.144	-.4314	-.3048	-.2473	-.7852	-.0041	-.0987	-.959	32.6186
Australia	AUS	3600109	3609384	0	-.1566	2.6352	1.9359	3.6039	2.9593	1.0132	2.4277	2.0955	37.62546
Australia	AUS	3600109	3601537	0	1.3384	.7062	1.9359	.3416	.0452	.8713	1.802	2.0955	37.62546
Australia	AUS	3600109	3605778	1	-.3484	.3289	-.4728	2.1709	.5792	.8915	.5755	-.0129	24.12395
Australia	AUS	3600109	3614486	1	-.0597	-.0862	-.691	.5683	-.0586	.8402	.5755	-.2503	24.12395
Australia	AUS	3600109	3611610	0	-1.1171	.4495	-.5034	-.4969	.4625	.2258	-.2857	-.1563	23.04615
Australia	AUS	3600110	3614755	1	1.7279	-.59	-1.0611	.7008	.0206	.9641	-.0987	-.2726	30.66521
Australia	AUS	3600110	3616585	1	.6966	.3837	1.9359	.3652	-.1728	1.0086	.407225796057487	.6314	30.66521
Australia	AUS	3600110	3603253	0	1.07	-.2662	1.9359	.712	-.131	.8637	-.2668	.1216	30.66521
Australia	AUS	3600110	3605100	1	-.2661	-.089	-.829	-.1745	-.3851	.0912	-1.2106	-.0274	28.07987
Australia	AUS	3600110	3618907	1	.019	.3875	-1.4626	.0329	-.2419	.7722	-.2821	.2224	28.07987
Australia	AUS	3600110	3608097	1	.5545	-.0862	-.227	.6183	-.1557	.6595	-.3733	-.2503	28.07987
Australia	AUS	3600110	3616334	1	.9714	-.1827	-.6587	-.0299	-.8905	.2055	-.4948	-.4607	28.07987
Australia	AUS	3600110	3616869	1	.4315	-.4203	.0226	-.1044	-.7905	.0513	-.8686	-.8578	28.07987
Australia	AUS	3600110	3620222	1	.8205	-.2662	.4907	1.2836	-.1928	1.0062	-.4918	.1216	28.07987
Australia	AUS	3600110	3603205	0	1.1086	-1.1442	-.691	.1394	-.766	.7684	-.4948	-.2726	26.24281
Australia	AUS	3600110	3605887	0	2.1271	-.0862	.6496	.9608	.0505	1.0216	.5755	.8567	26.24281
Australia	AUS	3600110	3617585	0	1.3933	.7989	.4173	.1048	.0834	.6928	-.5802	.7627	26.24281
Australia	AUS	3600110	3619284	0	.7567	2.6352	1.9359	3.6039	4.8357	1.4797	2.4277	2.0955	26.24281
Australia	AUS	3600110	3616383	0	1.0251	2.6352	.7825	.9888	.6333	.414	2.4277	2.0058	26.24281
Australia	AUS	3600110	3612989	0	.8452	.4435	.586	.1565	.2318	.3933	-.787	.6361	26.24281
Australia	AUS	3600110	3613876	0	.8904	-.2662	.0226	-.2104	-.5523	-.2781	.5755	.1216	9.82816
Australia	AUS	3600111	3615385	1	-.4471	2.6352	1.9359	-1.0214	-.289	-.4223	.0256	.1216	28.23414
[truncated: 12,531 more rows]
