# Supplementary material for: Antecedents of adolescent students’ ICT self-efficacy: The ICT dataset
Source: Data Brief. 2020 Oct 22;33:106437. doi: 10.1016/j.dib.2020.106437 (PMC7644865; doi:10.1016/j.dib.2020.106437)
Supplement: Supplementary file 2 [file mmc2.zip › Austria.csv]

CNTRYID	CNT	CNTSCHID	CNTSTUID	ST004D01T	ESCS	INTICT	COMPICT	HOMESCH	ENTUSE	USESCH	SOIAICT	AUTICT
Austria	AUT	4000001	4008775	0	.101583573617928	.0644723963881522	-.0876115643055349	-.0204813702825457	.0177531565225271	.0794246592943442	-.242210560958078	.186730416141264
Austria	AUT	4000001	4006875	0	-.7915	-.1473	.0226	.1442	.5291	.0704	.5755	1.515
Austria	AUT	4000001	4009658	0	-1.5347	.0418910210527337	-.268237073452976	-.130539277129785	-.0246508128158981	.0668411848483316	-.281792087830836	.014461944656115
Austria	AUT	4000001	4005633	0	-.5088	.0560488561188059	-.15499037659551	-.0615363191737045	.0019351853849542	.0747306403451076	-.256975675154286	.122469033247643
Austria	AUT	4000001	4005716	0	-.7421	.0528292217285977	-.180743816869267	-.0772282872906296	-.00411073856500081	.0729364986476733	-.262619177520442	.0979071327033374
Austria	AUT	4000002	4004695	1	-.0103	.2517	1.9359	-.1321	1.2292	.8485	.3415	2.0955
Austria	AUT	4000002	4002545	1	-.8605	.5128	.5462	.0739	.7646	.0575	.0221	.3216
Austria	AUT	4000002	4004987	1	.8527	-.4568	-.4657	-.4826	-.7573	-.2609	-.9789	-.8411
Austria	AUT	4000002	4001666	1	-.4345	-.2613	-.9467	-1.2207	-.9632	-1.6678	-.3907	-1.2688
Austria	AUT	4000002	4000365	1	.1228	-1.1117	-.6097	-.3881	-.2378	-.8849	-1.5596	-.5093
Austria	AUT	4000002	4005859	1	.5612	-1.5816	-.1882	.1292	-.7544	-.2084	-1.1229	-1.4002
Austria	AUT	4000002	4010257	1	.6718	-.2392	-.310300082060979	-.791	-.4772	-.8768	-.665888762275176	-.00619696405403852
Austria	AUT	4000002	4007376	0	1.1176	.6257	1.2899	.1858	.7218	.1525	.5075	.8903
Austria	AUT	4000002	4007647	0	1.1913	-.041	1.4187	-.2077	-.1425	-1.6678	-1.7719	1.1508
Austria	AUT	4000002	4004856	0	-.5974	.7821	1.9359	-.5106	.9077	-1.6678	-.4805	1.2147
Austria	AUT	4000002	4001743	0	1.2053	-.4314	-.7836	-1.1118	-.5074	-.1068	.0256	-.8198
Austria	AUT	4000002	4000010	0	-.8232	.2607	-.3802	-2.6893	-1.3895	-.212	-.885922738775961	-.0812757063439149
Austria	AUT	4000002	4005828	0	.9504	-.6751	1.4967	-.7119	.028	-.8768	-.5178	1.1508
Austria	AUT	4000002	4002095	0	-.6779	-.9391	-.8627	-2.6893	-.2518	-.1211	-.6852	-1.1252
Austria	AUT	4000002	4009810	0	.3901	.0684540398022958	-.0557629121202441	-.00107549559760498	.0252300033815875	.0816434306229632	-.235231379067971	.217105520171247
Austria	AUT	4000002	4005183	1	-.4556	-.1247	-.7519	-2.6893	-.1296	.0449	-2.1355	1.2147
Austria	AUT	4000002	4009308	1	1.3889	.6654	-1.1818	.2589	-.6381	-.1297	-.6004	-1.5298
Austria	AUT	4000002	4005515	1	1.0299	.0772835386572261	.0148631105422048	.0419580286253213	.041810295465519	.0865636700486746	-.219754684623623	.284463874085722
Austria	AUT	4000002	4006989	1	-.2748	.5696	1.4967	-1.6269	-.0729	.367	2.4277	1.59741005854608
Austria	AUT	4000002	4002228	1	-.3024	-.8785	-.9624	-.2487	-.4735	-.7368	-.637478492511604	.3636
Austria	AUT	4000002	4006375	1	1.1805	.6257	.1386	.212	.7425	.3973	.2732	-.6073
Austria	AUT	4000002	4000101	1	.7953	-.7861	-1.5179	-.1676	-.6312	.0231	-1.266	-.7289
Austria	AUT	4000002	4007303	1	1.3427	-1.4832	-1.9803	-.6598	-1.0086	-.2854	-2.1355	-1.9916
Austria	AUT	4000002	4009843	1	1.2129	-.248706729595592	-.3047844360074	-.258205202382685	-.8245	-.215351308857112	-.636358276639037	-.0300325073261431
Austria	AUT	4000002	4000848	1	-.3133	.7789	1.1381	-.0866	-.1008	-.2306	-.4397	1.2147
Austria	AUT	4000002	4010622	1	1.4237	-.0029	-1.0288	-.1007	.3916	-.006	-.417	-.3902
Austria	AUT	4000002	4008990	1	-.3012	-1.2527	-1.5844	-.6162	-.2735	.2003	-1.1534	-2.5027
Austria	AUT	4000002	4005788	1	.7857	-.5616	-.988	.1709	-.16	1.0056	-.3237	-.7507
Austria	AUT	4000002	4008588	0	.3605	-.879	-.8225	.7497	.2879	1.0511	-.2036	-.3109
Austria	AUT	4000002	4009819	0	-.5109	-.4314	-.4014	.8616	.4455	1.1666	.1693	-.5265
Austria	AUT	4000002	4005841	0	1.4703	.5331	1.9359	-.1229	.1519	.3283	-.0851	1.4234
Austria	AUT	4000002	4008225	0	-.1281	.9304	-.4164	-.9545	.0058	.0611	2.4277	-.9958
Austria	AUT	4000002	4010340	0	.1395	-1.4095	-.1587	1.31279532142621	4.8357	.8952	-.6852	.1216
Austria	AUT	4000002	4000084	0	-.2637	-.0862	-1.0611	-.111	.1041	-.071	-.1727	-1.1252
Austria	AUT	4000002	4009129	0	.0438	.0502	-.0607	-.9566	.2465	-1.6678	.0447	-.2503
Austria	AUT	4000002	4007499	0	-.4056	-.1247	-1.5179	-1.0613	-.0825	-.1294	.3415	.1959
Austria	AUT	4000003	4009805	1	-.013	1.3939	1.036	.0815	-.5365	-.1651	-.1021	.0388
Austria	AUT	4000003	4009525	1	-.4175	.536	1.1381	.2937	-.8886	.6007	-1.0571	.9883
Austria	AUT	4000003	4010174	1	-.3267	.967	-.227	.0905	.4905	.3824	.1701	-1.4637
Austria	AUT	4000003	4008748	1	-1.3741	-.4174	-.539437352218641	.7763	-.7028	.8448	-.409527579300545	-.287102220022497
Austria	AUT	4000003	4006885	1	.5248	2.6352	1.4967	-.3374	.931	-1.6678	.5349	.6314
Austria	AUT	4000003	4005018	1	1.0173	-.895	-.530151255451118	-.3091	-.6713	.5783	-.617907594786517	-.212268184809421
Austria	AUT	4000003	4002068	1	-2.1295	-.3427	-.598600185987918	.1163	-.6492	.507	-.485148954670221	-.319869675243118
Austria	AUT	4000003	4009272	0	.0266	-.2662	.1386	-.0047	.6723	.0469	.8038	.3588
Austria	AUT	4000003	4000878	0	.0396	-.4136	.0226	.7113	.4566	.9697	.5755	2.0955
Austria	AUT	4000003	4010110	1	-.6178	1.4003	.7162	.1479	.176	-.0589	-1.5596	2.0955
Austria	AUT	4000003	4007298	1	-.2634	-.7737	-.5836	-.8717	-1.2757	.4356	-2.1355	.1959
Austria	AUT	4000003	4002784	1	-.6661	1.1352	1.4967	1.3333	.9518	1.3818	1.4834	.6314
Austria	AUT	4000003	4001805	1	.3461	.115	-1.3005	.2328	.5914	.1853	-1.5596	-1.5298
Austria	AUT	4000003	4008010	1	.3987	1.1306	-.1587	-.2351	.3767	.0146	-1.3153	.2224
Austria	AUT	4000003	4007788	1	1.8278	1.1352	.4173	.3044	.6712	.2294	.9636	.6314
Austria	AUT	4000003	4000303	1	.3234	.6348	.213	-.3045	-.5892	-.1899	-2.1355	-.2895
Austria	AUT	4000003	4005437	1	-.8237	2.6352	-1.1926	.0507	.4481	2.1953	2.4277	-1.1252
Austria	AUT	4000003	4008615	1	-1.1918	-.269	-2.1689	-.375	-1.3488	.3566	-2.1355	-1.2535
Austria	AUT	4000003	4007695	1	.0385	.468	1.9359	.4298	-.5228	.3769	.3199	-.5461
Austria	AUT	4000003	4002496	1	-1.0223	-.269	-.1587	-.2272	-.2828	-.0727	-.5798	-.567
Austria	AUT	4000003	4005241	1	-.3551	.6569	.0226	-.0247	-.3037	.4008	-.370596636556617	-.4607
Austria	AUT	4000003	4007459	1	-1.5536	.0467	.8116	.4229	.1377	.443	-.7867	.8136
Austria	AUT	4000003	4005779	1	-1.149	-.836	-.335	-.2612	-.4009	.0234	-1.2871	-.4607
Austria	AUT	4000003	4010045	1	-1.0871	-.126654235009299	-.390863784321563	.0222	-.4877	.0241769196688976	-.457558069183547	-.119543319684883
Austria	AUT	4000003	4008917	1	.0507	.0467	-.6116	.1549	.626	.5418	-.7897	.9973
Austria	AUT	4000003	4010397	0	-.3044	.6348	1.2899	-.1814	-.1229	.0688	-1.5588	.9973
Austria	AUT	4000003	4010195	0	1.3612	-.2479	.0226	-.3601	-.1016	-.9292	.5755	.1216
Austria	AUT	4000003	4007132	0	-.3865	.1141	.1386	-.1453	.1609	.3901	.8098	.7803
Austria	AUT	4000003	4005977	0	1.3797	.17704970263735	.150161376663949	.1051	.3046	.156691354220589	-.0961701363375528	.418380617519296
Austria	AUT	4000003	4000002	0	-.2457	-.213	-.8219	.1331	-.0883	-.0486	.0215	1.0431
Austria	AUT	4000003	4009724	0	.0381	1.1132	.8116	-.6537	-.5793	.1251	.5755	-.4095
Austria	AUT	4000003	4004078	0	-.0543	.2746	-.442	.1663	-.1032	-.0922	-1.0753	.8903
Austria	AUT	4000003	4003373	1	-.5079	.5128	-.227	.1141	.1102	.6059	-.6203	-.4784
Austria	AUT	4000003	4008841	1	-.0439	-.2741	.8038	-.2388	-.0342	-.0589	-.414	.9097
Austria	AUT	4000004	4004978	1	-.5429	.2882	-1.5179	1.2815	.6479	1.3968	-1.2871	-1.2688
Austria	AUT	4000004	4008471	1	-.5397	2.6352	1.9359	-.021	.0527	.2393	-.6852	2.0955
Austria	AUT	4000004	4001817	1	-.3009	.6654	.0226	-.576	-1.6724	-.2473	-.3004	.7095
Austria	AUT	4000004	4008624	1	-.8461	.2516	-1.0021	.1503	.2452	.083	-2.1355	-.7096
Austria	AUT	4000004	4001112	1	.2318	.1221	-.8554	-.6402	-.5847	.0518	-2.1355	-.9829
Austria	AUT	4000004	4006029	1	-.5908	-.0862	.0226	-.7361	-.1904	-.8604	-2.1355	.1216
Austria	AUT	4000004	4004653	1	-.3281	1.3697	.4173	.4735	-.1853	.5333	.0221	-.8443
Austria	AUT	4000004	4003697	1	-.815	.9718	-.1137	-.2873	2.0314	.4307	.4955	.4104
Austria	AUT	4000004	4009987	1	-.1358	-.6541	-1.2567	-.6048	-.4663	.0736	-.6232	-.484
Austria	AUT	4000004	4006544	1	-.1555	-.7221	-1.0611	-.4867	-.088	.0136	-.6852	-.7108
Austria	AUT	4000004	4004674	1	-.8053	.0568	.4173	-.5016	.0696	-1.6678	-.1154	1.1508
Austria	AUT	4000004	4002703	0	-.4522	.2539	.0226	-.8301	.0737	-1.653	.5755	2.0955
Austria	AUT	4000004	4001979	0	-.8113	-.5874	-.227	-1.2524	-.2707	-.2084	.7679	-.1314
Austria	AUT	4000004	4005092	0	-.0573	.8105	1.8045	.3854	1.6564	.796	2.4277	2.0955
Austria	AUT	4000004	4007085	0	1.1714	-.192	1.4967	-1.7857	.6223	-.3317	1.8077	2.0955
Austria	AUT	4000004	4007135	0	-.9881	-.775	.4907	-.6517	-.6244	-.5569	.0215	-.0888
Austria	AUT	4000004	4004705	0	-.9156	.3178	-.442	-1.7857	-.3637	-1.6678	1.4995	.4504
Austria	AUT	4000004	4004924	0	-.2801	1.3403	1.4967	-.9912	-.3832	.2906	1.4834	1.1232
Austria	AUT	4000004	4004276	0	1.1619	.0649	-.9413	.7216	4.1858	.7998	1.536	2.0955
Austria	AUT	4000004	4008814	0	.135	.9166	.13680453522402	-1.3001	-.3512	-.1091	-.312575771109654	.41426215539986
Austria	AUT	4000004	4000115	0	.3874	.102865459900526	-.0204239079650003	.0315092063918948	.1165	.113429523756887	-.191146783027241	.251820146828915
Austria	AUT	4000004	4001509	0	-.1799	.7062	1.2867	-.2706	-.8518	-.0518	1.1171	.5295
Austria	AUT	4000004	4000015	0	.0209	-.0933	.8571	-.3947	-.0673	-.0105	1.2262	.9339
Austria	AUT	4000004	4004347	0	-.6166	1.1352	1.9359	-.9969	.1525	.4867	1.4995	.9339
Austria	AUT	4000004	4010552	0	-.6603	.2032	-.9285	-.5638	-1.0719	-.3516	-.3763	-1.0454
Austria	AUT	4000004	4008353	0	-.9174	.0347	.4173	-.7318	.6619	.5497	.5755	.5553
Austria	AUT	4000004	4005464	0	-2.0618	-1.6559	-1.7997	-1.6841	-1.7093	-.5569	-2.1355	-1.6492
Austria	AUT	4000004	4000505	0	-.4351	.1245	-.227	.7113	.8779	-1.6678	.5755	1.4234
Austria	AUT	4000004	4006038	0	-.4383	-.8157	.7739	.765	.0564	1.126	.765	-.6907
Austria	AUT	4000004	4000810	0	-.9666	.7308	1.1381	-2.6893	.3623	-.7368	-.216	.3216
Austria	AUT	4000004	4002223	1	-.1851	.64	-.1627	-.7481	-.1845	-.1414	-1.2835	-1.0091
Austria	AUT	4000004	4010117	0	.5592	.2809	-1.1926	.3934	.5418	-.3164	-1.1508	-1.1742
Austria	AUT	4000004	4009780	0	-.0273	-1.5639	.3416	-2.6893	-.8286	.0511	-1.5537	-.6353
Austria	AUT	4000004	4003773	1	-.6602	.7763	-.5759	-.2101	-.0671	.221	-.3733	.2286
Austria	AUT	4000004	4009624	0	.0189	1.7162	.1386	-.6306	.0648	.3018	.3134	1.3566
Austria	AUT	4000005	4002434	1	1.7214	.963	1.9737	.557	.006	-1.6678	-2.1355	-.0429
Austria	AUT	4000005	4003684	1	1.3445	-.983	.1802	-1.3102	-.8259	-1.6678	-.6852	1.515
Austria	AUT	4000005	4000872	1	-.0665	.474383468896201	.559013490334075	1.2836	.0197	1.0062	-2.1355	2.0955
Austria	AUT	4000005	4001034	0	.4552	-.7221	-.0568107417851174	.7113	1.3242	1.5721	.5755	.1216
Austria	AUT	4000005	4003357	0	1.2437	.0802340651579827	.0384639915131826	.056338409179966	.0473508807227002	.0882078513384794	-.214582885198488	.306972808232197
Austria	AUT	4000005	4008419	0	1.2866	.0247	.0160056728600871	.0519010523302348	.029624556249155	.0781182045440448	-.233812849239313	.286872837737722
Austria	AUT	4000005	4005294	0	-.0625900493353305	-.864454485184305	-1.14018635965932	-2.6893	-2.5288	-1.0529	-1.65121192914591	-.773614867967257
Austria	AUT	4000005	4008018	1	1.3779	-1.2858	-1.9803	-1.7857	-1.2394	-1.6678	-.722	-1.9916
Austria	AUT	4000005	4002026	1	.9412	1.1576	-.3221	1.1521	.3562	-1.0529	-.4801	.0301
Austria	AUT	4000005	4000752	1	.8805	.2465	-.227	-1.3102	-.462	-.7106	-.9759	-.4607
Austria	AUT	4000005	4003649	0	1.5205	.64	.9726	.0374	.3407	.3065	-.4948	2.0955
Austria	AUT	4000005	4008682	0	1.2471	1.7162	1.9359	1.3696	2.846	1.0277	2.4277	2.0955
Austria	AUT	4000005	4007193	0	.8735	.1882	.7162	-1.3743	.4129	-.4384	.1648	1.1508
Austria	AUT	4000005	4004220	0	1.225	-.2401	.8801	.286	.8117	.0839	.3482	.06
Austria	AUT	4000005	4009138	0	1.1674	-.847	-.8627	-.0322	-.1802	.0736	-.2128	.7334
Austria	AUT	4000005	4002637	0	1.829	1.3403	.9726	2.2146	1.801	1.5873	2.4277	1.515
Austria	AUT	4000005	4007377	0	1.1595	1.7671	1.0433	.4669	.9508	.2883	1.4834	1.1232
Austria	AUT	4000005	4004610	1	1.4343	-.59	-.3827	-.74	-.2308	-.8849	-.9106	-1.2087
Austria	AUT	4000005	4008176	0	1.6724	1.3697	1.0433	-.7538	.4919	-.3128	.9194	.1216
Austria	AUT	4000006	4010533	1	1.9677	.206947870617455	.239133514927366	.216057230860984	.3756	.201546643155196	-.0474764630994491	.501782326484147
Austria	AUT	4000006	4010129	1	.9332	1.7671	.5833	-.2942	-.317	-1.0529	-1.2871	.1339
Austria	AUT	4000006	4004728	1	1.0844	-1.2544	-1.9313	-.2298	-.2043	-1.6678	-.6241	.1216
Austria	AUT	4000006	4007921	1	1.2072	1.1306	.286049914759123	-1.7857	-.4294	-.4863	-.380370682186962	.567742818410374
Austria	AUT	4000006	4001105	1	1.2706	-.7353	-1.6145	-1.3089	-1.2614	-.7433	-1.2835	-1.9916
Austria	AUT	4000006	4005349	1	.9196	1.7162	1.9359	-2.6893	.5322	.0319	-1.1941	-.5768
Austria	AUT	4000006	4001669	1	.101583573617928	.0644723963881522	-.0876115643055349	-.0204813702825457	.0177531565225271	.0794246592943442	-.242210560958078	.186730416141264
Austria	AUT	4000006	4000334	1	1.2288	.251665375180659	.238575836788283	1.3321	.3926	.8738	.15411832005151	.45576932346104
Austria	AUT	4000006	4005867	1	1.4722	-.0862	-1.5179	-.7218	-.3557	-.4753	-2.1355	-.4607
Austria	AUT	4000006	4005572	1	.4419	-.7221	-.4246	-.5723	-.4618	-.8849	-1.5848	-1.6492
Austria	AUT	4000006	4002177	1	1.1149	-.0862	-1.3325	-.3114	-.5668	.1132	-.7045	.1216
Austria	AUT	4000006	4004158	0	1.4866	.7062	1.4967	-.599	.0147	-.3514	.5349	1.4234
Austria	AUT	4000006	4001100	0	.882	.1371	1.2867	-.7349	.1346	-.6274	-.6595	-.484
Austria	AUT	4000006	4006179	0	1.1812	.0467	.6907	-2.6893	.1453	-.4795	-1.0606	.8806
Austria	AUT	4000006	4010567	0	1.3697	.7989	-.227	-.7552	.8254	.3705	.7274	.5759
Austria	AUT	4000006	4006348	0	1.5562	.0845466915915021	.0729601341859167	.0773574406267689	.0554492572094595	.090611062999209	-.207023543194957	.33987291076154
Austria	AUT	4000006	4008597	0	1.3901	.9454	.7162	-1.522	.3571	-.2793	.1145	.9642
Austria	AUT	4000006	4010305	0	1.3351	1.0919	.5833	-.5336	.1284	-.0569	.1102	.5807
Austria	AUT	4000006	4009956	0	1.5809	.9454	1.9359	.4456	1.1398	.4838	2.4277	.8925
Austria	AUT	4000006	4010210	0	2.1907	.9454	1.9359	-1.1401	1.0973	-1.2919	1.3388	2.0058
Austria	AUT	4000006	4009073	1	.8215	-1.0325	-1.64	-.663	-.6991	-.8849	-1.5537	-.4607
Austria	AUT	4000007	4008294	1	.1038	-.3631	-.5034	-.2085	-.7716	-.2964	.5226	.1216
Austria	AUT	4000007	4005611	1	-.0088	-.6623	-1.8814	.6325	-.367	.101	-2.1355	-1.4399
Austria	AUT	4000007	4004484	1	-1.1481	.5946	-.6587	.3715	-.0888	-.1027	.695	1.1508
Austria	AUT	4000007	4004893	1	-.3258	-.3486	-.711	-.1826	-.6671	-.0341	-.9936	-.7108
Austria	AUT	4000007	4002158	1	-.1086	1.7671	.0226	.2786	.5126	.335	-1.2871	-.1865
Austria	AUT	4000007	4007142	1	-.5057	.7763	.4173	-.0248	.7679	.3585	-.5974	.4504
Austria	AUT	4000007	4006484	1	-.6277	.3952	-.5252	.2055	-.5075	-.2532	-2.1355	-1.1395
Austria	AUT	4000007	4005148	0	-1.1092	-.2062	-.8627	.2171	.2531	.5471	.4316	-.943
Austria	AUT	4000007	4003032	0	-.3467	-1.026	.8801	-2.6893	-.1052	-.218	-1.0722	.149
Austria	AUT	4000007	4009557	0	-1.3046	-.7162	-.691	-.1957	-.0172	-.8849	-.0585	-.6774
Austria	AUT	4000007	4004258	0	-.3635	-1.9198	.0226	.2923	.059	.2969	.4316	-1.1979
Austria	AUT	4000007	4005005	0	-.1401	-.3371	.0226	-.1294	-.9798	.2959	-.1242	-1.3718
Austria	AUT	4000007	4001216	1	-.9155	.6492	-.6315	.403	-.4968	.4597	.1701	-.4607
Austria	AUT	4000007	4006257	1	1.29	1.3697	-.5252	-.4921	.0229	-.2532	1.2067	-.4042
Austria	AUT	4000007	4005851	1	-.4668	-.7815	-1.3877	.5027	.1813	.618	-.6852	-.5093
Austria	AUT	4000007	4004798	1	-.25	1.7162	.8116	2.3497	-2.5602	1.3301	1.1102	1.4234
Austria	AUT	4000007	4007631	1	-.4299	-.0219	-1.0611	-.348	-.4615	.1182	-1.1229	-.9921
Austria	AUT	4000007	4008248	1	-.3838	-.9391	-1.3133	-.3644	-.816	.9311	-1.2871	-1.1252
Austria	AUT	4000007	4004312	1	-.1145	.1125	-.711	.7141	-.3059	.9196	.139	-.0867
Austria	AUT	4000007	4009500	1	-.6199	-.4203	-.6789	-.279150599340736	.294	-.5502	-.508460899660439	-.207238774672531
Austria	AUT	4000007	4009014	1	-.086	.207300536361382	-.263064258807856	1.12309194311573	.745162001180318	2.2006	.8107	-.7496
Austria	AUT	4000007	4003052	1	.1279	-.6174	-.6928	-1.2524	.3096	.4879	-2.1355	-2.5027
Austria	AUT	4000007	4008606	0	.1112	.0527	-.691	-.8913	-.357296328546897	-.6274	-.216	-.1563
Austria	AUT	4000007	4005862	0	-.0445	-.3644	-.2737	.709	-.0598	.7643	-.3553	-.5019
Austria	AUT	4000007	4001346	0	.1552	-.665301612829241	-.837407311329955	-.7117128135992	-1.9178	-.594654794616508	-1.17715040405765	-.549806280991909
Austria	AUT	4000007	4007134	0	-.5404	-.438	-1.0611	-.4554	-1.4297	.0736	-.5832	-.6544
Austria	AUT	4000007	4007639	0	-.07	-.5673	-.8826	.7113	.3659	1.0062	1.3918	-1.1252
Austria	AUT	4000007	4008909	0	-.5191	-.59	-1.1926	.7113	-.2282	.8432	-.6852	-1.1252
Austria	AUT	4000007	4004863	0	-.2365	-.9443	-.590901206616234	.7113	-.8283	.3646	-.561982487891599	-.222
Austria	AUT	4000008	4007599	1	-1.0309	-1.821	-1.4259	-.5776	-1.0868	-.3164	-.928	-1.0061
Austria	AUT	4000008	4003978	1	-1.3532	-.59	-.227	-.479	-.5148	-.0558	-2.1355	-.7108
Austria	AUT	4000008	4007504	1	-.8658	-.7199	-.9807	-.6712	-.1287	.0286	-.3763	-1.4827
Austria	AUT	4000008	4007322	1	-.3288	-.0862	-.227	.1723	.0326	-.0622	.5755	1.2147
Austria	AUT	4000008	4007290	1	-1.0174	2.6352	1.6222	.270062551098292	.2343	.6769	1.6338	.5084
Austria	AUT	4000008	4004790	1	-1.2705	.957	-1.2329	-.9735	.2724	-1.6678	-.8738	-.7524
Austria	AUT	4000008	4005763	1	-.1336	1.7671	1.1752	-.3964	.3582	.2104	1.3432	.8136
Austria	AUT	4000008	4009128	1	-1.3608	.249	-1.1153	-.206849880852074	-.21580575961744	-.00783139633176926	-.744759317598866	-.8329
Austria	AUT	4000008	4003882	1	-.3446	-.6447	-1.6145	.763	.5122	-.2532	.0221	-.222
Austria	AUT	4000008	4000791	0	-1.805	-.2298	.9247	.4863	.7839	-.0207	1.3918	.9883
Austria	AUT	4000008	4004634	0	1.2307	.9349	1.0433	.3297	1.0079	-.206	2.4277	2.0955
Austria	AUT	4000008	4002979	0	.2957	-.2924	.231	.6979	.5177	1.4122	.4886	.6103
Austria	AUT	4000008	4006350	0	.4623	.0694504290134961	-.0477929233171357	.00378074142786437	.0271010522850884	.0821986686450582	-.233484868691475	.224706759859626
Austria	AUT	4000008	4009084	0	-.4413	-1.7372	-1.1926	.7113	-.0408	1.0442	.5755	.1216
Austria	AUT	4000008	4010065	0	-.5915	1.2587	-1.762	-.6234	-.0464	-1.6678	-1.1032	-.1621
Austria	AUT	4000008	4009798	1	-2.9919	-.421	.1386	-1.0184	-.6249	-.7368	-1.1229	.69
Austria	AUT	4000008	4007184	1	-1.2307	.0460225123824453	.0226	-.0935501388135847	-.0434195635092006	.0670920098488711	-.350917630152732	-.4607
Austria	AUT	4000008	4005843	1	-1.6429	-.2021	.2734	-.114	-.8862	-.3883	-2.1355	-.8076
Austria	AUT	4000008	4010457	1	-2.5108	-.7016	-1.2062	.9239	-.3691	-.7368	-2.1355	-.959
Austria	AUT	4000008	4008717	1	-1.2101	.7763	.5462	-.0335	.0564	.0832	-.7867	2.0955
Austria	AUT	4000008	4007595	1	-1.364	.3789	1.2867	-.0955	.3015	.3092	1.142	1.1232
Austria	AUT	4000008	4003250	1	-2.7432	-.6693	-1.5438	-.0564	-.4726	-.0026	-1.3153	-1.2412
Austria	AUT	4000008	4001699	1	.8227	-.8367	.8571	-.4685	-.5649	.2835	-1.1941	1.2147
Austria	AUT	4000008	4000928	1	-.8189	.6515	-1.0611	.0477	.2082	.304	-.216	-.6544
Austria	AUT	4000008	4004435	1	-.9205	2.6352	1.9359	.6191	.928	.6186	.1701	2.0955
Austria	AUT	4000008	4008559	1	-.6321	-1.2478	1.1355	-.1888	-.3551	.4238	-2.1355	.9883
Austria	AUT	4000008	4002160	1	-.6039	-.4221	-.1137	.1138	-.4699	.4802	.5349	.428
Austria	AUT	4000008	4003023	1	-2.3884	-.7815	-.9211	.2709	.1463	.4148	-.414	.1216
Austria	AUT	4000008	4004791	0	-1.6635	-.5743	-.8627	.1137	.2811	.521	.3415	1.1508
Austria	AUT	4000008	4000788	0	-.2572	1.0919	1.4967	.7463	1.6921	.6376	-.1785	1.1232
Austria	AUT	4000008	4009008	1	.151	.9637	.0226	.7113	.7312	3.6292	.5755	2.0955
Austria	AUT	4000008	4004818	1	-1.7677	.4098	1.4967	.2989	-.4587	.088	-.6852	-.2623
Austria	AUT	4000009	4006002	1	-.8312	1.1576	.931645070142801	.376998581197895	.9556	.635	1.2909	1.4234
Austria	AUT	4000009	4003591	1	-.5082	.0560571363615583	-.154924144001579	-.0614959626333266	.00195073426780876	.0747352545114962	-.256961161217639	.1225322014445
Austria	AUT	4000009	4002362	1	-2.5221	.0282645015632712	-.37723384553316	-.196952690411619	-.0502390910335817	.0592478050281573	-.305677189572551	-.0894918513037983
Austria	AUT	4000009	4004592	1	1.4651	1.3697	1.2899	.3623	.5063	.2681	-.4805	1.1508
Austria	AUT	4000009	4006714	1	1.2759	1.1132	.7162	-.175	.0186	-.7368	-.7025	1.2147
Austria	AUT	4000009	4010445	1	-.9044	-2.9627	-2.664	-1.0535	-1.8159	-1.6678	-2.1355	-2.5027
Austria	AUT	4000009	4010603	0	1.2898	2.6352	1.9359	.7113	2.6375	-.5418	2.4277	2.0955
Austria	AUT	4000009	4001397	0	-1.0605	-.0374885596119824	-.324350085588417	-.4265	-.3153	.1296	-.405589214116361	-.0328514244359291
Austria	AUT	4000009	4000054	0	-.9237	-1.1442	-.4728	-.2166	.3584	.101	-1.4019	-.943
Austria	AUT	4000009	4004965	0	.5256	1.3403	.5433	.6562	.3002	.595	2.4277	1.515
Austria	AUT	4000009	4006511	0	.7859	1.3403	1.9359	.6085	1.1695	1.5721	2.4277	2.0955
Austria	AUT	4000009	4009265	0	1.0404	-1.3452	-1.1926	.7023	-.0408	1.0062	.5755	.1216
Austria	AUT	4000009	4009961	0	1.6881	-.0862	-.7249	.1053	-.6537	1.0062	.5172	-.3297
Austria	AUT	4000009	4000533	0	.0455	.9526	1.9359	.485	.9282	.9869	.5755	1.2147
Austria	AUT	4000009	4007147	0	-.4774	2.6352	1.6543885761359	1.75873056569093	1.4491	3.6292	1.65570750215458	2.0955
Austria	AUT	4000009	4005455	1	-.00403714640701731	-.682	-1.4877	-.7345	-1.2839	-1.6678	-1.4019	-1.7277
Austria	AUT	4000009	4006114	1	.4774	.219125427080092	.108496663687653	.146963472418569	.4238	.220319004793777	-.0415611133595302	.378150333504971
Austria	AUT	4000009	4000436	1	-.3916	.879	-.8021	.6689	.3541	-.3551	-.2903	2.0955
Austria	AUT	4000009	4008855	1	-.413	-.2054	-.8021	.2879	.1373	.4171	-.0589	.6314
Austria	AUT	4000009	4008476	1	-.4527	.2099	-.6863	-.3686	.3352	.1886	-.3503	-.1563
Austria	AUT	4000009	4006331	1	-.4309	-1.0212	-.7445	.3971	.1108	.9451	-.7838	-.2503
Austria	AUT	4000009	4009831	1	-.8151	-.062	1.9359	.7113	.4558	.5207	.3379	.1216
Austria	AUT	4000009	4006590	0	.8823	.00683751601783129	-.0721990856778253	-.0330378598592049	-.1434	.0222657052975257	-.31099914480689	.199422808660606
Austria	AUT	4000009	4003929	0	-1.6496	.291057009733899	.0963577022322633	.0386780947859439	.271069856927683	.259895931541314	.5755	.397122225109674
Austria	AUT	4000009	4008778	0	-1.2235	.0461857069602897	-.23388443473376	-.109607684853801	-.0165861255753238	.0692343991485525	-.27426419269004	.0472251827589356
Austria	AUT	4000009	4000830	0	-.7355	.0529203043988736	-.180015258336019	-.0767843653464732	-.00393970085360049	.0729872544779479	-.262459524217327	.0986019828687571
Austria	AUT	4000009	4009069	0	.1901	-.530254737155303	-1.4747	.376865692051783	-.0885652042655949	.914	-.393	-1.5766
Austria	AUT	4000009	4008064	0	.6551	.7062	1.0108	3.6039	2.9231	1.8107	-.2008	-.0358
Austria	AUT	4000009	4003893	0	-.3182	.6623	1.9359	.4739	.8275	.3293	.8038	2.0955
Austria	AUT	4000009	4005592	0	-.7394	.4026	.5931	-.0698	-.0636	.1944	.3134	1.1232
Austria	AUT	4000009	4001211	0	.4183	-.59	-.5034	1.001	.5514	1.1364	.5755	.0208
Austria	AUT	4000009	4006123	0	.2095	.301	.387602799220038	1.54866708360308	1.13352761674062	3.0794	.731784669575778	.626132230986087
Austria	AUT	4000009	4006490	0	.1558	-.0229144600805486	-.214233837060895	-.0790281977401294	-.0858293474325564	.0116754685738017	-.5432	.0536877775223943
Austria	AUT	4000009	4002347	0	1.029	.5283	-.8219	.5599	-.6536	.2853	.2054	-.9918
Austria	AUT	4000009	4005314	1	-.4536	-.8452	-1.1926	-2.6893	-1.2211	-1.6678	-2.0492	-.4187
Austria	AUT	4000010	4006614	0	1.3405	.39	.0226	.7113	1.7865	-1.6678	.5755	.1216
Austria	AUT	4000010	4005668	1	.504	-1.017	.3461	.4902	-.5236	-.1117	-1.1908	2.0955
Austria	AUT	4000010	4006881	1	-.1722	.4953	-1.0611	.2342	-.6413	-.2646	-1.2871	.7627
Austria	AUT	4000010	4002608	0	.4866	-.4488	.0226	.4476	.113	-.0177	1.2262	.1216
Austria	AUT	4000010	4002402	0	1.358	.7821	.0226	1.2836	.0127	-.2979	1.1171	.1216
Austria	AUT	4000010	4000989	0	-.4994	.394	1.4967	.1701	-.1104	-1.6678	2.4277	.7334
Austria	AUT	4000010	4005826	1	1.2517	1.3403	1.9359	.7216	.2278	1.2765	-.8883	2.0955
Austria	AUT	4000010	4001866	1	1.5478	-.7915	-.1119	.679	.039	-.4384	.1383	.4504
Austria	AUT	4000010	4008396	1	.1286	-.396466844367174	-.575646943489506	-.9146	-1.1867	-.528668886146261	-.891872514449794	-.273382109232173
Austria	AUT	4000010	4008765	1	.9439	2.6352	-1.7495	-.5315	.715	-.7368	1.6338	.0388
Austria	AUT	4000010	4006501	1	1.833	.0883666435812563	.103515437519718	.095975257921089	.0626224751663715	.0927397317598169	-.20032778042191	.36901450557793
Austria	AUT	4000010	4000766	1	.7285	-.0192	-1.1134	.1264	.1313	-.7433	-2.1355	-1.0454
Austria	AUT	4000010	4003550	1	1.1198	-.5673	.0226	.7113	-.376	1.0062	.5755	.1216
Austria	AUT	4000010	4006189	1	-.4345	-.0862	.0226	.8568	.723	3.6292	.5755	.1216
Austria	AUT	4000010	4000160	1	.7551	.9454	.4173	.1931	-.2878	-.1467	-.76	.7095
Austria	AUT	4000010	4008862	1	1.145	-1.2048	-1.4685	.6528	-.4338	.2062	-1.2624	-.8443
Austria	AUT	4000010	4006803	1	-.4796	-.269	-.691	-.0106	-.5111	-1.6678	-2.1355	.6314
Austria	AUT	4000010	4010578	1	1.3335	-2.0452	-2.1585	-.6304	-.5097	-.9292	-1.4444	-1.9616
Austria	AUT	4000010	4008099	0	.9893	.5696	1.2899	-.4902	.5656	-.7093	.9194	2.0955
Austria	AUT	4000010	4001700	0	.8891	-.1827	-.4338	1.0165	1.2779	1.2766	1.6922	1.515
Austria	AUT	4000010	4007610	0	1.0698	-.0862	.0226	.5354	.5262	.4394	.5755	.1216
Austria	AUT	4000010	4009193	0	1.6715	-.7313	.9247	-.3689	-.4835	.1055	-.3912	.9642
Austria	AUT	4000010	4000014	0	1.4868	.8655	1.9359	3.6039	1.9325	.959	.7688	2.0955
Austria	AUT	4000010	4000757	0	1.1499	-1.061	-.6047	3.6039	-1.482	-1.6678	-2.1355	-.3917
Austria	AUT	4000010	4006092	0	.942	-.5286	-.5472	.209	.1474	.1003	-.8488	.3873
Austria	AUT	4000010	4002610	0	1.0176	-.6706	-.6116	-.4308	-.6503	-1.6678	-1.0839	-.4607
Austria	AUT	4000010	4007546	0	1.3715	-.847	-.9211	.7113	.0609	-.9292	-.6852	-.4377
Austria	AUT	4000010	4008872	0	.9019	.2032	-.442	-.5627	-.5446	-.3205	-.6852	-2.5027
Austria	AUT	4000010	4005555	0	-1.1967	2.6352	1.1752	.388	2.1136	.3029	1.4752	2.0955
Austria	AUT	4000010	4004654	0	1.6791	-1.3452	1.9359	1.2836	2.0663	-1.6678	2.4277	2.0955
Austria	AUT	4000010	4007092	0	.7133	-1.3452	-1.1926	1.83507559029587	1.18135532208655	3.6292	1.7292	2.0955
Austria	AUT	4000010	4007438	0	.6594	-.527	-.7902	-.0283	-.6539	.0064	-.414	-.6774
Austria	AUT	4000010	4003447	0	.3301	-1.1881	-.9551	.0001	-.33	-1.6678	-2.1355	.8806
Austria	AUT	4000010	4005685	0	1.234	.0502	-.5413	-.2071	-.796	-.421	.1054	-.0295
Austria	AUT	4000010	4004002	1	1.6234	.3729	.4907	.4842	-.1839	-.2574	-.6852	1.1232
Austria	AUT	4000010	4003178	0	1.3197	-1.034	.8038	.0063	-1.1261	-1.6678	-.4288	.8375
Austria	AUT	4000011	4001355	0	-.2847	1.3403	-.7302	-.6162	.0198	.055	.9194	-.4095
Austria	AUT	4000011	4001181	0	.4428	-.8833	-1.015	.9578	.6387	.7997	2.4277	.8247
Austria	AUT	4000011	4001233	0	-.1539	-.8785	-.227	-.1709	.0968	.2575	.5755	.4994
Austria	AUT	4000011	4006877	0	.3628	.3875	1.4967	-.5529	.6403	.3243	1.0565	2.0955
Austria	AUT	4000011	4000136	0	-.6008	.6544	-.335	-.4446	.5803	-.0513	.8038	-.4607
Austria	AUT	4000011	4000909	0	-.675	1.7162	1.4967	.526	1.2054	1.0911	.9911	.6633
Austria	AUT	4000011	4002799	0	-.1604	1.3697	1.2899	-.6228	.238	-1.6678	.9636	2.0955
Austria	AUT	4000011	4010360	0	.2931	1.153	1.036	.8147	1.039	.7035	.1648	2.0955
Austria	AUT	4000011	4004264	0	1.1377	.078771222271733	.0267628999185911	.0492087537132105	.0446039114183915	.0873926819431599	-.217147014006085	.295813093454244
Austria	AUT	4000011	4003931	0	.6757	1.2995	-1.1926	1.2836	1.1393	2.7501	1.3958	2.0955
Austria	AUT	4000011	4010511	0	-.6185	-.0862	.0226	.7113	.777	1.0062	.5755	.1216
Austria	AUT	4000011	4007727	0	.8071	2.00667418410915	1.9359	3.6039	4.8357	3.6292	2.4277	2.0955
Austria	AUT	4000011	4010272	0	1.7313	.3832	1.9359	-2.6893	4.8357	-1.2919	2.4277	.1216
Austria	AUT	4000011	4007519	0	-.7761	-1.3452	.0226	.1053	-.9291	.4394	.5755	-1.1252
Austria	AUT	4000011	4010213	0	-.1051	-.7353	1.0108	-.22	-.8069	-.2578	-.7867	.3216
Austria	AUT	4000011	4010595	0	.5132	-1.821	-1.7463	.1953	-.4985	-.9292	.0221	-1.6909
Austria	AUT	4000011	4005865	0	.6131	1.1592	1.9359	-2.6893	-.8083	-.7368	-1.2871	.557
Austria	AUT	4000011	4007945	0	-.2759	-.7524	-.7519	.0736	-.0498	-.0527	-.5403	-1.4694
Austria	AUT	4000011	4002164	0	1.2564	1.1132	1.4187	-.0967	.1831	.0433	-.5861	1.1508
Austria	AUT	4000011	4008713	0	.0386	.7634	.5021	.1791	.6716	.2205	.8939	.8925
Austria	AUT	4000011	4006202	0	-.3161	-.9399	.0226	.0153	-.1522	.5327	.0221	-1.1428
Austria	AUT	4000011	4001081	0	-.5023	-.0862	.0226	-.6846	.5031	.4734	-.3912	-.7628
Austria	AUT	4000011	4009753	0	-.1568	-1.2777	.917	.7199	.5286	1.0584	-.5656	-.8578
Austria	AUT	4000011	4001196	0	-.6081	-.2662	.0226	.3318	1.2662	-.1353	.8038	.7864
Austria	AUT	4000011	4009599	1	-.4544	-.4343	-.507581854141097	-1.1	-.3829	-1.6678	-.824095640995609	-.179672037977878
Austria	AUT	4000011	4005651	1	-.7889	-.59	-.691	-1.7857	-.7783	-1.6678	-1.59137343892524	-2.5027
Austria	AUT	4000011	4008708	0	-.5469	.4565	.4173	-1.0129	-.0964	-.4318	.8038	2.0955
Austria	AUT	4000011	4004934	0	.2202	1.7162	1.036	-1.4373	.189	-1.0529	.5755	.1216
Austria	AUT	4000011	4004436	0	.9508	-.0862	.0226	.7113	1.9191	1.0062	.5755	.1216
Austria	AUT	4000011	4005756	0	-.0231	.9454	1.4967	-.4446	.9148	-.7368	.1145	.9097
Austria	AUT	4000011	4009600	1	-.0966	.3398	-.5759	-.6977	-.1292	-1.6678	-.9936	2.0955
Austria	AUT	4000011	4004834	0	-.8021	-.4174	-.227	.7113	-.1817	1.0062	.1922	-.2503
Austria	AUT	4000011	4002151	0	.3484	.5266	.8038	-.1721	.0818	-.0614	.5755	.8136
Austria	AUT	4000012	4009250	1	.3055	-.370483285342785	-.517973181122484	-.423156156934857	-1.1377	-.323204983478332	-.798329720142088	-.236562913642993
Austria	AUT	4000012	4009048	1	-.269	.9454	-.7566	.3108	.5901	.6938	-.6997	2.0955
Austria	AUT	4000012	4001239	1	.6602	.5228	.0226	-.0344	-.4546	.1757	-.3086	-.4607
Austria	AUT	4000012	4006097	1	-2.2733	.774747099983693	.345103695750966	1.38411521107173	1.19658256401366	3.0314	.818214914988569	.574004538610842
Austria	AUT	4000012	4009401	1	-.7831	1.7162	-.173	-.1544	-.461	.3477	-.6852	-.4607
Austria	AUT	4000012	4005101	1	-1.1752	-.0576424413913067	-.336652152983149	-.205750469467917	-.2924	-.026875305861938	-.407017691221029	-.0538534384129798
Austria	AUT	4000012	4009187	1	.2128	2.6352	-1.4815	.0596	-.0048	.3529	-.4515	-.4095
Austria	AUT	4000012	4008287	1	-.3748	.2925	-.227	-.4552	-1.0317	-.8768	2.4277	.1216
Austria	AUT	4000012	4002167	1	-.0948	-.2479	-.5907	.1591	.2254	.2053	-.0987	.1216
Austria	AUT	4000012	4003928	1	.0014	-.5874	1.9359	.9358	.421381207100312	.4394	.387151224099715	.1216
Austria	AUT	4000012	4004202	1	.7984	-.1938	-.5034	-.0317	-.2416	.6424	-.6852	-.6774
Austria	AUT	4000012	4003153	1	1.0244	.5128	-.227	-.0093	-.4524	.7288	-.3268	-.222
Austria	AUT	4000012	4001207	1	.734	-1.1002	-.8892	.7113	.2012	.7187	-.6852	.169
Austria	AUT	4000012	4002873	1	-.1249	.1245	.1386	-.0229	-.2925	.1125	.7264	.6113
Austria	AUT	4000012	4001163	1	-.6138	-.59	-.7902	.2625	-.419	.2415	-2.1355	-1.3718
Austria	AUT	4000012	4002211	1	-.1945	.1245	.0226	.184	-.1402	.4205	-2.1355	-.1563
Austria	AUT	4000012	4006008	1	1.6729	1.7162	-.3802	.5082	.296	.3342	-.295939879401887	-.2726
Austria	AUT	4000012	4005984	1	-.1514	-.7199	-2.664	-.504	-.5974	-.0202	-1.3794	.1216
Austria	AUT	4000012	4009207	1	.6047	2.6352	1.1657	.3498	-.3908	.2176	-.3206	-.1207
Austria	AUT	4000012	4000601	1	-1.1239	-.367809552845248	-.662583700589617	-.8293	-1.1023	-.445679771708503	-.847023278051984	-.360145129852902
Austria	AUT	4000012	4004137	1	.9961	.1245	-1.088	-.0634	-.4571	-.2499	-1.3406	-.9111
Austria	AUT	4000012	4006854	1	-.8341	-1.034	-.751926785838968	.3155	-.6951	.6377	-.605342407236272	-.450772873525553
Austria	AUT	4000012	4005880	1	-1.1532	-1.0719	-1.9313	.0648	-.6427	.1804	-.7105	-1.7277
Austria	AUT	4000012	4000431	1	.0109	1.1493	-1.007	-.4753	-.1512	.1285	-.414	-.9111
Austria	AUT	4000012	4006057	1	1.2798	.4435	-1.0258	.1304	-.0245	.6546	-.521424329205427	-.252028880894455
Austria	AUT	4000012	4008649	1	1.0759	.0502	-.333480814031555	-1.7857	-.8941	-1.6678	-1.0602	-.0215951144291603
Austria	AUT	4000012	4004933	1	.1103	.4435	.0226	.0572	-.1322	.1538	-.0987	.1216
Austria	AUT	4000012	4007770	1	.3048	-.0862	.0226	.1501	-.0016	.5934	-.5974	-.1563
Austria	AUT	4000012	4009991	1	.5955	.0566	-.5544	.4211	.0901	.0403	-.6852	-.2503
Austria	AUT	4000012	4007868	0	.3791	.3289	-.227	-.2416	-.0213	.2396	.3473	.4504
Austria	AUT	4000012	4003470	1	.7221	1.3697	-.0998	.4614	-.5125	.0299	-.532	-.3103
Austria	AUT	4000012	4008830	1	.7539	.3875	-.8892	.212	.0235	.5428	-.7867	-.6237
Austria	AUT	4000013	4005625	1	-.0356	-1.3068	-.4489	.6979	-.2222	1.0196	-.2668	-.7887
Austria	AUT	4000013	4007896	1	-1.8016	.0382076930683934	-.297699538986905	-.14849121150787	-.0315674742057095	.0647886498331356	-.288248370649211	-.0136373749121459
Austria	AUT	4000013	4002698	1	-1.0621	-.5994	-.7898	-.7724	-1.1527	-.1285	-.876925295047795	-.461064737721392
Austria	AUT	4000013	4002296	1	-.0933	-.7065	-.6116	.9002	2.3772	.792872776704153	.124694574830857	-.4377
Austria	AUT	4000013	4004503	1	-1.0069	.0491748745938907	-.209974468324435	-.0950389737773925	-.0109729788648212	.0709001132148375	-.269024661560553	.0700289018240737
Austria	AUT	4000013	4008613	0	.3316	.2842	1.9359	3.6039	4.8357	1.0522	2.4277	2.0955
Austria	AUT	4000013	4009696	0	-.9409	.372608421449048	.285909264526293	.11724063624205	.1875	.5048	-.0098	.9182
Austria	AUT	4000013	4009896	0	.0039	2.6352	1.9359	-2.6893	-.0746	-1.6678	-1.4019	.9883
Austria	AUT	4000013	4000013	0	.3887	.9275	-.5976	-2.6893	-.9665	-.8849	-2.1355	-2.5027
Austria	AUT	4000013	4005206	0	-.6029	.2842	1.9359	-1.2524	.2562	-.2286	1.802	2.0955
Austria	AUT	4000013	4005875	0	.182141623256652	1.46011431949005	1.58983710728528	1.97580122838432	1.95251383971836	3.6292	2.4277	2.0955
Austria	AUT	4000013	4001399	0	-.3631	-.0788028148615105	-1.2037	-.371730614547028	-.226768648603794	-.183651206858381	-1.2929	2.0955
Austria	AUT	4000013	4004525	0	-.6354	2.6352	1.9359	3.6039	1.3031	.414	2.4277	2.0955
Austria	AUT	4000014	4002459	1	-.9714	.0591	1.036	-.1257	-.4524	-.1751	-.7867	.6113
Austria	AUT	4000014	4007368	1	-.7782	.7608	1.1355	-.8913	-.1665	.55	-.2192	.0113
Austria	AUT	4000014	4008633	1	-.4075	1.7162	-.227	-.1359	-.2434	.0889	-.6852	.0301
Austria	AUT	4000014	4000911	1	.992	.0767605033233689	.0106794183588556	.0394088404914531	.0408281243652049	.0862722085384613	-.220671481621811	.280473749650963
Austria	AUT	4000014	4000975	1	-.6085	-.4488	.0226	.0283	-.9348	-.8849	.3482	-.5093
Austria	AUT	4000014	4007898	1	-.8059	2.6352	.586	-.9718	-.7733	.3438	.2476	.9097
Austria	AUT	4000014	4001493	1	-.0619	.381	-.227	.7113	-.5472	-.8768	-.6852	1.515
Austria	AUT	4000014	4004070	1	.1077	-.8379	-.227	-2.6893	-.1089	-.7368	-2.1355	.2286
Austria	AUT	4000014	4004558	1	-.7075	.0634	-.227	-.0055	-.6043	-1.6678	-.2004	-.6774
Austria	AUT	4000014	4001784	1	-.0431	-1.4138	-.8892	-.7229	-.5785	-1.6678	-2.1355	.6802
Austria	AUT	4000014	4007297	1	-.6067	.8463	1.5701	-.4835	-1.1443	.6189	-2.1355	-.0024
Austria	AUT	4000014	4004650	1	-.8497	.2773	-.3729	-.362573228366475	.5397	-.7368	-.7438	.04
Austria	AUT	4000014	4010081	1	.86	1.3403	1.9359	1.0125	3.2528	.6531	2.4277	1.4234
Austria	AUT	4000014	4005791	1	-.1912	-.9846	-2.664	.1725	.1489	-1.6678	-.1369	-2.5027
Austria	AUT	4000014	4008928	0	.101583573617928	.0644723963881522	-.0876115643055349	-.0204813702825457	.0177531565225271	.0794246592943442	-.242210560958078	.186730416141264
Austria	AUT	4000014	4004534	0	.2895	.0670657191008173	-.0668679103694507	-.00784194220095975	.02262297402297	.0808697887251411	-.237664882445748	.206514319165001
Austria	AUT	4000014	4003738	0	.101583573617928	.0644723963881522	-.0876115643055349	-.0204813702825457	.0177531565225271	.0794246592943442	-.242210560958078	.186730416141264
Austria	AUT	4000014	4005573	0	-.2649	.631	1.9359	-.5084	.4998	-1.6678	2.4277	2.0955
Austria	AUT	4000014	4008108	0	1.194	.0795481850499958	.0329777249825109	.0529955424186665	.0460629149262461	.087825644555957	-.215785122950729	.30174037592593
Austria	AUT	4000014	4002910	0	-.7985	1.1352	.7162	-.6447	-.3552	.1138	.1305	-.2103
Austria	AUT	4000014	4005505	0	-.0185	.96	-1.0826	-1.2502	.2635	-.7368	-2.1355	2.0955
Austria	AUT	4000014	4008427	0	-.7306	-2.9627	-2.664	-2.6893	.0815	-1.6678	-2.1355	-.9202
Austria	AUT	4000014	4000001	0	.3549	.581750204323771	.471857219465684	.485247223415531	1.3866	.555753406673386	.422387212503478	.735387537790709
Austria	AUT	4000015	4002186	1	.8358	.8489	.5833	.1958	.5788	.4465	.7578	.9097
Austria	AUT	4000015	4000168	1	1.19	.9637	1.1355	-.8511	.3485	-.2306	.9254	.9883
Austria	AUT	4000015	4002722	0	.2791	-1.1791	-.3802	-.3101	-.5966	-.0558	-.9941	.1216
Austria	AUT	4000015	4003687	0	-.3336	1.1306	.1386	-.475	.0531	.4613	-.4323	.1959
Austria	AUT	4000015	4001287	0	-.8396	-.7221	-.227	-.8982	-.4764	-.4795	-.5832	-.4607
Austria	AUT	4000015	4004662	0	.0471	.3815	.8571	.0684	-.4011	.9491	.2732	.4759
Austria	AUT	4000015	4004226	0	1.1549	.3765	-.5759	.5865	-.2781	.156	-.1321	-.8745
Austria	AUT	4000015	4009034	0	.8783	.2607	.7638	.4544	.4087	.3826	-.5832	.4504
Austria	AUT	4000015	4003227	0	-.6863	-.4343	-.8627	-.1705	-.3607	-.0712	-.0823	-.8936
Austria	AUT	4000015	4004759	0	.4972	-1.0773	-2.664	-2.6893	.3836	-1.6678	-.8917	-2.5027
Austria	AUT	4000015	4002078	1	-.8704	1.7671	-.5836	-.3661	.5848	.2403	-.8676	.8806
Austria	AUT	4000015	4007924	1	.6475	-.2872	-.5034	-.2118	-.2579	.0541	-2.1355	-.4607
Austria	AUT	4000015	4006477	1	1.3114	.0502	-1.0611	-.3463	-.5806	.3787	-1.2871	-.975
Austria	AUT	4000015	4009241	1	.9402	-.4136	.4269	-.4075	-.3008	-.2942	.1701	-.6544
Austria	AUT	4000015	4002866	1	-.6249	.7821	1.4967	.0946	.0399	.2234	-2.1355	1.2147
Austria	AUT	4000015	4008052	1	.2698	-.6744	-1.0817	.0916	-.4251	.1743	-.6852	-1.4344
Austria	AUT	4000015	4007224	1	.3053	-1.5183	-.227	-.1181	-.3454	-1.0529	-.5832	-.6774
Austria	AUT	4000015	4010374	1	-.167	.2577	-.227	-.1234	-.0822	.6063	-.9936	-.0625
Austria	AUT	4000015	4000445	1	.7591	.5068	-1.0088	.0102	-.412	.2077	-.6852	-.8745
Austria	AUT	4000015	4003677	1	-.4434	1.1132	.4173	-.0929	-.1485	.202	.3142	-.5005
Austria	AUT	4000015	4010282	1	-.8326	-.59	-1.3514	-.3112	-.1372	-.2858	-2.1355	-1.2087
Austria	AUT	4000015	4010144	1	-.6356	.2086	-.8172	.484	-.3571	.688	-.9106	.2286
Austria	AUT	4000015	4008505	1	.2753	.2577	1.0108	-.3699	-.2399	.4588	-1.4013	-.4607
Austria	AUT	4000015	4005957	1	-.6621	.802	.6907	-.1204	.1474	.2921	-.2432	-.1865
Austria	AUT	4000015	4008686	0	1.5611	-.4568	1.2899	.2024	-.3202	-.1652	-1.0084	2.0955
Austria	AUT	4000015	4005933	0	-.493	-1.3452	-.227	.2484	.6015	.889	-.0517	.7095
Austria	AUT	4000015	4008308	0	1.1068	1.7671	1.0929	-.1183	.7062	.9533	-.3733	1.515
Austria	AUT	4000015	4007385	0	1.1099	.8046	.4173	.4219	-.2179	.5979	-.2857	-.8273
Austria	AUT	4000015	4005329	0	-.0332	.4034	-.7902	-.2879	.0603	.2293	.0221	.1216
Austria	AUT	4000015	4003962	0	1.037	-.4314	-.691	-.1368	.198	.8642	-.3763	-.5475
Austria	AUT	4000015	4002120	0	.6056	2.6352	.5347	-.6837	.8066	-.4128	.3415	.9444
Austria	AUT	4000015	4008689	0	1.1264	.6424	.0226	.7446	.8214	.507	.1693	1.1013
Austria	AUT	4000015	4007973	0	.391	.2032	.5833	.0774	-.2034	.4637	-1.5596	-.8385
Austria	AUT	4000016	4004917	1	-.3321	.5251	.1386	-1.0091	-1.2103	-.5569	.8107	-.0265
Austria	AUT	4000016	4009667	1	-.2333	-.7559	-.3076	.3164	-1.1877	.2546	-.6852	.4406
Austria	AUT	4000016	4009321	1	-.4746	-.8994	.27	-1.4319	-1.5681	-.2224	.1929	-.4343
Austria	AUT	4000016	4000521	1	-.5718	-1.3452	-1.161	.3406	-.5344	.9326	-.8094	-1.1405
Austria	AUT	4000016	4004332	1	-1.2587	-.2662	.8348	.386	1.5811	-.3551	-1.5848	-.1459
Austria	AUT	4000016	4008733	1	-.4343	.9349	1.4967	-1.6841	.2831	-1.6678	1.48	.6559
Austria	AUT	4000016	4004296	0	-.4971	.9484	-.6587	-.6441	-.3179	-.0842	1.8077	-.1865
Austria	AUT	4000016	4004506	0	.6183	.071603292129109	-.0305724488949068	.0142734419261084	.0311437618272786	.0833983519060944	-.229711245163313	.241130491042274
Austria	AUT	4000016	4003997	0	.5304	2.6352	-.8946	.0615411120916134	.6547	.1792	-.00389321272314413	.9444
Austria	AUT	4000016	4002144	0	-.6071	2.6352	1.41115872131107	.0595289806133517	-3.7095	2.0032	2.4277	2.0955
Austria	AUT	4000016	4010540	0	.7683	.420352946565415	.171059107791719	.558467049405744	1.5273	.575973143953936	.213773183014501	.1216
Austria	AUT	4000016	4000837	0	-.5041	1.3403	1.4967	-1.75	.3175	-.421	2.4277	1.1232
Austria	AUT	4000016	4007960	0	-.9117	-1.2305	1.9359	-2.6005	.0172	-1.6678	.2287	2.0955
Austria	AUT	4000016	4003804	0	1.4771	1.11877541642048	.0226	2.0217	4.8357	.5654	-1.1698	2.0955
Austria	AUT	4000016	4004746	0	.569	2.6352	1.9359	3.6039	4.8357	3.6292	2.4277	2.0955
Austria	AUT	4000016	4003129	0	.0092	2.6352	1.9359	3.6039	4.8357	3.6292	2.4277	2.0955
Austria	AUT	4000016	4009941	0	-.4843	-.0862	.0226	2.49677854733689	4.8357	3.6292	.5755	.1216
Austria	AUT	4000016	4004803	0	-.6164	2.6352	.0226	.7113	1.3203	.3395	.5755	-1.1252
Austria	AUT	4000016	4009762	0	-.3705	-1.5835	-1.1926	-.0949114693545351	.1933	-.147	-.6852	-.245
Austria	AUT	4000016	4006450	0	.1838	.788	.766	.7108	-.4215	-1.6678	-.1566	-1.1252
Austria	AUT	4000016	4002043	0	-.102377102094393	-1.5419	-2.664	.3179	1.4406	.8751	-.9759	-1.6492
Austria	AUT	4000016	4009441	0	-.0811	-.1046	1.0929	-2.6893	.4971	-1.6678	.3482	1.2147
Austria	AUT	4000016	4008214	0	.101583573617928	.0644723963881522	-.0876115643055349	-.0204813702825457	.0177531565225271	.0794246592943442	-.242210560958078	.186730416141264
Austria	AUT	4000017	4002960	1	.1189	1.1132	.8571	.2851	.5226	1.1648	-.414	.5295
Austria	AUT	4000017	4006465	0	1.6326	.3837	.9192	.5786	1.3234	1.2041	1.5037	-.2103
Austria	AUT	4000017	4008390	0	.2465	.125613755270736	-.00421268645789852	.2517	.1702	.217394460435221	-.136257615203618	.259492091879999
Austria	AUT	4000017	4003954	0	.0498	.0637577621212505	-.0933278316451447	-.0239643800819154	.0164111953225661	.0790264292528951	-.243463200136135	.181278624520894
Austria	AUT	4000017	4004841	1	-.0092	.9873	-.6315	-.2119	.695	.8856	-1.305	.578
Austria	AUT	4000017	4000882	1	1.3011	.3875	-.5034	.0948	-.3586	.4922	-.9906	1.1508
Austria	AUT	4000017	4001952	1	1.433	-.0384	.1386	.0083	-.1552	-.231	-1.5537	.2525
Austria	AUT	4000017	4004449	1	.2692	-.0933	-.8554	-.0224	-.1249	.2781	-1.7719	.4104
Austria	AUT	4000017	4006805	1	.0059	-1.0658	-.5034	.1108	-.7365	.5336	-.0065	-.1563
Austria	AUT	4000017	4004969	1	1.3891	.3178	.1453	.3048	.2051	.0373	.1701	-.2103
Austria	AUT	4000017	4008806	1	-.5348	1.3403	1.9359	.344	-.4715	-.2708	-.3237	.6113
Austria	AUT	4000017	4001611	1	1.0648	1.1132	.708	.2878	.777	.2822	-1.5848	-.6353
Austria	AUT	4000017	4002440	1	1.0512	1.1132	-.9607	.429	-.1081	.5711	-.6004	-.8578
Austria	AUT	4000017	4006901	1	1.3073	.3178	1.1381	.3034	-.1733	.3159	-1.2871	.9339
Austria	AUT	4000017	4000640	1	.7726	-.5297	-.2943	.3813	.028	-.0134	-1.0571	-.8578
Austria	AUT	4000017	4001141	1	1.5817	-.7136	-.227	.9868	.6384	1.0804	-.6852	.1216
Austria	AUT	4000017	4007676	1	1.3159	-.6665	-.530438512445706	-.1531	-1.0635	-.8849	-.889811756824514	-.249501365097557
Austria	AUT	4000017	4002618	1	1.5859	.9349	-.1587	-.4633	-.3746	.2087	.542	.4994
Austria	AUT	4000017	4001085	1	.6457	-.4314	-1.5179	.6758	-.075	.6887	-.414	-.1563
Austria	AUT	4000017	4010629	1	1.1019	.5179	-.7902	.0611	-.2385	.6335	-.417	.8375
Austria	AUT	4000017	4003061	1	1.1064	1.1132	.586	.9402	.5181	.5905	.9636	.6314
Austria	AUT	4000017	4008899	1	1.9672	.6424	-.6587	.4954	-.1415	.4437	-1.2835	.8375
Austria	AUT	4000017	4009467	0	1.6982	.5193	.9192	-.7705	-.4306	.1012	-.3272	2.0955
Austria	AUT	4000017	4009444	0	-.7322	-.3466	.8038	.5544	-.1588	.6892	.1648	1.1508
Austria	AUT	4000017	4004034	0	1.0891	.1815	1.9359	.3404	.0121	.5298	1.2302	1.4234
Austria	AUT	4000017	4010640	0	1.3667	-1.1019	-.7638	.4708	.2242	.8329	.0215	.9444
Austria	AUT	4000017	4007019	0	-.219	-.5994	.0226	.310655195426057	1.1425	.39730317297683	.5755	2.0955
Austria	AUT	4000017	4002837	0	.0205	-.9452	-.6643	-.4195	-.6839	.9084	-.5974	-.9101
Austria	AUT	4000017	4010067	0	.8615	.6478	1.4967	-.2387	.3122	.6277	.4886	2.0955
Austria	AUT	4000017	4005174	0	1.4229	.3875	.0226	.3486	.0267	.6477	-.5579	-1.113
Austria	AUT	4000017	4010029	1	.6151	-1.034	.6496	-.0857	-.0386	.5185	-.4801	1.1508
Austria	AUT	4000017	4004697	1	.82	.9275	-.4396	-.197	-.4625	.3712	-1.5537	.2988
Austria	AUT	4000017	4004668	0	.6267	-.8357	-.1972	-.3668	1.0949	.3917	-.6852	2.0955
Austria	AUT	4000018	4010054	1	.1644	1.7162	-.1587	.6605	.6758	.9762	-.6601	.2203
Austria	AUT	4000018	4004035	1	1.5634	.1395	-1.5883	-.3384	-.1189	-.0024	-1.1229	-.8578
Austria	AUT	4000018	4001073	1	.3686	-1.2504	-.227	.4915	.4302	.4627	-.7075	-.1563
Austria	AUT	4000018	4001624	1	.532	.0402	-.7836	-.1272	-.1575	.4126	-1.0084	.0113
Austria	AUT	4000018	4007685	1	.6648	-.089	-.1627	.7654	.0535	.3754	-.7897	-.1314
Austria	AUT	4000018	4005869	1	.6917	.1141	.8038	.5796	-.6189	.6936	-.7867	.7848
Austria	AUT	4000018	4007636	1	1.9325	-1.243	-.5836	.2353	-.2025	.8926	-2.1355	-.0159
Austria	AUT	4000018	4002384	1	1.3851	1.1132	-.5761	.0833	-.7516	.1946	-.7867	1.1232
Austria	AUT	4000018	4004114	1	.1583	-.7221	-1.6145	-1.3102	-.4454	.129	-1.5596	-1.0913
Austria	AUT	4000018	4008126	1	1.3493	2.6352	.5672	1.0605	.154	.8669	1.1217	.1824
Austria	AUT	4000018	4000227	1	.0468	.731	-1.0611	.0543	.7422	.9187	-.2852	-.7108
Austria	AUT	4000018	4008376	1	1.0376	-.5847	.0226	.3129	.1455	1.0515	-.7867	.9444
Austria	AUT	4000018	4004527	0	1.7631	2.6352	1.9359	.3536	1.035	.9685	1.4834	.9339
Austria	AUT	4000018	4004721	0	1.7709	-.4314	.4173	.0638	.0374	.5074	-1.7719	1.1013
Austria	AUT	4000018	4006136	0	1.5309	-.2806	1.2867	-.1613	.0914	-.2338	.7679	1.515
Austria	AUT	4000018	4002531	0	.7147	.718	1.9359	1.1536	.6865	3.6292	1.3958	1.1232
Austria	AUT	4000018	4007355	0	1.4166	.5331	1.9359	.5554	-.3884	.737	1.6284	2.0955
Austria	AUT	4000018	4010537	0	1.258	.9349	1.2341	.251	.1147	.5674	.1435	2.0955
Austria	AUT	4000018	4010315	0	-.6804	1.4003	.586	.2109	.7168	.9918	-.3503	2.0955
Austria	AUT	4000018	4003940	0	.101	-.1046	1.2867	.5416	.2058	1.0544	.0254	1.3857
Austria	AUT	4000018	4004418	0	1.2813	.0807529603704639	.0426145673995659	.0588674190436454	.0483252773815872	.0884970057654984	-.213673345168623	.310931348568528
Austria	AUT	4000018	4007097	0	.658	1.3939	1.9359	.7937	1.2821	2.8994	2.4277	1.2147
Austria	AUT	4000018	4007204	0	1.6287	2.6352	1.9359	-.4322	1.4077	.6866	-.4775	2.0955
Austria	AUT	4000018	4000707	0	1.1929	.1828	.1386	-.0765	-.2512	.7795	-.4288	.8806
Austria	AUT	4000018	4000092	0	-.3421	.2773	-1.1007	-.1107	-.1702	.0016	.6215	-.4377
Austria	AUT	4000018	4007688	0	.4135	.0341	1.9737	-.0231	.3797	.7476	.6815	2.0955
Austria	AUT	4000018	4008136	0	.5767	-.989	-1.3514	.4078	-.5762	.5081	-2.1355	-1.8806
Austria	AUT	4000018	4008468	0	2.2592	.64	.586	.1003	.6573	.6836	.8038	2.0955
Austria	AUT	4000019	4003477	0	-.5975	-.9861	.0226	.380978178535447	-.0142891849107487	1.0062	-.6852	-.7496
Austria	AUT	4000019	4003764	0	.957	-.0862	.0942	.7113	-.8339	1.0062	-.3679	.1216
Austria	AUT	4000019	4003442	0	.2218	.0661314317102596	-.0743411547180718	-.0123955051735951	.0208685417408785	.0803491569509606	-.239302538297392	.199386840953044
Austria	AUT	4000019	4001261	0	-.4351	-2.9627	-1.762	-.9033	-1.5403	-.7368	-.1313	-2.5027
Austria	AUT	4000019	4009563	0	-.7179	.584057167558325	.318400758186557	1.04208494710379	.882739328284462	2.1953	.536665018829658	.555795154587597
Austria	AUT	4000019	4005289	0	.8258	-.3792	-.227	-.878	-.4639	.3433	.5755	.6905
Austria	AUT	4000019	4004960	0	.264	-.817	-.2737	.6333	-.2222	1.0196	-2.1355	-1.3305
Austria	AUT	4000019	4005759	0	-.6044	-1.2376	-2.1689	-.7421	-1.2221	-.7267	-2.0492	-1.3844
Austria	AUT	4000019	4007919	0	-.2057	.0308	.586	-2.6893	-2.4399	-1.6678	-1.2871	2.0955
Austria	AUT	4000019	4004512	0	.0678	.2607	-1.1075	.7766	.1691	1.0488	.95	-.5265
Austria	AUT	4000019	4003164	0	-.7844	-.7353	.289	-.4132	-.4294	-.7793	-.0553	-.5768
Austria	AUT	4000019	4007475	0	-.1828	.660199601889559	.783225846046574	.383541598770727	.72469560947244	.541025193946458	1.8077	1.10081906490456
Austria	AUT	4000019	4005474	0	-.2969	.7665	1.4967	1.2225	1.0158	.2875	2.4277	1.1508
Austria	AUT	4000019	4007619	0	.9776	.2516	.1386	-.0362	.7343	.353	-.3272	1.515
Austria	AUT	4000019	4001647	0	.2803	.308752051735505	.0226	.153441518443666	.5311	.259751640963002	.134436007738805	.9883
Austria	AUT	4000019	4001662	0	.5195	-.7306	.0226	1.2836	.6436	-1.6678	-.4801	-1.1252
Austria	AUT	4000019	4005947	0	-.5902	-1.1493	-.7902	-.3742	-.2916	-.1206	-.7867	.9339
Austria	AUT	4000019	4002654	0	.4117	-1.1104	.8038	-.0242705644106899	-.641	.3091	-.9794	.2909
Austria	AUT	4000019	4002789	0	.1421	.1245	-1.1926	-.2735	-.5532	.2591	.3482	-.4607
Austria	AUT	4000019	4000150	0	-.2896	.0632480098323255	-.136761371069032	.6333	-.2222	.9478	-.142083570303956	.108423376449539
Austria	AUT	4000019	4000530	0	-.0088	-.7327	-.1425	.2385	-.48	-.4932	-1.4013	-.6924
Austria	AUT	4000019	4000310	0	-.3939	-.5743	-.7095	.5394	-.0135	.9736	-.2004	-.6774
Austria	AUT	4000019	4002716	0	-.2517	-.7958	.8038	.8475	.3629	1.0639	-.1227	-.2819
Austria	AUT	4000019	4006412	0	.0972	-1.4093	-1.1926	.6505	.3129	.3456	-.6852	-1.1252
Austria	AUT	4000019	4005801	0	-.7546	-1.0997	-.2737	3.6039	4.8357	3.6292	-.1972	-.5711
Austria	AUT	4000019	4002401	0	1.3596	.0818335320496465	.0512579209076462	.0641339475629563	.0503544065941096	.0890991544792109	-.211779276436218	.31917479825828
Austria	AUT	4000019	4004379	0	.101583573617928	.0644723963881522	-.0876115643055349	-.0204813702825457	.0177531565225271	.0794246592943442	-.242210560958078	.186730416141264
Austria	AUT	4000019	4007208	0	.0336	-2.9627	-2.664	-2.6893	.2135	-.7368	1.3918	-2.5027
Austria	AUT	4000019	4003334	0	-.7589	.0525973749315316	-.182598329499353	-.0783582704212098	-.00454610728492908	.0728073019887925	-.263025567746552	.0961384231913599
Austria	AUT	4000019	4003517	0	-.2251	-2.9627	-1.1926	.1053	-.3132	-.8849	-2.1355	-1.1252
Austria	AUT	4000019	4005201	0	-.2296	.0599019290795695	-.124170142885983	-.0427570757178729	.00917059887328437	.0768777657712699	-.250221856634652	.151863300851459
Austria	AUT	4000019	4000038	0	-.1173	.061451714514719	-.111773609055109	-.0352036765771499	.0120808314475662	.0777413839136697	-.247505331492263	.163686281696404
Austria	AUT	4000021	4009119	1	-.6458	1.7671	-.4659	.6796	-.2371	.4039	-2.1355	.5362
Austria	AUT	4000021	4004197	1	.1104	-.7318	-1.1926	-.1556	-.3926	.127	-2.1355	-1.6872
Austria	AUT	4000021	4005375	1	.2699	1.3697	1.2867	.4803	.2042	.3811	.5755	1.3857
Austria	AUT	4000021	4008316	1	-.1802	.2544	1.9359	.039	-.822	.24	-1.5537	.9339
Austria	AUT	4000021	4001733	0	.0923	-.2662	-.227	.2356	.6648	.9877	.5755	.1216
Austria	AUT	4000021	4007060	0	-.4561	-.9363	-.5836	-.1286	-.4931	.181	.5755	-.4607
Austria	AUT	4000021	4002060	0	-.0314	.8006	1.1355	.2666	-.5657	-.4207	.4807	2.0955
Austria	AUT	4000021	4001017	0	-.2756	.9349	.8348	-.1867	.2731	-.0864	1.8085	.4112
Austria	AUT	4000021	4006953	0	-.5913	.0789	-.7638	-.1283	-.0812	-.0455	.5755	.7435
Austria	AUT	4000021	4000342	0	-.3825	2.6352	-.2402	-.486018143796551	1.571	-1.6678	1.2691	.0388
Austria	AUT	4000021	4004635	0	.6637	-.847	.5021	-.0373	.3736	.3033	.6286	-.1334
Austria	AUT	4000021	4003069	1	.0116	.0632305866660171	-.0975446401254597	-.0265337464859726	.0154212497808247	.0787326606594875	-.244387254102647	.177256915987707
Austria	AUT	4000021	4010020	1	-1.1461	.3729	-.4744	-.3405	-.2463	.3056	-.8012	.9883
Austria	AUT	4000021	4008977	1	.371	.3875	-.1627	-.1528	-.3026	-.1225	-2.1355	2.067
Austria	AUT	4000021	4010594	1	.414	-.4343	-1.2567	.3187	-.7229	-.0341	-.1282	-.4607
Austria	AUT	4000021	4007393	1	-.0553	-.1798	.0226	-.1381	-.4401	.302	.5226	-.9774
Austria	AUT	4000021	4003141	1	.3715	.2516	-1.0935	.4369	-.6896	.4099	-2.1355	-.7816
Austria	AUT	4000021	4000838	1	-.9963	-1.034	-1.1926	-.316	-.7402	.1382	-2.1355	-.8102
Austria	AUT	4000021	4004491	1	.6054	.6636	1.1228	.0307	-.445	-.0842	-.6063	1.2147
Austria	AUT	4000021	4008422	0	-.4481	.1276	-.227	.8067	1.4432	.1952	2.4277	2.0955
Austria	AUT	4000021	4003356	0	-.2457	.1221	.0226	-.4383	-.4676	-.0261	-.3086	.9339
Austria	AUT	4000021	4005120	0	.3906	.4981	1.0929	.1531	.9542	.986	.3768	1.3566
Austria	AUT	4000021	4002685	0	-.1681	.0607506539616861	-.117381302007989	-.0386205303291421	.0107643593658786	.0773507178261015	-.248734178128357	.158338041029234
Austria	AUT	4000021	4005930	0	.1817	-.4343	-1.1926	-.5911	-.5074	-.9292	.3415	-.959
Austria	AUT	4000021	4001116	0	-.1759	-1.3752	-.8826	.3476	-.3684	-.3615	.1693	-.6924
Austria	AUT	4000021	4002336	0	-.8019	-.3748	1.4967	.5219	.2931	-.0864	2.4277	-.4126
Austria	AUT	4000021	4006576	0	-.2545	.5119	-.829	-.6531	-.1186	-.0594	-.5832	-.4607
Austria	AUT	4000021	4004009	0	1.6908	.1316	-.8627	.5921	.3596	.4193	-.2128	-.7887
Austria	AUT	4000021	4006540	0	-.3444	.9349	1.9359	-.3811	.3491	.5336	-.4982	1.515
Austria	AUT	4000021	4004540	0	.997	.3178	-.732	.0191	.5382	.4616	.0405	-.946
Austria	AUT	4000021	4007217	0	-.5816	.7665	1.9359	-.0785	1.3437	.7093	-.2395	1.7439
Austria	AUT	4000021	4002501	0	1.5575	-.8189	.7739	.1053	.3161	.2811	1.2027	-.3086
Austria	AUT	4000021	4005856	0	-.0691	-1.1042	-.227	.7335	-.248	.5189	-.5974	.1216
Austria	AUT	4000021	4006813	0	.202	-.3582	-.9607	.9506	.5933	.9656	-.5208	-.5912
Austria	AUT	4000022	4002573	0	-.6595	.0539691351475055	-.17162579643801	-.0716725368986107	-.00197017569202067	.0735717155538373	-.260621092242069	.106603287803893
Austria	AUT	4000022	4009393	1	-.252	-.6447	-1.1926	.7165	-.0243	.827	-.6852	-1.1252
Austria	AUT	4000022	4010236	0	-.0332	-.438	1.9359	1.6362	.937	3.6292	-.8738	-2.5027
Austria	AUT	4000022	4006789	0	-.8383	.187899751875234	-.00316506905982301	.0863777832765407	.228120480529812	.249353407804718	.5755	.1216
Austria	AUT	4000022	4004629	1	-2.0905	-1.2036	-.9219	.5233	-.339	.8417	-.4545	-.2004
Austria	AUT	4000022	4009311	1	.05	-1.3452	.0226	.821	-.0408	1.0062	-.6852	-1.1252
Austria	AUT	4000022	4008820	1	-.9363	.3398	-.2626	-.1003	-.6549	.5542	1.1217	-.8454
Austria	AUT	4000022	4003077	1	-.7536	.0526705170758441	-.182013274919623	-.078001787647872	-.00440875881971364	.0728480604585584	-.262897361306172	.0966964089302576
Austria	AUT	4000022	4009074	0	-.9354	-2.9627	-1.842	-1.6821	-.5723	-.4524	-.1689	-.7189
Austria	AUT	4000022	4002884	0	-.1154	-.0862	-1.3753	.7391	-1.3332	.4394	-.2429	-.4467
Austria	AUT	4000022	4009978	0	-2.6627	-1.055	-.4728	-2.6893	-3.7095	-.8437	2.4277	2.0955
Austria	AUT	4000022	4000174	0	-.3283	.0585398291468067	-.135065404587739	-.0493957266100312	.00661280764370631	.0761187354003451	-.252609399213047	.141472132468592
Austria	AUT	4000022	4007325	0	.8268	-1.0212	-.5034	.791	-.6121	.2898	-.216	-.4607
Austria	AUT	4000022	4003512	0	-.5833	.976611218420396	.702789348340327	1.82527618378104	1.5796	3.6292	1.11835801210617	.911697514999591
Austria	AUT	4000022	4001427	0	-1.4179	2.6352	-.2827	3.6039	4.8357	3.6292	1.2691	-.3917
Austria	AUT	4000022	4005450	0	-.0273766959567225	-1.4528	-1.6896	-.4752	-.0855	-.0737	-1.2876	-1.4276
Austria	AUT	4000022	4000957	0	-2.191	-.384286520122635	-.941723338408739	-.755219967559399	.1604	-1.5688	.2163	-1.4374
Austria	AUT	4000023	4007494	1	.0976	-.0647069260028978	-.282330444173167	-.111867317803038	-.136164497784983	-.0204743656285022	-.6852	-.0169687456774651
Austria	AUT	4000023	4005610	1	-.6371	.0542782642102601	-.169153112931228	-.0701658927245039	-.00138968406544978	.0737439777656785	-.260079238607256	.108961567153197
Austria	AUT	4000023	4000266	1	-1.2909	.0452555596911081	-.241324562785416	-.114141069556247	-.0183327834159881	.0687160744575663	-.275894591573362	.0401292886454069
Austria	AUT	4000023	4000440	1	.8069	.0742060484342667	-.00975333686905826	.0269588477848828	.0360312940045677	.084848738207578	-.225149031077342	.260986360920783
Austria	AUT	4000023	4007876	1	-.0866	-2.9627	-2.664	-2.0365	-.581	-1.5744	-2.1355	-2.5027
Austria	AUT	4000023	4007149	1	.101583573617928	.0644723963881522	-.0876115643055349	-.0204813702825457	.0177531565225271	.0794246592943442	-.242210560958078	.186730416141264
Austria	AUT	4000023	4009302	1	.426	-1.6273	.0226	.7125	-.7194	1.4305	2.4277	.1216
Austria	AUT	4000023	4007327	0	1.2779	-.5051	-1.1091	.281270562291027	.4028	.273148713186052	.5755	-.5455
Austria	AUT	4000023	4010330	0	.0602	-.817	-.8219	1.0456	.8794	.966	1.1102	.2613
Austria	AUT	4000023	4006822	0	.5307	2.6352	1.9359	3.6039	4.8357	3.6292	2.4277	2.0955
Austria	AUT	4000023	4001387	1	-.4356	-.4938	.0226	.1741	-.279	.3501	-.243394911091372	.1216
Austria	AUT	4000023	4006697	1	1.302	-.8094	-.227	-.3254	-.7701	-.2144	-1.2106	.2286
Austria	AUT	4000023	4010424	1	1.0142	.3751	-.7176	-2.6893	.4864	-.3648	-1.1947	.8174
Austria	AUT	4000023	4004764	1	.5439	.7308	.5433	.2576	-.3039	.2984	-.8686	.5362
Austria	AUT	4000023	4008688	1	-.3394	-.0862	-.227	.0411	1.1087	-.0358	-2.1355	.4777
Austria	AUT	4000023	4002062	1	-.1739	1.7671	-.9285	1.4278	-.2779	.0511	-2.1355	.7095
Austria	AUT	4000023	4001153	1	1.2336	.96	1.2899	1.4308	.8387	.5489	.3939	.4794
Austria	AUT	4000023	4002933	1	-.0996	-.4314	-.5034	-.2867	-.4803	.216	-1.5588	-.6959
Austria	AUT	4000023	4010028	1	.3025	-1.175	-1.1926	-.4759	-1.5008	-.218	-.5828	-.6959
Austria	AUT	4000023	4001111	0	.8753	.5772	1.4967	-.0463	1.1534	.4709	1.8077	2.0955
Austria	AUT	4000023	4009464	0	.0605	-1.2698	-.4489	.6791	4.8357	1.4458	-.4091	-.8215
Austria	AUT	4000023	4009517	0	.0409	.0636349385204239	-.0943102817884642	-.0245630020975204	.0161805535602232	.0789579857847975	-.243678490196396	.180341629600858
Austria	AUT	4000023	4006610	0	.4922	.5056	.1453	-.4331	.1817	-.0945	.0254	1.1508
Austria	AUT	4000023	4001158	0	.4635	.0694669894990009	-.0476604581292723	.0038614545086201	.0271321500507976	.0822078969778354	-.233455840818182	.224833096253339
Austria	AUT	4000023	4006010	0	.3944	.2032	.4173	3.6039	1.466	1.3684	.5755	-1.1252
Austria	AUT	4000023	4008477	0	.221	.2516	-.2145	.5046	1.3133	-1.6678	.4807	-1.2412
Austria	AUT	4000023	4007594	0	1.2595	-.0219	.0226	-1.0129	.1854	-.6274	-1.4214	-1.4002
Austria	AUT	4000023	4006009	0	1.3797	.0489	.0226	.1884	1.0803	.1891	.5755	.1216
Austria	AUT	4000023	4007250	0	-.4568	-.0862	.383193577556978	.5444	.3115	.2069	-.2821	1.3566
Austria	AUT	4000023	4009032	0	.817	-1.3452	-1.1926	.4322	-.5336	.4394	-2.1355	-1.1252
Austria	AUT	4000023	4000698	0	-.2313	1.2587	1.2867	-1.3723	1.9418	-.1971	2.4277	2.0955
Austria	AUT	4000023	4001754	0	.547	.0706193232820373	-.0384430888071178	.00947773971120583	.0292960362480597	.0828500351335824	-.231435984634838	.23362400364918
Austria	AUT	4000023	4009627	0	.7566	1.153	1.4967	-1.7857	.3889	-.4384	-.4805	-.0295
Austria	AUT	4000023	4001543	0	-.4375	-.0862	-.0094	-.0434	1.9365	.6039	1.836	.388
Austria	AUT	4000024	4008842	1	-.5827	.0550290062198072	-.163148024414759	-.0665068997302444	2.00813133652555E-005	.0741623288515783	-.258763308351281	.114688817001504
Austria	AUT	4000024	4009262	1	-.3825	-1.1085	-.8627	-1.3102	-1.046	-.4795	-1.5537	-1.5367
Austria	AUT	4000024	4003640	1	-.143	.963	-.2943	.6721	.0322	1.2351	1.2798	.4789
Austria	AUT	4000024	4004843	1	-1.6137	1.3889	-1.5553	-1.7857	-.4202	-.3317	-2.1355	-.7628
Austria	AUT	4000024	4006316	1	-.656	-.112178227055675	-.349252893982616	-.4312	-.4346	-.160307039727129	-.499604707359124	-.059353402632111
Austria	AUT	4000024	4009778	1	.616	.0715715511985584	-.0308263405049781	.0141187418546599	.0310841577763362	.0833806642682715	-.229766881920459	.240888346287658
Austria	AUT	4000024	4005010	1	-.0496063308519064	-1.35020595699332	-1.60954590155087	-2.6893	-3.7095	-1.6678	-2.22391471838807	-1.25243342978315
Austria	AUT	4000024	4008567	1	-.6293	.7821	-2.1689	-.3486	.0556	.2271	-1.5848	-1.8806
Austria	AUT	4000024	4000095	1	-2.0242	-.1473	-.297950421910773	3.6039	1.5226	-.1832	-.6852	-.179773862222901
Austria	AUT	4000024	4008157	1	-.6977	.053441959692272	-.175842604918325	-.0742419033026679	-.00296012123376218	.0732779469604297	-.26154514620858	.102581579270706
Austria	AUT	4000024	4007483	1	-.5922	-1.8634	-.4728	-.0181	-1.8369	-.8849	-.3907	.1216
Austria	AUT	4000024	4006052	1	.6149	2.6352	.9409	3.6039	4.8357	3.6292	2.4277	-.4565
Austria	AUT	4000024	4007428	0	-1.1126	.8138	-.3332	-.363121647884363	.3843	-.6142	-.1642	.6361
Austria	AUT	4000024	4000349	0	.2004	.0658361030520922	-.0767034505683007	-.0138348884470722	.0203139649190652	.0801845850164339	-.239820202037794	.197133841931835
Austria	AUT	4000024	4002900	0	-1.3068	.4546	-.7632	-2.6893	.085	-.1238	-.633506993011552	-.11507636864416
Austria	AUT	4000024	4002241	0	-1.0701	.915445327744978	.680105326046457	.725504017045304	2.2866	.871056691509803	.840788598825205	.944367524397172
Austria	AUT	4000024	4000421	0	-1.3823	-.0862	-1.0935	.1053	.1154	.5041	.5722	.1216
Austria	AUT	4000024	4005490	0	-.3836	1.3939	.4173	.1821	-.1113	.398	1.1417	.7627
Austria	AUT	4000024	4002710	0	-2.0132	-1.1429	-1.1926	-.6804	-.5956	-.0879	-1.1734	-.4607
Austria	AUT	4000024	4010165	0	-.9952	.425944883557256	.180917405182644	.263964042033651	.9879	.41871701696713	.213925106496366	.453884286556555
Austria	AUT	4000024	4009199	0	-1.2048	2.6352	1.9359	.197	4.8357	1.2201	1.6922	.0178
Austria	AUT	4000024	4002425	0	.2473	-.358083182308872	-.510738984873852	-.414512265412111	-1.1042	-.311461813817544	-.782816056348799	-.229276063856697
Austria	AUT	4000024	4008817	0	-.7325	-.2479	-.7902	-.3604	-1.1714	-1.6678	-.8883	-.6774
Austria	AUT	4000024	4001349	0	-.5862	.0634	-.6097	.9605	-.9076	-1.6678	2.3404	2.0955
Austria	AUT	4000024	4009127	0	-.118517891446558	-.707098277484322	-1.5502	-.7199	.0819	-.257095808124089	-.9759	-2.5027
Austria	AUT	4000024	4005511	0	-.7119	.0532459939471329	-.177410109641374	-.0751970080916106	-.00332811146132053	.0731687450225662	-.261888642709221	.101086598611773
Austria	AUT	4000024	4008879	0	-.5348	-.384009725203958	-.771568514126571	.4924	-.3794	-.2484	-.742737026130114	-.8813
Austria	AUT	4000024	4001154	0	.1917	-.817	-.6116	-.206011724891852	-.996	.1137	-1.0167	-.419
Austria	AUT	4000024	4008566	0	.6986	-1.4093	-1.5363	2.1299	-.1143	1.2826	-.8883	-.913678439219346
Austria	AUT	4000024	4007832	0	-.1561	-.0862	-1.1926	1.0173	.9474	1.1432	.5755	.1739
Austria	AUT	4000024	4000786	0	-.8298	-.2786	.2092	-1.2335	.2141	-1.6678	.0408	-.0295
Austria	AUT	4000024	4007330	0	-1.1832	-1.0705	-.7249	.149124354095156	-.212448039954294	.6381	-.671471467786377	-1.1252
Austria	AUT	4000025	4007493	1	-1.239	-1.2952	-1.4259	.4219	-.2781	.0589	-.2249	-1.1078
Austria	AUT	4000025	4006111	1	-.3976	1.7162	1.4967	-1.2776	-.4237	-.7368	-1.2106	2.0955
Austria	AUT	4000025	4010365	1	-1.5246	.1852	-.227	-1.7857	.2557	-.3646	-.3912	.7435
Austria	AUT	4000025	4002306	1	.3088	-1.2201	-.5413	-.3042	.2432	1.2233	-1.5848	-.8578
Austria	AUT	4000025	4001375	1	.0502	-.2662	.3416	.3481	.235	.4178	-1.1908	-.3856
Austria	AUT	4000025	4005673	1	-.7639	1.0919	.1386	.3828	-.0789	-.5309	-1.2624	-.7639
Austria	AUT	4000025	4008121	1	-.1452	-2.9627	-2.664	-.5339	-1.6686	-.7433	-2.1355	-2.5027
Austria	AUT	4000025	4008725	1	-.227	.5179	1.0433	-2.0365	-.0191	-.3646	-1.5848	.833
Austria	AUT	4000025	4005465	1	-.5228	-2.9627	-2.664	-1.2502	-.4658	-1.6678	-2.1355	-1.5298
Austria	AUT	4000025	4007173	1	.0264	.6464	1.9359	.1884	.3388	.7849	1.2612	1.2147
Austria	AUT	4000025	4000399	1	.4475	1.1576	1.0108	.6697	1.2101	.517831337585154	-.8488	2.0955
Austria	AUT	4000025	4002790	1	-.5705	-.5994	1.2867	.1535	-.3375	.3232	-.7105	1.3857
Austria	AUT	4000025	4010171	1	-.9932	.0056	1.2867	-1.7857	.7658	.597	-1.1941	2.0955
Austria	AUT	4000025	4002967	1	-.8727	-.1139	.896	.6536	.7617	.4652	-.062	.3754
Austria	AUT	4000025	4001955	1	.5092	-.3486	-.3704	.2268	.3423	.5887	-.3996	-.2201
Austria	AUT	4000025	4001194	1	-.4596	.5836	-.227	.3589	.5709	.8137	.0221	-.4607
Austria	AUT	4000025	4010115	1	1.0601	1.1576	1.9359	-.3586	.1594	.0589	-.4748	2.0955
Austria	AUT	4000025	4005752	1	-.3539	.5315	-1.7997	.1564	-.3037	.3635	-.8831	-.7096
Austria	AUT	4000025	4010323	1	-.8047	.0502	-.7836	-.2331	-1.6085	-.8849	-.9936	-.1563
Austria	AUT	4000025	4008699	1	-.32	.7946	-.75	.0202	.3368	.478	-.137525794830257	.5362
Austria	AUT	4000025	4004608	1	-.2215	2.6352	1.0108	-.5976	.5511	-.1578	-1.2695	2.0955
Austria	AUT	4000025	4004235	1	-.5271	-1.3452	-1.5812	.7425	-.638	.7522	.8038	.7435
Austria	AUT	4000025	4003367	1	-1.0483	.0441	-.227	-1.4389	-.509	1.041	-.532	.1216
Austria	AUT	4000025	4006424	1	.8654	1.3403	.0226	1.2836	.1512	1.3344	.5755	-.9299
Austria	AUT	4000025	4005733	0	-.2335	2.6352	1.1752	-.1786	1.8319	.8629	-.7825	.9973
Austria	AUT	4000025	4004989	0	-.0166	-1.4174	-.774499536576423	.1053	-.2899	-.4863	-.731679571922287	-.442577265793517
Austria	AUT	4000025	4004850	0	-1.0975	.9275	-.9607	.6581	.7808	.7289	-.1157	-.9415
Austria	AUT	4000025	4008874	0	-.5687	-.2662	.6465	-1.2502	.3215	-1.6678	-.6852	-1.1252
Austria	AUT	4000025	4009569	0	-.3577	2.6352	1.9359	2.0217	1.0219	1.9917	2.4277	2.0955
Austria	AUT	4000025	4003939	0	.404	2.6352	1.9359	1.3358	2.3772	3.6292	1.3617	.1216
Austria	AUT	4000025	4008895	0	1.1253	.6257	.0226	3.6039	1.9539	3.6292	2.4277	2.0955
Austria	AUT	4000025	4009968	0	-1.0608	1.7671	1.9359	3.6039	2.2837	3.6292	2.4277	.1216
Austria	AUT	4000025	4000816	0	-1.0801	-.2741	-.8826	-2.6893	-.9434	-1.6678	-.8883	-1.3649
Austria	AUT	4000025	4000620	0	1.0884	-2.9627	-1.1755	.116	-.2363	1.1626	-.1694	-.1563
Austria	AUT	4000026	4006698	1	-.1038	1.127	-.5472	.8152	.4523	.5967	-.0899920540294046	.1216
Austria	AUT	4000026	4009367	0	-.2451	.1852	.8348	.7113	.1194	-.4694	2.4277	1.2841
Austria	AUT	4000026	4003067	0	-1.1188	.3289	1.4967	.1729	.0286	.6067	-.6997	1.0177
Austria	AUT	4000026	4006329	0	.7984	-.5994	-.5034	-.2509	-.8696	-.0026	.1648	.1216
Austria	AUT	4000026	4004518	0	1.1778	-2.9627	-.22708927513176	-.1291	-.4049	-1.6678	2.4277	.341493632203585
Austria	AUT	4000026	4009044	0	-1.0679	-.0862	-.7183	.2222	1.6903	.9851	.1922	-.6774
Austria	AUT	4000026	4004733	1	-.4112	-.7353	-1.0611	-.2628	-.4386	-1.6678	-1.305	-.6959
Austria	AUT	4000026	4002121	0	1.153	-.4314	.0226	.1177	-.1644	.04	-.216	-.222
Austria	AUT	4000026	4003941	0	1.114	.0634	.9726	.0901	-.5811	.0272	-.1021	1.515
Austria	AUT	4000026	4010040	0	.6419	-.291865010080368	-.396450026378217	-.0696	-.9431	-.148370498240842	-.661703012784712	-.129251350819749
Austria	AUT	4000026	4002195	0	.3775	.6321	.4173	.3779	.0665	.5483	.9628	.4777
Austria	AUT	4000026	4006505	0	.3877	.7062	-.3802	.1356	.2208	.1982	.3415	.4504
Austria	AUT	4000026	4008429	0	-1.3301	-1.1019	-.7249	-.2152	-.6538	.7182	-.4801	-.5251
Austria	AUT	4000026	4000737	0	-.0216	1.74198161715295	1.76162671509024	3.6039	4.8357	1.1883	2.13471694763558	1.92324228037293
Austria	AUT	4000026	4002723	0	.9552	-.0862	.0226	1.2836	4.8357	1.5721	.5755	.1216
Austria	AUT	4000026	4009166	0	1.4857	-1.2833	-.8958	.6081	-.1283	.1606	-.3353	-.9122
Austria	AUT	4000026	4009578	0	-.1101	-.2662	-.7902	-.047	-.1146	.4775	.5755	.6361
Austria	AUT	4000026	4001824	0	1.2577	-.4488	.6407	.8992	.4994	.9839	1.1417	.8375
Austria	AUT	4000026	4005366	0	-.2278	-.0298	1.4967	-.3368	.4599	.6403	.5755	.9883
Austria	AUT	4000026	4009095	0	.3894	1.4003	.586	.3907	.4247	.4378	1.0638	1.0431
Austria	AUT	4000026	4004547	0	-1.0656	-.8357	-.227	.5864	.1903	.3433	.5755	.4777
Austria	AUT	4000026	4007309	0	.6367	.7211	.6825	-.2761	.3789	.5242	.7208	1.1013
Austria	AUT	4000026	4007163	0	.8133	-.6065	.0226	-.6208	-.2166	-.1443	.8047	.9339
Austria	AUT	4000026	4004731	0	.6486	.9526	1.1752	.4177	.6188	.7844	1.802	.5505
Austria	AUT	4000026	4005096	0	1.0711	1.3403	1.1657	-.3811	-.6117	.0738	1.1171	1.0448
Austria	AUT	4000026	4007858	0	-.1371	-.7306	-1.4904	-.7717	-.4447	-.4333	-.6235	.1216
Austria	AUT	4000026	4008886	0	.3052	-.989	.252036121239501	-.2074	-.6521	-.0581	.9628	1.1508
Austria	AUT	4000026	4001003	0	1.3977	-.946176598050394	-1.00855344411535	-.911608593507229	-2.6758	-.860266696478799	-1.52904358338563	-.721777364779348
Austria	AUT	4000026	4009914	0	-.1026	-.2325	.0226	-.1818	.4684	-1.0529	.7741	-1.2535
Austria	AUT	4000026	4004812	0	1.4859	-.1938	-.7902	-.0468	.4007	-.0453	.1693	.8136
Austria	AUT	4000026	4003150	0	.2658	-.245	-.6116	-.0205	.005	-.2348	-.0251	-.5251
Austria	AUT	4000026	4001262	0	-.435	-.2597	-.7249	.1411	-.5702	.8001	-.2004	-.5912
Austria	AUT	4000026	4002988	0	-.8873	-1.5835	-.3704	-.2568	-1.0992	-.1931	-.0992	.6261
Austria	AUT	4000026	4002304	0	.3561	.3427	1.0929	.596	.7568	.9049	.8038	1.4234
Austria	AUT	4000027	4006140	1	-.1359	-.8869	1.4967	.6003	-.2983	-.2785	.5755	2.0955
Austria	AUT	4000027	4003496	1	.6246	-1.0249	1.0433	.382	-.1389	-.0518	.1701	1.515
Austria	AUT	4000027	4002937	0	.4591	1.3403	1.4967	-2.6893	.3136	-.5309	2.4277	.9339
Austria	AUT	4000027	4008520	0	.7914	2.6352	1.9359	3.6039	4.8357	-1.6678	2.4277	1.0383
Austria	AUT	4000027	4000179	1	1.1473	1.1132	1.1657	.1551	.108	.2999	-.8488	2.0955
Austria	AUT	4000027	4007684	1	-.6563	.5338	1.1381	-.4055	-.2701	-.7433	.1747	1.1508
Austria	AUT	4000027	4005107	1	.817	.6515	-.9285	.405	.3756	.7224	-.6852	-.7816
Austria	AUT	4000027	4005451	1	.9666	1.3939	-.1587	.0546	.7434	.3639	-1.1947	-1.2965
Austria	AUT	4000027	4005088	1	1.3924	-.0188713168495628	-.0401271955978581	.2897	-.2296	.123436711898364	-.299322217674203	.215854000164745
Austria	AUT	4000027	4008549	1	.6679	-.7221	.0226	.786	.7326	-1.6678	-.6852	.1216
Austria	AUT	4000027	4002806	1	1.3295	.100247488532935	.0674141535850203	.0800191717408584	.0995	.106253027669914	-.188375437228211	.335135944850996
Austria	AUT	4000027	4008332	1	.5386	-.847	-.7836	.0603	-.7269	-.0032	-.178	.1824
Austria	AUT	4000027	4000632	1	.3386	.468	.1386	-.638	-.0395	-1.6678	-.6852	-.6698
Austria	AUT	4000027	4001314	1	1.5848	.134	-1.9803	.1558	-.5629	-.4164	-2.1355	.3636
Austria	AUT	4000027	4008747	1	1.0434	.0086	-.1587	.6278	.6718	.2776	.5837	-.6195
Austria	AUT	4000027	4007609	1	.7189	.0502	-1.0611	-.0058	-.2832	-.0033	-.24	-1.2087
Austria	AUT	4000027	4001097	1	.7531	1.1493	-.4659	-.3605	-1.0332	-.2418	-1.5588	.4208
Austria	AUT	4000027	4004476	1	1.3399	.2465	-1.4877	.3863	-.3714	.0287	-1.166	-.9233
Austria	AUT	4000027	4001546	1	.448	1.0919	1.2899	-.3274	-.1371	-.4133	-1.1229	1.2147
Austria	AUT	4000027	4009357	1	.0139	-.7353	.0226	.2545	-.2955	-.2785	-.24	.1216
Austria	AUT	4000027	4007094	1	1.3197	1.1352	.1386	.0476	.1248	-.1147	-.24	.8903
Austria	AUT	4000027	4004113	0	.9089	-2.4463	1.9359	.5222	.6432	.1958	1.802	1.515
Austria	AUT	4000027	4000706	0	.9496	1.1576	-.4313	.4455	.5489	-.2858	-1.7719	1.2147
Austria	AUT	4000027	4005262	0	1.3547	.1973	.4173	-.6495	-.4538	-1.0529	-.9936	.9097
Austria	AUT	4000027	4000217	0	.0094	1.3403	.8094	-.4856	-.2933	-.7368	2.4277	2.0955
Austria	AUT	4000027	4009586	0	1.0783	-.1486	-.4744	.2549	-.4147	.3267	-.7693	-.9136
Austria	AUT	4000027	4000559	0	.6856	1.7671	.8038	-.3051	.2467	-.421	.1206	1.1232
Austria	AUT	4000027	4004959	0	-1.2403	.3239	-.7902	-.2802	.1395	.5291	.0215	.2203
Austria	AUT	4000027	4004051	0	.4764	.666	1.1752	-.3625	.4557	-.8768	-.0585	1.2841
Austria	AUT	4000027	4003682	0	-.3655	.0467	.1386	.0873	-.7628	-.4487	-.5202	-.8813
Austria	AUT	4000027	4005941	0	.4861	.9349	-.5274	-.2783	.0284	.069	-.5974	-.5912
Austria	AUT	4000027	4005323	0	1.3202	1.3403	1.9359	-.7797	-.1201	.1138	.8939	2.0955
Austria	AUT	4000027	4000755	0	1.0447	.2906	1.1355	-.158	1.2427	.1882	1.1375	1.515
Austria	AUT	4000027	4009862	1	2.021	.5068	-.9084	.4439	.383	.8184	-.3503	.6113
Austria	AUT	4000027	4006169	0	1.4836	-1.3895	-2.664	1.2514	-.85	-.368	.1693	.2988
Austria	AUT	4000028	4001591	1	.0522	-.2662	-.5034	-.3433	-.4251	-.1211	.2294	.6113
Austria	AUT	4000028	4005609	1	.2577	-.103	-.0587	.0906	.2199	.9702	-.4771	.4777
Austria	AUT	4000028	4004291	1	.3208	1.7671	1.9359	.1117	.2266	-.8849	-1.0753	.839
Austria	AUT	4000028	4004273	1	-1.0243	-1.7309	-1.6074	-.1866	-1.2151	-.3164	-.6852	.5553
Austria	AUT	4000028	4004201	0	.83	.9637	1.9359	.5534	.5381	.7615	-.1021	2.0955
Austria	AUT	4000028	4003942	1	.7897	.7763	-.5034	-.6559	-.6346	-.2708	-.9906	-.8578
Austria	AUT	4000028	4009174	1	1.3463	1.1132	1.4967	.0952	-.3834	-.3261	-.8186	.3873
Austria	AUT	4000028	4008687	1	.6111	1.3889	-.8309	.2166	-.3785	.1076	-.411	-.7289
Austria	AUT	4000028	4005724	1	.5054	.7608	-1.3005	.1397	-.1535	.0969	-.9936	-1.3718
Austria	AUT	4000028	4009498	1	.9802	-.0862	.0226	.4953	.1174	.62	-.6852	.5759
Austria	AUT	4000028	4007625	1	.7992	-.8379	.0457	-.0171	-.5738	.2071	-2.1355	-1.0454
Austria	AUT	4000028	4002297	1	.3719	-.0862	-1.9313	.78	-.0665	.6087	-.6852	-1.7277
Austria	AUT	4000028	4010163	1	1.3277	-.2662	.1386	.4932	.1904	.4563	-.1021	.5505
Austria	AUT	4000028	4008702	1	.0758	.3837	.1386	.6572	-.4325	.9184	-.1026	-.0129
Austria	AUT	4000028	4004391	1	.2536	.1395	-1.1926	.4497	-1.0123	.0803	-.6852	-.7108
Austria	AUT	4000028	4007642	1	1.2572	.1204	.1386	.3911	-.2356	.7264	-1.305	.8903
Austria	AUT	4000028	4002871	1	.7368	1.3403	-.6315	.6199	.5632	.6736	1.086	2.067
Austria	AUT	4000028	4006730	1	1.0633	.9526	-.6789	-.4199	-.2098	-.1627	2.4277	2.0955
Austria	AUT	4000028	4010203	1	.82	.3738	-1.3514	.5521	.0601	.6351	-2.1355	-.6353
Austria	AUT	4000028	4008445	1	.5118	1.7671	-.4338	.109	.0388	.7255	-.9906	-.6698
Austria	AUT	4000028	4008338	1	1.2899	-.1247	.1386	.0945	-.2855	.4332	-.7867	-.1334
Austria	AUT	4000028	4007714	0	.101583573617928	.0644723963881522	-.0876115643055349	-.0204813702825457	.0177531565225271	.0794246592943442	-.242210560958078	.186730416141264
Austria	AUT	4000028	4005372	0	1.37	1.3697	.7162	.2897	-.114	.7848	.3542	2.0955
Austria	AUT	4000028	4003780	1	1.0262	.9349	.586	.349	.2242	.5459	-.6852	-.2503
Austria	AUT	4000028	4003874	1	1.4382	-.6616	-.227	.3338	-.5761	.2122	-.3763	.5776
Austria	AUT	4000029	4002763	0	.0314	.0635038346768449	-.0953589645257153	-.0252019806535032	.0159343629150257	.0788849281503113	-.243908294193303	.179341466483966
Austria	AUT	4000029	4008252	0	-1.2176	1.1576	.150291242909304	-.461494587615332	-.1806	-.5875	-.211613333356986	.383651456816622
Austria	AUT	4000029	4002080	1	-.0225	-2.9627	-2.664	-2.6893	-.0166	-1.6678	-2.1355	-2.5027
Austria	AUT	4000029	4010469	1	.8312	.0745413982657372	-.00707091681482636	.0285932876701863	.0366610237601781	.0850356119463163	-.224561216643148	.263544672893465
Austria	AUT	4000029	4001540	0	.5696	.0709312124257094	-.0359483277690256	.0109978360654386	.0298817108355821	.0830238354008863	-.230889293021143	.236003339064102
Austria	AUT	4000029	4007125	0	.8335	-.7815	-.7902	.109149681273311	.201621924626111	.198	.9628	2.0955
Austria	AUT	4000029	4008861	0	1.3808	.392743719252618	.374931075072969	.361007823830082	.8745	.376058948042542	.186825407888399	.636985436395064
Austria	AUT	4000029	4007087	0	-.2749	-1.061	-1.2567	.2268	-.0902	.7232	-.8094	-.8505
Austria	AUT	4000029	4001469	0	.2002	1.4003	.4445	.9918	2.9593	3.6292	.7578	2.0955
Austria	AUT	4000029	4000205	0	-1.295	-.817	-.2737	.3425	-.2813	.7534	.0154	-.3917
Austria	AUT	4000030	4001896	1	-.814	.4105	1.2867	-.5524	-.7627	.4765	-.725	.9883
Austria	AUT	4000030	4008771	1	-.7962	.6555	-1.7997	.4545	-.2609	.3295	-2.1355	-1.0139
Austria	AUT	4000030	4000030	1	-.9676	-.0862	-.8892	-.259	-.6847	-.0625	-.5202	-2.5027
Austria	AUT	4000030	4006619	1	-.64	.2746	-.5034	-.1348	-.2481	.5253	-1.5588	-.4826
Austria	AUT	4000030	4010453	0	1.501	1.3403	-.8873	1.082	.2945	.75	-.5832	-1.0101
Austria	AUT	4000030	4010576	0	-.9878	-.8438	-1.1926	-.2323	-.1561	.7443	-.9538	-1.1681
Austria	AUT	4000030	4010497	1	1.0575	2.6352	1.1381	-.2687	.496	-.2306	1.398	.3158
Austria	AUT	4000030	4006674	0	.9	2.6352	.5563	2.0146	.6875	3.6292	2.4277	.7611
Austria	AUT	4000030	4004895	0	-.6638	.9484	1.9359	.352	.4225	1.0343	2.4277	2.0955
Austria	AUT	4000031	4002242	1	.036	-.8338	.0226	-.1603	-.5218	-.3242	-.6004	.6559
Austria	AUT	4000031	4004796	1	.5062	2.6352	.6528	-.001	.0677	.0479	1.1108	2.0955
Austria	AUT	4000031	4008563	1	.7524	.2762	-.732	-.4077	-.1452	-.4333	-1.2871	-.8443
Austria	AUT	4000031	4004845	1	-.8104	-.00819806011769068	-.2392	-.145099661691473	-.184	.0114428449118422	-.342834213733958	.0338930264539058
Austria	AUT	4000031	4008656	1	-.1223	.3837	1.036	-.5049	-.6108	-.7478	-.1021	-.5432
Austria	AUT	4000031	4006231	1	.4336	-.6019	.1945	.6875	.3216	.7536	-1.1501	.9339
Austria	AUT	4000031	4001501	1	.5687	-1.0936	-.227	.4022	.4748	.4641	-2.1355	-.1563
Austria	AUT	4000031	4009155	1	.5494	-.1621	.0226	-.2291	-.2198	.2726	-.6852	-.1563
Austria	AUT	4000031	4001289	1	.38	.0308	-.691	-.003	.5241	.4057	-.8488	-.2485
Austria	AUT	4000031	4010017	1	-.8144	-.0862	-.227	-.3161	-.9283	.4378	-.6852	.1216
Austria	AUT	4000031	4010004	1	-.9892	.7665	-.3827	-.4297	-.552	-.8768	-.725	.1216
Austria	AUT	4000031	4002345	1	-1.6989	-1.0361	-2.664	-2.6893	-.573	-1.6678	.5755	-2.5027
Austria	AUT	4000031	4007693	1	-1.9828	2.6352	1.0068	-.4617	.6543	-.7368	-2.1355	.9883
Austria	AUT	4000032	4001204	1	.0063	1.0919	.0226	-.316	.1444	.4276	2.4277	2.0955
Austria	AUT	4000032	4008537	1	-.9763	.2718	.3461	-.0021	-.3472	-.213	-2.1355	.9097
Austria	AUT	4000032	4004423	1	.7419	-.7199	-1.2567	-.2723	-.8109	-.8768	-2.1355	-1.6492
Austria	AUT	4000032	4002361	1	1.8853	1.153	.8038	.4841	.4622	.782	2.4277	.7627
Austria	AUT	4000032	4002641	1	-.4597	.5119	-.2943	-.0966	.2515	-.2306	.0447	.7627
Austria	AUT	4000032	4008696	1	-1.1169	-.0264	-.227	.5013	.4316	-.0236	-1.1908	-.1563
Austria	AUT	4000032	4001409	1	-.6153	-1.1838	-.9607	-.1063	-.5721	-.3021	-.309	-.4607
Austria	AUT	4000032	4005258	1	-.1074	.5177	1.9359	.3538	.341	.2976	-.4748	1.0383
Austria	AUT	4000032	4002564	1	.8826	-.7221	-1.0611	.4315	-.4733	.3912	-.9936	-.8198
Austria	AUT	4000032	4003667	1	-.914	.0086	-.999611953638468	-.220250864400235	-.6779	-.0026	-.5608	-1.5298
Austria	AUT	4000032	4004762	0	.3763	.1059	1.9359	.2645	-.193	.1276	-.4835	1.2147
Austria	AUT	4000032	4002136	0	.9735	-.2887	-2.664	.02	-.4197	-.1899	-.5832	-.8385
Austria	AUT	4000032	4007192	1	.3723	1.7671	-1.3023	.292	.3442	.5911	-1.0571	.9883
Austria	AUT	4000032	4000936	1	1.5125	.1852	-.5361	.0423	.205	-.0867	.5755	2.0955
Austria	AUT	4000032	4007541	1	.6259	-1.3758	-2.664	-1.2524	-1.1119	.3011	-2.1355	-2.5027
Austria	AUT	4000032	4005965	1	-.1613	-.8264	-.4806	.2401	-.3623	-.1722	-2.1355	1.0448
Austria	AUT	4000032	4008570	1	-.8004	.8046	1.4967	-.6228	-.9406	.169	-.4545	1.515
Austria	AUT	4000032	4006894	1	.3281	.3974	1.0108	.4722	-.3727	.1901	-.3907	.5295
Austria	AUT	4000032	4003151	1	.0123	.4034	.0226	-.2792	-.1989	-.2942	-.5945	.1216
Austria	AUT	4000032	4010434	1	.7996	-.59	-1.0611	-.5599	-1.0856	-.7433	-.928	-1.2535
Austria	AUT	4000032	4010105	1	-.2944	.5177	.0226	.6965	.5484	.5926	1.3428	-.5912
Austria	AUT	4000032	4006692	1	.2012	-1.1881	-.8892	-.3677	-1.2115	-.4795	-1.1229	-.8076
Austria	AUT	4000032	4003425	1	1.6977	-.0252	1.0108	.0314	.4381	-.1333	-.9711	.5553
Austria	AUT	4000032	4001150	1	-.0759	-.103	-.7638	-.4413	-.45	.2385	-.3086	.6559
Austria	AUT	4000032	4009503	1	.8576	-.7221	.0226	-.6849	-.4612	-.2607	-.6852	-.1563
Austria	AUT	4000032	4010637	1	.9906	.879	-.0998	.1345	-.3184	.1464	-.2581	1.515
Austria	AUT	4000032	4004204	1	-.9109	.6464	-.335	-.0829	-1.032	-.801	-.8657	-.2995
Austria	AUT	4000032	4001094	1	.4297	-.4488	-.2943	.4315	-.2934	.1076	-.24	-.1846
Austria	AUT	4000032	4005983	1	-1.1097	-.1106	-.9285	.1553	-.4298	.24	-.6852	-.1563
Austria	AUT	4000032	4007830	1	1.2273	-.8977	-.227	-.203	-.2334	.4335	-1.0345	-.1884
Austria	AUT	4000032	4001453	1	-.2118	-.0862	-.5907	-.2529	-.1106	.693	-.1282	-.5093
Austria	AUT	4000032	4003829	1	-.0593	-.5346	-.3802	-.0373	.4592	.1325	.9911	-.4784
Austria	AUT	4000032	4008498	1	-.6599	.1299	-1.4928	-.0457	.149	-.2306	-.7476	-.958
Austria	AUT	4000032	4006980	1	.429	-1.8444	1.2867	.1927	-.1887	.2478	1.0267	2.0955
Austria	AUT	4000032	4000454	0	-.2439	1.1352	1.4967	.0133	.464	.1483	1.1171	.4994
Austria	AUT	4000032	4004918	0	.3064	-.6616	-.5907	.2759	-.2985	.0577	-1.0396	-.7507
Austria	AUT	4000033	4009307	1	-.1252	.9526	1.4967	.4094	-.0717	1.0917	1.6338	.3216
Austria	AUT	4000033	4004437	1	-.8367	-.6028	-.2626	-.6243	-.4936	.119	-1.5848	.0453
Austria	AUT	4000033	4007828	1	-.3393	.4981	.586	.4959	-.0454	.8142	.7017	1.3857
Austria	AUT	4000033	4000661	1	-.2324	-.7657	.0226	-.7095	-.1233	.5129	.5755	-.1563
Austria	AUT	4000033	4001576	1	-.3777	.6257	.4173	-.3787	-.0633	-.0003	.2732	-.2503
Austria	AUT	4000033	4000570	1	-.3178	-.0338	-1.3514	-1.3001	-1.2286	-.0134	-2.1355	-.8076
Austria	AUT	4000033	4001212	1	.2156	-.9363	-.5034	-.2208	.3878	.7988	-.4948	-.6774
Austria	AUT	4000033	4006996	1	-.9973	1.3403	-1.1208	-.3862	-.3391	.1525	-1.0844	-.4343
Austria	AUT	4000033	4003195	1	-.6269	.9637	-.1587	-.5088	-.2446	-.219	.3078	.1959
Austria	AUT	4000033	4005627	1	-.1222	-.2662	-1.0611	-.1833	-.2093	.3201	.0256	-.2503
Austria	AUT	4000033	4009652	1	-1.3483	.9454	.8116	-.99	-.3166	-.2306	-.725	1.0904
Austria	AUT	4000033	4006770	1	-.9775	-.59	-.227	.0577	-.6157	.4098	-2.1355	-.4377
Austria	AUT	4000033	4001833	1	-.6037	-.5717	-1.762	-.0021	-.5085	.3312	-2.1355	-1.3649
Austria	AUT	4000033	4001750	1	-.5704	-.165	-.5836	.421	.6009	-.8849	-.5828	-.6924
Austria	AUT	4000033	4007738	1	-1.2188	-.089	-.7902	-1.4373	-.6501	-.1354	-.3503	-.4607
Austria	AUT	4000033	4007794	1	-.7852	2.6352	1.0108	-.1572	-.1058	-.7368	.8474	.833
Austria	AUT	4000033	4006237	1	-.6822	.386	-.6501	-.7973	-.6685	.0331	-1.0602	-.6544
Austria	AUT	4000033	4008964	1	-.0844	1.153	.5021	1.0745	.775	1.3555	.5755	.1216
Austria	AUT	4000033	4008436	1	-.4892	2.6352	1.9359	-2.6893	1.9353	-.4128	1.1987	.9883
Austria	AUT	4000033	4007265	0	-1.0906	-1.3452	-.5034	-.5874	-.6668	-.2532	-.3912	-.4377
Austria	AUT	4000033	4009716	0	.5063	-1.8967	1.4967	-1.6821	.2013	.2594	2.0386	1.515
Austria	AUT	4000033	4009855	0	-.38	.8489	1.1657	.101	.1764	.2577	1.4793	2.0955
Austria	AUT	4000033	4005085	1	-.9383	.468	.5833	-.0941	-1.4421	.3093	.5755	.4104
Austria	AUT	4000033	4008970	1	-.2999	-.0862	1.9359	1.2836	-.0408	1.2351	-.8686	2.0955
Austria	AUT	4000033	4008912	1	-.4749	2.6352	1.4967	.0017	-.6874	.4313	1.6284	1.4234
Austria	AUT	4000033	4007008	1	.1538	-.59	-.9607	-.6365	-.6122	-.0129	-.2004	-1.2087
Austria	AUT	4000034	4001379	1	-.0424	-.7114	.2942	-.2312	-.0738	.1981	-.9936	-.7108
Austria	AUT	4000034	4001347	1	-.6747	.4981	.8801	.2376	.232	.3548	1.0602	.7864
Austria	AUT	4000034	4005480	1	.0025	-1.1838	-.4246	.0429	2.4721	-.2936	-.5832	-.9299
Austria	AUT	4000034	4003405	1	.3953	-.8788	-.4737	-1.0091	-1.4124	-.8768	-2.1355	-2.5027
Austria	AUT	4000034	4002513	1	.4614	2.6352	1.9359	.266030716389295	.1284	.54500073933545	2.4277	2.0955
Austria	AUT	4000034	4009801	1	-.6613	-1.0714	-1.2773	-.7969	.4672	-.071	-.418169633992745	.5362
Austria	AUT	4000034	4001122	0	-.6886	-1.2135	-1.9209	-.499734550029299	-.737979771532704	-.5762	-1.0808	-1.09083156428136
Austria	AUT	4000034	4007536	0	.4137	2.6352	1.1355	-.4124	-.106	.0062	-1.27	2.0955
Austria	AUT	4000034	4007476	0	-.0503	-1.6559	-.9947	-1.7857	-.2576	-1.6678	-.7899	-.2726
Austria	AUT	4000034	4005300	0	-.3884	1.127	1.4967	-1.2502	1.393	-.071	2.4277	1.2147
Austria	AUT	4000034	4010313	0	-.9074	.4485	-.1627	-1.0489	.0043	-.7106	2.4277	.3516
Austria	AUT	4000034	4000460	0	-.0918	-.345102090070516	-.697441805855137	-.0364291087265456	-.749	.4037	-.73208521505418	-.6959
Austria	AUT	4000034	4004402	0	.3502	-1.1829	1.9359	-.318920633043137	-.2691	-.318733713024832	-1.7719	2.0955
Austria	AUT	4000034	4004648	0	-.7927	2.6352	-.4769	-.9998	.6002	-1.6678	.775	-.1563
Austria	AUT	4000034	4008630	0	-.8877	1.4003	-1.3694	.9872	-.3765	.8663	1.0903	2.0955
Austria	AUT	4000036	4004709	1	-.8173	-1.1429	-.7836	-.1421	-.0453	.2124	-1.2871	.1216
Austria	AUT	4000036	4010385	1	-.8551	.9349	.9192	.5492	.3988	.9552	1.8085	2.0955
Austria	AUT	4000036	4006478	1	-.2227	1.3889	1.4967	.6137	2.1611	.4423	-.6852	-.7816
Austria	AUT	4000036	4003426	1	-.7748	1.153	1.1381	.6192	.3229	.3738	-.6625	.5177
Austria	AUT	4000036	4005711	1	-.6016	.6515	.8116	-.6123	.0609	.152	-.7867	.1959
Austria	AUT	4000036	4006687	1	1.0071	-.4938	1.4967	.6715	.0897	.3822	-1.0753	.7095
Austria	AUT	4000036	4003062	1	.5328	-1.384	-.8826	-.5006	-.7527	-.7368	-.3727	-.8745
Austria	AUT	4000036	4009502	1	-3.1684	2.6352	1.9359	-2.6893	1.1505	.1957	-.8488	2.0955
Austria	AUT	4000036	4009765	1	-1.8283	2.6352	1.9359	.7113	-.838	3.6292	-1.0451	2.0955
Austria	AUT	4000036	4003841	1	-.7865	.3815	-.7836	.4761	.7577	.2415	-.6852	-1.113
Austria	AUT	4000036	4010409	1	-.5965	.6492	-.0607	-.4955	.1176	.415	-2.1355	-.8273
Austria	AUT	4000036	4001655	0	.3835	1.3697	.7804	-.1456	.1524	.2518	-1.0602	.7627
Austria	AUT	4000036	4004837	0	-1.0971	-.7836	-.8627	.323	.0842	.3395	-1.1908	-.9101
Austria	AUT	4000036	4003168	0	.3211	-1.1172	.6825	-.6441	.2286	-.3646	-.5438	.4659
Austria	AUT	4000036	4008769	0	-1.1331	-.4093	.2942	.3442	1.4161	.4032	.3473	.4777
Austria	AUT	4000036	4006250	0	1.5613	.7763	1.0433	-1.2502	.1522	.4961	-.0553	-.1207
Austria	AUT	4000036	4009962	0	-.2342	.9349	1.0108	1.139	1.3996	.2992	.8038	-.9111
Austria	AUT	4000036	4004723	0	-.6912	.7825	.0226	.7113	1.1679	.1525	.5755	.1216
Austria	AUT	4000036	4000978	0	-.885	1.3697	.7162	-.0708	1.3024	.3955	.8038	1.515
Austria	AUT	4000036	4010245	0	-.7337	2.6352	1.9359	3.6039	1.7602	3.6292	2.4277	2.0955
Austria	AUT	4000036	4003935	0	-.2284	1.3697	1.0433	-.0136	1.1889	.8422	-.176	1.515
Austria	AUT	4000036	4009931	0	-.1746	-.9672	-1.0088	.4926	-.1407	1.0543	.0154	-.4859
Austria	AUT	4000036	4010472	0	-.8112	.0518756137716177	-.188371603937062	-.0818760155241467	-.00590145157375317	.0724051004852527	-.264290699224263	.090632262032049
Austria	AUT	4000036	4009567	0	.0643	.0639578679877658	-.0917272106251298	-.0229890970227838	.0167869599915518	.0791379382739529	-.243112446667172	.182805189278256
Austria	AUT	4000036	4000414	0	.559	-1.0966	-.227	-.5354	-.3269	.4643	.1693	-.4873
Austria	AUT	4000036	4000067	0	-.3042	-1.2516	-1.5179	-.5617	-.7268	-.8849	-1.7719	-1.3324
Austria	AUT	4000036	4002085	1	-.3324	.1395	-.227	.1078	-.0236	.2608	.3473	.7435
Austria	AUT	4000036	4007870	1	.7272	.967	.5433	.0474	-.0853	.4869	-.2852	.0113
Austria	AUT	4000036	4002898	1	.7505	-1.3541	-1.0935	-2.6893	.2033	-.0024	-2.0401	-.7816
Austria	AUT	4000036	4009124	1	-.5833	-.5208	-.3802	.7113	.1914	1.0074	-.1727	-1.1252
Austria	AUT	4000036	4005822	1	.1657	.6539	-.5034	-.9364	.7707	.4152	.1648	.4777
Austria	AUT	4000036	4000438	1	-1.0092	2.6352	-.1119	-1.0549	-.1789	-.0669	-.3268	.7095
Austria	AUT	4000036	4004019	0	-.4206	.7763	.586	-1.0059	.0524	.2853	-1.5596	.6113
Austria	AUT	4000037	4001810	1	-1.2435	.9454	.9726	.4644	-.3928	.1328	.0754	.9097
Austria	AUT	4000037	4000767	1	-1.5399	-.0994	-1.0611	.4283	.0972	.2438	-1.2106	-1.044
Austria	AUT	4000037	4004940	1	-1.1238	-1.1881	-.227	.1492	-.2653	-1.6678	-1.5596	2.0955
Austria	AUT	4000037	4003233	1	-.6591	1.1352	-1.0611	-.0093	.1646	.4989	.0091383088084207	1.4234
Austria	AUT	4000037	4002069	1	.3696	2.6352	-.2041	.2782	.6041	.351	1.2262	-.4095
Austria	AUT	4000037	4005964	1	1.2163	.957	-1.0021	-.2156	-.4108	-.1406	-.6852	.7435
Austria	AUT	4000037	4007630	0	1.4557	.631	1.2867	-.548	.5948	.5202	-.6852	2.0955
Austria	AUT	4000037	4008441	1	-.8923	-.089	-1.5179	.1471	.0755	.4503	-.6232	-.9467
Austria	AUT	4000037	4007768	1	-.1537	-1.3197	-.8099	.2064	-1.0261	.1121	-2.1355	-.8385
Austria	AUT	4000037	4005529	1	-.563	.4012	.1503	.2159	-.1956	.2226	-.3237	-.1563
Austria	AUT	4000037	4002027	1	.3718	1.7162	.1453	.4345	1.158	.6787	1.0638	1.3857
Austria	AUT	4000037	4007953	1	.3704	.4034	.3416	.477	-.1459	.2842	-.5828	.1216
Austria	AUT	4000037	4002125	1	-.9146	.2607	-1.64	-.976	-.3799	-.4795	-2.1355	-1.4344
Austria	AUT	4000037	4001137	1	-.0114	-.2479	-.3827	.3204	-.053	.4652	.1693	-.3969
Austria	AUT	4000037	4006729	1	.2952	-.6655	.6825	.6662	2.846	.5741	-.5031	-1.023
Austria	AUT	4000037	4000225	1	.3353	.5042	-1.4626	-.1434	.5133	.2907	-.532	-.8578
Austria	AUT	4000037	4005549	1	1.2134	-1.4397	1.1355	-.3618	-.9609	-1.6678	1.536	1.2841
Austria	AUT	4000037	4004915	1	.1453	-.983	-.6928	-.7549	-1.6851	-1.6678	-.9936	-1.3848
Austria	AUT	4000037	4009935	1	.7844	.7763	-.5034	.6438	-.3036	.9598	.1701	.1216
Austria	AUT	4000037	4000742	1	1.4046	2.6352	1.9359	.0039	-.4513	-.1968	-.6852	2.0955
Austria	AUT	4000037	4004710	1	-.1224	.1852	-.8627	-.2864	-.5855	-.8849	-.1972	.543
Austria	AUT	4000037	4002508	1	.3629	1.127	-1.5883	.4568	-.582	.7776	-1.2871	-1.1935
Austria	AUT	4000037	4005471	1	-1.9516	1.3889	.8038	-.6184	-1.0749	-.0818	-.8686	-.1865
Austria	AUT	4000037	4008166	1	.1293	1.1306	.5347	.5826	.6026	.5182	-.3907	.4504
Austria	AUT	4000037	4003805	1	-.9485	.3875	-.5836	-.3032	-.3298	.1055	-.9936	-.6353
Austria	AUT	4000037	4000566	1	-.2529	-.4488	-.5034	.0352	.0356	.286	-.0553	.8375
Austria	AUT	4000037	4000020	1	-.9999	2.6352	1.4967	.7243	.0158	-.7368	1.0602	1.2147
Austria	AUT	4000037	4001654	1	1.4144	.8105	.4173	-.3031	-.5787	-.7847	-.7867	.8136
Austria	AUT	4000037	4008623	0	.6222	-.7737	-.5034	-.5581	-1.4519	.1481	-1.305	-1.2412
Austria	AUT	4000037	4005238	1	.9476	.2032	1.4967	-.2653	-.2993	.1541	-.0987	.833
Austria	AUT	4000037	4004673	1	-.0176	1.7671	-.5907	-.8921	.6574	.1964	-1.5848	-.3368
Austria	AUT	4000037	4010263	1	-.1441	.5946	.9726	-.3897	.9789	.4077	-.5974	2.0955
Austria	AUT	4000038	4000717	0	-.5606	-1.2512	-.227	-1.1465	-.7131	-.8849	-.3763	-.4784
Austria	AUT	4000038	4003860	0	-.3148	-.2924	-.9607	.0811	.1366	.0792	-.176	.2224
Austria	AUT	4000038	4006217	0	-.8072	-.6616	-.5026	-.0595	-.4742	-.8437	-.6852	-.1808
Austria	AUT	4000038	4002011	0	.7197	.9484	-.227	-2.6893	.2328	.2972	.0215	1.1508
Austria	AUT	4000038	4006226	0	-.2677	-.3631	1.2867	-1.7857	.2877	-.5569	-.4402	-.5942
Austria	AUT	4000038	4005170	0	.3067	.30744498755013	.183456788554384	.221729005185669	.6598	.302727794621683	.0705203833931724	.452302505215193
Austria	AUT	4000038	4005709	0	-.9868	-.294859653930692	-.91127930586683	-.8878	-.385274546589237	.7074	-1.1941	-.943
Austria	AUT	4000038	4005796	0	.2398	.0663798389928303	-.0723541769001223	-.0111848089622593	.0213350082265158	.0804875819426187	-.238867120197989	.201281886858734
Austria	AUT	4000038	4005272	0	.4091	-.6631	-.3974	-.61	.721	.2196	2.4277	1.2147
Austria	AUT	4000038	4000999	0	-1.2543	.9526	-2.664	-2.6893	.3999	-.7368	2.4277	2.0955
Austria	AUT	4000038	4003121	0	-2.383	-1.0361	-.6587	-.515956792447529	-.3895	-.5309	-1.4019	-.8745
Austria	AUT	4000038	4009093	0	-.9799	.495076134992816	1.0064	-.287419397190719	.129036145571067	-.4567	.158868018033174	.83093417694699
Austria	AUT	4000038	4008894	0	-1.0289	1.1132	1.4967	.1053	.8234	.3534	-.4087	1.0383
Austria	AUT	4000038	4003370	0	-1.6986	2.6292	1.9359	.31135885676568	1.10584208419718	.660796994802352	1.19308363922426	2.0955
Austria	AUT	4000038	4002616	0	-.7939	.0521143607709774	-.186461897478699	-.0807124019432517	-.00545312545144616	.0725381422827907	-.263872214050947	.0924536117080735
Austria	AUT	4000038	4000338	0	-.3586	2.6352	1.25627087537583	.732	1.4287	.9743	.954919585713327	1.41160146458057
Austria	AUT	4000038	4008662	0	-.4323	.0571045870697314	-.146545720869225	-.0563908602755272	.00391766794891279	.0753189465596542	-.255125148231822	.130522978346827
Austria	AUT	4000038	4005654	0	-.6828	1.0919	-.8219	3.6039	1.6572	-.1832	.5755	2.0955
Austria	AUT	4000038	4007744	0	1.5807	.0848848015038902	.0756646317714592	.0790053326921983	.0560841699260217	.0907994747934104	-.20643089078188	.34245227879984
Austria	AUT	4000038	4005290	0	.1815	2.6352	1.4967	-.629299937780525	.2961	-1.6678	2.4277	.7334
Austria	AUT	4000038	4002892	0	.5286	.0703653958376317	-.0404742216876883	.0082401391396181	.0288192038405193	.0827085340309986	-.231881078692006	.231686845612252
Austria	AUT	4000039	4001072	1	-.2547	.0595555389244292	-.126940873065457	-.0444453243236802	.00852013727386785	.0766847398106801	-.250829022984375	.149220764616303
Austria	AUT	4000040	4003515	1	-.7003	-1.5419	-1.2257	.427	-.9694	-.7433	-.1566	-.2432
Austria	AUT	4000040	4010011	1	-.1224	-.0862	.0226	.6769	.1349	.1241	-.2004	-1.5002
Austria	AUT	4000040	4009993	1	.4201	.1379	.1453	.1654	.4051	-.5309	-1.5848	-.6353
Austria	AUT	4000040	4010230	1	-.1026	.0616545804621518	-.110150910503784	-.0342149413378923	.0124617790775033	.0778544309901904	-.247149740044417	.165233902519384
Austria	AUT	4000040	4002205	1	-.9242	.1997	.0226	.5345	-.0371	.5248	-1.2871	-1.1405
Austria	AUT	4000040	4002526	0	.9075	-.4998	-.691	-.1318	.6465	-.0024	-.8913	-.7351
Austria	AUT	4000040	4001924	0	1.0899	-.6447	.5021	.7717	1.1677	.261	.0256	1.1232
Austria	AUT	4000040	4001667	0	1.7616	.5923	.667	1.6312	1.4449	3.6292	2.4277	1.0431
Austria	AUT	4000040	4002036	0	1.2898	-.2662	-.3802	1.2836	2.1396	1.2392	.8354	.1216
Austria	AUT	4000040	4006588	0	1.7115	-.8343	-.2737	.1406	-.9806	-1.6678	-.9794	-2.5027
Austria	AUT	4000040	4005605	0	1.798	-1.3452	-2.664	-2.6893	-.8242	1.1257	-2.1355	-1.1252
Austria	AUT	4000040	4001161	0	.9693	-.5743	-.7117	.1053	.1039	.9475	.2989	-.6959
Austria	AUT	4000040	4001242	0	.4815	-.2819	1.0929	.8754	1.2482	1.0785	1.536	1.1232
Austria	AUT	4000040	4003549	0	.7409	-.0862	-1.2637	-.5183	1.0724	-1.6678	-.6004	-1.8806
Austria	AUT	4000040	4001145	0	1.5483	-.3466	.6496	.512	.555	3.6292	2.4277	.4504
Austria	AUT	4000040	4000841	0	1.0458	.6583	-.5907	-.0696	.366	.119	1.6246	.9888
Austria	AUT	4000040	4003905	0	.6642	-1.2749	-1.7911	.6333	-.2222	1.0196	-.9759	-1.4837
Austria	AUT	4000040	4005187	0	-.2428	.2607	.8348	-.0273	.2102	.0795	-.3763	2.0955
Austria	AUT	4000040	4005681	0	-.5884	-1.3452	-1.1926	1.2438	.7989	-1.6678	-.6852	-1.1252
Austria	AUT	4000040	4000400	0	1.1455	.3926	-.7591	.3684	.2066	-.2306	-.4775	1.515
Austria	AUT	4000040	4009398	0	.679	.1736	1.9359	-.2894	-.2214	.0299	1.3428	.4777
Austria	AUT	4000040	4006230	0	.7396	.3289	-.5034	.1053	.1308	.4059	-.4771	2.0955
Austria	AUT	4000040	4003353	0	1.539	-.847	-2.664	.1053	-.9291	.2679	.1693	-1.1252
Austria	AUT	4000040	4004105	0	1.7985	.7789	1.1381	.5026	.5088	.4817	2.4277	2.0955
Austria	AUT	4000040	4000367	1	1.695	-.847	1.2341	.0585	-.5438	.6574	-1.2106	1.515
Austria	AUT	4000041	4004094	1	1.0215	.0771676152586932	.0139358542271618	.0413930370600314	.0415926111055551	.0864990717192343	-.219957879736678	.283579519329733
Austria	AUT	4000041	4000044	1	.295	.0671416213260472	-.0662607782584106	-.007472007247496	.022765505449137	.08091208525037	-.237531838026485	.207093360969518
Austria	AUT	4000042	4001746	0	.725	.9535	1.4967	1.2192	.9583	.5546	-.1021	2.0955
Austria	AUT	4000042	4003608	1	.0385	-.1827	-1.1346	-.4811	-.2638	-.0571	-.6852	-.9111
Austria	AUT	4000042	4003870	0	1.3572	-.3531	1.2341	.7231	.7348	.1968	-.0992	2.0955
Austria	AUT	4000042	4000754	1	.7783	-.4488	.6825	.2234	-.3157	.4837	-.2589	1.4234
Austria	AUT	4000042	4009349	0	-.2761	.0502	-.4806	-.2941	-.1714	-.5309	-1.0576	-.4607
Austria	AUT	4000042	4007585	1	.1079	.4981	-.4806	-.1932	-.211	-.8849	-.7838	-.5305
Austria	AUT	4000042	4002965	1	.3436	.0502	.9268	.002	-.3909	.2287	-.9936	-.1563
Austria	AUT	4000042	4009833	1	-.2483	-1.1702	-.5907	.0865	-.5322	-.4521	-.928	-.972
Austria	AUT	4000042	4005679	1	.9462	1.1132	-.227	.0101	-.5934	-.3164	-.9936	.4385
Austria	AUT	4000042	4002581	1	-.1646	1.3889	1.0108	-.5031	.4979	-.0004	-.216	1.2147
Austria	AUT	4000042	4009848	1	1.8887	-1.273	-1.5883	-.7065	-.589	-.159	-1.5596	-.7639
Austria	AUT	4000042	4004903	1	-.028	.1852	-.5623	-.1425	-.732	-.5819	-.6852	-.5005
Austria	AUT	4000042	4001050	1	.6969	.2629	-.5034	.2672	.0796	-.0162	-1.2871	1.1508
Austria	AUT	4000042	4005334	1	-.2382	.1681	.1386	-.11	-.2565	.1076	.2457	-.0949
Austria	AUT	4000042	4005001	1	1.0753	.0779100770254879	.0198747101496997	.045011673513913	.0429868276015155	.0869128086387455	-.21865646341735	.289243600981185
Austria	AUT	4000042	4008911	1	-.4539	.3984	.528858376038697	.475326604292225	1.2732	.598357684903432	1.1217	.834748166079884
Austria	AUT	4000042	4004160	1	1.185	-.3486	-.7836	-.4194	-1.0306	.2464	-2.1355	-.6353
Austria	AUT	4000042	4007637	1	.2645	-.7221	-.5907	-.6441	-.1498	-1.6678	-2.1355	-.1563
Austria	AUT	4000042	4000078	1	.5705	-.9443	-1.6896	.0432	.1199	-.1354	-1.5848	-1.2965
Austria	AUT	4000042	4006737	1	.1316	-.2806	-.227	-.4385	.6737	-.7793	.1693	-.1563
Austria	AUT	4000042	4005624	1	.7956	-.2662	-1.3264	-.1497	-.6245	.1399	-.8627	-.8443
Austria	AUT	4000042	4005780	1	1.4461	.9275	.1386	.6063	-.097	.3909	-.5798	-.1865
Austria	AUT	4000042	4009677	1	.784	-.6556	-.227	-1.7857	-1.0207	-1.6678	-2.1355	1.2147
Austria	AUT	4000042	4001621	1	.1671	.792	-1.0611	.0177	.0993	.1318	-1.2106	.5362
Austria	AUT	4000042	4002512	1	1.1731	-.5743	-.8627	.13	-.2011	-.5875	-.6852	-.4607
Austria	AUT	4000042	4005390	0	.6731	-.0449	.8038	-1.3172	-.3498	-.7368	-.703	.9339
Austria	AUT	4000042	4001330	0	1.3043	.0566	-.6587	-.4966	-.6149	-1.6678	-.1722	-.3856
Austria	AUT	4000042	4002759	0	1.5004	.5886	1.4967	-.3027	.2734	-.2737	.8038	1.3857
Austria	AUT	4000042	4007643	0	-.656	-.5847	-1.1926	.4563	.2736	-1.6678	-.6852	-2.5027
Austria	AUT	4000042	4001617	0	-.3851	1.127	1.2867	-.0756	.5818	-.089	.8038	1.515
Austria	AUT	4000042	4001265	0	1.3864	1.3697	1.4967	-.0112	.4885	.5175	.8939	-.2503
Austria	AUT	4000042	4002129	0	1.5721	.4981	1.4967	-.5627	.5678	-.8768	-.4145	1.4234
Austria	AUT	4000042	4002178	1	.9153	-.7221	-1.0611	-.2259	-.0938	-.7433	-.414	-.1563
Austria	AUT	4000042	4004106	1	1.3446	-.2509	-.227	-.087	.0996	.2181	-.7838	-.959
Austria	AUT	4000043	4006220	1	-.0213	.6515	.1386	.104468664745157	.6486	.053	-.3912	-.7507
Austria	AUT	4000043	4000430	1	.2981	-.0862	.0226	.1053	1.2203	.2129	-.6852	.1216
Austria	AUT	4000043	4001973	0	-.298	-.891	.5347	-.2674	-.5672	-.0558	-.869	.9097
Austria	AUT	4000043	4009526	0	-.9311	.6515	-.5034	-.3814	-.0967	.0174	-.5832	-.4607
Austria	AUT	4000043	4000196	1	.7189	.5091	1.9359	.0134	.2995	-.1073	-.7258	.1216
Austria	AUT	4000043	4007765	1	-1.0201	.6464	.5021	-.9388	-.2334	.5336	-.5828	-.5912
Austria	AUT	4000043	4000634	0	-.3932	.6544	.4173	-.9727	-.1241	-.1985	1.5037	-.1865
Austria	AUT	4000043	4004760	0	-.1832	.468	-1.4626	-1.3001	-.4581	-1.6678	-.6308	-.5305
Austria	AUT	4000043	4009322	0	-1.0919	.0282	-.829	.4041	-.6502	1.2303	-1.4019	1.1508
Austria	AUT	4000043	4009766	0	.3059	2.6352	1.9359	3.6039	2.2198	3.6292	2.4277	2.0955
Austria	AUT	4000043	4005444	0	-.8044	-.2337	-.8892	-.4598	-1.3588	-.1027	-.5428	-.7108
Austria	AUT	4000043	4002335	0	-.5546	.0554167975887092	-.160046131265626	-.064616868422548	.000748287327054651	.074378425644111	-.258083572318324	.117647194220943
Austria	AUT	4000043	4000799	0	.3103	1.153	-.2737	.5904	-.4054	.2328	.0154	-.3917
Austria	AUT	4000044	4000828	1	-.4843	.0563869660311938	-.152285879009968	-.0598884271082752	.00257009810151603	.0749190521393088	-.256383022741209	.125048401285944
Austria	AUT	4000044	4001413	1	-1.8637	.0373506879435243	-.304554612458831	-.152668113436979	-.0331767835811586	.0643110836119152	-.289750563092153	-.0201752832867771
Austria	AUT	4000044	4002818	1	-1.7246	.0392703242216124	-.289199689432343	-.143312122159378	-.0295720342393723	.0653808011863392	-.286385748779541	-.00553078964891612
Austria	AUT	4000045	4004466	1	-1.1076	2.6352	1.0433	-.9466	.5678	-1.6678	-1.1693	.0113
Austria	AUT	4000045	4006247	1	-1.1268	.0475202060838778	-.22320994834511	-.103103555762902	-.0140801639552612	.0699780489648486	-.271925029900468	.0574057904856153
Austria	AUT	4000045	4002611	1	.9754	-.6655	-1.4877	-.2227	.197	-1.6678	-1.5848	-1.4344
Austria	AUT	4000045	4010196	0	.6312	.6257	.4395	-.3799	-.5148	.1853	-.1599	1.515
Austria	AUT	4000045	4002133	0	-.2479	.0596493816756226	-.126190237000898	-.0439879501993977	.00869635794621972	.0767370336964176	-.250664531702379	.149936670847341
Austria	AUT	4000045	4007528	1	-.0732	.1395	-.8833	-.1507	-.7262	.2794	-1.1229	-.3319
Austria	AUT	4000045	4008808	1	-.0164	.3875	-.9874	-.1818	-.8194	-.2574	-2.1355	-.0625
Austria	AUT	4000045	4003789	1	-.3929	1.3403	-.335	.2786	.467	.6334	2.0386	-.5093
Austria	AUT	4000045	4008128	1	-.9069	-.0201	.6131	.1081	-.4677	-.0805	-2.1355	-.5393
Austria	AUT	4000045	4006455	1	.2782	.5091	-.9624	-.2153	.0478	-.2229	-1.2835	-.0542
Austria	AUT	4000045	4001038	1	.7409	.0441	-.8892	.1222	-.6101	-.2574	-2.1355	2.0955
Austria	AUT	4000045	4000995	1	-.2736	-.2479	-.227	-.2805	-.4733	.0706	.0447	-.4607
Austria	AUT	4000045	4006584	1	.3868	.2656	1.2341	-.2277	-.6133	.0048	.5755	.3216
Austria	AUT	4000045	4004982	1	.7922	-.8524	-.7902	.0117	-.1293	.0393	-.2857	-.7108
Austria	AUT	4000045	4006992	1	.8824	-1.1508	-1.2186	-.2745	-.8964	-.219	-1.5848	-.7507
Austria	AUT	4000045	4003175	1	-.6575	.5119	.5833	-.2662	-.9665	-.2065	.5755	-.3917
Austria	AUT	4000045	4004617	1	-.7792	.1221	.1386	.0724	.7577	.2109	-.3907	.0876
Austria	AUT	4000045	4006044	1	-.1988	-.7353	-1.1733	-.359	-.5721	-.3768	-2.1355	-1.5298
Austria	AUT	4000045	4000017	1	.3777	.802	1.1381	.7936	.5705	.5144	.2476	.9097
Austria	AUT	4000045	4008091	1	-.4052	-.7836	-.6928	-.4161	-.6536	-.0341	-1.4541	-.3856
Austria	AUT	4000045	4010224	1	.1584	.1828	.0226	.0229	-.3592	-.3463	.5755	-1.1252
Austria	AUT	4000045	4006693	1	.2413	-.7221	-1.1926	-.7761	-1.5891	-.801	-.9936	-1.2688
Austria	AUT	4000045	4008194	1	.3374	-.4174	-.227	.5934	.4088	-.0745	-1.5848	-.9104
Austria	AUT	4000045	4003319	1	1.0274	-1.1493	-.7638	.2674	-1.2637	-.5569	-2.1355	.6559
Austria	AUT	4000045	4009135	1	-.5412	-.5743	-1.7997	.061	-.4799	.6813	-1.2835	-.0867
Austria	AUT	4000045	4007796	1	-.292	.4061	-.6587	-.239	-.5798	-.801	-1.2106	.9097
Austria	AUT	4000045	4003119	1	.7682	-1.1763	-1.9209	.1668	-.9701	-.219	-1.28669621809956	-1.11149524500653
Austria	AUT	4000045	4002001	1	.6278	.0717343959726881	-.0295237661576556	.0149124204820912	.0313899524724762	.0834714095405806	-.229481441166406	.242130654159166
Austria	AUT	4000045	4010395	1	.5149	.7789	.5833	.1574	.2966	.3497	1.1217	.8567
Austria	AUT	4000045	4008799	1	1.3676	-.1938	-.3827	.2414	.1795	.3596	.1648	-.4784
Austria	AUT	4000045	4006589	1	.3927	-.5874	-.6587	-.3594	-.7934	.3107	-.3055	-.6353
Austria	AUT	4000045	4002464	1	.6059	-.983	-1.0611	-.1584	-1.0638	-.2574	-2.1355	-.8745
Austria	AUT	4000045	4005569	1	.3422	-.4203	-.7902	.3124	-.622	-.5569	-.5828	-.3673
Austria	AUT	4000045	4002693	1	-.0632	.3289	-1.3943	.1987	-.2922	.2238	-.3237	.2909
Austria	AUT	4000045	4007254	1	.1087	-1.0915	-.8099	-.538	-.8082	-.2781	-2.1355	-1.4002
Austria	AUT	4000045	4007974	1	.2734	-.2662	-.9607	-.1065	-.528	-.0327	-1.2835	-1.0169
Austria	AUT	4000046	4008804	1	-.2787	-.1827	-.227	.1053	.2082	.1183	-2.1355	-.1563
Austria	AUT	4000046	4003951	1	-1.1472	-.7029	-.227	.1053	-.0032	-.0581	-.7867	.1216
Austria	AUT	4000046	4006158	1	-.4135	-.7221	.0226	1.2836	.8779	.3745	-.6852	.1216
Austria	AUT	4000046	4004549	1	-1.7849	.4083	-.5252	.5241	.1275	.1166	-.309	-1.1252
Austria	AUT	4000046	4000597	1	.3715	.1204	-.6446	-1.04081844808578	-.8383	-1.6678	-2.1355	-.1254
Austria	AUT	4000046	4000919	0	.3601	.0617	-.3669	.106966893151772	.17	.275	-.281204297120422	.0557209027198211
Austria	AUT	4000046	4010130	1	-.2241	-.0818234487311606	-.224233733090076	.2218	-.1451	-.5569	-.398896141561537	.0398169590381262
Austria	AUT	4000046	4010556	1	-.4136	-.0821626867594658	-.426635408802608	.5582	.137443665643198	.359762840266795	.0334	-.5903
Austria	AUT	4000046	4009632	1	.0106	-.2479	.0226	1.2836	.3405	1.5721	.5755	.1216
Austria	AUT	4000046	4009544	1	.6963	.0726797236869155	-.0219622116837923	.0195197921752304	.0331651165983738	.0839981935366126	-.227824433399232	.249342356633598
Austria	AUT	4000046	4004249	1	-.3437	-.847	-1.0611	-.7311	-.7224	-.5309	-2.0492	-.9943
Austria	AUT	4000046	4007777	1	-.981	-.438	-.1627	-.6447	-.6637	-.7847	.8939	.5084
Austria	AUT	4000046	4006459	1	-.2047	.1395	-.2827	1.1482	1.1285	.4959	-1.2871	.2286
Austria	AUT	4000046	4008819	1	-.2079	.1245	-.227	.7113	.9982	.3908	-.3733	1.515
Austria	AUT	4000046	4002352	1	-.8494	-1.3452	-1.2667	.1053	-.5187	.5256	-.6852	-1.1252
Austria	AUT	4000046	4001061	1	-.338	-.0862	-1.1926	.1053	-.9291	1.0062	-.6852	-1.1252
Austria	AUT	4000046	4004986	1	.3983	-.25040284913461	-.384831235134322	-.303916426116484	-.8203	-.212802165204587	-.643829475559871	-.106095712112878
Austria	AUT	4000046	4006239	1	-.6902	.0467	-1.0271	-.0932	-.1791	-.0287	-1.1947	-.5251
Austria	AUT	4000046	4003737	1	-.9257	-.0862	.6569	1.2836	-.8695	1.0062	.5755	-.7685
Austria	AUT	4000046	4003541	1	.3921	-1.6181	-2.664	-2.6893	-1.1393	-.2942	-1.0839	-2.5027
Austria	AUT	4000046	4007349	1	-.224	-.4174	1.1381	-1.6841	1.6125	-1.6678	.5755	1.515
Austria	AUT	4000046	4006259	1	-.1591	-2.9627	1.4967	.6293	.3289	-1.5744	-.5832	2.0955
Austria	AUT	4000046	4006797	1	.4646	.7665	1.2899	.4471	-.1029	.444	-2.1355	.6466
Austria	AUT	4000046	4008495	1	-.9589	.4435	.1386	-.0068	-.3197	-.219	.2732	1.1232
Austria	AUT	4000046	4006438	1	.4642	.389630044816199	.477188161627451	-.3581	.2706	.154631735468213	1.8077	.5479
Austria	AUT	4000046	4002798	1	-.6379	-.0071	.6496	.5161	-.6862	.7143	.5755	.1339
Austria	AUT	4000046	4002226	1	-.4151	2.6352	1.9359	3.6039	4.8357	-1.6678	2.4277	2.0955
Austria	AUT	4000046	4004478	1	-.801	-1.3848	-1.1926	-.0972	-.2503	1.0088	.5755	-1.1252
Austria	AUT	4000046	4008488	1	-.309	-.7114	-.5034	-1.0068	-.3683	-.5309	-1.5848	-.593
Austria	AUT	4000046	4003237	1	.4161	-.2334	-1.0761	.0321	.3688	-.0765	.3473	-.4607
Austria	AUT	4000046	4006898	1	-1.055	-.0862	.5347	-.5997	-.1987	.0559	.3482	1.1508
Austria	AUT	4000046	4001301	1	-.5443	-.1827	-.6116	.8863	.178871164185648	-.3355	.1655	.833
Austria	AUT	4000046	4004530	1	-.2415	.0282	-1.7997	-.9348	-.4255	.5593	-2.1355	-.6128
Austria	AUT	4000047	4008146	0	-.4348	.0570700860582633	-.146821690010607	-.0565590125271016	.00385288093701872	.0752997208663684	-.25518562296785	.130259777526592
Austria	AUT	4000047	4001574	0	-.3279	-.0862	.0226	-.5486	-.5403	.5021	.5409	-.6544
Austria	AUT	4000047	4004184	0	.3431	-1.0994	-.6116	-.1621	-1.4715	.1431	-.787	.8375
Austria	AUT	4000047	4010636	0	-.7806	.9454	1.4967	-.0921	.3052	.3952	1.2262	1.4234
Austria	AUT	4000047	4004279	0	.4127	-.7184	-.227	-.7911	.3699	-.4384	.3482	.3216
Austria	AUT	4000047	4000077	0	-.2622	.9349	1.1381	-.1267	.2973	-.3995	.0221	1.2147
Austria	AUT	4000047	4006801	1	-.3578	-1.5492	-1.3815	-.6281	-.4853	-.5309	-1.5848	-1.2535
Austria	AUT	4000047	4004687	1	.697	1.7162	1.0433	.6987	1.1736	-.0606	-.3907	.4504
Austria	AUT	4000047	4005073	1	-.8637	-.0862	-1.1926	.1511	-.7254	.709	-.5362	-1.1405
Austria	AUT	4000047	4008103	1	-.7987	.1882	-.6116	-.2371	-.1474	-1.6678	-.5142	-.6557
Austria	AUT	4000047	4009650	1	.0275	-1.0303	-.9735	-.6165	-1.5629	-.4795	-1.1229	-.4607
Austria	AUT	4000047	4002007	0	.5139	-.8264	-1.0611	.0954	-.2632	-.1097	-.9936	-.7108
Austria	AUT	4000047	4006671	0	.7061	.5266	-.3827	-1.3102	-.1596	-.3842	.0221	.1216
Austria	AUT	4000047	4006632	0	-.0489	-.2662	1.2867	.6269	1.0494	.781	1.2262	.3754
Austria	AUT	4000047	4010123	0	-.8944	2.6352	.7244	-.4606	1.0248	.3522	.1613	-.2485
Austria	AUT	4000047	4006823	0	.1043	.2532	.4173	.0474	.287	.1301	.8038	2.0955
Austria	AUT	4000047	4000242	0	.5529	-.0055	-1.4011	-.327	-.9988	-.3239	-.787	-1.1068
Austria	AUT	4000047	4004910	0	1.2829	-.2741	.7162	.6703	1.7632	.4989	.075	.4777
Austria	AUT	4000047	4009381	0	.529	-.9924	-.9607	-.2021	-.903	-.5309	-.5832	-.1563
Austria	AUT	4000047	4009520	0	-.5009	1.7671	-.4338	-.1607	.422	-.2306	-.176	.5084
Austria	AUT	4000047	4005080	0	.1106	.6464	-.7836	-.6298	-.4869	-1.6678	.1648	.7435
Austria	AUT	4000047	4008446	0	-.3646	.3266	.5931	-.0255	.7844	-1.2919	-.1026	.3216
Austria	AUT	4000047	4003619	0	1.1741	-.2662	.0226	-.5006	-.2539	-.2307	-2.1355	2.0955
Austria	AUT	4000047	4005671	0	-.3936	.7763	-.9285	-.4062	-.8901	-1.6678	-.3423	-.3902
Austria	AUT	4000047	4003421	0	-.0762	-1.026	-.3802	-.4477	-.8423	-.2408	-.3206	.6802
Austria	AUT	4000047	4003290	0	-.6491	.0502	.8877	-1.3518	-.3082	-.1467	-.5945	.6559
Austria	AUT	4000047	4000541	0	-.6405	.5056	-.5907	.003	-.4112	.2689	.3542	.8903
Austria	AUT	4000047	4010583	0	-1.2771	-.4319	-.3802	-.5782	-.4055	-.2785	.3482	.2286
Austria	AUT	4000047	4005790	0	-.8185	-.7221	-.7902	.2736	-.8874	.45	-.6203	-1.0913
Austria	AUT	4000047	4008219	0	-.3276	.2489	1.0929	.4279	.046	.7831	-.176	1.515
Austria	AUT	4000047	4003716	0	-.8633	.6257	.1386	-.7345	.229	.0926	1.8077	1.1232
Austria	AUT	4000047	4008706	0	.7019	-.847	.9726	-.5887	-.1988	-.0004	-.3763	1.1508
Austria	AUT	4000047	4008511	0	-.3223	1.127	-.442	-.2798	.3085	.2932	.3415	-.4607
Austria	AUT	4000047	4002604	0	.519	-.192	-.227	-.3447	.4983	.4149	-.0992	1.515
Austria	AUT	4000047	4001198	0	.9368	.6257	.4173	.1299	.4599	.4906	-.532	.9097
Austria	AUT	4000047	4002691	0	.2772	-.1139	-.5907	-.1489	-.1012	-.8849	-.9057	-.3917
Austria	AUT	4000048	4007495	1	.7373	2.6352	.887677450099371	.4705	2.9876	1.0435	-2.1355	1.2841
Austria	AUT	4000048	4009216	1	1.474	2.6352	1.9359	-.808	-.6686	-.0102	-.0209	2.0955
Austria	AUT	4000048	4004901	0	1.6016	.3487	-.1744	.6333	-.2222	1.2954	-.1533	-.0358
Austria	AUT	4000048	4010412	0	.1494	-.8269	-.3827	-.3453	.0068	-.2306	1.802	.9888
Austria	AUT	4000048	4001556	1	.0054	.1179	.0226	-.7659	.117	-1.6678	-1.0602	-.959
Austria	AUT	4000048	4006475	1	-.7265	-1.2524	-2.664	-.107	-.6631	-.4613	-2.1355	1.3566
Austria	AUT	4000048	4003322	1	1.036	-.5994	-1.9803	-.1367	-.437	.2069	-2.1355	-1.0101
Austria	AUT	4000048	4010615	1	-1.4214	.0434546068924704	-.255730151965549	-.122918617088432	-.0217146654368589	.0677124932680456	-.279051372794036	.0263902058291535
Austria	AUT	4000048	4007911	1	.9434	-.7353	.3416	-.3506	-.6113	-.5569	-2.1355	.4777
Austria	AUT	4000048	4008086	1	.7436	-.4174	-.227	.4091	-.1537	-.0581	-.7897	-1.1481
Austria	AUT	4000048	4010303	1	-.1838	.5859	-.6387	.0386	.8643	.0479	.2777	-.1314
Austria	AUT	4000048	4004780	1	.6809	1.0919	-.1627	-.0326	.2918	.0603	2.4277	2.0955
Austria	AUT	4000048	4003340	1	-.2829	.5266	-.6116	-.9692	-.3668	-.8849	-.8488	-.1563
Austria	AUT	4000048	4006969	1	-.5985	.2695	-.9607	-.0869	.1299	.0856	.0474	-.9111
Austria	AUT	4000048	4002992	1	.7652	-.7049	-1.0288	-.7965	-.5963	-.2473	-.2852	-1.1068
Austria	AUT	4000048	4003696	1	.738	.0566	-.7836	.5246	-.8261	-1.6678	-.3237	-.4784
Austria	AUT	4000048	4006167	1	1.2378	-.4314	-.227	.0264	.1282	.1816	-2.1355	.1216
Austria	AUT	4000048	4005953	1	-.9214	2.6352	-.9418	.6878	.1917	-.7368	-2.1355	-1.1395
Austria	AUT	4000048	4006662	1	.9249	-.4203	-.3827	-.0193	.7015	-.0701	-2.1355	-.8714
Austria	AUT	4000048	4001132	1	.2869	-.0862	-1.3325	-.3443	-.2464	-.526	-.9936	-1.0454
Austria	AUT	4000048	4006086	0	-.2715	-.3386	-.8309	-.6054	.1401	-.7368	-.2405	.4504
Austria	AUT	4000048	4003428	0	1.205	.9349	.9247	-.0373	-.2898	-.1093	-.5832	.4504
Austria	AUT	4000048	4007755	0	.5996	1.1352	-.5544	-.468	-.1283	-.526	.4807	.6113
Austria	AUT	4000048	4005907	0	-.5031	-2.4463	-.7584	.3423	1.6121	.3907	-.8913	-1.0101
Austria	AUT	4000048	4000394	0	-.6879	.5056	.6825	-1.4319	-.3597	-.8849	.8038	-1.1252
Austria	AUT	4000048	4001821	1	.2488	.6348	-.227	-1.4269	.6401	-.4384	-.2704	1.515
Austria	AUT	4000048	4009415	1	-.548	-.5259	-.227	-.2428	-.7483	-.5309	-1.0571	-.7108
Austria	AUT	4000048	4008921	1	1.0655	-.948	-.227	-.2822	-.3623	-.8849	-1.2871	.8567
Austria	AUT	4000048	4008389	1	.8599	.5696	-.3802	-.579	-.092	-.1126	-.7867	.6113
Austria	AUT	4000048	4010197	0	.1845	-1.098	.5956	2.5352	1.9499	.0277	1.4152	1.4234
Austria	AUT	4000049	4004037	1	-.6672	-.2662	-.227	-.5259	-.6097	.2417	.3482	-.2503
Austria	AUT	4000049	4005087	0	-.3258	-.0029	1.9359	.0939	-.731	-1.6678	1.2568	1.0431
Austria	AUT	4000049	4003876	0	-.9096	1.3697	.1386	.7113	1.5961	1.4524	-.2857	2.0955
Austria	AUT	4000049	4006013	0	.5624	.5193	1.9359	-.3349	.1666	-.0808	1.3388	1.515
Austria	AUT	4000049	4007510	0	1.0863	.7821	1.9359	.2611	.5386	-.7847	1.081	1.4234
Austria	AUT	4000049	4003568	0	.6107	-.0338	.6847	-.1185	-.5659	-.2532	-.309	.9339
Austria	AUT	4000049	4007978	0	.8555	1.7162	.4437	.6428	.8302	.0146	1.3918	.9444
Austria	AUT	4000049	4001635	1	-.9699	-1.2421	-.6789	-.5166	-.4663	.0231	-1.0753	.2988
Austria	AUT	4000049	4006684	1	-.0183	-.4351	-.7844	.0751	-.8143	-.6073	-1.4541	-.6924
Austria	AUT	4000049	4009264	1	-.2259	2.6352	-2.664	.4685	1.1288	.6332	-.9906	-.7289
Austria	AUT	4000049	4008036	1	-.2317	.1411	1.2899	.6732	.7246	.968	2.4277	.7566
Austria	AUT	4000049	4000821	1	.3905	-.7065	-.4246	.1309	-.3736	.5791	-.725	-.1563
Austria	AUT	4000049	4002204	1	-.6465	-.4203	-.888	.4732	-.0853	.1663	-2.1355	-1.221
Austria	AUT	4000049	4002484	1	-.2351	.9275	-1.0611	.0336	-.1316	-.6742	-.2004	.5084
Austria	AUT	4000049	4003330	1	-.9507	.7608	-.9285	.468	.3424	.5617	-.8012	.8567
Austria	AUT	4000049	4006888	1	-.8242	.3004	-.335	-.2234	-.7781	-.0249	-2.1355	-.7317
Austria	AUT	4000049	4000555	1	.3923	-.1878	.1386	-.118	.1957	.5489	.3482	-.3673
Austria	AUT	4000049	4006914	1	.0326	-1.516	-1.76	.3008	-1.0627	-1.0529	-1.1229	-.2895
Austria	AUT	4000049	4006668	0	1.7229	-.9861	-.2392	.7383	.2625	.969	-1.0992	-1.2874
Austria	AUT	4000049	4000561	0	.4886	.7763	1.036	-.0804	.2609	.2549	.1693	-.6774
Austria	AUT	4000049	4009516	0	.7902	-.0251	-.8309	.1921	-.1197	-.0932	-2.1355	-1.9916
Austria	AUT	4000049	4008364	0	-.3349	.1221	-.227	.1913	.2704	-1.6678	-.2852	.8806
Austria	AUT	4000049	4000204	0	-.0697	-.0862	-.227	-.0238	.0791	-.2089	-.5832	-.1563
Austria	AUT	4000049	4003304	0	-.2428	-2.0452	-1.9114	-.1283	.0778	-1.6678	-.4996	-.5251
Austria	AUT	4000049	4004225	0	1.0593	-.8489	-.4806	-.342	-.6101	-.0033	-.2852	-.7685
Austria	AUT	4000049	4001213	0	.108	1.1493	.8038	-.9458	-.4153	.1488	1.1375	.6113
Austria	AUT	4000049	4003318	0	1.0996	.3289	-1.1676	-1.6473	-.5698	-.7936	.1922	-.2503
Austria	AUT	4000049	4004125	0	.4686	-1.1508	.0226	-1.3102	-.48	-.5569	-.33621791907276	1.0904
Austria	AUT	4000049	4005025	0	-.7949	.7763	.9247	.2204	.4852	1.3755	.9628	1.3302
Austria	AUT	4000049	4004935	0	1.3069	.7763	-.227	-2.6893	.0263	.0173	.0447	-.3086
Austria	AUT	4000049	4010235	0	.778	.1852	.4562	-.1026	-.0919	.5183	1.2027	1.3566
Austria	AUT	4000049	4007901	0	.1207	.6464	-1.1926	.6988	-.0089	1.151	-.414	-.2503
Austria	AUT	4000049	4007563	0	-.748	.5128	1.0929	-.0967	.2147	.4394	-1.4013	2.0955
Austria	AUT	4000049	4010277	0	1.4154	.111003488178999	.086492444954815	.0848	.1275	.111721127789843	-.175337310155932	.354029371254803
Austria	AUT	4000049	4006240	0	.9541	2.6352	1.9359	.4726	1.1229	.8113	1.1213	2.0955
Austria	AUT	4000050	4000985	1	-.6943	-.4314	-.227	-.2899	-.6246	.2055	.3482	-.2503
Austria	AUT	4000050	4003253	1	-.3163	1.7671	-.4338	-.9856	-.1044	-.1814	-.8044	.9883
Austria	AUT	4000050	4004328	1	-.604	-1.1117	.0226	-.2569	-.1442	.5819	-.3117	.4777
Austria	AUT	4000050	4001279	1	-.2333	-.2662	-1.0611	-.868	-1.2094	-.2785	-.6852	-.4784
Austria	AUT	4000050	4009049	1	-.5502	-.0192	-.8554	.1364	-.4929	.3282	-.5828	-.7108
Austria	AUT	4000050	4004677	1	-.2208	.4435	-.9285	-.393	-.4757	.0748	-.5832	-.2201
Austria	AUT	4000050	4004879	1	-.4691	.5042	-.227	-.4047	-.4351	-.2196	-1.2106	1.0431
Austria	AUT	4000050	4001465	1	-.7093	-.269	-.9874	-.0523	-.3647	.4043	-.624199691496499	-.43717693137044
Austria	AUT	4000050	4008398	1	-.1938	.0502	-.5034	-.4867	-.6496	-.5569	-.9906	-.1563
Austria	AUT	4000050	4003393	1	-.2794	1.7671	1.9359	.805	.434	.4875	1.081	1.515
Austria	AUT	4000050	4008044	1	-.1756	.2836	.586	.636	.47	.1826	-.3727	2.0955
Austria	AUT	4000050	4000941	1	-.4795	-.847	-.5907	.1756	-.0203	.5404	-.8911	.8136
Austria	AUT	4000050	4007717	1	.0456	-.9443	-1.6145	-.5056	-.8224	-.0033	-1.5537	-.9069
Austria	AUT	4000050	4004862	1	.0312	.1395	-.5034	-.2768	-.0655	-.0468	-.6852	-.5005
Austria	AUT	4000050	4005022	1	1.2448	.1945	-.6587	-.5481	-.0338	.4252	-1.1947	.2909
Austria	AUT	4000050	4009523	1	.9414	.0666	-.5544	-.136	-.5994	.4542	-.7867	.8136
Austria	AUT	4000050	4000329	1	-.0575	-.847	-1.7997	.0988	-1.1275	-.2674	-2.1355	-.6091
Austria	AUT	4000050	4000222	1	.018	-.59	-1.0611	-.0891	-.5466	-.0816	-.385	-.6073
Austria	AUT	4000050	4005182	1	.3062	-.59	-.7902	.3493	-.4489	.518	-.928	-.6698
Austria	AUT	4000050	4001032	1	.004	.3875	.1386	-.0339	-.6014	.1799	-.3727	.8567
Austria	AUT	4000050	4008320	1	-.2775	-.5259	-.7902	-.3507	-.1756	.3787	-1.2871	.4777
Austria	AUT	4000050	4010307	1	1.1821	-.2662	-.227	.3747	-.2297	.6264	.3482	.8136
Austria	AUT	4000050	4000451	1	.6059	-.1938	-.4246	-.2959	-.7223	-.4612	-.6425	-.0542
Austria	AUT	4000050	4008524	1	1.0519	-1.4532	-.7836	-1.5123	-1.6166	-1.0529	-.2821	-1.1866
Austria	AUT	4000050	4006452	1	.939	.2629	-.5836	-.3613	-1.0885	-.0041	-.9936	-.1563
Austria	AUT	4000050	4000734	1	.4051	-.9924	-.8099	.2307	-.3024	.1074	-1.2624	-1.5767
Austria	AUT	4000050	4003731	1	-.3616	-1.0758	-1.3943	.466	-.4092	.3	-.1021	-.6128
Austria	AUT	4000050	4007516	1	-.8048	-.7087	-.9351	-.5108	-.9582	-.4188	-1.2871	-1.0454
Austria	AUT	4000050	4003147	1	-.6056	-.4314	-.711	.3744	-.2193	.47	-.3876	-.2343
Austria	AUT	4000050	4001190	1	-.3039	-1.055	-.6843	.3295	-.4706	.6597	-.7499	-.7507
Austria	AUT	4000050	4001775	1	-.9517	-.312735483281586	-.598757467511769	-.8021	-1.0172	-.2408	-.775027564347837	-.297326666760004
Austria	AUT	4000050	4001524	1	.1653	-.165	-1.088	-.0906	-.9342	.3615	-.2309	-.6774
Austria	AUT	4000050	4008915	1	-.1152	-.0019	-1.762	-.0475	-.6075	.0034	-2.1355	-1.0735
Austria	AUT	4000050	4009427	0	.7685	-.00074881746312766	-.0909845759833554	-.0464142010580221	-.1623	.0158360517726907	-.321461948507256	.181329976861927
Austria	AUT	4000051	4000925	1	.059	.7062	1.1657	.1465	.3071	.1639	.8047	1.515
Austria	AUT	4000051	4005494	1	1.2353	.0801181417594498	.0375367351981396	.0557734176146761	.0471331963627363	.0881432530090391	-.214786080311543	.306088453476208
Austria	AUT	4000051	4004716	1	.2656	1.1352	-1.0288	-.3118	-.6002	.3719	-.6601	-.7108
Austria	AUT	4000051	4002249	1	.6876	-1.1085	-.5034	-.5884	.1832	.228	-2.1355	-.7108
Austria	AUT	4000051	4007338	1	.3827	.0683519168083501	-.0565797807787345	-.00157322626226524	.0250382338263811	.0815865225708371	-.235410384286615	.216326445743352
Austria	AUT	4000051	4008772	1	-1.0232	1.7671	-1.0021	-1.4063	-.7353	-.7368	-2.1355	-1.3295
Austria	AUT	4000051	4001200	1	-.2839	.2607	.0226	-.0675	-.0821	.2419	-.1021	1.515
Austria	AUT	4000051	4003664	1	-.3231	.0586115912506605	-.134491388773665	-.0490459699267564	.00674756462844598	.0761587248423796	-.252483611762108	.14201959017468
Austria	AUT	4000051	4008578	1	-.7887	.792	-.9607	-.1242	-.4313	.6209	-.9936	-.4607
Austria	AUT	4000051	4003565	1	.824	.0744420353527089	-.00786570794200621	.0281090091856519	.0364744371659231	.0849802419496531	-.224735383882909	.262786654531189
Austria	AUT	4000051	4001162	1	.8457	.8046	1.1381	.0611	-.5321	.3475	.7812	2.0955
Austria	AUT	4000051	4008161	1	-.3337	.2086	.0652	.1665	-.3002	.7771	-.8488	.8375
Austria	AUT	4000051	4004777	1	-.1257	-.7243	-1.7242	-.1703	-.3715	.1665	-.5142	-1.7277
Austria	AUT	4000051	4010260	1	-1.0304	.5344	-1.2891	-1.3723	-3.7095	-1.6678	-2.1355	-2.5027
Austria	AUT	4000051	4009419	1	.1715	-.8438	-1.9803	-.479	-.3299	-.1467	-2.1355	-1.7277
Austria	AUT	4000051	4007976	1	-.6365	-.4488	-.7014	-.0268	-.0017	-.0671	-1.2871	-.222
Austria	AUT	4000051	4003917	1	-.5738	-.59	-.829	-.9584	-.8385	-.7368	-2.1355	-1.0913
Austria	AUT	4000051	4001243	1	.0537	.0638115836991408	-.092897319784589	-.0237020625694593	.0165122630611209	.079056421334421	-.243368859547931	.18168921780046
Austria	AUT	4000051	4003502	1	.8198	.666	1.9359	.4877	-.5185	.3568	-.2276	2.0955
Austria	AUT	4000051	4001878	1	-.3115	-.0862	1.9359	.4839	2.1252	1.0038	2.0386	2.0955
Austria	AUT	4000051	4000785	1	.3145	-1.7372	.0226	3.6039	-.9896	-1.6678	-2.1355	-2.5027
Austria	AUT	4000051	4005134	1	-.1485	1.1306	-.335	-.0915	-.6879	-.5309	-.7867	.2909
Austria	AUT	4000051	4006363	1	.117	-1.5816	-1.4011	-.6179	-.6243	-.0127	-2.1355	-.8578
Austria	AUT	4000051	4009722	1	.2336	-.2662	-.4728	-.4505	-.0084	-.568	-.6852	-.5475
Austria	AUT	4000051	4000535	1	.4142	.9275	1.2341	-.4316	-.1091	.0046	-.24	1.515
Austria	AUT	4000051	4002318	1	-.6238	-.0862	1.9359	.3455	-.2004	.8115	-.1722	.2909
Austria	AUT	4000051	4003180	1	.9686	.631	1.9359	.0253	-.4795	.2898	-.6601	2.0955
Austria	AUT	4000051	4001454	0	-.2375	.176	1.9359	.348	.1745	.6568	1.6338	1.1508
Austria	AUT	4000051	4010501	0	1.2395	-.9724	-1.2891	.1053	-3.7095	.7192	1.1417	.1216
Austria	AUT	4000051	4004779	0	-.1239	-.4203	.3296	-.839	.2632	-.3842	.5755	.6905
Austria	AUT	4000051	4000415	0	.2855	.9349	.3461	.3478	.2481	.2114	.0221	1.2147
Austria	AUT	4000051	4008286	0	1.4812	.631	.0226	.1947	1.2974	.3885	.5755	.1216
Austria	AUT	4000051	4009257	0	-.1508	-.3466	-.2737	.6335	.0051	1.0193	-.007	-1.1457
Austria	AUT	4000051	4006755	0	-.6479	1.4003	1.9359	.1566	1.4707	1.0322	2.4277	2.0955
Austria	AUT	4000051	4004809	0	-.5628	.2465	-1.2122	-.5235	-.7073	-.0026	-1.266	.6113
Austria	AUT	4000051	4001997	0	-.1713	-.0219	-2.664	.134	-.0462	.3335	-2.1355	-2.5027
Austria	AUT	4000052	4000413	1	-.5617	-1.5387	-.652	.1404	-.0552	-.526	.1922	-1.4704
Austria	AUT	4000052	4007559	1	-.0643	-1.135	-1.1926	1.4278	.8576	1.0062	.1969	.1216
Austria	AUT	4000052	4001577	0	.2027	-.5874	.0226	.0577	.6507	-.9292	-.176	-.1563
Austria	AUT	4000052	4006821	0	1.4462	.9271	1.9359	.7529	1.0756	.7672	.9628	2.0955
Austria	AUT	4000052	4008075	0	-.6061	2.6352	1.9359	3.6039	2.3772	3.6292	2.4277	1.3566
Austria	AUT	4000052	4001215	1	.3811	-.5259	-.3802	.2046	-.2605	.3189	-.6601	1.3857
Austria	AUT	4000052	4009943	1	-.7358	.3837	.6021	-.2906	-.0888	-.0386	-.5172	.7864
Austria	AUT	4000052	4002579	1	-.0894	-.2479	-.5907	-.3602	-.8775	.0696	.2006	-.1563
Austria	AUT	4000052	4002867	1	-.4551	-.4314	1.0433	-.2545	-.156	-.3164	-1.2106	.6113
Austria	AUT	4000052	4008718	1	.5241	.5206	-.5761	.1892	.0646	.2943	-.7897	1.0383
Austria	AUT	4000052	4003008	1	.7682	-1.0351	-1.6524	-.1311	.465	.8126	-.6057	-.1226
Austria	AUT	4000052	4006194	1	-.221	-.9443	-1.7242	-.1583	-1.0412	-.2532	-2.1355	-.959
Austria	AUT	4000052	4004288	1	1.0972	-.8452	.1386	.0777	-.209	.5667	-.2668	-.9101
Austria	AUT	4000052	4005725	1	-.1414	-.0148	1.0108	.1137	-.7691	-.1169	-.5172	.2525
Austria	AUT	4000052	4006761	1	-.551	1.1132	-1.1926	.5604	.8537	.5167	-.0553	-.8947
Austria	AUT	4000052	4008240	1	-.5295	2.6352	.8116	1.3572	.3838	1.7307	1.2798	.9888
Austria	AUT	4000052	4009708	1	-.1504	-.8709	-.7584	.4258	.0906	.563	-.6852	-.7317
Austria	AUT	4000052	4002058	1	.7308	2.6352	.0226	.1053	-.296	.5367	.5755	.1216
Austria	AUT	4000052	4000988	1	-.8474	.3289	-.5907	-.007	-.2366	.7052	-1.2871	-.4784
Austria	AUT	4000052	4000216	0	-.1173	-.7555	-1.1412	.7137	-.5676	1.0188	.0221	.0915
Austria	AUT	4000052	4005367	0	-1.0179	.0467	.7398	-.2051	.1907	.3343	-.1026	.601
Austria	AUT	4000052	4009366	0	-.6665	.2679	.5021	.1739	.1304	.1478	-.2852	.1216
Austria	AUT	4000052	4004157	0	-.153	1.3697	.0226	.2189	1.2903	-.8768	-.5832	-.1929
Austria	AUT	4000052	4009663	0	-.7212	-.7625	-.127	.7236	.0944572945310754	.356254438777146	-.2243	.0100402782337562
Austria	AUT	4000052	4002474	0	-.1595	.9454	1.0433	-.2735	.4769	-.5309	.8038	.4994
Austria	AUT	4000052	4009466	0	-.2644	1.1352	-.335	.72	1.1103	.8618	-.2857	-.7289
Austria	AUT	4000052	4009704	0	.3113	1.3403	1.4967	3.6039	1.7232	1.4937	2.4277	2.0955
Austria	AUT	4000052	4007912	0	.2706	-1.7372	-2.664	-.9735	-.9239	-1.6678	-2.1355	-2.5027
Austria	AUT	4000052	4006652	0	.8253	.0744599758786723	-.00772220398848762	.0281964483564707	.0365081264121081	.0849902393101618	-.224703937020174	.262923518957711
Austria	AUT	4000052	4002451	0	.6747	.0927995620855978	.0226	.0767	-.0258	.6856	.8038	-.2503
Austria	AUT	4000052	4001326	0	-.8552	-.6669	1.0929	.0954	-.1668	-.039	-.176	-.2844
Austria	AUT	4000052	4007063	0	.2243	1.1576	.0226	1.2836	.1213	.7629	.3415	1.1508
Austria	AUT	4000052	4007569	0	.8746	.1045	1.4967	.712	.343	.2888	.7978	2.0955
Austria	AUT	4000052	4005728	1	-.2616	-.269	-.6587	-.0931	-.1845	-.3164	-1.266	.2655
Austria	AUT	4000052	4008902	0	-.5241	1.3697	.586	.4271	.9569	.8012	.5755	.1216
Austria	AUT	4000052	4002756	0	.8613	-.2509	-.691	.1877	.0993	.3839	-.6852	.1216
Austria	AUT	4000053	4004997	0	-.9663	-.4314	.0226	-.058	.1922	.7676	-.3733	.1216
Austria	AUT	4000053	4005850	1	.1474	-.0994	-1.0611	.2702	-.0968	.5758	-.5208	.06
Austria	AUT	4000053	4007547	1	.6423	-.0862	.0226	.2428	-.18	.4905	-.6852	-.4607
Austria	AUT	4000053	4007925	1	.0029	-.7815	-.5034	.4283	-1.0012	.0234	-.6852	-1.0798
Austria	AUT	4000053	4007774	1	.0536	-.6493	-.7902	.2994	-.8572	.0832	-1.0571	-.6353
Austria	AUT	4000053	4007909	1	.1732	.7855	1.0433	.4945	.2349	.7621	-.6425	-.6544
Austria	AUT	4000053	4008144	1	.2096	-.3611	-.2943	-.2789	-1.1142	-.2574	-2.1355	-.959
Austria	AUT	4000053	4000550	1	-.7651	.2032	-1.762	.219	-.315	.2109	-.3086	-.8947
Austria	AUT	4000053	4004496	1	.6422	.1973	.1386	-.1273	-.3132	.7843	-.0065	.6113
Austria	AUT	4000053	4001280	1	-.4446	1.127	-1.3264	-.0082	-.4551	.3749	-.7867	-.9111
Austria	AUT	4000053	4008337	1	.0386	-.089	-.8627	-.388	-.0646	.6235	-1.2835	-.8368
Austria	AUT	4000053	4003791	1	-.3503	-.089	-1.3264	-.3465	-.4069	.5787	-.9906	-.6544
Austria	AUT	4000053	4003427	1	.553	-.847	-1.161	.2434	-.4998	-.0014	-.5172	-1.2535
Austria	AUT	4000053	4003934	1	.1797	-.0201	-1.7997	-.1798	-.8536	-.1467	-1.5848	-1.0454
Austria	AUT	4000053	4007396	1	.3633	-.4998	-.829	.039	-.3716	-.421	-1.5848	-.6912
Austria	AUT	4000053	4009884	0	.5572	-.269	-1.263	-.168	-.3349	.3688	-.5832	-.6774
Austria	AUT	4000053	4008168	0	-1.0444	.7211	.1386	-.0139	.3385	.7315	.7264	1.1232
Austria	AUT	4000053	4007576	0	1.4352	1.1352	-.5836	-.0005	.4274	.4026	.0256	.4777
Austria	AUT	4000053	4009572	0	.7566	.074	1.9359	-.3035	.1042	.3252	-.1061	2.0955
Austria	AUT	4000053	4000794	0	1.6749	.5886	1.036	.2829	.168	1.0647	.3473	2.0955
Austria	AUT	4000053	4005217	0	1.6718	1.2587	1.1752	-.5958	-.1412	.2951	-.1026	1.0448
Austria	AUT	4000053	4001359	0	.8602	-.1167	1.036	.2616	-.0295	.3181	-.4978	.4777
Austria	AUT	4000053	4002038	0	-.4999	-.1167	.9268	.5011	-.7155	-.8849	-.2852	1.4234
Austria	AUT	4000053	4008073	0	.1858	.5746	.1386	.2444	.439	-.4795	.1693	1.515
Austria	AUT	4000053	4008385	0	.6373	-1.5847	-2.1689	.3211	-1.1211	-.0101	-2.1355	-.3856
Austria	AUT	4000053	4010092	0	.3366	-.2806	1.036	-.1517	-.8217	.3929	.1479	1.0904
Austria	AUT	4000053	4002350	0	.3741	-.1134	-.862	.4349	-.2334	.7068	-.0585	.839
Austria	AUT	4000053	4006228	0	.4562	.3039	1.2341	-.302	-.2014	.4014	-1.0191	.4385
Austria	AUT	4000053	4002082	0	1.3449	1.7162	1.4967	.9015	2.3772	1.1552	.0221	2.0955
Austria	AUT	4000053	4004007	0	.4859	.3889	.6825	.2194	.2388	.674	1.4793	-.0949
Austria	AUT	4000053	4001019	0	-.1366	-.5847	-.1744	.4811	-.4878	.5131	-.6852	-.6774
Austria	AUT	4000053	4007614	0	.6445	1.1493	.1386	.2485	.1694	.4766	.5755	.6113
Austria	AUT	4000053	4007735	0	.9287	1.1132	-.829	-.0682	-.3513	.1406	.1693	.3216
Austria	AUT	4000054	4009835	1	-1.0664	-.4456	.9726	-.357591704725015	-.215676681872764	-.4694	-.6852	.1216
Austria	AUT	4000054	4008920	1	-.4263	.0634	.9726	.6534	-.232	.9219	-2.1355	-.4377
Austria	AUT	4000054	4003001	1	.7139	-.2712	.0226	-.1653	-.4518	.252	-.1021	.1216
Austria	AUT	4000054	4005832	1	-1.4294	.6424	-.1587	-.017	.1459	-.0136	-.8488	.8136
Austria	AUT	4000054	4003587	1	-.3784	.3815	1.4967	-.1171	.8813	-.0062	-.6852	2.0955
Austria	AUT	4000054	4010456	1	.117	-1.1457	-.5836	.5098	-.5445	.8115	-.309	-.4377
Austria	AUT	4000054	4007148	1	-.1806	-.0862	1.1381	1.4883	.548	1.5721	.5755	2.0955
Austria	AUT	4000054	4001571	1	-.3816	.6547	.7804	.7113	.5992	.9178	.1922	1.1232
Austria	AUT	4000054	4006144	0	.6671	-.4203	-.6843	.4799	.8779	1.3312	.5755	-.222
Austria	AUT	4000054	4000896	0	1.1549	-.5874	-.3802	.4612	.2651	.2772	.5755	.1216
Austria	AUT	4000054	4008680	0	-.9565	.6037	.1142	-.247	.0498	.2413	.3134	.149
Austria	AUT	4000054	4003480	0	-.4514	-1.0967	-.1587	.1622	.2268	.8984	.3415	-.7289
Austria	AUT	4000054	4000323	0	.8919	-2.9627	-1.682	.563950295414888	.1535	1.0196	-.1939	-.9065
Austria	AUT	4000054	4000292	0	.7144	-1.1071	-.5611	.7157	.1751	.9667	-.5656	-.8411
Austria	AUT	4000054	4000827	0	-.2485	.9484	.0226	.3844	.4695	.2204	-.0823	-.2726
Austria	AUT	4000054	4003403	0	-1.0922	-.0862	.586	-.0129	.901	.9081	.5755	.1216
Austria	AUT	4000054	4009496	0	-.5049	.7821	1.2899	1.0041	4.8357	.1957	2.4277	1.515
Austria	AUT	4000054	4003283	1	-.944	.5477	1.9359	-.895405928246718	-1.4751	-1.5939	1.8077	-1.2711
Austria	AUT	4000054	4009553	1	-1.7288	.7825	-.3827	.0757	.7842	-.3646	-.6852	.1216
Austria	AUT	4000054	4005603	1	-.7658	-.6532	1.1381	.099	-.0616	.5202	-2.1355	-.2176
Austria	AUT	4000054	4010364	1	.5248	.9349	1.0433	3.6039	.2458	1.0016	1.2223	.7627
Austria	AUT	4000054	4006793	1	-.2243	-.7327	-1.3711	-.4078	.0454	-.1211	-1.4714	-1.7277
Austria	AUT	4000054	4008234	1	-.3887	.0402	-2.664	.7251	.1644	.949	-.6852	-2.5027
Austria	AUT	4000054	4009768	0	-1.3422	.5317	-.0758	.9014	1.1979	.8776	.8538	.7864
Austria	AUT	4000054	4000812	0	-.7108	.0532611743921789	-.177288683219166	-.075123021100918	-.00329960517608711	.073177204327612	-.261862033825368	.101202406972676
Austria	AUT	4000054	4010523	0	-.3602	.6257	-.408	-.6025	-.176	-.4384	-.7506	-.7816
Austria	AUT	4000054	4000046	0	.0055	-.5169	-.8892	.6333	2.2954	.876	-1.4019	1.0448
Austria	AUT	4000054	4005713	0	.4273	2.6352	1.4967	.3372	4.8357	1.913	1.8077	2.0955
Austria	AUT	4000054	4009136	0	-.3094	-.7258	-1.1926	.1566	-.7926	-.5309	-.6852	-1.7277
Austria	AUT	4000054	4006772	0	-1.2969	-.8785	-.8626	.5407	-.5714	.9378	-.0108	-.2658
Austria	AUT	4000054	4004448	0	-.7034	.4546	.6907	-.4334	-.2941	-.5309	-.4805	.8136
Austria	AUT	4000054	4003280	0	.6945	.5696	.0226	-.7005	-.3151	-.025	.7679	.3216
Austria	AUT	4000054	4009423	0	-.8818	-.8718	-1.3196	.5805	.3913	.8877	-.3876	-.222
Austria	AUT	4000054	4009847	0	.1011	-1.3452	.0226	.7113	-3.7095	1.0062	.5755	.1216
Austria	AUT	4000055	4000587	0	-.0005	.0630636017705112	-.098880330769748	-.0273476033835928	.0151076806432574	.078639608303984	-.244679951825024	.175983024017771
Austria	AUT	4000055	4007761	0	-.2896	-.0862	-1.3452	-.2651	-.2047	-.0062	.5755	.5553
Austria	AUT	4000055	4005686	0	1.0853	.0527	-.227	.6274	-.029	-1.6678	-.4801	.1216
Austria	AUT	4000055	4004942	0	.8926	-.3762	-.8555	-1.0563	-.4996	-1.6678	.7741	-.6774
Austria	AUT	4000055	4004232	0	.857	-1.0138	-.8932	-.0408	-.3282	-.5309	.9305	.346
Austria	AUT	4000055	4003838	0	-.3237	.9526	.586	.7113	.5489	.0597	1.0594	.3873
Austria	AUT	4000055	4002485	0	1.2887	-.6676	-1.2567	-.5123	.0487	-1.6678	-.8094	-1.2087
Austria	AUT	4000055	4003799	0	1.2464	.9349	1.9359	.243	.7398	.0901	1.3432	1.2147
Austria	AUT	4000055	4009328	0	1.9273	.9484	.586	.1609	.4953	-.526	.9194	1.515
Austria	AUT	4000055	4000974	0	1.1286	-.2662	-.3802	.5282	-1.0134	-1.6678	1.6284	.4994
Austria	AUT	4000055	4008319	0	.101583573617928	.0644723963881522	-.0876115643055349	-.0204813702825457	.0177531565225271	.0794246592943442	-.242210560958078	.186730416141264
Austria	AUT	4000055	4002054	0	1.2874	1.4003	1.2867	-2.6893	.4838	-.1578	.8992	1.0904
Austria	AUT	4000055	4005852	0	.625	.8072	.7162	-1.6205	1.4077	.0901	.9194	2.0955
Austria	AUT	4000055	4003376	0	1.0833	.18	-.3724	-.0508	.2226	-.4613	-.3912	.5385
Austria	AUT	4000055	4007283	0	1.5386	1.3403	-.3178	.3105	.9381	-.7368	2.4277	1.4234
Austria	AUT	4000055	4009770	0	1.26	.0367	1.9359	.308	.777	.2407	.4487	1.4234
Austria	AUT	4000055	4007317	0	-.1735	-.3516	-.5034	.1214	-.0085	.3815	-2.1355	.9339
Austria	AUT	4000055	4007187	0	.1595	-.8343	.7162	-.4865	-.6266	-.8849	1.1171	1.2147
Austria	AUT	4000055	4005858	0	1.5009	.2607	1.9359	-.2416	-.0341	-1.0529	-.3907	2.0955
Austria	AUT	4000055	4001912	0	1.4317	-.5152	-.5836	.2445	.321	.1374	-.9906	1.515
Austria	AUT	4000055	4005236	0	-.5565	-1.0964	-.6273	-.3121	.5799	.3859	2.3519	2.0952
Austria	AUT	4000055	4005386	0	.6615	-.2741	.0226	1.2836	.7071	1.0062	.0256	.4707
Austria	AUT	4000055	4002768	0	.0535	-1.1128	-.9607	-.7858	-.8399	-1.6678	-.5832	-.1254
Austria	AUT	4000055	4005782	0	1.1483	.5119	-.227	.4238	.6003	-.2306	.127	2.0955
Austria	AUT	4000055	4000267	0	1.7522	-.8294	-.7902	.2656	-.2182	1.0094	-.6852	-.681
Austria	AUT	4000055	4006414	0	.9892	.468	1.2899	-.0772	-.2394	-.1409	2.4277	2.0955
Austria	AUT	4000055	4002655	0	1.1705	-.0862	1.9359	.6333	.3297	.8908	2.4277	1.0448
Austria	AUT	4000055	4008785	0	.9674	-.59	.9726	-1.1537	-3.7095	-1.6678	-.2004	1.0904
Austria	AUT	4000055	4010589	0	-.3466	-1.1508	-.7836	.4113	-.7551	.4325	-.2004	-.2995
Austria	AUT	4000055	4005341	0	1.9113	.0894472152604391	.112158791027798	.1012417864404	.0646516043788941	.0933418804735294	-.198433711689506	.377257955267683
Austria	AUT	4000055	4004663	0	.6058	.9166	1.9359	.427	.5221	-.8849	2.4277	2.0955
Austria	AUT	4000055	4008004	0	.1399	.5836	.0226	.0637	.2291	.2301	.0256	.0876
Austria	AUT	4000055	4003182	0	1.588	.0282	-.3048	.406	.2508	.2204	.7198	-.3297
Austria	AUT	4000055	4000616	0	1.0777	-.7233	-.173	.1247	-.0619	.3475	-.1026	-.6981
Austria	AUT	4000056	4008581	1	-1.0173	-.0862	-1.1926	.1053	-.9291	.4394	-.6852	-1.1252
Austria	AUT	4000056	4008361	1	-1.1896	2.6682	1.9359	-.266855940012122	.356292529612392	.0403137041467893	-2.1355	2.0955
Austria	AUT	4000056	4002868	1	-.7375	1.3939	1.9359	.7113	.3587	.1766	1.656	2.0955
Austria	AUT	4000056	4006255	1	-.5959	1.7671	-.2285	-.7926	-.1555	-.2574	-1.4444	.0113
Austria	AUT	4000056	4005083	1	-1.1372	-.135219619785942	-.413253271706473	-.277481891216508	-.4985	-.0986951600093832	-.506194563658073	-.12920179120218
Austria	AUT	4000056	4009362	1	-.9545	.8072	.0226	.1566	.9728	.4345	.5755	.1216
Austria	AUT	4000056	4003578	1	-.6343	-.5847	-.6116	-1.6395	-1.2621	-1.6678	-.1761	-.681
Austria	AUT	4000056	4007143	1	-.6081	-.00927257533581401	-.3827	-.0995323375384006	.5251	-.0118014448251017	-2.1355	-.1563
Austria	AUT	4000056	4007070	1	-1.6216	1.1576	-1.1926	.6125	-1.5525	1.0196	-2.1355	-.2407
Austria	AUT	4000056	4008903	1	.6271	-.0166171199686432	.0226	.0401536564485314	-.02175707578964	.0859415830033609	-.216	-.4784
Austria	AUT	4000056	4007584	1	.2782	.895	.469906761614892	.303574898383909	.8763	.417997541203051	.29005524969045	.712133395791146
Austria	AUT	4000056	4003952	1	-1.5378	.0418482397985131	-.26857927518829	-.130747785921737	-.024731148710647	.066817344988657	-.281867076503511	.0141355756390239
Austria	AUT	4000056	4000190	0	.0121	.3289	-1.216	.7113	-.9291	-1.6678	-.2004	.1216
Austria	AUT	4000056	4000563	1	1.5197	-.7889	-1.1926	-2.6893	.2653	2.1953	-1.5848	-1.0878
Austria	AUT	4000056	4007680	1	-1.4572	.9166	1.2867	-.0847	-.0298	-.4111	1.6338	2.0955
Austria	AUT	4000056	4006538	1	.4042	-1.2672	-1.1926	.4493	-.8815	-1.3832	1.8085	2.0955
Austria	AUT	4000056	4003858	1	-.073	-1.1285	-.675693996349822	-.213062297658674	-.3363	-.2245	-.674111008415793	-.343831617234267
Austria	AUT	4000056	4009010	1	-.9197	-1.5065	.0226	-.164	-.0748	-.3731	-.6852	-.1563
Austria	AUT	4000056	4006787	1	-.3082	-.8905	1.1355	-1.012	.0475	-.7368	.7026	.7095
Austria	AUT	4000056	4004403	1	-.2983	-.0994	.8591	.4808	.2061	.7029	1.1375	2.0955
Austria	AUT	4000056	4006520	1	.3602	.1276	-.227	-.8881	-.3009	-.2942	-.1727	-.2503
Austria	AUT	4000056	4010486	1	-1.0338	2.6352	1.1355	-.3263	.496	-.7368	1.1642	2.0955
Austria	AUT	4000056	4005317	1	-.8742	-1.5098	-1.9114	-.0019	-.5625	-.5933	-2.1355	-1.1856
Austria	AUT	4000056	4010468	1	-.1784	.2768	-.829	-.3248	-.2199	-.071	-1.2871	-1.3925
Austria	AUT	4000056	4008776	1	.1597	-.847	1.1657	-.4597	-1.1051	-.5309	-.3268	-1.0169
Austria	AUT	4000056	4000756	1	-.8676	.0747	-1.0611	.422	.0858	-.1022	-1.2871	-1.0913
Austria	AUT	4000056	4005089	1	-.5291	.967	1.2867	.3128	.3313	.5766	.5755	.1216
Austria	AUT	4000056	4003555	1	.0301	-1.5375	1.9359	.6333	.420963469909045	.961	.665241966311795	1.17689872819028
Austria	AUT	4000056	4009654	1	1.2792	-1.576	-.4489	.4882	-.8416	.4848	-.5031	-.9111
Austria	AUT	4000056	4002729	1	-.0188	.3101	-1.4609	.2589	-1.4236	-.4612	-1.3972	-1.9916
Austria	AUT	4000056	4002664	0	-.4313	-.5921	.5833	-.4995	-.2753	-.4427	-.0585	.3236
Austria	AUT	4000056	4009751	0	-.4017	.9275	1.0433	.5803	1.7019	.6754	-.3508	1.2841
Austria	AUT	4000056	4007816	1	-.2649	-.7353	-1.1926	-.651602068360289	.6007	-1.5939	-.878912544819411	-.7108
Austria	AUT	4000056	4000946	1	-.121	.48017478350366	.9268	.452893642398151	.2418	.9549	.6242	.1216
Austria	AUT	4000057	4001891	1	-.9649	2.6352	1.9359	3.6039	4.8357	3.6292	.8047	2.0955
Austria	AUT	4000057	4006035	1	-.0897	-.0794	-.5034	.5871	.486	1.55	.1206	.346
Austria	AUT	4000057	4007965	1	.2949	-1.0197	-1.842	.1364	-.4803	1.0062	-.6852	-1.6155
Austria	AUT	4000057	4000608	1	1.003	.2539	1.0108	-.476	-.5733	-.5309	-.3086	.6559
Austria	AUT	4000057	4007579	1	-1.4187	.136083627033319	-.136085328587675	.7463	.1931	.464766386948135	-.0593714842172628	.110968010434038
Austria	AUT	4000057	4003382	1	1.1729	.339068142738553	.299422347609499	.298699052556708	.7344	.327549948911343	.116682047447031	.563479720479966
Austria	AUT	4000057	4005864	1	-1.2121	.528443465245176	.26249669260022	.2301	1.2667	.46673418707618	.328416759369687	.539723233702488
Austria	AUT	4000057	4005189	0	.6866	.468	1.9359	.3145	.2128	.6679	.5755	2.0955
Austria	AUT	4000057	4007400	1	.3035	-.9334	-.9947	-.4047	-.7519	-.1653	-1.5588	-.1274
Austria	AUT	4000057	4010013	1	.2512	-1.3858	-2.664	-.0218	-.4952	-.0671	-.3036	-1.3844
Austria	AUT	4000057	4006653	1	.3421	.5293	.4173	.4672	-.4373	.5897	-1.2106	-.1207
Austria	AUT	4000057	4004281	1	.7932	-.4314	-.4246	.0737	-.1243	-.0236	-.6852	-.6158
Austria	AUT	4000057	4003845	1	.9062	-1.034	-.5544	-.5418	-.7307	.0786	-1.5848	-1.0517
Austria	AUT	4000057	4000527	1	.7924	-1.7749	.8017	.0541	-.5967	-.2708	.1977	.346
Austria	AUT	4000057	4006157	1	.7128	.5042	-.6843	-.4541	-.506	.1813	-.7897	-.4284
Austria	AUT	4000057	4004124	1	.6781	.5696	.1386	-.2851	-.6349	-1.6678	-.7867	-.7108
Austria	AUT	4000057	4001479	1	.281	1.127	-1.3943	-.0193	.2658	.0597	-.4948	-.9069
Austria	AUT	4000057	4009175	1	-.4306	-.2479	-.7902	.042	-1.0081	.5682	-.532	-.4607
Austria	AUT	4000057	4007767	1	1.14	-.5125	-.227	-.7679	-.7764	-.5569	-.5202	1.2147
Austria	AUT	4000057	4007083	1	.8555	-.9428	.9726	-.3148	-.5743	-.2532	-.4805	.8903
Austria	AUT	4000057	4005496	1	-.7764	1.7116	.5536	.0812	-.2435	.1788	.6815	.8925
Austria	AUT	4000057	4000630	1	-.6157	-.4343	-.3802	-.1488	-.0554	-.0581	-1.2106	-.4607
Austria	AUT	4000057	4005028	1	1.1295	.3326	-.8627	-1.1482	.2217	-.0842	-.6852	-.1865
Austria	AUT	4000057	4002544	1	-.2022	.9454	-.4338	.0795	-.1375	-.2942	-.7867	-.4607
Austria	AUT	4000057	4006061	1	.3172	.3898	.1386	.8816	.547	.6765	.775	.833
Austria	AUT	4000057	4010187	1	-.7204	-1.1429	-.3802	-.1262	-1.083	-1.6678	-.7897	-1.2087
Austria	AUT	4000057	4009474	1	.1344	-.3486	-1.9313	.0673	-.632	.5169	-2.0492	-1.4637
Austria	AUT	4000057	4006448	1	.287	.153	1.4967	-1.0563	-.4973	-.7368	1.6338	2.0955
Austria	AUT	4000057	4000322	1	.7671	.6492	.9247	-.0398	-.2784	-.2942	-1.2106	.9097
Austria	AUT	4000057	4002363	1	1.0677	.2607	-.9607	.0211	-.6962	-.0737	-.2852	-.4607
Austria	AUT	4000057	4000129	0	.2945	.0502	-.3827	.0416	.146	-.0307	-1.5596	1.3566
Austria	AUT	4000057	4002460	1	.2232	-.0862	-1.3452	.8144	.6026	.8788	.5755	-.5265
Austria	AUT	4000057	4003909	1	-.1251	.7763	-.8807	.0476	-.1437	.5509	-1.7719	-.1865
Austria	AUT	4000057	4010554	1	.0139	-.7938	.0226	-.3155	.0373	-.275	-.0551	2.0955
Austria	AUT	4000058	4005327	1	1.616	-1.5407	-.4246	-.9768	-.0253	.7442	-.309	-.0399
Austria	AUT	4000058	4004305	0	-.3018	1.4003	.8961	-.3574	.02	.0935	1.836	.6113
Austria	AUT	4000058	4009960	0	.6451	.7789	.9726	.3427	.213	1.2385	-.0992	.9339
Austria	AUT	4000058	4009785	0	.3228	.0264	1.4967	.2763	.414	.7161	.5755	1.515
Austria	AUT	4000058	4009825	0	-1.9565	-.6623	-1.2062	.4479	.1449	-1.0529	.7679	-1.1935
Austria	AUT	4000058	4000635	0	.857	.9349	.8348	.701	1.1799	.6487	2.4277	.6905
Austria	AUT	4000058	4001649	0	.7694	-.7815	-.7249	.5105	.5275	.8301	-.2004	-.7507
Austria	AUT	4000058	4007255	0	.8245	-.9216	-.8627	-.0746	.2806	1.2985	-.396	-.7688
Austria	AUT	4000058	4004824	0	.8052	2.6352	1.9359	.7509	.4167	.5314	1.3958	.4777
Austria	AUT	4000058	4006327	0	-.3993	.2426	1.1752	.8762	.6338	.947	.7274	.4504
Austria	AUT	4000058	4002617	0	-.6043	1.153	-.9607	1.4636	1.2755	1.4665	-.309	.1216
Austria	AUT	4000058	4005137	0	.0084	.3317	1.0108	.0991	-.2783	.2511	-.1026	2.0955
Austria	AUT	4000058	4008063	0	-.1657	-.6593	-.227	.2388	.8079	.3336	.3482	.1216
Austria	AUT	4000058	4004474	0	.0446	-1.1395	-.3802	.1053	-.1355	-.8849	.3839	-.1563
Austria	AUT	4000058	4006766	0	-.4148	.468	1.9359	1.8996	4.8357	1.9009	.5755	2.0955
Austria	AUT	4000058	4007002	0	-.8359	1.7162	1.9359	.4302	.2741	1.0672	1.8085	2.0955
Austria	AUT	4000058	4004689	1	.886	.0752976604371192	-.00102167323573574	.0322791850246977	.0380811550608962	.0854570391431419	-.223235610429409	.26931403487301
Austria	AUT	4000058	4002051	1	.0808	.0641855746634557	-.0899058142920095	-.0218792921623926	.0172145542700527	.0792648278496394	-.242713313409385	.184542314691805
Austria	AUT	4000058	4009339	0	-1.7443	-.457147014588343	-1.08624285528372	-.284988040380671	-.41582797254443	-.114890053800784	-.929954872002088	-1.3027
Austria	AUT	4000058	4007482	0	-.6787	.05370416737943	-.173745239443823	-.0729639461907024	-.0024677399433672	.0734240622294021	-.261085538214766	.10458190550449
Austria	AUT	4000058	4008919	0	.2283	.0662211343400768	-.073623634950479	-.0119583093195016	.0210369879718031	.0803991437535038	-.239145303983719	.200071163085655
Austria	AUT	4000058	4005397	0	-.2991	2.6352	1.9359	3.6039	4.8357	3.6292	2.4277	2.0955
Austria	AUT	4000058	4009965	0	.745	.0733518033903152	-.0165863328096734	.0227953980359002	.0344271675900704	.0843727100418207	-.226646385541402	.254469508611771
Austria	AUT	4000058	4003105	0	-.9112	1.1132	1.9359	1.2836	.9311	1.5721	2.4277	1.515
Austria	AUT	4000058	4009863	0	-.5716	-.0937415005044676	-.264135940967735	-.809823177531995	.1181	-1.6678	-.565665259151083	.0471746324258534
Austria	AUT	4000058	4008025	0	-1.5348	.0418896410122749	-.268248112218631	-.130546003219848	-.0246534042963741	.0668404158206	-.281794506820277	.0144514166233056
Austria	AUT	4000058	4001633	0	1.257	.0804176105389935	.0399321473453342	.0572329791583421	.0476955476259769	.0883101320267601	-.214261159602817	.308373036595846
Austria	AUT	4000058	4007961	0	.619	.0716129524123202	-.0304951775353198	.0143205245565493	.031161902190609	.0834037351002145	-.229694312237225	.24120418727194
Austria	AUT	4000058	4009108	0	.8146	.0743123115495887	-.00890335191360203	.0274767567197321	.0362308380012014	.0849079533428984	-.224962768890375	.261797019447106
Austria	AUT	4000058	4006373	0	.1721	.0654455516022727	-.0798274212487435	-.0157383719348946	.0195805759444243	.0799669501684382	-.240504776049634	.194154408646778
Austria	AUT	4000058	4006135	0	-1.6521	-.499426909397592	-2.664	-1.03634295596195	-.0408	-1.6678	-.603643176850516	2.0955
Austria	AUT	4000058	4006691	0	-.8987	-.0862	1.9359	-.1183	.7468	-1.6678	2.4277	2.0955
Austria	AUT	4000058	4009612	0	-1.5323	.041924142023743	-.267972143077249	-.130377850968273	-.02458861728448	.0668596415138858	-.281734032084249	.0147146174435403
Austria	AUT	4000059	4006420	1	-.6863	-.0862	-.243039396551664	1.2836	.3954	1.1974	-.8686	.1216
Austria	AUT	4000059	4009733	1	-1.3195	-.4314	-.227	-.8189	.3802	.2028	-1.7719	-.6698
Austria	AUT	4000059	4007350	1	.5105	.2403	.894	.6715	.5068	.9623	-.0929	.839
Austria	AUT	4000059	4004163	1	.3824	1.4003	1.2867	.4938	-.3296	.2755	-.3121	2.0955
Austria	AUT	4000059	4009494	1	-.8277	.376792482401664	.113870660317223	.601537644417575	.536435782423913	1.372	.224471081256838	.367767030006199
Austria	AUT	4000059	4008636	0	1.0106	.077017190848692	.0127326287707368	.0406598932431669	.0413101397336969	.086415247696508	-.220221549585761	.28243196375351
Austria	AUT	4000059	4005836	0	-.4955	2.6352	1.9359	3.491	3.4299	3.6292	2.4277	2.0955
Austria	AUT	4000059	4000060	0	-.6069	-.9481	-.651688831439073	-.19897065573763	-.337183477593291	-.112188185500697	-.621468262960605	-.327677508905828
Austria	AUT	4000059	4001516	1	1.1605	2.6352	1.4967	3.6039	.9789	3.6292	2.4277	2.0955
Austria	AUT	4000059	4009449	1	-.8165	-1.1429	-1.1926	.4807	.0544	.5404	-.5832	.0996
Austria	AUT	4000059	4005012	1	.5547	.3326	1.036	.1903	.3192	1.3691	.6882	.6559
Austria	AUT	4000059	4003986	1	-.092	1.1493	1.9359	.7753	.2367	-.2408	-.7693	1.1232
Austria	AUT	4000059	4005429	0	.107605300718262	-1.3452	.0226	.5438	.8779	1.5721	.5755	.1216
Austria	AUT	4000060	4005407	0	.7911	2.6352	1.9359	3.6039	4.8357	1.5721	2.4277	2.0955
Austria	AUT	4000060	4003976	0	.81	-2.9627	-2.664	-2.6893	-3.7095	-1.6678	-2.1355	-2.5027
Austria	AUT	4000060	4010125	1	1.0577	-.467124285836396	-.849188988122668	-.134926348173517	-.405150881970541	-.134922422790116	-1.0496	-1.0743
Austria	AUT	4000060	4008138	0	-.1716	-.3349	-.9607	-.0674	.1442	-.421	.1693	-.5461
Austria	AUT	4000060	4005623	0	.503	-.6682	-.6643	.7153	-1.9456	1.4391	-.216	-.8333
Austria	AUT	4000060	4001752	0	.0192	.464664581621249	.381363848518213	2.4405	.99761900169284	1.2810050220108	.53962559264333	.559696182852909
Austria	AUT	4000060	4009228	0	-.4782	-.4407	-.4553	.8786	-.7526	1.219	-.6774	-.8875
Austria	AUT	4000060	4003643	1	-.4939	-.0862	1.4967	2.1709	1.9983	1.0062	2.4277	2.0955
Austria	AUT	4000060	4002364	1	-.3103	2.6352	1.4967	.5315	.6127	.8166	-1.2695	2.0955
Austria	AUT	4000060	4007517	1	-.7699	.649113880804409	.433035017917684	2.4405	1.0863	2.5576	.786282524335359	.61316325380362
Austria	AUT	4000060	4010566	1	-.8872	2.6352	-1.1926	.2032	.7187	1.16	-.120783010924379	-.0652258498290732
Austria	AUT	4000060	4003888	1	-.4165	-.59	-.9874	.4831	.9194	-.7433	-2.1355	-.4607
Austria	AUT	4000060	4001464	1	1.2256	.2554	-.0607	.1377	-1.0144	-.5569	-2.1355	-.2503
Austria	AUT	4000060	4003594	1	-.0107	-.1968	-1.1274	.5067	.6279	.9539	-1.2871	-1.3768
Austria	AUT	4000060	4001093	1	-1.0829	-1.2884	-.865931097802918	-.274529186179877	-.461531832430188	-.177804425129005	-.753496337845431	-.524162915181172
Austria	AUT	4000060	4006977	1	-.7271	.6492	-.442	-.1419	-.056	-.0134	-.1188	-.3673
Austria	AUT	4000060	4002092	0	-.7368	-.4314	-.6587	-.0293	-.4556	-.159	-2.1355	-.7114
Austria	AUT	4000060	4006568	0	.1376	-.7221	-1.0611	-.2845	-.458	-.3205	-.6232	-.8947
Austria	AUT	4000060	4004368	0	-.571	.0467	.1386	.2119	.0374	.1647	-.6852	2.0955
Austria	AUT	4000060	4007321	0	-1.3865	-.0251	-1.9209	-1.0563	-1.9764	-.4694	-2.1355	-.3368
Austria	AUT	4000060	4001276	1	-.663	1.3403	.7162	.324	1.4704	.2681	1.2034	.8136
Austria	AUT	4000060	4005502	1	-.7541	.6515	.1386	.5304	.6712	.0229	-.2852	.1216
Austria	AUT	4000060	4001382	1	-.1701	1.3939	.1386	.714	.9098	.9752	-.2555	-.5005
Austria	AUT	4000060	4008241	1	-2.2812	.5836	-.335	.068	-.521	-.526	-1.5848	-.671
Austria	AUT	4000060	4005507	1	-.1653	-.7221	-.6184	.0676	-.8078	.5704	-.5974	-.8076
Austria	AUT	4000060	4007045	1	-.5526	-.6079	-1.1201	.4888	.837	-.031	-.6451	-.8578
Austria	AUT	4000060	4003196	1	-1.1575	1.3403	-1.3943	-.5556	-.2329	-.2532	.0988	1.3857
Austria	AUT	4000060	4009814	1	-.5242	-.59	-.227	.9174	-.1637	.0125	-.2004	-.6774
Austria	AUT	4000060	4006878	1	1.0183	.2032	-1.0611	.7577	-.4255	.8118	-1.305	.4777
Austria	AUT	4000060	4001535	1	-.2481	.6654	1.2867	.2998	-.8905	.6386	-.6601	-.0368
Austria	AUT	4000060	4002761	0	.1781	.5206	-.227	.6952	.1379	.8999	.3482	.6361
Austria	AUT	4000061	4007139	1	-.6787	1.153	1.036	.3056	.2162	.9956	-.4948	1.1013
Austria	AUT	4000061	4001623	1	.4104	.2607	-.227	.3583	-.3521	.6194	-.5142	.2286
Austria	AUT	4000061	4000088	0	1.3341	.219369334042925	.191087434298929	.1935724665844	.4153	.216216336392748	-.0356773095870867	.456580156778527
Austria	AUT	4000061	4010327	0	.101583573617928	.0644723963881522	-.0876115643055349	-.0204813702825457	.0177531565225271	.0794246592943442	-.242210560958078	.186730416141264
Austria	AUT	4000061	4002599	0	.101583573617928	.0644723963881522	-.0876115643055349	-.0204813702825457	.0177531565225271	.0794246592943442	-.242210560958078	.186730416141264
Austria	AUT	4000061	4002843	0	-1.8823	.0370940004182013	-.306607822870712	-.153919166188693	-.0336587989496504	.0641680444538687	-.290200495128203	-.0221334973893234
Austria	AUT	4000061	4009686	0	-1.0087	.2718	.8571	-.0925	.7936	-.0845	.1313	.3516
Austria	AUT	4000061	4002191	0	.5331	-1.2775	.0226	.406541261964705	-1.2928	1.2773	-.4656	-2.5027
Austria	AUT	4000061	4005284	1	-.3318	-.2662	.3416	-.1094	-.2891	-.4753	-.532	-1.3027
Austria	AUT	4000061	4004643	1	-.2541	.6515	.9726	-.032	.294	-.3932	-.6004	.6113
Austria	AUT	4000061	4006046	1	.9887	.076714961988231	.0103151390922316	.0391868795193749	.0407426055095048	.0862468306233241	-.220751308273369	.280126324568254
Austria	AUT	4000061	4007603	1	-.1038	-.59	-.5034	-.3355	-.2032	-.3936	-.0817	-.4607
Austria	AUT	4000061	4006494	0	1.0529	.2479	1.0433	.7963	.8131	1.101	1.4841	1.4234
Austria	AUT	4000061	4002956	0	-.4994	.631	.4173	.3595	.8913	.3053	1.802	.3216
Austria	AUT	4000061	4007113	0	.3314	-.3486	-.6116	.1796	1.0527	.355	-.4952	.4994
Austria	AUT	4000061	4004996	0	-.0435	-.269	-1.5438	.6333	-.5548	.7682	.1693	-.5265
Austria	AUT	4000061	4009297	0	.5673	.4708	1.9359	1.0274	.6154	1.1731	.4817	.7627
Austria	AUT	4000061	4004659	0	-.7195	-1.3452	-1.0935	.1872	.4303	.2794	-.5832	-.8333
Austria	AUT	4000061	4004577	0	.8907	.6515	-.8627	.6505	.0401	1.273	.8482	.1959
Austria	AUT	4000061	4003317	0	-.1309	-.4314	-.5907	-1.3102	-.5379	.2158	-1.2106	.9339
Austria	AUT	4000061	4006951	0	-.62	.5091	-.7902	.507	.6357	.5231	-.0857	.1216
Austria	AUT	4000061	4000917	0	-.5347	-.4314	-.7836	.7113	.0483	1.0062	.0256	-.8796
Austria	AUT	4000061	4000435	0	-.1018	-1.2209	-1.2891	-.137	-.937	.1012	-.6852	-1.1405
Austria	AUT	4000061	4000359	0	.043	.0624	.0226	.7315	1.2652	.7196	1.2568	1.515
Austria	AUT	4000061	4008034	0	-.3245	-1.221	-1.0935	.2103	-.5069	.5944	.5755	-.4607
Austria	AUT	4000061	4006402	0	.4761	.0861334326800561	-.0278382890595021	.0658	.0694	.115645027047981	-.206145049262983	.242347180463999
Austria	AUT	4000061	4007687	0	.9919	.185820680866988	.12349221309474	.143137418368461	.33	.186969208876226	-.0808990921231788	.391266672462593
Austria	AUT	4000061	4006458	0	1.6623	.0860109145182108	.0846722645461635	.0844938221835875	.0581988179942442	.09142700142226	-.204456995397919	.351043153572302
Austria	AUT	4000061	4006976	0	1.1555	.0790168694733863	.0287278002052301	.0504059977444204	.0450651949430774	.0875295688793551	-.216716433885564	.297687083294315
Austria	AUT	4000061	4004026	0	-1.2259	.3404	-.442	-.0189	-.4052	.0936	-1.2876	.9883
Austria	AUT	4000061	4001528	0	-.531	1.7671	.0226	1.0318	.8779	1.5706	.8038	2.0955
Austria	AUT	4000061	4006945	0	-.4958	-.0384	.8877	.0386	-.1779	.2007	-.1056	2.0955
Austria	AUT	4000061	4009593	0	.7947	.64	1.0955	.0181	-.0545	.7361	1.4995	2.0955
Austria	AUT	4000061	4010038	0	-.0488	.347	1.4967	1.1432	.6847	.5413	.9579	2.0955
Austria	AUT	4000062	4000381	1	-.3737	-1.5445	-.9211	.7113	-.3215	-.0745	.7264	.1216
Austria	AUT	4000062	4006288	1	-.3097	-1.7305	-1.1926	.1053	-1.1835	-1.6678	-2.1355	-2.5027
Austria	AUT	4000062	4006592	1	-.9124	.963	-1.4609	-1.5123	2.2198	-.763	-.0781	-.849
Austria	AUT	4000062	4009067	1	-.8088	.9275	.4173	.0341	.1035	.5117	-1.1693	.8806
Austria	AUT	4000062	4005185	1	-.1358	-1.1395	-.8946	1.0509	.2851	.7978	.3482	-1.0169
Austria	AUT	4000062	4009528	0	-.4074	.242	.9268	.7113	4.8357	-.1237	2.4277	1.0448
Austria	AUT	4000062	4005521	0	-.8442	-.4251	-.5171	.8836	.6254	1.3321	1.3958	2.0955
Austria	AUT	4000062	4004920	1	-.2178	-.1486	1.4967	.6814	.687	1.3994	.0405	.5295
Austria	AUT	4000062	4002565	0	-.7058	-.6487	-1.64	.1053	-1.1858	.3332	-1.1693	-1.3484
Austria	AUT	4000062	4005144	0	-.9278	-2.9627	-1.76	1.4114	-.3712	.7933	-.8709	.0186
Austria	AUT	4000062	4004551	0	1.0071	.0769688894326366	.0123462719728022	.0404244800909627	.0412194379170451	.0863883317259078	-.220306214216201	.282063482605181
Austria	AUT	4000062	4010264	1	-.7943	.0305941329674536	-.195138375492855	1.0283	-.2498	.9017	-.13422885627052	.0344848232872031
Austria	AUT	4000062	4006814	0	.0034	.0631174233484016	-.0984498189091923	-.0270852858711367	.0152087483818121	.0786696003855099	-.24458561123682	.176393617297337
Austria	AUT	4000062	4008047	1	-.5922	-.4488	-.0490581703085239	-.3248	-.4821	.4505	-.176923165619387	.6905
Austria	AUT	4000062	4006203	1	1.1169	.3787	1.1355	-2.5963	.1323	.1755	-1.305	.0388
Austria	AUT	4000062	4003371	1	-.1092	-2.9627	-2.664	-2.6893	-3.7095	-1.6678	-2.1355	-2.5027
Austria	AUT	4000062	4001046	1	-1.1636	.0470123511950666	-.227272214106251	-.105578756906077	-.0150338287703419	.0696950467596811	-.272815218014804	.0535314744117601
Austria	AUT	4000062	4001720	0	-.3591	.473047433429557	.290781165688653	.343201173720438	1.106	.458993888813317	.278429013751838	.559789315165354
Austria	AUT	4000062	4002541	1	.5713	-.9203	-.516038613185775	-.118218175603822	-.302777266710735	-.100985083978287	-.588800385965497	-.198574707707473
Austria	AUT	4000062	4005321	0	-.1722	.0606940723028783	-.117833891399855	-.0388963000217242	.0106581086663723	.0773191876891127	-.248833356695443	.157906391684049
Austria	AUT	4000063	4008967	1	-.4899	-1.5492	-1.9313	-.9138	-.8364	-1.6678	-2.1355	-2.5027
Austria	AUT	4000063	4010382	0	.6612	-.00483921632122472	-.105528810387645	-.05611346500908	-.172	.0126013975666245	-.327402043614647	.167382102341429
Austria	AUT	4000063	4004089	0	.644	-1.1838	-.9211	-1.3158	-.0839	-.09	-2.1355	.2286
Austria	AUT	4000063	4010470	1	.291	-.9443	-1.9803	.0992	-.7077	.0455	-.7045	-1.3141
Austria	AUT	4000063	4008856	1	1.1388	-.983	.0226	-.0391	-.5615	.0953	-.6852	-.4607
Austria	AUT	4000063	4010558	1	-.294	.7989	-.227	-.0592	-.7273	.1681	.5755	1.1508
Austria	AUT	4000063	4001644	1	.0313	-1.1085	-.3221	-.7311	-.433	-.0275	-1.2871	-.1563
Austria	AUT	4000063	4001796	1	1.3524	-1.6881	-2.664	-.2805	-1.0745	-.2781	-2.1355	-2.5027
Austria	AUT	4000063	4002753	1	.6159	.8762	-.5171	.8518	.5037	-.7847	-.2004	-1.1252
Austria	AUT	4000063	4000423	1	1.2337	-.2924	-.691	.1378	-.362	-.2858	-.5798	.1216
Austria	AUT	4000063	4009306	1	.4725	.9484	.1386	-.0871	.0844	.3262	-.3733	-.1865
Austria	AUT	4000063	4008797	1	-.4843	.9349	-.5034	.1423	-.6455	.5568	-1.5848	-.4423
Austria	AUT	4000063	4010448	1	.9035	-.0088	-1.263	-.2377	-.7613	-.0327	-1.1947	-1.4637
Austria	AUT	4000063	4003524	1	1.1141	-.7221	-.6446	.0439	-.0008	-.5956	-1.1908	.2265
Austria	AUT	4000063	4006615	1	.7737	-.4516	-1.9803	-1.3102	-.977	-1.6678	-1.62551628609591	-1.2688
Austria	AUT	4000063	4008374	1	1.2784	.3789	-1.3514	.4712	-.1328	.1536	-.2276	.1216
Austria	AUT	4000063	4004444	1	.4027	-.6669	-.691	-.1704	-1.7511	-.5309	-1.0084	-.6544
Austria	AUT	4000063	4000517	1	.3581	-.946	-.7002	-.6068	-1.2445	-1.6678	-2.0492	-1.0913
Austria	AUT	4000063	4010229	1	.2235	-.4516	-1.762	-.3923	-.476	.1291	-.9936	-.8745
Austria	AUT	4000063	4006651	0	-.0132	.1852	-.9484	-.1562	-.2256	-.1088	.3199	-1.4717
Austria	AUT	4000063	4004956	0	1.157	.1109	-.5413	.5372	-.2328	1.1627	.1042	-.5698
Austria	AUT	4000063	4001103	0	-.3271	-.0357	-.8826	.4552	-.2	.344	-.309	-.9815
Austria	AUT	4000063	4002592	0	-.2665	.9349	1.9359	.0717	-.2921	.3625	1.2075	1.4234
Austria	AUT	4000063	4008171	0	.4758	-1.0201	-1.5438	-.8975	-.2069	-.421	-.6852	1.2841
Austria	AUT	4000063	4001913	0	-.747	-.0323	.4907	-.0088	.5267	-.8849	.1701	1.0904
Austria	AUT	4000063	4002002	0	1.2405	-.7353	-.227	.793	.9583	.2176	.5755	.1216
Austria	AUT	4000063	4005876	0	.1962	1.1132	.4173	-.19	-.548	-.5569	-.007	1.0448
Austria	AUT	4000063	4004153	0	-.0063	-.5647	-.2737	3.6039	4.8357	3.6292	-.3583	1.0448
Austria	AUT	4000063	4007429	0	1.5124	.9166	.6825	.5469	.3872	.2238	-.5832	1.515
Austria	AUT	4000063	4006719	0	.491	-1.6559	-2.2485	-.3021	-1.3782	-1.6678	-1.5596	-2.5027
Austria	AUT	4000064	4004304	1	-.8189	1.7671	.0226	.4699	.8986	.6038	.5755	.0876
Austria	AUT	4000065	4000468	1	.5467	.2695	-.8627	.4026	.3346	.8323	-.6852	.557
Austria	AUT	4000065	4001844	0	.9156	-1.034	-.3802	.3857	.6114	.2007	-2.1355	-.1563
Austria	AUT	4000065	4005231	0	.6421	.8079	-.1972	.9963	1.4862	1.5186	2.4277	2.067
Austria	AUT	4000065	4005478	0	-1.0218	-.3349	-.227	.1832	-.1409	.1526	-1.4214	1.1508
Austria	AUT	4000065	4002174	0	1.234	-.5757	-.6843	.0913	-.4574	.321	.0256	.7435
Austria	AUT	4000065	4000573	0	-.4791	1.1493	.4173	.2804	.1289	.5448	-.2857	2.0955
Austria	AUT	4000065	4009446	0	-.8207	.3815	-.691	.0956	.2482	.0272	.8098	-.1884
Austria	AUT	4000065	4006724	0	-.1925	-.6706	-.227	.3754	-.3016	.4381	.5755	.1216
Austria	AUT	4000065	4001164	1	.4877	-.0176	-.3802	.0468	-.3829	.4573	-1.1908	-.1563
Austria	AUT	4000065	4005533	1	-.2459	1.127	.9247	.374	.211	.4587	-.1021	1.515
Austria	AUT	4000065	4003037	1	-.2367	-.0192	-.1882	.2297	-.9223	.2315	-.9906	-.6557
Austria	AUT	4000065	4003084	1	.2118	-.6706	-.8892	.1283	-.3689	-.0581	-.9936	-.1808
Austria	AUT	4000065	4001809	1	1.6347	-.0192	.1386	.268	-.2712	.5818	-1.27	-.1865
Austria	AUT	4000065	4008200	1	.2305	-1.1813	-1.7997	-.1189	-1.4127	-.1653	-2.1355	-1.4991
Austria	AUT	4000065	4008061	1	.1923	-.8357	-.691	-.1888	-.8153	.6989	-.9936	-1.0101
Austria	AUT	4000065	4003501	1	1.3713	-.0994	-.5034	-.5447	-.9415	.7739	-.2004	-.4784
Austria	AUT	4000065	4004601	1	-.2569	.2516	-1.5179	-.1442	-.2539	.1929	-1.2871	-.7243
Austria	AUT	4000065	4008238	0	.0789	.9349	1.1752	-.0198	-.3012	.1982	1.6331	1.4234
Austria	AUT	4000065	4002677	0	.2725	.6515	.9247	.493	.4205	.996	2.4277	1.4234
Austria	AUT	4000065	4004433	0	1.1413	-.7913	1.0955	-.2949	-.5737	.2618	-.535	.8375
Austria	AUT	4000065	4007861	0	-.5088	-.1106	.8801	.0971	-.326	.0866	.0221	-.0625
Austria	AUT	4000065	4003473	0	-.3505	.5836	1.1752	-.6083	.1557	.2418	.0254	.9097
Austria	AUT	4000065	4000846	0	-.43	.2032	-.6116	-.5911	-1.2674	.1057	.0256	-.7507
Austria	AUT	4000065	4006291	0	.1703	-.4145	-.3802	-.239	-.7827	.3366	-1.0571	-.8411
Austria	AUT	4000065	4005595	0	1.2442	1.127	1.4967	.2714	1.1321	.7792	.1435	2.0955
Austria	AUT	4000065	4001756	0	.9342	.0467	-.227	.859	.0884	.858	.5755	.5553
Austria	AUT	4000065	4007906	0	-.3642	-.1502	.0226	.7623	1.0554	.8319	-.309	-.5711
Austria	AUT	4000065	4001747	0	.9685	-.9443	.0226	-.2006	-.2576	.1223	-.5924	.1216
Austria	AUT	4000065	4000711	0	-.2021	.5179	-.9285	-.8378	.5962	.0319	.075	.2909
Austria	AUT	4000065	4006609	0	.1719	-.59	1.2899	.9839	-.3169	1.597	.5755	.1216
Austria	AUT	4000065	4000306	0	1.2029	2.6352	1.9359	1.5558	1.1	1.4414	2.4277	2.0955
Austria	AUT	4000065	4008780	0	-.4568	-.0219	-.5907	-1.522	.4474	-.3842	-.5832	.1216
Austria	AUT	4000065	4007334	0	1.586	.4981	.0226	.8982	-.9291	-.4128	.5755	1.515
Austria	AUT	4000065	4002315	0	.5815	.394	1.0108	.1013	-.162	.8374	-.9794	1.0003
Austria	AUT	4000065	4001807	0	-.1515	-1.175	-1.2891	.146	-1.305	.1771	-1.0571	-1.5367
Austria	AUT	4000065	4006575	0	-.3539	.7989	.5833	.4787	-.3172	.5959	-.1021	.5553
Austria	AUT	4000066	4009140	1	.8417	-1.1522	-1.2327	.4197	-.0069	.1072	-.9759	-1.2698
Austria	AUT	4000066	4000268	1	.266	-1.0212	-1.9803	-.0683	-1.6283	-.1778	-2.1355	-1.4637
Austria	AUT	4000066	4010625	0	.5849	-.6655	-.227	.4289	.2892	.4547	.1693	.1216
Austria	AUT	4000066	4007051	0	.3007	-.1167	.0226	-.2957	-.6727	-.8849	.1693	-.1563
Austria	AUT	4000066	4001225	1	.2248	-.4314	.6496	.0229	.0535	.3189	-1.2835	.6559
Austria	AUT	4000066	4007472	1	.5004	-.165	.4173	.047	.2887	.4315	-.6203	-.1865
Austria	AUT	4000066	4010607	1	1.3012	.3464	-1.0288	.256	.1863	-.1906	-.8483	-.6774
Austria	AUT	4000066	4001510	1	.8958	-.2662	-.7902	-.3162	-.9588	-.0233	-1.0753	-.1314
Austria	AUT	4000066	4009975	1	1.3346	.3974	1.0574	-1.7857	-.5365	-1.6678	-1.5848	1.2293
Austria	AUT	4000066	4005712	1	1.4946	-.7375	-1.6171	-.105	-.5011	-.4795	-1.5848	-.6158
Austria	AUT	4000066	4005943	1	1.0854	-.847	.0226	.1665	-.2329	-.3198	-.6852	-.4607
Austria	AUT	4000066	4002400	1	.0386	-.125883833761726	-.290587903019605	-.204950730474314	-.4863	-.0960152205846008	-.486583340781478	-.0124139674565038
Austria	AUT	4000066	4010248	1	1.7662	.9454	.5347	.1241	.2848	.555	-.5172	.1216
Austria	AUT	4000066	4005513	1	1.4485	.5179	.0226	.5062	.0136	.5629	-1.0571	.557
Austria	AUT	4000066	4009122	1	1.9137	-.6693	1.4967	.485	.278	.5164	-.1722	2.0955
Austria	AUT	4000066	4000617	1	-1.2029	-.4456	1.036	.2009	-.0411	.137	-.532	.8806
Austria	AUT	4000066	4007340	1	1.7191	-.7221	-.6587	-.4139	-.6315	-.8849	-.4978	.3216
Austria	AUT	4000066	4008880	1	1.1427	.0502	1.0929	.2133	-.5495	-.8849	-.1021	-.222
Austria	AUT	4000066	4004215	1	1.4758	.879	.231	-1.7857	-.6346	-.526	-1.4019	-.0867
Austria	AUT	4000066	4009700	1	-.1462	.3875	-.3802	.3246	.4617	-.0871	.2732	2.0955
Austria	AUT	4000066	4010079	1	1.4486	-.1167	-.5759	-.1172	-.131	.1685	-.6881	.7611
Austria	AUT	4000066	4001860	1	1.4765	-1.2717	-.6587	.1175	-.7149	-.4167	-1.0808	-.6774
Austria	AUT	4000066	4007785	0	.9719	.8046	-.227	-.1887	.7859	.3462	.5755	.1216
Austria	AUT	4000066	4003651	0	1.4363	2.6352	1.9359	-.0313	.3909	.4834	-.176	1.0904
Austria	AUT	4000066	4008230	0	1.5375	.7308	1.9359	-.0475	1.3906	1.0062	1.4834	2.0955
Austria	AUT	4000066	4002108	0	-.6223	.1945	.4173	.0312	-.2446	.3202	.4817	.4504
Austria	AUT	4000066	4001182	0	.5284	.1141	-.335	-.3954	-.9656	-.8849	-.4978	.601
Austria	AUT	4000066	4008193	0	1.5216	.2621	.098139729282729	.0128144028121001	-.1268	.046595830669942	-.239407132189952	.354201203157064
Austria	AUT	4000066	4004979	0	1.5325	-.2662	.0226	.3635	-.0306	.7371	-.6852	.4777
Austria	AUT	4000066	4004972	0	1.9832	-.1938	-.5907	-.001	-.2186	-.6274	-2.1355	.1959
Austria	AUT	4000066	4009552	0	.9526	-.4516	.4173	-.1356	.3752	.393	.3415	1.1013
Austria	AUT	4000066	4005969	0	1.7584	-.0279	1.0108	-.2568	-.5442	-.4694	-.6864	1.515
Austria	AUT	4000066	4001431	1	-.3274	-1.2201	-.9874	-.1895	-.7601	-.4795	-1.3972	-.2895
Austria	AUT	4000066	4004320	0	1.5823	.7665	1.9359	-.9727	.6069	.6451	2.0386	2.0955
Austria	AUT	4000067	4006196	1	-.9456	.6321	.0165	.6197	-.1606	1.5264	-1.2695	.0388
Austria	AUT	4000067	4009457	1	-.3166	.5266	-.7902	-.1877	.2191	-.2338	-2.1355	1.2841
Austria	AUT	4000067	4008106	1	.1497	-.0862	-.227	-.2572	-1.1479	.4002	-.9936	-.8443
Austria	AUT	4000067	4004775	1	.9399	.6321	.9726	.7113	-.3069	.8386	.5755	1.4234
Austria	AUT	4000067	4008311	1	-.6791	.1179	-1.0611	-.1358	-.3701	.7419	-.9936	.1216
Austria	AUT	4000067	4002744	1	.4509	-1.7348	-2.1689	.1381	-.6346	.1731	-1.2106	-.6353
Austria	AUT	4000067	4008060	1	-.5978	-.1938	-.711	.3129	-.2975	.4356	-2.1355	-.1563
Austria	AUT	4000067	4003571	1	.1179	-.2662	-.3802	.8411	-.0612	.9647	.5755	.1216
Austria	AUT	4000067	4004068	1	1.1147	-.8513	-.8892	-.1345	-.9612	-.3355	-2.1355	-1.7277
Austria	AUT	4000067	4000154	1	.5773	-.5994	-.3802	.3834	-.6456	.5374	-.2004	-.7637
Austria	AUT	4000067	4005818	1	-.1644	-.0862	.0226	1.2101	-.0899	1.0114	.5755	.1216
Austria	AUT	4000067	4005820	1	-.8918	-.2444	.894	.2521	-.2004	.9922	-1.5848	1.515
Austria	AUT	4000067	4005637	1	-.3032	-1.6181	-.5373	.3214	-.778	.4441	-.0553	-1.1252
Austria	AUT	4000067	4008723	1	.4178	1.1132	-1.0271	.1308	.1474	.262	-.9906	-.7243
Austria	AUT	4000067	4005563	1	-.0223	-1.9174	-.7451	.2939	-.577	-.2979	-2.1355	-.6128
Austria	AUT	4000067	4004556	1	-.4407	1.127	-.2145	.0803	-.3521	.1987	-.6451	-.7816
Austria	AUT	4000067	4001935	1	-.9148	-.0192	-.227	.0544	-.4004	-.0842	-.9936	-.1563
Austria	AUT	4000067	4006517	1	-.2901	1.3697	.7804	.3046	-.747	.4966	-.414	1.1232
Austria	AUT	4000067	4005152	1	.0877	-.6693	-.7902	.3382	-.5078	-.0162	-.6004	.5084
Austria	AUT	4000067	4006928	1	.1247	.5228	1.2867	.2665	-.6513	-.8849	-.5974	1.515
Austria	AUT	4000067	4007791	1	.100568692487014	-1.813	-1.5179	-.2005	-.6367	-.2785	-1.7719	-.2709
Austria	AUT	4000067	4006328	1	-.401	-1.2191	.0226	.7113	-.7314	1.0062	-.0065	2.0955
Austria	AUT	4000067	4010062	1	.3112	.663	.4173	-.1084	-.4133	-.4384	-.6625	-.4095
Austria	AUT	4000067	4009106	1	-.8427	-.2021	1.9359	.2788	-1.0368	.72	-1.2871	1.0904
Austria	AUT	4000067	4001189	1	-.5836	-1.215	-2.1689	-.5739	-1.1277	.1312	-2.1355	-1.058
Austria	AUT	4000067	4006184	1	.7402	.5042	-1.0611	.0729	-.4016	.4985	-2.1355	.1216
Austria	AUT	4000067	4004784	0	.6149	.7308	-.9285	.4293	-.1899	-.2306	-.8686	-1.6076
Austria	AUT	4000067	4005106	1	-.0086	-1.1085	-1.9114	-.2682	-1.1365	.3289	-2.1355	-1.4344
Austria	AUT	4000067	4001311	1	1.1366	.2465	-1.2374	.105	-.2063	.5282	-.4948	-.4784
Austria	AUT	4000068	4002316	1	.4205	2.6352	1.4967	-.5542	.5338	.6281	.5296	1.0904
Austria	AUT	4000068	4002269	1	.4744	-.989	-1.3514	-1.0563	-1.1641	-.4657	-2.1355	-1.236
Austria	AUT	4000068	4005861	1	-.3347	-.5857	-.0154	-2.6893	-.8321	-.7847	-.0823	1.515
Austria	AUT	4000068	4008758	1	-.676	-.0306	-.6587	-.8618	-.2186	-.2607	.2476	.5553
Austria	AUT	4000068	4005285	1	-.1162	-.847	.0226	-.3449	-.433	-.9292	-1.0571	-.6959
Austria	AUT	4000068	4008792	0	-.0464	1.3697	1.1657	-.7982	.3426	.1576	1.2075	1.515
Austria	AUT	4000068	4003620	0	-1.209	.6257	-.652	-1.1	-.8235	-.8294	-.8913	.8567
Austria	AUT	4000068	4010170	0	-.2088	1.7671	1.0433	-.8325	-.0253	-.1004	-.0589	1.1013
Austria	AUT	4000068	4009269	0	.5575	-.9843	-.5492	.2401	.3004	.102	-.768	-.1563
Austria	AUT	4000068	4003546	0	.5005	.0699776044687296	-.0435761148368207	.00635010783192156	.0280909978268299	.0824924372384658	-.232560814724964	.228728468392813
Austria	AUT	4000068	4008721	0	-.4976	.1179	-.2133	-.6486	-.1161	-.1999	.5858	.4385
Austria	AUT	4000068	4003525	0	-.6124	.287149547791589	.0741254334562929	.152669746749199	.6158	.288631887892491	.0385324627211482	.347806299724604
Austria	AUT	4000068	4002481	0	.0896	-.4314	-.9211	.4144	1.0344	.3408	.8038	.4994
Austria	AUT	4000068	4005392	0	.3152	.1125	-1.9313	-.4151	.1654	-.568	-.1026	-.3902
Austria	AUT	4000068	4005479	0	-.8328	.051577525032533	-.190755977318601	-.0833288509777497	-.0064612113565179	.0722389904952631	-.264813200943546	.0883582069452211
Austria	AUT	4000068	4008803	0	-.6136	-.9443	-1.2567	.3923	-.7366	.3489	-.6852	-.700509609950957
Austria	AUT	4000068	4000629	0	.5723	.070968473518095	-.0356502810963333	.011179440497139	.0299516808084277	.083044599149635	-.230823980306233	.236287595949955
Austria	AUT	4000068	4006294	0	-.2169	.2607	-.8826	.5613	-.3468	-.1022	-.1566	.1216
Austria	AUT	4000068	4002732	0	-.2169	.2607	-.8826	.5613	-.3468	-.1022	-.1566	.1216
Austria	AUT	4000068	4006562	0	1.183	-2.9627	.8508	.844	1.0374	-1.6678	.4339	.6919
Austria	AUT	4000068	4010550	0	-.508	.0560598964424757	-.154902066470268	-.0614825104532007	.00195591722876025	.0747367925669591	-.256956323238757	.122553257510119
Austria	AUT	4000068	4002762	0	.5709	.0709491529516728	-.0358048238155071	.0110852752362573	.029915400081767	.0830338327613949	-.230857846158409	.236140203490624
Austria	AUT	4000068	4010101	0	-.5082	.1852	-.5034	-.6958	.3604	-.7368	.0215	1.1508
Austria	AUT	4000068	4001270	0	-.5538	-.6065	.0226	-.7311	-.5199	-1.6678	2.4277	.7095
Austria	AUT	4000068	4008097	0	-1.1777	-1.1778	-.748263836682437	.0575841727173443	-.207694211840935	.4674	-.527861207000635	-.416326095246584
Austria	AUT	4000068	4007356	0	-.9533	-.9279	-1.1926	-2.6893	-1.5097	-.5569	-.216	-.5251
Austria	AUT	4000068	4002044	0	-.4813	-.1957	1.9359	-2.6893	.1674	-1.6678	2.4277	2.0955
Austria	AUT	4000068	4000704	0	.6892	-.9286	1.4967	-1.3001	-.3776	-.8768	1.3432	2.0955
Austria	AUT	4000068	4003446	0	-.0976	.169892875823445	.00230181676393179	.0690079785128076	.2994	.177766814074624	-.108397520346797	.275657239824416
Austria	AUT	4000068	4000481	0	-1.2722	-.878329822379435	-1.19497341593454	-.991608876419871	-2.4674	-.784135221058391	-1.45945284984372	-.896500725071592
Austria	AUT	4000068	4005136	0	-.068	-.12182337224038	-.7263	1.009	-.0261	.58116604898893	1.014	-.1565
Austria	AUT	4000068	4005043	0	-.0817	.0598	-.691	-.637896793771709	-.8053	-.8768	-.831962067568584	-.259545280520383
Austria	AUT	4000068	4007612	0	-.4336	-1.9613	-1.9209	.257	.3598	.2511	-.9759	-1.2874
Austria	AUT	4000068	4005675	0	.3165	-.5717	-1.0611	.3963	-1.413	-1.6678	-.7867	-.8947
Austria	AUT	4000069	4007863	1	-.0509	-1.3452	.0226	.7287	.5848	1.0062	-.2004	-.4607
Austria	AUT	4000069	4010601	1	.854	-.4314	-1.7997	-.2018	-.3438	-.421	-2.1355	-1.9137
Austria	AUT	4000069	4001625	1	-.5786	-.2298	1.0108	-.2342	-.1517	.1931	-.0781	-.0604
Austria	AUT	4000069	4008354	1	-.4369	.1084	.4173	-.8293	-.0875	-1.6678	-.2821	.0876
Austria	AUT	4000069	4001376	0	-.4807	-.0356	.0226	1.2376	-1.1382	1.6253	.5858	.0301
Austria	AUT	4000069	4003831	0	-.4665	-.4488	1.2341	-1.5123	-.5192	.04	-.3912	.3216
Austria	AUT	4000069	4004013	0	.7716	-.9861	-1.0668	.7887	.6371	.9929	-.3679	-.8531
Austria	AUT	4000069	4007188	0	-.7239	1.3403	1.41503479233056	-.0851903986884741	.5656	-.3646	2.4277	2.0955
Austria	AUT	4000069	4009979	0	-.6141	1.1576	1.1355	-2.5867	.9659	.2321	.504916941495703	1.7439
Austria	AUT	4000070	4003349	1	-.6631	.52	-.9285	-2.6893	-1.1439	-1.6678	-.2852	-1.0788
Austria	AUT	4000070	4010297	1	-1.484	.7825	.5833	.2488	.108	.0211	1.4752	2.0955
Austria	AUT	4000070	4000428	1	-.1023	.3898	-.9557	-.1385	-.4526	-.4164	-.3268	-1.0454
Austria	AUT	4000070	4002538	1	-.2698	1.7162	-.1627	-.6986	-.5439	-1.6678	-.5828	2.0955
Austria	AUT	4000070	4005124	1	.1958	-.4314	-.442	-.8461	-.1987	-.0808	-1.0753	-.1563
Austria	AUT	4000070	4003181	1	-.4762	1.4003	1.4967	-.238	-.3037	.1308	-1.5588	1.1232
Austria	AUT	4000070	4005657	1	-.1292	1.7671	-.1627	-.1667	-.1842	.4253	-.163094112776484	.332496752177658
Austria	AUT	4000070	4003462	1	-.0957	-.0862	.0226	1.0234	.1303	.4252	.5755	.1216
Austria	AUT	4000070	4007527	1	-.052	-1.1314	-.773384837735478	-.0389607163510261	-.406622087508737	.3368	-1.5588	-.2503
Austria	AUT	4000070	4003380	1	-.5851	1.1132	-.3827	-.3574	-.4692	.1447	-.1282	.6663
Austria	AUT	4000070	4009141	1	-.9399	-.2479	-1.0611	-.1667	-1.1701	-.1845	-.3912	-.4607
Austria	AUT	4000070	4001203	1	.9118	.4718	-.5907	.1557	-.6259	.3622	-.6822	-.6353
Austria	AUT	4000070	4002998	1	-.3324	1.0919	-.6383	-.5321	-.3621	.343	-2.1355	-.3345
Austria	AUT	4000070	4009277	1	1.1359	-.4203	-1.5883	-.094	-.5505	-.5037	-.414	-.959
Austria	AUT	4000070	4005879	1	-.3624	.8105	.1386	-.155779776738301	-.1196	-.0441	-.6852	-.1865
Austria	AUT	4000070	4007466	1	-.8604	-.0246	-.1587	.4229	-.451	.5178	-1.2871	.0113
Austria	AUT	4000070	4008462	1	-.3396	.2695	.5833	-.0255	.1654	.708	-.5208	-.5005
Austria	AUT	4000070	4010302	1	-.6405	-.0088	-.988	.0326	-.145	-.2306	-2.1355	1.1701
Austria	AUT	4000070	4006185	1	.1336	1.1132	-1.0611	-.2516	-.3465	.7202	-.8512	2.0955
Austria	AUT	4000070	4001580	1	.2947	-.0862	-.9607	.0761	-.4877	-.182	-.4515	-.7108
Austria	AUT	4000070	4005775	1	1.5307	.64	-1.9209	.0425	-.3778	-1.2919	1.0645	-.8198
Austria	AUT	4000070	4007993	1	-.8508	1.7162	-1.2891	.2851	-.0728	.4953	.3542	-.8947
Austria	AUT	4000070	4009611	1	.9675	1.7162	-1.5883	-.0069	.4023	.1078	-.2821	-1.3639
Austria	AUT	4000070	4007040	1	-.3754	1.3889	.4173	-.4618	1.0251	.4361	-1.137	-.0949
Austria	AUT	4000070	4007018	1	-.7934	-1.1508	-.227	-.1118	-.2884	-.1541	-.1287	-1.0296
Austria	AUT	4000070	4006988	1	.1553	.6555	-.7902	.7113	-.4942	.9126	-.6852	-1.1252
Austria	AUT	4000070	4000164	1	.6214	.8046	.4173	.0746	.5934	.1795	.3473	.4504
Austria	AUT	4000070	4005273	1	.0898	.9275	.4173	-.3494	.2243	.4763	-1.5588	.1216
Austria	AUT	4000070	4008019	1	.3407	.6555	.4173	-.0077	.1778	.2499	-.5974	.346
Austria	AUT	4000070	4009897	1	.0755	1.7162	-.335	-.0919	.2722	.508	-.4771	-.1865
Austria	AUT	4000070	4003096	1	-.1825	-.3029	-1.4986	-.6488	-1.1365	-.4173	-1.2871	-1.9916
Austria	AUT	4000070	4006133	1	.236	-.3667	-1.2937	.0734	-1.5645	.5025	-.9936	-.3917
Austria	AUT	4000070	4009284	1	-.3543	.7825	-.5034	.1882	.2402	.4774	-.9906	-.5475
Austria	AUT	4000070	4010012	0	1.1896	-1.5211	-.9874	-.350496043276372	-1.388	.181	-2.1355	2.067
Austria	AUT	4000070	4005324	1	-.5373	-1.034	-1.7997	-.3216	-.7433	-.4753	-1.5848	-1.2688
Austria	AUT	4000070	4007815	1	-.3138	.802	.9726	-.1621	-.4628	.356	-.5026	-.7108
Austria	AUT	4000071	4001472	0	-.4656	.3039	-.8873	-.196	-.5635	-.8768	.3415	.0113
Austria	AUT	4000071	4008500	0	.1634	-.0994	.0226	-.668	-.0574	-.1817	-1.2327	.9883
Austria	AUT	4000071	4006774	0	2.9762	-2.9627	.0226	.1053	-.9291	.4394	.5755	.1216
Austria	AUT	4000071	4002461	1	.4559	1.7671	1.1752	.1336	-.1126	.2987	.2344	.557
Austria	AUT	4000071	4009432	1	.3551	-.0192	.8348	-.0802	-.1153	.3444	-.8391	.1959
Austria	AUT	4000071	4000191	1	.5294	1.3403	-.3802	-.1095	.1237	.0606	-.1972	-.5005
Austria	AUT	4000071	4000123	0	.239	-.6706	.9726	.4129	.842	.5271	1.4834	.9883
Austria	AUT	4000071	4008829	0	-.1335	.042	1.9359	.0531	.168	.227	-.6881	1.515
Austria	AUT	4000071	4007702	0	-.0037	.8655	.586	-.5598	-.5514	-.0518	.0254	-.0542
Austria	AUT	4000071	4004307	0	.3836	-1.5827	1.0862	-.0036	.4546	.1934	.8107	.8277
Austria	AUT	4000071	4002605	0	.6423	-.0994	.0226	-.5026	-.0494	-.2823	.2429	.4504
Austria	AUT	4000071	4001518	0	-.0569	1.7162	.8348	.6938	.706	.4087	-.2192	1.2841
Austria	AUT	4000071	4003595	0	-.4302	-.2479	-.227	.0858	-.0652	.113	-.216	-1.0798
Austria	AUT	4000071	4002814	0	-1.1393	.3738	.3461	.6351	-.0481	-.3946	.0447	-.7496
Austria	AUT	4000071	4008599	0	.6559	-.4516	-.9607	-1.0489	-.712	-.8849	.3473	-.2103
Austria	AUT	4000071	4006569	0	1.3565	-.8802	-.227	-.3144	-.6901	-.1082	-.9139	-.1563
Austria	AUT	4000071	4009681	0	-.1869	.0341	1.9359	.1194	.1299	.7241	-.5832	1.1508
Austria	AUT	4000071	4002958	0	1.4534	.468	-.227	-.3388	-.0945	.2704	.5409	.1216
Austria	AUT	4000071	4000715	0	-.928	.0502	-.227	-.0613	-.2186	-.5309	-.9563	1.1232
Austria	AUT	4000071	4000947	0	1.5485	.0467	-.652	.1538	-.7113	-.7368	-.7899	-.7108
Austria	AUT	4000071	4000864	0	-.0093	-.1259	1.1657	-.5557	-.6312	-.4694	.1655	1.0641
Austria	AUT	4000071	4006905	0	.4589	.6515	.9247	.1311	.4255	.3681	1.802	1.1508
Austria	AUT	4000071	4001783	0	.0019	.3178	1.036	-.1508	.6196	.3705	.8939	.8806
Austria	AUT	4000071	4010390	0	-.1923	-.2509	-.227	-.4827	-.4423	-.0134	.1922	1.515
Austria	AUT	4000071	4004770	0	.6632	.5976	1.9359	-.3579	.2783	.4791	.7339	2.0955
Austria	AUT	4000071	4000690	0	.3103	.9637	1.9359	.3724	1.2247	.3593	1.2612	1.4234
Austria	AUT	4000071	4002413	0	-.2554	.4718	-.227	.2245	.0054	.2518	1.3428	.4504
Austria	AUT	4000071	4003844	0	1.591	-.1167	1.4187	.0572	.0605	.3098	.0447	2.0955
Austria	AUT	4000071	4009750	0	-.2992	.5068	.1386	-.2786	.2737	.2718	.0215	-.0295
Austria	AUT	4000071	4000866	0	.4152	-.0219	.0226	-.4262	-.2087	-.2065	.0256	-.5475
Austria	AUT	4000071	4009546	1	-1.0942	-.5872	-1.6877	-.4184	-.7621	-.3842	-2.1355	-1.1415
Austria	AUT	4000071	4006573	1	.2469	-.8802	-.6315	-.2571	-.3141	.4683	-1.2876	.7435
Austria	AUT	4000071	4008534	0	.3055	.8006	1.2899	.4917	-.1394	.889	1.3428	1.1013
Austria	AUT	4000071	4005165	0	-.4167	-.3611	-.7902	-.2755	-.4384	-.0766	-.4288	1.4234
Austria	AUT	4000071	4006536	0	.277	-.0966	1.4967	.2174	.2129	1.0207	.1054	.4777
Austria	AUT	4000072	4010309	1	-1.7617	.9166	-.7571	-.7062	.3746	-.9292	-.1154	-.5931
Austria	AUT	4000072	4004669	1	.0991	-.8766	-1.7832	-.1752	.7846	.7265	-1.2106	-.943
Austria	AUT	4000072	4009426	1	-1.3457	.0444992975197262	-.247373806364506	-.117826966910758	-.0197529147167062	.0682946472607408	-.277220197787101	.0343599266658616
Austria	AUT	4000072	4004947	1	.9615	-.154599010986911	-.6932	.404620867659366	.0830314057185207	.9113	-.5362	-.3917
Austria	AUT	4000072	4008029	1	-.984	-.0862	.0226	.1053	-1.0284	-.7936	-.6852	-1.1252
Austria	AUT	4000072	4010459	1	-.5129	.3177	1.9737	.1053	-.3746	-.3469	2.4277	2.0955
Austria	AUT	4000072	4009404	1	-.4755	-.5419	-1.0611	.6688	-.2759	.414	-.6852	-.7496
Austria	AUT	4000072	4005235	1	-.9254	.9535	-.9145	.6533	-.793	-.8849	.0447	-.657
Austria	AUT	4000072	4008397	0	-.9674	-.4314	-.5034	.7113	-.0408	.4394	-.1026	-.1563
Austria	AUT	4000072	4010120	0	2.3541	.0955580344116787	.161038445349355	.131024913239262	.0761266799255724	.0967471352683169	-.187722426444183	.42387608454766
Austria	AUT	4000072	4000215	0	.183	-.7092	-1.2256	-2.6893	-.2522	-.3551	-.6004	-.0129
Austria	AUT	4000072	4000568	0	-1.4491	.1852	-.227	-.1881	.109	.1055	.5755	1.1508
Austria	AUT	4000072	4009555	0	-.435	1.3403	-.9617	-2.6893	.4245	-1.6678	2.4277	.9883
Austria	AUT	4000072	4001351	0	-2.0359	.0634	-.369770952237809	.917584068204198	1.6601	1.4012	1.802	-1.1605
Austria	AUT	4000072	4009701	0	.101583573617928	.0644723963881522	-.0876115643055349	-.0204813702825457	.0177531565225271	.0794246592943442	-.242210560958078	.186730416141264
Austria	AUT	4000072	4010201	0	1.2337	.3178	-.1164	.2582	-.3429	-1.6678	.0553	.4777
Austria	AUT	4000072	4010116	0	.0688	.5068	.5833	-.8014	-.2789	-.5309	-.7696	.0453
Austria	AUT	4000072	4007748	0	.391	-.3631	.7162	-.5049	1.9163	.4494	.075	1.1508
Austria	AUT	4000072	4001845	0	1.3758	.394075068796948	.265553300035802	-1.6841	.6197	.5069	-.0493295243331693	.611446230033758
Austria	AUT	4000072	4004190	0	-1.0185	-.8932	.8348	-2.6893	.3773	-1.6678	.9628	.1216
Austria	AUT	4000072	4004014	0	-1.3493	-.0862	.0226	.1748	-3.7095	3.6292	.5755	.1216
Austria	AUT	4000072	4001587	0	.2485	-.0862	.0226	.7113	4.8357	1.0062	.5755	-.4826
Austria	AUT	4000073	4006426	0	1.0175	.0771124136403441	.0134943036009507	.0411239934575122	.0414889518865245	.0864683106099769	-.220054639314323	.283158398017358
Austria	AUT	4000073	4007826	0	-.1986	.5222	1.1355	.0108835891899546	.5098	-.071	.2047	.7334
Austria	AUT	4000073	4000776	0	-.3796	1.7162	-.7949	.6179	-.5435	.0712	-.8661	2.0955
Austria	AUT	4000073	4002764	0	-.863	.3178	.2753	-1.1982	-.753	-.8849	.1693	.2203
Austria	AUT	4000073	4002750	0	.3143	-1.1801	-2.1689	-.4227	-1.2789	-.801	-1.0992	-.8813
Austria	AUT	4000073	4009512	0	.8312	.4981	.5347	-.934	.8505	-.8849	1.4995	1.1232
Austria	AUT	4000073	4009824	0	-.5721	-.4488	.0226	.7113	.3129	.7003	.5755	.1216
Austria	AUT	4000073	4004602	0	-.7899	-.2662	.0226	-.8919	-.1937	-.1906	.0221	.9883
Austria	AUT	4000073	4004993	0	.2558	.6257	.4907	-.094	-.1644	-.4753	.3482	1.515
Austria	AUT	4000073	4004121	0	-.025	2.6352	1.9359	3.6039	1.2991	3.6292	2.4277	2.0955
Austria	AUT	4000073	4000741	0	-1.5251	1.1132	1.9359	-2.6005	-.0454	-.2644	2.4277	.9883
Austria	AUT	4000073	4006048	0	-1.4635	-.4174	-1.161	-1.4373	.4761	-.5309	-.5832	-.3297
Austria	AUT	4000073	4000161	0	-.1342	-1.5512	-.9413	.1331	-.6775	-1.6678	-2.1355	-.3856
Austria	AUT	4000073	4008870	0	.2262	.6321	-.6789	.5747	.8779	-.5309	-.1785	2.0955
Austria	AUT	4000073	4009821	0	-.3885	.3326	-1.5179	-.3049	.1215	-.5309	-.3733	-1.4704
Austria	AUT	4000073	4000157	0	-.1391	.1141	.3416	-.579	.0447	.1098	.3473	-.4438
Austria	AUT	4000073	4007588	0	-.3013	-1.3216	-.5034	-.0682	-.4193	-.153	-1.0722	-.6353
Austria	AUT	4000073	4001707	0	.696	-.853	.0226	-.5264	-.1756	-.5569	-.0857	.3754
Austria	AUT	4000073	4006030	0	-.891	-1.2197	.2942	.5096	-.3404	.0465	-1.1947	-.4784
Austria	AUT	4000073	4002642	0	-.5186	-.5874	-.7902	-1.3001	-.6805	-1.6678	-.5832	-.1566
Austria	AUT	4000073	4001892	0	-.241	1.3697	.4907	1.0836	.4728	.5832	.9628	-.1563
Austria	AUT	4000073	4002248	0	-.6151	-.4516	-.691	-1.0059	-.5611	-.2607	-.3912	-.5319
Austria	AUT	4000073	4006836	0	-.113	-.7737	-.5034	.7251	.0733	.0331	-.1026	-.9943
Austria	AUT	4000073	4008709	0	-.8841	-1.2532	-1.5883	-.6447	-1.1255	.1223	-1.2876	-1.6909
Austria	AUT	4000074	4004583	1	-.067	1.7162	.0652	.0498	.4764	-.7433	-1.0571	-.5358
Austria	AUT	4000074	4005687	0	-1.738	.4034	.4173	.3803	.4332	.3588	.5755	-.5475
Austria	AUT	4000075	4006519	1	-.9815	-.0862	.3461	-.627	-.1912	-1.6678	-2.1355	.1216
Austria	AUT	4000075	4005035	0	.5324	-.9416	-1.9803	.2679	-.9762	-.8849	-2.1355	-1.6922
Austria	AUT	4000075	4010126	1	.5008	.5836	.586	-.187	-.2904	-.5569	-.9936	.3236
Austria	AUT	4000075	4001597	1	.2691	-.2479	-.9285	.3056	-.7237	-1.6678	-2.1355	-1.9916
Austria	AUT	4000075	4000595	1	.1454	-.2924	.917	-.3781	-.1692	-.5569	.1427	.6314
Austria	AUT	4000075	4009974	1	-.2114	-.1139	.5462	-.1543	-.1402	-1.6678	.5755	2.0955
Austria	AUT	4000075	4001414	1	-.8466	-.847	.0226	.0769	-.3932	-.2013	-.7644	.1216
Austria	AUT	4000075	4009899	0	-.5675	-2.9627	-.5343	.0868	-.3525	-.1027	-.5832	-.1254
Austria	AUT	4000075	4006006	0	1.087	.3289	-.3827	1.3956	.6881	-.3646	.349965076523397	2.0955
Austria	AUT	4000075	4003992	1	1.0918	-1.3507	-1.9313	.3119	-1.2642	-.3355	-1.1229	-2.0641
Austria	AUT	4000075	4006733	1	.1478	.0651102017708022	-.0825098413029753	-.017372811820198	.0189508461888139	.0797800764296999	-.241092590483828	.191596096674096
Austria	AUT	4000075	4000379	1	.829	.2516	1.1381	.0044	-.4832	-.1999	-.4515	-.5005
Austria	AUT	4000075	4007570	1	-.7837	-.2806	.6825	.4693	-.2043	-.421	-1.2624	.5909
Austria	AUT	4000075	4000700	1	.9371	-.0088	-1.4228	-.0571	-.4774	-.142	-.3907	.1959
Austria	AUT	4000075	4004822	1	-.2566	.5946	-.335	-.351	-.4473	-.8849	-.1021	-.9111
Austria	AUT	4000075	4004257	1	.4018	1.1306	.1386	-.2007	.0904	-.2306	-.8012	.3535
Austria	AUT	4000075	4009376	1	1.7972	.9454	-.3827	.0468	.2119	.0596	-1.7719	.557
Austria	AUT	4000075	4008530	1	.483	.6555	-.335	.2572	.5773	.5606	-.6852	-.0867
Austria	AUT	4000075	4010403	1	1.5765	.4012	-.3827	.2892	.2528	.3749	-.1972	.1216
Austria	AUT	4000075	4000439	1	-.079	-.2662	-1.1075	-1.3102	-.265	-.1589	-1.2871	-.0867
Austria	AUT	4000075	4004285	1	.3729	.666	1.0433	.2485	.3936	.0319	-.1722	.7435
Austria	AUT	4000075	4007196	1	1.0131	-1.5387	-1.6008	-.9395	-2.105	-.8849	-1.5588	-1.4637
Austria	AUT	4000075	4007913	1	1.2424	-.6019	-.3827	-.1502	.1755	-.2607	-1.5537	.1959
Austria	AUT	4000075	4001840	0	1.6034	-1.4517	-.227	-.2473	-1.3267	-.421	-.532	.1216
Austria	AUT	4000075	4008277	0	-.8016	.3875	.4907	-.1826	.301	.0055	.1693	.1216
Austria	AUT	4000075	4005425	0	1.7307	.3875	1.0108	-.0401	.0722	-.3205	.9194	1.1508
Austria	AUT	4000075	4006326	0	.5848	.7763	-.691	-.1181	-.7248	-.801	.8038	.7864
Austria	AUT	4000075	4002510	0	.1783	.7763	.1386	-.1438	-.3234	-.1091	.7741	-.222
Austria	AUT	4000075	4004700	0	.101583573617928	.0644723963881522	-.0876115643055349	-.0204813702825457	.0177531565225271	.0794246592943442	-.242210560958078	.186730416141264
Austria	AUT	4000075	4009132	0	.101583573617928	.0644723963881522	-.0876115643055349	-.0204813702825457	.0177531565225271	.0794246592943442	-.242210560958078	.186730416141264
Austria	AUT	4000075	4000960	1	.2485	-.269	-.5034	.258	-.1834	.287	-.1722	-.2503
Austria	AUT	4000075	4004194	1	1.2355	-.6579	1.4967	-.6279	.2076	.2906	-.007	1.1232
Austria	AUT	4000075	4003239	1	.2177	.5091	1.4967	.0536	.6677	-.0062	-1.0992	1.1232
Austria	AUT	4000075	4001962	0	1.1365	.957	.8038	-.5943	.1097	-.1968	-.0585	.5084
Austria	AUT	4000076	4007240	1	-.0873	.5946	-1.1926	-.2467	-.4669	-.2473	.5755	-.959
Austria	AUT	4000076	4008012	1	-.8223	-.6693	-1.0746	-1.2056	-2.0448	-.6618	.6815	-1.3384
Austria	AUT	4000076	4000614	1	-.4405	.3969	-1.5553	-2.419	.4717	1.0641	-.3268	1.515
Austria	AUT	4000076	4000374	1	-.3666	2.6352	1.4967	-.0061	1.9674	.5489	1.6338	.5505
Austria	AUT	4000076	4002844	1	.6957	-.9814	-.9351	.5641	.299	.4118	-1.2871	-.959
Austria	AUT	4000076	4002420	1	-.2536	-.1046	-1.0611	-.5571	-.4883	-.7368	-.8041	-1.0296
Austria	AUT	4000076	4000801	1	-.0755	.0620285714264666	-.107159405011204	-.0323921709308255	.0131640702864351	.0780628375054089	-.246494193905871	.168086999410729
Austria	AUT	4000076	4006846	1	-.3361	-.7114	-.9557	-.5961	-.9723	-.3646	-.8483	.7334
Austria	AUT	4000076	4009571	1	-.4786	-.0862	.0226	.7113	-.0408	1.0062	.5755	.1216
Austria	AUT	4000076	4002891	1	-.4636	.1379	1.9359	-2.6893	-1.4491	-.3646	.5755	1.515
Austria	AUT	4000076	4008384	1	-.2495	-.817	-.7823	.7321	4.8357	1.0196	.0154	-.3917
Austria	AUT	4000076	4006272	1	-1.1847	.6684	1.4187	3.6039	-.45	1.55633220624753	.496237526842742	-.0625
Austria	AUT	4000076	4001277	1	.118	2.6352	1.00428360771183	.295270851634159	.9541	.4672	.569790406819332	.9883
Austria	AUT	4000076	4000424	1	-.8324	2.6352	-.6843	.4656	-.4799	-.7368	-2.1355	-2.5027
Austria	AUT	4000076	4000855	1	.5432	-.0206	.4548	.5923	-.1815	.5572	.1693	-1.3027
Austria	AUT	4000076	4006715	1	-.1011	2.6352	.4306	.5806	1.3186	.4654	1.3656	.149
Austria	AUT	4000076	4007648	1	.9717	-2.1398	-1.211	-1.151	-1.0343	-.5979	-1.5848	-2.5027
Austria	AUT	4000076	4004091	1	-.9298	-1.3858	-1.1926	-.0791	-1.0937	-1.6678	-.6852	-1.1252
Austria	AUT	4000076	4004047	1	-.4027	-.3486	-1.2567	-1.6392	-.4458	-.4167	-1.5588	-.8198
Austria	AUT	4000076	4000437	1	-.5017	.9637	.3591	-.2243	.79	-.2306	-.5001	2.0955
Austria	AUT	4000076	4010186	1	.1267	-.8727	.0226	1.5631	1.0249	-1.2919	2.4277	.1216
Austria	AUT	4000076	4005255	1	-.2828	2.6352	-1.2321	.0271	-.3123	-.4384	-1.2665	-.7584
Austria	AUT	4000076	4003056	1	-1.0031	1.3889	-1.5571	-.2753	-.2666	-.5309	-1.2871	-1.4694
Austria	AUT	4000076	4000625	0	-.0202	-.2662	-.7249	.5395	.3581	.535	-.5974	-.5093
Austria	AUT	4000076	4006462	1	-.7804	.6684	.7804	-.7344	-.0428	.2166	-.9711	1.2147
Austria	AUT	4000076	4004447	1	1.068	-1.0413	-.216851198532872	.4877	.8943	.6593	-.0662623280238705	.113828691753602
Austria	AUT	4000076	4010372	1	-.5891	.0549406836304487	-.163854505416696	-.066937369494275	-.000145773437083534	.0741131110767665	-.258918123675513	.114015022901704
Austria	AUT	4000076	4007632	1	.154	.5119	.362468000946103	.381340397509066	1.1285	.468372761658781	.301733311983817	.627379268902371
Austria	AUT	4000077	4004963	0	-.0612	.5946	.8038	.7109	.8451	1.9859	.5755	1.0448
Austria	AUT	4000077	4009363	1	.7139	-1.0989	-.7445	.4891	-.045	.8706	-.1727	-.5475
Austria	AUT	4000077	4002955	1	.0463	.2567	-.6116	.7113	.2564	.2828	.5755	-.5912
Austria	AUT	4000077	4004085	0	-.6719	-.0862	-.6843	.1053	-1.0698	.4394	-.5828	-.8028
Austria	AUT	4000077	4008486	1	-.1951	-.0862	.0226	.4644	.8	1.8746	.5755	.1216
Austria	AUT	4000077	4007269	1	-.6286	2.6352	.4173	.1875	.0275	.6525	-.6852	.5362
Austria	AUT	4000077	4002446	1	-.5775	-.7353	-2.664	-.7997	-.4824	-.0876	-.6852	-.8771
Austria	AUT	4000077	4006138	1	-.8873	-.9437	-2.664	-.7997	-.5346	-.1488	-.6852	-.5038
Austria	AUT	4000077	4008388	1	-1.0827	-.6658	-.0469	.9422	-.8407	1.163	.5755	2.0955
Austria	AUT	4000077	4009301	0	.5735	-1.3086	-1.1926	.3336	-1.4912	.5263	-.6378	.1216
Austria	AUT	4000078	4005680	1	.0426	.3875	-1.2391	-.1863	-.0485	-.0737	-.3055	-.806
Austria	AUT	4000078	4003548	1	.313	1.3403	1.4967	.8262	.9978	-.5037	1.0689	1.1232
Austria	AUT	4000078	4001831	1	-.6777	-2.0387	-.7381	.2825	.8787	-1.2919	-.8738	-1.8562
Austria	AUT	4000078	4003229	1	-.0417	-1.6546	-1.4228	.9434	-.9915	-.4318	-1.3153	-2.5027
Austria	AUT	4000078	4009809	1	-.6163	-.8379	.8571	-.0812	-.3412	.2393	.075	.3754
Austria	AUT	4000078	4000805	0	.6174	-.5955	-.3802	-.4414	-.2733	-.0307	-.6852	-.222
Austria	AUT	4000078	4004600	1	.3386	.4571	-.442	.3918	-.2747	-.1246	-1.5848	-.1865
Austria	AUT	4000078	4006297	1	-.0635	-.1167	1.2341	-.0042	-.7871	-.3164	-1.4867	1.3857
Austria	AUT	4000078	4004075	1	.3676	.6492	.4173	.1811	-.1041	.0161	-.3206	.9097
[truncated: 5,008 more rows]
