# Supplementary material for: Antecedents of adolescent students’ ICT self-efficacy: The ICT dataset
Source: Data Brief. 2020 Oct 22;33:106437. doi: 10.1016/j.dib.2020.106437 (PMC7644865; doi:10.1016/j.dib.2020.106437)
Supplement: Supplementary file 2 [file mmc2.zip › Belgium.csv]

CNTRYID	CNT	CNTSCHID	CNTSTUID	ST004D01T	ESCS	INTICT	COMPICT	HOMESCH	ENTUSE	USESCH	SOIAICT	AUTICT
Belgium	BEL	5600001	5604495	1	.175040109067672	.7946	-.227	-.169	.4873	.0638	-.3907	.1216
Belgium	BEL	5600001	5603457	1	1.1716	-.103	-.4728	-.2735	-.0494	-.0614	-.3907	-1.4637
Belgium	BEL	5600001	5601332	1	-.1108	-.2662	-.2236	-.1242	.8752	.2257	-.5828	.1216
Belgium	BEL	5600001	5605259	0	-.3964	-.4314	-.227	.5335	.7281	.735	-.309	-.2503
Belgium	BEL	5600001	5604026	0	-1.2414	-.7221	.0226	-.5049	-.4444	.2645	-.787	.9255
Belgium	BEL	5600001	5603763	0	.8604	.2718	.0226	-.6119	.5404	-.2159	-.2857	-.1563
Belgium	BEL	5600001	5601822	0	.6716	-.118307412625576	-.9617	-.2095	.8116	-.7368	.3768	-.259441961921711
Belgium	BEL	5600001	5600709	0	-.0138	.5266	.5833	-.1286	.3733	.6814	.5755	.1216
Belgium	BEL	5600001	5601417	0	-.2955	-.2662	-.227	.2666	.7052	.9207	-.1972	.1216
Belgium	BEL	5600001	5604618	0	-.1266	-.2662	.0226	-.1078	.0612	.1527	-.6852	-.5251
Belgium	BEL	5600001	5600784	0	-.167	.5946	.5347	-.9636	-.3484	-1.0529	-.4801	.1959
Belgium	BEL	5600001	5605818	1	.0692	-.4314	-.5836	-.171	-.5205	.1631	-.4771	-.7496
Belgium	BEL	5600001	5603352	1	-1.1274	-.8357	-1.4242	-.5244	-.6573	-.032	-.6378	-1.1405
Belgium	BEL	5600001	5602061	1	.6127	-.4025	.9726	.0204	-.1808	.494	-.6852	.6361
Belgium	BEL	5600001	5602073	1	.2871	-.4314	-.5836	-.1968	-.3101	-.3435	.1701	-.3297
Belgium	BEL	5600001	5605293	1	1.1588	-2.9627	.4907	-.7257	-1.0234	-1.6678	-.1026	-1.9916
Belgium	BEL	5600001	5602316	1	.7058	-.2582	-1.0611	-.2074	.5494	.3272	-.4948	-.7108
Belgium	BEL	5600001	5605520	1	1.6601	1.2587	1.1657	.4489	.8209	.3349	1.4834	1.3857
Belgium	BEL	5600001	5601583	1	.5169	-1.4479	-1.1592	.2187	-1.1526	.5494	-2.1355	-.5912
Belgium	BEL	5600001	5602698	0	1.2039	.6348	1.0108	-.2423	-.4409	-.5309	-1.5848	1.1232
Belgium	BEL	5600001	5605292	0	-1.1348	-.4314	-.227	-.0554	-.0293	.6862	.0256	.1216
Belgium	BEL	5600001	5602050	0	-.7566	.1852	.1386	.84	1.6925	.9777	.5755	2.0955
Belgium	BEL	5600001	5605538	0	-.6804	-.0449	.586	-.1373	.6552	-.2408	-.3763	.1216
Belgium	BEL	5600001	5603221	0	.7418	-.269	-.227	.272	.1662	.9885	-.5178	-.2503
Belgium	BEL	5600001	5602017	0	.7667	-.0862	.1386	-.6162	.3488	-.1741	-.2857	-.1621
Belgium	BEL	5600001	5600245	0	1.1989	-.5058	.9726	-.4644	-.4217	-.0413	.7264	1.1508
Belgium	BEL	5600001	5600463	0	.7067	-.0338	1.4187	.8298	.8643	-.7847	.3142	.0208
Belgium	BEL	5600001	5601063	0	-.1363	-1.3174	.8116	.4275	-.2114	.8088	1.1102	-.8813
Belgium	BEL	5600001	5605313	0	-.7622	1.153	1.036	.4142	.3576	.3299	1.48	.557
Belgium	BEL	5600001	5602863	0	-.1486	1.1493	-.4338	-.0017	-.3647	.702	-.2192	.2224
Belgium	BEL	5600001	5603299	0	.7804	.7665	.4191	-.3501	-.0294	-1.6678	.2054	.6905
Belgium	BEL	5600001	5603211	0	1.1683	-.4314	-.1587	-.3708	-.2028	-.5309	-.0992	-.8028
Belgium	BEL	5600001	5603216	0	-1.3768	-.2479	.0226	.1053	.2009	.4394	.5755	.9097
Belgium	BEL	5600001	5606144	0	1.1485	-.3924	.0226	.1053	.1725	-1.6678	.5755	-.1563
Belgium	BEL	5600001	5605798	0	1.93	2.6352	1.9359	1.7416	4.8357	-.1222	-1.4019	1.515
Belgium	BEL	5600001	5601947	0	-.3767	1.7162	.0226	.5116	1.0179	-.5519	-.2852	1.2147
Belgium	BEL	5600001	5606289	0	.7533	-.0862	.0226	.1092	.3052	.3272	.1693	.1216
Belgium	BEL	5600002	5602196	0	-.068	.631	.7825	.4289	1.2974	.0272	.5755	2.0955
Belgium	BEL	5600002	5602954	1	.4314	-.0862	1.9359	-.2268	-.4011	-.1627	-1.5848	.8136
Belgium	BEL	5600002	5605462	1	-.8918	.0262457941805095	-.3827	.529819950909541	.212019258235752	1.4004	.0860323754075338	-.216483516666462
Belgium	BEL	5600002	5601877	1	-1.1596	-1.1117	-.3827	-1.4373	-.2843	-.862282922817236	-.542622694122777	-.6158
Belgium	BEL	5600002	5602582	1	-.6024	-.0862	.0226	.2903	.3849	.2987	.5755	.1216
Belgium	BEL	5600002	5604247	1	.9198	.459671210069712	.390892189595591	.6673	.9813	.189933001066791	.325651875505081	.398095577780699
Belgium	BEL	5600002	5604471	1	-.1976	1.3889	-.7638	-.2119	-.3511	-.7368	.0221	-.4377
Belgium	BEL	5600002	5603524	1	-1.1921	.3289	.0600101541949587	-.7039	-.0253	-.8522	-.0425208001831201	.0224989611717581
Belgium	BEL	5600002	5602405	1	-1.8723	-1.2055	-1.2303	.3696	-.1907	-.0615	-.3679	-1.3768
Belgium	BEL	5600002	5602020	1	1.0505	.3984	.4173	.5833	.5813	-.7368	-.2004	-1.1252
Belgium	BEL	5600002	5601570	1	.3257	-.7815	-.5373	1.2653	-.9612	.028	-.3763	.1216
Belgium	BEL	5600002	5603744	0	1.3639	.8043	.8038	.5567	.3773	.9475	.6626	1.3566
Belgium	BEL	5600002	5602874	0	-.7716	-.0862	-.5034	-.214	-.0318	-.0569	-.9139	-.5251
Belgium	BEL	5600002	5603344	0	.5739	.4457	1.4967	.7865	.4413	.6877	1.2223	1.4234
Belgium	BEL	5600002	5600274	1	.2099	-.5874	.0226	.2532	.4628	.6032	-.6852	-1.0344
Belgium	BEL	5600002	5603472	1	1.2717	-.4314	-1.0611	-.7318	-.7772	-.2858	-.4948	-.5079
Belgium	BEL	5600002	5601959	1	-.7242	1.153	1.9359	-1.8969	-3.7095	3.6292	2.2846	1.3857
Belgium	BEL	5600002	5600738	1	-.5445	-2.9627	-1.1926	.2302	-.3134	1.1875	-.6852	.1216
Belgium	BEL	5600002	5600446	1	-.3689	-.2662	-.691	-.7486	-.0009	-.0336	.5755	.1216
Belgium	BEL	5600002	5605932	1	1.361	-.0862	.0226	1.1964	.5531	1.2256	-.1727	2.0955
Belgium	BEL	5600002	5600356	1	.2223	.112840402920485	.0340535082954015	-.0247231499005929	.0432140080707515	-.170160219104621	-.045578584494834	.0299668925808156
Belgium	BEL	5600002	5605815	1	.2312	-.0862	-.691	.1598	.0012	.2704	.0221	-.4607
Belgium	BEL	5600002	5604696	1	-.6695	-.5073	.3591	-1.0563	-.7078	-.2777	-.6852	-.1865
Belgium	BEL	5600002	5601008	1	.0243	.468	.0226	-.1802	-.3895	.1003	.3482	-.1563
Belgium	BEL	5600002	5602817	1	.4809	-.2479	-1.0611	.155018418844553	-.4903	.7374	-.466393139024368	-.644098539536655
Belgium	BEL	5600002	5601732	1	-1.1928	-.2479	-.3827	1.6479	.5288	1.673	-.3268	.1216
Belgium	BEL	5600002	5604745	1	.1341	-.0862	-1.1926	-.0955	.4976	1.0992	.5755	.1216
Belgium	BEL	5600002	5603271	1	.1648	-.0862	.0226	-.9138	-.5096	-.6687	.5755	.1216
Belgium	BEL	5600002	5606391	1	-.8286	.2718	-.3802	.4906	.1253	1.0062	.1922	-.1563
Belgium	BEL	5600002	5604293	1	-.0074	.4098	-1.2751	-1.6841	-1.1728	-1.6678	-1.305	-1.5298
Belgium	BEL	5600002	5600998	1	-.3608	-.7651	1.9359	1.4024	.9379	2.4945	.636470264000255	-.3514
Belgium	BEL	5600002	5601497	1	-1.125	-.0862	.0226	.2216	-.5994	.5396	.5755	-1.6909
Belgium	BEL	5600002	5602447	0	-.5546	.718	1.2899	.2455	.2801	.6586	.5826	1.3857
Belgium	BEL	5600002	5600981	0	.2475	-.2662	.0226	-.2028	-.0623	.7872	.5755	.1216
Belgium	BEL	5600002	5602605	0	-.7962	1.127	.0226	-.0982	1.1226	.6308	.075	.1216
Belgium	BEL	5600002	5604513	0	.2832	-.0348291665105197	-.2737	-.0377356437885245	-.0312287751996565	-.186915998070899	-.0616	-.134083559891472
Belgium	BEL	5600003	5601291	1	.0825	-.0862	-.4806	-.1147	.0727	-.3551	-.3876	-.9111
Belgium	BEL	5600003	5605055	1	.5985	-.0862	.0226	-.5249	-.697	-.0927	-.1026	.9444
Belgium	BEL	5600003	5600009	1	.1143	-.4998	-.4806	-.4923	-.5403	-.2979	-.6852	-.959
Belgium	BEL	5600003	5600287	0	.4235	-2.9627	1.9359	.0109	.9408	-.3355	-1.2665	-.2485
Belgium	BEL	5600003	5602075	0	-.0811	-.2662	-1.0611	-1.2502	-.2889	-1.6678	-.6852	-.7496
Belgium	BEL	5600003	5604906	1	.5539	.468	.0226	.1992	-.7598	.2516	-1.5848	.1959
Belgium	BEL	5600003	5601134	1	-.5008	-.59	-.9607	-.2625	-.6031	.8386	-.4801	-.4607
Belgium	BEL	5600003	5601445	1	-.6151	-.4314	-.227	-.2323	-.5931	.1433	.5755	.1216
Belgium	BEL	5600003	5600395	1	.4504	-.2597	-.3802	-.1018	-.8179	-1.6678	-2.1355	-1.2811
Belgium	BEL	5600003	5604301	1	.3947	-.891	.8348	.1365	-.1322	-1.6678	-2.1355	.6377
Belgium	BEL	5600003	5602875	1	.5509	-.9334	.0226	-.0249	-.5333	-.323	-1.0602	-.8443
Belgium	BEL	5600003	5600902	1	.2281	-.7221	-1.3943	-.196	-.4406	-1.6678	-1.5848	-1.7277
Belgium	BEL	5600003	5603317	1	1.0641	-.9015	-.982	-.3611	-.3332	-.7368	-1.5537	-1.3295
Belgium	BEL	5600003	5600381	1	-.3634	1.7162	.1386	-.4785	-.4889	.3811	-.6852	.0876
Belgium	BEL	5600003	5604406	1	-.4863	-.7815	-.9607	-.2525	-.0659	.0013	-.2852	-.9299
Belgium	BEL	5600003	5604595	1	-.9008	.9526	1.9359	.0807	-.5256	.8216	.5755	.2224
Belgium	BEL	5600003	5601399	1	.7095	.4546	.6907	.3342	.6382	.6287	.5755	-.5723
Belgium	BEL	5600003	5602354	1	.0992	.3289	.8348	.0409	-.3488	.6619	.1701	.1216
Belgium	BEL	5600003	5605696	1	-.599	.6515	-.227	.0647	.2651	-.0625	.0221	-.7108
Belgium	BEL	5600003	5604935	1	-.0578	.9304	-.2943	-.1681	-.0932	.4997	-.3206	.4994
Belgium	BEL	5600003	5605387	1	-.4024	.4546	1.2867	-.1661	-.6362	-.4131	-.5202	-.1563
Belgium	BEL	5600003	5600670	1	.6183	.0666	-.4806	-.4261	-1.3695	.0935	-.3876	-.5861
Belgium	BEL	5600003	5602923	1	.3143	.7308	-.6315	.1073	.4286	.7389	-.4948	-.5461
Belgium	BEL	5600003	5602701	1	-1.2179	2.6352	.8348	-.236	.5076	.4436	.0447	-.0274
Belgium	BEL	5600003	5605757	1	1.3523	-.59	-.691	-.2356	-.1999	-1.6678	-.414	-.4607
Belgium	BEL	5600003	5603456	1	-1.0235	-.0862	.0226	.4088	.2568	.5383	-.6852	-.4607
Belgium	BEL	5600003	5600521	1	-.8842	-1.2223	-1.1346	-.7549	-1.3945	-.7847	-.7838	-1.4694
Belgium	BEL	5600003	5605350	1	.5079	.8046	-.2943	-.0605	-.793	-.3164	-1.5848	-.958
Belgium	BEL	5600003	5601341	0	1.1015	1.1352	-.9947	2.2804	.1651	1.0062	2.4277	1.0431
Belgium	BEL	5600003	5604546	0	.0371	-1.3106	-2.664	.2828	-1.154	-.182	-.8627	-1.4276
Belgium	BEL	5600003	5603480	0	-.2324	-.2479	.0226	-.1828	-.6867	-.801	.5755	.1216
Belgium	BEL	5600003	5606256	0	.6708	-.7221	.586	-.635	-.6488	-.0447	.5755	-.1563
Belgium	BEL	5600003	5600943	0	1.5301	.5859	-.829	.1147	-.3598	.0748	-.2821	-.1865
Belgium	BEL	5600003	5600139	0	-.5482	-.4314	.0226	.4017	-.096	.8509	.5755	.1216
Belgium	BEL	5600003	5601657	0	.3421	.8489	1.2899	-.565	-.1403	-.8768	-.6852	1.1232
Belgium	BEL	5600003	5604824	0	1.2169	.8489	1.4967	.3259	.2036	.3967	.8038	2.0955
Belgium	BEL	5600003	5605768	0	-.1129	.4631	1.4967	-.3595	.0696	.2466	-.216	2.0955
Belgium	BEL	5600003	5602558	0	-.3807	-.2662	.0226	.1566	.5571	.5224	.5755	.1216
Belgium	BEL	5600003	5601663	0	.9748	-.0862	.0226	.344	.9227	.4894	.5755	-.1563
Belgium	BEL	5600003	5602088	0	.1067	-.2662	.0226	-.0187	.172	-.4795	-.3912	-.1563
Belgium	BEL	5600003	5600895	0	1.4575	.4435	1.4967	.3275	.7904	.4997	1.8077	.4504
Belgium	BEL	5600004	5600528	1	.186753139879716	.113227607762515	.0331756788352898	-.0281078887358251	.0423732787603853	-.17011745843444	-.0438477435708526	.02822782520416
Belgium	BEL	5600004	5600653	1	.186753139879716	.113227607762515	.0331756788352898	-.0281078887358251	.0423732787603853	-.17011745843444	-.0438477435708526	.02822782520416
Belgium	BEL	5600004	5605693	1	1.0157	-.2366	-.7836	.103	.2177	.3791	.0256	-.8936
Belgium	BEL	5600004	5602687	1	1.0153	.4631	.0226	.4719	.2635	.1637	.3482	-.4607
Belgium	BEL	5600004	5606209	1	.729	-.2662	-.9607	.4744	-.6282	.1637	-2.1355	-.7496
Belgium	BEL	5600004	5603190	1	.6811	-.2662	.4173	.1035	-.3995	.3266	.3482	-.4607
Belgium	BEL	5600004	5601824	1	.7468	-.0862	-.5836	-.1121	-.4184	-.4487	-.1722	-.6912
Belgium	BEL	5600004	5604820	1	1.5942	-.2662	-1.0611	.4343	.4112	.4777	-.4771	-.7496
Belgium	BEL	5600004	5604574	1	1.3069	.2644	.8116	-.7595	-.3335	-.2858	-1.2106	.557
Belgium	BEL	5600004	5600340	1	-.451	.6464	-.3728	.1544	.3108	.1246	-.8657	1.2147
Belgium	BEL	5600004	5604142	1	.163	-.2662	.27	.2652	-.2967	-.3735	-.3876	-.1563
Belgium	BEL	5600004	5604864	1	.1157	2.6352	.1453	-.4389	.4452	-.5309	.0221	1.2147
Belgium	BEL	5600004	5606074	1	-.6257	.0502	-.8561	.4873	.0945	.2623	.0256	-.5912
Belgium	BEL	5600004	5604563	1	-.336	1.3403	.8116	.1546	.0802	.1552	.1701	-.1563
Belgium	BEL	5600004	5601315	1	1.2254	.7946	.8038	-.3107	-.1257	.2257	-.1021	.9097
Belgium	BEL	5600004	5601526	1	.186753139879716	.113227607762515	.0331756788352898	-.0281078887358251	.0423732787603853	-.17011745843444	-.0438477435708526	.02822782520416
Belgium	BEL	5600004	5606121	1	.186753139879716	.113227607762515	.0331756788352898	-.0281078887358251	.0423732787603853	-.17011745843444	-.0438477435708526	.02822782520416
Belgium	BEL	5600004	5606119	1	.186753139879716	.113227607762515	.0331756788352898	-.0281078887358251	.0423732787603853	-.17011745843444	-.0438477435708526	.02822782520416
Belgium	BEL	5600004	5601744	1	-.6258	.122078586698586	.0131096847733943	-.10547844014133	.023155343938143	-.169140007354336	-.00428306127108172	-.0115249026762272
Belgium	BEL	5600004	5606106	1	.186753139879716	.113227607762515	.0331756788352898	-.0281078887358251	.0423732787603853	-.17011745843444	-.0438477435708526	.02822782520416
Belgium	BEL	5600004	5600095	1	.186753139879716	.113227607762515	.0331756788352898	-.0281078887358251	.0423732787603853	-.17011745843444	-.0438477435708526	.02822782520416
Belgium	BEL	5600004	5601594	1	1.2334	.101826692723529	.0590226156684724	.0715528481685143	.0671278334504007	-.171376509755149	-.0948108725876721	.0794331750762713
Belgium	BEL	5600004	5600727	1	1.0068	.10429500122974	.0534267302657052	.0499762077150876	.0617684497781343	-.171103923995669	-.0837773086653725	.0683471701178396
Belgium	BEL	5600004	5600726	1	.186753139879716	.113227607762515	.0331756788352898	-.0281078887358251	.0423732787603853	-.17011745843444	-.0438477435708526	.02822782520416
Belgium	BEL	5600004	5603350	1	.186753139879716	.113227607762515	.0331756788352898	-.0281078887358251	.0423732787603853	-.17011745843444	-.0438477435708526	.02822782520416
Belgium	BEL	5600004	5600052	1	.186753139879716	.113227607762515	.0331756788352898	-.0281078887358251	.0423732787603853	-.17011745843444	-.0438477435708526	.02822782520416
Belgium	BEL	5600004	5601221	0	.5419	-.4266	-.9607	-.463	-.4251	-.9484	.1747	-.5251
Belgium	BEL	5600004	5603538	0	-.0285	-.5743	-1.0611	-.2304	-.5542	-.0927	.2294	.1216
Belgium	BEL	5600004	5602878	0	-.4668	.9484	.7739	.0188	-.0882	-.424	1.2302	.9883
Belgium	BEL	5600004	5602030	0	.4927	.0502	.0226	.4741	.8367	-.2408	.1693	2.0955
Belgium	BEL	5600004	5605841	0	1.0639	1.3403	1.4967	.4625	1.157	.2201	1.836	-.6959
Belgium	BEL	5600004	5602626	0	.4875	-.4488	-.227	-1.6841	-3.7095	.6587	-.4948	-.5093
Belgium	BEL	5600004	5604479	0	1.2223	1.3403	.4562	-.1484	.2977	.3712	1.4841	1.2841
Belgium	BEL	5600004	5606533	0	.186753139879716	.113227607762515	.0331756788352898	-.0281078887358251	.0423732787603853	-.17011745843444	-.0438477435708526	.02822782520416
Belgium	BEL	5600004	5603650	0	1.3201	.1008822869535	.0611636715573511	.079808341228144	.0691784008130904	-.17148080448307	-.0990324524290815	.0836748195153535
Belgium	BEL	5600004	5605437	0	1.5108	-.4314	-.691	.2117	-.0094	-1.6454	-.411	-.1865
Belgium	BEL	5600004	5600881	0	.186753139879716	.113227607762515	.0331756788352898	-.0281078887358251	.0423732787603853	-.17011745843444	-.0438477435708526	.02822782520416
Belgium	BEL	5600004	5602873	0	.186753139879716	.113227607762515	.0331756788352898	-.0281078887358251	.0423732787603853	-.17011745843444	-.0438477435708526	.02822782520416
Belgium	BEL	5600004	5605700	0	.186753139879716	.113227607762515	.0331756788352898	-.0281078887358251	.0423732787603853	-.17011745843444	-.0438477435708526	.02822782520416
Belgium	BEL	5600005	5601093	1	-.4867	1.3889	.4173	-.0233	-.2482	-.3514	.9636	.557
Belgium	BEL	5600005	5605265	1	-.521	1.0919	.4135	1.154	1.01	2.2608	1.0214	.7566
Belgium	BEL	5600005	5605490	1	1.6485	.0789	-.4806	-.2166	.7239	-1.6678	-.5798	-.7496
Belgium	BEL	5600005	5602656	1	1.2446	-.4998	.0226	.8497	1.5714	.9669	.1701	.1216
Belgium	BEL	5600005	5605176	1	-.1058	-.2366	-.3802	.2096	.0277	.7137	-.3733	-.4607
Belgium	BEL	5600005	5601035	1	.8509	.5946	.4173	.2608	-.1425	-1.6678	-1.2871	2.0955
Belgium	BEL	5600005	5600369	1	.9284	.9535	-.7902	-.2255	-.412	.3998	-.0987	.2224
Belgium	BEL	5600005	5603880	0	-.6721	-.0862	.0226	.5395	.3579	-.2156	-.1972	-.8198
Belgium	BEL	5600005	5606175	0	.4441	-.4488	.0226	-.1654	.0376	.287	-.1727	.1959
Belgium	BEL	5600005	5600394	0	.3913	-.2662	.0226	-.1892	-.3815	.1527	-.2852	-.4607
Belgium	BEL	5600005	5603561	1	-.6224	-.7184	-1.6079	.3123	-.6788	-.065	-.6595	-.8198
Belgium	BEL	5600005	5600492	1	.8973	.3974	.0226	-.6559	-.169	-.8768	-1.305	1.515
Belgium	BEL	5600005	5605194	1	.092	2.6352	-.4396	-.5071	-.2659	.0467	-.0987	.7095
Belgium	BEL	5600005	5604271	1	.3822	-.2479	.0226	.0982	-.1208	.3154	-.6852	-.4607
Belgium	BEL	5600005	5600993	1	1.0472	.0666	-.2943	-.0256	.0003	.1378	-.3876	.5362
Belgium	BEL	5600005	5603772	1	-1.8655	-.4203	-.691	-.0564	-.6071	-.801	-.2821	-1.0788
Belgium	BEL	5600005	5603515	1	.5887	.7914	-.691	.4259	.7048	.3368	-.4948	-.7496
Belgium	BEL	5600005	5604372	1	.7433	.3875	-.442	-.6846	-.268	-1.6678	-.2821	-.7108
Belgium	BEL	5600005	5600477	1	.8439	2.6352	1.1657	-.6574	-.0255	.1951	2.4277	2.0955
Belgium	BEL	5600005	5604975	1	-.399	.0502	-1.2374	-.2847	-.4764	-.2418	-.414	-1.3017
Belgium	BEL	5600005	5605255	1	.1553	-.0862	.0226	.0099	-.9367	-.3973	-.6852	-1.1252
Belgium	BEL	5600005	5605328	1	-.8545	.468	.0226	-2.6893	-.2325	-.6687	-.4948	-.4607
Belgium	BEL	5600005	5605155	1	-1.0767	.1892	-1.4928	.1795	-.5669	-.1652	-2.1251	-.3856
Belgium	BEL	5600005	5602691	1	-.6573	1.3403	.7162	.5962	-.383	-.5141	-2.1355	.6377
Belgium	BEL	5600005	5602928	1	-.0349	-.983	.0226	-.712	-.7231	-.1091	-1.5588	-.1563
Belgium	BEL	5600005	5604826	1	1.4106	-.4314	-.6166	.2923	-.6857	-.0816	-.5142	.2203
Belgium	BEL	5600005	5602216	1	1.0864	.5228	.0226	.024	-.372	.0875	-1.5848	.2286
Belgium	BEL	5600005	5602055	1	-.9886	.967	-.227	-.2716	.0669	-1.6678	.0256	-.4607
Belgium	BEL	5600005	5605120	1	.7679	.96	.6907	-.677284676134974	-.3074	-1.6678	-.2821	-.2503
Belgium	BEL	5600005	5603978	1	-.2693	-.0862	-.8627	.6079	1.0626	1.1087	.5755	-.3297
Belgium	BEL	5600005	5600668	1	.4757	-.0862	-.3802	.7113	-.0408	.4394	-.5974	-.959
Belgium	BEL	5600005	5605981	1	.9916	-.0862	-1.0611	-1.3089	-.4045	.2472	-.6852	-.7496
Belgium	BEL	5600005	5602966	1	-.7603	-.0933	-.8627	-.1742	-1.0886	.6341	-.4771	-.3902
Belgium	BEL	5600005	5606525	1	-.3704	.7789	1.1381	.8497	.6411	-.424	.5755	.557
Belgium	BEL	5600005	5604896	1	-1.1398	-.0862	.0226	-.4813	-.7323	-.2408	-.6852	-.7496
Belgium	BEL	5600005	5602526	0	-.2419	.3326	.0226	.1618	1.1272	.0534	.5755	.1216
Belgium	BEL	5600005	5604695	0	-1.3521	.9454	.1386	-.3698	-.234	.4711	-.1026	1.0448
Belgium	BEL	5600005	5603058	0	-1.0105	.4435	.4173	.0549	.2562	-.6274	-.454	-.2503
Belgium	BEL	5600005	5603401	0	.5838	.967	.6496	.1465	.7437	.6657	-1.1693	.4725
Belgium	BEL	5600007	5601779	1	-1.7816	-.0862	-.9607	-.7144	-1.1666	.2881	-1.5848	.2224
Belgium	BEL	5600007	5601664	0	.5756	.7062	.1386	-.0235	-.0222	-1.6678	.5755	1.0904
Belgium	BEL	5600007	5602198	1	1.3859	-.4203	-.335	.0698	.1995	-.1443	-1.1947	2.0955
Belgium	BEL	5600007	5605247	1	1.5204	-.3325	1.9359	.2725	-.0135	-.0007	-2.1355	1.0448
Belgium	BEL	5600007	5602181	1	.9799	-.7737	-1.9803	-.0393	-.5207	.1714	-2.1355	-1.3017
Belgium	BEL	5600007	5604459	1	.5079	-.3386	.5833	-.1767	-.7773	.2995	-1.305	.0388
Belgium	BEL	5600007	5603973	1	-.0613	.0821	-.227	.159	-.8331	-1.6678	-1.054	.0738
Belgium	BEL	5600007	5600359	1	1.5793	-.9368	-.442	.2769	-1.6389	-1.6678	-1.5537	-.1563
Belgium	BEL	5600007	5605861	1	1.3662	.0634	-.5544	.3211	-.2965	.3967	.0444	.1959
Belgium	BEL	5600007	5604313	1	.3503	-.2366	-1.6145	.0819	-.3379	.1061	-.6852	-.7108
Belgium	BEL	5600007	5601229	1	.6362	-.0862	-.7638	.2073	-.5095	-1.6678	-2.1355	-.9299
Belgium	BEL	5600007	5600555	1	1.286	-.2662	-1.0611	.0196	-.6067	-.0905	-1.2835	-1.4991
Belgium	BEL	5600007	5602665	1	1.4118	-.103	.0226	-.0543	.0342	.4835	-.5974	.1216
Belgium	BEL	5600007	5602280	1	.7498	-.8893	-.3802	-.4225	-.5209	.3866	-1.5848	-.0604
Belgium	BEL	5600007	5604146	1	1.2725	-1.0325	-1.2567	-.0701	-.9864	.4643	-1.2835	-1.2688
Belgium	BEL	5600007	5601902	1	.9927	.1395	-.227	-.1188	-.4975	.3967	-2.1355	-.8443
Belgium	BEL	5600007	5601250	1	1.5253	-.2662	-.4806	-.2731	-.0567	-.1135	-.8041	-.4826
Belgium	BEL	5600007	5604398	1	1.2889	.5859	-.7638	-.481	-.3364	.1649	-1.2106	-.6912
Belgium	BEL	5600007	5603970	1	.5837	1.3939	.586	-.0351	-.465	.6007	-.3907	-.2485
Belgium	BEL	5600007	5604908	1	1.1181	-.59	-1.0611	.1291	-.5049	.3193	-1.2835	-1.2688
Belgium	BEL	5600007	5605086	1	.8471	-.7199	.0226	-.3538	-.2037	.1637	-.1972	.1216
Belgium	BEL	5600007	5604635	1	.684	-.2479	-.7638	-.1715	-.0021	.0234	-.414	-.4607
Belgium	BEL	5600007	5601740	0	.8623	.967	1.036	.3139	.6663	.4643	.5755	1.3857
Belgium	BEL	5600007	5601175	0	1.2684	.7211	1.9359	-.3457	.4029	-1.6678	.0553	1.4234
Belgium	BEL	5600007	5603818	0	.9695	.32	.4173	.5417	.2205	.6988	.5755	.1216
Belgium	BEL	5600007	5602285	0	1.4613	1.1132	.7162	-.5232	.0565	-.801	-.3912	.557
Belgium	BEL	5600007	5603678	0	1.2493	-.2662	-.7638	-.4308	-.2549	.1037	-.2821	-.6762
Belgium	BEL	5600007	5605725	0	.9942	.5746	1.4967	-.0809	1.1495	.3159	-.0585	1.1013
Belgium	BEL	5600007	5604644	0	.62	-.0862	.0226	.0074	.1568	.8027	-.5832	-.3856
Belgium	BEL	5600007	5603741	0	1.1428	-.8977	-.6643	-.0155	-.3431	-.2408	.1693	-.222
Belgium	BEL	5600007	5605524	0	1.0299	-.0966	-.227	-.2443	-.5489	.398	-1.5596	-.0274
Belgium	BEL	5600007	5602849	0	-.686	2.6352	1.036	.3113	.314	.0234	-.216	.4994
Belgium	BEL	5600007	5602951	0	1.0557	-.2662	-.4728	.4002	.0998	.4394	.1648	-.7887
Belgium	BEL	5600007	5602289	0	.9949	1.1352	.4173	-.1702	-.3915	.3167	.9677	.1216
Belgium	BEL	5600007	5600408	0	-.0522	.3289	1.9359	.3773	.3432	.5342	.3482	2.0955
Belgium	BEL	5600007	5604952	0	1.3304	-.0279	1.9359	.4969	.0377	.4716	-.309	1.1508
Belgium	BEL	5600007	5602212	0	.8868	.0502	.4173	.4236	-.1753	.0656	-.9941	-.6353
Belgium	BEL	5600007	5602460	0	-.6844	-.7221	-.7638	-.1915	.0302	.2393	-.2821	-.5251
Belgium	BEL	5600007	5603165	1	1.9081	-.4314	.0226	.4063	-.2682	.5094	-.216	-.1314
Belgium	BEL	5600007	5602597	0	1.4274	-.9433	.7162	-.0471	.2467	-.5037	-.5178	.1824
Belgium	BEL	5600008	5604394	1	1.132	-.2662	-.6587	.167	.1035	.3695	-1.5848	-.7351
Belgium	BEL	5600008	5605146	0	.1822	.3289	-.4338	-.601	-.2774	.0113	.3473	-.2709
Belgium	BEL	5600008	5605004	1	.7436	1.3697	.0226	.4637	-.3297	.615	-.0817	-.1314
Belgium	BEL	5600008	5604673	1	.0323	-.4488	-.9607	.379	.1275	.7169	-1.0722	-1.0788
Belgium	BEL	5600008	5606522	1	1.2092	1.3403	-1.1208	.4603	-.0081	.7688	-.8627	-1.5298
Belgium	BEL	5600008	5604773	1	1.2641	2.6352	.4173	.5528	.5119	.3746	-.1021	2.0955
Belgium	BEL	5600008	5604046	1	.2196	.0502	.8348	-.4022	-.4053	-.2858	-1.0722	1.0448
Belgium	BEL	5600008	5605562	1	1.2428	-.2662	-.9874	.1527	-.5308	.2646	-2.1355	-.4607
Belgium	BEL	5600008	5603691	1	.758	-.4314	-.6315	.1775	-.5486	-.0275	-.3876	-.7496
Belgium	BEL	5600008	5605348	1	.0177	-.0862	.0226	.2832	.5008	.1037	-.4948	.0144
Belgium	BEL	5600008	5603372	1	-.1889	.0789	.0226	-.2682	-.5311	.5248	.1701	-1.7277
Belgium	BEL	5600008	5601911	1	.7217	.1028	-.9084	.0234	-.1256	.0638	-.8627	-1.0788
Belgium	BEL	5600008	5605853	1	1.2551	-.3531	-1.3943	-.2085	-.3749	.1386	-1.305	-.5079
Belgium	BEL	5600008	5604885	1	1.1805	-.5994	.0226	.1185	-.2313	.0748	-.8012	-.4607
Belgium	BEL	5600008	5604699	1	1.597	-.7815	-1.0345	.207	-.3417	.0957	.3482	-1.044
Belgium	BEL	5600008	5603669	1	1.1181	.3326	.4173	-.1038	-.0937	.1134	-.8012	-.4593
Belgium	BEL	5600008	5606397	1	1.2227	-.2662	.0226	.0026	.3414	.3743	.0256	.1216
Belgium	BEL	5600008	5600538	0	.7597	.7789	1.4967	.5195	-.4038	.4546	.3482	1.3857
Belgium	BEL	5600008	5601389	0	1.2118	-.2479	.0226	.8963	.1754	1.1842	.5755	.1216
Belgium	BEL	5600008	5603217	0	.9521	-.4314	.0226	.1935	.4003	.7946	.1693	-.1563
Belgium	BEL	5600008	5602929	0	.3932	-.5743	-.227	.0762	-1.0855	.5104	-.4771	-.6774
Belgium	BEL	5600008	5604307	0	1.3172	-1.1881	-.9607	.0139	-.4781	.3095	-.3912	-.3297
Belgium	BEL	5600008	5605282	0	1.5166	-.4314	-.227	-.2267	.1714	.5669	.0256	.1216
Belgium	BEL	5600008	5605307	0	.9053	-.0994	.0226	.0402	.2322	-.0033	-.4948	-.7496
Belgium	BEL	5600008	5606019	0	.7963	.1852	.0226	-.0948	.0803	.7742	-.3763	.1216
Belgium	BEL	5600008	5602649	0	1.026	-.4314	-.2827	.7113	.1284	.5225	.075	.1216
Belgium	BEL	5600008	5603208	0	.3424	.5859	1.0433	.1295	.6271	.6322	1.0854	2.0955
Belgium	BEL	5600008	5606445	0	.1093	-.103	-.227	-.2722	-.3634	-.087	.3473	-.6774
Belgium	BEL	5600008	5602471	0	.9197	-.2662	.0226	.2432	.0897	.3969	-.3733	.1216
Belgium	BEL	5600008	5603196	0	.9822	-.1259	.4173	-.3031	-.3169	.6729	.9628	-.3086
Belgium	BEL	5600008	5601962	0	1.1062	-.0862	1.9359	-.0336	.6239	.5181	.1648	2.0955
Belgium	BEL	5600008	5606437	0	.0907	1.031	1.4967	.7611	2.0873	1.2863	2.4277	1.4234
Belgium	BEL	5600008	5601722	0	.8772	.4495	.8348	.2736	-.1151	.4939	.3482	.4994
Belgium	BEL	5600008	5601954	0	1.1891	.6321	.0226	.2176	.1114	.5734	-.6599	.1216
Belgium	BEL	5600008	5602725	1	1.0869	.3178	-.732	.1868	-.2706	1.0592	-.3876	-.4607
Belgium	BEL	5600009	5603112	1	1.1636	-.4145	1.4967	-.1889	.0601	.3923	-.216	1.1013
Belgium	BEL	5600009	5604445	0	1.1917	.6321	.0226	.2341	.9937	.7873	-.5178	.1216
Belgium	BEL	5600009	5602800	1	.5077	-.5847	1.9359	.4426	.1832	.3444	.0256	-.2201
Belgium	BEL	5600009	5606347	1	1.7131	-.0862	-.829	.0619	-.4294	.228	-.4948	-.5251
Belgium	BEL	5600009	5601863	1	.0185	-.0862	-.114065719794464	-.3435	-.273	.1042	-.17337929964357	-.11161901543343
Belgium	BEL	5600009	5600429	1	-.4064	.3875	-.691	.4079	-.0114	-.0352	-.4948	-.6947
Belgium	BEL	5600009	5600833	1	.9731	-1.034	-1.4131	.2313	-.9566	.4633	-1.5537	-1.0788
Belgium	BEL	5600009	5602836	1	-.104	-.0862	.0226	.1028	.0695	-.0468	-.3876	-.1865
Belgium	BEL	5600009	5600996	1	.2698	.7156	-.442	.1428	-.2902	-.0745	-1.5848	-.1563
Belgium	BEL	5600009	5603862	1	1.2972	.792	.22670538635581	-.1463	-.5806	-.1443	-.0954153372561264	.170522824640277
Belgium	BEL	5600009	5604855	1	1.1449	1.7162	1.1657	-.0393	-.3477	.2511	-2.1355	-.8802
Belgium	BEL	5600009	5604210	1	.528	-.1167	.0226	-.013	-.3808	.2307	.1648	-.1563
Belgium	BEL	5600009	5605458	1	.5289	-.891	-1.0611	-.4615	-.7677	.2428	-.6852	-.1563
Belgium	BEL	5600009	5605204	1	-.016	.115436157188049	.028168691475104	-.0474138534312706	.037577904235354	-.169873558970093	-.0339753264070847	.0183084857776635
Belgium	BEL	5600009	5605140	1	.0128	-.7332	1.1381	-.0054	-.314	-1.6678	-1.305	.0388
Belgium	BEL	5600009	5602351	1	1.2992	.0527	.4173	-.2259	-.4711	-.0468	-.8012	.4994
Belgium	BEL	5600009	5603931	1	1.1762	-.7737	.0226	-.1628	.2003	-.4795	-.6852	.1216
Belgium	BEL	5600009	5601518	1	.5923	.0502	-.173	.0012	-.51	.0786	-.4336	-.4095
Belgium	BEL	5600009	5605061	1	.6434	-.2662	-.7902	.0936	-.4038	.3534	-.2852	.1216
Belgium	BEL	5600009	5603657	1	1.2193	-.6593	-.3802	.6747	.3896	.0234	-.0987	-.2503
Belgium	BEL	5600009	5600143	1	.0934	.114244484855395	.0308703237039774	-.0369968875636409	.0401653560171102	-.170005160391484	-.0393022103130846	.0236606876419725
Belgium	BEL	5600009	5605518	1	-.9715	-.1827	-1.2567	-.111	-.4533	-.1135	-2.1355	-1.3141
Belgium	BEL	5600009	5600919	1	.8527	.176	1.9359	.626	.5632	.9104	-.6595	2.0955
Belgium	BEL	5600009	5601733	0	1.0317	.3178	.5347	.6104	.2567	.7418	.3482	.2546
Belgium	BEL	5600009	5601681	0	1.5816	-.7815	1.9359	1.2836	-.0408	1.0712	.5755	.1216
Belgium	BEL	5600009	5606339	0	1.3411	-.4998	.0226	.7113	.112	-.1443	-.4948	-.3856
Belgium	BEL	5600009	5603337	0	.9813	2.6352	1.9359	.5562	1.0625	.7372	2.4277	1.515
Belgium	BEL	5600009	5600664	0	.9766	-.4314	.0226	-.1751	.0684	.1288	-.9764	.1216
Belgium	BEL	5600009	5600375	0	.627	-.2662	-.6241	1.0199	.6198	.8162	-.160139363253969	-.7255
Belgium	BEL	5600009	5601836	0	1.4949	.3875	1.0955	.4468	.0089	.3612	-.1026	-.222
Belgium	BEL	5600009	5600907	0	1.2635	-.0862	-.3802	-.1598	-.4474	.1288	-.3733	.1216
Belgium	BEL	5600009	5602713	0	1.4043	-.7938	-.227	.0148	.2557	.4711	.1693	-.222
Belgium	BEL	5600009	5605642	0	1.4505	2.6682	1.31351516943897	1.2836	.5018	3.6292	1.07474564937664	1.11564077942218
Belgium	BEL	5600009	5604664	0	1.2198	-.3501	1.9359	-.2473	.2162	-1.6678	.1693	.4994
Belgium	BEL	5600009	5605079	0	1.9371	2.6352	1.9359	.685	1.4951	.7448	1.4752	2.0955
Belgium	BEL	5600009	5600187	0	.0503	-.4488	.0226	-.1806	-.0521	-.1475	-.7899	2.0955
Belgium	BEL	5600009	5602958	0	.7852	.7486	1.9359	1.2836	-.0408	-1.5744	2.4277	2.0955
Belgium	BEL	5600009	5601215	0	1.1506	-.103	-.227	.9522	1.5635	1.098	.5755	.1216
Belgium	BEL	5600009	5602383	0	1.1397	-2.9627	-1.1926	-1.4389	-2.2268	-.421	-2.1355	-1.4344
Belgium	BEL	5600009	5600892	1	1.7815	-.59	-1.2567	.2241	-.3117	.4145	-2.1355	-.1563
Belgium	BEL	5600009	5603387	0	1.4344	-.2662	.0226	.1482	-.0721	.0234	-.5603	-.2485
Belgium	BEL	5600009	5602592	0	.5566	.3239	.0226	.2274	.6566	.6245	.0256	.2286
Belgium	BEL	5600010	5603709	1	-.9526	-.3748	-.3802	.5811	-.0792	.4164	1.0903	-.2503
Belgium	BEL	5600010	5601362	1	-.8573	-.4314	.0226	-.416	.064	-1.2919	.5755	.1216
Belgium	BEL	5600010	5605077	1	.5675	-.0862	.0226	-.6822	-.7313	-1.6678	.5755	.1216
Belgium	BEL	5600010	5600599	1	-1.2743	-.6736	-.227	-.2949	-1.2154	.1325	-.2852	-1.4637
Belgium	BEL	5600010	5606458	1	-.5387	-1.1299	.0226	.2622	-.1481	-1.2919	-1.1536	.1216
Belgium	BEL	5600010	5605705	0	.6312	2.6352	1.9359	-2.6893	2.0116	-.2092	2.4277	2.0955
Belgium	BEL	5600010	5605237	0	-.6485	.0566	-.3802	-.0764	-.0391	-.182	-.0553	-.6959
Belgium	BEL	5600010	5606311	1	1.4699	-.4314	-.691	-.1649	-.3173	-.2607	-.9729	-.8563
Belgium	BEL	5600010	5603981	1	-.5105	.5091	.0226	-.4504	-.8023	.227	.5755	.1216
Belgium	BEL	5600010	5600276	1	-.5383	-.2479	-.227	.6064	.228	.1071	-.4801	-.1563
Belgium	BEL	5600010	5601605	1	-.6938	.122819297106452	.0114304252527051	-.111953336658687	.0215470558105432	-.169058207567732	-.000972018258211561	-.0148516826284485
Belgium	BEL	5600010	5603976	1	-.9972	-1.0705	-.691	.2465	-.4779	-.4795	-.0823	.1216
Belgium	BEL	5600010	5600134	1	.4679	.2086	.0226	.7116	.787	-.12	-.5832	-.7496
Belgium	BEL	5600010	5605054	1	.816	.2718	-.227	-.1889	.0229	-1.6678	-.6881	-.6353
Belgium	BEL	5600010	5606461	1	.683	-.269	-.7573	-.3249	-.5492	-.9484	-.6852	-.7496
Belgium	BEL	5600010	5605321	1	.7375	-.4314	-.4728	.2944	.2524	.4152	.3482	-.5912
Belgium	BEL	5600010	5603787	1	-.8441	-.4998	-.227	.6953	.1546	.4131	-.216	-.1563
Belgium	BEL	5600010	5603643	1	1.182	1.7671	.586	.3903	.1667	.4181	-.4545	-.6195
Belgium	BEL	5600010	5605506	1	-1.4165	-.2662	.0226	.4725	.2051	.8436	.5755	-.2503
Belgium	BEL	5600010	5605584	1	.0282	-.2662	-.7638	.5922	.7363	.0903	.5755	-.8198
Belgium	BEL	5600010	5604221	1	.9963	-.0862	.0226	.2087	-.4848	.2194	.3482	-.4607
Belgium	BEL	5600010	5603290	1	-.0022	-.165	-.5907	.3015	.2213	.0786	-.4771	-.3856
Belgium	BEL	5600010	5605872	1	-.3013	-.8264	.0226	.2154	.5608	.2101	-.6852	.1216
Belgium	BEL	5600010	5601055	1	.8244	-.4314	.0226	-.2378	-.5761	.1288	-.4771	-.2503
Belgium	BEL	5600010	5601760	1	-1.1588	-.4203	-.9624	-.2906	-.5558	.3077	.5755	-.4607
Belgium	BEL	5600010	5606441	1	-.2795	.2879	-.9624	.8823	.0541	.3201	-2.1355	-.477
Belgium	BEL	5600010	5602595	1	.6639	-.0862	.0226	-.414	-.9289	.299	-.6852	-.8936
Belgium	BEL	5600010	5602617	1	.9615	-.983	-1.0611	-.0602	-.7133	.3711	-.6852	-.7496
Belgium	BEL	5600010	5604140	1	.6615	.0467	-.829	.234	.3937	-.0408	-.3876	-.8198
Belgium	BEL	5600010	5602256	1	1.313	-.4174	-1.5179	-1.0129	-1.2692	-1.6678	-.8627	-2.5027
Belgium	BEL	5600010	5603433	1	.4871	-.0862	1.0108	-.1575	-.6346	-.1845	.1701	-.2503
Belgium	BEL	5600010	5603336	0	.7794	-.1854	1.9359	.1618	.1362	.4874	-.0415	2.0955
Belgium	BEL	5600010	5605116	0	.6397	.2532	1.9359	-.2446	-.0383	.0234	-.5858	2.0955
Belgium	BEL	5600010	5603148	0	1.3058	.468	.4173	-.4344	-.0628	.2338	.0256	-.1563
Belgium	BEL	5600010	5602804	0	-.0341	-.7353	-.8609	1.0731	.2769	.3318	-.5001	-.2485
Belgium	BEL	5600010	5605414	0	-.9569	.0467	.4173	-1.4373	-.5668	-1.6678	-.1026	-.1865
Belgium	BEL	5600010	5602637	0	.779	.8655	1.9359	-.0781	.2744	-.4795	.1693	1.515
Belgium	BEL	5600010	5604782	0	1.3734	.1395	.1386	-.2485	-.224	-.182	.1472	.7627
Belgium	BEL	5600010	5601906	1	1.0038	.1261	.6407	.0873	.2783	.4374	.5755	1.0431
Belgium	BEL	5600010	5605671	0	1.5932	-.847	.0226	.1133	.441	.3963	.0254	2.0955
Belgium	BEL	5600011	5602310	1	1.002	-.4314	-.7638	-.1373	-.5431	-.0468	-.8041	-.8119
Belgium	BEL	5600011	5604234	1	.2888	-.8305	.6377	.241	.3747	-.2154	-.6852	.8375
Belgium	BEL	5600011	5602305	0	1.6002	.7789	1.9359	.3014	.8037	.4656	2.4281	1.0582
Belgium	BEL	5600011	5602999	0	1.1879	.0527	.7398	.3152	.5375	.5733	-2.1355	-.0274
Belgium	BEL	5600011	5601735	0	.0001	-.983	.0226	.5683	.6434	.4428	.5755	-.1563
Belgium	BEL	5600011	5604303	1	1.3204	.7946	.4173	.0437	-.1033	.6056	-.6852	-.2503
Belgium	BEL	5600011	5604941	1	1.0958	-.6593	.0226	-.0544	-1.0922	.7325	-2.1355	-.4607
Belgium	BEL	5600011	5605695	1	1.4566	.3289	-.7902	-.0678	-.3019	-.1467	-.2821	.7627
Belgium	BEL	5600011	5603451	1	1.075	.4435	-.6315	-.4258	-.8256	.0545	-.454	-.8198
Belgium	BEL	5600011	5601414	1	1.2673	.7308	.8877	.1079	.4725	.6992	-.5798	.9097
Belgium	BEL	5600011	5606115	1	.7263	-.0029	.0226	.4248	-.2395	.6813	.3482	-.1563
Belgium	BEL	5600011	5603699	1	.8508	.215	-1.3074	.4975	-.0614	.5766	.1701	-1.6076
Belgium	BEL	5600011	5603977	1	1.7428	-.4343	.0226	.2828	.4517	-.2785	-.5798	2.0955
Belgium	BEL	5600011	5602707	1	1.9907	.3803	-.3048	-.4308	.5613	.1055	-.4771	.3236
Belgium	BEL	5600011	5601589	1	1.3067	.5179	-.7638	-.3252	-.3996	-.7054	-1.4867	-.1563
Belgium	BEL	5600011	5601560	1	.078	.0402	.4173	-.1899	.2203	.4874	-.7838	.557
Belgium	BEL	5600011	5601630	1	.3458	-.2662	-.3802	-.174	-.0485	-.5933	-.6852	-.0867
Belgium	BEL	5600011	5605563	1	-.0601	1.3939	.7162	.2904	-.1375	-.5676	-.4771	1.1232
Belgium	BEL	5600011	5605603	1	-.8104	.2695	.0226	-.688	-.5611	-.421	-.6852	-.1865
Belgium	BEL	5600011	5601393	1	1.3945	-.5847	-1.1801	-.1405	.4228	-.0761	-.6852	-.942
Belgium	BEL	5600011	5601027	1	1.71	-.103	-.3048	-.1608	-.3424	-.0127	-1.2835	.557
Belgium	BEL	5600011	5602489	1	1.5644	-.3401	-.8489	.1466	-.2746	.3967	-.9936	-.1563
Belgium	BEL	5600011	5604581	0	.5886	-.0357	.6496	.5483	-.251	.4145	-.0379	-.2995
Belgium	BEL	5600011	5603573	0	1.4559	-.983	-.5034	-.1283	-.6029	-1.6678	-.6852	-1.1252
Belgium	BEL	5600011	5600598	0	.508	-.4136	.0226	-.4364	-.2404	.0287	.5755	-.2503
Belgium	BEL	5600011	5602094	0	-.6281	.6464	.4173	.1929	.027	-.6274	.5755	-.4607
Belgium	BEL	5600011	5605855	0	.372	.7665	.8877	-.237	.2273	-1.6678	.2587	1.2147
Belgium	BEL	5600011	5601085	0	-.173	-.2662	.0226	.7223	.3821	-.032	-1.5596	.1216
Belgium	BEL	5600011	5600402	0	1.0478	-.1968	-.1587	.3776	.7866	.544	-.6599	.2546
Belgium	BEL	5600011	5604326	0	1.5422	-.0201	-.227	.0275	.4321	.4145	-.1727	2.0955
Belgium	BEL	5600011	5603742	0	1.5324	-.983	.0226	.4247	-.1651	.1995	.3482	-.1563
Belgium	BEL	5600011	5602157	0	1.241	-.4314	.586	-.6531	.2377	.3967	-.1727	-.1563
Belgium	BEL	5600011	5601674	0	.7067	.8762	.4173	.7067	1.0904	.4106	.5755	.557
Belgium	BEL	5600011	5603329	0	.8535	-.9906	-.8627	-.7754	-.9975	-.1452	-.8627	-.6073
Belgium	BEL	5600011	5600973	0	.8101	-.8785	.8801	1.2495	.4421	-.421	.075	.9888
Belgium	BEL	5600011	5606438	0	1.1419	-.7221	-.9874	-.4562	-.998	-.4173	.1693	-.2503
Belgium	BEL	5600011	5600082	0	-.6705	-.5994	.0226	.3218	-.3183	.1307	.5755	.5553
Belgium	BEL	5600011	5600386	0	.5175	-.7221	-.7638	.0383	.0706	-.1556	-.414	-1.2688
Belgium	BEL	5600011	5602250	0	.5598	2.6352	.4173	.1466	.3763	.3551	-.0379	2.0955
Belgium	BEL	5600011	5601715	0	1.398	.1852	1.9359	-.393	-.3125	-.323	.8038	2.0955
Belgium	BEL	5600012	5600324	1	-.811	.124095933280009	.00853617207881144	-.123113011244484	.018775123920033	-.168917223229643	.00473466175808814	-.0205854857225712
Belgium	BEL	5600012	5605151	1	1.1746	.967	.0226	-1.1025	-.0167	-.4384	.5755	-.7496
Belgium	BEL	5600012	5602876	1	-.1991	-.5673	-1.5179	-.4779	-.926	-.4393	-.6658	-1.1252
Belgium	BEL	5600012	5600718	1	-.5074	.0789	-.164261520712341	.0026	-.8107	-.3205	-.22113304204277	-.225861793124546
Belgium	BEL	5600012	5604648	0	.7351	-.0862	-.4728	.1611	-.2221	.7738	-.4358	-.5652
Belgium	BEL	5600012	5605778	0	-.9998	1.3697	1.9359	.959	.4282	1.5258	1.4995	2.0955
Belgium	BEL	5600012	5600836	0	-.2454	.117934965534585	.0225036600920731	-.069257107270706	.0321522969343042	-.169597604984107	-.0228054254195493	.00708549576237564
Belgium	BEL	5600012	5601034	0	-1.0081	.524	.0226	.7113	.7554	-.1728	.075	.1907
Belgium	BEL	5600012	5605720	0	.5654	2.6352	.8348	.2894	1.4047	.9126	1.6922	1.1232
Belgium	BEL	5600012	5600432	1	-.7793	.123750631516342	.009319003355368	-.120094566838599	.0195248700030464	-.168955356365457	.00319113141238248	-.019034619186021
Belgium	BEL	5600012	5601876	1	.6311	-.0862	.1386	.3853	.0533	.6551	.5755	.1216
Belgium	BEL	5600012	5606421	1	-.463	-.0862	-.7638	.4378	-.1652	.6126	-.6852	.1216
Belgium	BEL	5600012	5606170	1	1.0042	.5946	.0226	.2935	-.3245	1.1781	-.4948	.1959
Belgium	BEL	5600012	5601780	1	.7642	.9484	-.732	.4402	-.1069	.6066	.1322	.2224
Belgium	BEL	5600012	5605570	1	-.4328	.2683	.6825	-.3421	.2692	.1541	-.9568	1.1232
Belgium	BEL	5600012	5602760	1	-.974	-1.2903676316606	-1.80095618347098	-.763981930471498	-1.18252155804327	-.707564443615919	-2.1355	-2.5027
Belgium	BEL	5600012	5605229	1	-.0234	-1.4787	-2.664	1.2836	.8779	1.5721	-.930297158009971	-2.5027
Belgium	BEL	5600012	5600821	1	-.3224	.118773711143491	.0206021456348221	-.0765889753859481	.0303311471427573	-.169504978755157	-.019056156125564	.00331840669883089
Belgium	BEL	5600012	5603262	1	.4205	-.2806	-.6976	.251	1.0728	-1.4875	.5755	-1.1654
Belgium	BEL	5600012	5602389	1	.9604	.3427	.1386	-.0068	-.2504	.4967	-.0667	.1216
Belgium	BEL	5600012	5602843	0	.641	.9454	-.227	.2516	.178	.5341	-.5832	.0657
Belgium	BEL	5600012	5604779	0	-.0993	-.6593	.6407	2.0313	2.0069	2.3316	.3415	.0915
Belgium	BEL	5600012	5604511	0	-.6423	.468	.0226	.5845	.1209	.4702	.075	-.1563
Belgium	BEL	5600012	5604265	0	.8719	-.2662	.0226	.044	.7841	-.08	-.1727	-.1563
Belgium	BEL	5600013	5605553	1	.087	-.0862	-1.0611	-.1982	-.6073	-.1845	-1.1908	-.1865
Belgium	BEL	5600013	5600622	1	.2638	-.875266616465628	-1.1926	3.6039	-.4682	-1.6678	-.6852	-1.1252
Belgium	BEL	5600013	5603600	1	.0903	.7825	-.227	.5608	.2666	.28	-.1972	-.4607
Belgium	BEL	5600013	5604364	1	-.0768	1.153	1.4967	.2661	-.3292	.4569	-.9711	.5823
Belgium	BEL	5600013	5604226	1	1.1757	.0634	-.5836	.3223	.006	.8686	-.1689	-.1563
Belgium	BEL	5600013	5603450	1	1.1627	-.0071	-.9607	.71	.2055	.8027	-.2821	-.4607
Belgium	BEL	5600013	5603438	1	.1618	-.0862	-.227	.2712	.3837	.8884	.1693	-.1563
Belgium	BEL	5600013	5601042	1	.0874	.96	.1386	.5232	-.2418	1.0025	.1693	.9097
Belgium	BEL	5600013	5606375	1	-.6237	.468	-.8627	-.132	-.6567	-.182	-2.1355	-1.0788
Belgium	BEL	5600013	5600237	1	-.2631	-.59	-1.161	-.1905	.0049	-.0442	-2.1355	-1.1902
Belgium	BEL	5600013	5601376	1	.6815	-.2662	.0226	.3256	.3225	.5587	-.3268	.1216
Belgium	BEL	5600013	5602133	1	1.0671	-.0862	.0226	.3127	-.4011	.3272	-.7897	-.1563
Belgium	BEL	5600013	5600097	1	-1.2714	-.0862	-.5034	-.0779	.2881	1.032	-.6852	-.4607
Belgium	BEL	5600013	5604888	1	-.3711	.5266	.0226	.3688	-.3405	-.0007	-.6852	-.8119
Belgium	BEL	5600013	5600474	1	.9037	-.4203	-.5034	-.5787	-.0904	-.8849	-2.1355	-.1563
Belgium	BEL	5600013	5604405	1	-.9375	.2032	-.227	-.2139	-.3011	-.1409	-.1026	-.3297
Belgium	BEL	5600013	5603267	1	1.2799	-1.1429	-1.0611	.3531	-.3437	.6488	-.6852	.1959
Belgium	BEL	5600013	5605999	1	-.5848	-.2662	.0226	.0653	-.1396	.8027	-.1021	.1216
Belgium	BEL	5600013	5600130	1	1.4454	.5836	1.4967	.4498	.093	.7303	-.3206	.1216
Belgium	BEL	5600013	5605774	1	1.1461	-.4314	.0226	.9742	.3727	.878	.5755	.1216
Belgium	BEL	5600013	5600040	1	.9589	.3875	-.4806	.6329	.0224	.7325	.3482	-.6959
Belgium	BEL	5600013	5600282	0	1.3692	-.2662	1.2899	.4764	.6382	.6265	-.309	.1216
Belgium	BEL	5600013	5600923	0	.6747	-.0994	.6407	.4328	.6303	.6984	-.309	2.0955
Belgium	BEL	5600013	5604216	0	.8069	-.59	-.691	-1.3102	.3316	.3393	-.176	-.6353
Belgium	BEL	5600013	5602070	0	1.5293	.67	-.442	.4578	.2056	.7456	.9911	.1216
Belgium	BEL	5600013	5603517	0	.5606	2.6352	1.9359	.003	-.7897	-.4487	.5755	-.2503
Belgium	BEL	5600013	5606284	0	1.3604	-.3457	-.4806	.148	-.2308	.6577	.3482	.5553
Belgium	BEL	5600013	5604361	0	-.3352	.7763	-.3048	.3331	.5267	.3109	.5837	1.515
Belgium	BEL	5600013	5600657	0	1.1846	.3875	.4173	.1466	.4475	.6595	.0256	-.4607
Belgium	BEL	5600013	5603327	0	1.416	-.0862	.0226	.0576	.0226	.3043	.1693	-.1563
Belgium	BEL	5600013	5603915	0	1.2339	-.0862	1.1657	.1464	.1998	.9723	.7679	2.0955
Belgium	BEL	5600013	5601601	0	.7823	-.0862	.0226	.7113	.2989	1.0062	.9628	.1216
Belgium	BEL	5600013	5601626	0	-.3362	-.2662	-.9607	.4219	-.5038	-.1665	.5755	-.2503
Belgium	BEL	5600013	5603033	0	-.4804	.0502	.0226	-.4878	.173	.5594	.5755	.4504
Belgium	BEL	5600013	5604475	0	.7836	-.59	.0226	-.3908	-.3312	.2995	.5755	.1216
Belgium	BEL	5600013	5604514	0	-.599	-.0966	.0226	-.1864	.378	-.0468	.1648	.7627
Belgium	BEL	5600013	5600711	0	-1.3455	-.2662	-.7902	.9812	.8171	1.0605	-.6852	-.959
Belgium	BEL	5600013	5601662	0	.0834	-.0862	.0226	.156324928153704	.0573	.3714	-.3763	-.2503
Belgium	BEL	5600013	5606179	0	1.3316	-.8264	.0226	1.1917	-.2112	.284	.3482	.1216
Belgium	BEL	5600013	5603170	0	.2304	.8489	.4173	.3849	-.2016	.519	1.1171	.1216
Belgium	BEL	5600013	5604853	0	.9083	.7825	.0226	-.308	.1336	.662	.1693	-.7496
Belgium	BEL	5600014	5604188	1	-.8157	.124147129440552	.00842010561194026	-.123560540856713	.0186639628288606	-.168911569420863	.00496351326044824	-.0208154249251512
Belgium	BEL	5600015	5604059	1	.3944	-1.1429	1.1381	.9897	.7279	1.4083	.1693	1.2822
Belgium	BEL	5600015	5603195	0	-.9288	-.4174	.0226	.0535	.0331	.0521	.5755	.1216
Belgium	BEL	5600015	5601857	1	.023	1.7162	-.732	.2273	.4173	.4743	-.4948	-.2503
Belgium	BEL	5600015	5604038	1	.2938	1.2587	-.6315	.2932	.0539	.0539	.5837	-.2485
Belgium	BEL	5600015	5605679	1	.2768	-.4314	-.227	.0765	.0308	-.1296	-.6007	.1216
Belgium	BEL	5600015	5600984	1	1.2691	-.0862	.0226	.6423	.4157	1.0663	.5755	.4504
Belgium	BEL	5600015	5605970	1	.5582	2.6352	1.1381	.174	-.176	-.5309	-2.1355	-1.2965
Belgium	BEL	5600015	5602488	1	-.491	-.0862	-.127	.8206	1.1758	1.845	1.2607	.8567
Belgium	BEL	5600015	5605343	0	-1.0136	1.1132	-1.1394	.8049	-.8115	1.116	-.3733	1.2147
Belgium	BEL	5600015	5603021	0	.9961	-.0176	-.6116	.6991	.1021	1.0601	-.1026	-.4607
Belgium	BEL	5600015	5604984	0	.75	.1411	1.036	.2004	2.4817	.858	1.5037	2.0955
Belgium	BEL	5600015	5603210	0	.8405	-1.073	-1.1545	.3542	-.5647	.9697	-.178	-.8072
Belgium	BEL	5600015	5606532	0	.0448	1.3697	1.4967	.9878	.7507	1.6548	1.6338	.1739
Belgium	BEL	5600015	5603115	0	-.2093	.32	1.4967	.0167	-.0376	-.1135	.3473	2.0955
Belgium	BEL	5600015	5601661	0	.5739	-.0862	.0226	.7017	.0652	.8884	.3482	.1216
Belgium	BEL	5600015	5602513	1	.1969	.7634	-.7176	.2263	.5387	.8558	-2.1355	1.2147
Belgium	BEL	5600015	5605521	1	.0632	-2.9627	.0226	.2532	-.4586	-1.6678	.5755	-.2503
Belgium	BEL	5600015	5602693	1	-.012	-.2479	-.5034	.0437	-.6029	.4846	-.4948	-.1563
Belgium	BEL	5600015	5600565	1	.439	-.4203	-.227	.7454	.0623	-.2322	-.2852	-.7496
Belgium	BEL	5600015	5601038	1	-.1591	.4121	-.7638	.0343	-.682	.8998	-.3237	-.0867
Belgium	BEL	5600015	5602534	1	.9614	.9484	1.036	-.1027	-.3482	.0812	-.4801	.4504
Belgium	BEL	5600015	5600447	1	.8494	-.0862	-.7249	.0401	-.3104	-.5309	-1.1908	-.9111
Belgium	BEL	5600015	5603177	1	-1.1559	-.5994	-.5907	-1.0608	-1.3381	-1.6678	-1.0753	-.8443
Belgium	BEL	5600015	5602166	1	1.1773	-.3285	-.4659	.1483	-.4213	-.0185	-1.0602	-.7108
Belgium	BEL	5600015	5605317	1	-.3546	2.6352	.4173	.2426	-.0307	.8488	-.6852	-1.5298
Belgium	BEL	5600015	5603652	1	-.8187	-1.3084	-.409273612341625	.7809	-.3286	1.0245	.5755	-.342724451085583
Belgium	BEL	5600015	5601077	0	.4954	-.0862	.4173	-.0053	-.1724	.6932	.5755	.1216
Belgium	BEL	5600015	5603340	0	.7921	-.9427	.0226	1.2836	.8779	-1.6678	.5755	.1216
Belgium	BEL	5600015	5601512	0	-.7995	.9535	1.9359	-.1021	.4883	.4158	1.5037	2.0955
Belgium	BEL	5600015	5600732	0	-.1214	-.4501	1.9359	3.6039	1.1649	-.4384	1.1171	.9444
Belgium	BEL	5600015	5600842	0	.9567	-.0862	.0226	-.1287	.9544	.3809	.1648	-.222
Belgium	BEL	5600015	5601413	0	.9606	-.59	-1.9313	.1895	.047	-.5676	-1.1229	-1.5298
Belgium	BEL	5600015	5602767	0	1.3063	1.7162	-.3048	.1053	1.8172	.0394	.3768	1.2147
Belgium	BEL	5600015	5600438	0	.9731	-.0862	.0226	1.2836	1.8054	1.5721	-.9764	-1.1252
Belgium	BEL	5600015	5606369	0	-.9322	-.2662	.0226	3.6039	.5433	.5413	.5755	.1216
Belgium	BEL	5600015	5600951	0	1.4317	.7789	.586	.9769	3.5634	.1794	2.4277	.4504
Belgium	BEL	5600015	5606011	0	.9181	-.7915	.231	.1391	-.3126	-.218	-.7477	.3236
Belgium	BEL	5600015	5605806	0	-.6973	.3101	1.0433	.1902	.3889	.5406	.7264	-1.0061
Belgium	BEL	5600015	5602704	0	-.1249	.9349	-1.5553	-.1109	-.426	.408	-2.1355	-1.5298
Belgium	BEL	5600016	5604410	1	1.2112	-.0862	-.691	.205935746251387	-.2289	.2876	.3482	-.246615758952926
Belgium	BEL	5600016	5600511	1	.1724	-.4314	-.7638	-.7228	-.4049	-1.6678	-.6852	-.3297
Belgium	BEL	5600016	5604351	1	.4405	-.8328	-.7836	.3815	-1.2667	-.8294	-.673201998814168	-.704709793577923
Belgium	BEL	5600016	5601534	1	1.2578	-.2479	.0226	.2947	-.0754	-.0175	.1701	.0484
Belgium	BEL	5600016	5603426	1	.9271	-.165	1.1381	.0625	.0321	-.6197	-.2852	.2546
Belgium	BEL	5600016	5605028	1	-.2254	-.6447	.0226	.7526	-.2703	.4763	.5755	-.3297
Belgium	BEL	5600016	5602337	1	-.2965	-.2662	-.3802	.0815	-.0072	-.1443	1.4995	.0122
Belgium	BEL	5600016	5600221	1	-.5698	-.2479	-.227	.1636	-.1784	.1078	.5755	-.4607
Belgium	BEL	5600016	5605072	1	1.1805	-.2662	-.3802	.0061	-.1937	-.0255	.5755	.1216
Belgium	BEL	5600016	5600379	1	.511	1.2587	.3461	.5987	-.0629	-1.6678	.3482	-.6959
Belgium	BEL	5600016	5606477	1	-.7943	.796456445539189	1.9359	-.5965816795419	-1.0911	-.365231848696156	.434323738167878	.917150659386391
Belgium	BEL	5600016	5600611	0	-.3377	-.013	.8877	.9405	.3232	-1.6678	1.4793	2.0955
Belgium	BEL	5600016	5606431	0	1.3712	-.0862	.0226	.8053	.6501	-1.6678	.5755	.1216
Belgium	BEL	5600016	5601990	0	.2465	-.4314	.0226	.6759	.6993	-.0499	.5755	.1216
Belgium	BEL	5600016	5602462	0	.0017	.5946	.8348	.8795	.8189	-.219	.5755	.4994
Belgium	BEL	5600016	5603928	0	1.0202	-.0862	.0226	1.2836	1.1607	1.5105	.5755	.1216
Belgium	BEL	5600016	5602335	1	.673	1.7671	.6755	.2194	.4662	.6039	1.1102	.1216
Belgium	BEL	5600016	5600603	1	.5508	-.0862	-.8627	-.4076	-.3597	.3801	.0256	-.5251
Belgium	BEL	5600016	5603293	1	-.1548	-.2662	-.227	.3665	.0618	-.3735	-.414	-.1563
Belgium	BEL	5600016	5604428	1	.1071	-.0862	.4173	.0866	-.3309	.4482	-.4948	.1959
Belgium	BEL	5600016	5605008	1	.3854	-.6501	.0226	-.8975	-.8469	-.7368	-2.1355	-.3856
Belgium	BEL	5600016	5600285	1	.286	.112146531553116	.0356265793464	-.0186576953688926	.0447205956255766	-.170236846257661	-.0486802527289491	.0330833026242935
Belgium	BEL	5600016	5601768	1	-.1817	-.269	-.227	-.2005	-.238	-.5569	-.1972	.4994
Belgium	BEL	5600016	5605589	1	1.2328	-.4244	-.9607	-.306	-.3985	-.5933	-2.1355	-.5461
Belgium	BEL	5600016	5605406	1	1.3243	-.4998	.0226	.2932	.0757	-1.0529	-.4948	.2286
Belgium	BEL	5600016	5603656	0	.2905	.1892	.0226	-.1196	-.4389	.3308	.1922	.1907
Belgium	BEL	5600016	5604413	0	.6725	-1.2223	-.7539	-.3666	-.1631	-.7075	-1.5022	-.7496
Belgium	BEL	5600016	5605152	0	1.3602	-.6593	.0226	.273	-.1124	-1.6678	.5755	.1216
Belgium	BEL	5600016	5604788	0	1.2169	-.0862	.0226	.5918	.4693	-.226	-2.1355	-.3856
Belgium	BEL	5600016	5606469	0	1.5029	-.0862	.0226	3.6039	-3.7095	-1.6678	.5755	.1216
Belgium	BEL	5600016	5604167	0	.7306	-.4314	.0226	-.6958	-.3979	-.801	-.3907	.1216
Belgium	BEL	5600016	5600490	0	-.6609	-.4005	-.127	1.4965	.2266	1.0995	.0074	-.5251
Belgium	BEL	5600016	5603312	0	1.144	-.2662	.0226	3.6039	3.4299	3.6292	.3482	.1216
Belgium	BEL	5600016	5600647	0	1.1822	-.4488	-.227	-.9848	-.4265	-1.6678	-.2821	.6361
Belgium	BEL	5600016	5601070	0	.9636	-.2662	.0226	.3629	.2685	.2773	.5755	-.4607
Belgium	BEL	5600016	5603743	0	1.4153	-.4314	.0226	-.1079	-.7418	-.801	.5755	-.2503
Belgium	BEL	5600016	5601191	0	.0484	.1147346608606	.0297590490211684	-.0412817455530681	.039101047697375	-.16995102817976	-.0371110789075088	.0214591420853554
Belgium	BEL	5600016	5605407	1	1.2004	-.891	-.484285968839446	-.3252	-.4103	-1.6678	-.618305028206665	-.395321288275665
Belgium	BEL	5600017	5602027	1	.1294	-.0862	-.4806	.566	.481	.4239	-.176	.1216
Belgium	BEL	5600017	5600241	1	.5861	-.6616	-.511	-.8283	-1.4514	-1.6678	-.7867	-.4377
Belgium	BEL	5600017	5605468	0	.1318	-.8494	-.6843	1.3036	2.9866	-1.6678	-.1727	-.3086
Belgium	BEL	5600017	5604092	0	1.2633	-.1167	.8038	-.0346	.0221	-.0468	.0254	-.1929
Belgium	BEL	5600018	5600755	0	-.3684	.119274779948812	.0194661759590618	-.080969052441807	.0292431875270281	-.169449643605395	-.0168163329109754	.00106793790762233
Belgium	BEL	5600018	5602828	0	-.9675	2.6352	1.9359	3.6039	4.8357	3.6292	2.4277	2.0955
Belgium	BEL	5600018	5601255	1	.4006	.11089821665986	.0384566255386203	-.00774559035581804	.0474310341465021	-.17037470295685	-.0542603340418156	.0386899053084783
Belgium	BEL	5600018	5604109	0	-.2931	.5859	.9726	.7719	.4835	.9816	1.656	2.0955
Belgium	BEL	5600018	5600597	0	-.151	.116906685203665	.0248348674266769	-.0602684273995521	.0343849792761486	-.169711162334923	-.0274019321903573	.0117038491078123
Belgium	BEL	5600018	5605441	0	.9464	.104952926356727	.051935152691446	.0442249761026121	.0603399115000899	-.171031266538156	-.0808363234009996	.0653922067485136
Belgium	BEL	5600018	5605304	0	-1.0096	.126259243382981	.00363174647868097	-.142023517837823	.0140779765356018	-.168678319735236	.0144048550280294	-.0303016401124412
Belgium	BEL	5600018	5603263	0	.186753139879716	.113227607762515	.0331756788352898	-.0281078887358251	.0423732787603853	-.17011745843444	-.0438477435708526	.02822782520416
Belgium	BEL	5600018	5603483	0	-.613	2.6352	1.25171466184908	1.2656	.6999	1.5721	1.08425939508887	1.01343013471984
Belgium	BEL	5600018	5603275	0	-.8294	.00620506431115994	-.103109002556165	-.26091016436328	-.2853	-.254616304274675	-.11823472601987	-.133111873606294
Belgium	BEL	5600018	5601716	0	-.867	.124705930086486	.00715325247353798	-.12844527896466	.0174506513443626	-.168849858699498	.00746140306280467	-.0233251868596947
Belgium	BEL	5600018	5605027	0	-.0843	-.0862	.0226	.7113	-.0408	1.0062	.5755	.1216
Belgium	BEL	5600018	5604565	0	-.2761	-.1968	.0226	.0318	.0141	-1.6678	-.8686	-1.2058
Belgium	BEL	5600018	5604284	0	.2801	-.0862	.0226	1.0219	.6199	1.4726	1.3656	.1216
Belgium	BEL	5600018	5603529	0	-.6707	-1.0267	.0226	1.2836	.7196	1.5721	.5755	.9444
Belgium	BEL	5600018	5604550	0	.5268	-.0862	.0226	.2587	.1518	1.0062	.1693	-.2503
Belgium	BEL	5600018	5602371	0	-1.0404	.468	-.7638	-2.6893	-.2082	-.1985	-.6378	-1.0494
Belgium	BEL	5600018	5600700	0	.9226	.10521217499948	.0513474118592048	.0419587623215373	.0597770106554299	-.171002636612844	-.0796774583464951	.0642278337652362
Belgium	BEL	5600018	5602732	0	-.8113	.486678716860016	.36682932854205	.9177	.9805	.391532504139333	.480938480597159	.319204144713921
Belgium	BEL	5600018	5605484	0	.3024	.103952864490395	.0284848995515116	-.0263296796481933	.0245	-.176074595875614	-.0578857145696059	.0263094138485396
Belgium	BEL	5600018	5604862	0	.217888671268376	-1.2537	-.49897763470674	.102573318611925	.2758	-.179906918752622	-.331102042915281	-.387866062487986
Belgium	BEL	5600018	5603761	0	.9446	.483313826112598	.408124118159444	.47991540197427	1.0331	.103604815894556	.316091441094086	.422932540945306
Belgium	BEL	5600018	5605867	0	-.2262	-.0862	-.0154	.7113	.8779	1.0062	.5755	.1216
Belgium	BEL	5600018	5603228	0	.7829	2.6352	.7162	3.6039	4.8357	.7694	.5755	1.2841
Belgium	BEL	5600018	5601721	0	.4355	.110518057935823	.039318480792621	-.00442244493735118	.0482564643766967	-.170416685494387	-.0559596781763621	.0403973261957213
Belgium	BEL	5600018	5601090	0	-.0683	-.4488	.0226	.7027	2.5583	.9879	.5755	1.1232
Belgium	BEL	5600018	5603876	0	.2607	2.6352	-1.1657	.1482	-.6326	.3885	-.1727	-1.7277
Belgium	BEL	5600018	5603607	0	-.3128	2.6352	1.9359	.4698	1.4996	.8455	1.802	2.0955
Belgium	BEL	5600018	5602411	0	-.2323	1.0919	1.9359	-1.2589	1.4424	.2594	2.4277	2.0955
Belgium	BEL	5600018	5603683	0	.7821	-.2777	.0226	.6597	-.0449	.9697	.1693	.1216
Belgium	BEL	5600018	5606537	0	-.6221	-.3582	1.1381	3.6039	1.0234	1.405	1.836	.2546
Belgium	BEL	5600018	5600605	0	1.3414	-.7306	.492210455877704	1.5267	.6375	.5787	2.4277	.642606743807901
Belgium	BEL	5600018	5600352	0	-1.0112	.126276671863166	.00359223448995885	-.142175868344114	.0140401344620112	-.168676395034374	.0144827619224499	-.0303799172877876
Belgium	BEL	5600018	5605355	0	-.9221	2.6352	1.9359	.7741	1.1277	1.3555	.8947	2.0955
Belgium	BEL	5600018	5605784	0	-1.2129	-.2662	.0226	.5957	.4005	-.5309	1.2568	2.0955
Belgium	BEL	5600018	5600153	0	.5015	.109799133128189	.0409483503274076	.00186201344714202	.0498174499123083	-.170496079404915	-.0591733375712067	.0436262596787597
Belgium	BEL	5600018	5603241	0	-.6842	.122714726225341	.0116674971850377	-.111039233620943	.0217741082520867	-.169069755772899	-.00143945962473445	-.0143820195763703
Belgium	BEL	5600018	5601272	0	-.4244	-1.0138	-.7249	.6917	-.4773	.4394	-.2004	-.7507
Belgium	BEL	5600018	5603232	0	-.0665	-.292586502445156	-.416558417885183	-2.6893	-1.11655893984808	-1.49982808406449	-.793405866809869	-.360197175319999
Belgium	BEL	5600018	5606269	0	.0223	-.4314	.0226	-2.6893	-.16	-1.6678	-.0553	.1216
Belgium	BEL	5600019	5605588	0	-.0769	-2.9627	.0226	-.0853153884977814	.062	-.801	.5755	.1907
Belgium	BEL	5600019	5603298	1	-.5541	.121297572930292	.0148803157680033	-.0986512330781765	.024851141860921	-.169226258011683	-.00777426397729922	-.00801710675601741
Belgium	BEL	5600019	5601373	1	-.7728	-1.1416	-1.1729	.4255	.3579	.1387	.075	-1.1866
Belgium	BEL	5600019	5601149	1	-.4726	.120409809720865	.0168929576935352	-.0908908791639917	.0267787224844413	-.169324297461804	-.0117426464118421	-.00402986313681095
Belgium	BEL	5600019	5601372	1	-1.6834	.133598812100921	-.0130077397719127	-.206182124799512	-.00185826670523255	-.167867780085027	.0472133959408513	-.0632661155801873
Belgium	BEL	5600019	5606128	0	.186753139879716	.113227607762515	.0331756788352898	-.0281078887358251	.0423732787603853	-.17011745843444	-.0438477435708526	.02822782520416
Belgium	BEL	5600019	5602657	0	-.8117	.12410355824009	.00851888558374548	-.123179664590986	.0187585680128371	-.168916381173016	.00476874602439702	-.0206197319867853
Belgium	BEL	5600019	5603516	0	.186753139879716	.113227607762515	.0331756788352898	-.0281078887358251	.0423732787603853	-.17011745843444	-.0438477435708526	.02822782520416
Belgium	BEL	5600019	5606493	0	-1.6242	.132953958334073	-.011545796189195	-.200545156066755	-.00045810998238098	-.167938994016895	.0443308408472938	-.0603698600923711
Belgium	BEL	5600019	5602232	0	-3.458	.152929175186192	-.0568314742633099	-.375157880089234	-.0438298565763882	-.165733046242255	.133621880214959	-.150085287686246
Belgium	BEL	5600019	5602308	0	-1.0804	1.0393	.599140375157048	1.2836	.8779	1.5721	.743880442682114	.483618740688343
Belgium	BEL	5600019	5603571	0	-.3045	.118578730021421	.0210441860086506	-.0748845540968204	.030754505341052	-.169526511346043	-.0199277395068931	.00419413259801855
Belgium	BEL	5600019	5601559	0	.186753139879716	.113227607762515	.0331756788352898	-.0281078887358251	.0423732787603853	-.17011745843444	-.0438477435708526	.02822782520416
Belgium	BEL	5600019	5604332	0	.112109721547986	-.2479	-.754819191189397	.214023912707838	-.226478150780685	.6344	-.521431931813048	-1.3484
Belgium	BEL	5600019	5602566	0	.247280545024032	-2.3568	-.227	.0258	-.335871720695592	.5239	-.1953	.1216
Belgium	BEL	5600019	5602961	0	-.9413	.04456345043154	-.069074284628672	-.397729727155968	-.127527096058511	-.7368	-.114612303195064	-.0929023604455042
Belgium	BEL	5600020	5604353	0	-.4468	-.2662	.0226	-.0806	-.1092	.0839	-.414	-.2133
Belgium	BEL	5600020	5605809	0	-.762	.123562186074341	.00974622673342565	-.11844727698933	.0199340374237446	-.16897616719352	.00234876311646104	-.0181882472275882
Belgium	BEL	5600020	5606044	0	-.8579	.513033332339132	.373107309985936	.319901561550114	1.0164	.113093875730437	.41443677381717	.344281512411973
Belgium	BEL	5600020	5603366	0	.124	-.8785	.0226	-.0012	-.1198	-.5309	.5172	.1907
Belgium	BEL	5600020	5604706	0	1.2964	1.153	.6825	-.169	.287	.381	.5755	.4504
Belgium	BEL	5600020	5600715	0	-1.1845	.5946	1.9359	-1.0563	-.1707	-.2607	-.3241	-.0867
Belgium	BEL	5600020	5605726	0	-.9636	1.7162	.6825	-.8075	-.288	.1447	-.703	1.515
Belgium	BEL	5600020	5605010	0	1.3142	-.0994	-.3802	-.1597	-.2645	.0668	-.3727	-.2503
Belgium	BEL	5600020	5606457	0	1.1179	-.0862	.0226	1.2836	.1806	.9228	.5755	-.2503
Belgium	BEL	5600020	5605159	0	.1675	-.5847	.0226	.7113	-.5682	.3456	.5755	-.8198
Belgium	BEL	5600020	5605158	0	.3961	-.2479	.7162	.0963	.6767	.0111	.0447	.0484
Belgium	BEL	5600020	5604159	0	.7481	-.847	-.691	-.8283	-2.2456	-.4694	-.2821	-1.1252
Belgium	BEL	5600020	5601709	0	.9334	-.7353	-.6843	-.2926	-.8469	.0256	-.1026	-.7496
Belgium	BEL	5600020	5602402	0	-.9197	-.0862	-1.0611	.114	.6125	-.2607	-.6852	-1.1405
Belgium	BEL	5600020	5603690	0	.7819	-.1077	.0226	.7113	-.1817	-.35	.5755	.1216
Belgium	BEL	5600020	5601818	0	.4473	-.4488	.0226	.1617	-.0836	.9057	1.1213	.1216
Belgium	BEL	5600020	5605871	0	-1.08	-.4314	.0226	-.0548	-.1826	-.0558	-.1026	-.5912
Belgium	BEL	5600020	5604767	0	-1.3062	-.0192	.1386	-.5304	-.5208	.5149	-.0551	-.8813
Belgium	BEL	5600020	5605677	0	-1.0566	2.6352	.0226	-.3488	.4041	.9703	.5755	.1216
Belgium	BEL	5600020	5603840	0	-.877	.1705	-.3802	-.0617	-.1806	.143	.8038	.1216
Belgium	BEL	5600020	5603464	0	-.7914	1.7162	.0226	.2257	.3538	.248	.0256	.1216
Belgium	BEL	5600020	5600185	0	-1.1487	-.8869	-.9211	-2.6893	-1.7207	-1.6678	-.2004	-1.1252
Belgium	BEL	5600020	5604640	0	-.4307	-.0071	.1386	.8613	.8709	.6736	.5755	.1216
Belgium	BEL	5600020	5600578	0	-.5978	-.0862	.0226	.1984	-.5411	-.801	-.4771	.1216
Belgium	BEL	5600020	5600090	0	-.2155	-.4314	-.3802	.2104	-.3312	.1246	-.5945	.1216
Belgium	BEL	5600020	5605062	0	-1.0089	-1.1117	-.7902	-.5276	-1.485	-.4694	-1.5588	-1.2688
Belgium	BEL	5600020	5600956	0	-.557	-.2662	.0226	-.1056	.4233	.0132	.5755	-1.4344
Belgium	BEL	5600020	5606079	0	-.8649	-.9298	-1.4497	-.6447	-1.2908	-.2708	-1.2871	-1.3305
Belgium	BEL	5600020	5600361	0	-1.1024	-.7306	-1.1926	1.2896	.8779	1.5721	-.6896	.1216
Belgium	BEL	5600020	5605515	0	1.8289	-.0862	.0226	1.2836	-.0852	1.0062	.5755	.1216
Belgium	BEL	5600020	5605519	0	-.42	-1.9174	-2.2485	-.9781	-1.7347	-.4795	-2.1355	-1.78272774401425
Belgium	BEL	5600020	5601227	0	-.542	-.7815	-.8627	-.4398	-1.1525	-.2858	-.5178	-.7639
Belgium	BEL	5600021	5600713	1	1.5824	.6539	.0226	.0221	-.4028	.8571	-1.5537	.1238
Belgium	BEL	5600021	5605977	0	1.1258	-.4203	-.30453679645262	.7026	.0216	3.6292	.1648	-.5251
Belgium	BEL	5600021	5605793	0	.9137	-.0862	.0226	.6418	-.0842	1.0721	-.4948	-.2503
Belgium	BEL	5600021	5606160	1	2.2484	-.2662	.0226	-.481	-.6244	.6333	-.4948	.1216
Belgium	BEL	5600021	5605400	1	1.5675	-.7815	-1.3514	-.4666	-.7926	-1.6678	-2.1355	-.7496
Belgium	BEL	5600021	5605378	1	1.5224	-.4314	.0226	.0908	-.4267	.8432	-.1722	-.8936
Belgium	BEL	5600021	5603938	1	.8482	-.0862	-.6719	.738	-.0353	1.1768	.1701	-1.1395
Belgium	BEL	5600021	5606010	1	1.4309	-.7221	-.227	.1851	-.5736	.5912	-.4948	-.7496
Belgium	BEL	5600021	5604996	1	1.5334	-.59	-.5034	-.2741	-.4258	.2511	-2.1355	-1.0788
Belgium	BEL	5600021	5601496	1	1.4746	-.438	-.4728	-.0079	-.7112	.2272	-.0987	-.4607
Belgium	BEL	5600021	5602894	1	1.2997	-.2662	-.227	.1876	-.5952	.7321	.0256	-.8947
Belgium	BEL	5600021	5606095	1	1.8682	-.59	-1.6877	-.3202	-.2866	.4238	-.9941	-.8936
Belgium	BEL	5600021	5605633	1	1.9832	-.4314	.0226	.3148	.5816	1.034	-.414	-.5305
Belgium	BEL	5600021	5603616	1	.3973	-.4314	.4173	-.0417	-.1196	.5389	-.3907	-.4607
Belgium	BEL	5600021	5602574	1	1.2349	.7634	1.1752	.9066	.4508	.995	-1.2871	-.3902
Belgium	BEL	5600021	5600154	0	1.3816	-.8232	-.7836	.223	.2075	-.5842	-.176	-.9299
Belgium	BEL	5600021	5601339	0	1.7574	2.6352	1.9359	.4658	2.0116	1.0933	.5755	.1216
Belgium	BEL	5600021	5600731	0	-.6455	-.1874	.0226	-.0927	.7248	.6658	-.1727	-.1563
Belgium	BEL	5600021	5603864	0	1.2262	-1.0619	-.9607	-.1253	-.3649	.1841	-.7867	-1.0633
Belgium	BEL	5600021	5603307	0	1.9645	-.0176	1.4967	-.3831	-.4232	.6531	.9628	1.4234
Belgium	BEL	5600021	5601313	0	1.8018	-.4314	-.691	1.0088	.2893	.983	-.6852	-.946
Belgium	BEL	5600021	5606361	0	1.5739	-.7221	-.691	-.2114	-.2312	.2727	.5755	-.222
Belgium	BEL	5600021	5605075	0	.608	-1.0936	-.7183	.3134	.0368	1.1174	.3482	-.8813
Belgium	BEL	5600021	5605616	0	1.3203	-1.0138	.0226	-.1356	-.1725	.5854	-.3876	-.8936
Belgium	BEL	5600021	5604358	0	1.4093	-.59	-1.0611	-.3078	-.2397	.3925	-1.266	.3899
Belgium	BEL	5600021	5603685	0	1.4532	1.7671	1.9359	.2513	.8498	.8009	.3482	-.3902
Belgium	BEL	5600021	5600428	0	1.3561	-.4314	.0226	.0186	-.044	.2503	.5755	1.3566
Belgium	BEL	5600021	5604108	0	1.317	-1.1314	-1.0935	.5223	.5188	.717	.6172	-1.1405
Belgium	BEL	5600021	5606404	0	.2461	-1.026	-.1627	-.061	-.7506	.2131	.1693	-.1563
Belgium	BEL	5600021	5603277	0	1.6671	-.1139	.0226	.3156	.017	.8171	.5409	.1216
Belgium	BEL	5600021	5601801	0	1.5237	-1.6533	-1.5943	-.3607	-.6105	-.0026	-.1886	-.8443
Belgium	BEL	5600021	5600969	0	1.8744	-.4314	-.227	-.1776	-.0372	-.1479	-.7867	.1216
Belgium	BEL	5600021	5601338	0	.8143	2.6352	.6755	3.6039	1.0024	3.6292	-2.1355	-1.1252
Belgium	BEL	5600021	5600493	0	1.0546	-.0862	-.3802	-.1806	1.9333	1.1976	2.4277	2.0955
Belgium	BEL	5600021	5602803	0	1.611	.4349	1.9359	1.2125480228776	1.0344	1.5721	2.4277	2.0955
Belgium	BEL	5600021	5601053	0	-.2789	.9304	.7162	.4489	1.1002	1.0741	-.0992	.2909
Belgium	BEL	5600021	5605882	0	1.6166	.1292	1.2341	.0353	.6439	.5331	1.2223	2.0955
Belgium	BEL	5600022	5603022	1	-1.3744	.0916213963943289	.5089	-.753206568128502	-1.3024	-.487600344798266	-.125388363552736	.0435495538039614
Belgium	BEL	5600022	5600102	1	.1539	-.130826114265533	-.154978363370559	1.2641	-.5123	.404741285194	-.0559731864612547	-.211812860441485
Belgium	BEL	5600022	5601422	0	-1.6338	-.8939	-1.007	.5455	-.2659	-.2532	-.6852	-.9299
Belgium	BEL	5600022	5606241	1	-.6929	1.3697	1.4967	-.5069	.0025	.3318	.579108210471985	.7864
Belgium	BEL	5600022	5606237	1	-1.7473	.4026	-.1769	-1.0489	-.3105	-1.6678	-1.4541	.3158
Belgium	BEL	5600022	5603345	1	.0653	.114550572538645	.0301763944020456	-.0396725433303721	.0395007545996755	-.169971357832607	-.0379339704798251	.0222859447499516
Belgium	BEL	5600022	5606232	1	-1.0019	.12617536882209	.00382189792440606	-.141290331026299	.0142600915147565	-.168687582358131	.0140299280986308	-.0299249312060867
Belgium	BEL	5600022	5601225	1	-.6902	-.0862	-1.0611	-.2796	-.892	.4784	-.5974	-.7496
Belgium	BEL	5600022	5606393	1	-.4771	2.6352	-.1627	-.042	.7577	.4256	2.4277	.0144
Belgium	BEL	5600022	5601374	1	-.8606	1.7162	-.9285	-.0695	-.6613	-.2408	.5755	-1.4399
Belgium	BEL	5600022	5601815	1	-1.1909	-.85	.2942	-.4676	-.2719	-.1443	-.5832	.7864
Belgium	BEL	5600022	5601940	1	.5111	.963	1.4967	.621	.2274	-.7847	.5755	2.0955
Belgium	BEL	5600022	5601567	1	-.2156	.7989	.180394839974987	1.1277	-.2044	1.0088	.5755	-.1563
Belgium	BEL	5600022	5604481	1	.8722	-1.3452	-.4246	-.1291	-1.0015	.3292	-.9936	-.1563
Belgium	BEL	5600022	5603246	0	-.025	-.0834	.4317	.9436	-.0966	1.5388	.8098	.3216
Belgium	BEL	5600022	5606448	0	.128	-.0862	.0226	3.6039	.1369	-1.6678	.5755	.1216
Belgium	BEL	5600022	5605089	0	-.3878	.1316	.4445	-.3225	.6271	.6349	.075	-1.0966
Belgium	BEL	5600022	5600163	0	.6901	-.8766	-.4472	.6043	.4652	1.2234	-.204	-.9136
Belgium	BEL	5600022	5604465	0	1.209	-1.8141	-2.0338	1.5355	.1852	-.2348	-.8627	-2.5027
Belgium	BEL	5600022	5600818	0	-.2982	-1.3452	.0226	.7644	.9037	.4508	.5755	.1216
Belgium	BEL	5600022	5601355	0	-.6635	-.24	1.0955	-.445	-.5291	.2526	.5755	2.0955
Belgium	BEL	5600022	5600062	0	-.6481	-.4203	-.5034	-.2987	-2.1119	-1.6678	-.2128	-1.0169
Belgium	BEL	5600022	5601260	0	-1.0516	-.5624	.0226	.532	.1693	.2618	1.3656	.1216
Belgium	BEL	5600022	5600312	1	-.1259	2.6352	1.9359	3.6039	.5306	3.6292	1.3918	2.0955
Belgium	BEL	5600022	5603510	1	-.1733	.2516	1.1381	-.1351	.4994	-.1022	.5755	-.5461
Belgium	BEL	5600022	5603444	1	.7831	-.983	-1.0611	-.8203	-.2487	-1.6678	-.2821	-.959
Belgium	BEL	5600022	5601308	1	-.3783	.1433	-.7638	.4164	-2.5602	-.801	-.6852	-.5251
Belgium	BEL	5600022	5601976	1	-.2958	2.6352	1.9359	3.6039	.1744	.1008	2.4277	2.0955
Belgium	BEL	5600022	5602866	0	.9204	-2.9627	-2.664	-2.6893	-.0408	-1.6678	-2.1355	-2.5027
Belgium	BEL	5600022	5603644	0	.687	-.4314	.3461	-.8921	.0704	-.5193	-.3733	-.4607
Belgium	BEL	5600022	5603324	0	.1528	.8006	.259784003184396	.9084	-.1974	-1.6678	.0669735789804834	.155575084481758
Belgium	BEL	5600023	5604868	1	1.2265	-2.9627	-1.0935	1.2964	.0063	1.4084	.5755	-.2503
Belgium	BEL	5600023	5605836	1	-.4639	.0634	.0226	-.3869	-.8506	-.6073	-2.1355	-.6544
Belgium	BEL	5600023	5601065	1	-1.146	1.7671	.8571	.2258	2.3385	.4627	.5755	1.1232
Belgium	BEL	5600023	5601531	0	1.016	.7062	1.4967	-.006	.1268	.3551	1.2568	1.515
Belgium	BEL	5600023	5601442	0	.3895	-.7162	-.9607	-.6068	-.13	-.2408	-.1566	-.5251
Belgium	BEL	5600023	5606145	1	.7177	1.7162	-.6587	.1996	.2168	.1012	-.414	-.5461
Belgium	BEL	5600023	5603499	1	-1.2271	2.6352	-.3048	-.8312	-.4404	.0353	.1524	.2224
Belgium	BEL	5600023	5600223	1	1.2872	.101240660077306	.0603512062892529	.0766756339425407	.0684002731748841	-.17144122782161	-.0974304919125605	.0820652450972935
Belgium	BEL	5600023	5602867	1	.7169	.3984	.0226	.0317	.0091	.5105	-.6852	-.5251
Belgium	BEL	5600023	5602420	1	-.369	-.0862	-.227	-.0766	-.6724	-.9484	.3482	-.7108
Belgium	BEL	5600023	5601081	1	.3435	.9535	1.1752	.3015	-.0429	.081	-.6852	-.2485
Belgium	BEL	5600023	5605019	1	.754	-.4314	-.7902	-.0036	.1335	.1018	-.6852	.1216
Belgium	BEL	5600023	5602147	1	.9918	-.2662	.0226	-.2549	.1482	.1246	.0256	-.2503
Belgium	BEL	5600023	5603087	1	1.309	-.59	-.4728	.1488	-.0334	.2971	.3482	-.4607
Belgium	BEL	5600023	5602947	1	.5129	-.4145	-.227	.1576	-.0003	.1246	-.6203	-.4593
Belgium	BEL	5600023	5605567	1	-.7291	-.060743733003696	-.147108141514981	.2452	-.4252	-.0294746404539524	-.104115865168835	-.193142885150531
Belgium	BEL	5600023	5601608	1	.6262	-.7737	-.9607	.2079	-.5207	.6906	-.6852	-.4607
Belgium	BEL	5600023	5601048	1	.9905	.0242452324158917	-.0225151414728457	-.0440004200273387	-.1449	-.229320474773996	-.167133632259568	-.00828542756152979
Belgium	BEL	5600023	5601400	1	.7978	.3875	.0226	.6973	1.6465	-.3816	.250489030173756	.1216
Belgium	BEL	5600023	5605997	1	1.3303	.4457	.0306649896629906	-.5525	-.8245	-.1112	-.286170816978142	.00513225048150284
Belgium	BEL	5600023	5605886	1	1.2028	-.4203	-.9624	-.4068	-.5593	-.4933	-.6567	-.3657
Belgium	BEL	5600023	5600279	0	1.7349	-.2662	.0226	-.3708	-.107	-.0177	.0256	.1216
Belgium	BEL	5600023	5603230	0	.5194	1.1132	1.4967	.3923	1.9181	.7803	-.0551	.7864
Belgium	BEL	5600023	5600243	0	1.3094	-.0862	.0226	.5577	-.3392	.7637	-1.1947	-.1563
Belgium	BEL	5600023	5603815	0	.9998	.2607	-.5252	-.1805	-.6748	.1158	-.3418	-.5723
Belgium	BEL	5600023	5603179	0	.7847	-.0219	-1.0611	-.6531	-.7563	-.0816	-.8883	-.8198
Belgium	BEL	5600023	5603777	0	.7513	1.3889	-.5544	-.7368	-.1896	.534	-1.1698	1.0448
Belgium	BEL	5600023	5605796	0	-.5474	-.4203	.0226	.0383	-.1626	-.2408	.3482	1.515
Belgium	BEL	5600023	5600539	0	.5208	-.891	.0226	.2015	.1122	.7572	-.6852	-.2503
Belgium	BEL	5600023	5603360	0	.9088	1.1493	1.036	-.212	.5252	-.127	-.5924	-.5292
Belgium	BEL	5600023	5605749	0	1.1941	-.7221	-.227	-.5061	-.6039	-.0816	-.5974	-.4607
Belgium	BEL	5600023	5601194	0	-.7928	-.269	-.7836	-.2905	-.1285	-.5141	-.3241	-.4607
Belgium	BEL	5600023	5600156	0	.6256	-.00494295601564498	-.0627514809523833	-.11695070908748	-.2388	-.252954170471501	-.18415045083369	-.0574849273773005
Belgium	BEL	5600023	5600503	0	.4644	-.2662	-.4246	.3521	.438	.324	-.0303789983320924	.1216
Belgium	BEL	5600023	5600148	0	.5988	-.7221	-1.1007	.5108	-.2889	.414	-.6852	.1216
Belgium	BEL	5600023	5604801	0	.1618	.5836	.586	-.3141	.0714	.7492	.5755	.1959
Belgium	BEL	5600023	5600845	0	1.4947	1.3403	.8348	.6033	.5776	.2472	-.6852	-.5079
Belgium	BEL	5600023	5602261	0	1.5574	.3789	.8038	.3508	.8127	.1859	.1648	-.1621
Belgium	BEL	5600023	5605001	0	.7381	-.4314	.0226	.242037020500854	-.1047	.2671	.8038	.1216
Belgium	BEL	5600023	5603489	0	1.4374	-.9408	-.0413	.4843	.8565	.3736	.9911	.6986
Belgium	BEL	5600023	5602225	0	1.1014	.1441	.1386	-.7943	.1917	.2511	-.5802	-.5461
Belgium	BEL	5600023	5603532	0	.8606	-.6019	-.0951	.4206	-.214	.4381	.3482	-1.2018
Belgium	BEL	5600024	5605756	1	.9129	-.7221	-.227	-.4483	-.1839	.5955	-.3272	-.2503
Belgium	BEL	5600024	5601223	0	1.1224	2.6352	1.9359	-2.6893	.692	-1.6678	2.4277	2.0955
Belgium	BEL	5600024	5605539	0	-.3606	.11918981610791	.0196587969040821	-.0802263437236397	.0294276676357822	-.169459026522094	-.0171961290212753	.00144953913743595
Belgium	BEL	5600024	5602296	1	1.3183	-.0862	.1386	-.5023	-.2396	-1.6678	-2.1355	-1.0788
Belgium	BEL	5600024	5600192	1	.8175	-.4314	-.5034	-.1872	-.0411	.0121	-.6852	-.5251
Belgium	BEL	5600024	5602168	1	.6034	.3289	-.6315	-.5338	-.19	.2595	-.3876	-.6947
Belgium	BEL	5600024	5600665	1	-.2212	-.0862	.0226	-.0803	-.2154	1.1051	-.2821	-.7496
Belgium	BEL	5600024	5603717	1	1.3757	-.4314	-.9607	-.5797	-.8879	-.8849	-.3763	-.7426
Belgium	BEL	5600024	5602268	1	1.3984	-.59	-.227	.2087	-.1897	.2871	.5755	-.4607
Belgium	BEL	5600024	5603174	1	1.0174	-.5717	-.227	.0285	-.1286	.5687	-.1026	-.2726
Belgium	BEL	5600024	5602918	1	1.1154	-.59	-.4806	-.1274	-.4352	-.1976	-2.1355	-.7108
Belgium	BEL	5600024	5602059	1	1.4245	.0634	-.6587	.0563	.1759	-.182	-.4718	-1.2688
Belgium	BEL	5600024	5606015	1	.9928	-.2662	-.691	.2706	-.1331	.7536	-.6852	-.7496
Belgium	BEL	5600024	5606089	0	.6441	-1.2884	-1.1926	-2.6893	-2.0765	-1.6678	-.6852	-1.1252
Belgium	BEL	5600024	5603353	0	.7122	1.7162	1.4967	.1758	.2211	.1694	-.2128	-.5251
Belgium	BEL	5600024	5601950	0	.6811	-.4998	.0226	-.3761	-.2821	-.4223	.5755	-.1563
Belgium	BEL	5600024	5605687	0	.9887	1.1352	.0226	-.2825	-.0815	-.424	.5755	.1216
Belgium	BEL	5600024	5601398	0	1.2883	.3837	.5347	.0362	.0364	.3974	.0256	.6663
Belgium	BEL	5600024	5600576	0	.7887	-.59	-.5907	-.3534	-.0121	-.0163	-.5208	-.1563
Belgium	BEL	5600024	5602510	0	1.4519	.9349	1.1381	-.1027	.4171	-.7433	-.4288	2.0955
Belgium	BEL	5600024	5603748	0	1.0575	-.0862	-.3802	.7104	-.3794	-.0821	.5755	.1216
Belgium	BEL	5600024	5606078	0	-.6772	-.3486	-1.7997	-2.6893	-.7473	.0124	-.6852	-.2485
Belgium	BEL	5600024	5603143	0	-.3087	.879	-.3076	-.5276	.0385	-.1147	-.6852	.4994
Belgium	BEL	5600024	5601322	0	-.9132	.2063	1.1657	-.0517	.5574	.4487	-.4801	.9883
Belgium	BEL	5600024	5604044	0	-.0017	-.4314	.0226	.1183	.4584	.7867	-.3912	-.3297
Belgium	BEL	5600024	5604607	0	.8794	-.2662	.0226	.1059	-.0321	.2053	-.2852	.1216
Belgium	BEL	5600024	5602753	0	.1997	-.6655	.0226	-.1093	-.3101	-1.6678	.1693	-.1563
Belgium	BEL	5600024	5603891	0	.5214	-.2479	.7162	-.635	.0363	-.8849	-.176	-.1563
Belgium	BEL	5600024	5604641	0	.3618	.7308	-.9607	-.216	-.0048	.2905	-.1727	-.0129
Belgium	BEL	5600024	5601140	0	1.1739	-.2662	-.5034	.0079	.2786	-.9484	-.0823	-.222
Belgium	BEL	5600024	5600205	0	-.9277	-.2662	-1.7997	-.4288	-.2156	-.5037	-1.4214	-1.4694
Belgium	BEL	5600024	5602441	0	1.2093	.2629	.0226	-.3183	-.1156	.4246	.0256	.1216
Belgium	BEL	5600024	5604005	0	.9255	.2032	-.4806	.2712	.0062	.3373	-.0585	-.5251
Belgium	BEL	5600024	5601170	0	1.4151	1.3697	1.1381	-.2512	.433	.6019	.3415	.1216
Belgium	BEL	5600024	5600862	1	.9138	-.59	.3461	-.0406	-.4183	-.568	-.0553	-.4607
Belgium	BEL	5600025	5605144	1	1.4178	.0722	.8877	.7113	.9468	-1.6678	.5755	.557
Belgium	BEL	5600025	5602169	0	-2.5498	-.2662	-.227	.7985	.5612	-1.6678	-.6852	.1216
Belgium	BEL	5600025	5601761	0	.6814	.10783951838738	.0453909795593485	.0189919234982076	.0540723180616495	-.170712487958006	-.0679329940126087	.0524275495817687
Belgium	BEL	5600025	5604476	1	1.1712	-.7221	-.227	.1493	-.4014	-1.6678	.0221	-.7108
Belgium	BEL	5600025	5602140	1	-.0349	-.4314	-.5836	-.6977	.1222	-1.6678	-.2821	-.7108
Belgium	BEL	5600025	5601931	1	.4682	.5289	.0226	.5998	.5985	.4846	.5755	-.1563
Belgium	BEL	5600025	5601599	1	1.3682	.100358343267936	.0623515007183092	.0843883783235096	.0703160281504074	-.171538665802712	-.101374528442597	.0860280270992042
Belgium	BEL	5600025	5606174	1	1.4586	-.0862	.0226	.141415067292417	-.0853	-.106118312132365	.5755	.1216
Belgium	BEL	5600025	5600774	1	.4804	.11002897121063	.0404272859761349	-.000147108854567146	.0493184075668325	-.170470697412307	-.0581459404010367	.0425939794288792
Belgium	BEL	5600025	5606454	1	.7651	-.0862	.0226	-.0452	-.9145	.1407	-2.1355	-.9299
Belgium	BEL	5600025	5605284	1	-.8831	-.2662	.0226	.7113	.234	1.0062	.5755	.1216
Belgium	BEL	5600025	5606434	1	1.7407	.5859	.383670886909196	.6895	.5842	-.0447	.198015045640037	.382058037234806
Belgium	BEL	5600025	5604069	1	1.4199	.6544	-.652	-.0801	-.1243	.0287	-2.1355	-.477
Belgium	BEL	5600025	5600957	1	.5445	-1.3452	.0226	1.2836	-.9291	1.5721	-.6852	-1.1252
Belgium	BEL	5600025	5602141	1	1.4083	.0999215419832978	.0633417699356568	.0882066628874214	.0712644451197714	-.171586903618048	-.10332706998401	.087989848806323
Belgium	BEL	5600025	5600899	1	.709	-.4314	.0226	-.2514	-.3266	-.421	-.6852	-.4607
Belgium	BEL	5600025	5602786	1	1.5333	1.3403	.1386	-.7754	-.1636	.4436	-2.1355	.557
Belgium	BEL	5600025	5602969	1	1.5322	-.59	.4173	-.3964	-.7777	.0013	-1.3972	-.8443
Belgium	BEL	5600025	5602263	1	.4412	.0722	-1.3943	.0515	-.4882	-.1443	-.1972	-.5461
Belgium	BEL	5600025	5603399	1	.4922	-.7938	1.2341	.1231	-1.0044	.4874	-.1727	-.6774
Belgium	BEL	5600025	5603674	1	.6255	-.0862	1.0433	-.1771	.1858	-1.2919	-.0728835532273008	-.3297
Belgium	BEL	5600025	5601441	0	.849	1.7671	1.9359	3.6039	4.8357	.9399	.5755	1.3857
Belgium	BEL	5600025	5605760	0	-.0767	.116097350155071	.0266697054029594	-.0531936507636757	.0361422705685113	-.169800540631168	-.031019733600008	.01533884543796
Belgium	BEL	5600025	5603252	0	-.2921	.118443659299986	.0213504039212469	-.0737038376730672	.031047781411379	-.169541427777718	-.0205315179386518	.00480078070695303
Belgium	BEL	5600025	5603594	0	.4686	1.3697	1.9359	.5033	.31	.2984	1.836	1.3857
Belgium	BEL	5600025	5603727	0	1.0366	-.4093	.0226	.0654	.4263	-.0014	-.216	-.1563
Belgium	BEL	5600025	5603661	0	1.6281	-.5847	1.1657	-.3037	-.39	.414	2.4277	-.222
Belgium	BEL	5600025	5605851	0	-.9661	-.8977	1.4967	.2066	-.4023	-.8849	-.414	.7864
Belgium	BEL	5600025	5605769	0	1.4128	.0998725243827772	.0634528974039376	.0886351486863641	.0713708759517449	-.17159231683922	-.103546183124568	.0882100033619847
Belgium	BEL	5600025	5605108	0	1.2423	.101729746802499	.0592424011057391	.0724002978597567	.0673383299847483	-.17138721590369	-.095244229687886	.0798685918641356
Belgium	BEL	5600025	5605042	0	1.5864	-1.289	.4582	-.6546	-.3042	-.5569	-.33694836866721	.090958399196507
Belgium	BEL	5600025	5602850	0	1.7655	.4571	.0226	.3758	.9217	.4803	-.3763	-.0129
Belgium	BEL	5600025	5605602	0	1.1959	-.7221	-.9607	.0061	-.8405	-.4128	-1.2871	-.7317
Belgium	BEL	5600025	5601305	0	.8332	1.3697	.0226	.4591	.6081	-.801	-.1953	.1216
Belgium	BEL	5600025	5602379	0	1.0571	.5266	.0226	.0402	.1396	-.801	.5755	-.7496
Belgium	BEL	5600025	5604213	0	.4662	-.0192	.0226	-.0952	.5547	.5588	-.1727	-.5251
Belgium	BEL	5600025	5605889	0	-.2708	-.0192	-.4806	-.8679	-.1113	-.6742	-.3733	-.7496
Belgium	BEL	5600025	5602444	0	1.5404	-.3762	.7162	-.7167	.2042	-.801	-.5355	1.0448
Belgium	BEL	5600025	5605421	0	.9358	.9166	1.9359	.1165	1.001	.502	.3415	1.515
Belgium	BEL	5600025	5603103	0	1.6452	-.0766942103985032	-.0773840073925205	.1953	-.2485	-.801	-.275580680819515	-.0516858160974364
Belgium	BEL	5600025	5605033	0	1.6039	.3239	.8038	.4128	1.1222	.5824	1.2262	2.0955
Belgium	BEL	5600025	5600588	0	.503	.0502	.8877	.0348	-.0361	-1.6678	.0215	-.0859
Belgium	BEL	5600026	5601012	1	.8486	.1852	-.9285	-.0568	-.8618	.3108	-.414	.0876
Belgium	BEL	5600026	5600809	1	.6302	-.5847	.3461	.244	-.1469	.3149	-.8686	-.1563
Belgium	BEL	5600026	5605775	1	.0689	-.0862	.0226	.1489	-.0164	.2617	-.1021	.1216
Belgium	BEL	5600026	5605303	1	-.5299	-.2479	.3461	.4661	-1.3363	.6391	-.4771	-1.1252
Belgium	BEL	5600026	5604460	1	.5275	-.3602	.0226	.2225	-.3564	.2995	-1.2871	-.6544
Belgium	BEL	5600026	5605231	1	.7077	-.2887	.0226	-.3312	-.5852	-1.6678	-2.1355	.1216
Belgium	BEL	5600026	5603932	1	-.5202	-.7221	-.5034	.1946	-.0865	.3171	-.3237	-.7496
Belgium	BEL	5600026	5605622	1	-.2811	-.0862	-.691	-.2733	-.5188	.2511	-.3912	-.1563
Belgium	BEL	5600026	5600853	0	1.1152	-1.184	-1.5943	-.4873	-1.6269	-1.6678	-1.2871	-1.1811
Belgium	BEL	5600026	5600909	0	.6686	.5696	.0226	.398	.4135	1.0259	.5755	.1216
Belgium	BEL	5600026	5604735	0	.1834	.9526	.0226	.1812	.332	.2541	1.3918	1.0448
Belgium	BEL	5600026	5604527	0	-.6055	-.4203	-.3802	1.0048	.318	1.5347	.3482	-.2503
Belgium	BEL	5600026	5602008	1	.0249	-.4314	.0226	.2587	-.6811	.7536	-.0553	-.4607
Belgium	BEL	5600026	5601201	1	.642	.0763	-.5829	.3901	-.0865	.5494	-1.5588	1.515
Belgium	BEL	5600026	5600339	1	.827	-.4488	.0165	.5129	.1013	.8528	-.4087	.4504
Belgium	BEL	5600026	5601786	1	.4315	.6623	1.9359	-.2357	.0138	.3374	-2.1355	.9097
Belgium	BEL	5600026	5603238	1	1.5976	-.4488	.0226	.4651	.0908	.9258	.075	-.2503
Belgium	BEL	5600026	5601383	1	2.038	-.59	-.227	.7139	-.1676	.6619	-.7867	.2286
Belgium	BEL	5600026	5602895	1	.3984	-.7657	-1.2567	-.2325	-.8449	.4404	-1.054	-1.4991
Belgium	BEL	5600026	5600430	0	1.0825	-.0862	.5021	1.2836	.6403	1.0062	.5755	.1216
Belgium	BEL	5600026	5604260	0	1.0285	-.5106	1.2867	.7113	-3.7095	-1.6678	1.2223	2.0955
Belgium	BEL	5600026	5605112	0	.8418	-.0862	.0226	.6241	.4966	-.153	.3482	-.2503
Belgium	BEL	5600026	5601502	0	-.4371	1.3403	1.9359	1.5602	1.259	1.8857	2.4277	2.0955
Belgium	BEL	5600026	5605218	0	-.2736	.5266	.0226	.8497	-.3962	.7716	-.6852	-.4607
Belgium	BEL	5600026	5600319	0	-.0287	.0830622877108356	.0416130617592497	.6893	.2556	-1.3832	-.00194394430601638	.0189134076450112
Belgium	BEL	5600026	5600959	0	.929	-.0862	.0226	1.2836	2.2837	.4394	.5755	.1216
Belgium	BEL	5600026	5602304	0	.7369	.0789	.4173	1.2759	1.1823	1.2125	.5755	.4504
Belgium	BEL	5600026	5603199	0	.5055	.0807690000829892	.0226	.1655	.16	-.5309	-.3907	.1216
Belgium	BEL	5600026	5600848	0	.8684	-.0862	.0226	-.3806	.0275	-.0275	-.5832	-.0129
Belgium	BEL	5600026	5603581	0	1.2426	.4349	.8348	.4704	.0011	.5337	-1.2835	1.0448
Belgium	BEL	5600026	5601811	0	1.0328	.3289	.0226	.7467	1.4004	.8216	.1648	2.0955
Belgium	BEL	5600026	5602111	0	.289	.3875	-.8873	.1244	-.0288	.2511	.5755	-.6195
Belgium	BEL	5600026	5602542	0	.1837	-.9406	1.9359	-.1219	.054	.0234	.1648	1.1508
Belgium	BEL	5600026	5604008	0	-.2139	-1.0719	-1.0678	-.0174	-.6599	.3088	-.5945	-.5093
Belgium	BEL	5600026	5603700	0	.7364	-.5297	-.6097	-.3001	-.7138	.5361	.9246	.3216
Belgium	BEL	5600026	5605319	0	-.2584	.0666	-.8627	.2737	.2164	.679	-.3268	-1.0788
Belgium	BEL	5600026	5605353	0	.5859	.0467	-.2827	1.1355	.791151963921708	.414984460946066	.656868085346839	2.0955
Belgium	BEL	5600027	5603549	1	.2933	-.725432146350107	-1.8814	.6333	-.2222	.7703	-.6677	-.3917
Belgium	BEL	5600027	5600800	1	-.7	1.3939	-.7638	1.0997	.8787	-.3801	2.4277	-.8443
Belgium	BEL	5600027	5605708	1	.6776	.107880911027819	.0452971385861335	.0186300910457671	.0539824431368719	-.17070791679346	-.06774796513836	.0522416412903211
Belgium	BEL	5600027	5600735	1	-.3325	-.5874	-.8627	-.0807	-.5485	.0402	.5755	-.6959
Belgium	BEL	5600027	5604847	1	-.4185	.3326	.3461	.6333	1.3033	3.6292	.5755	.1216
Belgium	BEL	5600027	5600900	0	.2035	.468	.6847	.2997	.0593	.7326	2.4277	1.2147
Belgium	BEL	5600027	5605820	0	1.4311	.0996731861406605	.0639048157749467	.0903776576020645	.0718036946684372	-.171614330605321	-.104437243229502	.089105298555009
Belgium	BEL	5600027	5606257	0	1.1228	.1245	-.4246	.437	-.356	.5335	.1648	-.2503
Belgium	BEL	5600027	5606507	0	-1.3918	.130422471587191	-.00580667982731025	-.178416245028024	.00503845120665126	-.168218556816997	.03301486443272	-.0490001003733088
Belgium	BEL	5600027	5601515	1	.862	-.2662	.0226	.525	-.5755	-.6073	-.6852	-.7317
Belgium	BEL	5600027	5603254	1	.0006	-.9187	.0226	.6309	.324	1.0062	-.216	.1216
Belgium	BEL	5600027	5600525	1	-1.1932	2.6352	1.9359	.7158	-.2044	3.6292	.5755	2.0955
Belgium	BEL	5600027	5600468	1	-.6857	-.0862	-.227	.7113	-.5892	1.5942	-.6852	-.8443
Belgium	BEL	5600027	5604236	1	.6817	-.8785	.0226	.3157	-.5726	.5406	.1648	.1216
Belgium	BEL	5600027	5600265	1	-.6568	-.0862	.0226	3.6039	2.5583	1.5721	.5755	.1216
Belgium	BEL	5600027	5601720	1	.1107	.4298	-.7573	.2389	.0476	-.0185	-2.1355	-.5292
Belgium	BEL	5600027	5600111	1	-.715	1.3939	1.9359	-.1607	-.1607	.4148	-.1972	.1959
Belgium	BEL	5600027	5602659	1	.547	-.2662	-.2827	.3752	-.3687	.7531	-.0553	-.1563
Belgium	BEL	5600027	5605549	1	.1154	-.7221	-.4728	.4048	-.7381	.5567	-2.1355	-.959
Belgium	BEL	5600027	5602920	1	-.0361	-.2479	-.5836	.2417	-.5042	.4465	-.4771	-.2503
Belgium	BEL	5600027	5603384	1	1.3625	.6321	-.5544	.4742	1.2555	.6595	-.9941	-1.113
Belgium	BEL	5600027	5601551	1	1.076	.9484	.0226	-.3076	-.2042	-.1443	-2.1355	-.1563
Belgium	BEL	5600027	5605920	1	.2977	1.153	-.227	.7113	-.2681	.9697	-.6852	-.1563
Belgium	BEL	5600027	5602112	1	.0362	.114867553022011	.0294577701071624	-.0424434181635351	.0388125018862468	-.169936352335693	-.0365170388375527	.0208622786233393
Belgium	BEL	5600027	5603224	0	1.245	.9484	.0226	.1667	.8658	.6129	1.2262	1.1232
Belgium	BEL	5600027	5601296	0	.1849	.113247793644811	.0331299155590224	-.028284342985139	.0423294496005716	-.170115229221988	-.0437575108377555	.0281371636070939
Belgium	BEL	5600027	5601146	0	.3805	2.6352	.0226	3.6039	1.8336	-1.6678	.5755	2.0955
Belgium	BEL	5600027	5604391	0	-1.0039	-.0862	-1.4877	-.0149	-.4122	.6971	-.6595	-1.3768
Belgium	BEL	5600027	5605078	0	-.9614	-.192	.0226	.0972	.0018	.4425	1.4793	2.0955
Belgium	BEL	5600027	5602358	0	-1.2885	-.0862	.0226	1.2836	1.1568	1.5721	.5755	.1216
Belgium	BEL	5600027	5600567	0	.6458	.108227302071498	.0445118378102818	.0156021247332385	.053230331924259	-.170669663363842	-.0661995656117531	.0506858824303117
Belgium	BEL	5600027	5600820	0	1.2886	.101225410157144	.0603857792793848	.0768089406355451	.0684333849892758	-.171442911934863	-.0974986604451784	.0821337376257216
Belgium	BEL	5600027	5603256	0	-.1997	-.2964	-.6173	.1214	.2037	.3272	2.4277	-.0604
Belgium	BEL	5600027	5601873	0	-1.2744	-.0862	-.5836	-.4383	.1222	.0279	.1693	-.1566
Belgium	BEL	5600027	5601167	0	-.8215	.124210307681223	.00827687465282263	-.124112811442017	.0185267853120948	-.168904592380241	.00524592575272242	-.0210991796857819
Belgium	BEL	5600028	5602688	0	-.697	-.9245	.0226	.8847	-.562	.1605	-2.1355	-1.1252
Belgium	BEL	5600028	5600926	0	.186753139879716	.113227607762515	.0331756788352898	-.0281078887358251	.0423732787603853	-.17011745843444	-.0438477435708526	.02822782520416
Belgium	BEL	5600028	5601235	0	-.3004	-1.3519	-1.0288	.1039	-.6551	.3699	-.9568	-.959
Belgium	BEL	5600029	5600291	0	.0812	.149419165047861	.0457823420471707	-.6531	.099	-.457158285257282	-.102784972537451	.0592634391713048
Belgium	BEL	5600029	5601517	1	.2331	-.1692	-.227	-.2805	.0993	-.0692	-1.0228	.3292
Belgium	BEL	5600029	5605927	1	-.3178	.118723604262959	.0207157426023982	-.0761509676803622	.0304399431043303	-.169510512270134	-.0192801384470229	.00354345357795173
Belgium	BEL	5600029	5601121	1	1.3156	-.8338	-.5034	.8645	.1853	1.033	.9254	-.5711
Belgium	BEL	5600029	5601174	1	.7445	-.457713628801826	-1.1394	.2588	-.3383	-.0855168266915909	.0154	-.496
Belgium	BEL	5600029	5604909	1	.604	-.0862	.0226	-.5764	-1.5119	-1.6678	.5755	-.4607
Belgium	BEL	5600029	5601746	1	1.1483	-.0693762055700889	-.115123431879097	-.279	-.4532	.0402	-.279418588201404	-.0960082279768608
Belgium	BEL	5600029	5605697	1	-.9615	.125735299697417	.00481957563963903	-.137443480742457	.0152156038729187	-.168736181054878	.0120627790145138	-.0279484325285905
Belgium	BEL	5600029	5602498	1	-1.2877	-.0862	.335999038644008	.2053	2.1143	1.0712	.606705176353996	.400226202832875
Belgium	BEL	5600029	5605128	1	-.6899	.773535899215798	1.9359	-.629060320588043	-1.184	-.390657499907186	.402579738283399	.905842399177486
Belgium	BEL	5600029	5601516	1	.4336	.542039735967027	.44555834918752	.492500198304889	1.1577	.142807569617748	.396731863463865	.44818214521689
Belgium	BEL	5600029	5602845	1	-2.056	.338593287503156	.187372758303529	.7412	.5415	.336868059283071	.391729839686047	.104913146509131
Belgium	BEL	5600029	5604224	0	-.4861	.120556862522427	.0165595752886925	-.0921763365608199	.0264594299885208	-.169308057798287	-.0110853069901694	-.00469032680379611
Belgium	BEL	5600029	5604199	0	.9555	.8261	1.9359	-1.71528943163981	-3.7095	-1.1296	.0484846765248891	2.0955
Belgium	BEL	5600029	5604579	0	1.5865	2.6352	1.9359	-.5778	1.0985	.1637	2.4277	2.0955
Belgium	BEL	5600029	5605587	0	-.8138	-.2479	-.4806	.7113	.1296	1.0062	-.1026	-.3675
Belgium	BEL	5600029	5604066	0	1.075	.103552112261851	.0551109287849847	.0564701480457307	.063381468164933	-.171185964369882	-.0870980900400452	.0716837347169793
Belgium	BEL	5600029	5605375	0	-.3761	1.9887511414433	1.77943301804754	2.07190041447299	4.8357	1.18753172661251	1.94435418176436	1.76774084664525
Belgium	BEL	5600029	5602209	0	-.3233	.118783514663595	.020579920141166	-.0766746725457367	.0303098609763626	-.169503896110923	-.0190123334974526	.00327437578769851
Belgium	BEL	5600029	5601022	0	-.7122	.12301972462858	.010976037382401	-.113705367481031	.0211118719642515	-.169036073507827	-7.60889723762023E-005	-.0157518701449321
Belgium	BEL	5600029	5603242	0	-.7176	.123078545749205	.0108426844204639	-.114219550439762	.0209841549658833	-.16902957764242	.000186846796292897	-.0160160556117261
Belgium	BEL	5600029	5603361	0	-.9489	.12559805041596	.00513073255082555	-.136243720505418	.0155136102024446	-.168751338074161	.0114492622209526	-.0273319997727378
Belgium	BEL	5600029	5602589	0	-.7674	.123621007194965	.00961287377148857	-.118961459948061	.0198063204253764	-.168969671328113	.00261169888513012	-.0184524326943823
Belgium	BEL	5600029	5602741	0	.7277	.107335181742024	.0465343577329942	.023400566273996	.055167373066177	-.170768183989179	-.0701874247699011	.0546926953433548
Belgium	BEL	5600029	5602525	1	-.8273	.124273485921894	.00813364369370502	-.124665082027321	.0183896077953289	-.168897615339618	.00552833824499661	-.0213829344464126
Belgium	BEL	5600029	5606266	1	.9158	.105286246040266	.0511794859071359	.0413112726698017	.05961618184267	-.170994456634184	-.079346354045208	.0638951557700141
Belgium	BEL	5600029	5605456	1	-.3726	.119320529709298	.0193624569886663	-.0813689725208202	.0291438520838528	-.169444591265635	-.0166118273131217	.000862460322338041
Belgium	BEL	5600029	5605102	1	.8478	.106026956448132	.0495002263864467	.034836376152445	.0580078937150702	-.170912656847579	-.0760353110323379	.0605683758177928
Belgium	BEL	5600029	5601562	1	.8699	.105786225565576	.0500459857306707	.0369407175205859	.0585305873565401	-.170939241778226	-.0771114000115207	.0616495793022647
Belgium	BEL	5600029	5601455	1	-.4575	.120245328439119	.0172658520871	-.0894530712608729	.0271358570539525	-.169342461826183	-.0124778927279353	-.00329112229447949
Belgium	BEL	5600029	5602118	1	-1.4055	-.754652104408	-.839641918680027	-1.19952817244237	-2.2714	-.810776615598384	-.894824483141272	-.886431168714354
Belgium	BEL	5600029	5602494	1	-2.6739	.144388130615494	-.0374681302901866	-.300496610100127	-.0252848753874031	-.166676269958089	.0954426327680256	-.111724579443059
Belgium	BEL	5600029	5603653	0	-.3329	2.6352	1.9359	3.6039	4.8357	3.6292	2.4277	2.0955
Belgium	BEL	5600029	5605702	0	-.2643	-.0071	.0226	.2985	-.3561	.4668	.5755	.1216
Belgium	BEL	5600029	5602677	0	.5516	.109253403842394	.0421855694742683	.00663248867537098	.0510023798416134	-.170556346600634	-.0616127972027477	.0460773137317933
Belgium	BEL	5600029	5606403	0	.5773	.1882	.5833	.5695	.4212	.1631	-.0553	.4777
Belgium	BEL	5600029	5600978	0	-.1449	.116840239122959	.0249855068836799	-.0596875910943187	.0345292521817127	-.169718500256956	-.0276989522253354	.0120022808388204
Belgium	BEL	5600029	5600345	0	-.9217	-.102315684502645	-.208514487774273	-.39587667624508	-.5691	-.334009142627761	-.228621858126976	-.241157458653691
Belgium	BEL	5600029	5606008	0	.1247	-.0862	.0226	1.2836	.8779	1.5706	.5755	.1216
Belgium	BEL	5600029	5603432	0	-.0617	.115933958153336	.027040130297229	-.0517653647672	.036497040008423	-.169818584701743	-.0317501107352	.0160726939568324
Belgium	BEL	5600030	5605373	1	.099	.666	-.2973	.1793	-.3009	.2404	-.1021	-.5912
Belgium	BEL	5600030	5600976	1	-.5037	-.59	-.9624	1.2836	.1018	.5541	-.4948	-.959
Belgium	BEL	5600030	5600054	0	.6703	-.4136	.0226	.5946	.1889	.505	-.0553	-.6947
Belgium	BEL	5600030	5606418	0	.7333	1.1246	.0226	1.2836	.4396	-.0805	.5755	.1216
Belgium	BEL	5600030	5604408	0	.3968	-.2479	.0226	.5579	.5946	.7198	.5755	.1216
Belgium	BEL	5600030	5606388	0	.7898	-.0862	.0226	1.2836	2.5583	1.5721	.5755	.1216
Belgium	BEL	5600030	5604938	0	-.7116	-.7306	-1.64	-.1209	-1.5985	.414	-.8883	-1.1252
Belgium	BEL	5600030	5605868	1	-.1059	.4546	-.3802	-.2264	.1245	-.7368	-.3907	-.3902
Belgium	BEL	5600030	5604078	1	-.7123	-.7269	1.9359	-.0327	-.3389	.0108	-2.1355	-.4607
Belgium	BEL	5600030	5604889	1	-.1044	.6464	.0226	.7028	2.7956	.9037	.5755	.1216
Belgium	BEL	5600030	5604220	1	1.0576	-.0862	.0226	.7113	-.0408	1.0006	.5755	.1216
Belgium	BEL	5600030	5602640	1	.2724	-.7815	-.7249	.1053	-.9291	.4394	-.2004	-.7507
Belgium	BEL	5600030	5600515	1	1.45	-.8264	-.227	.7113	-.0408	1.0062	.5755	.1216
Belgium	BEL	5600030	5604072	1	-.6955	-.5874	-1.3452	.7113	-.4997	-.0447	-2.1355	-1.112
Belgium	BEL	5600030	5601230	1	-.7063	.8762	.0226	.3527	-.1766	.5382	.5755	2.0955
Belgium	BEL	5600030	5604946	1	.6239	-.3567	-.5836	.3714	.3169	.8152	.0447	-.8049
Belgium	BEL	5600030	5601591	1	-1.0754	-.2662	.0226	-.0914	-.6032	-1.6678	.3482	-.2503
Belgium	BEL	5600030	5600879	1	-.6349	-.0862	.0226	.2224	.663	.4438	-.4801	.1216
Belgium	BEL	5600030	5605188	1	-.758	-1.459	.7008	.7468	-.3053	1.0952	-.6852	-.9167
Belgium	BEL	5600030	5600146	1	.8283	-.5717	-.6843	.5971	-.3563	-.424	.5755	.1216
Belgium	BEL	5600030	5602988	0	.8224	1.1132	.5833	-.0272	.2856	-.0328	-.216	.4725
Belgium	BEL	5600030	5605713	0	-.3738	-.1167	.0226	.243	-.5166	.0704	.1922	-1.113
Belgium	BEL	5600030	5603645	0	1.2431	.1852	-1.2186	-2.6893	-.0839	.1665	-.6057	-.4607
Belgium	BEL	5600030	5606191	0	.2001	-.4998	.0226	.7355	.7826	1.7005	.5755	.1216
Belgium	BEL	5600030	5606271	0	-.5405	-.0862	.0226	.4451	.3332	.8817	.3768	.1216
Belgium	BEL	5600030	5602588	0	.3148	-1.1408	.0226	.5901	-.2586	.7456	-.216	-.7507
Belgium	BEL	5600030	5604266	0	1.2242	.2554	.0226	-.1797	-.5911	.0943	.5755	-.3856
Belgium	BEL	5600030	5605095	0	.2103	-.2479	.0226	.7113	-.1388	.6739	.5755	.1216
Belgium	BEL	5600030	5602265	0	-.5199	.9349	1.2899	.9559	.4259	1.1124	.9863	.9888
Belgium	BEL	5600030	5602731	0	-.2681	-.2662	-.227	1.2836	.3825	1.5721	.5755	.1216
Belgium	BEL	5600030	5604688	0	1.2868	-.2662	.7328	.5738	.7888	.7508	.5837	.4504
Belgium	BEL	5600030	5601913	0	-1.1459	-.6736	.0226	-2.6904	-.2797	.6434	-.6007	-.4362
Belgium	BEL	5600030	5600195	0	-.8057	1.2587	-.934	-.1353	-.1064	.132	-.9941	-.8443
Belgium	BEL	5600030	5604014	0	-.8553	.7989	1.9359	-.3419	.9079	.2513	.075	.9097
Belgium	BEL	5600031	5602567	1	.5787	2.6352	.0226	.8153	.0453	.3173	.3482	.4504
Belgium	BEL	5600031	5603141	0	-2.2905	2.6352	1.9359	-2.6893	.1209	.3965	.6215	2.0955
Belgium	BEL	5600032	5600104	1	-2.8203	-2.9627	-2.18632384379073	-1.3465	-2.1592	.5546	-1.55632666477342	-2.5027
Belgium	BEL	5600032	5602982	1	-1.3185	-1.2775	1.9359	-.4239	-.0518848646178279	-1.6678	.9579	.1216
Belgium	BEL	5600032	5601172	1	.4656	-1.3452	-.0951	.4623	-.3391	1.2878	1.6284	.5553
Belgium	BEL	5600032	5601585	1	-1.0052	-1.308	.4548	.5922	-.1393	1.0585	-.0616	-.6959
Belgium	BEL	5600032	5600669	1	-.106	-1.0212	-.227	.0875	-.4569	.9411	.0447	-.1563
Belgium	BEL	5600032	5601088	1	-2.9785	-.253186251106176	-.593377863013238	-.342247158491355	-.305255158941841	-.0216	-.274741180917635	-.9823
Belgium	BEL	5600032	5606118	1	.608	-.0862	-.227	-1.2502	-1.033	-1.6678	.5755	.1216
Belgium	BEL	5600032	5604086	1	.9498	.1245	-.1744	1.8544	1.7687	1.4454	1.1417	-.5711
Belgium	BEL	5600032	5602501	1	-1.3923	-.0662975918299731	-.191049140492452	-.405098219981733	-.5008	-.311018908887842	-.173305104376166	-.234980020425956
Belgium	BEL	5600032	5603409	1	-2.1183	-1.0658	-.8099	-.6142	-.8142	.1303	.1922	.1216
Belgium	BEL	5600032	5604449	1	.1064	-.594440438898579	-.681195855722324	-.5378	-1.5119	-.7093	-.7026	-.8028
Belgium	BEL	5600032	5601198	1	-1.4358	.13090175479228	-.00689325951716802	-.18260588395102	.00399779418291012	-.168165627543311	.0351573040292829	-.0511527226953344
Belgium	BEL	5600032	5606539	1	-1.2498	-.2662	-.227	-.5319	-.2379	-1.0529	-.6852	-.7108
Belgium	BEL	5600032	5600382	1	-.2982	.118510105380692	.0211997644642439	-.0742846739783007	.0309035085058149	-.169534089855684	-.0202344979036737	.00450234897594491
Belgium	BEL	5600032	5604288	1	-3.3035	.7308	-.0587	-.0117	.2464	.5392	-.928	-.8273
Belgium	BEL	5600032	5601544	0	.143217472418402	-1.6181	-1.3626	.1053	-.9291	.7025	-.8516	-1.5367
Belgium	BEL	5600032	5605523	0	-2.3512	2.6352	.586	1.2879	1.4521	1.5721	.9911	.3899
Belgium	BEL	5600032	5602971	0	.205545986002998	.3765	.0226	.1177	-.4726	-.3646	-.6852	-.7688
Belgium	BEL	5600032	5602343	0	-.7479	-.4136	-.691	-.650471387318372	-.9612	-.1211	-2.1355	.1216
Belgium	BEL	5600032	5602860	0	-.0397	.0380967858539407	-.159221047682547	.5240865550854	.179836688303145	1.1837	-.000937002614983806	-.3856
Belgium	BEL	5600032	5605790	0	-1.2682	.129076121492894	-.00275437869852823	-.166647168417065	.0079617513915237	-.168367239958531	.0269965568387383	-.0429531885778007
Belgium	BEL	5600032	5604094	0	.200384872003257	.371945184440453	.277251880478031	.271412474240527	.7083	.017774264103555	.227011706373069	.273588763022525
Belgium	BEL	5600032	5604615	1	-2.3416	.140768453137056	-.0292619841324659	-.268855314324868	-.0174255497285589	-.167076006268217	.0792623446330734	-.0954673885883063
Belgium	BEL	5600032	5602291	1	-.229	.8089	.8425	.5745	-.2744	.9045	-.2907	-.5005
Belgium	BEL	5600032	5602367	1	-.2635	-.5073	-.2718	.5601	.3454	.9463	-.6451	-.4467
Belgium	BEL	5600033	5601864	0	-.7856	-.245019340926203	-.300375425038544	.0507	-.6556	-1.5939	-.34134522340645	-.337881788278412
Belgium	BEL	5600033	5601524	0	.6824	-2.9627	-2.0371	-.6111	-.9533	-1.6678	-1.1941	-2.5027
Belgium	BEL	5600033	5602634	0	-.1302	-2.9627	.0226	3.6039	3.176	-1.6678	.5755	.1216
Belgium	BEL	5600033	5603136	0	-.9511	.1997	.4173	-.6047	1.9338	-.8768	-.5832	-.8947
Belgium	BEL	5600033	5606077	0	.2219	.128663888963717	.0244614994465558	-.4394	-.0813350332024606	.4859	-.0662171706269159	.0275068016455171
Belgium	BEL	5600033	5605971	0	1.0903	-.1559	.606	.9514	.4744	1.297	.3134	.4794
Belgium	BEL	5600033	5603487	0	.3661	-1.467	-.968	.7113	.1448	-1.6678	.0154	-1.2412
Belgium	BEL	5600033	5605248	0	.3958	-2.9627	-2.664	-2.6893	-.2781	-1.6454	-1.305	-2.5027
Belgium	BEL	5600033	5605035	0	-.2392	.0467	1.4967	-.2286	.0635	-1.6678	-.6852	.4777
Belgium	BEL	5600033	5603446	1	.1409	.4594	.8038	.258	.9666	-.2607	1.0854	.8567
Belgium	BEL	5600033	5604324	1	1.0646	.4515	.0226	.9488	.6018	.5822	.1701	.4725
Belgium	BEL	5600033	5605808	0	-.4016	.1207	-1.762	-2.6893	-3.7095	-1.6678	-.7078	-1.1366
Belgium	BEL	5600033	5605002	0	-.8977	-.0862	.0226	-2.6893	.3557	1.0062	.5755	-.3856
Belgium	BEL	5600033	5602003	0	-.1916	-.9411	-1.7242	-2.6893	-.824	-.7368	-2.1355	.1216
Belgium	BEL	5600033	5601426	0	.1111	-.4998	.0226	-.7919	-.5748	-.8437	-.1026	.1216
Belgium	BEL	5600033	5605807	0	1.0944	.5141	.0226	.78	.2113	.6958	.5755	2.0955
Belgium	BEL	5600033	5603080	0	-1.0027	.666	.0226	-.3792	.05	.2032	.5755	.1216
Belgium	BEL	5600033	5600652	0	.7299	-1.2134	-2.664	-.9801	-1.3859	.1413	-2.1355	-2.5027
Belgium	BEL	5600033	5601667	0	.075	-1.5445	-2.664	-1.2459	-1.9751	-.8849	-2.1355	-2.5027
Belgium	BEL	5600033	5601916	0	1.3245	-.2662	.0226	.7952	1.1288	.7472	.5755	-.1563
Belgium	BEL	5600033	5600808	0	.3562	.468	.0226	1.2836	.2968	1.0062	1.5037	.7864
Belgium	BEL	5600033	5601405	0	2.0788	.8072	1.9359	.7451	.5656	-1.6678	-.165	-.806
Belgium	BEL	5600033	5602116	0	.4836	-.4314	.0226	-.0537	-3.7095	-1.6678	-.0553	-.5093
Belgium	BEL	5600033	5602239	0	.3429	.3076	1.9359	3.6039	-.0408	.4394	2.4277	2.0955
Belgium	BEL	5600033	5602478	0	.0302	-.7207	1.4967	-.8778	.1343	-1.6678	1.8077	2.0955
Belgium	BEL	5600033	5604553	0	1.4249	-.0862	.0226	3.6039	2.846	2.1539	.5755	.1216
Belgium	BEL	5600033	5601125	0	1.3566	-.5169	1.2341	-.2038	.4258	.0647	.5755	2.0955
Belgium	BEL	5600033	5606422	0	1.4201	-.103	.0226	.1949	.5555	.2775	-.1727	-.4607
Belgium	BEL	5600033	5606117	0	1.1927	-.0862	-.8627	.3519	-.6602	.143	-.176	-.4607
Belgium	BEL	5600033	5601745	0	-.0488	-.1121	1.9359	-.4837	-.3471	-.0736	.5755	.9883
Belgium	BEL	5600033	5604025	0	.9211	-.59	.0226	-.1225	.5016	.4242	-.309	.1216
Belgium	BEL	5600033	5601177	0	.2522	.2063	-.954	.407489299343488	.7743	.3582	-.0356920198285238	.0208
Belgium	BEL	5600033	5600906	0	-.9836	2.6352	1.9359	.7861	1.0184	.3885	2.4277	.9883
Belgium	BEL	5600033	5605219	0	.3695	-.5847	-.4806	-.747355805261266	-.504755567480243	-1.6678	-.581781323947338	-.38666455783969
Belgium	BEL	5600033	5605669	0	-.5378	-1.1408	-.227	3.5731	4.8357	.093	.5755	.1216
Belgium	BEL	5600033	5601816	0	-.159	-1.0212	.0226	1.2836	.8779	1.0062	.5755	-.959
Belgium	BEL	5600033	5600761	0	-.5092	-.9363	-.5034	-.6984	.3014	-1.6678	.5755	.1216
Belgium	BEL	5600033	5601371	0	1.1402	2.6352	.4802	.2556	.1949	.9791	.5755	2.0955
Belgium	BEL	5600033	5602138	0	1.5067	-.0862	1.2867	-.115	-.2418	.3612	.1693	.1216
Belgium	BEL	5600033	5602711	0	-.0551	2.6352	.5956	-.2562	-.005	.7808	2.4277	.7627
Belgium	BEL	5600033	5600760	0	-.2818	1.1132	1.2867	.5847	.8917	.3823	.3482	1.7439
Belgium	BEL	5600034	5603666	1	-.9164	.1252440344122	.00593331982174314	-.133149100846387	.0162822773222532	-.168790433560406	.00986677842803663	-.0257419946485144
Belgium	BEL	5600034	5600549	1	3.4609	.0775629804658696	.114030712467519	.28365331864516	.119811095277291	-.174056054235468	-.203271877163675	.188409680128816
Belgium	BEL	5600034	5606340	1	-1.3254	2.6663	.9192	.1093	-.6842	-.7368	-.6852	-.6335
Belgium	BEL	5600034	5605105	1	-.7861	-.0547	-.6535	.4776	-.376	.4252	-.700815248403246	-2.462
Belgium	BEL	5600034	5600284	1	1.0221	.5946	.3461	-.2397	-.4726	-.7368	.5755	.1216
Belgium	BEL	5600034	5603799	1	-1.1512	-.0862	.3461	1.3321	.8779	1.5721	.0221	.1216
Belgium	BEL	5600034	5601686	1	-.272	.00203654060607906	-.0873908813869522	-.220536185651595	-.2615	-.2988	-.146974408438323	-.103110657931717
Belgium	BEL	5600034	5601243	1	-1.1157	-.0862	-.5907	-.7919	-.1408	-.5569	-.6852	-.7496
Belgium	BEL	5600034	5606395	1	-1.5485	-.0862	.0226	.2048	-1.1423	-1.6678	.3482	-.5912
Belgium	BEL	5600034	5604787	1	-1.086	-.0862	-.4728	.2134	-.4497	.5819	-.2852	-1.1252
Belgium	BEL	5600034	5605122	1	.0895	-.425716401579072	-.477674967913764	-.659470178909707	-1.3484	-.561983165978714	-.605518901264343	-.486970136802939
Belgium	BEL	5600034	5606187	1	-.4533	2.6352	1.9359	3.6039	-1.0469	3.6292	1.62032501456223	2.0955
Belgium	BEL	5600034	5602260	1	-1.1322	.963	.586	-.6531	-.5963	-.1787	-.6852	-1.1252
Belgium	BEL	5600034	5606173	1	-1.0098	.963	.586	-.6531	-.5963	-.1787	-.6852	-1.1252
Belgium	BEL	5600034	5606080	1	-.5218	.96	.4582	1.5743	1.446	2.1842	2.0386	1.4511
Belgium	BEL	5600034	5600252	1	-.3625	2.6352	.586	.5319	.3609	1.3965	.0256	.7627
Belgium	BEL	5600034	5606022	1	-1.775	.0649	-1.0746	-.4217	.0508	-.4384	-2.1355	-.8443
Belgium	BEL	5600034	5605613	0	-.4461	-.2595	.4907	.4149	-.1573	.5016	-.8709	-.6981
Belgium	BEL	5600034	5604065	0	.25	-.2479	-.227	-.661200508668269	-.4451	-1.6678	.5755	.1216
Belgium	BEL	5600034	5603635	0	-.5344	-.0862	.2942	1.2584	.5364	1.2748	.7641	-.0888
Belgium	BEL	5600034	5606200	0	-.0602	-.263438727005983	-.594138929709011	.252905638229611	.5026	.381	-1.1947	-.8756
Belgium	BEL	5600034	5600654	0	-.5439	.760883168166879	.628699376663394	1.0539	1.6895	.492901366562387	.726501816884007	.595210996138315
Belgium	BEL	5600034	5604138	0	-1.3537	1.3939	.9192	-1.4389	.1001	.0687	-.1061	-.6544
Belgium	BEL	5600034	5605291	1	-.9098	-.4314	-.7638	.2835	-.3255	.4394	-.6852	-.7496
Belgium	BEL	5600034	5600136	1	-1.2202	-.0013	1.4967	.1154	-.1898	.0689	-.0817	2.0955
Belgium	BEL	5600034	5601926	1	.8748	-.0862	-.0154	-.3902	-.6143	-.4393	-2.1355	-1.1038
Belgium	BEL	5600034	5600157	1	-1.4577	-.0862	.0226	.563470615732286	.164010795416456	1.5721	.068483271486971	-.7496
Belgium	BEL	5600034	5601337	1	-.5961	.7308	.0226	-.6012	-.1403	.9411	-.2821	.6314
Belgium	BEL	5600034	5605988	1	-1.4337	-.0862	-.8892	-.6649	-.1438	-.5531	-.454	-1.113
Belgium	BEL	5600034	5600183	1	.163357748413273	-1.215	-.597106316430735	-.3877	-1.1777	.5403	-.553656033557283	-.3856
Belgium	BEL	5600034	5601832	1	.129786043495038	.967	-.2145	-.8245	-.4278	-.2348	-.3206	.3899
Belgium	BEL	5600034	5604129	0	-.3378	.957	1.0108	.2849	.7218	.8869	.1693	.6113
Belgium	BEL	5600034	5600940	0	-.2267	.1166	-1.3074	.5841	2.2078	1.7438	.075	-.331
Belgium	BEL	5600034	5603997	0	-2.0324	.13740039934129	-.0216262923119204	-.239413578984181	-.0101125690071787	-.16744795470966	.0642068372863168	-.0803403244526175
Belgium	BEL	5600034	5601636	0	-.6501	.5119	.7162	-.5294	1.0838	1.0346	1.4834	-.8875
Belgium	BEL	5600034	5605226	0	-1.458	-.2662	-.9607	-2.6893	-.4786	-.105	-.1026	-.3856
Belgium	BEL	5600035	5605799	1	1.0192	.2718	-.3802	.4512	-.6552	.2135	-.8041	-.1563
Belgium	BEL	5600035	5606337	1	.8953	1.7162	1.9359	.5232	.2314	.32	.1701	1.1232
Belgium	BEL	5600035	5602086	1	.7282	1.3697	1.4967	.3364	-.5806	.1264	.1648	-.6774
Belgium	BEL	5600035	5602791	1	.1618	-1.1801	.0226	.0226	-.6787	.414	-1.2871	-1.4637
Belgium	BEL	5600035	5606465	1	.1989	.6424	.4173	.5014	.256	.0593	.5755	.1216
Belgium	BEL	5600035	5601530	0	-.2123	.6424	1.1657	3.6039	.9108	.4506	1.3656	-.0604
Belgium	BEL	5600035	5602398	0	-.6042	-.783	-1.3394	.7014	-.1573	.2811	-.3727	-.5251
Belgium	BEL	5600035	5602926	0	1.3817	-.0862	-.4806	.6588	-.2984	.6048	-.0987	-.5912
Belgium	BEL	5600035	5601867	0	.8979	-1.2755	-.4806	-.6522	-.4196	.1873	.1693	-.7108
Belgium	BEL	5600035	5603911	0	.2131	.0467	.586	-.078	-.2041	.6809	1.802	.7435
Belgium	BEL	5600035	5600627	1	-.1443	2.6352	.1386	-.2506	-.1248	.7222	-2.1355	.6314
Belgium	BEL	5600035	5604119	1	.6456	-.2662	-1.5179	.1036	-.1127	-.1652	-.4771	-1.3017
Belgium	BEL	5600035	5603395	1	.7325	-.7114	-1.2874	.6751	-.1509	-.6073	-1.0753	.2546
Belgium	BEL	5600035	5600175	1	1.0342	-.8264	-1.5883	-.2001	-.3815	-.0991	-2.1355	-1.4991
Belgium	BEL	5600035	5600695	1	.389	-.7221	-.3802	.2689	-.6166	.3998	-2.1355	-.946
Belgium	BEL	5600035	5606248	1	.2715	-.4314	-.8627	-.2327	-.1264	.0202	-.4771	-1.0788
Belgium	BEL	5600035	5605100	1	-.3129	-.59	-1.6716	.0522	-.7777	-.5037	-2.1355	-1.3639
Belgium	BEL	5600035	5605223	1	1.0376	.2859	.0226	-.2887	-.349	-.6687	-1.5848	-.0867
Belgium	BEL	5600035	5603169	1	1.077	.0666	.0226	.0799	-.1589	.326	-.6595	-.2503
Belgium	BEL	5600035	5602353	1	.7009	.3898	.0226	.4351	.5541	.4292	-2.1355	.1216
Belgium	BEL	5600035	5604991	1	.9523	.0692	.1503	.8352	.5995	1.1814	-.216	.3216
Belgium	BEL	5600035	5603032	1	.0252	-.0862	.0226	3.6039	.3573	1.5721	.5755	-.7496
Belgium	BEL	5600035	5603871	1	1.3024	2.6352	1.9359	2.3955	2.8646	3.6292	2.4277	1.0383
Belgium	BEL	5600035	5606242	1	.1036	-.4314	.0226	.4019	-.3361	.7613	-.4801	.1216
Belgium	BEL	5600035	5602442	1	.6156	-.217636222486639	-.263365808764103	-.363058143467231	-.7862	-.407412988894398	-.406870594342535	-.25912615910491
Belgium	BEL	5600035	5605903	1	-.6181	.2032	.0226	-.3385	.1704	-1.2919	-.1727	.1216
Belgium	BEL	5600035	5604670	1	.2425	.3151	-.3802	.1574	-.1579	.2016	-1.0571	.2286
Belgium	BEL	5600035	5603662	1	1.1215	-.8881	-1.6468	.495	-1.0847	.5697	-2.1355	-1.7277
Belgium	BEL	5600035	5602927	1	.7989	-.0862	-.691	-.4425	.0368	.4314	-1.0571	-.1563
Belgium	BEL	5600035	5606037	0	-1.0972	.2032	.1386	.3686	.436	-.0498	.1648	.8136
Belgium	BEL	5600035	5602363	0	.2773	.1852	.0226	.6195	.3503	.6651	-.2128	-.5079
Belgium	BEL	5600035	5600770	0	1.5804	.5606	1.9359	.2581	.5967	-1.6678	2.4277	1.3566
Belgium	BEL	5600035	5601807	0	.8421	1.0919	1.9359	.4518	.4199	.8853	2.4277	1.4234
Belgium	BEL	5600035	5601869	0	.7486	-.4203	-.5836	-.63	-.5115	-.9292	-.1727	-.6158
Belgium	BEL	5600035	5604268	0	-.6646	1.7671	.6847	-1.2558	1.0723	.4553	-.5832	.3216
Belgium	BEL	5600035	5602538	0	-.0056	-.483	-1.015	.4844	-3.7095	-1.6678	-.6203	-.4423
Belgium	BEL	5600035	5605163	0	.628	-.2902	1.9359	.0979	1.3928	-.3116	.1648	.1216
Belgium	BEL	5600035	5603927	0	.9149	.5836	.4173	.1348	.3532	.1148	-.0553	.1216
Belgium	BEL	5600035	5601923	0	.6992	.9526	.4173	.1224	.6843	.2487	.0254	.9642
Belgium	BEL	5600036	5603418	1	.3766	-.59	-.6587	-.2119	-.1018	.2209	-.454	-.4607
Belgium	BEL	5600036	5602702	1	-.1707	-.0862	-.8219	.4519	.5551	-.1214	-.4801	-1.3017
Belgium	BEL	5600036	5601346	1	1.3998	2.6352	1.9359	.8387	.3685	.4325	-1.5588	-.0867
Belgium	BEL	5600036	5602104	1	.9492	.104922426516403	.0520042986717097	.044491589488621	.0604061351288734	-.171034634764663	-.0809726604662353	.0655291918053698
Belgium	BEL	5600036	5603895	1	.7732	-.0862	-.335	.1147	-.6728	-.2068	-.3237	-.7496
Belgium	BEL	5600036	5601378	1	-.3713	-.2662	.0226	.3024	-.072	.585	-.4948	.1216
Belgium	BEL	5600036	5604470	1	1.084	.10345407706081	.0553331837215465	.0573271196436162	.0635943298288801	-.171196790812226	-.0875363163211602	.0721240438283027
Belgium	BEL	5600036	5605776	1	-.1386	.1245	-.9607	-.2809	-.4092	.1757	-.6852	-.4607
Belgium	BEL	5600036	5604558	1	-.3839	1.3889	-.829	.4157	.1307	.656	-.6852	-1.7277
Belgium	BEL	5600036	5602295	1	1.6029	.0978018030807881	.068147415563982	.106736293215033	.0758669873202261	-.171820995360302	-.1128024960179	.097510310257827
Belgium	BEL	5600036	5600261	1	.1732	-.7221	.6496	-.1781	-.641	-.7054	-.1021	2.0955
Belgium	BEL	5600036	5601778	1	.4246	.110636789457084	.0390493053694518	-.00546033276145685	.0479986652503609	-.17040357346977	-.0554289374581226	.0398640629386741
Belgium	BEL	5600036	5600075	1	1.1437	-.7221	-.9607	-.6364	-1.0598	-.7054	-1.23997417230936	-2.347
Belgium	BEL	5600036	5604239	1	1.0993	-.5994	-.4728	-.0865	-.0406	.2257	-1.1908	.388
Belgium	BEL	5600036	5601673	1	-.2075	.2718	-.9285	.0095	-.6907	.0234	-.4948	-.7496
Belgium	BEL	5600036	5605852	1	.3971	-.59	-.9607	-.0158	-.2619	.2081	-.2852	-.7496
Belgium	BEL	5600036	5600602	1	1.3678	-.0814718466799623	-.102607875620029	.1851	-.4071	-.0113	-.239370798679107	-.090619882475225
Belgium	BEL	5600036	5604337	1	1.5211	.09869283413025	.0661273651405647	.098947373580919	.0739323113079076	-.171722595028768	-.108819506040653	.0935083896682431
Belgium	BEL	5600036	5604937	1	1.1909	.102289636728445	.0579730784680417	.0675060378451666	.0661226533706509	-.171325384888521	-.0927414707046281	.0773539376061331
Belgium	BEL	5600036	5603593	1	1.1117	.103152346497606	.0560172350262979	.0599646877837747	.0642494707279171	-.171230112195887	-.0888850794308147	.073479217426487
Belgium	BEL	5600036	5605199	1	-.49	-.59	-.9607	-.0064	-.7948	-.1452	-.2821	-.5912
Belgium	BEL	5600036	5605716	1	.662	.108050838709624	.0449118966960931	.0171446736094324	.0536134829193637	-.170689150960063	-.0669883729177604	.0514784388306939
Belgium	BEL	5600036	5600561	1	.5738	-1.1429	.2753	.1986	.2063	.5273	1.3656	-1.0071
Belgium	BEL	5600036	5602119	0	.6693	-.2662	-.3706	.034	-.4559	.2995	-.3272	.6802
Belgium	BEL	5600036	5602194	0	1.3227	-1.1076	.0226	-.1187	-.4579	-1.6678	-.6599	.1216
Belgium	BEL	5600036	5603758	0	.4396	2.6682	-.5034	.5808	-.5834	-.801	-.3733	-.7496
Belgium	BEL	5600036	5601153	0	.186753139879716	.113227607762515	.0331756788352898	-.0281078887358251	.0423732787603853	-.17011745843444	-.0438477435708526	.02822782520416
Belgium	BEL	5600036	5600453	0	1.6612	.0971667528340444	.0695871336530435	.112287564788002	.077245857876683	-.171891126647935	-.115641228483346	.100362534834511
Belgium	BEL	5600036	5602744	0	1.4666	-.00900012954027121	-.0301549592612191	.0722	-.1529	-.4833	-.213604406061233	-.00555794268845299
Belgium	BEL	5600036	5603043	0	.186753139879716	.113227607762515	.0331756788352898	-.0281078887358251	.0423732787603853	-.17011745843444	-.0438477435708526	.02822782520416
Belgium	BEL	5600036	5604061	0	.602	.108704406716564	.0434301971190144	.0114315296235295	.0521944051597169	-.170616974677764	-.0640668643769926	.0485430447552044
Belgium	BEL	5600036	5604818	0	1.0624	.103689361543309	.0547997718737982	.0552703878086912	.0630834618354072	-.171170807350599	-.0864845732464838	.0710673019611265
Belgium	BEL	5600036	5602122	0	.2592	.112438458596216	.0349647535353049	-.0212095663492626	.0440867408929344	-.170204607518234	-.0473753122474062	.0317721599372416
Belgium	BEL	5600036	5605945	0	1.7708	-.5743	.0226	.0109	.0174	.0123	-.216	.1216
Belgium	BEL	5600036	5605624	0	1.2575	.101564176240741	.0596177649985991	.0738476276695189	.067697829683859	-.171405500561872	-.0959843451848803	.0806122250299263
Belgium	BEL	5600036	5603854	0	.8291	.106230651810295	.0490384300182572	.033055779610172	.0575656144799803	-.170890161906263	-.0751247742037986	.0596535113309319
Belgium	BEL	5600036	5603827	1	.7573	-.2662	-.5544	.2697	-.5264	.3368	-.3876	-.8802
Belgium	BEL	5600037	5605057	1	-.8985	.2733	1.2867	.1771	-1.1302	.4869	.3482	-.0625
Belgium	BEL	5600037	5604940	1	.073	.111546466441146	.123585649740488	-.275088505567914	-.1303	-.351512755947893	-.8309	.4777
Belgium	BEL	5600037	5600897	0	.0174	.0666	1.4967	.2232	.1514	.7093	.1648	1.1013
Belgium	BEL	5600037	5605973	0	1.1854	-.2624	1.1381	.4893	.5282	.5753	.1693	.4994
Belgium	BEL	5600037	5605605	0	1.6077	-.0862	.0226	.3337	.1177	.5279	.5755	.1216
Belgium	BEL	5600037	5604439	0	.186753139879716	.113227607762515	.0331756788352898	-.0281078887358251	.0423732787603853	-.17011745843444	-.0438477435708526	.02822782520416
Belgium	BEL	5600037	5604141	1	.0881	-.5743	-1.4242	.2607	-.4119	.4784	-.4771	-.2503
Belgium	BEL	5600037	5600351	1	1.371	.3875	-1.3005	.6825	-.5686	.9087	-1.054	-.0604
Belgium	BEL	5600037	5600423	1	.3429	.7763	.1386	.4493	.288	.6296	-.2128	.1216
Belgium	BEL	5600037	5603843	1	-.7651	.0502	.1386	.156	-.5113	.5857	-.535	.557
Belgium	BEL	5600037	5601602	1	.0371	-.7815	-.227	.5415	.319	1.1927	-.3876	-.4607
Belgium	BEL	5600037	5604739	1	1.3612	-1.2189	-.691	.3065	-.4703	.2511	-.4545	-.6353
Belgium	BEL	5600037	5602200	1	1.5439	-.847	-.3802	-.09	-.6062	.0234	-1.0808	-.6353
Belgium	BEL	5600037	5600031	1	1.539	-.5743	-1.0611	.0254	-.6285	.0234	-.3876	-.5251
Belgium	BEL	5600037	5601112	1	-.8722	-.0862	.0226	.7784	.2106	.8985	.0256	.1216
Belgium	BEL	5600037	5602475	1	.0494	1.7671	1.9359	.5565	.9079	.7028	-.4545	.6314
Belgium	BEL	5600037	5600850	1	1.1571	.5859	-1.1274	.1694	-.4194	.1266	-.3876	-.7096
Belgium	BEL	5600037	5600810	1	1.0967	.103315738499341	.0556468101320282	.058536401787299	.0638947012880054	-.171212068125313	-.0881547022956227	.0727453689076147
Belgium	BEL	5600037	5601972	1	.8779	-.7221	-1.0611	.2237	.1832	.5094	-.3876	-.7496
Belgium	BEL	5600037	5603670	1	1.2161	-.2662	.0226	.4185	-.516	.5187	-.1972	-.5475
Belgium	BEL	5600037	5603411	1	1.642	-1.3144	-1.8112	-.8293	-.7445	-.2964	-1.13591587155623	-1.13801288066793
Belgium	BEL	5600037	5604803	0	.905	.105403888281516	.0509127799832618	.0402829067523392	.0593607478459336	-.17098146490337	-.0788204825078698	.063366784836426
Belgium	BEL	5600037	5603746	0	.6528	-.0862	-.8219	-.0298	-.1982	-.1301	.1693	-.2503
Belgium	BEL	5600037	5603225	0	.626	-.3711	-.691	-.0229	-.2736	-.421	-.0823	.1216
Belgium	BEL	5600037	5606154	0	.1444	-.2662	.0226	-.0272	.3426	.1018	-.5832	.1216
Belgium	BEL	5600037	5604871	0	1.1644	-.2806	-.6843	.4086	-.4727	-.801	-.5798	-.1563
Belgium	BEL	5600037	5606278	0	.8629	-.4314	.0226	-.1602	-.3177	.0548	-.6852	-.4607
Belgium	BEL	5600037	5602403	0	1.2506	-.013	1.9359	.5202	-.0932	.7018	.5755	.7334
Belgium	BEL	5600037	5604451	0	1.0408	-.6593	.0226	.3765	.3016	.7398	.0444	.1216
Belgium	BEL	5600037	5600875	0	2.3406	.9349	.6152	.8822	.5604	.9341	.357044487011691	.567189755784367
Belgium	BEL	5600037	5603288	0	.009	-.222576849464776	-.263653414342679	.5081	-.7857	.0344041062542636	-.244468335401875	-.304142069662944
Belgium	BEL	5600037	5600648	0	1.2111	.49584644458037	.406780995418457	1.1718	.6543	3.1018	.511483776158001	.386393809192304
Belgium	BEL	5600037	5603009	0	.5079	-.0862	-1.0611	.1654	-.5399	.4902	-.6852	-.806
Belgium	BEL	5600037	5602097	0	.2357	-.2662	.0226	.3579	1.0856	.6055	-.6852	-.1563
Belgium	BEL	5600037	5600743	0	.7837	.1852	1.9359	.4803	.1781	.2789	.5755	.4994
Belgium	BEL	5600037	5601564	0	.989	-1.2006	.8038	.6176	-.1147	.1522	.1922	2.0955
Belgium	BEL	5600037	5604104	0	.7518	-.0862	-.2827	.5082	-.2385	.1535	.1693	-.1563
Belgium	BEL	5600037	5605583	0	1.0893	.7156	-.7638	-.0857	.0149	.0234	.0254	-.0129
Belgium	BEL	5600039	5606399	1	-.6567	1.153	.0226	.4519	-.3158	.9206	-.7789	-.4607
Belgium	BEL	5600039	5602738	1	-1.5495	-.9464	-1.1412	.0203	-.4607	-.8849	-.4948	-.8563
Belgium	BEL	5600039	5600236	1	.7764	-.6593	.0226	.0228	.0468	.4394	-.4948	.1216
Belgium	BEL	5600039	5603930	1	.124	-.9363	-1.0611	.2457	-.1845	-.0625	-.6852	-.7496
Belgium	BEL	5600039	5600924	1	.0307	.8762	.0226	-.1403	-.3272	-.338	-.8012	-.7096
Belgium	BEL	5600039	5602476	1	.0566	-.59	-1.0611	.0976	-.9783	-.0614	-.2821	-.7496
Belgium	BEL	5600039	5601469	1	-1.0653	-1.1673	-.7249	.6333	-.2069	1.0196	-.1727	-.4377
Belgium	BEL	5600039	5606450	1	-.5345	-.4203	-.227	-.3504	-1.0276	-.0589	-.6852	-.4607
Belgium	BEL	5600039	5603296	1	.0304	.9535	.0226	.1065	-.3771	.1904	-2.1355	2.0955
Belgium	BEL	5600039	5600741	1	-2.1893	-.0862	.0226	-.1704	-.7523	.0736	.5755	-.2503
Belgium	BEL	5600039	5601838	1	-.7464	-.0862	.0226	-.0899	-.8179	.4106	-.8709	-.959
Belgium	BEL	5600039	5606251	1	-1.1865	2.6352	1.9359	-.450343449539261	-.2231	-.2541	-.7075	.1216
Belgium	BEL	5600039	5601619	1	-.5272	.2879	-.5907	-.1284	.1976	.6106	-.8867	-.5261
Belgium	BEL	5600039	5603081	1	-.6522	1.7242	1.2867	-.1386	-.3108	.5911	1.8085	.2909
Belgium	BEL	5600039	5600001	0	1.234	.4435	.0226	.9812	.1969	1.586	.5755	.1216
Belgium	BEL	5600039	5605351	1	.4791	1.3939	-.335	.1048	-.0467	.5699	-.6595	-.6544
Belgium	BEL	5600039	5605980	1	1.0687	-.0862	-.227	-.2837	-.5484	.4918	-.4771	-.7496
Belgium	BEL	5600039	5604456	1	-.8609	-.0862	-.4728	-.2569	-.1659	.2618	-.4948	-.7496
Belgium	BEL	5600039	5603552	1	-1.2505	-.7221	-.227	-.1411	-.6941	-.475	.1701	-.2503
Belgium	BEL	5600039	5604267	1	.6557	-.0862	.0226	-.5472	-.0448	.1971	-.5828	-.1865
Belgium	BEL	5600039	5603848	1	-.2716	-.0862	-.5836	.2374	-.7294	.3176	-.3876	-.5912
Belgium	BEL	5600039	5602765	1	-1.1669	-.0862	1.4967	1.0021	.7265	.6455	-.0823	-.2503
Belgium	BEL	5600039	5604959	1	-.1414	-.4314	-.5034	.2759	.0113	.8211	-.7867	-.1563
Belgium	BEL	5600039	5600232	1	-1.3389	-1.175	-.9551	.3437	-.8117	1.1473	-.744	-.3902
Belgium	BEL	5600039	5602486	1	-.3951	-.2662	-1.0611	.3991	-.9408	.4165	-.5832	-.7317
Belgium	BEL	5600039	5603704	1	.7479	.468	-1.4242	.2662	-.4123	.302	-.8686	-.6947
Belgium	BEL	5600039	5603570	1	.3746	-1.1881	.213	-.6059	-.6961	-.2708	-.1972	.5553
Belgium	BEL	5600039	5602689	1	.5396	.1357	1.0108	1.1839	.5161	1.2278	-.3733	.4994
Belgium	BEL	5600039	5603887	1	-1.0512	.6684	1.4967	.3166	.0343	.4784	.3482	1.3857
Belgium	BEL	5600039	5602598	1	.6406	.1221	-.5907	.2496	-.4011	.1633	.1701	-.5251
Belgium	BEL	5600039	5605098	1	-1.4771	.3376	-.8554	-.4923	-1.0474	.0234	-2.1355	-.1865
Belgium	BEL	5600039	5606182	1	-.0068	-.4998	.0226	.1038	-.6586	.5248	.1049	-.7496
Belgium	BEL	5600039	5604796	1	.1769	-.3416	-1.1926	-2.6893	-.4435	-1.6678	-.6852	-1.1252
Belgium	BEL	5600039	5604835	1	.1313	.6583	-.5274	.803	.861	.7536	-2.1355	-.7639
Belgium	BEL	5600039	5602977	0	.5174	.4546	-.5907	-2.6893	-.5941	-1.6678	-.7726	-.806
Belgium	BEL	5600039	5606220	0	-.8282	2.6352	1.9359	1.1878	.1264	.5351	-.5431	-2.5027
Belgium	BEL	5600040	5601821	1	1.5123	-.0862	-1.2667	.0159	-.0752	-.166041869165527	.5755	.1907
Belgium	BEL	5600040	5604036	1	.9268	.105166425238994	.0514511308296004	.0423586824005506	.0598763460986053	-.171007688952605	-.0798819639443487	.0644333113505205
Belgium	BEL	5600040	5603236	1	.8936	1.3403	1.9359	-.180259419950619	.6405	-1.6678	2.4277	1.58811244390559
Belgium	BEL	5600040	5606046	1	.4522	-.4314	.0226	.7113	-.1671	.6459	.5755	.1216
Belgium	BEL	5600040	5602459	1	-.2529	-.0862	.0226	.7151	-.1493	.19510536712135	.1648	.1216
Belgium	BEL	5600040	5603914	1	1.1451	.102788526973743	.0568420477908716	.063145004602594	.0650394240141205	-.171270290326367	-.0905113858518421	.0751132534618427
Belgium	BEL	5600040	5602826	1	-1.1413	.127693825158215	.000379415906993211	-.15456386888688	.0109631008531769	-.168519892795591	.0208175662750145	-.0367448301081405
Belgium	BEL	5600040	5602575	1	.186753139879716	.113227607762515	.0331756788352898	-.0281078887358251	.0423732787603853	-.17011745843444	-.0438477435708526	.02822782520416
Belgium	BEL	5600040	5604176	1	1.027	.104074966667404	.0539255691233218	.0518996328570084	.0622462059572155	-.171128223344043	-.0847608832074309	.0693354194565877
Belgium	BEL	5600040	5602095	1	1.5419	-.6447	.0226	.6995	-.0408	1.2481	.0256	-.7887
Belgium	BEL	5600040	5600589	1	.6443	-.7737	.0226	.4139	.251	.0287	.3482	.1216
Belgium	BEL	5600040	5601210	1	.2839	.112169406433359	.0355747198612022	-.0188576554083992	.044670927903989	-.17023432008778	-.0485779999300223	.0329805638316514
Belgium	BEL	5600040	5602694	1	.8755	.2032	.0226	.0634003583306648	.160705449486459	-.143993954751476	.0562332060823219	.4994
Belgium	BEL	5600040	5604931	1	.1509	.27651904002722	.209108954959159	1.0199	.501211750595957	.360212322017805	.261668822468026	.176401646593125
Belgium	BEL	5600040	5605504	1	1.0089	.104272126349497	.053478589750903	.0501761677545944	.0618181174997221	-.17110645016555	-.0838795614642993	.0684499089104818
Belgium	BEL	5600040	5602522	1	.4247	.110635700177073	.0390517748687469	-.00545081085481367	.0480010303799603	-.170403693763573	-.0554338066390239	.0398689552621332
Belgium	BEL	5600040	5606071	1	1.2714	.3289	.0296642285188116	-.0628	-.5678	-.3463	-.216988234942485	.00733347323028404
Belgium	BEL	5600040	5604532	0	.186753139879716	.113227607762515	.0331756788352898	-.0281078887358251	.0423732787603853	-.17011745843444	-.0438477435708526	.02822782520416
Belgium	BEL	5600040	5603693	0	.4861	.10996688224997	.0405680474359574	.000395639824093637	.049453219953999	-.170477554159125	-.0584234837124096	.0428728418660507
Belgium	BEL	5600040	5603185	0	1.1076	.0502	-.7638	-.039	-.4132	.2533	-.176	-.1563
Belgium	BEL	5600040	5603658	0	.9643	-.0862	-.7704	-.2493	-.4185	-.2154	-.3912	-1.6557
Belgium	BEL	5600040	5602524	0	.4397	-.59	-.8627	-.2434	-1.143	-.0745	-.7614	-.606
Belgium	BEL	5600040	5605436	0	1.2661	-.0862	.0226	.4302	1.1506	.7002	.5755	.1216
Belgium	BEL	5600040	5604254	0	.7959	.106592292774135	.0482185562522737	.029894506604639	.0567803914529757	-.170850224363391	-.0735082061445738	.0580292599424944
Belgium	BEL	5600040	5604120	0	.2919	.112082264032434	.0357722798048127	-.0180959028769455	.0448601382719419	-.170243943592087	-.0489675344021246	.0333719497083833
Belgium	BEL	5600040	5601952	0	1.2486	.101661122161771	.0593979795613324	.0730001779782765	.0674873331495113	-.171394794413331	-.0955509880846665	.080176808242062
Belgium	BEL	5600040	5601979	0	.7482	-.2662	.0226	1.2399	1.4951	.8108	.1693	.1216
Belgium	BEL	5600040	5604754	0	.0275	-.4314	.0226	.002	.3628	.2511	.0256	.1216
Belgium	BEL	5600040	5600137	0	.0955	.114221609975152	.0309221831891752	-.0367969275241343	.0402150237386978	-.170007686561364	-.0394044631120115	.0237634264346146
Belgium	BEL	5600040	5600093	0	.186753139879716	.113227607762515	.0331756788352898	-.0281078887358251	.0423732787603853	-.17011745843444	-.0438477435708526	.02822782520416
Belgium	BEL	5600040	5602633	0	-.6126	.121934801737059	.0134356586803516	-.104221548464432	.0234675410452653	-.169155886136442	-.00492579315005068	-.0108791159796196
Belgium	BEL	5600041	5601293	1	-1.1644	-.2662	-.208118943146963	-.3862	-.231	.2589	-.130125336729351	-.218029017391939
Belgium	BEL	5600041	5606343	1	.7926	-1.0672	-1.0611	-.3177	-1.1703	-1.6678	-.6852	-.7496
Belgium	BEL	5600041	5603440	1	-.4871	-.0862	-.9607	.237	-.0298	.0521	.3482	.1216
Belgium	BEL	5600041	5605535	1	-1.0709	-.0862	.8961	-.7919	.1509	.0146	-.5832	.6314
Belgium	BEL	5600041	5603898	0	.1583	.113537542127888	.0324730287465175	-.0308171701522226	.0417003251271282	-.17008323107017	-.0424623087180151	.0268358055669602
Belgium	BEL	5600041	5605125	0	.230101481429197	-.836	-.6587	-.0266	.1464	-.2942	.0444	.4504
Belgium	BEL	5600041	5606064	1	-.7118	-.2662	-.4728	.0562	-.8719	.1846	-.7725	-1.0788
Belgium	BEL	5600041	5603398	1	-.0731	-.4314	.0226	.2587	-.2079	.6799	-.6852	-.5912
Belgium	BEL	5600041	5603736	1	-1.8655	-.4314	-.4728	-.3099	-.5843	.0592	-.6852	-.7496
Belgium	BEL	5600041	5601825	1	-.3389	-.4314	.0226	.2028	-.3494	.2365	.1701	-.8443
Belgium	BEL	5600041	5606083	1	-1.0028	.6515	.4173	.0109	.1987	-.323	.293710776271357	.4504
Belgium	BEL	5600041	5601106	1	-.5018	.120727879484243	.0161718638993569	-.0936712759037979	.0260881046414131	-.169289171671086	-.0103208455886685	-.00545842158688247
Belgium	BEL	5600041	5600174	1	-.7768	1.0919	1.9359	1.4093	1.1858	1.5264	2.4277	.6377
Belgium	BEL	5600041	5604807	1	-.5992	-.0172422393466741	-.126327683630164	-.3414	-.4177	.1647	-.147168817870236	-.152052207526624
Belgium	BEL	5600041	5602067	1	-.916	-.0862	.0226	-.227	-.162	-1.0529	-.2821	-.1563
Belgium	BEL	5600041	5605637	1	.1953	-1.6559	-.6116	-1.4389	-.7598	-1.6678	-2.1355	-.3969
Belgium	BEL	5600041	5604027	1	.3683	.1997	.0226	-1.1566	-.2788	.1033	.5755	.1216
Belgium	BEL	5600041	5601304	1	-.7013	-.2479	-.227	-2.6893	-.5038	-.2979	.5755	.1216
Belgium	BEL	5600041	5606320	1	.8828	.1395	-1.2567	-.2232	-.2549	-1.6678	-.680325468614912	-.6947
Belgium	BEL	5600041	5606446	1	.963	.158820967359808	.0567711017597724	-1.1509	.0003	.0901	-.190301843973388	.10443093216125
Belgium	BEL	5600041	5602124	1	-.9359	1.4003	.0226	1.2247	.4574	.851	.9863	-.2485
Belgium	BEL	5600041	5605233	0	-.6963	-.4314	.0226	.807	-.3769	.9697	.3199	2.0955
Belgium	BEL	5600041	5605465	0	-1.0605	-2.9627	-2.664	-2.6893	-1.3941	-1.6678	-2.1355	.1216
Belgium	BEL	5600041	5600025	0	-.7683	.468	-.691	.6411	-.1351	-.248	-.309	-.5461
Belgium	BEL	5600041	5604986	0	.7766	-.0061	.0226	-.3439	-.6779	.3769	-.4948	-.4607
Belgium	BEL	5600041	5603775	0	-.1416	-.7162	.4173	.2991	-.4588	.3292	1.1217	-1.6909
Belgium	BEL	5600041	5601503	0	1.5925	-1.813	-.4728	.6333	-1.168	.4255	.1693	-.7507
Belgium	BEL	5600041	5601632	0	-.1285	-.7199	.0226	-.877	-.3785	.1948	-.0553	-.1563
Belgium	BEL	5600041	5600632	0	.0608	-.2662	-1.0611	-1.5123	-1.084	-1.2919	-.4948	-1.1252
Belgium	BEL	5600041	5601109	0	1.1605	.7825	-.4728	1.2836	1.4588	1.3428	.5755	-.4607
Belgium	BEL	5600041	5601729	0	-.6807	.1221	.586	-.3705	-.4992	-.2607	-.4805	-.0867
Belgium	BEL	5600041	5602102	0	.0484	-1.1429	.0226	.348	-.7638	-1.6678	-.1972	.1216
Belgium	BEL	5600042	5601889	1	-.3995	.5899	-.4806	.117	-.3206	.3272	.0256	-.5912
Belgium	BEL	5600042	5600616	1	.3676	.0467	-.4728	.0602	.2937	-.182	-.0553	-.2485
Belgium	BEL	5600042	5602631	1	.260513366489888	-.4314	.0226	.6414	-.5864	-1.6678	.0256	-.959
Belgium	BEL	5600042	5600010	0	.9414	-.4314	.0226	.2677	-.0119	-1.6678	-1.2871	-.1563
Belgium	BEL	5600042	5604489	0	1.2944	1.3403	.0226	-1.6821	.2432	-1.2919	-.3943	.2224
Belgium	BEL	5600042	5603134	1	1.4645	-.6631	.4173	-.3156	-.2409	.1029	-1.0808	-.1314
Belgium	BEL	5600042	5604079	1	.8001	-1.4174	-.9607	-.1878	-.6881	-.568	-2.1355	-1.0788
Belgium	BEL	5600042	5600886	1	-.2124	.8762	-.3802	-.1835	-.5662	-.0499	.0256	-.3549
Belgium	BEL	5600042	5602570	1	.0633	.4026	.4173	.1288	-.4276	-.0816	-1.2624	-.3657
Belgium	BEL	5600042	5605333	1	.2142	.792	.7162	-.0708	.1114	.2472	-1.2871	-.8443
Belgium	BEL	5600042	5602156	1	1.2942	-.1968	.5347	-.128	.7408	.1288	-1.5537	-.1865
Belgium	BEL	5600042	5605509	1	.234	.8046	.4355	-.7982	-.6314	-.4795	-1.0753	.9097
Belgium	BEL	5600042	5606442	1	.0899	-.5743	-.396514673736712	-.445	-.6495	-.1285	-.42218741734167	-.367961978640959
Belgium	BEL	5600042	5603219	1	.5583	.1221	-1.7997	.3303	-.6263	-.801	-1.2624	-.7096
Belgium	BEL	5600042	5601205	1	.6654	.5206	-.8554	-.0777	.2776	-1.6678	-.7867	-1.0788
Belgium	BEL	5600042	5605363	1	.7339	.3875	-1.0088	.0029	-.7825	.3272	.5755	-.0129
Belgium	BEL	5600042	5606268	1	1.3476	-1.0303	-1.5883	.2226	-.8221	.5494	-2.1355	-1.7277
Belgium	BEL	5600042	5606504	1	-.5632	-.59	-1.3074	.0186	-.9294	.2172	-.8012	-1.3017
Belgium	BEL	5600042	5605449	1	.1844	1.7162	1.9359	.57	.6261	-.1443	.5727	1.515
Belgium	BEL	5600042	5604924	1	1.3034	-.6655	-.415139689638229	-.3698	-.7466	.3774	-.497698555364733	-.355480397491563
Belgium	BEL	5600042	5600604	1	.9746	.46295401145284	.390002541112628	.459693252786348	.9823	.0890269640407642	.293618150187022	.405463947498911
Belgium	BEL	5600042	5601991	1	1.3529	-.438	-1.2374	-.5075	-.5712	-.1066	-.6852	-1.119
Belgium	BEL	5600042	5601611	0	1.2425	.7789	.3461	-.2679	.194	-.7156	.1648	.1216
Belgium	BEL	5600042	5604122	0	.975	-.1167	.8038	-.7091	-.5285	-1.0529	-.9941	.9339
Belgium	BEL	5600042	5600550	0	1.7358	.801	1.9359	-.3725	.248	-.3735	.5755	2.0955
Belgium	BEL	5600042	5602747	0	.6389	-.0384	-.7883	-.1129	.1257	-.2781	-1.4214	-1.2688
Belgium	BEL	5600042	5600115	0	.186753139879716	.113227607762515	.0331756788352898	-.0281078887358251	.0423732787603853	-.17011745843444	-.0438477435708526	.02822782520416
Belgium	BEL	5600042	5605501	0	-.9852	-.7221	.0226	.0834	.1268	.1221	.5755	-.7108
Belgium	BEL	5600042	5605832	0	1.4814	.2032	-.3802	.1173	.8407	.1978	-.0349483457560167	.1216
Belgium	BEL	5600042	5602533	0	.5984	.2032	-.4338	.0941	.3507	.2651	.5755	.1216
Belgium	BEL	5600042	5603492	0	1.5345	.3326	-.227	.1757	-.2211	-.4932	-.2907	.9339
Belgium	BEL	5600042	5602368	0	.7395	2.6352	1.9359	.0828	.1289	.3237	2.4277	2.0955
Belgium	BEL	5600042	5603919	0	.8285	.1915	.4173	-.4042	-.4144	-.801	-.4982	.1959
Belgium	BEL	5600042	5604285	0	1.3402	.879	.0226	-.2738	-.0725	-.5979	-.2857	.1959
Belgium	BEL	5600042	5602979	0	-.3779	.5391	.6407	.3367	.366	-1.6678	.542	.1216
Belgium	BEL	5600042	5600871	0	-.4711	-.7221	.0226	-.5937	-.3517	-.2785	-.2224	-.4607
Belgium	BEL	5600042	5604814	0	.9912	.104464928911545	.0530414883756648	.0484907902787531	.0613994895606263	-.171085158162272	-.0830177164447728	.0675839676582124
Belgium	BEL	5600042	5600826	0	1.7992	.0956635464180817	.0729950426803245	.125427795955579	.0805097367238709	-.17205713209722	-.122360698127112	.107113941208137
Belgium	BEL	5600043	5605026	1	.715	-.9399	-.5413	.2085	-.7748	.2716	-.8512	-.5912
Belgium	BEL	5600043	5604024	1	1.3233	1.031	1.9359	-.1828	.2887	-1.6678	1.3958	.0876
Belgium	BEL	5600043	5601804	0	1.7627	.7062	.7162	.0547	-.2467	-.1443	.3482	.1216
Belgium	BEL	5600044	5605339	1	.5248	-.7353	-.3802	.4923	-.7483	-1.6678	-.7614	-.9309
Belgium	BEL	5600044	5602047	1	1.4372	2.6352	1.9359	-.063	.2706	.1433	.3482	1.0383
Belgium	BEL	5600044	5603160	0	.5109	-.4314	.0226	.1726	.4555	-.323	.1693	.1216
Belgium	BEL	5600044	5602509	0	.3779	-.4314	-.3048	.1827	-.0098	-.801	.1922	-.8198
Belgium	BEL	5600044	5600874	1	-.5599	-1.3888	-.5759	-.4128	-1.2543	-.7054	-.7838	-.2995
Belgium	BEL	5600044	5606528	1	1.3589	-.0966	-.4728	.3436	-.1755	.1138	-.7867	-.1563
Belgium	BEL	5600044	5604235	1	.6576	1.1306	-.0469	.0275	-.2557	-.0422	.0256	.1959
Belgium	BEL	5600044	5601813	1	.9897	-.2662	.0226	-.235	-.2166	.3866	-.2821	-.2503
Belgium	BEL	5600044	5602749	1	.3646	.1166	1.1752	.5758	-.1096	.1631	-.2673	-.1865
Belgium	BEL	5600044	5603265	1	.2987	-.0862	-.691	.2613	.2373	.5494	-.8041	.7627
Belgium	BEL	5600044	5601624	1	.9384	-.0862	-.7638	-.2013	-.5262	.0234	-.535	-.7639
Belgium	BEL	5600044	5601392	1	1.2804	.5091	-.5544	.2371	-.2539	.4453	-.1972	.1959
Belgium	BEL	5600044	5606467	1	.7941	.8046	.1386	.303	-.0974	.1846	-.4948	-.1865
Belgium	BEL	5600044	5601059	1	.6953	-1.3182	-2.1689	-.3179	-1.0275	-.219	-2.1355	-1.112
Belgium	BEL	5600044	5602266	1	.8718	-.7114	.3744	-.032	-.4711	-.526	-.308607511793034	-.3629
Belgium	BEL	5600044	5604802	1	1.0657	-.4314	.0226	.0185	-.7406	-.1398	-.0987	-.5912
Belgium	BEL	5600044	5603671	1	1.0376	-.0862	-1.2567	.1068	-.5834	.1631	-.5945	.1216
Belgium	BEL	5600044	5603172	1	1.5333	.5859	-.691	.4396	.8113	.5905	-.3733	-.1563
Belgium	BEL	5600044	5603007	1	.2255	-.103	-.9607	.076	-.2646	.1288	-.4948	-1.1405
Belgium	BEL	5600044	5602831	1	1.6137	.2695	-1.5117	.3702	-.2688	-.0033	-.8483	-1.6492
Belgium	BEL	5600044	5604287	1	-.1814	-.9443	-1.1592	-.2019	-1.0554	-.182	-.8012	-.9815
Belgium	BEL	5600044	5601685	1	1.2903	-.2624	-.7638	.3165	-.4639	-.1581	-.3907	-.975
Belgium	BEL	5600044	5606234	1	.9439	.0527	.0226	.0119	.0424	-.4795	-.2668	-.2503
Belgium	BEL	5600044	5603605	1	1.058	-.0862	-.9607	-.1997	-.361	.0287	-1.0808	-.7496
Belgium	BEL	5600044	5600830	1	.743	-.59	-1.2567	-.1241	-1.156	.0234	-.6852	-1.0101
Belgium	BEL	5600044	5603506	1	1.8375	-.5994	-.732	.2027	-.3429	.1246	-.3876	-.9943
Belgium	BEL	5600044	5603285	1	.5876	-.7353	-.9874	-.0609	-.7193	.0234	-.6852	-.6924
Belgium	BEL	5600044	5603943	1	1.0005	-.0862	.0226	.264	-.5946	-.1443	-.5945	-.8198
Belgium	BEL	5600044	5600990	1	.002	-.0862	.0226	.1073	.0775	.5335	-.6852	-.5912
Belgium	BEL	5600044	5600278	0	-.8654	-.59	-.3827	.3359	-.0456	-.2607	.3768	-.1563
Belgium	BEL	5600044	5603963	0	1.7254	-.2662	.0226	-.1807	-.4107	.2371	-.6852	.1216
Belgium	BEL	5600044	5604882	0	.8166	.524	.0226	.0453	1.3414	.3904	-.1026	-.9299
Belgium	BEL	5600044	5602639	0	.7537	.4012	-.5034	.2958	.374	.5016	-.0585	-.0625
Belgium	BEL	5600044	5603071	0	.6491	.3289	.4173	.0385	.7278	.6733	.0254	.1959
Belgium	BEL	5600044	5606246	0	1.1557	-.847	1.9359	-.1435	-.284	.2783	-.5832	-.1563
Belgium	BEL	5600044	5602901	0	.3494	-.2662	.0226	.5948	.3843	.7708	-.9941	.1216
Belgium	BEL	5600044	5605690	0	-.838	.0502	.0226	.4863	-.2184	.9755	.5755	-.2503
Belgium	BEL	5600044	5604464	0	1.1139	.32	.7162	.189	.6332	.4711	-.2857	.1216
Belgium	BEL	5600044	5601274	0	.1553	.5151	-1.2668	.467	1.3217	.4153	.5755	.1216
Belgium	BEL	5600044	5600651	1	.2737	.8655	.4173	.0084	-.045	.7303	-.414	1.0448
Belgium	BEL	5600044	5604001	0	.837	-.192	.8038	-.0463	-.4713	.446	.0215	-.0129
Belgium	BEL	5600045	5604490	1	.9718	-.2479	.0226	.5504	.4095	.4643	-.216	-1.1252
Belgium	BEL	5600045	5602407	1	.0104	.3464	.289	-.0058	-.4216	.338	-.4398	-.8578
Belgium	BEL	5600045	5605824	1	.6224	1.3403	-2.664	-.327	.1542	.5281	-2.1355	-1.41959584245441
Belgium	BEL	5600045	5601387	1	-.801	-.3321	-.3827	.6835	.3108	.218	.5755	1.2147
Belgium	BEL	5600045	5602652	1	1.2951	2.6352	1.9359	.4917	-.3339	-1.6678	2.4277	2.0955
Belgium	BEL	5600045	5601704	1	-.8792	-1.6495	-.8892	-.3069	-.7462	-1.6678	-1.5848	-1.6557
Belgium	BEL	5600045	5600218	1	-.8942	-.0862	.0226	1.3806	-.2051	1.3663	.5755	-.6073
Belgium	BEL	5600045	5605040	1	-.1413	1.60193008651507	1.9359	3.6039	4.0504	3.0314	.2595	.9883
Belgium	BEL	5600045	5604915	1	-.7504	-.0862	.0226	-.2924	-.6328	.6667	-.3763	.1216
Belgium	BEL	5600045	5605554	1	-1.718	.639600000555723	.462216619656708	.373019393377655	1.2974	.199201137081065	.579244701625959	.412984230538336
Belgium	BEL	5600045	5601953	1	.1814	-.5994	-.227	.1051	-.4331	.2159	.3482	.1216
Belgium	BEL	5600045	5600580	1	.9593	-.0862	.0226	.5828	.7519	1.1859	.5755	.1216
Belgium	BEL	5600045	5606164	0	1.1436	.967	1.9359	.6189	1.0272	-.0566	.5755	-.222
Belgium	BEL	5600045	5605222	0	-.9317	.12541069425397	.00555548642958807	-.134605952562792	.0159204124935433	-.16877202860842	.0106117631059325	-.0264905201377641
Belgium	BEL	5600045	5604742	0	.0429	.114794571261236	.0296232265599362	-.0418054504184426	.0389709655694074	-.169944412020549	-.0368432739579384	.0211900642951023
Belgium	BEL	5600045	5602480	0	.1226	2.6352	1.9359	.4072	-.0297	.5687	.5755	.1216
Belgium	BEL	5600045	5606165	0	.4777	2.6352	1.9359	-2.6893	1.0443	-1.14570924289354	1.836	2.0955
Belgium	BEL	5600045	5605224	0	.8606	1.7162	1.1752	.354	-.1031	.4952	1.2262	2.0955
Belgium	BEL	5600045	5601030	0	.220157152703479	.747204652701533	.631274621490544	.705854747498939	1.6742	.290303671635991	.619882474817121	.629474962329256
Belgium	BEL	5600045	5604539	1	-.7557	-.2662	-1.0611	-.6023	-.7748	-.7106	-.6852	-.1563
Belgium	BEL	5600045	5604448	1	-.827	.4435	-.227	-.3275	.1278	.1963	-.6852	-.4607
Belgium	BEL	5600045	5603589	1	-.5124	.0634	1.9359	-.2466	.2817	.0886	-.4948	-.1865
Belgium	BEL	5600045	5601479	1	-.5874	.0634	.0226	.8998	.3011	.4394	.075	.1216
Belgium	BEL	5600045	5603367	1	.6267	2.6352	-.0951	-1.1539	.3504	-.0923	-.532	.0144
Belgium	BEL	5600045	5601820	1	.815	-1.0619	-.227	.8892	-.3234	1.0789	.5755	-1.113
Belgium	BEL	5600045	5604219	1	-.7828	-1.2115	-.7902	-.2639	-1.3136	.3203	-.6852	-.7496
Belgium	BEL	5600045	5606120	1	1.0338	-.2662	.0226	-.1819	-.0396	-.3735	.4316	-.7496
Belgium	BEL	5600045	5603486	1	-.4673	1.153	.586	-.6525	-.3718	.0757	-.454	.2224
Belgium	BEL	5600045	5605209	1	-.7754	-.2479	-.7902	-.8975	-1.9456	-1.5939	-.4948	-.7496
Belgium	BEL	5600045	5604600	1	-.5174	.0750368290524833	-.0273945301142377	-.14799007362715	-.0922	-.202560401685062	-.0576645832805011	-.0495718698652897
Belgium	BEL	5600045	5601898	1	-.9137	-.2479	.0226	.3321	-.1989	-.7188	.3482	-1.1252
Belgium	BEL	5600045	5600103	1	-.0987	.116336991757615	.0261264155580305	-.0552884702251735	.0356219420566407	-.169774075994326	-.0299485138017265	.0142625342769472
Belgium	BEL	5600045	5602620	1	-.204	-1.4505	-.6173	.2134	1.3762	-.3551	-.8686	-.2726
Belgium	BEL	5600045	5603920	1	.0462	-.7221	-.227	-.0654	-.6073	-.2348	.0221	-.2503
Belgium	BEL	5600045	5602340	1	-.5157	-.2662	.0226	-.8335	-.2453	.2817	-.176	-.1563
Belgium	BEL	5600045	5604414	1	-.3367	1.153	.0226	.0341	-.3485	.4153	.3482	-.3297
Belgium	BEL	5600045	5600638	1	1.3856	.9454	.4173	.0372	-.1473	.2416	-.2852	-.1865
Belgium	BEL	5600045	5602931	0	-.5655	-.0862	.0226	1.2836	.2331	1.0062	.5755	.1216
Belgium	BEL	5600045	5602315	0	-.2255	1.7162	1.9359	1.066	2.0859	.4394	-.6852	.1216
Belgium	BEL	5600045	5603054	0	-.9602	.1852	.0226	-.1667	.1946	-1.6678	-.0199218981576375	.1216
Belgium	BEL	5600045	5604905	0	.2451	.7825	.9726	.5392	.7849	.9695	.5755	2.0955
Belgium	BEL	5600046	5606298	1	1.3074	-.2662	.0226	-.156	-.1428	-.248	-.6852	-.4607
Belgium	BEL	5600046	5601131	1	.186753139879716	.113227607762515	.0331756788352898	-.0281078887358251	.0423732787603853	-.17011745843444	-.0438477435708526	.02822782520416
Belgium	BEL	5600046	5600839	1	-1.1769	-.103	-.7638	.1487	-.4137	.1963	-.6852	-.7496
Belgium	BEL	5600046	5605397	1	1.0426	-.0862	.0226	.167	.1914	.414	.5755	.1216
Belgium	BEL	5600046	5605551	1	1.6236	-.784	-1.0611	-.2865	-.6061	.1288	-2.1355	-1.7277
Belgium	BEL	5600046	5603933	1	1.6998	-.7327	-.1587	-.4299	-.3295	-.43	-.3206	.1216
Belgium	BEL	5600046	5604082	1	1.5214	-.2662	-.9607	-.3666	-.8121	-1.6678	-.454	-.1563
Belgium	BEL	5600046	5605227	1	-.0938	-.3667	-.3802	-.1443	-1.3245	-.9484	-1.2871	-.5251
Belgium	BEL	5600046	5606479	1	.9534	-.7221	-1.0611	-.3355	-.5924	-.5569	-.6852	-1.0788
Belgium	BEL	5600046	5600486	1	.186753139879716	.113227607762515	.0331756788352898	-.0281078887358251	.0423732787603853	-.17011745843444	-.0438477435708526	.02822782520416
Belgium	BEL	5600046	5606045	1	1.1422	.102820116094078	.0567704323113129	.0628688693099421	.0649708352557376	-.171266801806056	-.090370179605705	.0749713760815275
Belgium	BEL	5600046	5602750	1	.922	-.550756254584009	-.566311335323721	-.713803463604351	-1.6269	-.647167159636772	-.767696807995831	-.555864091120344
Belgium	BEL	5600046	5605647	1	.7864	1.153	-.691	.0562	.1347	.2601	-2.1355	-1.1395
Belgium	BEL	5600046	5603038	1	.9368	-.0862	-.227	.4585	.7059	.414	.1922	-.959
Belgium	BEL	5600046	5602506	1	1.2519	.101625175921389	.0594794730380717	.0733144008975013	.067565382426292	-.171398764108857	-.0957116710544087	.0803382549162139
Belgium	BEL	5600046	5602721	0	.9076	-.4314	-.7902	.0808	-.2993	.4483	-1.2835	-.2503
Belgium	BEL	5600046	5602604	0	.712	.1852	.0226	.2953	-.4244	-.0816	.5755	.1216
Belgium	BEL	5600046	5601265	0	1.5854	-.0862	1.9359	1.1994	.9582	1.3377	.1922	2.0955
Belgium	BEL	5600046	5605640	0	.6844	-.2479	.0226	-.117	.0804	.7137	-.2821	-.1563
Belgium	BEL	5600046	5602618	0	.9647	.1892	.0226	-.5061	.071	-.5417	.5409	.1216
Belgium	BEL	5600046	5605715	0	.9432	.3875	.0226	.1692	.6667	.417	.5755	.1216
Belgium	BEL	5600046	5603697	0	.6094	.108623799995708	.0436129400668541	.0121361507151242	.0523694247500733	-.170625876419248	-.0644271837636873	.0489050766911815
Belgium	BEL	5600046	5600220	0	1.4574	-.0743	.8801	-.0126	.8766	-.0871	-.2969	.9339
Belgium	BEL	5600046	5601284	0	1.0598	.103717682823609	.0547355648921248	.0550228182359687	.0630219684658225	-.171167679711699	-.0863579745430506	.0709401015511887
Belgium	BEL	5600046	5605093	0	1.4629	-.59	-1.9313	.2682	-.5271	-.5842	-2.1355	-1.3768
Belgium	BEL	5600046	5605646	0	-.2141	-.2662	.3416	.2362	.1812	-.8849	-.1026	.1216
Belgium	BEL	5600046	5601143	0	1.4053	.1892	-.7638	.5088	.6999	.5048	-1.305	-.2503
Belgium	BEL	5600046	5601880	0	1.2389	1.3889	1.9359	.8631	-.0408	-1.6678	1.2607	1.2841
Belgium	BEL	5600046	5604191	0	-.1395	.12665306378749	.0605079751347555	.9139	.1055	.296202943176985	.130368290963662	.0170831307401993
Belgium	BEL	5600046	5605099	0	1.6791	.3898	1.9359	1.2836	1.12	.4394	.5755	2.0955
Belgium	BEL	5600046	5602769	0	1.0743	.0502	.0226	.1494	.3155	.1963	-.5832	.1216
Belgium	BEL	5600046	5600775	0	-.9213	-.0479495838682295	-.141416363491823	.2526	-.4016	-.0150963294694818	-.0814757498486335	-.192493977319179
Belgium	BEL	5600046	5600257	0	1.0216	1.3939	1.4967	-.2835	.2791	-.1805	-.1026	.4504
Belgium	BEL	5600046	5601703	0	-.0167	.11544378214813	.028151404980038	-.0474805067777728	.0375613483281581	-.169872716913467	-.0339412421407758	.0182742395134494
Belgium	BEL	5600046	5606206	0	1.0724	.103580433542152	.0550467218033113	.0562225784730083	.0633199747953484	-.171182836730982	-.0869714913366119	.0715565343070414
Belgium	BEL	5600046	5603391	0	.7831	.106731720615616	.0479024603424969	.0286757025543131	.056477654864251	-.170834826756501	-.07288495098921	.0574030425397233
Belgium	BEL	5600046	5601325	1	1.5642	-.2662	-1.0611	.3752	.6303	.5224	-.6852	-.2503
Belgium	BEL	5600046	5603463	0	1.477	.8655	1.9359	.1674	1.201	.6396	.0951	2.0955
Belgium	BEL	5600047	5601659	1	-.4913	-.4314	-.3802	-.2443	-.0035	-.801	-.4771	.1216
Belgium	BEL	5600047	5604306	1	.5763	-.0862	-.3827	-.7623	-1.2531	-.5569	-.0987	-.2503
Belgium	BEL	5600047	5606480	1	.4247	.4012	-.8627	.3813	-.2035	.4939	.1701	-1.0101
Belgium	BEL	5600047	5605114	0	.7132	1.3403	.0226	.1747	1.1922	.4528	.8038	-.3856
Belgium	BEL	5600047	5605691	0	1.2458	-.2662	.8877	.729	.3954	.7455	.5755	-.222
Belgium	BEL	5600047	5603659	0	1.1267	.2607	.0226	.0265	.09	.2893	.5755	.1216
Belgium	BEL	5600047	5600310	1	.6084	-.0862	.0226	.2239	-.0705	.4627	.1701	-.1563
Belgium	BEL	5600047	5600288	1	1.0455	-.5743	-.4338	-.8834	-1.1216	-1.2919	-.7867	-.8936
Belgium	BEL	5600047	5602235	1	-.3914	-.2662	.0226	-.2219	.683	-1.6678	.5755	-.1563
Belgium	BEL	5600047	5602544	1	-1.0466	-.0862	-.227	-.3405	-.5598	.1373	-.2668	-.2503
Belgium	BEL	5600047	5604305	1	.4233	-.0862	.0226	-.2962	.0021	-.0358	-.3055	-.1563
Belgium	BEL	5600047	5604468	1	.9582	-.818	-.3827	-.3657	-.3996	.3551	-.6852	-.4607
Belgium	BEL	5600047	5603847	1	-.5664	-.0862	.4173	.352	1.1619	.6111	.5755	.1216
Belgium	BEL	5600047	5600671	1	-1.2039	.67	-.9285	-.2405	-.6254	-1.2919	-1.5848	-.9101
Belgium	BEL	5600047	5605991	1	1.2582	-.2662	-1.0611	-.2651	-.1905	.2511	-2.1355	-1.1405
Belgium	BEL	5600047	5604764	1	.9178	-.4488	-.9607	-.2168	-.4137	-.8849	-.6852	-.5251
Belgium	BEL	5600047	5600390	1	.2417	2.6352	1.9359	.2008	-.8022	-.4795	-.725	1.1232
Belgium	BEL	5600047	5605217	1	-1.2861	.0566	.0226	.9313	.3171	.8445	-.3733	-.7496
Belgium	BEL	5600047	5603274	1	1.0304	.0634	-.6241	-.5362	-.4236	-.6274	-.722	-.8273
Belgium	BEL	5600047	5600882	1	-.9086	-.2662	-.9607	.0453	-.4178	-.219	-.2821	-.7496
Belgium	BEL	5600047	5601886	1	.1605	-.6593	-.691	-.3773	-3.7095	.2099	-2.1355	-1.0768
Belgium	BEL	5600047	5601687	1	.6604	-.2479	-.7638	.1471	-.0269	.1741	-.4948	-1.1733
Belgium	BEL	5600047	5605130	1	-.3269	-.4314	.0226	-.5572	-.2979	.6043	-.1972	1.515
Belgium	BEL	5600047	5602109	0	-.7331	.2032	.0226	.2453	-.2975	-.1602	.5755	.2286
Belgium	BEL	5600047	5603363	0	.2633	1.1576	.7162	.0581	.9455	.414	.319	.7627
Belgium	BEL	5600047	5605959	0	1.0587	-.2662	.0226	.7113	.062	1.0062	.5755	.1216
Belgium	BEL	5600047	5605928	0	1.0401	-.7938	-.3802	-.2379	.1754	-.3883	.075	-.7496
Belgium	BEL	5600047	5603957	0	-.3894	-.4998	.0226	.1838	.5915	.381	-.0551	.1216
Belgium	BEL	5600047	5603402	0	1.4218	-.3531	-.7902	-.236	.3472	.0234	-.6852	-.1563
Belgium	BEL	5600047	5602726	0	1.5179	1.031	1.0433	-.1802	.2663	-1.6678	1.8085	1.0448
Belgium	BEL	5600047	5602762	0	.717	.3738	-.9607	-1.1482	-.989	-.4795	.1693	-.1563
Belgium	BEL	5600047	5602105	0	.5211	.4435	-.2327	.0145	-.0881	.3129	.0254	.4504
Belgium	BEL	5600047	5602484	0	-.7196	-.2662	.5833	.5566	-.0409	.808	.3482	-.1563
Belgium	BEL	5600047	5601988	0	1.52	-.8489	.0226	-.322	-.355	-1.6678	-.4771	-.0604
Belgium	BEL	5600047	5605803	0	.3889	.2517	-.3802	.3134	-.2189	.5677	-.454	.1216
Belgium	BEL	5600047	5603640	0	-.3069	-.4314	-.691	.8986	1.6347	.9464	-.3912	.1216
Belgium	BEL	5600047	5605000	1	1.1796	-.0862	.3461	.6554	-.114	.7132	.5755	.1216
Belgium	BEL	5600048	5604999	0	1.3668	-1.0138	.0226	.7113	-.0408	1.5721	.5755	.1216
Belgium	BEL	5600048	5604309	0	-.4828	.0789	.0226	.1053	1.4424	-1.6678	.5755	.1216
Belgium	BEL	5600048	5603287	0	-.0589	-.0862	.0226	3.6039	4.8357	-1.6678	.5755	.1216
Belgium	BEL	5600048	5600779	0	.7556	.2032	1.9359	3.6039	3.4299	3.6292	.5755	.4504
Belgium	BEL	5600048	5603508	0	.4934	.109887364809126	.040748320884502	.00109073900904518	.049625874414756	-.170486335606805	-.058778933918203	.0432299814785686
Belgium	BEL	5600048	5603192	0	.6027	.0666	1.4187	.0022	-.1165	.2679	-.414	.1216
Belgium	BEL	5600048	5605253	0	-1.1221	.6654	1.9359	-2.6893	.5575	-.7368	-1.4019	.9883
Belgium	BEL	5600048	5604144	0	-.7616	-.2479	.0226	.5749	.9669	.5413	.5755	.9444
Belgium	BEL	5600048	5602883	0	-.8838	-.5717	.0226	-.1819	-.4665	.3657	-.5832	-.7639
Belgium	BEL	5600048	5600804	0	.1294	-2.9627	-2.664	.1027	-.7049	-.2451	-2.1355	-2.5027
Belgium	BEL	5600048	5605235	0	-.8845	.0692	.0226	-.6657	.7934	-.2777	.075	.1216
Belgium	BEL	5600048	5602941	0	.8267	.6321	.5347	-.0516	-.4245	.0251	-.7078	-.5475
Belgium	BEL	5600048	5605153	0	-.9631	-.0192	-1.3815	.3805	.4143	.7335	-.6852	-.5305
Belgium	BEL	5600048	5600532	0	-.7996	.5317	-.227	.9543	.2651	-1.0529	-.176	-1.4991
Belgium	BEL	5600048	5601922	0	.3026	.4594	1.9359	.2803	.3518	.8385	2.4277	2.0955
Belgium	BEL	5600048	5601790	0	-.3035	-1.1002	-.227	.0393	-.6974	.1246	-.7867	-.2726
Belgium	BEL	5600048	5603117	0	-.1935	-.5847	.0226	.2943	.1909	.7059	-.3733	.1216
Belgium	BEL	5600048	5603122	0	.5939	-.0862	.4173	3.6039	4.8357	1.5721	.5755	-.2503
Belgium	BEL	5600048	5603622	0	-.2777	-.7162	-.4728	.1665	-.0902	.2783	-.2852	-.4607
Belgium	BEL	5600048	5600606	0	.5775	.0502	1.036	-.4765	.7016	.4622	.0256	1.515
Belgium	BEL	5600048	5604148	0	-.3423	.2762	1.0433	.0573	.8094	.4546	.8762	.7627
Belgium	BEL	5600048	5601751	0	-.4765	.1906	.0226	-.3819	-.3352	.5154	-1.0167	.1216
Belgium	BEL	5600048	5602840	0	-1.2494	.128871336850719	-.00229011283104361	-.164857049968148	.00840639575621301	-.168389855193651	.0260811508292977	-.0420334317674806
Belgium	BEL	5600048	5606408	0	-.8399	-.2479	.0226	-.2097	-.0183	.5272	.5755	-.4607
Belgium	BEL	5600048	5601986	0	.1908	.967	-.4728	-.2156	-.0661	.4181	.5755	.0484
Belgium	BEL	5600048	5603431	0	.1801	2.6352	-.227	-.4864	.5759	.4552	.5755	2.009
Belgium	BEL	5600048	5603999	0	-.8123	-.0862	.0226	.2273	-.0023	.0803	-.6852	-.2503
Belgium	BEL	5600048	5600585	0	.5782	1.153	1.9359	-.4425	.5507	-.6274	.1922	1.515
Belgium	BEL	5600048	5606322	0	1.2327	.10183431768361	.0590053291734066	.0714861948220123	.067111277543205	-.171375667698522	-.094776788321363	.0793989288120573
Belgium	BEL	5600048	5603276	0	1.2718	.0789	-.3048	.3008	.4642	1.0062	-.309	-.1563
Belgium	BEL	5600048	5602455	0	1.3297	-.0862	.0226	.1443	.16	.3778	.5755	-.2503
Belgium	BEL	5600048	5601062	0	-.7237	.12314499182991	.0106920449634608	-.114800386744996	.0208398820603191	-.169022239720387	.000483866831270927	-.0163144873427342
Belgium	BEL	5600048	5605029	0	.6678	.107987660468953	.0450551276552107	.0176969441947363	.0537506604361296	-.170696128000685	-.0672707854100346	.0517621935913245
Belgium	BEL	5600048	5602561	0	-.1952	-.2479	.0226	.1599	-.0869	.3043	.5755	.1216
Belgium	BEL	5600048	5604117	0	.7991	-.2662	.0226	.2515	-.0588	.6348	-.176	.1216
Belgium	BEL	5600048	5605862	0	-.5137	.120857503805619	.0158779934832362	-.0948043827943353	.0258066542190832	-.16927485670843	-.00974141306141622	-.00604060807852121
Belgium	BEL	5600049	5600107	0	1.4322	.4546	-.6315	.494	1.5876	.5843	.5755	.4504
Belgium	BEL	5600049	5600433	0	.2183	-.0862	-.3827	-.4405	-1.4009	-.5309	-2.1355	-2.5027
Belgium	BEL	5600049	5605591	0	-.0147	1.7671	1.1355	.4491	-.075	.432	-.3206	.1216
Belgium	BEL	5600049	5602033	0	.0465	.11475535718082	.0297121285345609	-.0414626617792884	.0390561102349862	-.169948742597487	-.0370185644703845	.0213661879396316
Belgium	BEL	5600049	5600388	0	-.7887	-.2924	.0226	-2.6893	-.3071	-.2858	2.4277	-.2726
Belgium	BEL	5600049	5603364	0	-.2375	-2.9627	-1.2891	-1.6841	-3.7095	.1669	-1.0396	-1.5679
Belgium	BEL	5600049	5602072	0	-.7404	-.9399	-1.1926	-1.3001	-.5292	-.421	-1.5848	-1.2688
Belgium	BEL	5600049	5604447	0	-.4549	-.0862	.8877	.7753	.8779	1.5721	2.4277	2.0955
Belgium	BEL	5600049	5601833	0	-.378	-.4488	.1386	-.383	-.5921	-.3973	-.2852	-.5305
Belgium	BEL	5600049	5600373	0	.6426	.9526	1.4967	-.2566	.8831	.9075	1.3656	1.515
Belgium	BEL	5600049	5600256	0	1.4532	.0994324552581042	.0644505751191707	.0924819989702055	.0723263883099072	-.171640915535968	-.105513332208685	.0901865020394809
Belgium	BEL	5600049	5604182	0	-.9076	-.2662	.0226	-.2424	.2076	.0383	-.176	.1216
Belgium	BEL	5600049	5604116	0	-.6137	-.4314	-1.0611	-.5637	-.1813	-.069	.1693	-.1563
Belgium	BEL	5600049	5601812	0	-.9646	-.2479	-1.3943	-.306	-.3616	-.7433	-.7867	-1.2131
Belgium	BEL	5600049	5603175	0	-.8863	-.2662	-.227	.267	.3063	.7395	-.1727	-.2503
Belgium	BEL	5600049	5601451	0	-.5765	1.7162	-.227	.0841	.7276	.8525	1.4793	.9883
Belgium	BEL	5600049	5600729	0	-.4806	-.0425067012816992	.0128234865814487	3.6039	.294	-1.3923	.313205769827205	-.109233897531084
Belgium	BEL	5600049	5602362	0	.1511	.3789	.917	.0413	.1869	-1.6678	.8038	2.0955
Belgium	BEL	5600049	5605225	0	.6835	.0467	.1386	.6567	-.0408	.6884	.8107	.2546
Belgium	BEL	5600049	5604536	0	.7889	.106668542374945	.0480456913016145	.0292279731396171	.0566148323810169	-.170841803797123	-.0731673634814842	.0576867973003539
Belgium	BEL	5600049	5602207	0	1.0293	.2915	.1386	-.148	-.037	.5935	1.7292	.7627
Belgium	BEL	5600049	5603260	0	.7586	-.0862	.0226	.1326	-.5668	-.0014	.5755	.1216
Belgium	BEL	5600049	5605014	0	.2022	.3837	.0226	1.267	.4289	.1637	-.6852	-.3297
Belgium	BEL	5600049	5600977	0	-.1205	.2567	.8348	-.4296	-.067	-.4959	.3473	.6905
Belgium	BEL	5600049	5603918	0	.8551	-.7306	.0226	-.1396	-.151	-.2766	-.3733	.1216
Belgium	BEL	5600049	5603325	0	.2468	-.0862	.0226	.1053	.071	-1.6678	-.3912	-.7496
Belgium	BEL	5600049	5602269	0	.9219	-.7657	-.6116	-1.0407	-.8753	.1113	-1.2835	-.2503
Belgium	BEL	5600049	5602810	0	-.411	-.4314	-.3802	-.6634	.2918	-1.6678	.075	-.1563
Belgium	BEL	5600049	5605499	0	.7757	-.9381	-.4806	-2.6893	-.5438	-1.6678	.5755	.1216
Belgium	BEL	5600049	5600301	0	.8999	-.2479	.0226	.1375	.3592	-.3451	.5755	-.959
Belgium	BEL	5600049	5604751	0	1.0272	.3178	1.9359	-.2845	.0874	.3065	.3768	1.1013
Belgium	BEL	5600049	5603585	0	-.1715	-.7221	.0226	.2815	-.0522	.7011	.1693	-.1563
Belgium	BEL	5600049	5602146	0	.553	-.2662	1.9359	.3048	.3273	.4593	.1693	2.0955
Belgium	BEL	5600049	5604320	0	.0874	-.2662	.0226	.0642	.2428	.0234	.1693	.1216
Belgium	BEL	5600049	5600101	0	-.5308	-.5994	-.7902	.2086	-.3626	-.027	.0256	-.4607
Belgium	BEL	5600049	5601353	0	.6724	-.7815	.0226	-.8748	-.5693	-.2574	-.1742	-.1563
Belgium	BEL	5600049	5605557	0	-1.105	1.0919	.3461	.2034	.2749	.3512	-.4771	-.1563
Belgium	BEL	5600049	5605843	0	.4114	-.4488	.0226	-.7134	-.243	-.2679	.5755	.1216
Belgium	BEL	5600050	5605939	1	-.6562	.8072	1.9359	-.3984	-.4428	.0005	-.4801	2.0955
Belgium	BEL	5600050	5605651	0	-.2889	2.06241915699476	1.81382984666083	1.254	4.8357	1.6931	1.9086010529461	1.82658414741649
Belgium	BEL	5600050	5601843	0	.9536	-.0862	-.0587	3.6039	4.8357	.7522	.5755	.1216
Belgium	BEL	5600050	5605724	0	-.6489	.0247	1.9359	.6721	1.3258	.599	.5755	.7627
Belgium	BEL	5600050	5601946	0	-.2568	-.0862	.139904866795069	.1053	1.0018	.7372	.242564649358188	.180807135307843
Belgium	BEL	5600050	5600649	0	-.9373	2.6352	1.2899	-.494	-.6517	-.5676	1.6338	2.0955
Belgium	BEL	5600050	5604424	0	-.7486	.1997	1.4675565592027	1.1592	4.8357	.3116	1.66944255676228	2.0955
Belgium	BEL	5600050	5601707	0	-.5619	2.6352	1.9359	2.25	2.1959	3.6292	2.4277	2.0955
Belgium	BEL	5600050	5602091	0	-.4828	2.6352	-2.664	1.1367	.8561	2.1953	.9443	-.1563
Belgium	BEL	5600050	5606213	0	1.2539	1.1132	-.2943	.2738	.2585	.4838	.3199	.1216
Belgium	BEL	5600050	5603863	0	.5655	-1.3452	-.7638	.2193	.0011	.5613	-.2821	-.959
Belgium	BEL	5600050	5601335	0	-.0382	-.0862	.0226	1.2836	.8779	.8013	.5755	.1339
Belgium	BEL	5600050	5602728	0	1.2446	.7821	1.1355	.0752	.0134	.3998	2.4277	2.0955
Belgium	BEL	5600050	5601483	1	-.7566	.123503364953716	.00987957969536267	-.117933094030599	.0200617544221127	-.168982663058926	.00208582734779193	-.0179240617607942
Belgium	BEL	5600050	5600645	1	-1.0257	-1.3452	-1.1926	3.6039	.9484	.9233	-.1727	.1216
Belgium	BEL	5600050	5605732	0	-.5765	.121541571652883	.0143271479258939	-.100784140166247	.0243213528306528	-.169199312199625	-.00668356745541261	-.0091129872108668
Belgium	BEL	5600050	5605935	0	.4402	.1852	-.227	-.7822	-.1164	-.2527	-.2821	-.8443
Belgium	BEL	5600050	5606043	0	-1.697	-.2662	.0226	-.1079	-.3241	.8128	.5755	-.0365240785706928
Belgium	BEL	5600050	5603563	0	.7292	-.2662	-.0094	.3026	1.3199	.557	.3482	.1216
Belgium	BEL	5600050	5602856	0	-1.9554	-1.5053	-.8627	-.4529	-.1093	-.2154	-.309	-.946
Belgium	BEL	5600050	5605323	0	.2002	-.1827	-1.3322	-.5658	-.450949878679557	1.0231	-.4358	-1.0347
Belgium	BEL	5600050	5602667	0	-.0166	.115442692868119	.0281538744793332	-.0474709848711296	.0375637134577575	-.16987283720727	-.0339461113216771	.0182791318369086
Belgium	BEL	5600050	5601739	0	-.1877	1.1352	-.4246	.827	.1684	.4541	.1693	-.5475
Belgium	BEL	5600050	5602241	0	.3774	-.7815	.0226	.7113	1.5549	.4945	-.0857	-.1563
Belgium	BEL	5600050	5600974	0	.3803	.3111	.7162	.0509	.5404	.3792	1.5037	1.0383
Belgium	BEL	5600050	5602107	0	1.2334	.879	1.9359	-.8122	1.8392	.8651	2.4277	2.0955
Belgium	BEL	5600050	5601061	0	.1068	-.4314	-.8561	.0314	-.1116	.1536	-.414	-.0867
Belgium	BEL	5600050	5605389	0	-1.0007	.126162297461951	.00385153191594752	-.141176068146581	.0142884730699493	-.168689025883777	.0139714979278154	-.029866223324577
Belgium	BEL	5600050	5605601	0	.1926	-.4488	-.5836	.7113	1.1503	.2645	.0447	.1216
Belgium	BEL	5600050	5602964	0	-.4709	.7789	1.036	.4333	1.0843	.6915	-.2008	2.0955
Belgium	BEL	5600050	5605933	0	.0811	.1892	.9192	-.1556	.1569	.1071	.5755	1.515
Belgium	BEL	5600050	5602449	0	.0265	-.2479	.0226	.3251	.0567	.6612	.3415	-.1563
Belgium	BEL	5600050	5602322	0	.2275	1.57128272931617	1.15920244945001	2.20575968487702	4.8357	1.20399402984899	1.8077	.6466
Belgium	BEL	5600050	5604674	0	-.8704	.5817	.0226	.3299	.0684	.7208	.2933	.1216
Belgium	BEL	5600050	5604703	0	-1.0533	.1261	.5768120290544	1.15108597362541	2.8685	.5799706284031	.891080183971763	.633591868758676
Belgium	BEL	5600051	5602823	1	1.3312	-.5847	-.4728	-.1056	-.513	-.2777	-.7394	-.3297
Belgium	BEL	5600051	5605650	1	-.3359	-.0862	-.227	.5074	.0467	.2409	-.4948	-.1563
Belgium	BEL	5600051	5606090	1	1.1827	.666	1.2867	-1.3001	.3622	-.0867	.5285	-1.3027
Belgium	BEL	5600051	5600099	1	1.4075	-.5994	-2.664	.5809	-.6071	1.0543	-2.1355	-.3856
Belgium	BEL	5600051	5606301	1	.0086	-.2479	1.4967	.4184	.2583	-.1452	.5755	.1216
Belgium	BEL	5600051	5602890	1	-.2006	-.0862	.0226	.7113	.174	1.5721	.5755	.1216
Belgium	BEL	5600051	5602152	1	-.3212	-.0862	1.1381	.0656	.9284	-1.6454	-2.1355	.1216
Belgium	BEL	5600051	5605770	1	-.2758	-1.3066	.6496	.3389	-.9745	-1.6678	-.0857	-.9645
Belgium	BEL	5600051	5602172	0	.186753139879716	.113227607762515	.0331756788352898	-.0281078887358251	.0423732787603853	-.17011745843444	-.0438477435708526	.02822782520416
Belgium	BEL	5600051	5604272	0	-.2352	2.6352	.0226	1.2836	.8116	-1.6678	.5755	.1216
Belgium	BEL	5600051	5603220	0	-.0606	2.6352	-2.7056	3.6039	4.6788	-.2306	.626330915620612	-.538703613859606
Belgium	BEL	5600051	5602144	0	-.1598	-.6593	-.691	.6663	.3205	-.9292	.3482	-.4784
Belgium	BEL	5600051	5605443	0	-.0219	-.4314	.0226	.719	.8565	-1.6678	-.1566	.1216
Belgium	BEL	5600051	5601968	0	-.008	2.6352	1.9359	3.6039	4.8357	1.2216	2.4277	2.0955
Belgium	BEL	5600051	5602672	0	.3474	.4435	.0226	.2837	-.2019	.2511	-.0857	.9888
Belgium	BEL	5600051	5604830	0	-.2075	1.1576	1.9359	-.0639	-.5789	.4878	2.4277	2.0955
Belgium	BEL	5600051	5601718	0	-.2382	2.6352	1.9359	-2.0365	-.2759	-1.6678	-.9139	-.7816
Belgium	BEL	5600051	5600455	1	-.393	-1.4457	-1.0611	.1515	-1.4141	-.01	-1.4013	-1.5367
Belgium	BEL	5600051	5602293	1	.9103	.3487	-.227	-.0594	-1.583	.0591	.5755	-.5238
Belgium	BEL	5600051	5603255	1	1.5925	.6464	.0226	1.2787	1.1285	1.2194	.5755	.1216
Belgium	BEL	5600051	5601539	1	-.2935	-.4203	-.9203	-.1278	-.4375	.416	-.3733	-.959
Belgium	BEL	5600051	5600295	1	-.307	1.1493	-.5034	.1387	-.016	.6459	-.0987	.1216
Belgium	BEL	5600051	5602740	1	-1.043	.1997	-.227	.5873	-.7768	.194	-2.1355	.1216
Belgium	BEL	5600051	5600260	1	.27	-.0862	1.9359	3.6039	-.352	3.6292	2.4277	.0388
Belgium	BEL	5600051	5603067	1	.1567	-.2479	-.6843	.3737	.2238	-.3261	-.6852	-.3856
Belgium	BEL	5600051	5602641	1	1.1577	-2.9627	.0226	-.0555	-.0997	.0272	.5755	.1216
Belgium	BEL	5600051	5603572	1	-.8967	.64	.1386	.238	.4999	.4394	-.5832	.557
Belgium	BEL	5600051	5605931	1	.0084	-.2662	.0226	.3971	-.0782	-1.6678	-.2852	.1216
Belgium	BEL	5600051	5605200	0	-.0234	-.2662	.4135	-.2327	.3362	.4794	2.4277	-1.6872
Belgium	BEL	5600051	5600594	0	-.4728	-1.3452	.0226	.701	4.8357	1.0062	.582	.1216
Belgium	BEL	5600051	5605795	0	.1508	2.6352	1.9359	-2.0365	1.5556	-1.6678	-.4658	.9883
Belgium	BEL	5600051	5603396	0	.5555	.1221	.5536	.101	.0618	.2018	.2344	.8375
Belgium	BEL	5600051	5604786	0	-.2167	-.2662	.5347	.2478	1.1073	.0705	.5755	.1959
Belgium	BEL	5600051	5601581	0	.6921	-.4314	-.3802	.9064	-.078	-1.6678	.3482	-.2503
Belgium	BEL	5600051	5603792	0	1.3878	.00305520527500354	-.3048	.0216693574804626	.0354525470090867	-.219758313467855	-.2437	.4131
Belgium	BEL	5600051	5605848	0	.4709	-.2662	1.9359	.6506	.1594	.2292	2.4277	2.0955
Belgium	BEL	5600051	5606004	0	.6349	2.6352	1.2867	3.6039	1.9566	-1.6678	2.4277	2.0955
Belgium	BEL	5600051	5602278	0	.186753139879716	.113227607762515	.0331756788352898	-.0281078887358251	.0423732787603853	-.17011745843444	-.0438477435708526	.02822782520416
Belgium	BEL	5600051	5604817	0	.8901	.6372	1.1657	.5312	-.128	.4166	.3415	.1554
Belgium	BEL	5600051	5600686	0	-.0025	-1.0966	-.5907	-.0002	-.2542	-1.6678	.1693	-.1563
Belgium	BEL	5600051	5601382	0	.6382	.8655	1.0433	.3692	.9208	.4755	1.2262	1.515
Belgium	BEL	5600051	5604700	0	-.0914	.116257474316771	.0263066890065751	-.054593371040222	.0357945965173978	-.169782857442005	-.0303039640075199	.0146196738894651
Belgium	BEL	5600052	5605180	1	-1.0319	-.2662	-.7638	-.1564	-.2602	.1146	.0221	-1.1252
Belgium	BEL	5600052	5606124	1	-.5662	-.5847	-.3827	.5478	-.2043	.1146	.0256	-.7496
Belgium	BEL	5600052	5600989	1	.6242	-.2662	-1.1346	.1053	-.2126	.095	-.454	-.8947
Belgium	BEL	5600052	5602981	0	-.656	-.0862	.0226	.3278	.3583	.2577	-1.5537	-1.0633
Belgium	BEL	5600052	5606406	0	-.6008	-.2662	.0226	-.0548	-.6276	.1774	-.6599	-.8443
Belgium	BEL	5600052	5601074	1	-.5345	-.2662	-.9607	.0683	-.2721	-.1027	-2.1355	-.7496
Belgium	BEL	5600052	5604960	1	.6469	-.0692	.6907	.5173	-.4184	-.3116	-.8012	-.7496
Belgium	BEL	5600052	5600094	1	.0392	-.7221	-1.0611	.3376	-.3315	.2172	-1.5848	-1.2449
Belgium	BEL	5600052	5603403	1	-.6801	-.269	-.5492	-.0094	-.3098	.1246	-1.054	-.2709
Belgium	BEL	5600052	5602630	1	-1.1546	.3837	.27	.57	-.13	-.4223	-.5659	-.4607
Belgium	BEL	5600052	5600968	1	-.2816	.9535	.4173	-.0302	-.7092	.028	-.1972	-1.4056
Belgium	BEL	5600052	5605260	1	.0719	-.9335	-.7573	.2709	.2591	-1.6678	-1.0753	-1.7277
Belgium	BEL	5600052	5600798	1	-.8997	.666	1.0433	.1367	-.514	-.3242	-1.2871	-1.023
Belgium	BEL	5600052	5603759	1	-.4251	-.2662	.0226	-.3059	-.1588	-.421	-.6852	-.2503
Belgium	BEL	5600052	5603319	1	-.2422	.1852	.1386	.0959	-.3843	-.3261	.1701	-.0604
Belgium	BEL	5600052	5604480	1	-.1644	.1496	.0457	.1664	-.726	.1012	-.725	.0388
Belgium	BEL	5600052	5603269	1	-.091	-.4314	.0226	.1735	-.2887	.1931	-.4801	-.3856
Belgium	BEL	5600052	5600367	1	-.3081	.0527	.7739	-.0801	.1756	-.1219	-.4948	-.8802
Belgium	BEL	5600052	5603941	1	-.1666	-.2662	-.9607	-.0509	-.758	-1.6678	-.6625	-.7496
Belgium	BEL	5600052	5600171	1	-.7838	-.2479	-.5836	.1117	.4968	-1.6678	-.6852	-1.2688
Belgium	BEL	5600052	5602155	1	.979	-.0862	.0226	.6362	-.3243	.6823	.1922	-.5475
Belgium	BEL	5600052	5605192	1	-.1295	-.214549861693799	-.267255219411665	.0899	-.7363	-.4833	-.305599184370927	-.29538318190982
Belgium	BEL	5600052	5605961	1	.6193	-.2662	.0226	-.5699	-.7251	-.2781	-2.1355	-.4607
Belgium	BEL	5600052	5604552	1	.9362	-.4314	-.7902	.2913	.1707	.626	-.6852	-.7496
Belgium	BEL	5600052	5604578	1	.0887	-.9363	-.9607	.0019	-.1419	.0234	-.6852	-.8198
Belgium	BEL	5600052	5600544	0	.6349	-1.1801	-1.6896	.167	-.1927	.4643	-.2821	-.7351
Belgium	BEL	5600052	5604291	0	-.1842	1.3403	-.0998	.6799	-.2779	-1.6678	.8038	.7627
Belgium	BEL	5600052	5603694	0	-.1952	-.4314	-.5034	.4551	-.787	-1.6678	-.6852	-.7496
Belgium	BEL	5600052	5606112	0	.9257	2.6352	-.4728	.4556	-.2025	-.1169	-1.5596	-.7496
Belgium	BEL	5600052	5603582	0	-.1216	2.6352	.4137	.2245	.3249	-.218	.5755	.1216
Belgium	BEL	5600052	5603606	0	.0354	-2.9627	.0226	.3502	-.38	.1173	.5755	.1216
Belgium	BEL	5600052	5600231	0	1.2288	-.0862	-.227	.417	.2789	1.1589	.5755	.4504
Belgium	BEL	5600052	5602842	0	-.4045	.5859	1.2899	-.0815	.6751	.1308	1.3958	1.2841
Belgium	BEL	5600052	5605220	0	-1.0157	.1245	.7947	-.01	.0128	.902	.8038	.4994
Belgium	BEL	5600052	5606007	0	-.8183	.468	-1.0611	-.0791	-.1409	.1246	-.1882	.1216
Belgium	BEL	5600052	5600570	0	1.0009	.8046	1.0433	-.1418	-.3029	.1385	1.0645	-.1563
Belgium	BEL	5600052	5605572	0	1.0188	2.6352	1.1657	.117	.0421	.5078	.5409	1.2841
Belgium	BEL	5600052	5600799	0	1.0282	-.2479	-.7902	.1092	.1564	.4641	-.5461	.1216
Belgium	BEL	5600052	5603495	0	-.6433	-1.1854	.7162	.1137	-.9077	.1012	-.3121	.4994
Belgium	BEL	5600052	5604048	0	.7162	-.1167	-1.1075	.0325	-.6439	-.2858	1.1417	-.606
Belgium	BEL	5600052	5601694	0	1.0877	.5113	.0226	.5759	.9128	-.801	1.5037	.4994
Belgium	BEL	5600054	5603969	1	1.0183	.1245	.5347	.0603	-.0277	-.6274	.5755	.1216
Belgium	BEL	5600054	5600125	1	-.038	-.3897	.5833	.3133	-.6295	.4555	.5722	-.1563
Belgium	BEL	5600054	5602758	0	-.5869	-.59	-.6843	-.3453	-1.1749	-.5309	-.3763	-.6774
Belgium	BEL	5600054	5603178	1	.2107	1.1132	.3416	-.0692	.1017	.3967	-.3206	.7864
Belgium	BEL	5600054	5601425	1	-.2323	-.2662	.0226	.1162	.2966	.4781	-.4771	-.4607
Belgium	BEL	5600054	5600873	1	.7421	-.5994	.0226	.1306	.2373	-.0499	-.6852	1.0448
Belgium	BEL	5600054	5605018	1	.9306	.5266	-.227	.2797	-.1824	.6435	-.1972	.1959
Belgium	BEL	5600054	5604697	1	.2241	-.9317	-.8154	.0833	.7136	-1.6678	.5755	-1.6155
Belgium	BEL	5600054	5601156	1	1.3333	.4435	.0226	-.0013	-.1363	.1498	-.5945	-.1563
Belgium	BEL	5600054	5602325	1	.9463	-.4314	-1.0611	.0359	-.7192	.5154	-.0987	-1.1733
Belgium	BEL	5600054	5605476	1	.296	-.0862	-.5836	-.0017	-.5109	-.0327	-.6852	-.6762
Belgium	BEL	5600054	5602071	1	.6709	.957	.9192	.0476	.6564	-1.6678	-.4771	-.4284
Belgium	BEL	5600054	5604403	1	.1549	.215	-.6315	-.0728	-.3987	.0586	-.2852	-.7108
Belgium	BEL	5600054	5603708	1	-.0229	-.2479	-.227	-.195	-.2422	.1165	-.2852	-.4607
Belgium	BEL	5600054	5604623	1	.9813	-.4314	-.7638	.4416	-.0545	.469	-.4948	-1.2688
Belgium	BEL	5600054	5603525	1	-.2229	-.2662	-.227	-.0688	-.1807	-.1272	-2.1355	-.1563
Belgium	BEL	5600054	5601239	1	.9976	.2489	-.6315	.1343	-.754	.0234	-.8686	-.7628
Belgium	BEL	5600054	5606333	1	1.1485	-.4314	.586	.32	-.3134	.544	-.6852	-.6912
Belgium	BEL	5600054	5601875	1	.4593	-1.3171	.0226	.5458	.7816	.5244	.5172	.1907
Belgium	BEL	5600054	5600008	0	.7068	-.4314	-.1882	-.3991	.0286	-.7054	-.4948	-.1563
Belgium	BEL	5600054	5600233	0	1.7788	.4034	.0226	.332	.0613	.037	.3482	-.2503
Belgium	BEL	5600054	5604903	0	.4102	.3289	1.9359	.8614	.5491	.4034	1.536	.9883
Belgium	BEL	5600054	5603987	0	1.0985	-.8338	-.7445	.4678	.1382	.2196	-.417	-.3549
Belgium	BEL	5600054	5601431	0	.8596	-.2662	.0226	.6214	.564	1.1288	.5755	.1216
Belgium	BEL	5600054	5602801	0	1.1591	-.4174	.0226	.8552	1.5017	1.2025	.5755	.2203
Belgium	BEL	5600054	5606110	0	.6559	.1379	1.9359	3.6039	4.8357	1.0947	2.4277	2.0955
Belgium	BEL	5600054	5600614	0	1.1571	-.2662	.0226	.9906	-.0647	1.0783	-.3733	-.4607
Belgium	BEL	5600054	5603721	0	.186753139879716	.113227607762515	.0331756788352898	-.0281078887358251	.0423732787603853	-.17011745843444	-.0438477435708526	.02822782520416
Belgium	BEL	5600054	5602746	0	.9918	.4435	-.9285	-.6431	-.7607	-1.6678	-.4805	.3899
Belgium	BEL	5600054	5601009	0	.7238	-.2479	.8116	-.0641	-.0535	-.1976	-1.5848	-.3368
Belgium	BEL	5600054	5600825	0	1.0464	-.2662	.2536	.4738	.2802	.3589	-.0553	-.4607
Belgium	BEL	5600054	5601464	0	1.7841	.1852	.4173	-.4274	.928	.113	.3482	1.2841
Belgium	BEL	5600054	5605701	0	1.3273	-.0862	1.9359	.594	.882	.3349	.1648	.7334
Belgium	BEL	5600054	5601056	0	.946	.7665	-.227	1.0162	.5756	-.4318	.3482	-.2503
Belgium	BEL	5600054	5602193	0	.9603	.7789	.9726	.4873	1.4604	.9475	.5755	.1216
Belgium	BEL	5600054	5604708	0	-.2093	-.4314	1.9359	-.0006	-.231	-.4795	.9911	.1216
Belgium	BEL	5600055	5601007	0	-1.3209	-.3531	-.227	-1.2111	-.0168	-.0442	.8038	-1.6557
Belgium	BEL	5600055	5605739	0	-.9288	-.0862	.0226	-.6816	.0729	-.7433	-1.5596	-.3297
Belgium	BEL	5600055	5602870	0	.19088318943655	-1.4418	.0226	-.5121	-1.2211	-1.6678	.5755	.1216
Belgium	BEL	5600055	5601078	0	-.9731	.1232	.3416	1.3723	2.8801	1.1237	.5755	.4777
Belgium	BEL	5600055	5603436	0	-.7536	2.6352	1.9359	.1053	.8224	-1.6678	2.4277	2.0955
Belgium	BEL	5600055	5604485	0	-1.155	.7821	1.2867	-.2791	.6788	-.9484	2.4277	2.0955
Belgium	BEL	5600055	5606224	0	.8606	.1489	.8877	.7473	-.2757	.8081	1.0854	.388
Belgium	BEL	5600055	5601856	0	-.6421	.468	1.9359	-2.6893	-.1613	-1.6678	.0254	1.2147
Belgium	BEL	5600055	5600063	0	-.6257	-.549	-.2827	1.4028	.0038	1.2407	-.2852	.1824
Belgium	BEL	5600055	5606166	0	-.7125	-.0862	.0226	-2.6893	.1532	-.8849	.5755	.1216
Belgium	BEL	5600055	5604758	0	-.5552	.3289	.6907	-.372	-.2795	.274	-.5832	.5823
Belgium	BEL	5600055	5604945	0	-1.3339	.7825	.0226	.1832	1.1585	.8339	-.0651	.1216
Belgium	BEL	5600055	5603023	0	-.6415	-.2479	-.435770803114944	.723667678286945	.219343706498546	1.4066	.9863	-1.123
Belgium	BEL	5600055	5603330	0	-.6163	.121975105097487	.0133442872064316	-.104573859010229	.023380031250087	-.1691514352657	-.00474563345670334	-.0110601319476082
Belgium	BEL	5600055	5606238	0	-.6289	.127	.0226	-.3918	-.2177	-1.6678	.5909	-.2332
Belgium	BEL	5600055	5606070	0	-.2368	-.5604	1.4967	-2.6893	.7277	-.7054	-.6852	.6466
Belgium	BEL	5600055	5601418	0	-.2792	-.0862	.337357469149065	-.0192798252500613	.171832616000029	-.13384190624876	.224603272179072	.7141
Belgium	BEL	5600055	5602529	0	-.2345	-.1621	.535695503245529	.415218279997989	1.1204	.111590056568059	.519390119197548	.9883
Belgium	BEL	5600055	5605439	0	-1.4771	-.0862	.0226	.9082	1.1644	-1.6678	1.4152	2.0955
Belgium	BEL	5600055	5600061	0	-.997	-.8802	-.5836	-.1782	-.5643	.5911	.5755	.1216
Belgium	BEL	5600055	5604310	0	.21849113266393	.6608	1.0108	1.2836	.8779	1.2477	2.4277	2.0955
Belgium	BEL	5600056	5600105	0	-.3328	.287960836971317	.175719961350338	.470065001151212	.329211668493932	1.0169	.243966230743181	.140534709974906
Belgium	BEL	5600056	5601645	1	.9164	-1.3528	-1.7351	1.2787	1.0361	-1.6678	.5755	.1216
Belgium	BEL	5600056	5602615	1	.219793021344135	2.6352	-2.1689	.7458	1.1568	-1.6678	-2.1355	-2.5027
Belgium	BEL	5600056	5603814	1	-.4629	.2086	.8375	-.1442	-.2397	-.2154	-.414	.9097
Belgium	BEL	5600056	5602479	1	.0367	.6606	.693	-.3458	-.6051	-.4131	-1.4541	.9097
Belgium	BEL	5600056	5600851	1	-.9975	-.9245	-.5034	-2.6893	1.3243	-.568	-2.1355	-.8443
Belgium	BEL	5600056	5602185	1	-.0452	-2.9627	-2.664	.1053	-.9291	.4394	-2.1355	-2.5027
Belgium	BEL	5600056	5605208	1	1.1739	.1852	.1386	-.073	.0731	.8	2.4277	-.7639
Belgium	BEL	5600056	5605280	1	.0115	-.0862	.0226	.5973	.3897	1.1257	.5755	.1216
Belgium	BEL	5600056	5603631	1	-.253	.8072	-.227	-.0731	-.332	-.1354	.5755	-.4607
Belgium	BEL	5600056	5605717	1	.261524882224707	.3289	.8961	-1.011	-.4578	-.2492	-.0817	2.0952
Belgium	BEL	5600056	5605053	1	-1.2952	-.5847	-.5836	-.7797	-.8413	-.4223	-.4948	-.9406
Belgium	BEL	5600056	5603984	1	-.9995	-.7199	-.227	.0137	-.3014	.6497	.3482	.1216
Belgium	BEL	5600056	5605482	1	-.2803	-1.4049	-.4728	-1.0539	.1803	-.323	.3482	.2546
Belgium	BEL	5600056	5604510	1	1.2919	.2607	.0226	-.0998	-.2463	.1986	-.1727	-.2503
Belgium	BEL	5600056	5600901	1	.4169	.1852	.9247	.3878	1.0654	.6885	-.6852	-.2503
Belgium	BEL	5600056	5602990	0	-.7938	2.6352	1.9359	.4396	.8163	-.025	2.4277	.9097
Belgium	BEL	5600056	5603519	0	-.6692	-2.4463	.0226	-.7926	-.0842	.6578	.1922	.1216
Belgium	BEL	5600056	5603503	0	.7305	2.6352	1.9359	-.457	1.083	.2239	.1016	2.0955
Belgium	BEL	5600056	5604223	1	-.9074	-.4314	-.5472	.0119	-.462	-1.6678	-.8657	-.7496
Belgium	BEL	5600056	5602844	1	-.478	-.891	.0226	-1.4389	-1.5631	-.8768	-1.0722	.3535
Belgium	BEL	5600056	5601571	1	-.408	2.6352	-.227	-.5637	-.6893	.0587	-1.1229	-1.0913
Belgium	BEL	5600056	5600066	1	-.3964	.5859	-.3048	-2.6893	-.3946	.0818	.6626	-.1865
Belgium	BEL	5600056	5604497	1	-1.262	.963	1.013	-.8986	-.6257	.0589	-.3004	.5385
Belgium	BEL	5600056	5605299	1	.276575366561623	2.6352	1.3509	-.283505402584043	.1342	-.27753662563478	-1.0906	.731356093302271
Belgium	BEL	5600057	5600915	1	-.3722	-.0802	-.3827	.0203	-.0841	.3749	.3482	.1216
Belgium	BEL	5600057	5606358	1	-1.0277	.5836	-.5034	-2.6904	-3.7095	-1.6678	-.5121	-.1563
Belgium	BEL	5600057	5603019	1	.118666127336667	.2185	-.1587	-.3236	-.1908	.1045	-.0761	-.222
Belgium	BEL	5600057	5604295	0	.7515	.8828	-.1587	.2133	-.0223	.4558	-.3912	.149
Belgium	BEL	5600057	5606365	0	.0586	-.8283	-.3827	-.2646	-.1708	.3928	.9492	-.2726
Belgium	BEL	5600058	5603369	0	-.6228	.4594	.8348	.5995	.4457	.8509	.8038	2.0955
Belgium	BEL	5600058	5600449	1	.6708	-.2662	-.7638	.2633	-.5808	-.801	-1.5848	-1.3017
Belgium	BEL	5600058	5602917	1	.9191	.105250299799885	.0512609793838753	.0416254955890264	.0596942311194506	-.17099842632971	-.0795070370149503	.064056602444166
Belgium	BEL	5600058	5603839	1	1.4587	-.0192	-.408	-.362	-.3568	.1071	-.0987	-1.0788
Belgium	BEL	5600058	5602554	1	.7484	.1852	.5956	.1394	-.2049	.241	.0489	-.1865
Belgium	BEL	5600058	5604603	1	.3542	-.0862	.0226	-.4676	-.9461	-.0007	-.6852	-.4607
Belgium	BEL	5600058	5600441	1	1.2298	-.0862	-.061168614795829	-.443424116538335	-.131945407918426	-1.6678	.5755	-.2503
Belgium	BEL	5600058	5600384	1	.5169	.2063	.4173	.2255	.5666	.2699	-.1722	.1216
Belgium	BEL	5600058	5600235	1	.9743	1.1132	1.2867	.3898	-.2922	.2393	-.7867	.9097
Belgium	BEL	5600058	5602994	1	.6493	.3926	1.9359	.4105	.2706	.1857	-.2668	-.1563
Belgium	BEL	5600058	5604886	1	.7664	-.7221	-1.0611	.1291	-.6355	-.9292	-.7867	-.4607
Belgium	BEL	5600058	5605663	1	.1165	-.4314	-.227	.2032	.5386	.446	.5755	2.0955
Belgium	BEL	5600058	5602361	1	.1657	-.4314	.0226	3.6039	.6734	-1.6678	-.4801	-.2503
Belgium	BEL	5600058	5600744	1	.0543	-.8802	-1.0611	.2392	-.536	-.801	-.6852	-.959
Belgium	BEL	5600058	5604599	1	1.1488	-.8398	-1.3577	.7906	-.3043	.2766	-.9906	-1.1078
Belgium	BEL	5600058	5606229	1	-.2967	-.4314	.0226	-.3961	-.0518	-.801	-1.305	-.2503
Belgium	BEL	5600058	5601244	1	.8654	.0502	.4173	.1041	-.3553	-.0468	-.2821	.3899
Belgium	BEL	5600058	5604501	1	1.0913	-.0862	-1.0611	.1747	-.8871	-.2858	-.3876	-1.2688
Belgium	BEL	5600058	5605297	1	1.0319	.3178	-.829	.161	-.336	-.801	-.7838	-1.0788
Belgium	BEL	5600058	5603281	1	.9391	1.153	-.6315	.2962	.0501	.3967	-.6852	-.2485
Belgium	BEL	5600058	5601714	1	1.4217	.0666	-1.231	.3545	-.5578	.6619	-1.5537	-.6947
Belgium	BEL	5600058	5603029	1	.6911	-.7737	-.5034	.2375	-.994	.0218	-.532	-.4377
Belgium	BEL	5600058	5601286	1	1.5369	.4012	-1.4928	.3557	-.4915	-.1452	-1.2835	-1.7277
Belgium	BEL	5600058	5602848	1	.9557	-.2662	.0226	.2581	-.4787	-1.6678	-.6852	-.4607
Belgium	BEL	5600058	5601577	0	.4058	1.3697	.586	.4506	.4234	.2516	.5755	.7435
Belgium	BEL	5600058	5603626	0	-.8016	1.1352	1.9359	-.1181	.9737	.5275	.5268	2.0955
Belgium	BEL	5600058	5604029	0	1.4122	-.4516	1.1752	.0318	.2222	-.0468	-.1722	-.4607
Belgium	BEL	5600058	5600834	0	1.518	-.1957	-.4728	.0622	-.3104	-1.6678	.3482	.1216
Belgium	BEL	5600058	5602292	0	.228	.1852	.0226	.2561	.2472	.7325	.0221	1.2147
Belgium	BEL	5600058	5605978	0	1.9118	1.7162	.0226	.166	.7067	-.7847	-.4771	1.2147
Belgium	BEL	5600058	5601705	0	.0065	.5746	1.9359	1.8468	2.5395	1.0784	2.4277	.8277
Belgium	BEL	5600058	5601259	0	.7635	-.6616	-.3802	-.1795	-.1912	.6332	.1693	.4777
Belgium	BEL	5600058	5606385	0	.6947	.3289	-.4728	.1126	-.0085	.493	.5755	.1216
Belgium	BEL	5600059	5606104	1	1.0464	.10386364634516	.0544046519865773	.0537468827457838	.0627050410995014	-.171151560341986	-.0857055043022792	.0702845302076627
Belgium	BEL	5600060	5603476	1	-2.507	-.4203	-.8627	.0684	-.8215	.3219	-.1026	-.9943
Belgium	BEL	5600060	5604894	1	.2916	-.0862	.0226	.2163	-.7107	.3456	.5755	-.4607
Belgium	BEL	5600060	5606021	0	-1.5814	.343665502792826	.189255885703694	.1921	.5159	.2575	.293102835553565	.136027496167635
Belgium	BEL	5600060	5604520	0	.821	.106318883491232	.0488384005753517	.0322845051720752	.057374038982428	-.170880418108153	-.074730370550795	.0592572331307408
Belgium	BEL	5600060	5605103	0	-1.1309	-2.9627	-1.007	3.6039	.1693	.7205	.1922	-1.8806
Belgium	BEL	5600060	5605430	0	.186753139879716	.113227607762515	.0331756788352898	-.0281078887358251	.0423732787603853	-.17011745843444	-.0438477435708526	.02822782520416
Belgium	BEL	5600060	5601607	0	-.5905	.9637	-.6315	-.0596	.4657	-.5531	-.4805	-.4593
Belgium	BEL	5600060	5600191	1	.3788	-.2479	-.0154	.1965	-1.0088	1.0062	-.4948	.1216
Belgium	BEL	5600060	5604548	1	.9444	-.0862	.0226	.012	-.6214	.4239	-.6852	-.7496
Belgium	BEL	5600060	5604926	1	-.3349	-.0862	.0226	2.0751	.5117	1.0062	-.4801	.1216
Belgium	BEL	5600060	5602576	1	-.7995	-.0862	-.4728	-.3355	-.041	.1129	-2.1355	.1216
Belgium	BEL	5600060	5602414	1	.9117	.3346	.4173	.0989	.0475	.1331	-.6881	.7435
Belgium	BEL	5600060	5603328	1	-1.0896	-1.0303	-1.2567	-.1978	.3362	.3056	-.6852	-1.7277
Belgium	BEL	5600060	5604348	1	-1.0577	-.2662	.0226	-.1601	-.2688	.3272	-.0823	-.1563
Belgium	BEL	5600060	5601983	0	-2.5725	2.6352	1.9359	3.6039	4.848	1.2948	1.4152	.7435
Belgium	BEL	5600060	5601798	0	.8658	-.6447	.0226	-.3732	.1007	.3551	.5755	.1216
Belgium	BEL	5600060	5604370	0	.7052	-.2662	.0226	.6771	1.041	.3206	.5755	.1216
Belgium	BEL	5600060	5603856	0	-1.1664	-1.173	.0226	-2.6893	-.5193	.4284	.5755	.1216
Belgium	BEL	5600060	5606503	0	1.1835	-.1692	-.9607	-2.6893	.0103	-.8849	1.2262	-.9101
Belgium	BEL	5600060	5605831	0	1.0906	-.0862	.0226	.2602	.1889	.9126	-.0992	.1216
Belgium	BEL	5600060	5601989	0	-1.3073	.5193	.8348	-1.3165	.0991	-.3646	-1.5848	.6919
Belgium	BEL	5600060	5604844	0	-.7829	.1411	-.1587	1.0704	.1473	1.2237	1.3614	.9888
Belgium	BEL	5600060	5603394	0	.3456	-1.3452	-1.1926	.7113	-.0408	1.0062	-.6852	-1.1252
Belgium	BEL	5600060	5604045	0	.5671	1.3939	1.9359	.1912	1.283	1.5721	.5755	2.0955
Belgium	BEL	5600060	5606515	0	.4581	-.2662	.0226	.2136	.2424	-.1837	.3482	-.2503
Belgium	BEL	5600060	5606294	0	-.6663	.7308	.1386	.5331	-.2198	.4809	.5755	.0876
Belgium	BEL	5600060	5601905	0	.186753139879716	.113227607762515	.0331756788352898	-.0281078887358251	.0423732787603853	-.17011745843444	-.0438477435708526	.02822782520416
Belgium	BEL	5600060	5602911	0	-.565	.1852	-.227	-.2927	.0549	-1.6678	.5755	-.1563
Belgium	BEL	5600060	5604631	0	.579	-1.0674	-.4728	-.8245	.0545	-1.6678	.1648	.1216
Belgium	BEL	5600060	5602764	0	-.4664	1.4003	.4173	-.4644	.1269	.0144	-.3237	.1216
Belgium	BEL	5600060	5604530	0	.4288	-2.9627	-2.664	-1.1025	-.51	-.2574	-2.1355	-2.5027
Belgium	BEL	5600061	5600330	1	.7126	-.0862	.0226	.3881	.8853	.5196	-.4948	.1216
Belgium	BEL	5600061	5605510	1	-.0835	.0487751698900385	-.0484991431390716	.934883500781713	-.5471	2.9957	.156021619493772	-.115464444979467
Belgium	BEL	5600061	5606111	1	.1301	.0634	.0005	.0529	-.3526	-.1653	.0447	-.7507
Belgium	BEL	5600061	5602676	0	-.6619	-.6565	.1386	-1.1482	-.7927	-.5209	.8038	.4504
Belgium	BEL	5600061	5604356	1	.493745851038597	.4149	1.2867	.174	-.7045	-1.6678	-1.305	.9883
Belgium	BEL	5600061	5603306	1	-.9385	-1.3452	-1.1926	1.0664	-.5383	-1.6678	-.6852	-1.1252
Belgium	BEL	5600061	5600852	1	.3092	-.7221	-.5836	-.1439	-1.131	.1055	-.1021	-1.3305
Belgium	BEL	5600061	5604321	1	.8038	.185156820173729	.286036132921813	1.5679	-.2044	.561366108714491	.259159679398702	.4504
Belgium	BEL	5600061	5604189	1	-.7271	-1.1442	-.9211	-.018	-.0879	.4171	-1.305	-.5305
Belgium	BEL	5600061	5606546	1	-.4262	.0789	-.227	.489	-.4939	.3689	-.5832	-.7496
Belgium	BEL	5600061	5604286	1	-.9982	-.4203	-.227	-.4439	-1.2022	-.0392	-.4948	-.959
Belgium	BEL	5600061	5604679	0	.3936	-.6682	1.2341	.4108	.3752	.3433	.0405	.8375
Belgium	BEL	5600061	5600946	0	.8057	-.0862	1.1355	3.6039	4.8357	1.8555	2.4277	2.0955
Belgium	BEL	5600061	5603974	0	.093	.114248841975441	.0308604457067969	-.0370349751902136	.0401558954987125	-.170004679216268	-.0392827335894795	.0236411183481359
Belgium	BEL	5600061	5600739	0	.7139	-.5743	-.3332	-.5937	-.3467	-.522345058870077	-.434362696669105	-.268674477879913
Belgium	BEL	5600061	5603939	0	1.1909	2.6352	.4173	-.1586	.7124	1.2062	-.3499	-.2485
Belgium	BEL	5600061	5603140	0	-.2526	-.4998	.0226	-.4285	-.1398	-.4795	-.189430031076479	-.0866142101358245
Belgium	BEL	5600061	5601901	0	-1.593	-1.031	-1.3452	.4263	.5575	-.2979	.5755	-1.7277
Belgium	BEL	5600061	5604289	1	-.129	2.1277	.4173	.4314	.6333	-1.6678	2.4277	.3236
Belgium	BEL	5600061	5603251	1	.0881	.114302216696008	.0307394402413355	-.0375015486157291	.0400400041483413	-.169998784819881	-.0390441437253168	.0234013944986376
Belgium	BEL	5600061	5602288	1	-.5804	.7789	.5021	1.1584	.7053	.8765	-.0987	.1216
Belgium	BEL	5600061	5601852	1	.5309	-.7087	-1.0611	.0208	-.803	-1.6678	-2.1355	-1.3017
Belgium	BEL	5600061	5600230	1	-.3957	-.7221	-.7638	.0485	.0358	-.1763	-.2821	-.959
Belgium	BEL	5600061	5604076	1	-.2769	2.6352	1.9359	.8327	.0762	.1291	-.2004	.6314
Belgium	BEL	5600061	5603209	1	.7143	-.2662	-1.2374	.7784	.0718	.974	-.1021	-.7496
Belgium	BEL	5600061	5605197	0	.4014	.110889502419768	.0384763815329814	-.00766941510267262	.0474499551832975	-.170375665307281	-.0542992874890258	.0387290438961515
Belgium	BEL	5600061	5603755	0	.1674	.6555	.0226	-.5695	.0527	-.2737	.5755	-.1563
Belgium	BEL	5600061	5603826	0	.8093	.1141	1.0955	.6978	.473	.718	.5755	1.0431
Belgium	BEL	5600061	5602385	0	.0586	2.6352	1.9359	3.6039	4.8357	1.5627	1.656	2.0955
Belgium	BEL	5600061	5604169	0	-.2752	.8489	-.2943	-.1313	.8752	.1565	1.1417	-.2485
Belgium	BEL	5600061	5604426	0	.6855	1.7162	1.9359	-.1602	.6513	-.2026	-.6235	2.0955
Belgium	BEL	5600061	5606208	0	-.463	.4495	1.1657	.204	.082	-.1452	1.5037	.4777
Belgium	BEL	5600061	5602784	0	.006	1.1132	1.9359	.602	.6772	-.4223	-.4805	2.0955
Belgium	BEL	5600061	5605712	0	.5963	-.0862	-.227	-.2622	.0289	.4052	.5755	.7435
Belgium	BEL	5600061	5601334	0	-1.7037	-.5106	.0226	-.0834	-.1476	-.1968	-1.1734	-.3856
Belgium	BEL	5600061	5602317	1	-.0617	-.8348	-.9607	-.0467	-.5638	-.801	-.7867	-1.6909
Belgium	BEL	5600062	5604516	1	-1.1145	.3427	.0226	.0004	-.7906	.1631	.1701	-.4607
Belgium	BEL	5600062	5602434	1	-.4972	2.6352	-.4806	-.2499	-1.179	.3562	-.6852	-.959
Belgium	BEL	5600062	5601241	1	-1.961	-1.3452	-1.1926	.7113	-.0521	1.0062	.5755	-.943
Belgium	BEL	5600062	5604249	1	-.3734	-.9719	-1.3133	.5078	-.2675	.1427	.075	-.5711
Belgium	BEL	5600062	5604805	1	.3795	-.0862	.0226	.1053	-.9587	.4394	.5755	.1216
Belgium	BEL	5600062	5601116	0	1.1222	.103037972096392	.0562765324522867	.0609644879813079	.0644978093358553	-.171242743045289	-.0893963434254492	.0739929113896976
Belgium	BEL	5600062	5606313	0	-.2793	.118304231458506	.0216664998310236	-.0724850336227413	.0313505180001036	-.169556825384608	-.0211547730940156	.0054269981097241
Belgium	BEL	5600062	5601064	0	-.6143	.121953319497256	.0133936771923343	-.104383420877366	.0234273338420752	-.169153841141777	-.00484301707472889	-.0109622854784251
Belgium	BEL	5600062	5600785	0	-.2718	2.6352	.5347	1.2836	2.2218	1.3536	.5755	1.2841
Belgium	BEL	5600062	5604492	1	-.8897	-1.5098	-1.675	-2.6893	-.1368	.1307	.765	.1216
Belgium	BEL	5600062	5606102	0	-.36	1.95967853000264	1.79505213624521	3.6039	4.8357	1.91249851043447	2.15387367607564	1.73387250529241
Belgium	BEL	5600062	5605435	0	-1.0393	2.6352	1.9359	3.6039	4.8357	3.6292	2.4277	2.0955
Belgium	BEL	5600062	5603013	0	.1796	-.6593	.0226	.8533	-.4404	.7536	-.2852	-.5912
Belgium	BEL	5600062	5600822	0	1.2442	.5606	.0226	1.7377	-.2189	.6338	2.4277	-.9481
Belgium	BEL	5600062	5605924	1	-1.555	.132200176566068	-.00983690267696442	-.193955996669681	.00117855970041157	-.168022237329146	.0409613676636083	-.05698437225864
Belgium	BEL	5600062	5606211	1	-1.0415	-.59	.140149728302156	.5553	.0049	.5122	.245062186104683	.5592
Belgium	BEL	5600062	5605845	1	-.6872	.2718	.0226	3.6039	.3828	3.6292	.5755	.1216
Belgium	BEL	5600062	5602903	1	-2.0042	-.9363	-.142510028945432	.889	.243467027101073	.326401995431952	.184110449077023	.1216
Belgium	BEL	5600062	5605974	1	-1.0546	-1.055	.0226	.6704	-.106	1.2168	.5755	.06
Belgium	BEL	5600062	5601563	1	.327039152758148	.3514	.0226	.2672	.1822	-.173053051640933	-1.924	-.7646
Belgium	BEL	5600062	5604462	1	-.6867	2.6352	1.9359	1.286	-3.7095	.4394	-2.1355	2.0955
Belgium	BEL	5600062	5605926	1	-1.259	-1.3452	-.227	.3853	-.623	.752	.5755	-.6774
Belgium	BEL	5600062	5606243	1	-.6923	-.355677110650917	-.439053246781093	-.663035546461866	-1.2087	-.516383600579391	-.502920191241087	-.467063212851373
Belgium	BEL	5600062	5603617	1	.20409614001367	-.274720010451093	-1.1926	.322804326964347	.0497055229982392	.8283	-.151863662613974	.2205
Belgium	BEL	5600062	5604162	1	-1.4075	-2.9627	-2.664	.2222	-1.2055	1.1777	2.4277	.1216
Belgium	BEL	5600062	5602607	0	-1.3349	-.4107	-.1967	.6338	-.3418	1.1095	-.1951	-1.3639
Belgium	BEL	5600062	5602202	0	-.711	.3102	1.9359	3.6039	.6819	3.6292	2.4277	2.0955
Belgium	BEL	5600062	5602470	0	1.2528	-1.3452	-1.1926	-1.22546262380643	-3.7095	-.1854	-.6852	.1216
Belgium	BEL	5600062	5601508	0	-.0027	.115291282946511	.0284971348813564	-.0461474398477288	.0378924664720757	-.169889558046003	-.0346229274669549	.0189591647977303
Belgium	BEL	5600063	5600823	1	-1.1175	.127434576515462	.000967156739234365	-.152297655105805	.0115260016978367	-.168548522720903	.0196587012205101	-.035580457124863
Belgium	BEL	5600063	5604276	1	-.1552	.116952434964151	.0247311484562814	-.0606683474785654	.0342856438329732	-.169706109995162	-.0271974265925035	.011498371522528
Belgium	BEL	5600063	5600407	1	-1.6092	2.6352	-1.1926	.0866	-1.12	.4882	.5755	.1216
Belgium	BEL	5600063	5605612	1	.174295662114788	-.1473	-.112466427864575	-.2419	-.117748861163357	-.293969002067736	-.180838709973086	-.0973686045282657
Belgium	BEL	5600063	5604452	1	-.8614	.124644930405838	.00729154443406523	-.127912052192643	.0175830986019295	-.168856595152512	.00718872893233305	-.0230512167459824
Belgium	BEL	5600063	5602457	0	1.644	1.2051	1.57100556437447	3.6039	4.8357	1.0292	1.8121956551863	1.6836
Belgium	BEL	5600063	5603121	1	.3742	.111185786582914	.0378046777247057	-.0102593737096153	.0468066399322576	-.170342945392639	-.0529748702838777	.037398331915263
Belgium	BEL	5600063	5600896	1	.943	.10498996187712	.0518511897154117	.0439012312767445	.06025949709371	-.171027176548826	-.0806707712503561	.0652258677509026
Belgium	BEL	5600063	5600253	1	.3555	-.572235779908597	-.757111679425535	-.5386	-.3463	-1.6678	-1.9673	-.756094841368004
Belgium	BEL	5600063	5605694	1	-.9445	-.0994	-.3802	.8497	.8779	-.3646	-.6852	-.3856
Belgium	BEL	5600063	5604150	1	-1.0299	.126480367225329	.00313043812176923	-.143956464886387	.0135978552269211	-.168653900093058	.0153932987509892	-.0312947817746485
Belgium	BEL	5600063	5602136	1	-1.197	-.7768	.0226	.3257	-.9444	.3994	-.6852	.1216
Belgium	BEL	5600063	5604077	0	.1003	-.0862	.0226	1.2836	.8779	1.5721	.075	.1216
Belgium	BEL	5600063	5604327	0	-1.116	-.0862	-.0154	1.2836	.1586	.608	.5755	.1216
Belgium	BEL	5600063	5604839	1	-.1214	-.891	-.4246	.3794	.0837	.1631	-1.0602	-.1563
Belgium	BEL	5600063	5601080	1	-.921	2.6352	-.9551	.5712	.7515	-.03	-.6425	-.1544
Belgium	BEL	5600063	5604962	1	-1.194	-1.0564	-.4246	-.8748	-.7988	-.2858	-1.2695	1.0383
Belgium	BEL	5600063	5602978	1	-.6564	.0789	.0226	.8296	-.0232	1.0072	.1701	.1216
Belgium	BEL	5600063	5603527	1	-.1013	.116365313037916	.0260622085763571	-.055536039797896	.035560448687056	-.169770948355426	-.0298219150982932	.0141353338670093
Belgium	BEL	5600064	5601280	1	.143	-.1167	-.6315	.3156	-.3003	.9006	.1747	-.5723
Belgium	BEL	5600064	5602359	1	-1.2484	-.089	-.5252	-1.5123	-.5216	-.6073	-1.2871	.4794
Belgium	BEL	5600064	5605569	1	.7586	.10699859421845	.0472974330151898	.0263428354267362	.0558981981123952	-.170805354774563	-.0716920016683966	.0562044232922318
Belgium	BEL	5600064	5600393	1	.0497	.9484	-.8627	.0669	.1686	-.3128	-.3876	.1216
Belgium	BEL	5600064	5605966	1	1.1153	-.5994	-.9607	.6479	-.7072	-1.6678	.1701	-.7496
Belgium	BEL	5600064	5600688	1	.2481	.1852	-.7638	.123	-.5496	.0638	-.4948	-.3297
Belgium	BEL	5600064	5604209	1	-.11	-.2479	-1.0611	-.1027	-.2937	-.5309	-.2821	-.7496
Belgium	BEL	5600064	5600986	1	1.5133	1.3939	-.732	.3458	.0837	.3064	.2785	-1.3017
Belgium	BEL	5600064	5600719	1	.6003	-.7221	-.691	-.0942	-.9324	-.1845	-.5974	.1216
Belgium	BEL	5600064	5601253	1	1.5045	-.983	-.3802	.1417	-.0684	.5697	-.6852	-.1563
Belgium	BEL	5600064	5600991	1	.6852	1.031	1.9359	.0337	-.7333	-.1976	.1701	.06
Belgium	BEL	5600064	5606303	1	.3179	-.59	.5021	-.0545	-.4666	.5077	.1701	-.4607
Belgium	BEL	5600064	5605908	1	.9205	.5266	-1.0611	.0383	-.4213	-.1158	-1.1908	-1.0913
Belgium	BEL	5600064	5603734	1	.4754	-.7221	-.9607	-.6531	-.8105	.2881	-.6852	-.1563
Belgium	BEL	5600064	5602236	0	1.4539	1.3403	1.9359	-.1623	-.3655	.5303	-.1727	2.0955
Belgium	BEL	5600064	5602206	0	1.2364	-.0862	.1386	.3389	.1227	-.5037	.8038	.1216
Belgium	BEL	5600064	5602024	0	.5153	.4546	.4173	-.1058	-.1003	.0252	.5755	.4504
Belgium	BEL	5600064	5602793	0	.9047	1.127	1.4967	.2976	.2055	-.0806	-.3727	.2546
Belgium	BEL	5600064	5605172	0	1.0962	-.3582	-.249288206635078	-.6054	-.5078	.2099	-.386187799967208	-.199950047574404
Belgium	BEL	5600065	5602327	0	-.5909	.5836	-.1587	-.1176	.4077	-1.6678	-.0553	.4184
Belgium	BEL	5600065	5604487	0	-.276	-.983	-.7836	-.4182	-1.0908	-.801	-.4771	-.4607
Belgium	BEL	5600065	5600751	1	.521	-.7221	-1.5883	.1485	-.5578	-.801	-2.1355	-1.3017
Belgium	BEL	5600065	5603380	1	.297980308869716	1.7162	.8116	.018	-.595	-.032	-.532	1.0448
Belgium	BEL	5600065	5605166	1	.6827	.6515	-.227	.6002	.1611	.5494	-.4948	-.1563
Belgium	BEL	5600065	5601774	1	1.2341	-.0862	.0226	.2915	.5801	-.2777	-.4339	-.959
Belgium	BEL	5600065	5600815	1	.4126	.5999	-.3802	-.0141	.2164	.0121	-1.0602	.4725
Belgium	BEL	5600065	5604522	1	1.1098	.0666	.1386	-.0045	-.638	-.5044	-2.1355	.557
Belgium	BEL	5600065	5601089	1	.2834	1.0919	-.4649	3.6039	1.577	-1.6678	.8547	.1216
Belgium	BEL	5600065	5601492	1	.6952	-.0862	-.7638	.011	.3738	-.052	.0256	-.3297
Belgium	BEL	5600065	5600917	1	-.2588	-.0862	-1.4011	.176	-.4679	.3159	-.5974	-1.0788
Belgium	BEL	5600065	5605615	1	.8628	.9484	-1.2062	-.3985	-.8333	-.182	.542	-.5461
Belgium	BEL	5600065	5602776	1	.9394	-.2662	-1.0611	-.118	-.8942	-.801	-.6852	-.959
Belgium	BEL	5600065	5602005	1	1.3991	-.0994	-.8627	-.1877	-.9183	.0402	-.4771	-.959
Belgium	BEL	5600065	5605880	1	1.4441	-.59	-.7902	.0922	-.3417	.1071	.3542	-.959
Belgium	BEL	5600065	5603120	1	.7722	.4546	1.4967	-.0565	.2071	.4408	-.6595	2.0955
Belgium	BEL	5600065	5602908	0	.5525	-.2662	-.3802	.5087	.8306	.9903	-.1021	-.3297
Belgium	BEL	5600065	5602224	0	1.574	.1395	-.5034	.3966	.1232	.652	-.3907	-.1563
Belgium	BEL	5600065	5605277	0	.2909	-.0862	-.6843	.6529	.704	1.1335	-.0553	-.6924
Belgium	BEL	5600065	5606482	0	.948	.7062	1.4967	-.1078	1.0668	.368	.3473	2.0955
Belgium	BEL	5600065	5604496	0	-.2679	-1.3788	-1.9313	-.0339	-.3624	.5626	-2.1355	-1.3017
Belgium	BEL	5600065	5603609	0	-.8714	-.5994	.0226	-.3137	-.3739	-.4173	-.1972	-.1565
Belgium	BEL	5600065	5601523	0	.9334	.7308	-.227	.2033	.3535	.3049	-.5573	-.3657
Belgium	BEL	5600065	5602318	0	.9072	-.0862	.0226	1.1521	.3865	-1.6678	.5755	.1216
Belgium	BEL	5600065	5606107	0	1.0888	.9304	1.1355	.1303	.2851	.2415	2.4277	2.0955
Belgium	BEL	5600065	5602013	0	.5441	-.5994	.3461	-.3723	-.5255	.0234	-.4948	1.515
Belgium	BEL	5600065	5601407	0	1.2919	1.3403	1.9359	1.3185	.9227	1.5052	1.802	2.0955
Belgium	BEL	5600065	5603149	0	-1.1782	.128095769482483	-.000531829332910246	-.15807745243821	.0100903680309939	-.168475504381978	.0226142940275868	-.0385500974645665
Belgium	BEL	5600065	5605719	0	1.5119	.3427	1.0433	.4705	.4043	.1622	.1701	.4777
Belgium	BEL	5600065	5603154	0	-.3583	-.0862	-.227	-.146	-.0696	-.7054	.5755	.1216
Belgium	BEL	5600065	5604972	0	.0398	2.6352	1.4967	-.0627	.6916	.0234	.5755	1.515
Belgium	BEL	5600065	5605448	0	.8352	-1.1763	-1.6145	.2526	-.5219	-.1091	-1.0753	-.7639
Belgium	BEL	5600065	5601510	0	.1591	.7763	.7162	.6018	.0946	1.0567	.1693	-.222
Belgium	BEL	5600065	5603903	0	.1508	.1852	.0226	-.0202	.0528	.3994	-.216	-.2485
Belgium	BEL	5600065	5605912	0	.2517	.8655	1.4967	-.2485	.072	.233	.9296	2.0955
Belgium	BEL	5600065	5605109	0	.8298	.32	1.1381	.4425	.304	.8027	.1693	1.1232
Belgium	BEL	5600065	5600987	0	1.1743	-.6447	-.7638	-.174	.2347	-.0296	-.7867	-.1314
Belgium	BEL	5600065	5603498	0	1.2398	1.7671	.8348	-.3648	.9664	-1.6678	-.6997	-.1865
Belgium	BEL	5600065	5600334	0	-.176	.117179005206557	.0242174926028941	-.0626489040603451	.0337936968762957	-.169681088883965	-.0261846369650374	.010480768243025
Belgium	BEL	5600065	5604715	0	1.4605	1.1132	.440282875981264	1.375	-.1327	-1.6678	.132687316765277	.33169660080016
Belgium	BEL	5600065	5602512	0	1.0485	.3289	-.5034	.2516	-.0429	.8983	1.2568	.1216
Belgium	BEL	5600065	5602661	0	1.268	-.0862	.0226	.667	.5037	.5666	.3482	-.3856
Belgium	BEL	5600066	5605374	1	1.4214	-1.5701	.6162	.6433	-.6267	.4149	-.7789	2.0955
Belgium	BEL	5600066	5602959	0	-.3719	.5042	-.5373	.5548	-.0563	-1.6678	-.4145	-.5844
Belgium	BEL	5600066	5603027	0	-.8162	.12415257584061	.00840775811546449	-.123608150389929	.0186521371808634	-.168910967951844	.00498785916495468	-.020839886542447
Belgium	BEL	5600066	5601421	1	1.2172	-.0862	.0226	.1011	.0202	1.0404	-.0987	-.5251
Belgium	BEL	5600066	5604547	1	1.1464	.0075	-.7638	-.0586	-.5285	.2783	.1701	-.7674
Belgium	BEL	5600066	5600737	1	1.4248	-.192	.766	.4035	.9953	.7782	-.725	.9883
Belgium	BEL	5600066	5601424	1	1.6749	-.5169	.0226	.3461	-.2925	.7367	.1747	.0876
Belgium	BEL	5600066	5605477	1	1.4058	-.5994	.1386	.2233	.6238	.6121	.5755	-.222
Belgium	BEL	5600066	5600878	1	.581	-.59	-.4728	-.1803	-.0751	.0121	-.3907	-.2503
Belgium	BEL	5600066	5601018	1	.7121	.468	.0226	.1272	-.2729	.0402	.5755	.1216
Belgium	BEL	5600066	5606425	1	-.7279	.8149	.8094	-.3939	-.5757	-1.6678	-.9106	-1.0012
Belgium	BEL	5600066	5601323	1	.0006	.3378	.4173	.1863	-.3694	.2511	-.9906	-.5912
Belgium	BEL	5600066	5602621	1	-.6741	.1489	.0226	-.1121	.4484	.2783	-.4801	1.1013
Belgium	BEL	5600066	5603942	1	1.3046	1.3403	1.1381	.3129	.5515	.1012	.9918	.4208
Belgium	BEL	5600066	5603113	1	.5945	.5923	-.227	-.7368	-1.1461	.0788	-2.1355	.7864
Belgium	BEL	5600066	5602298	1	1.4611	-.192	.0226	.9832	.5176	.299	.5755	.1216
Belgium	BEL	5600066	5600078	1	.6431	-.2662	.0226	-.0793	-.8221	.1012	-.5974	-.5912
Belgium	BEL	5600066	5604152	1	1.2396	-.59	-.6843	.2213	-.3701	.0234	-2.1355	-.8936
Belgium	BEL	5600066	5606501	1	1.4544	-.8869	.0226	-.0232	-.8247	.6599	-.1722	-.222
Belgium	BEL	5600066	5601865	1	1.4795	-.0862	.0226	.5313	.5249	-.801	-.8686	-.3856
Belgium	BEL	5600066	5606455	0	1.1384	-.3349	.0226	.1419	.1104	.5022	-.6852	-.1563
Belgium	BEL	5600066	5604531	0	.735	-.0192	-.7638	-.002	-.9209	-.7054	.3482	-1.2688
Belgium	BEL	5600066	5602819	0	1.1541	-.4314	.0226	.0379	.2846	-.0127	.3482	-.8028
Belgium	BEL	5600066	5604794	0	2.3087	-.5513	-1.7997	-.2103	-.3091	-1.6678	-2.1355	-1.3017
Belgium	BEL	5600066	5603445	0	1.3215	-.7815	.0226	.4645	.01	.1012	-.3237	-.1563
Belgium	BEL	5600066	5604927	0	1.6012	.1357	1.9359	1.2836	.539	.4099	.5755	1.4234
Belgium	BEL	5600066	5604099	0	1.1246	-.2479	.0226	.5235	.5137	.0191	.5755	.1216
Belgium	BEL	5600066	5601266	0	1.0801	-.2662	.0226	-.9683	-.2162	-.2229	-.6057	-.7496
Belgium	BEL	5600066	5602163	0	.9221	-.4998	-.3802	.1371	.1567	-.8849	-.2668	-.1563
Belgium	BEL	5600066	5605746	0	1.9162	.2063	.7162	.2627	.0446	.8027	-.1026	-.3086
Belgium	BEL	5600066	5605576	0	1.5115	-.8977	-.5544	.0519	-.6645	.1246	-2.1355	-.3902
Belgium	BEL	5600066	5603481	0	1.2465	.101683997042014	.0593461200761347	.0728002179387701	.0674376654279238	-.17139226824345	-.0954487352857397	.0800740694494199
Belgium	BEL	5600066	5604661	0	1.1175	.3289	.0226	-.7383	-.0639	-1.6678	.5755	-.2503
Belgium	BEL	5600066	5601128	0	1.3184	-.0862	.0226	-.0024	-.0469	-.3883	.5755	-.2503
Belgium	BEL	5600066	5604874	0	1.4391	-.0994	.0226	.4671	.0096	1.2811	-.0553	-.5251
[truncated: 7,652 more rows]
