# Supplementary material for: Antecedents of adolescent students’ ICT self-efficacy: The ICT dataset
Source: Data Brief. 2020 Oct 22;33:106437. doi: 10.1016/j.dib.2020.106437 (PMC7644865; doi:10.1016/j.dib.2020.106437)
Supplement: Supplementary file 2 [file mmc2.zip › Chile.csv]

CNTRYID	CNT	CNTSCHID	CNTSTUID	ST004D01T	ESCS	INTICT	COMPICT	HOMESCH	ENTUSE	USESCH	SOIAICT	AUTICT
Chile	CHL	15200001	15204371	1	-.5826	-.163839180372084	-.13442226857284	-.243833135524488	-.7151	-.0512863504887183	-.150125844003631	-.300956637823249
Chile	CHL	15200001	15204499	1	-1.3677	.5289	.64049056731586	.1409	.7949	.4595	.7264	.7864
Chile	CHL	15200001	15204117	1	-1.4656	1.7671	.0226	.124	.0612	-.3239	-.2852	-.959
Chile	CHL	15200001	15204749	1	-2.0257	-.4314	-.0154	.0583	-1.2206	-.3934	.5755	.1216
Chile	CHL	15200001	15205399	0	-1.5687	1.3403	1.9359	.3653	.8231	.1567	2.4277	2.0955
Chile	CHL	15200001	15204831	0	-.3099	.2112	.586	-.0927	.6359	.6658	.0256	-.4607
Chile	CHL	15200001	15204464	0	.9	2.6352	1.9359	3.6039	4.8357	3.6292	2.4277	2.0955
Chile	CHL	15200001	15203881	0	-.4933	-.5799	.0226	.5919	-.0732	-.1062	-.2821	.1216
Chile	CHL	15200001	15202141	0	-1.0541	-.7114	.5021	.3135	-.085	-1.6678	-.176	-.4784
Chile	CHL	15200001	15206840	0	-.5951	-.4488	-.0607	-1.7857	-.6087	-.2942	.0256	-.4607
Chile	CHL	15200001	15205760	0	-2.0723	.7332	.8877	-.8989	-.9513	-1.6678	.5755	.8567
Chile	CHL	15200001	15207730	1	-.6681	-.2662	.0226	.3008	-.2428	-.2979	.5755	.1216
Chile	CHL	15200001	15202060	1	-.8497	1.3939	1.9359	-.6309	-.8385	.0868	2.4277	1.3857
Chile	CHL	15200001	15203900	1	-2.6394	1.4003	-.227	-.2321	-.2085	.1055	.5755	.1216
Chile	CHL	15200001	15202282	1	-1.4368	-.4314	-.3802	-.2739	-.9139	-.0816	.0256	-.4607
Chile	CHL	15200001	15201121	1	-.8158	-.5874	.0226	-.4425	-.5109	-.0441	.3482	.1216
Chile	CHL	15200001	15204840	1	-1.2585	-.2479	-1.1926	1.4189	1.2796	1.5916	-.3583	-1.235
Chile	CHL	15200001	15202524	1	-1.4316	-.5874	-.4806	.6136	.2075	.5256	.5755	-.2503
Chile	CHL	15200001	15202999	1	-1.0555	2.6352	.0226	.3469	-.337	.3239	.5755	-.2503
Chile	CHL	15200001	15203414	1	-.6947	-.0219	.3461	.3844	-.1328	-.801	.5837	-.2274
Chile	CHL	15200001	15203993	1	-.2016	-.2662	.0226	.3708	.1683	.6064	.3939	-.2503
Chile	CHL	15200001	15202095	1	-2.1495	-2.9627	1.013	-2.6893	-2.3281	-.5569	-2.1355	-2.5027
Chile	CHL	15200001	15200510	1	-1.4193	-.2662	-.227	-1.3089	-1.1205	-1.2919	-.5945	.1216
Chile	CHL	15200001	15201002	1	-.9261	.96	1.2899	.3984	.7293	.8478	.5826	.5505
Chile	CHL	15200001	15205754	0	-1.3921	-1.0212	-.5907	.1504	-.8453	.7621	.1693	-.2503
Chile	CHL	15200001	15204038	0	-1.6709	.7156	.4173	-.4383	-.8586	-.219	-.6677	.2203
Chile	CHL	15200001	15203459	0	-.0112	.1371	-.227	-1.1482	-.0241	-.8849	-.4805	1.3566
Chile	CHL	15200001	15204493	0	-.9895	-.0862	.0226	-.8913	-1.008	-1.6678	.5755	-.2503
Chile	CHL	15200001	15205705	0	-.4785	-.5994	.0226	.1053	-.9291	.4394	.1922	.1907
Chile	CHL	15200001	15204078	0	-1.3641	.0467	.0226	-.1969	-.036	.7894	.8038	-.7108
Chile	CHL	15200001	15200111	0	-1.0239	.5128	-.5472	-.1077	-.6812	.1952	.3482	.2683
Chile	CHL	15200001	15204679	0	-1.8944	-.2624	-2.664	.1053	-1.7363	-.8849	-2.1355	-.8443
Chile	CHL	15200001	15202306	0	-.9079	.2032	.0226	.759383667196602	2.5999	-.2942	-.3912	-.1865
Chile	CHL	15200001	15203685	0	-.5641	.5946	.894	-.2751	.1574	-.475	-.6852	2.0955
Chile	CHL	15200001	15207598	0	-1.8747	-.118536858122166	-.097976726425054	-.0824068273066124	-.344427481796569	.100961970456061	.0893479866052022	-.270934434993663
Chile	CHL	15200001	15201000	0	-.5654	-.2548	-.2943	-.1385	.2908	.4895	.0791	-.222
Chile	CHL	15200002	15200358	1	-.5294	-1.3534	-.746714831980833	-.1658	-1.0761	-.6274	-.57126762258979	-.771950355327677
Chile	CHL	15200002	15206209	1	-.2688	.0679308722390952	.0855282789494349	.0574592197534049	-.0779680127123178	.132657411571885	.0612697451505355	-.0654541270157702
Chile	CHL	15200002	15202076	1	-.3106	-1.2023	.3461	-2.6893	.7699	-1.0529	-2.1355	.4777
Chile	CHL	15200002	15203692	1	-.5049	-2.9627	-1.84057345956424	3.6039	-.0246	-.5014	-.0931	-2.5027
Chile	CHL	15200002	15204582	1	.7118	-.0681194002682259	-.0379497820293485	-.207645300705786	-.6638	-.0754044159527486	-.233357048867653	-.189917030419371
Chile	CHL	15200002	15202668	1	-.2789	.8046	-.2614	-.1597	.3878	.2483	-.4805	-.2201
Chile	CHL	15200002	15204410	1	-.5984	-.7221	.0226	-.3715	-.0494	.1055	-.3733	.2546
Chile	CHL	15200002	15202791	1	.461	.0492377050045075	.014220935679754	.0804049621814761	-.037667842807001	.113339410532016	-.0770626579564923	-.2503
Chile	CHL	15200002	15200492	1	-1.7018	-.9861	1.9359	.6846	.0514	1.0454	.2054	-.7462
Chile	CHL	15200002	15205273	0	-.4873	-.0862	-.227	.6017	-.0006	.2679	.5755	.1216
Chile	CHL	15200002	15203886	0	-.2542	2.6352	1.9359	1.2836	4.4978	1.0584	.5722	2.0955
Chile	CHL	15200002	15202040	1	-.2682	.115054308035647	.0226	-.6441	-.309281015652848	.0589	.5755	.1216
Chile	CHL	15200002	15202572	0	.5294	.160613195157309	.176738002649489	.126978541481598	.0544735765666219	.148411381992615	.0473136754518526	.0366782484920164
Chile	CHL	15200002	15200629	0	.1109	-.2479	.1386	-.516862226718703	-.9396	-.5309	-.5603	-.1563
Chile	CHL	15200002	15202052	0	-1.0474	-2.9627	-.9201	1.581	.8539	-1.3198	2.4277	-.4811
Chile	CHL	15200002	15203060	0	-.2455	.0706363321789528	.0881907527181787	.0594885359602039	-.0741019527897429	.13311728066585	.0608623579994715	-.0624728136239743
Chile	CHL	15200002	15206613	0	.8166	.193961182055468	.209556134253919	.15199225884609	.102127328058618	.154079811339689	.0422921479932435	.0734264547634224
Chile	CHL	15200002	15202540	0	.6669	.176578892227284	.192450025962891	.138954119955197	.0772883078693709	.15112520175314	.0449095667277622	.0542718361045453
Chile	CHL	15200002	15204151	1	.8025	.3326	-.3526	-.3148	-.9632	-.2532	-.2821	-.4607
Chile	CHL	15200002	15205618	1	1.001	-2.9627	1.9359	1.1534	.6261	1.5281	-.0466	.5505
Chile	CHL	15200002	15207427	1	-.2353	.0718206966161438	.089356299174882	.0603769061451545	-.0724095145403753	.133318596749904	.0606840168432117	-.0611676893065358
Chile	CHL	15200002	15201288	1	.3918	-.8379	.8348	-.0612	-.0386	-1.6678	-.6852	-.4607
Chile	CHL	15200002	15203045	1	-.119	-.101458486386956	-.0753446471344314	-.2706	-.4401	-.7433	-.201103533950681	-.217095086679468
Chile	CHL	15200002	15205903	1	-1.4166	-.0862	-.5373	.3718	-.2655	-1.2919	-.3912	.1216
Chile	CHL	15200002	15206442	0	.2639	.9349	.6496	.8298	1.4951	-.0816	.5755	.1216
Chile	CHL	15200002	15206133	0	-1.4452	-1.2223	-1.1343	-.752070048362429	-.6491	-1.5744	-.702816680569782	-.946539064908712
Chile	CHL	15200002	15200975	0	.4677	1.4003	1.9359	3.6039	1.1179	.3885	2.4277	2.0955
Chile	CHL	15200002	15205650	0	1.3059	1.7162	1.9359	-2.6893	1.1946	-1.6678	-1.0753	2.0955
Chile	CHL	15200002	15206549	0	.6242	.171620817573553	.187570728541202	.135235158494669	.0702032967666262	.150282437362053	.0456561517642615	.0488082274423272
Chile	CHL	15200002	15201109	1	1.2897	.248894791392234	.263616921378068	.193196958306887	.180626596271931	.16341732500299	.0340202655396643	.133961191486968
Chile	CHL	15200002	15205227	1	1.1595	-.0862	.0226	.7456	2.1994	.4394	.5755	.1216
Chile	CHL	15200002	15202395	0	-.304	.0638436537891815	.081506000981204	.0543934716641636	-.0838085839258215	.131962673713191	.0618851969839026	-.0699580854445776
Chile	CHL	15200002	15204048	0	-1.4465	-1.6546	.0226	1.2387	.8779	-1.6678	.5755	.1216
Chile	CHL	15200002	15201598	0	-.1438	-.817	-1.1926	.1053	-3.7095	.9929	1.1217	.3663
Chile	CHL	15200002	15203667	0	-.4259	-.0862	.4173	-.3022	-.365	-.219	-1.2871	-1.1405
Chile	CHL	15200003	15200551	1	-.7732	-.2479	-.4728	-.0418	-.8815	.6258	.5755	-.1563
Chile	CHL	15200003	15207482	1	-.149887496886972	.0817382977120778	.0991163227397396	.0678159180262932	-.0582374177518739	.135004372304405	.059190628160445	-.0502388721667215
Chile	CHL	15200003	15201988	1	.4783	.312753635280269	.333228838019102	.467192002778901	.326821622614307	.8091	.3482	.192806333707607
Chile	CHL	15200003	15203564	1	.371	.5179	.5347	.6598	.3235	.632	.8538	.4994
Chile	CHL	15200003	15207672	0	.8538	.1973	.6825	-.6123	-.4125	-.4223	-.5832	.2546
Chile	CHL	15200003	15204896	0	-1.5238	-.2479	.3461	-.3707	-1.1384	.0279	.1693	-1.6155
Chile	CHL	15200003	15200919	0	-1.7552	1.7162	1.9359	-.3177	1.8331	.2087	1.1375	2.0955
Chile	CHL	15200003	15206988	0	-.9471	-1.2825	-.4806	-.9004	-1.1807	-1.6678	-.2852	-.8443
Chile	CHL	15200003	15200586	1	-1.3778	-.0994	.0226	-.1712	-.6254	.7771	-.3912	2.0955
Chile	CHL	15200003	15206795	1	-1.3037	-.4314	.0226	-.0284	-.4605	.3551	.3482	-.5912
Chile	CHL	15200003	15201915	1	-.6781	.7789	1.2867	-.3813	.8341	.112	1.6922	1.0383
Chile	CHL	15200003	15207803	1	-.0803	.6372	-.4338	.0533	.776	.9169	.5755	-.4607
Chile	CHL	15200003	15205368	1	-1.519	-.0994	-.691	-.4934	-.2932	-.212	-.8483	-.5079
Chile	CHL	15200003	15206685	1	-2.0535	-1.0744	-.3802	.2948	-.8188	1.3212	-.1727	-1.0169
Chile	CHL	15200003	15206646	1	-1.4357	-.7221	-.4728	-.789	-.8015	-.2344	-.2852	-.4607
Chile	CHL	15200003	15200582	1	-1.0049	-.2662	.0226	-.9649	-.3693	-.5956	-.27698075936752	-.4607
Chile	CHL	15200003	15207241	1	-.9696	.3946	.2536	.1367	.3676	.1688	-.5656	-.7108
Chile	CHL	15200003	15204411	1	-.583777120641954	-1.1085	-1.2891	-.8941	-.7477	.0561	-.4948	-.9815
Chile	CHL	15200003	15200091	1	-.9211	-1.1056	-1.2062	-1.0563	-.614	.2005	-2.1355	-.959
Chile	CHL	15200003	15207141	1	-1.5993	.1876	.0005	.0486	.1708	.0801	-.8627	-.3086
Chile	CHL	15200003	15204714	1	-1.7744	1.2587	-.408	-.6494	-.139	.1231	-.3912	-.7496
Chile	CHL	15200003	15200776	1	-.7076	.0666	.4173	-.3796	1.0004	-.0152	.3415	.8136
Chile	CHL	15200003	15203695	1	-2.715	1.3889	.9268	-.8941	-.9271	.1424	1.1375	-.9101
Chile	CHL	15200003	15203381	0	-1.0132	1.3889	-.2943	.3781	.6158	.6857	1.6427	-.3297
Chile	CHL	15200003	15200825	0	-2.4882	-.4314	-.3802	-2.6893	-.0765	-.5875	-.4805	-.6353
Chile	CHL	15200003	15200807	0	1.1805	-1.1085	-1.3005	-.0509	-.3177	.4866	-.9711	-.3657
Chile	CHL	15200003	15203163	0	-2.6119	-.948	-.227	-2.6893	-1.1688	-.1222	-.9533	-1.6909
Chile	CHL	15200003	15207127	0	-.4991	.0502	-.5907	.0839	-.5058	.643	-.3733	.4994
Chile	CHL	15200003	15207010	0	-1.8235	2.6352	-2.664	-2.6893	.4291	-1.6678	-2.1355	-2.3976
Chile	CHL	15200003	15202226	0	-.9386	.334	1.4967	.2366	.2459	-.1787	1.4793	1.515
Chile	CHL	15200003	15200511	0	-.9895	-.2662	.3416	-.1071	.0549	-.4128	.5755	.1216
Chile	CHL	15200003	15203829	0	-1.334	-.4203	-.4688	.1952	.7573	.5717	.5755	-.8443
Chile	CHL	15200003	15202402	0	-1.2699	-2.9627	-.2145	1.2035	.8779	1.2294	-2.1355	-2.5027
Chile	CHL	15200003	15201799	0	-1.4573	-.3531	.8038	.9259	.9452	.6602	.3482	.833
Chile	CHL	15200003	15204287	0	-1.8701	-.2334	.0226	1.3999	-.0939	.9094	.5755	.1216
Chile	CHL	15200003	15203230	0	-.2969	-.9399	.0226	.1742	.6438	.7976	.075	-.2503
Chile	CHL	15200003	15201981	0	.0274	.0308	-.4728	-.0502	-.3246	-1.5939	-.2852	-.4607
Chile	CHL	15200003	15202315	0	-.1437	-1.4397	-.4338	.6008	-1.8674	-1.6678	.5755	-.0284
Chile	CHL	15200003	15206086	0	-.642	.3326	-.4641	-.5526	-.2415	-.3877	-.1727	-.8198
Chile	CHL	15200004	15201102	1	-.426	-2.1844	-1.4131	.5321	.8779	.373	-.8883	-2.5027
Chile	CHL	15200004	15202510	1	-.1178	.4646	1.2867	1.2312	.3417	-.219	1.8085	1.0383
Chile	CHL	15200004	15205889	1	-1.3661	-.2479	.0226	.7113	-.0408	1.0062	.5755	.1216
Chile	CHL	15200004	15203631	1	-.8308	-.0862	-.3827	.1053	-.9291	.4394	.5755	.1216
Chile	CHL	15200004	15202971	1	-.3571	.468	-.3802	.6472	.167477365554027	.252	.5755	-.7496
Chile	CHL	15200004	15205078	1	-.266	.0682559918885202	.085848232878726	.0577030860786855	-.0775034218203345	.132712674810645	.0612207887546995	-.0650958575952968
Chile	CHL	15200004	15202400	0	-2.0205	.2607	-.227	-.1672	.003	.1481	-.176	.1216
Chile	CHL	15200004	15205813	0	-.149887496886972	.0817382977120778	.0991163227397396	.0678159180262932	-.0582374177518739	.135004372304405	.059190628160445	-.0502388721667215
Chile	CHL	15200004	15200004	0	-.8767	-.2662	-.9607	-1.219	-.3316	-.3852	.5755	.1216
Chile	CHL	15200004	15202199	1	-.9	1.3889	-.5766	.5581	2.0803	.8128	-.3727	2.0955
Chile	CHL	15200004	15204935	1	-.843	-.0862	.0226	.6944	-.0761	.2077	.0256	-.5093
Chile	CHL	15200004	15206731	1	-1.8178	.1316	.82	-2.6893	-1.4522	-1.6678	-2.1355	-2.5027
Chile	CHL	15200004	15201196	1	.5919	1.4003	-1.6543	2.0685	.8165	-1.6678	-.0651	-.5251
Chile	CHL	15200004	15200606	1	-.6599	.3111	.0226	.0429	.1334	-1.6678	-.0585	.7534
Chile	CHL	15200004	15204443	1	-1.3923	-1.1172	.3461	.4714	-.5502	-.801	-.8686	.1216
Chile	CHL	15200004	15203271	1	.3447	2.6352	1.9359	.3764	1.011	.9174	-.6629	1.1232
Chile	CHL	15200004	15206066	1	.0298	.7914	1.1752	-.6447	-.7146	-.6274	-.2821	.053
Chile	CHL	15200004	15202558	1	-1.0753	2.6352	1.9359	.713	.8787	1.9398	.3482	2.0955
Chile	CHL	15200004	15205677	1	-.642	-.0862	.0226	.747390297847941	.352456304868522	1.5721	.5755	.1216
Chile	CHL	15200004	15206234	1	-1.2598	-.0862	.0226	.3544	-.0138	1.0042	.3482	-.4607
Chile	CHL	15200004	15207352	1	-1.8285	-.4343	.6907	-.5049	.1026	-.219	-.216	.2546
Chile	CHL	15200004	15206474	1	-1.3178	.763	.8038	-.2767	-.994	-.2025	.3542	.4104
Chile	CHL	15200004	15203693	1	-1.1187	-.59	-.227	-.5543	-.4708	.2595	.1693	-.1563
Chile	CHL	15200004	15204743	1	.9473	.3815	.7804	.0518	.1675	-.0745	-.1918	.3158
Chile	CHL	15200004	15204572	1	-1.0538	.1123	.586	-.6525	-.2356	-.9292	.0405	.0144
Chile	CHL	15200004	15202036	0	-1.3394	.0666	.8801	.4838	-.1085	-.0447	.5755	.1216
Chile	CHL	15200004	15200426	1	-.6071	-.4343	-.3802	.062	-.6347	-1.2919	.3482	.1907
Chile	CHL	15200004	15205383	1	-1.7238	.1852	-.227	.6016	-.1368	-.2306	-.0553	2.0955
Chile	CHL	15200004	15201978	0	.2711	-.1167	1.1381	-.0657	-.5747	-.2708	-.0551	2.0955
Chile	CHL	15200004	15201266	0	-.309	-.1167	1.4967	.903	.5339	.9745	.9492	2.0955
Chile	CHL	15200004	15202235	0	-1.9249	-1.3441	-1.2891	-.1651	-.0737	.4394	-.2907	-1.3027
Chile	CHL	15200004	15203855	0	-.7659	.6606	-.2614	-2.6893	-.8662	-.4164	2.4277	.0144
Chile	CHL	15200004	15201223	0	-.06	1.7162	1.9359	3.6008	2.7234	.4014	2.4277	2.0955
Chile	CHL	15200004	15200089	0	-1.484	-.0862	.0226	1.2787	4.8357	-1.5939	.5755	.1216
Chile	CHL	15200004	15202205	0	-1.1792	.0449681026019704	.0755956330902948	.5758	.3458	-.7946	.221616392570328	-.0510527380195332
Chile	CHL	15200004	15201485	0	-.8465	.2032	.1386	.5194	-.0688	.1955	.8038	-.4607
Chile	CHL	15200004	15201718	1	-1.4446	-.5743	-.7638	-.9566	-.7461	-.8768	-.4948	-.5711
Chile	CHL	15200004	15206459	0	-1.7651	-.4454	-.691	-2.6893	-3.7095	-1.6678	-.6852	-1.1252
Chile	CHL	15200004	15203998	0	1.0376	-.2662	.0226	-.0454	-.2255	-.4863	-.5832	.1216
Chile	CHL	15200005	15204213	1	.2729	.0347	.7388	.1686	-.1716	.9577	-.9906	.7566
Chile	CHL	15200005	15205800	0	1.2566	-1.0095	1.4967	.4191	.309	.7615	-.8835	.9883
Chile	CHL	15200005	15206077	0	.99	2.6352	1.1355	3.6039	4.8357	2.0634	2.00094529960481	1.45785054837475
Chile	CHL	15200005	15201167	0	.2882	.96	1.1752	1.7738	.3836	2.415	1.802	.6314
Chile	CHL	15200005	15202857	0	.0670835013407474	.1649	1.9359	1.4588	.4709	1.5583	.9911	1.1232
Chile	CHL	15200005	15202946	0	.5457	.6424	.604129780185752	.8977	1.1055	1.373	.606891547284834	.45909926039646
Chile	CHL	15200005	15203328	1	.9134	.5836	-.5544	.98	.3436	1.1837	-.2857	-.8745
Chile	CHL	15200006	15200245	1	-.63	-.5297	-.3827	.3037	.3067	-.5032	-.6007	.4994
Chile	CHL	15200006	15205733	1	-.7578	.142	-1.0611	.5043	-.0698	-.2979	-.2852	-.7496
Chile	CHL	15200006	15207194	1	-2.268	.8105	-.6843	-.514986721909012	-1.7436	.355	-.0553	-1.4991
Chile	CHL	15200006	15203517	1	-.7074	-.0862	.0226	.4708	-.0085	-.8849	.5755	1.3857
Chile	CHL	15200006	15205062	1	-1.0556	-2.9627	-.227	-.0897	.0659	-1.6678	-.5001	-1.1252
Chile	CHL	15200006	15201395	0	-.5871	.1549	.0457	1.2836	-.5143	.4095	.3482	.4994
Chile	CHL	15200006	15204314	0	-.5047	2.6352	.4173	-.8921	-.0324	-.7368	.8038	1.515
Chile	CHL	15200006	15204549	0	-2.3674	2.6352	-1.5438	.5085	.8893	.2512	.0447	.1216
Chile	CHL	15200006	15205034	0	-1.8056	-.4343	.7638	-.3029	.6079	.6203	-.2008	.7627
Chile	CHL	15200006	15206226	0	.6072	.0643954081048436	.0997464069184643	.1053	.0511	.312	-.6852	.1216
Chile	CHL	15200006	15201126	1	-.5593	.4012	-.7638	-.5249	-.6178	.2603	.3199	-.6959
Chile	CHL	15200006	15207370	1	-.0531	.2718	-.2943	-.1318	-.0982	-.0671	.5755	-.8198
Chile	CHL	15200006	15201279	1	-.5008	-.0692	-1.0088	.3585	.5667	.5028	.1693	-.7496
Chile	CHL	15200006	15200891	1	-.7188	.589	1.2867	.3996	-.0616	.5154	.3482	.6314
Chile	CHL	15200006	15204267	1	-1.6345	-.59	-.4728	-.9951	-1.4697	-.6274	-.6997	-.2895
Chile	CHL	15200006	15205199	1	-.7341	-.7221	-.829	-.0868	-.0751	.5365	-.2821	-.7496
Chile	CHL	15200006	15201037	1	-1.9632	-.847	-1.5179	-.0423	-.6305	.3343	-1.0753	-1.4637
Chile	CHL	15200006	15206711	1	-.7477	.3738	.0226	-.2387	.5467	.1378	-.4771	.1216
Chile	CHL	15200006	15203006	1	-.3643	1.3697	1.4967	-.1915	-.1893	.5456	1.1176	.4112
Chile	CHL	15200006	15206340	1	.5705	-.089	.0226	.5161	.3638	.5389	.3482	.4777
Chile	CHL	15200006	15202595	1	-1.3637	-.983	-.5034	-.4937	-1.099	-.6306	.0256	-.8443
Chile	CHL	15200006	15204989	1	-1.113	-.7221	-.7638	-.2506	-.9261	-.0816	.3482	-.7496
Chile	CHL	15200006	15203660	1	.8572	-.1167	.0226	-2.0365	-.93	-1.6678	.1922	-.3297
Chile	CHL	15200006	15200618	1	-.6538	-1.5124	-2.664	-2.6893	-.7852	-1.6678	-.6599	-1.7277
Chile	CHL	15200006	15201533	1	-1.0329	.5266	.0226	-.0769	-1.1529	-.0816	.3473	-.2503
Chile	CHL	15200006	15202124	1	-.8649	-.4188	-.691	-.3939	-.9081	-.0816	-.6852	-.6774
Chile	CHL	15200006	15204575	0	-1.1946	.9275	-.5544	-.9348	-.7769	-1.6678	-.7899	-1.213
Chile	CHL	15200006	15200672	0	-1.4349	.3289	1.4967	-.154	-.0472	-.0808	.5755	2.0955
Chile	CHL	15200006	15207827	0	-.3323	-.5874	-.691	-.1238	.8946	-.1611	-.3733	-.4607
Chile	CHL	15200006	15205747	0	-1.9107	.4594	.4173	-.3405	-.1956	.3454	-.1026	-.7496
Chile	CHL	15200006	15201332	0	-1.0255	-.0323	.586	-.145	-.5145	-.5842	.6172	1.1232
Chile	CHL	15200006	15200661	0	-.8072	-.59	-.691	-.35	-.3635	.1694	-.3907	-.2503
Chile	CHL	15200006	15206470	0	1.2808	-.192	1.4967	.0358	.432	-.0816	2.4277	2.0955
Chile	CHL	15200006	15201420	0	-.676	.5068	-.1587	-.49	-.2998	.3512	.5755	.1216
Chile	CHL	15200006	15204046	0	-1.149	.9454	1.003	-.4629	-.0388	.2087	.1693	.8567
Chile	CHL	15200006	15200040	0	-1.0397	.1852	.7162	-.2181	-1.2975	.5691	-.8831	-.5093
Chile	CHL	15200006	15203156	0	-1.5607	.5338	1.9359	-.9842	.0422	.0534	-1.1747	.9339
Chile	CHL	15200006	15207667	0	-1.2486	.9454	1.036	-.3668	-.0453	.1681	1.8077	.833
Chile	CHL	15200006	15207245	0	-.5885	1.1306	1.1752	-.3405	-.0317	-.219	.0215	.6314
Chile	CHL	15200007	15206061	0	.576	-.2741	1.2341	-.1781	-.4466	.1835	.3415	.4725
Chile	CHL	15200007	15204115	0	.7305	.2607	-.227	.0999	-.8998	-.0737	-.1021	-.2503
Chile	CHL	15200007	15203837	1	.8974	.0467	.4173	.0221	-.0833	.6227	-.0553	.2546
Chile	CHL	15200007	15202711	1	1.5004	.2577	-1.4011	-.5822	-.4103	.137	-2.1355	-.1544
Chile	CHL	15200007	15203109	1	1.48	.27099131613708	.285362361643816	.209771158914348	.212202184394936	.167173251551556	.0306929790655231	.158310716742708
Chile	CHL	15200007	15204834	1	.8873	-.2662	-.7002	.2137	.1534	-.8768	.5755	-.7496
Chile	CHL	15200007	15205242	1	1.1571	.6636	.0226	.2043	-.2315	.3344	-.2821	.6314
Chile	CHL	15200007	15205129	1	1.2525	.1852	1.4967	-.0884	1.0306	.1342	.5755	.1216
Chile	CHL	15200007	15204715	1	1.6771	.0502	.8348	-.0218	.2907	.0963	-1.4214	-.2503
Chile	CHL	15200007	15201702	1	1.5692	-.7815	-.5034	.4181	-.3526	-.2781	-.4948	-.1563
Chile	CHL	15200007	15207619	1	.3738	-.2479	-.7638	.1122	-.0322	-.0413	-.5832	-.7496
Chile	CHL	15200007	15203743	1	1.7343	2.6352	.8038	.0133	-.4812	.0521	.0256	-.5251
Chile	CHL	15200007	15203597	1	.8196	-.4314	-.3802	-.2463	-.1848	.0402	-.6852	-.2503
Chile	CHL	15200007	15200729	1	1.0845	-.983	.0226	-.254	.17	.134	-.6852	-.3657
Chile	CHL	15200007	15202019	1	.9356	2.6352	.5833	.2251	.6663	-.2154	-.7477	2.0955
Chile	CHL	15200007	15205180	1	1.1379	-.5874	-.4728	-.3857	-.5171	-1.6678	-.4948	-.4607
Chile	CHL	15200007	15204281	1	.9716	.3266	-1.1926	.7057	-.3798	.3063	-1.036	-.5861
Chile	CHL	15200007	15200823	1	.7696	-.847	-.4806	-.0562	-.2714	-.1611	.5755	-.5912
Chile	CHL	15200007	15200756	1	.9102	1.3697	1.1657	.8699	.9516	1.2324	-.2479	-1.1252
Chile	CHL	15200007	15201917	0	.625	-.8591	-1.8395	-.3502	.7662	.4965	-.3268	-.7441
Chile	CHL	15200007	15206698	0	.8305	.6464	.586	-.1421	.4587	-1.6678	1.5037	-.2503
Chile	CHL	15200007	15201948	0	.8036	.3289	1.9359	.0799	.8744	-1.029	.6296	2.0955
Chile	CHL	15200007	15201067	0	1.475	-.0862	.0226	.284	.3879	-.5141	.5755	.1216
Chile	CHL	15200007	15201541	0	-.2567	-.2479	.0226	-.5776	.4532	-1.3198	-.4948	-.7496
Chile	CHL	15200007	15205791	0	1.4869	.7789	1.1381	.0119	.1002	-.0614	.8038	2.0955
Chile	CHL	15200007	15203208	0	1.0326	1.1132	1.9359	-.3119	-.3455	-1.0529	-.0551	-.2503
Chile	CHL	15200007	15203067	0	.4323	.9454	1.4967	.0185	.2013	.1963	-.9936	-.1563
Chile	CHL	15200007	15204254	0	1.1909	.6555	-.4806	.2388	.3485	.8049	-.176	-.2503
Chile	CHL	15200007	15202578	0	.7452	2.6352	.7162	-.2808	.1445	-.0816	.7741	.7627
Chile	CHL	15200007	15206938	0	.9156	-.2662	-.5907	.6875	.4159	.3267	.0221	-.4607
Chile	CHL	15200007	15205042	0	.9706	-.2334	-.5034	-.5249	.578	.4638	.5755	-.1563
Chile	CHL	15200007	15200104	0	1.338	-.1106	1.036	-.1527	.129	-.3239	-.6007	.7864
Chile	CHL	15200007	15206520	0	1.5433	1.4003	1.4967	.5608	.4668	.974	.5755	2.0955
Chile	CHL	15200007	15201527	0	.1799	-.0862	.0226	.0544	1.8376	.3772	.5755	-.5305
Chile	CHL	15200007	15200933	0	1.2848	.8655	.8271	.3874	-.1721	-.8604	1.3918	1.0383
Chile	CHL	15200007	15200703	0	.8907	.1997	-.5034	-.2135	.1846	-.1587	.5755	.1216
Chile	CHL	15200007	15207466	0	1.0255	.8489	.4683	-.0225	.6906	.8581	1.1102	.7627
Chile	CHL	15200007	15200525	0	.1553	1.7162	.7162	.2618	.0864	.2438	.9863	.4725
Chile	CHL	15200007	15202628	0	.658	-.103	1.2867	.2318	1.2976	.8035	.8038	.1216
Chile	CHL	15200007	15201673	0	1.1477	.6555	.0226	.2061	.0653	.1378	-.0823	-.1563
Chile	CHL	15200008	15201979	1	.3993	.7062	.4173	-.3358	-.0504	-.219	-.5978	.4504
Chile	CHL	15200008	15202333	1	1.9106	.2607	-.6587	.2354	.461	.4807	-.225559323211264	-.276769557287337
Chile	CHL	15200008	15200688	1	1.1791	-.4203	.1386	-.1342	-.2248	-.0263	-.4948	-.4607
Chile	CHL	15200008	15205869	1	1.5979	.5266	.4173	.1226	-.1953	.5551	.5755	1.1508
Chile	CHL	15200008	15200083	1	.7844	.1395	-.227	.1444	.719	.1076	-1.5848	-.5305
Chile	CHL	15200008	15203754	1	1.8977	.5128	.4173	-.119	.2887	.5027	-.1727	-.4607
Chile	CHL	15200008	15202865	1	1.0976	.1125	.0226	-.0988	.2542	.6517	-.8012	-.3297
Chile	CHL	15200008	15206624	0	1.3863	-.9924	-1.5179	-.2607	-1.0898	.0383	-1.2871	-.7496
Chile	CHL	15200008	15205161	0	.8536	-1.3452	.0649	-.4715	.2003	-.3153	.7679	-.9943
Chile	CHL	15200008	15205233	0	1.1036	-.0862	.0226	.0764	-.3178	.0281	-.5832	-.1563
Chile	CHL	15200008	15206357	0	.7174	-.0862	.0226	-.0148	-.0332	.1506	.5755	.1216
Chile	CHL	15200008	15205195	0	.7292	1.7162	1.0433	-.2078	-.1059	.3298	1.1417	.833
Chile	CHL	15200008	15203049	0	1.2913	.249080574049048	.263799752194805	.193336310492762	.180892076781636	.163448903996567	.0339922904563292	.134165916870095
Chile	CHL	15200008	15201449	0	1.4939	.9349	1.1381	.4947	.5246	-.0816	.8038	.7435
Chile	CHL	15200008	15200299	0	.5588	.2517	1.4187	1.2656	-.0986	-.2858	1.1176	.9097
Chile	CHL	15200008	15200841	0	1.6129	.7821	1.9359	.3171	.7147	-.2348	-.0823	2.0955
Chile	CHL	15200008	15207498	0	.95	.3926	.0226	.3312	-.1063	.5643	.5755	.1216
Chile	CHL	15200008	15203808	0	.8814	-.343	.6496	-.4097	.1673	-.1651	-.5832	.2546
Chile	CHL	15200008	15205260	0	1.4843	.3289	.0226	.4224	-.136	-.0614	1.3918	2.0955
Chile	CHL	15200008	15204379	1	1.6327	.6492	.0226	-.737	-.4423	-.4384	-1.2871	-1.0788
Chile	CHL	15200008	15201849	1	1.5077	-.1058	-1.263	-.1058	-.5688	.0349	-1.5848	-.4607
Chile	CHL	15200008	15203823	1	1.1826	-1.2524	-1.3048	-.7015	-.8206	-.2544	-2.1355	.1216
Chile	CHL	15200008	15205983	1	1.6119	1.7671	1.1657	-.0297	.3255	.2605	-.5974	-1.6713
Chile	CHL	15200008	15201264	1	1.6162	.2465	.0226	1.0047	.0561	.7605	-.4948	1.515
Chile	CHL	15200008	15206183	1	2.0116	.4718	-.732	-.1754	-.1829	-.0842	-.5172	-1.1395
Chile	CHL	15200008	15202487	1	.7913	.3961	.0226	-.7397	-.7168	.058	-.6852	.2988
Chile	CHL	15200008	15200324	1	1.6066	.792	.231	-.1656	.2741	.3635	-1.0906	-.8443
Chile	CHL	15200008	15205064	1	1.0235	-.4314	.0226	.5884	-.2462	.9965	.3482	.1216
Chile	CHL	15200008	15205906	0	1.4764	-.5133	1.9359	.1973	.3347	.7621	1.1171	.7627
Chile	CHL	15200008	15201216	0	1.5635	.7789	.7162	.0465	.1544	.4537	1.0638	1.0383
Chile	CHL	15200008	15201643	0	1.9695	.3875	-.1587	.0595	.1342	.4713	-1.2665	-.8443
Chile	CHL	15200008	15206657	0	1.2629	-.2662	-.5034	.0535	-.0008	.4626	.5755	.1216
Chile	CHL	15200008	15203636	0	2.3626	.631	-1.762	.4433	.777	.3164	-1.0753	-2.5027
Chile	CHL	15200008	15206931	0	1.3399	-.4488	-.4649	-.1905	-.0335	.4521	.6694	.4504
Chile	CHL	15200008	15206144	0	1.5182	.2607	1.4967	-.2662	-.1985	.241	-.309	2.0955
Chile	CHL	15200009	15200412	1	1.1845	.5266	.6496	.0831	-.6578	.1858	.0221	.8567
Chile	CHL	15200009	15207109	1	1.0062	.2695	.6496	.0662	-.1583	-.1449	-.6852	-.3856
Chile	CHL	15200009	15202151	1	1.9208	-1.1002	-1.1926	.4588	-.7443	-.0383	-2.1355	-2.5027
Chile	CHL	15200009	15205624	1	1.2889	.5155	1.2899	.1424	-.2993	.1182	-2.1355	.0388
Chile	CHL	15200009	15201734	1	.8674	-.4426	-.5907	-.3864	-.7542	.0795	-.6852	-.7496
Chile	CHL	15200009	15204769	1	.9971	-.59	.0226	-.2643	-.4774	.2022	-.4948	-.1563
Chile	CHL	15200009	15206739	1	1.5154	-.891	-.227	.4133	.1504	.7184	-.6852	-.6959
Chile	CHL	15200009	15200574	0	1.3282	-.59	-.3802	.1148	-.1959	.663	.5755	.1216
Chile	CHL	15200009	15206435	0	1.2048	.7156	1.4967	.1741	-.0106	.2072	-1.2835	.7627
Chile	CHL	15200009	15205814	0	1.417	-.7221	.0226	-.1397	-.0568	.2987	.0256	.1216
Chile	CHL	15200009	15206789	0	.9636	-.2662	-.7836	-.2446	-.6108	-.0033	.0256	-.7507
Chile	CHL	15200009	15202193	0	.9694	.1221	-.8627	.2552	.2199	.4378	-2.1355	-1.5195
Chile	CHL	15200009	15206248	0	1.2486	-.2548	.1453	-.5665	.0658	.2719	-.2008	-1.2688
Chile	CHL	15200009	15205726	0	1.5966	.0502	.0226	.2366	-.7781	-.0445	-.5832	-.2503
Chile	CHL	15200009	15201724	0	.9339	1.1132	1.4967	.3527	-.2901	.4172	1.8077	.6859
Chile	CHL	15200009	15200675	1	1.6915	-.5971	-.5544	-.64	-.0382	.4073	-.6852	-.6947
Chile	CHL	15200009	15203407	1	1.4798	.2607	1.9359	.1865	-.1333	.3788	-.6997	-.5393
Chile	CHL	15200009	15206580	1	1.3862	-.4203	-.1587	-.08	-.55	.5103	-.4771	-.1865
Chile	CHL	15200009	15205162	1	1.1292	-.2924	.8038	-.2277	.1005	.5107	-1.5537	.2546
Chile	CHL	15200009	15202652	1	1.2872	-1.2445	-1.6145	-.9479	-.8782	-1.2919	-2.1355	-2.5027
Chile	CHL	15200009	15202150	1	2.1342	.0502	.0226	.1647	.3199	.2921	-.9681	-.4607
Chile	CHL	15200009	15201760	1	1.7331	.2516	1.0433	-.2367	.6216	.623	-.2852	-.717
Chile	CHL	15200009	15206351	1	1.3929	-.0384	-.691	-.0777	-.5659	.3712	-.3197	-.8443
Chile	CHL	15200009	15206633	1	1.4851	-1.511	-1.4242	-.3622	-.7736	.3295	-2.1355	-.0274
Chile	CHL	15200009	15201556	1	1.9748	1.3697	1.9359	.3419	.3779	.5899	-1.5848	2.0955
Chile	CHL	15200009	15204800	1	1.2473	.6492	.5833	.3957	-.2963	.5365	-.3206	-2.5027
Chile	CHL	15200009	15205002	1	1.9747	.3289	.0226	-.4724	-.2566	-.0816	-.8012	-.1563
Chile	CHL	15200009	15200379	1	1.1346	.1221	-.4728	-.668	-.9942	-.526	-.9504	-.8443
Chile	CHL	15200009	15200724	0	1.4268	.5746	1.4967	-.6342	-.354	.3453	.0405	2.0955
Chile	CHL	15200009	15200973	0	1.2144	-.2806	.8116	.2226	-.0211	.0402	-1.0722	.5553
Chile	CHL	15200009	15206098	0	1.5362	-.0994	.0226	.2733	-.3786	.5906	.0256	.1216
Chile	CHL	15200009	15200180	0	1.4147	-.4203	.0226	.5808	.114	.7703	.5755	-.2503
Chile	CHL	15200009	15204059	0	1.9656	-.59	.0226	.232	.8542	.6258	-.7867	.2286
Chile	CHL	15200009	15205771	0	1.9778	-.269	-.7902	.1422	.1693	.2274	-.6852	.5553
Chile	CHL	15200009	15201327	0	1.401	-.438	-1.134	-.1009	.3474	-1.0529	-.5832	-.8198
Chile	CHL	15200009	15205332	0	1.0819	.0502	-.3048	-.835	-.3505	-.1082	-.8012	-1.1866
Chile	CHL	15200009	15207262	0	1.2864	.0566	.5833	.0096	.0572	.0513	-.869	-1.6492
Chile	CHL	15200009	15200495	0	1.2528	.5836	.4173	-.7872	.1325	.093	-1.0758	2.0955
Chile	CHL	15200009	15200709	0	1.2926	-.6593	.0226	-.17	-.0279	.0953	-.3876	-.6353
Chile	CHL	15200009	15201345	0	1.5179	.1125	.0226	.1797	-.0202	.4638	.1693	.1216
Chile	CHL	15200009	15201455	0	1.3055	.0666	.0226	.2776	.3328	.3536	.5755	.1216
Chile	CHL	15200010	15203814	1	1.0414	1.7162	1.0433	-.4083	.3653	.1592	1.836	.5553
Chile	CHL	15200010	15206084	1	-.5292	2.6352	1.4187	2.1337	.5688	2.0634	2.4277	2.0955
Chile	CHL	15200010	15202880	1	-1.326	-.0548250182509262	-.0352771832100455	-.03461773706324	-.253384259499708	.111791591565877	.0797542814640506	-.200726423917338
Chile	CHL	15200010	15205884	1	-2.2556	-.1077	.0226	-.3147	-.7262	-.0077	.1693	-.4607
Chile	CHL	15200010	15200009	1	.4545	-.7199	.0226	-1.6821	-1.0926	.0788	-.4948	.1216
Chile	CHL	15200010	15206154	0	-1.4408	1.3403	1.9359	3.6039	1.5238	.2789	.5755	2.0955
Chile	CHL	15200010	15205627	0	-.7713	-.178401486698165	-.149059312257395	-.249961547967764	-.7244	-.0483237376889853	-.138667432862954	-.317752350506758
Chile	CHL	15200010	15200304	0	.2601	-.7306	.9726	-.3796	.0288	-.0041	.1693	2.0955
Chile	CHL	15200010	15206935	0	-.9151	-.0071	.0226	.2756	.4731	-1.6678	.5755	.1216
Chile	CHL	15200010	15204553	0	-.1827	.235	1.2867	.0428	.4846	-.1986	-.8516	.9883
Chile	CHL	15200010	15203977	1	-.6832	-.269	.9726	.2726	-.4542	.3376	-.2821	.5553
Chile	CHL	15200010	15206416	1	-1.1274	-.5743	-.7638	.0409	.296	.5351	.0256	-.7496
Chile	CHL	15200010	15203883	1	-.8518	-.1713	.1626	.5535	.7887	.5873	.5755	-.3297
Chile	CHL	15200010	15201804	0	-1.2027	2.6352	1.9359	.3748	.2815	.4882	1.802	1.515
Chile	CHL	15200010	15203914	1	-2.0401	-.2479	-.3802	-.9537	-1.3574	.1631	.3482	-.4607
Chile	CHL	15200010	15203960	1	-.301	-.4351	.1142	.4756	.795	.4242	-.4805	.1824
Chile	CHL	15200010	15202803	1	-1.2125	-1.5195	-1.0411	.0547	-.3668	-.1778	-.6852	-.945
Chile	CHL	15200010	15202841	1	.1504	.5113	-2.2485	.2607	.4371	.6611	.8038	2.0955
Chile	CHL	15200010	15207422	1	.0195	-.2806	.0226	-.1073	-.2803	.1527	.5858	.1907
Chile	CHL	15200010	15204665	1	-.582	-.654	-.9607	-.2671	-.6443	-.526	-1.0571	-.8443
Chile	CHL	15200010	15203369	0	-.5604	-.4136	-.5544	.3797	-1.0911	.3972	.1701	-1.1811
Chile	CHL	15200010	15205176	0	.6225	1.0919	1.2341	.5801	.8017	.8439	.1655	1.0177
Chile	CHL	15200010	15204956	0	1.1283	1.1132	1.2867	.6693	2.4817	.1879	.5755	2.0955
Chile	CHL	15200010	15203218	0	-.0548	2.6352	.9268	.5671	.8026	.4654	.5409	2.0955
Chile	CHL	15200010	15200098	0	.8362	1.127	1.9359	.799	.7187	.4894	1.6922	2.0955
Chile	CHL	15200010	15206761	0	-1.06476373131298	-.891	.0226	-1.3001	-3.6575	-1.6678	.0256	-.4607
Chile	CHL	15200010	15207000	0	-.5279	-.7353	.8038	.2561	-.0857	-.1214	.5755	.4777
Chile	CHL	15200010	15203895	0	-1.0666	.5177	.4173	-.1579	.7008	.0281	.5826	-.8198
Chile	CHL	15200010	15200413	0	.6991	-.2806	-.3048	-.231	-.1664	-1.6678	-.8342	-.1563
Chile	CHL	15200010	15203927	0	-.5469	-1.3452	-1.1926	.1736	.2382	-1.6678	.5755	-1.1252
Chile	CHL	15200010	15203131	0	-.7364	-2.9875	-2.00329007538074	-.518518966340724	-1.32220333769886	-.386543156321335	-1.44536507561839	-2.5027
Chile	CHL	15200010	15202298	1	-.159	1.3939	1.9359	-.996	.336	-.0442	2.4277	1.1232
Chile	CHL	15200010	15206780	0	1.36	-1.3452	-1.1926	-.5261	-.9985	.5127	-.5832	-1.1252
Chile	CHL	15200010	15203544	0	-.149887496886972	.0817382977120778	.0991163227397396	.0678159180262932	-.0582374177518739	.135004372304405	.059190628160445	-.0502388721667215
Chile	CHL	15200010	15204233	1	-1.4129	.6395	1.013	.7141	1.237	1.3694	1.2027	2.0955
Chile	CHL	15200010	15206026	0	-1.3126	-2.9627	-2.664	-2.6893	-3.7095	-1.6678	2.4277	2.0955
Chile	CHL	15200010	15201627	0	-1.5074	.328880227329191	.318239122861854	.2959	.8361	.7077	.497066150286481	.164818062384054
Chile	CHL	15200010	15206324	0	.4141	.147225232450631	.163562756918324	.11693647458701	.0353423873360258	.146135720767972	.0493296298946715	.0219252255703829
Chile	CHL	15200011	15205286	0	-.149887496886972	.0817382977120778	.0991163227397396	.0678159180262932	-.0582374177518739	.135004372304405	.059190628160445	-.0502388721667215
Chile	CHL	15200011	15202989	0	.1445	.2695	.0226	-.1064	.4708	-1.6678	-.4948	-.5912
Chile	CHL	15200011	15204661	0	-.0981	.0877515594379664	.105034041710146	.0723263560839018	-.049644560833196	.136026495449132	.0582851534472466	-.0436124877033433
Chile	CHL	15200011	15200408	0	-.1056	.7789	1.4187	1.3147	1.0607	.2407	1.2568	1.0641
Chile	CHL	15200011	15203871	0	.2121	-.6019	-.3802	-.1436	-.0371	-1.6678	.1693	-.8443
Chile	CHL	15200011	15203890	1	.6309	2.6352	.6786	-.3722	-.3923	-.0614	-1.2624	2.0955
Chile	CHL	15200011	15205424	0	1.636	1.7162	1.9359	.6755	1.7882	1.0515	-1.5848	2.0955
Chile	CHL	15200011	15207540	0	1.0374	-.2662	.0226	.4722	-.2556	.7037	-.1972	2.0955
Chile	CHL	15200011	15201656	0	.9094	-.1106	-.227	-.1128	.3295	-.1144	-.1026	-.7108
Chile	CHL	15200011	15200705	0	-.6932	-.2479	.4173	.1421	.8138	.2673	.5755	1.2841
Chile	CHL	15200011	15202249	0	1.4482	1.127	1.1381	-.0861	1.4495	.7679	1.0316	.1216
Chile	CHL	15200011	15205662	0	.015	-.7248	-.4728	-.1709	-.3962	-.421	.0447	-.0512
Chile	CHL	15200011	15205546	0	.8082	-.2479	-.5907	-.6447	-.3215	-1.6678	.5755	-.2503
Chile	CHL	15200011	15205752	0	.9902	2.6352	-2.664	3.6039	1.0373	-.0818	-.5832	.5553
Chile	CHL	15200011	15205443	1	-.8269	-.2479	-.3802	-.1233	-.1688	.2321	-.4948	-.3297
Chile	CHL	15200011	15203188	1	.6337	2.6352	1.9359	.7113	-.0408	1.0062	2.4277	2.0955
Chile	CHL	15200011	15200585	1	-.4463	-.2662	.0226	.5195	.637	-.3646	.5755	-.2503
Chile	CHL	15200011	15202258	1	-.2738	-.1058	.0226	.0725	-.4731	-.2306	-.2613	-.2503
Chile	CHL	15200011	15203795	1	-1.1169	2.6352	-.5252	-.2236	.0378	-1.6678	-2.1355	-.6947
Chile	CHL	15200011	15207592	1	.6252	.6492	.4683	.5735	.5868	.1232	-.4948	-.8745
Chile	CHL	15200011	15204479	1	-.1668	1.2587	-.829	-.4739	.3087	-.0386	-.1026	-.7674
Chile	CHL	15200011	15203654	0	-.5683	-.2777	.8571	.2424	.103	-.5569	1.2223	1.1508
Chile	CHL	15200011	15206275	1	-1.5142	-.4343	.0226	.6991	-.582	.3319	-.0589	.1216
Chile	CHL	15200012	15203594	1	-2.4564	.6464	.1626	.3586	-.3296	.4541	.3482	2.0955
Chile	CHL	15200012	15200578	1	-1.06	2.6352	.5736	1.2313	3.4995	1.3726	2.4277	.6314
Chile	CHL	15200012	15203263	1	-2.184	-.2662	-1.1926	.4461	-1.0498	.0558	-.6852	-.2503
Chile	CHL	15200012	15200925	1	-.0679431113905015	.2718	-1.2115	-2.6893	-.4869	-1.6678	-2.1355	-.942
Chile	CHL	15200012	15207177	1	-.8444	-2.1972	-2.664	-.3931	-3.7095	-.3842	-.4835	-1.1252
Chile	CHL	15200012	15206796	1	-1.8018	.96	.8425	-.5071	.0634	-.1282	2.4277	-.0838
Chile	CHL	15200012	15206003	1	-1.705	-.4136	.0226	.5081	-.1892	.7261	-2.0401	-1.044
Chile	CHL	15200012	15205163	0	-1.0455	.8006	1.1752	.4523	.1578	-1.6678	.075	-.4377
Chile	CHL	15200012	15207774	0	-1.184	1.3697	1.9359	.8892	1.0236	.5139	1.5037	2.0955
Chile	CHL	15200012	15206665	0	-1.3179	1.3939	.8038	-.3486	.3659	-.3412	.8038	.149
Chile	CHL	15200012	15202228	0	-1.3059	-.7162	-.4728	.7739	.211	.9586	.5755	-.8198
Chile	CHL	15200012	15201850	0	-1.2007	.22050507994504	.224814955482303	.342049668034778	.5485	.351571202636707	.367113287756327	.0761102443537608
Chile	CHL	15200012	15205305	0	-1.937	-.438	-.0154	-2.6893	-1.0617	-.0558	-.414	-1.1811
Chile	CHL	15200012	15202020	1	-2.1011	1.3052	1.036	.1958	-.2971	.9939	.0256	.9097
Chile	CHL	15200012	15203125	1	-2.7463	-.7221	-.7902	-1.0059	-1.472	-.3157	-.4948	-1.7277
Chile	CHL	15200012	15206438	1	-.1793	-1.0229	.0226	-.641	-1.5403	.028	-1.1908	-1.9137
Chile	CHL	15200012	15204125	1	-1.761	-1.9082	-1.3196	-1.2363	-.1879	.0834	-.6852	-1.1252
Chile	CHL	15200012	15200991	1	-.7795	.7946	1.9359	.117	-.1348	-.0327	.5755	1.3857
Chile	CHL	15200012	15204345	1	-1.8863	-.7092	.0226	-.197	-1.6893	-.3477	-.6625	-.5305
Chile	CHL	15200012	15202457	1	-1.3921	2.6352	1.9359	3.6039	1.2045	3.6292	2.4277	2.0955
Chile	CHL	15200012	15204325	1	-1.2158	-.4203	-.3802	-.4383	-.2003	.0973	-.4801	-.4607
Chile	CHL	15200012	15202854	1	-1.3165	-1.7305	-1.8814	-2.6893	-3.7095	-1.6678	-2.1355	-2.5027
Chile	CHL	15200012	15202337	1	-.8016	-.4314	.0226	.3407	-.4178	.1148	.0256	-.2503
Chile	CHL	15200012	15204806	1	.0532	-.0071	.0226	.9588	-1.0126	1.5721	-.7025	.1216
Chile	CHL	15200012	15207272	1	-2.1713	-.2479	.0226	.607	-1.3632	.1417	.1922	-.5305
Chile	CHL	15200012	15202382	1	.4364	.14981457822998	.166110961426606	.118878695677637	.0390425219400352	.146575852990952	.0489397271706917	.024778585597724
Chile	CHL	15200012	15202116	1	-2.0362	.2032	-1.6877	-.5257	-.8451	-.3561	-2.1355	-1.3017
Chile	CHL	15200012	15204766	1	-1.171	-.2662	-.227	.1842	-.3833	.1625	-.309	-.2503
Chile	CHL	15200012	15204169	0	-1.1572	1.3939	1.9359	.0786	.9134	-.0361	1.8077	.9642
Chile	CHL	15200012	15205828	0	-.1598	-.9282	.9726	-2.6893	1.259	-.7847	-2.1355	-2.5027
Chile	CHL	15200012	15204244	0	-3.2905	-.4314	.0226	-.0284	-1.0559	.3964	.5755	-.1563
Chile	CHL	15200012	15201410	0	-.0088	-.1789	.8425	.5799	-.0482	.5202	.5755	-1.4399
Chile	CHL	15200012	15203759	0	-1.1857	.1852	-.2943	.7802	-.1207	.8911	.5755	-.6959
Chile	CHL	15200012	15201104	0	-2.1567	-.4314	-.227	-1.2429	-.4766	.2176	-.6852	-.7496
Chile	CHL	15200012	15201509	0	.5217	-.4488	-.8561	-1.7857	-2.9562	-.7847	-.0553	.1216
Chile	CHL	15200012	15200864	0	.454	1.7658	1.9737	1.2784	4.3696	2.0682	.5755	.1216
Chile	CHL	15200012	15205803	0	-.5427	1.7162	1.4967	-2.6893	-.0272	-.219	.1922	1.3857
Chile	CHL	15200012	15206663	0	-.9523	-.4314	.0226	-.3508	-.8793	.3659	.5755	-.2503
Chile	CHL	15200012	15205589	0	-.4139	-.4314	.0226	.1053	-.6258	.431	.5755	.1216
Chile	CHL	15200012	15200392	0	-1.0655	-.7162	-.227	.6844	.1493	.1567	.5755	.1216
Chile	CHL	15200013	15200306	1	-.9032	-.2479	.0226	2.7772	2.1252	.4641	1.536	1.3566
Chile	CHL	15200013	15203577	1	.1426	.6608	.473866727183469	-.503629437245599	-.9783	-.8768	.9636	.314704088095391
Chile	CHL	15200013	15201501	1	-.0804	.5859	.0226	.5209	-.0632	-.8849	.075	-.3969
Chile	CHL	15200013	15203704	0	-.6392	-1.3452	.0226	.7113	-.0408	-1.6678	.5755	.1907
Chile	CHL	15200013	15203869	0	.0786	.1906	.4562	-.3225	.5987	-1.6678	.3533	-.3549
Chile	CHL	15200013	15200101	1	-.4882	.9275	-1.0761	.5479	-.0418	-1.6678	2.4277	2.0955
Chile	CHL	15200013	15205571	1	-.4865	1.7162	.4173	-.1261	1.1066	.1132	2.4277	2.0955
Chile	CHL	15200013	15202277	1	-.7872	.2403	-.9557	-.3718	-1.1105	-.8768	-.454	.1216
Chile	CHL	15200013	15206686	1	-.041	-.59	.0226	.0365	-.941	-.5519	-.4771	-.5305
Chile	CHL	15200013	15201427	1	.0798	.4121	.3461	.0485	-.8414	-.039	-.3907	1.1232
Chile	CHL	15200013	15201350	1	-.5281	.4981	-1.6877	.1613	-.6436	-.5309	-.414	-2.5027
Chile	CHL	15200013	15204458	1	-.0647	-.5994	.0226	-.0133	-.0187	-.3077	.5755	.1216
Chile	CHL	15200013	15200187	1	-.724	-2.2046	-.7584	.6994	2.193	-1.6678	.5755	-.2503
Chile	CHL	15200013	15203227	1	-.1256	2.6352	1.9359	1.4404	-.5805	-1.6678	1.6338	-2.5027
Chile	CHL	15200013	15206230	1	-.5916	1.3697	1.9359	.5174	.0439	.4147	-.0553	1.0177
Chile	CHL	15200013	15202890	1	-.4729	.788	.8116	-.2707	-.6796	-.153	-.1727	.7627
Chile	CHL	15200013	15203760	1	.7365	-.4516	-1.5179	-.4068	-1.2329	.0515	-.8883	-1.0788
Chile	CHL	15200013	15207198	1	-.0169	-.59	.0226	-.2603	-.5727	.0587	-.5832	-.4377
Chile	CHL	15200013	15203238	1	.1757	-.0862	.0226	.4313	1.0207	-.421	.5755	.1216
Chile	CHL	15200013	15202319	1	1.1263	.5587	.0226	.7182	-.6621	.9723	-.2821	.149
Chile	CHL	15200013	15207505	0	1.1142	1.7162	1.9359	.989	.3817	1.2554	-.4658	.0388
Chile	CHL	15200013	15206190	0	1.0514	-.192	-.4806	-.02	-.6034	-.2979	-.0823	.6314
Chile	CHL	15200013	15203680	0	-.5713	-.858873980905477	-1.28268899737756	-.319032876879911	-.824655292938961	-.164024222079751	-1.01597788620426	-2.5027
Chile	CHL	15200013	15205160	0	.6782	-.2662	-.4806	.1053	-1.7558	-1.6678	.5755	-.4607
Chile	CHL	15200013	15205640	0	-.8432	.9349	.586	.165	.5368	-1.6678	.5755	.1216
Chile	CHL	15200013	15204522	0	-.3565	2.6352	1.1355	.7526	4.8357	.4748	2.4277	2.0955
Chile	CHL	15200013	15202045	0	.538	-.0862	.0226	.5647	.2361	1.5988	.0256	.1216
Chile	CHL	15200013	15202058	0	-.0094	.154949957932587	.170774020546524	.228276438509452	.0807099535246434	.4394	.146949898136693	.0207820574737179
Chile	CHL	15200013	15203625	0	.2845	1.3403	1.9359	-.6162	-.1242	-1.6678	-.5626	2.0955
Chile	CHL	15200013	15201276	0	-.6756	.2718	.4907	.8937	1.2594	1.1174	.3295	-.0778
Chile	CHL	15200013	15201597	0	-.9245	.6492	-.8627	.438	.5491	.1672	.5755	-.7426
Chile	CHL	15200013	15206350	0	-.1912	1.3939	1.0433	-.3364	1.3169	.5053	2.4277	2.0955
Chile	CHL	15200013	15202997	0	-1.2375	2.6352	1.4967	3.6039	2.6423	-.8437	2.4277	2.0955
Chile	CHL	15200013	15207321	0	1.2919	.0441	-.711	-.0804	.3531	-.8768	.5755	-.1563
Chile	CHL	15200013	15204226	0	.2549	1.7671	1.9359	.443	1.0181	-.3447	1.656	2.0955
Chile	CHL	15200013	15203702	1	-1.1444	-.2662	-.7638	-.3586	.6887	-.8849	.5755	-.5461
Chile	CHL	15200013	15204561	1	-1.196	.0689	-.91	.1018	-1.4491	-.1	-1.2871	.388
Chile	CHL	15200014	15205721	1	-.5558	-.0862	-.691	.3992	.3311	.8259	-.4948	-.3297
Chile	CHL	15200014	15204968	1	-.2219	.3729	.0226	-1.3723	-.5407	.4202	-1.305	-.9299
Chile	CHL	15200014	15203495	1	-.8699	-.8379	-.4806	.3371	.5273	.1967	.0447	-.3297
Chile	CHL	15200014	15206461	1	-.8041	-.5872	.1386	.5687	.2645	.8361	.5755	-.2503
Chile	CHL	15200014	15201411	1	-.149887496886972	.0817382977120778	.0991163227397396	.0678159180262932	-.0582374177518739	.135004372304405	.059190628160445	-.0502388721667215
Chile	CHL	15200014	15206856	1	-.7441	-.0862	-.9607	-.0913	.6068	.7158	.5755	-.8802
Chile	CHL	15200014	15202293	0	-.7608	-1.5387	-.9145	.6559	-.0085	.9282	-.0553	-.8336
Chile	CHL	15200014	15200968	0	-.3845	.5976	.7162	.1761	-.0635	.6875	-.0857	.7627
Chile	CHL	15200014	15205445	0	-.7334	-.0219	1.0433	1.2052	.5178	1.2182	2.3404	.9883
Chile	CHL	15200014	15200565	0	-.431	-.0862	.3461	.841	.5665	.1265	.1648	.1216
Chile	CHL	15200014	15207059	0	-1.1258	.16449100249853	.0226	.14197443450307	.0667754746003911	.2463	.5755	1.2147
Chile	CHL	15200014	15201517	0	.1339	-.2741	.1386	-2.6893	-.114	-.9484	.3473	-2.5027
Chile	CHL	15200014	15201412	1	-.8744	.6372	.4173	.2455	.2126	-.0041	-.414	-.4607
Chile	CHL	15200014	15207648	1	-2.5306	-.4314	-1.0611	-1.1465	-1.7511	.3908	-.4948	-1.7277
Chile	CHL	15200014	15200854	1	-1.3209	-2.9627	-2.664	-.2848	-.9291	-1.6678	-1.2871	-1.0494
Chile	CHL	15200014	15205110	1	-.7198	-.4314	-.227	.6478	.4289	1.2047	.5755	-.2503
Chile	CHL	15200014	15206829	1	-2.1608	.1852	1.2341	.006	-1.0309	.4347	-1.0753	.7566
Chile	CHL	15200014	15205308	1	-1.5745	-.7764	-1.3325	-.5126	-.6628	.2717	-1.5596	-1.0454
Chile	CHL	15200014	15202811	1	-1.0899	1.7671	-.6315	-.3718	.2976	.069	.5755	.7627
Chile	CHL	15200014	15200494	0	-1.1354	1.127	-.711	-.5558	.7714	.0515	-.8044	-2.5027
Chile	CHL	15200014	15206021	0	-.5368	-.7221	-.227	-.1736	-.8474	.5032	-.3733	-.5912
Chile	CHL	15200014	15205598	0	-.5077	-.3486	-.0094	-.8975	-.2323	.3769	-.5832	-.5912
Chile	CHL	15200014	15206736	0	-1.7817	-.1827	-.5907	-.6123	.4996	.3701	.5755	-.4607
Chile	CHL	15200014	15200862	0	-1.111	-.7221	.0226	.0537	-.4935	.4325	-.1953	-.4607
Chile	CHL	15200014	15204827	0	-.5058	-.4488	-.285591244350294	.1435	-.907	-.0558	-.192997256907077	-.424446523828973
Chile	CHL	15200014	15207459	0	-1.6274	-.5169	1.1381	-.6012	-.4468	.2453	.9863	1.1013
Chile	CHL	15200014	15202679	0	-.4238	.4435	-.3802	.5153	-.0425	.6413	1.1171	.7435
Chile	CHL	15200014	15206857	0	-.7591	-.5232	1.2899	-.0375	-1.0569	.7194	-.5978	1.3566
Chile	CHL	15200014	15204684	0	-.190583798842278	-.0862	.0226	.6698	.2069	.6993	.5755	.1216
Chile	CHL	15200014	15200283	0	-1.4285	.6424	.4173	-.7025	.7181	.1774	.5409	-.3086
Chile	CHL	15200014	15200084	0	-1.3118	1.3403	.586	.7235	.7819	.9827	2.4277	.4504
Chile	CHL	15200014	15201593	0	.0682	-.0862	.0226	-.0808	-.2258	.9342	.5755	-.5251
Chile	CHL	15200014	15203504	1	.7281	.0789	.289	.6662	-.1759	.1226	-.5573	-.1334
Chile	CHL	15200014	15206422	1	-1.2041	-.59	-.1972	-.5271	-.9432	.1666	.0447	.4777
Chile	CHL	15200014	15206529	0	-1.1192	-.3435	-.75	-.7268	-.657	.0741	-1.2871	-.5093
Chile	CHL	15200014	15206660	0	-1.4253	-.8305	-.7902	-.7048	-.8169	.2577	-.4948	-1.0798
Chile	CHL	15200015	15200204	0	-.1845	1.7671	1.4967	-.1224	.4966	.2407	1.2568	2.0955
Chile	CHL	15200015	15207779	0	.0527	-.9464	-.6843	-.6256	-.2349	-1.2919	-.5832	-.4607
Chile	CHL	15200015	15205281	0	-.4097	-.0862	.0226	1.2836	.8779	1.5721	.5755	.1216
Chile	CHL	15200015	15203077	0	.0033	-.7114	-1.2954	-.3185	.4731	-1.2919	-.5686	-.8936
Chile	CHL	15200015	15202149	0	.253	-.0862	-.5034	-.6579	.8025	.6541	.5755	.0301
Chile	CHL	15200015	15207250	0	-.0447	-.2479	.0226	-.6143	-.3596	-1.6678	.5755	.1216
Chile	CHL	15200015	15204826	0	.4806	.208434310710153	.214417889662238	-.0383	.2896	-.2578	.0347629923045214	.0860397326070315
Chile	CHL	15200015	15203344	0	1.0446	-.7162	.0226	-.1044	-.873	-.2532	.3482	-.6073
Chile	CHL	15200015	15202071	0	.1905	.2465	-1.1801	.5369	1.3702	.2978	-.0766	-.2485
Chile	CHL	15200015	15203672	0	.934	1.3697	1.9359	.655	.4646	.3607	.840687054755032	1.12441436020156
Chile	CHL	15200015	15201092	0	-1.2824	.0634	.6907	.5623	-.0572	.0819	.3482	-.4607
Chile	CHL	15200015	15207418	0	-.8999	-.2479	-.6843	.4169	-.3939	.2657	1.3428	-.2503
Chile	CHL	15200015	15202351	0	.1389	-.0862	.0226	1.2836	.8779	-1.6678	.5755	.1216
Chile	CHL	15200015	15204309	0	.7534	1.3697	1.9359	-.4495	.5624	-1.6678	-.4145	2.0955
Chile	CHL	15200015	15202080	0	-1.4334	.3664	.4306	.2978	-.0309	-.3463	.1144	-.5711
Chile	CHL	15200015	15206102	0	-.8495	.64	.0226	-.3454	-1.2233	.0491	.3482	-.7496
Chile	CHL	15200015	15207363	0	-.8791	.6608	-.5034	-.5209	-.7197	-1.6678	1.4834	1.2147
Chile	CHL	15200015	15206965	0	-.6828	-.7221	-.3827	-.382	-1.2477	-.1581	-.2821	-.4607
Chile	CHL	15200015	15205488	0	.8699	1.3939	1.4187	1.2836	.9456	1.5721	1.3428	.5553
Chile	CHL	15200015	15206149	0	.1699	.118870154454355	.135658203513722	.0956678472178981	-.00517657545765628	.141315976873281	.053599326988656	-.00932098602946856
Chile	CHL	15200015	15206831	0	-.7238	.2695	.4173	-.1244	.2673	-.4795	.0215	.1216
Chile	CHL	15200015	15203260	0	-.9724	1.7162	1.9359	-1.6821	.4272	-1.2919	.8038	2.0955
Chile	CHL	15200015	15201071	0	-1.3545	.6321	.0226	-.1765	.8832	.8493	1.802	.6802
Chile	CHL	15200015	15205391	0	.1494	-.2662	.0226	.6912	.3325	.373	-.0553	-.2503
Chile	CHL	15200015	15202817	0	.5973	-.4314	-.8627	.2572	.7047	-.259	.5755	-.3297
Chile	CHL	15200015	15202024	0	-.8242	-.59	-.6843	-.2068	-1.5142	-.6274	-.2668	-.7496
Chile	CHL	15200015	15206694	0	-.2816	2.6352	-.1119	.1652	-1.5403	.2109	.0256	.8567
Chile	CHL	15200015	15202545	0	-1.1041	-.2662	.0226	.512	-1.4075	.7192	-2.1355	-2.5027
Chile	CHL	15200015	15200766	0	-1.2949	-.0219	.8571	-.1743	-.1392	-.0033	1.081	1.3857
Chile	CHL	15200015	15203959	0	-1.5056	.5266	-.227	1.2915	-.4163	1.0726	.9628	-.4607
Chile	CHL	15200015	15204378	0	-1.0763	-.2662	-.7638	-.0613	-.1613	-.526	-.4948	.7864
Chile	CHL	15200015	15201720	0	-.6441	.663	-.1587	-1.0613	-.2565	-.801	-.2008	-.5461
Chile	CHL	15200015	15206027	0	.8325	.309	1.9359	1.2836	.2329	.066	2.4277	.9642
Chile	CHL	15200015	15207555	0	-.9163	-.4203	-.691	.9964	.3521	.1733	-.4545	-1.3703
Chile	CHL	15200015	15206524	0	-.0479	2.6352	1.013	1.0476	.8567	1.0321	2.4277	.4725
Chile	CHL	15200015	15200558	0	.0396	-.4314	-1.1926	.2765	-.7929	-1.6678	-.4948	-.5475
Chile	CHL	15200015	15202820	0	-1.1425	.1245	-1.6877	.2799	-.8938	.3373	.0152	-1.3017
Chile	CHL	15200015	15204401	0	.5596	-.0233	-.9351	-.2939	-.758	-1.6678	-.5665	.1216
Chile	CHL	15200015	15207610	0	-.452	-.2662	1.1381	.098	-.1377	-.4795	.8107	1.3857
Chile	CHL	15200015	15200796	0	-.7717	-.7318	-1.2186	-.0005	.4857	-.1211	-1.1501	-.959
Chile	CHL	15200016	15200300	1	.8144	1.3697	-.652	-.2003	.9896	-.0441	-.2673	-.7496
Chile	CHL	15200016	15205685	1	.3719	.6478	1.9359	.909	-.5433	-.8849	.5755	1.2147
Chile	CHL	15200016	15205212	1	.9922	.3326	.0226	.1317	.0839	.5163	.1922	-.0214
Chile	CHL	15200016	15200860	1	1.2243	2.6352	.4173	.1922	.2046	.2729	.5755	.557
Chile	CHL	15200016	15205013	1	-.3834	.6555	.9268	.1644	1.1745	.1425	.8038	.9097
Chile	CHL	15200016	15204103	1	.9654	-.0384	.7717	.3106	.248	-1.6678	.3482	-.1563
Chile	CHL	15200016	15202099	1	.3582	1.1306	.4173	.4477	.8991	.5659	1.536	.7627
Chile	CHL	15200016	15204044	1	1.2053	.9454	.1386	.4296	.2037	-.4694	.8038	-.4607
Chile	CHL	15200016	15203899	1	1.3758	.258892220612051	.273455504703769	.200695847809264	.194912766200416	.165116669594853	.0325148563677064	.144977976166522
Chile	CHL	15200016	15204322	1	.7029	.0566	.0226	-.0663	-.2885	.6172	.0256	-.4607
Chile	CHL	15200016	15206087	1	1.0863	1.7671	1.0433	.3909	.429	.8406	1.8085	.9097
Chile	CHL	15200016	15203514	1	.1812	.5266	1.2341	.1789	-.2103	.5857	.5755	.9097
Chile	CHL	15200016	15207814	1	1.242	-.2662	-.691	-.7257	.0153	-.7433	-.5832	-.1563
Chile	CHL	15200016	15204185	1	1.147	.6464	.0226	.1456	.3727	-.1145	-.4948	.1216
Chile	CHL	15200016	15203468	1	1.2485	-.0862	.0226	.686	-.1515	1.0706	.5755	.1216
Chile	CHL	15200016	15207284	1	1.1766	-.8305	-1.0611	.0327	-.2824	-.4795	-.3912	-.4607
Chile	CHL	15200016	15204228	1	1.3807	-.0862	.0226	1.2112	.6596	1.4524	.5755	.1216
Chile	CHL	15200016	15202848	1	.1213	.9349	.0226	.7113	-.3998	.988	.5755	-.4607
Chile	CHL	15200016	15201137	1	.7251	.0634	.0226	.3839	.3379	1.0062	.5755	.1216
Chile	CHL	15200016	15204798	0	1.3119	.1943	.7804	.0642	-.1316	.2512	-.1727	.5553
Chile	CHL	15200016	15206507	0	.4592	.152461981089583	.16871630056512	.12086446432635	.0428256192033275	.147025853649424	.0485410822331699	.0276959223072925
Chile	CHL	15200016	15203628	0	.5685	.8655	1.4967	.1285	.6324	.2739	.8038	1.3566
Chile	CHL	15200016	15201136	0	1.5776	-1.3452	.0226	.7113	1.8918	-1.6678	.244756516134162	1.515
Chile	CHL	15200016	15205269	0	1.7204	.4435	.9726	.2102	.4835	.082	.8038	1.1508
Chile	CHL	15200016	15203878	0	1.2031	.7989	1.2341	.5466	.019	.4136	.9305	1.0177
Chile	CHL	15200016	15200757	0	-.9581	.1852	.0226	-.4383	-.3871	-1.6678	-.1727	-.2503
Chile	CHL	15200016	15204628	0	.9112	-.0994	-.227	.5475	.5029	.4058	-.2821	-.4607
Chile	CHL	15200016	15206362	0	.9219	1.7162	1.9359	1.0314	-.1737	.4394	-.0379	.7627
Chile	CHL	15200016	15205904	0	1.446	-1.3732	.4562	.1415	.0976	2.1727	-.0321	-.6959
Chile	CHL	15200016	15201866	0	1.3106	.3837	1.9359	3.6039	4.8357	3.6292	-.1845	-2.5027
Chile	CHL	15200016	15206293	0	.9912	.4435	.4173	.0606	.1185	.1965	.5755	-.2503
Chile	CHL	15200016	15200481	0	1.7978	1.7162	.3904	.3398	-.7299	.7252	.9911	.8903
Chile	CHL	15200016	15207554	0	.8117	.4435	.8877	-.402	.3879	.0402	.8992	1.1232
Chile	CHL	15200016	15202284	0	.9786	-.0862	-.5034	1.2836	.8779	1.5721	-.0823	.1216
Chile	CHL	15200016	15200786	1	.5281	.9349	-1.9114	3.6039	4.8357	.3708	.7578	-.8443
Chile	CHL	15200016	15207819	0	.2329	.6578	1.1381	3.6039	-.0408	1.0062	.5755	.1216
Chile	CHL	15200016	15204457	0	.6228	-.4314	-.3802	.1812	.4793	.5305	-.8661	-.8443
Chile	CHL	15200016	15202776	0	1.2874	-.2662	.0226	.6472	-.1265	.5175	.5755	-.1563
Chile	CHL	15200017	15202599	1	1.3663	-.1167	.1386	.0119	-.0656	-.0162	.1693	.0876
Chile	CHL	15200017	15207409	1	1.2555	.0502	.0226	.3965	.4291	.7079	.1693	-.1563
Chile	CHL	15200017	15205922	1	1.0868	-.7221	-.617	-.3328	-.5717	-.1114	-.4948	-.4607
Chile	CHL	15200017	15204540	1	.3389	-.4203	-.3802	-.3248	.4189	-.4708	-.1727	-.7496
Chile	CHL	15200017	15206912	1	1.4514	1.0508	.7162	.0434	-.282	.5491	-.1026	.833
Chile	CHL	15200017	15201629	1	.7242	-.59	-.3431	-.5239	-.6705	.6486	-.677558590830885	-1.4717
Chile	CHL	15200017	15205673	1	1.1631	-.2806	-.5907	-.1579	.0731	.3282	-.8012	-.6959
Chile	CHL	15200017	15200884	1	.8879	.3427	1.4967	-2.6893	-.4762	-.7368	-2.1355	-.3902
Chile	CHL	15200017	15204232	1	.8374	-.0247559313106924	-.0113614847159752	-.6285	-.5799	-.226396853472976	-.312626509832378	-.160828362907964
Chile	CHL	15200017	15204546	1	1.573	.1705	1.4967	-.0714	1.4763	1.2582	-.9568	.9097
Chile	CHL	15200017	15206148	0	-1.1637	-.989	.9726	.7789	-.2813	.5663	-.8738	.6905
Chile	CHL	15200017	15205030	0	.9887	-.0994	.1386	.3998	.2313	.9207	-.1727	.4994
Chile	CHL	15200017	15207042	0	1.6678	-.4314	-.227	-.1538	-.5819	.372	-.374786816515752	-.2503
Chile	CHL	15200017	15200485	0	1.2067	-.0598	.0226	-.4101	1.2072	.3351	.0256	.1216
Chile	CHL	15200017	15207349	0	1.0882	-1.451	-1.6896	.4172	-1.0664	.4082	-2.1355	-1.7277
Chile	CHL	15200017	15204419	0	.0137	.468	.4173	-.2227	-.381	.4214	.2923	.2224
Chile	CHL	15200017	15203832	0	1.1957	-.983	.3416	.128	-.5217	.46	-.6852	.1824
Chile	CHL	15200017	15201377	0	1.3071	.5266	.5347	-.2845	.3848	.6764	.3473	.1216
Chile	CHL	15200017	15204977	0	1.2806	.4521	.1386	-.0046	-.0711	.0883	.8038	.1216
Chile	CHL	15200017	15203276	0	1.6573	.391483196383964	.411257219932865	.7294	.5587	.400115058022598	.222587199106624	.293065963509773
Chile	CHL	15200018	15203873	0	1.7027	-.8357	.0226	-.2414	-.6646	-.1883	-.0823	-.5251
Chile	CHL	15200018	15205135	0	1.4414	.7989	-.227	.0678	.3671	-.2306	-.0804922476270904	-.0441506868604955
Chile	CHL	15200018	15203037	0	1.661	-.0827	.5833	-.1635	-.4931	-.9292	-.6852	-.1314
Chile	CHL	15200018	15200952	0	1.42	-.847	-.227	.011	-.489	-1.6678	.3482	-.1563
Chile	CHL	15200018	15201632	0	1.3583	-.59	.0226	.2923	-.3306	-1.6678	-1.5848	-.8443
Chile	CHL	15200018	15205746	0	1.1668	.234624361065689	.249573229267398	.182492968529394	.160234374620237	.160991663558856	.0361691016283238	.118235722995478
Chile	CHL	15200018	15204959	0	1.7418	.301390003358313	.315278054032533	.23257266032808	.255641432795369	.172340364375594	.026115556054855	.191808907556963
Chile	CHL	15200018	15203903	0	1.4	-2.9627	-2.664	-.4609	-2.4399	-1.6678	-.6852	-1.1252
Chile	CHL	15200018	15201275	0	1.5411	.3875	.0226	-.0901	-.9331	-1.6678	-1.0992	-1.0788
Chile	CHL	15200018	15201044	0	1.89	.318598121945733	.332212758432869	.245480156544715	.280231565006768	.175265368655664	.0235243639609627	.210771596169158
Chile	CHL	15200018	15202576	0	1.9735	-.0862	-.5034	3.6039	.8779	-1.6678	.5755	.1216
Chile	CHL	15200018	15203311	0	2.0587	.6492	.4173	-.2057	.0943	-.4657	-.5142	.6314
Chile	CHL	15200018	15203141	0	1.8772	.317111860691219	.330750111898967	.244365339057718	.278107720929131	.175012736707048	.0237481646276416	.209133793104137
Chile	CHL	15200018	15207651	0	1.1944	-.9752	-1.4928	-2.6893	-.8373	-1.2919	-.6852	-1.3017
Chile	CHL	15200018	15205085	0	1.8374	.312490517102965	.326202195332615	.240898953434087	.271503893250226	.17422720924182	.0244440448255965	.204041249198838
Chile	CHL	15200018	15206399	0	1.767	.3427	-1.0611	1.5649	1.4587	-1.6678	-.309	-1.2535
Chile	CHL	15200018	15207674	0	1.6419	-.163488714777051	-.123332160640905	-.411867536343684	-1.1186	-.242107993372018	-.475421440191244	-.274292729507998
Chile	CHL	15200018	15205978	0	1.7976	-1.6055	.0226	.636	-.7293	-1.6678	-.0823	-1.1252
Chile	CHL	15200018	15204081	0	1.434	.26565006475367	.280105975662605	.205764783570453	.204569619740925	.166265355486217	.0314972627114005	.152424861977789
Chile	CHL	15200018	15205872	0	1.336	.64	-.3802	-.0542	-.4197	-.0024	-.1021	-1.3017
Chile	CHL	15200018	15207736	0	.9179	.205723546515021	.221131610338629	.160814994114276	.118935562829298	.156079156370533	.0405209755296044	.0863881305826892
Chile	CHL	15200018	15201335	0	1.5813	-.6382	.2942	.9506	-.7502	1.1039	.7264	.1824
Chile	CHL	15200018	15201495	0	1.141	-.10216284295288	-.0680083438905016	-.2895	-.8439	-.143868198424546	-.334362003957496	-.218939670015133
Chile	CHL	15200018	15204107	0	1.5435	-.8802	-.691	-.2395	-.33	-.3261	-.5832	.1216
Chile	CHL	15200018	15202727	0	2.207	-.0862	-.227	.1453	-.2627	.0204	.0154	-.2503
Chile	CHL	15200018	15204011	0	1.0168	-.0994	.0226	.307	.2514	.1265	.1693	.1216
Chile	CHL	15200018	15201442	0	1.409	-1.082	-1.1926	1.2836	.538	.5342	.0154	-1.023
Chile	CHL	15200018	15201872	0	1.0601	-.0862	.0226	3.6039	.5455	1.597	.5755	.1216
Chile	CHL	15200018	15202560	0	1.6357	-.2806	-.442	-.3476	-.3982	-.27	.1747	.4725
Chile	CHL	15200018	15203558	0	2.1643	-1.3452	-2.664	-2.6893	-.9291	.4394	-.6852	-1.1252
Chile	CHL	15200018	15207715	0	1.6463	.290301101029712	.304365339658498	.224255076733689	.239795564872369	.170455493196466	.0277853188414051	.179589361251534
Chile	CHL	15200018	15200502	0	.8328	-.1938	-.7386	-.024	.0503	-.1057	-.5798	-.6959
Chile	CHL	15200018	15203902	0	1.6709	.293157509378231	.307176363465841	.226397616591512	.243877327709079	.170941020222713	.0273552019351315	.182737014017121
Chile	CHL	15200018	15207784	0	1.5949	.2695	-.7573	.0466	.127	.6954	-.6852	-.3856
Chile	CHL	15200018	15202976	0	.9066	-.5717	-.227	.7388	.3618	-.1837	-.0553	.1216
Chile	CHL	15200018	15200280	0	1.9513	.4012	-.9333	-.2975	-.1832	.096	-2.1355	-.945
Chile	CHL	15200018	15204110	0	1.927	-.7221	-.8627	-.0844	.1833	-.6274	-1.0722	-1.4694
Chile	CHL	15200018	15201827	0	1.5911	-.2479	-.227	-.6513	-1.1381	-.5531	.0447	.1216
Chile	CHL	15200018	15200886	0	.985	.5141	.0226	.602	-.0224	.4181	2.4277	2.0955
Chile	CHL	15200018	15200439	0	1.6875	-.8893	.0226	.7113	-3.7095	-1.6678	-.5798	-.1563
Chile	CHL	15200018	15207225	0	.9508	-.7221	-1.1273	-.2076	-.2465	-.2173	-.6483	-.5912
Chile	CHL	15200019	15200628	1	-.8427	-.59	-.5759	.1634	-.2758	.3095	.1648	.1216
Chile	CHL	15200019	15201230	1	-.7403	-.0862	.0226	1.2836	-.3153	1.5721	.5755	.1216
Chile	CHL	15200019	15201355	1	-.0235	-.4314	.0226	-.0603	.2285	.5942	-.3912	-.4607
Chile	CHL	15200019	15205182	0	-.8579	-.6593	-.3802	-.99	-.8161	-.4223	-.3882	-.3368
Chile	CHL	15200019	15203771	0	1.0105	2.6352	1.9359	1.307	4.8357	1.0062	2.4277	2.0955
Chile	CHL	15200019	15206164	0	-.6589	.4298	.9192	-.3094	-.3384	-.0816	.1693	1.515
Chile	CHL	15200019	15200351	0	-.4131	.3427	1.4967	-.0436	.0166	-1.6678	-.0551	.6314
Chile	CHL	15200019	15201194	1	-.09	1.153	1.9359	-.494	1.577	.6376	-2.1355	.833
Chile	CHL	15200019	15202167	1	-1.0371	.5091	-.511	-.7368	-.5193	-.8849	-.4771	2.0955
Chile	CHL	15200019	15206947	1	-1.1957	.9484	.586	.2543	-.1754	.3138	-.4948	-.5461
Chile	CHL	15200019	15204311	1	-.2599	2.6352	.0226	1.3028	1.2732	1.0062	.5755	.1216
Chile	CHL	15200019	15200762	1	-.2997	-.2603	.9192	.2995	-.445	.1157	.0215	-.8443
Chile	CHL	15200019	15205452	1	-.25	-2.9627	-2.664	-.2703	-1.3988	.0287	-1.305	-.4607
Chile	CHL	15200019	15200357	1	-.8147	-.5994	.8571	-.0535	-2.0499	-1.6678	.5755	.6559
Chile	CHL	15200019	15206604	1	-.9551	-.7296	.4907	.4477	-.9556	-.9484	1.2568	1.1508
Chile	CHL	15200019	15200620	1	1.0524	1.3697	1.9359	-.7257	-.4658	-.8768	-.3004	.1216
Chile	CHL	15200019	15206394	1	1.2505	-1.6147	-2.2485	1.7511	1.2974	.6633	-.1972	.5759
Chile	CHL	15200019	15204355	1	.5073	.9349	1.9359	3.6039	.8779	.4641	2.4277	2.0955
Chile	CHL	15200019	15205024	1	.4285	-1.3452	-1.1926	.1053	-.8687	.4394	-.6852	-1.1252
Chile	CHL	15200019	15205896	1	-.6237	-.4314	-.227	3.6039	4.8445	3.6292	.5755	-1.1252
Chile	CHL	15200019	15202851	1	-1.2632	-.2595	.9726	.6491	.8163	.7702	1.8077	.4994
Chile	CHL	15200019	15205646	0	.4401	-.8357	-.227	-1.1286	-.7459	-.0745	.0221	-.5912
Chile	CHL	15200019	15203316	0	-.301	.631	1.9359	3.6039	1.3833	.414	2.4277	2.0955
Chile	CHL	15200019	15203372	0	.4661	.148642983852535	.0165	.195004483115585	.0032	.199392457148869	.5755	.1216
Chile	CHL	15200019	15202430	0	.7221	-.0862	-.4806	-.0076	-.5947	-1.6678	.1693	-1.0788
Chile	CHL	15200019	15202651	0	.1725	-.7353	.0226	-.1515	.3919	.7407	.1648	-.7496
Chile	CHL	15200019	15202091	0	.2256	.0347	1.9359	.2688	-.0804	-1.6678	-.3086	2.0955
Chile	CHL	15200019	15207631	0	-1.0686	1.7671	.9268	-.152	.4185	.1012	1.6922	2.0955
Chile	CHL	15200019	15200657	0	-.5183	-1.175	-1.2891	1.039	.4448	.912	-1.0808	-1.3027
Chile	CHL	15200019	15202564	0	1.0761	.5896	1.1381	.0219	.3242	-1.6678	1.1417	.1216
Chile	CHL	15200019	15205083	0	-.2275	-.9734	.0226	.0478	-1.3112	.4394	.0256	.6905
Chile	CHL	15200019	15207692	0	.1563	-.2662	.9726	-.0966	-.377	-1.6678	.5755	1.4234
Chile	CHL	15200019	15203941	0	.6244	-.2662	.0226	-.1061	.436	.3491	.5755	.1216
Chile	CHL	15200019	15204033	0	-.7757	-.4203	.0226	-.446	.0032	-1.6678	.0221	-1.1252
Chile	CHL	15200019	15201272	0	-.6111	.5606	1.1657	-.2121	.7074	-.219	.5145	2.0955
Chile	CHL	15200019	15207173	0	.638	.1852	.0226	.2853	1.3014	.6852	.5755	.1216
Chile	CHL	15200019	15203170	0	-.122	2.6352	1.9359	2.637	4.6788	.5383	2.4277	2.0955
Chile	CHL	15200019	15205090	0	-.8129	.3789	.4173	1.3139	1.4374	1.6054	1.5037	.9642
Chile	CHL	15200019	15200381	1	-.423	-.4136	.0226	.6736	-.4369	.7319	.5755	-.1563
Chile	CHL	15200020	15201365	0	.3324	.788	.8348	.595	.3917	.6033	1.0854	.4994
Chile	CHL	15200020	15207251	0	.9969	.1852	.7162	.6032	-.1534	.8905	.3482	-.5461
Chile	CHL	15200020	15206048	0	-.8268	.8828	.8038	.2898	.2312	.4466	.5755	1.3857
Chile	CHL	15200020	15205657	0	1.2525	.1125	.4173	-.2659	-.8942	.5149	-.1727	-.4826
Chile	CHL	15200020	15204981	0	-.4863	-1.1505	.4173	-.1231	-2.1406	.4547	-.606	.0113
Chile	CHL	15200020	15203643	0	-.6116	.6492	1.4967	.1076	-.4499	.6109	.7679	.6113
Chile	CHL	15200020	15201775	0	1.1072	1.3697	-.6315	.2828	.3473	.5552	-2.1355	-1.1428
Chile	CHL	15200020	15203741	0	-1.8645	1.3939	.7162	.2634	.2857	1.0418	1.8085	1.515
Chile	CHL	15200020	15206402	0	.9733	-.4314	-.691	.7814	.2975	1.0522	.1693	-.2503
Chile	CHL	15200020	15200026	0	-.0375	-.4314	.0226	-.3621	-1.2247	.2109	.075	-.9111
Chile	CHL	15200020	15203020	0	-.8929	-2.9627	-1.343	-.8033	-1.9751	-.4128	-1.0906	-.945
Chile	CHL	15200020	15201678	0	1.4323	1.3403	.8038	.0695	.6099	.3836	.5755	-.5912
Chile	CHL	15200020	15202331	0	1.0023	1.3697	1.9359	-.3	-.0856	.6242	1.173	.8567
Chile	CHL	15200020	15203985	0	.4767	1.7162	1.4967	.6463	.3522	.5674	.0256	2.0955
Chile	CHL	15200020	15200794	0	.7353	1.1306	.8348	-.1163	.2758	.1858	.3473	.2546
Chile	CHL	15200020	15206372	0	1.2603	1.1132	-.442	3.6039	.9721	2.5705	2.4277	-.717
Chile	CHL	15200020	15206181	0	-.5782	-.0862	.0226	.1651	-.6295	.7266	.5755	.1216
Chile	CHL	15200020	15202805	0	-.3407	.0467	.0226	-.1045	-.6045	.2193	.3142	-.7496
Chile	CHL	15200020	15206464	0	-1.5669	.9484	-.2943	-.1858	-.2687	-.1589	-.2821	.557
Chile	CHL	15200020	15204517	0	.79	.3178	.4173	-.1683	-.2549	.2176	.075	.7864
Chile	CHL	15200020	15200157	0	-.9308	-.0862	-.7638	-.6375	-.3406	.3378	.1693	-.7496
Chile	CHL	15200020	15207125	0	-.1619	-.8294	.0226	.0466	.5151	.5242	2.4277	.7095
Chile	CHL	15200020	15204102	0	.6765	2.6352	.586	-.0297	.5872	.2774	.0256	-.2274
Chile	CHL	15200020	15202125	0	-1.4174	-.2662	-.6116	.0571	-.4455	.4541	-.0987	-.2503
Chile	CHL	15200020	15206238	0	.0854	-.4314	.0226	.4525	.0629	.8169	-.2852	.1216
Chile	CHL	15200020	15202787	0	-1.0964	.3837	-.3802	.227	.7748	.398	.1693	-.6959
Chile	CHL	15200020	15200197	0	.5384	.1736	-.511	.0477	-.0071	-.0558	-.703	-.6544
Chile	CHL	15200020	15206210	0	-.9523	-.0853	-.5252	-.0171	-.0881	.0402	.1693	-.2201
Chile	CHL	15200020	15205840	0	-.7513	.3289	.0226	-.0454	-.0594	.6424	.9863	-.4607
Chile	CHL	15200020	15204247	0	-.9628	.2607	.8348	-.4394	.237	.0909	.3768	.4777
Chile	CHL	15200020	15205517	0	.8472	.6515	1.9359	.7113	.0804	.6817	2.4277	2.0955
Chile	CHL	15200020	15203573	0	-.417	-.0862	.6496	-.2671	-.205	.1466	.5755	.6053
Chile	CHL	15200020	15203616	0	.5972	.6348	1.1657	-.0914	-.2406	.2908	.9911	1.1508
Chile	CHL	15200020	15207507	0	.7638	.6636	.2942	-.3195	.016	.1742	-.6852	.7534
Chile	CHL	15200020	15204073	0	.6851	1.7162	1.4967	.9529	.9036	1.0253	.9628	2.0955
Chile	CHL	15200020	15207545	0	-.0983	-.7737	-.5373	-.4597	.1257	.2921	.0256	.1959
Chile	CHL	15200020	15206379	0	.2871	.5404	.5833	.1686	.1295	.1683	-.176	-.3086
Chile	CHL	15200020	15202055	0	-.9186	.1301	.0226	.3636	-.3663	1.0062	2.4277	2.0955
Chile	CHL	15200020	15201479	0	-.353	.8762	.766	.6387	.6141	1.4138	.8038	.5759
Chile	CHL	15200020	15201058	0	1.0828	-.0862	.0226	1.2836	.6323	1.5004	.8038	.1216
Chile	CHL	15200021	15204121	1	-1.3294	.5091	-.7638	.0191	.1771	-.3842	-.1026	-.2485
Chile	CHL	15200021	15203644	1	-.991	-1.2027	-.3802	.8641	-.5449	.5841	.3482	-.5912
Chile	CHL	15200021	15202423	1	-.791	.792	-.1627	.1509	.2193	-.4932	.1747	.1152
Chile	CHL	15200021	15202224	1	-1.8419	-.2518	-.5472	-.3517	-.4726	-.7847	-.6852	-.4607
Chile	CHL	15200021	15202664	1	-.242	-2.1844	-.6116	.9891	-.5944	.6729	.5755	-.5466
Chile	CHL	15200021	15204155	1	-2.0274	.4033	-.6387	.2297	.185	-1.6678	1.3918	1.2841
Chile	CHL	15200021	15201396	0	-1.1953	-1.2102	-.3802	-.3726	-1.0395	-.0015	-.4771	-.4607
Chile	CHL	15200021	15206676	0	-1.1073	-.7353	.0226	-.8834	-1.4539	-.0816	-1.2624	-.6353
Chile	CHL	15200021	15204295	0	-1.7232	.5338	.0226	.5894	-.0001	.5094	1.2568	-.9299
Chile	CHL	15200021	15206729	0	-.5482	1.7671	-.8946	1.7934	.1245	-1.6678	.8038	.1216
Chile	CHL	15200021	15204154	1	-.8141	-1.3858	-1.0741	.0871	-1.0757	-.568	-1.305	-1.8806
Chile	CHL	15200021	15203318	1	-1.0352	-.9845	.4437	.0005	-.1284	-.219	-2.1355	-.945
Chile	CHL	15200021	15201824	1	-.8949	-.0862	-.3802	-.1864	-.6999	.4229	1.6338	-.4607
Chile	CHL	15200021	15204245	1	.6675	.0527	-.1587	-.1408	.3063	.0741	.9628	-.1563
Chile	CHL	15200021	15203389	1	-1.0044	.0608	-.732	.4257	-.449	.7632	.7688	-.945
Chile	CHL	15200021	15207309	1	-1.2305	-.5232	-.3827	-1.6821	-1.3207	-1.6678	.5755	-.959
Chile	CHL	15200021	15207609	1	-.7198	.6257	.8116	.2109	.0159	.5187	-1.2624	.5505
Chile	CHL	15200021	15205197	1	-1.6793	.3376	-.227	-2.6893	-1.7162	-.5569	-1.5848	-.946
Chile	CHL	15200021	15204122	1	-1.3175	-.2662	.0226	.125	.2215	1.0191	.5755	.1216
Chile	CHL	15200021	15206594	1	-.8864	-.103	-.8554	-.0226	-.2316	-.027	-.411	-.4095
Chile	CHL	15200021	15206550	1	-2.198	-.0862	.0226	.3445	-.3378	.6838	.5755	-.2726
Chile	CHL	15200021	15206681	1	.3657	-1.0212	-.8627	-.0831	-.0897	-.0745	-.4948	-.3297
Chile	CHL	15200021	15205226	1	-.6703	.7308	.6825	.2028	-.5472	.5864	-.1021	-.2503
Chile	CHL	15200021	15202754	1	-2.5497	-.103	-.3802	-.1267	-.8846	.0216	-.0987	-.1314
Chile	CHL	15200021	15201983	0	-2.4396	-.2662	-.221180912354473	-.0248637016807138	-.7479	.7067	.1035553779422	-.416938654262049
Chile	CHL	15200021	15206981	0	-1.2956	-.0994	.0226	-.0037	-.4696	-.219	.5755	-.7496
Chile	CHL	15200021	15201548	0	-1.5103	-.2662	-.4806	.49	.4647	.445	.5755	.1216
Chile	CHL	15200021	15201916	0	-1.4592	.8762	.7162	-.2757	-.1497	-.4094	-.2821	.1216
Chile	CHL	15200021	15205730	0	-.959	.2842	.0226	-2.6893	.6216	-.0864	.5755	.1216
Chile	CHL	15200021	15206617	0	-2.121	-.9232	-.7955	-.0228	-.6492	.7942	-1.4727	-1.0788
Chile	CHL	15200021	15206363	0	-.9059	-.7221	-.7183	.0498	-.076	-.1585	-.1767	-.2503
Chile	CHL	15200021	15205109	0	-1.5554	.3289	.8348	.0121	-.0686	.5693	.3415	.7864
Chile	CHL	15200021	15204413	0	.7727	-.4314	.6496	3.6039	.8609	1.3344	.0256	.1216
Chile	CHL	15200021	15203850	0	-1.7281	.6608	.0226	-.0823	-.0428	-.2348	.5755	-.1563
Chile	CHL	15200021	15202011	0	-3.3109	-.0862	-.7902	-1.3001	-.3665	-1.0529	-.3912	-.4607
Chile	CHL	15200021	15202033	0	-1.4994	.5266	-.5907	-.934	-.1715	.7978	.7339	-.3902
Chile	CHL	15200021	15203796	0	-1.1983	.3924	-.5544	-.1568	-.0575	-.238	.6286	-1.1395
Chile	CHL	15200021	15200047	0	-1.3361	1.1493	-.5252	.2336	.2429	-1.6678	.6366	-1.4399
Chile	CHL	15200021	15206072	0	-1.4492	.2465	.0718	-1.2016	-.2445	-1.6678	-.4948	-.2201
Chile	CHL	15200022	15206564	1	.3141	-1.2884	-.399355074176001	.8345	.3613	1.1552	-.041645691092086	-.338563011269677
Chile	CHL	15200022	15204168	1	1.2166	.5338	.6825	-.1608	.1934	.8385	-.3237	1.1232
Chile	CHL	15200022	15200526	1	1.1014	-.7353	-1.1657	-.0265	-1.2724	.4535	-1.305	-2.5027
Chile	CHL	15200022	15205856	1	1.9796	-.2479	-.4806	.1243	-.7058	1.2024	.5755	-.8443
Chile	CHL	15200022	15204972	0	.8467	-.4998	-.227	-.2446	-.4559	-.2781	.8038	.1216
Chile	CHL	15200022	15204730	0	1.0224	-.2712	-.6173	.3395	-.3533	.5895	.0489	-.1334
Chile	CHL	15200022	15201834	0	1.4757	-.103	.6407	-.5358	-.4643	.1184	-.4805	-.2709
Chile	CHL	15200022	15205681	0	1.5456	.5042	1.9359	.5828	.6791	.2903	.1602	2.0955
Chile	CHL	15200022	15207188	0	1.571	.5606	.8116	.475	1.1377	.7327	1.2798	1.2841
Chile	CHL	15200022	15201800	1	1.3847	-.9801	-.368281914832174	-.2691	-.4184	.5843	-.44924015001305	-.377082599186671
Chile	CHL	15200022	15201891	1	-.3852	-.5034	.0226	-.2763	-.4588	.3984	-.4948	-.1563
Chile	CHL	15200022	15204753	1	.4309	-1.3519	.7388	-.0523	-3.7095	-.8849	-2.1355	1.0431
Chile	CHL	15200022	15206621	0	1.1348	-1.147	.0226	-1.0608	-.5049	.1735	-.4948	-.5251
Chile	CHL	15200022	15201641	0	1.0871	.1245	1.2867	.2043	.5749	.7151	.075	.7627
Chile	CHL	15200022	15204633	0	.9402	1.3697	.4173	.3412	-.0282	.488	.5755	.1216
Chile	CHL	15200022	15200018	0	1.1383	-.7938	-.227	.409	.3398	.774	-.6629	.2286
Chile	CHL	15200022	15202497	0	1.5336	-.9416	1.9359	.0658	.0801	.6515	.5909	1.1232
Chile	CHL	15200022	15206328	0	1.0043	-.4203	-.691	.0392	.1809	.738	.0256	-.1563
Chile	CHL	15200022	15206034	0	1.9083	-.0279	.3461	-.3896	-.0445	.0136	-.3912	-.2503
Chile	CHL	15200022	15205993	0	.4938	-.0994	-.227	-.0867	.0622	.3276	-.8483	.5362
Chile	CHL	15200022	15204436	0	-.514	-.139565346333036	-.120496473222225	-.5094	-.6693	-.147119380821084	-.201202188747422	-.285699069486847
Chile	CHL	15200022	15202342	0	.9598	-.4203	.0226	-.6059	-.9719	.0953	-.6852	-.4607
Chile	CHL	15200022	15200659	1	1.297	-.4343	-1.3325	.044	-.498	.4214	-1.5848	-1.4991
Chile	CHL	15200023	15203922	1	-.5822	-1.173	.0226	-.5543	-.6157	-.4128	.5755	-.959
Chile	CHL	15200023	15206959	1	-.149887496886972	.0817382977120778	.0991163227397396	.0678159180262932	-.0582374177518739	.135004372304405	.059190628160445	-.0502388721667215
Chile	CHL	15200023	15207746	0	-1.108	-.774	1.0108	.3679	.323	-.2979	1.0854	1.515
Chile	CHL	15200023	15204936	0	-.1923	-1.2478	.0226	.7113	.0399	1.3351	.5755	-1.1252
Chile	CHL	15200023	15205469	1	.8572	-.2662	-.227	-.1852	-.573	-.7368	-.2821	-.7108
Chile	CHL	15200023	15204614	1	-2.0552	-2.9627	-2.664	-2.6893	-3.7095	-1.6678	-2.1355	-2.5027
Chile	CHL	15200023	15206745	1	-2.243	-1.511	-2.2485	-.6137	-.9847	-.5309	-1.305	-1.4276
Chile	CHL	15200023	15201741	1	-.8928	-.0994	.1386	.1059	.4464	-.6426	1.2568	.7627
Chile	CHL	15200023	15207561	1	.2945	1.3697	.0226	.6502	1.0888	-1.6678	.5755	.1216
Chile	CHL	15200023	15205411	1	.1733	-.2662	.0226	.0932	1.1541	-.4427	.075	-.2503
Chile	CHL	15200023	15204721	1	-2.702	-.2479	-.7638	.2725	-.1725	.0668	-.2852	-1.3017
Chile	CHL	15200023	15207638	1	.1536	.4571	-.2943	.1641	.8992	.4363	-.3733	-.9804
Chile	CHL	15200023	15207303	1	.3637	1.7671	1.9359	3.6039	4.8357	1.5721	2.4277	2.0955
Chile	CHL	15200023	15207624	1	-2.2389	-.160825635379511	-.139593591084988	-.114126868616319	-.404857482818104	.0937738020430947	.0957158149493021	-.317535050328086
Chile	CHL	15200023	15201992	1	-1.156	-.15491796178616	-.128787937631067	-.187880594775622	-.5841	.00610131509629608	-.0562700750345816	-.298817325729262
Chile	CHL	15200023	15201766	1	-1.0483	.7763	-2.664	.0938	-.333	-1.6678	-1.2327	-.1865
Chile	CHL	15200023	15207820	1	-.3891	-.4314	.0226	-.2695	-.6121	.046	.3482	-.1563
Chile	CHL	15200023	15205593	1	.66	-.1167	.365432813591787	3.6039	2.0459	-.3239	.898126272864008	.407684264339613
Chile	CHL	15200023	15201696	1	-.5592	.7763	1.9359	.1949	-.7532	.2864	1.1171	.4929
Chile	CHL	15200023	15200979	1	-.7307	-.3631	.289	1.1347	-.8627	-.5309	-.6625	-.6089
Chile	CHL	15200023	15200681	0	-1.9038	-.980868631309911	-.910825873071884	-1.2896524548414	-2.922	-.681245885806075	-.863853940825345	-1.13368687382158
Chile	CHL	15200023	15202085	0	-3.0419	-.4314	.0226	.1765	-.7111	.1082	.5755	.1216
Chile	CHL	15200023	15200954	0	-.2073	.8105	-.3802	.4865	2.1537	-1.6678	.9911	2.0955
Chile	CHL	15200023	15201624	0	-.6886	.7914	1.9359	-.0289	-.2439	-.2154	.7978	2.0955
Chile	CHL	15200023	15204899	0	-.7529	.0117200071367311	.0302105299602139	.0152964740147199	-.158292459429851	.123102792327741	.069733956302042	-.127396350748318
Chile	CHL	15200023	15206962	0	.0853	1.7671	1.9359	-2.6893	.6021	.8898	2.4277	2.0955
Chile	CHL	15200023	15201564	0	-1.9028	-.121799666032466	-.101187692644011	-.0848542000710349	-.349089983248258	.100407364381365	.089839299006271	-.274529924534842
Chile	CHL	15200023	15204916	0	.7201	.1276	-.227	.5226	.1384	-1.2919	.5755	2.0955
Chile	CHL	15200023	15204748	0	-.3179	-1.4163	-2.664	-.351	-.0646	-1.6678	-1.2871	-2.5027
Chile	CHL	15200023	15200371	0	-.0776	.4457	1.9359	-.1482	-.1293	-1.6678	.3533	2.0955
Chile	CHL	15200023	15207183	0	.5094	1.3403	1.1381	-.0519	.7655	-.1211	.5755	2.0955
Chile	CHL	15200023	15206333	0	-1.4912	-.1219	-.4246	-.2693	-.6533	.8256	-.2128	.7611
Chile	CHL	15200023	15206924	0	-.9104	-1.526	.4173	-.7368	-.1752	.4541	.5755	.4504
Chile	CHL	15200023	15207414	0	-.5303	.4457	.8271	-.5512	.3808	.0336	-.1276	.0876
Chile	CHL	15200023	15206534	0	-.8345	-.847	-.227	.6703	-.372	.0973	.1701	-.2503
Chile	CHL	15200023	15205230	0	-1.3712	.00696342564535193	-.0998	.626974456239743	.0487089772197521	1.133	1.3388	-1.8806
Chile	CHL	15200023	15205892	0	-2.0604	-1.0588	-.413739277258337	-.0249	.5363	-.219	-.0171401520815732	-.404106048628715
Chile	CHL	15200023	15202042	1	-1.3597	-.0862	-.4728	1.4019	.9789	.6936	.5755	.1216
Chile	CHL	15200023	15207489	1	-3.0898	-.259627174556544	-.236825304811343	-.188236102966757	-.546043336385443	.0769796985214216	.110593313955327	-.426410568142638
Chile	CHL	15200024	15204824	1	.7526	.8655	.8038	1.1118	1.2779	.0889	.0447	1.3857
Chile	CHL	15200024	15203958	1	.0963	-.2392	-.368272914373916	-1.2524	-1.7576	-1.6678	-.746406930270817	-.567426676466068
Chile	CHL	15200024	15207515	1	.5042	-.2005	-.1587	-1.1482	-.7194	-.4384	-1.7719	-1.5298
Chile	CHL	15200024	15201787	1	-.3774	-.9334	-.4806	.9608	1.0118	2.0854	.5755	-.1563
Chile	CHL	15200024	15207687	0	.4862	2.6352	2.02343465355182	.6572	.8694	1.1639	2.4277	2.0955
Chile	CHL	15200024	15207483	1	.7081	-.1167	-.2943	-1.0091	-.0083	-.6567	-.1727	-.7496
Chile	CHL	15200024	15203848	0	.8049	-.5799	.0226	-.1513	-.3512	-.219	.0514	.2862
Chile	CHL	15200024	15206339	0	1.1058	.9349	1.4967	-.115	.5816	.286	-.8516	2.0955
Chile	CHL	15200024	15201390	0	.2729	2.6352	.986210437858868	.7113	-.3962	.4394	.592419468416358	.1216
Chile	CHL	15200024	15200124	0	.8124	.1371	-.5034	-.4008	-.2191	-.219	-.2821	1.1232
Chile	CHL	15200024	15200112	0	.6434	.2426	.0226	.2513	1.0998	.3381	-.1566	-.3297
Chile	CHL	15200024	15202422	0	.4366	-.847	-.691	-.1572	.1671	-.219	.5755	.1216
Chile	CHL	15200024	15206349	0	.8182	.5266	1.4187	-.698	-.5683	-.0129	-1.0753	-.7255
Chile	CHL	15200024	15200017	0	-.0874	-.2479	.0226	.8921	.5054	.2407	-.3882	-.9933
Chile	CHL	15200024	15207210	0	.4716	.9166	-.6247	-1.2543	1.2719	.4527	.1479	.0388
Chile	CHL	15200025	15204203	0	-2.1076	-.2479	.0226	.0611	-.9727	.2904	.5755	-.806
Chile	CHL	15200025	15204958	0	-.8616	-1.3382	-.9807	.4453	-1.0124	.4813	-1.2835	-1.1252
Chile	CHL	15200025	15205672	0	-.4803	-.0862	-.5034	.1682	-.477	.4882	.5755	-1.1252
Chile	CHL	15200025	15201630	1	-1.3492	-.7114	-.5034	-.4958	-.0001	-.5037	.3482	-.4607
Chile	CHL	15200025	15203659	1	-1.1257	-.2662	-.4806	-.0797	-.1886	-.8849	-.4748	-.2503
Chile	CHL	15200025	15201331	1	-1.9732	-.938	-1.3815	-.1546	-1.0624	.5541	-1.5848	-.7496
Chile	CHL	15200025	15203422	1	-.3377	-.205	-.7302	-.1084	-1.3703	.4819	-1.305	-.6959
Chile	CHL	15200025	15206833	0	-1.2164	.3266	1.9359	-.5343	-.4265	-1.6678	-1.27	2.0955
Chile	CHL	15200025	15203669	0	-.8407	.3926	.6327	3.6039	2.7576	3.6292	2.4277	2.0955
Chile	CHL	15200025	15203353	0	-.1638	.9304	1.4967	-.102	.4485	-.6274	.8382	1.4234
Chile	CHL	15200026	15207697	1	-.842	1.24868364991672	1.9737	.68518752082524	.770416777681891	.660090736425438	2.3519	1.41489917819504
Chile	CHL	15200026	15201122	1	-1.0182	-.7848	-1.8814	-2.6893	-3.7095	-.421	-.6852	-.5711
Chile	CHL	15200026	15203001	1	-.8856	1.3697	.1453	.6732	.8942	1.3873	.9911	.6919
Chile	CHL	15200026	15202259	1	-1.1805	.9275	.4173	-.849	-.942	.7071	1.2607	1.1232
Chile	CHL	15200026	15205924	1	-1.2575	.374152307812448	.357155283958049	.1865	.8844	.8009	.481825092670837	.204284694004967
Chile	CHL	15200026	15202639	1	-.9603	2.6352	1.17168404967525	-.9416	-.4572	.4062	.586558596684553	.636787127527387
Chile	CHL	15200026	15206999	1	-.8978	-1.3452	-1.1926	.3333	-.1678	.7141	.5755	-.4607
Chile	CHL	15200026	15203007	0	-1.0109	1.153	1.1752	.0493	1.4707	.7136	1.6922	1.515
Chile	CHL	15200026	15202924	0	-.196	.076383983124144	.0938470811110034	.0637997442106995	-.0658886495207533	.134094255779639	.059996878858799	-.0561391220834639
Chile	CHL	15200026	15200142	0	-1.5173	2.6352	1.9359	3.6039	-2.2761	3.6292	2.4277	2.0955
Chile	CHL	15200026	15201228	0	-1.4283	-.3631	-.5544	-1.0111	-1.1773	.2169	-1.305	-1.112
Chile	CHL	15200026	15200567	0	-1.6187	-.374918660778459	-.325613873124122	-.0416	-1.2963	.6135	-.10532373650693	-.526987251609239
Chile	CHL	15200026	15201930	0	-.5718	1.7671	1.9359	1.0909	1.3014	.5615	2.4277	2.0955
Chile	CHL	15200026	15201364	1	-1.9969	-.0862	.0226	-.4641	-.6431	.4779	.5755	-.222
Chile	CHL	15200026	15205755	1	-1.4436	-.5847	1.9359	1.1881	1.1868	1.7301	.5755	-.5912
Chile	CHL	15200026	15203595	1	.8995	-.2872	-2.664	-.2752	-.6833	.0402	.1701	-1.9616
Chile	CHL	15200026	15205207	1	-1.4237	-.7199	.0226	-.934	-1.3857	-1.3198	.5755	.1216
Chile	CHL	15200026	15207572	1	-.8516	-.7353	-.1882	.2886	-.9569	.7256	-.6595	.0208
Chile	CHL	15200026	15204588	1	-1.6125	-.4203	-.6843	-.0148	-.8632	.5189	-.5974	-1.2688
Chile	CHL	15200026	15205327	1	-1.3193	-.4203	.0226	.7897	.1121	1.2286	.075	-.5912
Chile	CHL	15200026	15204215	1	-2.0485	.1852	1.4967	-.4255	-1.0924	.4967	.2102	.5759
Chile	CHL	15200026	15206059	1	-1.5733	-1.3171	.4173	-.6088	-1.1454	.2087	.1693	.0144
Chile	CHL	15200026	15203904	1	-1.6546	-.4314	.0226	-.5545	-1.0248	.0534	.0256	-.4607
Chile	CHL	15200026	15205644	1	-2.0886	.5206	-.6315	-.1845	-.7308	.8834	-.9906	-1.3017
Chile	CHL	15200026	15202465	1	-.7165	-.4232	.1386	-.3449	-.6464	.6103	.1922	-.3297
Chile	CHL	15200026	15205004	1	-.5207	-.9814	-.211	1.2969	1.2475	1.2921	-.178	-.6557
Chile	CHL	15200026	15202347	1	-2.2135	-1.5155	-1.9313	-.2301	-.9239	.192	-2.1355	-1.6872
Chile	CHL	15200026	15202172	0	-.8913	-.4488	.766	.4837	-.4089	.6097	1.1375	1.0448
Chile	CHL	15200026	15206342	0	-1.8292	1.7162	.7162	2.7772	.8798	2.142	1.3958	2.0955
Chile	CHL	15200026	15207503	0	-1.1863	-.6693	-.9557	-.2459	-1.807	.2526	-2.1355	-.806
Chile	CHL	15200026	15202043	0	-2.2936	.9304	.5347	-.7841	-1.1025	.0117	-.4948	-.3362
Chile	CHL	15200026	15206508	0	-.9011	-.00548811145068956	.0132758255598781	.00238897779808463	-.18288259164125	.120177788047671	.0723251483959343	-.146359039360513
Chile	CHL	15200026	15205970	0	-1.4725	.9873	1.2899	.7992	.5799	.7458	1.8085	2.0955
Chile	CHL	15200026	15204449	0	-1.7515	-2.9627	-2.664	-.1894	-2.5536	.3668	2.4277	-2.5027
Chile	CHL	15200026	15201253	0	-2.2922	-.9908	-.5034	-.4242	.7404	.7271	-.0551	-1.0454
Chile	CHL	15200026	15202488	0	-1.2418	-.1684	-.8627	.6335	.5646	.6981	.1655	.1216
Chile	CHL	15200026	15205873	0	-.3965	-.0384	1.9359	-.1683	.9422	.2244	1.802	.4794
Chile	CHL	15200027	15205099	1	-.121	-.8939	1.013	-.1955	-2.5536	-1.6678	-1.5537	.1216
Chile	CHL	15200027	15203532	1	-1.9397	-2.9627	-2.664	.0344	-.5878	.2565	-1.1501	-1.6155
Chile	CHL	15200027	15207310	1	-.6414	.3289	.3033	.0915	-.623	.4083	.159989615926011	-.0156560367642425
Chile	CHL	15200027	15207256	1	-.6659	1.3889	1.9359	.0871	-.5706	.2512	.1648	2.0955
Chile	CHL	15200027	15200307	0	-.2964	-1.3452	.0226	.7753	-.1173	.1963	.5755	.1216
Chile	CHL	15200027	15205302	0	-1.6031	-.9752	.1386	1.2836	.5184	1.0062	-.0823	-.4607
Chile	CHL	15200027	15201966	0	-1.2121	1.1306	.0226	.6137	.7182	.2176	.9628	-.3086
Chile	CHL	15200027	15205407	0	-.5649	-.6122	1.0108	.4342	-.5268	-1.6678	1.2607	1.3566
Chile	CHL	15200027	15203939	1	-1.1493	.9444	1.2899	.7113	-.1582	.3689	2.4277	-1.1398
Chile	CHL	15200027	15204643	1	-.6488	1.3889	-1.1412	1.1175	.2642	.7602	.5755	-.5912
Chile	CHL	15200027	15203097	1	-1.4154	-.0862	.0226	.5148	-1.0524	1.0062	.5755	-.5305
Chile	CHL	15200027	15201034	1	-1.4626	-.2479	-.0469	.7113	.5946	.706	.1648	-1.09
Chile	CHL	15200027	15203891	1	-1.2544	-1.0351	.3461	-.2905	-1.2535	.3589	-.5974	-.3902
Chile	CHL	15200027	15205249	1	-1.6204	-.2509	-1.5883	.3394	-.938	.6698	-.2852	-1.2688
Chile	CHL	15200027	15200260	1	-1.4458	.5317	1.9359	.3587	-.0361	.5154	-.0817	1.1232
Chile	CHL	15200027	15204140	1	.3282	1.031	.8801	.5074	.4023	.5022	1.3617	1.0448
Chile	CHL	15200027	15202700	1	.9227	-1.0303	-.3827	-.0442	-.5133	.4742	-.216	-1.0477
Chile	CHL	15200027	15201744	1	-1.5637	-1.8182	-1.0741	-1.102	-1.5576	.1981	-2.1355	-1.0797
Chile	CHL	15200027	15203144	1	-2.3037	-.0862	.0226	.0628	-.22	-.2942	.5755	-.1563
Chile	CHL	15200027	15206944	1	-.2074	.0591	.6496	.8518	-.029	.4965	.9911	-.2726
Chile	CHL	15200027	15207372	1	-2.0411	-.4314	.0226	.2922	-.9372	1.0062	.5755	-.959
Chile	CHL	15200027	15200826	1	.2536	-1.6851	-.8709	-.088	-1.0615	.003	-.5802	-1.2535
Chile	CHL	15200027	15204085	0	-2.0049	.1204	-.336	.4507	.7623	.2619	-.8661	.3216
Chile	CHL	15200027	15204515	0	.8359	-.0862	-.4728	.6686	.3417	.495	.5755	.4777
Chile	CHL	15200027	15207022	0	-.9803	-.1077	1.9359	-.447	-.4346	.3689	1.8077	.7435
Chile	CHL	15200027	15206235	0	-.7132	-.4314	.0226	2.5318	.5569	.7536	.5755	-.331
Chile	CHL	15200027	15205360	0	-1.5536	-.0862	.0226	.0562	-.8782	.3446	.5755	.0484
Chile	CHL	15200027	15203395	0	.1663	.1379	1.9359	1.0555	.2503	.6711	2.4277	2.0955
Chile	CHL	15200027	15204799	0	-.9003	1.3403	1.9359	1.1261	1.2744	.5398	2.4277	2.0955
Chile	CHL	15200027	15200890	0	-2.1671	-.0862	.0226	-.1202	-.8494	-1.6678	.5755	-.2503
Chile	CHL	15200027	15205647	0	-1.57	.2842	1.9359	.5006	-.093	.5734	2.4277	2.0955
Chile	CHL	15200027	15206257	0	-1.0309	-.0789	.048	-.4649	-.9689	.0115	-2.1355	.8567
Chile	CHL	15200027	15203101	0	.0899	.2185	.8571	.5324	.2012	1.6244	2.4277	-1.4117
Chile	CHL	15200027	15206842	0	-.5014	-.0862	-.4806	1.2836	.5868	1.5105	.5755	.1216
Chile	CHL	15200027	15206775	0	-.7206	-.7199	-.227	.1988	-.9291	1.0062	.5755	.1216
Chile	CHL	15200027	15203964	0	-2.3258	.2426	-.5373	.7711	.8779	1.5721	-.309	-.4607
Chile	CHL	15200027	15207002	0	-1.5543	-.2479	.0226	.3262	-.2786	.661	.5858	.1216
Chile	CHL	15200027	15207365	0	-1.3451	.792	.4173	-.5417	-.0842	.0355	.1693	.1216
Chile	CHL	15200028	15200141	1	-1.277	-.8457	-.227	1.0786	-1.4892	1.2009	.1701	.1216
Chile	CHL	15200028	15206286	1	-2.091	-.7815	.0226	.1053	.8779	.4394	-.787	-.2995
Chile	CHL	15200028	15203535	1	-1.3614	-.4136	-.129238440195052	.4011	.5702	-1.6678	-.8686	.1216
Chile	CHL	15200028	15200308	1	-1.2435	-.0452456000089409	-.0258499692220043	-.0274323899790808	-.239695420718059	.113419883422191	.0783118162295964	-.190170271349821
Chile	CHL	15200028	15203162	0	-1.0046	-1.1327	-.7249	.7113	.055	1.0062	-.2004	-.5251
Chile	CHL	15200028	15206198	0	-1.6985	-.0862	-.5373	.8598	.3044	1.2364	1.2262	.6663
Chile	CHL	15200028	15202821	0	-.0785	-.2662	.0226	1.2836	.4477	-1.2919	.5755	-1.1252
Chile	CHL	15200028	15201599	0	-.4663	-.0862	.0226	-.0187	-.3114	.4394	.5755	.1216
Chile	CHL	15200028	15206996	1	-1.4233	-.0862	-.3802	.3833	-.6225	-1.2919	-.2668	-.4377
Chile	CHL	15200028	15206079	1	-.2111	.1997	.0226	1.6003	.0212	1.5079	-.2852	-.7496
Chile	CHL	15200028	15200109	1	-1.0209	-1.3452	.0226	1.2836	-.0408	.9697	-.8627	-2.5027
Chile	CHL	15200028	15200679	1	-.102	-.4314	-.4806	-.1635	-.2096	.4754	.5755	-.2503
Chile	CHL	15200028	15204289	1	.7399	.2718	-1.1412	.3729	.4214	.5906	.1693	-.7496
Chile	CHL	15200028	15204829	1	-1.9528	.3343	-.8054	-.2429	-1.8694	.349	.5755	-.7887
Chile	CHL	15200028	15206748	1	-1.4928	-.8452	.5021	.0236	-.4047	.5345	-.2821	.1216
Chile	CHL	15200028	15200345	1	-.8652	-.0862	-.0154	.2283	-.0437	.7469	.5755	-.2658
Chile	CHL	15200028	15202779	1	-1.4112	-.0862	-.4728	.4887	-.0408	1.0062	1.3918	.1216
Chile	CHL	15200028	15200992	0	-1.6656	2.6352	1.9359	3.6039	4.8357	3.6292	2.4277	2.0955
Chile	CHL	15200028	15203921	0	-1.4695	-.650635719873023	-1.3627	.276596101044545	-.298511067006384	1.0196	-.241070556691314	-.937829856394093
Chile	CHL	15200028	15200581	0	-1.8974	-2.9627	-1.1926	-1.6841	-3.7095	-1.6678	-2.1355	-2.5027
Chile	CHL	15200028	15204009	0	-.8714	-.0862	.0226	1.2836	.8779	-1.6678	.5755	-.2503
Chile	CHL	15200028	15202446	0	-.1015	-.0862	.0226	1.2836	.8302	1.5721	.5755	.1216
Chile	CHL	15200028	15207576	0	-.2066	-.7065	-.6843	.5628	-.3067	.5526	.5755	.7864
Chile	CHL	15200028	15202014	0	-1.1026	-.2662	-.5836	-1.7857	-1.3304	.0562	-.1026	.1216
Chile	CHL	15200028	15202816	0	-.6951	-.0862	.0226	.8279	1.3573	-1.6678	2.4277	.1216
Chile	CHL	15200028	15206958	1	-1.4888	-.0737284035817768	-.0538802188131134	-.0487968219759811	-.280396901362163	.108578428969416	.0826007461933736	-.221557231650573
Chile	CHL	15200028	15204004	1	-.5287	-1.6127	.0226	.2767	-.5389	.345	.2933	-.6089
Chile	CHL	15200028	15203940	1	-1.1424	.0502	-.4806	-.7048	-.8245	-.4128	.3482	.4777
Chile	CHL	15200028	15201473	1	-.0725	-2.9627	-2.664	3.6039	1.392	1.4995	2.4277	-1.9616
Chile	CHL	15200029	15201767	1	-1.2608	.3289	.8116	.0328	-.0039	.52	1.8077	-.5912
Chile	CHL	15200029	15202598	1	-.4263	-.0862	-1.1926	-1.3102	-.6878	-1.6678	-.4948	-1.1252
Chile	CHL	15200029	15200431	1	-2.7107	-1.2318	-.9285	-2.6893	-3.6296	.3801	-.2821	-1.2535
Chile	CHL	15200029	15207285	0	.3455	.468	.4173	-.0513	.1681	.7409	1.1171	1.1232
Chile	CHL	15200029	15203641	0	.3079	-1.7245	-.7699	1.0673	-1.3103	1.467	.0183	-1.2139
Chile	CHL	15200029	15205329	0	-1.2473	-.9399	-.7638	.5195	-.5251	1.2531	.1922	-1.1252
Chile	CHL	15200029	15203176	0	-1.5411	-.0862	-.227	-.3111	.7529	.2332	.5858	-.9299
Chile	CHL	15200029	15206368	0	-1.2623	.0467	.0226	-.5199	.03	.562	.5755	.1907
Chile	CHL	15200029	15202580	0	-2.6049	-.4314	.0226	-1.1286	-.2396	-.5309	.3482	-.5305
Chile	CHL	15200029	15204737	0	-1.0396	-.103	.6496	.9197	.9564	1.2808	.9911	.2465
Chile	CHL	15200029	15200233	1	-2.225	-.4314	-.691	-.182	-.3961	.4786	-.5832	-.9299
Chile	CHL	15200029	15204889	1	-1.0418	-.4203	.0226	-.4413	-.4762	-.2942	-.6852	-.2503
Chile	CHL	15200029	15201380	1	-1.1113	.7763	.1802	-.1628	-.3862	-.5842	-.2852	-.5912
Chile	CHL	15200029	15202774	1	.3712	-.59	-.8627	-.2604	-.1118	-.4694	-1.9673	-1.7277
Chile	CHL	15200029	15200073	1	-2.0991	.3875	-.227	-.5477	-.6609	-.219	-.4948	-.8333
Chile	CHL	15200029	15204873	1	-1.9126	.3984	-.829	-.6531	-.6585	-1.0529	-.308967417768786	-.7496
Chile	CHL	15200029	15202915	1	.1747	-.0862	.0226	.7333	.0229	.1424	-.6595	-.6353
Chile	CHL	15200029	15200256	1	-1.3786	2.6352	.4173	.692	.7493	.8838	-.8657	-.1621
Chile	CHL	15200029	15203159	1	-1.5541	.0634	-.7638	-1.2512	-.4794	-.8768	-.2821	-1.5679
Chile	CHL	15200029	15200852	1	-.7295	-.269	.0226	-.3893	-.4288	.28	-.6599	-.2274
Chile	CHL	15200029	15206192	1	-2.1437	-1.3858	-1.7622	-.996	-2.0366	-.4795	-2.1355	-2.5027
Chile	CHL	15200029	15207119	1	-.3841	-.2662	-.6843	-.171	-.7854	-.2532	-.3912	-.4607
Chile	CHL	15200029	15207354	1	-2.5637	2.6352	-.6108	-.9352	-.4892	.216	.7679	-.9299
Chile	CHL	15200029	15200284	1	-1.243	.0467	-.3802	-1.0563	-1.4222	-1.6678	.5755	.1216
Chile	CHL	15200029	15203058	1	-2.1163	-.0862	.0226	.4615	.4407	1.025	1.1417	.1216
Chile	CHL	15200029	15201453	1	-1.2474	-.5673	-.711	-1.1482	-2.4029	-.8849	-1.305	.6905
Chile	CHL	15200029	15200236	0	-1.0187	.0467	.1386	-.482	-.3086	-1.6678	1.1171	-.4607
Chile	CHL	15200029	15207257	0	-1.1198	-.2624	1.0929	.2179	-.6791	-.4795	.9911	1.4234
Chile	CHL	15200029	15200491	0	-2.0064	1.127	1.9359	-1.0576	.2672	.3611	-.5663	.1152
Chile	CHL	15200029	15206478	0	.5611	-.4203	-.227	.0891	-.5488	-.219	-.1727	.1216
Chile	CHL	15200029	15206596	0	-1.8006	-1.1714	.0226	-2.6893	-.7433	-.1057	-.176	-.6774
Chile	CHL	15200029	15203361	1	-1.4225	-.0192	.0226	.0449	.0321	-.0275	.5755	-.2503
Chile	CHL	15200029	15202332	0	-.149887496886972	.0817382977120778	.0991163227397396	.0678159180262932	-.0582374177518739	.135004372304405	.059190628160445	-.0502388721667215
Chile	CHL	15200029	15201487	0	-.4863	-.2662	.8877	.6534	1.1086	.344	.1922	-.222
Chile	CHL	15200030	15200897	0	-1.3434	.5293	.6496	-.0102	.168	.7623	.2671	.388
Chile	CHL	15200031	15204960	1	-1.7998	-.0895409377204078	-.0702871050248151	-.0474133940807445	-.2712	.120912003638341	.110576712476849	-.241049958744946
Chile	CHL	15200031	15203432	0	-1.4701	.9166	1.9359	-1.0168	-1.3871	-1.6678	2.4277	2.0955
Chile	CHL	15200031	15202208	1	-2.1363	-1.3177	-1.2321	-.5122	-.5785	.3637	-2.1355	-.942
Chile	CHL	15200031	15204315	1	-1.3903	.4981	.5347	-.7656	.4576	.7182	.0256	-.5305
Chile	CHL	15200031	15202417	0	-2.0128	-.134572223688447	-.113757311294733	-.0944346628499142	-.367341768290457	.0982363085729456	.0917625859855434	-.288604794624865
Chile	CHL	15200032	15204982	1	1.3745	-.0862	.0226	.7113	4.8357	3.6292	.5755	.1216
Chile	CHL	15200032	15204872	1	-.0102	1.7162	1.2899	-.6447	-.7325	.2193	.3142	2.0955
Chile	CHL	15200032	15200899	1	.9035	.1892	.9726	-1.0161	-.391	-.5519	.8038	.5553
Chile	CHL	15200032	15202144	0	.6275	1.1493	1.1381	1.6613	-3.7095	1.2142	1.2612	.7627
Chile	CHL	15200032	15205785	0	1.001	2.6352	1.9359	-.0124	.6788	.6046	1.3656	.1216
Chile	CHL	15200032	15202593	0	1.388	.1882	.586	.1036	-.0842	.4494	-.6852	.8567
Chile	CHL	15200032	15205605	0	1.6397	.704523851786532	.77736147448234	.880331915982687	.6481	1.3862	1.1417	.68416526305418
Chile	CHL	15200032	15205510	0	1.1913	-.0862	.0226	.1053	.4659	.4394	.5755	.1216
Chile	CHL	15200032	15204856	0	1.2195	-.2662	1.1752	.2886	-.3388	.5704	.075	.0876
Chile	CHL	15200032	15200482	1	1.0459	1.3403	.917	-.7064	-.4883	-1.6678	-1.2871	-.0604
Chile	CHL	15200032	15206112	1	1.193	2.6352	1.9359	-.698	-.004	-.5032	.5755	.4725
Chile	CHL	15200032	15203725	1	1.2595	.3875	-.8554	-.433	-.4921	.1746	-.6885	.2286
Chile	CHL	15200032	15207229	1	.9967	.2086	.0226	.1058	-.4304	.2207	2.4277	-.1563
Chile	CHL	15200032	15201153	1	1.4692	.1245	.0226	-1.012	-.7256	-.5309	-.3206	-.4826
Chile	CHL	15200032	15201938	1	1.3854	2.6352	-1.1926	.1053	.5688	1.7197	-1.8324	2.0955
Chile	CHL	15200032	15206994	1	1.4729	-.0862	-.5907	-.3066	-.1325	.4751	-.1727	-1.0788
Chile	CHL	15200032	15204971	1	1.5261	-.4314	-1.0611	-.346	-.7952	.2488	-1.5588	-.7496
Chile	CHL	15200032	15200791	1	.0374	.0502	-.9406	-.53	-.6837	.093	-.4771	-.7496
Chile	CHL	15200032	15200993	1	1.5543	2.6352	1.4967	-.0498	.4899	.5878	-.3733	.0484
Chile	CHL	15200032	15207510	1	.1117	2.6682	.7739	.6673	.437	.9092	2.4277	-.1621
Chile	CHL	15200032	15201574	1	.9526	.1892	.4173	.6379	.3523	.8766	-.1722	.6314
Chile	CHL	15200032	15204852	1	1.6278	-.4314	-.8627	.0798	.0611	.3622	-.6852	-.331
Chile	CHL	15200032	15200360	1	1.1928	.23764332923892	.252544230039386	.184757441549856	.164548432902939	.161504822204483	.0357145065241321	.121562510471302
Chile	CHL	15200032	15200461	1	1.0928	.226031913188029	.241117303993276	.176047929932694	.147955901046394	.15953113510592	.0374629492325615	.108767174025826
Chile	CHL	15200032	15204855	1	.3531	.140142268659587	.156592332030196	.11162367250054	.0252209429035335	.144931771637849	.0503961799468134	.0141200703386428
Chile	CHL	15200032	15203642	0	.8452	-.4488	.0226	.277	.04	.5109	-.0553	.1216
Chile	CHL	15200032	15200918	0	1.3159	.224349270580147	.227652073231668	-.2542	.0822	-.0175537720440906	-.091971338596351	.0960014588161657
Chile	CHL	15200032	15203550	0	1.1798	.236133845152305	.251058729653392	.183625205039625	.162391403761588	.161248242881669	.0359418040762279	.11989911673339
Chile	CHL	15200032	15202642	0	2.267	-.2662	.0226	.7113	.1981	1.4146	.5755	2.0955
Chile	CHL	15200032	15205186	0	.9896	-1.548	-1.7832	-.2889	-.9563	.0585	-1.0992	-1.1866
Chile	CHL	15200032	15201590	0	.9147	-.0862	.0226	.909	.3624	.5772	.5755	-.5305
Chile	CHL	15200032	15203376	0	.6523	-.0862	.0226	.2551	.0194	.4396	.5755	.1216
Chile	CHL	15200032	15205169	0	1.2296	-.3827	.0226	1.1275	.4989	1.3292	-.3059	-.5305
Chile	CHL	15200032	15206167	0	1.309	2.6352	1.9359	3.6039	.8104	-1.6678	1.836	2.0955
Chile	CHL	15200032	15203803	0	.7787	2.6352	1.9359	-.057	.6012	.4394	2.4277	2.0955
Chile	CHL	15200032	15200748	0	-.5271	-.6019	.0226	-.1774	.0573	-.1567	.8047	.1216
Chile	CHL	15200032	15202261	0	1.0643	-.0862	.0226	1.2805	.8779	1.5721	.5755	.1216
Chile	CHL	15200032	15202862	0	.7467	.468	-.5544	-.5782	-.4303	.0552	.1693	-.5305
Chile	CHL	15200032	15202875	1	.8144	-.0088	-1.3074	.2941	-.1657	.1982	-2.1355	-1.3017
Chile	CHL	15200032	15202763	0	1.1393	1.7162	1.9359	-.9731	1.0238	.272	-1.5596	2.0955
Chile	CHL	15200033	15200020	1	-.4439	-.1167	1.2341	.3405	.5548	.7462	.3482	2.0955
Chile	CHL	15200033	15202588	1	-.8799	.1221	-1.7997	-.6414	-.6241	-.7433	-1.7719	-1.4694
Chile	CHL	15200033	15204903	1	-.4549	.2607	-.9607	-1.0068	-1.5689	-.2854	-1.305	-1.7277
Chile	CHL	15200033	15207535	1	.4326	-.5994	.1386	-.0751	-.6682	.069	-1.2106	.7435
Chile	CHL	15200033	15206877	1	-.13	-.4203	-.227636661655972	-.1729	-.6881	.0165	-.237025753154524	-.350516428037992
Chile	CHL	15200033	15202041	1	-.1059	-.5743	-.4806	-.3742	-.5896	-.3205	-.4771	-.2503
Chile	CHL	15200033	15204509	1	-.1455	-.089	.8961	.5924	.7761	-.0131	-.6852	-.4607
Chile	CHL	15200033	15200956	1	-.378	.3101	1.0108	.5247	.1276	.6535	.7688	-.1314
Chile	CHL	15200033	15202575	1	1.3083	-.7971	1.9359	.2955	.1567	-.2348	1.836	1.3566
Chile	CHL	15200033	15202624	1	-.804	-1.5445	-1.675	-.6531	-.839	-1.0529	-1.1947	-1.9916
Chile	CHL	15200033	15206369	1	-.2816	-.59	.1386	-.0368	-.2066	.6952	.1648	-.4607
Chile	CHL	15200033	15205091	1	-.4695	.7789	.4173	.1342	.2391	.4734	-.3912	-.2503
Chile	CHL	15200033	15205166	1	-.4901	-.4314	.0226	-.3695	-.9124	-.0745	-.6997	-.7496
Chile	CHL	15200033	15201882	1	-1.0609	-.7221	-.3802	.0181	-.0979	-.475	-.309	-1.1252
Chile	CHL	15200033	15201875	1	.5676	.64	-.227	-.0726	-.7657	.1326	.5755	.1216
Chile	CHL	15200033	15205035	1	1.4631	-.9464	.0457	.1319	-.894	-.2465	-.6852	.1216
Chile	CHL	15200033	15200634	1	.5792	-.7353	-1.3815	-.0543	.1757	-.0745	-1.5848	-1.6557
Chile	CHL	15200033	15204202	1	.3359	-.8357	.0226	-.407	-.1637	.069	-.6852	-.7507
Chile	CHL	15200033	15202064	1	.051	1.127	.0226	.0966	-.0339	-.568	-.4948	-.1563
Chile	CHL	15200033	15202094	1	.6722	-.7221	-.227	-.1738	-.2807	.3753	-.5832	-.4607
Chile	CHL	15200033	15207230	1	1.228	2.6352	1.9359	.7133	.8589	1.2022	2.4277	.3158
Chile	CHL	15200033	15205679	1	1.0078	-.2662	-.3802	.0304	.3698	.0331	-.6852	.0388
Chile	CHL	15200033	15200554	1	.4463	-.0862	.0226	.5101	.0963	.5077	-.216	-.1314
Chile	CHL	15200033	15207192	1	-.1694	-.4516	-1.7997	.1114	-.213	.0449	-1.5848	-1.7277
Chile	CHL	15200033	15204172	1	.7338	1.3697	1.9359	.2498	.6034	.1642	-.5355	2.0955
Chile	CHL	15200033	15205622	1	-.1452	-.4535	.8038	.0091	2.2198	.3406	-.5401	.833
Chile	CHL	15200033	15205358	1	.7756	1.7162	1.9359	.7164	.6571	.4053	.7017	-.6353
Chile	CHL	15200033	15201248	1	.7506	.7825	1.4967	.4464	.7274	.7842	-.674	.7095
Chile	CHL	15200033	15206883	1	.4529	-.0192	.8038	-.1429	-1.167	-.6274	-1.5848	-.1563
Chile	CHL	15200033	15204187	1	-1.4811	.2516	-.6843	.3482	-.24	.0281	-.3733	-1.1252
Chile	CHL	15200033	15201053	1	-.5269	-.2662	-.8627	-.513	-.4411	-.219	-.2821	-.3297
Chile	CHL	15200033	15206870	1	-.0662	-.891	.3416	.4775	.7336	.0211	.3473	-.1563
Chile	CHL	15200033	15204758	1	-.3634	.6464	.4173	.9355	.3546	1.1797	1.1217	-.1314
Chile	CHL	15200033	15203568	1	.4251	2.6352	.2092	.1981	.0285	.1123	1.2302	-.3549
Chile	CHL	15200033	15205820	1	.8427	-.1827	.0226	.736	.1003	.47	-.1566	.5759
Chile	CHL	15200033	15205792	1	1.0775	.0502	-.3048	-.2599	.4637	-.1082	-.787	-.4607
Chile	CHL	15200033	15207509	1	.2022	1.7671	1.9359	.1971	.1064	.7261	-.3004	.1152
Chile	CHL	15200033	15205181	1	.9163	.1245	.0226	.2218	.0452	-.2964	-.8483	-.6774
Chile	CHL	15200034	15200663	0	.0374	1.7671	.4173	.7721	.8795	1.3892	1.309	.4725
Chile	CHL	15200034	15203653	1	-1.0409	-.181	-.2943	-.1476	-.6389	-.3164	-.3004	-.0604
Chile	CHL	15200035	15201484	1	-1.2001	1.3697	1.9359	.2654	.7482	.4125	1.0267	.1216
Chile	CHL	15200035	15205741	1	-2.0914	-1.2559	-.691	-1.3754	-1.7052	-.1082	-1.0602	-1.7277
Chile	CHL	15200035	15202783	1	1.0891	.0692	1.9359	1.5341	1.8397	.0509	1.3958	-.0358
Chile	CHL	15200035	15201944	0	-.0746	.6464	.1882	1.024	.3995	.4597	1.3428	.4994
Chile	CHL	15200035	15206385	0	.6244	2.6352	1.9359	.8431	4.8357	.6494	2.4277	2.0955
Chile	CHL	15200035	15206612	0	-.2385	.0502	.766	-.382	.2098	.2087	.3473	.4777
Chile	CHL	15200035	15203875	0	-1.2887	-.9399	-.4246	.4865	.0189	.2144	-.2852	.1216
Chile	CHL	15200035	15200537	1	.9567	-.2662	.0226	1.3162	.9957	.6632	.5755	.4777
Chile	CHL	15200035	15206590	1	-2.1883	.7825	-.6315	-.1025	-.627	-.2781	.1693	1.3566
Chile	CHL	15200035	15202701	1	-1.0778	.7825	.4173	-.2112	-1.0902	-1.6678	-.4948	.2224
Chile	CHL	15200035	15204007	1	-.6099	.5293	1.2867	-.3517	.1664	-.112	-.0585	1.3857
Chile	CHL	15200035	15205495	1	-1.765	-1.0271	-.4246	-.2249	-.5069	.6252	-.216	-.8443
Chile	CHL	15200035	15202063	1	.9367	.5179	-.9874	-.0871	-1.0467	.1487	-.1026	-.6959
Chile	CHL	15200035	15201173	1	-1.0241	-.0219	.1386	.5068	.2229	.4602	-.3553	-1.6909
Chile	CHL	15200035	15205842	1	-1.7003	.3289	1.0108	.0731	-.8041	-.0327	-.5828	.2546
Chile	CHL	15200035	15200374	1	.4098	1.3403	1.4967	3.6039	2.0449	.9697	1.4995	2.0955
Chile	CHL	15200035	15201909	1	.3178	-.0862	-.227	1.2836	.8664	-.801	.5755	.1216
Chile	CHL	15200035	15201308	1	.7261	.7763	.3461	.699	.2551	-.0816	.3482	-.9101
Chile	CHL	15200035	15203399	1	-.5441	1.3697	-.3048	1.1562	.5364	.2154	.1693	.833
Chile	CHL	15200035	15206107	1	-.7906	-.0029	.0226	.1016	-.0147	.5838	-.2821	-.3086
Chile	CHL	15200035	15204083	1	.4577	-.1219	-.3431	.6979	-.2574	.6545	.3482	-.2503
Chile	CHL	15200035	15205271	0	-1.0765	-.4203	-.691	.3475	-.3463	.3724	-.0553	.1216
Chile	CHL	15200035	15205108	0	-.7092	2.6352	.1386	1.1327	1.2647	.9309	.5755	-.2503
Chile	CHL	15200035	15206900	0	-.7888	1.7162	-.3802	-.375	-.1075	-.0816	2.4277	-.4607
Chile	CHL	15200035	15201638	0	-1.5441	-.269	-1.0611	-1.0129	-.4378	-.2858	-.1972	-1.1405
Chile	CHL	15200035	15205804	0	.1972	.2465	1.4967	-.3405	.7062	.5228	-.4805	2.0955
Chile	CHL	15200035	15203053	0	-1.5256	.3837	1.9359	1.4707	1.7279	-1.6678	1.4995	.4504
Chile	CHL	15200035	15200768	0	-1.1686	-.9443	.0226	.4275	-.3333	.5329	-1.5596	-.3902
Chile	CHL	15200035	15205499	0	-1.4993	-.1743	.8877	1.2627	1.1359	1.024	.6286	.4725
Chile	CHL	15200035	15202136	0	-1.2609	.5128	.8571	.729	.1199	.5734	-2.1355	.2286
Chile	CHL	15200035	15205533	0	-.1652	.1125	.3461	.0851	-.3371	-.0816	-.5652	.7627
Chile	CHL	15200035	15206559	0	-1.1713	1.4003	1.4967	-.1526	.4553	.2646	2.0386	1.0448
Chile	CHL	15200035	15201149	0	-1.3684	-.2479	1.2899	-.3705	-.0327	-.4223	.5755	.4504
Chile	CHL	15200035	15204327	0	-1.342	.5976	.4173	.2255	.6359	1.0062	.075	-.2503
Chile	CHL	15200035	15203258	0	-1.1287	-.3305	.8877	-.1875	-.4599	.1012	-.6232	-.4607
Chile	CHL	15200035	15204223	0	-.7905	.9166	1.9359	-.3989	-.4767	.0115	1.4152	2.0955
Chile	CHL	15200036	15206623	0	1.4358	.3875	-1.0611	-.3457	.2174	.1681	.3473	-.5912
Chile	CHL	15200036	15206151	0	-.0013	-.4203	-.227	.67	.3761	.2472	.5755	.1216
Chile	CHL	15200036	15201197	0	1.5071	-1.0744	.0226	-.6506	-.6956	.0794	-.4771	-.1563
Chile	CHL	15200036	15205891	1	.2352	.7821	.0226	-.3233	-.0569	.5117	-.2852	-.1563
Chile	CHL	15200036	15203057	1	.2692	-.4203	-.6116	-.0798	.0164	.3743	-1.0411	-.8443
Chile	CHL	15200036	15200023	1	1.6702	1.7162	.0226	.9165	1.2045	1.2307	.3482	-.1563
Chile	CHL	15200036	15205908	1	1.1848	.3326	-.8826	-.698	.318	.5475	-.5832	-.1563
Chile	CHL	15200036	15203968	1	1.4813	.3875	-.3048	-.1651	.1258	.7	-.6852	-.4607
Chile	CHL	15200036	15204566	1	1.0562	.2112	.4173	.4417	.8546	.9158	.5755	-.4607
Chile	CHL	15200036	15203076	1	1.1345	-.7327	.0226	.161	-.0631	.3459	-.6852	.7864
Chile	CHL	15200036	15204524	1	.0967	-.0862	.6825	.7472	-.18	.8863	.5755	-.6959
Chile	CHL	15200036	15202715	1	.9064	-.0862	.0226	-.3614	-.4334	.6654	.5755	.1216
Chile	CHL	15200036	15206491	0	1.1536	-.2479	1.9359	1.2958	4.8357	3.6292	2.4277	2.0955
Chile	CHL	15200036	15206819	0	.4677	.5119	-.6041	-1.1498	-.1518	.3663	.5755	1.3566
Chile	CHL	15200036	15207495	0	1.4136	-.0862	.0226	3.6039	1.5843	1.0427	.5755	.1216
Chile	CHL	15200036	15205717	0	.8527	-.4145	-.691	.9228	.1446	1.1029	.3415	-.5251
Chile	CHL	15200036	15204719	0	1.7447	-.2806	1.9359	-.0306	.0671	-.2785	.1693	1.1232
Chile	CHL	15200036	15206376	0	.2993	2.6352	1.9359	3.6039	4.8357	1.5721	.5755	.1216
Chile	CHL	15200036	15203705	0	.989	.1395	.0226	-.9969	-.2343	-.0589	-1.0571	-.4607
Chile	CHL	15200037	15203437	1	-.9833	-.4364	.0226	-2.6005	-.2159	-.7793	-.8738	-.5251
Chile	CHL	15200037	15205288	1	-.8547	1.10229813101428	1.9359	.234569738522143	.486718272169562	.1178	1.17482843500447	2.0955
Chile	CHL	15200037	15200156	1	.1125	-1.3452	.0226	.7113	-1.3284	1.0062	-.6852	.4777
Chile	CHL	15200037	15205056	1	-1.5578	.5113	-.5178	1.8477	.5247	1.1474	2.0386	-.1621
Chile	CHL	15200037	15203426	1	.7298	-.5847	-.4641	.667	-.4382	.8555	.075	.1216
Chile	CHL	15200037	15205864	0	.1476	-1.3182	1.9359	-.259541490361305	-.9107	.5286	-1.0457	2.0955
Chile	CHL	15200037	15204433	0	-.6212	-.4174	-.5836	.7113	-.0408	1.0062	.1693	-.2503
Chile	CHL	15200037	15202680	0	-1.8515	1.4003	.8038	-.5753	-.3877	.4558	-.1727	.2465
Chile	CHL	15200037	15201417	0	-.5403	-1.1012382647801	-1.49632816980408	-.620578611041786	-1.09713000171023	-.382708377983683	-2.1355	-2.5027
Chile	CHL	15200037	15207193	0	.0886	.9349	.8425	.3936	.0812	.6478	1.2067	1.515
Chile	CHL	15200037	15207618	1	-1.5476	-.0246	1.4967	.6485	-.5899	.1957	-.7818	-1.3027
Chile	CHL	15200037	15207335	1	.6756	-.4136	.170802445802306	1.42830157987862	1.1579	2.5872	.5755	.1216
Chile	CHL	15200037	15204995	1	-.2788	-1.7305	-2.664	-.6522	-1.1844	.4541	-1.305	-2.5027
Chile	CHL	15200037	15206301	1	-.7523	-.1167	-.227	1.1164	.7542	.7448	.1701	-1.0344
Chile	CHL	15200037	15200352	1	-.8982	-.2662	-1.0611	-.0768	-.4417	.5759	.075	-.7496
Chile	CHL	15200037	15202194	1	-.7707	.9454	-1.1075	-.2518	-.1436	.372	-.1154	.557
Chile	CHL	15200037	15203085	1	-1.8016	-.8264	.0226	.2915	-1.7511	.6741	.5755	-.4607
Chile	CHL	15200037	15205229	1	-.0778	-.438	-1.5883	.0968	-.3621	-.0327	-1.7719	-1.3017
Chile	CHL	15200037	15205376	1	-.8332	-.4203	-.4728	.8272	-.4364	.4394	.1922	-.959
Chile	CHL	15200037	15201242	1	.6892	.3326	-.6843	.4269	-.1363	.6413	-1.0753	-1.0788
Chile	CHL	15200037	15204317	1	-.9584	-.1889	-1.9313	-1.7857	-2.4298	.0794	-2.1355	-2.5027
Chile	CHL	15200037	15201128	1	-.6804	.628	-.227	.6756	-1.3574	1.0062	.0256	.1216
Chile	CHL	15200037	15206043	0	.691	-.0356	.8116	.4115	-.9806	.3625	-2.1355	.1216
Chile	CHL	15200037	15201571	0	.2094	2.6682	-2.664	3.453	-.1362	-1.6678	.5755	2.0955
Chile	CHL	15200037	15201697	0	-.1111	-.0862	.0226	.1053	-.1129	.414	.5755	.1216
Chile	CHL	15200037	15200970	0	.7075	.0502	.5347	.9394	.1157	1.0089	1.536	2.0955
Chile	CHL	15200037	15205919	0	.6079	.6636	.4173	.0195	.3997	.3581	.9863	.7627
Chile	CHL	15200037	15205084	0	-.7001	.5376	.9192	1.7125	1.5427	2.0298	1.3958	1.0448
Chile	CHL	15200037	15205917	0	.3648	2.6352	1.9359	.7584	.8988	.7085	2.4277	2.0955
Chile	CHL	15200037	15202760	0	-.6766	-.2662	-.5836	.4658	-.0476	.6427	-.0987	-.5912
Chile	CHL	15200037	15203028	0	-.2283	2.6352	1.9359	-.028	.787001585561433	.426662410783253	2.4281	2.0955
Chile	CHL	15200037	15207817	0	.4609	-1.3452	-1.1926	.7113	-.0804	.4394	.5755	.1216
Chile	CHL	15200037	15203994	0	.7328	-.0862	-.1627	-.6129	-.4058	.0995	.8038	2.0955
Chile	CHL	15200037	15201215	0	-.198	2.6352	1.9359	-.0865	2.9962	.0909	2.4277	2.0955
Chile	CHL	15200037	15201924	0	-1.0373	.3898	1.9359	-.5564	.1933	.677	.0405	-.3856
Chile	CHL	15200037	15207434	0	-1.1588	-.0862	-.6843	-2.6893	.2404	.8119	.5755	-.4607
Chile	CHL	15200037	15207344	0	.607	-.3631	.8801	-.6878	.1	-.4384	-.4175	2.0955
Chile	CHL	15200037	15206064	1	-1.1484	.9454	-.5887	-.073	-1.0661	-.0622	-.3912	-1.1733
Chile	CHL	15200037	15202528	0	.8851	.6583	-.2133	-.4049	.187	.2572	.5755	.5505
Chile	CHL	15200038	15206779	0	.0351	-1.3452	-1.1926	-.1106	-.6178	-1.6678	.5755	-.3297
Chile	CHL	15200038	15207634	0	-.208198819136998	-.0862	.0226	-.3011	-.3316	.3132	-.1566	.1216
Chile	CHL	15200038	15206095	0	-1.7699	-.183712086205232	-.158894495153429	-.181756890120785	-.5587	.0326485846329017	.00163919989918712	-.334875770925203
Chile	CHL	15200038	15200267	0	-1.8425	-1.0658	-.227	.7113	-.2418	-.2039	.0538151448265795	-.401730728316492
Chile	CHL	15200038	15204296	0	-2.0647	-.9703	.0226	-.0147	-1.064	-.0745	.0974442046143259	.2205
Chile	CHL	15200038	15207705	0	-1.7682	-.7221	.0226	-.8293	-.755	-.7847	-.230780436576934	-.326739327316376
Chile	CHL	15200038	15207630	0	-1.8333	-.206371071474412	-.193205135569307	-.6099	-.6347	-.135170337581155	-.106872035336897	-.371680805323573
Chile	CHL	15200038	15205767	0	-1.0174	1.7162	.1453	.4661	-.1798	-.6567	1.2075	-.1621
Chile	CHL	15200038	15206409	0	-1.2526	1.3889	.7162	-.6916	-.2489	.0719	-.3907	.0876
Chile	CHL	15200038	15203207	1	-1.413	-.199834598025849	-.164103016816449	.0419	-.7754	.5413	.0171947352743553	-.350004921234308
Chile	CHL	15200038	15202433	0	-1.7459	.5042	.220345677052245	-.8301	.3669	-1.6678	.0561333191164751	.0288106785752374
Chile	CHL	15200038	15204926	0	-1.5123	-.5946	-.7638	-.7537	-.2044	-.2942	.0256	-.9299
Chile	CHL	15200038	15205117	0	-1.0397	-.2597	.0226	-.6143	-.0985	.7572	-.1727	-.4607
Chile	CHL	15200038	15205496	0	-.8074	.1852	-.4806	.5343	.6957	-.0614	.1648	.1216
Chile	CHL	15200038	15203449	0	-1.08	.9454	-.4728	.3703	-.805	.3546	.075	-.2503
Chile	CHL	15200038	15201674	0	-1.184	-.0384	-.3827	.0212	.1208	.3689	.5755	.2546
Chile	CHL	15200038	15204418	0	.2098	-.0862	.0226	1.1203	2.1104	1.5721	.5755	-.2726
Chile	CHL	15200038	15202858	0	-.9887	-1.6814	-1.1926	-.2097	-1.7302	.0013	-1.5588	-1.4344
Chile	CHL	15200038	15203305	0	-1.0295	-.0862	.0226	-.1065	.3146	.5089	.5755	.1216
Chile	CHL	15200038	15201352	0	.0222	1.3403	.4683	.7113	.2892	-1.6678	.5755	.0144
Chile	CHL	15200038	15206493	0	-.3352	-.0088	.2942	-1.109	-1.007	-.3239	.9628	-.4607
Chile	CHL	15200038	15202757	0	-1.2745	-.8357	-1.3133	.3352	-.1089	.117	-.3206	-.4607
Chile	CHL	15200038	15206849	0	-.5008	.325788379563507	.299842860940915	-.4394	.7071	.002	.176633655888142	.161855212095713
Chile	CHL	15200038	15204344	0	-.3365	.9526	.0226	.447	.8779	1.0279	.9628	-.4607
Chile	CHL	15200038	15202012	0	-.7688	.6424	1.1657	.1167	.7284	.1537	.9203	1.515
Chile	CHL	15200038	15207134	0	-.9904	2.6352	1.9359	3.6039	4.8357	3.6292	2.4277	2.0955
Chile	CHL	15200038	15201089	0	.3787	.365279977934734	.368898187351543	.425447685950338	.6949	.347603842761811	.296622561824834	.239580557825583
Chile	CHL	15200038	15206245	0	-1.1425	1.4003	-1.277	-.5929	.3552	-.7847	.8038	.3899
Chile	CHL	15200038	15204796	0	-.0773	1.3403	1.9359	1.2836	1.8662	1.4087	.5755	.6859
Chile	CHL	15200038	15205837	0	-.746	-.4454	.7162	.1847	.2417	.0741	.280426010872975	.24183375749172
Chile	CHL	15200038	15202386	0	-1.4933	-.269	-.9607	-.5582	-1.2648	.28	-.526096728274969	-1.3017
Chile	CHL	15200038	15202106	0	1.1596	.425509636596952	.424577383478904	.3118	.5695	.8867	.247425175154221	.287826372743793
Chile	CHL	15200038	15203529	0	-.8789	-.7894	1.4967	-.457	-.9493	.0167	-1.2624	-1.3017
Chile	CHL	15200038	15202291	1	.1675	1.7671	1.4967	.4047	1.4282	.2887	.1701	2.0955
Chile	CHL	15200038	15207445	0	-1.3304	-.1759	-.0786571768342138	-.6092	-.2873	.1764	.0221	-.224068971624517
Chile	CHL	15200038	15206335	0	-.0993	-.4314	-.2827	.2815	-.1618	.2981	.075	-.2503
Chile	CHL	15200038	15206591	0	-.823	-.4314	.0226	.9091	-.1988	.8934	.3482	.1216
Chile	CHL	15200038	15205092	0	-1.5006	.7763	-.1119	-2.6893	-1.1714	-1.6678	-2.1355	-2.5027
Chile	CHL	15200039	15202155	0	1.4905	.9526	.917	.0373	-.1898	.2967	-1.1469	-.3902
Chile	CHL	15200039	15202849	0	1.7183	.9061	1.4967	-.6531	-.1608	-.0327	.3482	.4994
Chile	CHL	15200039	15204832	0	1.4206	-.7221	-.227	.5322	.5485	.6654	.5755	.4777
Chile	CHL	15200039	15200019	0	.8803	-.6727	-.4806	.742	.0802	.4391	1.8077	.346
Chile	CHL	15200039	15204416	0	.1629	-.59	-.3802	.388	-.4387	.4055	.5755	-.7496
Chile	CHL	15200039	15206419	0	1.0063	.7763	.586	.243	-1.2215	.7835	.8038	.7864
Chile	CHL	15200039	15205101	0	1.714	2.6352	1.9359	-.2748	.1112	.5261	.3768	2.0955
Chile	CHL	15200039	15203201	0	.2202	-.2662	.0226	.7739	.1876	1.063	.5755	-.4607
Chile	CHL	15200039	15202174	1	1.1182	-.2662	-.5907	.2478	.3514	.2993	-.1566	-.2503
Chile	CHL	15200039	15200541	1	.7357	2.6352	1.9359	.617	.0406	.5208	.0447	1.1232
Chile	CHL	15200039	15207587	1	1.3217	-.2662	.0226	.3143	-.0634	1.0245	-.2852	-.2503
Chile	CHL	15200039	15202482	1	1.1377	.0666	.0226	1.2836	.6732	.9308	.3482	-1.1252
Chile	CHL	15200039	15203809	1	1.7804	.64	1.9359	-.0082	.7947	.1142	-.4948	1.1232
Chile	CHL	15200039	15206495	1	.9657	.5091	.5347	.0903	-.1981	.5918	-.1566	-.2503
Chile	CHL	15200039	15205061	1	1.5273	.792	.8116	.5584	-.1478	.4641	-.0823	.149
Chile	CHL	15200039	15202959	1	.6298	.4435	1.2341	.4166	-.2126	.3689	.8107	.6559
Chile	CHL	15200039	15206173	1	3.0857	1.3889	1.1657	.3433	.6369	.1357	-.4801	-.2503
Chile	CHL	15200039	15205549	1	.657	-.2005	-.0587	-.8286	-.1357	.3689	-1.305	.839
Chile	CHL	15200039	15202910	1	2.1604	-2.1844	1.9359	1.3209	-.0324	1.1095	.8047	1.1232
Chile	CHL	15200039	15201189	1	2.0348	-.269	-.335	-.4609	-.5343	-.0184	-.2852	-.6353
Chile	CHL	15200039	15205306	1	.7769	.6555	.586	.1647	1.0636	.3402	.1693	.149
Chile	CHL	15200039	15201403	1	.4706	-1.2524	-.3802	.1423	-.5159	.3551	-.2821	-.6353
Chile	CHL	15200039	15206705	0	.6889	-.2479	-.227	.3218	-.025	.4136	.3482	.2203
Chile	CHL	15200039	15202645	0	.9414	2.6352	1.9359	.7113	.4757	1.0062	2.4277	2.0955
Chile	CHL	15200039	15205355	0	1.1065	1.3403	1.2867	.7537	2.2837	.5118	2.4277	2.0955
Chile	CHL	15200039	15201663	0	1.0215	-.8994	.7739	-.4443	.1629	.0211	-.6599	-1.044
Chile	CHL	15200039	15204591	0	1.0841	-.0994	.0226	-.5071	.5809	.5374	.5755	.0876
Chile	CHL	15200039	15201379	0	1.2223	-1.511	-1.263	1.0355	-.324	-.0465	-2.1355	-.942
Chile	CHL	15200039	15203022	0	1.0853	.792	.1386	.1802	.0734	.605	.5755	.1216
Chile	CHL	15200040	15206680	1	-1.0341	-.0209312947983747	-.00192198608144872	-.00919467265274183	-.204950659010454	.117552784206582	.0746505771981455	-.163376836832995
Chile	CHL	15200040	15202170	1	-1.3877	-.0619892619543257	-.0423275965804954	-.0399915057310294	-.263621851655196	.110573826626063	.0808330706151518	-.208621146504197
Chile	CHL	15200040	15203357	1	-1.8283	.3289	.0226	-.4521	1.0518	.117	-.1722	-.2503
Chile	CHL	15200040	15200808	1	-.4916	.1434	-1.5248	.8333	-.0147	.7678	.2528	.2307
Chile	CHL	15200040	15205929	0	1.2173	.575017734137803	.570622734593121	.656080647573466	1.1706	.466405029429989	.406720349245454	.459256631385026
Chile	CHL	15200040	15202953	0	-.6741	.8089	.0394	1.3126	.2464	.6886	-.7375	-.8443
Chile	CHL	15200040	15201024	0	-1.4545	.103868621082026	.115037078406625	.2506	.1518	.6573	.305563694232286	-.0519264929727716
Chile	CHL	15200040	15203729	0	-1.4862	-.8932	-2.664	.7113	-.0245	.0742	2.4277	-2.5027
Chile	CHL	15200040	15204497	1	-2.7263	-1.576	-.227	-.7361	-1.3047	-.8849	-.4948	.1216
Chile	CHL	15200040	15203387	1	-.5205	2.6352	-1.5553	-1.668	-.5373	-.7368	-2.1355	-.945
Chile	CHL	15200040	15201698	1	-.3464	1.3403	1.9359	.7113	-.0408	1.0062	-.6852	.6859
Chile	CHL	15200040	15201547	1	-2.3081	-.168860735286728	-.147501023908897	-.120153850655396	-.416339514862833	.0924080105708891	.0969257373035357	-.326389423148354
Chile	CHL	15200040	15204406	1	-1.0891	-.4174	.6407	.6249	-.0501	.9207	.5755	-.2503
Chile	CHL	15200040	15201606	1	-.4172	.1997	1.9359	-.3386	.1398	-.1195	-.4948	.1216
Chile	CHL	15200040	15207680	1	-.9144	-.9363	.0226	-.7397	-.7397	.2072	.5755	-.9104
Chile	CHL	15200040	15207049	1	-1.2131	2.6352	.8877	-.4481	-.2822	1.3087	1.836	2.0955
Chile	CHL	15200040	15207232	1	-.569	2.6352	1.9359	2.1337	1.0909	1.5721	2.4277	2.0955
Chile	CHL	15200040	15202015	0	.6299	1.3403	1.4967	.1531	.5454	.6802	1.836	1.2147
Chile	CHL	15200040	15202906	0	-1.2978	.368245983842116	.7739	.0882004515480874	-.00935421667264594	.223475378738814	.428888979936852	.289219084161096
Chile	CHL	15200040	15202994	0	-1.4168	-.7221	-1.1926	-.1431	-.0024	.5858	-.6852	-1.1252
Chile	CHL	15200040	15205695	0	-.8849	-.0862	-.8807	.688	-1.0909	1.0245	.0256	-.7496
Chile	CHL	15200040	15203614	0	-1.4181	1.1493	-.2498	-.7198	-.5414	.073	-.535	.9097
Chile	CHL	15200040	15200557	0	.3219	-.4314	-.227	.2699	-.5	-.4128	.5755	.1216
Chile	CHL	15200040	15206316	0	.2004	-.5994	.0226	.3998	-.0979	.6165	.1693	-.5475
Chile	CHL	15200040	15200423	0	.7956	-.0862	.0226	1.2836	.5744	.931	.5755	.1216
Chile	CHL	15200040	15201179	0	-.4962	.3326	-.6587	-.4593	.2399	.1495	-.2857	1.2841
Chile	CHL	15200040	15203232	0	-1.0096	.1125	-.8225	-.3108	.2843	.3578	-.9057	-.946
Chile	CHL	15200040	15205859	0	-.4553	.8079	-.227	-.2815	.1512	-.3033	-.0987	-.2503
Chile	CHL	15200040	15206204	0	.0423	.386	1.9359	.1053	-1.3112	.4484	2.4277	-.0998
Chile	CHL	15200040	15201369	1	.3349	-.0862	-1.231	-.3162	.0185	-1.6678	.075	.2224
Chile	CHL	15200041	15201033	1	.3484	.0564834610916502	.0777249853636706	-.00535463875921693	-.2245	.0692074278513386	-.0418035735621122	-.0696017493295158
Chile	CHL	15200041	15202663	1	-.5235	.2032	.8116	-.0309	-.2048	.4413	.5755	-.5305
Chile	CHL	15200041	15201559	1	.7068	-.0862	-.2737	-.4049	.2637	.1746	-.1793	-.3917
Chile	CHL	15200041	15205474	1	-.891	1.7162	.6847	-.6977	.1077	-.0033	-1.2871	-.4607
Chile	CHL	15200041	15204795	1	.543	.7763	.7162	-.0375	-.7445	-.4795	.103981067295656	.253029078372277
Chile	CHL	15200041	15205044	0	1.1249	.0634	.0226	.0948	.0787	.6213	.5755	-.1563
Chile	CHL	15200041	15200866	0	.8205	.6606	1.9359	-.4313	.1524	.5717	.3199	2.0955
Chile	CHL	15200041	15206299	0	-.2471	-.817	-1.0217	.8657	-.2799	.898	.5755	-.3811
Chile	CHL	15200041	15200007	0	1.3997	.6478	.5563	.6456	1.0333	1.0487	1.8077	1.0177
Chile	CHL	15200041	15202107	1	-.0242	-.2662	.0226	-.6843	-.6606	-.2708	-.1972	-.6353
Chile	CHL	15200041	15203860	1	-.4679	1.3403	1.9359	.4554	1.5259	.8963	1.802	-2.5027
Chile	CHL	15200041	15203410	1	.3387	1.3403	1.9359	-.4355	.235	-.475	.0447	.1216
Chile	CHL	15200041	15206309	1	1.1874	-.59	.0226	.3845	.2294	.7843	-.216	-.1563
Chile	CHL	15200041	15203640	1	-1.1929	-.0393702234871898	-.0200679446426722	-.0230253771007963	-.231299599598647	.114418569094064	.0774271042191314	-.18369583110841
Chile	CHL	15200041	15205545	1	.0664	1.3697	-.9607	-.0217	.2841	.3295	-.0553	-.3297
Chile	CHL	15200041	15201463	1	-1.1362	-.1167	.0226	-.075	-.0155	.4573	-1.1693	-1.3017
Chile	CHL	15200041	15203048	1	.4516	1.3697	.0226	.7524	1.6532	.3872	-.0823	.1339
Chile	CHL	15200041	15206353	1	.1427	.3178	.586	.1665	.8227	-.2979	.1693	-.9299
Chile	CHL	15200041	15203315	1	-.61	.7763	.4683	-.6513	-.1366	.2512	-.6595	-.1563
Chile	CHL	15200041	15202641	1	-.3687	-.59	-.227	.0125	-.0647	.3099	-1.5848	-.8443
Chile	CHL	15200041	15204432	1	-.6469	.160848026636587	.171269608499839	.216423236518424	.2691	.249698863167449	.219794211348895	.0229987532381598
Chile	CHL	15200041	15203264	1	.7285	-.1058	-.9607	-.3507	.5577	.4541	-.4948	-.7496
Chile	CHL	15200041	15200420	1	1.1085	.9166	1.9359	.5269	1.89	-.0745	2.4277	2.0955
Chile	CHL	15200041	15207552	1	1.2338	.9275	-.9285	-.7437	4.8357	-.1866	1.802	.2546
Chile	CHL	15200041	15202354	1	-2.2667	.9454	.4173	-.5749	.6978	-.4795	-.4948	-.4607
Chile	CHL	15200041	15205578	1	-.0511	.1276	.0226	.2395	-.1202	.5018	.075	.346
Chile	CHL	15200041	15204961	1	.5749	.5206	.4036	.443	-.2993	.5282	-.6567	-.9299
Chile	CHL	15200041	15206835	0	1.019	.4594	1.9359	.1266	.099	-1.6678	1.2262	2.0955
Chile	CHL	15200041	15203281	0	.3504	-.4314	.0226	-.7048	-.5456	-1.6678	-.6852	.1216
Chile	CHL	15200041	15204376	0	.4583	-.7958	1.4967	-.2989	-.9641	-.2322	-.8913	2.0955
Chile	CHL	15200041	15200940	0	1.0835	.1245	.0226	.1908	.666	.3183	.3482	1.0448
Chile	CHL	15200041	15205116	0	-.4209	-.2662	.0226	-.6478	-.0948	-.2224	-1.305	-1.3017
Chile	CHL	15200041	15206978	0	.9053	1.3889	1.0433	-.0979	.7509	.1756	-1.0753	.7864
Chile	CHL	15200041	15205610	0	-.0471	-.0862	.0226	.461183811022282	.8779	.1097	.5755	.121575379931907
Chile	CHL	15200041	15205021	0	1.0601	-.0862	-.227	-.3208	-.1141	.3446	.9628	-.5251
Chile	CHL	15200041	15205413	0	.1871	.64	.0226	.0299	-.2359	-.0879	.075	-.959
Chile	CHL	15200041	15200479	0	-.1761	-.8379	.6407	-.4006	-.2781	.1423	.1648	1.1232
Chile	CHL	15200041	15201929	0	.1009	.5859	.0226	.791	.3591	.6732	1.1171	.1216
Chile	CHL	15200041	15206182	0	-.8422	.6636	1.2867	-.2172	-.0633	-.071	-.6852	1.2147
Chile	CHL	15200042	15206867	0	-.9342	-.2479	.0226	-2.6893	-3.7095	-1.6678	.5755	-1.1252
Chile	CHL	15200042	15203579	0	.9584	-1.2431	-.7902	1.0954	.6259	1.198	-.2668	-.946
Chile	CHL	15200042	15207432	0	-.7808	2.6352	-.2726	.0834	-2.3997	3.6292	-.615	-1.0537
Chile	CHL	15200042	15201066	0	-.0741	-1.5419	-1.5438	.2219	-.2943	.9393	-.396	-1.207
Chile	CHL	15200042	15206743	0	-.7384	-1.0619	-1.2186	.6565	.2845	.7047	-.5779	-.3917
Chile	CHL	15200042	15203843	0	-1.4869	.9454	.2092	1.116	.4363	1.8839	1.5037	.388
Chile	CHL	15200043	15206280	1	.3596	.7763	.0226	.9978	.8381	1.295	1.2262	.4994
Chile	CHL	15200043	15200665	0	.127	2.6352	1.9359	1.0384	1.7658	.3965	2.4277	.1216
Chile	CHL	15200043	15200090	0	.1809	.414367656409408	.41420433687431	.509279991470701	.8779	.409268854468678	.380085003631814	.286332829326288
Chile	CHL	15200043	15202939	0	-1.4916	-.6553	-.227	-.2446	-2.0405	-.8849	.549	-1.8806
Chile	CHL	15200043	15207136	0	1.0365	.640602869695465	.656699529197312	1.5591	1.439	.845015334422485	.690127348000031	.549330291681885
Chile	CHL	15200043	15201026	1	-.7841	.0139964410123429	.0322050520805939	.0208529329030436	-.1458	.127855176750747	.0768294529791165	-.125488777081493
Chile	CHL	15200043	15203009	1	-1.6609	.8046	.8116	.0132	-.3612	.8393	.530563789919586	.290405357397445
Chile	CHL	15200043	15201707	1	-.2379	-1.1451	-.227	-.0786	-.8688	.3749	-.7867	-1.1223
Chile	CHL	15200043	15204134	1	-1.8478	-.209422673700529	-.185138467687518	-.2539	-.7257	.393	-.00545901497705779	-.373700372450013
Chile	CHL	15200043	15200466	1	-.6626	-.0862	-1.0611	-.9969	-.1657	.5951	-.6852	-1.1252
Chile	CHL	15200043	15206119	1	-2.2511	.2629	.8116	.4795	.1819	1.1022	.0444	1.1013
Chile	CHL	15200043	15203730	1	.6453	-.3631	-.5759	.4704	-.6588	-.1354	-1.1534	-.6544
Chile	CHL	15200043	15204225	1	.2526	-.7353	-.227	.0031	-1.1316	.1525	-.8483	-1.1902
Chile	CHL	15200043	15206068	1	-.0351	.5746	1.2867	.5378	.1189	.372	.9863	.0144
Chile	CHL	15200043	15203972	1	-2.1464	.7763	-.0413	-.1528	-.1248	-1.6678	-.19512036891091	-1.3718
Chile	CHL	15200043	15201829	1	-1.5966	.2351	.4173	.2805	-.8625	.4456	.3482	-1.1252
Chile	CHL	15200043	15206955	1	-2.1134	.1316	.9268	1.0154	.0259	1.8735	-.2427	.4261
Chile	CHL	15200043	15201155	1	-.4405	1.153	1.9359	.3327	.3005	.7062	2.0386	2.0955
Chile	CHL	15200043	15206558	1	-.835	.00218703455894961	.0208290236763573	.00814596497702931	-.171914928084074	.121482395219821	.0711694277656626	-.137901321970053
Chile	CHL	15200043	15203467	1	.1701	.118893377286456	.135681057365814	.0956852662411324	-.00514339039394322	.141319924247478	.0535958301032391	-.00929539535657766
Chile	CHL	15200043	15204538	1	-.1455	-1.0303	-.6843	.4215	-.2504	.4177	-.3876	-.409
Chile	CHL	15200043	15203896	1	.2419	.127230374010996	.143885590266921	.101938695582255	.00677004747905584	.142737031584247	.0523404482385868	-.000108343788726172
Chile	CHL	15200043	15205200	1	-1.1089	-.2662	.0226	-.0566	.0872	.4306	.0221	-.2503
Chile	CHL	15200043	15207312	1	-.8674	-.2479	.5347	.2011	-.0968	.8817	1.231	.1216
Chile	CHL	15200043	15205168	1	-1.2124	-.9443	-.8627	.0283	-.1403	.3014	-.2004	.1152
Chile	CHL	15200043	15207275	1	-2.9037	-.0192	-.3803	-.4814	-.4306	.3451	-.1026	1.1232
Chile	CHL	15200043	15203827	0	-.3397	.0596983782590134	.0774265883827426	.0512841760168366	-.0897321177986079	.131258067419004	.062509391030812	-.0745260205556123
Chile	CHL	15200043	15201975	0	.9268	1.7162	1.1657	.4847	.7295	.4466	1.5037	.7627
Chile	CHL	15200043	15201439	0	-.9376	.9535	-.0607	.1165	.367	.0926	-.2857	-.1865
Chile	CHL	15200043	15203950	0	.0381	-.5743	.0226	-.2642	-.656	.1529	-.2852	.4777
Chile	CHL	15200043	15201322	0	-.9207	-.7221	.0226	-.0891	-.2392	-1.6678	-.6852	.1216
Chile	CHL	15200043	15202836	0	-.3856	.0608	.048	-2.6893	-.319	.7261	1.1171	1.1059
Chile	CHL	15200043	15200312	0	-2.1691	-.2806	-.1587	.1556	-.3734	.2682	-1.5537	.1216
Chile	CHL	15200043	15205552	0	1.0666	.1852	-.227	.1472	.8744	-.1347	.5755	.1216
Chile	CHL	15200043	15206319	0	.0071	.561199479195458	.574713206736707	1.4568	1.385	.834986095867956	.73676214012547	.455442078364584
Chile	CHL	15200043	15206948	0	-1.4069	-.0862	-1.4928	.1053	-.354	.6225	1.5037	.5385
Chile	CHL	15200043	15201912	0	1.0649	.1852	1.0433	1.4911	2.2837	2.1708	1.5037	.6314
Chile	CHL	15200043	15203013	0	-.3798	.0550422004226061	.0728443910382523	.0477916618583543	-.0963857230730824	.13046661889248	.0632105165568921	-.0796569504702481
Chile	CHL	15200043	15202238	0	-.4354	.2032	-.227	-.9285	-.2083	.1546	-.3912	-.4607
Chile	CHL	15200044	15205031	1	.776	-.132663967043295	-.098469561660696	-.303035022936136	-.8688	-.139655347683484	-.314421433892074	-.253707902906558
Chile	CHL	15200044	15203919	0	-.149887496886972	.0817382977120778	.0991163227397396	.0678159180262932	-.0582374177518739	.135004372304405	.059190628160445	-.0502388721667215
Chile	CHL	15200044	15205967	0	.7982	.7763	1.0433	-.2651	-.0854	-.8849	.0215	.0122
Chile	CHL	15200044	15200348	0	.0644	-.0862	.0226	.2868	.387	-.1211	.5755	.1216
Chile	CHL	15200044	15202484	0	.878	-.2479	.0226	.3203	.8673	.2108	.5755	.1216
Chile	CHL	15200044	15203542	0	.0229	.4546	1.9359	.1046	.1395	.5787	1.1417	.388
Chile	CHL	15200044	15202926	1	.9475	-.2577	-.711	.2753	-.3215	.3053	-.8627	-2.5027
Chile	CHL	15200044	15206578	1	1.3696	2.6352	.4173	-.5736	.4214	.0944	-2.1355	.1959
Chile	CHL	15200044	15202991	1	2.3841	-.6019	1.0433	-.2599	.0512	.8243	.775	-1.6487
Chile	CHL	15200044	15205860	1	1.3005	-.5673	-.6789	.7113	-.2591	1.4874	-2.1355	-2.5027
Chile	CHL	15200044	15202127	1	1.1801	-1.0672	-.335	-.1782	-.6618	-.0614	-.4318	-.3856
Chile	CHL	15200044	15206750	1	1.0435	2.6352	-.2498	.3613	.2451	-.5309	2.4277	-.4811
Chile	CHL	15200044	15205142	1	.8323	.0502	-.227	-.2861	-.1195	-.1354	-.4948	-.4607
Chile	CHL	15200044	15203596	1	.8062	.3984	-1.2062	-.284	-.2035	.0859	.1693	-1.3017
Chile	CHL	15200044	15204428	0	1.2959	.2554	-.1587	.7113	.2401	.6396	.5755	-.3902
Chile	CHL	15200044	15203675	0	1.4487	-.59	-.691	.2316	-.0863	.2904	.1693	2.0955
Chile	CHL	15200044	15202227	0	.3321	.6555	.586	-.2048	-.135	-.8849	-.0553	1.0448
Chile	CHL	15200044	15207171	0	.9612	2.6352	1.4967	-.2236	.225	.3816	.9194	2.0955
Chile	CHL	15200044	15202244	0	1.3809	1.3697	1.0955	-.0007	.4312	.279	.5755	.6559
Chile	CHL	15200044	15201443	0	2.1265	1.1576	.8348	.272	.5249	.7405	-.3733	-.3856
Chile	CHL	15200044	15201739	0	.6279	.6866	.6407	-.354	-.3659	.1274	-.176	-.1314
Chile	CHL	15200044	15205573	0	1.8377	.3898	1.4967	.5877	.4616	.978	2.4277	1.1232
Chile	CHL	15200044	15205323	0	1.6259	-.7968	1.9359	-.2488	.7153	-1.6678	1.1417	2.0955
Chile	CHL	15200044	15205245	0	.952	.7946	1.4967	-1.1025	.7316	-.5309	-.3755	1.515
Chile	CHL	15200045	15201028	1	-1.4505	-.59	.0226	.1426	-.668	.4452	.5755	.9444
Chile	CHL	15200045	15202001	1	-1.2326	-.4314	-.5034	-.0946	-.0344	.128452948370164	.3482	-2.5027
Chile	CHL	15200045	15200509	1	-1.4833	.6684	1.9359	3.6039	-3.7095	3.6292	2.4277	-.4042
Chile	CHL	15200045	15203405	1	-1.1878	-.6493	-.4728	1.2836	.8779	.362	.5755	-.4607
Chile	CHL	15200045	15201347	1	-1.2251	.96	.9268	.5246	.1358	-.0162	1.802	.9097
Chile	CHL	15200045	15204329	1	.2514	-.0862	-.3802	.1053	.0273	-.1092	.5755	.1216
Chile	CHL	15200045	15207528	1	-1.0323	.5317	.4173	-.214	-.3	-.5842	1.8085	.9642
Chile	CHL	15200045	15201348	1	-.9946	-.59	-.3802	-.0191	-.5035	.1151	-.4801	-.8198
Chile	CHL	15200045	15201986	1	-1.2946	-1.273	-.9947	-.5695	-.3486	.0404	-.2852	-.5874
Chile	CHL	15200045	15201143	1	-.8064	.7914	1.9359	.9151	.5963	-1.6678	-.5001	.8567
Chile	CHL	15200045	15202550	1	-2.0783	-.1515	1.9359	-2.6893	-2.7657	-.4318	-2.1355	-2.5027
Chile	CHL	15200045	15207408	1	-.8106	-.3531	.0226	1.4256	.31	2.4149	.075	-.5912
Chile	CHL	15200045	15203836	1	-.0045	.9275	1.1381	-.2587	.8845	.3256	.8038	.833
Chile	CHL	15200045	15205258	1	.2065	-.5872	-.335	-.4256	-.8954	.1292	.5755	-.8198
Chile	CHL	15200045	15206854	1	-1.4561	-.59	-.9607	-.8339	-1.4551	.3	-.4948	-.7108
Chile	CHL	15200045	15207406	1	-1.7154	-.2479	.0226	.9348	-.1834	.0886	.0553	-.9299
Chile	CHL	15200045	15202627	1	-.7751	1.3697	-.9285	.2902	-.2899	-.1799	-.216	-.3549
Chile	CHL	15200045	15206366	1	-1.5704	1.7162	1.9359	-.1844	-.2565	.4025	-2.1355	1.0383
Chile	CHL	15200045	15206523	1	-1.7396	-.6019	-.227	-.445	-.2646	.2633	.5755	-.2503
Chile	CHL	15200045	15200249	1	-.3203	1.1306	.0226	.1425	-.0807	.3026	.8038	-.9299
Chile	CHL	15200045	15203110	1	-1.1048	-1.5733	-1.3577	.75	.2599	1.1029	-1.5596	-.7827
Chile	CHL	15200045	15203585	0	-.1017	-.2662	.9726	-.009	-.1855	.2853	.5826	1.515
Chile	CHL	15200045	15200953	0	-.0413	1.3697	-.6315	.1422	.0428	.4569	-.216	-.3345
Chile	CHL	15200045	15200190	0	1.0975	.468	.8116	.6885	.5296	.406	1.3918	.6905
Chile	CHL	15200045	15204067	0	.3921	-.4174	.0226	.1053	-.9806	.3551	.5858	.1216
Chile	CHL	15200045	15200976	0	-.497	.3729	.0718	.2637	-1.1427	.2176	-.1785	-.8802
Chile	CHL	15200045	15201467	0	-.4361	-.0862	.0226	1.1179	.0567	1.5627	.5755	.1216
Chile	CHL	15200045	15206305	0	-.7421	-.269	-.3048	.5764	-.1728	.4943	.6694	-.6912
Chile	CHL	15200045	15204942	0	-1.0123	-.5994	-.4806	-.0811	-.3875	.5234	.5755	-.1563
Chile	CHL	15200045	15201777	0	-.2859	2.6352	1.9359	3.6039	-3.7095	3.6292	2.4277	2.0955
Chile	CHL	15200045	15206542	0	-1.5325	-.847	-1.0611	.0597	.7904	.0018	-1.266	-.717
Chile	CHL	15200045	15207040	0	-.721	-.2662	-.4728	.4202	-.2781	.4239	-.0553	-.3297
Chile	CHL	15200045	15200148	0	-.0399	.3289	.4173	-.062	.641	.4217	.5755	-.7108
Chile	CHL	15200045	15200751	0	-1.5514	-.14016906709533	-.118526923275206	-.192	-.4707	.03266059597398	.00535070856412878	-.290572606811571
Chile	CHL	15200045	15201810	0	-.571	-.4314	.0226	-.9969	.1536	-.2781	.1693	.1216
Chile	CHL	15200045	15205633	0	-1.0377	-1.1826	-.7585	.2686	-.0135	.3813	-.2004	-.5251
Chile	CHL	15200045	15204700	0	-1.2396	-.2662	-.691	.0297	-.8134	-.219	-.3733	-.1563
Chile	CHL	15200045	15204070	0	-.9236	-1.2135	-1.6468	1.0788	.2986	.6996	-.1722	-1.2412
Chile	CHL	15200047	15206292	1	.6249	.7989	.1386	-.5826	.4397	.1957	-.7899	-.4607
Chile	CHL	15200047	15207454	1	1.0232	1.3697	.4173	.2471	.5945	.281	-.2852	1.1232
Chile	CHL	15200047	15203744	0	.9785	.0666	-.3802	-1.0059	-.6676	-.2306	-.3912	-.2503
Chile	CHL	15200047	15206254	1	1.1452	.1852	1.1381	-.4029	-.549	.0975	-.2821	.2546
Chile	CHL	15200047	15204221	1	1.2119	-.1692	-.7638	-.7025	.1991	.5396	-.5798	-.1563
Chile	CHL	15200047	15202629	1	1.3673	-.0862	-.227	-.3096	1.1224	.3347	.5755	.1216
Chile	CHL	15200047	15200600	1	1.43	.394	.8178	.5446	.4461	.633	-.6481	2.0955
Chile	CHL	15200047	15202039	1	1.2712	-.269	-.5034	.1458	-.1578	.447	-.2821	-1.2688
Chile	CHL	15200047	15204438	1	1.1845	-.0384	-.227	.2919	1.2997	.5082	-2.1355	-.8016
Chile	CHL	15200047	15204017	1	1.4876	.3039	-.5034	.0736	-.2577	.7929	-.5142	-.5305
Chile	CHL	15200047	15207421	1	1.4812	-.1167	-.3827	.0111	.0018	.2639	.1701	-.1314
Chile	CHL	15200047	15200819	1	1.3156	-.1772	-.5544	-1.6895	-1.3825	.0975	-1.305	-1.0788
Chile	CHL	15200047	15204218	1	.3792	1.1132	.1386	-.491	-.4577	-1.6678	-1.2871	-.5912
Chile	CHL	15200047	15200344	1	1.2764	-.0278	.8116	-.1716	-.4931	.3119	-1.5596	-.6353
Chile	CHL	15200047	15206704	1	1.2786	.7763	-.3802	-.4972	-.1095	-.3205	-.2821	-.946
Chile	CHL	15200047	15206543	1	1.2546	-.1167	-1.4242	.2575	-.0444	.5354	-.8516	-2.5027
Chile	CHL	15200047	15201579	1	1.8495	-.9015	.6496	-.2909	-.8584	.6126	-1.0571	-.4607
Chile	CHL	15200047	15205788	1	-.0895	-.59	-.227	-.8941	-.6901	-.9484	-.6852	-.1563
Chile	CHL	15200047	15205119	1	.812	-.0368	.0226	.0779	-.5479	.5715	-.3876	-.6924
Chile	CHL	15200047	15205611	1	1.8927	1.7671	1.2899	.0287	.5753	.1982	-.0551	.7566
Chile	CHL	15200047	15201612	1	.0796	.3266	-.829	.0347	.1751	.325	-1.0722	-.8802
Chile	CHL	15200047	15206129	0	1.0889	-.2662	.0226	.1364	-.0523	.5015	.0152	.1216
Chile	CHL	15200047	15202288	0	.9644	.64	.1386	.27	-.1596	.3841	1.3465	.8567
Chile	CHL	15200047	15205648	0	.9977	-.2924	1.9359	-.0662	-.2985	.5051	.7641	1.3857
Chile	CHL	15200047	15206081	0	1.2288	-.7737	-1.0611	-2.6893	-.7578	-.1787	-.2821	.2286
Chile	CHL	15200047	15206137	0	.4014	-.2662	-.3802	-.5753	-.2178	.1529	.1922	.1216
Chile	CHL	15200047	15205384	0	1.2309	-.4203	.0226	-.3463	-.0738	.1858	.1693	-.3297
Chile	CHL	15200047	15204886	0	1.4177	-.7221	1.9359	-.3246	.3556	.4242	1.4793	1.1232
Chile	CHL	15200047	15200583	0	1.1219	1.127	1.9359	.4146	1.195	1.1497	1.3958	1.1232
Chile	CHL	15200047	15201933	0	1.1242	-1.2858	-1.5179	-1.7857	-1.2117	-.212	-2.1355	-1.0169
Chile	CHL	15200047	15201956	0	1.3999	-.6019	.8348	.2096	.0427	.1076	-.1188	-.1865
Chile	CHL	15200048	15204341	1	-.66	-.5133	-.1587	.6453	-.0399	-1.6454	.0256	-.5251
Chile	CHL	15200048	15204475	1	-.8235	-.2479	-1.0611	.0743	-.1926	.1774	-.176	-2.5027
Chile	CHL	15200048	15201999	0	-.2404	.3875	.4173	.3071	.8017	-.0122	.1922	.1216
Chile	CHL	15200048	15203549	0	1.0233	-.4314	-.3802	-2.6893	-.845	-.2154	.0553	-.5251
Chile	CHL	15200048	15200613	0	.6047	.0502	1.0108	.7113	-.126	-.5309	.8038	-.7496
Chile	CHL	15200048	15207506	1	.3174	-.3646	.4306	.6807	.4714	.2221	-.0553	-.0129
Chile	CHL	15200048	15205112	1	-.5865	.0789	-.1744	-.3635	-.6903	-1.6678	.0256	-1.1252
Chile	CHL	15200048	15203466	1	1.3733	-.2479	-.227	.1921	-.793	.5701	-.2821	-.9943
Chile	CHL	15200048	15205054	1	1.1553	.0789	-.9607	-.2662	-.6471	.2982	-.4948	-1.158
Chile	CHL	15200048	15202419	1	.6576	2.6352	.7162	.5605	.7534	.3289	1.8077	1.2841
Chile	CHL	15200048	15200135	1	.2541	-1.3452	-1.9209	-.1191	-1.87	-1.2919	.3482	-2.5027
Chile	CHL	15200048	15203557	1	-.6221	2.6352	1.1657	.1053	.7174	.9923	-1.0753	2.0955
Chile	CHL	15200048	15206497	1	.2921	.133059304868544	.149621907142069	.106310870414071	.0150994984710413	.143727822507725	.0514627299989553	.0063149151069026
Chile	CHL	15200048	15204922	1	-1.2872	.96	-.6315	-.8672	-1.0299	-.2306	-.4801	-.5461
Chile	CHL	15200048	15201309	1	1.4649	-.0862	-.4806	-.4985	-.8535	.0281	.3482	-.4607
Chile	CHL	15200048	15205408	1	-.8371	-.983	-.227	.323	-.3029	-.8849	-.4948	-1.2688
Chile	CHL	15200048	15201337	1	.9157	1.1306	1.1381	.4967	.237	.3021	-.216	2.0955
Chile	CHL	15200048	15202898	1	1.2318	-.7737	.0226	.3426	-.0193	.2488	.3482	-.1563
Chile	CHL	15200048	15200935	1	1.2588	-.4343	.0226	-.5529	.2897	.3303	-.4948	-.6353
Chile	CHL	15200048	15203600	1	-.1447	.2607	.0226	.4341	.0703	.0813	-.6852	-.4607
Chile	CHL	15200048	15204760	1	-.2794	.64	1.2867	.0101	-.0881	-.0589	-2.1355	-.4607
Chile	CHL	15200048	15203063	1	.8257	.3898	-.227	.0456	.0039	-.1027	1.8085	1.515
Chile	CHL	15200048	15204184	1	-.9872	-1.2575	-1.1592	-.2708	-.3235	-1.6678	-.6852	-.946
Chile	CHL	15200048	15206783	1	1.2065	-.0862	-.227	-.0502	-.3018	.3189	-.2852	.1216
Chile	CHL	15200048	15202913	0	1.3003	.3875	-.3827	.4003	.0434	.2853	-.2821	-.3297
Chile	CHL	15200048	15200322	0	-.692	2.6352	.3461	.7113	.5288	.5375	.7264	.1216
Chile	CHL	15200048	15200765	0	1.269	.1945	1.0433	.1916	-.334	-.1027	.9194	.7627
Chile	CHL	15200048	15205243	0	1.1695	.4435	1.0108	-.0253	.8261	-.8849	.8038	2.0955
Chile	CHL	15200048	15207683	0	.512	-.891	.0226	-.6539	-.4151	-.0589	.1922	.1216
Chile	CHL	15200048	15206220	0	-1.07	.4511	-.4806	-.742	-.3843	.3251	.0215	-.1563
Chile	CHL	15200048	15206431	0	.3726	-.4314	.0226	.436	.3743	.9341	.5755	.1216
Chile	CHL	15200048	15207114	0	.6315	.1882	.586	.0244	.0684	.4008	-.1026	-.7496
Chile	CHL	15200048	15201429	0	1.3171	-.9951	-.227	-.0388	-.3981	-.7847	-.9057	-.1563
Chile	CHL	15200048	15204037	0	1.0739	-.7199	.0226	.7113	.6166	1.5105	.5755	-.1563
Chile	CHL	15200048	15201868	0	.9033	.5317	1.9359	.3523	1.1753	1.1589	1.1176	2.0955
Chile	CHL	15200048	15204723	0	-1.0273	-.0862	1.4187	.793	-.5529	.9288	-.2852	.1216
Chile	CHL	15200048	15200427	0	-.4929	-.1823	.5563	.4472	.8184	.8259	.5755	-.8049
Chile	CHL	15200048	15206017	0	-.2912	-.7221	.0226	-1.0563	.1001	-.8849	-.0857	.1216
Chile	CHL	15200048	15201566	0	-.6786	.2621	.8348	-.7778	-.5258	-.0014	-.2197	.4504
Chile	CHL	15200048	15205465	0	1.4747	.9349	.1453	.0824	.0814	.5206	-.2821	.7435
Chile	CHL	15200048	15200489	1	.7533	-.8011	-1.2321	.7932	.6104	.5885	-1.305	-1.236
Chile	CHL	15200048	15203066	0	.8418	.196887258900292	.212435719617538	.154187055773615	.106308646086467	.154577180488526	.0418515404307191	.0766508795476821
Chile	CHL	15200049	15205396	1	.1017	-.59	-1.015	.1045	-.1264	-.8768	-2.1355	-1.7277
Chile	CHL	15200049	15201796	1	1.3639	-.4314	-.227	-.368	-.6674	-.4694	-.8041	.149
Chile	CHL	15200049	15205278	1	1.5537	-.089	-.5034	-.1865	-1.1062	-.2408	-.6852	-.4607
Chile	CHL	15200049	15207062	1	1.203	-1.4174	-1.6877	.028	-.4639	.4816	-2.1355	-2.5027
Chile	CHL	15200049	15206986	1	1.5661	-.983	.0226	-.1794	-.125	.069	-1.5848	.833
Chile	CHL	15200049	15205933	1	.9235	-.59	.0226	-.3676	-.3998	.0117	-1.0571	-.4607
Chile	CHL	15200049	15207258	1	1.0275	.3875	.0226	.1403	-.1382	-.0816	-1.0571	-.1563
Chile	CHL	15200049	15201812	1	1.4417	-.0384	-.711	-.9827	-.8364	-.3205	-1.2835	-.8802
Chile	CHL	15200049	15202918	1	1.717	-.6593	.0226	.0147	.0488	.1157	-.5573	1.515
Chile	CHL	15200049	15201111	0	.9679	2.6352	1.28127737715818	-.0217	-.1268	-.042	.590382054374262	.809662569404893
Chile	CHL	15200049	15201622	0	1.3907	1.3697	1.4967	.4437	1.6313	.4079	.1693	1.3857
Chile	CHL	15200049	15200227	0	1.6949	1.4003	1.9359	-.147	2.275	.3633	2.4277	2.0955
Chile	CHL	15200049	15205899	0	1.3273	.628	1.2899	.0419	.3894	.2881	2.0386	1.0383
Chile	CHL	15200049	15205480	0	1.35	.7763	1.4967	.6291	.268	1.1787	1.6331	1.1508
Chile	CHL	15200049	15206756	0	.6072	1.031	1.1381	-.3977	-.1583	-.0766	1.2568	2.0955
Chile	CHL	15200049	15200945	0	1.2539	.3875	.9726	.5793	.7882	.4392	.1648	1.515
Chile	CHL	15200049	15203178	0	1.5339	-.3711	-.335	-.4012	-.3811	.2832	.5684	1.0448
Chile	CHL	15200049	15201794	0	1.0329	.0502	-.4806	.3198	.4677	.2719	-.176	-.4607
Chile	CHL	15200049	15200285	1	1.5862	-.1058	-.6097	-.6286	-.5479	-.6274	.1701	-.6353
Chile	CHL	15200049	15207783	1	1.6043	-.0148	-1.2891	-.0897	-.7733	.5135	-.8627	-2.5027
Chile	CHL	15200049	15200980	1	1.1698	-.4343	.0226	.0961	-.0697	.2886	-.1972	.4994
Chile	CHL	15200049	15200711	1	1.5921	1.7162	1.4967	-.1428	.0998	-.1899	.1655	1.515
Chile	CHL	15200049	15201047	1	1.718	-.8374	-.9285	.1909	-.3607	.2967	-1.5588	-1.0788
Chile	CHL	15200049	15207174	1	1.4053	.6492	-.0607	-.3913	-1.1103	-1.0529	-.8831	1.515
Chile	CHL	15200049	15203143	1	1.281	-.2509	-.227	-.2822	-.4938	.2542	-1.2106	-.3856
Chile	CHL	15200049	15203938	1	1.461	-.1058	-.9607	.1427	-.4842	.0957	-1.305	-.222
Chile	CHL	15200049	15202146	1	1.4662	-.8892	-1.762	-.3494	.1628	-.7847	-1.0906	-.6912
Chile	CHL	15200049	15205147	1	1.33	.6555	-.8609	.1209	-.5146	.0992	-2.1355	-1.9916
Chile	CHL	15200049	15202590	1	1.7273	-.8489	-.6097	-.0756	-.203	.0018	-.8012	-.8802
Chile	CHL	15200049	15203291	0	1.7956	1.7671	-.3048	.4552	.1071	-.27	-1.2835	-1.0633
Chile	CHL	15200049	15200644	0	1.2441	-.59	.0226	-.2443	-.4183	.2993	.5755	-.6774
Chile	CHL	15200049	15202436	0	1.4365	.3464	.3461	.0564	.2262	.2022	-.3763	-.4607
Chile	CHL	15200049	15205751	0	1.4145	-.6019	.9726	-1.7857	.4229	-.1778	-.0987	2.0955
Chile	CHL	15200049	15204210	0	1.3939	-.2806	-.335	.0735	.5856	.7463	-1.0602	-.2503
Chile	CHL	15200049	15207531	0	1.9115	.9454	.0226	.5319	-.0509	-.6274	.1922	-.4607
Chile	CHL	15200049	15201728	0	1.2257	-.2662	.3461	-.2975	.2077	.3973	-.5832	-1.1252
Chile	CHL	15200049	15201182	0	1.3845	-.6616	-.4728	-.1607	-.4041	.1531	-.3763	-.1563
Chile	CHL	15200049	15203354	0	2.0811	-.9308	.6839	.7917	-.2045	1.2142	-1.2835	-.8947
Chile	CHL	15200049	15203425	0	1.106	.5836	.0226	.3215	.8404	.7612	-.5974	.1216
Chile	CHL	15200049	15206415	0	1.5559	.3875	1.9359	.2178	.9079	.5473	-.4771	1.3857
Chile	CHL	15200049	15204367	0	1.505	.7062	-.173	-.6242	.3603	-.7847	1.802	.2745
Chile	CHL	15200050	15205213	0	.992	-.0862	.0226	.7113	.8779	1.597	-.1727	.1216
Chile	CHL	15200050	15202696	0	.6462	.174175329104749	.190084652271346	.137151251050444	.073853653775066	.150716648523737	.0452714943684069	.0516232014603318
Chile	CHL	15200050	15200667	0	1.6357	-.7306	.9726	-.1241	-.3966	.5383	-.176	2.0955
Chile	CHL	15200050	15205448	0	1.52	.749415548135185	.749245552682078	1.2836	1.6578	.753525210128017	.649756629847899	.650801073396636
Chile	CHL	15200050	15202182	0	1.0752	.223988303963072	.23910616500916	.174515055888073	.145035615439643	.159183766176573	.037770675149245	.106515194811422
Chile	CHL	15200050	15204825	1	1.7777	2.6352	-.3324	.552	.7113	.0781	.5755	-.3086
Chile	CHL	15200050	15202563	1	.8859	.202007893378735	.217474994003873	.158027950396784	.113625952635204	.155447576498993	.0410804771963017	.0822936229201369
Chile	CHL	15200050	15206118	1	.1143	.112414207130059	.129304832632084	.0908253587587556	-.0144020231698951	.14021860684648	.0545714611345427	-.016435193093153
Chile	CHL	15200050	15203591	1	1.1659	-.2806	1.2341	-.1334	-.5079	.2814	-.3876	-.0358
Chile	CHL	15200050	15205290	0	1.1585	-.0862	.0226	.8421	1.376	1.5721	.5755	.1216
Chile	CHL	15200050	15206025	1	.1079	1.0919	1.1355	1.2167	1.6524	-1.6678	2.4277	-.3274
Chile	CHL	15200050	15202896	1	1.1234	-1.0325	-1.3626	.4434	-.7816	.5623	.0215	-.0625
Chile	CHL	15200050	15200094	1	.2033	-.0862	.0226	1.0375	.6348	1.6213	.5755	.1216
Chile	CHL	15200050	15204478	1	1.121	.2032	-1.0611	-.0606	.1732	.1963	-.4948	-.4607
Chile	CHL	15200050	15203127	1	.7944	-.6593	-.227	-.2371	-.4447	-.1414	-.4948	-.6353
Chile	CHL	15200050	15200144	1	-.4706	-.891	.0226	-.2022	-.3991	-.6567	.0256	-.1563
Chile	CHL	15200050	15206188	1	.5553	-.59	.0226	-.1436	-.5092	.4829	-1.305	.1216
Chile	CHL	15200050	15205369	1	1.2805	.247826541115552	.262565644181825	.192395683238108	.179100083341129	.163235745789922	.0341811222688395	.132784020533984
Chile	CHL	15200050	15202278	1	1.3481	.5042	.3461	.6391	.715	1.195	-.2637	.1216
Chile	CHL	15200050	15203500	0	.7603	.3961	-.8627	.5065	-.0394	.5986	1.2568	-1.3639
Chile	CHL	15200050	15204147	0	1.2913	-2.1099	-2.0371	-.4445	-1.4417	-.0991	-1.5588	-.5912
Chile	CHL	15200050	15205386	1	.2827	.341228823934423	.347233264171298	.4455	.6426	.351664723243397	.294713578703066	.215944633998961
Chile	CHL	15200050	15206662	0	1.1425	-.8264	-.6446	.4988	.619	.270749708279242	-.0651	-.328673462084719
Chile	CHL	15200050	15200393	0	.7977	.4495	1.0433	.5867	-.3648	.6823	2.4277	1.1232
Chile	CHL	15200050	15202722	1	1.3553	.058859189838056	.0848343330792333	-.0783043544903788	-.4005	-.0151487594454943	-.186584032737684	-.0553152798852979
Chile	CHL	15200050	15207467	0	.9461	-.4314	-.5034	.7575	-.693	.7443	-.2821	-1.113
Chile	CHL	15200050	15207712	0	.5241	1.1352	-.2614	.2217	-.088	.1929	.5409	-.092
Chile	CHL	15200050	15200128	1	.4825	1.3697	.4173	.1389	1.1282	-.1587	.3482	.4994
Chile	CHL	15200050	15200310	0	-.149887496886972	.0817382977120778	.0991163227397396	.0678159180262932	-.0582374177518739	.135004372304405	.059190628160445	-.0502388721667215
Chile	CHL	15200050	15202428	0	1.1193	.4546	-.7638	.166	.0845	.5117	.3482	2.0955
Chile	CHL	15200050	15206679	0	.5001	-.59	-.8873	-.0334	-.7747	.5471	-.6599	-.4607
Chile	CHL	15200050	15200041	0	1.3716	-1.0197	.0226	.1053	-.9194	.4394	.5755	-.8947
Chile	CHL	15200050	15203355	0	.4622	-.5706	.0226	-1.5147	.5612	-.3205	.5755	-.1563
Chile	CHL	15200050	15200490	0	.9741	.212249162335621	.227553542776542	.165709739643121	.128260565732676	.157188368519925	.039538350727467	.0935791096650464
Chile	CHL	15200050	15201244	1	.3867	2.6352	1.4967	.3218	.462	.6193	.0215	2.0955
Chile	CHL	15200050	15205660	1	1.3493	-.8398	-.7638	-.2257	.052	.4973	.1701	-.7496
Chile	CHL	15200050	15205716	1	1.4659	-.59	.0226	.1471	.5566	-.9484	-.0766	-.4607
Chile	CHL	15200050	15203280	0	.3089	-1.3452	.0226	.7663	-.1423	-.8285	.5755	.1216
Chile	CHL	15200051	15201920	0	-1.141	-.0862	.0226	-2.6893	-1.2435	.4394	.5755	.1216
Chile	CHL	15200051	15203929	0	-.1149	.6464	1.2341	.2773	-.1517	.2267	1.1417	-.6959
Chile	CHL	15200052	15204111	1	1.2807	-.9334	-1.0935	-.7659	-.3779	-.1211	-1.5848	-.7496
Chile	CHL	15200052	15203436	0	1.4509	-.5211	-1.2891	.4655	-.2576	.1028	-2.1355	-1.2688
Chile	CHL	15200052	15207158	0	1.9336	.0308	.0226	1.02	.0341	.5561	-.0987	.6314
Chile	CHL	15200052	15203987	0	1.3641	2.6352	1.9359	.6964	.9453	1.3652	2.4277	2.0955
Chile	CHL	15200052	15200049	0	1.148	2.6352	.0226	.1695	-.5771	-1.6678	-.4978	-.946
Chile	CHL	15200052	15203147	0	1.5072	.2607	-.227	-1.668	-.1502	-.1348	-.2821	.1216
Chile	CHL	15200052	15207804	1	1.5366	.7763	.586	.2178	-.7046	.2521	-.6595	-.1621
Chile	CHL	15200052	15206548	1	1.2253	1.3364	1.0433	.4567	.2125	.3	.775	2.0955
Chile	CHL	15200052	15205985	1	.9098	-.2062	-.227	.0511	-.4337	.4626	-.0761	1.4234
Chile	CHL	15200052	15202506	1	1.2644	.3875	.4173	.081	.1345	-.0558	-.2852	-.1314
Chile	CHL	15200052	15201578	1	1.5643	-.1827	-.1119	.1541	-.3092	.354	-.2821	.2224
Chile	CHL	15200052	15200226	1	.813	-.1827	-.335	-.2083	-.3162	.1529	-.6852	-.6959
Chile	CHL	15200052	15207425	1	1.4509	.9986	.7825	.2523	-.2979	.4091	.9203	2.0955
Chile	CHL	15200052	15204946	1	1.9171	.6555	-1.2062	.3411	.2439	.2987	-1.5848	-1.1395
Chile	CHL	15200052	15201751	1	.8313	.6583	-.5829	.3067	-.2504	.47	-.5573	-.6195
Chile	CHL	15200052	15206159	1	1.4078	-.4343	.0226	-.1473	-.4301	.2521	-.9936	-.2503
Chile	CHL	15200052	15200719	1	1.1124	.3239	-.9084	.0588	.3535	-.2578	-1.1534	-1.0788
Chile	CHL	15200052	15200764	1	.6651	-.9334	-1.5812	-.1247	-1.278	-.1778	-1.305	-1.4694
Chile	CHL	15200052	15201774	1	1.3509	.64	1.036	-.604	.1766	-1.6678	-.3876	1.1232
Chile	CHL	15200052	15206045	1	1.7047	.0789	.3461	.2973	-.0102	-.3646	-.3912	-.6353
Chile	CHL	15200052	15207496	0	1.076	-.0862	.0226	1.0255	-.4566	.6935	.5755	.1216
Chile	CHL	15200052	15207560	0	.8599	-.1827	.4173	-.1066	-.4754	.0803	-1.4214	.2224
Chile	CHL	15200052	15202753	0	1.1185	.7989	.0226	.6371	.4894	.2993	.9863	.1216
Chile	CHL	15200052	15204043	0	1.3304	.6478	1.9359	.22	1.1058	.2488	-.1599	2.0955
Chile	CHL	15200052	15206637	0	-.0586	.3875	.8571	-.0318	-.0893	.087	-1.0457	1.2147
Chile	CHL	15200052	15202134	0	1.4714	1.1493	1.9359	.5118	.512	.7679	1.802	2.0955
Chile	CHL	15200052	15200069	0	1.5838	-.2662	-.227	-.1036	-.2348	.0561	1.2607	-.2503
Chile	CHL	15200052	15202411	0	1.339	.6492	.7162	.6517	.8347	.5116	.5375	-.8802
Chile	CHL	15200052	15203102	0	1.6401	-.9814	.0226	.7454	.3247	.4394	.5755	.1216
Chile	CHL	15200052	15206571	0	1.0714	.0502	1.4967	.0429	-.3032	-.1216	-.532	.6314
Chile	CHL	15200052	15206592	0	-.7653	-.1106	.1386	-.3627	-.4494	-.8768	-.6852	-1.0169
Chile	CHL	15200052	15207038	0	1.8304	.64	.3461	.1236	-.2139	.3883	-.0726	-.7351
Chile	CHL	15200052	15207238	0	1.0431	-.8977	1.2341	-.4475	.1629	-1.6678	.0366	2.0955
Chile	CHL	15200052	15205720	0	.9834	.3289	.0226	.1053	-.0408	.4394	.5755	-.4607
Chile	CHL	15200052	15205948	0	1.5337	.3289	.0226	-.1656	-.2981	.3301	-.5832	-.1563
Chile	CHL	15200052	15202600	0	.6023	.9166	.9192	-.0743	.0282	-.3205	1.4752	-.3902
Chile	CHL	15200052	15204615	0	1.8464	-.8324	-.7902	.2607	-.9175	-.7433	-2.1355	-1.7277
Chile	CHL	15200052	15204757	0	1.0752	2.6352	.586	-.001	-.2577	.5154	.9296	.9642
Chile	CHL	15200053	15200988	1	-1.4954	-.2479	-.6863	1.0613	.2983	.8852	.5755	.1216
Chile	CHL	15200053	15206197	1	-2.2437	-.5874	.0226	-.1834	.1257	-.0152	-.6658	-.8936
Chile	CHL	15200053	15200630	1	-.9166	.4953	1.9359	3.6039	.0404	-.5569	.5755	.1216
Chile	CHL	15200053	15203198	0	-1.844	-1.5808	-1.1545	-.4799	-1.2665	-.3378	-1.1908	-1.3639
Chile	CHL	15200053	15203153	0	-1.0632	-.5874	.0226	-1.6821	-1.1647	-.4128	.5755	-.5305
Chile	CHL	15200053	15207264	0	-2.0187	-.2624	-.9807	-.0118	-.5439	.1817	-.7674	-.5725
Chile	CHL	15200053	15206250	1	-2.0017	2.6352	.8116	-.8203	-.0397	.0394	-.5172	.4725
Chile	CHL	15200053	15205409	1	-.4756	2.6352	1.9359	1.4575	1.203	1.8802	2.4277	1.3857
Chile	CHL	15200053	15202158	1	-1.8772	-.2662	-.3802	-.4075	-1.1125	.2176	.075	-.7887
Chile	CHL	15200053	15202439	1	-1.8653	-.0862	-.4728	.0267	-.3543	.364	.0221	.1216
Chile	CHL	15200053	15207268	1	-.9521	.5179	.0226	.7141	-.3219	-.2781	.5755	.1216
Chile	CHL	15200053	15203649	1	-2.5289	.96	.9268	-1.4102	-1.0767	-.4223	.0553	.2546
Chile	CHL	15200053	15200242	0	-.9821	-2.4131	-.8754	.5859	.6214	.7115	-.2333	-1.2688
Chile	CHL	15200053	15204261	0	-2.1495	-.2662	-.227	-.1456	-1.125	.4697	.5755	.1216
Chile	CHL	15200053	15206476	0	-2.0925	1.3403	1.1752	.2535	-.5231	.3984	.5755	1.2841
Chile	CHL	15200053	15204348	0	-.2597	.0566	-.691	-.5699	-.1785	-.0745	-.4948	.1216
Chile	CHL	15200053	15204133	0	-2.7747	-.269	-.3802	-2.6893	-1.5095	-.1787	-.3912	-.7496
Chile	CHL	15200053	15206115	1	-1.099	-.1077	-1.2812	-.8613	-.3886	.1874	.1693	-.8443
Chile	CHL	15200054	15205483	1	-.069	2.6352	1.9359	-.0455	-.5327	.565	.1701	-.945
Chile	CHL	15200054	15202153	1	-.0303	.1427	-.3802	.4846	-.3724	1.0262	.0719843936390409	-.1563
Chile	CHL	15200054	15200221	1	.2239	.96	.0226	.239	.0913	-.0129	-.6852	-.1563
Chile	CHL	15200054	15205458	1	.0155	-.59	-.3802	.0009	-.7378	-.219	-.312655253094928	-.446288385043163
Chile	CHL	15200054	15203272	1	1.3899	-1.0674	1.1657	.4318	-.6727	-.1694	-.309	-.5093
Chile	CHL	15200054	15204894	0	.657	-.0862	.0226	1.2836	.716	1.1974	.5755	-1.113
Chile	CHL	15200054	15206056	0	.7185	-2.9627	.4173	.0259302717294291	-.671258330789085	-.2825	.5755	-2.5027
Chile	CHL	15200054	15207318	0	.8622	-.0862	.0226	.4352	.5021	-.9484	.5755	.1216
Chile	CHL	15200054	15200384	1	.8014	1.1132	-.8627	.3182	-.0463	.6982	1.1417	-.2503
Chile	CHL	15200054	15200051	1	1.3278	-.0251	-.227	.4192	.8779	-.0184	.3482	.1216
Chile	CHL	15200054	15205701	1	-1.4645	2.6352	-.408	1.0209	.7137	1.013	1.0897	-.5912
Chile	CHL	15200054	15202321	1	.3186	-.2662	.4173	.3218	.0334	.2206	.12131293084004	.1216
Chile	CHL	15200054	15207718	1	.9825	-.0192	1.1752	.2511	-.1985	.0596	.5755	1.515
Chile	CHL	15200054	15205264	1	.5959	-.2662	-.227	.2844	-1.2132	-.2154	-.5832	-.9104
Chile	CHL	15200054	15204940	1	-.0417	.7156	.7162	.1746	1.1076	.2724	.8038	-.1563
Chile	CHL	15200054	15207337	1	-.3156	.468	.7162	.3592	.5144	.5129	1.2798	1.0448
Chile	CHL	15200054	15201635	1	-.3898	-.0862	-.3802	-1.3089	.0307	.093	-.2821	-.4607
Chile	CHL	15200054	15205222	1	1.6558	-.4203	.0226	.2414	-.2262	.3402	-.5974	-.1566
Chile	CHL	15200054	15202272	1	-.4026	.0523947975630029	.0702390518997391	.0458058932096412	-.100168820336375	.130016618234008	.063609161494414	-.0825742871798165
Chile	CHL	15200054	15201835	1	.9141	1.7162	.586	.8337	1.0249	.7575	-.1193	-.959
Chile	CHL	15200054	15204809	1	.0212	.957	.9247	.4882	.8036	1.2351	-.3714	.0388
Chile	CHL	15200054	15205077	1	.8587	.3326	.0226	.2417	-.3808	.3786	.0221	.1216
Chile	CHL	15200054	15200239	1	1.2224	-.2662	.0226	-.5706	-.437	.069	-.7838	-.1563
Chile	CHL	15200054	15201444	1	1.0451	-.7221	.0226	.0072	.1907	.1532	-.6852	.1216
Chile	CHL	15200054	15206627	0	-.4642	-.0176	.4173	-.0599	-.0359	.0801	-.1727	.4504
Chile	CHL	15200054	15200468	0	1.2083	1.3889	1.9359	.7574	1.1158	1.4697	.0951	1.515
Chile	CHL	15200054	15207481	1	.3366	.9454	-.0951	.0252	.3024	-.6274	-.3912	-.2503
Chile	CHL	15200054	15207180	0	.3309	.7608	1.4967	.0461	.2118	-.8849	.5755	.4994
Chile	CHL	15200054	15202592	0	-.6059	.0287887887315412	.0470081112479965	.0280994560919492	-.13390143760073	.126004112362629	.0671637455206509	-.108587206173469
Chile	CHL	15200054	15205193	0	-.4829	-.0862	.0659487403897137	.1053	-.9291	.6445	.0154	.1216
Chile	CHL	15200054	15206615	0	-.3817	.0494861781415552	.0483424089057594	-.5724	-.124	-.1795	-.0877406488722144	-.103711196164237
Chile	CHL	15200054	15207118	0	-.0752	1.3939	1.0433	.902	1.9262	.513	.5755	2.0955
Chile	CHL	15200055	15203794	1	-.6215	.5042	-.6843	.4525	.2052	.439	.1648	-.2201
Chile	CHL	15200055	15206176	1	1.0429	.6348	-.4806	-.1593	-.179	-.1832	-.1193	-.9101
Chile	CHL	15200055	15201684	0	-.5316	-.7221	-.3802	-.1211	-.0139	.2257	-.787	-.1563
Chile	CHL	15200055	15202375	0	-.1024	.6464	.0226	.8827	.5955	.8149	.5755	.1216
Chile	CHL	15200055	15202571	0	.2591	-.4314	.4317	-.2848	-.5351	.2069	-.0499665993823523	.1216
Chile	CHL	15200055	15200356	0	1.0386	-.0933	-.227	.2644	-.6618	.5346	.5755	-.1563
Chile	CHL	15200055	15202798	0	.8017	1.43921272160023	1.9359	1.5345130682403	3.0887	1.1047	.9579	.4104
Chile	CHL	15200055	15205541	1	.3171	-.4203	.0226	-.4687	.4124	-.6274	-.0551	.1216
Chile	CHL	15200055	15200654	1	-.5382	-1.4456	-1.2891	-.4642	-1.0952	-.5309	-.4288	-.4914
Chile	CHL	15200055	15207656	1	-1.0315	.284	.4173	.1937	-.5443	-.0033	-.1021	-1.4837
Chile	CHL	15200055	15206502	1	-2.0707	-.7221	-1.0611	-.1262	-.5881	.2621	-.4948	-1.1252
Chile	CHL	15200055	15204912	1	.8076	.6555	-.3827	-.0824	.7239	-.8181	-.0823	-1.1811
Chile	CHL	15200055	15207699	1	.4357	2.6352	1.9359	.2958	-.2451	-.4427	2.0386	2.0955
Chile	CHL	15200055	15207235	0	1.2658	-.0862	.0226	-.0244	.3875	-.1567	.5755	.1216
Chile	CHL	15200055	15207590	0	.7295	-.2806	1.9359	.6923	.9487	.321	.8886	2.0955
Chile	CHL	15200055	15207253	0	-.1505	.8149	.6755	-1.6455	-2.4829	-.3551	1.2568	.1216
Chile	CHL	15200055	15206525	0	.4434	1.1576	.4173	.3124	.3439	.5352	.8038	.839
Chile	CHL	15200055	15204195	0	.9285	1.1352	1.9359	.4361	.6389	.7547	2.4277	-.2995
Chile	CHL	15200055	15204882	0	1.0265	.0502	.0226	.2035	-.1513	-.4223	.1999	-.2503
Chile	CHL	15200055	15202922	0	-1.1494	-.2479	.0226	.0619	-1.0391	-.5842	.3482	-.5305
Chile	CHL	15200055	15206005	0	.8556	-.59	.0226	.0893	-.79	-.1763	.075	-.5912
Chile	CHL	15200055	15203356	0	2.3927	-.0862	.894	1.3421	1.6541	1.0427	2.4277	2.0955
Chile	CHL	15200055	15203792	0	.9443	.3326	1.4967	-.1727	.2127	-.4694	1.8077	.7435
Chile	CHL	15200055	15201389	0	-.149887496886972	.0817382977120778	.0991163227397396	.0678159180262932	-.0582374177518739	.135004372304405	.059190628160445	-.0502388721667215
Chile	CHL	15200055	15207458	0	-.8282	1.7671	1.9359	.7052	.677	.6725	.7688	-.1563
Chile	CHL	15200056	15200875	1	-1.1817	.2554	-1.3005	.5743	.1806	.9848	-.8831	-.945
Chile	CHL	15200056	15203588	1	-1.4031	.3239	.0226	.2891	-.9364	.0953	.5755	-.806
Chile	CHL	15200056	15206042	1	-2.3764	.4981	.0226	.1623	-.4125	.9055	.3142	.4504
Chile	CHL	15200056	15205321	1	-1.1237	-.0994	-.5907	-.014	-.4412	.6442	-.5832	-.4607
Chile	CHL	15200056	15207201	1	-.352	-.0862	-.227	.4716	.8789	.719	-.3912	-.6353
Chile	CHL	15200056	15203169	1	-.7933	2.6352	.048	.8287	.4545	1.0378	1.9319	-.959
Chile	CHL	15200056	15205913	1	-.6821	.6515	-.4338	-.0628	-.4389	-.219	-.6852	-.6959
Chile	CHL	15200056	15201890	1	-.8668	-.0862	.6825	.281	-.4747	.0561	-1.0808	-1.3718
Chile	CHL	15200056	15203513	1	-.7431	-.59	-1.1926	.2542	-.4988	-.0348	-.6852	-1.4637
Chile	CHL	15200056	15202636	1	-2.5133	-.59	-.4806	.203	-.3024	.5541	-.3912	-.2503
Chile	CHL	15200056	15203913	1	-1.9808	.788	.9268	.6535	.511	1.2731	.5755	.1216
Chile	CHL	15200056	15201888	1	-2.1274	1.0508	.4173	.5479	.7175	.1925	.9628	.4994
Chile	CHL	15200056	15204316	1	-1.0332	-.2662	.0226	.6683	-.1645	1.1423	-.1727	-.1563
Chile	CHL	15200056	15205901	1	-.6479	-.983	.0226	.4267	-.8913	.6102	-1.0753	-.946
Chile	CHL	15200056	15205809	1	-1.6286	-1.0674	-.4728	.1663	-.5716	.759	-.6852	-.7496
Chile	CHL	15200056	15206769	1	-2.5847	.5128	-.1744	.0798	.0027	.6383	.3482	-.2503
Chile	CHL	15200056	15204303	1	-1.2109	-.7221	.0226	.9373	.0284	.6998	-.4656	-.7496
Chile	CHL	15200056	15202081	1	-1.9363	-.847	-.7836	-1.522	-.5559	-.0816	-.4948	-.7496
Chile	CHL	15200056	15204086	1	-1.8205	-.0862	.0226	.7571	.3973	1.0903	.5755	-1.1252
Chile	CHL	15200056	15207728	1	-1.6114	-.4203	-.4728	-.1513	.0061	.3973	-.2821	-.6353
Chile	CHL	15200056	15200130	1	-1.354	-.1789	.4173	1.1588	-.1186	.4125	.0256	-.7496
Chile	CHL	15200056	15205806	1	-.5461	.3178	.0226	.1972	.3535	.1527	-1.2871	.9339
Chile	CHL	15200056	15201595	1	-1.128	-.938	-.227	-.3705	-.4931	.1076	-.9711	-.8936
Chile	CHL	15200056	15202775	1	-2.1424	1.7162	1.4967	.4972	.7141	.5734	2.4277	-.4607
Chile	CHL	15200056	15201340	1	-1.6803	.5119	1.1752	.4077	.009	-.219	.111	1.2147
Chile	CHL	15200056	15207123	1	-1.4535	-.4174	-.227	-.1442	-.7984	.727	-.6852	.1216
Chile	CHL	15200056	15200478	1	-.1883	.5696	-.3802	.7497	.6044	.3871	-.6852	-.1563
Chile	CHL	15200056	15203885	1	-.6712	.5376	.0226	-.7143	.0714	-.4694	-.3727	-.1563
Chile	CHL	15200056	15202241	1	-.454	-.1167	.7398	.1354	-.0975	-.0003	-.0992	-.3297
Chile	CHL	15200056	15205990	1	-.4413	.7855	-.6587	.3585	-.7205	.966	-.0726	-.4607
Chile	CHL	15200056	15207717	1	-1.6265	.5206	-.227	.2558	.153	.1858	-.3912	-.7496
Chile	CHL	15200056	15205235	1	-.3612	-1.148	-1.4011	.5858	-.1568	1.0309	-1.0753	.1216
Chile	CHL	15200056	15202591	1	.0905	1.3403	.4173	.5083	.6644	.4394	.8038	-.1314
Chile	CHL	15200056	15200658	1	-.8789	-.7221	.0226	.6957	-.3017	.628	.3482	-.222
Chile	CHL	15200056	15203327	1	-.6886	1.7162	.5347	.6782	.6655	.7699	1.3918	-.2503
Chile	CHL	15200056	15200178	1	-1.756	2.6352	1.9359	.6514	1.466	.9579	-.0277	2.0955
Chile	CHL	15200056	15203472	1	-1.583	-.2509	.5833	.2999	.2099	.8318	.3482	-.7496
Chile	CHL	15200056	15205713	1	-2.0264	.1221	-.3802	.8551	-.0504	.8282	2.3404	-.1563
Chile	CHL	15200056	15202601	1	-1.3362	.3875	.0226	1.0833	.4746	1.1125	.5755	.1216
Chile	CHL	15200056	15203021	1	-1.3761	-.59	-.7638	.5041	-.2976	.5734	.0221	-1.1252
Chile	CHL	15200056	15201953	1	.3674	.1245	-.6315	.8541	.2742	.9152	-.3733	-.4593
Chile	CHL	15200058	15200605	1	-.6318	-1.3452	.0226	.4394	-.7643	.6526	.5755	-.2503
Chile	CHL	15200058	15205982	0	.0569	-.946	.9192	.1249	-.1461	-.9292	.8047	1.0383
Chile	CHL	15200058	15200830	0	.5974	-.0384	1.9359	.3475	-.0593	.4394	.3379	-.8443
Chile	CHL	15200058	15204340	1	.451	-.2662	-.227	-.0137	.2562	-.1475	-.14408864737372	-.187266204068119
Chile	CHL	15200058	15200147	1	1.2197	-.0384905022225744	.000932399352045039	.0509	-.5089	-.5569	-.244054619818854	-.130320786118603
Chile	CHL	15200058	15200032	1	-.9017	.788	.9247	-.4739	-.2208	-.475	-.5974	-.1314
Chile	CHL	15200058	15202304	1	-.4246	-2.0266	-.7302	-.6457	.0761	-1.6678	-.4805	-.8119
Chile	CHL	15200058	15200912	1	.8365	-1.6517	-.8489	.3637	.6567	.0279	-.4982	.1216
Chile	CHL	15200058	15202192	1	1.0004	-.7221	.3416	.5018	-.5459	-.7433	.2006	-1.563
Chile	CHL	15200058	15203731	1	.5333	-.728	-.227	.0635	-.919	-.1908	-.4948	-.4607
Chile	CHL	15200058	15200982	1	1.1729	-.3531	-.4338	-.166	-.4964	-.0294	-.6852	-1.2688
Chile	CHL	15200058	15200690	1	-1.12	-.8379	-.4728	.0088	-.73	.2242	-.6852	-.7496
Chile	CHL	15200058	15203367	1	-.2368	2.6352	1.9359	.0705	.3184	.2242	.2287	1.1232
Chile	CHL	15200058	15202374	1	-1.5297	-.9416	-.7902	.4181	-.8171	-.219	-.2513	-1.4694
Chile	CHL	15200058	15205231	1	.0924	.2577	-.9607	-.0707	-.6495	.9126	-.3733	-.946
Chile	CHL	15200058	15202355	1	-.0805	.0502	1.9359	1.1974	.1544	.236	.5755	2.0955
Chile	CHL	15200058	15203539	1	.1725	-.0862	-1.0611	.6203	-.4191	.2176	-.3206	-1.3017
Chile	CHL	15200058	15200655	1	-1.2867	-.0862	.0226	.0765	-.0639	-.0745	.5755	-.2503
Chile	CHL	15200058	15202583	1	1.6975	.3935	-.3802	-.449	-1.045	.0795	-.6852	-1.4991
Chile	CHL	15200058	15202842	1	.0195	-.0862	-.4728	.2053	.7193	-.5309	-.6852	-.9299
Chile	CHL	15200058	15201004	1	-.776	-1.3452	.0226	.6017	-.2411	.2967	.5755	-.7496
Chile	CHL	15200058	15204986	1	-.528	-.6579	-.5836	-.2482	-1.0281	.616	-.6599	-.4607
Chile	CHL	15200058	15205139	1	.7564	1.3697	.0226	-.0222	.0634	-1.6678	-.1972	-.4607
Chile	CHL	15200058	15201291	1	.8269	.8046	.7162	.2846	.232	.5844	1.3656	.0876
Chile	CHL	15200058	15204249	0	.7552	2.6352	1.9359	-.3205	.3643	.2941	.9911	1.4234
Chile	CHL	15200058	15202905	0	.2474	.792	1.2867	1.0022	1.2495	.7693	1.656	1.0641
Chile	CHL	15200058	15206921	0	1.0514	.2607	.0226	.0848	-.0596	-.4694	.3482	.1216
Chile	CHL	15200058	15207706	0	.719	.468	1.1657	-.9296	.6288	-.3883	1.836	-.419
Chile	CHL	15200058	15204765	0	-.2547	1.7671	1.036	-.0877	1.3647	.4619	-.0857	2.0955
Chile	CHL	15200058	15203561	0	-1.2347	-.983	-.4728	-.262	-.9559	.1394	-.414	-.959
Chile	CHL	15200058	15206396	0	1.039	1.031	.1386	-.7841	-.091	-.4694	-.0585	.7864
Chile	CHL	15200058	15205479	0	.0807	-.5994	.0226	.2809	.0174	-1.6678	.5755	-.2503
Chile	CHL	15200058	15201742	0	.1759	-.239145574379247	-.201726280840368	-.406916181528085	-1.0786	-.184988226729993	-.344790392899442	-.367297478924873
Chile	CHL	15200058	15204104	0	.948	-.2662	-.3802	.4923	.8248	-.1	.2287	-.2503
Chile	CHL	15200058	15206738	0	.6684	.1292	1.4967	-.2367	.1416	-.8849	.3473	.6905
Chile	CHL	15200058	15201773	0	.5662	.5266	.0226	-.0513	.1528	.2885	.5755	.2546
Chile	CHL	15200058	15206163	0	-.1499	.236827859050851	.276256415244856	.186179831401517	.0824525708023894	.1819	.5755	.1216
Chile	CHL	15200058	15203446	0	.6356	.0789	.0226	-.4479	-.2342	-.7433	.5755	.1216
Chile	CHL	15200058	15204791	0	-.3932	.1852	1.1381	.6276	1.626	-.0745	.9911	2.0955
Chile	CHL	15200058	15204047	0	.9128	.9484	.7162	-.2466	.3107	-.1567	-.2821	-.3086
Chile	CHL	15200058	15206560	1	-.1225	-.9924	-.4806	-.0238	-.5772	-.4753	-.722	-1.5378
Chile	CHL	15200058	15202929	0	1.0078	-.8305	-.6446	.4537	-.292	.5234	-.4948	-.1563
Chile	CHL	15200059	15202231	1	-.9087	-.59	-.9607	.7539	.4549	.4494	-.5978	-.7496
Chile	CHL	15200059	15202632	1	.313	1.3889	.0226	-.1633	-.044	.2719	.5755	-.5475
Chile	CHL	15200059	15205336	1	-.2978	-.7221	-1.7997	-.6422	-.6204	-.0275	-1.2624	-1.3017
Chile	CHL	15200059	15206707	0	1.1887	-.0862	-.4728	-.1271	-.3432	-1.6678	.9911	.1216
Chile	CHL	15200059	15203413	0	.4117	-.1167	.0226	.0493	-.4648	.5413	-1.2624	-.2274
Chile	CHL	15200059	15206932	0	.9524	-.983	-.227	-1.0068	-1.0629	-.219	-.1727	-.5475
Chile	CHL	15200059	15202987	1	1.4908	1.7162	.8348	.641	.6811	.5022	.3482	.1216
Chile	CHL	15200059	15206861	1	1.4027	.7665	-.8627	.8359	-.0802	-.7054	.0221	-1.0788
Chile	CHL	15200059	15202584	1	1.047	-.1058	-.7638	1.0458	-.4525	-1.6678	-2.1355	-.9299
Chile	CHL	15200059	15203041	1	-.873	.8046	-.227	-.5208	-.2384	.1538	-.3912	-.1563
Chile	CHL	15200059	15202413	1	1.6937	-.7221	-.227	-.3358	-.8789	-.1452	-.4948	-.1314
Chile	CHL	15200059	15201671	1	.9399	.5091	-.6446	.535	.8285	.7777	.5755	.1216
Chile	CHL	15200059	15200619	1	1.804	-.3501	1.4187	.6808	.8693	-.1441	2.4277	-2.5027
Chile	CHL	15200059	15204815	1	1.0905	-.5743	.0226	.4988	.1583	1.0062	.3482	-.5711
Chile	CHL	15200059	15200512	1	.7662	-.0862	.0226	.6348	.1844	1.3968	-2.1355	.1216
Chile	CHL	15200059	15201626	1	1.3993	.30749013891869	.319370496099523	.267075776487085	.3362	.207320765145261	.0830334055196557	.19385818200073
Chile	CHL	15200059	15202799	1	.7933	.5206	.0226	-.1302	-.9251	-.0671	-.8338	1.2147
Chile	CHL	15200059	15206437	1	1.5106	-.269	.8961	-.0712	-.3605	.1201	-.4918	.1152
Chile	CHL	15200059	15203390	1	1.13	1.3697	1.9359	1.1195	.9033	.757	1.656	.7627
Chile	CHL	15200059	15204782	1	1.1202	-.4174	-.7638	-.1672	-.2253	.0697	-.1727	-.7496
Chile	CHL	15200059	15205852	1	.8953	.3289	-.227	.9711	.3563	1.3036	.5755	-.6959
Chile	CHL	15200059	15203451	1	-.2029	.0561776899332443	.056356838059479	-.5346	-.2913	.4311	-.0664704942702902	-.110080096241183
Chile	CHL	15200059	15204542	1	.751	-.0862	-.227	-.1857	.4988	.472	-.176	-.2503
Chile	CHL	15200059	15203945	1	.963	-.0862	.0226	3.6039	.4288	.7559	.5755	-.4607
Chile	CHL	15200059	15206251	1	1.4687	-.6501	.1386	.1496	-.2616	-.0275	-.4948	-.6959
Chile	CHL	15200059	15200248	1	1.1106	2.6682	1.4967	1.1323	1.519	.7157	.5755	-.5912
Chile	CHL	15200059	15206608	0	1.045	.1111	1.9359	-.0749	.1522	-.6614	-.309	2.0955
Chile	CHL	15200059	15200684	0	1.074	.5179	-.5544	-.1033	-.0615	.3246	.5755	.4504
Chile	CHL	15200059	15204266	0	1.0489	.1852	-.4246	.6841	.856	.9886	.8038	.1216
Chile	CHL	15200059	15204879	0	.4399	-.9924	-.6843	.2291	-.3372	.5091	.1693	-.7887
Chile	CHL	15200059	15202669	0	.2668	1.1132	.5563	-.4374	.1521	-.2499	.3768	.4504
Chile	CHL	15200059	15205764	0	.8667	.309	1.9359	.9641	.5124	.7982	1.3918	2.0955
Chile	CHL	15200059	15203961	0	.0557	-.7327	.6825	.1556	-1.9149	.0702	.7741	.0876
Chile	CHL	15200059	15207004	0	.8943	-1.0212	-.7638	-.0285	-.9253	.1695	-.1026	-.946
Chile	CHL	15200059	15202684	0	1.9253	-1.3819	-1.3452	-.4024	-1.191	-.4223	-2.1355	-.959
Chile	CHL	15200059	15205798	0	.7872	-.0862	.0226	.4864	-.0341	1.0427	.5755	.1216
Chile	CHL	15200059	15200311	0	.1726	.119183662687729	.135966730516967	.0959030040315615	-.00472857709752956	.141369266424942	.0535521190355283	-.00897551194544073
Chile	CHL	15200059	15202507	0	.8351	.5923	-.993	.3446	-.5126	.5117	-.7075	.2224
Chile	CHL	15200059	15205952	0	1.4476	.146227279232856	.167621226201899	.037239862967989	-.1556	.0564239264606237	-.103091143083882	.0331523630011011
Chile	CHL	15200059	15206868	0	1.8538	-.2662	-.4806	.7728	.6582	1.2959	.5755	2.0955
Chile	CHL	15200060	15204861	1	-1.052	-.0862	-.2827	-.2101	-1.0038	-.1763	-.0553	-.3297
Chile	CHL	15200060	15206013	1	-2.1608	.3464	-.6544	1.0173	.7488	1.2849	.075	.1216
Chile	CHL	15200060	15203023	1	-.3274	-1.37685054222685	-1.35832251700399	-1.76835523271957	-3.7095	-1.07677003674086	-2.1355	-1.6250853026988
Chile	CHL	15200060	15207438	1	-.3038	.8171	.0226	-.3099	.0038	.0055	.5755	.2546
Chile	CHL	15200060	15200972	1	-1.1637	-1.315	-.8021	-.2683	-1.46	-1.6678	-.6027	-1.5367
Chile	CHL	15200060	15201913	1	-2.8298	-1.6032	.0226	.1053	-1.0737	-1.6678	.5755	-2.5027
Chile	CHL	15200060	15201462	1	-2.5004	2.6352	1.9359	.359371824649268	.701825804398916	.1609	2.4277	2.0955
Chile	CHL	15200060	15206054	1	-.3324	.144709451909057	.203269893384032	.0861692732144916	-.0222864632489683	.159645436064255	.1693	.149
Chile	CHL	15200060	15205134	1	-2.225	-.847	-.4806	-1.3915	-2.1139	-.4694	-.2821	-1.0169
Chile	CHL	15200060	15206131	1	-1.8178	-.891	-.3802	-.5307	-.4739	.1055	-.3876	-.6959
Chile	CHL	15200060	15204562	0	-1.7267	-.5717	.4306	.1572	-.3425	.9415	1.0897	.4777
Chile	CHL	15200060	15203884	0	2.684	1.0919	1.9359	2.1299	2.3772	3.5678	2.4277	2.0955
Chile	CHL	15200060	15202520	0	-.0103	-.847	-.7638	-.546	.1338	.028	-.4948	-.7108
Chile	CHL	15200060	15204330	0	-1.3848	1.3939	-.5373	.3867	.0555	-.9292	2.4277	.7627
Chile	CHL	15200060	15206373	0	-2.2969	-.4314	-.8627	-1.3089	-.3419	-1.2919	-.4948	-.9299
Chile	CHL	15200060	15200139	0	-1.157	-.03520172512492	-.0159656781921184	-.0198986624302348	-.225342880662148	.115127122762448	.0767994132868051	-.179102305324485
Chile	CHL	15200060	15206635	0	-.505	.1432	1.1752	-.2606	.5077	-.1751	-.1727	1.1232
Chile	CHL	15200060	15200508	1	-1.928	-.2842	.3461	.0565	-.7643	.2482	.3482	-.8443
Chile	CHL	15200060	15201639	1	-2.7349	-.4174	.0226	-.023	-1.4467	1.4859	.3482	-.2726
Chile	CHL	15200060	15206455	1	-.6511	-.2662	.1802	-.4769	-.9108	.069	.5755	-.2503
Chile	CHL	15200060	15202145	1	-1.0906	1.6454	.837610997304317	.208582404598014	.297475072391386	.345599946299482	.669630743472594	.484679168565189
Chile	CHL	15200060	15202398	1	-.298	2.6352	.0226	1.0356	2.339	1.2668	.646327785833193	-.7507
Chile	CHL	15200060	15201989	1	-.3019	-.103	1.9359	-.3248	-1.0068	-.7847	1.1417	.0388
Chile	CHL	15200060	15206581	1	.2949	.133384424517969	.14994186107136	.106554736739352	.0155640893630246	.143783085746485	.0514137736031192	.00667318452737595
Chile	CHL	15200060	15205915	1	-1.7529	-.365337066640521	-.337908165322366	-.7096	-.9073	-1.0529	-.30622756326532	-.503009386634002
Chile	CHL	15200060	15202767	1	-.6164	.0275695900461976	.0458082840131549	.0271849573721471	-.135643653445667	.12579687521728	.067347332005036	-.109930716500243
Chile	CHL	15200060	15201039	1	-2.1095	-.7114	-.3221	.333	-.1368	.3456	-.4948	-1.0526
Chile	CHL	15200060	15203333	1	-.9676	2.6352	1.9359	1.2836	-.9291	3.6292	2.4277	2.0955
Chile	CHL	15200060	15201464	1	-.1501	-.2662	-.227	.1164	.1825	-.8849	-.1727	-.959
Chile	CHL	15200060	15206798	1	-1.2262	2.6352	1.9359	-2.6893	-3.7095	3.6292	2.4277	2.0955
Chile	CHL	15200060	15202626	0	-.86	.217673375586608	.25000819915263	-1.7857	-.3055	-.7946	.5755	.1216
Chile	CHL	15200060	15205259	0	-1.1539	-.0348417712273424	-.0156114434846891	-.0196286675701028	-.224828512174595	.115188307062504	.0767452115628438	-.178705649894675
Chile	CHL	15200060	15200822	0	-.2525	.0698235330553905	.087390867894951	.0588788701470025	-.075263430019701	.132979122568951	.0609847489890615	-.0633684871751576
Chile	CHL	15200060	15204089	0	-1.8	-2.4463	-1.1926	-1.6841	-2.2163	-.4694	-2.1355	-2.5027
Chile	CHL	15200060	15206168	0	-1.611	-.4025	-.6241	-.7376	-3.7095	-.0327	-1.0571	-2.5027
Chile	CHL	15200061	15202339	1	1.6331	-.2509	-.1587	.3416	.5616	.587	-.0818522834607571	-.0582647806560764
Chile	CHL	15200061	15207359	1	1.307	.250903566369038	.265593779584044	.194703703816656	.183497104283113	.163758772871042	.0337177849511057	.136174784692035
Chile	CHL	15200061	15204883	1	1.4712	1.3403	1.4967	.2635	1.196	.7303	-1.1693	1.3857
Chile	CHL	15200061	15200921	0	1.2978	2.6352	1.4967	.2146	.7169	.3544	.0177	1.515
Chile	CHL	15200061	15205188	0	.5793	-1.5155	-2.2485	.0095	-.3373	.3227	-1.1698	-1.9384
Chile	CHL	15200061	15203409	0	1.4368	.7308	-.652	-.4576	.0248	.6672	.0256	-.0604
Chile	CHL	15200061	15202005	0	1.1754	1.4003	1.036	.2587	.3454	.5511	.1693	.4504
Chile	CHL	15200062	15202840	1	-1.4925	.0308	.0226	.1053	-.1884	.4394	.1922	-1.2535
Chile	CHL	15200062	15205964	1	-.34	-.1473	.0226	.0178	.8344	.2145	.5755	.0658
Chile	CHL	15200062	15201743	1	-2.0766	-1.1429	-.9947	.0391	-1.5585	.4614	-.4948	-.8028
Chile	CHL	15200062	15200008	1	-1.1403	-.9408	-.7117	.0573	-.629	-.7368	-1.1941	-1.5367
Chile	CHL	15200062	15204866	0	-1.3436	.7855	.7162	-1.0608	-1.4908	.2332	-1.0753	.6314
Chile	CHL	15200062	15201928	0	-.149887496886972	.0817382977120778	.0991163227397396	.0678159180262932	-.0582374177518739	.135004372304405	.059190628160445	-.0502388721667215
Chile	CHL	15200062	15200828	0	1.2615	.3178	.0226	-.1786	.4513	.2618	.5755	.1216
Chile	CHL	15200062	15205862	0	-1.8923	-1.3452	.0226	-2.0365	-1.3193	-1.6678	.5755	-1.1252
Chile	CHL	15200062	15207143	0	-1.2134	-.7221	-.227	-2.6893	-1.4124	-.7946	-1.2871	-.1563
Chile	CHL	15200062	15207599	0	1.392	-.013	.4683	1.625	2.1532	2.3907	1.6331	.6466
Chile	CHL	15200062	15205484	1	-.7664	.2695	-.3802	-.5638	.4759	-.3646	.075	-.5251
Chile	CHL	15200062	15206897	1	-.9008	.763	1.1752	.8689	-.0421	1.6393	2.4277	.9097
Chile	CHL	15200062	15204902	1	-1.7434	-.0862	.0226	.3425	-.1614	1.2531	.5755	.1216
Chile	CHL	15200062	15200335	1	-1.9266	-.483996011918263	-.413438935349315	.3356	-1.3842	.125455621032297	-.094854340913549	-.606101230386588
Chile	CHL	15200062	15203322	1	-1.1255	-.7221	.0226	.372	-.207	.3094	.5755	.1216
Chile	CHL	15200062	15207181	1	-.4222	-.089	1.0955	.2841	-.671	.1031	-1.5848	.1216
Chile	CHL	15200062	15203915	1	-1.2729	1.4003	.8348	-.1419	-.3894	.1285	2.4277	.1216
Chile	CHL	15200062	15202551	1	.2604	2.6352	-.829	-.4163	-.6051	-1.6678	.1701	-.5461
Chile	CHL	15200062	15207396	1	-.8005	.336615980202445	.355178184453399	3.6039	1.58777610837374	1.63676694607329	.5755	.192420054942207
Chile	CHL	15200062	15203733	1	-1.205	.8072	1.9359	1.5631	.5591	1.9017	.5755	2.0955
Chile	CHL	15200062	15205055	1	-1.3331	-.4314	-.3802	-.849623983150596	-1.8422	-.8768	.3482	-.5305
Chile	CHL	15200062	15205089	1	-1.8424	-1.1117	-.8099	-.2131	-2.8083	-1.6678	.1701	.6261
Chile	CHL	15200062	15203091	1	-2.4137	-.165	-.9607	-.5695	-1.0587	.3	.0256	-.7496
Chile	CHL	15200062	15207317	0	1.422	1.127	1.9359	.5901	.7855	-.4223	1.2607	1.0641
Chile	CHL	15200062	15203033	0	-.9427	.2695	.6907	.2512	-.3981	-.3463	-.0517	-1.058
Chile	CHL	15200062	15200837	0	-1.1138	-1.2191	-2.664	-1.4533	-3.7095	-.219	-1.2695	-2.5027
Chile	CHL	15200062	15201306	0	-.149887496886972	.0817382977120778	.0991163227397396	.0678159180262932	-.0582374177518739	.135004372304405	.059190628160445	-.0502388721667215
Chile	CHL	15200062	15204573	0	.3642	.7337	.766	.712	-.0408	.0258	.5755	.1216
Chile	CHL	15200062	15204126	0	-.4897	.1069	.0226	-.5776	.3764	-.0275	-.3912	-.6353
Chile	CHL	15200062	15202361	0	-.4675	.7665	.7831	.6282	-.0332	.35	-.6308	2.0955
Chile	CHL	15200062	15205989	0	-.6705	-.0192	-.8627	.0245	.5162	.2202	.0888	-.7507
Chile	CHL	15200062	15201510	0	-.4037	-.5994	.0226	-1.6821	-.6939	-.219	-.5832	-.2503
Chile	CHL	15200062	15207486	1	-.8532	-.59	.0226	-.0349	-.1731	.0165	-.4948	-.6774
Chile	CHL	15200062	15204558	1	-1.8052	-.6616	-.3802	-.5116	-.7916	-.415	-.6852	-.1563
Chile	CHL	15200062	15204375	0	-1.3534	1.1132	1.9359	.0625	.2755	-.219	2.4277	1.0641
Chile	CHL	15200062	15201175	0	-1.5246	2.6352	1.036	.2454	.3512	-.7847	1.3958	1.3566
Chile	CHL	15200063	15205464	1	1.4096	.3961	-1.263	-.1773	-.0699	.0288	-1.5596	-1.6557
Chile	CHL	15200063	15207778	1	.8123	-.0862	1.1381	-.2563	.61	.8201	1.2568	.8567
Chile	CHL	15200063	15206585	1	1.083	.9454	-.3048	-.3983	-.3329	-.0864	-.4948	-.4607
Chile	CHL	15200063	15202051	1	1.0341	.2032	.0226	-.0047	-.4136	.4764	.1701	-.8443
Chile	CHL	15200063	15202302	0	1.0559	-.4343	-.173	.4365	.1152	.2924	-.2821	-.411
Chile	CHL	15200063	15205032	0	1.0742	-.9443	-.5335	-.536	-.7114	-.7433	-2.1355	.557
Chile	CHL	15200063	15206315	0	.5646	.164700413607222	.18076028061772	.13004428957084	.0603141477801256	.14910611985131	.0466982236184852	.0411822069208237
Chile	CHL	15200063	15204631	1	1.1886	1.3939	1.9359	-1.2698	-.711	.0496	-.3943	.9883
Chile	CHL	15200063	15205401	1	.8898	-.4516	.8571	-.18	-.4512	-.027	-1.039	-1.4694
Chile	CHL	15200063	15200893	1	1.1224	.666	.6755	-.3151	.4349	.3108	.6286	-.1621
Chile	CHL	15200063	15207212	1	1.3128	.4594	.1386	-.1441	-.6728	-.4384	-.4288	-.4607
Chile	CHL	15200063	15205888	1	1.2373	.8489	1.4967	-.5819	.2273	.1683	-.1566	.4994
Chile	CHL	15200063	15202197	1	1.0151	.3889	-.829	-.1624	-.3301	-1.6678	-.2826	-.8802
Chile	CHL	15200063	15204276	1	.4303	-.089	.0226	-.5028	-1.7179	-1.6678	-.459581691854327	-.1563
Chile	CHL	15200063	15201146	1	1.6842	-.4343	.8571	-.5823	-1.2638	-.526	-1.0722	-.0274
Chile	CHL	15200063	15201168	1	1.2409	.25336813016005	.267596795787422	.203168011248487	.2029	.171681141295033	.0461318068550471	.137857675971388
Chile	CHL	15200063	15204523	1	1.0772	-.891	-1.0611	-.6533	-.1265	-.212	-.3733	-.959
Chile	CHL	15200063	15204612	1	1.5462	1.4954	-1.007	.1955	-.1532	.1746	-.9504	-.5292
Chile	CHL	15200063	15200829	1	1.0175	1.0347	.4173	-.3427	-.3138	-.1574	-.5798	-.0604
Chile	CHL	15200063	15202308	1	.867	.7763	.8348	.0591	.5818	.3389	-.216	-.4607
Chile	CHL	15200063	15206306	1	1.5835	-.4314	-.8627	.3061	.402	.2895	-.5832	-.5079
Chile	CHL	15200063	15207825	1	1.5205	.3875	.0226	-.1209	.0727	.3639	-.4948	-.4607
Chile	CHL	15200063	15206352	1	1.3265	.4435	.8038	-.4644	.3875	-.1968	-.8483	-.1563
Chile	CHL	15200063	15204887	1	.2034	-.013	.2942	-.0602	-.2852	-.3164	-.3733	-.5305
Chile	CHL	15200063	15207386	1	1.4923	.4521	.0226	.4077	.2556	-.526	1.3918	.149
Chile	CHL	15200063	15200824	0	1.6294	-.5034	.1386	-.2616	-.3673	.2492	.0215	.1959
Chile	CHL	15200063	15203158	0	1.0744	-.2806	-.7638	-.3677	-.0695	.2277	.3839	.149
Chile	CHL	15200063	15207347	0	1.3802	-.2479	.3461	.4191	.3084	.6099	1.4995	1.3857
Chile	CHL	15200063	15200742	0	1.5589	.2032	.4907	-.5346	-.4336	-.0864	-.1727	.6314
Chile	CHL	15200063	15203516	0	.9771	.212597504817148	.227896350557926	.165971024991636	.128758341688372	.157247579132882	.0394858974462141	.0939629697584106
Chile	CHL	15200063	15207091	0	.4133	-.0862	-.113224412763754	-.9515	-.9111	-.4128	-.421847929080521	-.282902009105366
Chile	CHL	15200063	15205569	0	.9801	.1997	1.1657	.4773	.1417	.5982	1.2262	.4994
Chile	CHL	15200063	15205005	0	1.3535	.256302874832702	.270907300195486	.198753626718637	.191212631596406	.164676537371873	.032904759091686	.142124616139181
Chile	CHL	15200063	15204860	0	1.2235	-.2479	.4173	-.2639	-.3011	-.0077	.0256	.6314
Chile	CHL	15200063	15203137	0	.9878	-.2662	.9192	-.1464	.7796	-.0272	.0215	1.515
Chile	CHL	15200063	15205263	0	.8179	.194112130464129	.209704684292518	.152105482497113	.102343030972753	.15410546927197	.0422694182380337	.0735927941372134
Chile	CHL	15200063	15206424	0	1.484	.5836	1.9359	-.1198	.4745	.3094	1.3918	-.1563
Chile	CHL	15200063	15202513	0	.8356	.2032	.7162	-.0707	.8377	-.153	-.1727	-.4607
Chile	CHL	15200063	15207064	0	1.3184	.5266	-.711	.2639	.1137	-.5032	.6215	-.3406
Chile	CHL	15200063	15200212	0	1.0689	-.1167	-.3802	-.6205	-.7651	-.2942	-1.0722	-.946
Chile	CHL	15200064	15202948	1	-1.512	-1.3452	-.9211	-.5211	-1.5313	-.1899	-.6852	-1.6123
Chile	CHL	15200064	15205558	1	-2.3558	-.0862	-1.1926	.7113	-.6163	.9122	.5755	.1216
Chile	CHL	15200064	15204762	1	-2.1241	-1.3452	-1.0611	-.1191	-1.3621	-.1611	-.2004	-.7507
Chile	CHL	15200064	15200759	1	-1.6705	1.3889	-.6315	-.2802	-.7874	-.1787	.0221	.1238
Chile	CHL	15200064	15200196	1	-2.1802	2.6352	1.9359	3.6039	.2127	1.5721	1.92858657871701	1.0383
Chile	CHL	15200064	15205745	1	-1.2321	-.512	.3461	.4233	-1.9806	-1.6678	.3482	-1.0344
Chile	CHL	15200064	15200276	1	-2.1586	-.2662	-.9607	-.2166	-1.1959	-.5309	-.6852	-.7496
Chile	CHL	15200064	15204278	0	-1.0395	-1.3452	-.7836	.7113	.4806	1.0062	-.3055	-2.5027
Chile	CHL	15200064	15207132	0	-2.0281	-.136348770344233	-.115505630979787	-.0957672181273396	-.369880425664508	.0979343344468656	.0920300977199334	-.290562481101023
Chile	CHL	15200064	15207412	0	-.983	.2718	.0226	.1053	-1.1304	1.1944	.5755	.1216
Chile	CHL	15200064	15205609	0	-1.6863	-1.3452	-1.1926	.4356	-.1406	.4394	.5755	.1216
Chile	CHL	15200064	15207031	0	.2835	2.6352	1.9359	.7106	.6584	1.5428	-.0651	.1216
Chile	CHL	15200064	15201330	1	-.2744	-.6098	-.4806	.259	-.0278	-.3932	-.3907	-.7496
Chile	CHL	15200064	15205239	1	-2.7929	-.0690769712891007	-.0558043310652142	.0565243116686476	-.0293	.224866184948232	.278696062799823	-.232331469342348
Chile	CHL	15200064	15202257	1	-.2348	-.0862	.1386	.857	.1535	.6931	-.3499	-.222
Chile	CHL	15200064	15204598	1	-.5107	1.3939	1.1752	.7648	.9489	.8495	1.1987	-.2485
Chile	CHL	15200064	15201234	1	-1.1007	-.7221	.0226	-.5473	-.0465	-.219	.1701	.1216
Chile	CHL	15200064	15206504	1	-1.6387	-.0911339162420626	-.0710091809562327	-.0618523798901078	-.305269106615123	.10561987200867	.0852216618133094	-.240737440982341
Chile	CHL	15200064	15201945	1	-.1784	-.0862	-.227	.7254	.0309	1.3264	-.0651	-.2503
Chile	CHL	15200064	15207278	1	-.3931	2.6352	.0226	-.7797	.0367	-.4184	.5755	.1216
Chile	CHL	15200064	15202944	0	.638	.9454	.9192	.1518	-.1647	.5936	1.3918	1.3857
Chile	CHL	15200064	15205666	0	-1.0025	.348323677612502	.240934305122826	.5709	.9437	1.6642	.5755	-.1563
Chile	CHL	15200064	15207751	1	-.4417	-.4314	.5347	.0407594797534561	-.5907	.3956	.5755	.1216
Chile	CHL	15200064	15200792	1	-1.4184	-.7221	-.227	.282	-.3816	.472	-.2821	-.4607
Chile	CHL	15200064	15201048	0	-1.3055	-.0524446779604933	-.0329346633705925	-.0328322871817214	-.249982790469116	.112196197421082	.0793958507088228	-.198103379946016
Chile	CHL	15200064	15204193	0	-1.8831	-.0862	.0226	.4596	-.2107	.2572	.5999	.1216
Chile	CHL	15200064	15201694	0	-3.1385	-.265281934173328	-.242390217795798	-.192477635124315	-.55412389939958	.0760185129044216	.111444805554333	-.432641896991584
Chile	CHL	15200065	15203121	1	-.3256	.64	.0226	.2329	.8024	-.219	.075	-.2503
Chile	CHL	15200065	15203560	1	1.2748	1.1306	.8038	-.6604	.8049	.29	-.6885	.8375
Chile	CHL	15200065	15200241	0	.6182	.3178	-.5034	.0163	-.1128	-.4694	.3482	.7627
Chile	CHL	15200065	15205466	0	-.5865	-1.616	-.7902	-.486	-.4673	.7025	-.6595	-.9884
Chile	CHL	15200065	15207526	0	.9964	2.6352	.8348	-.1821	-.4921	.4541	.7017	2.0955
Chile	CHL	15200065	15207011	1	.3326	.4521	-.227	-.2205	-.4037	-.3426	-1.7719	-.6544
Chile	CHL	15200065	15206862	1	-.9054	.468	.8038	.0959141923848807	.1836	.204931420480389	-.1566	-.2503
Chile	CHL	15200065	15202983	1	.5763	-.4314	.0226	.7907	.2136	.8548	.5755	.1216
Chile	CHL	15200065	15201885	1	.7693	-1.034	-.8873	-.7075	-.2168	-.0816	-.8913	-.2274
Chile	CHL	15200065	15205525	1	-.7967	.3875	-1.3993	-.3519	.0956	.4833	-2.1355	-.7496
Chile	CHL	15200065	15207476	1	-.9389	-.8324	-.691	-.4958	-.7818	-.3973	-.6852	-.4607
Chile	CHL	15200065	15204188	1	1.5034	.3289	.0226	.53	.0525	-.1088	-.4948	.1216
Chile	CHL	15200065	15201139	1	.8761	-.6616	-.4641	-.0874	.2538	-.2499	-.6852	-.1563
Chile	CHL	15200065	15207160	1	.719	.5946	-.3802	-.4052	.0251	.3283	-2.1355	-.6774
Chile	CHL	15200065	15205026	1	-.4116	-.4314	.0226	.6115	.6045	-.1453	-.0553	.1216
Chile	CHL	15200065	15201193	1	-.9565	.5004	.1386	-.3761	.1854	.0534	-.8044	.149
Chile	CHL	15200065	15204284	1	.6192	.5128	-.2614	.7861	1.3697	.8767	-.3004	-.2485
Chile	CHL	15200065	15206540	1	-.3272	.1221	.1386	.4084	-.702	.1719	-.3763	-.5251
Chile	CHL	15200065	15203834	1	.1355	.957	.5956	-.2925	-.515	-.2607	-2.1355	-.7096
Chile	CHL	15200065	15203810	1	.215	-1.6482	-.5252	.3449	.2128	.4335	-.3912	.2546
Chile	CHL	15200065	15206521	1	-.4871	.2577	-.3802	.4393	-.2707	.3609	.775	-.2503
Chile	CHL	15200065	15203465	1	.8049	.1207	1.1657	1.3065	1.1507	1.597	2.4277	.4994
Chile	CHL	15200065	15202878	1	.9672	-.4203	-1.2567	-.6242	-.6312	-.2781	-.6852	-.8443
Chile	CHL	15200065	15207805	1	-.4806	.3875	-.227	.244	.1415	.3536	-.1026	.1216
Chile	CHL	15200065	15204224	1	.2465	1.7162	.0226	-1.0816	.0819	.3755	.8038	-.959
Chile	CHL	15200065	15207191	1	-1.4423	.2607	-.3802	.2976	-.6786	.3059	-.454	-1.0169
Chile	CHL	15200065	15207314	1	1.1403	.7763	.586	-.2962	.0025	.5408	-.2857	.557
Chile	CHL	15200065	15200598	1	.9846	.6583	-.1587	.1203	-.1467	.3378	-.4948	-.5461
Chile	CHL	15200065	15206262	1	.0544	-.165	-.7836	-.5338	-.6474	.2605	-.1727	-.4607
Chile	CHL	15200065	15201946	0	-.2281	.3875	-.7638	-.3746	.1805	-.2781	.5755	-.3297
Chile	CHL	15200065	15203321	0	.0308	.3984	.4173	-.2964	-.1854	.1564	.1922	.4777
Chile	CHL	15200065	15205810	0	-.0875	-.4314	.0226	-.1386	-.3501	-.0033	-.2821	.1216
Chile	CHL	15200065	15203005	0	.6993	-.4203	.8116	-.1169	.3199	.0402	-.1727	.1216
Chile	CHL	15200065	15207652	0	.3654	-.4314	1.4967	.2811	.0093	.3826	1.1217	1.3566
Chile	CHL	15200065	15204666	0	-.9082	-.1789	-.227	.0971	.0026	.3	-.1723	-.2503
Chile	CHL	15200065	15204697	1	-.2062	.3178	1.0955	.4968	-.0164	-.0233	.8038	1.1232
Chile	CHL	15200065	15202677	0	-.9305	.7763	.586	.1183	.1985	.3738	-.411	-.419
Chile	CHL	15200065	15201489	0	-.2165	.2607	-.227	.2636	-.2058	.5032	-.8627	.8375
Chile	CHL	15200065	15203265	0	.2591	.7825	-.4641	-.2142	-.7677	-.0914	.3482	.7627
Chile	CHL	15200066	15207231	1	-.6071	.6555	-.3802	.1824	-.0174	.2905	-.1722	-.2503
Chile	CHL	15200066	15204398	1	-.1956	.0764304287883476	.0938927888151879	.0638345822571681	-.0658222793933271	.134102150528033	.0599898850879652	-.056087940737682
Chile	CHL	15200066	15207788	1	-1.1341	.6424	.6907	.7907	-.0028	.708	.5755	-.5305
Chile	CHL	15200066	15204021	1	.6245	1.127	-.5544	.761	2.0116	.0589	-.1727	.6314
Chile	CHL	15200066	15203493	1	.3296	.137413585887628	.15390700440936	.109576937270507	.0213216979172455	.144467955169686	.0508070639832942	.0111131662739559
Chile	CHL	15200066	15202923	1	.0548	1.3697	.6907	.728	1.2368	.7135	2.4277	.9097
Chile	CHL	15200066	15202483	1	-1.0399	.9535	1.0108	.3056	1.1179	.4178	-1.0758	.9097
Chile	CHL	15200066	15200971	1	-.6391	-.4203	-.3048	.7032	.0846	.444	-.3943	-.8443
Chile	CHL	15200066	15204050	1	-.9022	-.847	.0226	.313	.1555	.2503	-.5832	-.1563
Chile	CHL	15200066	15205838	1	.4446	.150766714346153	.167047969362387	.119592875630244	.0404031095522719	.146737695333034	.0487963548686004	.0258278031862529
Chile	CHL	15200066	15202171	1	1.1137	-.0088	.0226	1.0464	.8071	1.9521	.5755	.1216
Chile	CHL	15200066	15203191	1	.6968	.6515	1.0433	-.1562	.6999	-.1611	.8038	2.0955
Chile	CHL	15200066	15204865	1	-1.0579	-.593	.2092	.4837	-.0378	.2981	-.3055	-.6959
Chile	CHL	15200066	15202587	1	-.4933	-.0936804300402611	-.06786890398654	-.15219833580997	-.5212	.00488388451035915	-.0853015673535393	-.229735346312219
Chile	CHL	15200066	15202447	1	.3292	-.4314	-.5907	.1357	-.7926	-.0081	-.5579	-1.1733
Chile	CHL	15200066	15200218	1	-1.3126	-.0532690885001066	-.0337459751198664	-.03345066250654	-.251160860230931	.112056065637084	.0795199901411213	-.199011848833645
Chile	CHL	15200066	15202328	1	-1.2303	1.153	1.9359	.3025	.3443	.4987	2.4281	-.7484
Chile	CHL	15200066	15203566	1	.5435	.1221	.0226	-.1705	.4	-1.6678	-.3876	.8567
Chile	CHL	15200066	15206085	1	-.5546	-.2662	.0226	1.2376	-.295	.3551	1.1171	.7864
Chile	CHL	15200066	15206799	1	-.008	-1.3452	-1.1926	3.6039	.1927	.4447	2.4277	-2.5027
Chile	CHL	15200066	15203937	1	-.8026	1.1493	.1386	.2639	-.5893	.4606	1.1375	.0876
Chile	CHL	15200066	15202053	0	-.3445	.2032	.0226	.5307	.8627	.9791	.0221	.4777
Chile	CHL	15200066	15200726	0	.0778	1.1352	1.9359	-.0288	-.1578	.1642	-.6852	.2546
Chile	CHL	15200066	15201526	0	-.4745	.0502	1.2899	.4552	.7148	.3712	.1648	2.0955
Chile	CHL	15200066	15202296	1	-.2144	.64	.3461	.2221	-.0188	.0824	-.1566	.0876
Chile	CHL	15200066	15200334	0	.7256	1.1132	.1453	.8451	.6535	.2176	1.1129	.3588
Chile	CHL	15200066	15201955	0	.8603	.64	.0226	.1488	-.3572	-.7847	.0447	-.2503
Chile	CHL	15200066	15207164	0	.4443	-.2479	.0226	1.5578	.7124	1.0062	-.2004	.1216
Chile	CHL	15200066	15205757	0	1.2242	1.1132	1.0433	.7539	-.6563	.5759	.1479	.6905
Chile	CHL	15200066	15201315	0	-.3738	.0557388853856595	.073530006601019	.0483142325553841	-.0953901711616897	.130585040118394	.0631056099943864	-.0788892302835195
Chile	CHL	15200066	15202623	0	-1.5142	.7989	.1386	1.4492	.1311	.5871	.2287	-.2503
Chile	CHL	15200066	15203528	0	-.9252	-.2662	.1386	-.0155	-.0477	.1586	.1693	-.4607
Chile	CHL	15200066	15203898	0	-1.096	-.9939	-.3048	-.3264	-.3353	.2176	.0215	-.0625
Chile	CHL	15200066	15206413	0	.3571	.8655	1.4967	-.0832	.2575	.1014	-1.27	2.0955
Chile	CHL	15200066	15206223	0	.0787	.0347	1.4967	.1214	-.1486	.1012	.542	2.0955
[truncated: 5,054 more rows]
