# Supplementary material for: Antecedents of adolescent students’ ICT self-efficacy: The ICT dataset
Source: Data Brief. 2020 Oct 22;33:106437. doi: 10.1016/j.dib.2020.106437 (PMC7644865; doi:10.1016/j.dib.2020.106437)
Supplement: Supplementary file 2 [file mmc2.zip › Czech_Republic.csv]

CNTRYID	CNT	CNTSCHID	CNTSTUID	ST004D01T	ESCS	INTICT	COMPICT	HOMESCH	ENTUSE	USESCH	SOIAICT	AUTICT
Czech Republic	CZE	20300001	20307523	0	.8207	.2086	-.5907	.0938	.5055	.1148	-1.0602	1.2841
Czech Republic	CZE	20300001	20300328	1	-.9366	-1.6546	-.2737	-2.6893	-3.7095	-.0339	-1.5537	-.3917
Czech Republic	CZE	20300001	20305483	1	-.3734	.5836	.1386	.4501	-.3037	.9059	.3482	-.4607
Czech Republic	CZE	20300001	20300531	1	1.1125	.5266	.0226	.7173	.3162	.5394	-.6852	.1216
Czech Republic	CZE	20300001	20307330	1	.3649	-.137750837105907	-.0809526875036726	.181182408688081	.144910150291199	.264206141120071	-.132089866813057	-.0398693415858121
Czech Republic	CZE	20300001	20303350	1	-.6018	-.7927	.0226	.7517	-.1065	.7773	-.1972	-.1563
Czech Republic	CZE	20300001	20303271	1	.3568	-.5994	-.4806	.0001	-.5014	.0173	-.3763	-.4607
Czech Republic	CZE	20300001	20300720	1	-.923	-.8379	-.4806	-.3108	-.6222	-.5519	-.6852	-.4607
Czech Republic	CZE	20300001	20301411	1	-.0915	-1.0108	.0226	.7113	.0269	1.3764	.5755	-.2503
Czech Republic	CZE	20300001	20303713	1	.0277	-.0862	.0226	.2659	-.1396	.3056	-.4771	-.1563
Czech Republic	CZE	20300001	20305443	1	-.0934	-1.0212	-.4246	.1263	-.2467	.1756	-.7045	-.6353
Czech Republic	CZE	20300001	20301660	1	-.8348	.230773738533336	-.319616340500751	.9396	3.4459	.904981388267349	-.6852	-.8166
Czech Republic	CZE	20300001	20304656	1	.4931	-.7221	-.3827	.6658	-.1203	.9441	-.6852	.1216
Czech Republic	CZE	20300001	20304930	1	-1.2249	-.4203	.4173	1.3932	.7955	2.3412	.5755	.4777
Czech Republic	CZE	20300001	20300068	1	.0555	.8046	-.9899	.3259	.1215	.9029	-.2821	.1959
Czech Republic	CZE	20300001	20306964	1	.4016	.3875	.5347	1.1407	.0244	1.2223	-2.1355	-.1563
Czech Republic	CZE	20300001	20300010	1	-.2668	.2718	.0226	-.0042	.3619	.3705	-.3912	-.959
Czech Republic	CZE	20300001	20301300	1	.1316	.5366	1.036	.4744	.0647	.4648	-.3876	.5295
Czech Republic	CZE	20300001	20305597	1	-.5158	-.0862	-.691	.4189	.3428	-.424	-.6852	-.4607
Czech Republic	CZE	20300001	20301129	1	1.0622	-.128	-1.762	.0051	-.0598	.5148	-2.1355	-1.3295
Czech Republic	CZE	20300001	20304286	1	.0411	-.0219	-.9607	-.1454	-.5453	-.2159	-.6852	-.7496
Czech Republic	CZE	20300001	20303176	1	.4655	-.4314	-.227	.6478	.4262	1.1087	-.1566	-.6774
Czech Republic	CZE	20300001	20302981	1	.6304	.0682	-.7902	.2039	-.3456	.7017	-2.1355	-.959
Czech Republic	CZE	20300001	20300354	0	-.1474	-1.0744	.0226	-.371	-.8407	-.2931	-.3912	-.9299
Czech Republic	CZE	20300001	20301527	0	.9835	-.2662	1.9359	.4647	.714	.0398	.1922	1.2147
Czech Republic	CZE	20300001	20301981	0	-.3828	-.269	.1386	.3243	-.0747	.1889	.3415	.4504
Czech Republic	CZE	20300001	20307802	0	.3689	.3729	-1.007	.0328	.0001	.5672	-2.1355	-.3368
Czech Republic	CZE	20300001	20305618	0	-.7073	.041	1.9359	.3635	.2453	-1.6678	1.2262	2.0955
Czech Republic	CZE	20300001	20301908	0	-.5123	1.1352	1.9359	.9783	2.275	1.1811	2.4277	2.0955
Czech Republic	CZE	20300001	20304948	0	.0846	-.1806	-.3827	.9811	.4766	1.1208	.5755	.4994
Czech Republic	CZE	20300001	20302571	0	.8702	-.8842	-.2943	.5119	-.0805	.5799	1.0367	.3216
Czech Republic	CZE	20300001	20304621	0	-.136880911403163	-.15922651073603	-.121945604747335	.140896213064372	.144426533588396	.268504038230473	-.128349290865969	-.114156166501132
Czech Republic	CZE	20300001	20307394	0	-.8301	.64	.231	.4979	1.3607	.6878	.2287	.4725
Czech Republic	CZE	20300001	20300113	0	-.3104	1.1493	.7162	.4445	.951	.5608	.0256	.6663
Czech Republic	CZE	20300001	20301893	0	-.4199	-.755039604832741	-1.04701881861935	-.141372219684938	.1179	-.144067247767508	-2.1355	-1.13380034443073
Czech Republic	CZE	20300001	20306919	0	.5744	-1.2512	-.903	3.6039	4.8357	3.6292	.5858	-.2201
Czech Republic	CZE	20300001	20303839	0	.4308	2.6352	1.9359	3.6039	.9455	3.6292	1.9346051559992	2.0955
Czech Republic	CZE	20300001	20306482	0	-.5311	-.6593	-.4396	-.1386	.2055	-.5032	.3473	-.1563
Czech Republic	CZE	20300002	20306435	1	-1.067	-.0862	.0226	-.5571	.3346	.4719	.5755	.1216
Czech Republic	CZE	20300002	20307322	1	-.6041	-.1878	.0226	-.1902	.4089	.6053	.5755	.1216
Czech Republic	CZE	20300002	20307621	1	.0844	.0361850159950637	.0750724202970018	.361073015501867	.6268	.436724112347992	.0610872812276474	.0968621195683955
Czech Republic	CZE	20300002	20304869	1	-.5753	1.5482	1.9359	.5504	.3953	.2389	2.4277	.7566
Czech Republic	CZE	20300002	20303477	1	-.8403	-2.9627	-1.4809	.6333	.0033	1.0196	-.2637	-.3917
Czech Republic	CZE	20300002	20307419	1	.6224	-.5874	-1.0488	.7734	.8242	1.7584	.1693	.2286
Czech Republic	CZE	20300002	20305911	1	.1507	-1.1429	-.7836	.5813	-.5183	1.0062	-.6852	-.4607
Czech Republic	CZE	20300002	20306484	1	-1.3311	-.8283	-.6843	-.0208	-.236	.4783	-.6852	-.959
Czech Republic	CZE	20300002	20304493	0	-2.0528	-.24122575007212	-.278466330943912	-.0129260815832541	.142579969776564	.284914433539489	-.114066880561976	-.397800965759263
Czech Republic	CZE	20300002	20303794	0	-.6141	-1.5977	-.2737	.5653	-.1974	.921	.1575	-1.0507
Czech Republic	CZE	20300002	20306178	0	-.1732	-.0862	.0226	.1053	.3135	.9713	.5755	.1216
Czech Republic	CZE	20300002	20305362	0	.919	2.6352	-1.2239	3.6039	1.6284	3.6292	.5755	-.257
Czech Republic	CZE	20300002	20307058	0	-1.2736	-.0071	.305253743025351	1.1234	2.9281	1.10904622002167	.5755	.2205
Czech Republic	CZE	20300002	20302100	0	-.4699	-.173479363119968	-.149151549870348	.114159300908576	.14410556961799	.271356442030743	-.125866766791382	-.163458422058988
Czech Republic	CZE	20300002	20301438	0	-.6884	.6464	-.5836	-.3455	.8969	-1.2919	.3473	1.0383
Czech Republic	CZE	20300002	20304143	0	-.6471	-.342053297742799	-.458786723702677	.0795976692136261	.3395	.17464446473508	-.8709	-.516381960286466
Czech Republic	CZE	20300002	20302912	0	.7398	-.121705527567489	-.0503252875261131	.211281789505686	.145271479105749	.260995015327773	-.134884596326863	.0156332294125031
Czech Republic	CZE	20300003	20305424	1	-1.4802	-1.0212	-1.0935	-1.0563	-1.6983	.1006	-.6852	-1.1528
Czech Republic	CZE	20300003	20306392	1	.8958	-.59	-.5836	.3942	-.7208	-.3551	-.6852	-.5475
Czech Republic	CZE	20300003	20304081	1	-.9683	-.9796	-.6164	.8396	-.8234	-.3646	-.6027	-1.378
Czech Republic	CZE	20300004	20305557	1	.6892	-.59	-.7902	-.1816	.4756	.5285	-.6852	-.8443
Czech Republic	CZE	20300004	20300549	1	.4493	-.2662	.0226	.2154	.259	.8003	-.4805	-.1563
Czech Republic	CZE	20300004	20304449	1	1.1217	-.59	-.3802	.4095	-.5192	-.1678	-.5798	-.1563
Czech Republic	CZE	20300004	20300190	1	1.4196	-.4314	-.7638	.4633	.3725	.216	-.6852	-.4607
Czech Republic	CZE	20300004	20301075	1	.8836	-1.1085	-1.1592	-1.6821	-.6192	-1.6678	-1.5537	-1.0454
Czech Republic	CZE	20300004	20306103	1	1.1897	.4631	.9726	.9898	.4632	1.3182	.0447	.8375
Czech Republic	CZE	20300004	20302204	1	1.0395	-.7737	.0226	.4346	.4683	.6487	-.5974	.601
Czech Republic	CZE	20300004	20305008	1	.4008	-1.3182	-1.5865	.5561	.2809	.5794	-.9764	-1.6557
Czech Republic	CZE	20300004	20301926	0	1.7404	.3178	-.6315	-.2153	.3847	.2534	-.5832	-.8443
Czech Republic	CZE	20300004	20306452	0	1.0749	.6492	1.4967	.4013	1.0058	.2321	-.0379	1.515
Czech Republic	CZE	20300004	20305600	0	.7096	-.5133	.0226	-.1857	-.0419	-.9292	-.3241	-.1563
Czech Republic	CZE	20300004	20301635	0	1.3076	-.6593	-.227	.2503	.2434	.381	.5755	.1216
Czech Republic	CZE	20300004	20304323	0	.6021	.4571	1.1381	.1524	1.051	.5161	.2287	2.0955
Czech Republic	CZE	20300004	20300754	0	.8192	.6464	-.7638	1.7041	.819	1.2502	.2923	-.4607
Czech Republic	CZE	20300004	20304219	0	.4097	.9349	1.036	-.0848	.5787	.1537	1.1417	1.1508
Czech Republic	CZE	20300004	20307200	0	1.1325	.5042	1.9359	1.0802	1.4764	-1.6678	2.0386	1.4234
Czech Republic	CZE	20300004	20304770	0	.998	-.2662	.1386	.6296	.2048	-.368	-.2857	.4777
Czech Republic	CZE	20300004	20303168	0	.3066	.1915	1.0433	-.4652	-.1108	-1.6678	-.2499	.8903
Czech Republic	CZE	20300004	20300633	0	1.1052	1.3889	-.9607	.4824	.5437	1.06	-.3763	.4725
Czech Republic	CZE	20300004	20302582	1	.408	.9454	-.6315	-.1434	-.2168	-.1753	-.5974	-.3902
Czech Republic	CZE	20300004	20301864	1	.2325	-.847	.0226	.1201	-.5149	-.9484	-2.1355	-.6959
Czech Republic	CZE	20300004	20305595	1	1.5698	-1.0714	-.5544	.2027	-.9405	-.2752	-1.5537	-.0867
Czech Republic	CZE	20300004	20307446	1	.7291	-.59	-.9607	-.218	-.6613	-.065	-.4771	-.8443
Czech Republic	CZE	20300004	20301792	1	.5804	.4012	1.1657	.3254	.2999	-.1285	-.6595	-.2503
Czech Republic	CZE	20300004	20304593	1	1.3698	-.1678	-.1119	.3999	-.1589	.5602	-1.5848	-.6544
Czech Republic	CZE	20300004	20304830	1	.1589	.468	-1.0611	-.5006	-.6116	.2389	-2.1355	-.6544
Czech Republic	CZE	20300004	20303380	1	1.3225	-.7221	-1.1592	-.1425	-.3129	.3851	-1.1693	-1.0454
Czech Republic	CZE	20300004	20305670	1	.933	-1.0688	-1.0611	.1548	-.8581	-.4463	-2.1355	-1.9916
Czech Republic	CZE	20300004	20305867	0	.816	.5836	-.7638	-.2741	-.4389	-1.0529	-.2826	-.8443
Czech Republic	CZE	20300004	20306548	0	-.1015	-.2479	-.6097	-.2739	.2533	.2768	-.5832	-.0625
Czech Republic	CZE	20300004	20307509	0	1.3171	-.2806	1.9359	.4101	.7373	1.1599	1.536	1.515
Czech Republic	CZE	20300004	20307377	0	.6475	-.2777	.8877	-.1375	.1931	.4162	1.1171	2.0955
Czech Republic	CZE	20300004	20302109	0	.9699	.1852	.0226	1.0786	1.075	3.6292	.5755	.1216
Czech Republic	CZE	20300004	20301266	0	.5006	-.4203	-.7638	.6079	1.1323	.8767	.5409	-.1563
Czech Republic	CZE	20300004	20307810	0	1.0207	-.0994	1.9359	.6852	.3974	.3325	1.2607	2.0955
Czech Republic	CZE	20300004	20302078	0	.8819	-.0799	.9964	-.1735	.9544	-.8768	.3424	1.515
Czech Republic	CZE	20300004	20300973	0	.3245	-.438	.0226	.0877	-.2087	.0037	.1693	-.222
Czech Republic	CZE	20300004	20302828	0	.2484	.6464	1.0929	.4209	-.0153	.7611	-.0952	1.515
Czech Republic	CZE	20300005	20302876	0	-1.6236	-.0862	.0226	1.2787	.3651	1.5721	-.6852	.1216
Czech Republic	CZE	20300005	20302637	1	.8531	-1.7749	-1.0473	-2.6893	-3.7095	.4394	-.8516	-1.1252
Czech Republic	CZE	20300005	20306870	1	-1.0856	-2.9627	-.6843	.7135	.0348	.3415	-.1026	-.1563
Czech Republic	CZE	20300005	20305468	1	-1.745	-.228052247068853	-.253320655528887	.0117860801016187	.142876627576293	.28227803845048	-.11636140642047	-.352232303840667
Czech Republic	CZE	20300005	20305708	1	-.6789	-.9245	-2.664	1.2836	.1914	3.6292	-2.1355	-1.6557
Czech Republic	CZE	20300005	20304647	1	1.1211	-.8245	.0226	.8504	.2378	1.1969	-.1026	-.4607
Czech Republic	CZE	20300005	20304164	1	-1.5559	2.6352	1.9359	-.0457	.8781	.7615	-.454	.4104
Czech Republic	CZE	20300005	20304989	1	-1.6295	-2.9627	-1.1926	-2.6893	-1.0722	-.7685	-1.0808	-1.2651
Czech Republic	CZE	20300005	20306891	1	-.2719	-.0862	-.8627	.1051	-.3308	.4455	-.6852	-.5093
Czech Republic	CZE	20300005	20307747	0	-.5154	.7156	.8348	-.7438	.3116	-1.6678	1.4793	1.515
Czech Republic	CZE	20300005	20304714	0	-1.2569	-1.0892	-.8826	-.0102289504042975	-.1732	.281386188120508	.8808	.0397
Czech Republic	CZE	20300005	20306467	0	-2.4499	-.258221195304731	-.310907356633666	-.0448078210408987	.142197244590494	.288315708685186	-.11110665892972	-.456590165394981
Czech Republic	CZE	20300005	20304307	0	-.9709	-2.9627	-.7183	-2.6893	-.6526	-1.6678	-.4402	-1.6922
Czech Republic	CZE	20300005	20302467	0	-.6358	.494455461889215	.346610732552157	1.76951098535994	1.4372	3.6292	.720356224615606	.1216
Czech Republic	CZE	20300005	20306701	0	-1.0416	.5836	1.9359	.4524	1.8918	.4673	1.4995	2.0955
Czech Republic	CZE	20300005	20306224	0	-.7416	-.817	-.2737	.3929	.8206	.9482	.0154	-.3917
Czech Republic	CZE	20300005	20303319	0	.944	-.0862	-.7638	-.4925	.1087	.1012	-.5832	-.4607
Czech Republic	CZE	20300005	20307837	0	-.7026	-.0862	-2.664	3.6039	4.8357	.4394	.5755	.1216
Czech Republic	CZE	20300005	20305073	0	-.6717	-.182116182177991	-.165637570983902	.0979575002977656	.143911074673269	.273084916783706	-.124362428525482	-.193334172465656
Czech Republic	CZE	20300006	20304547	1	-.4411	-.2479	.0226	-.3276	-.2973	-.9292	-.6852	.1216
Czech Republic	CZE	20300006	20300533	1	-.3879	-.438	-.691	-.5764	-.2143	-.9484	-.2668	-.2503
Czech Republic	CZE	20300006	20307018	0	-.7669	1.1132	1.1657	-.2873	1.2976	-.1237	2.4277	2.0955
Czech Republic	CZE	20300006	20307869	0	-.4005	1.1493	-.1164	1.1222	.9016	-1.6678	.3473	.7627
Czech Republic	CZE	20300006	20300655	0	-.0965	.0789	.0226	-1.1533	-.0255	.0228	.3473	.2546
Czech Republic	CZE	20300006	20307340	0	-1.0224	.4061	-.2145	-.5571	-2.0369	.0589	-.9422	-1.3017
Czech Republic	CZE	20300006	20303959	0	.5385	-.0994	-.4728	-.8995	-.2862	-1.6678	-.1026	-.2503
Czech Republic	CZE	20300006	20302545	0	-1.2346	1.4003	1.4967	-1.012	.1284	-.1651	.3482	.0388
Czech Republic	CZE	20300006	20305893	0	-1.6045	-.0862	.4173	.0267	.8959	.0277	.5755	-.2503
Czech Republic	CZE	20300006	20301055	0	.0796	-.4145	.0226	1.2336	.3344	.2946	-.216	.1216
Czech Republic	CZE	20300006	20303914	0	-.3502	.3326	.0226	-.0368	.3721	-1.6678	.1693	-.2503
Czech Republic	CZE	20300006	20302774	0	-.9331	.2032	.0226	-.5695	-.1799	-.4318	.1922	-.9111
Czech Republic	CZE	20300007	20302059	1	.7898	-1.0658	-1.7213	.1999	-.0513	.2575	-2.1355	-1.0169
Czech Republic	CZE	20300007	20304137	1	1.13	-.549	-.7638	.4204	-.6034	-.0162	-.6852	-.6544
Czech Republic	CZE	20300007	20304781	1	1.0744	-.6579	-1.1075	-.0742	-.8119	-1.2919	-1.2835	-.8745
Czech Republic	CZE	20300007	20302057	1	-.8568	-.7136	-1.6877	.4246	-.1204	.0391	-2.1355	-1.7277
Czech Republic	CZE	20300007	20304107	1	-.1549	-.6727	-1.0611	.4526	-.1447	-1.6678	-.6852	-.6185
Czech Republic	CZE	20300007	20300739	1	-1.2578	.3266	-.442	.4812	.2887	-.1817	-.216	.0876
Czech Republic	CZE	20300007	20302339	1	-.8115	-.983	.3461	.1128	-.4265	-.0468	-.216	-.1563
Czech Republic	CZE	20300007	20302658	1	.3407	.6555	.0226	.4231	1.0855	1.5264	-.2852	-.2503
Czech Republic	CZE	20300007	20306544	1	-.3584	-.0994	.0226	.3129	.0215	.6919	-.7867	-.2503
Czech Republic	CZE	20300007	20304660	1	1.01	-.0192	-.691	.0829	-.716	.331	-1.1693	-.4607
Czech Republic	CZE	20300007	20302813	1	.3616	-.5197	-1.6896	.3049	.2216	.1664	-1.2835	-.7108
Czech Republic	CZE	20300007	20301308	1	.1282	.2695	-.6315	.1099	-.3332	-.0571	-1.2835	-1.0788
Czech Republic	CZE	20300007	20300490	1	-.1068	-.2479	-.9607	.7072	-.0004	.7438	-.7164	-.5305
Czech Republic	CZE	20300007	20305064	1	.2433	-.7815	.0226	.2655	.1421	.4613	-.309	.1216
Czech Republic	CZE	20300007	20307566	1	.9171	-.6616	-.7638	.6028	.1433	.3705	-.5798	-.3368
Czech Republic	CZE	20300007	20301688	1	1.1899	.1245	-.9607	.3712	.427	.3918	-2.1355	-.5912
Czech Republic	CZE	20300007	20302441	1	-.1142	-.59	-.691	.4231	.3616	.2382	-.6852	-.8443
Czech Republic	CZE	20300007	20307091	1	-.0664	-.0827	-.3802	.3833	.2203	-.0358	-1.4214	-.8443
Czech Republic	CZE	20300007	20304757	1	.4344	-.938	-.3802	1.1432	.3854	.909	-2.1355	-1.0454
Czech Republic	CZE	20300007	20306585	1	1.0553	-.0862	.0226	.2519	-.1527	.6266	-.3733	-.1865
Czech Republic	CZE	20300007	20305119	1	-.5243	.0634	-1.0611	.411	.077	.2274	-1.266	.3754
Czech Republic	CZE	20300007	20301810	1	.7976	-.59	-1.0611	.4028	-.3353	.7271	.0256	-1.4637
Czech Republic	CZE	20300007	20307037	1	-1.1164	-1.0249	-.7836	.7838	-.5698	.5321	-.6852	-1.4637
Czech Republic	CZE	20300007	20303725	1	1.175	-.7136	-1.5553	.8381	.1635	.9125	-2.1355	-.959
Czech Republic	CZE	20300007	20301513	1	-1.0586	-.59	.0226	.3328	.1395	-1.0529	-2.1355	.1216
Czech Republic	CZE	20300007	20307778	1	-.4815	-.0994	.0226	.205	.0338	-1.6678	-.7867	.1216
Czech Republic	CZE	20300007	20303766	0	-.6525	-.0994	1.1381	.6724	.2136	-.2564	-1.2876	1.1508
Czech Republic	CZE	20300007	20304968	0	1.4696	.4435	.0226	.6509	.1438	1.153	-.5974	.1216
Czech Republic	CZE	20300007	20305593	0	1.1068	.0502	1.4187	.894	.3263	.9989	.5755	.8375
Czech Republic	CZE	20300007	20307443	0	.5966	.0502	-.7638	-.1362	-.1514	.0173	.1693	-.1563
Czech Republic	CZE	20300007	20307622	0	1.3717	-.0994	.0226	.4821	.4385	.6889	.0256	.1216
Czech Republic	CZE	20300007	20303644	0	-.5202	-.891	-1.2567	.2413	-.5969	.2979	-.1727	-.6959
Czech Republic	CZE	20300007	20300743	0	1.0889	.3404	.0226	.6462	.143	.5374	-.6852	-.959
Czech Republic	CZE	20300007	20307484	0	-.3349	-.2662	.0226	2.5272	1.274	.7376	.5755	-.5305
Czech Republic	CZE	20300007	20303535	0	1.1541	2.6352	1.9359	1.2836	4.8357	1.5721	2.4277	2.0955
Czech Republic	CZE	20300007	20300382	0	.4026	-.1678	-1.7997	-.0714	.0829	-.1147	-1.5848	-.945
Czech Republic	CZE	20300007	20304043	0	.6624	.5119	1.9359	.5628	.4402	.0822	.8038	1.515
Czech Republic	CZE	20300007	20302950	0	.4638	-.8489	-1.4242	.1232	-.3043	.0767	-1.5537	-1.236
Czech Republic	CZE	20300008	20304794	1	-.4219	1.127	1.9359	.5285	-.2993	.4783	-.0823	.0388
Czech Republic	CZE	20300008	20307459	1	-1.1812	-1.1408	-1.0611	-.5776	-.1543	.3375	-.6852	-.7496
Czech Republic	CZE	20300008	20300429	1	-1.1418	-.438	-.9807	.336	-.9183	-.7946	.3482	-1.0454
Czech Republic	CZE	20300008	20304578	1	-.901	-1.1117	.0226	.5531	-.4189	1.096	-.3304	-.5251
Czech Republic	CZE	20300008	20305623	1	-.9514	-.7221	-.5034	-.3478	-.2066	-.071	-2.1355	-1.4002
Czech Republic	CZE	20300008	20301703	1	.4077	-.59	.0226	.7878	.0442	1.0076	.5755	-.2503
Czech Republic	CZE	20300008	20301748	1	-.1558	-2.9627	.0226	-.0848	.1544	-1.6678	.5755	.1216
Czech Republic	CZE	20300008	20302482	1	-1.2342	-2.9627	-1.9313	-1.05328061884993	-1.33163585675209	-1.6678	-.6852	-2.5027
Czech Republic	CZE	20300008	20301731	1	.6449	-.7221	-.7836	.6116	.2857	1.0297	.5755	-.7507
Czech Republic	CZE	20300008	20305311	1	.7741	-1.3452	-.3802	1.5349	-.3481	3.6292	1.3656	-1.1252
Czech Republic	CZE	20300008	20305726	1	-1.0023	-.0862	.0226	-.4939	-.0253	.4839	-2.1355	.1907
Czech Republic	CZE	20300008	20300744	1	-.2153	-.0862	-1.5438	-1.2524	-.7298	.704	-1.0839	-1.5423
Czech Republic	CZE	20300008	20306883	1	-.2161	-.4393	1.0433	.3352	.0542	1.0164	-.3733	.1959
Czech Republic	CZE	20300008	20303656	0	.5607	-.5872	.1386	.0269	.6585	.2798	-1.4214	-.3902
Czech Republic	CZE	20300008	20300566	0	-.5874	-.2662	.0226	1.3247	.4377	1.5721	.5755	-.2503
Czech Republic	CZE	20300008	20302771	0	-.729	-.2005	-1.3325	.0975	-1.434	-.0967	-.3912	-.5711
Czech Republic	CZE	20300008	20306694	0	-.7368	-.2509	-.829	-.2022	.3621	.0734	-.3912	.3216
Czech Republic	CZE	20300008	20301873	0	.5399	-.4998	.0226	.7117	.4402	1.0727	-.0823	-.2503
Czech Republic	CZE	20300008	20305462	0	-.0996	.5266	.586	-.4543	-.0015	-1.6678	.3473	-.1865
Czech Republic	CZE	20300009	20302679	1	.045	.0527	-.0379895258566432	.6796	-.0883	.525451782535741	-.0471797572880044	-.0551988833024691
Czech Republic	CZE	20300009	20301025	1	-.4108	-.4314	.0226	.1401	-.0956	.6413	-.6852	-.4607
Czech Republic	CZE	20300009	20304418	1	-.1958	-.5743	-.7638	.2684	.6902	.6848	-.4948	-.4607
Czech Republic	CZE	20300009	20307113	1	.1594	-.8355	-.5472	.356	-.1964	.9603	.3939	-.1865
Czech Republic	CZE	20300009	20301903	1	-.3626	2.6352	1.9359	.0379	1.0726	1.1121	2.4277	2.0955
Czech Republic	CZE	20300009	20302847	1	-.2473	.0347	-.9607	-.0557	-.1516	-.1091	-.8742	-1.1078
Czech Republic	CZE	20300009	20300390	1	-.6913	1.3889	-.4396	.2345	1.1035	1.0578	.3473	1.515
Czech Republic	CZE	20300009	20305396	1	-.2595	-1.2504	-.4641	-.6389	-.0192	-.3932	-2.1355	.8636
Czech Republic	CZE	20300009	20302754	1	.0214	-1.2524	-.691	-.0208	-.1894	.8445	-2.1355	-1.0454
Czech Republic	CZE	20300009	20306263	1	-.5137	-.4203	.0226	.3955	.5338	.6199	.1922	-.4607
Czech Republic	CZE	20300009	20305905	1	-.3561	-.7221	-.691	-.2247	-.3417	.6413	-.3733	.1216
Czech Republic	CZE	20300009	20302548	1	.3369	.1371	-.5817	.2906	.6163	.4967	-.6852	.0513
Czech Republic	CZE	20300009	20301376	1	.4236	.6636	-.4396	.439	.033	1.4084	-.6852	-.8284
Czech Republic	CZE	20300009	20304956	1	-.6997	-.59	.0226	.3228	1.5351	.9964	-.4771	-.2503
Czech Republic	CZE	20300009	20305150	0	-.0206	-1.4761	-1.1473	.1679	-.3503	.4289	-1.0992	-1.5002
Czech Republic	CZE	20300009	20303035	0	-.4117	-.6706	1.1381	.0464	-.7165	.1018	.5755	1.4234
Czech Republic	CZE	20300009	20302683	0	-.9801	-.7353	-.9607	.0177	.8083	-.2196	-.5832	-.222
Czech Republic	CZE	20300009	20304150	0	.9587	.0441	-.9607	.0596	-.2778	.1008	-.6852	-.9111
Czech Republic	CZE	20300009	20307364	0	-.3279	.1371	-.6587	.0302	-.7351	.1849	-.6852	.1604
Czech Republic	CZE	20300009	20306804	0	-.3569	-.4343	.8348	-.098	-.2173	.2885	.5755	1.1013
Czech Republic	CZE	20300009	20302647	0	-.1515	1.7671	-.3048	.3053	.2379	-1.3198	-.9794	.4504
Czech Republic	CZE	20300009	20301699	0	-.6766	.7665	1.1752	.7113	2.2198	.7832	2.4277	.9883
Czech Republic	CZE	20300009	20301764	0	-.6834	-.59	-.9607	.2033	-.6872	-1.6678	-.7726	-.959
Czech Republic	CZE	20300009	20307806	0	-.7037	.1141	.4173	-.1275	-.324	.1242	-.8486	1.515
Czech Republic	CZE	20300009	20306732	0	-.3672	-.4314	-.227	.1519	.6604	.691	.8038	.4994
Czech Republic	CZE	20300010	20307243	0	-1.0979	-.8939	.0226	.8449	4.8357	3.6292	-.3733	.1216
Czech Republic	CZE	20300010	20302341	0	-.5033	-1.0766	1.2899	-2.6893	.0349	.2144	-.1727	.1216
Czech Republic	CZE	20300010	20304234	0	-.8489	-.189700148169475	-.1801138987407	.0837307457475399	.143740289221313	.274602685496416	-.123041473417862	-.219567983030877
Czech Republic	CZE	20300010	20304684	0	-.9273	-.966769459384624	-.915835182515972	-2.5837	-1.6476	-.6522	-1.01617457570865	-.897490815510512
Czech Republic	CZE	20300010	20304131	0	-1.0437	-.0862	.0226	1.0167	1.2151	1.6671	.075	.1216
Czech Republic	CZE	20300010	20304674	0	-.2566	-.817	-.2737	-.331424840272744	-.4368	-.5364	-.683701659284965	-.9406
Czech Republic	CZE	20300010	20305888	0	.0228	-.152392342555608	-.10890049633889	.153716422617922	.144580434133671	.267136325525367	-.129539648176959	-.090515992795531
Czech Republic	CZE	20300010	20301298	0	-.8434	-.189464754191184	-.179664577055247	.0841723210862885	.143745590124167	.274555576422376	-.123082473717478	-.218753728188277
Czech Republic	CZE	20300010	20305654	0	-.6877	-.182800964660292	-.166944688614313	.0966729174941335	.143895653864966	.273221961362731	-.1242431549266	-.195702913825947
Czech Republic	CZE	20300010	20301870	0	-1.0225	-.197130038102443	-.194296125030656	.0697930223281314	.143572973451225	.276089619178846	-.121747354869991	-.245268826790033
Czech Republic	CZE	20300010	20301575	0	-.7935	-.8357	-.7638	-1.6664	-.8026	-.7368	-2.1355	-.4784
Czech Republic	CZE	20300010	20304475	0	-1.1289	-.291951094383925	-.289857266618117	-.0370122657810785	-.0906	.194416409046445	-.213719230572178	-.347558654129405
Czech Republic	CZE	20300010	20300078	0	.4255	1.3403	.9192	-.0026	.7768	-.3477	.8038	1.1232
Czech Republic	CZE	20300011	20307326	1	-.0771	-.499959839368056	-.447429209904915	-.228003680242084	-.7457	-.046082124816353	-.481586077031736	-.434413980129687
Czech Republic	CZE	20300011	20306186	1	-.2964	-.2662	.0226	.0315	-.1388	.8207	-.3733	-.2503
Czech Republic	CZE	20300011	20302702	1	-.8699	-.190598925177496	-.181829490630614	.0820447308177728	.143720049410415	.274782556506388	-.122884926819329	-.222676956066259
Czech Republic	CZE	20300011	20304079	1	-.7341	-.5065	-1.4809	.2444	-.5896	.7495	-.9135	-.6769
Czech Republic	CZE	20300011	20307390	1	-.2542	-.164247639280446	-.131529970315375	.131477082830041	.144313461389925	.269508909799751	-.127474723996312	-.131524827595566
Czech Republic	CZE	20300011	20306011	1	-.6399	-.0862	-2.664	-2.64	-.6076	-1.5744	-2.1355	-2.5027
Czech Republic	CZE	20300011	20305165	1	.658	-.614710178728228	-.525849636529386	-.5383	-1.0759	-.285873260834356	-.653779010761815	-.455613204460477
Czech Republic	CZE	20300011	20302452	0	-.0559	-.155760616390426	-.115329881183473	.147397880952557	.14450458303283	.26781041354845	-.128952971162457	-.102167239361462
Czech Republic	CZE	20300011	20304072	0	-.4097	-.0862	.0226	3.6039	4.8357	3.5379	-.6852	-1.1252
Czech Republic	CZE	20300011	20307291	0	3.1595	-.0181450167909873	.147351745617927	.405550852627476	.147603587221422	.240269592335977	-.152922491777805	.37386094625599
Czech Republic	CZE	20300011	20307681	0	-.136880911403163	-.15922651073603	-.121945604747335	.140896213064372	.144426533588396	.268504038230473	-.128349290865969	-.114156166501132
Czech Republic	CZE	20300011	20306772	0	-.0218	-.318918257614498	-.6446	.0535	.0801490105597487	1.3579	-.2004	-.386584867836025
Czech Republic	CZE	20300012	20300624	1	.2782	-.0862	-.2827	-.1448	-.4474	.1743	-.6852	-.9299
Czech Republic	CZE	20300012	20306230	1	-1.412	-.232067082512265	-.23522041043392	-.1505	.4678	-.8768	-.223001812098748	-.291944313761545
Czech Republic	CZE	20300012	20305884	1	-.1321	-.7221	.0226	.788	.1207	.8011	-.6852	-.7496
Czech Republic	CZE	20300012	20307933	1	-.9341	-.7815	-.442	.5754	-.5083	1.0062	-.2876	-.8756
Czech Republic	CZE	20300012	20304853	1	.8749	1.1352	.0226	.0706	.3211	.4008	.1693	-.2503
Czech Republic	CZE	20300012	20301971	1	.9366	-.2662	.0226	.3321	.0705	.2303	-1.2835	-1.3151
Czech Republic	CZE	20300012	20305700	1	.9649	2.6352	1.4967	.765	1.4092	1.0914	-.4805	1.2147
Czech Republic	CZE	20300012	20302744	1	.5853	-1.1117	-.9624	-.119	-.372	-.2227	-2.1355	-2.4607
Czech Republic	CZE	20300012	20302615	0	.9471	-.112833314531175	-.0333899447271051	.227925165455245	.145471274953325	.25921943150077	-.13642993489238	.0463232346617715
Czech Republic	CZE	20300012	20305249	0	-.7564	-.2662	-.4806	.0529	.0304	-.1567	-.5832	-.4607
Czech Republic	CZE	20300012	20305517	0	-.3465	.00334733807514756	.246198113047388	-.00315570187381255	-.2166	.223196374395546	.167236739182581	.4994
Czech Republic	CZE	20300012	20307230	0	-.7232	-.2662	-.335	-.0097	-.2571	.0124	-.4952	-.1865
Czech Republic	CZE	20300012	20305169	0	1.022	-.0862	.0226	.1053	1.4145	.5151	-.309	.1216
Czech Republic	CZE	20300012	20303724	0	.7699	-.0862	.0226	.7113	.4089	.7594	.5755	.1216
Czech Republic	CZE	20300012	20306913	0	.5577	-.8396	-.2827	.7113	-.0408	1.0062	-.8913	-.1865
Czech Republic	CZE	20300013	20307158	1	-.876	1.1576	.9247	1.1267	1.0518	1.2808	.582	-.0542
Czech Republic	CZE	20300013	20300222	1	-.137608107590799	-1.3245	-.227	-.8286	.67	.6611	-.3733	.4994
Czech Republic	CZE	20300013	20305747	1	-.6556	-.0966	-.227	-.4525	-.5284	-1.2919	.5755	-1.1138
Czech Republic	CZE	20300013	20300868	1	-1.0208	-.7221	-.227	.5995	-.1261	-.4279	.5755	-.2503
Czech Republic	CZE	20300013	20305065	0	-1.2921	-.0862	.0226	-.0746	.4037	-1.6678	.1648	.4994
Czech Republic	CZE	20300013	20300111	0	-.8773	-.0862	.0226	.664924607907293	.5448	1.3613	.5755	-.4784
Czech Republic	CZE	20300013	20306525	0	-1.1667	-.1678	.1386	-1.1482	.6527	-1.6678	-1.5596	-.2103
Czech Republic	CZE	20300013	20306268	0	-.6197	-1.1117	.0226	-.4897	-.8023	-1.6678	-1.5848	.1216
Czech Republic	CZE	20300013	20307967	0	-.9281	-1.1314	-.6446	-1.1537	-.5573	-.0812	-1.0808	-1.0913
Czech Republic	CZE	20300013	20306024	0	-.9754	.5859	1.1657	-.6957	.5602	-1.0529	2.4277	2.0955
Czech Republic	CZE	20300013	20305054	0	.8161	.1276	.0226	-.8328	.5768	-.5531	.0254	-.0604
Czech Republic	CZE	20300013	20302519	0	-.3965	.957	-.1119	-2.6893	-.3707	-1.6678	.8038	-.0867
Czech Republic	CZE	20300013	20303614	0	-.6371	-.4203	.0226	.8746	-.5894	.5249	.5755	-.1563
Czech Republic	CZE	20300013	20303491	0	-.412	-.0862	1.9359	.5652	.4077	.4305	.5755	1.1508
Czech Republic	CZE	20300013	20303181	0	-.8879	-.103	.0226	-.8335	-.3027	-.4463	.3415	.1216
Czech Republic	CZE	20300014	20304933	1	1.2891	.3376	.8348	.3095	.235	.5315	-1.1734	-.0867
Czech Republic	CZE	20300014	20304822	1	.6298	-.7327	-1.5883	-.1621	-.8329	-1.6678	-1.2871	-1.3718
Czech Republic	CZE	20300014	20302243	1	1.0998	1.0299	.0226	.1013	.1691	.188	.0447	.557
Czech Republic	CZE	20300014	20304705	1	.8656	-.1106	-1.4928	-1.3089	-.2537	-.3646	-2.1355	-1.0788
Czech Republic	CZE	20300014	20307777	1	.2654	-.5743	-.8627	.6525	1.0591	-.9484	-.6852	-.4607
Czech Republic	CZE	20300014	20302444	1	-.2122	-.2662	-.3802	.7113	.1277	.996	-.6852	-.1563
Czech Republic	CZE	20300014	20305663	1	.3843	.4012	.4173	.106	-.072	-.4795	-.6822	-1.0735
Czech Republic	CZE	20300014	20307100	1	-.1451	-.4343	-.6315	-.0206	.573	-.0898	-.6852	.7627
Czech Republic	CZE	20300014	20304683	1	-.4197	-.0827	.6755	.2039	-.2194	1.1198	-.2821	.3216
Czech Republic	CZE	20300014	20301861	1	-.516	-.4203	-.691	.2332	-.5133	.1968	-.5798	-.4607
Czech Republic	CZE	20300014	20307997	1	-.4161	.1973	-.1119	.1371	.219	.32	-.3876	.5295
Czech Republic	CZE	20300014	20302362	1	.784	-.2479	-1.1926	.429	-.1063	1.0537	-.0553	-.4607
Czech Republic	CZE	20300014	20302631	1	.2349	-.9453	-1.2891	.678	.1021	.6226	-1.3972	-.9243
Czech Republic	CZE	20300014	20304936	1	-.4429	-.2662	.0226	.2383	-.1071	.3387	-.6852	-1.1252
Czech Republic	CZE	20300014	20304525	1	-.039	.5119	1.4967	-.6827	.1727	.339	.9305	.833
Czech Republic	CZE	20300014	20303161	1	-.6631	-.2662	-.3802	-.0325	.1962	-1.6678	-.6852	-.4607
Czech Republic	CZE	20300014	20306556	1	.9483	-.7221	.0226	.2203	.0246	-.0869	-.3237	-.8198
Czech Republic	CZE	20300014	20304038	1	.1318	.2695	.8348	.2312	-.1338	-.1968	-1.0571	.2224
Czech Republic	CZE	20300014	20306807	1	-.2139	.4495	.0226	.3567	.1914	-1.6678	1.6338	.6314
Czech Republic	CZE	20300014	20304999	1	-.27	.1519	.0226	.2283	-.1391	.3478	-.5608	.1959
Czech Republic	CZE	20300014	20305861	1	1.3009	-.7938	-.7638	.3378	.8353	.4321	-.0823	-.1563
Czech Republic	CZE	20300014	20300509	1	.1152	-.2662	.5347	.0029	-.8041	-1.5744	.5755	.1216
Czech Republic	CZE	20300014	20303032	1	.8231	-.4488	.0226	.3861	.0959	.4474	-.5832	-.1563
Czech Republic	CZE	20300014	20300100	1	.2213	-.8357	-.8627	.0554	-.6028	-.2222	-.6852	-.4607
Czech Republic	CZE	20300014	20301225	1	-.3931	-.4025	-.6097	-.0323	-.5798	-.1786	-.7435	-.4784
Czech Republic	CZE	20300014	20303244	1	.0207	-1.0658	-.6643	-.1118	-.8517	-.5037	-.4771	-.959
Czech Republic	CZE	20300014	20300475	1	.2447	-.7221	-.3802	.0389	-.4772	-.2473	-1.166	-1.0454
Czech Republic	CZE	20300014	20300718	1	-.3159	2.6352	.8348	-.0385	.7728	.2738	-.5974	1.1232
Czech Republic	CZE	20300014	20301642	1	.8571	.6372	-.9285	-.2285	-.0019	-.1676	-1.4013	-.1563
Czech Republic	CZE	20300014	20306830	1	.4236	.0502	-.442	.1161	.39	-.4318	-.1972	-.4607
Czech Republic	CZE	20300014	20302194	1	-.503	-.7221	-.6843	-.0336	-.5959	.3358	-.6852	-.8119
Czech Republic	CZE	20300014	20300997	1	-.5936	-.2662	-.732	-.0692	.1929	.0231	-.6852	-1.3017
Czech Republic	CZE	20300014	20304580	1	1.1967	-.4314	.0226	.2194	-.1826	-.0358	.0256	.1216
Czech Republic	CZE	20300014	20302515	1	.5119	.8046	.7162	-.1227	-.0208	.1995	-.2821	.833
Czech Republic	CZE	20300014	20307308	1	-.3133	-.2662	.0226	.1627	.0405	.3863	-.6852	-.1314
Czech Republic	CZE	20300014	20306823	0	.4078	-.4203	.0226	-2.6893	.3032	-.2793	-.0585	-.1563
Czech Republic	CZE	20300014	20304987	0	.0905	.7211	.7162	.1205	.3785	-.2766	.7741	.7864
Czech Republic	CZE	20300014	20300348	0	-.5347	-.5994	.0226	.2937	.7235	-.2979	-.3241	.1216
Czech Republic	CZE	20300014	20301860	0	.2406	-.4998	-.829	.1216	-.2068	-1.6678	-.8483	.1959
Czech Republic	CZE	20300014	20305578	0	-.0289	.3789	1.9359	.2037	1.9012	.4531	1.2034	2.0955
Czech Republic	CZE	20300014	20303941	0	.5896	-.4393	-.8543	-1.6205	.1188	-1.2919	2.4277	1.515
Czech Republic	CZE	20300014	20301107	0	.2469	-.0219	.0226	.2912	.3622	.6894	-.5832	-.1563
Czech Republic	CZE	20300015	20301957	0	.0518	-.4314	.0226	.5927	-.9291	.6166	.5755	.1216
Czech Republic	CZE	20300015	20306431	1	1.3309	-.8438	-.8627	.3027	.2342	-1.6678	-.0726	-.959
Czech Republic	CZE	20300015	20300610	1	.7828	-.4203	-1.0611	-.2828	.4686	.6536	-1.5537	-.959
Czech Republic	CZE	20300015	20304153	1	-.2596	-.7221	-.9607	.1333	-.5198	.2049	.1206	-.9299
Czech Republic	CZE	20300015	20307834	1	.9596	1.1132	.1386	.0061	.1545	.0238	1.4793	1.515
Czech Republic	CZE	20300015	20301281	0	.0217	.4546	.4173	.1954	.3114	.8437	.8038	.7627
Czech Republic	CZE	20300015	20303386	0	-1.4764	-.2662	-.4728	.0623	.2527	.2307	.3473	.2286
Czech Republic	CZE	20300015	20303334	0	-.9211	-.4314	.0226	-.6513	-.4321	.5806	-.3733	-.4607
Czech Republic	CZE	20300015	20302730	0	-.4921	.0692	.0226	.7929	.148	1.0075	.5755	.1216
Czech Republic	CZE	20300015	20304954	0	1.1939	-.2479	.0226	.7113	-.0475	1.0062	.5755	.1216
Czech Republic	CZE	20300015	20300460	0	.5729	1.127	.9192	.3928	1.0723	.6116	.2337	1.515
Czech Republic	CZE	20300015	20301539	0	.8139	.64	1.036	-.0854	.3133	.751	1.802	.0208
Czech Republic	CZE	20300015	20303489	0	.0257	-.891	.0226	.2266	.8904	.2987	.1648	.4777
Czech Republic	CZE	20300015	20305473	0	.476	-.0219	.0226	.6147	.6966	.0272	-2.1355	-1.2087
Czech Republic	CZE	20300015	20301944	0	-.0506	-.0799	.0226	.5642	.7323	-.1442	.5755	.1216
Czech Republic	CZE	20300015	20305721	1	-.6831	-.7861	-1.4016	-.0713	-.2397	.0587	-1.5848	-1.2087
Czech Republic	CZE	20300015	20303026	1	.2706	.109792562283481	.274079994730328	.275467122062531	.355798423841909	.383391255359581	.191654191152814	.4504
Czech Republic	CZE	20300015	20306014	1	.2301	-1.2786	-.6843	1.2836	-.1626	1.0279	.0256	.1216
Czech Republic	CZE	20300015	20300015	1	.3186	.0666	-.9607	.2111	.1975	.4252	-.5861	.6314
Czech Republic	CZE	20300015	20302155	1	.2224	-.143849681088901	-.0925942038995174	.169741593093233	.144772808717251	.26542669440202	-.131027586323013	-.0609659443259025
Czech Republic	CZE	20300015	20306082	1	1.0588	.4435	-.9406	.6537	.3443	.7553	-.0726	-.8745
Czech Republic	CZE	20300015	20305716	0	.4719	-.0862	.0226	.7113	.1238	1.0262	.5755	.1216
Czech Republic	CZE	20300015	20307623	0	1.0876	.4981	.586	.2847	.5606	.7787	-1.305	-.4607
Czech Republic	CZE	20300015	20303769	0	.8103	-.192	.586	.4224	.6917	.9047	.8038	.4504
Czech Republic	CZE	20300015	20301968	0	1.3429	.3815	1.1355	.244	.2878	.5577	1.6331	2.0955
Czech Republic	CZE	20300015	20300266	0	-1.3613	1.7671	1.9359	.0765	.9396	-.0777	.0514	.9097
Czech Republic	CZE	20300015	20303760	0	.9489	.0634	-.4806	-.2009	-.34	.5005	-.6852	-.1563
Czech Republic	CZE	20300016	20304642	0	-.9206	.5315	-2.664	-2.6893	.0616	-.2793	.5755	.1216
Czech Republic	CZE	20300016	20303117	0	-.5455	-.2479	.0226	1.0259	2.7956	3.6292	.5755	.1216
Czech Republic	CZE	20300016	20307148	0	-1.4717	.468	.0226	-.1119	1.0423	-.1211	-.5832	-1.2711
Czech Republic	CZE	20300016	20303657	0	.1955	.7821	1.9359	-.1378	-3.5846	1.3046	2.4277	2.0955
Czech Republic	CZE	20300016	20303237	0	-1.4298	-.0862	.0226	-.3322	.9016	.603	.5755	.1216
Czech Republic	CZE	20300016	20305793	0	-.6944	-.4343	1.2867	-.0805	.0856	.2848	-.8627	-.2895
Czech Republic	CZE	20300016	20302566	0	-.0839	2.6352	-2.664	3.6039	1.5037	1.537	2.4277	.7566
Czech Republic	CZE	20300016	20306290	0	-1.0439	2.6352	1.9359	.6479	-2.5289	3.6292	-.5779	2.0955
Czech Republic	CZE	20300016	20301371	0	-.9023	-1.2591	-.9288	.7113	2.3669	1.5721	.3482	-.5251
Czech Republic	CZE	20300017	20304415	0	-1.2364	-1.2027	-.5373	.5995	-.8383	.6476	-.0553	-.5711
Czech Republic	CZE	20300017	20306418	0	-.438	-.4203	.0226	-.309	.2759	-.6687	.8038	-.4607
Czech Republic	CZE	20300017	20303711	0	-.078	1.3889	.4173	.6421	1.8844	.8845	-.0585	-.5093
Czech Republic	CZE	20300017	20304758	0	-.6696	-.4314	.0226	1.2836	.6242	-.3646	.5755	.1216
Czech Republic	CZE	20300017	20305835	0	-.3275	-.167384799027488	-.137518202959693	.125592087860902	.144242814811887	.270136745277413	-.126928301821433	-.142376623952399
Czech Republic	CZE	20300017	20302045	0	-.0811	-.59	.0226	-.902	-.1259	.2328	.5755	.1216
Czech Republic	CZE	20300017	20307814	0	-.7428	.487843366754611	1.9359	-1.2502	.0774	1.3725	-.5832	.1216
Czech Republic	CZE	20300017	20305947	0	-.0244	-1.3848	-.592509756406918	1.7125	.2381	1.4932	-.23126496999747	-.540579763776485
Czech Republic	CZE	20300017	20302678	0	-.6871	-1.855	-.6173	.114	.2774	.6053	.0154	-.0333
Czech Republic	CZE	20300017	20300819	0	-.8215	-1.3182	-1.1926	.547	-.3006	.7486	-1.1501	-1.3027
Czech Republic	CZE	20300017	20301785	0	.6228	-.59	.0226	-.7531	-.536	-1.6678	-.5832	-.4607
Czech Republic	CZE	20300017	20304404	0	-.4575	.3875	-.1587	-.6414	-.0525	.0859	.5755	-.2503
Czech Republic	CZE	20300017	20301799	0	-.2035	-1.0619	.0226	-.924	-.221	.0008	-.6852	-.7496
Czech Republic	CZE	20300018	20304604	1	.2381	-.165	-.7638	.4024	.1878	.6797	-1.2871	-.6912
Czech Republic	CZE	20300018	20302260	1	1.6424	.7062	1.4967	.5321	1.0388	.6708	-1.054	2.0955
Czech Republic	CZE	20300018	20303042	1	1.357	.7763	1.9359	.6689	.4136	1.0992	-.2821	2.0955
Czech Republic	CZE	20300018	20302822	1	.7251	-.0862	.0226	-.1117	-.5888	.4297	-.9906	-.222
Czech Republic	CZE	20300018	20300786	1	1.3897	.3875	-.6315	.9796	.6546	1.1793	-.6852	1.1232
Czech Republic	CZE	20300018	20307498	1	1.3108	-.0966	.0226	.4324	-.1892	.7763	-.3206	.1216
Czech Republic	CZE	20300018	20306136	1	.9701	.6606	.0226	.2796	.1755	.5213	-.7867	-.5005
Czech Republic	CZE	20300018	20307114	1	1.9763	-.1106	-.3802	-.0243	-.0403	.8497	-.3055	.1216
Czech Republic	CZE	20300018	20300481	1	.6956	-.59	-.3802	.4416	-.2158	.7197	-1.2871	-.7496
Czech Republic	CZE	20300018	20302648	1	1.6984	.3875	-.6587	-.1946	.3946	.5913	-.7838	.557
Czech Republic	CZE	20300018	20307028	1	.9818	-1.6181	-1.7463	-.0194	-.9225	-.2418	-1.4541	-1.221
Czech Republic	CZE	20300018	20301506	0	.6424	-.0862	.4173	-.0572	-.0349	-.1341	.9246	.7435
Czech Republic	CZE	20300018	20304192	0	-.0674	-.4314	.5347	.3371	-.1359	.3338	.5755	.4994
Czech Republic	CZE	20300018	20301733	0	-2.0633	-.6562	.3461	.3456	-.2878	-.7054	-.3733	.833
Czech Republic	CZE	20300018	20303665	0	.7737	1.1352	.8348	.585	.8961	.9311	1.4834	1.1232
Czech Republic	CZE	20300018	20300935	0	.8653	.5746	.4173	-.1839	-.3522	-.5032	.8098	.7627
Czech Republic	CZE	20300018	20301018	0	-.136880911403163	-.15922651073603	-.121945604747335	.140896213064372	.144426533588396	.268504038230473	-.128349290865969	-.114156166501132
Czech Republic	CZE	20300018	20301017	0	.8293	-.1806	1.4967	.1744	-.6346	.0115	-.1021	1.4234
Czech Republic	CZE	20300018	20307597	1	1.7725	-.1692	-.4806	.2397	.1385	.6861	-.1021	-.1563
Czech Republic	CZE	20300018	20301153	1	1.2118	-.5743	.6407	.5955	.1915	.5124	-1.054	-.1563
Czech Republic	CZE	20300018	20303629	1	1.2828	-.0862	-.691	.0572	.4847	.3275	-.8012	.9097
Czech Republic	CZE	20300018	20306006	1	.6637	-.4343	-.8627	.1673	-.4552	-.1354	-.5172	-.8198
Czech Republic	CZE	20300018	20305837	1	1.2288	.9637	1.1381	.7327	.7926	.8885	.0256	2.0955
Czech Republic	CZE	20300018	20305606	1	1.1444	-.2548	.0226	.3364	.0663	.1399	-.6852	-.6353
Czech Republic	CZE	20300018	20302372	1	1.2602	1.3697	-.4338	.7803	.3971	.446	.0754	.6314
Czech Republic	CZE	20300018	20307668	0	1.0819	1.127	1.1657	1.3223	.5014	1.3334	.1648	.1216
Czech Republic	CZE	20300018	20305114	0	.7744	-.847	-.9874	.4093	-1.0411	.2296	-1.5537	-.4095
Czech Republic	CZE	20300018	20304108	0	.7035	.2554	.4173	.5731	.5242	.9722	.5755	.4504
Czech Republic	CZE	20300018	20300327	0	.7222	.5193	1.9359	.8917	1.036	1.0465	1.802	2.0955
Czech Republic	CZE	20300018	20305965	0	1.9076	.4435	1.0955	.2596	.1647	-.2198	.3473	2.0955
Czech Republic	CZE	20300018	20306980	0	1.3095	-.5743	.5347	.1393	.3097	.3911	-1.0571	-1.0788
Czech Republic	CZE	20300018	20303460	0	1.4661	-.59	.0226	.7551	.9639	.7084	-.1026	.1216
Czech Republic	CZE	20300018	20304994	0	.6851	-.7221	.0226	.0949	-.5539	.5104	-.5832	.1216
Czech Republic	CZE	20300018	20307359	0	1.3491	.9637	1.1657	.3071	.5295	.4973	1.2107	1.515
Czech Republic	CZE	20300018	20302820	0	2.3163	1.1576	1.1355	3.6039	3.5634	2.0634	2.4277	2.0955
Czech Republic	CZE	20300018	20305957	0	-.222938997907367	-1.3174	-1.4242	-.7252	-.9749	.3909	-1.0396	-.9243
Czech Republic	CZE	20300018	20301152	0	1.2613	.792	1.2899	.7088	.3207	.5443	-.3876	1.515
Czech Republic	CZE	20300018	20306333	0	.3286	1.1132	1.9359	.8016	1.4316	.6616	.8038	2.0955
Czech Republic	CZE	20300019	20302353	1	-.6012	1.2587	.8116	1.1969	.9162	1.0246	1.6922	1.1232
Czech Republic	CZE	20300019	20300981	1	-.1056	-.59	-.8627	-.1644	-.0675	.499	-.6852	-.5251
Czech Republic	CZE	20300019	20302922	1	.4043	-.0862	.0226	-.6281	-.1455	-.7368	-.4801	-.2503
Czech Republic	CZE	20300019	20303419	0	.9874	-1.3452	-1.1926	1.2836	1.951	1.5721	.5755	-1.1252
Czech Republic	CZE	20300019	20307185	0	-.5369	-.4314	-2.664	-2.6694	-.2625	.0589	-.1131	-.6416
Czech Republic	CZE	20300019	20303659	0	-.1286	.4631	-.227	.1968	.1167	1.1984	.8038	1.1232
Czech Republic	CZE	20300019	20300315	0	-.7383	.6037	1.1381	1.5505	2.4921	2.0754	1.656	-.484
Czech Republic	CZE	20300020	20304332	0	-1.346	-.2479	.0226	.5417	-.0649	.9034	.075	-.1563
Czech Republic	CZE	20300020	20303456	1	-1.0184	-.7221	-.4806	-.4106	.2879	.3464	-.5832	-.4607
Czech Republic	CZE	20300020	20300774	1	-.2776	-.5239	-.7638	.3812	.0755	.4408	-.2668	-.8443
Czech Republic	CZE	20300020	20302591	1	-.443	-1.2492	.4173	.3248	.1806	.5837	-.9936	.4385
Czech Republic	CZE	20300020	20307061	1	-1.3267	.0666	-.5034	.7019	-.2753	.6641	-.1727	-.4607
Czech Republic	CZE	20300020	20300745	1	-1.2114	1.031	-.1467	.2493	.4134	1.0982	1.8085	.1575
Czech Republic	CZE	20300020	20302529	1	-1.0614	-.817	-.2943	.825	.4934	.7245	.0447	-.5711
Czech Republic	CZE	20300020	20305652	0	-.6322	-.7815	.0226	-1.4319	-1.5924	-1.6678	-.6852	-.959
Czech Republic	CZE	20300020	20306390	0	-.4921	.0789	1.9359	.9445	2.5583	.445	2.4277	2.0955
Czech Republic	CZE	20300020	20306634	0	-.7355	-.6593	-.4806	-.5011	-.3956	.1715	-.3912	-.4607
Czech Republic	CZE	20300020	20301719	0	-.8258	-.4314	.0226	-.2852	-.2029	.5452	-.9764	-.3856
Czech Republic	CZE	20300020	20306048	0	-.6197	-1.1537	-.2737	.4018	-.4596	.9929	-.5031	-.8531
Czech Republic	CZE	20300020	20301231	0	-1.3668	.5128	1.036	.1053	2.0352	-1.6678	.5755	.4994
Czech Republic	CZE	20300021	20301271	1	.252	-.2662	-.9607	.5333	.1275	.444	-.5832	-.9299
Czech Republic	CZE	20300021	20307951	1	-1.2599	-.0862	.0226	.6034	-.107	.4839	-2.1355	-.3856
Czech Republic	CZE	20300021	20304634	1	-.9438	-.7136	-1.4928	-.1364	.2822	.6229	-1.2665	-.3856
Czech Republic	CZE	20300021	20306112	1	-.736	-.5769	-1.6877	.1698	-.0818	.5685	-2.1355	-.8443
Czech Republic	CZE	20300021	20307539	1	-.7866	-.4203	.0226	-.1959	-.2001	.0532	.0447	-1.2087
Czech Republic	CZE	20300021	20307820	1	-.3146	-.089	-.4728	-.1489	.3903	.517	-2.1355	-.6959
Czech Republic	CZE	20300021	20305539	1	-.4837	-.7327	.0226	.65	-.1236	-.0779	-2.1355	-.6959
Czech Republic	CZE	20300021	20304165	1	-.2515	-.2479	-.7836	.8678	.777	.6349	-.6852	-1.1733
Czech Republic	CZE	20300021	20305205	1	-.0945	-.59	-.227	3.6039	.6477	1.6099	.0074	-.2503
Czech Republic	CZE	20300021	20301398	0	-.8157	.2607	.9247	.5445	1.2018	1.1974	1.2302	1.1232
Czech Republic	CZE	20300021	20305433	0	-.4073	1.3697	1.9359	.1987	.422	.4989	1.8077	.7627
Czech Republic	CZE	20300021	20300087	0	-.6451	.5746	.8348	.6413	1.4839	1.8056	.7679	.839
Czech Republic	CZE	20300021	20303134	0	.0656	-1.2129	.4317	1.2836	.331	1.0062	.5755	2.0955
Czech Republic	CZE	20300021	20301999	0	-.6483	-.093839184449316	-.0836594975057755	.5641	.2855	.527962232777253	-.00593260889171683	-.124022081785994
Czech Republic	CZE	20300021	20301287	0	.2458	-.142848186708536	-.0906825443650418	.171620295443545	.144795361649394	.265226266705195	-.131202023961378	-.0575016600864771
Czech Republic	CZE	20300022	20306426	1	-.9332	-.59	-1.5117	-.7973	-1.0413	-.1567	-.3876	-.6353
Czech Republic	CZE	20300022	20307024	1	-.0387	.3289	1.1752	.0707	.9875	.611	.8038	1.1232
Czech Republic	CZE	20300022	20300818	1	-.5997	-.7221	-.9607	-.428	-.6254	-.475	-.6852	-.959
Czech Republic	CZE	20300022	20306958	1	.4636	.3464	-.4806	-.1621	-.3327	-.8768	-.4801	-.7496
Czech Republic	CZE	20300022	20301093	1	-.2604	.0467	-.9607	.3497	-.4236	.2372	-.3907	-.7496
Czech Republic	CZE	20300022	20303827	1	1.0444	-.4203	-.227	.0527	.0065	-.0316	-.2821	-.4784
Czech Republic	CZE	20300022	20304481	0	.3236	-.5133	1.0955	.3028	-.1795	-.0004	-.2821	.1216
Czech Republic	CZE	20300022	20307958	0	-.0682	.6464	.5347	.8149	.7304	.8267	.8038	.4504
Czech Republic	CZE	20300022	20304842	1	.0007	-.2662	-.3802	.8313	.8978	1.1011	-.6852	-.1865
Czech Republic	CZE	20300022	20300102	1	-1.0261	-.0862	.0226	.596	.6247	.4394	.5755	.1216
Czech Republic	CZE	20300022	20306750	1	-.2614	-.8324	-.6241	.1053	-.3827	.6639	-.1566	-.4607
Czech Republic	CZE	20300022	20301782	1	.7224	.3875	-1.0611	-.3704	-.3728	-.5569	-.3733	-.4607
Czech Republic	CZE	20300022	20302677	1	.4403	-.4203	-.4806	.69	.3797	.7801	-1.2871	-.4607
Czech Republic	CZE	20300022	20301529	1	.3083	-.0862	-.691	-.3236	.1262	-.1147	-.6852	-.1563
Czech Republic	CZE	20300022	20307278	1	-.368	-.8357	-1.6145	-.7151	-1.5281	-1.6678	-.6852	-.959
Czech Republic	CZE	20300022	20301755	1	-.4402	-.7353	-.8225	.2454	.4118	-.0358	-2.1355	-.0867
Czech Republic	CZE	20300022	20307618	1	.448	-.5743	-.7638	-.0041	.0139	.3675	-.6852	-.5912
Czech Republic	CZE	20300022	20306942	1	-.1097	-.4343	-.8627	.4994	.614	1.0781	-.0551	-.6681
Czech Republic	CZE	20300022	20306492	0	.802	1.031	.4173	.961	1.1099	1.2494	1.6922	1.1508
Czech Republic	CZE	20300022	20306690	0	-.5354	-.2887	1.9359	-2.6893	.2041	-1.2919	2.4277	1.515
Czech Republic	CZE	20300022	20301538	0	-.4498	-.0862	1.4967	1.2836	1.5287	.7632	.5755	1.515
Czech Republic	CZE	20300022	20306633	0	-.7261	-.2662	-.4728	1.2836	-.2875	-.8849	.1427	-.1563
Czech Republic	CZE	20300022	20303984	0	.4164	-1.5071	-1.7309	.1312	-.8891	.1693	-.5142	-.7496
Czech Republic	CZE	20300022	20302918	0	.7962	-.4488	.0226	.6098	.5508	.6549	.5755	-.2503
Czech Republic	CZE	20300022	20305199	0	.9811	.5228	.4173	.2717	.5541	.1882	.3473	.1959
Czech Republic	CZE	20300022	20306739	0	1.1688	-.0862	.0226	.9877	1.3229	1.0689	.5755	-.7496
Czech Republic	CZE	20300022	20304543	0	.6034	-.2479	.0226	1.3126	2.2131	1.0245	.262866972978994	.1216
Czech Republic	CZE	20300023	20303869	0	.0491	2.6352	1.9359	1.4486	1.2041	3.6292	2.4277	2.0955
Czech Republic	CZE	20300023	20305339	0	-.4689	-.0862	.0226	1.2758	.6528	1.6191	.5755	.1216
Czech Republic	CZE	20300023	20302178	1	.0192	.0441	.4173	-.8106	.0451	-1.6678	-.9906	.9339
Czech Republic	CZE	20300023	20306779	1	.1526	.5155	-1.1657	-1.0133	-.0789	-.6905	-2.1355	.8136
Czech Republic	CZE	20300023	20305804	1	1.0534	-1.1085	-.8627	-2.6005	-1.1431	-1.6678	-.8657	-1.1756
Czech Republic	CZE	20300023	20306676	1	.1137	-.2479	.4173	.6321	-.0452	1.0747	-.1566	-.8119
Czech Republic	CZE	20300023	20305677	1	-.1738	.0441	-.75	-.4835	-.1552	.2217	-.4771	-.3902
Czech Republic	CZE	20300023	20307471	1	-.4907	.7821	1.1752	1.1682	.5454	.6869	.0105	.8654
Czech Republic	CZE	20300023	20303171	1	.9127	-.9924	-1.0611	-1.7857	-.8925	-.801	-.6852	-.7108
Czech Republic	CZE	20300023	20301172	0	-.3775	.1371	-.7638	-.6511	-.0515	.0969	-.9139	-.8813
Czech Republic	CZE	20300023	20306288	0	.5439	-1.2055	-.7183	.7113	.1885	1.3259	-.0553	-.4377
Czech Republic	CZE	20300023	20302947	0	1.1106	-.4343	-1.0611	-.5168	-.0303	.0219	-.5832	-.4423
Czech Republic	CZE	20300023	20302225	0	-.3544	-.2662	.586	-.6336	.034	.3509	.9246	1.1232
Czech Republic	CZE	20300023	20307071	0	.3411	.0634	-.7002	.1053	-.0408	.949	.5755	-.5251
Czech Republic	CZE	20300023	20306731	0	-.0536	-.0862	.0226	.7661	.2334	1.2047	.3482	-.2503
Czech Republic	CZE	20300023	20301695	0	-.5798	-1.055	-.6173	.4618	.0333	.6987	-.0823	-.4784
Czech Republic	CZE	20300023	20306971	0	-.5191	1.3403	1.9359	1.3321	2.1104	.7403	1.6922	.1216
Czech Republic	CZE	20300023	20302254	0	-.0338	-.4314	.0226	.9436	.3108	1.8428	.5755	.1216
Czech Republic	CZE	20300023	20301108	0	.4112	-.4136	-.227	.3194	.4342	1.0802	.5755	.149
Czech Republic	CZE	20300023	20306398	0	.2669	.1465	1.4967	-.7744	.685	-1.0529	1.309	1.1508
Czech Republic	CZE	20300024	20305712	1	1.3807	-1.2539	-1.3264	.1108	-.1742	.3213	-.7867	-.4607
Czech Republic	CZE	20300024	20303165	1	.9601	-.0862	-.6173	.8675	.4712	-1.6678	-.1566	-.5912
Czech Republic	CZE	20300024	20305275	1	1.1797	-.59	-.7638	.1037	-.6167	.3324	-.6852	-.4607
Czech Republic	CZE	20300024	20305072	1	.8762	.0502	.0226	.6459	.7308	1.0381	.5755	.2064
Czech Republic	CZE	20300024	20301165	1	-.1361	.7946	1.9359	.3217	.0135	.4125	-.2857	2.0955
Czech Republic	CZE	20300024	20301395	1	.1734	.1371	.1386	.4244	.038	.4998	-.8041	-.4607
Czech Republic	CZE	20300024	20300863	1	1.3683	-.0862	.0226	.8007	.7661	1.3314	.5755	.1216
Czech Republic	CZE	20300024	20301292	1	1.7753	-.0862	.0226	.7046	1.0319	1.0719	.5755	-.1563
Czech Republic	CZE	20300024	20304947	1	1.6005	-.826903839693471	-1.4131	-.137762728902068	-.716	-.147758375343726	-.7693	-.5079
Czech Republic	CZE	20300024	20303166	1	.6925	-.0862	.0226	.6897	-.9291	1.0464	.5755	.1216
Czech Republic	CZE	20300024	20301862	1	-.1694	-1.5118	-.691	-2.6893	-3.7095	-1.6678	-.6852	.1216
Czech Republic	CZE	20300024	20307807	0	.8455	.2032	.0226	.5796	.8485	.7615	-.1026	.1216
Czech Republic	CZE	20300024	20305499	0	.8347	.2621	.8348	.2929	.1616	.6184	.8038	1.1232
Czech Republic	CZE	20300024	20306046	0	.4099	-.2479	.0226	.0121	.5879	.8525	.5755	-.4607
Czech Republic	CZE	20300024	20301485	0	.0201	.3875	.0226	.3345	.1755	.2993	.1693	.1216
Czech Republic	CZE	20300024	20301651	0	.2244	.2607	.1386	.4399	.8677	.7745	-.0857	1.0448
Czech Republic	CZE	20300024	20305496	0	.6374	2.6352	.8348	.4237	-.2391	-.1003	-2.1355	2.0955
Czech Republic	CZE	20300024	20300869	0	.9018	-1.0658	1.1657	.7052	.1018	.5008	-.6852	.9339
Czech Republic	CZE	20300024	20307414	0	1.3133	1.1352	1.4967	.3798	-.3325	.9155	-.3206	2.0955
Czech Republic	CZE	20300025	20305328	0	-.7955	.4121	.6496	.6965	.53	.9614	.5755	.4504
Czech Republic	CZE	20300025	20307551	1	-.6657	-.9877	-.0154	1.1221	.5743	1.0183	.9194	.4504
Czech Republic	CZE	20300025	20304519	1	-1.0899	-.0862	.0226	-2.6893	-.2235	-.9484	-.216	-1.1252
Czech Republic	CZE	20300025	20300204	1	.2535	-2.9627	-1.3815	-2.6893	-3.7095	-.5135	-2.1355	-2.5027
Czech Republic	CZE	20300025	20304229	1	-1.6897	-.0862	.0226	.7113	.1788	.931	.5755	.1216
Czech Republic	CZE	20300025	20303238	1	-.0914	-1.6895	-1.4242	-1.3102	-1.9476	-1.6678	-2.1355	-1.0424
Czech Republic	CZE	20300025	20305904	1	.0909	.0502	-.7638	-1.0129	.2998	-1.5939	-.6852	-1.0454
Czech Republic	CZE	20300025	20305457	1	-1.3531	1.3939	1.1752	-.6366	-.3153	-.2248	2.4277	1.515
Czech Republic	CZE	20300025	20300740	1	-1.3824	-.4203	-1.1657	-1.4389	-1.0005	-1.6678	-1.3153	-1.6909
Czech Republic	CZE	20300025	20305047	1	.486	1.1306	1.9359	1.3438	.9814	2.1113	2.4277	1.0383
Czech Republic	CZE	20300025	20305964	1	-1.5714	-.5699	-.4806	.7524	.3684	-.0935	-.6852	-.4607
Czech Republic	CZE	20300025	20307142	1	-.136880911403163	-.15922651073603	-.121945604747335	.140896213064372	.144426533588396	.268504038230473	-.128349290865969	-.114156166501132
Czech Republic	CZE	20300025	20301549	0	-.4851	-.817	-1.8266	-.9146	-2.1379	-.809	-.9106	-1.3305
Czech Republic	CZE	20300025	20301727	0	.8646	-.4456	.9726	-.349	.1823	.1623	.5755	.1216
Czech Republic	CZE	20300025	20301081	0	.8276	.041	.0226	-.3731	.1895	-.2421	-.3733	-.0625
Czech Republic	CZE	20300025	20305278	0	-1.1944	-.0862	.0226	-.4552	-.1483	-.0336	-.3733	-.1563
Czech Republic	CZE	20300025	20301996	0	-.393	-1.2477	.0226	.4078	.0768	1.0396	.5755	-1.0788
Czech Republic	CZE	20300025	20302599	0	-1.9599	-.0862	.0226	-.1633	-.1376	.463	.5755	-.2503
Czech Republic	CZE	20300025	20301623	0	1.0565	-1.3452	-2.664	.32382262131421	-.0408	1.0062	-.6852	.9444
Czech Republic	CZE	20300026	20305916	1	-.6928	-.7221	-.7638	.1704	-.2122	.5049	.0256	-.4607
Czech Republic	CZE	20300026	20301215	1	-.1471	-.3486	-.9607	-.1245	-.0958	-.0871	-.3876	-.8947
Czech Republic	CZE	20300026	20304724	1	-.7857	-.9334	-.7902	-.1087	-.5445	-1.6678	-.6822	-.9111
Czech Republic	CZE	20300026	20307881	1	1.1365	-.2662	-.227	.1053	.5946	-.4753	-.3912	-.1563
Czech Republic	CZE	20300026	20306619	1	.8182	-.0862	-.6843	-.0403	-.1626	.29	-.1026	-.4607
Czech Republic	CZE	20300026	20306266	1	-.455	-.165	.586	-.0333	.2487	.2966	.0256	-.1563
Czech Republic	CZE	20300026	20307935	1	1.2862	-.0862	.0226	.0131	-.2007	.4321	-.2852	.4504
Czech Republic	CZE	20300026	20302640	1	-.1248	-.3386	-1.3074	-.2735	-.1847	-.7106	-2.1355	-.8443
Czech Republic	CZE	20300026	20303404	0	.7014	-.2479	-.5907	.3111	.2823	.8094	.075	.1216
Czech Republic	CZE	20300026	20302153	0	.0501	-.4488	-.5836	.3619	.4144	.6481	.3473	-.2726
Czech Republic	CZE	20300026	20306681	0	-.2399	-.4314	-.3048	.0303	-.0803	.4496	.3473	.8567
Czech Republic	CZE	20300026	20300253	0	.3834	1.7162	.586	.0413	-.0171	.3342	.0215	.7627
Czech Republic	CZE	20300026	20303172	0	.0524	-.2806	-.9607	.1957	-.5885	.1129	-.6007	-.9943
Czech Republic	CZE	20300027	20304484	1	.777	-.4203	-.4728	-.4487	-.5569	.3107	-.216	-.587
Czech Republic	CZE	20300027	20307463	0	-.6784	-.103	-.3802	-.1386	-.0408	.1495	.5755	-.2503
Czech Republic	CZE	20300027	20307205	0	-1.1228	.6606	.4173	-.2601	.7661	.4806	-.6885	1.515
Czech Republic	CZE	20300027	20303912	0	1.4952	-1.2512	1.0929	.0644	.2187	.9333	.5755	-.3471
Czech Republic	CZE	20300027	20305504	0	-.5474	-.2479	.0226	-.8921	-.2533	.1882	-.2857	-.4607
Czech Republic	CZE	20300028	20306225	1	-.0248	1.3697	-.9084	.2346	.2454	.2414	1.1176	-.6527
Czech Republic	CZE	20300028	20301296	1	-1.4801	-.6593	.0226	-.6513	-.2201	-1.6678	-.5798	-.6959
Czech Republic	CZE	20300028	20306391	1	-1.1425	.5177	.7162	.1289	.3352	-.2942	-.4771	.2909
Czech Republic	CZE	20300028	20300650	0	-.7796	-.0862	-.3802	-1.3107	-.3085	-.2408	.0256	-.5251
Czech Republic	CZE	20300028	20305577	0	-.9188	-1.4181	1.1355	-1.5147	-1.3281	.1055	1.536	1.4234
Czech Republic	CZE	20300028	20302196	0	-1.0265	-.0306	1.9359	.085	1.6921	.7206	2.4277	2.0955
Czech Republic	CZE	20300028	20301921	0	-.9407	-.1968	-1.6877	-1.1482	-.3039	.243	.5755	-.8443
Czech Republic	CZE	20300028	20304243	0	-1.0242	-.0905	.4173	-2.6893	.876	-.1237	.8098	.4777
Czech Republic	CZE	20300028	20303084	0	-.3981	2.6352	1.9359	1.350109050858	.9479	2.6687	2.4277	2.0955
Czech Republic	CZE	20300028	20300468	0	-1.2839	.215	.4173	.7113	.7256	1.3139	.8038	.4994
Czech Republic	CZE	20300028	20305749	0	.4458	-1.2827	-.227	.6788	.8818	-1.6678	2.4277	2.0955
Czech Republic	CZE	20300028	20306101	0	-.3406	-.0862	1.46577330216415	1.6512	2.2198	2.1953	2.4277	2.0955
Czech Republic	CZE	20300028	20304861	0	-.0451	.3266	1.0433	-1.0361	.6367	.1424	.8038	2.0955
Czech Republic	CZE	20300028	20301569	0	-.3369	-.2662	.7162	1.2836	-.0985	.759	.5755	2.0955
Czech Republic	CZE	20300028	20307761	0	-1.1667	-.0219	-1.0935	-.2897	.8253	.7017	-.4805	.4777
Czech Republic	CZE	20300029	20307692	1	-1.9255	-.2662	-.7638	-1.0576	1.3922	.1589	.5755	-.4607
Czech Republic	CZE	20300029	20300228	1	-1.2451	-.208050064817593	-.215170763374082	.0964672229621838	.0863	.4349	-.108628460872403	-.284399841704655
Czech Republic	CZE	20300029	20303842	0	-.9551	2.6352	.625013925362738	.0751	-3.5823	3.6292	.436601382977087	.254980023954469
Czech Republic	CZE	20300029	20301849	0	-.258	-2.0387	-.9607	-1.2044	-1.2964	-.0436	.075	.1216
Czech Republic	CZE	20300029	20306909	1	-1.1747	-.5717	-.0154	.4705	-.8556	.3857	-.1727	-.5251
Czech Republic	CZE	20300029	20307313	0	1.0389	-.0862	.0226	1.2836	-.9291	1.5721	.5755	.1216
Czech Republic	CZE	20300029	20306511	1	-1.1732	-1.29672316490086	-1.7538	-.384351751022889	-.778503287791553	-.237613411980578	-1.53659475231788	-2.5027
Czech Republic	CZE	20300029	20303954	1	-1.4517	.8762	.0226	.2843	-.014	.4545	.5755	.1959
Czech Republic	CZE	20300029	20302510	1	-.9253	-.192969984522463	-.186355385425911	.0775968628601966	.143666654861666	.275257073361265	-.1224719419832	-.230878723026266
Czech Republic	CZE	20300029	20300103	1	.5565	-.8398	-.9674	-.2435	-.5951	-.4393	-1.3972	-.3917
Czech Republic	CZE	20300029	20300171	1	-.519	-.175580789362529	-.153162767098671	.11021723742993	.14405824701251	.271776997582628	-.125500745934813	-.17072749710838
Czech Republic	CZE	20300029	20302815	1	-.5858	.4026	.0226	.1157	-.3031	.4008	-.6852	-.4607
Czech Republic	CZE	20300029	20302608	1	-.2126	2.6352	1.9359	.7113	.9377	.4565	1.2798	2.0955
Czech Republic	CZE	20300029	20301315	1	-.7855	-.0862	.0226	-2.6893	-1.4996	1.5721	-.3876	.1216
Czech Republic	CZE	20300029	20305295	1	-.3626	.7825	.0226	.3406	-.0633	.0818	-.4948	-.4607
Czech Republic	CZE	20300029	20306399	0	.2278	-.9785	.4173	.6958	-.0693	-.6073	.8038	.6314
Czech Republic	CZE	20300029	20305334	0	1.5935	.4485	1.0108	1.2995	1.1478	3.6292	-2.1355	1.2147
Czech Republic	CZE	20300029	20302347	0	-.9327	-.5994	.7717	.3646	.3625	1.0062	.5755	.7864
Czech Republic	CZE	20300029	20300746	0	-.9006	-.2662	-.227	.1053	.2351	-1.6678	.5755	.1216
Czech Republic	CZE	20300029	20301080	0	-1.0403	-.3582	-.295585962606298	-.0175962275165335	.0344	.1397	-.216931277534501	-.338613857623802
Czech Republic	CZE	20300029	20304858	0	-1.0418	-.197956056971718	-.195872835672339	.0682434943212503	.14355437210121	.276254929202296	-.12160348109134	-.248126121055884
Czech Republic	CZE	20300029	20304665	0	-1.0465	1.3403	.0226	.5813	-.0408	.326	.5755	-.2503
Czech Republic	CZE	20300029	20303701	0	-.5352	-.1663	.0226	-.1519	1.0316	.7982	.8038	.7435
Czech Republic	CZE	20300029	20301762	0	.8789	.2465	.7162	.1954	.7292	.796	2.4277	.4777
Czech Republic	CZE	20300029	20306589	0	-1.3782	-.212353608662099	-.223354983851723	.041235140874885	.143230149606639	.279136291476314	-.119095753674843	-.297928908155999
Czech Republic	CZE	20300029	20301794	0	.4144	.5976	.586	.6424	.7206	.5821	1.1171	-.0949
Czech Republic	CZE	20300030	20304764	1	-1.0437	-.8398	.0226	.1284	.4065	.3707	-.5798	.1216
Czech Republic	CZE	20300030	20305588	1	-.2483	-.4314	.5833	.1087	.5738	.4173	.0256	-.0625
Czech Republic	CZE	20300030	20305129	1	-.0237	.5266	.0226	.8002	-.3122	1.0856	-.3733	.1216
Czech Republic	CZE	20300030	20305603	1	-.4139	1.7162	.1386	.7407	.5429	1.0782	1.2115	.2909
Czech Republic	CZE	20300030	20301958	1	-.6209	.1371	.0226	.2281	.311	-.7368	-.4771	-.1563
Czech Republic	CZE	20300030	20305944	1	-.1682	.2695	1.0108	.9971	.7861	.495	.2785	-.5475
Czech Republic	CZE	20300030	20300236	1	-.5285	-.5994	-.4728	.9839	.4825	.3183	-.6852	-.4607
Czech Republic	CZE	20300030	20300504	1	-1.313	.4658	.1386	1.1487	-.0593	.2832	-.3763	.1216
Czech Republic	CZE	20300030	20307167	1	-.1417	-.6365	-.3802	.2472	-.3538	-.8768	-.615209813477611	-.7496
Czech Republic	CZE	20300030	20300033	1	-.7567	.3376	.4907	.3618	.7255	.0589	-.6852	.0876
Czech Republic	CZE	20300030	20307248	1	.0016	-.5743	-.7836	.8083	1.0607	1.2004	.2927	.1216
Czech Republic	CZE	20300030	20302865	0	.2819	-2.4463	.8348	.7695	1.6013	.9781	1.3428	1.1232
Czech Republic	CZE	20300030	20300735	0	-.7382	-.4314	.0226	.1053	-1.043	.6453	-.6852	-.4607
Czech Republic	CZE	20300030	20304807	0	.4345	-.4203	-.9607	-.4948	.0209	-.2308	-.4771	-.4607
Czech Republic	CZE	20300030	20306866	0	-.6906	-1.0212	-.8946	.1053	-.3371	.9411	-.5832	-1.1252
Czech Republic	CZE	20300030	20303525	0	-.7239	.9349	1.1381	.7631	4.8357	1.5295	2.4277	2.0955
Czech Republic	CZE	20300030	20303202	0	-1.242	-.4203	-.7836	.3336	.1124	.0987	.075	-.7496
Czech Republic	CZE	20300030	20305589	0	1.118	-.4314	.0226	-.0398	.282	-.8768	.5755	-.7496
Czech Republic	CZE	20300030	20307750	0	-.1345	.0578	1.2341	.8031	.8695	.7084	1.3958	1.1508
Czech Republic	CZE	20300030	20302575	0	-.9228	-.2662	.0226	-2.6893	.0256	-.0911	-.1727	-.1563
Czech Republic	CZE	20300030	20304679	0	.4938	-.8305	-.7539	.3229	-.4915	.7365	-.8742	-.7108
Czech Republic	CZE	20300030	20303125	0	.2326	-.59	-.7638	-.2228	.2174	-.801	-.6852	-.5475
Czech Republic	CZE	20300030	20307057	0	-.3878	.3803	1.9359	.0389	1.2104	.1312	-.6885	1.2147
Czech Republic	CZE	20300030	20302775	0	1.0893	.4718	1.1752	3.6039	1.8013	3.6292	2.4277	.7627
Czech Republic	CZE	20300030	20307526	0	-.8648	-1.3452	-2.664	.505	-.0695421145791933	1.6068	-.396	-.5251
Czech Republic	CZE	20300030	20307768	0	-.4678	.5836	.8348	.5313	.3383	.213	-1.2871	1.515
Czech Republic	CZE	20300030	20306106	0	-.8887	-.817	.4548	.6178	-.0595	1.0196	-.396	-.6774
Czech Republic	CZE	20300030	20304455	0	.7526	-.4314	1.4967	1.0475	1.5409	.5383	.3473	1.1508
Czech Republic	CZE	20300030	20303616	0	-.2009	2.6352	-1.762	-1.522	-.1368	-1.6678	2.4277	-2.5027
Czech Republic	CZE	20300030	20306551	0	-.207	-.9437	.4173	-.2118	-.0005	-1.6678	-.0551	-.0998
Czech Republic	CZE	20300030	20307780	0	-.7914	-.0306	.0226	.1271	1.6496	-.7582	-.176	.1216
Czech Republic	CZE	20300030	20305862	0	-.2878	-.0862	.0226	.2052	.277	-1.6678	.5755	-.4607
Czech Republic	CZE	20300030	20304821	0	.7773	1.1132	1.0955	.645	.7724	.9549	1.0259	.6859
Czech Republic	CZE	20300030	20306689	0	.8984	-.2662	.0226	.2247	.8935	.311	.5755	.1216
Czech Republic	CZE	20300030	20307536	0	1.0364	-1.7627	-1.0545	.7486	-.9291	-1.6678	-.5031	-1.1405
Czech Republic	CZE	20300030	20303439	0	-.9648	-.0862	.0226	.0034	.4906	1.0131	.3415	.1216
Czech Republic	CZE	20300030	20301534	0	-.4064	-1.0744	-.227	-.2169	-.2667	-.0162	-.6852	-.1563
Czech Republic	CZE	20300031	20302385	1	-.361	.3735	1.9359	.7995	1.2321	1.2072	2.4277	.9642
Czech Republic	CZE	20300031	20305915	1	-.8296	-.2644	1.4187	.3862	.497	.94	-.6852	.6314
Czech Republic	CZE	20300031	20307315	1	-.2659	-.2662	-.4728	-.506	-.1221	-.7433	.1648	.1216
Czech Republic	CZE	20300031	20302110	1	-1.4031	-.2662	-.9607	-.6547	.4167	-.0131	-.3733	-.4607
Czech Republic	CZE	20300031	20305306	1	-1.1957	.9304	.5347	.437	.4186	.9304	.3473	-.3297
Czech Republic	CZE	20300031	20304996	1	.1574	-.9443	-.691	-.4012	.1121	.0795	-.4948	-.2503
Czech Republic	CZE	20300031	20303549	1	-.2964	-.809	.0226	.3642	.1381	.7991	-.0379	.1216
Czech Republic	CZE	20300031	20304021	1	-.2196	-.2479	-.7638	.5389	.7854	-.3365	-.6852	-.1563
Czech Republic	CZE	20300031	20301669	1	-1.1972	-.2662	.0226	.1094	.1044	1.0698	-.4771	-.7496
Czech Republic	CZE	20300031	20303092	1	-.268	-.269	-1.0611	-.4425	-.3879	-1.0529	-2.1355	-.8578
Czech Republic	CZE	20300031	20307712	1	-.5361	-.7221	.0226	.3638	.4935	-.0671	-.4771	-.7496
Czech Republic	CZE	20300031	20302336	1	-.9649	1.7162	1.4967	.508	.4446	.0797	-.0551	.4504
Czech Republic	CZE	20300031	20303560	0	.969	-.0862	.4907	.3888	.424	.3844	.2337	.1216
Czech Republic	CZE	20300031	20306057	0	-.3679	1.1352	1.9359	.0074	-.1256	.42	.5755	1.515
Czech Republic	CZE	20300031	20301493	0	.9602	-1.4517	-.6116	.2393	-.5906	.7439	-.7693	-.8273
Czech Republic	CZE	20300031	20303873	0	.6406	-.4343	.5347	-.2519	-.1079	.163	-.1727	.2546
Czech Republic	CZE	20300031	20301645	0	-.1169	1.3939	.586	-.4291	.1642	.1592	1.2067	1.515
Czech Republic	CZE	20300031	20300582	0	-1.4548	-.4314	-.5836	-1.0091	1.0825	-1.6678	-.1727	-.1563
Czech Republic	CZE	20300031	20302733	0	-.7953	-.2662	.6407	.3033	.6132	.2437	.5755	.8375
Czech Republic	CZE	20300032	20303823	1	-.8272	-.187116673215938	-.176799952780282	.0921	.146944552446085	.278220759093897	-.121124845210855	-.215001915011355
Czech Republic	CZE	20300032	20304474	1	-1.2352	-2.1028	-2.664	2.1299	-1.278	2.0727	-.6852	-.5711
Czech Republic	CZE	20300032	20304784	1	-.7263	-.2662	-.9607	.9535	.1093	.6721	-.3733	-.7108
Czech Republic	CZE	20300032	20302320	1	-1.0123	-.7221	.0226	-.2574	-.1082	.5926	-.4801	-.4607
Czech Republic	CZE	20300032	20300976	1	-.035	-.2662	-.9674	.2413	-.2639	-.4318	-.4771	-.8443
Czech Republic	CZE	20300032	20301146	1	-.2535	-.938	-1.5117	.8006	.1029	.5566	-.8627	-1.2412
Czech Republic	CZE	20300032	20307822	0	-1.1882	1.153	.0226	-.0183	.2511	.2873	.5755	.1216
Czech Republic	CZE	20300032	20306518	0	-.6773	-.2662	-.691	-.041	.047	.1176	-.3733	-.8119
Czech Republic	CZE	20300032	20304993	0	-.844	-.7719	.5563	.5641	-.1773	.8196	.8325	-.6585
Czech Republic	CZE	20300032	20306636	0	.8489	1.7671	.8348	.0123	4.8357	.4834	.3415	2.0955
Czech Republic	CZE	20300032	20302404	0	-1.8398	-.0862	.8348	-.2662	.2613	.3666	.5409	1.2147
Czech Republic	CZE	20300033	20306581	1	-1.0358	-.7221	-.7638	.3452	-.0196	.6866	-1.3972	-.8443
Czech Republic	CZE	20300033	20302933	1	.7433	.2577	.4173	-.3374	.1023	.3624	-.5832	-.4607
Czech Republic	CZE	20300033	20305208	1	-.0354	-.7737	-1.0611	.1686	-.268	.3469	-.6852	-.7108
Czech Republic	CZE	20300033	20307472	1	-.3056	-.7737	-.227	.2495	.3748	.1439	-.3733	-.411
Czech Republic	CZE	20300033	20306249	1	-.4848	-.7737	-.227	.2249	-.2098	.3195	-.4771	-.7108
Czech Republic	CZE	20300033	20302223	1	-.0257	.6321	.0226	.9048	.6712	.909	-.1722	.1216
Czech Republic	CZE	20300033	20304277	1	-.6041	-.946	.4173	.4714	.2433	.8409	-1.5596	-.2995
Czech Republic	CZE	20300033	20300120	1	-.0254	-.2479	.0226	.6682	.2018	.8455	-.6852	-.2503
Czech Republic	CZE	20300033	20306043	1	.2262	-.0994	1.4967	.2247	.5951	.3109	.1693	-.1563
Czech Republic	CZE	20300033	20304643	1	.545	.628	-.3827	1.0922	1.1285	.8498	-.454	-.4607
Czech Republic	CZE	20300033	20303767	1	-.2992	-1.652	-.3827	.3575	-1.139	-.071	-.1737	-.2709
Czech Republic	CZE	20300033	20307772	1	.1337	.401	-1.4626	-.0229	.0384	-.071	-2.1355	-.1207
Czech Republic	CZE	20300033	20300024	1	1.3612	-.938	.0226	.4884	-.2362	.5356	-.5832	-.4607
Czech Republic	CZE	20300033	20304548	1	.4577	-.0933	.586	.4503	.1465	.7905	-.5832	.4504
Czech Republic	CZE	20300033	20307151	1	.3131	-.2548	-.9607	.6307	.7729	-.5956	-2.1355	.1216
Czech Republic	CZE	20300033	20302314	1	.0416	-.0862	.0226	.7113	.1602	.8258	.5755	-1.1252
Czech Republic	CZE	20300033	20305107	1	.4272	-1.5419	-1.0813	.5285	-.3509	.981	-.2938	-.9471
Czech Republic	CZE	20300033	20303309	1	-.4074	-1.2466	-.9607	.8475	-.008	.6869	.9542	-.6195
Czech Republic	CZE	20300033	20306338	1	-1.1379	-.7815	-.3802	.8999	.4477	.7579	-.6852	-.2503
Czech Republic	CZE	20300033	20305425	1	-.0916	-.0862	-.3802	.9137	.9486	1.0113	.5755	-.2503
Czech Republic	CZE	20300033	20306542	1	-.6725	-1.4817	-1.5179	-.3821	-.8188	.1318	-2.1355	-.7108
Czech Republic	CZE	20300033	20300605	0	1.0127	-.0862	.0226	1.2836	4.7396	1.5721	.5755	.1216
Czech Republic	CZE	20300033	20307797	0	-.1889	1.1132	1.9359	1.4183	2.0663	1.4879	1.836	1.1232
Czech Republic	CZE	20300033	20303693	0	1.0778	-1.3541	.0226	.1053	-1.0195	.6276	-.76	-1.1252
Czech Republic	CZE	20300033	20306044	0	1.0629	-.2337	-.6643	.8564	.0666	-1.6678	2.4277	2.0955
Czech Republic	CZE	20300033	20301806	0	-.8577	-1.0658	.0226	.5717	.3134	.4855	-1.0606	-.4377
Czech Republic	CZE	20300034	20306937	0	.3566	-1.1408	-.9211	-1.6821	-.7374	-1.0529	-.2852	-.4607
Czech Republic	CZE	20300034	20305899	0	-1.5418	-.7221	-.4806	-.0604	-.9594	-.2942	-.4175	-1.0386
Czech Republic	CZE	20300034	20306372	0	-.4235	-1.3452	-.8219	.6561	.0872	.9607	.8992	-.3549
Czech Republic	CZE	20300034	20302622	0	.2076	.6464	.7162	1.4846	1.0626	1.3761	.5755	.7627
Czech Republic	CZE	20300034	20304820	0	-.3219	.4435	.1386	-.2632	.2902	-.9292	-.6856	.4725
Czech Republic	CZE	20300034	20302114	0	-.8811	-.4314	.0226	.5275	.0054	.496	.1693	.1216
Czech Republic	CZE	20300034	20306930	0	-.5568	2.6352	1.9359	-2.6893	.8661	1.254	.5755	2.0058
Czech Republic	CZE	20300034	20307262	0	-.3408	-.0862	.0226	.7113	.1709	1.465	.5755	.1216
Czech Republic	CZE	20300034	20307256	0	-.4126	-.59	-.4806	-.544	-.9512	-1.6678	-.6852	-.6774
Czech Republic	CZE	20300035	20303751	1	-.8841	.802	-.5544	-.3734	.0015	.3479	-.8627	-1.0454
Czech Republic	CZE	20300035	20302025	1	.0212	-.3827	.0226	.9651	.477	1.597	.1922	-.4607
Czech Republic	CZE	20300035	20303235	1	-.091	-1.7537	-.9624	.5357	-1.038	.8896	-1.9673	-.8443
Czech Republic	CZE	20300035	20300250	1	-.5688	-1.0936	-.5034	.5929	-.2254	1.1691	.3482	-.3297
Czech Republic	CZE	20300035	20304949	1	-1.1235	-.4314	.0226	1.1889	.4539	1.0347	-.454	-.4607
Czech Republic	CZE	20300035	20300074	1	.0181	.3974	-.7638	.1411	.3717	-.2793	-.6852	-.8443
Czech Republic	CZE	20300035	20307433	1	-.8387	-.8264	-1.1926	.1053	-.8376	1.5721	.5755	.1216
Czech Republic	CZE	20300035	20305134	1	-.5795	.2718	.0226	.5243	-.2948	-.8768	-.4948	-.7108
Czech Republic	CZE	20300035	20306196	1	-1.2804	1.153	-.4806	1.6807	.1917	1.5798	-.1566	-.5251
Czech Republic	CZE	20300035	20303472	1	-1.3822	-1.0138	-.5836	.8206	.4366	1.8518	-.2621	-.2709
Czech Republic	CZE	20300035	20303150	0	.7235	-.0966	.4907	1.2561	.3038	1.6026	-.4801	.8806
Czech Republic	CZE	20300035	20304223	0	.0768	-.7815	-.7902	.78	.0032	.8807	-.2004	-1.1252
Czech Republic	CZE	20300035	20303014	0	.318	-.0862	-.7043	.3589	.5244	1.3009	.563	-1.274
Czech Republic	CZE	20300036	20303009	1	1.5962	-.4314	-.9607	.0843	-.3313	.4059	-.8738	-.8443
Czech Republic	CZE	20300036	20302855	1	.7054	-.1058	-1.0611	.4962	.0688	.6054	-.6852	-.7496
Czech Republic	CZE	20300036	20305011	1	1.0159	-.1167	-.691	.5977	.1693	.8169	-.6852	-.2503
Czech Republic	CZE	20300036	20305631	1	1.1901	-.983	-1.2567	.3184	-.4678	.5461	-1.5537	-.959
Czech Republic	CZE	20300036	20300482	1	.4546	-.2479	.0226	1.2836	-1.0371	.5573	.3482	-.7496
Czech Republic	CZE	20300036	20305100	1	-.1716	-1.2115	-1.1926	.1162	-.6413	-.568	-2.1355	-.8947
Czech Republic	CZE	20300036	20303217	1	.3688	-.59	-1.0611	-.5203	-.938	-.0927	-1.1908	-1.7277
Czech Republic	CZE	20300036	20304403	1	.7639	.3924	-1.1801	.1222	.4678	.4173	-2.1355	.2224
Czech Republic	CZE	20300036	20306741	1	1.4602	-.4314	-.8627	.7561	.0514	.6818	-1.2871	-.4607
Czech Republic	CZE	20300036	20304445	1	-.6938	.2607	-.9607	.4449	.2877	.9719	-.6852	-.4607
Czech Republic	CZE	20300036	20307070	1	1.1245	-.2479	.1386	-.0551	-.2114	.5248	-.1727	-.1314
Czech Republic	CZE	20300036	20305101	1	-.4081	.1125	-.408	.2973	.1243	.2181	-1.0722	-.1621
Czech Republic	CZE	20300036	20306507	1	.5955	.4631	-.2614	-.0208	.0402	.216	-.6852	.5505
Czech Republic	CZE	20300036	20303322	1	.9292	.3952	.0226	.3266	.1729	.3413	-.6595	-.4607
Czech Republic	CZE	20300036	20307107	1	-.2329	-.4556	-.7638	.3627	-.0854	.5607	-.7867	-.8443
Czech Republic	CZE	20300036	20306528	0	1.3293	-.85	-.3048	1.0756	-.1283	.6903	.8038	.5759
Czech Republic	CZE	20300036	20307993	0	1.2388	.5119	1.2899	.6176	-.3223	-1.6678	-.4771	-.1563
Czech Republic	CZE	20300036	20300476	0	-.1978	-.7221	.0226	.6934	-.0119	.4394	.5755	.1216
Czech Republic	CZE	20300036	20306833	0	1.1641	.3151	-.691	.9327	-.0923	.9564	.5755	.1959
Czech Republic	CZE	20300036	20300321	0	.9523	-.2662	.0226	.4954	.1826	-.1211	-.3912	.1216
Czech Republic	CZE	20300036	20304857	0	.2884	1.3697	.4173	.3947	.8261	1.1208	.8038	.4504
Czech Republic	CZE	20300036	20307445	0	.6452	-.269	.0226	-.2323	-.4982	-.0845	-.6852	-.4607
Czech Republic	CZE	20300036	20307208	0	-.0569	-.7221	-.6843	.3187	-.2514	.8647	-.0553	-.4607
Czech Republic	CZE	20300036	20304897	0	.537	-.2662	.0226	.0745	-.343	-.4524	-.4948	-.1563
Czech Republic	CZE	20300036	20304918	0	.4204	1.4003	1.9359	3.6039	.6946	.7707	2.4277	2.0955
Czech Republic	CZE	20300036	20300202	0	.9437	.3875	-.3431	-.2547	.1727	.4703	-.5832	-.1865
Czech Republic	CZE	20300036	20301341	0	-.2629	.6608	1.036	-.1607	.2695	-.0871	-.4918	-.4607
Czech Republic	CZE	20300036	20302731	0	.9386	1.1352	-.2614	.0929	-.2183	-.5037	-.8627	.1216
Czech Republic	CZE	20300036	20306351	0	.5025	.00128378343655511	.0584212625617991	.337168877098727	.4903	.384840961975044	.00371415095154223	.108146177536049
Czech Republic	CZE	20300036	20306665	0	1.2411	-.1058	-1.0411	.2833	1.086	-.0871	-.4771	-1.113
Czech Republic	CZE	20300036	20302297	0	1.2464	-.204988103959375	-.0493148338357261	.5857	-.5353	.38476617990928	.0684	.0461861459253001
Czech Republic	CZE	20300036	20302062	0	.3157	-.139856543238983	-.0849720742171853	.177232316566913	.144862731305668	.264627553200576	-.131723100496494	-.0471532212687064
Czech Republic	CZE	20300036	20304497	0	.8325	.5746	1.1657	.7174	.3003	.5766	-.4948	2.0955
Czech Republic	CZE	20300036	20301784	0	.5263	-.5994	.0226	.8726	.3769	.549	.3473	.8375
Czech Republic	CZE	20300037	20302364	0	-2.1126	-.243785124599721	-.283351683087571	-.0177272098118291	.142522334505531	.285426637653598	-.113621095486154	-.40665413659335
Czech Republic	CZE	20300037	20300035	0	-1.0765	-.199441178980209	-.198707647033292	.0654575553658731	.143520928223203	.276552144633058	-.121344806473764	-.253263328881015
Czech Republic	CZE	20300037	20303504	0	-.0999	-.157643768216754	-.118924454667102	.143865278242568	.144462175809997	.268187286140771	-.128624968765531	-.108681278102261
Czech Republic	CZE	20300037	20306161	1	-1.6244	-.222890699108508	-.243468256389666	.0214686229839958	.142992861918877	.281245064936073	-.117260431172044	-.334377915837475
Czech Republic	CZE	20300037	20306274	0	-2.1369	-.244825137994716	-.285336867988758	-.0196781699448453	.142498914152921	.285634774107994	-.113439948707852	-.410251662534291
Czech Republic	CZE	20300037	20307480	0	-.4905	-.17436102056593	-.150834463819502	.112505400548899	.1440857153273	.271532886926238	-.125713202032822	-.166508176560362
Czech Republic	CZE	20300037	20306601	1	-.136880911403163	-.15922651073603	-.121945604747335	.140896213064372	.144426533588396	.268504038230473	-.128349290865969	-.114156166501132
Czech Republic	CZE	20300037	20305116	1	-1.2198	-.205574262087318	-.210414519310657	.053952510630843	.143382815608839	.277779550143958	-.120276562303776	-.27447836868912
Czech Republic	CZE	20300037	20301948	0	-2.2907	-.251407609605835	-.29790153621108	-.0320262221447591	.142350681633109	.286952115123879	-.112293431238597	-.433021188860087
Czech Republic	CZE	20300037	20305568	0	-1.0481	-.198225690074124	-.196387513239313	.0677376898423201	.14354830015794	.276308890505288	-.12155651711178	-.249058812966499
Czech Republic	CZE	20300037	20300697	0	-1.1	-.200446953251089	-.200627476052958	.0635708243730384	.143498278911008	.276753428858503	-.121169623375406	-.256742417753942
Czech Republic	CZE	20300037	20307629	0	-1.2096	-.205137713254851	-.20958123182127	.0547714321681585	.143392646374132	.277692184224829	-.120352599223063	-.272968296071934
Czech Republic	CZE	20300037	20302013	0	-.9532	-.194164073975976	-.18863467179394	.0753568715963631	.143639764827188	.275496044845941	-.122263958645149	-.235009215773273
Czech Republic	CZE	20300037	20300186	0	-1.2762	-.20798812033743	-.215022108957855	.0494243562480398	.143328457259571	.278262632285024	-.119856122867717	-.282828181984145
Czech Republic	CZE	20300037	20305304	0	-1.7532	-.228403198091032	-.253990553314472	.0111277314147573	.142868724412037	.282348273797231	-.116300278701043	-.353446283787816
Czech Republic	CZE	20300037	20300898	0	-1.0557	-.198550961753217	-.197008394113758	.0671275130105949	.143540975273996	.276373986680325	-.121499862152311	-.250183965112637
Czech Republic	CZE	20300038	20300083	1	-.8294	-.989	-.691	.6418	-.1225	.8818	.0553	-.9309
Czech Republic	CZE	20300038	20303611	1	-.7045	-.5743	-.227	-.1895	-.6559	-.2793	-.6852	-.1563
Czech Republic	CZE	20300038	20304719	0	-1.263	-2.9627	-.7836	-2.6893	.8779	-.2074	-.6852	-1.1252
Czech Republic	CZE	20300038	20300464	0	-.2811	-2.9627	-1.9803	-1.0576	-1.3551	-1.6678	-2.1355	-1.9916
Czech Republic	CZE	20300038	20302305	0	-.8598	.788	1.9359	1.4359	-.0165	.7642	1.3918	1.2147
Czech Republic	CZE	20300038	20305571	0	-1.2646	-.207491653037761	-.214074448675807	.0503556787806731	.14333963734559	.278163274965231	-.119942596226906	-.281110844497934
Czech Republic	CZE	20300038	20306839	0	-.5992	2.6352	.5347	-.0408	.0255	.988	1.1375	1.1232
Czech Republic	CZE	20300038	20307853	0	-.9745	-1.1421	1.0929	-.5057	.5993	-.406	-.5637	-.2503
Czech Republic	CZE	20300038	20306887	0	-1.0814	-.59	.0226	-.4031	.3639	.4989	.5755	.1216
Czech Republic	CZE	20300038	20303845	0	-1.118	-2.0011	-.3827	-.8286	-3.7095	.7063	.5755	-.1563
Czech Republic	CZE	20300038	20303720	0	-.8157	1.3403	1.2867	.3188	1.5354	.8604	1.6922	2.0955
Czech Republic	CZE	20300038	20302206	0	-1.4964	.1806	.0226	1.5174	1.8078	1.2519	.5755	.1216
Czech Republic	CZE	20300038	20302096	0	-.5916	-1.1019	-.7898	-.136105867519465	-.283235630865494	.00511023366453219	-.596976060212698	-.70900362598533
Czech Republic	CZE	20300038	20300755	0	-.7825	-.186858300867926	-.174689360574496	.0890617643826133	.14380428557577	.274033950493459	-.123536458853223	-.20973770638567
Czech Republic	CZE	20300038	20303775	0	-.0211	-1.0138	-.6843	.7113	-.0408	1.0062	-.1727	-.5251
Czech Republic	CZE	20300038	20305463	0	-.2651	-.164714147346513	-.132420444201092	.130601960795067	.144302955964269	.269602271419212	-.127393468857073	-.133138532647265
Czech Republic	CZE	20300038	20301545	0	.4651	-.578379313090537	-.201811748722969	-.721623873315981	-2.1032	-.420905632488011	-.430124657365097	.2007
Czech Republic	CZE	20300038	20307607	0	-1.0692	-.4314	-.691	.6393	-.3751	.2074	.5755	-.5475
Czech Republic	CZE	20300038	20307123	0	.0778	-2.9627	-2.664	-.131	-.3158	-1.6678	-1.82069649825319	-1.98771295636513
Czech Republic	CZE	20300038	20304977	0	-.9735	-.195032891750395	-.190293077287523	.0737270571642549	.143620199676653	.27566992015558	-.122112630266568	-.238014556374142
Czech Republic	CZE	20300038	20307343	0	-.8825	-.191138191382308	-.182858845764563	.0810331218599126	.143707905523876	.274890479112371	-.12279099886021	-.224542339887488
Czech Republic	CZE	20300038	20305403	0	-.136880911403163	-.15922651073603	-.121945604747335	.140896213064372	.144426533588396	.268504038230473	-.128349290865969	-.114156166501132
Czech Republic	CZE	20300038	20304224	0	-.136880911403163	-.15922651073603	-.121945604747335	.140896213064372	.144426533588396	.268504038230473	-.128349290865969	-.114156166501132
Czech Republic	CZE	20300039	20300426	1	.3246	.957	.0226	-.1282	-.3192	-.3648	1.3432	.0881
Czech Republic	CZE	20300039	20306641	1	.4395	-.59	.0226	-.2163	1.6121	-1.6678	.1693	-.8119
Czech Republic	CZE	20300039	20304343	1	-.140906726178725	-.7968	-.691	.4851	-.6476	.7038	-.1026	-.4784
Czech Republic	CZE	20300039	20301348	1	.0574	-1.0249	-.9607	-.2665	-.4851	.0589	-.6852	-.7496
Czech Republic	CZE	20300039	20301985	1	-1.0948	-.546	.0226	.7317	.8779	3.6292	.5755	.1216
Czech Republic	CZE	20300039	20305973	0	-.9892	-.4998	.0226	.4211	.7415	1.2924	.0254	1.1508
Czech Republic	CZE	20300039	20304469	0	-.1671	-2.9627	-2.664	-2.6893	.3317	-1.6678	-2.1355	-2.5027
Czech Republic	CZE	20300039	20306089	0	.8729	2.6352	1.9359	3.6039	1.7012	3.6292	2.4277	2.0955
Czech Republic	CZE	20300040	20303511	0	-1.9197	-1.3452	-1.1926	3.6039	.73	-1.6678	.5755	.4504
Czech Republic	CZE	20300040	20306005	0	-.6458	-.525159219380173	-.193718117387502	-2.5844	-1.2903	-.9464	-1.4661	.4504
Czech Republic	CZE	20300040	20304280	0	-1.1312	-.201782279091576	-.203176355432258	.0610658879059559	.143468208334817	.277020665787603	-.120937039857586	-.261361463406509
Czech Republic	CZE	20300040	20301179	0	-1.3716	-.4314	.0226	.0325	.0758	.5842	.5755	.1216
Czech Republic	CZE	20300040	20303059	0	-.9379	-2.4131	-1.7538	1.2494	1.6573	.8339	.7198	.7099
Czech Republic	CZE	20300040	20303844	0	-1.086	-.2662	-.4806	.185946503439981	.228494528233754	.423351857807771	.5755	-.2726
Czech Republic	CZE	20300040	20301947	0	-.3849	-.169841456182743	-.142207487458792	.120983647052871	.1441874926621	.270628392704668	-.126500407785444	-.150874483582442
Czech Republic	CZE	20300040	20301408	0	-1.8397	-.0555416860504942	-.0966117760755964	.7113	.482454432792554	.688976490926105	.106112844035506	-.221835386566403
Czech Republic	CZE	20300040	20302653	0	-.136880911403163	-.15922651073603	-.121945604747335	.140896213064372	.144426533588396	.268504038230473	-.128349290865969	-.114156166501132
Czech Republic	CZE	20300040	20307106	0	.3496	-.138405660354607	-.0822026187377528	.179954026382108	.144895404143259	.264337189998765	-.131975811434126	-.0421344505115901
Czech Republic	CZE	20300040	20300383	0	-1.2079	-.0862	.0226	.113733250328523	-.0944	.4394	.5755	-.4607
Czech Republic	CZE	20300040	20301541	0	-.3951	-.817	-.9947	.515827594518193	1.0589	.542932425243099	.2777	-.8134
Czech Republic	CZE	20300040	20306036	0	-.9634	2.6352	1.9359	1.6362	-1.238	3.6292	2.4277	2.0955
Czech Republic	CZE	20300040	20304055	0	-.0698	-.7815	-.6843	.7113	-.9291	1.0062	.1693	-.5251
Czech Republic	CZE	20300040	20302543	0	-1.4959	-.0862	.0226	-.4018	.0899	-.1211	.1922	.1216
Czech Republic	CZE	20300040	20305903	0	-.5608	-.7162	.0226	.7113	.7019	1.0062	.3482	.1216
Czech Republic	CZE	20300040	20304980	0	-.0509	-.7306	-.6928	-.4899	-.0104	-.248	-.4801	-.8443
Czech Republic	CZE	20300040	20303524	0	-1.9948	-1.0212	-.8154	.9266	.235551916858258	1.2555	.1922	-1.3027
Czech Republic	CZE	20300040	20300857	0	-.158	-.16013038460561	-.123670925562531	.139200636936879	.144406178999847	.268684929268358	-.128191856509591	-.117282770166818
Czech Republic	CZE	20300041	20301346	1	-.0112	-.2479	.0226	.5376	.4584	.9577	.5755	-.1314
Czech Republic	CZE	20300041	20300188	1	1.3604	-.4314	.0226	.183	-.5394	.0587	-.0987	-.2503
Czech Republic	CZE	20300041	20306104	1	.1178	-1.4727	-1.231	-.043	-.6567	-.2825	-2.1355	-1.7277
Czech Republic	CZE	20300041	20307239	1	.0532	-1.034	-.691	-.2683	-.7843	-.2295	-1.2871	-.4607
Czech Republic	CZE	20300041	20307726	1	-.7256	-.7737	.0226	.0172	-.6447	-.127	-.0987	.1216
Czech Republic	CZE	20300041	20303369	1	.6733	-.8305	-.227	.5587	-.6841	.2489	.1693	-.1563
Czech Republic	CZE	20300041	20307149	1	-.0709	.2695	-.9607	-.2088	-.092	.7882	-.6852	-.6544
Czech Republic	CZE	20300041	20303717	1	.1585	2.6352	-.6315	-.196	.2774	.5206	-.0987	-.1865
Czech Republic	CZE	20300041	20300510	1	.6801	.0789	.0226	-.0772	-.2994	.0589	-.6852	.1216
Czech Republic	CZE	20300041	20302047	1	-.0418	-.7221	-.7638	-.1277	-.3379	.1183	-.6852	-.4784
Czech Republic	CZE	20300041	20301186	1	.8646	-.0219	-1.4928	.0057	-.5589	.4609	-1.7719	-1.113
Czech Republic	CZE	20300041	20301605	1	.6379	-.5743	-.4806	.3167	.4586	.9392	.5755	-1.1252
Czech Republic	CZE	20300041	20305123	1	.4137	-.7746	.0226	.3855	-.1452	-.0162	-.8012	-.4607
Czech Republic	CZE	20300041	20305214	1	.3747	-.043	.0226	1.1133	.5945	1.0338	-.6852	-.959
Czech Republic	CZE	20300041	20301136	1	-.7327	.254078059006978	.245861380295255	.768879021752217	1.0518	1.3555	.38249281159802	.197487741854042
Czech Republic	CZE	20300041	20304133	1	.4995	-.891	-.27232606412374	.3361	-.4671	.9753	.5755	-.2503
Czech Republic	CZE	20300041	20302553	1	-.6305	-1.2135	-.8826	.6824	-.0762	1.0381	-.6852	-1.113
Czech Republic	CZE	20300041	20301602	1	.6567	-.5743	-.8627	.3125	-.3904	.5728	-1.2871	-.6959
Czech Republic	CZE	20300041	20302349	1	-.1882	.9454	-.691	.0745	-.0158	.5336	.1693	-.4607
Czech Republic	CZE	20300041	20306608	0	.153	-1.1395	-1.1926	.2202	.088	.4394	-.4948	.0941
Czech Republic	CZE	20300041	20305756	0	-.5085	.3789	.9192	-2.6893	-.1147	.0307	-2.1355	-.2778
Czech Republic	CZE	20300041	20305592	0	.2266	-.59	-.227	.6602	.1199	.6207	.1693	-.4607
Czech Republic	CZE	20300041	20301877	0	1.2608	-.2662	1.2341	-.2655	-.3556	.2487	.0154	.839
Czech Republic	CZE	20300041	20302135	0	-.7968	.0502	-.7638	-.6592	-.132	-.2942	.1693	-.7496
Czech Republic	CZE	20300041	20304584	0	.0654	1.1352	1.9359	-.0405	.242	.6889	.8038	.1216
Czech Republic	CZE	20300041	20306318	0	-.5918	-.7221	.0226	-.6816	-.8872	-.3054	-.5832	-.4607
Czech Republic	CZE	20300041	20305138	0	.6287	-.0994	-.7638	-.1272	.2242	-.218	-.5832	-.1865
Czech Republic	CZE	20300041	20301269	0	.2361	-.6797	.0226	.1709	1.1263	.6839	-1.5596	-.1563
Czech Republic	CZE	20300041	20305573	0	.6895	.1997	-.7638	-.1951	.1031	-.0378	-.2821	-.1563
Czech Republic	CZE	20300041	20304396	0	.0804	-.0862	1.4967	.7113	-.9291	1.0062	.5755	.1216
Czech Republic	CZE	20300042	20306965	1	-.4674	-.4203	-.9607	.2679	-.9612	.8195	-.6852	.1216
Czech Republic	CZE	20300042	20304433	1	.668	.0347	1.4967	.9853	.2499	.5961	-.4801	-1.2018
Czech Republic	CZE	20300042	20304903	1	.69	.0566	-.335	.2483	.2698	-1.6678	-.0857	-.6959
Czech Republic	CZE	20300042	20302684	1	-.6851	-.7221	-.9607	-.3214	-.7795	-.4223	-.4771	-.959
Czech Republic	CZE	20300042	20300061	1	.728	2.6352	.0226	1.3841	.3745	1.4109	.5755	-.5305
Czech Republic	CZE	20300042	20304912	1	.3888	-1.726	-1.2239	.1624	-.2059	.7268	-.3876	-1.6922
Czech Republic	CZE	20300042	20300595	1	-.136880911403163	-.15922651073603	-.121945604747335	.140896213064372	.144426533588396	.268504038230473	-.128349290865969	-.114156166501132
Czech Republic	CZE	20300042	20301900	1	.2148	-.4314	.0226	-.093	-.6265	-.2378	-.0987	-.4607
Czech Republic	CZE	20300042	20307647	1	-.0827	-.4488	-1.2567	-1.1533	-1.5188	-1.6678	.3142	-1.0798
Czech Republic	CZE	20300042	20304217	1	.9858	-.9334	-1.7997	-.211	-.8107	-1.6678	-1.4214	-1.4991
Czech Republic	CZE	20300042	20305697	1	.9702	-.2509	-.691	.0084	.1651	-.4524	-.4771	-.4607
Czech Republic	CZE	20300042	20300121	1	-.4022	-.0219	.0226	.4575	-.0658	1.0037	-.4771	-.2503
Czech Republic	CZE	20300042	20306448	1	-.0619	-.7162	-1.5179	.0815	-.753	-1.6678	-2.1355	-.5305
Czech Republic	CZE	20300042	20300948	1	.7619	.3326	-.7638	-.5734	.1907	.7669	-.4771	-.5461
Czech Republic	CZE	20300042	20303487	1	.087	-.5743	-.7638	.9391	.2607	.3092	.5755	-.5475
Czech Republic	CZE	20300042	20300589	1	.9133	-2.0151	.4173	.4396	.0974	.62	.7274	-.4607
Czech Republic	CZE	20300042	20301576	1	-.6374	-.4314	-.5623	-.0912	.0511	.0996	-.4771	-.2503
Czech Republic	CZE	20300042	20304255	1	.8281	-.7243	-1.3264	.5857	.7706	.8889	-.4771	-.9111
Czech Republic	CZE	20300042	20303248	1	-.5305	-.2479	.0226	.3264	-.212	-.0015	-.454	-.4607
Czech Republic	CZE	20300042	20307311	1	.0016	-.0862	.0226	-.1992	.2882	.1553	-.5832	-.2503
Czech Republic	CZE	20300042	20307475	1	-.0905	-.8232	-.7638	.4927	-.2397	.7501	-.3763	-.9943
Czech Republic	CZE	20300042	20307508	1	.2795	.3924	-1.2503	.5437	.1427	-1.6678	-.0857	-.8443
Czech Republic	CZE	20300042	20307893	1	-.2109	.4061	.9268	1.0488	.3044	-1.6678	.9636	.1959
Czech Republic	CZE	20300042	20305676	1	1.5215	-.0862	.0226	2.0643	.6663	3.6292	.5755	.1216
Czech Republic	CZE	20300042	20307225	1	.084	-.7221	-.5034	.2802	-.0135	-1.6678	-.4771	-.4607
Czech Republic	CZE	20300042	20307907	1	-.9597	-.7221	.0226	.7113	-.0408	1.0427	-.1727	-.5251
Czech Republic	CZE	20300042	20306624	1	-.136880911403163	-.15922651073603	-.121945604747335	.140896213064372	.144426533588396	.268504038230473	-.128349290865969	-.114156166501132
Czech Republic	CZE	20300042	20300920	1	-.6159	-.0862	.0226	.2431	.3969	-.6144	-.6852	.1216
Czech Republic	CZE	20300042	20306934	1	-.6227	1.3403	-1.5883	-.0038	-.4363	.2691	-.6852	-1.1395
Czech Republic	CZE	20300042	20304521	1	-.2938	.0075	-.2943	.1942	.2322	.1142	-.5832	-.8443
Czech Republic	CZE	20300042	20300860	1	.524	-.4203	-.5777	-.1613	-.5307	-1.6678	.0256	-.7108
Czech Republic	CZE	20300042	20302706	1	.3144	-.6727	-.5887	-.2237	-.3522	.0008	-2.1355	-.6353
Czech Republic	CZE	20300042	20302255	1	-.3459	-1.0227	-1.6877	.4978	.5534	1.0219	-.7325	-.0949
Czech Republic	CZE	20300042	20303464	0	-.0951	1.1132	.4173	.3958	.892	.7867	.0215	.5759
Czech Republic	CZE	20300043	20300764	1	-.3463	-.891	.0226	.7113	-.1264	-1.6678	.5755	-.7108
Czech Republic	CZE	20300043	20306027	1	-.6748	-1.1943	-2.0338	-2.6893	-1.055	-.006	.1648	.1216
Czech Republic	CZE	20300043	20305110	1	-.3079	-.7243	.4173	.216	.1206	.3871	-2.1355	-.8076
Czech Republic	CZE	20300043	20300715	1	-.3818	.6608	.1802	.8012	.499	-.086	.0221	-.8443
Czech Republic	CZE	20300043	20300540	1	.2983	-.7221	-.4806	.353	-.0445	-.3768	-.0987	-.1563
Czech Republic	CZE	20300043	20306183	1	-.0221	-.7221	-.9607	-.4322	-.317	.3802	-.4948	-.6959
Czech Republic	CZE	20300043	20300313	1	.0202	-.4314	-.7638	.3684	-.3617	.2166	-.6451	-1.0798
Czech Republic	CZE	20300043	20303497	0	-.2106	-1.1408	-.711	.6129	-.2848	-.4824	-.6852	-.4607
Czech Republic	CZE	20300043	20301665	0	-.3777	-.2548	.586	-.1152	-.5348	.137	1.1171	.6905
Czech Republic	CZE	20300043	20304727	0	.865	-1.026	.766	.6234	-.4281	.7615	.9628	.7099
Czech Republic	CZE	20300043	20306009	0	-.595	-.2548	-.8892	.4525	.3589	.7063	.5755	.3216
Czech Republic	CZE	20300043	20306097	0	.9358	.9349	1.9359	.5365	4.8357	3.6292	2.4277	2.0955
Czech Republic	CZE	20300043	20301090	0	-1.1228	.8762	.586	.574	.6547	.7883	.3482	2.0955
Czech Republic	CZE	20300043	20306912	0	-.7412	-.4203	-.5034	2.2963	1.1641	-1.6678	.075	-.1563
Czech Republic	CZE	20300043	20304160	0	-.4006	-.7737	-.3802	.5499	-.1256	1.1128	-.3912	-.959
Czech Republic	CZE	20300043	20305183	0	-.2513	.1945	.0226	.7521	-.0947	.305	.5755	-.222
Czech Republic	CZE	20300043	20305985	0	-.5852	-.7255	1.9359	.2689	.2162	.6597	.8038	1.515
Czech Republic	CZE	20300043	20302394	0	.3802	1.7671	1.9359	.0222	.1406	-.2728	.3415	1.3566
Czech Republic	CZE	20300043	20301650	0	-1.3017	-.957	.0226	.0921	-1.4603	.406	-.309	-.959
Czech Republic	CZE	20300043	20303832	0	-.5239	-.2662	.0226	.4916	.1986	.7998	.3473	-.1563
Czech Republic	CZE	20300043	20303958	0	-.9927	-1.0138	.9268	.0848	-.3587	.6194	1.3617	1.0448
Czech Republic	CZE	20300043	20306653	0	-1.0397	-.8357	-.9874	.095	-.548	-.3716	-.8041	-.8443
Czech Republic	CZE	20300043	20305928	0	-.1178	2.6352	1.9359	.7593	-2.9562	1.3584	2.4277	2.0955
Czech Republic	CZE	20300043	20303232	0	-1.5992	-.2662	.0226	-.0733	.4853	1.0029	.5755	.1216
Czech Republic	CZE	20300043	20300960	0	.256	-.2662	-.691	-.1239	-.0785	.3242	-.1026	-.4607
Czech Republic	CZE	20300043	20300232	0	-.7079	-1.2115	-.3802	.4556	-1.0008	.3437	-.3012	.1216
Czech Republic	CZE	20300044	20303990	1	-1.5306	-.4203	-.5034	-1.522	-1.0317	-.4091	-.6004	-.1563
Czech Republic	CZE	20300044	20303918	1	-.8219	.0502	-.3802	-.2812	.3742	-.801	-.4805	-.4607
Czech Republic	CZE	20300044	20303076	1	-1.2937	-2.9627	-.2827	-1.7857	.115	-.0358	-.3733	-.5093
Czech Republic	CZE	20300044	20305414	1	-.564	-.7087	-.227	.8108	.1219	.7621	-.6852	-.2503
Czech Republic	CZE	20300044	20306673	1	-1.1419	-1.7199	-1.1926	-.5564	.3232	.088	-.1972	-.4607
Czech Republic	CZE	20300044	20306125	1	-.2584	2.6352	1.2899	.6703	.5699	.929	.6626	1.4234
Czech Republic	CZE	20300044	20305932	1	-.6404	-.7353	.0226	-1.2764	-.0682	-.2306	-.3912	.5759
Czech Republic	CZE	20300044	20304588	1	.2161	-2.1972	-.4728	.0721	-.2547	.404	.1922	-.5912
Czech Republic	CZE	20300044	20307880	1	-1.0942	.0821	.0226	-.4316	.184	.6377	-.6852	.1216
Czech Republic	CZE	20300044	20301817	1	-1.1078	.2032	-.6315	.2183	-.3248	.2492	-.6378	-.6959
Czech Republic	CZE	20300044	20302668	1	-1.3924	-.2479	-.227	-.7391	.0086	-.1651	-2.1355	-.6959
Czech Republic	CZE	20300044	20300890	1	.3966	-.4314	.0226	-.2633	-.8582	-.7368	-.5832	-.1563
Czech Republic	CZE	20300044	20304341	1	-.3102	-.59	.0226	.0511	-.251	.5139	-.6852	-.4607
Czech Republic	CZE	20300044	20303993	0	-.2828	-.0862	.0226	.1055	-.0903	.4252	-.4948	-.2503
Czech Republic	CZE	20300044	20307689	0	-1.2318	-.2662	.0226	.2403	.0641	.7241	.5755	-.2726
Czech Republic	CZE	20300044	20304172	0	-.2573	-.5743	-.4728	.6064	1.4565	1.0824	.2337	.1216
Czech Republic	CZE	20300044	20305327	0	-1.1395	-.4203	-1.4131	.7769	-.2771	1.0245	-.2004	-.7496
Czech Republic	CZE	20300044	20304134	0	-.8206	-1.3327	-1.16351573913696	-.923549228788512	-2.2192	-.592537852774412	-1.13730803844012	-1.18207367144225
Czech Republic	CZE	20300044	20304539	0	-.9878	-.891	.0226	.7113	-.1215	1.0062	.5755	.1216
Czech Republic	CZE	20300044	20303977	0	-1.7382	.3738	-.4728	-2.6015	.5923	-.1292	.5755	1.0448
Czech Republic	CZE	20300044	20306217	0	-1.118	1.4003	.7162	.4427	1.054	1.2139	-.4982	-.2274
Czech Republic	CZE	20300044	20301883	0	-.2514	-.4314	.9247	-.2962	.169	-.4128	-.4952	-.1334
Czech Republic	CZE	20300045	20301479	1	-.6029	1.153	1.4967	.2385	.2856	.8803	1.2075	.4994
Czech Republic	CZE	20300045	20300076	1	.64	-.0862	.0226	-.0736	.554	-.0935	.0256	.1216
Czech Republic	CZE	20300045	20304346	1	-.8082	-.103	-1.231	-.7397	-.3583	.2384	.3482	-.8802
Czech Republic	CZE	20300045	20304900	1	-1.0557	-1.0674	-.7249	.3524	.0672	.8212	-.2004	-.959
Czech Republic	CZE	20300045	20305139	0	-.0905	-1.4144	-1.842	-.03	1.2966	.6093	-.5603	-.942
Czech Republic	CZE	20300045	20304130	0	-.7889	.5746	1.9359	.2839	1.0125	1.5272	.9628	.7435
Czech Republic	CZE	20300045	20306627	0	-.4935	.3924	-.5544	-.9287	-.0946	-.801	-.9538	-.4826
Czech Republic	CZE	20300045	20307746	0	-.6307	-1.1429	.3461	-.5088	-.2236	-.3632	-1.5596	-.2503
Czech Republic	CZE	20300046	20302801	0	-.3026	.0467	.4173	-.0355	.0454	.0957	.1305	.1216
Czech Republic	CZE	20300046	20306932	1	-.654	-.4314	-.4806	-.3926	-.373	.1771	-.6852	-.9299
Czech Republic	CZE	20300046	20303931	1	-.3764	.967	.0226	.0644	-.413	.4142	.542	.9097
Czech Republic	CZE	20300046	20300093	1	-.6762	.4594	1.1657	-.0258	.6858	-.4428	.8038	1.515
Czech Republic	CZE	20300046	20302474	1	.1244	.0666	.1386	.5051	.378	.5885	-.5802	-.4607
Czech Republic	CZE	20300046	20300299	1	.0938	-.269	-.2943	.2769	.1823	.2007	-.2821	.2224
Czech Republic	CZE	20300046	20303697	0	-.8496	-.4998	-.5373	.4193	-.0408	.8919	.5755	-.1563
Czech Republic	CZE	20300046	20304483	0	.4205	-.4456	.894	-.3534	.4139	-.0753	-.1445	.7095
Czech Republic	CZE	20300046	20304258	0	.5629	-.2662	.4173	.0654	-.014	-.1089	1.1417	.4994
Czech Republic	CZE	20300046	20306124	0	-.2001	-1.7372	.0226	.6242	.3289	.931	.5755	.1216
Czech Republic	CZE	20300046	20301384	0	.7694	-1.1076	-1.62	-.309	-1.4881	-.7106	-1.1947	-1.4991
Czech Republic	CZE	20300047	20303921	0	-.9925	-.59	.0226	.5854	.5206	.7431	.5755	-.2726
Czech Republic	CZE	20300047	20306271	1	-.0184	-.0862	-.8627	-.44	-.3801	-1.6678	-.6852	-.9299
Czech Republic	CZE	20300047	20304451	1	.7001	.468	-.829	-1.0549	-.0748	-1.4875	-.6852	-.4095
Czech Republic	CZE	20300047	20307829	1	-.4098	1.127	-.829	.1413	.4545	.6973	-.3912	-.945
Czech Republic	CZE	20300047	20305743	1	-.6068	-.5847	-.7638	-.4309	-.2851	-1.6678	-.216	-1.6557
Czech Republic	CZE	20300047	20305643	1	-.2786	.2086	-.6315	-.4106	-.0803	.1891	-.2857	-.9299
Czech Republic	CZE	20300047	20302747	0	-1.7556	-1.2189	.4445	.2529	-.6259	1.1422	-.2852	.1216
Czech Republic	CZE	20300047	20307548	0	-1.1606	-.891	.0226	1.2836	.2089	.1173	-2.1355	-.8443
Czech Republic	CZE	20300047	20303292	0	1.0136	.7763	.5833	-.6184	.843	.1726	1.1171	1.0448
Czech Republic	CZE	20300047	20302228	0	-1.2488	-.5743	.0226	-.5571	.3599	1.2586	-.5431	-.7496
Czech Republic	CZE	20300047	20304836	0	-.7131	-1.1128	-.691	-.1918	.4029	1.0006	.8038	.1959
Czech Republic	CZE	20300047	20306704	0	-.4763	.6606	.4173	-.4481	.1113	.1369	.0444	.5362
Czech Republic	CZE	20300047	20305228	0	.0001	-.4314	-.227	.1364	.5148	.1378	-.2852	-.4607
Czech Republic	CZE	20300047	20306865	0	.1665	-.1883	1.9359	1.7511	.8132	-.7946	1.536	-.0129
Czech Republic	CZE	20300047	20300224	0	-1.2811	-.438	.4173	-.0959	1.0379	.5736	-.5832	-.4095
Czech Republic	CZE	20300048	20302505	1	1.8845	1.7671	1.9359	.6497	2.4266	.7844	.0444	-.2485
Czech Republic	CZE	20300048	20305187	1	-.4783	2.0175	.0226	.311615759820306	.7529	.5489	-.7867	.9883
Czech Republic	CZE	20300048	20305839	1	-.7529	-.4314	-.9607	.8906	.5375	.5723	-.6852	-.9299
Czech Republic	CZE	20300048	20305509	1	-.3528	-1.4093	-.8154	.2815	-.8472	.5396	.0215	-.7496
Czech Republic	CZE	20300048	20300187	1	-.9602	-.2479	.0226	.2698	-.3311	1.3968	.1922	-.2503
Czech Republic	CZE	20300048	20301309	1	-.417	.0821	-.6643	-.5033	-.5478	-.7368	-.5832	-.8834
Czech Republic	CZE	20300048	20306002	1	-1.0434	-.4203	-.691	-.6054	.5109	-.1652	-1.5848	-1.0454
Czech Republic	CZE	20300048	20307451	1	-.7125	-1.1363	-.9607	.0721	.0364	.2234	-.6852	-.8119
Czech Republic	CZE	20300048	20305815	1	-.8369	-.5743	-.4806	.2481	.0161	.7111	-.6852	-.4607
Czech Republic	CZE	20300048	20301084	1	.1919	1.127	1.036	.744	1.0955	1.0228	-.7651	.1216
Czech Republic	CZE	20300048	20303593	1	-.2432	-.59	-.7638	.4009	.5543	-.1894	-.5832	-.7496
Czech Republic	CZE	20300048	20307847	1	-1.006	-.5743	-.4806	.0705	-.2214	.9929	-.6852	-.5251
Czech Republic	CZE	20300048	20305043	1	-1.4275	-.0862	.6496	.85	.7579	1.1571	-.3882	-.2503
Czech Republic	CZE	20300048	20302335	1	-.2693	.3984	-.7902	.7529	-.045	.8998	-.8883	-.4607
Czech Republic	CZE	20300048	20306409	1	-.8084	.4631	-.9807	.6453	.5751	1.3571	.2287	-.5912
Czech Republic	CZE	20300048	20307917	1	-.0906	-.157245738398917	-.118164692544426	.14461194199718	.144471139154823	.268107628979212	-.128694296544882	-.107304447186592
Czech Republic	CZE	20300048	20305365	1	-.7762	-.5872	-.227	.3779	.2646	.0455	-2.1355	-.6774
Czech Republic	CZE	20300048	20307874	1	1.3099	2.6352	.7162	.1401	-.1066	.4607	-.6852	-.1865
Czech Republic	CZE	20300048	20307273	1	-.4686	-1.855	.0226	.7113	-.8631	.6931	.5755	.1216
Czech Republic	CZE	20300048	20303500	1	-.4215	-.171407896111007	-.145197519038356	.118045163889563	.144152217563107	.27094188217919	-.126227569428001	-.156292979444108
Czech Republic	CZE	20300048	20305969	1	-1.2095	-2.9627	-2.664	-.7667	-2.2158	-.2092	-2.1355	-2.5027
Czech Republic	CZE	20300048	20307844	1	-.4798	-1.289	-1.762	-.5782	-1.8017	-1.6678	-2.1355	-2.5027
Czech Republic	CZE	20300048	20307481	1	-.1652	-.160438536722646	-.124259128496215	.138622574675245	.14439923963611	.26874659932892	-.128138183390094	-.118348703778949
Czech Republic	CZE	20300048	20305873	1	-1.3525	-1.0212	-1.1926	-.5507	-.6255	.0308	-.4948	-1.1252
Czech Republic	CZE	20300048	20306764	1	-.7397	-.18502650772777	-.171192820913148	.0924980233823292	.143845536237981	.273667356244565	-.123855515730233	-.203401323246892
Czech Republic	CZE	20300048	20301463	1	-.899	-.8283	-1.0611	.2649	-.4123	.5917	-2.1355	-1.3017
Czech Republic	CZE	20300048	20306135	0	-1.1599	-.1106	.4173	.0939	.0301	.3899	-.0551	.4504
Czech Republic	CZE	20300048	20300722	0	-.3268	-.0862	.0226	.7113	.8779	1.5721	.5755	-.2503
Czech Republic	CZE	20300048	20304351	0	-1.4311	-.0862	.0226	.7113	.5387	1.0062	.5755	.1216
Czech Republic	CZE	20300048	20301034	0	.3409	.7946	1.4967	.5143	1.1644	.8681	-.3912	.5759
Czech Republic	CZE	20300048	20301813	0	-.2578	2.6352	.0226	.4601	.8757	3.6292	-.4805	-1.1252
Czech Republic	CZE	20300048	20304290	0	-.24	-1.0865	-1.0611	.184	-.4541	.7158	-.309	-.7887
Czech Republic	CZE	20300048	20306890	0	-.3416	-1.2115	-1.0935	.3641	-.5663	.8709	-.24	-.9903
Czech Republic	CZE	20300048	20302597	0	-1.4595	-.7221	-.9899	.7113	-.1726	1.0062	-.6852	-1.1252
Czech Republic	CZE	20300048	20300269	0	.4531	-.0219	1.9359	1.3622	.7421	1.1955	-.1566	2.0955
Czech Republic	CZE	20300048	20303781	0	-.1816	2.6352	-.8309	1.0114	.9668	.9331	1.802	.4504
Czech Republic	CZE	20300049	20305191	1	-1.2747	.5128	-.7638	-.1973	1.3314	.0465	.1693	-.1563
Czech Republic	CZE	20300049	20304892	1	-1.4651	.8137	.0226	-.1697	-.0179	-.1751	-.4771	-.1563
Czech Republic	CZE	20300049	20305564	1	.2381	-.615352450963593	-.545709550055426	-.342996218580354	-1.0796	-.166695440328046	-.616384920411611	-.511307573790835
Czech Republic	CZE	20300049	20304162	1	-1.3724	.0402	1.4967	-.4965	-.108	-1.6678	-.6852	.346
Czech Republic	CZE	20300049	20307450	1	-1.2369	-.9385	-1.015	1.4498	4.8357	1.4071	.0221	-.4622
Czech Republic	CZE	20300049	20305441	1	-.3761	-.5717	.0226	.417	-.534	.9291	-.0823	-.4607
Czech Republic	CZE	20300049	20304309	1	-1.114	-.0862	.0226	.7942	1.3395	-.8768	-.6852	.1907
Czech Republic	CZE	20300049	20306187	1	-1.3197	-1.5214	-2.664	-.2879	-1.603	-.7368	-.216	-1.1252
Czech Republic	CZE	20300049	20300260	1	-.436	-.7221	-.4728	-.4618	-.7002	-.8768	-.1722	-.0358
Czech Republic	CZE	20300049	20305368	1	-1.9013	1.6454	1.383	.784866040808189	1.6751	1.01946927761292	.684920598419399	-.1389
Czech Republic	CZE	20300049	20303328	1	-1.1721	-.1621	1.1355	-.2397	-.2044	.1448	-2.1355	.9883
Czech Republic	CZE	20300049	20304874	1	-.5524	.718	.9726	1.5636	.5919	2.6687	1.3656	.9642
Czech Republic	CZE	20300049	20301059	0	-1.1562	-.0862	-2.664	.2857	1.0446	.6352	-.3733	.1216
Czech Republic	CZE	20300049	20300472	0	-.9748	.2063	-1.1346	.0238	.6992	.6589	.8107	-.4377
Czech Republic	CZE	20300049	20304964	0	-.1461	-.0862	.0165	1.0141	1.522	1.0062	.5755	.1216
Czech Republic	CZE	20300049	20302177	0	.2371	-1.0138	-.2737	.6333	-.5375	.8501	-.396	-.3917
Czech Republic	CZE	20300049	20306174	0	-.7257	.2741	-.2943	.53	1.0872	-.421	-.6711	-.5993
Czech Republic	CZE	20300049	20302169	0	-.3094	-.0862	.0226	-1.3102	.8757	-.0112	.1922	.1216
Czech Republic	CZE	20300050	20302439	1	-2.0916	-.242886347591701	-.281636091197657	-.016041194882062	.142542574316429	.285246766643627	-.113777642084686	-.403545163557968
Czech Republic	CZE	20300050	20303291	0	.2863	-.9672	-.8754	.4603	-.234	.7057	-.2821	-.5093
Czech Republic	CZE	20300050	20302748	1	-.5368	-1.175	-1.1926	.7113	-.2912	.4394	-.3858	-.5251
Czech Republic	CZE	20300050	20304349	1	-.6102	-.0862	.0226	1.1337	.3405	.3186	.5755	-.4607
Czech Republic	CZE	20300050	20300988	1	-1.3569	-1.3471	-.7638	-1.6804	-.5458	.2572	-2.1355	-.8443
Czech Republic	CZE	20300050	20302417	1	.5673	-.0862	.6407	2.1006	1.7447	1.828	.5755	.8136
Czech Republic	CZE	20300050	20301973	0	-.2907	1.0508	.8348	-1.0816	.1425	-.4817	.8886	1.1508
Czech Republic	CZE	20300051	20300854	1	-.125	-.0192	-.7249	3.6039	-.9291	.5181	-.7726	-.5093
Czech Republic	CZE	20300051	20300615	1	-1.286	-.0862	-1.4011	-1.6821	-.6573	.0589	-2.1355	-1.6557
Czech Republic	CZE	20300051	20303630	1	-.2343	-1.0619	-1.1729	.9031	.1916	1.1397	-.8913	-.5475
Czech Republic	CZE	20300051	20306315	1	-.1852	-.161294514825522	-.125893025534229	.137016846170705	.144379963625732	.268917905052702	-.127989091391491	-.121309630479312
Czech Republic	CZE	20300051	20302650	0	-.0571	.146573105646637	.166890103204908	.772984995769632	.584566423126113	1.5627	.264791027246801	.156387382877484
Czech Republic	CZE	20300051	20300351	0	-1.0681	-.9719	-1.0217	.8096	4.8357	1.0459	-.6057	-.1641
Czech Republic	CZE	20300051	20303944	0	-1.3272	2.6352	-.4806	.1827	-.1521	.6684	-.2852	-.5912
Czech Republic	CZE	20300051	20302051	0	-.0657	.9275	.4173	.1053	.8529	-1.6678	.8038	1.0448
Czech Republic	CZE	20300052	20307441	1	1.3223	2.6352	1.9359	3.6039	.6902	3.6292	2.4277	2.0955
Czech Republic	CZE	20300052	20306825	1	-.5153	-.2111	.0226	.676489957564482	.364627004248782	1.7011	-.6852	-.2503
Czech Republic	CZE	20300052	20306168	1	-.4062	-.4136	.1802	.5391	-.3078	.8275	-.4801	-.4607
Czech Republic	CZE	20300052	20303393	1	-.2904	-.59	.0226	.726	.5573	.9628	-.2008	-.6959
Czech Republic	CZE	20300052	20305703	1	-.7997	-.2479	.0226	.0675	.5191	-.1442	-.6852	-.4607
Czech Republic	CZE	20300052	20302557	1	-1.0154	-.59	-.9874	.5768	.2284	.6818	-1.27	-.4607
Czech Republic	CZE	20300052	20306894	1	.0232	-.2479	-1.0308	.6194	.0486	.8464	-.2519	-1.3374
Czech Republic	CZE	20300052	20303364	1	-.3832	-1.3452	.0226	.7113	-.9291	1.0062	-.6852	.1216
Czech Republic	CZE	20300052	20305156	1	-.4702	-.847	-.9607	-.3385	-.0357	-.4283	-1.7719	-.7496
Czech Republic	CZE	20300052	20307183	1	.7538	-.0862	-.3827	1.5676	.8426	3.6292	2.4277	-.8574
Czech Republic	CZE	20300052	20305683	1	.3565	.2032	.0226	.327	.1484	.0252	-.3912	-.4607
Czech Republic	CZE	20300052	20304626	1	.1447	-.7221	.0226	.5319	-.1009	.2615	-.1533	-.2882
Czech Republic	CZE	20300052	20301418	1	-.3684	-.8355	-1.0611	.3294	-.1261	-.1442	-2.1355	-.4607
Czech Republic	CZE	20300052	20304196	1	-.136880911403163	-.15922651073603	-.121945604747335	.140896213064372	.144426533588396	.268504038230473	-.128349290865969	-.114156166501132
Czech Republic	CZE	20300052	20301959	1	-.2907	-1.184	-1.161	.2895	.0618	.1815	-.747	-.6959
Czech Republic	CZE	20300052	20304204	1	-.8083	-.4203	-.227	.8806	.1649	.9826	-.4771	-.4607
Czech Republic	CZE	20300052	20306705	1	-.136880911403163	-.15922651073603	-.121945604747335	.140896213064372	.144426533588396	.268504038230473	-.128349290865969	-.114156166501132
Czech Republic	CZE	20300052	20304103	0	-.2409	-1.0564	-.4806	.5831	-.0639	.9505	-.6852	-.2503
Czech Republic	CZE	20300052	20305713	0	-.4783	1.4003	.0226	.9387	.1668	.936	-.176	.1216
Czech Republic	CZE	20300052	20300949	0	-.6903	.5427	.4173	.1389	.3911	.7149	.5755	.5553
Czech Republic	CZE	20300052	20303422	0	-.0322	.0634	-.227	.9944	1.2143	1.747	-2.1355	-.9299
Czech Republic	CZE	20300053	20304565	1	-1.7142	-.226734040790423	-.250804454090346	.0142589019986106	.142906312632276	.282014227635856	-.116591008098318	-.347672476722107
Czech Republic	CZE	20300053	20300326	1	.9023	-.7221	.8094	.1564	1.6541	1.5004	-.2668	2.0955
Czech Republic	CZE	20300053	20303924	1	-.329	-.9334	-.6843	.1053	-.9291	3.6292	-.1727	-.7507
Czech Republic	CZE	20300053	20302112	1	-.4889	-.4314	.0226	-.1766	-.2942	.4839	-.6852	-.7496
Czech Republic	CZE	20300053	20301572	0	-.4064	-.0862	.0226	.9968	.8805	1.5721	.5755	.1216
Czech Republic	CZE	20300053	20304182	0	-.2141	.64	1.9359	.1476	.7013	.8706	2.4277	1.515
Czech Republic	CZE	20300053	20302367	0	-.5492	.6555	-.5544	-1.0129	-.2577	-.2348	-.5832	-.4607
Czech Republic	CZE	20300053	20306990	0	-1.4886	.8046	.0226	.0786	.1981	2.5705	-.6852	-.7496
Czech Republic	CZE	20300053	20307000	0	-.6342	2.6352	1.1381	-.0775	.7803	.3885	1.2107	.9883
Czech Republic	CZE	20300054	20300428	1	-.2113	-.7306	-.8627	.1244	-.0253	.4057	-.2821	-.5305
Czech Republic	CZE	20300054	20307406	1	-.9569	.1852	.7162	.2073	.5768	-.153	-2.1355	-.8947
Czech Republic	CZE	20300054	20303547	1	.5075	-1.034	-.9607	-.7753	-.9985	-.2408	-2.1355	-.7108
Czech Republic	CZE	20300054	20300991	1	.3132	2.6352	-.7638	.165	.2941	.7643	-.3912	.839
Czech Republic	CZE	20300054	20305580	1	-.6971	-.6501	-1.0611	.2631	.728	-.1617	-.6852	-.959
Czech Republic	CZE	20300054	20301232	1	-.9583	-.9232	-.7249	.4471	.3936	.6792	-.4801	-.8875
Czech Republic	CZE	20300054	20302257	1	-.649	-.2662	.0226	-.1864	.0165	.5748	.0256	-.959
Czech Republic	CZE	20300054	20302952	1	-.4886	1.3697	.4173	.3202	.1037	.5302	.1479	.0876
Czech Republic	CZE	20300054	20303496	1	-.829	2.6352	1.9359	1.0945	-.2624	.1217	-.6852	-.4607
Czech Republic	CZE	20300054	20301442	1	-.8938	-.4203	-.3802	-2.2824	-.7289	-.0983	-1.2835	-.7108
Czech Republic	CZE	20300054	20304250	0	-.7508	-.2662	-.7638	-.7428	-.4767	.0433	.3473	-.4607
Czech Republic	CZE	20300054	20300305	0	-.9943	-.847	-.4728	-.5122	.1094	.929	.8038	-.4784
Czech Republic	CZE	20300054	20303811	0	.168	-1.0212	-.7836	-.2339	.0109	.1658	-.6852	-.1563
Czech Republic	CZE	20300054	20302857	0	-.6845	.5141	.0226	.846	-.055	.5175	.1701	.1216
Czech Republic	CZE	20300054	20307075	0	-.2007	-.9951	1.9359	-1.3102	-.6288	-.6073	-.6007	-.7108
Czech Republic	CZE	20300054	20302869	0	.5124	2.6352	.0226	.1021	1.4687	.9808	.5755	1.1508
Czech Republic	CZE	20300054	20301078	0	-.3355	.4435	1.9359	.2466	.9617	.4394	.8038	.8567
Czech Republic	CZE	20300054	20307050	0	.0001	1.0919	.4173	.5051	1.8905	-1.6678	.5755	.1216
Czech Republic	CZE	20300054	20302371	0	-.7779	-.0219	.6755	-1.1	-.6332	-.5226	-.8044	-.806
Czech Republic	CZE	20300054	20304317	0	-.8551	-.1759	.0226	-.0526	.3106	.1478	.5755	.6314
Czech Republic	CZE	20300054	20304969	0	.1871	-2.9627	.0226	.729	.6435	.968	.368746547628361	1.2147
Czech Republic	CZE	20300055	20305877	1	.2246	-.2662	-1.0611	.3766	.0859	.723	-.1722	-.4607
Czech Republic	CZE	20300055	20303247	1	-.1436	.0502	-.5034	.4359	-.6834	1.061	-.7867	-.6959
Czech Republic	CZE	20300055	20307137	1	-.9506	-.7087	-.9607	-.0922	-.2308	.5633	-2.1355	-1.4991
Czech Republic	CZE	20300055	20307841	1	.7446	-.5743	-.4728	.7768	.6835	.8195	-.4801	.1216
Czech Republic	CZE	20300055	20303874	1	.1653	.0608	.4173	.5936	.3384	.7908	-.4771	-.4607
Czech Republic	CZE	20300055	20301637	1	-1.3447	-.7136	-.9607	.0217	-.5003	.8253	-1.4019	-1.3017
Czech Republic	CZE	20300055	20307670	1	-.6885	-1.2814	-1.7242	-.4557	-1.2641	-.9484	-2.1355	-1.3857
Czech Republic	CZE	20300055	20306493	1	.1291	.6608	-.3802	-.0308	.0956	.2891	.8038	-.4607
Czech Republic	CZE	20300055	20303399	1	-.7476	-.089	-.9607	-.0947	-.1765	-.4524	-.6852	-.7108
Czech Republic	CZE	20300055	20303344	1	.6948	-.6486	.0226	.1818	.2143	1.1745	-.6852	.1216
Czech Republic	CZE	20300055	20307758	1	1.6043	.3178	.0226	.7211	.8746	1.1009	-.4771	.1216
Czech Republic	CZE	20300055	20305881	0	.8567	-.9015	.9726	.5546	.8536	1.1263	-.1694	.4777
Czech Republic	CZE	20300055	20300126	0	-.2818	.5696	.3416	.7385	.4615	.7347	.7803	-.2726
Czech Republic	CZE	20300055	20306330	0	.3526	-.2535	-.8627	.089	-.5042	.3357	.0684	-.2503
Czech Republic	CZE	20300055	20300167	0	-.3556	-.7243	-.7638	.1673	.9905	.6952	.075	-1.1252
Czech Republic	CZE	20300055	20305949	0	.5085	1.4003	1.9359	.5992	.5324	1.078	2.4277	1.3857
Czech Republic	CZE	20300055	20306419	0	.9166	-1.9174	-1.7911	-.4048	-1.6877	.0872	-2.1355	-1.236
Czech Republic	CZE	20300055	20300367	0	.9672	-.111973056537784	-.0317478782039019	.229538922602308	.145490647343755	.259047269248369	-.136579772350976	.049298965995637
Czech Republic	CZE	20300055	20306072	0	.282	-.983	.5347	.702	.5395	.7567	-.3876	-.1563
Czech Republic	CZE	20300055	20302483	0	.5093	.3239	.5347	-.1894	.5056	-1.6678	-.2004	.0122
Czech Republic	CZE	20300055	20303160	0	.905	-.269	-.7902	-.0009	-.3212	-1.6678	-.8483	.9097
Czech Republic	CZE	20300055	20304296	0	-.0525	-1.2858	-1.4242	.3114	-.4129	-.4318	-2.1355	-1.0454
Czech Republic	CZE	20300056	20304147	1	-.0406	-1.4756	-.6544	-.1271	-.2914	-.2742	-.9607	-.7446
Czech Republic	CZE	20300056	20302763	1	-.8316	1.2587	-.4728	-.2392	.4997	-1.0529	-.3876	-.8802
Czech Republic	CZE	20300056	20300090	1	-.1289	-.938	-.9285	-1.5123	-.3088	-.424	-1.2871	-.8443
Czech Republic	CZE	20300056	20306441	1	-.7983	-.59	-.4728	.0176	-.1578	-1.6678	-.6852	-.2503
Czech Republic	CZE	20300056	20307919	1	-.8742	-1.2524	-1.4242	-.0054	-.0842	.1376	-2.1355	-1.4637
Czech Republic	CZE	20300056	20305823	1	-.532	-.7221	.0226	.7113	-.149	-1.6678	.075	-1.1252
Czech Republic	CZE	20300056	20303967	1	-1.3253	.1943	1.2341	-1.3089	-.1462	-.1211	-.2821	-.1865
Czech Republic	CZE	20300056	20303346	1	-1.8602	.4718	-.6241	1.2836	1.9353	3.6292	.1922	-.222
Czech Republic	CZE	20300056	20301570	1	.3191	.0763	.4173	-.2623	-.1396	.0174	-2.1355	-1.0788
Czech Republic	CZE	20300056	20306691	1	.0934	2.6352	-.2943	-.2356	.5331	.1601	-.0817	-1.0344
Czech Republic	CZE	20300056	20306908	1	-1.2936	-.7237	.0226	.622	-.8375	1.5721	-.6852	-.8443
Czech Republic	CZE	20300056	20307818	1	-.2688	-.0994	.0226	-.7369	-.0524	.0813	-.7867	-.4607
Czech Republic	CZE	20300056	20301313	1	.6535	-1.2102	-.7519	.657	1.2974	.1276	-.0553	-.5005
Czech Republic	CZE	20300056	20306873	1	-.2504	-.7737	-.6843	.1578	.5241	-.4318	-.4771	-.7496
Czech Republic	CZE	20300056	20303654	1	-.322	.2762	-.6843	.0285	.6185	.2899	-2.1355	-.0949
Czech Republic	CZE	20300056	20303841	1	-.7	.2032	.9247	-1.012	-.7442	-1.6678	-1.2835	.6559
Czech Republic	CZE	20300056	20302509	1	-.1216	-1.3452	-1.1926	.1053	-.2653	-.1292	-.6852	-1.1252
Czech Republic	CZE	20300056	20303358	1	1.2688	-.6476	-.2614	-.7965	-.5688	.3396	2.4277	.7095
Czech Republic	CZE	20300056	20306326	1	-.876	.5206	-1.3694	-.4644	-.0926	-1.6678	-.1026	-1.0454
Czech Republic	CZE	20300056	20307009	1	.125	-.4203	-.5472	-1.6821	.2206	-1.6678	-.6852	-.7496
Czech Republic	CZE	20300056	20301548	1	-.3003	-.2479	-.227	-.7462	-.5199	-1.6678	-.6852	-.4607
Czech Republic	CZE	20300056	20303598	1	-.6346	-.9347	-.3802	.1053	-3.7095	.8643	.5755	.1216
Czech Republic	CZE	20300056	20302888	0	-1.1386	-.8977	.0226	-.1436	-.3313	-.0162	-.3912	-.1563
Czech Republic	CZE	20300056	20302066	0	.7098	1.2587	.4173	-.5354	-.3555	-.3548	.8098	1.1232
Czech Republic	CZE	20300056	20301244	0	-1.8177	1.1352	.4173	-1.6821	.4281	.4987	.7741	.1216
Czech Republic	CZE	20300056	20305581	0	.3068	2.6352	1.9359	1.4369	2.1227	1.5875	2.4277	2.0955
Czech Republic	CZE	20300056	20307072	0	-.6116	.3837	.7162	-.2458	.3158	.4147	1.4793	.3754
Czech Republic	CZE	20300056	20300016	0	-.4617	-.4314	-.7902	.3229	-.0422	.3395	-.7867	-.5475
Czech Republic	CZE	20300056	20303754	0	.0981	-.4314	.0226	-2.6893	.7333	-1.6678	.5755	-.1563
Czech Republic	CZE	20300056	20306856	0	.1422	.9275	.8348	-.1008	1.4724	-1.2919	-.2857	.6314
Czech Republic	CZE	20300056	20303142	0	-.8684	-.5874	-.3802	.7113	.5383	.949	.0221	-2.5027
Czech Republic	CZE	20300056	20303065	0	-.6024	-.1074	.7162	-.6184	.5806	-1.0529	-.9422	.0113
Czech Republic	CZE	20300056	20304094	0	-.5287	-.7353	-.9607	-1.0172	.0523	-1.6678	-.2673	-.7108
Czech Republic	CZE	20300056	20305330	0	-.9902	.3289	.7162	.1667	.4959	.6116	-.396	.1216
Czech Republic	CZE	20300056	20300621	0	-1.8706	-.0862	.0226	1.2836	.8779	1.5721	.5755	.1216
Czech Republic	CZE	20300057	20300597	1	-.6937	-.8283	-.6843	.5319	.0583	.8927	-.6852	-1.3017
Czech Republic	CZE	20300057	20301759	0	-.2108	-.0862	.0226	1.2836	4.8357	1.5721	.5755	.1216
Czech Republic	CZE	20300057	20303699	0	.037	2.6352	-2.5849	.4871	.0222	3.6292	.2785	-.7289
Czech Republic	CZE	20300057	20304526	0	.0444	1.3697	.8348	-.3453	.2979	.6229	.5755	1.4234
Czech Republic	CZE	20300057	20307338	0	-.5665	2.6352	1.9359	3.6039	4.8357	3.6292	2.4277	2.0955
Czech Republic	CZE	20300057	20305535	0	-.1381	2.6352	.8877	.8326	.5294	1.1829	1.2607	2.0955
Czech Republic	CZE	20300057	20305172	0	.4437	-.0862	.5347	1.9602	1.1374	2.2694	1.0854	.8375
Czech Republic	CZE	20300057	20304348	0	.5017	-1.2858	-1.0611	-.5681	-.8861	-.2579	-.5832	-.6774
Czech Republic	CZE	20300057	20306729	0	-1.1847	-.59	.0226	-.2843	-.3645	.6689	-.1727	-.4607
Czech Republic	CZE	20300057	20304247	0	.7824	-2.9627	-2.664	-2.6893	-3.7095	-1.6678	-2.1355	-2.5027
Czech Republic	CZE	20300057	20306773	0	.2254	-.9351	-.2737	.0782	.1187	.7523	-.7693	-.1985
Czech Republic	CZE	20300057	20300201	0	-.7359	2.6352	.6131	.680874586597767	1.1742705324237	.922	.780532685640638	.735109637527536
Czech Republic	CZE	20300057	20302318	0	-.9892	-.7412	-.6315	-.7361	.0745	-.1238	-.787	1.2841
Czech Republic	CZE	20300057	20304867	0	1.5583	-1.0235	-.8826	.1157	.5965	.7389	2.4277	2.0955
Czech Republic	CZE	20300057	20304053	0	-.2144	-.2662	-1.0935	-1.1523	.4233	-.2339	-.9362	-.5251
Czech Republic	CZE	20300057	20304775	0	-.755	-.5872	-.7638	.1656	-.2171	.1131	-.4771	-.4607
Czech Republic	CZE	20300058	20302938	1	-.478	-.6952	-.9145	.3267	-.3461	.2736	.075	-.943
Czech Republic	CZE	20300058	20302064	1	-.1169	-.891	1.1752	-.7965	.1938	1.865	-.311469484709867	-1.3549
Czech Republic	CZE	20300058	20305808	1	-1.4389	2.6352	1.9359	3.6039	2.3669	-.0196	2.4277	2.0955
Czech Republic	CZE	20300058	20306812	1	-2.1335	-.244679621717227	-.285059105492295	-.0194051960990735	.142502191074686	.285605652134951	-.113465294347614	-.40974830499523
Czech Republic	CZE	20300058	20303411	1	.3547	-1.3452	-.6843	.1053	-.2323	.6861	-2.1355	-1.6155
Czech Republic	CZE	20300058	20300567	1	-1.117	-.302499563575133	.0226	.0279728464313166	-.0081014541146803	.22116092727025	-.40891599972236	-1.0282
Czech Republic	CZE	20300058	20300065	1	-.8521	-.0862	.0226	.2983	-.2018	.7647	.5755	.1216
Czech Republic	CZE	20300058	20306862	1	-.7755	-.434705945640601	-.7637	.147150654936149	-.2341	.6496	.0834	-.485900509034487
Czech Republic	CZE	20300058	20303382	1	-.7045	2.6352	1.0068	.4192	.6021	.7615	-2.1355	-.9884
Czech Republic	CZE	20300058	20301712	1	-1.5318	-.7221	1.9359	.7113	-.9005	1.7	2.4277	2.0955
Czech Republic	CZE	20300058	20301708	1	-.0113	2.6352	1.9359	3.6039	1.1005	3.6292	.5755	.1216
Czech Republic	CZE	20300058	20302140	0	-.4106	-.170941388044939	-.144307045152639	.118920285924537	.144162722988763	.270848520559728	-.126308824567239	-.15467927439241
Czech Republic	CZE	20300058	20305731	0	-.044	-2.0412	-1.161	.8261	4.8357	1.0062	-2.1355	-2.5027
Czech Republic	CZE	20300058	20304560	0	-1.4744	-.216470863336935	-.231214028604567	.033511586768047	.143137431996717	.279960272007706	-.118378621161564	-.312170965584748
Czech Republic	CZE	20300058	20302967	0	-.7245	-.184375964369584	-.169951059164258	.0937183770457797	.143860186005869	.273537163894491	-.123968825649171	-.201151018954616
Czech Republic	CZE	20300058	20300473	0	-1.4457	-.251703875182195	-.281440712203066	.0210538785605768	.112587927670883	.262558035416267	-.165410845483795	-.381
Czech Republic	CZE	20300058	20301446	0	-.9237	-.0071	.0226	1.1583	.684863853012427	.7206	.5755	.1216
Czech Republic	CZE	20300058	20302721	0	.0388	2.6352	.1188	2.2963	1.0448	3.6292	.6215	2.0955
Czech Republic	CZE	20300058	20300941	0	.4093	1.03773496166005	1.02291870090583	3.6039	2.3772	3.3695	1.31050669441744	.968937411016636
Czech Republic	CZE	20300058	20303352	0	-1.3888	.168891266361568	.13129762188943	1.5674	.8779	1.15590222740274	.360277488503804	.0127842759139404
Czech Republic	CZE	20300058	20301923	0	-.2307	1.59148983091409	1.55905821251538	2.04352354798902	4.6945	1.87469312891274	1.6756371097259	1.55418603045421
Czech Republic	CZE	20300058	20304967	0	-.5695	-1.3452	-1.0935	.1053	-1.3033	.4394	.5755	.1216
Czech Republic	CZE	20300058	20304579	0	-.9955	-1.8617	-.6982	.9912	-.0848	2.0524	1.3918	.1216
Czech Republic	CZE	20300058	20306001	0	-1.5244	-.777860326817981	-.800189092086605	.332377229228369	-2.3649	2.8994	-.437591029862195	-.951518871472922
Czech Republic	CZE	20300058	20306496	0	.9933	.165180034309851	.236028002763192	.53212075123442	.8613	.511366173546786	.146899917306318	.317794084491222
Czech Republic	CZE	20300058	20300249	0	.0181	.0467	1.1752	1.4005	2.0116	3.6292	1.3428	2.0955
Czech Republic	CZE	20300058	20302298	0	-.1297	-.158237922483368	-.120703356431167	.142214338911207	.1462	.269065802944294	-.127702717571819	-.112439952988442
Czech Republic	CZE	20300058	20303445	0	-1.4359	-.214823105488898	-.228068776806391	.0366026141392869	.143174538316696	.279630508489426	-.118665623258874	-.306471181686548
Czech Republic	CZE	20300058	20307425	0	-.958	-.0862	.0226	-.1432	-.0548	1.0062	.5755	.1216
Czech Republic	CZE	20300058	20302046	0	-.7657	-1.2833	-.8709	.6333	-.5229	.6599	-.4948	-.6774
Czech Republic	CZE	20300058	20305951	0	-.0181	-.5573	-1.3074	.4569	-.0408	1.0557	.0256	-.3501
Czech Republic	CZE	20300058	20307435	0	.6309	-.4203	.0226	.1669	-.0041	.5425	-.1026	-.2503
Czech Republic	CZE	20300058	20304709	0	-.8463	-.0862	.7739	-.1319	-.1633	.5016	.5755	.1216
Czech Republic	CZE	20300058	20302994	0	-1.4855	-1.0863	-.353508571288927	.2475	.181427492719663	1.948	.0215867701599387	-.2439
Czech Republic	CZE	20300058	20307129	0	-.8195	-.188441860358247	-.177712070094821	.0860911666492141	.14376862495657	.274350866082457	-.123260638655808	-.215215420781343
Czech Republic	CZE	20300059	20307706	0	-.5296	-1.147	.4907	-.7197	.484	-.0003	-.8883	-.1563
Czech Republic	CZE	20300059	20303490	0	-.7027	-.4488	.0226	.6075	-.1952	.7187	.5755	-.2503
Czech Republic	CZE	20300059	20305246	0	.182681586811412	2.6292	1.9359	.9215	.8447	1.3463	.5755	2.0955
Czech Republic	CZE	20300059	20301020	0	-.5398	-.176471006589521	-.154862020018205	.108547279785208	.144038199961716	.271955155535362	-.125345690256266	-.173806860876758
Czech Republic	CZE	20300059	20307204	0	-1.118	-.7221	-.9674	-.987	-.0599	.1191	-.4948	.0388
Czech Republic	CZE	20300059	20304946	0	-1.3574	-.0862	-.5034	.1053	.6324	.589	.1156	.1216
Czech Republic	CZE	20300059	20307968	0	-.9554	-.0862	-.242451234978464	.621058674420027	.6274	1.352	-.176	-.4377
Czech Republic	CZE	20300059	20301253	0	-1.3637	-2.9627	-.4164	-.971160117060313	-1.6229	-.4384	-2.1355	.9883
Czech Republic	CZE	20300060	20300894	1	.5943	-1.034	-.8826	.2631	-.3643	.4241	-.6852	-1.1252
Czech Republic	CZE	20300060	20300162	1	.1616	-.7804	.0226	-1.2512	-.0329	.7156	-2.1355	.6559
Czech Republic	CZE	20300060	20307940	1	-1.1429	-1.0602	-.7638	-.1083	-.346	.1796	-.6852	-.7496
Czech Republic	CZE	20300060	20304044	1	-.1593	-.7737	-.5836	-.0547	-.1923	.523	-1.4541	-.5475
Czech Republic	CZE	20300060	20300962	1	-.9264	-.59	.0226	.124	.0452	.7559	-.6852	-.2503
Czech Republic	CZE	20300060	20304291	0	-1.159	.3678	-.9285	.3156	.6483	-1.2919	-.6852	-.7108
Czech Republic	CZE	20300060	20302085	0	.0319	-.2662	.0226	.1081	-.9291	.4394	.5755	.1907
Czech Republic	CZE	20300060	20304772	0	.105	-.9861	-.2737	.6628	-.9291	.9109	1.4841	.428
Czech Republic	CZE	20300060	20306892	0	1.485	2.6352	1.9359	-.5651	1.392	.3805	2.4277	2.0955
Czech Republic	CZE	20300061	20300702	1	-1.3	-1.7245	-.2626	.8122	1.1555	1.0236	-.8738	.7627
Czech Republic	CZE	20300061	20301006	1	-1.1007	.0734348928034516	.054427529490512	1.1605	.670442914502177	.906432344766843	.222875642744948	-.032805017191093
Czech Republic	CZE	20300061	20307671	0	-.5179	.8072	.0226	-.9155	.934	-.2793	-.5832	-.1563
Czech Republic	CZE	20300061	20303303	0	-.6373	-.2479	.0226	.3229	.6418	.8698	-.4771	-.2503
Czech Republic	CZE	20300061	20306466	0	-1.5623	-.2479	-.1627	-1.7857	-.207	-.4384	.5755	-.3856
Czech Republic	CZE	20300061	20302408	0	-.5883	-1.1784	-.8826	.5718	-.4711	1.2421	-.448180375784987	-.6843
Czech Republic	CZE	20300061	20303627	0	-.1771	-.0862	.0226	1.1087	1.046	.9453	.5755	.1216
Czech Republic	CZE	20300061	20300666	0	-.5318	-.8785	-.6446	.1053	-.8872	.149616638532821	-.0823	-.4607
Czech Republic	CZE	20300061	20306292	0	-.2707	1.3889	.4135	-2.6893	.3468	-.7368	-.5832	.2224
Czech Republic	CZE	20300061	20301553	0	-1.2901	-1.3452	-1.1926	-2.6893	-.3958	-1.6678	-.6852	-1.1252
Czech Republic	CZE	20300061	20304040	0	-2.2372	-1.3452	.0226	.4551	-.782	.4394	.5755	.1216
Czech Republic	CZE	20300061	20305924	0	-1.1157	-.201118896061846	-.201910085227798	.0623103274969746	.14348314724286	.276887903851672	-.121052586156502	-.259066745213727
Czech Republic	CZE	20300061	20303253	0	-.9275	-.19306414211378	-.186535114100092	.0774202327246973	.143664534500524	.275275916990881	-.122455541863353	-.231204424963306
Czech Republic	CZE	20300061	20303856	0	-.6299	-.59	-.5034	-2.0365	-.7188	-.7847	-.0857	-.8198
Czech Republic	CZE	20300061	20303051	0	.4359	-1.026	-.127	.6761	-.0798	1.0732	.7264	-.9136
Czech Republic	CZE	20300061	20305798	0	-.7687	-2.0412	-2.664	.6899	-3.7095	.7133	.8047	-2.5027
Czech Republic	CZE	20300061	20305025	0	-.7729	-1.32821401130427	-1.7460787843221	-2.184	-1.1131	.2422	-1.4214	-2.3458
Czech Republic	CZE	20300061	20304726	0	-1.2063	.3738	-.6843	-.2074	.3498	1.0985	.5755	2.0955
Czech Republic	CZE	20300062	20307358	1	-1.8497	-.438	-.227	-.6915	-.1254	.1092	-.4948	-.9299
Czech Republic	CZE	20300062	20305137	0	-.1937	-1.0138	.0226	.9306	.5041	1.5721	.5755	.1216
Czech Republic	CZE	20300062	20303345	0	.2401	-.0862	.0226	.7113	-.0732	2.1953	.5755	.1216
Czech Republic	CZE	20300062	20303143	0	-.3669	.0608	.1882	.8358	.2932	1.0209	.0221	-.3297
Czech Republic	CZE	20300062	20306798	1	-.2562	-.0862	-.7638	.8108	.4204	.2354	.0221	-.6959
Czech Republic	CZE	20300062	20306981	1	-.0872	-.4314	-.3048	.4024	.3771	.4285	-.4771	-.7496
Czech Republic	CZE	20300062	20305037	1	-.136880911403163	-.15922651073603	-.121945604747335	.140896213064372	.144426533588396	.268504038230473	-.128349290865969	-.114156166501132
Czech Republic	CZE	20300062	20304334	1	-.5583	.96	1.1381	.3484	.6123	.4142	-.4805	-.3749
Czech Republic	CZE	20300062	20302646	1	-.5878	.8046	-1.007	.5424	-.0946	.9999	-.3876	-1.0454
Czech Republic	CZE	20300062	20307288	1	-.7818	.235	-1.7997	.47	.4494	.0621	-1.5848	-.8054
Czech Republic	CZE	20300062	20307277	1	.6397	-.8959	-1.2891	-.7384	-.1083	.3349	.3379	-.6959
Czech Republic	CZE	20300062	20302188	0	-1.1299	-.2662	1.4967	-.1705	.3084	-.5037	.1648	2.0955
Czech Republic	CZE	20300062	20306282	0	-.8271	1.4003	.8348	-.8748	.7767	.3794	1.8077	.6314
Czech Republic	CZE	20300062	20302291	0	-1.9986	-.817	-.2737	.6333	-.1489	1.0196	-.5362	-.3917
Czech Republic	CZE	20300062	20306869	0	-.6808	-.8147	-.9835	.6333	-.9291	.9929	1.0638	-.3917
Czech Republic	CZE	20300062	20304652	0	-.4032	.0502	.766	.1115	.1248	-1.6678	.3415	.1216
Czech Republic	CZE	20300062	20302004	0	-.2587	-.5994	-.7638	.1103	-.2094	-1.6678	-.176	.1216
Czech Republic	CZE	20300062	20307675	0	-.3495	-.7221	.5347	-.3385	1.1612	.9693	.1144	.1216
Czech Republic	CZE	20300062	20303031	0	-.0882	.9526	1.9359	-.3164	1.2516	-.1318	-.0616	2.0955
Czech Republic	CZE	20300062	20305232	0	-.8605	-.9548	.4173	.2259	.1963	-.1786	.5755	-.2726
Czech Republic	CZE	20300062	20301412	0	-1.1831	.5376	.0226	1.1124	.8778	2.5705	.5755	.1216
Czech Republic	CZE	20300063	20307269	1	-.3381	-.59	.0226	.1071	-.4931	.0812	-.2668	-.1563
Czech Republic	CZE	20300063	20306015	1	.4117	2.6352	-.6843	.5483	-2.2892	.9944	-.1972	-.1563
Czech Republic	CZE	20300063	20300301	1	.437	-1.6559	-1.8395	-.1487	-1.0883	.114	-2.1355	-.8411
Czech Republic	CZE	20300063	20305515	1	.3079	-1.7313	-1.3514	.3423	-.3683	.5021	-2.1355	-2.5027
Czech Republic	CZE	20300063	20301235	1	-.436	-.5743	.0226	.1032	.2841	.9956	-.1722	.2224
Czech Republic	CZE	20300063	20303589	1	-.7536	-.1856	-.3802	.5153	.3861	.2603	-.2668	-.4607
Czech Republic	CZE	20300063	20300438	1	.2134	-.0862	.0226	3.6039	.9842	1.3397	-.5832	-.4607
Czech Republic	CZE	20300063	20300275	1	-.6818	-.847	-1.2567	.2082	-.2678	-1.2919	-.7867	-1.1405
Czech Republic	CZE	20300063	20305045	1	-.136880911403163	-.15922651073603	-.121945604747335	.140896213064372	.144426533588396	.268504038230473	-.128349290865969	-.114156166501132
Czech Republic	CZE	20300063	20300817	1	-.5697	.2607	-.4728	-.0714	-.5649	.1191	-.1727	-.8443
Czech Republic	CZE	20300063	20306680	1	.0971	-.165	.1386	.0007	.3271	.6046	-.6852	-.2995
Czech Republic	CZE	20300063	20302090	1	-.318	.8762	-.5544	.4253	.4479	.073	.0256	.1959
Czech Republic	CZE	20300063	20301749	1	-.7571	-.2479	-.227	.5643	.0936	.5842	.1693	-.3856
Czech Republic	CZE	20300063	20305427	1	.0852	.2032	.0226	.3898	.6975	.1438	-.3733	-.222
Czech Republic	CZE	20300063	20300485	1	-.4033	-.4998	.0226	.1281	-.091	.4942	-.414	-.1563
Czech Republic	CZE	20300063	20307282	1	-.7679	.2607	-.227	-.0692	-.2876	-1.2919	-.3912	-.1563
Czech Republic	CZE	20300063	20302028	1	.44	-.4998	.0226	.7749	.3257	.7726	-.8433	-.4607
Czech Republic	CZE	20300063	20301658	1	-.0413	-.4998	-.272163455148531	.152449674537335	-.1312	.319819405866543	.5755	-.4377
Czech Republic	CZE	20300063	20300831	0	1.3071	-.0862	.0226	.0467	1.1088	.9257	-.1727	-.1563
Czech Republic	CZE	20300064	20301128	1	-.8798	-.9279	-.9607	-.2108	.2003	.6256	-2.1355	-1.0454
Czech Republic	CZE	20300064	20303847	1	.3264	-1.1085	.6496	.3791	.3731	.6911	.1922	.388
Czech Republic	CZE	20300064	20301655	1	.6519	-1.0658	.3461	.4266	.3193	.2663	.0256	.1216
Czech Republic	CZE	20300064	20301649	1	-.372	-.0862	.7162	.1346	-.2761	.8185	.5755	-.4607
Czech Republic	CZE	20300064	20307015	1	-.8562	-1.3452	-.691	.0883	-.7026	-.4524	-2.1355	-.8443
Czech Republic	CZE	20300064	20300556	1	.6306	-.2366	-.4806	-.1016	-.2945	-.106	-1.7719	-.1865
Czech Republic	CZE	20300064	20301457	1	-.1349	1.4003	1.9359	-.2873	.6285	-.0306	2.4277	2.0955
Czech Republic	CZE	20300064	20306827	1	.604	-.0862	-1.418	.4223	.0657	.4431	-1.266	-.1563
Czech Republic	CZE	20300064	20305494	1	-1.0353	-.2509	-.5907	.2518	-.1845	.7774	.9628	-.4607
Czech Republic	CZE	20300064	20302713	1	.1549	.6636	.7162	.296	.0485	.7615	-.6852	.6314
Czech Republic	CZE	20300064	20302252	1	-.6656	.3101	-.3403	-.3607	-.5017	-.3412	-2.1355	-.3902
Czech Republic	CZE	20300064	20301434	1	.0773	.0666	-1.0611	.6352	-.0882	.7544	-.840324797960581	-1.6155
Czech Republic	CZE	20300064	20303474	1	-.5884	-.2662	-.6843	-.137	-.5774	.2289	-.414	-.4607
Czech Republic	CZE	20300064	20305558	1	.7237	-.0862	.0226	.5217	.0091	.4297	.3482	-.5912
Czech Republic	CZE	20300064	20301477	1	-.4756	-.438	-.3802	-.1675	-.606	.103	-.9504	-.4607
Czech Republic	CZE	20300064	20307242	1	.2276	.4457	.3461	.6664	.0899	1.0295	-.6852	.1959
Czech Republic	CZE	20300064	20303648	0	.2659	-.2662	-.7638	.5582	-.3857	.7871	-.1727	-.946
Czech Republic	CZE	20300064	20300594	0	.9329	-.0862	-.8627	.1601	.4412	.5742	.5755	-.4607
Czech Republic	CZE	20300064	20303199	0	-.9539	1.4003	1.9359	1.1782	-1.1531	.7063	2.4277	1.4234
Czech Republic	CZE	20300064	20306167	0	.2278	.3875	1.4967	.3937	.7162	.939	.1648	2.0955
Czech Republic	CZE	20300064	20301723	0	.1938	1.1352	.0226	.1607	-.0189	.844	.0254	.4994
Czech Republic	CZE	20300064	20301730	0	.829	-.7221	-.691	.1241	-.2697	-1.0529	-.4801	-.1563
Czech Republic	CZE	20300064	20304939	0	-.0951	-.2662	1.2341	-.1647	-.4389	.4108	-.3206	.346
Czech Republic	CZE	20300064	20306289	0	-.4674	1.7671	.0226	.0054	1.7979	.9489	-.5832	-.2503
Czech Republic	CZE	20300064	20303655	0	.2624	1.3697	.586	-.5281	-.2547	.5524	-.9681	.2224
Czech Republic	CZE	20300065	20306042	1	1.2567	-.165	.8348	.7306	.3025	.0272	-2.1355	-1.1252
Czech Republic	CZE	20300065	20302065	1	.3157	-.9767	-1.3325	.1501	-.5036	.0402	-2.1355	-.8443
Czech Republic	CZE	20300065	20301836	1	.5294	-.948	-.9607	-.0538	-.5298	-1.0529	-.722	-.2503
Czech Republic	CZE	20300065	20306584	1	.8237	-.5994	-.5907	.2541	-.7911	-.9292	-.6852	-.4607
Czech Republic	CZE	20300065	20304990	1	-.9393	-1.184	-.3802	-.1435	-.345	.1925	-.8483	-.1563
Czech Republic	CZE	20300065	20306190	1	1.1919	-.9334	-.9211	.5271	-.0035	.5673	-.4948	-.4607
Czech Republic	CZE	20300065	20301895	1	.4557	-.5743	-1.5117	.2535	-.3598	.4333	-.6852	-.4607
Czech Republic	CZE	20300065	20303308	1	1.3067	.3289	.0226	.5639	-.0518	.5632	-.0987	-.4607
Czech Republic	CZE	20300065	20304216	1	.8568	-.2509	-1.4011	-.0239	-.4828	.3306	-1.2624	-.0274
Czech Republic	CZE	20300065	20300091	1	1.3606	.5266	-1.0611	.4097	-.0241	.7184	-.1972	-.4607
Czech Republic	CZE	20300065	20302338	1	1.2366	-.6616	.0226	.3578	.2983	.9507	-.8657	-.7496
Czech Republic	CZE	20300065	20301486	1	.9302	-.8398	-.3802	.0834	-.661	.5152	-2.1355	-.3917
Czech Republic	CZE	20300065	20305145	1	.5195	-.8264	-1.0611	-1.4373	-.7392	-.7368	-.4805	-.7496
Czech Republic	CZE	20300065	20307730	1	.6806	-.4203	-.9607	.3393	-.3294	.2971	-.2668	-.959
Czech Republic	CZE	20300065	20302253	1	1.037	.1943	-1.2374	.6113	-.0402	.0541	-2.1355	-1.2008
Czech Republic	CZE	20300065	20305270	1	.6906	.5293	-.2614	.2309	.0421	.4117	-2.1355	-.0867
Czech Republic	CZE	20300065	20303324	1	.7768	-.59	-.829	.1811	-1.052	.2859	-1.2106	-.8273
Czech Republic	CZE	20300065	20304311	1	.9278	.0502	.0226	.5969	.3431	-.0272	-.6852	.149
Czech Republic	CZE	20300065	20300336	1	1.2992	-.2624	-.3802	.5278	-.0538	.4725	-.3237	-.1865
Czech Republic	CZE	20300065	20300682	1	.33	-.8398	-1.2567	.037	-.3035	.3994	-.7838	-.8443
Czech Republic	CZE	20300065	20304470	1	.6709	-.0994	.0226	.215	.8354	.4574	.5755	.1216
Czech Republic	CZE	20300065	20305053	0	.0244	.0789	.0226	.3053	.2105	.6299	-.3912	.1216
Czech Republic	CZE	20300065	20303980	0	1.631	2.6352	1.9359	.1598	.6588	.79	-1.4019	.9883
Czech Republic	CZE	20300065	20300996	0	.9471	-.4203	.0226	-.4794	-.5425	-1.6678	-.5832	.1216
Czech Republic	CZE	20300065	20306966	0	1.1487	-.8379	-.4806	-.2146	.2816	.458	-.5832	-.3856
Czech Republic	CZE	20300065	20307673	0	1.366	-.4314	-.4806	.3025	-.5957	1.1012	-.1972	.1216
Czech Republic	CZE	20300065	20307447	0	.6904	.2032	.7162	.0739	-.8135	-1.6678	-.4948	.5759
Czech Republic	CZE	20300065	20303966	0	.4886	-.4314	.0226	.4336	-.1372	.4223	.3473	.1216
Czech Republic	CZE	20300065	20302001	0	-.0118	-.7221	-.3802	-.1718	-.3033	.2384	-.5832	-.1563
Czech Republic	CZE	20300065	20303044	0	-.3298	-.6593	.5347	-.3371	-.3874	.134	.1693	.1216
Czech Republic	CZE	20300065	20303806	0	.6979	.957	-.7584	-.1002	.885	.4001	-.0343	.8903
Czech Republic	CZE	20300065	20307420	0	1.0354	-.8977	1.9359	-.0716	-.2149	-.1826	.9685	1.515
Czech Republic	CZE	20300065	20303470	0	.4448	.9526	1.9359	1.3321	1.9009	1.5721	2.4277	2.0955
Czech Republic	CZE	20300065	20304020	0	.5672	-.7221	.0226	.0609	.2303	.7509	-.414	-.1563
Czech Republic	CZE	20300065	20306395	0	-.2258	-.2662	.0226	.2496	-.5777	.9635	.0256	.1216
Czech Republic	CZE	20300065	20305935	0	.4572	-.2479	.3461	.1601	.5535	.7842	1.3428	1.4234
Czech Republic	CZE	20300065	20301852	0	1.4432	.9526	1.9359	1.0106	1.4905	.9863	.085	2.0955
Czech Republic	CZE	20300065	20303373	0	-.1467	1.7671	1.9359	-.0865	.484	.1032	1.5037	2.0955
Czech Republic	CZE	20300065	20305493	0	1.0608	-.1106	-.0951	-.0046	-.1443	.8376	2.4277	.839
Czech Republic	CZE	20300066	20300165	1	.3003	.1852	.1386	.7034	.1864	.1879	.5755	.149
Czech Republic	CZE	20300066	20304997	1	.0816	.2403	-1.4609	-.2848	.0873	-.1222	-.9362	-1.5298
Czech Republic	CZE	20300066	20305925	1	-.7314	-1.6559	-1.1201	-.7739	-1.4223	.2333	-.5798	-.9111
Czech Republic	CZE	20300066	20305456	1	.1115	-1.1738	-.4728	.1734	-.1748	.7549	.3482	-.8813
Czech Republic	CZE	20300066	20302728	1	-.1329	1.4003	1.9359	.6283	.5321	.8502	.8047	.1604
Czech Republic	CZE	20300066	20306945	0	-.8814	-1.064	.0226	-2.6893	-.7622	-.0306	-.6852	1.2147
Czech Republic	CZE	20300066	20302707	0	-1.2543	2.6352	1.9359	-2.6893	2.6423	-.4128	2.4277	2.0955
Czech Republic	CZE	20300066	20305737	0	-.0827	-.6593	-.691	-.2847	.1404	.3259	-.4805	.2546
Czech Republic	CZE	20300067	20302497	1	.1375	-.9924	-.4806	-.6068	.106	-.4795	-.6852	-.1563
Czech Republic	CZE	20300067	20305547	1	.2706	-.59	-.3802	-.4498	-.5624	-.8849	-.4771	-.8443
Czech Republic	CZE	20300067	20300721	1	-.0079	-.817	-.8892	.571	-.1571	.9508	-1.0808	-.4423
Czech Republic	CZE	20300067	20301863	1	.0469	-.9334	-.8627	.3914	-.3704	.7991	-.4948	-.9299
Czech Republic	CZE	20300067	20304098	1	-.2791	-.5743	-.8627	.2527	-.0774	-.801	-.8738	-2.5027
Czech Republic	CZE	20300067	20300791	1	-.8905	-.0115	-.6247	-.3571	-.1901	.1062	-2.1355	-2.5027
Czech Republic	CZE	20300067	20307766	1	-.8093	-.0862	.0226	1.5578	.3112	-.1961	-.396	-1.4344
Czech Republic	CZE	20300067	20307097	1	.3738	.2465	.8961	1.1304	1.0114	-.7946	1.3656	-1.0454
Czech Republic	CZE	20300067	20305148	1	-.6964	-.0862	.0226	-2.6893	-.4434	-.7368	-1.5596	.346
Czech Republic	CZE	20300067	20306026	1	-.394	.9454	.7162	.421	.3312	1.3059	-.6852	.8136
Czech Republic	CZE	20300067	20304984	1	-1.1707	.1852	-.9607	-.5626	-.2896	-.2224	-2.1355	-.6544
Czech Republic	CZE	20300067	20301256	1	.988	-.8379	-.4806	1.2836	-.0121	.2289	-.6852	-.4607
Czech Republic	CZE	20300067	20304472	1	-.9979	-.0862	-.9413	3.6039	1.6779	.2407	.5755	.06
Czech Republic	CZE	20300067	20301211	1	-.9373	-.2479	-.9607	.1053	.3008	.9132	.5755	-.4607
Czech Republic	CZE	20300067	20301361	0	.7212	-.0862	.0226	1.2836	.8779	.4723	.5755	.1216
Czech Republic	CZE	20300067	20305779	0	-1.0506	1.1132	1.9359	.054	.6071	.5414	1.4793	2.0955
Czech Republic	CZE	20300067	20307662	0	-.2836	.3289	.0226	-.2835	.5562	.0552	.075	.1216
Czech Republic	CZE	20300067	20303926	0	.292	-.24	-.6643	3.6039	-.0408	3.6292	.5755	.1216
Czech Republic	CZE	20300067	20304716	0	-.0452	1.7162	1.9359	.3911	.4713	-1.2919	1.6338	1.515
Czech Republic	CZE	20300067	20306428	0	1.0775	.00901416863885086	.135669008126116	.3653	.0287	.818	.5755	.1339
Czech Republic	CZE	20300067	20304888	0	-.1652	-.2741	-.6315	.3744	.7743	.3686	-.3912	.2286
Czech Republic	CZE	20300067	20304145	0	-.4468	-.4925	1.11157097477734	.351317017802222	.8011	.544420149552002	1.08699681515528	2.0955
Czech Republic	CZE	20300067	20303883	0	-.903	-.4314	.8348	.1823	.3436	.647	-.414	.7864
Czech Republic	CZE	20300067	20307231	0	.8314	.7062	1.9359	-.1301	.0473	.493	.3415	1.515
Czech Republic	CZE	20300067	20307010	0	-.07	-.2662	1.9359	.6523	.5826	-1.6678	2.4277	2.0955
Czech Republic	CZE	20300067	20304393	0	-.6274	.9454	.0226	.4778	-1.6245	.4456	.8038	.1959
Czech Republic	CZE	20300067	20300306	0	-.5643	-1.1763	.0226	.4527	.0111	.5299	-.6852	-.959
Czech Republic	CZE	20300067	20306985	0	-.2448	.792	.4173	.0487	.0995	.3189	.3473	-.1314
Czech Republic	CZE	20300067	20303570	0	-.136880911403163	-.15922651073603	-.121945604747335	.140896213064372	.144426533588396	.268504038230473	-.128349290865969	-.114156166501132
Czech Republic	CZE	20300067	20306987	0	-1.1573	-2.9627	-2.664	-2.6893	.5184	-1.6678	2.4277	2.0955
Czech Republic	CZE	20300067	20302968	0	-.1765	.8655	.0226	.4218	-.0874	.7513	.3415	.1216
Czech Republic	CZE	20300067	20301824	0	-.5748	-.817	1.9359	.1053	-3.7095	1.0896	2.4277	.1216
Czech Republic	CZE	20300067	20307700	0	-1.1729	-.4314	.0226	-.0072	-.193	-.2964	.3482	-.2503
Czech Republic	CZE	20300067	20300985	0	.1081	-.0862	.0226	.7113	.4927	.7987	.5755	.1216
Czech Republic	CZE	20300067	20304050	0	-.6281	-1.6495	-1.4747	-1.0139	-2.1394	.2477	-.3059	-1.1405
Czech Republic	CZE	20300067	20305039	0	-.2611	-2.9627	-2.664	-2.6893	-3.7095	-1.6678	-2.1355	-2.5027
Czech Republic	CZE	20300067	20307223	0	-1.2457	-.6019	-.691	-2.6893	-.3667	-1.6678	-.6852	-.6073
Czech Republic	CZE	20300067	20303012	0	.0348	.0467	1.1657	-1.3158	1.2458	-1.6678	.5755	2.0955
Czech Republic	CZE	20300068	20306488	1	-1.4039	-.0862	-.691	.0262	-.2914	.288	-.4948	.1216
Czech Republic	CZE	20300068	20306179	1	-1.2803	.4571	-.691	.6882	-.0922	.0361	.1693	.1216
Czech Republic	CZE	20300068	20301725	1	-.4404	.5266	.5347	-.5124	-.2352	-.2473	-.6852	-.1865
Czech Republic	CZE	20300068	20300159	0	-.7418	1.3697	.7162	.5156	4.8357	.8343	.8038	.1824
Czech Republic	CZE	20300068	20307593	0	.687	-.0862	-.3827	-.8941	1.1355	3.6292	.5755	-.2503
Czech Republic	CZE	20300068	20304894	0	.4311	-.5847	.5347	-.4669	.2655	.8359	-.176	.4994
Czech Republic	CZE	20300068	20302680	0	-.3117	.5836	1.4967	-.004	.7631	-.7946	1.4793	2.0955
Czech Republic	CZE	20300068	20306926	0	-.1372	-1.6482	-1.4131	.1053	.0477	-.2275	.9628	-.2201
Czech Republic	CZE	20300068	20304790	0	-.9627	.7156	-.7638	-1.0816	.8832	-.5979	.3473	-.1865
Czech Republic	CZE	20300069	20302387	1	.4212	-.7221	-.4806	.6462	-.9918	.706	-.3876	.1216
Czech Republic	CZE	20300069	20302454	1	.542	-.1678	-1.088	.5043	1.0518	.6591	-.6595	.1604
Czech Republic	CZE	20300069	20302432	1	.8367	-.4314	.0226	.1951	-.3554	-.8768	-.3733	.1216
Czech Republic	CZE	20300069	20300374	1	.3819	-1.0235	-.5034	-.0132	-.5532	-1.6678	-.2852	.4777
Czech Republic	CZE	20300069	20303669	1	-.0305	.0692	-.9607	.2524	.1825	.6926	-2.1355	-1.1252
Czech Republic	CZE	20300069	20303531	0	.7373	.6321	-.1164	.2289	.3456	-1.6678	1.3113	.839
Czech Republic	CZE	20300069	20305149	0	1.1329	-.4314	.0226	.2896	-.2869	-.127	-.5832	.1216
Czech Republic	CZE	20300069	20301682	0	.5239	2.6352	-.5252	.352	.9361	.4539	1.1171	.839
Czech Republic	CZE	20300070	20307955	0	-.6969	.5179	.5462	.051	.7176	.0364	2.4277	.6905
Czech Republic	CZE	20300070	20304392	0	-.7815	-.0862	.0226	-1.1482	.1569	.0383	.5755	.1216
Czech Republic	CZE	20300070	20301439	0	-1.7296	-.0862	.0226	-.0817	.2227	.3503	-.176	-.2503
Czech Republic	CZE	20300070	20306578	0	-.6915	.4594	1.1657	-1.9218	.5157	.178	.3473	1.515
Czech Republic	CZE	20300070	20303006	0	-.3544	-.8419	-.829	.484	-.0842	.818	-.6852	-.7496
Czech Republic	CZE	20300070	20307793	0	-.788	1.7162	1.9359	.6472	.5743	.3828	.5755	.1216
Czech Republic	CZE	20300070	20300551	0	-.6767	-.4343	.6496	.6873	.0975	.435	-.1026	-.4607
Czech Republic	CZE	20300070	20305248	0	-.4222	-.4314	.0226	-.2606	.1841	.8334	.0256	-.2503
Czech Republic	CZE	20300070	20300346	0	-.3066	-.4314	.0226	.4638	1.3968	.6844	.5755	.1216
Czech Republic	CZE	20300071	20300723	0	-1.2738	-1.8141	-2.664	.1055	-.1878	-1.6678	-1.5596	-.6987
Czech Republic	CZE	20300071	20302329	1	-.3052	-.9656	-1.4877	.285	.0787	.4649	-1.2106	-.6947
Czech Republic	CZE	20300071	20300507	1	.2703	.4594	.0226	.061470144169991	-.0427	.0776	-.066169846500506	.0686506456207306
Czech Republic	CZE	20300071	20307117	1	-1.111	-1.3452	-.0094	-.2116	-.1495	-.0254	.5755	-.7108
Czech Republic	CZE	20300071	20306881	1	.1189	-2.9627	-2.664	-2.6893	.7292	-1.6678	.2006	-1.7533
Czech Republic	CZE	20300071	20304808	1	-.887	-.269	-.5544	-.0595	.0213	.4138	-.5974	-.0625
Czech Republic	CZE	20300071	20304261	1	-.1303	1.5482	.4173	.7327	1.5616	-.2421	-.1566	-.4607
Czech Republic	CZE	20300071	20307705	1	-.6564	.1245	.4173	.4722	-.0025	.8554	-.8913	-.5093
Czech Republic	CZE	20300071	20307864	1	.1016	-.6463	-.4806	-.593	-.2749	.2242	-.1727	-.9299
Czech Republic	CZE	20300071	20302199	1	-.9392	-.5743	-.9607	-.3882	.1747	.1735	-.5832	-.7816
Czech Republic	CZE	20300071	20305203	0	-1.3831	-.0862	.4173	.8329	.4426	.8977	.0256	-.1563
Czech Republic	CZE	20300071	20306656	0	-.3702	-.6447	-.7638	-.2505	-.6557	.0559	.5755	-.3297
Czech Republic	CZE	20300071	20305392	0	-.139	-.4314	1.9359	-.7268	1.1711	.47	2.4277	2.0955
Czech Republic	CZE	20300071	20303088	0	-.3027	-.166323386179921	-.135492170632557	.127583191206531	.144266717064757	.269924326179923	-.1271131758997	-.138705074843948
Czech Republic	CZE	20300071	20307519	0	.1944	2.6352	1.9359	3.6039	2.2771	3.6292	2.4277	2.0955
Czech Republic	CZE	20300071	20307144	0	.0743	2.6352	1.9359	3.6039	4.8357	3.6292	2.4277	2.0955
Czech Republic	CZE	20300071	20307878	0	-.0998003528843842	-.195461293300935	-.0469	.0499069774122481	.0528452261757859	.156994769939878	-.5832	-.1563
Czech Republic	CZE	20300071	20307635	0	.4154	-1.2761	-.3076	.3288	-.2973	-1.6678	-.4401	-1.0169
Czech Republic	CZE	20300071	20306631	0	.8057	-.9924	-.7638	.1052	-.0574	.5834	.5755	-.2503
Czech Republic	CZE	20300071	20300832	0	-.6694	-.7637	1.9359	.6724	-.0611	-1.6678	1.8077	.69
Czech Republic	CZE	20300071	20301746	0	-1.3139	-.0862	-.227	.2596	.6602	1.3949	.8038	.1216
Czech Republic	CZE	20300071	20300177	0	-1.1278	-1.2027	.8271	.6265	-.0263	1.138	-.6057	-2.5027
Czech Republic	CZE	20300071	20302275	0	-.6231	-.5994	.0226	-.1577	.791	.8103	.1922	.1339
Czech Republic	CZE	20300071	20300303	0	-1.1029	-.0862	.0226	.7985	1.2884	.3645	.5755	-.3297
Czech Republic	CZE	20300072	20302157	1	.6956	-.2662	1.4967	.7748	.5743	.8962	-.2852	.1216
Czech Republic	CZE	20300072	20307904	1	.187	-.59	-.3802	.3456	-.3701	-.1611	-.8709	.3754
Czech Republic	CZE	20300072	20305024	1	-.4845	-1.6559	-.0808	-.4415	-1.4218	-.801	-1.5848	-1.0012
Czech Republic	CZE	20300072	20305667	1	-.3088	.2695	-1.4928	.0785	-.1416	.0859	-1.0396	-.6544
Czech Republic	CZE	20300072	20302739	1	-1.198	.2695	-1.0611	-.1019	-.7594	.4384	-.4771	-.7351
Czech Republic	CZE	20300072	20301525	1	-.5405	-.7221	.0226	.7695	.913	1.1087	-.6852	-.2503
Czech Republic	CZE	20300072	20303191	1	1.2846	-.2624	-.691	.535	.5466	.6512	-1.2871	-.4607
Czech Republic	CZE	20300072	20303536	1	.3995	-1.4528	-1.9313	-.2142	-1.0564	.0719	-2.1355	-1.7277
Czech Republic	CZE	20300072	20303074	0	.7519	-.0862	.0226	.5828	.0513	.5331	.5755	-.4607
Czech Republic	CZE	20300072	20303649	0	.711	.5119	.8348	.3357	.5612	.4376	.3199	.7627
Czech Republic	CZE	20300072	20304508	0	-.1642	.1141	1.9359	.4553	.7411	1.4453	2.4277	2.0955
Czech Republic	CZE	20300072	20300146	0	-.8012	.7825	1.4967	.5539	.0468	.9497	.5755	1.1508
Czech Republic	CZE	20300072	20306468	0	1.264	-.4314	.0226	-.107	.0844	-.2854	-.1026	.1216
Czech Republic	CZE	20300072	20303109	0	-.3565	1.3403	1.9359	.8226	1.1003	1.542	2.4277	2.0955
Czech Republic	CZE	20300072	20306276	0	.7839	.967	.4173	-.0871	.5296	-.3514	-.2008	.7435
Czech Republic	CZE	20300072	20307232	0	.9982	.4594	1.1752	-.0011	.1957	.5777	.8038	.1216
Czech Republic	CZE	20300072	20302388	0	-.3574	.96	-.5252	-.7841	-.0955	-.2224	-.4982	-.4607
Czech Republic	CZE	20300072	20306098	0	-.1985	-.983	.0226	.0043	-.6228	.5394	-.4805	-.4607
Czech Republic	CZE	20300072	20305438	0	.4027	-.0862	.7162	.3984	.6462	.6634	-.6852	1.2841
Czech Republic	CZE	20300072	20307063	0	1.1355	-.0219	.4173	.662	.5373	.6414	-.5798	-.2503
Czech Republic	CZE	20300072	20301533	1	1.4423	.6515	-.9084	.8099	-.6625	.6866	-.2821	-.4249
Czech Republic	CZE	20300072	20300884	1	-.0453	.3178	-.829	.1748	.1533	-.2408	-2.1355	-.6959
Czech Republic	CZE	20300072	20300882	1	-.0537	-.0219	-.7638	.6878	.2471	.6447	-.5832	-.4607
Czech Republic	CZE	20300072	20307796	1	.8781	-.5743	-1.2567	.1832	-.1255	.8441	-.3733	-.1563
Czech Republic	CZE	20300072	20306223	1	1.342	-.4166	-.7638	.0564	.098	.4571	-.0823	-.6959
Czech Republic	CZE	20300072	20304012	1	-.534	-.7221	-.3802	.5003	.2033	.7239	-.7867	-.1563
Czech Republic	CZE	20300072	20301930	1	1.2642	-1.6895	-2.664	-.1073	-.4689	.5554	-2.1355	-1.2688
Czech Republic	CZE	20300072	20306851	1	-.2535	-.4516	.6496	.074	-.6056	-.2338	-.4771	.2203
Czech Republic	CZE	20300072	20305767	1	1.2824	-1.3534	-1.5248	-.4408	-.1015	-.4524	-1.1908	-.0867
Czech Republic	CZE	20300072	20303940	0	.9626	.7825	1.9359	1.2836	1.7498	1.3829	1.1417	2.0955
Czech Republic	CZE	20300072	20305359	0	-.3157	.5976	.0226	.1548	-.4404	.0911	-.1566	.6559
Czech Republic	CZE	20300072	20302614	0	-.0104	-.2662	.0226	.5877	1.4951	1.6384	2.4277	.1408
Czech Republic	CZE	20300072	20301144	0	-.5019	-.0201	-1.3694	.0139	-.4641	.2697	-.3503	1.1232
Czech Republic	CZE	20300072	20301963	0	.9159	.7062	1.9359	.4387	.2787	.2253	.9628	2.0955
Czech Republic	CZE	20300072	20302017	0	-.1512	-.0862	-.216119523800241	.25009671271824	-.0981	.7621	-.3912	-.2503
Czech Republic	CZE	20300072	20305411	0	-.136880911403163	-.15922651073603	-.121945604747335	.140896213064372	.144426533588396	.268504038230473	-.128349290865969	-.114156166501132
Czech Republic	CZE	20300072	20307518	0	-.7781	-.0862	.0226	.5181	.2041	1.0717	.1693	-.4784
Czech Republic	CZE	20300072	20303798	0	-.9616	-.2479	.0226	.2788	.0347	.9893	-.1727	.2203
Czech Republic	CZE	20300072	20305694	0	1.7246	-.2479	.0226	.3725	-.2343	.8749	-.6852	-.2503
Czech Republic	CZE	20300073	20305526	1	.5727	.6555	-1.5179	.2766	-.5092	.212	-.9711	-.8443
Czech Republic	CZE	20300073	20300025	1	.0861	2.6352	1.9359	3.6039	4.8357	3.6292	2.4277	2.0955
Czech Republic	CZE	20300073	20300364	1	-2.2221	-.248471604712969	-.292297269370694	-.0265185733741859	.142416798348708	.286364536491306	-.112804816793803	-.42286521027784
Czech Republic	CZE	20300073	20305332	1	-1.2178	-.20548866427703	-.210251129606855	.0541130834812973	.143384743209877	.27776241957158	-.120291471503636	-.274182276019083
Czech Republic	CZE	20300073	20303078	1	-1.3464	2.6352	1.9359	.7929	.4381	1.1308	1.8085	.4104
Czech Republic	CZE	20300073	20306997	1	-1.0345	-1.0180385454494	-1.3196	.0288715584048681	-.5282	.4394	-.5172	-2.5027
Czech Republic	CZE	20300073	20300384	1	-1.5652	-1.5019	-.691	.3251	-.0408	.9276	.9911	.1216
Czech Republic	CZE	20300073	20301426	1	-.136880911403163	-.15922651073603	-.121945604747335	.140896213064372	.144426533588396	.268504038230473	-.128349290865969	-.114156166501132
Czech Republic	CZE	20300073	20307556	1	-1.3857	-.0862	-1.0611	-.8286	.1728	.0319	-.6852	-.959
Czech Republic	CZE	20300073	20306520	0	.3505	-.138367141339978	-.0821290933710424	.180026284164812	.144896271563726	.264329481241194	-.131982520574063	-.042001208810074
Czech Republic	CZE	20300073	20302220	0	.209	-.2662	-.7638	.697433317492862	.7357	1.0339	.9911	-.3086
Czech Republic	CZE	20300073	20301458	0	-.5637	-1.468	-.966486850768098	.0913871189138017	-.349	.7084	-1.0065	-.951503102136532
Czech Republic	CZE	20300073	20303683	0	-1.0779	.5836	.4173	.213895973868248	.5985	.454595026733755	.1693	1.1232
Czech Republic	CZE	20300073	20300308	1	-1.3366	-.210573174208116	-.219956478012655	.0445750561643288	.143270243708227	.278779975570847	-.119405865031936	-.291770180619243
Czech Republic	CZE	20300074	20305639	0	-.6145	-.6593	.0226	.3929	.4549	.0355	.8038	-.3297
Czech Republic	CZE	20300074	20303083	1	-1.28	.1236	.766	-.428	-.7403	-.3646	-.3237	.6314
Czech Republic	CZE	20300074	20307213	1	.9215	.1852	-.2943	-.1922	-.1291	.5847	-.2821	.4725
Czech Republic	CZE	20300074	20307563	1	-1.1788	-.3531	-.5836	-.1231	.0768	.1646	-.2513	-.4607
Czech Republic	CZE	20300074	20301013	1	-.0704	-.5994	-1.3074	-.5175	-.1889	.0589	-.1972	-1.2412
Czech Republic	CZE	20300074	20306427	1	-.641	-.0994	-.3802	-.0751	-.6804	.2525	.5755	-.4607
Czech Republic	CZE	20300074	20306660	1	-.1151	-.0862	.0226	.4896	.4164	.6624	.3482	-.4607
Czech Republic	CZE	20300074	20305243	0	.666	-.454	-.227	.1053	-.1732	1.0062	.5755	2.0955
Czech Republic	CZE	20300074	20305871	0	-1.4844	1.1576	1.4967	-1.0133	.5272	-.1211	2.4277	1.515
Czech Republic	CZE	20300074	20306356	0	.5661	.2086	.0226	1.7511	.9594	1.0643	-.3912	.1959
Czech Republic	CZE	20300074	20303737	0	-.6817	-.438	.8348	-.4593	.0931	-.0085	-.2673	1.1508
Czech Republic	CZE	20300074	20300470	0	-.2485	-.0862	.0226	1.1235	.9464	.5663	-.176	-.5251
Czech Republic	CZE	20300074	20304207	0	-1.3679	.5315	.0226	-1.0562	.1236	.1625	-.5832	-.1865
Czech Republic	CZE	20300074	20306370	0	-.145	.0634	-.3048	-.1775	-.0418	.5427	-.1727	.1959
Czech Republic	CZE	20300075	20306092	1	.7989	.8762	-.1119	.1566	.6543	.6807	-.1727	.0144
Czech Republic	CZE	20300075	20302283	1	-.0379	.2032	-.9607	-.0364	.0304	-1.6678	-.6852	-.6959
Czech Republic	CZE	20300075	20303735	1	1.31	-1.1801	-.9607	-.5071	-.8526	-.5417	-.7867	-.1563
Czech Republic	CZE	20300075	20301390	0	-.0393	-.2924	1.9359	-.4957	.1682	-1.0529	.1693	-.2503
Czech Republic	CZE	20300075	20305141	0	-.8329	2.6352	1.1355	-.0385	1.3974	.8308	2.4277	2.0955
Czech Republic	CZE	20300075	20307194	0	-.156	-.2479	.0226	-.3189	.2038	.1934	.0215	.1216
Czech Republic	CZE	20300075	20306982	0	1.216	.64	.4173	-.3375	.5358	.1765	.8038	1.3566
Czech Republic	CZE	20300075	20306702	0	.6132	.1852	1.4967	.3242	1.334	-1.6678	2.4277	2.0955
Czech Republic	CZE	20300075	20303003	0	1.1309	-1.1085	-1.0611	-.1999	-1.5857	-.9484	-.6852	-.7108
Czech Republic	CZE	20300075	20303185	0	.78	.4435	.586	-.3859	.2452	.2288	-.4805	.346
Czech Republic	CZE	20300075	20305400	0	.7093	1.3889	-.1587	-.0983	-.427	.0541	.3473	.1959
Czech Republic	CZE	20300075	20301028	0	1.1693	-.269	.8591	-.1171	-.0484	-.2737	-.768	.6802
Czech Republic	CZE	20300075	20304978	0	.2379	-.2662	.0226	.411	.4687	.0861	.5755	.4777
Czech Republic	CZE	20300075	20307384	0	.1359	.3178	-.6315	-.1362	-.0882	-.1091	-.1026	.557
Czech Republic	CZE	20300075	20306793	0	1.2596	-.59	.0226	-.5307	-.4831	-.568	-.5832	-.1563
Czech Republic	CZE	20300075	20306895	0	.0442	-.269	.0226	.296	-.2787	-.3435	.1648	-.1563
Czech Republic	CZE	20300075	20302469	0	1.0032	-1.0281	-.4806	1.0225	.3598	.3121	-.2826	.4777
Czech Republic	CZE	20300075	20304080	0	.7237	-.7221	-.9607	-.715	-.1668	-1.6678	-.5832	-.4607
Czech Republic	CZE	20300075	20307222	0	.3883	.2032	-.6843	-.0361	-.2324	.2345	-.7696	-.6585
Czech Republic	CZE	20300075	20301620	1	.5647	.5228	.4173	.0036	-.4585	.2407	-.6852	-.4095
Czech Republic	CZE	20300075	20306212	1	.2858	.5859	.6755	.4458	.6967	.5295	-.6852	.1216
Czech Republic	CZE	20300075	20304731	1	.5152	-.6447	.0226	.3699	-.4515	.7116	-.5832	-.4607
Czech Republic	CZE	20300075	20305769	1	.4468	-.4203	-.9607	.4253	-.065	.2511	-.1727	-.7496
Czech Republic	CZE	20300075	20304202	1	1.0103	-1.0275	-.482	.4816	-.1875	.1801	-.6881	-2.0641
Czech Republic	CZE	20300075	20304983	1	.7912	.3427	-1.6542	.316	.4575	.545	-1.5596	-.6544
Czech Republic	CZE	20300075	20303079	0	.3365	.5289	.1453	-.067	-.2235	.1625	-.5832	-.1563
Czech Republic	CZE	20300075	20303808	0	.3794	.9349	1.4967	.2632	.7025	.5228	.0254	2.0955
Czech Republic	CZE	20300075	20302686	0	.8191	-1.1755	-.7902	-.1947	-.7529	.4766	-.9906	-.5093
Czech Republic	CZE	20300075	20304041	0	1.1053	-.1219	.586	-.0833	1.3338	.0366	-.5832	.4994
Czech Republic	CZE	20300075	20305849	0	.4693	-1.0303	.0226	.0534739703411727	-.2236	.0916	-.0823	-.6959
Czech Republic	CZE	20300075	20302363	0	.4636	1.031	1.9359	.284	1.392	1.0068	.3768	1.515
Czech Republic	CZE	20300075	20307899	0	-.3704	-.7815	-.7249	1.175	1.1099	1.5939	-.2004	-.7507
Czech Republic	CZE	20300075	20300917	0	1.0805	-.4314	.0226	.544	-.0117	.4256	-.4771	-.4607
Czech Republic	CZE	20300075	20304322	0	1.0374	.4435	-.6315	-.0712	.0576	-.2198	.1693	-.3856
Czech Republic	CZE	20300075	20307592	0	.8147	.7763	.7162	.2587	.7169	.5367	.5755	.5553
Czech Republic	CZE	20300075	20306081	0	.7418	.0566	1.9359	-.0372	.0833	.0787	-1.0753	2.0955
Czech Republic	CZE	20300076	20300042	1	-.132114552964083	.957	1.9359	-.0507	-.0276	.2114	-.1689	-.0024
Czech Republic	CZE	20300076	20307189	1	-.8495	-.4174	-.4806	-1.7891	-.694	-.1073	-1.0426	-.3917
Czech Republic	CZE	20300076	20307815	1	-1.5374	-.0966	-.6863	.8022	1.5088	1.0185	1.4752	-.7507
Czech Republic	CZE	20300076	20302959	1	-2.3018	-.251882677452931	-.298808349067176	-.0329174014647783	.142339983447349	.287047189800579	-.112210685179372	-.434664503178788
Czech Republic	CZE	20300077	20301520	1	-.4491	.8046	1.1657	-.2088	-.3553	.3447	-.1722	-.5768
Czech Republic	CZE	20300077	20306349	1	-.7338	-.0862	-.7638	.7113	-.111	1.5721	.5755	.1216
Czech Republic	CZE	20300077	20305880	1	-.38	.1973	.4173	.3697	.4979	.3792	-.2668	-.0625
Czech Republic	CZE	20300077	20300442	1	-1.0066	2.6352	.0226	-.0076	.7807	1.0062	.1648	-.4607
Czech Republic	CZE	20300077	20302245	1	-1.0942	1.127	1.2341	.0166	.0046	.2518	-1.2665	-.1865
Czech Republic	CZE	20300077	20302132	1	-1.405	-.5717	-.3802	-.3375	-.3322	.1787	-2.1355	-.4607
Czech Republic	CZE	20300077	20301917	0	-.5426	-.5925	-.691	.0536	-.6005	-.1237	-1.5588	-.2503
Czech Republic	CZE	20300077	20303034	0	-.4949	.1852	.4173	-.0352	1.1919	-.9292	.3473	.8136
Czech Republic	CZE	20300078	20304226	1	-.7475	-1.2524	.0226	-2.017	-1.1508	-.3768	-.6852	-.4607
Czech Republic	CZE	20300078	20300908	1	-.4919	-.891	-1.1926	-2.6893	-.3872	.4676	-.414	-1.1252
Czech Republic	CZE	20300078	20302986	1	-1.0848	-.0862	.0226	.2226	1.8198	.9351	-.4748	.0388
Czech Republic	CZE	20300078	20300469	1	-.4677	-.4314	-.4728	.338	-.3902	-.5037	-.4801	-.5029
Czech Republic	CZE	20300078	20302931	1	-.5833	-.0862	.0226	.4993	-.3694	.6357	-.0553	-.1563
Czech Republic	CZE	20300078	20304911	1	-.5784	.7156	-.3048	.0337	-.6397	-.4831	-.7078	-.0949
Czech Republic	CZE	20300078	20304173	1	.7959	-.4136	.0226	.8592	.5429	.5041	.3482	.2203
Czech Republic	CZE	20300078	20301599	0	.3856	.967	.0226	-.253	1.4372	1.597	.8038	.1216
Czech Republic	CZE	20300078	20305026	0	.0124	1.3403	1.9359	.7299	.2083	.8839	-.1727	2.0955
Czech Republic	CZE	20300078	20302882	0	-.861	.7665	.0226	.6586	.2182	-1.6678	.8038	2.0955
Czech Republic	CZE	20300078	20307713	0	.9748	-.0862	-.7638	-1.4373	.0673	.1389	-.5832	-.4607
Czech Republic	CZE	20300078	20304774	0	-.6333	.115	.0226	-1.0089	.1504	-.1142	.1693	.557
Czech Republic	CZE	20300078	20305961	0	-1.13	-.983	.0226	-.6366	-1.3843	-.5032	-.1727	.0426
Czech Republic	CZE	20300078	20301617	0	-.6539	.127	-.4649	.3426	.6351	1.0261	1.3958	.6663
Czech Republic	CZE	20300078	20303052	0	-.7192	1.3889	-.6315	.3717	-.0775	-1.6678	-2.1355	-1.4694
Czech Republic	CZE	20300078	20304522	0	-.2237	.6583	-.9084	-2.6893	-.5092	-1.6678	-.4805	-2.5027
Czech Republic	CZE	20300078	20305398	0	-.9941	-2.9627	-1.2891	.1053	-.883148830398656	1.0712	-2.1355	-2.5027
Czech Republic	CZE	20300078	20300771	0	.2919	-1.5407	-1.5502	-2.6893	-3.7095	.0005	-.1727	.1216
Czech Republic	CZE	20300078	20302262	0	-.9332	-.59	-.4728	.2587	-.224	-1.6678	.1693	-.5093
Czech Republic	CZE	20300078	20304013	0	.0128	-1.7245	-2.664	.346	.4138	.7331	-2.1355	-2.5027
Czech Republic	CZE	20300078	20302745	0	-.3898	-.7221	.0226	-1.5123	.5055	-1.0529	.1693	.1216
Czech Republic	CZE	20300078	20301095	0	.1245	-.9216	-.7255	1.2291	.5757	1.0125	.3482	-.9601
Czech Republic	CZE	20300078	20301373	0	-1.9949	-.6289	-.3706	.2317	-.804	.9683	.075	-.4607
Czech Republic	CZE	20300079	20303123	0	-1.6362	1.3939	-.5759	1.044	.5144	1.0604	1.4841	1.515
Czech Republic	CZE	20300079	20306553	0	-1.1992	.4981	-.4338	.3634	1.9728	.6828	.1922	.7034
Czech Republic	CZE	20300079	20307161	1	-.9819	-.604	-.227	-.8286	.5059	.5969	.1922	-.6774
Czech Republic	CZE	20300079	20301228	1	-1.29	-.7691	-.9607	.2363	.0198	-.0805	-.2668	-.943
Czech Republic	CZE	20300079	20306265	1	-.3092	-2.9627	.4548	-2.6893	.4433	.6957	.3379	-2.5027
Czech Republic	CZE	20300079	20306757	1	-1.1909	-.204337373728662	-.208053538090728	.0562727883199037	.143410669443836	.277532013373093	-.120492000241756	-.270199829607094
Czech Republic	CZE	20300079	20300199	1	-.35	-.385009276485804	-.34786081842386	-.112066982041177	-.4176	.0721081433167383	-.349417333143336	-.353417405149735
Czech Republic	CZE	20300079	20302878	1	-.136880911403163	-.15922651073603	-.121945604747335	.140896213064372	.144426533588396	.268504038230473	-.128349290865969	-.114156166501132
Czech Republic	CZE	20300079	20305704	0	-.7231	-.0834504455171906	.0226	.13552868514575	.220003357454636	.319964078782472	-.0144668021005803	-.0705320893112923
Czech Republic	CZE	20300079	20302412	0	-1.1966	-1.3452	-.6843	1.44518973711418	.483044662822506	3.6292	.0679	-1.1252
Czech Republic	CZE	20300079	20304704	0	-1.3206	-1.249	1.0108	-2.6893	-.2611	-.8849	-1.3153	-.2844
Czech Republic	CZE	20300079	20307211	0	.7116	-.0862	1.9359	1.2983	2.3772	3.6292	.7951	2.0955
Czech Republic	CZE	20300079	20300709	0	-.0657400659191192	.5826	.4173	.099125432816329	-.0564	.1873	.9628	.8136
Czech Republic	CZE	20300079	20300872	1	-.7267	-1.3724	-.106582508971059	.661322378053084	.354568301122248	1.4864	1.2194	.0302023028935113
Czech Republic	CZE	20300080	20307736	1	-1.0524	-.4203	.0226	.1235	-2.2649	1.4227	-.7164	-.6959
Czech Republic	CZE	20300080	20307294	0	-.6878	-.0777233808544721	-.0655042408880708	.263261900869733	.298367078896175	.463653759491601	.5755	-.2503
Czech Republic	CZE	20300080	20303036	0	-2.5922	.199	-.2402	.5812	-.7333	.9421	-.2212	-.851
Czech Republic	CZE	20300080	20301349	1	.3175	-.8994	-1.2567	.1524	-.5144	-.568	-1.2835	-1.2688
Czech Republic	CZE	20300080	20307407	1	-1.2662	2.6352	1.9359	3.6039	1.2109	2.0634	2.4277	2.0955
Czech Republic	CZE	20300080	20300174	1	-.1684	1.1493	.0226	.6769	1.2305	1.0954	.5755	-.2503
Czech Republic	CZE	20300080	20302928	1	-.4044	-.6593	.0226	-.3961	-.315	.5588	-.8483	-.6959
Czech Republic	CZE	20300080	20303599	1	-.1644	.2577	-1.3005	.4914	-.104	.71	-2.1355	-1.7277
Czech Republic	CZE	20300080	20306916	1	.7087	-.0862	-1.0611	.4496	-.1572	1.0759	-.6852	-.1563
Czech Republic	CZE	20300080	20300331	0	-2.3151	-.8893	-.7249	.4573	.4577	1.0961	-.1727	-.5251
Czech Republic	CZE	20300080	20300129	0	.1481	-1.0169	-.4806	-.3486	-.972	.4686	-.4771	.4994
Czech Republic	CZE	20300080	20305819	0	-.2006	-.0994	.4173	.7113	-.0146	-1.6678	1.1417	.388
Czech Republic	CZE	20300080	20304540	0	-.8391	-.4314	-.829	.6373	.6363	.7247	-.2821	-.2503
Czech Republic	CZE	20300080	20304889	0	.0183	.4012	.4173	.458	.3886	.5111	.1648	1.1232
Czech Republic	CZE	20300081	20307261	1	.702	-.089	-1.2567	-.2247	-.4349	-1.6678	-2.1355	-1.2087
Czech Republic	CZE	20300081	20300387	1	-1.0022	-.196261220328023	-.192637719537072	.07142283676024	.14359253860176	.275915743869208	-.121898683248572	-.242263486189164
Czech Republic	CZE	20300081	20301214	1	.0319	-.0862	-.9607	-.5571	-.0245	.9613	-.6852	-1.1252
Czech Republic	CZE	20300081	20303879	1	.6403	.4435	.7162	.2445	.2453	.6956	1.1176	.149
Czech Republic	CZE	20300081	20302375	1	-.4617	-.847	-1.4928	-.2352	-.4865	-1.2919	-2.1355	-1.2087
Czech Republic	CZE	20300081	20302957	1	-.1586	.6555	-.227	-.0822	-.0646	.2467	-.0726	-.7108
Czech Republic	CZE	20300081	20301869	1	-.6239	.4435	-.4728	.1856	-.4129	.3433	-1.2835	-.946
Czech Republic	CZE	20300081	20304281	1	-.2098	-1.1681	-2.664	-.4258	-.1062	.5962	-2.1355	-1.7277
Czech Republic	CZE	20300081	20307653	1	.7608	-.847	-1.4928	-.2352	-.6479	-1.2919	-2.1355	-1.2087
Czech Republic	CZE	20300081	20304136	1	.0599	-.3827	-.9607	.0874	-.4441	-.421	-.0823	-.6959
Czech Republic	CZE	20300081	20303822	1	.8305	-.9334	-.652	.1591	-.3282	-.1817	-.5832	.2203
Czech Republic	CZE	20300081	20305075	1	-.9539	.2086	-1.3325	.8338	.0245	.9913	-2.1355	-2.5027
Czech Republic	CZE	20300081	20303996	1	-.3525	-.8374	-1.6877	-.7771	-1.6381	-.3397	-2.1355	-1.6026
Czech Republic	CZE	20300081	20302674	1	.4346	-.134767753417383	-.0752585563261964	.186778372526404	.144977327187369	.26360914067269	-.132609452428187	-.0295505120350452
Czech Republic	CZE	20300081	20306450	1	.9645	.1736	.586	-.0412	-.3752	.2309	.8038	.5553
Czech Republic	CZE	20300081	20305688	1	-.4021	-1.0602	-1.3074	.0951	-.6278	-1.6678	-2.1355	-1.4637
Czech Republic	CZE	20300081	20300799	1	-.9929	-.165	-.8627	.2176	-.5931	.256	-1.0753	-.8443
Czech Republic	CZE	20300081	20307263	1	-.1447	-.4203	.0226	.3219	-.8531	.0847	-.414	-.8947
Czech Republic	CZE	20300081	20302052	1	.3764	-.4314	.4173	.5338	-.5777	-.2338	.075	.2203
Czech Republic	CZE	20300081	20304553	1	-1.1184	-.2479	-1.0611	-.476443117008303	-.3539	-.7793	-.6852	-.959
Czech Republic	CZE	20300081	20301105	1	-.0948	-.0361671381128367	-.00181467295684763	.276273738632584	.4589	.379081592636737	-.00404928189314016	.00832210471414011
Czech Republic	CZE	20300081	20306207	0	.822	1.1576	1.9359	3.6039	2.0116	3.6292	2.4277	2.0955
Czech Republic	CZE	20300081	20300538	0	1.0026	-.7075	.7162	.3689	.3046	1.1619	.3473	.519
Czech Republic	CZE	20300081	20304854	0	-.4681	.7763	1.4967	.3671	.1427	.0171	.7679	1.515
Czech Republic	CZE	20300081	20301694	0	.788	-.119642620339557	-.0463875956645014	.215151595201628	.145317934290762	.260582168533457	-.135243908043496	.022769062760379
Czech Republic	CZE	20300081	20307701	0	.5532	.2517	-.8609	.5081	-.1054	.2644	-.2004	-.4377
Czech Republic	CZE	20300081	20301500	0	1.3139	1.1493	1.9359	.650249867151836	-.0408	1.3253	.931821299181672	1.35154248404534
Czech Republic	CZE	20300081	20303249	0	1.2109	-.1874	-.7638	.7113	.7602	.9172	-.216	-.7496
Czech Republic	CZE	20300081	20301872	0	-.5756	-2.9627	-2.664	-.743879285840674	-1.38929527383523	-.681702291573574	-2.1355	-2.5027
Czech Republic	CZE	20300081	20305158	0	.4022	-.5743	-.4806	-.2046	-1.1029	.0412	-.414	-.4607
Czech Republic	CZE	20300081	20303298	0	-1.1904	.4594	.8348	-.0745	.0626	-.1211	-.216	-.1563
Czech Republic	CZE	20300081	20303973	0	.8109	.3889	-.7984	.2777	.0535	-.7106	.3415	-.9299
Czech Republic	CZE	20300081	20306233	0	.347	.9526	-.2614	.697	.6768	.6517	.9254	.9097
Czech Republic	CZE	20300081	20307987	0	-.1566	-.160070466138409	-.12355655276987	.139313037932197	.144407528320573	.268672937867694	-.128202292949493	-.117075505297792
Czech Republic	CZE	20300081	20307452	0	.0389	-.151703280182792	-.10758520922329	.155009034064077	.144595951322026	.266998424417722	-.129659667235834	-.0881324468017383
Czech Republic	CZE	20300082	20302327	0	.2366	-.0966	-.9607	.135	.4756	.4904	.5755	-.2503
Czech Republic	CZE	20300082	20304603	0	-1.028	.2656	-.227	-.5358	.4874	-.2532	.1693	-.1563
Czech Republic	CZE	20300082	20307140	0	-.1	1.127	1.9359	.0402	1.6488	.2267	.5755	.1216
Czech Republic	CZE	20300082	20306489	0	.2189	1.3889	.9192	.0183	.1838	-.2196	.5858	.8136
Czech Republic	CZE	20300083	20304129	1	.2025	-.4314	-.227	.56	.15	.7795	.3482	-.3297
Czech Republic	CZE	20300083	20302148	1	-.3648	-.4203	-.732	-.0472	-.2397	-.1507	-.622	-.6959
Czech Republic	CZE	20300083	20305030	1	.231	-.2806	-.3802	.5188	-.502	.2231	-.4771	-.4423
Czech Republic	CZE	20300083	20305521	1	-.0393	-.2479	.0226	.7454	-.071	.8884	.5755	.1216
Czech Republic	CZE	20300083	20303814	1	.9874	-.4166	.8877	.6016	-.2079	.8791	-.2821	.5553
Czech Republic	CZE	20300083	20305671	1	-.4955	-.272906545124284	-.302721837050589	.4265	-.1598	.8769	-.193222953552188	-.3969
Czech Republic	CZE	20300083	20306286	1	-.4316	-.5133	.0226	1.4715	.9482	-.2752	.5755	-.2503
Czech Republic	CZE	20300083	20304737	1	.8379	.0441	.586	.0495	.445	.627	-.8512	.3216
Czech Republic	CZE	20300083	20304860	1	-.0736	-.269	-1.4928	.4363	-.6601	-.8768	-.5832	-1.0788
Czech Republic	CZE	20300083	20304394	0	.3867	-.5994	.0226	.3967	-.3258	.0766	-.5832	.2286
Czech Republic	CZE	20300083	20304847	0	.7454	-.5847	.5347	-.0725	.329	.3859	.3482	.1216
Czech Republic	CZE	20300083	20303927	0	1.291	-.4456	.0165	-.1103	-.4969	-.0659	-.3237	-.1563
Czech Republic	CZE	20300083	20304271	0	.292	.7825	.0226	.2513	.0501	-.4128	-.1026	.1216
Czech Republic	CZE	20300083	20304132	0	.9682	-.0233	1.9359	.4757	.6635	.8732	.5145	1.4234
Czech Republic	CZE	20300083	20301491	0	.3544	-.1167	.8877	-.284	.1495	-1.0529	1.3958	.5553
Czech Republic	CZE	20300083	20300539	0	-1.1481	-.4343	.8348	.7462	-.0404	.6058	.1648	.4777
Czech Republic	CZE	20300084	20305825	1	-.1394	-.159334324969935	-.122151401317178	.140693964446102	.144424105689499	.268525614945241	-.128330512068291	-.11452910833548
Czech Republic	CZE	20300084	20302104	1	-1.233	-.0862	-.4728	.3217	.5201	.9718	.5755	-.2503
Czech Republic	CZE	20300084	20302063	0	-.9654	-.7136	-.8674	.1562	-.0202	1.1389	-.6308	-.6353
Czech Republic	CZE	20300085	20304287	1	-1.4245	-1.2115	.0226	-1.3001	-.4014	-.3205	-.6852	-.9943
Czech Republic	CZE	20300085	20303027	1	-.9403	.7308	-.9607	-.3643	.2176	-.4207	-.1972	-.6544
Czech Republic	CZE	20300085	20300899	1	-.7646	-.7927	-.8873	-.9894	-.8126	-.4318	-.9941	.6559
Czech Republic	CZE	20300085	20307312	1	-.8073	-.59	-.691	.4926	.5626	1.2808	-.2821	-.4607
Czech Republic	CZE	20300085	20302628	0	-1.031	-.7809	-.4806	.6422	-.0408	1.3554	.5755	.1216
Czech Republic	CZE	20300085	20303436	0	-.8981	-.1422	1.9359	.7152	.2187	.1647	.8038	.9642
Czech Republic	CZE	20300085	20300207	0	-.5933	-.184114963247167	-.7249	.560321466198745	.9138	.8679	.1922	-.328
Czech Republic	CZE	20300085	20307827	0	1.216	-.0862	.0226	-2.6893	-.1388	1.0062	.5755	.1216
Czech Republic	CZE	20300086	20302411	1	-1.9418	-2.9627	-2.664	.3191	-.9105	.5054	-2.1355	-1.6872
Czech Republic	CZE	20300086	20303939	0	-1.4108	.7763	.7162	-.2211	1.0904	-.7946	1.3656	.9642
Czech Republic	CZE	20300086	20306748	1	.621	-1.0138	-.7836	.8355	.4267	.7934	.0221	-.1563
Czech Republic	CZE	20300086	20300686	1	-.4446	-.0192	-1.1926	.7113	-.3139	.6179	.5755	-1.1252
Czech Republic	CZE	20300086	20303469	1	-.9443	-1.0212	-1.4559	-.4525	-1.1873	-1.6678	-.6852	-1.1252
Czech Republic	CZE	20300086	20300747	1	-.6667	-.9767	-.7638	-.4616	.2158	-.5676	-.9906	-.6353
Czech Republic	CZE	20300086	20302407	1	.7515	-.0862	-.5811	.7973	-.2463	.2859	-.4771	-1.0798
Czech Republic	CZE	20300086	20303768	1	.6149	-.0862	-.4728	.2065	-.0928	1.0076	-.5832	-.1563
Czech Republic	CZE	20300086	20300858	1	-1.3698	-1.3452	.0226	.7113	-1.9235	1.5721	.5755	.1216
Czech Republic	CZE	20300086	20307884	1	-.7688	-.186271955867455	-.173570141103457	.0901616884082234	.14381748964288	.273916606072669	-.123638586872265	-.207709471595921
Czech Republic	CZE	20300086	20304865	1	.367	-.4314	-.7638	-.0377	-.6243	.1544	-.5828	-.4607
Czech Republic	CZE	20300086	20305719	1	-.232	-.0862	-.227	-.085	.3515	.1648	-.1727	-.1865
Czech Republic	CZE	20300086	20300886	1	-.0335	.1852	-.3048	.1327	.1364	-.2406	-.216	.1959
Czech Republic	CZE	20300086	20305962	1	-.7543	-.0862	.0226	.788	.6805	.7869	-.2004	-.9299
Czech Republic	CZE	20300086	20306363	1	-2.0147	-1.0212	-.704614034554723	-.20040070046081	-.194102017028882	.072907343992869	-.464854320776226	-.777086858385623
Czech Republic	CZE	20300086	20302924	1	-.634	2.6352	-.185501710843241	.5511	-.4263	1.1244	-.6232	-1.2988
Czech Republic	CZE	20300086	20300288	1	-.0041	-.59	-.9607	-.6257	.1621	.168	-.6852	-.4607
Czech Republic	CZE	20300086	20300004	0	-.3411	-.0862	.0226	1.2376	.7275	1.5721	.5755	.1216
Czech Republic	CZE	20300086	20306590	0	.815	-.2662	-.7638	.0358	.4687	3.6292	.5755	-.1563
Czech Republic	CZE	20300086	20307202	0	-.1813	-.6593	-.3802	.5806	.2312	.7749	-.2852	-.4784
Czech Republic	CZE	20300086	20304240	0	-.3788	-.6447	.7753	.2691	.102	.4775	.8038	1.2841
Czech Republic	CZE	20300086	20301175	0	-.3511	.3803	-.6184	.6179	-.285	-.1297	.2724	-.6539
Czech Republic	CZE	20300086	20304672	0	-.5499	.8046	1.9359	-2.6893	.2495	-.7368	-1.5596	.9883
Czech Republic	CZE	20300086	20300156	0	-.5599	-1.4467	-.7381	.5065	.6393	.7634	-.4978	-.9167
Czech Republic	CZE	20300086	20302549	0	-1.1497	2.6352	-.7249	-1.4067	1.0184	.1411	-.2004	-.7507
Czech Republic	CZE	20300086	20300414	0	-.6261	2.6352	1.9359	3.6039	4.8357	3.6292	2.4277	2.0955
Czech Republic	CZE	20300086	20305585	0	-.119	-.0862	.0226	1.2013	1.1581	1.3141	.0447	.1216
Czech Republic	CZE	20300086	20300675	0	-.2665	.4485	1.9359	.2404	.0467	.4259	-.3763	2.0955
Czech Republic	CZE	20300086	20305958	0	.0615	2.6352	1.9359	3.6039	4.8357	3.6292	2.4277	2.0955
Czech Republic	CZE	20300086	20301526	0	.3288	.3289	-.3802	-1.0016	-.3184	-.8849	-.1727	-.7496
Czech Republic	CZE	20300087	20301974	1	-.5072	-1.2458	-.3802	1.2836	-1.0061	.7582	-.6852	-.2503
Czech Republic	CZE	20300087	20305428	1	-.8127	-.428	.0226	-.0332	.1673	.2702	-2.1355	-.8443
Czech Republic	CZE	20300087	20301858	1	-.1547	-.159989148218636	-.123401332551258	.139465582140128	.144409359541559	.268656663823934	-.12821645668936	-.116794217261258
Czech Republic	CZE	20300087	20303260	1	.0891	.0664	-.1587	.5573	.1992	.6247	-.6852	.1216
Czech Republic	CZE	20300087	20303920	1	1.0449	-.2479	.0226	.3627	-.0494	.2575	.5755	.1216
Czech Republic	CZE	20300087	20301690	1	-1.7582	-1.0744	-.227	-.6361	-.7224	-.9748	-.8883	-.3109
Czech Republic	CZE	20300087	20304701	1	-.9778	-.160233461404818	1.2867	-.4446	-.5638	-.0898	-.7045	-1.6554
Czech Republic	CZE	20300087	20304078	1	.5124	-.131437998597193	-.0689026968483246	.193024656409065	.145052310867742	.262942761407177	-.133189420302752	-.0180325071706309
Czech Republic	CZE	20300087	20301949	1	-.3954	-.5743	-.8627	-.0266	-.5619	.6776	-.2668	-.7496
Czech Republic	CZE	20300087	20300069	1	-.8735	-.0862	.3461	1.088	.6306	1.0783	.5755	.1216
Czech Republic	CZE	20300087	20300455	1	-.2607	-1.0625	-.6856	.6277	-.2833	1.5163	-.7075	-.851
Czech Republic	CZE	20300087	20301248	1	-.6507	-.075673009411565	-.00372486910782879	.130939922841129	.2031	.315135950757154	.0152934719317515	.0388
Czech Republic	CZE	20300087	20302982	1	-.0361	-.5743	-.7638	-.1823	-.3405	.0285	-2.1355	-1.9384
Czech Republic	CZE	20300087	20302241	1	-1.0843	-.795016306010865	-1.46669727573821	.365077708531765	1.1464	.1265	-.5001	-2.5027
Czech Republic	CZE	20300087	20301937	1	-.8696	-.4488	-.691	.1703	.7318	.0549	-.0857	.7864
Czech Republic	CZE	20300087	20301147	1	-.5284	.0278	-.2236	.7017	.4699	1.0764	-1.5596	-.9101
Czech Republic	CZE	20300087	20305185	1	-.6309	-.7221	.0226	.3262	-.5345	.3561	-.6852	-.1563
Czech Republic	CZE	20300087	20306855	1	-.8129	-.4314	.0226	.0563	.6125	.6783	-.6852	-.5093
Czech Republic	CZE	20300087	20300488	0	-.6188	-.0862	-1.1926	.1053	.6543	1.3448	-.6852	-2.5027
Czech Republic	CZE	20300087	20303458	0	-.153521872940664	.0538780338692911	.0626259771674145	1.0528	-.0862	2.7867	.280971497072665	.0171295208236278
Czech Republic	CZE	20300087	20300789	0	-.1936	-.2857	.5833	.6547	.4239	1.1176	1.3428	-.7496
Czech Republic	CZE	20300087	20303951	0	-2.0941	.3128	.3461	.6562	.4043	.9112	-.6885	.1959
Czech Republic	CZE	20300087	20304941	0	-.8243	-.7306	-1.0611	.7113	-3.7095	1.1372	-.5832	-.9299
Czech Republic	CZE	20300087	20302322	0	-.744	-.6593	.0226	.7209	.2616	1.1182	.5755	.1216
Czech Republic	CZE	20300087	20303372	0	-.4667	1.4003	.8348	.229296334565927	.514	.2407	.626605824155856	.9097
Czech Republic	CZE	20300087	20305761	0	-1.0238	.0634	.3461	.8353	.5393	1.403	1.2262	.4504
Czech Republic	CZE	20300087	20300683	0	-.2466	.5228	.8038	-.5338	.3181	.1592	.5755	.1216
Czech Republic	CZE	20300087	20305942	0	-1.1945	-.9613	-.1305	.189558772869954	.069673004519944	.7125	-.131221014923364	-.332990642771656
Czech Republic	CZE	20300087	20304780	0	-.0958	.110525666858564	.222470525045389	.4262	.440004982700413	.532180597663599	.5755	.2286
Czech Republic	CZE	20300087	20304852	0	-.4832	.0527	.0226	-.0636	1.037	.6765	.1648	.1216
Czech Republic	CZE	20300087	20302487	0	-1.3628	-.7716	.0226	.2779	.124132321268719	.7377	-.2668	-.4607
Czech Republic	CZE	20300087	20300734	0	.1604	2.6352	1.9359	2.10142508037493	2.1981277123739	3.6292	2.4277	2.0955
Czech Republic	CZE	20300087	20300955	0	.9254	-.0357	-.7836	.6872	.4147	-1.6678	-1.1534	-1.1811
Czech Republic	CZE	20300087	20301357	0	-.2293	2.6352	-.4338	.6333	-.2456	.4034	-.0551	.1216
Czech Republic	CZE	20300087	20301736	0	-.905	-.0312	-1.0545	.9444	.1588	.7536	-.5428	-.3297
Czech Republic	CZE	20300087	20301558	0	-.2411	-.7221	.0226	.121	1.2059	.2887	.5755	-.7887
Czech Republic	CZE	20300088	20303911	0	.1131	-.2479	.0226	-.3497	.0821	.1909	.5755	.1216
Czech Republic	CZE	20300088	20303159	1	.6594	-.438	-.4806	2.2025	.4523	1.0924	.3939	-.4438
Czech Republic	CZE	20300088	20303929	1	-.5782	-.4998	-.3802	-.0022	-.4349	.1466	-.3733	.1216
Czech Republic	CZE	20300088	20300547	1	-.9568	-.59	-.6843	.4354	-.0701	.3747	-2.1355	-.4607
Czech Republic	CZE	20300088	20300892	1	-.1219	.5366	1.4967	-.186	.5078	-.1292	-1.305	-1.0012
Czech Republic	CZE	20300088	20305074	1	-.4427	-.8232	.0226	.108	.0969	.7346	-.6852	-.5912
Czech Republic	CZE	20300088	20307709	1	-.9032	-2.9627	-2.664	.4636	-2.0717	-1.6678	-2.1355	-2.5027
Czech Republic	CZE	20300088	20305007	0	-2.7587	2.6352	1.9359	-.5571	-.1011	.7776	1.2262	.0388
Czech Republic	CZE	20300088	20301087	0	1.2571	.3289	.6407	.6253	1.6708	1.3238	1.6284	.4994
Czech Republic	CZE	20300088	20301383	0	-1.304	-.0862	-.6843	.4651	.5285	.7947	.5755	1.0448
Czech Republic	CZE	20300088	20307136	0	.0704	.1852	.0226	-.1314	-.1288	.1535	.5755	.1216
Czech Republic	CZE	20300088	20304953	0	-.1334	.0308	.586	-.2855	.2067	-.079	1.2568	.1216
Czech Republic	CZE	20300088	20307877	0	-.1596	.0722	.8038	-.3028	-.3407	-.2708	-.1026	1.515
Czech Republic	CZE	20300088	20301978	0	.5896	1.3403	1.4967	-.3521	.4533	.0085	2.4277	1.1508
Czech Republic	CZE	20300088	20305274	0	-.2328	-.2662	-.0468544985832853	.1448	-.0487	.0796	.1648	.0192
Czech Republic	CZE	20300088	20304756	0	1.0428	-.0913	1.9359	-.5112	2.2837	-.2793	2.4277	2.0955
Czech Republic	CZE	20300088	20305126	0	-1.3639	.3427	.0226	-.0457	-.2414	1.0137	.8038	-.2503
Czech Republic	CZE	20300088	20304201	0	.9238	-.103	-.9607	-.8321	.0192	.5698	-.6852	-.717
Czech Republic	CZE	20300088	20301610	0	-.6519	1.1576	1.9359	-.8955	2.0116	-.006	2.4277	2.0955
Czech Republic	CZE	20300088	20304763	0	.9978	-.6562	1.1657	.4763	.3418	.5321	-.3237	1.0641
Czech Republic	CZE	20300088	20302459	0	-.1556	-.072	-1.3943	-1.1482	.2133	-1.6678	-.7477	-.8076
Czech Republic	CZE	20300089	20303111	1	-.3901	.468	.0226	-.3706	-.178	.5744	-.4771	-.7096
Czech Republic	CZE	20300089	20307068	1	.1705	.2517	.7162	.483	.0061	.2904	1.1375	2.0955
Czech Republic	CZE	20300089	20302048	1	.1409	-.2662	.0226	.991	-.1186	.8024	-.6852	-.419
Czech Republic	CZE	20300089	20300855	1	-.4946	-.262	-1.0611	.263	-.355	-.5639	-.4801	-.8443
Czech Republic	CZE	20300089	20302992	1	-1.6473	.5836	.0226	.1053	.5249	.4882	-.5832	-.6195
Czech Republic	CZE	20300089	20306464	1	.0683	-.9334	-1.2567	.0627	-.8993	.4321	-.9906	-1.0169
Czech Republic	CZE	20300089	20301734	1	.1382	1.1493	-.1587	.1588	-.0701	.7095	-.4948	-.8745
Czech Republic	CZE	20300089	20306272	1	.46	-.2366	-.7638	.1946	.1724	.2897	-.5832	-.959
Czech Republic	CZE	20300089	20302139	1	-.6533	.4034	-.227	1.0319	.4299	.646768257271415	-1.2624	-.8076
Czech Republic	CZE	20300089	20305950	1	-.275	-.5743	-.691	.2643	-.5396	.2952	-.6852	-.6353
Czech Republic	CZE	20300089	20306961	1	-.0403	-.8305	-.4728	.1786	-.9846	-.0411	-.4801	-.4607
Czech Republic	CZE	20300089	20306182	1	.2799	.666	.0226	.5373	-.4341	-.7368	.3482	-.5093
Czech Republic	CZE	20300089	20301270	1	-.5697	-.626144341273578	-.583163538604805	-.575027607181713	-.7947	-.801	-.63995486840568	-.587812799933259
Czech Republic	CZE	20300089	20300599	1	.989	1.153	-.829	-.0412	-.1014	.6932	.3482	.9097
Czech Republic	CZE	20300089	20303137	1	.9838	-.59	-1.0935	.2952	-.1504	.5117	-.7899	-1.1068
Czech Republic	CZE	20300089	20305551	0	.4765	.2695	.0226	-.1421	-.1497	.4158	-.5832	-.1563
Czech Republic	CZE	20300090	20301683	0	-.6945	-1.8359	1.1752	.1053	1.9989	-1.6678	2.4277	1.0904
Czech Republic	CZE	20300090	20305282	1	-2.3707	-.25483152201734	-.304437124363133	-.0384491361629191	.142273577591594	.287637338019009	-.111697063244186	-.444864895661541
Czech Republic	CZE	20300090	20304370	1	-1.0126	-.7702	-1.0611	-.177	-.3961	-1.6678	-.3733	-1.2688
Czech Republic	CZE	20300090	20301344	1	-.3053	-.847	-.7638	.0178	-.4048	.8085	-.4771	-.6774
Czech Republic	CZE	20300090	20306621	0	-.416	-.2479	.0226	-1.0384	-.169	1.5721	.5755	-.222
Czech Republic	CZE	20300090	20307444	0	-.4896	.5266	-1.3023	-.7318	-.0002	-1.6678	-.4805	-.477
Czech Republic	CZE	20300090	20302183	0	-.8753	-.983	.0226	-.6166	-.1964	-.6742	.5755	-.1563
Czech Republic	CZE	20300091	20305864	1	.4379	-.938	-.5472	.0942	-.104	.4989	-.6852	-.3902
Czech Republic	CZE	20300091	20303243	1	1.0167	1.7671	1.9359	-.428	-.0323	.0589	-1.305	-.1621
Czech Republic	CZE	20300091	20300812	1	1.2252	.2718	-1.5179	.1182	-.6561	.7242	-.8012	-1.113
Czech Republic	CZE	20300091	20305277	1	.984	-.2479	-.7638	-.0848	.4838	-.2306	-.1727	-.4607
Czech Republic	CZE	20300091	20302030	0	1.2215	-.0862	.0226	.3969	-3.7095	.5621	-.4771	-.4607
Czech Republic	CZE	20300091	20304482	0	.4679	1.1132	.8348	.0202	.156	.6728	1.3656	2.0955
Czech Republic	CZE	20300091	20300427	0	.1107	-.1167	-.7638	.0172	-.2928	.0613	-.3733	-.1563
Czech Republic	CZE	20300091	20302788	0	.995	.5266	.8038	-1.3089	.1161	-1.0529	-.0992	2.0955
Czech Republic	CZE	20300091	20307769	0	-.7902	-.7915	-.732	-.1543	-.6166	-.1282	-.5802	-.6158
Czech Republic	CZE	20300091	20301555	0	-.0895	.7156	1.4967	.7668	.8139	.8781	.8038	1.515
Czech Republic	CZE	20300091	20306831	0	.9049	-.4314	-.691	-.1456	-.3986	-1.2919	-.8738	-.7496
Czech Republic	CZE	20300091	20303430	0	1.215	.1892	.8348	.3085	.3735	.3356	1.8077	2.0955
Czech Republic	CZE	20300091	20302659	1	1.1559	.2718	.0226	.4132	.1639	.6614	-.6852	.9097
Czech Republic	CZE	20300091	20307819	1	.9669	-1.184	-1.7242	.0202	-.7149	-.421	-2.1355	-.946
Czech Republic	CZE	20300091	20306655	1	.4374	.3151	.3461	.1804	.2195	-.2946	-.9533	2.0955
Czech Republic	CZE	20300091	20303721	1	1.0903	-.59	-.6587	-.3605	-.147	-.8768	-.1812	-.1563
Czech Republic	CZE	20300091	20300691	1	.7951	-.8513	-1.9313	-.2543	-.8208	-1.6678	-2.1355	-1.236
Czech Republic	CZE	20300091	20302158	0	.968	-.5783	1.036	-.7508	-.4411	-1.6678	.5409	1.4234
Czech Republic	CZE	20300091	20304817	0	.575	-.891	.0226	-.813	-.7566	-.9484	-.1727	.5823
Czech Republic	CZE	20300091	20303340	0	.1087	.4435	.4173	.644	.6827	.6258	-.1727	2.0955
Czech Republic	CZE	20300092	20303198	1	.3875	-.59	-1.4928	.3419	-.4052	.5619	-1.2106	-.6959
Czech Republic	CZE	20300092	20303870	1	1.1297	-.59	-1.4928	.5642	-.1754	-.3648	-1.1693	-1.3017
Czech Republic	CZE	20300092	20306368	1	1.2921	-1.2858	-1.9313	.086	-.0397	-1.6678	-1.5596	-1.235
Czech Republic	CZE	20300092	20301227	1	.6595	-.165	-.691	-.0288	-.8378	.3893	-2.1355	-.4826
Czech Republic	CZE	20300092	20306211	1	.4555	1.1352	-.6315	-.1506	-.2614	-.1968	-.6852	-.1314
Czech Republic	CZE	20300092	20301788	1	1.3583	.468	.4683	-.036	-.5138	-1.6678	.075	-.5912
Czech Republic	CZE	20300092	20304586	1	.8385	.1489	.4173	.266	-.2729	-.2785	-.6852	-.5475
Czech Republic	CZE	20300092	20302106	1	-1.1476	-.2662	.0226	.8517	.0222	.7584	.5755	.1216
Czech Republic	CZE	20300092	20301547	1	.612	-.0862	-1.0611	.3903	.3308	.5751	-2.1355	-.959
Czech Republic	CZE	20300092	20304095	1	.5066	-.6593	.0226	-.212	-.9393	-.5519	.1693	-1.0169
Czech Republic	CZE	20300092	20300229	1	.9434	.802	.8348	.0633	-.3525	-.7368	-.6852	.6314
Czech Republic	CZE	20300092	20301116	1	.6994	-.0862	-.3526	.4275	-.1987	.7117	-.8512	-.5305
Czech Republic	CZE	20300092	20302334	1	.2194	-.983	-.9607	-.3272	-.0334	.0696	-.6852	.2988
Czech Republic	CZE	20300092	20306861	1	.0231	-.0862	-.7638	.1202	-.0995	.1987	-.4771	-.8198
Czech Republic	CZE	20300092	20300060	1	.6851	-1.1522	-.6843	.1858	-.4794	-.8768	-1.7719	-.7496
Czech Republic	CZE	20300092	20306672	1	-.0865	.0441	-.6315	.2983	-.2126	.4337	-.3086	-.4607
Czech Republic	CZE	20300092	20302446	1	-.2637	.1828	.4173	-.1721	.0534	-.6274	-.9906	-1.0454
Czech Republic	CZE	20300092	20304061	1	-.8735	-.5743	-.4728	-.0166	-.4218	.7116	.5755	-.2503
Czech Republic	CZE	20300092	20306513	1	.0511	-1.2115	-.5026	.0512	-.3349	.1804	-.3912	-.3969
Czech Republic	CZE	20300092	20305209	0	.7439	.6492	-.732	.267	.2187	.8661	-.9362	.2465
Czech Republic	CZE	20300092	20307901	0	.4775	-.4314	-.3802	-.0712	.0004	.119	-.3733	.1216
Czech Republic	CZE	20300092	20303440	0	.4819	.0282	-.7302	-.077	.3387	-.0669	-.6856	-1.0454
Czech Republic	CZE	20300092	20303265	0	.746	-.5743	-.711	-1.3909	1.4687	-.006	-1.7719	.1216
Czech Republic	CZE	20300092	20303104	0	.8135	.3678	.7162	.1789	.9677	1.0163	-.2673	.5759
Czech Republic	CZE	20300092	20300116	0	-.3513	-.2595	.9964	.3444	.3142	.3814	.3415	1.1013
Czech Republic	CZE	20300092	20306796	0	.9659	-.9845	-1.3325	.2314	-.1841	-.0466	-1.2624	-.8578
Czech Republic	CZE	20300092	20303891	0	1.0989	-.106336440730343	-.0209886662085843	.240112644804704	.145617579872099	.257919221057262	-.137561543161775	.0687966683175308
Czech Republic	CZE	20300092	20304829	0	-.8753	-.0862	1.9359	.7673	.868	.2771	1.802	2.0955
Czech Republic	CZE	20300092	20302817	0	.9454	.2032	.8348	.0596	-.1209	.1029	.1701	2.0955
Czech Republic	CZE	20300093	20303740	1	-1.345	-.8357	-.7638	-.5333	-.3093	-.0589	-.4771	-.4607
Czech Republic	CZE	20300093	20305649	1	-.1588	.4485	1.9359	-.0271	-.0836	.1797	1.0638	1.515
Czech Republic	CZE	20300093	20303734	1	.1878	-.103	-.7638	-.1614	-.2031	.552	-.8627	-.8426
Czech Republic	CZE	20300093	20301082	1	-.4024	-.983	-.8627	.2024	-.2128	.1198	-.4771	-.9299
Czech Republic	CZE	20300093	20302667	1	-.0364	1.1132	-.2614	-.075	.8523	.8094	-.6483	-.5912
Czech Republic	CZE	20300093	20304401	0	-.1286	.7763	-.1587	.4965	.8208	.9054	1.1417	.8136
Czech Republic	CZE	20300093	20300097	0	-1.6504	.6608	.4173	-.1586	.2546	.3726	.5755	.6905
Czech Republic	CZE	20300093	20304263	0	-.6163	-.2662	-.7836	.5331	-.7459	.1047	-.1727	-.1563
Czech Republic	CZE	20300093	20300546	0	-.0964	-.7221	.0226	.1214	.4666	.4729	.3473	.1216
Czech Republic	CZE	20300093	20304200	0	-.377	-.983	-.691	-.6579	-.943	-.5417	-1.0576	-.6353
Czech Republic	CZE	20300095	20307494	1	.0036	-.0219	-.6587	.276	-.4748	.3581	-2.1355	-.4377
Czech Republic	CZE	20300095	20305189	1	.4759	.4034	-.8417	-.3295	-.3713	-1.6678	-.178	-.7351
Czech Republic	CZE	20300095	20306899	1	.6828	-.4314	-.691	-.2046	-.5532	.3535	-.2821	-.4607
Czech Republic	CZE	20300095	20306535	1	-.0448	.7855	.6131	1.0878	1.1797	1.8802	-.5832	.2909
Czech Republic	CZE	20300095	20301097	0	-1.2795	-.1416	-.7249	1.1229	.372	.4394	-.6852	-2.5027
Czech Republic	CZE	20300095	20307674	0	-.4563	2.6352	1.9359	.9264	1.183	1.5608	2.4277	2.0955
Czech Republic	CZE	20300095	20305091	0	-.1569	-.269	.7162	-.3928	.2302	-.4188	.3473	-.4826
Czech Republic	CZE	20300095	20307121	0	.8737	-.983	-.3221	.8394	.8704	1.5345	.5755	.1216
Czech Republic	CZE	20300096	20300214	1	-.0353	-.2662	-.5034	-.1338	-.4568	-.2574	-.6852	-.9471
Czech Republic	CZE	20300096	20303270	1	-1.346	.3404	-.691	-.2877	-.476	-.2348	-.6852	-.8947
Czech Republic	CZE	20300096	20306411	0	-.2925	-.0862	.0226	-.5084	.0029	.1374	.8038	-.0024
Czech Republic	CZE	20300096	20305795	0	-.5222	-.0933	.586	.4122	.727	.7833	.1922	-.4607
Czech Republic	CZE	20300096	20304592	0	-2.1519	-.1621	-2.664	-2.6893	.0327	-.8768	-.6885	.833
Czech Republic	CZE	20300097	20301724	0	-.9318	-.7221	.9726	-.1232	.2311	.6813	.0447	-.2503
Czech Republic	CZE	20300097	20307862	1	-.1682	.1155	-.5544	-.1371	-.6875	.6029	-.4771	.2909
Czech Republic	CZE	20300097	20301413	1	-.8586	-.3486	-.7484	-2.6893	-.0358	-1.6678	-.6852	.1216
Czech Republic	CZE	20300097	20305859	1	-1.0531	-.3531	-.8627	1.312	1.6042	.7349	-.1727	-1.0913
Czech Republic	CZE	20300097	20304710	1	-.5723	-.4203	.0226	-.4297	-.0569	-.3128	-.6852	-.1563
Czech Republic	CZE	20300097	20304582	1	-.5397	-.176466726699006	-.154853850533015	.108555308427731	.144038296341768	.271954299006743	-.125346435716259	-.173792056243256
Czech Republic	CZE	20300097	20304557	1	-.136880911403163	-.15922651073603	-.121945604747335	.140896213064372	.144426533588396	.268504038230473	-.128349290865969	-.114156166501132
Czech Republic	CZE	20300097	20304006	1	-1.7976	-.4314	-.6843	-.4405	.2259	.0788	.0447	-1.113
Czech Republic	CZE	20300097	20304957	1	-.136880911403163	-.15922651073603	-.121945604747335	.140896213064372	.144426533588396	.268504038230473	-.128349290865969	-.114156166501132
Czech Republic	CZE	20300097	20306191	1	-.5263	.7062	1.1657	.4381	.3561	1.3237	.5755	.9097
Czech Republic	CZE	20300097	20301618	1	-.136880911403163	-.15922651073603	-.121945604747335	.140896213064372	.144426533588396	.268504038230473	-.128349290865969	-.114156166501132
Czech Republic	CZE	20300097	20301552	1	-.9322	-.2479	.0226	.168	.2072	.6454	-.8483	-.7496
Czech Republic	CZE	20300097	20303367	0	.1419	-.147294992952979	-.0991706394775211	.163278535862459	.144695222775476	.266116199940243	-.130427491028637	-.0728836742948659
Czech Republic	CZE	20300097	20302162	0	-1.2184	.0666	.0226	-1.6821	.804	-1.6678	.5755	.4777
Czech Republic	CZE	20300097	20306379	0	-.0622	.5696	.7162	.1922	1.3717	-.8768	.8038	1.515
Czech Republic	CZE	20300097	20302117	0	.6266	.8762	.9192	.6887	-.4048	.8167	.0405	1.0431
Czech Republic	CZE	20300097	20302390	0	-1.2804	-2.9627	-2.664	-2.6893	-3.7095	-1.6678	-2.1355	-2.5027
Czech Republic	CZE	20300097	20304921	0	-.7997	-.187594442036399	-.176094512027188	.0876808378687089	.143787708206845	.274181273415912	-.123408239734424	-.212284103347983
Czech Republic	CZE	20300097	20307392	0	-.2192	-.0862	-.227	.1247	-.0578	-.1837	-.3733	.0658
Czech Republic	CZE	20300097	20307192	0	.7885	1.1132	1.036	-.0161	.682	-1.6678	2.4277	.9097
Czech Republic	CZE	20300098	20301123	1	-.8181	-.0862	-.8627	.2024	.8779	1.005	-.6852	-.7182
Czech Republic	CZE	20300098	20305142	1	-.1814	-.2662	-.5836	-.3145	.2312	.2114	-.5832	-.1563
Czech Republic	CZE	20300098	20305817	1	-.315	-.2479	.0226	.9507	-.0162	.4474	-.0823	-.4607
Czech Republic	CZE	20300098	20303207	0	-.3373	-.4314	-.0154	.0699626289226233	-.8796	.855	-.252657326076199	-.3969
Czech Republic	CZE	20300099	20307305	1	-.217	-1.3452	-1.1926	.1053	-.4732	.4641	-.6852	-1.1252
Czech Republic	CZE	20300099	20302290	1	-1.2204	-.6978	-.5472	-.1349	.3673	.0969	-.4801	-.1563
Czech Republic	CZE	20300099	20301909	1	-.8582	-.59	-.9607	.6103	-.0221	.5139	-.4771	-.4607
Czech Republic	CZE	20300099	20307124	0	.8535	.3515	.0226	1.35722515206679	2.2552	1.6638	.3482	.1216
Czech Republic	CZE	20300099	20303466	0	-.6881	.3376	.9192	-.2486	.8736	-.0144	.0215	.7095
Czech Republic	CZE	20300099	20303296	0	.6241	.9535	.7162	.1868	.5817	.5116	1.4793	1.515
Czech Republic	CZE	20300099	20307284	0	-.6931	.3837	.5347	.9104	.2542	1.0249	1.1375	.833
Czech Republic	CZE	20300099	20302867	0	-.3138	.1892	.0226	1.2836	1.8728	.9793	.9863	.1216
Czech Republic	CZE	20300099	20303306	0	-.1366	-.7162	.2942	.3864	.7571	1.5609	.0221	-.7496
Czech Republic	CZE	20300099	20304671	0	-1.1809	-.0933	.4173	.1814	.1816	-1.6678	.3473	-.5475
Czech Republic	CZE	20300099	20305644	0	-.8835	-.9724	-.7818	.9434	.309	1.8125	.5755	.4184
Czech Republic	CZE	20300099	20304492	0	-.9468	-.8755	.5021	1.0222	1.6019	1.5834	.9254	.2203
Czech Republic	CZE	20300099	20307792	0	-.0004	-.6736	-.8099	-.0077	-.4756	-.7847	.5755	-.2503
Czech Republic	CZE	20300099	20300684	0	-1.258	1.3889	1.9359	1.2583	1.6541	2.0634	1.8077	.6905
Czech Republic	CZE	20300099	20304514	0	-.5499	.0666	.0226	.0328	.4906	-.2159	-.0551	.1216
Czech Republic	CZE	20300099	20306933	0	-.9066	.468	.0226	.5165	.2091	.6536	1.6922	1.2147
Czech Republic	CZE	20300099	20303368	0	-.2324	-.2479	.0226	.6583	-.0408	-1.653	.5755	-.4607
Czech Republic	CZE	20300099	20306301	0	.4698	-.0862	.0226	-.0165	.0319	.2499	-.3912	-.4607
Czech Republic	CZE	20300099	20307087	0	-.5426	-.4314	.0226	-.0946	.5379	-1.6678	.0553	.4994
Czech Republic	CZE	20300099	20304063	0	-.6491	-.7221	.0226	.8569	2.5289	1.0062	-.1727	-.2503
Czech Republic	CZE	20300099	20303366	0	-.1668	-.0862	.0226	.2531	.0599	-.385	.1648	-.4607
Czech Republic	CZE	20300099	20300824	0	-.8397	.3326	.0226	.5574	.6408	.246	.5755	.1216
Czech Republic	CZE	20300099	20306325	0	.6114	-1.0212	.0226	-.3172	-.2895	.2018	-.6852	-.4607
Czech Republic	CZE	20300099	20301935	0	-.6645	.3326	-1.0678	.3583	.6851	-1.6678	-.6997	-.4607
Czech Republic	CZE	20300099	20301352	0	-.3485	2.6352	1.9359	.8221	.6605	3.6292	2.4277	2.0955
Czech Republic	CZE	20300099	20305294	0	.377	-.7221	-.8627	-.1291	.3536	.7218	-.6852	-.4607
Czech Republic	CZE	20300099	20303858	0	-.2121	2.6352	1.9359	-.3151	1.2985	.7052	1.2067	2.0955
Czech Republic	CZE	20300099	20302802	0	-.5519	-.0862	.0226	.1053	-.0931	-1.6678	.5755	-.1563
Czech Republic	CZE	20300099	20300196	0	-.7565	1.127	.4173	-.0722	.2652	.71	-.3763	.1959
Czech Republic	CZE	20300099	20302720	0	-1.0989	1.7671	1.9359	.7603	1.4657	-1.6678	2.4277	-.568
Czech Republic	CZE	20300099	20303151	0	.7355	-.0862	.0226	3.6039	4.8357	3.6292	.5755	-.1334
Czech Republic	CZE	20300099	20303696	0	-1.088	-.7221	.3416	1.2836	1.9673	1.1737	.5755	.7864
Czech Republic	CZE	20300099	20303786	0	-.463	.1915	1.2341	.7501	.3624	.919	.9579	.4994
Czech Republic	CZE	20300099	20305283	0	-.8392	-.4093	.0226	-1.4319	.2746	-.1463	.9911	.6905
Czech Republic	CZE	20300099	20301282	0	.2343	-1.3452	-.7249	.1053	-.1331	.4394	-.3733	-.7507
Czech Republic	CZE	20300099	20304755	0	-.8497	-.2662	.0226	.4594	.1995	.2972	.5755	-.5912
Czech Republic	CZE	20300099	20300393	0	-1.2673	1.3403	-.9607	-1.0663	.3613	-.7698	2.4277	.6314
Czech Republic	CZE	20300099	20300009	0	-.4286	-.4314	.0226	-.6866	-.4858	-.2785	.3482	-.4607
Czech Republic	CZE	20300099	20306403	0	-.8626	-.4314	.7162	.7551	.1879	1.1405	.075	-.5093
Czech Republic	CZE	20300100	20302694	1	-.5465	-1.4174	-1.6877	-.8338	-.032	.4166	-2.1355	-1.1856
Czech Republic	CZE	20300100	20306051	1	.382	-.5994	-1.1676	-.0057	-.0245	-.9292	-.5832	-.6959
Czech Republic	CZE	20300100	20306915	0	-.9463	.1433	.586	-2.6893	.2127	.2482	1.1171	-.6431
Czech Republic	CZE	20300100	20302502	0	.0124	-.7589	-.0154	-.4698	-1.36	-1.5506	.5909	-.1566
Czech Republic	CZE	20300101	20307229	0	-.7944	-.2662	.4173	.1537	.1265	.0915	.2287	-.4607
Czech Republic	CZE	20300101	20306814	1	.5312	-.983	.0226	.0719	.3346	-.2181	-.6852	-.4607
Czech Republic	CZE	20300101	20302259	1	-.3012	-.4314	.0226	-1.3089	-.7775	-.8849	-.6852	-.4377
Czech Republic	CZE	20300101	20302295	1	.013	-2.9627	-2.664	-2.6893	-.8187	.2211	-2.1355	2.0955
Czech Republic	CZE	20300101	20300821	1	-1.2077	.6636	1.9359	-.6123	.2473	-1.6454	-.6852	.6314
Czech Republic	CZE	20300101	20305520	1	-1.7707	-.9464	-.6843	-.0836	-.3494	-.2801	-1.266	-.8443
Czech Republic	CZE	20300101	20306603	1	-.1703	.1997	1.1381	-1.2044	-.2029	-.4795	.0256	-.4607
Czech Republic	CZE	20300101	20303613	1	-.8971	-.4203	-1.4928	.7599	.3494	.996	-.3733	-.7108
Czech Republic	CZE	20300101	20307979	1	.7982	2.6682	.4355	.3799	1.2023	-1.6678	1.6427	1.515
Czech Republic	CZE	20300101	20300443	1	-.7645	-.2662	.0226	-1.1533	-.0968	-.1089	-.176	-.4607
Czech Republic	CZE	20300101	20300048	1	.1846	-1.6181	.0226	-.2059	-1.0468	.3214	.5755	.1216
Czech Republic	CZE	20300101	20301330	0	.4207	-.4314	.0226	-.1766	.6233	-.3243	.5755	-.2503
Czech Republic	CZE	20300101	20306949	0	-.628	-2.9627	1.9359	.731411281161617	.605522502827954	1.597	2.4277	2.0955
Czech Republic	CZE	20300101	20301826	0	.4255	-1.2749	-.227	.3576	-.7122	1.5721	.5755	-1.0071
Czech Republic	CZE	20300101	20302368	0	-.9763	.2086	-.335	.6144	.0879	.2106	-.1727	-.4607
Czech Republic	CZE	20300101	20300643	0	-.9584	-.7666	-.6241	.5956	-.495	.9453	.0553	-1.0788
Czech Republic	CZE	20300101	20303197	0	-1.1982	-1.0688	.0226	-.773	.1296	-1.6678	-.5832	-.8443
Czech Republic	CZE	20300101	20303204	0	-.7369	-.4314	.0226	-.3987	-.0171	.6269	-.1727	-.1563
Czech Republic	CZE	20300101	20301563	0	-.1147	-.2479	.4173	-.0895	.0278	-.5569	-.2165	.1216
Czech Republic	CZE	20300101	20305140	0	.0867	.67	.0226	.5057	1.5354	.9164	.7741	.4725
Czech Republic	CZE	20300102	20307389	1	-.3281	-.3698	-.8497	1.226	.5532	.7615	1.1987	-1.1866
Czech Republic	CZE	20300102	20303030	1	-1.0325	-.8977	-.8627	.0053	-.662	-1.6678	-.6852	-.1314
Czech Republic	CZE	20300102	20300402	1	-1.1355	-.2479	.4173	-.1893	.2067	.1735	-.5832	-.419
Czech Republic	CZE	20300102	20301415	0	-.0532	.1943	.0005	.6676	.3786	.5228	.9863	-.6544
Czech Republic	CZE	20300102	20304120	0	-.6469	.7211	.586	-.134	1.2091	.2478	.8038	.2203
Czech Republic	CZE	20300103	20306150	0	-.1858	-.6037	.6407	-.3225	-.3413	-.1211	-.1706	-1.1242
Czech Republic	CZE	20300103	20305936	0	-3.1556	-2.9627	-.9418	.2455	-.218	.4855	-.9139	-.1929
Czech Republic	CZE	20300103	20307395	1	-1.5928	.0772	1.1657	.0212	-.1112	.3958	.9677	.4112
Czech Republic	CZE	20300103	20307336	1	-1.676	.4703	-1.2751	-.974	-.5559	-.9484	-1.0906	-1.5298
Czech Republic	CZE	20300103	20306143	1	-.968	-.4174	-.227	-.5571	-.1531	-1.6678	-.2004	.1216
Czech Republic	CZE	20300103	20305086	1	.0196	-.152529299052068	-.109161919864972	.153459506057196	.14457734997201	.267163734441172	-.129515793457182	-.0909897410675892
Czech Republic	CZE	20300103	20303353	1	.1969	-.0862	.0226	-.0795	-.1191	.1553	.5755	-.1563
Czech Republic	CZE	20300103	20303095	0	-1.39	-1.6546	-.8172	.4102	-.1011	.7182	-.2519	-.4205
Czech Republic	CZE	20300104	20306575	0	-1.2775	.3803	.9268	-.2335	.6017	.0765	1.4793	1.515
Czech Republic	CZE	20300104	20307924	1	-2.0547	-.241307067991893	-.278621551162522	-.0130786257911849	.142578138555578	.284930707583249	-.114052716822107	-.398082253795796
Czech Republic	CZE	20300104	20303689	1	-.712	-.2842	-1.418	-.0224	1.8184	-1.6678	-.0651	-1.7277
Czech Republic	CZE	20300104	20304761	1	.1541	-.4203	.0226	-.4692	.3265	-1.6678	-.6852	-.4607
Czech Republic	CZE	20300104	20305136	1	-.6722	.468	.0226	-.7749	-.0416	.0736	-.6852	-.2709
Czech Republic	CZE	20300104	20306078	1	-.7652	-.7221	.0226	.0216	-.0656	.3465	-.3733	-.4607
Czech Republic	CZE	20300104	20300829	1	-1.2148	.1221	-.691	-.5338	.3457	.1981	-.6852	-.8443
Czech Republic	CZE	20300104	20304678	1	-.0766	-.156646553726903	-.117020964617816	.145735951950358	.144484632362088	.267987714972565	-.128798660943903	-.105231798496338
Czech Republic	CZE	20300104	20305308	1	-.818	-.0862	.0226	1.1442	-.2159	.6512	-.0823	-.7496
Czech Republic	CZE	20300104	20307215	1	-.6753	-.0862	.0226	-1.0129	-.3289	.2122	-2.1355	-.2503
Czech Republic	CZE	20300104	20305394	0	-1.002	.8762	-.6789	.7113	-.0122	.4082	.8038	-.1207
Czech Republic	CZE	20300104	20301042	0	-.3759	-.7221	-.4806	-.4244	.8002	-.0812	.7264	-.611
Czech Republic	CZE	20300104	20300273	0	.0042	.3875	.0226	.7113	.0827	1.001	.5858	.4777
Czech Republic	CZE	20300104	20300230	0	1.373	1.7162	1.4967	-.2235	.3143	1.0269	1.802	1.515
Czech Republic	CZE	20300104	20307352	0	-.3669	-.0862	-.8627	.7201	1.2432	.4394	.5755	-1.1252
Czech Republic	CZE	20300104	20304528	0	.1903	2.6352	1.9359	1.3353	2.275	.9978	1.2498	1.515
Czech Republic	CZE	20300104	20301577	0	-.6815	.2032	1.4967	-.3151	.3531	.6906	.475	.9883
Czech Republic	CZE	20300104	20305852	0	-1.9978	1.031	.9192	-.1257	1.3837	.9611	1.1417	1.1232
Czech Republic	CZE	20300104	20301312	0	-.8795	-.2479	-.5836	.701	-.0289	.9411	-.3763	-.4607
Czech Republic	CZE	20300104	20300332	0	-.3774	-.0994	.0226	-.4069	.3602	.4264	-.3733	-.3297
Czech Republic	CZE	20300104	20305190	0	-1.1486	2.6352	1.9359	3.6039	4.8357	1.895	2.4277	2.0955
Czech Republic	CZE	20300106	20302794	1	-.2528	.2086	-.7638	-.4646	-.5795	-.071	-.6852	-.4607
Czech Republic	CZE	20300106	20301044	1	-1.0287	-.6019	-1.0678	-.9873	.3056	-.8768	-2.1355	-.4914
Czech Republic	CZE	20300106	20303666	1	.5447	-1.7717	-2.2485	-1.6205	-3.7095	-1.6678	-2.1355	-2.5027
Czech Republic	CZE	20300106	20301191	1	-1.4373	.4718	.0226	.5237	.4018	.1553	-.2821	.1216
Czech Republic	CZE	20300106	20307578	1	-.3346	-.5743	-1.1926	-1.0959	-1.0881	-.0642	-.6852	-.4607
Czech Republic	CZE	20300106	20306801	0	-1.1714	-.2806	-1.4928	-.8353	-.071	-.1072	.0444	-1.4991
Czech Republic	CZE	20300106	20302724	0	-.3311	1.7162	1.9359	-.6792	.4527	.3242	.5755	-.3856
Czech Republic	CZE	20300106	20302288	0	-.9864	-.0862	-2.664	-1.3089	.1215	.3463	-.6852	-2.5027
Czech Republic	CZE	20300106	20304321	0	-1.2232	1.7162	1.9359	-.8118	.4426	.0136	.8038	.5553
Czech Republic	CZE	20300106	20304191	0	-1.3727	-.0692	-.7638	-.468	-.2752	.0541	-.3912	-.5912
Czech Republic	CZE	20300106	20306084	0	-1.0989	.9275	.0226	-.1774	.7771	.7178	.5755	.1216
Czech Republic	CZE	20300106	20300780	0	-.7497	.5128	.0226	.2117	.7333	.6553	.5755	.1216
Czech Republic	CZE	20300106	20306539	0	-.8196	.0634	.0226	.177681547495044	.1751	.4957	.075	.1216
Czech Republic	CZE	20300106	20307156	0	-.4711	-.6593	.8877	.3397	.8779	.7832	.3473	.0876
Czech Republic	CZE	20300107	20305505	1	-.3685	.1236	-.8892	-.4299	.0168	.1609	-.6599	-.5305
Czech Republic	CZE	20300107	20300258	1	-.392	.64	.4173	.0909	.0545	.1877	.1747	.2546
Czech Republic	CZE	20300107	20307852	1	-.4741	.3326	.4173	-.1324	-.326	.1849	-.3237	.1216
Czech Republic	CZE	20300107	20300689	1	-.7335	-.7221	-.8627	-.1435	-.6714	.2892	.5755	-.4607
Czech Republic	CZE	20300107	20303594	0	.8236	-.0862	.0226	.961	.1276	.472	.5755	-.4607
Czech Republic	CZE	20300107	20302710	0	-.4519	.2633	.917	-1.6821	-.4297	-.424	-2.1355	.7095
Czech Republic	CZE	20300107	20307478	0	-.9528	-.0862	.0226	2.4189	1.1618	.6591	2.4277	.346
Czech Republic	CZE	20300107	20302714	0	-.3598	-.1806	-.9607	-.3091	-.1567	.1232	.0256	-1.3989
Czech Republic	CZE	20300108	20304458	1	-1.3366	-1.6546	-1.682	.2105	-.5354	.911	-1.0677	-1.6922
Czech Republic	CZE	20300108	20306285	1	-.2504	-.0862	.0226	.1053	-.9291	.4394	.5755	.1216
Czech Republic	CZE	20300108	20306884	0	-.9032	-1.0197	-.7902	.5567	.5443	.7341	-.0823	-.7108
Czech Republic	CZE	20300108	20305258	0	-.2489	-2.9627	-2.664	-2.6893	-1.2423	-1.6678	-2.1355	-2.5027
Czech Republic	CZE	20300108	20307631	0	-.8212	-.188514618496991	-.177850951343052	.0859546797263283	.143766986495688	.274365427068978	-.123247965835926	-.215467099550873
Czech Republic	CZE	20300108	20300376	0	-1.0977	-1.24269892029073	-1.20354685964305	-1.0709226994076	-2.5594	-.676901651970797	-1.19238013476599	-1.25568571575238
Czech Republic	CZE	20300108	20302884	1	-1.3732	-.21213961413638	-.222946509592219	.0416365730010205	.143234968609234	.279093465045369	-.119133026674493	-.297188676480908
Czech Republic	CZE	20300108	20306298	1	-.8728	-.0068	1.9359	-.8559	-1.2838	2.4205	.5755	.7611
Czech Republic	CZE	20300108	20300783	1	-1.7381	-1.0711	.7467	.3672	.1033	1.0966	.1575	-.6544
Czech Republic	CZE	20300108	20304708	1	-1.6368	-.0071	-.0094	-1.0204	-2.1406	2.3008	-2.1355	.1216
Czech Republic	CZE	20300108	20307296	0	-.9227	.9637	1.2867	.3825	.9025	.7649	1.29256658039178	2.0955
Czech Republic	CZE	20300108	20302953	0	-.9126	1.4003	1.9359	.486	1.372	.7649	1.49372385051523	2.0955
Czech Republic	CZE	20300108	20307682	0	-.4434	-.817	-1.015	.4092	-.5385	.8429	-.5978	-1.275
Czech Republic	CZE	20300109	20303660	1	-.6793	-.2479	.0226	.6273	1.9262	1.0781	-.2907	-.2503
Czech Republic	CZE	20300109	20304265	1	-1.3585	-.0862	-.7638	.0042	.0271	.4323	-.2852	-.7685
Czech Republic	CZE	20300109	20305448	1	-1.2187	-.0862	.0226	-.1623	-.0253	.0697	-.6852	-.4607
Czech Republic	CZE	20300109	20307791	1	-.0111	-.2741	.0226	.1347	-.0306	.3894	-.4771	-.1865
Czech Republic	CZE	20300109	20307579	1	-.1022	-.2662	-.0154	.7113	.0704	.8521	.1701	.1216
Czech Republic	CZE	20300109	20304069	1	-1.0532	-.4203	-.6863	.0178	.4183	.2267	-2.1355	-1.3017
Czech Republic	CZE	20300109	20301805	1	-1.6444	.6636	.3461	.3621	.5301	.7134	.1701	-1.0923
Czech Republic	CZE	20300109	20301833	1	-.033	-.0862	-.227	-.4726	.1201	.1298	-.1727	-.7108
Czech Republic	CZE	20300109	20300170	1	-1.2242	-1.4324	-.3488	-.1376	-.7203	.5126	-.2004	-1.0537
Czech Republic	CZE	20300109	20303569	1	.0498	-.2479	.0226	.7113	-.2062	-1.6678	.5755	.1216
Czech Republic	CZE	20300109	20305778	1	-1.2028	2.8192	.853402517631526	.593519170634042	1.4392	.784755284354236	-.4948	.50935371047055
Czech Republic	CZE	20300109	20305502	1	-.8992	-.103	-.691	-.0211	-.5389	.7278	.0559	-.6195
Czech Republic	CZE	20300109	20300377	1	-.6645	-.4702	-1.0611	-.1183	-.3658	.3666	-.6852	-.959
Czech Republic	CZE	20300109	20307029	0	.6344	.395435806717897	.423834836490331	1.42779698299068	.7354	2.9957	.585889873329899	.431075079256252
Czech Republic	CZE	20300109	20302542	0	-1.045	-.0862	-.0134010407430864	.671136762265974	.514965308393303	1.5721	.197909645826229	-.0789260190797764
Czech Republic	CZE	20300109	20302843	0	-.0939	-.0862	-.7638	.8092	-.2645	.6188	.3482	-.5251
Czech Republic	CZE	20300109	20307531	0	.2828	.666	-.4728	-.2873	.2424	-.0129	-.0857	.1216
Czech Republic	CZE	20300109	20300416	0	-1.3429	.3239	.0226	-.5731	-.3614	-.071	-.4948	-.1865
Czech Republic	CZE	20300109	20302354	0	-2.0637	-.0862	-.7902	.2577	-.1753	.3459	-.5001	-1.3017
Czech Republic	CZE	20300109	20304882	0	-.2675	-.7199	-.227	.5921	.8049	.7224	1.6922	2.0955
Czech Republic	CZE	20300109	20307771	0	-.3267	-.4314	.0226	.1881	.4617	.9568	.5755	-.1563
Czech Republic	CZE	20300109	20300394	0	-.8416	-.4314	1.4967	-.4775	-.2916	.0541	-.1026	-.0024
Czech Republic	CZE	20300110	20307774	1	.5116	-.7836	-.335	-.2089	-1.2757	-.0766	-1.1908	-1.2688
Czech Republic	CZE	20300110	20302578	1	-.4894	.3266	-1.3074	.5334	.4054	.8487	-1.5042	-.9101
Czech Republic	CZE	20300110	20304140	1	.1272	.0402	-.9285	-2.6893	-.5566	-.0625	-2.1355	-.8443
Czech Republic	CZE	20300110	20300018	1	-.6568	2.6352	1.1657	1.2836	.6405	1.3555	.5755	.1216
Czech Republic	CZE	20300110	20301680	1	.7291	-.5743	-.9607	.7113	-.2122	1.0062	-.6852	-.7108
Czech Republic	CZE	20300110	20300940	1	1.2339	-.0862	-.4806	.4622	.6486	.8115	-.414	-.2503
Czech Republic	CZE	20300110	20306251	1	.1059	-.4343	-.3802	.4754	.1845	.2904	-.5832	-.9101
Czech Republic	CZE	20300110	20305554	1	-.677	-.269	.0226	-.2362	.3183	.8695	-.6852	-.7674
Czech Republic	CZE	20300110	20303988	0	1.3585	-.5994	.0226	.4932	.4054	.4614	.5755	.1216
Czech Republic	CZE	20300110	20303878	0	-.8405	2.6352	1.9359	.4128	.9567	.2285	2.4277	1.515
Czech Republic	CZE	20300110	20302530	0	.4166	-.0862	-.6843	1	.8511	3.6292	.4251	.8282
[truncated: 4,895 more rows]
