# Supplementary material for: Antecedents of adolescent students’ ICT self-efficacy: The ICT dataset
Source: Data Brief. 2020 Oct 22;33:106437. doi: 10.1016/j.dib.2020.106437 (PMC7644865; doi:10.1016/j.dib.2020.106437)
Supplement: Supplementary file 2 [file mmc2.zip › Denmark.csv]

CNTRYID	CNT	CNTSCHID	CNTSTUID	ST004D01T	ESCS	INTICT	COMPICT	HOMESCH	ENTUSE	USESCH	SOIAICT	AUTICT
Denmark	DNK	20800001	20808747	1	.44665869608715	.17751925665052	.21703311296399	.353725829797189	.0854404071504641	.748851355000093	.01913922053894	.0888297925944885
Denmark	DNK	20800001	20802897	1	1.7806	.3961	1.1657	.9623	.4946	.9826	.8047	.4504
Denmark	DNK	20800001	20800813	1	1.2216	1.1352	1.0433	.4721	.2259	.7574	-.8516	.557
Denmark	DNK	20800001	20803967	1	1.5359	2.6352	1.9359	.1536	-.1162	.9235	.3482	-.4607
Denmark	DNK	20800001	20801388	1	.5751	.6606	-1.0595	-.3451	-.5815	.3328	-1.0753	.1216
Denmark	DNK	20800001	20801026	1	1.451	.9454	1.1381	.4918	.1307	.3182	.3482	1.515
Denmark	DNK	20800001	20808183	1	1.1742	.802	-.9947	.4884	-2.8697	.5262	-2.1355	-.4095
Denmark	DNK	20800001	20806044	1	.44665869608715	.17751925665052	.21703311296399	.353725829797189	.0854404071504641	.748851355000093	.01913922053894	.0888297925944885
Denmark	DNK	20800001	20802938	1	1.3057	-.59	-.3802	-.04	-.3365	.4794	-1.0571	-1.0788
Denmark	DNK	20800001	20807327	1	1.137	-.1239	.0226	1.2836	.716	1.0594	.5755	.1216
Denmark	DNK	20800001	20806249	1	1.6376	-.7353	-.7902	.582	-.7668	.9255	-.411	-.222
Denmark	DNK	20800001	20808592	1	1.1492	1.1576	.0226	2.3421	.6123	1.2568	.2933	.1216
Denmark	DNK	20800001	20804135	1	1.6168	.802	.9192	.6497	-.159	.9321	-.0517	1.515
Denmark	DNK	20800001	20804577	1	.4938	.5068	.0226	.1444	.5433	.8429	.5755	.1216
Denmark	DNK	20800001	20800583	0	.2675	.171653883962697	.205350288417577	.34659326705122	.078857625011483	.744910778100521	.0179734711942132	.0774303037623282
Denmark	DNK	20800001	20808209	0	1.6376	.104437143554735	.177181629887674	.269514131902298	-.1906	.665888646653479	-.110843171796621	.0310942532807545
Denmark	DNK	20800001	20805351	0	1.634	.216390935263916	.294458883709581	.400995577434329	.129066584941299	.7749668035733	.0268650098934808	.164377808010571
Denmark	DNK	20800001	20804178	0	1.306	.4012	.5833	.5653	.5443	.9994	.5826	-.1563
Denmark	DNK	20800001	20805364	0	1.4953	-1.3452	1.9359	.2312	-.9291	3.6292	.5755	2.0955
Denmark	DNK	20800001	20806409	0	1.5488	-.5743	.4173	.3516	.3898	.7894	-.3912	.1216
Denmark	DNK	20800001	20806525	0	1.358	-1.0201	.0226	-.0741	-.9334	-.0558	-2.1355	-.2726
Denmark	DNK	20800001	20803965	0	.682	-.0862	1.9359	2.3312	.9808	1.2726	2.4277	1.7439
Denmark	DNK	20800001	20805449	0	1.6392	1.3889	1.9359	.1486	1.31	.4478	1.4793	2.0955
Denmark	DNK	20800002	20801798	1	.44665869608715	.17751925665052	.21703311296399	.353725829797189	.0854404071504641	.748851355000093	.01913922053894	.0888297925944885
Denmark	DNK	20800002	20800299	0	-.0177	-.293524765899153	-.194036617405331	-2.6893	-.338	-1.6678	-.81265177115659	-.347380760479907
Denmark	DNK	20800002	20808222	0	.4149	.3266	.4173	.0838	.3188	.6493	-.4771	.557
Denmark	DNK	20800002	20804278	1	1.4632	-.4488	-1.6877	.1593	-.7693	.2972	-2.1355	-.942
Denmark	DNK	20800002	20808284	1	.5194	1.1306	.586	.7801	1.1497	.7282	-1.5596	.3236
Denmark	DNK	20800002	20806901	1	-.7877	.3875	.0226	.2875	.3008	.4496	-.6852	.2224
Denmark	DNK	20800002	20806118	1	1.1805	-.0862	-.4806	.4646	-.0679	.6712	-.8483	-.4607
Denmark	DNK	20800002	20803533	1	.453	-1.1738	1.9359	.5841	.5439	.9438	.6804	.2546
Denmark	DNK	20800002	20801995	1	-.7956	.9349	-.732	.334	-.182	.187	-.9906	-.3902
Denmark	DNK	20800002	20804083	1	.7268	.468	.0203053017723699	.240624445231591	-.0300945342219869	.5656	.1701	-.4607
Denmark	DNK	20800002	20806038	1	1.1336	-.5743	-.3802	.9362	-.0832	.3689	.0221	.1216
Denmark	DNK	20800002	20807359	0	.1032	.166274961512064	.1946363899862	.340052250149687	.0728207921417657	.741297016677047	.0169044043751209	.0669762423294806
Denmark	DNK	20800002	20801373	0	1.1553	.3952	1.2867	.5385	-.2984	1.1812	-.4398	-.0867
Denmark	DNK	20800002	20808830	0	1.2906	1.127	.586	.2655	-.3667	.6034	.8038	.8375
Denmark	DNK	20800002	20808642	0	.1574	.3289	.0226	-.0117	.0084	.8078	.5755	.1216
Denmark	DNK	20800002	20806416	0	.4768	-.4221	-.532	.7612	-.0415	1.243	.1693	-1.2535
Denmark	DNK	20800002	20802538	0	-.541	.1705	1.4967	.328	.2559	.8726	.5797	2.0955
Denmark	DNK	20800002	20801763	0	1.3815	-.1692	.4173	-.163	-.1559	.4606	.5755	.1216
Denmark	DNK	20800002	20809318	1	-.1232	-.5133	.2942	-.3374	-.6883	.1592	-.0987	-.4607
Denmark	DNK	20800002	20809238	0	-.4208	-.9861	-.4574	.239274960178983	-.189915687321607	.646606815607277	.2785	-.3917
Denmark	DNK	20800002	20801631	0	-1.2452	-1.5733	-.5034	-1.1025	-3.7095	-.7368	-.3237	-.614
Denmark	DNK	20800002	20805040	0	-.6252	.9275	.9192	-.1914	.5078	.6676	-.3912	.4777
Denmark	DNK	20800002	20803189	1	.9723	.2607	-1.0345	-.0917	-.2933	.438	.075	-.717
Denmark	DNK	20800002	20800474	1	.1436	1.3697	.0226	.9725	.7066	1.1297	1.2568	.4504
Denmark	DNK	20800002	20804931	1	-.7564	-.0201	-.8946	.4375	-.6997	.7478	.0221	-.1563
Denmark	DNK	20800002	20800069	1	.7532	.3317	.6825	.6608	.2328	.9056	-.4771	2.0955
Denmark	DNK	20800002	20802298	1	.1703	-.0862	.0226	1.2764	.5593	1.0076	.5755	.1216
Denmark	DNK	20800002	20802736	1	-.4873	-.0862	-.691	.2274	-.3663	.9714	-.3241	-.7496
Denmark	DNK	20800002	20802700	1	.0751	-1.3144	.4445	.5289	-.0437	.9881	-.1793	-.6843
Denmark	DNK	20800002	20808812	1	-.1481	-.4203	-.227	.2652	-1.1324	.1714	-.3206	-.1563
Denmark	DNK	20800002	20806486	1	.2212	-.2662	-.227	.2496	.1137	.6195	-.3876	.1216
Denmark	DNK	20800002	20801211	0	.9074	.19260319909453	.247077760153657	.372068597028646	.102369307015939	.758985312092495	.0221371708749021	.118145787090869
Denmark	DNK	20800002	20800058	0	1.1436	-.3436	1.036	.3612	.0827	.5207	.0447	-.1563
Denmark	DNK	20800003	20804606	1	-.5932	1.7162	.4173	-.2113	-.2515	.7588	.1479	-.4593
Denmark	DNK	20800003	20807695	1	-1.0853	-.0862	.0226	.3669	.0282	.8073	.0221	-.3856
Denmark	DNK	20800003	20807823	1	-1.972	.5315	-.1587	-1.7857	.3786	.4599	-.2821	.839
Denmark	DNK	20800003	20805837	1	-1.4762	-.4093	-.0499	.1293	-.4809	.7958	-.18471974592608	-.245153602765158
Denmark	DNK	20800003	20806369	0	.7907	.4457	.8271	1.2836	-3.4698	3.6292	2.4277	2.0955
Denmark	DNK	20800003	20807388	0	.8759	-.4314	-.711	.2719	-.1034	1.0627	.5755	.1216
Denmark	DNK	20800003	20801125	0	1.1757	1.3697	1.9359	-.2061	.4964	.1149	1.2223	2.0955
Denmark	DNK	20800003	20805641	1	-.514	-.4203	-.227	.3834	-.3779	.6662	-.4948	-.5305
Denmark	DNK	20800003	20805144	1	-.4229	1.3889	1.2899	.1708	-.3939	.6187	.5837	.4504
Denmark	DNK	20800003	20803149	1	1.6338	.216384387579861	.294445841836871	.400987615149605	.129059236392462	.774962404594087	.0268637085339932	.164365082433659
Denmark	DNK	20800003	20801940	1	.8215	2.6352	1.9359	-.638	-.2732	.4998	-.8913	2.0955
Denmark	DNK	20800003	20802737	1	-1.2089	.0747	.0226	.430280667494641	-.4291	1.1166	.5755	.1216
Denmark	DNK	20800003	20804132	1	1.1044	.3427	.0226	.4719	-.228	.5815	.3482	-.222
Denmark	DNK	20800003	20803329	1	-.1948	.468	.8348	.3209	-.2371	.2512	-.4771	-.5475
Denmark	DNK	20800003	20807345	1	-.1648	1.3697	.0226	.6896	.4754	.8323	.1693	-.8119
Denmark	DNK	20800003	20802094	1	.3334	.2554	-.5759	.1056	.8347	.0281	-.6852	-.2503
Denmark	DNK	20800003	20802009	1	1.3402	-.59	-.9607	.1667	-.6224	.4575	-.0823	-.7496
Denmark	DNK	20800003	20807938	1	1.1965	.2032	-.4728	.7759	.4159	.895	-.4771	-.4607
Denmark	DNK	20800003	20807391	1	.3523	-2.9627	-.3827	-2.6893	-1.0542	-.7368	-2.1355	-.6544
Denmark	DNK	20800003	20808739	0	-.1636	.5228	-.2614	.5091	.1753	1.2399	.8098	.557
Denmark	DNK	20800003	20802205	0	-.5697	-.103	1.9359	-.2837	.2796	.3426	-.2857	1.2841
Denmark	DNK	20800003	20800515	0	.8084	.5128	.0226	.5082	-.247	1.1648	.3482	.1216
Denmark	DNK	20800003	20809416	0	1.2265	.9349	.8038	.4758	-.0161	1.1824	1.2262	.2525
Denmark	DNK	20800004	20806411	1	1.427	.4571	.0226	.5743	-.1399	.8648	-.3876	-.7496
Denmark	DNK	20800004	20807487	1	1.3536	-.8398	-.4396	.337	.1117	.2494	-1.5848	-.6762
Denmark	DNK	20800004	20803547	1	1.3492	.8046	.7162	.1302	.5386	.3029	-.3876	-.2201
Denmark	DNK	20800004	20806653	0	1.7998	.0502	-.227	.1062	-.2501	.1846	-.309	2.0955
Denmark	DNK	20800004	20809179	0	1.1443	-.0862	.0226	.6739	.9476	.3717	.075	.1216
Denmark	DNK	20800004	20803825	0	.9921	-1.7372	-.4806	.9441	-.0797	.9655	-1.4727	-.1563
Denmark	DNK	20800004	20800339	1	.2633	-.4314	-.9899	.2759	.097	.6104	.5755	-.4377
Denmark	DNK	20800004	20806417	1	.3467	.1379	.343975548382566	.6479	.5418	.6308	1.2691	.1216
Denmark	DNK	20800004	20807547	1	1.1842	.9454	.7162	.7322	-.0082	1.008	1.1217	.4994
Denmark	DNK	20800004	20804249	1	.2539	-.8802	.6496	.2789	-.7087	.1936	-.4771	-.4607
Denmark	DNK	20800004	20800799	1	1.4579	-.2509	-.3802	.0897	-.6706	.2258	-.1972	-.5251
Denmark	DNK	20800004	20801568	1	1.1883	-.2662	.9726	.7402	.157	.9848	-.6852	.1216
Denmark	DNK	20800004	20806500	1	1.1976	.792	.0226	.3232	.389	.1089	-.6852	-.1865
Denmark	DNK	20800004	20804534	1	1.1759	2.6352	1.0433	1.0215	2.275	1.7015	-.2673	2.0955
Denmark	DNK	20800004	20800046	0	.7145	-1.4528	-.711	-.9856	-1.3015	-.421	-1.0753	-1.236
Denmark	DNK	20800004	20806913	1	1.4774	.468	.520463416902317	.5884	.7236	.8975	.277552791180242	.41639193251542
Denmark	DNK	20800004	20800999	1	.8525	-.0862	.4173	.5374	.381	1.1849	.1693	.1216
Denmark	DNK	20800004	20800826	0	1.2697	-.6616	-.9607	.222	-.3336	.5215	-.6852	-.222
Denmark	DNK	20800004	20803461	0	.2539	-.4136	.0226	.7113	.7208	.4394	.5755	.1216
Denmark	DNK	20800005	20803467	0	1.1095	2.6352	1.9359	-2.1206	.8687	.00864638949524082	2.4277	2.0955
Denmark	DNK	20800005	20809302	0	.44665869608715	.17751925665052	.21703311296399	.353725829797189	.0854404071504641	.748851355000093	.01913922053894	.0888297925944885
Denmark	DNK	20800005	20802333	1	-.2449	-.2662	.0226	.3476	.0781	.652197399398201	-1.0722	.1216
Denmark	DNK	20800005	20804379	1	-1.4578	.149	-1.0611	-.2825	-1.2615	.263567162866284	-.6852	-.8686
Denmark	DNK	20800005	20805712	1	-1.1125	.1997	.4173	.9324	.551	1.2506	.5755	.1216
Denmark	DNK	20800005	20800259	1	.3605	-.7199	-.285728950222887	.582772070906431	-.1953	1.2945	-.211595156361194	-.4377
Denmark	DNK	20800005	20808393	0	1.3361	.3464	.8749	.6813	.5915	1.3149	.8038	.1216
Denmark	DNK	20800005	20804339	0	-1.0571	-.8357	.0226	.792	-.0713	1.3692	.075	-.7108
Denmark	DNK	20800005	20807069	0	1.1205	-.8452	.0226	.1422	-.6326	.5969	-.0857	-.222
Denmark	DNK	20800005	20803816	0	1.0184	-.2662	.0226	.7113	.1234	.888384808178066	-.044409391071653	-.0361619140294173
Denmark	DNK	20800005	20808452	0	.44665869608715	.17751925665052	.21703311296399	.353725829797189	.0854404071504641	.748851355000093	.01913922053894	.0888297925944885
Denmark	DNK	20800005	20807367	0	-.7866	.3289	1.4276	1.0676	1.0088	1.4161	1.802	2.0955
Denmark	DNK	20800005	20805458	0	-.8918	-.188466873809685	-.300859476207164	.0609043245417384	-.369081186210444	.493954620419866	-.9415	-.504835201189832
Denmark	DNK	20800006	20808857	1	.357	.1973	-.4728	-.102	.1091	.3499	-.5974	-.1563
Denmark	DNK	20800006	20807014	1	1.4595	-.59	-.7638	.0197	-.6254	.1917	-.4771	-.5251
Denmark	DNK	20800006	20803224	1	.1508	.7789	1.2867	.369	1.3273	.9622	1.0267	1.0383
Denmark	DNK	20800006	20800016	0	1.376	-.4314	.0226	.0504	-.3756	.5408	.5755	-.1563
Denmark	DNK	20800006	20808070	0	.5233	-.891	-.7902	-.0198	-.3068	.4177	-.5832	-.7496
Denmark	DNK	20800006	20806264	0	-.2145	-.0862	.0226	.301635940752603	-.3813	.8384	.3482	-.1563
Denmark	DNK	20800006	20802484	0	1.0834	-.6169	-.227	-.3832	-.3648	-.001	-.2852	-.1563
Denmark	DNK	20800006	20809279	0	.565	1.7671	.0226	.7232	.5329	1.3692	.5755	.1216
Denmark	DNK	20800006	20804660	1	1.3036	-.256	-.7902	-.0947	-.1104	.5332	-.6852	-.7496
Denmark	DNK	20800006	20808104	1	1.2596	-.2479	-.227	.3117	-.4774	.8811	-.7226	-.6959
Denmark	DNK	20800006	20801514	1	1.3964	-.9249	-1.6468	.4078	-.3648	.8604	-.9533	-1.9916
Denmark	DNK	20800006	20809578	1	.3799	.1828	-.3802	-.1287	-.2544	.1466	-.4948	-.959
Denmark	DNK	20800006	20800978	1	1.0868	.9275	.6847	.4303	.1616	.682	-.9729	-.8443
Denmark	DNK	20800006	20809445	1	.2543	-.4203	-.3048	.1543	.0817	.8094	-.2821	-.7496
Denmark	DNK	20800006	20803804	1	1.1481	-.0933	-.6315	.1533	-.3784	.4697	-.0987	-.5912
Denmark	DNK	20800006	20805840	1	1.2703	.1828	-.3048	.0293	-.0024	.4705	-.4771	-.7496
Denmark	DNK	20800006	20802341	1	1.6477	.0789	1.1657	.0155	-.1228	.6645	-.8516	-.717
Denmark	DNK	20800006	20806521	1	1.5344	.6492	1.9359	.3161	-.3672	.5401	-.6852	.149
Denmark	DNK	20800006	20807564	1	1.6643	-.5743	-.0834833846057287	.0032	-.1403	.8532	-.235231733626336	-.173643734777216
Denmark	DNK	20800006	20800984	0	1.064	.5836	.4173	-.3113	-.1338	.3721	1.1171	.9097
Denmark	DNK	20800006	20802106	0	1.7984	-.2479	-.3802	.3042	.2256	.8117	.5755	-.1563
Denmark	DNK	20800006	20801244	0	.7482	-.0862	.0226	.7699	.8863	.9369	2.4277	2.0955
Denmark	DNK	20800006	20802408	0	1.5242	-.0862	.0226	1.1247	.5854	.9756	.5755	.1216
Denmark	DNK	20800006	20801149	0	1.3898	.9454	1.9359	.7264	.3835	.9649	1.2607	1.1232
Denmark	DNK	20800006	20806186	0	1.7437	1.1132	1.4967	.4527	1.0785	.7696	.0444	.5823
Denmark	DNK	20800006	20802161	1	.5633	.5836	1.1381	-.1406	.4112	1.4084	.747692302971868	1.5774
Denmark	DNK	20800006	20801509	0	-.7429	-1.4635	-.6387	.797	.0582	1.525	1.347	-.5093
Denmark	DNK	20800007	20800267	1	-.7038	-.5994	-.7638	-.2968	-1.0514	.6284	-.7867	-2.5027
Denmark	DNK	20800007	20808335	0	1.8674	2.6352	1.4967	.6396	.7317	.761	2.4277	2.0955
Denmark	DNK	20800007	20807748	0	.7825	.6492	-.1587	.4961	.9647	1.2309	.5755	-.2503
Denmark	DNK	20800007	20800597	1	-.0738	-.7221	-.1587	.4656	-.5833	-.7054	-2.1355	-1.1733
Denmark	DNK	20800007	20805841	1	.8176	.2773	-2.664	.3381	.1914	.5936	-.660031594560747	-.945
Denmark	DNK	20800007	20809472	1	-1.1018	-.891	-.3802	-.4244	-.6318	.1976	-.6852	-.1563
Denmark	DNK	20800007	20801219	1	1.1751	-.1106	1.4967	.3095	-.5107	.8358	.1701	.6314
Denmark	DNK	20800007	20806921	1	.09	-.2479	1.4967	.9066	.3405	1.1974	-.4771	.1216
Denmark	DNK	20800007	20805143	1	1.5622	.5042	1.1657	.5462	.354	1.4796	.5339	.4504
Denmark	DNK	20800007	20806860	1	-.1219	.1371	-.666	-.1044	.2601	.5932	-2.1355	-.8273
Denmark	DNK	20800007	20805854	1	1.1287	.8006	1.9359	1.1586	.5306	1.146	.1701	.5823
Denmark	DNK	20800007	20806610	1	-.3104	.3317	-.4806	.2218	-.4628	1.0262	-.6451	-.4607
Denmark	DNK	20800007	20801138	1	1.5253	.5999	1.0433	.1004	.4574	.7986	.075	.4994
Denmark	DNK	20800007	20807811	0	-.5059	.9275	.8038	.4168	-.4738	.9495	.0215	-.1314
Denmark	DNK	20800007	20804725	0	.0234	-.0905	-.5544	.0669	-.8411	.286	-1.0839	-.4607
Denmark	DNK	20800007	20807794	0	1.372	1.3403	1.9359	1.1773	.2905	1.4524	2.4277	2.0955
Denmark	DNK	20800007	20803345	0	.6166	-.052	-.3048	.3614	-.0567	.8742	.5826	.0144
Denmark	DNK	20800007	20806136	0	.5058	-.847	-.4806	.4233	.2592	.6348	.5755	.4777
Denmark	DNK	20800007	20803305	0	.6035	.3427	.0226	-.0163	.4593	-.1005	.3473	.7435
Denmark	DNK	20800007	20800054	0	1.2586	.1852	.4173	.2648	.6433	.7277	.3473	.1216
Denmark	DNK	20800007	20805687	0	1.8747	.9349	1.9359	.8548	1.1264	1.2483	1.5037	.7627
Denmark	DNK	20800007	20803218	0	.7751	1.3403	1.9359	3.6039	2.3772	.8385	1.836	2.0955
Denmark	DNK	20800007	20804228	0	-.0265	.6608	-.227	.7113	.5722	.1157	.5755	.1216
Denmark	DNK	20800007	20804260	0	1.1416	.0789	.4173	.46	.3895	.9727	-.1026	-.1314
Denmark	DNK	20800007	20804696	0	-.3084	-.2741	-.4806	-.0709	-.1608	.4177	.075	.1216
Denmark	DNK	20800007	20803813	1	.3671	.9349	.0226	-.1004	-.1591	.365	.1648	.2224
Denmark	DNK	20800007	20800461	0	-1.2475	-.4203	-.9607	-.3548	-.232	.3177	-.0551	-.6912
Denmark	DNK	20800007	20808609	1	.7105	.2554	.0226	.049	-.1587	.2941	-.3638	.346
Denmark	DNK	20800008	20806031	0	1.3468	.8046	1.4967	-.8496	1.2209	.433	.5755	2.0955
Denmark	DNK	20800008	20806984	0	-.5219	.2141	.3461	-.1651	-1.6274	.1839	-2.1355	-.5305
Denmark	DNK	20800008	20803380	0	-1.0338	-1.0138	-.6843	.1175	-.4705	.5824	-.1727	-.5251
Denmark	DNK	20800008	20807808	0	-.847	-.0862	.0226	.3652	-.9291	.9126	.5755	.1216
Denmark	DNK	20800008	20800203	0	-.6535	-.5717	-1.0611	.1449	-.2994	-.071	.1693	-.7496
Denmark	DNK	20800008	20804082	1	1.333	.7989	.4173	-.294	-.1026	.459	-1.2835	-.9288
Denmark	DNK	20800008	20806955	1	-1.3519	.2905	1.9359	-2.6893	1.2237	.6413	2.4277	2.0955
Denmark	DNK	20800008	20800469	0	-.9994	1.7162	1.036	-.4398	.3884	.4021	-.4288	.8136
Denmark	DNK	20800008	20805075	0	-.9282	.5251	.4173	.0126	1.9503	.8819	.1693	.833
Denmark	DNK	20800008	20802505	1	.149	-2.9627	-2.664	.1362	1.1687	.9941	-1.7719	-2.5027
Denmark	DNK	20800008	20806785	1	.257	-.2741	-1.2567	-.5086	-.7131	.1052	-.0553	-.5251
Denmark	DNK	20800008	20806677	1	.4215	-.9363	1.4967	-1.1	-.8466	.339	-.6852	.1216
Denmark	DNK	20800008	20802752	0	.0448	.0502	.0226	.4271	.2566	1.1037	1.2262	.4994
Denmark	DNK	20800008	20803546	0	-.3954	.9166	.586	-1.4373	.2128	1.0092	1.0854	.7864
Denmark	DNK	20800009	20804618	1	1.3201	-.4166	1.0433	.655	.0309	.723	-1.036	1.2147
Denmark	DNK	20800009	20803750	1	1.5568	-.4093	.0226	.1098	-.3465	.4272	-.6595	.1216
Denmark	DNK	20800009	20802353	0	.1446	.3875	-.0469	.2984	.3061	.5012	-.4027	-.6353
Denmark	DNK	20800009	20809439	0	1.4304	1.3939	1.9359	.7107	.919	1.0427	-2.1355	.9097
Denmark	DNK	20800009	20800653	0	.4003	.2746	-1.3384	1.0744	-.8429	.549	-1.1947	-1.3187
Denmark	DNK	20800009	20806662	1	-.5845	-.3285	.0226	1.1627	.8382	1.0788	-.4948	-.2503
Denmark	DNK	20800009	20800805	1	.9936	.195425250921947	.252698807291725	.375500341745092	.10553653156475	.760881272133295	.0226980568140729	.123630510739752
Denmark	DNK	20800009	20806755	1	1.2002	.9535	1.4967	1.7812	.9975	.2575	2.2846	2.0955
Denmark	DNK	20800009	20809015	1	.4762	.9535	1.9359	.3447	.334	.2602	.1701	2.0955
Denmark	DNK	20800009	20801832	1	1.3236	-.0933	.5347	.3633	.1433	.9574	.5755	-.1563
Denmark	DNK	20800009	20804555	1	1.4081	.3289	-.7302	.771	-.9824	.3017	.3482	-.2485
Denmark	DNK	20800009	20800642	1	1.7308	-.7221	.0226	.4834	-.5651	.6241	-.4918	.1216
Denmark	DNK	20800009	20808852	1	-.1243	1.7671	1.9359	.2281	-.3026	-.1899	-.8801	.839
Denmark	DNK	20800009	20807834	1	.7333	-.5743	.8348	.461	-.1762	.5225	-.454	.839
Denmark	DNK	20800009	20808664	0	1.312	-.2479	.586	.3297	.7329	.8788	.1922	.1216
Denmark	DNK	20800009	20804792	0	1.0497	.9454	.586	.0554	.8421	.5541	1.1375	.9339
Denmark	DNK	20800009	20802266	0	.8136	.189532335273049	.240961121852603	.368334285492652	.0989228376113164	.756922190841601	.0215268332752012	.112177491519346
Denmark	DNK	20800009	20802708	0	1.1633	.0502	.0226	.2359	-.0019	.7878	-.5832	2.0955
Denmark	DNK	20800009	20805416	0	1.8109	-.4203	.0226	.158	.5091	-.0112	-.6852	.1216
Denmark	DNK	20800009	20802620	0	1.2133	-.5717	.0226	.4785	-.2538	.7319	.5755	.1216
Denmark	DNK	20800009	20803726	0	1.4575	.210612604085968	.282949431042886	.393968861164576	.122581490592515	.771084704417833	.0257165601456428	.153147486386118
Denmark	DNK	20800009	20804655	0	1.1784	.6492	1.3509	.4032	.0199	.6779	.2287	.7627
Denmark	DNK	20800009	20805804	0	.8523	-.4314	.9726	.7113	.4817	1.0172	.5755	1.0275
Denmark	DNK	20800009	20802776	0	1.3718	1.1493	.8116	1.0165	.4408	2.4514	.5755	.1216
Denmark	DNK	20800009	20807393	0	.44665869608715	.17751925665052	.21703311296399	.353725829797189	.0854404071504641	.748851355000093	.01913922053894	.0888297925944885
Denmark	DNK	20800011	20805663	0	.8302	.8079	-.6315	.1405	.916	.4623	.3473	1.2147
Denmark	DNK	20800011	20801836	0	.4854	.0714	.1453	-.7656	-.5857	-.0821	.5755	-.5912
Denmark	DNK	20800011	20806826	0	.7806	-.4314	.0226	.2434	-.2079	1.0116	-.3733	1.3566
Denmark	DNK	20800011	20806139	1	-1.0215	-.0862	-.1587	-.4043	-.5279	.2326	-.4801	-.1314
Denmark	DNK	20800011	20802239	1	.1607	-.4025	.0226	.1609	-.7465	.7117	-.8012	-.5957
Denmark	DNK	20800011	20807275	1	-.8408	1.7162	1.4967	.936	.4431	1.2222	-1.0753	1.515
Denmark	DNK	20800011	20805698	1	.9677	-.59	1.4967	.3051	-.7825	.0124	-.5945	.9339
Denmark	DNK	20800011	20808022	0	-.4885	.4708	.0226	.9452	2.4518	1.4636	.5755	-.6774
Denmark	DNK	20800011	20804881	0	.3888	.3289	1.9359	.3695	.7078	1.3555	.5755	2.0955
Denmark	DNK	20800011	20808450	0	.3611	-.0862	.0226	.1053	-.0912	.5105	.5755	-.2503
Denmark	DNK	20800011	20809016	0	1.2504	-.0862	-.3048	.2415	.0901	.3565	.1693	-.5461
Denmark	DNK	20800011	20801288	0	.1646	-.4203	.0226	.2879	.286	1.0408	.075	-.5251
Denmark	DNK	20800011	20800189	0	-.4764	.7156	.4173	.5293	.9188	.8206	.1693	-.5251
Denmark	DNK	20800012	20804817	1	.7192	.2921	-1.1274	-.0442	-.3138	.4537	.0221	-2.5027
Denmark	DNK	20800012	20809141	1	.44665869608715	.17751925665052	.21703311296399	.353725829797189	.0854404071504641	.748851355000093	.01913922053894	.0888297925944885
Denmark	DNK	20800012	20806991	0	-.6696	.7156	.4173	.5361	.4767	.9948	1.5037	.4777
Denmark	DNK	20800012	20805226	0	.5702	.4012	-.0499	.3777	.0263	.8243	.5755	.1216
Denmark	DNK	20800012	20805680	0	1.3881	1.3697	1.9359	.2112	.6536	.8849	2.4277	2.0955
Denmark	DNK	20800012	20808387	1	1.5858	-.7221	.0226	.0102	-.1159	.4391	-.0553	-.5305
Denmark	DNK	20800012	20806018	1	1.5067	-.4516	-.6428	.0269	-.2397	-.032	-1.5537	.4385
Denmark	DNK	20800012	20806815	1	1.3943	-.1789	-.652	.285	-.3313	.6006	-1.0753	-.6269
Denmark	DNK	20800012	20807951	1	1.3089	-.2662	-.691	.2062	-.3289	.7958	-.8657	-.1563
Denmark	DNK	20800012	20804607	1	1.5893	1.1132	1.9359	.5883	.0666	.5637	.9685	1.0448
Denmark	DNK	20800012	20807722	1	1.0366	1.7671	1.4967	.3835	.3717	.6787	-.3876	2.0955
Denmark	DNK	20800012	20806162	1	.6074	-.4314	.0226	-.8332	-.8755	-.2089	-.3237	-.7496
Denmark	DNK	20800012	20806629	1	.0722	-1.2858	-.3802	-.8112	-1.478	.2176	-1.5848	-.1563
Denmark	DNK	20800012	20807236	1	1.179	-.2005	-.9557	-.547	-1.0376	-.4795	-2.1355	-1.3017
Denmark	DNK	20800012	20805513	0	1.2345	1.7162	1.9359	.9645	1.7901	.8326	2.4277	2.0955
Denmark	DNK	20800012	20803592	0	1.5777	.7763	1.036	.0287	.7076	.8896	1.1171	.2224
Denmark	DNK	20800012	20804284	0	.7533	.0502	1.1381	.146	.5599	.7076	.1693	.4777
Denmark	DNK	20800012	20803229	0	1.1579	.4435	1.2899	.4126	1.1856	1.001	.3533	2.0955
Denmark	DNK	20800014	20804418	1	-.1706	-.0862	.0226	.9567	-.4601	.7855	.3482	-.1563
Denmark	DNK	20800014	20808575	0	.64	.3289	.0226	-.1301	-.2723	.726	.0215	-.1563
Denmark	DNK	20800014	20807619	0	1.1009	.9349	-.2943	.233	-.3295	.6455	.9628	-.7496
Denmark	DNK	20800014	20804902	1	.4898	-.2662	.0226	.3808	-.1614	.7037	.3482	-.4607
Denmark	DNK	20800014	20809383	1	.1241	-.6019	-1.1657	.1619	-.6379	1.0383	-2.1355	-1.236
Denmark	DNK	20800014	20805735	1	1.3929	.4121	-1.0611	-.2575	-.3367	.4064	-.6852	-.9933
Denmark	DNK	20800014	20805276	1	.6695	-2.9627	-2.664	-2.6893	-3.7095	-1.6678	-2.1355	-2.5027
Denmark	DNK	20800014	20802496	1	1.3257	.1892	.1453	.232	-.3008	.636598675248593	-.2821	-.4607
Denmark	DNK	20800014	20800771	0	.1745	-.1106	.4173	-.0004	-.3828	.663	-.1061	-.1563
Denmark	DNK	20800014	20801183	0	1.4903	-.0862	.4173	.3643	.0464	.8468	.1693	.4504
Denmark	DNK	20800014	20801779	0	.4993	.8762	1.4967	-.1398	1.2574	1.0062	.5075	2.0955
Denmark	DNK	20800014	20801041	0	-.41	.7789	.0226	.4533	-.0705	.8789	-.3763	-.4607
Denmark	DNK	20800014	20808301	0	.4145	.3239	1.1752	.3736	.7212	.6807	-.1026	1.1232
Denmark	DNK	20800014	20807187	0	-.4319	-.938	.0226	-.168	-.0479	.9402	-.2704	-.4784
Denmark	DNK	20800014	20801136	0	-.6205	2.6352	1.9359	.4037	1.3746	1.366	2.2695	.1332
Denmark	DNK	20800014	20801714	0	.3336	1.3939	1.9359	.67181934552442	.7498	.9435	2.4277	2.0955
Denmark	DNK	20800014	20801740	0	1.0264	-.989	.0226	.5106	.1303	.8033	.5755	-.2503
Denmark	DNK	20800014	20809466	0	.6311	.0789	.0226	.5995	.4735	.9788	.0444	-.7496
Denmark	DNK	20800014	20802329	0	1.0806	-.0994	.0226	.3515	.2269	1.0717	.1693	.1216
Denmark	DNK	20800014	20800741	0	-.9871	.1125	.6131	.2676	.1528	.8583	-.3912	1.1508
Denmark	DNK	20800014	20801638	0	-.5189	-.2741	-.4728	-.1907	-.7233	.7081	-.5861	-.4607
Denmark	DNK	20800015	20804417	1	1.6818	.0502	.0226	.0511	-.382	.6039	.5755	-.1563
Denmark	DNK	20800015	20809140	1	.6579	2.6352	-.5178	-.0774	-.5438	.6747	-.4978	-.5461
Denmark	DNK	20800015	20802027	1	.3326	.173785155122382	.209595417984726	.349184990729186	.0812495776579748	.746342645834351	.0183970637074384	.0815724790470414
Denmark	DNK	20800015	20805812	1	1.3811	1.0919	1.9359	-.2579	1.4267	1.0487	.5755	.1216
Denmark	DNK	20800015	20806923	1	.2427	-1.3452	-1.1926	-2.6893	-3.7095	.4394	-.6852	-1.1252
Denmark	DNK	20800015	20804131	1	1.3741	-.165	-.4806	-.2901	-.2172	.5378	-.1727	-.1563
Denmark	DNK	20800015	20800357	1	.1493	-.1074	1.2867	-1.0265	.1185	.359	-.3241	2.0955
Denmark	DNK	20800015	20802953	1	1.0531	-.4203	-1.0611	-.3943	-.85	.0056	-.4771	-.9299
Denmark	DNK	20800015	20804736	1	1.3783	-1.616	-.7566	-.3582	-1.6414	.3273	-.9057	-.8578
Denmark	DNK	20800015	20803569	1	1.5415	-.0679823085649776	-.161505754737264	.215845828634731	-.183593624297228	.575	-.2826	-.5251
Denmark	DNK	20800015	20800197	1	1.5066	.0441	-.1587	-.2464	-.6463	.4187	-1.0571	-.1865
Denmark	DNK	20800015	20809469	0	1.0061	.0502	-.4806	-.0028	.5109	.762	.5755	.557
Denmark	DNK	20800015	20804880	0	1.5127	.2544	-.691	-.2047	-.1231	.5249	-.6852	-.1563
Denmark	DNK	20800015	20800859	0	1.3652	1.0508	.0226	-.1767	.6183	.7285	-.5832	.1216
Denmark	DNK	20800015	20805720	0	1.1521	.8762	1.036	-.456	-.1027	.7198	.0177	1.0448
Denmark	DNK	20800015	20809509	0	-.5218	-.0862	.0226	.7065	.7228	1.0702	.1922	.7864
Denmark	DNK	20800015	20808712	0	1.2737	1.2587	1.4967	.6938	.8236	1.0643	.7978	2.0955
Denmark	DNK	20800015	20800141	0	1.3597	.8655	.8348	-.8956	.2089	.2069	.0215	.5823
Denmark	DNK	20800015	20802539	0	1.49	-.983	1.9359	.4141	.1691	.785	1.3573	2.0955
Denmark	DNK	20800016	20802246	1	1.4771	-.8398	-1.0611	1.0635	-.1208	.8903	-1.5848	-1.6557
Denmark	DNK	20800016	20806895	1	-.4031	-.0219	-.691	.44	.2312	.297	-.1021	-.2503
Denmark	DNK	20800016	20802924	1	2.2769	-.0115	-.6315	.4877	-.1595	1.0313	-.3876	-.7496
Denmark	DNK	20800016	20808275	1	.3195	.0666	.9726	-.9348	-.6969	-.7847	-.2128	.6559
Denmark	DNK	20800016	20808862	1	1.769	-.6122	.917	.6541	-.4033	.2028	-2.1355	.0963
Denmark	DNK	20800016	20803386	1	.7186	-.59	.0226	.0799	-.9925	.1622	-2.1355	-.3856
Denmark	DNK	20800016	20806594	0	.5275	.2479	-.4728	-.1003	-.4024	-1.0529	.5755	-.1563
Denmark	DNK	20800016	20802064	0	.5964	.3178	1.9359	-.0739	.3927	.2655	.8038	2.0955
Denmark	DNK	20800016	20806179	0	-.2237	-.4232	-1.4928	-.1025	-.2817	.0319	-1.1508	-.9101
Denmark	DNK	20800016	20800607	0	1.1138	-.0862	.0226	.788	-.1439	1.0062	.5755	.1216
Denmark	DNK	20800016	20809512	0	.2555	.1852	.0226	.5887	.4086	.7316	-.1727	-.3297
Denmark	DNK	20800016	20806224	0	-.0195	-.8956	.0226	.9079	.4763	.6269	.0254	.5823
Denmark	DNK	20800016	20807512	0	1.1636	.1395	.0226	.3496	.5522	.369	-.216	.1216
Denmark	DNK	20800016	20803108	0	-.8897	.1997	.8591	.3169	.0905	.1567	-.606	.5823
Denmark	DNK	20800016	20800998	1	1.3827	2.6352	.8038	.0845	.0407	.6128	.3482	.0484
Denmark	DNK	20800017	20808624	1	.2108	-.0457	-.7302	.4451	.0161	1.0796	-.8627	-1.1395
Denmark	DNK	20800017	20800148	1	.1815	.1852	-.6315	.4537	.7679	1.1559	-.4805	-.5079
Denmark	DNK	20800017	20800746	0	1.1237	-.5743	.0226	.4965	.8274	1.2482	-.0823	.1216
Denmark	DNK	20800017	20800831	1	1.4205	.9454	.5433	.3855	.8155	1.3613	-.5974	.9097
Denmark	DNK	20800017	20807001	1	.0615	.8655	.586	.3342	.2427	.8316	.3482	.2546
Denmark	DNK	20800017	20809332	1	1.1323	2.6352	1.9359	1.5376	1.4424	2.1953	2.4277	2.0955
Denmark	DNK	20800017	20800093	1	.9479	.4457	1.9359	.0589	1.4174	.8818	.2587	1.515
Denmark	DNK	20800017	20805213	1	.0939	-.269172233630034	-1.1926	.583587088293062	.4372	1.0385	-.268268169425408	-.5912
Denmark	DNK	20800017	20806725	1	1.3151	.5228	.0226	.5132	-.3548	1.1764	-.3912	-.7496
Denmark	DNK	20800017	20800084	1	-.3481	-.269	-.1587	.5959	-.6421	.6085	-.4948	-.4607
Denmark	DNK	20800017	20808652	1	.4988	-.4025	.4173	.0845	.032	.7186	-2.0492	-.5251
Denmark	DNK	20800017	20804184	0	.9263	.0634	.0226	.6048	.585	1.1689	.5755	.8375
Denmark	DNK	20800017	20800175	0	.9318	-.0862	.0226	.3442	1.0068	-.071	.5755	.1216
Denmark	DNK	20800017	20809328	0	.5176	.3289	.8038	.5369	1.0723	1.1431	1.5037	.1216
Denmark	DNK	20800017	20806181	0	-.17	-.0862	.0226	.7857	2.1109	1.5342	.5755	.0658
Denmark	DNK	20800017	20808810	0	-.4828	.3427	1.1381	.1453	.7078	.3079	1.5037	2.0955
Denmark	DNK	20800017	20803111	0	-.6744	-.2509	.4173	.275	-.4212	.7438	.1693	.1216
Denmark	DNK	20800017	20804430	0	1.1107	.2544	1.2899	.0109	.1718	.7687	-.3763	.9097
Denmark	DNK	20800017	20801802	0	.603	-.2662	.0226	.7113	.5241	.649	.5755	2.0955
Denmark	DNK	20800017	20808040	0	-.9486	-.204379570858794	-.2827	.22907566917943	.3647	.594897545735739	-2.0492	-1.1252
Denmark	DNK	20800017	20808428	1	.3031	.5836	.8116	.7954	.2455	.5047	1.2568	.8567
Denmark	DNK	20800017	20801253	0	-1.4304	.631	1.9359	.6583	.0695	-1.6678	.9246	1.2147
Denmark	DNK	20800017	20805471	1	1.0055	-.2479	-.0587	-.0569	.7906	1.0245	-.1382	-.2503
Denmark	DNK	20800017	20801621	0	-.8052	1.1132	1.9359	.616893261440789	1.2633	.7998	.9628	-.5251
Denmark	DNK	20800018	20800446	0	.3028	1.1493	1.4187	.1302	.2302	.5474	2.4277	2.0955
Denmark	DNK	20800018	20802799	1	-.7556	1.3939	1.9359	1.1542	1.9709	3.6292	.5755	.1216
Denmark	DNK	20800018	20802927	1	.0482	-.089	-.4728	.0105	-.8816	.1338	-.5974	-.7496
Denmark	DNK	20800018	20802377	1	.9365	-.0862	.0226	-.2625	-.0078	.3518	-.6852	-.4607
Denmark	DNK	20800018	20805582	1	1.2711	1.3697	1.9359	.3326	-.2114	.4657	-.0585	1.0096
Denmark	DNK	20800018	20803392	1	1.3648	-.4314	-.9607	-.0678	-.5006	.1773	-.4948	-1.2688
Denmark	DNK	20800018	20808784	1	-.2239	.155566224241205	.173306407168773	.327029933482058	.0608022405186097	.734102486174196	.0147760309330934	.0461635612906221
Denmark	DNK	20800018	20805109	1	-.3597	1.7671	-1.1412	.3206	.5214	.3548	-.7614	-1.0012
Denmark	DNK	20800018	20803183	1	.7279	2.6352	.6496	-.5365	.0814	.377	.1693	-.4607
Denmark	DNK	20800018	20802572	0	1.1156	-.6447	1.9359	.0618	.2311	.5513	.5755	1.2841
Denmark	DNK	20800018	20805085	0	.5414	.0666	-.4728	.0874	-.3837	.5641	.3482	-.4607
Denmark	DNK	20800018	20808168	0	1.1076	-.2479	.0226	.1183	0	.4394	-.8883	-.1563
Denmark	DNK	20800018	20804014	0	1.446	.3875	.7162	-.7703	.1846	-.1169	-.8044	-.942
Denmark	DNK	20800018	20806691	0	1.4094	-.0961	.8801	-.147	-.3285	.2909	-.2938	1.2147
Denmark	DNK	20800018	20808907	0	1.4985	2.6352	1.9359	.8905	1.1149	.4562	2.4277	2.0955
Denmark	DNK	20800018	20804216	0	1.5681	.7821	1.9359	.3344	.794	.4951	1.4834	1.515
Denmark	DNK	20800018	20802766	0	.3378	.0666	.1453	-.3453	-.7408	.0331	.2054	-.1865
Denmark	DNK	20800018	20808171	1	.974	-.2509	-.3802	.0266	-.4228	.1851	-.0553	.1216
Denmark	DNK	20800018	20807049	0	1.2678	1.3889	1.4967	-1.7857	-.0571	.514	.3415	-.2503
Denmark	DNK	20800018	20803643	0	-1.0909	-.983	1.1381	-.6012	-.3319	.1089	-.1727	-.3856
Denmark	DNK	20800018	20802070	0	-1.4085	.0253615393611505	.000198656499118696	.172496060945007	-.2436	.619001937554295	-.105286852298553	-.138123308362919
Denmark	DNK	20800019	20803615	1	1.0204	-2.9627	-1.1539	.5862	-.5804	.7383	-.5656	-1.2811
Denmark	DNK	20800019	20800641	1	.4687	-.0862	1.0433	.6053	-.4699	.7039	.075	-.1563
Denmark	DNK	20800019	20804883	1	.9341	.0624	1.4967	-.5767	.1048	.1299	-1.2871	.346
Denmark	DNK	20800019	20804028	0	1.2594	-.4443	.9192	-.4101	-.24	.829	-.1369	.6361
Denmark	DNK	20800019	20809506	0	.9626	-.4203	.0226	-1.656	-.8376	-.2306	.5755	-.1563
Denmark	DNK	20800019	20801142	0	1.488	-.891	.2942	-.5911	-.7781	-.0033	-.5832	.1216
Denmark	DNK	20800019	20802686	0	.467188322219223	-.0862	.385360405258481	.67	1.3499	1.05677224849947	.372191075970427	.380893149409659
Denmark	DNK	20800019	20804224	1	.7011	.185849262992488	.233625068453152	.363855500334876	.0947892788904205	.754447765034292	.0207948185634063	.105019354506593
Denmark	DNK	20800019	20801192	1	.9549	-.0862	.0226	.7113	.8779	1.7691	.5755	.1216
Denmark	DNK	20800019	20808908	1	-.776	.3427	1.1752	1.05150806758783	-.2087	2.374	-2.1355	.1339
Denmark	DNK	20800019	20800312	1	-.9997	.4034	1.4967	.0654	.5276	.949	.8107	.7627
Denmark	DNK	20800019	20803286	1	.3895	-.6378	-.7638	-.2027	-.5463	.2959	-1.0576	-1.0913
Denmark	DNK	20800019	20804365	1	-.6535	.8655	1.1381	-.1059	-.0472	.6434	.3482	.9097
Denmark	DNK	20800019	20800445	0	1.4408	-.0994	.0226	.6012	.0576	.6037	-.6483	-.3856
Denmark	DNK	20800019	20809210	0	.6079	-.0862	.0226	1.3639	1.6261	1.4847	.1693	.4994
Denmark	DNK	20800019	20803152	0	1.3658	.207610490947058	.276969732405288	.390318153618193	.119212180950683	.769067772448676	.025119886820562	.147312809372167
Denmark	DNK	20800019	20804286	0	.4621	-.4314	.0226	.3256	.9635	1.0317	.1693	.1216
Denmark	DNK	20800019	20802846	0	.8099	.957	-.6315	.6625	-.3628	.7858	-1.2624	.7566
Denmark	DNK	20800019	20808472	0	1.8446	-.0862	.0226	.6697	.716	.7877	.5755	.1216
Denmark	DNK	20800019	20803507	0	.8751	-.0862	-.6446	1.2836	.5219	1.5721	.0256	.1216
Denmark	DNK	20800019	20803083	0	-.2723	-.6486	-1.015	.6609	-.686	.9624	-.0823	-.539
Denmark	DNK	20800019	20808899	1	.7284	-.2548	.4173	.5182	-.4568	1.2553	-.1722	-.222
Denmark	DNK	20800019	20803139	0	-.519	-.0862	-.6184	.6959	.3209	.9956	-2.1355	.1216
Denmark	DNK	20800020	20802098	0	-1.1572	-.2662	.0226	-.0768	-.013	-.0581	.5755	.1216
Denmark	DNK	20800020	20808078	0	.8118	.0789	.0226	.6169	.5761	.5987	.5755	.1739
Denmark	DNK	20800020	20800490	0	-.4882	.146913459763407	.156071572382328	.316507774218059	.0510911332303182	.728289235144225	.0130562843701835	.0293467114019939
Denmark	DNK	20800020	20807000	1	-.7155	.4521	.4173	.0076	-.2488	.2867	-.8917	-.1563
Denmark	DNK	20800020	20802939	1	-.537	2.6352	1.2867	.4273	-.4385	.6478	-.9568	2.0955
Denmark	DNK	20800020	20805497	1	1.0097	-.1106	-.5836	-.5929	-1.256	-.1443	-.8627	-1.3017
Denmark	DNK	20800020	20808904	1	1.0123	.6052	.1626	.5163	-.7339	.044	-.7644	-.5079
Denmark	DNK	20800020	20807706	1	.6208	-.4203	-.227	.1524	-.9806	.2541	-1.2871	-.5475
Denmark	DNK	20800020	20801794	1	.9827	-1.3788	-1.0611	-.2528	-.7517	.1424	-2.1355	-1.4694
Denmark	DNK	20800020	20802155	1	.7763	-.4203	-.4806	.1123	-.0505	-.1414	-.3733	-.9299
Denmark	DNK	20800020	20808598	1	.8998	-.0862	-1.0411	.3642	-.9514	1.0676	-2.1355	-.5461
Denmark	DNK	20800020	20806843	1	1.4739	-.6593	-.227	.165	.21	.6786	-.2008	-.6774
Denmark	DNK	20800020	20801048	1	1.4578	-.0192	.0226	.0947	-.4928	.4445	-.6852	-.1563
Denmark	DNK	20800020	20806833	1	.4605	-.5743	.0226	.2708	-.4023	.7714	-.6852	-.4607
Denmark	DNK	20800020	20807172	1	.7355	-1.1763	-1.7997	.2972	-.563	.5692	-2.1355	-1.0788
Denmark	DNK	20800020	20800146	1	.1994	-.7221	.0226	.0382	-1.0762	.1718	-.6852	-.7496
Denmark	DNK	20800020	20808730	1	-.4123	-.2479	-1.0611	.3029	-.2788	.4591	.3482	-.7496
Denmark	DNK	20800020	20803103	1	.7306	-.0827	.0226	-.2722	-.839	.0877	-.2821	-.5251
Denmark	DNK	20800020	20803905	0	.9756	-.5743	.0226	-.1806	-.0608	.4004	-.2008	-.1314
Denmark	DNK	20800020	20809296	0	1.3123	1.7671	1.9359	.5912	.9635	1.2367	.8038	2.0955
Denmark	DNK	20800020	20804127	0	.7235	.4594	1.4967	-.5365	.5472	.5079	.9254	1.515
Denmark	DNK	20800020	20801290	0	-.1788	.5266	.0226	.3611	-.1821	.9383	.5755	1.3566
Denmark	DNK	20800020	20804288	0	-.9498	.3875	.0226	.6495	.5581	1.0978	.5755	.1216
Denmark	DNK	20800021	20808994	1	1.3625	-.2548	-.4728	.5544	-1.1708	.112	-.3876	-.9299
Denmark	DNK	20800021	20802605	1	1.6949	.631	-.1119	.6298	.5276	-.0558	-.8338	-.3086
Denmark	DNK	20800021	20803955	0	1.331	.468	.8877	.8998	1.8527	3.6292	1.5037	.1216
Denmark	DNK	20800021	20800245	0	-.3176	-.0862	.0226	.4257	.5741	.6227	.0444	-.4607
Denmark	DNK	20800021	20807209	1	1.6413	1.4003	.0226	.2134	-.0782	.8582	.1693	-.3657
Denmark	DNK	20800021	20800605	1	1.1536	.4435	-.6843	.5907	-.5218	.7205	-1.0753	-.5475
Denmark	DNK	20800021	20800211	1	1.2455	.0502	.4173	.3602	-.1867	.7093	.1922	.4994
Denmark	DNK	20800021	20808252	1	-.0229	-1.0153	-1.0611	.3898	-1.0901	1.0788	-.4545	-.9243
Denmark	DNK	20800021	20808389	1	.3818	-.5743	-.2827	-.0894	-.7641	.1458	-.176	-.7496
Denmark	DNK	20800021	20806286	1	1.6187	.3289	.4173	.3471	-.2509	.4693	.3482	-.1563
Denmark	DNK	20800021	20805062	1	1.8291	.0502	1.9359	.7395	-.0277	.8105	.0215	-.5093
Denmark	DNK	20800021	20806122	1	.7507	-.0862	-.4728	.3378	-.0309	.7801	-.9906	-.7108
Denmark	DNK	20800021	20807828	1	.6933	-.4314	-.3802	.052	.1205	.4531	-.4771	.1216
Denmark	DNK	20800021	20800687	1	1.3933	-.7306	-.4396	.4923	-.4088	.9783	.1701	-.4607
Denmark	DNK	20800021	20800619	0	1.2843	.2807	.231	.707	.4918	1.1088	-.0585	-.1563
Denmark	DNK	20800021	20807946	0	.023	.3427	1.9359	.2396	.1934	.5688	.3415	1.515
Denmark	DNK	20800021	20802958	0	.9848	1.1352	1.9359	.8229	1.1204	1.2243	1.802	2.0955
Denmark	DNK	20800021	20801424	0	-.4163	-.2662	.5347	-.2614	-.4885	-.0164	-.0823	-.1563
Denmark	DNK	20800021	20803448	0	1.2545	1.7162	.9192	.2497	.3023	.7004	.7978	1.3566
Denmark	DNK	20800021	20801081	0	.8355	.9349	1.9359	.6898	.7558	1.1163	1.2067	.4994
Denmark	DNK	20800021	20805175	0	.536	-.2662	.4173	.3121	.6901	.4578	.8038	-.2726
Denmark	DNK	20800021	20801475	0	1.5831	.6492	.8348	.094	.4255	.7981	.8038	.839
Denmark	DNK	20800021	20801904	0	.4286	.2762	1.036	.3686	.3399	.7762	.7741	.1216
Denmark	DNK	20800021	20802875	0	.0776	-.0338	.1386	.2196	-.6435	.544	-.360861787323942	-.5912
Denmark	DNK	20800021	20808886	1	.0102	.6515	.7162	.3349	.1721	1.1832	-.3876	.7627
Denmark	DNK	20800022	20800167	1	-.8546	-.2662	-.336918077666239	.0144	-1.4133	.6722	-.493447577773954	-.544520798152423
Denmark	DNK	20800022	20809448	0	-.9782	-.59	.2753	.0429	-.3982	.6617	-.129766315711693	-.0555051470813217
Denmark	DNK	20800022	20800404	0	1.3538	1.7671	.7162	.2034	.0237	1.011	1.2262	.9642
Denmark	DNK	20800022	20804150	0	.6084	-.786928855481183	-.789237902474343	-.778769184409054	-2.6758	-.192117222329059	-1.17158431640071	-1.05614845458469
Denmark	DNK	20800022	20801470	1	-.0002	-.6593	.0226	.2235	-.1783	.6233	.1693	.1216
Denmark	DNK	20800022	20801377	1	1.276	.3427	.8348	.3871	.1609	1.0188	-.0817	-.1563
Denmark	DNK	20800022	20806471	1	.5296	.2086	.0226	.0273	-.0436	.5701	-.4771	-.4607
Denmark	DNK	20800022	20802852	1	.7628	1.1493	1.0433	.2441	.6179	1.2422	.3199	-.1865
Denmark	DNK	20800022	20800037	1	-.2861	-.4203	-.8627	-.1455	-.4907	.6969	-.6625	-1.0788
Denmark	DNK	20800022	20809575	1	1.1719	.2032	1.4967	.4429	-.1113	.7306	-.8483	-.4607
Denmark	DNK	20800022	20808178	1	.5332	-.7221	-.9607	-.4368	-1.1365	-.0518	-.6852	-.959
Denmark	DNK	20800022	20801654	1	1.4416	.0763	-1.3514	.6758	-.1815	.3401	-1.2624	-.5251
Denmark	DNK	20800022	20804258	0	.8599	-.4203	.0226	.1699	-.0242	.9068	-.6852	.8903
Denmark	DNK	20800022	20808399	0	-.9699	-.404260175465393	-.344443001581594	-2.6893	-.645	-1.6678	-.902721498772793	-.509466095776913
Denmark	DNK	20800022	20800112	0	.4796	.178597702902316	.219181194426676	.355037270002012	.0866507610532788	.749575895555901	.0193535629308503	.090925778077039
Denmark	DNK	20800022	20804327	0	-.5344	-.0994	-.4806	.4536	.3897	1.0606	-.5832	.1216
Denmark	DNK	20800022	20804900	0	-.8983	.9762	1.4967	.8031	.7165	2.0634	.1701	.4406
Denmark	DNK	20800022	20806359	0	-.8436	.1997	1.2867	-.194	.2787	.3887	-.1061	2.0955
Denmark	DNK	20800022	20808722	0	1.4864	-1.13174404986749	-1.1236775201307	-1.18254913211548	-3.7095	-.536651188054327	-1.62496116885348	-1.44531016487218
Denmark	DNK	20800022	20802251	0	.7988	.493842982075542	.554496886703826	.5165	.9201	1.1735	.388308507089318	.459013959388183
Denmark	DNK	20800022	20808292	0	-.0654	.160755263854263	.183642091291556	.333340044126568	.0666259654720497	.737588677200494	.0158073583270444	.0562485809930345
Denmark	DNK	20800022	20801704	1	-.2202	.199724807287184	.219722867596481	.37889789121007	.1866	.777076168193953	.0689203839705324	.0988614513786746
Denmark	DNK	20800022	20802424	0	1.2403	-.0176	.9726	.5421	-.0666	.4618	.8038	.2286
Denmark	DNK	20800022	20806775	0	.2521	.171149712290514	.204346064218897	.3459801711274	.0782917867510226	.744572056701121	.0178732665136653	.076450434340138
Denmark	DNK	20800023	20804078	1	-1.2625	-.0862	-.6709	.3893	.1385	.7357	.1693	-.726
Denmark	DNK	20800023	20800110	1	.4514	-.8325	1.0524	.9639	-.2222	1.0769	-.0857	-.6621
Denmark	DNK	20800023	20808206	1	-1.1419	.125512354431825	.113444211429249	.290483046594613	.027072401356099	.713911171586555	.0088027908848478	-.0122468367334442
Denmark	DNK	20800023	20804589	1	.5837	-2.9627	-.2737	-2.6893	-2.2368	.9668	-.7726	-1.4344
Denmark	DNK	20800023	20807445	1	1.5525	-.0862	.0226	.4086	-.8301	.4249	-.4771	.1216
Denmark	DNK	20800023	20801589	1	-.0581	-.0862	.0226	1.2764	.2365	1.0984	-.2821	-.8793
Denmark	DNK	20800023	20801989	1	1.7589	.631	.9268	-2.6893	-.2185	.2848	-.6852	-.8385
Denmark	DNK	20800023	20805636	1	1.6487	-1.3464	-.691	.0153	-.5933	.2885	-.4948	-.7317
Denmark	DNK	20800023	20808217	1	-.3811	-.7136	.0226	.8497	-.3351	1.5721	.5755	-.1563
Denmark	DNK	20800023	20807761	1	1.6587	-.2806	.0226	1.0211	-.2858	.5415	-.454	-.3086
Denmark	DNK	20800023	20805831	1	-.098	.159687991353407	.181516266039804	.332042191716404	.0654281520115945	.736871643588776	.0155952367305598	.05417431195645
Denmark	DNK	20800023	20805833	0	.6722	.184903122646637	.231740517846537	.362704950192124	.0937274135834526	.753812112538014	.0206067721174431	.103180508642873
Denmark	DNK	20800023	20802472	0	.0641	-.7815	-.6843	3.6039	-1.4996	3.6292	.1693	-.5251
Denmark	DNK	20800023	20800639	0	-1.2077	-.4314	.0226	.131951313844456	-.8137	.7414	.3482	-1.1252
Denmark	DNK	20800023	20808900	0	.1573	-.0862	.0226	-.103793085652323	-.228623568473691	-.0064	.5755	.1216
Denmark	DNK	20800023	20806072	0	.9315	1.1352	1.1657	.9631	.89	1.1252	-.1727	-.6762
Denmark	DNK	20800023	20806584	0	1.002	2.6352	1.9359	-.8152	-2.0765	3.6292	2.4277	2.0955
Denmark	DNK	20800023	20809208	0	-.0539	.1852	.0226	-.1865	-.1135	.5693	-.216	-.5251
Denmark	DNK	20800023	20804143	0	1.4531	.792	1.9359	.7704	1.3439	1.11	1.836	2.0955
Denmark	DNK	20800024	20802001	1	1.3272	.0502	-.1587	.3251	-.0295	.7874	.3482	-.4607
Denmark	DNK	20800024	20802314	0	1.3099	1.1132	1.9359	-.0012	.3112	.5851	2.4277	2.0955
Denmark	DNK	20800024	20804376	1	1.3719	-.0192	.0226	.3129	.7038	1.4564	-.1727	-.4607
Denmark	DNK	20800024	20802016	1	.4799	2.6352	1.1381	.4515	.2768	.7014	.3876	-2.5027
Denmark	DNK	20800024	20807603	1	1.5524	.5068	-.6587	-2.6893	-.6726	.2764	-1.0084	-.3902
Denmark	DNK	20800024	20803290	1	.44665869608715	.17751925665052	.21703311296399	.353725829797189	.0854404071504641	.748851355000093	.01913922053894	.0888297925944885
Denmark	DNK	20800024	20803740	1	-1.3923	.6464	.0226	.2398	-.38	.9146	-.6852	-.1563
Denmark	DNK	20800024	20808330	1	1.5844	.2479	-.829	.0697	.023	.1021	-.6822	-.2485
Denmark	DNK	20800024	20800636	1	-1.1104	-1.5375	-1.8814	1.0593	-.9016	1.0043	-.0282	-2.5027
Denmark	DNK	20800024	20800096	1	-.3897	.7855	-.227	-.1101	-.5436	-.3419	-1.5848	-.8273
Denmark	DNK	20800024	20809044	0	.0532	.4349	1.9359	.5503	1.7056	.8291	1.4995	2.0955
Denmark	DNK	20800024	20803024	0	-.8744	1.7162	.3461	-.7025	.2203	.7413	.3473	.7435
Denmark	DNK	20800024	20807965	0	1.4043	.3789	-.4728	.3202	.0421	.8374	.5755	-.1865
Denmark	DNK	20800024	20803944	0	.3245	-.0994	-.6315	-.4647	.3925	1.0539	-.2857	-.4607
Denmark	DNK	20800024	20805571	0	-.015	-.2479	.0226	.3841	-.9973	1.5172	.5837	-.3856
Denmark	DNK	20800024	20800412	0	1.1171	2.6352	.0226	.3507	.8211	.7974	.5755	.5778
Denmark	DNK	20800024	20807161	1	-1.0429	-.2662	-.9203	-.1666	-1.3677	.1514	-.631957148851865	-.5251
Denmark	DNK	20800026	20804592	0	.2755	1.3697	1.4967	.188	.189	.9571	1.4793	1.0431
Denmark	DNK	20800026	20807786	0	1.1198	-.2479	.258937970537763	.836642593628629	.8779	1.2856	.249783191280947	.231947952682855
Denmark	DNK	20800026	20800514	0	1.0494	-1.034	-1.2374	.0542062199864004	-.5813	.5109	-1.5848	-.4859
Denmark	DNK	20800026	20806595	1	.7805	.0789	.0226	.1002	-.5409	.9406	-.6852	-.5251
Denmark	DNK	20800026	20809229	1	-.4881	-1.0212	-.8627	-.3535	-.7098	.3658	-.6791	-1.0788
Denmark	DNK	20800026	20802994	1	-.4211	.5366	.5833	.0138	-.2668	.9002	.5766	-.4607
Denmark	DNK	20800026	20808842	1	1.4769	.6348	.0226	-.0965	-1.0245	.5825	-.6852	.3236
Denmark	DNK	20800026	20801775	1	-.2692	-.0862	.0226	.693	-.0618	.8756	.5755	-.1563
Denmark	DNK	20800026	20803495	1	.423	-.7221	-.4728	.3326	-.8658	.6301	-.6852	-.4377
Denmark	DNK	20800026	20801576	1	1.313	.3875	.0226	.4064	.0503	.7972	.3482	-.4607
Denmark	DNK	20800026	20806754	1	1.3425	.3815	.0226	.7141	-.445	.9144	-.3206	-.8947
Denmark	DNK	20800026	20804089	1	1.1381	-.847	1.4967	.2477	-.2036	.8494	-2.1355	.6361
Denmark	DNK	20800026	20803933	1	1.6415	-.1629	.0226	.4575	.1575	1.1001	-.2821	-.7108
Denmark	DNK	20800026	20803353	1	1.2918	1.1493	-.7566	.3186	-.3921	.3575	-.3727	-.1621
Denmark	DNK	20800026	20802495	0	.529	.21806875567468	.4445	.35653546310657	.0623626954817487	.763782335605351	.0993	-.3036
Denmark	DNK	20800026	20808165	0	.5546	-2.9627	-.5373	-1.6821	-1.2286	-.3205	-2.1355	-2.5027
Denmark	DNK	20800026	20807103	0	1.2464	1.3403	.8038	.5524	.5378	.7679	.9246	.9097
Denmark	DNK	20800026	20804938	0	.616	-.474331839159658	-.852300873988476	.0420618433229474	-.573560275120101	.472038078334768	-.840649947725484	-1.5367
Denmark	DNK	20800026	20803553	0	1.3887	-.7221	1.9359	.1208	.2079	.5255	-2.1355	1.1508
Denmark	DNK	20800026	20800886	0	.5782	.0624	-.0998	.6177	.3492	.75	-.216	1.0431
Denmark	DNK	20800026	20807303	0	-.1532	.879	1.4967	.2192	.7905	1.1062	.8038	1.515
Denmark	DNK	20800026	20803837	0	-.2323	.155291221510924	.172758648514947	.326695517523611	.0604936014674494	.73391772904725	.0147213738346128	.0456290870603366
Denmark	DNK	20800026	20809263	0	-1.5205	.6608	-.7638	.1981	-.3917	.3986	.075	-.1563
Denmark	DNK	20800026	20804052	1	.385	-.2509	-.6863	.1465	.0773	.752	-.7693	-.2503
Denmark	DNK	20800026	20806331	1	-.6781	-.2479	-1.161	.6474	-.5337	1.1373	.0256	-.7496
Denmark	DNK	20800026	20804163	1	1.0651	.6464	.8571	.3931	-.2282	.3672	.1693	-.0998
Denmark	DNK	20800026	20807611	0	.3062	-.5874	-.4728	.9596	-.0512	1.4162	.8107	-.4784
Denmark	DNK	20800026	20802527	0	-1.0167	-.2509	.0226	.1494	-.6608	.326	-.0551	-.7496
Denmark	DNK	20800026	20802732	0	.5031	1.7671	.4173	.5429	.4089	.7911	.8038	.7627
Denmark	DNK	20800026	20805271	0	.4403	1.7671	1.2899	1.2569	1.0172	1.6173	.7978	1.515
Denmark	DNK	20800027	20809495	1	1.0281	.2607	-.8873	.1576	-.3091	.5769	-1.5596	-.6353
Denmark	DNK	20800027	20802207	0	1.1438	-.0827	.7162	-.264	.0582	.5573	1.5037	.4994
Denmark	DNK	20800027	20807870	0	1.0627	-.891	-.691	.3554	-.1019	-.153	.5755	.1216
Denmark	DNK	20800027	20806554	1	1.3033	.64	-.9285	.4067	-.4147	1.051	-.8635	.1575
Denmark	DNK	20800027	20806798	1	.3718	-.1938	.0226	1.0928	-.0584	1.3036	-.115653904054811	-.5305
Denmark	DNK	20800027	20805660	1	-.4811	-1.0325	-.7902	-.071	-1.3625	.0299	-.3763	-.8443
Denmark	DNK	20800027	20804933	1	-1.0597	-.59	-.227	.209	-.1988	.705	-.216	-.8443
Denmark	DNK	20800027	20801450	1	-1.4837	-.1663	-.691	.3473	-.3714	.9146	-.2668	-.4607
Denmark	DNK	20800027	20808521	1	.3175	1.3403	1.4967	.6549	-.1098	.576	1.1176	.4725
Denmark	DNK	20800027	20800511	1	-.8686	.8046	.0226	.1755	-.481	.3566	-.6852	-.2503
Denmark	DNK	20800027	20806741	1	.4895	-.8398	-.5034	.3451	-.845	.4812	-.7838	-.1563
Denmark	DNK	20800027	20808096	0	1.8282	.4571	.4173	1.0959	4.8357	2.2882	-.6852	2.0955
Denmark	DNK	20800027	20809585	0	-.8271	.9526	1.4967	.5082	1.0019	.758	1.536	2.0955
Denmark	DNK	20800027	20804259	0	1.2629	-.2479	.0226	1.00692584813459	.8779	1.5721	.5755	-.1563
Denmark	DNK	20800027	20808184	0	-.9396	.3289	-.4728	-.1539	-.4251	-.1792	.1693	.1216
Denmark	DNK	20800027	20802925	0	.9209	.4571	1.9359	.8654	.3232	.5339	.5755	2.0955
Denmark	DNK	20800027	20800548	0	-.4198	2.6352	1.9359	.5305	.029	.75	1.3428	2.0955
Denmark	DNK	20800027	20804918	0	-.1921	-1.8051	-.4641	-1.6841	.2082	-.1832	-.5974	-.8646
Denmark	DNK	20800027	20809557	0	-1.3641	.118237877447463	.0989546908482885	.281636948265212	.0189081635980272	.70902390568092	.00735698049408508	-.0263849526821887
Denmark	DNK	20800027	20805406	1	-.3776	1.3403	.0226	1.4187	.7023	3.6292	-.0823	-.331
Denmark	DNK	20800027	20805431	1	1.1843	.201668467667752	.26513423292084	.383092380230316	.112543372880971	.765075698812884	.023938903085533	.135764348324925
Denmark	DNK	20800027	20805050	0	-1.0959	-.2385	1.1381	-2.6893	-.7079	-.5309	-.3794	1.2147
Denmark	DNK	20800027	20804623	0	-.4187	-.7815	-.7249	3.6039	4.8357	3.6292	-.1727	-.5251
Denmark	DNK	20800028	20805384	1	.4032	-2.4463	-2.664	-.0368	-1.1767	.954	-2.1355	-2.5027
Denmark	DNK	20800028	20804996	0	.1583	-1.3452	.0226	.7113	-.6484	.4394	.5755	.1216
Denmark	DNK	20800028	20803373	0	-.8956	.0333416495914811	.0146804673727114	.634	-.3387	.807809391419897	-.0729325729130919	-.124757051756888
Denmark	DNK	20800028	20809001	0	.8055	.0634	1.9359	.6979	.2165	.6843	.5755	.1216
Denmark	DNK	20800028	20805983	1	-1.2993	-.0862	1.9359	1.4965	1.466	.9391	-.2444	2.0955
Denmark	DNK	20800028	20808645	1	1.4017	-.0219	-.7638	.6666	-1.0716	.6945	-.6852	-.7496
Denmark	DNK	20800028	20801545	1	-.2262	-.0862	.0226	.5879	.1697	1.0408	.3482	.1216
Denmark	DNK	20800028	20809546	1	-1.0724	.957	1.013	.4271	.5367	.5013	-2.1355	.9883
Denmark	DNK	20800028	20801861	1	-.4266	-.1621	-.227	-.3076	-.0362	.0196	-.7867	.1216
Denmark	DNK	20800028	20807159	1	-.0809	.0666	.1386	.459	-1.1668	.5613	-.4771	-.5093
Denmark	DNK	20800028	20806519	1	.1483	-.269	-1.5553	.1012	-.6783	.3038	-2.1355	-1.9916
Denmark	DNK	20800028	20806166	1	-.3493	-.59	-1.0611	-.2594	-.4851	-.0197	-.9681	-1.1252
Denmark	DNK	20800028	20808811	1	1.0663	-.2662	-.227	.4556	-.3751	.8737	-.0987	-.7496
Denmark	DNK	20800028	20806459	0	.8884	-.5743	-.3802	.4094	-.4186	.696652925114293	.1693	-.3558
Denmark	DNK	20800028	20808818	0	-.7249	-.59	.0226	.0011	-.4131	.6764	-1.5848	-.1563
Denmark	DNK	20800028	20809461	0	.5062	-.0862	.0226	.4133	.0652	.3288	.5755	2.0955
Denmark	DNK	20800028	20807378	0	1.5524	-.7221	-.6843	.2289	-.242	.5391	-.5832	-.1566
Denmark	DNK	20800028	20805198	0	1.3877	-.2479	-.4806	.2643	.1265	1.0133	-.3241	-.2503
Denmark	DNK	20800028	20801825	0	-1.3868	.631	.581483452548706	-.260542879405339	-.201016824477147	-.2092	.124341041026382	.6986
Denmark	DNK	20800028	20802220	0	1.2833	.792	1.9359	.3645	.5208	.5609	.8098	2.0955
Denmark	DNK	20800029	20800378	1	1.497	-.7027	-.1587	.6888	.0423	1.0658	.6102	-.1563
Denmark	DNK	20800029	20801672	1	.484914577477099	-.4203	.0226	1.1853	-.0771	.9126	.0256	.1216
Denmark	DNK	20800029	20803953	0	1.4362	-.4314	1.2341	-.1235	.0543	.6815	-.2004	1.0431
Denmark	DNK	20800029	20802890	1	.1294	-.6369	-.4338	.1687	-.4439	.7226	-.309	-.3297
Denmark	DNK	20800029	20803554	1	1.0129	-.0862	-.227	.8512	.3367	1.2648	-.2821	-.2503
Denmark	DNK	20800029	20807765	1	.2436	.170871435718205	.203791784628716	.345641774026591	.0779794734254438	.744385100084569	.0178179587354408	.0759095973213967
Denmark	DNK	20800029	20804524	1	1.3189	-.7136	-.8627	.391	-.2525	.9501	-1.1934	-1.1395
Denmark	DNK	20800029	20800571	1	1.6684	-.3996	.7162	1.0694	.5184	.9378	.5755	.1216
Denmark	DNK	20800029	20801455	1	.4945	.8149	1.4967	.9134	.7593	1.0218	1.4841	2.0955
Denmark	DNK	20800029	20801173	1	-1.199	-.0764	-.7902	.2233	-.8078	.2904	-2.1355	-.8936
Denmark	DNK	20800029	20800460	1	1.6317	1.3403	1.9359	.5323	.6313	.9121	1.3428	2.0955
Denmark	DNK	20800029	20809180	1	.2293	-.5743	-.7638	.3966	-.1912	1.0064	-.2128	-.5475
Denmark	DNK	20800029	20801000	1	.3999	-.0862	1.0116	.4594	.1732	.3785	-.6852	2.0955
Denmark	DNK	20800029	20800994	0	1.2608	-.4203	.0226	.0297	-.2914	.2492	.3473	-.2503
Denmark	DNK	20800029	20806443	0	-1.3988	2.6352	1.9359	.6426	1.068	1.7983	.5755	.4504
Denmark	DNK	20800029	20803201	0	1.6319	.1276	1.9359	.2706	.503	1.0289	-.1026	.2546
Denmark	DNK	20800029	20808201	0	1.0813	.1828	1.9359	.4527	.4993	1.1332	1.1375	1.1232
Denmark	DNK	20800029	20807132	0	.5217	1.7671	1.9359	.7134	.5428	1.2224	1.6338	2.0955
Denmark	DNK	20800029	20809165	0	1.4584	-.0219	.0226	-.1214	.2901	.6242	-.5832	-.1563
Denmark	DNK	20800029	20807875	0	-.2321	-.2662	-.227	.6208	.2417	1.1378	.8038	.1216
Denmark	DNK	20800029	20803058	0	1.2654	-.181	-1.1274	-.4927	-.7232	-.3551	1.0854	-1.4344
Denmark	DNK	20800029	20801519	1	.0286	2.6352	-.9607	.8676	.3605	1.3719	.4011	.1216
Denmark	DNK	20800029	20800215	1	.2296	-.4454	-1.3023	.8923	.2955	.6712	-1.0758	-.8187
Denmark	DNK	20800030	20806633	1	-.4887	-.59	-.9607	-.0017	-.9731	.3921	-.6852	-.7496
Denmark	DNK	20800030	20801951	1	.9601	-.330089451242852	-.296882271655126	-.3568	-1.3695	.201931285564516	-.632163991941941	-.501012426123919
Denmark	DNK	20800030	20804822	0	1.3436	1.031	1.4967	.6781	1.0194	1.0342	1.4793	1.515
Denmark	DNK	20800030	20808616	1	.0679	.802	.586	-.6535	-.4107	.4611	-.3237	.557
Denmark	DNK	20800030	20805839	1	.0215	1.3889	-1.0611	.7939	-.4462	.6038	-.4771	-1.1252
Denmark	DNK	20800030	20803898	1	-.1033	.0017	.0226	-.0149	-.5001	-.2282	-.2821	-.2503
Denmark	DNK	20800030	20807005	1	.208	-.0862	.0226	.3793	-.0163	.4641	-.6852	-.959
Denmark	DNK	20800030	20805545	1	1.4125	-.0862	-.4806	-.369	-.6072	.2733	-1.2835	-.1563
Denmark	DNK	20800030	20803756	1	-.7254	-.0192	.0226	.5237	-.4943	.6609	.3482	.1216
Denmark	DNK	20800030	20804657	1	.4517	.4658	-.1587	.1327	-.7313	.3034	-.216	-1.1252
Denmark	DNK	20800030	20805336	1	1.5928	1.3889	.7162	.5544	-.6531	.6426	-.4771	.9444
Denmark	DNK	20800030	20800657	0	.1702	-.0862	1.9359	.7113	-.6036	.7765	1.5037	.1216
Denmark	DNK	20800030	20805032	0	-.3299	.957	1.9633	.514733580086346	.9441	.8754	-1.5596	.9883
Denmark	DNK	20800030	20800143	0	.541	1.127	.1386	.2468	.0832	.8024	-.4771	-.7108
Denmark	DNK	20800030	20808967	0	1.3254	-.5717	.0226	-.6018	-.7328	.549	.5755	.1216
Denmark	DNK	20800030	20800151	0	1.358	-.0862	.0226	1.2836	.8779	1.5721	.5755	.1216
Denmark	DNK	20800030	20803989	0	1.1592	-.0905	.0226	-.3661	-.5032	.401	.8038	.557
Denmark	DNK	20800030	20804038	0	-.1108	.0502	1.9359	.3476	.8084	1.0221	.3473	1.515
Denmark	DNK	20800030	20808435	0	.6881	.468	.0226	.6569	2.6375	1.0062	.5755	.1216
Denmark	DNK	20800030	20804532	0	1.6577	.186824521973199	.271045087842878	.3204	.1069	.6009	-.0209020166706432	.142486673486179
Denmark	DNK	20800030	20806759	0	1.5152	.212501610935643	.28671201131976	.396265980307719	.124701546932033	.772353809920782	.0260920023578255	.156818815325103
Denmark	DNK	20800030	20807924	0	.1163	.0247	1.9359	.8151	4.8357	1.8983	2.4277	1.2841
Denmark	DNK	20800030	20803757	1	.1044	-.3351	-.227	-.5231	-.5434	-.0117	-.7867	-1.0788
Denmark	DNK	20800030	20805344	0	1.5426	.3289	.3461	1.936	1.9732	2.0327	2.4277	.8567
Denmark	DNK	20800030	20805619	0	.1353	-.0966	.4173	.3674	.0678	.6814	.0256	.0876
Denmark	DNK	20800031	20809577	1	.1215	-.0862	.0226	3.6039	-.2254	1.6854	.5755	.1216
Denmark	DNK	20800031	20803538	0	-.7486	.7821	1.9359	1.7584	4.8357	1.6442	2.4277	2.0955
Denmark	DNK	20800031	20809010	0	1.2808	.3178	.7162	.3594	1.3174	.8274	.3473	.9888
Denmark	DNK	20800031	20801820	1	.8939	-.938	.0226	.2046	-1.2385	.7598	-.5945	-.9299
Denmark	DNK	20800031	20802087	1	-.0025	.5836	1.4967	.3596	-.3369	.474	2.4277	2.0955
Denmark	DNK	20800031	20801838	1	.8645	-.9767	1.9359	.2943	.2173	1.0097	-1.0602	.1216
Denmark	DNK	20800031	20803140	1	.6619	.5206	-.1627	.6663	-.6986	1.0209	-1.2871	.1216
Denmark	DNK	20800031	20800643	1	-1.4458	-.2662	-.7638	.2309	-.4367	.7103	-.6852	-.3297
Denmark	DNK	20800031	20800887	1	.2076	.1489	-.7902	.3922	-.8769	.8017	-.3907	-.9299
Denmark	DNK	20800031	20803921	1	-.4351	1.3697	1.9359	.7528	-.5737	1.0846	.5755	.1216
Denmark	DNK	20800031	20801928	1	1.5156	-.4314	-.227	.3824	-.3846	.6125	-2.0333	-2.5027
Denmark	DNK	20800031	20801465	1	.3348	-.3189	1.4967	.6863	.2473	.6877	-.7026	.3216
Denmark	DNK	20800031	20805679	1	-1.0663	-.4203	.0226	.4307	-.4918	.501	-.4948	-.959
Denmark	DNK	20800031	20808686	1	1.2503	-.8676	1.9359	-2.4823	-1.21673480298095	1.3468	-.396	-2.5027
Denmark	DNK	20800031	20806206	0	1.8023	.0666	.0226	.8641	.2692	1.1013	.5755	.1216
Denmark	DNK	20800031	20806019	0	1.6207	.3317	.9192	.3614	-.5504	.8866	.1693	.4504
Denmark	DNK	20800031	20805023	0	1.337	.5206	.0226	.218	.0491	.5064	.5755	.1216
Denmark	DNK	20800031	20806349	0	1.2929	2.6352	-.652	.0454	-.035	.3056	.3473	-.1865
Denmark	DNK	20800031	20807657	0	1.1798	.7989	-1.9313	.6183	.1668	.7164	.5755	.1216
Denmark	DNK	20800031	20801805	0	.2259	-.0055	1.9359	.0048	-.2033	.6322	.5755	-.222
Denmark	DNK	20800031	20802935	0	.543	-.4203	.0226	.0274	-.3934	.727	-.0992	-.1563
Denmark	DNK	20800031	20801329	0	1.3186	-.0862	.0226	.7113	-.0408	1.5721	.5755	.1216
Denmark	DNK	20800031	20806505	0	1.1028	-.4314	-.4806	.5488	.3415	.6838	-.309	-.2485
Denmark	DNK	20800031	20809542	0	.44665869608715	.17751925665052	.21703311296399	.353725829797189	.0854404071504641	.748851355000093	.01913922053894	.0888297925944885
Denmark	DNK	20800032	20805880	1	1.0135	-.5801	-.227	.7113	-.6164	.6069	-.1727	-.5251
Denmark	DNK	20800032	20805493	1	1.1866	.5266	.0226	.5108	.4586	1.0802	.5755	-.1563
Denmark	DNK	20800032	20804576	0	-.5591	.393652245527712	.424654546211713	.2571	.87	.7279	.282779565070096	.337493022759073
Denmark	DNK	20800032	20804162	0	-.8382	-.0862	-.0094	-.0555810248740564	-.8448	.428262413340401	-.304801385476519	-.249764570821913
Denmark	DNK	20800032	20803226	0	-.5367	.145325646380231	.152908918250121	.314576920172262	.0493091101373097	.727222482685074	.0127407046944319	.0262607590009403
Denmark	DNK	20800032	20805532	1	1.8073	1.3697	.0226	.382	-.6187	.7055	2.4277	-.2503
Denmark	DNK	20800032	20800411	1	1.4045	-.2589	-.9607	-.2859	-.4505	.2554	-1.2624	-1.4827
Denmark	DNK	20800032	20807054	1	.4388	.4121	1.4967	-1.0138	-.5246	-.4694	-1.2624	-.1563
Denmark	DNK	20800032	20807899	1	1.3111	-.089	-1.3325	.3637	-.1058	.9479	-2.1355	-2.5027
Denmark	DNK	20800032	20809321	1	.9565	-.0862	.0226	.1518	-.1451	.4563	-.5832	-.1563
Denmark	DNK	20800032	20800652	1	.7909	-.4136	1.4967	.4038	-.4343	.7621	-.6852	-1.6557
Denmark	DNK	20800032	20803234	1	.0751	.0634	-.335	.3896	-.4368	.8843	-1.5588	-.1563
Denmark	DNK	20800032	20800864	1	.3424	-.8887	.5563	.3465	-.2372	.7173	-1.054	.4725
Denmark	DNK	20800032	20806502	1	-.1544	-.0862	.0226	.4579	.4631	.4647	.3482	-.4607
Denmark	DNK	20800032	20806623	1	.5016	.35413383963713	.403917878631534	.561229103736739	.5863	.920329761864583	.234338499067648	.300586350003742
Denmark	DNK	20800032	20805997	1	-.907	-.089	.5462	.2134	.1674	.5405	-.8883	-.7108
Denmark	DNK	20800032	20802177	0	.4603	-.4314	.0226	1.2836	.4775	1.0624	.5755	.1216
Denmark	DNK	20800032	20801732	0	.44665869608715	.17751925665052	.21703311296399	.353725829797189	.0854404071504641	.748851355000093	.01913922053894	.0888297925944885
Denmark	DNK	20800032	20804102	0	.8119	.0634	-.691	-.2659	-.153	.2207	-1.5848	-.5005
Denmark	DNK	20800032	20804428	0	-.7997	.136715441848786	.135758855636292	.304106515758974	.0396457684164597	.721437825019987	.0110294169681916	.00952662536223722
Denmark	DNK	20800032	20808225	0	1.0858	.198443733270994	.258711110611098	.379170955003286	.108924212578675	.762909201550485	.0232979835378727	.129497001695981
Denmark	DNK	20800032	20804765	0	.141	.6515	.1386	.0836	-.1854	.4177	.1693	.7435
Denmark	DNK	20800032	20800311	0	-.2761	-.7199	.0226	-.0978	-.3418	.405	.5755	.1216
Denmark	DNK	20800032	20805938	0	.0065	.149207817423498	.173754485126534	.319875783042894	.0296	.725630261830567	-.000808996191947679	.0442625552099403
Denmark	DNK	20800033	20803604	1	-.9633	.131359436292343	.125090603759401	.297593366853979	.0336346554676724	.717839460023759	.00996490490730601	-.000882896551419918
Denmark	DNK	20800033	20808298	0	.0829	-.238164983009344	.362450824069538	-1.42917503173063	-2.0397	-1.6678	-.4658	.839
Denmark	DNK	20800033	20803885	0	.8573	1.4003	1.9359	.5909	.5204	1.3163	.8038	1.1013
Denmark	DNK	20800033	20803747	0	.5003	1.7162	1.9359	.2	1.3319	.8058	1.5037	1.515
Denmark	DNK	20800033	20802134	1	-1.159	.12495252744518	.112329131312533	.289802271250631	.0264441004305228	.713535058863845	.00869152464865496	-.0133348735593826
Denmark	DNK	20800033	20807750	1	-.1292	-.7027	-.8627	.2186	-.3385	.6554	-.1972	-.7496
Denmark	DNK	20800033	20805095	1	-2.8806	.215	.0226	-.45	-.5477	-.1082	-.6852	.4104
Denmark	DNK	20800033	20807781	0	.1304	.468	1.9359	.6723	2.1682	1.144	-2.1355	2.0955
Denmark	DNK	20800033	20800227	0	.1903	.538066725327711	.587166048109441	.776828998039411	1.1288	1.10255909638818	.470884055433707	.512042207413325
Denmark	DNK	20800033	20804480	0	-1.1558	.468	.4173	.6652	.7882	1.0293	1.2607	.1216
Denmark	DNK	20800033	20800274	0	-1.6435	-.9861	-1.0668	.382777072126989	-.215392090417461	.9929	-.2301	-.8531
Denmark	DNK	20800033	20806220	0	-.8277	.135798766081179	.133932993456873	.302991795897484	.0386169715792589	.720821967930168	.0108472266399227	.00774504459461868
Denmark	DNK	20800033	20802558	0	1.1303	.5119	.6847	.5314	-.1102	.1098	-.2004	-.1563
Denmark	DNK	20800034	20801521	1	1.126	-.676716384704878	-2.664	.432194651129514	.2893	.729342583958552	-.229444212520344	.4994
Denmark	DNK	20800034	20806935	1	1.051	-2.9627	1.9359	-.0139	.3102	-.1225	-.4948	.9097
Denmark	DNK	20800034	20803358	1	.4253	.176820006681565	.215640325985874	.352875509699193	.084655630043993	.748381572699573	.0190002438299574	.0874707839455501
Denmark	DNK	20800034	20805927	0	1.1413	.0566	.1386	-.0781	-.1659	.8683	.8038	.1216
Denmark	DNK	20800034	20804111	0	-.7171	.194332466090346	.190416152974626	.7816	.1236	.9345	.114634160783162	.0732881537349731
Denmark	DNK	20800034	20801762	0	-1.2415	-.0862	-.3802	.4054	.3869	1.1494	.5755	.1216
Denmark	DNK	20800034	20807701	1	1.4323	.7855	-.1587	.3092	-.5058	.7193	-1.036	-.6272
Denmark	DNK	20800034	20800856	1	1.1287	.0502	-.5544	.3238	-.797	.302	-.6997	-.6912
Denmark	DNK	20800034	20801755	1	-.4065	-.5743	.0226	.0788	.0536	-.182	.0447	.1216
Denmark	DNK	20800034	20801325	1	1.2444	.4435	-1.0611	.6263	.0513	.6345	-.414	-.2201
Denmark	DNK	20800034	20801015	1	-.1094	.0666	-.227	.3164	-.8285	.4394	.5755	-.6774
Denmark	DNK	20800034	20802394	1	-.3228	-.2662	-.691	.257	-.7481	.4264	-.6852	-.9299
Denmark	DNK	20800034	20804087	1	-1.3925	.0502	-.4806	.9594	.5934	.9871	-.3727	.1216
Denmark	DNK	20800034	20802841	1	-1.4136	-.0862	.0226	.2207	-.1547	.4962	.0447	-1.1252
Denmark	DNK	20800034	20803670	1	-.4699	-.7306	.0226	.1908	-.7543	.0668	-.6852	-.8578
Denmark	DNK	20800034	20802080	1	1.4604	-.2662	-.4728	.2273	-1.0188	.2424	.0221	-.2503
Denmark	DNK	20800034	20804483	1	.7173	-.0862	-.227	-.9735	-2.8697	.2628	.5755	-1.1252
Denmark	DNK	20800034	20802970	0	.9707	-.0071	-.4806	.652	-.1758	.8829	.3482	-.4377
Denmark	DNK	20800034	20801566	0	1.3101	-.4314	.0226	.2959	-.7836	-1.6678	-.6852	-.1563
Denmark	DNK	20800034	20808643	0	-.181	.8105	1.9359	2.2963	-.0828	1.3495	2.4277	1.2841
Denmark	DNK	20800034	20802513	0	-1.8836	.101230268116337	.0650784264837104	.260954913692196	-.000179692006465476	.697597557175169	.00397669922495259	-.0594396387099691
Denmark	DNK	20800035	20804806	1	.1699	-.0862	-.4728	-.0891	-.419	-1.2919	.1693	-.7496
Denmark	DNK	20800035	20802163	1	1.6464	-.4314	.0226	.4935	-.1096	.8221	.0256	-.7496
Denmark	DNK	20800035	20801236	1	-.1254	-.269	-.7638	.1559	-.4872	.5376	-.6852	-.6353
Denmark	DNK	20800035	20805689	1	1.0469	-.59	-.9607	.3676	-.3545	.1934	-.216	-.5251
Denmark	DNK	20800035	20801841	1	.3865	-.2662	.8801	.4681	.382	.5347	-.9941	-.3657
Denmark	DNK	20800035	20803014	1	1.0551	-.59	-.7566	.3516	-.6381	.2904	-1.0084	-.0274
Denmark	DNK	20800035	20808279	1	1.367	.6492	.586	.4992	-.0436	1.0941	-.3876	.0876
Denmark	DNK	20800035	20802880	1	.2683	-.59	-.5034	.104	-.6156	.7114	-.4948	-.222
Denmark	DNK	20800035	20806669	1	-.2609	.4061	-.8099	-.1222	.2261	.5257	-2.1355	-.1563
Denmark	DNK	20800035	20803468	1	1.1312	.1371	.0226	-.2413	-.1416	-.2942	-.6852	-.7496
Denmark	DNK	20800035	20805736	1	1.1857	-.59	.0226	.5248	-.1427	.9432	-.6852	-.1563
Denmark	DNK	20800035	20801528	1	.4133	.468	1.1381	.0824	-1.2473	-.4384	.3482	-.6959
Denmark	DNK	20800035	20806787	0	-1.1696	-.0862	-.0473252405445787	.608713154183533	-.4891	1.5105	-.0188541056706185	-.197630355292991
Denmark	DNK	20800035	20809195	0	1.0969	-.4203	-.3827	-.0626	-.1294	-.0722	.1648	-.2432
Denmark	DNK	20800035	20803355	0	.504020725541732	-.377614591033114	-.143897454201766	-.473866303085963	-1.5453	-.0035	-2.1355	.1216
Denmark	DNK	20800035	20805514	0	1.3368	-.2662	.0226	.4993	.1799	.7146	.5755	.1216
Denmark	DNK	20800035	20800707	0	.4337	1.16854115473519	.6825	1.77188841198078	4.2665	1.627	1.3319058726036	1.1232
Denmark	DNK	20800035	20805915	0	.9913	.3289	-.4806	.2489	.8158	1.068	.5826	-.4607
Denmark	DNK	20800035	20805203	0	.955	.1852	.0226	.5246	.2243	1.0698	1.8077	.1216
Denmark	DNK	20800035	20807109	0	.6705	.184847467332175	.231629661928501	.362637270771962	.0936649509183368	.753774721214704	.0205957105617981	.103072341239124
Denmark	DNK	20800035	20803154	1	1.0941	.2836	1.0955	.1851	-.4452	.14	-.5001	-.3406
Denmark	DNK	20800036	20808409	1	-1.4238	.116283393757245	.0950616918443128	.279260206274819	.0167146217701385	.707710810385841	.00696852468702599	-.0301835373902897
Denmark	DNK	20800036	20806456	1	.2858	.8105	1.4967	-.0993	.777	.6332	-.4658	.4104
Denmark	DNK	20800036	20809597	0	-.4147	.7825	.0226	.0904	-.2095	.8578	-.0551	-.5332
Denmark	DNK	20800036	20804011	0	1.2749	-.983	.4173	.1009	-.4732	.6709	-.5832	.6361
Denmark	DNK	20800036	20808524	1	1.0138	-.0862	.0226	.7113	.4062	1.4894	.5755	.1216
Denmark	DNK	20800036	20807354	1	-1.6363	.109326479449518	.0812047020897934	.270800278754577	.00890678863066841	.703036894972035	.00558583023141357	-.0437044628588236
Denmark	DNK	20800036	20807060	1	1.0334	-.0994	1.4967	.4555	.1789	.3796	-.4771	-.2503
Denmark	DNK	20800036	20801443	1	-1.3862	-.5817	-1.1926	-2.6893	-1.5403	.239	-2.1355	-2.5027
Denmark	DNK	20800036	20804345	1	-1.2223	.8655	.0226	.2704	-.0423	.6974	-.4771	-.1563
Denmark	DNK	20800036	20805163	0	.4767	-.7938	-.6843	-.0323	-.8372	.6618	-.6852	-.7496
Denmark	DNK	20800036	20805675	0	-.9789	1.1352	.4173	.6043	.2703	.5568	1.4834	-.2503
Denmark	DNK	20800036	20808034	0	1.3901	.9454	.9247	-.2401	.0383	.4424	.0254	-.1314
Denmark	DNK	20800036	20801954	0	-.0205	2.6352	1.9359	3.6039	4.8357	1.1252	1.1417	2.0955
Denmark	DNK	20800036	20806253	0	-1.1233	.3289	.0226	.3095	.5386	.6916	.9628	-.1563
Denmark	DNK	20800036	20803714	0	.0774	2.6352	1.1752	.292	.3301	.3645	1.3656	.839
Denmark	DNK	20800036	20807079	0	.745	-.0862	-.4806	.605	.3893	.6665	.3482	-.7108
Denmark	DNK	20800036	20802636	0	.833	2.6352	1.9359	.5395	1.1523	1.0062	2.4277	2.0955
Denmark	DNK	20800036	20805772	0	-1.4186	.2032	.0226	-.4064	-.2699	.3274	-.2821	.1216
Denmark	DNK	20800036	20801029	0	.35194985009935	1.4003	.1386	-.1877	.4977	.5828	.8038	-.2726
Denmark	DNK	20800036	20809312	0	.7933	2.6352	1.9359	3.6039	4.8357	3.6292	2.4277	2.0955
Denmark	DNK	20800036	20803961	1	-.5258	.631	1.1403943892137	1.80103951843882	3.5634	2.0032	1.37728028758588	1.25634824587127
Denmark	DNK	20800036	20802918	1	-.8891	-.6447	-.3904	-2.6893	-1.4166	.4593	-.6852	-1.0729
Denmark	DNK	20800036	20808751	0	.337844212432526	1.3939	.586	.1277	.0244	.7773	2.4277	.4725
Denmark	DNK	20800037	20804602	1	-.9708	.5344	-.6315	.3523	-.1479	.33	-1.2871	-1.7277
Denmark	DNK	20800037	20807119	1	1.0796	-.59	-.7836	.0996	-.8016	.4566	-2.1355	-.9299
Denmark	DNK	20800037	20800482	0	1.5229	1.09633534767866	.973769070628227	2.6069	3.7093	2.19085449788156	-.1426	.895565610074619
Denmark	DNK	20800037	20804789	1	.7547	.5266	.0226	.4903	.1151	.5865	-.5828	.2224
Denmark	DNK	20800037	20806316	1	.8546	1.1493	.8038	.2307	.3565	.7772	.8762	.2224
Denmark	DNK	20800037	20801964	1	1.4476	.1125	1.9359	.2372	-.1986	.3618	-.8883	1.2147
Denmark	DNK	20800037	20807408	1	.9803	-.0862	.0226	.3323	-.7736	-.2339	.0256	.1216
Denmark	DNK	20800037	20809426	1	1.7887	-.154133225901401	-.0892744418747456	-.0339632862218396	-.937	.412547431202333	-.43371209816998	-.273223447456286
Denmark	DNK	20800037	20809114	1	1.234	.792	.586	.863	.3334	1.1227	-.3237	.557
Denmark	DNK	20800037	20808750	0	1.3228	.8149	1.1657	.2223	.7415	.2976	.7978	1.4379
Denmark	DNK	20800037	20802678	0	-.0066	.8079	1.4967	.529	.1629	.6552	.5339	.9097
Denmark	DNK	20800037	20804422	0	.0418	1.1493	1.9359	.2397	.654	.7303	1.2262	1.1232
Denmark	DNK	20800037	20802763	0	.3355	-.0862	.0226	.103	.8779	1.0922	.5755	.1216
Denmark	DNK	20800037	20800613	1	1.2446	-.9785	.0226	-.2929	-.6199	-.2532	.0447	-.7108
Denmark	DNK	20800037	20806436	1	1.4219	-.6019	.8038	.1716	-.7767	.3477	-.4771	-.4607
Denmark	DNK	20800037	20805611	0	1.4853	-.1149	1.4967	.741	.4934	1.2159	1.2302	.9339
Denmark	DNK	20800038	20805408	1	-.1787	-.5743	.0226	.1382	-.5196	.3235	-.4771	-1.0913
Denmark	DNK	20800038	20800885	1	1.1889	.3427	.0226	1.1352	.9867	1.6115	-.1026	.496
Denmark	DNK	20800038	20808173	1	.7137	-.5925	-.173	.3483	.0054	.6447	-.2857	-1.1376
Denmark	DNK	20800038	20805605	1	.614	1.3697	1.1381	.58814278107264	.478573981397037	1.0249	.328548750933867	.1216
Denmark	DNK	20800038	20803731	1	1.32	1.3697	1.9359	.1839	.5276	.7747	.5837	.7095
Denmark	DNK	20800038	20803274	1	1.0141	.5206	-.691	.657	-.5364	.8128	-1.0753	-.4607
Denmark	DNK	20800038	20805244	1	-.1089	1.1352	1.9359	.4017	.163	.6478	-1.5848	1.2147
Denmark	DNK	20800038	20800565	1	1.7528	.67	.586	.2666	.2878	.2858	-.5798	-.4607
Denmark	DNK	20800038	20803190	1	.44665869608715	.17751925665052	.21703311296399	.353725829797189	.0854404071504641	.748851355000093	.01913922053894	.0888297925944885
Denmark	DNK	20800038	20806327	1	1.2778	-.269	-.227	.3805	1.4331	1.0455	.5755	-.3856
Denmark	DNK	20800038	20809533	1	.9714	-.2662	-1.2374	-.0763	-.9014	-.2154	-.4948	-.8936
Denmark	DNK	20800038	20802503	0	1.4379	2.6352	1.9359	1.2857	2.0116	2.1708	2.4277	2.0955
Denmark	DNK	20800038	20802328	0	1.1419	.792	1.4967	-.1838	-.4287	-.4427	-1.4019	.0876
Denmark	DNK	20800038	20807458	0	1.1309	.2032	.0226	.4597	.7989	.7027	-.1727	.1216
Denmark	DNK	20800038	20807238	0	1.6404	.1519	.5833	.4155	-.2045	.7257	-.3876	-1.4056
Denmark	DNK	20800038	20808223	1	-1.2725	.3376	.586	.3935	-.3511	.658	.3482	-.5251
Denmark	DNK	20800038	20807105	0	1.3409	.8762	-.652	.0929	.0243	.641	.0791	-.4607
Denmark	DNK	20800038	20807043	0	.9361	.381147077631592	.419765559624516	1.7956	.4023	1.43790252899094	.358981533797145	.320111901026285
Denmark	DNK	20800038	20800743	0	-.2918	-.0862	.0226	.7113	.1107	.6606	.5755	-.1563
Denmark	DNK	20800038	20805330	1	-.0936	2.6352	-1.2115	1.1653	1.9478	2.1708	.0795	-.8426
Denmark	DNK	20800038	20801178	1	-.4534	.2032	-.227	.2525	-.5237	-.1906	.0256	-.7496
Denmark	DNK	20800038	20801908	0	-.845	-.3631	1.9359	.5261	.2992	.9317	1.1171	.1216
Denmark	DNK	20800038	20800370	0	1.4713	-1.0197	-.8219	.4894	-.7318	.7496	-.0781	-.4607
Denmark	DNK	20800038	20809154	0	1.7301	-.374649010766152	-.613621735679582	.0645305421362123	-.518550564865183	.468199681988871	-1.0839	-1.124
Denmark	DNK	20800039	20801676	1	1.1072	-.2662	.7162	-.7383	-.5313	-.1602	-.4948	-.1563
Denmark	DNK	20800039	20803027	1	1.0156	2.6352	.0226	.5231	-.1334	.864	-.1886	.149
Denmark	DNK	20800039	20802625	0	-.243	-.0862	.0226	.004	-1.1696	.5817	.5755	.1216
Denmark	DNK	20800039	20808283	0	-.7936	.136915146212443	.136156632753951	.304349365443085	.0398698991559928	.721571993885984	.0110691084325646	.00991475545803991
Denmark	DNK	20800039	20807471	0	.328368989422478	-1.8051	-1.4559	.2267	-.0156	.703	-1.1908	-1.9384
Denmark	DNK	20800039	20807311	0	-.2071	.2679	.8038	-.5074	-.1483	.7672	-.5832	.3535
Denmark	DNK	20800039	20805187	0	-.8211	-.2479	-1.1926	-.5199	-.5156	-1.2919	.5755	.1216
Denmark	DNK	20800039	20805340	1	-.042	-.0862	.0226	3.6039	1.6792	3.6292	.5755	.1216
Denmark	DNK	20800039	20800740	1	1.1817	-.0862	.0226	.5728	.1222	1.0062	-.0726	-.6774
Denmark	DNK	20800039	20801230	1	-.098	-.4203	-.8627	.425	-.1562	.3725	-.8657	-.8443
Denmark	DNK	20800039	20809242	1	.8279	-1.1429	.0226	-.0512	-.5212	.1756	-.6852	-.1563
Denmark	DNK	20800039	20802029	1	-.4549	.9349	.8348	.4035	.0574	.8431	-.4771	.557
Denmark	DNK	20800039	20803623	1	1.0291	-.3582	.0226	-.3565	-.3953	-.0013	.5755	.1216
Denmark	DNK	20800039	20803082	0	1.4146	-1.3452	-1.2108	.0628	.3025	.9657	-.2128	2.0955
Denmark	DNK	20800039	20800857	0	1.3008	.9349	.9192	.3115	.3066	.7206	.8038	2.0955
Denmark	DNK	20800039	20804209	0	1.1837	.8655	1.9359	.2397	-.0134	.688	1.2262	1.0641
Denmark	DNK	20800039	20802111	0	-.3047	-.9764	.0226	.1053	-.7238	.4394	.5755	.1216
Denmark	DNK	20800039	20803077	0	.7483	2.6352	1.9359	.3181	1.0904	1.0229	2.4277	1.3566
Denmark	DNK	20800040	20801496	1	.9665	-.0862	.0226	-.9099	-.0119	.4394	.5755	-.1563
Denmark	DNK	20800040	20806651	1	1.1959	.202048233342903	.265890661538028	.383554192744362	.112969588713525	.765330839607238	.0240143819358158	.136502431785796
Denmark	DNK	20800040	20800313	0	.1321	.167221101857915	.196520940592815	.34120280029244	.0738826574487336	.741932669173325	.0170924508210842	.0688150881932013
Denmark	DNK	20800040	20805495	0	.9346	.193493684125919	.248851454842235	.373151467751236	.103368709657791	.759583573265462	.0223141557652204	.119876465550841
Denmark	DNK	20800040	20802390	0	.648	-.0862	.0226	.7113	1.0621	1.0062	.5755	.1216
Denmark	DNK	20800040	20801722	1	-.7172	.169145556129368	.16951365973617	.368607970549479	.101608925576555	.811	.0529255098635584	.045173865532506
Denmark	DNK	20800040	20803897	1	-.6657	.141102390165188	.144496910352083	.30944124652468	.0445692961373491	.724385141092693	.0119013278249073	.0180527618929834
Denmark	DNK	20800040	20804622	1	-.8269	.135824956817397	.133985160947714	.303023645036383	.0386463657746076	.72083956384702	.0108524320778733	.00779594690226497
Denmark	DNK	20800040	20807142	1	-1.5451	-.162006046932987	-.20068005223481	.4583	-.7706	.4164	-.298285678758562	-.352902439514823
Denmark	DNK	20800040	20801684	1	.1038	.1276	.0226	.2951	-.1661	.3554	-.6852	-.1563
Denmark	DNK	20800040	20804901	1	-.1114	.8762	-.4806	.1028	-.5226	.1212	-.6852	-.7496
Denmark	DNK	20800040	20802518	1	.4827	-.0862	.0226	.7113	-.238	.9186	.5755	.1216
Denmark	DNK	20800040	20805556	1	1.6052	.5141	.8038	.3523	-.0425	.2834	-.7867	2.0955
Denmark	DNK	20800040	20806386	1	-1.509	1.1493	.894	1.3168	.1314	1.3087	-.6625	.1216
Denmark	DNK	20800040	20808528	0	1.3865	-.2741	-.3802	.336	-.2806	.7567	-.1727	-.3297
Denmark	DNK	20800040	20803211	0	1.2109	-.2479	-.5171	.6107	.0295	1.2639	-2.1355	-.9645
Denmark	DNK	20800040	20805169	0	.126	-.8357	.0226	.6077	-.3148	1.2139	-.5832	-.1563
Denmark	DNK	20800040	20807555	0	-1.9424	.0502	-.3332	-1.3723	.3597	.3897	-.20875199056669	-.273185027287104
Denmark	DNK	20800040	20807690	1	.44665869608715	.17751925665052	.21703311296399	.353725829797189	.0854404071504641	.748851355000093	.01913922053894	.0888297925944885
Denmark	DNK	20800040	20804318	1	.44665869608715	.17751925665052	.21703311296399	.353725829797189	.0854404071504641	.748851355000093	.01913922053894	.0888297925944885
Denmark	DNK	20800040	20801936	0	1.1665	-.4005	-.6857	.2319	-.0053	.6476	.3482	.1216
Denmark	DNK	20800040	20805451	0	.44665869608715	.17751925665052	.21703311296399	.353725829797189	.0854404071504641	.748851355000093	.01913922053894	.0888297925944885
Denmark	DNK	20800041	20807583	1	.1252	-.7221	-.9607	.7223	-.2272	1.2382	-.6852	-.7496
Denmark	DNK	20800041	20804913	1	1.2629	.176155545654478	.232607760052434	.3031	-.0411	.9183	-.00408123051417207	.0895223746631334
Denmark	DNK	20800041	20804063	1	-.3853	-.7221	-1.0611	.3305	-.4038	1.0141	-.8686	-.1563
Denmark	DNK	20800041	20807888	1	1.4023	.0502	1.4967	.525	-.5809	.946	-.2821	-.3657
Denmark	DNK	20800041	20804112	1	-1.1017	.126828438926746	.116065627843987	.292083465824325	.0285494596723659	.714795366408367	.00906436414186255	-.00968899577422019
Denmark	DNK	20800041	20808670	1	.5626	-.1074	-.6315	.3899	-.9911	1.25	-.6997	.4777
Denmark	DNK	20800041	20803015	1	1.1682	-1.1801	-1.9313	.1709	-1.3142	.9402	-1.0906	-1.3017
Denmark	DNK	20800041	20801603	1	.7758	-.847	-.4728	.1341	-.0105	1.2951	-1.5596	-1.2412
Denmark	DNK	20800041	20807116	1	.7734	2.6352	-.3802	.2843	-.0741	1.1515	-.6852	-.3902
Denmark	DNK	20800041	20808353	1	.2573	.0789	.0226	.0013	-1.291	.3869	.0256	.2546
Denmark	DNK	20800041	20807285	1	-.5643	-.7221	-.9659	.4145	-1.3563	.7123	-.8273	-1.1252
Denmark	DNK	20800041	20803938	1	1.1096	.199222907673459	.260263093463604	.380118466885553	.109798689890296	.763432680076831	.0234528453169012	.131011345348457
Denmark	DNK	20800041	20808157	1	.2835	.2859	-.227	.5479	-.4767	1.3257	-2.1355	-1.9384
Denmark	DNK	20800041	20803004	1	-.4975	-.2392	-.106526289226011	.3598	-.4611	.8048	-.192614629066056	-.238018952920022
Denmark	DNK	20800041	20801694	0	1.2806	.9454	-.3048	-.0611	-.2782	.665	1.3467	.6113
Denmark	DNK	20800041	20806780	0	1.849	.1221	.0226	.4316	-.1224	1.2265	-.0495858772000886	-.0348623737664531
Denmark	DNK	20800041	20800555	0	.2268	-.165	.0226	.2468	-.4095	.3967	-.5798	-.1563
Denmark	DNK	20800041	20803529	0	-.9401	-.2479	-.5034	1.1968	.2126	1.099	-.0987	-.2503
Denmark	DNK	20800041	20801584	0	.9965	-.4166	-.9607	-.0237	-.2941	.343	.0215	-.959
Denmark	DNK	20800041	20803402	0	1.0683	-.5994	.4173	.3028	-.4862	.7243	.3473	-.2503
Denmark	DNK	20800041	20802988	0	1.6534	-.4314	-1.0611	.3675	.1229	1.0188	.1693	-.9299
Denmark	DNK	20800041	20804522	0	1.0975	-.2662	-.5907	.8449	.2602	1.1006	.1648	-.7108
Denmark	DNK	20800041	20807064	0	.5375	.0502	.8801	.5304	-.4846	.8234	.1648	.8375
Denmark	DNK	20800041	20807004	0	1.0341	-.5925	.8348	.1483	.2756	1.1614	-.5832	.9444
Denmark	DNK	20800041	20803927	0	.9226	.193100823082659	.248068942479627	.37267373066774	.102927796727562	.759319634512682	.0222360741959623	.119112930936147
Denmark	DNK	20800041	20803892	0	.5109	.9637	1.9359	.5044	.4405	1.1389	.5755	.4504
Denmark	DNK	20800041	20802498	0	1.4174	.1882	.7162	.1539	.0245	.9053	.3473	-.3657
Denmark	DNK	20800041	20801736	0	1.1238	-.0055	-1.7997	.2836	-.0105	.9864	-.3206	-1.0507
Denmark	DNK	20800041	20801807	1	-.9608	-.0227284051504583	-.03640000668253	.116625255756516	-.4062	.56773378872203	-.179487250091632	-.184388456963054
Denmark	DNK	20800041	20800065	0	1.3183	2.6352	.7162	1.4744	4.8357	2.0114	1.4793	2.0955
Denmark	DNK	20800042	20805770	1	-.5234	.9484	.7162	.6996	.7708	.7825	.0795	-.5251
Denmark	DNK	20800042	20807185	1	.3272	-1.2802	-1.0935	1.1834	-.8776	1.4726	.5755	.1216
Denmark	DNK	20800042	20806435	1	-1.5322	-.0862	.0226	.1305	.2319	.7795	.5755	.0786941614214313
Denmark	DNK	20800042	20803764	0	-.9034	.119290243484859	.114285343344656	.283499996756987	-.0042	.705491572102138	-.00688792613617522	-.0137859999542105
Denmark	DNK	20800042	20809131	0	-.6778	-.6593	1.4967	-.0764	-.3515	.1014	1.1375	2.0955
Denmark	DNK	20800042	20804720	0	.7596	.187764460578379	.237439816220866	.36618446861692	.0969387294252863	.755734466454092	.0211754662135396	.108741585753225
Denmark	DNK	20800042	20806988	1	-.7072	1.0508	-.5472	.6645	-.1251	.4839	.5755	-.5079
Denmark	DNK	20800042	20806172	1	-1.503	.0634	-.227	-.224	-1.9415	.1889	-.6852	-1.0169
Denmark	DNK	20800042	20807691	1	-1.4924	1.1493	1.9359	1.0276	.4665	.4001	-.3206	.9883
Denmark	DNK	20800042	20809164	1	-.3644	-1.2337	-2.1689	-.5442	-1.1101	.069	-.9415	-1.6557
Denmark	DNK	20800042	20801159	1	.44665869608715	.17751925665052	.21703311296399	.353725829797189	.0854404071504641	.748851355000093	.01913922053894	.0888297925944885
Denmark	DNK	20800042	20801786	0	1.4397	-.0862	.0226	.656	.7752	.8214	-.0553	.0301
Denmark	DNK	20800042	20801939	0	-1.6469	.6515	-.2391	-2.6893	.0208	.4937	.0215	.1216
Denmark	DNK	20800042	20804053	0	.2778	-.0862	.0226	.633764782499287	.322175728917579	1.1372	.5755	.1216
Denmark	DNK	20800042	20806492	1	-1.0753	.96	.7162	.8174	1.3539	1.3868	.4886	.4504
Denmark	DNK	20800042	20806069	0	-1.3002	1.3939	.0226	-.2326	-1.2438	.0729	-.4948	.1216
Denmark	DNK	20800043	20802534	1	.3588	-.0862	-.5034	.3479	-1.1082	.3632	-.454	-.1563
Denmark	DNK	20800043	20806730	1	.6196	-1.2786	-1.0611	.6357	-.5473	.8198	-.6852	-.8947
Denmark	DNK	20800043	20803425	1	-1.1905	.1395	-1.1329	.4693	-.4019	.5249	.4886	-1.1733
Denmark	DNK	20800043	20800608	0	.5332	1.1132	1.1752	.3588	.6303	.7995	.5755	2.0955
Denmark	DNK	20800043	20809050	0	.5768	.792	.4173	.1071	.4752	.2448	.1693	.7435
Denmark	DNK	20800043	20803475	0	1.5105	.631	1.9359	2.1337	.4269	1.2075	2.4277	2.0955
Denmark	DNK	20800043	20805229	1	.5988	1.1352	.4173	.121	.7655	.8925	-.1727	.0208
Denmark	DNK	20800043	20805925	1	-1.5225	.2032	.0226	.8713	.4179	1.6464	-.4948	-.4607
Denmark	DNK	20800043	20808947	1	-.9112	.3317	.0226	.3827	1.1719	.2176	-.4771	-.4607
Denmark	DNK	20800043	20802540	1	-.3912	-.2479	-.6315	.2102	-.056	.3474	-.6852	-.7496
Denmark	DNK	20800043	20806727	1	1.435	.209875989629856	.281482220362995	.39307310413302	.121754778848336	.770589819256372	.0255701572032837	.151715858983567
Denmark	DNK	20800043	20802864	1	.1706	.0634	.0226	.4167	.5555	.7737	.5755	-.1314
Denmark	DNK	20800043	20801435	1	.3557	.5946	-.5472	.1176	-.1662	.9332	-.6007	-.1563
Denmark	DNK	20800043	20801848	1	1.3393	1.7671	.0226	.3781	.7714	1.3085	.5755	-.4607
Denmark	DNK	20800043	20806516	1	.0539	-.847	-1.0611	-.0229	-.9227	-.2117	.0256	-.7496
Denmark	DNK	20800043	20800052	1	-.3273	.6555	-.0587	.7113	-.1653	.7522	.5755	.1216
Denmark	DNK	20800043	20804924	0	.1407	2.6352	1.9359	.5365	4.8357	.864	2.4277	2.0955
Denmark	DNK	20800043	20809287	0	1.3516	2.6352	1.9359	3.6039	4.8357	.8301	2.4277	2.0955
Denmark	DNK	20800043	20806295	0	-.4628	-.454	1.9359	-1.0068	-.5353	.1767	.5755	.1216
Denmark	DNK	20800043	20806801	0	1.4602	1.4003	.0226	1.6324	.4982	2.1103	.5755	2.0955
Denmark	DNK	20800043	20800577	0	1.4281	1.0919	1.4967	1.3199	1.4424	1.4358	2.4277	2.0955
Denmark	DNK	20800043	20809455	0	-.6726	-.0862	-1.1926	.2142	-.5838	.6654	-.3763	.1216
Denmark	DNK	20800043	20809028	0	-.6749	-.0862	.0226	.1013	-1.1111	.6449	.5755	.1216
Denmark	DNK	20800043	20808809	0	-1.0921	1.1576	1.2341	.6814	.518	1.0116	.5755	.1216
Denmark	DNK	20800043	20804744	0	-1.3119	-.7114	.0226	.6569	-.0927	.9669	-.2004	-.8198
Denmark	DNK	20800043	20801996	0	.2039	.4457	.0226	.1762	-.1018	.2573	.8047	.1216
Denmark	DNK	20800045	20802646	0	1.1199	.3738	1.4967	.4272	2.4921	1.0245	.5755	.8903
Denmark	DNK	20800045	20807963	1	-.7857	-.0088	-.3802	.0666	.1409	.6779	-.1727	-.9299
Denmark	DNK	20800045	20802411	1	-1.1236	-.4488	.7162	.6847	.0181	.7234	.3482	-.1563
Denmark	DNK	20800045	20801499	1	1.4799	.6555	1.9359	1.9809	-.4597	2.0634	-1.0753	1.2147
Denmark	DNK	20800045	20807838	1	.5753	-.7136	-.7638	.177	-.5076	.3789	-2.1355	-1.112
Denmark	DNK	20800045	20807939	1	-.2073	-.2479	-.5836	.2407	-.5651	1.0388	-.2852	-.9299
Denmark	DNK	20800045	20803251	0	-.2365	.9454	1.4967	-.053	.3682	.7184	.8325	2.0955
Denmark	DNK	20800045	20807943	0	-.2339	.221	.8038	.351	-.11	.7589	-.6852	.4994
Denmark	DNK	20800045	20802032	0	-.7755	.3289	.0226	.5868	1.5028	1.2697	.5755	.1216
Denmark	DNK	20800045	20805001	0	.44665869608715	.17751925665052	.21703311296399	.353725829797189	.0854404071504641	.748851355000093	.01913922053894	.0888297925944885
Denmark	DNK	20800045	20808733	0	-.5012	-.0862	-.6843	-.2166	-.0939	.4622	-.3912	-.5251
Denmark	DNK	20800045	20808825	0	-.7825	.9526	.4036	-.0118	1.9132	1.1672	.1648	1.515
Denmark	DNK	20800045	20807637	0	1.0606	2.6352	1.9359	.4733	2.7956	1.6324	2.4277	2.0955
Denmark	DNK	20800045	20809052	0	.3999	-.2662	1.4967	.3342	1.2339	1.0762	.5755	2.0955
Denmark	DNK	20800045	20806997	0	-.7995	1.3697	.4173	.9239	1.566	1.2919	.5755	.1216
Denmark	DNK	20800045	20808571	0	.1448	-.0862	.0226	.3191	-.2715	.7307	.5755	.1216
Denmark	DNK	20800045	20806652	0	1.0387	.3239	1.9359	-.361	.818	.9269	2.4277	2.0955
Denmark	DNK	20800045	20802922	0	-.3688	-.0862	-1.1926	-2.6893	-.2406	.0642	.5755	.1216
Denmark	DNK	20800045	20803966	1	-1.0727	-.59	-.7638	.6552	.0229	.8741	-.6852	-.7496
Denmark	DNK	20800046	20802058	1	-.1203	-.9279	-.9607	-.041	-.1276	.3021	-.4948	-.5251
Denmark	DNK	20800046	20800157	0	.3832	-.0862	-.3802	.3394	-.1714	.8928	.3473	-.2503
Denmark	DNK	20800046	20800941	1	.4191	-.2509	.0226	.8827	-.1498	.9264	-.279	-.1563
Denmark	DNK	20800046	20804347	1	-.5208	-.59	.0226	.0472	-.635	.2603	-.6852	-.4784
Denmark	DNK	20800046	20806463	1	.2742	.3875	1.0433	.5918	-.0632	.0344	-.4771	-.946
Denmark	DNK	20800046	20804916	1	.7471	-.4909	-1.263	-.1992	-.8265	.5131	-2.1355	-.8443
Denmark	DNK	20800046	20801540	1	1.2895	.6606	1.9359	1.043	.1054	3.6292	1.0689	.6314
Denmark	DNK	20800046	20802112	1	.1004	.3289	-.1882	-.2325	-.3939	.2757	-.2821	.1959
Denmark	DNK	20800046	20809535	1	.7957	-.847	-1.5179	.0966	-.3927	-.0864	-.5832	-1.4056
Denmark	DNK	20800046	20807702	1	1.5947	.4038	.5833	.3375	1.2974	1.154	-.3882	-.6508
Denmark	DNK	20800046	20805951	1	.3893	-.5743	-.227	-.2186	-.6867	.4768	-.4771	-.7496
Denmark	DNK	20800046	20809155	1	1.5106	-.4203	-.6843	.335	-.4469	.8778	-.3206	-1.0169
Denmark	DNK	20800046	20802153	1	.2182	2.6352	.9268	.2289	-.507	1.2408	.2785	-.4593
Denmark	DNK	20800046	20805078	0	.7507	-1.5835	.82	1.78	1.1892	1.083	1.2607	1.3857
Denmark	DNK	20800046	20806088	0	1.2138	.792	1.9359	.3711	.6182	.6921	.5755	1.515
Denmark	DNK	20800046	20806987	0	1.356	-.5743	-.5034	.3902	-.1672	.5086	-.2852	-.2726
Denmark	DNK	20800046	20803107	0	-.2013	-.4314	.0226	.5037	.3923	.972	.5755	.1216
Denmark	DNK	20800046	20801375	0	.467	1.1576	1.9359	.3877	1.7375	1.0012	2.4277	2.0955
Denmark	DNK	20800046	20802879	0	-.7991	-2.9627	-2.664	1.1836	1.4424	.8604	2.4277	2.0955
Denmark	DNK	20800046	20805508	0	.9614	-.1167	.0226	.4523	.3541	.8335	1.8077	1.3566
Denmark	DNK	20800046	20809273	0	-1.2894	2.6352	1.9359	-1.1067	-1.1871	-1.6678	.3482	.1216
Denmark	DNK	20800046	20803096	0	1.4412	-.891	.0226	.404	.209	.6907	-.3733	.1216
Denmark	DNK	20800046	20800980	0	-.6273	-.0862	.0226	.4066	.1629	.4187	.5755	-.1563
Denmark	DNK	20800046	20807182	0	1.3307	-.5743	.0226	.0612	.2122	1.1392	-.1727	-.1563
Denmark	DNK	20800046	20808758	1	.4013	1.7671	1.1752	1.2646	.7027	1.5718	1.3664	1.515
Denmark	DNK	20800046	20803393	1	1.1872	-.0862	.0226	-.0511695926781989	-.7194	.3378	-.6852	-.4607
Denmark	DNK	20800046	20808562	0	-.032	2.6352	1.9359	3.6039	1.2423	3.6292	2.4277	2.0955
Denmark	DNK	20800047	20808905	1	1.3683	.7308	.0226	-.0235	.0885	.5594	-.1727	-.1563
Denmark	DNK	20800047	20802149	0	.7211	-.7221	.0226	.3209	-.2294	.9702	-.3912	-.959
Denmark	DNK	20800047	20804627	0	.749	.1874174333235	.236748596967229	.365762467526498	.0965492563369175	.755501320555804	.021106494160695	.108067130176912
Denmark	DNK	20800047	20801199	1	.6488	.0789	-.227	.3923	-.1836	.5244	-1.2871	-.7496
Denmark	DNK	20800047	20808834	1	.4848	-2.9627	-2.664	-.0188	-.4978	-.006	.5755	-.6762
Denmark	DNK	20800047	20809241	1	.44665869608715	.17751925665052	.21703311296399	.353725829797189	.0854404071504641	.748851355000093	.01913922053894	.0888297925944885
Denmark	DNK	20800047	20806096	1	.4044	.176135773697887	.214277450287665	.352043450945437	.083887706690511	.747921879371816	.0188642517634995	.086140961158292
Denmark	DNK	20800047	20801144	1	-1.4854	-.0190602272322572	-.0487543040490467	.120219366774947	-.366	.576496024431228	-.157285800270865	-.192937364891322
Denmark	DNK	20800047	20806501	1	.0263	-.5743	.0226	.399809607971178	.0568	.8742	-.199682472021025	-.4607
Denmark	DNK	20800047	20800048	1	.5135	-.5743	.0226	.1906	-.6406	.4859	-.4948	-.8198
Denmark	DNK	20800047	20803696	0	-2.0475	.3177	1.0955	1.3216	.5394	1.3046	1.0854	.4777
Denmark	DNK	20800047	20807380	0	1.4182	.209325984169292	.280386703055344	.392404272216126	.121137500746016	.77022030500248	.0254608430063224	.150646910522996
Denmark	DNK	20800047	20804512	0	-.0724	-.220116374008771	-.496935486961732	.306390919626356	.5364	.634143979824084	-2.1355	-.775228887662516
Denmark	DNK	20800047	20801213	0	1.803	.221923728289826	.305479266149645	.407723708026898	.135276108708689	.77868394100828	.0279646586605325	.17513092050084
Denmark	DNK	20800047	20806886	0	-.9076	-1.9613	.4173	-.2355	-.2299	.7197	.1693	.4994
Denmark	DNK	20800047	20802734	0	1.2048	-.0862	.0226	.1477	.7481	1.0068	-.6852	.1216
Denmark	DNK	20800047	20808259	0	.44665869608715	.17751925665052	.21703311296399	.353725829797189	.0854404071504641	.748851355000093	.01913922053894	.0888297925944885
Denmark	DNK	20800047	20808488	1	1.1526	-.7162	-.9607	.1715	-1.3858	.5803	-.4771	-.959
Denmark	DNK	20800047	20807528	1	.666	-.0862	-.7902	.2919	-1.3385	.1342	-.3733	-1.4475
Denmark	DNK	20800047	20807148	0	1.1429	-1.3452	.0226	.7253	-.0408	.8344	-.176	-.8198
Denmark	DNK	20800047	20809046	0	-1.2304	-.4203	-1.4259	.248288319783255	-.197129602326279	.674244264123676	.3482	-.759025790097727
Denmark	DNK	20800047	20803549	1	.1041	-1.2577	.0226	.4324	-.2937	.3806	.3482	.1216
Denmark	DNK	20800047	20803492	1	1.4808	.211375409278298	.284468809213616	.39489646733503	.123437596532043	.771597185496147	.0258681685259522	.154630016096315
Denmark	DNK	20800047	20802243	1	-.8692	-.0862	.0226	.5242	-.0358	1.2001	.5755	.1216
Denmark	DNK	20800047	20804573	1	-.8648	.0536359636295279	.144112384831551	.0933598536298224	-.4955	.551489812368896	-.0756710651846826	.1216
Denmark	DNK	20800047	20809281	1	.1146	.316173311238321	.365686271913003	.7753	-.0408	.8958	1.3617	.1216
Denmark	DNK	20800047	20806394	1	-.2595	.154400736479535	.170984953826369	.32561264680102	.0594941988255973	.733319467874283	.0145443889442944	.0438984086003643
Denmark	DNK	20800047	20803065	1	-1.6905	-.0862	.0226	.5304	-.0611	1.0791	-.411	-.4607
Denmark	DNK	20800047	20806812	0	-2.0649	.468	1.9359	2.079	1.4944	1.2706	2.4277	2.0955
Denmark	DNK	20800047	20801552	0	-.7051	.35389126740428	.366398579315803	.559301724487038	.654	.932030408271831	.274739265913213	.270581031081244
Denmark	DNK	20800047	20807821	0	.2803	.172072935742175	.206184968271026	.347102853273616	.0793279321370605	.745192312770153	.0180567582014218	.0782447406846682
Denmark	DNK	20800047	20806442	0	.6725	-.0862	.4582	-.2081	-.0917	-1.6291	.5755	2.0955
Denmark	DNK	20800047	20806104	0	-1.3268	-.7375	.0226	1.3719	-.6891	1.5264	.5755	.0658
Denmark	DNK	20800047	20806678	0	.3706	-.2479	-.8099	-.3979	-.3934	.7407	.5755	-.2726
Denmark	DNK	20800047	20809036	0	-.0779	1.1352	-.3802	1.3317	1.9674	1.7483	.5755	2.0955
Denmark	DNK	20800047	20802853	0	-.3663	.150904273194522	.164020593799156	.321360786757906	.0555700737465601	.730970412974545	.0138494629778972	.0371029505295906
Denmark	DNK	20800047	20807205	0	.7462	.187325765746739	.236566010749287	.365650995540349	.0964463766531974	.755439734846822	.0210882751278681	.10788897210015
Denmark	DNK	20800047	20800300	0	.6539	.590396949137976	.3461	1.145	.953	1.21389117744125	.5755	2.0955
Denmark	DNK	20800047	20807312	0	-.0293	.16193712082607	.185996149315735	.334777236519419	.067952378537155	.738382692948439	.0160422537145625	.0585455476255713
Denmark	DNK	20800047	20801507	0	-1.1779	.124333771302045	.111096674341425	.289049835344125	.0257496625654125	.713119355328217	.00856854617707355	-.014537440577525
Denmark	DNK	20800048	20802741	1	-.7295	.139013678951856	.14033655295755	.306901277697426	.0422251090582989	.722981866723748	.0114861941483517	.0139933028581953
Denmark	DNK	20800048	20807442	1	-2.6524	-.1938	.0226	.6273	-.7245	.6199	-.1689	-.4607
Denmark	DNK	20800048	20808205	1	.3563	2.6352	1.1657	.2466	.0208	.0339	-.9988	.1216
Denmark	DNK	20800048	20806165	1	.8668	2.6352	.0226	2.3088	.1118	3.6292	.5755	.1216
Denmark	DNK	20800048	20806013	0	.9701	-2.1844	-.197585637741982	2.19065631573834	1.2259771870955	3.6292	.531110298495186	.1216
Denmark	DNK	20800048	20809029	1	-1.9572	-.0356161325359456	-.0857649993394804	.336	-.4329	.662276727015424	-.140900898417236	-.228862138764058
Denmark	DNK	20800048	20808653	1	-.7973	2.6352	1.9359	.3528	-.6985	.3499	-.5974	.4994
Denmark	DNK	20800048	20803080	1	1.3148	.9526	.7739	1.2111	.6588	.0062	-2.1355	-.5844
Denmark	DNK	20800048	20809473	1	-1.4862	.0634	.0226	.0821	-.4271	.909	.5755	.1216
Denmark	DNK	20800048	20806908	1	-2.2706	.3239	1.1657	.7797	.5105	.7713	.3482	.346
Denmark	DNK	20800048	20807485	0	.439028174108428	.104916724942006	.140670551967595	.26844596382769	-.1213	.678212262319137	-.0698290491845305	.00214941204354105
Denmark	DNK	20800048	20801300	0	.9157	.7608	.530414072074835	.478035548331305	.314189390273739	.863095596867764	.228794754479526	.36768992473047
Denmark	DNK	20800048	20809454	0	-.7499	1.1132	1.4967	.2128	.2023	.5155	-.9789	2.0955
Denmark	DNK	20800048	20800742	0	-.3739	.150655461200457	.163525002636171	.321058219938358	.0552908288907485	.730803251764451	.0138000113173671	.0366193786069513
Denmark	DNK	20800049	20805365	0	1.4022	-.0862	.0226	.7113	.2144	.5224	.5755	.1216
Denmark	DNK	20800049	20805561	1	1.367	.2695	-.2943	1.2836	1.0381	1.3429	-.1722	-.7108
Denmark	DNK	20800049	20804067	1	1.4338	-.2662	-.1119	.8094	-.1912	.5532	.5755	-.5912
Denmark	DNK	20800049	20803173	0	1.0758	.0467	-1.1075	.2473	-.0548	.3564	.3533	-.1314
Denmark	DNK	20800049	20800018	0	1.3564	.207302749796504	.276356764387912	.389943926236122	.118866799155337	.768861020425665	.0250587229246431	.146714707257324
Denmark	DNK	20800049	20803626	1	.9602	1.3697	.0226	.3886	.0728	.781	.1701	.1216
Denmark	DNK	20800049	20802787	1	1.1334	.2745	-.4806	-.0976	-.8283	.1458	-1.4867	-.8273
Denmark	DNK	20800049	20803606	1	1.105	-.2479	.0226	-2.6893	-.0613	1.5721	.2724	.1216
Denmark	DNK	20800049	20806897	1	.5887	.182169464553953	.226295535990055	.359380696319464	.0906593944439431	.751975538716589	.0200634545313553	.0978675802822957
Denmark	DNK	20800049	20803370	1	1.4979	.211935236264943	.285583889330333	.395577242679012	.124065897457619	.771973298218858	.025979434762145	.155718052922253
Denmark	DNK	20800049	20808721	1	.1516	-.7221	-.9607	.2095	-.408	.5166	-.4948	-.7351
Denmark	DNK	20800049	20802920	1	1.6684	-.269	-.5836	.7784	.1306	.3449	-.4771	-.5079
Denmark	DNK	20800049	20805786	1	1.3723	2.6352	1.2899	.7474	.124	.6603	.3482	2.0955
Denmark	DNK	20800049	20800416	1	1.0909	.235	.0226	1.2161	-.7616	.767	-.6852	.1216
Denmark	DNK	20800049	20803001	1	.8159	.7989	-.7638	.5438	1.3545	.9975	.5755	-.5251
Denmark	DNK	20800049	20804926	0	.7724	-.165	-.6863	-.1371	.209	-.1899	.582	.4994
Denmark	DNK	20800049	20804704	0	2.1366	-2.2005	1.9359	2.2677	4.8357	1.6345	2.4277	2.0955
Denmark	DNK	20800049	20808414	0	1.0008	.1365406555181	.191178091926907	.306351963862284	-.0629	.703456688101809	-.0499116093486573	.053657728921631
Denmark	DNK	20800049	20807826	0	1.6132	.4457	1.9359	.7919	2.0116	1.0489	2.4277	2.0955
Denmark	DNK	20800049	20806911	0	1.5067	1.1352	.8038	.2835	.9253	.1301	-.5978	.7435
Denmark	DNK	20800049	20802867	0	.8843	-.0933	-.6315	.0679	-.3539	.4721	-.9941	.4504
Denmark	DNK	20800049	20804032	0	1.5139	-.4971	-.3802	.737	-.9557	.7279	.8047	-.2503
Denmark	DNK	20800049	20802500	0	1.2859	-.3089	.7162	.7113	-.0408	1.3171	.075	.8567
Denmark	DNK	20800049	20803401	0	1.6752	1.0508	1.9359	.5726	1.4782	.9541	-.2197	2.0955
Denmark	DNK	20800049	20806563	0	1.5764	.4012	1.4967	.6625	.3406	1.3003	1.836	-.6762
Denmark	DNK	20800049	20805872	1	1.0861	-.59	-.4806	.4323	-.4118	.5782	-1.0571	-.9299
Denmark	DNK	20800049	20804511	0	-.1095	.468	.0226	.2555	-.4847	.5546	.5755	.1216
Denmark	DNK	20800049	20807099	0	.5951	.4708	1.9359	-.0391	-.3306	.0174	-.8661	1.2147
Denmark	DNK	20800049	20802196	0	-1.768	.105014829499741	.0726166289101691	.265557114263208	.00406776922140648	.700140167160279	.00472888500880583	-.0520842552550866
Denmark	DNK	20800050	20808454	1	.0274	.5068	.4173	.0074	-.3082	.5957	-2.1355	-.5768
Denmark	DNK	20800050	20805483	0	.0253	-.2662	1.1381	1.2995	.8343	1.7291	.5755	.1216
Denmark	DNK	20800050	20806281	0	-.4651	.977168522465029	1.52079338001386	.719190629877789	.891315640145761	1.08277909100656	1.09947591089101	2.0955
Denmark	DNK	20800050	20808127	0	-.0533	-.983	-.9607	.2581	-.435	-.0268	-.1026	-.4607
Denmark	DNK	20800050	20807366	0	.2538	1.4003	1.2899	.4964	.3191	1.1788	.1693	.1216
Denmark	DNK	20800050	20805157	0	1.0564	1.1493	.0226	.6701	.2338	-1.6678	1.5037	.1216
Denmark	DNK	20800050	20803273	0	.9853	-.2366	-.7902	.1484	-1.051	.5803	-.5832	-.4784
Denmark	DNK	20800050	20803369	1	.2426	-.9363	.0226	.43	.3622	.4963	.5755	.1216
Denmark	DNK	20800050	20806964	1	.1816	-.2479	-.0154	.9094	.5675	1.3449	.5755	.1216
Denmark	DNK	20800050	20805669	1	.7986	.0502	-.7638	.5892	-.1407	1.1393	-.4948	-.959
Denmark	DNK	20800050	20806170	1	.2141	.4061	.4173	.5696	.0514	.4983	-1.5848	.1959
Denmark	DNK	20800050	20802357	1	.3612	-.0055	1.4967	.6544	-.497	.79	-.3206	-.1563
Denmark	DNK	20800050	20800353	1	-.381	-.2662	-.5034	-.0457	-.8104	-1.0529	.5755	-.222
Denmark	DNK	20800050	20806476	1	1.1236	-.0862	.4907	.1422	-1.0145	-.2574	-.4948	-.1563
Denmark	DNK	20800050	20806546	1	1.1111	-1.034	.7804	.4308	.4062	.9185	-.2907	-.1865
Denmark	DNK	20800050	20803803	1	1.3406	2.6352	1.9359	1.0338	.7592	1.4764	1.142	2.0955
Denmark	DNK	20800050	20808833	1	.0257	1.1493	.5021	.3994	-.3677	.5602	.1693	-.0542
Denmark	DNK	20800050	20808417	0	.2038	1.3697	1.9359	.4124	.6357	1.0985	.0254	2.0955
Denmark	DNK	20800050	20800253	0	-.0005	2.6352	1.9359	.9464	.1458	1.4903	.8038	1.3857
Denmark	DNK	20800050	20801857	0	-.0762	2.6352	1.9359	1.2388	.949	3.6292	2.4277	.1216
Denmark	DNK	20800050	20805427	0	1.4333	.1221	-.691	.4033	.0249	1.3325	-.6852	.1216
Denmark	DNK	20800050	20805516	0	-.1293	-.0862	.0226	-1.0016	-.9876	-.7106	.1701	.1216
Denmark	DNK	20800050	20806566	0	-1.2144	.468	.0226	.1274	.2206	.2739	1.1171	-.9299
Denmark	DNK	20800050	20804294	0	.7232	1.1352	.586	.6445	.4329	.9858	.8038	.1216
Denmark	DNK	20800050	20800437	0	.4332	-1.511	.0226	3.6039	.3131	2.1953	.5755	.1216
Denmark	DNK	20800051	20803399	1	1.7115	-1.1755	-1.5117	.2256	-.9559	.6137	-.3876	-.945
Denmark	DNK	20800051	20803073	1	2.2515	.2032	.1386	.4942	.3835	1.2497	-.0553	-.5475
Denmark	DNK	20800051	20804235	0	1.4342	.1892	1.9359	.5667	1.0394	.9121	2.4277	2.0955
Denmark	DNK	20800051	20807301	1	1.3879	.3875	.8038	.6331	.3073	1.1446	-.2821	-.1563
Denmark	DNK	20800051	20800624	1	1.0404	-1.0212	.0226	.9866	-.4541	.8808	-.3727	.6361
Denmark	DNK	20800051	20804277	1	1.446	-.7221	-.4806	.0762	-.4337	.0117	-.4771	-.8198
Denmark	DNK	20800051	20803431	1	1.2124	.0722	.0226	.6539	-.5914	.7561	-1.5588	-.1563
Denmark	DNK	20800051	20801479	1	1.8095	.3326	.5764	.1211	-.3349	.6968	.1693	-.222
Denmark	DNK	20800051	20800405	1	.44665869608715	.17751925665052	.21703311296399	.353725829797189	.0854404071504641	.748851355000093	.01913922053894	.0888297925944885
Denmark	DNK	20800051	20803711	1	1.8561	.0634	.0226	1.171	-.0513	.8629	-1.0722	.2286
Denmark	DNK	20800051	20801427	1	.44665869608715	.17751925665052	.21703311296399	.353725829797189	.0854404071504641	.748851355000093	.01913922053894	.0888297925944885
Denmark	DNK	20800051	20808477	1	2.1714	1.7671	1.4967	.5709	-.4761	1.2347	-.0987	.1216
Denmark	DNK	20800051	20803668	1	1.5184	-.269	.0226	.5835	.5079	1.2347	.5755	-.1563
Denmark	DNK	20800051	20802109	1	1.4796	-.269	-1.231	.7214	-.4217	.7454	-1.0753	-1.6872
Denmark	DNK	20800051	20806792	1	.8334	-1.4528	.0226	.6286	-.7664	.5369	-2.1355	-.6195
Denmark	DNK	20800051	20804561	1	1.9285	2.6352	1.9359	.5345	.3998	.6429	-.454	2.0955
Denmark	DNK	20800051	20801651	1	1.3121	-2.0011	-.7902	.3207	-.0832	.3537	-.6852	-.8443
Denmark	DNK	20800051	20800067	1	-.0237	1.2587	1.9359	.7393	1.0299	1.6781	.3542	.428
Denmark	DNK	20800051	20807397	0	1.0239	.196417225056178	.254674651007311	.376706627880919	.106649836713578	.761547717484063	.0228952127764496	.125558435641853
Denmark	DNK	20800051	20806999	0	-.3791	1.7162	1.9359	.6764	.7593	1.1829	1.4793	.9444
Denmark	DNK	20800051	20802580	0	.6126	-.2479	.0226	.1127	-.9565	.1906	-.2821	-.1563
Denmark	DNK	20800051	20803378	0	1.4186	-.438	-.3802	.4032	.2504	.9594	-.0823	-.8198
Denmark	DNK	20800051	20805533	0	1.2411	-1.2027	.1882	.1671	-.3714	.8983	-.3553	.0876
Denmark	DNK	20800051	20808578	0	1.5495	.1973	.7162	.4239	.8395	.4329	1.3958	.0876
Denmark	DNK	20800051	20801898	0	1.2202	-.6007	-.6315	.7858	.1848	.6953	.9143	.1216
Denmark	DNK	20800051	20805857	0	1.1743	1.3697	1.4967	.1863	.5211	.8755	1.4995	2.0955
Denmark	DNK	20800052	20804312	1	.1307	-.7719	.7739	-.3248	.3042	.7041	.1693	.9883
Denmark	DNK	20800052	20805489	1	-.7313	2.6352	1.9359	3.6039	1.2732	2.3558	.3513	2.0955
Denmark	DNK	20800052	20803294	1	-.6629	.18	-1.2715	.8623	.0276	.9588	-.6852	-.945
Denmark	DNK	20800052	20801022	0	1.5265	1.1576	1.9359	.6126	.152	1.4373	1.0897	2.0058
Denmark	DNK	20800052	20802759	0	.5771	.145090506783959	.4173	.2585	.0039	.52	-.0359	-.6158
Denmark	DNK	20800052	20809190	1	-.4908	.801	.4173	.3826	.2097	.8418	.0256	.1216
Denmark	DNK	20800052	20809047	1	1.3142	.5836	.6496	.6289	-.015	.3834	.3482	-.8443
Denmark	DNK	20800052	20800990	1	-1.8777	.0467	-.4806	-.2144	.5478	.642	-.1566	-.1563
Denmark	DNK	20800052	20807728	1	-1.28	-.0862	.0226	.0551	-.4257	.3851	-2.1355	-.0274
Denmark	DNK	20800052	20806192	1	-.8976	.792	-.442	.0812	.5038	.8169	.3482	-.6544
Denmark	DNK	20800052	20805286	1	.6873	-.4314	.0226	.5659	-.0035	.3129	-.6852	.1216
Denmark	DNK	20800052	20802448	1	-2.9247	-.269	-.335	-.0156	-.1601	-.071	-.1566	-.4607
Denmark	DNK	20800052	20808276	0	-.7014	-.2479	.0226	.5219	-.1717	.682	.1693	-.2503
Denmark	DNK	20800052	20809303	0	.7834	-.0862	.0226	-.1443	-.0617	.4251	-.4805	-.2503
Denmark	DNK	20800052	20809152	0	-1.5775	-.4203	.0226	-.4052	-.4038	-.2473	-.5832	-.1563
Denmark	DNK	20800052	20801235	0	-.3114	.3427	.0226	.7113	.6523	2.1953	.5755	.1216
Denmark	DNK	20800053	20805455	1	1.1422	-.7915	-.3802	-.367	-1.0705	.3047	-2.1355	-.6762
Denmark	DNK	20800053	20805797	0	1.0061	.195834481175343	.253513924336109	.3759979845404	.105995815867072	.761156208334107	.02277939178205	.124425859296724
Denmark	DNK	20800053	20804615	1	-.591	-.8264	-.4246	-.4332	-.6697	.0231	-.2821	-.7108
Denmark	DNK	20800053	20802583	1	1.0349	.0722	.1386	.3146	.4291	.763	-.7867	.1216
Denmark	DNK	20800053	20806270	1	.1427	-.5872	.0226	.327	.2728	.5827	-.4771	-1.2087
Denmark	DNK	20800053	20804068	1	-.2175	-.5743	.0226	.1491	.2498	.1214	-.5924	-.4784
Denmark	DNK	20800053	20802697	1	.1048	-.4203	-.6843	-.2069	.1916	.2511	-.8627	-.3856
Denmark	DNK	20800053	20808732	1	-.9915	-.5994	.0226	.3795	.3297	1.2951	-.3876	-.222
Denmark	DNK	20800053	20807314	1	-1.2794	.8079	.5462	.5683	-.4583	.8482	-1.5848	.6559
Denmark	DNK	20800053	20809266	0	1.1587	.8089	.1386	.424	.387	.8931	.9911	.4994
Denmark	DNK	20800053	20804612	0	.1657	.2607	.4173	1.3198	.2647	1.8841	2.4277	2.0955
Denmark	DNK	20800053	20804206	0	.2668	.1852	1.036	.660357179357168	.8765	1.00816465014898	.309466483491553	.1216
Denmark	DNK	20800053	20808955	0	.3463	1.1352	1.9359	.4481	1.2378	1.2102	1.6284	2.0955
Denmark	DNK	20800053	20808547	0	.0011	.0527	.9726	-.7973	-.1957	.4394	.5755	1.2147
Denmark	DNK	20800053	20804871	0	.9433	-.3435	-1.0611	-.2436	-.4619	.2167	-.8627	-1.1733
Denmark	DNK	20800053	20808854	0	-.091	.4546	.4173	-.0396	.3868	.587	.8098	.149
Denmark	DNK	20800053	20805459	0	-1.3618	-1.4316	.4548	.43	.0652	.8764	-.3553	-1.0179
Denmark	DNK	20800053	20809411	0	-1.2476	2.6352	-.7638	.9353	.1952	.9953	-.3876	.9888
Denmark	DNK	20800054	20802554	1	.2064	-.4314	-.227	1.0036	.17	1.3167	.5755	.1216
Denmark	DNK	20800054	20806513	0	1.6673	.217481124658962	.296630355515818	.402321297841031	.130290118322684	.775699233612264	.027081686248172	.166496616566346
Denmark	DNK	20800054	20803396	0	.0285	2.6352	1.50351182934154	2.10191752543049	.8745	3.6292	1.38631016760886	1.2154547036772
Denmark	DNK	20800054	20803936	0	-.0592	.14956707896593	.0226	.0444407096568997	-.0236066143285064	.2141	.184800651780938	.9888
Denmark	DNK	20800054	20804550	1	1.3182	1.7671	1.9359	.8374	1.1602	1.7015	1.836	2.0955
Denmark	DNK	20800054	20809446	1	-.7377	.957	.23267859467796	-1.7857	-.6242	-1.6678	-.536256358619761	-.0325704932236528
Denmark	DNK	20800054	20808471	1	-1.5491	.6586	.7162	-.1844	-.1528	.5365	-.6852	-.1563
Denmark	DNK	20800054	20807656	1	-1.2704	-.0863812172326548	-.172531789282617	.130949446969834	-.238955459984763	.565742505376886	-.6057	-.348231258347094
Denmark	DNK	20800054	20807917	1	-.5491	.468	.7162	.4385	-.4834	.7969	-.7045	.557
Denmark	DNK	20800054	20802674	1	-1.1173	1.153	.350108537950761	-.638415571476451	-.5688	-.7478	-.235460566999561	.0856961239718302
Denmark	DNK	20800054	20800379	0	-.2029	1.1493	.7162	-.5274	-.7339	.3056	-.9362	-.8443
Denmark	DNK	20800054	20808371	0	-.3822	-.9443	-.586	.4109	.1258	-.0386	-.2479	.1216
Denmark	DNK	20800054	20803033	0	1.515	-.9734	1.1381	.2849	.2502	.8958	-.2699	2.0955
Denmark	DNK	20800054	20804003	0	.9943	-.139807120639326	-.298221012538442	.213149143478007	-.233684962937792	.617829239255071	-.416330611585178	-.7108
Denmark	DNK	20800054	20801891	0	.417265806316076	-.185071954808916	-.231628974134949	-.0417	-.449424479315162	.152	-.7026	-.4607
Denmark	DNK	20800054	20804812	0	-.1516	.468	-.227	.2494	-.1214	-.4223	.5755	-.1563
Denmark	DNK	20800054	20802597	0	1.1613	-1.3452	-2.664	-.137	-3.5053	-1.6678	-.393	-2.5027
Denmark	DNK	20800055	20806148	0	.5507	-.7221	-.7638	-.1421	.0267	.3079	-.1972	-.5251
Denmark	DNK	20800055	20805440	1	-1.0833	-.16	.8877	-.5468	-.3957	.739	.775	.1216
Denmark	DNK	20800055	20804541	1	1.2447	.1221	-.4769	.1528	-.4806	.6896	-.4948	-.4607
Denmark	DNK	20800055	20803789	0	1.0311	-1.3452	1.9359	2.024	3.176	3.6292	2.4277	2.0955
Denmark	DNK	20800055	20809201	0	.9324	2.6352	1.9359	3.6039	.7035	2.1953	2.4277	2.0955
Denmark	DNK	20800055	20805232	1	.0072	.5836	-.3457	.536	.4888	.7368	-.3907	-.3856
Denmark	DNK	20800055	20806448	1	-.7674	-.0862	.0226	.3516	-.0054	.4387	-.6852	-1.1811
Denmark	DNK	20800055	20801673	1	1.2041	-.0862	.0226	.2552	-.3975	.4242	.0256	.1216
Denmark	DNK	20800055	20801748	1	.1816	.1236	.4173	.9097	1.7045	1.5288	.5755	.1216
Denmark	DNK	20800055	20809584	1	1.5205	-.2662	-.227	-.055	.1086	.5907	-2.1251	.2224
Denmark	DNK	20800055	20807300	1	1.3595	-.4556	-.691	.0677	-.7133	.1857	-.6852	-.4607
Denmark	DNK	20800055	20801918	1	1.3159	-.1106	-1.0611	.004	.3001	1.0062	-.3733	-.4607
Denmark	DNK	20800055	20806872	1	1.6035	.9454	-.5544	.2582	.3044	.708	-1.0571	-.5251
Denmark	DNK	20800055	20805791	0	.9579	1.0508	1.1657	.4217	.8659	1.2971	-.1972	.3347
Denmark	DNK	20800055	20808370	0	.3469	.3378	.0226	.5401	-.0886	.3853	.1693	.1216
Denmark	DNK	20800055	20801062	0	-.0314	-.4314	.9726	1.2836	.1046	1.2497	.5755	1.0641
Denmark	DNK	20800055	20802961	0	1.2094	1.1592	.4173	.1145	-.1569	.8946	1.1171	-.959
Denmark	DNK	20800055	20801907	0	1.3265	-.0862	.0226	.1873	.518	.8079	.0254	-.4607
Denmark	DNK	20800055	20805952	0	-.8682	-.5743	-.5034	-.7151	-.3088	.0394	-.2821	-.4607
Denmark	DNK	20800055	20806084	1	1.2204	.5266	-.7836	.3167	-.3263	.4335	-.4948	-.4607
Denmark	DNK	20800055	20803810	0	.2334	.2629	-.6097	.5732	.6062	1.0399	.0256	.1216
Denmark	DNK	20800055	20802188	0	-.9106	.7211	.9247	.3739	1.0875	.9384	1.2798	1.0641
Denmark	DNK	20800057	20809248	1	-1.6735	.9718	-.1587	.0973	-.4552	.1137	.1085	-.0136
Denmark	DNK	20800057	20808940	1	-.6321	1.3889	-.3802	.5976	-.1977	.6415	-2.1355	-.9526
Denmark	DNK	20800057	20808390	1	-1.0134	.7825	1.1657	-.381	.0247	.4394	-.6852	.557
Denmark	DNK	20800057	20801202	1	-.3539	-.3697	-.227	.1623	-.6944	-.0558	-.6852	-.7108
Denmark	DNK	20800057	20808559	1	-1.1479	.6583	-.227	.1846	-.1565	.4338	-.454	-.8443
Denmark	DNK	20800057	20801071	1	-.1791	-1.2041	-.4728	.291158094179458	-.127715434990167	.686639937888676	.5755	-.244419246682369
Denmark	DNK	20800057	20803012	0	.6636	.1846215722323	.231179717320001	.362362571948951	.0934114259834552	.753622956431855	.0205508136594747	.102633308835675
Denmark	DNK	20800057	20803564	0	-1.12	-.0862	.0226	.8557	.3408	1.0674	.5755	.1216
Denmark	DNK	20800057	20807372	0	-2.5569	.0791874897474314	.0211729620050381	.234149882165708	-.0249185816667249	.682788393654626	-.000404327490171271	-.10228029338274
Denmark	DNK	20800057	20805152	0	1.1363	.16046889292164	.220452362136384	.334639389919564	-.0023	.725422303238421	-.0250748215549849	.0855006314950575
Denmark	DNK	20800057	20805418	0	.06	1.7671	1.9359	.5281	-.1917	1.0601	1.3918	1.0641
Denmark	DNK	20800057	20802493	0	-.6961	.20028877016919	.28207043585109	.290218481691882	-.0215	.712000756023538	.0960215075957215	.2546
Denmark	DNK	20800058	20806053	1	-1.789	-.0862	-.227	-.1933	-.3765	.7007	.5755	-.1563
Denmark	DNK	20800058	20801533	1	.1341	-.4058	-1.161	-.3962	.2842	.5146	.0256	-.4607
Denmark	DNK	20800058	20809351	1	-1.8556	-.0794	-1.2891	.3716	-.2319	.2268	.9628	-1.1252
Denmark	DNK	20800058	20804210	0	.5279	-.4314	-.4806	-1.0177	.5139	.1782	.1648	.1216
Denmark	DNK	20800058	20802533	0	-.3456	-.6534	1.9359	.5634	.6429	1.3335	-2.1355	1.0904
Denmark	DNK	20800058	20807904	0	-1.0222	-.2479	.9726	.188020979115078	.0328	.5715	-.396	-.943
Denmark	DNK	20800058	20802991	1	-.5703	-.5743	-.5034	-.4671	-.8259	.2176	-.3912	-.7496
Denmark	DNK	20800058	20804631	1	.391706631708408	-1.4817	-1.0611	-.5404	-1.2704	-.3164	-2.1355	-1.2412
Denmark	DNK	20800058	20805428	1	.44665869608715	.17751925665052	.21703311296399	.353725829797189	.0854404071504641	.748851355000093	.01913922053894	.0888297925944885
Denmark	DNK	20800058	20803839	1	-.1295	-.5743	.0226	.4686	-.0567	.8478	.3482	.1216
Denmark	DNK	20800058	20805745	0	.2349	-.0862	.0226	.3932	.2098	.6518	.5755	.7864
Denmark	DNK	20800058	20806424	0	-.9673	.131228482611256	.124829766305198	.29743412115948	.0334876844909296	.717751480439499	.00993887771755338	-.00113740808965102
Denmark	DNK	20800058	20807009	0	1.3482	.337906324252359	.8348	-.0163	-.8491	1.6642	.116517792024379	.311226751289455
Denmark	DNK	20800058	20809336	0	-.8109	.136348771541743	.135028510764524	.303660627814378	.0392342496815795	.72119148218406	.0109565408368841	.00881399305518989
Denmark	DNK	20800058	20804646	0	-2.637	-1.8141	-1.1926	.0568121507586469	-.531174471034073	.511363544171593	.3379	-1.1922
Denmark	DNK	20800058	20802832	0	-1.3311	.4571	1.9359	1.2836	-.0408	1.5721	.5755	.1216
Denmark	DNK	20800058	20802151	0	-.2321	.7156	-.691	-.1533	-.5071	.3626	.3473	-.4607
Denmark	DNK	20800059	20803163	1	-1.4218	-.5583	-.9947	.0532	-.3937	.5275	.0256	-1.0169
Denmark	DNK	20800059	20806215	0	1.0776	.2185	1.2899	.2497	.1472	.7815	.5755	.1216
Denmark	DNK	20800059	20801573	0	.6831	-.4488	.0226	-.9331	.2124	.2966	-1.5596	-.3856
Denmark	DNK	20800059	20802756	1	-.5443	-.59	-.3802	.0608	-.4514	.463	-.3733	-.2503
Denmark	DNK	20800059	20805774	1	-.6116	.2718	.0226	.4713	-.3235	.4744	-.3733	-.1563
Denmark	DNK	20800059	20809558	1	.8011	-.0862	-.9624	.1926	-.373	.1074	-.6852	-.7317
Denmark	DNK	20800059	20808744	1	-1.0296	-.948	-1.263	-.3931	-1.0694	-1.6678	-.6852	-.7496
Denmark	DNK	20800059	20800121	1	.8874	-.2509	-.7902	.749	-.3742	.6293	.4011	-.6774
Denmark	DNK	20800059	20801281	1	1.2624	.8046	.7162	.5147	.3105	1.4555	-.2821	-.7496
Denmark	DNK	20800059	20807857	1	.6944	.9454	.7162	.6009	.1842	.6925	-.0987	-.2201
Denmark	DNK	20800059	20801707	0	-.2419	.4435	1.4967	.5666	-.2669	.7924	1.4995	2.0955
Denmark	DNK	20800059	20803742	0	1.0629	.7062	1.4967	.0981	1.622	.5629	1.4995	2.0955
Denmark	DNK	20800059	20807037	0	1.193	-.2662	.0226	-.0464	.4726	.0918	-.1026	.1216
Denmark	DNK	20800059	20806408	0	-.2973	-.0862	-.227	.8096	.1809	.8141	-.216	.1216
Denmark	DNK	20800059	20803599	0	1.2421	.2032	-.8627	.1205	.5201	.9352	.5755	-.5265
Denmark	DNK	20800059	20804008	0	1.5901	-.2509	-.1587	.1254	-.6728	.6554	-1.5537	.1959
Denmark	DNK	20800059	20802974	0	.9548	.1997	-.227	.4326	.2129	1.1186	-.1026	-.1563
Denmark	DNK	20800060	20801933	1	-.2931	-.4174	-.3802	-.4481	.0221	.949	.0256	-.2503
Denmark	DNK	20800060	20801441	1	.8871	-.269	-.227	.1575	-1.0666	.3689	.3542	-1.4344
Denmark	DNK	20800060	20802886	1	-.9466	.182703662355517	.179442986085469	.357918339985215	.1792	.767683331056003	.0725016713160663	.0606954959568838
Denmark	DNK	20800060	20807792	0	.44665869608715	.17751925665052	.21703311296399	.353725829797189	.0854404071504641	.748851355000093	.01913922053894	.0888297925944885
Denmark	DNK	20800060	20808429	0	.3294	.5999	.6568	.5813	4.8357	1.3791	2.4277	2.0955
Denmark	DNK	20800060	20804462	1	-.2695	-.59	-.691	.6703	-.6154	1.1443	-2.1355	-.8802
Denmark	DNK	20800060	20804899	1	1.3002	-.2479	.0226	-.7401	-1.1912	-1.6678	-.4948	-.4607
Denmark	DNK	20800060	20803440	1	.6341	-.2662	.4173	.0712	-.2747	.2176	-.0517	.1216
Denmark	DNK	20800060	20804227	1	1.0943	-.7221	-.227	-.3537	-.205	.3833	-.6852	-.3856
Denmark	DNK	20800060	20807127	1	1.0677	.1276	.0226	.4909	.1116	1.3764	.1701	-.222
Denmark	DNK	20800060	20804302	1	-1.0323	.0374117452929314	.0181366288757996	.4803	-.2882	.747867350920585	-.0772919032598103	-.120199038685668
Denmark	DNK	20800060	20801078	1	-.727	-.9232	-.8627	-.3279	-.6698	.1014	-.6791	-.9299
Denmark	DNK	20800060	20802039	1	1.4287	.792	.8116	-.1856	-.0123	.1536	-1.5848	.839
Denmark	DNK	20800060	20809117	1	1.0688	.9454	.0226	.6285	.0068	.9586	-.2821	-.1314
Denmark	DNK	20800060	20807850	0	1.3932	.9349	.0226	3.6039	4.8357	3.6292	1.5037	2.0955
Denmark	DNK	20800060	20805739	0	.4736	-1.7366	-2.2485	.0774	4.8357	1.0062	.1969	-1.3358
Denmark	DNK	20800060	20808939	0	.3892	-.0356	1.4967	.357	.2865	.345	.0215	1.515
Denmark	DNK	20800060	20805914	0	1.2307	1.1576	-.4225	2.1299	2.3772	.5626	-.8453	-.0785132566613187
Denmark	DNK	20800060	20806931	0	1.141	-1.01509610093125	-2.664	.0867950871246639	-.643006689951728	.484525289182803	-.3317	-1.57057649094577
Denmark	DNK	20800060	20807836	0	-.7578	-.2479	.586	.7161	2.9962	1.0062	.5755	.1216
Denmark	DNK	20800060	20803317	0	.44665869608715	.17751925665052	.21703311296399	.353725829797189	.0854404071504641	.748851355000093	.01913922053894	.0888297925944885
Denmark	DNK	20800060	20807208	0	.1568	.4012	-.6315	.1639	-.6697	.3982	-.4948	.0484
Denmark	DNK	20800061	20807788	0	-1.9274	-.4017	.0226	-.619979873577827	-.1838	-.8768	.1693	.1216
Denmark	DNK	20800061	20804745	0	1.1375	.2374	.7162	-.287	.0777	.3687	1.3388	.5823
Denmark	DNK	20800061	20806805	0	.2994	-.2662	1.9359	.7967	1.5805	1.1711	1.1618	2.0955
Denmark	DNK	20800061	20800845	1	.1148	-.0862	-.7638	-.193	-.8835	.3775	-.2852	-.6912
Denmark	DNK	20800061	20805372	1	.7179	1.127	-.5907	.2116	.5201	.9078	-.0987	-.4607
Denmark	DNK	20800061	20802043	1	1.7149	.2032	-.3048	-.2165	.2058	.734	-.216	-.1563
Denmark	DNK	20800061	20808860	1	1.2765	-.59	-1.6468	.6195	-.5177	1.0702	-.6822	-.946
Denmark	DNK	20800061	20805127	1	.9595	2.6352	1.9359	-.6224	.0329	-.0513	-.0553	-.6947
Denmark	DNK	20800061	20806643	1	-.168	-.5743	-1.0611	-.5259	.2796	.7027	-.6852	-1.3017
Denmark	DNK	20800061	20801139	1	.8463	-.2479	.0226	.2424	-.1298	.5401	-.4771	-.3856
Denmark	DNK	20800061	20809176	1	-.0156	-.7221	-.5836	.0668	.0409	.654	-.4771	-.7496
Denmark	DNK	20800061	20809338	1	1.1534	-.089	-.4338	.2657	-.9539	.6475	-.4948	-.7496
Denmark	DNK	20800061	20804797	1	.9765	-.0994	.1386	.2869	-.787	.5779	-.6852	-.9299
Denmark	DNK	20800061	20808698	1	.6918	.0502	-.9607	.714	-.1207	.9722	.075	-.1563
Denmark	DNK	20800061	20808363	1	-.8656	.0789	.0226	.2335	.8187	.5232	-1.2871	.7095
Denmark	DNK	20800061	20803829	1	.9404	1.3889	.0226	.4504	-.368	1.0796	.3482	-.4607
Denmark	DNK	20800061	20801353	1	1.5705	-.1827	-.7638	.1021	-.9134	-.0122	-1.054	-.1563
Denmark	DNK	20800061	20804066	1	1.585	-.4314	.5347	-.4258	-.2682	.2804	.0037	-.1563
Denmark	DNK	20800061	20805158	1	2.0447	-.4314	-.6843	.0688	-.2817	.458	-.2821	-.7496
Denmark	DNK	20800061	20800530	0	1.4604	.5266	-.9607	-.1251	.4533	.615	.1648	-.5251
Denmark	DNK	20800061	20809414	0	1.6083	.9349	.7162	.1778	.1165	.8647	.1693	.1959
Denmark	DNK	20800061	20809057	0	.5968	-.0862	1.9359	-.0451	.3639	.2573	.5755	.1216
Denmark	DNK	20800061	20804123	0	1.7362	.3898	1.9359	.3711	1.1374	.6492	-.6235	2.0955
Denmark	DNK	20800061	20803429	0	1.8757	.1997	.4173	.1759	.1617	.4529	.9246	.388
Denmark	DNK	20800063	20808661	1	-.0078	-.4203	-.691	-.3434	-.676	.1127	.0256	-.4607
Denmark	DNK	20800063	20802819	0	.6284	.2906	-.227	-.4684	-.1812	.229	-.1727	-1.1252
Denmark	DNK	20800063	20809521	0	1.0573	.3875	.1386	-.2089	-.4389	.0947	.3482	.2546
Denmark	DNK	20800063	20802854	0	-.7817	-.7716	-.2827	-2.6893	-1.32625481975041	.1076	-.0823	-.1314
Denmark	DNK	20800063	20800531	0	-.6143	.1997	1.9359	.2915	.5067	.6376	2.4277	2.0955
Denmark	DNK	20800063	20805742	1	1.5278	.792	1.036	-.3088	.2077	.085	-.5974	-.4607
Denmark	DNK	20800063	20800002	1	1.7551	-.7221	.0226	.0946	.1974	.2536	-.414	.1216
Denmark	DNK	20800063	20805468	1	-.9411	.0608	.4173	-.1463	-.6191	.351	-.0553	-.1563
Denmark	DNK	20800063	20805076	1	1.5488	-.8357	1.9359	.2744	.0989	.3775	-.8512	-.6158
Denmark	DNK	20800063	20800793	1	.8545	-.4314	.4173	.5574	-.0113	.8122	-.2821	2.0955
Denmark	DNK	20800063	20801715	1	1.2847	-.4203	.0226	-.4333	-.5179	.62	-.6852	-.2503
Denmark	DNK	20800063	20806704	1	1.4287	-.4314	.9192	.1015	-.2587	.5465	-.3876	1.1508
Denmark	DNK	20800063	20803752	1	.7213	.5859	.4173	.1618	-.1403	.6631	-.2128	-.3086
Denmark	DNK	20800063	20805412	1	.975	.4012	.0226	.1277	.2254	.8024	.5755	.1216
Denmark	DNK	20800063	20805849	1	1.2123	.792	1.9359	.3482	.6489	.9896	.5858	1.1232
Denmark	DNK	20800063	20804502	1	1.7145	-.1058	.0226	.0995	.154	.3529	-1.0571	-.1563
Denmark	DNK	20800063	20808921	1	.2343	.0502	.6496	.5517	-.1878	.4445	-.8483	-.1563
Denmark	DNK	20800063	20803651	1	.0435	-.59	-.6843	-.0042	-.1983	.1215	-.6852	-.6959
Denmark	DNK	20800063	20800116	0	1.0613	-.5331	-2.664	.1798	.3983	.1968	.0154	1.0448
Denmark	DNK	20800063	20801001	0	.9039	-.4314	.0226	1.2836	.163	1.0143	-.5832	-.1563
Denmark	DNK	20800063	20806973	0	.7919	-.4314	-.9607	.6418	-.1095	.9056	-.8657	-.5251
Denmark	DNK	20800063	20807831	0	.5277	-.4314	.0226	-.321	-.1297	.3061	.1693	.1216
Denmark	DNK	20800063	20801483	0	1.3212	.5696	.4173	-.0858	.1007	.1995	.5755	-.5251
Denmark	DNK	20800064	20803656	1	-.0682	-.59	-.4806	.2587	-.5929	.2028	-.6852	-1.1252
Denmark	DNK	20800064	20803700	0	.1292	-.8802	-.1587	-.3171	-.7433	-1.6678	.1648	-.9299
Denmark	DNK	20800064	20808548	0	.4587	-.9363	-.6843	-.0419	-.9862	-1.0529	-.216	-1.1252
Denmark	DNK	20800064	20809307	1	1.4585	1.1493	-.5544	-.0528	.305	.3261	-.4948	-.3657
Denmark	DNK	20800064	20801393	1	1.3095	.5353	1.036	.489	-.0888	.9534	-.5945	-.1314
Denmark	DNK	20800064	20800595	1	-.5719	.666	.6496	-.0105	-.5207	.3513	.3482	.0876
Denmark	DNK	20800064	20807426	1	.0195	-.59	-.9607	.1752	-.2302	.6825	-.4771	-.1563
Denmark	DNK	20800064	20809072	1	.3179	-.0862	.0226	-.1118	-.3614	.2498	.5755	.1216
Denmark	DNK	20800064	20807040	1	.6777	-.0692	-.9607	-.1051	-.6511	.3055	-.6852	-1.1252
Denmark	DNK	20800064	20801301	1	.1606	.957	.6907	.774	.1804	.4481	1.3958	-.1985
Denmark	DNK	20800064	20806227	1	.5605	-.7375	-1.2715	.9159	.0568	1.368	.0709	-1.274
Denmark	DNK	20800064	20807554	1	-.449	.148196805838056	.158627779433515	.318068382024146	.0525314488023993	.729151435069972	.01331135082976	.03184092447666
Denmark	DNK	20800064	20807160	1	.7958	.217839136770941	.267374023530096	.427113686793038	.155536269383245	.8418	.0616021736291559	.140584318100911
Denmark	DNK	20800064	20804423	1	-1.0593	.0308	-.0587	.2047	-.333	.1951	.1701	2.0955
Denmark	DNK	20800064	20807814	0	.767	-.0862	.0226	3.6039	.9833	.9475	.5755	.1216
Denmark	DNK	20800064	20809388	0	.6737	1.7162	1.4967	.4225	.3583	1.6837	.8038	1.515
Denmark	DNK	20800064	20804742	0	.5554	2.6352	1.9359	.7113	.7842	1.0062	2.4277	2.0955
Denmark	DNK	20800064	20808356	0	1.1578	-.0862	.0226	.7113	.0338	.5703	.5755	.1216
Denmark	DNK	20800064	20809222	0	.7621	.2607	-.227	.6367	.3432	1.0689	.5755	-.222
Denmark	DNK	20800064	20804168	0	.2868	-.0862	.0226	.4795	.2053	.8275	.5755	.1216
Denmark	DNK	20800064	20804094	0	.373	-.0862	-.691	.3693	.5347	1.2495	.1693	.1216
Denmark	DNK	20800064	20801696	0	1.452	2.6352	-2.664	-2.6893	.0821	.5056	.9443	2.0955
Denmark	DNK	20800064	20806077	1	.4438	.6569	1.4967	.2748	.7173	.5234	-.5125	2.0955
Denmark	DNK	20800064	20808765	0	-1.0528	.1882	-.3802	.3674	.4554	1.0488	.8038	-.1865
Denmark	DNK	20800064	20804640	0	-1.1004	-.0862	.0226	.7456	.6912	1.1504	.5755	.1216
Denmark	DNK	20800065	20805763	1	-.7067	-.0862	.7162	.4976	-.8565	.4248	-.6595	-.6912
Denmark	DNK	20800065	20808717	0	-.607	.143024135435134	.148324699992508	.311778177091448	.0467260952210522	.725676241491707	.0122832768345282	.0217877187165266
Denmark	DNK	20800065	20803278	1	1.494	-.0219	-1.0611	.2304	-.4979	-.1225	.1693	-.7496
Denmark	DNK	20800065	20801942	1	1.5284	-.4314	.0226	.5308	.315	.9595	.5755	-.3856
Denmark	DNK	20800065	20809368	1	1.4451	-2.9627	1.9359	.7887	-.4026	-1.6678	2.4277	2.0955
Denmark	DNK	20800065	20803958	1	1.0629	-.089	.1386	.0515628036969645	-.22859072632532	.3054	-.221202442004729	-.0867
Denmark	DNK	20800065	20808094	1	1.5476	-.1968	-1.1274	.4578	-.3979	.5206	-.4918	-.8443
Denmark	DNK	20800065	20806572	1	1.5796	-.3486	.0226	.73	-.1708	.8348	.5755	.2771
Denmark	DNK	20800065	20802859	1	-.1701	-.7221	-.9607	.2803	-.3113	.5405	-.1727	-.7496
Denmark	DNK	20800065	20808906	0	1.5308	-.8457	1.9359	-.1362	-.8132	-.0745	-1.1508	.3216
Denmark	DNK	20800065	20801052	0	-.0301	.161910930089852	.185943981824895	.334745387380519	.0679229843418064	.738365097031587	.016037048276612	.0584946453179251
Denmark	DNK	20800065	20800367	0	-.6463	.64	1.4967	.785460450685083	1.0985	1.1371	1.1417	.7627
Denmark	DNK	20800065	20801511	0	-.9854	.130635917204339	.123649476824931	.296713534391874	.0328226408211676	.717353372820723	.0098211046839224	-.00228907280014728
Denmark	DNK	20800065	20800860	0	1.0275	.792	1.9359	2.4539	2.5647	.9633	.5755	-.7496
Denmark	DNK	20800065	20806082	1	-1.0124	.6515	.8348	.8281	.3982	1.0835	.0256	.1216
Denmark	DNK	20800065	20803699	1	-.0896	.960522787269952	1.9359	.40730600561476	.0731	.836564378275161	.951508661888687	2.0955
Denmark	DNK	20800065	20801462	1	.0419	.164268096349412	.190639056000544	.337611809881495	.0705684619231798	.739948729548265	.0165055376921607	.0630758530060872
Denmark	DNK	20800065	20802595	1	1.316	-2.4679	-1.34056700438272	2.7746	.167694555788035	.7158	-.761238306018993	-1.6155
Denmark	DNK	20800065	20805473	1	.2471	-.4166	.0226	1.044	.6382	.865	.5755	.1216
Denmark	DNK	20800065	20804771	1	-.6607	-.3944	1.2867	.2603	-.043	.3733	.151009663517762	.3754
Denmark	DNK	20800065	20804330	0	.8199	.6515	-.8627	.0885	-.4451	.5068	.3415	-1.1733
Denmark	DNK	20800066	20807461	1	-1.0759	-1.3452	-.5263	-1.4171	-1.3092	2.3558	-.468636727665546	-.759662277649428
Denmark	DNK	20800066	20803630	0	-.1126	.0666	.0226	-.8283	-.4785	.4758	.1693	-.2503
Denmark	DNK	20800066	20809337	1	.2308	-.4314	-.9607	-2.0365	-1.0401	.3166	-.6852	-1.0788
Denmark	DNK	20800066	20800920	1	.5557	-.4203	.0226	-.0126	-.2566	.8514	-.2821	-.9299
Denmark	DNK	20800066	20808867	1	-.4109	-.0862	.0226	-.0344	-.3591	.5097	.0256	-.4607
Denmark	DNK	20800066	20802860	0	-.1082	.308590643560967	.32977180856724	.577994118493747	.4209	1.0409	.211970681081738	.217748408103252
Denmark	DNK	20800066	20804586	0	.0608	.468	.0226	.3207	1.2558	.8953	.8098	.2224
Denmark	DNK	20800066	20800892	0	-.434	-.2741	.7162	-1.6841	-.1335	.5843	.8382	.8567
Denmark	DNK	20800066	20805136	0	.459725383797529	-.5034	.0226	.0184	.7098	.5996	-.6852	.1216
Denmark	DNK	20800066	20809040	0	.1673	-.2662	.0226	.7113	.4673	1.1686	.5755	-.6774
Denmark	DNK	20800066	20800732	0	.44665869608715	.17751925665052	.21703311296399	.353725829797189	.0854404071504641	.748851355000093	.01913922053894	.0888297925944885
Denmark	DNK	20800066	20806351	0	-.5502	.5696	1.9359	.7048	.9109	1.1938	2.4277	2.0955
Denmark	DNK	20800067	20806308	1	-.7514	-.0862	-.5836	-.3909	-.9916	-.0594	-.5832	-.7496
Denmark	DNK	20800067	20801921	1	1.4289	-.7221	-.4806	-.188	-.3599	.752	-.0553	-1.9384
Denmark	DNK	20800067	20805466	0	1.8058	.0568	1.2899	.124	.7364	.5633	1.5037	.4994
Denmark	DNK	20800067	20809133	0	1.2791	1.1576	1.9359	1.2995	1.5354	1.4149	1.5037	2.0955
Denmark	DNK	20800067	20804585	0	1.4631	-1.1429	.0226	.1053	-.9291	3.6292	-2.1355	-.6774
Denmark	DNK	20800067	20800729	0	1.213	.202608060329548	.267005741654744	.384234968088344	.113597889639102	.765706952329949	.0241256481720087	.137590468611734
Denmark	DNK	20800067	20801130	1	.0659	.3289	-.227	-.1595	.3267	.2985	.3482	.1216
Denmark	DNK	20800067	20808536	1	1.2222	1.4954	1.4967	.4707	.8112	.7687	.0791	-.7496
Denmark	DNK	20800067	20808868	1	1.4049	-.4314	.0226	.2397	-.9022	-.4524	-.4771	-.2503
Denmark	DNK	20800067	20803395	1	-.9577	.131542771445864	.125455776195285	.297816310826277	.0338404148351127	.717962631441723	.0100013429729599	-.00052658039789602
Denmark	DNK	20800067	20803368	1	-1.2683	.121374218109488	.105201747876444	.285450882648455	.0224281184910214	.711131016723944	.00798033168866241	-.0202894013415507
Denmark	DNK	20800067	20800038	0	.2212	.17013809510412	.202331094885181	.344749998137398	.0771564359556832	.743892414412713	.0176722064728256	.0744843327073018
Denmark	DNK	20800067	20805879	0	1.1716	1.1352	1.9359	-.698632499256769	.8413	-1.6678	2.4277	2.0955
Denmark	DNK	20800067	20802024	0	-.0201	-1.5701	-1.2497	.1261	-.9728	.4614	-.1566	.1216
Denmark	DNK	20800067	20805104	0	-1.5781	-.0862	.8116	.569	.3458	.7765	.8038	.6559
Denmark	DNK	20800067	20805577	0	1.0379	-1.0249	-.9624	.0806	-.7384	.3336	-.9858	-1.6557
Denmark	DNK	20800068	20804009	1	1.133	.299852750014368	.0226	.596744779607008	1.065	.7404	.5755	.149
Denmark	DNK	20800068	20806892	1	1.133	-.0862	.0226	.541645097103878	-.0150699398384888	1.1436	-.379794706295773	-1.1252
Denmark	DNK	20800068	20807321	0	1.2609	-.2479	.3461	.5889	.369	.9657	.9628	.1216
Denmark	DNK	20800068	20800029	0	1.1567	1.031	1.9359	.8394	.6165	.7127	1.5037	2.0955
Denmark	DNK	20800068	20803618	1	.1788	.7855	.1386	.1978	-.2092	.5432	-1.2835	.1152
Denmark	DNK	20800068	20807130	1	1.5764	.5999	.9192	.6703	.7029	.6611	1.4793	2.0955
Denmark	DNK	20800068	20809079	1	1.6594	.2516	1.7458	.1961	.0148	.8407	-1.054	1.1232
Denmark	DNK	20800068	20805733	1	1.3537	-2.4463	-2.664	.3562	-1.2762	.4977	-.1155	-2.5027
Denmark	DNK	20800068	20805074	1	-1.1054	.5179	1.4187	.2825	-.06	.1599	-.1026	-.1314
Denmark	DNK	20800068	20801570	1	.7872	.2032	.4173	.1623	-.582	.6953	.1701	-1.0788
Denmark	DNK	20800068	20808580	1	.82	-.256	-.227	.189	.0548	.9164	.1701	-.2503
Denmark	DNK	20800068	20804855	1	.8506	-.1904	-1.4242	.3033	-.2754	.9541	-1.166	-1.1242
Denmark	DNK	20800068	20802375	1	-.0912	-2.9627	.0226	.1053	-.9806	-1.6678	.5755	.1216
Denmark	DNK	20800068	20807253	0	1.4544	-.0862	.0226	1.3309	.0735	1.2496	.5755	.1216
Denmark	DNK	20800068	20801845	0	.1214	.4708	1.9359	.7329	.8302	1.0908	2.4277	2.0955
Denmark	DNK	20800068	20804408	0	.8877	1.7162	1.4967	.0547	.9084	.3079	1.1171	1.515
Denmark	DNK	20800068	20804058	0	1.3504	.207106319274874	.275965508206608	.389705057694373	.118646342690222	.768729051049275	.025019682140014	.146332939949977
Denmark	DNK	20800068	20806005	0	1.0882	-.0862	.0226	.5869	.3044	1.0799	.0447	.1216
Denmark	DNK	20800068	20804832	1	-.5075	.146281608252164	.1548130316658	.315739413742103	.0503819982675334	.727864733650171	.0129307031796267	.0281186932300284
Denmark	DNK	20800068	20804329	1	-.7027	-.2662	-.4728	.7887	.8581	1.4661	.0215	-.4607
Denmark	DNK	20800068	20809372	1	-.1529	2.6352	1.9359	1.3438	.5209	2.142	2.4277	2.0955
Denmark	DNK	20800068	20809138	1	.431319151545997	2.6352	-.2614	.566003751990465	.49663880423434	.975581161560467	.0208	.0484
Denmark	DNK	20800068	20803886	1	-.453	.3598	.7753	.470739578355159	.375638685053602	.861853360862756	.452067535197612	.8825
Denmark	DNK	20800068	20808544	1	.9559	.4061	.0226	-.1279	-.6241	.5062	-1.0571	.1216
Denmark	DNK	20800068	20804861	1	.9571	.4061	.0226	-.1279	-.6241	.5062	-1.0571	.1216
Denmark	DNK	20800068	20801169	1	-.394	-.17640063166745	-.429841469827629	.6951	-.2262	.8245	-.377908766646429	-.8853
Denmark	DNK	20800068	20806098	0	1.0186	.196243711428738	.254329041380492	.376495627335709	.106455100169393	.761431144534919	.0228607267500272	.125221207853697
Denmark	DNK	20800068	20805464	0	-.5164	.145990236311746	.154232668330199	.315385092071843	.0500549878442803	.727668979075193	.012872792682427	.0275524050574639
Denmark	DNK	20800068	20802569	0	-6.3556	-.0451759473385093	-.226537847314928	.0829182272426807	-.164493244005101	.599236381972632	-.0251216989185708	-.343983538452479
Denmark	DNK	20800070	20805470	1	.0966	-.4203	.0226	.7031	-.2959	.5935	-.3912	-.4607
Denmark	DNK	20800070	20800788	1	.9765	.2063	-1.4011	.4002	.2805	1.1688	-.2431	-.3832
Denmark	DNK	20800070	20805073	0	.1532	.1852	.7162	.2546	.297	.8301	.5755	.1216
Denmark	DNK	20800070	20804176	0	.7569	.2695	-.4728	.8324	.1113	.9944	-.5832	-1.4344
Denmark	DNK	20800070	20805347	1	1.4787	1.1493	.8348	.5682	.2392	.5071	-.3907	.5362
Denmark	DNK	20800070	20805287	1	.7197	.1003	.8348	.1707	-.3548	.9733	.1701	-.1563
Denmark	DNK	20800070	20801316	1	1.3183	.5128	.0226	.3587	-.0248	.9908	-.4771	.1575
Denmark	DNK	20800070	20807295	1	1.7344	-.3973	-1.0611	.4135	-.5393	.4107	-1.054	-1.0788
Denmark	DNK	20800070	20805111	1	1.2094	-1.1002	.0226	.2225	-.9428	.5193	-.4771	.1216
Denmark	DNK	20800070	20805043	0	1.6579	1.3697	.0226	.3955	.6509	.8155	1.1417	.4994
Denmark	DNK	20800070	20807771	0	.0181	2.6352	1.4967	2.3571	4.3685	1.4928	.6215	2.0955
Denmark	DNK	20800070	20805917	0	-.033	1.127	.4173	-.6077	-.4723	.7326	-.1694	-.4607
Denmark	DNK	20800070	20806400	0	1.0062	.9637	.5833	.6777	-.2793	.6422	-.3912	.6377
Denmark	DNK	20800070	20805206	0	-1.0239	.5999	.4173	.2438	-.0085	.9098	.3415	.1959
Denmark	DNK	20800070	20803383	1	-1.5038	-.4314	-.9607	.6343	-.2074	.8902	-.4771	-.4607
Denmark	DNK	20800070	20801756	1	-.0255	.967	.4173	.4563	.1319	1.0886	-.4748	.6859
Denmark	DNK	20800070	20805866	0	-1.0925	.0634	.0226	.1925	-.2793	.8964	.9628	-.1563
Denmark	DNK	20800070	20800219	0	1.5616	-.4314	.4173	.7113	.5704	1.2007	.8038	-.3856
Denmark	DNK	20800070	20800131	0	.1082	-.7716	-.4728	-.2255	.0487	.6737	.075	-.959
Denmark	DNK	20800070	20801276	1	.828	.9637	1.9359	.7592	-.0727	.7706	-.0987	-.3856
Denmark	DNK	20800070	20805438	1	.2705	1.3697	1.4967	.7881	-.296	.6824	-.0987	1.0641
Denmark	DNK	20800070	20805580	1	-1.3726	.117959600875154	.0984004112581077	.281298551164402	.0185958502724485	.708836949064367	.0073016727158606	-.0269257897009299
Denmark	DNK	20800070	20801837	0	-.6614	.3876	1.4967	3.6039	4.8357	2.1953	2.4277	2.0955
Denmark	DNK	20800071	20803923	0	.3678	-.817	-2.664	-2.6893	-3.7095	-1.6678	2.4277	-1.1252
Denmark	DNK	20800071	20803806	0	-.6867	1.1576	1.9359	1.2836	.9136	1.0062	2.4277	2.0955
Denmark	DNK	20800071	20805298	1	1.4244	-.1438	-.0998	-.2218	-.6354	.4793	-1.2624	-.945
Denmark	DNK	20800071	20806284	1	.358	-.4488	-.4806	.0506	-.3472	.447	-1.5848	-1.2412
Denmark	DNK	20800071	20807036	1	.0794	1.7671	1.4967	.306	.6041	1.2995	1.6922	.4504
Denmark	DNK	20800071	20803458	1	.0049	-.4343	-.5544	.2997	-.3448	.4943	-1.5848	-1.0788
Denmark	DNK	20800071	20802047	1	.0865	-.0862	-1.0611	.3463	-.762	.2176	-.2852	-.7496
Denmark	DNK	20800071	20806747	0	1.7058	.0502	.0226	1.2122	.3622	1.597	.5755	-.7639
Denmark	DNK	20800071	20802965	0	.0876	-.0994	.0226	.2729	.4641	.0394	.3473	-.0358
Denmark	DNK	20800071	20807082	0	1.4898	.1084	-.1587	.1967	.1341	.8181	-.73	-.6947
Denmark	DNK	20800071	20803769	0	-.4369	.4435	-.3048	.4551	.0382	.596	.1922	.06
Denmark	DNK	20800071	20807244	0	.4909	.802	.586	.3289	.7348	1.1143	.2287	-.1544
Denmark	DNK	20800071	20808031	0	1.3404	.2746	.0226	.8121	.1887	1.3469	-.454	.4777
Denmark	DNK	20800071	20807820	0	1.4894	-.4314	.0226	-.2606	-.2175	.3491	-.5832	-.9299
Denmark	DNK	20800071	20805279	0	1.263	.2032	-.1587	.6662	1.1528	.0714	.5755	-.1563
Denmark	DNK	20800071	20802889	0	1.4605	.2032	.4173	.3883	-.0146	.4763	-.1727	-.4607
Denmark	DNK	20800071	20807272	0	-.3488	1.1493	-.5252	.1686	.7169	1.0403	.2287	-.945
Denmark	DNK	20800071	20800638	0	-.4292	.4571	.0226	.5331	.1648	.3806	.1648	.1216
Denmark	DNK	20800071	20807056	0	.3351	.6544	.9192	.4987	.3022	.6926	.3473	1.1232
Denmark	DNK	20800071	20807536	0	.7981	-.59	.0226	.246	-.0764	.7153	.5755	.1216
Denmark	DNK	20800071	20800517	0	1.3514	-.0862	.0226	.3191	.0726	.4757	.5755	-.6774
Denmark	DNK	20800072	20802183	0	1.1813	.4435	.5462	.4336	-.0914	.2392	.2287	-.1314
Denmark	DNK	20800072	20808931	0	1.5619	.9275	1.9359	.6619	.6784	.8763	-1.054	-.1314
Denmark	DNK	20800072	20800650	1	1.4016	-2.9627	-2.664	.012	-1.0571	.4507	-2.1355	-2.5027
Denmark	DNK	20800072	20805655	1	.7926	-.7087	.0226	.289	-.1441	-.039	.0256	-.4607
Denmark	DNK	20800072	20808704	1	1.6204	.2032	.7162	.1751	-.5469	.611	.3199	-.1314
Denmark	DNK	20800072	20800854	1	1.4774	-.0862	-.227	.4862	-.4271	.4002	-.0817	-.1563
Denmark	DNK	20800072	20806357	1	1.6546	-.0862	.0226	.3766	-.0875	.5521	-1.2624	-.1563
Denmark	DNK	20800072	20809389	1	1.0204	-.7221	-.4728	-.0156	-.4835	.0575	-.4948	-.5251
Denmark	DNK	20800072	20804371	1	.002	-.0176	.0226	.0819	.0078	-.1414	.5755	-.5475
Denmark	DNK	20800072	20806589	1	1.1034	.3875	-.6315	.3427	.0125	.9898	.1701	-.5251
Denmark	DNK	20800072	20800785	1	-.4227	-.5034	-.3048	.0039	-.1084	.3138	-.8883	-.2201
Denmark	DNK	20800072	20804363	1	1.7941	-.7221	-.6843	.0657	-1.0921	.1525	-.2821	-.7496
Denmark	DNK	20800072	20802382	1	-.0684	-.2366	.0226	.3504	-.3317	.8106	-1.054	-1.2412
Denmark	DNK	20800072	20807756	0	1.2879	-.0862	.0226	.0977	.7926	1.0237	-.3733	.4504
Denmark	DNK	20800072	20803127	0	1.5767	-.0994	.586	1.7757	1.7555	2.183	.5755	.1216
Denmark	DNK	20800072	20803609	0	.2156	2.6352	1.4967	.6677	.9334	1.061	1.1171	1.3566
Denmark	DNK	20800072	20801127	0	.4276	-.2662	.0226	.0497	.0543	.6654	-.1727	-.3856
Denmark	DNK	20800072	20800381	0	1.1867	.5746	1.9359	.5944	.4593	1.2101	-.0343	.1216
Denmark	DNK	20800072	20802908	0	.8648	-2.9627	-.4806	-.6912	.3753	.4956	-.5832	.1216
Denmark	DNK	20800072	20806430	0	.4324	.5836	.0226	.5495	.1352	1.4089	.5755	.1216
Denmark	DNK	20800072	20804544	0	1.4905	.2672	1.0433	-.3495	-.6741	-.5309	.3533	1.3857
Denmark	DNK	20800072	20800888	0	1.2664	.96	.8877	.2705	.4498	1.0738	.8038	.4504
Denmark	DNK	20800073	20807340	0	1.1728	.0527	.586	-.043	.2483	.3834	.3473	.0484
Denmark	DNK	20800073	20801171	0	.1086	.166451748981531	.194988520549374	.340267231837261	.0730192029603687	.741415789115798	.016939541081287	.0673198329060929
Denmark	DNK	20800073	20804057	1	-.2089	.15605730054528	.174284547622033	.327627104836428	.0613533816813958	.734432409615171	.0148736328946661	.0471179795589893
Denmark	DNK	20800073	20806694	1	-.2171	.155788845499053	.173749830840918	.327300651162706	.0610520911790727	.734252051467438	.0148202771556731	.0465962309056153
Denmark	DNK	20800073	20807498	1	-.9037	-.4203	-.711	.0012	-.2293	.2294	-.6852	-.4607
Denmark	DNK	20800073	20806925	1	.2028	-.891	.0226	1.1439	.5762	1.533	.3482	-.2503
Denmark	DNK	20800073	20808622	1	.2059	-.2509	-.8627	.5428	-.4489	.8247	.0256	-.4946
Denmark	DNK	20800073	20801628	1	.19	.169116656391644	.200296562742399	.343507881720309	.0760100623370881	.743206173655486	.0174691943927545	.0724991427090983
Denmark	DNK	20800073	20801897	1	.4822	-.59	-1.1926	-.4456	-.9245	-.4795	-1.0571	-.7496
Denmark	DNK	20800073	20805826	1	1.1027	.7308	-.442	.009	-.2226	.2867	-.4805	-.8936
Denmark	DNK	20800073	20806263	0	-.7216	.3289	.7162	.1477	.5131	.5332	-.0992	.1216
Denmark	DNK	20800073	20804608	0	1.3817	.208131031829377	.278006561285744	.390951155253826	.119796390583236	.769417491296109	.025223344899829	.148324492736636
Denmark	DNK	20800073	20801815	0	1.0858	-.0862	.5347	-.2839	-.5625	.5078	.5755	.2286
Denmark	DNK	20800073	20805873	0	.6778	.9454	.4173	.5715	.5677	.9427	.8098	.7627
Denmark	DNK	20800073	20800647	0	1.1371	-.4314	.0226	-.0715	-.1163	.9746	-.5832	.1216
Denmark	DNK	20800073	20800493	0	-.0805	.160260913708161	.182657429901941	.332738891629836	.066071150034845	.737256554269913	.0157091056857279	.0552877999362117
Denmark	DNK	20800073	20807891	0	-.6858	.109863408407414	.112801584137679	.1947	-.028084320910296	.661990781628364	-.0326990754247898	-.0181416736648508
Denmark	DNK	20800073	20802623	0	1.1149	.199396421300899	.260608703090423	.380329467430764	.10999342643448	.763549253025975	.0234873313433236	.131348573136613
Denmark	DNK	20800073	20802599	0	.9958	.195497275446545	.252842267891537	.375587926877066	.105617365601958	.760929660904638	.0227123717684368	.123770492085779
Denmark	DNK	20800073	20800272	0	.3689	1.3697	1.1752	1.0939	1.5354	1.3805	2.4277	2.0955
Denmark	DNK	20800073	20804046	0	.5676	-1.0825	-.5034	-1.7984	-.9152	-.0671	-.6852	-.1563
Denmark	DNK	20800073	20802335	0	-.1763	.157124573046136	.176410372873786	.328924957246593	.062551195141851	.735149443226889	.0150857544911506	.0491922485955738
Denmark	DNK	20800073	20801709	0	.5633	1.4003	1.9359	.2864	.8861	1.3122	2.4277	2.0955
Denmark	DNK	20800073	20804825	0	-1.0813	.3289	1.1381	.251	-.1856	.5101	.5755	.5362
Denmark	DNK	20800073	20807150	0	-1.347	1.1132	1.9359	-2.6893	.3138	.5697	.9628	2.0955
Denmark	DNK	20800073	20803121	1	-.0736	.802	.7162	-.4247	.0308	.4632	-.615	.3236
Denmark	DNK	20800074	20801386	1	-.1147	-.5717	.0226	3.6039	4.8357	3.6292	.5172	.1216
Denmark	DNK	20800074	20801745	1	-.7012	-.4203	.0226	.1305	-.9178	1.0577	-.6852	-.4607
Denmark	DNK	20800074	20803964	0	.6954	.3427	.9192	.4559	-.5461	1.1239	.8038	-.2503
Denmark	DNK	20800074	20806247	0	-.5951	-.0862	.0226	.2333	.3226	.8938	.3473	-.4607
Denmark	DNK	20800074	20806924	0	-.4986	.3815	.5462	.0857	-.0264	1.0283	.3134	-.4784
Denmark	DNK	20800074	20808328	0	-.6479	-.4314	-.3802	.5921	-.4258	1.0062	.5755	-.2658
Denmark	DNK	20800074	20804956	1	-1.243	.718	1.9359	-.2652	-.1496	.5923	-.0726	.2224
Denmark	DNK	20800074	20808986	1	-.4882	.7156	-.1587	.4501	.1728	1.2611	-.0551	.557
Denmark	DNK	20800074	20808342	1	.44665869608715	.17751925665052	.21703311296399	.353725829797189	.0854404071504641	.748851355000093	.01913922053894	.0888297925944885
Denmark	DNK	20800074	20806783	1	1.0069	.2086	-.2133	.6138	.625	1.1732	-.454	-.7426
Denmark	DNK	20800074	20801534	1	.9247	-.3486	.8877	.4063	-.1566	1.3682	-.3237	.9888
Denmark	DNK	20800074	20800716	0	1.2198	-.4314	-1.0611	.47767414381034	.5265	.7547	-.1026	-.5251
Denmark	DNK	20800074	20805052	0	1.2864	-.4203	.6496	.7669	.5647	1.0427	1.1417	1.2147
Denmark	DNK	20800074	20801988	0	1.0738	-.6593	1.0108	.3192	.1207	.8303	.7978	1.1508
Denmark	DNK	20800074	20800053	0	-1.1672	-.0692	-.3048	.3706	-.2768	.3907	.0256	-.5912
Denmark	DNK	20800074	20800718	0	.2033	.1245	.0226	.1565	.0272	.5303	-.3763	-.4607
Denmark	DNK	20800074	20806245	0	.601	1.3697	.8877	.3013	.3098	.9715	.3482	2.0955
Denmark	DNK	20800074	20808743	0	.3651	.64	.0226	-.0095	.1914	.6668	.075	-.6353
Denmark	DNK	20800074	20801196	0	.8379	.2516	.8961	.6465	.5804	.9463	.8038	1.3566
Denmark	DNK	20800074	20804700	0	-1.2907	.6636	.0226	.442802712805991	.2628	.8935	.1648	.388
Denmark	DNK	20800074	20807414	0	-2.9332	-.2662	-.2827	1.2836	.0879	1.5105	.5755	.1216
Denmark	DNK	20800076	20808026	1	-1.0344	.0722	-.9607	-.5226	-.1562	-.0216	-.6852	-.5251
Denmark	DNK	20800076	20804551	1	1.1457	.0789	.4173	.0975	.4386	-.0842	-.3876	.557
Denmark	DNK	20800076	20808946	0	-.4917	2.6352	1.9359	3.6039	4.8357	3.6292	2.4277	2.0955
Denmark	DNK	20800076	20802385	0	1.058	-.983	.0226	1.2836	1.2514	1.0062	.5755	.1216
Denmark	DNK	20800076	20800585	1	1.4484	.1436	-.691	.1469	.1109	-.4105	-1.2695	-.6924
Denmark	DNK	20800076	20803439	1	-.3745	-.2509	.0226	.7113	-.4361	.7939	-.6852	.1216
Denmark	DNK	20800076	20800525	1	.44665869608715	.17751925665052	.21703311296399	.353725829797189	.0854404071504641	.748851355000093	.01913922053894	.0888297925944885
Denmark	DNK	20800076	20803239	1	-.4912	1.153	.2092	.2246	1.0066	.3969	-.9362	.1238
Denmark	DNK	20800076	20806902	1	.5183	-.0808912720266856	-.0517091786809679	.0503279855699874	-.656	.496451844683714	-.300853331000014	-.217254246844002
Denmark	DNK	20800076	20804069	1	-.3802	-.0862	1.4967	.1467	-.1064	.1917	.1693	1.515
Denmark	DNK	20800076	20800452	1	.2624	.0789	-.3802	.8711	.19680883424404	1.5721	-.6852	-.9243
Denmark	DNK	20800076	20803660	1	1.5153	-2.2046	-1.0741	-.3351	-1.2282	.16575056759635	-.3268	.1216
Denmark	DNK	20800076	20805531	1	-1.7347	.9454	.4173	.491151397958018	.6969	.8407	.187015710604772	-.222
Denmark	DNK	20800076	20806180	1	1.8671	.6464	-.691	.1971	.5999	.603	-.3907	-.6508
Denmark	DNK	20800076	20802144	1	-.0769	.160378772021139	.182892183610723	.332882212754885	.0662034239139137	.737335735895746	.0157325301565053	.0555168603206197
Denmark	DNK	20800076	20802118	1	.4521	.177697396344845	.217387936929032	.353942455852334	.0856403355881709	.748971035914115	.0191746260013005	.0891760112516993
Denmark	DNK	20800076	20800368	0	1.0344	-.7815	.0226	1.2836	.8779	1.5721	.5755	.1216
Denmark	DNK	20800076	20806941	0	.485	-.475501293314095	-.8958	-.0185471177068752	-.592954645927603	.397432022968235	-1.3153	-.901711586458691
Denmark	DNK	20800076	20801334	0	.248	.631	.0226	3.6039	2.3772	2.8376	2.4277	2.0955
Denmark	DNK	20800077	20800294	1	1.1882	-2.9627	.592679379750053	.6688	.2985	1.3336	.608228573159419	2.0955
Denmark	DNK	20800077	20806685	0	1.1563	.1736	1.9359	.2418	.2514	.7139	.9863	2.0955
Denmark	DNK	20800077	20806287	0	.6006	.2607	1.4967	-.09	.2687	.6742	.1648	2.0955
Denmark	DNK	20800077	20800401	1	1.6089	-.0219	1.4967	.4775	-.369	.6992	.9863	.9339
Denmark	DNK	20800077	20805788	1	-.9942	.0745839395989263	.0714263007082552	.4164	-.0626	.5068	-.0545248433267882	-.051024700298053
Denmark	DNK	20800077	20806009	1	.3627	.29947420488775	.342315401677085	.496843952189436	.4382	.868465522178471	.171848717880395	.232048950199125
Denmark	DNK	20800077	20807614	1	.4033	-.2662	.0226	.5829	.225	.6545	-.3876	-.6774
Denmark	DNK	20800077	20807956	1	1.1181	.3815	.0226	.1328	.1752	.5255	.5287	-.4607
Denmark	DNK	20800077	20801839	1	1.3023	.3487	.4173	.2585	-.6987	.4007	-.2821	-.2503
Denmark	DNK	20800077	20804076	1	.7333	.957	-.3048	.0713	.2314	.1936	-.4948	-.3902
Denmark	DNK	20800077	20805164	1	1.8005	1.3697	1.4967	.3886	-.2652	.5104	-.3237	.8136
Denmark	DNK	20800077	20807078	0	1.39	-.7682	.7739	.3156	-.3773	.6903	-.5656	-1.6492
Denmark	DNK	20800077	20800896	0	-.4602	1.7671	1.9359	.6098	.9978	1.2718	-.0823	.1216
Denmark	DNK	20800077	20806786	0	1.2138	.5193	1.9359	.2531	1.3208	.7522	1.802	2.0955
Denmark	DNK	20800077	20803110	0	1.5165	.737	1.9359	.6862	1.12	.8522	.5215	2.0955
Denmark	DNK	20800077	20800427	0	.7088	-.0862	.4173	.3416	-.0854	.7456	-.176	-.1563
Denmark	DNK	20800077	20805527	0	2.3605	.1852	1.1381	2.8803	4.6031	3.6292	1.8077	2.0955
Denmark	DNK	20800077	20801452	0	.9578	.3427	1.4967	.3221	.3643	.8767	.477493053966303	.889715790248578
Denmark	DNK	20800077	20807373	0	.8428	-.4314	-.227	.3936	-.1663	.2535	.5755	.1216
Denmark	DNK	20800077	20803968	0	.0008	.468	-.3802	.5247	.0767	.5247	-.5832	-.4607
Denmark	DNK	20800077	20804237	1	1.5604	.6636	.0226	.2755	-.3605	.286	-.225593185442641	-.1389
Denmark	DNK	20800077	20803611	1	1.2455	-.5769	-.3048	.4225	-.3818	.6205	-1.5537	.0388
Denmark	DNK	20800077	20803571	0	1.3338	-.1106	-1.0021	.2369	.566	.424	.0754	-.3917
Denmark	DNK	20800077	20808584	0	.9252	.193185942975366	.248238486824859	.372777240369165	.103023327862445	.759376821242451	.0222529918693016	.119278363435998
Denmark	DNK	20800077	20807085	0	1.6678	.2607	.0226	.9628	.9711	1.2553	.1648	-.2503
Denmark	DNK	20800078	20801306	1	-.1002	.46135017351829	1.9359	1.2689	-.6871	1.3048	-.7012	-1.4399
Denmark	DNK	20800078	20807537	1	1.132	.9484	.7162	.2931	.0613	.7103	-.5974	1.4234
Denmark	DNK	20800078	20805919	1	1.5448	-.121452601692565	-.3048	.45244762478291	-.328	1.0766	-.381088167026705	-.7639
Denmark	DNK	20800078	20807489	0	1.316	1.1352	1.9359	1.1569	2.2497	1.6879	.174	-.2485
Denmark	DNK	20800078	20801471	0	1.5393	.2554	.9726	.2131	.5014	.9899	-.4771	.3216
Denmark	DNK	20800078	20801877	0	.9222	-.1239	-.3802	.3427	-.259	.5921	-.6852	-1.4344
Denmark	DNK	20800078	20801208	1	1.1416	.2746	1.2867	.4167	.071	.2218	-.6997	1.2841
Denmark	DNK	20800078	20806793	1	-.123	.468	1.4967	.5945	.4106	.4089	-.8012	-.3902
Denmark	DNK	20800078	20803436	1	.4539	.5289	.0226	.8048	.709	1.2359	-.1972	.1216
Denmark	DNK	20800078	20806571	1	1.1489	-.0862	.0226	.6338	.2371	.589	.5755	.1216
Denmark	DNK	20800078	20807077	1	.469	1.1493	1.4967	.9634	.9704	.4335	1.4793	.8136
Denmark	DNK	20800078	20809441	1	1.4513	-.2479	.0226	.1053	-.1237	.6928	.5755	-.7496
Denmark	DNK	20800078	20802213	1	-.6957	.9637	1.4967	.6343	-.4572	.66	-.8041	-.0604
Denmark	DNK	20800078	20803060	1	1.6477	-.7221	.0226	.5047	-.5819	.9129	-.6852	-.1563
Denmark	DNK	20800078	20801980	0	.683	.2086	1.9359	.1104	.5891	.5134	-.6856	1.2147
Denmark	DNK	20800078	20803787	0	.125	-.4343	.7162	.4924	1.2813	.9225	-.3763	.4504
Denmark	DNK	20800078	20800251	0	2.0029	-.0862	.0226	1.2836	.8779	3.6292	.5755	.1216
Denmark	DNK	20800078	20802101	0	.0909	.7821	1.9359	.5365	.515	.9415	-.8686	2.0955
Denmark	DNK	20800078	20805425	0	.8591	.5228	.8038	.8135	.9385	.5558	.7741	2.0955
Denmark	DNK	20800078	20803356	0	1.7672	.9454	1.4967	.3034	.0738	.6996	.8038	.5759
Denmark	DNK	20800078	20802522	0	1.3293	.2086	.4173	.2253	.369	.3738	-.3733	-.1865
Denmark	DNK	20800078	20805134	0	.1032	-.4343	-.3802	-.2622	.0282	.2554	-.4771	-.1563
Denmark	DNK	20800078	20801380	0	-.5319	.8655	1.9359	.3774	1.0528	-.058	.1648	2.0955
Denmark	DNK	20800078	20803151	0	.9143	-.2662	1.0955	.5292	.3707	.4164	.5755	-.1563
Denmark	DNK	20800078	20809027	0	1.7669	1.3889	1.4967	.5824	.5282	1.4574	.5755	2.0955
Denmark	DNK	20800078	20801789	0	.9376	.2086	.0226	-1.3089	.0806	-1.0529	-.6852	-.4607
Denmark	DNK	20800078	20808367	0	1.1196	-.0862	-.3802	.1688	-.529	-.0026	-.1026	-.4607
Denmark	DNK	20800078	20800466	1	1.142	.5266	-.8627	.4665	-.0293	.6971	.5755	.7864
Denmark	DNK	20800079	20809286	0	.3797	1.4003	.5764	-.5925	.7663	.3363	-1.5588	2.0955
Denmark	DNK	20800079	20803416	0	.7331	.788	-.6587	-.4242	-.421	.2511	-.1727	.1959
Denmark	DNK	20800079	20807884	1	.144	-.2479	-1.0611	.7737	-.0593	.7578	.0221	-.5912
Denmark	DNK	20800079	20804215	1	1.1115	.9454	-.3048	.1336	-.5888	.2285	-.8486	-.8936
Denmark	DNK	20800079	20804664	1	1.5117	-.4314	.0226	-.1078	-.4848	.0606	-.4948	-.1563
Denmark	DNK	20800079	20806970	1	-1.0808	.1371	-.3802	.2158	.2455	.2516	.0256	-.2503
Denmark	DNK	20800079	20800810	1	-.9341	-.4203	-.3802	-.1395	-.5587	.2403	-.4948	-.7496
Denmark	DNK	20800079	20803056	1	1.1344	.1973	.8038	.16	-.9542	.2365	-2.1355	-.8636
Denmark	DNK	20800079	20804369	1	1.4035	-.2548	.4173	-.0336	-.6728	.3461	-2.1355	-1.4694
Denmark	DNK	20800079	20805399	1	-.7375	.7989	-.4338	1.1435	1.0182	1.5127	1.536	-.2485
Denmark	DNK	20800079	20803447	1	.7638	-.5994	-.4806	.3061	-.4679	.3554	-.4948	-.5251
Denmark	DNK	20800079	20808132	0	-.4178	.5836	.4173	.0729	.2653	-.0915	.0215	2.0955
Denmark	DNK	20800079	20802817	0	.4387	-.0862	.8038	.0929	-.5083	.3688	.1693	-.1563
Denmark	DNK	20800079	20800321	0	-.4412	-.5994	-.9607	.4089	.4866	1.2473	.8038	.1216
Denmark	DNK	20800079	20804128	0	1.4187	-.7737	-.691	-.2234	-.6916	.3745	-.5832	-.5475
Denmark	DNK	20800079	20803223	0	.5092	-.5093	-.227	.1084	-.0721	.4329	.5755	-.9104
Denmark	DNK	20800079	20803471	0	-.1257	.3875	.0226	-.3377	-.2774	.2962	-.2128	.5823
Denmark	DNK	20800079	20803856	0	-.7806	-.6593	-.4728	-.006	-.9747	-.0134	-.176	.1216
Denmark	DNK	20800079	20807041	0	-.862	-.8167	1.4967	-.9071	.4466	.9439	-.0553	2.0955
Denmark	DNK	20800079	20807844	0	-.421	.1997	.0226	-.2503	.5235	.1076	.5755	.1216
Denmark	DNK	20800080	20802701	1	1.0443	-.59	.586	-.0202	-.8224	.6004	-1.2624	.1959
Denmark	DNK	20800080	20809202	1	1.1637	.6492	-.3802	-.2287	.2788	.791	.0256	-.1563
Denmark	DNK	20800080	20805258	1	-.0438	-.7221	-.7902	-.0749	-1.1214	.0123	-.6852	-1.0788
Denmark	DNK	20800080	20806529	1	1.4376	-.4188	.0226	.4464	-.6913	.8372	-.4816	-.1563
Denmark	DNK	20800080	20804734	1	.3505	-.3486	-.2943	.4375	-.0913	.1326	-.4948	-.1563
Denmark	DNK	20800080	20802550	1	1.1892	-.4314	-.4806	-.0072	-.5787	.3409	-.1727	-.6774
Denmark	DNK	20800080	20807580	1	1.0315	-.2662	-.7638	.3968	-.0586	.8572	.0256	-.7496
Denmark	DNK	20800080	20805939	0	.3898	.2607	.0226	.2598	-.2695	.7027	.5755	.1216
Denmark	DNK	20800080	20806979	0	.1423	-.0862	.0226	.3613	.3865	1.2369	.5755	-.1563
Denmark	DNK	20800080	20804997	0	.9169	-.4314	.9726	.0659	.6312	.5444	.8038	1.515
Denmark	DNK	20800080	20801406	0	.1593	-.0692	1.1381	1.2836	1.6712	1.5862	.0444	.1216
Denmark	DNK	20800080	20805350	0	.8305	-.0862	1.1381	.2097	.2092	.9898	.9628	.4504
Denmark	DNK	20800080	20800656	0	.6524	-.0476	.7162	.1168	-.6778	.1831	-.0379	1.515
Denmark	DNK	20800080	20805568	0	1.2217	1.74001818928636	1.9359	.6353	4.6653	1.6615	1.79438478542912	2.0955
Denmark	DNK	20800080	20805543	0	.7646	-1.7372	-.7263	.441565406921374	-.3697	1.0151	.5755	.1907
Denmark	DNK	20800080	20808398	0	.1674	-.0862	.0226	2.16136646295198	.8779	3.6292	2.4277	.1216
Denmark	DNK	20800080	20803403	0	.7452	1.1493	.8038	.1511	.8006	.9477	.8762	1.0448
Denmark	DNK	20800080	20805728	0	1.3311	.9454	1.0108	.358	.9756	1.566	.5755	1.515
Denmark	DNK	20800081	20808082	1	-.6936	.140188988239608	.142677569109019	.308330507805552	.0435441735745669	.723771483492481	.0117197881763821	.0162775439138205
Denmark	DNK	20800081	20808073	1	1.446	-.7065	.0226	.4762	.1692	.6861	-1.305	-1.1252
Denmark	DNK	20800081	20804662	1	.9539	.194125535637162	.250109995558764	.373919828227193	.104077844620576	.760008074759515	.0224397369557773	.121104483722807
Denmark	DNK	20800081	20802735	1	.8375	.190314783517542	.242519625641464	.369285778517281	.0998009891973556	.757447868857553	.0216823457339736	.113698197960278
Denmark	DNK	20800081	20804460	0	.8608	.191077588709871	.244039003812195	.370213384687736	.100657095136883	.757960349935867	.0218339541142831	.115180727670475
Denmark	DNK	20800081	20806280	0	.0531	1.153	.8116	.0133	.6136	.2292	-.2888	.4994
Denmark	DNK	20800081	20800623	1	-.9545	.1221	.0226	.0349	-.2932	.6576	-.1222	-.4607
Denmark	DNK	20800081	20805753	1	.123	.166923182233443	.195927535384504	.340840516337456	.0735482984766434	.741732515619134	.0170332389643967	.0682360744437252
Denmark	DNK	20800081	20806213	1	.9895	.7156	.9268	-.9433	-.8518	-.4795	-1.0722	-.1314
Denmark	DNK	20800081	20808572	1	-1.0902	-.2479	.0226	.2407	-.2141	.7507	.3482	-.4607
Denmark	DNK	20800081	20807653	1	-.8994	-.2479	.0226	-.5573	-.8809	.3738	.1693	-.3856
Denmark	DNK	20800081	20804251	1	.6847	-.3305	-.5034	-.2991	-.2297	.3421	-.1727	-.1563
Denmark	DNK	20800081	20803616	1	.0372	1.4003	1.9359	-.4348	.6989	-.014	1.3388	2.0955
Denmark	DNK	20800081	20809051	1	-1.2074	1.1493	1.9359	.2142	.2563	.2357	-.8627	.2224
Denmark	DNK	20800081	20802360	1	.0357	.0120272858852089	.0226	.0476	-.2525	.4386	-.4771	.1216
Denmark	DNK	20800081	20807490	1	-.1541	-.2662	-1.4242	-.5989	-.389	.4664	-1.5848	-.7305
Denmark	DNK	20800081	20800395	0	-.1848	2.6352	1.9359	.3267	.706	.996	2.4277	2.0955
Denmark	DNK	20800081	20808426	0	-.508	.146265239042028	.154780426984025	.31571950803029	.0503636268954405	.727853736202139	.0129274497809076	.0280868792877494
Denmark	DNK	20800081	20800303	0	-.7891	.137062469103665	.136450074889929	.304528516849396	.0400352415048286	.721670970918276	.0110983890210363	.01020108093855
Denmark	DNK	20800081	20801614	0	1.0112	.536	.0226	.1053	-.0509	.2978	.0444	-.6959
Denmark	DNK	20800081	20805302	0	1.5071	.1852	1.9359	.3596	-.2463	.6333	.8038	1.515
Denmark	DNK	20800081	20803723	1	-1.2782	-.0115	-.4728	-1.0168	-.9761	-.1292	1.6338	.4994
Denmark	DNK	20800081	20808118	1	.3741	-.7221	-.2943	.1365	.1015	.3628	-.346861829051081	-.4607
Denmark	DNK	20800081	20802917	1	.5703	-.59	-1.7053	-.3205	-.4497	.2554	-.8483	-2.5027
Denmark	DNK	20800081	20806880	0	-.9505	-1.0271	.2942	-1.3723	-.1415	.433	-.4805	-1.2263
Denmark	DNK	20800082	20805644	1	-.9435	.3289	.0226	.2894	-.4468	.7582	-.2821	.1216
Denmark	DNK	20800082	20804796	0	-2.1381	.0928983401572009	.0484826434600623	.250822906379719	-.00953072040173664	.691999856126634	.00232071927693667	-.0756329353299308
Denmark	DNK	20800082	20802512	0	-.729	.3289	.0226	.2136	1.3242	.9097	.5755	.1216
Denmark	DNK	20800082	20801548	0	.7185	-.59	.0226	-.1011	-.1109	.7199	.1693	.1216
Denmark	DNK	20800082	20807271	0	-.8983	-.0862	.0226	.2882	-.5885	.4345	-.1727	.1216
Denmark	DNK	20800082	20801237	1	-.0071	.2656	.4173	.3209	-.6863	.2807	-2.1355	-.6947
Denmark	DNK	20800082	20808226	1	1.1449	.6583	-.4641	1.0478	-.7807	.6142	-2.1355	.2307
Denmark	DNK	20800082	20808641	1	.347	-.0862	-.6315	.6339178100308	.141693729937713	1.2628	-.454	-.1563
Denmark	DNK	20800082	20802525	1	.4994	.2554	.2942	.5253	-.7582	.398	-2.1355	.1216
Denmark	DNK	20800082	20801101	1	-.0759	.1179	-.732	.52	-.6109	.718	-.6852	-1.1252
Denmark	DNK	20800082	20806468	1	-.0793	-.2662	.0226	.3661	.0043	.8572	-.6852	-.7496
Denmark	DNK	20800082	20806278	1	.7365	-.8869	-.7502	1.1014	-.0163	.7566	-.1566	-.4784
Denmark	DNK	20800082	20806567	1	.5813	.96	1.036	.7782	-.5711	1.1335	-.255	-1.3017
Denmark	DNK	20800082	20809354	1	.2226	-.6019	-.6315	.5277	-.4829	.9276	.0256	-.2503
Denmark	DNK	20800082	20803500	1	-.2245	1.1132	1.9359	.4866	.935	.0514	-.4771	1.1232
Denmark	DNK	20800082	20803126	0	.2454	.170930364874694	.203909161483107	.345713434589115	.0780456103649781	.744424690897486	.0178296709708295	.0760241275136007
Denmark	DNK	20800082	20802041	0	-.0241	.162107360611482	.186335238006199	.334984255922267	.0681434408069208	.738497066407977	.016076089061241	.0588764126252719
Denmark	DNK	20800082	20800436	0	-1.052	-.2479	.0226	.8749	-.4332	.8139	.5755	-.2503
Denmark	DNK	20800082	20803266	0	-.9315	2.6352	-.1119	-.2139	.7242	.608	1.1213	-.4593
Denmark	DNK	20800082	20801156	0	1.3223	2.6352	.4173	.550665059082208	1.175	.6232	.5755	-.1563
Denmark	DNK	20800082	20808787	0	1.6371	2.6352	1.9359	3.6039	1.853	3.6292	2.4277	2.0955
Denmark	DNK	20800082	20802847	0	1.5714	.21434151015491	.290376777551308	.398503382315425	.126766489155271	.773589923079633	.026457684373851	.160394702437252
Denmark	DNK	20800082	20807551	0	1.1751	.201367274201253	.264534306776174	.382726115132969	.112205339634462	.764873345769086	.0238790405491018	.135178971786993
Denmark	DNK	20800083	20802478	1	1.6961	.2718	.0226	.2563	-.0314	.391	-2.1355	1.515
Denmark	DNK	20800083	20802210	1	1.7782	1.127	.4173	.7376	.405	1.3647	-.3055	.1959
Denmark	DNK	20800083	20803387	1	1.0962	-.5769	-.7902	.4527	-.0415	.6877	-.8483	-.3297
Denmark	DNK	20800083	20808785	1	1.5725	-.6616	1.9359	.8587	-.2836	.975	-.0553	.2546
Denmark	DNK	20800085	20804846	0	.2688	.0158870707464195	.0420621448811886	.16365162097081	-.3657	.593181665644738	-.173501600517352	-.108104991912599
Denmark	DNK	20800085	20807650	0	-.582	-.4203	-.7638	-1.3102	-.1075	.9353	-.216	-.222
Denmark	DNK	20800085	20809026	0	.3082	.3317	.6407	-2.6893	.8862	-.8768	.3473	2.0955
Denmark	DNK	20800085	20801007	0	.0871	2.6352	1.4967	-2.6893	1.3234	-1.6678	2.4277	2.0955
Denmark	DNK	20800085	20801847	1	-.6597	.4435	-.4728	-.4398	-.6184	.1142	-2.1355	.1216
Denmark	DNK	20800085	20807945	1	1.3221	.206179821981186	.274120083218124	.388578394405795	.117606523029766	.768106595490637	.0248355397725137	.144532270816991
Denmark	DNK	20800085	20800532	1	1.2772	1.1352	.0226	.3508	-.2371	1.2933	-.8012	-.1563
Denmark	DNK	20800085	20801179	1	1.1255	-.7221	-.5907	-.9285	-.8032	.4883	-.4771	.1216
Denmark	DNK	20800085	20805876	0	-1.5233	-.8802	.0226	-.3958	-.3678	-.5309	-1.2624	-.4607
Denmark	DNK	20800086	20809067	0	.1857	-.2662	-.0154	.6389	.2075	1.1896	.5755	-.7221
Denmark	DNK	20800086	20805149	0	.2142	.169908926162218	.201874629340326	.344471318172026	.076899236746383	.743738450140259	.0176266588907584	.0740389375153972
Denmark	DNK	20800086	20808396	1	.7829	.8762	.4173	.236	.9432	.884	.5755	-.4607
Denmark	DNK	20800086	20808856	1	1.2458	-.0219	.1453	-.0395	-.3153	.4423	-.4948	.1216
Denmark	DNK	20800086	20803582	1	.3407	.2086	-.7638	.2105	.143	.8355	-.2821	-.9299
Denmark	DNK	20800086	20808447	1	.8596	.0045	-.4659	-.1547	-.6746	.3058	-2.1355	-1.4399
Denmark	DNK	20800086	20806739	1	1.3468	-.2479	.6907	-.02	-.1131	.665	-.3912	-.4607
Denmark	DNK	20800086	20808320	1	.9178	-.0192	-.3802	.1878	.0005	.5153	-.6852	-.5251
Denmark	DNK	20800086	20808606	1	.4453	.0608	.1386	.5893	-2.1997	.3749	.5641	1.2841
Denmark	DNK	20800086	20802206	1	-1.2457	.3376	-.6843	.0006	.4649	.6391	.0256	-.7496
Denmark	DNK	20800086	20807930	1	-.0859	.1276	-.4728	.0737	.1473	.8165	-.0857	-.6959
Denmark	DNK	20800086	20805934	0	-1.2196	.1371	.4173	.2389	.0348	.9761	.0215	-.1563
Denmark	DNK	20800086	20800823	0	1.3517	-.2479	-.6843	.1176	-.667	.5616	.1701	-.7496
Denmark	DNK	20800086	20802773	0	.539	.3765	1.1657	.4034	1.1099	2.3107	1.2262	2.0955
Denmark	DNK	20800086	20803233	0	-.2591	-.2806	.4173	.4907	1.0568	1.4843	.8038	.7627
Denmark	DNK	20800086	20800425	0	1.0576	1.7671	.586	.2797	.534	.8859	.4002	.839
Denmark	DNK	20800086	20801860	0	-.5371	-.4314	.0226	.447	.3768	.5898	.5755	.1216
Denmark	DNK	20800086	20807907	0	1.3444	-.0862	.0226	.2934	-.1609	.4241	-.176	-.4607
Denmark	DNK	20800086	20802338	0	.0578	.967	1.2899	-1.3874	.1603	.5424	.3356	2.0955
Denmark	DNK	20800086	20801867	0	.2107	-.4314	.0226	-.3121	.0968	1.1294	-.4771	-.6544
Denmark	DNK	20800086	20807106	0	-.6918	1.2587	.8116	.0001	.1995	1.0498	.3482	.6466
Denmark	DNK	20800086	20807779	1	.1991	-.0862	-.3802	.2162	-.6458	.8593	-.320160071547367	-.403741416673363
Denmark	DNK	20800086	20808876	0	.4395	.2032	.9331	-.3539	-.3867	.2973	-.8907	.1216
Denmark	DNK	20800087	20803315	1	.4546	-.0862	.241295070124258	.437	.6971	.4524	.5755	.1216
Denmark	DNK	20800087	20807020	0	1.5682	2.6352	1.9359	3.6039	4.8357	3.6292	2.4277	2.0955
Denmark	DNK	20800087	20801792	0	-1.3237	.119560509626438	.101589149135736	.283245329779648	.0203925704631312	.709912499481944	.00761985511058731	-.0238143861460533
Denmark	DNK	20800087	20802882	1	.7287	.7855	-.335	-.007	-.1684	.2609	.5858	-.6544
Denmark	DNK	20800087	20801594	1	.9825	-.4203	-.9607	.3685	-1.1774	.8322	-2.1355	-1.3017
Denmark	DNK	20800087	20804558	1	-1.5717	.111441381399067	.0854172269751672	.273372096720731	.0112803699050673	.704457765257832	.00600616934591963	-.0395941015163893
Denmark	DNK	20800087	20808610	1	.44665869608715	.17751925665052	.21703311296399	.353725829797189	.0854404071504641	.748851355000093	.01913922053894	.0888297925944885
Denmark	DNK	20800087	20802856	1	.2843	-.59	-.7638	-.3661	-.4387	.152	-.2821	-.7496
Denmark	DNK	20800087	20804141	1	.8459	-.9232	-1.6145	.4515	-1.0161	.7646	-2.1355	-1.6557
Denmark	DNK	20800087	20804299	1	.0313	-.690806399647953	-.9607	-.0939884726745569	-1.0691	.4719	-1.24253238677283	-2.5027
Denmark	DNK	20800087	20808180	1	.6445	-.0367578321382361	-.353729551657156	.510917743408081	.5531	.862187896355917	-.298583557116208	-.9299
Denmark	DNK	20800087	20804584	1	.44665869608715	.17751925665052	.21703311296399	.353725829797189	.0854404071504641	.748851355000093	.01913922053894	.0888297925944885
Denmark	DNK	20800087	20801670	0	.6542	.184313831081747	.230566749302625	.36198834456688	.0930660441881092	.753416204408845	.0204896497635559	.102035206720832
Denmark	DNK	20800087	20808194	0	-.5105	-.2624	.0226	-.0803	-.8095	.169	-2.1355	-.6353
Denmark	DNK	20800087	20803774	0	.8277	.67	-.5836	.4941	.0212	.7716	.5755	-.8802
Denmark	DNK	20800087	20800736	0	.5203	-.7221	-.4728	.2014	.1082	.9465	.1693	.1216
Denmark	DNK	20800087	20805796	0	-.8733	-.2479	-.5034	.1725	.1388	.692	.3473	-.4607
Denmark	DNK	20800087	20808255	0	.8315	.9454	.8116	1.0619	.947	1.4843	1.1171	.7627
Denmark	DNK	20800087	20802749	0	-.8521	.134999948626551	.132341884986236	.302020397161042	.0377204486211268	.720285292466183	.0106884607824311	.00619252421140817
Denmark	DNK	20800087	20808087	0	1.6978	1.7162	1.4967	3.6039	4.8357	3.6292	2.4277	2.0955
Denmark	DNK	20800087	20805875	0	.7281	-.0862	.0226	.6251	.3261	1.0062	.5755	.1216
Denmark	DNK	20800087	20801612	0	.6513	.0566	.0226	-.1119	.3853	.9671	.8038	.1216
Denmark	DNK	20800087	20805088	1	.3953	-.2662	-.4806	.6947	-.7431	.2872	.5755	-.4607
Denmark	DNK	20800087	20801348	0	-.6084	.9349	1.9359	3.6039	1.4544	3.6292	2.4277	2.0955
Denmark	DNK	20800087	20804514	0	-.9539	1.1352	1.9359	.5202	.5261	1.024	.8038	.9883
Denmark	DNK	20800087	20802942	0	.411048629672778	-.5743	-.227	.353	-.345	-.0242	.3482	.1216
Denmark	DNK	20800088	20806222	1	1.1208	-.0862	.0226	.2023	-.3235	.4272	-2.1355	-.6774
Denmark	DNK	20800088	20806277	0	.2046	.16959463732761	.201248619450239	.344089128505229	.0765465064021999	.743527299138035	.0175641936353519	.0734281098236422
Denmark	DNK	20800088	20808694	0	1.1949	.202015494922631	.265825452174477	.383514381320738	.11293284596934	.765308844711173	.0240078751383777	.136438803901238
Denmark	DNK	20800088	20800374	1	1.5701	-.0862	-.7902	.6926	-.3938	.9755	-.6852	-.4423
Denmark	DNK	20800088	20800987	1	1.3547	-.5743	.6407	.6098	-.0011	.5721	-.9906	.4994
Denmark	DNK	20800088	20803486	1	.449	.0566	-.9084	.3919	-.7797	.6811	-.6852	-1.3017
Denmark	DNK	20800088	20804326	1	.5155	1.7162	-.1587	.125	-.3893	.0489	-2.1355	-1.0735
Denmark	DNK	20800088	20802956	1	1.5428	1.3697	.4173	.723	.0491	.9565	-.3876	.2224
Denmark	DNK	20800088	20804448	1	1.3745	-.4203	-.7638	.1771	-.3979	.809	.5755	-.9299
Denmark	DNK	20800088	20805781	1	1.5617	2.6352	.8038	-.0549	-.0806	.0344	2.4277	.6113
Denmark	DNK	20800088	20801343	0	1.5808	.7665	1.9359	1.2836	.4929	-1.6678	2.4277	1.515
Denmark	DNK	20800088	20800539	0	1.6221	1.1493	1.9359	.374	.5391	.9543	.8038	1.515
Denmark	DNK	20800088	20803237	0	.263	.4435	-.9674	-.2341	-.3677	.6086	.4411	-.3902
Denmark	DNK	20800088	20802099	0	1.7272	.4435	.0226	.601	.3385	1.0257	.3473	.1216
Denmark	DNK	20800088	20801268	0	1.29	-.0323	1.2341	.418	-.1247	.8366	1.2262	1.3566
Denmark	DNK	20800088	20804211	0	1.4549	.64	1.9359	.5759	.6056	.3449	-.0851	2.0955
Denmark	DNK	20800088	20804842	0	1.3014	.00413201887700499	.0431247783897162	.7493	-.6276	.9388	-.163688811393256	-.119650420832501
Denmark	DNK	20800088	20803712	0	1.5222	1.7671	1.1752	.6014	.5851	.6495	1.4834	2.0955
Denmark	DNK	20800088	20807778	0	.7994	2.6352	1.9359	3.6039	.5312	.7722	1.1417	2.0955
Denmark	DNK	20800088	20804456	0	1.7929	.1125	.0226	-.138	-.3858	.1649	-.400047857213083	-.3856
Denmark	DNK	20800088	20805705	1	-.1285	.943866252205048	1.2899	1.0284	1.0177	1.5796	.8482	2.0955
Denmark	DNK	20800088	20803605	0	1.2171	-.4314	1.1752	-.169	-.9993	.4806	-.5832	.2286
Denmark	DNK	20800088	20803794	1	-.3789	.5836	-.227	.3971	.0576	.9534	-.2852	-.7496
Denmark	DNK	20800088	20808820	1	-.6818	.4546	-.227	.3267	-.3934	.6672	-.0490528159551466	.1216
Denmark	DNK	20800088	20809504	0	.669	-.8273	.6496	.5573	-.517	.6611	1.4152	.6559
Denmark	DNK	20800089	20805218	1	.0807	-.4203	-.9607	.1861	-.2295	.5408	.0221	-1.1252
Denmark	DNK	20800089	20807692	0	.1828	1.7162	1.9359	1.1713	1.0037	1.6336	-.2735	2.0955
Denmark	DNK	20800089	20803124	0	1.3852	.3376	.1386	.2215	.1738	.5813	.3768	.1216
Denmark	DNK	20800089	20807456	0	.9119	.192750521985753	.247371202289635	.372247748434957	.102534649364775	.759084289124787	.0221664514633739	.118432112571379
Denmark	DNK	20800089	20801368	0	1.1449	-.7221	.9726	.1782	-.0509	.6471	-.4805	.3216
Denmark	DNK	20800089	20808619	1	1.3632	-1.4155	-.6097	.6228	-.4347	1.0294	-.8627	-.9943
Denmark	DNK	20800089	20806564	1	1.6806	.5266	-1.0611	.478	.0246	.5569	-.451	-1.0633
Denmark	DNK	20800089	20809128	1	1.1748	.2032	.0226	.4748	.0481	.8786	.3482	-.4607
Denmark	DNK	20800089	20806736	1	1.4352	.1828	-.3802	.4434	-.5914	.6219	-1.2835	-.7496
Denmark	DNK	20800089	20809255	1	1.5756	-.7221	-1.2374	.5348	-.373	1.1412	-.8627	-1.0633
Denmark	DNK	20800089	20800109	1	1.1805	-.2662	.0226	.6543	-.4268	1.2663	-.216	.1216
Denmark	DNK	20800089	20801558	1	.0162	.0666	.0226	.338	-.3398	.7753	-.1694	-.8443
Denmark	DNK	20800089	20805026	1	1.4758	-.1106	.0226	.4909	-.1988	.7475	-1.0571	-.4607
Denmark	DNK	20800089	20808927	0	1.6147	.1828	-1.5553	.4316	-.7014	.7963	-.2165	.557
Denmark	DNK	20800089	20804027	0	1.565	.2629	.0226	.785	.2357	1.0631	.5755	.1216
Denmark	DNK	20800089	20801492	0	1.5819	-.5743	.0226	.6514	-.0675	1.3593	-.6852	-.1563
Denmark	DNK	20800089	20805316	0	1.4416	-.2662	.0226	.4703	.5223	1.2531	.1693	.1216
Denmark	DNK	20800089	20805889	0	1.4323	.5206	.0226	-.2541	-.2706	.8211	.1693	-.1563
Denmark	DNK	20800089	20808847	0	1.2748	.0441	.9192	.143	-.1135	.388	1.2568	1.515
Denmark	DNK	20800089	20802228	0	1.7507	.9637	.0226	.3783	.3979	.5812	.5755	-.1563
Denmark	DNK	20800089	20803708	0	.7868	.9454	1.9359	.9224	.4411	.9662	.0405	.4994
Denmark	DNK	20800089	20806876	0	.1172	-.0862	.0226	.5828	-.2065	.773	.075	-.2503
Denmark	DNK	20800090	20802146	0	-.3311	-.7815	-.3802	-.0538	-.5402	.6649	-.2008	-.2503
Denmark	DNK	20800090	20803733	0	1.212	.4012	1.9359	.2219	.168	1.2157	.775	.7884
Denmark	DNK	20800090	20803809	1	.5597	1.3697	-.3048	.5834	1.0137	1.17	-.1727	.557
Denmark	DNK	20800090	20806975	1	1.2092	.5266	-.9607	.1183	-.1672	.9015	-.5978	-1.2412
Denmark	DNK	20800090	20802725	1	.2029	.0608	.0226	.3468	-.4419	.3635	-2.1355	-.1563
Denmark	DNK	20800090	20806482	1	-.4726	.5404	1.9359	.6797	-.2395	1.6173	-.1727	-.1563
Denmark	DNK	20800090	20803518	1	.1925	.1292	-.2943	1.0986	-.1791	1.2181	.3542	-.1621
Denmark	DNK	20800090	20804037	1	1.1559	.1828	.8116	-.0117	-.3276	.7235	-.4771	-.4607
Denmark	DNK	20800090	20808341	1	1.1885	2.6352	1.4967	.6402	.1222	1.6754	.9443	1.4234
Denmark	DNK	20800090	20807717	0	1.4699	-.2479	-.691	.5438	.0526	1.2401	-.1727	-.1563
Denmark	DNK	20800090	20806300	0	.6659	.5976	.8348	.5146	.1476	.8127	-.4323	-.1865
Denmark	DNK	20800090	20804353	0	1.0684	.1221	-.691	.3636	.002	1.329	-1.0758	-.8187
Denmark	DNK	20800090	20807686	0	.5602	-.7221	.0226	.0595	-.3135	-1.6678	-1.5596	-.1563
Denmark	DNK	20800090	20802676	0	.5846	-.7221	.0226	.8096	.043	1.0785	.5755	.1216
Denmark	DNK	20800090	20808177	0	.5919	-.9856	1.1381	.0812	.2004	.9206	.3768	.833
Denmark	DNK	20800090	20801269	0	.7077	-.3531	-.4728	.6336	.0777	1.0701	.1693	-.7496
Denmark	DNK	20800090	20802275	1	.0659	1.3889	1.2899	.5503	-.3822	.8653	-.5769	-1.1068
Denmark	DNK	20800090	20804594	1	-.4678	-.4203	.0226	-.3253	-1.3145	.4528	-.5974	.1216
Denmark	DNK	20800090	20804593	0	-.4882	.2032	-.6843	-.0494	-.3394	.4676	-.1727	.1216
Denmark	DNK	20800090	20804214	0	-.1396	.7062	.5462	.2361	.0568	.6268	.5755	-.5912
Denmark	DNK	20800090	20801601	0	.449978622940575	.9454	.4173	1.0203	.2631	1.5575	1.2302	.6053
Denmark	DNK	20800090	20802320	0	-1.0635	.0502	.7162	.6764	-.1575	1.3801	.1085	.388
Denmark	DNK	20800090	20803632	1	.0754	-.547713818273512	-.9607	.4397	-.536777714140663	.553339786626125	-2.0401	-1.12113777801334
Denmark	DNK	20800090	20801103	1	-.8367	.0634	.0226	.4857	.3016	1.0145	-.4771	.1216
Denmark	DNK	20800090	20800772	1	1.3413	-1.0212	-.5544	.0798	-1.0589	.9053	-.2821	-.1563
Denmark	DNK	20800090	20805990	1	-1.1714	.3464	.0226	.08	-1.1194	.7077	-.4948	-.4607
Denmark	DNK	20800091	20805930	1	1.2893	-.8264	.0226	-.3994	-1.0409	-.1211	-1.0753	-.7496
Denmark	DNK	20800091	20808889	1	1.3125	-.0862	-1.161	.2225	-.5413	1.4145	-.6027	-1.1902
Denmark	DNK	20800091	20804246	0	1.0608	-.0994	1.4967	.273	.859	.6482	2.4277	1.515
Denmark	DNK	20800091	20801733	0	1.423	.4981	.0226	.5365	1.481	.8907	.7741	.1216
Denmark	DNK	20800091	20803773	0	-.1131	-1.3452	.5764	.7966	.5418	1.1506	.075	.4504
Denmark	DNK	20800091	20806050	0	.2637	.6608	.4173	-.2141	.3013	.5802	1.1171	.557
Denmark	DNK	20800091	20809476	0	1.3507	.5193	.586	-.679	-.283	.5355	-.3241	-.2503
Denmark	DNK	20800091	20804824	1	.7171	-.4203	-.4806	-.391	-.4887	.1157	-.6852	-.7496
Denmark	DNK	20800091	20806381	1	1.3112	.2607	-.6315	.6108	.1494	1.0459	-1.5537	.1238
Denmark	DNK	20800091	20805607	1	1.2369	-.4343	-1.0271	.2838	-.4237	.5884	-1.2835	-.4423
Denmark	DNK	20800091	20801405	1	-.7972	.64	-.2285	.0328	-.5206	.701	-.6852	-.1563
Denmark	DNK	20800091	20802764	1	-.4741	-.0192	-.4728	.0824	-.2746	.6151	.5755	-.1563
Denmark	DNK	20800091	20800876	1	1.1512	.4083	-.7638	.083	-.1705	.615	-.6852	-.959
Denmark	DNK	20800091	20805807	1	1.831	-.4343	-.9607	.1387	-.7442	.3733	-1.2871	-.4607
Denmark	DNK	20800091	20800819	0	.3498	1.1306	1.0043	1.5197	1.2312	1.7054	1.8077	.1216
Denmark	DNK	20800091	20802401	0	.6984	2.6352	1.9359	.1256	-.0083	.8776	.0254	.1216
Denmark	DNK	20800091	20806711	0	.9533	.792	.6755	.3688	.228	.7678	.0215	1.0448
Denmark	DNK	20800091	20804414	0	-.1989	.4435	1.0108	.0892	.0744	.6637	.1648	.1575
Denmark	DNK	20800091	20804579	0	1.3194	.5886	.0226	.6329	-.1458	.4335	.5755	-.6353
Denmark	DNK	20800091	20808050	1	.4095	-.1759	.4683	.7162	.0139	1.0069	-1.5848	1.2147
Denmark	DNK	20800091	20805265	1	-.5671	.4435	.4173	.1662	-.5188	.4118	-1.2835	-.6762
Denmark	DNK	20800091	20804323	1	.2258	.1261	-.5544	.4366	.6512	.3151	.5755	.1216
Denmark	DNK	20800091	20802626	0	1.1008	.1852	-.3048	.3703	.3498	-.2376	.0256	.1216
Denmark	DNK	20800091	20803652	0	1.2155	.9349	1.9359	.9474	.2359	1.288	.2287	2.0955
Denmark	DNK	20800092	20803302	1	.337	1.1352	.0226	-.0743	-.3106	.2032	.1693	-.1563
Denmark	DNK	20800092	20804121	0	-.2878	2.6352	1.9359	1.0813	1.1694	3.6292	2.4277	1.2147
Denmark	DNK	20800092	20808067	0	.4378	-.0862	.0226	.6672	.317	1.3897	.5755	.1216
Denmark	DNK	20800092	20805044	0	.7173	.1852	.0226	.817	-.0905	1.0182	.5755	.1216
Denmark	DNK	20800092	20802361	1	1.2097	.792	-.652	.8557	.1585	1.1005	-1.0753	1.2147
Denmark	DNK	20800092	20807976	1	.5332	.2607	1.4967	.5075	-.1668	.7679	-.4771	-.0274
Denmark	DNK	20800092	20800628	1	.5674	-.0829	.1386	.0128	-.2902	.4832	-.8686	-.0867
Denmark	DNK	20800092	20803877	1	-1.4467	-2.9627	1.4967	-1.2502	-.9761	-1.6678	-2.1355	-1.4399
Denmark	DNK	20800092	20806054	1	-.0149	-.5743	.0226	.4203	-.7664	.7751	-.4948	-.4784
Denmark	DNK	20800092	20807167	1	1.3688	.96	.4173	-.0202	.23	.3497	.3542	.9097
Denmark	DNK	20800092	20805228	1	.8496	-.5847	.5347	-.075	-.3674	.3421	-.3055	-1.0788
Denmark	DNK	20800092	20803270	1	.9394	-1.2115	.0226	.1448	-.1192	.466	-.6852	.1216
Denmark	DNK	20800092	20807509	1	.7655	.9637	-2.664	.6898	-.4163	.7953	-1.0753	-.1563
Denmark	DNK	20800092	20800762	0	1.1723	2.6352	1.9359	.3941	-.1937	.8759	1.5204	1.2147
Denmark	DNK	20800092	20809438	0	-1.2137	.1852	-.7302	.2741	-.1849	.3236	-.1026	-.5251
Denmark	DNK	20800092	20803893	0	.1895	.4012	-.4728	.8199	.3026	1.0959	.6694	.9444
Denmark	DNK	20800092	20802634	0	-.6429	.7062	-.5252	.1318	.6258	.1631	.8038	.3663
Denmark	DNK	20800092	20807810	0	1.739	-.7375	-.7566	.126	-.2329	.7858	.1472	-.1563
Denmark	DNK	20800092	20802757	0	-.5823	-.0862	.0226	1.2836	.8779	1.5721	.5755	.1216
Denmark	DNK	20800092	20806716	1	1.1263	1.3939	-.8092	.2519	-.4035	.0801	-.535	-1.4637
Denmark	DNK	20800092	20801097	1	-.3358	2.6352	1.9359	.8479	.9222	.6053	1.6338	2.0955
Denmark	DNK	20800092	20807058	0	.4413	.7665	1.9359	3.6039	4.8357	3.6292	2.4277	2.0955
Denmark	DNK	20800092	20805140	0	-2.4541	-1.3452	-2.664	-.822	-3.7095	.4394	-.6852	-1.1252
Denmark	DNK	20800092	20806008	0	-.821	.136018113496999	.134369896192662	.303258532435769	.0388631479653034	.720969333733804	.0108908221827584	.00817135142115587
Denmark	DNK	20800093	20806849	1	-1.47	.9637	-.7638	-.1891	-.2676	.2493	-.5832	-1.3017
Denmark	DNK	20800093	20802822	1	.0268	2.6352	1.9359	-.0093	.4641	.6281	.9305	2.0955
Denmark	DNK	20800093	20808625	0	-.1006	-2.9627	1.9359	.3611	-1.3554	-1.6678	-2.1355	-1.4344
Denmark	DNK	20800093	20807724	1	.8905	-.2662	.9726	.125	.4966	.2058	.1693	.1216
Denmark	DNK	20800093	20808850	1	1.0341	-.2662	-.3802	-.1489	-.2579	.5169	-.1727	-.1563
Denmark	DNK	20800093	20804520	1	-.6718	-.6723	-.9874	-.3146	-.4361	.2158	-1.5537	-1.6557
Denmark	DNK	20800093	20805743	1	1.2607	.792	.7162	-.3653	-.705	.4606	-1.305	.557
Denmark	DNK	20800093	20802973	1	1.2469	.7825	.8348	.0476	-.0068	.1609	-.0553	-.2201
Denmark	DNK	20800093	20802796	0	1.2768	-.0994	.6407	.0796	.6145	.58	.3415	-.0625
Denmark	DNK	20800093	20800393	0	.3109	-.4136	-2.664	.7093	1.2906	.6671	1.2607	.2862
Denmark	DNK	20800093	20803858	0	1.1134	-1.3888	-.7573	-.0148	-.3717	.7683	-.5832	.4777
Denmark	DNK	20800093	20804175	0	-.1933	1.3403	.9192	.1637	.7453	1.0462	.1648	.2546
Denmark	DNK	20800093	20803323	0	-.6278	.1371	-.5034	-.6802	.1892	.1283	-.5832	-1.0788
Denmark	DNK	20800093	20809167	0	1.1667	.2607	.0226	.6247	.2664	1.2695	.5755	.1216
Denmark	DNK	20800093	20808874	0	-.4576	-.2479	.0226	.3699	-.1607	.0767	.1693	-.4607
Denmark	DNK	20800093	20806457	0	1.404	-.1167	.586	-.0591	-.0035	.4346	.5755	1.515
Denmark	DNK	20800093	20804526	1	1.0099	-.59	-.3048	.4219	-.7955	.784	.3482	-.4607
Denmark	DNK	20800093	20807472	1	-1.6117	.0634	-.5034	.2	-.7242	.1338	-.4771	-.9299
Denmark	DNK	20800093	20805898	1	1.5154	.1125	.8038	.486	-.1123	1.1871	-.4771	.1216
Denmark	DNK	20800094	20805867	1	1.2937	.802	.8348	.2008	.2621	1.2304	.3482	.6314
Denmark	DNK	20800094	20809355	1	-.1875	-.2034	-.3178	.3395	-.4657	.0589	-2.1355	-1.4399
Denmark	DNK	20800094	20807183	1	.2826	-.4174	.586	.5338	.4433	1.0449	1.2262	.2286
Denmark	DNK	20800094	20800796	1	.3387	-.0692	.9247	.2937	-.0451	.0479	-.725	.1216
Denmark	DNK	20800094	20806914	1	.1781	-.7221	.0226	.2299	-.1303	.5471	-.6852	.1216
Denmark	DNK	20800094	20805769	1	-.9935	-.2366	-.227	-.7401	-1.5403	-.2979	-.4801	-.4607
Denmark	DNK	20800094	20802669	1	-.4553	.96	.3461	.5204	.2117	.6892	1.2568	.1216
Denmark	DNK	20800094	20802992	1	.5786	.2718	-.7638	-.1238	-.0375	.4626	-.4771	-.9933
Denmark	DNK	20800094	20808517	0	.8271	-.2662	-.4806	.4595	.5057	.7822	.1648	.1216
Denmark	DNK	20800094	20806855	0	-.4837	.7332	1.1657	.3918	.211	1.2713	1.8077	.9642
Denmark	DNK	20800094	20802810	0	-.3637	-.4314	.6825	.6287	.8931	1.1892	.5755	.9444
Denmark	DNK	20800094	20806981	0	-.8175	.7763	-.4728	.4245	-.1803	.6032	.2287	-.1314
Denmark	DNK	20800094	20802359	0	.7609	-.0862	.0226	1.153	.3975	1.5721	.8038	.1216
Denmark	DNK	20800094	20806188	0	1.3458	.7062	.9192	.5943	.3902	.7615	.3473	2.0955
Denmark	DNK	20800094	20807224	0	-.887	.1852	1.9359	.4568	.8779	.5982	.8038	.1216
Denmark	DNK	20800094	20805569	1	-.3855	.4034	.6496	.7069	-.3312	1.6688	-1.0753	-.3297
Denmark	DNK	20800094	20806268	1	-.4682	-.2662	-.227	.2877	.006	1.084	-.0553	-.4607
Denmark	DNK	20800095	20803941	1	1.4872	-.0862	.0226	-.0755	-.2482	.6645	-.2617	.1216
Denmark	DNK	20800095	20806654	0	.44665869608715	.17751925665052	.21703311296399	.353725829797189	.0854404071504641	.748851355000093	.01913922053894	.0888297925944885
Denmark	DNK	20800095	20805371	1	1.6338	2.6352	.4562	.1511	.534	1.0173	-.1975	-.3657
Denmark	DNK	20800095	20800302	1	1.2554	-.7353	-1.0611	.3425	-.3954	.4091	-.6852	-.7496
Denmark	DNK	20800095	20806746	1	.2668	-.4203	.0226	.2922	-.3104	.7111	-.0987	-.1563
Denmark	DNK	20800095	20802449	1	1.9298	-.4203	-.5034	.3203	-.3307	.3912	.3473	-.959
Denmark	DNK	20800095	20804426	1	1.5405	.2086	.894	.8729	.2711	1.0464	-.4948	.8136
Denmark	DNK	20800095	20801289	1	1.3891	-.4516	-.5544	.1137	-.2341	.7914	-.2821	.557
Denmark	DNK	20800095	20807443	1	.44665869608715	.17751925665052	.21703311296399	.353725829797189	.0854404071504641	.748851355000093	.01913922053894	.0888297925944885
Denmark	DNK	20800095	20804097	0	1.3581	-.2662	.0226	1.0752	1.9119	1.041	.5755	.1216
Denmark	DNK	20800095	20801451	0	1.7379	-.7306	-.227	.7902	.5238	1.5721	.5755	-.4607
Denmark	DNK	20800095	20804701	0	1.2724	-.4343	-.691	.1234	-.0456	.7033	-.6852	-.9299
Denmark	DNK	20800095	20805186	0	.44665869608715	.17751925665052	.21703311296399	.353725829797189	.0854404071504641	.748851355000093	.01913922053894	.0888297925944885
Denmark	DNK	20800095	20802516	0	.8853	-.0994	.0226	.8322	.4412	1.3099	.3473	-.4607
Denmark	DNK	20800095	20803047	0	.5156	-.4314	-.6843	.6	.1082	.713	.0221	-.4784
Denmark	DNK	20800095	20801057	1	.44665869608715	.17751925665052	.21703311296399	.353725829797189	.0854404071504641	.748851355000093	.01913922053894	.0888297925944885
Denmark	DNK	20800095	20804236	1	1.0526	-1.0602	-.3802	-.2169	-.8461	.2002	-.4771	-.1254
Denmark	DNK	20800095	20808807	1	.1695	.2554	-.5836	.2961	-.6392	.306	-.6852	-.1563
Denmark	DNK	20800095	20805015	1	.44665869608715	.17751925665052	.21703311296399	.353725829797189	.0854404071504641	.748851355000093	.01913922053894	.0888297925944885
Denmark	DNK	20800095	20808549	0	.44665869608715	.17751925665052	.21703311296399	.353725829797189	.0854404071504641	.748851355000093	.01913922053894	.0888297925944885
Denmark	DNK	20800096	20806474	1	1.1727	-.9443	.0226	-.3488	-1.184	.441	-1.2871	-.1563
Denmark	DNK	20800096	20803737	1	.0455	-.2479	.0226	.1053	-.0902	1.3911	-.1727	-.222
Denmark	DNK	20800096	20801913	0	1.2353	.2607	-.3802	.6844	1.0834	.9895	-.3912	-.6959
Denmark	DNK	20800096	20800340	0	1.3749	.0566	1.4967	.3429	-.4823	.0479	.3482	2.0955
Denmark	DNK	20800096	20808211	1	-.747	.2718	.0226	.0387	-.5788	.6939	-.3907	-.0542
Denmark	DNK	20800096	20805260	1	.7699	.0666	-.227	.0791	-.5688	.1934	-.3237	-.1563
Denmark	DNK	20800096	20803366	1	-.5769	-.2479	.0226	.4089	.463	.317	-1.2624	-.5251
Denmark	DNK	20800096	20802962	1	.2028	.792	.5462	.0543	-.577	.5956	-2.1355	.9097
Denmark	DNK	20800096	20808202	1	1.1941	-.5093	-.6173	.7113	-.0732	.3337	-.5832	-1.1252
Denmark	DNK	20800096	20800252	0	.8099	1.1132	.0226	.9137	.5302	1.0462	.5755	.1216
Denmark	DNK	20800096	20807072	0	.5002	-.0862	1.9359	.4139	.8401	.8349	2.4277	2.0955
Denmark	DNK	20800096	20804947	0	1.1345	.666	.7162	.7465	.7602	1.1932	.9911	-.1563
Denmark	DNK	20800096	20808778	0	-.6708	-.0994	.4173	.0467	-.3243	1.0022	-.1026	.6905
Denmark	DNK	20800096	20801688	0	1.4046	1.3403	1.9359	1.7282	.7239	1.239	.542	1.515
Denmark	DNK	20800096	20800271	0	1.2504	.1852	1.4967	.2946	.288	.5397	.3473	1.1232
Denmark	DNK	20800096	20806927	0	1.1672	-.4314	.0226	.5482	.33	.7377	-.309	.2286
Denmark	DNK	20800096	20805971	0	1.7503	.9275	1.9359	-.0397	1.0274	.6318	.3473	1.515
Denmark	DNK	20800096	20804919	0	1.0623	.2032	-.335	-.3952	.1641	.096	-.309	-.1563
Denmark	DNK	20800096	20803603	0	.4876	-.2595	1.9359	.228	.8906	.4392	-.0892	2.0955
Denmark	DNK	20800096	20803687	0	1.2855	-.4343	.8116	.488	.4673	.9293	.5755	-.1563
Denmark	DNK	20800096	20809474	1	.6355	1.7671	1.0524	.4805	.16	.7491	-1.305	2.0955
Denmark	DNK	20800096	20802420	1	1.5424	-.4203	.1802	-.1616	-.7561	-.0589	-.414	-.1563
Denmark	DNK	20800097	20809174	1	.3022	-.0994	-.6587	.5869	-.7885	.6414	-2.1355	-.8443
Denmark	DNK	20800097	20804986	0	2.2237	-.0862	.0226	-.3123	-.0677	.3248	.8038	.1216
Denmark	DNK	20800097	20801542	1	-1.0724	.1245	.8571	.4221	-.2977	.8111	-.2821	-.5711
Denmark	DNK	20800097	20809394	1	.9777	.156547780427856	.211443066665958	.329818285251846	-.0045	.723172057370738	-.0245445441419572	.0769236495206927
Denmark	DNK	20800097	20802077	1	-.8603	-.59	-.173	.0037	-.6648	-.1652	-.7867	-.6195
Denmark	DNK	20800097	20806203	1	1.0188	-.269	-.5836	-.4504	-.7642	-.218	-.9533	-.8802
Denmark	DNK	20800097	20802712	1	1.5171	.9454	-.6315	-.1128	.3305	.5857	-.2668	-.7496
Denmark	DNK	20800097	20803525	1	-1.0445	-.2662	-.227	.4574	.108	.4859	.5755	-.6959
Denmark	DNK	20800097	20806835	1	.46	.5068	1.4967	.432	.3075	.2886	-1.4019	-.1459
Denmark	DNK	20800097	20802074	0	-.1388	.6492	-1.7997	-.1439	-.6651	.5548	-2.1355	-.717
Denmark	DNK	20800097	20804510	0	1.3278	.7361	.9726	-.3614	.694	.4001	1.1375	2.0955
Denmark	DNK	20800097	20808404	0	.0165	-1.323	.0226	-.38	-.5194	.3749	-.6852	2.0955
Denmark	DNK	20800097	20805600	0	-1.1677	-.0862	.0226	-.6203	.1639	.4238	.3415	.8375
Denmark	DNK	20800097	20800909	0	1.4057	-.4314	.0226	.3504	.0506	1.0151	.1693	.1216
Denmark	DNK	20800097	20808181	0	.5001	-1.7262	-2.664	.2393	-.5289	.7922	-.615	.6314
Denmark	DNK	20800097	20804316	0	.2726	-.7836	-.227	.1533	-.0964	.2763	-.6997	.1216
Denmark	DNK	20800097	20803628	1	.499	-.2662	.0226	-.3796	.2996	.314	-.0553	.1216
Denmark	DNK	20800097	20805474	1	-.847	.2695	1.4967	.5428	.808	.7479	-1.0571	.9097
Denmark	DNK	20800097	20803042	0	1.1663	1.7162	.6407	.5486	.4235	.1402	.5755	-.0129
Denmark	DNK	20800097	20805672	0	1.4633	-.1139	.5021	.3748	.2417	-.1854	.0366	.7864
Denmark	DNK	20800097	20805402	0	-.8285	2.6352	-.5907	-.2418	-.2838	.2092	.8098	-.7108
Denmark	DNK	20800098	20804492	1	-.2671	-.0862	-.7638	-.3887	-.3657	.4408	-.5974	-.959
Denmark	DNK	20800098	20808910	1	.9809	.1997	-.5544	.2829	-.3255	.6867	-.3876	-.8936
Denmark	DNK	20800098	20807974	1	-.0163	-1.1996	-.861805890169221	-.583120566023758	-2.1082	-.0427854306750678	-1.06146509650238	-1.04435268934987
Denmark	DNK	20800098	20807465	1	.1272	-1.3829	-.8362	.5901	-.4012	.843	-.1474	-.4423
Denmark	DNK	20800098	20804831	1	-.2532	.292234889864989	.347363883487733	.2218	.7457	.2005	.131185157583488	.265830075516713
Denmark	DNK	20800098	20800997	0	1.5179	-.0862	.0226	3.6039	.6305	1.0896	.5755	1.1232
Denmark	DNK	20800098	20808004	1	.5946	.182362621233556	.226680271235004	.359615583718849	.090876176634639	.752105308603372	.0201018446362406	.0982429848011867
Denmark	DNK	20800098	20803049	1	1.596	.5315	-.732	1.1207	.9806	.8997	-.4948	-.975
Denmark	DNK	20800098	20803465	1	.8779	.0566	.0226	-.1222	-.45	.2046	-.2821	-.6774
Denmark	DNK	20800098	20809400	1	-1.0776	.090326201348001	.0671498797328479	.356297045692723	-.1824	.9183	-.0169762957168254	-.0730093023973822
Denmark	DNK	20800098	20809525	1	.6042	2.6352	.0226	.6101	.0392902567315231	.4266	-2.1355	-.2819
Denmark	DNK	20800098	20805549	1	.7903	.74130773420256	.788432799397255	2.4261	1.39743274684389	1.87576680488261	.824854859572961	.741550530873784
Denmark	DNK	20800098	20806103	1	1.4932	.792	1.9359	-.3117	-.0939	-1.6678	-.2637	.9097
Denmark	DNK	20800098	20800247	1	1.0277	-.343457476404421	-.401717979407356	.592864934287712	-2.2714	2.1362	-.48479742325435	-.679752094765755
Denmark	DNK	20800098	20805815	0	.7519	.187512374742288	.236937704121526	.36587792065501	.0966558102950562	.755565105754392	.0211253638732657	.10825165104213
Denmark	DNK	20800098	20806405	0	.9721	.194721374886106	.251296805975386	.374644396137162	.104746562564756	.760408381867898	.0225581606691521	.122262511221759
Denmark	DNK	20800098	20804374	1	.44665869608715	.17751925665052	.21703311296399	.353725829797189	.0854404071504641	.748851355000093	.01913922053894	.0888297925944885
Denmark	DNK	20800098	20800721	1	-.9288	.0598	.0226	.2827	-.3833	.4077	.0256	-.4607
Denmark	DNK	20800098	20804134	0	-.3201	-.2662	-.7302	.4038	.682	.7987	-.1321	-.9299
Denmark	DNK	20800098	20805291	0	1.1175	.468556455181242	.54291501719485	.696453333394402	.8779	1.0256843289854	.354186630098679	.452066932456239
Denmark	DNK	20800099	20803350	1	1.4344	-.480513438940999	-.9285	.4488	-.7577	.0418	-.6824	-.745515856076491
Denmark	DNK	20800099	20807012	1	.6162	-.0219	-.829	.5362	-.157	.5179	.3482	-.1563
Denmark	DNK	20800099	20806003	1	1.1777	.792	-.335	.2677	.0561	.8052	-1.0753	.7627
Denmark	DNK	20800099	20809329	1	.2257	1.1132	-.5034	-.2164	.5928	-.1211	.1922	-1.4344
Denmark	DNK	20800099	20801941	1	1.0363	-.0862	.0226	.5116	-.1218	.6004	-.2821	-.1563
Denmark	DNK	20800099	20801385	1	2.0042	.5091	-.9607	.3475	.858	.7075	-.5172	-1.3017
Denmark	DNK	20800099	20803614	1	.2508	-.1167	-.4806	.2417	.387	-.0112	-.3876	-.1563
Denmark	DNK	20800099	20808658	0	1.5678	-.2662	.0226	.9761	.6064	1.298	.5755	.1216
Denmark	DNK	20800099	20801686	0	.44665869608715	.17751925665052	.21703311296399	.353725829797189	.0854404071504641	.748851355000093	.01913922053894	.0888297925944885
Denmark	DNK	20800099	20803716	0	-.1972	.6544	.7059	-1.0489	1.5805	.9084	.0254	-.2709
Denmark	DNK	20800099	20801630	0	1.0874	-.7199	.6407	.5821	.3119	.4395	.3482	.8567
Denmark	DNK	20800099	20804287	0	.9126	.0325946133475919	-.11382020281489	.377473512408321	.019133625345113	.77796554747803	.3379	-.5711
Denmark	DNK	20800099	20803248	0	.9788	-.2479	.0226	-.1372	-.6537	.783	.5755	-.222
Denmark	DNK	20800099	20809481	0	1.6001	.6342	.0226	-.1797	-.1255	-.2607	-.0992	2.0955
Denmark	DNK	20800099	20803449	0	-.1203	-.4314	.0226	1.2836	-.1165	1.5721	.5755	.1216
Denmark	DNK	20800100	20801599	1	.4721	.0467	.0226	.1053	1.0684	.628	.5755	.1216
Denmark	DNK	20800100	20800884	0	1.6542	.0402	.0226	-1.6821	.5444	-1.0529	.5755	.1216
Denmark	DNK	20800100	20803866	0	-1.0552	.128350775469377	.119097863249093	.293934697022872	.0302579972770027	.715818129075388	.00936693022273756	-.00673029914228243
Denmark	DNK	20800100	20807386	1	1.7166	.7825	-.691	.5383	.2673	.8801	-.0553	-.8936
Denmark	DNK	20800100	20805881	1	-.1396	-.165	-.227	-.227	-.7226	1.0063	-.6852	-.4607
Denmark	DNK	20800100	20803335	1	.0772	-1.1979	-1.0935	-.3517	-.0799	.1285	-.6852	-.7496
Denmark	DNK	20800100	20805530	1	1.3557	-.4314	.0226	.2419	-.0778	.8407	-2.1355	-.6195
Denmark	DNK	20800100	20800373	1	1.5316	.468	-.5836	.0401	-.2954	.3562	-.414	-.6912
Denmark	DNK	20800100	20801124	1	-.3701	.0722	.8038	.1599	.6047	.8755	-1.1693	.1216
Denmark	DNK	20800100	20806094	1	-1.2783	-.7737	-.7638	-.7812	-1.9601	-.1142	-.6852	-.7496
Denmark	DNK	20800100	20800308	1	.7245	.394621816983476	.453254818504728	.609084407477599	.6892	.957559919647076	.276578772900323	.354309438713054
Denmark	DNK	20800100	20808486	1	-.0461	-2.9627	-2.664	-.2784	.4642	-.7368	-1.55734332476557	-2.5027
Denmark	DNK	20800100	20806049	1	.1734	-.5034	.9192	.1165	.0627	.6168	-.8883	.7133
Denmark	DNK	20800100	20807840	0	.204	-.4314	.0226	.732	.5778	.8904	.5755	-.7496
Denmark	DNK	20800100	20804023	0	-.8304	.9349	1.9359	.3102	1.1506	1.3884	2.4277	2.0955
Denmark	DNK	20800100	20809549	0	.6576	1.3403	1.9359	.2841	1.4185	1.0872	1.4834	1.515
Denmark	DNK	20800100	20803532	0	.8942	.6515	.4173	.4869	.5478	1.1474	1.802	.1216
Denmark	DNK	20800100	20804106	0	.9349	-.0862	.0226	.5712	-.0408	1.417	.5755	.1216
Denmark	DNK	20800100	20800622	0	-.3867	-1.1914	.1453	-.2174	-.3263	.3252	-.9362	.2988
Denmark	DNK	20800101	20801700	1	.44665869608715	.17751925665052	.21703311296399	.353725829797189	.0854404071504641	.748851355000093	.01913922053894	.0888297925944885
Denmark	DNK	20800101	20808845	1	-2.6462	-.4314	-.5907	.0685900287764089	-.0768	.3923	-.0823	-.4592538019183
Denmark	DNK	20800101	20802315	1	-1.266	-.115479586764874	-.106092886515225	-.0480551823885684	-.8584	.445210869474278	-.0616	-.252704111467144
Denmark	DNK	20800101	20808493	0	.5621	.181298622574727	.224560966919607	.358321712451048	.0896820374486024	.751390474481261	.0198903737194999	.096175078553058
Denmark	DNK	20800101	20805664	0	.2227	.170187202734527	.202428908930507	.344809715272835	.0772115500719618	.743925406756811	.0176819666689829	.0745797745341385
Denmark	DNK	20800101	20803736	1	.6951	.185652832470858	.233233812271848	.363616631793128	.0945688224253061	.754315795657902	.0207557777787773	.104637587199246
Denmark	DNK	20800101	20805396	1	-1.0357	1.1352	1.1657	.7053	-.0567	1.5646	-.4748	.7566
Denmark	DNK	20800101	20801176	1	-.7973	-.4314	.586	.3901	.86	.6285	-.2852	-.5251
Denmark	DNK	20800101	20803543	1	1.2801	.204804808329777	.271381289948995	.386906314613559	.116063327773965	.767182809855908	.0245622542801103	.141859899665563
Denmark	DNK	20800101	20805306	1	-1.2764	-.4203	-.4728	-.0132	-.3946	.3299	-.9936	.1216
Denmark	DNK	20800101	20806431	1	-1.1721	.37	-.3802	.5188	-.1382	1.1274	.5837	-.4423
Denmark	DNK	20800101	20801378	1	.7212	2.6352	1.9359	1.2836	-.0408	3.6292	2.4277	2.0955
Denmark	DNK	20800101	20805704	1	.3215	-.59	.9726	-.3966	-.8821	.8396	-.9106	.9339
Denmark	DNK	20800101	20800394	1	.4217	-.8939	.872	.9275	.0291	.8553	-.3268	.2286
Denmark	DNK	20800101	20806549	1	-.6842	-.891	-1.2374	.4019	-.4323	.5035	.3482	-.5251
Denmark	DNK	20800101	20805159	1	.0504	-.0525470616678355	-.0364385884088527	.0829805276299909	-.5486	.528687549808782	-.250238362242623	-.195009931163043
Denmark	DNK	20800101	20804065	1	-.8795	.134102915911107	.130555148424947	.300929564153726	.0367136974304375	.719682632314003	.0105101745326251	.00444912017452422
Denmark	DNK	20800101	20807749	1	.3308	-.2662	-.4246	.2694	-.914	.7073	-.176	-.4377
Denmark	DNK	20800101	20805453	0	-2.4193	.201064827128586	.187027350149312	.326895982695445	.12781253054017	.767953985605205	.3473	.0917332055318269
Denmark	DNK	20800101	20809579	0	-1.1543	.125106398020456	.112635615321221	.289989384941667	.0266167913281957	.71363843487535	.00872210659661434	-.013035822501961
Denmark	DNK	20800101	20806007	0	-.5096	-.1167	.5347	-.1101	-.5202	.832	-.1026	1.0448
Denmark	DNK	20800101	20804992	0	.3485	.174305696004702	.210632246865182	.349817992364818	.0818337872905281	.746692364681784	.0185005217867054	.0825841624115106
Denmark	DNK	20800101	20805145	0	-1.5063	-.0295499660897136	-.145544889504816	.206650348872146	-.131153390375291	.644815643111427	-.181007228042643	-.3917
Denmark	DNK	20800101	20804768	0	-3.2394	.3326	.0226	3.6039	1.3957	3.6292	.9628	1.3857
Denmark	DNK	20800102	20802507	0	-.2556	.9526	1.4967	.4982	.3903	1.0117	.7679	.7864
Denmark	DNK	20800102	20801247	1	1.5016	-.7221	-.4728	-.0699	-.7495	.2962	-.4771	-.5251
Denmark	DNK	20800102	20804936	0	1.111	-.2624	.4173	-.0432	-.537	.6685	1.0638	-.4607
Denmark	DNK	20800102	20801074	0	-.2954	.153225427191782	.168643937674899	.324183416692895	.0581751343093291	.732529851105551	.0143107949162638	.041614167544739
Denmark	DNK	20800102	20809300	0	-1.9989	1.79364607451336	1.83608947038142	2.24848920198444	4.8357	2.34714434856949	2.08777727065113	1.95392096428015
Denmark	DNK	20800102	20801403	1	-.4638	.2718	.0226	.159576737722952	-2.6758	1.5721	-.596837446062852	-.9299
Denmark	DNK	20800102	20807348	1	-.0349	-.4314	-.3802	.1564	-.5749	.4956	-.6852	-.4607
Denmark	DNK	20800102	20804193	1	.0596	-.0304520061657774	-.4688	.419785547042473	.2545	.798728816763725	.1049	-.236489511374097
Denmark	DNK	20800102	20801257	1	1.0252	-.5743	-.4806	.5304	-.0527	.7935	-.6852	-.3297
Denmark	DNK	20800102	20803591	1	.453	-.4174	.0226	.6333	-.9345	.6951	.5755	-1.1252
Denmark	DNK	20800102	20806568	1	.9598	-.59	.0226	.2695	-.7907	.4871	-.6852	-1.0913
Denmark	DNK	20800102	20807598	1	1.6942	-.8398	-.9607	-.1906	-.5725	.6525	-1.2871	-.4607
Denmark	DNK	20800102	20805305	1	.8517	-.8452	1.9359	.4228	-1.1453	.6459	.5755	-.1563
Denmark	DNK	20800102	20805374	1	.44665869608715	.17751925665052	.21703311296399	.353725829797189	.0854404071504641	.748851355000093	.01913922053894	.0888297925944885
Denmark	DNK	20800102	20806299	0	1.1029	.0891194506261283	.147	.164970372102868	-.100187879839932	.4565	-.126664105813271	.0153646885379665
Denmark	DNK	20800102	20801808	0	.7801	1.7162	1.9359	2.17848085667794	1.2041	3.6292	1.2262	1.2147
Denmark	DNK	20800102	20806719	0	2.0637	2.6352	1.9359	3.6039	.3142	3.6292	2.4277	2.0955
Denmark	DNK	20800102	20809518	0	-.2634	.9454	.8591	.6456	.3611	.9699	.3415	2.0955
Denmark	DNK	20800102	20801811	0	.4696	-2.9627	.0226	3.6039	4.8357	3.6292	.5755	2.0955
Denmark	DNK	20800102	20800147	0	.8882	.165703977493287	.218279825711158	.340450140175887	.0267	.732975508048649	-.0102733375043844	.0856275248366102
Denmark	DNK	20800102	20804325	0	1.903	.225197570316991	.312000202504714	.411704850389365	.138950383127263	.780883430614777	.0286153384043502	.181493708956621
Denmark	DNK	20800102	20805423	0	.4537	-.117576502539395	-.5098	3.229	-.3936	1.92901902900951	0	-.8875
Denmark	DNK	20800103	20803454	1	.1523	-.0862	-.227	-.1342	.0192	.6983	-1.0602	-.2503
Denmark	DNK	20800103	20804307	1	-.337	-.5847	.3416	.129	-.8457	.3552	.5755	-.1563
Denmark	DNK	20800103	20809586	1	.6102	.182873340589794	.227697537306395	.360236641927394	.0914493634439366	.752448428981986	.0202033506762761	.0992355798002885
Denmark	DNK	20800103	20803444	1	1.0423	-.9363	-.4728	-1.1482	-.6952	-.4657	-.6852	.1216
Denmark	DNK	20800103	20809570	1	.271	.371229151842384	.403758720027671	1.0899	.54804416748946	1.14906431006693	.308044237761778	.305385458587776
Denmark	DNK	20800103	20803313	1	.6492	-.2337	.0226	-2.4198	-1.22	-.1452	-.6852	-.1563
Denmark	DNK	20800103	20804036	1	1.1731	-.0862	-.227	.4923	-.6209	.8472	-.6852	-.5251
Denmark	DNK	20800103	20805836	1	-1.0473	.1973	-.7638	-.4479	-.5089	.4325	-1.1908	-1.2412
Denmark	DNK	20800103	20805861	1	1.4485	2.6352	1.9359	3.6039	.7728	2.40049178439853	1.22074131044031	1.0383
[truncated: 5,162 more rows]
