# Supplementary material for: Antecedents of adolescent students’ ICT self-efficacy: The ICT dataset
Source: Data Brief. 2020 Oct 22;33:106437. doi: 10.1016/j.dib.2020.106437 (PMC7644865; doi:10.1016/j.dib.2020.106437)
Supplement: Supplementary file 2 [file mmc2.zip › Estonia.csv]

CNTRYID	CNT	CNTSCHID	CNTSTUID	ST004D01T	ESCS	INTICT	COMPICT	HOMESCH	ENTUSE	USESCH	SOIAICT	AUTICT
Estonia	EST	23300001	23303399	0	.0863952508334861	-.13243477034398	-.0393416847074796	.336060409279128	.0925072023365948	-.114344342063257	-.0144790633453343	-.0168185297790464
Estonia	EST	23300001	23303560	0	-.3828	-.182275891735605	-.17836134054942	-2.5303	.1718	-1.63865489996378	-.44152099960259	-.0519353219675074
Estonia	EST	23300001	23304677	0	.5743	2.6352	1.9359	-2.6893	.309	1.0245	-.6885	.9883
Estonia	EST	23300001	23303647	1	.1543	-.12914212152512	-.0294144749990411	.340140243863622	.097248330396839	-.112273150983477	-.0131109209068494	-.0074837167816826
Estonia	EST	23300001	23302449	1	-.0641	-1.0212	-.7902	.4974	-1.0084	-.0927	-.60992985445095	-.753372138861828
Estonia	EST	23300001	23305084	1	-.4729	-.159554564904083	-.121106823554289	.302456984845613	.0534570557675301	-.131403639810593	-.0257477238985446	-.0937044124445095
Estonia	EST	23300001	23300439	1	-1.3073	-.0674132674890188	-.102288572337461	.448317057762956	.408	.00167193768257183	.141839859154174	-.0458885292849602
Estonia	EST	23300001	23303653	1	-.6495	-.427519797558848	-.421377536079861	-.0249	-.7711	-.411704379670266	-.380987530914957	-.437405071548202
Estonia	EST	23300001	23301889	1	.2628	-.123881040360232	-.0135525173806667	.346659111216068	.104823829914186	-.108963747224322	-.0109248668178843	.00743169374034662
Estonia	EST	23300001	23300804	1	.793	-.098172052031906	.0639590948705967	.378514442739263	.141842538154715	-.0927918958593077	-.000242416329687871	.0803178749272581
Estonia	EST	23300001	23305649	0	.7312	-.101168686280662	.0549243577202231	.374801392026073	.137527645342069	-.094676883438255	-.00148756050202008	.0718222770446645
Estonia	EST	23300001	23304067	0	-.5681	-.164170739345532	-.135024412174282	.296737204458951	.0468101658684386	-.134307374721851	-.0276658100669269	-.106791482321903
Estonia	EST	23300001	23302279	0	.4513	-.114740821009252	.0140048928595505	.357984516708566	.117984951195475	-.103214230094361	-.0071269756126315	.0333446419744711
Estonia	EST	23300002	23301263	0	.9284	.3062	1.9359	1.0298	1.1157	-1.6678	.0444	1.0641
Estonia	EST	23300002	23303836	1	.1455	-.2479	.0226	.1053	-.9291	1.0062	.5755	.1216
Estonia	EST	23300002	23305010	1	.9692	-.983	-1.0611	.7113	-.0886	.3654	-.6852	-.5912
Estonia	EST	23300002	23302529	1	-.734	.1945	.7162	.566	.3991	.1605	.1701	.1216
Estonia	EST	23300002	23305698	1	.3843	-2.9627	-2.664	.2136	-.9984	-1.6678	-1.2871	-2.5027
Estonia	EST	23300002	23303138	1	-.3493	.3326	1.9359	.184	.1724	.0108	-1.2871	-.6544
Estonia	EST	23300002	23302342	1	.0863952508334861	-.13243477034398	-.0393416847074796	.336060409279128	.0925072023365948	-.114344342063257	-.0144790633453343	-.0168185297790464
Estonia	EST	23300002	23304541	1	.9105	.394	-.4396	.5375	.2454	.253	.5755	-.9167
Estonia	EST	23300002	23301624	1	-.7421	-.2662	-.4806	-.3669	-.3431	-.5569	-.5832	-.1563
Estonia	EST	23300002	23300151	1	.4327	-.0862	.0226	.1081	-.0408	.4394	-.3763	.1216
Estonia	EST	23300002	23304641	1	-.621	-.4314	-.9607	.6661	.1978	-.0321	.1648	-1.1252
Estonia	EST	23300002	23302973	0	-.751	-1.2115	.0226	-.2179	-1.2824	-1.6678	-.6852	.1216
Estonia	EST	23300002	23302445	0	-.4651	-.0071	-.227	.7113	.6304	1.0062	.1922	.1216
Estonia	EST	23300002	23302552	0	.6631	-1.7199	-.5761	1.2836	.3752	.6465	-2.1355	.1216
Estonia	EST	23300002	23303568	0	-.7294	-1.3452	.0226	1.7418	.8779	1.5721	.5755	.1216
Estonia	EST	23300002	23301644	0	.482	-.3386	1.9359	1.3388	1.1369	1.5721	.8038	1.515
Estonia	EST	23300002	23300357	0	.7229	-.7815	.0226	1.7775	.4036	2.1656	1.3617	.1216
Estonia	EST	23300002	23300700	0	-.448	1.7162	1.9359	.4298	2.5919	-.1292	2.4277	2.0955
Estonia	EST	23300002	23300245	0	.3254	-1.2775	-1.2828	.7836	-.4633	1.0441	-1.0839	-1.113
Estonia	EST	23300002	23302691	0	.0863952508334861	-.13243477034398	-.0393416847074796	.336060409279128	.0925072023365948	-.114344342063257	-.0144790633453343	-.0168185297790464
Estonia	EST	23300002	23304587	1	-.6905	-.2662	.0226	1.2395	.7519	.4257	-.5832	-.1563
Estonia	EST	23300003	23303279	1	.4961	-.7815	.1648	1.0259	.442	-1.3198	.0154	-.7887
Estonia	EST	23300003	23301192	0	.4526	-.7938	-.5034	-.0807	-.6936	-1.6678	-.309	.1216
Estonia	EST	23300003	23301976	0	.637	-.089	.586	-.9113	-.2477	-.4128	.0215	.1216
Estonia	EST	23300003	23302508	0	-.362	-.0994	-.5836	1.2836	.8779	1.5721	.5755	.1216
Estonia	EST	23300003	23302647	0	-.6474	-1.1458	-1.7997	-.2293	-.9949	-.0745	-2.1355	-1.3017
Estonia	EST	23300003	23304796	0	-1.5782	-.7568	-.5976	.8916	.0988	.7082	.0993	-.0888
Estonia	EST	23300003	23302332	1	-.775	-.0862	-.7638	.83	.3445	.4869	-.6852	-.5711
Estonia	EST	23300003	23303660	1	-.7722	.1997	.586	.1572	-.6567	-.2408	.7741	.1216
Estonia	EST	23300003	23303218	1	-.6627	-.0862	.0226	1.7298	.9583	1.2924	.5755	.1216
Estonia	EST	23300003	23300228	0	-.6063	.3464	.5833	.6825	.4736	-.2979	.8038	-1.1252
Estonia	EST	23300003	23304753	0	.2383	1.2587	1.9359	.0261	.3037	.025	1.2607	2.0955
Estonia	EST	23300003	23304731	0	-.2667	1.0508	.586	.0216	.7675	-.1148	1.1171	.4994
Estonia	EST	23300003	23300907	0	-.6703	1.7671	1.2867	2.5574	3.5548	.5185	2.4277	2.0955
Estonia	EST	23300003	23304340	0	-.24	-.2662	.0226	.0942	-.0356	-.3242	-.1026	-.1563
Estonia	EST	23300003	23300851	0	-1.1659	.1852	.3461	1.2746	1.0991	.9487	1.4995	1.515
Estonia	EST	23300004	23303973	1	-1.1551	2.6352	1.9359	1.2836	.4145	3.6292	.5755	.1216
Estonia	EST	23300004	23302283	1	-.4517	-.0994	.3461	.5784	-.0823	-1.6678	.3482	-.3297
Estonia	EST	23300004	23303472	0	-.3795	-.00805967824867224	.0486031903438861	.525293685774041	.5175	.0471450460536533	.180509991579709	.0992620236309654
Estonia	EST	23300004	23305328	0	.5665	-.10915486202128	.0308463446350042	.364905931630241	.126028246535552	-.099700466840401	-.00480593016517728	.0491810962798883
Estonia	EST	23300004	23305475	1	.1702	-1.855	-1.9114	3.6039	.5222	-1.6678	-1.5537	-.8745
Estonia	EST	23300004	23305198	1	-.4938	2.6352	.3461	.1804	-.912	.4562	-.5832	-.7496
Estonia	EST	23300004	23304518	1	.0639	-2.9627	.0226	.7113	.8779	.9873	.5755	.1216
Estonia	EST	23300004	23300325	1	-.5268	-.8305	-1.0411	.5708	.6186	.5882	-.2668	-1.1252
Estonia	EST	23300004	23303575	1	-1.0591	-.3552	-1.0411	.5686	.2741	-1.6678	-.6852	-.959
Estonia	EST	23300004	23304105	1	.3837	-.1878	.3461	-.2074	-.5952	.6035	-.6791	-.5251
Estonia	EST	23300004	23301150	1	-1.3623	-.0862	.0226	2.5574	.9331	.8453	.5755	.1216
Estonia	EST	23300004	23304203	1	.3633	-.0862	.0226	-.0818	.2798	.1163	.5755	.1216
Estonia	EST	23300004	23303358	1	1.0834	-.4314	.0226	.9567	.1349	1.1493	.5755	.1216
Estonia	EST	23300004	23302026	1	-.5683	.473449318840791	.7858659685657	1.07380756943702	.844911362815951	1.4595	.939618638151979	1.1439
Estonia	EST	23300004	23300740	1	-.9258	2.6352	1.9359	3.6039	.4695	-1.6678	2.4277	-.5251
Estonia	EST	23300004	23301898	1	.2229	-1.3452	.0226	.1053	-1.17	1.0062	-.6852	-1.1252
Estonia	EST	23300004	23302911	1	-1.3803	-.4314	-.4923	.3447	-.4674	-.801	.3482	-.65
Estonia	EST	23300004	23300885	1	-.1486	-.0994	-1.7832	.6372	-.1497	-1.6678	-.6852	-.7317
Estonia	EST	23300004	23304235	1	.0888	.0634	-1.1926	.5693	-.4189	3.6292	-1.166	-.7507
Estonia	EST	23300004	23300231	1	-.4862	-.0384	1.0108	.3526	-.7467	-.3551	-.3733	-.6774
Estonia	EST	23300004	23301229	1	-.6948	-.0862	.0226	-2.6893	-3.7095	-1.6678	.5755	.1216
Estonia	EST	23300004	23300947	0	-.0976	.2165	1.0108	.8987	-.1514	.7107	1.2498	-1.1252
Estonia	EST	23300004	23302154	0	.683	-.4314	-.5836	.6644	-.5614	-1.6678	.5755	.0208
Estonia	EST	23300004	23305568	0	-.4651	-.0862	.0226	.7113	.8779	.4394	-.6852	-1.1252
Estonia	EST	23300004	23302473	0	-.8038	.242	1.9359	1.0192	4.3685	-1.6678	2.4277	2.0955
Estonia	EST	23300004	23303082	0	.275	-2.9627	-.6047	-1.3001	-1.6995	.8115	-1.7719	-1.9384
Estonia	EST	23300004	23300651	0	.2024	-.1046	-.227	.2169	-.5751	.0182	.3415	-.6073
Estonia	EST	23300004	23304697	0	-1.0997	-.0862	.5347	1.9098	1.022	2.0418	1.1375	.1216
Estonia	EST	23300004	23305066	0	-.1018	-1.4093	-1.4747	1.2836	.8779	1.0062	-.6852	-1.1252
Estonia	EST	23300004	23301060	0	.4333	-.0994	-.227	.9571	-.4634	-1.6678	.3482	.1216
Estonia	EST	23300004	23300201	0	-.9725	-.7815	-.3802	.6036	.1329	.5855	.1648	-.3297
Estonia	EST	23300004	23304840	0	.3963	-.117407728512191	.00596426918203352	.35468002173728	.114144836232765	-.10489180803679	-.00823511363007925	.0257838347974056
Estonia	EST	23300004	23303294	0	-.3648	-.0132658360579348	.0444672040224346	.517428304099372	.5001	.0405172319025193	.172575074734758	.0940283436878322
Estonia	EST	23300004	23303557	0	-1.0169	-.0862	-.5373	.4234	-.3168	.586	-.0352	.1216
Estonia	EST	23300004	23301380	0	-1.3203	-1.4704	-1.0813	.3103	-.339	.8478	-.8709	-1.3305
Estonia	EST	23300004	23300279	0	.8111	2.6352	1.9359	1.3804	1.744	3.6292	2.4277	2.0955
Estonia	EST	23300004	23305900	0	-.4899	.309	1.9359	1.144	.7682	.2236	2.4277	1.4234
Estonia	EST	23300004	23301593	0	-.8388	-.0862	-.4728	1.2836	-.9291	.4394	.5755	.1216
Estonia	EST	23300004	23306135	0	-1.0309	-.7815	-.6843	.7113	-.0408	.7242	-.4948	-.5251
Estonia	EST	23300004	23303668	0	-.3031	-.6593	-.7249	.1053	-.9291	.4394	-.2004	-.7507
Estonia	EST	23300004	23304526	0	.8857	-.7815	.0226	.7113	-.0408	.4394	-.6852	.1216
Estonia	EST	23300005	23305871	0	-.0986	-.2662	.4173	-1.3874	-.2449	-.212	-.5208	.1216
Estonia	EST	23300005	23304168	1	-1.7952	-.0071	.0226	1.2836	-.9291	1.0062	.5755	.1216
Estonia	EST	23300005	23305342	1	-1.0579	-.2662	-.6097	.3168	-.143	-.2858	-.6852	-.5251
Estonia	EST	23300005	23305970	1	.2023	-.0862	.0226	-.0886	-.3243	-1.6678	-.535	-.1563
Estonia	EST	23300005	23300383	1	-.8684	-.989	-.8627	-.9427	-.8897	-.5956	.1701	-1.3686
Estonia	EST	23300005	23306016	1	.2299	-.5994	-.7902	-.1709	-.9164	-.801	-1.0753	-.959
Estonia	EST	23300005	23302274	1	.498	-.6019	.6407	-.3043	-.4572	-1.6678	.5349	1.1508
Estonia	EST	23300005	23304219	1	-1.4664	-.2624	-1.0611	.3722	-.0068	.1527	-1.2871	-1.1252
Estonia	EST	23300005	23303056	0	-.5203	-.891	-.7836	.7831	.0014	.3425	.5755	.1216
Estonia	EST	23300005	23304858	0	-1.3347	-.0905	-.3802	-.358	.0477	.0719	-.4948	-.4607
Estonia	EST	23300005	23303923	0	-.0778	-.6593	-.7836	1.8255	1.2294	.8132	-.1727	-.5093
Estonia	EST	23300005	23303807	0	-.7565	-.4314	.0226	.2487	.1659	-.3435	-.176	-.1563
Estonia	EST	23300005	23300049	0	.9608	2.6352	1.9359	.7113	1.3055	.4394	2.4277	2.0955
Estonia	EST	23300006	23303794	1	.758	1.7162	.4173	.4049	-.754	-.238	.9636	-.1563
Estonia	EST	23300006	23304743	1	.6235	-.4314	.6496	.9102	.2996	.3115	.5755	-.5711
Estonia	EST	23300006	23304985	1	1.0068	-.0862	-.3802	-.0929	-1.1113	-1.6678	-2.1355	-.4607
Estonia	EST	23300006	23303260	1	.6082	-.1692	-.227	1.2836	.0525	-.219	-.0823	-.6774
Estonia	EST	23300006	23303362	1	-.0034	.229391182283274	.9352	.348889132331427	.075	-.0449161198515349	.431140868089104	.596751810071434
Estonia	EST	23300006	23303639	1	.5063	-.4314	-.5034	.5354	-.0847	.1746	-.1722	.1216
Estonia	EST	23300006	23300853	0	.826	-.2662	-.4728	.6379	.1751	-.1971	.3482	.1216
Estonia	EST	23300006	23305768	0	.6049	-.2662	.0226	.3986	.5899	-1.6678	2.4277	-.3297
Estonia	EST	23300006	23300198	0	-.5553	-.2741	-.5034	-.0002	-.1477	-1.0529	.5755	-.2503
Estonia	EST	23300006	23305886	1	.9428	1.3403	.4173	.5318	.0325	.4248	-1.2871	.1216
Estonia	EST	23300006	23301980	1	.7037	-1.0744	-.7902	.0892	-.9058	-.5032	-.9711	-.7496
Estonia	EST	23300006	23300119	1	.9629	.7308	-.4806	.4601	-.1303	-.1442	-1.2624	-.7108
Estonia	EST	23300006	23304081	1	.1814	-.4203	-1.5179	.378	-.0673	.2532	-.6852	-1.0788
Estonia	EST	23300006	23303078	1	.8381	.0502	.1386	.2645	-.0641	-.0498	.5755	-.9299
Estonia	EST	23300006	23305772	1	.5446	.1395	.0226	.5548	-.4739	-.0424	-.3907	-.2503
Estonia	EST	23300006	23300407	1	.9807	-.4516	.8038	-.0714	-.0675	-.3801	-2.1355	-1.1811
Estonia	EST	23300006	23302949	1	1.0161	-.4203	-.9607	.0379	-.8483	-.8849	-2.1355	-1.3017
Estonia	EST	23300006	23303114	1	.9987	-.4203	1.4967	-.0049	-.7464	-.9484	-1.0753	-.4607
Estonia	EST	23300006	23304412	1	.4801	-.2662	-.5034	.1889	.1533	.0064	-2.1355	-1.3017
Estonia	EST	23300006	23300025	1	1.2222	.5289	.9726	.4976	-.5511	.2804	-.8627	.2224
Estonia	EST	23300006	23301770	1	.4533	-.891	.0226	.9405	-.5492	-.9292	-.4771	-.6774
Estonia	EST	23300006	23300650	1	1.1583	-.4314	-.7638	-.095	-.5346	-.3435	-.6852	-1.1252
Estonia	EST	23300006	23302076	1	-.2064	.0467	1.1381	.6299	.5289	.1137	.3356	1.515
Estonia	EST	23300006	23305638	1	.9265	-.29180826425268	-.129010053808372	.0907607725685354	-.4718	-.327953628273077	-.275831756305094	-.146591419590898
Estonia	EST	23300006	23303910	1	.7232	-.1874	-.5034	.4503	-.4041	-.0162	-.6852	-.1563
Estonia	EST	23300006	23300663	1	.2248	.64	-.5544	.2348	-.227	-.5309	-.4771	.6559
Estonia	EST	23300006	23304037	0	.3153	-.847	-.691	-.3784	-.2372	-.3516	-.6852	-.5251
Estonia	EST	23300006	23300146	0	1.5354	-.6447	1.9359	.7113	.7259	-.9484	.8038	2.0955
Estonia	EST	23300006	23304409	0	.8186	-.0969307278123565	.0677016397095864	.38005253494408	.143629937119176	-.0920110595806499	.000273371547524182	.0838370869951285
Estonia	EST	23300006	23304700	0	.8253	.2532	-.6315	.099	-.081	-1.6678	-.1026	-.222
Estonia	EST	23300006	23302947	0	-.4245	-.9443	-.5034	-.1233	-.2093	-.8849	-.3912	.1216
Estonia	EST	23300006	23305596	0	.6282	.7763	-.4806	-.0013	-.3966	.266	-.5832	-.1563
Estonia	EST	23300006	23305757	0	-.3807	-1.3452	-.7249	.456	.8779	.935	-.1727	-.7507
Estonia	EST	23300006	23303799	0	.4033	-.4314	.0226	.5513	.3552	-.0983	.1693	.1216
Estonia	EST	23300006	23305688	0	.5332	.5836	-.227	.4642	.0864	.3535	-.6505	.0484
Estonia	EST	23300006	23302077	0	.0863952508334861	-.13243477034398	-.0393416847074796	.336060409279128	.0925072023365948	-.114344342063257	-.0144790633453343	-.0168185297790464
Estonia	EST	23300007	23303802	1	-.5464	2.0175	-.732	1.0871	.1817	-.7433	-.5974	-.5461
Estonia	EST	23300007	23305012	0	-.2691	1.127	.9192	.5319	.4285	.5677	-.1727	.1216
Estonia	EST	23300007	23302516	0	-.3701	-.2479	.0226	.6144	1.0355	.644	.5755	.1216
Estonia	EST	23300007	23303270	0	-.9709	.468	.0226	.3409	.4802	.4934	-.2857	.1216
Estonia	EST	23300007	23305037	1	-.3916	-1.2223	-1.2192	.3176	-.108	-.5309	-1.2871	-.1314
Estonia	EST	23300007	23302490	1	-.4267	-.0966	-.7902	.4916	.2405	-.1922	-.6852	-.1314
Estonia	EST	23300007	23302507	1	.2134	.6492	1.9359	.6174	.9224	-.052	1.1987	1.2147
Estonia	EST	23300007	23303986	1	.3676	.5366	.4173	-1.215	.081	.2834	.075	.6377
Estonia	EST	23300007	23304799	0	-.1607	-.2624	-.5971	.488	1.8207	.7714	1.4793	.9888
Estonia	EST	23300007	23301658	0	.0739	.4457	1.1657	.4686	.5726	.4506	.5755	.4777
Estonia	EST	23300007	23305189	0	.688	.1852	-.4806	.2397	.4664	-1.6678	.2337	-.4607
Estonia	EST	23300007	23305437	0	-.6721	-.4314	-.3802	.3648	.3008	-.1829	.075	.1216
Estonia	EST	23300007	23301910	0	.7513	.6464	.586	.2869	.6535	-.0055	.8038	2.0955
Estonia	EST	23300008	23304075	0	-1.4226	-1.3452	.0226	.0562	-.9806	1.5721	-.0553	-.3297
Estonia	EST	23300008	23303391	0	-.6083	-.0862	-.227	.3369	.6871	.3693	.1648	-.1563
Estonia	EST	23300008	23301259	1	.5182	-.3531	-1.0611	.1048	-.4873	.2382	.0256	-.959
Estonia	EST	23300008	23305912	0	.5918	-.0994	.586	.4706	-.0207	.5112	.1693	-.4607
Estonia	EST	23300008	23304784	1	1.0575	-1.0212	-1.2374	-.8199	-.9755	-.7847	-2.1355	-1.0788
Estonia	EST	23300008	23303752	1	-.6055	-.4203	-.4806	.4557	-.0736	-.2781	-.6852	-.7317
Estonia	EST	23300008	23305924	1	-.1493	.2032	-.8627	.1545	-.7361	-.3242	-.4948	-1.113
Estonia	EST	23300008	23300106	1	-1.1069	-.5743	-.5836	.0332	-.588	-.8849	-.7867	-1.3649
Estonia	EST	23300008	23302777	1	-1.0083	-.891	-.227	.2948	-.2924	-.2418	-.0987	-1.1252
Estonia	EST	23300008	23300193	1	.6873	-.6951	-.4806	-.1664	-.1264	-.5418	-.6852	-.4607
Estonia	EST	23300008	23304090	0	-.7328	.9454	-.335	.3527	-.0157	.0362	.3415	-.1563
Estonia	EST	23300008	23304217	0	-.9262	-.071911800399002	-.5836	1.1005	.729	1.3336	.1929	.1824
Estonia	EST	23300008	23300416	0	.8139	-.2662	.4996	.0818	-.7777	-.1817	-.3237	-.4607
Estonia	EST	23300008	23300328	0	-.6323	-.2662	-.691	.3667	.2319	.5361	-.4771	.1216
Estonia	EST	23300009	23301721	1	-1.4705	-.989	-.4728	-.1923	-.9777	.5498	-.1727	-1.1252
Estonia	EST	23300009	23303359	1	1.1409	-.2662	-.227	.472	.0911	.1439	-.1972	-.4607
Estonia	EST	23300009	23304943	0	-1.135	-.7162	-.691	-.2034	-.0053	-.5569	.0215	.2286
Estonia	EST	23300009	23300675	0	-.5703	.0502	-.335	.5158	.2749	.2554	1.1375	-.1563
Estonia	EST	23300009	23305572	1	-.1714	-.2662	-.5034	.1549	-.1791	-.2607	.3482	-.7639
Estonia	EST	23300009	23300215	1	.0825	2.6352	-.9084	.326308897800009	-.217	.5186	-.4056	.1216
Estonia	EST	23300009	23300903	1	-.6756	-.169383331283094	-.150740176634883	.290278418833256	.0393044866231409	-.137586277063871	-.0298317161919384	-.121569423622531
Estonia	EST	23300009	23303588	1	-.3054	-.192	-1.6877	-.8717	-1.9795	-.568	-1.4657	-.3832
Estonia	EST	23300009	23304699	1	.1745	-.4314	-.4396	.6259	.4257	-.3239	-.5798	-.3297
Estonia	EST	23300009	23305138	1	-.4322	.0634	-.4806	.4523	.6504	.0193	-.6852	.1216
Estonia	EST	23300009	23303125	0	-.2356	.7308	1.9359	.7554	1.0989	.6329	1.802	1.2841
Estonia	EST	23300009	23301918	0	-.8083	-.175817851749274	-.170140008671365	.282305573693445	.0300393365222014	-.141633815117695	-.0325053510085805	-.139811589302469
Estonia	EST	23300009	23302656	0	-.1113	-.8802	.0226	.0561	.2261	.0638	-.414	.4777
Estonia	EST	23300009	23302151	0	-.9622	-1.0936	.0226	.2411	.6834	.0741	-.2857	.4713
Estonia	EST	23300009	23306093	0	.2496	-.4314	.0226	.1534	-.0519	.101	-.176	-.4377
Estonia	EST	23300010	23300995	0	-.8977	-.4998	.0226	3.6039	4.8357	-1.6678	.5755	2.0955
Estonia	EST	23300010	23304662	1	.0672	.297	.6407	1.1184	.3473	.7891	1.1417	-.4784
Estonia	EST	23300010	23304833	1	-.9509	-.9785	-.227	.3508	.1425	-.1651	-.5832	-.1563
Estonia	EST	23300010	23304760	0	.4627	-.4488	.7398	-.0254	.1921	-.5141	-.1026	.1216
Estonia	EST	23300010	23302643	1	.3567	-.9363	-.8627	-.3087	-.6579	-1.6678	-.3237	-.5251
Estonia	EST	23300010	23302226	1	.116	-.130999258931711	-.0350136729417483	.337839113729072	.0945742139773515	-.11344135525975	-.0138825879262721	-.0127487879613482
Estonia	EST	23300010	23304811	1	1.3608	.1125	-.4338	.0875	-.0318	-.1093	-.6852	.4184
Estonia	EST	23300010	23302692	1	.8457	-.2662	-.3802	-.1439	-.907	-.3055	-.2821	-.4607
Estonia	EST	23300010	23305455	1	.6532	.3898	-.5544	.0763	.3908	-.0185	-.4805	.1959
Estonia	EST	23300010	23300116	1	-.3154	2.6352	1.2899	.1491	.6331	.3368	.5755	.1216
Estonia	EST	23300010	23305810	1	-1.8169	-1.1429	-.9145	-.0419	-.8892	.4651	-.2668	-.5711
Estonia	EST	23300010	23301541	0	-.6551	-.103	-.3802	.1019	-.0559	-1.6678	.0221	-.8028
Estonia	EST	23300010	23306090	0	-1.0422	.1166	.1386	.2123	.0598	-.6742	1.802	.8136
Estonia	EST	23300010	23302651	0	-.8376	-2.9627	-1.1926	.7113	-3.7095	1.5721	-.6852	-1.1252
Estonia	EST	23300010	23300408	0	-.8264	-1.6582	.5347	.1053	-.2173	.4394	.5755	-2.5027
Estonia	EST	23300010	23304622	0	-.9205	-.2662	1.4967	-.3828	-.1443	-.1652	.5755	.7334
Estonia	EST	23300010	23301791	0	-.4412	-.7199	-.227	.4623	.0848	-1.2919	-.1566	.1216
Estonia	EST	23300011	23305038	1	.7282	-.7353	.6131	.6678	.4921	.9259	1.2223	.3216
Estonia	EST	23300011	23300297	1	-.6371	-1.463	-1.4131	.327851807253983	-.0684702225712906	.0505	-.1727	.3379
Estonia	EST	23300011	23302309	0	-.8462	1.3697	.0226	.5569	-.0042	-.2858	-.1026	-.3297
Estonia	EST	23300011	23303911	1	-.8209	-.4314	-1.0611	-.122	-.2771	-.0745	-.3912	-.6959
Estonia	EST	23300011	23303885	1	-.5547	-.0862	-1.1926	.4138	-.3549	-.0825	.5755	-1.5679
Estonia	EST	23300011	23303671	1	-1.4704	-.0862	-.227	.2508	-.5135	.4394	.5755	.1216
Estonia	EST	23300011	23303665	1	-.5629	.792	-.227	.0387	-.2971	-.0816	-.1382	-.5079
Estonia	EST	23300011	23304525	0	-.0038	-.5847	.0226	.1755	-.8006	-.0816	.0221	-.5305
Estonia	EST	23300011	23300599	0	-.468	.2718	.4173	.6213	.027	.3063	.2287	.7864
Estonia	EST	23300011	23300600	0	-1.0645	-.4266	-.691	.8575	1.5354	.0855	-.6007	-.6924
Estonia	EST	23300011	23305832	0	.0458	-.7031	1.4187	3.6039	2.8509	.6782	.8038	1.4234
Estonia	EST	23300012	23301539	1	-.5658	-.4314	-.9947	.2109	-.599	-.3116	-.87	-.827999495944212
Estonia	EST	23300012	23303783	0	.4524	-.7099	.9192	-1.016	-.6947	-.801	-1.1698	.9883
Estonia	EST	23300012	23300818	0	.9387	-.1663	-.4806	-.4217	-.463	-.2204	-.4805	-.1563
Estonia	EST	23300012	23305168	0	.6429	-.2662	-.4728	.5353	.4316	-1.6678	-.176	.1216
Estonia	EST	23300012	23300811	0	.8683	-1.4119	-2.664	.0261	-.4488	-.4223	-.6629	-1.159
Estonia	EST	23300012	23304954	0	-1.3788	-1.0212	-.691	.4968	-.3288	-1.6678	-.3733	-.6924
Estonia	EST	23300012	23303687	1	.1057	-.9924	-1.0611	.2656	-.5634	-.2858	-.725	-.4377
Estonia	EST	23300012	23300568	1	.0563	-.4314	-.227	.2928	.0969	-.3936	-.216	-.5711
Estonia	EST	23300012	23304620	1	.0231	-.135503908150311	-.0485950172988633	.332257521313937	.0880879107039733	-.116274936911598	-.0157543337775611	-.0255196786295188
Estonia	EST	23300012	23305951	1	1.479	.468	1.9359	1.072	.1648	1.1455	-.4771	.1216
Estonia	EST	23300012	23305711	1	-.7155	1.1493	.2092	.4614	.2217	.5163	.542	-.4826
Estonia	EST	23300012	23300547	1	-.5543	.3875	.9726	.5522	.5634	-1.6678	-.414	-.3086
Estonia	EST	23300012	23303230	1	-.8945	-.179997623144789	-.182741858871401	.277126528847539	.0240208290715534	-.144263037274738	-.0342421055013804	-.151661436187252
Estonia	EST	23300012	23302926	1	.0544	-.8379	-1.2374	.3207	-.243	-.1627	-1.9911	-1.3017
Estonia	EST	23300012	23303771	1	.4444	-.7737	-.4728	.2081	-.6448	-1.6678	-.6852	-1.0454
Estonia	EST	23300012	23305894	1	.9501	-.0862	.8038	.5169	.627	.5734	.3482	.4777
Estonia	EST	23300012	23300078	1	-.2969	-.4699	-.3431	.1564	-.2858	-.8849	-.4948	-.7496
Estonia	EST	23300012	23300503	1	-.0368	-.3531	-.711	.0527	-.3026	-.2858	-1.5848	-.6774
Estonia	EST	23300012	23305222	1	.8798	.8046	.0226	.4173	.0805	.802	.1037	-.3297
Estonia	EST	23300012	23300008	1	.0359	-.6593	-.7902	.4961	-.3092	.0593	-1.2835	-.8947
Estonia	EST	23300012	23301697	1	1.4683	.0666	.0226	.6089	.0009	.3549	-.6852	-.4607
Estonia	EST	23300012	23303346	1	.8877	-.4314	-.8627	.5209	-.0606	.1392	.5755	-1.1252
Estonia	EST	23300012	23300239	1	-.4478	.4546	-.3048	.3413	.3038	.1573	.0221	.1216
Estonia	EST	23300012	23305180	1	-.4395	.0666	.0226	-.2275	-.0714	.0622	-.6852	.1216
Estonia	EST	23300012	23304331	1	1.4237	-.0862	.0226	.7113	.7577	-.8581	-.2821	.1216
Estonia	EST	23300012	23303215	1	.5802	.792	-.2133	.5083	-.2171	.5954	-.1021	1.1508
Estonia	EST	23300012	23305447	1	-.4677	-1.6661	-1.9313	-.0189	.2303	-1.6678	-1.166	-.0859
Estonia	EST	23300012	23301655	0	.0551	-.4314	.0226	.7113	.7792	-.218	-.309	.1216
Estonia	EST	23300012	23300532	0	-.6953	-1.0936	-.2827	.8096	-.029	1.3452	-.1727	.0861
Estonia	EST	23300012	23302149	0	.3217	-.59	-1.3325	.2506	.1623	.3369	-.5832	-.4607
Estonia	EST	23300012	23302230	0	-1.2618	1.3403	.8348	-.1069	-.1763	.3625	.8038	2.0955
Estonia	EST	23300012	23303257	0	.5942	-.0862	.5347	3.6039	4.8357	2.8297	2.4277	2.0955
Estonia	EST	23300012	23302329	0	-.2537	.4435	.4173	.2144	-.0587	-.3995	.3473	-.2201
Estonia	EST	23300012	23302217	0	.6464	.2607	.0226	.7663	.7042	.8984	.1922	-.1563
Estonia	EST	23300012	23305340	0	1.1727	.0666	-.4806	-.2331	-.0746	-.1971	.5755	.7864
Estonia	EST	23300012	23304907	0	.4893	-.4488	.0226	.2587	1.0868	.2755	.5755	.1216
Estonia	EST	23300012	23300214	0	.0306	-.2662	.0226	.3249	-.4372	-.1225	-.4771	-.6774
Estonia	EST	23300012	23303851	0	-.6389	.6608	.0226	.3688	.076	-.2793	-.5978	.557
Estonia	EST	23300012	23305915	0	.5432	-.4998	.0226	-.2547	-.6215	-.2858	.5755	.1216
Estonia	EST	23300012	23305422	0	-.7576	-.0862	-.4728	1.5707	.8774	1.0204	-.1727	-.3297
Estonia	EST	23300012	23305539	0	.1781	-.3567	.0226	.1693	-.1621	-.5309	.3473	-.4607
Estonia	EST	23300013	23302199	0	-.4455	-.4314	-.5034	-.1489	.4989	.1163	-.3763	-.1563
Estonia	EST	23300013	23301465	1	-1.9456	-.0862	-1.1926	.7337	.2861	.7441	.1693	-.959
Estonia	EST	23300013	23304809	1	-.1562	.4012	-.227	.1849	-.1345	-.1845	-.6852	-.943
Estonia	EST	23300013	23305485	1	-1.2592	-.2479	-1.4559	.0576	-.2086	.3525	-.6852	-1.5506
Estonia	EST	23300013	23305404	0	1.0234	-.2662	.0226	.085	-.3608	-.0445	-.1727	-.1563
Estonia	EST	23300013	23300389	0	.8192	-.0862	.0226	.7804	.4745	-1.6678	.5755	.1216
Estonia	EST	23300013	23305843	1	.7832	1.1132	.4173	.6319	.0783	.531	.1693	.1216
Estonia	EST	23300013	23305948	1	.2925	-.2662	-.5034	.491	-.2192	-1.6678	-.1972	-.4607
Estonia	EST	23300013	23302097	1	.8332	-.2662	-.4338	.3036	-.5537	-1.6678	-.216	.8925
Estonia	EST	23300013	23305659	1	.0863952508334861	-.13243477034398	-.0393416847074796	.336060409279128	.0925072023365948	-.114344342063257	-.0144790633453343	-.0168185297790464
Estonia	EST	23300013	23300874	1	.7096	-.1167	-1.4242	.4466	-.0205	-.3242	-.1026	-.6073
Estonia	EST	23300013	23303447	1	1.2429	-.2662	-.1587	.3312	-.1763	-.5037	.775	.4994
Estonia	EST	23300013	23301581	1	-.1233	-.103	1.1657	.4874	.6773	-1.6678	-.6852	-.7317
Estonia	EST	23300013	23301142	1	-1.0493	-.7221	-.3802	-.2021	-.3976	-1.6678	-.6852	-.1563
Estonia	EST	23300013	23305543	1	.8781	-.2479	.0226	.4107	-.1609	1.0062	.3482	.1216
Estonia	EST	23300013	23302889	1	.3672	.2032	.4907	.2712	.024	.0776	-.3907	-.5093
Estonia	EST	23300013	23301643	1	-.7481	-.4314	-.8627	-.1861	-.0999	-.801	-.2852	-.7496
Estonia	EST	23300013	23303014	1	-.2806	-.0994	.8038	.2575	.0928	.2144	-.5974	.4994
Estonia	EST	23300013	23300938	1	-.2854	.1997	.586	.6631	-.6715	-.5309	1.1171	.7611
Estonia	EST	23300013	23300355	1	-1.2184	-.7815	-.3802	.7113	.2517	.2575	-.8657	-.943
Estonia	EST	23300013	23305146	1	-.4494	-.6447	-.7836	.1421	-.4075	-1.2919	-.216	-.7887
Estonia	EST	23300013	23302530	1	.6227	-.6593	-.3827	.6527	-.1674	-.5309	-2.1355	-.6353
Estonia	EST	23300013	23304632	1	-1.2358	.1892	.5462	.6418	-.3738	.2166	-.3733	-.2432
Estonia	EST	23300013	23303817	0	-.2353	-.4314	-.227	-.1572	.2872	-1.6678	.8038	.7864
Estonia	EST	23300013	23304068	0	-1.1994	-.0862	-.9874	-1.4319	-.548	-.8437	-.3733	-.1563
Estonia	EST	23300013	23302918	0	-.9788	-.4314	.0226	.2239	-.1804	-.2942	.1648	.1216
Estonia	EST	23300013	23301538	0	.4151	-1.0212	-1.5179	-.6	-.8566	-1.6678	-1.5537	-.946
Estonia	EST	23300013	23300576	0	-.588	1.1132	1.9359	.3863	.7661	-.3242	1.1171	2.0955
Estonia	EST	23300013	23301085	0	-.5207	-.0862	.0226	-.2857	.0319	-.8849	.5755	.1216
Estonia	EST	23300013	23303504	0	.29759860203521	.2032	1.9359	-.8941	-.1226	-1.6678	.0177	1.515
Estonia	EST	23300013	23302985	0	.6656	.5179	.5462	.2041	-.129	-1.6678	.5755	1.515
Estonia	EST	23300013	23304425	0	-.0289	-.59	-.7902	.1008	-.1602	-.8849	-.1727	-.7317
Estonia	EST	23300013	23303830	0	-.8422	.0634	-.227	-.2327	.6738	.0489	.3415	.4777
Estonia	EST	23300013	23305399	0	-.3975	1.7162	.4173	.0038	-.2413	.1415	.5755	1.515
Estonia	EST	23300013	23300608	0	.2259	-.1874	1.9359	1.1938	.6441	.2048	.0221	2.0955
Estonia	EST	23300013	23301409	0	-.7656	.7665	1.9359	.3941	.5681	-.032	.3134	1.515
Estonia	EST	23300013	23302788	0	.0234	-.2662	.0226	.0698	2.4949	-.218	.5755	.1216
Estonia	EST	23300013	23300612	1	-.4215	-.2662	-.7902	.0324	.4845	-1.6678	.0221	-.1563
Estonia	EST	23300014	23303301	1	-.654	-.0692	-.7836	-.0467	-.5421	-.421	-.3004	-.7496
Estonia	EST	23300014	23301163	0	-1.3514	.472929852179993	-.344100941923386	3.6039	4.8357	3.5678	-.6057	-.7317
Estonia	EST	23300014	23301425	0	-.9474	-.269	.0226	.1969	.2249	-.0014	.7679	.1216
Estonia	EST	23300014	23300712	0	-1.2005	-.194835326706591	-.227476965149949	.258741520461839	.00265582582447349	-.153596470918069	-.0404073824711806	-.193727017936016
Estonia	EST	23300014	23302131	0	-.5701	1.4003	1.0433	.82	1.6871	.4533	2.4277	.1216
Estonia	EST	23300014	23301863	0	-.4885	-.1878	-.227	1.2836	.6482	.4759	.5755	.1216
Estonia	EST	23300014	23300221	1	-1.2352	-.103	-.691	.1261	-1.1909	.0402	.5755	-1.0788
Estonia	EST	23300014	23301201	1	.6345	-1.3452	-1.1926	3.6039	.5464	-1.6678	-.6852	.1216
Estonia	EST	23300014	23305465	1	-1.5656	-.5994	-.691	.7113	.3943	.0064	-.2852	-.7496
Estonia	EST	23300014	23300845	1	.8717	-.983	.0226	-.0352	-.5064	.02	-.414	-.1563
Estonia	EST	23300014	23300149	0	.5081	-.2479	1.9359	.2031	2.2837	-.2408	.5755	2.0955
Estonia	EST	23300014	23304398	0	-.1859	-.419510028335602	-.551234818185304	1.2836	-.6044	.5049	.5755	-1.1252
Estonia	EST	23300014	23302915	0	-1.2534	-.197400406832145	-.235210583196143	.25556319711673	-.00103766656693345	-.155209995884514	-.0414732097643258	-.200999139748139
Estonia	EST	23300014	23301016	0	-.5669	-.4998	-.335	-1.0589	-.2033	-.8437	-.2704	1.0448
Estonia	EST	23300014	23302824	0	-1.2213	-.4314	.0226	1.2836	-.0408	.4394	.5755	.1216
Estonia	EST	23300014	23302068	0	1.088	-2.9627	-2.664	-.5594	-3.7095	-1.6678	-1.0808	-2.5027
Estonia	EST	23300014	23303202	0	-1.6882	-1.7612	-.2737	.5653	-1.9246	-.0465	-.417	-1.0296
Estonia	EST	23300014	23301546	0	.1668	-.2662	-1.1926	.7113	-.2484	-1.6678	-2.0401	-1.07228479313435
Estonia	EST	23300014	23305345	0	.0019	-.173952961453586	.0226	1.2836	-.2192	.5741	-.135	-.118538607534451
Estonia	EST	23300015	23305487	1	-.7318	-.694	-.8627	-.0326	-.0828	.2107	-.4147	-.3297
Estonia	EST	23300015	23304560	0	-.5908	-1.0744	.7162	.3173	.4932	-1.6678	.2287	1.2841
Estonia	EST	23300015	23304903	0	-.675	.5201	.0226	-.6352	.5021	.2025	.8038	-.1563
Estonia	EST	23300015	23300065	1	-.8078	.5746	.0226	1.6425	1.7899	2.4514	.5755	-.2503
Estonia	EST	23300015	23302591	1	-.7313	-.6447	-.227	.348	-.9562	.3668	-.7867	-.5251
Estonia	EST	23300015	23300900	1	-.0126	-1.4119	-.5907	.113	-.3084	-.5639	-1.4714	-1.0633
Estonia	EST	23300015	23304891	1	-.7967	-.6493	-.3802	.356	.3154	.3363	-.9504	-.4377
Estonia	EST	23300015	23304758	1	.1365	.4457	1.4967	1.359	2.3479	.5165	2.4277	2.0955
Estonia	EST	23300015	23303302	1	-1.5772	.1276	-.8554	.1111	-.1214	.0889	-.0823	-.7317
Estonia	EST	23300015	23305423	1	-.2412	1.3403	1.1657	.54	-.1162	.8426	-1.0602	-.7496
Estonia	EST	23300015	23302174	1	-.1802	-.6593	-.5759	.4838	.035	-1.6678	-.1566	-.5005
Estonia	EST	23300015	23300478	1	-.4143	.8828	.7739	.9137	.0978	1.7805	.7803	.5256
Estonia	EST	23300015	23303610	1	.9559	-.9752	-1.0935	-.0333	-.0369	.5122	-1.2624	-.1563
Estonia	EST	23300015	23304904	1	-.5222	.6464	.8348	-.0646	-.411	-.421	-.3055	-.8198
Estonia	EST	23300015	23301446	0	.0863952508334861	-.13243477034398	-.0393416847074796	.336060409279128	.0925072023365948	-.114344342063257	-.0144790633453343	-.0168185297790464
Estonia	EST	23300015	23305474	0	-.3833	-1.3452	.0226	1.0632	-.0625	1.0759	.3379	-.6774
Estonia	EST	23300015	23305578	0	-1.1903	.0308	-.227	-.0613	.2865	-.1443	.9194	.1216
Estonia	EST	23300015	23301552	0	.0353	2.6352	1.2867	1.1117	.417	1.323	1.4995	2.0955
Estonia	EST	23300015	23302405	0	.0863952508334861	-.13243477034398	-.0393416847074796	.336060409279128	.0925072023365948	-.114344342063257	-.0144790633453343	-.0168185297790464
Estonia	EST	23300015	23304116	0	.4585	-1.1017	-1.2567	1.2054	-.3149	.4936	.3839	-1.3027
Estonia	EST	23300015	23302714	0	-.9027	-.7836	-.5034	.3998	.1563	-.1763	-.5832	.1216
Estonia	EST	23300015	23301927	0	.0863952508334861	-.13243477034398	-.0393416847074796	.336060409279128	.0925072023365948	-.114344342063257	-.0144790633453343	-.0168185297790464
Estonia	EST	23300016	23300288	0	.4662	.8046	.1386	-1.7984	-.3874	.1666	1.4793	-.1376
Estonia	EST	23300016	23302170	0	-1.086	-.7353	-1.0611	-.0103	-1.5864	-.5032	-.747	-2.5027
Estonia	EST	23300016	23303577	1	-.7849	-.5874	.0226	-.0851	-.3863	-.8849	-.0553	-.1563
Estonia	EST	23300016	23302646	1	-1.1624	-.2662	-1.0611	.1719	-.6378	-.3516	-.5832	-.7496
Estonia	EST	23300016	23302794	1	-1.4142	-.2741	-1.1926	.9908	.2313	-.2785	1.4841	-.7317
Estonia	EST	23300017	23304086	0	.4627	-2.9627	-.2827	3.6039	-.5112	.7332	.1701	.1216
Estonia	EST	23300017	23304861	1	-.0949	1.7162	.7162	.2346	-.3769	.0409	-.4805	-.5038
Estonia	EST	23300017	23302394	1	.8844	2.6352	.7162	.4394	.8915	.1835	-.176	1.0448
Estonia	EST	23300017	23301812	0	-1.0932	-.0176	.0226	.1375	-.0168	.243	.1648	-.1563
Estonia	EST	23300017	23304352	0	-.0175	.4435	.6755	.4543	-.0157	-.5956	1.2262	1.2841
Estonia	EST	23300018	23300605	1	1.0062	-.0878341487659702	.0951274761078078	.391323866882502	.156728220155621	-.0862889937261108	.00405312958521865	.109626312929992
Estonia	EST	23300018	23300181	1	.1102	-.2595	-1.4877	.3058	-.7478	-.4795	-.5832	-.6195
Estonia	EST	23300018	23300972	1	.2848	-1.1019	.0226	.0667	-.4539	.2375	-.7867	.1216
Estonia	EST	23300018	23302722	1	-.9095	-.2479	.0226	.2303	.395	-1.6678	-.6852	.1216
Estonia	EST	23300018	23304507	1	.7918	-.891	1.9359	1.6762	-.0155	.513	.1922	.1216
Estonia	EST	23300018	23305173	0	1.2643	-.8802	-.5098	1.2836	.8779	1.5721	-.5832	.2286
Estonia	EST	23300018	23303186	0	.6879	-.0306	1.4967	.1887	.1073	.2773	.8038	1.515
Estonia	EST	23300018	23305459	0	1.352	-2.9627	-1.161	.8294	.2511	.496	.0154	-.8256
Estonia	EST	23300018	23303707	0	.6758	-.983	-.691	-.1404	-.4894	-.801	-.5832	-.8947
Estonia	EST	23300018	23303163	1	1.3735	.2465	.5462	-.0963	.4546	.088	-.2852	2.0955
Estonia	EST	23300018	23305561	1	.4296	-.2806	-.227	.6331	.1284	.3714	-.5798	-.1563
Estonia	EST	23300018	23300386	1	.6037	.628	.8348	.8465	.2723	.1052	.5339	1.2841
Estonia	EST	23300018	23305169	1	1.4255	-.4314	-.227	.4537	-.3634	.2923	-1.0753	.1216
Estonia	EST	23300018	23304028	1	1.1318	-.2662	.8038	.5771	-.5368	.6514	.0447	-.1563
Estonia	EST	23300018	23306075	1	.4609	-1.0744	-.3802	.4916	-.3484	.5964	-.5798	-.1563
Estonia	EST	23300018	23303219	1	1.198	-.8189	-.5034	1.3013	.4172	.3831	-.2852	-.3297
Estonia	EST	23300018	23304631	1	.652	1.1352	-.691	.228	-.5032	-.218	-.0823	-.7496
Estonia	EST	23300018	23303613	1	-.0056	.3239	.8116	.3225	-.257	.0064	-.6822	-.1563
Estonia	EST	23300018	23304775	1	1.4544	-1.147	-1.675	.6429	-.6648	-.0468	.1747	-.8698
Estonia	EST	23300018	23302219	1	.922	.4435	.4173	.3613	.4418	-.0321	-.1026	-1.0913
Estonia	EST	23300018	23305682	1	.4706	.3326	1.2867	.3368	-.9921	.1346	-.3206	1.515
Estonia	EST	23300018	23305295	1	1.1744	-.7162	-.227	.4854	.0055	.3728	.5755	1.515
Estonia	EST	23300018	23305444	1	.4702	.3326	-.6587	.305	-.4222	-.2607	-.414	-.3856
Estonia	EST	23300018	23305194	0	1.6386	.3875	.0226	.9458	.3073	.6036	.1693	.4777
Estonia	EST	23300018	23303426	0	1.393	-1.3452	.0226	1.2836	.8779	1.5721	.5755	.1216
Estonia	EST	23300018	23304564	0	.9062	-1.1138	-.691	0	.0207	-.1237	-2.1355	-.3856
Estonia	EST	23300018	23305193	0	-.0379	-.6447	.8877	.3498	.0528	-.7054	-.5832	.4777
Estonia	EST	23300018	23304368	0	1.082	-.0862	.0226	1.2836	.8779	1.5721	.5755	.1216
Estonia	EST	23300018	23300235	0	-.2834	.2279	1.1381	-.1772	.3198	-.2378	-.0516	1.2147
Estonia	EST	23300018	23306002	0	-.1559	1.7162	.586	.5641	.5432	.7416	.3415	1.515
Estonia	EST	23300018	23303010	0	1.4407	.5836	1.1381	.38	-.2086	-.3039	.3415	1.1232
Estonia	EST	23300018	23302418	0	.9187	.1882	.8038	.3431	.2626	.3077	.3473	1.2147
Estonia	EST	23300018	23301533	0	-.2304	.3239	1.2341	.9454	.8443	1.1432	1.802	2.0955
Estonia	EST	23300018	23300703	0	.5949	-.0994	-.5907	1.2372	.2725	.9407	-.2821	.388
Estonia	EST	23300018	23300469	0	1.8174	.0502	.1386	.7751	-.2361	.2982	.8038	-.222
Estonia	EST	23300018	23302033	0	.7561	-.5743	.1142	.2197	-.1673	-.1753	-.3503	.1216
Estonia	EST	23300018	23301006	0	1.2027	-.847	-.4806	.3022	-.0546	-1.6678	-.7899	.1216
Estonia	EST	23300018	23304934	1	1.2383	-.2662	.4173	.5872	.5018	.2609	-.3733	-.4607
Estonia	EST	23300018	23305964	1	1.1119	-.0862	.5347	.7447	.314	1.2948	2.4277	.1216
Estonia	EST	23300019	23303735	1	-.6828	-.0933	-.7902	.5928	-.3899	-.219	-.5832	.1216
Estonia	EST	23300019	23302472	0	-1.0305	-.9427	-.227	.3939	-.2057	.6168	.5755	-.7496
Estonia	EST	23300019	23301732	0	-1.8975	-.2662	-1.0611	-.0817	-.7073	.1963	-.176	-.2503
Estonia	EST	23300019	23302061	1	-.6714	1.1132	.0226	-.2463	.106	-.6687	.3473	-.7639
Estonia	EST	23300019	23300816	0	.0127	-.5743	.586	-.0328	.4662	.188	-.2852	.2286
Estonia	EST	23300019	23304709	0	1.1964	-1.5214	.586	.6051	1.2007	.2646	.5755	.4777
Estonia	EST	23300019	23305144	0	-.0394	-.4314	-.691	.9187	.7199	.7703	.3482	-.5912
Estonia	EST	23300019	23302371	0	.0943	-.7815	-.227	.1596	-.3307	.1963	-.0857	-.5912
Estonia	EST	23300020	23301897	1	1.6677	-2.9627	1.9359	-2.6893	-3.7095	-1.6678	-2.1355	2.0955
Estonia	EST	23300020	23302953	1	.5067	.5366	.6847	1.5621	-.0328	-1.6678	-.5832	.1216
Estonia	EST	23300020	23303732	1	.2792	-.9443	.8094	-.2022	-.6942	-1.6678	-.3727	.4994
Estonia	EST	23300020	23304663	1	.0912	-1.9174	-2.0338	.1053	-.8331	.1869	-2.1355	-2.5027
Estonia	EST	23300020	23302078	1	-.4301	-.1938	-.227	-.2012	-.3382	-.2785	-.6852	-.7496
Estonia	EST	23300020	23302539	0	-.32	-.891	.0226	.5016	.49	-.9484	-.414	-.5251
Estonia	EST	23300020	23303235	0	.1057	.5836	-1.134	-.0304	-.3784	-1.0182	-.6599	.1216
Estonia	EST	23300020	23301600	0	-.4998	-2.9627	-2.664	.4038	.548	-1.6678	-1.0457	.1216
Estonia	EST	23300020	23304164	0	-.0641	.4435	.9268	.4903	.8298	.3067	.775	.5553
Estonia	EST	23300020	23304310	1	.5482	-.4203	-.227	1.056	.9957	1.119	-2.1355	-.9933
Estonia	EST	23300020	23302664	1	1.3221	-1.0351	-.1627	-.1808	-1.0177	-.801	-.0987	.4777
Estonia	EST	23300020	23301814	1	.459	-.2662	.0226	.51	.345	.3255	.1701	.1216
Estonia	EST	23300020	23300764	1	-.3858	-.1878	-.227	1.1698	-.1975	-.2774	.5755	-.5912
Estonia	EST	23300020	23305712	1	.8011	.0527	-.8627	.3183	-.0106	.9281	.5755	-.0274
Estonia	EST	23300020	23300637	1	-.6985	.2032	.4173	.0558	.2367	.1824	.3482	.4777
Estonia	EST	23300020	23301716	1	.4172	-.4314	-1.1592	.3075	-.2979	.4529	-.6852	-.959
Estonia	EST	23300020	23300606	1	-.4324	-.4203	-1.2374	.5134	.863	.2493	-1.2871	-1.6557
Estonia	EST	23300020	23305998	1	-1.004	.3875	.586	-.1363	.0029	-.5569	-.0987	-.5093
Estonia	EST	23300020	23304906	1	-.5103	-1.3858	-1.1926	.1487	-.5766	.1163	-.0553	-1.1252
Estonia	EST	23300020	23300778	1	.2688	1.7671	.5833	.8402	.5393	.5489	.1693	.1238
Estonia	EST	23300020	23301703	1	-.8586	-.2662	-.3802	.876	.1686	.4328	.3198	-.6981
Estonia	EST	23300020	23301769	1	-.7988	-.4203	-.711	-.3534	-.4377	-1.6678	-.3912	-.1563
Estonia	EST	23300020	23304179	1	.8732	-.2662	-1.0611	.5185	-.0322	.1352	-.3876	-.7496
Estonia	EST	23300020	23304598	1	.4987	-.0862	-.442	1.1864	.5241	.3593	.0519	.3158
Estonia	EST	23300020	23301161	0	-.4295	.9349	.0226	.2936	-1.1529	.4394	.5755	.1216
Estonia	EST	23300020	23300615	0	-.5386	.6464	-.3048	.446	.2817	-.323	-.3763	-.5711
Estonia	EST	23300020	23300477	0	.3903	1.1132	.4173	.183	.8634	.2037	.8038	.4504
Estonia	EST	23300020	23305131	0	.8436	-.0862	.0226	3.6008	1.1288	-1.6678	1.802	2.0955
Estonia	EST	23300020	23301419	0	1.3008	-1.1801	-.4246	-.431	-.237	-.9484	-.6852	.6361
Estonia	EST	23300020	23300684	0	-1.0681	-1.1002	-1.1926	.7113	-.0353	-1.6678	-.6852	-.1563
Estonia	EST	23300020	23304341	0	.2534	-.4343	1.036	.4479	.1942	.0873	-.2857	.6361
Estonia	EST	23300020	23303239	0	-.9673	-.0862	-.6173	-1.0959	.6551	-.421	.5755	1.1508
Estonia	EST	23300020	23303280	0	-.1011	-2.9627	1.9359	-.5542	.1262	-.7368	2.4277	2.0955
Estonia	EST	23300020	23303170	0	-.717	.0032	-.9607	.6461	-.2245	.2671	-.8657	-.5628
Estonia	EST	23300020	23305639	0	.6422	1.3403	1.9359	.3659	.502	-.8849	1.4834	1.515
Estonia	EST	23300020	23304496	0	-1.7022	-2.9627	-.5339	-2.6893	-.7813	-1.6678	2.4277	-1.9616
Estonia	EST	23300020	23305714	0	-.7712	-.174018901415474	-.164716242517985	.284534605755894	.0326296686152297	-.140502212541984	-.0317578615459021	-.134711481188485
Estonia	EST	23300020	23301924	0	1.4376	-.2662	1.9359	.3368	.1891	-.0197	-.1026	1.2147
Estonia	EST	23300021	23301202	1	-1.2454	-.269	-.8627	.4951	-.0776	.2863	-.8041	-.2201
Estonia	EST	23300021	23304828	0	-.7396	-.0827	-.227	.5463	-.3029	-.0737	.075	-.5912
Estonia	EST	23300021	23300371	0	.2022	-.126819487536197	-.0224118227417127	.343018158574978	.100592721427999	-.110812133102707	-.0121458334334722	-.00089894107656556
Estonia	EST	23300021	23305197	0	.4705	-1.0197	1.9359	1.1311	-.0408	.6953	1.3467	.004
Estonia	EST	23300021	23304783	1	.0991	.64	.4173	.4125	.4013	.4474	-.674	.5823
Estonia	EST	23300021	23304184	1	.1516	.8079	-1.1274	.599	-.1318	.616	-.6852	-.3297
Estonia	EST	23300021	23301039	1	.1347	-.089	.1386	.1551	-.2295	-.0808	-.6852	-.4607
Estonia	EST	23300021	23305121	0	-1.3162	-1.2115	-1.1926	.1053	-.1388	.8496	-.6852	-1.4344
Estonia	EST	23300021	23300318	0	.0505	.7062	1.036	.4061	.3028	-.1817	1.2262	.2683
Estonia	EST	23300021	23302528	0	-.5508	-.7199	.0226	.4505	-.5889	1.2181	.3415	-.5265
Estonia	EST	23300021	23300095	0	-1.3024	.0527	.5347	.1556	.5029	-.421	.3415	2.0955
Estonia	EST	23300021	23304170	0	-.1465	.5179	.0226	1.2836	.8779	.7252	2.4277	2.0955
Estonia	EST	23300022	23302717	1	1.1495	.32	.0226	.5218	.4482	.5179	-.5832	.1216
Estonia	EST	23300022	23302266	1	-.1068	-.141802658779978	-.0675855084935806	.324452905009027	.0790182573647718	-.120237070997443	-.0183715542951332	-.0433769304895335
Estonia	EST	23300022	23301390	1	-.5976	-.165601171551654	-.139337110328586	.294964793519807	.0447504678429848	-.135207166527336	-.0282601750035579	-.110846824353238
Estonia	EST	23300022	23304030	1	1.0244	.1245	.8877	1.2543	.6053	1.5186	1.3428	-.2201
Estonia	EST	23300022	23303132	1	.5479	.666	-.8627	-.3032	-.6733	-.1786	-.6852	.4794
Estonia	EST	23300022	23303956	0	.5694	-.8357	.0226	1.2836	.8779	-1.6678	.5755	.1216
Estonia	EST	23300022	23303683	0	.4186	.7763	.0226	.6098	.7626	.8178	.5755	.1216
Estonia	EST	23300022	23300141	0	1.1357	.1166	1.9359	.3378	.4011	.349	.3473	2.0955
Estonia	EST	23300022	23305111	1	-.1931	-1.3452	.917	1.0334	.9807	.6191	.5755	-.4607
Estonia	EST	23300022	23302096	1	.0452	.8489	.0226	.3701	1.1012	.8141	1.1176	-.5079
Estonia	EST	23300022	23301930	1	.1115	-.545249774396061	-.407795495925999	3.6039	-1.3374	1.0062	-.0665150804497099	-.569646266914445
Estonia	EST	23300022	23301686	1	.2834	-.9861	-.7902	-.0192	-.4135	-.8849	-1.3153	-.6073
Estonia	EST	23300022	23300708	1	.0863952508334861	-.13243477034398	-.0393416847074796	.336060409279128	.0925072023365948	-.114344342063257	-.0144790633453343	-.0168185297790464
Estonia	EST	23300022	23302935	1	.4161	-.0862	-.227	-.2621	-.5368	-1.6678	-.216	-.1563
Estonia	EST	23300022	23303983	1	-.4232	-.8324	-.7638	.2724	-.4511	.2253	-.2668	-.7317
Estonia	EST	23300022	23301729	1	.762	-.983	-.3802	.2511	.0456	.1552	-.6852	-.1563
Estonia	EST	23300022	23302016	1	-.7831	-.103	1.9359	2.1337	.603	.0589	-1.036	.1339
Estonia	EST	23300022	23302481	1	1.0073	1.127	.8116	.5014	-.4323	-.9484	.075	-.2503
Estonia	EST	23300022	23304548	1	.1699	-.3531	-.9607	.5309	-.0074	.0479	-.4771	-.7496
Estonia	EST	23300022	23303231	1	.6483	-.5717	1.9359	-.2575	.0684	-.9484	.5755	2.0955
Estonia	EST	23300022	23302000	1	-.5818	.0502	-.3802	.002	.329	-.8768	-.1026	-.1563
Estonia	EST	23300022	23305083	0	-.7977	-.4314	-.691	.5255	.0067	.7241	-.2668	-.4607
Estonia	EST	23300022	23304542	0	.9425	2.6352	1.9359	.1286	1.0617	1.4801	2.4277	2.0955
Estonia	EST	23300022	23303205	0	-1.3017	-.5743	-.5034	-.5233	-.8702	.2601	-.6852	.1216
Estonia	EST	23300022	23305644	0	.7196	-.0862	.0226	.7113	-.0408	1.0062	.5755	.1216
Estonia	EST	23300022	23303407	0	.7808	-.0862	.0226	1.2836	.393	1.4686	2.4277	2.0955
Estonia	EST	23300022	23303995	0	.7024	-.1938	-.6315	-1.1118	-.5783	-1.6678	-.8516	.9444
Estonia	EST	23300022	23301010	0	-.5547	-.163520983699362	-.133065423860123	.29754229959741	.0477457575138989	-.133898655732241	-.0273958273499486	-.104949394755127
Estonia	EST	23300022	23301634	0	.4432	.0527	.586	.1848	.5403	.1107	.5755	.1554
Estonia	EST	23300022	23302125	0	-.9651	-.0933	-1.1233	.1378	-.1362	-.0659	-.50450019588468	-.959
Estonia	EST	23300022	23301825	0	-.1339	1.3697	1.9359	.1053	.4373	-.3451	2.4277	2.0955
Estonia	EST	23300022	23300929	0	-.2395	-.4937	-.9607	.5251	.2197	.3461	.075	-.5079
Estonia	EST	23300022	23305862	0	.7362	-.7815	.0226	.5897	-.2282	-1.6678	-.414	.1216
Estonia	EST	23300022	23300791	0	.6222	-.4314	.8348	-.1336	.0322	.4227	1.2302	.1216
Estonia	EST	23300022	23304813	0	.2993	-.1058	-.3526	.3624	-.3604	-.1817	-.1026	-.222
Estonia	EST	23300022	23304325	0	-1.1928	-1.2115	-1.0611	-.4526	-.2045	-1.6678	-.5832	-1.1252
Estonia	EST	23300022	23301268	0	.6056	-.107258933232827	.0365624971039298	.367255127146191	.128758219172679	-.0985078614304197	-.00401814477459174	.0545561428366748
Estonia	EST	23300022	23303949	0	.0412	.0502	.8348	-.146	-.3547	.2892	.3482	.4725
Estonia	EST	23300023	23302422	1	.6434	-2.9627	-2.664	-1.6821	-2.1404	-1.6678	-1.305	-1.6872
Estonia	EST	23300023	23302628	0	-1.1576	.5946	1.2899	-.7041	.6793	-.3035	1.3428	2.0955
Estonia	EST	23300023	23300443	1	-.5217	1.1576	-1.0935	.8665	.4801	.2587	.3482	-1.0296
Estonia	EST	23300023	23303626	0	-.7197	.9535	-1.1926	3.6039	.1292	-1.6678	-.6852	1.515
Estonia	EST	23300023	23303629	0	-.0332947454124675	-1.2571	-1.3577	-.9155	-1.0152	-1.6678	-.6852	-.2343
Estonia	EST	23300023	23304704	0	.0863952508334861	-.13243477034398	-.0393416847074796	.336060409279128	.0925072023365948	-.114344342063257	-.0144790633453343	-.0168185297790464
Estonia	EST	23300023	23303500	0	1.3826	2.6352	1.9359	3.6039	4.8357	3.6292	2.4277	2.0955
Estonia	EST	23300024	23300041	1	1.5094	1.7162	1.9359	.8226	.5144	1.2128	.1435	1.3857
Estonia	EST	23300024	23301149	1	.8197	-.0994	-.7302	.3555	-.6686	.0622	-.1882	.1959
Estonia	EST	23300024	23302649	1	.3837	.3875	-.5907	.4028	-.285	.1386	.1701	-.5093
Estonia	EST	23300024	23304120	0	.6882	.2629	1.1381	.6346	.6128	.4912	1.3958	2.0955
Estonia	EST	23300024	23300662	0	.7227	.0502	.0226	.5104	.6492	-.3516	.5755	.1216
Estonia	EST	23300024	23305354	0	.2886	1.7162	.0226	-.1148	.1949	.1439	.3473	.1216
Estonia	EST	23300024	23303839	0	.5679	-.0994	-.9351	.1227	-.1739	.1598	-1.166	.7627
Estonia	EST	23300024	23301046	1	.8996	-.2662	.5462	.9425	-.1303	.2409	-.123921897777928	-.7496
Estonia	EST	23300024	23303437	1	.639	-.4314	-.7638	.3655	.1915	.4636	.0256	-.1563
Estonia	EST	23300024	23302450	1	.4662	-.2479	.0226	.3484	-.3332	.1963	.3482	.1216
Estonia	EST	23300024	23304651	1	.5157	-.0862	-.5907	.1953	.2986	.5712	.5755	.1216
Estonia	EST	23300024	23305677	1	1.116	-.0862	-1.0611	.7373	-.068	-.3039	-.4771	-.4607
Estonia	EST	23300024	23304892	1	.8586	-.847	-.9674	-.2729	-.907	-.4932	-1.0571	-.4607
Estonia	EST	23300024	23300983	1	.4808	.2032	-.6587	.4843	-.3078	.5383	.8038	-.1563
Estonia	EST	23300024	23301746	1	1.1724	.3889	-1.3943	.2747	-.2303	.5053	-2.1355	-.8745
Estonia	EST	23300024	23302162	1	1.0877	.5836	.4173	.9678	.5877	.3885	.5755	.1216
Estonia	EST	23300024	23306133	1	.7214	.7821	-.227	.4583	-.598	-.0983	-.2821	.1216
Estonia	EST	23300024	23302975	1	1.2389	.2032	1.4967	.1608	.0502	.6337	.7978	.8567
Estonia	EST	23300024	23305889	1	.3753	.2607	-.9607	.7283	.0615	-.0468	-.3237	-.8443
Estonia	EST	23300024	23304316	1	.7332	.9349	-.732	.7268	.0897	-.0816	.0256	-.3297
Estonia	EST	23300024	23300784	1	.8437	-.59	-.5034	.4705	-.3838	.1963	-.6852	-.9299
Estonia	EST	23300024	23301502	1	.8456	1.7162	.4802	.2587	-.289	-.9484	.3108	1.1508
Estonia	EST	23300024	23301225	1	.1619	.3178	-.1587	.1964	-.5712	.47	.3482	-.7639
Estonia	EST	23300024	23303841	1	.8049	-.1422	-.3802	.9567	-.9142	.1931	-2.1355	-.1563
Estonia	EST	23300024	23301755	1	1.7822	.0502	1.1381	.3691	-.4678	.7707	-1.0571	2.0955
Estonia	EST	23300024	23301983	0	.2833	.0502	.4173	.4422	.0146	.3058	-.1026	.1216
Estonia	EST	23300024	23303801	0	-.0855	1.3697	.3461	.5465	.3898	.2243	.1693	-.9299
Estonia	EST	23300024	23300751	0	.6064	-.891	-.3802	-.2532	-.5995	-.9484	-1.5848	-.1563
Estonia	EST	23300024	23300631	0	1.0455	-.1663	.7162	.7117	.3834	-.0661	-.2197	1.0448
Estonia	EST	23300024	23300951	0	.2831	.5746	1.9359	.2132	-.1409	-1.6678	1.4752	2.0955
Estonia	EST	23300024	23305833	0	.9264	-.4314	.0226	.1694	-.3705	.2956	-2.1355	-.1563
Estonia	EST	23300024	23301823	0	.8767	-.4314	-.4806	.1439	.1994	-1.6678	-.5978	.1216
Estonia	EST	23300024	23303434	0	.9107	-.5799	.0226	-.2633	-.0674	-.9484	-.2004	.1216
Estonia	EST	23300024	23304678	0	1.0198	-.2479	.0226	.7371	-.1892	.0909	.5755	.1216
Estonia	EST	23300024	23305333	0	1.4349	1.1132	1.9359	1.1872	1.2096	1.597	2.4277	2.0955
Estonia	EST	23300024	23305724	0	1.006	.4571	1.9359	.4626	.7036	.1071	.3415	.3216
Estonia	EST	23300024	23302171	0	-.3375	.0441	-.6587	.2235	-.0651	.1239	-.3912	.4777
Estonia	EST	23300024	23301382	0	.2874	-.4531	.0226	.1838	.0644	.1606	.5755	.1216
Estonia	EST	23300025	23301645	1	-.0908	-.8305	-.711	.4536	-.1383	-.9484	.5755	.1216
Estonia	EST	23300025	23304917	1	-.9444	.2032	.0226	.5154	-.1854	.7722	.0447	.1216
Estonia	EST	23300025	23301789	1	-.3328	-.8893	.1648	.985	-.3733	.9623	.5826	-.2201
Estonia	EST	23300025	23304461	1	.6236	-.7716	.0226	.166	.2009	.9769	.5755	.1216
Estonia	EST	23300025	23302214	0	.0495	1.0393	1.9359	1.2836	2.3772	1.4659	2.4277	-.959
Estonia	EST	23300025	23303383	0	-.2717	-.8264	.0226	.1053	.12	-1.6678	.5755	.1216
Estonia	EST	23300026	23304063	1	-.841	-.0862	.0226	3.6039	1.4825	3.6292	.5755	.1216
Estonia	EST	23300026	23303159	1	-.9295	-.2806	-.5544	.56	-.0748	.4191	.1701	-.0129
Estonia	EST	23300026	23304553	1	.646	.1997	.7162	.6719	-.3094	1.1835	.0598	.4725
Estonia	EST	23300026	23300238	0	-.607	-.0862	.0226	.0661	-.3637	-1.6678	-1.5596	.1216
Estonia	EST	23300026	23301772	0	.5705	2.6352	1.9359	2.4131	3.4995	3.6292	2.4277	2.0955
Estonia	EST	23300026	23303530	0	.7086	-.0994	.8593	.662	.5653	.5436	.5755	2.0955
Estonia	EST	23300026	23300022	1	.1236	1.031	-.3802	.1762	-.131	.0632	.3424	.7338
Estonia	EST	23300026	23300180	1	-.6762	-.0862	.0226	.7534	1.1277	.7668	.5755	.1216
Estonia	EST	23300026	23300067	1	.1103	-.7815	-.7638	.1053	.0554	.4394	-.0553	-.222
Estonia	EST	23300026	23304921	1	-.1991	.1943	.2092	2.8716	.3407	1.3985	1.1375	-.4265
Estonia	EST	23300026	23301516	1	.0136	-.5847	-.9607	.6759	-.2312	.1931	-.6852	.1216
Estonia	EST	23300026	23304065	1	-.6827	.7821	1.9359	2.2767	-1.1531	1.8431	.6872	-.4607
Estonia	EST	23300026	23303288	1	-.9384	.1751	.6158	.6517	-.107	-.2858	-1.1908	-1.1252
Estonia	EST	23300026	23300837	1	-.0618	-.7221	-.2236	.2389	-.1124	.4906	-.6852	-.1563
Estonia	EST	23300026	23303675	0	.0201	.3289	1.9359	.2321	2.0985	.4394	2.4277	2.0955
Estonia	EST	23300026	23303638	0	.2919	-.7815	-.7249	.4329	.6387	.9569	-.1026	-.7507
Estonia	EST	23300026	23304159	0	.4527	-.0862	.0226	.6015	.2706	.5783	.5755	.1216
Estonia	EST	23300026	23303351	0	1.0705	.4718	1.9359	.2361	.063	.6774	.7679	1.3566
Estonia	EST	23300026	23304130	0	-.5874	.2517	.6496	.5664	.2627	.6862	-.3272	2.0955
Estonia	EST	23300027	23304608	1	-.5238	-.6354	-.227	-.2006	.0755	.0364	.1648	-.1563
Estonia	EST	23300027	23305454	1	-.5783	-.0862	-.691	.911	1.8691	.4047	-.1727	-.4607
Estonia	EST	23300027	23301528	1	1.064	-.59	-.8627	.2659	-.2869	.3821	-.5828	-.2503
Estonia	EST	23300027	23302968	1	.0751	.6037	.3591	.5923	-.3651	.4349	.8038	1.515
Estonia	EST	23300027	23304322	1	-.5139	-.438	-1.1592	.4685	-.4872	-.0185	-1.5848	-1.0169
Estonia	EST	23300027	23301920	0	1.5385	.8655	.586	.3148	.3653	-.2693	1.1171	2.0955
Estonia	EST	23300027	23302728	0	.4848	-.3727	-1.4242	.272	-.4991	-.2418	-2.1355	-1.7277
Estonia	EST	23300027	23302593	0	1.186	.3178	.4173	-.1744	-.0567	-.3801	-.216	-.1563
Estonia	EST	23300027	23305161	0	-.0983	-.5874	-.9607	-.8614	.0908	-1.6678	-.3733	-.1563
Estonia	EST	23300027	23305128	0	-.8444	-.8366	.1453	.0196	-.4483	-.5309	-.2852	1.2147
Estonia	EST	23300027	23303073	1	.0432	-.2662	-.227	.3658	.0354	.1642	.3482	-.7496
Estonia	EST	23300027	23300467	1	.0788	-.4314	.0226	-.5493	-.4818	-.8849	-.2821	-.1563
Estonia	EST	23300027	23305063	1	.9232	.3875	-.9285	-.041	-.3381	-.1147	-.3733	-.7496
Estonia	EST	23300027	23303766	1	-.1335	.4435	.9192	.2174	.3948	.2871	-.4835	1.0448
Estonia	EST	23300027	23305584	1	.2368	.7156	.3591	.2708	-.2255	.0685	-.5832	.4777
Estonia	EST	23300027	23304123	1	1.0457	-.9334	-.4806	-.2094	-.6129	-.2781	-.6852	-.8198
Estonia	EST	23300027	23302135	1	-.9721	-.0862	-1.0611	.0304	.4762	-.2858	.9628	-.7496
Estonia	EST	23300027	23300028	1	-1.0319	.1828	-.8554	-.196	-1.0174	-.9292	-1.2624	.0876
Estonia	EST	23300027	23305406	1	-.0869	-.4343	-.7902	-.2274	-.5177	-.475	-2.1355	-.0998
Estonia	EST	23300027	23304275	1	-.6338	.0689	-.173	-.0046	-.8719	.1112	.6296	.1959
Estonia	EST	23300027	23305746	1	-.5923	-.9334	-1.1926	1.2836	.1159	-1.5666	-.176	-1.1252
Estonia	EST	23300027	23305835	1	-.6181	-.7221	-.4728	.4403	.2649	.715	-.414	.1216
Estonia	EST	23300027	23302401	1	.8591	-.4314	-1.3514	-.1448	-.1737	-.1999	-.7867	-1.1252
Estonia	EST	23300027	23302079	1	.0175	.2607	-1.2062	.0743	-.0199	.3499	-.8627	-.6912
Estonia	EST	23300027	23301809	1	-1.1888	-.7162	-1.0611	.0374	-.0311	-.8849	-.6852	-1.453
Estonia	EST	23300027	23301737	0	.717	-.0862	.0226	.646	-.0717	.7991	.5755	.1216
Estonia	EST	23300027	23305308	0	1.0129	-.7958	.4173	.185	-.1406	.3861	1.1171	-.959
Estonia	EST	23300027	23304472	0	1.3994	-.2479	.0226	1.212	.9993	.8317	.5755	.1216
Estonia	EST	23300027	23302782	0	-.1344	-.5847	.0226	.7427	.1404	.8119	.5755	.1216
Estonia	EST	23300027	23300250	0	-.5216	-.2662	.4173	.4423	-.1867	-.3242	-.1727	.7627
Estonia	EST	23300027	23300981	0	1.0076	-.2806	.0226	.5114	.4782	-.5037	.5755	.1216
Estonia	EST	23300027	23301381	0	.8704	-.2662	.0226	.3776	-.0539	.4374	.0256	.1216
Estonia	EST	23300027	23301492	0	-.0781	-.2479	1.9359	.6567	.7079	.5376	1.4752	2.0955
Estonia	EST	23300027	23301529	0	-.8048	-.6593	.0226	.4452	-.1197	.3272	-.4771	-.3297
Estonia	EST	23300027	23305741	0	-.4583	1.3403	1.4967	1.4927	.7556	.2203	.5755	2.0955
Estonia	EST	23300027	23300819	0	1.4378	-1.3452	-1.4131	-.0295	-.0782	.7159	.5755	-1.3027
Estonia	EST	23300027	23304928	0	.9141	-.5266	.1386	.1611	-.2357	.2243	.3473	.9339
Estonia	EST	23300027	23305415	0	.5495	-.0862	-.2943	.3555	.0107	.3975	.8038	.1216
Estonia	EST	23300027	23302094	0	.371	-.4314	-.5907	.7997	-.035	.0886	-.0823	-.1563
Estonia	EST	23300027	23302650	1	1.0014	.9275	-.1587	.2628	-.3681	-.0033	-.1026	-.4607
Estonia	EST	23300028	23304491	1	-1.2936	-.2479	.3461	-.4867	-.6763	.42	-.6681	-.1563
Estonia	EST	23300028	23303483	1	-.9067	-.180589191718168	-.184525415396232	.276393531781181	.0231690217525522	-.144635154563786	-.0344879106616141	-.153338560688346
Estonia	EST	23300028	23305704	0	-1.5355	-.5962	-.4728	.8306	.2682	.9893	.5755	.7627
Estonia	EST	23300028	23304320	0	-1.0819	-1.4468	-.3802	.5804	.0198	-.0455	-.176	.5823
Estonia	EST	23300028	23304714	0	.4278	-.0862	1.1381	1.1453	.2661	-.2451	2.4277	1.0641
Estonia	EST	23300028	23300267	0	.8278	1.031	-.8609	-1.4373	1.3116	.2363	.2724	-.7496
Estonia	EST	23300028	23304056	1	-1.2356	-.103	-.6173	-.2437	-.272	.5737	-.7838	.1216
Estonia	EST	23300028	23305498	1	-.6076	-.4998	.0226	.0148	.1353	.4054	-.3907	-.2503
Estonia	EST	23300028	23302684	1	-1.0632	-.7815	-.7249	.1053	-.9291	1.0062	-.2004	-.7507
Estonia	EST	23300028	23301923	1	-.4544	-.8379	-.2827	.2227	-.604	-1.6678	-.2004	-.0129
Estonia	EST	23300028	23302245	1	.2166	-.1652	.0226	.8179	.4958	.7992	.5755	.1216
Estonia	EST	23300028	23300584	1	-.0954	-.0862	.0226	.8242	.2871	1.463	.5755	-.5574
Estonia	EST	23300028	23300766	1	-.6848	1.4003	1.9359	-1.0489	.1006	.2576	-.5832	2.0955
Estonia	EST	23300028	23301330	1	.3711	-.3531	.0226	.0078	-.9255	-1.6678	.5755	-.2503
Estonia	EST	23300028	23300783	1	-.9533	-.7815	-.5034	-.059	-.8632	-.8437	-1.2624	-.9299
Estonia	EST	23300028	23302724	1	-.8324	-1.0641	.1882	.2461	.3412	.904	.3482	-.2503
Estonia	EST	23300028	23305452	1	-.6996	-.0862	.0226	1.3857	4.8357	3.6292	.5755	.1216
Estonia	EST	23300028	23305632	1	-.1551	-.7815	.1802	1.2844	.0966	.5513	.5755	.1216
Estonia	EST	23300028	23301649	1	-1.0491	-.7815	.0226	.5693	-.0347	.477	-.4948	-1.1252
Estonia	EST	23300028	23304285	1	.1496	-.4314	.0226	-.4739	-.245	-.2159	.5755	-.2503
Estonia	EST	23300028	23303281	1	-1.2891	-.6447	-.691	-.7936	-.4923	-.3355	-.216	-.3297
Estonia	EST	23300028	23303386	1	-.5093	-2.9627	.0226	.1334	-.6106	1.0946	.1693	-1.1252
Estonia	EST	23300028	23301515	0	-1.1229	-.0862	.0226	1.2836	.8779	1.5721	.5755	.1216
Estonia	EST	23300028	23302938	0	-.1727	-.59	.4907	-.1381	.9804	-1.6678	.5755	-.1563
Estonia	EST	23300028	23300577	0	-1.0255	-.7815	-.227	.1053	-.3518	1.0062	.5755	-.5251
Estonia	EST	23300028	23305036	0	-.8901	-1.2115	-.6116	-.3232	-.3196	-.568	-.4805	-.7639
Estonia	EST	23300028	23301715	0	-.3168	-1.1978	.0226	.4132	-.0246	.5101	-.5832	.1216
Estonia	EST	23300028	23305427	0	-.8315	.7156	-.4396	-.3161	.0057	-.9484	-.4805	.1216
Estonia	EST	23300028	23301138	0	.8988	.18	-.4246	1.2836	1.0871	1.7079	-2.1355	-2.5027
Estonia	EST	23300028	23304577	0	-.2527	-.0862	.0226	1.2836	.8779	.8754	.5755	.1216
Estonia	EST	23300028	23305525	0	.2984	2.6352	1.9359	.3599	.42	.8978	.8886	2.0955
Estonia	EST	23300028	23301545	0	-.7722	-.983	.0226	.5707	-.0398	.4394	.5755	-.1563
Estonia	EST	23300028	23301580	0	.3512	-.0862	-.8099	-.0061	-.0613	.6255	.8038	.4777
Estonia	EST	23300028	23304295	0	-.1364	-.0862	.9268	1.2836	1.1364	.7483	.5755	2.0955
Estonia	EST	23300028	23304140	0	1.1184	-.082393657459976	.111530348409942	.398065036623925	.16456205467955	-.082866734723556	.00631373114081191	.125050359571205
Estonia	EST	23300028	23304958	0	-.3314	-.0862	.0226	.1053	-.0408	.4394	.5755	.1216
Estonia	EST	23300028	23305874	0	-.4633	-.2479	.0226	1.0363	-.1195	1.2584	.0447	.1216
Estonia	EST	23300028	23301116	1	.9338	-.2479	.0226	1.0052	.5411	1.0068	-.2821	-.6774
Estonia	EST	23300029	23305388	1	-.893	-.5743	.0226	-.3095	-.3568	-.8849	-.4801	.1216
Estonia	EST	23300029	23304875	1	-.8389	-1.0515	-1.6877	.2465	.0304	.0621	-.7674	-1.4314
Estonia	EST	23300029	23304927	1	-1.0122	-.983	-.5034	-.0355	-.6245	-.1467	-.412929768136254	-.541355064793447
Estonia	EST	23300029	23303704	1	-.7057	-.2662	-.9288	.0034	-.5289	-.4522	-.4948	-.959
Estonia	EST	23300029	23303558	1	-1.4808	-.7221	-.7902	.6859	-.1521	-.0606	.1435	-.1563
Estonia	EST	23300029	23302800	1	-.3186	.1945	-.227	.379	.6001	-1.6678	.1648	.1216
Estonia	EST	23300029	23305766	1	-1.3066	.2032	-.4806	.5065	-.2763	-.0898	-.1972	-.3297
Estonia	EST	23300029	23303866	1	-.9967	.6606	-.1627	.2365	-.6037	-.006	-.5337	-.7317
Estonia	EST	23300029	23303625	1	-.0199	-.59	.0226	.2318	.3475	-.526	-.6852	-.5251
Estonia	EST	23300029	23303412	0	-.0554	-.4314	.0226	.7113	.2541	-1.6678	-.0551	-.1563
Estonia	EST	23300029	23300559	0	-.6838	-.5847	-.3802	-.0627	.0948	-.4318	-.2673	-1.1252
Estonia	EST	23300029	23301141	0	-1.1342	-.4203	-.5907	-.1074	-.1654	-.568	-.1026	-.7639
Estonia	EST	23300029	23303156	0	-.9545	-2.9627	-2.0371	-.163	-.01	-1.6678	.0888	-.8325
Estonia	EST	23300029	23300913	1	-.8813	-.983	-.4338	-.0635	.6148	-.4932	-.6852	-.7496
Estonia	EST	23300029	23300936	1	.0434	1.7162	-1.4626	.3683	-.3258	.0272	-.7499	-.2485
Estonia	EST	23300029	23300154	1	-.7204	-.7815	-.8627	.8793	.4741	.6648	-.5832	-1.1252
Estonia	EST	23300029	23303135	1	1.2946	.7825	.586	.375	-.1473	-1.6678	.8098	-.3549
Estonia	EST	23300029	23304957	1	1.0761	.0502	.1386	.6658	.0967	-.2339	-.4771	-.7317
Estonia	EST	23300029	23302186	1	-1.2264	-.8869	-2.664	.6718	.0891	-1.6678	-.6852	-.943
Estonia	EST	23300029	23304494	1	-1.131	-.8489	-1.4877	.4052	-.488	-1.6678	-1.5537	-1.9616
Estonia	EST	23300029	23300310	1	-.672	-.6501	.0226	.0261	-.7695	.4264	-.6852	-.1563
Estonia	EST	23300029	23303623	1	-.6614	-.891	.0226	.4205	.5689	.4212	.3482	-.6353
Estonia	EST	23300029	23303413	0	-.5774	-.2662	-.227	.1875	-.4347	-1.1769	.5755	-.1563
Estonia	EST	23300029	23304690	0	-1.6154	1.1132	1.4967	.9038	1.1784	.0064	.3415	2.0955
Estonia	EST	23300029	23305466	0	1.0698	2.6352	1.9359	.3502	1.702	.5164	.9203	.9883
Estonia	EST	23300029	23305375	0	-.0426	-.2509	.0226	.5832	.5194	.7062	.5755	-.9299
Estonia	EST	23300029	23305160	0	-.5292	-.847	-.9607	-.1142	-.0835	-1.6678	.5755	-.222
Estonia	EST	23300029	23301232	0	-1.2746	-.891	-.5373	.1091	-.7496	-.0361	-.1566	.1216
Estonia	EST	23300029	23304971	0	-1.1423	-1.2794	-1.2753	.0524	-1.6928	-.5569	-.0948	-1.9384
Estonia	EST	23300029	23300122	0	-.4994	-.59	-.2827	.7073	-.0388	1.1625	-.2668	-.1563
Estonia	EST	23300029	23304515	0	-.712	2.6352	.9192	-.024	-.0823	-.081	1.4793	2.0955
Estonia	EST	23300029	23303152	0	1.0363	-.4314	-.0951	.3387	-.0241	.1811	.5755	.1216
Estonia	EST	23300029	23300377	0	-.6951	.5836	.0226	1.1381	4.8357	.5089	1.8077	.557
Estonia	EST	23300030	23304234	1	-.7502	-.0862	-.7638	.042	-.4339	-.3435	.5755	-.3297
Estonia	EST	23300030	23302560	1	-.2423	1.3403	.0226	.2786	-.4577	-.0633	-.9533	-1.3027
Estonia	EST	23300030	23301704	0	.4538	-.4314	.5462	-.4664	.0776	-.4795	.1648	.9339
Estonia	EST	23300030	23304185	0	.1097	-.4314	.0226	.5864	.1201	.4779	-.0857	.7864
Estonia	EST	23300030	23305870	0	.4078	1.127	.8961	-.1263	-.0261	-.1753	.8038	1.1508
Estonia	EST	23300030	23304790	0	.2434	-.2662	.5347	.1185	.3006	-1.6678	.5755	.1216
Estonia	EST	23300030	23305116	0	-.3342	1.1306	.5347	.051	.1744	-1.6678	.5755	.1216
Estonia	EST	23300030	23304174	0	.5285	-1.3496	-.227	.1966	-.1588	-.218	.1693	.1216
Estonia	EST	23300030	23300953	0	-.4795	.6464	.2092	.4657	-.2493	-.0722	1.3918	-.2201
Estonia	EST	23300030	23300620	1	-.8549	.3875	-.6315	.4438	.0228	.3487	-.4718	.7435
Estonia	EST	23300030	23304225	1	-.7389	-.6593	-.7902	.1556	-.2055	-.7847	-.8486	-1.7533
Estonia	EST	23300030	23304503	1	.0035	-.0862	-.4806	.3615	-.1848	-.218	-.6852	-.7496
Estonia	EST	23300030	23306072	1	.4027	-.2662	-.173	.1139	-.547	-1.6678	-1.5537	-.4784
Estonia	EST	23300030	23300583	1	.473	-.5994	-.3802	.1964	.0159	-1.6678	-.5832	-.1563
Estonia	EST	23300030	23305721	1	.8308	.6515	.4173	.0795	-.236	-.219	.9911	.7627
Estonia	EST	23300030	23304016	1	.2889	-.0862	-.0154	-.3	-.1833	-.8942	.5755	.1216
Estonia	EST	23300030	23300633	1	-1.0046	.9349	.7162	-.2161	.2959	-1.6678	.8038	-.5251
Estonia	EST	23300030	23301140	1	-.1797	-.4314	-.9285	.0677	-.577	-1.6678	-.6852	-.4607
Estonia	EST	23300030	23302237	1	-.9572	-.2662	-.4728	.2944	-.4143	-.2858	-.6852	-.1563
Estonia	EST	23300030	23301326	1	.0693	-.0862	.0226	.0352	-.3715	-.5309	.0256	-.7507
Estonia	EST	23300030	23301228	1	-1.105	-.2662	.0226	.5805	-.4005	.2382	-.3907	-.9943
Estonia	EST	23300030	23303509	0	-.0405	-.4314	-.4728	-1.6841	-.4227	-1.6678	-.1026	-.1563
Estonia	EST	23300030	23302718	0	-.0675	.4495	1.2899	-.1777	-.0338	.3005	.0215	.2546
Estonia	EST	23300030	23304819	0	.1446	.3427	-.5544	-1.1172	-1.1344	-1.6678	-.7078	-.4607
Estonia	EST	23300030	23303926	0	.3543	.3178	1.4967	.3635	.0264	-.2708	.8038	2.0955
Estonia	EST	23300030	23303474	0	-.3254	.3875	.4173	.1583	.3496	-.8849	-.4805	1.515
Estonia	EST	23300030	23304920	0	.8651	.9454	.8038	.1707	.096	-.052	-.0823	.5362
Estonia	EST	23300030	23306019	0	-.8438	.8762	-.442	-.1779	-.0101	-1.6678	-.6852	.0876
Estonia	EST	23300030	23304039	0	-.5212	-.5169	-1.0411	.4852	.4123	-.0935	.1693	-.4377
Estonia	EST	23300030	23304402	0	-.0982	2.6352	.7244	-.2493	.4047	-.421	.7679	1.515
Estonia	EST	23300030	23300110	0	.424	.1125	.8348	.9616	-.1073	.1835	.3415	1.0448
Estonia	EST	23300030	23304251	0	-.4711	.5179	.4173	.5651	.3447	-.2096	-.0379	.2546
Estonia	EST	23300030	23305887	0	.6004	1.3697	1.9359	.143	-.0853	-1.6678	.0221	2.0955
Estonia	EST	23300030	23300609	0	.1535	-.4314	-.3802	.7113	.0948	-.6073	-.5832	.1216
Estonia	EST	23300030	23305504	0	-.8302	-.2479	-.7902	.4146	-.4623	-1.6678	-.3912	-.7496
Estonia	EST	23300030	23304912	0	-.7084	-.2662	1.2341	.1637	-.4428	.2553	.5755	.1216
Estonia	EST	23300030	23304752	0	.2847	.7989	.0226	.176	.4335	-.1652	.5755	-.6353
Estonia	EST	23300030	23300521	0	-.0843	-.6593	-.5034	-.8126	-.7664	-.2408	-.5832	.1959
Estonia	EST	23300030	23303761	0	.2974	2.6352	1.9359	1.2836	1.1871	.3627	.5755	2.0955
Estonia	EST	23300030	23304026	0	-.4004	-.2662	-1.1926	.0865	.1482	-.6073	.5755	.1216
Estonia	EST	23300031	23304909	1	-.3642	-.5994	-.691	-.0554	-1.2275	-.2578	-.6677	-.7317
Estonia	EST	23300031	23304780	1	-.6501	-.1058	-.227	-.2068	-.6068	-1.6678	-1.5596	-2.5027
Estonia	EST	23300031	23305668	1	.8483	.0502	.1386	.1088	-.7327	-.2858	-.5121	-.2503
Estonia	EST	23300031	23301857	1	-.6463	-.4314	-1.0611	.1376	-.8484	-.8849	-2.1355	-1.9384
Estonia	EST	23300031	23300225	1	.063	.1852	-.9947	.4055	-.0971	.1699	-.4805	-.717
Estonia	EST	23300031	23305195	0	.0116	-.4516	-1.5553	-.5998	-.1821	-.2781	-2.1355	-.8443
Estonia	EST	23300031	23304397	0	.3047	-.891	-.227	-.3915	-1.7849	-.8849	-.216	.1216
Estonia	EST	23300031	23300090	0	.3825	-.0862	.0226	1.2836	.3025	1.5238	.5755	.1216
Estonia	EST	23300031	23304229	1	1.0999	.2032	-.227	.229	-.2347	.2443	-.216	.1216
Estonia	EST	23300031	23305462	1	-.97	-.6593	-.732	.3125	-.2653	-.568	-1.5537	-1.5197
Estonia	EST	23300031	23304351	1	.9817	-1.0212	.0226	-.337	-.5299	-1.6678	-.5832	-1.9384
Estonia	EST	23300031	23300611	1	.9391	-.269	-.7902	.0741	-.3976	-1.6678	-.5832	-.4607
Estonia	EST	23300031	23303669	1	.9485	-.4314	-.4806	.1376	-.2546	-.159	-.1026	-.6774
Estonia	EST	23300031	23303066	1	.3065	-.4314	-.691	.3316	-.1987	.291	-.4801	-.5912
Estonia	EST	23300031	23300348	1	.8108	.5946	.586	.0039	-.8699	-.8849	-.4982	-.1563
Estonia	EST	23300031	23304653	1	-.213	-.4314	.0226	.311	-.1308	.254	-1.0753	-.5251
Estonia	EST	23300031	23305124	1	.7104	-.4343	1.1381	.6401	.6529	.7398	-.1021	.5759
Estonia	EST	23300031	23300085	1	-.6395	-.4314	-.691	-.1346	.0145	.0383	-.2852	-.4607
Estonia	EST	23300031	23303069	1	-.3077	2.6352	-.2614	.2943	-.3388	.4364	.3482	-.7496
Estonia	EST	23300031	23301108	1	.2749	-.0994	1.0108	.6751	.2859	.6986	-.5832	-.7108
Estonia	EST	23300031	23300800	1	.4027	-.0862	-.7638	.2981	-.2886	.3018	-.6852	-.7496
Estonia	EST	23300031	23301754	0	-.763	1.1132	.4036	.7336	.6383	.1376	.7978	2.0955
Estonia	EST	23300031	23303909	0	.3798	-.0994	-.4806	.3666	.3619	-.2211	.1648	-.1314
Estonia	EST	23300031	23304088	0	-.6631	-.2662	.1386	.0622	-.1066	-.1845	.3415	.2286
Estonia	EST	23300031	23301166	0	1.0635	.7062	.7162	.3816	.2265	.1668	-.4091	.9642
Estonia	EST	23300031	23300243	0	-.1243	.7062	.586	.1647	.3326	.2796	.0215	.839
Estonia	EST	23300031	23305226	0	-.1714	-.0933	-1.0611	-.0379	-.1583	-1.6678	.8038	-.5461
Estonia	EST	23300031	23304127	0	-.087	-.6593	-1.0611	-.2115	-1.2568	-.4795	-.6852	-1.0913
Estonia	EST	23300031	23301331	0	1.3862	-.59	-.7638	-.0819	-.2406	-.1147	-.3912	-.7496
Estonia	EST	23300031	23304041	0	.621	-.7162	.894	.4717	.0122	.621	-.3943	.2286
Estonia	EST	23300031	23303980	0	1.2583	.0467	-.3048	.5272	-.1946	.6773	.9677	-.2503
Estonia	EST	23300031	23302775	0	1.0955	-.1827	-.3802	.0536	-.012	.181	-.6852	-.1563
Estonia	EST	23300031	23304955	0	.8919	-.8977	.0226	.3393	.4282	.4711	.5755	.1216
Estonia	EST	23300031	23301775	0	1.0799	-.5994	-.5907	.7113	-.4753	-1.6678	-.216	.1216
Estonia	EST	23300031	23303540	0	1.2978	-1.0212	-.5907	1.567	.9736	1.596	.1648	-.5093
Estonia	EST	23300031	23306045	0	-.3998	.3178	-.1119	.0076	-.0195	-.0938	.3482	-.6544
Estonia	EST	23300031	23302613	0	.2746	-.089	.5462	.2253	.2024	.4515	-.3912	.4504
Estonia	EST	23300031	23305276	0	-.6529	-.2662	-.8627	1.1546	.3084	-.5309	-.0553	.1216
Estonia	EST	23300032	23304687	0	-.5116	-.9298	-.5034	-.4504	-.1048	.5336	-2.1355	-.5251
Estonia	EST	23300032	23303234	1	-.9166	-.8232	-1.4242	.0562	-.6558	.3749	-1.5596	-1.1252
Estonia	EST	23300032	23303182	1	-.6756	-.59	-.7902	-.381	-.3954	-.3905	-.6852	-.959
Estonia	EST	23300032	23305645	1	-.139	-.2595	1.4967	.3956	-.1816	-.3116	.3482	-.6353
Estonia	EST	23300032	23301291	1	.1904	.1997	.0226	.384	-.0926	-.3516	-.1727	-.4607
Estonia	EST	23300032	23304872	0	-.8326	1.3403	1.9359	-.0726	.55	-1.6678	2.4277	.9883
Estonia	EST	23300032	23301236	0	.2113	-.2662	-.1587	-.322	-.507	-1.6678	-.5832	-.3856
Estonia	EST	23300032	23305154	0	.0639	-.891	-.4728	-.1615	-.1029	.2776	-.3763	-.3297
Estonia	EST	23300032	23301991	0	-1.7064	1.1576	1.9359	.5806	.0857	-.1652	-.4805	2.0955
Estonia	EST	23300032	23300593	0	.6702	-1.0325	-.7315	.538	1.1386	.717	0	-.3626
Estonia	EST	23300032	23300368	0	-1.2291	1.0508	-.5836	.3891	-.163	1.1052	1.2067	.1585
Estonia	EST	23300032	23301233	1	.5759	-.0192	.7162	-.0391	.0099	-.3516	-.0857	-.7496
Estonia	EST	23300032	23305228	1	-.4254	.8489	-.5544	-.3306	-1.2904	-1.6678	-.6852	-.1563
Estonia	EST	23300032	23300616	1	-.1581	-.2298	.586	.3354	-.4474	-.0185	-.7867	2.0955
Estonia	EST	23300032	23304080	1	.9428	-.2662	-.3048	.2839	.2079	-.801	2.0386	-.2103
Estonia	EST	23300032	23300517	1	-1.7522	.5946	-1.0611	.1217	-.1601	-.218	.5755	-1.1733
Estonia	EST	23300032	23303250	1	.982	-.2806	1.036	-.0359	-.794	-.2451	-.6852	1.515
Estonia	EST	23300032	23301955	1	.0486	2.6352	1.9359	.4596	.5057	.1018	-.7867	1.2841
Estonia	EST	23300032	23301590	1	.5412	.4435	1.1657	.5863	.6242	-.1414	.3415	1.515
Estonia	EST	23300032	23301844	1	.0627	.5179	.0226	-.3501	-.1102	.0561	-.5202	1.4379
Estonia	EST	23300032	23303179	1	.005	-.5847	-.691	.6201	.3283	-.2886	-.6852	-.5251
Estonia	EST	23300032	23302023	1	-.1045	.0666	.0226	.2427	.2572	-.421	-.4771	-.5251
Estonia	EST	23300032	23302869	0	-.6627	-.8663	-.7638	-.2847	-.3974	-.801	-2.1355	-.4607
Estonia	EST	23300032	23303765	0	.2939	-.0862	.0226	.7113	-.0913	.9697	.5755	.1216
Estonia	EST	23300032	23304488	0	.6578	.2479	.3461	.7064	.4104	-1.6678	.7264	1.1013
Estonia	EST	23300032	23305107	0	.9617	-.4203	.4173	-.1164	.1072	-.801	-.176	.1216
Estonia	EST	23300032	23302887	0	-.7102	-1.3113	-.8417	.0725	-.4264	.8257	.8107	-1.2874
Estonia	EST	23300032	23303958	0	.7769	-.0989527285918571	.0616053850304507	.377547126938578	.140718431774721	-.0932829686751823	-.000566798549340929	.0781046204626987
Estonia	EST	23300032	23302702	0	.8897	.0467	.586	-.0807	-.4032	.0362	.0215	1.0448
Estonia	EST	23300032	23305073	0	-.3679	-.4998	-.2827	1.2539	.5109	.7483	-.5603	.2525
Estonia	EST	23300032	23305467	0	-1.048	-.0862	-.4728	.0161	-.4131	.2181	.5755	.1216
Estonia	EST	23300032	23300622	0	-.4219	-2.9627	-2.664	-2.6893	-.5716	-1.6678	-2.11176074958529	-2.5027
Estonia	EST	23300032	23302009	0	.4005	-.117204073757421	.00657828044468021	.354932364989633	.114438081375372	-.104763702084823	-.00815049218147422	.0263612055272905
Estonia	EST	23300032	23303594	0	-.0099	-.137104052652074	-.0534193915053735	.330274824331165	.0857838417263471	-.117281483677055	-.0164192165880298	-.0300561629357581
Estonia	EST	23300032	23305702	0	.5667	-.0862	.0226	.7113	-.0408	1.0062	.5755	.1216
Estonia	EST	23300032	23302548	0	.3877	-1.3452	-1.1926	.1053	-.9291	.4394	-.6852	-1.1252
Estonia	EST	23300032	23302253	0	-.8372	.1285	-.6315	.0535	.9179	.3437	.5755	.1216
Estonia	EST	23300032	23305343	0	-.4119	-.847	-.7902	.213	.6133	-.8849	-.7899	-.5251
Estonia	EST	23300032	23305165	0	.0129	1.1132	.4548	1.0123	.8386	-1.6678	2.4277	.1216
Estonia	EST	23300032	23303364	0	.6476	.3253	1.36207268422879	-.134	-.2649	-1.6678	1.802	2.0955
Estonia	EST	23300032	23305630	0	.0371	-.59	-.9607	-.1543	-1.0382	-1.6678	.0152	-.7639
Estonia	EST	23300033	23301736	1	.4182	-1.0658	-1.1926	.1565	-1.472	-.3551	-.6852	-.9299
Estonia	EST	23300033	23301311	1	-.4575	-.0862	.0226	1.2836	.2363	.6309	.5755	.1216
Estonia	EST	23300033	23305720	1	-.0437	-1.3452	.0226	-.9168	-3.7095	.4394	-.6852	-1.1252
Estonia	EST	23300033	23300057	1	-.3984	-.155942117468284	-.110215433300198	.306933073488537	.0586586660352016	-.12913128423403	-.0242467005840016	-.0834629554501207
Estonia	EST	23300033	23301818	0	.0863952508334861	-.13243477034398	-.0393416847074796	.336060409279128	.0925072023365948	-.114344342063257	-.0144790633453343	-.0168185297790464
Estonia	EST	23300033	23303712	0	1.0217	-1.8989	-1.4011	.3114	.3552	.7403	-.0651	-1.4276
Estonia	EST	23300033	23302254	0	-1.0569	-1.7702	-1.7463	-.443	-.677	-.9292	-.0651	-1.6922
Estonia	EST	23300033	23303049	0	.2131	-.1473	.0226	3.6039	4.8357	-1.6678	.5755	.1216
Estonia	EST	23300033	23302359	1	.6937	-.4203	.0226	-.2547	-.236	-1.6678	-.5832	-.6073
Estonia	EST	23300033	23302105	1	-.3917	-1.2189	-1.1926	1.2836	.8779	.101	-.6852	-1.1252
Estonia	EST	23300033	23300526	1	.8891	2.6352	1.9359	3.6039	1.0353	1.7774	1.5037	1.3857
Estonia	EST	23300033	23301666	1	.0427	-.2479	.0226	.7113	-1.3054	.4394	.5755	-1.1252
Estonia	EST	23300033	23304621	1	.5502	-.3697	-1.4928	-.0953	-.607	-1.6678	-1.4214	-.8936
Estonia	EST	23300033	23305589	1	.798	-1.0744	-.5887	-.138	-.6931	-1.2919	-1.2871	-.6774
Estonia	EST	23300033	23301557	1	-1.1945	-.0862	.0226	.7113	-.0408	1.0062	.5755	.1216
Estonia	EST	23300033	23305643	1	-.1914	-.4343	1.9359	3.6039	2.3772	.8675	.3415	.3216
Estonia	EST	23300033	23300582	1	-1.0133	.2465	-1.2374	.9973	.2584	.4647	-1.5596	-1.0091
Estonia	EST	23300033	23301499	1	-.1039	.8149	1.9359	.738383016972779	.882295687334023	.300325116710894	1.3958	2.0955
Estonia	EST	23300033	23305255	1	.1561	-.0862	.0226	1.2836	-.0408	-1.6678	.1922	.1216
Estonia	EST	23300033	23302368	1	.61	.1125	.0226	.2252	.3048	-.4932	.1648	.1216
Estonia	EST	23300033	23305373	1	-.0386	-1.5799	.3088	1.0742	.5528	-1.6678	-2.1355	-1.5334
Estonia	EST	23300033	23301001	1	.4788	.64	.9192	.4846	.5015	.6869	-.0823	-.0625
Estonia	EST	23300033	23301075	1	-.0115	-.4998	.0226	.1268	-.6521	.5837	.1693	.1216
Estonia	EST	23300033	23302863	0	1.0005	-1.3452	-1.1926	.1053	-.0408	.4394	-.6852	-1.1252
Estonia	EST	23300033	23303871	0	-.2756	-.0794529390762014	.0301466319283275	.344693035382311	.130145763437466	-.096891309015638	.0834816650837004	.1216
Estonia	EST	23300033	23304372	0	1.308	.4121	.0226	.9719	.5984	.7445	1.1417	.8375
Estonia	EST	23300033	23301463	0	.0863952508334861	-.13243477034398	-.0393416847074796	.336060409279128	.0925072023365948	-.114344342063257	-.0144790633453343	-.0168185297790464
Estonia	EST	23300033	23305205	0	-.2749	-.0192	-.4728	1.0458	.9064	.0211	-.3733	-.7496
Estonia	EST	23300033	23303088	0	.0863952508334861	-.13243477034398	-.0393416847074796	.336060409279128	.0925072023365948	-.114344342063257	-.0144790633453343	-.0168185297790464
Estonia	EST	23300033	23305655	0	.4075	-1.1091	-.4806	.21	1.355	.4658	.5755	.1216
Estonia	EST	23300033	23305334	0	.3659	-1.026	-1.202832315384	.575918444048151	-.10746835957784	.2573	1.1171	-2.5027
Estonia	EST	23300033	23302216	0	-.4333	-.4314	-1.1657	1.2836	.1794	.6539	.5755	.1216
Estonia	EST	23300033	23305619	0	.5236	-.7938	.6407	1.7654	.6879	1.0558	.1922	-.5251
Estonia	EST	23300033	23301952	0	-.2004	.2718	.6755	.7326	.2596	1.132	.9246	.1216
Estonia	EST	23300033	23304077	0	.3873	.2773	-.6636	-.1205	.6425	-1.6678	2.4277	.2618
Estonia	EST	23300033	23305994	0	-1.1227	.4571	.4173	.4006	-.3723	-.9292	.3473	-.0859
Estonia	EST	23300033	23301627	0	-.7826	-.7938	-.691	.199	.0948	-.4932	-.2008	.1216
Estonia	EST	23300033	23306048	0	-.9743	.5946	.766	1.7715	.8779	1.4878	1.2262	1.515
Estonia	EST	23300033	23302836	0	1.4114	.1166	.0226	.3391	.0052	.5045	.7198	1.2841
Estonia	EST	23300033	23303528	0	.7566	-1.2164	.0226	.809	-.1905	1.129	.5755	.1216
Estonia	EST	23300033	23305612	0	-.7858	.1221	.6755	1.0039	.7165	.5356	.1648	.1216
Estonia	EST	23300034	23305676	1	-1.6512	-.103	-.227	-.4161	-.1499	-.421	.9628	-1.1252
Estonia	EST	23300034	23302805	1	1.1211	-.9443	-1.0611	-.3573	-.2498	.3217	-1.0753	-1.0788
Estonia	EST	23300034	23302306	1	-1.5601	-.7221	-1.3325	-1.0608	-.6381	-1.6678	-.6852	-1.0788
Estonia	EST	23300034	23302173	1	-.8488	.7156	-.8627	.1028	.2783	-.3055	.3482	-.5251
Estonia	EST	23300034	23305006	1	.5866	.5128	-.227	.4742	-.3788	.0967	-.1972	-.9111
Estonia	EST	23300034	23302754	0	.3801	.4963	-1.4157	-.8987	2.1212	-1.3198	.9685	.1216
Estonia	EST	23300034	23302152	0	.805	-.4314	-.6446	.3484	.0098	-.4223	-.176	-.6353
Estonia	EST	23300034	23303820	0	-1.414	-1.0372	-.7183	.685	.197	.7587	.1648	-.4377
Estonia	EST	23300034	23301018	0	.0322	-.0862	.0226	.676	.6957	1.0349	.5755	.1216
Estonia	EST	23300034	23301305	0	-.9118	-.891	-.227	.2398	.7682	-.0258	.1648	-.1563
Estonia	EST	23300034	23304654	0	-.0592	-.4314	-.4728	.4424	.3195	-.568	.075	.1216
Estonia	EST	23300034	23301287	1	.0863952508334861	-.13243477034398	-.0393416847074796	.336060409279128	.0925072023365948	-.114344342063257	-.0144790633453343	-.0168185297790464
Estonia	EST	23300034	23301003	1	-.3308	1.1352	.8348	1.1319	.4015	.4957	1.1176	.1216
Estonia	EST	23300034	23304360	1	-.6361	.0692	-.3802	.3861	.3141	.4848	-.3876	-.7496
Estonia	EST	23300034	23305898	1	-.3106	-.0862	-.1882	.2692	-.2984	.2656	-.5832	.1216
Estonia	EST	23300034	23305858	1	-.1951	-.59	-.5034	-.1271	-.4489	-.7847	-.3733	.1216
Estonia	EST	23300034	23301958	1	.5057	-1.0564	-.7445	.5533	.1341	-.9101	-.1533	-1.0798
Estonia	EST	23300034	23303770	1	-1.1493	-1.2223	-.9406	.5366	.2052	.0615	-1.5042	-1.3989
Estonia	EST	23300034	23305620	1	-.5955	-.0862	.0226	.6288	-.776	-1.6678	.075	.1216
Estonia	EST	23300034	23305460	1	-.7371	.3666	1.9359	.5684	-.3021	-1.6678	.1701	.5505
Estonia	EST	23300034	23303342	1	-.1771	-.847	-.5564	.1088	-.2477	-.5309	-1.0753	-.8443
Estonia	EST	23300034	23302898	1	.9975	.0789	.0226	.2275	.1154	-1.6678	2.4277	-.3297
Estonia	EST	23300034	23303674	1	-.6138	-.0862	.3744	.3642	-.0483	-.2858	-.5832	-.1563
Estonia	EST	23300034	23303844	1	.1305	-.0862	.0226	-.4909	-.8278	-.3242	-.6852	-.1563
Estonia	EST	23300034	23300292	1	.0166	-.0933	-.9674	-1.0184	-.9126	-1.6678	-1.1229	.1907
Estonia	EST	23300034	23305268	0	-.3189	-.0862	.0226	.1053	-.1114	-1.6678	-.7899	-.4607
Estonia	EST	23300034	23305095	0	-.4972	.6515	-.227	.0724	.2678	-.2961	-.176	-.1563
Estonia	EST	23300034	23304272	0	.7796	.5266	-.8627	.1855	.5667	-.5032	.5755	.3236
Estonia	EST	23300034	23300400	0	-.8566	1.1132	-.442	.5852	1.6614	.2713	1.3345	-.7816
Estonia	EST	23300034	23302465	0	-.0625	-.2662	.6407	.3527	-.1343	.5384	-.176	-.4607
Estonia	EST	23300034	23300255	0	-.9708	-.2479	.0226	.3984	.1364	-.2532	.5755	.1216
Estonia	EST	23300034	23303038	0	-1.0222	-.4136	.0226	.8559	.9738	-1.6678	.5755	.1216
Estonia	EST	23300034	23300592	0	-.4037	.3875	-.5034	.0728	.1179	.2603	-.4805	1.2147
Estonia	EST	23300034	23303753	0	-.0963	.2718	-1.6145	-.8321	-.0505	-1.6678	-.2857	-.7628
Estonia	EST	23300034	23305991	0	.9429	.4435	.4173	.5216	.2359	-.9484	.7741	-.2503
Estonia	EST	23300034	23305290	0	-.533	-.0192	.0226	-.1645	.5984	-.8849	.3768	.8375
Estonia	EST	23300034	23302046	0	-.6682	.9166	.586	.0806	.7442	-.1922	2.4277	1.3857
Estonia	EST	23300034	23303290	0	1.0187	1.7162	1.9359	1.2161	1.1739	1.1027	2.4277	2.0955
Estonia	EST	23300035	23303875	1	-.4296	-.8785	-.4246	.5908	-.8587	1.0114	-.2668	-.7496
Estonia	EST	23300035	23301677	1	.0396	-1.0276	-1.0411	.481	-.0315	.1931	-1.1908	.4184
Estonia	EST	23300035	23300809	1	-.4911	-.4314	-.335	-.0557	-.8509	-.8849	-.216	-.1563
Estonia	EST	23300035	23303493	1	-.6462	-.4314	-.227	-.1748	-.4479	.0186	.1922	-.1563
Estonia	EST	23300035	23301509	0	-.0811	2.6352	1.9359	3.6039	4.8357	3.6292	2.4277	2.0955
Estonia	EST	23300035	23302358	0	-.5966	-.7716	-.5373	-.0178	-.1858	.414	-.0857	-.2503
Estonia	EST	23300035	23305336	0	.3636	.1945	1.9359	-.0925	.5789	.3175	.0404	1.4234
Estonia	EST	23300035	23300993	0	-.07	1.7671	1.9359	2.1444	1.6802	3.6292	1.4022	1.2841
Estonia	EST	23300035	23301423	0	-.6314	-.8977	1.4967	-.7701	-1.0028	-1.6678	-.1722	-.1563
Estonia	EST	23300035	23301372	1	.762	-.0384	-1.0611	.5127	.1254	-.1652	-.6852	-.6924
Estonia	EST	23300035	23302570	1	-.4456	.3803	1.1752	-.101	-.6649	-1.6678	-.5496	.8136
Estonia	EST	23300035	23300007	1	-.8951	-.9924	.8038	-.0434	-.3031	-.5417	-.5832	-.8947
Estonia	EST	23300035	23304226	1	-1.3804	-.2662	-.3802	.0221	-.7175	-.8849	-.4771	-.717
Estonia	EST	23300035	23300143	1	1.292	.3178	1.4967	.794	.4172	.6915	1.6338	2.0955
Estonia	EST	23300035	23304864	1	-.7415	-.0862	-.691	-.2204	-.1338	-.8849	-.5832	-.4607
Estonia	EST	23300035	23300363	1	-.7926	-.4998	-.5907	.2387	-.2638	-.8294	-.4948	-.8122
Estonia	EST	23300035	23301384	1	-.6987	.8043	.1453	-.018	-.3547	-.8849	-.4771	-.1563
Estonia	EST	23300035	23305554	1	-.471	-.4314	.0226	-.0794	-.5486	-.5101	.3482	-.8443
Estonia	EST	23300035	23305880	1	-.7829	-1.1522	.0226	-.1037	-.5802	-1.6678	-.7867	-.1563
Estonia	EST	23300035	23303379	1	.5204	.1945	-.227	.9904	.7233	.2633	.0256	.4165
Estonia	EST	23300035	23300471	1	.7872	-.59	-.666188768532712	.211316887271383	-.3301	.3088	-2.1355	-.5251
Estonia	EST	23300035	23301375	1	-1.1453	-1.0688	-.5034	.0484	-.5192	-.4795	-.6595	.1216
Estonia	EST	23300035	23303579	0	.0552	1.1576	1.9359	-.411	1.373	-1.6678	1.3057	2.0955
Estonia	EST	23300035	23304128	0	-.6256	1.127	.4173	.4815	.7313	.4558	.3415	.4504
Estonia	EST	23300035	23301935	0	-.4452	-.0862	.0226	.1053	-.9291	.4394	.5755	.1216
Estonia	EST	23300035	23302447	0	-.9944	.2607	.7162	-.0392	.8908	-.4817	.3044	1.1508
Estonia	EST	23300035	23305030	0	.6895	.1892	-.9607	.6012	.5648	.4641	.0405	-.4607
Estonia	EST	23300035	23300473	0	.5154	-.2662	.8877	.7058	.7406	.5964	.8038	.1216
Estonia	EST	23300035	23303612	0	.1381	-.0862	-.227	.594	.465	-1.6678	.1693	-.1563
Estonia	EST	23300035	23300667	0	.2239	-.2479	-.3802	.7555	.2487	.4083	.5755	.1216
Estonia	EST	23300035	23302310	0	-.909	.3875	.0226	-.7669	.1042	-.5842	.8038	.4777
Estonia	EST	23300035	23304058	0	-.4245	.7989	.7162	.3164	.557	.4443	.5755	.1216
Estonia	EST	23300035	23305544	0	-.9154	-.0404397569293376	.0581573467673013	.336420117265938	.147943632662439	-.0881129401178447	.175101895136049	.2205
Estonia	EST	23300035	23300973	0	.0221	-.0862	.1386	1.2836	.5571	.2788	.5755	.1216
Estonia	EST	23300035	23300672	0	1.3608	-.0862	.0226	.7113	-.0408	.9697	.5755	.1216
Estonia	EST	23300035	23303548	0	-.5914	-.6593	-.4246	.074	-.1689	-.8849	-.5832	-.4607
Estonia	EST	23300035	23305607	0	1.0236	1.7671	.9192	.9797	.0522	.577	2.4277	.7796
Estonia	EST	23300036	23302073	0	-.6092	-1.5492	-2.0371	-.1506	-.9291	.3187	-1.5596	.1216
Estonia	EST	23300036	23301802	0	-.1607	.1892	-.7638	.3304	.3611	.4483	.1693	-.0859
Estonia	EST	23300036	23304348	0	1.106	-.2401	-.7638	-1.2502	-.0516	-.8437	.5755	.1216
Estonia	EST	23300036	23306128	1	-.0104	.6464	.8038	.0957	.3038	.0104	-.3317	.9097
Estonia	EST	23300036	23303533	1	1.0834	-.9363	-.9624	.2667	-.7059	-.801	-.4801	-.9299
Estonia	EST	23300036	23301137	0	1.2494	-.4314	-1.0611	1.2836	1.6754	.9694	.5755	-1.1252
Estonia	EST	23300037	23304661	1	.4778	.468	-1.1007	.0312	-.7577	-.9484	-.7164	-.7496
Estonia	EST	23300037	23304715	1	.6003	.7821	1.4967	.1164	.3206	.1995	.5755	1.515
Estonia	EST	23300037	23300258	1	.6728	-.2662	-1.0611	-.0183	-.8721	-.0932	-.2821	-.4607
Estonia	EST	23300037	23302100	1	.2924	-.4314	-.227	.3298	-.3384	.718	-.6852	-1.1252
Estonia	EST	23300037	23304551	1	.7544	-.5743	-.6334	.7113	-.4748	.3451	-.0987	-1.2711
Estonia	EST	23300037	23303758	1	1.2623	.9484	-.5544	.1211	.3619	-.3934	-.1727	1.1508
Estonia	EST	23300037	23300530	0	.675	-.0994	.4173	.0553	-.0789	-1.6678	-.787	-.1563
Estonia	EST	23300037	23305854	0	.8902	-.2662	-.9607	.0572	.6071	-.1219	-.1727	-.5251
Estonia	EST	23300037	23301157	0	-1.338	.3289	1.2341	.3426	.2363	.6978	2.4277	2.0955
Estonia	EST	23300037	23301191	0	1.1093	.2032	.586	.7398	1.8402	.9524	.8038	.4504
Estonia	EST	23300037	23300994	0	.9019	-1.5214	1.9359	-2.6893	.4043	-1.6678	.5755	2.0955
Estonia	EST	23300037	23301523	1	.7873	-.2662	.5347	1.1095	-.3039	-.4694	-.2192	.4777
Estonia	EST	23300037	23300565	1	1.237	.3875	-.5544	.4614	.0236	.3271	-.1972	-.4607
Estonia	EST	23300037	23304337	1	.7577	-.0998837217565193	.0587984764012083	.376393557784965	.139377882551375	-.0938685958841756	-.000953639457249999	.0754652114117957
Estonia	EST	23300037	23301063	1	1.2381	-1.1673	-.6116	3.6039	.9808	.6018	-.8686	.1216
Estonia	EST	23300037	23301049	1	.4608	-.2662	-1.3325	.336	-.3783	-.4223	-.7867	.1216
Estonia	EST	23300037	23300019	1	.7703	.2554	-.1587	-.3193	-.3553	-.9484	1.2568	.1959
Estonia	EST	23300037	23302906	1	.6891	-.7815	.9726	.0677	.1307	-.0455	-.4801	.1216
Estonia	EST	23300037	23304442	1	.94	-.4314	-.711	.2207	-.4322	-.0361	-1.5848	-1.7071
Estonia	EST	23300037	23304211	1	1.1661	-.7306	-.691	.1003	-.1583	-.1371	-1.5848	-.1563
Estonia	EST	23300037	23304748	1	1.1648	.0634	1.2899	.4669	-.6455	-1.6678	-1.0753	1.515
Estonia	EST	23300037	23300984	1	1.1664	-.2624	.0226	1.3196	.9627	-.5842	-2.1355	2.0955
Estonia	EST	23300037	23305379	1	.9512	-.8357	.0226	.1484	-.3969	-1.6678	-.4771	-.6774
Estonia	EST	23300037	23305240	1	1.6056	-.0587697059066745	.182755654876965	.427336853896843	.19857849122196	-.06800644429535	.0161298191790035	.192025364237865
Estonia	EST	23300037	23304087	1	-.6567	-.5169	-1.0611	.2904	-.06	.4358	-2.1355	-1.1252
Estonia	EST	23300037	23300061	1	.2462	.9454	.4173	.4779	.6891	-.1222	-.3876	1.2147
Estonia	EST	23300037	23301766	0	1.4322	-.2857	1.9359	.7623	.0813	-.5309	.1648	2.0955
Estonia	EST	23300037	23300474	0	.8819	-1.2102	-1.1926	.7113	.0666	1.0062	-.2004	-1.1252
Estonia	EST	23300037	23304367	0	1.4659	-.7199	.0226	.6134	-.6463	.9834	.9254	.3216
Estonia	EST	23300037	23300248	0	.7987	-.269	-.7902	.3599	-.1988	-.0361	-.7867	-.1563
Estonia	EST	23300037	23303439	0	.0863952508334861	-.13243477034398	-.0393416847074796	.336060409279128	.0925072023365948	-.114344342063257	-.0144790633453343	-.0168185297790464
Estonia	EST	23300037	23303353	0	.1158	.0527	1.4967	1.0271	.6342	.2382	.8038	1.515
Estonia	EST	23300037	23305410	0	1.3359	.5179	-.173	.3164	-.1908	-1.6678	-.9764	.7864
Estonia	EST	23300037	23300513	0	1.1103	-.0862	.0226	.7588	-.1153	.1963	.5755	.1216
Estonia	EST	23300037	23301388	0	-.8765	1.1352	.0226	.1053	.831	.4459	.5755	.1216
Estonia	EST	23300037	23302766	0	.9213	.395786486696822	.615063055062772	.8351	1.9333	-.4694	.63733119785919	.773593961022452
Estonia	EST	23300037	23304870	0	-.3893	-1.2223	-2.1689	.0064	-.8349	.6696	-.787	-.4607
Estonia	EST	23300037	23302236	0	1.0472	-.4314	.6825	.4841	.3057	-.7847	.5755	-.5912
Estonia	EST	23300037	23304835	0	1.1154	-.0219	-1.263	.4519	.0624	-.568	-1.5596	.1959
Estonia	EST	23300037	23302742	0	.8492	-.4314	.0226	-.2204	-.1256	-.5309	.5755	.1216
Estonia	EST	23300037	23300654	0	.3905	.2607	.0226	.6423	.6068	.742	-.2852	-.8028
Estonia	EST	23300038	23302679	0	-.8375	-.4136	.0226	.2554	-.2331	-1.6678	.5755	.1216
Estonia	EST	23300038	23301414	1	-.1602	-.2582	.586	.0025	-.2827	-1.6291	-.3912	-.3297
Estonia	EST	23300038	23302421	1	-.2068	-.0862	-.7902	-.1337	.5263	.3262	-.4771	-.1563
Estonia	EST	23300038	23304375	1	-.3686	.2032	-.227	-.4865	-.1902	-.2785	-.7867	-.7496
Estonia	EST	23300038	23300059	0	.6243	.9526	1.4967	.2421	-.1754	-.9484	.9579	2.0955
Estonia	EST	23300038	23304900	0	.4402	-.2479	.8571	.2243	.3732	.3029	-.5832	.8375
Estonia	EST	23300038	23301561	1	.6474	-.1968	-.3324	.4312	.1844	.0661	-2.1355	-.3856
Estonia	EST	23300038	23302812	1	.6803	-.2662	-.5034	.4061	-.4382	-.1414	-.6852	-.5912
Estonia	EST	23300038	23305791	1	.7526	.3837	.4036	.1148	-.5528	.1282	-.216	-1.6492
Estonia	EST	23300038	23302212	1	.6207	-.6593	-1.0611	.586	.1504	.2693	-.0823	-.959
Estonia	EST	23300038	23300045	1	.7189	-.847	-1.7997	-.249	-.1905	-1.6678	-1.7719	-2.5027
Estonia	EST	23300038	23304025	1	-.3333	1.0508	.4173	.3754	-.2832	-.218	-.1021	-.2503
Estonia	EST	23300038	23304119	1	.6877	-.7306	.0226	.2444	.311	-.9292	.1693	2.0955
Estonia	EST	23300038	23304848	1	.9345	.718	.8038	.4237	.0787	-.0983	-.2821	.4725
Estonia	EST	23300038	23300464	1	.005	.2032	.6825	1.0642	.6803	.181	.1701	-.4607
Estonia	EST	23300038	23300385	1	1.122	-.2712	-.4806	.1798	-.0877	-.3039	-.7867	-.1314
Estonia	EST	23300038	23303329	1	.8309	-1.1085	-1.0611	.0247	-.5296	-.7847	-1.5537	-1.0788
Estonia	EST	23300038	23305143	1	.8405	-1.2189	-1.161	.0264	-.7449	-.8849	-1.0571	-.6959
Estonia	EST	23300038	23304575	1	-.3433	.0527	-.691	.2921	.5176	-.2708	-.4771	-.2201
Estonia	EST	23300038	23300162	1	.7005	-.0862	.0226	.4436	-.3592	.2345	-.0987	-.1563
Estonia	EST	23300038	23303178	1	.0394	-.7306	-.9607	.2812	-.3021	-.1222	-.7867	-.7639
Estonia	EST	23300038	23301098	0	.0256	-.59	-1.2374	-.5185	-1.1593	-1.6678	-1.5537	-2.5027
Estonia	EST	23300038	23303314	0	.8027	-.0862	.3619	1.3199	1.1171	1.5819	.0221	-.4784
Estonia	EST	23300038	23303982	0	.4843	.468	-.7638	.1721	.4779	-.801	.3473	-.1563
Estonia	EST	23300038	23304148	0	1.019	.5746	1.9359	.8055	.3012	-.5842	2.4277	2.0955
Estonia	EST	23300038	23305683	0	.3789	-.4314	-.9607	-.0072	-.026	.0519	.3415	-.1563
Estonia	EST	23300038	23301738	0	1.1131	-.0692	.4907	.7293	.53	.1314	.9911	.5553
Estonia	EST	23300038	23303193	0	1.1264	-.2479	.0226	1.2836	-.0513	.3776	.1693	.1216
Estonia	EST	23300038	23305665	0	.5461	.3266	.4173	-.4147	.1995	-1.6678	-.5832	1.2147
Estonia	EST	23300038	23301000	0	.1453	.3837	1.9359	.446	.5935	-1.6678	1.1171	1.0904
Estonia	EST	23300038	23306083	0	.9911	-.2662	-.2943	-.3716	-.1675	-.2858	.0221	-.1563
Estonia	EST	23300038	23302201	0	-1.3025	.9484	.8571	.4719	.7602	.2685	1.1129	.1216
Estonia	EST	23300038	23301118	0	.8105	.5836	1.036	.2583	.4658	-1.6454	.8038	2.0955
Estonia	EST	23300038	23303452	0	-.3778	-.3792	1.2899	-.5854	-.7534	-.801	-2.1355	-1.2965
Estonia	EST	23300038	23304281	0	.877	-.847	.0226	.1627	.1196	.1957	-.7899	-.4377
Estonia	EST	23300038	23305780	0	1.4038	.1945	.4173	.0499	.3516	-.0808	-.3912	-.3416
Estonia	EST	23300038	23300495	0	.4182	-1.3452	.457	1.3721	.0143	.843	.9628	-.7523
Estonia	EST	23300038	23302469	0	-.5678	1.1132	1.9359	.129	.7542	-.7106	1.2067	2.0955
Estonia	EST	23300039	23302586	1	-1.1834	-.6911	-1.2788	.4709	-1.2064	.9043	-.2907	.4777
Estonia	EST	23300039	23300917	1	.1541	.64	-.335	-.0927	-.6874	-.2979	-.411	-1.4991
Estonia	EST	23300039	23305674	1	-.4782	-.2662	-.6315	.0392	-.6089	-.421	-.4771	-.946
Estonia	EST	23300039	23300254	0	1.1833	-.256976652431958	-.067703936319028	.139268197427787	-.3842	-.293365772625083	-.239535958398357	-.0838601068944472
Estonia	EST	23300039	23303284	0	-.3542	-1.3452	-.7249	1.2836	.8779	-1.6678	-.414	-.1563
Estonia	EST	23300039	23303339	0	.8827	-.4314	.0226	-.3799	.2953	-1.2919	-.6852	.1216
Estonia	EST	23300039	23306140	0	1.39	-.4314	1.2867	.9647	.6381	.401	.3424	.1216
Estonia	EST	23300039	23301362	0	.5984	.5179	-.7638	-.0275	1.5195	-1.6678	-.3733	-.3297
Estonia	EST	23300039	23304772	1	1.1357	-.2777	.4173	.0694	-.2897	-.4795	-2.1355	-.6353
Estonia	EST	23300039	23300390	1	-1.2971	-1.6181	-1.3514	-1.1172	-.9335	-1.6678	-1.1855	-2.5027
Estonia	EST	23300039	23304422	1	.7834	-.4314	.4173	.5442	.1537	-.4753	-.3553	-.1563
Estonia	EST	23300039	23305919	1	.4955	-1.273	-.227	.3321	-.9948	-.5309	-.2852	-.1563
Estonia	EST	23300039	23300560	1	.1064	-.2662	-.7836	.2356	-.3346	-.0086	-.0651	-.5251
Estonia	EST	23300039	23302940	1	-.8414	2.6352	.4173	.3161	.0564	.137	-1.7719	-1.1252
Estonia	EST	23300039	23306143	1	-.4119	1.3403	-1.3005	-.0667	-.2559	-.568	-.0987	1.0448
Estonia	EST	23300039	23301519	1	.2006	-.4314	-.3802	-.0441	-.6039	-.421	-.3876	.4777
Estonia	EST	23300039	23305359	1	1.2414	-1.0303	-.8826	-.4545	-1.1299	-1.6454	-2.1355	-.4607
Estonia	EST	23300039	23301111	1	.614	-.4314	-.7902	3.6039	.6691	-1.6678	-1.4541	-1.1252
Estonia	EST	23300039	23305917	1	.1519	-.7396	-.5907	.7113	-.034	-1.6454	-.2192	-.7887
Estonia	EST	23300039	23302624	1	.0863952508334861	-.13243477034398	-.0393416847074796	.336060409279128	.0925072023365948	-.114344342063257	-.0144790633453343	-.0168185297790464
Estonia	EST	23300039	23301661	0	.3161	-.4314	.0226	.1987	.1087	-.0468	.5755	.1216
Estonia	EST	23300039	23303204	0	.16	1.1352	-.7638	.4511	.955	-.1237	.4316	-1.1405
Estonia	EST	23300039	23305960	0	.6009	1.7162	1.9359	-.328	.2835	-.1837	.7679	2.0955
Estonia	EST	23300039	23304583	0	.578	-.108597235907029	.0325275659493939	.365596871487873	.126831179664119	-.0993497005433477	-.00457422857971108	.0507619923260018
Estonia	EST	23300039	23302345	0	.4842	-.2662	-.442	-.9788	-.6933	-1.6678	-.6852	-.1563
Estonia	EST	23300039	23300660	0	.7442	.9349	1.9359	.6647	1.4064	-1.6678	1.6922	2.0955
Estonia	EST	23300039	23306146	0	.5205	.3289	-.5907	.5091	-.1645	-1.6678	2.4277	-.4784
Estonia	EST	23300039	23304626	0	.7393	-.4488	.0226	1.2836	.7727	1.2924	.5755	.1216
Estonia	EST	23300039	23302129	0	.5438	.1852	-.5887	.294	.3292	-.2708	-.0551	-.959
Estonia	EST	23300039	23305362	0	.7671	-.2479	-.1587	.4631	.5729	.6488	.5755	.1216
Estonia	EST	23300039	23305493	0	-.6993	.5179	.0226	.5956	.1426	.5041	.5755	.1216
Estonia	EST	23300039	23302517	0	.6647	-.1984	.8348	-.0413	1.5051	.2462	1.2457	.388
Estonia	EST	23300039	23304722	0	.276	-.2479	.1386	.3195	-.4727	-1.6678	.5755	.1216
Estonia	EST	23300039	23301992	0	.2549	-.0994	-.5373	.3619	-.3121	-1.6678	.075	.1216
Estonia	EST	23300039	23300542	0	-.1785	-.0862	.0226	.0519	.4688	.647	.5755	.1216
Estonia	EST	23300039	23303033	0	.4238	-.5994	.0226	.5547	.5488	-1.6678	.5755	-.5912
Estonia	EST	23300039	23300732	0	-.2112	.5836	-.6587	-.1301	-.0735	-.4753	-.4805	-.7496
Estonia	EST	23300040	23302353	1	-.8237	-1.0674	-1.1926	1.0884	.4624	.92	-1.0753	-1.1252
Estonia	EST	23300040	23305830	1	-.7777	-.549	-1.0611	.0929	-.6022	.2003	-.5832	-.4607
Estonia	EST	23300040	23301296	1	.7352	-1.1458	-1.3943	-.5305	-1.2792	-1.6678	-1.5537	-1.0788
Estonia	EST	23300040	23301922	1	-.6478	-1.3162	-.6928	-.2462	-.2595	.5243	-.5974	-.4607
Estonia	EST	23300040	23301650	1	-1.257	-.4203	-.227	-.1997	.2142	-.1022	-.6852	-.7496
Estonia	EST	23300040	23305381	1	-1.152	-.2662	.0226	.1517	.2466	.2678	.9628	.1216
Estonia	EST	23300040	23304180	1	-.6633	-.2662	.0226	1.2836	.1959	.3341	.5755	-.8698
Estonia	EST	23300040	23304015	1	.2279	2.6352	.1386	.1053	-.5196	-.2418	.5755	.1216
Estonia	EST	23300040	23304329	0	-.4369	2.6352	2.11739229045574	3.6039	4.8357	3.6292	2.75969259839359	2.23728622894033
Estonia	EST	23300040	23302187	0	-.9549	-1.3452	.0226	.7572	4.8357	-1.6678	.5755	.1216
Estonia	EST	23300040	23300862	0	1.2703	-.0994	.0226	.1645	-.0002	.335	.3482	.1216
Estonia	EST	23300040	23302655	0	.9476	-.6593	.0226	.1923	-.2239	.0115	-.309	.1216
Estonia	EST	23300040	23301438	1	-1.1365	-.7221	-1.0611	.3236	-.2869	-.8849	-.6852	-1.1252
Estonia	EST	23300040	23300011	1	1.2779	-.2741	-.6587	-.2775	-.1406	-.4487	-.5832	-.8443
Estonia	EST	23300040	23304280	1	-.5773	.9349	.0226	.6095	-.177	.3718	.7812	.1216
Estonia	EST	23300040	23303011	1	.4038	-.5743	-.5034	-.1579	-.0041	.0629	-.6852	-.6959
Estonia	EST	23300040	23305196	1	-.5819	-.8802	-.9285	-.3962	-.8974	-.3852	-.4948	-.7496
Estonia	EST	23300040	23304455	1	.6967	-.9334	-1.9313	-.9285	-1.1084	-.9484	-2.1355	-1.7277
Estonia	EST	23300040	23304092	1	.8381	2.6352	-.732	.0765	-.5673	-.5309	-2.1355	-.7496
Estonia	EST	23300040	23302673	1	.573	1.3697	1.4967	.2335	-.215	.0766	-.3237	1.515
Estonia	EST	23300040	23302010	1	-1.0794	.5946	.586	.021	-.3052	-.9484	-.0807	-.7816
Estonia	EST	23300040	23304761	0	.5947	-.4314	.0226	.3513	.1357	.9106	.1693	.1216
Estonia	EST	23300040	23305799	0	.052	-.269	-.5034	-.2508	-.1346	-.0983	.0215	.0876
Estonia	EST	23300040	23302435	0	.2872	-.4343	-.4728	-.1071	-.7155	-.1643	-.5832	-1.6557
Estonia	EST	23300040	23301062	0	.014	2.6352	1.9359	3.6039	4.8357	3.6292	2.4277	2.0955
Estonia	EST	23300040	23301415	0	1.1784	-.2662	-.9607	.0494	-.1617	.079	-1.5596	-.1563
Estonia	EST	23300040	23304142	0	-1.1295	-.0994	.4173	.0288	.046	-.0177	-.1026	-.5251
Estonia	EST	23300040	23300252	0	1.0835	-.4314	.0226	.1866	.2561	.3006	.3415	.4777
Estonia	EST	23300040	23302298	0	.0527	-.2479	-.691	.4449	-.031	.9156	.3482	.1216
Estonia	EST	23300040	23303913	0	-.8439	-.4314	.0226	.2914	-.2293	-.9484	.1648	-.4607
Estonia	EST	23300040	23304545	0	1.2663	-.0862	-.4806	1.2836	.5896	.592	.5755	.1216
Estonia	EST	23300040	23302604	0	.7758	.3239	.4173	-.1752	-.7499	-1.6678	1.6284	-.3297
Estonia	EST	23300040	23301750	0	-1.1371	-.4314	-.227	.0771	.0436	-.1442	-.4948	-.4607
Estonia	EST	23300040	23301121	0	.6747	-1.3832	1.1381	-.0263	-.341	.073	-.7105	1.515
Estonia	EST	23300040	23301765	0	-.8333	-.59	-.691	.485	.3424	-1.6678	.5755	.1216
Estonia	EST	23300040	23302914	0	-.2896	.1892	1.1752	.0071	-.0175	.0586	.8038	.5295
Estonia	EST	23300041	23301173	1	-.6928	1.1576	-.3802	.792	-.2556	.0409	.5722	-.9943
Estonia	EST	23300041	23305664	1	-.4158	.468	-1.2374	.0557	-.4127	-.6073	.5755	-1.4991
Estonia	EST	23300041	23302463	0	-.1541	-.456190709334368	-1.1926	.6369	.007	-.0547789771219637	-.210462941379364	.1216
Estonia	EST	23300041	23302048	0	-1.4249	-.0862	.6496	.4836	.5725	.2601	.3142	-.5461
Estonia	EST	23300041	23304481	0	-.5936	-.5874	-.9607	.6135	.4487	-1.6678	-.6232	-.9299
Estonia	EST	23300041	23303041	0	-.4519	-.2098	.0226	-.1047	-.7812	-.1515	.0256	.1216
Estonia	EST	23300041	23305514	1	-1.1669	.0527	.0226	-.349	-.335	-.4223	.3482	2.0955
Estonia	EST	23300041	23302849	1	-1.3969	-.0862	.0226	.0004	-.1861	-1.6678	.5755	.1216
Estonia	EST	23300041	23300967	1	-1.1468	-.4314	-1.0611	.1062	-.7433	-1.6678	-.6852	-.7887
Estonia	EST	23300041	23302194	1	-.8936	-.0862	.0226	.9522	.7026	.7953	-.454	-.4607
Estonia	EST	23300041	23305179	1	-.0304	.0502	-.9285	.5022	.1866	.0638	-1.5848	-2.5027
Estonia	EST	23300041	23305681	1	.6135	-.2662	-.227	.4262	-.532	.0513	.3482	.1216
Estonia	EST	23300041	23303410	0	-.878	-1.3452	-1.1926	-.5557	-2.4425	-.7433	-2.1355	-2.5027
Estonia	EST	23300042	23302929	1	.7385	-.0862	-.7638	.6212	1.1394	-.0026	-.9794	-.717
Estonia	EST	23300042	23302414	1	-.2379	.4546	-.4806	.7336	.2647	.5998	-.4948	-.1565
Estonia	EST	23300042	23301477	1	-.4489	-.2662	-1.0611	.143	-.1732	.3958	.9628	-.9943
Estonia	EST	23300042	23304572	1	-.0809	-.2662	-.6863	.1048	-.8138	-.8849	.3482	-.6774
Estonia	EST	23300042	23304901	0	.4469	.4435	1.4967	.541	.5617	-.3164	1.2027	1.4234
Estonia	EST	23300042	23305617	0	.595	-1.0744	.9192	-.4426	-.4029	-.801	.0215	.8567
Estonia	EST	23300042	23303212	1	-1.2995	-.4488	-1.5883	.3342	-.4467	-.1488	-.3912	-2.5027
Estonia	EST	23300042	23302868	1	.6099	-.8977	-1.3325	.1912	-.0411	-.568	-.7867	-.5251
Estonia	EST	23300042	23305051	1	-.0269	.468	1.9359	-1.7857	-.2729	-.9292	-1.0602	.1216
Estonia	EST	23300042	23305738	1	.359	-.0862	.0226	-.0049	-.6309	-.7106	.5755	.1216
Estonia	EST	23300042	23301780	1	-.0636	1.127	.8348	.5639	.7322	-1.6678	.0037	.6053
Estonia	EST	23300042	23301508	1	-.6901	-.0994	-.7902	.3599	-.5256	-1.6678	.1701	-1.0169
Estonia	EST	23300042	23302557	1	.4311	-.2662	-1.5179	-.2834	-.2015	-1.6678	-.4978	-1.3017
Estonia	EST	23300042	23302533	1	.8887	-.103	-.691	.9509	.5584	-.8849	-.2852	1.2841
Estonia	EST	23300042	23300481	1	.8717	.9637	.8961	.5515	-.02	-.5309	.3415	-.1808
Estonia	EST	23300042	23304857	1	-.1672	1.7671	.4173	.6398	2.5504	-.568	.1648	.1216
Estonia	EST	23300042	23303046	1	.3289	.2179	-.4876	-.3673	-.5119	-.2408	-.6852	.1216
Estonia	EST	23300042	23305740	1	.8039	1.3697	1.1381	.4167	.8288	-.5309	-1.2695	.6905
Estonia	EST	23300042	23304874	1	.9635	-.9317	.0226	.2744	-.3231	-.218	-.6852	-1.1252
Estonia	EST	23300042	23305546	1	1.2146	-.0862	.0226	.7294	-.4238	.394	.0221	-.3297
Estonia	EST	23300042	23304825	1	1.4724	-.103	-1.6877	.2492	-.9534	-.3524	-1.305	-.7639
Estonia	EST	23300042	23300351	1	1.2931	-1.1801	-.7902	-.1172	-.4104	-.3242	-2.1355	-.9299
Estonia	EST	23300042	23303381	1	.8138	-.4998	-.5544	1.1704	.7233	.6799	-.4948	-.7496
Estonia	EST	23300042	23301811	1	.034	.0502	.0226	.3665	.0356	-.8849	-.5945	-.5251
Estonia	EST	23300042	23304952	1	-.9018	1.1132	1.0433	.5215	-.0249	.4233	.5684	.7627
Estonia	EST	23300042	23304887	1	.0046	-.59	-.8627	-.3564	.1383	-1.6678	-.216	-.5251
Estonia	EST	23300042	23306025	0	.5826	-2.9875	-.7638	.2358	-.1215	-1.6678	-1.0421	-.6959
Estonia	EST	23300042	23304469	0	-1.6152	-.2662	-.4728	-.0304	.1424	-.421	-.5832	-.7639
Estonia	EST	23300042	23303471	0	.8566	.3239	.0226	-.3575	-.3409	-1.6678	-.7899	.4504
Estonia	EST	23300042	23302753	0	1.0863	.4485	1.9359	.3278	.6041	-.1442	-.5832	.1216
Estonia	EST	23300042	23304189	0	.3166	-.1046	.4173	.6152	.6242	.0577	.8038	.2546
Estonia	EST	23300042	23305209	0	.4049	1.1132	.586	.3749	.4928	.052	1.3918	1.515
Estonia	EST	23300042	23306063	0	-.201	1.4003	-.4806	.0011	.8348	-.1523	-.1742	-.1563
Estonia	EST	23300042	23305374	0	.3188	1.3403	.9192	.565	.7116	-.0341	.3473	1.515
Estonia	EST	23300042	23304513	0	.3929	-.1175725918851	.0054672124456051	.354475743866328	.113907447307797	-.104995512855049	-.00830361670752157	.0253164394446414
Estonia	EST	23300042	23306114	0	.6056	.718	1.2867	.3196	.153	.0924	.7679	.2286
Estonia	EST	23300042	23300564	0	-.2351	-.0862	1.9359	.9082	.2521	.2587	1.6776	1.515
Estonia	EST	23300042	23303655	0	-.7631	-.7737	-.9874	.2125	-.7135	-.1467	-.2673	-1.023
Estonia	EST	23300042	23303607	0	.7459	.1395	.0226	.6323	.1894	.4394	.8038	.1216
Estonia	EST	23300042	23301094	0	.5981	-.0994	1.036	.0502	.3088	-.4795	1.2262	2.0955
Estonia	EST	23300043	23302603	0	.8484	.792	.0226	.6679	.8214	.6634	.8038	.1216
Estonia	EST	23300043	23300113	0	.6865	.9526	1.2899	.5502	.6901	.6385	1.2027	1.515
Estonia	EST	23300043	23302761	0	.4331	-.0862	-.6843	.7812	.4576	.6374	.075	-.1563
Estonia	EST	23300043	23305346	0	-1.0611	2.6352	1.9359	-.5649	-.1176	-1.6678	-2.1355	.9883
Estonia	EST	23300043	23305316	1	-.1203	-.2662	.0226	.2538	-.1154	.3251	-.6852	-.8443
Estonia	EST	23300043	23304428	0	-.5607	-.1975	.4173	.3434	.0217	.3357	.5755	-.1563
Estonia	EST	23300043	23304108	0	-.0396	-.0862	-1.1926	.7113	-.2408	-1.6678	-.2575	.4777
Estonia	EST	23300044	23303797	1	.2372	-.2479	-.7183	.7054	.454	.7446	-.6852	-.6073
Estonia	EST	23300044	23300676	0	-.1461	-2.0011	-2.664	1.0693	.6524	-.8445	.2457	-.7496
Estonia	EST	23300044	23303746	0	-.9548	-.4203	-2.6747	.0518	-.2059	-1.6678	-2.1355	.4777
Estonia	EST	23300044	23305011	0	-1.2512	-.4314	.0226	.7424	.221	-1.6678	-.5832	.1216
Estonia	EST	23300044	23305978	0	-1.425	-.0862	.0226	-.833066908119485	-1.6586	-1.6678	-.3733	.4777
Estonia	EST	23300044	23302527	0	-1.7425	-.7815	-.227	.0425	.0588	.0548	.0221	.1216
Estonia	EST	23300045	23304122	0	.0339	-1.3452	-.9607	.1053	-3.7095	-1.6678	-.6852	-.5251
Estonia	EST	23300045	23303522	1	.4733	-.2548	.3461	.2933	-.7077	.1417	-.8012	-.2658
Estonia	EST	23300045	23304314	1	.9089	-.0862	-1.0611	.7956	.4024	.0519	.0447	-.1563
Estonia	EST	23300045	23305140	1	-.8685	-.7815	-.691	.4373	-.079	.2488	-1.5588	-1.3484
Estonia	EST	23300045	23304364	1	-.8496	.7821	1.9359	.5476	.5333	.624	-.2821	.6663
Estonia	EST	23300045	23306080	1	-.5224	.8655	.8348	.9445	.0883	.5739	-.6852	-.1563
Estonia	EST	23300045	23302177	1	-.2851	-.0862	-.227	.9382	.2342	.6759	.5755	.1216
Estonia	EST	23300045	23301405	1	1.2928	.631	1.9359	.3269	.9568	.1054	-1.2106	.9883
Estonia	EST	23300045	23301651	1	.8182	-.4314	-.3048	.2713	.2245	.0392	-.2821	-.2503
Estonia	EST	23300045	23303076	1	.4966	-.5994	-.227	.0664	-.2805	.3217	-1.0753	-.7317
Estonia	EST	23300045	23305982	1	.3215	-.7815	-.3802	.4377	-.3337	-.5106	.1701	.1216
Estonia	EST	23300045	23301128	1	.3039	.1221	-1.007	.601	.0188	.4378	-1.2624	-.959
Estonia	EST	23300045	23305463	1	.5412	-.0862	-.1587	.2305	-.3056	.3487	-.4771	-.4607
Estonia	EST	23300045	23305879	0	-.2304	.1852	1.1657	.7113	.2501	.2347	-.4175	1.1508
Estonia	EST	23300045	23300374	0	.2482	-1.0212	-.3645	.071	-.4923	.3124	-.6852	-.411
Estonia	EST	23300045	23305157	0	-1.1348	-.4314	-.9607	.0129	-.3342	.2053	-.0857	-.5711
Estonia	EST	23300045	23304692	0	1.0896	-.7815	.3461	1.2836	.8779	.9475	.8038	.6559
Estonia	EST	23300045	23302631	0	-1.4567	-.7114	-.4728	-.3155	-.5737	-.8849	-.1727	-.1563
Estonia	EST	23300045	23303651	0	.2535	.3289	-.6247	-.2521	.0565	-.0026	-.6852	1.515
Estonia	EST	23300045	23300683	0	-.5007	-1.1429	-.7836	1.1326	.3105	3.6292	.5755	1.0904
Estonia	EST	23300045	23305451	0	.2714	-.2712	-.5907	1.1167	.3105	.9098	.3482	-.2503
Estonia	EST	23300045	23302733	1	-.8603	-1.2189	-.6643	.5713	-1.3703	.4612	-.1972	-1.1252
Estonia	EST	23300046	23300068	1	-.574	-.6105	.0226	-2.6893	-.3244	.414	.3482	-1.1252
Estonia	EST	23300046	23306101	1	.0512	-.013	-.1627	.4806	.0773	.1288	.5755	-1.0788
Estonia	EST	23300046	23304938	0	1.2233	2.0356	1.86761850828456	.4226	2.3669	.442681766266865	2.4277	2.00105510389408
Estonia	EST	23300046	23305586	0	-1.1383	-.9796	-.2145	3.6039	.8779	1.5523	-.1566	-.1985
Estonia	EST	23300046	23301318	0	.6576	-.0862	-.7249	.7113	-.0408	1.0062	.5755	.1339
Estonia	EST	23300046	23305662	0	.8019	-2.9627	-1.1926	.689	-.0458	1.2421	-.6852	-1.1252
Estonia	EST	23300046	23304449	0	.577	-.59	1.1657	.6148	-.2147	.4478	1.2262	2.0955
Estonia	EST	23300046	23304682	1	-.8213	-.0862	.0226	1.1733	.2929	.3749	.1922	-.2503
Estonia	EST	23300046	23301146	1	.5369	.94574971665721	1.9359	1.01272022328619	1.1158971069759	.590938750163055	2.4277	1.73694924266023
Estonia	EST	23300046	23305337	1	.7904	-1.3452	-1.6468	-.5324	-.6236	-.4932	-2.1355	-.946
Estonia	EST	23300046	23301577	1	.6264	-.1106	-.9874	.2766	-.762	-.0185	.1701	-.8443
Estonia	EST	23300046	23303442	1	-.1532	-.0862	-.4806	.279766955526894	.00350379892700087	-.16097912424816	-.196188971226259	-.296795267442163
Estonia	EST	23300046	23301739	1	.4868	1.1306	1.9359	.7463	1.3694	.7679	2.4277	2.0955
Estonia	EST	23300046	23304084	1	.4103	-.0862	-.5034	-.3768	.0357	-.4795	.5755	.1216
Estonia	EST	23300046	23304501	1	-.3121	-.7221	-.9607	.1641	-.787	-.065	-.216	-.7496
Estonia	EST	23300046	23300579	1	-.1946	-.0862	-.3827	.2514	-.7122	.0268	.9628	-.2503
Estonia	EST	23300046	23304085	1	-.2042	.6515	-.3713	.8639	-.0719	.893	.0405	.2683
Estonia	EST	23300046	23301566	1	.9758	-.891	-1.5179	-.4909	-.4724	-.3516	-1.5848	-.959
Estonia	EST	23300046	23302638	1	.5346	.1892	.4173	.0455	-.0126	-.9292	-.1026	-.7108
Estonia	EST	23300046	23302276	1	-.3422	-.2479	-.3048	-1.3089	-.2295	-.7946	.0221	-.2503
Estonia	EST	23300046	23302263	1	.0029	-.4314	-.8627	-.1222	.2954	-1.6678	-.6852	-.7496
Estonia	EST	23300046	23304260	1	-.4746	-.2662	.0226	-.1549	-.4908	.0696	-.9764	-.6912
Estonia	EST	23300046	23305678	0	.9892	2.6352	1.9359	-1.0168	1.9418	-1.6678	2.4277	2.0955
Estonia	EST	23300046	23302483	0	-.0782	2.6352	1.9359	3.6039	4.8357	2.6944	2.4277	2.0955
Estonia	EST	23300046	23303925	0	.9032	1.7671	1.9359	.4475	.1684	-1.6678	.3356	2.0955
Estonia	EST	23300046	23301512	0	.4371	1.4003	1.9359	3.6039	2.1315	3.6292	2.4277	.9883
Estonia	EST	23300046	23304889	0	-1.2033	2.6352	1.9359	.3571	1.4951	.3921	2.4277	2.0955
Estonia	EST	23300046	23300831	0	.6437	.5836	-.227	-.0816	4.8357	.0901	1.4793	.1216
Estonia	EST	23300046	23302398	0	.8055	.8489	1.9359	.7012	.4034	-.2407	1.4793	.8567
Estonia	EST	23300046	23306104	0	1.0116	.1892	.586	-.4872	-.3318	-.9484	.0215	.1216
Estonia	EST	23300046	23302172	0	-.8742	2.6352	1.2867	.3831	-.1413	.2489	.5755	.839
Estonia	EST	23300046	23305251	0	-1.6956	-.102619839543702	-.211	2.169	.2255	-.3529	.6172	.4504
Estonia	EST	23300046	23300570	0	-.1697	-.1167	.8038	.0206	.1261	-.2436	1.3918	.8136
Estonia	EST	23300046	23303960	0	.7856	-1.1429	-.0154	-2.6893	.1004	-1.6678	.5755	.1216
Estonia	EST	23300046	23302990	0	.4268	-.6447	-1.1926	-.0816	1.5496	.8635	.1648	-1.1252
Estonia	EST	23300046	23302919	0	.4094	-1.3452	-1.1926	.7113	.8779	1.0062	.5755	.1216
Estonia	EST	23300046	23305425	0	-.6701	-.0692	-.227	.7113	-.0408	.4394	.5755	.1339
Estonia	EST	23300046	23300867	0	-.429	-.0862	.0226	.7113	-.9291	1.0062	.5755	.1216
Estonia	EST	23300046	23305257	0	.1924	2.6352	1.9359	3.6039	.3848	3.6292	2.4277	2.0955
Estonia	EST	23300047	23301178	1	-.379	.1973	.9705	.1762	-.3793	.9378	1.6338	.7334
Estonia	EST	23300047	23304419	1	.1567	-.2662	-.408	-.1251	-.5094	-.7847	-.2821	-.7496
Estonia	EST	23300047	23300133	1	.1254	.6382	-.5836	.3159	-.6346	-1.6678	.5755	-1.236
Estonia	EST	23300047	23301040	0	.914	.6263	.8116	.1592	.0443	-.1073	.5755	.5778
Estonia	EST	23300047	23304897	0	1.6312	-.4314	.0226	.6228	.888	.8339	.5755	.1216
Estonia	EST	23300047	23302034	0	-.1984	-1.055	-.2827	.8319	.4667	.7547	.3482	-.4784
Estonia	EST	23300047	23303086	0	-.4443	-1.1085	-1.1926	.1173	-.4457	-.7433	-.4771	-.9299
Estonia	EST	23300047	23303634	0	.0144	.0527	-.227	.2708	.0153	-1.6678	.3415	.1554
Estonia	EST	23300047	23304440	0	.207	.2032	.4173	-.5573	-.0358	-.8849	.0177	-.1563
Estonia	EST	23300047	23305503	1	.2383	.3289	.0226	.98	.6084	-.2408	.5755	.1216
Estonia	EST	23300047	23304959	1	-.0449	-.59	-.9874	.0969	-.2565	-.8849	-2.1355	-.5251
Estonia	EST	23300047	23304462	1	-.9609	.5836	-.6587	.1989	-.4559	-.8849	-.216	-.5912
Estonia	EST	23300047	23300596	1	-.7807	.1882	-.227	.2697	-.1898	-1.6678	.0256	-.4607
Estonia	EST	23300047	23300909	1	.922	-.2431	-.732	-.3787	-.3035	-.1442	-2.1355	1.2147
Estonia	EST	23300047	23300316	1	.707	.3875	.5764	.5424	.4165	-1.6678	-.8883	.2286
Estonia	EST	23300047	23303081	1	.3471	.0502	.0165	.2158	.0703	-.5309	-.3206	-.5093
Estonia	EST	23300047	23302950	1	.1373	-1.1085	-1.0611	.0035	-.5308	-.218	-1.0753	-1.3027
Estonia	EST	23300047	23305265	1	.8337	-.2479	-.691	-.084	-.595	-1.6678	-.6852	-.4607
Estonia	EST	23300047	23305254	1	.6572	-.7162	-.691	.3141	.5206	-.1384	.1693	-.6073
Estonia	EST	23300047	23304499	1	-.1601	-.59	-1.1926	-.1599	-.3609	-.0487	-.0553	-.5912
Estonia	EST	23300047	23305300	1	-1.0581	-.4343	-.6587	.0059	-.3532	-.1786	-1.0571	-.6912
Estonia	EST	23300047	23303174	1	1.0232	.3789	1.2899	-.4066	-.8061	-1.6678	-1.0084	1.2147
Estonia	EST	23300047	23301822	1	.9926	-.089	-.8873	.1036	-.4896	-.0808	-.4771	-.5251
Estonia	EST	23300047	23300788	0	.0770021074677598	.468	-.3827	-.0765	-.005	-.526	-.6885	-.0867
Estonia	EST	23300047	23301748	0	-.0091	-.0994	.0226	.5897	-.0078	-.5309	.5755	-.4607
Estonia	EST	23300047	23302389	0	.103	1.7671	1.9359	.4613	2.0116	.3885	2.4277	2.0955
Estonia	EST	23300047	23303676	0	-.7168	-.0862	.0226	-.3618	.1605	-.1211	-.6852	-.1563
Estonia	EST	23300047	23302390	0	-.3592	-.0862	.0226	1.6614	1.4213	.4759	.5755	.1216
Estonia	EST	23300047	23305936	0	.7283	-.2479	.8571	.6241	.0506	.2166	-.0823	.5553
Estonia	EST	23300047	23305585	0	-.4897	-.0862	.6407	3.6039	.8779	3.6292	2.4277	.8567
Estonia	EST	23300047	23302874	0	.104	-.4136	1.9359	-.3634	-.0778	-.4583	2.4277	2.0955
Estonia	EST	23300047	23305177	0	.4107	-.0692	.0226	-.0064	.3448	.0541	.5755	.1216
Estonia	EST	23300047	23301430	0	-.1434	-.0862	.0226	.6726	-.0465	-.0581	.5755	.1216
Estonia	EST	23300047	23300875	0	.8548	-.983	-.227	.3054	-.0096	-.3883	-.309	-.1563
Estonia	EST	23300047	23300781	0	-.4258	-.6593	1.2867	.1264	-.1019	-.5569	.3415	2.0955
Estonia	EST	23300047	23301461	0	-.3759	-.6028	-1.1075	-.8124	-.3144	-1.6678	-1.5596	-.7496
Estonia	EST	23300047	23305018	0	-.2204	-.0862	-.227	-.3112	-.3644	-1.5939	-.3733	-.1563
Estonia	EST	23300047	23305341	0	.8207	-.4314	.3461	.2569	-.0826	-.5106	-.1026	.1216
Estonia	EST	23300047	23301675	0	-.3088	.1997	.0226	.3307	.2405	-.2607	-.0857	.1216
Estonia	EST	23300047	23305731	0	.1005	-.4038	-1.6877	1.0864	.1648	.9856	-2.1355	-.501
Estonia	EST	23300048	23302491	1	.7548	-.5847	1.9359	.6875	.2489	-.8849	-.2821	2.0955
Estonia	EST	23300048	23302424	1	-.0268810938016945	-.4314	-.829	-.2525	-.6793	-.568	-.5832	-.959
Estonia	EST	23300048	23302066	1	1.1365	-.2662	.0226	.3294	-.2494	.4453	-.414	-.1563
Estonia	EST	23300048	23303992	1	.4544	-.2662	-1.161	.8556	.2009	.5329	-.6852	-.7317
Estonia	EST	23300048	23303465	1	-.5626	1.153	.9192	.3647	-.018	-.0145	.1085	.1216
Estonia	EST	23300048	23303894	1	-.599	-.7221	-.9607	.0906	-.6501	-.8849	-.9936	-.9069
Estonia	EST	23300048	23304637	1	-.5013	.0502	.0226	-.2891	-.1173	-.1491	-.309	.4994
Estonia	EST	23300048	23304218	0	.808	.5696	.586	.3655	.6323	.4942	.7679	.7627
Estonia	EST	23300048	23300020	0	-.0257	-.891	.4173	-.9395	-.6143	-.4795	-.3912	.4504
Estonia	EST	23300049	23300190	0	-.8454	.3218	-.6173	1.6316	.239	-1.653	2.4277	2.0955
Estonia	EST	23300049	23305218	1	-.749	-.103	-.6587	.446	.0304	-.1088	-.3876	-.7496
Estonia	EST	23300049	23302198	1	-.394	-1.4498	-1.1926	.4648	-.4606	.1931	-.5798	-.2133
Estonia	EST	23300049	23303931	1	-.0692	-.4314	1.2867	.6684	.0532	.1163	1.8085	1.2147
Estonia	EST	23300049	23302468	1	.1588	.3289	1.0433	.4536	.6514	.3402	.1701	-1.4056
Estonia	EST	23300049	23305377	1	.0545	-.4314	.9192	.3028	-.0475	-.6073	-.6852	-.5912
Estonia	EST	23300049	23301324	1	.7412	-.7938	-.0094	.1286	-.5429	.0766	.0256	-.4607
Estonia	EST	23300049	23302924	1	-.6532	.4485	-.0951	.475	.1007	-.1503	2.4277	.1216
Estonia	EST	23300049	23302995	1	-.0271	-.3567	.0226	.1574	-.62	-.5037	.1701	.1216
Estonia	EST	23300049	23305327	0	-.4013	-.0862	.0226	.6851	-.52	1.1246	.5755	.1216
Estonia	EST	23300049	23302388	0	.6103	-.5106	1.9359	.228	-.1362	-.5309	2.4277	2.0955
Estonia	EST	23300049	23301328	0	.6983	-.0862	-.3802	.9644	.3652	.0251	-.6852	.1216
Estonia	EST	23300049	23305315	0	-.7401	.7062	1.1381	1.1832	.586	.0201	1.802	1.3566
Estonia	EST	23300049	23300918	0	-.6431	-.7815	.5347	.6368	.3919	.2031	-.1026	.7864
Estonia	EST	23300049	23305468	0	.2493	-.6744	.4173	-.541	.0343	-.3936	.7978	.1216
Estonia	EST	23300049	23303194	1	-.0294	-.0862	.0226	.5897	.3982	.3109	.0256	-.4377
Estonia	EST	23300049	23300720	1	-1.7643	-.0862	-.5907	.1309	.0381	-.568	-.1026	.1216
Estonia	EST	23300049	23300320	1	-.2863	-.2662	.0226	.1523	.0578	-.3516	-.1021	-.4607
Estonia	EST	23300049	23302455	1	-1.1963	-1.2858	-1.161	-.2812	-.2817	-.7847	-1.1693	-.7108
Estonia	EST	23300049	23304019	1	-1.1595	-.2662	.0226	-.0565	-.4803	-1.6678	-.2852	-.2503
Estonia	EST	23300049	23305166	1	-1.382	-.4314	-.227	-.1087	-.3972	-1.6678	-.6852	-.7108
Estonia	EST	23300049	23300588	1	-1.0628	-.4314	.0226	.1047	-.479	-.568	.0221	-.6774
Estonia	EST	23300049	23300213	1	-.6582	.0666	-.4659	.593	.2809	-.0064	-2.1355	-.1563
Estonia	EST	23300049	23303404	1	-.2351	-.4314	-.7902	.051	.015	-.1961	.1648	-.1563
Estonia	EST	23300049	23301321	1	.4699	.2607	-.9285	.4611	-.1601	-.4223	-.2821	-.959
Estonia	EST	23300049	23304264	1	.6824	-1.0303	-1.0611	.3522	-.4241	.3029	-1.5537	-.5251
Estonia	EST	23300049	23305797	1	.0386	-.4488	.0226	-.0224	-.0309	.1276	-.4771	-.1563
Estonia	EST	23300049	23304347	0	-.2456	-.0862	.0226	.7165	.8779	-.801	.5755	.1216
Estonia	EST	23300049	23303729	0	-.1366	-.0862	-.7902	-.0369	-.0424	.6361	1.1171	-1.1252
Estonia	EST	23300049	23301786	0	-1.3937	-.8357	.0226	.3468	.3443	-.7847	.3482	.1216
Estonia	EST	23300049	23303361	0	-.529	2.6352	1.9359	3.6039	1.9434	3.6292	2.4277	2.0955
Estonia	EST	23300049	23305614	0	.0473	.5746	1.9359	.5605	.6049	.3698	-.0857	1.515
Estonia	EST	23300049	23301344	0	.5968	-.4314	.0226	.1661	.0335	-.4753	-.309	.1216
Estonia	EST	23300049	23304112	0	.4508	-.2662	.0226	.6999	.6096	-.3849	.5755	.1216
Estonia	EST	23300049	23303564	0	-.6855	-.4314	-.227	.4899	.345	-.424	.3482	.8567
Estonia	EST	23300049	23305034	0	.0255	-.0246	-.0154	-.0886	.0576	-.0661	.1648	.1339
Estonia	EST	23300049	23300614	0	-1.0226	-1.5512	-.5836	2.46	-1.1025	.4015	-.216	-.5265
Estonia	EST	23300049	23303716	0	-.6661	-.4343	.5347	.3334	-.2594	.6313	-.0823	.1216
Estonia	EST	23300049	23305670	0	-.08	.7062	1.9359	.5135	.3307	-1.6678	1.2302	1.515
Estonia	EST	23300049	23305325	0	-.4717	-.7815	-.3802	-.294	-.1995	-1.6678	.3415	1.515
Estonia	EST	23300050	23303867	0	.0625059176356553	-.6593	.0226	-1.7857	-.9236	-1.6678	-.6852	.1216
Estonia	EST	23300050	23304224	1	-.7757	-2.9627	-2.664	-1.1025	.8795	-.2979	-.7077	-1.3305
Estonia	EST	23300050	23304602	1	-.9396	-.0716615264761368	-.093394402556508	.709565959270683	.0085	1.259	.16417860929019	-.127291240241946
Estonia	EST	23300050	23302031	1	-.693	-1.3452	.0226	1.2836	.8779	-.4753	.5722	.1216
Estonia	EST	23300050	23302657	1	-.2704	-.6369	-.7249	3.6039	.8779	1.5721	2.4277	2.0955
Estonia	EST	23300050	23304547	1	-1.5106	-.9245	-1.6801	.1369	.0514	-1.6678	.3482	.1959
Estonia	EST	23300050	23306134	1	-.8103	-.4998	.0226	.709	-1.0239	-.801	-.0553	-.3297
Estonia	EST	23300050	23300161	1	.1648	-1.0212	-2.664	-.7688	-.7847	.065	.5755	-1.3027
Estonia	EST	23300050	23302932	1	-.0974	-.2479	-.7638	.1087	-.9517	-.2348	-.5974	-.9943
Estonia	EST	23300050	23302282	1	-.2521	-.983	-.3551	-.8921	-.8827	-1.6678	-.7026	-.4377
Estonia	EST	23300050	23304947	1	-1.0213	.1997	-.7638	-.174	-.3362	.5649	.3482	-.4377
Estonia	EST	23300050	23300370	1	-.9575	.0502	.9268	.0666	.8483	-.801	-.204	.839
Estonia	EST	23300050	23300485	1	.2938	-1.061	-1.2637	.9438	.8725	1.4162	.1693	-.2274
Estonia	EST	23300050	23301570	1	-.7212	-.171594440049166	-.157406584629333	.287538692093427	.0361206822176938	-.13897714168523	-.0307504633482221	-.127838020118425
Estonia	EST	23300050	23302070	1	.3832	.5151	-.691	-.1536	-.3831	.626	-1.7719	.557
Estonia	EST	23300050	23304801	1	.0863952508334861	-.13243477034398	-.0393416847074796	.336060409279128	.0925072023365948	-.114344342063257	-.0144790633453343	-.0168185297790464
Estonia	EST	23300050	23303714	0	-1.079	-.823369632627537	-.883378325469783	-.671680080906629	-1.9639	-.908355202176842	-.920213372459424	-.954599539055322
Estonia	EST	23300050	23305014	0	.8219	-2.9627	-2.6763	-2.6893	-3.7095	-1.6678	-2.1355	-2.5027
Estonia	EST	23300050	23303879	0	-.8123	-.176011808658579	-.170724781302457	.282065246786442	.0297600554340043	-.141755820786235	-.0325859428643947	-.140361466188073
Estonia	EST	23300050	23301422	0	.2316	.0467	1.036	.0342	.7385	-.032	.7978	.1824
Estonia	EST	23300050	23302037	0	-1.5525	-.4488	-1.9313	.5673	-.3001	-.4711	-1.305	-.6491
Estonia	EST	23300050	23300232	0	-.3619	-2.9627	-2.664	.212	-.4307	-.1152	1.8085	.6802
Estonia	EST	23300050	23304208	0	-1.7099	-2.9627	-2.664	-2.6893	-3.7095	-1.6678	-.6852	-2.5027
Estonia	EST	23300050	23304576	0	-.1716	-.5874	-.3802	.2979	.2744	.619	.3482	-.1563
Estonia	EST	23300050	23300186	0	1.0402	-1.135	.9726	.6333	.1402	1.0364	.3379	-1.4399
Estonia	EST	23300050	23302626	0	-.0005	-.0862	1.9359	-.7015	.6993	-1.6678	2.4277	2.0955
Estonia	EST	23300050	23300549	0	-.3526	-.0862	.0226	1.2836	.8779	1.5721	.5755	.1216
Estonia	EST	23300051	23301717	1	-.6546	-.6019	-.7902	.3924	-.5788	-.0745	-.4771	-.8198
Estonia	EST	23300051	23305382	1	.1987	-.6593	-1.2062	-.6659	-.9423	-.568	-.6852	-.5251
Estonia	EST	23300051	23302566	0	.1305	.8828	-.7638	.5519	.2549	.3356	-.5491	-.0512
Estonia	EST	23300051	23304335	0	.345	-.549904677467806	-.895836319450003	.547313253250947	-.0548	.6823	-.642382822819117	-1.4828
Estonia	EST	23300051	23304216	1	-.8579	-.6077	-.364390672667339	.1293	-.1607	-.8849	-.248243340465816	-.2503
Estonia	EST	23300051	23302635	1	-1.4369	-1.1801	-.9874	-1.3069	-1.0316	-1.6678	-1.5848	-2.5027
Estonia	EST	23300051	23302814	1	.4204	.5091	.0226	.3203	-.4682	.0233	-.3733	-.7496
Estonia	EST	23300051	23302139	0	.7151	-.7913	1.9359	.2466	-.0963	.0688	-.451	.4392
Estonia	EST	23300051	23303057	0	.837	1.1576	1.9359	1.0204	.8807	1.0266	1.2107	2.0955
Estonia	EST	23300051	23305555	0	.89	-.891	.4173	-.507	-.3186	-.8849	.5755	2.0955
Estonia	EST	23300052	23304786	0	-.1144	-.142171176907657	-.0686965764926556	.323996283885722	.0784876232971973	-.12046888176767	-.0185246788211805	-.0444216965721825
Estonia	EST	23300052	23303887	1	-.7162	-.2662	-.8627	.1993	-.5698	.0559	.5755	-.6959
Estonia	EST	23300052	23301564	1	-.9331	-.4314	.0226	.1053	-.4385	.4697	-.6852	-1.1252
Estonia	EST	23300052	23304736	1	.6534	-2.9627	1.9359	-2.6893	-3.7095	-1.6678	-2.1355	-1.4827
Estonia	EST	23300052	23303813	1	-.4739	-.282710984913615	-.227	.2437	-.4072	.4394	-.2431	-.5251
Estonia	EST	23300052	23301759	0	-.2352	-.148028675568656	-.0863567099516383	.316738411294243	.0700533344336442	-.124153452957586	-.0209585528667748	-.0610279785174464
Estonia	EST	23300052	23301959	0	-.8942	-.179983076376591	-.182698000924069	.277144553365564	.0240417751531682	-.144253886849597	-.0342360611121941	-.151620195420831
Estonia	EST	23300052	23305666	0	-.4021	-.2662	-.6446	.3893	-.5239	-.219	.5755	-.9299
Estonia	EST	23300052	23300307	0	.9642	1.9646	1.5701	2.7943	2.21039970437676	3.6292	2.4277	2.009
Estonia	EST	23300052	23303216	0	-.6433	-.167817129240459	-.146018137638814	.292219058607302	.0415596814103327	-.136601081290408	-.0291809369562371	-.117129167771272
Estonia	EST	23300052	23305479	0	-.7115	-.5847	.0226	.6352	.9809	.47	.1701	.1216
Estonia	EST	23300052	23300772	1	-.3083	-.2662	-.227	1.1521	1.9674	-1.6678	.5755	-.5711
Estonia	EST	23300052	23302045	1	.222	-.0862	-.7249	1.2163	.8165	2.2185	-2.1355	-2.5027
Estonia	EST	23300052	23300934	1	.7755	.2607	.4173	.1967	-.3347	.0248	-.5832	-.2709
Estonia	EST	23300052	23304773	1	-.5684	-.2662	-1.0611	-.1142	-.195	-.568	-.4771	-.7496
Estonia	EST	23300052	23306008	1	-.1576	-.7938	-1.7997	1.8226	.0972	-.0361	-2.1355	-2.3095
Estonia	EST	23300052	23303699	1	1.3356	.9349	.5764	.4683	.5176	.7401	-.8483	1.2841
Estonia	EST	23300052	23303946	1	.2842	-.8305	-.5034	-.2149	-.4332	-.801	-1.0753	-.7317
Estonia	EST	23300052	23303745	1	-.149	-.143848904173142	-.0737548597516027	.32191745614015	.0760718418842921	-.121524230800543	-.0192217983739749	-.0491781316326637
Estonia	EST	23300052	23302118	1	-.7809	-.8305	-1.2567	.339	-.7062	-.2961	-.6852	-.7496
Estonia	EST	23300052	23305364	1	-1.3368	-.0994	-.829	.0418	-.4766	-.2154	-.3912	-.9943
Estonia	EST	23300052	23304937	1	.1444	-.7221	-.227	-.0817	-.5959	-.0745	-.6852	.1216
Estonia	EST	23300052	23302538	1	.2104	-.5717	-.7183	.6595	.8654	1.0062	2.4277	2.0955
Estonia	EST	23300052	23303863	1	-.6064	-.4314	-.227	.36	.0457	.414	.3482	-.222
Estonia	EST	23300052	23301167	1	-.2688	.3464	.4173	.0995	1.597	-.9292	1.2262	1.1232
Estonia	EST	23300052	23302300	0	.1139	-.5847	.0226	.7113	-.9291	-1.6678	.5755	-1.1252
Estonia	EST	23300052	23302575	0	.3006	-.0994	.0226	.7113	.7553	-1.6678	.0215	-.1563
Estonia	EST	23300052	23302826	0	-.301	-.151219266726717	-.095976219733104	.31278503367405	.0654591605328015	-.126160446205074	-.0222842888949214	-.0700734532856447
Estonia	EST	23300052	23301805	0	.7692	-1.3452	-.6241	.3567	-.5911	.5621	-.6852	-.8947
Estonia	EST	23300052	23301562	0	.1221	-.6541	-.9947	.1563	-.2415	1.1841	.7578	-.0024
Estonia	EST	23300052	23300038	0	.0863952508334861	-.13243477034398	-.0393416847074796	.336060409279128	.0925072023365948	-.114344342063257	-.0144790633453343	-.0168185297790464
Estonia	EST	23300052	23302211	1	-1.2481	-.0764	-.227	-.2259	-.6937	-.4524	-.4948	-.1563
Estonia	EST	23300053	23304693	1	.3949	-.4314	-.5907	.3304	-.494	.5839	-.4948	-.1563
Estonia	EST	23300053	23302459	1	.4939	.6515	-.7836	.0999	.1607	.1012	-.1727	-.1563
Estonia	EST	23300053	23304776	1	-.4458	-.8977	-1.2567	.1737	.3726	-.3243	-.7696	-1.9916
Estonia	EST	23300053	23300462	0	-.0506	-.1247	-.3802	.7154	.4612	.2776	.1648	.4504
Estonia	EST	23300053	23303846	0	.5849	.7821	.8348	.1766	.411	.7524	2.4277	.9642
Estonia	EST	23300053	23303864	0	.4702	.6724	-.4806	.6864	.0853	-.0022	1.2262	.2546
Estonia	EST	23300053	23304524	0	.6318	-.0862	.0226	.6944	.3012	-1.6678	.5755	-.1563
Estonia	EST	23300053	23304868	0	-.5897	.1997	-.227	.2292	-.2523	-1.5939	.5755	-.1563
Estonia	EST	23300053	23304380	0	.645	-.2662	-.227	.3275	.1957	.3655	.3415	1.515
Estonia	EST	23300053	23305896	1	.3348	-.847	.586	.5136	.0685	.2168	-2.1355	-.1563
Estonia	EST	23300053	23302018	1	.3809	-.0862	-.5907	.3034	-.4813	-.1444	-.6852	-.4607
Estonia	EST	23300053	23305284	1	-.1261	-.8379	-.5413	-.6653	-.4906	-1.6678	-2.1355	-1.3718
Estonia	EST	23300053	23302988	1	1.1678	-.4516	1.1381	.1259	-.6106	-.1347	-1.5042	-1.0788
Estonia	EST	23300053	23301448	1	-.7304	.64	-1.0611	.2691	-.1183	-.0808	-.6852	-.3297
Estonia	EST	23300053	23301097	1	.5071	.7989	.5347	.2907	-.4933	.466	-.8657	.1216
Estonia	EST	23300053	23302498	1	.707	-.7221	-.3048	.2629	-.6359	-1.6678	-.7867	.1216
Estonia	EST	23300053	23305212	1	-.2242	-.0862	.0226	.234	-.514	-1.6678	-.414	-.7496
Estonia	EST	23300053	23304914	1	-.0846	-.4343	-.3048	.1243	-.3808	.1018	-.8041	-1.4637
Estonia	EST	23300053	23306095	1	-.2211	-.4343	-1.2256	.4903	.0052	-.2858	-2.1355	-1.4827
Estonia	EST	23300053	23306076	1	.5292	-1.4498	-.5413	.3742	-.1221	-1.6678	-1.1941	-.1563
Estonia	EST	23300053	23301363	0	-.4762	-.4314	-.227	1.2836	.8779	.6782	-.1026	-.7496
Estonia	EST	23300053	23304843	0	-.1594	1.1132	-.5472	.3105	.584	-1.6678	.1693	-.4607
Estonia	EST	23300053	23304765	0	.7235	-.0862	.0226	-2.6893	.5885	-1.6678	.5755	.1216
Estonia	EST	23300053	23304555	0	.6928	.32	.8348	.4543	.6183	.3523	1.1171	.1959
Estonia	EST	23300053	23303855	0	1.5431	2.6352	1.9359	3.6039	4.8357	3.6292	2.4277	2.0955
Estonia	EST	23300053	23302420	0	-.3711	-.272686103205207	-.280598154531059	.21827487238883	-.0680109716740577	-.22279969224528	-.3763	-.269295734766044
Estonia	EST	23300053	23305269	0	.5954	-.1713	-.691	.5434	-.3556	.0402	-2.1355	-.4607
Estonia	EST	23300053	23302741	0	.0152	-.0862	.8348	.1053	.3397	-.526	.5755	.9883
Estonia	EST	23300053	23303963	0	1.0101	.0666	-.4806	.3273	.4178	.3065	-.8883	-.7496
Estonia	EST	23300053	23300003	0	-.369	-1.3452	-.227	-.4425	-.1607	-1.6678	-.4801	-.3856
Estonia	EST	23300053	23304556	0	.4924	-.7913	1.4967	3.6039	.9856	1.1812	2.4277	2.0955
Estonia	EST	23300053	23304667	0	1.0703	-1.022	-1.1926	.7113	-.2351	.5487	-.6852	-1.5767
Estonia	EST	23300053	23303554	0	-.3048	.7763	-.7638	.6587	-.4209	.1859	-1.0753	-1.7071
Estonia	EST	23300053	23305102	0	1.0867	-1.0658	-.691	1.2836	-.1293	.4381	-.5832	.1216
Estonia	EST	23300053	23302644	0	.6304	.8828	1.9359	.5032	.479	.8035	1.6284	2.0955
Estonia	EST	23300053	23301491	0	1.4535	-.0862	.0226	1.1395	.037	-1.6678	.5755	.1216
Estonia	EST	23300053	23304480	0	-1.4114	-.0862	.0226	.0997	-.7007	-.0607	.1648	.1216
Estonia	EST	23300054	23305310	1	.198	-.847	-.5034	-.5639	-.7729	-.2338	-.6852	-.4607
Estonia	EST	23300054	23300682	1	.7596	.5696	-.5544	.2138	-.0519	-.801	-.6852	-.959
Estonia	EST	23300054	23302183	1	.1894	-.7221	1.1381	.4296	-.2475	-.3039	-.1727	.3216
Estonia	EST	23300054	23301009	1	1.0011	1.031	1.9359	.5327	-.0585	.2382	-.6852	.557
Estonia	EST	23300054	23300642	1	1.0397	-.983	-.7638	.3763	.2198	-.5309	-2.1355	-.959
Estonia	EST	23300054	23303249	1	1.5033	-.269	-.7638	1.095	-.0724	.6292	-.6852	-1.0633
Estonia	EST	23300054	23300937	1	.9725	-.2662	.0226	.2857	.0814	.3189	.0177	-.1563
Estonia	EST	23300054	23301965	1	1.2168	-.4314	-.3802	.947	.4786	.5544	.3482	-.1563
Estonia	EST	23300054	23304478	1	1.2275	-.0088	-.5034	.1141	.0962	-.8849	-1.4019	-.8443
Estonia	EST	23300054	23303420	1	.9911	.6464	-.335	1.5964	.2355	.0906	.1922	.1216
Estonia	EST	23300054	23300793	1	-.3483	.0634	1.0108	-.0591	-.0239	-.0361	-2.1355	.7334
Estonia	EST	23300054	23303520	1	1.1735	.2032	1.9359	.2791	.114	.275	-.1021	.7435
Estonia	EST	23300054	23302132	1	1.483	.0634	.8038	.7525	-.1536	.9051	-.4771	.2286
Estonia	EST	23300054	23303941	1	1.386	-1.616	-.6116	-.0147	-.7899	-.8849	-2.1355	-.8443
Estonia	EST	23300054	23302910	1	.8161	.2718	-.5544	.2418	-.4489	-.1652	-.3876	-.5251
Estonia	EST	23300054	23302641	1	1.153	.64	.4173	.4199	-.1102	.1018	-.5832	-.2503
Estonia	EST	23300054	23303287	1	1.2184	.4521	1.0108	.1369	-.5542	.14	-2.1355	-.8936
Estonia	EST	23300054	23301799	1	.7778	.4435	-1.0088	.7687	-.2672	.4641	-.0987	-1.0788
Estonia	EST	23300054	23302704	1	1.1519	.0502	1.1381	.4034	.1648	.3864	-.6097	.557
Estonia	EST	23300054	23305409	1	1.0819	1.1132	.9192	.7016	.3283	.3885	-.0992	.1216
Estonia	EST	23300054	23303325	1	1.0463	.0332	.0226	.4365	-.0334	.9216	.2732	.8375
Estonia	EST	23300054	23306001	1	1.6397	-.0862	.9192	.6344	-.2437	.1957	-.3241	.1216
Estonia	EST	23300054	23300976	1	.9521	.1943	.1386	.4666	.1244	.2382	-1.2871	-.1563
Estonia	EST	23300054	23301113	1	.9795	-1.1408	-.7638	.3884	-.4328	.6897	-.7867	.1216
Estonia	EST	23300054	23305298	1	.9075	-.4314	-.5907	.7565	.1931	.1055	.1701	.1216
Estonia	EST	23300054	23302595	1	.718	.6555	1.2867	1.3398	-.7801	.3169	-.3876	-.4607
Estonia	EST	23300054	23301790	0	1.0704	1.7162	-.3802	.5561	-.0081	-.1652	-.4805	.4777
Estonia	EST	23300054	23302126	0	.6695	.8489	.1453	.5989	.5831	-.2785	.7679	.7864
Estonia	EST	23300054	23302558	0	1.422	.1852	1.9359	.1776	.4015	.1511	.3415	2.0955
Estonia	EST	23300054	23302156	0	.9523	1.0508	1.9359	.2175	.3831	-.8849	1.802	2.0955
Estonia	EST	23300054	23303508	0	-.1357	1.0508	.864	.6613	.5679	-1.6678	.582	1.515
Estonia	EST	23300054	23300648	0	-.1842	-.0862	.4173	-.0013	-.2433	-.3242	1.1171	.7435
Estonia	EST	23300054	23300839	0	1.3621	1.3697	1.2899	.7068	.5261	.1746	1.5037	1.515
Estonia	EST	23300054	23301807	0	1.4351	-.0994	.586	.6377	.4383	.1493	.1693	.1216
Estonia	EST	23300054	23304060	0	1.5189	-.2479	-.4806	2.1299	.9944	1.2884	-.6711	.2546
Estonia	EST	23300054	23301911	0	.6059	.4012	-.4806	.5655	.7775	.0818	.8038	-.7639
Estonia	EST	23300055	23303567	1	-.4482	-.59	-.4728	.2672	-.7723	.4058	-.6852	-.959
Estonia	EST	23300055	23300280	1	-.9206	-1.2189	-.8237	-.5753	-1.2296	-.568	-.3206	-.7496
Estonia	EST	23300055	23302811	1	.4845	-.4314	-.1119	-.2232	-1.0114	-.4694	-1.4214	-.9069
Estonia	EST	23300055	23302373	1	.6037	-.4314	.0226	.0004	-.455	.1693	-.6852	-1.0913
Estonia	EST	23300055	23302790	1	.681	-2.0266	-.7836	.6999	1.8282	-.7847	-.7325	-1.4837
Estonia	EST	23300055	23302324	1	-.4546	-.4314	-.5544	.2614	-.3851	-1.6678	-1.4541	-.8443
Estonia	EST	23300055	23300827	0	-.351	-.153643728093025	-.103285877621756	.309780947336518	.0619681469303375	-.127685517061827	-.0232916870926011	-.0769469143557042
Estonia	EST	23300055	23301376	0	-.023	-.2662	-.4728	-.0447	.5606	-.2338	.1648	.1216
Estonia	EST	23300055	23300435	0	-.8204	.3504	.1386	.7127	1.2449	.1055	1.6922	.8446
Estonia	EST	23300055	23304814	0	-.7945	-.5994	-.9211	-.7134	-.8182	-.8849	.075	-.7496
Estonia	EST	23300055	23301295	0	-.2696	-.2479	.0226	.0751	-.4082	-.8849	.075	-.222
Estonia	EST	23300055	23301459	0	-.3493	.468	-.227	.2622	.6139	.463	.9911	.9339
Estonia	EST	23300055	23301888	0	1.0159	-.989	1.9359	-.3074	-.0445	-.5569	.8038	1.1508
Estonia	EST	23300055	23305745	0	.1772	1.3697	.7162	.3524	.5373	-.218	1.1171	-.3297
Estonia	EST	23300055	23300977	1	.7339	-.5717	.6496	.8622	-.1442	-.0127	-.1722	-.4607
Estonia	EST	23300055	23301132	1	.5954	-.7353	-.8627	-.3094	-.2297	-1.6678	-.6852	-.7496
Estonia	EST	23300055	23300453	1	-.0317	-.7306	-.4806	.2039	-.4482	-.5309	-.9106	-.5251
Estonia	EST	23300055	23305883	1	-.545	1.7162	-.227	-.2002	-.4178	-.2979	-2.1355	-1.1395
Estonia	EST	23300055	23301193	1	-.0247	.8046	-.3048	-.2201	-.3194	-.2781	-.6852	-.1563
Estonia	EST	23300055	23303686	1	-.7141	-.0862	.0226	-.0171	-.3495	.0559	.5755	.1216
Estonia	EST	23300055	23304427	1	-.2248	.6616	-.3048	.4431	.7894	.2316	-.4948	-.7496
Estonia	EST	23300055	23302030	1	.6066	-.6593	-.7836	-.1445	-.2374	.3894	.1693	-.5912
Estonia	EST	23300055	23304534	1	-.7206	-.5994	-.6587	-.0391	.1927	-.5309	-.1026	-1.0101
Estonia	EST	23300055	23301725	1	-.8781	-.0862	-.691	.1141	-.0025	-.568	-.3733	.1216
Estonia	EST	23300055	23301777	1	-.6404	.7825	-.442	.0138	-.4398	-.2532	-2.1355	-.7496
Estonia	EST	23300055	23302689	1	.2684	-.2662	-1.263	-.1695	-.6122	-1.6678	-2.1355	-1.0788
Estonia	EST	23300055	23302150	1	-.0548	-.5847	-1.0611	.7537	-.396	.6497	-1.9911	-.6774
Estonia	EST	23300055	23303883	1	1.2412	-.4314	-.8627	.5957	-.0847	-.3435	-.6852	-.9299
Estonia	EST	23300055	23300705	1	.7892	-.2662	-.3802	1.1329	.7102	.1866	.5755	.1216
Estonia	EST	23300055	23301215	1	.1737	-.6593	-.7902	.2938	.2186	-.2858	-2.1355	-1.3017
Estonia	EST	23300055	23300140	0	.2923	-.8037	1.4967	.1379	.3545	-.9484	1.1417	2.0955
Estonia	EST	23300055	23305818	0	.3756	.7821	.8805	.2911	.6405	-.006	-.1742	1.515
Estonia	EST	23300055	23305201	0	.094	1.7671	1.9359	-.176	-.197	-1.6678	1.802	2.0955
Estonia	EST	23300055	23303906	0	.2206	-.2479	.0226	.5305	.2541	-.5956	.5755	.1216
Estonia	EST	23300055	23300872	0	-.1702	.792	-.0758	1.4651	.0913	-1.6678	.775	.7864
Estonia	EST	23300055	23301530	0	-.042	-.0862	.0226	-.085	.1244	-.7847	1.1171	-.2503
Estonia	EST	23300055	23300103	0	.2471	1.1132	1.9359	.7324	1.0377	.4549	2.4277	2.0955
Estonia	EST	23300055	23300268	0	-.4945	-.0994	.0226	.2341	-.349	-.5309	.1648	-.4784
Estonia	EST	23300055	23300527	0	-.992	-.0862	.0226	3.6039	1.7274	-1.6678	1.4752	-.1865
Estonia	EST	23300055	23305145	0	-1.2501	-1.4093	-1.1926	.67	-.3876	-1.6678	.5755	.1216
Estonia	EST	23300055	23305000	0	-.2755	-.2662	1.4967	.1942	.5215	-.9484	.8038	2.0955
Estonia	EST	23300056	23303988	1	-.0798	-.2479	-1.0611	.441708175205617	-.0586	.3525	-.0553	-.5029
Estonia	EST	23300056	23304245	1	-1.0362	-1.3534	-1.7997	-.5736	-1.0673	-1.6678	-1.2871	-.959
Estonia	EST	23300056	23303689	0	-1.3931	-.7815	.0226	.1475	.4999	-.801	-.2004	-.4377
Estonia	EST	23300056	23304794	0	.1686	-.5954	-.3802	1.8481	-.7918	1.7827	-.8512	2.0955
Estonia	EST	23300056	23302124	0	.5844	.8655	.766	.0843	.0183	.6499	-.3912	.149
Estonia	EST	23300056	23304497	1	-.6815	.5836	-.1627	-.7919	-.301	.3935	.5755	.1216
Estonia	EST	23300056	23301762	1	-.1563	-.8977	.3461	.5638	-.5363	-.3242	-1.054	-.4377
Estonia	EST	23300056	23304345	1	-.1517	.1236	.4683	.312	.6055	.726	-.2821	-1.1252
Estonia	EST	23300056	23302082	1	.4364	-.5847	.1213	.735	.4966	.5191	-2.1355	.1216
Estonia	EST	23300056	23301269	1	-.0377	1.1132	-.0587	.7892	.4759	.5248	.0256	-.9441
Estonia	EST	23300056	23305591	1	-.7198	.0789	-.9607	1.0372	.4835	.7955	.3482	-.8119
Estonia	EST	23300056	23301156	1	1.0732	-.0862	.0226	.7113	.426922430599761	1.0062	.5755	.1216
Estonia	EST	23300056	23304115	1	.5818	-.0862	.0226	.6913	-.5141	.2472	2.4277	.1216
Estonia	EST	23300056	23305357	1	-.2484	.6407	.586	.0538	-.2379	.0995	.2163	.7884
Estonia	EST	23300056	23303573	1	.9482	.1945	1.4967	.4768	.3833	-.6271	2.4277	2.0955
Estonia	EST	23300056	23305020	1	-.981	.5228	.7251	.0529	.723	-.1211	-.3763	1.515
Estonia	EST	23300056	23304005	1	.5959	1.3889	.586	-.086	.0692	-.2644	-1.5596	-.0867
Estonia	EST	23300056	23303827	1	.1338	-.0862	.3461	1.1609	.658	1.4011	.5755	.7435
Estonia	EST	23300056	23302779	1	-.4079	1.4003	1.9359	3.6039	.0016	1.5721	2.4277	2.0955
Estonia	EST	23300056	23305221	1	-.4957	.5266	-.6108	.0761	.7035	.4337	.1977	-.1178
Estonia	EST	23300056	23302858	1	1.2794	-.4136	-.7638	1.8041	.8248	1.1257	-.6852	.1216
Estonia	EST	23300056	23305715	1	.5891	-.4314	.0226	1.3317	-.1133	1.1563	.5755	.1216
Estonia	EST	23300056	23301670	1	-.5015	-.0862	.3461	1.2503	.4493	.8914	-.5828	.4777
Estonia	EST	23300056	23306102	1	-.6407	.792	-1.5883	.0482	.0783	.0008	-1.1908	-1.4694
Estonia	EST	23300056	23301284	1	-.906	-.269	-.7902	.3807	.5796	.2608	-1.2624	-1.2412
Estonia	EST	23300056	23302827	0	-.1623	-.0862	-1.1926	-2.6893	-3.7095	-1.6678	.5755	.1216
Estonia	EST	23300056	23302543	0	.2866	-.59	-.3802	-.8962	-.3543	-1.6678	-.3763	.1216
Estonia	EST	23300056	23302972	0	.1558	1.1493	.7162	.527	-.2488	.5124	-.1566	.4504
Estonia	EST	23300056	23302607	0	.9874	-.4456	1.9359	3.6039	4.8357	.98	-1.0457	2.0955
Estonia	EST	23300056	23301549	0	.8621	-.2479	.0226	.6427	-.3927	1.1662	.0256	.1216
Estonia	EST	23300056	23304735	0	.0303	-.0862	.0226	.2962	-.7685	-.1237	-.5832	.7435
Estonia	EST	23300056	23304832	0	-.9815	2.6352	.0226	3.6039	1.6124	3.6292	.5755	.1216
Estonia	EST	23300056	23304035	0	1.3245	2.6352	1.9359	3.6039	.965	3.6292	2.4277	2.0955
Estonia	EST	23300056	23305272	0	.0288	-.1743	.9192	-1.0563	-.7732	-1.6678	.3473	2.0955
Estonia	EST	23300056	23305238	0	-.2825	-.269	-1.0611	-.0372	.5505	-1.6678	-.4805	-.7639
Estonia	EST	23300056	23305761	0	.1947	.3926	.5347	-.0572	-.0036	.3544	.5755	-.7496
Estonia	EST	23300056	23303590	0	-.9648	-.2662	1.2899	.0396	.0378	-1.6678	-1.0457	.9339
Estonia	EST	23300056	23302138	0	.92	.631	1.1381	.7114	.4974	.0668	1.6331	2.0955
Estonia	EST	23300056	23304881	0	-.8559	.7665	.9268	.1157	1.4027	-.2911	1.3958	.839
Estonia	EST	23300057	23303637	1	-.2573	-.149100287492564	-.0895875787384224	.315410605133054	.0685103064213551	-.124827534276271	-.0214038228701493	-.0640660483104127
Estonia	EST	23300057	23301640	1	-1.2623	-1.3452	.586	.566646870912263	-.1285	.6915	.5755	-1.1605
Estonia	EST	23300057	23305857	0	-.5995	-.4456	.2753	.423	-.0697	-.7847	.1693	-.5912
Estonia	EST	23300057	23301548	0	.0863952508334861	-.13243477034398	-.0393416847074796	.336060409279128	.0925072023365948	-.114344342063257	-.0144790633453343	-.0168185297790464
Estonia	EST	23300057	23303553	0	.9869	-.0994	1.9359	.9192	.2705	1.1293	.1648	2.0955
Estonia	EST	23300057	23305174	0	-.3167	-1.215	1.9359	.344	-.2222	3.6292	.5755	-1.2193
Estonia	EST	23300057	23303387	0	-.2977	.7763	1.9359	.8934	.8452	1.0939	.8038	2.0955
Estonia	EST	23300057	23301377	1	.9501	-.8438	.0226	.5708	-.2624	.7836	-.787	-.7496
Estonia	EST	23300057	23305876	1	.2077	-.3349	1.2867	.457	.1335	.3087	.7274	.2546
Estonia	EST	23300057	23304193	1	.6673	1.7671	1.9359	1.3516	.7817	3.6292	2.4277	2.0955
Estonia	EST	23300057	23305118	1	-.1143	-1.2749	-.6191	.752	-.3532	.6939	-1.4013	-1.0798
Estonia	EST	23300057	23305441	1	.2499	-1.6546	-.227	-.0016	-1.5521	-.0185	-.4771	-.4784
Estonia	EST	23300057	23301883	1	-.5181	-2.9627	-2.664	1.8555	-.2372	-1.6678	-2.1355	-2.5027
Estonia	EST	23300057	23305436	1	.7533	-.9427	.0226	.6709	-.5613	.5901	-1.2871	-.7496
Estonia	EST	23300057	23303293	1	.3176	-1.2563	-.4396	.6609	-.2967	.5303	-.5832	.2546
Estonia	EST	23300057	23302242	1	.8977	.0063	.0226	.2125	.138	.453	-.6852	-.2726
Estonia	EST	23300057	23304289	1	.9158	.1736	1.4967	-.0322	-.3075	.441	1.8085	1.515
Estonia	EST	23300057	23300399	1	.9633	-1.0658	-1.2374	.0935	-1.1056	-.0177	-2.1355	-.959
Estonia	EST	23300057	23302687	1	-.4284	-.9443	.0226	.3592	-.5396	.2082	-2.1355	.1216
Estonia	EST	23300057	23301447	1	-.3622	-.4314	.0226	.6023	-.4511	.1142	-.5832	.1216
Estonia	EST	23300057	23300501	1	.7415	-.2479	.0226	.7524	.9519	.501	.3482	.1216
Estonia	EST	23300057	23301061	1	-.2241	1.127	-.7539	.4276	.1012	.3608	-1.5537	-.5251
Estonia	EST	23300057	23301021	1	.3034	-1.1459	-1.2374	.7616	.2527	1.3483	-1.5596	-1.3141
Estonia	EST	23300057	23300319	1	.6531	-.7691	-.4246	.2429	.3812	.9208	-.1566	-.1563
Estonia	EST	23300057	23302957	0	.3488	.4298	1.9359	.8009	.4673	1.0898	1.1375	2.0955
Estonia	EST	23300057	23302551	0	-.5844	-.164961113750949	-.137407360645982	.295757872312916	.0456720954340354	-.134804547821153	-.0279942218793703	-.109032230630742
Estonia	EST	23300057	23302375	0	-.4407	-.0306	.7162	.4788	.2871	.688	1.4752	.1824
Estonia	EST	23300057	23302708	0	.7008	.0502	.766	.4065	-.3876	.5458	.1648	1.1232
Estonia	EST	23300057	23304785	0	-.2376	.3317	1.9359	3.6039	1.8468	3.6292	2.4277	2.0955
Estonia	EST	23300057	23300262	0	1.0756	-.4203	.0226	.0676	.2587	-.2825	.5755	-.6774
Estonia	EST	23300057	23302147	0	-1.2514	-1.1686	-.686674330991929	.40024687409108	-.4003	.7128	-.341900566514927	-.665376031909912
Estonia	EST	23300057	23300322	0	-.0692	-.1975	.0226	.4099	.1374	.6631	.5755	.1216
Estonia	EST	23300057	23300512	0	.3167	-.121267471007353	-.00567270617670019	.349897516287928	.108587142577642	-.107319720840741	-.00983889156078552	.0148412847738707
Estonia	EST	23300057	23300516	0	-.4375	-.5133	-.227	.2988	.5361	.2777	.0221	-.7317
Estonia	EST	23300057	23301379	0	.3544	.176	1.9359	.1672	-.0315	.5811	.5755	1.2841
Estonia	EST	23300057	23300949	0	-.2253	-.7938	-.7638	.1125	.1321	-1.6678	-1.5596	.1216
Estonia	EST	23300057	23302916	0	-.1627	2.6352	-2.664	-.2868	.5065	.81	-2.1355	-2.5027
Estonia	EST	23300057	23305112	0	.7243	1.1576	1.9359	-2.6893	.3504	-1.6678	2.4277	2.0955
Estonia	EST	23300057	23304694	1	1.2221	-.6593	.0226	.468	-.3675	.8518	-.4771	.1216
Estonia	EST	23300058	23300433	1	-.9374	-.2662	-.4728	.6323	-.7567	-.424	.0256	-.1563
Estonia	EST	23300058	23303177	1	-.2915	-.2662	.0226	.1704	-.1829	-.1751	.5409	.4777
Estonia	EST	23300058	23304830	1	-.3069	-.4314	.0226	-.5757	-.9765	-1.6678	-.3876	-.7108
Estonia	EST	23300058	23300199	1	.0863952508334861	-.13243477034398	-.0393416847074796	.336060409279128	.0925072023365948	-.114344342063257	-.0144790633453343	-.0168185297790464
Estonia	EST	23300058	23300901	1	-1.274	-.7092	.0226	-.5135	-1.2615	-.4333	-.343103867527865	-.302888217844333
Estonia	EST	23300058	23305935	1	-.1622	.6555	-.5263	-.5695	-.1742	.3932	.5755	.1216
Estonia	EST	23300058	23303832	0	-.4509	-.2662	.0226	.544	-.1973	-.8849	.5755	.1216
Estonia	EST	23300058	23305792	0	1.3992	.2644	1.9359	.5102	.9316	-.212	.912404955189021	1.39244613109098
Estonia	EST	23300058	23301428	0	.5074	-.269	-.7638	-.1413	-.2638	-.9241	-.2008	-.7496
Estonia	EST	23300058	23305771	0	.0863952508334861	-.13243477034398	-.0393416847074796	.336060409279128	.0925072023365948	-.114344342063257	-.0144790633453343	-.0168185297790464
Estonia	EST	23300058	23304877	0	.8611	-.6593	-.227	-.4238	-.8633	-1.6678	.5755	.1216
Estonia	EST	23300058	23300071	1	.6866	-.9363	-1.134	-.987	-.7583	-.3947	-2.1355	-.478
Estonia	EST	23300058	23305840	1	.8725	-.7815	-1.134	.3529	-.6344	.3778	-.6567	-.2503
Estonia	EST	23300058	23301224	1	.5747	-1.4479	-1.9313	-1.0659	-1.4744	-1.6678	-1.5596	-1.3017
Estonia	EST	23300058	23300334	1	.2257	.9349	1.9359	.3742	.0572	-.1027	2.4277	.9642
Estonia	EST	23300058	23300129	1	.7674	.0666	-.3802	.2651	.3842	-.3242	-.6852	-.5251
Estonia	EST	23300058	23302830	1	1.0034	-.297063755047278	-.127307775779359	.0821016732874809	-.4944	-.336348937560007	-.286776267472355	-.147031533100514
Estonia	EST	23300058	23302945	1	1.2378	-.59	-1.1075	.1616	-.558	-1.6678	-.8483	-1.2688
Estonia	EST	23300058	23306057	1	.0059	-.0994	-.5544	-.1555	-.2072	-.2408	-.2821	-.5251
Estonia	EST	23300058	23302903	1	-.2485	.6372	1.9359	.4382	.2415	-1.6678	-.4771	.7627
Estonia	EST	23300058	23302700	1	-.4634	-.192	1.1381	-.0161	.2505	.5972	.0626	1.515
Estonia	EST	23300058	23300647	1	-1.1486	-.7221	-.227	.2388	.0484	.1995	-.6852	-.2503
Estonia	EST	23300058	23304376	1	.1781	-.4203	-.7902	-.0314	-.4222	.1733	-.4948	-.959
Estonia	EST	23300058	23305392	0	.9424	.0467	.917	-.2981	.7317	-.801	.1648	1.1508
Estonia	EST	23300058	23303803	0	.3884	-.117790793408067	.00480934323562643	.35420537609595	.113593256083576	-.105132769232157	-.00839428254531273	.0246978279483361
Estonia	EST	23300058	23301733	0	.8508	-.0862	.0226	.7113	4.8357	-1.6678	.3482	-.1563
Estonia	EST	23300058	23305369	0	.2151	-.0862	-.5907	.2591	.1109	.222	.5755	.1216
Estonia	EST	23300058	23300089	0	.2991	.3239	1.9359	.6919	.3744	.6856	.8038	.9339
Estonia	EST	23300058	23303537	0	1.1767	-.0994	.0226	.133	-.1595	-1.6678	-.216	.1216
Estonia	EST	23300058	23302611	0	-.4188	-.891	.0226	-.0495	.0872	-.3055	.8038	.1216
Estonia	EST	23300058	23304311	0	-.914	1.4003	.0226	.7784	.6913	.0766	-.3272	.1216
Estonia	EST	23300058	23301207	0	1.4022	-.2662	-.691	-.1258	-.3793	-.4753	.1693	-.1563
Estonia	EST	23300058	23304178	0	.576	-.5994	.0226	.3147	-.3421	-.0816	-.3912	-1.0913
Estonia	EST	23300058	23305604	0	.1746	-1.289	-1.1657	-.0993	-.544	-.1488	-1.5596	-.6912
Estonia	EST	23300058	23303595	0	.9294	.8046	1.9359	.332	1.2217	.2651	1.1171	2.0955
Estonia	EST	23300058	23304049	0	.5094	.7989	1.1381	.2464	.5589	-1.6678	1.2262	.7627
Estonia	EST	23300058	23300017	0	.312	-.7221	.0226	-.6831	-.0539	-.3801	-.5832	-.1563
Estonia	EST	23300059	23305087	0	-.0801	.2879	1.2867	.6539	.0287	.1693	1.802	.1216
Estonia	EST	23300059	23305182	0	.4237	-2.9627	-.9947	3.6039	-1.0595	.8884	.5755	.1216
Estonia	EST	23300059	23303780	0	.0216	-.0994	1.036	.5365	.6928	.9697	-1.5596	1.515
Estonia	EST	23300059	23305545	1	-1.5015	.3151	-.9874	-.1906	.1554	-.2825	-.3912	-.7639
Estonia	EST	23300059	23303223	1	.4699	-1.5098	-1.2374	.1226	-.6991	.1693	-2.1355	-1.8806
Estonia	EST	23300059	23305344	1	.2481	.0502	-.227	.0256	-.4045	.1357	-.787	-.6353
Estonia	EST	23300059	23305744	1	.7947	-.7836	-.691	.1759	-.0487	.2804	-.6852	-.7496
Estonia	EST	23300059	23300843	1	.1845	-.2806	-1.0611	.1818	-.3855	-.801	-1.0421	-1.6492
Estonia	EST	23300059	23305564	1	.5453	-2.9627	-2.664	.3061	-.507	-1.6678	-2.1355	-2.5027
Estonia	EST	23300059	23305611	1	-.6577	.4631	.8116	1.4383	.9219	-.1056	.9628	.7864
Estonia	EST	23300059	23301895	1	.9927	.5228	.586	.097	.382	-1.6678	.3482	-.1563
Estonia	EST	23300059	23302114	1	.3365	-2.9627	.0226	-.9566	-.8212	-1.6678	-2.1355	-1.1252
Estonia	EST	23300059	23302495	1	.0429	-.809	-.5907	.3508	-.1904	-.3516	-.9936	-.1563
Estonia	EST	23300059	23303741	1	-1.0549	-.7306	-.1627	-.0962	-.5233	-.2708	-1.5848	-.5305
Estonia	EST	23300059	23303009	0	-.2105	-.847	-.4728	.1042	-.265	.1963	-.5208	.7864
Estonia	EST	23300059	23304151	0	.6331	-.089	.0226	-.1018	.0981	.1201	.0215	.1216
Estonia	EST	23300059	23302268	0	.008	-.4314	.0226	1.2508	.6405	.1931	.0693	.1216
Estonia	EST	23300059	23305990	0	.187	-.4314	.0226	.5574	.5475	-.1453	.3482	.1216
Estonia	EST	23300059	23303113	0	-.2256	-1.0267	1.2899	3.6039	1.5271	.4394	2.4277	1.4234
Estonia	EST	23300059	23305779	0	-1.1061	-.8357	-1.1926	.1053	-.4577	-1.6678	.5755	.1216
Estonia	EST	23300059	23301966	0	.5753	-.2662	.4173	-.0534	-.0041	.0381	.5755	1.515
Estonia	EST	23300060	23305621	1	-1.1273	-1.1019	-1.0611	-.612	-1.0518	-1.6678	-.6852	-1.1252
Estonia	EST	23300060	23305536	1	.0271	-.8232	-.9607	.6309	.0581	.1376	-.5832	-.5912
Estonia	EST	23300060	23305980	1	-1.6121	-.8761	-.8826	-.2165	-.5061	-.5192	-.6629	-1.1039
Estonia	EST	23300060	23300274	1	.6671	-.2479	.0226	.7458	-.1529	.3615	-.5798	-1.0692
Estonia	EST	23300060	23301668	0	.2787	-.0298	-1.6896	.5704	-.3383	.519	-.4594	-1.035
Estonia	EST	23300060	23301565	1	-.9122	.1892	.7162	.1686	-.2755	.0064	-1.5848	-.1563
Estonia	EST	23300060	23301932	1	-1.1215	-.0862	-.9607	.8591	-.1005	.233	-1.0602	-1.3703
Estonia	EST	23300060	23303394	1	.5982	-.0032	-1.4242	.398	-.4553	.5609	-1.0753	-1.5298
Estonia	EST	23300060	23303993	1	-.9017	-.2662	.0226	.2871	.3238	-.3355	-.6852	-.1563
Estonia	EST	23300060	23302294	1	.2528	-2.9627	-1.1926	.6249	-.6119	.9557	-1.2871	-1.1252
Estonia	EST	23300060	23305634	1	-.1814	-.0862	-.227	.2535	-.5334	-.2858	-.0817	.1216
Estonia	EST	23300060	23301308	1	-.392	.6608	-.3802	-.147	-.2222	.2587	-.6852	-.8443
Estonia	EST	23300060	23300200	1	.6197	1.1576	.8348	.5316	-.0537	.6563	.1701	.7627
Estonia	EST	23300060	23302713	0	-.1835	-.2662	.0226	.048	.242	-.801	.5755	.1216
Estonia	EST	23300060	23303322	0	.2946	.0467	1.4967	.1552	.7631	-.6073	-.4982	2.0955
Estonia	EST	23300060	23300962	0	-2.1521	-1.2738	-.3457	-.3724	-.4451	-.5309	.5215	-.0675
Estonia	EST	23300060	23302944	0	-.8979	-.2662	-.4806	-.7328	-.1053	-1.6678	-.216	.1216
Estonia	EST	23300060	23302686	0	-1.0722	-.59	-.9947	.9461	.4234	.3946	.4817	-.5711
Estonia	EST	23300060	23305867	0	.7179	-.0923	-.2827	.0388	-.0969	.107	.8038	.1216
Estonia	EST	23300060	23305922	0	-.0949	.1411	.3416	.7744	.6537	-.0096	.1648	.7338
Estonia	EST	23300060	23304856	0	.1419	-.0862	.0226	-.0794	.3628	.3368	.8038	.2286
Estonia	EST	23300060	23301244	0	-.8383	.8079	1.9359	-1.1201	1.113	-.7368	.0366	2.0955
Estonia	EST	23300061	23300765	1	.1754	-.8398	-1.6877	.0278	-.4746	.1787	-1.0606	-1.3017
Estonia	EST	23300062	23304806	1	-1.1918	.4708	-1.3264	.0952	.2022	.2288	-.6852	.2546
Estonia	EST	23300062	23305846	1	.1204	1.1132	.4173	-.2434	-.4681	-.2781	-.8883	.2224
Estonia	EST	23300062	23304134	1	.5479	1.7162	-.4338	.2017	.1179	.0404	1.2612	.1959
Estonia	EST	23300062	23304674	1	-.2767	.4594	-1.3943	-.4957	-.2389	-.4694	-1.5848	-.1314
Estonia	EST	23300062	23303389	0	-.5989	-.165664207547178	-.139527161433691	.294886687275031	.0446597014893208	-.135246818369611	-.0282863673566974	-.111025534341059
Estonia	EST	23300062	23302583	0	1.1011	.7062	.8877	.2156	.315	-.2608	1.1171	-.3297
Estonia	EST	23300062	23304680	0	-.125	.2032	-.5907	.4673	-.0511	.4838	.0221	-.806
Estonia	EST	23300062	23301055	0	.6052	-.0862	.0226	.0445	-.8835	-.8849	-.6852	-1.1252
Estonia	EST	23300062	23301360	0	.5027	.0714	-.6928	-1.7857	-.7018	-1.6678	.3473	.1216
Estonia	EST	23300062	23303685	0	1.1321	-.2662	-.5836	.4313	-.2305	-.2418	.1693	-.222
Estonia	EST	23300062	23300718	1	.557	1.7671	.4173	.4638	.1232	.3549	.0215	-.5265
Estonia	EST	23300062	23302740	1	.958	1.1352	-.5544	.4129	.1956	.0818	-.4771	.5759
Estonia	EST	23300062	23303265	1	.978	-.7815	.3461	.7698	.7089	.5904	.8038	.1216
Estonia	EST	23300062	23303102	1	.2858	-.089	-.9607	.2861	.0625	.5282	-.5798	-.8198
Estonia	EST	23300062	23304256	1	-.7951	-.8305	.6755	.3807	-.4638	-1.6678	.2054	-.1563
Estonia	EST	23300062	23303908	1	-.035	-1.3452	-1.0761	.4064	-.5591	-.5309	-.4948	-.7317
Estonia	EST	23300062	23301079	1	.9487	-.5847	-.227	.592	-2.1164	-.9292	-.9533	.1216
Estonia	EST	23300062	23305049	1	.1588	-.6447	.0226	.2645	-.3959	-1.6678	-.1021	-.6508
Estonia	EST	23300062	23300664	1	.4686	-1.0936	-.7836	1.2387	.8217	-1.6678	.1922	-.5251
Estonia	EST	23300062	23301821	1	.3241	-.2662	.0226	.6326	.2319	.7877	-1.2624	.1216
Estonia	EST	23300062	23304291	1	-1.0294	.1945	.3461	.8538	-.507	.5369	0	.0208
Estonia	EST	23300062	23300969	1	-.1993	.1179	-.691	-.8584	-.7653	-1.6678	.3482	-.6073
Estonia	EST	23300062	23304537	0	-1.1741	-.2662	.0226	.9137	-.0781	-1.6678	.1648	.1216
Estonia	EST	23300062	23304665	0	-.4915	-.4314	.0226	-1.5213	-.5032	-1.6678	-.5832	.1216
Estonia	EST	23300062	23300536	0	.1626	.0502	.0226	.2655	-.1124	-.9484	.3415	.5823
Estonia	EST	23300062	23304834	0	-.0637	-.8357	-.9607	-1.102	-.8292	-1.6678	-.4805	-.1565
Estonia	EST	23300062	23305044	0	-1.0755	.0278	-.227	-.1079	.0596	.1647	-.5476	-.1563
Estonia	EST	23300062	23305056	0	-.5516	-.0192	.2753	-.2754	-.1492	-.5309	1.3918	-.1865
Estonia	EST	23300062	23303469	0	.5838	.4048	1.9359	.3239	.5632	-1.6678	.0177	.7095
Estonia	EST	23300062	23301722	0	.4584	.9349	.0226	2.0438	2.0651	.0674	-.216	2.0955
Estonia	EST	23300062	23303380	0	-.3145	-.269	.8038	.5061	.358	.0211	-.5832	.5823
Estonia	EST	23300062	23302415	0	-.0044	.1141	.5347	.6667	.681	.863	.5755	.1216
Estonia	EST	23300063	23305501	1	.6966	-2.9627	-.7638	.0538	-.5116	-.1271	-.6852	-.7507
Estonia	EST	23300063	23300187	1	-.9688	.5289	-.691	.7113	1.7012	1.114	.1648	-.5912
Estonia	EST	23300063	23302471	1	.2912	-.0994	-.227	.2461	-.1189	-.9484	-.6852	.1216
Estonia	EST	23300063	23304231	0	.5376	-.2662	-.9607	-2.6893	-1.5399	-1.6678	.0444	.1216
Estonia	EST	23300063	23303050	0	-.0424	-.7162	-.5836	.2502	-.3257	.8864	.5755	-.8394
Estonia	EST	23300063	23306091	0	.2019	-.9363	-.3802	-2.6893	-.4119	-.9484	-.5832	-.4607
Estonia	EST	23300063	23301073	0	.3699	-.5743	-1.161	.8055	-.2198	.4964	-.3912	.1216
Estonia	EST	23300063	23303258	0	-.541	.1705	.8116	1.1289	.6064	1.1055	.8038	.4165
Estonia	EST	23300063	23303217	0	-.6392	-.6759	1.9359	.1771	.4725	-1.6678	-.7361	2.0955
Estonia	EST	23300063	23305275	1	-.2194	-.8305	-1.1926	.6473	-.2672	-.0033	-.6852	-1.1252
Estonia	EST	23300063	23301638	1	-.4955	.9166	.1386	-.6306	-.7117	.3689	-.9714	-.6947
Estonia	EST	23300063	23304238	1	-.4294	-.0862	.0226	.017	-.3597	-.8849	-1.5848	.2613
Estonia	EST	23300063	23303311	1	.4422	.4658	-.335	.4158	-.029	-.0983	.0256	-.6073
Estonia	EST	23300063	23304618	1	-.6133	-.4136	-.227	-.0908	-.5104	-.4648	-.5832	-.4607
Estonia	EST	23300063	23304110	1	-.8318	-.847	-.5907	1.1399	-.0576	.8932	-.2821	-.4607
Estonia	EST	23300063	23304452	1	.6882	.1852	-1.3005	.4205	-.1421	-.1222	-.3241	-1.7277
Estonia	EST	23300063	23300336	1	.5452	-1.4528	-1.7997	.5846	-.234	.1961	-1.5848	-2.5027
Estonia	EST	23300063	23304562	1	-.4323	-.3582	-.5544	-.2883	-.5713	-.3435	-1.2871	.2224
Estonia	EST	23300063	23300912	1	.0749	-.2479	-1.1412	.535	.0856	.0924	-1.0753	-1.6557
Estonia	EST	23300063	23300699	1	-1.3793	-.7327	-.5544	-.0398	-.4279	.0355	-2.1355	-1.2412
Estonia	EST	23300063	23302804	1	-.2501	1.7162	-1.6542	-1.1025	-1.2133	-1.6678	-1.305	-2.5027
Estonia	EST	23300063	23303760	1	.1761	-.0862	-.7302	.5319	-.0433	.7102	.5755	-.1563
Estonia	EST	23300063	23306062	1	.8084	.4435	.5347	.16	-.014	.4036	1.5037	-1.0788
Estonia	EST	23300063	23303945	1	.0198	-.2479	.0226	.8463	.0358	.2863	-.7164	-.959
Estonia	EST	23300063	23300813	1	.3928	-.6593	-.9145	.412	-.7329	-.2781	-.6852	-.959
Estonia	EST	23300063	23304797	1	.2574	.3378	-.7002	.6001	-.1173	.1172	-.6852	-.2503
Estonia	EST	23300063	23304053	1	-.0796	-.891	-1.1926	1.3398	.5446	.5991	-.4801	.5823
Estonia	EST	23300063	23303927	1	.3954	.3178	.1386	.683	-.0628	.4404	.3482	-.9299
Estonia	EST	23300063	23304635	1	.9135	-.0862	-.829	.0873	-.2411	-1.6678	-.5832	-.9299
Estonia	EST	23300063	23303920	1	-.1491	-.7327	1.9359	.9668	.6882	1.0852	1.2612	2.0955
Estonia	EST	23300063	23301902	1	-1.1188	-.0862	.917	.4308	.1578	-.3164	-.6852	-.1563
Estonia	EST	23300063	23305171	0	-.3107	1.1493	1.4967	.4933	.5278	.0362	-.4805	1.2147
Estonia	EST	23300063	23302625	0	.9399	-.4314	-.5887	-.0991	-.5319	-.9292	-.2673	.1216
Estonia	EST	23300063	23302967	0	.8465	.1276	-.691	-.3672	.1344	-1.6678	-.216	.1216
Estonia	EST	23300063	23301551	0	.0963	-.5259	-.6709	-.3824	-.3529	-1.6678	-.2857	-.5251
Estonia	EST	23300063	23302939	0	.6317	-.7306	.0226	.1053	-.6213	-1.6678	.5755	.1216
Estonia	EST	23300063	23300998	0	.1749	.2607	.7162	1.0993	.3835	.1614	.9628	1.0448
Estonia	EST	23300063	23300985	0	-1.1739	-.5034	.1142	-.0714	-.1424	.3336	1.3918	2.0955
Estonia	EST	23300063	23303773	0	.9724	.7308	1.2867	.3912	.8898	.4465	.5268	2.0955
Estonia	EST	23300063	23304815	0	-.3733	-.7306	.0226	.3255	.4726	-.421	-.1026	2.0955
Estonia	EST	23300064	23306030	1	-.9037	-.969	-.7183	.1623	-.3405	-.1961	-.6852	-.5093
Estonia	EST	23300064	23300118	0	-.5297	-.0862	.0226	.655	.7009	.8682	.9194	.7099
Estonia	EST	23300064	23306043	1	-.9218	-.4166	-1.2391	.5843	-.1496	.3634	-.6007	-.9943
Estonia	EST	23300064	23304500	1	-.6017	-.2662	-.5034	.3319	-.5895	-.0008	.3482	.1216
Estonia	EST	23300064	23301597	0	1.1099	-.7353	-.3827	.2085	.1128	-.0465	-.3943	-.3856
Estonia	EST	23300065	23302014	1	-1.3354	-.2479	.0226	.0033	-.3163	.1963	.1648	-.8028
Estonia	EST	23300065	23305246	1	-.0762	-.0794	-1.9313	.132	-.4774	-1.6678	-2.1355	-2.5027
Estonia	EST	23300065	23302431	0	.0863952508334861	-.13243477034398	-.0393416847074796	.336060409279128	.0925072023365948	-.114344342063257	-.0144790633453343	-.0168185297790464
Estonia	EST	23300065	23302084	0	.4275	-.0862	.0226	1.2836	-.9291	1.5721	.5755	.1216
Estonia	EST	23300065	23306027	0	-.618	-.166590351789107	-.142319450747156	.293739126294094	.0433261342931796	-.135829395436891	-.0286711934682111	-.113651196469822
Estonia	EST	23300065	23304991	0	.0221	.5836	.7162	.4172	-.1219	-.3242	.2287	.7627
Estonia	EST	23300065	23305271	0	.5984	-.6593	1.1381	.0559	.0644	-1.6678	2.4277	.7864
Estonia	EST	23300065	23301705	1	.464	.3289	.0226	-2.5077	-.4371	-.4753	.2163	.1216
Estonia	EST	23300065	23302335	1	.8275	-1.1408	-.3827	-.6054	-.8023	-1.6678	.5755	-.1563
Estonia	EST	23300065	23304911	1	-.674	-1.3452	-1.1926	-.2711	-.3674	-.5569	.5755	-1.1252
Estonia	EST	23300065	23305424	1	.3035	-.2662	-.2943	.0596	-.2221	-.8849	.5755	.1216
Estonia	EST	23300065	23300265	1	.2786	.3889	.0226	1.0578	1.3765	1.2447	.0221	.1216
Estonia	EST	23300065	23304896	1	-.9075	-.0692	-.691	-.0085	-.4408	-.5309	.1648	-.1563
Estonia	EST	23300065	23306105	1	-.4418	2.6352	1.9359	3.6039	.1856	3.6292	2.4277	2.067
Estonia	EST	23300065	23301614	1	.5688	.5317	.0226	.8762	-.2856	.2567	.5755	.1907
Estonia	EST	23300065	23305687	1	-.474	2.6352	1.9359	.1257	2.0116	-.801	2.4277	.9883
Estonia	EST	23300065	23305770	1	-.4443	-.0862	.0226	.3124	.0618	-.9484	-.4948	-.7496
Estonia	EST	23300065	23300189	1	-.0001	-.136628858224278	-.0519866985591977	.330863625253322	.08646808039243	-.116982569789132	-.0162217665412845	-.0287089645660264
Estonia	EST	23300065	23300148	1	-.4409	-.891	-1.0611	-.2327	-.3079	-1.6678	-.8738	-1.9916
Estonia	EST	23300065	23300954	1	.2113	-.167251266891208	-.0455092758065951	1.1097	.0043	-.0185	.0411370081321333	-.0423610616730807
Estonia	EST	23300065	23300048	1	-.4759	-.59	-.7638	.1583	.5957	.1158	-.6852	-.7496
Estonia	EST	23300065	23305777	1	-.7387	-.2479	-1.2374	.0365	-.1698	-.1778	-.2852	-1.0169
Estonia	EST	23300065	23303484	0	.0863952508334861	-.13243477034398	-.0393416847074796	.336060409279128	.0925072023365948	-.114344342063257	-.0144790633453343	-.0168185297790464
Estonia	EST	23300065	23301297	0	-.0816	-.6487	-.1587	.0214	.6723	.1334	.2724	.346
Estonia	EST	23300065	23305556	0	-.2419	-.2662	.0226	-.1032	-.3372	.2511	.5755	.1216
Estonia	EST	23300065	23301020	0	.1835	-.4314	1.4967	-.1311	.0249	-.568	-.1026	-.1563
Estonia	EST	23300065	23303734	0	.1974	-.2479	1.9359	.1172	.9501	-.3355	1.536	2.0955
Estonia	EST	23300065	23304567	0	-.2216	-.4136	-.227	.0849	.4793	-1.6678	.1648	.1216
Estonia	EST	23300065	23302182	0	.921	-.5994	1.9359	1.0803	-.0149	-1.6678	.1922	2.0955
Estonia	EST	23300065	23302572	0	.3553	1.7671	1.4967	.5709	1.5402	.4215	2.4277	.1216
Estonia	EST	23300065	23305075	0	.6343	.3178	.0226	.683	.9185	.4452	.3415	-.3297
Estonia	EST	23300065	23302524	0	-.3403	-.2662	.0226	1.2836	.6403	-1.6678	-.1061	.1216
Estonia	EST	23300065	23304318	0	-1.1107	-.0862	.0226	3.6039	4.8357	3.6292	.5755	.1216
Estonia	EST	23300065	23301845	0	.0164	-.7815	.0226	1.2836	.6096	.5105	.5755	-.1563
Estonia	EST	23300065	23300581	1	.861	1.3697	.8038	-.139	-.3246	-.1158	-.0823	-.3297
Estonia	EST	23300066	23301411	1	.9322	-.2662	.4173	.4169	.1061	-.8849	-.2852	.1216
Estonia	EST	23300066	23305109	1	-.9165	-1.2814	-.9874	-.1579	-.47	-.4318	-1.5848	-.6774
Estonia	EST	23300066	23300029	1	-.1002	-.3531	-.9285	.3992	.2542	.5329	-1.4013	-1.1733
Estonia	EST	23300066	23300223	1	-.5263	-1.0688	-1.6079	-.3051	-.5667	-.7106	-1.305	-1.112
Estonia	EST	23300066	23301599	1	.8824	-.2662	-1.2062	.1637	-.3475	.1743	-1.2835	-.5697
Estonia	EST	23300067	23303681	1	-.1531	-.891	-1.1926	.2154	-.2934	-.159	-.6852	-.959
Estonia	EST	23300067	23304569	1	-.4664	-.0862	-1.0611	.4246	.0758	.1983	-.4771	-.9299
Estonia	EST	23300068	23304779	0	1.1651	-1.4528	.8801	-.3021	-1.3444	-1.6678	-.3887	.1216
Estonia	EST	23300068	23300957	0	-.5193	-.2662	1.0955	.4323	.5348	.8139	.9628	2.0955
Estonia	EST	23300068	23301761	1	.0871	-.5419	-1.0611	.5873	-.6676	-.0026	-.5832	-1.2688
Estonia	EST	23300068	23305853	1	-.5809	-.4314	-.7002	.7113	-.1054	.4394	-.1727	-.7639
Estonia	EST	23300068	23305743	1	-.8345	-.6447	-.7638	.2959	.0565	.4887	-.4771	-1.4276
Estonia	EST	23300068	23304141	1	.2468	-.0862	.0226	.9822	1.2974	.4838	-.6852	.1216
Estonia	EST	23300068	23303924	1	-.4837	.4435	.0226	3.6039	1.9643	1.1566	-.4801	-.222
Estonia	EST	23300068	23300194	1	-.6214	-.4314	-.3048	-.0655	.1497	-.8849	-.6852	-.5251
Estonia	EST	23300068	23303103	1	-.4899	-.8802	.0226	.5619	-.4024	.495	.5755	.1216
Estonia	EST	23300068	23304138	0	-.7578	.0789	.8877	-.0847	-.1282	.6215	1.2568	.4777
Estonia	EST	23300068	23305861	0	-.4707	-.0862	.0226	1.4886	.5419	3.6292	.5755	.1216
Estonia	EST	23300068	23304468	0	.2622	-.4314	-.4246	.8718	.6398	-1.6678	-.1566	-.5912
Estonia	EST	23300068	23304206	0	-.9131	-.2662	-.4806	.7113	-.7889	-1.6678	.5755	-.2503
Estonia	EST	23300068	23300636	0	-.2256	-.4792	-.9467	1.5694	1.6919	.653	-.8709	-.6585
Estonia	EST	23300068	23301507	0	.087243084103364	-.896	.0226	-.4074	.048	-.7946	-.0553	.1216
Estonia	EST	23300068	23300290	0	-1.0883	.9454	.586	-.2323	.253	-1.6678	.3415	1.2841
Estonia	EST	23300068	23303895	0	.284	1.7162	.0226	-.1905	.0796	-.2942	.5755	.7672
Estonia	EST	23300068	23301956	0	.6711	.2063	.9726	-.3134	.0093	.0907	-1.1508	-.0867
Estonia	EST	23300069	23302308	1	.2095	-1.2189	-.8627	-.0004	-.5385	-.3732	-.0823	-.9299
Estonia	EST	23300069	23300075	1	-.3812	-.7815	-.7902	-.1285	-.6907	-.9292	-.6852	-.4607
Estonia	EST	23300069	23300604	1	.9019	.7308	-.227	.2804	.0739	-.2306	-.0553	.557
Estonia	EST	23300069	23304271	1	.3419	1.7162	1.2867	1.2567	.7974	.4719	.2469	2.0955
Estonia	EST	23300069	23300586	1	.0588	-.2479	.0226	.681	-.1999	.2836	.5755	.1216
Estonia	EST	23300069	23302213	1	.0208	1.1132	1.4967	.6495	.618	-.2979	.0519	.9339
Estonia	EST	23300069	23303559	0	.6825	.1852	1.1657	.9581	.077	.541	-1.2871	2.0955
Estonia	EST	23300069	23300531	0	-.393	-.4314	.0226	.5285	1.331	-.8849	.1648	1.1508
Estonia	EST	23300069	23302730	0	.1644	-.8841	.0226	.4632	.0674	.317	.5755	.1216
Estonia	EST	23300069	23301975	1	.4955	-.2662	.9247	1.2836	1.1818	1.5721	.5755	1.1508
Estonia	EST	23300069	23301605	1	.1994	-.4314	.0226	-.0895	-.6764	-.052	-.4948	-.1563
Estonia	EST	23300069	23304854	1	-.2725	-.938	-.3332	-.1129	-.3421	-.9484	-.6852	-.5912
Estonia	EST	23300069	23304227	1	.658	.9454	-1.2374	.4292	-.2159	.0433	-.0553	.1216
Estonia	EST	23300069	23300876	1	.1255	-.130538611272113	-.0336248379429045	.338409890133203	.0952375065618197	-.113151591796967	-.013691182268713	-.0114428303580369
Estonia	EST	23300069	23300454	1	-.6694	.7821	.3634	.1087	-.2388	-1.6678	-2.1355	.2286
Estonia	EST	23300069	23304636	1	-.2394	.0502	-.227	.0358	-.5211	-.0598	-.6852	-.4607
Estonia	EST	23300069	23305836	1	1.1959	-.938	-.1587	.4583	-.1305	-.2646	-.4771	-1.2535
Estonia	EST	23300069	23305694	1	.0245	.1852	.0226	.7113	-.4929	-1.6678	-.6852	-.4607
Estonia	EST	23300069	23301282	1	.6739	-.0862	.0226	.3248	-.3763	.4831	.3482	-.5912
Estonia	EST	23300069	23301433	1	.406	-.59	.0226	.2501	-.4651	-.0625	-.9936	-.1563
Estonia	EST	23300069	23304346	1	-.1324	.0467	.6825	-.6189	-.264	-1.6678	-.6852	.2224
Estonia	EST	23300069	23301828	1	.4951	-.4314	.0457	.6952	.2904	-.5309	-.5945	-.1563
Estonia	EST	23300069	23302228	1	.7386	-.891	-.7902	-.3552	-1.3437	-1.6678	-.3733	-.7108
Estonia	EST	23300069	23302810	1	.2135	-.0071	.0226	1.2836	.8779	1.5721	.5755	.1216
Estonia	EST	23300069	23306077	1	.5784	-.6923	.3416	2.536	-1.4118	.5336	.1067	-.5912
Estonia	EST	23300069	23301494	0	.5538	-.2479	.0226	.4538	.0634	.3485	.1693	.1216
Estonia	EST	23300069	23304755	0	-.6063	-.0862	-.227	-.3672	-.3069	-.8849	-.4948	-.7639
Estonia	EST	23300069	23304918	0	.0456	.2703	-.5907	.1537	.2954	-1.6678	-.4805	.1216
Estonia	EST	23300069	23301875	0	.73	-1.5847	-1.9803	-.322	-1.1762	-.5032	-2.1355	-.477
Estonia	EST	23300069	23304788	0	.967	.7821	1.4967	-.1941	.9877	-1.6678	1.4752	2.0955
Estonia	EST	23300069	23300589	0	.8892	-.4314	.0226	.4024	.4482	-1.6678	.5755	.1216
Estonia	EST	23300069	23304381	0	.9881	-.103	.8348	.0489	.432	.0383	.8038	.4504
Estonia	EST	23300069	23304301	0	.4757	-.0994	1.1381	-.3144	-.7592	-.5569	-.5832	1.1508
Estonia	EST	23300069	23301080	0	.7363	-.4314	-.5907	-.6094	-.1951	-1.6678	-.3912	-.8198
Estonia	EST	23300069	23306040	0	.4205	-.3466	-1.9313	.4063	-.0618	-1.6678	-2.1355	-.3856
Estonia	EST	23300069	23303513	0	.4296	-.7221	-.384074769237278	.6137	.5191	-.0076	-.6629	-.3297
Estonia	EST	23300069	23302927	0	1.6914	.7989	.8348	.2907	.7323	-.2708	.5755	2.0955
Estonia	EST	23300069	23303874	0	.5014	1.7162	.8348	-.1854	.5213	-.8849	-.0551	1.2147
Estonia	EST	23300069	23303955	0	.0861	1.3697	-.7833	-.3312	-.3252	-1.6678	-.4805	.2224
Estonia	EST	23300069	23303001	0	1.7708	-.0862	.4173	.1885	.0764	-.5309	.0256	.1216
Estonia	EST	23300069	23303630	0	.6148	-1.1763	-1.9313	-.6345	-1.3882	-1.6678	-1.2624	-.9299
Estonia	EST	23300070	23305133	1	1.0734	-.2662	.4173	-.0142	.1118	-.3516	-.1722	.5823
Estonia	EST	23300070	23302716	1	1.5237	.4981	1.9359	.3191	.0476	.1214	-.4805	1.2147
Estonia	EST	23300070	23303918	1	.9473	-.5847	.5347	.4807	-.103	.5934	-.2668	-.1563
Estonia	EST	23300070	23303534	1	1.3249	.3875	-.9084	.428	.0108	-.1652	.1648	.0484
Estonia	EST	23300070	23303197	0	.6209	-.59	.6825	.8359	.1708	.5551	.075	1.1232
Estonia	EST	23300070	23303139	1	-.9697	-.0862	-.5544	-.9285	-.3332	-.8849	-2.1355	-.4607
Estonia	EST	23300070	23300380	1	-.0957	-.2662	-.227	.5471	.0616	.595	.3482	.1216
Estonia	EST	23300070	23303479	1	.8972	-.0862	-.5034	.6636	.4217	.5383	-2.1355	-.7496
Estonia	EST	23300070	23305796	1	.1518	2.6352	.9726	-.2371	-.1239	-.3801	-1.3153	.7095
Estonia	EST	23300070	23306100	1	.8643	-.2662	-1.0611	.338	-.8406	-.8849	-1.0753	-.7496
Estonia	EST	23300070	23301680	1	1.1985	.3239	1.4967	.0727	-.0731	-.2408	.5755	.1216
Estonia	EST	23300070	23300854	1	1.3616	.1371	.0226	.887	.4449	.7291	-1.5848	-1.2535
Estonia	EST	23300070	23304436	1	.6942	-.891	-.7902	.4651	-.364	-.8849	-.3733	.1216
Estonia	EST	23300070	23303859	1	1.3247	-.0862	.0226	3.5383	.6838	-1.6678	.5755	.1216
Estonia	EST	23300070	23305517	1	-.1184	.9454	.4173	-.0085	-.4987	-1.6678	-.2821	.1959
Estonia	EST	23300070	23301521	1	-.2153	.1828	-1.1075	.3786	.1045	-.054	.075	-.7351
Estonia	EST	23300070	23304024	1	1.0392	-.6593	-.227	.1582	-.1851	-.1318	.0256	-.222
Estonia	EST	23300070	23301303	1	.8225	-.0994	-1.2062	.492	-.538	.148	-.6625	-.959
Estonia	EST	23300070	23300446	1	1.3401	-.2662	-.691	.0684	-.2381	-.5309	-.2004	.1216
Estonia	EST	23300070	23305420	1	.5032	-.983	-1.3325	.5367	.2563	-.0341	-.4771	-1.1856
Estonia	EST	23300070	23302008	0	.5571	1.1352	1.4967	.0265	-.2196	-.8849	.5489	2.0955
Estonia	EST	23300070	23300554	0	.9312	.7989	.0226	.8323	.193	.5892	.5755	.1216
Estonia	EST	23300070	23303467	0	.7786	.9349	1.4967	.8851	1.535	.6683	2.4277	2.0955
Estonia	EST	23300070	23301416	0	.4658	-.4314	-.3802	.4213	.2688	.088	-.1727	-.3297
Estonia	EST	23300070	23304600	0	.6614	.8655	.8348	-.0169	.461	-.5135	2.4277	2.0955
Estonia	EST	23300070	23303297	0	1.1163	.4309	.1802	.3539	.4007	-.116	.1693	.1216
Estonia	EST	23300070	23300208	0	1.3885	-.0994	-1.0338	-.0688	.204	.1411	-.4771	-.6959
Estonia	EST	23300071	23305096	1	.8484	-.8357	.0226	.2285	.247	.455	-1.7719	-.6158
Estonia	EST	23300072	23306120	1	-.7504	-.4314	.0226	.2314	-.4707	1.0062	-.4801	-.2503
Estonia	EST	23300072	23305550	1	.0863952508334861	-.13243477034398	-.0393416847074796	.336060409279128	.0925072023365948	-.114344342063257	-.0144790633453343	-.0168185297790464
Estonia	EST	23300072	23301699	0	1.0943	.5266	.6755	1.7612	.9877	1.7349	.9628	.1216
Estonia	EST	23300072	23304533	0	1.3666	-.5994	.8877	.9519	.4756	1.0062	.5755	.1216
Estonia	EST	23300072	23304908	1	.0875	-.0862	.0226	.7113	.8217	3.6292	.5755	.1216
Estonia	EST	23300072	23303015	1	-.3552	-2.9627	-2.664	-2.6893	-1.9456	-1.6678	-2.1355	-2.5027
Estonia	EST	23300072	23305742	1	-.3617	2.6352	1.9359	1.2836	.8779	3.6292	2.4277	2.0955
Estonia	EST	23300072	23304708	1	-1.0374	-.0862	-2.664	-.4206	-1.5403	-1.2919	.5755	.1216
Estonia	EST	23300072	23302506	1	-.6375	.2489	-.5907	2.6425	1.3285	.8428	-.1727	-.1563
Estonia	EST	23300072	23300598	1	-1.1456	2.6352	1.9359	-2.0365	-.0027	.8482	-.5056	.7095
Estonia	EST	23300072	23300726	1	.9439	-.6593	-1.1926	.664	.0299	-1.6678	-.6852	-.222
Estonia	EST	23300072	23300286	1	.0863952508334861	-.13243477034398	-.0393416847074796	.336060409279128	.0925072023365948	-.114344342063257	-.0144790633453343	-.0168185297790464
Estonia	EST	23300072	23300997	1	-.0771	-.0862	.0226	1.1935	-1.3681	-1.6678	-.0823	.1216
Estonia	EST	23300072	23301044	1	-1.2457	-1.8877	.0226	.1114	-.7756	.347	-.4801	.1907
Estonia	EST	23300072	23305647	1	.2727	-.8305	-.7638	.5177	-.197	1.4874	-.3733	-.6981
Estonia	EST	23300072	23301998	1	.9864	.1276	-.8627	.5611	.6444	.4446	.775	.6314
Estonia	EST	23300072	23301404	1	-1.1282	-.9443	-1.2374	.2733	.3596	.3511	-1.5588	-.6335
Estonia	EST	23300072	23305934	0	-.2903	.2032	1.9359	.3643	.302	-.1678	2.4277	.921
Estonia	EST	23300072	23300607	0	.5029	-.4136	.0226	1.144	.6633	-.8437	.5755	-.1563
Estonia	EST	23300072	23304004	0	-.0998	-.7152	.1882	3.6039	4.8357	1.3607	-1.1501	-1.023
Estonia	EST	23300072	23302861	0	.3823	.6464	1.2341	1.2048	4.8357	-1.0529	1.6331	1.515
Estonia	EST	23300072	23304339	0	.2865	-.8502	-.4246	.7113	-.0408	1.0062	-.1972	-.7827
Estonia	EST	23300072	23304265	0	.9938	-.2479	.0226	1.2836	.3954	1.2185	-.6852	.1216
Estonia	EST	23300072	23301718	0	.1363	-.13001492761699	-.0320459518389557	.33905877278211	.0959915654999519	-.112822176491908	-.0134735842580141	-.00995816276690404
Estonia	EST	23300072	23300054	0	.6491	-.8338	.0226	.7113	-.4784	-1.6678	.0447	.1216
Estonia	EST	23300072	23303966	0	-.1414	-.4314	.0226	1.1974	1.1798	.7111	-.6852	.1216
Estonia	EST	23300072	23304390	0	-.9264	-1.0245	1.9359	.6627	.3682	1.0854	1.2607	1.515
Estonia	EST	23300072	23303696	0	-.2773	.0624	1.9359	1.0934	1.035	.5962	.5755	2.0955
Estonia	EST	23300072	23301846	0	-.6797	-.7221	.0226	1.2836	.2992	1.0062	.5755	.1216
Estonia	EST	23300072	23305868	0	-.6064	-.4314	.0226	1.2836	.8779	1.5721	.5755	.1216
Estonia	EST	23300072	23303959	0	-.2186	-1.3452	-.5171	.4768	-.3297	-1.6678	-.3036	.2286
Estonia	EST	23300072	23304689	0	.1259	-.5717	1.9359	1.714	1.4012	1.5476	.5755	.1216
Estonia	EST	23300072	23304045	0	1.4974	-.0862	1.9359	1.2836	4.8357	3.6292	2.4277	2.0955
Estonia	EST	23300073	23305824	1	1.2045	-.9801	-.8627	.5087	-.1064	-.801	-2.1355	-2.5027
Estonia	EST	23300073	23306147	1	.8556	-.5133	-.1744	.656	.3225	-.3039	.3482	.2996
Estonia	EST	23300073	23301486	1	1.3554	-.4998	-1.0611	.5521	-.2364	-.3768	-1.5537	-1.3017
Estonia	EST	23300073	23305656	1	.714	-.4314	-.5373	.712	.0755	.6535	.1922	-1.1252
Estonia	EST	23300073	23301183	0	1.1747	-1.1804	.4173	.3133	-.1177	-.2858	-.3763	1.2147
Estonia	EST	23300073	23302837	0	.8392	-.1907	.4173	-.2003	.1997	.1487	1.8077	.1216
Estonia	EST	23300073	23303318	0	.7958	-1.3534	-1.6468	-.5382	-1.1929	-.2858	-2.1355	-1.9916
Estonia	EST	23300073	23302760	0	1.0118	-.2806	-.5544	.3327	.4121	.1087	-.4805	.1216
Estonia	EST	23300073	23301458	1	1.132	-.5847	.0226	.4369	-.2666	-.801	-.7867	-.4377
Estonia	EST	23300073	23305891	1	.8544	-.59	.4173	.2665	-.1386	.362	-.6852	.1959
Estonia	EST	23300073	23302731	1	1.2816	.9454	-.5544	.2284	.2448	.952	-.0553	.4504
Estonia	EST	23300073	23306092	1	.4449	.0332	.5347	.2221	.1091	.6463	-.3763	.6559
Estonia	EST	23300073	23303916	1	1.3564	-.0862	.0226	.3514	-.045	.4182	-.6852	.5553
Estonia	EST	23300073	23301568	1	1.255	-.5847	-.691	.5184	-.2015	.3864	-.6852	.1216
Estonia	EST	23300073	23303525	1	.7282	-.2662	-.5544	-.4344	.006	-1.6678	-.4948	.557
Estonia	EST	23300073	23302215	1	1.4823	1.7162	.7244	.5816	1.4609	.6514	-.6852	-.3856
Estonia	EST	23300073	23303720	1	.675	.1411	-.6315	-.1833	-.6347	.1288	-1.0571	.1575
Estonia	EST	23300073	23300111	1	.6898	.1852	.5764	-.876	-.0832	-.1845	-.8676	-.1544
Estonia	EST	23300073	23301119	1	.7521	.3289	.4173	.0512	-.1698	.1598	-.4771	.7864
Estonia	EST	23300073	23300127	1	.693	-.59	-.7902	.0679	-.2948	.0402	-1.2871	-.222
Estonia	EST	23300073	23301365	1	1.0461	.0502	-1.0611	.021	-.5637	.1681	-1.2871	.1216
Estonia	EST	23300073	23305508	1	.6131	-.103	-.4806	.088	.3178	.4649	-.5832	.4994
Estonia	EST	23300073	23304160	1	1.5172	-.7221	-.5907	-.349	-.4918	-.568	-.5828	-.4607
Estonia	EST	23300073	23305661	0	1.1499	-.0862	.0226	.7448	1.8092	1.5721	-.176	.1216
Estonia	EST	23300073	23300507	0	.5011	-.0994	.0226	.7113	.8217	.4394	.5755	2.0955
Estonia	EST	23300073	23301347	0	.6411	-.983	.0226	.4347	.0192	-1.6678	-.5832	-.4784
Estonia	EST	23300073	23300924	0	.3605	1.0919	1.9359	1.2164	.6395	.8997	.3415	2.0955
Estonia	EST	23300073	23305405	0	.9955	.5179	.9726	.5841	.5095	.4394	2.4277	1.515
Estonia	EST	23300073	23305901	0	-.1128	.2577	-.227	-.1066	.275	.1598	.3415	1.3566
Estonia	EST	23300073	23301907	0	.6547	-.2662	-.227	.1902	.3759	.362	.5755	2.0955
Estonia	EST	23300073	23304321	0	.2678	-.4314	.0226	.5824	.0795	.5464	-.6852	-.1563
Estonia	EST	23300073	23306139	0	1.1075	.4435	.4173	.4253	.4629	1.1189	.1693	.7627
Estonia	EST	23300073	23300107	0	1.0447	.1852	.0226	.8053	.4311	.6155	.5755	.1216
Estonia	EST	23300073	23303845	0	1.5615	-.2479	.0226	.4946	.2383	-.2154	.5755	-.1563
Estonia	EST	23300073	23300031	0	.1755	-.0862	.0226	.1013	.2821	.1055	.5755	.1216
Estonia	EST	23300073	23303340	0	.4864	.5179	-1.0611	.7113	.5078	-1.6678	-.6852	-1.1252
Estonia	EST	23300073	23304101	0	.7674	-.891	-.0094	-.058	-.3221	.0402	-.3733	.1216
Estonia	EST	23300073	23300806	0	.8995	.5746	1.4967	.1521	.2762	-.2408	.5409	2.0955
Estonia	EST	23300073	23303183	0	1.1034	1.4003	-.3048	.3352	.5181	.6806	-.2673	-.7496
Estonia	EST	23300073	23305566	0	1.3932	.4658	-.691	-.3686	-.3658	-.1088	.1648	-.1563
Estonia	EST	23300074	23304803	1	-.7632	-.173630987596865	-.163546697255801	.285015259569899	.033188230791624	-.140258201204903	-.0315966778342732	-.133611727417275
Estonia	EST	23300074	23301893	1	-1.7244	-.220238832902763	-.304067560507242	.227264703817173	-.0339230147021444	-.169576163355132	-.0509629007864691	-.2657471430281
Estonia	EST	23300074	23300602	1	-.5349	-.4203	-.5034	-.9593	-.9809	-1.6678	-2.1355	-1.0788
Estonia	EST	23300074	23305439	0	-.6961	2.6352	1.9359	3.6039	4.8357	3.6292	2.4277	2.0955
Estonia	EST	23300074	23305411	0	-.6571	.7665	1.9359	1.1563	.9214	.5886	1.2262	1.3566
Estonia	EST	23300074	23300841	0	.3228	-.120971686720663	-.00478092791428468	.350264014821107	.109013046237143	-.107133662196217	-.00971598898066858	.015679847024418
Estonia	EST	23300075	23302955	1	-.9112	.9349	-.4728	1.2809	.4989	.8581	1.3958	.1216
Estonia	EST	23300075	23304793	1	.6565	.1815	1.9359	.4119	.8342	-.1652	2.4277	2.0955
Estonia	EST	23300075	23306037	1	-.7181	-.2662	-.9607	.3219	-.2712	.0928	-.8709	-1.361
Estonia	EST	23300075	23305955	1	.116	-1.2135	-1.4197	.6714	.5517	.4214	-1.1908	-.7496
Estonia	EST	23300075	23300850	0	-1.341	-2.2005	-.5179	-2.6005	.1227	-1.6678	1.1213	1.2147
Estonia	EST	23300075	23301553	0	-.4462	-.2662	-.227	1.2836	.5457	.4394	.5755	1.2147
Estonia	EST	23300075	23300482	1	.6125	.1892	.8348	.4695	-.2894	.3834	.0221	.1216
Estonia	EST	23300075	23302850	1	.3297	-.2479	-1.0611	-.1258	-.1412	-.4795	-.1566	-.1563
Estonia	EST	23300075	23301774	1	.4095	.0502	-.3827	.9558	.1385	-1.6678	.1701	-.3297
Estonia	EST	23300075	23300537	1	-.3574	-1.1408	-.8627	.1724	-.2862	-.2858	-.5974	-.4377
Estonia	EST	23300075	23300787	1	1.2659	-.2479	.0226	-.2562	-.6813	-.7946	-.4805	-.3297
Estonia	EST	23300075	23305950	1	.6407	.1828	.1386	.3437	.1559	.0668	-.3876	-.9943
Estonia	EST	23300075	23303882	1	-1.3594	2.6352	-.6843	.8805	.798	.6927	.5755	-1.159
Estonia	EST	23300075	23304544	1	-.7419	-.4314	.0226	.0133	-.6392	.1223	-.216	-.943
Estonia	EST	23300075	23305576	0	.398	-.0994	.4907	.7467	.5614	.5711	.075	-.1565
Estonia	EST	23300075	23303536	0	-.5177	-2.9627	-.8826	-2.6893	-.5943	-.809	-1.5596	-1.2412
Estonia	EST	23300075	23300087	0	-.0143	.041	-.7902	-.0646	-.6964	-.0614	-.476294464360591	-.580139978625723
Estonia	EST	23300075	23305232	0	.3747	-.6593	-.335	-.0092	.1555	-.9292	.3134	.1216
Estonia	EST	23300075	23303640	0	-.6027	.1852	-.691	-.0077	-.032	-.5309	-.3763	-.1563
Estonia	EST	23300075	23302896	0	-1.06	1.1132	1.9359	.209	-.3425	-1.6678	2.4277	1.515
Estonia	EST	23300075	23303804	0	-.5872	.5696	1.0433	-.2404	.1971	-.421	1.4995	.6905
Estonia	EST	23300075	23305937	0	.9425	-.4314	.0226	.9334	.4241	.7668	.1648	-.1563
Estonia	EST	23300076	23302372	1	1.1297	-.565505897634091	-.390491566064314	-.7943	-1.0813	-1.6678	-.736810309764427	-.389452029539611
Estonia	EST	23300076	23305794	1	-.5602	-.1663	-.691	.2771	.3796	.216	-.6852	.1216
Estonia	EST	23300076	23303406	1	-.6222	-.5743	-.5034	-.0758	-.2698	-.9484	-.307160070022655	-.1563
Estonia	EST	23300076	23301429	1	-.3693	-.154531080953093	-.105961212409002	.308681451736981	.0606904359518356	-.128243692995399	-.023660394832952	-.079462601107346
Estonia	EST	23300076	23303796	1	.7134	-.6593	.0226	.479	.0807	-.1971	-.6852	-.4607
Estonia	EST	23300076	23305973	1	1.1616	-.2479	-.9607	.9517	.2686	.7308	-.6852	-.5251
Estonia	EST	23300076	23304529	1	-.371	-.7221	-.5836	.4864	-.2192	.1882	-.4801	-.946
Estonia	EST	23300076	23304539	1	1.3745	-.4314	1.9359	.5351	-.0153	-.1751	-.1021	.1216
Estonia	EST	23300076	23300704	0	.2276	-.7243	-1.1657	-.9155	-1.1501	-.801	-1.5596	-1.2688
Estonia	EST	23300076	23304300	0	.4338	-.1219	1.4967	-.1967	.5372	-.1285	1.1171	1.1508
Estonia	EST	23300076	23302312	0	-.7004	-.8893	.0226	.2669	-.0408	-1.6678	.5755	.1216
Estonia	EST	23300076	23301534	1	.8519	-1.4528	-.9874	-.0379	-1.1066	-.568	-2.1355	-.8443
Estonia	EST	23300076	23302694	1	.3443	-.59	-.442	-.3395	-.0505	-.801	-1.266	-.7108
Estonia	EST	23300076	23304230	1	-.0136	-.9443	-1.5179	.51	-.5904	.4033	-1.2624	-.7317
Estonia	EST	23300076	23301563	1	-.5551	-.2662	-.9607	-.2628	-1.3204	.0087	-.2821	-1.1252
Estonia	EST	23300076	23303633	1	1.1619	.5836	-.8609	-.4052	-.1018	-.2092	-2.1355	-.942
Estonia	EST	23300076	23303309	1	1.0243	-.4203	-.9607	.5024	-.5736	-.568	-.6852	-.5251
Estonia	EST	23300076	23304860	1	1.1588	.3178	1.9359	.2581	.0133	.0509	1.3428	.7435
Estonia	EST	23300076	23305530	1	.3188	.3343	.4173	.6611	.2126	.6699	.9628	.1216
Estonia	EST	23300076	23303464	1	.3718	-.1167	-.227	.1219	.0202	-.3242	-.1972	.1216
Estonia	EST	23300076	23303901	1	1.2462	-.2806	.4173	.408	.0432	-.3116	-.1021	.1216
Estonia	EST	23300076	23300373	1	1.1369	-.2662	.0226	.5827	.0344	.5756	.5755	.4994
Estonia	EST	23300076	23305618	1	.3652	.0467	-.227	.3394	.0883	-.568	-.6852	-.5251
Estonia	EST	23300076	23302088	1	-.991	.5128	-.6587	-.1928	.1798	-.5309	-.3912	.6905
Estonia	EST	23300076	23301692	1	.589	-.2662	-.4806	-.1306	-.0353	-.3516	-.5178	-.6959
Estonia	EST	23300076	23304698	1	-.0671	-.4516	.6407	.749	-.3424	.6835	-2.1355	-.5093
Estonia	EST	23300076	23302200	0	-.4873	-.2662	-.3802	.1619	-.0926	-.5058	.5755	-.9943
Estonia	EST	23300076	23302606	0	.8413	.5746	.8348	-.1555	.3903	-.8849	1.2027	2.0955
Estonia	EST	23300076	23300988	0	.8104	-.0862	.5347	.7209	.8301	.2957	.5755	-.1563
Estonia	EST	23300076	23303632	0	1.0732	-.2479	-.3802	1.2508	-.1471	.6131	-.2821	-.222
Estonia	EST	23300076	23301008	0	1.3859	-.0994	-.5544	.1959	.2345	-.3516	.0837	1.515
Estonia	EST	23300076	23301896	0	-.777	-.7815	.0226	-.0325	-.0838	-.421	.1693	.4777
Estonia	EST	23300076	23300828	0	-1.0557	-.5133	-.9674	.2248	-.3552	-1.6678	-.2857	.1216
Estonia	EST	23300076	23305350	0	.6691	.4495	.586	.7113	1.6849	.3291	1.3918	.4777
Estonia	EST	23300076	23303377	0	-.9243	-.4136	-.0154	1.256	-.1192	.5655	.5755	.1216
Estonia	EST	23300076	23302412	0	1.3815	.2032	-.227	.2214	-.0304	-.8849	-.0823	-.1563
Estonia	EST	23300076	23305516	0	1.2009	.64	.4173	-.6391	.2607	-.3477	-.6235	-.0604
Estonia	EST	23300076	23300284	0	.968	-1.3452	.0226	.7113	-.1732	.1931	.5755	.1216
Estonia	EST	23300076	23300779	0	.7235	-.7306	-.6928	2.1337	1.6348	-1.6678	.5755	.1216
Estonia	EST	23300076	23305524	0	.9982	.5179	-.5034	.203	.8779	-1.6678	.5755	.1216
Estonia	EST	23300077	23300083	1	-.6745	.3289	.0226	.8866	.0801	.5906	-.4948	-.1563
Estonia	EST	23300078	23302400	0	-.683	-1.3477	-.9278	.6323	-.0737214204800556	-1.6678	-.337068606224319	.1216
Estonia	EST	23300079	23305076	0	.492	-.0862	.0226	1.71387621422354	1.2755	2.9957	.0256	-.222
Estonia	EST	23300079	23302550	0	-.8679	-.0933	-1.0611	-1.0816	-1.4258	-.2348	.3482	-.4607
Estonia	EST	23300080	23304961	1	-.8876	.3751	-.8819	-.1799	.3211	-1.6678	-.4748	.9883
Estonia	EST	23300080	23301669	1	-.9501	-1.1378	-.5034	.3615	-.2901	-.1845	-.5828	.1959
Estonia	EST	23300080	23305242	0	.0528	.967	.0226	.5956	1.1366	.7179	.0215	-1.0692
Estonia	EST	23300080	23301221	1	-1.5505	-.9262	-1.0611	-.4816	.1386	.3555	-.4948	-.7496
Estonia	EST	23300080	23301788	1	-.7242	-.0862	.4173	.9931	.7238	.4115	-.9533	-.8443
Estonia	EST	23300080	23305910	1	.3492	.5696	-.691	.3094	-.2034	.0748	1.1417	-.4607
Estonia	EST	23300080	23303563	1	.2659	-.2662	-.5034	-.3365	-.6913	-1.5939	-.5573	-.4607
Estonia	EST	23300080	23305537	1	-.8392	.0467	1.2899	.2972	.148	-.4795	1.2568	.833
Estonia	EST	23300080	23302867	1	1.009	.0566	.0226	.3925	.2205	.1716	-.6852	-1.1252
Estonia	EST	23300080	23301851	1	-.9469	-1.0351	-1.6218	.6331	.2861	.3377	-.2852	-.3297
Estonia	EST	23300080	23303706	1	-.6706	-.7221	-.7836	.2023	.1579	.4245	-.8686	-.8198
Estonia	EST	23300080	23303977	1	.0991	.0467	-.5034	-.3932	-.8218	-.4694	-.5974	-1.2698
Estonia	EST	23300080	23302748	1	-.3774	.0502	-.1587	.7617	.0086	.6525	-.0987	.1959
Estonia	EST	23300080	23301574	1	.0832	-.0201	-1.2044	-.2117	-.4622	-.1952	-1.2871	-.5251
Estonia	EST	23300080	23302028	1	-1.1931	-.0862	.0226	-.1986	-.2636	-.7847	-1.7719	-.1563
Estonia	EST	23300080	23302734	1	-.7033	.8828	-.1587	.3062	.2807	-.1652	1.2607	1.515
Estonia	EST	23300080	23305237	1	-.0032	-.0831	-.0758	.6895	.4093	1.0788	1.227	.1216
Estonia	EST	23300080	23300423	1	-.3227	.2032	.9268	.212	.5241	-.3551	.3142	1.1232
Estonia	EST	23300080	23301258	1	-.3436	.9349	-1.0611	-.0765	-.0273	-1.6678	-.216	-1.0788
Estonia	EST	23300080	23300126	1	.3722	-.2662	.586	.894	.4522	.7106	.0221	-.5912
Estonia	EST	23300080	23302382	1	-.7145	-.3501	-.442	.5719	.6405	-.5309	-.1021	.4994
Estonia	EST	23300080	23302095	1	.084	-.0862	.0226	1.0172	.5053	.1055	-2.1355	-1.2412
Estonia	EST	23300080	23303967	1	-1.2011	-.59	-.3827	.5418	.0162	.4466	.3482	-.222
Estonia	EST	23300080	23304117	1	-.8272	-.0862	-.227	-.5539	-.4149	-.1354	-.4771	-.1563
Estonia	EST	23300080	23300102	1	-.5474	1.7671	-.7638	1.3605	-.0158	1.1038	.3482	-.5251
Estonia	EST	23300080	23303008	0	-.6062	-.4107	-.2391	.5225	.5297	.7959	.6172	-.5574
Estonia	EST	23300080	23302474	0	1.1182	.3178	1.0433	-.4753	.3118	-.1787	.8038	1.1508
Estonia	EST	23300080	23300863	0	-.3252	-.8977	.1386	-.1222	-.5363	-1.6678	.1693	-.4377
Estonia	EST	23300080	23305672	0	-.9935	1.7671	1.1381	.3093	.535	-.568	1.802	2.0955
Estonia	EST	23300080	23304973	0	.3059	.5719	.4562	.0615	-.7982	-.5309	.1305	.4994
Estonia	EST	23300080	23305707	0	.7978	-.2662	.9726	-.2182	.2469	-1.6678	.8038	1.1013
Estonia	EST	23300080	23305520	0	-.6723	-.7221	-.9607	.154	-.5778	.3894	-.176	-.3673
Estonia	EST	23300080	23302594	0	-.4852	.1544	.4445	.8111	-.3611	.802	1.1417	-.4784
Estonia	EST	23300081	23305908	1	-.6553	-.2662	-1.9313	.25	.3047	-.9484	-.9764	-1.6557
Estonia	EST	23300081	23302797	1	1.0556	-.0854387809360585	.102349418101796	.394291904183984	.160177341594856	-.0847822237196384	.00504843900452617	.116417292467211
Estonia	EST	23300081	23302984	1	-.1569	-.144231969069018	-.0749097856980097	.321442810498819	.0755202617351028	-.12176519199591	-.0193809672892083	-.0502641384817332
Estonia	EST	23300081	23305483	0	.4675	-.113955295526569	.0163732220154735	.358957840681926	.119116039602674	-.102720107136773	-.00680057859658331	.0355716433611703
Estonia	EST	23300081	23304417	0	1.1982	-.0862	1.9359	1.2836	2.2837	3.6292	2.4277	2.0955
Estonia	EST	23300081	23303468	0	.1564	.7608	1.0043	.7364	1.2642	.4655	.7616	.5385
Estonia	EST	23300081	23304378	0	1.2774	-.0862	.0226	.7113	-.0408	1.0062	.5755	.1216
Estonia	EST	23300081	23300035	1	-.3785	1.3697	1.1657	.7625	.562	.088	.5755	2.0955
Estonia	EST	23300081	23304365	1	1.0719	-.4488	-1.9313	.4351	-.3957	-1.6678	-.1545	-.4362
[truncated: 3,588 more rows]
