# Supplementary material for: Antecedents of adolescent students’ ICT self-efficacy: The ICT dataset
Source: Data Brief. 2020 Oct 22;33:106437. doi: 10.1016/j.dib.2020.106437 (PMC7644865; doi:10.1016/j.dib.2020.106437)
Supplement: Supplementary file 2 [file mmc2.zip › Finland.csv]

CNTRYID	CNT	CNTSCHID	CNTSTUID	ST004D01T	ESCS	INTICT	COMPICT	HOMESCH	ENTUSE	USESCH	SOIAICT	AUTICT
Finland	FIN	24600001	24602936	1	-.5397	-.1473	-1.0611	-1.3001	-1.5215	-1.6678	.5797	-.959
Finland	FIN	24600001	24604114	1	-.3176	-.4093	-.5836	-.677	-.4268	-1.6678	-.0553	-.7639
Finland	FIN	24600001	24603516	1	-.2925	-.8036	.8094	.0815	.1989	-.1651	2.4277	1.1508
Finland	FIN	24600001	24601289	0	-.8631	1.1352	.9726	-1.6205	.2264	-.0808	.2287	1.2147
Finland	FIN	24600001	24603025	0	.9092	.4435	-.1587	-1.1783	-.1371	.1695	-1.2871	-.1563
Finland	FIN	24600001	24602255	1	.7944	.957	.1386	-.9584	-.5932	-.106	-.6852	-.4607
Finland	FIN	24600001	24601030	1	-.5071	-.438	-1.3711	-.0466	.1365	.4523	-.5753	-1.235
Finland	FIN	24600001	24603584	1	-.6655	-.59	-.227	-.5208	-.7948	.0532	-.2852	.1216
Finland	FIN	24600001	24602765	1	.0381	.2718	-.5034	-.2569	-.5688	.1749	.0221	.1216
Finland	FIN	24600001	24604630	1	-.9849	-.438	-.711	-1.5123	-.0776	.0146	.5826	.2546
Finland	FIN	24600001	24600051	1	-.7863	-.59	-1.0611	-.6366	-.4072	.1158	-.3733	-.6912
Finland	FIN	24600001	24604415	1	.4714	.5946	-.2145	.0042	-.3136	.1656	-1.0753	-.2432
Finland	FIN	24600001	24602174	1	.5962	-.5034	1.2341	-.8021	.0405	-.2159	1.4995	2.0955
Finland	FIN	24600001	24602123	1	.4957	-.0862	.0226	-.8679	-.1527	-.2574	.3482	-.5475
Finland	FIN	24600001	24601434	1	.4131	-.4314	-.5836	-.0124	.0979	.4887	-.4948	-.5251
Finland	FIN	24600001	24604871	1	.5034	-.7221	-1.0611	-.5695	.0401	.1299	-.4948	-.5251
Finland	FIN	24600001	24602516	1	.635	-.0862	-.8627	-.1518	.9364	.1407	.5755	.1216
Finland	FIN	24600001	24602993	1	.4249	-.0994	-.227	-.8975	.1122	.1617	-.4771	.3236
Finland	FIN	24600001	24602676	1	.8133	-.59	-.5034	-.0855	-.1368	.2048	-.2821	-.5251
Finland	FIN	24600001	24603853	1	.5625	-.7199	-1.1926	.7113	-.2807	.4394	.3482	.1554
Finland	FIN	24600001	24604523	1	.0234	2.6352	.4173	-.051	-.2918	-1.0529	2.4277	1.1232
Finland	FIN	24600001	24603837	1	-1.0044	-.2479	-1.2391	-.1879	.2462	.4147	-.4771	-.6491
Finland	FIN	24600001	24600573	1	1.1521	-.0862	-.4728	-.8939	.5702	-.1845	-.1026	-.5251
Finland	FIN	24600001	24600744	1	-.3289	-.0862	.3416	-.4664	.0323	.0661	.8038	-.1563
Finland	FIN	24600001	24603136	0	.5098	.9349	1.9359	-.5917	1.4021	.4725	1.836	1.2147
Finland	FIN	24600001	24606395	0	-.5796	-.7221	.0226	-1.7857	.4198	-.0808	.5755	.4777
Finland	FIN	24600001	24605014	0	.6155	-.5847	.0226	-.4926	-.3607	.3772	.1693	.1216
Finland	FIN	24600001	24605978	0	.9759	-.59	.0226	.039	.2616	.4973	-.176	.1216
Finland	FIN	24600001	24601314	0	1.0026	.1852	.0226	-.2138	.5284	.252	.8038	-.1563
Finland	FIN	24600001	24601221	0	-.5621	-.2662	-.227	.1673	1.0263	.4547	.8038	.4777
Finland	FIN	24600001	24602144	0	-.7817	-.7221	-.7902	-2.6893	-.428	.0785	-.309	-.1563
Finland	FIN	24600001	24600501	0	-1.0489	-.0862	.0226	-.5456	1.6348	1.3321	.5755	.1216
Finland	FIN	24600001	24604375	0	-.561	-.6616	-.5836	-1.2594	-.4087	-.568	.3134	-.1563
Finland	FIN	24600001	24604305	0	.0639	.5266	-.227	-.4669	.3868	.2048	.5755	.8903
Finland	FIN	24600001	24600188	0	-1.6095	-.0862	.0226	.1364	.4045	.5475	.5755	.1216
Finland	FIN	24600001	24601677	0	-.8033	-1.3452	-1.2891	-.075	1.149	-1.6678	-.0616	.1959
Finland	FIN	24600001	24602910	0	-.2619	.3177	.0226	-1.2698	-.6179	-.8849	-.5832	-.1563
Finland	FIN	24600001	24600406	0	.3596	.53691718208365	.484960487151769	-.5817	1.0644	2.4182	.679097924648643	.759939750226014
Finland	FIN	24600002	24603690	1	-1.0048	-1.2559	-.3827	-2.6893	-.7859	-.8768	.5755	-.3856
Finland	FIN	24600002	24603023	0	-.3072	-.2479	1.2867	-1.1509	1.5323	.378	.5755	1.515
Finland	FIN	24600002	24603558	0	.0663	-.2662	.0226	-.75	.3374	-.4384	.5755	.1216
Finland	FIN	24600002	24601805	0	-.0561	-.4314	-.227	-1.2803	-.6669	-.1482	-.0857	.1216
Finland	FIN	24600002	24604435	0	-.3004	-.5994	.0226	-.2495	.5336	.282155525794197	.075	.7864
Finland	FIN	24600002	24605716	1	-.513	2.6352	-.2614	-.934	.5828	.395	2.4277	.3899
Finland	FIN	24600002	24601262	1	1.1285	.631	1.036	1.022	.4742	1.0719	2.4277	1.515
Finland	FIN	24600002	24603768	1	-.9466	-.0862	-.3802	.1144	.1012	.6165	-.4948	-.7317
Finland	FIN	24600002	24601492	1	.9729	.1221	-.335	-1.1025	-.3099	.0057	.1693	-.4607
Finland	FIN	24600002	24602041	1	-.0031	-.7353	-.227	-.8189	-.6059	-.385	.3473	.5823
Finland	FIN	24600002	24606233	1	.8297	-.8357	-1.5883	-1.5123	-.3737	-.2473	-.5974	-.8119
Finland	FIN	24600002	24605502	1	.7628	.4546	.0226	-.6856	-.1044	-.0898	-.0992	.2286
Finland	FIN	24600002	24601014	1	-.0118	-.5743	-1.0611	-.9285	-.7669	-.0645	.3482	-.7317
Finland	FIN	24600002	24600722	1	-.5048	.2768	-.227	-1.7891	-.5687	-.1246	-.0761	.1959
Finland	FIN	24600002	24600069	1	-.3917	-.2479	-.7249	.7287	.5531	1.5721	.5755	-.7507
Finland	FIN	24600002	24603796	1	.8067	.2032	.8038	-.4456	.2168	.5787	.8038	.2546
Finland	FIN	24600002	24602908	1	-.4993	.5859	.0226	-.436	.37	-.0583	.5755	-.1563
Finland	FIN	24600002	24603991	1	-.629	-.7221	-2.1689	-1.7857	-.3911	-.7433	-.6791	-1.1242
Finland	FIN	24600002	24603429	1	1.0293	.2032	-.227	-1.1146	-.5288	-.3646	.0256	-.7317
Finland	FIN	24600002	24602761	1	.3356	-.0356	-2.664	-1.3723	-.0293	-.7368	-2.1355	-2.5027
Finland	FIN	24600002	24605187	1	-.3547	.3875	1.4967	-.8245	.0329	-.801	.1648	.6361
Finland	FIN	24600002	24603497	1	.545	-.0912415782619561	-.066724417485806	-.479067541031656	.0494178192412967	.135212747098373	.122503068897752	.160924387633262
Finland	FIN	24600002	24605292	1	-.1061	-.4111	.8348	-1.7857	.2184	.0787	.1693	1.0448
Finland	FIN	24600002	24604869	0	-1.212	.1395	.0226	-2.6893	.9496	-.5639	-.176	-.7496
Finland	FIN	24600002	24604401	0	-.948	1.7162	.8038	.7972	1.6257	.795	2.4277	.4777
Finland	FIN	24600002	24600364	0	1.2382	-.0368734891044853	-.00946026764799977	-.380289939390738	.0715003983974423	.191208451372584	.139049647926422	.204732202171463
Finland	FIN	24600002	24605225	0	.5424	-.8785	.0226	.7113	-.0408	1.0062	.5755	.1216
Finland	FIN	24600002	24606340	0	-.951	-2.9627	-2.664	.1829	.3433	-1.6678	1.6922	-2.5027
Finland	FIN	24600002	24600098	0	-.6052	-.2662	-.227	-.6611	-.4133	-.1903	-.6791	.9339
Finland	FIN	24600002	24606331	0	.987	-.8305	-1.0611	-1.0663	-.5417	.4309	-2.1355	-.943
Finland	FIN	24600002	24603570	0	-.7436	-1.1046	-.6173	-.6948	-.4745	.625	-.396	-.4377
Finland	FIN	24600002	24605895	0	.1486	-.2662	.0226	.0415	.6993	1.597	.5755	.2286
Finland	FIN	24600002	24601039	0	.8808	.6492	-.4806	-.952	.1938	.2197	-.0404	-.5251
Finland	FIN	24600002	24605973	0	-.7277	-1.2802	-2.664	-2.6893	.0537	-.7946	-2.1355	-2.5027
Finland	FIN	24600002	24601753	0	.4659	-.4314	-.227	-.8975	.0798	-.0625	.1701	.1216
Finland	FIN	24600002	24602691	0	.819	-.4203	.6407	-1.1482	.1088	.1116	.1693	.1216
Finland	FIN	24600002	24602460	0	-.8592	-.7306	-.227	.1053	-.5444	.8729	-.2668	.1216
Finland	FIN	24600002	24605008	0	.6122	.4546	-.5836	-.5463	.0649	-.3205	-.4175	.3216
Finland	FIN	24600002	24603259	0	1.3845	-.0994	.3416	-.7311	.6828	.2386	.5755	.1216
Finland	FIN	24600002	24600231	0	.6497	.0467	.4173	-1.6205	-.2684	-.526	.3415	-.1563
Finland	FIN	24600003	24600922	1	-.7382	-.191883719068169	-.172727529245576	-.661917250243467	.00854020012247685	.0315576869069877	.091873279212828	.0798306374667593
Finland	FIN	24600003	24601769	1	-.9426	-.7087	-.227	-2.6893	-.6464	1.0701	-.6852	-2.5027
Finland	FIN	24600003	24601044	0	-.6176	2.6352	.0226	3.6039	4.8357	1.2959	.5755	.1216
Finland	FIN	24600003	24600328	0	-1.4159	-.78677463823986	-2.664	.1061	1.4068	-1.6678	-.1227	.1216
Finland	FIN	24600003	24601246	1	.6886	1.3697	-.5836	-.1464	.3402	.1656	.5755	.4777
Finland	FIN	24600003	24604590	1	.2413	2.6352	-1.4945	-.4076	1.0787	-.7368	-.7867	-.7484
Finland	FIN	24600003	24600050	1	.3825	-.0815269488305024	-.0653845184407124	-1.0314	.0987	-.0041	.0718304994970362	.195010362069398
Finland	FIN	24600003	24602427	1	.4434	-.0862	-1.0611	-.2531	-.0731	.053	-.1727	-.6774
Finland	FIN	24600003	24605941	1	.5081	.1221	-.8627	-.3687	.2041	.1535	-.4771	-.7496
Finland	FIN	24600003	24601196	1	.8927	-.2662	-.227	.011	.6458	.3543	.1693	.1216
Finland	FIN	24600003	24600221	1	.9771	1.7162	.0226	-.3237	-1.0518	-1.0529	-.6852	-1.1252
Finland	FIN	24600003	24603605	1	-.0249	1.1352	.7162	-1.0489	-.3959	-.2306	1.2107	1.0448
Finland	FIN	24600003	24604604	1	1.384	.3952	1.0108	-.4359	-.1739	.2619	1.3467	.8903
Finland	FIN	24600003	24606389	1	.1556	2.6352	1.4967	-.8441	.0585	-.2306	-.3206	.2286
Finland	FIN	24600003	24602252	1	-.9992	-.5743	-1.5883	.0725	.1712	.4698	-.6852	-.9069
Finland	FIN	24600003	24600675	1	-.6237	-.0862	.0226	-1.1982	-1.1739	-1.6678	-2.1355	-2.5027
Finland	FIN	24600003	24600331	1	.0954	-.663	-1.7997	.0007	-.4454	.1324	-1.2624	-.5493
Finland	FIN	24600003	24605009	1	.5652	-.6019	-1.0611	-.3257	-.7426	-.106	.0256	-.9299
Finland	FIN	24600003	24603109	1	1.3898	.4012	-.227	-.4306	.5254	.2343	.1693	-.1563
Finland	FIN	24600003	24601100	1	.9642	-.2548	-1.9313	-.2959	-.6742	.1439	-1.1855	-1.7071
Finland	FIN	24600003	24601245	1	1.0642	.2607	.8038	-.1148	.5875	.5147	.0791	1.0448
Finland	FIN	24600003	24602456	0	-.3395	.0278	.4173	-.9138	.503	.0005	.5755	.1216
Finland	FIN	24600003	24600767	0	-.3892	-.0862	.0226	-1.3798	.9602	.7341	-.2128	.1216
Finland	FIN	24600003	24600029	0	.6845	-1.2551	-.5544	-1.7857	-1.3634	-.8849	-.6852	-.959
Finland	FIN	24600003	24604678	0	.6382	-.9443	-.227	-.765	.3876	-.0766	-.1727	.6361
Finland	FIN	24600003	24601152	0	1.3775	.7821	1.036	.9412	4.8357	.3047	2.4277	2.0955
Finland	FIN	24600003	24603667	0	.9062	-.2662	.0226	.0875	.2181	.3642	.5755	.1216
Finland	FIN	24600003	24603872	0	.4567	-.0862	-.227	.608	-.4249	.7581	.5755	.1959
Finland	FIN	24600003	24601651	0	1.3815	-.0862	.0226	-.1111	1.3106	.6576	.5755	.1216
Finland	FIN	24600003	24604718	0	.6438	-.0862	-.227	-.1541	.8152	.2527	.075	.1216
Finland	FIN	24600003	24603542	0	.0582	.3178	1.0108	-2.6893	.3233	.5801	1.2262	1.515
Finland	FIN	24600003	24605282	0	.4956	-.4343	-.6928	-.3043	-.5738	-.3239	-.0553	.1959
Finland	FIN	24600003	24605607	0	-.3092	.6464	.0226	.1158	.4772	.7083	.5755	.7864
Finland	FIN	24600003	24605983	0	-.6184	-2.9627	-.5034	-.2097	.27	.5336	-1.2871	2.0955
Finland	FIN	24600003	24600442	0	.5059	-.59	-.227	-.5545	.3761	-.2544	-.309	-.4377
Finland	FIN	24600003	24604789	0	.9706	-1.0688	-.5034	-.0564	-.5538	.039	.3473	-.1563
Finland	FIN	24600003	24606033	0	-.9927	-.59	-.8627	.0247	.0387	.2907	-.4771	-.8936
Finland	FIN	24600004	24603871	1	.0745	-.4314	.0226	.1701	.0329	.4336	.5755	.1216
Finland	FIN	24600004	24605584	1	-.368	-.503424162063004	-.470998744962521	-1.1231	-.8136	-.29871323758683	-.277267649752458	-.200670084958344
Finland	FIN	24600004	24602598	0	.6413	-.4314	.0226	.7113	.4282	.9777	.5755	-.222
Finland	FIN	24600004	24602281	0	1.2126	-1.4817	-.4246	-1.7984	-1.3034	-.8849	-.5095	-.3856
Finland	FIN	24600004	24604047	1	.2644	-.59	-1.0611	-1.3001	-.883	-.3936	-.2821	-.5251
Finland	FIN	24600004	24601584	1	.4423	.0441	-1.4626	-.8165	-.9711	-1.2919	-.216	-1.1252
Finland	FIN	24600004	24605044	1	.259047764584228	-.113668982517384	-.0903464770000939	-.519814332719812	.0403085248479823	.112113934618726	.115677432340147	.142853206883293
Finland	FIN	24600004	24606089	1	.475	-.0966	.5536	-.0606	.1003	.2959	.9918	.9339
Finland	FIN	24600004	24606308	1	-.2995	-.59	.0226	.1803	.3461	.6625	.0037	1.0448
Finland	FIN	24600004	24602687	1	-.3689	-.6693	-.5034	-.765	-.3124	-.2578	-.8627	.1216
Finland	FIN	24600004	24600711	1	.0875	-.7306	1.17357732974208	-1.012	1.4974	.216	2.4277	2.0955
Finland	FIN	24600004	24601981	1	-.2047	-.7353	-1.431	-1.3001	-.9236	-.0184	-1.5848	-.222
Finland	FIN	24600004	24601435	1	-.5919	-.7221	-1.0611	-.88	-.3406	-.8849	-.6852	-.9299
Finland	FIN	24600004	24605558	1	1.0084	-.103	-.227	-.6146	-.2166	.0136	-.4948	-.1563
Finland	FIN	24600004	24600993	1	.4683	-.161732994892736	-.140146024875607	-.3202	-.2206	.5099	.0793460684967446	.0854333143494943
Finland	FIN	24600004	24602262	1	.1623	-.0862	.0226	-.3784	.1418	-.0645	.3482	.1216
Finland	FIN	24600004	24600002	1	.6655	-.7353	-1.0611	-.3964	-.0897	.1173	-.1026	-.1563
Finland	FIN	24600004	24602947	1	.479	-.8357	-.227	-.8683	-.2174	-.4523	.0256	.1216
Finland	FIN	24600004	24604116	1	-.6225	-.7353	-1.0611	-.1372	-.3679	-.0594	-.6852	-.5038
Finland	FIN	24600004	24604783	1	.1859	1.3403	.7162	-.0922	.4855	.5211	1.4793	.9339
Finland	FIN	24600004	24600249	0	.5408	.1997	.5021	1.1929	1.1373	1.1289	.5755	.1216
Finland	FIN	24600004	24603835	0	.3934	.3875	.0226	-.0261	.5977	.1191	.5755	-.6774
Finland	FIN	24600004	24605808	0	1.2887	-.0862	.0226	-.2368	.2005	-.3646	.9628	.5823
Finland	FIN	24600004	24602303	0	-.0638	1.3697	1.4967	.0179	.8901	.296	1.6338	.1216
Finland	FIN	24600004	24604220	0	.1503	-.122198134509004	-.0993299569274997	-.535310356045607	.0368442560662669	.103329445775477	.113081639667204	.135980728662939
Finland	FIN	24600004	24602956	0	-1.0627	-.0862	-.9607	-1.3001	.5482	.5688	.5755	-.7496
Finland	FIN	24600004	24604373	0	-.8767	-.0862	-.227	.0128	.1849	.6478	.5858	.1216
Finland	FIN	24600004	24602095	0	.8231	-.0994	1.9359	-.2228	1.8092	.1869	2.4277	2.0955
Finland	FIN	24600004	24600852	0	1.3023	.9454	1.4967	.6002	3.4844	.2285	2.4277	2.0955
Finland	FIN	24600004	24605069	0	-.6901	-.891	-.227	-1.2044	-.7157	.2164	.1693	-.1563
Finland	FIN	24600004	24604124	0	.4276	.2185	-.3802	.0189	.7126	.5336	.5755	.1216
Finland	FIN	24600004	24604993	0	.8475	-.8357	.0226	.1141	-.0938	.5448	.5755	.1216
Finland	FIN	24600004	24601991	0	-.6045	1.1352	1.2867	-2.6893	-.0907	.317	.5755	.2286
Finland	FIN	24600004	24601416	0	.0025	-.1845	1.1657	-.1698	.6274	.6017	1.836	.5553
Finland	FIN	24600004	24603681	0	-.4893	-.0862	-.5034	-.318	-.3159	-.3936	-.5832	-1.1252
Finland	FIN	24600004	24601510	0	-.4977	-.173021160726605	-.152860206631623	-.62764717927601	.0162015681072619	.0509849328359372	.0976139777938941	.095029395972872
Finland	FIN	24600004	24601428	0	-.4738	-.4314	.0226	-.7207	-.2488	-.0162	.1693	-.1563
Finland	FIN	24600004	24601156	0	.191	-2.9627	-1.17318954651838	.1555	.113	.9776	-.502049229333757	-.789424578434846
Finland	FIN	24600005	24603902	1	-.4794	2.6352	.8425	-.1495	.6399	.241	1.2568	.2988
Finland	FIN	24600005	24605493	1	-1.7547	-.7136	.0226	-.7911	.2367	-.7368	-.2852	-.7496
Finland	FIN	24600005	24600411	0	2.8616	.090450740465968	.124646225206436	-.148963397982965	.12321542869474	.322344380857227	.177799960094833	.307325402000251
Finland	FIN	24600005	24602324	1	-1.152	.6583	-.2973	-2.6893	-.0347	-.3801	.1693	-.8578
Finland	FIN	24600005	24603278	1	-1.2215	-.4005	-.9145	-2.6893	-1.2364	.1617	-2.1355	-.1563
Finland	FIN	24600005	24604019	1	.1905	-.948	-1.0611	-.5297	-.4046	.081	-.535	.1216
Finland	FIN	24600005	24602173	1	.5944	-.0862	.0226	.7113	.8779	1.0062	.4231703359213	.1216
Finland	FIN	24600005	24602755	1	.1517	-.7221	-.3827	-1.2698	-.3006	-.4384	-.6852	-.3856
Finland	FIN	24600005	24604144	1	.259047764584228	-.113668982517384	-.0903464770000939	-.519814332719812	.0403085248479823	.112113934618726	.115677432340147	.142853206883293
Finland	FIN	24600005	24605420	1	-.4606	-.0862	.0226	1.2836	.2618	1.5721	.5755	.1216
Finland	FIN	24600005	24601013	1	1.0805	-.6593	.0226	.509	-.2386	.6327	-.4948	-.7496
Finland	FIN	24600005	24605618	1	-.7552	-.847	-1.0611	-.0684	-.5004	.3163	.0256	-.9299
Finland	FIN	24600005	24603165	1	.6535	.4012	-.3802	-.548	-.3834	-.1117	-.1727	1.1508
Finland	FIN	24600005	24605139	1	-.1597	-1.3447	-.1627	-.2165	.5199	-.7368	-2.1355	-.8961
Finland	FIN	24600005	24602640	1	-.6499	.1852	.0226	.1053	-.0363	.2402	.0256	.1216
Finland	FIN	24600005	24601979	1	1.3345	-.7221	-.227	-.8335	-1.028	-.4133	-.2821	-.1563
Finland	FIN	24600005	24604977	1	.8895	-.2662	.0226	-.4125	-.6101	.1645	-.1972	.1216
Finland	FIN	24600005	24606292	1	1.1283	.2063	1.0108	.3755	.0281	.0308	.7812	.1216
Finland	FIN	24600005	24602210	1	-.7106	-.0862	.0226	-.9584	.1713	-.0122	-.1972	-.1563
Finland	FIN	24600005	24600952	1	.0799	-1.2723	-1.829	-.2512	-.7059	.2467	-.81064154037865	-1.0343
Finland	FIN	24600005	24602424	1	.626	-.59	-.227	-.856	-.5115	-.526	-.6852	-.7317
Finland	FIN	24600005	24604661	1	-.2691	1.1352	.8116	-.0798	.5471	.0769	2.4277	2.0955
Finland	FIN	24600005	24602179	1	1.0057	-.4136	-.5836	-.2952	.1673	.5326	-.216	-.3297
Finland	FIN	24600005	24600820	0	-.3176	-.158895810384337	-.137982431983918	-.601983812202251	.0219388336958681	.0655331531760778	.101912937521337	.106411085814664
Finland	FIN	24600005	24600395	0	.9334	.6515	1.0433	.1053	1.0226	.5117	2.4277	1.1013
Finland	FIN	24600005	24603264	0	-.7502	-.7221	-.5907	-.75	-.4882	-.0422	.1693	-.1563
Finland	FIN	24600005	24604325	0	-.0482	-.4004	1.0955	-2.6893	.7766	.4165	2.4277	.7864
Finland	FIN	24600005	24604801	0	.5749	2.6352	-.8099	-1.7857	.6669	.0156	-2.1355	1.2147
Finland	FIN	24600005	24600810	0	.9354	.1852	1.9359	-.7798	.291	.7517	-.3322	-1.4795
Finland	FIN	24600005	24601989	0	-.7964	-.0862	.0226	.0659472876481954	1.5651	.9028	-.6852	.1216
Finland	FIN	24600005	24602325	0	-.4234	-.167193767442704	-.146722401765857	-.617059793525981	.0185684689025614	.0569867805387271	.0993875075426394	.0997248960019954
Finland	FIN	24600005	24602881	0	1.3999	.0467	-.4806	-.8757	-.5651	-.7793	.5755	-.7496
Finland	FIN	24600005	24601111	0	1.09	-2.9627	-1.1926	.7113	-.9939	.3471	-2.1355	-1.9616
Finland	FIN	24600005	24600407	0	-1.1034	.5946	-.227	-.9395	-.0542	-.1968	.8038	.1216
Finland	FIN	24600005	24603897	0	.124	-.0862	.1802	-2.6005	1.0594	.1211	1.1171	1.515
Finland	FIN	24600005	24605567	0	-.6242	-1.1117	-1.5865	-1.6841	-1.2512	.0177	-1.5596	-1.2711
Finland	FIN	24600005	24602205	0	.4339	1.3697	.0226	-.4754	.7826	.0272	2.4277	.4777
Finland	FIN	24600005	24600984	0	1.255	-.0355558550914364	-.0080724463593744	-.377896021751431	.0720355791963794	.192565531337683	.139450661382396	.205793903389354
Finland	FIN	24600005	24604583	0	.157	-.4314	.6755	-.0207	-.0584	.39	.1693	.7864
Finland	FIN	24600005	24602413	0	-.2821	.7821	.0226	.3867	1.4131	1.0062	1.3918	1.2147
Finland	FIN	24600005	24603775	0	-.277	-.4314	1.2341	-2.6893	.4316	1.5627	.5755	2.0955
Finland	FIN	24600006	24605507	0	-.0643	.4468	.0226	.6771	.6374	.4394	.8038	.1216
Finland	FIN	24600006	24606240	0	-.1465	-.7815	.0226	-.8245	-.697	-.1817	.5755	.1216
Finland	FIN	24600006	24606301	0	.4635	-.0862	1.4967	-.414	1.0673	.8555	1.2262	1.515
Finland	FIN	24600006	24602642	0	.8892	-1.0079	-1.0953	.1349	-.3518	-.9484	-2.1355	-.5265
Finland	FIN	24600006	24602011	0	1.5566	-.543264623999843	-.477892562317867	-1.69504879238368	-.87840654344915	-1.6678	-.502405664730452	-.2202708227353
Finland	FIN	24600007	24602005	1	.3742	-.948	-2.664	-1.7857	-.6841	-.8768	-2.1355	-1.6909
Finland	FIN	24600007	24605353	1	-.3195	-.159044828516765	-.138139387962989	-.602254552887649	.0218783072959883	.0653796738943107	.101867584809054	.10629101246264
Finland	FIN	24600007	24604411	0	.143	.358118192638771	.362226309859098	-.0194789515041371	1.2192	.53754625803812	.620194405410994	.57370960519561
Finland	FIN	24600007	24605100	0	1.2671	-.4314	.0226	-.3336	.097	-.0444	.5755	.6802
Finland	FIN	24600007	24601210	0	1.0368	.631	1.1355	3.6039	4.8357	3.6292	2.4277	2.0955
Finland	FIN	24600007	24603753	0	-.2164	-1.3452	.0226	.1053	-.0408	1.0062	.5755	2.0955
Finland	FIN	24600007	24600882	0	-.2341	-.1523468556171	-.13108462974581	-.590085471554507	.0245988096905856	.0722781637168982	.103906069876926	.111687993653584
Finland	FIN	24600007	24604584	1	-.7831	-.157128810847906	-.123227767608403	-.639699305046034	.0450344325412251	.0499068441339395	.1922	.12682562688028
Finland	FIN	24600007	24603485	1	-.8418	.4121	-.5836	-1.2502	.1861	-.4384	-.6852	-.2432
Finland	FIN	24600007	24604034	1	-.4146	-.627814377569728	-.586972483487727	-1.22883385141516	-1.0641	-.568	-.400185923462544	-.314267734419032
Finland	FIN	24600007	24605565	1	-.4851	-.5847	-.227	-.4259	-.4082	-.1627	.0221	-.1563
Finland	FIN	24600007	24604013	1	.445	2.6352	1.24617448917142	-.0313424051904295	1.04773849931759	.62832539943397	1.18640189276097	1.31863228606795
Finland	FIN	24600007	24600696	1	-.2922	-.156903673245561	-.135884178368973	-.598364436723776	.0227479760942612	.0675849288375968	.102519231675013	.108016276941713
Finland	FIN	24600007	24602918	1	-.9755	-.319383327349443	-.348494295368783	-.725132352425303	-.0843859291059225	-.0268854918621343	-.043649937265526	-.1865
Finland	FIN	24600007	24606208	1	-.3698	-1.3452	.0226	.7113	-.0408	1.0062	-.6852	-1.1252
Finland	FIN	24600007	24600203	1	.4981	-1.2115	.0226	.2047	-1.235	.5248	.5755	-.1563
Finland	FIN	24600007	24605387	1	-.47	-.2662	-.6116	.2329	.4956	-.1285	.5858	.06
Finland	FIN	24600007	24604533	1	-.7986	-.4203	-.227	-.5167	-.2137	-.3128	.1693	.1216
Finland	FIN	24600007	24601359	1	.7931	-.7353	-1.3645	-1.3102	-.0779	.3064	-.6852	-.8198
Finland	FIN	24600007	24604674	0	-.4387	.6464	-.227	.3727	.329	.5816	1.1171	.1216
Finland	FIN	24600007	24606422	1	-.7598	-.6019	.8571	-.4363	-.8326	-1.6678	-.0987	.5823
Finland	FIN	24600007	24601429	1	-.4724	.3289	-.227	.1495	-.0797	.5268	.5755	-.4607
Finland	FIN	24600007	24600880	1	-.424	-.167240825800313	-.146771966811879	-.617145290584527	.0185493553025994	.0569383133971164	.0993731856334974	.0996869781013564
Finland	FIN	24600007	24602540	1	.3731	-1.1429	-1.0611	.7113	-.1732	1.0062	-.6852	-.7317
Finland	FIN	24600007	24604488	0	-.3268	-.4314	.0226	-.4298	.3251	.3446	.3473	-.1563
Finland	FIN	24600007	24601791	0	-.5344	-.2662	.0226	.1053	-.1644	.1964	.5755	.1216
Finland	FIN	24600007	24601658	0	-.3549	.674740652786623	.66291595434727	.291859205987067	2.078	.818916405320372	.983507149540792	.866336513813531
Finland	FIN	24600007	24603656	0	.1998	.3289	1.9359	-1.7857	.9631	.1535	2.4277	2.0955
Finland	FIN	24600007	24601001	0	.0452	.309417350180657	.289136950386562	-2.5303	1.1749	-.373886222669191	.264297288423822	.636949619709979
Finland	FIN	24600007	24601711	0	-.771	-.245	-.8627	.5365	.228	1.0196	.2287	.6905
Finland	FIN	24600007	24601377	0	.7158	.0490704747918129	.0800950850150979	.7113	.3419	.627470715601365	.390710798846582	.242530216919742
Finland	FIN	24600007	24601851	0	-.502	.5119	1.4967	-.4888	.7921	-.0062	1.4793	.6919
Finland	FIN	24600007	24606136	0	1.3907	-.0249128232122258	.00313751488267738	-.358559437010126	.0763584383877946	.203527183198633	.142689799833335	.214369668583863
Finland	FIN	24600007	24606112	0	-.4312	-.5717	.0226	.7113	-.2478	.5105	.273217621189939	.1216
Finland	FIN	24600007	24602254	0	.3324	-.107915922974706	-.0842869654597206	-.509361998776693	.0426452336547466	.11803922325432	.117428339091786	.14748881150686
Finland	FIN	24600007	24604381	0	.9195	-.0862	.0226	.4855	.1165	1.5721	.5755	.2286
Finland	FIN	24600007	24602342	0	-.0939	-.0862	-.5034	.7113	-.0096	1.0062	-.6852	-.6774
Finland	FIN	24600008	24605867	1	.1784	.7763	-.5836	-1.7857	.2753	-.1233	-.6852	-.5251
Finland	FIN	24600008	24600681	1	.4653	-.847	-.7638	-.0058	1.0258	.7905	-.6852	-.1563
Finland	FIN	24600008	24602088	0	.2223	-.2479	.0226	-2.6893	.1583	.0108	2.4277	.3516
Finland	FIN	24600008	24601295	0	.9703	1.3697	.1386	-2.6893	.1811	-.7368	.3473	.2224
Finland	FIN	24600008	24605122	0	.559	-.1167	.3416	-.2969	.8596	-.2608	1.2262	.7338
Finland	FIN	24600008	24605359	0	-.4303	.3875	-.2943	-.8112	-.2798	.1373	.5755	-.7639
Finland	FIN	24600008	24600532	1	-.4816	-.59	-.5034	-.6744	-1.1723	-.526	-.2821	-.1563
Finland	FIN	24600008	24605740	1	-.2574	-.7221	-.8627	.0079	.1034	.5534	.3482	-.7317
Finland	FIN	24600008	24603029	1	.8506	.2607	-.5034	-.9135	-.4601	-.213	-.181667426057526	-.0664625083789007
Finland	FIN	24600008	24605686	1	.313651515845423	-.59	.3416	-.297	.1734	.3438	.0256	1.2147
Finland	FIN	24600008	24604775	1	.4199	-.7221	-1.5883	-1.7857	-.5272	-.8768	-1.5848	-.9774
Finland	FIN	24600008	24600030	1	.0549	.0502	-.227	-.0188	.0353	.1166	-.3814	-.1563
Finland	FIN	24600008	24600904	1	.3285	.4298	-1.762	-.1965	.232	.5352	-.8044	-1.3768
Finland	FIN	24600008	24601077	1	-.1391	.4981	-.227	-1.7857	-.0449	-.2793	-.5974	.1216
Finland	FIN	24600008	24603807	1	.3523	.2539	.0226	-1.1465	-.1682	-.7368	-.4982	-.3019
Finland	FIN	24600008	24602998	1	-.9397	-.207687484165154	-.189373123868078	-.69063001240539	.00212121613522439	.0152808051827326	.0870635047259886	.0670965425021782
Finland	FIN	24600008	24604516	1	.899	.3924	.6825	-2.6893	.0444	-.475	-.3912	.839
Finland	FIN	24600008	24601519	1	1.2404	1.7671	1.4967	-.6279	.3206	.5967	.8107	1.2147
Finland	FIN	24600008	24600606	1	.4347	-.5743	-.691	-.9894	-1.014	-.4173	-.5832	-.1865
Finland	FIN	24600008	24602220	1	1.1578	1.3403	1.9359	-.0382	.5954	.3013	1.8085	2.0955
Finland	FIN	24600008	24605862	1	1.0759	-.847	.0226	-.6336	.4124	-.1567	-.5832	.2286
Finland	FIN	24600008	24602807	1	.5598	-.2662	-1.0611	-2.6893	-.5918	.0261	.0256	-.1563
Finland	FIN	24600008	24600087	1	.1551	-.0862	-.0154	-.5461	-.7353	-.4399	.5755	.1216
Finland	FIN	24600008	24605159	0	1.2797	-.0994	1.0108	.6145	.4247	.4729	.5755	.1216
Finland	FIN	24600008	24601042	0	.5664	.3898	.8877	-.4512	.8176	.3875	.1693	-.0542
Finland	FIN	24600008	24601766	0	-.0549146149860741	-2.9627	-2.664	-2.6893	-.6803	-.6274	-2.1355	-.8961
Finland	FIN	24600008	24605447	0	-.3379	.1371	-.9285	-2.6893	.5662	-.5011	-.4805	-.1563
Finland	FIN	24600008	24600386	0	.1034	.468	.0226	-.1428	1.4559	.6324	.8038	.7532
Finland	FIN	24600008	24606077	0	.9489	-.2662	.0226	-.0512	.6391	.2508	-.0823	.1216
Finland	FIN	24600008	24600897	0	.1159	-1.0212	-1.1926	-.2612	.3104	.2411	-.6852	-2.5027
Finland	FIN	24600008	24605578	0	-.3547	.235	1.2867	-2.6893	1.1231	-.4384	2.4277	2.0955
Finland	FIN	24600008	24602694	0	-.2975	-1.0212	.0226	.6842	-.3376	.0258	.5755	.1216
Finland	FIN	24600008	24604929	0	.9297	-.0610693279750562	-.0349449621444845	-.424249676993483	.0616728224169592	.166288262727757	.131685799642601	.185236081592936
Finland	FIN	24600008	24602665	0	-.6636	-1.1804	-.9607	-1.6841	-.5732	-.6274	-.216	-.3297
Finland	FIN	24600008	24600868	0	-.4957	.5266	.0226	-.5859	.5567	-.5639	.8038	-.1563
Finland	FIN	24600008	24600947	0	-.2494	.1973	1.9359	-1.1209	-.1291	-.1869	.0215	1.2147
Finland	FIN	24600008	24604387	0	-.5657	.2607	-.5034	-.0574	-.2131	-.0922	-.5832	-.1563
Finland	FIN	24600008	24600812	0	-.0318	.2607	1.0433	-2.6893	.8616	-.0243	.3482	1.0448
Finland	FIN	24600008	24601482	0	-.3562	-.938	-1.2374	-.813	-.1453	-.1815	-1.0571	-.8714
Finland	FIN	24600009	24605301	1	.7702	.7989	-.227	.3357	.7344	.5023	.3482	2.0955
Finland	FIN	24600009	24604969	1	.988	-.2924	.5347	-.7911	-.9408	-.801	-.216	-.6158
Finland	FIN	24600009	24602322	0	.3839	.3178	.0226	.4183	1.1509	.6878	.8038	.9339
Finland	FIN	24600009	24603556	1	1.5537	.5179	1.9359	.7113	.4754	1.0062	.5755	2.0955
Finland	FIN	24600009	24603456	1	1.067	-1.1085	1.0929	.3808	.7812	.6864	-1.0396	.9339
Finland	FIN	24600009	24605511	1	-.0047	.9454	1.1381	-.431	.5314	.3262	.3482	1.2147
Finland	FIN	24600009	24604010	1	.7321	-.0937985430363431	-.1972	-.23562603817507	.151858553960856	.4672	.117703001188924	.107907860331359
Finland	FIN	24600009	24601378	1	1.61	.2554	-1.2891	.198	-.2763	.7074	-.4948	-.1563
Finland	FIN	24600009	24604369	1	.7408	-.7221	-.227	-.115909951623663	.3555	.7044	-.6852	-.1563
Finland	FIN	24600009	24602030	1	1.169	1.1132	-.6334	.0741	-.2549	.0506	1.4841	.6377
Finland	FIN	24600009	24603220	1	3.0255	2.6352	1.9359	3.6039	2.60986926979642	3.6292	2.4277	2.0955
Finland	FIN	24600009	24605590	1	1.6163	1.1493	.4173	-.541	.2845	.4136	.5755	1.515
Finland	FIN	24600009	24601035	1	.9861	-.0566458423598205	-.0302858478183848	-.416212953490097	.0634695008133911	.170844174039161	.133032059101944	.188800364252997
Finland	FIN	24600009	24605455	1	.8362	-.4314	-.7836	.6202	.1788	1.0062	-.6852	-.5251
Finland	FIN	24600009	24604132	1	1.2253	-.891	-.7836	-.1973	-.4872	.3349	-.4771	-.8028
Finland	FIN	24600009	24602251	1	-.1464	.0467	-.8627	-.2689	-.8902	.1764	.1648	-.5251
Finland	FIN	24600009	24602679	1	1.282	.802	.6825	-.4002	-.2672	.4297	.1435	-.0542
Finland	FIN	24600009	24603699	1	.8856	-.0645281172593096	-.0385879930271262	-.430533710796664	.0602679728197491	.162725927819371	.130633139320667	.182449115895973
Finland	FIN	24600009	24601837	1	.259047764584228	-.113668982517384	-.0903464770000939	-.519814332719812	.0403085248479823	.112113934618726	.115677432340147	.142853206883293
Finland	FIN	24600009	24605648	0	1.0105	-.054732135817059	-.0282702026134765	-.412736073109199	.0642467872118475	.172815171131329	.13361448340705	.190342358878981
Finland	FIN	24600009	24600629	0	.9555	-.4203	.1386	-1.6821	.0791	-1.6678	-.3241	.1216
Finland	FIN	24600009	24602955	0	1.2543	-.0356107565086467	-.00813027224640039	-.377995768319735	.0720132799964238	.192508986339137	.139433952488397	.205749665838608
Finland	FIN	24600009	24604742	0	.7401	-.9268	.0226	.5817	.2512	1.3555	.5755	-1.3027
Finland	FIN	24600009	24602865	0	1.2638	-.034865665846506	-.00734549235104671	-.376642064892746	.0723159119958228	.193276382747973	.139660716049812	.206350032598725
Finland	FIN	24600009	24606212	0	.388304772817321	1.1493	-.4659	.2526	.1216	.3629	.0215	1.2147
Finland	FIN	24600009	24601060	0	1.3492	-.0281676929468406	-.000290734133867487	-.364472983559604	.0750364143904201	.200174872570561	.141699201117683	.211747013789669
Finland	FIN	24600009	24600636	0	1.5609	-.0115639357705039	.0171974662710136	-.334306771402387	.0817803295770271	.217275695702197	.146752448059936	.225125713065112
Finland	FIN	24600009	24604774	0	1.1048	-.6593	-1.2374	.7113	-.0408	1.0062	-.2217	.3516
Finland	FIN	24600009	24604744	0	1.6371	-.0862	.0226	-.6123	-.2145	-.2117	.5755	.1216
Finland	FIN	24600009	24606110	0	1.0373	2.6352	1.9359	3.6039	.858	.8638	2.4277	2.0955
Finland	FIN	24600009	24602431	0	-.0497	-.7815	-.6843	.7113	-.0408	1.0062	.1922	-.7507
Finland	FIN	24600009	24600964	0	1.2605	1.4003	.4173	.0352	1.2344	.4769	2.4277	-.1563
Finland	FIN	24600009	24606333	0	1.1713	-.0862	.0226	1.2836	.6386	1.5721	.5755	.1216
Finland	FIN	24600009	24603034	0	1.1822	-.239408481233661	-.173289772706745	-.625049073183698	-.5244	-.0164859559314938	.0447	.0490740145386747
Finland	FIN	24600009	24601661	0	1.4604	.5896	1.8045	3.6039	4.8357	2.6221	1.4841	.1554
Finland	FIN	24600009	24603223	0	-.3333	-.16012717074177	-.139279384021503	-.604220985234223	.0214386944968613	.0642649296372649	.101538180898789	.105418900747944
Finland	FIN	24600010	24603134	1	-1.1667	-.5847	-.5034	-.7841	-.3804	-.231	-.1026	-.1563
Finland	FIN	24600010	24603698	1	1.2801	-.847	-.227	-1.3102	-.9862	-.801	-.6852	-.959
Finland	FIN	24600010	24602932	0	-.2071	-.7815	.0226	1.2836	.8779	1.0062	.5755	.7435
Finland	FIN	24600010	24603471	0	-.4029	-.2662	.3416	-.5054	-.7394	-.8849	.1693	.1216
Finland	FIN	24600010	24604592	0	-.2983	-.0192	.0226	-.0101	.0345	-.2574	.1648	.1216
Finland	FIN	24600010	24600824	0	.092	-1.0744	-.7638	-1.3089	-.3303	-1.6678	-.2008	-.4607
Finland	FIN	24600010	24600177	1	1.1585	.0347	-.9899	.2335	-.1581	.1957	-.4948	-.9299
Finland	FIN	24600010	24603893	1	1.1162	.7156	-.9624	-.2247	.1907	-.3973	-.4948	-.2413
Finland	FIN	24600010	24603281	1	-.7226	-.5743	-.8627	-.55	-.3605	.0829	-.3241	-.5251
Finland	FIN	24600010	24603577	1	-.8704	-.2479	.0226	.1053	-.3063	-.3936	-.6852	-.4607
Finland	FIN	24600010	24603567	1	.1957	-.3486	-1.2567	-.23	.2465	-.3936	-2.1355	-.7496
Finland	FIN	24600010	24602752	1	-.1424	-.4136	-1.2391	1.2836	.4881	.758	.5755	-.6073
Finland	FIN	24600010	24602224	1	.9401	-.6616	.5347	-.593	-.3173	-.2544	-1.5848	-.7108
Finland	FIN	24600010	24601932	1	-.7928	.6348	-1.3711	-1.2764	-.1397	.2946	-2.1355	-.2413
Finland	FIN	24600010	24605920	1	.0537	-.0862	.0226	-.8112	.0928	-.106	.5755	.1216
Finland	FIN	24600010	24605006	1	.5196	-.2662	-.227	.1155	-.9662	-.443	-.0992	.4777
Finland	FIN	24600010	24604712	1	-.7784	-.5847	-2.664	.7113	-2.1394	-1.6678	-2.1355	-.5251
Finland	FIN	24600010	24600009	1	1.5351	.6606	.6825	-.598	.4123	.4224	-1.5588	1.2147
Finland	FIN	24600010	24603208	1	.1765	-.2662	-.4728	-.4097	.7444	.2488	-.1727	-.7496
Finland	FIN	24600010	24601138	1	.6158	-.4314	-.7836	-.3953	.0076	.4591	-.309	-1.1405
Finland	FIN	24600010	24604699	1	-.3244	1.0472	-1.4945	-2.6893	-.2901	-.7368	-.6625	.0192
Finland	FIN	24600010	24600429	1	-.1864	-.6978	.0226	-.1572	-.4326	.1774	.5858	-.1563
Finland	FIN	24600010	24601383	1	.3196	-.59	-1.2391	-.4033	.1593	-.475	-.4948	-.3297
Finland	FIN	24600010	24604239	0	1.0188	.5177	.1386	-.8913	-.1175	.2611	-.309	-.1563
Finland	FIN	24600010	24605645	0	-.6829	-.8305	-.7183	-.578	-1.3664	-.0993	-.4771	-.7317
Finland	FIN	24600010	24600452	0	-.5895	.6555	.0226	.3499	.2305	-1.6678	.174	.1216
Finland	FIN	24600010	24603181	0	.1458	-.4314	.0226	-.7936	.8203	.2667	.8038	1.1508
Finland	FIN	24600010	24601137	0	1.8099	-1.2608	.0226	1.1793	.9346	-1.6396	-1.1855	-1.4827
Finland	FIN	24600010	24605884	0	.8054	-.0862	.0226	-.2074	-1.2058	-.801	.5755	.1216
Finland	FIN	24600010	24600970	0	-1.5182	-.0862	.0226	.1053	.1025	.3994	-.6997	-.1563
Finland	FIN	24600010	24601150	0	-.7815	-.5034	-.2827	-2.6893	-.5326	-1.6678	-.2008	.1216
Finland	FIN	24600010	24604214	0	.0026	-2.9627	.0226	3.6039	4.8357	3.6292	.5755	2.0955
Finland	FIN	24600010	24601207	0	.5282	-.092559212275005	-.0681122387744314	-.481461458670963	.0488826384423596	.133855667133273	.122102055441777	.159862686415371
Finland	FIN	24600010	24601522	0	-1.0943	-.2662	.0226	-1.0563	-.3401	-.4173	.5755	.1216
Finland	FIN	24600010	24603679	0	-.5403	-1.3507	-.9211	-1.3798	-.7221	-.4657	-.5945	-.4377
Finland	FIN	24600010	24606299	0	1.3274	-.2662	-.9607	-1.3001	.0348	-.5309	-.3912	-.7496
Finland	FIN	24600010	24601764	0	.8136	-.0994	.5347	-.4012	-.075	-.1117	.5755	.7864
Finland	FIN	24600010	24600043	0	.0209	-.2662	.0226	.1857	.1965	-.0341	.5755	.1216
Finland	FIN	24600010	24600475	0	-.4473	.0308	-1.3074	-.2689	.4468	-.2144	-.0766	-.3832
Finland	FIN	24600010	24601722	0	-.9193	-.2662	1.4967	-.7708	-.1011	.0383	1.5037	1.2147
Finland	FIN	24600010	24600628	0	1.0312	.7821	1.2341	-.9969	.1255	-1.2919	.5755	1.2147
Finland	FIN	24600011	24603882	1	-.4794	-.4314	-.7902	-.5599	-.9642	-.3936	.1693	-.2503
Finland	FIN	24600011	24604062	1	-.0538	-.8357	-.8892	-.9788	-1.2801	-.2785	-.6852	-.6353
Finland	FIN	24600011	24606201	0	-1.2163	-.229381387022853	-.212222610084375	-.730044156395404	-.00669015344727684	-.00706254709979313	.0804611046115481	.0496163903076218
Finland	FIN	24600011	24603944	0	-.0058	-.2662	-.3827	-.4523	.1353	-.0321	-1.7719	-.1563
Finland	FIN	24600011	24601190	1	-.1035	.1852	.4173	-.3463	.298	.5159	-.4948	-.1563
Finland	FIN	24600011	24604117	1	-.4278	-.0862	.0226	-1.1118	-.2532	.2516	.5755	.1216
Finland	FIN	24600011	24605481	1	-.1395	-.269	-.5034	-1.1533	-.2259	.1891	-.5974	-.1789
Finland	FIN	24600011	24603952	1	.2082	.1852	.1386	-.7703	-.4469	-.4207	.5755	-.1563
Finland	FIN	24600011	24602435	1	-.2094	-.7221	-1.0611	-.5142	-1.0116	-1.6678	-.4948	-.9299
Finland	FIN	24600011	24603863	1	-.8546	-.0192	-1.5883	-.1048	.1338	.4636	-.1727	-.7496
Finland	FIN	24600011	24600792	1	.4594	-.2479	-.5034	-1.7857	-.2759	-.3477	-.3206	1.2147
Finland	FIN	24600011	24605726	1	.4201	.6606	-1.0021	-.1143	.2633	-.2578	-.7651	-.6353
Finland	FIN	24600011	24606165	1	-.4934	-.4314	-.7638	-.5242	.5856	.0539	.3482	-.3297
Finland	FIN	24600011	24605663	1	-.0746	-.2662	-.227	-.4193	.3663	-.5639	.3482	-.7317
Finland	FIN	24600011	24602857	1	-1.3293	-.4203	-.227	-1.2502	-.2311	-.4612	-.5832	-.4377
Finland	FIN	24600011	24606169	0	.0875779712056038	-.7221	-.175577258159895	-1.66868303376564	-.658980540784669	-1.6678	.5755	.0992417634566198
Finland	FIN	24600011	24602471	0	-1.1854	-.4488	.0226	-.6949	1.0138	.1622	.8038	.7627
Finland	FIN	24600011	24604211	0	.0745	.3326	.0226	-1.2106	.9582	.1324	-.2704	1.2147
Finland	FIN	24600011	24603422	0	-.009	-.0862	.5347	-1.2103	.0651	.277	.1085	.7864
Finland	FIN	24600011	24605298	0	.6734	-.2479	-1.0611	-1.7857	.1796	-1.6678	-.1727	-.4607
Finland	FIN	24600011	24601420	0	.5663	-.7221	-.5034	-1.3798	-.7766	-.4795	.1693	.1216
Finland	FIN	24600011	24603375	0	.1524	-2.9627	-2.664	-1.3798	-.6461	-.9484	-2.1355	-2.5027
Finland	FIN	24600011	24606427	0	.2679	.7821	1.9359	.7113	1.6726	.7052	1.2262	2.0955
Finland	FIN	24600011	24600838	0	-.4141	-.0219	-1.1926	-1.3001	-.4506	.2172	-.6852	.1216
Finland	FIN	24600011	24600739	0	-.5149	-1.3452	.0226	.7113	-.4433	-1.6678	.5755	.1216
Finland	FIN	24600011	24605831	0	-.3485	-.0330332842428825	-.0404042410920467	-2.6893	.3905	-.60545601211068	-.0444298539483562	.318059545931479
Finland	FIN	24600011	24600365	0	-.0719	-.0862	.0226	.1053	.2915	1.0062	.5755	.1216
Finland	FIN	24600011	24604206	0	.3402	.1852	.5833	-.0932	.2041	.3862	.9246	1.2841
Finland	FIN	24600011	24603755	0	-.0205	-.0862	-.227	-.4176	-.338	.3778	-.4805	-.1563
Finland	FIN	24600011	24602662	0	-.219	-1.8634	-1.6896	-1.0091	-.9154	-1.6678	-1.0758	-1.0477
Finland	FIN	24600011	24603414	0	.8196	.1141	.1386	-.5591	.1035	-.1805	.5755	.44
Finland	FIN	24600011	24604284	0	-.7381	.83251645587328	.811775238437157	.439139995478006	2.5277	.957793148041499	1.17250148385128	1.01327235057651
Finland	FIN	24600011	24601232	0	.6862	-1.1117	-.3827	.0527	-.9388	-1.6678	.5755	2.0955
Finland	FIN	24600012	24603813	1	.2067	-.8802	1.9359	-.5452	-.456	-.3038	-.176	.808071248947569
Finland	FIN	24600012	24606392	1	-.3634	-.4314	.0226	.1516	.5035	-1.3198	.1693	-.1563
Finland	FIN	24600012	24600301	0	-1.4261	.3289	.0226	.7113	2.0116	1.2501	.5755	1.2147
Finland	FIN	24600012	24603765	0	.2779	2.6352	2.17308590677992	1.4615	4.8357	3.6292	2.48354209395893	2.31013307058058
Finland	FIN	24600012	24603852	0	1.1757	.32	1.9359	-.5724	.8606	.3053	1.4752	2.0955
Finland	FIN	24600012	24604635	0	-1.7291	-.7221	.0226	-.5723	.2378	.449	.075	-.4607
Finland	FIN	24600012	24604169	1	.4816	.6492	.1386	-.3005	-.021	-.0622	1.231	.6361
Finland	FIN	24600012	24606366	1	.9811	-.2662	.0226	-2.6893	-1.0562	-1.6678	-.4948	1.7439
Finland	FIN	24600012	24600661	1	.541	.666	-.335	-.6306	-.2489	-.7368	-.2821	.3535
Finland	FIN	24600012	24601349	1	.3232	-.9298	.0226	.7113	.0566	1.2872	.5755	-.7507
Finland	FIN	24600012	24605045	1	.5346	-.0219	-.227	-.6342	-.2179	-.2042	-1.0753	-.1563
Finland	FIN	24600012	24606424	1	.393	-1.497	-1.4945	-1.6841	-1.8159	-.8768	.0447	-1.7277
Finland	FIN	24600012	24606121	1	-.4253	-.167342785575133	-.146879357744928	-.617330534211379	.0185079425026815	.0568333012569598	.0993421548303564	.099604822649972
Finland	FIN	24600012	24602122	1	-.366	-1.3452	-.6863	-2.6893	-.8123	-.526	-.6852	-.3856
Finland	FIN	24600012	24603039	1	.9737	.2607	.0226	.323	-.5537	-.2131	.3542	-.1563
Finland	FIN	24600012	24605569	1	-.196	-.4314	-.227	1.0749	.585	1.0278	.5755	-1.1252
Finland	FIN	24600012	24604719	1	1.0893	-.7221	-.9947	-.6086	-.9418	-.526	-.9906	-.7496
Finland	FIN	24600012	24602867	1	.9549	.2032	.0226	-1.0599	-.1178	1.5105	.0447	-.5251
Finland	FIN	24600012	24604339	0	.1662	.402357724885132	.39442876961683	.548478002072187	1.0962	1.5016	.723732715289299	.58813423766249
Finland	FIN	24600012	24600714	0	.8767	-.4314	-.227	-.6165	-.4819	-.2708	-.1727	-.1563
Finland	FIN	24600012	24605694	0	.1106	-.4203	-.227	-.3284	.3235	.3165	-.309	1.515
Finland	FIN	24600012	24604782	0	.9317	-.4548	-.7651	.7647	.0025	.9782	-.2276	-.9481
Finland	FIN	24600012	24604108	0	-.7082	-.4314	-.4728	-.4661	-.4244	.0792	.2287	-.1563
Finland	FIN	24600012	24602575	0	-.4365	-.5717	.0226	.8038	4.8357	1.0062	.5755	-.5251
Finland	FIN	24600012	24606158	0	.0181	1.1352	.0226	-.3643	.5269	.2389	.5755	.1216
Finland	FIN	24600012	24600066	0	.0241	-.132096075726074	-.109755138274198	-.553293237359923	.0328240288742508	.0931351903233629	.110069264777679	.128005330228546
Finland	FIN	24600012	24601965	0	.8979	-.0635634209283273	-.0375719095836683	-.428781021096457	.060659801618971	.16371950422239	.130926738458077	.183226432859072
Finland	FIN	24600012	24602091	0	.613	-.2479	-.227	.5828	-.0408	-.3419	.5755	-1.1252
Finland	FIN	24600012	24603578	0	-.3263	-.159578156569666	-.138701125151242	-.603223519551178	.0216616864964184	.0648303796227229	.101705269838779	.105861276255399
Finland	FIN	24600012	24602024	0	.9285	1.0508	1.2867	-.9331	.5879	.0258	.8038	.1216
Finland	FIN	24600012	24605509	0	1.4205	.3289	.8348	.6326	.0979	.8616	.0643	.7627
Finland	FIN	24600012	24600887	0	1.144	-.0306	.1386	-1.3001	-.3057	-.1294	1.2067	1.515
Finland	FIN	24600012	24605486	0	1.1089	-1.0951	-1.0611	-.9584	-1.2223	-.8849	-1.0758	-.4607
Finland	FIN	24600012	24606350	0	-1.0807	-1.0212	-1.1926	.0925	.3778	.2285	-.6852	.1575
Finland	FIN	24600013	24600665	1	.8314	-.1968	-.3827	-.2162	-.3888	.2365	1.1129	1.515
Finland	FIN	24600013	24605807	1	-1.2398	-.4314	-.3827	-1.7857	-.3692	-.568	-.3733	-.4607
Finland	FIN	24600013	24605049	1	-1.3215	2.6352	.8348	-.0612	.2263	.179	2.4277	-.2413
Finland	FIN	24600013	24601746	1	1.2037	-.0862	-.227	-.0492	.551	.1973	.1922	-.222
Finland	FIN	24600013	24602271	0	.669	-.5783	1.2341	-1.3102	-.358	-1.6678	1.0854	1.2147
Finland	FIN	24600013	24602905	0	.259047764584228	-.113668982517384	-.0903464770000939	-.519814332719812	.0403085248479823	.112113934618726	.115677432340147	.142853206883293
Finland	FIN	24600013	24603961	0	1.0175	.4048	-.3447	-.8227	.3967	-.8849	.319	1.2147
Finland	FIN	24600013	24600892	1	.6948	.6555	.0226	-.1956	.0186	.2908	.3482	-.1563
Finland	FIN	24600013	24601020	1	.7904	-.4203	.0226	-.3055	.0804	-.3205	-.216	-.1563
Finland	FIN	24600013	24602618	1	-.5266	-.5874	.0226	-.7391	-.4388	-.1117	-.1727	-.4377
Finland	FIN	24600013	24601107	1	-.1699	1.7162	-.4338	-.4398	.7959	.5394	.3482	1.0448
Finland	FIN	24600013	24605555	1	-.3163	.7062	1.9359	.0934	.5692	.2322	2.4277	.4994
Finland	FIN	24600013	24605761	1	-.8505	-.59	-.5034	-.8026	.2614	.4641	.5755	-.4607
Finland	FIN	24600013	24601682	1	1.004	-.4314	-1.2891	-.6849	-.7471	-.0779	-.4948	-.222
Finland	FIN	24600013	24603123	1	.779	.3178	.4173	-.6975	.0655	.0087	.1693	-.4377
Finland	FIN	24600013	24605347	1	.259047764584228	-.113668982517384	-.0903464770000939	-.519814332719812	.0403085248479823	.112113934618726	.115677432340147	.142853206883293
Finland	FIN	24600013	24601101	1	-.0223	-.4203	-.8627	-1.7857	.2463	-.7368	-2.1355	-.1563
Finland	FIN	24600013	24603178	1	-.7745	-.59	-.5907	-1.6821	4.8357	.3885	.0256	.1216
Finland	FIN	24600013	24603968	1	-.2029	-.0862	-.227	.1053	-.4642	-.2144	.1701	-1.0759
Finland	FIN	24600013	24604201	1	.3874	-.0862	-.7638	.0174	-.1556	.0759	.1693	-1.1252
Finland	FIN	24600013	24601306	1	-.8574	-1.4163	-1.6468	-2.6893	-.7759	-1.2919	-1.2871	-.9299
Finland	FIN	24600013	24602105	0	.398	-.313858507887206	-.372305167706754	-.657826230374753	-.164412117073283	.00214401094218115	-.4402	-.123182760978231
Finland	FIN	24600013	24600403	0	.6805	-1.073	-.4806	-2.6893	-.7351	-.3766	.1999	.1216
Finland	FIN	24600013	24600257	0	1.0256	2.6352	-1.1926	-2.6893	1.5625	-.0955	.5755	2.0955
Finland	FIN	24600013	24605010	0	-.1455	.4981	.7804	-2.6893	.157	.1249	-.7651	.2862
Finland	FIN	24600013	24602304	0	1.2024	-.847	-.227	-.8441	-1.2096	-.568	-1.2665	-.1563
Finland	FIN	24600013	24601624	0	.5731	-.2662	.0226	-.5596	.4362	.1291	.5755	-.4377
Finland	FIN	24600013	24601656	0	-.8719	-.7221	-.227	-1.5123	.4612	-.1751	.3415	.2286
Finland	FIN	24600013	24604983	0	-.1184	-1.0658	-1.1926	-1.6455	-1.0873	-.526	-.5832	-.1563
Finland	FIN	24600013	24600709	0	.4736	.5746	1.9359	-1.7857	1.1978	-1.2919	1.8077	1.515
Finland	FIN	24600013	24603903	0	-.319	.3765	-1.5865	-2.6893	.1961	-1.0529	-2.1355	-.745
Finland	FIN	24600013	24601665	0	1.3751	-.2662	.0226	-.9147	.6408	.4394	-.5832	.1216
Finland	FIN	24600013	24604998	0	-.3866	-.7199	.0226	-.5006	.5392	-.1651	.5755	.1216
Finland	FIN	24600013	24600640	0	-.7875	-.195750347451699	-.176800123860412	-.668942258554051	.00696969932559566	.0275753034379764	.0906964956783307	.0767150499642587
Finland	FIN	24600013	24602511	0	-.0194	-.135507806652719	-.113348604110817	-.559491774104557	.0314382928770028	.0896213225565882	.109030926364888	.125256282432222
Finland	FIN	24600013	24602877	0	.5938	-.4314	.0226	-2.6893	.4935	-.0042	-.309	-.1563
Finland	FIN	24600013	24604737	0	-.541	.5946	.894	-2.6893	-.3429	.1012	-.5438	.9883
Finland	FIN	24600013	24605177	0	-.7735	.1371	.0226	.1053	-.0408	.0605	.5755	.1216
Finland	FIN	24600013	24605086	0	-.3028	-1.3452	-1.1926	-2.6907	-.8638	-1.6678	-.6852	-1.1252
Finland	FIN	24600014	24601136	0	-.784	.6684	-.8958	-.782247091484269	-2.8405	.4394	1.173	-.8756
Finland	FIN	24600014	24600878	1	-.6735	-.250001790726069	-.228114086430615	-.720618761142169	-.1448	-.0203528890581026	.0267562059678495	.0263378552387376
Finland	FIN	24600014	24605602	1	1.0754	-.0219	-.6863	-.3333	.0065	-.3239	-.0553	-.1563
Finland	FIN	24600014	24601166	1	.419	-.101123833359823	-.0771330771504966	-.497021923326457	.045403963249268	.125034647360129	.119495467977942	.152961628499082
Finland	FIN	24600014	24604652	1	-.6044	.6515	1.0108	-2.6893	.5091	-.006	1.5037	.9883
Finland	FIN	24600014	24601891	0	1.1211	-.983	-.3802	.0401	.3891	.5015	.1922	.1216
Finland	FIN	24600014	24600291	1	.1462	.468	-.1744	-1.1982	.4043	.1276	.775	.6377
Finland	FIN	24600014	24600393	1	.6288	.0502	-.1627	-.5622	-.3404	-.0858	-.5172	.6377
Finland	FIN	24600014	24605121	1	.9018	-.0071	.0226	-.078	-.822	.1957	.5755	.1216
Finland	FIN	24600014	24604148	1	1.091	-.4203	-.8627	-.35	.6586	-.2544	-.2821	-.7496
Finland	FIN	24600014	24600495	1	-1.1675	-.4203	-.5034	-.9557	.0833	.1742	.0447	-.1563
Finland	FIN	24600014	24601275	1	.2865	.363	-.5836	.5534	.1863	.6235	-.6852	-.7496
Finland	FIN	24600014	24600314	1	-.0263	-.9683	-.9624	-.6384	-.8364	-1.6678	-1.0753	-.1563
Finland	FIN	24600014	24605095	1	-.1456	-.5743	-.5034	-.6078	-.7675	-.3973	-.532	-.1563
Finland	FIN	24600014	24604958	1	-.384	-.0862	-.3827	.1053	-.3032	.5703	.5755	.2286
Finland	FIN	24600014	24606319	1	-.8225	1.1132	.1386	-.9708	.0919	.0108	-.8657	-.1563
Finland	FIN	24600014	24601048	1	-.3893	-2.9627	-2.664	-2.6893	-1.053	-.801	-2.1355	-.6508
Finland	FIN	24600014	24604246	1	-1.0306	-.0862	1.2899	-.3093	.5249	-.053	.319	1.515
Finland	FIN	24600014	24600091	1	.7712	-.4456	.9247	-.7684	-.5284	.175	1.0903	.7338
Finland	FIN	24600014	24604439	0	.3605	2.6352	.0226	-2.6893	3.5548	1.5721	-.6852	.1216
Finland	FIN	24600014	24603435	0	-.3017	-.4075	-.2737	.248	-3.7095	1.0196	.0154	-.3917
Finland	FIN	24600014	24601737	0	-.6189	-.0862	.0226	3.6039	4.8357	.8202	2.4277	2.0955
Finland	FIN	24600014	24600795	0	.0167	-1.3452	-1.1926	.1053	-.0408	.4394	-.6852	-1.1252
Finland	FIN	24600014	24601243	0	-.4901	1.3403	1.9359	.7126	.7638	1.0437	2.4277	2.0955
Finland	FIN	24600014	24602811	0	.1073	.0666	-.8627	-.2648	-.223	.3162	-.0551	-.1563
Finland	FIN	24600014	24602682	0	1.1368	-1.2775	-1.0473	-.2696	-.7964	.8326	.0888	-.7255
Finland	FIN	24600014	24601436	0	-.9525	-.59	.8571	-.4561	-.0797	.1926	-.3733	-.0542
Finland	FIN	24600014	24605608	0	-.2202	-.147342962905729	-.124323456546414	-.587048043836429	.0281099003173271	.0748126066394817	.108905313722934	.1216
Finland	FIN	24600014	24604795	0	3.5673	2.6352	1.9359	-2.6893	.9927	.3468	2.4277	2.0955
Finland	FIN	24600014	24605798	0	-.4802	1.4003	1.036	-2.6893	.2775	-.4708	.8038	.2286
Finland	FIN	24600014	24603245	0	-.8224	2.6352	1.9359	3.6039	4.8357	3.6292	2.4277	2.0955
Finland	FIN	24600015	24604527	1	.7509	-.379332139876618	-.342105311838198	-.776732087378051	-.6922	-.123239865909412	-.193522615860385	-.10328911636452
Finland	FIN	24600015	24602780	1	.259047764584228	-.113668982517384	-.0903464770000939	-.519814332719812	.0403085248479823	.112113934618726	.115677432340147	.142853206883293
Finland	FIN	24600015	24605956	1	.259047764584228	-.113668982517384	-.0903464770000939	-.519814332719812	.0403085248479823	.112113934618726	.115677432340147	.142853206883293
Finland	FIN	24600015	24601699	1	.8927	-.0862	-.233326502688929	-.7816	-.5782	-1.0529	-.148458881653017	-.0324188590567219
Finland	FIN	24600015	24603383	0	.5441	-.0913121657983694	-.0667987650548394	-.479195786619476	.0493891488413537	.135140046385957	.122481586034039	.160867510782304
Finland	FIN	24600015	24602028	0	-.2201	-.130650344185311	-.110131894464552	-.565950765386996	.0757	.0920336457897216	.12596947389046	.131342265453764
Finland	FIN	24600015	24601557	0	.8316	-.7815	-.7836	.1963	.4366	-.0443	-.1026	-.4607
Finland	FIN	24600015	24606270	0	-.1841	-.0862	.0226	1.2836	1.5938	.8922	.5755	.1216
Finland	FIN	24600015	24603974	1	.259047764584228	-.113668982517384	-.0903464770000939	-.519814332719812	.0403085248479823	.112113934618726	.115677432340147	.142853206883293
Finland	FIN	24600015	24604153	1	.833	-.5925	-1.762	-.8075	.3291	-.1117	-1.4214	-.8578
Finland	FIN	24600015	24601967	1	1.2555	-.1789	-.4806	-.7421	.167	.0661	-.5832	-.1563
Finland	FIN	24600015	24603316	1	.4739	.468	-.7638	-1.7664	.8606	-.1004	-.5832	-.1563
Finland	FIN	24600015	24606397	1	-.1289	-.0862	-.8627	-.2549	1.6012	.1246	.5858	-1.1252
Finland	FIN	24600015	24606029	1	.7716	-.0734692052049986	-.0480053517713702	-.446778151920531	.0566363888269612	.153517170913341	.127911976583696	.175244714774572
Finland	FIN	24600015	24605561	1	.259047764584228	-.113668982517384	-.0903464770000939	-.519814332719812	.0403085248479823	.112113934618726	.115677432340147	.142853206883293
Finland	FIN	24600015	24605591	0	-.2828	2.6352	1.9359	3.6039	-.5008	3.6292	2.4277	2.0955
Finland	FIN	24600015	24600548	0	-.4796	-.2605	.0226	-2.6893	-.1897	-1.6678	1.2262	.1216
Finland	FIN	24600015	24600455	0	.3873	-.2366	1.0108	-1.0172	.3057	-.1837	.1648	.9883
Finland	FIN	24600015	24601866	0	.259047764584228	-.113668982517384	-.0903464770000939	-.519814332719812	.0403085248479823	.112113934618726	.115677432340147	.142853206883293
Finland	FIN	24600015	24601795	0	.9687	-.4314	-1.3074	.2356	.5199	.9293	.582	.1216
Finland	FIN	24600015	24602153	0	.259047764584228	-.113668982517384	-.0903464770000939	-.519814332719812	.0403085248479823	.112113934618726	.115677432340147	.142853206883293
Finland	FIN	24600015	24605765	0	1.0919	-.7221	-.5907	-.5778	.2993	-.4657	.5755	-.2503
Finland	FIN	24600015	24600884	0	1.2709	-.7221	-.227	-1.0265	.7962	.4904	.5755	1.515
Finland	FIN	24600015	24606056	0	.2197	-1.3245	-.9145	-1.7857	.1685	-.8768	.3482	.7864
Finland	FIN	24600015	24601343	0	.8601	-.0665280974576874	-.0406945074830755	-.434167335784897	.0594556448213624	.160666074300917	.130024458182134	.180837605118818
Finland	FIN	24600015	24605108	0	.259047764584228	-.113668982517384	-.0903464770000939	-.519814332719812	.0403085248479823	.112113934618726	.115677432340147	.142853206883293
Finland	FIN	24600015	24605943	0	-.6104	1.7162	1.1355	.5495	.5268	1.7655	2.4277	2.0955
Finland	FIN	24600015	24606375	0	.7944	-.59	-.227	-1.3089	.1218	-.8768	.3473	-.6158
Finland	FIN	24600015	24604427	0	.7549	-.5852	1.2867	-.5741	.3893	.2001	-.5208	2.0955
Finland	FIN	24600015	24601344	0	.3423	2.6352	1.9359	-1.2335	4.8357	.3547	2.4277	2.0955
Finland	FIN	24600015	24601133	0	.259047764584228	-.113668982517384	-.0903464770000939	-.519814332719812	.0403085248479823	.112113934618726	.115677432340147	.142853206883293
Finland	FIN	24600015	24606260	0	1.0962	-.0219	.1386	-.1491	-.073	-.0358	.5755	.839
Finland	FIN	24600015	24600595	0	1.1795	-.0414773650905549	-.014309381317185	-.388654401618553	.0696304512011559	.186466749351672	.137648487815367	.201022567558952
Finland	FIN	24600015	24601614	0	1.0923	.9349	.0226	-.5859	.0189	.1047	.5755	.1216
Finland	FIN	24600015	24600683	0	.0956	-.126488288111015	-.103848636956536	-.543104837883112	.0351017328697275	.0989108580319695	.111775958950429	.132523880054688
Finland	FIN	24600016	24600514	1	-.4176	-.7221	-1.0611	-.7311	.2648	.0661	-.2821	-.9299
Finland	FIN	24600016	24600701	1	.5315	-.59	-1.0611	-.1938	-.713	.0328	-.0553	-.7507
Finland	FIN	24600016	24600095	0	1.0351	-.195	-.3636	-.1407	-.2646	-.0757	-1.1534	.1959
Finland	FIN	24600016	24605809	0	.0064	.4646	1.9359	.6491	1.2985	3.6292	1.536	2.0955
Finland	FIN	24600016	24601278	0	.1603	-1.0186	-.6315	-.9788	-.3001	-.2801	-.0551	-.3297
Finland	FIN	24600016	24603179	1	1.1376	-.983	-.5907	-.9788	-.4982	-.568	-.4948	-.9299
Finland	FIN	24600016	24600443	1	.1562	-.5847	.0226	-.2683	-.5598	.0911	.1693	.1216
Finland	FIN	24600016	24603797	1	-.0467	-.0862	1.4967	.2489	.8777	.1866	.0221	-.5251
Finland	FIN	24600016	24600500	1	1.0597	-.0862	-1.4626	-1.0549	.2075	-.4795	.3482	-.1563
Finland	FIN	24600016	24603904	1	1.1138	.666	-1.4877	-.0125	-.1985	.2174	.1693	-.5251
Finland	FIN	24600016	24600338	1	-.76	-.4203	-1.1926	-1.7857	-.5393	-.2306	.5755	-.1563
Finland	FIN	24600016	24606102	1	-.2505	-.123400486470756	-.10171630567062	-.2815	.0749	.2542	.170051057081153	.125835160592801
Finland	FIN	24600016	24602446	1	.259047764584228	-.113668982517384	-.0903464770000939	-.519814332719812	.0403085248479823	.112113934618726	.115677432340147	.142853206883293
Finland	FIN	24600016	24600105	1	1.2355	-.5152	-.6116	-.5585	.4262	-.0808	-1.0906	-.8905
Finland	FIN	24600016	24602988	1	1.3323	-.7737	-.227	-2.6893	-1.2248	-.8849	.1648	-.1254
Finland	FIN	24600016	24600451	1	-.42	-.2662	.0226	-.8279	-.8553	-.4753	.5755	.1216
Finland	FIN	24600016	24603037	1	.7882	-1.1085	-1.0611	-.4365	.1294	.1483	-.3876	-.1563
Finland	FIN	24600016	24603236	1	.5546	-.4314	-.3802	-.4717	-.1851	.0883	.1693	-.2503
Finland	FIN	24600016	24602111	1	.9698	-.0862	.8116	-.2532	-.0011	-.4708	.7198	.2546
Finland	FIN	24600016	24605997	1	-.1508	-.6447	-.4338	-.7003	-.8158	-.4384	-.3763	-.1563
Finland	FIN	24600016	24603825	1	1.0741	.1395	-1.9313	-.5779	-.4042	-.1093	-1.054	-1.1242
Finland	FIN	24600016	24605129	1	1.0757	-.0862	.0226	-.2894	-.6293	1.0062	.5755	.1216
Finland	FIN	24600016	24605039	1	.5595	-.2662	.0226	.0683	1.6881	.1291	.5755	.1216
Finland	FIN	24600016	24602820	0	.1844	-.7121	-.227	-.0087	-.7601	-.3242	-.1026	.1216
Finland	FIN	24600016	24602499	0	.4687	-.7221	.0226	-1.3001	.4417	.0787	.5755	.9339
Finland	FIN	24600016	24603349	0	.0006	.0666	.0226	-1.7857	.144	.1749	.5755	.8903
Finland	FIN	24600016	24602276	0	-.1897	2.6352	1.9359	.7653	.3329	3.6292	.5755	2.0955
Finland	FIN	24600016	24603130	0	-.5519	-.7221	-.9947	-2.5811	-.5818	-.3477	-.3048	-.1563
Finland	FIN	24600016	24605201	0	.6003	-1.3452	-1.0217	-1.7857	-3.7095	-.4384	-.3679	-1.6155
Finland	FIN	24600016	24600113	0	.259047764584228	-.113668982517384	-.0903464770000939	-.519814332719812	.0403085248479823	.112113934618726	.115677432340147	.142853206883293
Finland	FIN	24600016	24604444	0	.8086	-.59	-.7638	-.367	-.3381	.0767	.3415	-.4784
Finland	FIN	24600016	24600251	0	-.5195	-.4314	.0226	-1.2764	-.0407	-.3205	.1693	.1216
Finland	FIN	24600016	24603389	0	-.3915	-.8264	.0226	-2.6893	.0321	-.1195	.2163	1.2524
Finland	FIN	24600016	24603184	0	1.058	.3738	.3416	-.6495	-.2391	-.421	.1693	.9883
Finland	FIN	24600016	24605537	0	-.0124	-.0862	-.227	.0042	.7369	1.0427	.5755	-.959
Finland	FIN	24600016	24606334	0	-.9749	-.5872	-.5413	.7603	.5187	-1.6678	-1.4013	-2.5027
Finland	FIN	24600016	24600353	0	-.4528	-1.5407	-1.3485	.1053	-.9291	1.422	-.7867	-2.5027
Finland	FIN	24600016	24605533	0	.8946	.3729	1.4967	-.2707	.5034	.2144	.1693	-.1563
Finland	FIN	24600016	24601534	0	.5208	-.5743	-.359542841200403	-.4478	-.2236	-.0766	-.1026	-.1563
Finland	FIN	24600016	24604888	0	.3174	.4571	.0226	-1.2858	.1916	-.8768	.5755	-.3297
Finland	FIN	24600017	24603879	1	.2965	-.983	-.7638	.802	.1385	.3654	-.1727	-.959
Finland	FIN	24600017	24600978	1	.3171	-.5743	-1.0611	-1.2044	-.2759	.2048	-.216	-.5251
Finland	FIN	24600017	24602597	1	-.8627	-.4203	-.5907	-.9969	-.4903	-.4657	-.5832	-.5251
Finland	FIN	24600017	24601767	1	-.3318	-.0862	-.5836	-.172	.2535	-.2942	1.1417	.1216
Finland	FIN	24600017	24604202	0	1.0503	.5179	-.227	.266	.7711	.4869	.5755	1.4234
Finland	FIN	24600017	24602656	0	.5512	.3266	.6907	.2573	.1127	.3399	.0215	.2546
Finland	FIN	24600017	24605722	0	1.0336	-.0529203890491166	-.0263619483416165	-.409444436355152	.0649826608103861	.17468115608334	.134165876909016	.191802198053581
Finland	FIN	24600017	24604348	1	.5014	.7763	-.2614	-.2355	-1.1003	.0156	-.8831	-.6849
Finland	FIN	24600017	24602050	1	-.0937	-.5743	-.8627	-.5604	-.274	.0252	-.4948	-.5251
Finland	FIN	24600017	24602895	1	-.7511	-.0994	-.227	-.316	-.3872	.1735	.3482	.1216
Finland	FIN	24600017	24602375	1	-.5296	.5976	.1386	-.3821	1.317	.648	.0221	.6377
Finland	FIN	24600017	24601007	1	1.221	.5836	1.0108	-.3711	-.0538	-.1817	-.0551	.1216
Finland	FIN	24600017	24600536	1	-.5542	.1245	-.227	-.3418	.2571	.2464	.5755	-.1563
Finland	FIN	24600017	24602351	1	1.2628	-1.0758	-1.0611	-.2074	-.5511	-.0518	-1.5848	.4027
Finland	FIN	24600017	24603907	1	.7353	-.59	-.5836	-.2907	-.7465	-.0594	-1.1855	-.5251
Finland	FIN	24600017	24605681	1	-.405	-.0862	.0226	-.0377	-.3856	-.0002	.0514	.9339
Finland	FIN	24600017	24600396	1	.2667	-.2662	.0226	-.0593	.4065	.0944	.5755	.2286
Finland	FIN	24600017	24603402	1	.9828	-.0862	-.7902	-.174	.3112	.216	.0256	.1216
Finland	FIN	24600017	24605683	1	.7047	.6424	-.5034	-.8595	-.8581	-.0136	-.6997	-.3856
Finland	FIN	24600017	24604540	1	-.0053	-.4314	-.7902	.4731	-.0236	.6815	-.5832	-.1563
Finland	FIN	24600017	24606421	1	1.1709	.9454	.7162	-.5454	.2724	.0552	.0256	1.515
Finland	FIN	24600017	24603063	1	-1.055	-.8824	.3088	-.5493	-.882	-.5676	-1.4019	-.8385
Finland	FIN	24600017	24601286	1	.2787	-.2479	-.5836	-1.0489	.8297	.0108	.5755	-.3297
Finland	FIN	24600017	24605325	1	-.331	-.0862	.0226	.5365	-.2564	.4394	.5755	.1216
Finland	FIN	24600017	24603509	1	.3119	.3039	.4173	-.1895	-.4809	.0559	.0256	.1216
Finland	FIN	24600017	24601250	1	1.3162	.9166	.4173	-.4363	.3954	-.2942	.1524	.3535
Finland	FIN	24600017	24602171	1	1.4962	-.0862	-.227	1.1277	1.417	.6163	.5755	.4777
Finland	FIN	24600017	24605330	1	.1223	-1.4498	.9331	-.3575	-1.2554	-.1285	-.7253	.1216
Finland	FIN	24600017	24600394	1	1.2228	-.891	-.5907	-1.7857	-1.4066	-.2464	-2.1355	-.8936
Finland	FIN	24600017	24603108	1	1.7621	-.2662	-.227	.0413	-.2509	.2499	-.2821	.2286
Finland	FIN	24600017	24605806	1	-.2765	-.5239	-.8627	-.5683	-.3476	.1018	-.4801	-.6912
Finland	FIN	24600017	24604618	1	.4557	.0789	.1386	-.4867	.2132	-.0233	.5755	.1959
Finland	FIN	24600017	24602716	1	.6056	.1973	.0226	.0483	-.021	.5096	.5755	-.3856
Finland	FIN	24600017	24601361	1	1.0016	.7763	1.0108	-1.3102	.9127	-.2858	1.836	1.515
Finland	FIN	24600017	24605966	0	.4397	-.7221	.8571	-.328	.473	.3648	2.4277	1.515
Finland	FIN	24600017	24606418	0	.3066	2.6352	1.1657	.6862	.3858	.4816	1.0854	2.0955
Finland	FIN	24600017	24600267	0	-.6277	.0441	1.9359	.2567	.3949	.3796	1.5037	1.1508
Finland	FIN	24600017	24604895	0	.2194	-.2479	.0226	-.3525	-.0507	.1458	-.0992	.7864
Finland	FIN	24600017	24603803	0	1.1133	-.0466694705467358	-.0197780580616495	-.398087577078203	.067521584005344	.181119208060626	.136068303840039	.196838959188455
Finland	FIN	24600017	24600379	0	1.339	-.7221	.0226	-.9692	-.5815	-.0284	.1693	.5553
Finland	FIN	24600017	24601512	0	.4517	-.2509	.0226	-1.2636	-.1672	.4503	-.5832	-.1563
Finland	FIN	24600018	24602977	1	.5722	.5042	1.9359	-.5826	-.4376	.4166	2.4277	.4659
Finland	FIN	24600018	24601447	1	1.0153	-2.1648	-2.2485	-.1734	-.351	-.0468	-1.2665	-2.0641
Finland	FIN	24600018	24600163	0	.8002	.8572	.6407	-.6302	.5117	.2764	.5755	.4777
Finland	FIN	24600018	24603227	0	.3261	.9454	1.036	-.2458	.6935	-.0843	1.4152	2.0955
Finland	FIN	24600018	24600612	0	.2799	-.112033529265484	-.088623906986675	-.516842991399526	.040972793658068	.113798348363385	.116175172041865	.144170995200952
Finland	FIN	24600018	24603841	1	.4166	-.7221	-.227	-.3115	-.3717	.1663	.0256	.1216
Finland	FIN	24600018	24603172	1	1.0548	.9275	-.5544	-.342	-.225	-.0647	-.3473	.6113
Finland	FIN	24600018	24603183	1	-.4954	-.2683	.0226	-1.3089	.2517	.128	.5755	.4777
Finland	FIN	24600018	24605518	1	.976	-.0862	.0226	-.3943	.9184	1.4492	.5755	.1216
Finland	FIN	24600018	24603957	1	.1326	2.6352	.0226	.7113	-.0408	2.0298	.5755	.1216
Finland	FIN	24600018	24603548	1	.898	.2718	.1386	-.7421	-.0517	.3013	.0221	.4504
Finland	FIN	24600018	24606078	1	.9836	-.0568419188498575	-.0304923688434779	-.416569191234041	.0633898608135493	.170642227615783	.13297238448052	.188642373000335
Finland	FIN	24600018	24604640	1	1.3917	1.3697	.0226	.2532	1.0347	.5232	.5755	.1216
Finland	FIN	24600018	24603993	1	.8972	-.5994	-.227	.247	.9808	.2872	-.1972	.1216
Finland	FIN	24600018	24604880	1	1.0441	.6464	1.4967	.1836	.6744	1.3156	.9296	.9097
Finland	FIN	24600018	24600296	1	.3667	-.0862	1.9359	.7137	1.466	1.0062	2.4277	2.0955
Finland	FIN	24600018	24605568	1	1.458	1.3697	-1.0003	-.3662	.8263	.531	-.6856	-1.1395
Finland	FIN	24600018	24605933	1	.8203	-.2662	-.227	.0395	-.2331	.0289	.1693	-.3297
Finland	FIN	24600018	24600981	1	1.2311	-.4314	-.227	-.8941	-.152	-.6567	.5755	-.3297
Finland	FIN	24600018	24605679	1	1.1285	2.0175	.6407	.0499	-.0795	-.2979	.5755	-2.5027
Finland	FIN	24600018	24605431	1	1.3222	.7763	.1386	-.3347	-.1036	.4061	.1747	-.4607
Finland	FIN	24600018	24605513	1	.7489	-.0862	1.4967	-.2066	.1714	.4558	1.4834	.1216
Finland	FIN	24600018	24604792	0	-.6961	.9454	-.6315	.836	.7245	.8362	1.2262	.9642
Finland	FIN	24600018	24601579	0	1.132	1.3889	.0226	-.2948	.4014	.7377	1.2262	.2286
Finland	FIN	24600018	24601151	0	.2208	-.7221	-.227	-1.0563	-.4467	-.526	-.1026	1.515
Finland	FIN	24600018	24603096	0	1.1604	.4435	.7162	-.1179	.7223	.4061	.7679	.7864
Finland	FIN	24600018	24604594	0	.9628	-.4998	.0226	-1.0314	-.2064	.1173	-1.5588	.1216
Finland	FIN	24600018	24602906	0	.3149	-.4314	-.4806	-.367	-.0427	-.1581	.1693	.1216
Finland	FIN	24600018	24603279	0	-.9599	-.59	.0226	-2.6893	-1.0124	-.3205	.1085	-.4377
Finland	FIN	24600018	24603470	0	.787	.1852	.0226	-1.2565	.903	.2687	-1.0453	-.4607
Finland	FIN	24600018	24603599	0	1.6964	2.6352	1.9359	.3426	1.2685	.647	2.4277	2.0955
Finland	FIN	24600018	24603196	0	-.1453	.7211	1.1657	-.2293	.5227	.1941	-.3241	1.7439
Finland	FIN	24600018	24606076	0	.769	-1.2777	-1.4242	-2.6893	-.9949	-1.6678	-2.1355	-.3297
Finland	FIN	24600018	24604751	0	.5798	1.7671	1.4967	-.2245	.3943	-.1567	.8038	2.0955
Finland	FIN	24600018	24605189	0	.9411	1.1132	.0226	-.3584	.4444	.2507	.8038	.4777
Finland	FIN	24600018	24605540	0	.8473	1.1132	.4173	-1.3723	-.3952	-.5309	1.4834	2.0955
Finland	FIN	24600018	24604528	0	1.0623	-.4203	-.227	.1053	-.5486	.5712	-.3912	-.2726
Finland	FIN	24600018	24600995	0	.8582	2.6352	.7162	-.2323	2.0877	-.0441	1.2262	-.1563
Finland	FIN	24600018	24605464	0	-.0348	.3815	.586	-.3127	.7555	.1963	1.4752	-.0274
Finland	FIN	24600019	24601363	1	.6508	-.052409483166394	.0226	.1039	.2861	.4252	.3482	-.2503
Finland	FIN	24600019	24602263	1	.2947	-.0692	-.5836	-.6243	-.5062	.0661	-.3912	-.2432
Finland	FIN	24600019	24601268	1	.7729	.5836	-.5836	.0119	.1546	.3247	-.4948	-.5251
Finland	FIN	24600019	24600673	0	1.0297	.196	.0005	-.603	1.0768	-.2407	.8038	2.0955
Finland	FIN	24600019	24600198	0	1.4072	-.2662	-.2827	-.161	.0988	.3282	.5755	.2286
Finland	FIN	24600019	24601198	1	.7409	-.2509	-.227	-.3464	-.0933	.1483	.5755	.1216
Finland	FIN	24600019	24606191	1	1.5509	2.6352	1.1381	.2555	.5932	.3678	.775	1.2147
Finland	FIN	24600019	24605105	1	1.2424	.5228	-.3802	-.6043	.5841	.6251	.1693	.1216
Finland	FIN	24600019	24601480	1	1.0173	-.0862	-.227	-.3339	.4211	.2681	-.4948	-.1563
Finland	FIN	24600019	24604079	1	1.2509	-.0862	1.4967	.3243	1.2974	1.2486	.5755	2.0955
Finland	FIN	24600019	24605632	1	1.1628	-.4314	-.227	-1.5123	-.3306	-.2364	.0447	-.4607
Finland	FIN	24600019	24606170	1	.611	-.2924	.5433	.041	-.1427	-.2544	.8107	.839
Finland	FIN	24600019	24603576	1	.6501	-.847	-1.6145	.0724	-.4876	.1029	.3482	-.5251
Finland	FIN	24600019	24606307	1	-.4918	-.0862	-.227	-.8089	-.7907	-.526	-.6852	-.1563
Finland	FIN	24600019	24605127	1	.547	-.59	-1.0611	-.1676	-.1398	.701	.0256	-.4377
Finland	FIN	24600019	24602562	1	1.7067	-.0862	-.227	-.1159	-.4027	.652	.9628	2.0955
Finland	FIN	24600019	24602608	1	.964	-.7221	-.3827	.0095	-.0192	.4047	.3482	.1216
Finland	FIN	24600019	24603479	1	.892	.9454	.1386	.2244	.2525	.0113	.5409	-.2201
Finland	FIN	24600019	24604418	1	.5396	-.2479	-.5907	-.5956	-.3821	-.4795	-.3912	-.4607
Finland	FIN	24600019	24602236	0	1.3406	-.7764	.0226	.7113	.1335	1.0062	-.3733	-.5093
Finland	FIN	24600019	24600748	0	.7533	-.0862	.0226	-.9692	.334	-.5976	.3415	-.5251
Finland	FIN	24600019	24600616	0	.7727	.0341	1.9359	-2.6893	1.5018	.0943	.1478	2.0955
Finland	FIN	24600019	24602273	0	-.926	.7062	1.9359	-.4638	.642	-.0835	2.4277	2.0955
Finland	FIN	24600019	24605473	0	1.2304	-.4998	.9726	.3108	.5585	.7926	.8038	-.1563
Finland	FIN	24600019	24601119	0	.6524	.6464	1.0108	-.3573	.2424	.1842	-.0551	.9883
Finland	FIN	24600019	24605504	0	.7529	-.1878	.0226	.6223	.3338	.7678	-1.1177	-1.3027
Finland	FIN	24600019	24601162	0	1.2039	-.0395636585477934	-.0122937361122766	-.385177521237655	.0704077375996123	.18843774644384	.138230912120473	.202564562184937
Finland	FIN	24600019	24606023	0	-.2349	.5836	.0226	-.1662	.7199	-.1414	.1648	.4504
Finland	FIN	24600019	24604762	0	1.6061	1.1352	1.0433	.3088	-.1028	.7798	1.4793	1.0448
Finland	FIN	24600019	24602781	0	.8241	.5128	.2092	-.934	.4224	-.2306	.7741	.9097
Finland	FIN	24600019	24605549	0	1.1318	-2.9627	.0226	-.3043	.4111	.4394	.5755	.1216
Finland	FIN	24600019	24602125	0	1.5556	-.0862	.0226	.7113	-.0408	1.0062	.5755	.1216
Finland	FIN	24600019	24604819	0	1.1749	-.0862	-.227	.7113	.4905	3.6292	.5755	.1216
Finland	FIN	24600019	24605825	0	1.1927	.3378	.6407	.0242	.0377	.4206	.3768	-.4607
Finland	FIN	24600019	24601731	0	.7015	-.0862	.0226	.6438	.0212	.9135	.5755	1.3566
Finland	FIN	24600019	24603169	0	.7881	-.9065	-1.4624	.2087	-.0408	.2717	1.0267	-.9495
Finland	FIN	24600019	24601503	0	1.1501	.2656	1.1355	-.3087	-.225	-.4795	.8038	-.2726
Finland	FIN	24600019	24605861	0	-.581	-.0862	.4173	.5156	-.4431	-1.0529	-.6852	-1.1252
Finland	FIN	24600020	24602138	1	.9622	-.7412	-1.3711	-.8683	-.1987	.248	1.1129	-.7816
Finland	FIN	24600020	24606213	0	-.4906	-.0994	1.1381	-.4964	.4317	.3766	1.8077	1.2147
Finland	FIN	24600020	24604554	0	1.1374	-.7221	-.5907	-1.2698	-.742	-.3128	-.6852	-.1563
Finland	FIN	24600020	24605769	0	.4222	-.7737	-.5034	.9301	.2224	1.9237	.5755	.1216
Finland	FIN	24600020	24602526	1	1.3259	-.891	.0226	-.2567	-.4487	.3649	.1648	.1216
Finland	FIN	24600020	24602253	1	1.6034	.7763	1.0108	-.2323	-.5785	.1943	.0256	-.0159
Finland	FIN	24600020	24602338	1	.9882	.134	-1.0611	-1.3102	-.3004	.3472	-.4805	-.5251
Finland	FIN	24600020	24600256	1	.8729	.0344086982381944	.0561699153934962	-.1828	.2789	.3822	.252927038642562	.266183168891459
Finland	FIN	24600020	24603009	1	1.113	-.8977	-.8627	.2215	-.124	.1012	-.9906	.1216
Finland	FIN	24600020	24602143	1	.9683	-.59	1.4967	.0298	-.0513	.1988	-.3206	.9883
Finland	FIN	24600020	24603645	1	2.0495	1.3889	.1386	.5079	.1192	.5917	1.1378	1.2147
Finland	FIN	24600020	24603675	1	1.2168	-.1046	1.4967	-.0767	1.335	1.2407	.7978	2.0955
Finland	FIN	24600020	24602666	1	1.0912	-.269	-.4917	-.1998	-.6818	.1158	-.18346199107073	-.185436049796615
Finland	FIN	24600020	24605443	1	.7421	-.9443	.7804	-.1063	.4751	.1282	-.7899	.6113
Finland	FIN	24600020	24606092	1	1.4367	.1852	-1.0611	-.3521	-1.116	.1788	-.2128	-.4826
Finland	FIN	24600020	24602538	1	1.0018	-.0219	-.3802	-.2764	.1757	-.0441	-.0726	-.4377
Finland	FIN	24600020	24603112	1	.9767	-.2662	1.4967	.5939	.3864	1.392	-.4771	1.515
Finland	FIN	24600020	24600966	1	.9783	-.0862	.0226	-.1943	-.4383	.3969	-.4948	-.1563
Finland	FIN	24600020	24603092	1	.9901	-.6759	.4173	.1327	.206	.5561	-.3991	-.1563
Finland	FIN	24600020	24605422	1	2.0139	-.0862	-.5907	.373	-.5914	.64	.3482	-.1563
Finland	FIN	24600020	24600162	1	1.2116	1.3697	-1.4877	-.1594	-.5434	-.4648	.9579	.557
Finland	FIN	24600020	24602773	1	1.4116	-1.0318	.4036	-.3965	-.7838	-.0922	-.7838	.388
Finland	FIN	24600020	24603328	1	1.4778	-.7221	-.8627	-.254	-.3789	.2677	-.0553	.2286
Finland	FIN	24600020	24601338	0	1.2915	-.0862	.0226	.7026	1.3503	1.3234	.5755	2.0955
Finland	FIN	24600020	24604024	0	1.0217	.5266	.6407	-.811	.4056	.3169	1.2262	1.1508
Finland	FIN	24600020	24600310	0	1.089	-.4343	-.4806	-.0125	.2794	.8601	1.2568	.4777
Finland	FIN	24600020	24601593	0	1.1676	.230440671931772	.255344173803759	.7096	.7206	.717166724792098	.527240064077004	.413767687160358
Finland	FIN	24600020	24604759	0	1.1398	1.153	1.1381	.3092	.7256	.7556	.5755	.9883
Finland	FIN	24600020	24603066	0	1.1778	-.983	.5021	-.1858	.0789	.1857	-.1026	.4184
Finland	FIN	24600020	24604098	0	1.3691	.2516	-.227	-.5917	-.2798	.261	-.2826	.6559
Finland	FIN	24600020	24600513	0	1.3198	-.59	.0226	-.1322	.6659	.4176	-.1026	-.1563
Finland	FIN	24600020	24605327	0	.4984	.3289	.4173	-.1649	.1501	1.0245	-.3912	.1216
Finland	FIN	24600020	24600651	0	1.1681	-.2662	1.1752	-.0851	-.362	.4374	.3415	-.1563
Finland	FIN	24600020	24600817	0	.744	.5091	.8571	-.6649	.2296	.2348	1.5037	.4504
Finland	FIN	24600020	24602378	0	1.1288	-.4136	.9726	-1.1146	.0467	.1718	.1693	.8567
Finland	FIN	24600020	24605664	0	1.3549	-1.0658	-.227	-.1502	-.7319	-.0103	-1.0722	-.4607
Finland	FIN	24600020	24602762	1	1.2713	-.8357	-1.0611	.4143	-.7854	.0549	-.4771	-1.0788
Finland	FIN	24600021	24605514	0	.4803	-.0963160378241147	-.0720691816152146	-.488286973844939	.0473567360453899	.129986373661354	.120958689695278	.156835574014362
Finland	FIN	24600021	24605064	1	1.4228	.2554	-.227	-.2902	-.3932	.0534	-.216	.2286
Finland	FIN	24600021	24603891	0	.1563	-.3762	.1386	-.0495	.5372	.4788	.3839	.2286
Finland	FIN	24600021	24601999	1	.7407	-.7221	-.8627	-.4644	-.521	.0732	-1.0758	-.1563
Finland	FIN	24600021	24601681	1	.4189	-1.3125	-1.842	-1.3798	-1.1824	-.0768	-1.305	-.8936
Finland	FIN	24600021	24606027	1	-.2559	.8485	-.335	-.6342	.0931	-.0622	.5755	1.3566
Finland	FIN	24600021	24602833	1	1.2166	.4435	.4036	-.447	-.0411	.2979	-.3241	.8567
Finland	FIN	24600021	24603069	1	.5591	.9454	.1386	-1.2044	-.5103	-.475	.4554	.5823
Finland	FIN	24600021	24603370	1	1.0739	-.1167	-.227	-.1302	-.5664	.5411	-.0817	-.1563
Finland	FIN	24600021	24602862	1	1.3062	.9454	.5833	-.4925	-.3604	-.4708	.1693	-.1563
Finland	FIN	24600021	24600653	1	-.8952	-.4203	.0226	-.4775	-.4172	.0661	-.1021	.5823
Finland	FIN	24600021	24605642	1	.9221	-.5994	-.227	-.6597	-.2524	-.9484	-.9563	-.1563
Finland	FIN	24600021	24605281	1	.1805	-.7221	-.8627	-.8679	-.6427	-.1258	-1.2871	-.1563
Finland	FIN	24600021	24603222	1	.259047764584228	-.113668982517384	-.0903464770000939	-.519814332719812	.0403085248479823	.112113934618726	.115677432340147	.142853206883293
Finland	FIN	24600021	24601371	1	-.492	.3815	-.8627	-.3024	-.5832	-.2306	.9636	.1575
Finland	FIN	24600021	24604383	1	.5186	-.2662	-.691	-.0959	-.6978	.1413	.0256	-.1563
Finland	FIN	24600021	24606047	1	1.2151	-.4488	.7162	-.9113	-.5222	-.2785	.1427	-.1563
Finland	FIN	24600021	24605277	1	.1452	.468	-.732	-1.7857	-.7164	-.7368	-2.1355	.1238
Finland	FIN	24600021	24605106	1	-.2062	-.0862	-.9607	-1.7857	-.4279	-.4384	-.0823	-.3416
Finland	FIN	24600021	24605323	1	1.0404	-.4203	-.732	-1.7857	-.5914	-.2793	-.5974	-.3297
Finland	FIN	24600021	24603060	1	-.4156	-.59	-.227	-.464	.1517	.4941	1.3471	.4777
Finland	FIN	24600021	24606115	1	.0153	1.7162	-.829	-.9138	-.6722	-.1627	-1.305	.5823
Finland	FIN	24600021	24606234	0	1.4777	-.5847	-.4806	-.1705	.6292	.6638	1.4152	.8806
Finland	FIN	24600021	24603118	0	.8526	-.7221	.0226	-.1856	-.326	.4457	.8038	1.1232
Finland	FIN	24600021	24601003	0	.4462	-.6019	.0226	.1426	-.0574	.0521	.075	.7864
Finland	FIN	24600021	24605188	0	1.1744	-.2662	.0226	-.3854	.0646	.2285	-.176	.7864
Finland	FIN	24600021	24603901	0	-.0166	.6515	.0226	.0438	.075	.0486	.5755	.4777
Finland	FIN	24600021	24604537	0	.4243	1.3403	1.4967	1.4812	2.846	-.1651	.5755	2.0955
Finland	FIN	24600021	24602285	0	1.5068	-.0862	-.227	.4166	1.305	.5566	.5755	.4777
Finland	FIN	24600021	24601853	0	.7518	-.2509	-.3827	-1.3136	.5369	.275	-.5832	.9339
Finland	FIN	24600021	24601395	0	-1.1605	-.0862	-.3802	-.5653	-.01	-.079	-.1727	-.7496
Finland	FIN	24600021	24600707	0	.4864	-.5743	-.227	.1171	-.2916	.1273	.3482	.1216
Finland	FIN	24600021	24601078	0	.4517	.9349	1.9359	-.8112	.4555	.3506	.9194	.8375
Finland	FIN	24600021	24601103	0	-.6895	-.5743	.0226	-.0036	-.163	.6707	.5755	.1216
Finland	FIN	24600021	24602690	0	.5914	-1.0212	-.9624	-.1022	-.176	.6509	-.0823	.1216
Finland	FIN	24600021	24606187	0	-.9244	-.7938	-.227	.3233	-.4609	-.4795	.8038	.1216
Finland	FIN	24600021	24600583	0	.9365	-.9363	.0226	.7113	1.2929	.7581	.3473	-.1563
Finland	FIN	24600021	24604038	0	.1135	.2032	-.4466	-.165638016494511	.0158	.5681	.8038	.0301
Finland	FIN	24600021	24602193	0	1.332	-.205	1.2341	-.1854	.5506	-.1003	1.2262	2.0955
Finland	FIN	24600021	24604127	0	.8911	-.2479	-.227	-.2351	.3786	.3743	.5755	-.1563
Finland	FIN	24600022	24600229	0	-.9678	.0107	.0226	1.2923	.8779	1.1237	.5755	.1216
Finland	FIN	24600022	24605265	1	.1936	-.0862	.0226	.1053	-.8776	1.0062	.5755	.1216
Finland	FIN	24600022	24602266	0	-.637	-1.5091	-.5836	-.6054	.2236	-.568	-.1727	-.4377
Finland	FIN	24600022	24606415	0	-1.0918	-.886000623110803	-1.3577	-2.6893	-.5751	-1.5744	-.848237601662491	-.64631811969031
Finland	FIN	24600022	24600261	1	.6459	-.0862	-.8627	.6472	.1711	.5071	-.3907	-.5251
Finland	FIN	24600022	24602855	1	.2654	.2607	.1386	-.1272	-.0088	.2865	.0256	-.6774
Finland	FIN	24600022	24605168	1	.796	-.3631	-.244999598538355	-.1905	-.3703	.3497	-.0161108255121905	-.0253917247088763
Finland	FIN	24600022	24605398	1	1.1904	-2.9627	-1.1926	.1648	1.251	-1.6678	-.6852	-1.1252
Finland	FIN	24600022	24602699	1	-.446	.125022449524636	.9193	.269576201254448	.1075	1.177	.8557	-.8511
Finland	FIN	24600022	24604421	1	.3523	-.59	-.5034	-.9757	.0179	.4882	.0256	-.1563
Finland	FIN	24600022	24601561	1	-.3058	-.140825070590748	-.121044272897334	-.556415705950295	.0532922212574525	.1273	.12313737509278	.121519440706517
Finland	FIN	24600022	24604262	1	-.5259	1.1493	-.9285	-.9827	-.0085	-.6274	-2.1355	-.477
Finland	FIN	24600022	24603431	1	.3014	.468	-.9557	-.8279	-.3488	-.8768	-.5802	-.7816
Finland	FIN	24600022	24602423	1	-.1876	.2769	.1386	-.996	.2226	-.2574	.3482	.7334
Finland	FIN	24600022	24600916	1	.7309	1.1493	.1386	.0384	.3493	.5968	.1701	.5823
Finland	FIN	24600022	24600119	1	-.0437	.3266	-.732	-.765	.0757	-.4795	-1.2624	-.1563
Finland	FIN	24600022	24603089	1	.4764	2.6352	.4173	-.6378	1.2865	.3876	.1693	1.2147
Finland	FIN	24600022	24606261	1	.8912	.1562	-.8627	.1437	.3087	.3047	.5755	-.1563
Finland	FIN	24600022	24600555	1	.8152	-.1713	-.9624	-.4238	-.2126	.2973	-.5142	.5823
Finland	FIN	24600022	24604995	1	.5108	.6515	-.3802	-1.0608	-.5249	-.0442	.075	-.4784
Finland	FIN	24600022	24600089	1	-.9889	-.59	.0226	-.9388	-.5419	-.8768	.1693	-.4784
Finland	FIN	24600022	24601325	1	1.0409	1.4954	-.8627	-1.3743	.6179	-.1627	-.3733	.4994
Finland	FIN	24600022	24605707	1	-.8398	-1.3541	-.227	-1.1982	.1887	-.2793	-.1026	.9339
Finland	FIN	24600022	24601622	0	.4368	.2032	.4173	-.5653	.1169	.0383	.0444	.2546
Finland	FIN	24600022	24601454	0	-.7641	-.7221	-.227	-1.1537	-.1855	-.8768	.1693	.1216
Finland	FIN	24600022	24603483	0	-.7945	-.2479	.0226	-.5842	.2256	1.1635	.3473	.1216
Finland	FIN	24600022	24605577	0	.3266	-.2662	-.227	.7113	.8779	.613	.5755	.1216
Finland	FIN	24600022	24603816	0	-.8296	-.59	.0226	-2.6893	.0664	-1.6678	-.6852	.1216
Finland	FIN	24600022	24604565	0	-.9827	-1.3145	-.227	-1.7857	-.4603	-.1751	-2.1355	-.6912
Finland	FIN	24600022	24600439	0	1.2226	-1.0674	.0226	-.9416	-.1214	-.3128	.1693	.1216
Finland	FIN	24600022	24605752	0	-.2428	-.153029201802429	-.131803322913134	-.591325178903433	.0243216624911359	.0715753901635432	.103698402194367	.11113818409432
Finland	FIN	24600022	24600608	0	.7288	-.1075	.0226	-1.7857	-.2529	-.7368	.5755	-.1254
Finland	FIN	24600022	24600242	0	-.4312	-.2479	-.227	.1053	-.0054	.1805	-.1972	.1216
Finland	FIN	24600022	24600075	0	.5553	-.2479	.0226	.1053	-.9291	1.0062	.5755	.1216
Finland	FIN	24600022	24603367	0	.9624	.8655	.6825	-.7526	.0627	-.3936	.9246	.9097
Finland	FIN	24600022	24602818	0	-.685	-.0862	.0226	-.9331	.029	.1957	.5755	.1216
Finland	FIN	24600022	24603538	0	-.9346	.1852	-.5544	-2.6893	-.2273	-.5639	.1693	.1959
Finland	FIN	24600022	24600344	0	.0832	.1852	.0226	-2.6893	-.1052	-1.6678	.8038	-.1563
Finland	FIN	24600023	24605489	1	.1401	-.4314	-.227	-.9135	-.0344	-.385	.0256	-.1563
Finland	FIN	24600023	24605421	1	-1.0094	-1.2821	-.3827	-.979	-.4492	-.3239	.5755	.1216
Finland	FIN	24600023	24602296	0	-.2207	-1.2115	-.9947	.838	.2597	-.7847	-1.5537	-1.2874
Finland	FIN	24600023	24603929	0	.4737	.0467	1.0433	.0969	.1168	.6602	.3473	-.0998
Finland	FIN	24600023	24603654	0	-.0897	.8762	-.4641	-2.6893	.3721	-.8768	1.0854	2.0955
Finland	FIN	24600023	24603590	0	.0875	-.0862	.0226	-.5084	.2201	.7179	.5755	.1216
Finland	FIN	24600023	24604161	0	-2.5423	-.0862	-.227	-.7812	.1816	.5064	-.3912	-.4784
Finland	FIN	24600023	24604336	0	-.1	-1.3452	.0226	.243	-.5906	.8621	.0447	-.8813
Finland	FIN	24600023	24603712	1	-.2524	-.2662	-.227	-.6298	.1943	-.3239	-.1026	-.1563
Finland	FIN	24600023	24600857	1	.2568	-.0862	-.227	-.8203	-.6502	-.2473	-.1727	.1216
Finland	FIN	24600023	24601917	1	-1.4207	-.0862	-.5907	-.5848	.155	.3342	-.176	-.1563
Finland	FIN	24600023	24605714	1	-.9067	-.0862	-.227	-.1232	-.3984	-.3936	-.3912	-.1563
Finland	FIN	24600023	24605758	1	1.3921	.1395	-.3827	-.5021	-.6346	-.1036	.1701	.6377
Finland	FIN	24600023	24602545	1	.2082	-1.1408	-1.0611	-.9788	-1.21	-.7185	.1693	-.8198
Finland	FIN	24600023	24601123	1	.9809	.3487	.5833	-.6644	-.9048	-.4384	1.6331	.2546
Finland	FIN	24600023	24605472	1	.2474	1.153	.0226	-.0636	2.1419	.4217	-.4805	.169
Finland	FIN	24600023	24605588	1	-.3158	-1.2858	-1.1926	-1.3723	-1.389	-1.6678	-.6852	-.7317
Finland	FIN	24600023	24603973	1	.0412	-.165	-.5836	-.2974	-.7811	-.1036	-.3733	-.1563
Finland	FIN	24600023	24602319	1	.837	-1.2814	-1.5179	-1.7857	-1.3607	-.9292	-1.5848	-.6158
Finland	FIN	24600023	24602370	1	1.3039	.7946	-1.5571	-.5146	-.663	.0081	-.4918	-.5251
Finland	FIN	24600023	24602555	1	.4956	-.3486	.4173	-.873	.2763	-.5519	-.6852	-.1563
Finland	FIN	24600023	24601605	1	-.9597	-.0862	.0226	-.796	.1729	.1258	-.411	-.1563
Finland	FIN	24600023	24600480	0	.3381	.1828	.1386	-.8087	-.5092	-.4223	-.5978	.2286
Finland	FIN	24600023	24605697	0	1.1616	.1059	1.2867	-.9941	.8411	.4769	2.4277	2.0955
Finland	FIN	24600023	24603397	0	.2978	1.4003	1.0108	-.5719	1.6868	.2563	1.5037	1.1232
Finland	FIN	24600023	24602214	0	-.0512	-.983	-.6843	-.4046	-.5579	-.0107	-.1727	-.759
Finland	FIN	24600023	24602722	0	-.6291	-.9232	-1.1926	-.3917	-.2513	.0585	-.3733	-.9299
Finland	FIN	24600023	24600130	0	.6444	-.269	-.227	-1.7857	.4954	-.2117	-.0823	-.0998
Finland	FIN	24600023	24604844	0	1.3643	2.6352	1.9359	3.6039	4.8357	.7716	2.4277	.9883
Finland	FIN	24600023	24603102	0	-.0068	-.4314	.5833	.2448	.1155	.9445	.8038	.1216
Finland	FIN	24600023	24602247	0	1.126	-.2479	-.227	-1.0139	-.4904	-.5639	.5755	1.1232
Finland	FIN	24600023	24600337	0	1.4054	-.7221	-.7902	-.4838	.2308	-.3973	-.5832	-.3297
Finland	FIN	24600023	24605775	0	.0811	.5228	1.4967	.2137	.3433	.9477	-.5355	.9883
Finland	FIN	24600023	24601485	0	.1879	.0467	.1386	-.4668	.4715	.164	.3473	.5362
Finland	FIN	24600023	24606338	0	-.7523	-.2662	-.227	-2.6893	-.3331	-.259	-.5832	-.1563
Finland	FIN	24600023	24604696	0	.8206	-.7221	-.227	-1.0816	-.3073	-.3883	-.3912	-.4377
Finland	FIN	24600023	24604352	0	.8493	.2532	1.2867	-.6014	-.138	-.1148	1.2262	2.0955
Finland	FIN	24600023	24605254	0	-.3053	-.2479	-.711	-1.668	-.4915	-1.6678	-.3763	.1959
Finland	FIN	24600024	24606155	1	.9621	-.4203	-1.0611	.0219	-.0353	.0115	-1.5537	-1.4344
Finland	FIN	24600024	24605819	1	-.26	.5119	1.036	-.1783	-.3083	.3528	-.3237	2.0955
Finland	FIN	24600024	24603434	1	.3183	-.2662	-.4728	-.1632	-.7313	.3804	.5811	-1.4344
Finland	FIN	24600024	24602742	1	.0524	-.0192	-1.0271	.0168	-.2033	.5956	-.6852	.0208
Finland	FIN	24600024	24600891	0	.1875	-.4314	.0226	-.5669	.0782	-.5309	-.3912	.4777
Finland	FIN	24600025	24601794	1	-.0287	-.4314	-1.0611	-.1142	.0849	.241	-.6852	-.5251
Finland	FIN	24600025	24600718	1	1.0705	-.2479	-.227	-.7703	-.0062	-.2737	-.216	.4777
Finland	FIN	24600025	24604815	1	1.2409	-.7221	-.5836	.0618	-.3247	.1897	-.2821	-.1563
Finland	FIN	24600025	24604051	1	.4928	-.0994	.6907	.3298	.5943	.4686	-.3912	.2286
Finland	FIN	24600025	24602442	0	.6701	-1.1493	-1.263	-.6634	-1.2647	.0143	-.5978	-.4128
Finland	FIN	24600025	24605055	0	-.0451	-.2353	1.1752	.148	.9508	1.1755	1.2798	.7435
Finland	FIN	24600025	24600489	1	-.2677	1.1132	1.0108	-.0614	.2936	.0563	-.4805	.4777
Finland	FIN	24600025	24604037	1	-.2273	-.59	-1.4945	-1.3001	-1.1744	.058	-.3876	-.7317
Finland	FIN	24600025	24602053	1	.5257	.5206	1.0108	-.8203	.404	-.1292	-.309	1.2147
Finland	FIN	24600025	24605349	1	.2358	.4121	.4173	-.3886	-.0869	.139	-.3763	.1959
Finland	FIN	24600025	24605438	1	.153	-.4343	.0226	-.0364	-.3768	.1831	.0256	-.1563
Finland	FIN	24600025	24605925	1	1.1597	-.983	-1.6468	-.4563	-1.6466	-.0468	-.6852	-.4607
Finland	FIN	24600025	24600942	1	1.1505	-.8489	-.7902	-.9584	-.5791	-.2159	-.3206	.839
Finland	FIN	24600025	24605832	1	.4885	1.7162	1.1381	.0632	.0838	.5134	.9628	1.1508
Finland	FIN	24600025	24604813	1	-.2425	-.891	-1.3325	-.3558	-.118	-.0275	-.2821	-.3297
Finland	FIN	24600025	24600650	1	1.2444	-.59	-.227	-1.0314	-.4618	-.1968	-.6852	-.1563
Finland	FIN	24600025	24602206	1	.8896	.2127	-1.2327	-.9827	.0321	-.0808	-.1727	-.2201
Finland	FIN	24600025	24601548	1	1.1557	.2607	-.227	-.4359	-.1732	-.4562	-1.2876	.8567
Finland	FIN	24600025	24602311	1	1.3712	.2629	-.6863	.2516	-.1845	.6737	.1701	-.222
Finland	FIN	24600025	24605397	1	1.1814	1.3889	.8348	.0085	.637	.769	.5755	.9339
Finland	FIN	24600025	24605191	1	1.1489	.0441	-.442	-.6556	-.0661	.0126	-.6852	.1575
Finland	FIN	24600025	24602108	1	1.1997	-.2662	-.227	.0572	.7245	.8119	.5755	-.1563
Finland	FIN	24600025	24606222	1	1.1222	.3789	.5347	-.6693	-.268	.1276	-.8012	-.4607
Finland	FIN	24600025	24601580	1	1.0745	.2607	-1.0611	-.2185	-.2145	.2867	-.6852	-.4607
Finland	FIN	24600025	24600622	1	.9563	.5266	-.227	-.2693	-.1411	.519	-.5974	-.1563
Finland	FIN	24600025	24605052	1	-.1904	.1852	.0226	-.6354	-.0152	.0136	.0221	-.1563
Finland	FIN	24600025	24600544	1	.084	-.2662	-.227	-1.0539	-.1073	.6204	.5755	1.2147
Finland	FIN	24600025	24601940	1	.8746	1.3889	.1386	-.0549	.7969	.5413	.9628	-.222
Finland	FIN	24600025	24602876	0	.5827	.2032	-.227	-1.3089	-.1241	.1546	.3473	-.4607
Finland	FIN	24600025	24603988	0	-.0433	.9166	1.9359	-1.7984	.0527	-.0889	1.8077	1.515
Finland	FIN	24600025	24603635	0	.1735	-.7221	.0226	-.3353	-.4219	.3985	.5755	-.7317
Finland	FIN	24600025	24601716	0	-1.0069	-1.5713	.7162	-.0141	.3535	.0087	-.6677	-.3856
Finland	FIN	24600025	24602165	0	.0752	-.5994	-.227	-2.2927	.0322	-.1764	-.5832	-.1563
Finland	FIN	24600025	24600547	0	.3204	.1945	1.036	-.3282	-.2846	.4296	.7679	.9339
Finland	FIN	24600025	24605119	0	.9277	-.7109	-.6446	-.5159	.3777	.4457	-1.7719	.6802
Finland	FIN	24600025	24601700	0	.9351	.1245	-.732	-1.3723	-.1042	-1.6678	1.4152	.839
Finland	FIN	24600025	24605459	0	1.0736	.5836	-.4659	-.3426	.2674	.123	.5755	-.1563
Finland	FIN	24600025	24604459	0	1.3656	.1997	.8116	-1.0068	.3039	.4574	1.3958	.4777
Finland	FIN	24600025	24601186	0	.698	.6555	-.732	-.2676	-.4577	-.7054	.3415	-.2432
Finland	FIN	24600025	24605042	0	-.1252	.7156	-.8627	-1.7857	-.2057	-.3936	.1693	-.8936
Finland	FIN	24600025	24601067	0	-.2639	-.2662	-.227	-.8112	.7279	.4596	-.3912	.1216
Finland	FIN	24600025	24603381	0	-.0548	2.6352	1.1381	.1484	2.5583	1.3763	.1613	2.0955
Finland	FIN	24600026	24600263	1	-.483	-.2662	-.7638	.3741	.1209	.8389	.0256	.1907
Finland	FIN	24600026	24605322	0	.0511	-.549	.9247	-.8924	.03	-.1507	-.1727	.839
Finland	FIN	24600026	24606218	0	-.5857	-.7836	-.8627	-.2337	-.6123	.137	.3473	-.959
Finland	FIN	24600026	24602853	0	-2.8604	.9526	.8348	.4294	.3849	.8363	1.836	-.3297
Finland	FIN	24600028	24600778	1	.733	-.6516	-.9874	-.3309	-.6035	-.0162	-.3237	-.1563
Finland	FIN	24600028	24602561	1	.092	-.5743	-.227	.839	-.4293	.6681	.5755	.1216
Finland	FIN	24600028	24604057	0	1.5406	-2.9627	-1.1926	-2.6893	-.5259	-.8768	.5684	.4777
Finland	FIN	24600028	24601951	0	1.1283	.0502	.0226	-.2217	.7935	.4124	.5755	.1216
Finland	FIN	24600028	24600580	1	-.5189	-.1074	-.1587	-.3023	-.7145	-.0358	-.3237	1.515
Finland	FIN	24600028	24602156	1	.4109	.7156	.8348	-.2504	1.2011	.5698	1.5037	-.4377
Finland	FIN	24600028	24605570	1	.7225	-.0862	-.227	-.3315	-.384	.4306	-1.0753	-.1563
Finland	FIN	24600028	24605992	1	-1.4991	-.7184	-1.1926	-1.7857	-.5888	.0393	-.3733	-.1563
Finland	FIN	24600028	24600238	1	.7552	.4568	-.8099	-.8886	.6425	-.1567	.5755	.1216
Finland	FIN	24600028	24603343	1	.0572	-.2098	.0226	.6179	.2545	.5383	.5755	.1907
Finland	FIN	24600028	24600124	1	.9396	-2.9627	-.7765	-.1382	.4473	1.5685	-.3268	.9888
Finland	FIN	24600028	24600876	1	-.0559	.967	1.1657	-.4117	.0651	.1483	-1.2624	.9883
Finland	FIN	24600028	24600896	1	1.0692	-.6065	.0226	-.7739	-.3437	-.1285	-.5974	1.2147
Finland	FIN	24600028	24604366	1	-.2074	-.0862	-.227	-.1196	.2122	1.5721	.5755	.1216
Finland	FIN	24600028	24603895	1	1.2265	-.9924	-1.7242	-1.0068	-1.0498	-.2785	-1.5848	-1.7361
Finland	FIN	24600028	24604956	1	-.999	-.212338418508833	-.194271802583285	-.699079971691752	.000232155338975922	.0104906360202099	.0856480227057921	.0633489899890285
Finland	FIN	24600028	24603240	1	.3702	-1.3452	-1.1926	.7113	-.1686	.9897	-.6852	.1216
Finland	FIN	24600028	24601032	1	.191	-2.9627	-2.664	-1.7857	-.5734	-.0898	-2.1355	-2.5027
Finland	FIN	24600028	24601164	1	.9616	-.5743	-1.0611	-.352	-.6698	-.5569	-.6852	-.943
Finland	FIN	24600028	24603054	1	2.4091	-.2662	-.227	.5333	.6053	.9016	.5755	-.1563
Finland	FIN	24600028	24603706	0	.3907	-1.6147	-1.1926	-.1223	-.341	.2197	.075	-.5265
Finland	FIN	24600028	24602242	0	-.0263	1.4003	1.1752	-.4513	.8829	.3942	.9677	.7864
Finland	FIN	24600028	24601296	0	-.4042	-.7671	-.5034	-1.7857	.1526	.356	-.8917	-.0867
Finland	FIN	24600028	24600033	0	.9547	-.4314	-.227	-1.7857	.3446	-.0755	.5755	.8145
Finland	FIN	24600028	24600042	0	1.1426	-.2509	-.691	.6402	.0489	1.304	-.5341	-.7887
Finland	FIN	24600028	24605936	0	.3213	1.1493	.1386	-.6998	.6884	.4486	.0215	.1959
Finland	FIN	24600028	24604121	0	.9405	-.0862	.0226	1.2836	.8779	1.5721	.5755	.1216
Finland	FIN	24600028	24605012	0	-.3818	.7665	1.1355	2.0393	2.1577	-.006	2.4277	2.0955
Finland	FIN	24600028	24604349	0	-.3325	2.6352	.0226	.1567	2.717	.5117	-.6852	2.0955
Finland	FIN	24600028	24605434	0	1.238	-.0862	-.227	1.2836	3.4299	1.0062	.5755	.1216
Finland	FIN	24600028	24604899	0	-.3321	.5344	.0226	-.4263	.7059	.0433	-1.1693	-.0542
Finland	FIN	24600028	24603173	0	-.1983	-.0862	.0226	.1053	-.9291	1.5721	-.2004	-.6774
Finland	FIN	24600028	24603077	0	-.8466	-.2662	.0226	-2.6893	-.3767	-.8768	.5755	.1216
Finland	FIN	24600028	24603660	0	-1.1416	-2.9627	-2.664	.9673	-3.7095	.2002	-2.1355	.9883
Finland	FIN	24600028	24603358	0	.984	-.0568105466114515	-.030459325479463	-.41651219319501	.063402603213524	.170674539043524	.132981932419948	.188667651600761
Finland	FIN	24600028	24605818	0	-.5634	-1.3452	-1.0611	.1053	-.2659	.4394	.5755	1.515
Finland	FIN	24600028	24600218	0	.3138	-2.9627	-2.664	.44	-.272	-1.6678	-2.1355	-2.5027
Finland	FIN	24600028	24600387	0	-.3474	.5206	-.8309	-2.6893	.5615	-.5676	-.4952	.1959
Finland	FIN	24600029	24600862	1	-.6872	-.187883758671413	-.168514500333678	-.654650000267	.0101648561192503	.0356773939438959	.0930906414898938	.0830536590210699
Finland	FIN	24600029	24601649	1	-.598	-.0862	-.3802	.0819	-.2959	-.5676	-.6852	-.1563
Finland	FIN	24600029	24602750	0	-.3506	-.161484020052826	-.140708509515147	-.606686150422318	.0208875856979557	.0628674603874901	.10112523251853	.104325601279521
Finland	FIN	24600029	24600523	0	-.2688	-.4314	.0226	-1.7857	-.0799	-.2473	.5755	.1216
Finland	FIN	24600029	24604702	1	-.8453	2.6352	1.9359	3.6039	-1.5517	3.6073	2.4277	2.0955
Finland	FIN	24600029	24600526	1	-.667	-.4314	-.227	.1053	-.594	-.1414	-.2852	-.5251
Finland	FIN	24600029	24604494	1	1.2183	-.983	-2.664	.1053	-.8239	-.8849	-2.1355	-2.5027
Finland	FIN	24600029	24601601	1	.259047764584228	-.113668982517384	-.0903464770000939	-.519814332719812	.0403085248479823	.112113934618726	.115677432340147	.142853206883293
Finland	FIN	24600029	24605465	1	-1.0899	-2.9627	-2.664	-1.7857	.4601	1.5721	-1.20169885282996	-1.38387433949989
Finland	FIN	24600029	24600018	1	.1846	-.7199	.0226	1.2376	.5531	1.5721	.5755	.1216
Finland	FIN	24600029	24601269	1	-.008	.2607	-1.3514	-.5157	-.5446	-.2436	-.6852	-1.8258
Finland	FIN	24600029	24602636	1	-.2469	1.3889	-1.1926	-.1471	.2034	-.2306	-1.5537	-1.1252
Finland	FIN	24600029	24600144	1	-1.3678	-.5049	.5931	-.5924	-.4896	-.2942	.1357	-.0542
Finland	FIN	24600029	24606312	1	-.9172	-.205922795754821	-.18751443464224	-.68742387270989	.00283797613380098	.0170983229931333	.0876005763188117	.0685184637761388
Finland	FIN	24600029	24601021	1	.9792	-.9861	-1.682	.5561	.2746	1.0196	-.1793	1.0448
Finland	FIN	24600029	24604071	1	-.4664	-.4314	-.8627	.1053	-.0493	.2289	.5755	-.5251
Finland	FIN	24600029	24602070	1	-.2701	-.2662	-.5836	-.8245	-.3846	-.2942	-.4771	-.1563
Finland	FIN	24600029	24600708	1	-.6019	.967	-1.4953	-1.1537	-.1196	-.2544	-.9328	-.4187
Finland	FIN	24600029	24605657	1	-.6275	-.0862	.0226	.7113	-.0234	1.0062	.5755	.1216
Finland	FIN	24600029	24605179	1	.2952	.5315	.4173	-.2603	.2078	.0136	-.411	.1575
Finland	FIN	24600029	24601201	1	1.1035	-.0862	-.5836	-.1687	-.3868	.1271	-.2128	-.1563
Finland	FIN	24600029	24605032	1	-.4336	.3326	.0226	1.7511	-.1639	2.1953	-.6852	.1216
Finland	FIN	24600029	24601714	1	-.3917	-.0862	.0226	.6688	.1148	1.5721	.5755	.1216
Finland	FIN	24600029	24601725	1	-.9739	-1.0589	-.5034	-2.0365	-1.0698	-1.6678	-.6852	.2286
Finland	FIN	24600029	24605650	0	-.1302	-.0862	.0226	1.2836	.8351	1.5721	.5755	.1216
Finland	FIN	24600029	24606232	0	.0242	-.0862	.0226	.2623	1.7057	.4314	.8038	.1216
Finland	FIN	24600029	24601402	0	-1.2258	-.0298	-1.1926	-2.6893	-.0077	.0272	-.2004	-.7507
Finland	FIN	24600029	24600692	0	-.1242	-.847	.8571	-1.7857	.3618	-1.6678	-.5832	1.1508
Finland	FIN	24600029	24603990	0	.259047764584228	-.113668982517384	-.0903464770000939	-.519814332719812	.0403085248479823	.112113934618726	.115677432340147	.142853206883293
Finland	FIN	24600029	24600798	0	-.0144	2.6352	1.9359	-.3043	.4263	1.0334	2.4277	2.0955
Finland	FIN	24600029	24601570	0	-.2833	2.6352	1.9359	-2.2824	.0682	-.2793	2.4277	.9883
Finland	FIN	24600029	24601329	0	-1.2597	.386	.0652	.4653	3.5634	.1665	.6356	-1.1304
Finland	FIN	24600029	24600479	0	.3971	-.0862	.0226	1.2836	.8779	.4394	.5755	.229723102972382
Finland	FIN	24600029	24600376	0	-.3616	-.4314	.0226	-1.3001	.137	.0432	.5755	.9883
Finland	FIN	24600029	24602678	0	.259047764584228	-.113668982517384	-.0903464770000939	-.519814332719812	.0403085248479823	.112113934618726	.115677432340147	.142853206883293
Finland	FIN	24600029	24605734	0	-.5161	-1.4758	-.5034	-2.6907	-3.7095	-1.6678	-1.0191	-1.3055
Finland	FIN	24600029	24605541	0	.1524	-.7221	-.227	-1.7857	-.4283	-.1117	-.6997	.2286
Finland	FIN	24600030	24605248	1	.883	-1.1117	.0226	-.9873	-.2943	-.0315	-1.305	-.3856
Finland	FIN	24600030	24602277	1	-.664	-.59	-.4728	-.7146	-.0439	-.1589	-.6852	-.1563
Finland	FIN	24600030	24602603	0	.3664	-.9443	-1.0611	-1.3874	-1.1033	-.106	-1.0753	-.6585
Finland	FIN	24600030	24601443	1	.2204	.1179	-.8356	-.1114	-.0515	.1857	.0256	.4504
Finland	FIN	24600030	24605793	1	.1963	-.5743	-.335	-.9584	-.9809	-.2065	-.4658	.7864
Finland	FIN	24600030	24606328	1	1.0262	-.1106	-.227	-1.3798	.2731	-.2306	-.6852	-.4377
Finland	FIN	24600030	24601857	1	-.0574	1.7162	1.0108	.1065	1.1921	.5583	1.1417	.9883
Finland	FIN	24600030	24606351	1	.6593	.8909	.503722692086067	-.1979	.777	.62	.625632051671847	.682240889639057
Finland	FIN	24600030	24600894	1	1.2964	.3289	-.227	-1.4102	-.2579	-.2752	.5755	-.4607
Finland	FIN	24600030	24604568	1	.6491	-.4203	-1.1412	-1.1146	-.4554	-.526	.0256	-.7317
Finland	FIN	24600030	24603909	1	1.0704	-.59	-.7836	-.2329	.3917	.4142	-.6852	-.1563
Finland	FIN	24600030	24606008	1	-.3953	.468	.9247	-.9788	-.0397	.0087	.5755	.557
Finland	FIN	24600030	24600136	1	.2098	-.6019	.5347	-.5146	-.4235	-.1006	.4554	.8567
Finland	FIN	24600030	24604570	1	-.0485	-.13779013699675	-.115752508842901	-.56363838144407	.0305112832788438	.08727066618847	.108336313771503	.123417264251233
Finland	FIN	24600030	24601726	1	.3758	2.6352	.5833	.386	.8482	.5833	.9	1.515
Finland	FIN	24600030	24606354	1	-.4853	-.269	-.227	-.7197	.0049	-.3205	-.3912	.2286
Finland	FIN	24600030	24606044	1	-.6946	-.2741	-.335	.0735	.7127	.3447	-.4367	-.6924
Finland	FIN	24600030	24602485	1	-.1949	1.7162	-.442	-.1032	.7383	.4759	.5755	-.943
Finland	FIN	24600030	24605721	1	.1299	.5946	.894	-1.3477	1.1077	.3072	-1.0753	.8174
Finland	FIN	24600030	24604600	1	-.388	2.6352	.00176206677646884	1.46514201880589	1.49080711214247	3.6292	-2.1355	.104189965406374
Finland	FIN	24600030	24600240	1	1.0912	-.59	-1.0611	-.848	-.1395	-.2144	.0791	-.3297
Finland	FIN	24600030	24603967	0	1.296	.0502	.0226	.6278	1.1336	.8115	.9911	.1216
Finland	FIN	24600030	24606002	0	.943	-.1473	.9726	.5844	.2822	.887	.1693	1.515
Finland	FIN	24600030	24600674	0	1.1083	.5836	.4173	-.6455	-.1966	-.0042	-.4145	.3535
Finland	FIN	24600030	24603661	0	.1202	.5836	.4173	-.7311	.7049	.508	.8098	-.1563
Finland	FIN	24600030	24603640	0	-.6807	.792	.1386	-.6617	-.1505	-.213	.3473	.7334
Finland	FIN	24600030	24604461	0	.4836	-.2479	-.227	-.0709	-.4742	.1037	.1693	-.1563
Finland	FIN	24600030	24603564	0	-.148	-.0862	.0226	-.5084	1.2615	.5117	.5755	.1216
Finland	FIN	24600030	24600167	0	.5732	.5206	.3591	-1.7857	.0495	.3183	-.5974	.7627
Finland	FIN	24600030	24604395	0	.7243	-.7992	.0226	3.6039	.7989	3.6292	.5755	-.4607
Finland	FIN	24600030	24603385	0	.7508	-.2662	.0226	-.5769	.4511	.0299	.0221	-.222
Finland	FIN	24600030	24604823	0	.5272	.3289	.7162	-.3077	-.0457	.2229	1.5037	-.1563
Finland	FIN	24600030	24605276	0	.9004	-.2741	-.227	-.9285	-.0329	.1942	-.3912	.5256
Finland	FIN	24600030	24605783	0	1.327	1.3697	-.227	-.5778	.7687	.3924	.3473	-.1563
Finland	FIN	24600030	24603342	0	.6013	.6569	.766	-1.1146	.5008	-.7368	-.3733	1.515
Finland	FIN	24600030	24600273	0	.1323	.0789	.0226	-.6123	.2198	-.6274	.5755	-.1563
Finland	FIN	24600030	24605210	0	.841	-.0680261218415704	-.0422723281147866	-.436888992148633	.0588471952225707	.15912320362631	.129568544074449	.179630551948478
Finland	FIN	24600031	24602944	1	1.1488	-1.4425	-1.9313	-1.6205	-.9249	-.1285	-1.7719	.5362
Finland	FIN	24600031	24601642	1	-.1558	-.8379	-.5907	-1.4269	-.9599	-.8768	-.4948	-.1563
Finland	FIN	24600031	24605125	1	.9689	-.4314	-.227	-.3307	.1861	.0364	.5755	-.2432
Finland	FIN	24600031	24605272	0	-.0146	-.7092	.0226	.7113	-1.0115	-.2406	.5755	.4777
Finland	FIN	24600031	24605133	1	.418	-.5743	.3416	-.7053	-.3898	-.2766	.0221	-.943
Finland	FIN	24600031	24605328	1	.2831	-.4203	.0226	-.1253	.2861	.0366	-.6852	.4777
Finland	FIN	24600031	24606203	1	2.4863	-.0862	1.9359	1.2836	.465	.5583	.5755	2.0955
Finland	FIN	24600031	24603778	1	.7292	2.6352	1.9359	.7113	1.2974	1.6888	2.4277	2.0955
Finland	FIN	24600031	24604973	1	.8396	.0789	.0226	.1053	-1.2017	-.0766	.5755	.1216
Finland	FIN	24600031	24600836	1	-.0008	-.2662	-.8627	-.5381	-.1536	-.2544	.0256	-.7317
Finland	FIN	24600031	24605192	1	.9295	.1943	-1.0611	-1.7857	.546	-.8007	-.414	-.501
Finland	FIN	24600031	24606330	1	.6964	-.2479	-.5034	.7113	-.2254	.996	.5755	-.6544
Finland	FIN	24600031	24605079	1	.2167	-.7353	-.3802	-.2101	-.3921	.0136	-.8883	-.0542
Finland	FIN	24600031	24603101	1	.4316	-.4556	-.5034	-.3235	-.6514	-.0569	-.6852	-.1563
Finland	FIN	24600031	24603336	1	.5146	-.7087	-2.664	-.627	-1.4913	-.5309	.5755	-.1563
Finland	FIN	24600031	24605790	1	1.0303	-.5001	-1.0611	-.1739	-.6568	-.1627	-.4771	-1.0633
Finland	FIN	24600031	24605851	1	-.0803	-.2479	-.227	-.56	-.0106	-.1285	-.5832	-.1563
Finland	FIN	24600031	24601251	1	.8353	-.7221	-.227	-.4892	-.5361	-.1968	-.2821	.2286
Finland	FIN	24600031	24604655	1	-.1023	.3289	-.5907	-.6696	-.2538	-.4384	-.4948	-.5461
Finland	FIN	24600031	24600861	1	.9766	-.4203	-.7836	-.5819	-.3672	.1158	.1693	-.6774
Finland	FIN	24600031	24603168	1	1.7608	-.0862	-.9557	-1.0816	-.0064	-.006	-2.1355	.1216
Finland	FIN	24600031	24604812	0	1.1284	-.4093	.0226	-.14674152029732	-.607	.9861	-.6791	.1216
Finland	FIN	24600031	24603733	0	-.696	-.6593	-.227	-.4819	-.1751	-.1062	.8038	.2286
Finland	FIN	24600031	24604152	0	1.0718	.4012	-.8627	.4766	-.554	-1.6454	-.4948	.1216
Finland	FIN	24600031	24606010	0	.3748	-.0862	.0226	.2528	-.1432	.198	.5755	.1216
Finland	FIN	24600031	24606106	0	.5947	.1997	-.0154	.6436	.2734	.4702	.5755	-.3297
Finland	FIN	24600031	24605287	0	-4.1115	-.432819819019561	-.428677134846166	-1.11719372029615	-.0408	-.219563602129565	.0362843154350293	-.111814764095594
Finland	FIN	24600031	24603231	0	-.7701	-.59	.8038	.7389	.8217	.9938	.2287	.8136
Finland	FIN	24600031	24602229	0	1.6805	-1.3452	-1.1926	.2295	-.9291	.6727	-.6852	-.9299
Finland	FIN	24600031	24600001	0	.9239	-.4314	-.227	-2.6893	-.0748	-.0358	.1693	.1216
Finland	FIN	24600031	24601083	0	1.7365	.0341	.3461	-.6384	-.0315	.2309	-.9906	.1216
Finland	FIN	24600031	24601833	0	.4013	.879	1.4967	-1.5123	.5405	.5447	-.1087	.9883
Finland	FIN	24600031	24605886	0	-.22	-.7221	-.227	.0546	-.1723	.5159	-.1972	-.1563
Finland	FIN	24600031	24605375	0	.9669	.1906	1.1834	-.4652	.0199	-.0081	.1922	1.2147
Finland	FIN	24600031	24605453	0	.9929	.468	1.0108	.154	.9551	.7632	.5339	.5807
Finland	FIN	24600031	24606411	0	.7106	-1.8194	-2.664	-.0215	-3.7095	.4394	-.6852	-1.1252
Finland	FIN	24600032	24605199	1	1.9891	2.6352	1.9359	.7113	.5301	2.3941	.5755	.1216
Finland	FIN	24600032	24603126	1	.8383	-.0862	-1.1545	-2.6893	1.3655	.4394	-.0761	-.3036
Finland	FIN	24600032	24603930	1	-.0843	.6515	1.4967	.4362	1.2967	-.0842	1.5037	.1216
Finland	FIN	24600032	24600883	1	-.3109	-.0862	-.0154	.7456	-.4489	1.5721	.5755	.1216
Finland	FIN	24600032	24601504	0	.9799	.0634	1.8045	1.7233	1.2899	2.0854	1.4793	2.0955
Finland	FIN	24600032	24602537	0	.704	-.5847	-.227	-.8112	-.0118	.0534	.5755	.1216
Finland	FIN	24600032	24603770	0	-.3962	-.20963409041593	-.208463460907268	-2.6893	-.0408	-.697572306701003	-.203554179446175	.149147329665836
Finland	FIN	24600032	24600571	0	.0663	-1.3452	.0226	-2.6893	-2.1404	-.7433	-.4948	-.1563
Finland	FIN	24600032	24602982	0	.2348	-1.3452	.0226	-.5695	.08	-.2451	.075	.1216
Finland	FIN	24600032	24600889	1	-.6544	-1.273	-1.9313	-1.5123	-1.2362	-.7368	-.6852	-.1563
Finland	FIN	24600032	24600684	1	-.5868	.2577	-1.3711	-2.6893	-.3	-.801	-.3912	-1.6713
Finland	FIN	24600032	24602417	1	-.7936	-1.1686	-1.9313	-.5558	-.9724	-.4795	-1.7719	-2.5027
Finland	FIN	24600032	24603555	1	.1388	-.9334	-1.3815	-1.0489	-.6645	-.0671	-.4948	-.1563
Finland	FIN	24600032	24602661	1	.259047764584228	-.113668982517384	-.0903464770000939	-.519814332719812	.0403085248479823	.112113934618726	.115677432340147	.142853206883293
Finland	FIN	24600032	24604479	1	-.4357	-.103	-.7902	-.9138	.0806	-.2991	-.8516	1.0448
Finland	FIN	24600032	24602763	1	.8413	-.0862	-.4806	.3017	.9462	1.1182	.5755	.2862
Finland	FIN	24600032	24605402	1	.5288	-.0862	.0226	-1.3102	-.6671	.1681	.1693	.8567
Finland	FIN	24600032	24604517	1	.6509	.5746	-.691	-.7919	.0945	.1496	-.216	1.1508
Finland	FIN	24600032	24604096	1	1.2355	-2.9627	-.5034	-.8921	-2.916	1.223	.5755	.1216
Finland	FIN	24600032	24601894	1	.2364	-.5717	-.6446	.0719	-.8978	.4647	-.2668	-.4784
Finland	FIN	24600032	24602793	1	.6054	-.0862	-.0154	.0872	-.148	.4998	.3482	-.222
Finland	FIN	24600032	24600568	1	-.707	-.8305	-1.2667	.1053	-.9839	.1423	.5755	.1216
Finland	FIN	24600032	24606182	1	1.2029	-1.1729	-2.664	-.9781	-.3067	-.0671	-1.5848	-1.9384
Finland	FIN	24600032	24603445	0	-.2306	2.6352	.0226	.7113	.8671	.8647	2.4277	.4777
Finland	FIN	24600032	24605436	0	.1126	.16921921791406	.137585880039632	1.2836	-.0714	3.6292	.586087120174542	.32477169955306
Finland	FIN	24600032	24603330	0	-.1408	-1.0252	-.8958	.5165	-.1413	1.0533	-.4402	-.3406
Finland	FIN	24600032	24600935	0	1.0336	-.0601141624606915	.0226	.6551	-.3799	1.2298	.5755	.1216
Finland	FIN	24600032	24604180	0	.7873	-.0862	.569469918998017	3.6039	4.6924	3.4326	.5755	.735975263696691
Finland	FIN	24600032	24601514	0	-.5622	.7763	.0226	-2.6893	-.3668	-.0553	-.5978	2.0955
Finland	FIN	24600032	24605842	0	.5502	-1.2115	-1.1926	-.6447	-.2947	-.005	-.4948	-.1563
Finland	FIN	24600032	24605183	0	-1.0398	-.2479	-.3802	.7526	.6865	1.0088	-.1026	.1216
Finland	FIN	24600032	24602454	0	-1.1208	-.2662	.0226	-.2738	.0971	.4112	.1693	-.1563
Finland	FIN	24600032	24601353	0	-.2376	.3289	.0226	-.3861	.4319	.0145	.1693	.1216
Finland	FIN	24600032	24601576	0	-.2516	-.8357	-.3827	.1053	.2085	-.4753	.5755	.1216
Finland	FIN	24600032	24602393	0	1.3521	-.2662	-.227	-2.6893	.2928	1.0062	.5755	.4777
Finland	FIN	24600032	24601331	0	-.5493	-.17706817948097	-.157122800589544	-.634999926311024	.0145577985105262	.0468167586574183	.096382293607686	.0917684565179221
Finland	FIN	24600032	24602491	0	-.8682	-.59	-.227	-.5295	.6799	-.1751	.8038	.1216
Finland	FIN	24600032	24604282	0	1.2154	-.0862	.0226	.109	.3218	.3792	.5755	.1216
Finland	FIN	24600032	24604384	0	-.4132	-.2479	.0226	.7113	-.0408	1.0245	.5755	.1216
Finland	FIN	24600032	24606429	0	-.0672	-2.9627	-2.664	-2.6893	.5407	1.0427	-2.1355	-2.5027
Finland	FIN	24600032	24600362	0	-1.3445	-.4314	-.4728	-1.5123	-.0795	-.526	-.3733	-.1563
Finland	FIN	24600032	24602801	0	-.7697	-2.9627	-2.664	-2.6893	-2.1406	-1.6678	-2.1251	-2.5027
Finland	FIN	24600033	24604665	1	-1.1469	-.223938303659424	-.206489586427791	-.720154996623506	-.00447934705166737	-.00145651438682391	.0821176721023006	.0540022274815271
Finland	FIN	24600033	24605271	1	1.2143	-.59	-.227	-.5757	.2246	-.6274	-.5832	-.1563
Finland	FIN	24600033	24606143	1	.1607	1.3697	.8094	.0494	.5047	.5185	1.1171	1.0448
Finland	FIN	24600033	24605166	1	-.0118	-.847	-.8627	-.8618	-1.0629	-.2607	.1096	-1.1078
Finland	FIN	24600033	24600094	0	-1.6462	-.0862	.0226	.0129	.7252	.6322	.5755	.7864
Finland	FIN	24600033	24602097	0	-.189	-.7815	-.321859544284205	.5236	.1394	.842	.13312171099246	-.0900464824475672
Finland	FIN	24600033	24600139	0	.4951	-1.2457	-.227	-.245	-.4585	-.2875	-1.036	.1216
Finland	FIN	24600033	24601431	1	1.2484	.6083	-.8309	-1.0265	-.1746	.0506	-.8041	-.5251
Finland	FIN	24600033	24601228	1	1.1522	.6492	-.2973	-.2115	-.0221	-.1093	-.8657	.3236
Finland	FIN	24600033	24606343	1	.4834	.2607	-1.7997	-.3416	.0616	.4429	-1.0576	.4794
Finland	FIN	24600033	24601704	1	1.2854	-.9443	-.9624	-.0969	-.1044	.4841	-.3206	.8925
Finland	FIN	24600033	24604205	1	.9601	-.7221	.4173	-.4736	.3524	.0492	-.2704	.839
Finland	FIN	24600033	24601676	1	1.1061	.5266	-.227	-.3992	-.0183	.2664	.5755	-.3297
Finland	FIN	24600033	24601595	1	1.1813	.0467	.0226	-.2694	-.4236	-.0922	.1693	.4777
Finland	FIN	24600033	24605643	1	-.4409	.3427	-1.3711	-.4666	.2784	-.0898	-1.5848	-.5251
Finland	FIN	24600033	24604553	1	1.0813	.5836	1.1381	-.4597	.6594	.0506	.5755	1.2147
Finland	FIN	24600033	24606162	1	.5624	.504766600362438	.491543767306557	.888143509540773	1.1935	1.9657	.83161302334037	.667949267308968
Finland	FIN	24600033	24602596	1	-.8635	1.3889	-.227	-.9241	-.0404	.0272	-.3733	.1216
Finland	FIN	24600033	24602700	1	.9854	-.7737	-.8627	-.7006	-.1789	-.4657	-.0726	-.9774
Finland	FIN	24600033	24602476	1	1.0769	-.7737	-1.0611	-.0327	-.2361	.3339	-.2821	-.6912
Finland	FIN	24600033	24606357	0	1.8198	.3875	.7162	.4173	.6593	.7442	.8038	.7435
Finland	FIN	24600033	24600269	0	.4301	1.1576	1.1355	-1.7857	-.7116	-.8768	.2006	1.7439
Finland	FIN	24600033	24604700	0	-.2536	-.269	-.227	-.276	-.0113	.0944	-.3912	-.1563
Finland	FIN	24600033	24605557	0	.2713	-2.9627	-2.664	.1053	-.4269	3.5168	-.8913	.1216
Finland	FIN	24600033	24604241	0	.6937	-1.103	.0226	-2.6893	-.1842	-.4164	-.869	.9883
Finland	FIN	24600033	24605893	0	.5774	-.7221	.0226	.7113	-.4188	1.0245	-.6852	.1216
Finland	FIN	24600033	24606173	0	.5575	-.4203	-.7183	-.1666	-.1366	.2574	-.5832	-.6158
Finland	FIN	24600033	24605649	0	.0991	.7156	.0226	-.429521913553218	-.468	.5239	.255216549814812	.4777
Finland	FIN	24600033	24603920	0	.7822	1.7671	1.9359	-.7179	-.1535	.0402	1.4793	1.0448
Finland	FIN	24600033	24601818	0	1.1064	.64	.8038	-.6237	1.2311	.5447	.8038	1.4234
Finland	FIN	24600033	24601598	0	1.2009	.1852	.4562	-1.1025	.8001	.0272	2.4277	-.1314
Finland	FIN	24600033	24603045	0	.8965	.1852	-.7836	1.2836	.5004	.8287	.8992	.9883
Finland	FIN	24600033	24601339	0	.028	-.9718	-1.1539	1.5026	.5429	1.3325	-.5656	-.8813
Finland	FIN	24600033	24603682	0	.1989	-.2479	.0226	.6048	.4534	.2181	.5755	.1216
Finland	FIN	24600034	24601293	1	-.054	-.3466	.9247	-.2284	-.3302	.3104	.6089	.44
Finland	FIN	24600034	24603586	1	.0734	1.0919	.4135	-1.3874	.6926	-.0589	2.4277	.2862
Finland	FIN	24600034	24604526	0	.3418	-.2662	.0226	.6769	-.5414	-1.6678	1.2107	.1216
Finland	FIN	24600034	24603738	0	-.8423	-.0862	.0226	.1053	.8779	.4869	.5755	.1216
Finland	FIN	24600034	24605905	0	-.6325	-.2479	.9726	.29	.7173	.4652	.1693	.2286
Finland	FIN	24600034	24605958	0	1.1599	-.4343	-.4806	-.2098	.1164	.1546	-.3912	-.7496
Finland	FIN	24600034	24605833	0	-1.0556	-1.3452	.0880679138037314	-1.06661614762098	-.8068	-.266498465833078	.5755	1.2147
Finland	FIN	24600034	24605228	0	.1006	.0789	.0226	.7113	2.0667	1.0062	.5755	-.1563
Finland	FIN	24600034	24601484	0	-1.1434	2.6352	1.4967	-1.2589	-2.9279	.3959	2.4277	1.2147
Finland	FIN	24600034	24606046	1	-.2004	-.0690433851438977	-.0532005500299245	-.378817322410209	.17140682786133	.3611	.203236359016481	.181387147740959
Finland	FIN	24600034	24600558	1	1.466	2.6352	1.9359	.1359	2.3762	.4936	2.4277	1.515
Finland	FIN	24600034	24601993	1	-.971	1.7671	1.4967	-2.6893	.3748	-.7368	-.2735	2.0955
Finland	FIN	24600034	24603332	1	.0395	-.4314	-1.9313	-.435	.2186	-.1406	-.0823	-.959
Finland	FIN	24600034	24602874	1	.6958	-.7221	-.5034	-.6519	.1247	.1055	-.6852	.839
Finland	FIN	24600034	24603042	1	-.2723	.9454	-.2943	.0961	.2806	.3885	.3482	.5362
Finland	FIN	24600034	24600759	1	-.5174	-.3602	-.5836	-2.6893	.0725	.0787	-.6852	-.5251
Finland	FIN	24600034	24605258	1	-.7073	-.189460213651311	-.170174929375426	-.657514151728313	.00952455052052188	.0340537446999379	.0926108575336383	.0817834093496651
Finland	FIN	24600034	24602974	1	-.1639	-.4314	-1.6079	-1.4373	-.2502	-.4708	-2.1355	-1.5506
Finland	FIN	24600034	24601367	1	-.5396	-1.1395	-1.1926	-2.6893	-.3395	-.0898	.5755	.1216
Finland	FIN	24600034	24604853	1	.9701	-.2479	.4173	-.6256	.472	.2379	.5755	-.1563
Finland	FIN	24600034	24605962	1	-.2471	-.2479	-.3076	1.3699	2.1577	1.0909	.5339	-.5251
Finland	FIN	24600034	24601637	1	-.6203	.0789	-1.0611	-.6063	-.3817	-.1036	-.6852	-.5711
Finland	FIN	24600034	24603416	1	.4731	-.847	-.5034	-.5951	-.6524	-.0122	-1.2871	-.7317
Finland	FIN	24600034	24606296	0	-.2417	-.0862	.0226	.8562	.1039	1.0245	.5755	-.943
Finland	FIN	24600034	24603097	0	-.7991	-1.1085	.0226	-.1268	.4387	.2793	.0256	-.222
Finland	FIN	24600034	24603568	0	-.4815	-.4314	.0226	-.7788	-.5994	-.0766	.0256	-.1563
Finland	FIN	24600034	24603687	0	1.3792	-.4314	.0226	-.6366	-.0109	.0364	.0444	-.1563
Finland	FIN	24600034	24601608	0	.0243	-.2662	-.227	.1053	-.2678	.2292	.5755	.1216
Finland	FIN	24600034	24600316	0	-1.1042	-.4314	-.8627	-1.6205	.0997	-1.0529	-.6852	-.7317
Finland	FIN	24600034	24601809	0	.0534	-.0862	.0226	1.2836	.8779	1.5721	.5755	.1216
Finland	FIN	24600034	24603239	0	.6791	.9637	.4173	-.308	.5628	.0386	.3768	.5362
Finland	FIN	24600034	24606249	0	.7743	-1.0936	-1.0611	-.7936	-1.0342	-.0064	-.5974	-.943
Finland	FIN	24600034	24600761	0	-.43	.6515	1.4967	-.7894	.4489	-.0808	.8038	1.2147
Finland	FIN	24600034	24601657	0	-.4354	-.0355670208023487	-.0562078026615953	-1.7857	.0746	.7496	.0629119493666372	.272455280329315
Finland	FIN	24600034	24605140	0	.0163	-.983	-.5034	-2.6846	-1.2169	-.9682	-.1321	1.515
Finland	FIN	24600034	24605131	0	.4751	-.7815	-.7249	.7113	-.8731	1.0062	-.2004	-.7507
Finland	FIN	24600034	24601047	0	.0068	-.0994	-.227	-2.0365	.023	-.0284	.1693	-.1563
Finland	FIN	24600034	24602475	0	-.1221	-.4314	.0226	1.0502	.6095	1.3968	.0256	-.1563
Finland	FIN	24600035	24605319	1	-.4031	-2.9627	-.3827	.1053	-.2941	.4394	-2.1355	.1216
Finland	FIN	24600035	24600903	1	-1.6028	-.259694812382579	-.244150760563764	-.785118511609217	-.0190024974228255	-.0382834641540094	.071235408139273	.0251909426460309
Finland	FIN	24600035	24605864	0	.259047764584228	-.113668982517384	-.0903464770000939	-.519814332719812	.0403085248479823	.112113934618726	.115677432340147	.142853206883293
Finland	FIN	24600035	24605640	0	.259047764584228	-.113668982517384	-.0903464770000939	-.519814332719812	.0403085248479823	.112113934618726	.115677432340147	.142853206883293
Finland	FIN	24600035	24604579	1	.3958	-2.9627	-2.664	-2.6893	-3.7095	-1.6678	-2.1355	-2.5027
Finland	FIN	24600035	24604029	0	.1589	2.6352	1.31317356583728	.0829365435449049	1.3963	.729694081112137	1.2993477865667	1.39116861252068
Finland	FIN	24600035	24603051	0	-2.9134	1.4003	1.2867	-.502	.2642	.0366	-.8686	2.0955
Finland	FIN	24600035	24603012	0	-.1373	-.5847	1.4967	-.886	.5799	-.3205	.8038	-.5912
Finland	FIN	24600035	24600148	0	-1.5632	-2.9627	-1.1926	-2.6893	1.3244	-.0581	.5755	.1216
Finland	FIN	24600035	24600837	0	-1.6384	-1.7738	.0226	-1.3764	-.6126	-.6274	-1.27	-1.9616
Finland	FIN	24600035	24605040	0	-.0815	-.140378346665239	-.118478586374129	-.568340719664137	.0294600352809315	.0846049733998823	.107548608768696	.121331779716091
Finland	FIN	24600036	24604641	1	-.1919	.7763	-.227	-1.0608	.3681	-.4384	-.1767	-.1563
Finland	FIN	24600036	24601664	0	.966	.1125	-.227	.0571	.0756	.7514	.8038	-.1563
Finland	FIN	24600036	24606381	0	.6557	2.6352	1.9359	-.592	.5981	-.3239	2.4277	2.0955
Finland	FIN	24600036	24605746	1	1.1621	.5091	-.9607	-.272	.1309	.4651	.1357	-.958
Finland	FIN	24600036	24600962	1	.9246	-1.0303	-.9735	-1.0314	-1.2611	-.3936	-.722	-.2503
Finland	FIN	24600036	24604959	1	1.6641	-.6019	-.227	-.4529	.0787	.1645	-.7838	-.9299
Finland	FIN	24600036	24600527	1	.3092	-.2479	-.227	-1.7505	-.7185	-.7368	-1.0758	-.1563
Finland	FIN	24600036	24604040	1	.6091	.3875	-.8627	-.584	.3562	.1318	-.0553	-.5251
Finland	FIN	24600036	24604324	1	1.1827	.4596	.2092	-.2027	-.6397	.7961	.4326	.9883
Finland	FIN	24600036	24601425	1	.998	.1852	.1386	-.7354	-.0007	.0552	-.0517	1.2147
Finland	FIN	24600036	24602349	1	.5896	.2702	1.4967	-.1367	.6976	.7341	1.1176	.2286
Finland	FIN	24600036	24600156	1	.3443	2.6352	.8038	-1.3723	.2042	-.4384	.6882	2.0955
Finland	FIN	24600036	24602933	1	.8863	.64	.1386	-.7202	-.3044	.2897	-.2004	-.4377
Finland	FIN	24600036	24605945	1	-.5417	-.7221	-.3827	-.9738	-.5961	-.526	-.8012	1.2147
Finland	FIN	24600036	24602056	1	1.15	-.5743	-.227	-.0007	-.1971	.0302	-.2821	-.2503
Finland	FIN	24600036	24605763	1	1.4533	-.2479	.0226	.2798	.6189	.5096	.5755	.1216
Finland	FIN	24600036	24603007	1	.5434	-.891	-.9624	-.8053	.0536	.2464	-2.1355	-.8771
Finland	FIN	24600036	24605089	1	.942	-1.4174	-.3076	-.1532	-.1548	.3798	-.414	-.4377
Finland	FIN	24600036	24604074	0	1.8331	-.7836	.4173	-.6351	-.4032	-.5569	-.7867	.4777
Finland	FIN	24600036	24602233	0	1.642	.6515	1.2867	-.0569	.6275	.7473	.3415	.7864
Finland	FIN	24600036	24604606	0	1.1824	.6754	-.227	-.491	.4576	.0108	-1.2876	1.4234
Finland	FIN	24600036	24604545	0	.7276	.1852	.8348	-.183	-.1301	.5159	.0215	-.1563
Finland	FIN	24600036	24602437	0	1.4306	-.7306	.0226	.6333	.0641	.8515	-.1727	-.1563
Finland	FIN	24600036	24603474	0	.5579	-.5994	1.9359	.0352	.7505	.5906	.3482	.9883
Finland	FIN	24600036	24603724	0	-.5588	-.5743	-.127	-.0119	.2256	.4378	-.3733	-.5475
Finland	FIN	24600036	24601550	0	1.1126	.921615006781857	1.9359	.193	1.257	.5166	-.0551	1.515
Finland	FIN	24600036	24605594	0	.5361	-.4314	-.227	-.6315	-.1838	.231	.3473	-.4784
Finland	FIN	24600036	24600672	0	.889	-.5994	-.5034	.0391	.6651	.4947	.2287	.2546
Finland	FIN	24600036	24603309	0	.8486	.7763	-1.1207	-.1973	-.0709	.0552	.3415	-2.384
Finland	FIN	24600036	24606066	0	.1928	-.5847	-.3827	-1.7857	-.4549	-.3447	.5755	.1216
Finland	FIN	24600036	24602133	0	.2031	.0314108918694048	.0585269052263968	.5773	.3831	.576356133592171	.391486862461291	.234388052588492
Finland	FIN	24600036	24606347	0	.7723	1.1352	1.9359	-.7473	1.5518	-.0766	2.4277	2.0955
Finland	FIN	24600036	24605474	0	.2537	.3837	.4173	-.7311	.1973	.3104	.3473	.2286
Finland	FIN	24600036	24602036	0	.4611	-.0978219052675992	-.0736552630879293	-.491022879718432	.0467451008466046	.128435425129812	.120500388602735	.155622201193915
Finland	FIN	24600036	24604273	0	-.1647	.9454	.8116	-.6054	.216	-.6274	.1922	1.515
Finland	FIN	24600036	24604726	0	1.3038	-.2662	-.9557	-.7151	.6642	.0597	-.5832	-2.5027
Finland	FIN	24600036	24600524	0	-.8271	.3289	.0226	.2355	.8779	1.5721	.5755	-.1563
Finland	FIN	24600036	24604274	0	1.3912	-.0862	.0226	.592	.6737	1.1427	-.5832	.1216
Finland	FIN	24600037	24603714	1	-.9651	-.2479	-.227	-.082	.3579	.0299	.0256	-.5711
Finland	FIN	24600037	24604160	0	1.0195	-.7221	-1.0611	.2712	-.4613	-.1281	-.3912	-.7317
Finland	FIN	24600037	24601936	0	-.276	1.1132	.0226	-.6677	-.08	.3906	2.4277	.1216
Finland	FIN	24600037	24602448	0	-.0754	-.192	-2.664	-1.7857	-.9547	-.5309	-.4801	1.0448
Finland	FIN	24600037	24604413	0	-.7988	-1.3452	.0226	.6697	-.0408	1.0062	2.4277	.4777
Finland	FIN	24600037	24601814	0	.3822	-1.0562	.4802	3.5383	1.4924	-1.6678	-.3991	-.7524
Finland	FIN	24600037	24604967	1	-.5639	-.0862	.0226	-.2845	-.0259	.119	.075	.1216
Finland	FIN	24600037	24602743	1	-.5466	-.17685641687173	-.156899757882444	-.634615189547564	.0146438097103554	.0470348607946664	.0964467421988248	.0919390870707974
Finland	FIN	24600037	24602968	1	-.8087	-.0862	.0226	-.6634	-.1513	-.3932	-2.1355	.7095
Finland	FIN	24600037	24605364	1	-.757	-.7353	-.3827	-.0203	.2731	.0506	-.8512	-.2103
Finland	FIN	24600037	24605890	1	-.5626	-.0933	.8571	-.2566	1.0903	.576	-.5832	.9339
Finland	FIN	24600037	24603702	1	-.5882	-.2662	.0226	-2.6893	-2.5536	.4394	.5755	.1216
Finland	FIN	24600037	24601345	1	.4602	-.1106	-.5492	-1.2698	-.2277	.0252	-.1026	.839
Finland	FIN	24600037	24600487	1	-.2084	.2086	-1.5883	-.4386	-.3252	-.2574	.7812	-.2201
Finland	FIN	24600037	24606245	1	-.2157	.1489	-.3802	-.934	-.0773	.2343	-1.5848	-.0542
Finland	FIN	24600037	24603606	1	1.0211	.1245	-.227	-.5346	.734	-.0193	.5826	-.1563
Finland	FIN	24600037	24602872	1	.0577	-.2353	-.7638	-.6828	.3939	-.6567	.5755	-.3297
Finland	FIN	24600037	24601217	1	-.1984	-1.4885	-2.664	-2.6893	-1.5471	-.7368	-2.1355	-2.5027
Finland	FIN	24600037	24605782	1	-.811	-.5743	-.7902	-.4344	.1978	-.1578	-.3912	-.1563
Finland	FIN	24600037	24606248	1	-.1112	-.7221	-.227	-.9409	-.7669	-.4035	-.216	.1216
Finland	FIN	24600037	24601117	1	-.4664	.1395	.0226	-.1805	-.0049	.1397	.5755	-.1563
Finland	FIN	24600037	24601573	1	.2405	-.4314	-.5836	.7113	-.0408	.6727	.5755	.1216
Finland	FIN	24600037	24603198	1	.2392	-1.1117	-.9624	-1.3723	.4351	-.7368	-.5142	-.2413
Finland	FIN	24600037	24603851	1	-.7061	-.0862	-.3827	-.4296	-.4089	-1.0529	2.4277	-.5251
Finland	FIN	24600037	24601342	1	1.3518	.9526	.8038	-1.3089	.4577	.1617	.8038	.7864
Finland	FIN	24600037	24600569	0	.8496	-.7221	.0226	-.4561	-.3827	.041	.1693	-.5711
Finland	FIN	24600037	24603005	0	-.3639	-.59	.9726	-2.6893	-.0892	-.7368	.5755	.9339
Finland	FIN	24600037	24600763	0	.378	-.0862	.0226	-2.6893	.2761	.1149	-.6852	-.1563
Finland	FIN	24600037	24605494	0	.4731	-.4314	-.8627	-1.3874	-.5323	-.2544	-.2821	-.5251
Finland	FIN	24600037	24602799	0	1.7314	-1.3452	-1.1926	3.6039	1.10171415895868	3.6292	-.6852	-.8947
Finland	FIN	24600037	24600915	0	1.1682	-2.9627	-2.664	-2.6893	-1.8159	-1.6678	-2.1355	-2.5027
Finland	FIN	24600037	24600905	0	.8051	.64	.1386	.0894	.5608	-.0397	-.1026	.7864
Finland	FIN	24600037	24606344	0	.5763	-.4314	.0226	-.1886	-.5913	-.1589	.3482	.1216
Finland	FIN	24600037	24602345	0	1.0138	-.4314	-.227	-1.6205	.6355	.074	.1693	-.1563
Finland	FIN	24600037	24603747	0	.6114	-.59	.0226	-.2812	1.0583	.4194	-.1026	.1216
Finland	FIN	24600037	24602791	0	-.0551	-.4314	-.5836	-1.6841	-.6681	-.3124	-.3912	-.3297
Finland	FIN	24600037	24604679	0	-.618	-.59	-.5034	-2.6893	-.7414	-.9484	-.0992	.9339
Finland	FIN	24600037	24600402	0	-1.1485	-.4314	-.5907	-.5982	.5898	.1439	.5755	.1216
Finland	FIN	24600038	24604167	1	1.1383	-.8438	-.5034	-.9788	-.3809	-.385	-.8044	-.3856
Finland	FIN	24600038	24604028	1	.8291	-.269	-.5034	-.6839	-.0885	-.5569	.3482	.1216
Finland	FIN	24600038	24602897	1	-.764	-.0862	-1.3325	-1.012	-.3773	-.3317	-.9504	.1216
Finland	FIN	24600038	24601874	0	.4267	-.0862	-1.1926	.1053	-.0408	3.6292	.5755	2.0058
Finland	FIN	24600038	24603141	0	.6531	-.8357	.0226	-1.7857	-.4711	-.7368	.5755	.7864
Finland	FIN	24600038	24600041	0	.2965	-.7221	.0226	.0346	-.4326	-.079	.5755	.1216
Finland	FIN	24600038	24603260	0	-.6737	-1.0212	-1.1926	-2.6893	-1.0276	-1.6678	-2.1355	.8925
Finland	FIN	24600038	24604168	1	.4308	-.5743	-.5034	-.7703	-.1587	-.0581	.3482	-.7496
Finland	FIN	24600038	24601582	1	-.533	.0789	-.227	-.2071	-.1392	-.7368	-.3912	-.1563
Finland	FIN	24600038	24601982	1	-.8958	.9349	.4173	-1.3102	-.3062	-.2473	.1693	.839
Finland	FIN	24600038	24600015	1	-.107	-.4203	-.5034	-.8834	.0898	-.8768	.0256	-.2726
Finland	FIN	24600038	24603597	1	.2349	.2718	-.227	-1.3089	-.1362	-1.0529	.9628	.2286
Finland	FIN	24600038	24605226	1	.0291	.9484	1.1381	-1.6821	.9937	-.412	.3482	-.2709
Finland	FIN	24600038	24601104	1	-.1249	-.2589	.8571	-1.0314	-.8557	-1.6678	-2.1355	1.2147
Finland	FIN	24600038	24601673	1	.7944	-.103	-.6587	-1.7857	-.069	-.3477	-.9681	-.6353
Finland	FIN	24600038	24603254	1	.425	-.0862	.0226	.0664	.2397	.7648	.0888	.1216
Finland	FIN	24600038	24605860	1	.2903	-1.0212	-1.9313	-.9416	-.9616	-.3477	-2.1355	-1.6557
Finland	FIN	24600038	24605512	1	.1958	-.0862	-1.1926	-.9138	-.4215	.0787	-2.1355	2.0955
Finland	FIN	24600038	24603554	1	.2712	.8762	.7162	-.8328	-.3594	-.4384	-.176	.2546
Finland	FIN	24600038	24603176	1	-.4159	-.2479	.1386	-1.2698	-.2604	-.7433	.5755	.1959
Finland	FIN	24600038	24601667	1	.1341	-.4174	-.691	-1.3102	-.2417	-.8768	-.0992	-.1563
Finland	FIN	24600038	24603639	1	-.3624	-.2662	-.227	-2.5446	.2891	-.2143	.3482	-.1563
Finland	FIN	24600038	24600020	1	-.329	-.0862	-.227	.0701	-.1428	-.0043	-.216	-.1563
Finland	FIN	24600038	24601315	1	.6032	.64	1.4967	-.1667	.2428	-.1652	.9305	1.515
Finland	FIN	24600038	24602216	1	1.3391	-.5847	1.4967	-.437	.008	.4625	.3482	.1216
Finland	FIN	24600038	24602827	1	.2554	.2796	.8348	-2.6893	-.9424	.1926	.0256	.7864
Finland	FIN	24600038	24603398	0	.9121	.6555	1.1381	-.4796	.1691	-.4384	.8038	.7864
Finland	FIN	24600038	24605596	0	.7779	-.2479	.3461	-.4218	1.1221	-.3205	1.5037	.839
Finland	FIN	24600038	24603149	0	-.9655	-.6354	.0226	-.3304	-.4289	-.6073	-.6997	.1216
Finland	FIN	24600038	24601502	0	-.3332	.2702	.9726	-1.1682	-.0343	-.5933	.3768	-.3856
Finland	FIN	24600038	24601305	0	.6622	-.2662	.0226	-.0512	-.3123	.6381	-.176	-.2503
Finland	FIN	24600038	24600697	0	.0647	.8089	.0226	-.7676	.1054	.2715	.9628	.1216
Finland	FIN	24600038	24600805	0	.9601	.1276	1.1381	.1053	.7956	.1276	.3482	2.0955
Finland	FIN	24600038	24603611	0	.5513	.0502	.4173	-.4876	.191	.6067	.7679	-.4784
Finland	FIN	24600038	24602042	0	-.9789	-.59	-.227	-1.7857	.3375	-.7368	-.1026	.2286
Finland	FIN	24600038	24602741	0	1.1053	-1.4273	-1.4011	-1.1509	-.6937	-.8437	-.7614	-.8016
Finland	FIN	24600038	24604945	0	-.092	-.0862	.8116	-.8245	.4648	-.4753	.0215	-.5251
Finland	FIN	24600038	24600732	0	1.2747	-.4314	-.7638	-.6016	-.1753	.0156	.5858	-.1563
Finland	FIN	24600038	24603386	0	1.7505	.4457	1.9359	-.2848	1.2001	.2395	1.0854	1.2147
Finland	FIN	24600039	24604447	1	-.6618	-.185891621532637	-.166416246718732	-.651030624788524	.0109739985176434	.0377291696054149	.0936969356435698	.0846588501481188
Finland	FIN	24600039	24601433	1	1.2779	.1221	-.5034	.4734	.0014	.2393	.9863	1.1232
Finland	FIN	24600039	24604738	1	-.8518	2.6352	1.9359	.748450991023554	1.7173	1.9865	1.3918	2.0955
Finland	FIN	24600039	24602135	0	-.5051	.105774704304275	.115023652925107	-.328420924972461	.703	.302991497196141	.392149806784116	.349131864142665
Finland	FIN	24600039	24600860	0	.477	.5141	1.0108	.1053	.6231	.3206	.0215	.7627
Finland	FIN	24600039	24603345	0	-.3728	-.163225179284355	-.142542416217974	-.609849541588545	.0201803824993602	.0610741761478948	.100595321880277	.10292263895588
Finland	FIN	24600039	24603571	0	.6737	-2.9627	-1.1926	.7113	.8779	1.0062	-.1727	-1.1252
Finland	FIN	24600039	24605470	0	-.1453	-.145382218690984	-.123749002934504	-.5774319068896	.0274276224849677	.0794513006752795	.106025712429935	.117299842948149
Finland	FIN	24600039	24600717	0	-.0744	2.6352	.0226	3.6039	3.5634	3.6292	.5755	.1216
Finland	FIN	24600039	24605205	1	.9761	-.59	-.227	.1136	-.054	.5867	-.7838	.1216
Finland	FIN	24600039	24602822	1	.3653	2.6352	1.9359	-.1534	1.2041	.2558	2.4277	2.0955
Finland	FIN	24600039	24605747	1	.5124	-.0937984156920391	-.0694174516530196	-.483712881212692	.0483793136433592	.132579365737525	.121724911834372	.158864181698546
Finland	FIN	24600039	24606362	1	1.1179	-.0862	.0226	.130061487362175	.4867	.7501	.5755	-.1563
Finland	FIN	24600039	24603802	1	1.0873	.388927048614548	.343279475265304	-2.6893	.8492	.8409	.235792612362674	.708887095298353
Finland	FIN	24600039	24605702	1	-.0937	2.6352	1.9359	.7113	.6254	1.597	2.4277	2.0955
Finland	FIN	24600039	24603298	1	2.4806	.0605686833843231	.093172420982252	-.203254030160101	.111078292718844	.291567745934442	.168705547789693	.283247535094518
Finland	FIN	24600039	24600800	1	-.6703	-.186558281598763	-.167118418204049	-.652241833117935	.0107032225181811	.0370425517659301	.0934940419307254	.084121679889067
Finland	FIN	24600039	24601457	1	1.2623	-.150029733228646	-.111717546890797	.1053	-.2254	.303132968797266	.0948987950077193	.0750435641864603
Finland	FIN	24600039	24605660	1	.7254	-.0862	-.8627	-1.3107	-.3705	-.5011	-.4948	-.7639
Finland	FIN	24600039	24602860	1	.3374	.2836	-.7183	-.2115	.7325	.4674	-.3733	-.5038
Finland	FIN	24600039	24604620	0	-.1559	-.146213583008741	-.124624652080899	-.578942354923924	.0270899488856383	.0785950478401574	.105772692035093	.116629960036861
Finland	FIN	24600039	24606122	0	.7621	-.0742142958671394	-.0487901316667238	-.44813185534752	.0563337568275622	.152749774504505	.127685213022282	.174644348014456
Finland	FIN	24600039	24603490	0	.2425	-.114966833556438	-.0917134615220673	-.522172308048936	.039781379260434	.110777229869652	.11528243970535	.141807446061124
Finland	FIN	24600039	24603618	0	.8122	-1.3452	.0226	1.2836	-.0408	.4394	-.0065	.1216
Finland	FIN	24600039	24606097	0	-.0198	2.6352	1.9359	3.6039	4.8357	3.6292	2.4277	2.0955
Finland	FIN	24600039	24604767	0	-.7677	.0995269471135137	.209908695144612	-.649585814792437	.3902	.0402	.1922	.7864
Finland	FIN	24600039	24604906	0	-.4722	-1.0589	-.187969848924835	.141212086721573	.5224	1.0062	.5755	.0948122223310205
Finland	FIN	24600039	24601747	0	.5587	2.6352	1.9359	3.6039	4.8357	3.6292	1.6331	2.0955
Finland	FIN	24600039	24603210	0	1.342	.0566	.1386	-.4663	.0695	.0108	.0444	.839
Finland	FIN	24600039	24604705	0	1.1963	.468	-.8627	-1.3001	.3186	.2979	-.2857	-.2709
Finland	FIN	24600039	24602566	0	-.9666	-.209797267197953	-.191595290098079	-.694463130530232	.0012642897369261	.0131078616671868	.0864214057994574	.0653965566235318
Finland	FIN	24600039	24605158	0	.2388	-.201881125758604	-.182405310703273	-1.3001	-.1567	-.209568436383524	-.0627491993137236	.0924389526159911
Finland	FIN	24600039	24603704	0	-1.0012	-.212510965820066	-.194453541085367	-.699393460906424	.00016207213911501	.0103129231676373	.0855955090389381	.0632099576866856
Finland	FIN	24600039	24604756	0	-.8812	-.203099294298288	-.1845405318809	-.68229404919709	.00398479213152338	.0200063514897743	.0884598908673288	.0707935378144758
Finland	FIN	24600039	24604457	0	.4622	-1.9113	2.0735	1.18688250984162	-.3022	3.1018	.0183	.782523105662696
Finland	FIN	24600039	24605742	0	1.1684	.2629	.0226	-.6561	.5629	2.3558	2.4277	.7864
Finland	FIN	24600039	24600068	0	-.2589	.4435	1.9359	.0712	1.0118	.2547	1.2262	1.515
Finland	FIN	24600039	24604004	0	.6822	-.0804809004887232	-.0553905436286983	-.459517213643985	.053788462432617	.146295566813349	.125778012121545	.169594947579369
Finland	FIN	24600039	24606390	0	.0055	.64	.8116	3.6039	4.8357	3.6292	1.536	.1216
Finland	FIN	24600040	24604337	1	1.0502	-1.1117	-.8627	-1.2858	-.7603	.424	-.8913	-.8443
Finland	FIN	24600040	24600503	1	1.0266	-.6593	-.3802	.3952	-.2276	1.0062	.0221	-.3297
Finland	FIN	24600040	24601792	0	-.3688	-.2479	.0226	.1053	-.3867	-1.6678	-.8686	-.1563
Finland	FIN	24600040	24600647	0	-.4967	-.0994	.4173	-.0584	.4482	.5699	1.1375	-.0399
Finland	FIN	24600040	24603627	0	.284826835537897	-1.3452	-1.1926	.7263	.2916	.8639	-.1972	-.5912
Finland	FIN	24600040	24604944	1	.519	-.1968	-.227	-1.0059	1.2238	.1601	.0215	2.0955
Finland	FIN	24600040	24605313	1	1.0154	2.6352	.8116	-.0855	1.0573	.6823	.5755	.4504
Finland	FIN	24600040	24605900	1	-.0138	-.5994	-.227	-.6843	.18	-.9292	.1693	-.1563
Finland	FIN	24600040	24600686	1	.9279	-.0192	.5347	-1.7857	.4275	.2584	.5755	1.0448
Finland	FIN	24600040	24602453	1	1.2421	-.7815	-.7638	-.1555	.0674	.1299	.3482	.1216
Finland	FIN	24600040	24602568	1	.5674	.96	-.829	-.3066	-.008	.48	-.3882	-.2709
Finland	FIN	24600040	24602738	1	.6449	-.4203	-.227	-1.3001	-.2584	.1299	-.3912	.1216
Finland	FIN	24600040	24602926	1	.5768	.3178	-.442	-1.2698	.0603	-.8768	-.4805	-.1565
Finland	FIN	24600040	24603428	1	.9496	.0634	-.9607	-1.1982	.1669	.0347	-.4771	-.9933
Finland	FIN	24600040	24603784	1	.7269	-1.5835	-1.6468	-1.2044	-1.2979	-.2785	-1.5848	-1.4827
Finland	FIN	24600040	24603856	1	-.4169	-.6289	-.5836	.1571	.314	.3156	.5755	-.1563
Finland	FIN	24600040	24601803	1	.7368	-.0761985899463142	-.0508801244406656	-.451736981316238	.0555278000291628	.150706076699922	.127081305853463	.173045476537513
Finland	FIN	24600040	24603827	1	.4301	-.4314	.0226	-.4398	2.2198	.1495	.5755	.4777
Finland	FIN	24600040	24605378	0	-1.4573	-1.273	.2753	.7113	-.0408	1.4083	-.4784	-.4444
Finland	FIN	24600040	24603390	0	.8066	-.2662	-.7638	-.5146	.0229	.1191	-.5832	-.1563
Finland	FIN	24600040	24603137	0	.6809	-.0357	.0226	-.0924	.7814	-.0336	.8038	.4777
Finland	FIN	24600040	24601174	0	-.564	.3926	.5347	-.5649	1.5422	.7021	-.0992	-.1563
Finland	FIN	24600040	24600217	0	.8174	.1828	.7162	-.7819	-.1831	-.0842	.3473	1.2841
Finland	FIN	24600040	24602963	0	.3781	.9349	1.9359	-.7397	.63	.207	-.216	1.515
Finland	FIN	24600040	24606370	0	-2.4879	-.0862	.0226	.1053	-.9291	.4394	1.3428	-.8531
Finland	FIN	24600040	24605655	0	.7308	2.6352	-.4728	1.1796	4.8357	3.6292	-.9729	.0122
Finland	FIN	24600040	24606039	0	-.6399	.6464	1.4967	-.6441	1.702	.5921	2.4277	2.0955
Finland	FIN	24600040	24600754	0	-.1419	.1514	.4173	-.3989	.4016	-.2942	1.2498	-.6269
Finland	FIN	24600040	24601298	0	-.4619	1.3403	1.1355	.2215	.4011	.1288	.0177	2.0955
Finland	FIN	24600040	24601562	0	-.4724	1.1576	.1386	.832	4.8357	1.993	.563	2.0955
Finland	FIN	24600040	24606017	0	.0614	-.4314	-.8627	.0511	.5144	.7712	.1693	.1216
Finland	FIN	24600040	24600199	0	-.4422	-.0862	.0226	-.659	.4014	-.4521	-.5832	.1216
Finland	FIN	24600040	24603354	0	-.5795	-.59	-1.0611	-2.6893	-.2406	-.475	-.2673	-.5251
Finland	FIN	24600040	24605508	0	-.4339	-.2662	.4173	-.216	-.4001	-.801	-.1512	.1216
Finland	FIN	24600040	24604475	0	.6673	-.4488	-2.6747	.7113	-.0408	1.5721	-2.1355	-1.51908881855351
Finland	FIN	24600040	24606140	0	.4616	-.7221	.0226	-.6298	-.1834	-.8849	.3415	.1216
Finland	FIN	24600041	24602209	0	.8686	.468	-.227	-1.0663	1.0437	.2054	.5755	.2546
Finland	FIN	24600041	24604932	0	-2.126	-.4556	.4173	-2.0365	-.5934	-.6515	.0447	-.4607
Finland	FIN	24600041	24601373	0	2.0301	-.6019	-.5034	3.6039	.3675	-1.6678	-.414	-.2726
Finland	FIN	24600041	24602297	1	-.8295	-.2626	-.5836	-2.6893	-.3398	-.006	-1.5596	-.8443
Finland	FIN	24600041	24603133	1	.8704	-.5743	-1.4197	-.6937	-.4773	-.4795	-.3237	-.3019
Finland	FIN	24600041	24604668	1	-.2075	-.59	-.227	-.8738	-.299	-.0842	-.0553	-.4377
Finland	FIN	24600041	24603697	1	.952	-.59	-.7902	-.8021	-.3872	-.0671	-.3912	-.1563
Finland	FIN	24600041	24605652	1	.8823	1.3403	-1.3023	-.4597	.6254	.6361	-.3907	.2224
Finland	FIN	24600041	24600769	1	.1261	-.4203	-1.1346	-.5448	-.5445	-.0622	-.3912	-.5251
Finland	FIN	24600041	24606101	1	.097	.1221	-.5907	-1.7857	-.2743	-.1968	-.1026	.1216
Finland	FIN	24600041	24603543	1	1.5485	-.3611	.1386	-.0911	-.0351	-.2406	-1.054	-.1563
Finland	FIN	24600041	24604463	1	-.0049	-.7199	-.227	.0614	-.208	.984	.5755	.4777
Finland	FIN	24600041	24605162	1	1.1354	.3924	-.7902	-.6068	-.6898	-.4384	-1.305	-.3856
Finland	FIN	24600041	24603560	1	.8925	.5859	.4173	.0569	1.3755	.2984	.5755	-.1563
Finland	FIN	24600041	24601914	1	.2453	.1852	-.732	-.4807	-.2477	-.3932	-.7696	-.959
Finland	FIN	24600041	24604046	1	.8253	-.0862	-.227	-.3672	-1.3695	-.0622	-.216	-.1563
Finland	FIN	24600041	24603997	1	.8501	-.7353	-.7902	-.4369	-.0925	-.0441	-.2821	.4777
Finland	FIN	24600041	24604460	1	.4462	-.4314	.0226	-.9778	-.1897	-.0959	.0221	-.1563
Finland	FIN	24600041	24605094	1	-1.0139	-.8452	-.3827	-1.2044	-.5999	-.1627	-.6852	.1216
Finland	FIN	24600041	24600522	1	-.4912	-.0862	.0226	-.4173	.1441	.0204	.5755	.1216
Finland	FIN	24600041	24603477	1	-.5346	-.2662	.0226	-.5994	-.5739	-.2785	.5755	-.1563
Finland	FIN	24600041	24603438	1	-.1957	-.4314	-.227	-1.0613	-.6517	-.526	-.1026	-.1563
Finland	FIN	24600041	24602821	1	1.0029	.0972	-.227	-.4597	-.4695	.4223	-.2821	-.1563
Finland	FIN	24600041	24605885	1	-.6798	-.0862	.0226	-.3761	.3135	.0272	.8038	-.1563
Finland	FIN	24600041	24604123	0	.8239	-.6289	-.0154	-2.02419049070632	-3.5706	-1.08860914899035	-.624939663692508	.1216
Finland	FIN	24600041	24602134	0	.259047764584228	-.113668982517384	-.0903464770000939	-.519814332719812	.0403085248479823	.112113934618726	.115677432340147	.142853206883293
Finland	FIN	24600041	24601963	0	.8975	1.031	1.9359	1.2557	1.2816	2.0991	1.2498	-.943
Finland	FIN	24600041	24605844	0	-.7567	-.0862	.0226	-.0714	.3296	.6852	.5755	.1216
Finland	FIN	24600041	24602047	0	-.2517	-1.0674	-.7902	-2.6893	-.7839	-1.6678	-.5832	.1216
Finland	FIN	24600041	24603329	0	1.2361	.9526	1.9359	1.263	4.8357	.6745	2.4277	2.0955
Finland	FIN	24600041	24606290	0	1.1046	-.9334	-.5836	-.3456	-.4548	.0652	-.5832	.3535
Finland	FIN	24600041	24602728	0	-.5103	-2.9627	-2.664	-2.6893	.282	-1.6678	-1.4019	.9883
Finland	FIN	24600041	24604866	0	.5785	-.847	.5462	-.6491	-.2428	-.4427	.0754	2.0955
Finland	FIN	24600041	24600687	0	.7121	-.0862	.766	-.4593	.3748	.1276	.5755	2.0955
Finland	FIN	24600041	24604426	0	.0509	-.4314	.8571	.4895	.9714	.8399	.0444	1.515
Finland	FIN	24600041	24604753	0	.0171	-.5847	-.3802	-1.012	.5604	.0506	-.2008	.5823
Finland	FIN	24600041	24604173	0	.226668568746461	-.2083	-.7584	-.9547	.2076	.1012	-.4952	.9097
Finland	FIN	24600041	24601230	0	-.5356	-1.1493	-.227	-.2868	-.4384	.2172	-.3733	.1216
Finland	FIN	24600041	24606070	0	-.0247	-.0692	.0226	-2.6893	-.0621	-.1093	.5755	-.3558
Finland	FIN	24600042	24602660	1	-.1617	2.6352	.0226	.5813	-.483	.4394	.3482	.1216
Finland	FIN	24600042	24603630	0	1.0902	-.0994	1.0433	-.236	.3047	.1258	.5755	.1216
Finland	FIN	24600042	24601322	0	-1.0553	1.7162	.512	-.2625	.315	-.0063	2.4277	2.0955
Finland	FIN	24600042	24600149	1	.801	-.5743	-.7638	-.772	-.4222	.3029	.0256	.1216
Finland	FIN	24600042	24600938	1	.2913	-.6122	.5433	-.5764	-.2732	-.0622	-.9106	.9097
Finland	FIN	24600042	24602610	1	1.0344	.957	-.3332	-.8879	-.4385	.5698	.6296	-.0274
Finland	FIN	24600042	24600248	1	.3873	-.4136	-.6863	-1.7857	.3549	-.0441	.5755	-.4377
Finland	FIN	24600042	24601687	1	.9169	.0789	-.227	-.8189	-.9545	.1617	.1085	.2286
Finland	FIN	24600042	24602953	1	-.1306	.0467	.5833	-.7797	-.7878	-.3239	1.3428	-.1563
Finland	FIN	24600042	24600019	1	-.6702	.6348	1.9359	-.4926	-.1016	.317	-.6852	.1216
Finland	FIN	24600042	24602631	1	.9825	.0467	1.0955	-.8335	-.9551	-.3019	.1648	.8567
Finland	FIN	24600042	24606414	1	.1074	-1.1493	-.227	-.3834	-.2314	.0792	-.216	-.5251
Finland	FIN	24600042	24600641	1	.4906	-.4314	-.5836	-1.3001	.2342	.0534	-.6852	-1.4694
Finland	FIN	24600042	24605543	1	.9908	2.6352	-.8627	-.3059	.3453	.3887	-.4805	.1216
Finland	FIN	24600042	24605485	1	1.1494	-.5925	-.335	-.6632	-.4635	-.4795	-.7838	-.2995
Finland	FIN	24600042	24604066	1	.2336	-.2479	-.8627	-1.1982	-.5423	-.1442	-.4948	-.7496
Finland	FIN	24600042	24600932	1	1.3648	-.5994	.0226	-.425	-1.0011	-.2229	.0256	.5823
Finland	FIN	24600042	24601223	1	-.0694	-.0862	-.9607	-1.7857	-.8101	-.1968	.0256	-.1563
Finland	FIN	24600042	24602395	1	.9432	-.5743	-.5836	-.468	-.2375	.7589	.0256	-.7317
Finland	FIN	24600042	24604971	1	-.6536	1.3697	1.4967	.1273	.8806	.207	1.836	.9339
Finland	FIN	24600042	24600747	0	.9942	.7062	-.442	-.4926	.0877	-.5933	.1648	1.0448
Finland	FIN	24600042	24603321	0	.5551	.0666	.1386	.0562	.1279	.6539	.3473	-.5475
Finland	FIN	24600042	24606356	0	-.0329	1.3403	.6825	-.9028	-.4265	.3005	.8038	1.515
Finland	FIN	24600042	24605041	0	.1395	-.847	.3416	-.4355	-.2501	.2672	-2.1355	-.1563
Finland	FIN	24600042	24605196	0	-.38	.1276	.0226	-.4925	.6002	.0543	.5755	.1216
Finland	FIN	24600042	24602844	0	.0729	-.5743	-.5907	-.9967	-.112	.1851	.5755	-.1563
Finland	FIN	24600042	24604805	0	-.2178	-.0862	.0226	.7526	1.1643	.9174	.5755	.1216
Finland	FIN	24600042	24605164	0	1.2172	-.4343	-.227	-1.3001	-.4143	-.2785	.1648	1.1508
Finland	FIN	24600042	24601583	0	-.3516	.7763	.1386	-1.5123	-.0812	-.4427	1.1171	.7627
Finland	FIN	24600042	24603602	0	.8397	-.5982	1.1381	-.6279	-.4032	-1.5939	-.0857	2.0955
Finland	FIN	24600042	24604334	0	.6993	.6636	1.2867	-2.0365	.1637	-.7368	1.4152	1.515
Finland	FIN	24600042	24604307	0	.4066	.5091	.1503	-2.6893	-1.0967	-.801	.075	-.1563
Finland	FIN	24600042	24601177	0	-.2534	-.9363	-.227	.2146	.9786	1.5238	.5755	.1216
Finland	FIN	24600042	24600326	0	1.0913	-1.0744	-1.0358	-1.0489	-.2156	-.9484	-.7394	-.1563
Finland	FIN	24600042	24600274	0	.5007	-.7221	.9247	-.8834	.6424	.5622	.3473	-.1563
Finland	FIN	24600042	24600463	0	-1.2498	-1.20147180787701	-2.664	-.989735779370987	-.602454308056225	-.276204170849922	-.4741	-.6855
Finland	FIN	24600042	24604994	0	-.8466	-.7353	-.829	-1.2858	-.2235	-.0014	.9246	-.3297
Finland	FIN	24600042	24604740	0	.8405	.3178	-.1587	-1.3089	.0948	-.1271	.3533	.5823
Finland	FIN	24600042	24602083	0	1.0027	.4435	1.4967	-.6059	-.2024	.2376	1.2027	1.515
Finland	FIN	24600043	24604580	1	.9502	-.0862	.0226	-.2754	-.351	.115	.0256	.1216
Finland	FIN	24600044	24603154	1	.014	-.4203	-1.6145	-1.5761	-.6069	-.3034	-.5607	-1.4314
Finland	FIN	24600044	24606171	0	.6392	.7307	.3461	-.1561	.6221	.3564	-.3737	.5553
Finland	FIN	24600044	24600919	0	.2664	-.4343	-.4728	-.8703	-.4615	-.8849	-.4771	-.1563
Finland	FIN	24600044	24605031	0	-1.0129	-.2662	1.1381	-.8941	1.2829	-.2574	-.4805	.4777
Finland	FIN	24600044	24603241	1	.739	-.9232	-.227	-1.0916	-.8325	.1711	.0256	-.5251
Finland	FIN	24600044	24600734	1	-.4287	-1.0212	-.7165	-1.2044	-.3183	-.2229	-.6852	-.3036
Finland	FIN	24600044	24601145	1	.3216	-.891	-.5034	-.7884	-.5341	.1711	-1.166	-.7108
Finland	FIN	24600044	24600191	1	1.0603	1.1352	-1.3325	1.165	.9494	.7886	2.4277	-1.3266
Finland	FIN	24600044	24604909	1	-.587	1.153	.1386	-2.6893	.6135	-.7368	.8038	.4713
Finland	FIN	24600044	24601513	1	-.0656	-1.0212	-1.1926	-1.2936	-1.2002	-.7433	-.6852	-.943
Finland	FIN	24600044	24605160	1	-.7395	-.5847	-.227	-1.7857	-.5196	-1.6678	-.9057	-.6073
Finland	FIN	24600044	24603613	1	.6699	-1.7781	-1.842	.0333	-.1773	.4602	-.1742	-1.5367
Finland	FIN	24600044	24600957	1	-.3535	-.4314	-.5034	-.7703	-.6714	-.8849	-.1154	-.1563
Finland	FIN	24600044	24603055	1	.6953	-.0088	-.227	-2.6893	-.1656	-.1117	-1.2106	1.0448
Finland	FIN	24600044	24603887	1	-.5616	1.2538	-.5907	-.6798	.8134	-.1318	.1863	-.8936
Finland	FIN	24600044	24602026	1	-.5976	.9454	.1386	-.6092	.1236	.3427	-.451	-.6269
Finland	FIN	24600044	24605647	1	-.368	-.6593	-1.2567	-.3676	-.2905	.0661	.7812	-.6073
Finland	FIN	24600044	24602468	1	.3305	.3875	-1.0611	-.8672	-.3358	.1116	-.4801	-.4607
Finland	FIN	24600044	24604991	1	.7544	-.4314	-.0154	.1573	.4822	.35	-.0823	-.2432
Finland	FIN	24600044	24605304	1	-1.1221	.2629	.0226	-.4478	.0809	-.0755	.1648	-.4607
Finland	FIN	24600044	24601867	1	1.1329	-1.0212	-1.161	-.2518	-.0049	.4961	-.4948	-1.1252
Finland	FIN	24600044	24600189	1	.719	-.0862	-.8627	.2723	1.0915	1.1459	.5755	-.6073
Finland	FIN	24600044	24600746	1	-.9223	-1.0351	1.9359	-.3897	-.8982	-1.6678	2.4277	2.0955
Finland	FIN	24600044	24600304	0	-.4307	-.7221	-1.0611	-.8275	.168	.3513	-.176	-.959
Finland	FIN	24600044	24603115	0	-.6791	-.0862	-1.0611	.4395	-.2314	.7067	.075	-.7507
Finland	FIN	24600044	24602767	0	.9137	1.7162	1.9359	.2274	.4409	-.0064	2.4277	1.2147
Finland	FIN	24600044	24603686	0	-.2327	-.7221	.0226	-.2395	.1747	.0534	.1693	-.1563
Finland	FIN	24600044	24600557	0	.1969	-.5034	.9726	.3392	-.3	.0277	.5755	.4777
Finland	FIN	24600044	24603324	0	-.6073	-1.3452	.0226	.1053	-.0408	1.0062	.5755	.1216
Finland	FIN	24600044	24601355	0	-.4201	1.1132	-.227	-.1699	.5188	-.8768	-.1727	-.3297
Finland	FIN	24600044	24600956	0	-.4615	-.7114	-.3827	-1.3723	-.1004	-.2306	-.0857	-.3856
Finland	FIN	24600044	24605853	0	.3813	.3178	1.4967	.8275	-.1358	.4547	.5755	1.515
Finland	FIN	24600044	24605953	0	-.3495	.7763	.9247	-.7669	.0867	.5622	-.0551	.5553
Finland	FIN	24600044	24604986	0	.3012	1.1352	1.4967	.1053	-.0013	.6053	.5755	-.1563
Finland	FIN	24600044	24605169	0	.2486	-2.9627	-2.664	-2.6893	.6349	.6736	-2.1355	-2.5027
Finland	FIN	24600044	24604434	0	.0437	-.7221	-.691	-1.4428	-.3089	.2439	-.176	-1.1252
Finland	FIN	24600044	24601587	0	.1969	2.6352	1.4967	-.433	-.1259	-.2942	.8038	1.515
Finland	FIN	24600044	24602495	0	.9086	-2.9627	-2.664	-2.6893	.4237	.1012	-.9794	.1216
Finland	FIN	24600044	24604745	0	1.0746	1.1493	-.335	-.1172	.3979	-.0594	-.8486	.7105
Finland	FIN	24600044	24603056	0	1.179	.5746	1.9359	-.5673	.5808	.204	1.2262	2.0955
Finland	FIN	24600044	24602518	0	.4861	-.0994	1.9359	-.0689	.8616	1.0062	.075	.5553
Finland	FIN	24600045	24605772	1	-.4111	-.9814	-.6843	.2878	-.293	.6877	-.0823	-.3917
Finland	FIN	24600045	24605564	0	-.5506	-.7199	.0226	.5607	-.354	-.1296	2.4277	.5256
Finland	FIN	24600045	24603229	0	-.3719	-.0862	.0226	.7113	.2464	.4394	.5755	.1216
Finland	FIN	24600045	24601092	0	-.215	-.150848831233217	-.129506809114099	-.587363815190771	.0252072592893771	.0738210343915049	.104361983984611	.112895046823924
Finland	FIN	24600045	24602389	1	-.4475	-.1827	-.227	-1.2698	-.2483	-.2544	.5755	.839
Finland	FIN	24600045	24603736	1	-.9609	-1.1085	-.3827	-.4661	-.5478	-.0518	-.6852	-.1563
Finland	FIN	24600045	24605247	0	.8182	-.0698143394307082	-.0441557998636353	-.440137880373406	.0581208784240131	.157281452245105	.129024311527055	.178189671724198
Finland	FIN	24600045	24602754	1	-.4757	-1.3848	-.789837113968784	.1053	-.8082	.5117	-.323873620472086	-.522705313140205
Finland	FIN	24600045	24601749	1	.1127	.9637	1.0108	-.2785	.136	.0272	.0221	1.2147
Finland	FIN	24600045	24603601	1	.5905	-1.0744	-.227	-.6787	-.5268	-.4427	.075	-.4377
Finland	FIN	24600045	24601317	1	-.0216	-.5847	.0226	-.8199	-.7855	-.6274	-.4948	-.1563
Finland	FIN	24600045	24601423	1	-.1185	-1.0212	-.7638	-1.1465	-.4562	-1.2919	-.6852	-.7496
Finland	FIN	24600045	24605156	1	-.2509	-2.9627	-2.664	-2.6893	-.0641	1.0427	-2.1355	-1.3266
Finland	FIN	24600045	24605963	1	.3959	.3151	.4173	-.7257	-.7902	-.0922	.5755	-.1563
Finland	FIN	24600045	24602611	1	1.2204	-.891	-.5034	-.6357	.0374	.0440600146124328	-.194705908255964	-.158663567897871
Finland	FIN	24600045	24600450	0	-.2612	-.185867395234099	-.150333318389128	.6345	-.0842	.487565248841422	.229809314629644	.026405096818626
Finland	FIN	24600045	24604558	0	-.1648	-.0862	.586	-.6853	.876	-.4384	.5755	1.7439
Finland	FIN	24600045	24603163	0	-.9522	-.1621	-1.1926	.3047	.8255	1.2239	.5755	2.0955
Finland	FIN	24600045	24600840	0	.325	-.451619762871449	-.510470054872469	-.806146878950045	-.4735	-.119104598613541	-.6007	-.252880818208454
Finland	FIN	24600045	24604207	0	-.0845	-1.3452	-.6446	-2.6893	-.9291	.4394	.5755	.1216
Finland	FIN	24600045	24605193	0	.1481	-.2662	-.3891	-1.7857	.1918	-.2823	.8038	1.1508
Finland	FIN	24600045	24600111	0	-.6312	-.322951111413781	-.613720372836962	.452655186274432	.410493246384012	1.5721	-.0575402627898258	-.9655
Finland	FIN	24600046	24605209	1	.6713	-1.0249	-.5907	-.8198	-1.1986	-.8849	.3482	-1.1252
Finland	FIN	24600046	24603352	1	.8551	1.1352	.0226	-.16	.3546	-.1233	1.2568	.4777
Finland	FIN	24600046	24605382	1	.6065	2.6352	.5833	-1.3798	.3715	.24	-.6383	1.2147
Finland	FIN	24600046	24602606	1	-.7616	.9535	.1386	.1406	.7445	1.0804	1.1417	-.7496
Finland	FIN	24600046	24603707	0	-.2585	-.8348	.0226	-.6402	.2662	.2722	-.1026	-.4377
Finland	FIN	24600046	24603876	1	-.0418	-1.2466	-1.0611	-1.7628	-1.2335	-.3239	-.6852	-.7317
Finland	FIN	24600046	24602776	1	.6314	.1943	-1.3452	-.5305	-.6582	-.7368	-.6852	-.0867
Finland	FIN	24600046	24601729	1	.8619	.3898	.8094	-.5161	.0014	.3223	.0074	.4994
Finland	FIN	24600046	24601836	1	.5807	-.0862	.0226	.1597	.3328	.984	-.6852	.7864
Finland	FIN	24600046	24604794	1	-.384	.0566	-.335	-2.6893	.1339	-.7368	-.2852	.839
Finland	FIN	24600046	24606189	1	-.3701	1.3889	.1386	-.9788	.134	.0056	.8038	1.2147
Finland	FIN	24600046	24602544	1	.6222	-.847	-.227	-.2067	-.5766	-.2574	-.6852	-.1563
Finland	FIN	24600046	24602131	1	.2701	-.847	-1.161	-.6953	-.3302	.0161	-.6852	-.7496
Finland	FIN	24600046	24603469	1	1.0761	-.7221	-.8627	-1.7857	-.6879	-.4795	-.4948	-.5251
Finland	FIN	24600046	24603103	1	1.7075	-.7221	.0226	-.3516	-.4496	.7224	-.4805	.5823
Finland	FIN	24600046	24603764	1	.1096	.6492	.6825	-.7333	-.0539	-.0922	-1.4541	1.0448
Finland	FIN	24600046	24602207	1	1.2473	-.7221	-.7902	-1.0068	-.2711	-.0835	.5755	.1216
Finland	FIN	24600046	24603433	1	.4801	-.891	-1.0611	-.1562	-.6272	-.801	-.2852	-1.4637
Finland	FIN	24600046	24601954	1	1.024	-.2509	-.5836	-.9071	.0262	.0373	-.1972	-.4377
Finland	FIN	24600046	24602572	1	1.0394	-.0192	.6131	-.4897	-.6762	.1158	-.6852	.7435
Finland	FIN	24600046	24603337	1	1.1494	-.8967	-1.842	-.9071	-.8752	-.1554	-1.305	-1.1091
Finland	FIN	24600046	24606204	1	-.6995	-.0323	-.5907	-.9584	-.7703	-.1285	-.2128	-1.2383
Finland	FIN	24600046	24603076	0	.7923	-1.1743	-.9607	.0539	-1.2351	-.5037	-.5978	.4777
Finland	FIN	24600046	24601588	0	.1383	2.6352	.5347	-1.012	1.089	.1134	.5755	1.2841
Finland	FIN	24600046	24600631	0	-.7355	-.0994	1.9359	-.6495	.3086	-.1627	.8038	.6559
Finland	FIN	24600046	24601214	0	-.0317	-.136472502983701	-.114364687554275	-.561244463804763	.0310464640777809	.0886277461535692	.108737327227478	.124478965469124
Finland	FIN	24600046	24603085	0	-.2453	-.6019	-.227	-.6937	-.1135	-.153	.8038	.1216
Finland	FIN	24600046	24603833	0	.1182	-.847	-.227	-1.3001	.1584	.152	-.3912	-.1565
Finland	FIN	24600046	24602441	0	-.94	-.0862	.0226	-.6279	1.0688	-.0162	2.4277	.9339
Finland	FIN	24600046	24605462	0	.259047764584228	-.113668982517384	-.0903464770000939	-.519814332719812	.0403085248479823	.112113934618726	.115677432340147	.142853206883293
Finland	FIN	24600046	24602692	0	-.4769	-.4314	-.7638	-.5586	.2463	-.106	.5755	.1216
Finland	FIN	24600046	24600241	0	.3937	-1.1408	-.6863	-.1542	.199	-.0466	-.606	-.6912
Finland	FIN	24600046	24603030	0	-.9189	.0502	.0226	-.6696	.0527	.0829	.5755	1.5774
Finland	FIN	24600046	24602810	0	-.385	2.6352	1.4967	-.4021	.1803	-1.6678	.9628	1.0448
Finland	FIN	24600046	24604080	0	.4536	.2607	.4907	-.4926	.9739	.5394	.1693	-.4377
Finland	FIN	24600046	24602772	0	.0243	-.2662	-.227	-.8353	.4279	.1833	.1922	-.1563
Finland	FIN	24600046	24600073	0	1.3853	.1852	1.9359	.1617	.0664	.1061	1.4752	2.0955
Finland	FIN	24600046	24602455	0	-.956	-.489456989390287	-.586675033159743	-.835690788539469	-.2109	-.1968	-.252877367368531	-.5633
Finland	FIN	24600046	24605092	0	.2856	-1.0212	-.6843	-.2542	-.1102	.2532	.1648	-.222
Finland	FIN	24600047	24605830	1	.1411	-.2662	-.8627	-1.3102	-.626	-.2544	.5755	-.2503
Finland	FIN	24600047	24603906	1	-.0082	-1.034	-.6863	-2.0365	-.3031	-.475	-.2826	-1.058
Finland	FIN	24600047	24605150	1	.1851	.7821	.8017	-.3411	-.1642	-.0898	.1701	1.0448
Finland	FIN	24600047	24605268	0	.618	-.5743	.0226	1.2836	.8779	1.5721	.5755	.1216
Finland	FIN	24600047	24604107	0	-.8866	-.0862	.0226	1.2836	.8779	1.5721	.5755	.1216
Finland	FIN	24600047	24603510	0	.3874	-.0862	.0226	.1566	-.264	.1584	.3482	.1216
Finland	FIN	24600047	24601237	1	-.9593	-.0230631944460592	-.0120813008418511	-.493331758143707	.4593	.18201968204311	.28297642570137	.235489930520957
Finland	FIN	24600047	24605331	1	-.8159	-.19797777637852	-.179146202705469	-.672989119325261	.00606498892739227	.0252811920684039	.0900185919789447	.074920269334015
Finland	FIN	24600047	24605058	1	.0901	1.1132	1.4967	-.4539	-.0483	.1573	1.309	1.515
Finland	FIN	24600047	24601155	1	-.5012	-.173295667812657	-.153149336066754	-.628145912117532	.0160900721074832	.0507022078432081	.0975304333238992	.0948082082191447
Finland	FIN	24600047	24603719	1	-1.3155	-.4203	-.227	-.3376	-.6803	-.3239	-.1727	.1216
Finland	FIN	24600047	24605738	1	.259047764584228	-.113668982517384	-.0903464770000939	-.519814332719812	.0403085248479823	.112113934618726	.115677432340147	.142853206883293
Finland	FIN	24600047	24604145	1	-.7085	-1.0674	-1.9313	-1.1482	-1.2642	-.2574	-1.0722	-1.9916
Finland	FIN	24600047	24605285	1	-.8858	-.203460075039956	-.184920530567071	-.682949526645948	.0038382545318144	.019634770070759	.0883500895639072	.0705028339095772
Finland	FIN	24600047	24600802	1	-.5061	-.4203	-.7573	-.5308	-.3279	.041	-.6822	-.222
Finland	FIN	24600047	24604023	1	-.5314	.788	-.5836	-1.6841	-.0592	-.4708	-.4948	-.5251
Finland	FIN	24600047	24600388	1	-.2315	-.19467824484692	-.127	.7113	-.2834	.8697	.231428946790982	.0244482195132616
Finland	FIN	24600047	24603595	0	.4374	.4546	.7162	-.8075	-.1982	-.4708	1.4793	1.515
Finland	FIN	24600047	24601724	0	.209	-.117594258522934	-.0944808432583144	-.526945893817791	.0387142032625534	.108071147796389	.114482799778258	.13969036327545
Finland	FIN	24600047	24602639	0	-.0959	-.8305	-.7183	-2.6893	-1.1579	-.7054	.5755	.4777
Finland	FIN	24600047	24606228	0	-.377	-.163554587787617	-.14288937154013	-.610448020998372	.0200465872996259	.0607349061566199	.100495068516284	.102657213651408
Finland	FIN	24600047	24601189	0	-1.1518	-2.9627	-2.664	-2.6893	-3.7095	-1.6678	-2.1355	-2.5027
Finland	FIN	24600047	24606332	0	.3341	.0634	-1.1926	.1053	.4572	.4394	-.6852	-1.1252
Finland	FIN	24600047	24603284	0	.3774	2.6352	1.9359	-.7318	1.0767	.5773	2.4277	1.1508
Finland	FIN	24600047	24602286	0	.0301	-.4314	.0226	-1.0314	-.1298	-.1318	.5755	.1216
Finland	FIN	24600047	24604863	0	-.2855	-.156378188252261	-.135330702021724	-.597409719570005	.0229614112938372	.0681261452522494	.102679159660431	.108439693498848
Finland	FIN	24600047	24602257	0	-.2032	-.6593	-1.3514	-1.2698	-.4809	-.421	.1693	.1554
Finland	FIN	24600047	24600125	0	-.3603	.184871096345575	.203662453866022	2.3941	.5955	2.0426	.7922457003549	.302441168935167
Finland	FIN	24600047	24604563	0	-1.3135	-.9443	.0226	-1.3102	.2466	-.5639	.3473	.1216
Finland	FIN	24600047	24600725	0	-.4459	-.0692	-.7902	-1.7857	.1076	-.6014	.3473	-.1563
Finland	FIN	24600047	24604078	0	-.0782	-.14011952569839	-.118205978621006	-.56787048584213	.0295651600807227	.0848715426787411	.107627379268976	.121540328169605
Finland	FIN	24600047	24603467	0	.2132	-.5874	-.5907	-.2228	-.0245	-.8768	-.3912	.1216
Finland	FIN	24600047	24605232	0	-.8507	-.200707161119836	-.182020975374765	-.677947948720967	.00495640012959387	.0224700978549841	.0891879212487114	.0727210310969558
Finland	FIN	24600047	24605146	0	.8437	-2.9627	-1.26925559948409	-.00988713282623588	-.449646208608075	.9171	-.680784058006024	-.894792965794616
Finland	FIN	24600047	24603018	0	-.766	-.5994	-.0208212604963213	-.0707851210913842	1.3923	.483077270558707	.420220182617638	.261155024175989
Finland	FIN	24600047	24603918	0	.3203	-1.0138	-1.0668	.8212	-.2273	1.0195	-.2004	-.7507
Finland	FIN	24600048	24602035	0	.2346	-.4314	-1.0813	-.8057	.2069	.058	.5755	-.7008
Finland	FIN	24600048	24605563	1	1.1358	.0527	-.6587	-.85	-.973	-.5676	-.2128	.3535
Finland	FIN	24600048	24601969	0	-1.1275	-.2479	-.7836	-2.6893	4.8357	-.7946	-.1026	-.6073
Finland	FIN	24600048	24604473	1	.8714	-.3486	-.7836	-.4469	-.3376	-.106	.2102	-.6774
Finland	FIN	24600048	24600828	1	-.4381	-.7221	-.9624	-2.2824	-.2919	.367	-.7025	-.6912
Finland	FIN	24600048	24600409	1	.7449	-.3486	-.732	-.7118	-.2675	.0161	.5755	-.5912
Finland	FIN	24600048	24600279	1	-.1667	-1.1493	-.227	-.7703	.2791	.0365	-.309	.7435
Finland	FIN	24600048	24606041	1	.2435	-.2662	-1.0611	-1.1146	-.1861	-.9652	-.6852	-.959
Finland	FIN	24600048	24602604	1	-.7494	-.6019	-1.9313	-2.6893	.4035	-.3355	-.0343	.9883
Finland	FIN	24600048	24601577	1	-1.1877	-.8938	-1.134	-1.3102	-.2132	.188	.5755	-.4607
Finland	FIN	24600048	24604948	1	.8177	-.4314	-.227	-.9998	-.1931	.454	-.4056	1.2147
Finland	FIN	24600048	24604861	1	2.1341	-.4314	.0226	.0401	.2498	.2702	.5755	.1216
Finland	FIN	24600048	24600832	1	.7162	-.4314	.0226	-.7283	-.4923	-.1537	-.176	.1216
Finland	FIN	24600048	24604791	1	.4173	.2768	-.6315	-.3834	.2733	-.0496	.1693	.8925
Finland	FIN	24600048	24604212	1	.4569	.9454	-.4338	-.2319	-.6247	.0803	1.8077	-.0675
Finland	FIN	24600048	24605736	1	-.0167	1.7671	1.1381	-1.3102	.6695	.0511	-.0379	-.2726
Finland	FIN	24600048	24606325	1	1.0211	.9454	-.0998	.0046	.1122	.2128	-.454	-.3297
Finland	FIN	24600048	24602884	1	-1.4867	2.6352	1.2867	-.7582	.7061	.3792	1.1375	.839
Finland	FIN	24600048	24603547	1	-.1184	.64	1.1381	-.3336	.4385	.7187	-.2857	.557
Finland	FIN	24600048	24603662	1	.2034	.7763	-.227	-1.7857	-.4647	.0804	-.6852	-.0867
Finland	FIN	24600048	24604036	0	.5672	.1276	.0226	-.5194	-.3273	.1681	-.0992	.1216
Finland	FIN	24600048	24601348	0	.9305	-.2479	-.227	-.8913	.4747	.3787	-.4948	.1216
Finland	FIN	24600048	24603860	0	1.3232	1.4003	1.9359	.7504	2.2712	1.4828	2.4277	2.0955
Finland	FIN	24600048	24603638	0	-.6692	-.186472007943147	-.167027548953008	-.6520850885106	.0107382641181115	.0371314081922163	.0935202987641523	.0841911960402384
Finland	FIN	24600048	24603842	0	.068	.5179	.0226	.8217	.8557	1.0689	.5755	2.0955
Finland	FIN	24600048	24603360	0	1.2113	.3789	.4201	-.1175	.5815	.6312	.1693	.1216
Finland	FIN	24600048	24602617	0	1.0468	-.7306	-.8627	-.5557	-.3206	-.0949	.1693	-.222
Finland	FIN	24600048	24602052	0	.7071	1.7671	1.9359	3.6039	1.5485	.944	2.4277	2.0955
Finland	FIN	24600048	24605038	0	-.2323	-.0862	-.227	-.0068	.4184	.0364	.5755	2.0955
Finland	FIN	24600048	24602605	0	.9487	-.0994	-.227	-.8237	.2964	-.1586	.5755	.2286
Finland	FIN	24600048	24601760	0	-1.2277	-.265038018942825	-.233354948489124	.4985	-.1234	.408334662200724	.203862433074336	-.0379753481837332
Finland	FIN	24600048	24605687	0	-.6078	.5179	1.4967	-2.6893	.8779	-.08	.8038	2.0955
Finland	FIN	24600048	24606365	0	.2566	-.4174	.0226	.5491	.1166	1.5721	.5755	.6905
Finland	FIN	24600048	24604541	0	.2893	2.6352	1.1381	.3783	.0617	.6825	1.5037	1.515
Finland	FIN	24600048	24604935	0	-.7971	-.8357	-.4806	-1.3102	-.416	.0219	.5755	-.1563
Finland	FIN	24600048	24601418	0	-.6323	.7946	1.4967	-2.6893	.6654	.4839	.9542	1.2147
Finland	FIN	24600048	24604804	0	1.4949	.1997	-1.1926	.7113	.0884	1.0117	.5755	.7627
Finland	FIN	24600048	24603829	0	.013	-.847	.9726	-.4293	1.0057	-.1292	-.0992	.3216
Finland	FIN	24600049	24604982	1	.1384	-.2662	.0226	-1.3527	-.258	-.1414	-.6004	.1216
Finland	FIN	24600049	24605641	0	1.1282	-.5743	.4907	-.9969	-.1927	.0785	-.5832	-.1563
Finland	FIN	24600049	24605743	0	.2014	.5091	1.1381	-.3712	1.5252	.2343	1.1417	1.0448
Finland	FIN	24600049	24602570	0	-.2351	-.128	.8038	-2.6893	-.6049	-.526	-.4672	.6113
Finland	FIN	24600049	24600954	0	.2869	2.6352	1.1355	-1.3723	1.0047	.4654	.3473	1.515
Finland	FIN	24600049	24605102	1	1.2509	.6623	.8038	-.765	-.2771	.1787	1.4834	1.515
Finland	FIN	24600049	24603341	1	-.8309	2.6352	-2.664	.8497	.644	.8924	-2.1355	.2993
Finland	FIN	24600049	24602079	1	1.0847	-.0862	-.3827	-.5581	.2851	-.1036	.8107	-.1563
Finland	FIN	24600049	24603450	1	.3253	1.3939	.8038	-.0375	.9118	.7609	.5755	.2546
Finland	FIN	24600049	24600755	1	.1961	-.7893	1.4967	-.5382	-.2372	-.2858	-.5355	2.0955
Finland	FIN	24600049	24604256	1	-.1876	.1221	-.3048	-.2845	.1888	.2084	.1693	.4994
Finland	FIN	24600049	24604102	1	.7868	-1.034	-.227	-.425	-.292	-.1117	-1.2871	.1216
Finland	FIN	24600049	24601197	1	1.2019	-.7199	-.227	-1.2044	-.3986	.0348	-.4948	-.7317
Finland	FIN	24600049	24605023	1	.6263	.7308	-.7584	-.6312	-.0248	-.4795	-1.054	-.1563
Finland	FIN	24600049	24603587	1	.7548	2.6352	.0226	-.8046	.8491	.8881	.3952	2.0955
Finland	FIN	24600049	24605799	1	1.1183	-.2741	-2.2485	-.3445	-.2212	.3833	-2.1355	-.1234
Finland	FIN	24600049	24604055	1	1.2032	-.269	.1386	-.4451	-.1512	.3801	-1.5848	.839
Finland	FIN	24600049	24604715	1	-.3579	-.4314	-1.3577	-2.6893	-.6887	-.8768	-1.0753	-.3856
Finland	FIN	24600049	24605478	1	.9016	-.2444	.4173	.0364	-.0597	.3053	-.4658	.9883
Finland	FIN	24600049	24601527	1	.5992	-.9334	-.227	-1.0549	.1128	-.0184	-1.5848	-.1563
Finland	FIN	24600049	24602498	1	.6566	.9275	-1.3943	-.6004	-.4856	-.1578	-.8044	-.5251
Finland	FIN	24600049	24600985	1	-.8643	1.127	-.3737	-.2098	-.1469	-.2823	-1.2665	1.2147
Finland	FIN	24600049	24600348	1	.6163	.5266	-.335	-.8112	-.0698	-.7433	.0256	-.7639
Finland	FIN	24600049	24600322	1	.9313	-.089	-.7836	-1.0549	.059	-.0184	-1.2835	-.5251
Finland	FIN	24600049	24605874	0	-.0752	-.847	-.3221	-1.7857	1.035	.4102	.1922	1.1508
Finland	FIN	24600049	24605536	0	-.6368	-.103	-.3827	-1.1025	.3797	.1957	-.8627	-.3856
Finland	FIN	24600049	24606013	0	.3582	.2607	.1386	-1.5123	.6001	.3256	.8038	.839
Finland	FIN	24600049	24600255	0	.1761	-.4203	-.5034	-1.2335	-.009	.1957	.1693	1.2147
Finland	FIN	24600049	24603228	0	.8089	-.59	-.227	-.2028	-.0009	.0269	.075	.1216
Finland	FIN	24600049	24603106	0	1.2476	.4457	1.9359	-.5271	-.1281	-.4753	1.4995	2.0955
Finland	FIN	24600049	24603859	0	-.9631	.792	.1386	-.6054	.5977	-.1072	-.3241	.3236
Finland	FIN	24600049	24602432	0	.7104	.5179	.1386	.0054	-.2764	.1606	.5755	1.1508
Finland	FIN	24600049	24602069	0	-.2731	-1.175	-.9607	-1.7857	-.2301	-1.2919	-.5832	-.1563
Finland	FIN	24600049	24602987	0	.0009	.792	.6907	.2489	.8805	.7635	.3473	.4184
Finland	FIN	24600049	24602313	0	.3498	.64	-.2943	-.75	-.0757	.2899	.1693	.557
Finland	FIN	24600049	24605250	0	1.1719	.2607	-1.4259	.0542	.3584	.7301	.0221	.0208
Finland	FIN	24600049	24604487	0	1.068	-1.0212	-.4728	-1.754	-.1462	.1935	.7329	.9883
Finland	FIN	24600049	24606434	0	1.1363	2.6352	1.0108	-.8293	.743	.1711	-.0379	2.0955
Finland	FIN	24600049	24600307	0	2.6571	.1395	-.227	-.3751	1.2307	.406	1.2262	-.1563
Finland	FIN	24600049	24603607	0	1.0306	.9454	.8038	-.6772	.1465	.2677	-.1918	.5553
Finland	FIN	24600050	24602376	1	.8998	-1.2135	1.2341	-.5373	-.8766	-.1805	1.6331	.8375
Finland	FIN	24600050	24605731	0	-.8179	.1892	-1.0345	-1.2145	.6988	.093	-.4545	-1.0913
Finland	FIN	24600051	24603557	1	.6151	-1.0267	-1.9313	-.8189	-.0188	-.2473	-.8627	-1.7071
Finland	FIN	24600051	24601855	0	.0414	-.486946620931804	-.450659913849455	-.933688861661578	-.8426	-.227540273481051	-.265279001538811	-.195480712714937
Finland	FIN	24600051	24601236	0	.4373	.1736	.00459120857866554	-.3799	-.1061	.2254	.174452815815099	.209955832371759
Finland	FIN	24600051	24600895	0	-.6527	-.0862	.0226	-.5743	.0431	.0987	.5755	.1216
Finland	FIN	24600051	24601009	1	.0348	-.4617	.8116	.2413	.8837	.8287	.3482	-.3675
Finland	FIN	24600051	24606098	1	.1196	.4435	1.0433	-.0145	.3576	-.0441	.5755	1.0448
Finland	FIN	24600051	24603715	1	1.0891	-.8357	-.5836	-1.3723	-.3605	.043	.1693	-2.5027
Finland	FIN	24600051	24603449	1	1.0707	.142738403160134	.166384501753189	.2324	.5292	.5054	.392681468857192	.351076174341387
Finland	FIN	24600051	24603138	1	-.517	-.8676	-.9607	-.7171	-.6282	-.8849	.3482	-.5251
Finland	FIN	24600051	24606211	1	.8523	-.2662	-.7902	-2.0365	.0382	-.5875	-.6852	.7133
Finland	FIN	24600051	24604172	1	-.6023	-1.0292	.6825	-.4501	-.9939	-.5011	-2.1355	.9339
Finland	FIN	24600051	24604739	1	-.6491	-.4314	.0226	-.135	-.3421	.0125	.3482	-.1563
Finland	FIN	24600051	24603048	1	1.0667	-.2662	.0226	-.3441	-.1473	.3374	.3482	.1216
Finland	FIN	24600051	24604085	1	-.4524	-.1058	-.7902	-1.1509	-.4924	-.1442	.0215	-.1563
Finland	FIN	24600051	24605501	1	-.0621	.2086	-.8892	-1.3723	.0123	-.3477	-.0823	.1216
Finland	FIN	24600051	24602270	1	.5797	-.0862	-1.1926	.1393	.4819	.1111	.5755	.1216
Finland	FIN	24600051	24602922	1	.2164	-.2662	-.227	-.2547	-.099	-.0162	.2163	-.1563
Finland	FIN	24600051	24604904	1	-.4513	-.59	-.227	-.3059	-.2822	-.7433	.5755	-.1563
Finland	FIN	24600051	24600644	1	1.2438	.7062	.8038	-.5969	.3237	.0108	.3473	.3899
Finland	FIN	24600051	24602835	1	.5024	-.0862	-.227	-.063	-.0203	-.0782	.5755	-.6073
Finland	FIN	24600051	24605892	1	.3835	-.2509	.1386	-.6709	-.0527	-.3646	1.2262	.1216
Finland	FIN	24600051	24600716	1	1.0617	.0502	-.3802	-.2067	-.1501	-.1589	-.1026	-.3297
Finland	FIN	24600051	24606163	1	.9047	.5696	-.6315	-.8057	-.4162	-.3128	.775	-.3297
Finland	FIN	24600051	24600869	0	-.1594	.6515	.83	-1.7857	.0237	-.1968	-.2857	1.1508
Finland	FIN	24600051	24606284	0	.4306	.0441	-.227	-.2309	.2159	.2181	.5909	-.1254
Finland	FIN	24600051	24602346	0	-.4408	.2656	-.1627	-.9177	-.1542	-.3801	.8038	-.1254
Finland	FIN	24600051	24601816	0	1.6748	.9349	.8348	1.2854	1.6285	.2223	.5755	.1216
Finland	FIN	24600051	24605610	0	1.2878	.64	.0226	-1.0549	1.2687	.0734	.8038	2.0955
Finland	FIN	24600051	24600319	0	.7993	-.0219	.9268	-2.6893	1.0673	-.0634	-2.1355	1.1232
Finland	FIN	24600051	24600787	0	-.7032	-.0862	-.227	-1.0138	.2837	.3728	.8859	-.222
Finland	FIN	24600051	24600067	0	-.377	-.2662	-.4806	.1268	-.0233	-.2942	.5755	-.1563
Finland	FIN	24600051	24600737	0	-.368	-.4314	.0226	-.7634	.6822	.1506	.5755	.1216
Finland	FIN	24600051	24602038	0	-.6932	1.127	1.2867	-.6964	.6484	-.2942	1.8077	1.2147
Finland	FIN	24600051	24602341	0	.0326	.2086	1.0108	-1.6454	.0988	.0909	.3415	.557
Finland	FIN	24600051	24605556	0	-.3894	-.2479	.0226	-2.6893	-.5659	-.8768	-.6852	-.7317
Finland	FIN	24600051	24601079	0	-.2156	2.6352	1.1752	1.2836	.8779	1.5721	.5755	.1216
Finland	FIN	24600051	24601203	0	-.7459	.3946	.5931	-.6336	-.5057	-.2765	1.1171	1.515
Finland	FIN	24600051	24603207	0	-1.0087	-.2662	.0226	-1.7857	.0504	-.801	.1648	.1216
Finland	FIN	24600051	24601096	0	-.8584	-.12474912491412	.0226	.163851238424732	.2601	1.0824	.5755	-.7496
Finland	FIN	24600051	24606217	0	.5026	.9349	.8571	-.3227	.9003	-1.0529	2.4277	.7334
Finland	FIN	24600052	24601110	1	-.33	-1.3129	-1.1926	-1.7857	-.6655	-.1093	-.6852	-1.1252
Finland	FIN	24600052	24603418	1	-.5142	-.59	-1.3514	-.9331	-.3777	-.6742	-.414	-.3086
Finland	FIN	24600052	24601437	0	.9587	-.4314	.0226	.7113	-.0408	1.0062	.5755	.1216
Finland	FIN	24600052	24600679	0	.0567	-.0862	-.4806	-1.2044	-.2979	.6493	.8038	.1959
Finland	FIN	24600052	24600169	0	-.6141	-.1139	1.9359	.8717	.528	.088	.8038	2.0955
Finland	FIN	24600052	24601679	1	.8243	-.0862	-.227	-.0788	.4349	.4657	-.3907	.2286
Finland	FIN	24600052	24602789	1	-.4204	-.5743	-1.6896	-.6249	-.4637	.0064	-.5945	-.3856
Finland	FIN	24600052	24603947	1	.9727	-.1938	-.8892	-.3483	-.0677	-.3205	-.3237	.1216
Finland	FIN	24600052	24605678	1	-1.1176	.6515	1.2867	-.1406	-.3416	.3275	-.3206	1.1232
Finland	FIN	24600052	24605213	1	.5634	-2.9627	-1.1926	-2.6893	-1.4066	-1.6678	-1.5596	-1.6557
Finland	FIN	24600052	24606118	1	.9805	1.3697	1.2867	-.3705	.4665	.0506	.7274	2.0955
Finland	FIN	24600052	24601834	1	1.3107	-.0219	-1.263	-.1817	.0479	.8518	-.3733	-.3856
Finland	FIN	24600052	24603783	1	1.1459	1.7162	-.227	1.2836	1.6792	1.0076	.5755	.1216
Finland	FIN	24600052	24605595	1	-2.4526	.5128	-.1627	.1348	.6408	-.3355	-.454	-1.4959
Finland	FIN	24600052	24601721	1	1.4868	2.6352	-.1627	1.2995	-1.1662	.331	.563	.1216
Finland	FIN	24600052	24601929	1	.2185	-.116849167860794	-.0936960633629608	-.525592190390802	.0390168352619524	.108838544205225	.114709563339672	.140290730035566
Finland	FIN	24600052	24600190	1	.1491	.3289	.8038	-.2991	.2318	.3149	.9194	.1216
Finland	FIN	24600052	24601036	1	.8436	-.4314	-.4728	-.1534	.3944	.6526	-.3912	.1216
Finland	FIN	24600052	24601397	1	.8645	-.8305	-1.4945	-.6268	-.1561	-.1751	-.7394	-.5238
Finland	FIN	24600052	24601285	1	.3402	.3289	-.5836	.5186	.1504	.9685	.0256	-.1563
Finland	FIN	24600052	24601084	0	.0059	-.4314	-.227	-1.4725	.5027	.2353	.5755	-.1563
Finland	FIN	24600052	24603022	0	1.1386	-.7221	.0226	.9518	1.1858	1.0731	.5755	.1216
Finland	FIN	24600052	24603625	0	.3948	-.9814	.0226	1.2836	.6312	.9028	.5755	-.1563
Finland	FIN	24600052	24602333	0	.5264	-.0862	.0226	.7113	-.0408	1.5721	2.4277	.1216
Finland	FIN	24600052	24602443	0	1.2583	.7763	.4173	-.4353	.0673	-.0788	.8038	-.4607
Finland	FIN	24600052	24601566	0	.8075	-.4314	-.227	.2149	.3208	.2758	.5755	-.5079
Finland	FIN	24600052	24603663	0	.8135	.1973	1.4967	.0013	.8779	.5403	1.2107	2.0955
Finland	FIN	24600052	24603243	0	1.0166	-1.2134	-2.664	-.9624	-.5093	-.7368	-2.1355	-.3856
Finland	FIN	24600052	24601183	0	-.3352	-.0862	-1.4011	.4099	.507	.065	.5755	-.943
Finland	FIN	24600052	24603823	0	.1605	-.7221	-.227	-.8941	.2997	-.5479	.8038	.1216
Finland	FIN	24600052	24602096	0	-.13	.9637	.0226	-.3506	.5185	.0985	.1693	.557
Finland	FIN	24600052	24604370	0	-.217	.7825	1.1355	-2.6893	.2901	.4394	.5755	2.0955
Finland	FIN	24600052	24605776	0	1.1821	.9349	1.1752	.2611	.8622	.1332	2.4277	2.0955
Finland	FIN	24600052	24601931	0	.9166	-1.3452	-1.1926	.8225	-.0408	1.2291	.5755	.1216
Finland	FIN	24600052	24602004	0	-.9822	-.983	.4907	-.6326	.1507	-.0671	.8038	.1216
Finland	FIN	24600052	24602957	0	.8108	.7805	1.9359	.7762	1.4352	1.5721	2.4277	2.0955
Finland	FIN	24600052	24606286	0	1.1538	-1.1505	-.2973	-.0598	-.0257	-.1854	1.1375	.4777
Finland	FIN	24600052	24603011	0	.6337	.5119	1.4967	.0129	.5981	.2521	-.3763	1.515
Finland	FIN	24600053	24602113	0	.8371	.6464	1.4967	1.1618	2.5079	1.2457	1.5243	1.515
Finland	FIN	24600053	24602329	0	.0037	-.6501	-.4246	1.2387	.9096	1.4057	.0256	-.4784
Finland	FIN	24600053	24602646	1	-.6883	.8046	.1386	-.5249	-.5682	-.2473	.1648	.5256
Finland	FIN	24600053	24601629	1	-.0692	-.891	-1.0611	-.7576	-.4782	-.2198	-.9906	-.7108
Finland	FIN	24600053	24605903	1	-.1788	.6636	.0226	-1.3102	.0631	-.2393	1.2262	-.1563
Finland	FIN	24600053	24602657	1	.831	-.2662	-.227	-.9395	-.2558	-.1414	-.4948	-.4784
Finland	FIN	24600053	24605797	0	-1.2983	.9349	.0226	-.9396	.0704	-.0788	-.1026	.1216
Finland	FIN	24600053	24600400	0	.466	-.4314	-.2827	-1.0489	-.8063	-.2942	-.1026	-.1563
Finland	FIN	24600053	24600567	0	1.1091	-.2662	-.227	-.6382	-.0724	.1788	-.0553	.1216
Finland	FIN	24600053	24605500	0	-.3845	-.164142817257728	-.143508934615409	-.611516734230205	.0198076673001004	.0601290668864864	.100316044652009	.102183239893421
Finland	FIN	24600053	24603545	0	-.544	.4321	.4036	-2.419	-.161	-.1382	.075	1.515
Finland	FIN	24600053	24604654	0	.672	-.157102962891852	-.127230476746464	.6796	-.3101	1.0151	.195063920040447	.0445298501648941
Finland	FIN	24600053	24600549	0	-.3619	-.162370285787793	-.141641984548568	-.608296345024947	.0205276128986706	.0619546625538222	.100855503229689	.103611480817488
Finland	FIN	24600054	24601091	1	.7556	-.0862	.0226	-1.3723	.0468	-.0766	.5755	.1216
Finland	FIN	24600054	24604119	1	1.1098	.3961	-.3827	-.6828	.8757	.5066	-.6852	1.2147
Finland	FIN	24600054	24605970	1	-.702	-.6695	-.8946	.1835	-.6813	1.8706	-.3763	-.4784
Finland	FIN	24600054	24601720	0	1.0405	-1.3452	-1.2321	-1.7857	-.6148	-.8768	1.5037	.6377
Finland	FIN	24600054	24605134	0	.3454	.3178	-.227	.5053	-.0408	.6675	.5755	.1216
Finland	FIN	24600054	24602231	0	.8756	-.4314	-.4728	.0689	.1545	.4778	.5755	-.8028
Finland	FIN	24600054	24601879	0	-.3119	.6382	-.652	-.7473	.4115	.0476	-.7651	.6528
Finland	FIN	24600054	24602404	1	.7313	.2032	.1386	.057	.4122	.6386	.5755	-.1563
Finland	FIN	24600054	24602450	1	-.307	-.15806444606658	-.137106782837524	-.600473364167927	.0222765072951974	.0663894060111999	.102165957916178	.107080968725952
Finland	FIN	24600054	24604865	1	1.1549	1.1352	-.227	-.9311	.0238	.0319	1.2798	.3236
Finland	FIN	24600054	24601695	1	.6897	-.7221	-.227	-.7797	-.3571	-.2785	-.5832	.1216
Finland	FIN	24600054	24605083	1	1.1566	-.891	-.7638	-.5545	-.2834	-.1503	-.5832	-.9299
Finland	FIN	24600054	24604921	1	1.0239	-.6289	-.227	-.0701	.0913	.2288	.0256	-.4607
Finland	FIN	24600054	24605868	1	.5064	1.3697	.9247	-.0691	-.2617	.3635	1.5037	.557
Finland	FIN	24600054	24605523	1	.9339	-.6019	-.227	-.3354	-.1203	-.1354	-.0553	-.1563
Finland	FIN	24600054	24605300	1	-.3641	.5228	-1.3514	-.2614	-.0955	.3282	-.2821	-.1563
Finland	FIN	24600054	24600939	1	1.2656	-.7136	-.227	-.3498	-.3618	-.7368	-.8012	.557
Finland	FIN	24600054	24604539	1	1.2024	-.7221	-.227	-.7153	-.1651	.2209	-.3733	-.1563
Finland	FIN	24600054	24600986	1	.9772	.1245	.1386	-.1828	-.1234	.2046	.1693	-.1563
Finland	FIN	24600054	24604149	1	-.5437	.1221	-.8892	-.4892	-.3865	-.0922	-.3912	-.4607
Finland	FIN	24600054	24605149	1	1.4295	.6348	.3591	-.5638	-.3483	.5562	-.4948	1.1232
Finland	FIN	24600054	24605333	1	1.3864	.5266	-.227	.2925	-.3435	.6751	.3482	1.0448
Finland	FIN	24600054	24603522	0	1.2708	.3926	1.4967	-.8245	.5574	.381	1.802	1.515
Finland	FIN	24600054	24601541	0	1.2337	-1.5752	-1.3881	.3126	-.4829	.2485	-1.4019	-1.2535
Finland	FIN	24600054	24602959	0	1.0522	-.7221	-.5034	-1.1905	-.5307	-.7368	-.5832	-.1563
Finland	FIN	24600054	24604035	0	1.4425	.64	.1386	-.0549	-.1796	.0087	.1648	-.1563
Finland	FIN	24600054	24602080	0	.8071	-.269	-.5907	-1.3723	-.4676	-.568	-.8433	.3754
Finland	FIN	24600054	24604760	0	.1024	-.2624	.6407	-1.3102	-.5277	-1.2919	.0444	.9097
Finland	FIN	24600054	24602075	0	1.1199	-.4343	.0226	-1.1118	.5054	-1.6678	-.1026	-.1563
Finland	FIN	24600054	24605207	0	1.1218	-.7221	.8877	-.4271	-.0653	-.1057	1.5037	.4659
Finland	FIN	24600054	24600652	0	1.4303	-.2479	-.9624	-.2262	.3113	.2072	-1.5596	-.3297
Finland	FIN	24600054	24602850	0	-.1203	-.7327	.0226	-.464	.9858	.216	-.3912	.1216
Finland	FIN	24600054	24600753	0	-.6023	-1.2115	-.4728	-.2369	.0076	-.0175	.3473	.2286
Finland	FIN	24600054	24603378	0	-.3025	.0666	-.227	-.7397	-.0114	.1631	.5321	-.4377
Finland	FIN	24600054	24603786	0	1.2046	-.983	-.5034	-.535	.213	.4211	.0215	-.7317
Finland	FIN	24600054	24601372	0	.1027	-.983	-.227	-.9388	-.5323	-.5676	-.3912	-.1563
Finland	FIN	24600054	24605004	0	.9942	-.7927	1.4967	-1.0608	.3318	-.7368	1.802	2.0955
Finland	FIN	24600054	24606060	0	.3718	-.59	-.227	-.5473	.2346	.1483	-.2852	.2286
Finland	FIN	24600054	24602931	0	.9427	-.8189	.4173	-1.0539	-.5928	-.0468	.9296	.1959
Finland	FIN	24600055	24602756	1	1.3738	-.847	.0226	-.1613	-.8292	.1978	-.216	.8375
Finland	FIN	24600055	24605379	1	1.465	-.165	-.227	-.9848	-.7019	-.2942	.3482	.1216
Finland	FIN	24600055	24604963	1	-.071	-.0862	.0226	.7113	-.0408	1.0062	-.1727	-.4377
Finland	FIN	24600055	24603628	0	-.8099	-.197507192802431	-.178650552245246	-.672134148739794	.00625612492701273	.0257658634845107	.0901618110703643	.0752994483404044
Finland	FIN	24600055	24603083	0	1.086	-.7815	.0226	.3644	-.308	.0402	-.1727	.4777
Finland	FIN	24600055	24605539	1	-.489	.6464	.6825	.056	.145	.593	.2927	1.515
Finland	FIN	24600055	24604330	1	-.4099	-.8355	.0226	-.6301	-.3678	-.0162	-.1972	-.1563
Finland	FIN	24600055	24604500	1	.2466	2.6352	.6825	.7113	.0434	.6193	.2163	1.2147
Finland	FIN	24600055	24603285	1	.975	-.2741	-.227	-.4845	-.6035	-.3646	.3482	-.2432
Finland	FIN	24600055	24601850	1	.3991	-.59	-.8627	-.1615	.2815	.0008	-.4948	-.1563
Finland	FIN	24600055	24603347	1	.3833	-1.1085	-1.5883	.1269	-.6437	.039	-.216	-.7496
Finland	FIN	24600055	24600195	1	.3789	.9349	1.2867	-.1372	.2296	-.1147	-1.5848	2.0955
Finland	FIN	24600055	24603810	1	1.3176	-.0384	.8431	.0713	-.4594	-.0447	-1.5848	-.1563
Finland	FIN	24600055	24603691	1	1.4513	-.2662	-.227	-.4921	.057	.1986	.5755	-.3297
Finland	FIN	24600055	24600950	1	.7064	1.3939	.1386	-.7236	.8823	.2407	.5755	.7627
Finland	FIN	24600055	24600529	1	1.0916	-.8305	-.227	.2914	1.3785	.8075	-.6852	-.1563
Finland	FIN	24600055	24600943	1	-.1757	-.0862	.0226	-.4355	-.6518	.3539	.5755	.1216
Finland	FIN	24600055	24604126	1	-.9898	-.211616857025497	-.193511805210943	-.697769016794037	.000525230538393873	.0112337988582403	.0858676253126353	.0639303977988257
Finland	FIN	24600055	24602383	1	1.0046	-.59	-.5836	-.8053	-.5023	-.1091	-1.305	-.5005
Finland	FIN	24600055	24600398	1	1.0075	.9484	-.7121	-.1166	-.2147	.2793	-.206946667823178	-.7096
Finland	FIN	24600055	24602726	1	.2547	-.0862	.1386	-.0455	.244	.4165	.0256	-.1563
Finland	FIN	24600055	24605336	0	-.2124	-.9443	.0226	-.3733	-.5069	.2379	1.1171	.1216
Finland	FIN	24600055	24605343	0	.2954	-.9814	.0226	.1053	1.2145	1.3084	.2163	.1216
Finland	FIN	24600055	24604833	0	-1.0671	.5091	.5021	-.9547	.2537	-.7368	.5755	-.1563
Finland	FIN	24600055	24606382	0	.0566	-.0862	-.5034	-.5887	1.6501	.7943	.5755	2.0955
Finland	FIN	24600055	24600465	0	.8025	1.3403	.4996	.191	.7956	.2896	.4477	1.2841
Finland	FIN	24600055	24606341	0	.7329	-.2806	.0226	-1.6821	-.575	-.6274	-.2826	-.1563
Finland	FIN	24600055	24601775	0	-.2833	2.6352	1.2867	.2502	1.8837	1.5144	.9542	1.2147
Finland	FIN	24600055	24600826	0	.7152	.9349	.4173	-.2359	.6582	.0552	.1693	2.0955
Finland	FIN	24600055	24601276	0	-.1265	2.6352	1.9359	-.9731	1.4951	-.3083	1.1987	2.0058
Finland	FIN	24600055	24604979	0	-.2998	-.4314	.6496	-.2609	-.6507	-.5569	.1693	.1216
Finland	FIN	24600055	24603815	0	-.5571	-.4314	-.8627	-.3461	-.5911	.248	-.2821	-.3297
Finland	FIN	24600055	24602104	0	.9411	-.2479	-.227	-.2312	.821	.2574	-.6852	-.4377
Finland	FIN	24600055	24604248	0	-1.4036	1.3697	1.0108	-.7797	.1115	.2877	.1522	1.1508
Finland	FIN	24600055	24604755	0	1.3812	.0566	.0226	-2.6893	1.17	-.3477	1.2262	1.515
Finland	FIN	24600055	24604235	0	.166	-.2479	-.7902	-.966	.1535	.2451	.5755	-.3856
Finland	FIN	24600055	24604031	0	.2636	-1.2516	-1.161	.1513	-.8705	.2068	-.6856	-.5251
Finland	FIN	24600055	24602774	0	.6978	-.0862	-.0587	.0591	.3693	-.0287	.9628	-.1563
Finland	FIN	24600055	24603306	0	1.1003	-.2662	.7008	-.1642	.3836	.3544	.3415	.9339
Finland	FIN	24600056	24606276	1	-.6647	-.5743	.0226	-1.1286	-.6383	-.3128	.5755	-.4377
Finland	FIN	24600056	24601634	0	.0666	.9349	.8038	-.8679	.5661	-.2574	.2337	.9339
Finland	FIN	24600056	24606157	0	.7078	.0308	.6907	-.5444	.1472	-.0766	.8038	2.0955
Finland	FIN	24600056	24602167	1	-.0985	1.1132	1.0433	.4245	.4766	.5633	1.8077	.4777
Finland	FIN	24600056	24606012	1	-.2598	-.5743	.1386	-.8456	-.6841	.0087	-.4948	-.455
Finland	FIN	24600056	24604763	1	-.0615	.7763	.4173	-.7544	.6173	-.0569	-.4771	1.515
Finland	FIN	24600056	24600842	1	1.1138	-.4314	-.9607	.2349	-.4143	-.5569	-.2821	-.1563
Finland	FIN	24600056	24601620	1	.6822	-.8264	-.7902	-.4652	-.7859	-.5676	.0256	-.1563
Finland	FIN	24600056	24600118	1	.4421	-.4343	-1.0611	-1.012	-.458	-.3477	-.1026	-1.0913
Finland	FIN	24600056	24604452	1	-.5977	-.0862	.0226	.7113	.4396	1.5721	.1922	.1216
Finland	FIN	24600056	24606372	1	.1565	2.6352	1.9359	-2.6893	.5632	.0258	-.3991	2.0955
Finland	FIN	24600056	24605372	1	.1326	.4594	.7162	-1.7857	.1222	-.0284	.7978	1.515
Finland	FIN	24600056	24606207	1	-.0887	.0634	.4773	-.1697	.5964	-.0898	.1693	.2307
Finland	FIN	24600056	24600215	1	-.3594	.0527	-.227	.0954	1.1457	-.7433	1.6331	.5823
Finland	FIN	24600056	24604999	1	1.2561	-.7221	.0226	-1.5123	-.6441	-.7433	-.2673	-.4607
Finland	FIN	24600056	24602548	1	-.2333	-.5799	-1.0611	-1.7857	-.8802	-.7433	-.1727	-.7317
Finland	FIN	24600056	24605576	0	-.5883	-.383970761395073	-.532122647458404	.5859	.115614018211554	.459452888575601	-1.0628	-.0848
Finland	FIN	24600056	24605980	0	-.8252	-.198707180921458	-.179914460918815	-.674314323732734	.00576872812798068	.0245299513734383	.0897966023872445	.0743325418741112
Finland	FIN	24600056	24603268	0	.5882	-.8977	1.0929	-1.3102	-.1511	-.475	.1648	.3754
Finland	FIN	24600056	24603562	0	.5133	-.0862	-.227	-.8301	-.4494	-.0184	-.0553	-.3856
Finland	FIN	24600056	24603238	0	-1.2971	-.7221	-.3802	-1.7857	-1.1739	-.4795	-.1026	-.1563
Finland	FIN	24600056	24600010	0	-.6906	.6515	.0226	-1.7857	.1802	-.3477	.8098	.4504
Finland	FIN	24600056	24605170	0	-1.1754	-.0862	.0226	-1.7857	-.2696	-.4708	.5755	-.1563
Finland	FIN	24600056	24605609	0	-1.056	-.0219	.0226	-.7644	.6145	.1603	-.1026	-.1563
Finland	FIN	24600056	24601740	0	.5024	2.6352	1.9359	.6897	-.9291	.5608	-.1087	-.6621
Finland	FIN	24600056	24602502	0	.0902	.3178	1.4967	-1.1433	.111	-.3258	.8038	.8375
Finland	FIN	24600056	24604021	0	-.6511	-1.0753	-.335	.0066	.1106	-1.0529	.5755	.8806
Finland	FIN	24600056	24600433	0	.4292	.0043406385264031	.0211591426093532	-.2276591385888	.234833216697273	.4971	.247585624456401	.241283990570808
Finland	FIN	24600056	24602146	0	.965	.4457	.4907	-.9584	-.0374	-.1142	1.2107	1.2147
Finland	FIN	24600056	24604295	0	-.1478	.3926	-.2737	-2.6893	1.3606	-.1093	.1693	.7864
Finland	FIN	24600056	24604706	0	.7147	-.0994	.4173	-1.0489	.1039	-.1845	.0215	.7627
Finland	FIN	24600057	24605200	1	.9662	-.7221	-.227	-.0726	-.2858	-.0594	-.0987	-.4377
Finland	FIN	24600057	24603735	1	.7789	.0566	-.5907	-.8956	-.3234	-.1093	-.6852	1.2147
Finland	FIN	24600057	24606130	1	1.1359	-.891	-1.0611	-.7349	-.8558	-.8768	-.6852	-1.1252
Finland	FIN	24600057	24602764	0	1.2793	-.6631	.9247	-.0642	.181	.5147	1.4793	.7864
Finland	FIN	24600057	24600705	0	.3292	-.0862	-.8627	-.6913	-1.2252	-1.2919	.2923	-.9299
Finland	FIN	24600057	24603636	1	.5544	-.6593	-.4659	-.4527	-.7958	-.7368	-.4948	-.4607
Finland	FIN	24600057	24603267	1	.6677	-.165	-.335	.3662	.0618	-.1093	-.0553	-.1563
Finland	FIN	24600057	24600384	1	.5403	-.089	-.6587	.0356	-.1794	-.0162	1.2302	-.5005
Finland	FIN	24600057	24603780	1	.316	-.0862	-.5034	3.6039	.9443	3.6292	2.4277	.1216
Finland	FIN	24600057	24600116	1	-.0017	-.7221	-1.0611	.1333	-.0938	.317	-1.1702	-.8154
Finland	FIN	24600057	24606032	1	1.3122	.9454	-.732	-.3701	-.2185	-.4795	.0221	-.6073
Finland	FIN	24600057	24603251	1	.4253	-.4314	.0226	.1373	-.2458	.4763	-.532	.2546
Finland	FIN	24600057	24605723	1	1.1955	1.1576	.1386	.2891	.6309	.48	-.0857	.9883
Finland	FIN	24600057	24605899	1	.6016	-.938	-1.0611	-.5324	-.6244	-.5569	-1.7719	.5823
Finland	FIN	24600057	24602240	1	.3918	.2718	-.8627	-.4428	-.8198	-.7368	.5755	-.2432
Finland	FIN	24600057	24603808	1	1.1312	-.0219	-.4728	1.866	1.985	.7111	.5755	-.7317
Finland	FIN	24600057	24602264	1	-.7007	-1.0303	-1.3452	-.6495	-.9619	-.1627	-2.1355	-.7096
Finland	FIN	24600057	24605784	1	1.2809	-.8802	-.5034	-1.7857	-.9409	-1.6678	-.6852	-.1563
Finland	FIN	24600057	24603376	1	.8597	.7763	1.0433	-.873	-.3632	.1483	.1693	1.2147
Finland	FIN	24600057	24605907	1	1.4182	.0666	.0226	-.6819	-.4433	.4237	.3482	.1216
Finland	FIN	24600057	24604864	1	1.1894	-1.0658	-1.6079	-.3043	-.6409	-.8768	-2.1355	-.1563
Finland	FIN	24600057	24602309	1	.7255	-.8355	-.8627	-.6559	.1014	-.0441	-2.1355	-.7639
Finland	FIN	24600057	24605913	1	1.6385	-.4314	-.227	-.6243	.55	.0272	.5755	-.1563
Finland	FIN	24600057	24603700	0	.0005	-.0862	.0226	.5587	.3938	.532	.1693	.1216
Finland	FIN	24600057	24604721	0	.7688	1.7671	.5347	.7221	.7581	.0411	1.1171	.4504
Finland	FIN	24600057	24604798	0	1.3212	-.2662	.1386	-.2979	-.0675	-.0569	.3473	.9339
Finland	FIN	24600057	24606410	0	1.1343	-.1772	-.5759	-.4101	-.529	.4951	.1969	.6559
Finland	FIN	24600057	24601284	0	.7752	-.59	-.4806	-.4477	.2823	.0136	-.5607	-.5961
Finland	FIN	24600057	24600509	0	.8739	-1.0212	-.5907	-.9969	-.3466	-.7433	-.2673	.1216
Finland	FIN	24600057	24605280	0	.9327	-.2479	.0226	-.9392	-.4492	-.1117	-.1727	.2286
Finland	FIN	24600057	24604044	0	.1131	-.847	.0226	-.4838	-1.1988	-.1845	.1693	-.6353
Finland	FIN	24600057	24604770	0	1.1675	-.5717	1.9359	-.5052	-.1856	.1646	.1648	.9888
Finland	FIN	24600057	24600926	0	.2378	-.0862	.0226	3.6039	4.8357	-1.6678	.5755	.1216
Finland	FIN	24600057	24603424	0	.8231	.7763	1.4967	-.5473	.6374	.0136	1.2027	.6559
Finland	FIN	24600057	24602519	0	.2903	.4061	-.9285	-.8738	-.1767	-.3205	.9246	.1959
Finland	FIN	24600057	24600816	0	1.7967	-.9468	.6825	-.2104	-.0416	.4384	-.0992	.3535
Finland	FIN	24600057	24604053	0	.9702	-2.9627	-.9624	-2.6893	-1.1738	-1.6678	-2.1355	-.4377
Finland	FIN	24600057	24605414	0	.6898	-.0994	.0226	.3205	.0272	.7655	.3482	-.4377
Finland	FIN	24600057	24600511	0	.7283	-.9334	.0226	.1053	-.9291	.4394	.5755	.1216
Finland	FIN	24600058	24601603	0	-.2875	-.7162	.4173	-.2466	-.7372	-.7793	.1648	.1216
Finland	FIN	24600058	24605912	0	.4274	-.4314	-.227	.1053	.062	-.3936	.1693	.1216
Finland	FIN	24600058	24603340	0	-.7424	.64	.1386	-1.2698	-.227	-.3052	.8098	.4794
Finland	FIN	24600058	24605982	1	-.7766	-.7221	-.227	-.6384	-.5548	-.1414	-.0987	.2286
Finland	FIN	24600058	24604626	1	.7834	-.4314	-.8627	.2695	.0386	.2872	-.3912	-1.1252
Finland	FIN	24600058	24603798	1	-.5379	-.5994	.7717	-.2338	-.7329	.1801	-.2128	.8375
Finland	FIN	24600058	24601184	1	-.6544	-.7221	-.7638	-.6537	-.5868	-.4384	-.6791	-.5251
Finland	FIN	24600058	24606253	1	-.4205	-.2662	.0226	-1.7857	-1.0593	-.8768	.5755	-.1563
Finland	FIN	24600058	24601132	1	-.3152	1.1352	1.9359	-1.7857	.3403	.2839	2.4277	2.0955
Finland	FIN	24600058	24602158	1	1.0596	-.5874	-.227	-.7148	.166	-.8849	-.4771	-.959
Finland	FIN	24600058	24605237	1	-.3569	-.7162	.0226	-.2001	.1449	.2634	.3482	-.1254
Finland	FIN	24600058	24604179	1	1.4163	-.2662	-.8627	.1772	.5925	.5321	.5755	-.5711
Finland	FIN	24600058	24602368	1	.3421	-.847	-.6241	-.3154	-.9376	-.3768	-.9057	.2286
Finland	FIN	24600058	24604646	1	-.4953	-.4314	-1.6896	-.5622	-.3434	.1038	.3482	-.5251
Finland	FIN	24600058	24606258	1	-.3729	-1.0674	-.9947	.1685	.0391	.2798	-.1026	-.7124
Finland	FIN	24600058	24603575	1	-.3786	-.7199	-.227	-.8827	.4323	-.2306	-.0823	-.4607
Finland	FIN	24600058	24606072	1	-.707	-.4314	-.227	-1.1146	-.5518	-.526	.1693	-.1563
Finland	FIN	24600058	24601477	1	-.9556	-.59	-.227	-.7013	-.7864	-.3239	.5755	.1216
Finland	FIN	24600058	24600457	1	-.3735	-.7221	-.227	-.7858	.7014	.0252	.5755	-.1563
Finland	FIN	24600058	24605230	1	1.4625	-.089	-1.5883	-.4529	-.2818	-.1627	.0256	-.1563
Finland	FIN	24600058	24600955	1	1.0505	.5266	-.227	-.1793	.3831	-.2229	-.1026	.2286
Finland	FIN	24600058	24604850	0	-.9445	-1.3452	-.227	-.3043	-.6044	-.1414	.5755	-.1563
Finland	FIN	24600058	24603093	0	-.6959	.5999	.8116	.3174	4.8357	.5144	1.8077	1.2841
Finland	FIN	24600058	24603995	0	.091	-.126849068852683	-.104228635642707	-.54376031533197	.0349551952700185	.0985392766129543	.111666157647007	.132233176149789
Finland	FIN	24600058	24600283	0	.2733	-1.3452	.0226	.5161	-.2163	.4641	-.6852	.1216
Finland	FIN	24600058	24605882	0	.3817	-.104049294591176	-.0802143708448852	-.502336990466108	.0442157344516277	.122021606723331	.118605122626284	.150604399009361
Finland	FIN	24600058	24603400	0	.3137	-.5133	.0226	-1.4976	.3924	-.7368	.3473	1.515
Finland	FIN	24600058	24603289	0	.4627	1.3403	-.5944	-.2378	.0546	-.2315	-.1061	-.5251
Finland	FIN	24600058	24603365	0	.0598	.3404	.4173	-.367	1.117	.1318	1.3958	.7435
Finland	FIN	24600058	24605153	0	.8764	-.4314	.0226	-1.7857	.1	.2966	.1693	-.1563
Finland	FIN	24600058	24600781	0	-.4442	-.7221	-.8627	-1.7984	-.6235	-.8768	.1693	-.1563
Finland	FIN	24600058	24600289	0	.7025	2.6352	.4173	.7149	4.8357	.7636	.5755	-.1563
Finland	FIN	24600058	24603124	0	.207	-.2662	.0226	-.437	.2613	-.1792	.5755	.1216
Finland	FIN	24600058	24605306	0	-.0858	-.7199	.0226	.2925	.122	.7702	.5755	.1216
Finland	FIN	24600058	24603024	0	-.7872	-.195726818272895	-.176775341337401	-.668899510024778	.00697925612557666	.0275995370087816	.0907036566329015	.0767340089145781
Finland	FIN	24600058	24605605	0	.7672	-.0862	.0226	.1797	4.8357	.1364	2.4277	.7334
Finland	FIN	24600058	24602814	0	1.3751	.0566	.1386	-.5251	-.5525	-.9484	.4807	1.515
Finland	FIN	24600058	24603517	0	.7137	-1.3452	-1.1926	-2.6893	-3.7095	-1.543	-.6852	-1.1252
Finland	FIN	24600058	24606251	0	.4829	-.0994	.0226	-.2494	.6123	-.3451	.1693	.4777
Finland	FIN	24600058	24604175	0	-.4377	1.3403	.0226	3.6039	2.3385	.7615	.5755	.1216
Finland	FIN	24600059	24601081	1	-.2485	-.1106	.1386	-.0409	-.3063	-.0569	.0888	-.1563
Finland	FIN	24600059	24605789	1	-.0865	-1.3452	-1.1926	.1053	.1752	.0453	.5755	.1216
Finland	FIN	24600059	24603113	0	1.3774	.6424	1.9359	-.7884	.4255	-.3992	1.8077	2.0955
Finland	FIN	24600059	24604396	0	-.7873	-.7221	-.5034	-.2017	-.9122	.1433	.5755	-.1563
Finland	FIN	24600059	24606321	0	-1.7929	.967	.0226	-.0532	.7018	.2831	1.536	.1216
Finland	FIN	24600059	24600728	1	.3158	-.0862	-.3827	-2.6893	1.7713	.5117	-.0095491680304963	.1216
Finland	FIN	24600059	24602049	1	1.0578	-.983	-.8627	-.8279	-.4862	.1495	-.4948	-.9299
Finland	FIN	24600059	24604353	1	-.083	-.8357	.0226	-.2568	-.1269	-.0725	.5409	-.222
Finland	FIN	24600059	24601784	1	1.1051	-.2479	-.3827	-1.668	.0028	.519	.1648	.1216
Finland	FIN	24600059	24606088	1	.8668	-.7162	-.6446	-.3005	-.1269	.3142	.5409	-.4607
Finland	FIN	24600059	24603068	1	.6356	-.1106	-.227	-1.3001	.1212	.4866	.9911	.9883
Finland	FIN	24600059	24605881	1	.5914	-.0862	.0226	-2.6893	-.2043	.72	.5755	-1.1252
Finland	FIN	24600059	24606134	1	.9612	-.7199	-.7638	-.3463	.152	.1198	-.3763	-.3297
Finland	FIN	24600059	24601958	1	.161512176415285	-.7001	-.6116	-1.7857	-.1562	-.2574	-.6852	1.0448
Finland	FIN	24600059	24603164	1	1.2636	.9454	1.9359	-.4477	.009	-.1676	1.3467	1.515
Finland	FIN	24600059	24602496	1	.1866	-.119351103873666	-.0963312716431484	-.530137784003534	.0380006288639705	.106261707842923	.113948115170292	.138274761651595
Finland	FIN	24600059	24605449	1	.5552	-.4343	-.442	-.067	-.3531	.5236	-.3206	-.1563
Finland	FIN	24600059	24604182	1	.0397	.1943	-.227	-.7323	.1008	.1957	-.5832	-.7496
Finland	FIN	24600059	24601830	1	.3274	-.891	-.227	-2.6893	-1.2776	-.1611	-.216	-.1563
Finland	FIN	24600059	24603258	1	.9101	.281358871962565	.3416	.443894391992314	.5745	1.4078	.558401340940502	.489973019166179
Finland	FIN	24600059	24605425	0	.8393	-.7199	.0226	-.8886	-.0015	.1182	.5755	.1216
Finland	FIN	24600059	24600974	0	.3615	-.983	-.227	-2.6893	-.1968	-.4648	-.6852	.1216
Finland	FIN	24600059	24603213	0	-.261	2.6352	.9726	-1.0089	4.8357	-.0622	2.4277	2.0955
Finland	FIN	24600059	24605011	0	-.4082	-1.5407	-.5413	.1053	-.7065	.4065	-.6852	-.1563
Finland	FIN	24600059	24601921	0	-.8198	-2.0452	-2.664	-2.6893	-.7074	.5117	-1.5848	-1.6557
Finland	FIN	24600059	24606428	0	-.5212	-.174864279732954	-.154801504267498	-.630995814069088	.0154529521087485	.0490866364561853	.0970530363525008	.0935442781978463
Finland	FIN	24600059	24602973	0	.3682	-.561	-2.664	.0524	4.8357	-1.6678	-.393	-2.5027
Finland	FIN	24600059	24603287	0	.198	-.0862	.0226	.1053	-.0408	1.0062	.5755	.1216
Finland	FIN	24600059	24600481	0	.5964	1.3697	.4135	-.8879	.6732	-.0193	1.5037	1.2147
Finland	FIN	24600059	24603878	0	-.3604	-.162252639893771	-.141518071933512	-.608082602378581	.0205753968985757	.0620758304078489	.100891308002544	.103706275569085
Finland	FIN	24600059	24601178	0	-.4478	-.4314	-.4246	.7113	.169	1.0062	-.0553	.1216
Finland	FIN	24600059	24602426	0	-1.3095	-.2576	.7398	.8879	-3.7095	1.1275	-.4982	.3216
Finland	FIN	24600059	24602816	0	.7614	2.6352	1.1381	-1.2335	.7056	.4025	-1.0844	.9883
Finland	FIN	24600059	24604058	0	.8601	.0467	.0226	-.4232	.5949	.6031	.1648	1.1508
Finland	FIN	24600059	24602009	0	.677	-.0808887395880003	-.0558201073608919	-.460258188151389	.0536228112329459	.145875518252723	.125653888908982	.169266325773831
Finland	FIN	24600059	24600399	0	-.5553	-.177538763057059	-.157618451049768	-.63585489689649	.0143666625109058	.0463320872413114	.0962390745162665	.0913892775115326
Finland	FIN	24600059	24603744	0	-.3162	-.2662	.0226	-.5323	-.5301	-.0307	-.204	-.1563
Finland	FIN	24600059	24603079	0	1.0403	.4981	.4173	.4266	.2449	.4311	.8038	1.0448
Finland	FIN	24600060	24602643	1	1.1317	-.2479	-.5034	-.5167	.0187	-.0712	.0256	-.7108
Finland	FIN	24600060	24603696	0	.259047764584228	-.113668982517384	-.0903464770000939	-.519814332719812	.0403085248479823	.112113934618726	.115677432340147	.142853206883293
Finland	FIN	24600060	24600088	0	-.7261	.1514	-.4641	-1.074	.6562	-.1578	.5755	.1216
Finland	FIN	24600060	24603994	0	.1301	.6372	.0226	-1.668	.3279	-.2306	.8038	.1216
Finland	FIN	24600060	24603617	0	1.0768	-.2544	-.00469655641139113	-.1717	-.1445	-.1093	.5755	.1216
Finland	FIN	24600060	24605816	1	.8393	.8655	-.7584	-.6357	.2252	.1001	-.5978	.839
Finland	FIN	24600060	24605592	1	-.3106	-.2479	1.0433	-1.522	-.7448	-.0182	-.309	-.222
Finland	FIN	24600060	24604404	1	.9793	-.9232	-.5836	-.6819	-.6502	-.2131	-.9906	-.5251
Finland	FIN	24600060	24601648	1	-.1524	-.5743	-1.4928	-.7013	-.1869	-.2339	-1.3153	-.7496
Finland	FIN	24600060	24606114	1	-.4727	.4012	1.9359	-.4885	.4076	-.0341	-.6852	.4504
Finland	FIN	24600060	24605875	1	.0704	.5836	-1.4626	-.4269	-.2026	-.4795	.5285	-1.9916
Finland	FIN	24600060	24602854	1	-.1718	-.2479	.0226	-.7507	-.0678	-.5302	-.0823	-.1563
Finland	FIN	24600060	24602265	1	.3131	-.0088	-.7638	-.6692	-.4924	-.0842	-2.1355	-.4784
Finland	FIN	24600060	24602129	1	-.1134	.8046	.8348	-1.6821	1.0249	-.2307	-1.0606	.4777
Finland	FIN	24600060	24603451	1	1.1809	-.0862	-.3048	-.0471	.2843	-.3477	-.3237	-.7639
Finland	FIN	24600060	24604266	1	1.0337	-.0862	.0226	-1.3798	-.1007	-.2825	.3482	-.2726
Finland	FIN	24600060	24603427	1	-.8786	-.4314	-.4728	-.7703	-.7497	.1561	-.9106	-.4784
Finland	FIN	24600060	24604081	1	.2754	-.5743	-1.0611	-1.065	-.4984	-.4795	-.6852	-1.1252
Finland	FIN	24600060	24602145	1	-1.3716	-.5847	.6496	-1.668	-.1125	.2493	-.1972	1.2147
Finland	FIN	24600060	24601858	1	1.3659	-1.3507	.8038	-1.6205	-1.1213	.0366	-1.166	-.4784
Finland	FIN	24600060	24601328	0	1.2895	-.836	.0226	-2.6893	-.3184	.3209	.5755	.1216
Finland	FIN	24600060	24600299	0	1.3021	-.2479	.0226	-2.6893	-.3059	-.526	.5755	.1216
Finland	FIN	24600060	24602970	0	.8602	.3875	.0226	.1702	.4864	.1617	.1648	.1216
Finland	FIN	24600060	24604449	0	-.4307	-1.0121	-1.0611	-.1056	-.9263	-.5569	-1.1469	-1.8806
Finland	FIN	24600060	24604946	0	.5848	-.2479	.0226	-.6004	.5776	.0252	.5755	.1216
Finland	FIN	24600060	24601000	0	.3469	-.4998	.4173	-1.7984	.2927	-.7433	-.2704	.5362
Finland	FIN	24600060	24605202	0	.8037	-2.9627	1.9359	-2.6893	-.129	.4394	2.4277	2.0955
Finland	FIN	24600060	24603767	0	.6431	-.59	-.227	-.6338	.0241	.4972	-.6852	-.1563
Finland	FIN	24600060	24603583	0	.1687	.4594	1.4967	-.2508	.8321	.231	-.2197	1.4136
Finland	FIN	24600060	24600969	0	1.425	.0789	.0226	-.5847	-.3212	.256	.5755	.1216
Finland	FIN	24600060	24603282	0	-.3834	.4349	1.9359	.2935	.4264	.6413	1.8077	1.4234
Finland	FIN	24600060	24603850	0	1.1427	-.2902	1.9359	-.7268	1.0723	.3065	2.4277	2.0955
Finland	FIN	24600060	24601800	0	1.1478	-.4314	.1386	.1298	.3195	.3262	-.3733	.5553
Finland	FIN	24600060	24605389	0	-.6466	-1.3182	-.0413	-.6685	-.2688	-.0026	-.787	.9883
Finland	FIN	24600060	24601358	0	.1056	-.0862	.0226	-1.7984	-.1259	.2999	.8038	.1216
Finland	FIN	24600060	24606082	0	.7201	-.3001	.0226	-.2489	.2074	.0411	-.5832	-.1563
[truncated: 3,883 more rows]
