# Supplementary material for: Antecedents of adolescent students’ ICT self-efficacy: The ICT dataset
Source: Data Brief. 2020 Oct 22;33:106437. doi: 10.1016/j.dib.2020.106437 (PMC7644865; doi:10.1016/j.dib.2020.106437)
Supplement: Supplementary file 2 [file mmc2.zip › France.csv]

CNTRYID	CNT	CNTSCHID	CNTSTUID	ST004D01T	ESCS	INTICT	COMPICT	HOMESCH	ENTUSE	USESCH	SOIAICT	AUTICT
France	FRA	25000001	25000195	1	.2682	.2859	-.6315	-.5293	-.1179	-1.2919	-.5832	.7627
France	FRA	25000001	25001674	1	-.1242	.3326	.1386	.0638	-.2708	.6813	-.2821	.1216
France	FRA	25000001	25007372	1	-1.1429	1.3889	-1.0088	-.3353	-.7712	.1918	-.3237	-.1865
France	FRA	25000001	25000576	1	-.9566	.3376	.8348	.0422	1.1982	-.0949	2.4277	-.6774
France	FRA	25000001	25006701	1	-1.1277	-.0862	-.4806	-.3453	-.5777	-.219	-.6852	-.1563
France	FRA	25000001	25000846	1	.7703	-.214947299450664	-.5816	.0164	-.2847	.5202	-.221146941754367	-.133837408649349
France	FRA	25000001	25004661	1	-1.0098	.2718	.0226	.1932	.62	.2971	.0154	.1907
France	FRA	25000001	25003409	1	.7902	-.2479	.8348	-.2419	.3161	-.0413	-.0817	.9883
France	FRA	25000001	25005404	1	-1.0723	-.8802	-.2827	-1.3102	-1.4781	-1.6678	-.6852	-.4607
France	FRA	25000001	25005281	1	.4809	.5946	1.9359	.1602	.0675	.1166	-.2821	1.515
France	FRA	25000001	25004435	1	.1187	.537500508740817	.418563573627874	-.0488	.6687	.0936467279623066	.344507356874154	.51597690476894
France	FRA	25000001	25002517	1	-.3832	1.3939	-.6334	1.0984	.1099	1.0245	1.5037	.6919
France	FRA	25000001	25005057	1	.7718	.5266	.9192	.4286	.7204	.8141	.8038	.1216
France	FRA	25000001	25001400	1	-.3172	.2872	-.227	.4068	-.2456	.5895	.5755	-.9943
France	FRA	25000001	25007578	1	-.3834	-.8379	-.6173	.0136	-.8322	.7206	-.0553	-.5912
France	FRA	25000001	25007029	1	.4942	-.0862	1.2867	.2036	-.2286	.2967	.8107	2.0955
France	FRA	25000001	25005592	0	-.9198	-.59	-.4728	-1.4102	.5102	-.6567	.1922	-.5251
France	FRA	25000001	25005959	0	-1.0146	-.3204	.6407	.2024	-.337	-.2348	.3473	-.222
France	FRA	25000001	25000977	0	-.0757	.8046	1.4967	.5792	.2812	-.0441	1.2607	1.1232
France	FRA	25000001	25005029	0	.244	.302983548344855	.253294633565619	-.05972889920634	.160446983735502	.0393114906322121	.165249658253361	.351476107348651
France	FRA	25000001	25006026	0	.1423	.8006	1.036	.2355	.7537	.4036	.0177	1.4234
France	FRA	25000001	25001617	0	.1578	1.3697	.1386	-1.1118	.3551	-.218	.8038	.7627
France	FRA	25000001	25001391	0	-.801	-.5034	-.227	-2.6893	-.5463	-1.6678	-.6498	.388
France	FRA	25000001	25000959	0	-.4224	-.7737	-.9607	.3193	-.0032	.0565	-.5832	.9097
France	FRA	25000001	25003489	0	.9735	.2607	.0226	.183	-.3894	.0906	-.1727	.1216
France	FRA	25000001	25005895	0	.4599	.239486884398754	.220033747693345	-.079337833077807	.03	.0696	.112173270317677	.325929553538916
France	FRA	25000001	25006203	0	-.2032	1.7162	1.9359	.6829	.4009	-1.6678	2.4277	.9883
France	FRA	25000001	25002060	0	.5204	1.3889	.0226	-.433	.2097	-.1475	-.1727	.1216
France	FRA	25000001	25004311	0	-1.0318	-.2662	1.9359	.1892	.5519	.3716	-.0553	.4777
France	FRA	25000001	25004595	0	-.3379	-.4203	.0226	-.9395	-.4698	-.1452	-.1026	-.1563
France	FRA	25000002	25002397	1	-1.0672	-.5743	-.5034	-.3354	-.1798	-.4128	-.2852	-.1563
France	FRA	25000002	25002701	1	-.1162	-.7737	-.127	.285610049147591	.7974	.25120265637793	.5755	.137459678287561
France	FRA	25000002	25004855	1	-.7834	1.3939	-.5252	.4426	1.1035	.6707	1.2568	-.2485
France	FRA	25000002	25000304	1	-.0241070507975292	-.324117663933598	.0226	1.9029	-1.2449	-1.6678	-.125060000189742	.0658
France	FRA	25000002	25001970	1	-.6541	1.3939	1.9359	-.7135	.2279	-1.653	2.4277	2.0955
France	FRA	25000002	25000373	1	-1.5859	-.7114	-1.1926	-1.189	-1.3715	-.7847	.075	-.959
France	FRA	25000002	25002146	1	-.8347	-.3204	.3416	-.7788	.1739	.0165	.9863	.388
France	FRA	25000002	25005039	1	-.636	.5946	.7804	-1.2524	-.5461	-.1845	-2.1355	1.2147
France	FRA	25000002	25002114	1	-.6595	2.44479943254292	1.91806641598118	1.94375669187832	4.8357	1.32460544947951	2.12541047720456	1.94404352602845
France	FRA	25000002	25001330	0	-1.438	1.1576	1.1657	2.0686	.7656	.6026	-.4805	2.067
France	FRA	25000002	25002938	0	-.2587	1.1592	1.4967	-2.6893	1.7399	-1.6678	2.4277	2.0955
France	FRA	25000002	25007150	0	.3484	-.0862	.0226	.7113	-.0747	1.0062	.5755	.1216
France	FRA	25000002	25004293	0	-.3711	-.7815	-.4246	.8558	.1354	1.0196	.0405	-.7496
France	FRA	25000002	25004561	0	-.8017	.2718	.5347	-2.6893	2.0116	-.7368	.5755	.685306864990528
France	FRA	25000002	25004323	0	.0149098245979593	2.6352	1.9359	3.6039	4.8357	3.6292	2.4277	2.0955
France	FRA	25000002	25004677	0	-.8307	-.0862	.0226	2.2533	3.5634	.7053	.5755	.1216
France	FRA	25000002	25005725	0	-.7542	-.0862	1.9359	3.6039	1.3132	3.6292	2.4277	2.0955
France	FRA	25000002	25004678	1	-.7178	1.0919	1.9359	-2.0365	.1644	.1142	1.2115	1.2147
France	FRA	25000002	25001087	1	.0644	-.0862	.0226	.3552	-.0408	-1.6678	.5797	.1216
France	FRA	25000002	25005268	1	-.5866	-.5169	-.5834	.539	-.0844	-.1175	.9685	-.2004
France	FRA	25000002	25003475	1	-.6917	-.0862	.0226	.0861	-1.6712	-1.6678	.5755	.1216
France	FRA	25000002	25006137	1	-1.2026	.0666439537626848	-.0649689505497931	-.5814	-.4572	-.258782048190906	-.0550667446998877	-.0015012154251271
France	FRA	25000002	25006575	1	-.8436	1.3939	.586	.00371844035443289	.8903	.3598	-1.1947	2.0955
France	FRA	25000002	25007337	0	-1.1403	-1.3452	-1.3627	-.414677497372407	-.7644724621348	.4394	-2.1355	-1.1252
France	FRA	25000002	25004935	0	.8424	2.6352	1.9359	.667	1.3747	.4212	-.2249	.787
France	FRA	25000002	25002984	1	-.0499	-.4203	-1.5179	.5166	-.0592	.6866	-1.5848	-.3109
France	FRA	25000002	25004287	0	-.942	-.9316	-.2501	-.621522620860551	.4416	-1.6678	.1648	-1.6186
France	FRA	25000003	25004233	0	1.6704	-1.1321	1.9359	1.3361	.7166	-.4361	2.4277	-.2503
France	FRA	25000003	25004212	0	.9977	-.2662	1.9359	.6426	-.1591	-1.6678	.5755	.1216
France	FRA	25000003	25004010	1	-.0453	-.4343	-.8892	-.5336	-.0606	-.0218	-.5945	-.2503
France	FRA	25000003	25007536	0	1.1263	-.2366	.0226	.0935	-.3636	.5988	-.3733	-.4784
France	FRA	25000003	25007210	0	1.1514	2.6352	1.9359	.1245	.4348	-1.6678	1.4995	2.0955
France	FRA	25000003	25001715	1	.7054	-1.3888	-1.4928	-.6073	-1.8767	.0218	-1.3972	-1.4637
France	FRA	25000003	25005527	1	.0642	-.4203	-.9607	-.1789	.0484	-.4207	-.6852	-.9299
France	FRA	25000003	25005394	1	.2023	-.087	-.0587	.26701685003075	-.0707	1.0002	.1049	.125787392818635
France	FRA	25000003	25005947	0	.6417	.2032	.4173	.1862	.2253	.3343	.0256	.4994
France	FRA	25000003	25002518	0	.7684	-.6393	-1.9209	.3853	.0285	.2357	-.3727	.0178
France	FRA	25000003	25001775	0	.7789	.1236	.8348	-.7703	-.0543	-.2436	.0215	.6559
France	FRA	25000003	25006610	1	.0799	.2718	.0226	.0941	-.1786	-.801	-.4771	-.7108
France	FRA	25000003	25000220	1	.9452	-.2479	-.7836	-.2284	-.326	-.0218	.5755	-.7108
France	FRA	25000003	25000040	1	.7813	.5266	.7162	-.0925	.2869	-.568	-.4288	1.1013
France	FRA	25000003	25005202	1	.8469	-.2366	-1.3006	.2352	-.158	-.1091	-.3733	-.4607
France	FRA	25000003	25005503	1	.6567	-.4203	-.4728	-.3592	-.5718	.2485	-.0987	-.3109
France	FRA	25000003	25001960	1	.7345	-.4203	-.1587	-.3233	-.943	.5163	-.7867	-.4607
France	FRA	25000003	25006120	1	.6704	1.7671	-.4396	.4991	.5831	.4443	-.6852	.7095
France	FRA	25000003	25003541	1	.9686	-.2548	-.9285	-.078	-.6137	-.0949	-.0992	-.4784
France	FRA	25000003	25005729	1	.1166	2.6352	-.732	-.2887	-.4904	-.0033	-.4948	.6559
France	FRA	25000003	25000732	0	1.0997	.6636	.0942	.0103	.6396	-.2607	-.309	.7627
France	FRA	25000003	25000369	1	.0812	-.2479	-.227	.6977	.1846	.583	.5755	2.0955
France	FRA	25000003	25007608	1	-.1692	-.4203	.0226	-.0259	-.4472	.2181	.0256	-.1563
France	FRA	25000003	25000428	1	.5419	.2695	-.9285	.0885	-.1641	.6289	-1.2835	-1.0169
France	FRA	25000003	25000347	0	-.7742	2.6352	1.9359	-.8189	1.1395	-1.6678	.8038	1.515
France	FRA	25000003	25005976	0	.8642	.468	.7162	-.7866	.0101	-.0062	.0791	.1216
France	FRA	25000003	25001976	0	.6431	.631	1.9359	-.1361	1.0337	.178	1.0903	.9883
France	FRA	25000003	25001749	1	.8462	-.0829	-.75	-.3569	-.0233	-.1845	-.8044	-.8578
France	FRA	25000003	25001930	0	1.0364	1.0508	1.9359	.0145	.8522	-.475	.4477	2.0955
France	FRA	25000003	25005044	1	-.9013	2.6352	1.9359	.1759	1.1288	-.1117	.2839	.9883
France	FRA	25000003	25002149	0	.9217	.7211	-.227	-.599	-.4974	-.6848	.1479	.4777
France	FRA	25000003	25002005	0	.4296	.2032	.0226	-.1602	-.4423	-.8849	.5755	-.1563
France	FRA	25000004	25004223	1	.1675	-.4203	-.227	-1.2654	-.5921	-.8849	-.4948	-.1563
France	FRA	25000004	25007162	1	-.395	-.0862	-1.0611	-.3225	-.6665	.0788	-.2821	-.959
France	FRA	25000004	25000447	1	-.5308	2.6352	1.9359	.7663	-.1834	-.006	1.6338	1.3857
France	FRA	25000004	25003564	1	.3291	-.4203	.5347	.8579	2.3772	1.4625	.5755	-1.3027
France	FRA	25000004	25006632	1	-.6267	1.3939	.0226	.8743	.1849	.6812	1.2798	1.0448
France	FRA	25000004	25003658	1	-1.3473	1.127	.8348	.0931	.3401	-.2785	.9911	1.1232
France	FRA	25000004	25000486	1	-1.067	2.6352	1.9359	3.6039	.8099	.8754	.5755	-.222
France	FRA	25000004	25002995	1	.4839	-.7709	-.9607	-.037	-1.1555	-1.653	-.4771	-.1563
France	FRA	25000004	25007589	1	-.933	2.6352	.586	-.1238	1.0355	.3541	-.8709	.4104
France	FRA	25000004	25006255	1	-.6789	.6636	-.5252	-.3597	.9669	.0812	-.3206	1.515
France	FRA	25000004	25004342	1	-.8309	-1.5407	-1.1926	-2.6893	-.7702	.6842	.6049	-.1563
France	FRA	25000004	25001281	1	-2.031	-.2548	.0226	-1.7409	-.524	-1.6678	-.6852	-.4607
France	FRA	25000004	25006168	1	-.3722	-.0862	.0226	.7912	.4383	1.0934	.5755	.1216
France	FRA	25000004	25007450	1	-.6374	.842331588393216	.667108845803922	1.37349443452615	1.12005308246726	2.7867	1.01236562210016	.708350741263386
France	FRA	25000004	25003256	1	.6312	.2032	.0226	.2034	.1086	-.3646	-.2852	.1216
France	FRA	25000004	25003529	1	-.2692	2.6352	1.9359	1.30742272173079	1.72677041279103	2.1708	1.6338	2.0955
France	FRA	25000004	25007511	1	-.7978	2.6682	1.9359	.2173	.7625	.1287	-1.0906	.6314
France	FRA	25000004	25001985	1	.2116	.8089	.0165	-.3408	-.0454	-.0468	-.0823	.1216
France	FRA	25000004	25003053	1	-.9122	-.9719	-.5836	.5899	-.1424	.2231	-.0857	-1.0296
France	FRA	25000004	25004445	1	-.902	.468	.9726	.5707	-.9291	1.597	.5755	2.0955
France	FRA	25000004	25000793	1	-.6416	-.2366	.0226	.4973	.268	.4449	.7641	-.7639
France	FRA	25000004	25003881	1	-.316863130287952	2.6352	.0226	-.0789	1.3199	-1.6678	.1701	-.092
France	FRA	25000004	25001300	0	-2.7397	-.0862	.0226	1.2836	.6953	.2595	.5755	.1216
France	FRA	25000004	25000952	0	-.5585	-.0862	.586	-1.7857	-.4507	-.5413	-.3733	.1216
France	FRA	25000004	25004881	0	-.117851499492267	.311464992444355	.231457101750141	-.0834825764109788	.155744010421426	.0238276424850237	.178670745105023	.31799494022347
France	FRA	25000004	25006248	0	-1.4224	-1.1341	-2.664	-1.7857	-1.2992	-.2159	-.6852	-2.5027
France	FRA	25000004	25002870	0	-.5053	.468	-.1627	-.9348	-.0405	.0812	-.0551	.5553
France	FRA	25000004	25003119	0	-1.015	1.1352	.7162	-.0986	1.4869	.2176	1.4793	.0062
France	FRA	25000004	25001377	0	-.2889	1.1576	1.9359	-2.6893	.0725	1.0062	1.6338	1.0641
France	FRA	25000004	25002592	0	-.0922	1.3939	.586	-2.6893	.1841	-.2777	-.9362	-.3902
France	FRA	25000005	25001282	1	-1.1125	.334778577347401	.171430631483934	-.14877609998706	.142816593065583	-.018733978410013	.215562298493417	.225962731643327
France	FRA	25000005	25002888	1	-.604	-.174128324211889	-1.19932605877869	2.52	2.8947	1.4609	-.0459326357789054	-2.5027
France	FRA	25000005	25005994	1	-.117851499492267	.311464992444355	.231457101750141	-.0834825764109788	.155744010421426	.0238276424850237	.178670745105023	.31799494022347
France	FRA	25000005	25001461	1	-.8	-.0862	.9586	-2.6893	-.0096	-1.6678	-.0987	-.2485
France	FRA	25000005	25007573	0	-.6239	.323326272761596	.200917363085196	-.116702040052331	.149166912919119	.00217351600504868	.197440104596409	.271171604013118
France	FRA	25000005	25003490	0	-.8685	.0692	-.1305	-.0772132527017625	.0777252528097199	.0475098661305197	.5872	-.2374
France	FRA	25000005	25000497	0	.945	.286552796165877	.29559958414377	-.0137118791198787	.169557860152468	.069307711641132	.139249539706896	.416337792840308
France	FRA	25000005	25001929	0	-.9917	.33194714387633	.178720842653464	-.140846205512817	.144386627118606	-.0135648721362933	.21108182157414	.237140037787966
France	FRA	25000005	25005214	0	.7745	.29054914887132	.285310006292736	-.0249043212379124	.167341876658755	.0620119118094332	.14557339165008	.400561876468942
France	FRA	25000005	25006220	1	-.3834	2.6352	.0226	-2.6893	.3489	-.1817	.5215	2.0955
France	FRA	25000005	25006434	0	.2099	2.6352	2.0735	3.6039	1.7012	3.6292	2.09739806107377	1.76442354544597
France	FRA	25000005	25006789	0	-.6449	.323818492156402	.199650025050757	-.118080581310271	.14889397653573	.00127491309322655	.198218995451581	.269228529269431
France	FRA	25000005	25000610	0	-.8167	.879	.1386	3.6039	4.8357	3.6292	1.3428	-.2503
France	FRA	25000005	25001193	0	-1.0306	.8006	-.3431	1.0207	.7388	1.0608	1.231	2.0955
France	FRA	25000005	25003523	0	.1421	-.112246373303936	-.5179	-.230271227315058	-.122314779626	-.0692757934020817	-.205761015825176	-.117063347092292
France	FRA	25000005	25005248	0	.0341	.307903398391029	.240627288164259	-.0735077473035557	.157718919598668	.0303297405754756	.173034857801011	.332054612648653
France	FRA	25000005	25000717	0	.3721	2.6352	1.9359	-2.6893	.7997	-.7368	2.4277	2.0955
France	FRA	25000005	25007343	0	.6285	-.1652	1.9359	.2337	4.5502	.646885720645608	2.4277	1.515
France	FRA	25000005	25002591	0	.0641	2.6352	1.9359	3.6039	3.4299	3.6292	2.4281	2.0955
France	FRA	25000005	25004361	0	-.4143	.318413454421063	.213566603657493	-.102942885401657	.151891077964763	.0111424288773306	.189666032060975	.290565340502492
France	FRA	25000005	25002955	0	.1592	.0614025253254351	.0773484626584303	.0658	-.3755	.035181969214939	.0110044137387677	.163517382966422
France	FRA	25000005	25003462	0	.4788	2.6352	1.9359	-.242	.8863	.4942	2.4277	2.0955
France	FRA	25000005	25005769	0	.701	.292271916753139	.280874323172202	-.0297292156407012	.166386599316891	.0588668016180557	.148299509643183	.393761114866036
France	FRA	25000005	25001664	0	-1.358	.340532856462863	.156614846367049	-.164891903740592	.139625836774049	-.0292390743553623	.224667903490788	.203247262615935
France	FRA	25000005	25002796	0	.1556	-.0862	1.9359	1.07	4.8357	1.47	2.4277	.8136
France	FRA	25000005	25007198	0	-.117851499492267	.311464992444355	.231457101750141	-.0834825764109788	.155744010421426	.0238276424850237	.178670745105023	.31799494022347
France	FRA	25000005	25004513	0	.7235	2.6352	1.9359	-.3052	1.5514	1.4867	2.4277	2.0955
France	FRA	25000006	25001275	1	-2.6756	.371416107634079	.0770984371205853	-.251385520953034	.122501028261932	-.085619988479974	.27353774114674	.0813332015548704
France	FRA	25000006	25003792	0	.2613	.302578053319611	.254338678708275	-.058593243789085	.160671831327533	.0400517682690941	.164608000548862	.353076830827974
France	FRA	25000006	25006424	1	-3.1428	.382366817217557	.0489031833258464	-.2820547817011	.11642884358004	-.105611763737274	.290866208172286	.0381044148762658
France	FRA	25000006	25000240	1	-2.7587	.37336389009638	.0720833994700228	-.256840605645166	.121420980001947	-.0891758885738987	.276619923530778	.0736441772119936
France	FRA	25000006	25005804	1	-.4706	.319733071179517	.210168930736594	-.106638688869372	.151159348517865	.00873331726135028	.191754201353651	.285356049642035
France	FRA	25000006	25000936	1	-1.4036	-.8061	-.8958	-2.6893	.5944	-.2057	-.8709	-1.2412
France	FRA	25000006	25007371	1	-1.9025	.353295402199602	.123754581616974	-.200635509214313	.13254898626187	-.0525385641404648	.244863430664183	.152866110333187
France	FRA	25000006	25005169	1	.7258	.0087859667053861	.0865525678646706	.166	-.4573	.112	-.0252025200114858	.188182887798833
France	FRA	25000006	25001296	1	-1.9016	.353274307082681	.123808896104164	-.200576428874687	.132560683535444	-.052500052587101	.244830049627533	.152949384965059
France	FRA	25000006	25000937	1	-1.0867	.334173850662354	.172987646783387	-.147082463584448	.143151914908033	-.0176299805469172	.214605375442777	.228349937757
France	FRA	25000006	25003793	1	-.384	2.6352	1.9359	-1.3764	-2.3364	.2196	-2.1355	-1.3017
France	FRA	25000006	25007488	1	-.117851499492267	.311464992444355	.231457101750141	-.0834825764109788	.155744010421426	.0238276424850237	.178670745105023	.31799494022347
France	FRA	25000006	25000831	1	-.3187	-1.1104	-1.4259	.539	-.2304	.7733	.775	-.6298
France	FRA	25000006	25006031	1	-.0746	.310451219734616	.234067305100286	-.0806433394339385	.156306148890359	.0256784007414248	.177066545227546	.321996887665853
France	FRA	25000006	25001143	0	-.9746	-2.9627	-1.04751078814124	2.1299	-.275480378867147	-1.6678	-.6900084469626	-.928926721115791
France	FRA	25000006	25001967	0	-2.0977	.357870698669411	.11197437283972	-.213449378430971	.130011977593408	-.0608912921589258	.252103406613213	.13480476795377
France	FRA	25000006	25000032	0	-.5501	.321596473174138	.205371151034793	-.111857452203	.150126089352175	.00533146338088076	.194702859591089	.278000123826648
France	FRA	25000006	25000041	0	-1.2294	-.4174	.0226	1.0806	-2.0191	.988	.5755	.1216
France	FRA	25000006	25006761	0	-.4895	.218409651198386	.0226	-.147807565891092	.0823322544046603	-.0174737348276467	.101125284125679	.171729841581152
France	FRA	25000006	25006238	0	-1.2279	-1.3452	-.227	.1063	-.9291	.4394	.1922	.1216
France	FRA	25000006	25002288	0	.7322	-.213797031000483	-.205286938144966	-1.03342457619766	-.580829939465	-1.6678	-.7867	-.0596097632450148
France	FRA	25000006	25003735	0	-1.213	.7332	1.1752	.0289	.5139	.3082	2.4277	2.0955
France	FRA	25000006	25000276	0	-.235	.314210838350177	.224387256494386	-.0911727688517251	.154221434800086	.0188147861196977	.183015787759433	.307155497718832
France	FRA	25000006	25004181	0	.3593	-.0862	.0226	1.2836	1.3253	.6862	.5755	.1216
France	FRA	25000007	25000400	1	-1.016	.5946	.0226	.6742	.4064	.7839	-.6852	.1216
France	FRA	25000007	25005333	1	-1.2122	-.8972	.0226	.041	.7343	.1812	-2.1355	.3236
France	FRA	25000007	25001778	1	-1.1236	.521236067963953	.0226	.201614014625093	1.0042	.206806161941885	.388383218107133	.28161114301941
France	FRA	25000007	25006978	1	-1.4831	.6583	1.9359	2.1438	1.3895	.9699	1.6338	.8925
France	FRA	25000007	25002919	1	-1.8152	-.1621	-.3421	.1129	.3014	-1.6678	-.5832	-1.1405
France	FRA	25000007	25006926	1	-.6469	2.6352	-.6315	-.7911	1.2297	-.7054	-.309	.4994
France	FRA	25000007	25006301	1	-.1693	.2032	1.9359	-.1652	.07	-.7847	-.4966	2.0955
France	FRA	25000007	25002762	1	-.103370525477049	-.466456230343103	-.371080312099578	-.3924	-1.5978	.1609	-.414153461324796	-.281242856433924
France	FRA	25000007	25000450	1	-.7733	1.57192987145317	1.70704885799484	-.352326755185685	.771517524759115	-1.3982	2.2846	2.0955
France	FRA	25000007	25005568	1	-1.4753	.1164	.4173	-.1025	-1.1511	.5426	.2068	-.7363
France	FRA	25000007	25000624	0	-1.5342	-.4203	-1.0611	-.141622862059473	-.198254476806576	.2587	.1693	-.959
France	FRA	25000007	25000047	0	-.0973	1.0508	1.9359	.223	1.0849	-.0814	1.802	1.515
France	FRA	25000007	25006995	0	-1.9404	.6583	-1.762	-1.3723	-1.1354	-.0737	-2.1355	-2.5027
France	FRA	25000007	25000237	0	-.4373	.0367	1.9359	-.5555	-1.2706	-1.6678	2.4277	2.0955
France	FRA	25000007	25002839	0	-1.4549	-.6447	-.7638	-1.0089	-.9019	.2037	.1693	-.2503
France	FRA	25000007	25004544	0	.0305	.2695	.1453	-.3132	.8033	-.219	.8038	2.0955
France	FRA	25000007	25005648	0	-.3405	.316683654833604	.21802039160709	-.0980982975523266	.152850254397818	.0143003762531626	.186928787055656	.297393860316022
France	FRA	25000007	25005784	0	.3953	1.3889	.4173	-.0701	-.3884	-.4795	-.062	-.0483
France	FRA	25000008	25007520	0	.2169	2.6352	1.9359	.6829	4.8357	.2069	2.4277	2.0955
France	FRA	25000008	25000307	0	-.2426	1.3889	1.4967	-2.6893	-.1803	-.7847	.5826	.6314
France	FRA	25000008	25000357	0	.7063	-.006954686703343	-.9029	.4031	.8779	.9059	-.0302629385615718	-.124036924620962
France	FRA	25000008	25003653	1	-.6094	-.4488	-.9607	.6112	.1015	.2196	-.309	-.5093
France	FRA	25000008	25004924	1	-.3539	1.4954	.0226	-1.7984	-.6031	-1.6678	-.6852	.1216
France	FRA	25000008	25000308	1	-1.4241	2.6352	1.9359	3.6039	4.8357	3.6292	2.4277	2.0955
France	FRA	25000008	25003976	1	.801	-.8384	.4173	-.1511	-.6626	.5229	-.6451	-.1019
France	FRA	25000008	25001487	1	.2039	.303923452998746	.250874621414144	-.0623612565607867	.159925805212934	.0375955869767803	.166736968886333	.347765759861896
France	FRA	25000008	25006358	1	-.6077	.1433	1.0043	.2143	.5183	.0980853950154834	-.309	-.3657
France	FRA	25000008	25001545	0	-1.0528	-1.1025	-1.1657	-2.6893	-1.0047	-.5309	-2.1355	-1.3266
France	FRA	25000008	25000072	1	-1.4425	.342513453551485	.151515319514191	-.170438891183254	.138527592755171	-.0328548813100751	.227802011931838	.195428699956813
France	FRA	25000008	25004959	0	-.6178	-.0862	.0226	3.6039	4.8357	-1.6678	.5755	.1216
France	FRA	25000008	25002961	0	-.0471	1.72800308436464	1.08911447856171	1.65244726712401	4.8357	1.03988082875875	-.1242	1.21270369459107
France	FRA	25000008	25004217	1	-.8665	2.6352	1.1857	1.4513	1.9016	2.0756	2.4277	-.0358
France	FRA	25000008	25001115	0	-.3537	-1.0359	-.0695009939482976	1.022	.220460731962661	.449897791833559	.104518262376973	.1751
France	FRA	25000008	25006020	0	.4522	-.817	1.9359	3.6039	1.4615	1.3536	2.4277	2.0955
France	FRA	25000008	25004129	1	.501	-.0862	-1.3074	-.5728	.765	-.3477	.5755	-.942
France	FRA	25000008	25003612	0	-1.0873	2.6352	-1.1926	.9953	-.086	1.0062	-.6852	.1216
France	FRA	25000008	25005765	0	.2257	-.4174	-.4806	-1.3102	1.2592	-.28	.5755	.1216
France	FRA	25000008	25004690	1	-.9756	2.6352	1.1752	3.6039	4.8357	3.6292	2.4277	2.0955
France	FRA	25000008	25001986	1	-1.1229	-1.2964	1.9359	3.6039	2.2198	1.1242	2.4277	2.0955
France	FRA	25000008	25003047	0	.1251	1.3403	1.9359	3.453	4.8357	-1.6678	2.4277	2.0955
France	FRA	25000008	25004099	0	-.0754	.326757465289035	.248683617380792	-.0338739525564711	.186788328114697	.1131	.202670197416849	.335690073634389
France	FRA	25000008	25002437	0	-.7111	2.6352	1.4187	3.6039	4.8357	1.5721	1.6922	2.0955
France	FRA	25000008	25002386	1	-1.7574	2.6352	-.5252	-1.1307	-3.7095	-1.6678	2.4277	-.1838
France	FRA	25000008	25002641	0	-1.863	.352369560956992	.126138384110322	-.19804253875295	.133062366602055	-.0508483348539422	.243398374055645	.156520941398694
France	FRA	25000009	25002903	1	1.2863	-.0692	.0226	.2568	.134	.0895	.1693	-.1563
France	FRA	25000009	25001390	1	1.1828	-.0088	-.9607	-.6213	-.5903	.5259	-.6852	-.9299
France	FRA	25000009	25003641	1	.7865	-.0862	.0226	.0501	.0131	.0895	.3482	.1216
France	FRA	25000009	25002257	1	1.2208	-.0862	1.4967	.0534	.4932	.8437	.5755	2.0955
France	FRA	25000009	25004973	1	.8606	.3326	.8038	.0394	-.0654	-.0607	.3482	.2546
France	FRA	25000009	25004567	1	1.2462	-.7737	-.3802	-.5695	-.203	-.8282	.0256	.1216
France	FRA	25000009	25000352	1	1.0066	-.891	-.9607	-.601	-.2479	-.443	-.9533	-.1563
France	FRA	25000009	25005166	1	1.2682	-.891	-.6843	-.2181	-.2895	-.5263	-.4801	-.5265
France	FRA	25000009	25002203	1	.8937	-.0862	1.9359	.2891	.1923	-1.6678	.9628	.1216
France	FRA	25000009	25002692	1	.9266	-.1058	-.5034	.2599	-.4872	-.2608	-.5832	-.2844
France	FRA	25000009	25002555	1	1.203	.2051	.8348	-.479	-.0836	-.3055	-.4771	-.3856
France	FRA	25000009	25006797	1	.8421	-.6378	-.8489	.2996	.0562	-.0096	.0405	1.1232
France	FRA	25000009	25002756	1	.9157	-.2366	-.9607	-.6106	.017	-.8849	-.4948	-.2503
France	FRA	25000009	25002999	1	.1474	-.9286	.0226	.335	-.1648	-1.5566	.3482	-.222
France	FRA	25000009	25005838	0	.618	-.0055	1.9359	-1.4269	-.6792	-.5058	-.3727	1.515
France	FRA	25000009	25002080	0	.402	2.6352	1.9359	.2664	-.3247	-1.6678	.5755	1.3566
France	FRA	25000009	25007409	0	.6993	.0075	-1.1926	-.1536	-.315	-.1222	-.6852	-.5251
France	FRA	25000009	25002239	0	.2769	.8149	-.9607	.8362	-.2377	.1726	-.0823	-.5305
France	FRA	25000009	25004991	0	1.165	-.0862	.0226	.7113	-.0408	.4394	.5755	.1216
France	FRA	25000009	25000005	0	1.562	1.0508	1.9359	1.3194	1.2155	.9362	1.3656	1.2147
France	FRA	25000009	25006133	0	-.9299	.0502	-.3802	-.1445	.1308	-.5569	-.3912	.8136
France	FRA	25000009	25003082	0	.4626	1.3697	.8348	-.2634	.6239	-.531	.7741	-.0867
France	FRA	25000009	25006195	0	2.5375	.249226158726472	.391706051755332	.0908274996072103	.190255535892864	.137451765787644	.0801836498563322	.563687627569926
France	FRA	25000009	25005014	0	1.0838	.0584	1.4967	-1.3001	-.3844	.0895	-.4982	.9883
France	FRA	25000009	25006547	0	.5942	.1451	.4173	-.5672	-.2701	-.3642	.3768	-.4607
France	FRA	25000009	25004906	0	.7769	.2621	-.9807	.2855	.0029	-.0615	.3134	-.4873
France	FRA	25000009	25003406	0	.7998	2.6352	.8425	.9493	4.8357	3.6292	2.4277	1.7439
France	FRA	25000009	25007133	1	.8696	-.4998	-.9607	-.3473	.144	-.4562	-.6852	.1216
France	FRA	25000009	25000725	1	.7122	-.0088	-.6587	-.3166	.1919	-.298	-1.7719	-.2503
France	FRA	25000009	25000120	0	.8636	.1411	.4173	-1.3102	-.5432	-.5058	.1693	1.515
France	FRA	25000009	25007208	0	.5738	-.7221	-.2943	-.3576	-.354	-.8849	-.0551	-.2726
France	FRA	25000009	25003944	1	1.1449	1.7671	.8038	-.8293	.7485	-1.6678	-.4771	2.0955
France	FRA	25000010	25004548	1	-.8232	-.2548	-.5836	.1845	-.4132	.3202	-.4948	-.4607
France	FRA	25000010	25007134	1	-.0202	-1.034	.4173	.5347	.3557	.6287	.1701	.1959
France	FRA	25000010	25006303	1	-.2743	-.0862	-.9607	-.1677	-.137	-.0961	-.0553	-1.0101
France	FRA	25000010	25001550	1	-.4145	.2185	-.5252	.0392	-.4111	.4809	.1701	-.7363
France	FRA	25000010	25000517	1	.2326	.3266	.4173	-.3992	.1198	.1406	-.4771	-.4784
France	FRA	25000010	25005533	1	-.5348	.792	-.829	-.3704	.8685	-.0336	-.3763	-.2485
France	FRA	25000010	25004748	1	.4575	.96	1.9359	-.6359	-.7564	-.1958	-.0027	1.515
France	FRA	25000010	25000340	1	.875	-.1743	.8348	-.0472	-.6222	.3219	-.7614	.7435
France	FRA	25000010	25002152	1	.1681	1.3889	-.5836	-.446	-.4298	-.6742	-.7867	-.4607
France	FRA	25000010	25007086	1	-.3558	.6555	1.9359	.1611	-.0126	-.531	-.043	1.2147
France	FRA	25000010	25003945	1	.1378	.8655	.0226	-.1606	.5482	-.7762	-.4771	-.1563
France	FRA	25000010	25006903	1	-.6633	.3376	1.4967	.1169	-.457	.5697	-.2517	-.1884
France	FRA	25000010	25003971	1	.3874	-.4203	-.5836	.1516	-.4411	.4108	-.3912	-.1563
France	FRA	25000010	25002395	1	.2196	-.4203	-1.0611	-.8939	-.7099	.4145	-1.2835	-.7496
France	FRA	25000010	25003499	1	-.0331	-.8398	.1386	-.0141	-.5574	-.8849	-1.0602	.839
France	FRA	25000010	25001523	1	-.6477	-.0862	.0226	-.0564	.5366	-1.6678	-2.1355	.1216
France	FRA	25000010	25002099	0	.1961	-.9406	.7162	-.388	-.7177	.4709	-.0992	.4504
France	FRA	25000010	25004321	0	.5853	-.0862	.0226	-.1895	-.4595	-.8437	.1648	.1216
France	FRA	25000010	25006971	0	-.4118	.3961	.0226	.1459	.2152	.6179	.6872	1.515
France	FRA	25000010	25001632	0	.7784	.468	1.9359	3.6039	.9358	1.0754	1.4995	2.0955
France	FRA	25000010	25005290	0	1.4402	-.0862	.0226	.8495	1.1143	1.1563	.9911	-.2503
France	FRA	25000010	25002665	0	-.4738	.1892	1.4276	-.6822	-.5877	-.4058	.0256	1.515
France	FRA	25000010	25005296	0	-.3541	.1705	.0226	.2819	.909	.5704	.5755	.1216
France	FRA	25000010	25001407	0	-.766	2.6352	.0226	-.5543	.64	-.1443	.1999	.557
France	FRA	25000010	25007060	0	-.6169	-.2662	-.4728	-.6142	-.5497	-.0447	-.1727	.4504
France	FRA	25000010	25000708	0	-.9301	.6555	.0226	.055	.6074	.1001	.5755	.7864
France	FRA	25000010	25003363	0	1.1467	1.7671	1.9359	-.0986	.4716	-.0871	1.5037	1.3857
France	FRA	25000010	25000299	0	.6877	-.0862	-.4728	.2362	.192	.3699	.5858	-.2503
France	FRA	25000010	25004236	1	.9863	.5128	.7162	-.6326	-.5941	.0234	.7274	-.1563
France	FRA	25000011	25002367	1	-.5398	1.39951528075844	1.9359	.0428730787773549	-.2253	.198319204382675	2.4277	2.0955
France	FRA	25000011	25007182	1	-.172069425224162	2.6352	1.9359	-2.6893	.3684	-1.5744	.5755	2.0955
France	FRA	25000011	25001406	0	-.7544	2.6352	.894	-2.6893	1.0184	-1.6678	1.1417	2.0955
France	FRA	25000011	25000197	0	-.681	-.165	-.4806	-2.6893	-.949	-1.6678	-.0823	-.0867
France	FRA	25000011	25002201	0	-1.0399	-.2479	-.7638	-2.6893	-.2738	-.1072	.0256	-.4784
France	FRA	25000011	25005588	0	-.0077656025113113	.968025466825532	.83156404447238	1.81858581652822	1.39118294926823	3.5678	1.2095444670647	.885327869014113
France	FRA	25000011	25004950	1	.118	-.7136	-1.6877	-.1064	.1274	-1.6678	.5755	-1.3017
France	FRA	25000011	25004778	1	-1.0824	-1.2125	-.7302	-1.7984	-.4024	-1.6678	-1.2835	.3528
France	FRA	25000011	25006832	1	-.1456	.663	-.3332	-.9002	-.004	-1.2919	.5755	.1216
France	FRA	25000011	25002196	1	.0027	.0476380677858294	-.120916381476072	-2.4828	-.3818	-1.6678	-.490921840837304	.0517761211293578
France	FRA	25000011	25003181	1	.303	.2718	-.7638	.2166	.3388	.5707	1.3428	-.5475
France	FRA	25000011	25001994	1	-.2136	.7308	1.9359	-1.0116	-.0124	-.2436	.3939	2.0955
France	FRA	25000011	25004516	1	-.2258	-.0862	-.5836	-.058	.2167	.5783	-2.1355	-.0867
France	FRA	25000011	25003851	1	-.999	.6578	.592559813637597	-.150124315072815	-.3936	.6195	-.532	1.1961
France	FRA	25000011	25005411	0	.0805	.3779	.4173	-1.3001	-.9327	-.7433	-.135494506354837	.303414018612522
France	FRA	25000011	25006898	0	-.1675	-.5874	.7388	.0255	-.0657	.0918	1.3958	-.5093
France	FRA	25000011	25001566	0	-.0284	.825188868484945	.873914437396971	.114362026834911	.537630181067152	.163429706253239	.658956151941259	1.2147
France	FRA	25000011	25001770	0	-.6663	-.5643	-.3802	-.3964	.0962	-.3648	-1.5596	-.3856
France	FRA	25000011	25007291	0	-.8661	-.4314	-.4728	-.1865	.3689	-.5309	.0447	.3216
France	FRA	25000011	25006378	0	.6318	-.983	-.1587	-1.3102	-.5912	-1.6678	-.7078	-.5265
France	FRA	25000011	25006502	0	-1.3543	-.4203	-.7836	-1.0613	-1.1912	-1.6678	.5909	.1216
France	FRA	25000011	25004055	0	.4135	-.2662	-.691	.294	-.2051	-.0306	-.5832	-.1563
France	FRA	25000011	25000217	0	-1.808	.7825	.0226	.1303	-.4012	-1.6678	.5755	.1216
France	FRA	25000011	25004096	0	.1415	.8046	.0226	-.7281	-.4217	.0812	.5755	-1.1252
France	FRA	25000011	25002546	0	.2778	-.8802	-.4728	-.5517	-.4229	-.0671	.1648	-.2503
France	FRA	25000011	25000182	0	.1211	1.1493	1.9359	-1.7857	.6543	-.8849	2.4277	2.0955
France	FRA	25000011	25003989	0	-.5391	.4521	-.5836	.705	.1601	-.2578	1.3918	.1216
France	FRA	25000011	25002907	0	.4902	-.0862	-1.0935	-.4314	.4122	.5494	-.7025	-.7496
France	FRA	25000011	25006510	0	-.7878	-.232234408397516	-.393631536918346	-2.4828	-1.1065	-1.09999848047939	-.619178537188037	-.247202987506942
France	FRA	25000011	25001837	0	.5976	-.438	-1.6145	-.2647	-2.1193	.36	.1701	-.3673
France	FRA	25000011	25000133	0	-1.6759	-.0862	.0226	-.1022	-.5036	-.5309	.5755	.1216
France	FRA	25000011	25001650	0	-1.0603	-.8398	-2.0338	-1.6841	-.9248	-1.6678	-.1886	-.8102
France	FRA	25000012	25004249	1	1.0077	-.165	1.2867	.2521	.3628	-.0607	-.414	-.2503
France	FRA	25000012	25006814	1	.7103	-.0862	-.9607	.3221	-.0077	.6446	.5755	.1216
France	FRA	25000012	25002924	1	-.5874	.96	.586	.1935	.4457	.3458	-.8883	1.515
France	FRA	25000012	25001289	1	.1865	-1.5847	-1.1926	-.715	-2.032	-.4694	-2.1355	-1.0101
France	FRA	25000012	25006877	1	.2325	.8655	-.8627	.0421	.099	.6572	1.0638	.4994
France	FRA	25000012	25006879	1	-1.3076	1.153	.586	-2.6893	.0405	-.1578	.5755	.839
France	FRA	25000012	25004803	1	-1.254	.2032	.1386	-.5557	.1007	-.219	-.4771	.1959
France	FRA	25000012	25004369	1	-2.3067	.6583	-.4641	.7357	.9809	.175	-1.7719	.9883
France	FRA	25000012	25003355	1	-.6049	-.7657	1.1752	-.7491	.3644	-.4795	.5755	.6113
France	FRA	25000012	25004228	1	-.6809	2.6352	.8348	-.0849	1.1107	.193	1.8077	.1216
France	FRA	25000012	25004929	1	-.4654	.3961	-1.3074	-.2695	.1139	.0513	-.6852	-.7496
France	FRA	25000012	25003889	1	-.0925	.4026	.1386	-.7079	-.6807	-.0164	.775	.4994
France	FRA	25000012	25005412	1	-.9401	.5315	-.227	-.2157	-.257	.2582	-.309	.1959
France	FRA	25000012	25004838	1	.0904	.4121	-.7638	.2155	.5765	.3985	.1427	.1216
France	FRA	25000012	25005168	1	.2809	-.7861	-.6587	.0943	-.2902	-.2785	-.417	-.0604
France	FRA	25000012	25001368	1	-.3084	-.269	-.7775	.0674	.3219	.4295	-.1727	-.7496
France	FRA	25000012	25001890	1	-.6537	2.6352	.7162	-.564	.936	-.0348	1.1176	1.1232
France	FRA	25000012	25003751	1	.4468	-.0862	.0226	-.3673	-.3044	.0795	-.3912	-.1563
France	FRA	25000012	25002153	1	-.6001	.7308	.8348	-.5013	-.4328	.0161	-.3733	.9097
France	FRA	25000012	25002244	0	-.7318	2.6352	1.9359	-.0402	.8231	-.28	1.802	1.515
France	FRA	25000012	25005434	0	.8242	-.7207	-.732	-.8736	-.5512	-.2858	.8038	-.1563
France	FRA	25000012	25001585	0	.3784	.2086	.7162	-.393	-.4396	-.0002	-.5125	.557
France	FRA	25000012	25001958	0	1.1571	.3253	1.4967	-.034	-.6838	.2931	.5339	.8806
France	FRA	25000012	25000258	1	.3829	-.3466	1.2867	.1131	.1278	.5064	.9863	1.515
France	FRA	25000012	25002911	0	-.5391	.5266	-.227	-1.0539	.4275	.0559	.0215	1.515
France	FRA	25000012	25007549	0	-1.2198	2.6352	1.4967	-.6864	-.9612	-.3551	2.4277	2.0955
France	FRA	25000012	25001871	0	-1.4805	.4718	1.9359	-.0285	.1354	.2072	.5755	1.515
France	FRA	25000012	25006049	0	.2759	-.5683	.0226	-1.0613	-.8646	-.8849	-2.1355	.0462
France	FRA	25000013	25005314	1	-.6348	.67	-1.1346	-.0215	-.4416	-.5037	-.216	-.8028
France	FRA	25000013	25003891	1	-1.2528	-.0088	-.9607	-1.134	-.3453	.058	.0256	-.1563
France	FRA	25000013	25001782	1	-.4783	.2718	.0226	-.0307	.2461	.2638	-.2821	.1216
France	FRA	25000013	25001760	1	.2886	-.4203	-.9607	.0898	.4309	-1.0529	-.4948	-.7496
France	FRA	25000013	25003691	1	.2514	-.089	.8348	.3981	.6337	.5083	.0256	1.0431
France	FRA	25000013	25005165	1	-1.2103	.0789	-.8356	-.6016	-.2493	-.1845	-.3578	.9097
France	FRA	25000013	25002831	1	-.104	-.6593	-.7638	-.179	-.621	-.1737	-.532	-.1563
France	FRA	25000013	25006422	1	-.9165	1.3889	.1386	-.3558	-.1546	-.0468	-.411	-.1314
France	FRA	25000013	25003511	1	-.7797	.326978071890676	.191514921858269	-.126929503289807	.14714198489378	-.00449326178837458	.203218732940973	.256755839962333
France	FRA	25000013	25003485	1	-.2349	-.0225	1.9359	.3439	.2385	.2176	-.4658	.9883
France	FRA	25000013	25007199	1	-.2004	-.2479	-.4728	-.4063	-.5547	.1705	.0256	.1216
France	FRA	25000013	25000019	1	-.5824	-.0862	.0226	-.6414	.1163	-.0922	.3482	2.0955
France	FRA	25000013	25000891	1	-.8404	2.6352	1.9359	.3332	2.6375	.562	1.1987	1.2147
France	FRA	25000013	25005287	0	-.2551	.2032	.0226	-.2828	.4966	-.2122	.1693	-.1563
France	FRA	25000013	25002423	0	.5953	-.0862	.0226	-1.2524	.2769	-1.6678	.5755	-.1563
France	FRA	25000013	25007202	0	.4423	.4121	.0226	-.0394	.2053	-.0033	-.309	.6559
France	FRA	25000013	25004801	0	.0208	1.0508	1.9359	-.6129	.5882	.6551	1.8077	2.0955
France	FRA	25000013	25005996	0	-.3385	.4012	.3461	-.4937	.1703	.129	-.0823	-.1563
France	FRA	25000013	25005278	0	-.1181	-.2479	.0226	-.2452	.0962	-.1246	-.0553	-.1563
France	FRA	25000013	25000830	0	.956	-.6727	-.4806	-.2809	.2001	.1326	-.3733	-.1563
France	FRA	25000013	25002622	0	-.436	.8006	1.4967	-.5517	.693	.5106	1.8077	.9097
France	FRA	25000013	25000201	0	.5811	-.089	1.0433	.3405	-.3008	.7846	-.1727	.0122
France	FRA	25000013	25006648	0	.594	.7332	.3461	-.1661	.3425	.3889	1.3918	.9182
France	FRA	25000013	25002340	0	.1306	-.59	.1626	-.6228	.2995	-1.6678	1.1417	-.451
France	FRA	25000013	25000571	0	-.6145	.7608	.5833	-.2381	1.2973	-.1837	.0444	1.515
France	FRA	25000013	25004809	0	.0889	1.3889	1.4967	-1.0129	.617	.0813	1.1417	.839
France	FRA	25000013	25005698	0	-.4427	1.3697	1.9359	-.6984	1.2828	-.801	1.8077	2.0955
France	FRA	25000013	25000519	0	-1.426	-.6447	.0226	.1678	-1.0409	.2492	.1701	-.5711
France	FRA	25000013	25001314	0	-.4938	1.153	.7162	-.8776	.8214	.0302	2.4277	.1216
France	FRA	25000013	25000773	0	-.878	-.0862	.8038	.4846	.8779	.2145	.8038	.4777
France	FRA	25000014	25000968	1	-1.8683	.4768	.0226	.1663	-.4237	-.0039	-.0823	-.222
France	FRA	25000014	25005471	1	.1638	2.6352	1.9359	.9446	-3.7095	-.2421	2.4277	.1216
France	FRA	25000014	25000384	1	.2908	.8089	-.691	.8046	.2415	.6574	-.5142	.0876
France	FRA	25000014	25001596	1	-.4381	.793970940807524	1.9359	.500201498647902	.549766496038116	.9228	.5755	-.222
France	FRA	25000014	25002509	1	.3919	-.8232	-1.0611	-.485	-.6647	-.4384	-.454	-.959
France	FRA	25000014	25004730	1	-.9744	.5946	-.5252	-.3516	-.0096	.1985	.5339	.557
France	FRA	25000014	25002213	0	.2059	2.6352	1.9359	1.0934	1.341	-.4694	-.2704	1.0448
France	FRA	25000014	25001108	0	-.0557	.310008222279292	.23520790933128	-.0794026523017928	.15655179163541	.0264871433620648	.176365543457891	.323745654935171
France	FRA	25000014	25005915	0	-.1395	-.8931	-.8561	.4313	-.2552	.5673	-.2519	.4184
France	FRA	25000014	25003957	0	-.31	2.6352	.7739	1.1353	4.8357	.8754	2.4277	2.0955
France	FRA	25000014	25004662	0	-.4608	-.4314	.0226	-.9395	.4065	.3456	.8038	.1216
France	FRA	25000014	25000599	0	.3245	1.2587	1.9359	1.4696	1.1012	-1.6678	.5755	2.0955
France	FRA	25000014	25003028	0	-.9218	-.4203	-.8627	.3943	.2363	.2921	-.0987	-.2503
France	FRA	25000014	25004740	0	.7561	-.337	-.227	-.985	-.6395	-.5956	-.3387	.1216
France	FRA	25000014	25006054	0	.876	2.6352	1.9359	3.6039	4.8357	1.2478	2.4277	2.0955
France	FRA	25000014	25001227	0	-.6968	.5923	-.2614	-.5557	-.6012	.3749	-.4598	-.1178
France	FRA	25000014	25002086	0	.2563	2.6352	1.9359	.1257	.0092	.2679	2.4277	2.0955
France	FRA	25000015	25005452	1	-.6597	.0664	-.3802	-1.3001	-.8448	-.7054	.0447	-.3297
France	FRA	25000015	25004585	0	-1.2888	.0821	-.6928	.2027	-.5302	.6761	.775	.4725
France	FRA	25000015	25005056	0	-.7162	.0789	-.9607	.0694	-.6233	-1.6678	-.4948	-1.1252
France	FRA	25000016	25002136	0	.2963	.249	.2901680906317	.0742518596394648	.4563	.120380702986227	.230752634689395	.398280166881088
France	FRA	25000016	25001700	0	.481	-.7136	-.3637	-.0849	.1697	-.3355	-.0992	.2546
France	FRA	25000016	25006645	1	-.201717620254977	.5896	-.335	-.4491	-1.3607	-.226	-.5802	-.7745
France	FRA	25000016	25005822	0	-2.4828	.366897064809389	.088733807265332	-.238729199308712	.125006844200864	-.0773699579371499	.266386781295444	.0991724782492946
France	FRA	25000016	25002185	0	-.2542	1.4003	.9247	.6374	1.6313	-.3076	2.4277	2.0955
France	FRA	25000016	25001131	0	-.542	-.481063264791378	-1.4559	.7793	.0366545316758745	.34293068471092	-.2907	-.6959
France	FRA	25000016	25000161	0	-.7604	-.8513	-.8627	-.1363	-.5867	.0218	-.0823	.6377
France	FRA	25000016	25007135	0	-.5898	2.46575596830972	1.95888386844122	.7113	4.8357	-1.5744	1.74880160265552	2.0955
France	FRA	25000016	25001474	0	-1.5868	.345895703964361	.142806896734694	-.179911438969954	.136652129892164	-.0390295670327387	.233154104808094	.182077000646619
France	FRA	25000016	25004390	0	-1.0901	.215	.3461	-.7965	-.1184	-.4694	-.4805	.5362
France	FRA	25000017	25003172	1	.3741	.5376	.4683	-.9033	-1.6724	-1.6678	.0256	-.3856
France	FRA	25000017	25006882	1	-.5132	2.6352	.0226	.3563	1.1063	-.0961	.5755	2.0955
France	FRA	25000017	25006974	1	.076	-.4936	1.9359	.1771	.4054	-1.6678	-.8094	2.0955
France	FRA	25000017	25004038	1	.672	.5836	.586	-.5622	-.1462	.2062	.0795	1.515
France	FRA	25000017	25004256	1	-.5887	-.2662	-.7638	-.4666	-1.1075	-.0458	.3482	.1216
France	FRA	25000017	25004138	1	.2019	-.089	-.2614	-.5555	.2008	-.2173	-.6852	1.1232
France	FRA	25000017	25001803	1	-1.2392	1.3889	1.9359	.0055	.0215	.7039	.7339	.9883
France	FRA	25000017	25001047	1	.1293	-.4203	-.7638	.8356	.1953	.3889	-.8657	-.8936
France	FRA	25000017	25000014	1	1.339	.0634	1.4187	2.3421	2.0171	1.8078	2.4277	2.0955
France	FRA	25000017	25003496	1	.7197	.4121	-1.4928	.2948	.1191	-.3932	-.1918	-.6491
France	FRA	25000017	25006526	1	.1654	.4658	.5833	-.4244	-.4765	-.0615	-2.1355	.0729
France	FRA	25000017	25002845	1	.127	-.9673	.533687108309316	-1.3838	.0644	-.4599	-2.1355	2.0955
France	FRA	25000017	25001822	1	.1933	-.4488	.0226	3.6039	.9197	-.1293	.5755	.1216
France	FRA	25000017	25000160	1	1.4006	.3984	-.7863	.2337	.5241	.2343	.0256	-.4607
France	FRA	25000017	25004706	0	-1.3879	-.0862	1.1657	1.2995	-.3826	-1.6678	.5755	.7095
France	FRA	25000017	25003742	0	-.7653	2.6352	1.9359	-.544255025288344	.5886	-1.6678	2.4277	2.0955
France	FRA	25000017	25003832	0	.0544	-1.2589	1.9359	-.0407	-.5667	.1751	.0709	.8806
France	FRA	25000017	25005868	0	.6096	-.5872	-.7638	-.8921	-.0236	-1.6678	.3533	.1575
France	FRA	25000017	25002676	0	-1.1964	.3266	.0226	.7966	2.2837	1.3409	.5755	.1216
France	FRA	25000017	25006760	0	1.2916	1.7162	1.9359	.5246	.7366	.5613	-.7838	.9883
France	FRA	25000017	25006198	0	-.6111	-.300967197436519	-.36299246967952	-1.16306537787954	-.9291	-1.5744	-.8125	-.2413
France	FRA	25000017	25004164	0	-.9499	2.6352	1.9359	-.627	1.0716	-.0162	1.2262	2.0955
France	FRA	25000017	25003590	0	.9023	-.4203	-.7902	-.3643	-.4467	-.4694	-.5832	-.4784
France	FRA	25000017	25004033	0	-.2199	-.4409	-1.1926	-.133336782018975	-.194786163596294	.0385837052811303	.5755	-.9299
France	FRA	25000017	25002673	0	-.1846	-2.9627	-1.5438	.2257	-.05	.9902	-.6027	-1.5002
France	FRA	25000017	25003719	1	.9494	-.7737	-.5034	-.0538	-.8402	.4223	-.2004	-.1563
France	FRA	25000018	25001623	0	-.3375	-.3996	.4907	.6424	.7448	.12	-.1026	.1339
France	FRA	25000018	25003175	0	-1.0612	1.3889	1.2899	3.6039	4.8357	2.4514	1.8077	2.0955
France	FRA	25000018	25000749	0	-.1201	-.0862	.8038	-.2407	.3191	.0497	-.0553	-.4607
France	FRA	25000018	25000778	0	-1.2238	.9454	.9247	-.7207	1.1756	-1.6678	.0037	-.0358
France	FRA	25000018	25002558	0	-.6387	1.2587	-.2943	-1.3102	.5678	-1.6678	1.1417	.4994
France	FRA	25000018	25007186	0	.2582	1.16487345417284	.953194470295768	.779907805961967	2.0663	.578221248668342	.948072538203669	1.0342961529425
France	FRA	25000018	25005642	0	.358	-.2479	1.9359	-1.2524	-.2648	-1.6678	2.4277	2.0955
France	FRA	25000018	25006972	0	-.2294	.8089	.6847	.4632	1.0488	.5056	-.2673	1.2147
France	FRA	25000018	25003375	0	-1.0613	-1.0973	.0226	-1.1025	-.7258	-1.2919	.5684	.1216
France	FRA	25000018	25003745	0	.0555	-.0862	-.2943	-.1488	-1.6428	.6689	1.6922	2.0955
France	FRA	25000018	25002067	0	-.0037	.4631	-.9947	-.0004	.1162	.1006	.5755	-.1563
France	FRA	25000018	25003527	0	.3221	-.7136	-1.4945	-2.6893	.373	-1.6678	-.8627	-.6491
France	FRA	25000018	25005696	0	-.2461	-1.1408	.0226	.9815	-.0408	.430201886470109	.3052	.1216
France	FRA	25000018	25004614	0	-1.1892	-.2662	.0226	.2931	-.3021	-1.6678	.5755	.1216
France	FRA	25000018	25006686	0	-.6792	-.0862	.0226	-1.7857	-.918	-1.6678	.5755	.1216
France	FRA	25000018	25002486	0	.4538	2.6352	1.9359	-.5571	2.2198	-1.6678	2.4277	.9883
France	FRA	25000018	25004843	0	-.6903	2.6352	1.9359	-.4247	1.3812	-.0145	2.4277	.9883
France	FRA	25000018	25001117	0	-.6677	.324352901785047	.198274058041939	-.119577283247462	.148597645605192	.000299287074676774	.199064648380054	.267118905261999
France	FRA	25000018	25003380	0	-.4829	-1.1804	-.9674	-.1233	-.3463	-.9292	-.451	.1216
France	FRA	25000018	25002589	0	.1365	.2032	-.7638	-1.0589	.8586	-1.6678	-.5832	.557
France	FRA	25000018	25000456	0	1.0849	1.3403	1.9359	3.6039	3.0729	1.0062	2.4277	2.0955
France	FRA	25000018	25001942	0	-.0739	2.6352	-1.0411	-2.6893	1.2421	-.8768	-.1727	1.515
France	FRA	25000019	25006179	1	-.8688	-.332	-.8237	.3257	.0264	1.4569	2.4277	-.5251
France	FRA	25000019	25005067	1	-1.939	-.59	.0226	.4679	-.0408	1.0455	-.3763	-.9299
France	FRA	25000019	25002729	1	-.3795	-2.9627	-2.664	-2.6893	-.7653	-.8768	-1.305	-1.3266
France	FRA	25000019	25005209	1	-.0916	2.6352	1.9359	1.3321	1.4331	1.4182	2.4277	2.0955
France	FRA	25000019	25005422	1	-.9909	-.4998	1.9359	.8086	.222	.2863	-.5001	2.0955
France	FRA	25000019	25004235	1	-.269	-.0862	.0226	1.2836	4.8357	1.5004	.5755	.1216
France	FRA	25000019	25006989	1	-1.9907	.355362723657784	.118431761872333	-.20642538249766	.131402653451632	-.0563126963701178	.248134772255907	.1447051964097
France	FRA	25000019	25005902	0	-.0706	-.8893	.4173	.8152	1.4126	1.4159	1.6284	-.5093
France	FRA	25000019	25000704	0	-.0423	.8046	.7162	-1.1201	.0583	-.475	-.0823	1.1013
France	FRA	25000019	25000142	0	-.6097	.468	1.4967	-.9654	-1.5404	-.4173	.0254	-2.5027
France	FRA	25000019	25005817	0	-.4461	-.817	-.2737	3.6039	1.7012	3.6292	.5755	-.9481
France	FRA	25000019	25005107	0	-.8164	-.0862	-.3827	-2.6893	-.595	-1.6678	-.5832	-.1563
France	FRA	25000019	25005298	0	-.6843	2.6352	.6755	3.6039	4.8357	-1.6678	.5755	.4777
France	FRA	25000019	25004579	0	-2.0857	-1.3216	-.7638	-1.3102	-2.0067	-1.6678	-.4948	-.9299
France	FRA	25000019	25006420	0	-.822	-.7815	.0226	1.3335	2.2354	1.1592	.1693	-.5265
France	FRA	25000019	25006486	0	-.4933	2.6352	1.9359	3.6039	.9346	3.6292	2.4277	.1216
France	FRA	25000020	25003578	0	-1.0761	.333925397063071	.173627350743627	-.146386628473298	.143289682796792	-.0171764000295214	.214212221011118	.229330727865719
France	FRA	25000020	25005619	1	-.303	2.6352	1.75806182909439	3.6039	2.3772	3.6292	2.1329392712817	1.65804991683861
France	FRA	25000020	25000764	1	-.7922	.5946	.7162	-.4401	.262	.1004	-1.5848	1.1232
France	FRA	25000020	25005526	1	-2.0927	2.6352	.0226	-.2074	-.0511	-.2092	-.6852	-1.3017
France	FRA	25000020	25004478	1	-.4495	.319238507882832	.211442303714054	-.105253583129251	.151433584598319	.00963619923465726	.190971601494407	.287308377122597
France	FRA	25000020	25002672	1	-.6359	1.72081836713621	1.33297502251151	1.24161039558055	3.2371	.873965444383424	1.46728395316735	1.37442530651645
France	FRA	25000020	25005694	1	-2.2708	-.0862	.0226	-2.6893	-3.7095	-.143	.5755	-.6774
France	FRA	25000020	25004251	1	-3.4243	2.6352	1.9359	3.6039	4.8357	3.6292	2.4277	2.0955
France	FRA	25000020	25001467	1	-1.0569	.7332	.0226	.2541	.2952	1.6832	.5755	.1216
France	FRA	25000020	25002284	1	.4088	.299120798046573	.263240219664448	-.0489106325726042	.162588884496581	.0463633839592734	.159137219542295	.366724617718159
France	FRA	25000020	25001255	1	-.8912	-.0862	-2.664	-2.6893	-.9669	-1.6678	-2.1355	-2.5027
France	FRA	25000020	25001364	1	-.7987	.3178	-.3827	-.0906	.5022	-.421	-1.1934	-.3297
France	FRA	25000020	25002006	1	-.5131	-1.475	-1.1926	.5585	-.4875	.6251	-.8883	-.6774
France	FRA	25000020	25003772	1	-.1588	2.6352	1.9359	1.0515	1.0468	.6583	2.4277	2.0955
France	FRA	25000020	25002997	1	-.8485	-.292264932770413	-.485087473842944	-2.6893	-1.4491	1.0773	-.507070492674796	-.311525381758815
France	FRA	25000020	25000075	0	-.9871	-.7615	.4907	-.5071	-.2363	.3589	.1693	-.5912
France	FRA	25000020	25001832	0	-2.1633	-1.7627	-.876	-1.8894	.1283	.48	-.7723	-.9471
France	FRA	25000020	25005187	0	.0588	.3326	-.4396	.1665	-.1174	-1.6678	-1.1508	.9097
France	FRA	25000020	25007615	0	.4765	-1.3091	-.6047	-.1981	-1.6713	.7729	-.6852	-.5768
France	FRA	25000020	25003825	0	.3334	.6623	1.9359	.1053	.3554	.414	1.2262	1.2147
France	FRA	25000020	25005505	0	.1666	.6654	.8348	-2.6893	.488	.0996	-.609	.9883
France	FRA	25000020	25006410	0	.0064	.308552659211796	.238955608947404	-.0753261088675999	.157358903512006	.0291444405441674	.174062251929024	.329491604534361
France	FRA	25000021	25004998	1	-.4717	1.127	.7162	.0341	.2266	.1166	.2047	.1959
France	FRA	25000021	25003836	1	-1.4004	.314617218288646	.132239323293767	-.193850708169512	.0796	-.0478534818334794	.2017926531473	.178054705354475
France	FRA	25000021	25007564	1	.2592	.302627275259092	.254211944904832	-.0587310979148789	.160644537689194	.039961907977912	.164685889634379	.352882523353606
France	FRA	25000021	25005514	1	-.9746	.72	.489277047177445	.6947	.7582	.4127	.593454745605185	.514266126207825
France	FRA	25000021	25004143	1	-.5722	1.1493	.4173	.6008	-.0319	.7559	1.836	-.2995
France	FRA	25000021	25002915	1	-1.9178	.1852	-.3713	-.3471	.2622	.0698	.0256	-.8813
France	FRA	25000021	25000455	1	-.4041	.0608	-.8826	-.3225	-.0681	.4889	.3142	-.6544
France	FRA	25000021	25007283	1	-1.4546	-.0862	-.235079836123946	-1.0059	-.8609	-.801	-.276359503682344	-.172464036588496
France	FRA	25000021	25003160	1	-.506	2.6228	.5833	-.0929	.7617	.4236	-.2149	.0301
France	FRA	25000021	25006161	1	-.2598	1.127	.4173	-.1566	.8077	.1818	-.6852	.1216
France	FRA	25000021	25001290	1	-.7414	.2718	-.4728	-.476	.0413	-.3932	-.0553	.557
France	FRA	25000021	25003265	1	-2.1149	.7156	.4173	-.0563	.1353	1.1307	-.309	.7864
France	FRA	25000021	25005658	1	-1.0752	-.2662	-.7638	-.4754	.9183	.2719	.0256	.1216
France	FRA	25000021	25002683	1	-.8479	.8089	1.2899	-.2205	-.026	.9108	1.4841	.4725
France	FRA	25000021	25003979	1	-.6241	.957	.1453	-.3551	.2981	.0589	-.0992	.1216
France	FRA	25000021	25004954	0	-2.094	-.4488	.0992668354422676	1.318	1.4427	1.6619	.8038	.1216
France	FRA	25000021	25004187	0	-.7974	-.0862	.0226	-.6219	-.122	.9399	.5755	.1216
France	FRA	25000021	25005445	0	-1.3507	.4026	1.2899	.872	1.2138	.7045	2.4277	1.2147
France	FRA	25000021	25003739	0	-.4142	.3289	.0226	.0475	.2541	.236	-.5832	.1216
France	FRA	25000021	25001879	0	.2524	.3404	.8271	-.7866	-.054	-.5309	-.3733	-.0024
France	FRA	25000021	25006432	0	.6547	.879	-.4641	-1.0172	-.2154	.7055	.2095	1.2147
France	FRA	25000021	25001767	0	-.9067	-1.3452	1.1657	1.013	-.6435	2.3953	2.4277	2.0955
France	FRA	25000021	25006671	0	.2921	-.913	-.9607	-2.6893	-1.1972	-1.6678	-.6852	-.5251
France	FRA	25000021	25000655	0	.3061	-.3531	-.9607	-.7888	-1.4921	-.5569	-.2008	-.1563
France	FRA	25000021	25000971	0	-1.4698	2.6352	1.9359	-.8834	-.1155	-.6274	1.802	1.515
France	FRA	25000021	25002387	0	-1.4646	-.6028	-1.1926	-2.6893	-1.1289	-1.6678	-.6852	-2.5027
France	FRA	25000021	25001742	0	-1.0627	1.7671	-.8715	1.2836	.5348	1.5721	.496484705883473	.00520018064586466
France	FRA	25000022	25001756	1	.2098	-.2849	.0226	-.2301	-.7065	-.2708	.1693	.1216
France	FRA	25000022	25002052	1	-.4352	1.3889	1.2899	.3697	.4773	.3826	.9628	.9978
France	FRA	25000022	25005766	1	-1.6363	.2032	-.3827	1.15386985931798	-.4577	3.6292	.5755	.1216
France	FRA	25000022	25000695	1	.7384	1.127	1.9359	.5596	-.7705	.505	1.1171	.9097
France	FRA	25000022	25002453	1	-.3489	.316880542591526	.217513456393315	-.0986497140555024	.152741079844463	.0139409350884338	.187240343397724	.296616630418547
France	FRA	25000022	25006984	1	-1.6492	.347358298737497	.139041092289507	-.184007675850689	.135841118924377	-.041699701399296	.235468523349177	.176303292836805
France	FRA	25000022	25000614	1	.2152	.303658592086303	.251556569975533	-.0616194700743715	.160072670981139	.0380791209245703	.166317851426168	.348811319128737
France	FRA	25000022	25006861	1	.4551	.298035571476122	.266034398283234	-.0458712773229563	.163190644237102	.048344589426767	.157419950656843	.371008634891146
France	FRA	25000022	25006369	1	1.6372	-.0862	.0226	1.0702	-.0997	1.5721	.5755	.1216
France	FRA	25000022	25004819	1	-1.5474	.271938631115389	.021414297932403	-1.1401	-.0327	-.450186743816612	.0105133751674191	.0979365827662522
France	FRA	25000022	25003461	0	1.3589	.6321	1.1657	-.0112	.8342	-.2623	1.836	2.0955
France	FRA	25000022	25005229	0	.7879	-2.9627	-2.664	-2.6893	1.2732	-1.6678	-2.1355	.1216
France	FRA	25000022	25002880	0	.0876	2.6352	.7739	1.3554	2.2837	1.008	2.4277	2.0955
France	FRA	25000022	25000194	0	.9008	.287588800796848	.292932139328429	-.0166133802437327	.168983394050285	.0674163664648207	.14088891950683	.412248083141689
France	FRA	25000022	25005960	0	-.3849	.268568357627777	.161749000384573	-.3386	.0418319681078919	-.0964432107524604	.110967193646196	.248035350775787
France	FRA	25000022	25001998	0	-1.0592	.7156	.39762454665504	.0588	.4967	.6677	.488077681012398	.44277097768036
France	FRA	25000022	25006673	0	.5764	.295192418495651	.273354784167869	-.0379085604378097	.164767176775444	.0535350910079111	.152920928717205	.382232204720158
France	FRA	25000022	25006085	1	.4896	.9454	1.2899	.3065	-.0825	.7058	-.2821	.9339
France	FRA	25000022	25001320	1	-.4673	-.7737	-.4806	.4381	-.2991	.474	1.6284	.1216
France	FRA	25000022	25001341	0	-.9793	1.0508	.4173	-.3633	-.8254	-.8437	.1693	2.0955
France	FRA	25000023	25001643	1	.6408	.293682945684914	.27724128747348	-.0336810339134615	.165604181684506	.0562908066041656	.150532330094677	.388190967267466
France	FRA	25000023	25003613	0	-1.5236	.344414357976185	.146620980724051	-.175762686231773	.137473538436461	-.0363252001743026	.230810014234432	.18792473035143
France	FRA	25000023	25007056	0	-2.1915	.0512746610891409	-.221996299206007	-.427461749448243	-.147474360919132	-.224127411393819	-.4428	-.179171562912894
France	FRA	25000023	25005343	1	-1.3994	.341503231841194	.1541163799563	-.167609599363388	.139087762189652	-.0310106058100974	.226203431176699	.199416629549809
France	FRA	25000023	25003097	1	.6532	.293392301851791	.2779896204081	-.0328670381230591	.165765344120413	.0568214102282892	.150072413589718	.389338306639929
France	FRA	25000023	25006967	1	-.7717	.326790559740274	.191997717299959	-.126404344715354	.14724596065888	-.00415093686958523	.202922012615193	.257496058912309
France	FRA	25000023	25001348	1	-1.5394	.344784694473229	.145667459726712	-.176799874416319	.137268186300386	-.0370012918889116	.231396036877848	.186462797925227
France	FRA	25000023	25005499	1	-1.132	.335235638214006	.170253817594813	-.15005617401229	.142563152138149	-.0195683953995622	.216285554287506	.22415844795276
France	FRA	25000023	25003137	1	-1.6224	.34673013303365	.140658457019171	-.18224839462627	.136189437737465	-.0405529129213515	.234474510257814	.178783026319225
France	FRA	25000023	25001565	1	-.165	.312570107034159	.22861171660918	-.0865776313252596	.155131222744719	.0218101291591048	.180419484908859	.313632413531123
France	FRA	25000023	25002164	1	-.6254	.323361431289797	.200826838939879	-.116800507285041	.149147417463163	.00210933008277566	.197495739657493	.271032812959998
France	FRA	25000023	25006592	1	-.4644	.319587749262956	.210543097203905	-.10623169097417	.151239929735818	.00899861907341204	.191524243101172	.285929719328267
France	FRA	25000023	25004277	1	-.363	.1489	.8425	-.63	.7983	-.4708	-.6852	1.1232
France	FRA	25000023	25004960	1	-.4658	.6606	1.2899	-1.7857	-.1976	-1.6678	-.2673	1.2147
France	FRA	25000023	25004022	1	-1.6853	.348204447316186	.136862477858877	-.186377453917909	.135371928284359	-.043244442595333	.236807473819259	.172963054825038
France	FRA	25000023	25006029	1	-1.396	2.6682	1.9359	-.2565	-.5948	-.1524	2.4277	2.0955
France	FRA	25000023	25002463	0	-1.7246	.349125600755036	.134490745251572	-.18895729541491	.134861147338301	-.0449261137588859	.238265112419652	.16932672923328
France	FRA	25000023	25003938	0	.2377	.303131214163297	.252914432155288	-.0601424615837219	.160365102820485	.0390419097586655	.165483325509912	.350893184925545
France	FRA	25000023	25000279	0	-.117851499492267	.311464992444355	.231457101750141	-.0834825764109788	.155744010421426	.0238276424850237	.178670745105023	.31799494022347
France	FRA	25000023	25003282	0	-.2943	.315600772165032	.220808535282854	-.0950655067848594	.153450714441276	.0162773026591713	.185215227174277	.301668624752134
France	FRA	25000023	25006726	0	-1.9889	.355320533423944	.118540390846714	-.206307221818407	.13142604799878	-.0562356732633902	.248068010182606	.144871745673445
France	FRA	25000023	25005155	0	-.8351	.32827659353221	.18817156342456	-.130566226417895	.146421952720456	-.0068638618509911	.205273521196999	.251629823733749
France	FRA	25000023	25000572	0	-.7903	.327226525489959	.190875217898028	-.127625338400957	.147004217005021	-.00494684230577055	.203611887372631	.255775049853615
France	FRA	25000023	25007075	0	-.117851499492267	.311464992444355	.231457101750141	-.0834825764109788	.155744010421426	.0238276424850237	.178670745105023	.31799494022347
France	FRA	25000023	25007586	0	-.123	.311585668244549	.231146392678057	-.0838205488093803	.155677095511499	.0236073349827491	.178861703198514	.317518563018497
France	FRA	25000025	25006858	1	-.3071	1.153	-.811	-2.6893	.5872	-1.6678	-2.1355	1.515
France	FRA	25000025	25000388	1	-1.0892	.334232448209355	.172836773207858	-.147246575638965	.143119422481439	-.017736957084039	.214698100544583	.228118619335133
France	FRA	25000025	25002384	1	.0537	-.0862	.0226	.1053	-.9291	.4394	.5755	.1216
France	FRA	25000025	25003545	1	-.9536	.2695	1.9359	-2.6893	-.5063	.1061	2.4277	.1216
France	FRA	25000025	25003042	1	-.7175	.3255201649213	.195268656417414	-.122846395373433	.147950396467439	-.00183168554478714	.200911732408034	.262511042298398
France	FRA	25000025	25002538	1	.4768	.6555	.0226	.3822	.9334	.7953	-.6852	.7864
France	FRA	25000025	25002627	1	-.554	.6037	.9726	.9926	.2256	1.7829	.9911	1.1232
France	FRA	25000025	25000808	1	-.117851499492267	.311464992444355	.231457101750141	-.0834825764109788	.155744010421426	.0238276424850237	.178670745105023	.31799494022347
France	FRA	25000025	25001163	1	.4897	.297224581425633	.268122488568546	-.0435999664884463	.163640339421163	.0498251447005311	.156136635247845	.374210081849792
France	FRA	25000025	25003597	1	-.5757	2.6352	.0226	3.6039	.6507	3.6292	.5755	.1216
France	FRA	25000025	25004621	1	-.3775	.317550898529214	.21578746268927	-.100527155959173	.152369366484227	.0127171235037617	.188301118562388	.293970347672382
France	FRA	25000025	25002226	1	-2.961	-2.2046	-2.664	.0507	-.3885	-1.6678	-2.1355	-1.6872
France	FRA	25000025	25002139	1	-1.428	2.6352	1.9359	.4043	1.4442	.4734	1.3958	1.1232
France	FRA	25000025	25006497	0	-.4104	.318322042247742	.213801966435317	-.102686870596611	.151941766150249	.0113093122752404	.189521380902158	.290926197240605
France	FRA	25000025	25002728	0	-1.0116	1.3889	-1.3452	-.2304	-1.0279	-.8849	.0037	-.8802
France	FRA	25000025	25001218	0	-1.6107	.468	1.1752	.0802	-1.3336	-.7847	.5755	.149
France	FRA	25000025	25006806	0	-.4428	.2733	-.4641	-.7797	-.0216	.2716	.0215	1.2147
France	FRA	25000025	25006528	0	-1.8161	-.4488	-.3827	1.2836	.8779	-1.6678	.5755	.1216
France	FRA	25000025	25007597	0	-.6554	.348697194209357	.218987109967285	-.0948091439934503	.2032	.0162042097083705	.220987728103125	.287726744405138
France	FRA	25000025	25001805	0	-.991	.3326	-.0951	1.1097	-.6439	-1.6678	.9628	.4994
France	FRA	25000025	25006022	0	-1.1585	.335856772212212	.168654557694212	-.151795761790166	.142218732416252	-.020702346693052	.217268440366651	.221706472680965
France	FRA	25000025	25006658	0	-.4812	-.0862	.0226	1.2836	.8779	1.5721	.5755	.1216
France	FRA	25000025	25001295	0	-.45	-1.4093	.0226	-1.4171	-3.7095	-1.6678	-.6852	-1.1252
France	FRA	25000025	25003236	0	-.2538	1.153	.0226	-2.0365	-.1826	.0895	.1701	-.3856
France	FRA	25000026	25005062	1	.1505	2.6352	.8348	-.0035	-.5899	.5894	-.6852	-.3856
France	FRA	25000026	25005081	1	-.0905	.0789	.0226	-.0282	-.1196	-1.6678	.5755	.1216
France	FRA	25000026	25001136	1	-.1096	.3398	-.5252	-.2364	.2341	.1871	.4875	.6361
France	FRA	25000026	25004286	1	.6283	-.4203	-.6843	-.095	-.8697	.762	-.5832	-.3297
France	FRA	25000026	25006687	1	-.6965	.2185	-.691	-.217	-.3943	-.199	-.532	-.2503
France	FRA	25000026	25001041	1	.9024	-.4998	-1.0611	-.4914	-1.4098	-.4223	.5755	-.4607
France	FRA	25000026	25005086	1	-.9844	-.0862	1.9359	-.2711	.1091	.5677	.1648	.839
France	FRA	25000026	25005466	1	.4348	-.3305	-.7638	-.8712	.0279	.1032	-.6852	.1959
France	FRA	25000026	25000430	1	.8491	-1.0744	-.5034	-1.3102	-.7834	.0234	-.6852	-.7108
France	FRA	25000026	25003692	1	-.1554	-.0862	-.3802	-2.6689	-.1463	-1.6678	.5755	-.1563
France	FRA	25000026	25003106	1	-.2863	-.0862	.7162	-.3701	-.5327	.1257	.0447	.0484
France	FRA	25000026	25000024	1	.8664	-.0862	-1.0611	-.442	-.2306	.304	-.8483	-.1563
France	FRA	25000026	25002294	0	.501	2.6352	1.9359	.1664	1.6409	.6352	2.4277	2.0955
France	FRA	25000026	25002428	0	1.2002	1.031	1.2899	-.4408	.5131	.7825	.0489	.2909
France	FRA	25000026	25007258	0	.4344	1.0508	.6755	-.9427	.5324	-.4384	.5755	-.1563
France	FRA	25000026	25004456	0	.4073	-.983	-.9607	-1.3798	-.2492	-.7054	-.309	-.1563
France	FRA	25000026	25001854	0	1.3822	-.2662	1.9359	-.7464	1.8443	-.0127	-.2637	2.0955
France	FRA	25000026	25003081	0	.9658	1.3939	1.9359	.0379	.7248	.5909	.5755	.4994
France	FRA	25000026	25000893	0	.7807	1.7162	1.9359	-.6342	.0319	-.0164	.2287	2.0955
France	FRA	25000026	25003845	0	.4135	2.6352	.9192	.4639	.3821	.023	-1.0396	1.1232
France	FRA	25000026	25005097	0	-.6282	.2063	-.4806	-.721	.5121	-.5309	-1.305	-.3368
France	FRA	25000026	25003232	0	-.124	-.4314	-.7638	-.1118	.4497	.1631	-1.2871	-.1563
France	FRA	25000026	25006266	0	1.0662	1.1352	.4173	.2815	1.7539	.2543	2.4277	2.0955
France	FRA	25000026	25000098	0	-.7363	-.7221	-.7638	-.8941	.5184	.562	.1648	-1.0169
France	FRA	25000026	25005427	0	.3238	.4718	-.691	-1.1401	-.1031	-.8849	-.0551	-.3902
France	FRA	25000026	25004326	0	-.0186	1.4003	.7162	-.4112	.053	-.1845	-.8041	.7945
France	FRA	25000026	25001649	0	-.4517	.7156	.4173	-.8021	-.1838	-.5309	1.1171	-.222
France	FRA	25000026	25000847	1	-.3349	1.7671	-1.2374	-.0201	.0174	.8159	-.414	.557
France	FRA	25000026	25003722	0	.4954	-.269	.0226	-.339	.2542	-.4524	.5755	-.3856
France	FRA	25000027	25002664	1	.1023	-1.034	-1.6877	-.8293	-.201	-.421	-1.4541	.0301
France	FRA	25000027	25000332	1	-.0127	.0789	.0226	-.3291	1.8361	1.5721	.5755	.1216
France	FRA	25000027	25002934	1	1.2307	-.0862	.4173	-.5736	-.072	-.0468	-.216	.8136
France	FRA	25000027	25001347	1	-.4888	.8089	1.7458	-.5465	-.221	.2379	1.3388	.8806
France	FRA	25000027	25000521	1	.6072	.802	.1386	-.1286	.5093	.1149	-.6852	-.2503
France	FRA	25000027	25002853	1	.4923	-.0862	.0226	-.0546	-.4861	-.526	.5755	.1216
France	FRA	25000027	25005294	1	-.9968	.4121	-.227	-.531	-.4394	.2016	-.3733	.0397
France	FRA	25000027	25003588	1	-.4606	.8762	1.9359	-.5572	-.7763	-.298	-.8627	2.0955
France	FRA	25000027	25003629	1	-.4322	.2718	.4173	-.5426	.4029	-.5309	.1427	-.1563
France	FRA	25000027	25005164	1	-.1722	-.0088	.0226	.0639	.6467	.2578	-.5832	-.1563
France	FRA	25000027	25004618	1	.9538	-1.1909	-.8627	-.7649	-1.0069	-.801	-.2349	-.6158
France	FRA	25000027	25006495	1	-.6585	-1.0509	-1.0595	.6333	-.3493	-1.6678	.8482	1.2841
France	FRA	25000027	25004899	1	1.1519	1.1352	.8178	-.1081	.0891	.1695	2.4277	.833
France	FRA	25000027	25005183	1	.766	1.0508	-.1587	-.53	-.4771	.1993	-.454	1.515
France	FRA	25000027	25007571	0	.6324	2.6352	.9726	1.9889	1.3341	-.5842	1.5037	.8136
France	FRA	25000027	25004800	0	.11	2.6352	1.9359	.0253	.7397	.3813	2.4277	1.0904
France	FRA	25000027	25003969	0	.4639	-.1167	1.9359	-1.5123	1.0402	.1496	.8038	2.0955
France	FRA	25000027	25006607	0	-.3402	-.0862	.0226	.1124	.2329	.2243	.5722	-.5305
France	FRA	25000027	25006965	0	-.8819	-1.4104	-.4728	-.3807	-.5269	-.8849	-.6852	-.6353
France	FRA	25000027	25003675	0	.9071	1.7162	-.5907	.103	.4201	-.5309	-.1727	.1216
France	FRA	25000027	25005778	0	-1.7812	2.6352	1.9359	1.1311	1.702	-.0814	2.4277	1.515
France	FRA	25000027	25005129	0	.3797	1.2587	1.9359	.7162	1.0539	.3749	2.4277	.9883
France	FRA	25000027	25007374	0	-.1419	.2479	1.4967	-.4012	-.288	-.1668	.8038	.1216
France	FRA	25000027	25003103	0	-1.1892	-1.0282	-1.1201	.172669706271088	.3444	.4394	.5755	-.7507
France	FRA	25000027	25001961	0	-.8312	.468	.9192	-.1679	-.1626	.1755	-.606	.601
France	FRA	25000027	25004860	0	.8066	2.6352	1.9359	-.093	1.6121	.2003	1.6922	.9097
France	FRA	25000027	25006310	0	.7052	-.8802	.00515381689207513	-.1257	-.1957	.3083	.5755	.1907
France	FRA	25000027	25007246	0	.2138	.957	.8348	-.0721	-.649	.3966	-.6852	.3899
France	FRA	25000027	25002357	0	-.4735	.96	1.036	-.7911	.5399	.1521	.8382	1.2147
France	FRA	25000027	25005963	0	.3443	.4048	.4173	-.2719	-.2032	.3519	.1693	.4994
France	FRA	25000027	25004328	0	-.4044	.5266	.0226	1.0824	.4498	.1852	.0256	-.5251
France	FRA	25000027	25004589	0	1.1444	.4026	.7162	-1.2417	-.0586	-.8768	.3415	.4385
France	FRA	25000028	25003959	1	.754	-.7221	-1.3583	.6392	-.5313	.6449	-.6029	-1.221
France	FRA	25000028	25003747	0	.7073	2.6352	.4683	.65	.8048	.2742	.8939	-.2995
France	FRA	25000028	25000931	1	.9086	.2032	-.829	-.1181	.0216	.0622	-.7867	.4994
France	FRA	25000028	25007602	1	.6432	-.1652	.0226	-.1204	-.4656	.2379	.0256	-.222
France	FRA	25000028	25004023	1	1.3002	-.8802	-.7302	-.5315	-.6863	-.801	-.3055	-.1314
France	FRA	25000028	25007058	1	1.1649	.0032	-.8609	-.0376	-.122	-.2608	-.3004	-.5305
France	FRA	25000028	25002133	1	.8809	.2032	-.5544	-.7771	-.1109	-.1703	-.4771	-.1314
France	FRA	25000028	25007045	1	.8773	.0763	.1453	.0666	-.2935	-.421	.0256	.4104
France	FRA	25000028	25002215	1	.8659	1.127	.775	.4247	.6548	.2691	.1693	.4504
France	FRA	25000028	25003174	1	.0933	-.1471068883325	-.123572411274903	-.510871150794073	-.8441	-.250342372170471	-.2412877197031	-.0210139368152026
France	FRA	25000028	25001061	1	1.1929	.1852	1.2899	.0411	-.2343	.265	.9579	1.515
France	FRA	25000028	25006663	1	.5481	.1371	-.9607	-.2713	-1.019	-.199	-.4948	-.4607
France	FRA	25000028	25001058	1	.8914	-.4203	-.5472	-.2214	-.4249	-.0949	-2.1355	.4504
France	FRA	25000028	25003242	1	.8559	-.0764	-.335	-.2867	.2492	-.8437	-1.054	-.3856
France	FRA	25000028	25003505	1	1.0533	1.7671	1.4967	-.2919	-.6797	-1.6678	-.8657	1.0641
France	FRA	25000028	25007530	0	1.075	-.59	.0226	.8652	.4436	1.0832	.075	.1216
France	FRA	25000028	25006156	0	1.7132	-.1692	-.227	-.2957	-.2011	.1001	-.1727	-.7003
France	FRA	25000028	25006178	0	.492	-.4326	-.6315	-1.1401	-.3404	-1.6454	-.5832	.5823
France	FRA	25000028	25001917	0	.4981	.67	1.9359	-.3492	.1791	-.421	.075	1.515
France	FRA	25000028	25001288	0	.7632	-.0862	-.7638	-.2811	.2206	-.1443	-.5832	-.1563
France	FRA	25000028	25000905	0	.4859	-.0862	.0226	.7113	-.3204	-.8849	.3482	.1216
France	FRA	25000028	25004587	0	.5817	-.089	-.227	-.1314	-.2416	.0941	.5755	.1216
France	FRA	25000028	25004543	0	.5039	1.7162	1.036	.3515	-.1926	-.396	2.4277	2.0955
France	FRA	25000028	25003279	0	.6168	.468	.9726	-.3792	.6374	-.8849	-.0551	1.2147
France	FRA	25000028	25001189	0	.9457	-.5925	.4907	-.6047	.1456	-.155	-.3578	-.4377
France	FRA	25000028	25000765	0	.3683	-.7221	1.9359	-.3316	-.6667	-.801	-.4805	2.0955
France	FRA	25000028	25007516	0	.7333	.0017	-.9607	-.5882	-.6337	-.396	.0256	-.4607
France	FRA	25000028	25004094	0	.6397	.0608	1.9359	-.7391	.9629	-.2436	1.1176	2.0955
France	FRA	25000028	25003683	0	.7771	2.6352	.4562	-.0908	.5418	.0856	.1472	-.5079
France	FRA	25000029	25006625	1	-.117851499492267	.311464992444355	.231457101750141	-.0834825764109788	.155744010421426	.0238276424850237	.178670745105023	.31799494022347
France	FRA	25000029	25000314	0	-.079	-.0862	-.5252	-2.6694	-.8072	-.9484	-.1727	-.7496
France	FRA	25000029	25006162	1	-.4403	.31902286890987	.211997518471998	-.10464965076863	.151553156728185	.0100298728912651	.19063037311976	.28815962891507
France	FRA	25000029	25003478	1	-1.6282	-.4203	.0226	-.1222	-.1474	-1.5744	-1.0602	-.1563
France	FRA	25000029	25006794	1	-1.6596	.34760206453302	.138413458215309	-.184690381997478	.135705950429746	-.0421447237937221	.235854259772691	.175341008201836
France	FRA	25000029	25004358	1	-.117851499492267	.311464992444355	.231457101750141	-.0834825764109788	.155744010421426	.0238276424850237	.178670745105023	.31799494022347
France	FRA	25000029	25006143	1	-1.3257	-.368364392815363	-.159732685613336	-.6878	-2.0336	-1.6678	-.427294445068539	.1216
France	FRA	25000029	25002571	1	-.117851499492267	.311464992444355	.231457101750141	-.0834825764109788	.155744010421426	.0238276424850237	.178670745105023	.31799494022347
France	FRA	25000029	25005109	1	-.117851499492267	.311464992444355	.231457101750141	-.0834825764109788	.155744010421426	.0238276424850237	.178670745105023	.31799494022347
France	FRA	25000029	25005655	1	-.117851499492267	.311464992444355	.231457101750141	-.0834825764109788	.155744010421426	.0238276424850237	.178670745105023	.31799494022347
France	FRA	25000029	25006983	1	-.6892	-.0862	.0226	.2943	.2949	-1.6678	-.216	.1216
France	FRA	25000029	25003560	1	.6557	-.4998	-.652	-.2708	-.9611	.281	-1.1908	-.9471
France	FRA	25000029	25003423	1	-1.342	-.0862	.0226	.3757	.6592	1.053	.5755	.1216
France	FRA	25000029	25006833	1	-1.057	-1.4093	-.4806	.4087	.0546	.1525	-.176	-.6073
France	FRA	25000029	25005726	0	-.117851499492267	.311464992444355	.231457101750141	-.0834825764109788	.155744010421426	.0238276424850237	.178670745105023	.31799494022347
France	FRA	25000029	25003709	0	-.117851499492267	.311464992444355	.231457101750141	-.0834825764109788	.155744010421426	.0238276424850237	.178670745105023	.31799494022347
France	FRA	25000029	25000970	0	-.4292	-.9719	-.39696723555292	.250444987545053	.0928	.301342957380253	1.9319	-.946
France	FRA	25000029	25002645	0	-2.6278	-.9928	1.9359	3.6039	2.2837	-.3199	2.4277	2.0955
France	FRA	25000029	25000038	0	-.117851499492267	.311464992444355	.231457101750141	-.0834825764109788	.155744010421426	.0238276424850237	.178670745105023	.31799494022347
France	FRA	25000029	25005440	0	-.117851499492267	.311464992444355	.231457101750141	-.0834825764109788	.155744010421426	.0238276424850237	.178670745105023	.31799494022347
France	FRA	25000029	25000330	0	.2951	.301785814484162	.256378489449419	-.0563744488120202	.161111128935084	.0414980910509793	.163354357172442	.356204255891623
France	FRA	25000029	25002739	0	.9631	.286128549925592	.296691908830595	-.0125237078451785	.169793105321008	.0700822217698929	.138578209969819	.418012538214628
France	FRA	25000029	25006711	0	-.1499	.2063	-1.0411	-.2177	.4942	-.0984	-.0992	-.3086
France	FRA	25000029	25003995	0	-.117851499492267	.311464992444355	.231457101750141	-.0834825764109788	.155744010421426	.0238276424850237	.178670745105023	.31799494022347
France	FRA	25000029	25000265	0	-.5396	.67	.4317	-.3792	.205	.2182	.8038	.6559
France	FRA	25000030	25007001	1	-.3688	.317346979065651	.216312502732109	-.0999560460094548	.152482440128774	.0130894018529452	.187978435208102	.294775335780481
France	FRA	25000030	25006126	0	-.7813	2.6352	1.9359	-2.3829	-2.8561	1.9454	2.4277	2.0955
France	FRA	25000030	25001680	1	-.9596	.331194751372842	.180658059363248	-.138739006732823	.144803829876073	-.0121912933996509	.209891231266948	.240110166324746
France	FRA	25000030	25004980	1	-.5169	.8149	.8749	.247121151235642	.672386493556623	.275681690761966	1.3436	1.2147
France	FRA	25000030	25004992	1	-1.0598	.333543341056627	.174611046456072	-.14531661787785	.143501533418185	-.016478913007488	.213607653347342	.230838923976295
France	FRA	25000030	25001048	1	-.3862	.317754817992776	.215262422646432	-.10109826590889	.15225629283968	.0123448451545783	.188623801916673	.293165359564283
France	FRA	25000030	25006817	1	-.8736	.32917899575602	.185848110361424	-.133093552057451	.145921569350908	-.00851130052266501	.206701487764814	.248067520036989
France	FRA	25000030	25001656	1	-1.8439	1.7671	1.0108	.2966	1.7608	.6226	-1.2835	-.5251
France	FRA	25000030	25006184	0	-.6919	.324920126040014	.196813601830824	-.121165887935183	.148283118915762	-.000736245804661095	.199962227365538	.264879742938321
France	FRA	25000030	25006555	0	-1.2753	-.0862	.0226	3.6039	4.8357	1.5721	.5755	.1216
France	FRA	25000030	25003006	0	.0225	.308175291009112	.239927234773807	-.0742692272365129	.157568154739271	.029833369443231	.173465102273392	.330981295171188
France	FRA	25000030	25000366	0	-.8468	.328550830052173	.187465475091087	-.131334270833033	.146269888163996	-.00736451204472057	.205707474673452	.250547253519409
France	FRA	25000030	25004275	0	-.2627	-.0862	.0226	1.2836	-.0408	1.0062	.5755	.1216
France	FRA	25000030	25001293	0	-2.0632	.357062052520803	.114056428182011	-.211184632078641	.130460373080406	-.0594150159466466	.250823800208287	.137996962175542
France	FRA	25000030	25003037	0	-.0889	-1.0966	.5211	1.1273	1.2414	1.6209	.5755	.7864
France	FRA	25000030	25002651	0	-.117851499492267	.311464992444355	.231457101750141	-.0834825764109788	.155744010421426	.0238276424850237	.178670745105023	.31799494022347
France	FRA	25000030	25001790	0	-.0722	.0335358612909012	.0226	-.976731473196418	-.410424660618936	-1.6678	-.284931553958833	.0984725641909838
France	FRA	25000030	25006274	0	-.3071	.315900791605676	.220036062576149	-.0959057605039845	.153284353217115	.0157295827891083	.185689979695524	.300484274432172
France	FRA	25000030	25000137	0	-1.3783	.497655646165323	.321936544652136	-.0607827600553464	.279508305840738	.0506634424272173	.5797	.356241778362241
France	FRA	25000030	25000310	0	.091	.306569718221294	.244061170743284	-.0697725569427574	.158458447227948	.0327645265603651	.170924434483902	.337319419930358
France	FRA	25000031	25001387	1	.7956	1.7671	1.8045	.9389	.9935	.5781	1.3958	.3663
France	FRA	25000031	25006362	1	.5107	.0634	.0226	.1658	-.5719	.5248	.5755	.1339
France	FRA	25000031	25006328	1	1.0237	-.3647	.8425	-.2748	-.5376	-.8849	.5755	-.1563
France	FRA	25000031	25002219	1	.7226	1.7162	-1.2256	.4085	1.0256	.6942	-.8486	.2224
France	FRA	25000031	25006442	1	1.2667	1.7162	.7162	.1889	.5167	.2856	.0256	.4104
France	FRA	25000031	25003136	1	1.0931	.0502	.8348	.4095	.7166	-.1289	.5755	1.515
France	FRA	25000031	25006694	1	1.0542	1.153	1.9359	.4461	.1563	-.4223	1.536	-.1884
France	FRA	25000031	25002780	1	.6127	.3464	.8038	-.5142	.0542	.1376	-.3086	.2546
France	FRA	25000031	25001594	1	-.9521	.957	.1453	-.9328	-.0844	-.5058	-.7026	-.4607
France	FRA	25000031	25000290	1	.7872	-2.9627	-2.664	-2.6893	-1.1574	-1.6678	.5755	-2.5027
France	FRA	25000031	25001590	1	.9911	-.6616	1.9359	-.6714	-.289	-.2623	-.9936	2.0955
France	FRA	25000031	25002721	1	.0977	2.6352	1.4967	.6838	1.2638	.5263	-.5172	1.515
France	FRA	25000031	25007532	1	.9414	-.0862	.586	.4437	.9664	.5153	.582	2.0955
France	FRA	25000031	25001861	1	.5505	-.4203	-.7836	.2389	-.0327	.1389	-1.0571	-.5093
France	FRA	25000031	25006015	0	.8337	-.9406	1.2899	-1.2698	-.4058	-.0486	-.7867	1.2147
France	FRA	25000031	25004088	0	1.0956	-.5001	-.5252	-2.6893	.0167	-.5037	-1.2876	-.3856
France	FRA	25000031	25003472	0	.8398	-.7737	-.5034	.4782	.0261	-.5309	-.606	-.5093
France	FRA	25000031	25000579	0	.9511	.300769199608487	.3461	.125472229080181	.234104444551935	.3826	.0447	.428174677411659
France	FRA	25000031	25003372	0	.7368	-.4203	.0226	-.6692	-.1499	-.0197	-2.1355	.2546
France	FRA	25000031	25000805	0	1.1478	.5266	-.9607	-.6921	-.3359	-.1237	-.309	.6559
France	FRA	25000031	25005313	0	.1531	-.717	-.9607	-.681831535283508	-.458230826953448	-.8849	-.3933	.1339
France	FRA	25000031	25003948	0	1.253	2.6352	1.9359	3.6039	.0208	3.6292	2.4277	2.0955
France	FRA	25000031	25003339	0	1.4224	-.8904	-.6108	-.4254	-.9507	-.1237	-.6658	-.1544
France	FRA	25000031	25005123	0	.7248	.2683	-.7638	.2981	.0282	.3456	-1.036	-.5093
France	FRA	25000031	25006770	0	.5607	1.031	.0226	-.5076	.2293	.3072	.8038	2.0955
France	FRA	25000031	25004057	0	.6051	1.127	1.9359	.4707	.9706	.6383	.9246	1.1508
France	FRA	25000031	25006905	0	.1727	.6754	.8038	.1506	.3016	.14	-.8742	-.4377
France	FRA	25000031	25003017	0	.91	-.4998	-.3802	.108150531055891	.1636	.3258	.1693	.1216
France	FRA	25000031	25005875	0	.5978	-.0862	.0226	.3256	.5541	-.2623	.5755	.1907
France	FRA	25000031	25000379	1	.9376	-.0862	.0226	-.0641	.5902	-.2436	-.4948	-.1563
France	FRA	25000031	25001573	0	-.6809	1.1132	-.3827	.5844	-.3673	-1.6678	.5755	.1216
France	FRA	25000032	25007538	1	.2048	-.7221	-.5034	.0464	-.5818	-.801	-.9906	-.9943
France	FRA	25000032	25004066	1	-.7093	-.6736	.586	-.2856	-.2375	-.5569	-1.1229	.1069
France	FRA	25000032	25006841	1	.7758	2.6352	1.4967	-.0249	.0053	.2395	-.5142	2.0955
France	FRA	25000032	25004116	1	1.0674	-.4203	-.227	-.3395	-.3212	-.116	-.454	-.2503
France	FRA	25000032	25001229	1	.642	-.59	-.3802	.123079362784128	-.0087	.217604405067054	1.3656	.158105569245778
France	FRA	25000032	25002001	1	.8942	1.7162	1.9359	.2262	.33	.9279	-.3907	1.515
France	FRA	25000032	25003584	1	.7187	-.0862	-1.3993	-.5864	.2427	-.8849	-1.1229	-.4607
France	FRA	25000032	25005068	1	.7909	-1.3103	.0226	.2158	-1.0957	-1.6678	-2.1355	-1.3959
France	FRA	25000032	25005190	1	-.5175	-.069	-.9607	.099	-.3981	.1925	-.1566	-1.0798
France	FRA	25000032	25004564	1	.6016	1.1493	1.9359	-.2499	1.3762	-.1837	-1.0753	.6559
France	FRA	25000032	25006782	1	.6339	2.6352	.7162	.4212	.0068	-.801	-.4771	1.0448
France	FRA	25000032	25000809	1	.9904	-.5034	.7162	-.3349	.3338	-.1414	-.787	1.515
France	FRA	25000032	25001119	1	1.0705	-.4203	.4173	1.0884	.1804	1.1541	-.1972	-.8813
France	FRA	25000032	25002786	1	-.7879	.2032	-1.0611	-.3327	-.3257	-.219	-.1021	-.6353
France	FRA	25000032	25003540	1	.8593	.7855	-.227	-.5473	.4915	-.3551	1.2498	1.4234
France	FRA	25000032	25000415	0	.714	-.0862	.0226	.1053	.1996	.062	.5755	.1216
France	FRA	25000032	25002121	0	1.1485	1.7671	1.9359	-.0797	.3948	.5332	-1.5848	1.515
France	FRA	25000032	25002547	0	.7358	.3875	.0226	.1678	.4605	.4147	-.4771	-.222
France	FRA	25000032	25005975	0	1.09	-.326	.6825	.0421	-1.0483	-.2766	-.6852	1.3566
France	FRA	25000032	25006881	0	.6926	.9454	.0226	.3671	1.8712	.872	.5755	-.1563
France	FRA	25000032	25001414	0	1.3371	2.6352	.5347	1.3912	1.0715	1.356	.985963503156537	1.02014499761289
France	FRA	25000032	25000172	0	.6011	-.59	-.829	.1986	-.0161	.6352	-.0823	-.2503
France	FRA	25000032	25005595	0	.3522	-.4203	-.1587	-.8695	-.1841	.354	.3473	.1216
France	FRA	25000032	25003913	0	1.1329	1.1352	1.9359	.392	.4992	.7198	.9628	2.0955
France	FRA	25000032	25000264	0	.9826	-.7737	.0226	-.8717	-1.0829	-.3055	-.1727	1.1508
France	FRA	25000032	25007601	0	1.2087	-.173386646410751	-.0601636407983737	-.4902	-.8304	-.224285659256667	-.291882251951537	.0803167494602409
France	FRA	25000032	25003362	1	1.075	.6555	.586	.6881	-.1112	.2275	.1701	1.0641
France	FRA	25000032	25003876	1	.1587	-1.1763	.0226	-.9328	-.7477	-.2362	-.2821	.1216
France	FRA	25000032	25005429	1	.5647	-.0115	-.1587	-.4239	-.4692	.0898	-1.2871	-.405
France	FRA	25000032	25002971	0	-.4898	-.5673	.0226	.0018	-.9522	-1.6678	-.4672	-.7108
France	FRA	25000033	25005481	1	.7838	-.2479	-.691	.2972	-.0343	-.3735	.5755	.1216
France	FRA	25000033	25004625	1	-.2464	1.3939	1.9359	-.8237	.3218	-.1507	.5755	2.0955
France	FRA	25000033	25006057	1	.4181	.957	-1.3514	-.3513	-.4251	.4227	-.6852	.833
France	FRA	25000033	25006356	1	.5929	.96	.7162	.0011	.3737	.2594	.0256	-.4607
France	FRA	25000033	25007341	1	.5763	-.269	1.9359	-.1115	.3279	-.0014	-.2821	.0208
France	FRA	25000033	25004258	1	-.3646	1.2587	.8348	.1482	.6357	.4609	.3482	-.1563
France	FRA	25000033	25006857	1	-.0702	1.127	.0226	-.212	.223	.3575	.5755	-.1563
France	FRA	25000033	25002144	1	.9532	-.6501	-.7902	-.5074	.1678	-.4795	-.2673	1.2147
France	FRA	25000033	25006236	1	-.3279	.0763	-.5034	-.2627	-.4881	.1386	.0256	.1216
France	FRA	25000033	25006717	1	.718	-.5197	-.3827	-.1858	-.3948	.0802	-.8338	-1.0126
France	FRA	25000033	25007347	1	-.8026	.9535	-.5034	.6676	1.0908	.9718	-.1282	-.1563
France	FRA	25000033	25003941	1	-.4251	.8762	.4173	.2322	.4977	-.5569	.3482	1.515
France	FRA	25000033	25006913	1	.4974	.5266	-.335	-.3451	-.3868	-.2781	-.0553	-.2503
France	FRA	25000033	25006043	1	.3604	-.0862	.052786190388497	-.4539	-1.1906	-.4173	.5755	.0658
France	FRA	25000033	25007527	1	.2106	-.2849	-.9607	-.4736	-1.1745	.2444	-.6852	.1216
France	FRA	25000033	25004338	1	-.2073	-.5801	.0226	-.2256	.2288	.4795	-.532	1.515
France	FRA	25000033	25005027	1	-.0759	.1245	-.7638	.5237	.8822	-.159	-.4771	-.2201
France	FRA	25000033	25005949	0	.3249	-.817	-1.762	.4556	-.9291	1.0196	2.4277	-.3501
France	FRA	25000033	25004985	0	-.3179	-.6447	.0226	-.3622	.0118	.3808	-.7108	.4777
France	FRA	25000033	25004225	0	-.6225	.8089	.586	-.55	.7809	.3235	-.4805	.9097
France	FRA	25000033	25005572	0	.7615	.5128	.0226	-.6517	.0259	-.219	.5755	.1216
France	FRA	25000033	25003404	0	-.2092	.468	.1453	-.5016	.6205	.3203	-.0857	-.1563
France	FRA	25000033	25003777	0	.046	2.6352	.8348	-.0456	.6023	.425	1.5037	-.0542
France	FRA	25000033	25003878	0	.3694	.5228	.586	-.7354	-.1264	.1262	.0215	.1216
France	FRA	25000033	25003051	0	1.0982	.8046	1.9359	.2226	.3635	.3456	1.4793	1.1508
France	FRA	25000033	25003497	0	-.8525	-1.0201	-.3802	-.715	-.3337	-.7847	-.5832	.1216
France	FRA	25000033	25005914	0	-.8998	-.4203	.0226	-.2315	.3798	.6232	-.309	-.1563
France	FRA	25000033	25005376	0	-.1104	.7308	-.7302	.3717	.9206	1.7258	.9194	.9883
France	FRA	25000033	25006821	0	1.3327	-.5699	-.3802	-.6677	.2446	.3251	-.309	.1216
France	FRA	25000033	25001435	0	.74	2.6352	-.6315	.1678	1.9071	-1.6678	2.4277	-.3657
France	FRA	25000033	25005986	0	.8311	.0763	.8038	.1944	.1703	.1787	.075	1.0448
France	FRA	25000034	25007447	1	-.9365	2.6352	1.9359	.1848	4.5502	.5117	.5755	.1216
France	FRA	25000034	25007270	1	-.8875	2.6352	1.9359	.308	4.8357	.8135	2.4277	2.0955
France	FRA	25000034	25003109	1	-.3656	.957	1.2899	-.7142	-1.1257	.0579	-.451	.3873
France	FRA	25000034	25006245	1	-1.0192	-.0071	.0226	.5588	-.9334	-.1418	.5755	.1216
France	FRA	25000034	25007525	1	-2.0063	-1.27702301291909	-2.664	-2.103	-1.41358375577965	-1.01965467398153	-1.40913687812336	-1.60118346528746
France	FRA	25000034	25004612	0	-2.1304	-.844154281432739	-.865156335213855	-1.38557977669299	-2.5288	-.81321622092287	-.839447946529925	-.818914626140736
France	FRA	25000034	25006144	0	-.7229	-.0862	.0226	.7113	-.0013	1.5721	.5755	.1216
France	FRA	25000034	25001645	0	-.601	1.3403	1.9359	.1053	.802	-1.6678	1.04241628843444	2.0955
France	FRA	25000034	25002717	0	-.8005	2.6352	1.9359	-2.6893	1.6666	1.1258	1.29101299154328	2.0955
France	FRA	25000034	25001479	0	-.2387	.314297562719738	.224163963602604	-.0914156546924097	.154173346008727	.0186564608447576	.183153020910106	.306813146454468
France	FRA	25000034	25000385	0	-1.4027	-.7737	-.5907	-.5883	-1.0997	-.5309	.5755	-.9943
France	FRA	25000034	25003966	0	-.8301	2.6352	1.9359	-2.6893	1.6077	-1.6678	-.7391	2.0955
France	FRA	25000035	25002829	1	-1.5576	.4718	-.3827	-.171	-.2557	-.2858	.5755	.1216
France	FRA	25000035	25004085	1	-1.0935	.96	.4173	-.5142	-.8189	-.3973	-.6852	-.7496
France	FRA	25000035	25006208	1	.2457	-.4005	1.4967	-.3083	-.4151	.8584	-.4397	1.1232
France	FRA	25000035	25000772	1	-.763	-.072	-1.3943	-.1356	-.8433	-.4427	-.454	-.8443
France	FRA	25000035	25002048	1	-.1625	-.817	.0226	1.5293	.7914	.4394	.9911	-.2503
France	FRA	25000035	25002782	1	-.1516	-.7737	-.5034	.0379	.141	.3136	-.5832	.0208
France	FRA	25000035	25003631	1	-.4657	.957	.9247	.1331	-.1583	.2332	.5172	2.0955
France	FRA	25000035	25000564	1	-.349	-.2548	-.3802	-1.1482	-.6824	.0234	-.6852	-.1563
France	FRA	25000035	25001071	1	.5342	-.7077	.0226	-.4696	-.2718	-1.6678	-.9906	-.1563
France	FRA	25000035	25004312	1	-.7544	-.2548	-.335	-.5328	-.5575	.3016	1.3664	.9097
France	FRA	25000035	25006660	0	-.7442	-.1845	.9726	.3476	.136	-.28	.8038	1.0448
France	FRA	25000035	25002540	0	-.0063	-.0862	-.7638	-1.3915	-.4888	-.0915	.0037	-1.0788
France	FRA	25000035	25002062	0	-1.01	.3961	.7491	-.0254	-.4091	-.2608	-.0823	-.0542
France	FRA	25000035	25000396	0	-.7159	.6492	.3461	-.8106	-.2984	-.323	-.3272	-.3856
France	FRA	25000035	25004400	0	-.1829	-.0862	.0226	1.2836	.8779	1.5721	.5755	.1216
France	FRA	25000035	25000836	0	.5794	.0502	1.9359	.2273	.0993	.6693	.1701	2.0955
France	FRA	25000035	25001739	0	-.6504	.0634	.586	.1214	.2918	.5154	1.5037	2.0955
France	FRA	25000035	25000125	0	-1.8065	.351045256394777	.129548126917263	-.194333606320875	.13379669544308	-.0484306651149921	.241302786754824	.1617487377329
France	FRA	25000035	25007220	0	-1.087	-.8355	.0226	-.0151	.6159	.6547	-.1727	-.2503
France	FRA	25000035	25006826	0	-1.2472	-1.0334	-.1587	-2.6893	-.519	-.7847	-.2704	1.0696
France	FRA	25000035	25004101	0	.3762	2.6352	1.9359	.5565	-2.2104	.627	2.3404	2.0955
France	FRA	25000035	25001046	0	.9889	-.847	-.3802	-1.2044	-.2801	-.1289	-.4948	.1216
France	FRA	25000035	25001978	0	-.4008	1.031	1.9359	.7113	-.3655	.9697	2.4277	2.0955
France	FRA	25000036	25000933	1	.467	.0402	.586	-1.0068	.983	-.2436	-.6852	.1216
France	FRA	25000036	25003553	1	-1.2061	.0789	.0226	-.0481	.0811	.646	.3482	.1824
France	FRA	25000036	25001175	1	.3152	-1.0688	-.3802	-.5264	-.63	.2682	-1.2871	.1216
France	FRA	25000036	25003626	1	.4599	1.7671	-.829	-.2639	.4536	.0565	.0791	.6314
France	FRA	25000036	25000686	1	.2126	-.4998	-.4396	-.2883	-.4734	.6109	-.6852	-.1563
France	FRA	25000036	25001842	1	.7702	-.0862	-.3802	-.3683	-.5089	-.2858	-.4771	-.1563
France	FRA	25000036	25007455	1	.8396	-.2924	1.0433	-1.5123	-.3475	-.1668	-.2128	1.1232
France	FRA	25000036	25001547	1	.4612	.4658	.7162	-.796	-.5481	.1012	-.1972	1.1232
France	FRA	25000036	25005453	1	-.3184	-.2548	-.3802	.1361	-.4622	.5453	.8038	-.4784
France	FRA	25000036	25004110	1	.0583	-1.3119	-1.5883	-.7421	-.7475	-1.6678	-2.1355	-1.236
France	FRA	25000036	25002848	1	-.7858	.3961	.8961	.1931	.1186	-1.6678	-1.4867	2.0955
France	FRA	25000036	25002508	1	-.1487	.2426	.9192	.2099	.1165	-.801	-.674	.2525
France	FRA	25000036	25000702	1	.4737	.6623	.8348	-.6184	.4981	-1.6678	.1693	.2546
France	FRA	25000036	25007167	1	-1.4221	-.4203	.0226	-.3117	-.2295	.2181	.5755	1.2147
France	FRA	25000036	25005179	1	.0426	-1.4247	-.4688	-.9998	-.8467	-.231	-.8483	-1.2711
France	FRA	25000036	25005413	1	.985	-.5034	.0226	-.4518	-.6404	-.4572	.1693	-.1563
France	FRA	25000036	25003886	1	.2726	2.6352	-1.0611	-.8189	1.322	-1.6678	-1.1229	-.7496
France	FRA	25000036	25000418	1	.4442	2.6352	1.2867	.3676	.0655	-.7368	.8038	.9883
France	FRA	25000036	25005159	0	-.3779	.6636	-.4641	.0801	.4153	-.1976	.1693	1.515
France	FRA	25000036	25007591	0	.7526	.7308	-.6789	-.8738	.2664	-1.6678	-.3272	2.0955
France	FRA	25000036	25006470	0	-.2376	-.4025	.4173	-2.6893	-.4188	-1.6678	.075	.9883
France	FRA	25000036	25004168	0	-.3565	-.269	-.1587	-.0323	.6432	.414	.8038	-.1563
France	FRA	25000036	25005982	0	-.3717	2.6352	1.9359	.6162	.8957	-1.6678	2.4277	.1216
France	FRA	25000036	25004528	0	-.5186	-.2479	.0226	.1005	.6901	.0228	.5755	.1216
France	FRA	25000036	25004191	0	.893	-.0862	.0226	1.2836	.8779	1.4236	.5755	.1216
France	FRA	25000036	25000985	0	1.4779	2.6352	1.9359	.6047	1.3403	.0383	2.4277	2.0955
France	FRA	25000036	25006693	0	.1763	-.0862	-.6173	1.1079	.5759	1.5721	.5755	.1216
France	FRA	25000036	25000986	0	.6515	2.6352	1.9359	.1393	1.3877	-1.6678	.8859	2.0955
France	FRA	25000036	25002075	0	.0886	.004	-.4728	-.1759	-.9167	.2769	.7679	.2224
France	FRA	25000036	25000181	0	.4674	-.7611	1.9359	-.2906	.1161	-.1265	-.204	1.1508
France	FRA	25000036	25003639	0	.7143	.2695	.0226	-.627	.9722	-.2227	.8038	1.2147
France	FRA	25000036	25001210	0	.4275	-.7353	-.3802	.0109	.3709	-1.6678	-.5832	.2286
France	FRA	25000037	25000484	1	.1103	.7308	-.9333	-.0874	-.3012	.3525	.1969	-.0867
France	FRA	25000037	25006883	1	-.5133	1.3889	1.1752	.9009	.7488	.2294	1.8085	-1.4341
France	FRA	25000037	25004102	0	-.1206	-.2366	1.4967	.2607	.2663	-1.6678	.5837	1.0177
France	FRA	25000037	25001237	0	-.14	-1.0276	.0226	.1075	-.0408	.4394	.5755	.1216
France	FRA	25000037	25000164	0	-.272	-1.0674	.0226	.8311	-.2737	.9665	.5755	.1216
France	FRA	25000037	25006256	0	-.6242	-1.1673	.1386	.6333	-.3484	.6842	-.5861	-1.1856
France	FRA	25000037	25001972	0	-.5882	2.6352	1.8041	2.8803	4.8357	3.6292	2.4855312229093	2.0955
France	FRA	25000037	25005782	0	-.8102	.0527	.894	.0703	-.5324	-1.6678	-.454	2.0955
France	FRA	25000038	25003726	1	-.8481	.2032	.0226	.8016	.1619	.338	.5755	-.8119
France	FRA	25000038	25001993	1	-.9484	-.8245	-.8193	.1139	-1.1194	.3552	-.1026	-1.1811
France	FRA	25000038	25005837	1	-.1769	2.6352	-.8092	-.0174	.3174	-.1475	.4477	.0388
France	FRA	25000038	25003113	1	-.9224	-1.0419	-.4728	-.6337	-.7853	-.2045	-.3912	-.9288
France	FRA	25000038	25005139	1	-1.0816	-.496988280622017	-1.5357	-.4127	.077	-.209	-.56635815684326	-.959
France	FRA	25000038	25003022	1	-.2179	.313810031128693	.225419231751	-.0900502423988314	.15444368299799	.01954650563361	.182381548063078	.308737715724406
France	FRA	25000038	25005362	0	-1.4903	-2.9627	-.0413	.5423	.9346	1.0533	.5755	-1.207
France	FRA	25000038	25001853	1	-.9852	-.9298	-.227	-.6384	.1654	-1.6678	-1.2624	-.4607
France	FRA	25000038	25006824	1	-1.0381	1.153	.8425	-1.2502	-.814	-1.653	2.4277	.9883
France	FRA	25000038	25001073	1	-.7509	.326303028149229	.193252985448355	-.125038932421776	.147516297648143	-.0032608920807328	.202150539768165	.259420628182247
France	FRA	25000038	25000678	0	-.6905	-.705	-.339834596744526	.6333	-.4619	.629	-.3468	-.252530783204373
France	FRA	25000038	25007594	0	-.4854	.293370977077874	.0226	-.0297504853729828	.189643344102852	.0799112945679412	.5755	.1216
France	FRA	25000038	25001505	0	-1.4077	.3133	1.0085	.8871	-.2901	.5048	.6286	.7864
France	FRA	25000038	25004563	1	-2.2345	-1.9231	-.7836	-.5685	-.8015	-.1961	-.4948	-1.1252
France	FRA	25000038	25000079	0	-.7088	.592428068501904	.479786517986236	.0575222064017652	.387038624798444	.136270243244302	.8047	.527402591630084
France	FRA	25000038	25005175	0	-.7165	-.013	.213	.6503	.0945	1.4918	.5755	.1216
France	FRA	25000038	25000638	0	-.0985544932913782	1.61297699666375	1.2306	1.21696219815859	3.1202	.858625897870242	1.36144470313695	1.33143982446949
France	FRA	25000038	25003184	0	1.1758	.9535	1.9359	.8199	.4622	.8073	2.4277	.7627
France	FRA	25000038	25000760	0	-.2818	2.6352	1.9359	-.3949	2.6273	-.8768	2.4277	.9883
France	FRA	25000038	25003486	0	-.6749	1.1592	-1.04	.2864	.3392	.5271	1.802	.6919
France	FRA	25000039	25001177	1	-.5997	-.4203	-.9607	.1341	.3602	.1439	-.8627	-.5628
France	FRA	25000039	25000103	1	-1.135	2.6352	1.4967	2.3421	2.2216	3.6292	2.4277	2.0955
France	FRA	25000039	25006149	1	-2.7696	.3653	.067488325582501	-.258973060541344	.118006565505593	-.0907336945417149	.273700756175687	.0691309222547821
France	FRA	25000039	25003493	1	.0785	.224547338525999	.243655840151418	.4576	.1528	-1.6678	.0433517639264527	.296042625275467
France	FRA	25000039	25007002	1	.0916	-.0862	.0226	-1.2502	.7178	-1.6678	.5755	.1216
France	FRA	25000039	25005892	1	-.3686	2.6352	-1.4747	-.8421	.2662	.1891	-1.164	.0388
France	FRA	25000039	25006221	1	-1.4509	.2032	-.7638	-.485	.431	.1866	-.5832	-.6912
France	FRA	25000039	25005484	1	-1.0398	-.8232	1.9359	-.239	.0653	-.4648	.0221	.0397
France	FRA	25000039	25007485	1	-.7776	-.4203	.0226	-.0036	-.5886	.5028	.0221	-.5475
France	FRA	25000039	25003357	1	-.63	2.6352	1.9359	1.1545	1.5354	1.1636	2.4277	2.0955
France	FRA	25000039	25004917	1	-.8899	-1.7372	-2.664	-1.6841	-2.3281	-.2533	-1.5596	-2.5027
France	FRA	25000039	25004417	1	-1.0766	-.0862	.0226	.7113	-.0408	.1173	-.0651	-.6073
France	FRA	25000039	25006878	0	.094	.8006	1.9359	1.0735	.9077	.9697	2.4277	2.0955
France	FRA	25000039	25001535	0	-.3945	.2032	.0226	-1.0314	-.4358	.7267	.8038	.2546
France	FRA	25000039	25001200	0	-1.4209	2.6352	1.2867	2.383	.7505	.7328	2.4277	.7338
France	FRA	25000039	25002431	0	-.6573	2.6352	.1453	.0430512935058074	.5456	.5927	.0037	2.0955
France	FRA	25000039	25004185	0	-1.0929	-1.5124	-1.1926	-2.6893	-2.916	-.0615	-2.1355	-2.5027
France	FRA	25000039	25002908	0	.4173	-.59	-.9607	-1.5123	-.8667	-.4932	-.1727	-.7108
France	FRA	25000039	25004889	0	-1.0625	2.6682	1.1657	-2.6893	1.0452	.2475	2.4277	2.0955
France	FRA	25000039	25000567	0	-.8763	-.013	1.9359	3.6039	1.4424	.9697	2.4277	2.0955
France	FRA	25000039	25001943	0	-1.1787	2.6352	.586	.1768	.2715	.1439	-.5832	-.1563
France	FRA	25000039	25004121	0	-1.0679	.7131	1.036	-.3228	.1282	.1135	1.1987	2.0955
France	FRA	25000039	25007092	0	-.8071	2.6352	1.1657	-.6056	1.392	.1387	.836410826014769	.4104
France	FRA	25000039	25002214	0	-1.8413	.788	.551323110288629	.7591	1.3068	.5892	.786010662070463	.561717842799555
France	FRA	25000039	25000845	0	-.5453	.5303	1.9359	.0968	1.8108	.8754	2.4277	1.515
France	FRA	25000039	25004897	0	.0805	-.0862	.0226	-1.6841	.1366	.7488	.5755	-.1563
France	FRA	25000039	25000472	0	-1.251	-2.9627	-1.0611	-1.6841	-3.7095	1.2236	-.6852	-1.1252
France	FRA	25000039	25006787	0	-1.185	2.6352	.0226	1.137	.0118	1.125	2.4277	2.0955
France	FRA	25000039	25005191	0	-1.5734	.69187721438627	1.0128	-1.7857	-.166	-.715746148925319	.271341290949758	.616807952175377
France	FRA	25000039	25006371	0	-.901	2.6352	.6569	.1673	-.042	.0804070112649751	-.1484	-.222
France	FRA	25000040	25000999	1	-.235009788710795	.3398	-.8554	-2.6893	.0983	-1.6678	-.8512	.1959
France	FRA	25000040	25005061	1	-1.7438	-.2741	-.2943	-.287785727598004	-1.0505	.2922	.8107	-1.3649
France	FRA	25000040	25000903	1	.7027	2.6352	1.76820872291031	.4082	.4248	-.3548	1.184399784703	2.0955
France	FRA	25000040	25005891	1	-.7961	-1.0816	1.9359	.2221	-1.3349	1.1426	-.0987	-.4784
France	FRA	25000040	25002347	1	-.0356	-1.3452	.0226	-.1652	-1.3654	.4394	.5755	.1216
France	FRA	25000040	25006549	0	-.0677261760326633	-.4998	.4173	.7914	.4937	.3689	.8038	.4504
France	FRA	25000040	25003448	0	-.113533273361007	.507681513647745	.392426023525152	.1291	.5899	.155364317129117	.360574325331659	.474284470546624
France	FRA	25000040	25002902	0	-1.3874	-.3486	.223401393900756	-.545379073436726	-.3039	-.337652111260151	-1.0606	.9883
France	FRA	25000040	25004833	0	-.851	.328649273931134	.1872120074842	-.131609979084621	.146215300887318	-.00754423262708499	.205863252844486	.250158638570671
France	FRA	25000040	25000464	0	-.3732	-.0862	.0226	.1053	-.0408	.4394	.5755	.1216
France	FRA	25000040	25006011	0	.0485	-.4488	-.7638	.646	.6408	1.132	.5755	-.2503
France	FRA	25000040	25002766	0	-.4536	-.5624	.4548	.0848	-.9291	1.1156	-.0883	-.6416
France	FRA	25000041	25001345	1	-.8063	-2.0412	-.6241	-.2348	-1.9182	-.1611	-.9794	.5256
France	FRA	25000041	25003263	1	-.9975	.1861	.0226	-1.2594	-.6414	-.7368	-.6852	-.1563
France	FRA	25000041	25002675	1	-.4829	-.8232	-1.0611	-.283	-.8575	-.0316	-.4948	-.959
France	FRA	25000041	25006697	0	-1.0335	.2718	.0226	-.3537	-.6058	-1.6678	-2.1355	-.3856
France	FRA	25000042	25001663	1	.9164	-1.1025	-1.3325	-1.0068	-.8654	-.0927	-.9422	-.1459
France	FRA	25000042	25007529	1	-.4466	2.6352	1.4967	.3931	4.8357	1.6888	2.4277	2.0955
France	FRA	25000042	25000228	1	-1.0921	.879	-.2614	-.35	-.4787	.3445	-.4771	-.0274
France	FRA	25000042	25005437	1	.3799	2.6352	.5931	.0603	.3642	-.421	-.2637	.3158
France	FRA	25000042	25000834	1	1.3597	1.3889	.8348	-.0501	1.1713	.3098	-1.305	1.2841
France	FRA	25000042	25000345	1	-.2571	.314728840665663	.223053534086716	-.092623519413652	.153934201748995	.017869113531542	.1838354776594	.305110642869523
France	FRA	25000042	25007007	1	-1.1659	-.891	-.9607	-.1398	.2949	.2601	-.6852	.1216
France	FRA	25000042	25001911	0	.4291	-.9286	.4173	.0823	-.5571	.1157	-.5178	-.1563
France	FRA	25000042	25002369	1	-.1198	-.4314	-.8627	.1766	.2891	.344	-.4771	-.222
France	FRA	25000042	25007106	1	-.4131	-.8294	1.1381	.5405	.0417	.1346	-.0817	.1216
France	FRA	25000042	25001363	1	-.3948	.7308	-.7638	-.6249	-.3148	-.0949	-.1026	.1216
France	FRA	25000042	25004432	0	.9017	-.891	-.5034	.0526	-.5555	-.1589	-.2821	-.2503
France	FRA	25000042	25006322	0	-1.4184	-.0862	.0226	-.3803	.8625	-.7847	.5755	.1216
France	FRA	25000042	25001868	0	-.3653	-.59	1.9359	-.0293	-.3848	-1.6678	-.6595	-.1563
France	FRA	25000042	25004131	0	-1.9727	-.0862	.0226	.0137	-.0706	.3538	.8038	.1216
France	FRA	25000042	25007305	0	.4294	.298637954259288	.264483417926802	-.0475583492433872	.162856622091715	.0472448706251561	.158373164703411	.368630681514347
France	FRA	25000042	25004812	0	.364	-.2479	.0226	.0392	1.1107	.4814	.5755	.1216
France	FRA	25000042	25002088	1	.5511	.3289	-.8627	-.6384	.7126	.0383	.5755	-.4607
France	FRA	25000043	25002992	1	-1.4927	-1.1688	-.2737	.6979	-.2222	.8473	-.7045	-.3917
France	FRA	25000043	25001431	1	.6479	.0763	-.0316217518601428	.0078	.2048	-1.6678	-.8686	.0803717415848702
France	FRA	25000043	25003614	1	-.1716	-1.3452	-1.1926	.2707	-.0408	.107020990097575	-.5114225764408	-.636295046953522
France	FRA	25000043	25004393	1	-.4608	.319503368795275	.210760355152665	-.105995369615667	.151286718830114	.00915266528686727	.191390718954571	.286262817855756
France	FRA	25000043	25005618	1	.9511	.286409818151195	.295967715668059	-.0133114457068582	.169637141673357	.0695687343917089	.139023290458489	.416902209789664
France	FRA	25000043	25005803	0	.3391	.300754497656951	.259033864378718	-.0534860766525276	.161682995643139	.0433808781043209	.161722395380652	.360275460116492
France	FRA	25000043	25000391	0	.8538	.28869043468046	.290095716108495	-.0196986868686452	.168372536430318	.065405207566933	.142632151420787	.40789929681058
France	FRA	25000043	25001878	0	-.5177	.320837048965009	.20732647257364	-.109730559976465	.150547191200834	.00671787930197777	.193501142271681	.280998010574051
France	FRA	25000043	25002567	0	-1.4833	.343469765518535	.149053062761568	-.173117199912966	.137997316353156	-.034600738395901	.229315285593316	.191653583311935
France	FRA	25000043	25000911	0	.0068	.308543283604276	.238979748719489	-.0752998509388772	.157364102300261	.0291615567901068	.174047415912735	.329528615481859
France	FRA	25000043	25002718	0	-1.3034	.339253086036369	.159909925256589	-.161307696469949	.140335471370863	-.0269027067846247	.22264278726734	.208299256949523
France	FRA	25000044	25001728	1	.9144	.287270030141165	.293752891579303	-.0157206106671622	.169160152850957	.0679983188267625	.140384494953004	.413506455356649
France	FRA	25000044	25003358	1	-.124431545978718	2.6352	1.9359	.686841134563017	1.49382671346084	.608182811124569	2.4277	2.0955
France	FRA	25000044	25006140	1	-1.3089	.339382000639771	.159578003390426	-.161668742989886	.140263988032356	-.0271380551662924	.222846782491314	.207790356421414
France	FRA	25000044	25000569	1	-.0092	-.128	.00743231385479053	-2.6893	-.827801302116438	-1.04898356242624	.5909	.1216
France	FRA	25000044	25004004	1	-1.2978	.390125211356499	.206169236811455	-.014319897803291	.235894064930361	.2472	.302518581378468	.25192865693159
France	FRA	25000044	25001704	1	-1.7943	-.7162	-.5907	.2507	.1102	-.1547	.0256	-.1563
France	FRA	25000044	25001628	1	-.11041269391787	.154813590316835	.0655399110244032	-.188321605595797	.0158464183261471	-.0565375905264031	-.1755	.163978421154542
France	FRA	25000044	25006633	1	-.1411	.312009914484833	.230054067991231	-.0850087200840807	.155441850342958	.0228328248539881	.179533032935591	.315843817644176
France	FRA	25000044	25002458	1	-.5253	.489793977710048	.386313132596079	.00337840280159693	.301448611499549	.0934193090861945	.5755	.4471620356733
France	FRA	25000044	25005538	0	-1.6166	.4731	-.8356	.2749	-.0518	.7259	-.6654	-1.1242
France	FRA	25000044	25001207	0	-1.9675	2.6352	1.9359	.5465	1.3509	.5489	2.4277	.9883
France	FRA	25000044	25001964	0	-.7404	-.0862	-.5907	-.1525	.9654	.7244	-.3912	.1216
France	FRA	25000044	25001225	0	-1.2308	-.0325	.8373	1.2685	.9027	.611295110775658	.5797	.546560997569353
France	FRA	25000044	25006691	0	-.4956	.320319046649524	.208660194981311	-.108279809414538	.150834424251925	.00766355189013345	.192681452371714	.28304286542336
France	FRA	25000044	25006630	0	-.3354	.468	.8038	.523882801849231	.588755017225276	1.0897	.632591933583254	.659055959464604
France	FRA	25000044	25004396	0	-1.1285	1.02776259817877	.731994401471628	.523890812741979	1.6734	.412990402206697	.8454072382776	.77192470468854
France	FRA	25000044	25000030	0	-2.1052	1.0508	.7162	.2846	-.0297	-.3883	.5755	.5553
France	FRA	25000044	25005060	0	-.101091587222188	-.59	.0226	.3054	-.767	.7901	.8038	.1216
France	FRA	25000044	25004976	1	-.117851499492267	.311464992444355	.231457101750141	-.0834825764109788	.155744010421426	.0238276424850237	.178670745105023	.31799494022347
France	FRA	25000045	25005643	1	.5295	-.2548	-.5034	-.95	.115	-1.6678	-.6852	-.2503
France	FRA	25000045	25001719	1	.4828	-.4203	-.6587	-2.6893	.5465	-1.6678	-.1026	.6314
France	FRA	25000045	25002856	1	.1446	-.983	-1.1926	-.1383	-.2543	-.531	-.6852	-.1563
France	FRA	25000045	25005752	1	-.2996	-.891	-.9607	-.0276	-.388	-.4318	-.3733	-.1563
France	FRA	25000045	25003666	1	.8888	-1.2741	-1.1592	-.3799	-.7846	-.298	-2.1355	-.222
France	FRA	25000045	25003274	1	-.1489	.879	1.9359	-.1973	.5573	-.475	.0256	1.2147
France	FRA	25000045	25007390	1	-.2251	-.0862	.0226	-.6447	.3592	-.2154	.5755	.1216
France	FRA	25000045	25003401	1	.4962	.0789	.0226	-.3983	.2532	.2109	.5755	-.4607
France	FRA	25000045	25006659	1	-.4597	.2695	.0226	-.0571	-.0403	.5325	.5755	-.4607
France	FRA	25000045	25004113	1	-.5755	.8046	.586	-.3322	-.14	-.1676	.0256	1.0448
France	FRA	25000045	25006177	1	.4656	1.3697	-.4806	.2015	-.1318	-.0062	.4818	-.4607
France	FRA	25000045	25002030	1	.7128	.6555	1.1381	.1863	-.1264	.5848	-.1026	-.1563
France	FRA	25000045	25004512	1	.1378	-.3466	-.9607	-.9392	-.2895	.0667	-.6852	-.222
France	FRA	25000045	25002929	1	-.3154	-1.1522	-.9607	-.0255	-.1063	-.182	-.9358	-.7496
France	FRA	25000045	25001665	1	-.8812	1.3889	-.7302	-.0775	.1861	-.231	-.4771	.2224
France	FRA	25000045	25006942	1	.8929	.8089	-.3048	-.9135	-.1974	-.2181	.0254	.0729
France	FRA	25000045	25003030	1	-1.0972	-.4203	-.6843	.0014	.205	-.1578	-.2008	-1.3017
France	FRA	25000045	25003016	1	.5922	-.983	-1.0611	.2536	-1.4564	-.0007	-1.1908	-.2503
France	FRA	25000045	25002986	1	-.1803	-.4203	-1.6145	-.1021	-1.1549	-.5309	-.309	-.7096
France	FRA	25000045	25006955	0	-.2133	-.4203	-.6843	-1.1146	-.2071	-.8849	-.6852	-.5251
France	FRA	25000045	25001867	0	-1.1928	-.938	.6407	-.5232	-.8009	-.7855	-.7644	.9339
France	FRA	25000045	25003101	0	-.5193	2.6352	-.982	-.1923	1.0429	-.7368	-.7825	.1152
France	FRA	25000045	25004610	0	.4909	-.1874	-.227	.3767	-.1211	.2976	.3473	.1216
France	FRA	25000045	25005669	0	-.1509	2.6352	1.9359	-.396416619082169	.9829	-1.6678	2.4277	2.0955
France	FRA	25000045	25001988	0	.5692	-.8398	-1.0611	-1.7857	-.3255	.0513	-1.0396	.8567
France	FRA	25000045	25001659	0	-.7313	2.6352	.8348	-.098	.8471	.1134	.0215	.833
France	FRA	25000045	25001802	0	.5916	-1.109	-.4728	.1388	.3825	.3456	-.4982	-.1563
France	FRA	25000045	25000857	0	-.3009	-.9767	-1.0611	.3783	-.3782	-.0033	-1.5596	-.8443
France	FRA	25000045	25004553	0	-.4104	1.2587	1.9359	-.2947	.7423	-1.6678	1.1417	1.1232
France	FRA	25000045	25001634	0	.6618	-.7815	-.3802	-.5778	.1921	-1.5939	-.5832	.1216
France	FRA	25000045	25003098	0	1.0543	.6555	.7162	.3947	.3254	-.5032	-.216	.9339
France	FRA	25000045	25007420	0	.3103	-.7737	1.9359	-.0724	-.2606	.4029	-.3241	-.0295
France	FRA	25000046	25001847	0	-.7165	1.2004	1.1355	-.2801	1.4749	.130542570866256	1.4752	2.0955
France	FRA	25000046	25001066	1	-1.2606	-.1588	-.9285	.6843	-.2231	.8677	-.5496	1.0448
France	FRA	25000046	25006254	1	-.3803	-.6159	1.9359	-.4287	-.3217	.0549	-.5832	1.3857
France	FRA	25000046	25003888	1	-1.1058	.5946	.0226	-.2942	.0574	.0901	.5755	.1216
France	FRA	25000046	25005421	1	-.6053	1.7162	1.9359	.636177378564368	.6408	1.2123	1.8077	2.0955
France	FRA	25000046	25002403	1	.1535	.305104779546278	.247833010131493	-.0656697555798418	.159270757892798	.0354389399884072	.168606306938746	.343102380477046
France	FRA	25000046	25006874	1	-.2827	.5923	.0226	.1814	-.022	.3235	.9636	.1216
France	FRA	25000046	25004718	1	-1.057	-.4203	.8348	.354	-.0923	-.8437	-.0987	1.3857
France	FRA	25000046	25004510	1	.1486	-.883	-.8958	.7076	-.1995	1.1061	-1.039	-.7351
France	FRA	25000046	25001049	0	-1.062	-.9796	.7244	.0118	-.054	.0559	.1969	.6113
France	FRA	25000046	25005859	0	-1.6175	.3349	.586	.5321	.2545	-1.6678	.8038	-.1563
France	FRA	25000046	25001102	0	.0672	2.6352	1.9359	.5093	1.3312	.2323	1.1375	.1238
France	FRA	25000046	25005772	0	-.8094	-.2662	.0226	3.6039	1.36409999882691	.8712	.1922	1.0448
France	FRA	25000046	25001394	0	-.0908	.0634	-.5836	3.6039	1.639	.1337	.5755	-.2503
France	FRA	25000046	25004427	0	-.9093	.802	.0226	.1969	.8477	.2968	-.1026	.1959
France	FRA	25000046	25007111	0	-1.3025	-1.0212	.0226	-.5657	-.7107	-1.653	.1693	-.5251
France	FRA	25000046	25007180	0	-2.573	-.9785	-.7014	.8136	-.1543	.7576	.7578	-.7351
France	FRA	25000046	25005406	0	-1.8793	-.9281	.0226	.7285	-1.2788	1.0089	.1922	-1.1252
France	FRA	25000046	25000358	0	.1666	-.0862	.0226	-.0402	.9334	.4641	.2933	.1216
France	FRA	25000046	25006257	0	-1.322	.3289	.6496	.4561	1.4035	.5618	.8038	.6905
France	FRA	25000046	25003144	0	-.0217	.67	.7717	.6006	-.0208	.5865	.5755	.4994
France	FRA	25000046	25001323	0	-.117851499492267	.311464992444355	.231457101750141	-.0834825764109788	.155744010421426	.0238276424850237	.178670745105023	.31799494022347
France	FRA	25000046	25004043	0	.645	2.6352	1.9359	.7113	-.0122	-1.6678	2.4277	2.0955
France	FRA	25000046	25006517	0	-.553	-1.0351	-.227	-.7515	-.8374	.1324	.5755	-.2503
France	FRA	25000046	25007537	0	-1.7523	.00980221890938732	-.142812093402147	-.52147512550859	-.6169	-.258362830582005	-.0695806038703864	-.101952746742382
France	FRA	25000046	25005487	0	.2291	1.2587	.4683	.405	.6064	1.1255	1.3958	.388
France	FRA	25000046	25000502	0	-2.2044	-.59	.0226	-2.6893	-.8035	-.0026	-.4948	-.1563
France	FRA	25000047	25001984	1	-2.3292	.363296831521671	.0980034797457945	-.22864615467921	.127003178890801	-.0707973194963937	.260689751040469	.113384682088836
France	FRA	25000047	25000583	1	-.5337	.321212073265813	.206360881690259	-.110780877125371	.150339239670632	.00603322946439899	.19409458292324	.279517572674099
France	FRA	25000047	25002503	1	-.8898	.329558707860584	.184870449592	-.134156998170719	.145711018426579	-.00920450848321352	.207302346424519	.246568576663287
France	FRA	25000047	25003467	0	-.117851499492267	.311464992444355	.231457101750141	-.0834825764109788	.155744010421426	.0238276424850237	.178670745105023	.31799494022347
France	FRA	25000047	25001280	1	-.117851499492267	.311464992444355	.231457101750141	-.0834825764109788	.155744010421426	.0238276424850237	.178670745105023	.31799494022347
France	FRA	25000047	25006734	1	-.4999	.320419834430365	.208400692431402	-.108562082148307	.150778537278183	.00747955224628414	.19284093954682	.282644997737748
France	FRA	25000047	25005211	1	-.2978	.315682808730833	.220597312277114	-.0952952636611827	.153405225044044	.016127535507201	.185345042316805	.301344778961519
France	FRA	25000047	25006531	1	-.117851499492267	.311464992444355	.231457101750141	-.0834825764109788	.155744010421426	.0238276424850237	.178670745105023	.31799494022347
France	FRA	25000047	25006128	1	-2.0857	.357589430443809	.112698566002256	-.212661640569291	.130167941241059	-.0603778047807417	.251658326124543	.135915096378734
France	FRA	25000047	25005249	0	-1.6058	.346341045321566	.141660257560679	-.18115869058428	.136405187450049	-.0398425887148635	.233858815581821	.180318980640426
France	FRA	25000047	25006016	0	.4515	1.7671	.9192	-.6447	1.5397	-.4128	1.4995	2.0955
France	FRA	25000047	25002326	0	-.7993	2.6352	-.3802	-1.17795211576122	-.4528	-1.6678	.1263	1.515
France	FRA	25000047	25006158	0	-.117851499492267	.311464992444355	.231457101750141	-.0834825764109788	.155744010421426	.0238276424850237	.178670745105023	.31799494022347
France	FRA	25000047	25004484	0	-.8771	.329261032321821	.185636887355684	-.133323308933775	.145876079953676	-.00866106767463536	.206831302907343	.247743674246374
France	FRA	25000047	25005629	0	-.0461	.309783207698809	.235787263861309	-.078772462012449	.156676562553531	.026897933264612	.176009479066955	.324633917675142
France	FRA	25000047	25000752	0	-.7128	-.0862	1.9359	.2764	1.702	.5688	.8038	.1216
France	FRA	25000047	25007120	0	.5151	2.6352	1.9359	3.5161	2.0116	-1.6678	2.4277	2.0955
France	FRA	25000048	25001895	0	-1.7076	.6654	1.1381	-2.6893	.5737	-1.6678	-.0368085097602017	-.3673
France	FRA	25000048	25003208	0	-1.3107	1.3939	1.1355	-.8484	.5119	-1.6678	.5755	2.0955
France	FRA	25000048	25006073	0	-.2499	.468	-.691	.2183	.2895	-.421	-.1566	-.1314
France	FRA	25000048	25003920	0	-.247	2.6352	-.7375	1.1453	1.2432	-1.6678	.3473	.405
France	FRA	25000048	25005454	0	-.2735	-1.3452	-1.1887	-.6902	-1.5179	-.0821	-1.305	-1.4344
France	FRA	25000048	25003580	0	-.3412	-1.0351	.7739	-.017	-1.6013	-.1602	.1701	.5553
France	FRA	25000048	25003877	0	.2961	.0789	.8348	-.4819	-.5133	-.8849	-.454	.1216
France	FRA	25000048	25003118	0	-.5899	.5946	1.9359	-1.657	4.848	-1.6678	.5075	.9883
France	FRA	25000048	25005286	0	-.893	-.4145	.9705	-.7311	.4911	.0935	-.9936	.4659
France	FRA	25000048	25005957	0	-1.1048	.0634	.0226	.7113	.1561	1.0062	.1701	.1216
France	FRA	25000048	25007008	0	-1.483	1.2587	1.9359	.6697	3.2455	-1.6678	-.6852	.6377
France	FRA	25000048	25005584	0	-.3187	2.6352	1.9359	3.6039	4.8357	.3419	2.4277	2.0955
France	FRA	25000048	25000721	1	-1.3001	2.6352	1.9359	-1.3089	.0736	.19	.5755	2.0955
France	FRA	25000048	25007551	1	-1.4333	.8747	.0226	1.128	.8129	-1.6678	.5755	-.8443
France	FRA	25000048	25005205	1	.3091	-.2662	.0226	.7113	-.0408	-.5309	.5755	.1216
France	FRA	25000048	25002396	1	-.0808	1.3939	-.9607	-1.0129	.4187	-.7368	-1.4019	-.6912
France	FRA	25000048	25004570	1	-.6074	2.6352	1.013	-1.6821	.4538	-1.5744	1.3467	1.3857
France	FRA	25000048	25002492	1	-.8161	-.2662	.032276573362152	.272	.4709	1.4988	.301746393143769	.143950352413558
France	FRA	25000048	25004155	1	-.7189	-.4203	-.3802	.4916	.1383	-1.6291	.0256	-.1563
France	FRA	25000049	25006647	1	-.2741	-.0862	.164602582908897	.632149876283625	.432397341972237	1.5004	.372323444978411	.2713
France	FRA	25000049	25001957	1	-.7095	2.6352	.586	.803	.4464	.0161	-.3733	-.1563
France	FRA	25000049	25007203	1	-.7137	-.4203	-.7638	-.1295	.2635	.4549	.5755	.1216
France	FRA	25000049	25002013	1	-.117851499492267	.311464992444355	.231457101750141	-.0834825764109788	.155744010421426	.0238276424850237	.178670745105023	.31799494022347
France	FRA	25000049	25005274	1	.5783	-.0862	-.9607	-1.6821	-.9545	-.3514	-2.1355	-.1563
France	FRA	25000049	25005611	1	.0534	.307451025328184	.241792032167337	-.0722408022426874	.157969761131974	.031155599442055	.172319020015067	.33384039086547
France	FRA	25000049	25002566	1	-.4149	-.5743	.0226	.6804	.0866	1.1797	2.4277	-.1563
France	FRA	25000049	25007385	1	.0335	1.3889	.586	.021	.4671	.0707	-.3733	1.2147
France	FRA	25000049	25000266	1	-1.2691	-.0862	-.5373	-1.1025	-1.2056	-.0519	.075	-.1563
France	FRA	25000049	25005702	1	-.8265	.328075017970528	.188690568524378	-.130001680950358	.146533726667939	-.0064958625632925	.204954546846785	.252425559104973
France	FRA	25000049	25005017	1	.3223	2.6352	1.9359	.0353	-.0669	-.2306	.0256	1.2147
France	FRA	25000049	25001940	1	.8807	.288059925074733	.291719115781181	-.0179328411620463	.168722154940469	.0665562751063623	.141634429325352	.410388283029874
France	FRA	25000049	25006069	1	-.802	-.1959	-1.5179	.4339	.1595	-1.6678	-1.1469	-.5019
France	FRA	25000049	25002804	1	-.4332	-.0862	-.2236	-1.012	-.409	.1178	.1969	-.9471
France	FRA	25000049	25006525	1	-.144	.2718	1.0433	.9933	.1556	1.3081	.5755	.4504
France	FRA	25000049	25007047	1	-1.0849	.334131660428514	.173096275757767	-.146964302905196	.143175309455181	-.0175529574401896	.214538613369476	.228516487020745
France	FRA	25000049	25002956	0	-.6301	2.6682	1.1657	.5787	-.1284	-.1452	2.4277	1.2841
France	FRA	25000049	25006998	0	.0234	.308154195892192	.239981549260997	-.0742101468968869	.157579852012845	.0298718809965948	.173431721236742	.33106456980306
France	FRA	25000049	25001240	0	.6278	2.6352	1.9359	.4806	.3971	3.6292	1.2607	2.0955
France	FRA	25000049	25000395	0	.7813	-.6501	-.227	-.0539	-.5101	.0861	-.7078	-.3297
France	FRA	25000049	25007065	0	-.7781	1.1493	.8038	-.8921	1.2339	-1.6678	2.4277	2.0955
France	FRA	25000049	25001611	0	.8836	-.4136	.0226	.6352	-.086	-.4753	.5755	.1216
France	FRA	25000049	25000981	0	-.3699	.317372761986332	.216246118358876	-.100028255313442	.152468143461073	.0130423321766117	.188019234252897	.294673555674859
France	FRA	25000049	25004628	0	.0457	-.0862	.226316726783942	.5844	-.0408	.308151850893713	.5755	.303430193229513
France	FRA	25000049	25000390	0	.4557	.142	-.5034	.6347	.2295	1.1554	.5755	.1216
France	FRA	25000049	25002443	0	-.163356848461614	.4646	1.9359	-1.0873	-.065	-.2275	2.4277	1.515
France	FRA	25000049	25002882	0	.3783	.7308	1.4967	-.2077	.7253	-.5101	1.5037	1.515
France	FRA	25000049	25007143	0	-.6463	2.6352	1.9359	.977	1.5089	1.0063	1.802	2.0955
France	FRA	25000049	25005881	1	-.1388	.3464	.766	-.1287	-.1033	.6109	-.4771	.9097
France	FRA	25000050	25005788	0	-.9318	.101037740031955	.00351933646662095	-1.00470421808479	-.378772362904322	-1.6678	-.204087511605899	.1216
France	FRA	25000050	25000733	0	.7124	-.891	-.9607	.0386	-.4756	-.801	-.2821	.1216
France	FRA	25000050	25005731	1	.9353	.5923	.8348	-.1173	-.2438	-1.6678	.2047	2.0955
France	FRA	25000050	25006970	0	.4264	2.6352	1.9359	-1.1025	2.2837	.2122	.7017	2.0955
France	FRA	25000050	25003871	0	.8554	1.0508	1.9737	-.637	.5535	.0519	1.3573	2.0955
France	FRA	25000050	25007152	0	1.3004	1.7671	1.9359	.2979	1.0198	-.8768	2.4277	2.067
France	FRA	25000050	25003410	1	.3691	2.6352	1.9359	.4691	1.1609	.438	1.6338	.7566
France	FRA	25000050	25006021	1	-.117851499492267	.311464992444355	.231457101750141	-.0834825764109788	.155744010421426	.0238276424850237	.178670745105023	.31799494022347
France	FRA	25000050	25005824	1	-.117851499492267	.311464992444355	.231457101750141	-.0834825764109788	.155744010421426	.0238276424850237	.178670745105023	.31799494022347
France	FRA	25000050	25001378	1	-.2065	-.7184	-1.2062	-.0695	-.1945	.1474	-.8835	-.2895
France	FRA	25000050	25005843	0	.2409	-.0862	.0226	1.2836	.8779	-1.6678	.5755	-1.1252
France	FRA	25000050	25007030	1	.4285	.96	.8348	.3955	.5475	-.4173	.1701	.557
France	FRA	25000050	25005051	0	.9283	-.59	1.9359	.6979	.0445	.414	.8038	2.0955
France	FRA	25000050	25003231	1	-.117851499492267	.311464992444355	.231457101750141	-.0834825764109788	.155744010421426	.0238276424850237	.178670745105023	.31799494022347
France	FRA	25000050	25002108	1	.3389	-.5624	-1.161	.1917	-.5735	.4858	1.2034	.3216
France	FRA	25000050	25001606	1	-1.2452	.957	1.013	1.4225	.9515	1.5717	2.4277	.9339
France	FRA	25000050	25005043	1	.7317	.291552338875971	.282727050679691	-.0277139196112371	.166785606315465	.06018047349391	.147160845393003	.396601705086569
France	FRA	25000050	25002867	1	.3482	1.3889	1.1381	-.4289	1.3465	-.3007	-1.5848	.4104
France	FRA	25000050	25001034	0	-.8151	-1.2575	1.2341	-.4484	.0766	-1.6291	-.6599	.1216
France	FRA	25000050	25007466	0	.4862	-.1149	.8348	-1.1172	.3762	-1.6678	-.4323	1.515
France	FRA	25000050	25002323	0	-.117851499492267	.311464992444355	.231457101750141	-.0834825764109788	.155744010421426	.0238276424850237	.178670745105023	.31799494022347
France	FRA	25000050	25002333	0	-.117851499492267	.311464992444355	.231457101750141	-.0834825764109788	.155744010421426	.0238276424850237	.178670745105023	.31799494022347
France	FRA	25000050	25002727	0	.9518	1.2587	.1386	.0445	-.3943	-.0607	.5755	.1216
France	FRA	25000050	25007034	0	-.0251	.309290988304004	.237054601895747	-.0773939207545094	.156949498936921	.0277965361764342	.175230588211783	.32657699241883
France	FRA	25000050	25006611	1	.6019	2.6352	1.9359	3.6039	1.7448	3.5379	2.4277	2.0955
France	FRA	25000050	25003288	1	-.8053	.0789	-.691	-.1759	.5211	-.2464	.5755	.1216
France	FRA	25000050	25000256	0	.7971	-.2662	-.6315	.0748	-.1256	-.2275	-.1727	-.5251
France	FRA	25000051	25004723	1	-1.3261	1.3889	-.829	-.0764	1.6297	1.4548	1.8077	.2937
France	FRA	25000051	25000758	0	-1.1573	-1.3399	.0226	-.919256252720017	-.558171689350642	-1.6678	.5755	.1216
France	FRA	25000051	25000687	1	-.2664	.0214	.4802	.9613	2.4817	.3735	1.802	2.0955
France	FRA	25000051	25003820	1	-.1936	-.6501	-.9607	.4132	.4262	.6196	.1701	.4725
France	FRA	25000051	25006504	1	-.461	.271	-1.296	-1.3723	-2.1193	-.9484	-.7394	-1.7277
France	FRA	25000051	25000204	1	-.6372	-.2662	-.5373	.478	.8094	.2386	.111270899578128	.1216
France	FRA	25000051	25002744	1	-.7705	-.5743	-.9607	-2.0365	-.5745	-1.6678	-.4805	-.6774
France	FRA	25000051	25004704	1	-.9124	1.7162	.7162	-.5638	-.1613	-1.6678	.5755	.9097
France	FRA	25000051	25006935	1	-.6296	.1221	.7739	-1.2296	-.9921	-1.6678	-.2128	.7095
France	FRA	25000051	25006320	1	-.4707	1.3889	.7162	-.1622	.7908	.1078	.9911	.833
France	FRA	25000051	25003847	1	.2173	-.0862	.0226	.8747	.7637	-.8849	.5755	.1216
France	FRA	25000051	25002501	1	-.6594	2.6352	1.9359	-.4348	-.2503	.2537	2.0386	2.067
France	FRA	25000051	25002805	1	-1.3935	-.5616	-.4728	-.7688	-1.0866	-.6073	-.6852	-.5251
France	FRA	25000051	25001530	1	-.5277	-.7221	-1.0611	-.3543	-.9321	.0033	-.6852	-1.5679
France	FRA	25000051	25003246	1	-.418	.3326	-.9557	.3011	-.652	-.027	-.6027	.4794
France	FRA	25000051	25002699	1	-1.0256	.5946	.4173	-.8237	-.4234	-1.6678	-.131570582494703	-.2658
France	FRA	25000051	25006299	1	-.1121	2.6352	.9268	-.9557	.6272	-.3768	-.0466	-.6195
France	FRA	25000051	25001488	1	-.2923	1.2587	-.1699	.0948	.4489	-.2964	.250802523871591	.286252688787698
France	FRA	25000051	25005372	0	-1.7723	-.8305	-.227	-.4388	-.2785	.1205	.5755	-.8273
France	FRA	25000051	25002116	0	1.0458	.4048	.9192	-.2478	.6064	.2577	1.1417	1.2147
France	FRA	25000051	25000052	0	-.2511	-1.5155	-.0951	-1.2279	-.2566	-.1237	.9203	-1.3384
France	FRA	25000051	25001165	0	-1.2477	.436468133876742	.290473647066322	.5919	.365	.306212821019177	.423586517352619	.313360766706575
France	FRA	25000051	25002873	0	-1.1994	-.7042	1.1355	2.0327	1.5638	-1.6678	1.802	1.0904
France	FRA	25000051	25002684	0	.1621	2.6352	1.9359	.7685	2.2198	.2898	2.4277	1.3857
France	FRA	25000051	25002084	0	-.4579	-.7526	-.6843	1.4648	.0016	.6374	-1.1941	-1.4827
France	FRA	25000051	25007225	0	-.9491	1.153	1.4967	-.5121	.4853	-1.6678	1.3958	1.515
France	FRA	25000051	25001723	0	-1.402	.4546	.7162	.3343	.6145	.4643	2.4277	.8567
France	FRA	25000052	25005855	1	.5569	.2695	-.4728	-.7919	.1725	.0778	-.1972	-.1563
France	FRA	25000052	25002843	1	-.628	-.4203	-.6446	-.6447	-.5475	-.0174	-2.1355	-.4095
France	FRA	25000052	25001223	1	.9667	1.2587	-.442	1.4392	1.0699	.7813	1.5037	2.0955
France	FRA	25000052	25006956	1	-.3295	.2086	-.4806	-.8293	-.473	-1.6678	-.6852	.2224
France	FRA	25000052	25007350	1	.3997	.528	1.9359	-.7708	-.5253	-1.6678	-.6852	.9097
France	FRA	25000052	25006402	1	.5993	-.4203	-2.1689	-.6525	-.9512	-.2623	-2.1355	-1.3141
France	FRA	25000052	25006147	1	.3723	-.0764	-.7836	-.8703	-.45	-.4795	-.6791	-.6924
France	FRA	25000052	25001374	1	-.2885	-.2509	-.1587	-.0075	-.7686	.228	-.0987	-.7108
France	FRA	25000052	25005100	1	.6667	-.5852	.8038	-.2772	-.1496	.2092	-.6822	1.0177
France	FRA	25000052	25000362	1	.1574	-.6447	-.4728	.0087	-.3104	.1055	-.2128	-.2503
France	FRA	25000052	25001372	1	.1577	.3266	-.227	.0043	-.6179	.3425	1.0689	1.2841
France	FRA	25000052	25000976	1	.2728	.0696935023773751	.0664412203147846	-.284108468796784	-.3533	-.104682130205364	-.0471547139247536	.170280567044787
France	FRA	25000052	25003334	1	.761	.0553869252067532	.0321847061237989	-1.0587	-.3846	-.1529	-.185371411825597	.185475215563361
France	FRA	25000052	25005092	1	-.3294	-.1629	-.8099	-.3821	-.6568	-1.6678	-.6852	-.4607
France	FRA	25000052	25002258	1	-1.1201	-.125831821044895	-.117205683111505	.3216	-.7496	.4779	-.6852	.1216
France	FRA	25000052	25006373	1	-1.6348	-.2366	-.227	-.0827	-1.0498	.2896	-.8831	2.0955
France	FRA	25000052	25005586	1	.6934	-1.1408	-.711	-.1147	-1.4967	-.4318	-2.1355	-1.0296
France	FRA	25000052	25006944	1	-1.3428	2.6352	.0226	.0099	.731	.1869	.1648	-.1563
France	FRA	25000052	25003015	1	.2154	1.1493	1.0108	.0043	.524	-.1006	.5755	1.515
France	FRA	25000052	25005336	1	-1.2456	-.0862	.0226	-.0974	-.55	-.206	.0888	-.3856
France	FRA	25000052	25002351	1	-.8315	-.0862	.0226	.0784	-.4823	-1.6678	.2163	-.4607
France	FRA	25000052	25005544	1	.7717	.468	1.9359	-.1044	.4054	-.0961	.7688	2.0955
France	FRA	25000052	25001718	1	.6559	2.6352	.8038	-.7118	-.2433	-.9292	-.255	.9097
France	FRA	25000052	25005258	1	1.4003	.2063	.3416	.1628	.2664	-.801	-1.054	-.4607
France	FRA	25000052	25002650	1	-.4058	1.2128	.5462	.2054	.4572	-.9292	-.5798	2.0955
France	FRA	25000052	25004904	1	-.1027	2.6352	1.9359	.2689	.3936	.562	-.6595	2.0955
France	FRA	25000052	25003386	1	-.6773	.96	.0226	-.1115	-.1162	-1.6678	.0256	.1216
France	FRA	25000052	25006135	1	-.4701	1.4003	1.9737	.4927	-.0586	-.1721	1.0267	2.0955
France	FRA	25000052	25005924	1	-.4412	-.0862	.8116	-.5312	-.0414	-.8849	-.6852	.7864
France	FRA	25000052	25006568	1	.4202	.528	-.4489	.8689	.1614	.5333	-.8738	-.2503
France	FRA	25000052	25004615	1	.7201	.58281534482012	.537940076586337	.5877	.7824	.7183	.498221167927085	.635964897496148
France	FRA	25000052	25003788	1	.98	-.0344751269765665	.0926678510420594	.0011	-.7584	.4006	.1693	.1907
France	FRA	25000053	25001708	1	.0522	.4121	.4173	.0101	-.0862	-.298	-.0823	.1959
France	FRA	25000053	25004405	1	-.8391	-.2548	.1386	-.0236	.1222	-.0614	-.2004	-.1563
France	FRA	25000053	25000289	1	.6191	-.7737	-.829	-.2594	.1508	.2993	-.5172	.1216
France	FRA	25000053	25000350	1	-.6182	-.0862	.0226	.0853	-.2785	1.1922	.1701	.1216
France	FRA	25000053	25003417	1	-.7317	.2086	-1.3694	-.4003	-.415	.5222	-.4948	-1.3017
France	FRA	25000053	25005557	1	-.1809	.0789	1.9359	-.2594	.2676	.4346	.3482	-.3297
France	FRA	25000053	25002542	1	-.4131	1.3889	1.0433	-.0226	.0288	.5085	-.3059	.7095
France	FRA	25000053	25002716	1	-.5614	-.089	-.7302	-.221	-.3828	.4172	-.6852	.7627
France	FRA	25000053	25006313	1	-.7255	-.0862	.0226	.2757	-.2939	.3346	-.0507	.1216
France	FRA	25000053	25005969	1	-.8775	-.891	-.7902	-1.3089	-.4442	-.2942	-.5832	-.1563
France	FRA	25000053	25002838	1	.5957	.3464	.0226	.2537	.3165	.4853	-.6852	.4777
France	FRA	25000053	25006827	1	-.779	-.269	-.7902	-.5049	-.1974	-.2532	-.6852	-.1563
France	FRA	25000053	25006788	1	.2655	.5315	-.8092	-.1914	-.1779	-.6274	-.0823	.3158
France	FRA	25000053	25001570	1	-.0875	-.5743	.231	-.2099	.4347	.1538	-.6852	1.2147
France	FRA	25000053	25007238	1	-.9382	-.0088	.0226	-.4647	-.9547	-.0716	-.3012	-.2503
France	FRA	25000053	25004172	1	.4094	-.59	-1.0611	-.936	-.9194	-.6274	-1.5537	-.6774
France	FRA	25000053	25005020	1	-.0127	-.891	-.6843	-.7335	-.8524	-.0041	-.6852	-.959
France	FRA	25000053	25000407	1	.6633	-.59	-1.3074	-.8106	-.891	.3635	-.6852	-1.6557
France	FRA	25000053	25007286	0	-.8189	-1.3452	.0226	-.1926	.8779	-1.6678	.5755	-.5305
France	FRA	25000053	25000170	0	-2.8244	.1386	.9192	-.7708	-.6047	.1574	.0444	1.515
France	FRA	25000053	25007366	0	-.016	-.7221	-.227	-.2389	-.8912	.2181	-.3912	-.3297
France	FRA	25000053	25007498	0	-.5509	.7332	.7162	.5339	.9669	.6804	1.802	.557
France	FRA	25000053	25001185	0	.0772	.5696	.1386	-.3789	-.2119	.4282	.3768	.7435
France	FRA	25000053	25005616	0	-.374	.8072	.0226	-.1923	.7432	-.5309	-.0992	-.4607
France	FRA	25000053	25004994	0	-.6288	1.1306	-.1882	.1525	.941	.602	.7679	.4725
France	FRA	25000053	25006932	0	-.4032	.6555	-.7863	-.7866	.3421	-.0583	-.1727	-.1563
France	FRA	25000053	25006917	0	-.057	-.0862	.0226	-.4847	.337	-.7054	.1693	-.5093
France	FRA	25000053	25000365	0	-.3017	1.3889	.8348	.0347	.6595	-.4463	1.8077	1.1013
France	FRA	25000053	25005577	0	-.5277	-.4314	-.227	-.1059	.1502	.1993	-.0857	-.222
France	FRA	25000053	25001172	0	.1895	.5923	.586	.2225	.6181	.5266	.5755	.1216
France	FRA	25000053	25001990	0	.7583	-.59	.0226	-1.0265	-.5527	.4263	-.5832	.4777
France	FRA	25000054	25007154	1	.2642	.30251008016509	.254513692055888	-.0584028738058456	.160709522542382	.0401758610521553	.164500439430766	.353345160197341
France	FRA	25000054	25002083	1	.0366	2.6352	.5433	-1.6841	1.467	-.4612	-.3618	.9883
France	FRA	25000054	25005377	1	-.9638	2.6352	1.9359	3.6039	-3.7095	-1.6678	-2.1355	-2.5027
France	FRA	25000054	25006520	1	.3811	.299770058867341	.261568540447594	-.0507289941366483	.162228868409919	.0451780839279652	.160164613670308	.364161609603867
France	FRA	25000054	25002293	1	-.0531	.309947280830411	.23536481784983	-.0792319757650955	.156585583759068	.0265983989606713	.176269109352012	.323986226093913
France	FRA	25000054	25004071	1	-.9245	.330372041812953	.182776324363666	-.13643487348741	.145260023545454	-.0106893428184625	.208589370837589	.243357876967766
France	FRA	25000054	25001150	1	-.0053	.308826895731759	.238249520613932	-.0760941532827377	.157206838955546	.0286437903504379	.174496205405477	.328409034320021
France	FRA	25000054	25003665	1	-.0481	-.2662	.0226	.062	.2323	.2102	.2163	.0301
France	FRA	25000054	25005613	1	-1.3731	.362441937308544	.17920388060849	-.0617	.18785861998219	.0178432966809439	.25925963768197	.221692583752555
France	FRA	25000054	25002376	1	-1.1598	1.153	-.2943	-.2894	.5289	.0918	2.4277	.3535
France	FRA	25000054	25000252	1	-.01	.6478	-.0154	-.315120177602458	.8779	-1.5939	2.4277	.1216
France	FRA	25000054	25000424	1	-.1123	-.0577824560247688	-.0674679381330874	-.442167344556986	-.66	-.206381805392482	-.156886898935628	.0267560004260884
France	FRA	25000054	25001125	0	-.6261	-.0862	.0226	1.2836	.8779	1.5721	.5755	.1216
France	FRA	25000054	25003524	0	.0509	2.6352	-2.664	-1.4319	-3.4698	-1.6678	.5755	.4777
France	FRA	25000054	25004645	0	-.4939	.320279200317563	.20876278901267	-.108168213217467	.150856519102009	.00773629593537618	.192618399302485	.28320016195023
France	FRA	25000054	25006421	0	-.8892	1.3939	-.9285	-1.2502	.309	-.2979	-2.1355	-.8385
France	FRA	25000054	25002483	0	-1.0134	2.6352	1.9359	3.6039	1.4424	3.6292	2.4277	2.0955
France	FRA	25000054	25000356	0	.0509	2.6352	1.9359	3.6039	4.8357	3.6292	2.4277	2.0955
France	FRA	25000054	25002946	0	-.3235	.316285191514	.219046331920683	-.0969823355816136	.153071202898658	.0150278167055901	.186298256363373	.298966825584721
France	FRA	25000055	25002372	1	.7726	-1.1832	-.335	-.5181	-1.1818	-1.6678	-.9906	.1216
France	FRA	25000055	25006533	1	.6362	-.6879	1.9359	.3021	-.0425	-.4487	.0221	.1216
France	FRA	25000055	25006039	1	.0092	1.127	.7162	.2224	.0658	.6547	.3482	.833
France	FRA	25000055	25000209	1	-.0617	.3779	-.691	.311	-.2063	.2379	-.5798	.1216
France	FRA	25000055	25003640	1	.3897	.5193	-.829	-.0927	-.4204	-.219	.1701	.1216
France	FRA	25000055	25006910	1	-1.2746	.7332	1.1355	-.1176	-.3981	-.219	-.3055	1.0641
France	FRA	25000055	25002916	1	-.382	-.4203	.0226	.1749	.2405	.4836	-.4816	-.1563
France	FRA	25000055	25006072	0	-.8401	-1.0693	-.7638	.5143	-.6475	-.143	.5755	.1216
France	FRA	25000055	25007171	0	.0925	2.6352	1.9359	.676	.6281	3.6292	2.4277	2.0955
France	FRA	25000055	25002479	0	.9127	2.6352	1.9359	.2849	.9882	.769	.8038	2.0955
France	FRA	25000055	25005605	0	.3856	.299664583282739	.261840112883545	-.0504335924385184	.162287354777788	.0453706416947842	.159997708487056	.364577982763228
France	FRA	25000055	25005741	0	1.0949	.283039287247719	.30464596373245	-.00387172033106191	.171506106051046	.0757220248069481	.133689742602595	.430207645415485
France	FRA	25000055	25005939	0	.6759	.3253	1.9359	-.737	-.5108	-.1237	2.4277	.9883
France	FRA	25000056	25000898	1	-.7146	.0747	1.4967	-.1169	1.2505	-1.6678	.5409	2.0955
France	FRA	25000056	25006117	1	-.0482	-.0862	-1.1926	-.28	-.5193	-.0614	-2.1355	-.1563
France	FRA	25000056	25005262	1	-.752	-1.7348	-1.7997	-1.7857	-1.3928	-.4318	-2.1355	-1.1252
France	FRA	25000056	25005609	1	-.9983	-.7938	1.4967	-.5695	-.1703	-.2607	-.9936	1.515
France	FRA	25000056	25004410	1	.4959	-.2479	1.036	-.5724	-.5666	.0795	-.1918	.7864
France	FRA	25000056	25005220	1	-.1094	2.6352	1.9359	-.0156	.9689	1.1623	.5755	.149
France	FRA	25000056	25002973	1	-.978	2.6352	1.9359	.2736	1.0171	.5941	2.3519	2.0952
France	FRA	25000056	25001544	1	.3617	.0502	1.2899	-1.2502	.5401	-.006	2.4277	.7095
France	FRA	25000056	25000236	1	-.8062	-.1629	-.829	-.9285	-.6727	-.1845	-.5172	-.4607
France	FRA	25000056	25004609	1	.1351	-.5743	.0226	.1059	.0447	-.0287	-.4771	-.1563
France	FRA	25000056	25001765	1	-.4524	1.3889	1.9359	.812	.5391	.6217	-.3206	1.1013
France	FRA	25000056	25000117	1	.348	-.0862	-.4806	-.444	1.2937	.039	.5755	-.8443
France	FRA	25000056	25002360	1	.1193	-.5743	.0226	-.4253	-.3746	-.0033	-.4948	-.1563
France	FRA	25000056	25006962	1	.1686	-.3386	.0226	.0767	-.4243	.2722	-.2821	-.2503
France	FRA	25000056	25003543	1	-.5093	.8762	.4173	-.1439	-.4973	-.8768	-.6852	-.1563
France	FRA	25000056	25001173	0	-.7768	.468	1.9359	-1.4373	1.0093	-1.6678	-.9568	.1216
France	FRA	25000056	25007382	0	.5301	-.9334	.1882	-.1906	-.4349	.5331	-.3727	-.7317
France	FRA	25000056	25005167	0	.2462	-1.3452	1.9359	.2442	.458	.414	2.4277	2.0955
France	FRA	25000056	25003012	0	-.7474	.2086	.0226	-.2431	.8207	.0044	.1922	.1216
France	FRA	25000056	25005979	0	.6615	2.6352	1.9359	.686	.9681	1.1812	2.4277	2.0955
France	FRA	25000056	25002834	0	.5026	-.7375	.0226	-2.64	-.4018	-1.6678	.5755	.1216
France	FRA	25000056	25003573	0	.1039	.2032	.1386	-.0663	.1555	.4077	.9628	-.1563
France	FRA	25000056	25001402	0	-.2297	-.0862	.0226	-.7919	.4068	.4668	.5755	.1216
France	FRA	25000056	25000833	0	-.0758	1.7671	.4173	-.7919	.5917	-.4223	-.1727	.7095
France	FRA	25000056	25003571	0	-.6574	.4718	-.9607	-.7708	.1539	.0402	-.4948	1.1232
France	FRA	25000056	25003289	0	.2042	.1489	-.4806	-.147	-.0743	.191	-2.1355	.4994
France	FRA	25000056	25005414	0	-1.3007	-.0071	.0226	-.619	.156	.1055	.5755	.1216
France	FRA	25000056	25004829	0	.4166	-.59	.4173	-.7248	.1673	.0165	.2054	.3216
France	FRA	25000056	25006395	1	.9808	-.5743	1.9359	.1232	.0347	.65	-.2821	.9883
France	FRA	25000056	25007433	0	.7999	.0402	.7162	.0014	.4694	.5032	1.1171	.1959
France	FRA	25000057	25000124	1	-.2484	.5177	-.6843	-2.6893	-.1029	-1.653	.5755	-.1563
France	FRA	25000057	25004140	1	.6298	-.4203	.0226	-.2557	-.4244	-1.6678	-.4801	.1216
France	FRA	25000057	25003923	1	-.2108	-.5884	1.1381	.4123	-.8929	-1.6678	-.4775	1.515
France	FRA	25000057	25001546	1	-.5175	-1.3452	.0226	.1941	-.9291	.4394	.5755	.1216
France	FRA	25000057	25000297	1	-.4761	-.59	.0226	.8761	.4865	1.0062	.5755	.1216
France	FRA	25000057	25003530	1	-.5285	.0763	.0226	-.4289	-.821	-.1778	-.6852	-.1563
France	FRA	25000057	25002058	1	-.1231	.215	.2092	.2725	.6215	.0822	.0405	.557
France	FRA	25000057	25004776	1	.8423	.5266	.8348	.1376	.8632	.949	.5409	.1216
France	FRA	25000057	25000411	1	.4993	.8762	-.3802	-.0245	.278	.1816	.3482	.557
France	FRA	25000057	25001355	1	-.2607	2.6352	-1.277	.2824	-.2548	-.0614	-.5945	-.8443
France	FRA	25000057	25006954	1	-.9263	.2127	-1.0611	-2.6893	.2417	-1.6678	-1.5596	-.6544
France	FRA	25000057	25006197	1	-1.089	-1.4174	-.7836	-.6422	-1.7294	.5932	-.674	-1.2008
France	FRA	25000057	25001709	1	.4149	.879	-.0951	-.4622	-.052	-.0879	-.9759	.0484
France	FRA	25000057	25006013	1	.7419	2.6352	1.9359	3.6039	4.8357	3.6292	2.4277	2.0955
France	FRA	25000057	25003961	1	.7006	-.0862	.0226	.7113	-.3076	1.0062	.1922	.1216
France	FRA	25000057	25001907	0	-.3282	-.2479	-.6863	.6572	-.1821	-.4173	-2.1355	-.3297
France	FRA	25000057	25002828	0	.4081	.4319	.0226	-1.2227	-.4538	-.0949	1.4793	-.8102
France	FRA	25000057	25003434	0	-.4883	.2051	1.1381	-.1784	-.1806	.0995	.1648	2.0955
France	FRA	25000057	25007618	0	.4695	2.6352	.0226	-.0162	-.141	-1.6678	.5755	.1216
France	FRA	25000057	25006066	0	-.1142	-.0862	-.227	-.8069	.0461	-1.6678	-.176	-.1563
France	FRA	25000057	25000095	0	-2.1427	.1719	.3461	-.9412	-.4271	-1.6678	.0215	-.7317
France	FRA	25000057	25001619	0	1.0621	-.4314	-.691	.6089	-.4638	.9865	.3482	-.2503
France	FRA	25000057	25007230	0	1.0186	-.0862	.0226	.7113	-.0408	1.0062	.5755	.1216
France	FRA	25000057	25002251	0	.5359	-.411	1.9359	.1053	.8779	.4641	2.4277	.1216
France	FRA	25000057	25006286	0	.1025	.0789	-.4806	-.3021	1.3735	-.2979	-.3912	-.2201
France	FRA	25000057	25003508	0	.7398	-.5982	1.4967	-.3898	.5564	.2329	.5755	2.0955
France	FRA	25000057	25005965	0	.0869	-.983	-.227	-.2819	-.2578	.3338	-.2004	.2546
France	FRA	25000057	25002168	0	.9288	-1.0201	-.7638	-1.1783	-1.102	-.3261	-.2128	.1216
France	FRA	25000057	25000918	0	-.5749	-.0862	.0226	.7113	.386426580889905	1.0062	.288081308522731	.1216
France	FRA	25000057	25006346	0	.3183	-.0862	.0226	.7113	-.0408	1.0062	.3768	.1216
France	FRA	25000057	25005761	0	-.1113	-.0862	.0226	.8039	.4465	.8356	.5755	.1216
France	FRA	25000058	25006923	1	-.0406	-.8792	-.227	-.0504	-.3626	.2962	-.1021	.1216
France	FRA	25000058	25007561	1	-.6866	-.119897060172328	-.163399190918946	-.553381379550583	-.8345	-.278139767009883	-.204248321320289	-.0861179123368607
France	FRA	25000058	25007331	1	-1.7182	-.6514	.8425	1.4063	1.1572	1.0122	-2.1355	1.2147
France	FRA	25000058	25002068	1	-.7555	.32641084763571	.192975378069383	-.125340898602086	.14745651158321	-.00345772890903671	.202321153955488	.258995002286011
France	FRA	25000058	25001823	1	-.117851499492267	.311464992444355	.231457101750141	-.0834825764109788	.155744010421426	.0238276424850237	.178670745105023	.31799494022347
France	FRA	25000058	25004315	1	-1.32	.339642173748454	.158908124715081	-.16239740051194	.140119721658278	-.0276130309911127	.223258481943334	.206763302628322
France	FRA	25000058	25006713	1	-1.2909	.5338	1.4967	.0360744986315616	.0961	.4165	.1693	.7095
France	FRA	25000058	25004201	1	-.8578	2.6352	1.9359	-.8986	.2635	-.7368	-1.0906	.9883
France	FRA	25000058	25001521	1	-.0366798794740337	.685043570475067	.741916758527588	-.0116629677636597	.395829431756207	.0646991368977627	.2054	1.1508
France	FRA	25000058	25003592	1	.5712	-.100129431747757	-.0572847892769543	-.7797	-.5934	-1.6678	-.379129624448069	.0602644289126831
France	FRA	25000058	25002922	1	.9107	-.59	-1.0611	.4094	-.5104	.2477	-2.1355	-.5912
France	FRA	25000058	25001446	1	-1.7623	.350009251763806	.132215571732604	-.191432105197021	.134371161545263	-.0465393199386808	.23966340695489	.165838447431518
France	FRA	25000058	25003912	1	.1749	-2.9627	-2.664	-2.6893	-.6966	-.8768	-2.1355	-2.5027
France	FRA	25000058	25001480	1	-2.2321	2.6352	.3619	.7511	.2883	1.2393	-.3991	-.0596
France	FRA	25000058	25000248	1	-2.0224	.356105740553752	.116518684934634	-.20850632334893	.13099064948242	-.0576691588608207	.24931052654681	.14177207882042
France	FRA	25000058	25006945	1	-1.5347	-.9334	-.6173	-.2103	-.433	-.2499	-.7867	-2.5027
France	FRA	25000058	25005047	1	-1.0039	2.6352	1.9359	-.2982	.8267	-.568	-.309	2.0955
France	FRA	25000058	25007309	1	-.5153	.957	-.9267	-.1242	.7937	-1.0529	-2.1355	-.0604
France	FRA	25000058	25003444	1	-.1898	2.6352	-.2614	.2176	1.33	.3749	.5755	-.5292
France	FRA	25000058	25003412	0	-1.1503	-.8785	-.3802	.0507	-1.2412	-.1475	-.8913	-.7496
France	FRA	25000058	25007168	0	-.9987	.9275	.7162	.9128	.9515	-.2092	2.4277	.2546
France	FRA	25000059	25005365	1	-1.525	1.1493	-.227	-2.6893	-.7072	.943	-1.2624	.0729
France	FRA	25000059	25000148	1	-.5286	-.2479	.0226	.0429	-.377	.1858	.1701	.1216
France	FRA	25000059	25007261	1	.9345	-.2509	1.2899	-.619	-.4054	-.8849	-.6629	-.3856
France	FRA	25000059	25005174	1	-1.2687	-.9752	.7162	-.3859	.2521	.5859	-.0553	-.4607
France	FRA	25000059	25002708	1	-.3441	.9535	.0226	-.0598	-.0322	.183	-.5832	-.1865
France	FRA	25000059	25003918	1	-.0945	-.7737	.0226	-.6447	-.7923	-.2708	-.6852	-.1563
France	FRA	25000059	25005988	1	-.4276	-.0862	-.5907	-.4009	-.1839	.1012	-.4948	.3216
France	FRA	25000059	25006957	1	.2388	.96	-.227	-.2627	.1571	-.5309	-.6852	.6377
France	FRA	25000059	25001313	1	.0396	2.6352	.8348	.1453	.4201	.3991	-.5832	1.515
France	FRA	25000059	25003007	1	.3193	.528	.6907	.0243	-.6509	.4319	.7641	.5553
France	FRA	25000059	25007355	1	-.0487	.3326	.8348	-.3461	-.6643	.0276	.2054	-.4607
France	FRA	25000059	25006340	1	1.353	-.7353	.4173	-.3127	.4612	-.2532	-.0534205803438318	.3158
France	FRA	25000059	25002063	0	-.9558	-.7757	-1.161	-.9348	-.1389	-.1453	-2.1355	.2286
France	FRA	25000059	25003750	0	.2636	1.3939	1.9359	-.262	.4469	-.1776	-.6451	1.2147
France	FRA	25000059	25002724	0	-.8279	.2718	-.3802	-.3492	-.0672	-.0814	-.5832	-.1563
France	FRA	25000059	25001382	0	-.7792	1.3889	1.1381	-.2671	.0976	.5249	-.1727	1.2147
France	FRA	25000059	25000648	0	.268	.3039	.3461	-.9998	.4278	-.2154	-.3912	-.1563
France	FRA	25000059	25003835	0	.6777	2.6352	1.9359	-.6447	1.4951	.2053	2.4277	.9883
France	FRA	25000059	25002167	0	-.7857	.802	.4173	-.5326	.0992	-.0444	.1648	.9339
France	FRA	25000059	25003039	0	.3044	.8762	.0226	-.37	.6174	.039	.5755	.1216
France	FRA	25000059	25003072	0	.1171	.7332	.8348	-.5326	-.5405	.1137	.5755	-.222
France	FRA	25000059	25003154	0	-.3564	2.6352	1.4967	-.1955	1.0947	.1451	.8038	1.1232
France	FRA	25000059	25006059	0	-.3591	.0502	-.227	.3575	.5697	.869	.8038	.1216
France	FRA	25000059	25004857	0	.1908	.8006	1.9359	-.0593	.9304	-.219	2.4277	2.0955
France	FRA	25000059	25006920	1	.0718	-.5743	.0226	.1067	-.2439	.5733	1.1417	-.7108
France	FRA	25000059	25002464	1	1.0656	.6515	-.7638	-.6984	-.0858	.2424	-.5142	-.8578
France	FRA	25000060	25002250	1	-.8515	-.0862	.8571	.5854	.0759	.9848	.5755	.4994
France	FRA	25000060	25000518	1	-.5735	1.7671	1.9359	-1.2858	.3681	-.4384	-.216	1.2147
France	FRA	25000060	25002378	1	-.7247	-1.0334	-.5249	3.6039	-.4868	-1.6678	-1.3972	-1.8399
France	FRA	25000060	25004517	1	.3773	.957	-.6108	-.0875	.6244	-.3646	-.6852	.1216
France	FRA	25000060	25003223	1	-1.2316	-1.0306	-.335	-.1505	-1.0393	-.5058	-1.5596	2.0955
France	FRA	25000060	25001493	1	.9067	-.4203	-.4806	-.0302	-.1815	-1.6678	-.6852	-.1563
France	FRA	25000060	25006735	1	-.1878	-.7221	-.8627	-.4416	-.6454	-.0296	-.414	.1216
France	FRA	25000060	25005206	1	.3271	.957	-.7315	.7042	.5394	-.2532	1.5037	1.515
France	FRA	25000060	25007015	1	-.0947	.3924	.3461	.1331	-.3074	-.4318	.5755	.1216
France	FRA	25000060	25000882	1	-.1825	-1.4806	-.7183	.2445	-.977	.8714	-.5798	-1.4344
France	FRA	25000060	25005507	1	-.8285	-.329	-.5034	-.1067	-.3201	-.084267284018784	-.5142	-.4607
France	FRA	25000060	25006608	1	-.0136	-1.0275	-1.7997	-.0389	.1628	.1417	-.3876	-.5093
France	FRA	25000060	25004574	1	-.1426	-.0330498753799127	-.0498204999387028	-.420789244351561	-.6073	-.192680731198841	-.133938177174435	.042939856777247
France	FRA	25000060	25006384	1	-.2075	1.3889	.4173	.0431	-.3218	-.2229	1.1417	1.515
France	FRA	25000060	25002914	1	.6937	-.765	-.3488	1.8558	1.2974	1.09924215997527	2.4277	-.7751
France	FRA	25000060	25003753	1	-1.8145	-.0862	.0226	1.9293	-.0408	1.5721	-.6852	-1.1252
France	FRA	25000060	25006152	0	-.7376	.2086	.7739	.3744	.4316	-.0013	1.1129	-.7496
France	FRA	25000060	25006904	0	.6083	.7156	1.9359	.4772	.5684	-.0558	1.5037	1.2841
France	FRA	25000060	25001575	0	-.0014	-1.2055	-.5034	-.172	-.2486	-.323	.5755	-.959
France	FRA	25000060	25000714	0	-.3462	2.6352	-.227	1.0918	.8779	-.0818	.1613	2.0955
France	FRA	25000060	25002478	0	.0509	.8762	.6839	3.0852	2.2837	.3446	.8538	.8806
France	FRA	25000060	25006707	0	-.117851499492267	.311464992444355	.231457101750141	-.0834825764109788	.155744010421426	.0238276424850237	.178670745105023	.31799494022347
France	FRA	25000060	25002864	0	-.2834	-.8833	.0226	.6811	.4751	1.6223	.4147	1.1508
France	FRA	25000060	25000461	0	-.498	-.4314	.0226	-.0028	-.3259	.4093	.1693	-.222
France	FRA	25000061	25005133	1	.0613	1.0508	1.9359	.1915	.7052	.4834	1.142	1.515
France	FRA	25000061	25002682	1	-1.7476	.349664698187442	.133102708356711	-.190467126316463	.134562217013636	-.0459102979004053	.23911818335627	.167198599752099
France	FRA	25000061	25000768	1	-.0145	.622917070713339	.568544201646142	1.2836	.8608	.658687460899132	.643170891877789	.611209063359682
France	FRA	25000061	25002648	1	-.6284	-.0862	.0226	-.113070179694146	-.0408	.0218370574139787	.5755	.182104277697314
France	FRA	25000061	25000902	1	-.5312	-.0862	-.5836	-1.3723	-.6518	-.8768	.3482	.1216
France	FRA	25000061	25001630	1	-.8615	.328895383628537	.186578338466981	-.132299249713591	.146078832695623	-.00799353408299608	.206252698272072	.249187101198828
France	FRA	25000061	25001337	1	-.0252	1.7162	1.036	.358	.955	.6582	.1479	.6559
France	FRA	25000061	25004591	1	-1.0097	.332369046214735	.17763455290966	-.142027812305337	.144152681647129	-.0143351032035694	.211749442307145	.23547454515052
France	FRA	25000061	25001381	1	-.2216	2.6352	1.9359	2.0303	.9274	-1.6678	2.4277	2.0955
France	FRA	25000061	25003729	1	.1028	2.6352	-.2614	1.3651	1.4782	-.8437	1.4834	.6919
France	FRA	25000061	25007124	1	-.150524023197348	.396882420907377	.234931836006487	-.8279	.3088	.0228	.137634862154065	.353412706253178
France	FRA	25000061	25005606	1	1.1239	.0722	-.6108	.1349	.2842	.1544	-1.1908	-.1865
France	FRA	25000061	25004268	0	.9034	-.2548	-.227	-.6231	-.6086	-.8437	.1693	-.2503
France	FRA	25000061	25007504	0	-1.3971	.468	-.1627	.5568	.435	.6409	.075	.4504
France	FRA	25000061	25007069	0	.735	.29147499011393	.282926203799388	-.027497291699275	.166828496318569	.0603216825229106	.147038448258619	.396907045403435
France	FRA	25000061	25004132	0	.147	-.0853	1.9359	-.1154	.5527	-.4384	2.4277	2.0955
France	FRA	25000061	25002530	0	1.0795	-.0862	1.0955	.2009	.5446	.1717	.5755	.4777
France	FRA	25000061	25004750	0	-.5462	-.7771	-.4439	.116271033223381	-.1483	1.233	-2.1355	-.5246788611509
France	FRA	25000061	25000606	0	.0291	-.0862	-.688881215358479	-2.6893	-3.7095	-1.6678	-1.166	-.610278216864649
France	FRA	25000061	25005781	0	.2553	-.4998	.586	-.0103	-.5461	.6863	.8038	.1216
France	FRA	25000061	25003130	0	.6835	1.0508	1.9359	-.6248	.2909	.4802	.8038	1.515
France	FRA	25000061	25003707	0	.0146	.7308	1.9359	.5475	-.7077	1.1806	2.4281	.3588
France	FRA	25000061	25000829	0	-.4337	-.448082829430942	-1.1926	-.405130645126806	-.365217351314782	-.181099172247544	-.497911941531686	-.554381265846707
France	FRA	25000061	25005835	0	-.3849	.053972552431493	.0632397997549542	.9206	-.3146	.6668	.0559	.106515911974012
France	FRA	25000061	25005212	0	.7294	.291606248619212	.282588246990204	-.0278649027013922	.166755713282999	.0600820550797581	.147246152486665	.396388892138451
France	FRA	25000062	25005738	1	-.4327	-.4087	.8116	.3733	.1729	.2781	-.4948	-.222
France	FRA	25000062	25004873	1	-1.8687	1.3403	1.1752	.58	.8529	-.0927	1.6922	2.0955
France	FRA	25000062	25005055	1	.6976	-1.1522	-.8627	-.4541	-1.3413	-.1845	-.4948	-1.0454
France	FRA	25000062	25001520	1	.1713	.468	.0226	.0384	.3079	.1842	.1357	.4994
France	FRA	25000062	25002190	1	-1.7598	.879	1.9359	.6819	.5809	.7858	.9628	1.1232
France	FRA	25000062	25006507	1	.5349	-.0862	-.5252	-.4526	-.3233	.6037	-1.305	-.0604
France	FRA	25000062	25000370	1	-.0211	-.59	-.7902	.2525	.5385	.3722	-.0553	.1216
France	FRA	25000062	25004779	1	-.3063	1.031	.5462	-.2482	-.0254	-.8437	-1.2871	2.0955
France	FRA	25000062	25002076	1	.2395	-.7836	-.8627	-.8089	-.6884	-.801	-1.1501	-.4607
France	FRA	25000062	25007328	1	-1.7457	-.4203	-.9607	-.4369	-.3645	-.531	-.5832	-.1563
France	FRA	25000062	25004130	1	-.0946	.4546	-.6315	-.5142	-.1994	-.0486	-.7838	.6559
France	FRA	25000062	25004209	1	-.3186	.3961	-1.4928	-.9781	-.509	.0879	-2.1355	-1.2711
France	FRA	25000062	25001421	0	.5953	1.7671	1.9359	-.1587	.1227	.2671	1.3918	1.515
France	FRA	25000062	25001063	0	.3077	2.6352	1.9359	-.1947	-.203	-.1845	1.8077	1.1508
France	FRA	25000062	25005367	0	.3422	-.3416	-.3802	-1.3874	-1.0483	-.8849	.3473	-.1563
France	FRA	25000062	25001753	0	-.2642	-.0862	.0226	-.0454	.1312	-.9292	.1648	-.1563
France	FRA	25000062	25004415	0	-.1604	2.6352	1.9359	-.6447	-.0268	-1.5744	.5755	2.0955
France	FRA	25000062	25000273	0	-.5474	1.2587	1.4967	.0053	.6825	-1.2919	1.4995	.7864
France	FRA	25000062	25004796	0	-.5324	-.1692	.0226	-.143	.0015	-.0671	-.1566	.2525
France	FRA	25000062	25003864	0	-2.0076	-.0994	.0226	-1.0384	-.9682	.19	-.5832	-.8443
France	FRA	25000062	25002020	0	.3868	1.031	1.9359	-.4255	.4211	-1.6678	-.3059	2.0955
France	FRA	25000062	25003890	0	.3376	-.0862	-.8627	.1053	-.2599	1.2101	.3482	-.5251
France	FRA	25000062	25004891	0	.6041	-.0141	.8116	-.6179	.3675	-.4384	.0177	1.1013
France	FRA	25000062	25003402	0	.2142	-.7737	-.227	.1989	.1763	-.0415	.0791	.4725
France	FRA	25000062	25000100	0	-.8229	2.6352	-.732	-2.6893	.3224	.3321	.6356	-1.9384
France	FRA	25000063	25006746	1	-.8781	.2086	.8348	-.4125	-.3586	-.1082	-.1918	1.515
France	FRA	25000063	25005066	1	.6395	1.1306	.4173	-.6384	.3557	-.0558	-.6852	.4504
France	FRA	25000063	25007190	1	.6943	-1.2067	-.227	-.2894	-.9154	.2076	-2.1355	-.6924
France	FRA	25000063	25000313	1	.2294	.468	1.9359	-.9412	.7777	-1.0529	-1.5848	1.2147
France	FRA	25000063	25004413	1	.6763	.9637	.0226	.0171	.0462	.6467	.5755	-.1563
France	FRA	25000063	25007136	1	-1.0662	.957	.1213	-.1529	-.2014	-.526	-.6852	.6314
France	FRA	25000063	25005884	1	.3071	.2032	.0226	-.6223	-.627	.2324	.1693	-.4607
France	FRA	25000063	25001153	1	.1605	1.127	.4173	-.2312	.5157	.8042	.7543	.3236
France	FRA	25000063	25006990	1	-.9877	2.6352	1.9359	1.2549	1.511	-1.6678	.9911	1.3566
France	FRA	25000063	25006307	1	-.4797	2.6352	1.9359	.5248	.7117	.8026	1.6922	2.0955
France	FRA	25000063	25005990	1	.1776	-.2509	.0226	-.1651	-.3449	-.5037	-2.1355	.1216
France	FRA	25000063	25003778	0	-1.015	-.0862	.0226	-.649	.3185	.4389	.1648	.1216
France	FRA	25000063	25006635	0	.3352	-.0862	.0226	3.6039	1.7012	2.5705	.5755	.1216
France	FRA	25000063	25001465	0	-.212	.2683	1.9359	.3173	.7729	.8491	-.0948	2.0955
France	FRA	25000063	25000035	0	-.152	-.4203	1.1381	-.1709	-.2702	-1.6678	.5755	1.515
France	FRA	25000063	25004721	0	-1.8935	1.7671	-.6843	.0728	.6638	.0507	2.4277	-.6335
France	FRA	25000063	25001609	0	-.9545	-.2662	.586	-.3818	-.1779	.5404	-.0823	.6559
France	FRA	25000063	25001201	0	.6243	-.2479	-.5836	.1317	-.4127	.3272	-.414	.4994
France	FRA	25000063	25003323	0	-.8246	-.4203	1.0433	.4018	.0327	.8777	-.2704	.5553
France	FRA	25000063	25000544	0	-.4518	-.0745	1.9359	.0078	.3501	-.1652	.3415	-.5393
France	FRA	25000063	25004226	0	.6464	-.4998	1.9359	.0788	.3656	.7646	-1.4019	.6559
France	FRA	25000063	25003632	0	1.2571	.9535	.1386	-.3675	-.4509	.2181	.5755	-.222
France	FRA	25000063	25001849	0	-.1882	-.4174	-.3802	-1.3089	-.198	-.9652	-.8483	-.1563
France	FRA	25000063	25002702	0	.72	1.7671	.0226	-.3423	.7282	.1853	1.802	1.515
France	FRA	25000063	25005528	0	-1.1167	1.031	1.1752	.9113	1.6137	1.1263	1.0854	.149
France	FRA	25000063	25006154	0	-.5086	2.6352	-.5472	-2.6893	.5575	-.4694	-1.4019	.9883
France	FRA	25000063	25003893	0	-.5955	2.6352	1.9359	.9952	4.8357	.8323	2.4277	2.0955
France	FRA	25000063	25005918	0	.0765	-.2509	.1386	-2.0365	-.2533	-.8768	-.1061	.4385
France	FRA	25000063	25003219	0	-.74	.0502	.0226	.0396	-.262	.4668	.1693	1.1508
France	FRA	25000063	25001277	0	.3461	-.4314	-.4728	-.2088	.435	.4668	-.3206	-.2503
France	FRA	25000064	25005141	1	-.117851499492267	.311464992444355	.231457101750141	-.0834825764109788	.155744010421426	.0238276424850237	.178670745105023	.31799494022347
France	FRA	25000064	25006847	1	-1.1458	.335559096673449	.169420995457896	-.150962072553222	.14238379394335	-.0201589058844739	.216797396849476	.222881570264052
France	FRA	25000064	25000803	1	.4796	2.6352	1.9359	3.6039	4.8357	3.6292	2.4277	2.0955
France	FRA	25000064	25005984	1	-.8426	-1.1665	-.6843	1.0372	.1516	.3284	.9628	.1216
France	FRA	25000064	25001953	1	-.5149	.8089	1.9359	3.6039	4.8357	-1.6678	1.3918	.4777
France	FRA	25000064	25002996	0	1.2441	2.6352	1.9359	3.6039	4.8357	3.6292	2.4277	2.0955
France	FRA	25000064	25002069	0	-1.5635	-.0862	-.209805501019906	-.379540616712655	-.160083058188547	-.192253257287644	-.4129	-.141627363793079
France	FRA	25000064	25001733	0	2.8267	.242447594489438	.409159106972452	.109811982073694	.194014259801261	.14982681160188	.0694572100793884	.590446542611562
France	FRA	25000064	25004984	0	-.458	2.6352	1.9359	3.5987	4.8357	3.6292	2.4277	2.0955
France	FRA	25000064	25005831	0	-.4549	2.6352	1.9359	1.2836	.7588	1.0435	.5755	.1216
France	FRA	25000064	25007435	0	-1.6284	-1.299	-.2501	.5893	-.2174	1.0926	-.1527	-1.2091
France	FRA	25000064	25003606	0	-.203009535145387	-.59	.0226	-1.6841	-.5309	-.4694	.5755	.1216
France	FRA	25000065	25001784	1	-.74	-1.8182	-2.664	.1209	-2.1193	-1.6678	-2.0492	.7864
France	FRA	25000065	25004012	1	-.4571	.0634	-.227	.5345	.1272	.3108	.5755	-.8443
France	FRA	25000065	25007282	1	-.1992	-.9767	1.2899	.1863	-.5722	.3075	-.9139	.4165
France	FRA	25000065	25006489	1	-.2065	2.6352	.7162	.3124	1.2402	.4113	1.2568	.4994
France	FRA	25000065	25003059	1	-.9258	1.3939	1.1752	.3958	.8789	.6965	-.8883	1.2147
France	FRA	25000065	25002417	1	-.683	-.0176	-.227	.3893	-.3017	.6644	.5755	.4777
France	FRA	25000065	25005708	1	-.6801	-.7114	.0226	-.3915	-.2557	-.1222	-.3055	-.1563
France	FRA	25000065	25003427	1	-1.2517	-.4203	.0226	-.9969	-1.0377	.5999	.3482	.557
France	FRA	25000065	25004944	1	.5743	-.2548	.3461	.1164	-.9474	-.0787	-1.305	.4777
France	FRA	25000065	25006337	1	.0412	-.0862	.0226	-2.6893	.2351	-1.5666	.5755	-.4607
France	FRA	25000065	25007361	1	1.2989	.879	1.9359	-.2447	-.0077	.2097	.683640527254232	1.29219312720022
France	FRA	25000065	25002646	1	-1.0205	.332622187617777	.176982779063377	-.142736776380848	.144012314364243	-.0147972418439351	.212150014746948	.234475249568053
France	FRA	25000065	25006065	1	-1.0271	1.2587	-.5252	-.0234	1.0091	-.2436	-.6852	1.1508
France	FRA	25000065	25001900	1	.0377	-.1692	.7162	-.186	-.8311	-.4173	.5755	.1216
France	FRA	25000065	25001135	1	.0313	-.4569	-1.1592	-.1802	-.6086	.5607	-1.1229	.1216
France	FRA	25000065	25003685	0	.4739	-.4203	.9726	.0354	.1863	-.0132	.8038	.9097
France	FRA	25000065	25001415	0	-.7526	-.0862	-.691	-.3952	-.0678	-.5309	-.3912	-.1563
France	FRA	25000065	25004816	0	-.0096	-.0862	.0226	.314	.496	.8754	.5755	.1216
France	FRA	25000065	25000457	0	-.2751	-1.0201	.0226	-.1319	-.7409	.5323	.582	-.959
France	FRA	25000065	25001413	0	-.0471341410308861	-.103	-.2005	-.5517	-.264	-.0287	-.2821	.7627
France	FRA	25000065	25004913	0	-1.5241	-.0862	.0226	-.2084	.3156	-.6742	-.2008	.1216
France	FRA	25000065	25006141	0	.1569	-.0862	.0226	-.4534	.0833	-.836	.5755	.1216
France	FRA	25000065	25007212	0	-.8629	.1192	1.9359	-.1867	-.2632	-.2227	-.1918	.8136
France	FRA	25000065	25001831	0	.5969	-.647	.1453	-1.0914	-.5422	-.0332	-.5832	.6559
France	FRA	25000065	25004854	0	.0381	-.6797	-.7638	1.3927	.9586	.9635	.1969	.1216
France	FRA	25000065	25004540	0	-1.6108	-1.2098	-2.664	-2.6893	-.3824	-1.6678	-1.26707436151379	-.8961
France	FRA	25000065	25004979	0	-1.377	-.59	1.2899	-.2033	-.2877	.1738	.4477	2.0955
France	FRA	25000065	25001877	0	-1.5758	.3398	.4996	-.1989	.388	-.225	.3768	-.1314
France	FRA	25000065	25000682	0	-2.0502	.472240522812517	.217119680664992	.0215	.387	.0624530580234074	.376008570759855	.23450663945534
France	FRA	25000065	25005023	1	.593	1.1493	.4173	-.1356	.1651	.6032	1.2568	1.515
France	FRA	25000066	25000886	1	-1.0234	-.0862	.0226	.1053	.5142	1.0062	.5755	.1216
France	FRA	25000066	25002819	1	-.5234	-.7695	-1.1008	.5263	-.1691	.744	-.9729	-1.3718
France	FRA	25000066	25000033	1	-1.2258	2.6352	1.9359	.1053	1.1114	.758	2.4277	2.0955
France	FRA	25000066	25000532	0	-.117851499492267	.311464992444355	.231457101750141	-.0834825764109788	.155744010421426	.0238276424850237	.178670745105023	.31799494022347
France	FRA	25000066	25006264	0	-.9162	.330177497956911	.18327722463442	-.135890021466415	.145367898401746	-.0103341807152185	.208281523499593	.244125854128366
France	FRA	25000066	25005462	0	-1.5615	-.0862	.0226	-.1496	.0597	.2196	.5755	-.3856
France	FRA	25000066	25004673	0	-.0847	.6555	.766	1.81332506722246	1.1966	3.6292	1.3617	.7611
France	FRA	25000066	25007156	0	-.9914	.468	1.9359	.3433	.5966	.073	2.4277	2.0955
France	FRA	25000066	25004145	0	.2288	2.6352	1.9359	2.2963	1.0856	3.6292	2.4277	2.0955
France	FRA	25000066	25005651	1	-1.2085	-.2366	-.5034	.1544	-.6235	-.0615	.5755	-.1563
France	FRA	25000066	25006842	1	-1.6508	-1.4924	-2.664	-2.6893	-1.7511	-.7368	-2.1355	-2.5027
France	FRA	25000066	25005542	1	-2.181	.134	.1386	-2.6893	-.6717	-.4167	-.6852	-.1314
France	FRA	25000066	25001681	1	-1.1139	-.188189474576132	-.0094	-.327784042225388	-.293245618599722	-.167092978669041	-.30596879230654	-1.1605
France	FRA	25000066	25006912	1	-1.1672	-.0862	.0226	-1.0059	.1548	-.5309	-.4771	-.2503
France	FRA	25000066	25004360	1	-1.4171	-.4203	-.227	-.7688	-1.0406	-.7847	-.6852	-.8947
France	FRA	25000066	25003562	1	-1.4164	-1.1743	-1.1545	.1525	-.5321	.6739	.0489	-1.1296
France	FRA	25000066	25000244	1	-1.6108	-.2662	-.5034	-1.2764	-.3481	-1.6678	-2.1355	-.4607
France	FRA	25000066	25004441	1	-.0031	-.0862	.0226	-2.6893	-.742	-1.6678	.5755	.1216
France	FRA	25000066	25005695	0	.1614	-.0862	.0226	.6897	.0069	.8259	.5755	.1216
France	FRA	25000066	25005739	0	.1833	.304406296786031	.249631423151791	-.0637135398900036	.159658067617799	.0367141003108976	.167501023725216	.345859696065707
France	FRA	25000066	25000155	0	-.8093	-.1652	1.1355	-1.7857	.8321	.643	.5755	2.0955
France	FRA	25000066	25006869	0	-1.155	-1.0271	-1.2891	-.1952	-.49593089113874	-.6936	-1.0839	-.3856
France	FRA	25000066	25000955	0	-1.6845	1.2587	.4173	-2.6893	-.6158	-.2608	2.4277	-.945
France	FRA	25000067	25002494	1	-.2769	.5896	.4173	.9843	-.5229	.3456	.775	2.0955
France	FRA	25000067	25007127	1	-.2698	-.0862	.0226	.7113	-.1166	-1.6678	.5755	.1216
France	FRA	25000067	25001081	1	-1.5646	-1.6554	-2.664	-1.7857	-2.0397	-1.6678	-2.1355	-2.5027
France	FRA	25000067	25000672	1	-1.1935	2.6352	-.829	.4979	-.0085	-.1753	-.5832	-.4607
France	FRA	25000067	25005858	1	-.6158	-.4005	.586	-.3604	-1.0109	.2967	.5755	-.1865
France	FRA	25000067	25001772	1	.3457	-.1692	.0226	.2718	.6121	.7963	1.2568	.7864
France	FRA	25000067	25005517	1	.5342	-.59	-.1587	-.5736	-.3387	-.2379	.5755	-.7108
France	FRA	25000067	25003655	1	-.9517	-.0862	-.5034	-.6027	-.1645	.9683	-2.1355	-.1563
France	FRA	25000067	25006522	1	-.3787	-.2479	1.9359	-.9328	-.7339	.1646	2.4277	.9097
France	FRA	25000067	25001591	1	-.119	-.269	-.7836	-.6091	-.0295	.4656	-.6852	-.5093
France	FRA	25000067	25006653	1	.0974	1.3889	.8348	-.9584	-.2699	-.4384	.1435	.3236
France	FRA	25000067	25004399	0	-.3941	.4349	1.9359	-.2641	-.4027	-1.2919	-.0343	2.0955
France	FRA	25000067	25001037	0	-1.0435	-1.5387	-1.1926	-.7255	-1.4582	-.4694	-.6852	-1.1252
France	FRA	25000067	25003806	0	1.0144	.0692	.4173	-1.145	.4002	.3836	-.1727	.6377
France	FRA	25000067	25006000	0	-.2878	-1.1763	-1.1926	-.401	-1.2178	-.8849	-.6852	-1.1252
France	FRA	25000067	25000645	0	.1854	-.4203	-1.161	-.7943	-1.0892	-.0923	-.309	-.6774
France	FRA	25000067	25006290	0	-.0307	-.1781	.4683	.5331	.7871	-.2451	1.2067	.4994
France	FRA	25000067	25007430	0	-1.1304	-.59	-.8627	-1.0539	-.8125	.2463	-.414	-.4607
France	FRA	25000067	25000129	0	-.3535	-.0862	.0226	-.6424	-.4151	.4719	.3482	-.4607
France	FRA	25000067	25004594	0	-.6015	.074	-.8092	-.9573	.0379	.2149	.9194	.9883
France	FRA	25000067	25006048	0	-.1135	-.704689638183538	-.597225362361856	-1.18159114361757	-2.0703	-.8849	-.782882845996984	-.487870853603723
France	FRA	25000067	25003329	0	.9795	-.2479	.0226	-.1406	-.0306	-.0453	.5755	.1216
France	FRA	25000067	25005801	0	-.3311	-1.3452	.0226	.7113	-.3521	1.0062	.5755	.1216
France	FRA	25000067	25004048	0	.0864	-.165	.6496	-.8237	-.1473	-.0378	-2.1355	.7095
France	FRA	25000067	25006106	0	.1489	-1.4776	-1.2891	-.3265	-3.7095	.7891	.5755	-.3969
France	FRA	25000067	25004324	0	.651	-1.4178	-.542	.6715	.1975	.7162	1.142	.8567
France	FRA	25000067	25002419	0	.7173	.291889860746695	.281858018884647	-.0286592050452527	.166598449938284	.0595642886400891	.147694941979407	.395269310976612
France	FRA	25000067	25005688	0	1.133	-.7221	-.4728	.4158	-.9352	.7161	-.4948	.1216
France	FRA	25000067	25004219	0	.0272	-.5743	-1.0611	-.7151	.6544	-.0768	.5755	-.4607
France	FRA	25000067	25001552	0	-.5564	-.8409	-.9607	-2.6893	-1.1663	-1.6678	-2.1355	-1.8806
France	FRA	25000067	25002610	0	-.5375	-.0176	.8116	-.3978	.265	-.4694	.5755	-.1563
France	FRA	25000068	25001174	1	-.8768	.96	.8877	.2443	.1303	.6383	1.2612	2.0955
France	FRA	25000068	25005791	1	.8386	.1261	.4173	-.4856	.0998	-.2708	-.3912	-.1563
France	FRA	25000068	25000317	1	.1648	-.4998	.0226	-.6506	.836	.6571	.0454834228513615	.1216
France	FRA	25000068	25001070	1	-.7362	-.0862	.0226	.7129	-.9381	1.5627	.1693	.1216
France	FRA	25000068	25001901	1	-.1529	-.0296027216456116	-.0459428589906479	-.3921	-.6001	-.180310608163234	-.126086531877125	.0454054291031963
France	FRA	25000068	25002024	1	-.8402	.5923	.0226	.3093	.0776	.9129	-.9362	-.3856
France	FRA	25000068	25006886	1	.8544	.0496580279582254	.0848348302496178	-.4112	-.3614	-.149291815554386	-.102157413738084	.213672036730032
France	FRA	25000068	25003619	1	-.5837	.1395	.4173	-.1939	-.1959	.0138	-.6852	-.1563
France	FRA	25000068	25002468	1	.493	.0664	-.8356	-1.1059	.1475	-.358730301906901	.0215	-.8578
France	FRA	25000068	25002064	1	.6589	1.3889	.0226	.0705	.5094	.8068	.5755	.1216
France	FRA	25000068	25003107	1	.5824	-.0862	.0226	-.1946	.1141	-.8849	.3482	-.1563
France	FRA	25000068	25003526	1	.107	-.8802	-.3802	-.438	-.8419	-.5027	-.6852	-.6774
France	FRA	25000068	25002165	1	.4844	-.013	-.691	-.134	-.2279	.4723	.1922	1.2147
France	FRA	25000068	25004037	1	-.7783	.8762	.0226	-.7352	.0215	.0119	-.1972	-.1865
France	FRA	25000068	25006468	1	-.8962	1.3939	1.9359	-.3195	.4848	.2722	2.0386	.8567
France	FRA	25000068	25002967	1	-1.4666	-.089	-.9607	-.1016	-.1508	-.0949	-.4771	-.1563
France	FRA	25000068	25002875	0	.7315	2.6352	1.9359	.4043	.7635	.4343	.5755	.8825
France	FRA	25000068	25007555	0	-.3746	.2032	.0226	-.5172	-.128	-.0033	.5826	.2655
France	FRA	25000068	25006757	0	.3823	-1.0994	.0226	-.6695	-.9526	-1.6678	.1693	-.7685
France	FRA	25000068	25003280	0	.2209	-.4203	.0226	-.5764	-.4066	-.1442	.3415	-.1563
France	FRA	25000068	25006050	0	-.1203	-.0862	.4173	-1.1401	-.4916	-.8849	.8038	-.3856
France	FRA	25000068	25007231	0	-1.1823	.6623	1.9359	.6993	1.3622	.8728	1.802	1.515
France	FRA	25000068	25007073	0	.7657	1.7671	.7162	-.5608	.5719	-.2858	.3473	1.515
France	FRA	25000068	25006808	0	.2717	.0525	.4173	-.3751	.187	-.5569	.2287	.8903
France	FRA	25000068	25001184	0	-.3226	-.4203	.0226	.1852	.1914	-.4795	-.454	.7627
France	FRA	25000068	25007137	0	.1601	1.3403	.4173	-1.2502	.6523	.2973	.4807	1.3857
France	FRA	25000068	25006188	0	.1822	.468	-.7638	-1.5123	.0414	-.7433	-1.2876	-.1563
France	FRA	25000068	25001026	1	-.7696	-.0862	.4173	-.5484	-.614	.1176	.0256	-.4607
France	FRA	25000069	25004986	1	-.9826	-.0862	.0226	.0292	.0327	.3801	.5755	.1216
France	FRA	25000069	25005827	1	-.4845	-.0088	.3461	-.0848	-.8968	.0234	.1648	.4504
France	FRA	25000069	25006894	1	.3926	.6555	.586	-.0048	.0509	.4831	-.8657	.6314
France	FRA	25000069	25006710	1	-.074	.0122	.0226	.4618	.0835	.3456	.5755	.1216
France	FRA	25000069	25006563	1	-.6053	-.7737	-.691	-.4911	-.4229	-.1135	-.3733	-.1563
France	FRA	25000069	25005304	1	-.847	.0369570792334822	-.00754813936667498	.157	-.4928	.0461427137558838	.0401026566337366	.0393290656360944
France	FRA	25000069	25006852	1	-.153	-.7681	.0226	-.0717	-.0881	.0537	-.3733	-.4607
France	FRA	25000069	25002840	1	-.0723	-.4314	.0226	.197	.7949	-.1475	.5755	.1216
France	FRA	25000069	25003842	1	-.4889	-.5699	-1.8395	-.9827	-1.4093	.0111	-1.2835	-1.2535
France	FRA	25000069	25001696	1	-1.2268	-.0862	.0226	.6671	-.4838	.8227	.5755	.1216
France	FRA	25000069	25001484	1	-.906	.135991630965305	-.2236	.8587	-.1463	1.4352	.5755	.1216
France	FRA	25000069	25006409	1	-1.0585	-1.0588	-.9607	.225	-.3406	.8754	-.5832	-.7496
France	FRA	25000069	25006181	1	-.8494	.2032	1.4967	.2621	.1095	-.182	.9254	2.0955
France	FRA	25000069	25000406	1	.0758	.6492	.0226	.0421	-.779	.7825	.3482	.1216
France	FRA	25000069	25004664	1	.4522	.7308	1.9359	.3142	.2135	.9207	.5755	.1216
France	FRA	25000069	25000658	1	-.3362	-.7861	-.227	.5813	.1968	-1.6678	-.5832	.1216
France	FRA	25000069	25000827	1	.2619	1.127	1.9359	.0553	.1386	-.1027	-.3912	-.1563
France	FRA	25000069	25004290	0	1.3756	-.7938	.5347	-.1494	-.3392	.3083	-.2845	.1216
France	FRA	25000069	25003856	0	.4584	1.1493	.0226	.3003	.6348	.6147	.3415	-.4607
France	FRA	25000069	25000397	0	1.0642	2.6352	1.9359	.0227	1.5843	-.0014	2.4277	2.0955
France	FRA	25000069	25002410	0	.7207	-.0862	.0226	.1503	.6574	.6055	.5755	-.3856
France	FRA	25000069	25003212	0	-.1984	-.2479	.0226	1.1658	-.3306	1.138	1.0316	.1216
France	FRA	25000069	25006212	0	-.6477	-.9286	.0226	.0986	-.3234	.088	-.6852	-.4607
France	FRA	25000069	25003013	0	1.0191	-.0862	.0226	.0677	.3966	.5115	-.309	.1216
France	FRA	25000069	25001549	0	.0212	.2032	.0226	-.4386	.2772	.2674	.1693	.1216
France	FRA	25000069	25003429	0	.1178	.1221	-1.4011	-.2401	-.036	-.0243	-2.1355	.0388
France	FRA	25000069	25006077	0	-.9302	1.031	1.9359	.0694	-.0029	.1993	.8038	.7864
France	FRA	25000069	25004086	0	-.2543	-.5743	-.6772	.2749	-.2893	.3111	-.396	-.7317
France	FRA	25000069	25006315	0	.0888	-.4174	.0226	1.1296	.4425	.5712	-.1566	.1216
France	FRA	25000069	25004762	0	.5647	-.0862	.0226	1.0809	.5177	1.7551	.5755	.1216
France	FRA	25000069	25003550	1	-.4761	.5266	-1.3943	-.0689	-.0518	.2513	.3199	-.2709
France	FRA	25000069	25004177	0	-.3589	-.0692	1.9359	-.3123	-.3081	.6081	-1.5537	-.8443
France	FRA	25000070	25002573	1	.5958	2.6352	-.5274	.159	1.122	.2958	2.4277	1.515
France	FRA	25000070	25001077	1	-.5179	2.6352	-.227	.3007	.5762	.3056	.3473	-.5912
France	FRA	25000070	25003062	1	-.653	.474	-.8627	.5973	.8859	-.1845	-.7164	-.3297
France	FRA	25000070	25003928	1	.885	.5266	-.227	-.6822	-.7035	-.8849	.5755	-.222
France	FRA	25000070	25002255	1	.5493	-.7136	-1.5883	-.886	-.7592	-.2436	-2.1355	-.6353
France	FRA	25000070	25002595	1	-.3722	.957	.3591	.5007	.2469	-.7368	-.2673	1.2841
France	FRA	25000070	25002352	1	-.7309	.957	-.7302	-.2712	-.9346	-1.6678	-.5802	.839
France	FRA	25000070	25004224	1	-.7237	-.089	.9726	-.1659	.5006	-.6742	.5755	.1216
France	FRA	25000070	25001475	1	.5737	1.0508	.4173	-.0781	.5099	.6501	-1.054	.1216
France	FRA	25000070	25000851	1	-.5956	.2733	.586	.4411	.547	-.2766	.9628	.6802
France	FRA	25000070	25000542	1	.0820613003930716	1.1352	.1453	.0686	.2143	-.5842	-.6595	2.0955
France	FRA	25000070	25004300	1	.058	1.3939	1.9359	.866	1.1908	2.1953	-2.1355	2.0955
France	FRA	25000070	25007147	1	-1.4583	-.8734	-.92	-.2142	-.4167	-.5579	-1.2624	-.4265
France	FRA	25000070	25003809	1	.5961	.6515	.0226	-.3807	.8204	.4054	.5755	.1216
France	FRA	25000070	25001266	1	-.3804	-.3204	.0226	-.4023	.379	-1.6678	.5755	.1216
France	FRA	25000070	25007100	0	-.1479	-.4998	.0226	-.3558	-.223	-1.6678	.5755	.1216
France	FRA	25000070	25002841	0	.5263	.4012	1.2899	.0384	.373	-.1211	-1.4019	-.5079
France	FRA	25000070	25001180	0	-.2658	.9535	.9964	-.3792	.4196	-.4164	-.4575	1.515
France	FRA	25000070	25002634	0	-.0795	-.9706	.0226	.0774	-.1152	.0108	-1.5588	-.2274
France	FRA	25000070	25006593	0	.2642	-.0072	1.9359	-.9584	-.0302	-1.0529	-1.4019	.3236
France	FRA	25000070	25005539	0	-.2584	.5331	1.9359	.584	1.89	.311	.9732	2.0955
France	FRA	25000070	25002256	0	-.0966	1.7671	.8348	.1731	.6873	.4781	-.3702	.7864
France	FRA	25000070	25004688	0	.552	.4121	.0226	.2231	1.2233	-.5569	.2287	2.0955
France	FRA	25000070	25002944	1	.5489	.2086	-.3802	-.0438	-.0738	.8482	-.0987	.1959
France	FRA	25000070	25001526	0	-.1164	1.1493	1.2867	-.1867	.4723	.6141	.9194	.4504
France	FRA	25000071	25000481	1	-.3934	.5128	.8348	.9996	.3587	-1.6678	.0256	-.3549
France	FRA	25000071	25001746	1	-.1367	2.6352	2.0735	.6003	.2703	.6952	-.5001	.7627
France	FRA	25000071	25001318	1	.1502	-.2479	1.1752	-.4865	-.8868	-1.6678	-.4771	-.1563
France	FRA	25000071	25000726	1	.8539	1.2587	1.0433	-.182	.2509	.1318	-.216	-.1563
France	FRA	25000071	25003093	1	.3916	-.0072	1.4967	-.3953	-.3869	.2234	.1701	.1959
France	FRA	25000071	25005028	1	1.0949	-.0862	-.7638	-.7797	-.7847	.3209	-.414	-.4607
France	FRA	25000071	25006223	1	.7422	-.9629	-2.664	-.3672	-1.1842	-.4795	-1.5848	-2.5027
France	FRA	25000071	25007592	1	.3615	-.59	-.4806	.1738	-.3966	-.1093	.0256	-.5912
France	FRA	25000071	25006467	0	.086	-.0692	.8348	.0039	.0686	.0326	1.0854	1.1232
France	FRA	25000071	25005122	1	-.0736	-.182255427055988	-.16531284964696	-.559822358787889	-.9326	-.28187034912455	-.270584781187299	-.0673304227755639
France	FRA	25000071	25005192	1	.4742	.2063	-.7638	-.8776	.1309	-.4427	-.6852	-.4607
France	FRA	25000071	25000422	1	.8959	1.2995	.8348	.0627	.2729	-.2317	-.6186	-1.112
France	FRA	25000071	25005348	1	.644	.1852	-.227	-.8245	.0839	-.343	-.5832	-.1563
France	FRA	25000071	25002037	1	-.3198	-.0862	.0226	-.1247	-.2168	1.5721	.5755	.1216
France	FRA	25000071	25003018	0	1.0696	-.0692	1.9359	.1685	-.0869	.8884	.5755	.1216
France	FRA	25000071	25004394	0	.1277	-.4203	-.3802	.7113	.5556	-1.6678	.5755	.1216
France	FRA	25000071	25004623	0	.7381	1.1592	.8348	-1.0059	.3067	-1.6678	-.0551	.9097
France	FRA	25000071	25007064	0	-1.5886	.8006	1.2867	-.5558	.3762	-.368	1.2027	1.515
France	FRA	25000071	25004657	0	.2989	2.6352	1.2867	.9482	1.4666	.009	2.4277	2.0955
France	FRA	25000071	25003168	0	-.641	-.0862	.5347	-.024	-.5153	-.212	.5755	.1216
France	FRA	25000071	25004257	0	.4914	2.6352	1.9359	3.6039	4.8357	3.6292	2.4277	2.0955
France	FRA	25000071	25000953	0	-.9951	1.3889	1.0433	-.3415	-.0787	-.4562	.319	.69
France	FRA	25000071	25002765	0	.837	-.4998	.4173	-1.1465	-.0454	-1.2093	1.8077	.4994
France	FRA	25000071	25003927	0	.5472	-.2479	.3461	1.2271	-.0408	-.3801	.5755	-.5711
France	FRA	25000071	25003638	0	1.0929	-.3204	.7162	.4617	.5229	.3188	.5755	.6905
France	FRA	25000071	25006651	0	-.5613	1.0508	.5833	.0703	.3607	.1132	.4807	1.1232
France	FRA	25000071	25003695	0	.2931	-.5133	.6407	.4212	.0503	.0711	-.0553	1.4234
France	FRA	25000072	25001486	1	.3359	-.1655	.8801	.6333	-.2222	.5737	1.4793	-2.5027
France	FRA	25000072	25006595	1	.548	-.529359601939554	.390892521463445	3.6039	-3.7095	.4394	2.4277	.225152735440653
France	FRA	25000072	25004736	1	-.7525	-.0252	-.5836	.071	-.5038	.7599	-.3024	.3978
France	FRA	25000072	25005705	1	-.7852	2.6352	1.9359	3.6039	1.8309	3.6292	2.4277	2.0955
France	FRA	25000072	25002823	1	-.9506	-.0862	.0226	1.8555	-.5131	-.7847	.5755	.1216
France	FRA	25000072	25002313	1	-.5566	.4718	.5347	.2177	.3771	-.3164	2.0386	1.515
France	FRA	25000072	25001495	1	-.886	2.6352	1.9359	1.43	2.0887	1.7904	2.4277	2.0955
France	FRA	25000072	25001838	1	-.057	.663772735569671	.536416182159613	.247390865139105	.8628	.241032075085407	.5755	.614605619410752
France	FRA	25000072	25006981	1	-.117851499492267	.311464992444355	.231457101750141	-.0834825764109788	.155744010421426	.0238276424850237	.178670745105023	.31799494022347
France	FRA	25000072	25006258	1	-.265127918600177	-.9389	-.9607	-.7322	-1.1922	-.2348	1.3617	-.419
France	FRA	25000072	25000896	1	-.5407	2.6352	.0226	.9893	.0327	.8754	.2287	.1216
France	FRA	25000072	25005809	1	-.2114	.1943	.8038	.0909	.3196	.4782	.0256	.8567
France	FRA	25000072	25003091	1	.0141	2.6352	1.1657	1.4508	1.0476	1.3541	2.4277	2.0955
France	FRA	25000072	25004305	1	-.5341	.3984	.0226	-.1993	.5432	.0228	.3482	.7864
France	FRA	25000072	25001583	1	-.1093	.1892	1.9359	-.428	-.9291	1.597	2.4277	2.0955
France	FRA	25000072	25001110	1	-.7072	1.3939	1.9359	1.6736	-1.4751	.4252	1.3958	1.515
France	FRA	25000072	25005699	1	-.9797	2.6352	.2536	.5616	.2647	.4252	.5755	.1216
France	FRA	25000072	25006304	1	-1.2909	.3961	.4173	-.6364	-.2986	-.4795	-1.0606	-.4377
France	FRA	25000072	25001758	1	-.5066	-.8802	.8348	.495	.1947	.8236	-.1157	.1216
France	FRA	25000072	25004237	1	-.5121	2.6352	1.9359	-2.6893	.3835	-.5569	-1.0808	-.945
France	FRA	25000072	25005756	0	-.619	.323211421569475	.201213075293231	-.116380380425478	.149230598075244	.0023831900178072	.197258363396869	.271624988119978
France	FRA	25000072	25005261	0	.8762	-1.3452	.0226	.0346	-.0347	-1.6678	-.1972	.0658
France	FRA	25000072	25007146	0	.0427	-.0862	.0226	1.0586	1.2139	.3274	.5755	.1216
France	FRA	25000072	25004259	0	-1.1013	.3989	-.7183	3.6039	-2.9065	1.8857	-.5656	2.0955
France	FRA	25000072	25001015	0	-.7558	2.49822055497737	2.06334821523138	3.6039	4.8357	3.6292	2.4277	2.0955
France	FRA	25000072	25003821	0	-.4304	-2.9627	-2.664	-2.6893	-3.7095	-1.6678	1.3958	-.7351
France	FRA	25000072	25007079	0	-.1659	-.46343020930133	-1.24830948872068	.358374344587243	1.3811	.258736847836231	-.58255688001427	-2.1618
France	FRA	25000072	25004506	0	.194	.304155499284868	.250277162055052	-.0630111402966725	.159797135203622	.0371719598897784	.167104160289485	.3468497389113
France	FRA	25000072	25002512	0	.2749	.8762	1.9359	-1.1286	.0891	.0973	.0215	1.1508
France	FRA	25000072	25005401	0	-1.3305	.2823	-.691	-1.7826	-1.0549	.0161	-.1026	.839
France	FRA	25000073	25002123	1	-.7984	1.4003	1.1752	-.3015	.6543	.289	2.4277	2.0955
France	FRA	25000073	25005245	1	-.6128	.6606	.5833	-.4146	-.021	.3696	-.4805	-.0604
France	FRA	25000073	25004856	1	-.901	1.7671	-.6315	-.373	.434	.7584	-.9568	.9883
France	FRA	25000073	25003069	1	.8333	.8762	-.732	-.7025	.2798	-.298	-.0823	.833
France	FRA	25000073	25002267	1	-.4591	.0789	-.7638	.1053	-.0579	-.0586	.5755	-.3297
France	FRA	25000073	25002207	1	.2487	1.7162	-.7638	-.2757	-.1264	.1158	-.0992	-.0274
France	FRA	25000073	25003734	1	-.3479	2.6352	1.4967	.0363	-.1668	.3969	-.0517	1.515
France	FRA	25000073	25005575	1	.0957	2.6352	1.9359	-2.6893	.2576	-1.10247737519342	-.7899	1.2147
France	FRA	25000073	25000404	1	.6825	.7855	.0226	-.7161	-.1512	-.5058	-.6852	-.1563
France	FRA	25000073	25001864	1	.6915	.2554	-1.1592	-.5177	.3948	-.2229	-.1188	-.3297
France	FRA	25000073	25004154	1	.385	.5946	-.227	-.7252	-.5164	.2771	-.8094	-.946
France	FRA	25000073	25000697	1	.7641	-1.2457	-.8627	-.8021	-.8297	.1469	-.4771	.1216
France	FRA	25000073	25006413	1	.5102	-1.3464	-1.0611	-1.0489	-.6472	-.1845	-1.5537	-.1563
France	FRA	25000073	25004893	1	-.2748	-.438	.9268	-.068	.1278	-.3768	-.5832	-.4607
France	FRA	25000073	25000099	1	-.5922	-1.4093	-1.1926	.1879	-.0794	-1.6678	-2.1355	-.1563
France	FRA	25000073	25006980	0	-.681	.0634	-.7638	.1178	.134	-.0949	.0489	-.3297
France	FRA	25000073	25004127	0	-.8941	-.6378	.5347	.2559	.0246	.5243	-.1533	.3236
France	FRA	25000073	25006125	0	.7571	-.59	-.9607	-1.0613	-1.3961	-.2436	-2.1355	-.222
France	FRA	25000073	25006306	0	-.5662	.1411	1.4967	.1283	1.0119	.3596	.3768	1.515
France	FRA	25000073	25005877	0	.209	.7332	.9247	-.2426	.2501	.6019	-.4288	1.2147
France	FRA	25000073	25003791	0	.6649	-1.0334	-1.3577	-2.6893	-1.7017	-1.6678	.8762	-.4784
France	FRA	25000073	25004301	0	-.5984	.2607	.0226	-1.0129	.2634	.2055	.0256	-.1563
France	FRA	25000073	25007191	0	.6964	-.2479	.4173	.1077	.3092	-.1843	.5755	.1216
France	FRA	25000073	25004685	0	.2583	-.4343	.7162	-1.3089	-.3473	-1.6678	-.1026	.2224
France	FRA	25000073	25007565	0	-.1441	-1.3452	-.2737	.4733	-.1347	-1.6678	-.2821	-1.0798
France	FRA	25000073	25004377	0	.264	-.7221	-.4806	.2539	.8382	.5148	-.4948	.1216
France	FRA	25000073	25000935	1	-.5426	.0789	.0226	-.6024	-.8184	-.5569	-.8913	.4994
France	FRA	25000074	25004468	1	-.7482	-.0862	.0226	-.3153	.7404	.3062	1.3656	.1216
France	FRA	25000074	25006231	1	-1.1488	.7989	.0226	.4728	.6543	.6358	.5755	.1216
France	FRA	25000074	25006448	1	-.363	-.2741	.9017	.4373	.3023	.6138	-1.0602	.3216
France	FRA	25000074	25000354	1	-.6357	2.6352	1.9359	-.3416	1.0063	-.0417	2.4277	1.515
France	FRA	25000074	25002700	1	-1.227	2.6352	1.9359	-2.0365	.3762	-1.6678	1.0267	1.515
France	FRA	25000074	25004641	0	-.5944	-.366276239632649	-.681311619429919	-.313054720662565	-.328701988913647	-.129168923093404	-.1939	-1.0543
France	FRA	25000074	25001162	0	-1.5114	-.3631	1.9359	-1.0091	-.639	-.1222	-.2852	.9097
France	FRA	25000074	25002785	0	-1.0662	-.0862	-.7638	.0286	-.0579	-1.6678	.1648	.1216
France	FRA	25000074	25003756	0	-.7555	1.3939	-.8092	-.448	.26	-.1443	1.802	1.515
France	FRA	25000074	25003848	0	-.8406	.6654	1.2899	-1.0126	.4726	-1.6678	2.4277	2.0955
France	FRA	25000074	25007071	0	-1.4563	2.6352	1.9359	.4948	2.2198	.4549	2.4277	2.0955
France	FRA	25000074	25005847	0	-.7522	2.6352	.0226	-1.3089	.1711	-1.6678	1.1987	-1.1252
France	FRA	25000074	25001350	0	-1.1242	-.0862	.0226	1.2836	.504	1.2804	.5755	.1216
France	FRA	25000074	25001962	0	-.3793	1.3403	1.9359	3.6039	3.2455	3.6292	2.4277	2.0955
France	FRA	25000074	25003974	0	-.4192	1.1306	1.9359	-.6447	1.3592	.4641	.1648	.3216
France	FRA	25000075	25004330	1	.966	-.0862	.0226	-.8057	.07	.2511	-.2821	.1216
France	FRA	25000075	25002106	1	.5414	.9526	1.9359	.762	.9741	1.2922	2.4277	-.411
France	FRA	25000075	25001389	1	-1.0884	-.089	.4173	-.0468	-.175	.2294	-.3086	1.0096
France	FRA	25000075	25000348	1	-.0983	-.2673	.586	2.8611	1.0723	3.6292	2.4277	2.0955
France	FRA	25000075	25006864	1	.5492	1.127	.586	-.1988	-.3078	-.0177	-.6595	.8136
France	FRA	25000075	25004919	1	-.4617	1.3697	.8348	.3607	.2693	.4734	.1693	.9097
France	FRA	25000075	25006696	1	.9116	-.7737	.0226	.4472	-.5118	.9351	-.6852	.1907
France	FRA	25000075	25007005	1	1.2219	-.4136	.7398	.844	-.2079	1.1037	.0256	.9642
France	FRA	25000075	25000004	1	-.5534	-.0862	.0226	.7113	-.3197	.3456	.5755	.1216
France	FRA	25000075	25006107	1	-.1777	.4658	-1.0088	.3204	.2423	.1326	-.6625	-.6073
France	FRA	25000075	25005497	1	-.5065	-.3386	-1.0611	-.1127	-.8661	-.801	-.6852	-.4607
France	FRA	25000075	25004073	1	.7236	2.6352	1.9359	3.6039	.6543	3.6292	-2.1355	-.1865
France	FRA	25000075	25006239	1	.7061	.96	1.9359	.6925	1.4004	1.2633	1.2568	1.515
France	FRA	25000075	25000460	1	.7896	-.5743	-1.2828	-.3808	-.3151	-.4795	-.1727	-.8947
France	FRA	25000075	25001379	1	1.4173	-.7221	-.6446	.139	-.2387	.4847	-1.0602	-.1563
France	FRA	25000075	25005509	1	.6496	-.59	-1.3005	.2029	-.5982	-.4795	-.7867	-.6195
France	FRA	25000075	25004811	1	-.6636	2.6352	1.9359	.3767	1.0769	.7	2.4277	2.0955
France	FRA	25000075	25004596	1	-.3559	-1.5155	-2.664	-2.6893	-1.0662	-1.6678	.5755	.1216
France	FRA	25000075	25001660	1	-.1615	.128383765028623	-.6315	.138691069005504	.818	.167960015203644	.0207395907624426	-.0466865376652224
France	FRA	25000075	25000505	0	.7503	2.6352	1.9359	1.2036	.7926	.6614	1.3388	.8654
France	FRA	25000075	25001107	0	.4042	-.0862	.0226	-.0848	-.206	.518	.8038	-.4607
France	FRA	25000075	25000856	0	.7508	-.2548	.8348	-.3643	.4039	-.219	-1.0758	.1216
France	FRA	25000075	25003512	0	1.4014	2.6352	1.9359	.5265	1.1693	.2984	-.0553	.8567
France	FRA	25000075	25000934	0	.5535	-.089	.0226	1.1852	.4826	.5845	.1922	.1216
France	FRA	25000075	25000734	0	.7861	-.2509	.0226	.3373	-.1847	.372	-.3237	-.3856
France	FRA	25000075	25006349	0	.391	.455082987909419	.0226	.202519581333634	.417803800925585	.265952122321821	1.2302	.460557547066316
France	FRA	25000075	25007550	0	-.5441	-.0862	-1.4877	-.08	.3766	.5494	-.5832	-.1565
France	FRA	25000075	25003994	0	1.2575	.3239	.4173	-.0879	.8171	.5867	-.3912	-.1563
France	FRA	25000075	25003408	0	.6477	2.6352	1.9359	3.6039	4.8357	3.6292	2.4277	2.0955
France	FRA	25000075	25002800	0	.8202	-.089	.4173	-.0629	.1661	.2055	-.5832	.2546
France	FRA	25000075	25004411	0	1.1343	-.0862	1.9359	3.6039	-3.7095	.8334	2.4277	2.0955
France	FRA	25000076	25006914	1	.502	2.6352	.0226	3.6039	.8114	1.4206	.5755	.1216
France	FRA	25000076	25002797	0	-1.608	-.213912857922662	-.312737433420756	-.726325553903087	-1.102	-.389746138368545	-.275110231296286	-.262753468653229
France	FRA	25000076	25002715	1	-.3505	.316918045021607	.217416897304976	-.0987547457703931	.152720284691442	.0138724701046759	.18729968746288	.296468586628552
France	FRA	25000076	25003071	1	-.5635	.879	1.1355	-1.0587	-.0004	-1.3198	1.8077	.1216
France	FRA	25000076	25007299	1	1.1485	-.0176	.0226	-.2439	.591	.2288	.5755	-.2503
France	FRA	25000076	25000478	1	-.937	-.0862	1.9359	1.2836	.5964	1.5721	2.0386	1.0383
France	FRA	25000076	25007301	1	-.5949	.0747	-1.0072	-2.6893	-.8138	-.4694	-.7394	-.3902
France	FRA	25000076	25003038	1	-.4245	.957	1.9359	-.3273	-.3381	.3263	.585345534334362	.4165
France	FRA	25000076	25001855	1	.985	.574802249321649	.318210911875586	-2.6893	.7812	-.967266107639558	-.113344481872295	.548850646257542
France	FRA	25000076	25001338	1	-.6461	.323846618978962	.199577605734504	-.118159355096439	.148878380170965	.00122356435540817	.198263503500448	.269117496426934
France	FRA	25000076	25001655	1	.3485	.300534170880229	.259601149022704	-.0528690153275451	.161805167167133	.0437831098838984	.161373748997861	.361145217382714
France	FRA	25000076	25000930	1	-1.4818	.343434606990335	.149143586906886	-.173018732680256	.138016811809113	-.0345365524736279	.229259650532232	.191792374365056
France	FRA	25000076	25006404	0	.6827	.292700850797184	.279769928599335	-.0309305158797629	.166148754754222	.0580837333663249	.148978257388405	.392067864017966
France	FRA	25000076	25004626	0	-.5818	.2032	.0226	-2.6015	.5437	-1.6678	.5755	.1216
France	FRA	25000076	25003838	0	.0134	-.5405	-2.664	-.346407864433718	-.0101557716354435	-.0606912948843968	-.139062557339256	2.0792
France	FRA	25000076	25000401	0	.7577	.1666	.22544904305058	-.0471847975251388	.118208437495313	.0449809384772358	.096523623525186	.346625422659926
France	FRA	25000076	25001116	0	.4988	-1.3452	-1.2891	-2.6893	1.5434	-.5309	-.8738	-1.1252
France	FRA	25000076	25003251	0	-1.9613	.273074828548227	.0467378334535739	-.439068676667895	-.0209801272999682	-.4932	.118921131856657	.0784531071511992
France	FRA	25000076	25000810	0	.1569	-.0862	1.8045	.6188	.5052	1.1514	.1648	-.2503
France	FRA	25000076	25007227	0	1.1977	.2718	1.4967	.3951	2.0116	.6659	.9911	.9883
France	FRA	25000076	25005233	0	.7279	.569430301581357	.507713712140359	.242248488973847	.7807	.233446783761325	.399679505914909	.615816151865035
France	FRA	25000076	25002659	0	-2.4261	.316090141533171	.031048396215145	-.253421305726013	.0892244533114033	-.0879673205288692	.217896161288499	.0192
France	FRA	25000076	25003347	0	-.117851499492267	.311464992444355	.231457101750141	-.0834825764109788	.155744010421426	.0238276424850237	.178670745105023	.31799494022347
France	FRA	25000076	25006688	0	-1.6534	.347456742616458	.138787624682619	-.184283384102277	.135786531647699	-.0418794219816602	.235624301520212	.175914677888068
France	FRA	25000076	25001977	0	-.889	-.2662	.0226	.1531	.6778	-.5037	-.0551	.1216
France	FRA	25000076	25006583	0	-.8368	.328316439864171	.188068969393201	-.130677822614967	.146399857870372	-.00693660589623378	.205336574266227	.251472527206879
France	FRA	25000076	25001141	0	-.3208	.316221906163239	.219209275382253	-.0968050945627356	.153106294719379	.0151433513656815	.186198113253423	.299216649480338
France	FRA	25000077	25002582	1	-.1299	-.0774	-1.2321	-1.2417	-.6228	-.5058	-2.1355	-.976
France	FRA	25000077	25004790	1	-1.1548	.215	-.732	-.8293	.3052	-1.5939	.0256	-.1314
France	FRA	25000077	25004306	1	.179	1.3889	.8116	-.401	.0012	.333	-.3876	1.2147
France	FRA	25000077	25005393	1	.3183	.8828	-1.3023	-.5491	-.2264	-.298	-.1882	.1216
France	FRA	25000077	25001562	1	-.7673	-.8802	-.227	-.0595	-.4691	-.9292	-.6852	.1216
France	FRA	25000077	25003301	1	.0862	2.6352	.9192	1.5663	1.5812	.6823	.9203	2.0955
France	FRA	25000077	25001278	1	-.3186	.957	-.3048	-.3155	-.2005	-.0607	.5837	.4104
France	FRA	25000077	25000688	1	-.2108	-.0862	.0226	.7113	.538	.9312	.5755	-.8443
France	FRA	25000077	25006360	1	-.5159	.3738	.586	.4703	.842	-.531	-.8661	.0729
France	FRA	25000077	25006700	0	.763	.0634	.0226	-1.3102	.6336	-1.6678	.1648	-.0274
France	FRA	25000077	25000647	0	1.8866	2.6352	1.9359	3.6039	4.8357	1.9015	2.4277	2.0955
France	FRA	25000078	25001518	1	.4887	-.4203	-.227	-.0797	.1133	-.4173	-.2821	-.5093
France	FRA	25000078	25001705	1	.5317	-.0862	-.7638	.1131	.2523	.3469	-.4771	-.1563
France	FRA	25000078	25001080	1	1.1914	-.5743	-.4806	-.3488	.264	.1129	.3482	-.4607
France	FRA	25000078	25001220	1	.3789	.8046	.0226	-.2834	-.3715	.2227	-.7394	.1959
France	FRA	25000078	25005944	1	.6547	-.0862	.0226	-.0649	-.4853	-.1778	.5755	-.2503
France	FRA	25000078	25004922	1	-1.3512	-.4203	-.4728	-.4369	-.327	-.9484	-.4771	.1216
France	FRA	25000078	25005113	1	-.0615	-.0862	-.8627	.3132	-.3778	.2755	-1.1229	-.5697
France	FRA	25000078	25002212	1	1.1222	.7308	-.691	.0886	.3405	-.1845	-.6852	-.1563
France	FRA	25000078	25003146	1	.4189	-.0389	-.8609	-.5343	.546	.6707	-2.1355	1.2147
France	FRA	25000078	25000267	1	.5033	-.2366	-.9607	-.7232	-.6511	.0895	-.6852	-.5305
France	FRA	25000078	25006481	1	-.5962	.5836	.586	.2708	.3257	.7631	.0221	.7864
France	FRA	25000078	25003662	1	.6465	2.6352	.7162	.3433	.8138	-.7054	.1922	.1216
France	FRA	25000078	25006237	1	.0787	.666	-.5492	-1.1118	.0919	-.052	-2.1355	.7095
France	FRA	25000078	25007165	1	.7013	-.4203	-1.0611	-.3407	-.7063	.1631	-.4948	-.4607
France	FRA	25000078	25002364	1	-.117851499492267	.311464992444355	.231457101750141	-.0834825764109788	.155744010421426	.0238276424850237	.178670745105023	.31799494022347
France	FRA	25000078	25004252	1	.5886	-.2548	-.5034	-.4838	-.5505	.3456	-1.5848	-.4607
France	FRA	25000078	25003135	0	.4944	-.1692	-.691	-.2997	.0734	-.1892	-1.0758	.4504
France	FRA	25000078	25005626	0	-.1013	.3875	1.1752	-.0208	-.064	.3404	-.2903	-.3856
France	FRA	25000078	25007061	0	.1889	1.1592	-.4728	.6621	4.8357	1.9398	.0679	-.1563
France	FRA	25000078	25004199	0	1.0893	.2032	1.2899	.4318	.5152	.3129	1.48	1.515
France	FRA	25000078	25006518	0	-.0256	2.6352	1.9359	-.1683	.6312	.2861	2.4277	2.0955
France	FRA	25000078	25003946	0	-.403	2.6352	1.9359	3.6039	.6543	-1.6678	2.4277	2.0955
France	FRA	25000078	25000247	0	-1.1868	.2718	.0226	-.2818	.1302	-.0218	-.8627	.839
France	FRA	25000078	25005516	0	.2918	-.9262	.0226	-.1161	.3393	.3263	.5755	.1216
France	FRA	25000078	25004500	0	.4706	-.0862	.0226	-1.1465	.8208	.9523	-.3763	.1216
France	FRA	25000078	25004002	0	.0008	-.0862	.0226	-.3932	-.2659	.2511	-.309	-.4607
France	FRA	25000078	25001183	0	-.3657	.334324308880211	.115776495603181	.0527738548315361	.7871	.0731845805838166	-.4106	.218577865483077
France	FRA	25000078	25000251	0	-.1339	-.59	-.7638	.2138	.1174	-.7054	.5755	-.4377
France	FRA	25000078	25004016	1	.7158	-.0764	-1.4626	.0049	-.3103	.2034	-.5832	-.7496
France	FRA	25000079	25004104	1	.4966	.8006	1.9359	.3313	.2632	-.343	-1.0602	.9883
France	FRA	25000079	25004538	1	.9728	.4546	-.227	-.2422	.5756	.069	-.3268	.9888
France	FRA	25000079	25005890	1	1.022	1.3889	.586	-.4404	.5569	-.0197	-.4107	.1216
France	FRA	25000079	25006094	1	1.2421	2.6352	1.9359	3.6039	4.8357	-.801	1.5037	2.0955
France	FRA	25000079	25006372	1	.8492	.5946	-.9607	-.238	-.1873	-.8768	-.4948	-1.1252
France	FRA	25000079	25006450	1	1.0955	.2718	.0226	-.0099	.1429	.3864	.0709009805761269	.295479177543266
France	FRA	25000079	25006897	1	.9267	-.3676	.4173	-.0302	.1448	.1823	-.24	1.515
France	FRA	25000079	25004698	1	.2543	-.4998	.0226	-.4955	-1.5264	-1.0529	1.2568	-.6774
France	FRA	25000079	25003803	1	.7647	1.1493	.0226	-.2238	.1997	-.568	-.6852	-.3856
France	FRA	25000079	25004108	1	.5424	-.7221	-.3802	-1.3001	-1.0623	-.5037	-.6852	-.7507
France	FRA	25000079	25005457	1	.3208	.5266	.4173	.1664	.1674	.6423	.3482	.1216
France	FRA	25000079	25002943	1	-.7907	.1371	-.7638	.0248	-.3513	.237	-1.0571	-.4607
France	FRA	25000079	25003440	1	.9029	-.0862	-.9607	-.2659	-.8125	-.2623	-.4801	-.7496
France	FRA	25000079	25002598	1	.2203	.0789	1.1381	-.0215	.145	.2285	.0256	.8567
France	FRA	25000079	25007066	1	1.0728	-.269	-.7836	.0118	.1169	.4023	-1.1229	-.1563
France	FRA	25000079	25005832	1	1.0873	-.4203	-1.0611	.197	-.5536	.2286	-.6852	-.7496
France	FRA	25000079	25002678	0	.952	-.0862	-.3827	-.3817	.1321	.039	-.674	.4777
France	FRA	25000079	25000449	0	.4759	-1.034	1.9359	-.0722	-.2329	-1.6678	-.0992	.5553
France	FRA	25000079	25003575	0	.5837	.692573956773479	.8571	-.114456590641137	.0043	.015167931993732	.3415	1.515
France	FRA	25000079	25003442	0	.1572	.2718	.8348	-.487	-.2109	-.2016	.1693	.1216
France	FRA	25000079	25004183	0	.2952	.2032	-.9947	-.603	-.1923	-.5309	-.309	-.8802
France	FRA	25000079	25001427	0	.5557	2.6352	1.9359	3.6039	4.8357	1.0062	2.4277	2.0955
France	FRA	25000079	25007173	0	1.1696	.67	1.1657	.0043	1.0915	.5052	.1693	.5553
France	FRA	25000079	25000740	0	1.2427	-.59	-.3802	-.296	-.4179	-.0542	-2.1355	-.1563
France	FRA	25000079	25000112	0	.4709	.9535	1.9359	.463	-.0465	.0044	.3473	.1216
France	FRA	25000079	25003866	0	.5788	-.5909	1.9359	-.2387	.7717	-1.5744	1.802	.9883
France	FRA	25000079	25004146	0	.936	.9454	1.9359	.0309	.121	.5236	2.4277	1.515
France	FRA	25000079	25004848	0	.8513	.5696	1.9359	-1.2044	-.9296	-.1652	1.4793	2.0955
France	FRA	25000079	25005368	0	.4386	-.089	1.9359	-.3338	.32	-.568	-1.5596	1.2147
France	FRA	25000079	25007023	0	.5306	.3326	-.6643	-.4897	-.4667	-1.6678	.5684	.1216
France	FRA	25000080	25004940	1	-2.0254	-.0862	.1802	-2.6893	.1472	3.6292	.5755	.1216
France	FRA	25000080	25005170	1	-.1861	.313064670330845	.227338343631721	-.0879627370653799	.154856986664266	.0209072471857978	.181202084768103	.311680086050561
France	FRA	25000080	25000946	1	.0124	-.205386915524711	-.691	-.368982140137255	-.231780856880578	-.174272415871494	-.6852	.0301
France	FRA	25000080	25007233	1	-.4134	-.0862	.0226	1.2836	.8217	1.5721	.5755	.1216
France	FRA	25000080	25001477	1	-.2289	-.5994	.4173	-.2687	.3517	-.1525	-2.1355	.346
France	FRA	25000080	25005360	1	.5278	-.0862	.0226	1.2836	1.577	1.5721	.5755	.1216
France	FRA	25000080	25004866	1	.8503	-.4203	-1.0611	.1758	.2275	-1.6678	-.3304	.1216
France	FRA	25000080	25006018	0	.513	.957	1.9359	-.9407	1.4051	-.7946	2.4277	2.0955
France	FRA	25000080	25004246	0	.2199	-1.3452	.0226	.8859	-.9257	1.5721	.5755	.1216
France	FRA	25000080	25000668	0	-2.0909	2.6352	.586	-.0657	.4313	.5982	2.4277	.8903
France	FRA	25000080	25004654	0	.2773	-.0862	.0226	.453829817914229	.4017	.9237	.5826	-.4607
France	FRA	25000080	25006732	0	-2.1557	-.0862	.0226	-1.9818	-3.2591	-1.335	-.664052528847983	-.370524829371219
France	FRA	25000080	25005309	0	-.1875	-.0306	-.3551	1.2661	.7996	3.6292	1.227	.4184
France	FRA	25000080	25007237	0	-1.2618	-.0862	.0226	.7113	.5429	1.0062	.1648	-.9196
France	FRA	25000080	25001862	0	.832	-.1692	1.1228	-.2473	-.4913	-1.6678	.0444	1.1508
France	FRA	25000080	25006319	0	-.2664	-.0862	.0226	1.2836	.8779	1.5721	.5755	.1216
France	FRA	25000080	25007251	0	.7696	-.0862	-.3802	-.0226	-.2502	.5081	.0256	-.3856
France	FRA	25000080	25003126	0	.9171	-.0862	-.9211	.1127	.2937	.4501	-.6852	-.2503
France	FRA	25000080	25004064	0	-.54	.321359739084255	.205980680279927	-.111194439502753	.150257358755615	.00576364859085238	.194328250179792	.278934650250993
France	FRA	25000080	25004375	0	.1172	-.0994	.0538019000644545	-.137091384986236	-.000663314019297867	-.0192914719655951	.00802000981064602	.168979312830771
France	FRA	25000080	25007204	0	-2.1007	-.0862	.3461	3.6039	4.8357	1.6375	.5755	.1216
France	FRA	25000080	25003099	0	1.0452	-.7136	.0226	3.6039	4.8357	-1.6678	.5755	.1216
France	FRA	25000080	25003892	1	-1.1486	1.3939	.0226	-2.6893	-.2072	-.4384	-1.4019	-.1314
France	FRA	25000080	25005790	1	-1.0762	2.6352	.0226	-.7755	2.2277	-.4134	.5172	1.515
France	FRA	25000080	25003253	0	-1.6149	-.5994	-.166041711697231	1.2836	-.0847	1.5721	.273136473035954	-.123204302599598
France	FRA	25000080	25007338	0	-.8617	2.6352	1.013	1.7511	4.8357	1.25659144804535	1.99787875115821	2.0955
France	FRA	25000080	25003191	0	-.1301	-.0862	1.9359	.2158	.6993	-1.6678	1.8077	2.0955
France	FRA	25000080	25000665	0	-.9978	-.2747	.5347	.188873872630297	3.2455	-1.4287	-.6852	-.2503
France	FRA	25000081	25002409	1	.7821	.4631	-.7836	.354	-.0249	.1425	-1.2835	-.3856
France	FRA	25000081	25002490	1	-.7623	-.2662	-.5907	.2155	-.1313	1.036	.5755	-.6774
France	FRA	25000081	25007125	1	.7337	-.0764	-1.5883	-.0962	-.4028	-.5058	-.0817	-1.0454
France	FRA	25000081	25003262	1	.039	.4121	-1.0411	-.373	-.2121	-.368	-.6852	-.7496
France	FRA	25000081	25002807	1	.4193	-.089	-.9288	-.0387	-.5089	-.4795	-.3733	-.3856
France	FRA	25000081	25005305	1	.9626	-.59	-.691	-.5061	.1061	-.568	-.3733	-.959
France	FRA	25000081	25004052	1	.5263	.5946	-.335	.0005	.4072	.1547	-.3733	.4504
France	FRA	25000081	25005083	1	.0566	-.4203	.0226	-.3742	.215	-.3239	-.6852	-.1563
France	FRA	25000081	25002472	1	.8636	.0763	.9247	.4988	.8203	-.1514	.0256	1.0177
France	FRA	25000081	25006567	1	1.4802	.2086	1.9359	.3231	.3458	.5178	-.454	1.515
France	FRA	25000081	25003853	1	-.2834	.0634	.775	.3236	.3715	.6121	-.4771	-1.044
France	FRA	25000081	25004507	1	-.0442	-.4203	-.227	.0664	.1681	.2007	-.0823	-.5305
France	FRA	25000081	25002221	1	.8307	1.3697	.7803	-.1827	.7029	.9142	-.4323	.9097
France	FRA	25000081	25005555	1	1.0319	.96	.0226	-1.0172	-.4226	-.7368	-.8657	-.1563
France	FRA	25000081	25005451	1	-.3149	.2807	1.9359	.5176	.4538	.663	-.1021	2.0955
France	FRA	25000081	25002618	0	.7422	.2032	.4173	-.1127	.8062	.3272	.5755	1.2841
France	FRA	25000081	25003112	0	-.7912	1.4003	1.1657	-.152	.8685	.2365	.9296	1.2841
France	FRA	25000081	25002325	0	.7468	-.7737	-.4728	.7618	-.0415	.9809	-.0823	-.2503
France	FRA	25000081	25007418	0	.5567	-1.2741	-.4728	-1.1482	-1.2737	-1.6678	-.9906	.1216
France	FRA	25000081	25000912	0	.308	1.3889	-.442	-1.0059	.4583	-.8849	-2.1355	-.0274
France	FRA	25000081	25003943	0	-.5595	.3464	-.5472	-.7354	.2817	.1953	-.2673	.7864
France	FRA	25000081	25007017	0	-2.1798	-.1167	1.4967	-.6792	1.1324	-1.6678	.9296	1.515
France	FRA	25000081	25004582	0	.0119	.6555	1.1381	-.0932	.8684	.0234	-2.1355	1.515
France	FRA	25000081	25002268	0	.733	-.6447	-.227	-.268	.2501	.1001	-.0551	.2286
France	FRA	25000081	25001950	0	.8707	2.6352	-.227	-.3835	1.3711	.6653	2.4277	.9883
France	FRA	25000081	25002111	0	-.6898	-.0862	-.3048	.1019	.6506	.2971	.5755	.5553
France	FRA	25000081	25000183	0	.0143	2.6352	1.0457	.1001	.6543	.5017	.8038	1.515
France	FRA	25000081	25004514	0	.6688	-.7737	-.9607	-.2079	-.1377	.8754	-.3912	-.2726
France	FRA	25000081	25002544	1	-.2062	-.3723	-.6789	-.4364	-.1241	.0234	-.220490636218841	.0301
France	FRA	25000082	25005854	1	-.7294	.2086	.0226	-1.3102	.6132	-1.6678	.0444	.7864
France	FRA	25000082	25006330	1	-.6947	.7332	-1.4928	-.0972	1.1083	-1.6678	.5755	-.1985
France	FRA	25000082	25002206	1	-.9399	-.822	-1.3583	-.2587	.0622	-.799	-1.2665	-.4607
France	FRA	25000082	25001887	1	-.8363	1.3889	.7804	.4393	.5024	.5616	-.414	1.2147
France	FRA	25000082	25000627	1	-.8037	-.229818089906663	.0226	3.6039	-.986	-.8849	.270796446882912	.1739
France	FRA	25000082	25006415	1	-.1661	-.0862	1.9359	.039	3.0786	.3427	1.28751414506201	2.0955
France	FRA	25000082	25002638	1	-.1003	-1.6512	-.8946	.543	-.4131	.8968	.0154	-.6843
France	FRA	25000082	25001426	1	.4121	-.59	.0226	-.2856	-.5833	.2511	.0256	.1216
France	FRA	25000082	25004266	1	-.0186	.0789	1.0433	-.7965	.7044	.3017	.3542	1.1508
France	FRA	25000082	25002399	1	.4399	.298391844561886	.265117086944021	-.0468690786144174	.16299309028341	.0476941720810671	.157983719275825	.369602218886191
France	FRA	25000082	25007141	0	-.6108	.489258348807592	.338594594353828	.0906266762432938	.5088	.2182	.363558223927143	.405071203875089
France	FRA	25000082	25005198	0	-1.6357	.1589	.8348	.5732	.4739	.9742	1.8077	.839
France	FRA	25000082	25000413	0	-.4922	1.7162	1.1657	.3821	.5043	.3714	.0684	2.0955
France	FRA	25000082	25005491	0	-.6845	-.2662	.0226	.2555	.8217	.1735	.5755	.1216
France	FRA	25000082	25004423	0	-.9987	-.8438	-.9607	-.6816	-.5283	.3173	.0444	.1216
France	FRA	25000082	25000744	0	.1507	2.6352	1.4967	.6109	1.8262	.6145	.5755	2.0955
France	FRA	25000082	25004210	0	-.7513	-.0862	.9964	.7708	.954	1.4859	1.1171	1.2841
France	FRA	25000082	25002282	0	-.9772	-.8398	.0226	.2015	-.2314	.2373	.075	-.946
France	FRA	25000082	25006730	0	.7619	-.4203	-.7638	-.1311	.3875	.3154	.5755	.1216
France	FRA	25000082	25000069	0	-.8186	-.0862	.0226	-.0042	.5292	-1.6678	.5755	.1216
France	FRA	25000082	25000441	0	-.9882	1.153	.3461	.4418	.2385	.737	.1701	.4777
France	FRA	25000082	25004714	0	.2276	-.7737	1.4967	-.4094	.8233	.0503	.8038	2.0955
France	FRA	25000082	25000284	0	-.2896	1.0919	1.9633	3.6039	.819	.8954	2.4277	2.0955
France	FRA	25000082	25005253	0	-.8911	1.7162	1.9359	-.8827	-.0385	-.5309	2.4277	2.0955
France	FRA	25000082	25006922	0	-.9158	-.5034	-.335	.3055	-.1256	.7646	-.3882	-.6353
France	FRA	25000083	25002959	1	.6102	2.6352	.921161043680821	.4923	.7018	.8754	2.4277	.1216
France	FRA	25000083	25005111	1	-.8168	-.5743	.1453	-.1465	-.586	-.031	-.4948	-.5005
France	FRA	25000083	25000840	1	.6856	.8762	-.1119	-.2845	-.3754	-.0468	-.5832	.4994
France	FRA	25000083	25005812	1	1.1941	-.1502	.9192	-.2171	-.4614	.4766	.1922	.0876
France	FRA	25000083	25001167	1	.4716	-.2662	1.9359	.2472	.1428	-.4795	.5755	.1216
France	FRA	25000083	25003245	1	-.7856	.788	.0226	-.9771	.2481	-.4333	-.4771	.1216
France	FRA	25000083	25005093	1	.2798	.482580347581967	.586	.0134154582484425	.282509923285488	.0858756101036133	.325853423012143	.553151750851522
France	FRA	25000083	25003964	1	-.8365	.0527	-.7638	-.4157	-.242	-.9292	-.2852	-1.0169
France	FRA	25000083	25006121	1	.2164	1.3939	1.9359	.1031	.3	.1731	.7274	1.1232
France	FRA	25000083	25002791	0	-.4462	.7156	.0226	-.0702	.4297	-.801	-.1315	.4777
France	FRA	25000083	25007000	0	-.082	-.6616	-.5907	1.2107	.3299	1.1156	-.8917	-.8016
France	FRA	25000083	25007317	0	.3894	-.5962	.1802	.7113	-.4534	.6126	.5755	-1.1252
France	FRA	25000083	25003314	0	.4811	1.0919	1.9359	-.0321	2.9682	.4219	2.4277	2.0955
France	FRA	25000083	25002738	0	-.2861	-1.0201	-.1587	-.4232	-.9184	-.0147	.3473	-.2503
France	FRA	25000083	25003397	0	.8048	-.4203	-.1587	-.6168	-1.0536	-.1845	-.3733	-.1563
France	FRA	25000083	25005082	0	.7045	.289402802109491	.0226	.1053	.402	1.3968	.5755	.1216
France	FRA	25000083	25006124	0	-.0242	-.0862	.0226	-.3416	-.5651	-.3261	.5755	.1216
France	FRA	25000083	25004178	0	1.7298	-.4364	-.127	.8272	.4468	1.1815	.3707	2.0955
France	FRA	25000083	25007462	0	-.1474	-.0862	.0226	-.4112	-.5414	.0912	.5858	.1216
France	FRA	25000083	25001044	0	-1.1704	-1.3799	.0226	-1.2871	-.8987	-1.6678	-2.1355	-1.6872
France	FRA	25000084	25000550	1	.1283	.0789	.0226	-.3996	-.9291	-.1091	.5755	.1216
France	FRA	25000084	25000076	1	.0552	-.089	.8038	-.1037	.4184	.4617	1.4793	.1216
France	FRA	25000084	25000445	1	1.006	1.3697	.0226	.0686	.1882	.2286	.0256	.1216
France	FRA	25000084	25003522	1	.9597	.6606	.4173	-.4534	-.2627	-.2338	-1.054	.4504
France	FRA	25000084	25006089	1	-.7471	-.2414	-.3827	-.2117	-.1146	-.219	-2.1355	.1216
France	FRA	25000084	25001120	1	-.2442	.2086	.8271	-.3279	.4838	-1.6678	-.6852	.0388
France	FRA	25000084	25007085	1	1.1497	.1852	-.3802	.2739	-.1527	-.12	-.5832	-.1563
France	FRA	25000084	25001051	1	.5372	-.2396	.6496	.2693	.8536	-.801	-.2857	-.1254
France	FRA	25000084	25005137	1	.9338	-.9222	1.9359	.4148	-.6901	-.7368	-.0851	2.0955
France	FRA	25000084	25000239	1	-1.3691	-.4232	-.2614	-.7911	-1.5164	-.2698	-.2128	.9883
France	FRA	25000084	25000677	1	.6982	-.5743	-.9607	.213	-.2717	.561	.3482	-.8947
[truncated: 4,109 more rows]
