# Supplementary material for: Antecedents of adolescent students’ ICT self-efficacy: The ICT dataset
Source: Data Brief. 2020 Oct 22;33:106437. doi: 10.1016/j.dib.2020.106437 (PMC7644865; doi:10.1016/j.dib.2020.106437)
Supplement: Supplementary file 2 [file mmc2.zip › Germany.csv]

CNTRYID	CNT	CNTSCHID	CNTSTUID	ST004D01T	ESCS	INTICT	COMPICT	HOMESCH	ENTUSE	USESCH	SOIAICT	AUTICT
Germany	DEU	27600001	27605365	1	.3306	.3266	-.711	-.5712	-.4097	-1.6678	-.6455	.5553
Germany	DEU	27600001	27601858	1	-.4779	.6555	-.732	-.8913	-.7527	-.2338	-1.0602	-1.2688
Germany	DEU	27600001	27602008	1	.9317	.3961	-1.6468	.3373	.4811	-.421	-1.0722	-1.775
Germany	DEU	27600001	27601867	0	.6614	1.3403	1.2341	.0631	-.1772	.137	1.836	1.515
Germany	DEU	27600001	27601457	0	-.1385	-.0862	.0226	.1053	-.0269	.1729	1.1987	.1216
Germany	DEU	27600001	27609865	0	.232	.4349	1.9359	-.229	.3594	-.2785	.3415	.8567
Germany	DEU	27600001	27607089	0	.2797	-1.1522	1.2899	-.6157	-.5638	-.0542	-.5637	1.0431
Germany	DEU	27600001	27606950	1	1.6767	1.7671	-.829	.0873	.6122	-.0341	-1.0906	-.5628
Germany	DEU	27600001	27611010	1	.033	-.4025	-1.4877	-.2224	-.0919	-.8849	-.216	-.4607
Germany	DEU	27600001	27601831	1	.4845	-.0862	-.227	-.4567	-1.7301	-.2338	-.5974	2.0955
Germany	DEU	27600001	27601523	1	1.1095	-1.3264	-1.3943	-1.0068	-1.0431	-.4795	-.6601	.2546
Germany	DEU	27600001	27600133	1	.4183	-.3567	1.2899	-.1895	.3975	-.1079	.1701	1.515
Germany	DEU	27600001	27607493	1	-.3969	.3898	-.9874	-1.0059	-.9932	-.4795	-1.2106	.2286
Germany	DEU	27600001	27603259	1	-1.115	.9454	-.691	-.5032	-.7042	-.8849	.9636	-.2503
Germany	DEU	27600001	27609355	1	1.423	-.0219	-1.3264	-.5527	-2.8697	-.5309	-.6852	-.5912
Germany	DEU	27600001	27607760	1	-.2027	-.8305	-.711	-.8245	-.6761	-.8849	-1.2871	-.7108
Germany	DEU	27600001	27609830	1	.4853	.7763	-1.4928	-.0514	.0123	-.0737	-.5573	-1.2008
Germany	DEU	27600001	27607965	0	.4065	.718	1.1381	-.6224	.0781	.1736	.3473	1.2841
Germany	DEU	27600001	27606253	0	1.4127	.1261	.7162	-1.3723	-.1062	-.5309	-.2704	2.0955
Germany	DEU	27600001	27608345	0	.4767	-.0862	-2.664	1.2836	-.1362	1.5721	-.2004	-1.1405
Germany	DEU	27600001	27602971	0	1.0188	.3239	.6755	-1.0068	-.6562	-.7433	-.0992	.4777
Germany	DEU	27600001	27610315	0	.0715	-.458	-1.0393	-.7008	-1.407	-.0821	.2054	-.0358
Germany	DEU	27600001	27608304	1	1.5143	.7763	1.1657	-.0915	-.2242	-.1578	-.2555	1.0383
Germany	DEU	27600001	27607447	1	-.7961	-.7162	-1.0611	-.5516	-.6649	-.8849	-.738335571826309	-.586158815806581
Germany	DEU	27600001	27603352	1	1.1713	.9349	.5347	-.6016	-.2293	-.2858	-.5945	1.0641
Germany	DEU	27600001	27609117	0	.573	-.6593	-.4246	-.406495220758677	-.453000408643072	-.475871848641818	-.3077	.4777
Germany	DEU	27600001	27603939	0	-.123	.32	.0226	-.6224	-.6501	-.4959	.5755	1.3566
Germany	DEU	27600001	27600320	0	.5639	-.7938	-.4728	-.0504	-.5113	-.2785	.5755	-.6073
Germany	DEU	27600002	27603644	1	-3.5737	.8159	-.2493	.2217	.2992	.6454	-.9759	-1.9616
Germany	DEU	27600002	27605559	1	-1.0561	-.4203	.8348	.3435	-.3573	-.2785	-.9936	-.1865
Germany	DEU	27600002	27603940	1	.9422	-1.1002	.0226	.366	-1.1578	.268	-.5828	.1907
Germany	DEU	27600002	27603008	1	1.4641	.4521	1.9359	.0282	.8729	-.052	1.0854	.8567
Germany	DEU	27600002	27600495	0	.179	1.3939	.4173	.0193	.7615	.1918	-.2008	.2546
Germany	DEU	27600002	27600540	0	-1.0648	-.0981	.0226	.1736	-.0796	.2279	.8098	1.1232
Germany	DEU	27600002	27601261	0	1.131	.9354	1.6222	-1.6629	-.1176	-1.6678	2.4277	2.0955
Germany	DEU	27600002	27605635	0	.5769	-.2662	-.4806	.3792	-1.3417	.1246	.5755	-.2503
Germany	DEU	27600002	27611238	0	-.7316	.5696	-.6315	-.2071	-.5113	-.801	.1693	-.8368
Germany	DEU	27600002	27605569	0	.138083178539194	.0462534101681312	-.0584400463727196	-.370796756355627	-.296278515533998	-.409198997030397	-.189782759094151	.202123709696063
Germany	DEU	27600002	27610673	1	1.3146	1.153	.0226	-.0075	-.8881	-1.6678	.7339	-.2503
Germany	DEU	27600002	27611401	1	.138083178539194	.0462534101681312	-.0584400463727196	-.370796756355627	-.296278515533998	-.409198997030397	-.189782759094151	.202123709696063
Germany	DEU	27600002	27612346	1	.1024	-.6706	-.3802	.3587	-1.0746	-1.6678	.2732	-.2503
Germany	DEU	27600002	27602421	1	1.8252	1.3697	1.9359	-1.0059	-.0265	-.8849	.3482	1.3857
Germany	DEU	27600002	27606691	1	1.9835	.0634	-.5034	-.1916	-.2166	.3685	-.6707	.1216
Germany	DEU	27600002	27611760	1	.0338	-.4568	-1.7997	-.4117	-1.0323	.103	-.4515	-1.235
Germany	DEU	27600002	27602149	1	1.3166	.9275	-.9285	-.0549	-.0388	-.8849	-2.1355	.9444
Germany	DEU	27600002	27603504	1	1.65	-.9363	-.5034	-.2704	-.3312	-.3239	-1.2871	-1.0788
Germany	DEU	27600002	27606824	1	.342302908996041	-.7221	-.7902	.2358	-.9524	-.4795	-2.1355	-.222
Germany	DEU	27600002	27604052	0	.8815	1.7671	-1.6542	.1454	-.0017	-.106	-1.1947	-1.5298
Germany	DEU	27600002	27608956	0	1.0158	.3889	1.013	-1.6821	.2817	.3228	-.5802	.5084
Germany	DEU	27600002	27607363	0	1.2865	-.2872	.0226	-.0125	-1.1176	-.4795	-.4952	.4777
Germany	DEU	27600002	27603944	0	-2.3008	1.1132	.9726	.3771	.3299	.073	.5755	1.1508
Germany	DEU	27600002	27603275	0	1.3454	1.3889	.8116	-.2277	-.0537	-.4795	-.606	1.1232
Germany	DEU	27600002	27609084	0	-.7439	.7062	.7162	.2589	.187	-.0569	.3473	.6905
Germany	DEU	27600002	27606575	0	.085	.9454	.5462	-.9848	.0832	-.4526	.3473	1.515
Germany	DEU	27600002	27608019	0	1.4534	-.3416	-.2943	-.5391	-3.7095	-.4795	-.8913	-.3902
Germany	DEU	27600002	27605522	1	-1.2493	-.983	-.9607	-.3031	-.2684	-1.6678	-1.0753	-.8443
Germany	DEU	27600002	27601605	0	.14910852050086	-.5133	.1058	-.387450352434127	-.354640790220063	-.427527945935376	-.0992	.284181047393767
Germany	DEU	27600003	27608211	1	.418	.0492233846029421	-.0456115227123199	-.349187394346976	-.294478754406239	-.412811464083058	-.191547478838835	.226724856452212
Germany	DEU	27600003	27603178	1	-.155	.7825	-.2726	.6844	.5267	-.259	1.4834	.2996
Germany	DEU	27600003	27607856	1	-1.3431	-.2662	.7717	-.8283	-.3575	-.0447	-.414	-.4377
Germany	DEU	27600003	27601209	0	-1.2064	.3024	-1.3005	-2.6893	-.4196	-1.6678	-1.5596	-1.1068
Germany	DEU	27600003	27610366	0	-1.2184	-.847	-1.62	-2.6893	-2.4399	-1.6678	-1.5596	-.2709
Germany	DEU	27600003	27602625	0	.6064	.3289	.6407	-.0558	.4452	-.3435	1.1171	2.0955
Germany	DEU	27600003	27607226	1	.7118	-.7412	1.9359	-.2093	.777	-1.6678	.380212814881774	1.56594726572456
Germany	DEU	27600003	27605438	1	-1.7832	-.7737	-.227	-.4843	-2.4883	-1.6678	-.5142	-.8947
Germany	DEU	27600003	27600261	1	.7156	.468	-.3802	-.0548	.3851	-.5928	-.4978	-1.0537
Germany	DEU	27600003	27603348	1	.8152	.4298	-.732	.3781	.1214	-.2679	-.8012	-.7863
Germany	DEU	27600003	27600876	0	.0726	-1.2172	.5644	.8954	-.8639	.8193	-1.5588	1.0904
Germany	DEU	27600003	27611772	0	-.8234	-2.9627	-2.664	-2.6893	-3.7095	-1.6678	-2.1355	-2.5027
Germany	DEU	27600003	27610703	0	1.0988	.468	-.227	.0547	.5927	-.031	1.2262	2.0955
Germany	DEU	27600003	27609546	0	-.0083	-1.2406	-.227	.4991	.1632	.7503	.0405	-.0625
Germany	DEU	27600003	27610693	1	.4637	1.153	.1386	.0484	-.1962	.1191	-1.5848	.4104
Germany	DEU	27600003	27609432	1	-2.4223	.6464	.8801	.9089	.2197	-.5569	-.1021	.7374
Germany	DEU	27600003	27608779	1	.0809	-.8357	-.4427	-.4263	-1.1332	-.8849	-2.1355	1.2147
Germany	DEU	27600003	27609474	1	-.5092	-.496623802891972	-.6774879021674	-.983000741092382	-1.8839	-.790430510859182	-.771296184694206	-.46028918417856
Germany	DEU	27600003	27611158	1	1.4473	2.6352	1.9737	.2015	.5088	.3991	1.8085	.1216
Germany	DEU	27600003	27602640	0	2.1385	-.163837098636109	-.229134648042634	-.7065	-1.0891	-.0961	-.437955874642785	.111221114217272
Germany	DEU	27600003	27609385	0	-.1081	.5746	.8801	-.3523	-.3345	.0504	.347719918564922	1.2147
Germany	DEU	27600003	27601030	0	-.1097	-.5994	1.2341	-.1372	-.4627	-.1845	-.3237	1.1508
Germany	DEU	27600003	27610340	1	-.3648	-1.0212	-.8946	-.4878	-.705	-.4795	-1.7719	-.9069
Germany	DEU	27600003	27606994	0	.1443	.1179	-1.5179	-.7797	-.1633	-1.6678	-.9941	.2286
Germany	DEU	27600003	27601431	0	.3183	-.0862	1.0043	.2709	-.0817	.1645	1.836	2.0955
Germany	DEU	27600003	27600332	0	-.1459	-.3727	-1.3005	.4977	-.0498	.8934	-1.1855	.5385
Germany	DEU	27600004	27612004	0	.3169	-.1085	-.7638	.1224	.389	.3335	-.5978	.6135
Germany	DEU	27600004	27604726	1	1.4363	-.0192	-1.0611	-.3612	-1.191	-.4795	-2.1355	-1.3358
Germany	DEU	27600004	27609167	1	-.9469	2.6352	1.0433	-.0688	.6099	-.0978	-.6852	1.1232
Germany	DEU	27600004	27600775	1	.2653	-.983	-.691	-.4613	-1.1603	-.801	-1.0084	-.4607
Germany	DEU	27600004	27606595	1	1.0011	-.7221	-.7638	-.6491	-1.6895	-.226	-1.305	-.4607
Germany	DEU	27600004	27604657	1	1.3963	-.4089	-.227	-1.3743	-.577	-.4795	-.8338	-1.3305
Germany	DEU	27600004	27602575	0	2.1107	-.4314	.0226	.127	-1.4006	-.8849	-.7045	.1216
Germany	DEU	27600004	27611496	0	1.432	1.7162	1.9359	.1783	1.0743	-.4212	1.836	2.0955
Germany	DEU	27600004	27602938	0	-.0512	.6464	1.2867	-.2529	.7503	.137	2.0386	1.515
Germany	DEU	27600004	27612071	0	.4106	1.3889	.4173	-.796	.9978	-.801	.5826	.2286
Germany	DEU	27600004	27607956	0	.0113	2.6352	1.9359	1.0685	.7478	1.3968	2.4277	1.2841
Germany	DEU	27600004	27606688	1	.3192	.3289	.4173	-.0701	-.8124	-.219	-1.0426	-.3297
Germany	DEU	27600004	27611501	1	.7457	-.2806	-.691	-.4413	-.5678	-.801	-1.5537	2.0955
Germany	DEU	27600004	27609939	1	.3396	-.4314	-.3802	.1053	-.219	.0883	-.3237	-.4784
Germany	DEU	27600004	27610647	1	-.0359	1.1352	.4173	-.6993	-.1305	-.4795	.9	-.1563
Germany	DEU	27600004	27612102	1	.3495	-.7353	-1.0611	-.0533	-.6833	-.1845	-.3055	-1.3484
Germany	DEU	27600004	27600305	1	1.5111	.9484	-.4806	-.0109	-.6907	-.4795	-.4771	-.4607
Germany	DEU	27600004	27604368	1	-.4051	-.1058	-.6587	-.6268	-.3855	-.2011	-1.5537	-.9101
Germany	DEU	27600004	27601925	1	.4803	.7665	-.4806	.3194	-.3063	.3316	-1.2835	-.9101
Germany	DEU	27600004	27607261	1	.1498	-1.0744	.0226	-1.0489	-.7299	-.3205	-2.1355	.9642
Germany	DEU	27600004	27611399	1	.8395	-.5743	-1.0611	-.5728	-.3945	-.8849	-1.1229	-1.4991
Germany	DEU	27600004	27605408	0	.138083178539194	.0462534101681312	-.0584400463727196	-.370796756355627	-.296278515533998	-.409198997030397	-.189782759094151	.202123709696063
Germany	DEU	27600004	27605028	0	1.5589	.394	-.3526	-.3276	-.6882	.3159	-.0288	.7864
Germany	DEU	27600004	27604610	0	.138083178539194	.0462534101681312	-.0584400463727196	-.370796756355627	-.296278515533998	-.409198997030397	-.189782759094151	.202123709696063
Germany	DEU	27600004	27601343	0	1.7199	.0603	1.0043	-.6342	-1.4987	-.5058	-.3912	.1216
Germany	DEU	27600004	27609324	0	.138083178539194	.0462534101681312	-.0584400463727196	-.370796756355627	-.296278515533998	-.409198997030397	-.189782759094151	.202123709696063
Germany	DEU	27600004	27601705	0	1.0053	-.7938	1.9359	-1.3723	-.6414	.3766	-.5181	.9883
Germany	DEU	27600004	27601866	1	.1551	.7789	1.9359	-.1923	1.2424	-.8849	1.1375	2.0955
Germany	DEU	27600004	27608645	1	.383	-.2806	.0226	-.1497	-.8781	-.801	-.0987	-.2503
Germany	DEU	27600004	27610087	0	.5908	-.9399	1.2341	.7715	-.3368	.3774	1.2612	.2203
Germany	DEU	27600005	27609342	0	.2832	1.127	.917	.4655	.4833	.2393	.1693	.1216
Germany	DEU	27600005	27608667	1	.7743	-.3827	-1.0611	-1.0059	-1.1267	-1.6678	-.1282	-.7639
Germany	DEU	27600005	27611252	1	.6499	-.0461954302464328	-.206832870395095	.7113	-.7551	1.0712	-.105536624674838	.0209950769339477
Germany	DEU	27600005	27611057	1	-.6064	-.2479	-1.0611	-1.0068	-.8018	-1.6678	-.6852	-1.1252
Germany	DEU	27600005	27600354	0	.138083178539194	.0462534101681312	-.0584400463727196	-.370796756355627	-.296278515533998	-.409198997030397	-.189782759094151	.202123709696063
Germany	DEU	27600005	27605292	0	.138083178539194	.0462534101681312	-.0584400463727196	-.370796756355627	-.296278515533998	-.409198997030397	-.189782759094151	.202123709696063
Germany	DEU	27600005	27609292	0	.138083178539194	.0462534101681312	-.0584400463727196	-.370796756355627	-.296278515533998	-.409198997030397	-.189782759094151	.202123709696063
Germany	DEU	27600005	27602033	0	.138083178539194	.0462534101681312	-.0584400463727196	-.370796756355627	-.296278515533998	-.409198997030397	-.189782759094151	.202123709696063
Germany	DEU	27600005	27600105	0	.2684	.634144032663461	.592442323088116	.254467046298709	1.4372	.0154078185966102	.450159861363394	.876149523934015
Germany	DEU	27600005	27611144	1	-.7475	.5946	.9726	-1.3001	-1.7404	-.4795	.5755	.4777
Germany	DEU	27600005	27604941	1	1.5966	-.0862	.0226	.5828	-.0442	-1.6678	-.5172	.1216
Germany	DEU	27600005	27603551	1	-.4368	.792	1.4967	-.2116	-1.2815	-.3768	-1.5848	.1216
Germany	DEU	27600005	27604400	1	-.8867	-.7828	-.829	-.8834	.2974	.1005	-.165	1.0448
Germany	DEU	27600005	27610956	1	.3908	-1.0588	-.5836	.0827	-.2134	.2577	-.2852	-.8028
Germany	DEU	27600005	27608308	1	1.5116	-1.249	-1.6468	-.8263	-1.6737	-.5037	-.1021	-.806
Germany	DEU	27600005	27603891	1	.138083178539194	.0462534101681312	-.0584400463727196	-.370796756355627	-.296278515533998	-.409198997030397	-.189782759094151	.202123709696063
Germany	DEU	27600005	27606637	1	1.5113	-1.2512	-.8489	-1.3001	-1.5354	-1.6678	-1.5848	-1.5767
Germany	DEU	27600005	27609601	1	.2078	-1.3452	-1.216	-.4675	-.3624	1.1207	-.8657	-.946
Germany	DEU	27600005	27602087	0	-.0741	-.0862	.0226	1.2854	.8779	3.6292	-.216	.1216
Germany	DEU	27600005	27602624	0	.138083178539194	.0462534101681312	-.0584400463727196	-.370796756355627	-.296278515533998	-.409198997030397	-.189782759094151	.202123709696063
Germany	DEU	27600005	27603282	0	1.75	-1.0744	-.7249	-.1762	-.4798	-.5058	1.3428	2.0955
Germany	DEU	27600005	27604162	0	.138083178539194	.0462534101681312	-.0584400463727196	-.370796756355627	-.296278515533998	-.409198997030397	-.189782759094151	.202123709696063
Germany	DEU	27600005	27603636	0	1.133	-.0198556360734722	-.109664813215882	.0373	-.5015	-.324622288834388	-.238464156787079	.176069854177663
Germany	DEU	27600005	27600602	1	.138083178539194	.0462534101681312	-.0584400463727196	-.370796756355627	-.296278515533998	-.409198997030397	-.189782759094151	.202123709696063
Germany	DEU	27600005	27602633	1	.1545	-.2582	-.227	-.6228	-.5166	-.2159	.5755	.1216
Germany	DEU	27600005	27602003	1	1.6083	.6555	-.3741	-1.3982	-.979	-1.2821	.2425	-.5251
Germany	DEU	27600005	27602180	0	-1.0676	-.9427	-.9947	-1.0068	-1.2265	-.323	-.3912	-.5265
Germany	DEU	27600005	27605665	0	1.6717	.2134	.7804	-2.6893	.4749	-.8849	.2047	-.5628
Germany	DEU	27600006	27609368	1	.8133	.5923	-1.0271	-.5472	-.8908	-.801	-.5579	-.3549
Germany	DEU	27600006	27607455	1	1.3	-.165	-1.5179	-.7397	-.6006	-.5569	-1.5848	-1.0788
Germany	DEU	27600006	27603950	1	1.5486	-.5034	-1.2374	.0356	-.4717	-.4795	-.787	-.5005
Germany	DEU	27600006	27610316	1	.3363	.2554	-.4728	-.2258	-.8046	-1.5744	-.532	.4385
Germany	DEU	27600006	27603874	1	1.5535	-.0862	.1386	.0105	-.4786	.1512	-.6852	.1216
Germany	DEU	27600006	27607941	1	.1061	.0056	.586	-1.0068	-.8366	-1.6678	-1.5848	1.2147
Germany	DEU	27600006	27601967	0	.2524	-.1629	1.9359	-.8941	.3791	-.8849	-.3583	.9339
Germany	DEU	27600006	27600269	0	1.3916	.1276	1.1381	-.0822	.3554	-.4795	.5215	1.2147
Germany	DEU	27600006	27609413	0	.9711	-.6501	.5347	.1534	.9134	.5797	.3482	1.515
Germany	DEU	27600006	27602050	0	.0832	-.5872	.3416	-.3746	.476	-1.6678	-.703	.7864
Germany	DEU	27600006	27601383	0	1.1539	.1141	1.0929	-.7979	-.5987	-1.4875	-.8266	.9883
Germany	DEU	27600006	27604522	0	.0244	.5976	.0005	-1.6473	-2.9562	-.1116	-.8742	.6377
Germany	DEU	27600006	27611328	0	1.3005	-.7815	-.6843	.6864	.0247	-.5842	-.1315	-.6557
Germany	DEU	27600006	27605370	1	1.0189	1.7162	1.9359	.1851	-.4126	-1.6678	-.2589	.8136
Germany	DEU	27600006	27600999	1	1.1325	-.0862	-.8627	-.3103	-.2283	.073	-.6601	-.9101
Germany	DEU	27600006	27606885	1	.2496	.0502	.0226	.1487	-.0284	-1.6678	-.5172	-.5475
Germany	DEU	27600006	27600232	1	.0618	.7763	.586	-.3719	-.6484	-1.6678	-2.1355	1.1232
Germany	DEU	27600006	27608088	1	1.4031	.1828	-1.4259	-.3416	-.6248	-1.6678	-1.054	-.9101
Germany	DEU	27600006	27604672	1	2.1557	.9454	.4562	.0558	.1142	-.5309	-.3268	-.946
Germany	DEU	27600006	27606541	1	-2.2181	.6492	-.9874	.085	-.3038	-.1383	-1.0602	.4725
Germany	DEU	27600006	27605916	1	1.6909	.2607	-.2236	-.5044	-.8807	-1.6678	-.6852	-.8936
Germany	DEU	27600006	27603415	1	1.6163	.2554	-1.9313	-.004	-.2715	-.8849	-.8627	-1.5298
Germany	DEU	27600006	27612170	0	.5487	.631	1.4967	.068	-.0796	-.8849	2.4277	2.0955
Germany	DEU	27600006	27611414	0	1.1761	.1245	.0226	-.4926	.5856	-.5309	-.5978	.4994
Germany	DEU	27600006	27606159	0	.7239	.3427	1.4967	-.6916	-.6814	-1.6678	-.1026	1.1508
Germany	DEU	27600006	27611823	0	1.4936	-.2366	.6407	-.6977	.375	-1.6678	.3415	1.1013
Germany	DEU	27600006	27600386	0	1.6238	.2532	.5347	-.1157	-.0934	.119	.7198	.4504
Germany	DEU	27600006	27606803	1	2.0593	-.0306	1.036	-.275	-1.5012	-.4795	-.3763	1.515
Germany	DEU	27600007	27602070	1	.138083178539194	.0462534101681312	-.0584400463727196	-.370796756355627	-.296278515533998	-.409198997030397	-.189782759094151	.202123709696063
Germany	DEU	27600007	27611039	1	-.3072	.1221	-.7638	-.1683	-.593	-.8849	-.6203	-.8936
Germany	DEU	27600007	27604906	1	1.0347	.0692	.0226	.269	.388	.3534	-.4801	.1216
Germany	DEU	27600007	27607046	1	.5939	.7789	-.1587	.106	.0634	-.2785	-.043	.4725
Germany	DEU	27600007	27602123	1	.8811	-.4699	-.227	-.1661	-.3214	-.2159	-.432699984413287	-.4607
Germany	DEU	27600007	27608826	0	-.8041	.2621	.0226	.1861	.0855	.2053	-.8883	.1216
Germany	DEU	27600007	27607887	0	1.4138	.9349	1.1381	.0643	.4978	-.4318	.5755	.1216
Germany	DEU	27600007	27608286	0	-.688	.5606	1.9359	.2273	.6871	.6994	2.4277	2.0955
Germany	DEU	27600007	27601324	1	.1359	1.7671	1.9359	-.4276	-2.2761	-.799	1.3467	.833
Germany	DEU	27600007	27608206	1	.138083178539194	.0462534101681312	-.0584400463727196	-.370796756355627	-.296278515533998	-.409198997030397	-.189782759094151	.202123709696063
Germany	DEU	27600007	27606290	1	.138083178539194	.0462534101681312	-.0584400463727196	-.370796756355627	-.296278515533998	-.409198997030397	-.189782759094151	.202123709696063
Germany	DEU	27600007	27601978	1	-.9652	-.2662	-.6446	-.6834	-1.2509	-.5142	-.7394	-.8443
Germany	DEU	27600007	27605242	1	.2189	-.1167	-1.7997	-.1585	-.6059	-1.6678	-.2903	-2.462
Germany	DEU	27600007	27600264	1	1.0907	-.5994	-.227	-.8021	-1.7604	-.5037	-.6498	-1.0101
Germany	DEU	27600007	27609847	1	1.1421	-.5994	.0226	.189	-.7365	-.2858	-.3387	.2286
Germany	DEU	27600007	27603589	1	.585	.8655	.586	-.2589	-1.1604	-1.5744	-1.305	.1907
Germany	DEU	27600007	27600871	1	.341	-.7327	-1.3583	.447	.3851	.6987	-.493370951754245	-.59775320201355
Germany	DEU	27600007	27607884	1	1.9795	.9275	-.5544	-.9388	-.1529	-1.6678	-.6997	.149
Germany	DEU	27600007	27601224	0	.9513	.2465	-.0758	-.3783	.0839	-.568	.0254	.5362
Germany	DEU	27600007	27610566	0	1.2208	1.1352	1.1752	-.6486	-.1245	-.8849	-.216	2.0955
Germany	DEU	27600007	27608918	0	1.2549	-.8313	-1.1592	-.4113	-1.0281	-.8849	-.3882	-.3549
Germany	DEU	27600007	27610907	0	.2563	-.2544	.5347	-.7025	-.5956	-.0486	1.4793	1.515
Germany	DEU	27600007	27610955	0	-.024	1.031	.5347	.0676	.0852	.1113	.6872	2.0955
Germany	DEU	27600007	27609307	0	.5914	-.7353	-1.0935	-.4609	-.5048	-.4795	-1.4214	.9444
Germany	DEU	27600007	27604153	0	.634	-1.1076	-.691	-1.0068	-.7857	-.4795	-1.1855	-.6508
Germany	DEU	27600007	27609104	0	.6976	.3178	1.9359	.3766	.1737	-.6274	.7578	.5553
Germany	DEU	27600007	27610517	0	-.8135	.2032	.8877	-.3949	.3204	-.438	1.2262	1.1508
Germany	DEU	27600007	27600666	1	.8144	-.3486	.0226	-.1528	.112	.2176	-.4801	-.806
Germany	DEU	27600008	27605334	1	-1.509	-1.4923	-.649117100502825	-1.0047	-1.0826	-.2282	.1922	-.276571957228796
Germany	DEU	27600008	27606651	1	-.2023	.0426418753806706	-.0740397292953249	-.397074074340029	-.298467052864769	-.404806181295579	-.187636832626454	.172208335247087
Germany	DEU	27600008	27604600	0	-.3044	.796196270310192	.751062462185667	.386603015141171	1.9302	.145001001625664	.637454037788199	1.01574229635816
Germany	DEU	27600008	27600582	0	.138083178539194	.0462534101681312	-.0584400463727196	-.370796756355627	-.296278515533998	-.409198997030397	-.189782759094151	.202123709696063
Germany	DEU	27600008	27606908	0	-1.195	-2.9627	-.9278	-.326215870365322	-.545762575404916	-.265857943232521	1.836	-.129000062273137
Germany	DEU	27600008	27600064	0	-.7298	.3984	-.032464928998407	-.1559	-.6985	-.322551933809374	-.13455715748107	.12264724560554
Germany	DEU	27600008	27608592	0	-.5874	-.351098872537293	-.931108937530657	-.370760209137634	-.4147	-.389717831804844	-.3876	-1.4436
Germany	DEU	27600008	27601881	1	-.1333	-1.478	-1.9209	.2054	-.9291	-1.2919	-1.0808	-1.1252
Germany	DEU	27600008	27607736	1	.2053	-.4966	.9247	.9604	.9249	1.1414	.3142	-.2995
Germany	DEU	27600008	27600094	1	.9703	-2.9627	-2.6763	.3159	-3.7095	-1.6678	.5226	-2.5027
Germany	DEU	27600008	27606996	1	.106891192291345	1.2587	-.227	-.1092	.5715	.3025	.5755	1.0448
Germany	DEU	27600008	27602690	0	.138083178539194	.0462534101681312	-.0584400463727196	-.370796756355627	-.296278515533998	-.409198997030397	-.189782759094151	.202123709696063
Germany	DEU	27600008	27607132	0	.138083178539194	.0462534101681312	-.0584400463727196	-.370796756355627	-.296278515533998	-.409198997030397	-.189782759094151	.202123709696063
Germany	DEU	27600008	27607440	0	.138083178539194	.0462534101681312	-.0584400463727196	-.370796756355627	-.296278515533998	-.409198997030397	-.189782759094151	.202123709696063
Germany	DEU	27600008	27600788	0	.9322	2.6352	1.9359	3.6039	4.8357	3.6292	2.4277	2.0955
Germany	DEU	27600008	27601095	0	-.1487	-1.3452	-1.1926	.7113	-.0408	1.0062	-.6852	-1.1252
Germany	DEU	27600008	27602677	0	-1.1179	-1.3452	-.7249	3.6039	1.2355635184885	1.0062	.7515	-.7507
Germany	DEU	27600008	27601798	0	.5907	2.6352	.9705	-1.6821	-3.7095	-1.6678	2.304	2.0955
Germany	DEU	27600008	27602099	1	-.5015	2.6352	1.9359	.5273	.4918	.0488	2.4277	2.0955
Germany	DEU	27600008	27604447	1	-.7296	.832	-.1305	-.369553308192334	-.127187907867305	-.331504106601453	-.0352813594004867	.185093249587904
Germany	DEU	27600008	27604227	0	-.2746	1.0919	1.9359	-.0568222289276596	.8412	-.106322821669652	.970108725909317	2.0955
Germany	DEU	27600008	27605817	0	.138083178539194	.0462534101681312	-.0584400463727196	-.370796756355627	-.296278515533998	-.409198997030397	-.189782759094151	.202123709696063
Germany	DEU	27600008	27603279	0	-1.3998	2.6352	1.2899	-.3091	.8106	-1.0529	1.2223	1.0177
Germany	DEU	27600008	27608521	1	.7754	.0530154713287842	-.0292319627691215	-.321596390913932	-.292180805237969	-.417423890438443	-.193800686893494	.258135794189939
Germany	DEU	27600008	27604819	1	-1.1547	.0325367175807491	-.11768800263025	-.470598617344032	-.304590630894598	-.39251498134911	-.181632480776265	.0885044261776672
Germany	DEU	27600008	27606828	0	.138083178539194	.0462534101681312	-.0584400463727196	-.370796756355627	-.296278515533998	-.409198997030397	-.189782759094151	.202123709696063
Germany	DEU	27600008	27602857	0	.138083178539194	.0462534101681312	-.0584400463727196	-.370796756355627	-.296278515533998	-.409198997030397	-.189782759094151	.202123709696063
Germany	DEU	27600009	27603670	1	.5539	.2063	-.4806	-.0703	-.4136	-.1507	-.1972	-.2503
Germany	DEU	27600009	27602164	1	-.1198	.7763	-.227	-.4212	.172	-.0193	-1.0808	-.7816
Germany	DEU	27600009	27606491	1	.138083178539194	.0462534101681312	-.0584400463727196	-.370796756355627	-.296278515533998	-.409198997030397	-.189782759094151	.202123709696063
Germany	DEU	27600009	27607234	0	.138083178539194	.0462534101681312	-.0584400463727196	-.370796756355627	-.296278515533998	-.409198997030397	-.189782759094151	.202123709696063
Germany	DEU	27600009	27602306	0	-1.1558	-.5297	-.227	.2759	-.4698	-1.6678	.0405	1.3566
Germany	DEU	27600009	27607421	0	.138083178539194	.0462534101681312	-.0584400463727196	-.370796756355627	-.296278515533998	-.409198997030397	-.189782759094151	.202123709696063
Germany	DEU	27600009	27605150	0	-.3031	-.6593	-.3802	.0119	-.4898	.2731	-.216	-.4607
Germany	DEU	27600009	27604211	0	-1.1133	.32	-.227	-2.6893	-1.8102	-.8437	1.6284	.7864
Germany	DEU	27600009	27606190	0	.027	.6606	1.2899	-.1162	.6347	-.5309	-.1727	-.2503
Germany	DEU	27600009	27600163	0	.138083178539194	.0462534101681312	-.0584400463727196	-.370796756355627	-.296278515533998	-.409198997030397	-.189782759094151	.202123709696063
Germany	DEU	27600009	27601496	0	.1125	.7789	1.9359	-.5757	.6479	.0642	.9628	.4504
Germany	DEU	27600009	27610714	0	.138083178539194	.0462534101681312	-.0584400463727196	-.370796756355627	-.296278515533998	-.409198997030397	-.189782759094151	.202123709696063
Germany	DEU	27600009	27601584	0	.138083178539194	.0462534101681312	-.0584400463727196	-.370796756355627	-.296278515533998	-.409198997030397	-.189782759094151	.202123709696063
Germany	DEU	27600009	27600083	0	.138083178539194	.0462534101681312	-.0584400463727196	-.370796756355627	-.296278515533998	-.409198997030397	-.189782759094151	.202123709696063
Germany	DEU	27600009	27603606	0	.4638	-1.034	-.691	-2.6893	-2.4745	-1.6678	-.7394	-2.3095
Germany	DEU	27600009	27601240	0	-.3306	-.0219	.7717	-1.4428	-.088	-1.6678	.7688	-.4826
Germany	DEU	27600009	27606713	0	.138083178539194	.0462534101681312	-.0584400463727196	-.370796756355627	-.296278515533998	-.409198997030397	-.189782759094151	.202123709696063
Germany	DEU	27600009	27603021	0	.138083178539194	.0462534101681312	-.0584400463727196	-.370796756355627	-.296278515533998	-.409198997030397	-.189782759094151	.202123709696063
Germany	DEU	27600009	27610600	0	.8929	.8105	-.4224	.3805	.163540889608759	1.5685	-.309	-.9815
Germany	DEU	27600009	27609402	0	.138083178539194	.0462534101681312	-.0584400463727196	-.370796756355627	-.296278515533998	-.409198997030397	-.189782759094151	.202123709696063
Germany	DEU	27600009	27608155	0	.138083178539194	.0462534101681312	-.0584400463727196	-.370796756355627	-.296278515533998	-.409198997030397	-.189782759094151	.202123709696063
Germany	DEU	27600009	27609029	0	.138083178539194	.0462534101681312	-.0584400463727196	-.370796756355627	-.296278515533998	-.409198997030397	-.189782759094151	.202123709696063
Germany	DEU	27600009	27600504	0	.138083178539194	.0462534101681312	-.0584400463727196	-.370796756355627	-.296278515533998	-.409198997030397	-.189782759094151	.202123709696063
Germany	DEU	27600009	27610078	0	.138083178539194	.0462534101681312	-.0584400463727196	-.370796756355627	-.296278515533998	-.409198997030397	-.189782759094151	.202123709696063
Germany	DEU	27600009	27606784	0	.138083178539194	.0462534101681312	-.0584400463727196	-.370796756355627	-.296278515533998	-.409198997030397	-.189782759094151	.202123709696063
Germany	DEU	27600009	27607556	0	.138083178539194	.0462534101681312	-.0584400463727196	-.370796756355627	-.296278515533998	-.409198997030397	-.189782759094151	.202123709696063
Germany	DEU	27600009	27608122	0	.138083178539194	.0462534101681312	-.0584400463727196	-.370796756355627	-.296278515533998	-.409198997030397	-.189782759094151	.202123709696063
Germany	DEU	27600009	27609365	0	-.0422	.3039	.5347	.3414	-.6051	.2646	.9911	1.515
Germany	DEU	27600010	27611139	1	.1679	.417057438363675	.339180354130816	.3859	.8116	-.00424772605630891	.251525778584357	.59939353019358
Germany	DEU	27600010	27606681	0	-1.1328	-.0862	.0226	1.2836	.055	1.6748	.5755	.1216
Germany	DEU	27600010	27609302	0	-.7659	-.0862	-.4728	.1102	.8779	-.0134	.5755	.1907
Germany	DEU	27600010	27606862	1	-.1677	-.2662	.0226	.8283	.8779	.2176	.5755	.1216
Germany	DEU	27600010	27610055	1	.6492	-.3667	-1.0611	-.3648	-.5443	.0115	-.1972	-.1563
Germany	DEU	27600010	27607310	1	.0408	1.3697	.4173	.8553	1.8031	.6923	1.8085	.1216
Germany	DEU	27600010	27610291	1	.1811	.3738	-.7836	-1.1401	.0065	-.3239	-.725	-1.3305
Germany	DEU	27600010	27600587	0	-.8351	.0624	-.5544	-1.6841	-.2149	-.7433	-.5978	.5362
Germany	DEU	27600010	27609774	0	-.3274	-1.4163	.6407	-2.6893	-1.1016	-1.6678	.3482	.1216
Germany	DEU	27600010	27611416	0	-.1803	-1.3706	-.1467	.5607	-.1828	1.0747	-.6454	-.6232
Germany	DEU	27600010	27606403	0	-.287	.0417431911454193	-.0779215108487354	-.403612848796601	-.299011642385061	-.40371308529026	-.187102846274384	.164764276975164
Germany	DEU	27600010	27605687	0	-1.3157	-.22667185200549	-.452428919505858	.1053	-1.1674	.4394	-.326802770255265	-.297710950020296
Germany	DEU	27600010	27606815	0	-1.8524	-2.9627	-2.664	-2.6893	-3.7095	-1.6678	-2.1355	-2.5027
Germany	DEU	27600010	27610236	1	-.6662	.67	-.8946	-.1114	-.3523	-.3791	1.8085	-.8368
Germany	DEU	27600010	27608145	1	-1.0365	-.4343	-1.0611	-.3811	-.7792	-1.6678	.0256	-1.0788
Germany	DEU	27600010	27604485	1	.5247	1.3697	-.227	-.504	-.1008	.0704	-.6595	.5295
Germany	DEU	27600010	27606042	1	-1.4881	2.6352	.4173	.5712	-.0495	.0099	2.4277	.5553
Germany	DEU	27600010	27603856	0	-1.0614	-.6593	-.691	-.1012	-.5928	-.4795	.0256	.1216
Germany	DEU	27600010	27600694	0	.1639	.50845582408344	.450668561901711	.115725106130867	1.0685	-.0737910075223792	.314714726484485	.726229047016971
Germany	DEU	27600010	27607211	0	-1.2654	1.00002957755684	.94236196307442	.536915897774088	2.5563	.312965331282509	.877341629865383	1.17306995242094
Germany	DEU	27600010	27600256	0	-.764	-.2597	.0226	.1053	.5486	-.7368	.5755	.1216
Germany	DEU	27600010	27600593	0	1.2881	.3289	1.2341	-.8921	-.4362	-.2607	.5755	2.0955
Germany	DEU	27600010	27600084	0	-.637	.468	.0226	-.1275	-.5661	-.4318	-.6852	-.6353
Germany	DEU	27600010	27609388	0	.3096	-.0862	.0226	1.2836	.7405	.4394	.5755	.1216
Germany	DEU	27600010	27606660	1	.8534	-.0862	.0226	1.2836	.8779	1.5721	.5755	.1216
Germany	DEU	27600010	27612361	1	-.9206	.8046	.4173	.0963	.3939	-.8849	-.8012	.9097
Germany	DEU	27600010	27604585	1	.0872	.718	-.4728	.7745	-.6293	1.1986	-.1566	-.1563
Germany	DEU	27600010	27604234	1	-1.4147	-1.5835	-.6446	-.1077	-1.1488	-.153	-.3727	-.5475
Germany	DEU	27600010	27604365	0	-.8266	-.2662	-.7638	-.5736	-.0861	-.8849	-.1727	-.7496
Germany	DEU	27600010	27605908	0	.6037	2.6352	1.9359	-.1213	1.0373	-.1611	1.802	1.515
Germany	DEU	27600011	27602341	1	.260657902307462	.879	-.6587	.2082	.2128	-.2432	-1.7719	.1238
Germany	DEU	27600011	27610680	1	.0687	2.6352	.586	.0837	.3863	-.8768	-.8012	.1959
Germany	DEU	27600011	27607927	1	.138083178539194	.0462534101681312	-.0584400463727196	-.370796756355627	-.296278515533998	-.409198997030397	-.189782759094151	.202123709696063
Germany	DEU	27600011	27610150	1	.3334	-.6345	-.8285	-.8005	-1.0992	-1.6678	-.6654	-1.236
Germany	DEU	27600011	27608629	1	-.1828	2.6352	1.9359	-.8165	-1.4943	-.8849	-.1056	2.0955
Germany	DEU	27600011	27607849	0	.138083178539194	.0462534101681312	-.0584400463727196	-.370796756355627	-.296278515533998	-.409198997030397	-.189782759094151	.202123709696063
Germany	DEU	27600011	27603980	0	.0555	-.7221	1.0929	-.3198	-.2513	-.1117	.5837	1.4234
Germany	DEU	27600011	27608566	0	-.3326	-.0966	-.442	.158	.1712	-.0016	-.414	1.0448
Germany	DEU	27600011	27611701	0	.138083178539194	.0462534101681312	-.0584400463727196	-.370796756355627	-.296278515533998	-.409198997030397	-.189782759094151	.202123709696063
Germany	DEU	27600011	27604057	0	.198795543539753	.64	.0226	-.2627	-1.9751	-.5569	-.7394	-.6353
Germany	DEU	27600011	27607987	0	.138083178539194	.0462534101681312	-.0584400463727196	-.370796756355627	-.296278515533998	-.409198997030397	-.189782759094151	.202123709696063
Germany	DEU	27600011	27604016	1	-.6299	-.295158251114836	-.7898	-.500944553150416	-.544322793398573	-.467287238791582	-.520436945478383	-.357639336029542
Germany	DEU	27600011	27608140	1	.138083178539194	.0462534101681312	-.0584400463727196	-.370796756355627	-.296278515533998	-.409198997030397	-.189782759094151	.202123709696063
Germany	DEU	27600011	27606648	1	.138083178539194	.0462534101681312	-.0584400463727196	-.370796756355627	-.296278515533998	-.409198997030397	-.189782759094151	.202123709696063
Germany	DEU	27600011	27600059	1	-.3656	.1943	.27	-1.2594	-.4254	-.568	-1.305	.1216
Germany	DEU	27600011	27607587	1	-1.3717	.5999	1.1657	-.3134	-.6363	-.4795	.9254	.4504
Germany	DEU	27600011	27606160	1	.138083178539194	.0462534101681312	-.0584400463727196	-.370796756355627	-.296278515533998	-.409198997030397	-.189782759094151	.202123709696063
Germany	DEU	27600011	27600300	0	.138083178539194	.0462534101681312	-.0584400463727196	-.370796756355627	-.296278515533998	-.409198997030397	-.189782759094151	.202123709696063
Germany	DEU	27600011	27604202	0	.9309	-.0192	-.227	.0202	-.3812	-.3239	-.1939	-1.4637
Germany	DEU	27600011	27601646	0	-.6486	-.4314	-.7183	-1.0059	.129	.137	.1648	-.2503
Germany	DEU	27600011	27607697	0	.138083178539194	.0462534101681312	-.0584400463727196	-.370796756355627	-.296278515533998	-.409198997030397	-.189782759094151	.202123709696063
Germany	DEU	27600011	27609216	0	.138083178539194	.0462534101681312	-.0584400463727196	-.370796756355627	-.296278515533998	-.409198997030397	-.189782759094151	.202123709696063
Germany	DEU	27600011	27607249	1	.3567	.4435	-.691	-.8834	-.4778	-.153	-.6852	1.1508
Germany	DEU	27600011	27602670	1	.2643	.215	.4173	-.2058	.5193	-.1698	-.3241	.5295
Germany	DEU	27600011	27601724	0	.0743	-1.3452	.0226	.2861	.404	.8754	.1693	.1216
Germany	DEU	27600011	27610791	0	.0035	.5128	-.4806	-.132	.4221	-.5309	.3199	2.0955
Germany	DEU	27600012	27600628	1	-1.1847	-1.8634	-1.9114	.0514	-3.7095	-.347141429271431	2.4277	-.2309
Germany	DEU	27600012	27609274	1	.6388	-1.0212	-.5034	-.4262	-.3447	-.568	-.6852	-.4784
Germany	DEU	27600012	27604343	0	-.6826	-.0495	1.9359	-1.2502	-.1989	.5783	2.4277	.9883
Germany	DEU	27600012	27604496	0	-.2188	-.7353	.0226	-1.1982	.2724	-.0671	.5755	-.2726
Germany	DEU	27600012	27606417	1	-.0862	.0789	-.9607	-.5382	-1.9219	-.4694	-.5828	-.3297
Germany	DEU	27600012	27610740	1	-.1047	-.847	-.3802	.5123	.9161	.0277	.0254	-.1563
Germany	DEU	27600012	27609304	0	-.385	-1.7066	.4445	-.3509	.3985	-1.6678	1.1176	2.0955
Germany	DEU	27600012	27609257	0	-.5195	-.6406	.9726	.3858	.2093	-.0671	-1.2876	.1216
Germany	DEU	27600012	27604632	0	-.4925	-1.322	.6496	-.292	-.5331	-.1285	.5755	.7611
Germany	DEU	27600012	27601648	1	-1.2802	.0532	-1.762	-.9998	-2.5602	-.5569	-2.1355	-1.7277
Germany	DEU	27600012	27607320	1	-1.5319	-1.323	-1.6877	-.2055	-1.8661	-.8849	-2.1355	-1.7277
Germany	DEU	27600012	27606619	1	-.4459	-.7092	-.3802	-.1756	-.2366	-.8849	-.0027	.2286
Germany	DEU	27600012	27606701	0	.123	-.4516	-1.1926	.4546	-.2024	-1.6678	-.2479	-1.1252
Germany	DEU	27600012	27601725	0	-.7015	.8655	-.1587	-.8921	-.238	-.4795	.5755	2.0955
Germany	DEU	27600012	27600324	0	.138083178539194	.0462534101681312	-.0584400463727196	-.370796756355627	-.296278515533998	-.409198997030397	-.189782759094151	.202123709696063
Germany	DEU	27600012	27602959	0	.138083178539194	.0462534101681312	-.0584400463727196	-.370796756355627	-.296278515533998	-.409198997030397	-.189782759094151	.202123709696063
Germany	DEU	27600012	27605228	0	.1656	1.7671	1.2341	-.8275	-.2352	-.8849	1.3664	.0388
Germany	DEU	27600012	27607297	0	.685	.7789	.0005	-.6526	-.2259	-.4795	-.2405	-.1563
Germany	DEU	27600012	27606378	0	-1.0379	.6424	-.9285	-.7841	.4847	-.1999	-1.4541	.2307
Germany	DEU	27600012	27611841	0	-.5894	-1.2189	.0226	-.0112	-.1177	-1.6678	-.4288	.1216
Germany	DEU	27600012	27611475	1	-.1319	-.0862	-.7902	-.341825221857252	-.3947	-.226	-.9504	-.6353
Germany	DEU	27600012	27602018	1	-.5818	2.6352	.917	-.3597	.1277	.0847	-.2138	-.2503
Germany	DEU	27600012	27603360	1	-.9406	2.6352	-.437548160568509	-.0932754360461298	.0385462249960218	-.0839418297408345	.7967	-2.5027
Germany	DEU	27600012	27603895	1	-.9306	.9275	1.4967	.5222	1.6753	.4555	1.8085	2.0955
Germany	DEU	27600012	27602676	0	.1856	1.3403	1.9359	1.1247	4.8357	-1.6678	2.4277	2.0955
Germany	DEU	27600012	27601600	0	-.1309	-.2662	1.2341	.1174	.139	-.8849	-.5125	.9339
Germany	DEU	27600012	27611683	0	-.0986	.7062	.0226	-1.3723	-.4356	-1.6678	-.0823	.7864
Germany	DEU	27600012	27609905	0	-.9392	.1125	.0226	.7113	-.1388	-.3164	.5755	-.1563
Germany	DEU	27600013	27603003	1	-.1494	-.205	-1.5867	-.5051	-1.333	-.4795	-.2138	-1.3266
Germany	DEU	27600013	27611119	1	.5575	-.1938	-1.64	-.9969	-1.0217	-.3951	-.4692	-1.0788
Germany	DEU	27600013	27611538	1	.1051	.0459034519322203	-.0599516578724396	-.373343032215469	-.296490585113436	-.408773332559276	-.189574818513422	.199224905646016
Germany	DEU	27600013	27606166	1	-1.1306	1.3939	.5462	.3611	-.2301	-.801	.139	.6919
Germany	DEU	27600013	27602789	1	-.9933	1.7671	-.472	.0637	-.5662	-.8849	1.231	.8136
Germany	DEU	27600013	27610698	0	-.3534	2.6352	1.9359	-.1305	-.2208	.1613	1.0684	.9097
Germany	DEU	27600013	27611363	0	-.5475	-.0582778721788234	-.196801733410506	-.52573875750769	-.588	-.471040095994152	-.291714635573467	.0319991665561048
Germany	DEU	27600013	27608814	0	.3813	-.253	.6496	.895	2.0614	1.0629	.6172	-.2503
Germany	DEU	27600013	27608165	0	.3481	-.2062	1.9359	-1.0138	-.3291	-.8849	-.6822	.9883
Germany	DEU	27600013	27608726	0	.6697	-.4314	-.9211	-.5695	-.0612	-.7439	-.9139	-.1563
Germany	DEU	27600013	27608859	0	.138083178539194	.0462534101681312	-.0584400463727196	-.370796756355627	-.296278515533998	-.409198997030397	-.189782759094151	.202123709696063
Germany	DEU	27600013	27603666	1	-.4543	-1.1804	-.2827	-.2752	-.7198	-.0348	-1.5848	-1.1078
Germany	DEU	27600013	27602776	1	1.5324	-1.511	-.227	-.5095	-1.3373	-.5309	-1.5848	-.6959
Germany	DEU	27600013	27605991	1	-.7428	.7062	-.2236	-1.3102	-.7031	-.0818	-.1193	-.3969
Germany	DEU	27600013	27607454	1	-.2684	-.269	-1.2374	-.3796	-.3322	.039	-.2555	-.946
Germany	DEU	27600013	27603432	1	.138083178539194	.0462534101681312	-.0584400463727196	-.370796756355627	-.296278515533998	-.409198997030397	-.189782759094151	.202123709696063
Germany	DEU	27600013	27611608	0	.138083178539194	.0462534101681312	-.0584400463727196	-.370796756355627	-.296278515533998	-.409198997030397	-.189782759094151	.202123709696063
Germany	DEU	27600013	27606457	0	1.349	.7825	.6755	1.0416	1.7975	1.7597	-.4367	2.0955
Germany	DEU	27600013	27602122	0	.138083178539194	.0462534101681312	-.0584400463727196	-.370796756355627	-.296278515533998	-.409198997030397	-.189782759094151	.202123709696063
Germany	DEU	27600013	27609408	0	.9329	.1141	.0226	-.6012	-.6329	.2087	.9254	.5295
Germany	DEU	27600013	27600497	0	.138083178539194	.0462534101681312	-.0584400463727196	-.370796756355627	-.296278515533998	-.409198997030397	-.189782759094151	.202123709696063
Germany	DEU	27600013	27607144	1	.0063	-.2662	-.9607	-.2053	-2.916	-.4795	-1.5537	-.1563
Germany	DEU	27600013	27604589	1	-.8052	.963	1.9359	-.210642955148853	.8787	-.4795	.82846710044839	1.61954537558833
Germany	DEU	27600013	27609012	1	-.9784	-.0862	-1.0611	.2568	-.2745	-.1225	-.1026	-.3297
Germany	DEU	27600013	27603306	0	.2082	-.1106	-.3802	-1.0549	-.7181	-.2574	.5755	.1216
Germany	DEU	27600013	27601785	0	-.9781	-.2662	-1.6877	-1.5123	-.6365	-.8849	-.3912	-1.1252
Germany	DEU	27600013	27602695	0	-1.254	.2032	.0226	-.8791	-.3596	-1.6678	.0254	.1216
Germany	DEU	27600013	27610346	0	.7198	1.7242	.586	-2.6893	-1.0018	-1.6678	-.9941	.1216
Germany	DEU	27600014	27609849	1	.1075	-.0862	-.7183	-.486	-.968	-.6274	-.535	-.5475
Germany	DEU	27600014	27609071	1	1.5788	.1852	.3461	.4643	.2023	-.4795	-.4056	.1216
Germany	DEU	27600014	27607327	1	1.3135	-.0994	-.5034	-.6054	-.9158	-.4795	.1747	.4504
Germany	DEU	27600014	27600950	1	.5101	-.4909	.0226	.196	-.2552	-.3646	-.8657	.839
Germany	DEU	27600014	27601694	1	1.523	-.9294	-2.664	-.637	-1.9476	-1.6678	-1.2871	-1.1068
Germany	DEU	27600014	27608473	1	1.3421	-.269	-.188995884322081	-.5867	-.4946	-.4795	-.36714290411355	.154565984750625
Germany	DEU	27600014	27606678	1	1.5094	-1.0744	-1.2567	-.8245	-1.1241	-.801	-1.0722	-.959
Germany	DEU	27600014	27607678	1	1.274	-.0994	-1.0611	-1.0068	-.7149	-1.6678	-.3237	-.3856
Germany	DEU	27600014	27601212	1	1.6115	.2465	1.2341	-.2348	.0833	-.0761	-.5142	.5362
Germany	DEU	27600014	27603327	1	-.4648	-.59	-1.2567	-.9788	-1.8865	-.2607	-.8094	-.3856
Germany	DEU	27600014	27607221	1	1.0132	-1.1665	-1.9803	-.4613	-1.0346	-1.6678	-1.9673	-1.9916
Germany	DEU	27600014	27607416	1	1.0107	1.031	.8348	-.3297	-.4287	-.0033	-.4948	.2286
Germany	DEU	27600014	27603546	1	.5169	-.2479	1.1381	.1957	-.6065	.0909	-.0987	.0876
Germany	DEU	27600014	27608661	1	.5383	-.946	.9726	-.4517	-.9136	-.4795	-1.0753	.388
Germany	DEU	27600014	27605425	1	-.5534	-.59	-.5907	-.4838	-1.7849	-.4795	-.8012	-.568
Germany	DEU	27600014	27609322	1	.5611	-.4203	.6755	.1461	-1.5062	-.5979	-2.1355	.3644
Germany	DEU	27600014	27608050	1	1.4573	1.3697	-.8554	.1885	-.6487	-.1147	-1.2871	1.2147
Germany	DEU	27600014	27602255	1	.6367	-.9906	.6755	.5493	-.4856	-1.6678	2.4277	2.0955
Germany	DEU	27600014	27604850	1	1.5508	.2718	-.7566	-.3989	-.1885	-.4795	-.6852	-.959
Germany	DEU	27600014	27604017	1	.8581	-.5197	-.9874	-.9731	.1626	-.5309	-.6601	-1.0169
Germany	DEU	27600014	27611506	0	.0476	.2091	-1.0611	.2429	-.7667	-.7936	-.9759	-1.1405
Germany	DEU	27600014	27606269	0	1.5363	.0502	.0226	-.2839	-.9901	-.5037	.5755	.9444
Germany	DEU	27600014	27607385	0	.0937	.7763	.4173	-.4884	.6272	.3957	-.7867	1.0448
Germany	DEU	27600014	27604423	0	1.5368	.5696	-.1882	-.2596	-.1218	-.0348	-.2888	.1959
Germany	DEU	27600014	27605206	0	.9077	.3039	-.829	.0012	-.4366	.0521	-.2165	-1.2811
Germany	DEU	27600014	27608912	0	1.7368	.0527	-.8873	.059	-.8299	-.3735	.7679	-.2726
Germany	DEU	27600014	27610720	0	.2437	.5068	-.227	.1985	-.2182	-.153	-.2192	.4777
Germany	DEU	27600014	27600281	0	1.1595	.4457	.0226	.7456	.0249	.4394	.5755	1.2147
Germany	DEU	27600014	27610765	0	.602	.0308	.0165	1.1698	.2735	-.2979	.5755	2.0955
Germany	DEU	27600014	27601446	0	1.462	-.8802	.0226	.181	-.2085	.0366	-.6852	.4777
Germany	DEU	27600015	27605942	0	.1551	-.8994	-.6097	-.493	-1.4939	-.8849	-1.0992	.2224
Germany	DEU	27600015	27603715	1	.5705	.4457	.213	.2149	.6204	.3986	.7339	1.1232
Germany	DEU	27600015	27602305	1	.9477	-.59	-.5034	-.2325	-.9472	.0511	-.0987	-.4607
Germany	DEU	27600015	27601770	1	1.8615	-.847	-1.0611	.4716	.8255	.3624	-.2821	.1216
Germany	DEU	27600015	27602673	1	.138083178539194	.0462534101681312	-.0584400463727196	-.370796756355627	-.296278515533998	-.409198997030397	-.189782759094151	.202123709696063
Germany	DEU	27600015	27601550	1	.1163	.9484	-.3048	-1.0613	-.2286	-.3766	1.0854	-.1865
Germany	DEU	27600015	27609032	1	.7456	1.3697	-.8609	-.6675	-.6312	-.2766	.174	1.515
Germany	DEU	27600015	27605743	1	-.8126	.3875	.8877	-.7708	.2151	-.3239	-.0551	.9339
Germany	DEU	27600015	27612218	0	1.3372	.9349	.7162	.0466	.7423	.1666	.1648	.7627
Germany	DEU	27600015	27607312	0	.5269	.050378835762551	-.0406206607150779	-.340780398617098	-.293778567880149	-.414216873232754	-.192234032720067	.236295788516114
Germany	DEU	27600015	27609621	0	-.5497	-.0933	-.9947	-1.6821	-.4015	-.4795	-1.7719	-.4095
Germany	DEU	27600015	27606153	1	.748	-1.1814	1.4967	-.3608	-1.3233	-.4795	1.1102	.9883
Germany	DEU	27600015	27608688	1	-.4268	-.2662	-.2827	-.99	-.6905	-1.6678	.2476	-.2995
Germany	DEU	27600015	27609130	1	1.086	-1.1085	-.5761	-.2853	-1.128	-.2858	-.4288	1.1232
Germany	DEU	27600015	27609306	1	.5324	.2577	-.8609	.0995	.281	.1181	-.612	-1.2688
Germany	DEU	27600015	27611581	1	.0541	.2718	-.4806	-.8245	-3.7095	-.2708	-1.2871	.2224
Germany	DEU	27600015	27607514	1	-.8247	-.2479	.0226	.5594	-.0515	-1.6678	-.7867	2.0955
Germany	DEU	27600015	27601938	1	.035	.7665	-.9607	-.468	-1.4598	-.2858	-.5945	-.0867
Germany	DEU	27600015	27603245	1	-1.2697	.5338	-.4806	-.7865	-.3741	-.1225	-2.1355	-.3856
Germany	DEU	27600015	27601414	1	.8983	.4594	-.7638	-.632	-.9299	-.5309	-.722	-.6353
Germany	DEU	27600015	27607967	0	.138083178539194	.0462534101681312	-.0584400463727196	-.370796756355627	-.296278515533998	-.409198997030397	-.189782759094151	.202123709696063
Germany	DEU	27600015	27607483	0	.0163	-.9389	-1.5179	-.295	-.8816	-.8849	-1.5848	-.6269
Germany	DEU	27600015	27602328	0	-.5366	-.891	-.5472	-.7943	-.2208	-.8849	-2.1355	-.975
Germany	DEU	27600015	27600114	0	1.3111	1.3697	.0226	-.2551	.5231	-.2436	.8992	.5823
Germany	DEU	27600015	27604320	0	-.0613	.7062	-1.3074	-.7053	-1.0823	-.4795	-.676836897495303	-.7816
Germany	DEU	27600015	27604415	0	1.5106	2.6352	1.9359	.2613	1.1267	.4497	1.2498	2.0955
Germany	DEU	27600015	27600106	0	.8731	-.2806	.5347	-.2974	-1.0686	-.8698	-.0857	2.0955
Germany	DEU	27600015	27601452	1	.0257	1.3697	-.3048	-.6486	.0643	-.219	-1.0084	1.2841
Germany	DEU	27600015	27609079	0	.178421166323338	-.6037	-.691	-1.0613	-1.0899	-.8698	-.2004	1.0448
Germany	DEU	27600016	27610910	1	-1.3316	-1.1124	-1.7997	-2.6893	-1.9806	-1.6678	-1.1229	-.959
Germany	DEU	27600016	27600358	1	-1.6993	.0789	-1.1926	.6253	.8705	.6196	-.2852	-.5251
Germany	DEU	27600016	27603023	0	.0638	.0454652505282548	-.0618444273902183	-.376531360256277	-.296756128763826	-.408240335333542	-.189314445002908	.195595158224169
Germany	DEU	27600016	27606852	1	-1.1971	.439668565687232	.328535845218855	-.0463487844255493	.8992	-.0957272107708761	.263920829760989	.545219320630052
Germany	DEU	27600016	27604451	1	-.0162	2.6352	1.4967	.6967	1.57	.4233	.5755	2.0955
Germany	DEU	27600016	27607848	1	.6693	.0518897287389357	-.034094501409226	-.329787228810535	-.292862988804711	-.416054616693881	-.193131785453653	.24881094669701
Germany	DEU	27600016	27612260	1	-2.2833	-.0862	.0226	-.1153	-.3161	-.218	-.6852	.1216
Germany	DEU	27600016	27611030	1	2.2776	-1.0197	-.6378	1.029	-.178	.3132	.8038	-.5305
Germany	DEU	27600016	27601980	0	-.5459	-1.0281	-1.6468	-1.2429	-1.691	-1.6678	-.4805	-1.2811
Germany	DEU	27600016	27607873	0	.8767	.0540902849419006	-.024589407026967	-.313776109302944	-.291529483887253	-.418731217774202	-.194439327005237	.267038782418343
Germany	DEU	27600016	27612131	0	-1.0109	-.2062	-1.0338	-.7227	.1238	-.2979	-.2589	2.0955
Germany	DEU	27600016	27611227	0	-.3321	.5946	.4173	-.0103	.0187	-.1998	.5755	.1216
Germany	DEU	27600016	27609922	0	-.5711	.0387288323350899	-.0909417486211548	-.425545148951407	-.300838299796101	-.40004663221929	-.185311753917561	.139795481756115
Germany	DEU	27600016	27607075	1	-.6453	1.7162	1.2899	.185	.5286	.2714	1.3484	1.515
Germany	DEU	27600016	27604207	1	-1.1648	-.1106	-.4728	.157	-.4062	.5196	-.412803296460112	-1.2087
Germany	DEU	27600016	27603126	1	.651	.5266	.0226	-.99	-.5002	-.4223	-.6852	-.4607
Germany	DEU	27600016	27600642	1	.5357	2.6352	1.9359	-.4481	-.6914	.3969	.2337	-.3297
Germany	DEU	27600016	27608235	1	-.69	1.7671	.4173	.25	1.156	-.0745	1.231	.4725
Germany	DEU	27600016	27607537	1	-1.3533	-.7318	-.7566	-.1976	1.4791	.024	-2.1355	-.946
Germany	DEU	27600016	27606080	1	-.3461	-.0862	.1453	-.7361	-.2116	-.0558	-.4948	-.7639
Germany	DEU	27600016	27608916	1	-.0072	-1.1085	-.7638	-1.7857	-.9013	-.4694	-.5974	-.1563
Germany	DEU	27600016	27608183	0	1.2243	.130629669810525	.0434087427543769	.7113	-.0408	-.0273831880384923	-.0244594998200504	.319688259950466
Germany	DEU	27600016	27604698	0	-.5746	-.0862	.0226	-.6123	.4831	-.0275	-.5832	-.7108
Germany	DEU	27600016	27603362	0	-.1604	.0430864429067277	-.0721194619153025	-.393839426763519	-.298197651437375	-.405346921822414	-.18790098880298	.175890815077
Germany	DEU	27600016	27607952	0	-.6994	.9304	1.03018786988178	.6426	4.8357	1.9998	1.802	.7627
Germany	DEU	27600016	27604005	1	.931	.0546664189911822	-.0221008504939069	-.30958419132193	-.291180355068459	-.419431986523775	-.19478165827935	.271811065348277
Germany	DEU	27600016	27602425	0	.01	-.8757	-.451520436700521	.3279	-.0359	.2645	-.309872584044472	-.115780835152846
Germany	DEU	27600017	27611666	1	-.7879	1.3939	-.1587	-.8124	-.6051	-1.6678	-.6852	-.1563
Germany	DEU	27600017	27600454	1	-.3081	-.7221	-.9607	.027	-.793	-.4795	-.5974	.1216
Germany	DEU	27600017	27601981	1	.3057	.5266	.186776388260972	-.3303	-.2251	-.3355	-.0154967736564022	.409803461027827
Germany	DEU	27600017	27608506	1	.2415	.04735068368769	-.0537004771890253	-.362813057765925	-.29561358380803	-.4105336430094	-.190434744586884	.211212739746256
Germany	DEU	27600017	27612068	1	1.5832	-.8939	.0226	.033	-.7904	-.3932	-.1722	-.4607
Germany	DEU	27600017	27606415	1	-1.379	1.1493	.4173	.1567	-1.0055	-.0013	-.6852	.1216
Germany	DEU	27600017	27603228	0	.3498	1.7671	.858863897890466	.276236093741339	1.4432	.0557666612571923	.645624634433268	.7627
Germany	DEU	27600017	27603060	0	-.3932	.074	1.4967	-.2303	-.2472	.3656	-.2004	2.0955
Germany	DEU	27600017	27603916	0	.138083178539194	.0462534101681312	-.0584400463727196	-.370796756355627	-.296278515533998	-.409198997030397	-.189782759094151	.202123709696063
Germany	DEU	27600017	27610982	0	-.3014	-.0862	.0226	.37	-.5131	-.2942	.5755	-.1563
Germany	DEU	27600017	27605711	0	-1.0173	1.77371083698317	1.80155906824028	1.36484226110834	4.8357	.870181056718516	1.71815400846927	2.06592161144673
Germany	DEU	27600017	27607085	0	1.7292	-.8939	.6407	-.4766	-.6854	-.6742	-.5832	.9883
Germany	DEU	27600017	27606456	1	-.0526	-.0862	1.9359	.1053	-3.7095	-.5309	.3424	-.8919
Germany	DEU	27600017	27611192	1	-.6037	-1.3901	-1.682	1.0298	.6355	1.7049	-1.6013	-1.3549
Germany	DEU	27600017	27607169	1	-.4644	-.4314	-.6173	-.4441	-1.5374	-.4427	-.8012	.1216
Germany	DEU	27600017	27604521	1	1.0183	-1.1522	-1.4945	.2489	-1.105	-.8849	-.2555	-.7628
Germany	DEU	27600017	27600259	1	-.5552	.96	-.8819	.0184	.0199	.2062	-.0992	-.959
Germany	DEU	27600017	27601580	1	-.0942	-.9416	-.4728	-2.6893	-.2914	-1.21860926292609	.1648	-.5305
Germany	DEU	27600017	27602778	1	.6336	.176	-.6843	-.3447	-.8335	-.3164	-.0992	-.7108
Germany	DEU	27600017	27604319	0	.3315	-.0862	.0226	.728171822011554	.8779	1.5665	.5755	.1907
Germany	DEU	27600017	27612327	0	-.5802	1.1493	.4173	.8075	1.4691	.998	.5755	1.2147
Germany	DEU	27600017	27608056	0	-.0294	2.6352	1.9359	.1779	.5088	-1.6678	.9296	2.0955
Germany	DEU	27600017	27611627	0	.3066	1.3052	1.9359	.7113	1.2007	1.3137	-.6852	-2.5027
Germany	DEU	27600018	27607038	1	-.6489	.7825	1.2867	.0757	1.4336	-.4795	-1.1508	2.0955
Germany	DEU	27600018	27601310	1	1.4436	.4546	.5347	.1539	-.5711	.2107	.7741	.7864
Germany	DEU	27600018	27606226	1	-.6429	2.6352	1.1752	-.0021	.4284	.0366	-.5579	.7627
Germany	DEU	27600018	27612196	1	-.5554	-.847	-1.3325	.1699	-1.5767	-.2785	-.981925275857801	-1.4344
Germany	DEU	27600018	27610908	0	-.5318	-.6556	.0226	.0988	.4742	-.0441	-.5438	2.0955
Germany	DEU	27600018	27612362	0	-1.2497	-.8727	1.4352	.1049	-1.1116	.5114	1.1171	-.1563
Germany	DEU	27600018	27612082	1	.2959	2.6352	1.9359	-.0586	-.3551	-.2306	-.5496	-.9101
Germany	DEU	27600018	27600894	1	1.4653	-.7815	-.691	-.2275	-.6765	-.4795	-.9936	.5362
Germany	DEU	27600018	27604331	1	-.1504	-.2334	.0226	.3493	-.7705	-.8849	-.8686	.6905
Germany	DEU	27600018	27601923	1	-.042	.4495	-.691	-.2168	-.5679	-.4795	-.414	-.3549
Germany	DEU	27600018	27601036	1	.5599	-.6593	-.227	.1666	-.2434	-.2607	-.7897	-.9471
Germany	DEU	27600018	27600764	1	1.0554	1.1132	-.9607	.8989	.0343	.4308	-1.2106	2.0955
Germany	DEU	27600018	27600407	1	.4783	-.3486	-1.5883	.0779	-.2595	.3887	-2.1355	-1.023
Germany	DEU	27600018	27606600	1	.421	-.089	-.829	-.3049	-1.6335	-.1778	-1.054	-1.1068
Germany	DEU	27600018	27600166	1	1.401	-.4203	-.8627	.1329	-.6128	.2559	-1.1908	-.806
Germany	DEU	27600018	27607724	1	.5265	2.6352	.8348	.6411	-.062	-.5309	-1.305	1.2147
Germany	DEU	27600018	27608801	1	-.3548	-1.0589	.0226	-.3657	.5104	-.3973	-.4801	-.1563
Germany	DEU	27600018	27605024	0	.4112	-.3582	.6407	.0942	.1418	-.1091	.775	1.1013
Germany	DEU	27600018	27610467	0	-.4318	.9349	-.227	.1955	.1741	-.0348	1.3617	-.3501
Germany	DEU	27600018	27603703	0	.1729	-1.1076	1.4187	-.2783	-.6288	.6446	-.5832	1.515
Germany	DEU	27600018	27609996	1	-.0786	1.1132	.0226	-.0794	-.2644	-.153	.151505027295743	.7435
Germany	DEU	27600018	27605821	1	.4022	-.103	.0226	-.0164	-.3086	.5429	-.216	.1216
Germany	DEU	27600018	27600845	1	-.0834	.3898	-.691	.2008	.0165	.2638	-.216	-.2503
Germany	DEU	27600018	27601991	1	-.0545	-.6593	-.9607	-.4873	-1.8628	.1567	-1.305	-.7363
Germany	DEU	27600019	27609724	1	.138083178539194	.0462534101681312	-.0584400463727196	-.370796756355627	-.296278515533998	-.409198997030397	-.189782759094151	.202123709696063
Germany	DEU	27600019	27610368	1	.596	-.4488	-.5907	-.7688	-.443	-.4318	-.3763	.3236
Germany	DEU	27600019	27610135	0	-.9431	2.6352	-.00598617961882514	.5912	.0458	-.0712225841970239	-2.1355	-.4377
Germany	DEU	27600019	27609874	0	.138083178539194	.0462534101681312	-.0584400463727196	-.370796756355627	-.296278515533998	-.409198997030397	-.189782759094151	.202123709696063
Germany	DEU	27600019	27609159	1	.0066	1.127	1.2899	.1856	1.021	-.226	1.231	1.515
Germany	DEU	27600019	27605965	1	-.5017	.8046	.7162	-2.6846	-.1965	-1.5939	-.8231	1.515
Germany	DEU	27600019	27604861	1	1.3111	-.0611859714600105	-.119179055278393	-.9756	-.663461475444268	-.723345442910142	-.385360399489577	.206981803867531
Germany	DEU	27600019	27602562	1	1.0242	.0556552899560632	-.0178295158920431	-.302389223442916	-.290581113707287	-.420634779294681	-.195369232399927	.280002166067797
Germany	DEU	27600019	27607397	1	.4005	-.0862	-.3802	-.4176	-.0239	-.1817	-.6852	-.1563
Germany	DEU	27600019	27608109	1	1.0318	.0557359275025556	-.0174812096369555	-.301802509324026	-.290532248531912	-.420732861108618	-.195417146169417	.280670109903294
Germany	DEU	27600019	27612132	0	.0114	-.4314	-.3827	-.6256	.1351	-.385	.5811	-.0295
Germany	DEU	27600019	27604564	0	.5985	.2762	-.5907	-1.5123	-.5761	-.8849	-1.27	-.2103
Germany	DEU	27600019	27609823	0	.3376	.788	.7398	-.7559	.2752	-.4207	-.5178	-.2995
Germany	DEU	27600019	27607041	0	.0802	-.6593	1.0955	-.6461	-.7367	-.8849	.7641	.8567
Germany	DEU	27600019	27604494	0	-.623	1.1132	.7162	-.8913	.0499	-.8849	1.3656	1.515
Germany	DEU	27600019	27601677	0	1.3994	1.3697	1.4967	-1.3001	-.1874	-.4795	.4875	.4725
Germany	DEU	27600019	27603657	1	.3097	-.269	-1.6468	-.8995	-1.1498	-.4795	-2.1355	-1.2698
Germany	DEU	27600019	27605280	1	.5127	1.7162	1.9359	.0045	1.1056	-.226	-.4288	1.1232
Germany	DEU	27600019	27604210	1	1.3795	-.4314	.0226	-.3935	.6357	-.2785	.1102	.6859
Germany	DEU	27600019	27609298	1	1.3215	2.6352	.5833	-.7911	.4334	-.8768	-.1881	2.0955
Germany	DEU	27600019	27600510	1	.138083178539194	.0462534101681312	-.0584400463727196	-.370796756355627	-.296278515533998	-.409198997030397	-.189782759094151	.202123709696063
Germany	DEU	27600019	27603668	0	.8241	.3178	1.9359	.2602	.0549	-1.6678	2.4277	2.0955
Germany	DEU	27600019	27607424	0	-.9126	-2.9627	-2.664	-2.6904	4.6947	-1.6678	-2.1355	-2.5027
Germany	DEU	27600019	27609231	0	-.1795	.3289	.0226	.1053	.5244	-1.2919	.1693	-.2485
Germany	DEU	27600019	27611724	0	-1.0637	-.347	1.1857	-1.0129	-.3084	-1.6678	-.1484	2.0955
Germany	DEU	27600019	27607616	0	.803	.0533083129449936	-.0279670611059085	-.319465692271649	-.292003347495819	-.417780082289055	-.19397468953006	.260561484960955
Germany	DEU	27600019	27607206	0	-.3185	.0414089697356151	-.0793651486165327	-.406044624420946	-.299214175677732	-.403306561982497	-.186904256308739	.161995825551721
Germany	DEU	27600019	27603966	0	-.1944	.1261	.4173	-1.1783	-.8737	-.5309	.8038	.1959
Germany	DEU	27600019	27601158	0	.5043	2.6352	1.1657	-.2743	-.0145	.3966	1.836	1.0904
Germany	DEU	27600020	27600659	1	-2.5776	-1.0351	-.5545	-.716405979723988	-.6385	-.4694	-.5496	.1739
Germany	DEU	27600020	27607568	1	-1.4849	2.6352	1.4967	.7502	2.9231	.358000609338262	-.6852	.1216
Germany	DEU	27600020	27609482	0	-.5859	2.6352	-.227	.1018	.5672	.4394	-.0651	-.4607
Germany	DEU	27600020	27605479	0	-.0961	-1.0235	-.7836	-1.0616	-.3974	-.2227	-.1727	-1.0454
Germany	DEU	27600020	27603076	0	.7607	-.9951	.6496	.6688	4.8357	.4869	-.176	2.0955
Germany	DEU	27600020	27611197	1	.138083178539194	.0462534101681312	-.0584400463727196	-.370796756355627	-.296278515533998	-.409198997030397	-.189782759094151	.202123709696063
Germany	DEU	27600020	27604567	1	.138083178539194	.0462534101681312	-.0584400463727196	-.370796756355627	-.296278515533998	-.409198997030397	-.189782759094151	.202123709696063
Germany	DEU	27600020	27604675	1	-.8441	-.4568	-1.277	-1.7857	-.4672	-.2785	-2.1355	-1.1242
Germany	DEU	27600020	27605877	1	-.7828	-.7894	.5644	-.6441	.0878	-.3164	-.5974	-1.208
Germany	DEU	27600020	27600373	0	-1.1219	1.1576	.7332	-2.6893	2.1175	.5658	.5755	-.8134
Germany	DEU	27600020	27606499	0	1.2419	-.817	-.2737	3.6039	4.8357	1.0196	1.3958	1.0448
Germany	DEU	27600020	27600421	0	.4499	-.5346	1.0929	-.1789	.1813	-.2942	1.6284	2.0955
Germany	DEU	27600020	27604679	0	-.1078	-.013	-.5836	-.7048	-.0075	-.4427	.8038	1.3566
Germany	DEU	27600020	27605728	1	-.0442	-.1167	-.9624	-.6461	-1.7777	.1402	-1.5537	2.0955
Germany	DEU	27600020	27610704	1	-1.4272	-1.3452	-1.1926	-.5969	-.5469	-1.6678	-2.1355	-.7639
Germany	DEU	27600020	27601883	1	.4334	-1.0235	-.9607	.3387	.0629	.5176	-.5974	-.3549
Germany	DEU	27600020	27608938	0	-1.0939	1.7671	1.9359	-.1816	1.6406	-1.6678	1.836	1.515
Germany	DEU	27600020	27610383	0	-1.3045	.6914	1.2899	-2.6689	.432	-1.6678	1.2115	.9883
Germany	DEU	27600020	27603526	0	-.4365	.788	.0226	-.3328	.3214	-.5058	.3473	-.1563
Germany	DEU	27600020	27602626	0	-1.086	2.6352	-1.0338	-.5417	-.9036	.1215	-.6451	.7566
Germany	DEU	27600020	27608637	0	-.2385	.3289	-.227	-2.6893	-3.5458	-1.6678	.1922	-.3297
Germany	DEU	27600020	27608318	1	-1.8822	.5338	1.2899	-1.1401	.3209	.0433	-2.1355	1.1508
Germany	DEU	27600020	27600954	0	-.9751	.9166	1.9359	.1053	1.1134	-1.2919	2.4277	2.0955
Germany	DEU	27600020	27610527	0	.138083178539194	.0462534101681312	-.0584400463727196	-.370796756355627	-.296278515533998	-.409198997030397	-.189782759094151	.202123709696063
Germany	DEU	27600020	27608290	0	.0186	.0502	.5833	.0985	-.0493	-.2785	.5755	.4994
Germany	DEU	27600020	27608930	0	.138083178539194	.0462534101681312	-.0584400463727196	-.370796756355627	-.296278515533998	-.409198997030397	-.189782759094151	.202123709696063
Germany	DEU	27600021	27610586	1	-.118	-1.3245	-.7902	.1055	-1.1602	-1.6678	-.4692	-.9111
Germany	DEU	27600021	27605809	1	.1051	2.6352	-.8092	-1.1783	-.6903	-.4795	-1.2695	.7627
Germany	DEU	27600021	27610589	1	1.5984	.8655	-.9285	-.1929	-.9075	-.226	.7274	-.5912
Germany	DEU	27600021	27608740	1	.6613	-.0476	.3461	-1.7857	-2.8697	-.8849	-.532	.9883
Germany	DEU	27600021	27603770	1	1.5368	-1.5174	-1.0611	.0334	-2.0099	-.8849	-2.1355	.839
Germany	DEU	27600021	27605068	1	.8967	-.3531	-1.0611	-.6816	-.8207	-.0923	-.3241	.1216
Germany	DEU	27600021	27608066	0	-.0159	-1.0994	-1.5179	-2.6893	-2.8697	-.8849	-.6852	-.8198
Germany	DEU	27600021	27606197	0	.5176	-1.1007	.8038	-.7702	-.2517	-.8849	-.7253	2.0955
Germany	DEU	27600021	27612249	0	.5012	.0502	.0226	-.7584	-.2211	-.4427	-.1282	-.1563
Germany	DEU	27600021	27601032	0	1.302	.5042	1.4187	.4398	-.0502	-1.6678	.7641	2.0955
Germany	DEU	27600021	27603552	0	1.2913	-.2806	-.9607	-.799	-.0112	.3258	-.1026	-.1789
Germany	DEU	27600021	27610961	0	.4367	.3178	.5347	.2124	-.189	.1386	.1693	.4777
Germany	DEU	27600021	27600911	0	.4169	1.7671	1.9359	.687	2.9174	.2697	2.4277	1.3857
Germany	DEU	27600021	27605170	1	1.6043	1.4003	.628914758908429	.0019	-.2439	-.2858	.259548530911725	.81088888221857
Germany	DEU	27600021	27602475	1	1.4862	.5128	-.6587	.5025	.2937	-.2574	-.0246	-.5251
Germany	DEU	27600021	27602289	1	1.7395	-.7221	-1.0611	-.0227	-1.1469	-.8849	-1.2106	-.2503
Germany	DEU	27600021	27605881	1	.138083178539194	.0462534101681312	-.0584400463727196	-.370796756355627	-.296278515533998	-.409198997030397	-.189782759094151	.202123709696063
Germany	DEU	27600021	27605309	1	.6251	-.0862	.0226	.926	.1863	.4226	.5755	-.6073
Germany	DEU	27600021	27600429	1	1.3957	1.3697	.0226	-.0857	.193	-.5309	-.532	-.7108
Germany	DEU	27600021	27610981	1	1.3991	.967	.1386	-.159	-.973	-.4173	-.1043	-.2726
Germany	DEU	27600021	27609281	0	.3479	1.1529	1.036	1.3947	1.109	.5944	1.1375	1.515
Germany	DEU	27600021	27604345	0	-.1637	1.4003	.8116	.29	.1091	.3129	-.3907	.4504
Germany	DEU	27600021	27604035	0	1.3342	-.4488	.0226	-.4512	-.1326	.1076	.2102	.7095
Germany	DEU	27600021	27600456	0	1.9525	2.6352	1.9359	.8566	2.3762	2.2604	1.8077	2.0955
Germany	DEU	27600021	27605061	0	1.5513	.5746	1.9359	.5667	-.046	-.0319	-.2008	2.0955
Germany	DEU	27600021	27605470	0	1.3483	.5193	1.9359	.6734	.1407	.3998	1.4752	2.0955
Germany	DEU	27600021	27600296	1	.6813	-1.5884	-1.263	.0777	-1.004	-.5309	-1.0906	.4794
Germany	DEU	27600021	27605326	1	1.5423	-1.0744	-1.3325	-.1047	-2.3818	-.2338	-1.2871	-.4607
Germany	DEU	27600021	27600990	0	1.5055	.0527	-.691	-.3121	-.6491	.2818	.0215	.2203
Germany	DEU	27600021	27603800	0	1.424	-.2741	-.3802	-.1053	-1.0141	-.0033	.0256	-.2503
Germany	DEU	27600022	27612074	1	-.5247	-1.9744	-2.664	.1053	-1.1782	.0676	-2.1355	-1.6155
Germany	DEU	27600022	27600352	0	-.1641	-1.5067	-1.1019	-.1672	.8495	-.298	-.8661	-1.0604
Germany	DEU	27600022	27608467	0	.8188	-.7353	-.1882	-.7046	-.3274	-.801	1.2075	.4504
Germany	DEU	27600022	27607719	1	-1.638	-.0192	-.227	-.2204	.3622	-1.6678	-.5832	2.0955
Germany	DEU	27600022	27600099	1	-.4026	-1.3174	-.4246	-.2879	-1.5563	.1915	-1.2106	-.2503
Germany	DEU	27600022	27607576	1	.5102	-.7815	.6825	-1.0091	.0224	.102	-1.4013	-.7289
Germany	DEU	27600022	27610930	1	-.7457	-.5743	-.3802	-.1772	.5762	-1.6678	-.414	.1216
Germany	DEU	27600022	27602104	1	.3494	-.0862	-.6446	.4301	-.1207	-.8849	.3482	.1216
Germany	DEU	27600022	27610148	0	.138083178539194	.0462534101681312	-.0584400463727196	-.370796756355627	-.296278515533998	-.409198997030397	-.189782759094151	.202123709696063
Germany	DEU	27600022	27608882	0	.8321	.450221269375323	.4548	.6333	.49710276026672	1.1033	.366549635974053	.665343093446723
Germany	DEU	27600022	27611116	0	-.2609	.0502	.0226	-.3245	-.1282	-.2785	-.6852	.1216
Germany	DEU	27600022	27612316	0	-.4802	.7789	1.2867	1.29	.7033	.3596	1.2607	2.0955
Germany	DEU	27600022	27601335	0	.9456	-.3436	-.227	-.3784	.1284	-.4657	.1693	-.1563
Germany	DEU	27600022	27601239	1	.4526	.0467	.0226	.6535	-.1367	.3917	.5755	.1216
Germany	DEU	27600022	27608134	1	-1.0452	-.0862	-.5034	-.4005	-.6624	-.9292	-.1021	.0876
Germany	DEU	27600022	27600982	1	1.0339	.0441037233573877	-.0284263622294543	-.331687651550971	-.316611483522943	-.4833	-.213279443823215	.270560003410093
Germany	DEU	27600022	27602133	1	.0849	.1221	-1.0611	-.8921	-1.2801	-.8849	-1.2871	-.9101
Germany	DEU	27600022	27601559	0	1.6614	.2032	-1.5179	-.494	-.3703	-.3463	.9677	-.5305
Germany	DEU	27600022	27605945	0	-.79	-.0862	.0226	.1053	.9396	.4394	.5755	.1216
Germany	DEU	27600022	27603317	0	.7205	.5404	.2942	-1.1982	-.6682	-.801	-.0209	1.0641
Germany	DEU	27600022	27612164	0	.9481	.18	-.5373	-.6012	-.9276	-.2785	-.5208	2.0955
Germany	DEU	27600022	27609653	0	.2533	-.847	.0226	.0727	-.026	.1702	-.6852	-.1563
Germany	DEU	27600022	27604346	0	-.6993	-.2712	-.2737	.9641	-1.4858	.9529	-.3055	-.4607
Germany	DEU	27600022	27605445	0	-.729	.2479	.5347	-.6694	-1.0002	.414	.5755	2.0955
Germany	DEU	27600022	27601893	0	-.6511	1.1306	.0005	1.1083	4.8357	.5995	.6366	-.1118
Germany	DEU	27600023	27604138	1	-.2443	-.2662	.0226	.1317	-1.0655	.4816	-.1021	-.4784
Germany	DEU	27600023	27609421	1	.0507	-.1663	.0226	-.7283	-.5277	.1274	.0215	-.2503
Germany	DEU	27600023	27610921	1	.7997	-.1167	-.3802	-1.0068	-.4777	-.8849	-.6601	-.946
Germany	DEU	27600023	27609731	1	-1.3378	-1.1327	-.4659	-.5028	-1.0053	-.4795	-.7394	-.4607
Germany	DEU	27600023	27607666	0	.016	-.7327	.6839	-.1801	-.3644	-.0207	.5755	1.1508
Germany	DEU	27600023	27609007	0	.0442	-.9334	-1.3564	-.8834	-1.8806	-.4795	-.6852	-.5251
Germany	DEU	27600023	27601215	0	-.4155	2.6352	.8348	.4655	.5826	.425	2.3519	1.1508
Germany	DEU	27600023	27600594	0	.8961	-1.2163	.0226	-.8995	-.7195	-1.6678	.9296	1.515
Germany	DEU	27600023	27611704	1	1.405	2.6352	1.1657	.0678	1.1285	-.0341	-.4056	.0388
Germany	DEU	27600023	27612288	1	1.6435	-.8994	-.3802	-.8189	-.717	-.8849	-.5142	.6663
Germany	DEU	27600023	27606763	1	.5646	-.9437	-2.1689	-.4651	-.0042	-1.5744	-.9106	-1.3639
Germany	DEU	27600023	27609799	1	.3235	-.1058	-.7902	-.3867	.3687	-.5309	-.8627	.0876
Germany	DEU	27600023	27605298	1	1.7083	-.4203	-1.5179	-.2211	.0082	-.7439	-2.1355	-1.0788
Germany	DEU	27600023	27602127	1	.1503	-1.1194	-1.6145	-1.3102	-1.3359	-1.1765	-2.1355	-.192
Germany	DEU	27600023	27610440	1	1.3028	1.127	.8271	-.2765	-.2011	-.4795	-1.5848	2.0955
Germany	DEU	27600023	27609722	1	-.4219	.6569	.1386	.1291	.5166	-.2785	.3482	.839
Germany	DEU	27600023	27609433	1	.0481	1.7162	.586	-.7841	-.6263	-.5309	1.0854	1.0448
Germany	DEU	27600023	27605837	0	1.2165	-.59	.0226	-.7788	-.4606	-.4795	-.5832	.2286
Germany	DEU	27600023	27609812	0	1.7292	.3239	1.4187	.3017	.3472	-.4795	2.4277	1.515
Germany	DEU	27600023	27611405	0	.1025	1.7671	.7162	.0003	.8671	.2587	.3473	.7435
Germany	DEU	27600023	27611071	0	.7298	-.983	-.691	.0249	.2176	-.0814	-.6997	.0876
Germany	DEU	27600023	27603383	0	.3918	-.6767	.0226	-1.2858	-.5007	-.218	.5409	.7099
Germany	DEU	27600023	27608281	0	1.2522	.5091	-.3802	-.7919	-.2458	-.8849	.1648	1.0448
Germany	DEU	27600023	27612285	1	1.1607	.5228	.0226	-1.0563	-.1833	.0883	-.2852	.7435
Germany	DEU	27600023	27611873	0	.9589	-.8977	.5347	.2328	.0643	-.5058	.7741	.7864
Germany	DEU	27600023	27610785	1	.402	.1069	-.7176	-.2446	-1.2505	-.219	-1.2624	-.9299
Germany	DEU	27600023	27602409	0	1.4228	1.7162	1.4967	.498	1.529	.8325	2.4277	2.0955
Germany	DEU	27600024	27603598	1	-.5775	.6492	-.829	-.0386	-1.1818	-1.6678	-.3237	-.6912
Germany	DEU	27600024	27600936	1	-.1685	.215	-.3802	-.1052	-.7348	-1.6678	-1.5848	-.2503
Germany	DEU	27600024	27611508	1	-1.3806	-1.1054	-.8627	-1.3001	-.9645	-1.6678	-1.166	-.3856
Germany	DEU	27600024	27611427	1	1.0275	.0502	-.3802	-.0302	-.4031	-1.6454	.1145	.5823
Germany	DEU	27600024	27607087	1	-.5901	.2554	.8038	.1067	.5445	.2393	-2.1355	.9097
Germany	DEU	27600024	27606270	1	1.5168	-.0994	-.3802	-.0591	.1561	-.801	-.1533	-.3297
Germany	DEU	27600024	27610499	1	1.5667	-.0252	-1.1412	-.8008	-.5202	-.4795	-.7499	-.7816
Germany	DEU	27600024	27603213	0	.8468	-.2662	.2753	-1.6821	-.1311	-1.6678	-.7614	.8567
Germany	DEU	27600024	27606248	0	1.52	-.8489	-.227	-.3677	-.5316	-.5569	-.3473	.7374
Germany	DEU	27600024	27606011	0	-.0036	1.1132	.0226	-.1362	.098	.0229	2.4277	-.1563
Germany	DEU	27600024	27607503	0	.8173	-.8357	-.4728	-2.0365	-.4671	-.8849	-.4145	-.5251
Germany	DEU	27600024	27602892	1	1.8735	.2465	-1.5883	-.7911	-.1365	-1.6678	-.5828	-.5292
Germany	DEU	27600024	27604223	1	1.7335	-.4314	-.3332	-.4353	-1.2305	-.5037	-.9936	.1216
Germany	DEU	27600024	27608584	1	1.4856	.3837	-.3048	-1.7857	-.3967	-1.6678	-1.2876	-.4095
Germany	DEU	27600024	27610861	1	1.5633	-.2479	.0226	-1.0059	-.3814	-.801	-.388863423984559	.1216
Germany	DEU	27600024	27607766	1	-.1717	-.4314	-.9607	-.584	-.4014	-1.6678	-.414	-.7639
Germany	DEU	27600024	27600500	1	-.1576	.3875	-.5034	-.2805	-.5643	-.6848	-1.2835	-.2103
Germany	DEU	27600024	27612331	1	1.4099	-.0306	-.227	-.9998	-.8902	-.8849	-1.5848	.1959
Germany	DEU	27600024	27601500	1	1.559	-.7306	-.2827	-.5874	-.666	-.4795	-.0817	-.2503
Germany	DEU	27600024	27606987	1	1.6845	-.0357	-.7249	-.934	-.5816	-1.6678	-.7394	-.1594
Germany	DEU	27600024	27600398	1	1.3093	-.4314	-.3802	-.7352	-.4347	-.8849	-.3055	-.7496
Germany	DEU	27600024	27609471	1	1.7319	-.2062	.3461	-1.0489	-.5972	-.801	-.3206	.0876
Germany	DEU	27600024	27604026	1	1.4494	-1.0303	-1.263	-.1391	-.4278	-.5569	-.7045	-.1563
Germany	DEU	27600024	27603654	0	.1719	1.3697	1.4967	-.9718	-.8508	-1.6678	.8992	1.1508
Germany	DEU	27600024	27611908	0	1.4614	-.4516	-.2827	-2.6893	.0236	-1.6678	.1102	1.515
Germany	DEU	27600024	27600252	0	1.4521	-1.0744	-.4246	-.0964	-.5044	.2106	-.5974	-.6698
Germany	DEU	27600024	27603738	0	1.4952	.7789	1.2341	-1.0549	-.1603	-.4795	.5339	2.0955
Germany	DEU	27600024	27604318	0	1.626	-.7221	.6407	-.2304	.3536	-.8849	-.0992	.5553
Germany	DEU	27600024	27607946	1	.1993	-.1058	-1.3325	-.8975	-.43	-.4795	-.5974	-.7639
Germany	DEU	27600024	27605513	1	1.2358	.3875	-.8627	-.4892	-.4452	-1.6678	.0256	-1.1742
Germany	DEU	27600025	27612115	1	.599	.3875	-1.0611	-.7872	-1.133	-1.6678	-.0987	.1216
Germany	DEU	27600025	27601730	1	2.0359	.9349	-.227	-.5264	-2.1183	-.7847	-1.0481	-1.4959
Germany	DEU	27600025	27600909	1	-.2251	.3427	.6407	.7853	-.1433	-1.6678	.582	.6905
Germany	DEU	27600025	27611918	0	.1197	1.7162	1.1752	.1588	1.1107	-1.6678	2.4277	1.515
Germany	DEU	27600025	27606818	0	1.5559	.7825	.8877	.592	.1568	-1.6678	2.0386	1.2147
Germany	DEU	27600025	27609597	0	-.1421	-.043	.0226	-.0436	-.0635	-1.6678	-.5974	.5823
Germany	DEU	27600025	27606098	1	-.4818	-.5212	-.7836	-.3158	-1.0626	-.9292	-.8041	.9444
Germany	DEU	27600025	27610419	1	1.1833	-.5297	-.691	-.6447	-1.0198	-1.6678	-.3237	-.7108
Germany	DEU	27600025	27608988	1	1.5991	-.59	-1.1926	-1.7857	-.9625	-.801	-.7867	-.9101
Germany	DEU	27600025	27601252	1	1.6981	-1.0744	-1.2567	-.6312	-.4944	-1.6678	-.8483	-.8198
Germany	DEU	27600025	27605823	1	1.4036	-.2662	-1.5438	-.8245	-1.1978	-.6687	-.1157	.2862
Germany	DEU	27600025	27604694	0	1.6828	-.4488	-.227	.1446	.53	-.153	.3482	.1216
Germany	DEU	27600025	27603359	0	.701	.0347	-.2827	-1.1482	-.3241	-1.6678	1.1213	.1216
Germany	DEU	27600025	27611394	0	1.6844	1.1132	.0226	-.7202	-.7131	-1.6678	.7264	1.515
Germany	DEU	27600025	27610468	1	.7403	-1.8658	-1.9313	-1.0068	-1.6352	-.5309	-2.1355	-2.5027
Germany	DEU	27600025	27610034	1	.0311	-1.0303	-1.2567	-1.0068	-2.4883	-1.653	-.6601	-.2485
Germany	DEU	27600025	27610371	1	-.86	-1.0758	-.9735	.2079	-.2408	-1.6678	-.7838	2.0955
Germany	DEU	27600025	27606685	1	-.0938	-.891	-1.3264	-.3485	-3.7095	-1.6678	-1.2106	-1.022
Germany	DEU	27600025	27610537	1	.1516	-.6447	-.738654776435084	.10354643098978	-.4961	.9052	-.479746684821024	-.7628
Germany	DEU	27600025	27605979	0	1.4623	.1207	1.4187	.4996	-.0033	.3856	2.4277	2.0955
Germany	DEU	27600025	27602264	0	.0756	-.2662	.0226	-.037	-.5685	-.2785	.5755	-.1565
Germany	DEU	27600025	27612155	0	1.3435	.042	1.4187	-.6491	.4598	-1.5666	1.8085	1.4379
Germany	DEU	27600025	27604143	0	1.6707	-.8511	1.9359	-.2703	-.7982	-.5576	-.2197	1.515
Germany	DEU	27600026	27609675	0	.1289	.4435	-.8627	-.1378	-.0112	-.2785	.7198	-.7639
Germany	DEU	27600026	27603427	1	-2.3931	.7821	.0949323563744784	.4443	-.5489	.5288	.166533408712067	.122782943592027
Germany	DEU	27600026	27611152	1	-1.051	.2185	-1.0611	-.8189	-.3964	-.5569	-.5798	-.6959
Germany	DEU	27600026	27606746	1	-1.6494	-1.1117	.1945	-.2407	-1.2506	-.5309	-1.5848	1.1232
Germany	DEU	27600026	27608164	1	-.6565	.0566	-1.5883	.1074	-.0284	.1364	-.7026	-1.4991
Germany	DEU	27600026	27611536	1	1.242	-.59	-1.2567	-.6522	-1.2486	-.4318	-2.1355	-.946
Germany	DEU	27600026	27602605	1	.578	.6424	.8038	-.1942	-.6687	-.0518	.2785	-.0151
Germany	DEU	27600026	27600130	0	.138083178539194	.0462534101681312	-.0584400463727196	-.370796756355627	-.296278515533998	-.409198997030397	-.189782759094151	.202123709696063
Germany	DEU	27600026	27603627	0	1.2257	.0502	-1.4259	-.4975	-1.4746	-.8849	-.1026	-.7496
Germany	DEU	27600026	27604885	0	1.1685	.2516	-.3802	-.5069	-.5626	-.8849	-.007	.2286
Germany	DEU	27600026	27608428	0	.2696	.1852	.0226	-1.1482	-.3598	-.4795	.9246	.9883
Germany	DEU	27600026	27611280	0	-.5278	.5836	1.4967	-.5146	-.1792	.3062	1.3958	1.515
Germany	DEU	27600026	27609787	0	-1.0809	-.4548	1.2899	-2.6893	-1.0743	-.5309	-1.0906	2.0955
Germany	DEU	27600026	27611949	0	-1.1488	-1.2223	-.1627	-.4383	.0071	-.1237	-1.0844	-.9111
Germany	DEU	27600026	27610408	1	-.91	.7763	.240165140780712	-.4039	-.2679	-.5309	.0444803850706743	.383040527843325
Germany	DEU	27600026	27605005	1	.138083178539194	.0462534101681312	-.0584400463727196	-.370796756355627	-.296278515533998	-.409198997030397	-.189782759094151	.202123709696063
Germany	DEU	27600026	27601518	1	1.6816	-.4488	-1.5179	-.9392	-1.266	-.4795	-.2821	-.2503
Germany	DEU	27600026	27611821	1	.138083178539194	.0462534101681312	-.0584400463727196	-.370796756355627	-.296278515533998	-.409198997030397	-.189782759094151	.202123709696063
Germany	DEU	27600026	27601470	1	-1.3739	-.2479	.0226	-.2606	-.8697	-1.6678	-1.2871	-.1563
Germany	DEU	27600026	27603693	1	-.5114	1.3939	.1386	-.6068	-.4142	-.5676	-.8883	1.515
Germany	DEU	27600026	27606724	1	.138083178539194	.0462534101681312	-.0584400463727196	-.370796756355627	-.296278515533998	-.409198997030397	-.189782759094151	.202123709696063
Germany	DEU	27600026	27611810	0	-.6688	.3837	-.3802	-1.5123	-.8518	-.2436	-.8883	-.0867
Germany	DEU	27600026	27600951	0	.138083178539194	.0462534101681312	-.0584400463727196	-.370796756355627	-.296278515533998	-.409198997030397	-.189782759094151	.202123709696063
Germany	DEU	27600026	27605747	0	.3	1.1306	.4173	-.7754	-.2526	-.4795	1.1417	.7864
Germany	DEU	27600026	27607754	0	-.1452	2.6352	.4173	-.6441	.2463	.0412	-.3912	-.1563
Germany	DEU	27600026	27608455	0	.4574	-.8977	-.3802	-.2189	-1.7853	-.8849	.1472	.1216
Germany	DEU	27600026	27607054	1	.545	-.983	.5347	.4796	1.1225	-1.6678	-.3966	-.3297
Germany	DEU	27600026	27600278	1	.138083178539194	.0462534101681312	-.0584400463727196	-.370796756355627	-.296278515533998	-.409198997030397	-.189782759094151	.202123709696063
Germany	DEU	27600026	27607957	0	.1197	-.0827	1.2867	-.3775	-.6923	-1.6678	.1648	-.2726
Germany	DEU	27600027	27607750	0	-1.6599	2.6352	1.2899	-.9416	4.8357	.3626	-.9936	1.1013
Germany	DEU	27600027	27607295	1	-1.2325	-2.9627	-1.0741	.2667	-1.4138	.749	.978	2.0955
Germany	DEU	27600027	27601378	1	-.5323	-1.1019	.0226	.4479	-.0324	.513	.0221	-.9299
Germany	DEU	27600027	27611937	1	-1.2553	-1.5361	-.8554	-1.3102	-.5949	-1.0529	-2.1355	-1.0913
Germany	DEU	27600027	27611896	0	-1.4401	.3289	-.4806	.167	-.1011	-.8849	.1693	.4777
Germany	DEU	27600027	27610995	0	-.8853	-.0862	.3461	.7524	.6851	-.3884	-.6895	-.5305
Germany	DEU	27600027	27610086	1	-.9971	-.9736	.0226	-.7623	-.4429	-.8768	-2.1355	.7095
Germany	DEU	27600027	27601904	1	-1.5546	-.3678	-.477824285202507	-1.16721336438916	-1.0399	-1.6678	-.639843576198185	-.266910900575922
Germany	DEU	27600027	27604178	1	-.4705	.0397962188057662	-.0863312737182847	-.417778906798737	-.300191479185222	-.401344925703766	-.185945980918957	.148636948841776
Germany	DEU	27600027	27608518	1	.5043	-1.4093	-1.32987634991944	-1.1137	-.9888	-.5762	-1.5848	-1.2688
Germany	DEU	27600027	27604201	0	-.5969	1.1894078148936	1.54423306265763	.0369224000469673	.778650833134644	.0443390754549916	2.4277	2.0955
Germany	DEU	27600027	27607452	0	-1.0679	-.7938	-.4728	-.8658	-1.3722	-1.6678	-.3241	-.9299
Germany	DEU	27600027	27608015	0	-.5033	.6539	1.9359	-.5848	.798	.0561	-.0551	1.515
Germany	DEU	27600027	27605849	0	.0831	-.2034	-.0808	.5548	-.0408	-1.6678	1.836	.5505
Germany	DEU	27600027	27603706	0	-.9405	.0795	-.8627	.7644	-.0408	1.0798	.7543	-.5251
Germany	DEU	27600027	27603121	0	-1.1989	-.4203	-.7638	-2.6893	.0304	-1.6678	-.216	-.3297
Germany	DEU	27600027	27600211	0	-.474	-.0862	.0226	.2878	-.7461	-.4833	.5755	1.0448
Germany	DEU	27600027	27601101	0	-.8418	-.59	-.7902	1.2836	.8779	1.422	.5755	-.6774
Germany	DEU	27600027	27601626	1	-1.4192	-1.2532	-2.664	-.6083	-1.4416	.0812	-1.305	-1.1528
Germany	DEU	27600027	27606082	1	-1.1365	.0666	.0226	-.7797	-1.4874	-.2785	-.5202	.1216
Germany	DEU	27600027	27603378	0	-1.052	-.4314	-.5907	-.4285	-.4398	-.3435	-.0992	1.4234
Germany	DEU	27600027	27610664	0	-.7896	-.0862	.0226	1.2836	.8779	1.5721	.5755	.1216
Germany	DEU	27600027	27602912	1	-.4887	-.8305	-1.5883	-1.2799	-.2183	-1.6678	-1.4867	-1.3768
Germany	DEU	27600027	27606018	1	-1.2378	.0316550096710751	-.12149645655101	-.477013873038733	-.305124933009548	-.391442534146725	-.181108581533562	.0812009876605852
Germany	DEU	27600027	27604550	0	-.2079	.672967568986369	.662050335633922	-.8286	1.597	-.7368	.364472769480637	.969008553919307
Germany	DEU	27600027	27600903	0	-1.3599	.030359503825453	-.127092271517615	-.486439898554051	-.30590999062971	-.389866772372823	-.18033880900006	.070469942619241
Germany	DEU	27600028	27611028	1	-.7282	-.1743	-.227	-.0806	-.2258	-.343	-.532	-.1563
Germany	DEU	27600028	27609646	0	-.6272	.4457	1.9359	3.6039	1.4281	1.5721	1.8077	2.0955
Germany	DEU	27600028	27608843	0	.296833936891122	1.1306	1.9359	.8655	.6236	.8074	1.5037	2.0955
Germany	DEU	27600028	27604905	1	-.2201	.3815	-1.6008	.3581	-.1029	-.8849	-1.4019	1.515
Germany	DEU	27600028	27607305	1	-1.3164	2.6352	1.4967	.2973	.044	-.8849	-.1021	2.0955
Germany	DEU	27600028	27609098	1	-.6148	-.0862	.8571	.343	.0854	.3747	.1701	-.222
Germany	DEU	27600028	27607688	1	-.4948	.3815	.0226	.1566	.3657	-1.6678	-.5603	2.0955
Germany	DEU	27600028	27604641	1	1.0557	-.4343	-1.1926	.433	-.0735	-.4795	-.414	-.7887
Germany	DEU	27600028	27612266	1	-1.1536	.7156	-1.2891	.1053	.2923	-1.6678	-.5095	2.0955
Germany	DEU	27600028	27609741	1	.4395	.2032	-1.5179	.0761	-.9638	-.8849	-.6799	-.5475
Germany	DEU	27600028	27604344	1	1.6701	-.0933	1.9359	.8892	-.5968	-1.6678	-2.1355	-2.5027
Germany	DEU	27600028	27604648	1	1.0103	.4048	.3416	.8841	1.2695	.9698	.5755	.1216
Germany	DEU	27600028	27605734	1	-.9459	.5068	-.829	-.0717	-.4458	-.8849	-1.305	.1216
Germany	DEU	27600028	27604560	1	.236393646877671	.3875	-.7836	-.1787	-1.0497	-.0468	-1.5596	.1216
Germany	DEU	27600028	27611294	1	-.7272	-.4174	-.4806	-.5086	-.6516	-.801	-1.0571	-.4826
Germany	DEU	27600028	27611521	1	1.7244	.1125	.3461	.1727	-.1766	-.8849	1.2034	.1824
Germany	DEU	27600028	27612326	1	.219155996822761	.2762	1.1381	.1304	-.2858	.2028	-.3733	.4777
Germany	DEU	27600028	27602368	0	.322930267216115	-1.3066	1.9359	.1053	-.0627	-.1354	-.7867	.9883
Germany	DEU	27600028	27604457	0	-.1445	-.4314	.0226	-.503804528084249	-.503	-.476852387763445	-.114831952039043	.9444
Germany	DEU	27600028	27609523	0	.3882	.2733	1.9359	1.0716	1.02	-1.6678	1.5037	1.515
Germany	DEU	27600028	27610288	0	.5965	.0714	1.9359	.1335	.2472	-.4427	.1999	2.0955
Germany	DEU	27600028	27607216	0	.7784	.0527	1.9359	.1827	.288	-.5309	.3415	1.515
Germany	DEU	27600028	27609461	0	.3686	-.3531	.9726	.0778	.5929	-.3242	.2287	.7864
Germany	DEU	27600028	27607667	0	1.395	.7665	1.9359	-1.7857	.9552	-.8768	2.4277	2.0955
Germany	DEU	27600028	27606192	0	.1687	-.685	-.227	-.078	-.2647	-.5309	.3482	.1216
Germany	DEU	27600028	27611108	0	.207134450860701	.6606	-.6315	-.0732	-.2188	-.8849	.2337	.4385
Germany	DEU	27600028	27605788	0	-1.0258	-.192	-.8627	-.3626	-.3031	-.8849	.9194	-.3297
Germany	DEU	27600028	27605431	0	1.0143	.2516	-.2827	-1.7857	-.0297	-1.6678	-.4948	.1959
Germany	DEU	27600029	27600126	0	1.1472	.0502	.4173	.0393	.0335	-.421	.3482	.0208
Germany	DEU	27600029	27612345	1	.5318	-.5034	.0226	-.8189	-.2948	.0211	-.5974	-.5305
Germany	DEU	27600029	27602981	1	-.2097	-.0264	-.3827	-.3803	-.3134	.2803	-.1222	-.1314
Germany	DEU	27600029	27610126	1	1.2138	.3837	-.6643	-.3776	-.7567	-.3648	1.2034	-.1563
Germany	DEU	27600029	27600766	1	.1533	.0464148637402382	-.0577426629388578	-.36962202951409	-.296180677027508	-.409395377747663	-.189878692683076	.203461075760617
Germany	DEU	27600029	27612268	1	.138083178539194	.0462534101681312	-.0584400463727196	-.370796756355627	-.296278515533998	-.409198997030397	-.189782759094151	.202123709696063
Germany	DEU	27600029	27606113	0	.7388	1.1352	1.9359	1.6838	4.8357	3.6292	2.4277	2.0955
Germany	DEU	27600029	27603072	0	1.7111	-.2662	-.227	-.2313	-.6331	-.0938	-.6997	-.7108
Germany	DEU	27600029	27606312	0	-.3246	.5606	.766	-.0263	.6924	.4055	1.3617	2.0955
Germany	DEU	27600029	27605002	0	1.257	.203627330420861	.150380235550067	.2851	.2304	-.5569	-.0236385073858121	.451792682392444
Germany	DEU	27600029	27605684	0	1.0747	.0561911052320985	-.0155151124865269	-.298490662521347	-.29025641747618	-.421286507137286	-.195687606789296	.284440477079982
Germany	DEU	27600029	27608172	0	.2333	.1371	1.2867	-.0177	.2692	.0706	.6356	1.0431
Germany	DEU	27600029	27602846	0	.138083178539194	.0462534101681312	-.0584400463727196	-.370796756355627	-.296278515533998	-.409198997030397	-.189782759094151	.202123709696063
Germany	DEU	27600029	27605963	1	-.3302	1.1493	-1.1008	-.4522	-.3226	-.4795	-1.0084	-.6681
Germany	DEU	27600029	27609399	1	.0668	-.7861	-1.3394	.4754	-.7226	-.2306	-2.1355	-1.1518
Germany	DEU	27600029	27609539	1	1.4127	-.2662	-1.1926	-.3188	-1.3166	-.8849	-.0065	-.1563
Germany	DEU	27600029	27607895	1	.138083178539194	.0462534101681312	-.0584400463727196	-.370796756355627	-.296278515533998	-.409198997030397	-.189782759094151	.202123709696063
Germany	DEU	27600029	27601979	1	-.2766	.0418535372616721	-.0774448812365103	-.402809976844436	-.298944774250338	-.403847302509331	-.187168412485264	.165678305381634
Germany	DEU	27600029	27605341	1	.138083178539194	.0462534101681312	-.0584400463727196	-.370796756355627	-.296278515533998	-.409198997030397	-.189782759094151	.202123709696063
Germany	DEU	27600029	27600914	1	.138083178539194	.0462534101681312	-.0584400463727196	-.370796756355627	-.296278515533998	-.409198997030397	-.189782759094151	.202123709696063
Germany	DEU	27600029	27606808	1	-.8494	.0527	-.227	-.0156	-.7383	-.4694	.5837	.1216
Germany	DEU	27600029	27609635	0	1.0408	-.4488	-.7429	.3699	-.3438	-.0671	.9918	.8567
Germany	DEU	27600029	27609039	0	1.6298	.8852	.8348	-.4571	.1399	-.5309	1.802	.9339
Germany	DEU	27600029	27603807	0	.138083178539194	.0462534101681312	-.0584400463727196	-.370796756355627	-.296278515533998	-.409198997030397	-.189782759094151	.202123709696063
Germany	DEU	27600029	27612113	0	.138083178539194	.0462534101681312	-.0584400463727196	-.370796756355627	-.296278515533998	-.409198997030397	-.189782759094151	.202123709696063
Germany	DEU	27600029	27603186	0	1.2019	-.4456	.6825	-.6805	.9592	-.6687	-.5208	.4504
Germany	DEU	27600029	27608445	1	.379	.895	1.9359	.4154	.0598	.6979	-.8883	-2.5027
Germany	DEU	27600029	27605278	1	.138083178539194	.0462534101681312	-.0584400463727196	-.370796756355627	-.296278515533998	-.409198997030397	-.189782759094151	.202123709696063
Germany	DEU	27600029	27600715	0	-.1181	-2.9627	-2.664	-2.6893	-.5578	.0136	-2.1355	-2.5027
Germany	DEU	27600029	27612191	0	1.0566	.631	1.2899	-1.4319	-.4545	-.0671	1.4152	1.515
Germany	DEU	27600030	27610650	1	-1.1848	-1.0138	-.227	-.0709	-.0408	-.801	-.7077	.1216
Germany	DEU	27600030	27608626	0	-.3255	1.7162	1.2867	-.3043	2.3382	-.8768	.8038	.557
Germany	DEU	27600030	27611256	0	.3913	1.3697	1.9359	-.769	1.4763	.5802	1.836	2.0955
Germany	DEU	27600030	27601676	0	-1.3835	-1.6495	-.7183	.4976	-.3539	.8577	-.216	-1.2874
Germany	DEU	27600030	27602218	1	-.2094	.0013	1.4967	-2.6893	.3571	-.0961	-.9941	1.0177
Germany	DEU	27600030	27608260	1	.0345	.2577	-.9607	.0586	.7919	-.1567	-.8657	-.9471
Germany	DEU	27600030	27607655	1	.2166	1.3889	1.1381	.9291	.6741	1.6919	1.2607	1.2147
Germany	DEU	27600030	27600979	1	.0145	-1.6598	-2.664	-.9261	-1.6381	-.8768	-1.305	-.943
Germany	DEU	27600030	27600393	0	-1.6635	.468	1.4967	-1.2218	4.8357	-.5309	-.309	.8567
Germany	DEU	27600030	27601663	0	.4125	-.0862	-.5034	-1.1564	-.2685	.1033	-.3907	-.4607
Germany	DEU	27600030	27601143	0	1.0922	.5179	.0226	-.7142	.8593	-1.6678	.0256	-.3856
Germany	DEU	27600030	27601935	0	.2052	-.7306	.9726	.0266	.618	.2157	1.142	2.0955
Germany	DEU	27600030	27612130	0	.7417	-1.1841	-1.0953	.9848	-.9297	.9962	1.2568	-1.1338
Germany	DEU	27600030	27608397	1	.2791	-.0862	-.652	.1928	-.2885	-1.5939	-.6852	-.3969
Germany	DEU	27600030	27607802	1	-2.719	-.891	-.9607	-.2967	-.265	-.7433	-.6852	-.3514
Germany	DEU	27600030	27604472	1	-.1107	-.7221	-1.2891	-.486	-.5648	-.1091	-.3237	-.2503
Germany	DEU	27600030	27603860	0	-.1528	-.5994	.0226	.8385	1.571	-.0026	.0074	2.0955
Germany	DEU	27600030	27609398	0	.28813817218309	-.138480618456376	-.9947	-.393876827457142	-.17790388716188	-.415368512254895	-.016405605764751	2.0955
Germany	DEU	27600030	27603761	0	.479	2.6352	1.9359	-.8118	.8779	-1.6454	1.4995	1.0448
Germany	DEU	27600030	27603584	0	-.9718	-1.4675	.586	-2.6893	-.1941	-.4817	-.1785	-.0867
Germany	DEU	27600030	27610304	0	-.423	1.1352	-.9084	-.8263	.4227	-1.6678	1.2302	-.3297
Germany	DEU	27600030	27602340	1	-.0568891116474486	-1.0674	-1.6145	-2.6893	-3.7095	-.8849	-1.5588	-.7639
Germany	DEU	27600030	27602840	0	-.0056	.1125	.3416	.1359	.17	.6621	-.6599	-1.235
Germany	DEU	27600030	27606972	0	-1.1681	-.9363	-1.1926	-.6565	-.5353	-.8849	-.628855051240291	.1216
Germany	DEU	27600030	27605099	0	.9447	.1395	.4173	-1.0091	.9945	.5561	.0254	.5362
Germany	DEU	27600031	27610178	0	.138083178539194	.0462534101681312	-.0584400463727196	-.370796756355627	-.296278515533998	-.409198997030397	-.189782759094151	.202123709696063
Germany	DEU	27600031	27608766	1	.138083178539194	.0462534101681312	-.0584400463727196	-.370796756355627	-.296278515533998	-.409198997030397	-.189782759094151	.202123709696063
Germany	DEU	27600031	27603305	1	.138083178539194	.0462534101681312	-.0584400463727196	-.370796756355627	-.296278515533998	-.409198997030397	-.189782759094151	.202123709696063
Germany	DEU	27600031	27612290	1	-.3803	-.149550485984343	-.291450836866586	-.610430090297351	-.8618	-.540826518325144	-.394422871045259	-.0584200015443521
Germany	DEU	27600031	27611825	1	1.5532	.0612680876000768	.00641443265287008	-.261550832799155	-.287179840316086	-.427461789764738	-.198704282934104	.326494572512277
Germany	DEU	27600031	27607270	1	-.5639	-1.3821	-2.664	1.2836	.6543	-.0558	-.6852	-2.5027
Germany	DEU	27600031	27601196	1	-.978	.536814924305748	.427277963194911	.5817	1.1992	.160686826538826	.417521204647645	.638179907576182
Germany	DEU	27600031	27606790	0	.138083178539194	.0462534101681312	-.0584400463727196	-.370796756355627	-.296278515533998	-.409198997030397	-.189782759094151	.202123709696063
Germany	DEU	27600031	27610292	0	.124036501429483	.179517351434109	.0673109156992454	-.027919630123323	.00232387370380666	.3069	.0146302212267732	.318735877728253
Germany	DEU	27600031	27601112	0	.0797	.5606	.7162	-.1047	-.1544	.2028	.3415	1.0448
Germany	DEU	27600031	27610026	0	2.7368	.0738263244459264	.0606585489057232	-.170177828704721	-.279569732214337	-.442736741735172	-.206166222087698	.430518036156298
Germany	DEU	27600031	27607171	0	-.4385	.149721097428532	-.0708438172098761	2.46	-.0408	1.5721	.271629694313204	.0637617919365558
Germany	DEU	27600031	27604937	0	.138083178539194	.0462534101681312	-.0584400463727196	-.370796756355627	-.296278515533998	-.409198997030397	-.189782759094151	.202123709696063
Germany	DEU	27600031	27612365	0	.366994884837501	-2.9627	-.581790914287268	-.2278	-.1162	-1.6678	-.7674	.8903
Germany	DEU	27600031	27607901	0	-.7225	-.6019	-.386720397665576	.0461	-.188	-.230744504117765	-.316750711629142	-.110173400604369
Germany	DEU	27600031	27602899	1	.138083178539194	.0462534101681312	-.0584400463727196	-.370796756355627	-.296278515533998	-.409198997030397	-.189782759094151	.202123709696063
Germany	DEU	27600031	27603218	1	.138083178539194	.0462534101681312	-.0584400463727196	-.370796756355627	-.296278515533998	-.409198997030397	-.189782759094151	.202123709696063
Germany	DEU	27600031	27603251	1	.138083178539194	.0462534101681312	-.0584400463727196	-.370796756355627	-.296278515533998	-.409198997030397	-.189782759094151	.202123709696063
Germany	DEU	27600031	27611476	1	1.6658	-1.5492	.3461	-.7032	-1.0948	.2176	-1.0753	-1.0101
Germany	DEU	27600031	27602072	0	.5302	-1.10583294253499	-1.31185050870604	-1.5533430093715	-3.7095	-1.25464851646629	-1.45546288938912	-1.06961554039838
Germany	DEU	27600031	27603727	0	.138083178539194	.0462534101681312	-.0584400463727196	-.370796756355627	-.296278515533998	-.409198997030397	-.189782759094151	.202123709696063
Germany	DEU	27600031	27603849	0	.138083178539194	.0462534101681312	-.0584400463727196	-.370796756355627	-.296278515533998	-.409198997030397	-.189782759094151	.202123709696063
Germany	DEU	27600031	27605964	0	1.8587	.0645095047650033	.0204154275119835	-.237966469204318	-.285215588858596	-.431404420574951	-.200630290378699	.353344156952331
Germany	DEU	27600031	27607925	0	-.5857	-1.3452	1.2867	-.1059	.656	.7516	.5755	-.2503
Germany	DEU	27600031	27604769	0	-.0878	.2554	-.5907	-.7926	-.704	.3098	-.5832	.1216
Germany	DEU	27600031	27601782	1	-.7475	-.0862	.0226	-.253	-.3885	.2978	-.414	.4777
Germany	DEU	27600031	27611820	0	-.3285	.1852	-.5836	-1.7857	-.5356	-.801	.8038	-.8578
Germany	DEU	27600031	27603398	0	.0382	-.2806	1.2341	.0179	-.1863	.5783	1.536	2.0955
Germany	DEU	27600032	27606866	1	.138083178539194	.0462534101681312	-.0584400463727196	-.370796756355627	-.296278515533998	-.409198997030397	-.189782759094151	.202123709696063
Germany	DEU	27600032	27611614	1	-.3816	-1.1091	-1.9313	-.6719	-.6383	-1.6678	-1.0084	-1.3718
Germany	DEU	27600032	27605476	1	.1376	-.7815	-.4728	-.2598	-.5684	-.8849	-.7394	-.584
Germany	DEU	27600032	27606291	1	-1.2088	.1119	1.9359	-.0563	.0058	-.4795	.2679	.9883
Germany	DEU	27600032	27600543	1	.1879	-.9924	-.7638	-.3826	-.3132	-.4795	-2.1355	.1216
Germany	DEU	27600032	27603181	1	-.5161	.3317	-.9607	-.6384	-3.7095	-1.6678	-.1188	-.9299
Germany	DEU	27600032	27609758	1	-1.0546	.2718	-.3802	-1.1	-.2859	-1.2919	-.0857	.5362
Germany	DEU	27600032	27605277	1	1.392	-.7221	-.6587	-1.0068	-.593	-.5106	-2.1355	-.3368
Germany	DEU	27600032	27605974	1	-.3433	-.269	-.8627	-.6197	-.4258	-.2607	-.532	-.5251
Germany	DEU	27600032	27603563	1	-.4287	-.6616	-1.7997	-1.3102	-1.676	-.8849	-.6601	-.3549
Germany	DEU	27600032	27608675	1	.3603	1.3697	1.1381	.0238	.3166	.0549	-.3876	1.2147
Germany	DEU	27600032	27603884	1	-.1515	1.153	1.4967	-.3453	.3906	-.0333	-.9936	.1216
Germany	DEU	27600032	27602774	1	1.1222	-.0994	-.2827	-.6242	-.8125	-.2785	-.9936	-.4607
Germany	DEU	27600032	27603449	1	.6577	.1828	-1.0611	.2174	-1.0272	-.1225	-.9906	-.2709
Germany	DEU	27600032	27610599	1	.0995	-.7255	-1.5883	-.2525	-.6691	-.219	-.5945	-.1865
Germany	DEU	27600032	27607217	1	.3867	-.7611	-.985722728347994	-.7025	-1.1564	-.2785	-.8488	-1.0788
Germany	DEU	27600032	27602081	1	-.2151	.5091	-1.0611	-.5028	-1.3261	-.4795	-1.2835	-1.3305
Germany	DEU	27600032	27610634	1	-.4789	.8046	.2092	-1.1482	-.0267	-.526	-1.1229	.7435
Germany	DEU	27600032	27611936	1	.0099	1.3697	.4173	.0879	-.4393	-.4795	-.2165	.5553
Germany	DEU	27600032	27607824	1	.293	-.6593	.0226	.5313	-.5088	.1879	-.414	-.1563
Germany	DEU	27600032	27601932	1	1.5668	-.7221	-.3802	-.2451	-.7825	-.4795	-1.1229	-.8443
Germany	DEU	27600032	27610994	1	.138083178539194	.0462534101681312	-.0584400463727196	-.370796756355627	-.296278515533998	-.409198997030397	-.189782759094151	.202123709696063
Germany	DEU	27600032	27606965	1	.5223	.7914	-.1587	-.44	-.3008	-1.6678	-1.2624	.839
Germany	DEU	27600032	27611151	1	.138083178539194	.0462534101681312	-.0584400463727196	-.370796756355627	-.296278515533998	-.409198997030397	-.189782759094151	.202123709696063
Germany	DEU	27600032	27610598	1	.138083178539194	.0462534101681312	-.0584400463727196	-.370796756355627	-.296278515533998	-.409198997030397	-.189782759094151	.202123709696063
Germany	DEU	27600032	27601251	1	1.2052	-.59	-.8627	-1.0059	-1.2643	-.4795	-.1021	-.7317
Germany	DEU	27600032	27602935	1	-.1707	.9637	-.732	-.2655	.1239	-.6274	-1.0753	-.5461
Germany	DEU	27600032	27600210	1	1.3038	-.5034	-1.0611	-.7819	-.9302	-.8849	-.9729	-.5251
Germany	DEU	27600032	27601426	1	-.9511	1.153	-.732	-.4953	-.5551	-.475	-.3237	.1959
Germany	DEU	27600032	27606066	1	-.876	-.9785	-.227	.0983	-.0542	.3195	-.8266	.839
Germany	DEU	27600033	27608022	1	.8637	.9349	.6755	.4439	.1841	-.1999	-.0987	1.0448
Germany	DEU	27600033	27604397	1	1.5942	-.6019	-1.3815	-.4285	-.267	-.2325	-.8012	-.1563
Germany	DEU	27600033	27602934	0	.2908	-1.1025	-1.6542	-1.0663	-.1179	-.5309	-.5656	.3016
Germany	DEU	27600033	27609161	0	-.3535	.0502	.3461	.0397	.621	-.2858	.5145	1.3566
Germany	DEU	27600033	27611580	0	.0665	.3178	.4173	-.4205	.0148	-.4795	1.0638	.6663
Germany	DEU	27600033	27611934	1	-.609	-1.5847	-1.7997	-.6025	-1.5015	-.8849	-1.4541	-.6073
Germany	DEU	27600033	27604774	1	.7968	.8762	-.1119	-.7391	-.1913	-.8849	-.0209	.0876
Germany	DEU	27600033	27609963	1	1.5115	-.5743	-.7902	-.1606	-.6604	-.4795	-.9906	-.7816
Germany	DEU	27600033	27604548	1	.9899	-1.3534	-.9211	-.2936	-.7392	-.1285	-1.5537	-.2503
Germany	DEU	27600033	27611598	1	.1114	-.4998	-1.0611	-.4455	-.6546	-.5569	-.4771	.0915
Germany	DEU	27600033	27608858	1	1.341	.2718	-.9607	-.4678	-.4974	.3064	-.7867	-.4095
Germany	DEU	27600033	27611606	1	-.1017	-.2806	-.732	-.4575	-.9256	.0251	-.9936	-1.2688
Germany	DEU	27600033	27611596	1	.138083178539194	.0462534101681312	-.0584400463727196	-.370796756355627	-.296278515533998	-.409198997030397	-.189782759094151	.202123709696063
Germany	DEU	27600033	27607948	1	1.0968	-.7243	-.5836	-.8913	-.6149	-.526	-1.1229	-1.0454
Germany	DEU	27600033	27600577	0	1.7546	-.1167	.766	-.3014	.1408	.1029	.694	2.0955
Germany	DEU	27600033	27606100	0	.9141	.3289	-.9607	-.8913	.4004	-.4207	-.7899	1.0448
Germany	DEU	27600033	27607003	0	1.6684	.041	1.2341	-.3817	-.0629	-.8604	-.3272	2.0955
Germany	DEU	27600033	27601462	0	1.1217	1.3403	1.0955	-.1503	.1145	-.298	-.4805	.9883
Germany	DEU	27600033	27602353	0	-.6042	.4981	-.5623	-.0959	.0473	.2025	-.2165	.9883
Germany	DEU	27600033	27603831	0	.9673	1.031	1.4967	-.3171	.6131	.457	1.4834	1.515
Germany	DEU	27600033	27607637	0	.8234	.1245	-1.5883	-.2283	-.0874	-.0814	.3533	-.8437
Germany	DEU	27600033	27602936	0	1.1136	.468	-.0951	-.3246	-.2782	-.3973	.2724	2.0955
Germany	DEU	27600033	27611422	0	-.0075	-.3486	-1.3815	-1.5123	-.9614	-.4795	-.8012	-.7223
Germany	DEU	27600033	27600836	0	.0404	.1123	-.5492	-.7911	-.3622	-.1651	-1.1508	-.1789
Germany	DEU	27600033	27601752	0	1.5124	.4457	.8348	.4166	.34	1.0062	.0215	.839
Germany	DEU	27600033	27608269	0	1.5851	.0441	-.1972	-.8328	-.3857	.0638	-.5953	.155224383324411
Germany	DEU	27600033	27611471	1	1.1011	-1.2189	-2.0239	-.7686	-2.4883	-.7106	-.9906	-.6158
Germany	DEU	27600033	27605406	0	.1111	.9484	.4036	.5542	.191	.0968	1.8077	1.515
Germany	DEU	27600034	27605065	1	1.53	-.8893	.0226	-2.6893	-.9769	-1.6678	-1.5848	-.6774
Germany	DEU	27600034	27601824	0	1.0602	-.9286	.0226	-.6447	-.4966	-.0431	.5755	.1216
Germany	DEU	27600034	27603811	0	-1.7773	2.6352	1.9359	-1.668	.1855	.5703	-.0012	.3236
Germany	DEU	27600034	27605263	1	-.4313	-.7221	1.2341	-.5669	-.8719	-.0491	-.3876	.6802
Germany	DEU	27600034	27607462	1	.4702	.0467	.0226	-.2567	-1.5595	-.2532	-1.2871	1.1232
Germany	DEU	27600034	27600798	0	.8707	-1.8182	-1.4559	-1.3723	-3.4698	-1.6678	-1.3972	-.2709
Germany	DEU	27600034	27604972	0	1.0769	-.4314	1.2341	-.7445	-.3456	-.6742	.3482	2.0955
Germany	DEU	27600034	27606087	0	-1.2939	.8046	1.2899	-2.6893	-3.7095	-.1845	.0444	.9097
Germany	DEU	27600034	27604968	0	-1.3288	-1.0303	-1.1201	-.9265	-.8953	-.1968	-2.1355	-.7108
Germany	DEU	27600034	27603749	1	-.1134	-.9363	-.691	.1661	.5022	-.226	-.6852	.2224
Germany	DEU	27600034	27611346	1	-.9726	.2517	1.1657	.0014	.0022	-.2858	-.6421	2.0955
Germany	DEU	27600034	27609852	1	.5815	.0722	.0226	-.2806	.385	-.1845	-1.0457	-.8443
Germany	DEU	27600034	27601822	1	.5321	-.7221	-1.2567	-.6184	-.7158	-.2785	-1.1229	-1.4991
Germany	DEU	27600034	27600186	1	.7499	.2607	.0226	-.2144	-.8133	-.1285	-.216	-.1563
Germany	DEU	27600034	27610193	1	.1946	-1.2559	-2.664	-.9128	-.1419	-.8615	-2.0492	-2.5027
Germany	DEU	27600034	27603222	1	-.5712	.8046	-.691	-1.1433	.347	-.4795	-.5832	-.2633
Germany	DEU	27600034	27608132	1	1.6737	-1.2223	-.691	-1.0539	-1.227	-.219	-.6997	-.5093
Germany	DEU	27600034	27607439	1	.138083178539194	.0462534101681312	-.0584400463727196	-.370796756355627	-.296278515533998	-.409198997030397	-.189782759094151	.202123709696063
Germany	DEU	27600034	27605415	1	-1.5155	-1.1522	-1.2567	-1.3102	-1.8198	-.2607	-1.2665	-1.1405
Germany	DEU	27600034	27602119	0	-.207	-.2662	.4173	-.3578	-.3204	.5897	1.4834	-.5029
Germany	DEU	27600034	27603146	0	1.0118	.7062	.4173	-.1241	-.1377	-.0816	1.2798	1.515
Germany	DEU	27600034	27611207	0	-.4672	-.4488	-.8219	-.7911	-.3749	-.7433	-.4948	-.1563
Germany	DEU	27600034	27605339	0	-.0466	.1828	.3416	-.2748	.3279	-.4795	-.2826	.9339
Germany	DEU	27600034	27606973	0	.5429	-.7353	-.5413	-.1332	-.4576	.1857	.3482	-.2503
Germany	DEU	27600034	27602063	0	.138083178539194	.0462534101681312	-.0584400463727196	-.370796756355627	-.296278515533998	-.409198997030397	-.189782759094151	.202123709696063
Germany	DEU	27600034	27609544	0	.1206	.32	1.4187	.0672	.6277	.3921	.8038	1.515
Germany	DEU	27600034	27607402	1	.0834	-.4516	-.5836	-.4033	-.7983	-.0671	-.3237	-.5912
Germany	DEU	27600034	27608925	1	.506	.52	-.0469	.2263	.5482	.3263	-.5974	.1216
Germany	DEU	27600034	27605742	0	.0717	.0634	-1.0411	-2.6893	-.438	-.5639	.0404	-2.5027
Germany	DEU	27600035	27605589	1	-1.0882	-.0862	.0226	-2.6893	-3.7095	-1.6678	-.6852	-.6353
Germany	DEU	27600035	27608341	1	.1382	.4521	-.666	-.3597	-.3424	-.2964	-.6601	-.7419
Germany	DEU	27600035	27600104	1	-1.4955	-.948	-1.4259	-.6957	-1.0307	-.5058	-2.1355	-1.041
Germany	DEU	27600035	27603476	1	-.5458	-.159470502809367	-.338668478618606	.107	-.92	.0455	-.3059917026182	-.141782311664548
Germany	DEU	27600035	27604939	0	-.8914	2.6352	1.9359	-1.2064	.8779	-.8849	1.4834	2.0955
Germany	DEU	27600035	27601740	0	-2.6188	.792	-.4156	.3472	.9221	-.1367	1.836	.9888
Germany	DEU	27600035	27610415	0	-1.3251	-.0862	.325022837969032	.8146	.8217	1.1813	2.4277	.1216
Germany	DEU	27600036	27610747	1	-1.2027	1.4003	1.9359	1.57	1.1691672766171	1.5721	-.6791	.7435
Germany	DEU	27600036	27604246	0	.0265894385808322	.3289	.0226	.6079	2.4216	.6866	.582	.1216
Germany	DEU	27600036	27606296	0	-1.014	-.1595	-.9735	.7311	-.1893	.0406420721594245	-.3763	-.501475809666339
Germany	DEU	27600036	27610802	0	-.6892	-.2479	.0226	.3642	.7099	-.2532	-1.1229	-.5029
Germany	DEU	27600036	27609152	1	.7507	1.3889	-.5544	-.6486	.0229	-.238	-.0379	.7627
Germany	DEU	27600036	27606780	1	.2117	-.0862	.0226	-.9293	-.3166	-.0648	-.431465762522338	-.8947
Germany	DEU	27600036	27600756	1	-1.4093	2.6352	1.9359	-.0955	.4734	-.8849	1.6338	.5362
Germany	DEU	27600036	27603066	0	-1.2166	-1.4456	.5936	-1.2417	-.497	-.8849	-.454	.2465
Germany	DEU	27600036	27602595	0	-.0367	-.847	-.691	-1.7857	-1.0795	-1.6678	.1693	-.7108
Germany	DEU	27600036	27604281	0	-.8595	-.4314	-.227	-.6734	-.8626	-.801	.5755	.1216
Germany	DEU	27600036	27600402	0	.5703	.0389646264642197	.0226	-.4314	-.7412	-.8849	.1693	.1216
Germany	DEU	27600036	27606441	0	-.0922	-.4203	-1.0611	-1.0816	-.5675	-.4795	-.4801	-.7108
Germany	DEU	27600036	27608087	1	-.6677	.0467	.0226	.2399	-.0546	.2496	.5291	2.0955
Germany	DEU	27600036	27607954	1	1.4873	.5746	1.036	.4125	.5258	.3325	.1747	.4725
Germany	DEU	27600036	27602183	1	.9964	2.6352	.7162	.079	-.0188	.1617	.1701	.9097
Germany	DEU	27600036	27607835	1	-.5602	.2426	.0226	.656	.546	.7346	-1.2876	.1216
Germany	DEU	27600036	27607323	1	-1.3452	-.0862	.5347	.2327	-.6208	.2382	-.5974	1.0177
Germany	DEU	27600036	27610336	1	-.3523	-.6365	-.7898	.0571	-.5991	-.568	-.562742921788907	-.403990942715038
Germany	DEU	27600036	27601808	1	-.4153	-.7815	-.5034	-.4625	-.8488	-.2785	-.1972	-.222
Germany	DEU	27600036	27605003	0	-.7321	.0666	.0226	-.4644	.0499	.5832	.5755	-.5475
Germany	DEU	27600036	27603114	0	.2752	1.1493	1.1381	-.7164	-1.3615	.2646	1.4793	2.0955
Germany	DEU	27600036	27600743	0	-.3617	.0666	.0226	-.2803	.501	.1284	.8038	2.0955
Germany	DEU	27600036	27610745	0	-.4117	.5266	-.6173	-.5312	-.1902	-.4795	.2724	-1.0913
Germany	DEU	27600036	27603057	1	-.2051	-.7221	-.9145	-.9296	-1.1917	-.5569	-.4948	-.943
Germany	DEU	27600036	27601471	1	.9886	.6256	-.1882	.1945	.1181	.9697	-1.5848	-2.5027
Germany	DEU	27600036	27604583	1	.3342	.3427	1.1381	-1.7857	-2.2268	-.8849	.9636	1.515
Germany	DEU	27600036	27611359	0	.9655	.1852	-1.1926	-2.6893	-1.2825	-1.6678	-2.1355	-1.7277
Germany	DEU	27600036	27606228	0	.7058	.4435	-.3048	-.0508	-.0387	.3029	.7741	-.4042
Germany	DEU	27600037	27610149	1	.0887	-.983	-.7183	.1033	-.4169	-.2159	-1.5537	-1.775
Germany	DEU	27600037	27606504	1	-.7949	-1.384	-1.2891	-.8975	-.9308	-.4795	-.5798	-1.3027
Germany	DEU	27600037	27609210	1	.8421	.9454	-1.4928	.2966	.0818	-.7368	-1.4214	.4104
Germany	DEU	27600037	27607013	1	-.4357	1.127	-.732	-.0993	-.2144	-1.6678	-.216	-.2709
Germany	DEU	27600037	27601519	0	1.068	-.4314	-.227	-.1244	.1211	-.8849	-.2852	.1216
Germany	DEU	27600037	27601423	0	-.6735	-.847	-.6446	-.0104	.3562	-.5569	-.532	-.5251
Germany	DEU	27600037	27607339	0	.5242	-.7353	-1.0345	-.3359	.2417	-.406	-.8481	1.2841
Germany	DEU	27600037	27608317	0	.4401	-.7353	-.4806	.1337	.0148	-.0927	.5684	-.5093
Germany	DEU	27600037	27610333	0	-.4071	-.343	1.036	-.1344	-.0562	-.421	1.1171	.2909
Germany	DEU	27600037	27602841	0	-.5326	-.438	-1.0611	-.3449	-.4917	-1.6678	.2495	.8903
Germany	DEU	27600037	27600799	1	.138083178539194	.0462534101681312	-.0584400463727196	-.370796756355627	-.296278515533998	-.409198997030397	-.189782759094151	.202123709696063
Germany	DEU	27600037	27602247	1	.138083178539194	.0462534101681312	-.0584400463727196	-.370796756355627	-.296278515533998	-.409198997030397	-.189782759094151	.202123709696063
Germany	DEU	27600037	27605391	1	.138083178539194	.0462534101681312	-.0584400463727196	-.370796756355627	-.296278515533998	-.409198997030397	-.189782759094151	.202123709696063
Germany	DEU	27600037	27602876	1	.138083178539194	.0462534101681312	-.0584400463727196	-.370796756355627	-.296278515533998	-.409198997030397	-.189782759094151	.202123709696063
Germany	DEU	27600037	27607782	1	.138083178539194	.0462534101681312	-.0584400463727196	-.370796756355627	-.296278515533998	-.409198997030397	-.189782759094151	.202123709696063
Germany	DEU	27600037	27603200	1	.2461	-.5232	-.2827	-.5736	-.7648	-.8849	-.9906	.9339
Germany	DEU	27600037	27603919	1	1.6923	1.1493	-.227	.0429	-.1401	.2715	-.0553	-.1563
Germany	DEU	27600037	27606469	1	.138083178539194	.0462534101681312	-.0584400463727196	-.370796756355627	-.296278515533998	-.409198997030397	-.189782759094151	.202123709696063
Germany	DEU	27600037	27601563	1	.138083178539194	.0462534101681312	-.0584400463727196	-.370796756355627	-.296278515533998	-.409198997030397	-.189782759094151	.202123709696063
Germany	DEU	27600037	27611146	1	.138083178539194	.0462534101681312	-.0584400463727196	-.370796756355627	-.296278515533998	-.409198997030397	-.189782759094151	.202123709696063
Germany	DEU	27600037	27609944	1	.138083178539194	.0462534101681312	-.0584400463727196	-.370796756355627	-.296278515533998	-.409198997030397	-.189782759094151	.202123709696063
Germany	DEU	27600037	27605624	1	.138083178539194	.0462534101681312	-.0584400463727196	-.370796756355627	-.296278515533998	-.409198997030397	-.189782759094151	.202123709696063
Germany	DEU	27600037	27610020	0	.138083178539194	.0462534101681312	-.0584400463727196	-.370796756355627	-.296278515533998	-.409198997030397	-.189782759094151	.202123709696063
Germany	DEU	27600037	27600915	0	-.7812	-1.3452	-.2236	.2199	-.3883	.7056	-.0857	-.5475
Germany	DEU	27600037	27608598	0	.138083178539194	.0462534101681312	-.0584400463727196	-.370796756355627	-.296278515533998	-.409198997030397	-.189782759094151	.202123709696063
Germany	DEU	27600037	27607119	0	1.3199	.3239	-.8627	-.0627	.0531	.6739	.0855	.1959
Germany	DEU	27600037	27607725	0	.138083178539194	.0462534101681312	-.0584400463727196	-.370796756355627	-.296278515533998	-.409198997030397	-.189782759094151	.202123709696063
Germany	DEU	27600037	27605486	1	-.1518	-1.6181	-2.2485	-1.7857	-2.0784	-.8849	-2.1355	-1.9916
Germany	DEU	27600037	27606369	0	-.522	-.7221	-.9607	-.7395	-.2689	-.4795	-.1026	-.7639
Germany	DEU	27600038	27608047	1	1.3545	-.4314	-1.0611	-.3681	-.674	-.0816	-.9936	-.7496
Germany	DEU	27600038	27608316	1	-.992	-1.287	-.6446	-.5011	-.4361	.0466	-.722	-.2995
Germany	DEU	27600038	27609405	1	.7964	.6515	-1.0611	-.3764	-.4419	-.1379	-1.0084	-.4607
Germany	DEU	27600038	27609179	0	.8213	2.6352	.7162	.055	.5324	.8627	.3473	2.0955
Germany	DEU	27600038	27600524	0	.7853	.0531205123432941	-.0287782480420994	-.320832118574853	-.292117151917415	-.417551654906597	-.193863100882697	.259005878923021
Germany	DEU	27600038	27608868	1	-.0847	-.8324	-.5373	-.5333	-.5686	-.7433	-.1445	.5295
Germany	DEU	27600038	27609486	1	.2659	-.59	-.5034	-.2924	-1.0164	-.7433	-1.3972	-.2503
Germany	DEU	27600038	27601543	1	-2.1178	.1882	1.4187	.2311	-.3494	-.568	.2785	2.0955
Germany	DEU	27600038	27605924	1	.8963	-.0306	-.3802	.2524	-.4198	-.2436	-.0823	.4504
Germany	DEU	27600038	27609341	1	-.7044	.1828	-1.6542	-1.0489	-1.5336	-.3646	-2.1355	-1.7277
Germany	DEU	27600038	27602259	1	1.4054	-.2662	.6407	-.4164	.1237	-1.6291	-.2852	1.4234
Germany	DEU	27600038	27602744	1	-.7601	1.3697	1.2899	.0308	.463	-1.6678	-.6601	2.0955
Germany	DEU	27600038	27606961	1	.1994	.5234	1.1381	.5081	.0321	-.0891	.429416276198585	.992941669134257
Germany	DEU	27600038	27611784	1	.3108	-.7815	-.3802	-.5753	-1.001	-.0745	-.8627	-.5475
Germany	DEU	27600038	27602288	1	1.4069	.4435	-.1587	-.3255	-.3257	-.4795	-.6232	.6663
Germany	DEU	27600038	27609880	1	1.0749	.3875	1.0929	.1961	.1633	.388	-1.2871	.5553
Germany	DEU	27600038	27603133	1	.7815	.1852	.4036	-.2937	-1.5521	-.5309	-1.1229	-.1314
Germany	DEU	27600038	27612341	0	1.5193	.2532	1.9359	.4047	.2219	.3481	-.216	2.0955
Germany	DEU	27600038	27600361	0	-2.3142	.9454	1.2341	-.7025	-.1774	-.7433	-.3882	-.1563
Germany	DEU	27600038	27604706	0	-.4502	2.6352	1.1381	.8694	.3854	-.5309	2.4277	1.3857
Germany	DEU	27600038	27601803	0	1.3386	-.3531	-.691	-.0958	.5273	-.4795	.3415	1.515
Germany	DEU	27600038	27605167	0	.153493645722947	.951369869665033	.937330651511971	.579621634943886	2.3772	.248344536730467	.798787785040399	1.22579511339272
Germany	DEU	27600038	27612133	0	-1.1254	-.8977	-.4806	-.6447	-.5722	-.3435	.0221	.1216
Germany	DEU	27600038	27608248	0	1.1411	1.1352	1.4967	-.6384	-.8612	-.8849	.1427	2.0955
Germany	DEU	27600038	27601375	1	-.0387	-.1247	.4173	-.289	-1.0167	-.568	-1.1229	-.0604
Germany	DEU	27600038	27609038	1	.1186	1.127	.4173	-.7797	-1.0894	-.2785	-.1972	.8136
Germany	DEU	27600038	27608174	0	.7888	1.4003	.7162	.2776	1.2697	-.121	1.5037	.7566
Germany	DEU	27600038	27609772	0	1.2266	1.3403	.4562	-.6525	-.1799	-.0671	.7741	1.0448
Germany	DEU	27600040	27600176	1	-.6793	.9349	.5347	-.5516	-.3698	.2891	-.454	.3216
Germany	DEU	27600040	27606487	1	.0314	1.3403	1.9359	-2.6893	-1.4874	-1.6678	-.1484	2.0955
Germany	DEU	27600040	27611595	1	.8425	-.4343	-.2236	-.1544	-.7631	.236	-.3876	-.2103
Germany	DEU	27600040	27604995	1	1.5401	.5606	-.0951	-.6441	-.5084	.2306	-.4771	-.3856
Germany	DEU	27600040	27607892	1	-.963	-.4203	.0226	-.2007	-1.761	-.182	.3052	.1216
Germany	DEU	27600040	27603264	1	-.6032	1.153	-.829	-.4653	-.3489	-.4795	-1.5596	1.2147
Germany	DEU	27600040	27602941	0	-2.2026	-.0176	.0226	-.4902	.151	.0928	-.5978	1.515
Germany	DEU	27600040	27611435	0	-1.0475	-.8893	.0226	-.4265	-.5093	.5856	.3142	1.515
Germany	DEU	27600040	27603871	0	.1671	.3803	1.4967	.5223	.1518	.7886	.5826	2.0955
Germany	DEU	27600040	27609820	0	-1.0845	-1.0249	-1.7911	.1898	-.6394	.785	-2.1355	-1.7277
Germany	DEU	27600040	27602572	0	-.6697	-1.5162	-1.2567	-.7761	-1.0451	-.2282	-1.5848	-.6073
Germany	DEU	27600040	27603813	1	.6387	-.2842	-.227	-.5073	-.5591	-.2531	-1.2871	-.4377
Germany	DEU	27600040	27600470	1	1.2716	.0017	.0226	.0614	-.3998	.1055	.5755	.1216
Germany	DEU	27600040	27602241	1	1.3998	-.983	-.227	.448	-.4629	.3182	-1.5848	-.6158
Germany	DEU	27600040	27601533	1	-.6389	-.4314	-.7836	-.3038	-1.9959	.0889	-.3237	.1216
Germany	DEU	27600040	27605978	1	-.1057	.9637	-.5472	.0364	-.3092	-.4694	-1.1702	.1959
Germany	DEU	27600040	27609002	1	-1.0955	-.5125	-.9607	-.3698	.5051	.3131	-.0823	-1.0788
Germany	DEU	27600040	27608537	1	.3917	-.0862	-.8099	.3658	.0942	1.0062	2.4277	.3158
Germany	DEU	27600040	27612154	1	.5268	-1.1451	-.227	.7529	.0134	.8615	.5755	-.3969
Germany	DEU	27600040	27608017	0	.4037	.2465	.8877	-.0307	.1193	-.0779	.1693	.5553
Germany	DEU	27600040	27605897	0	-.459	-.5375	.8348	-2.6893	-.3693	-.3055	.7679	.839
Germany	DEU	27600040	27602030	0	.0939	.0566	.1386	-.479	-.725	.219	.8098	-.7108
Germany	DEU	27600040	27610143	0	.513	-.7327	-.227	-.1792	-.0045	.53	.8107	2.0955
Germany	DEU	27600040	27604931	0	.1051	-.4314	-.9947	-.0029	.0296	.6952	-.216	.4777
Germany	DEU	27600040	27609181	0	.4559	.0502	-1.1592	-.6916	-.4236	.175	-.0987	.7627
Germany	DEU	27600040	27600890	1	1.0296	-.7221	-.5907	-.8189	-.5839	-.1272	-.6852	-.7639
Germany	DEU	27600040	27611143	0	.1694	.1852	1.9359	1.2413	1.0366	1.5721	-.7394	.1216
Germany	DEU	27600041	27603529	1	-.6271	-.621	.6563	.9022	.3359	.4271	-.3907	2.0955
Germany	DEU	27600041	27601449	1	.3221	-1.3452	-.9607	.5928	.6091	-.0151	.3482	-.8443
Germany	DEU	27600041	27601447	0	1.5672	.3803	1.9359	-.5639	.2908	.6459	.0405	1.2147
Germany	DEU	27600041	27600030	0	-1.1504	-.2662	-.6789	-.4798	-3.7095	-.4173	-.2907	-.8198
Germany	DEU	27600041	27603458	1	-.4927	.7789	.8038	-.2563	.338	-.2942	.1102	.6113
Germany	DEU	27600041	27600343	1	.7883	.3803	1.0524	.3951	.5527	.1439	-1.4019	2.0955
Germany	DEU	27600041	27612240	1	-.869	.1852	.6407	-.3772	-1.3381	.1055	.0256	.9339
Germany	DEU	27600041	27609043	1	-.229	.7914	1.1752	.2907	-.3511	.1221	1.6331	.6314
Germany	DEU	27600041	27608037	1	-.1892	.4083	-.5544	.0424	.3265	.6252	-.4372	-.1544
Germany	DEU	27600041	27604458	1	.0056	-1.3452	-1.1926	-1.4171	-3.7095	-.5309	-2.1355	-1.7277
Germany	DEU	27600041	27611827	1	-.591	-.2662	-.829	.0794	-.3475	.0393	-.5659	-.5912
Germany	DEU	27600041	27608332	1	-.2623	1.7671	.586	-.7283	-1.8048	-.1222	1.3432	.9883
Germany	DEU	27600041	27603979	1	-.8849	-.3667	-.5836	.1551	-.1158	.1694	-.7867	-.8936
Germany	DEU	27600041	27600380	0	-.311	.6684	.8038	-.0678	.0084	.0693	1.5037	2.0955
Germany	DEU	27600041	27603198	0	.1124	-.7092	.0226	-.5074	.2522	.1288	.1922	-.1563
Germany	DEU	27600041	27610554	0	-.3245	.0413453085147	-.0796401272389703	-.406507819777964	-.299252753447764	-.403229128971494	-.186866429648616	.161468501471065
Germany	DEU	27600041	27601615	0	-.476	.718	.4173	.6606	-.0951	.2111	1.3958	.7338
Germany	DEU	27600041	27611681	0	-.1786	-.4351	-.7836	2.557	1.46027284084737	3.1654	.0256	2.0955
Germany	DEU	27600041	27605494	0	-.4255	.5303	-1.5553	-1.7634	-.0709	-.4562	-1.4019	.3016
Germany	DEU	27600041	27601909	1	-.1914	.5091	-.1119	.1051	-.3685	-1.0529	-.216	-.1544
Germany	DEU	27600041	27600652	1	-.3038	-.0862	-.4728	.2337	-.9153	-.8849	1.1217	-.331
Germany	DEU	27600041	27609108	1	-.0574	-.3667	-.227	.0701	.2601	.1527	-.3237	-.2503
Germany	DEU	27600041	27602542	1	.2884	-1.8141	-2.664	-1.6841	-.8515	-.7847	-2.1355	-2.5027
Germany	DEU	27600041	27600748	0	-.0047	.1967	-.7638	-.902	-.7867	-1.6678	.7578	-.3297
Germany	DEU	27600041	27609155	0	.5496	1.3403	1.9359	-1.3102	1.1512	-.0064	1.8077	2.0955
Germany	DEU	27600041	27609225	0	.6478	.6914	1.036	.6517	.0514	1.3222	.2528	.6559
Germany	DEU	27600041	27611652	0	-.2788	-.969	-1.1412	.8424	.2258	.9697	-.4771	.1216
Germany	DEU	27600041	27602324	0	-.5341	1.1352	.917	-.1403	.1825	.1896	1.4995	2.0955
Germany	DEU	27600042	27605446	1	.0646	-.1725	-1.762	-2.6893	-.2107	-1.6678	-2.1355	.4994
Germany	DEU	27600042	27607220	0	-.1091	.7608	.586	-.8283	-1.6335	-1.6678	-.007	1.0448
Germany	DEU	27600042	27610626	0	-.2245	.1245	.7491	.0254	-.0257	.1204	-.2821	.5776
Germany	DEU	27600042	27605403	1	-1.1615	-1.4806	-1.161	-.405	-.516	.0349	-.2668	-1.3027
Germany	DEU	27600042	27602603	1	-.6082	-.0862	-.3076	-.5404	-.9053	-1.6678	-1.2835	-.5093
Germany	DEU	27600042	27600372	1	-1.3993	.3924	-.5836	.4516	.0671	.188	.1648	-.1563
Germany	DEU	27600042	27605994	1	.2799	-1.4468	-.9874	-2.6893	-.3658	-1.6678	-2.1355	-.361
Germany	DEU	27600042	27610718	1	.4796	.3427	1.036	.318	-.6827	.1071	1.3432	-1.2412
Germany	DEU	27600042	27609475	1	1.318	-1.9154	-2.0371	-.7378	-1.8765	-.7106	-.7726	-1.4704
Germany	DEU	27600042	27601522	0	.2647	.3289	1.4967	-.8975	-.008	-1.6303	.5409	2.0955
Germany	DEU	27600042	27611097	0	1.3488	-1.3452	-.6378	.829	-.5035	.9627	-.527047973820383	-.6774
Germany	DEU	27600042	27604740	0	.0672	.9718	-.6315	.2173	.1885	.4908	.1693	-.7639
Germany	DEU	27600042	27606907	0	.5194	.9526	.0226	.6426	1.2865	1.088	-.2637	2.0955
Germany	DEU	27600042	27605008	0	-.1159	-1.0351	.6496	-.194	-1.1179	-.4795	-.8661	.1216
Germany	DEU	27600042	27612107	0	-.1871	-.6593	-.9211	.2886	-.4395	-.2532	-.1727	.1216
Germany	DEU	27600042	27602836	0	-1.4716	-.4488	.4317	-.0421	-.4373	-.5027	.5755	.8375
Germany	DEU	27600042	27603941	1	-.6043	-.4174	-.9607	-1.2296	-1.6674	-1.6678	-.216	-1.563
Germany	DEU	27600042	27610402	1	-.5905	.1245	.0226	.1732	-.0797	-.4795	-.3055	-.2503
Germany	DEU	27600042	27609795	1	1.1386	.0622138478318538	-.0179073981180545	-.1843	-.1934	-.376807916163064	-.24	.28151096027675
Germany	DEU	27600042	27601573	1	.2143	.3266	1.2867	.4972	.2587	.0161	1.2115	1.0431
Germany	DEU	27600042	27610759	1	-1.0334	-1.1117	-2.346	-2.6893	-.7514	-1.6678	-.8627	-.2726
Germany	DEU	27600042	27611162	1	-1.5241	-.0862	-.5836	-.4672	-.2481	-.1225	-.5202	-.5957
Germany	DEU	27600042	27600180	1	-.7246	1.3939	-.7638	-.1655	.9842	.3772	.5285	1.2041
Germany	DEU	27600042	27604306	0	-1.4339	.7608	.1386	.2431	.8477	-.219	1.836	1.3857
Germany	DEU	27600042	27612066	0	-.7577	-.4343	-.5373	-.4352	.1373	-1.6678	-.4771	-1.1252
Germany	DEU	27600042	27603882	0	.6098	-.5994	.0226	-.3395	-.2002	-.4795	.3482	.9444
Germany	DEU	27600042	27611787	0	-1.2273	.3253	-1.6542	.6483	.525	.64	1.5037	.4655
Germany	DEU	27600043	27604691	0	-.1838	-.6493	-1.2567	-1.4269	.1424	-1.6678	-.9941	.1959
Germany	DEU	27600043	27607789	1	-1.3245	1.7162	-.3802	-.4958	-.359	-.071	-1.5848	.9883
Germany	DEU	27600043	27608931	1	.9478	.4546	-.5544	-1.0068	-1.3938	-1.6678	-1.0722	-1.0788
Germany	DEU	27600043	27606212	1	1.6715	.5315	-.7368	-.5097	-.7255	-.3355	-.24	-.451
Germany	DEU	27600043	27603985	1	.9285	-.59	-1.0611	-.6242	-.6413	-.1567	-.4336	-.6269
Germany	DEU	27600043	27609935	1	-.048	-.6655	-.1587	-.9998	-.5355	-1.6678	-.8041	.0388
Germany	DEU	27600043	27604692	1	.7744	-.983	.0226	-.3719	-.9422	-.8849	-.8012	-.5305
Germany	DEU	27600043	27602570	1	-.2011	.7763	.1453	-.1552	.1007	-1.0529	.775	2.0955
Germany	DEU	27600043	27606303	0	.1	.3039	.917	.0765	-.2079	-.071	1.836	.7566
Germany	DEU	27600043	27604504	0	1.6224	-1.0744	.0226	.4707	-.407	.4575	.9628	2.0955
Germany	DEU	27600043	27602431	0	.1585	-.4319	-.227	-.8921	-.2789	-.1354	.1693	.1216
Germany	DEU	27600043	27610964	0	-1.0407	.0467	.586	-.7919	-.9119	-.8849	1.1171	.0876
Germany	DEU	27600043	27601920	0	1.7379	.9349	1.1752	-.2222	-.1266	-1.6678	.955	2.0955
Germany	DEU	27600043	27611473	0	.8543	.5746	1.9359	-.2489	.7305	-1.6678	1.4752	2.0955
Germany	DEU	27600043	27607308	0	-1.5098	-.2842	.4173	-.3989	1.0601	-1.6678	.1693	-.0151
Germany	DEU	27600043	27608452	1	.3217	2.6352	1.9359	-.2606	-1.0437	-.5309	-1.2106	-.4784
Germany	DEU	27600043	27608552	1	.143	.0502	.0226	-.7582	-1.3631	-1.6678	-.8483	-.7496
Germany	DEU	27600043	27607942	1	-.6598	.1915	.3461	-1.2974	-.1176	-1.6678	-.0246	.9642
Germany	DEU	27600043	27605573	1	.1004	.3875	.8877	-.3677	-.3141	-.2825	.5837	.7099
Germany	DEU	27600043	27600183	1	-.5036	-.4488	-.7638	-.3248	-.6592	-1.653	-.2821	-.4607
Germany	DEU	27600043	27611628	1	.6491	.9535	-1.0611	-.1694	.4713	-1.6678	-.24	.8136
Germany	DEU	27600043	27603421	1	.9783	.4435	.0226	-1.3102	-.7945	-1.6678	-.6852	-.959
Germany	DEU	27600043	27608704	0	.9582	.8762	1.9359	-.6999	.0888	-1.6678	2.4277	1.515
Germany	DEU	27600043	27607857	0	1.5512	.3729	.0226	-.5946	.3831	-.2923	.1922	.1216
Germany	DEU	27600043	27601862	0	-.813	-.192	.0226	-.2348	.4607	-.2942	1.2798	1.515
Germany	DEU	27600043	27610244	0	-.331	.3912	1.9359	-.5016	-.3295	-1.6678	-.6852	2.0955
Germany	DEU	27600043	27602175	0	1.1491	1.3697	1.4967	.3985	.3552	.2197	.72757215899422	1.39214903168833
Germany	DEU	27600043	27610002	1	.388	.1876	-1.3943	.4939	.2465	.5876	-.0987	-1.2008
Germany	DEU	27600043	27600677	0	.7763	-.59	.0226	-.7048	-.0484	-.8849	.5755	-.222
Germany	DEU	27600044	27609663	0	-1.1119	.1915	-1.6877	-.6712	-1.7655	-.3164	-1.3153	-1.2018
Germany	DEU	27600044	27612081	1	-.3385	.3875	.5347	-.3779	-.1048	-.4795	-.216	.9888
Germany	DEU	27600044	27609270	1	1.1694	-.59	-.9607	-1.7664	-1.5471	-.8849	-2.1355	-.959
Germany	DEU	27600044	27600794	1	-1.3208	-.8338	-1.277	-.513	-.8077	-.2027	-2.1355	-1.3017
Germany	DEU	27600044	27609834	1	.4615	-1.0212	-.5034	-.6803	-1.2659	-.3113	-.4948	-.8198
Germany	DEU	27600044	27606629	0	.8996	.2517	-1.015	.2399	-.0408	1.0245	.6815	2.067
Germany	DEU	27600044	27600443	0	-.891	2.6352	1.9359	-2.6893	1.406	-1.6678	2.4277	.0388
Germany	DEU	27600044	27611183	0	-.3447	-.9924	-1.0935	-.8941	.0238	-.4188	-.703	1.0448
Germany	DEU	27600044	27610306	0	-.7869	-.4998	-.227	.6906	.514	-1.6678	-.3912	.1216
Germany	DEU	27600044	27605686	0	.138083178539194	.0462534101681312	-.0584400463727196	-.370796756355627	-.296278515533998	-.409198997030397	-.189782759094151	.202123709696063
Germany	DEU	27600044	27606437	1	.5893	-.4314	-.4806	-.6916	-.7951	-.4795	-1.0084	-.4607
Germany	DEU	27600044	27602699	1	.9766	.3289	-.3802	-.7379	-.4953	-.219	.4886	.6663
Germany	DEU	27600044	27604250	1	-.519	.5091	-1.2891	.1983	.6313	.0161	-.216	-.0129
Germany	DEU	27600044	27610495	1	.0788	.2607	-.5034	-.9969	-1.3251	-.5569	-.3237	-.1865
Germany	DEU	27600044	27609554	1	-.1416	-.9363	-.3827	.0593	.0946	.0786	.5349	2.0955
Germany	DEU	27600044	27606333	1	-.6878	-.3349	-.9607	-.3365	-.8697	-.8849	-.928	-.3297
Germany	DEU	27600044	27600450	0	1.0466	.9166	1.9359	.138	-.3569	-1.6678	.2724	2.0955
Germany	DEU	27600044	27605019	0	.5843	-.7353	-.5034	-.9384	.1784	-1.6678	-.3912	-.1563
Germany	DEU	27600044	27603561	0	.3945	-.7992	-1.5179	-1.2698	-1.5427	-.8849	-.2128	-1.7277
Germany	DEU	27600044	27607415	0	-.3772	-.0862	-.3802	-1.3102	-.5742	-1.2919	-.6852	-.1865
Germany	DEU	27600044	27607834	0	-.2675	-.2786	.9964	-1.0539	.1648	-.3164	-.3882	.9444
Germany	DEU	27600044	27600653	0	.3596	-.269	.0226	-.6916	-.9541	-.5569	-.5355	.7435
Germany	DEU	27600044	27601636	0	-.4417	-.847	.0226	-.5766	-.9297	-.4795	.0256	-.1563
Germany	DEU	27600044	27612201	1	-.4721	1.1493	-.9285	-.1824	.4843	-.4795	1.5022	1.0448
Germany	DEU	27600044	27611933	0	.651	-1.0383	-1.6877	-2.6893	.1682	-.27	-.3966	-2.5027
Germany	DEU	27600044	27611225	0	-1.3217	-.2662	.3461	-.4856	.3494	-.4795	-.1026	.8925
Germany	DEU	27600044	27610326	0	-.9455	-.0862	.0226	-2.6893	-1.3503	-.8849	-.1021	-.1563
Germany	DEU	27600044	27611837	0	.2087	-1.9231	-1.4809	-.1442	-.8378	-.3164	-1.4019	.1216
Germany	DEU	27600045	27606223	1	-.1034	-1.18	-1.0611	-.428	-.7406	-.801	-.3237	-.7496
Germany	DEU	27600045	27603399	1	.2286	-1.0658	-.3802	.1357	-.8946	-.5569	-.6852	-.4607
Germany	DEU	27600045	27608535	1	.6019	-.2662	-.5034	-.8297	-.4116	-1.6678	-1.266	-1.7071
Germany	DEU	27600045	27602407	1	-.4154	-.0088	-.7836	-1.4102	-1.1548	-.421	-.3268	-.5079
Germany	DEU	27600045	27603938	1	.5309	.3427	1.1657	-.4379	-.087	-1.6678	.9052	2.0955
Germany	DEU	27600045	27612212	1	.138083178539194	.0462534101681312	-.0584400463727196	-.370796756355627	-.296278515533998	-.409198997030397	-.189782759094151	.202123709696063
Germany	DEU	27600045	27610354	1	1.5855	-.0994	-.691	-.3077	-.4575	-.2507	-.7867	-.6508
Germany	DEU	27600045	27609895	1	.6568	-.2872	-.9413	-1.1465	-1.3556	-1.6678	-1.2871	-.4095
Germany	DEU	27600045	27610528	1	-.1625	.2906	-.3432	-.7797	-1.2783	-.5569	-.5974	.1959
Germany	DEU	27600045	27608641	1	-.3636	.6515	-.227	-.1409	-1.1462	-1.6678	1.4841	.1216
Germany	DEU	27600045	27612062	1	-.0246	-.4314	.0226	-.6849	-1.3107	-1.6678	-.0817	2.0955
Germany	DEU	27600045	27603527	1	.3595	-.4203	-.4728	-2.6893	-1.3697	-1.6678	-1.5848	-.5461
Germany	DEU	27600045	27601617	1	.8765	.1245	.5672	-.6123	.4393	-.526	.2839	1.2147
Germany	DEU	27600045	27605846	1	1.3483	-.7815	-.9607	-.8189	-.3345	-1.6678	-1.0084	-.6774
Germany	DEU	27600045	27611380	1	-.8234	.5315	.048	-1.2335	-.0385	-1.6678	-.6599	2.0955
Germany	DEU	27600045	27600777	1	.0193	-2.2005	-1.0741	-.8227	-2.2761	-1.6678	-1.305	.1532
Germany	DEU	27600045	27605214	1	1.3782	-.59	-1.161	-.6977	-.8551	-1.6678	-.722	-.2503
Germany	DEU	27600045	27601456	1	.7952	-.3718	-1.9313	-.7888	-.1806	-1.6678	-1.7719	-1.0091
Germany	DEU	27600045	27611573	1	-.1029	-.0966	-.4806	-.6256	-.3431	-1.6678	-.4801	.7435
Germany	DEU	27600045	27609652	1	1.7787	-1.322	1.9359	-.4209	-.3771	-.5309	.4807	2.0955
Germany	DEU	27600045	27600874	1	-.5654	-.2662	.0226	-.796	.1698	-.5309	-.7867	-.7108
Germany	DEU	27600045	27609581	1	-.715	-1.1493	-.4246	-.504	-1.6283	-.8849	-.7867	.2909
Germany	DEU	27600045	27611456	1	1.4239	-.1692	-.8898	-.368	-.5122	-.0468	.5156	-.4362
Germany	DEU	27600045	27609156	1	-.1494	-.9416	-.5373	.2138	.0983	.0953	-1.2871	.3244
Germany	DEU	27600045	27600010	1	1.3617	-1.005	-.5413	-.0922	-.7543	-.3355	-1.03759313379632	-2.3358
Germany	DEU	27600045	27604930	1	.713	.3875	-.9145	-.3645	-1.7716	-.2154	-2.1355	-1.5506
Germany	DEU	27600046	27600339	1	-2.3991	.0193333803629599	-.174718568923804	-.566665334389582	-.312591660399344	-.376455374867183	-.173787231466759	-.0208625881503318
Germany	DEU	27600046	27605413	0	.0324099828602307	.8454	.4173	-.5029	-.0362	.5363	.201231024850514	.4755
Germany	DEU	27600046	27605197	1	.012256246376837	-1.6009	-.227	-1.6841	-1.4781	-.9292	-.9941	-.5079
Germany	DEU	27600046	27607065	1	-1.8984	.281069998794598	.09116315995158	.133093554869484	.264724755696212	.9931	.215774328058663	.249647787185096
Germany	DEU	27600046	27600042	0	1.2053	-.0994	-.183870211486406	-.5171	-.7739	-.531	-.375130965868339	.118057941209522
Germany	DEU	27600046	27601658	0	.5184	.7665	1.2867	.4287	.6235	.8429	-.6455	1.515
Germany	DEU	27600046	27601927	0	.6047	-.4314	.4907	.224	.2749	.1769	1.0638	.5553
Germany	DEU	27600046	27605497	0	.2209	-.8264	-1.1926	.8349	-.2243	1.4006	-.0857	-.7507
Germany	DEU	27600046	27609469	1	-.5174	.8121	.0226	-.5968	.4472	-.4795	.3482	.4777
Germany	DEU	27600046	27608984	1	-.5592	-.1422	-.9607	-.021	-.3506	-.7368	-.7394	-.9943
Germany	DEU	27600046	27602529	1	-.3425	1.7658	-.335	1.0981	1.4276	.9618	.7741	.6905
Germany	DEU	27600046	27607823	1	.138083178539194	.0462534101681312	-.0584400463727196	-.370796756355627	-.296278515533998	-.409198997030397	-.189782759094151	.202123709696063
Germany	DEU	27600046	27600396	1	-.0731	-.9635	.0226	.2437	.2019	.1492	.3482	-.1563
Germany	DEU	27600046	27603174	0	-2.1368	.0221164367372978	-.162697420146241	-.546415977365275	-.310905168886088	-.379840487998178	-.175440886958468	.00219026290900129
Germany	DEU	27600046	27602229	0	.4987	.5091	.8801	1.2828	1.092	1.8297	1.4995	.5917
Germany	DEU	27600046	27601234	0	-1.3041	.507415018501379	.399372764852075	.0176427539188843	1.102	-.044281349226534	.339849213472481	.61363044730024
Germany	DEU	27600046	27607998	1	-1.389	.4847	-1.6069	-2.5303	-1.0707	-1.3689	-1.5848	-1.6872
Germany	DEU	27600046	27601312	0	-2.7987	-.2254	.0128436500803365	.981	1.2323	1.7676	.409584936329186	.204698406985448
Germany	DEU	27600046	27609025	0	-1.2944	-.0424736117227419	-.463119008894286	-.225947036962275	.3027	-.24383818642986	-.316141064219453	-.6774
Germany	DEU	27600046	27611423	0	-.6227	-.0862	.5021	-.0546	1.3274	.0803	.5755	1.515
Germany	DEU	27600046	27602338	1	-2.5005	.0182575057294949	-.179365707642999	-.574493335923188	-.313243624712893	-.375146756981241	-.17314796091068	-.0297743651134137
Germany	DEU	27600046	27612255	1	-.0183	-.3792	-1.4483	.793	-.3586	-.4427	-2.1355	-.1563
Germany	DEU	27600046	27612318	0	.2006	.0469167263651188	-.0555749147986415	-.365970506116265	-.295876555607085	-.4100058079844	-.190176892853712	.20761814726312
Germany	DEU	27600046	27609010	0	-1.1617	1.3697	.8348	.0584	1.1104	-.2084	.3768	1.0448
Germany	DEU	27600046	27601674	0	.138083178539194	.0462534101681312	-.0584400463727196	-.370796756355627	-.296278515533998	-.409198997030397	-.189782759094151	.202123709696063
Germany	DEU	27600047	27605753	1	.138083178539194	.0462534101681312	-.0584400463727196	-.370796756355627	-.296278515533998	-.409198997030397	-.189782759094151	.202123709696063
Germany	DEU	27600047	27603556	1	.4408	-1.7348	-1.5048	-.6027	-2.2761	-1.6678	-1.2106	-1.1405
Germany	DEU	27600047	27603168	1	-.393	-.0862	-.5907	.0766	.0439	-.3768	.5349	.1216
Germany	DEU	27600047	27610343	1	-.9906	-1.0281	-1.4242	.4372	-1.3614	-1.6678	-1.305	.1152
Germany	DEU	27600047	27600403	1	.6481	-.7087	-.3827	-.3631	-.7034	-.801	-.725	-1.5002
Germany	DEU	27600047	27603982	0	.138083178539194	.0462534101681312	-.0584400463727196	-.370796756355627	-.296278515533998	-.409198997030397	-.189782759094151	.202123709696063
Germany	DEU	27600047	27602166	0	1.5077	.3875	.0226	-.3835	-.1784	-.1147	-.3059	-.5093
Germany	DEU	27600047	27601337	0	.7808	-.891	-.7902	-1.3001	-.5404	-.8849	-.7689	-.5251
Germany	DEU	27600047	27611264	0	.138083178539194	.0462534101681312	-.0584400463727196	-.370796756355627	-.296278515533998	-.409198997030397	-.189782759094151	.202123709696063
Germany	DEU	27600047	27606555	0	1.1913	-.0966	1.2341	-.8637	-.8665	-.2979	-.309	1.515
Germany	DEU	27600047	27602020	0	1.3586	-.0338	.0226	-.3722	-.8445	-.0949	.0254	-.8443
Germany	DEU	27600047	27607154	1	-.2895	.6257	1.9359	-1.0816	-1.1065	-.1843	-.6997	.7095
Germany	DEU	27600047	27602204	1	1.5584	1.3697	-.5836	-.2549	-.4288	-.1285	-.8657	-.8443
Germany	DEU	27600047	27604409	1	1.5637	-.1167	-1.5179	-.6942	-.9075	-.8849	-.7026	-.4607
Germany	DEU	27600047	27606367	1	-.4429	.5315	1.4967	-.6123	-.1618	-.1753	-1.0753	1.515
Germany	DEU	27600047	27606785	1	.138083178539194	.0462534101681312	-.0584400463727196	-.370796756355627	-.296278515533998	-.409198997030397	-.189782759094151	.202123709696063
Germany	DEU	27600047	27603777	1	.5652	-1.1085	-.7445	-.6312	-1.1008	-.4795	-.9936	-.7108
Germany	DEU	27600047	27609395	1	.0089	.6464	.2753	-.5969	.1168	-.801	-1.0722	.0453
Germany	DEU	27600047	27603212	1	-1.0752	-.2662	-.3802	-.3964	-.449	-1.6678	-.1282	.1216
Germany	DEU	27600047	27603686	1	.138083178539194	.0462534101681312	-.0584400463727196	-.370796756355627	-.296278515533998	-.409198997030397	-.189782759094151	.202123709696063
Germany	DEU	27600047	27607022	0	1.6046	1.0919	1.9359	-1.012	.2266	-.4795	1.4752	1.515
Germany	DEU	27600047	27606895	0	.9317	-.6105	.1802	-.3463	-.3424	-.457	.085	2.0955
Germany	DEU	27600047	27600308	0	1.5847	.6257	1.9359	-.9392	.375	-.8849	-.309	1.515
Germany	DEU	27600047	27600600	0	.3153	.5606	1.4967	-1.3102	-.6419	-.4795	-.5832	1.515
Germany	DEU	27600047	27601190	0	.6639	-.4998	.3461	-1.5147	-.5985	-1.6678	.1693	.1216
Germany	DEU	27600047	27602371	0	1.6061	.2679	-.5274	-1.2044	-2.2966	-.8849	-.6601	-.5628
Germany	DEU	27600047	27600521	0	-.6213	.2621	.0226	-.6205	-.4329	-.2858	.8038	-.1563
Germany	DEU	27600047	27602720	0	-.2143	-.5992	-.8219	-.8921	-.76	-.4795	-.6852	-1.1252
Germany	DEU	27600047	27601388	1	.0963	1.7162	1.9359	.5914	.492	-.0383	-.6625	1.3566
Germany	DEU	27600048	27611980	1	.4152	.4435	1.4967	-.6902	-.3888	-.8849	1.1213	2.0955
Germany	DEU	27600048	27611966	0	-.0091	1.153	.4173	-.0102	1.0958	.6064	-.2008	.4777
Germany	DEU	27600048	27608497	0	-2.1794	-.949	-1.1926	-1.2524	-.1899	.2995	-2.1355	-1.1252
Germany	DEU	27600048	27608041	1	-.7617	-.0192	-.178373168129858	-1.1392	-.6056	-1.2919	-.403185697737309	.0579902593719909
Germany	DEU	27600048	27609338	1	-1.261	-.9334	-.9145	-.7318	-.3464	-.8849	-1.0084	-.1314
Germany	DEU	27600048	27606640	1	-.1803	-.6593	-.4246	.3306	.309	.3807	-.2668	-.2503
Germany	DEU	27600048	27605258	1	-.0901	-.3386	.6755	-.3953	-.3474	-1.6678	-.5178	-.7761
Germany	DEU	27600048	27609173	1	.3819	.9873	.4173	-.3298	-.1157	.0786	.7274	.557
Germany	DEU	27600048	27605215	1	-.2739	-.0115	-1.5179	-1.3001	-1.1952	-.8849	-.6004	-1.5298
Germany	DEU	27600048	27610081	1	.286	1.7162	1.1381	-.7372	.1614	-.1082	1.2302	2.0955
Germany	DEU	27600048	27602602	0	1.0955	-1.6979	-1.23884484607055	-1.3102	-2.5602	-.4795	-1.2835	-.7863
Germany	DEU	27600048	27605612	0	-1.5779	-.4516	1.2341	-2.6893	-.3989	-.0961	1.3428	2.0955
Germany	DEU	27600048	27601840	0	.7346	-.9443	-.8417	-.8717	-.9728	-.8849	-1.5848	-.7651
Germany	DEU	27600048	27605226	0	.0984	-.9015	-1.5179	-1.1401	-.3537	-.9292	-.4145	.0963
Germany	DEU	27600048	27611725	0	.1788	-.8355	.0226	-.7048	-1.1927	-1.6678	-.6791	.1216
Germany	DEU	27600048	27600870	0	.0272	.4006	.0226	-.4806	.1644	-.5676	.8038	1.1508
Germany	DEU	27600048	27602812	0	.138083178539194	.0462534101681312	-.0584400463727196	-.370796756355627	-.296278515533998	-.409198997030397	-.189782759094151	.202123709696063
Germany	DEU	27600048	27607115	0	.1596	.210873451369127	.123307260819429	-.19670089411154	.1895	-.289992656322885	-.0103192322642146	.389726605210534
Germany	DEU	27600048	27602511	1	.5221	-.0994	-.3802	-.5947	-1.0452	-.8849	-.6378	1.0448
Germany	DEU	27600048	27604092	1	.138083178539194	.0462534101681312	-.0584400463727196	-.370796756355627	-.296278515533998	-.409198997030397	-.189782759094151	.202123709696063
Germany	DEU	27600048	27609443	1	-.5832	1.127	-1.4259	-.5581	-.1288	-1.6678	-.3055	-.6269
Germany	DEU	27600048	27606877	1	-.6924	.0374418146522566	-.0965008997714345	-.434909415085789	-.301618213713592	-.398481194846855	-.184547024938742	.129134746592191
Germany	DEU	27600048	27606603	1	.2726	.7763	-.7902	-.6447	-.0977	-1.6678	-.176	-.5005
Germany	DEU	27600048	27600863	1	.138083178539194	.0462534101681312	-.0584400463727196	-.370796756355627	-.296278515533998	-.409198997030397	-.189782759094151	.202123709696063
Germany	DEU	27600048	27608653	1	.5351	.1892	-.4224	-.0631	.068	-1.6678	-.3876	-.2503
Germany	DEU	27600048	27610477	0	-1.1996	.1221	1.9359	-.7417	.3369	.134	1.2262	.9883
Germany	DEU	27600048	27606549	0	-.4255	-.3486	-.7302	-.5706	-.2264	-.8849	-.6852	-.5912
Germany	DEU	27600048	27600344	0	-1.1951	.5141	.7162	-.0142	-.3701	-.8849	.3199	-.3856
Germany	DEU	27600048	27606753	0	.4424	1.7671	1.9359	.2187	.3877	-.4795	.6102	2.0955
Germany	DEU	27600048	27604658	0	-.3975	.879	.3461	-.5333	.1603	.0219	-.3727	-.4564
Germany	DEU	27600049	27609781	1	-1.1662	-.59	-.7638	-.5061	-.5528	-.8849	-.6852	-.1563
Germany	DEU	27600049	27605759	1	-.2414	.3178	-.4728	-.8283	-.9878	-1.6678	-.4771	-.3297
Germany	DEU	27600049	27606792	1	1.946	.0308	.6907	-.8189	-1.0147	-1.6678	-2.0401	-.6896
Germany	DEU	27600049	27610592	1	1.5438	-.2662	-1.1075	-.5448	-3.7095	-.8849	-2.1355	-1.4991
Germany	DEU	27600049	27609483	0	-.3699	-.3204	.1386	-.1675	-.2632	-.421	-.24	.7864
Germany	DEU	27600049	27611738	0	.8003	1.3939	1.4187	-.4695	.1807	-1.6678	.8038	1.515
Germany	DEU	27600049	27603324	0	.8235	2.6352	1.9359	-.4656	.1161	.7063	.5755	2.0955
Germany	DEU	27600049	27604647	1	.277	2.6352	1.2899	-.3338	.8502	-.4318	-.1282	1.2147
Germany	DEU	27600049	27603732	1	.0616	2.6352	1.9359	-.2825	1.0228	-.8849	2.4277	2.0955
Germany	DEU	27600049	27602998	1	.2651	.5859	.4173	.148	-.606	-.2858	-.5798	1.1232
Germany	DEU	27600049	27602521	1	.138083178539194	.0462534101681312	-.0584400463727196	-.370796756355627	-.296278515533998	-.409198997030397	-.189782759094151	.202123709696063
Germany	DEU	27600049	27611078	1	1.992	-.8177	.0226	-.8618	-1.1258	-1.6678	.9	-.428
Germany	DEU	27600049	27610479	1	-1.1339	-.6289	-1.5117	.0984	-.8456	-.4133	-1.5848	-.7061
Germany	DEU	27600049	27605394	1	.677	-.983	-.227	-.26	-.9378	-.4795	-.6852	-.1563
Germany	DEU	27600049	27607542	1	-1.3765	-.2479	.0226	-.3303	-.524	.0161	-.1972	.2546
Germany	DEU	27600049	27607260	1	1.7872	-1.0515	-1.0935	-.0414	-.0088	.0008	-2.0492	-.5079
Germany	DEU	27600049	27612140	1	1.1949	.4435	-.7638	.0588	-1.1003	-1.6678	.542	-.4607
Germany	DEU	27600049	27609157	0	1.941	.7062	1.9359	.3054	-.5776	-.4795	-.1248	2.0955
Germany	DEU	27600049	27610187	0	1.7711	1.0508	.6496	.6105	.619	.6213	2.4277	2.0955
Germany	DEU	27600049	27610552	0	.138083178539194	.0462534101681312	-.0584400463727196	-.370796756355627	-.296278515533998	-.409198997030397	-.189782759094151	.202123709696063
Germany	DEU	27600049	27610654	0	.138083178539194	.0462534101681312	-.0584400463727196	-.370796756355627	-.296278515533998	-.409198997030397	-.189782759094151	.202123709696063
Germany	DEU	27600049	27611947	0	.138083178539194	.0462534101681312	-.0584400463727196	-.370796756355627	-.296278515533998	-.409198997030397	-.189782759094151	.202123709696063
Germany	DEU	27600049	27607550	0	-.1785	-.013	.8571	-.6932	.0799	-.8849	.2671	2.0955
Germany	DEU	27600049	27610715	0	1.0472	.5836	1.2899	.095	-.2629	-.8849	.3473	2.0955
Germany	DEU	27600049	27608702	1	-.8348	-.2298	1.036	-.1725	.0029	-.0739	.1324	-.1865
Germany	DEU	27600049	27606200	0	.8591	.0441	.761053604639351	-.4685	-.4229	-.3164	-.2821	2.0955
Germany	DEU	27600050	27609593	1	-.5418	.7332	-1.4242	-.6491	-.9739	-1.6678	-.725	-1.0913
Germany	DEU	27600050	27603818	1	-1.1024	.8046	-.3048	.0497	-.0471	.2726	-.3024	-.5475
Germany	DEU	27600050	27603975	1	-.8697	-1.2761	-1.015	-.4173	-.7066	-.8768	-2.1355	-1.236
Germany	DEU	27600050	27610832	1	-2.1811	-.1621	-.7638	.3566	.7624	-.7908	-.174009071663736	.0301
Germany	DEU	27600050	27606821	1	.4916	-1.2858	-1.9313	.2517	-.3093	-1.6678	-2.1355	-1.9916
Germany	DEU	27600050	27604421	1	.5329	-.0862	.0226	-.7361	-.32	-1.6678	-.5974	-.222
Germany	DEU	27600050	27606737	1	-1.9519	.413	-1.3264	-.8027	-1.1022	-.5569	-.6852	-.959
Germany	DEU	27600050	27604150	1	-1.1525	-1.0658	-.9874	-.1885	-1.2981	-.4795	-.3206	.1216
Germany	DEU	27600050	27612051	1	1.1383	.9166	1.4967	-.1257	-.472	-1.6678	-.8488	2.0955
Germany	DEU	27600050	27600730	1	-.014	.6515	.9726	.0789	-.4593	.3576	-.0065	.2203
Germany	DEU	27600050	27609793	1	-.3268	-.2662	.7717	-.4684	-.2414	-.421	-.5172	-.6073
Germany	DEU	27600051	27606983	0	-.6294	.8655	1.9359	-1.3089	-.114	-.4657	-1.3972	2.0955
Germany	DEU	27600051	27610420	1	.126	.5179	-.9607	-.6054	-1.1332	-.3646	.0256	.1216
Germany	DEU	27600051	27606873	1	.2397	.2532	-1.6877	-.6491	-.8136	-.8849	-2.1355	-.7816
Germany	DEU	27600051	27610265	1	-.2341	.3898	-.227	-1.2502	-.2196	-.5569	-1.5848	-.2503
Germany	DEU	27600051	27603969	1	1.4945	-.2509	-.9607	-.485	-1.3027	-.8849	-1.305	-.7685
Germany	DEU	27600051	27606739	1	.1799	.957	.309	-1.3723	-.0301	-.8768	-2.1355	.9883
Germany	DEU	27600051	27604448	1	1.2474	.1892	-.9607	-1.3798	-.8382	-.4795	-.722	-.2503
Germany	DEU	27600051	27607554	1	-.0785	1.1132	1.1381	-1.5123	-1.179	-.8849	-.8883	.2286
Germany	DEU	27600051	27605395	0	1.0371	-.7895	-.8554	-1.3089	-.6889	-1.6678	-.414	-.6073
Germany	DEU	27600051	27609153	0	1.7391	.0632405244280958	.0149341869713944	-.247199496654211	-.285984572407911	-.429860922555634	-.199876278953581	.342832830277927
Germany	DEU	27600051	27611700	0	.116	.7062	1.9359	-.7868	.1284	-1.6678	.7741	1.515
Germany	DEU	27600051	27608194	1	-.9508	.0502	-.691	-.9395	-.878	-.4795	-.6852	-.0867
Germany	DEU	27600051	27604386	1	1.6059	.0467	1.9359	-1.5123	-.7291	-1.6678	-.5178	1.3857
Germany	DEU	27600051	27609558	1	1.9634	-.0994	-.7902	-.1412	-.632	-.801	-1.0571	.1216
Germany	DEU	27600051	27609533	1	-.1413	-.5743	-.5836	-.6099	-1.0564	-.4795	-.0987	-.4607
Germany	DEU	27600051	27600448	1	2.1284	-.6289	-.227	-.5739	-.6701	-.4795	-1.1416	-.2503
Germany	DEU	27600051	27602674	0	1.0407	.1245	-1.263	-.3671	-.6641	-.0683	-.1227	-1.236
Germany	DEU	27600051	27611655	0	1.264	-1.073	.3461	-1.6821	-1.4104	-1.6678	-.6232	.4777
Germany	DEU	27600051	27611098	0	.0089	.1852	.0226	-.6486	.0964	-.1676	1.1171	.8375
Germany	DEU	27600051	27609813	0	.8628	.2621	.7162	-.4551	.3461	-.8849	-.8917	1.2147
Germany	DEU	27600051	27609101	0	1.2231	.7763	1.2341	-.1159	.4479	-.226	-.1026	1.3566
Germany	DEU	27600051	27604818	0	.6226	.2621	.8877	-.8189	-.713	-.8849	.1357	-.1563
Germany	DEU	27600051	27601430	0	1.6593	.0566	-.5836	-.9023	-.3167	-.4795	-.5178	-1.7277
Germany	DEU	27600051	27602791	0	.1314	.2032	-.691	-.7544	-.1324	-.3973	-.3241	1.515
Germany	DEU	27600051	27600223	1	1.4142	-1.1831	.8508	-.3556	-1.0357	-.8849	-.5355	.4759
Germany	DEU	27600051	27611407	0	.8984	.4495	1.9359	-2.6893	-2.0397	-.8849	2.4277	2.0955
Germany	DEU	27600052	27602196	0	-.0151	-1.0588	1.4967	-.3867	-.0938	-.801	-.2008	1.515
Germany	DEU	27600052	27611284	0	-1.4331	-1.1801	-2.664	-2.6893	-3.7095	-1.6678	-.8186	.2525
Germany	DEU	27600052	27610922	1	-.1153	.9526	.0226	-.2636	1.2216	.0511	-.2852	-.1563
Germany	DEU	27600052	27608515	1	-.7873	.4181	-.0998	-.99	-.6783	-.801	1.3432	-.7674
Germany	DEU	27600052	27605638	0	.196815314414242	-.7221	.9726	.1519	.5209	.4198	-.2004	.8375
Germany	DEU	27600052	27607810	0	-.6472	-1.8634	-2.1689	.7284	.354	-.0086	-1.5588	-1.7361
Germany	DEU	27600052	27608181	1	.2236	.957	-.173	-.4097	-.5065	-.2159	-.1188	.9642
Germany	DEU	27600052	27602946	1	-.8933	.6492	-.227	-.6047	.6759	.4109	-1.2871	.6905
Germany	DEU	27600052	27606703	1	.8564	-.4203	-.3802	-1.3001	-.4885	-.5037	-.6852	-.1563
Germany	DEU	27600052	27600968	1	-1.241	.5128	.7162	.4844	.2508	.3444	-.3907	1.0448
Germany	DEU	27600052	27608803	1	-.6629	-.836	.0226	-.1044	-.0888	-1.6678	-.6852	-1.1252
Germany	DEU	27600052	27610582	1	-1.7358	-.0862	-1.0611	-.7703	-.9973	-.1602	-.2821	-.9299
Germany	DEU	27600052	27605082	1	-1.3235	1.1871	1.11218482768793	.672958365650211	2.9529	.413096476253478	1.04141678159912	1.33921018349871
Germany	DEU	27600052	27603663	0	-1.0505	2.6352	1.1657	-.5571	.3415	.1964	2.4277	2.0955
Germany	DEU	27600052	27601263	0	.0971	2.6352	-.227	.2271	.5674	1.0164	1.3428	2.0955
Germany	DEU	27600052	27610074	0	-1.0891	-1.3452	.0226	.7113	-.0616	1.0062	.582	2.0955
Germany	DEU	27600052	27607541	0	-.8325	1.2779	.8116	-.2767	.7277	.1463	1.2262	.7435
Germany	DEU	27600052	27602004	1	.0274351257703665	-.4488	.0226	-.8913	-.1133	-.0745	-.411	.1216
Germany	DEU	27600052	27607231	0	.0032	-.5847	.0226	-2.6893	-.9905	.6459	.3482	.4777
Germany	DEU	27600052	27603053	0	-1.0411	-.2662	-.227	-1.6821	-1.06	-.4056	-.414	-.361
Germany	DEU	27600052	27605633	0	-2.4202	.215	.8348	-1.3089	-.5945	-.8849	.7274	-.5461
Germany	DEU	27600052	27608949	0	-.8838	.9166	.1563	-.1471	-.4749	-.0393	-.2589	2.0955
Germany	DEU	27600052	27601667	0	-.64	-.6593	.0226	-.4499	-.3953	.0532	.9911	-.1563
Germany	DEU	27600052	27604124	1	.0641	-.3225	1.0108	-1.7857	-2.5602	-.9049	-1.305	-.9541
Germany	DEU	27600052	27604927	1	-1.0086	.0591	-.9607	-.9384	-.2729	-.3451	.1357	-1.2688
Germany	DEU	27600052	27600446	0	-.328	-.4314	.0226	.1191	.11	-.8849	.1693	-.2503
Germany	DEU	27600052	27601372	0	-.5013	-.4738	-.37288490591761	-2.129	-.7732	-1.3923	-.647721153587514	-.0521900630898915
Germany	DEU	27600052	27603612	0	-.3538	-.0862	.0226	-1.2565	-.0944	-.8849	-.309	1.0448
Germany	DEU	27600052	27603859	0	-1.0425	-1.322	-1.9209	-1.7791	-1.2436	-.5569	-1.7719	-1.1395
Germany	DEU	27600053	27600795	0	.138083178539194	.0462534101681312	-.0584400463727196	-.370796756355627	-.296278515533998	-.409198997030397	-.189782759094151	.202123709696063
Germany	DEU	27600053	27610022	1	-1.0368	2.6352	.9192	-1.3001	-.4775	.0511	2.0386	2.0955
Germany	DEU	27600053	27601775	0	.4007	-1.3452	-.9551	.1053	-3.7095	1.0062	-2.1355	-1.1252
Germany	DEU	27600053	27603452	0	-.8568	-.2662	.6465	.0419	.2281	.1181	.3768	1.4234
Germany	DEU	27600053	27603429	0	.138083178539194	.0462534101681312	-.0584400463727196	-.370796756355627	-.296278515533998	-.409198997030397	-.189782759094151	.202123709696063
Germany	DEU	27600053	27609571	1	-1.328	.4981	-.4641	-.6086	-1.1346	-.5569	-.532	-1.1252
Germany	DEU	27600053	27603893	1	-.4124	-.5982	.8801	-.5394	-.9272	-.213	-1.305	.8567
Germany	DEU	27600053	27611298	1	.0918	-.7221	-.0413	-.1514	-.1579	-.9292	-.1972	.1216
Germany	DEU	27600053	27604404	1	-.2567	-.6098	-.5373	.2366	-.8496	.0801	-.4948	-1.1405
Germany	DEU	27600053	27604747	1	-1.0843	.1221	-1.1926	-1.1482	-1.2902	-.7439	-.6852	-.7496
Germany	DEU	27600053	27606301	0	.138083178539194	.0462534101681312	-.0584400463727196	-.370796756355627	-.296278515533998	-.409198997030397	-.189782759094151	.202123709696063
Germany	DEU	27600053	27600103	0	1.4539	-1.2902	-1.6542	-.7797	-1.5622	-.7847	-1.4541	-1.1642
Germany	DEU	27600053	27603911	0	-1.3496	1.7162	.8425	.3404	.6811	-1.6678	2.4277	-.2485
Germany	DEU	27600053	27603068	0	-.7857	-.7327	.82	.3118	.1976	-1.6678	-.451	-.0625
Germany	DEU	27600053	27606371	0	.138083178539194	.0462534101681312	-.0584400463727196	-.370796756355627	-.296278515533998	-.409198997030397	-.189782759094151	.202123709696063
Germany	DEU	27600053	27608659	0	.138083178539194	.0462534101681312	-.0584400463727196	-.370796756355627	-.296278515533998	-.409198997030397	-.189782759094151	.202123709696063
Germany	DEU	27600053	27603257	0	-.1979	.6321	1.4187	.2779	.578	-.1237	1.802	2.0955
Germany	DEU	27600053	27601121	0	.138083178539194	.0462534101681312	-.0584400463727196	-.370796756355627	-.296278515533998	-.409198997030397	-.189782759094151	.202123709696063
Germany	DEU	27600053	27607271	1	-.7792	.67	.0226	.4658	.7555	.9304	-.0857	-.3297
Germany	DEU	27600053	27605703	1	.138083178539194	.0462534101681312	-.0584400463727196	-.370796756355627	-.296278515533998	-.409198997030397	-.189782759094151	.202123709696063
Germany	DEU	27600053	27606102	1	-.573	-.4314	.6496	-.7714	.1614	-.8768	-.7394	2.0955
Germany	DEU	27600053	27603562	0	-.5282	-.0088	-.732	-.3291	-.1552	-.2473	-.6007	-.5711
Germany	DEU	27600053	27605069	0	-.9372	1.3697	.7162	.2374	.2749	.5898	.5409	1.0177
Germany	DEU	27600053	27603221	1	.138083178539194	.0462534101681312	-.0584400463727196	-.370796756355627	-.296278515533998	-.409198997030397	-.189782759094151	.202123709696063
Germany	DEU	27600053	27609166	1	.138083178539194	.0462534101681312	-.0584400463727196	-.370796756355627	-.296278515533998	-.409198997030397	-.189782759094151	.202123709696063
Germany	DEU	27600053	27600341	0	.138083178539194	.0462534101681312	-.0584400463727196	-.370796756355627	-.296278515533998	-.409198997030397	-.189782759094151	.202123709696063
Germany	DEU	27600053	27605051	0	.138083178539194	.0462534101681312	-.0584400463727196	-.370796756355627	-.296278515533998	-.409198997030397	-.189782759094151	.202123709696063
Germany	DEU	27600054	27611154	1	-.2449	.0421898807121735	-.0759920775146317	-.400362761374857	-.298740955032	-.404256406917461	-.187368263339581	.168464334274431
Germany	DEU	27600054	27611130	1	.138083178539194	.0462534101681312	-.0584400463727196	-.370796756355627	-.296278515533998	-.409198997030397	-.189782759094151	.202123709696063
Germany	DEU	27600054	27605342	1	-.3995	-2.9627	-1.8814	-1.3001	-2.9562	-.4753	-.0553	.6986
Germany	DEU	27600054	27612022	1	-1.6514	-.4174	-1.5883	-1.0576	-.4905	-.0026	-1.1229	-1.158
Germany	DEU	27600054	27603692	0	-.3003	-.1827	1.9359	-1.2524	-.2086	-.4694	-1.5596	.1216
Germany	DEU	27600054	27609305	0	-.2817	-.2597	.8348	-.9604	-.1783	-1.6678	-.0857	.8375
Germany	DEU	27600054	27602831	0	.33918953877113	.9535	-.227	.8556	.7777	-.7093	-.414	.4994
Germany	DEU	27600054	27600673	0	.138083178539194	.0462534101681312	-.0584400463727196	-.370796756355627	-.296278515533998	-.409198997030397	-.189782759094151	.202123709696063
Germany	DEU	27600054	27607092	0	.138083178539194	.0462534101681312	-.0584400463727196	-.370796756355627	-.296278515533998	-.409198997030397	-.189782759094151	.202123709696063
Germany	DEU	27600054	27610010	1	-1.5026	.0288454277880226	-.133632179754589	-.497456228128464	-.306827498593651	-.388025157261146	-.179439164933468	.0579284182343124
Germany	DEU	27600054	27601514	1	-.7625	.0366980393878986	-.0997135666769136	-.440321080840284	-.302068930660139	-.397576519168309	-.184105083459638	.122973843583197
Germany	DEU	27600054	27601783	1	.138083178539194	.0462534101681312	-.0584400463727196	-.370796756355627	-.296278515533998	-.409198997030397	-.189782759094151	.202123709696063
Germany	DEU	27600054	27610098	1	-1.3986	-.192	-.691	-1.3001	-1.7057	-1.6678	.9254	.1216
Germany	DEU	27600054	27607489	0	1.2066	.0575905910718818	-.00947016576994077	-.288308084589566	-.289408349498298	-.422988742829158	-.196519162867666	.296032818119731
Germany	DEU	27600054	27604328	0	-1.3515	1.7671	.708	-1.3723	.6119	-.0327	2.4277	-.2995
Germany	DEU	27600054	27606310	0	-.232	-.2662	.5021	-.9735	-.1167	-1.6678	1.5037	-.3416
Germany	DEU	27600054	27603507	0	-.0894	-.0088	-.3802	-.2636	-.1965	-1.6678	-.5832	-.7685
Germany	DEU	27600054	27610649	0	-.5703	-.5994	-.227	-2.6893	-.1575	-.6687	.1648	.1216
Germany	DEU	27600054	27611807	0	.138083178539194	.0462534101681312	-.0584400463727196	-.370796756355627	-.296278515533998	-.409198997030397	-.189782759094151	.202123709696063
Germany	DEU	27600054	27606083	0	-1.2286	-.8357	-.5034	.3447	-.0366	.0095	-.9936	.1216
Germany	DEU	27600054	27608734	0	-.0118981870476737	1.1306	-.6315	-2.6893	-3.7095	-1.6678	.4807	.3663
Germany	DEU	27600054	27605727	0	-.9286	.0349356845888993	-.107325891541394	-.453143872307068	-.303136891927206	-.395432915313722	-.183057915418567	.108375755283711
Germany	DEU	27600054	27601818	1	-1.2935	1.3889	-.2827	-1.3001	1.1242	-.4795	-.6852	1.515
Germany	DEU	27600054	27606047	1	.138083178539194	.0462534101681312	-.0584400463727196	-.370796756355627	-.296278515533998	-.409198997030397	-.189782759094151	.202123709696063
Germany	DEU	27600054	27602450	0	-.2753	.0418673305262037	-.0773853025349821	-.402709617850416	-.298936415733498	-.403864079661715	-.187176608261624	.165792558932442
Germany	DEU	27600054	27610208	0	-.576	-1.2869	1.2341	-2.6893	-.6314	-1.6678	-.6852	2.0955
Germany	DEU	27600054	27605297	0	1.068	.810921754153001	.699272815256426	1.64700030370185	1.39959434398841	3.6292	.960347331853013	.950585027606536
Germany	DEU	27600055	27600279	0	1.223	.5206	-.4338	-1.7857	-3.7095	-1.6678	-.1026	2.0955
Germany	DEU	27600055	27604830	1	2.1282	1.3697	.4173	.7187	1.5623	-.3646	-.2008	2.0955
Germany	DEU	27600055	27610000	1	1.406	1.7162	.7162	-2.6893	-2.4298	-1.6678	-.5496	2.0955
Germany	DEU	27600055	27610942	0	.1852	1.3403	-.9084	-.1852	.2751	-.5058	-.2591	-.6491
Germany	DEU	27600055	27601362	0	1.3302	.1069	-.7638	-.8501	-.7509	-.0671	1.0602	-.3086
Germany	DEU	27600055	27608254	0	.9529	.64	.7162	-.2975	.8271	.0466	.3415	2.0955
Germany	DEU	27600055	27610109	0	1.2404	1.4003	1.9359	-1.2502	-.0202	-1.6678	.3415	1.515
Germany	DEU	27600055	27602363	1	1.6575	-.7221	-.9624	-.3463	-1.4713	-1.6678	-.7394	-1.1252
Germany	DEU	27600055	27606940	1	-.1256	.967	.0226	-.261	-.1703	-.8849	-.5974	-.9111
Germany	DEU	27600055	27607780	1	.44	-.1106	.6496	-.4494	-1.1805	-.8849	-1.5848	-.3917
Germany	DEU	27600055	27611105	1	1.1664	.5068	-.3802	-.9781	-.9312	-.7433	-1.1855	.0876
Germany	DEU	27600055	27603406	1	1.6403	.0347	-1.007	-1.0489	-1.7639	-.8849	-2.1355	-.0867
Germany	DEU	27600055	27609063	1	.3925	-.8288	-1.8395	-.2639	-.7591	.0272	-.7867	-1.5367
Germany	DEU	27600055	27601598	1	1.4914	-.7848	1.4187	-.1101	.4461	-1.0529	-.1972	2.0955
Germany	DEU	27600055	27608051	1	-.196	.3398	-.5544	-.9237	-.9712	-.7156	-.4515	-.5461
Germany	DEU	27600055	27611341	0	.3934	-.8921	.7803	-.785	-.9558	-1.6678	-.8094	.9883
Germany	DEU	27600055	27610237	0	.7617	.8655	1.9359	.0056	.5514	-1.6678	1.2262	2.0955
Germany	DEU	27600055	27611946	0	.4542	1.3403	1.9359	.5747	1.1414	-.5309	1.4752	2.0955
Germany	DEU	27600055	27604339	0	.1261	-.3646	.9705	.1554	-.2104	-.2785	1.142	2.0955
Germany	DEU	27600055	27610176	0	.8616	-.9814	-1.1926	.2705	.252	.9637	-.3763	.1216
Germany	DEU	27600055	27604971	0	1.7459	.8006	1.4967	-2.6893	-.4735	-1.6678	1.802	2.0955
Germany	DEU	27600055	27609506	0	.0993	-.2806	.82	.2268	-.0501	-1.6678	-.532	1.3857
Germany	DEU	27600055	27605159	0	.9824	1.1132	-.6315	-.1931	.3594	.0113	.2724	.7864
Germany	DEU	27600055	27609462	0	1.6253	1.1132	1.1657	-.0861	.7558	-.5309	-.2857	2.0955
Germany	DEU	27600055	27603763	0	.138083178539194	.0462534101681312	-.0584400463727196	-.370796756355627	-.296278515533998	-.409198997030397	-.189782759094151	.202123709696063
Germany	DEU	27600055	27609754	0	.138083178539194	.0462534101681312	-.0584400463727196	-.370796756355627	-.296278515533998	-.409198997030397	-.189782759094151	.202123709696063
Germany	DEU	27600055	27602474	1	-.8748	.9454	.4173	-.2627	-.223	-1.6678	-.0726	1.3566
Germany	DEU	27600055	27601539	0	.3664	.9484	-.8627	-.3227	-.172	-.8849	.9542	.7082
Germany	DEU	27600056	27605995	1	-.5613	-.2662	-.227	-.3046	-1.0624	-.3435	-.0987	-.7108
Germany	DEU	27600056	27602961	1	.138083178539194	.0462534101681312	-.0584400463727196	-.370796756355627	-.296278515533998	-.409198997030397	-.189782759094151	.202123709696063
Germany	DEU	27600056	27601733	1	1.1698	-.5955	-1.6468	-.4344	-.2687	-.2607	-1.4214	-.4095
Germany	DEU	27600056	27606191	0	.138083178539194	.0462534101681312	-.0584400463727196	-.370796756355627	-.296278515533998	-.409198997030397	-.189782759094151	.202123709696063
Germany	DEU	27600056	27603409	0	.138083178539194	.0462534101681312	-.0584400463727196	-.370796756355627	-.296278515533998	-.409198997030397	-.189782759094151	.202123709696063
Germany	DEU	27600056	27611132	0	.138083178539194	.0462534101681312	-.0584400463727196	-.370796756355627	-.296278515533998	-.409198997030397	-.189782759094151	.202123709696063
Germany	DEU	27600056	27610462	0	-.4222	.0403086916341327	-.0841176958076622	-.414050184174742	-.299880928136461	-.401968261442336	-.186250485532947	.152881907691055
Germany	DEU	27600056	27601297	0	-.4793	-.4434	1.2899	-.5639	-.3532	-.0816	.6872	2.0955
Germany	DEU	27600056	27603805	0	-.0978	.5128	.0226	-.1409	-.2126	-.0922	.5755	.9888
Germany	DEU	27600056	27603136	1	1.1656	-.2662	-1.1926	-.3326	-2.0703	-.0465	-1.0571	-.4607
Germany	DEU	27600056	27604685	1	.2302	-.7737	-.5034	.3674	-.5411	.5982	-2.1355	-.2503
Germany	DEU	27600056	27612056	1	.561	.1141	-.2236	-.6059	-.5265	-.0818	-.4367	.8375
Germany	DEU	27600056	27602145	1	.138083178539194	.0462534101681312	-.0584400463727196	-.370796756355627	-.296278515533998	-.409198997030397	-.189782759094151	.202123709696063
Germany	DEU	27600056	27604811	1	1.9648	-.9334	-1.3564	-1.522	-2.8697	-.4795	-1.3961756053612	-1.4226
Germany	DEU	27600056	27612298	1	.138083178539194	.0462534101681312	-.0584400463727196	-.370796756355627	-.296278515533998	-.409198997030397	-.189782759094151	.202123709696063
Germany	DEU	27600056	27608650	1	1.117	.2032	.0226	-.3369	-.1954	-.1006	-1.5848	.1216
Germany	DEU	27600056	27612092	1	-.9513	-.663	-.8154	.0177	-.8101	.2196	-.2128	-1.0296
Germany	DEU	27600056	27604103	1	1.5469	1.1132	-.227	-.4573	-.5078	-1.6678	-1.0753	-.7108
Germany	DEU	27600056	27605610	1	.138083178539194	.0462534101681312	-.0584400463727196	-.370796756355627	-.296278515533998	-.409198997030397	-.189782759094151	.202123709696063
Germany	DEU	27600056	27606244	0	-.5204	1.1493	.2942	-.2486	-.4715	.19	-.1727	-.1563
Germany	DEU	27600056	27604402	0	1.3883	.7763	.1386	-.1917	.423	.5573	-.2128	.0876
Germany	DEU	27600056	27607244	0	.138083178539194	.0462534101681312	-.0584400463727196	-.370796756355627	-.296278515533998	-.409198997030397	-.189782759094151	.202123709696063
Germany	DEU	27600056	27609837	0	.138083178539194	.0462534101681312	-.0584400463727196	-.370796756355627	-.296278515533998	-.409198997030397	-.189782759094151	.202123709696063
Germany	DEU	27600056	27602489	0	.4313	.3289	.5347	-.1193	-.1165	.2851	.8992	-.222
Germany	DEU	27600056	27610928	0	.138083178539194	.0462534101681312	-.0584400463727196	-.370796756355627	-.296278515533998	-.409198997030397	-.189782759094151	.202123709696063
Germany	DEU	27600056	27600618	0	1.0413	.3178	.9964	-.533	.202	-.0542	.0215	1.515
Germany	DEU	27600056	27605676	0	.5031	1.3697	-.829	-1.7857	-.668	-.5193	-.3326	-.6073
Germany	DEU	27600056	27602924	1	.138083178539194	.0462534101681312	-.0584400463727196	-.370796756355627	-.296278515533998	-.409198997030397	-.189782759094151	.202123709696063
Germany	DEU	27600056	27600440	0	1.2178	.7062	.8348	-.99	-.1951	-.2858	.3134	1.2147
Germany	DEU	27600056	27605216	0	.7453	.1245	.0226	-.0462	-.1286	-.4795	1.2302	1.2841
Germany	DEU	27600057	27609986	1	.0225	.2086	.0226	-.8913	-.2815	-.8849	-2.1355	-.1563
Germany	DEU	27600057	27606539	1	-1.4753	.536	-.2943	-1.7857	-1.4183	-.8849	-.6997	-.9101
Germany	DEU	27600057	27605316	1	.0819378265173669	.5338	-.7263	.0904	-.7053	.6046	-.0823	-.4062
Germany	DEU	27600057	27602360	1	.0765155588469615	.628	-1.0345	-1.3001	.1593	-.4463	-1.0606	1.0448
Germany	DEU	27600057	27611674	0	-2.3392	-1.0728	-.6843	.5384	-.1743	1.0906	-.5609	-.5251
Germany	DEU	27600057	27609466	0	1.8005	.6654	1.9359	-2.6893	4.8357	-1.6678	1.1987	2.0955
Germany	DEU	27600057	27611765	0	1.0384	1.127	-.3048	-.4767	.4529	-.28	.8038	.7864
Germany	DEU	27600057	27611036	1	-.2209	1.153	1.6222	.2096	.8344	-.5875	-2.1355	.6314
Germany	DEU	27600057	27604028	1	-.0591	-.0395354068247434	-.159507738601173	-.473810754755098	-.5448	-.467487075082398	-.279978843965749	.090242453187328
Germany	DEU	27600057	27602299	1	.0828266334409879	-1.2556	-1.486	.2206	-.8724	.3258	-.3055	-1.1604
Germany	DEU	27600057	27605149	1	-.0620076077751423	-.8357	-1.76	-.6137	.0377	-.8849	-.3206	-1.6922
Germany	DEU	27600057	27605542	1	-.0410836889335502	-.938	-1.2374	-1.3172	.2208	.0161	-2.1355	-.5251
Germany	DEU	27600057	27608272	1	-1.4893	.5315	-1.0271	-2.6893	-.7037	-1.6678	-1.5588	-.4284
Germany	DEU	27600057	27607827	0	.138083178539194	.0462534101681312	-.0584400463727196	-.370796756355627	-.296278515533998	-.409198997030397	-.189782759094151	.202123709696063
Germany	DEU	27600057	27607596	0	.385379605095964	-.4488	.0226	.7113	.3584	.0839	.5755	2.0955
Germany	DEU	27600057	27603863	0	-.5317	-2.9627	-2.664	-2.6893	-.2248	-1.6678	-2.1355	-2.5027
Germany	DEU	27600057	27602393	0	1.1373	-.8489	-.7249	.0724	-.1252	.4759	-.1061	-.2726
Germany	DEU	27600057	27603149	0	.137076625226607	-.0128653666814339	-.123480014504889	-.432874483701553	-.4709	-.452147248643112	-.254352440471096	.135261373200645
Germany	DEU	27600057	27604442	1	.138083178539194	.0462534101681312	-.0584400463727196	-.370796756355627	-.296278515533998	-.409198997030397	-.189782759094151	.202123709696063
Germany	DEU	27600057	27611185	1	.0121499983248983	.560619810015883	-.1738427970098	.416892365369793	3.9443	-1.5939	.0125693005044841	-1.0526
Germany	DEU	27600057	27603778	0	.0497	-.4314	.0226	-1.1465	.294	-.4427	-.1026	-.4607
Germany	DEU	27600058	27600102	1	1.4055	-.4314	-.7638	.5358	.3859	-.2306	.9254	-.8936
Germany	DEU	27600058	27602968	1	-.3826	.1395	-1.2374	.247	-.6547	-.2785	-.3206	-.8198
Germany	DEU	27600058	27600071	1	.4858	-.8398	-.8627	-.8245	-1.497	-.1009	-.5974	-.4607
Germany	DEU	27600058	27609180	1	1.5851	.468	1.4967	-.003	-.1444	.276	-.6852	1.2147
Germany	DEU	27600058	27602275	0	1.1349	-.0862	-.9285	.0535	.1611	.2303	-1.3972	2.0955
Germany	DEU	27600058	27610018	0	.374	-.1938	.0226	.6559	-.2613	.2092	-.2821	.6905
Germany	DEU	27600058	27607477	0	-.6409	1.2587	.586	.0728	.3712	-.4795	-.2668	1.515
Germany	DEU	27600058	27612141	0	-.3157	2.6352	-.3048	-.6231	.1014	.017	-.2821	.9642
Germany	DEU	27600058	27611483	0	.7151	.1411	-.3802	-.1095	.3199	.0895	-.4948	2.0955
Germany	DEU	27600058	27607370	0	-.1072	.8046	1.4967	-.2822	.0183	.4442	-.5832	1.515
Germany	DEU	27600058	27603750	1	1.1094	1.127	-.227	-1.4373	-.34	-.2785	-.7867	.4504
Germany	DEU	27600058	27608851	1	-.6555	.9275	1.9359	-.5049	-.5627	-.3164	.2785	.2683
Germany	DEU	27600058	27608510	1	-.6001	-.4488	-1.1926	.1053	-.0754	-.7433	-.7476	.6377
Germany	DEU	27600058	27608432	1	.2813	-.7221	-.691	.497	-.5866	.0119	.3052	-.957
Germany	DEU	27600058	27603299	1	.2568	.5266	.1386	.1047	-.3244	-.1091	1.3656	.4725
Germany	DEU	27600058	27609051	1	-.4665	-.1106	-.9607	.1776	-.867	-.8849	-.3268	-.5475
Germany	DEU	27600058	27609534	1	1.5192	-1.1522	-1.7997	-.1197	-1.1311	-.4795	-.8627	-1.9916
Germany	DEU	27600058	27609948	1	.6043	.957	.8116	.0893	-.0054	-.2785	-2.1355	.4504
Germany	DEU	27600058	27602578	1	.36	.9454	.7162	.2544	.0185	.1816	.1701	.1216
Germany	DEU	27600058	27609929	1	.6762	-.2662	-.7836	.2725	-.7062	-1.6678	-.414	-.1563
Germany	DEU	27600058	27601232	1	-.7124	-.5133	-1.1926	-.238	-.8585	-.8849	-2.1355	.1959
Germany	DEU	27600058	27607277	1	-.6299	-1.0212	-1.4747	-.1904	-.6697	-.1845	-.1282	-1.0454
Germany	DEU	27600058	27608247	0	.2683	.7062	1.4187	-.1798	-.4638	-.5309	.9911	1.515
Germany	DEU	27600058	27604379	0	.0373	.1945	-.8099	.5536	-1.2358	-.5842	1.48	-.5305
Germany	DEU	27600058	27602116	0	1.1218	2.6352	1.2341	.186	.6953	-.4795	-.4145	2.0955
Germany	DEU	27600058	27607007	0	1.4125	-.5982	.0226	-.3921	.0017	-.8849	-.176	1.0448
Germany	DEU	27600058	27610628	0	.4259	.0634	.6755	.4408	.4319	-.2785	.5755	2.0955
Germany	DEU	27600058	27605305	0	-.2114	-.4516	.0226	-.1096	.1088	-.457	.3473	2.0955
Germany	DEU	27600058	27609728	1	-.2418	1.1493	-.829	-.3244	-1.2896	-.2607	-1.2835	-.4284
Germany	DEU	27600058	27601591	0	1.3452	1.7162	1.4967	-.568526334422205	.7768	-1.6678	-.216	2.0955
Germany	DEU	27600059	27610612	1	-.5093	.0393845429105153	-.0881094688100477	-.420774236774121	-.300440948764766	-.400844192232616	-.185701368516828	.145226919786869
Germany	DEU	27600059	27608532	0	.3653	-.5994	-1.6877	-.7019	-.8855	-.421	-1.5596	-1.5679
Germany	DEU	27600059	27609123	1	1.6631	-.7327	-1.5179	.2151	-.8314	-.2607	-1.5848	-1.4637
Germany	DEU	27600059	27600509	1	.9024	.7763	-.4313	.5545	.1878	-.2781	-.216	-.5005
Germany	DEU	27600059	27609170	1	1.78	.9349	.5833	.023	.5134	.0918	-.455	1.1232
Germany	DEU	27600059	27603100	1	1.7735	-.5994	-.2827	.3614	-.2319	.4394	-.6852	.7864
Germany	DEU	27600059	27605850	1	.3301	1.3939	-.829	.1335	.0761	.0812	-.2852	.4504
Germany	DEU	27600059	27605114	1	.7661	.3289	-.4728	-.3415	-.4836	-.3646	-.1021	.1216
Germany	DEU	27600059	27605579	0	.5358	.4349	1.9359	.5614	.2421	-.4058	2.0386	2.0955
Germany	DEU	27600059	27600350	0	-.3773	.64	1.4967	-.0106	-.0305	.2822	.3473	2.0955
Germany	DEU	27600059	27603554	0	.8897	.0467	.0226	-.835	-.5032	-1.6678	-.0766	.1216
Germany	DEU	27600059	27601106	0	1.2468	-.2021	1.9359	.202	-.0106	.0238	1.0259	1.0641
Germany	DEU	27600059	27603836	1	-.518	.2607	-.2827	-.6603	-1.9149	-1.6678	-1.5848	1.2147
Germany	DEU	27600059	27609001	1	1.5965	.4453	-.829	.1993	-.8037	-.2858	-.2368	-.6662
Germany	DEU	27600059	27600060	1	.7374	2.6352	1.9359	.7046	-.008	.8148	2.4277	2.0955
Germany	DEU	27600059	27601041	1	.2094	-.262	-1.0411	.3434	.2696	.0184	-.6188	-1.2688
Germany	DEU	27600059	27601368	1	1.5721	.1069	-1.7997	.2309	-.6239	-.4173	-1.0753	-.2778
Germany	DEU	27600059	27609446	1	.9024	.134	-1.3694	.2991	.0292	.04	-.2405	-1.1395
Germany	DEU	27600059	27601146	1	-.6971	-1.3534	-1.9803	.2466	-.6293	-.5141	-.9936	-1.9916
Germany	DEU	27600059	27611209	0	1.8034	.9349	1.4967	-.334	.2152	-.1147	.7264	2.0955
Germany	DEU	27600059	27602091	0	-.1992	-.7221	.4173	-.3522	-1.1565	-.079	.0256	.5362
Germany	DEU	27600059	27600248	0	-.3912	-.8893	-.3802	-.3261	.0477	-.5639	-.6852	1.515
Germany	DEU	27600059	27600966	0	-.8888	1.7671	1.0108	.1766	.8528	.083	.8098	2.0955
Germany	DEU	27600059	27606355	0	.6775	-.3792	1.2341	.061	.0825	.2545	1.4152	2.0955
Germany	DEU	27600059	27603981	0	.2568	-.6019	-1.0935	-.8089	-1.6389	-.8849	-.992166097799492	-1.0282
Germany	DEU	27600059	27605655	0	-.8263	-.0862	-1.1926	.7113	.8779	.4394	.5755	.1216
Germany	DEU	27600059	27607603	0	-.4786	.6321	1.2341	-.7153	.1167	-.4795	-.532	2.0955
Germany	DEU	27600059	27609887	1	-.1006	-.6616	-1.2374	-.8245	-1.0381	-.5309	-2.1355	-.7096
Germany	DEU	27600059	27602126	0	1.3326	-.7958	-1.0935	-.0106	-.4594	-.8849	-1.0167	-1.1252
Germany	DEU	27600060	27608799	1	.2695	-1.9174	-.0135	-1.1327	-1.8464	-1.6678	-2.1355	.9883
Germany	DEU	27600060	27608103	1	-.124	-.1219	.7008	.0022	-.8031	-.4795	-.9906	1.515
Germany	DEU	27600060	27601640	1	.5587	-.4203	-1.0611	-.2432	-.5635	-.0134	-1.4541	-1.2811
Germany	DEU	27600060	27606680	1	-.2392	-.0384	-1.3514	.0458	.2763	.36	-1.3972	-1.3141
Germany	DEU	27600060	27602686	0	.312449119048742	-.8994	-.3802	.3441	.0035	.2053	-.4288	1.2841
Germany	DEU	27600060	27602925	0	1.0205	.0467	1.4967	-.4671	.1854	-.799	.1693	2.0955
Germany	DEU	27600060	27603713	0	1.2566	.1141	-.4806	-.2727	-.0677	.2326	.1693	-.3297
Germany	DEU	27600060	27608242	0	-.8054	.0666	-1.1412	-.1494	-.0003	.2646	-.5978	-.5711
Germany	DEU	27600060	27601391	0	-.0699	.6424	.8116	-1.1465	.0806	-.5519	-.7105	.4504
Germany	DEU	27600060	27611046	0	1.8466	1.1493	.8038	-.2742	-.8384	-.2159	-.1975	1.0448
Germany	DEU	27600060	27604351	0	1.3896	.788	.6755	-1.4373	-.3877	-.4795	.1096	1.1232
Germany	DEU	27600060	27603396	1	-.572	-.2662	.0226	.256	-.3339	-.052	.1648	-.1563
Germany	DEU	27600060	27610830	1	-2.1451	1.7162	-.227	.1235	-.2821	.3509	1.0602	.5256
Germany	DEU	27600060	27609855	1	.2941	-.1167	-.3802	-.1797	-.4559	-.2858	-.532	-.8578
Germany	DEU	27600060	27610234	1	.5244	.4768	-1.4928	.1779	.5448	.1439	-1.3972	-1.0061
Germany	DEU	27600060	27611678	1	-.2476	-.1049	1.4967	.1231	.711	.2704	.3473	-.5305
Germany	DEU	27600060	27603728	1	1.7508	-.9416	-1.2937	-.0772	.1572	-.1899	-1.5537	.839
Germany	DEU	27600060	27604737	1	1.4321	.1997	-.7902	-.0677	-.2122	-.1443	-.0553	1.1232
Germany	DEU	27600060	27604466	1	1.4675	1.0508	-.3431	.5243	-.2721	-.2408	-.8883	-.8198
Germany	DEU	27600060	27608656	1	-.173	.6544	.0226	.7844	.1892	.9921	-.5974	.4504
Germany	DEU	27600060	27612279	0	1.4117	-1.1408	.0226	.3629	-.1838	-.1845	-.5208	.0208
Germany	DEU	27600060	27607826	0	1.1844	-.4488	.3461	-.0442	-.7062	-.4795	.0256	.5823
Germany	DEU	27600060	27609331	0	1.3315	-1.2524	-1.2257	-.9331	-2.0614	-.8849	-.8266	-1.0735
Germany	DEU	27600060	27601877	0	.9358	.0502	-.3802	-.8237	.3029	.3544	-.8709	-.4095
Germany	DEU	27600060	27609673	0	-.1364	.3039	.6755	-.5764	-1.0582	.544	-.8044	.3535
Germany	DEU	27600060	27606947	0	1.536	.7789	.0226	.5101	.0717	.2077	-.6852	.6361
Germany	DEU	27600060	27611622	0	-.717	-1.3523	-1.1926	.0033	.1587	-.245279578586908	-.769417149703904	-1.1252
Germany	DEU	27600060	27600319	0	-.3514	-.0862	.7162	-.2691	.1242	-.4599	-.1026	2.0955
Germany	DEU	27600060	27605304	0	1.4833	-.1167	-.4728	-.5326	-.6903	-.4599	-.7394	-.222
Germany	DEU	27600062	27609692	1	.138083178539194	.0462534101681312	-.0584400463727196	-.370796756355627	-.296278515533998	-.409198997030397	-.189782759094151	.202123709696063
Germany	DEU	27600062	27602348	1	.138083178539194	.0462534101681312	-.0584400463727196	-.370796756355627	-.296278515533998	-.409198997030397	-.189782759094151	.202123709696063
Germany	DEU	27600062	27601910	1	.5452	.5696	1.1381	.3322	-.2349	-.4795	.1479	2.0955
Germany	DEU	27600062	27610409	1	.7654	-.4343	-1.0611	.2212	-.5222	.0511	-.5974	-.7685
Germany	DEU	27600062	27603708	0	.138083178539194	.0462534101681312	-.0584400463727196	-.370796756355627	-.296278515533998	-.409198997030397	-.189782759094151	.202123709696063
Germany	DEU	27600062	27611680	0	1.2007	.4026	1.4967	-.1043	.3022	.4519	.0405	2.0955
Germany	DEU	27600062	27610539	0	1.1681	.5606	.7162	.2361	.2574	-.4064	.3473	.8925
Germany	DEU	27600062	27611571	0	-.0409	.1736	.5347	-.6506	-.279	.0889	1.6284	.4777
Germany	DEU	27600062	27611993	0	1.1716	.3178	-.6315	-.2069	.1727	.0786	.8038	.7435
Germany	DEU	27600062	27604152	0	1.2711	-.2806	-1.1926	-.796	-.8399	-.801	-.8012	.1216
Germany	DEU	27600062	27602476	1	-.1334	.1245	-.5836	-.0116	-.5578	-.058	-.1445	-.5305
Germany	DEU	27600062	27605940	1	-1.2695	-.1856	-1.3325	.3124	-.6197	-.0275	-.8488	-.6269
Germany	DEU	27600062	27604125	1	.8147	-.4516	.3461	.2452	-.3645	-.8849	.1701	.1216
Germany	DEU	27600062	27601015	1	.0555	2.6352	.8038	.3311	.8219	.3417	.8992	1.515
Germany	DEU	27600062	27607189	1	1.2078	.802	-1.0611	.2191	-.8262	-.5569	-.5945	-1.9916
Germany	DEU	27600062	27610931	1	.1714	-.983	-1.3871	-.4151	-.6522	-.568	-.9936	-1.0061
Germany	DEU	27600062	27600447	1	-.0268	-.3349	.5347	.2485	-.6652	-.3646	-1.0602	-.3362
Germany	DEU	27600062	27608545	1	-.2819	-.1106	-.9607	-.2556	-.4231	-.2942	-.7867	.7627
Germany	DEU	27600062	27610029	1	.5492	-.59	-1.5883	-.0126	-.3357	-.1845	-.6852	-1.1252
Germany	DEU	27600062	27610940	0	.6721	-.0449	1.2899	.1436	-.3512	-.5309	1.836	1.515
Germany	DEU	27600062	27605560	0	1.1171	-.2756	.9192	-.6521	-.0164	-.5309	.3473	1.7439
Germany	DEU	27600062	27601683	0	1.2582	1.2587	-.5544	-.5974	-.0609	-.8849	1.8077	.6919
Germany	DEU	27600062	27607215	0	-.7373	-.7291	.0226	-.4661	-.4015	-.4795	-.3272	1.2841
Germany	DEU	27600062	27603400	0	-.8608	.3376	-.1882	-1.0563	-.2471	.3162	.0215	.1959
Germany	DEU	27600062	27606611	0	-.1245	-.7221	.0226	-.2924	-1.7452	-.0949	-.1727	-.0542
Germany	DEU	27600062	27603025	0	-.516	.6623	.7162	.3387	.3133	-.8849	.9542	1.2841
Germany	DEU	27600062	27603368	1	.1235	1.3697	1.9359	.5714	.2101	.478	.2476	2.0955
Germany	DEU	27600062	27608936	1	-.4275	-.089	-1.5179	-.1004	-.3101	-.2607	-2.1355	-1.4276
Germany	DEU	27600062	27604107	0	.138083178539194	.0462534101681312	-.0584400463727196	-.370796756355627	-.296278515533998	-.409198997030397	-.189782759094151	.202123709696063
Germany	DEU	27600063	27607628	1	-1.0001	-.269	-1.0611	-.2265	-.9142	-.7936	-2.1355	-1.0788
Germany	DEU	27600063	27604542	1	-.6057	-.7927	-2.1689	-.3127	-.7368	-1.6678	-1.054	-1.7277
Germany	DEU	27600063	27607241	1	.0572	-.7353	-.9807	-.9371	-.8829	-1.6678	-2.1355	-1.1405
Germany	DEU	27600063	27605290	1	-.2672	.3875	-.8219	-.3248	-.6696	-.6274	-.3763	-.6912
Germany	DEU	27600063	27602136	1	.7734	-.946	-.664797882469753	-1.3001	-1.1531	-1.6678	-.884322316250209	-.291636909194125
Germany	DEU	27600063	27606352	0	.138083178539194	.0462534101681312	-.0584400463727196	-.370796756355627	-.296278515533998	-.409198997030397	-.189782759094151	.202123709696063
Germany	DEU	27600063	27611059	0	.370449973721478	.9526	1.4967	.1053	-.2036	-1.0529	-.6852	.9883
Germany	DEU	27600063	27610991	1	.138083178539194	.0462534101681312	-.0584400463727196	-.370796756355627	-.296278515533998	-.409198997030397	-.189782759094151	.202123709696063
Germany	DEU	27600063	27611612	1	1.6942	-.1167	-1.2567	-.648	-.9663	-.5569	-.8483	-.4607
Germany	DEU	27600063	27603304	1	-.2646	1.3403	-.6315	-.0905	-.2621	-.1879	.8098	-1.2965
Germany	DEU	27600063	27606384	1	1.5888	2.6352	1.9359	-1.1801	-.2611	-.8849	-1.0084	2.0955
Germany	DEU	27600063	27610201	1	.673	-.6593	-.7902	-.0362	-.5743	-.8849	-.3237	-.5475
Germany	DEU	27600063	27611546	1	1.6462	-.0994	-1.0611	.1567	-.1908	-.8849	.2839	-.6959
Germany	DEU	27600063	27600153	1	1.5693	-.0401	-.6772	-.2881	-.4045	-.153	-1.305	.3754
Germany	DEU	27600063	27606335	1	1.7736	.1141	1.2341	.0742	-.4069	-.1845	-.1021	-.222
Germany	DEU	27600063	27605680	0	.348	.1141	.7162	-1.3001	-.3307	-.8849	1.8077	1.0448
Germany	DEU	27600063	27608614	0	1.5026	-.1874	-1.3883	-1.6262	-2.4298	-.4795	-.2821	-.2895
Germany	DEU	27600063	27607118	0	-.6733	1.3697	1.1752	-.1561	-.0289	-.4795	1.48	1.515
Germany	DEU	27600063	27609115	0	-.9407	.9271	1.4967	-.5695	-.4495	-.8849	.7264	2.0955
Germany	DEU	27600063	27604812	0	-.4408	-.0348684286174176	-.198085054570175	.5142	-.4851	-.0811637865165754	-.166780284177363	.000694266798754908
Germany	DEU	27600063	27610254	0	1.573	-.983	-.4474	-.5235	-1.4275	-.4795	-.3241	-.7096
Germany	DEU	27600063	27602755	0	1.6383	-.2644	.586	-.388	-.2954	-.8445	1.1417	1.0448
Germany	DEU	27600063	27604418	0	1.7298	.3832	1.9359	.0879	1.3346	.5117	.9194	2.0955
Germany	DEU	27600063	27604350	1	1.5495	-.269	-1.0611	.2802	-.9622	-1.6678	-1.5848	-.6959
Germany	DEU	27600063	27601895	1	.2464	.2465	1.1381	.015	-.4968	.3894	1.6338	2.0955
Germany	DEU	27600063	27608009	1	.9658	.9535	-.9607	-.4361	-.1459	-.5027	-.3237	-.9111
Germany	DEU	27600063	27611846	0	1.5696	-.7836	-.7638	.1548	.8481	.1448	-.0251	.2683
Germany	DEU	27600063	27601830	0	-.1273	1.1576	1.4967	-.1686	2.2893	-.2781	-.3937	1.515
Germany	DEU	27600064	27604425	0	.138083178539194	.0462534101681312	-.0584400463727196	-.370796756355627	-.296278515533998	-.409198997030397	-.189782759094151	.202123709696063
Germany	DEU	27600064	27601316	1	.138083178539194	.0462534101681312	-.0584400463727196	-.370796756355627	-.296278515533998	-.409198997030397	-.189782759094151	.202123709696063
Germany	DEU	27600064	27603413	1	.138083178539194	.0462534101681312	-.0584400463727196	-.370796756355627	-.296278515533998	-.409198997030397	-.189782759094151	.202123709696063
Germany	DEU	27600064	27604767	1	.138083178539194	.0462534101681312	-.0584400463727196	-.370796756355627	-.296278515533998	-.409198997030397	-.189782759094151	.202123709696063
Germany	DEU	27600064	27601958	0	.3701	-.853	-.4728	.4695	-.3346	.3095	-.5208	1.2841
Germany	DEU	27600064	27601498	0	.138083178539194	.0462534101681312	-.0584400463727196	-.370796756355627	-.296278515533998	-.409198997030397	-.189782759094151	.202123709696063
Germany	DEU	27600064	27600907	1	-.0277	-1.287	-1.4747	-1.0489	-1.0584	-.4212	-1.0753	-.7685
Germany	DEU	27600064	27612307	1	1.1056	.4297	.0621106131067376	.1651	-.662	.0895	-.0793275191572543	.288292829138005
Germany	DEU	27600064	27610153	1	-2.8964	1.1576	1.9359	.3227	.4293	-.5058	.693779036660647	.4777
Germany	DEU	27600064	27603217	1	.138083178539194	.0462534101681312	-.0584400463727196	-.370796756355627	-.296278515533998	-.409198997030397	-.189782759094151	.202123709696063
Germany	DEU	27600064	27603567	1	-.3965	-.9334	-1.0611	-.402	-1.2391	-.2858	-.790975162484178	-.662443376894766
Germany	DEU	27600064	27611941	1	-.0097	-1.1085	-.771614164372226	-.5012	-1.0408	-.9292	-.777113749650933	-.440819232276527
Germany	DEU	27600064	27602888	1	.138083178539194	.0462534101681312	-.0584400463727196	-.370796756355627	-.296278515533998	-.409198997030397	-.189782759094151	.202123709696063
Germany	DEU	27600064	27602609	1	.138083178539194	.0462534101681312	-.0584400463727196	-.370796756355627	-.296278515533998	-.409198997030397	-.189782759094151	.202123709696063
Germany	DEU	27600064	27610446	0	.138083178539194	.0462534101681312	-.0584400463727196	-.370796756355627	-.296278515533998	-.409198997030397	-.189782759094151	.202123709696063
Germany	DEU	27600064	27603166	0	.138083178539194	.0462534101681312	-.0584400463727196	-.370796756355627	-.296278515533998	-.409198997030397	-.189782759094151	.202123709696063
Germany	DEU	27600064	27612312	0	.138083178539194	.0462534101681312	-.0584400463727196	-.370796756355627	-.296278515533998	-.409198997030397	-.189782759094151	.202123709696063
Germany	DEU	27600064	27602007	1	-1.4608	-.957	-1.1926	-.7872	-.6966	-1.6678	-2.1355	-2.5027
Germany	DEU	27600064	27601965	1	.4835	.7821	.8425	1.2317	.9957	.6817	-.1722	-.9101
Germany	DEU	27600064	27606624	0	1.3225	.1852	.4173	-1.0059	-.2755	-1.6678	-.0823	2.0955
Germany	DEU	27600064	27608907	0	1.4887	.4485	1.2899	-1.012	.3501	-1.6678	-.309	1.515
Germany	DEU	27600066	27601889	1	.138083178539194	.0462534101681312	-.0584400463727196	-.370796756355627	-.296278515533998	-.409198997030397	-.189782759094151	.202123709696063
Germany	DEU	27600066	27611751	0	.138083178539194	.0462534101681312	-.0584400463727196	-.370796756355627	-.296278515533998	-.409198997030397	-.189782759094151	.202123709696063
Germany	DEU	27600066	27603206	0	-.1222	1.0508	1.0433	.1296	.0219	.7945	1.4834	-.1865
Germany	DEU	27600066	27607263	0	.138083178539194	.0462534101681312	-.0584400463727196	-.370796756355627	-.296278515533998	-.409198997030397	-.189782759094151	.202123709696063
Germany	DEU	27600066	27609087	0	.157647786053434	.6424	.0226	-.414199839124027	-.276601532157739	-.448629483913818	-.6852	.2224
Germany	DEU	27600066	27606093	1	1.1885	-1.1673	-1.8838	.3527	-1.0583	.052	-1.04167852605056	-1.11075165003212
Germany	DEU	27600066	27610883	1	.2512	.3837	.0306839123608711	-.7911	-.6916	-.4694	-.199788972625991	.25594654554
Germany	DEU	27600066	27600657	0	-.467	-.329	-1.7538	.727686566683668	1.0846	1.2983	.9628	-.9943
Germany	DEU	27600066	27603837	0	.138083178539194	.0462534101681312	-.0584400463727196	-.370796756355627	-.296278515533998	-.409198997030397	-.189782759094151	.202123709696063
Germany	DEU	27600066	27611043	0	-.0964363432361974	.1053	.5833	-1.6841	-2.4883	-.219	.1648	-.8745
Germany	DEU	27600066	27600941	0	.138083178539194	.0462534101681312	-.0584400463727196	-.370796756355627	-.296278515533998	-.409198997030397	-.189782759094151	.202123709696063
Germany	DEU	27600066	27601650	1	.138083178539194	.0462534101681312	-.0584400463727196	-.370796756355627	-.296278515533998	-.409198997030397	-.189782759094151	.202123709696063
Germany	DEU	27600066	27600829	0	.138083178539194	.0462534101681312	-.0584400463727196	-.370796756355627	-.296278515533998	-.409198997030397	-.189782759094151	.202123709696063
Germany	DEU	27600066	27604772	1	.121708112868423	-.915517656680714	-1.11653973773587	-1.38070537149779	-3.1371	-1.10790062744408	-1.24023161229047	-.88562309648093
Germany	DEU	27600066	27607896	0	-.1151	.186991731596044	.0689543299937385	.3752	.148	-.07289320287033	.0302815707154888	.301728658353884
Germany	DEU	27600066	27607267	0	.2071	.189544275909668	.080875476725651	.4614	.149759946403547	-.0545318620099014	.0335544595290046	.325003349309372
Germany	DEU	27600066	27600768	0	-1.9305	.0243053217164282	-.153242738511429	-.530489777006471	-.309578736559804	-.382502893026482	-.176741493622364	.0203214225488809
Germany	DEU	27600066	27601786	0	.138083178539194	.0462534101681312	-.0584400463727196	-.370796756355627	-.296278515533998	-.409198997030397	-.189782759094151	.202123709696063
Germany	DEU	27600067	27609856	1	-1.2622	.0313961207060204	-.122614702948923	-.478897534157273	-.305281815941014	-.391127639901981	-.180954753115729	.0790565363992519
Germany	DEU	27600067	27605116	1	-.292	-.3996	-1.0611	-.645	-.4979	-.2473	-1.0753	-.6073
Germany	DEU	27600067	27609112	1	.526	-.891	-.691	-.5919	-.4989	-.0151	-.6852	-.8198
Germany	DEU	27600067	27605878	1	.138083178539194	.0462534101681312	-.0584400463727196	-.370796756355627	-.296278515533998	-.409198997030397	-.189782759094151	.202123709696063
Germany	DEU	27600067	27608230	1	-.3611	-.3602	.0226	-.7303	-.1475	-.8849	-1.2106	-.8336
Germany	DEU	27600067	27602452	1	-.556	-.8338	-.6241	-.541	-.6677	-1.6678	-.2821	-.7496
Germany	DEU	27600067	27600989	1	-1.0956	-.3204	-.227	-.0377	-.273	-.2785	.3482	-.7108
Germany	DEU	27600067	27611111	1	.138083178539194	.0462534101681312	-.0584400463727196	-.370796756355627	-.296278515533998	-.409198997030397	-.189782759094151	.202123709696063
Germany	DEU	27600067	27612171	0	-.8496	.0502	-1.1657	-1.0129	-.867	-.2785	-.2165	-.3297
Germany	DEU	27600067	27611585	0	1.4285	.5068	1.1657	-.8975	-.0414	-.4795	1.3958	1.2147
Germany	DEU	27600067	27602927	0	-.21	.3178	.9726	.4173	.332	-.421	.3482	.8375
Germany	DEU	27600067	27609258	0	.0343	-.964	-.766672086471329	-.1283	-1.0406	-.3261	-.4835	-.593
Germany	DEU	27600067	27601982	0	.0063	.5128	1.06430615046833	-.186669237731464	.4512	-.232830478107232	.5755	2.0955
Germany	DEU	27600067	27611910	0	-1.0412	1.3889	-.5611	1.5452	2.5073	.9621	2.4277	2.0955
Germany	DEU	27600067	27600002	0	1.3761	-.5874	.5347	.9812	.6456	.4395	-.3763	.8567
Germany	DEU	27600067	27611547	1	.138083178539194	.0462534101681312	-.0584400463727196	-.370796756355627	-.296278515533998	-.409198997030397	-.189782759094151	.202123709696063
Germany	DEU	27600067	27612114	1	-2.4556	-.269518564553194	-.494263413188445	-.873382610747234	-1.1645	-.585235309512154	-.488348954208995	-.351464383333493
Germany	DEU	27600067	27610639	1	.1482	.2718	-.227	-.6078	-.1636	-.2507	-.5974	-.7108
Germany	DEU	27600067	27610430	1	.0586	.0454100774701284	-.0620827421963309	-.376932796232359	-.296789562831188	-.408173226724006	-.189281661897468	.195138144020934
Germany	DEU	27600067	27605398	1	.1492	-1.3782	-2.664	-2.6893	-3.7095	-1.6678	-2.1355	-1.2648
Germany	DEU	27600067	27605631	0	-.3411	.3289	.0226	.0646	.2169	-.5309	-.6232	.8567
Germany	DEU	27600067	27609026	0	1.2895	.61094244678689	.9192	-.178993993031927	.1834	-.306631368784762	.520131138038116	2.0955
Germany	DEU	27600067	27605044	0	1.3024	-.8869	-.8826	-.8245	-.5617	.05	-1.1941	-1.5002
Germany	DEU	27600067	27612332	0	-.2798	.199314344141936	.0955859026399776	-.237856660008692	.1663	-.289334878962551	-.0150840649683461	.343317445910378
Germany	DEU	27600067	27601778	0	-.8712	.035544710268987	-.104695262720074	-.448712636724928	-.302767831260561	-.39617369111898	-.183419790467077	.113420488988651
Germany	DEU	27600067	27600572	0	.138083178539194	.0462534101681312	-.0584400463727196	-.370796756355627	-.296278515533998	-.409198997030397	-.189782759094151	.202123709696063
Germany	DEU	27600067	27609277	1	.2417	-.428481229512671	-.637262321750031	-.9075	-1.2015	-.5502	-1.1229	-.385497596724831
Germany	DEU	27600067	27608767	1	1.2754	.0341	.2092	.6871	.5086	-.0818	.0854327835460023	.498530058938105
Germany	DEU	27600067	27609747	0	.138083178539194	.0462534101681312	-.0584400463727196	-.370796756355627	-.296278515533998	-.409198997030397	-.189782759094151	.202123709696063
Germany	DEU	27600068	27602753	1	.138083178539194	.0462534101681312	-.0584400463727196	-.370796756355627	-.296278515533998	-.409198997030397	-.189782759094151	.202123709696063
Germany	DEU	27600068	27605302	1	.138083178539194	.0462534101681312	-.0584400463727196	-.370796756355627	-.296278515533998	-.409198997030397	-.189782759094151	.202123709696063
Germany	DEU	27600068	27604790	1	.138083178539194	.0462534101681312	-.0584400463727196	-.370796756355627	-.296278515533998	-.409198997030397	-.189782759094151	.202123709696063
Germany	DEU	27600068	27605132	0	-.7006	-.4314	.0226	-2.6893	.0553	-1.6678	-.4948	.1216
Germany	DEU	27600068	27607109	0	-1.1783	1.3889	.1453	-2.6893	-3.7095	-1.6678	.3415	-.4784
Germany	DEU	27600068	27609659	0	.138083178539194	.0462534101681312	-.0584400463727196	-.370796756355627	-.296278515533998	-.409198997030397	-.189782759094151	.202123709696063
Germany	DEU	27600068	27611868	0	-1.1226	.9454	1.1381	.67	.5315	.2293	-.4801	1.1232
Germany	DEU	27600068	27609207	0	.138083178539194	.0462534101681312	-.0584400463727196	-.370796756355627	-.296278515533998	-.409198997030397	-.189782759094151	.202123709696063
Germany	DEU	27600068	27605917	0	-.8207	.0360805255450223	-.102380859314558	-.444814075803359	-.302443135029454	-.396825418961585	-.183738164856445	.117858800000836
Germany	DEU	27600068	27605323	0	-.9117	.879	.9268	-.7268	-.3811	-.5309	.4875	1.1508
Germany	DEU	27600068	27611958	0	-.7036	.3427	1.9359	1.2662	.586	-.3646	1.8077	2.0955
Germany	DEU	27600068	27601534	0	-.6804	-2.9627	-.4641	-2.6893	-.6561	-1.6678	-.703	.2286
Germany	DEU	27600068	27610859	0	.138083178539194	.0462534101681312	-.0584400463727196	-.370796756355627	-.296278515533998	-.409198997030397	-.189782759094151	.202123709696063
Germany	DEU	27600069	27603611	1	1.3226	-.0862	.4173	-.8679	-.6093	-1.6678	1.2075	.1216
Germany	DEU	27600069	27608739	1	.2028	.0469400688127877	-.0554740893037477	-.365800667818691	-.295862410424739	-.410034200088434	-.190190762629091	.207811499426027
Germany	DEU	27600069	27608153	1	-1.8794	.0692	.0226	.1847	.5705	-.3451	-.5832	-.8198
Germany	DEU	27600069	27602075	1	-.0802	-.7353	-.7638	-.6447	-.4005	-.2785	-.216	-1.3295
Germany	DEU	27600069	27600975	0	-.6194	.3039	.4445	.5934	.3457	-1.2919	-.216	.1216
Germany	DEU	27600069	27600311	0	.5346	.050460534329392	-.0402677714829496	-.340185964575591	-.293729059741941	-.414316245596874	-.192282576933892	.236972521086289
Germany	DEU	27600069	27610092	0	1.2357	-.0923	-1.5248	-.3203	-.2843	-.9292	-1.5848	.5385
Germany	DEU	27600069	27602803	0	.9517	-1.2879	-.9607	-1.3001	-.834	-1.6678	-1.2871	-.946
Germany	DEU	27600069	27604006	0	.5053	-.0862	.0226	-.1963	.0342	.1298	.0221	.2286
Germany	DEU	27600069	27604502	1	.3313	.0483034799607191	-.0495849638065429	-.355880567255887	-.295036203183209	-.411692557074072	-.191000883600058	.219105023486737
Germany	DEU	27600069	27602462	1	1.459	.1915	-.9145	-2.6893	-.496	-1.6678	-2.1355	.4777
Germany	DEU	27600069	27604989	1	-.7073	.0372837226203174	-.0971837633504878	-.436059683555718	-.301714015175839	-.398288902869532	-.184453088732769	.12782522512523
Germany	DEU	27600069	27608660	1	1.284	.0521936037889761	.0103939461310029	-.8335	-.2789	-.8849	-.276297146207015	.340513154017167
Germany	DEU	27600069	27605952	1	.9377	.282496452415093	.228644451894582	-.0701646683003578	.3817	-.253977561982655	.0540044103314087	.529697094191563
Germany	DEU	27600069	27610736	1	2.4916	.8489	-.2236	-.4836	-.6439	-.2858	-1.2624	.6113
Germany	DEU	27600069	27612184	1	1.3166	.0587577134553251	-.00442889102525183	-.279816169710901	-.288701090381035	-.424408348030872	-.197212651636588	.305700426265086
Germany	DEU	27600069	27604655	1	.8366	1.3403	-.2943	-.0522	-.1411	-.1589	-1.2871	-.7096
Germany	DEU	27600069	27602987	1	.6668	-.0862	-.3048	-.6047	-.2013	-.2473	.3482	-.1563
Germany	DEU	27600069	27607317	1	1.5754	.133	-.227	-.061	-.6382	-.9292	-.3055	-.7108
Germany	DEU	27600069	27610174	0	.8593	.25561404531894	.188603966860941	.153	.3135	-.176476135830306	.0518032532675389	.476624226159622
Germany	DEU	27600069	27604805	0	.7167	.0523926523841649	-.0319221702919691	-.326127985490092	-.292558224421454	-.416666337480801	-.193430616068624	.25297680693419
Germany	DEU	27600069	27611588	0	1.3767	-.0306	1.9359	-.9138	-.7034	-.4694	-.9906	2.0955
Germany	DEU	27600069	27606615	0	1.5757	-.2662	-.9947	.2111	-.4673	-.2275	-.2004	-1.2688
Germany	DEU	27600069	27605528	0	-.4495	-.7221	-1.0611	.0497	-1.3115	-.8849	-.414	-.959
Germany	DEU	27600069	27602453	0	.5806	1.1132	1.9359	.0856	-.2466	-.568	.8038	2.0955
Germany	DEU	27600069	27611886	0	.1606	.4349	1.4967	-.1593	1.2976	-.4795	-.1287	1.515
Germany	DEU	27600069	27609681	0	1.6086	.0308	.8877	-2.6893	-.1805	-1.6678	.5755	.4504
Germany	DEU	27600069	27607839	0	.138083178539194	.0462534101681312	-.0584400463727196	-.370796756355627	-.296278515533998	-.409198997030397	-.189782759094151	.202123709696063
Germany	DEU	27600069	27606570	0	.3086	-2.0011	-2.664	-1.2502	4.8357	-1.4287	-1.4019	2.0955
Germany	DEU	27600069	27603381	0	-1.0312	.6464	.8591	-.2664	-.3333	-1.3198	1.6284	2.0955
Germany	DEU	27600070	27608804	1	.7107	-1.031	-.6928	-1.3723	-.2533	-.153	-2.1355	-.3856
Germany	DEU	27600070	27604756	1	1.404	.0502	-.227	-.0382	-.5226	-.8849	-.4107	-.7639
Germany	DEU	27600070	27603879	0	1.5303	.4435	.766	-.4798	-.6363	-.4795	.5409	.5807
Germany	DEU	27600070	27608081	0	1.1462	.8261	1.9359	-.6447	.3793	-.4795	.8992	1.515
Germany	DEU	27600070	27604184	0	-1.2904	1.1493	1.0433	-.3989	.2441	-1.6678	.8038	1.515
Germany	DEU	27600070	27605937	0	-.1584	-.5982	-.3802	-1.0363	-1.3681	-.4214	.8992	2.0955
Germany	DEU	27600070	27608813	1	-.6323	1.4003	-.732	-.8975	.2496	-1.6678	-2.1355	.833
Germany	DEU	27600070	27608889	1	.1037	-.4203	-.9947	-.3667	-.5921	.1167	-.8041	.1216
Germany	DEU	27600070	27609384	1	.9785	.5836	-.4806	-.2876	-.4427	-.8849	1.1176	.1216
Germany	DEU	27600070	27601026	1	-.243	.0608	-1.2567	-.7025	-1.0783	-.2858	-.532	-.959
Germany	DEU	27600070	27608903	1	.1138	-.1106	.0226	-.1679	-.48	-.0518	-.6625	-.9111
Germany	DEU	27600070	27603016	1	.5883	.1125	-1.8395	-.0598	-.2569	-.0869	-2.1355	-1.112
Germany	DEU	27600070	27607949	1	1.7553	-.1827	.5347	-.2505	-2.0091	-.1147	-1.0571	.0876
Germany	DEU	27600070	27607014	1	-.0389	-.2662	.0226	.0178	-1.6216	-.1285	-.6852	.1216
Germany	DEU	27600070	27600895	1	-.3156	.7763	1.0929	-.6342	-.6028	-1.6678	-.8012	2.0955
Germany	DEU	27600070	27606853	1	1.2192	.2718	1.4967	-.3538	-1.9751	-1.6678	-.1972	.1216
Germany	DEU	27600070	27611535	1	.9458	.0502	1.4967	.1288	-.6147	-.568	-.5172	.5505
Germany	DEU	27600070	27604302	1	-.567	-.5743	.0226	-1.1465	-.5026	-.4795	-.9906	.2546
Germany	DEU	27600070	27605469	0	-.3991	-.847	-1.1926	-1.2697	-2.8697	-1.6678	.0514	.4504
Germany	DEU	27600070	27607114	0	-.0918	-.7221	.3461	-.1444	-.1892	.213	-.007	-.4607
Germany	DEU	27600070	27608374	0	-.0757	.9484	.9726	-.4851	-.3415	-.4795	-1.5848	1.2147
Germany	DEU	27600070	27600422	0	-.0037	.3289	-.227	-.604	-1.9149	-.2436	-.1026	-.5093
Germany	DEU	27600070	27603913	0	-.1107	-.5982	.9192	-.5617	-.5319	-.1589	.694	2.0955
Germany	DEU	27600070	27607040	0	.0235	-1.1071	-.9211	-.3924	-.9546	-.1285	-.1154	.839
Germany	DEU	27600070	27611625	0	.6267	.0502	1.0955	-.3144	-.1243	-.0153	.3473	.4994
Germany	DEU	27600070	27602395	0	1.6726	.0502	-.8627	-.318	-.0178	-.3435	-.3912	-.1563
Germany	DEU	27600070	27608011	0	.7761	-.5346	-.2827	.0307	-.5874	-.218	-.0553	.1216
Germany	DEU	27600070	27600772	0	1.1719	-.6029	-.8154	.3082	.3786	.4613	.3415	-.5251
Germany	DEU	27600070	27603608	0	.4287	.3926	.8801	.1053	.354	1.1207	1.6776	2.0955
Germany	DEU	27600071	27603824	1	-.368762729200799	.1411	-.6315	-2.6893	-.114	-.226	.2785	-.5461
Germany	DEU	27600071	27604024	1	-.5606	1.3939	-.5252	-.552	-.3031	.1031	.9305	.3899
Germany	DEU	27600071	27603599	0	-.4751	-.891	-1.1926	-1.0091	-.8517	-.8849	-1.5848	-1.7277
Germany	DEU	27600072	27601731	1	.0593	-.2479	-.227	-.2975	-.2143	-.2159	.0221	.1216
Germany	DEU	27600072	27600853	0	-.1256	-1.0564	-.6843	.9473	.0595	1.6878	-.208797285413327	-.293239185415888
Germany	DEU	27600072	27603193	1	-.383	-.2662	.0226	-1.0059	-.8195	-.801	-.1026	-.8198
Germany	DEU	27600072	27603124	1	-1.0233	-1.3068	-.9484	.3906	1.3011	1.4933	-.1545	-1.5298
Germany	DEU	27600072	27602352	1	-.4672	.4435	1.4967	-1.0068	-.6866	-1.5666	.0256	.8136
Germany	DEU	27600072	27611283	1	-1.4943	-.2849	-.0587	-.2644	-.0596	.0886	-.118717766141682	.0301
Germany	DEU	27600072	27611005	1	1.1183	-.2662	.0226	.2323	-.24	.0739	.3482	-.4607
Germany	DEU	27600072	27602141	0	.9943	-.8869	.0226	.53	-.7346	.9697	.5755	.1216
Germany	DEU	27600072	27606476	0	-1.1327	-1.3452	-1.0935	.1053	.5659	.9017	-.7818	-.4377
Germany	DEU	27600072	27602950	0	.2238	-1.308	-2.664	-2.6893	-.3295	-1.0529	-.5031	-2.5027
Germany	DEU	27600072	27605563	0	-.2676	.1997	1.9359	.014	.2306	.2536	1.2302	2.0955
Germany	DEU	27600072	27610585	1	.6061	-.9179	-.9607	-.4563	-1.0957	-.5569	-.414	-.6073
Germany	DEU	27600072	27610689	1	.8435	.0634	-.6097	.1452	-1.0388	-.5519	.6243	-.7161
Germany	DEU	27600072	27610365	1	1.2966	2.6352	1.1381	-.1758	.5747	-.213782781075708	.509675153224281	.1907
Germany	DEU	27600072	27610781	1	1.3185	-1.3452	.0226	.1634	.1602	-.5307	-.6852	-1.1068
Germany	DEU	27600072	27604045	0	-1.169	-.2662	-1.0611	-.8245	-1.5938	-.8849	-1.5848	-.8947
Germany	DEU	27600072	27604923	0	-.4521	.466325456375139	.3461	-.131013454152582	.121345909647167	-.141217813954245	1.3958	.1216
Germany	DEU	27600072	27601847	0	-.908	.241440852693616	.12044596959958	-.235174184094386	.3064	-.245764515601635	.0421818255864631	.343226305336297
Germany	DEU	27600072	27602048	0	-.7158	.0378368745991007	.410506166121361	-.2301	-2.1082	-.480736248979187	.1693	1.4234
Germany	DEU	27600072	27602713	0	-1.6519	-2.9627	-1.1926	-2.6893	-3.7095	-1.6678	-2.1355	-2.5027
Germany	DEU	27600072	27605914	1	.4602	-.430911691438186	-.884960792136169	-.3784	-.7082	-.5309	-.778802430414598	-1.1252
Germany	DEU	27600072	27612064	1	-.6935	-1.1846	-1.2891	.8425	-.204857789652067	.2286	-.693047880966641	-1.1252
Germany	DEU	27600072	27603187	1	-.0719	.145565221334528	.0346876026491154	.0121	.0129	-.223851618100421	-.048139668794452	.279269264309761
Germany	DEU	27600072	27606458	1	.0803	.0456403188857713	-.061088236178515	-.375257573024477	-.296650039896237	-.408453276113799	-.189418468318247	.197045299445972
Germany	DEU	27600072	27611730	1	.0161	-.7162	-.7836	-.3372	-.5956	-.7936	-.6852	-.1563
Germany	DEU	27600072	27602795	0	.7359	.44530882073116	.382148762879661	.0443	.7208	.6204	.28501592047033	.673478606235524
Germany	DEU	27600073	27607208	1	.138083178539194	.0462534101681312	-.0584400463727196	-.370796756355627	-.296278515533998	-.409198997030397	-.189782759094151	.202123709696063
Germany	DEU	27600073	27603784	0	.138083178539194	.0462534101681312	-.0584400463727196	-.370796756355627	-.296278515533998	-.409198997030397	-.189782759094151	.202123709696063
Germany	DEU	27600073	27606846	1	1.4222	-1.2893	1.2867	.00833742194042104	.5559	-.1909	.272356201246149	1.515
Germany	DEU	27600073	27606074	1	-1.3231	.0763	-.9874	-1.7857	-2.5602	-.4795	-.5861	-.1563
Germany	DEU	27600073	27602102	1	.0881	-.0862	-.8627	-.264	1.4124	-.2408	-.2004	-.3549
Germany	DEU	27600073	27603510	1	.138083178539194	.0462534101681312	-.0584400463727196	-.370796756355627	-.296278515533998	-.409198997030397	-.189782759094151	.202123709696063
Germany	DEU	27600073	27601344	1	.138083178539194	.0462534101681312	-.0584400463727196	-.370796756355627	-.296278515533998	-.409198997030397	-.189782759094151	.202123709696063
Germany	DEU	27600073	27608861	0	-1.3723	.6372	.4173	-2.6893	-.3946	-1.6678	-.6852	2.0955
Germany	DEU	27600073	27609294	0	.138083178539194	.0462534101681312	-.0584400463727196	-.370796756355627	-.296278515533998	-.409198997030397	-.189782759094151	.202123709696063
Germany	DEU	27600073	27607694	0	-.3926	.297	1.0462	1.0045	1.3141	1.6581	1.3428	.7864
Germany	DEU	27600073	27601917	0	-.5606	.7211	1.2309	.7113	.2989	-.421	2.4277	.7627
Germany	DEU	27600073	27605465	0	.138083178539194	.0462534101681312	-.0584400463727196	-.370796756355627	-.296278515533998	-.409198997030397	-.189782759094151	.202123709696063
Germany	DEU	27600073	27611320	1	.138083178539194	.0462534101681312	-.0584400463727196	-.370796756355627	-.296278515533998	-.409198997030397	-.189782759094151	.202123709696063
Germany	DEU	27600073	27611749	1	1.09	.3875	.4173	-.6312	-.4157	-.2558	-.3237	-.2503
Germany	DEU	27600073	27606672	1	1.6539	-.7221	-1.1592	.3633	-.5818	.0786	-2.1355	-.7496
Germany	DEU	27600073	27603366	1	-.3695	.2769	-1.7997	-.0924	-.7704	-1.6678	-.6421	-1.1405
Germany	DEU	27600073	27602688	1	-.3766	1.1306	1.2899	.1199	.8836	-.8849	.174	1.515
Germany	DEU	27600073	27609805	1	.138083178539194	.0462534101681312	-.0584400463727196	-.370796756355627	-.296278515533998	-.409198997030397	-.189782759094151	.202123709696063
Germany	DEU	27600073	27605392	1	.138083178539194	.0462534101681312	-.0584400463727196	-.370796756355627	-.296278515533998	-.409198997030397	-.189782759094151	.202123709696063
Germany	DEU	27600073	27602590	0	1.5081	-.1806	.0226	-.2348	.1781	.0277	.0256	.7864
Germany	DEU	27600073	27600849	0	.527	.8655	.0226	-.7841	.3497	-.8849	.5755	1.0448
Germany	DEU	27600073	27601429	0	.138083178539194	.0462534101681312	-.0584400463727196	-.370796756355627	-.296278515533998	-.409198997030397	-.189782759094151	.202123709696063
Germany	DEU	27600073	27607459	0	-.371	-.2662	-.227	.0363	.0803	-.3039	.1648	.1216
Germany	DEU	27600073	27611665	0	.138083178539194	.0462534101681312	-.0584400463727196	-.370796756355627	-.296278515533998	-.409198997030397	-.189782759094151	.202123709696063
Germany	DEU	27600073	27605818	0	.138083178539194	.0462534101681312	-.0584400463727196	-.370796756355627	-.296278515533998	-.409198997030397	-.189782759094151	.202123709696063
Germany	DEU	27600073	27607982	0	.138083178539194	.0462534101681312	-.0584400463727196	-.370796756355627	-.296278515533998	-.409198997030397	-.189782759094151	.202123709696063
Germany	DEU	27600073	27601437	0	.138083178539194	.0462534101681312	-.0584400463727196	-.370796756355627	-.296278515533998	-.409198997030397	-.189782759094151	.202123709696063
Germany	DEU	27600073	27606970	1	-1.017	-.0192	-.7898	-1.00129117141729	-.6063	-1.6678	-.7226	-.369128686784022
Germany	DEU	27600073	27605315	0	.138083178539194	.0462534101681312	-.0584400463727196	-.370796756355627	-.296278515533998	-.409198997030397	-.189782759094151	.202123709696063
Germany	DEU	27600074	27600736	1	1.0758	.7062	.3461	.7466	.6576	.1979	-.2004	-1.1252
Germany	DEU	27600074	27604519	1	-1.1456	-.2626	-1.8441	-1.0068	-1.2453	-.219	-.8768	-1.775
Germany	DEU	27600074	27605381	1	1.1563	-.1663	-1.0611	-.3089	-.6248	-.4795	-.6852	-.959
Germany	DEU	27600074	27600620	1	-.852	-1.322	-1.9313	-.4613	-1.1316	-.2785	-1.7719	-1.044
Germany	DEU	27600074	27601996	0	-1.1219	.7361	.0226	.3781	.3234	-.7433	-.2857	2.0955
Germany	DEU	27600074	27605989	0	-.4127	-.7353	-.6843	-.1464	-.4622	-.219	-.2479	-.5251
Germany	DEU	27600074	27609040	1	.0826	-.4343	-1.6145	-.2773	-.6664	-1.6678	-.535	-.959
Germany	DEU	27600074	27604824	1	1.0774	-.1077	.309	-.6537	-3.6582	-.4333	-.4748	-2.462
Germany	DEU	27600074	27608772	1	-1.0408	-.2662	.0226	-.2522	.296	.0641	.5755	-.2503
Germany	DEU	27600074	27602174	1	-2.3671	.3427	-.7638	-2.6893	-.5715	-1.2919	-1.2871	-1.1395
Germany	DEU	27600074	27610834	0	-.3714	-.0862	-.8154	.7113	.4483	.2618	.5755	.1216
Germany	DEU	27600074	27601697	0	-.2065	-.166859309148396	-.287943366918938	-1.0068	-.8967	-.8849	-.468410238024668	-.0327481834218529
Germany	DEU	27600074	27610794	0	-.8044	-.2662	.0226	-1.0695	.09	-.59987105712113	-.36036059621579	-.5274
Germany	DEU	27600074	27610708	0	.4114	-.59	-.4806	-.4926	-.1977	-1.6678	.1693	-.959
Germany	DEU	27600074	27604119	0	.7527	-.6019	.2753	-.8021	-.0134	-.8849	-.1116	1.515
Germany	DEU	27600074	27602591	0	-1.098	-.0862	.0226	-.7911	-.7258	-.2499	.5755	.7864
Germany	DEU	27600074	27601666	0	-.4835	-1.3507	-.227	-.5134	-.4599	-.5037	.5755	.1554
Germany	DEU	27600074	27609863	1	-.8847	-1.0674	-1.2503	-.8886	-.6258	-.2686	-.216	-.6774
Germany	DEU	27600074	27603242	1	-.5018	-.5783	-.5034	-.4625	-.4327	-.4795	-1.5848	-.2503
Germany	DEU	27600074	27610104	1	-.4561	1.127	-1.1008	.5782	-.2282	1.5158	-.1479	-.3587
Germany	DEU	27600074	27611379	1	-1.0452	-.2632	-.3891	-.2309	-.3948	-.4795	-.1282	.557
Germany	DEU	27600074	27605458	1	-.6807	2.6352	1.9359	.2281	-.0566	-.5519	2.0386	-2.2504
Germany	DEU	27600074	27608750	0	.1788	-.7221	.0226	.2433	-.3817	-.5309	-.309	.6361
Germany	DEU	27600074	27609006	0	-.2034	-.0966	.1386	.4258	1.1929	-.2002	1.2262	.8375
Germany	DEU	27600074	27611386	0	-.3294	-.5106	.5936	.0855	-.2731	-.153	1.0854	1.0448
Germany	DEU	27600074	27610597	0	-1.1678	1.3939	1.0433	-.3073	-.0322	.0642	-.2699	1.1232
Germany	DEU	27600074	27609538	0	-.4143	1.3697	.8038	.3871	.4911	.0156	.4886	1.3566
Germany	DEU	27600074	27609770	1	.0766	.221	.4812	.7494	.3313	1.5771	1.1417	2.0955
Germany	DEU	27600075	27600088	1	-1.517	.6654	.8348	-.2274	-.4497	-.071	-.6852	-.1563
Germany	DEU	27600075	27604979	1	-.7948	.468	1.4967	-.7527	.0006	-1.6678	.3839	-.0867
Germany	DEU	27600075	27600241	1	-.7006	.788	1.036	.1519	-.3282	.2389	.0256	.6361
Germany	DEU	27600075	27600076	1	-.7296	.1852	.5347	.4855	.1414	-.0832	2.4277	.1216
Germany	DEU	27600075	27604290	0	-1.2636	-.7815	-.7249	.7081	-.0616	.71	-.2004	-.7507
Germany	DEU	27600075	27607100	0	-1.3073	2.6352	1.4187	-1.4373	.6056	2.8994	2.4277	.9883
Germany	DEU	27600075	27606967	0	.6199	.1852	-.6843	.3038	.1679	.6169	-.176	-.959
Germany	DEU	27600076	27611241	1	.2891	.5177	-.5217	-.8237	-.6398	.1031	-.307262878213195	-.0867
Germany	DEU	27600076	27600425	1	1.3853	1.3939	1.4967	.0277	-.6974	-.1845	.3044	.7435
Germany	DEU	27600076	27609568	1	1.5091	.9349	.9726	-.2944	.0717	-.0063	-1.1908	1.515
Germany	DEU	27600076	27602213	1	1.7208	-.0994	-.4806	.2276	-1.0181	-.4795	-1.0722	-.5305
Germany	DEU	27600076	27600098	0	1.4056	.0666	1.2341	.2596	-.074	-.8849	-.9906	2.0955
Germany	DEU	27600076	27606988	0	1.3851	-.3646	1.2341	.2355	-.5785	-.8849	-.216	1.0431
Germany	DEU	27600076	27611921	0	1.6693	.1125	1.4187	.056	.204	-1.6678	-.6852	2.0955
Germany	DEU	27600076	27611903	1	1.8409	.7946	.5833	.4304	-1.271	.066	-.5172	-.5305
Germany	DEU	27600076	27600169	1	1.2826	.3678	-1.1996	.1807	-.3529	-.801	-.6425	-1.7277
Germany	DEU	27600076	27610912	1	.8625	-.0219	-.8627	.0487	-.3059	-1.6678	-2.1355	-.5461
Germany	DEU	27600076	27608576	1	1.5837	-.1167	-.5034	.0131	-.9098	-.1442	-.7867	-.5475
Germany	DEU	27600076	27609379	1	1.2398	.8655	.0226	.4041	-.3744	.3149	-.5974	-.5251
Germany	DEU	27600076	27604814	1	1.5301	.5606	.6496	-.2069	-.0502	-.801	-.6852	-.1563
Germany	DEU	27600076	27609185	1	1.4878	.4012	-.227	.5493	.5537	-.0782	-.1722	.6559
Germany	DEU	27600076	27603772	1	-.7179	.1852	-.9607	-.046	-.4899	-.0184	-.8012	-.806
Germany	DEU	27600076	27608059	1	1.3654	-.7221	-1.0611	.3543	-.9729	-.1845	.1435	-.7108
Germany	DEU	27600076	27600486	1	.4268	1.1132	-.7638	.7481	.6059	.6522	-2.1355	-1.7277
Germany	DEU	27600076	27605951	0	1.8115	.0502	.0226	-.3628	-.1117	-.0081	-.5974	2.0955
Germany	DEU	27600076	27601655	1	1.055	.7946	.4173	.6456	-.1485	-.0922	-2.1355	-.7096
Germany	DEU	27600076	27603488	0	-.436	.3128	.586	-.666	-.5529	-.4795	-.9936	2.0955
Germany	DEU	27600076	27603909	0	.1058	.3289	.0226	.0604	.1359	.1527	.0447	-.1563
Germany	DEU	27600076	27605642	0	1.2226	-.5133	-.3802	.1892	.202	-.1817	.3473	1.515
Germany	DEU	27600076	27612032	0	1.2211	-.041	1.9359	.0914	-.8547	-.5309	.9052	2.0955
Germany	DEU	27600076	27608525	0	1.4304	.2607	-.227	.282	-.1235	-.2229	.4817	2.0955
Germany	DEU	27600076	27600131	1	.4531	-.3667	-.0758	-1.3798	-.9157	-.3239	-1.5537	-.6544
Germany	DEU	27600076	27610812	1	-.0084	-1.7305	-1.6896	.2215	-.7933	-.4795	-.7394	-.9101
Germany	DEU	27600076	27607484	0	.1046	1.3403	.7162	.5964	1.5252	-.0671	2.0386	1.2841
Germany	DEU	27600076	27602775	0	1.7682	.7062	.8348	-.7508	-.8589	-.5309	-.8186	.7435
Germany	DEU	27600077	27607316	0	1.0974	-.1167	-.2827	-1.2502	.773	-.5309	-.4948	-1.1811
Germany	DEU	27600077	27611095	1	.138083178539194	.0462534101681312	-.0584400463727196	-.370796756355627	-.296278515533998	-.409198997030397	-.189782759094151	.202123709696063
Germany	DEU	27600077	27610061	1	-.9631	-.0325	.0226	-.597118482891188	-.283	-.486911356674656	-.4688	2.0955
Germany	DEU	27600077	27608719	1	.138083178539194	.0462534101681312	-.0584400463727196	-.370796756355627	-.296278515533998	-.409198997030397	-.189782759094151	.202123709696063
Germany	DEU	27600077	27600720	0	.8776	.3239	.4907	-2.6893	-2.4298	-.4795	-.5945	.9339
Germany	DEU	27600077	27603289	0	-1.0529	-.6447	-.227	-.5167	-2.5602	-.8849	-.1026	-.4607
Germany	DEU	27600077	27600262	0	-.5601	-.4093	.3416	-.811980804181552	-.8671	-.672373178261593	-.8661	2.0955
Germany	DEU	27600077	27601526	1	1.2772	-.4488	-1.2239	-.312	-.8713	-.8849	1.1642	-.4607
Germany	DEU	27600077	27611492	1	.7883	.2629	.0226	.2838	-.6293	-.0468	-.3055	.1216
Germany	DEU	27600077	27609545	1	1.6132	-.1167	.0226	.4963	-.4351	-.1845	-.0987	-.1563
Germany	DEU	27600077	27610341	1	1.2323	-.4174	-1.4945	-.6189	-1.5484	-1.6678	-1.5848	-1.7277
Germany	DEU	27600077	27600177	1	-.6217	.5976	-1.4626	-.4526	-.6629	-.4795	-1.1229	-.9101
Germany	DEU	27600077	27602114	1	.5884	-.0799	-.4806	-.0398	.3073	-.0348	-.1727	.9097
Germany	DEU	27600077	27605766	1	1.0463	1.127	1.9359	-.7553	.7044	-.8849	.3473	1.3857
Germany	DEU	27600077	27609739	0	.8323	.1395	.0226	.1601	-.0568	-.5569	.0215	-.2503
Germany	DEU	27600077	27601985	0	1.2587	-.2662	1.2341	.1184	-.5924	-.219	-.8883	1.1508
Germany	DEU	27600077	27609229	0	.3609	-.4314	.0226	.0802	-.3664	-.4795	-.0823	-.1563
Germany	DEU	27600077	27604640	0	1.5459	.4298	-.4806	-.2367	-.3517	-.2436	.3473	-.4284
Germany	DEU	27600077	27602523	0	1.4014	1.3403	1.9359	-.1332	-.0778	-1.6678	-.5978	1.515
Germany	DEU	27600077	27605505	0	.138083178539194	.0462534101681312	-.0584400463727196	-.370796756355627	-.296278515533998	-.409198997030397	-.189782759094151	.202123709696063
Germany	DEU	27600077	27607778	0	.1764	.0308	-1.5117	-.0614	-.255	-.5193	-.557401197216092	-.1563
Germany	DEU	27600077	27605909	0	1.5322	.7211	1.2341	-.0558	.6745	-.052	.6102	2.0955
Germany	DEU	27600077	27606855	0	.4263	-1.4174	-2.664	-1.1401	-1.0272	-1.6678	-1.5596	-.6544
Germany	DEU	27600077	27602838	0	1.3409	.4435	.7739	-.408	-.4356	-.568	-.4805	2.0955
Germany	DEU	27600077	27606266	0	1.5437	.0308	.0226	-.3614	-.3153	-.4795	.3482	1.0904
Germany	DEU	27600077	27604467	1	.3835	-.983	-1.0217	-.8189	-1.3493	-1.6678	-.414	-.4377
Germany	DEU	27600077	27606407	0	.138083178539194	.0462534101681312	-.0584400463727196	-.370796756355627	-.296278515533998	-.409198997030397	-.189782759094151	.202123709696063
Germany	DEU	27600078	27601993	1	.138083178539194	.0462534101681312	-.0584400463727196	-.370796756355627	-.296278515533998	-.409198997030397	-.189782759094151	.202123709696063
Germany	DEU	27600078	27606357	1	.138083178539194	.0462534101681312	-.0584400463727196	-.370796756355627	-.296278515533998	-.409198997030397	-.189782759094151	.202123709696063
Germany	DEU	27600078	27600729	1	.138083178539194	.0462534101681312	-.0584400463727196	-.370796756355627	-.296278515533998	-.409198997030397	-.189782759094151	.202123709696063
Germany	DEU	27600078	27609457	0	.138083178539194	.0462534101681312	-.0584400463727196	-.370796756355627	-.296278515533998	-.409198997030397	-.189782759094151	.202123709696063
Germany	DEU	27600078	27607371	0	-.582	.0386131811170942	-.091441293118583	-.426386620516657	-.300908382744994	-.399905962249302	-.185243035485004	.138837509676257
Germany	DEU	27600078	27603353	0	.574	.0508785763467344	-.0384620785289429	-.337144315064506	-.293475732385394	-.414824722369124	-.192530972002033	.240435282549261
Germany	DEU	27600078	27603892	0	-.7078	.2842	1.9359	-.6986	.2341	-.0581	.0519	2.0955
Germany	DEU	27600078	27605996	1	-1.2491	.0315351143716851	-.122014332956601	-.477886224294451	-.305197587809776	-.391296701976003	-.181037341323664	.080207860642017
Germany	DEU	27600078	27604117	1	-.8146	.036145247786286	-.10210129771508	-.444343160523724	-.302403914296588	-.39690414252277	-.183776621960903	.11839491281617
Germany	DEU	27600078	27603489	0	-.3796	.0407606863026298	-.0821653475883554	-.410761497139913	-.29960702596923	-.402518035820454	-.18651905481982	.15662590866371
Germany	DEU	27600078	27603041	0	-1.1419	.032672528185368	-.11710138156905	-.469610467249061	-.304508331651862	-.392680171772582	-.181713177651195	.0896293842163994
Germany	DEU	27600078	27609036	0	.138083178539194	.0462534101681312	-.0584400463727196	-.370796756355627	-.296278515533998	-.409198997030397	-.189782759094151	.202123709696063
Germany	DEU	27600078	27608416	0	-1.1242	.504402857974041	.376736279563994	.282316110609155	.9689	.7263	.406815339331246	.582648054228712
Germany	DEU	27600078	27604348	0	.3664	.0486758981030724	-.0479763388652831	-.353170874417331	-.294810523228519	-.412145540188436	-.191222169561778	.222189869358573
Germany	DEU	27600078	27602469	0	.5664	.0507979388002419	-.0388103847840305	-.337731029183395	-.293524597560768	-.414726640555188	-.192483058232544	.239767338713764
Germany	DEU	27600078	27603080	0	.138083178539194	.0462534101681312	-.0584400463727196	-.370796756355627	-.296278515533998	-.409198997030397	-.189782759094151	.202123709696063
Germany	DEU	27600078	27603509	0	-.8452	.0358205755596191	-.103503688689511	-.446705456844517	-.302600660923754	-.396509234166657	-.183583705994276	.115705560004825
Germany	DEU	27600078	27605939	0	.138083178539194	.0462534101681312	-.0584400463727196	-.370796756355627	-.296278515533998	-.409198997030397	-.189782759094151	.202123709696063
Germany	DEU	27600078	27610449	0	.138083178539194	.0462534101681312	-.0584400463727196	-.370796756355627	-.296278515533998	-.409198997030397	-.189782759094151	.202123709696063
Germany	DEU	27600079	27608848	1	.138083178539194	.0462534101681312	-.0584400463727196	-.370796756355627	-.296278515533998	-.409198997030397	-.189782759094151	.202123709696063
Germany	DEU	27600079	27607015	1	-1.1216	-1.0744	-1.1134	-.5094	-.7495	-1.6678	-2.1355	-.4784
Germany	DEU	27600079	27608079	0	.4017	.0490504382861228	-.046358547969942	-.350445741733542	-.294583557348161	-.412601104403168	-.191444716412168	.225292292699764
Germany	DEU	27600079	27609520	0	-.7366	1.363	.1386	-.3195	.0898	-.0255	.0514	-.2103
Germany	DEU	27600079	27609563	0	.138083178539194	.0462534101681312	-.0584400463727196	-.370796756355627	-.296278515533998	-.409198997030397	-.189782759094151	.202123709696063
Germany	DEU	27600080	27600024	0	-1.6399	.2086	.0226	-2.6893	-1.7012	-1.6678	.5755	-1.4704
Germany	DEU	27600080	27606887	1	.785	-.439	-.9333	.6441	-.7756	.0157	-.8488	-1.5298
Germany	DEU	27600080	27600445	0	-.667	.7825	.7717	-.454	-1.0731	.0225	.4886	.5553
Germany	DEU	27600080	27605899	1	.3944	-.7375	-.8826	-.5699	-.8283	-.1091	-1.4541	-1.0913
Germany	DEU	27600080	27605367	1	.138083178539194	.0462534101681312	-.0584400463727196	-.370796756355627	-.296278515533998	-.409198997030397	-.189782759094151	.202123709696063
Germany	DEU	27600080	27604422	1	.0781	-.1743	-.9607	-1.3001	-.8381	-.1968	-.5202	.1216
Germany	DEU	27600080	27607838	1	-.4554	-.103	.6755	-.7919	-.9323	-.5569	-.7867	-.1563
Germany	DEU	27600080	27604511	1	-1.1599	-.2597	-.9607	-.5011	-.0574	-.2607	-.4805	-.7816
Germany	DEU	27600080	27601052	0	-.1342	-.0088	.6407	-.3821	.067	.36	.5684	.3216
Germany	DEU	27600080	27607818	0	-.3718	-.847	1.036	-.5767	-.3231	-.0468	-.6007	1.1013
Germany	DEU	27600080	27603769	0	.3324	.3178	.1386	-1.0059	-.1958	-.3239	.1145	.7945
Germany	DEU	27600080	27605512	0	.1796	.046693912091916	-.056537339977173	-.367591689865828	-.296011577802198	-.409734792445891	-.190044499543282	.205772512980825
Germany	DEU	27600080	27604194	0	.7884	2.6352	.9268	.1053	.3462	-.5309	-1.2695	2.0955
Germany	DEU	27600080	27610458	0	-1.6979	.0634	.0226	-1.3001	-3.7095	-1.6678	-.6852	-.7639
Germany	DEU	27600080	27600505	1	-.9014	.1221	-.3802	-.7919	-1.2167	-.2607	-.9906	.1216
Germany	DEU	27600080	27612203	1	-.0196	-.4351	-1.0611	-.2248	-1.0903	-.3435	-.0553	.1216
Germany	DEU	27600080	27606307	1	1.448	-.4488	.3461	-.6506	-.2638	-.0005	-.5974	.1216
Germany	DEU	27600080	27609065	1	.4271	-.9334	-.3802	-1.7857	-.9353	-.4795	-1.5848	-.4607
Germany	DEU	27600080	27611712	1	-.0342	-.59	-1.0345	-.2054	-.8948	.1283	-.0027	-.428
Germany	DEU	27600080	27612235	0	.3012	1.3403	1.9359	.3477	.6684	.3603	1.4152	1.515
Germany	DEU	27600080	27608906	0	-.3268	-.4174	.0226	-.6491	-.8776	.1283	-.3272	.1216
Germany	DEU	27600080	27603949	0	-.0363	-1.3463	-.8417	-.3645	-.8073	-.0864	-.6378	.1216
Germany	DEU	27600080	27605383	0	1.9868	.1197	.4173	-.0826	-.5873	-.0258	2.0386	1.515
Germany	DEU	27600080	27601336	0	.979	-.9433	-.4728	.0464	-.2167	-.5309	-.0585	.0941
Germany	DEU	27600080	27601549	0	.7869	.2544	.6847	-.8293	.7353	-.8849	-1.5848	1.2147
Germany	DEU	27600080	27605969	1	-.3103	-.5946	-.0607	.2927	-.193	.2714	-.3055	-.4784
Germany	DEU	27600080	27601384	0	.2024	-.5831	.8038	.5828	.8764	1.3485	.5339	.9444
Germany	DEU	27600080	27606868	0	-.3611	-.1629	-1.0761	-.6184	-.6288	-.1091	.1693	-.4607
Germany	DEU	27600081	27602274	0	.3163	.1751	-.7183	-1.1118	-2.4883	-.7106	-.2432	2.0955
Germany	DEU	27600081	27603467	1	-.1277	-.8452	-1.5865	.1083	-.852	-.3164	-2.1355	-1.1642
Germany	DEU	27600081	27610072	1	1.3773	-.1106	-1.5117	-.6402	-1.0653	-1.6622	-.9906	-1.3384
Germany	DEU	27600081	27610082	1	-.3756	.3875	-.227	-.0683	.1605	-.1845	-.3055	.1216
Germany	DEU	27600081	27610249	0	.8222	.1892	-.4806	.0307	-.0279	.2504	.0254	.7864
Germany	DEU	27600081	27602121	0	.0636	.967	.1882	.5265	.579	-.0026	.3473	.7099
Germany	DEU	27600081	27611917	0	-1.1922	1.1352	1.9359	.0247	.9228	-1.6678	.0593	2.0955
Germany	DEU	27600081	27611776	0	.138083178539194	.0462534101681312	-.0584400463727196	-.370796756355627	-.296278515533998	-.409198997030397	-.189782759094151	.202123709696063
[truncated: 4,505 more rows]
