# Supplementary material for: Antecedents of adolescent students’ ICT self-efficacy: The ICT dataset
Source: Data Brief. 2020 Oct 22;33:106437. doi: 10.1016/j.dib.2020.106437 (PMC7644865; doi:10.1016/j.dib.2020.106437)
Supplement: Supplementary file 2 [file mmc2.zip › Greece.csv]

CNTRYID	CNT	CNTSCHID	CNTSTUID	ST004D01T	ESCS	INTICT	COMPICT	HOMESCH	ENTUSE	USESCH	SOIAICT	AUTICT
Greece	GRC	30000001	30004764	1	-.2714	-1.2737	-.3143	.7067	.1016	1.0588	1.1102	-.4423
Greece	GRC	30000001	30004465	1	-1.5518	.2032	.4173	.2123	.2693	.4765	.8038	-.3297
Greece	GRC	30000001	30004247	1	-1.1685	-.6853	-.4224	.8362	.7287	.9613	-.2799	.7105
Greece	GRC	30000001	30000506	1	-.8835	-1.3452	-1.1926	-.6983	-2.5103	-1.6678	-.6852	-1.1252
Greece	GRC	30000001	30005231	1	-.6951	-.5769	-.9358	1.1825	.9105	.7175	-.0992	-1.5751
Greece	GRC	30000001	30006089	0	-1.9435	.3404	.8348	-1.1401	.3063	-.2644	-1.1698	-.6947
Greece	GRC	30000001	30004806	0	.4258	-.6593	.4306	.8153	.6288	1.1218	1.4793	-.6348
Greece	GRC	30000001	30004011	0	-1.9958	-.0862	.0226	.7113	.8779	1.5721	.5755	.1216
Greece	GRC	30000001	30005284	0	-1.0823	-.0862	.6496	.7673	-.0931	1.0062	.5755	-.1563
Greece	GRC	30000001	30005439	0	-2.4929	-2.9627	-2.664	.3583	-1.091	.4394	-.3733	-.222
Greece	GRC	30000001	30000696	0	-1.3086	-.969205799990233	-2.664	.49307687842715	-.270619450089796	1.2927	.3379	-1.45772608029449
Greece	GRC	30000001	30001487	0	-.0876	2.6352	-2.664	3.6039	2.0066	3.4661	-1.1908	-2.462
Greece	GRC	30000001	30000709	0	-.089	-.4569	-.7263	.818591836288107	.464668471464951	.608216560592148	2.3404	-.3514
Greece	GRC	30000001	30000936	0	-.9605	-1.4174	-2.664	.6315	-.3264	.9401	-2.1355	-1.0844
Greece	GRC	30000001	30005724	0	.9361	-.0862	.6496	.6834	.1912	.596	1.2262	.1216
Greece	GRC	30000001	30003461	0	-.2762	2.6352	1.9359	3.6039	3.3678	3.6292	.5755	.1216
Greece	GRC	30000001	30001658	0	.7492	2.6352	1.9359	-.6081	1.3198	-1.0529	2.4277	1.2147
Greece	GRC	30000001	30003766	0	-.4533	-.817	-.0055	.6734	-.0764	1.2408	-.3553	-.946
Greece	GRC	30000001	30000018	0	-.271	.8655	.8038	.7295	-.2	.8122	1.0638	.2585
Greece	GRC	30000001	30004091	0	-1.4215	-.4319	-.5777	.394	-.0012	1.278	.4251	.4392
Greece	GRC	30000001	30002236	0	-.3284	-.2662	.0226	-.2671	.0241	-.5309	.5755	.1216
Greece	GRC	30000001	30005569	0	-.9372	-2.9627	-2.664	.6333	.8779	1.1815	2.4277	-.7351
Greece	GRC	30000001	30002674	0	-1.6497	-.7221	-.6315	-2.6893	-1.0294	-1.6678	-.309	-1.8562
Greece	GRC	30000001	30005430	0	-1.4663	2.6352	.7398	.9205	.0348	2.2006	.8382	-.1334
Greece	GRC	30000001	30000315	0	-.9881	-2.9627	-2.664	-1.0104	-1.5079	-1.6678	-2.1355	-2.5027
Greece	GRC	30000001	30000598	0	-.4611	.0939104367227285	.00508829393605879	.175498917026896	.167223694468266	.00112106126146317	.208485201753632	-.216177746959066
Greece	GRC	30000001	30000093	0	-1.176	-.8286	.0226	.4767	-.7692	.6619	.1648	-.5251
Greece	GRC	30000001	30001565	0	-1.0515	-.5717	.0226	-1.3001	-.5071	-.7106	-.0553	-2.5027
Greece	GRC	30000001	30005476	0	.0897	.0017	.0226	.1053	-.9291	.4394	-.1972	-2.5027
Greece	GRC	30000001	30005257	0	-.8802	-.4136	-.9659	.7281	-.4303	.7372	-.6852	-.7108
Greece	GRC	30000001	30005789	0	-.2902	2.0175	.231	.09	.6266	.5038	2.0386	.3244
Greece	GRC	30000001	30002688	0	-.103	-.0862	.0226	.7165	-.0408	1.0062	.5755	.1216
Greece	GRC	30000002	30002320	1	.3161	.215	.3461	.6402	.3095	-1.6678	2.4277	-.5475
Greece	GRC	30000002	30004839	1	1.0439	-.2479	.4562	.8271	-.0347	-.8849	.3482	-.1563
Greece	GRC	30000002	30001005	1	-.6753	.146412442836369	.0491182071717865	.076	-.191	.213	.8038	-.2503
Greece	GRC	30000002	30000471	1	-1.267	.1166	1.1657	-.2453	-.6352	.1154	.9	.8136
Greece	GRC	30000002	30003556	1	-.137	-.4203	-.3827	-.3802	-.3293	-.0614	.1701	-.959
Greece	GRC	30000002	30001775	1	.3625	1.7162	.1386	.3188	1.3436	.1381	.5755	.4994
Greece	GRC	30000002	30004231	1	.8506	2.6352	-.2614	-1.1635	1.3578	-1.6678	-.5637	-.5292
Greece	GRC	30000002	30004008	1	-.6938	-.0862	.0226	3.6039	1.4989	-.8849	.5755	-1.1252
Greece	GRC	30000002	30003629	1	-1.3578	1.7671	.9192	-.466	1.0801	-.4795	1.5037	-.1314
Greece	GRC	30000002	30000742	1	-1.1478	1.1493	.7059	1.7861	.7642	1.1328	.9911	-.222
Greece	GRC	30000002	30005937	1	-1.9185	-.549	-.227	.2567	-.1857	-.182	-.3907	-.2503
Greece	GRC	30000002	30001890	1	.5754	-.1789	1.9359	.4349	-.5985	.9078	.5755	2.0955
Greece	GRC	30000002	30005631	1	-1.2269	-.7162	-.9486	1.1915	-.2222	.6726	-.3727	-.5912
Greece	GRC	30000002	30002809	1	1.0596	-.2479	.0226	.7113	-.7686	.9697	.5755	.1216
Greece	GRC	30000002	30005988	0	1.4219	1.1493	.1386	-.383	-.0895	-.801	.1693	-.1563
Greece	GRC	30000002	30000769	0	-.1909	-.5743	.0226	-.698	.0309	-.396	-.3912	-.2503
Greece	GRC	30000002	30004200	1	1.3174	.4012	.4173	-.0096	-.2558	-.5676	.3482	.1216
Greece	GRC	30000002	30003889	0	-.8626	-.7049	1.1381	-.5051	-.5577	-.8849	-.2852	-.2503
Greece	GRC	30000002	30002616	0	-.8816	-.7709	.0226	-.0412	.6635	.4386	-.4801	-.7496
Greece	GRC	30000002	30004954	0	-1.5213	.67	.1386	-1.1401	-.2064	-.6274	.8038	-.7789
Greece	GRC	30000002	30003284	0	.0996	.0789	.0226	.0042	2.2907	.9007	.5755	.1216
Greece	GRC	30000002	30005153	0	-.8563	-1.0753	-1.762	.2391	-1.3071	-.2306	-2.1355	-.6879
Greece	GRC	30000002	30001441	0	.9839	1.4003	-.0094	3.6039	.7957	3.6292	.5755	.1216
Greece	GRC	30000002	30000570	0	-1.5397	-.4314	.0226	.5065	.0124	.3456	.5755	-.5475
Greece	GRC	30000002	30001657	0	-.1358	.0789	-.227	.6333	.8764	-1.6678	.5755	-.1563
Greece	GRC	30000002	30004153	0	1.3775	-.0862	.0226	1.2816	-.4382	-1.6678	.5755	.1216
Greece	GRC	30000002	30004655	0	-.7863	-.6463	.0226	2.006	2.3611	-.3181	.1693	.1216
Greece	GRC	30000002	30000111	0	1.0819	1.3697	.7162	.2669	.8754	-.4694	1.3467	2.0955
Greece	GRC	30000002	30005097	0	.1377	.4012	.8348	1.0624	1.4521	-1.6678	-.8512	-.2201
Greece	GRC	30000002	30005501	0	.3235	-.7199	.5833	-.2189	-.434	-.4694	1.1171	1.0448
Greece	GRC	30000002	30001788	0	-.3226	.4613	.8038	.7276	1.2883	-1.6678	1.1417	.4725
Greece	GRC	30000002	30003030	0	1.1569	-1.095	-1.9803	-.283	-.2958	.1576	-2.1355	-1.7277
Greece	GRC	30000003	30000655	1	-.077	1.4003	.7804	.6819	.2955	-.5531	.9636	.1216
Greece	GRC	30000003	30000714	1	.161	-.4203	1.0108	.0247	-.6083	-.8849	.0256	.1216
Greece	GRC	30000003	30003173	1	.131	1.014	-.6315	-.1324	-.2152	-.025	-.6852	-.1563
Greece	GRC	30000003	30005377	1	-.7646	-.0862	-.6315	.7949	.103	-1.6678	-.6852	-2.5027
Greece	GRC	30000003	30003714	1	.031	.7763	1.2867	-.4325	.4465	-1.2919	.1693	.6113
Greece	GRC	30000003	30003289	1	-.0663	-.7737	-.6928	-1.1433	-1.0997	-1.6678	-2.1355	-1.1252
Greece	GRC	30000003	30000645	1	-2.156	-.8189	-1.6543	.3875	-.157	.8121	.1747	-.4256
Greece	GRC	30000003	30005054	1	.225	.67	1.4967	1.2836	1.0729	1.5721	.9628	2.0955
Greece	GRC	30000003	30000949	1	-1.8319	-.5872	.0226	-2.6893	-3.5596	-1.6678	-2.1355	-1.7277
Greece	GRC	30000003	30000635	1	-.8324	2.6352	1.2341	.1972	.7353	-1.6678	1.836	-.2503
Greece	GRC	30000003	30002764	1	-.6062	.967	.5833	.1588	-.0689	.1113	1.1217	-.3362
Greece	GRC	30000003	30001429	1	-.3072	-.2479	.0226	.3215	-.239	.8415	.3482	.1216
Greece	GRC	30000003	30001326	1	-.2607	-.4925	-1.6877	-1.7257	-1.1103	-.8849	-.532	-.806
Greece	GRC	30000003	30003712	1	-.33	2.6352	-1.0611	-.7762	.2094	-.0915	-.8657	-.2778
Greece	GRC	30000003	30005482	1	.2896	.3889	.0226	.7002	-.6064	.373	.0447	-.5475
Greece	GRC	30000003	30004178	1	1.3584	.631	1.9359	3.6039	.3718	-1.6678	2.4277	2.0955
Greece	GRC	30000003	30004916	1	-.4221	-.4203	-.7902	-.3953	-.8497	-1.6678	-.4948	-.2503
Greece	GRC	30000003	30002849	1	1.4744	-.2479	.0226	-.052	.3933	.2583	-.3912	.1216
Greece	GRC	30000003	30001971	0	-.1874	-.2662	.0226	.2209	-.4954	.4394	.5755	.1216
Greece	GRC	30000003	30001710	0	1.1233	.4012	-.7638	.1053	.0933	-1.6678	.5755	.1216
Greece	GRC	30000003	30004936	0	1.3275	.792	.0226	-.2626	.448	-1.6678	.5755	.4777
Greece	GRC	30000003	30005382	0	1.1119	2.6352	.8348	.5643	.9496	-1.6678	-.8542	2.0955
Greece	GRC	30000003	30000573	0	.7651	.3289	.0226	-.3859	.4047	-1.6678	.5722	.1216
Greece	GRC	30000003	30005629	0	-.8127	1.3403	1.1355	.7113	-3.7095	1.0062	.5755	2.0955
Greece	GRC	30000003	30003241	0	-.8065	.4012	.0226	.0301	.5664	.872	.5755	.1216
Greece	GRC	30000003	30003306	0	-.3883	.0666	.6825	.2484	-.2454	.6792	.0256	.1216
Greece	GRC	30000003	30002578	0	1.2202	1.1493	-.2493	.2134	.227	1.0643	2.4277	-.7685
Greece	GRC	30000003	30004716	0	1.3472	.5404	1.9359	.0116	.2778	-1.6678	-.1566	.8136
Greece	GRC	30000003	30003895	0	.771	.7665	1.9359	1.1554	1.5932	3.6292	1.3664	2.0955
Greece	GRC	30000003	30004907	0	.0461	-1.5214	.0226	3.6039	1.4685	3.6292	.5755	.1216
Greece	GRC	30000003	30003878	0	1.2129	.4012	.8348	-2.6893	-.0691	-.4753	.5755	-.7816
Greece	GRC	30000003	30005755	0	-1.0287	.7332	1.9359	1.2836	.4989	-1.6678	2.4277	2.0955
Greece	GRC	30000003	30005414	0	.9642	1.4003	.834897988730715	1.77898245215673	.8779	3.6292	1.24505616531737	.685828136316292
Greece	GRC	30000004	30001013	1	-.3626	-.2741	-.7638	.3309	.8001	.009	-.6852	-.959
Greece	GRC	30000004	30000509	1	-.7622	.1852	1.1381	.6533	1.6842	-.5011	.5837	.1216
Greece	GRC	30000004	30003229	1	-.8645	-.0862	.0226	-.0266	.2874	.3643	.5755	.1216
Greece	GRC	30000004	30002158	1	-.4871	.0789	.4683	-.1683	.1711	-1.6678	1.3617	-1.3703
Greece	GRC	30000004	30002662	1	-.0197	-1.3452	-.2718	.6253	-.0408	.6878	-.1566	-.5912
Greece	GRC	30000004	30005315	1	1.274	-.2624	-.227	-.073	.0513	-.1003	.775	-.8198
Greece	GRC	30000004	30000488	1	1.0793	-1.2054	-.3488	.5911	-.2657	1.0196	-.0246	-.3019
Greece	GRC	30000004	30004168	1	.3035	-.2662	-.9607	-.6842	.0679	.931	-.8627	-1.3017
Greece	GRC	30000004	30002161	1	-1.3264	.5266	1.0929	.68	.7991	.28	.5722	.8567
Greece	GRC	30000004	30000490	1	.3778	-.6447	.0226	.6009	.2037	.9291	.3482	-.4607
Greece	GRC	30000004	30005464	1	-.5279	.6636	-1.1412	.2539	-.1212	.7061	-.0987	-1.2473
Greece	GRC	30000004	30006034	1	-2.0586	.0502	.4445	.554	-.3063	.5331	-.1727	-.6185
Greece	GRC	30000004	30003224	1	.6321	-.2479	.0226	-.0699	.6347	.2309	1.1171	-.2726
Greece	GRC	30000004	30004237	1	-.9462	-.0862	-.7638	-.112	.1074	-.0615	.5755	-.959
Greece	GRC	30000004	30003676	1	-.2364	-.4136	-.4728	-.2886	-.544	-.2198	.5755	-.6195
Greece	GRC	30000004	30004218	0	-.6327	-.2479	.0226	-.1327	-.052	-.0901	1.0854	-.2503
Greece	GRC	30000004	30004397	0	1.0301	2.6352	.9964	.7811	.2791	1.1766	1.536	1.2841
Greece	GRC	30000004	30003446	0	-1.0914	-.2479	.0226	1.0644	.6452	-.4318	.075	-.2503
Greece	GRC	30000004	30002771	0	-1.3674	-1.6181	-1.9209	.9516	.7989	-.0891	-1.1908	-1.6909
Greece	GRC	30000004	30005646	0	-.4163	-.0862	.0226	.634	.9251	1.6715	.5755	.1216
Greece	GRC	30000004	30000672	0	-.2255	1.4003	1.2899	.7445	1.3458	-.7946	2.4277	.0876
Greece	GRC	30000004	30004283	0	-.3149	-.2479	.0226	.6637	.5811	-.1787	.1648	-.3969
Greece	GRC	30000004	30005870	0	-.9141	-.2479	.0226	1.2836	.8779	-1.6678	.5755	.1216
Greece	GRC	30000004	30000473	0	-.5323	-.3587	-.5263	.4572	-.0937	.8746	1.1171	-.409
Greece	GRC	30000004	30002373	0	-.7143	.9637	.1386	-.5531	.9216	-.4708	-.4805	-.959
Greece	GRC	30000004	30001506	0	.0679	-1.1813	-1.263	.6174	-.6667	.8141	-.5764	-1.0169
Greece	GRC	30000004	30000915	0	-.9131	1.4003	1.9359	3.6039	1.2412	.5361	.5755	-.4607
Greece	GRC	30000004	30002599	0	-.574	-.7716	-1.4747	.8358	-.4213	1.2687	-.3036	-.6774
Greece	GRC	30000004	30000340	0	-1.0089	1.4003	.0226	3.6039	4.8357	.4394	1.6922	.8567
Greece	GRC	30000004	30003356	0	-2.0643	-.2662	-.3802	-.5382	-.9886	-.2533	-.3912	-.7496
Greece	GRC	30000004	30004489	0	1.6382	-1.3452	-1.1926	3.6039	3.5634	3.6292	.5755	.1216
Greece	GRC	30000004	30004618	0	-.8409	.2032	-1.5883	-.7289	.4997	-1.5744	-1.5596	-1.2711
Greece	GRC	30000004	30001494	0	-1.2983	-1.0227	-1.0611	-.3511	-.5593	-1.6678	-.4948	-1.4637
Greece	GRC	30000005	30002345	1	-.6565	-2.0452	.586	.5444	.2161	.6614	-.6852	-1.4273
Greece	GRC	30000005	30003191	1	-.8137	-.59	.0226	-.0556	-.5266	-1.6678	-.2821	-.5912
Greece	GRC	30000005	30001210	1	-1.464	-1.0981	-1.4259	-.5542	-.7722	-.7368	1.8077	1.0641
Greece	GRC	30000005	30004787	1	.5226	-1.3452	.0226	.5921	1.0985	1.4644	.5755	.1216
Greece	GRC	30000005	30001041	1	-1.2869	.1461	-.227	.2594	.7057	1.1181	.5755	.1216
Greece	GRC	30000005	30000369	1	1.151	2.6352	1.9359	.213	.961	-.7368	2.0386	1.3857
Greece	GRC	30000005	30002226	1	-.2302	.0692	.4173	.1818	1.1742	-.1278	-.3763	.5553
Greece	GRC	30000005	30005608	1	-.9842	.0161	-.7183	.1129	-.76	.1209	.3482	-.8947
Greece	GRC	30000005	30003677	1	.1593	.9718	-.0154	.8453	-.0111	.4239	.1922	-.2503
Greece	GRC	30000005	30005402	1	.1732	-.0862	.0226	1.2836	.8694	3.6292	.3482	-.4607
Greece	GRC	30000005	30000283	1	-.0407	-1.0674	-.9607	-1.7857	-1.8781	-1.6678	-2.1355	-1.7277
Greece	GRC	30000005	30003240	1	1.1421	-.0692	-.7836	-.5108	-1.2244	.1953	-.3206	-.9111
Greece	GRC	30000005	30000094	1	-.2021	.5389	1.9359	.7464	1.4389	-1.6678	2.4277	2.0955
Greece	GRC	30000005	30003683	1	-1.0164	-1.4093	-1.0935	1.0696	-.4626	.5236	-.814085575011849	-2.5027
Greece	GRC	30000005	30001203	1	-1.5383	-.5717	-.5034	.4178	-.4543	.7895	1.3918	.1216
Greece	GRC	30000005	30001513	1	-1.6838	.4012	.4173	.6624	1.0207	.8132	.075	-.3297
Greece	GRC	30000005	30003953	0	-.0643	.5389	.0226	2.1592	1.6964	.5965	.9863	.7627
Greece	GRC	30000005	30004592	0	-1.4158	-.1968	-.472	-.8772	.4716	-.475	1.3918	1.0448
Greece	GRC	30000005	30002318	0	-1.0743	-.5791	-.9145	.6839	-1.1051	1.0079	.5755	.1216
Greece	GRC	30000005	30003261	0	.938	.2032	-.335	-.7644	.1466	-.2777	.775	.0876
Greece	GRC	30000005	30003772	0	1.1609	-1.3832	-.6184	.6333	-.2222	1.0646	.0154	2.0955
Greece	GRC	30000005	30005677	0	-.4496	.6544	1.1381	.0438	1.037	.2291	.9863	.1216
Greece	GRC	30000005	30001069	0	-.4572	-1.3452	-1.1926	.1053	-.9291	.4394	-.6852	-1.1252
Greece	GRC	30000005	30004701	0	-.5308	-.2662	.0226	.0473	-.0044	-.1452	.5755	-.8198
Greece	GRC	30000005	30001047	0	-.1116	.6555	.5433	.0483	.0479	-.037	1.3471	2.0955
Greece	GRC	30000005	30005016	0	-1.8055	-1.0138	-.6843	1.2836	.8779	1.5721	-.1727	-.5251
Greece	GRC	30000006	30003279	1	-1.0029	-.2662	.0226	.3942	-1.2323	.0786	.3482	.1216
Greece	GRC	30000006	30005304	1	.7175	-.4136	-.227	.2922	-.8273	-1.6678	-2.1355	-1.1252
Greece	GRC	30000006	30001486	1	-.862	-.0862	-.227	2.108	1.1038	.5783	.3482	-.2503
Greece	GRC	30000006	30001374	1	1.3183	-1.347	-1.3577	-.869	.3997	.251	-1.5596	-1.2711
Greece	GRC	30000006	30004259	1	-.7948	.67	-.3802	-2.6893	-.1034	.2176	-.3004	-.3297
Greece	GRC	30000006	30001204	1	1.0405	-.0219	-.6315	.0455	-.0857	.2137	-.3912	-.3086
Greece	GRC	30000006	30001159	1	-.2856	-.7221	-.227	.1842	.2843	-.3768	-.4948	-.7496
Greece	GRC	30000006	30000149	1	-.8007	1.1493	.7162	.0789	.4066	-.4694	.3948	.06
Greece	GRC	30000006	30002392	1	-2.02	2.6352	1.9359	-.1183	.4832	.2317	-.6852	1.0448
Greece	GRC	30000006	30000651	1	-.1744	.2086	1.4967	-.2636	.8813	.275	-.6852	.4104
Greece	GRC	30000006	30004121	1	-.1485	-.089	-.227	-.5766	-.341	-1.6678	.542	.1216
Greece	GRC	30000006	30005713	1	.48	-.0862	-.7638	1.2836	-.1396	-.2155	-.1566	-.4607
Greece	GRC	30000006	30004646	1	.4342	-.0862	.0226	1.2764	.8779	1.5721	.5755	-.9299
Greece	GRC	30000006	30006025	1	.0216	.468	.4173	-.6184	.0505	-1.6678	-.2821	-.2503
Greece	GRC	30000006	30004580	1	-1.25	-.7737	.0226	-.7872	-1.0178	-1.6678	.5755	-.959
Greece	GRC	30000006	30001590	1	-.4111	1.153	1.1657	-.9602	.1495	-1.6678	1.2027	1.1232
Greece	GRC	30000006	30003831	1	1.1257	1.1493	-.3048	.2257	.2346	-.0745	.3473	-.1865
Greece	GRC	30000006	30005840	1	1.1539	.2746	.5833	-.4802	.0451	.344	1.3467	.1216
Greece	GRC	30000006	30005811	1	-1.1567	-.8887	1.0043	-.2467	-1.1186	-1.6678	-1.5848	.5505
Greece	GRC	30000006	30003208	1	-.9365	1.1352	.5347	-.0175	-.4924	.1761	.9254	-.2503
Greece	GRC	30000006	30004755	0	-.3363	-.817	-.2737	.4167	-.358	1.6223	-.2301	-1.6922
Greece	GRC	30000006	30005687	0	.0029	-.4343	.0226	.3999	.6601	-.0614	1.1375	.1216
Greece	GRC	30000006	30000449	0	1.2507	.967	.9247	.5421	.8779	.5156	2.0386	.4777
Greece	GRC	30000006	30004392	0	-.9885	-.7306	-2.664	-2.6893	-1.061	-1.6678	.5755	-2.5027
Greece	GRC	30000006	30003585	0	-1.7764	.215	.7162	-.0563	.3375	-1.6678	-.4805	-.331
Greece	GRC	30000006	30001099	0	-.0694	.4149	-.2943	.7113	-.0842	1.0062	.5755	-.946
Greece	GRC	30000006	30003448	0	-.9431	-.2479	.0226	.7113	.8159	1.0062	.5755	-1.3017
Greece	GRC	30000006	30001828	0	1.3199	1.1576	1.9359	.4746	1.3265	.216	2.0386	2.0955
Greece	GRC	30000006	30002042	0	.9886	-.5743	-.3802	-.6051	-.0488	-.4932	-.4805	.4777
Greece	GRC	30000006	30003779	0	.7987	.9526	1.9359	3.6039	4.8357	-.1443	2.4277	2.0955
Greece	GRC	30000006	30006033	0	1.4971	-.2479	.0226	.7908	.5814	1.5907	.5755	-.2503
Greece	GRC	30000006	30003733	0	.1765	-.2298	-.5034	-.486	.0135	.4195	.5755	.1937
Greece	GRC	30000006	30002720	0	1.1392	.6724	-.335	-.0724	.2713	-.363	.5755	.7627
Greece	GRC	30000006	30001629	0	-.803	-.0219	-.6315	-1.4389	.9484	-.526	-1.2871	-.4607
Greece	GRC	30000006	30003163	0	-.7126	.9526	1.9359	3.6039	2.4518	-1.2919	2.4277	2.0955
Greece	GRC	30000007	30004170	1	-1.0618	-.7001	-1.0611	.0469	-.665	.4829	-.9057	-.6353
Greece	GRC	30000007	30003827	1	-.0143	-.8802	.6907	.5988	.0374	3.6292	1.0897	.6859
Greece	GRC	30000007	30005030	1	-2.2967	-1.0138	-.7249	.9068	.0188	1.6232	-.2004	-.5251
Greece	GRC	30000007	30003468	1	1.1434	-.278785748291197	-.3802	.9418	.3852	1.4521	-.9759	-.526452416299996
Greece	GRC	30000007	30000819	1	-.9145	-.5034	-.227	.2714	1.0369	-.3646	-.0823	-.2503
Greece	GRC	30000007	30001021	1	-.4031	-.2479	-.4728	-.6712	.1311	.1217	-.3912	-.7496
Greece	GRC	30000007	30005674	1	-.3048	.4718	.1386	-.7819	-.8865	-1.5744	-.5798	-.6195
Greece	GRC	30000007	30000186	0	-.8377	-1.099	.917	-.6712	-1.3966	.3122	-2.1355	-.4607
Greece	GRC	30000007	30004411	0	1.0729	.351815009023786	.320895110405204	.433310988784335	.7871	.0746452062792018	.390470373056129	.130978512424258
Greece	GRC	30000007	30004863	0	-.6561	-.395385635760973	-.670376082735976	.2763	.388	-.0815187114765558	-1.266	-1.0507
Greece	GRC	30000007	30001344	0	.6578	-.0862	.0226	-.2587	.9227	1.3183	.5755	.1216
Greece	GRC	30000007	30005216	0	-.3578	.631	1.9359	2.4131	4.4978	2.2769	1.536	2.0955
Greece	GRC	30000007	30004062	0	.2863	.3449	-1.1346	.1957	-.0405	.8383	-.0504	2.0955
Greece	GRC	30000007	30005013	0	-1.5029	-.3355	-.2501	.6425	-1.1768	-1.6678	-.3036	-.6621
Greece	GRC	30000007	30005400	0	-.8003	-.104506729254314	-.294580082448705	-2.6893	-.2557	-.5491	-.354695920650566	-.536564783320564
Greece	GRC	30000007	30000307	0	-.3724	-.2479	.9726	-.4229	-.2795	.2582	.5755	1.1508
Greece	GRC	30000007	30001383	0	-.4411	-.3334	.0226	2.5694	.1481	.6512	-.0553	-.9299
Greece	GRC	30000007	30001004	0	-.6489	.7825	.5347	.0069	.3536	.1609	-.4805	-.8443
Greece	GRC	30000007	30002261	0	-1.5308	-.7559	-.5492	.9395	-.2285	1.006	1.802	-.5711
Greece	GRC	30000007	30003740	0	-1.5585	.00860625217552821	-.128418648568158	.150155970193701	.062827424791648	.0406462081705804	.186812183703552	-.368979440633931
Greece	GRC	30000007	30001983	0	-.3969	-.0862	.0226	-2.6893	-3.7095	.6532	.5755	.1216
Greece	GRC	30000007	30003817	0	-1.8331	-1.3807	-1.161	.8394	-.1461	1.0196	.9628	-1.775
Greece	GRC	30000007	30003464	1	-1.758	.6424	.8877	.8678	.5019	.685	.075	.8917
Greece	GRC	30000007	30004972	0	-.5211	.4012	.8116	1.428	.4863	1.766	2.4277	.1216
Greece	GRC	30000007	30001163	0	-.3898	-.5268	.0226	-.2765	-.7158	-.5309	-.928	-.7108
Greece	GRC	30000007	30004596	0	-1.5876	1.4003	1.9359	-1.6841	1.4731	.4071	-.0415	2.0955
Greece	GRC	30000007	30003814	0	-.557	-.2479	.0226	.7113	-.0408	.6213	-.2852	-.7496
Greece	GRC	30000007	30003926	0	.829	-.0055	-.227	1.2836	.3186	1.5721	-.3733	-.2503
Greece	GRC	30000007	30001799	0	-.475	-1.4288	-.227	-2.5303	-1.38422736920619	.3519	-.723328964715001	-1.0101
Greece	GRC	30000007	30005985	0	.4684	.2718	.0226	.8303	.5122	1.3806	1.5037	.1216
Greece	GRC	30000007	30001880	0	.7983	-1.01403203500691	-1.50787632955542	-.921662099234785	-1.7375	-.776399632820866	-1.33702499142682	-2.5027
Greece	GRC	30000007	30002468	0	-.9401	-1.1299	.0226	3.6039	3.176	1.5721	-.6852	.1216
Greece	GRC	30000007	30005893	0	-.4653	.325057897138832	.220229366234531	.546639942074573	.958	.216240175030282	.461623304251519	.00619831552777433
Greece	GRC	30000007	30000544	0	.0076	-.2479	-.227	1.2836	.8779	1.5721	.5755	.4994
Greece	GRC	30000007	30005601	0	-.6132	.0820872487606098	-.0134158120917264	.171986376282109	.152754337244087	.00659925958921669	.205481314342098	-.23735611182871
Greece	GRC	30000008	30000951	1	-1.0293	-.0862	-.5907	3.6039	1.8309	1.0062	.3379	-1.0156
Greece	GRC	30000008	30000657	1	-.8199	-.0219	-.227	-.2157	-.1065	.5005	.0256	-.4607
Greece	GRC	30000008	30000971	1	-.8715	-.2479	-1.0611	.1029	.1844	.137	.0256	-.5461
Greece	GRC	30000008	30004799	1	-.7196	.7763	-.6047	1.9407	.7724	.6402	.8474	-.611
Greece	GRC	30000008	30005998	1	.0357	.8762	.9726	-.5699	-.3115	.1414	.3482	-.2503
Greece	GRC	30000008	30000169	1	.7337	-.0862	-.4806	.6736	.6503	.4575	.1648	-.2503
Greece	GRC	30000008	30005831	1	-.5708	.074	1.1355	1.6769	1.4613	2.0367	1.6284	.0208
Greece	GRC	30000008	30002903	1	-.5157	-.0862	.0226	-.2294	-.3244	-.7368	.1922	.1216
Greece	GRC	30000008	30005092	1	-.6318	-.1599	-1.1926	.012	-1.018	.2366	-.6852	-1.1742
Greece	GRC	30000008	30003483	1	-1.1651	-2.9627	-2.664	-2.6893	-3.7095	-.0558	-1.94116539605002	-2.32537886497447
Greece	GRC	30000008	30001035	1	.7186	1.1592	1.2899	-.7822	-.6141	-.0026	-.2192	1.0383
Greece	GRC	30000008	30004524	1	1.2958	1.153	1.2867	.3788	1.0653	.5733	2.4277	-.5461
Greece	GRC	30000008	30003044	1	-.8709	.4121	-.4728	-.1079	.2696	.2493	-.4771	-.4607
Greece	GRC	30000008	30002181	0	-.022018358369669	.128041566109389	.0585058695546098	.185638904906675	.208993774174564	-.0146933786788824	.217156811325814	-.155040132139808
Greece	GRC	30000008	30000669	0	1.2736	.0624	1.9359	.2409	.7556	.3206	1.802	2.0955
Greece	GRC	30000008	30004743	0	-1.2273	1.1576	1.9359	1.0424	.1725	.4275	1.0267	2.0955
Greece	GRC	30000008	30000640	0	-.4621	.3317	-.732	-.7911	-.3045	-.2777	-.0987	-.2778
Greece	GRC	30000008	30003117	0	-.6147	.9454	-.5836	-.5798	-.0154	.6487	.4316	-.9101
Greece	GRC	30000008	30006010	0	-.7284	.7361	1.4187	-.4552	-.0869	.7182	1.2107	-.2274
Greece	GRC	30000008	30002213	0	.2591	.149893736987804	.0927060267513834	.19213094756204	.235736719273351	-.0248184419314895	.222708737018501	-.115897284242976
Greece	GRC	30000008	30004518	0	-.2182	.3464	1.0433	.946	.7687	.3249	1.1375	.2224
Greece	GRC	30000008	30005486	0	.7441	.153	-.7451	3.6039	.7272	-.6073	-1.036	1.4234
Greece	GRC	30000008	30001025	0	.6757	-1.6127	-2.664	.7196	-.3943	-1.6678	.5755	2.0955
Greece	GRC	30000009	30002602	0	-1.3102	.5376	.0226	-.7688	-.3	.4834	.8038	.06
Greece	GRC	30000010	30004667	1	.7131	-.59	-.3048	-.541	-.1485	-.7368	-.6852	-.4607
Greece	GRC	30000010	30004158	1	1.1238	-.7412	.1453	1.5253	1.4585	-.5979	.7017	.3588
Greece	GRC	30000010	30006072	1	-1.4322	.67	.4173	.342	.0615	.6251	.3482	-.1563
Greece	GRC	30000010	30003393	1	-.6871	-1.4832	-.9145	-1.7857	-2.0242	-.8849	-2.1355	-1.3027
Greece	GRC	30000010	30003026	1	1.3661	-.2479	-.7902	-.4539	.275	.0928	-.0553	-.4607
Greece	GRC	30000010	30004281	1	.8827	-.2662	.0226	-.3824	.1865	-.7368	-.4948	.1216
Greece	GRC	30000010	30005168	1	.9303	.5836	-.5836	-.0923	.5185	-.8437	.3482	-.5305
Greece	GRC	30000010	30003979	1	.6284	.9637	1.9359	1.131	.777	-.5309	1.0271	1.3857
Greece	GRC	30000010	30001301	1	.5708	-.0862	-.4728	.0575	.3064	-.3646	.3482	.0208
Greece	GRC	30000010	30003294	1	1.5316	.67	-.7902	.4323	.2741	-.9484	-1.0753	-1.2131
Greece	GRC	30000010	30003132	1	.3407	-.089	-.5836	-.0301	.1358	.5511	-.7897	-.946
Greece	GRC	30000010	30003850	1	1.0197	.3427	.1386	.1476	.8025	-.9748	.775	.4504
Greece	GRC	30000010	30003482	1	.3566	-.2479	-.5034	-.3148	-.4195	-.7368	-.5798	-.2503
Greece	GRC	30000010	30004990	1	-.3112	.0566	-.1587	-.7268	-.7411	-1.6678	.3199	.0876
Greece	GRC	30000010	30005491	1	-1.2264	1.7162	1.9359	.4981	.5042	-.801	.4411	.6314
Greece	GRC	30000010	30005424	1	.2184	.9535	.0226	.0448	.8245	.3579	.5755	-.806
Greece	GRC	30000010	30002521	1	1.0089	-.2366	-1.7997	-.3817	-.2786	-.7847	.5755	-1.2018
Greece	GRC	30000010	30005340	1	.0552	-.2479	.0226	-.1157	.7718	-.7368	.5755	.1216
Greece	GRC	30000010	30005837	1	.7483	.468	1.4967	.4112	.3865	-1.6678	.9636	.1216
Greece	GRC	30000010	30003434	1	.1579	-.4203	.0226	.4349	-.3866	-1.6678	-.6852	-.4607
Greece	GRC	30000010	30002327	1	-.1548	-1.4163	-1.2667	.0707	-.7576	-1.6678	-.6852	-.2201
Greece	GRC	30000010	30001929	0	.4726	-.3234	.0226	-.8245	-.5062	-.2025	-1.0396	-1.7533
Greece	GRC	30000010	30001053	0	.0076	-.5093	-.3827	.228	.1348	1.365	.5755	-.2503
Greece	GRC	30000010	30004927	0	-1.6259	2.6352	1.9359	-2.6893	1.7585	-1.6678	.5755	-.092
Greece	GRC	30000010	30005143	0	-.5003	-.8357	-.4728	-.1895	-.5626	-1.6678	-.3912	-.5912
Greece	GRC	30000010	30000661	0	.971	-.7221	-.7638	-1.5123	.2954	-.1082	-.8738	-.7639
Greece	GRC	30000010	30002066	0	.5533	2.6352	.0226	3.6039	-.0408	.4394	1.8077	.7611
Greece	GRC	30000010	30003206	0	.2546	-.0862	.9192	-.7048	.2225	-1.6678	.1648	.4504
Greece	GRC	30000010	30001392	0	1.1501	1.4003	.6496	.1794	.305	-.4694	-.0987	.8136
Greece	GRC	30000010	30000174	0	.8306	.5317	1.4967	3.6039	1.8555	-1.6678	1.5037	-.2503
Greece	GRC	30000010	30003146	0	.3508	2.6352	.0226	3.6039	.9397	-.5309	.0447	-.9943
Greece	GRC	30000010	30002321	0	.4403	1.1493	.8348	-.4992	.2227	-.3883	.8038	.6113
Greece	GRC	30000010	30003335	0	.9816	.4149	.9247	1.5607	1.796	-1.0529	2.0386	1.1232
Greece	GRC	30000010	30005347	0	-1.4186	-.1445	-.368135840294323	.9923	-.0675	1.2028	-.3912	-.5912
Greece	GRC	30000011	30002671	1	-.7691	-.0862	.0226	.3219	.3654	-.2766	.5858	-.2503
Greece	GRC	30000011	30005559	1	1.2962	.67	-.227	.3554	.6512	.1487	.3482	.4504
Greece	GRC	30000011	30003195	1	1.2768	-.7815	-.4728	.989	.5706	1.1751	-.3912	-.5251
Greece	GRC	30000011	30002140	1	.7792	.67	.586	-.2753	.1711	-1.2919	-1.305	.6663
Greece	GRC	30000011	30005801	1	.6208	-.1743	.0226	.8401	.0719	1.0978	.5755	-.1563
Greece	GRC	30000011	30006117	1	-.2107	.5344	-.4728	-.3575	.0358	-.8437	.3482	.1216
Greece	GRC	30000011	30003549	1	-1.8543	.5376	-.8627	.2804	-.6442	.7259	-.4805	-.587
Greece	GRC	30000011	30002545	1	.8022	-1.1664	.3461	1.5418	.4899	.1527	.2287	.7864
Greece	GRC	30000011	30000536	1	1.2939	.7332	.4683	2.169	1.9353	3.57	1.5037	.1216
Greece	GRC	30000011	30001720	1	.6088	-.2479	.0226	1.163	1.057	.809	.5755	-.5912
Greece	GRC	30000011	30006041	1	-.1586	-1.3171	-1.4259	-.4176	-.0559	-.7368	-.1849	-.959
Greece	GRC	30000011	30002606	1	-.575	-.4203	-.9607	-1.0059	-.9676	-1.2919	-.3733	-1.3768
Greece	GRC	30000011	30003993	1	-1.9249	.2032	-1.0611	-.5887	-.3235	-.0558	-.0987	-.2503
Greece	GRC	30000011	30001626	1	-.4274	-.0862	.8038	.5047	-.0301	.7488	.9254	-.657
Greece	GRC	30000011	30003027	1	1.1689	-.8802	.0226	-1.0091	-1.2055	-.3849	.3473	-.4607
Greece	GRC	30000011	30000113	0	1.0122	1.1493	.6907	-.413	.6627	.3894	-.2673	.6361
Greece	GRC	30000011	30005227	0	.0514	-.4314	-.227	.8693	.8997	1.0999	.1693	.1216
Greece	GRC	30000011	30005166	0	.8942	-.7221	-.8627	-.378	-.1032	-.0486	.0256	-.7496
Greece	GRC	30000011	30003454	0	.348	1.1576	1.9359	1.1957	.9034	.3561	1.4995	2.0955
Greece	GRC	30000011	30000034	0	.9877	.4571	.1386	.0131	.9842	.1756	-.6852	-.5912
Greece	GRC	30000011	30004154	0	.3541	.5946	.4173	-.3581	-.216	-1.6678	.5755	.1959
Greece	GRC	30000011	30005334	0	-.1066	-.5847	1.9359	.6876	.3033	-1.6678	.5755	2.0955
Greece	GRC	30000011	30001556	0	-1.2477	-.7526	.0226	.2464	-.3181	.8117	.5755	-.7507
Greece	GRC	30000011	30005520	0	1.1122	.7332	1.1381	-.0445	.2925	-.7368	.8038	1.3857
Greece	GRC	30000011	30002135	0	-1.2955	.3289	.0457	-.7872	-.5749	-.0615	.5755	-1.0101
Greece	GRC	30000011	30006060	0	-1.1587	-.9317	-1.1926	.7113	-.3053	.7159	-.414	-1.1252
Greece	GRC	30000011	30000685	0	.0824	-.5847	.0226	-1.0539	-.8465	-1.6678	-.1722	.1216
Greece	GRC	30000011	30003126	0	-.5311	.0666	-.1587	.4681	.557	-1.6678	.0105	.4777
Greece	GRC	30000011	30000083	0	.1462	-.6357	-.6928	-1.9218	-.0292	-.7368	-1.2665	-1.3531
Greece	GRC	30000011	30004668	0	-.9073	-.2479	-.4728	-.6034	-.6636	-.0498	.5755	-.2503
Greece	GRC	30000011	30003465	0	.4975	-.2509	-.8356	-.7926	-.996	-.4223	.5755	-.7108
Greece	GRC	30000011	30000881	0	-.1562	-.891	.4173	-.5604	-.755	-.4694	.075	-.5265
Greece	GRC	30000011	30003795	0	.8915	.4012	-.4728	-.137	1.6541	-1.6678	-1.0758	-.5912
Greece	GRC	30000011	30003912	0	1.2757	.67	.7162	.0875	.0521	-.0275	-.2673	.2203
Greece	GRC	30000012	30001408	1	.5891	.96	1.0433	.188	.4709	-.28	.3142	.7627
Greece	GRC	30000012	30002841	1	1.0968	.3464	.4173	-.3589	-.728	-.1611	-.6852	.2286
Greece	GRC	30000012	30001286	1	-.867	.1371	-.227	-1.3001	-.4602	-1.6678	-.1021	.4504
Greece	GRC	30000012	30004252	1	.3894	-.089	-1.0611	-.2621	-1.0523	.2565	-.4771	-.959
Greece	GRC	30000012	30001747	1	-.6107	.5206	-.227	-.4258	-.1501	-1.6622	.1701	-.1563
Greece	GRC	30000012	30003637	1	-.8647	-.2662	-.227	-.0347	-.9162	.5392	-.4801	-.7507
Greece	GRC	30000012	30002861	1	1.1949	-1.1429	-.227	.7113	.4945	-.074	1.3958	.0301
Greece	GRC	30000012	30001870	1	1.3246	.5266	-.227	-.9651	-.3075	-1.0529	.075	.7627
Greece	GRC	30000012	30004698	1	-.7773	-.5743	-.227	.0453	-.1006	-1.6678	-.1972	-.2503
Greece	GRC	30000012	30004413	1	-1.0508	.5874	.8116	.0114	.3737	-.4694	.2163	.6113
Greece	GRC	30000012	30004822	1	-.1462	-.0862	.0226	-.0098	.4855	-.7368	-.5832	-.2503
Greece	GRC	30000012	30005662	1	.8488	-.2662	.0226	-1.3723	-1.0157	-.0671	-.6852	.1216
Greece	GRC	30000012	30005695	1	-1.489	-.5743	-.227	-.0982	-.3141	-.1234	.1648	-.2503
Greece	GRC	30000012	30001797	1	.0806	-.4203	.0226	.5299	.0275	-.8849	-.4771	.1216
Greece	GRC	30000012	30004897	1	-.3208	-.4136	.0226	.039	-.6676	.0283	.0256	-.5912
Greece	GRC	30000012	30002068	1	.6653	-.2479	.7717	.1053	-.4471	-1.6678	-.309	-.9943
Greece	GRC	30000012	30002197	1	-1.1094	-.3944	-.227	-1.1561	-.5821	-1.6678	-.4623	-.959
Greece	GRC	30000012	30004504	1	-.3156	-.4314	.0226	-.6242	-.1464	-.1611	-.2004	.1216
Greece	GRC	30000012	30001508	0	1.5603	-.0862	-.587	.5021	.0941	1.1388	.3275	-.2503
Greece	GRC	30000012	30002873	0	.1893	-.5872	.0226	-.3165	-.4767	-.0615	.5755	-.9178
Greece	GRC	30000012	30004035	0	.0816	-.2479	.0226	1.2836	3.5634	1.0062	.5755	.1216
Greece	GRC	30000012	30000084	0	-.6996	1.4003	.1386	.1652	.6403	-.8615	1.1176	.3588
Greece	GRC	30000012	30001795	0	.8864	-.0692	.8038	-1.7857	.1264	-.8849	.0215	.1959
Greece	GRC	30000012	30005860	0	.1541	.7332	1.0433	.5714	-1.558	-1.6678	2.4277	.7627
Greece	GRC	30000012	30000301	0	-.4518	-.0692	-.732	-2.6893	-.7774	-1.6678	-.8661	-.8745
Greece	GRC	30000012	30000555	0	.5859	.2607	.0226	.6509	.9846	.7622	.8038	.388
Greece	GRC	30000012	30004534	0	.1906	-1.3452	-1.1926	1.2836	-3.7095	-1.6678	-.6852	-1.1252
Greece	GRC	30000012	30004318	0	.9198	-.2509	-.829	-.042	.2796	.0935	.5755	-.2485
Greece	GRC	30000012	30000804	0	.8434	.0763	.0226	.3581	-.2492	.4641	.5755	-.2503
Greece	GRC	30000012	30003571	0	-.3463	2.6352	1.9359	3.6039	4.8357	3.6292	2.4277	2.0955
Greece	GRC	30000012	30003450	0	-.763	2.6352	1.9359	.7137	.7776	.4394	.5755	.1216
Greece	GRC	30000012	30004446	0	.6791	-.7353	.0226	-.5006	.8989	-1.6678	.5755	-.2503
Greece	GRC	30000012	30004986	0	.4528	.9275	1.1381	.5282	.611	-.01	.7741	-.5461
Greece	GRC	30000012	30000973	0	.6615	.9454	1.4967	-1.1509	.5712	-.2436	.5755	1.515
Greece	GRC	30000012	30001812	0	.3508	1.3697	1.9359	.8511	2.108	-1.6678	2.4277	.9444
Greece	GRC	30000013	30004736	1	-.3379	.103487141239054	.0200764981610629	.178344051936546	.178943778689297	-.00331624336693417	.21091833080755	-.199023410654398
Greece	GRC	30000013	30001162	1	.2143	.3266	.7162	.0995	.3557	-.2084	.2287	.0876
Greece	GRC	30000013	30004969	1	-.3975	.666	.0226	-.353	.0462	-.0796	-.3876	.149
Greece	GRC	30000013	30003708	1	.9451	1.1576	1.2867	-.0586	.754	-1.6678	.8038	1.2147
Greece	GRC	30000013	30004626	1	.572	.2032	-.5836	.01	-.1892	-.1567	.3482	-.7108
Greece	GRC	30000013	30004664	1	-.7389	-.2662	-.7183	-.6247	.1499	-.3801	-.6852	-.4607
Greece	GRC	30000013	30004485	1	.5567	.3924	-.3802	-1.5147	.0527	-.8768	-.5832	-.4607
Greece	GRC	30000013	30004575	1	.8268	-.0862	-.227	.123	.0878	-.4318	.1693	-.4607
Greece	GRC	30000013	30000894	1	-.9826	-.0862	.0226	.474989114473624	.1506	.7991	.3482	-.7108
Greece	GRC	30000013	30004470	1	-.5143	.8762	.0226	-.0184	-.0867	-.4223	-2.1355	-.4095
Greece	GRC	30000013	30004891	1	1.2462	-.103	.0226	-.0336	.8188	-.8768	-.3733	-.4607
Greece	GRC	30000013	30002418	1	.2542	-1.1002	-2.664	-.7888	-.7484	-.5309	-1.5588	-2.5027
Greece	GRC	30000013	30005522	1	.9205	.0666	.7162	.1684	.4347	.0076	.0256	-.3297
Greece	GRC	30000013	30001122	1	1.2746	.5836	1.4967	-.099	.7133	-.2607	.5755	.0876
Greece	GRC	30000013	30001824	1	.5678	-.2298	.0226	.7113	.3295	.9758	1.6331	-.9299
Greece	GRC	30000013	30001183	1	.4237	.215	-.7638	-.1612	.3432	-.006	-.3237	-.6762
Greece	GRC	30000013	30005635	1	.4092	2.6682	.9192	.4638	1.2355	.3333	.5755	.1216
Greece	GRC	30000013	30000710	1	.8974	.8046	1.9359	.7266	.8359	.2113	1.8085	.1238
Greece	GRC	30000013	30002725	0	1.1248	-.0862	-.5836	-.2428	.4127	-1.6678	-.396	-.2726
Greece	GRC	30000013	30005087	0	-.8124	.2032	-.6843	-.477	-.2755	-.5569	-.6852	-1.4827
Greece	GRC	30000013	30001413	0	-.8839	.6608	.0226	1.2836	.8779	1.0062	-.2004	.1216
Greece	GRC	30000013	30001186	0	.9003	-.4314	1.2341	-.4558	.9544	-.6742	.8038	.9339
Greece	GRC	30000013	30003649	0	-.4706	1.127	.6021	-2.6893	.3669	-1.6678	.4477	.9883
Greece	GRC	30000013	30003876	0	-.3773	-.59	1.9359	-.2276	.0772	-.3317	.1693	.4994
Greece	GRC	30000013	30001235	0	.1682	-.8305	-.7638	-.0756	-.7907	-1.6678	-.3912	-.4607
Greece	GRC	30000013	30001871	0	-.2798	-.0862	.0226	.3809	-.5992	-.4817	.5755	-.2503
Greece	GRC	30000013	30000942	0	1.4026	.1125	.7739	3.6039	.2096	-.4427	-.0284	-.8102
Greece	GRC	30000013	30002250	0	-.4777	.0926200690687432	.00306877940574164	.175115562810174	.165644527276146	.00171894483964009	.208157361312926	-.218489126688429
Greece	GRC	30000013	30005238	0	.4045	-.17320168936423	-.201145730350587	-.340818601946667	-.8934	-.340607669029659	-.140234367954819	-.417751260575846
Greece	GRC	30000013	30000082	0	.5054	.6555	.8348	.0015	.6938	.2463	.2724	.1216
Greece	GRC	30000013	30005447	0	1.4289	1.4003	1.9359	1.7511	4.8357	-1.6678	.5755	2.0955
Greece	GRC	30000013	30003514	0	1.1086	1.1493	.8116	-.4918	.1286	-.2942	1.2568	-.5912
Greece	GRC	30000013	30005932	0	1.3198	.0666	.1386	-1.1509	.1711	-.2532	-.0992	-.2503
Greece	GRC	30000014	30001125	1	-1.1316	1.1493	1.9359	-.5815	-.3423	-.7368	.5755	.7627
Greece	GRC	30000014	30004025	1	.2889	.6606	.231	-.974	-.5705	-.6742	.0553	-.3902
Greece	GRC	30000014	30001361	1	-.1602	-.8189	-.4728	-.1609	-.8358	.6459	-.1026	-.7496
Greece	GRC	30000014	30000345	1	-1.0787	.7308	.4173	.4762	-.2036	-1.6678	.5755	-.6959
Greece	GRC	30000014	30002358	1	1.469	.2185	.2536	-.2608	.3825	-1.6678	-1.5537	-1.4694
Greece	GRC	30000014	30001848	1	-.3929	-.0862	.1453	-.3515	-.0713	-.2473	-.3059	-1.2193
Greece	GRC	30000014	30003066	1	-1.0257	1.7671	1.4967	-.3254	.3953	-1.6678	.5766	2.0955
Greece	GRC	30000014	30003445	1	1.1866	-1.223	1.9359	.9544	.4811	1.2238	1.1987	2.0955
Greece	GRC	30000014	30000001	1	-.3883	-.2298	-.4806	-.3365	-.1544	.3527	.5755	-.5912
Greece	GRC	30000014	30004363	1	-.7008	.109240785348956	-.0120572219787224	-.2299	.2779	-.2025	.158796065525847	-.246861951133549
Greece	GRC	30000014	30001158	1	1.1299	.217583625728192	.198645379341754	.212240878400701	.318576405472001	-.0561821178276616	.239906535558696	.00535268372865819
Greece	GRC	30000014	30000401	1	.1255	-.8232	-1.1592	-1.0489	-1.1186	.1759	-.6852	-.5251
Greece	GRC	30000014	30004319	1	.5385	.3427	-.5472	.3007	-.5731	-.1578	-.2852	-.8543
Greece	GRC	30000014	30004499	1	.6063	-.5743	.0226	.1584	.1142	.4215	-.216	-.7496
Greece	GRC	30000014	30005824	1	.1121	1.127	.4173	-.1288	.5687	-.0625	.0221	.4504
Greece	GRC	30000014	30004665	1	-1.0869	-.2479	-.227	.7896	.1612	-.0671	-.216	-.5475
Greece	GRC	30000014	30002807	0	.5698	-1.7717	-1.1473	.3415	-.3115	.6394	-.9729	-1.0966
Greece	GRC	30000014	30000880	0	-.9962	-.2479	-.227	.0767	.11993051145989	.4907	.5755	.1216
Greece	GRC	30000014	30002249	0	-1.1551	-1.3452	-.9607	.1053	-.0578	.4394	.5755	-1.1252
Greece	GRC	30000014	30001637	0	-1.1959	.3326	-1.0611	-.5084	-.1816	-1.6678	-.3912	-1.4637
Greece	GRC	30000014	30000516	0	-.0858	.3289	1.9359	-.6219	.246	.3515	.5755	.1216
Greece	GRC	30000014	30001332	0	.6098	-.0862	.6407	.9456	.4094	-1.6678	1.3614	.0301
Greece	GRC	30000014	30003628	0	.9512	-.165	.0226	-1.1509	-.0925	-.5639	-.5476	-.8198
Greece	GRC	30000014	30002123	0	.961	-.4314	.4173	-.1186	.9629	-.0014	.8038	.1216
Greece	GRC	30000014	30006113	0	-.2349	-.0862	.5833	-.0403	-.174	-.0066	.3482	-.5475
Greece	GRC	30000014	30001393	0	-1.0739	2.6352	1.8045	3.5987	4.6898	3.6292	2.4277	2.067
Greece	GRC	30000014	30001908	0	-.6619	-.9317	-.6241	.6298	-.1155	.9695	.0256	-.2503
Greece	GRC	30000014	30000870	0	1.1667	.0441	.5347	.1459	-.0868	.2995	.3768	-.4784
Greece	GRC	30000014	30003115	0	.2504	.1276	1.0433	-.3876	-.1823	-.5037	1.1417	-.6335
Greece	GRC	30000014	30003396	0	-1.5502	.2185	-.4657	-.1085	.3826	.1265	.8038	-.7496
Greece	GRC	30000014	30000629	0	.384	.0692	.4173	-.7649	-.4034	-1.6678	.1693	.1216
Greece	GRC	30000014	30003526	0	.217	-.0862	.9726	1.2726	-.1331	1.5721	-.1566	-.5305
Greece	GRC	30000014	30001463	0	-.7659	-.8502	-1.0355	.7887	.1402	1.6532	-.2876	-1.2412
Greece	GRC	30000015	30000172	1	-.2559	-.6889	.4173	-.1036	-.3221	.4335	-.5652	-.7685
Greece	GRC	30000015	30002811	1	.4467	-1.3782	-.8826	.9159	-.3714	1.0196	1.8077	-.5305
Greece	GRC	30000015	30003732	1	-.4889	-.0862	.0226	-.1365	1.3655	1.274	.3482	-.2503
Greece	GRC	30000015	30002714	1	-.7011	2.6352	-2.664	-.1014	1.1417	-.7985	.9246	.2909
Greece	GRC	30000015	30003353	1	-.1911	-.7815	.9964	.721	.1752	1.1192	.3379	-.8134
Greece	GRC	30000015	30001722	1	-.6231	-1.0212	-.6173	.0801	-.4437	.4825	-.4948	-.7887
Greece	GRC	30000015	30005592	0	-1.0929	.5344	.0226	.7113	-.9291	1.0427	.5755	.1216
Greece	GRC	30000015	30004617	0	1.1605	.2718	1.4967	-.5658	.7512	.0981	.5755	-.2503
Greece	GRC	30000015	30002972	0	-1.2675	1.7671	1.9359	1.0193	.6608	.9802	1.1217	2.0955
Greece	GRC	30000015	30000050	0	-1.1012	-1.5407	-1.5438	-.2757	-.1348	3.6292	-2.1355	-2.5027
Greece	GRC	30000015	30002441	0	.1005	.13756528458286	.0734111469617271	.188468298238416	.220649013449848	-.0191061325640884	.219576478350064	-.137980707440382
Greece	GRC	30000015	30006121	0	-.6336	-.0862	.0226	-.5206	-2.1406	.8469	.5755	-1.1252
Greece	GRC	30000015	30005207	0	.6346	.468	.0226	.6598	.4288	.7415	.8038	.8136
Greece	GRC	30000015	30004294	0	-1.741	1.3889	.7162	.0546	4.8357	-.526	2.4277	.1216
Greece	GRC	30000015	30005692	0	-.8902	.2165	-.6184	.7887	.0666	.9929	-.2482	-1.2097
Greece	GRC	30000015	30003244	0	-1.3823	.0223028052256619	-.106982596746359	.15422506736156	.079589428361012	.0342999981419797	.190292032236835	-.344445397964429
Greece	GRC	30000015	30002033	0	-.9681	-.2582	-.471794027037997	.0369254077387813	-.0343	-.0752855865184658	-.157938142589679	-.9299
Greece	GRC	30000015	30000760	0	-.7926	-.7114	-.5907	.961	-.4589	1.2605	-.417	-.7674
Greece	GRC	30000015	30000723	0	-.7526	.0789	.0226	.3536	.4642	-.0542	.5755	.1216
Greece	GRC	30000015	30001750	0	.2403	1.7671	.8038	.6044	.7727	.7255	1.2568	1.1508
Greece	GRC	30000015	30006042	0	-.644	-.4343	-.7638	.1662	-.0711	.3497	-.0553	-1.0071
Greece	GRC	30000015	30000511	0	-.9658	1.4003	.5833	1.4508	1.0781	1.0014	.5755	-.222
Greece	GRC	30000015	30000210	0	-1.0554	-.4203	.015375034010751	.204432577720097	.100284382063134	.0994381270889034	.278554336226928	.1216
Greece	GRC	30000015	30003453	0	.3804	.159322748820841	.107463081722918	.194932204579414	.247276055442272	-.0291873141021437	.225104342166555	-.0990075034494999
Greece	GRC	30000015	30002743	0	-.5067	-.4232	-.7249	.3638	-1.0249	-1.6678	-.1566	-.8813
Greece	GRC	30000016	30002097	1	1.1084	-.0862	1.9359	3.6039	.0881	.4394	.5755	.1216
Greece	GRC	30000016	30001974	1	.9378	.2063	.7406	-.2309	.7927	.1601	-.176	-.3297
Greece	GRC	30000016	30005109	1	-.7541	-1.1763	-1.1926	.6097	-.8991	.4531	-.0138	-2.5027
Greece	GRC	30000016	30003305	1	-1.389	.9608	-.3706	.0455874097946645	.137034033837455	-.112740834905028	-.1566	-.6774
Greece	GRC	30000016	30002354	1	.2182	-.0862	.6496	.9293	-.1018	.8395	1.1217	-.3565
Greece	GRC	30000016	30006104	1	.6056	-.8802	.0226	-.5516	.1385	.0921	-.6852	-.5912
Greece	GRC	30000016	30003438	1	-1.7523	-.4136	-.9607	-.504	-.5036	-.8768	-.176	-.8443
Greece	GRC	30000016	30001424	1	.0681	.5976	1.4967	-.8286	-.3898	.4182	.5755	-.1563
Greece	GRC	30000016	30002046	1	-.0687	.0591	.0226	.5232	-.5386	.8187	.9911	-.2882
Greece	GRC	30000016	30002705	1	.5373	.9454	1.9633	1.8331	.588	3.6292	2.4277	.053
Greece	GRC	30000016	30004899	0	-1.4591	.0387183728925847	-.194076637331658	-.6615	.8208	-.212	-.3228	-.461366163612814
Greece	GRC	30000016	30004741	0	-1.5203	-.547063292068347	-.366668034352973	-2.6893	-1.3684049712992	-1.46078041793614	-2.1355	.1216
Greece	GRC	30000016	30004144	0	.6629	-.8263	.6407	.4456	1.9275	.2828	-.6852	-.3856
Greece	GRC	30000016	30001987	0	-.022018358369669	.128041566109389	.0585058695546098	.185638904906675	.208993774174564	-.0146933786788824	.217156811325814	-.155040132139808
Greece	GRC	30000016	30003201	0	-1.3392	-1.175	-1.1926	.3397	-1.0383	.626	-.6852	-1.1252
Greece	GRC	30000016	30006017	0	-.1539	-.0862	.0226	1.7718	.9346	2.0132	1.142	-.2503
Greece	GRC	30000016	30004712	0	.0647	-.2479	.0226	.1551	.9992	-1.6678	-.0992	-.3297
Greece	GRC	30000016	30003003	0	-.3332	-.5051	.3904	.1053	-.0507	.4508	.5755	-.1865
Greece	GRC	30000016	30004290	0	-.4061	1.153	.8348	-.7744	.0364	.0574	2.4277	.7374
Greece	GRC	30000016	30000638	0	-.7366	-.7501	.0226	.7068	-.4379	.9406	-.2004	-.7507
Greece	GRC	30000016	30001751	0	.686	2.6352	1.9359	1.9972	.9878	3.6292	2.4277	2.0955
Greece	GRC	30000016	30002637	0	-.4484	-2.9627	-1.6896	2.8716	4.8357	1.0062	.5755	-.1563
Greece	GRC	30000016	30003011	0	-2.0007	-.0257672765348527	-.182215595875763	.13994396810728	.0207606939268763	.0565729622832209	.17807898834931	-.43055125487033
Greece	GRC	30000016	30003184	0	-.1196	.3464	1.0433	.2025	-.2266	.3797	.8038	-.2503
Greece	GRC	30000016	30003985	0	-1.3625	-.4488	.0226	-.789	1.014	.6657	.3415	-.6073
Greece	GRC	30000016	30002898	0	-.6928	.149651825589842	.0716694201884709	.654074593663955	.4589	1.0277	.42598957927501	-.104819269565954
Greece	GRC	30000016	30000348	0	.1734	2.6352	1.1657	3.6039	4.8357	3.6292	1.8881507998203	.2909
Greece	GRC	30000016	30004823	0	-1.745	.2746	.343231810817756	-2.6893	4.8357	-1.6678	.0444	.1216
Greece	GRC	30000016	30001042	0	-1.185	.0566	-.8351	.3427	-.2006	.3584	.8815	-.7568
Greece	GRC	30000016	30005730	0	-.8524	.0821	.0226	-.6247	-.77	.2375	1.2568	-1.1252
Greece	GRC	30000016	30000291	0	-1.0215	-.0862	.0226	.7798	-.8031	.9697	.075	-.9299
Greece	GRC	30000016	30005450	0	-.9845	.0666	.0226	1.1162	.7143	.3959	.173485983054824	-.959
Greece	GRC	30000016	30002773	0	-1.3819	.8655	.24651816440335	.9848	.6204	.6044	1.2262	-.3297
Greece	GRC	30000016	30000464	0	-.0997	-.0862	.4173	.1858	.2387	.3456	.8038	.7627
Greece	GRC	30000017	30005052	1	.4159	-.165	-.3802	-1.0549	-.9927	-.4795	-1.1501	-1.1405
Greece	GRC	30000017	30003836	1	.3825	.3266	.0226	.0719	2.0459	-.5058	-.1026	-.1865
Greece	GRC	30000017	30005312	1	1.3287	-.6501	-1.4242	-1.3102	-1.3592	-.219	-1.054	-1.0454
Greece	GRC	30000017	30004249	1	-.2509	.5999	.5347	-.0357	.0109	.5001	.5755	.1216
Greece	GRC	30000017	30001789	1	1.2727	-1.1363	-1.0611	-1.7857	-.8176	-1.6678	-2.1355	-1.7277
Greece	GRC	30000017	30002591	1	1.1292	-.2479	.0226	-.0513	.6328	-1.6678	.5755	.1216
Greece	GRC	30000017	30005957	1	-.7833	.0467	.6496	.3044	.8745	.3	.1693	-.3657
Greece	GRC	30000017	30001676	1	-.0675	-.2479	-1.4945	-.3817	.2385	-.0745	.5755	-.3297
Greece	GRC	30000017	30004599	1	-1.7569	.1892	-.7902	-.8921	-1.061	.3333	-.0823	-.6774
Greece	GRC	30000017	30002459	1	.2613	.9718	.1386	-.3175	.2753	.3797	.0447	-.2503
Greece	GRC	30000017	30002256	1	-.3257	-.2509	-1.4626	.0648	-.6239	.2176	.8047	-.8198
Greece	GRC	30000017	30002881	1	-1.4337	-1.1626	-1.0021	-.2589	-.8075	-1.6678	-1.305	-1.7277
Greece	GRC	30000017	30003715	1	-.0656	.8149	.9726	-.4131	.0227	.2109	-.1742	-.2503
Greece	GRC	30000017	30000604	1	-.0562	-.0862	-.227	-.8921	-.0613	-.4694	-.3206	-.5251
Greece	GRC	30000017	30002852	1	.0053	-.4203	.0226	.1164	.3872	-.0197	-.4771	-.5912
Greece	GRC	30000017	30000796	1	-.1979	-.4067	.4173	-.4151	-.6312	.7119	.2839	-.9364
Greece	GRC	30000017	30004853	1	-1.074	-.2479	-1.2374	-.8618	-1.1736	-.4694	-.0987	-1.1405
Greece	GRC	30000017	30004190	0	-1.3296	.5999	.1386	-.8237	1.09	-1.6678	.8038	.4994
Greece	GRC	30000017	30003312	0	1.3698	.8655	1.1752	-.1712	-.6305	.5149	.8038	1.3566
Greece	GRC	30000017	30005263	0	-1.0333	-.4314	.0226	1.2196	.2514	1.4878	.8038	.1216
Greece	GRC	30000017	30002360	0	-.8815	-1.3452	1.9359	3.6039	.7102	1.0062	2.4277	2.0955
Greece	GRC	30000017	30001098	0	.4284	-.2479	-.4728	-.3823	-.5936	.1129	-.8516	-.5912
Greece	GRC	30000017	30001384	0	-.5927	-.4314	.0226	.0689	.2968	-.0671	.8038	-.4784
Greece	GRC	30000017	30002650	0	.5869	.528	.7162	-1.0489	-.4046	-.8849	1.2302	1.2147
Greece	GRC	30000017	30005980	0	.7138	-.2479	-.227	-.9285	-.2799	-.8849	.0256	-.4607
Greece	GRC	30000018	30001493	1	.93	-.2479	.5347	.2093	-.3171	-.2348	-.6451	-.6195
Greece	GRC	30000018	30003735	1	.9215	-1.2952	-.5747	3.6039	1.4957	.9929	-.2872	-.7351
Greece	GRC	30000018	30002684	1	.7976	.2032	-.5544	-.7048	-.0995	-.3883	-.3733	.7627
Greece	GRC	30000018	30006095	1	2.085	1.7671	-.408	-.0416	1.2001	-.0671	-2.1355	-.945
Greece	GRC	30000018	30003038	1	.202	2.6352	1.9359	.1701	1.9275	.0231	2.3404	2.0955
Greece	GRC	30000018	30003370	1	1.4566	.0942	-.7249	.6486	.1402	1.0062	-.0371834853984597	-.6232
Greece	GRC	30000018	30004813	1	1.3245	.0608	.4173	-.7389	-.5939	-.226	.1701	.7435
Greece	GRC	30000018	30001982	1	.4305	.9637	.4173	-.1054	.1787	-.0348	-.3876	-.3297
Greece	GRC	30000018	30000566	1	1.4792	-1.5095	-.510272720618557	.5648	-1.2033	.9231	-.270521160626425	-.3212
Greece	GRC	30000018	30004377	1	1.1831	-.0862	.0226	1.2836	1.0643	1.5721	.3482	.1216
Greece	GRC	30000018	30001770	1	.8889	.6636	-.4728	.5141	.8487	.0388	-.2852	-1.6014
Greece	GRC	30000018	30005516	1	1.2249	-.0862	.0226	-.3568	.0218	.288	-.6852	.1216
Greece	GRC	30000018	30001242	1	.7335	.142694389134109	.0826432002103722	.172150459399834	.233427679152289	-.0637562330059042	.171494696777058	-.1563
Greece	GRC	30000018	30004141	1	1.0433	-.9334	-.5413	-.4394	-.557	.0559	-.3237	.1216
Greece	GRC	30000018	30003911	1	1.0097	-.4314	.0226	-.1689	-.1676	.1933	-.5832	.1216
Greece	GRC	30000018	30001832	0	.587	-.9363	-.5907	.5272	-.3118	3.6292	.5755	.1216
Greece	GRC	30000018	30004131	0	1.3881	-.8232	-.4728	.6885	.9826	.6256	.8038	-.2133
Greece	GRC	30000018	30005958	0	1.2818	.2185	.5021	.4526	.2627	.0874	.5755	.4994
Greece	GRC	30000018	30000652	0	1.5822	.468	-.4728	.7113	.6113	-1.6678	.2287	-.4784
Greece	GRC	30000018	30004335	0	1.256	-.5743	-.9607	-.6477	-.8714	-.298	.1693	-.5029
Greece	GRC	30000018	30003662	0	.9172	1.7671	.5833	.7757	1.3105	-1.6678	.1648	-.1563
Greece	GRC	30000018	30002741	0	1.0754	-1.0121	1.9359	3.6039	4.8357	.7326	2.4277	.9883
Greece	GRC	30000018	30003290	0	1.203	-.0862	.0226	-.7911	.7448	-1.6678	.9628	.839
Greece	GRC	30000018	30003147	0	.3567	.6724	.4173	1.0411	.5821	1.1362	.5755	.8136
Greece	GRC	30000018	30002527	0	1.7672	2.6352	1.9359	2.1592	4.8357	3.6292	-.1545	2.0955
Greece	GRC	30000018	30004966	0	1.1046	-.0862	-.227	-.4112	.3323	.2289	.5755	.1216
Greece	GRC	30000018	30005505	0	1.3496	.7332	.0226	.8745	.2686	1.657	1.3617	.1216
Greece	GRC	30000018	30002804	0	.8979	.5193	1.9359	-.6161	.366	.3394	2.4277	2.0955
Greece	GRC	30000018	30003613	0	1.1152	2.6352	1.9359	.8382	.5715	.7615	2.4277	1.1232
Greece	GRC	30000018	30001806	0	1.0269	-.0692	-.4474	-2.6893	.4293	.9306	-.5802	1.0448
Greece	GRC	30000018	30000637	1	.9078	.0634	-1.2321	-.3667	-1.326	-.212	-2.1355	-2.5027
Greece	GRC	30000018	30000754	1	-.1112	.2118	1.1752	.2098	1.4416	-.1524	-.6852	.4504
Greece	GRC	30000018	30003019	0	.6218	-.2662	1.4967	-.2883	-.1302	-.8849	.1648	1.1232
Greece	GRC	30000018	30002026	0	1.4944	1.7671	1.9359	-.1355	.1266	-.0052	-.3237	1.2147
Greece	GRC	30000018	30002125	0	.4709	.3151	.3461	-.00668517668463863	.0692	-.244041145949936	-.2673	-.593
Greece	GRC	30000019	30005585	1	-1.4798	1.7671	.7777	-.0385	.6425	.2591	.3482	-.4607
Greece	GRC	30000019	30005727	1	.2117	-.847	-.9607	-.4638	-.0211	.2304	-.3733	-.5475
Greece	GRC	30000019	30001740	1	.6976	-.4136	-.9607	3.6039	1.2101	.1986	-.1026	-2.5027
Greece	GRC	30000019	30002388	1	1.4137	-.0862	.1386	-.160212476705943	-.1508	-.2777	-.6308	.833
Greece	GRC	30000019	30001731	1	-1.4397	-.0862	-.691	-2.6893	-.6483	-1.6678	-.2821	-1.236
Greece	GRC	30000019	30000204	1	.3624	-.2479	.1882	1.089	.5695	.7198	.9911	.4994
Greece	GRC	30000019	30000236	1	-1.8458	.9454	.1386	-2.6893	-.0556	.1701	1.6331	-.2995
Greece	GRC	30000019	30004329	1	-.7541	.468	-1.1075	-.9328	-.5755	-1.6678	-.6852	-.959
Greece	GRC	30000019	30002505	1	-.0516	-.2509	-.5836	.2645	-.5491	.5783	-.414	-1.1252
Greece	GRC	30000019	30005903	1	.5631	-1.0564	-.227	-.4608	.2352	-.1103	-.2668	-.9943
Greece	GRC	30000019	30005740	1	-.498	-1.3452	-1.1926	.4256	.214	.6783	-.6852	-1.4276
Greece	GRC	30000019	30005384	1	.2339	-1.0235	-.683222027458754	.20381321185697	-.2721	.4981	.0256	-1.0633
Greece	GRC	30000019	30005059	1	-1.028	.4012	-.4338	-.4432	-1.0166	.6459	-.6852	-1.4991
Greece	GRC	30000019	30004919	1	-1.6577	-.2431	-.0094	1.053	-.1667	1.0062	-.0553	.1216
Greece	GRC	30000019	30002065	1	-1.1014	-.9245	.6407	.1313	.4559	.595	-.2852	-.222
Greece	GRC	30000019	30005221	1	1.183	.0789	.4173	-1.3001	-.4041	.3125	.1693	-.5475
Greece	GRC	30000019	30005417	1	-1.1959	-.5743	-.7836	-1.3001	-.9086	-.7946	-2.1355	-2.3976
Greece	GRC	30000019	30001146	1	-1.6668	.6724	-.811	-.1355	.4283	.2395	-1.0722	-1.7277
Greece	GRC	30000019	30001608	1	.0191	.3376	1.9359	.4232	.5377	.3951	2.4277	2.0955
Greece	GRC	30000019	30006066	0	-1.2973	.0289101094779965	-.0966417090911205	.156188025700199	.0876755254290934	.0312385460850497	.191970733288645	-.33261001983215
Greece	GRC	30000019	30000089	0	-1.1796	-.7199	-.7249	.5413	.1081	.9453	.5755	-.7507
Greece	GRC	30000019	30001966	0	-.2684	-.0862	.0226	1.4255	.5925	.2276	.5755	.1216
Greece	GRC	30000019	30005157	0	-1.6316	-.5743	.0226	1.2836	-.2762	-1.0529	.5755	-.8198
Greece	GRC	30000019	30004926	0	.0301	2.6352	1.9359	3.6039	4.8357	3.6292	2.4277	2.0955
Greece	GRC	30000019	30004982	0	-.488	1.7671	1.9359	.9501	.7137	1.0823	2.4277	2.0955
Greece	GRC	30000019	30001024	0	-.347	-.232415648199851	-.496473254546671	-.0571340281575266	-.182693548047314	-.169166711806781	-.249994120631221	-1.0099
Greece	GRC	30000019	30004738	0	1.1583	-.2662	.0226	.6659	.4824	-.3396	-.8686	-.3514
Greece	GRC	30000019	30002332	0	-1.04	-.4989	.0226	-.0999	.1723	-1.6678	-.7867	-.8936
Greece	GRC	30000019	30002624	0	-1.2591	.261514687277812	.214848989098592	1.82897238129227	1.0959418502794	3.6292	.948060016288119	.152667816623556
Greece	GRC	30000019	30001555	0	-1.3335	-.2479	.0226	1.2836	.8779	1.5476	.5755	.1216
Greece	GRC	30000019	30000454	0	.0321	.1973	.5021	1.083	.1815	1.3882	1.0413	-.851
Greece	GRC	30000019	30000967	0	.5282	-.8357	.0226	-.789	-1.0417	.5127	.0256	-1.2688
Greece	GRC	30000019	30000542	0	-1.2587	.7989	.0226	.0888	1.2226	-.1837	.5755	.1216
Greece	GRC	30000019	30002915	0	-1.585	1.1352	.5347	1.212	.4193	.2617	.5858	.08040299121961
Greece	GRC	30000019	30000994	0	-.4407	-.4314	.0226	.9102	.3201	.4394	.5755	.1216
Greece	GRC	30000020	30003337	1	1.7075	.67	.6407	.2484	.7927	-.0064	-.6451	1.1232
Greece	GRC	30000020	30005008	1	.9265	.201772735317311	.173900243470278	.207543634564477	.299226850840851	-.0488562431408433	.235889502688834	-.0229686799431728
Greece	GRC	30000020	30003092	1	-.0285	-1.7585	-.227	-2.6893	.5719	.4394	.1701	.1216
Greece	GRC	30000020	30004385	1	1.3903	-.0862	-.227	-.371	.0797	.5561	.5722	.1216
Greece	GRC	30000020	30005875	1	1.1296	.217560305830831	.198608882091206	.212233950312447	.318547866305878	-.0561713127027548	.239900610731454	.00531091180583848
Greece	GRC	30000020	30001938	1	1.0759	-.0862	-.7638	-.7703	.0574	-1.6678	.3482	-.7496
Greece	GRC	30000020	30003283	1	1.127	-.1968	.7162	-.3464	-.3782	-.0558	-.0987	.1959
Greece	GRC	30000020	30005090	1	.9602	.2554	-.4396	-.5142	-.0302	.1151	-.1918	-.2709
Greece	GRC	30000020	30001875	1	1.594	-.0013	1.2899	-.5028	-.0962	-.5309	-.1727	.1959
Greece	GRC	30000020	30002462	1	.5984	-.2479	-.0711876865795791	.113570562288425	.0967	-.0726342018448633	.0514786593798653	-.229922541221747
Greece	GRC	30000020	30001399	1	1.5089	1.153	1.9359	.0629	1.079	-.2362	-.1026	2.0955
Greece	GRC	30000020	30005413	1	-.5781	.2695	.1386	.1062	.3855	-.1453	-.4948	-.1563
Greece	GRC	30000020	30003962	1	.9158	-.0994	.586	-.2612	.2695	-.8849	.5727	-.3297
Greece	GRC	30000020	30001997	1	.8103	-.089	.0226	.78	.606	.0161	.3482	.4504
Greece	GRC	30000020	30000132	1	.835	.468	-.7638	-1.6841	.0502	-1.6678	-.6852	-.7496
Greece	GRC	30000020	30004708	0	.7405	-.089	1.2341	.5021	.0931	-.298	.5755	1.515
Greece	GRC	30000020	30000143	0	1.2925	.488958434265198	.459477007719818	.630955904000138	1.2184	.178246851638436	.526161559568882	.277212806887946
Greece	GRC	30000020	30004641	0	1.0798	-.4166	.4173	.0048	.6972	-.0614	-.4805	-.943
Greece	GRC	30000020	30000445	0	1.1536	-.8294	.0226	.2732	.0177	-1.6678	1.5037	-.5305
Greece	GRC	30000020	30001250	0	.1561	-1.3707	-1.4945	-.4552	-1.744	-1.6678	-1.4727	-1.6554
Greece	GRC	30000020	30003485	0	1.1606	-.5743	-1.0488	.7113	-.8307	-1.6678	-1.5596	-1.1252
Greece	GRC	30000020	30005832	0	-.022018358369669	.128041566109389	.0585058695546098	.185638904906675	.208993774174564	-.0146933786788824	.217156811325814	-.155040132139808
Greece	GRC	30000020	30006082	0	-.136273315414004	-.2662	-.4806	.0509816811206788	-.073404315416723	-.0776711427358711	.0254	-.7496
Greece	GRC	30000020	30001002	0	1.22	.0218607002373029	-.0299999887322772	-.9856	-.4277	-1.6678	-.233207265580171	-.296265846366355
Greece	GRC	30000020	30004445	0	1.623	1.3697	1.4967	1.2836	.706	.4394	2.4277	.4994
Greece	GRC	30000020	30002328	0	.2664	.5727	.82	.5494	.3115	1.2106	.5826	.2683
Greece	GRC	30000020	30004880	0	.9896	-.0862	-.4728	.0212	-.0753	-1.4875	.9542	.1216
Greece	GRC	30000020	30002642	0	1.1718	.220840638059637	.203742828668277	.213208501393512	.322562375673796	-.057691233606313	.240734036430117	.0111868289491583
Greece	GRC	30000020	30003424	0	1.0609	1.1576	1.9359	3.6039	4.8357	3.6292	2.4277	2.0955
Greece	GRC	30000020	30004674	0	1.4975	-.0862	.0226	.1053	-1.0565	.4394	.5755	.1216
Greece	GRC	30000020	30004519	0	.8978	-.0862	.1386	1.2836	.1523	1.0062	.5755	-.2503
Greece	GRC	30000021	30004234	1	.8546	-1.0212	-.7183	-.7107	-1.2716	-1.2919	.1701	-.8198
Greece	GRC	30000021	30001787	1	-.822	.8149	-.227	-.0342	-.5605	.377	.5837	-.4607
Greece	GRC	30000021	30004594	1	.0048	.802	-1.4316	-.9033	-.6989	-.5842	-1.0906	-.945
Greece	GRC	30000021	30006054	1	-1.146	-.4203	-.5907	.3614	-.3663	.4138	-2.1355	-.7887
Greece	GRC	30000021	30003824	1	-1.2067	.1371	-.227	-.2869	.4079	-.1753	.5755	-.5305
Greece	GRC	30000021	30004292	1	.0551	.5315	-.3048	-.3302	-.0445	-.1753	-.6852	-.7496
Greece	GRC	30000021	30003429	1	-.1822	.0789	-.7638	.4996	-.5158	-.2608	1.1375	-.4607
Greece	GRC	30000021	30004420	1	.9728	-.438	-.7836	.0376	-.4534	-.9292	.0256	-.5475
Greece	GRC	30000021	30003016	1	-.8849	2.6352	.8271	.0683	-.4006	-.0614	2.4277	1.3857
Greece	GRC	30000021	30005942	0	.5356	1.3697	.4173	-.1909	1.0121	-.27	1.2262	.4504
Greece	GRC	30000021	30001768	0	-.8079	.6544	.586	-.2622	.3915	-.0287	.075	.1216
Greece	GRC	30000021	30002943	0	-1.2055	-1.0121	.0226	.8698	2.9682	-1.6678	.1922	.1216
Greece	GRC	30000021	30002597	0	1.0378	.3464	-.1587	.2486	.0447	-1.6678	.1693	-.4607
Greece	GRC	30000021	30001404	0	-1.1079	.5404	1.9359	-.1446	.5294	.2488	1.6331	2.0955
Greece	GRC	30000021	30004608	0	1.0667	2.6352	-.1164	-.2405	.9362	.2357	.5368	-.3969
Greece	GRC	30000021	30005463	0	1.0124	1.1493	.6407	-.0011	.3115	-.2854	.7688	1.1508
Greece	GRC	30000021	30000009	0	-1.1862	-.0862	-.691	-.7644	-.4843	-1.6678	.1693	-1.1405
Greece	GRC	30000021	30001118	0	.1982	-.0862	1.4967	.7133	.5768	.5624	.1701	-.2726
Greece	GRC	30000021	30001128	0	-.668	-1.1019	-2.664	-1.3001	.2987	-1.6291	.5145	-.1563
Greece	GRC	30000021	30005467	0	-.4872	.0666	1.9359	.2049	.585	-.8768	.8038	2.0955
Greece	GRC	30000021	30005451	0	-.3306	-.4136	1.4967	-1.1401	.3026	-.3257	.1648	.9097
Greece	GRC	30000021	30003539	0	.0575	.0502	-.691	-.4023	-.578	-1.6678	-.6852	-.5475
Greece	GRC	30000021	30004191	0	-1.1679	-1.0212	.0226	.091	-.7515	-.801	.3482	-.2503
Greece	GRC	30000022	30002067	0	-.9383	-.0862	.0226	.7113	-.0289	1.0062	.5755	.1216
Greece	GRC	30000022	30000025	0	.3573	1.1576	1.9359	3.6039	2.9174	3.6292	2.4277	2.0955
Greece	GRC	30000022	30004546	0	-2.1019	-1.3452	-1.1926	.1053	-.9291	-1.6678	-.6852	-1.1252
Greece	GRC	30000022	30001378	0	-1.2257	1.1576	1.9359	1.7779	-.9996	3.6292	.9628	2.0955
Greece	GRC	30000022	30002341	0	-.6187	-1.3382	-.8892	.5241	-.2004	.9206	-.4402	-.851
Greece	GRC	30000022	30004513	0	-1.0425	2.6352	1.9359	3.6039	4.8357	3.6292	2.4277	2.0955
Greece	GRC	30000022	30005819	0	-.0053	2.6352	1.9737	1.1498	.262	1.9876	2.4277	.1554
Greece	GRC	30000022	30004542	0	-.5383	.1882	.3461	.8846	.4095	1.0149	1.3918	-.2503
Greece	GRC	30000022	30002622	0	-1.2335	1.1576	-1.0288	3.6039	4.8357	1.6437	1.2457	.6986
Greece	GRC	30000022	30002047	0	-1.7405	.5859	.0226	1.4549	-.1155	.4394	.5755	.1216
Greece	GRC	30000022	30001318	0	-.0143	-2.9627	-1.0935	.2447	-.4622	.8312	.0154	-1.0878
Greece	GRC	30000022	30002659	0	.0159	2.6352	1.9359	-2.6893	4.8357	-1.6678	1.536	2.0955
Greece	GRC	30000023	30001928	1	-.1225	-1.121	-.4246	-.7872	-.7043	-1.2919	-.23172606877062	.1216
Greece	GRC	30000023	30004931	1	.2168	-.0862	.0226	-.1943	1.4089	-1.6678	.8038	-.4607
Greece	GRC	30000023	30001456	1	.5628	-1.0138	.0226	.913	-.4395	-1.6678	.5755	.1216
Greece	GRC	30000023	30000047	1	-1.9817	.8105	-.335	-1.2502	-.5482	.4863	-.1972	-.9101
Greece	GRC	30000023	30001621	1	.0901	.0789	.586	1.2659	.428	.7283	-.2852	.1216
Greece	GRC	30000023	30006125	1	-.0378	-.2479	1.9359	.195	.2549	.1866	-.0553	.1216
Greece	GRC	30000023	30000674	1	1.0403	.96	.7162	-1.668	-.5548	-.552	.7688	-.1865
Greece	GRC	30000023	30003553	1	1.159	.7308	1.1752	-.4926	.3693	-.7368	-1.305	.8567
Greece	GRC	30000023	30001695	1	-.652	-.0862	-.4728	.3017	.1382	.6077	-.4771	-.4607
Greece	GRC	30000023	30003472	1	.6763	-.0692	-1.7997	-.8189	-.8225	-.5309	-.2637	-1.3017
Greece	GRC	30000023	30001968	1	-.4649	-.2479	.0226	.0242	.3454	.0953	.0256	-.4607
Greece	GRC	30000023	30001990	1	-.6495	-.2509	-.8627	.9066	.6949	.647	.5755	-.5912
Greece	GRC	30000023	30001841	1	.5279	1.3889	-1.1075	-.2887	.0769	-.2224	-.4771	-.0604
Greece	GRC	30000023	30002649	1	.3852	.1395	.0226	.1206	.848	1.0756	-.309	-.6073
Greece	GRC	30000023	30005788	1	-1.4498	-.0862	.0226	.4703	.0955	.1535	.5755	.1216
Greece	GRC	30000023	30003844	1	-.861	-1.0102	-1.682	.3817	-.5837	.5469	1.3428	-1.3027
Greece	GRC	30000023	30004505	1	-.1045	.5404	-.8474	.2856	.2165	-1.6678	-.1207	-.946
Greece	GRC	30000023	30001701	1	-.1623	.0847	.8348	.0972	.1885	-.0622	.9628	-.7496
Greece	GRC	30000023	30004962	1	.1081	-.59	-.7638	-.1808	.4049	-1.2919	.0221	-.8443
Greece	GRC	30000023	30001468	0	.2407	.6555	-.4806	.2082	.7535	-.9292	.5755	-.4607
Greece	GRC	30000023	30001759	0	.5415	.9349	.0226	.0719	-.4261	.6534	.5755	.1216
Greece	GRC	30000023	30004298	0	.8793	-.0862	-.227	.9994	.2281	1.4379	.0256	.1216
Greece	GRC	30000023	30000358	0	-.2686	-.4136	-.1587	.9206	.608	.9139	.1875	-.4438
Greece	GRC	30000023	30004686	0	-.5878	-.0862	.0226	.1008	.4208	.2442	.5755	.1216
Greece	GRC	30000023	30000443	0	.9536	-.089	-.5544	-1.0152	-.0219	-.531	-.5656	-.3657
Greece	GRC	30000023	30003543	0	.1575	.2032	.0226	-.1875	-.1136	-1.6678	.075	.06
Greece	GRC	30000023	30003868	0	-1.3833	-.6289	-1.842	-1.058	-.4885	-.7368	-.4629	-1.1091
Greece	GRC	30000023	30005541	0	-.7204	-.4166	-.3802	.3268	.2413	-.9292	-.1727	-.1563
Greece	GRC	30000023	30004753	0	-2.065	-.1515	.6407	-1.3001	-.3235	-1.6678	.5755	.4777
Greece	GRC	30000023	30001259	0	.4024	.9718	.8038	-.9547	.8298	-1.6622	-.0585	.8567
Greece	GRC	30000023	30004657	0	.1573	.141980518483243	.0803212930654628	.189780016281177	.226052428902401	-.021151902879778	.220698245641156	-.130071890053165
Greece	GRC	30000023	30003877	0	-.0654	.5886	1.4967	-1.0068	-.187	-1.6678	1.2067	.5362
Greece	GRC	30000023	30005931	0	-.9136	.0789	.0226	.2007	.9141	-.801	.5755	-.2503
Greece	GRC	30000023	30001662	0	.9745	.0666	-.4806	-.2002	.4761	-1.6678	1.2568	-.1314
Greece	GRC	30000023	30004535	0	-.1628	.3464	.8038	.9011	.7521	.5727	.2344	.0122
Greece	GRC	30000024	30000755	1	.4464	-.4314	-.8627	-.1037	-.7812	.654	.0256	-1.2018
Greece	GRC	30000024	30003205	1	-.0047	.1609	1.4967	.4426	1.3799	1.3729	-.0358	1.3857
Greece	GRC	30000024	30005129	1	.5882	-.181	-.3612	.6331	-.21	1.1532	-.8709	-.9655
Greece	GRC	30000024	30004745	1	.485	2.1277	1.1752	.6769	1.4406	-1.6678	.5755	-.2503
Greece	GRC	30000024	30001632	1	-.7569	-.969	-.691	.5559	-.2025	-.1906	.0447	-1.1405
Greece	GRC	30000024	30004063	1	.2667	-.0862	.5462	-1.0091	-.4455	-.801	-.4771	-.5912
Greece	GRC	30000024	30001692	1	.7701	-.7136	-.227	1.0044	-.0359	1.5721	.5755	-2.5027
Greece	GRC	30000024	30004000	1	-1.8121	-.8714	-.480632949017228	.265276630809639	.3289	.156304291600489	-.0363852039115725	-.60803272176919
Greece	GRC	30000024	30002996	1	-.8051	-.972	-1.3514	.6799	-.1056	3.6292	-.2934	-.7842
Greece	GRC	30000024	30000479	1	.9619	-.0862	-.5373	.9635	.3231	.4513	.2294	-.1563
Greece	GRC	30000024	30000789	1	-.7536	-.92	-1.4011	.7594	.0104	.1403	-.7025	-.5079
Greece	GRC	30000024	30001754	1	-.2758	-.5743	-.5836	.8734	.4698	-.424	2.4277	-.4607
Greece	GRC	30000024	30003722	1	-1.4359	-.0862	.0226	.1053	-1.6529	1.325	.5755	.1216
Greece	GRC	30000024	30003452	1	1.4335	.3464	-.227	.7176	.1022	.9576	.3482	-.959
Greece	GRC	30000024	30003529	1	1.2503	-.0862	.0226	.1405	.1679	-.2607	.3482	-.2503
Greece	GRC	30000024	30004842	1	-2.2228	-.8379	-1.3133	-.4743	-.5748	.8859	-.309	-.4784
Greece	GRC	30000024	30005272	1	-1.2269	-.2806	-1.3023	-.8189	-.9918	.0786	-1.0808	-1.113
Greece	GRC	30000024	30000757	0	.5787	1.127	.0226	.1039	-.0868	-.1452	-.4805	-1.023
Greece	GRC	30000024	30004004	0	.8331	-.5874	-.2827	1.13	.5141	-1.6678	-.396	-.7108
Greece	GRC	30000024	30001840	0	-.282	-.847	.0226	3.4675	.586	1.0062	.5755	.1216
Greece	GRC	30000024	30005046	0	.0306	2.6352	1.9359	1.2266	.4888	1.0888	2.4277	.388
Greece	GRC	30000024	30002379	0	2.1441	-.0862	.0226	-2.6893	4.8357	3.6292	2.4277	2.0955
Greece	GRC	30000024	30001018	0	-.5384	-2.1151	-1.7832	.2617	-.0408	.8986	-.19055963898135	.3588
Greece	GRC	30000024	30004512	0	-1.0536	-2.9627	-1.3376	.179	-1.0731	1.2633	.3379	-2.5027
Greece	GRC	30000024	30005802	0	.865	-.2479	-.227	.1053	-.9598	-1.6678	.5755	-1.6492
Greece	GRC	30000024	30005095	0	.7613	-.2366	.0226	-2.6893	-.2672	-1.6678	.5755	-.1563
Greece	GRC	30000024	30004019	0	.7222	.171717338248462	.00283706596614267	.27934944720615	.274434372426241	.0190679936328378	.5755	-.4607
Greece	GRC	30000024	30003408	0	1.0279	.1276	.0226	-.508176760628561	-.3664	-1.6678	.5755	-.4607
Greece	GRC	30000024	30003672	0	.248	-.0862	-1.64	.1053	-.9291	.0005	-2.1355	2.0955
Greece	GRC	30000024	30002059	0	1.1368	.218119983367499	.199484816104356	.212400224430543	.319232806292822	-.0564306357005183	.240042806585254	.00631343795351388
Greece	GRC	30000024	30004571	0	.3215	.0482276524160494	.00106154721422726	.0227405766985567	-.1224	-.125986973214212	.107417179202472	-.209807915482884
Greece	GRC	30000024	30001189	0	1.0902	-.0862	.0226	-.0469	.9386	.2176	.8038	.1216
Greece	GRC	30000024	30002667	0	-.6208	-2.9627	.0226	-2.6893	-3.7095	-1.6678	.5755	.1907
Greece	GRC	30000024	30003477	0	.9363	-.975	-1.0428	.6506	.0861	.9747	2.4277	.7566
Greece	GRC	30000024	30005765	0	.8815	-.5169	-.4338	.6717	.0964	.7788	.955	2.0955
Greece	GRC	30000025	30000228	1	-.7407	.4981	.7244	.3193	.0509	.3645	.0447	.0876
Greece	GRC	30000025	30002990	1	-2.0383	-.0356	-.7638	.2708	-.0035	-.0205	-.0823	-.7496
Greece	GRC	30000025	30003823	1	-.6372	-.7049	.5462	-.0457	-.449	-.0558	-.7045	.4926
Greece	GRC	30000025	30000248	1	-1.1036	-.0862	-.691	-.7758	-.4732	-1.6678	-.1914	-.7496
Greece	GRC	30000025	30003067	1	.8688	-.165	-.9624	-.5079	-.5186	-1.6678	.0256	-1.2263
Greece	GRC	30000025	30005114	1	.5646	2.6352	-1.1075	.4131	.7588	.8093	-.7912	-.972
Greece	GRC	30000025	30002452	1	.6875	.4105	.7162	.0517	1.1223	-1.6678	.7198	-.222
Greece	GRC	30000025	30004185	1	.9214	.879	.1386	-1.668	-.3176	-.0558	.3199	.2546
Greece	GRC	30000025	30001796	1	-.5563	-.1058	-.732	.5119	-.7212	.4966	-1.5848	-.8443
Greece	GRC	30000025	30004352	1	-.2514	-.0862	.0226	.8677	-3.7095	-1.6678	.0256	-.7496
Greece	GRC	30000025	30005003	1	.0609	.5946	.4135	-1.657	-.1634	.3283	-.2857	-.6544
Greece	GRC	30000025	30000656	1	-1.3531	-.9363	-.227	-1.012	-1.2858	-1.6678	-.6852	-.959
Greece	GRC	30000025	30005681	1	.094	2.6228	-.2973	-.4482	.9522	-.0614	1.5037	.0144
Greece	GRC	30000025	30006030	1	-.7797	1.1493	.231	.1335	.3931	-1.5939	.5755	-1.1405
Greece	GRC	30000025	30003198	1	-1.0179	-.2479	1.0108	.3175	.5086	.3221	.775	-.9299
Greece	GRC	30000025	30003083	1	-1.0163	-.4203	-.227	-.1069	.5198	.2176	.0256	-.2503
Greece	GRC	30000025	30002869	1	-.3425	1.7671	.1386	.4768	.5553	.0161	.5755	-.6959
Greece	GRC	30000025	30001141	1	-.3359	.5293	.917	-.1085	.2709	-1.6678	-1.0396	-.7363
Greece	GRC	30000025	30001479	1	-1.3648	-.4343	-.5034	-.8618	-1.382	-.0614	-.6852	-1.1078
Greece	GRC	30000025	30000998	0	-.6905	.4708	-.9084	-.0563	-.4286	.5898	.5755	-.2778
Greece	GRC	30000025	30000391	0	-1.7161	-2.4463	-2.0338	-1.7857	-1.1926	-1.6678	-2.1355	-1.9916
Greece	GRC	30000025	30001251	0	-1.0877	-.2548	-.9211	.0266	-.4452	.1896	-1.5596	-.8198
Greece	GRC	30000025	30002231	0	-1.1907	.2695	.4173	-.5307	-1.2794	.3378	.5755	.1216
Greece	GRC	30000025	30005726	0	-1.4423	-.6684	-1.762	-1.6841	.8372	-1.6678	-1.036	-.1274
Greece	GRC	30000025	30003903	0	1.027	-.4203	-.227	-.4611	-.5963	-1.6678	-.1026	.1216
Greece	GRC	30000025	30005393	0	-.7726	1.1576	.8094	-.5011	1.1868	-.6687	2.4277	-.5292
Greece	GRC	30000025	30003923	0	1.1234	.792	.9726	.6958	.266	-.0558	.8038	.8567
Greece	GRC	30000025	30002291	0	-2.197	-.256	.0165	.6894	.3987	-.0004	.9636	-.3549
Greece	GRC	30000025	30000980	0	.9591	-.4314	.5347	-.8293	-.214	-1.6678	-.1026	-.2503
Greece	GRC	30000025	30003494	0	.3071	-.0862	.0226	3.6039	1.9262	-1.6678	.5755	.1216
Greece	GRC	30000025	30000863	0	-1.7559	.6445	.0226	-.9649	-1.3396	-.5309	-.0992	-1.3421
Greece	GRC	30000025	30002085	0	-.9652	.1852	.0226	.1462	1.4963	.5907	.5755	-.3086
Greece	GRC	30000025	30001167	0	-.6146	-.7815	1.2899	.9168	.4996	-.0961	1.3388	1.1508
Greece	GRC	30000025	30001850	0	-.9125	.8149	.6825	.6253	.2275	.0449	.8038	-.2503
Greece	GRC	30000025	30002756	0	.6827	-.2479	-.8627	-1.0638	-1.147	.2176	-.9906	-1.2688
Greece	GRC	30000026	30001480	0	-.3579	-.7199	-.5836	.4183	-.363	1.2887	.0221	-.5265
Greece	GRC	30000026	30006099	1	-1.4751	-.4025	-.8627	.3368	.186	.9453	.6296	-2.5027
Greece	GRC	30000026	30002163	0	-.8799	.47377342766499	.343695142229653	.954	1.5311	.456555658538906	.673217027231196	.130447948127442
Greece	GRC	30000026	30005041	0	-1.9383	-.0209167378837272	-.1746241677618	.141385010464115	.0266968404803855	.0543254963026041	.17931135241558	-.42186269492381
Greece	GRC	30000026	30002827	0	-.7206	-.5962	-.3332	-.605853860929647	-1.5385	-.4333079880677	-.316031312752633	-.660900358596996
Greece	GRC	30000027	30006018	1	-1.17	.6636	.8477	.4893	1.8223	.6399	2.4277	1.515
Greece	GRC	30000027	30006051	1	-.2792	2.6352	-.6402	3.6039	-3.7095	-.7368	.1269	-1.5767
Greece	GRC	30000027	30000418	0	-2.0628	-.9866	-.5413	.5653	-.1443	.794	-.3887	-.9755
Greece	GRC	30000027	30003554	0	.0985	.7989	.8116	1.0742	.5061	1.2756	1.2798	.7627
Greece	GRC	30000027	30005307	0	-1.4083	-1.3452	.0226	.1053	-.0502	.4394	.5755	-1.1252
Greece	GRC	30000027	30001909	0	-.4066	-.1652	.0226	.657	.4794	2.6635	.5755	.1216
Greece	GRC	30000027	30004821	0	-1.4259	-.5717	.0226	.7113	-.5437	.7062	.5755	-.1563
Greece	GRC	30000027	30005357	0	.0887	1.1576	1.9359	3.6039	4.8357	3.6292	2.4277	2.0955
Greece	GRC	30000027	30003437	0	-1.4727	.6608	.3576	1.0761	.8779	1.5721	.5755	-.2726
Greece	GRC	30000027	30002094	0	-1.1353	-.4136	1.0433	-.1029	-.0863	.1631	-.5832	.1216
Greece	GRC	30000027	30002600	0	.4193	.3791	-.7453	.3647	-.1334	-1.6678	-.0465	-.3587
Greece	GRC	30000027	30006005	0	-1.2241	.4652	.886971505350294	1.1125	.3493	1.7304	.8038	1.515
Greece	GRC	30000027	30000747	0	-1.1589	1.7671	1.1355	1.1391	.857	1.0506	2.4277	1.2147
Greece	GRC	30000027	30001641	0	-1.2352	.3349	.0226	.6333	1.3438	1.0196	-.6896	-1.1252
Greece	GRC	30000027	30003487	0	-.7448	-.5872	-.7836	-.3592	-.114	.3416	.5755	.1216
Greece	GRC	30000027	30002529	0	-1.559	-.4174	.0226	.7113	.0032	1.0062	.5755	.1216
Greece	GRC	30000027	30005085	0	-.969	-1.2454	-1.3384	-.0350539393919913	-.2459	-.00567756561154224	-.3763	-.6769
Greece	GRC	30000028	30004447	1	-1.6869	.7634	1.9359	1.6362	-3.7095	-1.6678	2.4277	-.6959
Greece	GRC	30000028	30004932	1	1.5885	1.153	1.036	1.4364	.5213	.7889	.8038	.7627
Greece	GRC	30000028	30005248	1	-.3091	-.0862	.0226	-.0707	-.1174	-.4223	.5755	-.7496
Greece	GRC	30000028	30002745	1	-.4029	.215	.1386	.0492	.3275	-.7406	.5755	-.2503
Greece	GRC	30000028	30000361	0	-.8703	.2185	.6496	.4785	.3556	.9722	.8038	-.1687
Greece	GRC	30000028	30003255	1	-.6801	2.6352	-1.1926	.7113	-3.7095	-1.6678	-2.1355	-2.5027
Greece	GRC	30000028	30000903	1	-.8126	-.2509	-1.161	-.1554	-.6929	-1.6678	-.6852	-.959
Greece	GRC	30000028	30000313	1	.2631	2.6352	1.9359	.5492	1.0094	1.0705	-.3763	.1216
Greece	GRC	30000028	30005772	1	.8069	.4077	-.9607	.7113	-.191	1.0062	-.1755	-.7496
Greece	GRC	30000028	30003636	1	.6865	-1.086	-.8826	.4758	-.413	1.2633	.7641	.0657
Greece	GRC	30000028	30004048	1	-.0515	.2179	-.0469	.7113	-.0408	1.0062	.5755	-1.1252
Greece	GRC	30000028	30005653	1	.809	.192639108850849	.159605487005684	.204830133331653	.28804901077615	-.0446242358856754	.233568945352508	-.039329349714265
Greece	GRC	30000028	30003256	1	.7051	-.0862	-.227	.7488	.0186	-1.0529	.5755	.1216
Greece	GRC	30000028	30000746	1	.2174	-.0862	.0226	.7113	-.0408	1.0062	-.1972	-.4607
Greece	GRC	30000028	30001970	1	-.6079	.7308	.0226	.7113	-.3282	.5989	.5755	-.5475
Greece	GRC	30000028	30001645	1	.3342	1.7671	1.9359	.7988	.7866	-.801	.7198	1.515
Greece	GRC	30000028	30000433	1	1.0698	-.0862	.0226	.7113	-.0408	1.0062	.1693	.1216
Greece	GRC	30000028	30005645	0	2.1908	-2.9627	.0226	.7113	-.0408	1.0062	.5755	.1216
Greece	GRC	30000028	30002793	0	.9353	-.4174	-.691	.7526	.2337	.9656	.5755	-.5475
Greece	GRC	30000028	30000031	0	-.1248	-.0862	.0226	.221432898194258	.2805	.0196036508338189	.183105526262551	-.188729428427024
Greece	GRC	30000028	30004152	0	1.2296	-.59	-1.1926	-.5422	-1.0629	-1.6678	-.6822	-1.0101
Greece	GRC	30000028	30004481	0	.6179	-.0862	.0226	1.2836	.8779	.539862495110612	.5755	.1216
Greece	GRC	30000028	30005921	0	-.4659	-.3466	.586	-.9214	-.5339	-.0041	.1305	2.0955
Greece	GRC	30000028	30001622	0	.0183	-.817	-.6184	.4679	-.4316	1.0196	.0154	-.6557
Greece	GRC	30000028	30003265	0	-.2663	-2.9627	.0226	1.1935	-3.7095	-.8849	.5755	.1216
Greece	GRC	30000028	30004747	0	-.0562	-.0862	.1456	1.491	1.3852	-1.6678	.0221	.1216
Greece	GRC	30000028	30001063	0	-.1685	.116655109949	.0406852789704436	.182256112437314	.195058894493214	-.00941753723098051	.214263883256688	-.175436198235479
Greece	GRC	30000028	30000916	0	2.3234	-1.175	-.442	.4611	-.1466	.0687261420719074	.1416	-.3917
Greece	GRC	30000028	30003352	0	.7322	.186669215126387	.150262190865421	.203056542738625	.280742984248754	-.0418581239095316	.232052189578637	-.0500229619561362
Greece	GRC	30000028	30000286	0	1.1069	-.0862	.0226	.7113	-.9291	1.5721	.5755	.1216
Greece	GRC	30000028	30001105	0	1.2786	1.4003	1.2899	2.4022	4.8357	.4394	2.0386	2.0955
Greece	GRC	30000028	30003451	0	-.957	-.1764	-.8737	.4068	-.0124	.2333	-.6203	-.8756
Greece	GRC	30000028	30000372	0	.3876	.4594	.7162	-.0609	.919	-1.4789	.8038	-.1563
Greece	GRC	30000028	30003819	0	-.0643	-.0862	.0226	.8519	-1.0464	-1.6678	-.0933	.1216
Greece	GRC	30000029	30003218	1	-.7964	-.8802	-.227	-.7268	-.3735	-.1837	-.6852	-.4607
Greece	GRC	30000029	30001859	1	-2.4769	1.1576	-.6575	-.2112	-.747	-.7433	-.0726	-1.4056
Greece	GRC	30000029	30000292	1	.0064	2.6352	1.9359	-.1916	1.4353	.8755	.9203	.833
Greece	GRC	30000029	30005502	1	.9851	-.5034	-.335	-1.1982	-.2037	-.4795	-.7838	.4504
Greece	GRC	30000029	30003106	1	-.6401	.8046	.4173	.6725	.1099	.1651	-.4318	-.7496
Greece	GRC	30000029	30003481	1	1.156	-.5743	-.9607	-.3432	-.8116	-.3242	-.7867	-1.3017
Greece	GRC	30000029	30001071	0	1.1478	-.7221	-.227	-.8245	-.7982	-.2362	.0256	-.1563
Greece	GRC	30000029	30005228	0	-.4221	.9535	1.2867	-.2109	.5071	-1.6678	.5755	-.5475
Greece	GRC	30000029	30001051	0	1.2062	.3289	.0226	.3072	.3937	.6313	.5755	.1216
Greece	GRC	30000029	30002644	0	.7004	-.8357	.4173	.5627	-.2637	-1.6678	.1922	-.4784
Greece	GRC	30000029	30001140	0	-1.592	.0502	.7162	-.7742	-.8239	-.4173	-1.0396	-.5305
Greece	GRC	30000029	30001300	0	-.6515	.7332	1.4967	-.6447	.1793	-.3732	1.48	.149
Greece	GRC	30000029	30004219	0	-.8058	-.9232	.0226	-2.6893	-.7546	-.1845	-.1026	-.4607
Greece	GRC	30000029	30005890	0	-2.3283	-.8502	.0226	.9573	.6091	1.0435	1.8085	-1.4314
Greece	GRC	30000029	30000532	0	-.503	-1.1537	-.227	.235	-.27	1.8385	.0405	-.4607
Greece	GRC	30000029	30005971	0	-.6476	-.0862	.0226	.5828	.5713	.4541	.5755	.1216
Greece	GRC	30000029	30002612	0	.4805	.1997	1.9359	-1.0608	-.3107	-1.6678	2.4277	2.0955
Greece	GRC	30000029	30004963	0	.9975	-.089	.1386	-.6184	-.3018	-.5569	-.3912	.1937
Greece	GRC	30000029	30001109	0	-1.0574	-.8887	-.7638	-.5199	-1.0206	-1.6678	-.4771	-.8947
Greece	GRC	30000029	30001631	0	.4672	-.8357	-.3802	-1.5123	-.5716	-.801	.0256	-.2503
Greece	GRC	30000030	30003558	1	-.8772	-.5743	-.4728	.6004	.234	.0252	.5755	-.7496
Greece	GRC	30000030	30005190	1	-.1153	-.4136	.0226	.15	-1.2142	-.8768	.5755	.1216
Greece	GRC	30000030	30000130	1	-1.0103	.0666	-.227	1.5052	1.0904	-1.6678	.5755	.1216
Greece	GRC	30000030	30001815	0	-.7349	1.3889	1.9359	2.2689	4.8357	2.8807	1.836	2.0955
Greece	GRC	30000030	30001554	0	-1.0815	-.2479	.8116	.6251	.7782	.3613	.1693	.2203
Greece	GRC	30000030	30002534	0	-.4536	-1.2439	-.6116	.0411	-.5173	.5514	-.7838	-1.3484
Greece	GRC	30000030	30005566	0	.4919	2.1277	1.9359	3.6039	1.7012	-.801	1.802	2.0955
Greece	GRC	30000030	30004933	0	.9695	.9637	.9247	1.3526	1.3333	2.0612	1.1811	.3663
Greece	GRC	30000030	30002038	0	-1.5574	1.1493	.1802	-.6335	1.2135	.3885	2.4277	.1216
Greece	GRC	30000030	30000958	0	-.7481	-1.1046	.0226	.3594	.2021	-1.6678	.5755	.1216
Greece	GRC	30000030	30003157	0	-.022018358369669	.128041566109389	.0585058695546098	.185638904906675	.208993774174564	-.0146933786788824	.217156811325814	-.155040132139808
Greece	GRC	30000030	30001029	1	.0156	-.2479	-.227	1.2836	-.8832	1.5721	.5755	.1216
Greece	GRC	30000030	30002278	0	.4137	.161911257427933	.111514276533735	.19570122237561	.250443902881885	-.0303866829667998	.225761997990382	-.094370820016501
Greece	GRC	30000030	30002797	0	-1.3622	.0238652383488608	-.10453728095965	.15468924927458	.0815015524912288	.0335760547732233	.190688995662027	-.341646679135502
Greece	GRC	30000030	30005532	0	.2633	-.0862	.0226	1.2836	.9986	1.5721	.5755	.1216
Greece	GRC	30000030	30002860	0	-.175	.116149845506175	.0398945052085724	.182106003858477	.19444054589389	-.00918342619133292	.214135511999785	-.176341256563241
Greece	GRC	30000030	30000411	0	-.253	2.6352	.0226	1.0208	1.4673	.9115	.5755	-.6774
Greece	GRC	30000030	30001958	0	-.3575	-1.3452	-.2737	.4587	-.111	1.7398	.3379	-.4256
Greece	GRC	30000030	30002633	0	1.3381	.0692	-.227	-.2558	.4293	.4632	.8038	.1216
Greece	GRC	30000030	30002027	0	.6682	.181694303689335	.142476110748536	.201578550577768	.274654628809258	-.0395530305960784	.230788226433744	-.058934305491029
Greece	GRC	30000030	30004930	0	.6618	.181196812545629	.141697502736848	.201430751361682	.274045793265308	-.0393225212647331	.230661830119255	-.0598254398445182
Greece	GRC	30000030	30002174	0	-.6688	-.2479	.5347	-.2201	.4298	-.526	.1648	-.1563
Greece	GRC	30000030	30003620	0	-.7346	-.0862	.0226	1.1476	.862	.869	.5755	.1216
Greece	GRC	30000030	30004322	0	-.3687	.3464	.3461	.8601	.0831	.369	-.5832	-.959
Greece	GRC	30000030	30004814	0	-.7103	-.0862	.9726	.0625	.8357	.3689	.5755	2.0955
Greece	GRC	30000031	30000195	1	.8998	.0789	.0226	-.2919	.3954	-1.6678	.5755	-.4607
Greece	GRC	30000031	30005435	1	.1008	-.2662	.1386	-.5472	.2335	-.219	.9636	-.8443
Greece	GRC	30000031	30003321	1	.8872	1.7671	1.9359	.9208	.6731	-1.2547	2.4281	.7566
Greece	GRC	30000031	30004750	1	-.8055	-.4314	.0226	.3128	.4367	.2261	.1693	-.959
Greece	GRC	30000031	30004631	1	-.2099	-.4314	-.227	.1225	-.1103	-1.6678	.5755	.1216
Greece	GRC	30000031	30004478	1	-.567	-.0862	.4173	-.8913	.4864	-1.6678	.5755	-.4607
Greece	GRC	30000031	30001055	1	.1799	-.205	1.1355	.7856	.1924	.7668	.0196	-.851
Greece	GRC	30000031	30006091	1	.8807	.2032	1.4967	-.3788	.2598	-.8849	-.3763	1.3857
Greece	GRC	30000031	30005253	1	.9803	-.0862	-.4728	-1.1401	.055	-.8849	.075	-.2503
Greece	GRC	30000031	30004163	0	-.6366	-.0862	-1.2374	.5738	.0344	-1.6678	.8038	.3347
Greece	GRC	30000031	30005762	0	.6208	-.7221	-.8356	.1665	.6412	-.182	.3768	.4504
Greece	GRC	30000031	30003330	0	-1.0824	1.1493	1.0433	-.1412	.3375	.2087	.8038	.8567
Greece	GRC	30000031	30000453	0	.6857	-.0862	-.5836	-.8567	-.6997	-.0218	.1693	-.2503
Greece	GRC	30000031	30005900	0	.6307	-.0862	.0226	.7113	.7394	1.5721	.5755	.1216
Greece	GRC	30000031	30002111	1	1.3096	-.8283	-.9607	-1.3001	-.7682	-1.6678	-2.0401	-1.4991
Greece	GRC	30000031	30003056	1	.6152	2.6352	1.2341	3.6039	-3.7095	3.4817	.5755	.1216
Greece	GRC	30000033	30000338	1	.9254	.1395	1.0433	-.1511	-.4012	.2352	-.5798	-.4784
Greece	GRC	30000033	30000173	1	.9178	.9637	-.1587	-.3426	-.0836	-1.6678	-.2821	-.4607
Greece	GRC	30000033	30003302	1	1.6102	-.0862	.0226	.314423811941918	.350909130367935	.0449736940176565	.5755	.1216
Greece	GRC	30000033	30005512	1	-.6218	-.2366	-1.0611	-.0188	-.738	.2176	-.4771	-.5912
Greece	GRC	30000033	30003632	1	1.1874	-.983	-1.0472	-1.3001	-1.231	-1.6678	-.6852	-.4607
Greece	GRC	30000033	30003652	1	.9372	.9454	.3576	.0726	-.363	.2332	.4886	-.946
Greece	GRC	30000033	30005774	1	-.81	.0032	.3416	-.2723	-.5861	-1.5744	.0447	.1216
Greece	GRC	30000033	30000579	1	-.9642	-.3486	-.3802	-1.2044	-.2355	-.0558	-.6852	-.4607
Greece	GRC	30000033	30003214	1	1.052	.4026	1.036	-.7819	.0939	.1962	.7274	-.0151
Greece	GRC	30000033	30003893	1	.2555	-.4087	1.0108	-.3103	-.8224	-1.6678	-2.1355	-.2778
Greece	GRC	30000033	30004205	1	-1.1507	-.5743	.0226	-.1657	-.0993	.1544	.0256	-.959
Greece	GRC	30000033	30005735	1	1.2396	.8046	.7162	-.6224	-.4292	-1.6678	-.6852	.0876
Greece	GRC	30000033	30001746	1	-.5734	.3376	-.6097	.2267	.4945	-1.6678	-.6852	-.2503
Greece	GRC	30000033	30001281	1	1.1586	-.2479	.0226	1.2836	1.4388	-1.653	.5755	.1216
Greece	GRC	30000033	30004331	1	-.0853	.9637	.0226	-.6224	.921	-.2532	.1648	.1216
Greece	GRC	30000033	30004370	1	1.6235	.0789	.0226	.1787	-.2552	-1.6678	-.0551	-.5305
Greece	GRC	30000033	30005849	1	1.1359	.0666	-1.2062	-.3124	-.7993	.3291	-.8627	.4112
Greece	GRC	30000033	30003094	1	1.3861	1.1493	1.9633	-.0563	.147	.3184	-.5832	-.5251
Greece	GRC	30000033	30004321	0	1.2805	.3487	.0226	-1.1401	-.1814	-.2436	-.3912	-.1563
Greece	GRC	30000033	30004436	0	.9616	1.153	.4135	-.3021	2.6119	-1.6678	2.4277	1.3857
Greece	GRC	30000033	30005575	0	.4955	-.0862	1.9359	2.2963	4.8357	3.6292	.5755	2.0955
Greece	GRC	30000033	30000856	0	1.4873	.6544	1.4967	.3453	1.9877	-1.6678	2.4277	1.515
Greece	GRC	30000033	30002967	0	.6297	.7763	.5347	.504	.3055	.6905	.5755	1.0641
Greece	GRC	30000033	30003920	0	.7053	.4012	.7162	-.6932	.4858	.0622	.8038	.1216
Greece	GRC	30000033	30005075	0	-.8089	.7763	1.036	-.2177	1.0049	.3699	-.3912	.5822
Greece	GRC	30000033	30005940	0	1.3548	-.8232	-.6446	.2805	-.3141	-.2436	-.2821	-.5265
Greece	GRC	30000033	30004785	0	.0247	1.7671	1.9359	-.2478	.6139	-1.6678	2.4277	1.3857
Greece	GRC	30000033	30000386	0	-.5422	-.5743	-.227	-1.1401	-.1614	-.4795	-.3733	-.1563
Greece	GRC	30000033	30003697	0	-.6835	.2746	1.4967	.8453	.02	-1.4875	.8038	-.2503
Greece	GRC	30000033	30000962	0	.0954	.718	.8348	-.5526	-.69	-.0041	1.4793	.4504
Greece	GRC	30000033	30001543	0	.3822	-.0862	.7162	1.1728	.7534	1.4513	.5755	.1216
Greece	GRC	30000033	30001994	0	1.1006	-.0862	.0226	.996	.1331	.6915	.0183	-.7224
Greece	GRC	30000034	30001801	1	-.6204	-1.3452	-1.1926	3.6039	.8779	3.6292	.5755	-2.5027
Greece	GRC	30000034	30002759	1	-1.414	-1.2076	-.6587	.761	-.3973	.7544	-.4752	-.6762
Greece	GRC	30000034	30005368	1	-.4327	2.6352	1.9359	3.6039	4.8357	3.6292	2.4277	2.0955
Greece	GRC	30000034	30002619	1	-.1098	-.0373919531749122	-.0626909472087945	.6654	-.3295	.6364	.214956647754306	-.245678288408596
Greece	GRC	30000034	30001422	1	-.9529	.0556813516486322	-.0547428654621318	.16414147101581	.120438488137884	.0188342626920299	.198772434962098	-.284655852435008
Greece	GRC	30000034	30002997	0	-.7078	.0747337077927172	-.0249246117644976	.169801719119342	.143754986860081	.0100064756431647	.203613018818554	-.250528191491223
Greece	GRC	30000034	30001435	0	-.7388	.0723239850653951	-.0286959943211139	.169085816666427	.140805939694075	.0111230052168686	.203000786670247	-.254844623515937
Greece	GRC	30000034	30000703	0	-.5913	.0837896012679759	-.0107515128017299	.172492126724652	.15483769637104	.00581048547101948	.205913826730741	-.234306761462864
Greece	GRC	30000034	30003815	0	-.022018358369669	.128041566109389	.0585058695546098	.185638904906675	.208993774174564	-.0146933786788824	.217156811325814	-.155040132139808
Greece	GRC	30000034	30002576	0	-.4826	-.8283	-.5834	1.2836	-.7208	1.0298	-.108048059543855	-.8936
Greece	GRC	30000034	30000773	0	-.758	.0708315116342796	-.0310318183561795	.16864241901817	.138979433062226	.0118145332109045	.202621597726779	-.257518026576405
Greece	GRC	30000034	30002469	0	.2962	.1776	-1.2667	.309594122922832	.7126	.0563907240761521	-.154283195298818	-.768907087599108
Greece	GRC	30000034	30003551	0	-.9457	2.6352	-1.1926	3.6039	-.9291	1.5721	2.4277	-1.1252
Greece	GRC	30000034	30004323	0	-.0523	.125687683526898	.0548218806826635	.18493959195437	.20611306483805	-.0136027222782189	.216558766341633	-.159256540129939
Greece	GRC	30000034	30000400	0	-1.4891	-.0862	.0226	1.9416	-.7803	.3656	.5755	-1.1252
Greece	GRC	30000034	30004213	0	-.2299	-.0862	.6496	.1298	.252029804258603	-.200545155875978	-2.1355	2.0955
Greece	GRC	30000034	30005654	0	-.6813	-.817	-.8428	.8811	-.0408	.9976	.3876	-.5998
Greece	GRC	30000034	30002987	0	-.9386	.0567929334228486	-.0530031631860151	.164471709889252	.121798855056397	.0183192184048052	.199054851727285	-.28266472411393
Greece	GRC	30000034	30001126	0	.2637	.150251308747342	.0932656512597846	.192237178248602	.236174319820565	-.0249841205133939	.22279958436954	-.115256781426406
Greece	GRC	30000034	30004214	0	-1.3836	.0222017523370966	-.107140751498733	.154195045645793	.0794657586411473	.0343468203499093	.190266357985454	-.344626409629981
Greece	GRC	30000034	30005098	0	-1.2513	.0324858270733775	-.0910454640071093	.157250332565815	.0920515309012316	.0295817602660053	.192879206799037	-.326204991666445
Greece	GRC	30000034	30001023	0	-1.0071	-.4203	-.9607	-2.6893	-.9492	-1.6678	-2.1355	-1.0913
Greece	GRC	30000034	30000227	0	-1.848	-.0862	1.9633	.8827	.0328	1.6642	.5755	-.3969
Greece	GRC	30000034	30002950	0	-1.4289	-.9408	-.6649	.345	-.271930280572927	.0671068930242738	-.5656	-1.0966
Greece	GRC	30000034	30001604	0	.0877	-.172509307358085	-.216099204191019	-.307529331643021	-.837	-.305684670028812	-.118794132896954	-.437475361343007
Greece	GRC	30000034	30000243	0	-.7154	.23469592087223	.155224449992103	1.1761	.6568	.498258526316671	.508158627101882	-.0514956447367348
Greece	GRC	30000034	30003351	0	-1.9004	-.017970657517098	-.170013348442582	.142260258946873	.0303022884672124	.0529604488560436	.180059855590446	-.41658550867424
Greece	GRC	30000034	30003150	0	-.4832	-2.9627	-2.664	-2.6893	-2.4745	-1.6678	-2.1355	-2.5027
Greece	GRC	30000035	30000465	1	-1.1104	-1.2802	-1.431	.1485	-.0823	.5188	-1.2876	-1.2864
Greece	GRC	30000035	30002091	1	.7095	-.463489018534858	-.7638	-.438317635094219	-.8513	-.4318	-.7025	-.8443
Greece	GRC	30000035	30004334	1	-1.1943	.7308	-.227	-.1508	.4804	-1.6678	.0256	-.4607
Greece	GRC	30000035	30005306	1	.8719	-.2366	-.5836	-1.0091	-.3146	-.4184	-.6852	-1.0788
Greece	GRC	30000035	30000956	1	-.8337	-.4136	-.3827	1.2836	-.3175	3.6292	-2.1355	2.0955
Greece	GRC	30000035	30003329	1	-.8668	.6636	.4173	-.3166	-.0543	-.0558	.0256	.1238
Greece	GRC	30000035	30003383	1	.9512	-.0862	-.587	-.0249	-.2134	-.1237	.5755	-.1563
Greece	GRC	30000035	30001491	1	.4613	-.2548	.0226	-2.6893	.2046	-1.6678	-.6852	-1.1252
Greece	GRC	30000035	30002940	1	-.5803	1.1493	1.9359	-.3365	.1257	-1.0529	.993817201278668	1.1232
Greece	GRC	30000035	30005626	1	-.695	1.1132	-.0824	-.4042	.5204	-.4223	-1.305	.9883
Greece	GRC	30000035	30005904	1	-.3981	.6636	-.0998	.4551	.4959	-.2229	-.0553	-.8198
Greece	GRC	30000035	30001147	1	1.7196	.4731	1.1355	-.567	-.5803	.2603	-.0465	2.0955
Greece	GRC	30000035	30004320	1	-.815	-.596281650749996	-.777095305308572	-.5276	-.6861	.1718	-1.305	-1.03119420758108
Greece	GRC	30000035	30004317	1	-1.1792	-.0862	-1.0611	-1.7857	-.5914	-1.6678	.1693	-1.2688
Greece	GRC	30000035	30003569	1	.3523	-1.7929	-1.2193	.1082	.1062	-1.6678	-1.1508	-1.7533
Greece	GRC	30000035	30001474	0	-1.737	1.3889	1.1752	2.3421	2.2507	1.1458	-.3733	-.5005
Greece	GRC	30000035	30003447	0	3.0856	1.57949073946988	1.38765673313499	-1.99	4.8357	-.897782510675603	.88046959302717	1.18896566673939
Greece	GRC	30000035	30002862	0	.5	.168619614568832	.122013318941347	.197694202430016	.258653669669831	-.0334949572316593	.227466373293573	-.082354430218669
Greece	GRC	30000035	30004995	0	-1.0661	-1.016	-.586857254100079	-.0681614763752964	-.348021201913051	-.0742457939797671	-.255680534824961	-.710022104764132
Greece	GRC	30000035	30003882	0	-.8802	1.1493	.0226	-2.0365	3.5634	-1.0529	.8038	.4777
Greece	GRC	30000035	30000518	0	-.7406	-.0862	-.7638	.5104	.0234	.9287	-.0553	-.5912
Greece	GRC	30000035	30005297	0	-.0732	-.0862	-1.1926	.7113	.0511	.6843	.3482	-.6959
Greece	GRC	30000035	30003000	0	-.4203	2.6352	-.0094	1.2836	-.1462	.639281707723387	2.4277	1.0383
Greece	GRC	30000035	30005991	0	-.5607	-.2662	.5833	.1874	-.664	.4297	.5755	-.6073
Greece	GRC	30000035	30003765	0	1.0801	.0821	-2.664	-2.6893	-.9724	-1.6678	2.4277	2.0955
Greece	GRC	30000035	30002074	0	-.633	-.411	.0226	1.0721	.3839	1.5721	.5755	.1216
Greece	GRC	30000035	30004757	0	1.1969	.2695	-1.842	-.576	.0566	-.0041	.5755	-.1563
Greece	GRC	30000035	30003952	0	.2481	.879	1.9737	3.6039	1.2558	-1.6678	2.4277	2.0955
Greece	GRC	30000035	30005597	0	.6048	.0634	.0226	.2257	-.2171	-1.6678	.5755	.1216
Greece	GRC	30000035	30003977	0	-.0261	.1568	.5563	-.1141	.1882	.7971	.8107	-.2726
Greece	GRC	30000035	30005380	0	-.1468	.9637	1.1381	.1327	.3747	-1.6678	.8038	.1216
Greece	GRC	30000035	30001080	0	-.2988	-.0862	-.227	.3506	.1571	.2499	.277568613931377	.1216
Greece	GRC	30000035	30002429	0	.0789	-.4488	.5021	.2113	.6141	1.0062	.2287	.1216
Greece	GRC	30000035	30004483	0	1.3266	2.6352	-2.664	.7092	-.2222	1.0174	2.4277	2.0955
Greece	GRC	30000036	30005598	1	-.7842	-.2479	.0226	-.3585	1.1478	.5474	.5755	.1216
Greece	GRC	30000036	30001794	1	-.4557	.2633	-.7043	-.4343	.266	-.8768	.5755	.1216
Greece	GRC	30000036	30004609	1	-.307966866252774	-.2479	-.5373	.3181	-.658	.8896	.5755	-1.1252
Greece	GRC	30000036	30001894	1	-.242	2.6352	1.9359	1.488	1.8024	.8522	2.4277	2.0955
Greece	GRC	30000036	30004820	1	-1.3433	-1.1286	-.6396	-2.419	-.8831	-.8768	-2.1355	-2.5027
Greece	GRC	30000036	30000924	1	-1.3382	-.7065	.0226	-.5914	-.2066	-1.6678	-.176	-.4607
Greece	GRC	30000036	30001562	1	-.022018358369669	.128041566109389	.0585058695546098	.185638904906675	.208993774174564	-.0146933786788824	.217156811325814	-.155040132139808
Greece	GRC	30000036	30004301	1	-.8337	-1.3452	-.227	1.2631	.0511	.0955	-.4801	.1216
Greece	GRC	30000036	30001837	1	-.0066	-.0862	-2.664	.7193	-3.7095	.7309	-.8455	.3216
Greece	GRC	30000036	30005271	1	-.7479	-.0862	-.127447430900065	-2.6893	-.0085	-.7368	.0896	-.337175302251933
Greece	GRC	30000036	30003782	1	-1.3784	-.5743	-.7495	.67	.2657	1.0062	.3482	-.9933
Greece	GRC	30000036	30006001	0	.5262	1.1493	.827	.56853045340153	.812537918948059	.3252	.791108401358248	.4994
Greece	GRC	30000036	30002241	0	.0693	2.6352	1.9359	.9012	2.7222	.5892	2.4277	2.0955
Greece	GRC	30000036	30000112	0	.236	-1.061	.3461	3.4599	.9346	1.0062	-.1914	-.6073
Greece	GRC	30000036	30001221	0	1.2899	.230020904320822	.218110579633967	.215935858802843	.333797294070743	-.0619448511112945	.243066443420927	.0276310425658904
Greece	GRC	30000036	30000692	0	-.0215	-.0356	.1713	-.0599217002512953	-.0525483024240589	-.237084476156037	-.4064	-.6843
Greece	GRC	30000036	30005411	0	2.1594	-.8833	.1882	1.3571	2.6375	1.0196	2.4277	2.0955
Greece	GRC	30000036	30005536	0	1.0245	.6715	.0226	.9673	4.4978	2.0265	.2337	.5345
Greece	GRC	30000036	30002364	0	.6693	.879	.482627965194628	.352273206140111	.574991425268959	.0241396899168003	.527451594022252	.209907577600215
Greece	GRC	30000036	30001927	0	.3027	.0821	.0226	3.6039	-.5067	-1.6678	.5755	1.515
Greece	GRC	30000036	30000939	0	-.4097	-.0862	.0226	.7129	.8779	3.6292	.5755	.1216
Greece	GRC	30000036	30000212	0	.4046	.6555	.3461	-1.7891	-.3234	-1.6678	1.6922	-.8947
Greece	GRC	30000036	30000565	0	-.0916855661210068	-1.2043	-.4068	.7444	.0763	.8253	-.3024	-.3657
Greece	GRC	30000036	30001310	0	-.2673	-.211170715179432	-.251146678909358	.1053	-.9291	-.104652465751979	-.0623043885462288	-.470942992448029
Greece	GRC	30000036	30001373	0	-1.324	1.1493	1.9359	.3032	1.7266	1.4324	2.4277	.9642
Greece	GRC	30000036	30005658	0	-.022018358369669	.128041566109389	.0585058695546098	.185638904906675	.208993774174564	-.0146933786788824	.217156811325814	-.155040132139808
Greece	GRC	30000036	30004211	0	-1.1574	-1.4691	-1.9803	-2.6893	-.5339	-1.6678	-2.1355	-2.5027
Greece	GRC	30000036	30002331	0	-.0232	-.9862	.0226	.6767	.7635	1.1756	-.1696	.2
Greece	GRC	30000036	30004603	0	-1.0301	.0496803647276883	-.0641348246031246	.162358642971777	.113094409388991	.0216147815013827	.197247779418571	-.295405160573972
Greece	GRC	30000036	30005367	0	-.9702	-.0088	.4582	.843	-.2605	1.0066	-.4288	-1.1252
Greece	GRC	30000036	30002077	0	-.022018358369669	.128041566109389	.0585058695546098	.185638904906675	.208993774174564	-.0146933786788824	.217156811325814	-.155040132139808
Greece	GRC	30000036	30004549	0	-1.8567	-.014573725801486	-.164696915612771	.143269450469208	.0344594936657435	.0513865023279513	.180922905425318	-.410500731916822
Greece	GRC	30000036	30000581	0	-1.221	2.6352	.0226	1.7779	1.1198	3.6292	.5755	.1216
Greece	GRC	30000036	30000008	0	.8215	1.3697	.586	-.9584	-.5802	.0956	1.2262	.1216
Greece	GRC	30000037	30003931	1	-1.0341	-2.9627	1.9359	3.6039	4.8357	3.6292	2.4277	2.0955
Greece	GRC	30000037	30000549	1	-1.0877	.3464	.8116	1.396	1.033	1.9589	1.3617	-.2995
Greece	GRC	30000037	30004994	1	-.853	.2718	-.1744	-.7419	-.7622	-1.6678	1.2262	-.5912
Greece	GRC	30000037	30003304	1	-2.3491	-.0862	-.9607	-1.668	-.028	-.219	.3482	-.7496
Greece	GRC	30000037	30003710	1	-1.0507	.1915	-.3457	-.8286	-.4213	-.0041	-.2821	-.7496
Greece	GRC	30000037	30004272	0	.2433	2.6352	1.1657	.6256	.4382	1.3383	-.8542	1.3566
Greece	GRC	30000037	30001488	0	1.2346	-.0862	.0226	3.6039	4.8357	1.5721	1.1217	-.1563
Greece	GRC	30000037	30000060	0	-.3674	2.6352	1.9359	3.6039	1.1568	.7536	2.4277	2.0955
Greece	GRC	30000037	30003762	0	.9361	-.0862	.0226	.2853	2.0316	.7045	.5755	-.2726
Greece	GRC	30000037	30005170	0	-.1056	-.0862	.9268	.7533	.5864	.5005	-.3733	.1216
Greece	GRC	30000037	30000430	0	-1.0773	-.8894	-.7183	.7553	1.7944	1.5994	.5755	2.0955
Greece	GRC	30000037	30002956	0	-1.1912	-1.1429	-.887047591541827	.107870409561802	-.399451184875186	.6733	-.6852	-1.1252
Greece	GRC	30000038	30002433	0	.4366	-1.3643	.3784	.1771	-1.5345	.1525	-.0616	.3535
Greece	GRC	30000038	30003504	0	.3508	-.7077	.3461	-1.7857	-3.7095	-1.6678	-2.1355	-1.1742
Greece	GRC	30000038	30005706	0	.7064	-.2479	-.9607	-.6729	-.1469	-.275	.5755	-.4607
Greece	GRC	30000038	30005580	0	-1.3137	.5404	.4173	-.0601	.6081	-.7368	.8038	.0876
Greece	GRC	30000038	30003423	0	-.5557	.8149	.4173	.1385	.4537	.0871	1.2568	.1216
Greece	GRC	30000038	30003357	0	1.212	-.5743	-.227	-.091	-.8554	.3551	-2.1355	-1.1252
Greece	GRC	30000038	30000900	0	-.7578	.8149	1.9359	.1053	4.8357	.7521	.5755	-.959
Greece	GRC	30000038	30002598	0	-.6542	-1.0841	-.9316	.5083	.1402	.757	-.2872	.3644
Greece	GRC	30000038	30004495	0	1.0027	-.0862	-1.0611	-.7911	.1079	.2709	.1693	-.9111
Greece	GRC	30000038	30004041	0	.8973	-.8398	.0226	-2.6893	-1.1459	-1.6678	-.6852	-.8936
Greece	GRC	30000038	30005201	0	-1.7331	-.2479	-.7638	.0923	.219	.4332	-.5832	-.959
Greece	GRC	30000038	30004526	0	-1.4108	1.1493	.1386	-.385	-.0694	-.4223	.9628	.1216
Greece	GRC	30000038	30005770	0	-.2582	.9637	1.0433	.2994	1.4393	-.424	1.2262	1.1013
Greece	GRC	30000038	30001483	0	-1.3414	.4565	.6825	.4893	1.5107	-.4613	2.4277	.4994
Greece	GRC	30000038	30000504	1	-.6855	-.0764	.0226	.337	.6133	-1.0529	-.8738	-.4423
Greece	GRC	30000038	30003164	1	-.6358	.468	.0226	-1.7628	-.0615	-1.3198	.2287	.4725
Greece	GRC	30000038	30003420	0	1.2568	-.0862	-.3802	.0823	-.2618	-.2348	.5755	-.5475
Greece	GRC	30000038	30000540	1	.824	-.4203	-1.6145	-.3924	-.3043	.137	-1.0602	-1.5679
Greece	GRC	30000038	30003932	1	-.6799	.2185	-.442	-.1043	.1789	.1251	-.0992	1.515
Greece	GRC	30000039	30000404	0	-.7872	-1.3452	-1.1926	-2.6893	-.8013	-1.6454	-.6852	-1.5506
Greece	GRC	30000039	30000012	0	-1.7705	-1.2886	-2.664	-2.6893	-.9834	.373	-1.0451	2.0955
Greece	GRC	30000040	30000356	0	.6524	-.0106	-1.682	.111181091068593	-.045	.3871	-.5698	-1.2422
Greece	GRC	30000040	30005407	0	-.409832610074265	-.9656	-1.5553	-.371728787976996	-.795972435471049	-.3571341736711	-.7105	-2.5027
Greece	GRC	30000041	30001331	1	-.2661	.0666	-.4728	1.0466	.4527	1.0617	.5755	-.1563
Greece	GRC	30000041	30001052	1	-.1657	-.5557	-1.3943	.4716	-.7327	.1048	-.722	-.2744
Greece	GRC	30000041	30001967	1	.5936	-.4203	.0226	-1.7857	-.1431	-.6742	-.2668	.1216
Greece	GRC	30000041	30005069	1	.5616	-2.9627	.0226	-.4015	-.6989	3.5678	-2.1355	2.0955
Greece	GRC	30000041	30002147	1	-.85	1.1493	.7162	-.373	.0781	.1217	.5755	-.5251
Greece	GRC	30000041	30005043	1	-.3404	1.031	.9726	-.0218	.5833	-.2436	.775	1.515
Greece	GRC	30000041	30004452	1	-.3337	.468	-.3827	.4508	.1138	.4762	.174	-.5912
Greece	GRC	30000041	30004289	1	-1.0098	.2141	-.6116	.8731	.9215	.1479	.5755	-.2503
Greece	GRC	30000041	30003527	1	1.8643	-1.3171	-.2737	.6333	-1.058	-.0339	-.6852	-2.5027
Greece	GRC	30000041	30005346	1	1.0891	.0821	.7162	.4618	1.0037	.8509	-.216	.1216
Greece	GRC	30000041	30002647	1	.2056	1.7671	1.1752	.8005	1.7085	.7829	1.3467	1.0383
Greece	GRC	30000041	30004971	1	.057	2.6352	1.4967	1.2156	-.2659	-.4753	.0693	.5759
Greece	GRC	30000041	30003955	1	-.1947	-.1743	-.7638	.6605	.4505	.2558	-1.0722	-1.0788
Greece	GRC	30000041	30003981	1	-.0388	1.1493	-.5034	-.1355	-.2315	-1.6678	-.454	-.611
Greece	GRC	30000041	30000680	1	.4315	-.2479	.0226	.1053	-1.4108	.4394	-.6852	.1216
Greece	GRC	30000041	30004299	1	.7885	-.7067	-.0504789248112958	.273197008429725	.134865887069223	.0880774963375362	.5755	-.0891281664543543
Greece	GRC	30000041	30001580	1	.2266	.0789	-1.3074	1.7779	.5433	.8151	-.454	-.5305
Greece	GRC	30000041	30000780	1	-2.1429	.3326	1.9359	1.3402	-.0408	1.0927	.5755	-.959
Greece	GRC	30000041	30002301	1	1.3095	-1.0212	-.7638	.2465	.0462	-1.6678	-.0553	-.4607
Greece	GRC	30000041	30001307	1	-.8532	-.847	-.227	.6333	-.7116	1.418	-.3912	-.7108
Greece	GRC	30000041	30005555	1	-.0053	.8149	.5833	.4304	-.189	.8313	.7017	-.2103
Greece	GRC	30000041	30002071	0	-1.588	1.3889	.9192	-1.6821	1.0886	-.8768	.8038	1.515
Greece	GRC	30000041	30004733	0	.6893	-.0692	.0226	2.4157	.9438	.7238	.5755	-.222
Greece	GRC	30000041	30003046	0	-1.7239	-.7199	-.8219	.4959	.1634	.9639	-.8372	-.4784
Greece	GRC	30000041	30002365	0	-1.2477	-.0862	.4445	.7887	-.2222	1.1148	.1522	.1216
Greece	GRC	30000041	30001405	0	-.7328	.0789	1.1381	.4385	.9064	-1.6678	.8038	.9888
Greece	GRC	30000041	30004184	0	-1.2915	.9718	1.9359	-2.6893	-.0265	-.2533	2.4277	.9883
Greece	GRC	30000041	30002701	0	-.6808	-.072	.0226	.0602	.3184	-1.6678	.1648	-.2726
Greece	GRC	30000041	30002932	0	-.0861	.3875	1.036	1.2836	.8779	-1.6678	-.0553	.1216
Greece	GRC	30000042	30004151	1	.3389	-.5093	.0226	.1053	-.9806	-1.6678	-.4771	-.5475
Greece	GRC	30000042	30003039	1	.957	-.0862	.0226	-.1081	-1.0134	.8767	.5755	-.959
Greece	GRC	30000042	30002567	1	-.1484	2.6352	1.9359	3.6039	.9007	.3573	2.4277	.1216
Greece	GRC	30000042	30001570	1	1.3109	.468	-.4649	.5105	-.3792	-1.2919	1.0854	-.4377
Greece	GRC	30000042	30004815	1	1.0053	.0789	-.5836	1.2286	.8779	.378	.5755	-.7496
Greece	GRC	30000042	30001950	1	-.8688	1.1493	.4173	-.449754998095126	.0619490710854963	-1.6678	.197056528165329	-.4607
Greece	GRC	30000042	30001943	1	-.6371	-.5743	-.3802	.2311	.3635	-1.6678	-.4948	-.2503
Greece	GRC	30000042	30003088	1	.569	-.0563	-.9947	.9531	.3656	-1.0529	-.0553	-.7496
Greece	GRC	30000042	30004717	1	-.1679	.0467	.0226	.4456	.5915	.204	.0447	-.7108
Greece	GRC	30000042	30000660	1	1.471	.0075	-.2943	-.3422	-.1454	-.385	-.8913	.1216
Greece	GRC	30000042	30002476	1	1.21	1.7671	1.9359	-.6155	-.1713	-1.6678	-.8483	1.1232
Greece	GRC	30000042	30002447	1	1.2987	.468	-1.1926	.1053	.459	-1.6678	1.7292	.1216
Greece	GRC	30000042	30002877	1	-.5077	-.0219	-1.6145	.8963	.3756	-1.6678	.5755	-1.7277
Greece	GRC	30000042	30000948	1	.8129	-.0862	-.6843	1.0478	.8779	-1.6678	-.6852	-1.1252
Greece	GRC	30000042	30000249	1	.3911	1.7671	-.7902	.6978	.9997	-1.0529	.075	-.7108
Greece	GRC	30000042	30002691	0	1.0821	-1.3095	-1.5438	.5034	-.9547	.6516	-.3727	-.0758
Greece	GRC	30000042	30005460	0	1.4034	-.0862	.0226	1.2836	.8779	1.5721	2.4277	.1216
Greece	GRC	30000042	30000273	0	1.3841	-.0219	.0226	.3866	.0274	.2144	-.2224	.1216
Greece	GRC	30000042	30001482	0	.8739	-.0862	-.3802	.6333	-.5445	.0561	-.2907	-1.0788
Greece	GRC	30000042	30003049	0	.6857	.7361	1.9359	.4842	1.2478	-1.6678	1.2262	2.0955
Greece	GRC	30000042	30000607	0	.3325	2.6352	1.9359	-.711	2.0181	.2181	2.4277	2.0955
Greece	GRC	30000042	30004802	0	-.3487	-2.9627	-2.664	.8349	-.9291	.2379	.5755	.1216
Greece	GRC	30000042	30004550	0	.8573	-.0862	.0226	.7113	.0032	1.0062	.5755	.1216
Greece	GRC	30000042	30003139	0	1.4369	1.1576	1.9359	3.26046589718024	4.8357	3.6292	2.23059627788522	2.0955
Greece	GRC	30000042	30002989	0	-1.0982	-1.3452	.0226	1.2836	.8779	1.5721	.5755	.1216
Greece	GRC	30000042	30001668	0	-.7388	.5228	.8801	1.6349	1.2759	1.5878	-.0823	.7611
Greece	GRC	30000042	30002808	0	1.517	-.0862	.0226	.4231	.8159	-1.6678	.5755	.1216
Greece	GRC	30000042	30006007	0	1.4147	.8105	1.1834	3.6039	4.8357	3.6292	2.4277	2.0955
Greece	GRC	30000042	30005449	0	.0559	-.817	-1.0678	.7887	-.2222	1.0196	-.2004	-.3917
Greece	GRC	30000042	30002385	0	2.417	-.9861	-.212773740891723	.524666552191183	.194750853161891	1.0233	-.0605547100558115	-.181651583612967
Greece	GRC	30000042	30004208	0	-.5971	.0502	.0226	3.6039	.7859	-1.6678	1.1417	.4994
Greece	GRC	30000042	30004069	0	1.1064	2.6352	1.0108	1.8846	1.4372	1.7104	2.4277	1.3857
Greece	GRC	30000042	30005506	0	.5446	-1.3452	-1.1926	.1053	-.9291	.4394	.5755	-1.1252
Greece	GRC	30000043	30000507	0	-.4167	.0973617815321833	.0104898870171478	.17652427408849	.171447491054417	-.000478097224744957	.209362076185401	-.209995502381735
Greece	GRC	30000043	30000927	0	-1.1818	.1386	.0226	-2.6893	.2445	-.4694	.3768	.9973
Greece	GRC	30000043	30000512	0	.3385	.8079	1.9359	2.104	.8779	1.2289	2.4277	.8136
Greece	GRC	30000044	30004884	1	1.2285	-.2548	1.4967	-.1529	.6133	-1.6678	-2.1355	-.222
Greece	GRC	30000044	30001045	1	.9777	-.5743	-.7638	.1222	-.2643	-1.6678	-.5978	-.7496
Greece	GRC	30000044	30000309	1	-.2291	-.5799	-.7638	-.2929	.1688	.3435	.1648	-.9943
Greece	GRC	30000044	30003073	1	-.9756	.4149	.6496	.8287	-.6899	1.5721	.8038	.4994
Greece	GRC	30000044	30005161	1	.2668	.9718	.4173	.4526	.4118	-.006	.3482	1.2147
Greece	GRC	30000044	30003700	1	1.098	.468	1.036	1.078	-3.7095	-1.6678	-.0761	.1216
Greece	GRC	30000044	30000071	1	-.1038	-.2662	-.3802	-.7303	.3892	-.801	-.4801	.1216
Greece	GRC	30000044	30005035	1	-1.0851	-.4136	-.3827	.5175	-1.2198	1.1252	-1.4019	-1.4276
Greece	GRC	30000044	30005106	1	1.2711	-.0862	.0226	1.3425	-.5056	3.6292	.5755	.1216
Greece	GRC	30000044	30004803	1	1.1194	-.817	-.2737	.7887	-.2222	1.0196	.0154	-.3917
Greece	GRC	30000044	30003231	1	1.0147	-.0764	-.5034	-.2455	.3446	.1374	-.4948	.06
Greece	GRC	30000044	30005118	1	1.2734	-.0862	.0226	-.3627	.039	-.8768	.0221	-.5912
Greece	GRC	30000044	30002699	1	1.1459	-1.1076	.0226	.1383	.5264	-1.6678	-.5461	.4777
Greece	GRC	30000044	30000758	1	-.287	-.4136	-.4728	-.3158	-1.5966	.5248	.3482	-.7108
Greece	GRC	30000044	30002169	1	-.2491	.2539	-1.4928	-.8008	-.2129	-.1225	-.1026	-1.5059
Greece	GRC	30000044	30000429	1	.9049	.0789	-.227	-.0211	.3704	-.7368	-.309	.1216
Greece	GRC	30000044	30002008	1	.4423	-.7121	.0226	.317	1.2314	-1.5939	-.5828	-.4607
Greece	GRC	30000044	30003036	1	-.2577	1.7671	-.408	.2171	.4323	-.106	-.6852	-.7816
Greece	GRC	30000044	30000724	1	.6696	-.6978	-.442	-.4236	-.0273	-.7368	-.5945	-.6912
Greece	GRC	30000044	30004959	0	.8988	.0789	.7739	3.6039	4.8357	3.6292	.9911	-.2503
Greece	GRC	30000044	30004087	0	-.6648	-.2479	-.227	.1081	-.9291	-1.6678	.1693	.1216
Greece	GRC	30000044	30000088	0	.877	-.6447	.0226	1.4224	.9874	.9947	.5755	.1216
Greece	GRC	30000044	30004774	0	-.8277	.5404	.0226	-.3395	.1962	-1.6678	.5755	.3588
Greece	GRC	30000044	30004466	0	.389	-.9334	-.744	.5354	.2496	3.6292	-.9794	-1.042
Greece	GRC	30000044	30003203	0	-.4943	-.5034	-.5907	-2.6893	-.8149	-1.6678	-2.1355	-1.0735
Greece	GRC	30000044	30002103	0	.5917	.2032	.0226	.7113	-.4418	.809	1.3617	.1216
Greece	GRC	30000044	30003730	0	.7386	.5228	.0226	.2477	.576	-1.6678	.5755	.1216
Greece	GRC	30000044	30002400	0	1.1223	.5836	1.9359	.4521	.934	-.0154	1.2262	1.3857
Greece	GRC	30000044	30004428	0	-1.1274	-.5077	.0226	3.6039	.8763	-1.6678	.5755	.1216
Greece	GRC	30000044	30000857	0	-.4299	-.089	-1.161	-1.1067	.5619	-.8007	-.6599	-1.3017
Greece	GRC	30000044	30006031	0	.4181	-1.4254	-.3637	.5503	-.2071	1.0496	-.8768	-1.3079
Greece	GRC	30000044	30002347	0	.9824	-.2479	.0226	.4712	-.4202	.7105	.075	-.5305
Greece	GRC	30000044	30002114	0	.8311	2.6352	1.9359	3.6039	4.8357	3.6292	2.4277	2.0955
Greece	GRC	30000045	30004591	1	-.7645	1.4003	1.9359	3.6039	2.1898	3.6292	2.4277	2.0955
Greece	GRC	30000045	30001944	1	.8504	2.6352	1.9359	1.4634	.9885	3.6292	.1977	.1216
Greece	GRC	30000045	30000811	1	.3677	-.5006	.7008	.4692	-1.2304	.6897	-2.1355	-.904
Greece	GRC	30000045	30006096	1	-1.0583	-.0862	.0226	1.2836	.8779	1.5721	.5755	.1216
Greece	GRC	30000045	30006048	1	-.9659	2.6352	1.036	2.5694	1.0919	1.8524	1.8077	-.1563
Greece	GRC	30000045	30002524	1	.6616	.0502	1.1381	.0201	.0155	-1.2919	.5755	.1216
Greece	GRC	30000045	30000024	1	-.6264	.9526	1.1355	-.1183	.8074	-.0558	.1701	2.0955
Greece	GRC	30000045	30002894	1	1.6157	-.2479	.5347	-.5486	-.4675	-1.6678	-.0987	-.4607
Greece	GRC	30000045	30004005	1	-.4849	-.8338	-.7836	.9095	.0816	1.0059	.5755	-.5912
Greece	GRC	30000045	30001644	1	-.8494	-.5847	-.7836	.0416	.3729	-.1401	.3482	-1.1405
Greece	GRC	30000045	30003270	1	1.3724	1.1493	1.9359	1.8555	1.435	2.1194	.3482	2.0955
Greece	GRC	30000045	30005787	1	-.958	.1997	.0226	.8361	.454	1.0555	.5755	-.2503
Greece	GRC	30000045	30004402	1	.3555	1.3697	.4173	-.1535	.4787	-.8294	.542	.1216
Greece	GRC	30000045	30005617	1	-.7101	-.0862	.0226	1.2836	.8038	1.5721	1.1375	-.2503
Greece	GRC	30000045	30002885	1	-1.2436	.9637	.1386	.2938	-.4416	.3736	2.4277	-.0596
Greece	GRC	30000045	30001735	1	-.7727	-1.1337	-1.0935	.5674	-.0592	.9025	-2.1355	-.0358
Greece	GRC	30000045	30001433	1	-.5144	-.0692	-.227	-1.2765	-.1141	-.5037	.3482	-.5912
Greece	GRC	30000045	30002084	1	.9674	-.7815	-.6378	.8048	-.6838	-.801	-1.166	-.9815
Greece	GRC	30000045	30000643	1	-.0158	-.2479	.0226	.1053	-.9291	.6191	.5755	.1216
Greece	GRC	30000045	30000813	1	1.8328	-.3582	-.9807	.1828	.346	1.1471	.5755	.1216
Greece	GRC	30000045	30000684	1	-.6274	.8079	.8877	.6705	1.0933	.9765	1.6284	-.959
Greece	GRC	30000045	30003062	0	-.8861	-1.2034	-.94	.6258	-.6292	.6195	.5755	.1216
Greece	GRC	30000045	30005194	0	-.5381	.5344	-1.5943	.9564	-3.7095	-.4128	-.7108	-1.3151
Greece	GRC	30000045	30004967	0	-.9601	-.429300727016551	-.662587150333984	-.381309126124901	-.9346	-.319600211063756	-.40336035627345	-1.1252
Greece	GRC	30000045	30001854	0	1.3462	-2.9627	-2.664	-1.0361	-3.7095	-.797268455068986	-1.90983987057187	-2.17004043730139
Greece	GRC	30000045	30000997	0	-1.2867	.0297340791847581	-.0953521395717615	.156432818151841	.0886839092987599	.030856765005009	.192180077184518	-.331134078559183
Greece	GRC	30000045	30002934	0	1.092	.214637545361563	.194034560022536	.211365629917943	.314970957485174	-.0548170703811011	.23915803238383	7.54974790891372E-005
Greece	GRC	30000045	30005299	0	-1.0204	.0224148945353797	-.0645412644448532	.7007	-.009	.259046177208113	.267255288628643	-.285668018893592
Greece	GRC	30000045	30001625	0	-.9387	2.6352	1.4967	3.6039	1.3957	-1.6678	2.4277	2.0955
Greece	GRC	30000045	30000217	0	-1.6677	-.0862	.0226	-.3361	.2211	.2637	.3482	-.1865
Greece	GRC	30000045	30001195	0	-1.58	-.0862	.0226	.738	-.1753	1.8339	.5755	.1216
Greece	GRC	30000045	30005817	0	-.0196	2.6352	1.9359	1.0075	-.6556	3.6292	2.4277	2.0955
Greece	GRC	30000045	30000753	0	-.9035	-.4203	-.227	.4958	.2157	-1.6678	-.1026	-.8119
Greece	GRC	30000045	30001752	0	.7621	.2718	.0226	.7113	.786	-1.5744	.5755	-.4607
Greece	GRC	30000046	30002037	1	.6019	1.153	-.4728	.3602	-2.5674	.3703	.3482	.2224
Greece	GRC	30000046	30004166	1	.8369	2.6352	1.4967	-.2616	.8362	-.3477	-1.305	-.7496
Greece	GRC	30000046	30004718	1	1.9527	1.1493	.4173	.2948	.2234	-1.6678	.0256	-.4607
Greece	GRC	30000046	30004460	1	1.8836	1.4003	.1386	-.034	.3987	-.2823	-.3086	.6663
Greece	GRC	30000046	30005547	1	1.2873	-.5743	-.3332	.6775	.0788	-.568	-.4948	-.6774
Greece	GRC	30000046	30003832	1	-.4851	-.0862	-.227	.1306	.0641	-.0033	.1693	-.5912
Greece	GRC	30000046	30002870	1	.2116	.1371	-.227	.6963	-.1708	-1.6678	.0896	-.6774
Greece	GRC	30000046	30003076	0	.7619	-.8645	-.7836	.9532	.4514	-.0671	.3839	.2996
Greece	GRC	30000046	30003005	0	1.5193	-.0088	-.888	.7113	-.0408	1.0704	.5755	.1216
Greece	GRC	30000046	30002752	0	.545	-.7306	.0226	-2.6893	-1.28	.1751	.9628	.1216
Greece	GRC	30000046	30004696	0	1.224	-.0862	-.227	-.0696	2.0873	.9112	.5755	.4994
Greece	GRC	30000046	30005804	0	.8656	-.0862	.0226	.7113	.5443	1.0062	.5755	.1216
Greece	GRC	30000046	30000673	0	1.3295	.4012	1.4967	.1968	.1824	.1048	1.2568	.1216
Greece	GRC	30000046	30000276	0	.1341	-.59	-.227	.8654	1.2562	1.0712	.5755	-1.1252
Greece	GRC	30000046	30001133	0	-.4662	-.59	.6755	-.0733	.2061	-1.6678	.3482	.3754
Greece	GRC	30000046	30005342	0	-.4242	.5976	1.9359	1.1001	.5766	.5041	1.4995	.6859
Greece	GRC	30000046	30000633	0	.1677	-.2479	1.9359	.3534	.8345	-.0879	.5755	1.1232
Greece	GRC	30000046	30005525	0	-.2882	-.7729	.0226	-.0876	-.3097	-1.6678	-.4629	-.5093
Greece	GRC	30000046	30000991	0	.9759	-.0862	.0226	1.2836	.8779	-1.6678	-.1026	.1216
Greece	GRC	30000046	30000733	0	-.1368	.9718	1.4967	-.2893	.6252	-.1722	.1427	1.1232
Greece	GRC	30000046	30003647	0	1.3697	-1.3382	-.1119	1.2507	4.8357	1.1996	.5826	-.8134
Greece	GRC	30000046	30000022	0	.8456	.0789	.0226	1.7041	.5602	3.6292	1.1171	-.5912
Greece	GRC	30000046	30005418	0	.2796	-.4136	-1.4259	.2945	-.2774	.0777	-1.7719	-1.1242
Greece	GRC	30000046	30000126	0	.9252	1.4003	1.9359	.5907	.886	.2783	.8038	.1216
Greece	GRC	30000047	30003538	1	-1.1293	.0682	-.2614	-.2374	-.2178	-.7478	-.2857	-.2201
Greece	GRC	30000047	30003645	1	.2131	-.3882	-.2392	.4601	-.1109	1.4133	-.1939	.1216
Greece	GRC	30000047	30001831	1	-.8632	-.4136	-.227	.746	-.0417	.4882	-.0823	.1216
Greece	GRC	30000047	30002089	1	-.7312	2.6352	.8348	-.3299	.1005	.0822	.1648	-.806
Greece	GRC	30000047	30005144	1	-.4635	1.1493	.4173	-.4253	.261	.2243	.5755	.1216
Greece	GRC	30000047	30005869	1	-1.7452	-.7327	.0226	-.2102	-.207	.1531	-.4771	-.946
Greece	GRC	30000047	30004673	1	-1.1215	1.1246	1.9359	-.1704	.3289	.3494	1.5243	.6113
Greece	GRC	30000047	30002034	1	-.3524	-.7162	-.5034	.1993	-2.5536	.7541	-.0857	-.9111
Greece	GRC	30000047	30005586	1	.1234	-.7611	-.7902	.2522	.1711	.719	-.8738	-1.2688
Greece	GRC	30000047	30004264	1	.5954	-.7258	-1.3005	.6395	-1.4316	1.057	-.3553	-.4423
Greece	GRC	30000047	30005778	1	-.0804	-.0862	-.227	-.534	.1029	-.6687	.5755	-.1563
Greece	GRC	30000047	30001633	1	.1522	-.6369	.1386	.1053	-.2068	-.2092	.1324	-.9943
Greece	GRC	30000047	30002243	1	-.4451	-.9272	-2.1689	-.2912	-1.4696	.236	-2.1355	-1.9916
Greece	GRC	30000047	30003783	1	-1.012	2.6352	.6131	-1.577	.1473	-.006	-.0553	.1216
Greece	GRC	30000047	30003324	0	3.2732	.384188745775591	.459393903006133	.261737450250151	.522469721307517	-.133377531870227	.2822354763157	.303785224327653
Greece	GRC	30000047	30000826	0	-1.0835	1.1576	1.1752	-2.6893	.524	-1.13365046279916	1.2107	1.2841
Greece	GRC	30000047	30001975	0	-.047	.8079	.5347	-2.6893	-.4775	-.6274	.9628	-.0998
Greece	GRC	30000047	30000617	0	-.3437	.96	.3461	-1.4269	.7775	.0377	.8038	.1216
Greece	GRC	30000047	30002971	0	.0707	1.1576	.9268	-.9033	-1.3531	-.0911	2.4277	2.0955
Greece	GRC	30000047	30003009	0	-.564	-.8374	1.2341	-.9998	-.0066	-.8849	-.3907	-.222
Greece	GRC	30000047	30003626	0	-.8281	.5128	.586	-1.668	-.2462	.3924	1.3918	.149
Greece	GRC	30000047	30001489	0	.1598	-.1678	.1386	.0665	-.2039	-.4318	-.0987	-.2432
Greece	GRC	30000047	30002499	0	-1.4408	2.6352	1.9359	.9084	.1796	1.8326	1.6922	.8567
Greece	GRC	30000048	30001056	1	.1499	2.6352	.586	1.7511	1.2101	-1.6678	-.0823	-.4607
Greece	GRC	30000048	30002294	1	-.0134	-.0862	-.8627	.3196	.3523	-1.6678	-.3912	-1.3017
Greece	GRC	30000048	30005656	1	1.5817	.67	1.9359	-.315	.5074	-.8768	-.4656	.0388
Greece	GRC	30000048	30000114	1	1.3397	-.3141	-1.9313	-.283	.4429	-1.6678	-1.0396	-1.7277
Greece	GRC	30000048	30002407	1	.6611	-.0862	-.2943	2.5574	1.1139	-1.6678	.5755	.1216
Greece	GRC	30000048	30002295	1	.35	-.2479	-.4728	1.4262	1.552	2.3558	.5755	-.4607
Greece	GRC	30000048	30002682	1	-.0615	1.1306	-.1587	.9654	.0558	.1623	1.2798	-.8936
Greece	GRC	30000048	30000274	1	-.4868	-.8251	-1.5179	-.8237	-1.072	-1.6678	-2.1355	-.5305
Greece	GRC	30000048	30002240	1	1.192	-.0862	.0226	-.3159	.7429	-1.6678	.1922	-.4607
Greece	GRC	30000048	30005838	1	1.1539	.8046	.0226	-1.1401	.2147	.1273	-.5832	-.9299
Greece	GRC	30000048	30000650	1	.055	-.0862	-.227	-.3282	-.2526	-.1692	1.1375	-.7496
Greece	GRC	30000048	30003734	1	-1.5145	-.089	-.227	-1.0068	-1.0625	-.7847	.5409	-.5475
Greece	GRC	30000048	30000216	1	-1.0517	-.8264	.0226	.2556	.1471	-.2348	-.2852	-2.5027
Greece	GRC	30000048	30001008	1	.8157	-.0862	-.3802	-.4441	-.1116	-.2362	.3482	.1216
Greece	GRC	30000048	30005066	1	1.0089	-.6447	.0226	-1.7857	-.5944	-1.6678	-.1727	-1.1252
Greece	GRC	30000048	30003840	1	.7476	.2695	-.3802	-.5073	-.3888	-.801	-.4801	-.959
Greece	GRC	30000048	30004760	1	1.1664	.8046	-.2236	.2839	.661	-1.6678	-.2668	-.4423
Greece	GRC	30000048	30002496	0	1.0992	-.2479	1.9359	-1.5123	.2382	-1.0529	.9194	.7864
Greece	GRC	30000048	30005783	0	.369	-.4153	.5021	.8681	1.1426	.6366	-.4461	.6226
Greece	GRC	30000048	30004865	0	1.064	.4121	.8038	.4839	.8132	1.0734	.7641	-1.0454
Greece	GRC	30000048	30001391	0	1.1341	.2857	1.4967	.2627	.7639	.4938	1.2262	.7627
Greece	GRC	30000048	30002909	0	.8676	-.0994	.5672	.9182	-.1041	.9545	.9628	-.222
Greece	GRC	30000048	30002686	0	1.1738	-.0764	-.5011	.5714	.7387	1.2872	.7264	-.7108
Greece	GRC	30000048	30004525	0	.9505	.6424	.0226	.7957	1.5271	-1.6678	.5755	.1216
Greece	GRC	30000048	30002349	0	1.3383	.3875	1.1752	-.5872	.3354	-1.6678	1.2262	2.0955
Greece	GRC	30000048	30001505	0	-.6537	-1.4077	.3784	.6299	-.3417	.0749	-.9229	-.434846295766069
Greece	GRC	30000048	30001681	0	.8656	.6515	.4173	.0441	.657	-1.6678	.5755	.1216
Greece	GRC	30000048	30003987	0	-.1201	-.4136	-.8154	.2584	-.9291	.414	-.3534	-1.4704
Greece	GRC	30000048	30000350	0	1.2097	-1.2123	-.335	1.0133	1.5666	1.9824	.0815760710903064	-.4607
Greece	GRC	30000048	30001846	0	.8016	.221	-.5836	3.6039	.5651	3.6292	1.2568	-.2503
Greece	GRC	30000048	30005922	0	1.3481	.2032	-.5836	-.8057	-.1088	-1.6678	.1693	-.4607
Greece	GRC	30000048	30000384	0	2.006	2.6352	1.9359	3.6039	.8779	3.6292	2.4277	2.0955
Greece	GRC	30000048	30001273	0	1.1691	.4571	-.227	.2474	.5871	.3835	-.5202	-.2503
Greece	GRC	30000049	30002994	1	.8491	1.1493	.1386	.0886	-.8316	-.0589	.0256	-.3297
Greece	GRC	30000049	30004710	1	.9272	-.7221	.0226	.1275	-.0059	-1.2919	-.216	-.2503
Greece	GRC	30000049	30002905	1	-.0463	-.2509	-.829	.0167	-.3027	.3452	.0256	-1.113
Greece	GRC	30000049	30001660	1	.5812	.4521	-1.0088	-.6142	-.2553	.5236	-.8883	-.1563
Greece	GRC	30000049	30005918	1	.4997	.7332	1.9359	1.16	.9079	.0642	-.9906	1.1232
Greece	GRC	30000049	30003303	1	.1385	.9718	.1386	-.0185	-.2953	-.4167	.8047	.5295
Greece	GRC	30000049	30000535	1	1.2731	.2063	-.1587	.2093	.4901	-1.6678	.5755	-.2503
Greece	GRC	30000049	30001896	1	1.0004	-.5643	-1.3694	-.0211	-.3584	-.5309	-.7867	-1.1518
Greece	GRC	30000049	30002896	1	.4891	1.4003	1.9359	1.7796	.7678	.1373	.2785	1.2147
Greece	GRC	30000049	30001451	1	1.2516	1.1493	.4173	.4067	.1405	.1576	-1.2835	.9097
Greece	GRC	30000049	30000033	1	-.4816	.967	-.7584	.6797	1.2101	.8733	.0221	-1.1395
Greece	GRC	30000049	30002786	1	1.3784	-.0692	-.1972	-.0841	-.0235	-.5842	-.0553	-.7496
Greece	GRC	30000049	30004119	1	1.4902	-.5743	-.829	-.6533	-.2548	-.531	-1.2835	-1.0788
Greece	GRC	30000049	30000848	1	.1079	-.4203	.4173	.1942	-.2123	-.531	-.2668	.4994
Greece	GRC	30000049	30001397	1	1.2817	.2718	1.4967	-.1051	-.0564	-.0589	.0208	1.1232
Greece	GRC	30000049	30001396	1	.9348	1.153	-.227	.0995	-.239	.6493	-.3206	-.1563
Greece	GRC	30000049	30005049	1	1.9965	.5179	1.1381	.7653	.6653	1.046	1.1217	.6113
Greece	GRC	30000049	30000394	1	.37	.957	-.8356	.3561	.5229	-1.6678	1.3664	1.3857
Greece	GRC	30000049	30001995	0	1.0839	.9526	.4173	-.0633	.3788	.762	.3473	-.3549
Greece	GRC	30000049	30002329	0	1.3988	-.2509	1.1752	.304	-.5766	-.6274	-.6852	-.4784
Greece	GRC	30000049	30002520	0	1.4031	.5289	.4173	.2883	.3721	.4239	1.1171	1.0448
Greece	GRC	30000049	30003567	0	1.3285	2.6352	-.732	.6539	.2289	-.2436	1.3958	-.7816
Greece	GRC	30000049	30003326	0	.928	1.4003	1.9359	.0697	1.2667	-.0615	1.4752	2.0955
Greece	GRC	30000049	30005023	0	-.5975	-.0862	.0226	1.2836	.8779	1.5721	.5755	.1216
Greece	GRC	30000049	30001873	0	.3264	.5859	.1386	.1141	1.2039	.0033	.7679	.8136
Greece	GRC	30000049	30001345	0	1.0122	-.2366	-1.3092	.7108	.6721	-1.6678	.8038	.4777
Greece	GRC	30000049	30004071	0	1.163	1.7671	-.1744	1.1802	1.992	3.6292	.5755	.1216
Greece	GRC	30000049	30001057	0	.7248	-.0692	.4173	.0806	.3822	.2093	.075	.4504
Greece	GRC	30000049	30001972	0	.4803	-.5769	1.036	.4303	.0994	-.3164	.5755	.1216
Greece	GRC	30000049	30001188	0	1.4345	.1395	.4173	.7285	.6829	.2677	.5755	.4777
Greece	GRC	30000049	30005509	0	1.3801	.468	1.9359	.3965	.0008	.1735	.1648	1.4234
Greece	GRC	30000049	30002088	0	.5196	2.6352	1.9359	3.6039	4.8357	1.6888	2.43405531270614	2.0955
Greece	GRC	30000049	30005277	0	1.2159	-.4203	.0226	-1.3089	-.5879	-1.6678	.5755	-.8198
Greece	GRC	30000049	30000375	0	1.1318	1.1592	1.1381	.5887	.4997	.5381	1.2798	1.515
Greece	GRC	30000050	30005500	1	.2277	.3875	-.5836	.3152	.4702	-.2229	.3482	-.4607
Greece	GRC	30000050	30001320	1	-2.2694	-1.1033	-.829	-.4866	-.7842	-1.6622	-1.5848	-.7496
Greece	GRC	30000050	30005738	1	.5222	1.153	1.4967	-1.0059	.6466	-.4384	.9296	.1216
Greece	GRC	30000050	30004979	1	.0672	.6608	-.4338	.1634	-.1695	.3416	-.0761	-.7351
Greece	GRC	30000050	30001639	1	-.3278	-.0862	-.0154	.4451	1.1322	-1.5939	.5755	.0301
Greece	GRC	30000050	30003439	1	.3	-.4203	-.691	-.285	-.342	.3507	-.0553	-.5475
Greece	GRC	30000050	30002122	1	-.8986	.1395	-.691	-.3802	.122	-.2972	-.6852	-.946
Greece	GRC	30000050	30001260	1	.1862	2.6352	.0226	3.6039	.9645	1.4206	2.4277	2.0955
Greece	GRC	30000050	30004422	1	1.1512	-.7938	.0226	-2.6893	-1.3103	-1.6678	-1.1229	.1216
Greece	GRC	30000050	30000015	1	1.1471	-.0862	.0226	.1017	.5741	-1.0529	-.0553	-.5475
Greece	GRC	30000050	30004050	1	.5429	-.103	-1.762	.6386	.1173	1.0196	-1.0753	-.8443
Greece	GRC	30000050	30006009	1	.9348	-.0994	-.5907	.1672	-.4826	.216	-.2852	-.5475
Greece	GRC	30000050	30000682	1	.3735	.6464	-.7638	.3875	.7842	.3805	-.3763	-.7496
Greece	GRC	30000050	30004369	1	-.5788	1.1576	1.1381	.5222	-1.305	1.3268	.8038	1.0383
Greece	GRC	30000050	30005680	1	.6982	-.8294	.0226	-.1084	-.447	-1.6678	.1693	-.8198
Greece	GRC	30000050	30005758	1	1.2728	.0608	-.3048	-.7936	-.186	-1.6678	-.4771	-.4607
Greece	GRC	30000050	30005024	1	-.664	-.4203	-.8627	.1979	-.0076	-.8849	-.3912	-1.1252
Greece	GRC	30000050	30000118	1	.7587	.631	1.0433	-.2829	-.8247	-1.6678	.9052	1.1232
Greece	GRC	30000050	30003995	0	-.8061	-.0219	-.4728	.2493	.2018	-1.6678	-.6852	-.7496
Greece	GRC	30000050	30000732	0	1.2022	-.5743	-.4728	.406072727572533	-.1687	.7234	.8038	.4504
Greece	GRC	30000050	30001012	0	-.0788	-.0862	.0226	.4652	.8611	.2584	.5755	-.5912
Greece	GRC	30000050	30005132	0	.8234	2.6352	1.1381	1.658	4.8357	1.4761	2.4277	2.0955
Greece	GRC	30000050	30002340	0	.0128	-.0862	.0226	-.1943	-.4869	.4962	.5755	-.6959
Greece	GRC	30000050	30001477	0	.9972	1.1576	1.9359	.7441	4.8357	1.0967	2.4277	2.0955
Greece	GRC	30000050	30002054	0	.882	-.2366	-.6587	.7626	.0159	.2176	.0254	-.8443
Greece	GRC	30000050	30002233	0	.4372	-.0862	.0226	-.2683	.6835	-1.6678	.1693	.1216
Greece	GRC	30000050	30000280	0	.91	.8089	.4173	-.2104	.4097	-.2436	.3415	-.8198
Greece	GRC	30000050	30002251	0	.8597	-.2479	.0226	-.1233	-.7352	-.4284	.1693	.1216
Greece	GRC	30000050	30000904	0	.5335	-.0862	.0226	3.6039	4.8357	-1.6678	-.6027	-2.5027
Greece	GRC	30000050	30002888	0	1.2255	-1.2465	.4173	.2771	-.1204	-1.6678	-.2368	.1216
Greece	GRC	30000050	30001708	0	.8817	-.4314	-.227	.1591	-.0447	.3437	.7264	-.2503
Greece	GRC	30000050	30001419	0	1.5284	-.5743	.0226	.0016	.5075	.0632	-.0515	.2546
Greece	GRC	30000050	30001038	0	1.1674	.67	1.036	.5845	1.1367	-.1854	1.4793	.8375
Greece	GRC	30000050	30001423	0	.028	2.6352	1.34436686763037	3.6039	.6508	3.6292	1.89339264008935	1.01317845138466
Greece	GRC	30000051	30005444	1	-.4028	-.4188	.0226	.3694	.5429	.4293	-.1157	-.5093
Greece	GRC	30000051	30006111	1	-.6442	.0634	-.2943	.1493	.1457	.321	.1693	-.1563
Greece	GRC	30000051	30002481	1	.6552	-.4025	-.4246	-2.6893	-.2802	-1.6678	-2.1355	-.7639
Greece	GRC	30000051	30003207	1	-1.0971	.5923	-.8826	-.4415	.5326	-1.6678	-.3473	-1.1252
Greece	GRC	30000051	30002134	1	.689	-.2624	1.2867	3.6039	.8846	-.4173	-.6852	-.5305
Greece	GRC	30000051	30000377	1	-.0548	.2118	-.5564	-.0249	.1271	.466	.3473	-.4607
Greece	GRC	30000051	30004040	1	1.541	.5119	.7162	-.6455	.5782	.3395	-.1727	.4504
Greece	GRC	30000051	30004809	1	-1.2192	.4435	.4173	-.2138	-.1236	-.0348	.3482	-.4607
Greece	GRC	30000051	30003282	1	-.8819	.3487	.4907	1.0884	1.0906	-1.6678	1.2607	-.2503
Greece	GRC	30000051	30001594	1	.7012	2.6352	.8271	-.4052	1.2351	-.5309	2.4277	2.0955
Greece	GRC	30000051	30003934	1	.7481	-.3386	-.227	.003	.5123	-.4318	-.4771	-1.0788
Greece	GRC	30000051	30004484	1	.6044	-.0862	.0226	.7113	-.687	1.0062	.5755	-.2503
Greece	GRC	30000051	30001206	0	.7729	.5836	.9726	.4233	1.1139	-1.6678	.3473	.1216
Greece	GRC	30000051	30005432	0	.9187	.7211	.8348	-1.131	1.7686	-.801	.1693	-.6269
Greece	GRC	30000051	30002707	0	1.0274	-.4025	.586	.322	.2574	.6383	1.1375	.7627
Greece	GRC	30000051	30001428	0	-.1098	-.4203	-.227	.9524	.5113	-.032	.5755	-.3297
Greece	GRC	30000051	30000037	0	.4282	.9275	.4173	-.9731	.4735	.51	1.4834	.4994
Greece	GRC	30000051	30003775	0	-.5686	.9637	1.4967	1.2836	1.1564	.5545	1.6284	1.515
Greece	GRC	30000051	30002822	0	-1.7196	1.4003	.7162	.2097	.9444	-1.6678	1.6284	.4504
Greece	GRC	30000051	30005599	0	-.8527	-.0692	-.2827	.184	-.0569	.2913	1.2107	-.4784
Greece	GRC	30000051	30001006	0	.6985	1.3697	.7162	-.0263	.3654	-.3055	1.8077	.6113
Greece	GRC	30000051	30003421	0	1.0009	.1395	1.0433	-.229	-.5866	-1.3198	-.3733	-.2726
Greece	GRC	30000051	30005480	0	1.1038	.0789	.0226	-.014	-.0662	.3058	.5755	-.1865
Greece	GRC	30000051	30005612	0	.8611	-.0862	-.7902	.7817	.0938	.8034	.5755	-.5475
Greece	GRC	30000051	30000339	0	1.0419	.8655	1.0433	.1687	.5243	-.0341	.3415	.7611
Greece	GRC	30000051	30006119	0	1.1017	-.2479	.0226	-.4344	.4602	-1.6678	.8038	1.0431
Greece	GRC	30000051	30000393	0	1.0933	1.1493	.4173	-.3015	.4206	.0165	1.3656	-.2503
Greece	GRC	30000051	30005734	0	.964	-.072	-.5836	-.3792	.2004	-.531	.1693	-.8443
Greece	GRC	30000051	30000731	0	.8862	1.0919	1.9359	.7382	.6501	.9411	2.4277	2.0955
Greece	GRC	30000051	30002976	0	.8606	2.6352	-.0951	.5772	.9296	.3387	2.4277	-.6947
Greece	GRC	30000051	30001915	0	-1.8002	.3898	-.6116	.2924	-.1439	1.0196	.9254	.1216
Greece	GRC	30000051	30003612	0	.8425	-.4351	-.0154	.0663	.0402	.6666	-.1972	.1216
Greece	GRC	30000052	30002908	1	.9952	2.6352	-.442	.334	-.0865	.4508	.549	-.3902
Greece	GRC	30000052	30005718	1	.9609	.468	.6131	-.3861	-.8919	.6072	-.8883	-.2503
Greece	GRC	30000052	30003183	1	.1055	-.2479	.0226	.5749	-.353	.9143	.5755	-.5912
Greece	GRC	30000052	30000788	1	-.3223	-.2479	.0226	.0794	-.5012	-.4223	.3482	.1216
Greece	GRC	30000052	30004031	1	-.9714	-.8283	-.691	-.0254	-.2572	-.5037	-.3907	-.780989389426262
Greece	GRC	30000052	30002964	1	.6247	-.2479	-1.0611	-.9998	-.9585	-.8849	-.598776641629634	-.959
Greece	GRC	30000052	30003581	1	.6885	2.6352	1.1657	.437	.0466	-.7368	-.7693	-.1563
Greece	GRC	30000052	30003341	1	-.3229	.7156	-.1587	-1.3102	-.2003	-1.653	-.6852	-.1563
Greece	GRC	30000052	30000437	1	.7059	.792	.7162	-.2323	1.5229	.0202	.5755	.1216
Greece	GRC	30000052	30005527	1	-.4651	-.089	-.206361042748338	-1.0314	-.434054805115115	-.5309	-.147058118147732	-.448694612394777
Greece	GRC	30000052	30001454	1	1.5194	-1.4004	-.8172	.6427	-.8677	.4743	.8547	-.6959
Greece	GRC	30000052	30002557	1	-.7425	-.4314	.0226	-.3395	-.4009	-.5309	-.4771	-.222
Greece	GRC	30000052	30003065	1	.71	-.0219	-.9899	-.4851	-.3164	-.4318	-.1972	-1.1902
Greece	GRC	30000052	30004564	1	1.0592	-.2366	.4173	-.9687	-.5513	-1.6678	-.8676	.1216
Greece	GRC	30000052	30001922	1	.651	.1943	1.9359	1.0875	1.12	1.1622	-.4805	1.1508
Greece	GRC	30000052	30004046	0	1.0414	-.2479	.7162	-1.0608	-.126	-.0891	.8038	.388
Greece	GRC	30000052	30004950	0	1.1468	-.1167	-.335	3.6039	-.9999	.2069	.5755	-.2503
Greece	GRC	30000052	30000331	0	1.4088	.4061	-.732	-.7369	-.4724	-1.6678	-.2673	-.611
Greece	GRC	30000052	30001086	0	1.1662	.0467	1.9359	.7748	1.2123	-.0321	2.4277	2.0955
Greece	GRC	30000052	30005259	0	1.0349	-.0862	.0226	1.2836	.8779	1.5721	.5755	.1216
Greece	GRC	30000052	30004357	0	.7248	2.6352	1.1355	3.6039	3.176	.4461	2.4277	2.0955
Greece	GRC	30000052	30002317	0	.2986	-.269	.4173	-.5266	-.0747	-1.6622	.3199	.2546
Greece	GRC	30000052	30005756	0	-.5182	-.2479	-.691	.1364	.0331	-1.6678	-.7726	-.7685
Greece	GRC	30000052	30000478	0	-.2135	.113157125344823	.0352106913882586	.181216899199211	.190778019574818	-.00779676849495877	.213375159170435	-.18170198665845
Greece	GRC	30000052	30005037	0	1.0267	.2032	-.8627	-.7227	-1.5901	-.0745	.1693	-1.0788
Greece	GRC	30000052	30001509	0	.9512	-2.9627	-2.664	3.6039	3.4995	3.6292	-2.1355	-2.5027
Greece	GRC	30000052	30001231	0	-.9634	-.5743	-.227	.0707	.3328	.4118	-.3733	-.1563
Greece	GRC	30000052	30002426	0	.0872	-.8374	-1.2391	-.262	-.0773	-1.6678	-.5832	-1.0788
Greece	GRC	30000052	30002274	0	1.2097	1.1352	.4173	.1053	.1269	.5236	1.5037	.7627
Greece	GRC	30000052	30000569	0	.591	.9454	-.9607	1.9874	.8225	-1.6678	.6286	-.2503
Greece	GRC	30000052	30001365	0	-2.9202	-.0972427619468733	-.294079668805076	.118709377608717	-.0667118502390162	.0896906701225987	.159919392853549	-.558582198313048
Greece	GRC	30000052	30004051	0	-.275	2.6352	1.9359	1.0334	.8779	-1.6678	.475	2.0955
Greece	GRC	30000052	30003230	0	1.033	-.0862	1.9359	-1.1401	.3105	-1.6678	.5755	.6361
Greece	GRC	30000052	30003899	0	.639	-.891	-.3827	.8347	.5651	1.1365	.1613	.3101
Greece	GRC	30000053	30004189	1	.9235	.2859	-.227	-.4205	-.5013	.0889	-.1021	-.2503
Greece	GRC	30000053	30005320	1	.9158	-.013	-.5252	-1.1401	-.0861	-1.6678	-.2821	-.2633
Greece	GRC	30000053	30005371	1	.7856	-.5743	.0226	-.7829	-.6939	-1.0529	.0447	-.4607
Greece	GRC	30000053	30001560	1	-1.4006	-.8232	.7491	.6735	-.0692	-.7847	-.9936	-1.3211
Greece	GRC	30000053	30004405	1	-.155	.4034	1.9359	2.1337	1.283	1.0063	1.0854	.4504
Greece	GRC	30000053	30001713	1	.4516	-.2662	-.227	-1.2502	-.5695	-.4562	-.6852	-.5475
Greece	GRC	30000053	30002955	1	1.0344	-.8379	-.6446	.8134	.5558	.8862	-2.1355	-2.5027
Greece	GRC	30000053	30001523	1	-1.2697	.631	.4036	-2.6893	-.7627	-.7847	1.802	-.5079
Greece	GRC	30000053	30004295	1	.7387	2.6352	1.2867	.7298	.6397	.4946	1.1217	.0397
Greece	GRC	30000053	30004756	1	-1.0967	-.7737	.0226	-.7936	.0659	-.4463	-.6707	-.4607
Greece	GRC	30000053	30005602	1	-.4216	1.3155	-1.1346	3.6039	4.5762	.2511	.6694	.1216
Greece	GRC	30000053	30005907	1	-1.5799	1.1352	.586	.0241	-2.1254	-1.6622	-.1727	.5259
Greece	GRC	30000053	30000830	1	-.4634	-.817	-1.2828	.41	-.2638	.9611	.0154	-.8725
Greece	GRC	30000053	30001504	1	-1.1722	-.0862	.0226	-.3839	-3.7095	.8191	.5755	.1216
Greece	GRC	30000053	30001478	1	.7908	-.2396	-1.6145	.1021	1.3439	-.8849	-1.1698	-1.3017
Greece	GRC	30000053	30004735	1	-1.0724	-.8842	-1.0545	-.0491	.2135	-.801	-.6629	-1.3017
Greece	GRC	30000053	30000770	1	.1497	-.2479	.0226	-2.6893	-.3093	-1.6678	.3199	-.2503
Greece	GRC	30000053	30003103	1	-.1339	-.2479	.0226	1.2845	.9719	-1.5939	-.2004	-.3297
Greece	GRC	30000053	30002845	0	-.1257	-1.1104	-1.1473	.564	.8779	2.4982	.3839	-.9111
Greece	GRC	30000053	30002902	0	.1656	-.0862	-1.0935	.7113	-.3069	1.0062	.8107	-.3832
Greece	GRC	30000053	30005456	0	.4186	.162292149084832	.112110398292684	.195814381150426	.250910042595221	-.030563166673611	.225858770168663	-.0936885452771107
Greece	GRC	30000053	30000467	0	.8436	-.0115	.7739	1.1448	-.6977	1.2341	1.1417	.1216
Greece	GRC	30000053	30005373	0	.0273	-.9286	.0226	1.2836	.2544	1.5942	.5755	-.2503
Greece	GRC	30000053	30000415	0	1.6688	-1.0102	-1.3583	.468	-.2956	1.0196	.1693	-1.0798
Greece	GRC	30000053	30004256	0	.75	-.9861	.0226	.7113	4.8357	-1.6678	.0154	.4504
Greece	GRC	30000053	30005518	0	1.2579	.5266	.0226	.8562	1.69	-1.6678	.5858	.1216
Greece	GRC	30000053	30005433	0	-.5283	-.4314	-.5836	-.7902	-2.4883	.0747	-.2668	-.5093
Greece	GRC	30000053	30003178	0	-.636	-.0862	.9726	.1511	-.2157	.6598	.5755	-.0358
Greece	GRC	30000053	30004215	0	-.1787	-.3386	-.4728	1.4777	.5466	1.4786	1.802	.0301
Greece	GRC	30000053	30001978	0	.4016	-1.0564	-.8237	.8684	-.0202	.724	-.2821	-1.0283
Greece	GRC	30000053	30000414	0	.9299	.6754	1.2899	-.2854	.8399	-1.6678	.8038	1.515
Greece	GRC	30000053	30001773	0	-.019	-.5743	.0226	.2124	.5896	1.006	.3482	-.2503
Greece	GRC	30000053	30002072	0	.1811	2.6352	-2.664	3.6039	.9346	3.6292	2.4277	2.0955
Greece	GRC	30000053	30000681	0	1.0223	1.4003	1.9359	3.6039	.8779	1.0062	1.3428	2.0955
Greece	GRC	30000053	30005325	0	.3072	-.5743	-.829	-2.6893	-.116	-1.6678	-1.0396	-.942
Greece	GRC	30000054	30001375	1	-.6098	-.4314	.0226	.817	.3743	.5955	.3482	.1216
Greece	GRC	30000054	30002543	1	-.9635	.1997	.5068	1.7813	1.3005	1.5104	-.4022	-1.1252
Greece	GRC	30000054	30002910	1	.4085	1.3939	.0226	-.0345	.483	-.7946	-.4948	-.4607
Greece	GRC	30000054	30005934	0	-.2686	.3427	1.2341	-.3873	-.1668	-.2306	1.2568	-.5251
Greece	GRC	30000054	30006102	0	.5238	-.817	-.2737	.7887	-.0408	.9889	-.2907	-1.0878
Greece	GRC	30000054	30005913	0	.0326	2.6352	-.3827	.1079	.0546	-.0164	.5755	-1.6557
Greece	GRC	30000054	30003864	0	-1.402	-1.0121	-.967866120682103	-.807225970743771	-1.6868	-.549603697221686	-1.0906	-1.20648697080015
Greece	GRC	30000054	30000389	0	-1.0822	-.178	-.2827	.156478372067506	.1823	.9222	-2.1355	-1.7277
Greece	GRC	30000054	30001498	0	-1.2123	-.9752	-.691	.7113	.9986	1.0062	-.2668	.1216
Greece	GRC	30000054	30001323	0	.6342	-.0862	.4173	-.5444	.2993	.4148	.5755	.7864
Greece	GRC	30000054	30002117	0	-1.4158	-.4136	-.5836	-.013	-.0945	.2455	.5755	-.2503
Greece	GRC	30000054	30001989	0	-.5069	.8046	.4907	1.3239	1.4573	1.2882	2.4277	.9444
Greece	GRC	30000054	30001028	0	.7551	-.6955	-1.0217	-.0864	-.8953	-.4694	-1.166	-1.4637
Greece	GRC	30000054	30005884	0	-.309	.0666	.0226	-.2881	.2274	-1.3198	.5755	.1216
Greece	GRC	30000054	30005877	0	-.0766	1.7671	.5833	-.0906	-.939	.2904	1.836	.149
Greece	GRC	30000054	30002201	0	.5688	.0789	-.227	-2.0365	.018	-1.6678	-.6852	.1216
Greece	GRC	30000055	30000868	1	-.3861	-.5743	-.227	.1583	-.4727	.6907	.3482	-.5305
Greece	GRC	30000055	30003942	1	-.011	1.3124	1.9359	1.3438	1.73	.4329	.1693	-.8198
Greece	GRC	30000055	30000480	1	.0647	-1.1763	-2.1689	-1.5123	-.9356	-1.6678	-2.1355	-1.7277
Greece	GRC	30000055	30004300	1	1.3835	.5946	.0226	-1.0059	-.0979	-1.2919	-.216	.2546
Greece	GRC	30000055	30005686	1	-1.4699	.4061	-.2614	-.7582	-.228	-.4223	-1.5848	.2224
Greece	GRC	30000055	30000096	1	-.0742	.9454	-.2943	-.6513	-.4024	-.219	.0256	.149
Greece	GRC	30000055	30002040	1	.2135	.5119	.586	.374	.8928	-1.6291	.0256	.0876
Greece	GRC	30000055	30000460	1	-1.1264	-.0764	-.2943	-.1869	.2402	-1.2919	-.6852	-.4607
Greece	GRC	30000055	30000127	1	-.8924	.7665	-.5836	.3427	.442	-.801	-.2704	-.7426
Greece	GRC	30000055	30002953	1	-.111	.1245	-.227	-.2679	.0415	-.0064	-.5832	-.1563
Greece	GRC	30000055	30003377	1	-.2859	1.1352	.4173	.1084	.0497	-.0477	-.2128	-.2503
Greece	GRC	30000055	30000783	1	1.1133	-.4136	.0226	-.549	-.6478	-.7936	-.3733	-.7108
Greece	GRC	30000055	30001902	1	-.1037	-.0862	.4173	-.2601	.8123	-.8768	-.024	.1216
Greece	GRC	30000055	30000474	1	1.5351	-.9279	-1.4945	-.936	-2.2601	-.5058	-.216	-.7496
Greece	GRC	30000055	30000087	1	-.2297	.7821	1.9359	1.2836	-.7051	1.0062	.5755	2.0955
Greece	GRC	30000055	30004226	1	-.566	1.127	.586	.6634	.5738	-.1587	.5755	-.2726
Greece	GRC	30000055	30003853	1	.0594	-.4203	-.7902	.0006	.5693	.5265	-.1727	-.2726
Greece	GRC	30000055	30002132	1	-.6306	.215	-.9607	-.4097	.361	-1.6678	-.6852	-.8198
Greece	GRC	30000055	30001546	1	1.1065	-.7087	-1.0611	.0217	-.2681	-1.6678	-.6852	-1.8258
Greece	GRC	30000055	30002303	0	-.1935	-.0994	-.227	.1163	.0325	.2812	-.1026	-.5912
Greece	GRC	30000055	30006086	0	-.7387	-.2479	.5021	.786	-.1856	1.5721	1.2262	-.3297
Greece	GRC	30000055	30001190	0	.7318	2.6352	.9964	3.6039	1.415	3.6292	1.4793	.9888
Greece	GRC	30000055	30001164	0	.5561	.5266	-.227	.4906	.3584	-1.6678	.5755	-.2503
Greece	GRC	30000055	30005258	0	.5718	.0666	.0226	-.7311	-.148	-.4128	.5409	-.3297
Greece	GRC	30000055	30000802	0	-1.1607	.7821	1.4967	-.0417	-.1276	-.5309	2.4277	.5909
Greece	GRC	30000055	30001347	0	-.3754	-.7065	-.227	1.0638	.4056	.8162	.1693	-.9943
Greece	GRC	30000055	30003852	0	-.3377	.103502687837294	.0201008296614281	.178348670662048	.178962804800045	-.00332344678353872	.210922280692378	-.198995562705851
Greece	GRC	30000055	30003136	0	.6646	.1371	.4173	-.1257	-.052	.1531	.1648	.4994
Greece	GRC	30000055	30000909	0	-.8702	-.2479	-.3802	1.8279	.73	.4394	.5755	-.5251
Greece	GRC	30000055	30003742	0	-.2014	-.2479	.0226	1.2836	.4968	1.0062	.5755	-.8198
Greece	GRC	30000055	30005753	0	-.8481	-.3531	-.9874	-.5097	.385	.1265	.5755	-.6959
Greece	GRC	30000055	30002657	0	-1.1937	.0441	.0226	-2.6893	.8779	-1.6678	.5755	-.4607
Greece	GRC	30000055	30005503	0	-.0694	-.269	-1.5179	-.2775	-.1624	-.4679	-.309	-.5912
Greece	GRC	30000055	30005912	0	.4051	.2032	.0226	.1793	-1.1679	.6431	-.7045	-.8198
Greece	GRC	30000057	30005360	1	1.3127	-1.4456	-1.62	-1.7857	-1.3476	.0095	-1.305	-1.5895
Greece	GRC	30000057	30000065	1	-.3561	-.2479	-.8627	-.9545	.3135	-.4795	-.8094	-.4607
Greece	GRC	30000057	30001197	1	-.0274	1.3889	.231	-.2873	.4299	-.4164	-.6852	-.5475
Greece	GRC	30000057	30004139	1	-.067	.6724	.7162	.3346	.4682	.0439	.3482	.0876
Greece	GRC	30000057	30003622	1	.5532	-1.3079	-2.0338	.1282	-.5889	-1.6678	-2.1355	-1.6872
Greece	GRC	30000057	30001467	1	.3264	-.0862	-.2145	.2703	-.3234	-1.6678	-.216	-.3297
Greece	GRC	30000057	30005856	1	1.048	-.2509	-.6334	.39187684547546	.5176	.2404	.1922	-1.2688
Greece	GRC	30000057	30000496	1	1.538	1.7671	-.9285	-.618	.3958	-1.0529	.9863	-.1865
Greece	GRC	30000057	30006016	1	.7235	-1.2748	-2.664	-.3412	-.5375	.1926	-.6852	-.3086
Greece	GRC	30000057	30005964	1	.7827	.2718	-.9607	-.0798	-.0513	-.219	-.2821	-.2503
Greece	GRC	30000057	30002272	1	.8506	-.5743	-1.4928	-.6816	-.9983	-.0914	-2.1355	-1.5367
Greece	GRC	30000057	30003237	1	-.3049	.4012	-.227	.6594	.9284	.1012	-.2852	-.2503
Greece	GRC	30000057	30001337	1	-.2264	-.089	-.335	.0624	.0456	-.3463	.3482	.1216
Greece	GRC	30000057	30001325	1	-.9278	.6623	.1386	-1.0616	-.1208	-.8849	-.4948	-.2503
Greece	GRC	30000057	30004671	1	.7427	-.4136	.0226	.0396	-.5682	-1.6678	-2.1355	-.8947
Greece	GRC	30000057	30001484	1	-.999	-.5743	.0226	.5627	.0079	1.0502	.2163	.1216
Greece	GRC	30000057	30004672	1	.9881	.8046	-.5544	-.9998	.5789	-.3378	-.2852	.4725
Greece	GRC	30000057	30003925	0	.8156	.0847	.4173	-2.0188	.2692	.4641	.0105	-.2503
Greece	GRC	30000057	30004462	0	1.9574	.28190767594945	.299316962103044	.231350855168032	.397296938693617	-.0859862540289505	.256249184033674	.120573570839967
Greece	GRC	30000057	30005828	0	.249	.3464	-.7183	-1.4012	-.6226	-.6274	.8038	-.2503
Greece	GRC	30000057	30000955	0	.6396	-.483	-.227	-1.3001	.5589	-.1455	.8038	-.1563
Greece	GRC	30000057	30001330	0	.6672	.5266	.6496	.0302	.4985	.4314	1.1171	-.4784
Greece	GRC	30000057	30003788	0	.9164	.200987632106152	.172671502701832	.207310388926592	.298266032248055	-.0484924706023139	.235690033505031	-.0243750013447729
Greece	GRC	30000057	30001333	0	.9976	-.0862	-.227	.1877	-.3737	-.4128	.1648	-.2503
Greece	GRC	30000057	30002558	0	1.1094	.0666	.5347	.1287	.4302	-.1452	.5755	-.8198
Greece	GRC	30000057	30003313	0	1.2129	-.2548	-.3802	-.7048	-.0088	-.212	-.5802	.1216
Greece	GRC	30000057	30000553	0	.4085	.6555	.9726	-.42	-.3418	-1.6678	.5755	-.6774
Greece	GRC	30000057	30001582	0	1.1907	.2032	-.4728	.1053	.8843	-1.6678	.5755	.1216
Greece	GRC	30000057	30003490	0	.506	-.5583	.0226	-.5699	-.3008	.1915	.5755	-.959
Greece	GRC	30000057	30003657	0	1.0084	-.817	-.8021	.6333	-.2222	1.1714	.0154	-.4749
Greece	GRC	30000057	30003236	0	.4873	1.1352	1.9359	.0627	.9309	.7929	1.536	.8174
Greece	GRC	30000057	30002654	0	1.0305	.7308	-.6587	.1425	-.1978	.4113	.2287	-.6544
Greece	GRC	30000058	30002014	1	-1.3687	-.2479	1.4967	.4294	-.0659	.4418	1.6338	1.0383
Greece	GRC	30000058	30004081	0	-1.8204	.3405	-.227	.362	.3898	-1.6678	.8038	-.7496
Greece	GRC	30000058	30005410	1	-1.0612	-.3253	-.5836	-.501824407958246	-1.4279	-.218	-.290106120839088	-.767308322310549
Greece	GRC	30000058	30002768	1	-.3934	.0502	.0226	.6769	.5607	.2372	.5755	-.7613
Greece	GRC	30000058	30000702	1	.0793	-.2479	-.3802	-1.1401	-.3697	-.7433	.5755	-.2503
Greece	GRC	30000058	30002966	1	-.7696	-.9453	.289	.4744	-.3682	.3569	-2.1355	.3092
Greece	GRC	30000058	30001808	1	-3.2231	-.120788084982546	-.330929726108272	.111714317834911	-.0955268949675087	.100600244570176	.153937292281862	-.600757916386782
Greece	GRC	30000058	30004914	1	-1.2137	-.0862	.0226	.1053	-.9291	.4394	.5755	.1216
Greece	GRC	30000058	30001067	1	-1.4139	-.210196084984519	-.325145437371233	-.215447011411721	-.7097	-.178200364788047	-.0619872064314722	-.570427475906288
Greece	GRC	30000058	30003592	1	.5373	-.8291	-.405097764930695	-.4217	-.359878787885499	-.4708	-.309424401892299	-.528383504411877
Greece	GRC	30000058	30004476	0	-.1106	.121155850139708	.0477292483261883	.183593233470339	.200566953554884	-.0115029263379952	.215407374914333	-.167374217131255
Greece	GRC	30000058	30001665	1	-.3036	.9637	-.4338	1.2836	.8779	-1.6678	.5755	-.5305
Greece	GRC	30000058	30002818	1	.4074	.161421539583348	.110747834272229	.195555732522276	.249844580393309	-.0301597753437567	.225637576618307	-.095248030395717
Greece	GRC	30000058	30000311	1	.0716	.135318801137066	.0698952451589461	.187800892403279	.217899740446701	-.0180652388647322	.219005719992449	-.142004736005357
Greece	GRC	30000058	30001154	0	.9773	.522599829243529	1.11386327414621	.120782409243801	.609590094035862	-.136176951521282	-.6308	2.0955
Greece	GRC	30000058	30005178	0	-1.0493	.468	1.9359	-.0437	.6135	-.0581	1.2262	.1216
Greece	GRC	30000058	30004344	0	-1.1036	.0439669898741989	-.0730766509873601	.160661261349542	.106102313688945	.0242620371035515	.195796196744359	-.305639281664826
Greece	GRC	30000058	30004101	0	-.0074	.129177894831955	.0602843025146658	.185976495829721	.210384426701072	-.0152198893059384	.217445515485472	-.153004675681241
Greece	GRC	30000058	30000055	0	-1.145	.0407488440383559	-.0781132715629703	.159705185170488	.10216390876402	.0257531443406916	.194978570585007	-.31140380701396
Greece	GRC	30000058	30004737	0	-.4692	1.1306	1.4967	1.451	1.6524	-1.6678	1.0897	1.3857
Greece	GRC	30000058	30001387	0	-2.2429	1.1576	1.9359	3.6039	.4967	1.2726	2.4277	-.2503
Greece	GRC	30000058	30000135	0	-1.4213	.019271218568708	-.111727239317586	.153324415888538	.0758793367650686	.0357046643798651	.189521804695416	-.349875747931004
Greece	GRC	30000058	30001059	0	.21	-1.061	-.8826	.5511	-.2222	.9868	-.6278	-1.113
Greece	GRC	30000058	30003525	0	-.6598	-.0862	.0226	.7113	-.0378	1.0062	.5755	.1216
Greece	GRC	30000058	30005184	0	-1.2543	-.59	-.6843	.1588	-.2774	.5837	.5755	-.7887
Greece	GRC	30000058	30003398	0	-.4407	.0634	.0226	-.568535904707121	-.23747644226856	-1.6678	-.0661042855840542	-.341628676069507
Greece	GRC	30000058	30004715	0	-1.1795	-.4136	.0226	.6198	.6014	1.1604	-.135	-.8443
Greece	GRC	30000058	30000851	0	-.4902	.0916484066786939	.00154806063291237	.174826892466256	.16445539535437	.0021691583774239	.207910493511189	-.220229623472588
Greece	GRC	30000058	30004704	0	-1.179	-.203194619886568	-.5611	.0379273418013876	-.0995725845911071	-.0334581132733913	-.0476851535369623	-.609354235471619
Greece	GRC	30000058	30003123	0	-.022018358369669	.128041566109389	.0585058695546098	.185638904906675	.208993774174564	-.0146933786788824	.217156811325814	-.155040132139808
Greece	GRC	30000058	30002587	0	-1.4003	-.5971	-.2827	.1783	1.0316	.6578	2.4277	1.3566
Greece	GRC	30000058	30003348	0	-2.4812	-.5847	.0226	.4417	-.1119	-1.6678	.5755	-.959
Greece	GRC	30000059	30000897	1	-.7014	-.2479	-.3332	-.1481	-1.1809	-1.6678	-2.1355	-2.5027
Greece	GRC	30000059	30002275	1	1.2434	-.0862	.0226	.8841	.1402	1.0062	.5755	.1216
Greece	GRC	30000059	30000577	1	-1.6546	-.2298	.5021	.127244518346251	-.1281	-.0533	.5909	-.0232409233817791
Greece	GRC	30000059	30001885	1	.6283	.2695	-1.5179	-1.3723	-1.5954	.2176	-1.1469	-1.3305
Greece	GRC	30000059	30001843	1	-1.9048	-.6593	-.5907	.6929	-.0976	.5311	-.0553	-.8198
Greece	GRC	30000059	30001097	1	-1.7654	-.4203	-.227	.5874	.3334	-.1525	.5755	.1216
Greece	GRC	30000059	30003048	1	.9822	.5128	.7162	-.1402	.986	-.8849	.7616	-.5475
Greece	GRC	30000059	30000259	1	1.5361	-.0862	1.9359	.2986	.0395	-1.04	.5755	2.0955
Greece	GRC	30000059	30002737	1	.433	.8655	.6496	-.9547	.5388	-1.6678	-1.305	1.2147
Greece	GRC	30000059	30005664	1	1.1832	2.6352	1.9359	-.3975	.3457	-1.6678	1.1176	1.2841
Greece	GRC	30000059	30003989	1	1.1499	.468	.0226	-.4142	-1.1188	-.2348	-.5832	-.5475
Greece	GRC	30000059	30000475	1	-2.0098	-.7221	-.227	-.6135	-1.1075	-.182	.3482	-.5912
Greece	GRC	30000059	30003510	1	-.347	1.2587	.586	-.2179	.1311	-.801	-.8512	.0144
Greece	GRC	30000059	30003913	1	.9249	-2.9627	-2.664	3.6039	.4469	-1.6678	.5339	-1.3151
Greece	GRC	30000059	30002136	1	-.7192	.0789	.0226	-.1862	.6886	.1075	.3482	-.2503
Greece	GRC	30000059	30005997	1	-.7892	-.529084567577768	-.721649548920699	-.412672523371221	-.5255254510753	-.409302420285045	-1.2963	-1.00573657599265
Greece	GRC	30000059	30005318	1	.289	-.7087	-.7638	-.6294	.1398	-.5519	-1.305	-.8443
Greece	GRC	30000059	30005669	1	-1.0396	-.0862	.4173	-.7866	-.5685	-.7433	-.216	-.4607
Greece	GRC	30000059	30004309	1	-.75	-.2366	-1.0611	.2753	-.1237	-.1082	1.1176	-.7108
Greece	GRC	30000059	30003222	0	-.9386	-.1789	-.9947	.7113	-.0408	1.0062	.5755	.1216
Greece	GRC	30000059	30005978	0	.3059	.266821154514859	.226593613936237	.9135	.60224222242532	.322393077851779	.440372888320394	.0324200935422418
Greece	GRC	30000059	30004984	0	.5374	.0789	-.6315	-1.5123	-.3837	-1.0529	-2.1355	-.8187
Greece	GRC	30000059	30000934	0	1.0216	-2.9627	-1.13551152050602	.0779522652864915	-.649242659305946	.104955220424414	.5755	-1.215
Greece	GRC	30000059	30001367	0	-.022018358369669	.128041566109389	.0585058695546098	.185638904906675	.208993774174564	-.0146933786788824	.217156811325814	-.155040132139808
Greece	GRC	30000059	30002595	0	1.0795	.879	.6496	-.7501	-.1202	-.8849	.8038	-1.3639
Greece	GRC	30000059	30004765	0	-.022018358369669	.128041566109389	.0585058695546098	.185638904906675	.208993774174564	-.0146933786788824	.217156811325814	-.155040132139808
Greece	GRC	30000059	30001233	0	.2162	.2185	-.5907	.0021	.3534	.1142	.8107	-.2503
Greece	GRC	30000059	30003242	0	-.7578	-.7087	.0226	.2572	.0071	.4641	-.3912	-.943
Greece	GRC	30000059	30006085	0	.1082	.1997	-.5034	-1.1814	-1.2449	-1.6678	-.8661	-1.0454
Greece	GRC	30000059	30002740	0	1.1821	-1.3452	-1.1926	1.8179	-1.2512	1.0062	2.4277	-.0358
Greece	GRC	30000059	30003474	0	.8434	-.8357	-.227	-.8516	-.9435	-1.6678	-.5832	-.4607
Greece	GRC	30000059	30004983	0	-.1565	.2836	-.4246	.3795	.8303	.4394	.1693	-.5475
Greece	GRC	30000059	30003703	0	.4265	-.8357	.8877	.163604446064135	-.3778	.8341	-.8661	-.976
Greece	GRC	30000060	30003466	1	.821	1.3889	-.4806	-2.6893	1.466	.4345	-.2852	-.2503
Greece	GRC	30000060	30000845	1	.656	.7332	-.1627	.5265	1.0699	.0246	.7741	1.3857
Greece	GRC	30000060	30005800	1	1.2346	-.0692	.0226	-.0917	.8821	.4101	.5755	-.2503
Greece	GRC	30000060	30003186	1	.9304	-.0994	-.335	.0065	.3977	.4595	-1.0808	-.7363
Greece	GRC	30000060	30000364	1	.6024	-1.0138	-.6976	.6333	.8261	.9929	-.393	-.3917
Greece	GRC	30000060	30004353	1	.529	-.4203	-.3802	-.4814	-.6783	-.2436	.1693	-.2503
Greece	GRC	30000060	30004307	1	-.8949	-1.3162	-1.3577	-.2117	-.0411	-.9484	-2.0401	.1152
Greece	GRC	30000060	30001566	1	.4063	-.0692	.0226	-2.6846	.2118	-.006	-.205483158134169	-.224364868148365
Greece	GRC	30000060	30004892	1	-.6444	.2554	.8348	.7044	.3371	.1134	-.1026	-1.9384
Greece	GRC	30000060	30004517	1	.1623	-1.175	.0226	3.6039	.858	-1.6678	-2.1355	-.2503
Greece	GRC	30000060	30002281	1	.771	-.2423	-.9285	-.0732	-.4692	.2437	1.3432	-1.1733
Greece	GRC	30000060	30001558	1	-.7522	.1441	-.3551	-.2558	.2199	-.0558	-.4948	.0876
Greece	GRC	30000060	30004367	1	.2031	.6555	-.691	-.5023	.4756	.1529	-.0379	-.5461
Greece	GRC	30000060	30001050	1	-.0032	-.0656	-1.843	.1026	.0839	.3633	-.5798	-1.7277
Greece	GRC	30000060	30004788	1	-.2639	-.0994	-.6587	-.3534	-.62	.1858	-.1727	-1.3017
Greece	GRC	30000060	30003325	1	-.6429	2.6352	-.5274	-.6141	1.5377	.6089	1.4834	.2165
Greece	GRC	30000060	30004221	1	.8365	.1125	.7162	-.0333	-.2021	-1.6678	.3256	-.9243
Greece	GRC	30000060	30004498	0	.9746	-.2662	-.227	.7113	.3954	.0104	1.3958	.1216
Greece	GRC	30000060	30004721	0	.2726	-.7327	-1.8441	-.6712	-1.4939	-1.6678	-2.1355	-2.5027
Greece	GRC	30000060	30003566	0	-1.0692	-.0862	-.3802	.2384	.3011	3.6292	-2.1355	.8567
Greece	GRC	30000060	30001572	0	.4078	-.3582	-.2145	1.1538	.9122	.0328	1.0854	.4994
Greece	GRC	30000060	30001861	0	-.1943	-.5643	.3416	-.0508	-.5557	-.8437	-.0343	.0484
Greece	GRC	30000060	30003781	0	.9293	-.9752	-.0094	.7099	.8878	.8669	.5755	-.2503
Greece	GRC	30000060	30003572	0	.8945	.631	1.9359	.8085	1.0453	-1.2919	.3482	.579
Greece	GRC	30000060	30001527	0	.8181	.3464	.0226	-.3766	.6019	-1.6678	.5755	.1216
Greece	GRC	30000060	30003664	0	1.1345	.1943	.1386	-.4856	-.1258	-.27	-.0992	.6314
Greece	GRC	30000060	30005790	0	-.552	-.2479	.4173	-1.1401	-.3351	-1.6678	.3473	-.6774
Greece	GRC	30000060	30000666	0	-1.4529	-1.3464	-1.5179	-.3098	-.7974	-1.6678	-2.1355	-1.1252
Greece	GRC	30000060	30001243	0	.1796	.0789	1.0433	.2388	.7409	-.5309	.5755	.1216
Greece	GRC	30000060	30004529	0	-2.0769	-.4314	.0226	-.255	.3041	-1.6678	.5858	.1959
Greece	GRC	30000060	30000557	0	-.0534	-.4314	-.227	-1.1401	-.3134	-.0558	.5755	.1216
Greece	GRC	30000060	30002690	0	.9802	1.1352	1.4967	-.4005	.8043	.1582	.1693	.7435
Greece	GRC	30000061	30000329	1	1.1218	-.089	.4173	-.5159	-1.147	-1.6678	-.4771	-.7289
Greece	GRC	30000061	30004801	1	1.4075	-.0862	-.7902	-1.3001	-1.2718	-.1787	.5755	-.5475
Greece	GRC	30000061	30002013	1	1.452	.5366	1.4967	-.0125	-.1542	.2411	.8947	-.7816
Greece	GRC	30000061	30003054	1	.9171	.215	-.4728	-.3953	-.2151	-.2942	.0221	-.8198
Greece	GRC	30000061	30004985	1	1.2135	-.0862	.1386	.4403	.4156	.5935	.5755	.1216
Greece	GRC	30000061	30000183	1	.4156	.0789	-.5034	-.4623	-1.3859	-.0816	.3482	-.8198
Greece	GRC	30000061	30001353	1	.8699	-.5699	-1.1274	-1.668	-.4611	-1.6678	-2.1355	-2.5027
Greece	GRC	30000061	30004810	1	1.2564	.9637	-1.134	-.0366	.1879	.5812	-.4966	-.2895
Greece	GRC	30000061	30004644	1	.2792	-.165	-.7836	-1.7857	-1.2867	.1804	-.7867	-1.113
Greece	GRC	30000061	30005275	1	.4048	.4658	-.5343	-1.0091	-.4113	-.801	-.6595	-.4015
Greece	GRC	30000061	30000476	1	.788	2.6352	.3634	.0439	-.1684	-.1378	2.4277	1.515
Greece	GRC	30000061	30000461	1	-1.0764	-.0862	.0226	1.2836	.0032	1.5721	.5755	.1216
Greece	GRC	30000061	30003111	1	.2827	.0763	-1.6145	-1.3001	-.8578	-1.6678	-.6852	-1.1405
Greece	GRC	30000061	30003358	1	-.5897	-.0219	-.4338	-.3862	-.6774	-.5309	.0256	-.5475
Greece	GRC	30000061	30004895	1	1.7615	.7308	.9192	.0163	.5453	-.5309	.3482	.1216
Greece	GRC	30000061	30004508	1	1.1321	.4098	-1.0338	-.796	-.8135	-1.653	-.4515	-1.9916
Greece	GRC	30000061	30002005	1	1.3258	.3289	.586	-.618	-1.184	-1.6678	-.2581	.2224
Greece	GRC	30000061	30004103	1	.6562	.5946	1.9359	.0766	.6579	.2688	.3482	.1216
Greece	GRC	30000061	30001865	1	1.0646	-.0862	-.227	.1828	.1045	.137	-.6852	.9097
Greece	GRC	30000061	30001910	1	-.653	.8828	1.1381	-.485	.2753	-.4384	.3482	.4994
Greece	GRC	30000061	30004648	0	1.7238	-.9245	.0226	.31	-.2054	.4394	.5755	.1216
Greece	GRC	30000061	30001087	0	.8988	.0722	-.408	-.442	-.0318	.4271	1.4834	-.7496
Greece	GRC	30000061	30003167	0	.7352	-.0323	1.0433	1.0165	3.2455	-.5309	.9863	2.0955
Greece	GRC	30000061	30002561	0	-1.4465	.3464	.0226	-.8921	.6709	-.298	-.1021	.1216
Greece	GRC	30000061	30003414	0	.4131	-.2777	.3461	-2.6893	.1683	-.8522	.8038	-.1566
Greece	GRC	30000061	30005556	0	.6763	-.4203	-.1587	-2.6893	-1.2898	.2805	-.8627	-.6286
Greece	GRC	30000061	30002028	0	1.2508	-.4203	-.0094	.2293	.4695	.1825	.3482	-.5912
Greece	GRC	30000061	30000497	0	.908	-.7221	-.4728	-.6289	-.036	-.8849	.075	-.5711
Greece	GRC	30000061	30005403	0	1.0801	.6257	1.9359	.5776	1.5366	1.05	2.4277	1.3566
Greece	GRC	30000061	30004565	0	.8907	.0430440909751501	.0483739418495634	.5301	-.264	.0670817730925985	.163405004849481	-.143368829540427
Greece	GRC	30000061	30001980	0	1.4381	.9637	-.5034	-.6195	.0666	.0515	.3482	2.0955
Greece	GRC	30000061	30000421	0	.8552	.2859	1.4967	-1.668	-.0493	-1.6678	-.535	.5553
Greece	GRC	30000061	30005647	0	1.4481	-2.9627	1.9359	-2.6893	4.8357	3.6292	2.4277	2.0955
Greece	GRC	30000062	30005554	0	1.9783	-.1692	-.227	.3906	-.1901	-1.6678	-.7499	.1216
Greece	GRC	30000062	30005481	0	1.113	-.4203	-.4728	-.3181	.1259	-.0026	-.6852	-1.1252
Greece	GRC	30000062	30005425	0	1.4046	.468	.0226	-.0508	1.1623	.2176	.8038	1.1508
Greece	GRC	30000062	30005264	0	1.1535	.0789	1.4187	.0323	-.137	.3813	.8038	.8567
Greece	GRC	30000062	30000639	0	1.5681	-.0862	.0226	.7113	-.0596	-.1908	.075	.4777
Greece	GRC	30000062	30003743	0	.4568	-.2479	.0226	.1053	-.3152	.4394	-.309	-.7507
Greece	GRC	30000062	30004142	0	1.2237	.7946	.4173	.3656	.2169	.447	1.4834	.5553
Greece	GRC	30000062	30001117	0	1.1479	.5836	.4173	-.2183	-.1088	.0513	.5755	-.1563
Greece	GRC	30000062	30003718	0	.9373	.8149	-.5026	.1833	.4934	.6545	.5755	-.6774
Greece	GRC	30000062	30004640	0	.941	-.2479	.0226	.3679	1.0033	-.8849	-.1727	-.4607
Greece	GRC	30000062	30003724	0	.086	.9454	1.4967	3.6039	-1.8932	-.4128	1.4834	1.515
Greece	GRC	30000062	30001161	0	.0289	.468	1.4967	.9576	1.1695	-.4795	1.1171	1.1232
Greece	GRC	30000062	30002735	0	.988	.6464	.6407	-.0512	.8779	-.4694	.8038	.5553
Greece	GRC	30000062	30001517	0	1.1945	.4012	.4173	.4401	.4417	.5105	.5755	.1216
Greece	GRC	30000062	30005637	0	1.5096	-.0994	.586	.4786	.7108	.2176	.5755	.0876
Greece	GRC	30000062	30005108	0	1.1866	.2836	-.1119	-.9002	-.0404	-.8849	-.9533	.3236
Greece	GRC	30000062	30003478	0	-.1254	.6608	-1.0935	-.7876	-.1468	.181	.9677	.4504
Greece	GRC	30000062	30004165	1	1.3459	.67	.0226	.2439	.576	.5764	.075	-.4607
Greece	GRC	30000062	30006014	1	.9731	.3984	-.9285	-.5027	.0415	-.1452	-1.7719	-.2709
Greece	GRC	30000062	30002673	1	1.1029	.7156	.4173	-1.5123	-.3203	-1.6678	-.3876	.2546
Greece	GRC	30000062	30000735	1	.7944	.0789	-.1119	-1.1401	.2057	-1.6678	-.3727	-.4607
Greece	GRC	30000062	30003729	1	1.3211	.9718	.3461	-.1365	-.0608	-.0614	-.0987	.1216
Greece	GRC	30000062	30001756	1	1.1859	-.5743	-1.1926	-1.6821	-.1023	-.4694	-1.5848	-.9299
Greece	GRC	30000062	30003141	1	.714	-1.1739	-1.5179	-1.0091	-1.2704	-1.6678	-1.2835	-1.1811
Greece	GRC	30000062	30005567	1	1.4534	.2127	-.829	.8635	.1	.4821	-.5832	-.7816
Greece	GRC	30000062	30000978	1	.9054	-.5743	.0226	-.2845	.0269	-.7847	-.6852	-.4607
Greece	GRC	30000062	30005951	1	1.4321	.215	.7162	-.1697	.4935	-.6614	-.0987	.1216
Greece	GRC	30000062	30004437	1	1.6159	-.0862	.208694519639117	-.5776	-.124	-.0041	.5755	.1216
Greece	GRC	30000062	30001111	1	1.3933	-.59	-.7638	-1.3136	-.7384	-.0043	-.6852	-.2503
Greece	GRC	30000062	30004781	1	1.6197	.1943	.1386	-.0951	.099	.2087	-.0857	-.4423
Greece	GRC	30000062	30003792	1	-.429	-.0862	-1.1346	.0688	.3943	.0561	.1427	-.7876
Greece	GRC	30000062	30001691	1	1.4709	-.9334	-1.5179	.1784	.1666	.4892	-.6852	-.4377
Greece	GRC	30000062	30000360	1	.2127	-1.3482	-1.0611	-1.3723	-1.507	.4394	-2.1355	-.959
Greece	GRC	30000062	30003570	1	1.2684	-.1219	.4173	-.1418	-.2231	-.0468	-.0987	.4504
Greece	GRC	30000062	30004977	1	.9395	.9637	1.9359	-.6846	-.8004	.0606	-1.5848	.9097
Greece	GRC	30000063	30004841	1	.6831	.182852525258273	.144288807525748	.201922645627718	.276072074060016	-.0400896851331167	.231082492853414	-.0568596333243118
Greece	GRC	30000063	30000203	1	.2474	-.0692	-.227	2.3421	.8845	-.6274	-.0987	-.5093
Greece	GRC	30000063	30001712	1	.0134	.666	.0226	-.618	-.5313	-.8768	-1.2871	-.1563
Greece	GRC	30000063	30002284	1	.5534	-.4998	-1.0021	.4856	-.2003	.4729	-.2907	-.4377
Greece	GRC	30000063	30000964	1	1.0788	-.983	-1.2366	-.4269	-.6261	-1.6678	-1.5537	-1.3305
Greece	GRC	30000063	30005619	1	-1.1012	-1.0249	.0226	-.772	-.1138	-.1826	-.454	-1.4344
Greece	GRC	30000063	30004349	1	1.3587	-.2479	-.7638	.2716	.2857	.3561	.0256	-.5912
Greece	GRC	30000063	30000711	1	.3	.5404	.0226	-.222	-.146	-.0589	.5755	-.4607
Greece	GRC	30000063	30005496	1	-.0504	-.2662	-.227	-.9253	-.6795	-.2777	.5755	-.2503
Greece	GRC	30000063	30002053	1	.5117	-.59	-.227	-.036836600041037	-.4819	-.111720640466689	.3482	-.5093
Greece	GRC	30000063	30002237	1	.0558	-.9298	-1.9313	-2.6893	-3.7095	-1.6678	-.2907	-1.1467
Greece	GRC	30000063	30002680	1	.0794	-.4166	-.5544	-.1323	-.5079	.117	-.6852	-.6123
Greece	GRC	30000063	30003029	1	-.2942	.5946	.9192	-.6984	.2255	.2176	.0221	1.3857
Greece	GRC	30000063	30005317	1	.2683	2.6352	1.1355	.7654	1.1505	-1.6678	-1.0906	-.4811
Greece	GRC	30000063	30000341	1	-.1412	-.0862	-.4806	-.9623	-.1281	-.0558	-.2852	-.4607
Greece	GRC	30000063	30005595	1	-.7314	.3464	-.227	-.0702	-.2784	-.0614	.0256	-.3297
Greece	GRC	30000063	30001256	1	-.1647	-.1058	.0226	.7113	-.4021	-1.3198	-.3004	-.1563
Greece	GRC	30000063	30003769	1	.2377	.2063	.4173	-.2735	.1653	.28	-.722	-.419
Greece	GRC	30000063	30005138	1	.3234	-.103	.0226	.7996	-3.7095	-.2942	.5755	-.3297
Greece	GRC	30000063	30003071	1	-.4906	-2.0011	1.0108	.1053	.7377	.2559	.1648	-.3297
Greece	GRC	30000063	30003901	1	1.1854	.0789	.7162	.5322	.3259	.2176	1.3432	.7611
Greece	GRC	30000063	30003614	0	-.9536	1.7671	1.0433	.2992	.1581	-.7433	.1922	-.0859
Greece	GRC	30000063	30000201	0	-.3336	-1.0254135169943	-1.0052293529387	-1.0091	-3.7095	-.770069390429808	-.916882712085998	-1.24829809652463
Greece	GRC	30000063	30001655	0	-.7007	.0752856120302652	-.0240608435015306	.169965683874687	.14443041379165	.00975075435370345	.20375323972994	-.249539589317821
Greece	GRC	30000063	30002504	0	-.1506	.118046530491551	.042862948253135	.182669488369804	.196761731405198	-.0100622430170869	.214617397948775	-.172943806840563
Greece	GRC	30000063	30001698	0	.133	1.3697	1.9359	.1275	.7573	.2205	2.4277	.9883
Greece	GRC	30000063	30003865	0	-.6312	-.4136	-.9607	-.2726	-.7661	-.106	.5755	-1.1405
Greece	GRC	30000063	30001814	0	1.3075	.967	1.9359	.6067	.7294	-.2154	-.1727	1.1508
Greece	GRC	30000063	30003021	0	1.1283	.3427	1.0433	.2898	-.1323	-.1073	.2287	.7627
Greece	GRC	30000063	30001986	0	.0436	-.7716	-.8154	.7113	-.068	1.0062	.1693	-.5711
Greece	GRC	30000063	30001351	0	.4324	1.4003	1.9359	.6676	.9556	3.6292	.5755	.1216
Greece	GRC	30000063	30003168	0	-.3654	.0666	-.5551	.2702	.758	.1514	.0254	.1216
Greece	GRC	30000063	30005542	0	-.7915	.7989	.4173	-.4071	.6477	-1.6678	.5755	.5553
Greece	GRC	30000063	30002851	0	.9399	.9526	1.1657	-.5016	.4537	-.0041	2.4277	.7864
Greece	GRC	30000063	30005543	0	-.5512	-2.0452	-.0154	.7113	.6537	.3551	.5755	-2.5027
Greece	GRC	30000064	30003479	1	.5157	-.2509	-.6843	.3568	-.413	1.3631	.0256	-.5912
Greece	GRC	30000064	30005853	1	.6411	-.7087	.8877	-.6312	-.4611	.0161	-.6595	-.5475
Greece	GRC	30000064	30000016	1	-.2777	.1997	.0226	.0074	-1.0453	-.0041	.5755	-.7496
Greece	GRC	30000064	30003433	1	1.1673	-.0072	-.7638	-2.0365	-1.1304	-1.6678	-.3206	-.7496
Greece	GRC	30000064	30002929	1	.5373	1.1529	-.227	.9658	.8779	.9302	1.802	-.8443
Greece	GRC	30000064	30005274	1	.9942	-.8357	.0226	.4117	.074	.8297	.5755	.1216
Greece	GRC	30000064	30004582	1	-.7486	-.0994	.0226	-.2619	-.4545	-.0864	.3482	-.4607
Greece	GRC	30000064	30002942	1	.2177	.666	.1386	-.594	-.0556	-.3463	.3482	-.1865
Greece	GRC	30000064	30002375	1	-.5772	-.6917	.2536	.946032580804245	.4103	1.1253	2.0386	-.0859
Greece	GRC	30000064	30002157	1	1.2936	.96	.3461	-.0498	1.5227	.2282	.0221	.2286
Greece	GRC	30000064	30005524	1	-.2668	1.3403	1.9359	1.4645	4.8357	-.7368	.0221	.8806
Greece	GRC	30000064	30002363	1	-.2946	-.2479	.0226	-.1283	-.1998	.3674	.1701	-.2726
Greece	GRC	30000064	30000899	1	.751	.0566	.0226	-.6664	-3.7095	1.1369	.5755	.1216
Greece	GRC	30000064	30004693	1	-.1882	.7989	.8348	.5464	.066	-1.6678	.1693	-.1314
Greece	GRC	30000064	30003541	1	-.2058	-.9751	.512	.8624	-.1573	1.0248	1.231	-.7685
Greece	GRC	30000064	30004086	1	-.0144	.802	.4173	.4762	.155	-.4318	1.1375	-.4826
Greece	GRC	30000064	30001411	1	.9026	.0502	-.8627	-.4269	-1.7849	.0788	-.6852	-.4607
Greece	GRC	30000064	30005196	1	-.0373	-.1502	1.4967	.6816	.6159	.7477	-.6852	-.4607
Greece	GRC	30000064	30005928	1	-1.2758	-.6447	-.6446	.5813	-1.1167	.058	-.454	-.2503
Greece	GRC	30000064	30000240	0	.3952	-.8419	.7717	.1965	-.4235	.4271	.1693	.1216
Greece	GRC	30000064	30002254	0	-.209	-.5073	-.3048	.5797	.2125	-.9292	.075	-.5475
Greece	GRC	30000064	30005171	0	-.7008	-.2366	-.227	-.0086	-.626	-1.6678	-.6852	.1216
Greece	GRC	30000064	30002228	0	-.2561	.2185	.0226	-.5018	-.0248	-1.6678	.5755	.1216
Greece	GRC	30000064	30001564	0	-.0917	-1.813	-2.664	-2.6893	-3.7095	-1.6678	-2.1355	-1.1252
Greece	GRC	30000064	30004973	0	-.961	.4981	1.9359	.3774	.8435	-.7368	.075	-1.0788
Greece	GRC	30000064	30002162	0	.4811	1.3889	1.1752	-2.6893	-.4936	-1.6678	.0215	.6314
Greece	GRC	30000064	30000515	0	-1.0227	-.2662	-.7638	-1.7857	-3.7095	-1.6678	.5755	-.2503
Greece	GRC	30000064	30005715	0	-.5418	-1.1104	-.6104	.3834	-.4539	.4246	-.1972	-.946
Greece	GRC	30000064	30004912	0	.5671	.0789	1.2341	-.2671	-.448	-.219	.1693	.1216
Greece	GRC	30000064	30004917	0	-.5025	2.6352	1.9359	2.46505993183277	4.8357	1.33894452642125	2.4277	2.0955
Greece	GRC	30000064	30005396	0	-.2806	.0634	.0226	.9199	.2935	1.6014	.5755	.1216
Greece	GRC	30000064	30004898	0	-.3382	-.0862	-.227	.7113	.8101	.226	.5755	.1216
Greece	GRC	30000064	30002442	0	.7121	-.7087	.0226	-.2318	-.4825	-.5309	.5755	.1216
Greece	GRC	30000064	30000161	0	.53	-.0862	.0226	1.2836	.8779	1.5721	.5755	.1216
Greece	GRC	30000064	30002548	0	.4297	-.5884	-.2737	1.0821	-3.7095	1.1816	2.0386	-.0959885916145745
Greece	GRC	30000065	30002540	1	-.3747	2.6352	1.2867	-.3523	.4505	-.1285	2.0386	.5505
Greece	GRC	30000065	30004416	1	-.5822	-.2366	-.7638	-.1583	-.2737	.3203	-.9906	-.946
Greece	GRC	30000065	30003555	1	.302	.96	.8801	.2263	-.2888	.9045	-.4918	-.9233
Greece	GRC	30000065	30004749	1	-1.4322	1.1493	-.8225	.2196	-.528	1.1251	.9492	-.6971
Greece	GRC	30000065	30000585	1	.5462	.468	-1.0611	.4301	-.0895	-.0745	-.0551	-.8198
Greece	GRC	30000065	30002829	1	-1.4435	-.438	-1.7997	-.2187	-.7018	-.0745	-1.2624	-1.3649
Greece	GRC	30000065	30002939	1	.9988	.3326	-1.0611	-.2362	.0803	-.8849	-.6852	-.946
Greece	GRC	30000065	30005392	1	.8911	.67	.4173	-.1833	.2796	-.8849	-.0987	-1.0101
Greece	GRC	30000065	30003669	1	.4118	1.7671	1.4967	.6812	.9423	.6228	1.4995	1.0448
Greece	GRC	30000065	30002501	1	.5359	-.0933	-.6843	.928	.4662	.503	.5172	.1216
Greece	GRC	30000065	30003491	1	.0358	-.2479	.1479	.1087	.3884	.2647	.3482	-.2726
Greece	GRC	30000065	30000785	1	1.2137	-.8357	-.8627	-1.7857	-1.1424	-.0026	-.8657	-.8368
Greece	GRC	30000065	30002285	1	1.2453	-.5743	.586	-.2274	-.293	-.8768	-.2821	-.2503
Greece	GRC	30000065	30000781	1	.7841	.5266	-.5544	-.9407	-.5506	-1.6678	-.2821	.1959
Greece	GRC	30000065	30005242	1	.3212	-.2366	.0226	-.2699	.7227	-.0757	.3482	-.1563
Greece	GRC	30000065	30001678	1	1.2204	.96	.586	-1.1286	.7096	-.526	.1693	.7627
Greece	GRC	30000065	30001255	0	-.2807	1.7671	1.9359	-1.4373	-.2978	-.0081	2.4277	2.0955
Greece	GRC	30000065	30001091	0	.8231	-.3944	.5021	.0818	-.3697	.5336	.8038	-.946
Greece	GRC	30000065	30000800	0	.3022	.1997	.0226	-.5084	-.8374	-1.6678	.3473	-.7496
Greece	GRC	30000065	30003212	0	-.2912	-.1239	.0226	-.9331	.2876	-1.6678	.5755	-.7496
Greece	GRC	30000065	30000053	0	1.5386	1.3697	.5833	-.5227	.1397	-.0927	1.8077	.4994
Greece	GRC	30000065	30005339	0	-1.1592	.5836	-.6315	.7187	-.0314	.2679	.075	-.2726
Greece	GRC	30000065	30002409	0	-.558	.468	-.3048	-1.0952	-.5173	-1.6678	.8939	.0144
Greece	GRC	30000065	30000448	0	.1586	.2554	-1.0611	.048	.2162	.4783	-.3912	-.2503
Greece	GRC	30000065	30005050	0	.1123	.0666	1.9359	.6747	.6993	-1.6678	1.3918	1.1232
Greece	GRC	30000065	30005579	0	-.6006	-.0862	.0226	1.1447	.4843	1.2924	.5755	.1216
Greece	GRC	30000065	30000233	0	-.5078	-1.1714	.0226	.7076	.2081	1.0033	.5755	.4504
Greece	GRC	30000065	30005461	0	1.1537	1.4003	1.9359	1.2836	.954	-.801	2.4277	2.0955
Greece	GRC	30000065	30003162	0	.3681	1.2587	-.4396	-1.3102	-1.0884	-.0041	-.9538	-.6681
Greece	GRC	30000065	30005603	0	-.0268	-.2479	1.1657	-.2514	.2442	-.8849	-1.5596	.2546
Greece	GRC	30000065	30003678	0	-1.0872	-1.3452	-.5373	.7113	.0142	1.0062	-.3763	-.5093
Greece	GRC	30000065	30000562	0	-.0967	.0666	-.4728	-.6217	.1106	-.3128	.5755	-.3297
Greece	GRC	30000065	30003140	0	1.0005	1.3403	1.9359	-.1957	.3099	-1.6678	2.0386	1.0641
Greece	GRC	30000065	30000206	0	.5427	-.2479	.0226	.4253	.3621	-1.6678	-.0823	-.2503
Greece	GRC	30000066	30000615	1	1.0344	.1221	.0226	.4577	.8654	-1.6678	-.4948	-.4377
Greece	GRC	30000066	30000809	1	.3051	-.089	-.6315	-.0692	.019	-1.6678	-.7867	-1.0454
Greece	GRC	30000066	30004677	1	-.9219	.4012	-1.1346	-.0364	-.4041	-1.0529	-.6852	-.8802
Greece	GRC	30000066	30002416	1	1.5361	-.4969	.0226	-.2533	-1.0623	.1979	-.7867	-.2503
Greece	GRC	30000066	30002222	1	1.2592	.5946	.0226	-.2545	-.063	-.4863	1.1176	-.4607
Greece	GRC	30000066	30005155	1	.1442	.7989	-.227	.7113	.1278	2.0298	.5755	.1216
Greece	GRC	30000066	30005954	1	1.2176	-.1678	-.691	-.4873	.4187	-1.6678	-2.1355	-1.0454
Greece	GRC	30000066	30004548	1	.9227	.5976	-.0951	-.6704	-.6689	-1.6678	.1701	-.6544
Greece	GRC	30000066	30001549	1	.1756	.5376	.231	-.131	.0169	-1.6678	-.0551	-.7507
Greece	GRC	30000066	30001988	1	-1.1342	1.2587	1.9359	.0015	.346	-.6776	1.2568	.4504
Greece	GRC	30000066	30004263	1	1.2655	.215	-.1119	.2443	-.547	-1.6678	.1701	.0876
Greece	GRC	30000066	30005362	1	-.416	1.3889	-.7638	-.1333	.2483	-1.6678	.0256	-.5461
Greece	GRC	30000066	30001862	1	1.0424	-1.1033	-1.1412	-1.1982	-.3624	-.8768	-1.2624	-.7496
Greece	GRC	30000066	30004106	1	1.312	-.8357	-.3802	-.5473	-.2753	-.4223	-.6852	.1959
Greece	GRC	30000066	30002437	1	.8102	-.1725	-1.0611	-.8586	.1958	-.8768	-1.5848	-1.4991
Greece	GRC	30000066	30001886	1	.8594	-1.0303	-.227	-.5083	-1.3002	-1.653	-.6852	-.9419
Greece	GRC	30000066	30000247	1	.8778	-.4266	-.4728	.3636	.3127	-.4795	-.2852	-.5093
Greece	GRC	30000066	30005663	1	.5063	2.6352	-.39	-.1584	-.7829	-1.0529	.0256	-1.1252
Greece	GRC	30000066	30000756	1	.5836	1.3889	-.4396	-.1157	.3578	-1.6678	.2047	-.2485
Greece	GRC	30000066	30003006	0	-.9552	.6608	.5347	.1847	.6569	-1.6678	.5755	-.6073
Greece	GRC	30000066	30002949	0	.9301	.468	1.4967	-1.0152	-.4867	.13	.3473	.3216
Greece	GRC	30000066	30003153	0	.3081	-.2662	.0226	-.3797	.1944	-.1088	.5755	.1216
Greece	GRC	30000066	30005466	0	.9326	-.7221	-.5907	-1.0608	-.643	-1.6678	-.414	-.5912
Greece	GRC	30000066	30004181	0	-.5546	1.3697	1.4967	.2405	.489	.2521	.0215	-.0274
Greece	GRC	30000066	30005588	0	.8857	.468	.0226	.1391	.5121	.1071	.1693	-.5912
Greece	GRC	30000066	30005353	0	.9433	.5289	-.7836	-.1906	.5391	.504	.8038	-.5912
Greece	GRC	30000066	30001327	0	.1215	-.0862	-2.664	.7113	.8779	3.6292	-.6852	2.0955
Greece	GRC	30000066	30000548	0	-.8311	-.5743	1.0929	-.8279	-.5865	-.3055	-.309	.2203
Greece	GRC	30000066	30001758	0	.2487	-.2479	-.227	.1927	.4358	.7648	.5755	.1216
Greece	GRC	30000066	30001496	0	.9778	.0789	-.442	-.1184	-.2871	-1.6678	.3482	-.6959
Greece	GRC	30000066	30003692	0	-1.0446	.6555	1.0433	.2605	1.3388	.6166	1.2302	-.4784
Greece	GRC	30000066	30002208	0	1.2712	.2032	.4173	.4062	-.0716	.5085	1.1213	-.3297
Greece	GRC	30000067	30000122	1	.7107	-1.3452	-.6843	.3882	-.0855	.519	.5755	-1.3027
Greece	GRC	30000067	30004114	1	.3205	-.817	-.2737	.6333	.0882	1.0196	.0154	-.3917
Greece	GRC	30000067	30001290	1	-.1645	-.7065	.0226	-.1499	.1219	.4394	.5755	.1216
Greece	GRC	30000067	30004418	1	-.8193	.8879	1.9359	1.2836	.3027	1.0007	1.8842	1.3857
Greece	GRC	30000067	30001802	1	-.022018358369669	.128041566109389	.0585058695546098	.185638904906675	.208993774174564	-.0146933786788824	.217156811325814	-.155040132139808
Greece	GRC	30000067	30005111	1	-1.3727	.215	.4173	-.0334	-.1239	.5541	.3482	-.8443
Greece	GRC	30000067	30003758	0	-.9837	-.3314	1.9359	-2.6893	-.5193	-.4128	-.8125	.2655
Greece	GRC	30000067	30004890	0	1.1936	-.0862	1.9359	-2.6893	-.0408	-1.6678	2.4277	2.0955
Greece	GRC	30000067	30001218	0	-.1597	.117339160271595	.0417558649865153	.182459336359432	.195896043366145	-.00973448756158033	.21443767818911	-.174210888499431
Greece	GRC	30000067	30005285	0	-.7425	2.6352	-1.1926	3.6039	4.6788	3.6292	.5755	2.0955
Greece	GRC	30000067	30000048	0	-.3199	.104886335080724	.0222663331939368	.178759737231787	.180656128656655	-.00396455086134288	.211273820442051	-.196517095285209
Greece	GRC	30000067	30003158	0	-.4176	-1.3452	-.7902	.2035	.4454	1.2869	-.1566	-1.1252
Greece	GRC	30000067	30003845	0	-1.3012	.9702	.9268	1.0967	.7603	1.4432	1.656	1.1508
Greece	GRC	30000067	30003763	0	.3105	-.0827	1.4967	-.8189	-.2728	-.2979	2.4277	2.0955
Greece	GRC	30000067	30006124	0	1.6467	2.6352	1.9359	3.6039	4.8357	3.6292	2.4277	2.0955
Greece	GRC	30000067	30000285	0	.2926	-.817	-.8826	.6437	.1028	1.0196	.5226	-1.1528
Greece	GRC	30000067	30001586	0	-.6847	.0765293398895281	-.0221143234723093	.170335181914902	.145952502651525	.00917448102534014	.204069230516164	-.247311753434098
Greece	GRC	30000067	30005000	0	-.0149	-1.1429	-.8154	.1053	.7184	.4394	-.2852	.1216
Greece	GRC	30000067	30002023	0	-1.3731	.127	-.5761	.511514940614994	.1116	1.1421	.0295	-.5887
Greece	GRC	30000067	30005742	0	-.1083	-.1743	-.1587	.6823	.1884	.7079	-.3727	-1.1296
Greece	GRC	30000067	30000988	0	-.8758	.0616745652704557	-.0453630720713216	.165921989697093	.127773053831403	.0160573455909792	.200295115563211	-.273920468270317
Greece	GRC	30000067	30001737	0	.1039	-1.1955	-2.664	1.6597	-.2222	.9101	-.6424	.6905
Greece	GRC	30000067	30003665	0	-.4197	-.5831	-.6843	.4808	.7991	-1.6678	.3542	-.2201
Greece	GRC	30000067	30002614	0	1.1797	-.4351	-.3802	.9076	-.0425	1.1323	.3482	.4777
Greece	GRC	30000067	30004893	0	.105	-.0862	.6496	.2344	4.6924	-1.6678	2.4277	2.0955
Greece	GRC	30000067	30004522	0	.1939	.5266	1.4967	-.2243	.7213	.7612	.5755	1.515
Greece	GRC	30000067	30000996	0	.5167	-.7221	-.532	.7887	-.3113	.7922	-.6004	-.419
Greece	GRC	30000067	30002011	0	-1.2808	-.7221	-.227	-1.0091	.106	.1088	-.1026	-.5093
Greece	GRC	30000067	30003642	0	.1167	-1.3204	-.6164	.9294	-.3375	-.0411	-.0553	-1.1989
Greece	GRC	30000067	30001152	0	.075	-.2479	.0226	.035	-.2768	-.424	-.4948	-.2503
Greece	GRC	30000067	30004387	0	.6776	-.8833	-1.7463	.16	.1718	.8682	-.2907	-1.4273
Greece	GRC	30000067	30005760	0	-.0861	-2.9627	-.3811	.6412	-.3792	.7574	-.3727	-.6315
Greece	GRC	30000068	30002912	1	.386	-1.1926	-.5669	.0849	.0338	.855	1.3185	-.7136
Greece	GRC	30000068	30002075	0	-.0751	.0847	.0226	1.4272	.5847	1.6477	.5755	.2546
Greece	GRC	30000068	30000302	1	-1.6726	.3875	-.6105	-.64	-.5892	-.4562	-.1131	-1.0788
Greece	GRC	30000068	30004635	1	-.8311	.0651492299772717	-.0399249817396845	.166954274846941	.132025389583676	.0144473819798642	.201177914822222	-.267696451770165
Greece	GRC	30000068	30000154	0	-.6432	-.0862	-.7183	.2187	-.4728	.067	.075	-.7496
Greece	GRC	30000069	30003709	1	-.0268	2.6352	.7162	.8469	1.1833	-1.6678	1.1171	.4725
Greece	GRC	30000069	30003258	1	-.7658	.2577	-.5034	-.091	.0251	-.9292	-.8657	-1.2688
Greece	GRC	30000069	30000002	1	-.6351	-.4203	.1386	-.1309	.65	-1.0529	.1693	-.2503
Greece	GRC	30000069	30003564	1	-.5842	-.0862	.0226	.7656	-.0282	.2984	-.6852	-1.1252
Greece	GRC	30000069	30004722	1	-.2198	-.0692	.0226	.4059	1.5892	.3694	.5755	-.3297
Greece	GRC	30000069	30003842	1	-1.537	.957	-.408	-.7911	-.2648	-1.0529	-.6852	-.2485
Greece	GRC	30000069	30004777	1	.9202	.5353	.5833	.286	.351	.2482	.0553	-.1865
Greece	GRC	30000069	30002283	1	.5349	.468	.7162	-.0255	1.5492	-1.2919	.5755	-.1563
Greece	GRC	30000069	30000583	1	-.2237	1.153	.4173	-.1433	.5423	-.801	.0256	-.3549
Greece	GRC	30000069	30005741	1	-.255	.0857	.1386	.7461	.534	.5075	-.5355	-.2407
Greece	GRC	30000069	30005720	1	.2745	-.4314	.0226	.3935	.1457	.6419	.3482	.1216
Greece	GRC	30000069	30000526	1	.9151	-.5743	-.8627	.4481	1.0024	-1.6678	.5755	-.4607
Greece	GRC	30000069	30004177	1	-.403	1.7671	.1386	-.2326	.7478	.0552	-.8627	.0876
Greece	GRC	30000069	30005029	1	-.4969	.2695	-1.0611	-.3267	-.5186	-1.6678	-.3733	-1.3027
Greece	GRC	30000069	30002643	1	-.1218	-.0088	.0226	.2622	-.3862	-1.6678	-.6451	-.9471
Greece	GRC	30000069	30000950	1	-.5151	-.2366	.4173	.7752	.2731	-.1971	.1693	-.4607
Greece	GRC	30000069	30001709	1	-1.1326	-.2366	-.691	-.1087	.1383	-.7847	-.2821	-.7496
Greece	GRC	30000069	30004613	1	.1264	-.7087	-.5492	.3785	-.081	.46	-.8012	-1.7277
Greece	GRC	30000069	30002689	1	1.0271	.957	.0226	.6713	1.3615	-1.6678	.6296	-.6539
Greece	GRC	30000069	30000365	1	-.7272	-.2548	-.227	.3984	-1.7839	.1173	-.4948	-.7363
Greece	GRC	30000069	30001935	1	-1.1344	-.2624	-.7638	-.284	.2652	-.0816	.3482	-.2503
Greece	GRC	30000069	30004637	1	.6752	.3326	.1802	.0684	.9204	-.0625	.5755	.1216
Greece	GRC	30000069	30002664	0	.8895	1.3697	1.1381	-1.4511	.1323	-1.6678	1.1171	2.0955
Greece	GRC	30000069	30003486	0	.7462	-.0013	1.2867	3.6039	2.1053	.9206	1.6922	2.0955
Greece	GRC	30000069	30005026	0	-.2812	.8655	.8348	.5707	-.1425	-1.6678	1.4995	.437037835855552
Greece	GRC	30000069	30004494	0	-.7658	.0789	.231	.7804	.8475	1.3584	.5755	-.3969
Greece	GRC	30000069	30005064	0	.4626	1.7671	.8348	.5193	.4859	-1.6678	2.4277	.4725
Greece	GRC	30000069	30002009	0	-.7931	.7062	1.4967	.1046	-.2942	-1.6678	1.802	.9097
Greece	GRC	30000069	30000244	0	.562	1.1576	1.9359	3.6039	4.8357	1.0062	2.4277	.833
Greece	GRC	30000069	30003615	1	-.0711	-.7221	.0226	.1997	-.5356	-.0572	.0256	.1216
Greece	GRC	30000069	30002824	0	1.3344	1.3697	1.9359	.6837	1.5414	-1.5939	1.5037	1.4234
Greece	GRC	30000069	30005389	0	1.0167	-.5133	.9726	-.656	-.0907	-.5309	.0221	.4777
Greece	GRC	30000069	30004507	0	1.1271	-.5583	-.6315	-.0247	.2245	-.2858	.5755	.0397
Greece	GRC	30000069	30005814	0	-1.2961	-.59	.0226	.1143	-.5089	.0269	-.1026	-.2503
Greece	GRC	30000070	30001822	0	-1.9319	-.7524	-2.664	-.0921	.3007	-1.6678	-2.1355	-2.5027
Greece	GRC	30000070	30000831	1	-.4647	.3487	-.0154	-.1096	-.3749	.1396	.5755	-.8198
Greece	GRC	30000070	30001070	1	-1.4284	-.6991	-.51988834890898	.4825	.3808	.9527	-.4197	-.662532231392082
Greece	GRC	30000070	30000727	1	-1.6135	.468	-.1587	-.2111	-.8312	-.3451	.1922	.1216
Greece	GRC	30000070	30004013	0	-.0329	1.3889	1.3509	3.5987	2.3772	3.5678	2.4277	2.0955
Greece	GRC	30000070	30004887	0	-1.818	.469155112673835	.0361083837557642	.859073009084559	.598755357385902	.583398124611038	2.4277	-.8813
Greece	GRC	30000070	30000444	0	-1.5934	-.6447	.0226	-.2262	.2881	-1.6678	-.1722	.1216
Greece	GRC	30000070	30001557	0	-1.1379	-.8785	.0226	.2432	1.0102	.1359	1.4995	-.1314
Greece	GRC	30000070	30000079	0	-.8477	.666	.4173	-.107	.1191	.3456	-.1727	1.0177
Greece	GRC	30000070	30005281	0	-1.9103	1.4003	1.9359	.7113	-.0408	1.0062	2.4277	2.0955
Greece	GRC	30000071	30005855	1	1.2288	.3326	.8348	.7219	.2458	.9451	.542	.9444
Greece	GRC	30000071	30001685	1	.8889	-.0862	-.587	.5022	.4605	.194	.5755	-.2503
Greece	GRC	30000071	30000014	1	1.221	-1.2477	.0226	-.574	-.7542	.1012	-1.5848	-.806
Greece	GRC	30000071	30001319	1	1.0801	.8046	-.4338	1.3498	.9683	1.0062	2.0386	.1216
Greece	GRC	30000071	30000797	1	.7579	.957	.1386	-.5819	-.2323	-.1587	.0295	-.1563
Greece	GRC	30000071	30002369	1	1.1217	-.7184	-.6587	-.1129	-.1242	-.0816	-.4771	-.1563
Greece	GRC	30000071	30005910	1	1.7603	-.4025	.0226	.4886	.2194	.2087	-2.1355	-.7496
Greece	GRC	30000071	30005634	1	1.2352	.5946	-.9607	.0596	-.2905	-.0816	-.5832	-1.0454
Greece	GRC	30000071	30005839	1	.8	-.4203	.4173	.2813	.2505	.0778	-.6852	.7627
Greece	GRC	30000071	30002095	1	.8177	.0763	.4173	-.0416	.4937	-.4223	-2.1355	.557
Greece	GRC	30000071	30002592	1	.4545	.802	-.2943	.4488	.5937	.5876	-.3876	.7435
Greece	GRC	30000071	30001417	1	1.0278	-.7221	-.691	-.1283	-.1428	.4563	-.6852	.1216
Greece	GRC	30000071	30003860	1	1.3531	.5923	-.3802	.0043	-.1235	-.0327	-.5798	.557
Greece	GRC	30000071	30004872	1	1.503	-.5743	-.4806	.1666	-.2282	.1378	-.9906	-.7496
Greece	GRC	30000071	30004107	1	1.3868	.0256815240596528	.0203075743468609	-.4118	-.3676	-.393486896902738	-.0367976671078385	-.180561800948036
Greece	GRC	30000071	30000279	1	1.4178	-.7136	-.5836	.1834	-.0339	-.0816	-.6852	-.7639
Greece	GRC	30000071	30001370	1	1.2387	-.089	-.691	.1234	-.3711	-.2781	-.6852	-.4607
Greece	GRC	30000071	30002372	1	1.5757	-.8232	-1.0611	.1344	-.6518	.7326	-.3357	-1.0454
Greece	GRC	30000071	30002419	1	1.1343	.1371	1.0929	.7051	.607	.1529	-2.1355	.4777
Greece	GRC	30000071	30000563	1	1.5281	-.2366	-.9624	.8117	-.7005	-1.2919	-.6852	-2.5027
Greece	GRC	30000071	30001230	0	1.542	-.2366	-.7055	-.35	-.0812	.1284	-.8486	-.4607
Greece	GRC	30000071	30004577	0	.9391	.468	1.9359	.7943	1.9282	-1.6678	2.4277	2.0955
Greece	GRC	30000071	30003976	0	.78	-.2479	.0226	.7287	-.0631	.5168	.3482	-.1563
Greece	GRC	30000071	30005122	0	.1049	.2141	.8348	.558	1.4807	.952	.1693	.1216
Greece	GRC	30000071	30001267	0	1.1482	1.0508	1.4187	.2618	.0699	.6467	1.4793	2.0955
Greece	GRC	30000071	30001686	0	1.1204	1.4003	1.9359	.1157	.2539	.0513	.1701	.9339
Greece	GRC	30000071	30004257	0	1.2568	1.1493	1.036	.6303	1.1094	1.0211	-.2197	1.1013
Greece	GRC	30000071	30000675	0	1.2242	.4594	1.4187	.9893	1.3285	.9077	.3482	1.515
Greece	GRC	30000071	30000032	0	1.0498	.792	1.036	.1177	.7694	.5392	.8038	.7627
Greece	GRC	30000071	30002880	0	1.2606	-.2479	-.5836	.1896	-.012	-.4487	.3473	.2286
Greece	GRC	30000071	30002424	0	.7853	-.4203	-.3802	-.0386	-.1628	.0355	-.0823	-.7887
Greece	GRC	30000071	30003751	0	1.0596	.3289	-.4728	.3086	.0916	.3699	.0215	.7864
Greece	GRC	30000071	30001439	0	1.1905	-.2479	1.0433	.0736	.4534	-.4223	.5755	.1216
Greece	GRC	30000071	30002242	0	.8367	-.089	-.3802	.234	-.9784	.6984	.3415	.4994
Greece	GRC	30000071	30001905	0	1.0142	1.3889	1.9359	-.1911	.3482	-.0594	1.802	.7627
Greece	GRC	30000072	30001573	1	-.8004	.6492	-1.3074	-.3629	-.7452	-.0558	-1.5596	-1.7277
Greece	GRC	30000072	30005352	1	1.1938	.0789	.917	.2785	-.499	.5827	.0754	.8136
Greece	GRC	30000072	30005799	1	-1.2623	-.0375	1.9359	1.2536	1.7556	1.5541	2.4277	2.0955
Greece	GRC	30000072	30000616	1	-.5407	.4038	.0226	.7113	.025	.9399	.5755	.1824
Greece	GRC	30000072	30003511	1	.5541	-1.2885	-.5907	-1.3001	-1.8628	-1.6678	-2.1355	-1.2087
Greece	GRC	30000072	30000045	1	.8538	-.2366	.4173	-.6141	.0801	-1.0529	.0256	-.4607
Greece	GRC	30000072	30003155	1	-.077	-.2479	.0226	.7113	-.1073	-.4562	.5858	.1216
Greece	GRC	30000072	30004206	1	-.0173	.0649	.5833	-.4071	-.6305	.0911	-.4288	.4725
Greece	GRC	30000072	30003635	1	-.1384	.6037	-.227	-.1547	-.2095	-1.6678	-.9764	-.7496
Greece	GRC	30000072	30005063	1	-.2624	-.5743	-1.5179	.2735	-.9698	-.4128	-.327174468388884	-.4607
Greece	GRC	30000072	30005044	1	.4365	-.7087	.0226	-.0308	-.7999	.2603	-1.0753	-.7685
Greece	GRC	30000072	30003522	1	-1.1756	-.4203	-.8154	-2.0365	-1.1025	-1.6678	-2.1355	1.0641
Greece	GRC	30000072	30001544	1	-.271	-.2479	-1.0611	.9556	.014	-.1922	-.5832	-.8198
Greece	GRC	30000072	30003988	1	-.1703	.2756	.7162	-.065	1.3502	-.0671	.8038	.4794
Greece	GRC	30000072	30006068	1	.7286	-.4998	1.4967	-.0593	.3347	-1.6678	.9863	.7864
Greece	GRC	30000072	30004313	1	1.0035	.4012	.2942	-.1784	1.3615	-.7368	.1693	-.2503
Greece	GRC	30000072	30003759	1	-1.3997	-1.7612	-.4806	.7113	-.9291	2.2194	.2724	-1.6713
Greece	GRC	30000072	30004216	1	-.5299	.7332	-.2236	-.267	-.0057	-1.6678	-.5974	-.5461
Greece	GRC	30000072	30002175	1	-1.164	-.7114	-.9607	-1.2543	-.3633	-.4128	-1.5848	-1.3718
Greece	GRC	30000072	30002774	1	-1.0328	.221	.8116	1.4836	1.0395	1.5325	.5755	-.5005
Greece	GRC	30000072	30004311	0	.5717	.201280807088234	.166931369046508	.396567389118335	.383980836277893	.3885	.317981612781449	-.0157550509334622
Greece	GRC	30000072	30004629	0	.4872	.3326	-.4728	.8653	.7738	.5417	.3415	-.5475
Greece	GRC	30000072	30004766	0	-.3806	.100167942514645	.0148817228330784	.177357954041724	.174881704044508	-.00177831392186465	.210075030396817	-.204968947669084
Greece	GRC	30000072	30002969	0	-.6437	.64	.5241	.4119	.3822	.2995	-.4948	-.6544
Greece	GRC	30000072	30000678	0	1.3692	.6544	.8348	-.4448	.5912	-.0558	.1693	-.2503
Greece	GRC	30000072	30000817	0	.687	-.817	-.9362	.6979	-.3483	.9779	.0192	-.3917
Greece	GRC	30000072	30002660	0	1.1198	1.4003	1.9359	.1274	-.2572	-1.6678	.8038	2.0955
Greece	GRC	30000072	30000953	0	.1617	2.6352	.0226	-.7593	1.6204	-1.5666	1.4834	1.1232
Greece	GRC	30000072	30003069	0	1.1016	-.269	-.227	.0558	.1739	-.5842	-.6852	.8375
Greece	GRC	30000072	30003007	0	1.2282	.9349	.0226	3.6039	4.8357	3.6292	2.4277	2.0955
Greece	GRC	30000072	30001232	0	-.5716	-.0862	.7162	-.1759	.5202	-.2084	.3415	.1216
Greece	GRC	30000072	30003617	0	.7777	-1.0998	.7398	.4648	-.626	.7841	-1.5588	-.4593
Greece	GRC	30000072	30001026	0	-.4161	.5999	.0005	.971716688660277	.924282237297232	.659769915340855	2.4277	.5505
Greece	GRC	30000072	30004348	0	.999	-1.3776	-.9874	.7753	-.0095	1.3049	2.4277	2.0955
Greece	GRC	30000072	30001651	0	.9121	1.1352	.8348	.8676	.7146	1.0008	.1701	-.2503
Greece	GRC	30000073	30004088	1	.9905	-.2662	.0226	.1053	-.8483	.414	.5755	.1216
Greece	GRC	30000073	30002886	1	1.1791	-.5539	-1.0611	.0069	-.2927	-.2224	-2.1355	-1.7277
Greece	GRC	30000073	30004600	1	.5179	-1.243	-.4641	.0911	-.449	-.4128	.9052	-1.2688
Greece	GRC	30000073	30000076	1	.9882	.8089	-1.1093	.1704	.9025	.1029	-.0817	.0122
Greece	GRC	30000073	30004490	1	1.2791	.4718	-.227	-1.1401	-.0884	-.7368	-.1727	.1216
Greece	GRC	30000073	30005911	1	-.3182	.0789	-.227	-.0386	-.1213	.2403	.3482	-.4607
Greece	GRC	30000073	30003188	1	1.2799	-.2396	.0226	.6105	1.1566	.8309	-.0823	2.0955
Greece	GRC	30000073	30002536	1	.8444	-1.215	-.5907	.2412	-.733	.4411	.075	-.6959
Greece	GRC	30000073	30000221	1	-.6274	-.561	-1.9313	-.2748	-.569	1.5182	-2.1355	-1.7277
Greece	GRC	30000073	30000187	1	1.0439	-.5699	-1.6145	-.0629	-.3006	-.219	-.6799	-2.5027
Greece	GRC	30000073	30000403	0	-.0396	-.0862	.2942	.7113	.3239	1.066	.3482	-.5079
Greece	GRC	30000073	30002846	1	-.08	.320849814856927	.235280236073917	.500754331029676	.8779	.170639993493286	.431864932900106	.0269450580888145
Greece	GRC	30000073	30000366	1	-.4904	-.5743	.8348	.0278	.1928	-.0614	-.3583	.149
Greece	GRC	30000073	30004147	0	.8389	-.1938	-.3048	-.4584	.7434	-.4128	-.3912	.2546
Greece	GRC	30000073	30000334	1	-.0372	.0722	-.9557	.2028	1.376	.7071	-.3763	-1.1252
Greece	GRC	30000073	30004945	0	.3125	.2032	-.227	-.3627	1.1687	-1.6678	-.1566	-.1563
Greece	GRC	30000073	30000683	0	-.6589	-.6447	.0226	-.886	.5804	.4287	.5755	-.2503
Greece	GRC	30000073	30004588	0	-.1237	.2859	.0226	-.1505	.5155	-.8849	.5755	.1216
Greece	GRC	30000073	30005769	0	.9518	.203739379994771	.176978178266484	.208127903340566	.301633653850527	-.0497674753413177	.236389163119549	-.0194459144520355
Greece	GRC	30000073	30005894	0	1.0547	1.4003	.586	-.06	.1148	.1865	-.3912	.06
Greece	GRC	30000073	30002434	0	-.5523	.0666	1.4967	-1.4269	.1357	-1.2919	.8098	.7755
Greece	GRC	30000073	30000559	0	1.1964	.5266	-.227	-.4194	.2544	-1.6678	-.1533	-.7685
Greece	GRC	30000073	30001119	0	-.307	-.8863	-.7249	.7113	.6049	.4394	.3482	-.7507
Greece	GRC	30000073	30002308	0	.6299	-.0827	-.3135	.213996708997664	.0545	-.0671	.8038	-.5093
Greece	GRC	30000073	30001443	0	-.0838	.5404	.4173	.833	1.8355	.6302	1.4995	.4994
Greece	GRC	30000073	30004155	0	1.059	.8105	1.9359	1.7934143084769	.8779	3.1018	2.4277	2.0955
Greece	GRC	30000073	30003297	0	.3615	.792	.1386	.0733	.1135	.6645	1.1171	-.2503
Greece	GRC	30000073	30001185	0	-1.3996	-.5872	.0226	1.2836	.8779	.1957	-.5832	.1216
Greece	GRC	30000073	30002728	0	-.1298	-.2624	1.4967	-.4189	.2011	.2176	.5755	2.0955
Greece	GRC	30000073	30000985	0	-.2817	-.938	-.4806	-1.4373	.1314	-1.6678	-1.5596	-.7496
Greece	GRC	30000074	30005021	1	-.6833	1.3889	.8038	.4047	-.0935	-1.2919	-1.0758	.7627
Greece	GRC	30000074	30004537	1	.2612	-.4203	.0226	-.2643	-.3402	-.6742	-.4771	-.7108
Greece	GRC	30000074	30001339	1	.7512	-.2479	-.5907	.5651	.3554	.4487	-.1722	-.7496
Greece	GRC	30000074	30000596	1	-1.298	-.8379	-.108130642060374	.829	.351129322181286	2.2013	.582	.1216
Greece	GRC	30000074	30001868	1	-.3137	-.2662	-.4728	-.262	.4094	-.5928	-.2004	.1216
Greece	GRC	30000074	30004685	1	1.2667	.6606	1.0433	.5514	.3166	-1.0529	-.6852	.1216
Greece	GRC	30000074	30001624	1	-.3954	.879	.6755	1.2525	.8823	1.1401	2.4277	-.6947
Greece	GRC	30000074	30002076	1	-.323	1.1493	-.3048	.1053	-.562	.4503	.3482	-.3969
Greece	GRC	30000074	30000171	1	1.2284	-.2548	.0226	-1.1401	-.3592	-1.0529	.3482	-.4607
Greece	GRC	30000074	30005995	1	-.0398	.4149	-.691	.613	.7679	.019	.3482	-1.1252
Greece	GRC	30000074	30001597	1	-.3385	-.2444	-.1119	-.3606	-.018	-.8849	-1.0571	-.9111
Greece	GRC	30000074	30003761	1	-.2856	-.8802	-.3802	-.2462	-1.1028	-.3708	-.6852	-.2503
Greece	GRC	30000074	30000224	1	-.6372	-.4203	-.6116	.3404	-.5506	-.219	-.8738	-.946
Greece	GRC	30000074	30003082	1	1.1751	-.5743	-1.1926	-.3012	-.3275	-.4223	-1.305	-1.3017
Greece	GRC	30000074	30006106	1	-1.0189	.1973	.6825	1.1293	.5685	.4616	.5826	-.5925
Greece	GRC	30000074	30004362	1	-.6329	.0502	1.1657	-.8189	-.3365	-1.6678	-.0987	1.1232
Greece	GRC	30000074	30000064	1	-1.1095	.2086	.4173	.3357	.2447	.765	.0256	-.7816
Greece	GRC	30000074	30002508	1	-.3166	-2.9288	-.7519	.644	-.2253	.8746	.8438	1.2841
Greece	GRC	30000074	30000893	1	.9754	-.2548	-.4338	1.0709	1.0111	1.2785	.5755	-.6195
Greece	GRC	30000074	30001274	0	.1295	-1.2761	-1.682	.6333	-.0456	1.1487	-.7693	-1.0517
Greece	GRC	30000074	30005267	0	-.0302	-.8294	.0226	.0511	-.7991	-1.6678	.5755	-.5912
Greece	GRC	30000074	30005499	0	1.3359	.468	.5347	-.7048	.9974	-.4223	.5755	.1216
Greece	GRC	30000074	30000821	0	1.4017	.468	.8348	.1707	1.1527	-1.6678	.8038	.1216
Greece	GRC	30000074	30002377	0	.7979	-.891	.4173	-.8353	-.829	-1.6678	-1.5596	-.7639
Greece	GRC	30000074	30002444	0	-.4198	.0387890182430979	-.038765338820732	.2129	-.0343	.00427953958705156	.167889403943189	-.258726190228045
Greece	GRC	30000074	30001426	0	.7045	.7308	.0226	-.3436	.1237	-.2979	-.1742	-.2503
Greece	GRC	30000074	30001107	0	-.1936	-.7815	1.1381	-2.6893	.6184	-.801	.8038	-.2726
Greece	GRC	30000074	30001338	0	.0614	2.6352	1.1752	-.1439	.6207	-1.6678	1.6331	2.0955
Greece	GRC	30000074	30003641	0	.0252	-.0862	-1.1926	-.3902	-1.061	.0231	-.2431	-1.1252
Greece	GRC	30000074	30003650	0	-1.0392	.8149	.0226	.1876	-.5203	-.0016	.145929038482768	-.7685
[truncated: 3,533 more rows]
