# Supplementary material for: Antecedents of adolescent students’ ICT self-efficacy: The ICT dataset
Source: Data Brief. 2020 Oct 22;33:106437. doi: 10.1016/j.dib.2020.106437 (PMC7644865; doi:10.1016/j.dib.2020.106437)
Supplement: Supplementary file 2 [file mmc2.zip › Hungary.csv]

CNTRYID	CNT	CNTSCHID	CNTSTUID	ST004D01T	ESCS	INTICT	COMPICT	HOMESCH	ENTUSE	USESCH	SOIAICT	AUTICT
Hungary	HUN	34800001	34804659	1	-.7982	-1.70470083594438	-2.6747	-.290268049855608	-.0896	-1.2919	-1.54883949612646	-2.5027
Hungary	HUN	34800001	34801177	1	-.9087	-1.3752	-.8417	.4307	-.9291	.8936	.1922	-1.0913
Hungary	HUN	34800001	34804668	1	-1.1942	-1.3877	.7804	.7806	-.0246	.2086	.0444	-1.0633
Hungary	HUN	34800001	34800221	1	-.8011	-.4409	.6407	.7943	1.5977	1.5515	.9911	.6361
Hungary	HUN	34800001	34802365	1	-.037	-2.9627	-2.2485	.0217	-.768	-1.6454	-.6852	-2.5027
Hungary	HUN	34800001	34804103	1	-1.4335	-.0862	-.3802	.1053	-.7059	.4394	-.309	-.4784
Hungary	HUN	34800001	34803150	1	-2.1087	-.5238	-.8826	.6566	-.286	1.0783	-.178	-.7524
Hungary	HUN	34800001	34803524	1	-1.2444	2.6352	-.5611	3.6039	-.1626	1.5721	2.4277	.1216
Hungary	HUN	34800001	34800539	1	-1.6952	-1.109	.0226	-.8097	-.1346	-.424	.1922	-.2503
Hungary	HUN	34800001	34801546	1	-1.1763	-.0862	-.0587	.1062	.5621	-.8849	.5755	-.7108
Hungary	HUN	34800001	34803555	1	-1.0566	-.165	.0226	-.349	.3451	.0559	-.2821	-.1563
Hungary	HUN	34800001	34801319	1	-1.4742	.2032	1.4967	-.618	-.4945	-.1354	.3482	.1216
Hungary	HUN	34800001	34805231	1	-.9535	-.9719	.0226	.7113	-.0408	.6717	.1969	-.5711
Hungary	HUN	34800001	34800815	0	-.1455	-.2415	-.4489	1.3693	.8332	.1334	.0993	.1824
Hungary	HUN	34800001	34801288	0	-.882	-1.3452	-.3724	-.0325	-.7189	.9223	-.2309	-.8947
Hungary	HUN	34800001	34805104	0	-.3789	-.8785	.0226	.5862	-.2788	-.0134	.5755	2.0955
Hungary	HUN	34800001	34800862	0	-1.797	.6555	.6407	-.1661	.401	.0589	.9911	.388
Hungary	HUN	34800001	34805740	0	.8196	-.0862	-.0154	.7113	-.0408	.9679	.5755	.1216
Hungary	HUN	34800001	34805811	0	-.8756	.8046	-.5907	.1053	.4906	-.058	.5755	-.5093
Hungary	HUN	34800001	34804993	0	.2682	-.0862	-.6843	1.2836	.1793	1.5721	-.176	-.5093
Hungary	HUN	34800001	34803148	0	-.215	-.1134	.0226	-.4234	-.0599	-.801	.5755	-.2726
Hungary	HUN	34800001	34800358	0	-1.4417	-.6028	1.9633	.9012	.4501	.4926	2.4277	2.0955
Hungary	HUN	34800001	34800231	0	-.917	-.089	1.1381	-.3677	.9086	.0767	.5755	-.1563
Hungary	HUN	34800001	34800918	0	-.5692	-1.3279	-2.664	-.5571	.5575	-.6618	-2.1355	2.0955
Hungary	HUN	34800001	34805491	1	-1.2097	-1.3452	-1.1926	.1053	-2.1404	-.4128	-.6852	-1.1252
Hungary	HUN	34800001	34800299	0	-1.4336	-1.4993	-.1587	-.9856	-.4762	-1.6678	.3415	.5553
Hungary	HUN	34800001	34805230	0	.4267	-1.2115	.0226	-.2637	-.235	-.219	-.6852	-.222
Hungary	HUN	34800002	34802900	1	1.6035	1.1576	1.1355	1.2836	.8779	1.5721	2.4277	.9883
Hungary	HUN	34800002	34802490	1	-1.0861	-1.3807	-.7502	1.1146	.2739	.591	-2.1355	-1.4827
Hungary	HUN	34800002	34802785	1	-1.4021	-.7716	-1.1926	-.4711	-1.1877	-.245	.5755	-1.1252
Hungary	HUN	34800002	34802543	1	-1.2907	-1.0477	-.9288	.0615	-.2867	.0486	-.216	-.5251
Hungary	HUN	34800002	34805937	1	-.4396	-.0862	-.6241	.3956	-.5371	.1957	-.1026	.1216
Hungary	HUN	34800002	34804435	1	-1.3339	-.7353	-1.015	-.7604	-.4726	.1494	-.0651	-1.0798
Hungary	HUN	34800002	34805655	1	-.2732	-.1106	.0226	.8018	.148	-.6073	.5755	-.8947
Hungary	HUN	34800002	34801590	1	-2.1077	-1.4324	-.227	-2.6893	-1.5997	-1.6678	-2.1355	-1.2688
Hungary	HUN	34800002	34805367	1	-1.4436	-.2366	-.8627	.3294	.5279	.4959	.1701	-.5093
Hungary	HUN	34800002	34805752	1	-2.3343	-.566	-1.2122	.8907	.6141	.5263	-.8709	-.6431
Hungary	HUN	34800002	34805113	1	-2.5507	-1.3452	-.3802	.7113	-.1307	1.0062	.5755	-2.5027
Hungary	HUN	34800002	34800396	1	-1.0843	1.7671	.0226	1.7359	-.0554	.2264	1.5037	.1216
Hungary	HUN	34800002	34804949	0	-2.1921	-.0862	.0226	.2947	.9383	.7255	.5755	.6905
Hungary	HUN	34800002	34806153	0	-1.1516	1.3889	1.4967	1.7194	.1904	2.2194	.1648	.1216
Hungary	HUN	34800002	34801040	0	-.8669	.3226	-.2943	.5288	.7662	.1049	1.4793	.149
Hungary	HUN	34800002	34800187	0	-.4874	.2063	-.6116	.5127	-.2578	-1.6678	.2287	-.1566
Hungary	HUN	34800002	34804629	0	-.8136	-1.3452	-1.1926	.1053	-.4404	.5836	-.6852	-.5265
Hungary	HUN	34800002	34800491	0	-1.1997	-1.5419	-1.682	-.1072	-.3202	.7278	-1.0992	-1.5002
Hungary	HUN	34800002	34800567	0	-.5962	-.9232	-.227	.2209	-.8519	-1.6454	-.1566	-.5251
Hungary	HUN	34800002	34802581	0	-1.5437	.2086	1.9359	-2.6893	.6534	-1.6678	-1.4019	2.0955
Hungary	HUN	34800002	34800619	0	-.9062	-1.2115	-1.1926	-.1084	-.7382	-1.6678	-.2852	-1.1252
Hungary	HUN	34800002	34801903	0	-1.4444	-1.4307	-.5019	.7853	-.5755	1.5721	-1.1693	-1.89
Hungary	HUN	34800002	34806194	0	-1.0374	-.0862	.0226	3.6039	.0363	3.6292	.5858	.1216
Hungary	HUN	34800002	34801713	0	-1.6392	.0017	.1802	.4	-.7793	.521	.5755	.124
Hungary	HUN	34800002	34803701	0	-.4518	-1.1688	.4548	.7428	-.2807	.9686	.3379	-.0358
Hungary	HUN	34800002	34805229	1	-2.0515	1.1493	.0226	-.1269	-.8681	.2695	.5755	.1216
Hungary	HUN	34800002	34802925	0	-1.6156	-.9924	.0226	-.2551	-.0833	.1132	.1693	.1216
Hungary	HUN	34800002	34805833	0	-1.8702	-1.7348	-1.5438	.3	-3.7095	-1.6678	-.9759	-1.453
Hungary	HUN	34800002	34805780	0	-.5562	.5976	1.9359	.2296	.6139	-1.6678	-.5121	1.4234
Hungary	HUN	34800002	34805355	0	-1.2175	-1.4387	-1.4259	.6837	-.9383	1.0457	-.6007	-.6924
Hungary	HUN	34800002	34804083	0	-1.419	-.0792	-1.9313	-.86	-.4853	-1.6678	-2.1355	-1.9916
Hungary	HUN	34800003	34803945	1	-1.2225	-.307581790247571	-.0473340029738234	.17175661359436	.113917756673047	-.0417023857137777	.00171928027068158	-.131323164776958
Hungary	HUN	34800003	34801289	0	-.7852	-.4314	.0226	.0244	.8763	-.1414	-.0987	.1216
Hungary	HUN	34800003	34805860	0	-1.2273	-.880791590165254	-1.2182	-.00113651723107827	-.2122	-.226478846232653	-.529491511362006	-.857642556932987
Hungary	HUN	34800003	34804062	0	-.451	-.483	-.4246	.534	.31015582940735	1.3461	-.1315	-.6924
Hungary	HUN	34800003	34804544	0	-.6256	2.6352	1.9359	-.2748	4.8357	-.7368	2.4277	2.0955
Hungary	HUN	34800003	34804864	0	-.8652	-1.3452	.0226	.9851	2.2198	.9023	.5755	.4777
Hungary	HUN	34800003	34806086	0	.2389	2.6352	1.9359	3.6039	4.8357	3.6292	2.4277	2.0955
Hungary	HUN	34800003	34803625	0	1.1105	-.21155545303886	.238190485490543	.267485455112174	.277778993649409	-.0720063157256584	-.0379780847658164	.144896512489108
Hungary	HUN	34800003	34800052	0	-.331	-.0862	.0226	.7113	.055	1.0062	.5755	.1216
Hungary	HUN	34800003	34803857	0	-.548	2.6352	1.9359	.5551	-.5981	.7268	1.2262	.1216
Hungary	HUN	34800003	34803294	0	-1.6511	-.7136	-.3802	-.1733	-.0566	.1291	.5755	-.4607
Hungary	HUN	34800003	34805564	0	-.849	2.6352	1.9359	3.6039	4.8357	3.3264	2.4277	2.0955
Hungary	HUN	34800003	34805496	0	-1.6935	-1.3452	-1.1926	3.6039	4.8357	1.0062	-.6852	-1.1252
Hungary	HUN	34800003	34803467	0	.4644	-.170757051075222	.152605472456477	1.2836	-.0408	1.5721	.200498653915865	.0042083786379847
Hungary	HUN	34800003	34804877	0	.4314	2.6352	1.9359	1.0547	1.9545	1.2705	2.4277	2.0955
Hungary	HUN	34800003	34800494	0	.8942	1.1352	1.4967	.5075	1.3767	1.0235	1.836	1.3857
Hungary	HUN	34800003	34802701	0	-.8322	-.8716	.0226	-1.6821	-.5757	-1.6678	-.1727	-.6924
Hungary	HUN	34800004	34805368	1	-.5773	-.7243	1.9359	.135	.4342	-1.6678	-.5832	2.0955
Hungary	HUN	34800004	34804867	1	-.8764	-.7221	.0226	-.1268	-.1964	.2474	-.6852	-.2503
Hungary	HUN	34800004	34805465	1	-.2668	-.9334	.0226	.1419	.349	.296	-.5832	-.4377
Hungary	HUN	34800004	34800471	1	.6401	-.0862	.0226	3.6039	4.8357	3.6292	.5755	.1216
Hungary	HUN	34800004	34804725	1	.6999	-.8379	-.3802	.4652	-.4364	.6675	.3482	.1216
Hungary	HUN	34800004	34802614	1	.7128	-1.2741	-.691	-.1198	-.6627	.2417	-1.0992	-.6774
Hungary	HUN	34800004	34800883	1	-.8718	-.4203	-.4728	.1053	-.278	1.5721	.5755	-1.1252
Hungary	HUN	34800004	34800421	1	1.2058	-.0862	-.227	.3068	-.9291	.1116	.1701	.1216
Hungary	HUN	34800004	34800456	1	.5621	-.8802	.0226	.3408	-.0603	.2719	-.3763	-.6774
Hungary	HUN	34800004	34802563	1	-.5886	-.7087	-.691	.7536	.3448	-.1318	-2.1355	-.959
Hungary	HUN	34800004	34803400	1	-.1812	.2086	-.5178	.2699	.4321	-1.6678	-.176	-.1563
Hungary	HUN	34800004	34802299	1	-.3491	-1.1442	.0226	-.3128	-.4351	-1.6678	-.1722	.1216
Hungary	HUN	34800004	34805209	1	1.0243	-.59	-1.0611	-.9296	-.2872	-.8903	-.6852	-.8947
Hungary	HUN	34800004	34803799	1	-.5448	-.411	.0226	.052	-.9291	.4394	-.6852	.1216
Hungary	HUN	34800004	34805830	1	-.9911	-.269	.0226	-.2175	-.3539	-1.6678	-2.1355	-.1563
Hungary	HUN	34800004	34800222	0	1.0689	1.4003	1.2341	.7113	.7738	.112	1.836	2.0955
Hungary	HUN	34800004	34806127	1	-1.1846	-.0862	.0226	-.9352	-.7633	-1.6678	-.6852	-1.1252
Hungary	HUN	34800004	34800956	0	.0718	-.2662	.0226	.0906	-.0058	.0587	-.4948	-.943
Hungary	HUN	34800004	34800663	0	-.3312	-.0862	.0226	.7012	1.1819	.7615	.5755	.1216
Hungary	HUN	34800004	34801465	0	.5201	-.1588	1.1657	-.5695	-.4499	-1.6678	.0028	.9339
Hungary	HUN	34800005	34802364	1	-.1131	-.9734	-.7902	-.6953	-.8648	-.4318	-.3583	-.8443
Hungary	HUN	34800005	34800271	1	.2631	-1.0212	.0226	.2025	-.6883	-1.6678	-.6852	-1.1252
Hungary	HUN	34800005	34803526	1	1.0554	-.5743	-.4688	-.1697	-.4319	-1.6678	.3482	-.4607
Hungary	HUN	34800005	34801587	1	-.9537	-.59	-.3802	.4309	-.0486	-1.6678	-.3206	.1216
Hungary	HUN	34800005	34801123	1	.4862	-.0862	.0226	.43	.5123	.2389	.5755	-.4607
Hungary	HUN	34800005	34802322	1	-.8328	-.0862	.0226	.1342	1.7012	-1.6678	-.2852	.1216
Hungary	HUN	34800005	34800744	0	.4301	-2.9627	-.9607	-.3478	-.3045	-1.6678	.0221	-.1563
Hungary	HUN	34800005	34805398	0	.2378	.879	1.9359	-.5065	.1752	-.526	1.4752	2.0955
Hungary	HUN	34800005	34803428	0	-.7548	-1.184	-.9211	-.75	-1.4623	-1.6678	.1693	.1216
Hungary	HUN	34800005	34802525	0	-.0191	-.983	-.227	-.6854	-.5406	-1.6678	-.4771	-.6774
Hungary	HUN	34800005	34804401	0	-1.4063	2.6352	.4173	.6148	1.1288	.3104	.8038	2.0955
Hungary	HUN	34800005	34800078	0	-.552	2.6352	.0226	.4376	.0283	.3463	.5755	2.0955
Hungary	HUN	34800005	34801991	0	.0454	-.2662	.0226	.0511	.2809	-1.2919	.5755	.1216
Hungary	HUN	34800005	34805927	0	-1.0794	-.4174	.0226	.0524	.4573	-.8768	.5755	.1216
Hungary	HUN	34800005	34803141	0	-.7258	-.5212	-.1467	1.6679	.7388	-.5309	-.9135	-.5251
Hungary	HUN	34800005	34803137	0	.4172	-.072	-.7902	-.4726	.3496	-.9321	.4316	2.0955
Hungary	HUN	34800005	34803114	0	-.4925	-2.9627	-2.664	-2.6893	-3.7095	-1.6678	-2.1355	-2.5027
Hungary	HUN	34800005	34804810	0	-.4928	.2086	1.1381	-1.2502	-.2038	-.5875	.147981056114836	.560915775943637
Hungary	HUN	34800005	34804669	0	-1.0234	.9484	.8805	-.6808	-.2279	-1.2919	.0196	.4112
Hungary	HUN	34800005	34801380	0	-.6665	-.938	-1.1274	-1.3165	-.4341	-1.6678	.1472	-.0625
Hungary	HUN	34800005	34802199	0	-1.4482	-.0862	.0226	.7113	.8779	1.0062	-.6852	-1.1252
Hungary	HUN	34800005	34805606	0	-1.0306	-.0862	.0226	1.2836	.4857	1.5476	.5755	.1216
Hungary	HUN	34800005	34804011	0	-2.1323	-1.3151	.289	-.1804	-1.4353	.4528	-.5252	-1.3358
Hungary	HUN	34800005	34801495	0	-.5887	.802	.4173	.263	.7217	.103	.2287	.4777
Hungary	HUN	34800005	34800820	0	.3289	2.6352	1.036	-.677	.7997	-1.5666	.5755	1.0383
Hungary	HUN	34800005	34802181	0	-1.0721	.4012	1.9359	.3458	.6724	.1407	2.4277	.9097
Hungary	HUN	34800005	34803653	0	.6998	-1.4093	-.4396	1.0786	-.2666	-.8768	-.2004	-.8122
Hungary	HUN	34800005	34800845	0	-1.4139	1.153	1.9359	-.259	.4025	-.8768	1.1129	2.0955
Hungary	HUN	34800005	34804710	0	-.5204	.5999	.0226	1.4965	1.646	1.0203	2.4277	2.0955
Hungary	HUN	34800005	34805783	0	-1.0925	-.9033	.0226	-.934	-.6714	-.5309	-1.305	.1216
Hungary	HUN	34800005	34802208	0	-.6688	-.4998	-.7902	1.2836	-.0408	-1.6678	.5755	-.1563
Hungary	HUN	34800005	34804822	0	.2525	-.847	.0226	.2936	1.1739	.5159	.5755	.1216
Hungary	HUN	34800005	34802829	0	-.3809	.5836	.7162	-1.3874	.2167	-.8768	-.176	-.5912
Hungary	HUN	34800005	34804720	0	-.9991	-1.1442	.4173	.4502	.804	.9707	-.1727	.1554
Hungary	HUN	34800007	34800182	0	1.2554	-.9201	1.9359	.0018	.1752	-.0026	.0215	1.2841
Hungary	HUN	34800007	34800725	1	.9891	-.4314	-.691	.0008	-.476	.3272	-.6852	-.1563
Hungary	HUN	34800007	34801551	0	1.1874	-.4343	.4173	-2.6893	-.3949	-1.6678	-.1727	.5823
Hungary	HUN	34800007	34801598	0	1.6326	1.1493	.9192	.3266	.8059	-.0381	1.4834	1.515
Hungary	HUN	34800007	34800241	0	-.0044	-.4998	1.9359	.0177	.6225	.1812	1.2607	.6802
Hungary	HUN	34800007	34803855	0	.2281	-.0862	.8116	.3211	.9819	.291	.8038	1.1508
Hungary	HUN	34800007	34801988	0	.8618	.2607	-.3802	.3957	.2669	-.4694	.5755	-.6774
Hungary	HUN	34800007	34805716	0	-.2383	.0763	.4173	-.4058	.0695	-.0011	-.4948	.2546
Hungary	HUN	34800007	34803037	0	1.0187	-.983	.0226	-.4541	-.6762	-1.6678	-.5832	-.1563
Hungary	HUN	34800007	34801933	0	1.1253	-.8928	-.1587	-.8834	.1008	.4381	.3473	-.3856
Hungary	HUN	34800007	34805054	0	1.4017	-.2662	-.4728	-.3444	-.4617	-.3242	.075	.1216
Hungary	HUN	34800007	34803803	0	1.2646	-.7221	.0226	-.1963	1.2076	.746	.3482	.1216
Hungary	HUN	34800007	34805273	0	1.2563	.0467	.8271	-.2077	.3576	-.5569	-.532	.4777
Hungary	HUN	34800007	34802605	0	-.6847	-.8802	.8038	.2325	-.4837	-.219	-.5832	.2286
Hungary	HUN	34800007	34802214	1	.1728	1.2587	1.4276	-.0597	.2292	.5504	.0553	1.1232
Hungary	HUN	34800007	34804846	1	.8805	.4571	.8038	.7955	.6641	.6054	-.4748	.2782
Hungary	HUN	34800007	34804192	1	1.1297	-1.0249	-.4728	.2012	.1998	-.231	-2.1355	-.4784
Hungary	HUN	34800007	34805825	1	.9773	.0566	.8038	-.0968	-.3069	.7278	.1701	.4777
Hungary	HUN	34800007	34805070	0	1.29	.1125	.1453	.9402	.9789	.3209	-1.0753	.388
Hungary	HUN	34800007	34805884	1	1.4123	.2086	.4173	.6818	.3791	-.7054	-.6852	-.0625
Hungary	HUN	34800007	34800237	1	.7454	-.9232	.0226	.4705	.1293	.686	-.6852	-.6774
Hungary	HUN	34800007	34803480	1	.83	.0282	.7162	.3036	.3712	-.0614	-1.0602	.6802
Hungary	HUN	34800007	34802263	1	1.1548	-.6593	1.4967	.6343	.2398	.3729	-.6852	-.1563
Hungary	HUN	34800007	34806183	1	.6265	-.8734	1.2899	-.3272	-.5832	-.1006	-1.5848	.6559
Hungary	HUN	34800007	34804890	1	.342	-.7221	-.7836	-.7078	-.8474	-.1214	-1.2835	-.8947
Hungary	HUN	34800007	34802173	0	.4585	.8828	.0226	.6718	-.0208	-.052	-.3206	-.1563
Hungary	HUN	34800007	34800317	0	.6771	-.2509	-.4728	-.7703	-.1398	-.415	.1693	-.1563
Hungary	HUN	34800007	34804266	0	.8958	-.59	.586	.3073	.6728	.1614	.2344	.833
Hungary	HUN	34800007	34804101	1	.9069	-.7087	-.6116	-.0587	-.6271	.6624	-.6852	-.4607
Hungary	HUN	34800007	34802731	1	1.3959	-.2479	.0226	-.2431	-.7131	-.8849	-.3206	-.1314
Hungary	HUN	34800007	34804749	1	1.3024	2.6352	1.1381	.3564	-.1239	.5372	.9636	.6839
Hungary	HUN	34800007	34806128	1	1.2266	-.0115	-.173	.101	.7832	.2068	-.4801	-.2503
Hungary	HUN	34800007	34801642	1	-.3127	.792	.586	.4114	.295	.5659	-2.1355	-2.5027
Hungary	HUN	34800008	34805796	1	.7781	-.4025	-.5034	-1.0059	-.956	-1.6678	-.4771	-.1563
Hungary	HUN	34800008	34801336	1	-1.0616	-.7737	-.3802	-.8986	-1.0057	-1.6678	-.2821	-.7108
Hungary	HUN	34800008	34805808	1	1.2194	-.938	-.3802	.1213	-.1446	-.9292	-2.1355	-.4377
Hungary	HUN	34800008	34800784	1	-.2424	.0789	1.2341	.2437	.9939	.0476	.5755	-.5912
Hungary	HUN	34800008	34804426	1	1.0943	-.165	-.4806	-.5044	.3983	-1.2919	-1.4541	-.1563
Hungary	HUN	34800008	34803471	1	-.378	-.9861	.0226	.525	.2334	.1031	-1.2624	-.5251
Hungary	HUN	34800008	34803884	1	-.177443051823326	-.264567220634232	.0805654186053781	.214637921339364	.187318667191252	-.0552768960506725	-.0160629774042854	-.00759179188796508
Hungary	HUN	34800008	34800159	1	-1.4025	2.6352	1.9359	.8366	.581	.1012	2.4277	2.0955
Hungary	HUN	34800008	34804834	1	.5776	.7855	-1.0338	.52	.5822	-.4318	-1.0396	-.8385
Hungary	HUN	34800008	34801167	1	.7738	-.2577	-.9607	-1.1999	-.5373	-1.0529	-.6852	-.8947
Hungary	HUN	34800008	34804761	1	-1.224	-.4203	-.5034	-.2192	-.1848	-1.6678	-2.1355	-.8443
Hungary	HUN	34800008	34802660	1	.5617	-.7737	-1.0611	-.3162	-.5733	.0667	.0256	-.8947
Hungary	HUN	34800008	34806170	1	-.3993	-.9334	-.691	-.5189	-.3212	-1.6678	-1.054	-.4607
Hungary	HUN	34800008	34805800	1	-.5983	-1.2466	-1.0611	-1.0129	-.941	-1.6678	-2.1355	-2.5027
Hungary	HUN	34800008	34801294	1	-.59	-.948	-.6164	.281	-.2182	-1.6678	-2.1355	-1.2412
Hungary	HUN	34800008	34800683	0	1.3558	.0608	.4173	-.1296	1.0079	-1.0529	.9911	-.3416
Hungary	HUN	34800008	34805375	0	1.0079	-.7815	.0226	-1.0489	-.7502	-1.6678	.3473	2.0955
Hungary	HUN	34800008	34802504	0	-.0302	-.7243	1.036	.2977	.274	-1.6678	.9628	1.1013
Hungary	HUN	34800008	34803904	0	1.3407	-.0862	.4173	.3078	.6443	-1.6291	1.4614	.1216
Hungary	HUN	34800008	34804169	0	-.2495	-.0862	.4173	-.9048	.4886	-.801	.5755	-.5912
Hungary	HUN	34800008	34805115	0	1.9686	.3815	1.9359	.1892	1.1075	-1.6678	2.4277	1.515
Hungary	HUN	34800008	34803190	0	.0876	-.5743	.0226	.6125	.1224	.5269	.5755	-.222
Hungary	HUN	34800008	34800357	0	1.1229	-.4203	.0226	-.2125	.2604	-1.6678	.8038	-.5265
Hungary	HUN	34800008	34804514	0	.1578	-.2479	.0226	.5733	.1088	-1.6678	.5755	.1216
Hungary	HUN	34800008	34802941	0	-2.5464	-.362073546711614	-.209359665330435	.117433676052381	.0209319480005193	-.0245059120992347	.0242462162208829	-.288068655875349
Hungary	HUN	34800008	34806166	0	-.9039	.1852	.5462	-.2223	-.2492	-.8849	-.1694	-.1563
Hungary	HUN	34800008	34804690	1	.9565	.666	1.1752	-.0219	-.3347	-.0725	.5755	.4504
Hungary	HUN	34800008	34800930	1	-.8054	-1.2814	-.8946	.1667	-.1462	-.069	-1.2871	-1.3718
Hungary	HUN	34800008	34802507	1	-.5075	-.938	-.3802	.2513	.5792	-.1567	-.6852	-.6774
Hungary	HUN	34800009	34805669	1	1.0124	-1.1033	-1.8395	-1.1509	-.9996	-1.6678	-1.5848	-2.5027
Hungary	HUN	34800009	34804764	1	.6936	-.6354	-.7638	.1546	-.6221	-.4694	-1.305	-1.0454
Hungary	HUN	34800009	34804647	1	.8593	-1.0602	-1.0338	-.2056	-.365	.1584	-2.1355	-.8443
Hungary	HUN	34800009	34802395	1	1.0352	-.59	-.9285	-.2748	-.4502	-.801	-1.0571	-.9111
Hungary	HUN	34800009	34801854	1	-.177443051823326	-.264567220634232	.0805654186053781	.214637921339364	.187318667191252	-.0552768960506725	-.0160629774042854	-.00759179188796508
Hungary	HUN	34800009	34806180	1	.7281	-.22729504641589	.191390415028145	.251794623994981	.250920640876259	-.067039224925597	-.0314713242043261	.0996215855338813
Hungary	HUN	34800009	34804758	1	.6881	-.948	.0226	-.5297	-.5606	-1.6678	-1.5537	-.9943
Hungary	HUN	34800009	34801302	1	.831	-.332	1.4967	-.8237	-.3158	-.8768	-.532	1.2147
Hungary	HUN	34800009	34801382	1	-.3195	-.4203	-1.161	.2655	-.2991	.1631	-.6595	-.8102
Hungary	HUN	34800009	34800797	1	1.0968	-.983	-.4728	-.9348	-.535	-.8849	-.6852	-.7317
Hungary	HUN	34800009	34801650	1	.6552	-.8398	-1.9803	-.4475	-.8289	-.8849	-1.0571	-1.112
Hungary	HUN	34800009	34804237	1	-.3522	-.5238	-1.0611	-.8913	-.2627	-1.6678	-.6852	-.1563
Hungary	HUN	34800009	34802510	1	.7368	-1.184	-.9874	-1.5123	-1.0762	-1.6678	-1.20533401378537	-1.1811
Hungary	HUN	34800009	34804238	1	.8721	-.7221	-.7902	-.5033	-.9429	-1.6678	-.2821	-.6774
Hungary	HUN	34800009	34802828	1	.7089	.153	-.1587	.3021	.2542	.5931	-.8686	.4104
Hungary	HUN	34800009	34801635	1	-.0158	.5606	1.9359	.4723	-.0498	.0397	-.5974	.8567
Hungary	HUN	34800009	34801661	1	1.1595	-.0088	-.3332	.3644	.1443	-.9292	.075	.4926
Hungary	HUN	34800009	34803350	1	-.6469	-.938	1.1381	-.7127	-.5721	-1.6678	.3482	-.5475
Hungary	HUN	34800009	34803169	1	.3358	.4658	-.9607	.0236	-.1725	-.2679	-.6852	-.7108
Hungary	HUN	34800009	34800967	1	.8066	-.4005	.0226	-.3761	-.6308	-.8849	.0256	-.4607
Hungary	HUN	34800009	34803605	1	1.1607	.1418	1.1381	-.3451	-.6907	-.0033	-2.1355	-.3657
Hungary	HUN	34800009	34804256	1	.3506	.0763	.4173	-.3816	.0517	-.3932	-.4771	.7095
Hungary	HUN	34800009	34804012	1	-1.1095	1.3697	1.9359	-.2365	.1409	-.5007	.5755	1.1508
Hungary	HUN	34800009	34804279	1	.6764	-.229423019683653	.185063104246488	.24967324332354	.247289425294742	-.0663676804842707	-.0305916183438945	.0935004722399869
Hungary	HUN	34800009	34802833	1	-.6201	-.7087	-.9874	-.3621	-.8875	-.4427	-.1727	-.8813
Hungary	HUN	34800009	34804793	1	-1.0182	-.089	.0226	.2574	-.5343	-.0737	-.0171	-.222
Hungary	HUN	34800009	34803258	1	1.4162	.4631	1.9359	-.0266	-.2251	-1.6678	.5755	1.3857
Hungary	HUN	34800009	34803816	1	.8982	-.938	.5347	-.2626	-.4049	-1.6678	-1.2624	-1.2412
Hungary	HUN	34800009	34800756	1	.5065	-.5743	.0226	.2021	.4073	.7342	-.3912	-.4607
Hungary	HUN	34800009	34804731	1	.9561	-1.1522	-.1587	-.1286	-1.0638	-1.6678	-.1021	-.6959
Hungary	HUN	34800009	34804102	1	1.1664	-1.0688	-.9607	.2424	-.0915	-.4817	-1.5848	-.1563
Hungary	HUN	34800009	34800542	1	1.4936	-1.1442	1.9359	.1954	.1113	.2192	-.9362	2.0955
Hungary	HUN	34800009	34805633	1	.6322	-1.3464	-.7902	-.737	-1.4943	-.4223	-.4771	-1.0454
Hungary	HUN	34800010	34803552	0	-1.7849	-.192	.8425	.6059	1.2284	.5191	.3164	2.0955
Hungary	HUN	34800011	34805494	1	1.2349	-.59	-.691	-.5736	-.17	.1235	-.1727	.1216
Hungary	HUN	34800011	34802753	1	-.2288	.4107	-.3802	-1.0059	-.2086	-1.6678	-.6852	-1.1811
Hungary	HUN	34800011	34800248	0	-.0485	-.6978	.0226	.5051	.7209	-.2785	.5755	-.5093
Hungary	HUN	34800011	34806182	0	-.9367	.1892	-.1587	-.765	.3609	.123	1.1375	.5385
Hungary	HUN	34800011	34801085	0	1.3655	.2133	1.9359	3.6039	4.8357	.4394	-.6658	2.0955
Hungary	HUN	34800012	34801056	0	-1.0951	-.0625850653455139	-.0159084101779721	1.08201315236166	.746843747481091	1.7298	.5755	-.3514
Hungary	HUN	34800012	34805267	0	-.5609	-.3111	.9992	-.1157	.3869	-.006	-.393	-1.2711
Hungary	HUN	34800012	34802044	1	-1.4455	-1.7236	-1.5438	.2507	-.6098	.1973	-2.1355	-2.5027
Hungary	HUN	34800012	34800643	0	-.6271	-2.9627	-1.5806	.1968	-.9291	1.5721	-.6852	-.9671
Hungary	HUN	34800012	34801271	0	-1.0076	-.298736500977896	-.021033440363025	.180574499596151	.12901153285231	-.0444937764379753	-.00193736942770819	-.105879697719745
Hungary	HUN	34800012	34801618	0	-.8004	-.0862	.0226	.5183	.8779	1.0245	.5755	.1216
Hungary	HUN	34800013	34802447	0	-.4001	-.7221	-.7902	-.4281	-.0336	.2995	.9911	.4504
Hungary	HUN	34800014	34803236	1	1.019	-.4203	-.7638	-.5035	-.2727	-.8768	-.6852	-.8936
Hungary	HUN	34800014	34805092	1	-.4408	.9454	1.1381	-.1262	.1308	-.1589	-.6852	-.1563
Hungary	HUN	34800014	34804186	1	.8384	.4571	-1.1075	.2022	.4203	.1525	.8107	.0144
Hungary	HUN	34800014	34801328	1	1.1881	.1973	-.2943	-.2135	-.1324	-.6742	-.5974	-.7496
Hungary	HUN	34800014	34801969	1	-.6978	.5696	1.9359	.3926	.6781	-.2306	1.802	1.2147
Hungary	HUN	34800014	34803763	1	-.2132	.0502	1.4967	.1629	.2659	.103	-.1021	.5759
Hungary	HUN	34800014	34804358	1	.8898	-.5925	1.013	.4409	.3805	.5965	.9254	.6919
Hungary	HUN	34800014	34801080	1	.7075	-.7221	-.691	-.5599	-.4222	-1.6678	-.2852	-.4607
Hungary	HUN	34800014	34805595	1	.85	.1973	.0226	.4941	.8565	-1.3198	.3482	.1216
Hungary	HUN	34800014	34800528	1	.4166	-.240116394054344	.153267449680246	.23901299770574	.229042040225535	-.0629930722471997	-.0261709687783214	.0627409899623512
Hungary	HUN	34800014	34805056	1	1.3278	-.7737	.1386	-.0522	-.6087	.0552	-.5798	-.4607
Hungary	HUN	34800014	34803462	1	-.6393	-1.175	.0226	.7113	-.1089	.4394	.5755	-1.1252
Hungary	HUN	34800014	34801060	0	1.1647	-.7221	.0226	.2734	-.0309	.3928	.1648	.1216
Hungary	HUN	34800014	34800088	0	-.662	-.2431	.8348	.1423	-.1836	-.4795	-.4801	2.0955
Hungary	HUN	34800014	34804926	0	.8345	.2785	1.9359	-.1852	.905	-.4384	.1693	.5807
Hungary	HUN	34800014	34806008	0	.0317	-.5886	1.9359	.3735	-.6648	.1778	2.4277	2.0955
Hungary	HUN	34800014	34803459	0	.1615	2.6352	1.2899	.2499	1.6325	.8231	1.6922	2.0955
Hungary	HUN	34800014	34804283	0	1.0964	-.59	.0226	.405	.9711	.0008	.1693	.1216
Hungary	HUN	34800014	34803312	0	.9782	1.031	1.9359	.59	2.296	-1.6678	2.0386	2.0955
Hungary	HUN	34800014	34806123	0	-1.1977	.5376	.8801	1.6483	1.8088	1.5043	.3415	.06
Hungary	HUN	34800014	34802603	0	1.5861	-.1595	1.9359	-.3225	.203	-1.6678	2.4277	2.0955
Hungary	HUN	34800014	34804984	0	1.1986	.8762	.0226	.1053	.499	-1.6678	2.4277	.1216
Hungary	HUN	34800014	34804630	0	-1.069	-.301263726483518	-.0285478868232531	.178055103595639	.12469902537252	-.0436962362310617	-.000892612371025388	-.113149259736092
Hungary	HUN	34800014	34802277	0	1.3003	-.2479	.0226	.1409	.1912	-.526	-.5832	.1216
Hungary	HUN	34800014	34804132	0	1.3243	-.9443	.4173	.1082	-.3617	-.1331	-.4801	-.222
Hungary	HUN	34800014	34801658	1	.7924	-.7136	.4173	.1175	-.0778	.1291	-.6852	-.4607
Hungary	HUN	34800014	34805588	1	-.1043	-.8928	-.1587	.1053	.0585	-1.0529	-.6852	-.4607
Hungary	HUN	34800014	34803550	1	.8646	-.089	1.4967	-.1421	.3103	-.7368	.3482	.4504
Hungary	HUN	34800014	34803970	1	.9592	.3376	.8038	-.4644	.2047	-.421	-.8041	-.4377
Hungary	HUN	34800014	34800203	1	.7471	1.7671	.7162	.2895	.3901	.6694	-.0553	-.9299
Hungary	HUN	34800014	34800734	0	1.139	-1.0227	.4173	.2991	.054	-.2752	-.216	.1216
Hungary	HUN	34800015	34806126	1	-2.1505	-.0862	-.2707	1.0561	.8779	1.008	.3768	.1216
Hungary	HUN	34800015	34801676	1	-1.9712	-.59	.0226	1.7051	.8779	.9679	.5755	.1216
Hungary	HUN	34800015	34801871	0	-2.1376	-.0862	.0226	.7358	-.1274	-.3883	.5755	.1216
Hungary	HUN	34800015	34804172	0	-.6867	2.6352	.8801	1.6273	.6981	.8052	1.2798	1.0448
Hungary	HUN	34800015	34804727	0	.2854	-.7625	-1.842	-2.6893	-2.5536	-.0444	-.1026	-.5711
Hungary	HUN	34800015	34803819	0	-1.4742	2.6352	1.9359	.7559	1.0427	.8754	2.4277	2.0955
Hungary	HUN	34800016	34803915	1	-.875	-.293278681726342	-.00480517325184845	.18601541017706	.138324863337979	-.0462161515428083	-.00419363629604923	-.0901802852870491
Hungary	HUN	34800016	34801503	1	-.5574	-.2857	.0226	-.3372	-.3496	.1384	-.0987	-.4377
Hungary	HUN	34800016	34804165	1	-.33164556503435	-1.0838	-1.0063	.9069	-.081	1.0196	.0154	-.3917
Hungary	HUN	34800016	34802866	1	-.9519	-.4136	.0226	3.6039	1.7882	1.0026	.5755	-.6774
Hungary	HUN	34800016	34803584	1	-1.3573	.1705	-.5544	.233	.2429	-.0167	-.3055	-.1865
Hungary	HUN	34800016	34800071	1	-.3922	.1232	.0226	.3499	-.0338	.3764	-.2704	-.4607
Hungary	HUN	34800016	34800842	1	-1.3775	-.5743	.0226	.7113	1.2732	.1079	.5755	.1216
Hungary	HUN	34800016	34800330	1	-.3527	-.0862	-.227	.6729	.5836	.9722	.5755	.1216
Hungary	HUN	34800016	34800647	1	-1.016	-.4136	.4173	.1121	-.0132	-.0015	-.0553	-.2503
Hungary	HUN	34800016	34804579	0	-.9919	.3326	.8038	.0209	.0231	-.5309	.3482	1.515
Hungary	HUN	34800016	34803503	0	-.9735	-.0291	1.9359	3.6039	-.3174	.93	-.3353	2.0955
Hungary	HUN	34800016	34803613	0	-.9596	-.983	-.3802	.821	1.5005	-.0294	.5755	.4777
Hungary	HUN	34800016	34803441	0	-1.0705	-1.3452	-.5034	.8555	-.7876	.247	.5755	.1216
Hungary	HUN	34800016	34802169	0	-1.1376	1.4003	1.4967	.6356	.6545	.1642	.0256	.9097
Hungary	HUN	34800016	34804794	0	-.354124664621315	.0502	.0226	-.2841	.334	.2068	.8038	-.3856
Hungary	HUN	34800016	34804772	0	-.5588	-1.0588	1.2867	.7416	.8671	-1.6678	.5755	.1216
Hungary	HUN	34800016	34800341	0	-.5153	-.0862	.0226	.7113	-.0408	1.2756	.5755	.1216
Hungary	HUN	34800016	34804945	0	-1.0351	-1.1401	-.6047	.4827	.0186	1.0603	-.2872	-.851
Hungary	HUN	34800016	34806185	0	-1.1398	-.1798	.0226	3.6039	4.8357	3.6292	.5755	.1216
Hungary	HUN	34800016	34800826	0	-.4487	-.9718	-1.5438	.6542	-3.7095	.551	-2.1355	-1.6155
Hungary	HUN	34800016	34802851	0	-1.0546	-1.3452	-1.1926	1.2836	-.0408	-1.6678	.5755	.1216
Hungary	HUN	34800016	34800510	0	-.1396	-.1629	.0226	.4845	-.1089	.8458	-.3733	.0208
Hungary	HUN	34800016	34800193	0	-1.1541	-.205	1.9359	-.1262	-.0997	.3525	2.4277	2.0955
Hungary	HUN	34800016	34805435	0	.5362	-.269	.4173	-.1735	.1173	-.2224	-.1727	-.4607
Hungary	HUN	34800016	34804442	0	.447	.2032	-.4728	.7327	-.1463	-1.6678	-.1566	-.6774
Hungary	HUN	34800016	34800504	0	-1.2068	-1.3452	.0226	.1053	-.6223	.4229	.5755	-.7496
Hungary	HUN	34800016	34800697	0	.0611	-.0862	.0226	.7113	.5387	1.0245	.5755	-1.1252
Hungary	HUN	34800016	34801103	0	.7569	-1.855	-.988	-.1076	-.191	.1055	.5837	-.0998
Hungary	HUN	34800016	34801071	0	-.0595	2.6352	.9964	.8422	.4881	.2834	.7264	-.3917
Hungary	HUN	34800016	34801143	1	-.4456	-1.0658	.0226	.771	.9624	.5504	-.5832	-.4377
Hungary	HUN	34800016	34804035	0	-.8742	-.847	-.3802	.961	-.039	.4105	-.3763	.1216
Hungary	HUN	34800016	34800942	0	-.0121	.468	1.9359	.2242	2.0406	.0926	.5755	1.97
Hungary	HUN	34800016	34800326	0	-1.1659	-.1106	1.9359	-2.6893	.3254	-.8768	.7264	1.2147
Hungary	HUN	34800016	34803515	0	-1.4472	-.0862	.0226	.7113	-.0408	1.0062	.5755	.1216
Hungary	HUN	34800017	34805700	1	.0105	.5923	.1213	-.1699	.8452	-.6274	-1.5848	1.1232
Hungary	HUN	34800017	34800803	1	-.3116	1.4003	1.9359	.354	.8543	.0366	2.4277	1.515
Hungary	HUN	34800017	34800129	1	.6994	.802	1.9359	-.936	-.5391	-.2306	-1.5848	.9883
Hungary	HUN	34800017	34802041	1	.1711	-.5211	1.4967	.4254	.0682	.7733	.0256	-.1563
Hungary	HUN	34800017	34800863	1	.6416	.4521	-.5544	-.1259	.4528	-1.6678	-.3733	-.7639
Hungary	HUN	34800017	34806238	1	-.6149	1.7671	1.9359	-1.2502	.4	-.7368	1.3958	.6314
Hungary	HUN	34800017	34804213	1	.0447	.3487	.0226	-.6042	.0408	-.7368	.5755	.237933740020268
Hungary	HUN	34800017	34802860	1	-.6332	-.269	-.1587	-.0597	-.2535	-.053	-2.1355	-1.2688
Hungary	HUN	34800017	34805996	1	-.2965	-.7221	-.227	.3924	.374	.3404	.5755	.1216
Hungary	HUN	34800017	34804940	1	.8038	.4012	-.7995	.4424	-.4385	-.1354	.0221	.7566
Hungary	HUN	34800017	34802429	1	-.3215	-.7221	.0226	-.0143	-.1271	.0469	-.6852	-.4377
Hungary	HUN	34800017	34801291	1	-1.0062	-.4203	-.691	-.3844	-1.3752	-.1899	-.6852	-.4607
Hungary	HUN	34800017	34803928	1	.3289	-.2662	.0226	.6913	.0439	-1.2919	-.8686	-.959
Hungary	HUN	34800017	34803087	1	-.887	.802	1.0433	-.1107	.2823	-.7185	-1.0602	-.6774
Hungary	HUN	34800017	34803571	1	.2255	-.321	1.9359	-2.6893	.3134	-.7368	-2.1355	2.0955
Hungary	HUN	34800017	34804768	1	.8929	-.6759	-.691	-.3258	.4899	-.2275	-.5832	.1216
Hungary	HUN	34800017	34805008	1	-.4897	-1.1366	-1.3514	-.632	-.7309	-.5519	-2.1355	-1.5767
Hungary	HUN	34800017	34802496	1	-1.0218	-.4879	.0226	.3817	-.7134	-.045118590393091	-.1026	-1.4344
Hungary	HUN	34800017	34801046	1	-1.1424	-.2098	-.9607	.0231	-.4236	-.0737	-.6852	-.9943
Hungary	HUN	34800017	34800891	0	1.0586	.8762	1.9359	-.0422	.1938	.0958	1.1171	1.4234
Hungary	HUN	34800017	34802137	0	-1.1634	-.4232	-.1744	.1219	.3603	-.8849	.5755	.4994
Hungary	HUN	34800017	34805698	0	-.4565	.9275	.0226	.2186	.3455	.3551	.5755	.1216
Hungary	HUN	34800017	34803870	0	-.7096	-1.2115	-.9607	-2.6893	-.4784	-.0779	.5755	-.1563
Hungary	HUN	34800017	34803829	0	-1.2043	-.8357	1.9359	1.7068	.6398	.5773	-2.1355	2.0955
Hungary	HUN	34800017	34805336	0	.6913	.6037	-.691	-.0298	-.0083	-1.6678	-.3882	-.8698
Hungary	HUN	34800017	34801545	0	-.3017	-.7291	-.8237	.5586	.0017	.8549	-.1566	-.6353
Hungary	HUN	34800017	34806011	0	-.1642	-1.0212	-1.0611	-.684	-.8607	.0421	-.4801	.1216
Hungary	HUN	34800017	34804715	0	.081	1.4003	.4173	.1472	.5813	.6082	2.4277	2.0955
Hungary	HUN	34800017	34800969	1	-.7091	-.9767	-.1587	-.3545	-.3482	.0501	-1.5596	-.6353
Hungary	HUN	34800017	34803208	1	-1.2413	-1.1755	-.3802	.3394	-.0972	1.0315	.5755	-.2503
Hungary	HUN	34800017	34804545	1	-.7139	2.6352	.0226	3.6039	1.4829	1.1252	.5755	.1216
Hungary	HUN	34800017	34804450	1	-.8766	-.8357	.0226	-.3267	.0734	.4486	.3482	-.2503
Hungary	HUN	34800017	34804500	1	.0704	-.4314	-.7638	-.8827	.5542	-.1899	.1693	-1.0169
Hungary	HUN	34800017	34802999	1	-1.4244	-.0088	.1453	-.8929	-.5715	-.1258	-.6852	.6314
Hungary	HUN	34800017	34806144	0	.1915	-.0862	.0226	-1.4373	-.0975	-.7847	-.6852	-1.1252
Hungary	HUN	34800018	34804881	1	.1183	.1371	.0226	.376	.4177	.3202	-.309	-.2503
Hungary	HUN	34800018	34803394	1	.6948	-.59	-.227	.0179	-.5463	.0589	.5755	-.4607
Hungary	HUN	34800018	34805994	1	1.2692	.1828	1.9359	.0423	-.0702	-.0534	-.8512	.7803
Hungary	HUN	34800018	34802613	1	-.3447	.792	.8038	.7054	.7722	-.4188	2.4277	-.2503
Hungary	HUN	34800018	34801526	1	.5939	-.5743	-.4688	.3087	-.078	-.8849	-.6852	-1.044
Hungary	HUN	34800018	34800025	1	.3201	-.7221	-.7638	.0201	-.0621	-.0455	-.2821	-.6774
Hungary	HUN	34800018	34804762	1	-.4492	-.7221	.0226	.8713	.245	.626	.3482	-.1563
Hungary	HUN	34800018	34800906	1	-.6952	-.7221	-.691	-.2727	-.8455	-.1142	-.7867	-.1563
Hungary	HUN	34800018	34802905	1	-1.1411	-.8357	-.9607	.1248	.2551	.259	-.176	-1.1252
Hungary	HUN	34800018	34800806	1	-1.0909	-.4232	.9192	-.4628	-.5715	-.1578	-.5832	-.4607
Hungary	HUN	34800018	34805022	1	.3937	-.5239	.4173	.5534	-.0331	.0231	-.6451	-.2503
Hungary	HUN	34800018	34805919	1	1.0809	-.948	-1.5179	.2561	-.1283	-.153	-.4948	-.6774
Hungary	HUN	34800018	34804937	1	-.1873	-.264972932862892	.079359074805136	.214233466032954	.186626351837183	-.0551488616453246	-.0158952556426415	-.00875882276845774
Hungary	HUN	34800018	34801571	1	1.1519	-.59	-1.0611	.2881	-.0228	.0165	-.6852	-.4607
Hungary	HUN	34800018	34803802	0	.6566	-.269	.586	.0387	.2698	-.3646	-.3882	2.0955
Hungary	HUN	34800018	34801468	0	1.6815	-.7711	1.9359	-.8458	.7124	-1.6678	2.4277	2.0955
Hungary	HUN	34800018	34805569	0	.0039	-.6616	.4173	.5466	.4435	.1173	.8038	.4777
Hungary	HUN	34800018	34801045	0	1.8916	-.0071	.0226	.926073516105127	.3909	1.3391	.5755	-.5475
Hungary	HUN	34800018	34800001	0	.5081	-.192	-.6843	.7066	-.0408	1.065	-.1727	-.9111
Hungary	HUN	34800018	34804780	0	1.3036	-.0862	.0226	1.2836	-.9291	1.5721	-.3059	-.2726
Hungary	HUN	34800018	34805536	0	.9962	.3289	1.4967	-.8247	-.2329	-1.0529	.8038	1.515
Hungary	HUN	34800019	34802569	1	-.9024	-.7737	.0226	.1579	-.4396	-.4817	-.6852	.1216
Hungary	HUN	34800019	34805114	1	-1.0612	.957	.4173	-.5056	-.2278	-1.6678	-.2852	-.1865
Hungary	HUN	34800019	34801194	1	.0516	-.103	-.5907	.5032	.2824	1.6413	.1922	-.8911
Hungary	HUN	34800019	34802140	0	-.1604	2.6352	1.013	.1373	4.8357	.262	2.4277	2.0955
Hungary	HUN	34800019	34804487	0	-.599	.0789	.6496	.8359	.8779	.524	.8038	.4994
Hungary	HUN	34800019	34800644	0	.0632	.6544	1.0433	.3013	.4089	-.8437	.2997	2.0955
Hungary	HUN	34800019	34802238	0	-.4552	-.9767	.8348	-.3576	-.2777	-.5058	-.1727	-.4377
Hungary	HUN	34800020	34800596	1	-.9348	-1.3452	.4036	.2422	-.4479	-1.0011	-.4948	-2.5027
Hungary	HUN	34800020	34802384	1	-.7187	-.847	-.9607	1.2836	-.5823	-1.6678	.5755	.1216
Hungary	HUN	34800020	34802854	1	-.7676	-1.3452	-.3713	.7113	.45	3.6292	.5755	.1216
Hungary	HUN	34800020	34805346	0	-1.0903	-.8357	.0226	-.1166	-.198	.1374	.5755	-.1563
Hungary	HUN	34800020	34805856	0	-1.2529	-1.3777	-.4806	-2.6893	-.6291	-.8768	.5755	-.3856
Hungary	HUN	34800020	34804163	0	1.217	-.0862	.0226	.3064	.7017	.9038	.5858	.1216
Hungary	HUN	34800020	34803344	0	.4726	-.7221	-.3802	-.8941	-.3679	.2899	.5755	-.1563
Hungary	HUN	34800020	34802697	0	.4775	.0707	.4173	.1931	.5143	.1417	.0553	1.515
Hungary	HUN	34800020	34800811	0	.1637	-.2479	.0226	.1053	.1478	-.5639	.5755	.1216
Hungary	HUN	34800020	34804626	0	-.0331	-.0862	-.0154	.7113	-.0408	1.0062	.5755	-.2726
Hungary	HUN	34800020	34800206	0	-.6619	-.0862	1.9359	.4895	-.4828	-.3936	.5755	2.0955
Hungary	HUN	34800020	34801441	0	-.0122	1.127	1.9359	1.2291	4.8357	2.2442	2.4277	2.0955
Hungary	HUN	34800020	34803730	0	1.0547	.3266	.606	1.3899	.6062	1.4538	.3473	.7099
Hungary	HUN	34800020	34801929	0	-.662	.3289	.0226	1.4507	.4739	1.0062	.5755	.1216
Hungary	HUN	34800020	34805862	0	-1.0094	-.0862	.0226	1.2836	-.0408	1.0062	.5755	.1216
Hungary	HUN	34800020	34806013	0	-2.4325	-1.5086	-.8892	-1.2145	-1.1014	-1.6678	.5755	-.3902
Hungary	HUN	34800020	34804419	0	-.653	-.0692	-.4728	.1053	-.384	-1.6678	.5755	.1216
Hungary	HUN	34800020	34803410	0	-1.1519	1.4003	1.9359	.7113	.6776	1.0062	2.4277	2.067
Hungary	HUN	34800020	34801101	1	-.3327	-.0862	-.0094	.2788	.2992	-.0917	.3482	-.7108
Hungary	HUN	34800020	34802226	1	.4213	-.6501	-2.6747	.6337	.9888	.5836	-.309	-.8198
Hungary	HUN	34800020	34805727	0	-.7611	-1.1784	-1.2637	.2051	.0028	.2822	-.3912	-.908
Hungary	HUN	34800020	34800782	0	.8324	.7156	-.8693	-.0377	-.1159	.9908	-.2437	-.2633
Hungary	HUN	34800021	34804703	1	1.1281	.5976	.4173	.0189	.5832	.0008	1.3918	2.0955
Hungary	HUN	34800021	34801894	1	-.988	-1.511	.8961	-.3952	-1.1206	-.1443	-.6852	-2.5027
Hungary	HUN	34800021	34801174	1	.9408	-.8398	-.711	.4411	-.8934	-.2785	-.1972	-1.0169
Hungary	HUN	34800021	34804980	1	-.8596	-1.0292	-.5472	-.0307	-.6199	-.0218	-.3733	-.411
Hungary	HUN	34800021	34803989	1	.9688	-.4203	-.3802	.245	.3323	.5232	.5755	-.2503
Hungary	HUN	34800021	34806056	1	.8652	-.6418	-.1821	.5882	.1576	.326	-.4771	-2.5027
Hungary	HUN	34800021	34800489	1	.8049	-1.034	-1.5179	-.2667	-.8261	-.6274	-1.1469	-1.2087
Hungary	HUN	34800021	34800997	1	-.8768	-.293352769770481	-.00502546647055223	.185941551662387	.138198438037268	-.0461927708852767	-.00416300823901292	-.090393399482968
Hungary	HUN	34800021	34801719	1	-.2745	-.4343	-.7836	-.038	.0659	-.5037	-.5832	-.4607
Hungary	HUN	34800021	34804691	1	-.8552	-.2392	-.0401530214239529	.1659	-.2847	-.526	-.101212926935532	-.163907209550859
Hungary	HUN	34800021	34800126	1	-1.1092	-.7221	-.9607	1.033	-.3485	-.8437	-.3876	-.9299
Hungary	HUN	34800021	34804853	1	-.2995	-.9767	1.2899	-1.012	-.4683	-.7368	-1.5537	-.4377
Hungary	HUN	34800021	34806239	1	.231	-.8928	-.9219	.0938	-.0852	-1.6678	-.2852	-.3856
Hungary	HUN	34800021	34803720	1	.2294	.1236	.0226	.6166	.8702	-1.6678	-.414	.1216
Hungary	HUN	34800021	34805277	1	.5325	-.5743	.0226	.4082	.1543	-.3021	.3482	-.1563
Hungary	HUN	34800021	34800522	1	.6166	-.7221	-.7638	.3619	.0582	-.8768	-.6852	-.6774
Hungary	HUN	34800021	34802381	1	.5485	.1882	.8348	-.6833	.3326	-.1968	-1.0722	-.5305
Hungary	HUN	34800021	34803094	1	1.2903	-1.1522	.5462	-1.5213	-.2868	-.8849	-2.1355	-.2623
Hungary	HUN	34800021	34802555	0	.3721	-.5743	.8877	-.0511	.5239	.4033	-.4831	1.0448
Hungary	HUN	34800021	34805451	0	1.2595	-.9845	.0226	-.485	-.2832	-.5309	-.3876	.2525
Hungary	HUN	34800021	34802943	0	.9806	-.2662	.5347	.7997	.3854	.4394	.1693	.1216
Hungary	HUN	34800021	34803897	0	.8345	-.4203	-.3802	-.6793	-.3044	-.2	-.309	.2286
Hungary	HUN	34800021	34803435	0	-.0871	-.4343	-.6315	-.2964	-.0175	-1.6678	-.414	-.4607
Hungary	HUN	34800021	34800645	0	.8036	-.1134	-.7302	-.1217	-.119	-.259	-.1727	.1216
Hungary	HUN	34800021	34804671	0	.8548	-.0862	.586	.4034	.374	.5621	.075	-.222
Hungary	HUN	34800021	34800319	0	1.0163	-.3234	.4173	.4325	.2721	.5236	-.2008	-.4607
Hungary	HUN	34800021	34800666	0	1.8311	.0722	1.4967	1.3634	.5726	.9946	.5755	.8567
Hungary	HUN	34800021	34804340	0	-.1328	-1.289	-.7902	-.6771	-.1463	-1.6678	.5755	-.3856
Hungary	HUN	34800021	34806125	1	-1.2463	-1.2814	-1.263	-1.3089	-.8752	-.4795	-2.1355	-1.3718
Hungary	HUN	34800021	34801644	1	-.2356	.3266	.4173	.5914	.7275	.3996	.3199	-.5251
Hungary	HUN	34800021	34800936	1	.1486	-.7221	.0226	-1.0059	-.0196	-.8768	-.1021	-.6774
Hungary	HUN	34800021	34800732	1	.3916	-.59	-.7902	.3489	-.2138	.6137	-1.0571	.1216
Hungary	HUN	34800021	34801426	0	1.1632	.6492	-.227	-.1868	.1033	-.1738	.7741	1.2841
Hungary	HUN	34800022	34804733	1	-1.0163	-.299094593191233	-.0220981909200932	.180217516775231	.128400477232209	-.0443807699265723	-.00178933381869938	-.106909749666687
Hungary	HUN	34800022	34803572	1	-1.721	-.3783	.7717	-.7679	1.2083	.1866	-.4771	.6559
Hungary	HUN	34800022	34800395	1	-.9685	-.375100009521018	-.072028186409762	-.7531	-.0524	-.3842	-.192320319545219	-.147555133145815
Hungary	HUN	34800022	34803079	0	-.4088	-.274089878294409	.052250770392424	.205144765477362	.171069016221982	-.0522717418435108	-.0121263030684519	-.0349837085440401
Hungary	HUN	34800022	34803230	0	-.3512	-1.0301	.0226	.5486	-.0351	-.7106	-.5178	-.7496
Hungary	HUN	34800022	34806233	0	-.4382	.4521	.4173	-.0139	.2959	.4684	.9863	.4504
Hungary	HUN	34800023	34804981	1	-.2363	-.2479	1.1657	-.0002	-.0688	-.0294	-.0553	-.0625
Hungary	HUN	34800023	34802714	1	1.0268	-.7657	-1.161	-.117	-.5189	.1733	-1.039	.3216
Hungary	HUN	34800023	34805859	1	-.8654	-.5743	-.7902	1.1164	.1383	-1.6678	-.2852	-1.9384
Hungary	HUN	34800023	34801652	1	.4366	-.4314	-.7638	.8001	-.0303	.29	-.5832	-1.1252
Hungary	HUN	34800023	34803401	1	.0213	.3924	1.4967	.0679	.2513	-.526	.0447	-.1985
Hungary	HUN	34800023	34805400	1	-.5074	-.494824733123195	-.141937535252268	-.0502	-.3906	-.5842	-.250710859075228	-.249427276286312
Hungary	HUN	34800023	34803893	1	-.4263	1.2587	1.9359	-1.6841	.837	-.8768	-2.1355	.9883
Hungary	HUN	34800023	34803439	1	-.126	-.4203	-.4728	.109	-.0472	-1.6678	-.1727	-.7496
Hungary	HUN	34800023	34804427	1	-.9653	.0608	.0226	.8316	.2077	-1.6291	-.6852	-.6774
Hungary	HUN	34800023	34801694	1	-1.7285	-2.024	-2.664	-.2031	-1.3533	-1.6678	-2.1355	-2.5027
Hungary	HUN	34800023	34800589	0	1.1618	.2185	-.5544	.5823	.6906	.1779	.0221	.7864
Hungary	HUN	34800023	34805207	0	.6094	.6348	1.9359	1.0475	1.2368	1.0258	.3415	2.0955
Hungary	HUN	34800023	34804113	0	-.9593	-.1219	1.9359	-1.6821	-.0995	-.4318	-.204	1.0448
Hungary	HUN	34800023	34801376	0	-.786	-.089	.6407	-1.0059	.0036	-1.6678	-.1727	-.1563
Hungary	HUN	34800023	34802981	0	1.0641	-.7221	.4173	.3328	.3262	-.8437	.2287	-.1563
Hungary	HUN	34800023	34804155	0	1.0871	2.6352	1.9359	-.035	1.6121	.3551	2.4277	2.0955
Hungary	HUN	34800023	34804057	0	-1.1958	-.9845	.8038	-.2717	.1593	-1.6678	-1.4214	.1216
Hungary	HUN	34800023	34800672	0	-.2851	-.4005	.0226	.1879	.6955	-.8768	.0405	.1216
Hungary	HUN	34800023	34802078	0	.9473	-.0862	.0226	1.2836	-.4108	1.0062	1.2262	1.1232
Hungary	HUN	34800023	34800696	0	-1.1175	.7156	-.9406	.2117	.3954	-.7106	-.3858	-.5305
Hungary	HUN	34800023	34805858	0	-.0123	.0566	-.7638	-.1889	.6177	-.6862	-.1727	1.515
Hungary	HUN	34800023	34802129	0	-.7457	-.9363	.4173	-2.6893	-1.0987	-.7054	-.0823	1.1013
Hungary	HUN	34800023	34801882	0	1.1989	.1489	.4173	.053	-.017	-.8768	.0444	.1959
Hungary	HUN	34800023	34802674	0	.6207	-.882	-2.1689	-.2542	.9918	-1.6678	-.8913	-1.2535
Hungary	HUN	34800023	34801738	1	-.9855	-.4203	-.227	-.528	.126	-.4384	-.2852	-.7639
Hungary	HUN	34800023	34803789	1	.8852	.0441	.8038	-.4356	-.0482	-.8849	-.4288	.6802
Hungary	HUN	34800023	34800634	1	1.734	-.2366	.6407	-.9801	.8933	-1.0529	.8038	.1216
Hungary	HUN	34800023	34804873	1	.8932	-1.095	-.8873	-.6123	-.3608	-1.0529	-.4771	-.1563
Hungary	HUN	34800023	34803664	1	-.1762	-1.034	.0226	.1143	-.3027	-1.6678	-.1021	-.4607
Hungary	HUN	34800023	34803809	1	-1.2626	-1.3452	-2.1689	.0839	-.8013	-.1117	-1.0992	-1.4344
Hungary	HUN	34800023	34803054	1	-1.2251	-.6565	-.5544	-1.3089	-.6866	-.8849	-.4771	.0824
Hungary	HUN	34800023	34801886	1	-.8642	-.8869	-.0154	-.4011	.1256	-.2942	-.4948	.1216
Hungary	HUN	34800023	34805826	1	1.2249	-.5743	-.2943	-.2146	-.3222	.1182	-.3876	.1216
Hungary	HUN	34800023	34800313	1	-.0185	-1.2223	-1.4242	-1.0152	-.8178	-1.6678	-2.1355	-.8443
Hungary	HUN	34800024	34802870	1	-.9097	-2.9627	-.4806	.2329	-.4034	-1.2919	-1.305	-1.6557
Hungary	HUN	34800024	34802436	1	-.8154	-1.2223	-.6247	-.026	-.2361	-.2308	-.9936	-.0888
Hungary	HUN	34800024	34802702	1	1.1425	-.5743	.0226	.1987	-.0652	-.1442	.3482	-.5475
Hungary	HUN	34800024	34800952	1	.8389	-.8734	-.9607	-.1079	-1.0579	.3387	-.6852	-.7507
Hungary	HUN	34800024	34802520	1	-.5265	-.8802	-.1587	-.0109	-.2337	-.105	-.3763	-.6959
Hungary	HUN	34800024	34805081	1	-.5259	-.59	-.6315	.3863	.2663	.1762	-.2821	-.1563
Hungary	HUN	34800024	34802063	1	-1.1521	.0722	-.3802	-.6389	.0329	-.8768	-.4771	-.8443
Hungary	HUN	34800024	34801799	1	-1.3532	-.546923687246258	-.167799700144842	-.1731	-.7022	-1.0529	-.23037984251403	-.1563
Hungary	HUN	34800024	34800146	1	.5493	.468	1.036	.7906	.2404	.1198	.7274	.833
Hungary	HUN	34800024	34802132	1	-1.0359	-.938	-.691	.0712	-.9113	-1.6678	-.216	-.8813
Hungary	HUN	34800024	34803189	1	-1.0287	-.59	-.3802	.2442	-.08	.2798	-.4771	-.1563
Hungary	HUN	34800024	34802420	1	-.7079	-.4025	.0226	.3342	.3478	.5435	-.5603	-.6774
Hungary	HUN	34800024	34803407	1	-.4329	.0566	-.9607	.4333	.7069	.4112	.0514	-.7108
Hungary	HUN	34800024	34803399	1	-.1741	-1.1442	-.4641	-.2435	-.3225	-1.6678	-1.2665	-.8273
Hungary	HUN	34800024	34803255	1	-.2074	-.2771	-.7566	.4537	.1127	-.226	-1.0722	-.5768
Hungary	HUN	34800024	34803954	1	-.8202	-.59	-.7638	-.0312	.2502	.0365	-.1972	-.8813
Hungary	HUN	34800024	34803903	0	-.5381	-1.0841	-1.0428	.8387	-.4306	.6787	-.1116	-1.1415
Hungary	HUN	34800024	34804803	0	1.0344	-.2662	1.9359	.1576	.0208	.4147	1.1171	.8375
Hungary	HUN	34800024	34802179	0	-.1389	2.6352	1.9359	.6767	1.3046	.5926	2.4277	.9444
Hungary	HUN	34800024	34804235	0	.6285	.6583	.5956	.6671	1.1521	.4224	-.3553	.328983567243116
Hungary	HUN	34800024	34804220	0	.735	.2718	-.4728	1.1728	-.3611	-.3435	.9194	-.5251
Hungary	HUN	34800024	34804988	0	1.1393	-.4203	1.9359	1.2836	.68	1.0062	.5755	.7627
Hungary	HUN	34800024	34802748	0	1.0175	-.7737	-.691	.415	-.4674	-1.6678	.1693	.1216
Hungary	HUN	34800024	34800759	0	.3611	-.9672	-.2737	.7048	-.2752	.0656	-1.1501	-1.6922
Hungary	HUN	34800024	34806189	1	-.524	-.847	.9192	.6004	.3211	.4755	-.6852	-.7328
Hungary	HUN	34800024	34801912	1	.7311	-.5925	-1.1592	.6795	.2807	.0527	-.3727	-.7108
Hungary	HUN	34800024	34802994	1	.9959	-.8283	-.7566	.1285	-.3137	.1815	-.4771	-.4607
Hungary	HUN	34800024	34801935	1	-.0623	-.9334	-.3802	.3185	-.1223	.3111	-.2004	-.8198
Hungary	HUN	34800024	34801703	1	.1774	-1.215	-.5544	-.1323	-1.0706	.3704	-.8512	-1.3305
Hungary	HUN	34800024	34805410	1	-1.508	-.7221	.0226	.0794	-.0337	-.1787	-.7726	-.7108
Hungary	HUN	34800024	34803655	0	1.0554	-.0862	.0226	.5302	.0207	-1.6678	1.0854	.1216
Hungary	HUN	34800024	34801410	0	1.3805	1.3889	1.9359	.2246	.5439	.1301	2.4277	2.0955
Hungary	HUN	34800024	34802845	0	.9092	.0566	.8038	.3671	.8646	.3976	.8038	.8375
Hungary	HUN	34800024	34800761	0	.4524	-1.0688	.0226	-.126	-.0441	-.6567	-.0551	.4777
Hungary	HUN	34800025	34800331	1	.3495	-.8357	1.9359	-.6345	-.4234	-.526	-1.2835	.2546
Hungary	HUN	34800025	34806181	1	1.0719	-.4203	.0226	.1547	.4404	-.8768	-.2821	-.1563
Hungary	HUN	34800025	34802473	1	-.2839	-.5643	.6592	.0458	.3241	-.5639	-1.5596	-.8443
Hungary	HUN	34800025	34800457	1	-.1417	-.4232	-1.2374	-1.0676	-.4113	-.8768	-1.7719	-1.2864
Hungary	HUN	34800025	34805134	1	.9116	-1.2431	-1.0611	.163	-.9408	.0044	-2.1355	-2.5027
Hungary	HUN	34800025	34804817	1	-.0841	-.7576	-.5034	.2223	.3043	.1071	-.5828	-.8443
Hungary	HUN	34800025	34805147	1	-.6742	.0664	.7162	.5525	.5078	.227	-.1727	-.6353
Hungary	HUN	34800025	34803732	1	.8279	-1.034	-.7818	-.0838	-.439	-1.6678	-2.1355	-1.0169
Hungary	HUN	34800025	34800298	1	1.6543	-1.205	-.8958	.5356	1.0468	.835	-.5715	-.8756
Hungary	HUN	34800025	34803145	1	.3481	-1.4817	-.9874	.7504	-.5781	.1492	-2.1355	-1.2087
Hungary	HUN	34800025	34804007	1	.819	.0722	1.9359	1.2701	1.4962	.4737	-.3907	.1216
Hungary	HUN	34800025	34800118	1	-.3604	-.4203	-.227	-.2967	-.3669	-.8849	-.414	-1.113
Hungary	HUN	34800025	34803016	1	.7387	.5923	-.3802	-.2406	.2601	.0589	-.3882	.2546
Hungary	HUN	34800025	34802916	1	1.2189	-1.273	.0226	.1542	.0727	.5052	-.1727	.1216
Hungary	HUN	34800025	34802850	1	.9246	-.7881	-.4728	.4238	.3742	-.069	-.0992	-.411
Hungary	HUN	34800025	34802124	1	-.1262	-.2479	.0226	.3048	.0061	-.1211	-.3912	.1216
Hungary	HUN	34800025	34802727	1	1.0538	-.363202946577593	.126743885557778	-.0447	.0538	-.9484	-.232304341568184	.0389047324825459
Hungary	HUN	34800025	34800585	1	-.1239	-.7221	.0226	.3542	.3185	.1737	-.1727	-.5912
Hungary	HUN	34800025	34802874	1	1.6839	-.59	-.9607	-.1046	-.1802	-.5569	-.6852	-.1563
Hungary	HUN	34800025	34803992	1	1.1162	-.1658	.7162	.1712	.0307	-1.0529	-.4654	.7864
Hungary	HUN	34800025	34805249	1	1.2828	-.0862	.0226	.7614	.2394	.3274	.3198	-.5305
Hungary	HUN	34800025	34802806	1	.888	-.948	.0226	-.2042	-.1989	-.0733	-.3206	-.4607
Hungary	HUN	34800025	34802696	1	.3797	-1.1379	.0226	-.7919	-.2716	.1687	-.7614	-.8443
Hungary	HUN	34800025	34803938	0	1.2662	.7989	-.7573	.4501	.2784	.4417	.0256	-.2503
Hungary	HUN	34800025	34800858	0	.532	-.4343	.7162	.5719	.8499	.1988	-.5832	-.1865
Hungary	HUN	34800025	34805360	0	.9128	.3289	.4173	-.012	.4909	.1132	.5755	.1216
Hungary	HUN	34800025	34804502	0	.5001	1.2004	1.9359	.254	4.8357	-.4613	1.4752	1.2147
Hungary	HUN	34800025	34803021	0	1.0725	-.7737	-.691	-.677	-.0035	-1.4875	-.8883	-1.0633
Hungary	HUN	34800025	34800569	0	1.6253	-.0862	.0226	.7113	.2387	.6478	.5755	.1216
Hungary	HUN	34800025	34802095	0	1.7294	-2.9627	-2.664	1.1763	.8779	-.6073	2.4277	2.0955
Hungary	HUN	34800025	34800597	0	1.2103	-.1743	1.9359	-.0357	.3267	-.8849	-.5178	1.1508
Hungary	HUN	34800025	34806225	0	-.097	-.2479	.0226	-.5817	-.8156	-1.6678	.0221	-.4607
Hungary	HUN	34800025	34800475	0	.828	-.9351	-.442	.1606	.0348	.4641	-.6203	-.2995
Hungary	HUN	34800026	34804433	1	.9025	-1.0688	.6755	.4965	.1612	.1656	-1.5848	-.6158
Hungary	HUN	34800026	34805150	1	1.0632	1.3889	.6847	.2983	-.3378	-.3412	-.6599	.346
Hungary	HUN	34800026	34805103	1	-.8269	-.9751	-1.2567	.0459	-.1939	.447	-2.0401	-.2895
Hungary	HUN	34800026	34803049	1	-.0374	-.983	-.7638	-.1612	-.6768	-.801	-.6852	-.4607
Hungary	HUN	34800026	34801902	1	-.0038	-.5743	.0226	-.0312	.2645	.3735	-.1566	-.4607
Hungary	HUN	34800026	34800549	1	-.7394	-.269	-.3802	-.6837	.1111	-.7106	-.6852	-.6959
Hungary	HUN	34800026	34801756	1	.2315	-.0862	.0226	.7113	-.1884	.6404	-.414	.1216
Hungary	HUN	34800026	34800064	1	1.1888	-1.1076	.8348	.0828	-.3566	-.0922	-.4318	-.8443
Hungary	HUN	34800026	34804116	1	.3954	-.7271	1.1657	2.7023	1.4408	1.3128	.5755	.1216
Hungary	HUN	34800026	34803751	1	.6067	.3464	-.3827	-.0441	-.9053	-.2154	.1701	-1.3718
Hungary	HUN	34800026	34800792	1	.3301	-1.1117	.8038	.1178	.4678	-.6618	-.6567	-.4377
Hungary	HUN	34800026	34802154	0	.7066	-.0692	.0226	-.1087	.1589	-.0569	.1693	-.1563
Hungary	HUN	34800026	34800533	0	.0888	.0722	1.1752	.989	1.3954	.761	.5755	.1216
Hungary	HUN	34800026	34804051	0	-.8244	-1.0588	-.7836	-.1514	.5594	-.8768	-.0553	-1.1252
Hungary	HUN	34800026	34800210	0	.2582	-.7136	1.1381	.0417	.5956	-.0606	-.5315	.9883
Hungary	HUN	34800026	34801887	0	-.4743	-.2662	.0226	.315	.5107	.6559	.1693	1.4136
Hungary	HUN	34800026	34803289	0	.6376	-.647	.9726	-.6054	-.2253	.1417	.0256	.2546
Hungary	HUN	34800026	34803242	0	.7155	-.7221	.0226	.0948	-.2536	.1879	.5755	-.5711
Hungary	HUN	34800026	34804568	0	-.6618	-.0862	-.0154	1.1088	-.1772	1.1067	.5755	.1216
Hungary	HUN	34800026	34802453	0	.3985	2.6352	1.9359	.1318	.4754	.9749	.3415	2.0955
Hungary	HUN	34800026	34805212	0	-.6505	-.2479	1.2899	.4148	.4007	.3387	.0447	.9883
Hungary	HUN	34800026	34805589	0	-.5262	-.0389	1.1657	-.1106	.3114	.1672	-1.2665	-.0274
Hungary	HUN	34800026	34802992	0	.3468	-.938	.512	.0986	-.15	.0801	.3473	.4777
Hungary	HUN	34800026	34801888	0	-1.1761	-.4203	.0226	-.1194	-.4391	-.2785	.5755	-.222
Hungary	HUN	34800026	34800412	0	.9033	1.1493	1.2899	-2.6893	.4859	-.7368	.4316	.9097
Hungary	HUN	34800026	34805051	0	-.7995	-.0862	.0226	1.2836	.5655	.5179	.5755	.1216
Hungary	HUN	34800026	34802033	0	-.4406	.0532	.7804	-.4927	-.6304	.1672	-.5832	.4504
Hungary	HUN	34800026	34805205	0	.9692	-.4025	.0226	.536	1.0022	-.5842	.5755	-.5305
Hungary	HUN	34800026	34803523	0	1.0277	2.6352	.6755	.66	1.3654	.6053	1.0214	.7864
Hungary	HUN	34800026	34805082	1	-.1957	-.891	-.3802	.8025	.2724	.8426	-.6852	-.7496
Hungary	HUN	34800026	34803513	1	-.8792	-.948	-.829	.7247	.3241	.1552	-.1972	-.7496
Hungary	HUN	34800026	34802312	0	.2862	-1.3452	.0226	.3292	.215	.8529	.5755	.1216
Hungary	HUN	34800026	34801035	0	1.201	-.9785	-.227	-.6506	.371	-.1062	-.1727	-.2503
Hungary	HUN	34800026	34801374	0	.7012	-.0862	.0226	1.0359	.5456	1.2232	.5755	.1216
Hungary	HUN	34800027	34800275	1	1.6196	-.7375	-.7902	-.0513	-.1601	-.1312	-.6852	-.4607
Hungary	HUN	34800027	34800238	1	1.5358	.3353	-1.1926	.5961	.2507	.4372	.5755	.1216
Hungary	HUN	34800027	34802442	1	-.4796	.3266	-.1587	-.4608	-.3305	-.8768	-1.2871	.2224
Hungary	HUN	34800027	34802743	1	.538	-.517291319382177	-.0880776332132356	.0598	-.6305	-.299106814556344	-.311985195869243	-.223809788106008
Hungary	HUN	34800027	34804209	1	.2577	.8046	.8038	-.2077	-.0001	-.4562	-.4771	-.1563
Hungary	HUN	34800027	34805834	1	-1.3951	-.512	.4173	-.1714	.137	-.2306	1.0689	1.1508
Hungary	HUN	34800027	34804394	1	-.274	-.0764	.0226	.2146	.6495	.0812	-.6852	-.4607
Hungary	HUN	34800027	34800268	1	-.2774	-.0072	1.1657	-1.4373	-.5668	-.7368	-1.2624	.69
Hungary	HUN	34800027	34801577	1	.1381	-1.4384	-.9607	-.1833	-.5501	-.2801	-.216	-1.0169
Hungary	HUN	34800027	34800508	1	.1851	-.0862	.0226	-.4052	-.6384	-1.6678	-2.1355	-2.5027
Hungary	HUN	34800027	34801747	1	.5386	.7308	.8038	-.2399	.3978	-.4207	-.3763	-.0625
Hungary	HUN	34800027	34801119	1	-.0731	-.8928	-.691	.3005	.1765	-.218	-.6852	-.1563
Hungary	HUN	34800027	34801579	1	-.5625	-.4203	-.9607	.1345	-.0719	.188	-.5798	-.6353
Hungary	HUN	34800027	34805503	1	-.3077	-.8398	-1.1657	-.4974	-.2912	-1.6678	-.176	-.6158
Hungary	HUN	34800027	34803994	1	1.0578	-.4203	.0226	-.7025	.2745	-.2823	-1.4214	-1.3718
Hungary	HUN	34800027	34804593	1	.8439	-.4343	-1.0611	.0987	-.2434	.3308	.3482	-.2503
Hungary	HUN	34800027	34803477	1	1.1078	.802	1.4967	-.3672	-.6238	-.4612	.309639649722714	.806191722424447
Hungary	HUN	34800027	34806054	1	.7403	-.891	-.210855226251465	.0498	-.392	-.0701	-.389087111843394	-.29427485825801
Hungary	HUN	34800027	34805201	1	-.7422	-.8734	-1.0611	.2271	.2425	-.8849	-.4771	-.7496
Hungary	HUN	34800027	34805485	1	.7071	-.5769	-.9607	-.1051	-.482	-.421	-.7838	-.959
Hungary	HUN	34800027	34805179	1	.6464	-.674128089078395	-.184312768879773	.1675	-.799	-1.3832	-.476933411887261	-.316312743022737
Hungary	HUN	34800027	34801677	1	-.0486	.0566	.0942	.1398	.8292	-.7908	-.6852	-1.0454
Hungary	HUN	34800027	34805598	1	1.0316	.957	.8961	.067	-.5513	-1.6678	-2.1355	.6314
Hungary	HUN	34800027	34802292	1	1.4238	-.2366	-.691	.2696	-.7161	-.7106	-.8012	-.8443
Hungary	HUN	34800027	34801750	1	1.5105	-.3334	1.9359	.5379	-.6845	-1.6678	-2.1355	-.8426
Hungary	HUN	34800027	34801754	1	1.0415	-.0862	.334900011029728	.5873	.5876	.4082	.135920907221187	.248921269835499
Hungary	HUN	34800027	34806060	1	.315	-.7221	.4173	.4323	.076	.1874	-.9936	-.4607
Hungary	HUN	34800027	34805585	0	1.1107	.9454	1.9359	-.1061	.6903	-.8768	.3415	2.0955
Hungary	HUN	34800027	34803888	0	-.8558	-.2479	.0226	.5323	.1733	.3437	-.176	.1216
Hungary	HUN	34800027	34804344	0	-1.1725	-.5743	.4173	.4982	.2039	.0122	.5755	.1216
Hungary	HUN	34800027	34802172	0	-.0552	-.0099	-1.9313	-.4498	-.1474	-1.6678	-.1975	.839
Hungary	HUN	34800027	34806134	0	.7139	.3427	1.9359	.4026	.9729	.5803	.9246	.4777
Hungary	HUN	34800028	34805317	1	-1.0593	-.072	.8038	-.4389	-.5391	-.0645	-.3733	-.1563
Hungary	HUN	34800028	34802810	1	-1.2572	-.9363	-.227	-.7582	.6157	-.8849	.1648	-.7496
Hungary	HUN	34800028	34805431	1	-.9499	-.0862	1.1355	2.7144	1.2951	1.25	2.4277	.4713
Hungary	HUN	34800028	34801779	1	-1.0854	2.6352	1.4967	.1318	.9896	.1754	.9636	2.0955
Hungary	HUN	34800028	34805720	1	-.0461	-.8036	-.6104	.5184	-.6257	.9974	.5339	-.6232
Hungary	HUN	34800028	34801983	1	-1.1315	-.59	-.4806	.1966	-.4746	.1592	-.4771	.1216
Hungary	HUN	34800028	34800416	1	-.5614	-1.3452	-.0898	1.1734	.2585	1.5721	.5755	.1216
Hungary	HUN	34800028	34803967	1	-.2466	.7156	.0226	.6564	.1034	.7668	.5755	-.2503
Hungary	HUN	34800028	34800720	1	-.9832	-.4151	-.8099	.0676	-.2816	.1176	-.5832	-.6774
Hungary	HUN	34800028	34805067	1	-.8083	-.9216	-.6446	-.5998	-.9653	-.7368	-.176	-.5251
Hungary	HUN	34800028	34800780	1	-1.3132	-1.2964	-1.9313	-.6618	-.9457	-.1854	-2.1355	-1.5767
Hungary	HUN	34800028	34804215	1	-.4209	.2086	1.036	.6392	.6384	.8624	.5755	-.7108
Hungary	HUN	34800028	34801749	1	-1.0064	-.1629	-.3802	.5868	.1393	.3812	.1701	-1.3027
Hungary	HUN	34800028	34800808	1	-.6707	-.59	-.7638	-.0995	.0841	-.5639	-.4771	-1.1252
Hungary	HUN	34800028	34803165	1	-1.0812	-.4203	.0226	-.7213	-.2042	-.3327	-.6595	-.7887
Hungary	HUN	34800028	34800991	1	.0683	.2032	.0226	.7113	.6955	.682	.5755	.1216
Hungary	HUN	34800028	34800850	1	.1846	-.5717	-.8099	1.2387	-.0314	-.8849	.5755	-.5711
Hungary	HUN	34800028	34806021	1	-.6759	.957	.8271	.2959	.1422	-.4863	1.5243	2.0955
Hungary	HUN	34800028	34800633	1	-.177443051823326	-.264567220634232	.0805654186053781	.214637921339364	.187318667191252	-.0552768960506725	-.0160629774042854	-.00759179188796508
Hungary	HUN	34800028	34800230	0	-.5799	.1141	-.4806	-.0511	.4896	-.2507	-.1727	-.222
Hungary	HUN	34800028	34802766	0	-.9456	1.4003	.0226	.0256	.1894	-.841	.5755	.1216
Hungary	HUN	34800028	34804065	0	-1.2042	-.2662	1.0433	.1129	.5025	.2176	-.4948	.8567
Hungary	HUN	34800028	34802344	0	-.4868	1.0919	-.227	-1.4373	.275	-.8768	.5755	.388
Hungary	HUN	34800028	34803608	0	-1.3916	1.1306	-.8826	.6333	.5959	-.368	-2.1355	-1.5002
Hungary	HUN	34800028	34803694	1	.0337	-.7221	.0226	-.3942	-.0013	-.226	-.2821	-.1563
Hungary	HUN	34800028	34803216	1	-1.3356	-1.2722	.0226	-.2117	.0453	-.5531	.5755	-.9299
Hungary	HUN	34800028	34803861	1	-.3128	-.5743	.0226	.9316	.2582	.7536	-.0553	-.2503
Hungary	HUN	34800028	34804759	0	-.9618	.5068	.0226	.8126	.8844	.1464	2.4277	2.0955
Hungary	HUN	34800028	34805543	0	-.1287	-.0692	.0226	.5347	.4096	-.006	.8038	.1216
Hungary	HUN	34800029	34802923	1	-.8996	.6654	1.9359	-.7919	.1729	-.0024	.5755	1.0383
Hungary	HUN	34800029	34800363	0	-.8292	-.888822284709836	-.530355296152436	-.717289269281199	-1.643	-.766846130899368	-.672288075804851	-.695691217572141
Hungary	HUN	34800029	34802057	0	-.8174	.6914	.9192	3.6039	.0231	-1.5744	.5755	.7095
Hungary	HUN	34800030	34801305	0	-.2395	-.5946	-.9413	.8749	.6973	1.7108	.0993	-.2688
Hungary	HUN	34800030	34804826	0	-1.5253	-1.2512	-1.2637	.1053	-.5505	.4389	-.0616	-1.1091
Hungary	HUN	34800030	34800785	0	-1.7884	-.5717	-.3802	-.6445	-.9395	.3142	-.1566	.1216
Hungary	HUN	34800030	34800386	0	-1.4868	-.1449	.894	-.7289	-.5047	-.3317	-.0616	.149
Hungary	HUN	34800031	34802621	0	-.0855	-.5034	-.4806	-.2273	-.239	-1.0529	-.0551	-.4607
Hungary	HUN	34800031	34805443	0	.7874	-.2548	-.4728	.3606	.766	-1.6678	-.176	-1.3027
Hungary	HUN	34800032	34801181	0	-.572	2.6352	1.1657	-.6063	1.3831	-.2793	.95384379097045	1.14334617970471
Hungary	HUN	34800033	34803031	1	-1.9983	-2.9627	-2.664	-1.2502	.7997	-.1837	-1.59185624314187	-2.5027
Hungary	HUN	34800033	34802294	1	-.6718	-.284914964743569	.0200634834373754	.194353215833477	.152596875062624	-.0488555679930502	-.00765120362370306	-.0661220605033094
Hungary	HUN	34800033	34803352	1	-2.1041	-1.1017	-.8826	.4482	-.3224	.8785	1.1102	-1.3027
Hungary	HUN	34800033	34804801	1	-.9891	-1.7245	-1.4131	.4636	-.6369	.4451	.0256	-1.3027
Hungary	HUN	34800033	34804403	0	-1.7198	-.8128	-1.5179	-1.7891	-1.2083	-.9292	-.4948	-.1563
Hungary	HUN	34800033	34803211	0	-1.7498	.3946	1.9359	.5093	.3464	.3281	1.2075	.1959
Hungary	HUN	34800033	34803709	0	-.8934	-1.3452	-.2718	.6357	.289918891100675	1.396	.5755	-.5844
Hungary	HUN	34800033	34800139	0	.0578	.0789829250285274	.441027345260706	1.9141	.4069	.809358627943967	.9911	.38121622074167
Hungary	HUN	34800033	34804633	0	-.3747	-.0862	.0226	1.0853	.6445	-.4318	.5755	.1216
Hungary	HUN	34800033	34804405	0	-1.1506	-1.4761	.0005	.6424	-.2488	1.0256	.3473	-.4695
Hungary	HUN	34800033	34800332	0	-1.8921	-2.9627	-2.664	.7113	-3.7095	-1.6678	-2.1355	-1.1252
Hungary	HUN	34800033	34802723	0	-1.9995	-.0862	.0942	1.181	.6929	1.3197	-2.1355	-1.1252
Hungary	HUN	34800033	34802368	0	-1.3013	-.310825200179867	-.0569779505481877	.168523251952009	.108383137953056	-.0406788324840579	.00306010854538202	-.140652830687188
Hungary	HUN	34800033	34802485	0	.1972	-1.3452	-.9145	1.1155	1.574	1.2641	.5755	.1216
Hungary	HUN	34800033	34803147	0	-1.0751	-.2662	.0226	-1.4373	-.0408	-1.5939	.5755	.1216
Hungary	HUN	34800033	34803351	0	-1.4703	.447501525655627	1.00978763407609	.485310614191185	.771257185370469	.277329854795135	.974612073882435	1.5774
Hungary	HUN	34800033	34805520	0	-.3813	-.739387300077999	-.578452830005403	.6543	-.0427	1.1046	-1.5537	-.846173805587962
Hungary	HUN	34800033	34803475	0	-.3502	-.0862	-.2827	.8087	.8779	1.2544	.5755	.1216
Hungary	HUN	34800033	34804664	0	-1.9807	-.628496924145638	-.65078886512495	.942	-.0382	.296481722117586	-.176	-1.1252
Hungary	HUN	34800033	34800247	0	-1.1183	.2733	1.2867	1.2422	1.0772	1.0988	.5268	.1959
Hungary	HUN	34800034	34800274	1	-.8885	.0634	-.7638	.0719	.3878	.3667	.6172	-.4565
Hungary	HUN	34800034	34802449	1	-1.4932	-1.135	-.4659	-1.6205	1.2974	1.5721	-2.1355	-1.3027
Hungary	HUN	34800034	34803543	1	-1.8078	-1.5407	-.6241	.3013	-.6838	.2196	.1648	-.222
Hungary	HUN	34800034	34800773	1	-2.2414	-1.1815	-1.015	-.3009	-1.2925	.3144	-.6677	-1.3027
Hungary	HUN	34800034	34801743	1	-1.3126	-.274929262654556	-.4565	2.5295	.8352	1.1237591241997	.352907416237712	-.283539501887344
Hungary	HUN	34800034	34804443	0	-.3749	-.4136	.0226	.4447	1.3779	.1957	.3482	.1216
Hungary	HUN	34800034	34800418	0	-1.2885	1.4003	.6496	3.6039	1.0499	1.0042	.5755	.1216
Hungary	HUN	34800034	34803602	0	-2.309	-.15064892574019	-.00210791030997311	.43904626737019	.6315	.2419	.246903098482624	-.0558350765445902
Hungary	HUN	34800034	34801365	0	-2.129	-.59	-.4728	-1.4373	-1.3837	-.7433	.3482	-.5912
Hungary	HUN	34800034	34805604	0	.1343	-.25173586897677	.118718129880207	.227429520654527	.209214338897448	-.0593262057909829	-.0213674684997944	.0293175802357287
Hungary	HUN	34800034	34803073	0	-1.6657	.63009384386198	1.30470651881283	.421724631782389	.853007666090502	.0589	1.2164973799453	2.0955
Hungary	HUN	34800034	34805206	0	-1.6834	-1.6598	-1.6008	-.1079	-.5193	-.5209	-.1812	-.3297
Hungary	HUN	34800034	34802834	0	-.6253	-.0862	-.6843	1.2836	.2078	1.0062	-.1727	.1216
Hungary	HUN	34800034	34804730	0	-1.2467	-1.1016	.0226	-.7335	-.5513	-.801	.8038	.4777
Hungary	HUN	34800034	34800408	0	-1.3047	-1.4104	-1.3514	-2.6893	-.9919	-1.6678	-1.5588	-2.5027
Hungary	HUN	34800034	34801962	0	-1.5104	-1.0674	.0226	.1053	-.8866	-.3055	-.0553	-.6774
Hungary	HUN	34800034	34804144	1	-.03	-1.3452	-1.2667	-.6509	-.6506	-1.0529	-.5832	-.7317
Hungary	HUN	34800034	34803775	1	-.9346	-1.2451	-.8688	-.1231	-.2686	-.8768	-1.1908	-1.89
Hungary	HUN	34800034	34800460	0	-1.5014	-.891	.0226	-.5084	-.3186	-1.6678	.5755	.7435
Hungary	HUN	34800034	34800300	0	-.2965	-.2479	.0226	.2101	-.9291	.8742	.5755	.1216
Hungary	HUN	34800035	34800707	1	-1.6874	-1.7348	-1.0611	.5107	-1.0905	-1.6678	-2.1355	-1.2412
Hungary	HUN	34800035	34802995	1	-.3574	-.4998	.3461	-.4426	.2567	-1.2919	.2294	-.1563
Hungary	HUN	34800035	34804729	1	.1153	-.891	.0226	.3396	-.3736	-.2942	-.6852	-1.1252
Hungary	HUN	34800035	34805469	1	-1.5532	-.4232	.8038	-.0566	.4798	-.8849	-.9504	1.2147
Hungary	HUN	34800035	34802494	1	-1.3918	-1.0312	1.8045	.9711	1.1577	-.0805	.5755	-.2658
Hungary	HUN	34800035	34805343	1	-.2809	-.9334	-1.1926	.0652	-.0884	-.4753	-.4771	-1.0788
Hungary	HUN	34800035	34802489	1	.8712	-.59	-.0154	.8116	.5287	.2588	.5755	.1739
Hungary	HUN	34800035	34802012	1	-.3469	.8762	.4173	.0556	.0575	.4882	1.1217	.8136
Hungary	HUN	34800035	34804968	1	-.862	-.1878	.0226	-.1408	.2585	-.1845	.1693	-.8947
Hungary	HUN	34800035	34801737	1	.4488	-.891	-.227	.2267	.1721	-1.0529	.5755	.1216
Hungary	HUN	34800035	34804785	0	-.6012	-.0862	-.7638	.5529	1.6421	.6372	-.3912	.1216
Hungary	HUN	34800035	34805738	0	-1.6443	1.153	1.9359	.2692	.6543	-.4384	.8047	2.0955
Hungary	HUN	34800035	34802897	0	-1.0894	2.6352	1.9359	-.1153	.3488	-.3932	2.4277	2.0955
Hungary	HUN	34800035	34802534	0	.0333	.0666	.0226	.3447	.6199	-.3646	1.2607	1.4234
Hungary	HUN	34800035	34801592	0	-.3016	.2554	-.2236	-.7688	.6366	-.006	1.3428	.7864
Hungary	HUN	34800035	34803429	0	.8198	2.6352	-.4688	-.4699	.2449	.6097	-.3943	.1216
Hungary	HUN	34800035	34800945	0	.4364	2.6352	1.1381	1.2594	1.5935	.973	1.8077	2.0955
Hungary	HUN	34800035	34803941	0	.7773	2.6352	1.4967	-.6367	1.2321	-1.6678	2.4277	.6314
Hungary	HUN	34800035	34802790	0	.6927	.5404	.0457	-.2336	-.2458	1.2682	.3415	1.515
Hungary	HUN	34800035	34801113	0	-.404	.5293	-.442	-.2643	.4178	.3065	-1.0722	.4385
Hungary	HUN	34800035	34800667	0	-1.1033	-.7737	.0226	-.6519	-.836	-.7054	.5858	.1216
Hungary	HUN	34800035	34803678	0	-1.5101	-.4314	.6496	.2773	.4487	.7491	.1922	-.222
Hungary	HUN	34800035	34803290	0	.4336	-.0862	.0226	1.629	4.8357	.8754	-.8686	.1216
Hungary	HUN	34800035	34800586	0	.2564	.1997	.0226	.2773	.5484	.7721	.2163	.1216
Hungary	HUN	34800035	34804136	0	-1.3964	-2.9627	1.0108	.6396	.5622	-.2979	2.4277	2.0955
Hungary	HUN	34800035	34805970	1	-.1015	1.0919	1.9359	.0223	-.148	.1215	1.6338	.9883
Hungary	HUN	34800035	34805521	1	-1.2333	-.7737	.0226	.1363	-.1738	-1.6678	.5755	.1216
Hungary	HUN	34800035	34805318	1	-.7818	-.7221	.0226	.2863	-.0596	.7575	.5755	-.6774
Hungary	HUN	34800035	34802861	1	.1911	-.4203	-.227	-.4056	-.7244	-.406	-.381103518516523	-.299121353550356
Hungary	HUN	34800035	34805902	0	-.7718	-.5743	-.691	-.3938	.0519	-1.6678	.5755	-.1563
Hungary	HUN	34800035	34801820	0	-.6526	.0059	.0226	.3788	.6582	-1.6678	-.4594	.7864
Hungary	HUN	34800035	34801467	0	-1.7598	-.9656	1.9359	-.1484	.5341	.8408	.5755	1.515
Hungary	HUN	34800035	34806150	0	-.3735	.6464	.6407	1.0062	.9102	.8017	.1648	.1216
Hungary	HUN	34800035	34805943	0	.2041	-.4488	.0226	.7027	.1527	-1.0529	.3768	.839
Hungary	HUN	34800036	34800615	1	-.2386	-.267084442120846	.073080718072079	.212128498364774	.183023230766936	-.054482512905672	-.0150223560171068	-.0148325773521479
Hungary	HUN	34800036	34804240	0	.8811	-.220997562664097	.210115338617965	.258072597742184	.261666791436646	-.0690265808157889	-.034074709052412	.117736292186992
Hungary	HUN	34800036	34802076	0	.0718	-1.3452	-1.1926	.1053	-.702136041806325	-1.4287	-1.36579784504149	-2.347
Hungary	HUN	34800036	34804906	0	-1.3036	-.310919868236267	-.0572594363276425	.16842887718326	.10822159451326	-.0406489571994341	.00309924439603958	-.140925143270862
Hungary	HUN	34800036	34803323	0	-1.88	-.0862	.0226	1.1358	-1.4344	1.2194	-.1642	.1216
Hungary	HUN	34800036	34804751	0	-1.8186	-.0862	.0226	.7113	-.0408	1.0062	.5755	.1216
Hungary	HUN	34800036	34801792	0	-.5057	-1.6058	-2.664	.7603	.1635	.4394	2.4277	-1.1252
Hungary	HUN	34800036	34805358	0	-1.1982	-.614287319224721	-.265906340254524	-.7032	-.4068	-1.6678	-.42418395846603	-.342149127050901
Hungary	HUN	34800036	34804282	0	-1.5959	-.2479	-1.3815	.8654	-.0737	1.3485	-.0823	-.4784
Hungary	HUN	34800036	34805546	0	1.6466	-.189489563892872	.303801149127811	.289482982732277	.315432662377668	-.0789698548938407	-.0471001410864623	.208369023840303
Hungary	HUN	34800036	34801297	0	-1.521	-1.3452	-1.1926	.1053	-.9291	.4394	.5755	.1216
Hungary	HUN	34800036	34805597	0	-.5056	2.6352	1.9359	3.6039	4.8357	3.6292	2.4277	2.0955
Hungary	HUN	34800036	34804395	0	-.516257576063723	-1.3452	-1.1926	-2.6893	-3.7095	-1.6678	-.6852	-1.1252
Hungary	HUN	34800036	34805042	0	-1.8993	-.5743	-.3802	.021	.3454	-.6978	.5755	-1.1252
Hungary	HUN	34800036	34805842	0	.5145	-2.9627	.0226	.7113	-.0579744126979893	.4394	-.561034455490707	-.438212244244988
Hungary	HUN	34800036	34803616	0	-.3983	-1.2134	-1.3322	.5223	.834	1.0314	2.304	-.8961
Hungary	HUN	34800036	34805044	0	-.6357	-.617357077919305	-.292301857728062	.5979	-.9364	-.0579427175330244	-.263968475960779	-.449498334980944
Hungary	HUN	34800036	34803261	0	-1.6607	.718	1.2899	3.6039	.8171	2.8994	-.3679	.5295
Hungary	HUN	34800036	34802165	0	-1.3007	-.0071	.0226	.7113	-.0408	.9697	.5755	.1216
Hungary	HUN	34800036	34803336	0	-1.2217	-.0862	.0226	.7113	2.2771	1.0062	.5755	.1216
Hungary	HUN	34800036	34804829	0	-.0321	-.258584897057151	.0983532456622597	.220601711298092	.19752702220955	-.0571647938947219	-.0185360747826606	.00961635679077649
Hungary	HUN	34800036	34800499	0	-.4071	-.274019906252722	.0524588250989775	.20521452074122	.171188417894875	-.052293823575624	-.0121552295667639	-.0347824340256722
Hungary	HUN	34800036	34805670	0	-1.1236	-.303511063822393	-.035230114457267	.175814728650558	.120864124584304	-.042987022952601	3.64386924091992E-005	-.119613723678967
Hungary	HUN	34800036	34806032	0	-1.0396	-.1473	.0226	.4482	.7903	.833	-.6852	.388
Hungary	HUN	34800036	34802028	0	-1.9881	-.0862	.0226	.7113	.72	.748	.5755	.1216
Hungary	HUN	34800036	34800783	0	-.9159	2.6352	-2.664	-2.6893	-.9665	.1008	-1.08831934310925	-2.3976
Hungary	HUN	34800036	34800113	0	-1.4033	-.315023522681062	-.0694612329414004	.16433793612054	.101219037579465	-.0393539285572632	.00479569844410597	-.152729301789262
Hungary	HUN	34800036	34801031	0	1.281	-2.9627	-1.0611	.6333	-3.7095	1.0196	-2.1355	-2.5027
Hungary	HUN	34800036	34801921	0	-1.192	-1.3452	-.347545353308857	1.3315	1.5152	.2496	.041723024744705	-.237965467870866
Hungary	HUN	34800036	34801164	0	-1.3152	-1.5733	-.3728	.7939	-.7426	3.6292	-.4026	-2.5027
Hungary	HUN	34800036	34802418	0	-1.6721	-.0862	.0226	1.2836	-.2481	1.5721	.5755	.1216
Hungary	HUN	34800036	34803397	0	-1.1401	-.0862	.0226	3.6039	-3.7095	1.5721	1.0854	.1216
Hungary	HUN	34800037	34802817	1	.9274	-.307312634668825	.137347408660833	.126306188859263	.0014	-.175953730680886	-.133403257834974	.0330030663516741
Hungary	HUN	34800037	34802706	1	-.2486	-.938	-.4015	-.0971	-.6961	-.3039	-.9936	-.4607
Hungary	HUN	34800037	34804808	1	.7233	-.21837858018998	.178387757614736	1.2017	.1808	.350114388772965	.0997311960275796	.0607610932618526
Hungary	HUN	34800037	34803224	1	.0061	-.7136	.0226	1.5977	.0782	-1.6678	-2.1355	-.4607
Hungary	HUN	34800037	34801580	1	.963	-.217626556655785	.220138680068985	.261433160159805	.267419142618971	-.0700904007334799	-.0354682856475639	.127432988101305
Hungary	HUN	34800037	34805661	1	1.0459	-.59	.0226	.8116	.2001	.3083	-.0553	-.222
Hungary	HUN	34800037	34800714	1	.7989	-.6079	.9192	.3571	-.0113	.0331	-.3882	.8567
Hungary	HUN	34800037	34802141	1	-.8976	-.4314	1.9359	.7653	.4946	.869	.1701	-.6959
Hungary	HUN	34800037	34804480	1	-1.058	-.300810966213781	-.0272016504867302	.178506461185307	.125471624432417	-.0438391180270885	-.00107978383069163	-.111846895205476
Hungary	HUN	34800037	34802578	1	.4544	-.238560545127431	.157893607273025	.240564026513872	.231696971540455	-.0634840660553648	-.0268141579760838	.0672163880766492
Hungary	HUN	34800037	34806108	1	1.2559	-.0219	-1.6877	2.0643	1.3762	-1.6678	-2.1355	-.4042
Hungary	HUN	34800037	34806098	1	.9021	-1.4174	-.3048	.3945	.2355	-.072	-1.2835	-1.1078
Hungary	HUN	34800037	34800260	1	.2513	-1.2478	-.1313	.4195	4.8357	.616	-.146967336117918	-.9804
Hungary	HUN	34800037	34801462	1	.3137	2.6352	1.9359	3.6039	4.4978	3.6292	2.4277	2.0955
Hungary	HUN	34800037	34801844	1	.2445	.3266	.47673347304408	.6785	.7501	.2069	.333712908342311	.371339674943446
Hungary	HUN	34800037	34804225	1	.6248	-.817	-.4489	.6333	-.3578	1.0196	.0154	-.6585
Hungary	HUN	34800037	34803358	1	-1.0074	-.298728268972992	-.0210089633387246	.180582706097781	.129025580107944	-.0444963742888121	-.00194077254515662	-.105856018364643
Hungary	HUN	34800037	34805083	0	.2427	-.983	-.691	-.504	-1.2578	-.8849	-1.5588	-.6774
Hungary	HUN	34800037	34801809	0	-.9371	-.1901	-.7638	.0132	-1.2851	.8773	-.8314	-.0274
Hungary	HUN	34800037	34801645	0	.3804	-.241606386942023	.14883710828187	.23752762091065	.226499486955692	-.0625228612457295	-.0255550045201468	.05845502668887
Hungary	HUN	34800037	34803667	0	1.0422	-1.3452	-1.1926	.7113	-.0408	1.0062	-.6852	-1.1252
Hungary	HUN	34800037	34804119	0	.4349	.7308	-.4806	-.3255	.2278	-.421	.0254	1.4234
Hungary	HUN	34800037	34805210	0	-.2815	-2.9627	-2.664	-2.6893	-3.7095	-1.6678	-2.3136710441245	-2.33160592072345
Hungary	HUN	34800037	34804515	0	.3813	-.241569342919954	.148947254891222	.237564550167986	.226562699606047	-.0625345515744953	-.025570318548665	.0585615837868295
Hungary	HUN	34800037	34800059	0	-.9504	1.127	1.9359	.8737	.6727	.6435	1.6284	2.0955
Hungary	HUN	34800037	34804388	0	.695	-.122389109179921	.24655581535256	.483850948892907	.7056	.114010856777043	.0779266414040451	.1216
Hungary	HUN	34800037	34803004	0	.2528	-.4516	.586	.7399	.4054	.9074	1.2798	2.0955
Hungary	HUN	34800037	34801800	1	-.1066	-.399611572675608	-.326314117184487	1.1897	.7759	.7809	-.2852	-.8028
Hungary	HUN	34800037	34805014	1	.0988	-1.1033	-.9285	.4026	-.1964	.0492	-.9906	-.4607
Hungary	HUN	34800037	34800659	1	.5074	-1.0688	-.691	.1968	-.2463	-.4318	-.454	-.4607
Hungary	HUN	34800037	34804960	0	.9459	-1.813	-.6241	-.0742	.0116	.0305	.1922	.1216
Hungary	HUN	34800037	34803347	0	.4553	.0169999623781208	.383824216711718	.6897	.9886	.271335924433003	.266586449230377	.325472351885342
Hungary	HUN	34800038	34802767	1	-1.5088	-.1764	-.0576919628626936	.7229	-.1784	.1387	.0854813154107116	-.187935441680838
Hungary	HUN	34800038	34804601	1	-2.5277	-.361303854253062	-.207071063558346	.118200983954817	.0222453664023447	-.0247488111524802	.0239280247394504	-.285854636173302
Hungary	HUN	34800038	34801213	0	-2.7002	-1.3452	-1.1926	1.2836	.9418	1.3193	.5755	.1216
Hungary	HUN	34800039	34803160	1	1.387	1.1493	1.9359	-.2722	.4958	.5403	.1693	1.1232
Hungary	HUN	34800039	34800825	1	-.8146	-.290792616245242	.00258688808687754	.18849377366942	.142567134539596	-.0470007024955376	-.0052213777654896	-.083029120046213
Hungary	HUN	34800039	34804848	1	.5235	-.8785	-.6446	-1.6312	-2.0439	-1.6678	.5755	.1216
Hungary	HUN	34800039	34802004	1	-1.3282	-.9334	.0226	-.3898	-1.4582	-1.6678	-2.1355	-1.8806
Hungary	HUN	34800039	34805454	1	-.7849	-.0862	.0226	-.8346	-1.184	.3799	.5755	.1216
Hungary	HUN	34800039	34800211	1	.8261	.3678	.586	.9891	.6387	.4727	.3839	.3899
Hungary	HUN	34800039	34803443	1	-.6183	-1.4817	-.3802	.2704	-.6587	-1.6678	-2.1355	-1.5367
Hungary	HUN	34800039	34805143	1	-.9436	-.7306	.1386	.5984	-.1184	-1.6678	.1701	-.4607
Hungary	HUN	34800039	34801159	1	-.1626	-.622351937506972	-.426889743556169	.0636422132778786	-.127633528176652	-.203370828369209	-.469964053279841	-.8198
Hungary	HUN	34800039	34800472	1	-1.1137	.6606	.4683	-.3799	-.3614	-1.6678	-1.0396	-.9101
Hungary	HUN	34800039	34800095	1	-.2412	-.59	.0226	.3553	-.2903	.0706	-.6852	-.6353
Hungary	HUN	34800039	34801012	1	.6678	-.32621863266232	.0930407288301568	.3417	-.0661	-.0790423006352229	-.107361376512444	-.0182676661612028
Hungary	HUN	34800039	34803478	1	-.9042	-1.0688	-.4728	.1673	.0115	-.4562	-1.0808	-.7496
Hungary	HUN	34800039	34802982	1	-.3006	.67	1.4967	.5588	-.0343	-.0745	1.1176	-.0998
Hungary	HUN	34800039	34800079	1	-.8647	.6636	-.1587	-.1585	.4001	-.7368	-2.1355	-.4607
Hungary	HUN	34800039	34805453	1	-1.3701	-.4998	-.691	.0036	-.1731	-.0594	.9863	-.4607
Hungary	HUN	34800039	34804840	1	-.4753	-.089	.0226	.2658	.5138	-.1778	.5755	-.4784
Hungary	HUN	34800039	34803059	1	-.3439	-1.1522	.2753	-.0828	.0756	-.0294	-.1026	-.3208
Hungary	HUN	34800039	34801020	1	.7003	.221	.4173	.2989	.6629	.5259	-.6852	1.1232
Hungary	HUN	34800039	34805660	1	-.7408	-.7353	.0226	-1.6205	.0046	-.2942	-2.1355	-.3856
Hungary	HUN	34800039	34800371	1	.2298	-1.1442	.0226	.3049	.288	.1559	.5755	-.1563
Hungary	HUN	34800039	34802423	0	.2301	-1.1098	-1.1657	-.4904	.1996	-1.6678	-1.5537	.3236
Hungary	HUN	34800039	34800377	0	.5235	-.213	-1.088	.0507	-.0408	.055	.5755	-.419
Hungary	HUN	34800039	34804048	0	-.8097	-.7815	.0226	.7113	.8779	1.0062	-.274	-.1314
Hungary	HUN	34800039	34801680	0	.8755	-.59	-.691	.4046	-.157	.5168	.3482	.1216
Hungary	HUN	34800039	34802755	0	1.0836	-.5857	.775	.0648	-.5615	-.2979	.1648	.4777
Hungary	HUN	34800039	34804120	1	1.0681	.6544	.7162	-.024	.1493	.0706	.0754	.0397
Hungary	HUN	34800039	34800083	1	-.2508	.5068	.8348	-.1135	-.6476	.204	.1701	.149
Hungary	HUN	34800039	34800291	1	.0844	-.59	-.9607	-.2621	-.048	-.4318	-.6852	-1.1252
Hungary	HUN	34800039	34801246	1	-1.0983	.3875	-.227	.6367	.4637	.6324	.1701	-.2503
Hungary	HUN	34800039	34805747	1	.3682	-.2479	-.4728	.0173	.0253	.0587	.3482	-.2503
Hungary	HUN	34800039	34804157	0	.3932	-1.2201	-.3802	-.0383	.4448	-.0275	-.7726	2.0955
Hungary	HUN	34800039	34801230	0	-.0856	-.59	.0226	.2282	-.2059	.5489	.5755	.1216
Hungary	HUN	34800040	34803713	1	-.8175	-.8283	.9192	-.1035	-.1512	-1.6678	-.5828	.1216
Hungary	HUN	34800040	34803110	1	-1.7711	-.0862	-.4246	.7113	.8779	1.0062	.5755	.1216
Hungary	HUN	34800040	34806232	0	-2.1411	-.326743715579939	-.143177907551122	.162317856046549	.1051	-.00729584523952103	.038178851133191	-.221013242161235
Hungary	HUN	34800040	34803288	0	.7948	.631	1.9359	3.6039	4.8357	3.6292	2.4277	2.0955
Hungary	HUN	34800040	34805793	0	.4538	-.0862	.0226	1.2836	.6885	1.2661	.5755	.1216
Hungary	HUN	34800040	34801586	0	-.3243	-1.1363	-.7638	-1.2502	-.3948	-.7368	-.5832	.1216
Hungary	HUN	34800040	34803779	0	.0426	-.0862	.0226	.7113	1.2165	-.3646	.5755	-.6774
Hungary	HUN	34800040	34803232	0	-1.6173	.6636	-1.3006	-.4446	-.7049	-1.5939	.9246	-.3036
Hungary	HUN	34800040	34805461	0	-.047	.9349	1.4967	.4323	1.7417	.4805	2.4277	2.0955
Hungary	HUN	34800040	34805430	0	.0067	-.2662	1.4967	-.2355	.6993	-.6274	.5755	.2286
Hungary	HUN	34800040	34801357	0	-1.314	-.7221	.4173	-.6418	.5956	-1.6678	-.5832	1.1013
Hungary	HUN	34800040	34804706	0	-1.4357	-.8939	.0226	-.7035	.7879	-1.6678	.5755	.1216
Hungary	HUN	34800040	34803909	0	-1.1272	.7332	1.036	-.8941	-.2933	-1.2919	.1648	.6905
Hungary	HUN	34800040	34801805	0	-.9679	-.253	-.495458791970985	.2235	-.053713915667415	-.0496392874526151	-.41493511463739	-1.1039
Hungary	HUN	34800040	34806053	0	-2.7064	-.9354	-1.1926	.6859	.0226	.1773	.0447	.1216
Hungary	HUN	34800040	34801675	0	-2.4279	-.891	-1.0488	-.1866	-.2034	-1.6678	-.1972	-1.1252
Hungary	HUN	34800040	34800795	0	-1.6186	-.5717	.0226	-2.6893	.4848	.0981	.5755	.1216
Hungary	HUN	34800040	34802134	0	-.3439	-.0862	-.542	.592	-.0408	.3437	.5755	.7334
Hungary	HUN	34800040	34804537	0	-.7229	.468	-.6446	.7484	.1964	.9929	-.7108	-1.1304
Hungary	HUN	34800040	34800848	0	1.185	-.2662	-.5034	1.2468	.3958	1.3299	.0256	-.1563
Hungary	HUN	34800040	34801734	0	-.7268	-1.1429	-2.664	.7113	.0217	.518	-.3583	.9888
Hungary	HUN	34800040	34801222	0	-1.3245	-.5616	.0226	.2233	1.1192	-1.6678	2.4277	.9883
Hungary	HUN	34800040	34800742	0	-.0492	-.0862	-.227	.9989	.6367	-1.6678	.5755	.8567
Hungary	HUN	34800041	34804989	0	.8579	-.7221	.8038	-.2802	.8298	-1.6678	-.2673	.7435
Hungary	HUN	34800041	34802195	0	.3515	-.4203	.0226	.0478	-.3799	-.219	-.3733	-.5265
Hungary	HUN	34800041	34803822	0	.5997	-.089	-1.0611	.1457	.1136	.0547	-.6852	-.4607
Hungary	HUN	34800041	34800525	0	.8242	.3266	.5563	-.6267	.4718	.1215	1.3958	.9339
Hungary	HUN	34800041	34800879	1	.9967	-.269	-1.5883	.1083	.0859	-.4817	-1.5537	-1.0788
Hungary	HUN	34800041	34806005	1	.4039	-1.0212	-.5034	-1.0059	-.7556	-1.6678	-.6852	-.7108
Hungary	HUN	34800041	34800840	0	.4944	.2403	.8038	.7594	.619	.5406	.5755	2.0955
Hungary	HUN	34800041	34804448	0	1.2131	-.7065	-.5907	.6422	4.8357	1.0076	.5755	-.5251
Hungary	HUN	34800041	34805361	1	1.124	-.529811348855244	-.0494035549628079	.0497	-.701	-.341609045466738	-.360121965922089	-.192983977285542
Hungary	HUN	34800041	34802241	0	1.3533	.96	1.9359	-.0397	.6954	.1773	1.1417	2.0955
Hungary	HUN	34800041	34804562	0	1.1108	-1.3182	1.9359	-2.6893	.2401	-1.0529	-2.1355	2.0955
Hungary	HUN	34800041	34804211	1	.9724	-.7221	-.7638	-.9002	-.9911	-.4932	-2.1355	-2.3095
Hungary	HUN	34800041	34803063	0	1.2754	-.9363	.0226	.0383	-.2549	-.0019	.5755	-.7507
Hungary	HUN	34800041	34802463	0	-.0515	2.6352	.8348	.5473	.4348	-.1514	1.2034	2.0955
Hungary	HUN	34800041	34804570	1	.7882	.0789	.0226	.2034	-.0144	-.1786	-1.2871	-.4607
Hungary	HUN	34800041	34802798	0	.8859	.0441	.6847	-.4694	.7137	.2755	-.309	1.515
Hungary	HUN	34800041	34803769	1	1.181	-1.095	-1.9313	.0167	-.8837	-1.6678	-1.2835	-1.4637
Hungary	HUN	34800041	34804260	0	.8715	2.6352	1.0433	.1168	.8208	-.3331	1.6284	.7099
Hungary	HUN	34800041	34804287	1	.4836	-.7243	-.3802	-.3355	-.2924	-.4318	-1.2624	-.2895
Hungary	HUN	34800041	34800215	1	.8008	-1.1033	-2.664	.0951	-.7676	-1.6678	-2.1355	-1.7277
Hungary	HUN	34800041	34806044	1	1.2958	-.2662	-.6843	-.6286	-.5451	-.8849	-.4948	-.959
Hungary	HUN	34800041	34800835	1	1.3458	-.5925	-.9607	-.8921	-.4795	-1.6678	-.6852	-.8198
Hungary	HUN	34800041	34801053	1	.7058	-.891	-.3048	.0151	.3287	-.0045	.3482	-.7108
Hungary	HUN	34800041	34804534	1	.8453	-.8398	-.6587	-.328	-.439	-.4393	-1.5537	-.6353
Hungary	HUN	34800041	34802899	1	.4188	-.5034	.0226	.2464	-.7185	-1.0529	-.4948	-.3109
Hungary	HUN	34800041	34805907	1	.4191	-.8324	-.1587	-.1364	-.5248	-.4795	-1.0571	-.1865
Hungary	HUN	34800041	34800794	0	1.5122	-.7114	-.7638	-.3467	-.2665	-.7793	-.3733	-.1563
Hungary	HUN	34800041	34806029	1	1.2502	.6492	.4173	-.3912	.1869	-.3435	.3482	.1238
Hungary	HUN	34800041	34806141	0	-.449	.0377	.8348	-.0395	.0421	-.1832	-.7651	.0388
Hungary	HUN	34800041	34804896	0	.173	-1.2123	-1.9803	.6333	-.2663	1.0196	-1.4541	-.6924
Hungary	HUN	34800041	34803298	1	.6644	-.5743	-.9607	.2677	.0427	.4459	-.6852	-.7108
Hungary	HUN	34800041	34802167	0	.9029	-.2353	1.9359	-.2641	.3465	-.5569	-.8661	-.1563
Hungary	HUN	34800041	34801535	0	1.4452	.0789	.0226	1.2836	1.2327	.4394	2.4277	2.0955
Hungary	HUN	34800041	34802665	0	.832	.1973	.5462	.1259	.1512	-.1787	-.0379	-.0274
Hungary	HUN	34800042	34805364	1	.9969	-.2366	-.9607	.1053	-.3482	-1.2919	-.6852	-.8947
Hungary	HUN	34800042	34803380	1	.3157	-.59	-.7902	-.2908	-.3208	-.430264268251604	-.6852	-.5093
Hungary	HUN	34800042	34804917	1	-.0721	-.5743	-.7638	-.8275	-.9395	-1.6678	-2.1355	-1.6557
Hungary	HUN	34800042	34800156	1	1.216	-1.1429	-.924326175554811	-.0906713097330632	-.457118698782482	-.432463996677945	-1.0836663293006	-1.6557
Hungary	HUN	34800042	34803823	1	1.1015	-.2509	-1.231	-.3038	.2121	-.6742	.2287	-.2432
Hungary	HUN	34800042	34806028	1	.381	-.7737	.0226	-.146	-.2565	-.526	-.6852	-.6353
Hungary	HUN	34800042	34803024	1	.0423	.3266	-.1587	-.299	.42	.0661	-.7838	.8567
Hungary	HUN	34800042	34800070	1	.6612	.3376	1.9359	-.4233	.5113	-.1211	-.4805	.7627
Hungary	HUN	34800042	34802356	1	-.9524	-.7221	.0226	-1.1465	-.2759	-1.0529	-.3733	.1216
Hungary	HUN	34800042	34800431	1	.485	-.7136	-.1575310043754	.1845	-.3949	-.8437	-.367024712879053	-.253618566681616
Hungary	HUN	34800042	34804818	1	.1396	-.33334528748993	.0557189036949505	-.3117	.0082	-.338176507031032	-.166510139785875	-.0326099860003148
Hungary	HUN	34800042	34801927	1	-.0447	-.7136	-.3802	.2419	-.205	.9888	-1.2871	-1.0169
Hungary	HUN	34800042	34802188	1	.8545	.7855	-.1587	-.5805	-.1851	-1.029	-.6852	.9097
Hungary	HUN	34800042	34800194	1	-.1795	-.4998	1.9359	.0214	-.4306	.1896	-.1972	-.4607
Hungary	HUN	34800042	34806000	1	.8765	-.410722994352523	-.7638	1.13908759315909	.719645536026794	1.9027	-.0344055207265268	-.361608580767971
Hungary	HUN	34800042	34802113	1	.3548	-.4203	-.4728	-.5563	.3078	.3463	-.7867	-.1563
Hungary	HUN	34800042	34800042	1	1.3687	1.4003	.8038	.3464	.1953	.7677	.5755	-.2503
Hungary	HUN	34800042	34805928	1	1.1648	-.3466	1.1657	-.693	.1538	-.4384	-.6852	.346
Hungary	HUN	34800042	34804878	0	.3843	.5404	1.036	-.1131	.2185	-.2306	-.9941	-.5912
Hungary	HUN	34800042	34805596	0	.1531	-.386767595457257	.0106348816781753	-.2018	-.1271	-.4567	-.205993140678544	-.0857990716750072
Hungary	HUN	34800042	34801263	0	.527	-.7938	1.9359	-.1183	-.2026	-.1482	1.0645	.3092
Hungary	HUN	34800042	34803130	0	.7972	-.4166	-.7638	-.3949	-.3319	-.5037	-.3912	-.2709
Hungary	HUN	34800042	34804788	0	.8978	-1.1763	.0226	-.4507	.1283	-.2942	-1.2871	-.7496
Hungary	HUN	34800042	34801323	0	1.0594	-.812	-.4728	.3004	.9186	.6736	-.414	-.3297
Hungary	HUN	34800042	34804117	0	-.8651	-.817	-1.0735	3.6039	.2608	3.6292	-1.1941	-1.2263
Hungary	HUN	34800042	34801419	0	1.3721	-.202361931159293	.264100663039478	.4906	.2692	.015850746424131	-.0164462834326767	.163338384978859
Hungary	HUN	34800042	34800100	0	-.2975	.967	1.9359	.051	-.2665	-.0062	1.1176	1.515
Hungary	HUN	34800042	34800140	0	.7455	-.2479	1.9359	-.2459	.1631	-.1848	-.4771	1.1013
Hungary	HUN	34800042	34804849	0	1.6313	-1.3452	-.029987946395723	1.2836	1.6223	.4394	-.0823	.1216
Hungary	HUN	34800042	34805129	1	1.1559	.5344	1.9359	.1048	.8414	.6989	-.454	-.2503
Hungary	HUN	34800042	34804681	1	.1936	-.7221	-.7638	-.4379	.5024	.2859	-.5974	-.4607
Hungary	HUN	34800042	34800661	1	.53	.2954	.0226	.3948	-.2917	.7153	-1.2871	1.0383
Hungary	HUN	34800042	34805075	0	-.2812	.9535	-.5544	-1.4389	-.5121	-.6274	-.2852	1.515
Hungary	HUN	34800043	34802237	1	-2.707	-1.3452	-1.1926	.1053	-.1502	.4394	-.6852	-1.1252
Hungary	HUN	34800043	34802084	1	-.802	-.0862	-.9947	1.1386	.7796	.4269	-.024731794225665	-.487946959081371
Hungary	HUN	34800043	34800910	1	-.234	-.0862	-.227	.6773	.1985	.9467	.204037817290121	.2205
Hungary	HUN	34800043	34804430	0	-1.4451	-.8399	-.2392	-.3462	.7248	-.225498463018425	-.223486581450611	-.4423
Hungary	HUN	34800043	34800690	0	-1.7634	2.6352	-.6861	3.6039	4.8357	3.6292	2.4277	-1.1252
Hungary	HUN	34800043	34802471	1	-2.1346	-.822605473899388	-.583475580242193	-.589117289404376	-1.3764	-.605326901847456	-.516097573389861	-.72758787803184
Hungary	HUN	34800043	34802446	0	-2.804	-.1687	-.5687	.247	.699	.0862258754664372	-.5622	-.1079
Hungary	HUN	34800043	34806172	0	-1.6833	-.8189	-1.1019	.4782	1.0679	.5034	-1.5588	-.8531
Hungary	HUN	34800043	34805414	0	-2.0375	-1.6546	-.905441861000629	.340181691123869	-.7533	1.1038	.1747	-1.0976
Hungary	HUN	34800044	34802556	1	.944	.1245	.7162	-.1376	-.1684	-1.0529	-.414	-.1563
Hungary	HUN	34800044	34805310	1	.7476	-.59	-.7638	.087	-.5254	.148	-.5828	-.7108
Hungary	HUN	34800044	34800466	1	-.0473	-.2479	-.4728	-.7919	-.2512	-1.0529	-.2821	-.4377
Hungary	HUN	34800044	34803425	1	1.0751	.4521	1.9359	-.1487	-.1718	-.8768	-.2852	-.6774
Hungary	HUN	34800044	34802661	1	-1.0299	-.0088	1.9359	1.0216	1.1541	.2092	1.3958	2.0955
Hungary	HUN	34800044	34800131	1	-.4419	-.0306	.8038	-.5695	.2168	-.1093	.0221	-.2503
Hungary	HUN	34800044	34801831	1	-.177443051823326	-.264567220634232	.0805654186053781	.214637921339364	.187318667191252	-.0552768960506725	-.0160629774042854	-.00759179188796508
Hungary	HUN	34800044	34804963	1	.1819	.5177	1.9359	1.0846	.1547	-.2306	2.4277	.2286
Hungary	HUN	34800044	34804087	1	-1.0154	-1.0249	-.691	-.338546091894253	-.4364	-.801	-.8913	-.4607
Hungary	HUN	34800044	34804673	1	.2137	-1.7372	-.6843	-.1003	-1.1895	-1.6678	-2.1355	-1.9616
Hungary	HUN	34800044	34802475	1	.8402	-.2509	.8038	.8413	.9393	.4668	1.1176	.9339
Hungary	HUN	34800044	34802928	1	1.0901	2.6352	1.9359	-.6511	-.4759	-.7368	-.6852	-.4607
Hungary	HUN	34800044	34803161	1	-.2542	-1.184	-.7638	.426	-.5111	-.4863	-1.2624	-.946
Hungary	HUN	34800044	34804719	1	-.177443051823326	-.264567220634232	.0805654186053781	.214637921339364	.187318667191252	-.0552768960506725	-.0160629774042854	-.00759179188796508
Hungary	HUN	34800044	34805312	1	.5785	.2032	.0226	.5727	.2623	.6213	.0447	-.4607
Hungary	HUN	34800044	34802254	1	.2331	-.4343	.4173	.4349	.1256	-.12	-.1727	-.6774
Hungary	HUN	34800044	34805679	1	-1.0516	-.8357	-.7638	.5553	-.6009	-.0607	-.3055	-.6774
Hungary	HUN	34800044	34800344	0	.8953	.1221	1.9359	.6112	.456	.7215	.3482	.6559
Hungary	HUN	34800044	34803540	0	1.0603	-.213621686269841	.232046752391138	.265425623202961	.274253132485152	-.0713542551656086	-.0371239022862486	.138952994358479
Hungary	HUN	34800044	34804380	0	.6888	1.1493	.0226	-1.0616	.3594	-.2224	.1922	.1216
Hungary	HUN	34800044	34805261	0	-.0414	-.2857	-2.664	1.2836	.6352	-1.5744	-2.1355	-1.5298
Hungary	HUN	34800044	34800701	0	.4601	-.7221	.4173	-.2686	.3989	-1.6678	-.5832	1.2147
Hungary	HUN	34800044	34803858	0	.7425	-.7221	.0226	.1053	.2122	-.3646	.5755	.1216
Hungary	HUN	34800044	34800576	0	.8748	1.7162	1.4967	.1919	.5816	.7164	.1875	2.0955
Hungary	HUN	34800044	34805392	0	-1.0431	.2633	.1386	-.2981	-.2781	-.1651	-.5832	.8903
Hungary	HUN	34800044	34802859	0	.126	-.0862	.0226	1.1337	.41	1.6888	.5755	.1216
Hungary	HUN	34800044	34800517	0	.678	-.2479	.0226	-.2074	-.0705	-1.6678	.8038	.1216
Hungary	HUN	34800044	34805699	0	-.3034	-.4998	.0226	.5663	-.1435	.7895	-.0553	-.6774
Hungary	HUN	34800044	34802639	0	1.3487	-1.3452	-1.1926	-1.1481	.5802	-.1832	.5755	.1216
Hungary	HUN	34800044	34805306	1	.4543	-.4203	.5462	-.2872	.3359	-.2666	-1.5596	-.1563
Hungary	HUN	34800044	34802805	1	.5969	.468	1.9359	.3587	.2804	.5663	2.4277	1.3857
Hungary	HUN	34800044	34801370	0	.7031	1.4003	1.9359	.017	.5306	-.7368	-.6852	2.0955
Hungary	HUN	34800045	34804484	0	-.177443051823326	-.264567220634232	.0805654186053781	.214637921339364	.187318667191252	-.0552768960506725	-.0160629774042854	-.00759179188796508
Hungary	HUN	34800045	34804744	1	-.177443051823326	-.264567220634232	.0805654186053781	.214637921339364	.187318667191252	-.0552768960506725	-.0160629774042854	-.00759179188796508
Hungary	HUN	34800045	34803177	1	1.3426	-2.2005	-1.1926	3.6039	.0888	-.7368	-1.1501	2.0955
Hungary	HUN	34800046	34802125	1	-.1629	-.948	-.9557	.9367	.1855	.4001	-.176	-.7496
Hungary	HUN	34800046	34803025	1	-.8885	-1.1763	.1386	-.465	-.4736	-.8768	-.9789	-.1563
Hungary	HUN	34800046	34804938	1	-.2823	.0789	.0226	-2.6893	-1.5403	-1.6678	-2.1355	-1.9916
Hungary	HUN	34800046	34804798	1	-.946	.3266	-1.2374	.2766	.6374	-.7368	-.6852	-.1563
Hungary	HUN	34800046	34803183	1	.0705	1.4003	1.9359	.3204	.9335	.216	2.4277	2.0955
Hungary	HUN	34800046	34803702	1	-.2103	-.0862	.0226	-.0026	.22	-1.6678	.5755	.1216
Hungary	HUN	34800046	34804546	1	-1.1895	.0278	.8116	-.3475	.067	-.2942	-.3876	.0729
Hungary	HUN	34800046	34800602	1	-.5778	-.4314	.0226	.7201	1.0254	-.2508	.5755	-1.0633
Hungary	HUN	34800046	34800216	1	.1964	-.0933	.4173	.1803	-.0255	-.0062	.3482	-.4607
Hungary	HUN	34800046	34802527	1	.663	-.2366	.0226	-1.4373	.4464	.5101	-.6852	.1216
Hungary	HUN	34800046	34804672	1	.7601	.0566	-.3802	.815454782259511	1.1171	.4797	.5755	.1216
Hungary	HUN	34800046	34800971	1	-2.1625	-.9279	-1.4945	-.5105	-.4678	-1.6678	-.454	-.8443
Hungary	HUN	34800046	34802986	1	-.8761	-1.3452	1.013	.0384	-.331	-1.0529	-.2852	1.1508
Hungary	HUN	34800046	34805613	1	.4498	-1.3452	-1.1926	.1053	-.8452	-.7368	.5755	.1216
Hungary	HUN	34800046	34805162	1	-.9387	.215	1.4967	.5397	.1634	.317	.5755	.4994
Hungary	HUN	34800046	34805895	1	-1.1676	.6583	1.9359	1.0218	1.0301	-.4283	-.2852	.4104
Hungary	HUN	34800046	34803841	1	.758	-.0862	.0226	.7113	.2093	1.0062	.5755	.1216
Hungary	HUN	34800046	34802261	0	-.4972	2.6352	.0226	.9359	.6888	1.193	.5755	.1216
Hungary	HUN	34800046	34803320	0	-.2093	-.1473	-.7249	.7113	-.0408	1.0062	-.4801	-.7507
Hungary	HUN	34800046	34803626	0	-1.2577	-.7221	-.3802	.9811	.84	.3463	-.2852	-.4607
Hungary	HUN	34800046	34803077	0	-1.2376	-.472972658500478	-.439921396770382	1.6572	1.0126	1.5643	-1.2871	-.68053819732564
Hungary	HUN	34800046	34800293	0	-.2178	-.2431	1.4967	-.2301	.2722	-.6274	-.0651	.6377
Hungary	HUN	34800046	34804330	0	-.0751	-.4025	-.227	-.367	-.0964	-.2473	.5755	-.1563
Hungary	HUN	34800046	34805563	0	-.8878	-1.3452	.0226	-2.6893	-1.9806	-.0938	.5755	-.1563
Hungary	HUN	34800046	34801307	0	-.847	-.7221	.0226	.0718	.1036	-.3901	.4251	-.7496
Hungary	HUN	34800046	34801320	0	-.166421127025447	-.198527762205971	.140224635603052	.314461379937977	.384	.0236254713077539	.0570074102178532	.060781519697586
Hungary	HUN	34800046	34803033	0	-.624	-1.4435	1.9359	3.6039	-3.7095	-1.6678	2.4277	2.0955
Hungary	HUN	34800046	34804613	0	.7178	-.6447	-.7638	.132	-.122	.3412	-1.0753	-.8443
Hungary	HUN	34800046	34801156	0	-.7002	.2773	1.9359	-.1584	.9134	-1.6678	-.2735	.9883
Hungary	HUN	34800046	34803055	1	-.8081	-.4314	-.3802	-.1171	.1563	-.5676	-.309	-.1563
Hungary	HUN	34800046	34802908	0	-1.259	-.5857	.0226	-1.6205	-.3865	-1.6678	-.6852	.1216
Hungary	HUN	34800046	34804950	0	-.7114	-.0862	.0226	.1659	.6348	.5406	.5755	-.3297
Hungary	HUN	34800046	34804362	0	-.9038	-.2624	.0226	-.1367	.4873	-.2593	.5755	1.515
Hungary	HUN	34800046	34805992	0	.415	.8762	1.9359	.1955	.5229	.0641	2.4277	1.515
Hungary	HUN	34800047	34804577	1	-.421	-.4203	.0226	-.2032	-.0781	.1886	-.6852	.1216
Hungary	HUN	34800047	34805748	1	-.4874	.0666	-.112934810927199	-.0511	.0632	1.0497	-.0823	-.5813
Hungary	HUN	34800047	34803270	1	.3159	.1393	1.9359	.1309	.3055	-.006	-2.1355	.9883
Hungary	HUN	34800047	34805960	1	1.2318	-.4166	1.2899	-.7311	-.6422	-.7368	-1.2871	.3216
Hungary	HUN	34800047	34800195	1	.6399	-.3141	.4802	.5115	.7817	-.1061	-2.1355	-.3471
Hungary	HUN	34800047	34800911	0	.5936	-.0862	.0226	.643	1.0066	.9399	.5755	.1216
Hungary	HUN	34800047	34804560	0	-.8248	-.2479	.0226	-.5617	.0305	-1.6678	.075	-.222
Hungary	HUN	34800047	34805709	0	-.177443051823326	-.264567220634232	.0805654186053781	.214637921339364	.187318667191252	-.0552768960506725	-.0160629774042854	-.00759179188796508
Hungary	HUN	34800047	34804663	0	-.7865	-.7306	.0226	-.2542	-.0477	-1.6678	-.7026	.1216
Hungary	HUN	34800047	34802891	0	-.2853	-.269006615266001	.0673653328979316	.210212280234092	.179743196576282	-.053875914735267	-.0142277280928872	-.0203617067684896
Hungary	HUN	34800047	34803654	0	-.8222	-1.1755	-.8873	-.485	-.4878	-1.3198	-2.1355	-1.2058
Hungary	HUN	34800047	34801884	0	.4059	-.597495986384687	-.165385628637803	-.302236369594506	-.8379	-.49304552971209	-.424682337684487	-.303533583637829
Hungary	HUN	34800047	34804899	0	-.3148	-.59	.586	.1296	.3126	.4055	-.5832	.4777
Hungary	HUN	34800047	34804043	0	.7128	-.9939	1.0108	-.3191	.095	-1.6678	1.2798	1.515
Hungary	HUN	34800047	34805715	0	-.2228	-.5743	1.9359	.4953	.5548	-1.6678	.249577077642733	.4994
Hungary	HUN	34800047	34804253	0	.8431	.802	-.5544	-.3006	-.0917	-1.6678	1.1171	.5256
Hungary	HUN	34800047	34805385	0	-.4031	2.6352	1.9359	-.0381	.3488	-.0695	2.4277	2.0955
Hungary	HUN	34800047	34805968	0	-.6756	-.6616	.0226	-.0544	.3782	-.1005	.075	.3754
Hungary	HUN	34800047	34802022	0	.9082	-.7199	-1.0611	.4671	.204	.9013	.3482	-.5251
Hungary	HUN	34800047	34804377	0	-.177443051823326	-.264567220634232	.0805654186053781	.214637921339364	.187318667191252	-.0552768960506725	-.0160629774042854	-.00759179188796508
Hungary	HUN	34800047	34805200	0	-.2156	-.7815	.6496	-.2104	.5397	-.8849	.9628	.5553
Hungary	HUN	34800047	34800073	0	.0253	-1.0641	1.9359	.7113	.1441	1.0062	1.8077	2.0955
Hungary	HUN	34800047	34802789	0	-1.6424	-1.6403	-.2626	.1805	-.1609	-1.6678	.2724	-1.0344
Hungary	HUN	34800047	34802378	0	.218	-.8842	1.9359	-.0735	.5361	.0696	-.768	2.0955
Hungary	HUN	34800047	34802738	0	-1.0187	-1.034	.0226	.7113	-.3237	-.2679	.5755	.1216
Hungary	HUN	34800047	34801298	0	-1.4183	-.6447	.0226	1.0853	.8116	.802	.5755	.1216
Hungary	HUN	34800047	34800103	0	1.1494	-1.05352019886955	-1.5502	.0958	-.0527	-.287841589502324	-.808322826634626	-.934122221946969
Hungary	HUN	34800047	34803910	0	-.0418	-1.2223	.0226	.0623	-.0693	.0419	-.2617	-.2726
Hungary	HUN	34800047	34800174	1	-.2334	-1.60328876283525	-1.35680883721683	-.4037	-3.3092	-.3824	-1.41914375774943	-1.9384
Hungary	HUN	34800047	34800769	0	1.4576	-.817	-.6777	.6333	.3773	-1.6678	2.4277	-.3917
Hungary	HUN	34800047	34801712	0	1.0282	-.214942923056981	.228118189990921	.264108479691293	.271998547955815	-.0709373001062938	-.0365777019357678	.135152457864591
Hungary	HUN	34800047	34805945	0	.2194	.0591	.5966	.8113	.7322	.6348	1.1417	2.0955
Hungary	HUN	34800047	34806036	0	-.082	-.817	-.7584	.6333	-.2222	1.0196	.0154	-.3917
Hungary	HUN	34800048	34802389	1	-1.0253	-.983	-.7638	-.2179	.2426	-1.6678	-.6852	-.9299
Hungary	HUN	34800048	34801523	1	-1.8692	-.2509	.586	-.5778	.3803	-.4708	-.2852	-.222
Hungary	HUN	34800048	34800711	1	-1.846	-.0862	.0226	-2.6893	-1.7334	-1.6678	.5755	.1216
Hungary	HUN	34800048	34805555	1	-.4213	-1.1142	-.340819036751028	.6333	1.0198	-1.5939	-.0838	-.4256
Hungary	HUN	34800048	34805441	1	.3798	-1.1505	.0226	-.1529	.5545	-1.6678	.1701	2.0955
Hungary	HUN	34800048	34805348	1	-.3137	1.031	1.0043	3.6039	1.9674	.2393	1.6284	2.0955
Hungary	HUN	34800048	34802339	1	-2.1172	2.6352	-.5252	-.6119	-.0839	-.8768	-.0992	-.3657
Hungary	HUN	34800048	34800305	1	-.5228	-.0862	.0226	.821	-.1574	-.526	-.0817	-.9943
Hungary	HUN	34800048	34800871	1	-.5919	-.0862	.0226	.1998	.6247	.1981	.3482	-.4607
Hungary	HUN	34800048	34800373	1	-1.9278	-.0862	.0226	.6468	.1985	.1448	.19848786292517	-.0906314465996497
Hungary	HUN	34800048	34801324	1	-1.36	-1.273	.0226	1.2376	.6558	1.4498	-.6852	-.4607
Hungary	HUN	34800048	34805938	1	-.2733	.0682	.191110121854874	.239986416590985	.2148	-.00411607443825652	.0771380566488248	.0301
Hungary	HUN	34800048	34801859	1	-1.0439	-.4314	-.5034	.0351	.4505	.2292	-.0857	-.4607
Hungary	HUN	34800048	34804666	1	-1.3312	-1.3107	-.595533245085903	-.974	-.3955	-.3932	-.5758203142892	-.609534878559219
Hungary	HUN	34800048	34802281	1	-1.2774	-.5109	-.8099	.1053	-3.7095	.7125	-.178	-.4607
Hungary	HUN	34800048	34804838	1	-.1726	-.089	1.9359	-.663	.9234	.0515	.5755	.149
Hungary	HUN	34800048	34805784	1	-1.0977	-2.2046	-2.664	.148	-.2311	.0174	-2.1355	-2.5027
Hungary	HUN	34800048	34806176	0	-1.2846	-.983	-.4728	-1.4373	.2988	-.2436	.5755	.1216
Hungary	HUN	34800048	34802266	0	-1.5644	-.4516	.9192	-.496	.7569	.2791	.8107	-.2503
Hungary	HUN	34800048	34800913	0	-1.1163	-1.1299	.0226	-2.6893	-.464	-1.2919	-.5753	-.8961
Hungary	HUN	34800048	34804618	0	.5179	-.5971	.9726	3.6039	.9491	-.424	1.3918	1.515
Hungary	HUN	34800048	34801657	0	-1.0137	-.4868	.6496	-.113	.1551	.169	.8038	-.1563
Hungary	HUN	34800048	34804587	0	-1.5596	.3427	.0226	.1053	.8836	.4641	.3473	-.6774
Hungary	HUN	34800048	34800204	0	-.6596	-1.5072	-.506600610142544	-.216653262228834	-.3151	-.7368	-.504814689818452	-.3856
Hungary	HUN	34800048	34804271	0	-1.4629	-.59	-.6315	-.2163	-.3656	-.6274	-.2668	-.5251
Hungary	HUN	34800048	34800957	0	-.2135	2.6352	1.9359	.2706	1.396	-.0327	2.4277	1.515
Hungary	HUN	34800048	34801018	1	-1.7711	-.7221	-.691	-.0666	-.5047	.2393	-.4801	-.959
Hungary	HUN	34800048	34805841	1	-.0175	.0666	.0226	-.7936	.123	-.1062	-.6852	-.1563
Hungary	HUN	34800048	34806156	1	-1.5068	-.0862	-1.1926	-.4468	.7644	-.0339	-.2004	-.1563
Hungary	HUN	34800048	34802516	1	-1.4882	-.7114	.0226	-.6916	-.1265	-.4384	.1693	-.1563
Hungary	HUN	34800049	34804423	1	.0314	.2141	.0226	-1.3915	-.3863	-.4612	.5755	-.7496
Hungary	HUN	34800049	34801220	1	.6978	-.0862	.0226	1.5383	.9297	-.1778	.5755	.1216
Hungary	HUN	34800049	34801691	1	-.5313	-.5743	-.7638	.3321	.7171	.342	-1.166	-.7496
Hungary	HUN	34800049	34803985	1	-.9185	.0608	-.227	.2152	.4592	-1.6678	-.8483	-.2274
Hungary	HUN	34800049	34805850	1	-.152	-.2548	-.6643	.5608	-.3164	-.4173	-.0553	-.7108
Hungary	HUN	34800049	34806012	1	-.0529	-.59	.0226	-.5892	-.8301	-1.5744	-.6852	-.4607
Hungary	HUN	34800049	34806039	1	-.2654	-1.2524	.0226	-.3447	-.3624	-.526	-2.1355	-.8443
Hungary	HUN	34800049	34801510	1	.7129	.0532	.4173	-.7771	-.4548	-.7054	-.6599	-.593
Hungary	HUN	34800049	34805867	1	-1.3127	.2032	1.9359	.5952	1.0329	-1.6678	.3482	.1216
Hungary	HUN	34800049	34800818	1	.1899	-1.0138	.0226	.3452	.8421	1.0567	.5755	.1907
Hungary	HUN	34800049	34801455	1	.1308	-.891	-.9607	-.2348	-.1792	-.1854	-.6852	-.6774
Hungary	HUN	34800049	34802493	1	-1.032	-1.3452	.0226	.8614	-.6585	-.0145	-.6852	-1.6872
Hungary	HUN	34800049	34802359	1	-.1688	-.983	-.7638	-.4488	-.4197	.1773	.1701	-.2503
Hungary	HUN	34800049	34802632	1	.9903	-2.9627	-2.664	.1053	-.7787	-1.6678	-.6852	-1.1252
Hungary	HUN	34800049	34803520	1	.3818	-.9363	.0226	.1053	.3966	-1.6678	.5755	-.222
Hungary	HUN	34800049	34800648	1	.0178	-.375455491512752	-.00127180421045843	.0424628335335919	-.1542	-.201143520185558	-.152221254753062	-.106088390952844
Hungary	HUN	34800049	34801338	1	-.2348	.7587	1.9359	.5843	.6375	-.7368	-.8686	.6314
Hungary	HUN	34800049	34800055	0	-.1866	-.2366	.0226	-.2323	.0804	-.4657	.8038	1.1508
Hungary	HUN	34800049	34804495	0	-.177443051823326	-.264567220634232	.0805654186053781	.214637921339364	.187318667191252	-.0552768960506725	-.0160629774042854	-.00759179188796508
Hungary	HUN	34800049	34802642	0	-.668	-1.7372	-2.664	-.2881	1.2755	-.8849	2.4277	-1.9616
Hungary	HUN	34800049	34802363	0	.5178	-.4203	.0226	.4806	.7366	.7881	.5755	.1216
Hungary	HUN	34800049	34800753	0	-.5374	-1.0201	-.7638	-.64	-.484	-.8849	-.1026	-.5251
Hungary	HUN	34800049	34803977	0	-.8782	-.7815	-.7249	.961	-.0829	.9921	-.1727	-.5251
Hungary	HUN	34800049	34805638	0	-.3981	-.6593	.4173	.1758	.1486	.5044	.075	-.0625
Hungary	HUN	34800049	34801536	1	.1303	2.6352	1.9359	.2961	-.0358	-.2574	-.5828	.0484
Hungary	HUN	34800049	34804402	1	.7453	-.59	.4173	-.0465	-.6086	-.6614	-.6852	-1.2688
Hungary	HUN	34800049	34802029	1	.601	-1.0487	-.6716	.5114	-.7865	1.0343	1.1417	-.3109
Hungary	HUN	34800049	34800984	1	-.4557	-.7737	.0226	.1667	-.1357	.0252	-.2852	.1216
Hungary	HUN	34800049	34803068	1	-1.29	-.4203	-.4806	.0808	-.0971	-.0147	-.6852	.1216
Hungary	HUN	34800049	34804281	1	-.1431	-.2509	-.4728	1.2836	-.4248	-.801	-.6852	-.222
Hungary	HUN	34800049	34803641	1	-.7355	-.506634603700449	-.179473297705691	-.2795	-.4919	-.372499822780914	-.269285197352482	-.290631843118934
Hungary	HUN	34800049	34804198	1	1.0096	-.7221	1.9359	.2671	.5897	-.5037	.3482	.4777
Hungary	HUN	34800049	34805852	0	.6489	-.891	.0226	-.6162	.0052	-.2406	-.3733	.1216
Hungary	HUN	34800050	34800600	1	-.1084	-1.3475	-1.2811	.5236	-.4858	.4229	-1.166	-1.221
Hungary	HUN	34800050	34802567	0	-.177443051823326	-.264567220634232	.0805654186053781	.214637921339364	.187318667191252	-.0552768960506725	-.0160629774042854	-.00759179188796508
Hungary	HUN	34800050	34800555	0	-.0299	-1.075	-1.0668	.7887	-.1281	.8982	-.3733	-.8531
Hungary	HUN	34800051	34800239	1	-.4483	-.6593	-.4728	1.2274	.3587	1.2098	.5755	.4994
Hungary	HUN	34800051	34803825	1	-1.4327	-1.1159	-.477960452902715	.0029	-.1199	.4647	-.278565816193502	-.507431899220801
Hungary	HUN	34800051	34802612	1	-.4539	-1.5019	-.5971	.6333	-.2585	.7812	.3379	-.8813
Hungary	HUN	34800051	34804931	0	-.3696	-.272476405333165	.0570482671553057	.206753239796907	.173822278326343	-.0527809206075338	-.0127933140883536	-.0303425549440273
Hungary	HUN	34800051	34801839	0	1.0492	2.6352	1.9359	3.6039	4.8357	3.6292	2.4277	2.0955
Hungary	HUN	34800051	34805401	0	-.2336	2.6352	1.9359	3.6039	4.7022	3.6292	2.4277	2.0955
Hungary	HUN	34800051	34800218	0	.3308	2.6352	1.9359	3.5979	4.8357	3.6292	2.4277	2.0955
Hungary	HUN	34800052	34805671	0	.5519	-.7737	-.3802	.0166	-.8509	-1.6678	-.2431	1.515
Hungary	HUN	34800052	34805204	0	-.0972	-.261264414653502	.090385974252474	.217930495017419	.192954640500523	-.0563191934473265	-.0174283600531809	.00190872670504099
Hungary	HUN	34800052	34802792	0	.1544	.744684720770181	1.9359	-2.6893	-.434737441529507	-1.6678	2.4277	2.0955
Hungary	HUN	34800052	34802382	0	-.9025	-2.9627	-2.664	-2.6893	-3.7095	-1.6678	-2.1355	-2.5027
Hungary	HUN	34800052	34800790	0	-1.0837	-.0862	.0226	.7113	.9824	.8496	.5755	.1216
Hungary	HUN	34800052	34804317	0	-.8782	1.3889	1.9359	1.6349	1.0547	1.3281	2.0386	2.0955
Hungary	HUN	34800052	34801498	0	.3227	2.6352	1.2341	.5965	.8509	-1.6622	.9542	.2589
Hungary	HUN	34800052	34802079	0	.2946	-.2662	-.227	.8977	.9507	.9616	-.0651	-.1563
Hungary	HUN	34800052	34805540	0	.63	-.231332844821451	.179384434608791	.247769334945303	.24403046198754	-.0657649790901211	-.0298020950958477	.0880068618562982
Hungary	HUN	34800052	34800894	0	-1.0945	-1.2802	-1.1926	.4171	.6022	.4394	.5755	.1216
Hungary	HUN	34800052	34801252	0	-.0281	-1.1408	-.6116	.3156	.354	.6933	.0993	-.9299
Hungary	HUN	34800052	34805887	0	-1.511	-.817	-.2737	.6333	.0666	1.343	-.5031	-.5998
Hungary	HUN	34800052	34801679	0	-.5189	.3815	-.4641	-2.6893	-.7106	-1.6678	-.6852	.9888
Hungary	HUN	34800052	34800198	0	.1074	-1.094	-.8229	.7183	-.4699	.0199803529720578	-.1845	-.9471
Hungary	HUN	34800052	34800020	0	-.6242	-.0013	-.2737	-.467315445554774	-.1372	-1.6678	-.8709	-1.5367
Hungary	HUN	34800052	34802177	0	-1.2286	-.929418754137732	-.56263892456549	-2.5077	-1.5632	-1.54436002229948	-.916897105024944	-.679331050738554
Hungary	HUN	34800052	34801560	0	-.4767	-1.5019	-1.1539	.1182	-.4193	.7395	-2.1355	2.0955
Hungary	HUN	34800052	34805197	0	-.177443051823326	-.264567220634232	.0805654186053781	.214637921339364	.187318667191252	-.0552768960506725	-.0160629774042854	-.00759179188796508
Hungary	HUN	34800052	34801087	0	-1.0515	-.0739	.0226	.5919	-.5093	.567	-.8738	.1216
Hungary	HUN	34800052	34805442	0	-1.1757	-2.9627	-.227	.2869	-.8143	-1.0529	.5755	-1.1252
Hungary	HUN	34800052	34802721	0	-.9922	-.298102636600265	-.0191487094918929	.181206400221686	.130093171536166	-.0446938109524129	-.00219940947124091	-.104056387376883
Hungary	HUN	34800052	34803379	0	.0524	2.6682	1.9359	-.5373	-3.7095	-1.6678	.371190189424162	.777691858820259
Hungary	HUN	34800052	34803267	0	-.2884	.8046	-1.5748	-.9836	-.2123	-1.6678	-.8709	1.0448
Hungary	HUN	34800052	34805397	0	-.0168	-.8907	-.7836	-.2815	-.3825	.7185	-.5832	-.2709
Hungary	HUN	34800052	34801219	0	-.505	-1.3171	-1.6665	.962	-.5222	.9679	-.2872	1.4234
Hungary	HUN	34800052	34805551	0	-.1532	2.6352	1.9359	3.6039	3.03232634564281	3.6292	2.4277	2.0955
Hungary	HUN	34800052	34801897	0	-1.3826	-.8264	-1.5438	1.2836	.1295	.5396	.0256	-.5912
Hungary	HUN	34800052	34800036	0	-.6304	-.4314	.7398	.732	.9334	.5712	-.0857	2.0955
Hungary	HUN	34800052	34802305	0	-.8448	.4507	-.1587	.9926	.6338	-.5106	.3482	-.7051
Hungary	HUN	34800052	34805124	0	-.4552	-.59	.4173	.5696	.6097	.5493	.1648	1.515
Hungary	HUN	34800053	34802549	0	-.6534	-.0862	.0226	1.2836	.8779	1.5721	.5755	.1216
Hungary	HUN	34800053	34801808	1	.7574	-.7681	-.7183	.6542	-.3958	-.8768	-.7899	-.7507
Hungary	HUN	34800053	34802211	1	1.3853	-.4203	.0226	.6697	-.0408	1.0062	.5755	.5759
Hungary	HUN	34800053	34801216	1	1.7424	-.8939	-.227	-.2121	.3473	-1.0529	.5755	.1216
Hungary	HUN	34800053	34806230	0	1.1617	-.8398	.4173	-.9364	-.1527	-1.6678	-.1566	.2286
Hungary	HUN	34800053	34801949	1	-.3198	-.0862	.0226	.7113	1.0835	1.0062	.5755	.1216
Hungary	HUN	34800053	34805573	0	.5397	-.0862	.0226	.1053	.0364	1.5721	.5755	.1216
Hungary	HUN	34800053	34804202	1	-.2936	-.8802	-.7902	.9336	.0606	1.1814	-.2668	-.9943
Hungary	HUN	34800053	34802775	0	-1.0185	-.5169	1.9359	.9471	1.0068	.5488	1.4834	2.0955
Hungary	HUN	34800053	34804002	1	.4844	2.6352	.0226	.7113	-.0408	1.0062	.5755	.1216
Hungary	HUN	34800053	34804098	1	-.5249	.3376	.2753	1.8684	1.1661	1.906	.7679	.5256
Hungary	HUN	34800053	34804843	1	.8868	-.4488	.0226	-.5695	-.1989	-.2942	.9	.1216
Hungary	HUN	34800053	34803427	1	-.5579	-.59	.0226	-.3582	-.5184	-.1091	-.4771	-.4607
Hungary	HUN	34800053	34802060	1	1.0319	-.7815	-.6843	.7113	.2717	1.0062	-.1727	-.5251
Hungary	HUN	34800053	34801476	1	1.1022	.0608	-.9607	.1598	.0133	-1.6678	.1693	-.7496
Hungary	HUN	34800053	34803581	1	.9942	-.4343	.0226	.056	.5052	.2743	.5755	.1216
Hungary	HUN	34800053	34803172	1	.1821	.1371	.0226	-.1623	.2668	-.1092	-2.1355	-.1563
Hungary	HUN	34800053	34801237	0	.9001	-1.322	-.3802	-.9678	-.7207	-.3355	-2.1355	-2.5027
Hungary	HUN	34800053	34805953	1	1.1452	-.0862	1.9359	.7903	.882	.2498	-.1727	2.0955
Hungary	HUN	34800053	34801042	1	1.0331	.2086	-.7638	-.2085	.0174	.164	.2927	-.4377
Hungary	HUN	34800053	34804385	1	1.3849	-1.0201	-.7775	.0172	-.7487	.2085	-.3237	-.6774
Hungary	HUN	34800053	34800075	1	-.7392	-.948	.8348	.6929	.7037	.3426	-.3907	.8567
Hungary	HUN	34800053	34803768	1	-1.3221	.4521	-1.0611	-.1977	.725	-1.6678	-1.0753	-.6912
Hungary	HUN	34800053	34805372	1	-.1055	-.5743	-.6772	.4394	.1896	.3105	-.4145	-1.0101
Hungary	HUN	34800053	34803138	1	.0773	-.1058	-.3802	.5983	-.4746	-1.6678	-.6852	.1216
Hungary	HUN	34800053	34803801	0	-.2672	-.3466	.0226	.5468	-.2901	-.5309	.5755	.1216
Hungary	HUN	34800054	34802161	1	-.7085	.2086	-.3802	.671	.5549	-.218	.6102	.1216
Hungary	HUN	34800054	34803981	1	-.6028	-.0862	.0226	-.2498	.2401	-.1211	2.4277	-1.453
Hungary	HUN	34800054	34802934	1	-.4079	.0789	-1.682	-.3306	.0234	.0455	-2.1355	1.2147
Hungary	HUN	34800054	34804998	1	-1.1312	.5353	.5462	-.2058	.0423	-.12	-.5603	-.4784
Hungary	HUN	34800054	34801416	1	-1.1725	-1.1631	-.2737	3.6039	.8779	1.0834	-.1566	-.7761
Hungary	HUN	34800054	34805952	1	-.8867	.4931	-.691	-.3611	-.0577	.1647	-.114853096385593	-.350684095512592
Hungary	HUN	34800054	34803328	1	-.6032	-.0862	1.9359	.46	.238	-.0122	.5858	.1216
Hungary	HUN	34800054	34804603	1	1.0241	-.21511167915752	.227616410992763	.263940246407871	.271710579215308	-.0708840441641383	-.0365079380280741	.134667031084998
Hungary	HUN	34800054	34802663	1	-.1044	-.245	.141333299319915	.3037	.5175	-.2306	.0389369413982298	.0790217342729207
Hungary	HUN	34800054	34800536	1	-1.6653	-.0767	.8425	3.6039	2.2198	.1723	2.4277	.0388
Hungary	HUN	34800054	34804935	1	.4504	-.4488	-.8627	.4528	.0224	-.8849	-.337776381684783	-.2503
Hungary	HUN	34800054	34800403	1	.636	-.6418	.0226	.1053	-.7247	.4394	.5755	-.1563
Hungary	HUN	34800054	34802176	0	.3939	-.0862	.0226	3.491	4.8357	1.8939	.5755	.1739
Hungary	HUN	34800054	34803961	0	-1.4802	.8762	.9268	-.3119	.1193	-1.0529	.0154	.1216
Hungary	HUN	34800054	34801337	0	-.1166	2.6352	1.9359	1.2836	.3795	1.5721	2.4277	2.0955
Hungary	HUN	34800054	34800334	0	-.8053	1.2587	1.1752	-.4755	.1793	-1.6678	.450324386683031	.7803
Hungary	HUN	34800054	34802503	0	.212	.4521	1.9359	.3813	.5403	-.0671	2.4277	2.0955
Hungary	HUN	34800054	34806076	0	-1.1183	.2032	.0226	-.1988	-.2072	-.4795	.775	.6361
Hungary	HUN	34800054	34803098	0	-1.619	-.0071	.0226	3.6039	.654	.8416	.643928996935901	-.0643163758426179
Hungary	HUN	34800054	34801993	0	1.6828	-.4314	1.1381	-.067	-.3307	-.7106	.5755	2.067
Hungary	HUN	34800054	34801633	0	1.6799	-.0212550892284681	.456230045131913	.543670279345073	.8162	.121705810032319	.138716589483355	.382947410502612
Hungary	HUN	34800054	34801798	0	-1.4033	-1.2451	-.4068	.8368	-.2115	.9955	-.2244	-.3215
Hungary	HUN	34800054	34804590	0	.6844	-1.0772	.7717	-.0315	-.0958	.5084	.0283290528765539	.4777
Hungary	HUN	34800054	34805625	0	.3608	.3266	.586	-.7544	.7107	-1.6678	.075	.9883
Hungary	HUN	34800054	34804597	1	.1205	.0608	.5347	.0395	.0718	-1.6678	-.2668	-.1563
Hungary	HUN	34800054	34802710	1	.0234	-.8209	.6058	.222	.1601	.7371	-.0769373041707122	-.2293
Hungary	HUN	34800054	34805541	1	-.4102	.4435	1.9359	.1077	-.0256	.4394	-.4771	.4777
Hungary	HUN	34800054	34801781	1	-1.2354	.3466	1.9359	3.6039	-.1079	.8147	-.6852	-1.1364
Hungary	HUN	34800054	34802328	1	.791	.4931	1.9359	1.4093	4.8357	2.0114	1.836	2.0955
Hungary	HUN	34800054	34802202	0	-.7723	-.438	.0293816319824135	-.3284	.8352	-1.6678	-.130420682358217	.035503388086897
Hungary	HUN	34800054	34804747	0	-1.0355	-.6682	-.6166	2.1524	-.7199	1.0571	.111	2.0955
Hungary	HUN	34800054	34806228	0	.9805	-.148505657893979	.283566339864128	.3442	.4752	.00275706623061299	.037847533535727	.200549464097588
Hungary	HUN	34800054	34804932	0	-.9162	-.388187946992292	-.0330642497904659	-.454	.3098	-1.5939	-.204515955549702	-.0743375927569413
Hungary	HUN	34800055	34804501	1	-2.8117	-1.378	-.714600258000679	-.565	.0142	-.801	-.44832235140571	-.6833221728235
Hungary	HUN	34800055	34800637	1	-1.4085	-.0862	.0226	.8874	.6548	1.0062	1.0162	.1216
Hungary	HUN	34800055	34803827	0	-.8016	2.6352	.7162	-.9179	.5894	.1971	.9863	2.0955
Hungary	HUN	34800055	34802335	1	-1.3233	-1.271	-2.664	-.7355	-.748	-.2092	-1.2695	-2.5027
Hungary	HUN	34800055	34802257	1	-2.0153	-1.238	-1.2037	.203424173219926	.0728	-.4188	2.4277	1.3566
Hungary	HUN	34800055	34801428	0	-.6742	-2.9627	-2.664	1.2689	.8779	-1.6678	.0154	-.7507
Hungary	HUN	34800055	34805062	0	-1.9082	-1.2076	-1.1926	.8631	-.3629	.9504	.775	-.5251
Hungary	HUN	34800055	34802827	0	-.1319	-2.9627	.0226	3.6039	4.8357	-1.6678	2.4277	2.0955
Hungary	HUN	34800056	34802596	1	-.0948	1.031	.8038	-.2141	.6743	-.6567	.5755	.149
Hungary	HUN	34800056	34803048	0	-.0362	-.8489	-1.6145	-.7127	-.202	-.5569	-.2431	-.7363
Hungary	HUN	34800056	34800015	0	.6756	-.4203	.0226	.6564	-.0891	1.3368	.5755	2.0955
Hungary	HUN	34800056	34802529	1	-.9904	-1.175	.0226	.0236	-.4984	-.2713	-.0823	.1216
Hungary	HUN	34800056	34800273	0	-.0187	-.9719	.0226	.7113	-.9291	-1.6678	.5755	.1216
Hungary	HUN	34800056	34805100	0	-.7345	-.7136	-1.0741	.0537	.6593	-1.6678	-1.2624	.1216
Hungary	HUN	34800056	34800411	1	-.6732	-.59	.0226	-.329	-.0189	-.801	.5755	-.6158
Hungary	HUN	34800056	34805666	1	.9739	-.3341	-.7638	.4643	.6894	-.4753	-.4805	-.7317
Hungary	HUN	34800056	34800959	1	-.9546	-.5743	.3591	.4944	.5696	-.5309	-.6852	.2286
Hungary	HUN	34800056	34800745	1	-.0044	2.6352	.0226	.7113	.8255	.9465	-.6852	.1216
Hungary	HUN	34800056	34805424	0	.1785	-.7065	-.4728	-.3859	.2381	-1.2919	.5755	-.5251
Hungary	HUN	34800056	34804966	0	-.0877	-.2479	-1.1926	.7113	.6288	.5105	.5755	.1216
Hungary	HUN	34800056	34804366	0	-1.0634	.1395	.0226	.0997	.2623	.0522	.1648	.4777
Hungary	HUN	34800056	34803880	1	.0188	.2791	-.6575	-2.6893	.1451	.0308	.5755	-.3856
Hungary	HUN	34800056	34803996	1	-.9933	-.2366	-1.5117	-.0379	-.2623	.0097	-.0817	-.6353
Hungary	HUN	34800056	34801977	1	-.3333	-.5769	-.1587	.2435	.1675	.4702	-.5832	-.1563
Hungary	HUN	34800056	34802310	1	-.8	.0789	.4173	.856680177545608	1.1545	.5814	.5755	-.65
Hungary	HUN	34800056	34801867	1	-1.0112	-.0827	.0226	.0048	.1971	.1617	-.4948	.1216
Hungary	HUN	34800056	34800008	1	-.658	-.2924	.0226	-.178	.0851	-.0162	-.3882	-.8947
Hungary	HUN	34800056	34805079	0	-.1629	.9484	.917	3.6039	4.8357	3.6292	2.4277	.1216
Hungary	HUN	34800056	34803045	1	-.0155	.0308	.4173	-.1468	.1659	.2314	-.411	-.4607
Hungary	HUN	34800056	34802705	0	.7031	-.0862	.0226	1.2836	4.8357	3.6292	.5755	.1216
Hungary	HUN	34800056	34802725	0	.8091	-.089	-.8946	1.1503	.7648	1.3485	.4886	-.9243
Hungary	HUN	34800056	34800458	0	-1.1591	-.2662	.0226	.0602	.4798	-.4318	.5755	.1216
Hungary	HUN	34800056	34805986	0	-1.3501	-1.175	.0226	.574	4.8357	.89	.5755	.1216
Hungary	HUN	34800056	34800261	0	-1.0529	-.0862	.0226	.1788	.7614	-1.0529	.5755	.1216
Hungary	HUN	34800056	34802457	0	-1.0326	-.4203	-.5034	.5309	.3772	.5117	-.3912	-2.5027
Hungary	HUN	34800056	34801563	0	.7563	1.1493	1.2867	3.6039	4.848	2.1953	2.4277	2.0955
Hungary	HUN	34800056	34805508	0	.9984	-.7881	.8801	.4778	.7137	-.5569	.3415	1.0431
Hungary	HUN	34800056	34805123	1	1.1365	.3326	.0226	.5665	-.0146	-1.5939	-.4846	-.7496
Hungary	HUN	34800056	34805031	1	-1.0548	-.59	-.4806	.6175	.0597	.4163	-.3912	-.6774
Hungary	HUN	34800056	34800898	0	-1.1232	-.0862	.0226	.7113	-.0408	1.0062	.5755	.1216
Hungary	HUN	34800056	34803468	1	-1.5706	-.8802	-.3802	-2.6893	-.0571	-.3164	-.176	-.6774
Hungary	HUN	34800056	34805548	1	.2935	-.3321	-.227	-.0396	.1984	.4394	.9911	.1216
Hungary	HUN	34800057	34805474	1	-1.8019	.957	-.7632	-.3116	.4519	-1.6678	-2.1355	-.1563
Hungary	HUN	34800057	34803798	1	-.2947	-.9334	.0226	.4918	.836	.0248	-.2821	-.6912
Hungary	HUN	34800057	34801605	1	.0276	2.6352	1.9359	.5727	2.1419	-1.6678	2.4277	.7095
Hungary	HUN	34800057	34805847	1	-1.1312	.0566	.0226	.0939	.4794	-1.6678	.5755	-.2503
Hungary	HUN	34800057	34805751	1	-1.1064	-.4025	.0226	.2321	.0007	.9285	.1701	.1216
Hungary	HUN	34800057	34804089	1	-1.4946	-1.511	-.7638	.1053	-.3025	-1.6678	-.6852	-.1563
Hungary	HUN	34800057	34804813	1	-.7816	-.289434335436032	.00662559709644639	.189847846438425	.144884931719287	-.0474293478836182	-.00578289214448845	-.0791220264543655
Hungary	HUN	34800057	34801398	1	-1.317	-.2479	.0226	.9507	.2502	1.0245	.5755	.1216
Hungary	HUN	34800057	34805729	1	.0051	-.306907021439975	.161674922773731	.1053	-.9291	-.213129886971981	.5755	.1216
Hungary	HUN	34800057	34805809	1	-.9774	-.243470925022811	.0306923584214686	.263665017607783	.2925	.0202231798257166	.0578907860471769	-.047060401698947
Hungary	HUN	34800057	34801127	1	-.7081	.6608	1.9359	.8111	.5274	.0366	1.836	1.515
Hungary	HUN	34800057	34803061	1	-1.0035	-.298567744877358	-.0205316613648665	.180742732879572	.129299501592817	-.0445470323801307	-.00200713333540186	-.105394270940152
Hungary	HUN	34800057	34803604	1	-1.3894	-1.3452	-1.2891	.5311	-1.0367	-1.6678	-1.3153	-.6621
Hungary	HUN	34800057	34805575	1	-.2162	.9511	.9964	1.0435	.361	2.1223	2.4277	2.0955
Hungary	HUN	34800057	34800719	1	-.0091	.5366	-.6843	.7073	.5015	-.2306	-.512240353559292	-1.6557
Hungary	HUN	34800057	34805495	1	-1.004	-.298588324889619	-.0205928539256175	.180722216625496	.129264383453731	-.0445405377530386	-.00199862554178065	-.105453469327907
Hungary	HUN	34800057	34802128	1	-.8998	-.294299450334476	-.00784032426510013	.184997803974899	.136583003639302	-.0458940180390386	-.0037716497324378	-.09311652531971
Hungary	HUN	34800057	34806154	1	.1904	-.5743	-.0533592032639834	-.5585	.0114	-.7368	-.310273738650516	-.11307063586867
Hungary	HUN	34800057	34803416	1	-.5691	-.280687830225209	.0326324354156397	.198567254420652	.159810140830936	-.0501895643977737	-.00939870443349655	-.0539627116583779
Hungary	HUN	34800057	34800197	1	-.9133	-1.1053	-.9607	-.7504	-.781	-.1248	-.4996	-1.0788
Hungary	HUN	34800057	34805194	0	.0073	-.256963192091003	.103175219449442	.222218392119267	.200294331569545	-.0576765705095817	-.0192064889200108	.0142811897458913
Hungary	HUN	34800057	34805488	0	-.3825	-.2479	.0226	.7113	1.8221	.238	.5755	.1216
Hungary	HUN	34800057	34805468	0	-.7192	.877318544384073	1.9359	.653400962950635	1.07977680485925	.40853008856567	1.31180010590685	2.0955
Hungary	HUN	34800057	34804915	0	1.2861	-.0862	.0226	.7113	-.0408	1.0062	.5755	.1216
Hungary	HUN	34800057	34804061	0	.3223	-1.3452	-1.1926	.7113	1.0301	.8858	-.2821	.1216
Hungary	HUN	34800057	34804841	0	.7064	-.0862	.0226	.8342	1.1248	1.2018	.5755	.1216
Hungary	HUN	34800057	34806242	0	.1126	-.897922510706768	-.2827	.4679	-3.7095	-.434377227533075	.7862	-.6123
Hungary	HUN	34800057	34804129	0	.841	-.7065	.0161446549406358	.4375	.5361	.3498	-.0948299783963702	-.0136866459299863
Hungary	HUN	34800057	34802219	0	-1.0113	-.437692908997824	-.194609676150486	-2.5077	-.885151789950961	1.3165	-.407229160868388	-.315865344792337
Hungary	HUN	34800057	34806226	1	.9104	2.6352	1.43135150778354	-.143349216724204	-.7157	-.120820909264785	.714658751291502	1.00142259634946
Hungary	HUN	34800057	34804452	0	.4434	-.239013305397168	.156547370936502	.240112668924204	.230924372480557	-.063341184259338	-.0266269865164176	.0659140235460333
Hungary	HUN	34800058	34806167	1	.7559	.8655	.586	.2633	.2639	.1695	-1.054	1.3857
Hungary	HUN	34800058	34803051	1	1.5863	-.5743	-.7902	-.0458	.1534	.6155	-1.7719	-.4607
Hungary	HUN	34800058	34803395	1	1.0556	-.4203	-.5034	-.7965	.161	-.406	.075	.3216
Hungary	HUN	34800058	34803360	1	1.7141	-.59	.4173	.1262	.168	.614	-.6852	.1959
Hungary	HUN	34800058	34805565	1	1.4787	-.9416	1.9359	.3325	.219	-.568	-.5945	-.4362
Hungary	HUN	34800058	34804133	1	-.3261	.2127	-.1587	.3038	.5658	.2825	-.6595	.9339
Hungary	HUN	34800058	34806023	1	1.1952	-.983	-.829	-.0954	.0941	.1656	-.2821	-.4607
Hungary	HUN	34800058	34804445	1	1.0376	-.7136	-.9607	-.5584	-.8268	-.343	-1.266	-.6353
Hungary	HUN	34800058	34805946	1	.9951	-.2366	-.2943	.0212	.1222	.3776	-.3912	-.4607
Hungary	HUN	34800058	34801667	1	1.5698	-.2577	-.691	.18	-.2985	.6137	.1693	-.7685
Hungary	HUN	34800058	34805807	1	.5488	-1.1172	.5462	-.4613	-.8044	-.0858	-.2826	-1.1733
Hungary	HUN	34800058	34803026	1	.9176	-.7221	.0226	-.292	-.6778	-.3646	-.0553	-.8443
Hungary	HUN	34800058	34803193	1	.8203	-.5743	-.1587	-.2938	-.4553	-.2473	-.5798	-.1563
Hungary	HUN	34800058	34806075	1	1.1216	.879	.864	-.1274	-.0816	.0866	-.1021	.346
Hungary	HUN	34800058	34805610	1	1.0406	-.891	-.3048	-.2529	-.8065	-1.6678	-1.166	-.9069
Hungary	HUN	34800058	34801364	0	1.0448	-.7243	-.1587	.442	.2411	.4439	1.3428	.7864
Hungary	HUN	34800058	34805058	0	.8731	.9637	1.9359	-.9824	.4157	-.1093	.5755	2.0955
Hungary	HUN	34800058	34803836	0	1.4141	-.5743	.0226	-.0766	.2731	.4681	.1693	.1216
Hungary	HUN	34800058	34802139	0	1.0355	.67	1.0433	.1554	.6518	-.1187	.0215	.149
Hungary	HUN	34800058	34805444	0	.2975	.0502	-.1587	-.3417	.2758	-.0236	1.1217	.8567
Hungary	HUN	34800058	34805492	0	.7608	-.647	.0226	-.799	.1164	-1.2919	-.9906	-.1563
Hungary	HUN	34800058	34804585	0	.1356	.468	-.2943	-.0769	-.3567	.25	.5755	-.1563
Hungary	HUN	34800058	34804224	0	1.1162	.4658	1.0433	.3461	-.1408	.0165	-.5832	.6314
Hungary	HUN	34800058	34804055	0	1.355	-.7737	-.691	.3126	-.1507	.3749	.075	.1216
Hungary	HUN	34800058	34805036	0	1.5379	-.089	-.4806	.052	.0028	-1.0529	.1648	-.1314
Hungary	HUN	34800058	34801701	0	.3324	.4571	1.036	.2705	.4227	.3816	-.1727	1.0448
Hungary	HUN	34800059	34804148	1	-1.3173	.1371	-.7638	.1401	-.3626	-1.6678	.5755	-.9299
Hungary	HUN	34800059	34801084	1	-.5109	-.0862	.0226	-.7707	-.5913	-.7368	-.6852	-.1563
Hungary	HUN	34800059	34802407	1	-.7942	.0789	.0226	-.4527	-.413	-.3261	-.4805	-.4607
Hungary	HUN	34800059	34805078	1	.4049	-.647	.4173	.4629	.7193	.5148	-1.5596	-.6774
Hungary	HUN	34800059	34804331	1	-.9775	.5206	-.7566	-.3669	-.5	-1.0529	-2.1355	.4104
Hungary	HUN	34800059	34800387	1	1.4282	-.9334	-1.0611	.9184	-.0095	.4192	-.2004	-1.1252
Hungary	HUN	34800059	34800464	1	-.1771	.957	.4173	-.2365	-.0316	.0787	-.0823	.1959
Hungary	HUN	34800059	34802675	1	.3995	.1997	.0226	.3502	-.0626	-.2338	.3482	.1216
Hungary	HUN	34800059	34801599	1	.5763	-1.1056	-1.3694	-1.0129	-.4092	-1.2919	-1.5588	-1.3141
Hungary	HUN	34800059	34800700	1	-1.1024	-.2548	.3461	.0446	.2942	.3124	-.4948	-.4607
Hungary	HUN	34800059	34800582	1	-1.1371	-.2662	.4173	.4193	.5773	.5906	-.0553	-.5711
Hungary	HUN	34800059	34800436	1	-.1782	-.43696501097111	-.0727730506650644	-.0465515084841714	-.3276	-.263007360244798	-.208579944242933	-.183944364208466
Hungary	HUN	34800059	34803800	1	-.3786	-.4232	.4173	-.1635	-.0771	-.6567	-.6852	-.4377
Hungary	HUN	34800059	34800612	1	-.4098	-.5743	.0226	.7423	.248	1.0807	.3482	.1216
Hungary	HUN	34800059	34803167	1	-.1601	1.1493	.3461	.9924	.4164	.8236	1.0854	-.4859
Hungary	HUN	34800059	34804297	1	.4302	2.6352	1.9359	.947	.1214	.4711	.5755	-.2726
Hungary	HUN	34800059	34805015	1	.4298	-.0219	-.8356	.2358	-.0885	.1559	-.2821	-.5251
Hungary	HUN	34800059	34802589	1	-.8969	-.189891683199386	.0852341781196982	.343127595960854	.4483	.0797591340081361	.112666922452189	.0138726495913838
Hungary	HUN	34800059	34801442	1	.4298	-.5743	.0226	.7954	-.0889	-.3164	-.3876	-.1254
Hungary	HUN	34800059	34804300	0	-.4297	.3209	-.4769	.4381	.1673	-.1968	-1.2835	-1.4694
Hungary	HUN	34800059	34806157	0	-.5889	-.647	.0226	-1.0068	-.8502	-.3648	-.3733	.1216
Hungary	HUN	34800059	34800022	0	.8927	-.7815	-1.0611	.6132	.1725	.3908	-.5832	.9444
Hungary	HUN	34800059	34803366	0	-.9407	-.0862	.0226	.3546	.5939	1.0062	.075	-.1563
Hungary	HUN	34800059	34802470	0	.8634	1.1493	1.1381	.0955	.1384	.4999	-1.054	2.0955
Hungary	HUN	34800059	34806047	0	.2336	-.4203	-.7902	-.8345	-.1552	-.7368	-1.5848	-1.1252
Hungary	HUN	34800059	34804164	0	.8832	2.6352	1.9359	1.9741	4.8357	1.2047	2.4277	2.0955
Hungary	HUN	34800059	34803023	1	-.1133	-.7221	.0226	-.0613	-.0605	.0541	-.2852	-.222
Hungary	HUN	34800059	34804404	1	-.4685	-1.1117	.0226	.346	-.6166	.4066	-.8627	-1.2058
Hungary	HUN	34800059	34802386	1	-.389	.0789	-.6315	.3946	.172	1.1131	.5755	-.1563
Hungary	HUN	34800059	34803229	1	.9164	.6348	.4173	.0288	-.1792	-.0316	-.6852	-.4607
Hungary	HUN	34800059	34800670	0	-.1798	-.7221	.0226	.0881	.0354	.0788	.5755	2.0955
Hungary	HUN	34800060	34802501	1	.7483	-1.3452	-1.1926	1.2836	.3128	1.0062	-.6852	-1.1252
Hungary	HUN	34800060	34803881	1	-1.4414	-.3390070828615	-.11011004476725	-.0112	-.1113	.352	-.0248548908248328	-.208640745268021
Hungary	HUN	34800060	34805256	1	-1.6162	-.475753217295733	-.240177705462236	.3055	-.4171	-.0243	-.111402959118935	-.354941951930992
Hungary	HUN	34800060	34803256	1	.2506	-.232066546824713	.159612983380075	-.4367	.3193	-.2997	-.0948823520642252	.0902610360626563
Hungary	HUN	34800060	34802966	1	-.3446	-.0656	.271001581972329	.4935	.9989	-.0911	.225695692079537	.231186092423962
Hungary	HUN	34800060	34800594	1	-1.8761	-.502967242050598	-.294683278451013	.6912	-.5183	.111385079030044	-.0718173259917363	-.421758714385657
Hungary	HUN	34800060	34801440	1	.0002	1.3702	1.1355	-.1157	.9597	-.4708	2.4277	2.0955
Hungary	HUN	34800060	34800812	1	-.266518966100768	-.858824366446675	.0226	-.5319	-.2623	-1.6678	-1.2533698538948	-2.5027
Hungary	HUN	34800060	34805422	1	-1.3864	-.59	.0226	.1939	.1252	.0026	-.015125886307738	-.140486024237283
Hungary	HUN	34800060	34804080	1	-1.3152	-.398852463874185	-.130843585606229	-.2196	-.1274	-.256524941206506	-.127333188025549	-.218760996776854
Hungary	HUN	34800060	34801014	1	-.9229	-.295250246900923	-.0106674205717983	.184049953036596	.134960545613518	-.0455939662673821	-.00337858966713853	-.0958514908340033
Hungary	HUN	34800060	34801175	1	-.7891	-.32971480910969	-.0416663614873197	.6691	-.031	.138765253706845	.0194645233402391	-.148351552962348
Hungary	HUN	34800060	34801318	1	-.9833	-.7221	1.013	-.6119	.1748	.1859	.0495731821100829	.1216
Hungary	HUN	34800060	34804162	1	-1.1636	-.439422518457867	-.159496415415067	-.0292559809822859	-.283	-.204286833599522	-.149254133259151	-.261649686520805
Hungary	HUN	34800060	34802296	1	.0625	-1.41	-.429462140188734	.5084	.2383	.848	-.298323226692371	-.420748450271847
Hungary	HUN	34800060	34801666	0	.4376	-.194256231074823	.199813861782749	.1268	.3837	-.0876507211573714	.00031914859007149	.120457108230849
Hungary	HUN	34800060	34804246	0	-.1754	.8046	.621614608931043	-.3609	.3713	.3246	.34463268903526	.459678774120939
Hungary	HUN	34800060	34805627	0	-.9722	-.273823233080962	.0112044595690047	-.1042	.2349	-.156246188863562	-.0179020788720769	-.0613396150825277
Hungary	HUN	34800060	34801233	0	.1839	-.546711491861828	-.0902826758510299	-.0137	-.2554	-1.6678	-.363147135316513	-.179422698956164
Hungary	HUN	34800060	34800684	0	-1.4404	-.4203	.0226	1.4646	4.8357	1.2496	-.6625	-.222
Hungary	HUN	34800060	34802662	0	.4916	.8762	.0226	1.2836	.8779	1.5721	.5755	.1216
Hungary	HUN	34800060	34804792	0	-.7329	.047950866317617	.310762341468867	.699992498115861	1.1501	.356146744178449	.368001532515615	.269605827610862
Hungary	HUN	34800060	34800342	0	2.1284	2.6682	1.9359	3.6039	-3.7095	-1.6678	-2.1355	-2.5027
Hungary	HUN	34800060	34800867	1	-.1755	-.440901246996068	-.0760410003116272	-.0525730215426602	-.3395	-.267920413852879	-.213146709986626	-.187763551056943
Hungary	HUN	34800060	34803315	1	1.2427	.0666	.0226	.602	-.1856	.3796	-.307644345491798	-.7507
Hungary	HUN	34800060	34803041	1	-1.3073	-.557289980165807	-.276616890511489	-.204775679361837	-.6275	-.33734836822764	-.27185784056381	-.393146742138224
Hungary	HUN	34800060	34802357	1	-.5245	2.6352	.0226	.8207	.0598	-1.6291	.499976149381902	.326113563438728
Hungary	HUN	34800060	34802080	1	-1.087	.0566	.185200866630273	.0251	.4312	.1047	.168743645402883	.0963640353490572
Hungary	HUN	34800060	34805344	1	-.2577	-1.3408	-.9807	-.4369	-1.6283	-1.6678	-.974885932517652	-.968231618728265
Hungary	HUN	34800060	34804530	0	-.177443051823326	-.264567220634232	.0805654186053781	.214637921339364	.187318667191252	-.0552768960506725	-.0160629774042854	-.00759179188796508
Hungary	HUN	34800060	34801550	0	-1.6935	-.515648697173829	-.266221313554054	-.0811	-.4252	-.4318	-.199388640622994	-.368450526346758
Hungary	HUN	34800060	34803675	0	-1.2374	-.229012571984017	.0305704624282113	-.1346	.3935	-.130726359362532	.0354282373573517	-.0304663604977832
Hungary	HUN	34800061	34802844	1	-1.5715	.0634	.0226	-1.1802	1.0468	.0366	.5755	-.5957
Hungary	HUN	34800061	34803577	1	-1.3152	-1.2608	-.103632074311803	.320472855692935	.0936	.0485796058796598	1.1417	.1216
Hungary	HUN	34800061	34804392	1	-1.3312	-.7815	-.4728	.1325	.6875	-1.6678	.5755	.7435
Hungary	HUN	34800061	34804858	1	-.5628	1.3889	1.2899	-.1617	.7408	-1.0529	.2587	1.0383
Hungary	HUN	34800061	34803151	1	-2.293	-1.1299	-1.1926	-1.3001	-2.8083	-1.5493	.2724	-1.1252
Hungary	HUN	34800061	34805071	1	-1.345	-1.3452	.0226	1.3321	3.4299	1.5721	-2.1355	-2.5027
Hungary	HUN	34800061	34800092	1	-.3302	-.516551132524314	-.1446	.1834	-.2642	-.143554544765314	-.3077	-.7393
Hungary	HUN	34800061	34801853	1	-1.6754	-.7221	.0226	.090735863498765	-.0150529904918386	-.113009984991738	-.0597702651523287	-.189715163884552
Hungary	HUN	34800061	34801394	1	-.9999	-.9225	1.9359	.7113	1.2809	1.3725	-.4805	1.2147
Hungary	HUN	34800061	34801706	1	-1.3782	-.5743	.0226	-.4991	-.2155	-.801	-.2852	-.2503
Hungary	HUN	34800061	34805674	1	-1.2363	-.9719	-.5373	.3461	.4732	-.4384	-.178	-1.89
Hungary	HUN	34800061	34803997	1	-.177443051823326	-.264567220634232	.0805654186053781	.214637921339364	.187318667191252	-.0552768960506725	-.0160629774042854	-.00759179188796508
Hungary	HUN	34800061	34803549	1	-.4021	-.273814106130114	.053070750706488	.205419683281979	.171539599285738	-.0523587698465453	-.0122403075029758	-.0341904501481195
Hungary	HUN	34800061	34803506	1	-1.3478	1.7671	.0226	-.8913	-.3701	-1.0529	-.6852	-.9299
Hungary	HUN	34800061	34801601	1	.3614	-.8213	-.8154	.4958	-.2104	.8612	.2054	.1216
Hungary	HUN	34800061	34801282	1	-.1022	-.6529	-.3802	.5611	-.0855	.019340166960584	-.264427925093734	-.4607
Hungary	HUN	34800061	34800181	1	-1.349	.2086	.4173	-.5646	-.7392	-.0581	.775	-.7363
Hungary	HUN	34800061	34806046	0	-1.0736	-.5106	-.6047	.8113	-.2077	1.1256	-.1116	-1.2153
Hungary	HUN	34800061	34804460	0	-.9813	.468	.8801	-2.6893	-.1772	-1.6678	-.2354	.9883
Hungary	HUN	34800061	34806235	0	-1.1377	-.0862	.0226	1.2836	.8779	1.2954	.5755	.1216
Hungary	HUN	34800061	34805245	0	-.7042	-1.1343	-.2737	1.0438	-.0408	1.1563	-.6852	-.3917
Hungary	HUN	34800061	34800925	0	-1.7093	-2.9627	.0226	1.2836	-.0408	1.5721	.5755	-1.1252
Hungary	HUN	34800061	34801329	0	-.086	-2.9627	-2.664	-1.246	-1.541	-1.6678	-2.1355	-2.5027
Hungary	HUN	34800061	34805499	0	-1.2338	-.308046898524664	-.0487169548467968	.171292946252246	.113124086729698	-.0415556071414953	.00191155640652093	-.132661048340227
Hungary	HUN	34800061	34803887	0	-.4993	-.748099025165799	-.606274060985057	-.0199256957968271	-.257028818043998	-.265685875043725	-.6852	-1.0526
Hungary	HUN	34800061	34803894	1	-1.1247	-.4203	-.3802	-.6395	-.0333	-.0243	-.6004	.1216
Hungary	HUN	34800061	34803624	0	-1.419	-1.1763	-1.0611	-.2915	-.5308	-.2131	-.7899	-.2503
Hungary	HUN	34800062	34802826	1	.6433	-.8264	-.9145	-.0075	-.0995	.2993	-.3912	-.419
Hungary	HUN	34800062	34801385	1	.0696	-.0099	1.9359	.1944	.2363	.6657	-.5945	1.2147
Hungary	HUN	34800062	34801183	1	-.2679	-.6525	.8038	.0414	-.1731	-.7368	-.5798	-.3086
Hungary	HUN	34800062	34800138	1	-.4975	-.9861	-.3802	-.2977	-.1656	.2952	.1693	-.6774
Hungary	HUN	34800062	34805112	1	1.0086	-1.0688	-.5544	.01	-.0361	.4151	.0256	1.1232
Hungary	HUN	34800062	34805320	1	.4882	-.8663	-.7902	.1419	-.1841	.5275	-.6852	-.1563
Hungary	HUN	34800062	34805305	1	.5843	2.6352	1.9359	.5855	.6108	.7178	1.8077	2.0955
Hungary	HUN	34800062	34805497	1	-.4092	-1.185	1.1381	.2687	-.0152	.0969	-1.5596	.1069
Hungary	HUN	34800062	34803281	1	.6274	-.4314	.0226	.363	.0265	.4165	.075	-.2503
Hungary	HUN	34800062	34804887	1	-.532	.3289	.0226	1.0155	.4912	1.0196	-.1722	-.8443
Hungary	HUN	34800062	34805350	1	1.4311	1.1493	1.1381	.6074	.1307	1.0078	-1.2871	1.1961
Hungary	HUN	34800062	34805916	1	1.1974	-.7271	-.3802	-.3796	.2162	.2583	-1.2624	-1.0788
Hungary	HUN	34800062	34803896	1	.6413	.2067	-.1587	-.2646	.2012	-.8768	-2.1355	-.4095
Hungary	HUN	34800062	34800094	1	-.1485	.0763	.8038	.3897	.426	.1559	-2.1355	.6559
Hungary	HUN	34800062	34803375	1	1.5063	-.6616	.8961	.061	.1531	.3313	.3473	1.1232
Hungary	HUN	34800062	34805849	1	1.2293	-.4998	-.7902	.2734	-.4853	-.6687	-.4948	-.4377
Hungary	HUN	34800062	34801421	0	1.254	-.8283	.4173	.2433	-.0315	.3627	-.5798	-.5251
Hungary	HUN	34800062	34802184	0	.3268	.5923	1.9359	-.2719	.303	.088	1.2498	1.3566
Hungary	HUN	34800062	34802768	0	.734	2.6352	.8038	.7113	.9028	.4882	1.6284	.7627
Hungary	HUN	34800062	34804951	0	.9675	-1.2209	1.9359	-1.6841	-.7112	-1.6678	-.7838	-.1563
Hungary	HUN	34800062	34800178	0	-.4047	.5206	1.4967	.88	.9371	.6916	.1648	1.1232
Hungary	HUN	34800062	34804212	0	.8296	.4038	.8038	-.2323	-.1288	.1071	.075	2.0955
Hungary	HUN	34800062	34806088	0	1.475	-.4343	.4173	.1041	.6609	-.0162	-.5832	.8136
Hungary	HUN	34800062	34804415	0	1.0989	.957	1.9359	-.1118	.2327	.1544	-.3733	.4504
Hungary	HUN	34800062	34805921	0	.0407	-.358345872312208	.0159044420656224	.0678977154570247	-.1043	-.181956061986179	-.134552657188818	-.0868445966986817
Hungary	HUN	34800062	34805024	0	.5644	.6914	.6496	-.5573	.4485	-1.6678	.200706647249424	.7864
Hungary	HUN	34800062	34803595	0	.7084	.3101	1.9359	.7113	.7169	1.5721	2.4277	2.0955
Hungary	HUN	34800062	34800449	0	.6755	1.0508	1.9359	.7929	1.4324	.6759	1.6922	2.0955
Hungary	HUN	34800062	34804654	0	.2124	-.248521271061639	.12827640786952	.230634159541172	.214699792222718	-.0603406665427737	-.0226963858634252	.038564368403101
Hungary	HUN	34800062	34805599	0	-.1525	-1.2516	-.7638	.2705	-.381	-.4795	-.5573	-1.158
Hungary	HUN	34800062	34803202	0	.6688	-.8357	-.7902	-.3819	.0247	-.248	-.6852	-.959
Hungary	HUN	34800063	34803126	1	1.1422	-.5872	-.3048	1.3157	.6257	1.1029	-.6852	-.2503
Hungary	HUN	34800063	34806169	1	1.8424	-.4203	-.7902	.3193	-.412	.1859	-1.2624	-1.2688
Hungary	HUN	34800063	34806192	1	.7305	-.089	.0226	.6372	-.2342	.4141	-.414	-.7496
Hungary	HUN	34800063	34801780	1	.7991	-.8489	.7825	.2269	.3616	.3863	-1.5537	1.2147
Hungary	HUN	34800063	34805009	1	1.3195	.2695	.7162	.1848	.5204	.3402	-2.1355	-.1314
Hungary	HUN	34800063	34801720	1	.9091	.7308	-.1587	.7921	.292	.3195	-.7723	-.411
Hungary	HUN	34800063	34805428	1	1.2821	.4981	.5833	.6482	.5252	.6403	-.532	.7435
Hungary	HUN	34800063	34802311	1	.624	-.0862	.0226	.4383	-.0135	.7201	.1693	-.4377
Hungary	HUN	34800063	34801776	1	1.3834	.0502	-.5034	.5671	.1953	.3465	-.16305733266619	-.207914487371599
Hungary	HUN	34800063	34806091	1	1.3838	-1.1429	.0226	.5418	-.1819	.5774	-.6454	-1.5767
Hungary	HUN	34800063	34804716	1	1.2214	-.7221	-.691	.0839	-.0701	.3426	-.3912	.1216
Hungary	HUN	34800063	34805464	1	1.0647	.2773	1.2899	-.0079	-.1104	.041	-1.5596	.0388
Hungary	HUN	34800063	34804382	1	1.7516	-.4203	-.1587	.0362	-.3093	-.2306	-2.1355	-.3856
Hungary	HUN	34800063	34802804	1	1.0491	-.8802	-.7902	-.1998	-.8194	-.3451	-.6852	-.1563
Hungary	HUN	34800063	34805668	1	1.1469	-.7757	1.9359	.1212	-.9774	.1971	-1.2835	.4104
Hungary	HUN	34800063	34804221	0	-1.134	-.4343	-.3048	-.2988	-.4262	.1221	.5755	.1216
Hungary	HUN	34800063	34800847	0	.5936	-1.1442	.0226	.1232	-.042	.04	-.2821	-.4377
Hungary	HUN	34800063	34802582	0	1.2851	-.4998	.3461	.3213	.1883	-.0197	-.9936	.1216
Hungary	HUN	34800063	34800519	0	1.1735	-.946	-.8873	-.3134	-.4001	-.2262	-.50312258957683	-.1207
Hungary	HUN	34800063	34802087	0	.8129	-.983	-.3891	.389	-.3457	.3598	-.5208	-.4377
Hungary	HUN	34800063	34802856	0	1.0975	.5836	.9726	.846	.8341	.422	.9628	1.515
Hungary	HUN	34800063	34804837	0	1.0863	-1.3452	.3296	3.6039	-3.7095	3.0023	.5755	-2.5027
Hungary	HUN	34800063	34805294	1	.1579	.2784	.0226	.3504	.3378	.0936	-2.1355	-.6353
Hungary	HUN	34800063	34803682	1	.5406	.957	1.9359	-.1121	.2898	-.2942	.9194	1.2147
Hungary	HUN	34800063	34800837	1	-.177443051823326	-.264567220634232	.0805654186053781	.214637921339364	.187318667191252	-.0552768960506725	-.0160629774042854	-.00759179188796508
Hungary	HUN	34800063	34801308	0	1.285	-.245763619889074	.222747598002338	.211933378579901	.1664	-.124157848423604	-.0871797104379532	.123230531578718
Hungary	HUN	34800063	34805319	0	1.2017	-.5208	1.2899	-.9093	-.9928	-1.6678	-.3206	.9883
Hungary	HUN	34800063	34804095	0	1.268	-.4232	.7162	.446	.2658	.4925	.9863	.4504
Hungary	HUN	34800065	34801604	1	-.4526	-.1678	-.2943	-.4682	-.4112	-.8768	-.7867	-1.0169
Hungary	HUN	34800065	34804088	1	1.6665	-.7221	-1.263	-.3574	-.5345	-.219	-1.5537	-1.4002
Hungary	HUN	34800065	34801958	1	.7363	.9454	.0226	.3998	.3808	.2125	.6694	-.4607
Hungary	HUN	34800065	34800226	1	.6973	.0441	-.691	-.8378	-.1566	-1.6678	-.6852	.1216
Hungary	HUN	34800065	34802444	1	-.177443051823326	-.264567220634232	.0805654186053781	.214637921339364	.187318667191252	-.0552768960506725	-.0160629774042854	-.00759179188796508
Hungary	HUN	34800065	34802691	1	1.1532	-.089	-.9607	.4675	-.1164	.1525	-2.1355	-.7496
Hungary	HUN	34800065	34804019	1	1.317	-.7001	.4173	-.1058	-.6664	-.0647	-1.054	-.3917
Hungary	HUN	34800065	34805338	1	1.2741	.5206	-.5544	-.3588	-.3274	-.7106	-1.2871	1.2147
Hungary	HUN	34800065	34803874	1	1.444	-.5743	.5462	-.2494	.1422	-.3973	-.2128	-.6959
Hungary	HUN	34800065	34802085	1	1.1462	-.7243	-.3802	-.0708	.0109	-.3451	-2.1355	-.4607
Hungary	HUN	34800065	34803237	1	1.0722	-.983	-.9607	-.0439	-.5207	.0132	-.4771	-.4607
Hungary	HUN	34800065	34801287	1	1.05	.9637	.5462	.6685	.2996	.3393	.3482	.2546
Hungary	HUN	34800065	34803109	1	1.3141	-.8374	-.1587	.2154	.1222	-.0468	-.6097	-.2503
Hungary	HUN	34800065	34805347	1	1.2691	-.7049	-.8932	-.4054	-.468	-.2942	-2.1355	-.6544
Hungary	HUN	34800065	34804576	1	1.4592	-.089	-1.0611	.0907	.5113	-.1578	-.4771	-.4607
Hungary	HUN	34800065	34803867	1	1.6956	-.8357	-.7566	.2475	-.5028	-.079	-1.5537	-.8443
Hungary	HUN	34800065	34804365	0	1.7959	.1059	1.9359	-.5206	.2042	-1.6678	-.3733	2.0955
Hungary	HUN	34800065	34803672	0	.6412	-.2741	-.1587	-.5358	-.414	-.3973	.1693	-.1563
Hungary	HUN	34800065	34802325	0	1.134	-.7243	-.5544	-.0936	-.5127	-.0466	-.5802	-.1563
Hungary	HUN	34800065	34804303	0	1.4939	.4055	.4173	-.8189	-1.0051	-.218	1.2107	.9883
Hungary	HUN	34800065	34801487	0	1.0793	-.5034	1.9359	-1.1465	-.3428	-.6618	-.2826	.6314
Hungary	HUN	34800065	34800253	0	1.2337	-.2509	1.9359	-.337	-.4222	-.1117	.1693	1.2147
Hungary	HUN	34800065	34805756	0	2.0292	-.9363	.0226	-.075	-.1104	.4394	.0221	.1216
Hungary	HUN	34800065	34802259	0	.9733	-.2509	-.3802	-.372	.0912	.0412	-.6852	-.7108
Hungary	HUN	34800065	34803487	0	1.1996	-.7221	.2092	-.1152	-.1094	-.3317	-.5832	.2286
Hungary	HUN	34800065	34802206	0	1.2021	.4708	1.9359	.1886	.3444	-.2306	1.802	.9883
Hungary	HUN	34800065	34803465	0	1.4227	-.1566	1.9359	.0091	-.434	.4811	-.6599	-.5711
Hungary	HUN	34800065	34800090	0	1.5951	.4026	.9192	.3786	.0935	.5525	-.2821	1.1232
Hungary	HUN	34800065	34802410	0	-.7832	.666	.0226	-.0433	-.3167	.7626	1.1171	.1216
Hungary	HUN	34800065	34802884	0	.9503	-.8398	.0226	-.3828	.0011	.194	.5172	.1216
Hungary	HUN	34800066	34803780	0	-1.1865	-.2479	.0226	-.0819	.4941	.0289	.5755	.1216
Hungary	HUN	34800066	34802939	0	-.7823	.3464	-1.4259	-1.668	-.0295	-.7368	.0074	-1.6492
Hungary	HUN	34800066	34802876	1	-1.4637	-.5817	-1.7997	-.1783	.4035	-.1036	-2.1355	-1.2087
Hungary	HUN	34800066	34800916	1	-1.1908	-.8483	-2.664	3.6039	-.4628	.2294	-.393	-.7961
Hungary	HUN	34800066	34804031	1	-1.092	.1489	.8038	-.2463	-.5109	-.6618	-2.1355	-.6544
Hungary	HUN	34800066	34806052	1	-.2335	.7608	.8038	-1.1201	.2662	-.7115	-.176	.0388
Hungary	HUN	34800066	34802083	1	.0808	-.2565	-.289268334408617	-1.20777863686055	-2.6758	-1.11726994700905	-.760726814028055	-.596017291327564
Hungary	HUN	34800066	34800864	1	-.7821	.468	1.9359	-.5805	-.3318	-.2473	2.4277	.7095
Hungary	HUN	34800066	34803306	1	-.270037866505393	-2.9627	-2.664	.4725	.6298	.2478	-2.1355	-1.4399
Hungary	HUN	34800066	34804290	1	-.7238	-.5743	.0226	.2961	.2155	.1198	-.6852	-.6774
Hungary	HUN	34800067	34806003	0	-.3118	-.2479	.0226	3.6039	4.8357	3.6292	.5755	.1216
Hungary	HUN	34800067	34803621	1	-.4748	-1.2115	-1.0611	-2.6893	-1.4823	-.5569	-.7867	-1.3027
Hungary	HUN	34800067	34801399	0	-.2663	.2032	.0226	3.6039	1.9296	.3571	.5755	.1216
Hungary	HUN	34800068	34802367	1	-1.057	-.5743	.0226	-.6123	-.1773	-.2708	-.5832	.1216
Hungary	HUN	34800068	34802400	1	1.0363	-.9752	-.6396	1.1347	.3515	.6531	-.6852	-.959
Hungary	HUN	34800068	34805538	1	.4289	-.3501	1.4187	.2051	.8098	-.3242	-1.0451	-1.6872
Hungary	HUN	34800068	34803900	1	-.2285	.5068	.0226	.1158	.4304	.3463	.8038	-.4377
Hungary	HUN	34800068	34801224	1	.9341	.3464	.0226	-.1021	-.0688	-1.6678	-.6852	-.1563
Hungary	HUN	34800068	34804143	1	.7498	-.891	-.691	.4416	.439	.3111	-.1727	-.4607
Hungary	HUN	34800068	34805982	1	.3019	-1.2524	-1.9803	-.2366	-.5667	-.421	-1.5537	-2.5027
Hungary	HUN	34800068	34804262	1	-.9887	-.0088	-.5252	-.4986	-.4609	-.259	-.0553	-.7639
Hungary	HUN	34800068	34801283	1	-1.1366	-.2479	-.8627	-.3023	-.5482	-.1589	.3482	-.9299
Hungary	HUN	34800068	34806222	1	.5695	-1.2964	-1.0946	.0343	-.2044	-1.6678	-.8516	-2.5027
Hungary	HUN	34800068	34801405	1	-.8305	.3815	-.9607	-.3481	-.5589	-.2348	.5755	-1.1811
Hungary	HUN	34800068	34802759	1	-.9745	-.5743	-.8627	-.3171	.1168	-.1442	.5755	-.2503
Hungary	HUN	34800068	34801840	1	-.9009	-.8398	.0226	-.8913	-.1912	-.6742	-.4771	-.7108
Hungary	HUN	34800068	34801553	1	.4366	-.5925	-.5544	-.5623	-.5057	-1.6678	-.6629	.1216
Hungary	HUN	34800068	34805831	1	-.9237	-.938	-.3802	-.7318	-.3549	-.3355	-.6852	-.1563
Hungary	HUN	34800068	34802077	1	-.6941	-.8928	-1.1274	-1.4389	-.2335	-1.2919	-1.2835	-.0604
Hungary	HUN	34800068	34804612	1	-.648	-.7737	-.7902	-1.3089	-.693	-.6567	-.5832	-.4607
Hungary	HUN	34800068	34801530	1	-1.3127	-.5743	.0226	-.2573	-.2646	-.343	.1922	-.4607
Hungary	HUN	34800068	34800829	1	-.0484	.957	.0226	-.6162	.0358	.2646	-.8546	.9097
Hungary	HUN	34800068	34802278	1	.2591	.3427	.0226	.4405	.2475	.5452	.3482	-.5093
Hungary	HUN	34800068	34803097	0	1.0928	-.9924	.6407	.7282	.2846	-.0265	-.3727	-.4607
Hungary	HUN	34800068	34800631	0	.5861	-1.3452	.0226	.7113	1.0914	-1.6678	.5755	2.0955
Hungary	HUN	34800068	34804398	0	-.9859	-.5727	1.4967	.5838	1.163	.3795	.1648	.4777
Hungary	HUN	34800068	34802932	0	-1.5412	-.4203	-.8627	-1.1523	-.197	-.8849	-2.1355	-.1563
Hungary	HUN	34800068	34802957	0	1.0182	-.0862	.0226	.0922	-.0076	-1.6678	-.3733	-.2503
Hungary	HUN	34800068	34800481	0	1.0222	-1.3909	.0226	.7113	-.205	-.7433	-.4948	-1.1252
Hungary	HUN	34800068	34801549	0	-.051	-.7221	.0226	.571	.5748	.7409	.5755	-.2503
Hungary	HUN	34800068	34802006	0	-1.1888	.0763	-.3802	-.3119	-.2328	-.2436	.5755	-.1563
Hungary	HUN	34800068	34804175	0	-.347	-.9861	-.2737	.2526	1.0615	.6414	-.0838	-.3917
Hungary	HUN	34800068	34803603	0	.0784	-.7221	1.2867	1.0592	.435	.3947	.5755	.5807
Hungary	HUN	34800068	34800134	0	.8246	-.7136	-1.3514	-1.1999	-.523	-.9292	-.6852	-.4772
Hungary	HUN	34800068	34805077	1	-2.3183	-.4203	.0226	.7946	-.0354	.7668	.075	-.5093
Hungary	HUN	34800068	34800359	0	-.2551	2.6352	1.9359	3.6039	4.8357	3.6292	2.4277	2.0955
Hungary	HUN	34800069	34800523	1	-1.4227	-.520132045445422	-.244942420812557	-.475	-.4654	-.4613	-.266470326589174	-.344750855445849
Hungary	HUN	34800069	34803295	1	-1.1578	-.103	.0226	.7747	-.1721	.1448	-2.1355	.1216
Hungary	HUN	34800069	34803002	1	-1.2558	-1.0138	-1.0083	1.2081	.0259	.8263	-.5031	-.8756
Hungary	HUN	34800069	34802081	1	-1.6642	-1.4704	-1.2122	.6135	.0767	1.0169	-.2907	-.9111
Hungary	HUN	34800069	34805447	1	-1.9068	2.6352	.0413	.8672	4.8357	1.0735	.0119	-.5319
Hungary	HUN	34800069	34804658	0	.1955	-.0862	.0226	3.6039	4.8357	3.6292	.5755	.1216
Hungary	HUN	34800069	34800870	0	-.6415	.631	1.9359	.359	.1402	-1.0529	-.9135	-1.6922
Hungary	HUN	34800069	34802010	0	-.212	-.7815	-1.8874	.6957	1.0955	1.0483	.0408	1.3566
Hungary	HUN	34800069	34805529	0	-.7782	-1.3452	.0226	.1053	-1.824	.4394	-.208458707667879	.1216
Hungary	HUN	34800069	34801138	0	-2.641	.957	1.9359	.2499	.2188	-1.0529	.5755	-.2274
Hungary	HUN	34800069	34805479	0	-.6693	-.284812064682265	.0203694462411307	.194455797103856	.152772465758055	-.0488880411285107	-.0076937425918089	-.065826068564533
Hungary	HUN	34800069	34804354	0	.9249	2.6352	2.17597088588939	3.6039	4.8357	3.6292	2.4277	2.0955
Hungary	HUN	34800069	34802156	0	-1.3793	-.9334	-1.1233	.7412	-.6752	.1165	-.405144656535507	-.7887
Hungary	HUN	34800069	34805247	0	-1.9845	-.4203	.0226	.8107	-.1719	1.5721	.5755	-.2503
Hungary	HUN	34800069	34804242	0	-1.8368	-.332866393311142	-.122515183112554	.146550343836797	.0707716109917015	-.0337230868683858	.0121719555136829	-.204054303973076
Hungary	HUN	34800069	34802873	0	-.0398	-1.0766	-.8237	.6263	-.9291	1.2595	-.9504	-.4256
Hungary	HUN	34800069	34804909	0	-1.343	-.312541573202415	-.0620814101148245	.166812196362085	.105454285153265	-.040137180584574	.0037696585333901	-.145589976225977
Hungary	HUN	34800069	34800336	0	-.731	1.7162	.0226	1.2836	4.8357	-.5007	.075	2.0955
Hungary	HUN	34800069	34804862	0	-1.3728	-1.175	-.6173	.5523	-.2493	.6861	-.3912	-.4784
Hungary	HUN	34800069	34800741	0	-.9343	-.089	-.2827	.7236	-.1708	.8787	.6172	-.5141
Hungary	HUN	34800069	34802558	0	-1.5695	-.387651636534478	-.410950090892174	.531618103934612	.0412	.7674	.5755	-.943
Hungary	HUN	34800069	34800310	0	-.6877	-.8348	.0226	1.1984	-2.4704	-.2564	-2.1355	2.0955
Hungary	HUN	34800069	34801039	0	-.7332	-.761302440978347	-.612317107749284	-.0608384743832184	-.286041022912885	-.291390678264282	-.7912	-1.0071
Hungary	HUN	34800069	34802479	1	-2.0517	-.4136	.0226	.569	-.1608	-.1211	.1922	-.4128
Hungary	HUN	34800069	34801248	1	-1.2078	-.59	.7162	-.1439	.1744	.1182	.1693	-.7317
Hungary	HUN	34800069	34802100	0	-.6951	-.2518	1.2899	.2427	.3467	-.2679	1.2262	2.0955
Hungary	HUN	34800069	34803194	0	-.7899	-.8452	-.4574	.4027	.2114	-1.6678	-.396	-.7289
Hungary	HUN	34800069	34804750	0	-.9603	-1.1673	.0226	1.3168	1.4625	1.3981	-.178	-.8531
Hungary	HUN	34800070	34800907	1	1.1811	1.1493	.8116	.0028	.1502	-.5519	.5755	-.1314
Hungary	HUN	34800070	34804473	1	.9133	-.7221	-.4806	.4837	.315	-.7197	-.4771	-.959
Hungary	HUN	34800070	34805477	1	-.1846	-1.3464	.0226	-.3588	-.1386	-1.6678	-1.2871	-1.0296
Hungary	HUN	34800070	34805316	1	1.3827	-.8398	-1.0003	-.6488	-.1105	-.7368	-2.1355	-.8443
Hungary	HUN	34800070	34802289	1	.8145	.5266	-.227	.0435	-.2046	.6347	-.3943	1.1508
Hungary	HUN	34800070	34803111	1	1.1227	-.7737	-.6843	.6737	.5172	.7707	-.216	-.7887
Hungary	HUN	34800070	34802000	1	.196	.5353	.0226	.334	-.3061	-.8849	-.6852	-1.4056
Hungary	HUN	34800070	34804071	1	-.4811	-1.2067	1.2899	.6289	-.236	.0281	-.3876	-.2503
Hungary	HUN	34800070	34804039	1	.1108	-1.0303	-.2594	.4415	-.1555	.5478	-.9563	-.6959
Hungary	HUN	34800070	34801163	1	.8718	-1.1421	-.4728	.2346	-.5076	-.6274	-1.5848	-1.2535
Hungary	HUN	34800070	34803507	1	-.5572	-.5743	.0226	.5151	-.0942	.071	-.6852	-.1563
Hungary	HUN	34800070	34801072	1	.1734	-.0862	.0226	.268	.2353	-.1272	-.3912	.1216
Hungary	HUN	34800070	34804141	1	.3315	-.5643	.0226	-.2079	-.0872	-.7054	-.6567	-.8443
Hungary	HUN	34800070	34805289	1	.8633	-.2509	.0226	-.3127	.0196	-1.2919	-.5974	-.4607
Hungary	HUN	34800070	34803686	1	1.2079	.2516	-.5544	-.3172	-.4773	-1.6678	-1.2106	-.3657
Hungary	HUN	34800070	34804263	1	.9689	.3464	.2092	.1319	1.1638	-.406	.1648	-.4607
Hungary	HUN	34800070	34804381	1	.2967	.5976	-.9285	.0358	-1.0107	.2204	-2.1355	-1.112
Hungary	HUN	34800070	34804156	1	.4018	-.5925	-.829	.4454	-.3759	-.475	-1.305	-.8273
Hungary	HUN	34800070	34806229	0	.5223	.1973	.8038	.4374	-.0141	-1.6678	-.0992	-.6585
Hungary	HUN	34800070	34802130	0	-.2851	-.7087	1.4967	-1.3089	-.6826	-1.6678	.5755	.1216
Hungary	HUN	34800070	34800242	0	1.0847	.5976	1.9359	.2972	.6236	-.526	.1693	2.0955
Hungary	HUN	34800070	34801029	0	.9375	-.5874	-.4728	-.446	-.0932	-1.2919	-.9533	-.7108
Hungary	HUN	34800070	34803668	0	1.6059	.0467	.8801	1.1647	.1809	1.1236	1.3428	.1216
Hungary	HUN	34800070	34801622	0	.4399	-.0862	1.9359	.2705	1.2771	.5382	.5755	.7864
Hungary	HUN	34800070	34805673	0	.4947	.2127	.4173	-.1025	.3622	-.8768	-.0823	.7338
Hungary	HUN	34800070	34800603	0	-.0345	-.4343	.6496	-.058	-.3983	.2212	-.2128	.1216
Hungary	HUN	34800070	34806027	0	.9593	-.6727	.0226	-.3084	-.4408	-.6274	-.3733	-.1563
Hungary	HUN	34800070	34802071	0	1.4335	.5976	.9192	-.2989	.3253	-.3128	.3473	.6314
Hungary	HUN	34800070	34801436	0	.6445	-.59	-1.0611	-.0583	-.4469	-1.6678	-.2852	-.7496
Hungary	HUN	34800070	34802895	0	1.0907	-1.4528	.8038	-.0235	-.2981	-.8849	-.1026	2.0955
Hungary	HUN	34800070	34804490	0	-.0309	.5155	.1453	.083	.3491	-1.6678	-.8516	.6559
Hungary	HUN	34800070	34804109	1	-.3115	-.4857	-.7231	-.3765	-.0444	-1.2919	-.7897	1.1508
Hungary	HUN	34800070	34803587	1	.096	-.8398	-.691	.2986	-.1578	-.7847	-.6852	-1.0169
Hungary	HUN	34800070	34800043	1	1.101	.6555	.8038	.0106	-.0354	-.8849	-1.054	.5295
Hungary	HUN	34800071	34803698	1	-1.5146	-.5743	.0226	-.0302	-.0803	.4395	-.216	-.4377
Hungary	HUN	34800071	34804222	1	-.9248	-.1595	1.9359	3.6039	1.834	1.2085	-.6852	.4994
Hungary	HUN	34800071	34801961	1	-.6042	.6606	-.227	-.0154	-.6854	-.8768	-.8512	-.1563
Hungary	HUN	34800071	34804757	1	.2178	.2768	-.335	.6458	-.4726	-.7368	.5755	-.6353
Hungary	HUN	34800071	34806016	1	-1.1318	-.2509	-.227	-.6142	-.2602	-.3128	-.0553	.2286
Hungary	HUN	34800071	34803447	1	-.646	-1.3519	1.4967	.2382	.5386	-.4612	-.8486	-.8443
Hungary	HUN	34800071	34802332	1	.6688	-.0862	.0226	-.3248	-.0061	.1082	-.2128	-.2274
Hungary	HUN	34800071	34800927	1	-.5014	-.7737	.5462	-1.4373	-.519	-1.6678	-.8627	-.4607
Hungary	HUN	34800071	34801620	1	-1.2417	-1.1442	-.5034	-.716	-1.2878	-.4694	-2.1355	-1.6492
Hungary	HUN	34800071	34806130	1	.7551	.6583	1.9359	1.0497	2.4518	.4593	2.4277	2.0955
Hungary	HUN	34800071	34801659	1	-.843	2.6352	.9192	.1242	.0725	-.2946	.9579	1.1232
Hungary	HUN	34800071	34800543	1	-.1618	-1.5472	-1.263	.1337	-1.0584	-1.2919	-2.1355	-1.0913
Hungary	HUN	34800071	34803440	1	-.3645	.8762	.0226	-.6276	-.4016	-.1574	-1.2871	-.1563
Hungary	HUN	34800071	34800698	1	.304	-.479388118052333	-.05638101525999	-.7025	-.4195	-.596490449424073	-.361437100130945	-.160966956822252
Hungary	HUN	34800071	34803685	1	.2664	.5344	.3461	.8356	.478	-.2185	-1.5596	-.7108
Hungary	HUN	34800071	34803434	1	.9427	.5266	.0226	.2055	-.0862	.0306	-.195141570286794	-.5093
Hungary	HUN	34800071	34800450	1	-.5152	-.1058	.0226	.7113	.1871	-.4753	.5755	1.0904
Hungary	HUN	34800071	34802482	1	.2937	-.7815	.1142	.8279	-.2653	1.5016	.1922	-.484
Hungary	HUN	34800071	34801954	1	1.0964	-.089	.8038	.2907	-.2776	-.801	-1.5848	-.4006
Hungary	HUN	34800071	34801182	1	-.7679	.0566	.8348	1.2836	.5716	.9585	-2.1355	-1.112
Hungary	HUN	34800071	34800340	0	-.5317	-.6418	.8348	.1826	.7427	.053	-.176	1.0431
Hungary	HUN	34800071	34802687	0	-.033	-.0994	-.8627	.3829	.4272	.2294	-.7726	.2286
Hungary	HUN	34800071	34804023	0	.4031	-.4314	.0226	1.3685	.7782	.4603	-.6852	-.6774
Hungary	HUN	34800071	34800400	0	.7228	-1.6517	-1.4685	-.7688	.0179	-.8768	.3482	.1216
Hungary	HUN	34800071	34802121	0	.134	-.9443	.0226	.7857	1.1603	-.1986	.5755	-.5305
Hungary	HUN	34800071	34801332	0	-.1493	-.2479	.0226	-.3333	.3605	.1779	.075	-.222
Hungary	HUN	34800071	34803345	0	1.1928	.2086	1.9359	.9553	.6585	-.0581	-.6852	2.0955
Hungary	HUN	34800071	34803750	0	-.4486	.2032	.8038	.0997	.3337	-.2942	-.3912	1.1508
Hungary	HUN	34800071	34805688	0	.65	-.5743	-1.0611	.521	-.4074	-.2785	.3482	.1216
Hungary	HUN	34800071	34803777	0	-.6693	-.5137	1.4967	.3983	.3993	.4884	-.1566	1.515
Hungary	HUN	34800071	34804464	1	-.2535	.0722	1.1381	.2104	.4236	-.2544	-.309	1.1232
Hungary	HUN	34800071	34800640	1	-.2178	-.59	.8348	.767	.8127	-.4318	-.1689	-.1254
Hungary	HUN	34800071	34803952	1	1.1591	-.2577	-1.2567	.0298	-.3347	-1.2919	-1.0808	-1.1395
Hungary	HUN	34800071	34803166	0	-.9417	.1681	.4173	.0029	1.313	-.421	-.0987	1.515
Hungary	HUN	34800072	34805166	0	-1.2497	-.983	-.227	-2.6893	-.7083	-.8849	-.6599	-.5251
Hungary	HUN	34800073	34802354	1	.0526	-.0862	.0226	.71	-.0739	-.5569	.5755	.1216
Hungary	HUN	34800073	34801910	1	-.9773	-.7221	1.9359	.604	.766	.3625	-1.5596	.9883
Hungary	HUN	34800073	34801021	1	.4106	.5068	.4173	.1814	.2591	-.0184	.1701	.3158
Hungary	HUN	34800073	34805973	1	-.9334	.5836	.0226	-.3163	-.2978	-.2473	-.0352	2.0955
Hungary	HUN	34800073	34804047	1	.9093	-1.3452	-.4574	.7937	-.6973	-1.6678	.0256	-2.0641
Hungary	HUN	34800073	34804329	1	.892	-.4998	.6407	.2501	.3621	.2577	-.1026	-.1563
Hungary	HUN	34800073	34801093	1	1.1263	-.4998	.0226	.4021	.5387	.6232	-2.1355	.6559
Hungary	HUN	34800073	34803143	1	-1.3018	1.0576	1.1381	-.3697	.8491	.3929	.5755	-.2503
Hungary	HUN	34800073	34800712	1	-1.1356	-.5925	-.6097	-.4312	-.4039	-.8849	-2.1355	-.5768
Hungary	HUN	34800073	34801931	1	.0957	-.7737	-.173	-.9566	-.6764	-1.6678	-1.7719	-.1563
Hungary	HUN	34800073	34804533	1	-.8521	-.1167	.0226	.1308	-.2509	-1.6678	-.2821	-.806
Hungary	HUN	34800073	34800557	1	-.5746	-.9785	-.9607	.0556	.441	-.4173	.0256	-.8813
Hungary	HUN	34800073	34801630	1	.7061	.3266	1.1381	.249	.2993	.2389	-1.2835	.6559
Hungary	HUN	34800073	34802394	1	.9091	.5128	.9268	.0685	-.3776	.235	-.5945	.4385
Hungary	HUN	34800073	34802586	1	-.5991	-.7221	1.9359	.4605	.2448	.9399	-.3727	.1216
Hungary	HUN	34800073	34802636	1	-.1493	.1973	.4173	-.1952	.0027	-.4753	-.0987	-.4607
Hungary	HUN	34800073	34800201	1	.4248	-.4203	.0226	.3475	.3723	.3201	.3482	.1216
Hungary	HUN	34800073	34800045	0	.7183	-.1692	1.1381	.2202	.5901	-1.6678	-.1026	2.0955
Hungary	HUN	34800073	34800311	0	-.4233	-.2298	1.9359	.5749	-.1222	-1.0529	.5755	.5362
Hungary	HUN	34800073	34801490	0	-.4513	.7156	.4173	.3956	.0383	.5182	.9628	-.3856
Hungary	HUN	34800073	34800754	0	-.0873	-.072	.8116	.0636	.0157	.6071	.1648	.8567
Hungary	HUN	34800073	34800272	0	.1935	-.0176	.0226	.6864	.2546	.5895	.5755	.1216
Hungary	HUN	34800073	34802171	0	-1.0277	.2607	1.1381	.3119	1.0484	.4075	1.3656	1.1508
Hungary	HUN	34800073	34801497	0	.9346	.96	1.9359	-.198	.5781	-1.6678	-.4805	1.2147
Hungary	HUN	34800073	34803532	0	-.2342	-.7221	.0226	.6847	.3602	1.0062	-.2852	-.2503
Hungary	HUN	34800073	34803999	0	-.6059	-1.0212	-.8892	.7253	.1636	-.2154	-.6852	-1.0169
Hungary	HUN	34800073	34801330	0	-.621	-.0862	.0226	.4965	.5114	.7469	1.3617	.1216
Hungary	HUN	34800073	34800170	0	.9803	-.269	.0226	.0644	.2835	-1.6678	.2927	.1216
Hungary	HUN	34800073	34800287	0	.5448	-.9767	.8961	-.7153	-.7777	-1.6678	-.5832	.2286
Hungary	HUN	34800073	34801992	1	-.6844	.5746	1.1381	.542	-.5215	.6726	1.2568	1.1232
Hungary	HUN	34800073	34801735	1	-1.1969	-.0862	-.6843	-2.6893	-.4237	-1.6678	-.6852	-1.3017
Hungary	HUN	34800073	34801552	0	-.6657	-.7221	-.3802	.3672	-.2764	.346	.075	-.6353
Hungary	HUN	34800073	34805695	0	1.8259	-1.4993	-.227	-2.6893	-.0843	-1.2919	-.0823	-1.4399
Hungary	HUN	34800074	34800051	0	-1.2706	-.0862	.0226	.711	.9144	-.5569	.5755	.1216
Hungary	HUN	34800074	34802127	0	-.2814	-.5946	.0226	.2974	-.6661	.3998	-.194110316977886	-.3297
Hungary	HUN	34800074	34803089	1	-.2342	.6478	-.5907	.290110940023133	.2725	.0717155537905188	.02765180318562	-.1563
Hungary	HUN	34800074	34805244	1	-1.3381	-.7114	-1.0611	-.5151	-.0255	.0309	.3482	-1.2087
Hungary	HUN	34800074	34801036	1	-1.9613	-.0862	-.6446	-.9116	.0643	.2634	-.5001	-1.236
Hungary	HUN	34800074	34803223	0	-2.1936	-.4174	-.691	.3744	-.038	.4618	.3482	.1216
Hungary	HUN	34800074	34801262	0	-.9691	.8762	.4173	-.8143	.1466	-1.6678	.8038	1.1508
Hungary	HUN	34800074	34800922	0	-.326	-.4501	.1213	-2.6893	-.7578	-1.6678	-1.4019	.3675
Hungary	HUN	34800074	34804259	0	-.2687	.0692	-.8554	-.12098576635652	-.5211	-.279301563129605	-.362003994889398	-.545744518978779
Hungary	HUN	34800074	34804323	0	-1.1537	-1.3106	-1.2567	-.1972	-.4439	.0854	-.5861	-1.1252
Hungary	HUN	34800075	34805342	1	-.3874	2.6352	1.4967	.3985	1.0651	1.5721	.5755	1.0383
Hungary	HUN	34800075	34800351	0	-1.5154	.3464	.0226	.5737	.0214	.4144	.075	1.1508
Hungary	HUN	34800075	34801581	0	-1.071	-.129154855222925	.12429719205889	.438865589414332	.6389	.163858590633323	.191475299454115	.062697489929346
Hungary	HUN	34800076	34805187	1	.0028	.297	.465911886558009	.1364	.0915	-.2432	.5755	.377008430687777
Hungary	HUN	34800076	34805139	1	.6671	-.0862	1.9737	.7113	.8779	1.0062	2.4277	.1216
Hungary	HUN	34800076	34802991	0	1.1772	2.6352	1.0043	2.1746	1.9966	2.4982	1.536	.8925
Hungary	HUN	34800076	34803707	0	-.4707	-.9315	.4562	1.0017	-.5959	-1.6678	-.4594	-.9136
Hungary	HUN	34800076	34805549	0	-.2435	2.6352	1.9359	3.6039	4.8357	3.6292	2.4277	2.0955
Hungary	HUN	34800076	34800565	0	-.2379	.1347	-.227	1.0338	.7869	1.3398	-.0553	.7627
Hungary	HUN	34800076	34803560	0	.3052	-.7353	-1.1473	.7369	-.6845	1.0062	.0154	-.9997
Hungary	HUN	34800076	34804910	0	.0042	-.0862	.0226	.7113	.1039	1.0062	.5755	.1216
Hungary	HUN	34800076	34801930	0	.4522	-1.4794	.0226	.7113	-.0408	.8512	-.4288	-.5912
Hungary	HUN	34800076	34803275	0	-.1881	-.0862	.0226	1.2836	.8779	1.5721	.5755	.1216
Hungary	HUN	34800076	34805760	0	.6597	-.0862	1.9359	.1053	-.0408	1.0062	.5755	.1216
Hungary	HUN	34800076	34802997	0	-.36	-.0862	.4173	.8918	.6615	1.1768	.5755	.3663
Hungary	HUN	34800076	34800205	0	-.6256	-.0862	.0226	.7113	-.0408	1.0062	.5755	.1216
Hungary	HUN	34800076	34801457	0	-.7492	-2.0442	-.8892	3.6039	4.8357	1.0487	-.3553	-.6907
Hungary	HUN	34800076	34805480	0	.867	-1.2775	-.3802	.7249	.2347	.7856	-.1727	.0941
Hungary	HUN	34800077	34805959	1	.2395	-.5872	-1.0611	.4603	-.2691	-.7054	-.2821	-.6774
Hungary	HUN	34800077	34800493	1	.4263	-.5743	.0596971987267341	.2976	.6569	.5273	-.0109900007545389	.031985847389364
Hungary	HUN	34800077	34804599	1	1.6591	-.59	.0226	.7732	.0449	-.8768	-.6791	-.1563
Hungary	HUN	34800077	34800660	0	-.7964	.0666	.0226	-.2334	.0715	-.4795	.5755	.1216
Hungary	HUN	34800077	34803030	0	1.0064	-.0862	1.1381	.5072	-.2935	-1.6678	.8038	.8806
Hungary	HUN	34800077	34805298	0	1.2378	-.7221	.0226	-.3591	-.2526	-.6351	-.5832	.1216
Hungary	HUN	34800077	34800884	1	.5766	-1.2067	-1.0611	-.5838	-.9656	-.5569	-2.1355	-.8443
Hungary	HUN	34800077	34801504	1	1.1688	-.7243	.3461	-.1515	-.0934	-.3973	-.8709	-.8443
Hungary	HUN	34800077	34803911	1	.9776	-.983	-.7566	-.6366	-.5932	-1.6678	-2.1355	-.2503
Hungary	HUN	34800077	34803843	1	-.2468	-1.034	-.9874	-.2153	-.7656	-.1467	-.9936	-.222
Hungary	HUN	34800077	34802093	1	.88	-1.1442	.0226	-.104	-.6007	-1.6678	-2.1355	-.3856
Hungary	HUN	34800077	34803716	1	1.1727	-.59	.0226	.4769	.4192	.7198	-.3206	-.4607
Hungary	HUN	34800077	34803319	1	.5724	-1.1979	-.5836	-.9384	-1.167	-.4318	-1.0753	-1.0454
Hungary	HUN	34800077	34804205	0	.8471	-.4314	-.691	-.1055	-.279	.0218	-.4948	.1216
Hungary	HUN	34800077	34802066	0	1.2568	-1.0212	-.9874	-.8995	-.6813	-.3548	-.5974	-.2503
Hungary	HUN	34800077	34801247	0	1.3198	.6492	1.2899	.5631	.0954	-.182	.075	2.0955
Hungary	HUN	34800077	34802301	0	.8301	-.089	.0226	.2681	.2433	-.21	.8038	.5823
Hungary	HUN	34800077	34802670	0	1.1629	-1.3452	.0226	-.9331	-.6378	-.1832	-.6852	.1216
Hungary	HUN	34800077	34800225	0	1.2558	-.2662	-.3802	.309	.5619	.04	.8038	.7435
Hungary	HUN	34800077	34805632	0	.2868	1.7671	1.1657	.3559	1.4314	.9613	.3482	1.2147
Hungary	HUN	34800077	34800484	0	.4525	.5206	1.036	-.1713	.8825	-.0842	-.1479	1.2841
Hungary	HUN	34800077	34800886	0	.7668	-.0862	1.9359	.9162	4.4978	3.6292	.5755	2.0955
Hungary	HUN	34800077	34804106	0	.569	.6636	1.9359	.8345	.428	.4728	1.3918	1.515
Hungary	HUN	34800077	34805326	0	.8765	.957	1.9359	-.133	1.1612	-1.2919	2.4277	2.0955
Hungary	HUN	34800077	34802903	0	.8092	-.089	-.3048	-.3704	-.5205	-.8849	-.3733	-.1865
Hungary	HUN	34800077	34804685	0	.8215	-.2662	.8038	.1872	-.2237	-1.0529	-.3912	-.8443
Hungary	HUN	34800077	34803859	0	1.2739	-.0862	1.9359	3.6039	3.3377	3.6292	2.4277	2.0955
Hungary	HUN	34800077	34800122	0	.4998	-.4203	-1.0611	.1511	.1505	-.2893	.1693	-.8646
Hungary	HUN	34800077	34801774	1	.4512	-.089	-.5034	.294	.0252	.355	-2.1355	-.8947
Hungary	HUN	34800077	34805799	1	-.2193	-1.2392	-1.5179	-.6062	-1.6693	-1.6678	-2.1355	-1.236
Hungary	HUN	34800077	34802961	0	1.0804	1.1352	.0226	3.0685	4.8357	.9228	.5755	.1216
Hungary	HUN	34800077	34802483	0	1.517	-.7221	.4173	-.1591	-.3111	-.2766	-.3733	-.1563
Hungary	HUN	34800077	34801512	0	-.5622	.0666	.4802	.1785	.4833	-1.6678	1.2302	.9444
Hungary	HUN	34800077	34803140	0	1.4394	-1.1229	.586	-.9836	-.0945	-.5302	-1.2624	1.7439
Hungary	HUN	34800078	34801180	1	-1.1585	.0789	.0226	-.1264	-.636	.0148	-.1021	.1216
Hungary	HUN	34800078	34803948	1	-1.4043	-.4136	.0226	-.5532	-.2588	.2518	.9492	-.6158
Hungary	HUN	34800078	34802628	1	-.0726	-.0862	.0226	.5585	.7531	.2825	-.0553	-.4607
Hungary	HUN	34800078	34802461	1	.5636	-.8283	.7162	-.3718	.1087	.2069	-.0987	-.7496
Hungary	HUN	34800078	34801963	1	-.9434	-.59	-.9607	-.5109	-.366	-.4384	.0447	-.5912
Hungary	HUN	34800078	34803095	1	-.8346	-.0862	.0226	-.1789	-.3843	.8399	-.0553	.1216
Hungary	HUN	34800078	34804412	0	-1.0469	-.7221	-.587	-.2053	-.4358	-.7478	.0105	-.3297
Hungary	HUN	34800078	34805885	0	-.8774	.468	1.1381	.5392	.8567	-.4318	.1922	1.1232
Hungary	HUN	34800078	34802760	1	.1528	-.4203	-.5034	.4014	.042	-.2013	-.176	-.2503
Hungary	HUN	34800078	34800479	1	-.8191	-.7221	-.5887	.0024	-.1845	-.5309	-.3763	-.7317
Hungary	HUN	34800078	34802168	0	.3552	-1.0688	-.1587	-.0012	-.0524	-.6567	-.5832	.4777
Hungary	HUN	34800079	34800014	1	.798	-.4998	-.227	.7966	.2439	1.0245	.5755	-.2503
Hungary	HUN	34800079	34801388	1	.8721	-.8734	-.335	-.0597	-.1915	-1.6678	-2.1355	-.945
Hungary	HUN	34800079	34805646	1	1.5936	-.269	-.9607	-.1181	-.2858	-.4173	-.0379	-.5265
Hungary	HUN	34800079	34803227	1	-.4442	.3815	.4173	.2252	.1445	.0704	.0256	.4994
Hungary	HUN	34800079	34804146	1	.0665	.5155	-.2943	.0698	.9789	-.2065	2.4277	-.2503
Hungary	HUN	34800079	34800451	1	.5163	-.4025	-.9607	-1.2417	-.7044	-.526	-.6852	-.7496
Hungary	HUN	34800079	34802764	1	.6253	-.231526296936703	.178809224537731	.247576482156991	.243700351480129	-.0657039295954552	-.0297221218358086	.0874503970113986
Hungary	HUN	34800079	34801732	1	.8796	-.9767	-.691	-.3878	-.0954	-.7368	-.176	-.4607
Hungary	HUN	34800079	34804378	1	.8	-1.0688	-1.0611	-1.3089	-1.2356	-1.6678	-.2821	-1.1252
Hungary	HUN	34800079	34802715	1	.743	-.938	-1.0611	-.1379	-.0399	-1.6678	-.4948	-.7108
Hungary	HUN	34800079	34802143	1	.8895	-.8802	-.7902	-.1075	-.0643	-1.6678	-2.1355	-1.0798
Hungary	HUN	34800079	34800616	1	-.2991	-.7221	.0226	.7448	.2218	.4436	.5755	.1216
Hungary	HUN	34800079	34804204	0	1.2334	-.946	1.9359	-.2855	-.4651	-1.0529	-.151592923041631	.2286
Hungary	HUN	34800079	34802974	0	.8702	-.4203	.0226	.7113	-.0421	1.0062	-.2513	.1216
Hungary	HUN	34800079	34803019	0	.6649	-.22989635996565	.183655675349214	.249201369479796	.246481708095758	-.0662183040611519	-.0303959390906073	.0921389093216156
Hungary	HUN	34800079	34800447	0	.5821	-1.3079	-1.682	.0045	-.2313	.4018	2.4277	2.0955
Hungary	HUN	34800079	34800654	0	.9553	.1973	1.9359	3.6039	2.2837	1.0062	.5755	.1216
Hungary	HUN	34800079	34800176	0	1.1246	-.0013	.9192	-2.6893	.1116	-1.6678	.5755	-.1563
Hungary	HUN	34800079	34805192	0	.5299	.5206	1.9359	-1.0563	.2408	-1.6678	.0474	2.0955
Hungary	HUN	34800079	34803195	0	.6786	-.6655	.0425315190020333	.55282572940158	1.1288	.0881835245032385	-.6852	.1216
Hungary	HUN	34800079	34805374	0	1.1381	.4658	.8038	-.2189	.545	.1794	.1648	-.5305
Hungary	HUN	34800079	34800061	0	.6967	-1.0602	.0226	-.7322	-1.0281	-1.6678	-.3733	-.222
Hungary	HUN	34800079	34804992	1	.1532	-.0862	.0226	.4305	-.1918	-.3451	-.1722	-.7108
Hungary	HUN	34800079	34803791	1	.6343	.2695	-.6843	-.2852	-.4503	-1.6678	-.4948	-.4607
Hungary	HUN	34800079	34800621	1	.9634	1.1493	-.7902	-2.6893	-1.3838	-.8849	-.0667	.8567
Hungary	HUN	34800080	34801223	1	-2.1819	.4708	.6407	.2268	.345	-.801	1.4834	.1554
Hungary	HUN	34800080	34802690	1	-.528	-.0862	.0226	-2.6893	-.7829	-1.6678	.5755	.1216
Hungary	HUN	34800080	34800488	0	-1.2013	-1.0121	-.5564	.5475	-.2612	1.0761	-.3086	.1874
Hungary	HUN	34800080	34802509	0	-.4788	-.817	-.2737	.6333	-.2222	1.0196	.0154	-.3917
Hungary	HUN	34800081	34802337	0	-.869	-.4998	-.0951	.7483	.3409	-.6274	.5755	.7095
Hungary	HUN	34800082	34803631	1	.324	.1371	.0226	.0123	-.1659	-.8768	-.2821	.1216
Hungary	HUN	34800082	34802618	1	.9686	-.2479	.8961	.8451	-.0194	.6327	-.4948	-.1314
Hungary	HUN	34800082	34800132	1	-.2234	-.9334	-.3802	-1.0792	-1.1039	-.5979	-.3912	-.7108
Hungary	HUN	34800082	34802816	1	-.1381	-1.2761	-.227	-.1516	-.4934	-.0255	-.4801	-.6774
Hungary	HUN	34800082	34802571	1	1.1735	-.4203	.0226	.3169	.6658	.4331	-.414	-1.1252
Hungary	HUN	34800082	34800446	1	-.3702	.0789	.0226	1.2836	.3821	.022	-.8657	-.6774
Hungary	HUN	34800082	34803430	1	-.3967	-1.0688	-.3802	-.7732	-.4838	-.2131	-1.166	-.4607
Hungary	HUN	34800082	34801863	1	1.2104	-1.1763	-.3802	-.2186	-.4836	-.3317	-1.7719	-.4607
Hungary	HUN	34800082	34801241	1	1.0054	.0566	-.4728	-.8286	.2696	-.7368	-.2852	-.0867
Hungary	HUN	34800082	34800439	1	-.3344	-1.1999	-.711	-.1981	-.8637	-.1916	-2.1355	-.6353
Hungary	HUN	34800082	34802508	1	-.0923	-.4232	.8116	-.496	-.0808	-.526	-2.1355	-.1254
Hungary	HUN	34800082	34802465	1	1.3145	.3404	-.9607	-.6916	-.5459	-.3451	-2.1355	-1.2412
Hungary	HUN	34800082	34804324	1	.0791	-1.2115	-.7836	-.3252	-.8843	-1.6678	-1.5537	-1.0169
Hungary	HUN	34800082	34804046	1	-.5973	-.483487318376998	-.13677008344593	-.7159	-.3815	-.556469766483862	-.312654442045278	-.232590505613064
Hungary	HUN	34800082	34802726	1	1.2062	-1.0688	-.7638	-.1026	-.3856	-.5037	-.9504	-.6353
Hungary	HUN	34800082	34802426	1	-.1837	.6636	.4173	-.2162	1.0518	-.8849	-.3086	.0426
Hungary	HUN	34800082	34804284	0	1.1749	-.1827	-.9607	.5164	.373	.3846	-.3876	-.6774
Hungary	HUN	34800082	34803669	0	1.3362	-.0933	.6407	.1661	.8729	.4587	.0256	.5759
Hungary	HUN	34800082	34800876	0	1.3739	-.4343	1.9359	.7843	.0504	-.5309	-.6852	1.2841
Hungary	HUN	34800082	34805964	0	1.1865	-.2509	-.3802	-.5345	-.2203	-.127	-.2852	-.1563
Hungary	HUN	34800082	34800787	0	.7146	-.0862	.0226	.1053	.286	.4641	.5755	.1216
Hungary	HUN	34800082	34803163	0	-.182	-1.0714	1.2899	-1.2512	-.234	-1.6678	-.2008	1.2147
Hungary	HUN	34800082	34804391	0	1.2159	-.8357	.1386	-.5259	-.2136	-1.6678	-.6852	.1216
Hungary	HUN	34800082	34800823	0	.2406	.2086	-.3706	.6001	.5947	.4338	.5755	.1216
Hungary	HUN	34800082	34800145	0	-.3461	-.6525	-1.2891	.6397	-.2857	.1232	-2.1355	-2.5027
Hungary	HUN	34800082	34802819	0	1.061	-.7221	.0226	.34	.2071	.3026	.1922	1.2147
Hungary	HUN	34800082	34800435	0	-.6298	-.4203	.4173	.0665	.1931	.0811	.3473	.1216
Hungary	HUN	34800082	34803944	1	.8446	-1.0212	-.3048	-.0163	-.329	-.0569	-.4771	-.4607
Hungary	HUN	34800082	34802201	1	.5354	-.938	.4683	.3061	.9016	.0281	-1.5848	-.9261
Hungary	HUN	34800082	34802673	1	1.2756	-.7221	-.121323862844154	-.1736	-.6915	-.1277	-.437568298497687	-.244826880704266
Hungary	HUN	34800082	34801925	0	.6182	-.2366	-.5034	-.2667	-.1793	-.2379	-.176	-.6959
Hungary	HUN	34800082	34805940	0	1.0829	-.5743	.0226	3.6039	.2543	.0412	-.6852	-.1563
Hungary	HUN	34800083	34804555	0	-1.1685	-.0966	.0226	.1402	.2466	.8386	.5755	.1216
Hungary	HUN	34800083	34806122	0	-1.0839	-.2827	-1.3376	.7137	1.0825	1.1181	-.393	-.8134
Hungary	HUN	34800083	34804096	0	-1.0628	-.0862	.0226	.9472	-.6197	1.5721	.5755	.1216
Hungary	HUN	34800083	34802803	0	-.9253	-.0862	.0226	1.2063	1.4966	.6391	.5755	.1216
Hungary	HUN	34800083	34800183	0	-.8173	.3427	.0226	-2.6893	-.2618	-.8768	.5755	-.3856
Hungary	HUN	34800083	34802454	0	-.336	-.9334	-.1438	-.1473	-.9644	-.0779	-.7105	.2546
Hungary	HUN	34800083	34804677	0	.4428	.1562	.384009675138412	-2.0793	.0855	-1.07379033416182	-.0883	.312838066882044
Hungary	HUN	34800083	34801025	0	-.987	-1.2884	-1.1926	.0767	-.4785	.0403	-.6852	-1.1252
Hungary	HUN	34800083	34801520	0	-1.4197	-.0862	.0226	.1992	-1.2002	-1.6678	-.9794	-.585
Hungary	HUN	34800083	34804972	0	-1.0504	-1.3452	-1.2667	.8895	-.2221	.934	.775	-.628395588162348
Hungary	HUN	34800083	34805290	0	.7382	-.2479	.0226	.1364	1.7312	.2069	.5755	.1216
Hungary	HUN	34800083	34802216	0	1.1492	-.8775	-.8172	.6521	.1674	.3953	-.5656	-.5435
Hungary	HUN	34800083	34802937	0	.1394	-.9653	-.6047	.6494	.1289	.778	-.3553	-1.1415
Hungary	HUN	34800083	34801841	0	-.1877	-.0862	.0226	.7113	.607946831159161	1.0062	.5755	.1216
Hungary	HUN	34800083	34800389	0	.8024	-.938	.0226	.1912	-.7086	-.1931	-1.2871	-.222
Hungary	HUN	34800083	34805686	0	-.0346	.3289	-.0824	.6936	.815	.5182	1.1375	2.0955
Hungary	HUN	34800083	34805930	0	.4435	-.8232	.4173	.4797	.2332	-1.6678	-.0379	.2525
Hungary	HUN	34800083	34802416	0	-.6501	-1.8067	-1.161	.4032	-.9235	-.0607	-.2004	-.3856
Hungary	HUN	34800083	34805203	0	-.3112	-.7737	.4445	1.1758	.4709	1.4821	.4316	-.8028
Hungary	HUN	34800083	34803772	0	-.5195	-.2479	.4173	.8806	.587	.7642	.5755	-.2726
Hungary	HUN	34800083	34802921	0	-.2091	.4121	.586	1.3705	1.0209	1.6798	.1693	.5759
Hungary	HUN	34800083	34802616	0	1.0546	-.8833	.762686130007142	1.5341	1.7187	.0901	1.2498	1.4234
Hungary	HUN	34800083	34804687	0	.2028	.5344	1.2341	-2.6893	.1405	.0926	-1.4019	2.0955
Hungary	HUN	34800083	34802511	0	-.9337	-.817	-.2737	3.6039	4.8357	1.697	.3379	-.959
Hungary	HUN	34800083	34805773	0	-1.3694	-.165	-.3802	.3112	-.1712	-.0645	-1.0808	-.60930601882326
Hungary	HUN	34800083	34801860	0	-1.0312	-.4203	.0226	-1.0059	.3104	-.153	.5755	.1216
Hungary	HUN	34800083	34801857	0	-1.3029	-.4314	.0226	-.6165	-.5444	-1.6678	.5755	.1216
Hungary	HUN	34800083	34801945	0	-.553	.1371	.3461	-.1946	.335	-.0455	-.5001	-.1563
Hungary	HUN	34800083	34804232	0	-1.8265	-2.0011	-.5472	-.3325	.9776	-1.6678	.6286	2.0955
Hungary	HUN	34800083	34802969	0	.6371	-.0862	.0226	.7113	-.0408	1.0062	.5755	.1216
Hungary	HUN	34800083	34802757	0	-2.1342	-.5583	-.4728	.0038	-.2307	.2691	.5172	-.8443
Hungary	HUN	34800084	34804975	1	-.1081	.1221	.4173	-.1394	.0329	-1.6678	.0973	-.1563
Hungary	HUN	34800084	34802302	1	-.7698	-1.0249	-1.0611	-.4597	-.3585	-1.2919	-.5798	-.4607
Hungary	HUN	34800084	34802575	1	.7019	-.9298	-.988	-.7579	-.1408	-.219	.0791	.1216
Hungary	HUN	34800084	34801208	1	-.8667	-.0862	.0226	.5448	.0811	.3933	.5755	-.4607
Hungary	HUN	34800084	34806104	1	-2.1702	-1.3182	-.4728	-.5857	-1.6083	-.9292	-.9906	-1.9384
Hungary	HUN	34800084	34801926	1	.3302	-1.2163	-.5034	-.3538	-.3463	-1.5939	-.6852	-1.0798
Hungary	HUN	34800084	34802439	1	-.9262	1.4003	1.9359	-.7797	-.0253	-.7368	-2.1355	.9883
Hungary	HUN	34800084	34803826	1	-.826	-.4025	-.0951	-.3499	.413	.194	.6172	.149
Hungary	HUN	34800084	34803805	1	.1417	-1.1493	.0226	1.1392	.3698	.1246	-.4948	-.4607
Hungary	HUN	34800084	34805102	1	1.7985	2.6352	1.9359	.4796	.6171	.3658	1.5243	1.0096
Hungary	HUN	34800084	34802331	1	-1.5034	-.7291	-1.0886	-.793	.2565	-.9292	-.3553	-1.0517
Hungary	HUN	34800084	34805848	1	-1.0087	2.6352	-.7302	-.2841	-.1848	-.4384	-.8738	-1.0788
Hungary	HUN	34800084	34803818	1	.7908	-.8872	.0226	.6089	.6922	-1.6678	.5755	-.2503
Hungary	HUN	34800084	34802973	1	.4756	.5976	.4809	.9914	1.0775	-1.6678	1.3656	1.3857
Hungary	HUN	34800084	34804041	1	.6722	2.6352	1.9359	1.2836	.8779	1.5721	2.4277	2.0955
Hungary	HUN	34800084	34805340	1	-.6846	-.4203	.0226	-.0603	-.261	.0802	.0447	-.4377
Hungary	HUN	34800084	34805153	1	-.7367	-.5743	-.5034	-.3898	.0523	.2372	-2.1355	-.4607
Hungary	HUN	34800084	34800590	1	-1.6232	-.1839	1.9359	.0119	1.2732	-.0518	-1.5848	.6314
Hungary	HUN	34800084	34804569	1	-.8923	-.7221	.0226	.6017	.236	1.0062	.2927	.1216
Hungary	HUN	34800084	34804077	0	.7555	-.0862	1.2899	-2.6893	-3.7095	-1.6678	.5755	.1216
Hungary	HUN	34800084	34800865	0	.4779	.1997	.0226	-.07	.5112	-.1507	.5755	.1216
Hungary	HUN	34800084	34805060	0	-.3191	.5206	.9192	-.7629	.5856	-.475	-.8661	.839
Hungary	HUN	34800084	34805012	0	-.9942	-.1856	-.3802	.142	.0908	-.7946	.0256	-1.3718
Hungary	HUN	34800084	34800977	0	.7782	1.1576	.8348	.8841	1.3486	1.2716	-.2004	1.1232
Hungary	HUN	34800084	34804482	0	-.0385	.4565	.606	.7461	.8211	1.3021	1.3428	-.4749
Hungary	HUN	34800084	34802351	0	.6341	-.0764	.0226	-.0953	.2243	-1.6678	.2287	.8375
Hungary	HUN	34800084	34805423	0	.3698	-.0862	.0226	1.2836	.8779	1.3541	.5755	.1216
Hungary	HUN	34800084	34801985	0	-.6916	-1.3452	-.6843	.4982	.0246	.163	-.0857	-.1563
Hungary	HUN	34800084	34805777	0	.0921	-.2741	.4173	.5537	.2983	.7062	.5755	.1216
Hungary	HUN	34800084	34804632	1	-.8022	-1.289	-1.7538	-.5016	-1.3367	-1.6678	-2.1355	-2.5027
Hungary	HUN	34800084	34800329	1	-.0382	-.3697	1.8045	1.0616	1.4014	.6149	.5755	-.9309
Hungary	HUN	34800084	34804538	1	-.5263	-.0862	.0226	.2879	1.4571	.0017	.5755	-1.1252
Hungary	HUN	34800084	34802980	1	-.4021	-.59	-1.0611	-.0416	.385	-.343	.5755	.8806
Hungary	HUN	34800084	34805376	0	.407	-.2479	-2.2485	1.9355	4.8357	2.1103	-.6852	-2.5027
Hungary	HUN	34800085	34805098	1	-1.827	-.0862	.0226	.4558	.2129	-1.6678	.5755	-.2503
Hungary	HUN	34800086	34805775	1	-1.4037	2.6352	.0226	3.6039	4.8357	.3885	-.2004	.1216
Hungary	HUN	34800086	34802821	1	-.5447	-.102017517976963	.183061611500762	.530132285484124	.6104	.4197	.202711405763452	.110420183377569
Hungary	HUN	34800086	34802362	1	-1.3367	.792	1.0433	.1468	.4345	.335	.075	-.0604
Hungary	HUN	34800086	34805892	1	.1816	-.817	-.8688	.4823	-.2946	.7853	-.1812	-1.3027
Hungary	HUN	34800086	34801724	1	-1.0102	-.9279	.4802	-.8335	-.9426	.178	-.7644	-.8443
Hungary	HUN	34800086	34805739	1	-.4657	-.5133	1.0574	.1266	1.0427	.3611	.075	-.6924
Hungary	HUN	34800086	34801600	1	-.7135	-.0071	1.9359	-.1333	-.3596	.2306	1.8085	2.0955
Hungary	HUN	34800086	34801707	0	1.0162	-1.3452	-1.0611	.5954	-1.3609	-1.6678	-.0553	-.3297
Hungary	HUN	34800086	34801480	0	-.278	1.1493	.7162	.1364	.7694	.392	-.6885	.346
Hungary	HUN	34800086	34800419	0	-.236	-1.1357	-.4728	.4105	.2812	.7636	-.1793	-.2928
Hungary	HUN	34800086	34802793	0	.5108	2.6352	1.9359	-.3043	1.2056	.9977	.0215	2.0955
Hungary	HUN	34800086	34804379	0	-.0368	-.0862	.0226	.7113	.8116	1.4152	.5755	.1216
Hungary	HUN	34800086	34801722	0	-1.1663	-1.3452	.0226	.1053	-.8053	-.4122	-.6852	.1216
Hungary	HUN	34800086	34803404	0	.2766	-.349724197116964	.0332420341246183	.137605193837063	-.1732	.071	-.125636890544448	-.080314186353479
Hungary	HUN	34800086	34802291	0	-.1719	-.9718	-1.1002	.4544	.7741	.9893	1.2691	-.2995
Hungary	HUN	34800086	34805658	0	.0223	-1.0249	-.9285	-.576	-.6212	-.4769	-.5832	-.2432
Hungary	HUN	34800086	34802455	0	.0271	-1.4104	-.9607	-.5122	-.7076	.0466	-.3733	-.1563
Hungary	HUN	34800086	34805630	0	-.4678	-.7221	-.691	1.2836	.5363	.1173	.5755	-.1563
Hungary	HUN	34800087	34805506	1	-2.1531	-1.0989	-.2737	.5974	-.109	1.403	-.2907	-.3917
Hungary	HUN	34800087	34805011	1	-1.5624	-.0862	.0226	.7113	-.7949	1.0062	.5755	.1216
Hungary	HUN	34800087	34802949	0	-2.745	-.817	-.2737	.7321	-.2222	1.0196	.0154	-.3917
Hungary	HUN	34800087	34805016	0	-1.7741	-.8785	.0226	.7655	-.7263	1.798	.1648	-.222
Hungary	HUN	34800087	34800232	0	-.457747890224144	-.9262	-1.3714	.8431	-.3565	.9289	.0334	-1.1252
Hungary	HUN	34800088	34801597	1	-.3884	-.0099	-1.1926	-.6534	-.6143	-1.6678	-2.1355	-1.5298
Hungary	HUN	34800088	34802319	1	-1.3882	.1473	.5462	.7474	1.3553	-.1554	.5755	1.1232
Hungary	HUN	34800088	34804258	1	-1.5331	-.0862	.0226	.7113	-.0408	1.0062	.5755	.1216
Hungary	HUN	34800088	34801782	1	-.1961	1.3702	.945552257369308	.590864028948372	.846734265873255	.364314472129721	.726999378047377	.756522793780129
Hungary	HUN	34800088	34802005	1	-1.8989	-.4488	.8348	1.2291	-.5008	.4394	-.6852	-.2503
Hungary	HUN	34800088	34802758	1	-.0801	-.0862	.0226	3.6039	1.7418	1.5721	.5755	.1216
Hungary	HUN	34800088	34805542	1	-.4269	-.2597	1.4967	.4771	4.8357	.2431	-.1727	-.946
Hungary	HUN	34800088	34803483	1	-.3124	-1.3452	-.227	.322430117554067	-.0390040787102198	.4394	-.428892644399885	-.7507
Hungary	HUN	34800088	34801564	1	-.6548	-.7221	-.7638	.1254	-.6171	.299	-.6852	-.943
Hungary	HUN	34800088	34803244	1	-1.7287	-.0665811481893382	.113314676768782	1.0127	.8123	.48213112605024	.362861222844842	.052852986305185
Hungary	HUN	34800088	34805429	0	-.303945214955098	-.0862	.0226	-2.419	-.0852	-1.6678	.5755	.1216
Hungary	HUN	34800088	34800931	0	-.973	-.4203	.0226	-.0258	-.5055	-.0267	-.141154691154477	-.2503
Hungary	HUN	34800088	34803990	0	-.5863	-.7353	-.0499	-.1262	-.8698	-.4753	-.328643374038621	-.312261511294598
Hungary	HUN	34800088	34805900	0	-1.3549	-.689453124639603	-.7638	.6433	.3292	-1.3982	-.5828	-.2503
Hungary	HUN	34800088	34803601	0	-2.3576	-.0862	.0226	1.2836	.6871	1.5721	.5755	.1216
Hungary	HUN	34800088	34802787	0	-1.9072	-.251200022529848	.0226	.1053	-.7125	.4394	.5755	.1216
Hungary	HUN	34800088	34805403	0	-1.2915	-.0862	.0226	.1554	.0081	.2156	0	.1216
Hungary	HUN	34800088	34800699	0	-1.0841	-.3386	-.5544	.1434	-.2452	.1559	-.532	-.1563
Hungary	HUN	34800088	34800857	0	-.8278	-.11	1.2341	.8426	.2946	.3403	1.1417	-.3319
Hungary	HUN	34800088	34803363	0	-1.403	-.787823049664694	-.586023353478538	-.202909049928197	-.36856199321761	-.387502565465918	-1.1855	-.770166254168883
Hungary	HUN	34800088	34804216	0	-2.4049	-1.5138	-.7429	.8623	-.5182	.8588	-.8273	-.946
Hungary	HUN	34800088	34803525	0	-1.5369	-.7136	.0226	-.5571	.0727	-.8768	-.6658	-.3856
Hungary	HUN	34800088	34805190	0	.413	.9535	.4445	.8707	-.1101	-.3261	1.6922	2.0955
Hungary	HUN	34800088	34800019	0	-.7517	-1.3369	-.876	.7217	.1023	.7939	.3839	-1.0728
Hungary	HUN	34800088	34800327	0	1.4349	-.0071	-.2827	1.136	.6607	1.4379	.5755	.1216
Hungary	HUN	34800088	34805911	0	-1.0324	-.137660576770421	.0924454718801511	-.2709	.3309	.9217	.118368832517262	.0125747390081841
Hungary	HUN	34800088	34801335	0	-.1003	2.6352	1.9359	.8841	-.5133	3.6292	2.4277	2.0955
Hungary	HUN	34800089	34806196	1	-.7441	-1.2532	1.0108	.5761	.5143	.0801	2.4277	.9097
Hungary	HUN	34800089	34801833	1	-.177443051823326	-.264567220634232	.0805654186053781	.214637921339364	.187318667191252	-.0552768960506725	-.0160629774042854	-.00759179188796508
Hungary	HUN	34800089	34802361	1	-.4899	-.0862	.0226	1.7964	4.8357	1.3968	.5755	.1216
Hungary	HUN	34800089	34802791	1	-.7219	-.0862	1.9359	.7113	-.1057	-1.6678	.5755	.1216
Hungary	HUN	34800089	34805697	1	.0265	-.25617291962019	.105525013782282	.223006216275779	.201642868110457	-.0579259641899196	-.0195331881950647	.0165544078356935
Hungary	HUN	34800089	34801514	1	-1.1563	-.6169	.0226	.559	-.3166	1.0062	-.2821	.1216
Hungary	HUN	34800089	34802488	1	-1.5679	-.0862	-.4728	-1.1525	-.9527	-.8698	-.5608	-1.453
Hungary	HUN	34800089	34803014	1	-.0791	-1.436	-2.664	-2.6893	-3.7095	-1.6678	-2.1355	-2.5027
Hungary	HUN	34800089	34803391	1	-.4289	1.034	.137199711910363	-2.4721	-3.7095	-1.68818449436611	-.664920417544708	-.348169390548084
Hungary	HUN	34800089	34801003	1	.6552	-.230295612203509	.182468539670643	.248803354150725	.245800416197486	-.0660923082955645	-.0302308878943561	.0909904605991635
Hungary	HUN	34800089	34800706	1	.0395	2.6352	1.4187	2.0201	-.6956	1.7761	1.656	1.04061281515809
Hungary	HUN	34800089	34800428	1	-.4579	-.265755016081786	.0582081588482367	.0929	.2116	-.0937695140807202	-.0159887144320522	-.0238037891110506
Hungary	HUN	34800089	34804016	0	-1.2895	-.4297	1.4967	-.0281	-.6228	-1.6678	.1648	1.515
Hungary	HUN	34800089	34801267	0	.9857	-.6682	-.3713	.654	1.6121	.8593	.2287	-.1118
Hungary	HUN	34800089	34802703	0	-1.049	-2.4463	-1.0935	.4335	-.5935	.6524	-.4801	-.1985
Hungary	HUN	34800089	34805532	0	-1.0117	-1.1395	-.6241	.3045	.3906	.7318	.3142	-.4784
Hungary	HUN	34800089	34805136	0	.235	-.0862	-.5034	.585	-.3793	1.0062	.5755	.1216
Hungary	HUN	34800089	34804126	0	-.8691	-.0862	.0226	1.2836	-.1434	1.0062	.5755	.1216
Hungary	HUN	34800089	34801975	0	.4025	.879	1.1752	.576	.4788	-1.6678	1.2798	1.515
Hungary	HUN	34800089	34802264	0	-1.4792	-1.1063	-.7519	.721	-.0405	1.0389	-.6057	-1.113
Hungary	HUN	34800089	34805152	0	-.3509	1.1493	1.4967	-2.6893	1.0225	-1.2919	.368940778878429	1.10672208084951
Hungary	HUN	34800089	34804197	0	-.9125	-.294822182645899	-.0093946153081766	.184476691121373	.135691002906511	-.0457290545108984	-.00355555177445931	-.0946201643686938
Hungary	HUN	34800089	34805899	0	.5098	-.4174	.0226	.6965	-.0408	1.5708	.5755	.1216
Hungary	HUN	34800089	34801217	0	-.921	-.7221	-.162653144172332	.5134	.1548	-.2752	-.0830180415597442	-.1563
Hungary	HUN	34800089	34802535	0	-.2239	-.9785	-1.0611	.1465	-.1744	.3437	.5755	.1216
Hungary	HUN	34800089	34805819	1	-.177443051823326	-.264567220634232	.0805654186053781	.214637921339364	.187318667191252	-.0552768960506725	-.0160629774042854	-.00759179188796508
Hungary	HUN	34800089	34803659	1	-.1843	-.264849452789327	.0797262301696423	.214356563557409	.186837060671701	-.0551878294078773	-.0159463024043686	-.00840363244192614
Hungary	HUN	34800089	34802774	1	-.8503	-1.1372	-1.0595	.2545	-.5843	.7657	.8047	-.8875
Hungary	HUN	34800089	34801443	1	.9948	-.216317667876	.224030526932752	.262737993919028	.269652656264855	-.0705034590165396	-.0360093813218723	.131198005562539
Hungary	HUN	34800089	34804611	0	-1.5584	-.5152	.8038	-.1797	-.0824	-1.6678	2.4277	2.0955
Hungary	HUN	34800089	34804714	0	-.0732	-2.4463	-2.664	-2.6893	-.6621	-1.6678	-2.1355	-2.5027
Hungary	HUN	34800089	34802909	0	-.3031	-.269739263702484	.0651868777351945	.209481901588993	.178492990824812	-.0536447060107871	-.0139248506399726	-.0224691693725771
Hungary	HUN	34800090	34805556	0	-1.0385	-1.1017	-.5195	.9406	1.2873	1.0196	.0154	-.2741
Hungary	HUN	34800090	34804953	0	-1.4684	.2745	-.7638	-.7797	-1.1341	-.4817	.5755	-.8443
Hungary	HUN	34800091	34803013	1	-1.7994	-.331327008394037	-.117937979568376	.148084959641669	.0733984477953518	-.0342088849748772	.0115355725508176	-.199626264568982
Hungary	HUN	34800091	34803813	1	-1.8223	-.0862	-.7902	.5565	-.4216	-1.6678	2.4277	-.2503
Hungary	HUN	34800091	34800208	1	-1.306	-1.0688	.0226	.1322	-.7282	-.153	-.6997	-1.3989
Hungary	HUN	34800091	34802462	1	-1.3604	-.0936508715913546	.120288687101612	.9892	.7094	.437455902910976	.312702597291709	.0519848576681843
Hungary	HUN	34800091	34805926	1	.1826	-.24974783979238	.124629331248758	.229411390798252	.212606751133178	-.0599535867680827	-.022189321363602	.0350361444928872
Hungary	HUN	34800091	34806017	1	-1.6822	-.0862	.0226	-1.1879	-1.1068	-1.6678	.5755	.1216
Hungary	HUN	34800091	34804068	1	-.6519	-1.1801	1.9359	-1.5147	-.3825	-.4384	-2.1355	1.515
Hungary	HUN	34800091	34803628	1	.0732	-.0862	.0226	.1053	1.0231	1.5721	.5755	.1216
Hungary	HUN	34800091	34806093	1	-.2871	-.597171621488405	-.178674189182853	-.554759519642817	-.443411143532075	-1.5666	-.442084705731846	-.267997483532414
Hungary	HUN	34800091	34804413	1	.376	-2.9627	-2.664	.1053	-.9291	.4394	-2.1355	-2.5027
Hungary	HUN	34800091	34800161	0	-1.0043	.1411	-.227	-.6003	.8484	-.8768	.5755	2.0955
Hungary	HUN	34800091	34803123	0	-.1569	2.6352	1.9359	.4092	1.0833	-.006	2.4277	2.0955
Hungary	HUN	34800091	34801424	0	-.4407	-.2479	.0226	1.9342	.7822	-1.6678	.5755	.1216
Hungary	HUN	34800091	34805872	0	-1.1208	-.0862	.0226	.7113	-.0408	1.0062	.5755	.1216
Hungary	HUN	34800091	34806124	0	-.265	-.268171066768214	.069849750864424	.211045240149571	.181168993023183	-.0541395965952075	-.0145731445139077	-.0179582522256259
Hungary	HUN	34800091	34802716	0	-.9125	-1.0282	-.6446	.8353	-.3203	.9755	-.393	-.3657
Hungary	HUN	34800091	34802421	0	.1866	2.6352	1.9359	3.6039	4.8357	3.6292	2.4277	2.0955
Hungary	HUN	34800091	34803830	0	-1.7577	-2.9627	-1.1926	.4488	-.5131	1.0196	-.2004	.1216
Hungary	HUN	34800091	34802401	0	-1.3512	-.312879085403491	-.0630849681111416	.166475729795241	.104878347672251	-.040030668700263	.00390918634877778	-.146560829785163
Hungary	HUN	34800091	34803291	0	-.6939	-.0862	.0226	.7113	-.0408	1.0062	.5755	.1907
Hungary	HUN	34800091	34803719	0	-.4145	-.13651681234325	.154804363460979	.526190145882457	.432358419345375	.5832	.167695859984397	.0682661066443322
Hungary	HUN	34800091	34806158	0	-2.2511	.648870428447707	.0226	3.6039	4.8357	3.6292	.5755	.1216
Hungary	HUN	34800091	34804310	0	-.1467	-.263301835867318	.0843279107381207	.215899385863912	.189477944730985	-.0556762253652056	-.0165860884846826	-.00395191368273023
Hungary	HUN	34800091	34802878	0	-.417	-2.9627	-2.664	-1.37480351048571	-2.6758	-1.6678	-2.1355	-2.5027
Hungary	HUN	34800091	34803892	0	-.3826	-.273011485651945	.0554572605757787	.206219817190936	.172909206710101	-.0526120603031384	-.0125721114542024	-.0318817130256642
Hungary	HUN	34800091	34804177	0	.1906	-.7221	-.0195440445317313	1.2836	.8309	.245	.0655970746359311	-.0328611303343255
Hungary	HUN	34800092	34804854	1	-.5226	1.4003	1.2867	.7524	.0307	-.3261	-.5622	.4994
Hungary	HUN	34800092	34805947	1	-1.314	.0789	.4173	.2478	.819	.29	.3482	.3216
Hungary	HUN	34800092	34801327	1	-1.7123	-.0862	.0226	2.0854	4.8357	1.2577	2.4277	2.0955
Hungary	HUN	34800092	34805032	1	.2034	-.0862	-.3802	.0216	.7686	.2911	.3482	.1216
Hungary	HUN	34800092	34800360	1	-1.0212	-.0862	.0226	.1014	.3628	1.0062	.5755	.1216
Hungary	HUN	34800092	34804637	1	1.4242	-1.3452	.0226	1.0592	.738	1.5721	-.2004	-.5711
Hungary	HUN	34800092	34802133	1	-1.1925	-1.0744	.0226	.9608	.3105	1.1209	1.2262	.2465
Hungary	HUN	34800092	34804301	1	-1.8402	.5923	-.4728	-.1088	.4031	.5169	.5755	-.5251
Hungary	HUN	34800092	34800039	1	-1.3077	-.5743	-.7249	-.2051	-.2005	-.275	-.1026	-.222
Hungary	HUN	34800092	34800128	1	-.4712	1.1493	.4173	3.6039	1.3347	2.1953	.5755	.1216
Hungary	HUN	34800092	34805948	1	-.7719	-.0088	-.3802	-.1688	-.2428	-.1587	-.6852	-.3732
Hungary	HUN	34800092	34806147	0	1.8306	1.7671	.6407	3.6039	4.8357	1.0788	1.5243	2.0955
Hungary	HUN	34800092	34800702	0	.395	-.4998	.0226	-.599	.1118	-1.6678	.1999	-.6073
Hungary	HUN	34800092	34804173	0	-1.2498	-.948	-.2943	.2922	.6287	-.8849	.2054	.5362
Hungary	HUN	34800092	34804536	0	.2775	-.4025	-.9607	.1866	.0284	-1.6678	.1693	-.3297
Hungary	HUN	34800092	34804770	1	-.4276	-.1134	1.9359	-.3921	-.8276	-.6742	-.8483	.7095
Hungary	HUN	34800092	34803546	1	-.6491	-.2479	.0226	.5401	-.0024	.5042	.1701	-.1563
Hungary	HUN	34800092	34800486	0	-1.0616	-.4343	.0226	.5246	.0681	.9779	.1701	.4777
Hungary	HUN	34800093	34801185	1	.9673	-1.0688	-.1587	-.1788	-.861	-.3768	-.5832	-.5475
Hungary	HUN	34800093	34803078	1	1.1672	-.5743	-.691	-.5586	-1.3427	-1.6678	-1.2624	-1.3017
Hungary	HUN	34800093	34802348	1	-.485	-.8398	-.8873	-.1595	-.5245	-.8849	.3482	-.7108
Hungary	HUN	34800093	34803251	1	-1.1297	-.0862	.0226	.2319	.1043	.2112	-.0553	-.4607
Hungary	HUN	34800093	34801964	1	1.0699	-1.0212	-.5034	.3199	.2685	.1493	-.4801	-1.0169
Hungary	HUN	34800093	34802256	1	.1679	-.2366	1.2899	-.2205	.1758	-.2306	-.1021	.9097
Hungary	HUN	34800093	34800515	1	.9072	-1.0758	-.1587	.2116	.4551	-.801	-.6629	-.2503
Hungary	HUN	34800093	34803107	1	-.1586	-.59	.0226	.0931	.1836	-.2508	-.1566	-.4377
Hungary	HUN	34800093	34801273	1	.3793	-.6727	-1.4928	.139	.2504	.3741	-.6097	.2782
Hungary	HUN	34800093	34804870	1	.6588	-.9298	.0226	.0047	.0202	-.0316	-.3727	-.6774
Hungary	HUN	34800093	34800184	1	-.8141	-.59	-.3802	.4977	-.1581	.4444	-.6625	-.2503
Hungary	HUN	34800093	34806137	1	.843	1.7162	-1.0611	.5683	-.4437	.2206	-.6852	-.6959
Hungary	HUN	34800093	34804805	1	-.5942	-.0862	.0226	1.2836	-.0408	1.5721	.5755	.1216
Hungary	HUN	34800093	34804270	1	.8617	-.5717	.0226	.5133	-.1507	-.0798	-.5832	-.7887
Hungary	HUN	34800093	34804150	1	.0021	.957	-.7573	.7499	1.0779	.2407	2.4277	1.0904
Hungary	HUN	34800093	34806110	1	.2155	-1.0303	.0226	.1381	-.6861	-.9292	-.6852	-.8947
Hungary	HUN	34800093	34803088	1	-.9114	.2695	-.691	.0702	-.1209	-1.6678	.1701	-.4622
Hungary	HUN	34800093	34805419	1	.7572	-.983	.0226	.3834	-.3192	.2054	-.4801	-.8875
Hungary	HUN	34800093	34802800	1	-.487	-.8283	.9192	.2088	.0851	.6232	-.3912	-.3856
Hungary	HUN	34800093	34802708	1	-.0629	-.8232	.0226	.3202	.2536	.7252	-2.1355	-.4607
Hungary	HUN	34800093	34805064	0	-1.2377	.0789	1.2899	.4944	.3259	.4394	2.4277	1.2841
Hungary	HUN	34800093	34803749	0	.2958	-.6695	.9105	.6307	-.3816	.8807	-.1382	-.6373
Hungary	HUN	34800093	34804573	0	.2907	-.0862	.586	.1794	-.1653	.1794	.5755	.8375
Hungary	HUN	34800093	34806096	0	-1.16	-.2479	.0226	.7212	-.1705	.3717	.5755	-.3297
Hungary	HUN	34800093	34805329	0	-.8885	2.6352	.6907	.6652	.6885	1.1335	-1.5596	-.8578
Hungary	HUN	34800093	34803373	0	1.1075	-1.0249	-.7572	-.4523	-.5673	-1.6678	-.4771	-.4607
Hungary	HUN	34800093	34802198	0	.6839	-.7221	.8116	-.3717	.2003	-.526	-.1026	.1216
Hungary	HUN	34800093	34804625	0	.8066	-.0782	.8094	1.1884	.9765	1.6738	2.0386	-.4423
Hungary	HUN	34800093	34802601	0	.8298	.0763	.8038	-1.4269	-.2008	-.4863	-.3272	1.0641
Hungary	HUN	34800093	34801559	0	-.2926	.9637	1.9359	1.5174	2.1017	.8141	1.2262	.1216
Hungary	HUN	34800093	34802054	1	-.9916	-.8489	.586	.0696	-.446	-.0518	-.747	.5553
Hungary	HUN	34800093	34803091	0	-.4963	.2544	1.1752	.7714	.0514	.811	2.4277	.3754
Hungary	HUN	34800093	34802377	0	.8727	-.2662	.0226	1.2836	.9606	1.1875	.5755	.1216
Hungary	HUN	34800094	34802568	1	-1.1412	-.59	.0226	.1894	.2346	-.421	-.4771	-.0998
Hungary	HUN	34800094	34800284	1	-1.0753	-.4203	.0226	-.397	-.2912	.0366	.5755	-.4607
Hungary	HUN	34800094	34800604	1	-1.0275	-.882	1.1381	.4026	-.4108	-.033	-.0553	-.5305
Hungary	HUN	34800094	34800424	1	-1.2006	-1.1522	-.5544	.2594	-.2609	-.8849	-2.1355	1.2841
Hungary	HUN	34800094	34802709	1	-.8951	.1221	-.711	-.4659	-.5096	.0854	.3482	.1216
Hungary	HUN	34800094	34805068	1	-.2118	-.59	-.4728	-.6431	-.3119	-1.0529	-.4948	-.4607
Hungary	HUN	34800094	34800839	1	-.0671	.6555	-.1587	-.0546	.3307	-.7433	-.2852	-.4607
Hungary	HUN	34800094	34804105	1	-1.1364	-.438	.0226	.1127	-.2873	-1.2919	-.3727	-.1563
[truncated: 3,659 more rows]
