# Supplementary material for: Antecedents of adolescent students’ ICT self-efficacy: The ICT dataset
Source: Data Brief. 2020 Oct 22;33:106437. doi: 10.1016/j.dib.2020.106437 (PMC7644865; doi:10.1016/j.dib.2020.106437)
Supplement: Supplementary file 2 [file mmc2.zip › Iceland.csv]

CNTRYID	CNT	CNTSCHID	CNTSTUID	ST004D01T	ESCS	INTICT	COMPICT	HOMESCH	ENTUSE	USESCH	SOIAICT	AUTICT
Iceland	ISL	35200001	35203585	1	-.7469	-.4314	-.227	-1.3001	-.9752	-.1022	-.6852	-1.1252
Iceland	ISL	35200001	35201129	1	1.1106	-1.3534	-1.088	-.9668	-.8238	-.0743	-.6852	.1216
Iceland	ISL	35200001	35202478	1	.5582	-.2662	-.227	-.422	-.2102	.0957	.5755	-.3297
Iceland	ISL	35200001	35200188	0	.2971	-.4203	.0226	.7056	-.0041	.4802	.5755	.1216
Iceland	ISL	35200001	35200009	0	.9216	.2607	.8571	.4961	.078	1.2422	1.5037	.1216
Iceland	ISL	35200001	35202131	0	.9439	.4012	.0226	-.5016	-.0377	.3364	-.5832	.1216
Iceland	ISL	35200001	35204220	0	.2803	-.2662	-1.0611	-1.1401	-.4839	-.2057	.5755	-.7496
Iceland	ISL	35200002	35200072	1	.5582	-.0862	.1386	.0813	-.2043	-.0922	-.3912	.1216
Iceland	ISL	35200002	35200577	1	.2443	-.847	-1.2567	.0872	-.5688	-.8849	-.4948	-1.0913
Iceland	ISL	35200002	35202989	1	.1767	-.983	-1.2391	-.8646	-.5189	-1.6678	-2.1355	-2.5027
Iceland	ISL	35200002	35202375	1	.2399	-.1106	.0226	.1984	.48	-.4795	-.3763	.1216
Iceland	ISL	35200002	35200602	1	.2484	-.5743	-.227	-.7872	-.1086	-1.6678	-.6852	-.222
Iceland	ISL	35200002	35202139	1	.6661	-.0862	.5347	-.3089	-.5046	-.3157	-.5832	-.4607
Iceland	ISL	35200002	35200582	1	.3102	.5042	.4548	.3726	-.3318	-1.6678	-.4801	.1216
Iceland	ISL	35200002	35202770	1	.4618	-.7221	-.227	.088	.1914	.0055	-.6852	.1216
Iceland	ISL	35200002	35201886	1	.3355	.4457	-.0499	-.0676	-.3502	.0953	.17915230129986	.0498047075278372
Iceland	ISL	35200002	35204268	1	1.1234	.5266	-.8627	-.2886	-.6232	-1.6678	.5755	-.1563
Iceland	ISL	35200002	35203685	1	-.4607	-.256328337368042	-.165549550128087	-1.04454905046038	-.719460983088904	-1.5688	-.152421580755639	.2205
Iceland	ISL	35200002	35202440	0	.0751	-.554	-.6116	-.6268	-.9381	-.3551	-1.7719	-.7712
Iceland	ISL	35200002	35201745	0	.3365	-.847	-.3827	-.2366	-.4163	-.0647	.1922	.1216
Iceland	ISL	35200002	35200627	0	-.6231	-.7353	.586	-.6276	-.8024	.1833	.7741	.4504
Iceland	ISL	35200002	35202852	0	.7988	-.7221	-1.1926	.6769	.2068	-.8849	-2.1355	-2.5027
Iceland	ISL	35200002	35201512	0	-.6375	1.1132	.8038	-1.0138	.0056	-1.6678	1.836	1.3566
Iceland	ISL	35200002	35201622	0	-.4378	1.1576	-.9617	-2.5077	.6768	-1.09956476463004	-2.1355	2.0955
Iceland	ISL	35200002	35201368	0	-.0917	-.2662	-.103806945175272	-.4985	.429	-.0571	.0534185540764489	-.0304461678780167
Iceland	ISL	35200002	35202790	0	.9395	.2465	-1.3514	-.8679	-.1605	-1.6678	.7741	-.5265
Iceland	ISL	35200002	35203150	0	.4603	-2.9627	-1.35206485595605	-.589153690786464	-.4093	-.8768	-.925098371309183	-1.08668593118844
Iceland	ISL	35200002	35200547	0	.6724	-.4203	-.227	-.5592	-.5251	-1.6678	.5755	-1.6557
Iceland	ISL	35200002	35203393	0	.2179	.7332	1.9359	-.0847	.121	-1.6678	1.802	1.515
Iceland	ISL	35200003	35200566	1	.3734	1.7671	.9247	.0652	.5004	.2294	.075	-.4607
Iceland	ISL	35200003	35200823	1	.2981	.6555	-1.161	-.6977	.3739	.552	.1701	-.5005
Iceland	ISL	35200003	35203503	1	1.16	.4121	-.5413	-.2099	-.0821	.2332	.2294	-.6959
Iceland	ISL	35200003	35204138	0	-.4669	.2032	.1386	-.8516	-.5795	.0231	-.3912	-.1563
Iceland	ISL	35200003	35203801	0	.2004	-1.6598	-.227	-.8956	-1.8159	.0589	-.3006	.1216
Iceland	ISL	35200003	35202007	0	.7149	-.2662	.0226	-.9998	-.0569	-.0938	-.3763	.1216
Iceland	ISL	35200003	35200548	0	.2029	-.4203	-1.0611	-.1972	-.6683	-.2227	.5755	-.222
Iceland	ISL	35200004	35203430	1	1.3617	-.0862	-.227	.0164	.2277	-.4384	-1.2695	.1216
Iceland	ISL	35200004	35201260	1	.9661	1.1352	.9705	-.1634	-.2425	.0926	.0519	.8567
Iceland	ISL	35200004	35201497	1	.9185	-.0862	-.227	-.1993	.0359	-.4753	.5755	.1216
Iceland	ISL	35200004	35203675	1	.9972	-.8357	-.8627	.5333	-.3311	.5044	-.4771	-.1563
Iceland	ISL	35200004	35202192	1	.5832	-.2662	-1.0611	.7113	-.2349	1.0245	.5755	.1216
Iceland	ISL	35200004	35203752	1	.8221	.4012	-.3827	.4176	.0054	.5777	.3482	.1216
Iceland	ISL	35200004	35200446	1	.3474	-.0862	.0226	.7113	-.4106	.1609	.067896831070503	-.5912
Iceland	ISL	35200004	35203908	1	1.1389	.0502	.3416	.3192	.1786	.1399	-.5974	.4777
Iceland	ISL	35200004	35201653	1	1.5957	.2465	.9705	.2508	.0602	.1417	-.8542	2.0955
Iceland	ISL	35200004	35203183	1	1.7362	.0502	1.2341	.0283	-.8027	.2693	.9628	-.6539
Iceland	ISL	35200004	35203863	1	1.3342	-.7162	-1.216	-.1856	-1.3211	-.3205	-.6852	-1.0494
Iceland	ISL	35200004	35200292	1	.7601	.5836	-1.296	-.2946	-.118	-.1225	-.3206	-.8336
Iceland	ISL	35200004	35204022	1	.9446	.0634	-.5836	.1769	-.4544	.5858	-.6997	.4777
Iceland	ISL	35200004	35200081	1	1.7054	-1.213	-.8154	.217	-.7417	.549	.1648	-1.3358
Iceland	ISL	35200004	35201421	1	1.2493	-.8802	-.5274	-1.6821	-.3701	-.8768	1.2568	.1152
Iceland	ISL	35200004	35201174	1	1.5657	1.1132	-.227	.4091	.4729	-.2464	.3482	2.0955
Iceland	ISL	35200004	35203136	1	.8885	-.9443	-.9211	.157	-.9376	-.1225	-.3907	-1.1252
Iceland	ISL	35200004	35200740	1	1.8102	2.6352	1.9359	1.2836	.3954	1.0278	1.6338	2.0955
Iceland	ISL	35200004	35202811	1	-.0472	-.7221	-1.2192	-.1301	-.8184	-.2942	-.6852	-.7317
Iceland	ISL	35200004	35203781	1	.1402	.468	.4173	.0511	-.4956	-.1845	-.1727	-.9111
Iceland	ISL	35200004	35200414	1	.9445	2.6352	1.9359	-.6866	-1.0103	-.1651	1.2115	.5505
Iceland	ISL	35200004	35202492	1	1.3885	.7665	-1.0611	-.2437	.7078	-.8849	-.0987	.1216
Iceland	ISL	35200004	35200264	1	1.2685	-.9334	-2.664	-.0627	-.3346	-.7439	-2.1355	2.0955
Iceland	ISL	35200004	35203941	1	1.2949	1.3403	1.1752	-.294	-.542	.0559	-.3004	2.0955
Iceland	ISL	35200004	35203241	1	-.0362	-.5659	-.770599407079393	-.0711	-.4172	-.1999	-.441084674327796	-1.4276
Iceland	ISL	35200004	35200443	1	-.5792	-.1856	-.732	.183	-.4906	-.6687	1.3471	.2224
Iceland	ISL	35200004	35201746	1	.2677	-.4314	-.227	-.1421	-.9691	-1.6678	.1693	-.2726
Iceland	ISL	35200004	35203705	1	.8672	-.4314	.0226	.0259	-.324	.5608	.117981445109776	.0532728387114965
Iceland	ISL	35200004	35203128	1	-1.0569	-.0994	1.0433	-1.1401	-.3874	-1.2919	1.1171	-.5475
Iceland	ISL	35200004	35201477	1	.4427	-.4203	-.5907	.3592	-.133	.2738	-.4948	-.7108
Iceland	ISL	35200004	35201278	1	.5043	-1.4528	-.711	.3637	.0402	.0848	-.5172	-.7317
Iceland	ISL	35200004	35202813	0	-.9292	.2544	-.227	.0152	.4276	.1675	.5755	.1739
Iceland	ISL	35200004	35201127	0	-.206	-1.0564	.0226	.1589	.6456	.9126	.5755	-.5475
Iceland	ISL	35200004	35202598	0	.8491	.5119	.0226	-.7911	.2231	.5351	.5755	.4777
Iceland	ISL	35200004	35202911	0	1.3552	-.2662	-.227	-.9848	-.0745	-.9647	1.1171	-.8443
Iceland	ISL	35200004	35200775	0	1.3233	-.4314	.0226	-2.6893	-3.7095	-1.6678	.5755	.1216
Iceland	ISL	35200004	35203368	0	1.332	.3875	.0226	-.7788	-.1963	-.4223	.3415	1.1232
Iceland	ISL	35200004	35202772	0	.8356	-.0862	1.9359	-.2301	-.0743	-1.6678	2.4277	2.0955
Iceland	ISL	35200004	35201930	0	1.3266	-.7306	-1.7538	.9621	-.3222	-1.6678	-.6852	-1.4637
Iceland	ISL	35200004	35202410	0	-.8525	1.6951	.0226	-.1999	-.1884	.1191	.5755	.1216
Iceland	ISL	35200004	35201824	0	1.1012	-.0862	.0226	1.2836	-.0408	1.5721	.5755	-1.1252
Iceland	ISL	35200004	35203085	0	.2828	1.7162	-.227	.568	1.9346	.7363	1.5037	.1216
Iceland	ISL	35200004	35203235	0	-.6587	-.0862	-.5034	3.6039	.8888	.399	.1922	-.5093
Iceland	ISL	35200004	35202283	0	1.4959	-.2479	-.227	.5621	-.1806	-.2578	.5755	.1216
Iceland	ISL	35200004	35203067	0	-.0786	-1.273	-1.1926	.1566	-.315	.5015	.5755	-.8906
Iceland	ISL	35200004	35202614	0	1.3397	-.2479	.0226	-.2444	.1647	-.8849	.1922	.1216
Iceland	ISL	35200004	35203007	0	.5217	.9349	.4173	.0401	.1999	.065	1.2262	.6919
Iceland	ISL	35200004	35202189	0	-.9032	-.4525	-.335	-2.6893	-.7029	-1.6678	.5755	.1216
Iceland	ISL	35200004	35204024	0	.6629	-.7552	.6825	-.274	-.666	-1.6678	-.216	-.7685
Iceland	ISL	35200004	35203264	0	.8027	.4012	.0226	-.2699	-.5053	-.2679	-.3907	-.7108
Iceland	ISL	35200004	35203363	0	1.1494	-1.3452	-1.1926	.7113	-.7864	-.5309	.5755	-1.7139
Iceland	ISL	35200004	35201542	0	-.2439	-.0862	-1.0611	-1.668	-.6284	-.5842	-.5832	-.959
Iceland	ISL	35200004	35203397	0	-.3296	-.2479	.0226	-.1459	-1.1502	-.1928	-.0823	.1216
Iceland	ISL	35200004	35202156	0	.2856	-.6447	1.9359	.7113	.3632	1.2379	2.3519	.4777
Iceland	ISL	35200004	35203454	0	1.1702	-.2479	-1.2828	.0314594136129591	-.9291	.6695	-.8657	-.6232
Iceland	ISL	35200004	35203521	0	1.9721	1.1132	.0226	.9902	.8632	.4394	.5755	-.2503
Iceland	ISL	35200004	35201195	0	1.2911	-.0862	.0226	.0112	-.4943	.0165	.5755	.1216
Iceland	ISL	35200004	35201593	0	-.5952	.176	.5833	-1.0138	-.4525	.1121	.8038	1.0383
Iceland	ISL	35200004	35200669	0	.1751	-.0862	.0226	.7113	.1015	-.7368	.5755	.7566
Iceland	ISL	35200004	35204202	0	.4084	-.0862	-.5034	3.6039	4.8357	.1417	.5755	-.2503
Iceland	ISL	35200004	35203717	0	1.1397	-.2662	-.227	.0955	-.0482	.3743	.8038	-.2503
Iceland	ISL	35200004	35202739	0	-.2031	.1141	1.9359	-.8921	.1774	-.219	.7515	2.0955
Iceland	ISL	35200005	35203311	1	1.2427	2.6352	-2.664	-.4997	-.8327	.6451	-2.1355	-2.462
Iceland	ISL	35200005	35203780	1	-.1886	.1221	.0226	.4586	-.1049	.7094	.3482	.1216
Iceland	ISL	35200005	35200139	1	.0599	-.4203	-.7902	-.5764	-.8065	.0926	-.2821	-.5912
Iceland	ISL	35200005	35203672	0	.5823	2.6352	1.1752	-.1197	-.1236	-.259	2.4277	1.515
Iceland	ISL	35200005	35200499	0	.7224	.5179	.0226	-.3422	-.2328	-.219	-.0857	2.0955
Iceland	ISL	35200005	35200765	0	.3492	-.2662	-.35978977575867	-.3468	-1.3633	.2242	-.134836937323014	-.289549532246764
Iceland	ISL	35200005	35200528	0	.1807	-.0862	.0226	.7113	.28	1.0062	.5755	.1216
Iceland	ISL	35200006	35201893	1	1.1838	-.4314	-.7638	.1804	.0878	.3149	-.5974	-.1563
Iceland	ISL	35200006	35201530	1	1.6235	.6515	.8038	.3432	-.3295	.1818	-.5974	.7435
Iceland	ISL	35200006	35202847	1	.76	-.0862	.0226	-.2898	-.1732	.5387	-1.2665	.1216
Iceland	ISL	35200006	35202926	1	1.3916	.1852	-.4728	.1283	.0379	.188	-.2826	.2546
Iceland	ISL	35200006	35203083	1	1.2463	.188339703672405	.128220605887952	.7914	.1308	.8311	.392729135042676	.262103492041461
Iceland	ISL	35200006	35201976	1	1.6423	-.0862	.0226	.1053	1.2768	.984	.5755	.1216
Iceland	ISL	35200006	35201341	1	.9551	-.0862	-1.1926	.7113	-.3453	.0466	-.0391900837322839	.1216
Iceland	ISL	35200006	35202590	1	1.7895	-.7353	.8571	-.422	-.9729	-.0935	-.6852	2.0955
Iceland	ISL	35200006	35200729	1	.7135	-.0994	-.227	-2.0365	-.3206	-.8768	.0888	-.5305
Iceland	ISL	35200006	35203406	1	.8547	-.476669995581904	-.448494443012172	-.2621	-1.1349	-.801	-.257889875551305	-.33108100792675
Iceland	ISL	35200006	35200253	1	1.3302	-.0160214096493764	-.0194411121303286	1.5889	-.3662	.846610786744577	.355147143724799	.112630026364001
Iceland	ISL	35200006	35202448	0	.1881	.2032	-.227	.5675	.4417	.4412	.8038	.1216
Iceland	ISL	35200006	35203688	0	.1126	-.00116348388048302	-.0549324053617408	.00360285988791412	-.0616124040682194	.1012	.137035711758457	.00155216561668346
Iceland	ISL	35200006	35202524	0	-.1921	-.0862	-.227	-1.3001	-.5582	-.8768	-.8044	-.4607
Iceland	ISL	35200006	35203247	0	1.1343	1.7162	.4173	.8336	-.059	.6903	2.0386	1.2147
Iceland	ISL	35200006	35200867	0	-.3694	1.3697	.1386	.2996	.3739	.4815	.5755	1.2841
Iceland	ISL	35200007	35203971	1	1.7992	-.7353	1.2341	.3873	-.6346	.0747	-.6852	-.1641
Iceland	ISL	35200007	35201960	1	1.3935	-.4314	-.691	-.5249	-.7789	-.1602	-.4771	-.959
Iceland	ISL	35200007	35202060	1	.0732	.957	-.732	-.228	-.8811	.2685	-1.5537	-1.3141
Iceland	ISL	35200007	35201139	0	.4417	.1305	1.1355	-2.6893	-1.4939	-1.6678	-1.4019	-.7441
Iceland	ISL	35200007	35203713	0	1.4225	-.269	.0226	-.4404	-.5648	.1378	-.3733	-1.0454
Iceland	ISL	35200007	35203097	0	1.1692	-.3762	-.0998	.5755	.0769	.7119	.8038	.6905
Iceland	ISL	35200007	35203502	0	1.4662	-1.1085	.0226	-1.3102	-.7406	-.0669	-.3876	.2286
Iceland	ISL	35200008	35201010	1	1.2164	-.4203	-.3802	-.075	-.2764	.5413	.0256	-.6544
Iceland	ISL	35200008	35201558	1	1.5521	-.0862	-.3728	.1053	.8779	-.568	.0576091044720507	.00885337589964953
Iceland	ISL	35200008	35202655	1	-.247	-.2334	-.7539	.6033	.5144	.3996	-.0553	.1216
Iceland	ISL	35200008	35201342	1	-.254	-.0489948978285975	-.0981025099415473	-.1379	-.1153	.0145391464274618	.0872307994780279	-.0674518050156934
Iceland	ISL	35200008	35201103	1	-.008	-.847	-.6446	.1224	-.1622	.3731	-.454	-.1563
Iceland	ISL	35200008	35201966	0	1.41	.109219919236892	.0413886060918177	.103209526571192	.022614763568922	.201266259109349	.217550566728517	.194366785706554
Iceland	ISL	35200008	35201125	0	-.7696	-1.0688	-1.5179	-2.6893	-.9559	.0326	-1.5848	-1.7277
Iceland	ISL	35200008	35203537	0	1.0294	.1852	.0226	-.2841	-.0361	.1545	.1648	.1216
Iceland	ISL	35200008	35202408	0	-.225	.5128	-.7836	-.5481	-1.0676	-.568	.3482	-1.2018
Iceland	ISL	35200008	35202990	0	1.2137	.3128	-1.5553	-.7965	-.0866	-.2607	-.178	-.6544
Iceland	ISL	35200008	35200383	0	.1683	.7825	1.0108	-.0758	.6185	.5351	1.836	1.0177
Iceland	ISL	35200009	35201807	1	.4986	1.1132	-.5034	-1.1401	.0156	-.2607	1.1217	-.6073
Iceland	ISL	35200009	35203215	0	1.36	-.4314	.0226	.7113	.3956	.9126	.8038	.1216
Iceland	ISL	35200009	35200355	0	.5213	.0340228290173896	-.0242112066681695	.035998598350778	-.0343515044596628	.13431974450866	.162893106910928	.0626606329385132
Iceland	ISL	35200010	35201896	1	-.3915	-.2479	1.9359	.0072	-.2309	-.0441	.5755	-1.1252
Iceland	ISL	35200010	35200916	1	.1886	.0502	1.1355	.1053	-.2295	.5822	1.3432	1.1232
Iceland	ISL	35200010	35203855	1	1.7133	1.7162	.749326491067941	.278831521502082	.285	.39168179942353	.758374842056551	.828023365924616
Iceland	ISL	35200010	35202109	1	.3999	.6544	-.2236	-.3162	-.7006	.4309	-.7045	-.2201
Iceland	ISL	35200010	35204075	0	.1785	-1.0202	1.9359	.9608	.0895	.2776	1.3958	.1216
Iceland	ISL	35200010	35202044	0	-.0228	.2063	.6407	-2.6893	.2971	.4419	-.8742	.7627
Iceland	ISL	35200010	35201690	0	.742021508506159	.0526991148152093	-.00791854364340752	.0526914052202604	-.0202031072353628	.150946880428424	.176468078197136	.0953717623618334
Iceland	ISL	35200010	35200722	0	.3323	-.59	.8348	.7456	.2281	3.6292	.5755	-.6073
Iceland	ISL	35200011	35204249	1	.8491	2.6352	.712748864006571	-.1273	-.1901	.0757	-.1313	.549877545063088
Iceland	ISL	35200011	35202107	1	.317	.0789	.0226	.3506	.0415	.4476	.3482	.1216
Iceland	ISL	35200011	35203380	1	.8535	-.4136	-1.0611	.1053	-.1002	-1.6678	.3482	-.943
Iceland	ISL	35200011	35203561	1	-.0497	-.847	-.4246	.3981	-.8935	.7542	-.5832	.1216
Iceland	ISL	35200011	35200745	1	.7019	.4457	1.0108	.1719	.442	.1873	1.0854	2.0955
Iceland	ISL	35200011	35201908	1	.3289	-.8357	-.587	.55	-.5572	.2979	-.4771	.1216
Iceland	ISL	35200011	35202001	1	.8849	.2516	-.227	-.541	-.4502	-.2785	.3939	.1152
Iceland	ISL	35200011	35203386	1	.9217	1.153	-.227	-.4532	.0247	-.801	.8047	.7435
Iceland	ISL	35200011	35202954	1	1.0897	-.0862	-.5034	.7769	.4905	.2206	.3482	.1216
Iceland	ISL	35200011	35200922	1	1.0457	-.2662	.5021	-.3991	-.2887	.3233	.1648	-.5475
Iceland	ISL	35200011	35200723	1	-.3169	-.2662	.0226	-1.2044	-.254	-.5569	.3482	-.2503
Iceland	ISL	35200011	35202644	1	.1189	-.7221	.0226	.4856	.1899	-.226	-.1722	-2.5027
Iceland	ISL	35200011	35202571	0	-.2649	-.2662	.0226	.5828	.4598	.3886	.3473	.1216
Iceland	ISL	35200011	35200882	0	-.7073	.9349	1.4967	.4675	.6527	1.4251	1.836	2.0955
Iceland	ISL	35200011	35201989	0	-.5124	-.4005	-1.263	-1.668	-.6001	-1.6678	-1.4019	.1216
Iceland	ISL	35200011	35201079	0	1.176	.4309	-.7902	.3736	-.3931	.2931	.5755	-.2726
Iceland	ISL	35200011	35203954	0	.1456	2.6352	1.9359	.3103	.7672	.5897	2.4277	2.0955
Iceland	ISL	35200011	35202929	0	-.6724	-.4203	-.7902	-.5123	-1.46	.1857	-.5974	.1216
Iceland	ISL	35200011	35202149	0	.679	.8655	.4173	1.1069	1.2672	1.3801	.2287	.1216
Iceland	ISL	35200011	35200928	0	-.3049	-.8264	.0226	-2.6893	.3907	-1.6678	.0256	-1.1252
Iceland	ISL	35200011	35200827	0	.1037	-.4203	-1.1926	.5491	.3364	-1.6678	-.6852	-1.1252
Iceland	ISL	35200012	35200878	1	-.5181	2.6352	.0226	.1053	1.5308	.4436	.5755	.1216
Iceland	ISL	35200012	35202103	1	.63	-.0862	.0226	.7113	-.0408	1.0062	.5755	.1216
Iceland	ISL	35200012	35200011	1	-.5105	-.4998	.0226	.0993	.1959	.2992	.5755	-.2726
Iceland	ISL	35200012	35201873	1	-1.2852	-.0862	-.7902	.3807	-.0611996451405795	.0706	.5755	-1.1252
Iceland	ISL	35200012	35203113	0	-.1446	.32550290661337	.695398979889774	-1.01117301698348	-.426306400971903	-1.6678	.508927728857955	2.0955
Iceland	ISL	35200012	35200259	0	.1211	-1.3452	-1.1926	.7113	-3.7095	1.0062	.5755	.1216
Iceland	ISL	35200012	35202662	0	.2464	-1.2885	-1.0668	-2.6893	-3.7095	.9929	-.1512	-1.0464
Iceland	ISL	35200013	35200194	1	-1.1084	.3289	-.7902	-.7354	-.5143	.2554	-.4805	-.8198
Iceland	ISL	35200013	35202217	1	1.0919	-.891	-.691	-.4951	-.2815	-1.6678	-.4771	.1216
Iceland	ISL	35200013	35201761	1	-.5735	.7989	-1.5179	-.0649	-.3864	-.153	-.4801	-1.2018
Iceland	ISL	35200013	35200900	1	.0808	.1069	-.4246	.6063	-.1743	.763	.0553	-.5305
Iceland	ISL	35200013	35202227	1	-.3071	.4546	.1626	.6586	.4431	.7288	1.1171	.1216
Iceland	ISL	35200013	35200307	1	-.1139	-.0862	.0226	.7959	-.0036	.8899	.0221	-.5251
Iceland	ISL	35200013	35203547	1	.8952	.3289	-.3802	.5195	.0949	.6618	-.1026	-.4784
Iceland	ISL	35200013	35200750	1	.2385	-.2662	-.156877625168561	.092	-.24	.6485	.105632581583486	-.0732259084317206
Iceland	ISL	35200013	35203063	1	1.3928	-.0862	.0226	.7113	-.5051	1.1534	.075	.1216
Iceland	ISL	35200013	35202382	1	1.5426	-.7729	-.192318490205333	.659892350728277	.4375	1.0628	.170899695149103	.0372736939481712
Iceland	ISL	35200013	35202240	1	.3817	.4546	-1.0411	-.1602	.2211	-.2708	.0447	.1216
Iceland	ISL	35200013	35201413	1	1.0126	.4546	1.4967	.6349	.1083	.5778	1.2302	.833
Iceland	ISL	35200013	35201616	1	.4145	1.7162	1.9359	.6755	1.1058	.9425	.5755	1.3857
Iceland	ISL	35200013	35203243	1	1.3265	.0634	1.1355	-2.6893	-.1549	-1.0529	1.6338	2.0955
Iceland	ISL	35200013	35202099	1	1.3746	.4571	-1.0611	.9143	.2799	1.0664	-.309	-.8919
Iceland	ISL	35200013	35203974	1	1.101	1.0919	1.1355	.4093	.0651	.0697	.5755	-.2076
Iceland	ISL	35200013	35201596	1	.6855	-1.213	-.227	-.4061	-.7799	.0813	-2.1355	-2.5027
Iceland	ISL	35200013	35202341	1	-.1967	-.2662	-.227	-.3867	-.6587	.0957	.1693	.1216
Iceland	ISL	35200013	35204085	1	1.082	.0789	1.2341	.5172	.0789	.5479	.1693	-.9111
Iceland	ISL	35200013	35201847	1	-.6851	1.3697	1.4967	.4271	.8454	.7308	.978	.7566
Iceland	ISL	35200013	35203843	0	-.5145	1.7671	1.2867	-.3223	.4388	.5836	.6626	-.1865
Iceland	ISL	35200013	35203998	0	.105	-.0862	.6496	-2.6893	.1427	-.526	.5755	.1216
Iceland	ISL	35200013	35203211	0	-.3197	-2.9627	-1.1926	-2.6893	-3.7095	-1.6678	2.4277	.1216
Iceland	ISL	35200013	35200131	0	.3461	.0191983323295796	-.0371436779133026	.0227485087544951	-.0455819423561499	.121121781913813	.152117831834927	.0366958327078834
Iceland	ISL	35200013	35203575	0	1.4458	.189054925634019	.106561515769687	.187613685282027	.1948	.274265502609337	.280747682623207	.260463988622399
Iceland	ISL	35200013	35203542	0	1.9774	-1.4108	-1.1926	.513994671057897	-.4805	1.2701	-.5832	-1.1252
Iceland	ISL	35200013	35200747	0	1.2669	-.2662	-.227	.3447	.0942	-.1219	-.309	-.2503
Iceland	ISL	35200013	35200760	0	1.1576	-.4314	-.691	-.1344	-1.0886	-.9292	-.6852	-.1563
Iceland	ISL	35200013	35202363	0	1.2352	.2032	.9726	.2751	.6182	.6228	1.1375	1.3566
Iceland	ISL	35200013	35203995	0	-.5215	.5266	.4173	.4213	.4352	.7399	1.2262	-.5711
Iceland	ISL	35200013	35202717	0	1.1966	1.0919	.7162	-.1481	.0906	.0161	1.1213	.149
Iceland	ISL	35200013	35203102	0	-.6537	-.2662	-.5034	-.2395	-.047	-.5676	.5755	.1216
Iceland	ISL	35200013	35201249	0	-.0087	-.9861	-1.0668	.7887	.8065	.9929	-.3679	-.8531
Iceland	ISL	35200013	35200651	0	1.3649	-.7306	1.4967	.2908	-.0224	.4992	.1693	2.0955
Iceland	ISL	35200013	35204270	0	1.3757	-.2662	-.227	.3033	.4681	.7555	.5755	-.806
Iceland	ISL	35200015	35200996	1	.7083	.1125	-.8554	-.2177	-.5142	.3904	.0256	-.8443
Iceland	ISL	35200015	35201115	1	.6489	.2695	-1.5179	.4088	-.5825	.5976	.1693	.1216
Iceland	ISL	35200015	35201416	1	.1092	-.7221	-.227	.0271	-.3913	.207	-.4948	-.2503
Iceland	ISL	35200015	35200992	1	1.4459	.3961	1.0108	.2672	-.2784	.4503	-.3907	2.0955
Iceland	ISL	35200015	35203846	1	.1655	2.6352	-.227	-.2913	-.7421	.1592	-.1021	.1216
Iceland	ISL	35200015	35202530	1	.1039	.9349	1.2867	.3651	-.6484	.3769	2.4277	2.0955
Iceland	ISL	35200015	35203121	1	.3589	1.7162	1.4967	.8021	.8295	.5774	1.1375	2.0955
Iceland	ISL	35200015	35200554	1	1.0903	-.1106	1.2867	.3407	.2748	.7156	-.0553	2.0955
Iceland	ISL	35200015	35203651	1	1.0147	-.2662	-1.0358	-.2016	-.9047	.2287	-.4948	.1216
Iceland	ISL	35200015	35201323	1	-.2027	-.2662	-.6863	.0702	-.8126	.1592	.5755	-.5912
Iceland	ISL	35200015	35203912	1	-.2629	-.052	.0226	.8055	-.6632	1.5721	.1701	.1216
Iceland	ISL	35200015	35202594	1	.0167	.0789	-.227	.8735	.4657	.8044	.1922	.1216
Iceland	ISL	35200015	35204116	1	-.286	-.0862	-.5836	.7113	.4326	.8139	-.2004	-1.1252
Iceland	ISL	35200015	35202517	1	.5021	-.0862	.0226	-.567	-.4803	-.2544	1.6338	.1216
Iceland	ISL	35200015	35200994	1	-.1231	-.4314	-.4246	-.2141	.1317	.4351	.075	-.2726
Iceland	ISL	35200015	35200341	1	.0886	.5091	-.6116	.7301	-.277	.2017	.5755	-.4423
Iceland	ISL	35200015	35201678	1	.4161	1.1132	.894	.8587	.3552	.6802	1.4841	2.0955
Iceland	ISL	35200015	35203219	1	-.0468	-.2662	-.227	-.1196	.2697	-.5639	.5755	.1216
Iceland	ISL	35200015	35201864	1	1.5897	.2607	.0226	.281	-.1568	-.9292	-.2852	.1216
Iceland	ISL	35200015	35202311	1	.0989	.468	.1386	-1.2335	.1566	-.3317	.8749	-.2726
Iceland	ISL	35200015	35201259	1	-.4072	-.0862	-.227	.2545	.2811	-.0112	.3482	.1216
Iceland	ISL	35200015	35203968	0	.742021508506159	.0526991148152093	-.00791854364340752	.0526914052202604	-.0202031072353628	.150946880428424	.176468078197136	.0953717623618334
Iceland	ISL	35200015	35203694	0	-.2613	-.032196640776447	-.0819791975154364	-.0231881603138965	-.0845166910908887	.0753658316848736	.114761084796328	-.0533214027948825
Iceland	ISL	35200015	35200910	0	-.0421	-2.9627	-2.664	-2.6893	-3.7095	-1.6678	-2.1355	-2.5027
Iceland	ISL	35200015	35203103	0	1.3497	.4546	-.227	.928	-.2097	.8201	2.4277	-1.4399
Iceland	ISL	35200015	35204040	0	1.8058	2.6352	1.9359	3.6039	.1309	3.6292	.5755	.1216
Iceland	ISL	35200015	35200936	0	1.2625	-.4516	-.4728	.0114	.5908	-.1108	.5755	.1216
Iceland	ISL	35200015	35203989	0	.675	.0886604930980212	.0257573438388845	.1053	.043056302565175	.345	.220565339065731	.123961055863388
Iceland	ISL	35200015	35203268	0	.742021508506159	.0526991148152093	-.00791854364340752	.0526914052202604	-.0202031072353628	.150946880428424	.176468078197136	.0953717623618334
Iceland	ISL	35200015	35203907	0	.7394	2.6352	1.9359	3.6039	1.8109	2.1953	2.4277	2.0955
Iceland	ISL	35200015	35200090	0	1.4138	.5836	-1.3943	-.4759	-.9406	-.1027	-1.2876	-.2726
Iceland	ISL	35200015	35203391	0	1.2644	-1.0954	-.227	.4915	-.2222	.9416	.5755	.1216
Iceland	ISL	35200015	35203135	0	-.0854	-.0173129137936514	-.0689950554377029	-.00988513086192077	-.073241382723354	.0886165258654308	.125579411770463	-.0272528619240618
Iceland	ISL	35200015	35202465	0	-.3595	.4953	-.5907	-1.2502	-.43628485784785	-.1211	-.6852	.1216
Iceland	ISL	35200015	35203914	0	.2517	-.2662	.0226	-.1443	-.1876	-.1379	-.0992	.1216
Iceland	ISL	35200015	35203882	0	-.1337	-2.9627	-1.60444169086221	-1.3238336441205	-1.58956569772391	-1.6678	-1.25231597073057	-1.4086467560071
Iceland	ISL	35200016	35202587	1	1.1722	.4435	.0226	-.7354	-.3909	.6522	-.176	.5553
Iceland	ISL	35200016	35201369	1	.742021508506159	.0526991148152093	-.00791854364340752	.0526914052202604	-.0202031072353628	.150946880428424	.176468078197136	.0953717623618334
Iceland	ISL	35200016	35200917	1	.742021508506159	.0526991148152093	-.00791854364340752	.0526914052202604	-.0202031072353628	.150946880428424	.176468078197136	.0953717623618334
Iceland	ISL	35200016	35200943	1	.742021508506159	.0526991148152093	-.00791854364340752	.0526914052202604	-.0202031072353628	.150946880428424	.176468078197136	.0953717623618334
Iceland	ISL	35200016	35200559	1	-.0258	-.7221	-.3802	-.3859	-.8548	-.3646	-.4771	-1.1811
Iceland	ISL	35200016	35203015	1	-.2782	.7665	1.9359	1.7547	-.0191	.0549	2.0386	.1216
Iceland	ISL	35200016	35203583	1	.4363	-2.9627	.0226	-1.7857	.4049	.4882	-2.1355	-2.5027
Iceland	ISL	35200016	35201016	1	.1142	-.000423818252059498	-.0542614865990695	.00521029084708643	-.0604468884074932	.103652560876455	.137855353010016	.00232804062179283
Iceland	ISL	35200016	35204142	1	1.2737	.2032	.0226	-.445	-.3244	-.0589	.5755	-.5305
Iceland	ISL	35200016	35203200	1	-.1252	1.6671	1.9359	-.205	-.2213	-.1414	2.4277	-.5305
Iceland	ISL	35200016	35202658	1	-.188	-.59	-.7836	-.3228	-.6944	-.526	-.5978	-.1563
Iceland	ISL	35200016	35201680	1	1.2737	.284	.0226	-.5304	-.445	-.0255	.2927	.1216
Iceland	ISL	35200016	35203604	0	1.3914	-1.3452	-1.1926	.7645	.3663	.9697	-.6852	-1.1252
Iceland	ISL	35200016	35202541	0	.2067	-.0862	.0226	.7113	.1997	.589	.5755	.1216
Iceland	ISL	35200016	35202622	0	.8616	-1.3452	.0226	1.1337	-.0408	.4394	.5755	.1216
Iceland	ISL	35200016	35203728	0	.9843	-2.9627	-2.664	3.6039	.8779	3.6292	2.4277	2.0955
Iceland	ISL	35200016	35203506	0	-.9901	.0467	.0226	.7113	-.8072	.4394	.5755	.1216
Iceland	ISL	35200016	35200103	0	.4473	.64	-.227	-.1172	.4423	.2697	-.1566	2.0955
Iceland	ISL	35200016	35201572	0	-.3888	1.1132	1.9359	1.6831	1.2616	1.3571	2.4277	2.0955
Iceland	ISL	35200016	35203075	0	-.0778	-.7221	-.227	-.4925	.6156	.2274	-.5832	-.2503
Iceland	ISL	35200016	35203290	0	.507	.0467	.0226	-.2663	.1651	.0753	.8038	-.3297
Iceland	ISL	35200016	35204099	0	1.0886	-.0862	.0226	.2965	.4933	-.3936	.5755	2.0955
Iceland	ISL	35200017	35202006	1	.6587	-1.1117	-.511	.7013	-.7107	.894	-2.1355	.1216
Iceland	ISL	35200017	35201514	1	1.0007	.9349	.586	1.7996	.5669	1.3338	.5755	.7864
Iceland	ISL	35200017	35202572	1	.5454	.5946	.7162	.6389	.5256	.9976	.1701	-.1621
Iceland	ISL	35200017	35202559	1	1.4273	.7763	.0226	.5816	.1738	.9989	1.1176	-.0214
Iceland	ISL	35200017	35202737	1	1.0211	.5289	1.9359	3.6039	1.203	3.6292	2.4277	2.0955
Iceland	ISL	35200017	35203222	1	-.6347	-1.5214	-.491432942746908	1.4433	.6497	1.2946	.0643879136634334	-.38930416817955
Iceland	ISL	35200017	35202692	1	1.3305	.3837	.8571	.7144	.3813	1.2386	.7688	.7611
Iceland	ISL	35200017	35200015	1	1.045	-.2662	1.2341	.6918	.0564	.4582	.5755	-.3362
Iceland	ISL	35200017	35202534	1	1.29	-.7353	-.5034	.9666	.4507	1.3895	-.5172	2.0955
Iceland	ISL	35200017	35201138	1	1.3384	.3738	.7162	.5054	.3083	.393	.2287	1.2841
Iceland	ISL	35200017	35201584	0	.691	-.0862	.0226	.9709	.5126	.6846	-1.0457	2.0955
Iceland	ISL	35200017	35201389	0	.9322	-.8305	-.5034	.5478	.2594	1.0062	.5755	.1216
Iceland	ISL	35200017	35202393	0	1.4837	-.5049	-.227	3.6039	2.4817	1.2053	-.6852	.1216
Iceland	ISL	35200017	35202896	0	.6897	.45638545042348	.335841075451294	.6827	.8187	.4882	.5909	.430542610286632
Iceland	ISL	35200017	35202871	0	-1.3696	-.8379	.0226	-2.6893	-.3869	-1.6678	.5755	.1216
Iceland	ISL	35200017	35203074	0	-1.1748	.38081508818462	.282242119065667	1.1355	.8114	1.2932	.594427360768906	.227373368804854
Iceland	ISL	35200017	35203720	0	.8442	-1.0627	-.6446	.8173	-.1331	.795	-.3733	-.8756
Iceland	ISL	35200017	35202606	0	1.7384	-.269	-.7902	.5841	-.3302	1.0029	-.3912	.1216
Iceland	ISL	35200017	35201198	0	.0757	-.4314	.0226	.5002	.3104	.5026	.5755	.1216
Iceland	ISL	35200017	35202689	0	-.3755	1.1352	1.2341	.8773	.8178	1.1113	2.4277	1.515
Iceland	ISL	35200018	35201154	1	-.8475	-.2662	.0226	.0929	-.3135	.1193	-.1722	-.976
Iceland	ISL	35200018	35200553	1	-.0818	-.5994	-.227	.2799	-.5135	.3387	-.2821	.1216
Iceland	ISL	35200018	35200320	1	.1947	.3875	.9726	-.1905	-.5611	-.4384	-.5974	-.1563
Iceland	ISL	35200018	35201647	1	.9672	.0717525269231803	.00870311369829646	.0697212864271622	-.00576901440233643	.167909764605934	.190317166022735	.128743420740099
Iceland	ISL	35200018	35204112	1	-.2597	-.0320612572450515	-.0818610927552069	-.0230671549294556	-.0844141300142084	.0754863610236393	.114859489134921	-.053084281331589
Iceland	ISL	35200018	35202830	1	-1.0605	.133	.5833	-.4355	.2739	.0117	.8107	.7627
Iceland	ISL	35200018	35202960	1	.9302	-.5717	.0226	.1053	1.4004	.326	.5755	.1216
Iceland	ISL	35200018	35201606	1	-.5343	-.0862	-.227	.5158	.7079	.4774	.5755	.1216
Iceland	ISL	35200018	35201695	1	.742021508506159	.0526991148152093	-.00791854364340752	.0526914052202604	-.0202031072353628	.150946880428424	.176468078197136	.0953717623618334
Iceland	ISL	35200018	35203092	1	-.5506	-.4314	-.3827	.1068	-.8301	.8216	.5755	.1216
Iceland	ISL	35200018	35203041	1	-.1986	2.6352	1.9359	.0903	.5099	.2606	.5755	.1216
Iceland	ISL	35200018	35202576	1	.277	2.6352	.9726	.7439	.9481	.7261	.5755	1.3857
Iceland	ISL	35200018	35200505	1	-.3049	-.0862	-.5907	-.0862	-.9209	.1681	.0254	.1216
Iceland	ISL	35200018	35201951	0	1.7294	-.0862	.0226	.7113	-.9291	1.5721	.5755	-1.1252
Iceland	ISL	35200018	35202135	0	2.4376	-.0862	.0226	.298961996963306	-.9931	1.0062	.5755	.1216
Iceland	ISL	35200018	35202653	0	.1114	-.3683	-.050647469239119	.384205054972768	.7655	.411538454333647	.21522107796078	.044802040386368
Iceland	ISL	35200018	35203412	0	-.0009	-.0101629710418251	-.0627576477880811	-.00349453399613363	-.0678248758611785	.0949819815689958	.130776390902438	-.0147298846438778
Iceland	ISL	35200018	35201150	0	.742021508506159	.0526991148152093	-.00791854364340752	.0526914052202604	-.0202031072353628	.150946880428424	.176468078197136	.0953717623618334
Iceland	ISL	35200018	35202660	0	.6513	2.6352	.4683	-1.668	.3781	-.7368	.978	.0144
Iceland	ISL	35200020	35201784	1	.9811	.4061	.0226	.0242	-.0397	.0541	.3482	.557
Iceland	ISL	35200020	35200396	1	-.1813	-.0254274642066707	-.0760739595039601	-.0171378910918495	-.0793886372568763	.08139229862316	.119681301726008	-.0414653296302113
Iceland	ISL	35200020	35203676	1	1.1114	.1852	.1386	.1792	-.6588	-.6274	.1701	2.0955
Iceland	ISL	35200020	35200325	1	1.2984	.0863188928051271	.02584550243768	.2227	-.025	.247349242798914	.220803052130864	.169274705800263
Iceland	ISL	35200020	35204025	1	1.0725	-.0862	.0226	3.6039	.8779	3.6292	.5755	.1216
Iceland	ISL	35200020	35201623	1	1.4491	-.0862	-.227	-.5	-.6999	-.0327	-.1972	-.4607
Iceland	ISL	35200020	35201648	1	1.4169	.3815	-.7638	-.6474	-.3401	-1.2919	-.1727	.1959
Iceland	ISL	35200020	35201121	1	-1.0129	-2.9627	.0226	.1053	-.4774	-1.6678	-2.1355	-2.5027
Iceland	ISL	35200020	35202215	1	.1784	-.7353	-.9874	.8647	-.2198	.762	-.8686	.9444
Iceland	ISL	35200020	35201771	1	1.5178	-.2479	-.6173	.2739	-.253	-.3435	2.0386	.1216
Iceland	ISL	35200020	35203718	1	-.1077	-.7221	-.7836	-.9402	-.8688	.14	.3482	.1216
Iceland	ISL	35200020	35201510	1	-.0452	.2032	-.227	.5279	-.1769	.2389	.3482	2.0955
Iceland	ISL	35200020	35203081	1	.7957	.3289	-.4806	.2032	.3249	.5171	2.4277	.0941
Iceland	ISL	35200020	35201946	1	.2548	2.6352	.917	-.2373	.1204	-.0922	.2294	-1.1395
Iceland	ISL	35200020	35201932	1	1.3705	-1.3452	-2.664	.481406784559161	-.219168494582304	.9595	.5755	.0513
Iceland	ISL	35200020	35203899	1	-.4503	-.2662	-.227	-.279	-.7538	.0668	.1701	.1216
Iceland	ISL	35200020	35201719	1	-.1946	-.59	-.691	.3995	.0646	.3394	-.176	-.5251
Iceland	ISL	35200020	35201608	1	1.8059	.5091	-.5907	.1372	-.0643	.6411	-.1722	-.7674
Iceland	ISL	35200020	35203479	1	1.7961	-.9752	-.8154	.5565	.8779	1.0088	-.6852	-.7317
Iceland	ISL	35200020	35200017	1	.1369	-.0862	1.2867	3.6039	1.7012	1.1602	.1922	-.4607
Iceland	ISL	35200020	35200880	1	1.0427	-.0862	-.227	-.8451	-.9155	.4394	.5755	.1216
Iceland	ISL	35200020	35203788	1	1.0462	-.2662	.0226	.3729	.0473	.5633	.1922	.1216
Iceland	ISL	35200020	35202783	1	.0934	-1.2465	.0226	-.1306	.0368	-.3164	-.4624	-2.5027
Iceland	ISL	35200020	35200210	1	-.4243	.5119	-2.664	.2241	.2768	.4675	.8038	-.2503
Iceland	ISL	35200020	35203919	1	.4541	.6464	-.711	-.1165	-1.0804	-.526	-1.2871	.1216
Iceland	ISL	35200020	35200465	1	1.0016	-.2662	-.227	.1053	.1586	.1687	-.1566	-.6838
Iceland	ISL	35200020	35202762	0	1.2855	-.7353	-.5907	.0568	-.1229	.4391	.5755	.1216
Iceland	ISL	35200020	35203417	0	.3152	1.7671	1.1381	-.0551	1.0571	.3551	1.5037	2.0955
Iceland	ISL	35200020	35200291	0	.7881	-.7174	-1.1926	.8248	-3.7095	1.0218	.3379	-.3917
Iceland	ISL	35200020	35203527	0	1.4636	1.1132	1.1228	.7113	1.1999	1.2562	1.2223	2.0955
Iceland	ISL	35200020	35202579	0	.2693	2.6352	1.4967	3.6039	4.8357	1.895	2.4277	2.0955
Iceland	ISL	35200020	35204230	0	1.414	-.0862	-.631	.9497	1.89	2.5485	2.4277	2.0955
Iceland	ISL	35200020	35204020	0	.5303	-1.3452	.0226	.7113	2.2954	1.0062	.5755	.1216
Iceland	ISL	35200020	35203069	0	.9768	.1852	.0226	-.2085	.0725	-1.6678	-.9941	.1575
Iceland	ISL	35200020	35201972	0	-.2614	-.1167	.0226	-.9355	-.0696	-.6274	-.4805	-.4042
Iceland	ISL	35200020	35203480	0	1.8146	-.5133	1.2341	.3878	-.1569	.0276	.4739	1.1232
Iceland	ISL	35200020	35201013	0	1.3967	-.4343	-.227	.0525	.0309	.421	-.0553	.1216
Iceland	ISL	35200020	35200458	0	.8869	-.948	.0226	.4452	-.0227	.0708	.5755	.1216
Iceland	ISL	35200020	35200884	0	.3701	.6464	-.8356	.0525	.6462	.5385	1.2568	.1216
Iceland	ISL	35200020	35200930	0	.4472	.176253272586095	.0953756106072892	.3503	.2772	.340726491583402	.299952864448375	.171606557955459
Iceland	ISL	35200020	35203101	0	1.1489	-.4314	-.227	.2391	-.0997	.5423	.5755	.1216
Iceland	ISL	35200020	35200013	0	.6756	-.0862	.0226	.4684	.1707	.8756	.5858	-.4607
Iceland	ISL	35200020	35200401	0	.9797	-.4314	-.4246	.5887	.462	1.025	.3482	.1216
Iceland	ISL	35200020	35200628	0	1.412	-.7221	-1.1926	-.1507	-.6099	.4256	-.6852	.1216
Iceland	ISL	35200020	35202142	0	1.2508	.3738	-1.6877	-.5088	-.5571	-.7368	-1.305	-.2432
Iceland	ISL	35200020	35203345	0	-.6029	.1681	1.2867	-.1997	-.0132	-.2781	-.2519	2.0955
Iceland	ISL	35200020	35200694	0	-.5583	.0347882453981519	-.028907947416629	.0523314256175126	.1002	.137308308116725	.169648258805289	-.0244279088249093
Iceland	ISL	35200020	35202121	0	.175	-.59	-.8627	-.7349	.0935	-.7433	-.176	.1216
Iceland	ISL	35200020	35200411	0	.4156	-2.9627	-.2145	.1919	.099	.2116	.8038	2.0955
Iceland	ISL	35200020	35203148	0	1.3269	.270743177427011	.183737547712057	.3685	.3355	.7062	.386545532163854	.327712988018513
Iceland	ISL	35200020	35203014	0	1.1055	-.0994	-.7638	-.8921	-.3438	-.3973	-.3943	.1216
Iceland	ISL	35200021	35200684	1	1.403	-.0176	.3591	-.1607	.2034	-.1414	-.4801	2.067
Iceland	ISL	35200021	35202558	1	1.3609	-.4314	-.3827	-1.4269	-.7005	-.2679	-.6852	-1.1252
Iceland	ISL	35200021	35201594	1	.2927	-.0862	-.227	-.3509	-.3512	-.2574	-.414	.1216
Iceland	ISL	35200021	35202117	1	.8096	-.2662	-.5836	-.7048	-.3399	-.2229	-.1722	-1.3017
Iceland	ISL	35200021	35200468	1	.7432	.1276	1.2867	.2015	.5838	.5118	2.4277	2.0955
Iceland	ISL	35200021	35204026	1	-.2539	.0502	-.227	-.1344	-.3516	-.0589	.5755	.1216
Iceland	ISL	35200021	35202479	1	1.1968	.2656	1.0108	-.1674	.2072	-.1968	-.4948	2.0955
Iceland	ISL	35200021	35202906	1	-.0029	.6348	.1386	-.4683	.0168	-1.6678	-.4948	.1216
Iceland	ISL	35200021	35200116	1	1.7541	-1.25677484487599	-2.664	-.283230743656283	-.765574078413798	-.1147	-.996700175588839	-1.50885869394639
Iceland	ISL	35200021	35201390	1	.8033	-.112467378779333	-.151025791114398	-.4722	-.3669	-.163962569455055	-.00599167662245785	-.0355198661904577
Iceland	ISL	35200021	35204089	1	1.2016	1.1132	.9247	-.0117	.0016	.3696	.775	-.4816
Iceland	ISL	35200021	35202463	1	1.0295	-.269	-.227	.2011	-.2771	.4458	-.0553	.1216
Iceland	ISL	35200021	35201513	1	.5807	-1.095	-.227	.5005	-.2099	.7934	.5755	.1216
Iceland	ISL	35200021	35202401	1	-.2788	-.59	-.5836	-1.2429	-.1481	-.0184	-.6852	-.8198
Iceland	ISL	35200021	35201781	1	1.1653	1.7162	-.227	-.2414	-.4354	-.1354	-.2821	-.2503
Iceland	ISL	35200021	35203606	1	1.6273	.1395	1.4967	.0829	.1291	-.0898	-.2004	2.0955
Iceland	ISL	35200021	35200802	1	1.1928	-.2662	-.7638	-.1405	-.4142	-.2508	.3482	-.3297
Iceland	ISL	35200021	35202904	1	1.2298	-2.9627	1.9359	.7456	.2924	1.3968	2.4277	2.0955
Iceland	ISL	35200021	35201597	0	1.5223	-.4314	-2.664	-.4888	-.1122	-.8849	-2.1355	-2.5027
Iceland	ISL	35200021	35203162	0	-1.024	1.2587	.586	-.3757	.6544	.134	.5755	-.2726
Iceland	ISL	35200021	35203357	0	2.9638	-.0862	.0226	.7113	1.0522	-.5569	.5755	.4777
Iceland	ISL	35200021	35201471	0	1.7162	.3289	-.6116	-.9331	.3649	-.4795	.5755	2.0955
Iceland	ISL	35200021	35203434	0	.5968	-1.3452	-.2827	-.0232028582210589	-.7365	.2688	-.0823	-2.5027
Iceland	ISL	35200021	35204286	0	1.4389	.285	.0226	.1312	-.2782	-.1307	-.2673	.1216
Iceland	ISL	35200021	35204092	0	1.062	2.6352	.6825	.1053	.7877	-.7433	2.4277	-.222
Iceland	ISL	35200021	35201729	0	1.7426	-1.0744	-.6843	.7113	.3795	.5037	-.2004	-.7507
Iceland	ISL	35200021	35202146	0	1.6484	-.9443	-1.3577	.1694	.0015	-1.6678	.075	.7566
Iceland	ISL	35200021	35202842	0	-.555	-2.9627	.0226	1.0739	.1198	-1.0529	.5755	.1216
Iceland	ISL	35200021	35201490	0	1.1406	-.59	-.227	-.608	-.5758	-1.6678	.7978	2.0955
Iceland	ISL	35200021	35203806	0	-.6724	.5068	.3591	.0147	-.4349	.2289	-.2008	2.0955
Iceland	ISL	35200021	35201549	0	.659	.0666	.0226	1.1397	.3653	-.218	.5755	-.6774
Iceland	ISL	35200021	35201236	0	1.1955	-.4314	.5347	-.3997	.2691	.0521	2.4277	2.0955
Iceland	ISL	35200021	35201567	0	.9786	-.59	-.5836	.0723	.2108	.2289	.075	.1216
Iceland	ISL	35200021	35202323	0	1.1299	1.0919	1.9359	.1053	.3817	-.7368	1.2107	-1.5298
Iceland	ISL	35200021	35202499	0	1.5829	-.2662	-.9607	.2707	-.045	-.0816	1.1213	.1216
Iceland	ISL	35200022	35204264	1	-.8166	.9454	1.0433	.2763	-.3141	.4641	.8107	-.4607
Iceland	ISL	35200022	35204158	1	1.276	.3738	.9192	.0404	-.3563	.23	.5409	.9339
Iceland	ISL	35200022	35200927	1	.7983	.5128	-.5034	.5159	.563	.8445	.5755	-.5912
Iceland	ISL	35200022	35201878	1	-.5985	.0566	.3461	.5461	.3136	.3142	.5755	.1216
Iceland	ISL	35200022	35203106	1	.1615	.3924	.6825	.1122	-.163	-.031	.201182318632633	-.6128
Iceland	ISL	35200022	35204221	1	1.4573	.6608	.5833	.3992	-.1416	.3368	2.0386	.4777
Iceland	ISL	35200022	35202085	1	1.5777	1.7162	1.9359	.2528	1.5463	.4956	-.0823	2.0955
Iceland	ISL	35200022	35204240	1	.1415	1.3697	-.6636	.0133	-.6711	-.0766	.274	1.2147
Iceland	ISL	35200022	35200400	1	.4254	-.7243	-.3827	.2317	-.3096	-.1211	.4554	-.222
Iceland	ISL	35200022	35202113	1	1.639	-.2662	-.127749575538427	.7032	-.443	1.0062	.199017239142991	.0568518298289639
Iceland	ISL	35200022	35203617	1	.539	-.269	-.5034	.827	.2941	.8369	-.3876	-.7108
Iceland	ISL	35200022	35202697	1	.3068	-.59	-.227	.1679	-.8741	.2443	.3482	.7864
Iceland	ISL	35200022	35201048	1	1.7876	.9454	1.4967	.5285	-.3938	.3459	1.2607	2.0955
Iceland	ISL	35200022	35201473	1	1.5441	.5946	.3591	.0796	-.6346	-.2942	1.8085	.1216
Iceland	ISL	35200022	35204059	1	1.8495	-.1106	.9726	.4221	-.0373	.6668	-.3876	2.0955
Iceland	ISL	35200022	35203491	1	.5116	-.7199	-.7902	.2891	.5476	.6166	-.4948	.1907
Iceland	ISL	35200022	35201627	1	.2937	-.0862	-.5907	-.3038	.0688	-.4384	-.6852	.1216
Iceland	ISL	35200022	35203767	1	1.7729	-.2548	1.036	.1713	-.8363	.238	.5409	.7627
Iceland	ISL	35200022	35203712	1	.2355	-.0862	.0226	.9005	-.2434	.7975	.5755	-1.1252
Iceland	ISL	35200022	35203640	0	1.5253	.118975994968082	.049899530375858	.111929477087467	.0300055711571923	.209951904584155	.224641829378419	.211454351155136
Iceland	ISL	35200022	35201379	0	1.0327	-2.9627	-2.664	.1053	1.639	-.5309	-2.1355	-2.5027
Iceland	ISL	35200022	35201520	0	1.4979	-1.2798	-.3827	-1.1025	-2.8697	-1.6678	.5755	.1216
Iceland	ISL	35200022	35200384	0	1.5728	1.3403	.8571	1.2836	.3779	1.5721	2.4277	2.0955
Iceland	ISL	35200022	35201084	0	1.2413	-.2662	-1.0611	.021	-.1752	-.2979	.3482	.1216
Iceland	ISL	35200022	35201813	0	.053	.6555	-.227	.4429	-.3639	.3887	.5755	.4504
Iceland	ISL	35200022	35203552	0	.968	-.0862	-.227	.578598612344392	.1584	1.0062	.5755	-.3917
Iceland	ISL	35200023	35200216	1	.5382	1.7671	-.1627	-.0577	.3314	-.2306	-2.1355	-2.5027
Iceland	ISL	35200023	35201212	1	.264	-.9527	-.5217	.7173	-.1154	.5756	.1693	-.7887
Iceland	ISL	35200023	35202310	1	-.8387	-2.9627	.0226	-2.6893	-1.8269	-1.6678	.5755	-2.5027
Iceland	ISL	35200023	35200735	1	.0297	2.6352	1.2867	.4511	.0707	.4287	1.6338	2.0955
Iceland	ISL	35200023	35201261	0	1.4165	1.3697	-.227	-.2784	.1591	.2952	1.836	.6559
Iceland	ISL	35200023	35200677	0	.1737	-.9924	-1.1592	-.6957	-.6621	-.1307	-.462587681816205	-.5251
Iceland	ISL	35200023	35202704	0	1.1789	-1.3452	-1.1926	.7113	-.3736	1.0062	.1554	-1.1252
Iceland	ISL	35200024	35203308	1	1.4206	-.2662	.0226	-.513	-.4925	-.0745	-.6625	-1.1811
Iceland	ISL	35200024	35201241	1	1.6635	-.7221	-.227	-.3059	-.2624	.0926	-.2852	.1216
Iceland	ISL	35200024	35202646	1	1.3299	.6492	-.1587	-.4597	-.2477	.1417	-.0987	-.1563
Iceland	ISL	35200024	35200523	1	2.0575	.1316	1.4967	-.4156	-.131	-.8849	-1.305	1.0383
Iceland	ISL	35200024	35203233	1	1.2186	.0402	-.4728	.3045	.049	.3268	-.4575	.1216
Iceland	ISL	35200024	35203925	1	1.9615	.3898	.0226	.5488	-.2516	1.2203	.3482	.1216
Iceland	ISL	35200024	35203858	1	1.0009	-.4203	.0226	-.2406	-.0415	-.0745	-.1972	.1216
Iceland	ISL	35200024	35200215	1	1.1577	2.6352	1.2867	3.6039	1.2974	.7782	2.4277	2.0955
Iceland	ISL	35200024	35200286	1	1.2835	-.59	-.3802	.1213	-.0266	.2353	.075	-.2726
Iceland	ISL	35200024	35202052	1	1.4235	.9454	.5833	-1.3089	-.8825	-.4657	-.3943	.1216
Iceland	ISL	35200024	35203382	1	1.0948	-.1058	-.2973	-.3686	-.5016	.2167	-.8012	.1575
Iceland	ISL	35200024	35201445	1	.291	-.59	-.227	.1053	-.2346	.9962	-.0783432895521395	-.8028
Iceland	ISL	35200024	35203131	1	.9555	-.4343	-1.161	.1383	-.2887	.1029	-1.5588	.1216
Iceland	ISL	35200024	35202419	1	1.3484	.2577	-.7836	-.5702	-.2549	-.1651	-.0553	-.2726
Iceland	ISL	35200024	35203515	1	.2398	-.4203	-.227	-.2886	-.2133	.3551	.1922	-.6959
Iceland	ISL	35200024	35201539	1	1.6347	-.3631	-1.2374	-.2557	-.1656	-.0594	.5755	-1.7277
Iceland	ISL	35200024	35200945	1	1.3525	-.4314	-.227	-.8189	-.1076	.2823	-.8012	-1.0454
Iceland	ISL	35200024	35202319	1	1.2005	-.311338458486238	-.311547788703191	-.7117	-.854	-.357289127356737	-.169441757212558	-.160990298537358
Iceland	ISL	35200024	35202583	1	1.7338	2.6352	.0226	.206374724294955	.482084551079482	.1525	.332279137438885	-.9943
Iceland	ISL	35200024	35200453	1	1.5712	.0467	1.9359	-.2852	.1294	-.1285	.3482	1.2841
Iceland	ISL	35200024	35203874	0	1.1641	.792	.8038	.0108	.5803	.4024	-.3733	.5823
Iceland	ISL	35200024	35203190	0	1.0021	-.4314	-.5034	-.8057	-1.0433	-.801	.1693	.1216
Iceland	ISL	35200024	35202738	0	1.8661	.5746	1.2867	.224	1.5054	.5232	1.2262	1.515
Iceland	ISL	35200024	35203300	0	1.8647	-.2479	-.227	.2184	.0894	.5227	-.2852	-.3297
Iceland	ISL	35200024	35200016	0	1.7477	.6608	.0226	-.4385	.0494	.0642	-.6658	.1216
Iceland	ISL	35200024	35202527	0	.6063	-.4488	.0226	-.5016	-.1765	.3297	.5755	.1216
Iceland	ISL	35200024	35201787	0	.2744	-.0862	-.442	.2092	.2838	-.4795	.8038	.1216
Iceland	ISL	35200024	35200226	0	.8173	-.2662	.0226	.7113	.1262	1.0076	.5755	.1216
Iceland	ISL	35200024	35200688	0	1.2081	.7763	.5433	-1.0068	-.5622	-.8849	-.4145	.4434
Iceland	ISL	35200024	35200857	0	.9577	.0341	1.9359	-.1285	.2563	-.4795	2.4277	2.0955
Iceland	ISL	35200024	35203352	0	.6676	-.7306	-.424937501614157	-.7048	-.513	-.0816	-.221470017626814	-.279543948468117
Iceland	ISL	35200024	35202385	0	1.2748	2.6352	.309	3.6039	4.8357	3.6292	.5755	-.5305
Iceland	ISL	35200024	35202928	0	1.0474	-.0278	1.0108	-.4544	-.1857	.6082	.5409	-.6621
Iceland	ISL	35200024	35203580	0	1.0383	-.0862	-2.664	-1.4389	-.0346	-1.6678	-2.1355	.1216
Iceland	ISL	35200024	35201614	0	.9907	-2.9627	1.9359	1.2808	.7529	.6335	-1.2665	2.0955
Iceland	ISL	35200024	35203892	0	.9663	-1.1429	.7717	1.2836	.6961	.8299	.5755	2.0955
Iceland	ISL	35200024	35202045	0	1.0795	-1.855	-1.682	.4917	-.451122233923391	.7522	-1.1941	-1.8063
Iceland	ISL	35200024	35201741	0	1.7627	.208063025714697	.108545970163132	.0577	.2695	-.1766	.23868944243116	.285238329368871
Iceland	ISL	35200024	35202757	0	1.5437	-.2662	-.3332	1.2836	1.0491	.5464	.5755	.1216
Iceland	ISL	35200024	35200327	0	.7917	.9349	-.0824	.1833	.0954	.7931	2.0386	2.0955
Iceland	ISL	35200024	35200407	0	1.3681	-.2662	1.0929	.034	-.3095	.3912	-.3733	.0122
Iceland	ISL	35200024	35200850	0	1.8364	-.269	-.227	-.0831	-.0899	.7992	.075	-.5251
Iceland	ISL	35200024	35202872	0	1.8814	-.0340031748012209	-.0893251713067072	-.2569	-.2766	-.423	.0377958046278966	.102517844579494
Iceland	ISL	35200024	35201897	0	1.697	.792	-1.5179	.2505	1.2132	.6741	-.3087	-.8443
Iceland	ISL	35200024	35201871	0	1.9563	-.2479	-.5836	-.4707	-.1085	.0097	.1701	2.0955
Iceland	ISL	35200024	35202022	0	1.3935	-.4093	.0226	.0617	-.1522	.6962	-.1727	.1739
Iceland	ISL	35200024	35201273	0	1.2344	-1.3452	.0226	.6713	.4203	1.275	.368050484391788	1.0177
Iceland	ISL	35200024	35203294	0	.9312	-.2842	.0226	-.0791	.0148	-.0327	.5755	2.0955
Iceland	ISL	35200025	35201054	1	-.0749	-.2662	-.5907	.7524	.0799	.7458	-.0553	-.4607
Iceland	ISL	35200025	35200319	1	.742021508506159	.0526991148152093	-.00791854364340752	.0526914052202604	-.0202031072353628	.150946880428424	.176468078197136	.0953717623618334
Iceland	ISL	35200025	35202336	1	.559	-.5994	-1.2257	1.2836	-.0405	.5906	.5755	.1216
Iceland	ISL	35200025	35201028	1	1.2401	-.4093	-.154488349531351	.0558	.1461	.1642	.073540205536346	.0213582213466404
Iceland	ISL	35200025	35201766	1	.9151	.7825	.0790827042680557	.6204	-1.0847	-.801	.206586569556409	.109255245127505
Iceland	ISL	35200025	35200856	1	1.3057	-.0827	-.3827	.4698	.2178	.2395	-.1972	.2286
Iceland	ISL	35200025	35200894	1	.2005	-.3522	1.2867	.6426	-.0412	.9452	.075	-.2503
Iceland	ISL	35200025	35204015	1	1.0297	-.4343	.5833	.2975	-.0068	.9566	1.1176	-.5305
Iceland	ISL	35200025	35203445	1	-.7919	-.438579872157853	-.227	.5849	-.6592	.0559	-.6852	-1.1252
Iceland	ISL	35200025	35200077	1	1.1939	.0909346810277838	.0254370819133174	.0868662368351379	.00876260814979607	.184987265292303	.204259830747217	.162340568070486
Iceland	ISL	35200025	35200358	1	1.4397	-.0862	.0165	.6008	-.3111	.6959	-.3907	-1.7277
Iceland	ISL	35200025	35201517	1	1.3331	-.0219	-.227	.0474	-.4654	-.0589	-.216	-.2103
Iceland	ISL	35200025	35203439	1	1.2694	-.847	-.5907	.3675	-.5493	.3471	-.8657	-.6924
Iceland	ISL	35200025	35202941	1	2.0607	.6348	1.9359	.8297	.0697	1.1774	-.8686	.9097
Iceland	ISL	35200025	35202261	1	1.9881	.3875	-.1119	.1713	.5991	.4763	-2.1355	-.7523
Iceland	ISL	35200025	35201358	1	.3598	.3678	.0942	-.0287	-.3984	.3836	1.0689	.4504
Iceland	ISL	35200025	35201969	1	-.812	-.0862	-.5034	.1497	-.4932	.9899	-.3763	-.5475
Iceland	ISL	35200025	35203287	1	.7325	-.7221	.3416	.2349	.6679	.5032	-.3733	-.1865
Iceland	ISL	35200025	35202444	1	.5536	2.6352	1.0108	.8359	.8894	.873	1.836	1.0383
Iceland	ISL	35200025	35201165	1	.8292	1.7162	.1142	.7234	.7078	.2407	.5755	-.6774
Iceland	ISL	35200025	35201691	1	1.4228	-.1167	.0226	.0604	.6465	.6405	.6626	2.0955
Iceland	ISL	35200025	35200165	1	1.981	1.3403	-.3324	.5092	-.1401	.2987	1.5037	.1216
Iceland	ISL	35200025	35203533	1	1.0648	-.16239406234067	-.181442959495113	-.180738308983677	-.5357	-.0466177010443758	.00381393468455141	-.0486551459149892
Iceland	ISL	35200025	35202049	1	2.1284	1.1493	.7162	1.1752	.7894	1.068	-.1722	-.2778
Iceland	ISL	35200025	35201383	1	.742021508506159	.0526991148152093	-.00791854364340752	.0526914052202604	-.0202031072353628	.150946880428424	.176468078197136	.0953717623618334
Iceland	ISL	35200025	35200315	0	.7796	-.2479	.8571	.7662	.0469	.8275	.1693	1.1508
Iceland	ISL	35200025	35204227	0	1.4311	-.7221	.0226	.7113	-.2298	1.0245	.075	-.2503
Iceland	ISL	35200025	35200100	0	.4143	.3815	1.4967	.4374	.1102	.3262	-.0379	1.2147
Iceland	ISL	35200025	35204143	0	1.2683	.0465095268733727	-.0118897903176188	-.0258	-.0945	.1184	.159525588182552	.132426718058489
Iceland	ISL	35200025	35200700	0	1.5165	.118231385545407	.0492499541945955	.111263947473042	.0294414852354509	.209288993220943	.224100605516154	.210150183107022
Iceland	ISL	35200025	35201196	0	1.2462	.958968658847201	.730523121218394	1.2876	1.9498	.7922	.906878091828369	.846702474719325
Iceland	ISL	35200025	35204224	0	.6315	.3289	1.4967	.7861	.4065	.6765	1.3656	.833
Iceland	ISL	35200025	35203923	0	.742021508506159	.0526991148152093	-.00791854364340752	.0526914052202604	-.0202031072353628	.150946880428424	.176468078197136	.0953717623618334
Iceland	ISL	35200025	35201142	0	.865	-.0862	.586	1.1308	.9463	.289	.5755	.9339
Iceland	ISL	35200025	35202715	0	.7385	-.0862	.0226	.1222	.0286	-.0816	-.8512	1.1232
Iceland	ISL	35200025	35201171	0	1.4606	.113501423417276	.0451236691340765	.107036321854137	.0258582576189348	.205077999447815	.220662603936539	.201865751983209
Iceland	ISL	35200025	35201615	0	1.3103	.0519619941580199	.0167470327231829	.6944	-.1716	.658	.285155127053936	.15761187864548
Iceland	ISL	35200025	35204285	0	.3559	-.2662	.7162	.3305	-.6256	-1.3198	.5755	.1216
Iceland	ISL	35200025	35201754	0	1.1899	.1997	-.408	-.153	-.0426	.0788	.3473	-.7096
Iceland	ISL	35200026	35202161	1	1.2937	.1852	.8038	-.7866	-.2626	-1.6678	-.414	-.8947
Iceland	ISL	35200026	35203769	1	.1501	-.2662	.586	-1.0489	-.0651	-.4795	.3473	-.2503
Iceland	ISL	35200026	35200087	1	-.3172	-.59	-.5034	-.4734	-.283	-.6614	.5755	-.5912
Iceland	ISL	35200026	35200600	1	.941	-.2662	-.5836	-.6998	.0218	-.3646	.3482	-.2503
Iceland	ISL	35200026	35201686	1	.5872	-.4203	.0226	.2823	1.1827	.4563	-.0823	-.5475
Iceland	ISL	35200026	35203824	1	.9345	2.6352	1.9359	.3903	1.1285	.812	2.4277	2.0955
Iceland	ISL	35200026	35203307	1	-1.0333	-.0862	-.227	-.1485	.362	-.1442	-.6707	-2.5027
Iceland	ISL	35200026	35201252	1	.1252	2.6352	.4173	1.4965	1.2732	1.2192	.5755	2.0955
Iceland	ISL	35200026	35202497	0	-.3101	.631	.0226	1.2836	1.0621	-.2306	-.0992	2.0955
Iceland	ISL	35200026	35200175	0	.3325	.0056	-.227	.4935	.8824	.9368	2.4277	2.0955
Iceland	ISL	35200026	35201123	0	-.3913	-1.1429	.6407	-2.6893	-.2024	-1.6678	1.2262	-.8947
Iceland	ISL	35200026	35202196	0	1.5019	1.3697	1.0108	-.3021	-.6794	-1.6678	1.5037	1.1508
Iceland	ISL	35200026	35200111	0	.9017	-1.2134	-2.664	.1091	.1289	.1332	-2.1355	-.9526
Iceland	ISL	35200026	35201099	0	.4462	-1.5419	-1.2891	-.0821	-1.1925	.414	-.9794	-1.6922
Iceland	ISL	35200026	35203388	0	-1.129	-.0288889266165585	-.147258156541405	-1.1523	.2997	-1.6678	-.148391309171295	-.180110473777878
Iceland	ISL	35200026	35202223	0	.1512	-1.2741	-1.4259	3.6039	.0532	.4394	.5755	.1216
Iceland	ISL	35200026	35203595	0	-.0021	.6464	1.2341	-.8921	-.1343	-1.2919	-.9714	2.0955
Iceland	ISL	35200027	35203997	1	.742021508506159	.0526991148152093	-.00791854364340752	.0526914052202604	-.0202031072353628	.150946880428424	.176468078197136	.0953717623618334
Iceland	ISL	35200027	35202888	1	.8759	-.9707	-.7902	-1.0608	-.2511	.3717	-.6852	-.1563
Iceland	ISL	35200027	35201794	1	1.2739	-.0862	-.7638	-.1092	.4389	.4171	-.2852	.1216
Iceland	ISL	35200027	35202470	0	1.0799	-.0862	.9726	.1345	.5945	.5568	.5755	.1216
Iceland	ISL	35200027	35203240	0	.5423	-1.1408	-.7638	-2.6893	-1.0659	-1.5744	-.5832	-.8947
Iceland	ISL	35200027	35202766	0	.6782	.1276	.766	-1.0916	-.4249	-1.6678	1.802	1.3566
Iceland	ISL	35200028	35202566	1	.7006	.957	.0226	.0648	1.4186	.1788	.5755	-.7496
Iceland	ISL	35200028	35201199	0	.5455	-.7049	-.0951	-.3573	.2047	.2367	-.4805	-.3297
Iceland	ISL	35200028	35203889	0	-.3001	.2032	-.2827	-.6003	-.1644	.039	.1693	.1216
Iceland	ISL	35200029	35203042	1	.761	-.2872	-1.4877	-.4676	-.7389	-1.6678	-2.1355	-.1544
Iceland	ISL	35200029	35203070	1	.5761	-.013	-.227	.1839	.5866	.2807	.1701	.1216
Iceland	ISL	35200029	35200866	1	.9509	-.59	-.8627	.2628	.2595	.3276	-.2821	.1216
Iceland	ISL	35200029	35200901	1	1.1133	-.0862	-.8099	-1.3723	-1.1308	-1.6678	.5755	.1216
Iceland	ISL	35200029	35202891	1	1.6671	.9275	-.5836	.2582	.4091	.5893	-.2852	.1216
Iceland	ISL	35200029	35203916	1	.6789	-2.9627	-2.664	-.5077	-1.7179	.3255	-2.1355	-2.5027
Iceland	ISL	35200029	35201359	1	1.8451	.5353	.231	-.1978	.4985	-.7368	.1701	-.7108
Iceland	ISL	35200029	35201306	1	1.8048	.9965	.0226	.3713	.534	.9963	1.2568	-.3297
Iceland	ISL	35200029	35202962	1	.2717	-.0994	.8571	.6082	-.2459	-.2858	-.0987	1.0177
Iceland	ISL	35200029	35202378	1	.8408	-.59	.0226	.1784	-.0793	.5497	-.2852	-.1563
Iceland	ISL	35200029	35202255	1	1.3248	.5696	-1.3325	.2257	-.4593	.5154	-1.2835	-.946
Iceland	ISL	35200029	35203917	1	1.3873	.9275	-.9874	.2097	-.5114	.3368	-.2852	.1216
Iceland	ISL	35200029	35203185	1	-.5391	-.165	-.227	-.0363	-.4784	.5193	-.8041	-.1563
Iceland	ISL	35200029	35202857	1	1.2602	-.9334	-.9607	.2051	.0657	.2345	-.7867	-1.7277
Iceland	ISL	35200029	35203903	1	.7154	2.6352	-.227	.6504	.5674	1.5196	-.2852	.1216
Iceland	ISL	35200029	35200712	1	.5626	2.6352	.0226	.5449	1.2101	.3281	2.0386	-.5305
Iceland	ISL	35200029	35201388	1	1.1159	-.59	.5021	-.1763	.4302	1.0291	-.6852	-.7496
Iceland	ISL	35200029	35204276	1	.1998	.5128	-1.4011	-.3725	-.7703	-.8849	-.4948	-1.3017
Iceland	ISL	35200029	35202833	1	1.1043	.5836	.5347	.5989	.9044	.9113	1.1176	.1216
Iceland	ISL	35200029	35203221	1	.908	-.0278	-.5907	.042	-.0096	.5552	-.454	-1.0296
Iceland	ISL	35200029	35203950	1	-.6613	-1.2802	-.691	.7113	-.0408	.6414	-.0553	-.7317
Iceland	ISL	35200029	35201992	1	1.1561	-.7815	-.6843	.6844	.4708	1.3049	-.1727	-.5251
Iceland	ISL	35200029	35203785	1	.3463	.5266	-.5836	-.3909	-.8226	-.7433	-.3907	-1.2018
Iceland	ISL	35200029	35201071	1	1.5334	.0502	-.8627	-.072	.0835	.3846	.0221	.1216
Iceland	ISL	35200029	35202914	1	1.6152	-.1827	-.5907	-.1252	-.2576	.1835	-.2852	.1216
Iceland	ISL	35200029	35203935	0	1.4557	-.2662	1.2867	1.1447	.3827	.6405	-.2431	2.0955
Iceland	ISL	35200029	35202290	0	.9884	.7361	.5462	-.1434	-.3215	-1.6678	.9492	2.0955
Iceland	ISL	35200029	35201124	0	1.3197	.7989	.0226	.7113	.1351	.4807	.5755	-.3856
Iceland	ISL	35200029	35202556	0	.8077	1.3403	.586	.8112	.0715	.7007	1.1171	2.0952
Iceland	ISL	35200029	35201149	0	1.4007	1.3403	-.2857	.4358	.7454	.4154	.2237	2.0955
Iceland	ISL	35200029	35202920	0	.1119	1.4003	1.9359	.3748	.6668	.4541	.1648	.1216
Iceland	ISL	35200029	35200676	0	.9836	2.6352	.0226	.6569	.3271	.4284	.5755	.1216
Iceland	ISL	35200029	35202276	0	1.4187	.631	.5736	1.12	.9208	3.6292	1.836	2.0955
Iceland	ISL	35200029	35200840	0	1.5541	1.127	1.9359	-.2354	.8777	.6053	.3415	2.0955
Iceland	ISL	35200029	35201693	0	1.288	-.3531	-.126539628089724	.5747	-.0801	.7981	.182415596744431	.0435545607666109
Iceland	ISL	35200029	35201285	0	1.1593	1.1132	.3461	.1716	.3948	.372	1.836	2.0955
Iceland	ISL	35200029	35203137	0	1.4788	1.4003	1.1355	3.6039	2.2837	1.0257	.5755	-.5305
Iceland	ISL	35200029	35202782	0	.494	-.0325	-.862	-1.2429	-.258	-.8437	-.4805	.1216
Iceland	ISL	35200029	35201879	0	.8214	.2544	1.2341	-.2254	-.3117	.3567	.0254	2.0955
Iceland	ISL	35200029	35204282	0	.863593909525907	.2842	1.2867	.3729	1.0528	.2972	.8038	2.0955
Iceland	ISL	35200029	35203170	0	1.2876	1.7671	1.9359	-.0508	.2142	.3578	1.5037	.1216
Iceland	ISL	35200030	35203840	1	.742021508506159	.0526991148152093	-.00791854364340752	.0526914052202604	-.0202031072353628	.150946880428424	.176468078197136	.0953717623618334
Iceland	ISL	35200030	35202392	1	1.0309	-.2662	-.6446	-1.1401	.5241	-.385	.3482	.1216
Iceland	ISL	35200030	35203768	1	.7535	.1221	-.8627	-.0543	-.0474	.2559	.3482	-.959
Iceland	ISL	35200030	35201984	1	.5916	-.4314	-.7902	-.3718	-.7196	-.8849	-.345261407468207	-.502056298275044
Iceland	ISL	35200030	35203263	1	.7388	-1.1408	-.227	-1.3001	-.5896	-1.6678	-.4948	-.1563
Iceland	ISL	35200030	35204185	1	.8792	-.2662	-.7836	-.1252	-.5246	-.4694	-1.054	-.5305
Iceland	ISL	35200030	35204031	1	1.3973	-.7353	-.4246	.1763	-.4169	.3047	-.6658	-1.236
Iceland	ISL	35200030	35200961	1	.742021508506159	.0526991148152093	-.00791854364340752	.0526914052202604	-.0202031072353628	.150946880428424	.176468078197136	.0953717623618334
Iceland	ISL	35200030	35203642	1	1.2658	-.2662	.9726	.4648	.4074	.2206	.5755	.1216
Iceland	ISL	35200030	35203792	1	.7877	.7825	.0226	-.3721	-.0227	.2005	.1701	-.2503
Iceland	ISL	35200030	35201715	1	.3653	.9275	.0226	.4062	-.1272	-.3973	-.2852	-.1563
Iceland	ISL	35200030	35202168	1	-.2714	.0789	.0226	.1093	-.7044	.0589	.1701	-.4784
Iceland	ISL	35200030	35200924	1	.1542	-.4203	.0226	-.0059	-.3303	-.0275	.0925373665572377	.1216
Iceland	ISL	35200030	35202862	1	.8634	-.2548	.0226	-.1266	.6087	.1464	-.2852	.1216
Iceland	ISL	35200030	35200654	1	.9858	-.0862	.0226	.6943	.2087	.2722	.5755	2.0955
Iceland	ISL	35200030	35200345	0	.9579	-.2662	.0226	.2977	.1752	.1773	.5755	-.2503
Iceland	ISL	35200030	35202284	0	1.0211	-.2662	.1386	.1672	.8781	.164	.5755	.1216
Iceland	ISL	35200030	35203109	0	.742021508506159	.0526991148152093	-.00791854364340752	.0526914052202604	-.0202031072353628	.150946880428424	.176468078197136	.0953717623618334
Iceland	ISL	35200030	35201692	0	-.1991	1.1132	.0226	-.4374	.3348	.3172	-1.0758	-.174800522280683
Iceland	ISL	35200030	35202668	0	.9777	-.0862	-.5034	.1812	-.045	-.0327	.5755	.1216
Iceland	ISL	35200030	35202505	0	.3861	-.4456	.0226	.3452	.1143	.4574	.110978221358136	-.2503
Iceland	ISL	35200030	35202919	0	-.5084	-.2662	-.227	-.886	-.8311	-.5569	.5755	-.9299
Iceland	ISL	35200030	35202602	0	1.0745	1.1132	1.9359	.4479	.6728	-.0864	2.4277	2.0955
Iceland	ISL	35200030	35201710	0	.8224	-.0862	-.7902	-.321	.1143	-1.0529	.8038	.1739
Iceland	ISL	35200030	35203253	0	.6773	.1245	.0226	.7113	-1.0087	-1.6678	-.6852	.5186
Iceland	ISL	35200031	35202593	1	1.7153	.6257	1.9359	.6154	.7384	.0714	-.6097	.1216
Iceland	ISL	35200031	35200389	1	-.9077	-.2662	-.6446	.1315	-.1319	.4423	.3473	-.2726
Iceland	ISL	35200031	35203002	1	.999	-.8357	-.6116	-.1427	.6745	-.0275	.0447	.1216
Iceland	ISL	35200031	35204061	1	1.3236	-.0862	-.691	-.3198	-.2693	-.1442	-.4339	-1.0788
Iceland	ISL	35200031	35200956	1	-.0333	-.2662	.0226	1.2836	.7019	1.3896	.5755	.1739
Iceland	ISL	35200031	35202088	1	-1.4031	-.0862	.0226	.7768	-.1916	.6805	.5755	.1216
Iceland	ISL	35200031	35201053	1	1.102	.0502	-.1972	.4668	-.8594	.5286	-.2852	.1216
Iceland	ISL	35200031	35203180	1	.5756	-.014325879803418	-.0532211825581455	-.0404	-.2036	.4563	.152872973200551	.0415631413683163
Iceland	ISL	35200031	35201613	1	.742021508506159	.0526991148152093	-.00791854364340752	.0526914052202604	-.0202031072353628	.150946880428424	.176468078197136	.0953717623618334
Iceland	ISL	35200031	35200774	1	.6898	.5128	-.4728	.3441	.306	.7852	-.1021	-.806
Iceland	ISL	35200031	35202942	1	.0129	-.0862	-.691	-2.6893	-.9475	-1.6678	-.4801	-.3297
Iceland	ISL	35200031	35201355	1	-.3588	.0139725083637674	-.030427008552757	-.2861	-.0675	.7641	.173834709967185	-.0017689758596026
Iceland	ISL	35200031	35201020	1	.4697	.6555	-.5907	.325225157249742	.9112	.3686	-.6004	.4794
Iceland	ISL	35200031	35201371	0	.66	1.3697	.6825	-.308	.2311	-.421	-.2857	2.0955
Iceland	ISL	35200031	35204148	0	.742021508506159	.0526991148152093	-.00791854364340752	.0526914052202604	-.0202031072353628	.150946880428424	.176468078197136	.0953717623618334
Iceland	ISL	35200031	35201589	0	-.4548	.0527	-1.0611	-.3242	-.8078	-.8849	-.5832	-.5251
Iceland	ISL	35200031	35200734	0	1.5331	2.6352	1.9359	3.6039	1.4711	3.6292	.5755	.1216
Iceland	ISL	35200031	35200733	0	.2206	-.2662	-.4806	.4905	.2312	.6073	.8038	.149
Iceland	ISL	35200031	35201184	0	1.5207	.0502	.0226	.7113	.0121	.6228	.5755	.1216
Iceland	ISL	35200031	35202670	0	-.0268	-.0123544919562902	-.0646694685942965	-.00545330865677139	-.06948508328994	.0930309128977255	.129183470671454	-.01856828833094
Iceland	ISL	35200031	35202322	0	.6787	-.4314	-.3802	-.397	-.0941	.2	.1693	.1216
Iceland	ISL	35200031	35200340	0	.3777	.0492806680499356	.00406239762374933	.03582491918295	-.0247796504669126	.134508031990229	.185912261598651	.1216
Iceland	ISL	35200031	35200142	0	.3106	.0408230434925111	-.0223785724577131	.2074	.031	-.0233	.172587964190808	.0449726228346301
Iceland	ISL	35200031	35203891	0	-.3886	2.6352	1.2867	-2.6893	.2853	-.7368	-.3583	2.0955
Iceland	ISL	35200032	35204014	1	-.2922	.6515	.0226	.1053	-.3055	.2109	.276288164214984	.1216
Iceland	ISL	35200032	35203126	0	-.9561	1.1132	-.3891	-.6441	-.1648	-.28	.9542	2.0955
Iceland	ISL	35200033	35203301	1	.7362	.9454	.4173	.137	-.2313	.4865	-.6852	.6905
Iceland	ISL	35200033	35201792	1	-.3437	.3266	.3461	.0601	-.3943	.3581	-1.0602	-.4607
Iceland	ISL	35200033	35200524	1	-.1836	.1221	-.227	-.7797	-.659	-.2156	.075	-.222
Iceland	ISL	35200033	35203680	1	.2488	-1.2544	.7332	-.2239	-.3546	.2572	-2.1355	-.6912
Iceland	ISL	35200033	35204193	1	1.2496	-.7353	.514	-.1621	.1272	.4541	-.2704	1.2841
Iceland	ISL	35200033	35201713	1	.742021508506159	.0526991148152093	-.00791854364340752	.0526914052202604	-.0202031072353628	.150946880428424	.176468078197136	.0953717623618334
Iceland	ISL	35200033	35201156	1	1.1154	.0467	-.1627	-.3942	-.1798	-.0327	.1693	-.1563
Iceland	ISL	35200033	35201511	1	-4.9303	2.6352	1.9359	3.03921149666895	4.8357	3.6292	2.4277	2.0955
Iceland	ISL	35200033	35201587	1	.7776	1.7671	-1.2567	-.222	-.2357	-.2136	-.3876	-.5305
Iceland	ISL	35200033	35203220	1	1.1362	1.3697	1.1355	-1.1401	.4493	-.2574	-1.0906	2.0955
Iceland	ISL	35200033	35203461	1	2.0047	-.5994	-.227	.0362	-.9533	.1731	.5755	.4504
Iceland	ISL	35200033	35203597	1	1.4457	.3178	1.2867	-.0351	.0248	.5777	-1.0602	1.0177
Iceland	ISL	35200033	35201740	1	.9115	-.0862	-.9624	1.2836	-.1905	.8509	-.3733	-1.6557
Iceland	ISL	35200033	35200296	1	1.4747	-.0862	.0226	.7113	-.1079	1.0062	.5755	-.8198
Iceland	ISL	35200033	35202570	1	.3164	-.0862	-.227	.0653	-.2894	.6075	.5755	-.8198
Iceland	ISL	35200033	35201056	1	1.1068	-.0862	.0226	.196	-1.4314	1.0062	.5755	.1216
Iceland	ISL	35200033	35204273	1	-.0594	-.0862	.1386	-.1808	-.7557	.1764	.075	-.5475
Iceland	ISL	35200033	35202630	1	.0587	-.59	-1.5883	-.0139	-.2551	.1891	-.4801	-1.5679
Iceland	ISL	35200033	35202865	1	-.0036	-.67039884455022	-.600292306942805	-.705734299508245	-1.5279	-.509343821440922	-.393534492579559	-.537524344646805
Iceland	ISL	35200033	35201624	1	.8719	.0502	.8877	.0919	-.0015	-.4795	-.0553	.1216
Iceland	ISL	35200033	35202061	1	-1.1609	.0502	-.227	-.4755	-.4049	.1866	-.6852	.1216
Iceland	ISL	35200033	35202033	1	.2602	-.0356114897411419	-.0434270262859844	.503142435059071	-.3306	1.2044	.262830322303099	.0248563407315898
Iceland	ISL	35200033	35200759	1	-.0431	-.969	-.6843	.7113	-.4163	.4239	-.1727	-.5093
Iceland	ISL	35200033	35203147	1	1.5087	.9535	1.9359	.28	-.0499	.467	1.1375	.8567
Iceland	ISL	35200033	35202850	1	-.1092	-.9334	-.227	.6574	-.7684	1.0062	.5755	.1216
Iceland	ISL	35200033	35202801	0	-.3721	.5119	.1386	-.6184	.1028	.0402	-.3912	1.3857
Iceland	ISL	35200033	35201783	0	1.0738	.1125	.1386	-.0324	.185	.3333	1.4995	2.0955
Iceland	ISL	35200033	35202399	0	1.2413	-.0862	-.227	-.2293	-.4727	.988	-.5832	-.5305
Iceland	ISL	35200033	35200830	0	1.3216	1.1576	1.0108	3.6039	1.3366	3.6292	2.4277	2.0955
Iceland	ISL	35200033	35200640	0	-.5683	2.6352	.727560076454168	.649096642861828	.5186	1.0733	.810417186714667	-.1563
Iceland	ISL	35200033	35201809	0	-2.5585	-.226573545977573	-.251548107014978	-.196921641024975	-.231768756934553	-.0976841664480206	-.026522944339449	-.393768543718415
Iceland	ISL	35200033	35200212	0	1.2446	.3239	.8571	.7181	.227	1.082	.5755	2.0955
Iceland	ISL	35200033	35200614	0	1.2053	-.2662	.0226	.212	.1266	.6191	.5755	.1216
Iceland	ISL	35200033	35203809	0	1.4756	.64	.9726	.2231	.4094	.7807	-.1727	1.3857
Iceland	ISL	35200033	35200849	0	.7698	1.1132	1.4967	-.6231	.8822	-.3477	-.5202	2.0955
Iceland	ISL	35200033	35200114	0	.742021508506159	.0526991148152093	-.00791854364340752	.0526914052202604	-.0202031072353628	.150946880428424	.176468078197136	.0953717623618334
Iceland	ISL	35200033	35200697	0	1.8656	.147770379801768	.0750189365671752	.13766580979075	.0518190301536223	.23558698832289	.245571202143047	.261887122379356
Iceland	ISL	35200033	35200488	0	.5794	.5719	.8116	1.0011	.3323	.7194	.5755	.9444
Iceland	ISL	35200033	35201826	0	-.233	-2.9627	-2.664	.1053	-.2222	-1.6678	-2.1355	-2.5027
Iceland	ISL	35200033	35200902	0	1.6463	-1.3452	.0226	.1053	-.9291	.4394	.5755	.1216
Iceland	ISL	35200033	35201957	0	1.1879	-.0862	.0226	.7113	-.1078	1.0062	.5755	.1907
Iceland	ISL	35200034	35202354	1	1.277	-.0862	.0226	-.2557	-.5413	-.2942	-.4948	-.7496
Iceland	ISL	35200034	35201626	1	1.2012	.4981	.4135	-.432	-.6468	.1666	.8547	.1959
Iceland	ISL	35200034	35202485	1	.7766	-.2662	-.227	.1804	-.4244	.3718	.3482	-.2503
Iceland	ISL	35200034	35203100	1	.5995	1.1132	1.2867	.3102	.1621	.7144	.582	2.0955
Iceland	ISL	35200034	35202996	1	.4589	2.6352	1.9359	.3969	-.3716	.7433	2.4277	2.0955
Iceland	ISL	35200034	35204104	1	.7514	-1.0212	-1.1926	.2108	-.046	-.6274	-.4948	-.943
Iceland	ISL	35200034	35201730	1	-.233	-.4314	-.4246	.2697	-.3701	.2093	.5755	.1216
Iceland	ISL	35200034	35201827	1	1.1246	-.7221	-1.0411	.0861	-.6689	.4335	-.4801	-1.7277
Iceland	ISL	35200034	35201735	1	1.3474	-.891	-.227	.2807	-.5738	.3433	-.0987	.1216
Iceland	ISL	35200034	35201391	1	1.1064	-.0862	-.3802	.7587	-.0738	.8027	.1701	-.4607
Iceland	ISL	35200034	35202584	1	.6463	-.2662	-1.0611	-.0649	-.0255	.3949	.075	-.959
Iceland	ISL	35200034	35201008	1	-.0394	-.0862	-.227	-.2192	-.4071	.0281	-.6852	.1216
Iceland	ISL	35200034	35200426	1	1.3218	-.0862	-.227	.0585307320533855	-.0408	.15425205686277	.0861513789433422	.00837918506244816
Iceland	ISL	35200034	35201983	1	1.4452	1.127	.7162	.2175	.2645	-.0358	.1648	-.5475
Iceland	ISL	35200034	35202611	1	1.2181	-.59	-.8627	-.4039	-.8115	-.4795	-.4948	-.5475
Iceland	ISL	35200034	35202983	1	.3455	-.4203	-.227	.2372	-.3838	.1173	.775	.4994
Iceland	ISL	35200034	35200290	1	1.192	-.0862	.4907	.0921	.109	.0736	2.4277	.1216
Iceland	ISL	35200034	35203116	1	-.9872	-.6028	-1.015	-.4404	-.8778	-.4795	.1701	-.5912
Iceland	ISL	35200034	35201733	1	.9864	-.7221	-.227	.0575	-.13	.2692	-.0553	.1216
Iceland	ISL	35200034	35200932	1	-.38	-.948	-1.4011	.1224	-.5107	-.4427	-.6852	-1.3017
Iceland	ISL	35200034	35200061	1	.517	-.2662	-.5836	.4259	-.4289	-.5044	.3482	-.5475
Iceland	ISL	35200034	35204001	1	1.694	-.2662	-.7902	.1359	-.3784	-.0745	.3482	.2286
Iceland	ISL	35200034	35201237	1	1.4927	-.2662	.0226	-.1777	-.4779	-.0413	.075	-.3969
Iceland	ISL	35200034	35201591	1	1.2217	-.4488	-.8627	-.0949	-.4066	.0393	-.1722	-.4784
Iceland	ISL	35200034	35203411	1	1.2812	-.0862	-.227	.2008	.172	.3882	-.3907	.1216
Iceland	ISL	35200034	35200691	1	1.2412	1.7162	.5833	-.1468	-.0821	-.2306	.5755	-.959
Iceland	ISL	35200034	35202191	1	1.4758	.2809	-2.664	.8447	1.1285	.4373	-.6852	1.3857
Iceland	ISL	35200034	35203048	1	1.3769	1.4003	.5833	-.2398	.0108	-.2785	.5755	.4504
Iceland	ISL	35200034	35201641	1	-.1279	.3464	.0226	-.2177	-.1371	-.8849	-.4801	-.2503
Iceland	ISL	35200034	35200647	1	1.3998	.7763	1.9359	.1593	.4675	.0229	.1701	1.3857
Iceland	ISL	35200034	35200583	1	.8733	-.9924	-.227	-.1976	-.7299	.1372	-.6799	-.6959
Iceland	ISL	35200034	35202216	1	1.6585	.3875	.0226	.0943	-.1794	.0521	1.1176	.1216
Iceland	ISL	35200034	35203553	0	1.8845	.2607	.0226	.2334	-.7766	.6373	.5755	.1216
Iceland	ISL	35200034	35203305	0	.504	-.0862	-.5836	.7113	-.0408	1.0062	-.1727	-.4607
Iceland	ISL	35200034	35202673	0	.9646	-2.9627	-2.664	.5318	-1.13943630336743	-1.6678	-.0246	-2.4607
Iceland	ISL	35200034	35201206	0	.8547	-.0862	.0226	-.9998	-.4968	-.2574	.5755	.1216
Iceland	ISL	35200034	35200382	0	-.0672	2.6352	1.9359	.2173	1.1288	.8487	2.4277	2.0955
Iceland	ISL	35200034	35203702	0	1.0196	2.6352	1.1355	1.2128	1.7012	3.6292	2.4277	.7566
Iceland	ISL	35200034	35202937	0	1.2299	.1852	-.227	-.7919	-.212	-.2159	.3473	.1216
Iceland	ISL	35200034	35201321	0	1.3185	-.0862	-.227	-.147	.2047	.2503	.5755	-.4607
Iceland	ISL	35200034	35200298	0	1.0454	-.2479	-1.4685	.1629	-.2132	.0138	-.0823	-.0151
Iceland	ISL	35200034	35202376	0	-.1639	-1.3452	-2.664	-2.6689	-1.1915	-1.6678	-.3733	-2.5027
Iceland	ISL	35200034	35202496	0	2.2655	-.2479	.8571	.3253	-.0493	.4394	.5755	2.0955
Iceland	ISL	35200034	35202849	0	.8766	.9454	.0226	-.5011	-.5967	-1.6678	1.6338	-.5475
Iceland	ISL	35200034	35200773	0	1.2848	2.6352	1.1355	1.0786	2.275	.9296	2.4277	2.0955
Iceland	ISL	35200034	35203451	0	1.5219	.5119	-1.0611	-.1122	-.0319	.3876	.8098	.1216
Iceland	ISL	35200034	35201609	0	1.9791	.0789	-.4246	.7113	.4037	-.5519	.5755	.1216
Iceland	ISL	35200034	35201181	0	.905	.0972	.0226	.1194	.1157	.5578	1.2262	2.0955
Iceland	ISL	35200034	35200241	0	.8578	.3875	.3416	-.4439	.3284	.221	1.4995	-.2503
Iceland	ISL	35200034	35201457	0	.1996	.3789	-.1627	.0074	.3574	-.219	.9203	1.2841
Iceland	ISL	35200034	35202171	0	.8864	-.2479	.8877	-.2769	.4945	-.1082	1.1417	.7627
Iceland	ISL	35200034	35204050	0	1.4845	-.5847	-.227	.7113	.0795	.2053	.5755	-1.1078
Iceland	ISL	35200034	35202835	0	2.2313	.0467	1.9359	1.2836	.4963	1.2496	2.4277	2.0955
Iceland	ISL	35200034	35200204	0	.1017	1.7162	1.9359	1.375	1.4808	.8767	1.6338	2.0955
Iceland	ISL	35200034	35203323	0	.9929	-.8398	.0226	.2956	-.4376	.0231	-1.5596	.1216
Iceland	ISL	35200034	35203614	0	.3364	-1.2115	-.6863	-.1683	.179	-.0558	-.1026	-.2726
Iceland	ISL	35200034	35201772	0	1.0188	-.2662	-.227	-.3214	-.3555	-.1005	-.309	.1216
Iceland	ISL	35200034	35201912	0	1.4564	.8655	1.9359	.1197	-.4849	.4418	1.2262	1.0383
Iceland	ISL	35200034	35202352	0	-.0472	.7211	1.0108	.6254	.1032	.5561	1.8077	1.0383
Iceland	ISL	35200034	35201244	0	1.0869	-.4488	.9726	.4074	-.3334	.2771	.5755	.1216
Iceland	ISL	35200034	35203885	0	1.7627	-.983	-.7902	.628	-.0234	.2722	.1648	-.7887
Iceland	ISL	35200035	35200452	1	-.8516	-.59	-.5034	-.022	-.3922	.2351	.0256	-.959
Iceland	ISL	35200035	35202038	1	1.4481	.7821	.8116	.7977	-.744	.3637	.1648	.5553
Iceland	ISL	35200035	35201860	1	.0239	.2032	-.7638	-.2149	-.2373	.6389	.5755	-.6073
Iceland	ISL	35200035	35201521	1	.742021508506159	.0526991148152093	-.00791854364340752	.0526914052202604	-.0202031072353628	.150946880428424	.176468078197136	.0953717623618334
Iceland	ISL	35200035	35203467	1	.8852	1.7162	1.1355	.2244	.2874	.2108	1.2223	2.0955
Iceland	ISL	35200035	35200302	1	.2163	-.0862	-.1627	-1.0068	-1.1434	.1858	-.3733	.1216
Iceland	ISL	35200035	35203034	1	.5226	-.1219	-.8609	-.6012	-.4417	-.1091	-.5832	.1216
Iceland	ISL	35200035	35201394	0	1.2484	-.166078718568378	-.172523402089168	.2418	-.5987	.151154106233466	.0625991164113114	-.0303257387399854
Iceland	ISL	35200036	35204281	1	-.3827	-.4203	-.4806	.5527	.0978	.7062	.3482	.1216
Iceland	ISL	35200036	35203759	1	-.4362	-.59	-.227	.7129	-.0984	.7822	.3482	.1216
Iceland	ISL	35200036	35203396	1	1.5078	.0308	-1.1526	-1.522	-.0777	.3268	-.12738539945571	.5385
Iceland	ISL	35200036	35200500	1	1.2297	.468	.5536	-1.0091	-.387	-.8849	-.1722	-1.1811
Iceland	ISL	35200036	35202515	1	-.4025	-.0862	-.2236	-2.0365	-.2998	-.526	-.2852	-.959
Iceland	ISL	35200036	35202491	1	.1193	-.4136	-.343414463869207	.3009	-.6723	-.4694	-.0919631969188996	-.282634357548509
Iceland	ISL	35200036	35200550	1	.9435	-.4488	-.7638	.3643	.1851	.3529	-.1026	-.2726
Iceland	ISL	35200036	35200062	1	.1206	-.2662	-.5034	-.2116	-.8356	-.0307	.5755	.1216
Iceland	ISL	35200036	35200653	1	.3153	-.0862	-.227	.4999	.2091	.4373	.5755	.1216
Iceland	ISL	35200036	35200059	1	-.4131	-.0862	-.8627	.6853	.7807	.6949	.5755	.1216
Iceland	ISL	35200036	35202080	1	.742021508506159	.0526991148152093	-.00791854364340752	.0526914052202604	-.0202031072353628	.150946880428424	.176468078197136	.0953717623618334
Iceland	ISL	35200036	35202565	0	1.4093	.206464111457313	.120555089809719	.206656126502221	.2378	.290277948404357	.294781018753007	.271278475402255
Iceland	ISL	35200036	35200616	0	.691625040645354	-.9037	-.496705480418501	-.567	-.6288	.1824	-.243944919532367	-.340146372954347
Iceland	ISL	35200036	35203562	0	.6656	.1245	.0226	-.567	-.5383	-1.6678	.0215	-.7496
Iceland	ISL	35200036	35202785	0	1.1688	-1.0252	-1.8161	.6113	.3533	1.0533	.5755	-.9481
Iceland	ISL	35200036	35200304	0	1.5728	-.5743	-.6241	.7654	.655	1.5721	-.0553	-.4377
Iceland	ISL	35200036	35204226	0	-.9722	-.0923492360696217	-.134454618794918	-.0769523651883116	-.130085859473381	.0218131398545259	.0710388071049539	-.158677432954441
Iceland	ISL	35200036	35203782	0	1.0165	-1.3015	-.8374	1.2576	1.4334	1.0205	-.3503	.2968
Iceland	ISL	35200036	35201454	0	1.0897	-.4314	.0226	-1.7857	-.9148	-.8849	.5755	.1216
Iceland	ISL	35200036	35201214	0	1.1656	.5068	1.2867	1.5647	1.9418	3.6292	.815454376878689	-1.0494
Iceland	ISL	35200036	35200730	0	1.2634	-.0862	.0226	.1563	-.8738	1.5721	.5755	.1216
Iceland	ISL	35200037	35203947	1	1.116	-.1106	-.6097	-.1028	-.5153	.4746	-1.5848	-1.7277
Iceland	ISL	35200037	35201880	1	1.2869	-1.0212	-1.6896	.2447	-.211	.5549	-.5945	-1.3141
Iceland	ISL	35200037	35200097	1	1.4087	-.4203	-.7902	.2144	-.3792	.5978	-.3733	.1216
Iceland	ISL	35200037	35200260	1	.2666	1.7162	1.1381	1.2836	2.1091	3.5678	.5755	1.0383
Iceland	ISL	35200037	35200359	1	1.2928	-.2662	-.227	.661	-.3485	.4152	.151066905891246	.1216
Iceland	ISL	35200037	35200509	1	.8007	-.4203	-.7836	-.0081	-.575	.3835	-.7867	.1216
Iceland	ISL	35200037	35200432	1	.9425	.0502	.0226	.3815	.1281	.6975	-.3907	-.2503
Iceland	ISL	35200037	35201153	1	1.507	-.0862	-.227	-1.3723	-.1972	1.0062	.3482	.1216
Iceland	ISL	35200037	35200480	1	.2613	-1.3452	-.6173	.6798	-.0134	.9259	-.6852	-.6073
Iceland	ISL	35200037	35200846	1	1.0438	-1.7012	-.458030055301702	.5718	1.2732	.8546	-.0224933683364256	-.190960456323257
Iceland	ISL	35200037	35203064	0	.4166	-1.2698	.213	.8062	-.2715	1.129	.106	.1959
Iceland	ISL	35200037	35203424	0	1.1048	1.3697	.7162	-.1748	.3572	.7043	1.1129	2.0955
Iceland	ISL	35200037	35200145	0	1.0484	.792	.7717	.6804	.5266	.8528	.5858	.4339
Iceland	ISL	35200037	35201618	0	1.0797	.3289	1.2341	1.2836	.8603	1.5721	.3473	1.0641
Iceland	ISL	35200037	35203371	0	-.2176	-.0862	.0226	.629	.4611	.1486	.5755	-.3297
Iceland	ISL	35200037	35203452	0	.475	-.4314	.3416	-1.6821	-.8877	.2595	-.7867	.1216
Iceland	ISL	35200038	35202092	1	1.348	-.052	.7717	-.3198	-.0733	.0383	.3482	.5553
Iceland	ISL	35200038	35200178	1	-.0502	-.0862	-.389336267981355	.1566	-.4609	.1184	.5755	-1.1252
Iceland	ISL	35200038	35202855	1	1.0866	-.2662	-.2837	1.1937	-.5842	.941	2.0386	.9888
Iceland	ISL	35200038	35201287	1	.832	-.2662	.0226	.4292	-.4591	.0412	.5755	-.5305
Iceland	ISL	35200038	35203710	1	.2093	-.3486	-1.5883	-.6519	-.4152	-.4795	-1.0606	-.5251
Iceland	ISL	35200038	35202886	1	1.232	.1221	-.227	-.2417	-1.1977	.563	-1.305	-.1563
Iceland	ISL	35200038	35200838	1	1.1107	-.269	.6407	.1986	-.1566	.3991	-.176	-1.1405
Iceland	ISL	35200038	35201096	1	1.585	.3738	1.9359	.744	-.0626	.7101	.075	2.0955
Iceland	ISL	35200038	35204195	1	1.3304	-.5994	.0226	.4703	-.149	.651	.8038	.1216
Iceland	ISL	35200038	35203022	1	-.0381	-.59	.0226	.6657	.1441	.6172	-.2852	-1.1252
Iceland	ISL	35200038	35200752	1	1.6156	.1221	.4173	.1146	-.3585	.6317	.8038	.4434
Iceland	ISL	35200038	35201448	0	1.0779	-.2662	-.0587	.331150313827706	.1535	.5887	.192825691518414	.0888208528652245
Iceland	ISL	35200038	35201331	0	.3689	.5836	.6825	.1269	.4916	-.2785	.1648	.4504
Iceland	ISL	35200038	35203859	0	.8605	2.25459693242056	1.78530809597733	2.39309928468514	4.8357	2.16615166201656	1.92443040237444	1.84779255105497
Iceland	ISL	35200038	35203297	0	.6378	-.4314	-.227	-.2485	-.7163	-1.6678	.5755	-.1563
Iceland	ISL	35200038	35204296	0	.5526	.3326	.0226	-.3021	-.231241166877801	-.7368	.5858	-.5305
Iceland	ISL	35200038	35200873	0	1.0692	.0803832270496451	.0162322921629287	.0774353796852722	.000769254236029363	.175593509952249	.196590442608077	.143859914025055
Iceland	ISL	35200038	35201436	0	.9221	.0679364036319689	.00537403576932671	.0663104471532333	-.00865995475126087	.164512343869475	.187543393728627	.122059559493516
Iceland	ISL	35200038	35201315	0	1.8739	-.0862	.0226	3.6039	.7223	1.5721	.5755	.1216
Iceland	ISL	35200038	35201316	0	.2504	-.4314	-.9607	-.3697	-.5051	-.5309	-.9764	.1216
Iceland	ISL	35200038	35201823	0	-.2938	.0502	-.7836	-.9969	.0248	.3195	.1693	-.959
Iceland	ISL	35200038	35203519	0	1.3547	-1.0856	-.7823	.6333	-.4026	1.0989	-.4027	-.0358
Iceland	ISL	35200038	35201707	0	-.1266	1.7162	1.1355	.5417	2.4817	.2442	2.4277	1.0383
Iceland	ISL	35200038	35202674	0	1.2908	-.59	-.5836	-.6205	-1.0305	-1.6678	-.5832	.1216
Iceland	ISL	35200038	35201456	0	.4415	-.2662	-.227	.1053	-.0545	.3456	-.6852	-1.1252
Iceland	ISL	35200038	35200459	0	1.1619	-.0862	1.2341	.4706	.712	.6993	.5755	1.515
Iceland	ISL	35200038	35201317	0	.7923	-.7221	.0226	1.2836	.8779	.4394	-.396	-1.1252
Iceland	ISL	35200038	35203385	0	-.0765	.468	-.6446	.7113	.3196	1.0062	.5755	.1216
Iceland	ISL	35200038	35201724	0	.5855	2.6352	-.227	2.52	.1786	.3622	.8038	-1.7277
Iceland	ISL	35200039	35200412	1	1.4918	-1.1106	-.711	-.324	-1.0414	-.2785	-1.2624	-.7108
Iceland	ISL	35200039	35200929	1	1.472	-.59	.4907	.2162	1.0482	.8812	1.2568	.7803
Iceland	ISL	35200039	35201877	1	.8097	-.8398	-.227	1.014	.6496	.8287	.5755	.0388
Iceland	ISL	35200039	35204242	1	1.5376	-.6169	-.310446000743468	-.3557	-.8001	-.219	-.2744	.1339
Iceland	ISL	35200039	35202504	1	-.2481	-.2662	-1.0611	.1499	-.3094	.0364	-.2852	-.7496
Iceland	ISL	35200039	35202897	1	.394	-.7737	-1.5179	-.3416	-1.1169	-1.6678	-2.1355	-1.3017
Iceland	ISL	35200039	35202340	1	1.5659	.5068	-1.5883	-.7919	.5301	-.1651	-1.5848	-2.5027
Iceland	ISL	35200039	35201720	1	1.2484	-.165	.0226	-1.0168	-.6079	.1929	-.0553	.1216
Iceland	ISL	35200039	35200098	1	1.4368	-.2662	-1.0611	-.5071	-.0421	-1.6678	-.1157	-.5912
Iceland	ISL	35200039	35200060	1	.4671	.4457	.0226	.245	-.1748	.5625	-.0823	.1216
Iceland	ISL	35200039	35202788	1	1.2499	-.7915	-.227	-.1304	-.128	-.1442	-.2821	.2224
Iceland	ISL	35200039	35201238	1	-.3524	.9349	1.0108	-.179	.0987	.2382	1.1176	2.0955
Iceland	ISL	35200039	35202577	1	.3243	-.0862	.0226	.1682	-.2876	.7842	.5755	.1216
Iceland	ISL	35200039	35202421	0	.1201	7.54085199614549E-005	-.0538259752957232	.0056564982022123	-.0600686944372349	.104097012813154	.13821821900858	.00320242601768733
Iceland	ISL	35200039	35200604	0	1.7331	.1221	.0226	.1407	-.5861	.3725	-.6852	-1.236
Iceland	ISL	35200039	35203762	0	1.2253	.0502	1.2341	.031	.5576	.1874	1.3918	1.515
Iceland	ISL	35200039	35203356	0	1.396	1.1493	.0226	-.7919	.8177	-.6274	-.0992	-.7496
Iceland	ISL	35200039	35202426	0	.814	.5179	.6407	-.538	-.3373	.2903	.5755	-.2503
Iceland	ISL	35200039	35203179	0	1.1317	-.524	-.711	-2.6893	-2.8083	-1.6678	.5755	.1216
Iceland	ISL	35200039	35203648	0	-1.041	-.891	.0226	-.5311	.1381	.2628	-.3912	-.1563
Iceland	ISL	35200039	35201575	0	.9732	.6608	.3461	.4096	.0518	.4093	.5755	1.2147
Iceland	ISL	35200039	35200168	0	.0552	-.4314	1.2341	-.4707	-.0872	-.2159	.5755	2.0955
Iceland	ISL	35200039	35201066	0	1.8278	-1.3452	.0226	.7113	-.0408	1.5721	.5755	.1216
Iceland	ISL	35200039	35203044	0	.7362	-.5994	1.9359	-.6984	-.1277	-.219	.8939	2.0955
Iceland	ISL	35200039	35203254	0	1.1579	-.5994	-.227	.0099	.1016	.326	.8038	.1216
Iceland	ISL	35200039	35203837	0	.7144	-.2662	-.3802	-.2085	-.2621	.0281	.5755	-.2503
Iceland	ISL	35200040	35201063	1	.0942	-.0554526381790089	-.0972520325019293	-.1242	-.1944	.1517	.0951039212534614	-.0393249847395691
Iceland	ISL	35200040	35201988	1	.9572	.7855	-.3827	-.1655	.4274	-.5309	-.454	-2.5027
Iceland	ISL	35200040	35200650	1	-.1983	-.694	-.227	1.1935	.2076	.5139	.5755	.1216
Iceland	ISL	35200040	35203684	1	1.1662	.9275	1.2899	.1498	-.6801	.6348	-2.1355	-.4859
Iceland	ISL	35200040	35203283	1	-.3421	-1.7372	-1.3577	.1053	-.2461	.0326	.3473	-1.453
Iceland	ISL	35200040	35203216	1	-.057	.9454	1.4967	2.5233	.5014	1.2629	-.2008	.2465
Iceland	ISL	35200040	35200190	1	1.3013	-.0862	.0457	.7504	.0368	.5316	1.3656	.0388
Iceland	ISL	35200040	35203890	1	.5284	-2.9627	.0226	-2.6893	-3.7095	-1.6678	1.536	2.0955
Iceland	ISL	35200040	35200720	1	.3658	-.6727	-.5907	.2605	.2101	.5224	.5755	-.568
Iceland	ISL	35200040	35200444	1	.742021508506159	.0526991148152093	-.00791854364340752	.0526914052202604	-.0202031072353628	.150946880428424	.176468078197136	.0953717623618334
Iceland	ISL	35200040	35202864	1	.9318	.2695	-.6587	.1399	-.2282	.2005	-2.1355	-2.5027
Iceland	ISL	35200040	35202930	1	.5614	-.2662	-.3802	-.8189	-1.3445	-.3883	-.6852	-.9943
Iceland	ISL	35200040	35202829	1	1.3452	.5836	1.9359	.7113	-.0321	1.0245	.5755	.1216
Iceland	ISL	35200040	35202690	1	-.1811	-.0862	.0226	.4787	.3213	1.4524	-.1566	.1216
Iceland	ISL	35200040	35200595	1	-.3025	-1.0674	-.9607	-2.6893	-2.3281	-1.6678	-2.1355	-2.5027
Iceland	ISL	35200040	35201180	0	.689879570840776	-.817	-.2521	.6333	-.3383	.9976	.0444	-1.1252
Iceland	ISL	35200040	35201634	0	-.0387	-1.63744215634137	-1.7463	-2.6893	-3.1371	-1.77348509756165	-1.1941	-1.6922
Iceland	ISL	35200040	35203182	0	1.2103	-.8379	-.227	-.1623	-.3895	.2639	.2287	-.4607
Iceland	ISL	35200040	35200158	0	-.334	-.0862	-1.1926	-2.6893	-.5375	-1.6678	.2989	.1959
Iceland	ISL	35200040	35203418	0	-.1201	-.8357	.0226	.7165	-.0408	1.0062	.5755	.1216
Iceland	ISL	35200040	35202543	0	1.2267	1.7162	1.0108	-.2461	-.1969	.1782	.726803494426285	.881668600114729
Iceland	ISL	35200040	35203911	0	.919537939212614	2.22153631348628	1.73123018055952	1.2876	4.8357	1.63346111210692	1.74142356306047	1.81063818672533
Iceland	ISL	35200040	35203288	0	-.4104	.5128	-.7902	.3077	.3089	.1817	.8038	-.959
Iceland	ISL	35200040	35203704	0	.742021508506159	.0526991148152093	-.00791854364340752	.0526914052202604	-.0202031072353628	.150946880428424	.176468078197136	.0953717623618334
Iceland	ISL	35200040	35200557	0	-.0538	2.20372946704754	1.73938974261297	2.35213523690425	4.8357	2.12152895586336	1.88924007954529	1.73326378773801
Iceland	ISL	35200040	35203395	0	1.4239	2.6352	1.9359	3.6039	4.8357	3.6292	2.4277	2.0955
Iceland	ISL	35200040	35203481	0	-.3148	-1.3452	-1.1926	.1053	-.1293	.8868	.5755	.1216
Iceland	ISL	35200040	35202944	0	.0252	-.2777	1.0929	.073	-.0654	.4964	1.4152	1.2841
Iceland	ISL	35200040	35202025	0	.7785	-1.3452	-1.1926	.7113	-.0408	1.0062	-.1727	-1.1252
Iceland	ISL	35200040	35202526	0	-.2744	-.0493757893128265	.0165	.0048	-1.0714	.0639	.5755	2.0955
Iceland	ISL	35200040	35200354	0	-.2792	.113653928691232	.036674699840775	.132207229473953	.2403	.208904687333003	.230690224444619	.060664988856451
Iceland	ISL	35200040	35202509	0	.972	1.1576	.0226	.7113	-.3163	-.052	2.4277	-.5305
Iceland	ISL	35200040	35202366	0	-.2306	.3779	.341373755213732	1.2836	.7064	1.5721	1.2262	.1339
Iceland	ISL	35200040	35200631	0	.924	-.0862	.0226	.7113	-.0408	1.0062	.5755	.1216
Iceland	ISL	35200040	35203555	0	1.1135	-.2662	-.5034	-.2842	-.5022	.6747	2.4277	-.5305
Iceland	ISL	35200040	35202963	0	.5339	2.6352	.8801	.7113	-.169	.7031	2.4277	2.0955
Iceland	ISL	35200040	35203269	0	1.3362	-1.3452	.0226	.7113	-1.2406	1.0062	.5722	.1216
Iceland	ISL	35200041	35203026	1	.2154	.6321	1.1355	.9066	-.7632	.6113	1.8085	.1216
Iceland	ISL	35200041	35200022	1	.4993	.1892	.0226	-.2208	.4508	.4697	-.4948	-.5475
Iceland	ISL	35200041	35204090	1	-.2377	-.2662	-.227	.2556	-.3535	.1185	.5755	2.0955
Iceland	ISL	35200041	35200803	1	1.1752	-.4343	.0226	-.3102	-.4642	-.0614	-.0553	.1216
Iceland	ISL	35200041	35202417	1	.7537	-.4343	-.7902	-.4875	-.5478	-.4223	.0256	.1216
Iceland	ISL	35200041	35201943	1	-.0038	.0530673945140833	.000545241604997061	-.0301	.003	.6115	.210162938890956	.0511539419550944
Iceland	ISL	35200041	35200371	1	-.8166	1.7671	.7162	-.0006	1.0121	.1276	-.0553	.1216
Iceland	ISL	35200041	35202912	1	-.9722	-.128929726208545	-.164236088412798	-.115862239031154	-.211	-.0116699595630733	.0419884142701689	-.187630804964567
Iceland	ISL	35200041	35201738	1	-.5583	-.2662	-.7902	-.3784	-.2984	-.4753	-.4948	.1216
Iceland	ISL	35200041	35203172	1	-.6331	.3376	.2092	-.7686	-.4676	-.1652	-.6852	-.1563
Iceland	ISL	35200041	35203619	1	-.2127	-.7353	-1.0611	-.4439	-.6981	-.568	-.0553	-.4607
Iceland	ISL	35200041	35201881	1	-.2947	.5128	1.2341	.0008	-.2464	-.3164	-.6852	1.1508
Iceland	ISL	35200041	35202729	1	.3903	-.983	-.6843	.3505	-.3851	.2545	-.4801	-.4607
Iceland	ISL	35200041	35203453	0	.8852	-.2662	.0226	.2926	.1682	.4344	.5755	2.0955
Iceland	ISL	35200041	35201393	0	.5853	1.1132	1.4967	-1.1053	.1629	.3527	1.4752	2.0955
Iceland	ISL	35200041	35201644	0	.9989	2.6352	1.2867	-.4609	.6683	.4978	2.4277	2.0955
Iceland	ISL	35200041	35200092	0	1.1375	-.2662	-.227	-.9331	-.4062	-.1652	.1648	-.1563
Iceland	ISL	35200041	35203347	0	1.3737	.106148405368356	.0387091043441104	.100464216911689	.0202879091417389	.198531749736102	.215318018296674	.188987092508085
Iceland	ISL	35200041	35202807	0	1.0822	-.1167	-.7638	-.169	.3133	.2758	1.3432	2.0955
Iceland	ISL	35200041	35200572	0	-.2527	-.891	-.9607	.0462	-.0942	-.1091	-.3912	-.5251
Iceland	ISL	35200041	35201027	0	.7127	-.2662	.0226	.0823	-.2577	.0818	.5755	.1216
Iceland	ISL	35200041	35203657	0	.4769	-.0862	-.4246	.7113	.1934	1.5721	.5755	.1216
Iceland	ISL	35200042	35200540	1	1.1223	1.127	.7162	-.2883	.5659	-.2154	.8047	.4725
Iceland	ISL	35200042	35204042	1	.9953	-.0192	-.5034	-.2578	-.4949	.1012	.3482	.4504
Iceland	ISL	35200042	35203471	1	.6177	-1.1117	-1.6877	-.5487	-1.3062	-.568	-2.1355	-2.5027
Iceland	ISL	35200042	35204174	1	.263	.9166	-.8627	.2217	-.1104	.2328	-.1722	-.1563
Iceland	ISL	35200042	35203488	1	1.3426	.3961	-1.7997	-.1398	-.8292	-.219	-.8883	-.942
Iceland	ISL	35200042	35201469	1	.3587	.4012	-.9607	-.56	-.9853	-.4795	-.2852	-.7108
Iceland	ISL	35200042	35202787	1	.268	.2607	-.3526	-.1909	-.2377	-.0614	.775	.4504
Iceland	ISL	35200042	35202338	1	.7417	-.59	-1.0611	-.0609	-.0383	.4435	.3482	-.6774
Iceland	ISL	35200042	35200670	1	1.1652	-.59	-.3827	-.1987	-.9963	-.1222	.1701	-.5265
Iceland	ISL	35200042	35202938	1	.3585	.7763	-.6789	-.0907	.2084	-.4795	-.5633	.5362
Iceland	ISL	35200042	35202291	1	.1047	-1.034	-.732	-.2201	.0037	-.0935	.0693	.5362
Iceland	ISL	35200042	35201718	1	1.1105	-.891	-.227	-.4613	.2294	.0402	-.2852	-.5305
Iceland	ISL	35200042	35204120	1	.9065	-.2479	-.8219	-.0073	-.0976	-.0327	-1.0753	-.6959
Iceland	ISL	35200042	35201086	1	.0341	.3326	.8571	.2778	-.1899	-.7433	1.1217	.2525
Iceland	ISL	35200042	35203797	1	.7006	.5042	1.0108	-2.6893	.0508	-.0327	.5755	-.2503
Iceland	ISL	35200042	35202400	1	1.6107	-.59	-.227	-.2259	-1.0256	-.5569	-.2852	.1216
Iceland	ISL	35200042	35203816	1	.2808	.7608	-.5907	-.0812	-.1254	.2967	.7688	1.0904
Iceland	ISL	35200042	35203154	1	1.0446	-.269	-.227	-.0508	-.5712	-.2532	-.2821	-.4607
Iceland	ISL	35200042	35203370	1	1.4389	1.1132	1.1355	.7879	.2088	.7583	.1524	-.5874
Iceland	ISL	35200042	35204114	1	-1.0786	-.7815	-.5836	.134	.1229	.0164	-.5832	-.8198
Iceland	ISL	35200042	35203783	1	.4529	-.2662	-.227	.5051	-.6381	.399	.5755	-.2726
Iceland	ISL	35200042	35201507	1	1.5259	.9349	1.9359	-.0839	.6899	.7643	-.3727	.1216
Iceland	ISL	35200042	35200950	1	.1441	-.0862	-.227	.0712	-.5211	.0967	-.4801	-.8198
Iceland	ISL	35200042	35200756	1	.1275	-.4314	-1.0611	.7113	-.6925	.617	-.6852	-.8947
Iceland	ISL	35200042	35201670	1	-.0992	-.7221	-.7902	-.3238	-.669	-.1741	-.5974	-1.775
Iceland	ISL	35200042	35202180	1	.363	-1.2223	-.3827	-.0592	-.3203	-.219	-1.5537	-1.0454
Iceland	ISL	35200042	35204044	1	.8952	-.59	-1.1412	-.4983	-.3168	.0559	-.1727	-.5251
Iceland	ISL	35200042	35204190	0	1.3243	.0502	-.227	.2829	-.0666	.5679	.2287	-.3297
Iceland	ISL	35200042	35201759	0	.9659	.6257	1.1355	.063	.0508	.4967	-.9362	.8925
Iceland	ISL	35200042	35203348	0	1.2584	.3875	.4173	-.3174	-.7838	.0577	1.014	2.0955
Iceland	ISL	35200042	35202952	0	.9917	.0527	1.0929	.5669	1.0516	.8016	1.4793	.7864
Iceland	ISL	35200042	35204259	0	1.1869	-1.3452	-.7836	.0933	.048	-.9292	-.0379	-2.5027
Iceland	ISL	35200042	35202724	0	.7935	-.2662	-.227	-.2434	-.0817	-.0816	.5755	-.1563
Iceland	ISL	35200042	35201804	0	.2928	.3289	-.227	-.886	-.0965	-.0386	-.5832	.1216
Iceland	ISL	35200042	35200935	0	.2268	-.0862	.0226	.7766	.1467	-1.6678	.5755	-.4607
Iceland	ISL	35200042	35204228	0	-.1244	-.2662	-.227	.1053	.1019	.0491	.5755	-.7496
Iceland	ISL	35200042	35203870	0	1.1432	-.0071	.0226	.7113	-.0408	1.0062	.5755	.1216
Iceland	ISL	35200042	35202494	0	1.3127	.0502	1.9359	.003	-.1326	-.1237	.075	2.0955
Iceland	ISL	35200042	35203953	0	1.2809	.0502	.0226	.117	.7647	.2891	.8038	-.2503
Iceland	ISL	35200042	35204256	0	1.5944	1.3697	1.6222	-.445	.499	.2206	.8038	1.515
Iceland	ISL	35200042	35202348	0	1.6722	.5042	-.7902	.2555	-.1231	-.4223	.8038	-.7108
Iceland	ISL	35200042	35202640	0	-.0194	-.948	-1.161	-.5058	.0166	-.3242	-.7726	-.959
Iceland	ISL	35200042	35204018	0	.6923	.6464	-.3827	.3321	1.2909	.1527	.8038	.1216
Iceland	ISL	35200042	35200183	0	1.3005	-.5743	-.227	-.5088	-.2527	.0281	-.5832	.1216
Iceland	ISL	35200042	35204167	0	1.4286	-1.3452	-1.1926	.7113	.078	1.2578	-.1533	.1216
Iceland	ISL	35200042	35200993	0	1.5058	1.1352	.6407	-.6123	.0008	.1184	.0408	-.4769
Iceland	ISL	35200042	35203996	0	1.1325	.4435	-.1164	.0603	.8863	.7632	.0444	2.0955
Iceland	ISL	35200042	35201856	0	-.1563	.4298	.6465	.161	.8054	.2069	-.2888	2.0955
Iceland	ISL	35200042	35203504	0	1.0125	-.5847	-.8561	.1877	-.0863	-.0745	-.5476	-.8394
Iceland	ISL	35200042	35203518	0	1.1939	.1276	1.0929	.2176	-.0762	.5948	.8038	2.0955
Iceland	ISL	35200042	35204132	0	1.1472	.3326	-.3802	.5536	.0828	.8251	-.3912	-.222
Iceland	ISL	35200042	35203141	0	.5931	.3178	-.227	-.7268	-.0019	-.2532	.5755	1.1232
Iceland	ISL	35200042	35203049	0	.3497	.6348	.5433	-.0233	-.4256	.482	.5826	.1216
Iceland	ISL	35200042	35201631	0	1.0982	-.847	-.691	.2103	-.055	.1326	-.3733	.4777
Iceland	ISL	35200042	35201335	0	.2675	.0502	-.227	.7113	-.6602	.3681	.190234437722838	.1216
Iceland	ISL	35200042	35203888	0	1.3655	.0467	-.994	-.3964	-.0909	-.4133	-.869	-2.5027
Iceland	ISL	35200043	35202329	1	.2081	-1.2115	-.6863	-.1895	-.7147	-.4795	-2.1355	-1.113
Iceland	ISL	35200043	35201763	1	.7295	.4121	.5833	-.9296	.3697	-.0296	.3482	.1216
Iceland	ISL	35200043	35200034	1	1.1972	-.0384	-.227	-.2969	-.8904	-.1516	-.1727	.7627
Iceland	ISL	35200043	35200911	1	1.7942	.64	-1.3325	.2106	-.2691	-.4427	.0256	-.8198
Iceland	ISL	35200043	35200342	1	.209	-.7353	-1.4928	-.5764	-.2249	-.8849	-.6799	-1.7277
Iceland	ISL	35200043	35204056	1	.1827	.6157	-.227	-.4505	-.5509	-.127	-.6852	.1216
Iceland	ISL	35200043	35203155	1	1.2178	.5836	.0226	-.0452	-.045	.5429	.3482	-.946
Iceland	ISL	35200043	35200968	1	1.0849	-.59	-.4806	.3597	-.1641	.4535	-.8483	-.8198
Iceland	ISL	35200043	35203740	1	2.2994	1.7671	1.2867	.4398	.6601	.6268	1.6338	2.0955
Iceland	ISL	35200043	35202387	1	.4755	-.59	1.0108	.5971	-.4662	.0909	-.6595	-.2503
Iceland	ISL	35200043	35204294	1	1.6775	-.0862	-.227	-.4111	-.9825	.4271	.5755	.1216
Iceland	ISL	35200043	35203697	1	.4223	2.6352	1.2341	-.2142	-.032	.1272	.217817810560635	-2.3976
Iceland	ISL	35200043	35200732	1	1.6109	-.59	-.227	.8289	-.1106	.4773	-.1026	-.2503
Iceland	ISL	35200043	35202718	1	2.4466	1.7671	.917	.3678	.4461	.333	-.454	-.6544
Iceland	ISL	35200043	35200148	1	.5958	1.153	.309	.5253	.8953	.6514	.5755	-.2503
Iceland	ISL	35200043	35202274	1	.0004	.5719	1.1355	-.117	-.1691	.1681	-.6852	.9883
Iceland	ISL	35200043	35202390	1	1.4561	1.3889	.1386	-.5084	-.9191	-.1442	-.454	-.5475
Iceland	ISL	35200043	35204094	1	1.8344	.6372	-.227	-.6936	.5878	-.1627	-.5828	-1.023
Iceland	ISL	35200043	35203621	1	1.4915	-.4314	.0226	.7113	-.0562	1.0062	.5755	.1216
Iceland	ISL	35200043	35202200	0	1.2767	.7062	1.2341	.0337	-.0452	.4591	.9246	1.3566
Iceland	ISL	35200043	35202656	0	1.1921	-.2662	.0226	-.4009	-.1121	-.153	-.5001	-.5305
Iceland	ISL	35200043	35203327	0	.3155	-.0994	.4907	-.702	-.6466	-.421	.5755	2.0955
Iceland	ISL	35200043	35202881	0	.9565	-1.3452	-1.1926	.1053	-.9812	.2172	2.4277	2.0955
Iceland	ISL	35200043	35204301	0	1.0132	1.1132	-.227	-.542	-.1878	.0449	.5409	.1216
Iceland	ISL	35200043	35204187	0	.2525	.0666	.8571	-.4415	.5754	.4525	-.1727	.1216
Iceland	ISL	35200043	35204283	0	.9696	-.8366	-.5834	.7113	.2702	1.06	.3052	-1.0091
Iceland	ISL	35200043	35200693	0	.6241	-.817	-.2737	.6333	-.2222	1.0196	.0154	-.3917
Iceland	ISL	35200043	35200160	0	1.3247	-.0862	1.2867	.0112	.9356	.3399	1.2302	1.0383
Iceland	ISL	35200043	35200513	0	1.6261	.7156	-1.0411	-.1107	-.2256	.2345	-.7867	.8925
Iceland	ISL	35200043	35203000	0	-1.4384	-.7199	.0005	.4556	-.1156	1.0279	-.3237	-.4205
Iceland	ISL	35200043	35200534	0	-2.0183	-.4314	-1.1926	-.1289	-.5078	-1.2919	-.4948	-1.1252
Iceland	ISL	35200043	35202899	0	.6126	-.2662	.0226	1.2836	1.5053	-1.6678	.5755	.1216
Iceland	ISL	35200043	35203321	0	1.0354	.9166	1.4967	-.5658	.834	-.2306	.9246	2.0955
Iceland	ISL	35200043	35200995	0	-.2317	-.4314	.0226	1.2836	1.7116	.9411	.5755	-.2503
Iceland	ISL	35200043	35204146	0	.5034	.095619523606927	.0258486339834234	.101774969097905	.1041	.190738778685043	.211912039676603	.109960280552873
Iceland	ISL	35200043	35200588	0	2.0191	.9349	1.9359	.2917	.5443	.5085	1.3958	1.3857
Iceland	ISL	35200043	35201756	0	1.455	1.153	1.036	-.2256	-.3962	.2536	-.9711	2.0955
Iceland	ISL	35200043	35200314	0	1.3637	-.0862	-1.1926	.6302	1.3349	1.5721	-2.1355	-2.5027
Iceland	ISL	35200043	35201902	0	.5108	-1.322	-1.1657	-2.6893	-1.2204	-1.6678	.5755	-1.1252
Iceland	ISL	35200044	35202041	1	.0594	.0502	-.227	.3771	-.2422	-.2708	.1693	-.2726
Iceland	ISL	35200044	35200025	1	1.0451	.2607	.0226	.0637	.0859	.3062	-.1722	-.2503
Iceland	ISL	35200044	35201185	1	.7744	.0467	-.8627	-.0906	-.8222	-.2785	.5755	.496
Iceland	ISL	35200044	35204176	1	.7962	-1.1429	.0226	-.56290698822919	-.2097	-.8849	-.6852	-.199748536639519
Iceland	ISL	35200044	35201793	1	1.2365	.6464	-.227	-.2886	.2648	-.1091	1.0689	1.0448
Iceland	ISL	35200044	35200579	1	.524	-.6019	-.6097	.0898	-.1856	.1769	.5755	-.5475
Iceland	ISL	35200044	35200166	1	-.0432	-.2662	-.227	.2248	-.0241	.0104	-.1021	.7435
Iceland	ISL	35200044	35200810	1	1.2604	-.891	-.7863	.6493	-.1043	.2002	.3482	-.2503
Iceland	ISL	35200044	35203868	1	1.4908	.5266	-.227	.0219	-.907	-.153	.1701	-.5305
Iceland	ISL	35200044	35203582	1	1.0379	-1.034	-1.6877	-.5094	-.8455	-.421	-2.1355	-1.7277
Iceland	ISL	35200044	35200939	1	.7141	-.59	-.227	-.6916	-.2551	.0165	.5755	-.4607
Iceland	ISL	35200044	35202803	1	1.1203	.6583	-.5252	-.6184	-.2186	-.1857	.1701	-1.3295
Iceland	ISL	35200044	35202884	1	.5726	.5128	-.9607	.6442	.2217	-.2623	1.1176	-.222
Iceland	ISL	35200044	35201600	1	-.0502	-.8357	-.227	-.6123	-.2824	-.1442	-.0553	-.8443
Iceland	ISL	35200044	35203817	1	.6627	-.4314	-.3802	-.4178	-.6447	-.8849	-.4948	-.222
Iceland	ISL	35200044	35203520	1	.9341	-1.034	-1.2567	-.3814	-.3501	-1.6678	.1648	.1216
Iceland	ISL	35200044	35201728	1	1.3285	-.4093	-.5907	-.0925	-.7018	.164	-.6852	.1216
Iceland	ISL	35200044	35203275	1	.8904	-.0862	-.227	.1053	.4625	1.0062	.5755	.1216
Iceland	ISL	35200044	35203724	1	.5108	-.2924	-.5414	-.6916	.1066	-.5309	-1.2665	-1.5298
Iceland	ISL	35200044	35200805	1	1.3267	-.4314	-.227	-.5326	.0402	-.0745	-.4801	.1216
Iceland	ISL	35200044	35200612	1	1.1348	-.7221	-.227	.7495	-.4416	-.1678	.3482	-.3297
Iceland	ISL	35200044	35203513	1	.2536	.2718	-.6116	-.1729	-.6725	-.4795	1.3958	-.7496
Iceland	ISL	35200044	35202760	0	.3195	.2032	.0226	-.3198	-.1209	-.3646	.1648	.839
Iceland	ISL	35200044	35200888	0	1.0375	-.052	-.227	.7113	.0669	.3585	.5755	-.3297
Iceland	ISL	35200044	35200977	0	1.1932	1.127	.3416	-.4707	.5576	-.4795	.8038	.1216
Iceland	ISL	35200044	35203967	0	1.2687	-.0827	1.9359	.7113	.3121	-.8849	.781615123558539	1.19308047603784
Iceland	ISL	35200044	35202048	0	.4819	.535250318340575	.388236154328897	1.4211	1.1079	.3834	.633674644422254	.447573158807785
Iceland	ISL	35200044	35200184	0	.3805	-.0862	.0226	.1053	-.0408	.3994	.5755	.1216
Iceland	ISL	35200044	35200876	0	1.1034	.2607	.3461	.3337	.4046	.0565	.0254	.1216
Iceland	ISL	35200044	35201770	0	1.2083	-.0862	.0226	1.2836	-.0159	.4394	.9911	2.0955
Iceland	ISL	35200044	35203457	0	.595	.9166	1.4967	.2283	-.1088	.1232	.1693	1.515
Iceland	ISL	35200044	35202947	0	.8383	-.0862	.0226	-1.1	.1744	-1.6678	-.0553	2.0955
Iceland	ISL	35200044	35204051	0	.5937	-.2662	-.0587	.0435	.0624	-1.6678	-.4656	-.976
Iceland	ISL	35200044	35203576	0	1.2202	.8149	-.7836	-.4415	.6851	-.1507	-2.1355	-1.9916
Iceland	ISL	35200044	35203320	0	1.1195	.5317	-.3431	.0507	-.0385	-1.6678	.5755	.1216
Iceland	ISL	35200044	35202305	0	.5403	-.0862	-.227	.3296	.0971	.1184	-.176	.1216
Iceland	ISL	35200044	35201132	0	1.1837	-.4488	.0226	.2727	.5019	-.0327	.5755	-.5912
Iceland	ISL	35200044	35200105	0	1.0495	.5266	-.227	-.7558	.5241	-.0275	-.176	.1216
Iceland	ISL	35200044	35200573	0	.5531	-1.3452	-1.2891	1.0325	.7612	.8875	.5755	-1.1252
Iceland	ISL	35200044	35200262	0	.8888	.1736	1.1381	.0655	.0984	-.5309	1.4793	2.0955
Iceland	ISL	35200044	35200486	0	.8557	.7156	.2092	.2266	-.1588	-1.6678	1.0854	-.4784
Iceland	ISL	35200045	35203052	1	1.2471	-.2662	-1.2567	-.2363	-.2698	-.0275	-.5945	-1.1405
Iceland	ISL	35200045	35203358	1	.5612	.4012	.0226	-.1874	-.4859	.0767	.5755	-.1563
Iceland	ISL	35200045	35202913	1	-.6171	.0634	-.7902	-.3449	-.6835	.164	-.0823	-.5251
Iceland	ISL	35200045	35203383	1	1.1163	2.6352	1.9359	1.2995	.6261	.7151	1.802	2.0955
Iceland	ISL	35200045	35204088	1	.1857	-.4025	-1.0611	-.1723	-.0523	.2793	-.6852	-.6959
Iceland	ISL	35200045	35201276	1	.9576	-.0862	-.7704	.1548	-.7301	.252	-.0823	-.7108
Iceland	ISL	35200045	35202272	0	1.0477	.7763	.1142	-1.2417	-.2104	-.4874	.9542	2.0955
Iceland	ISL	35200045	35202166	0	1.3444	-.7353	-.9607	-.8245	-.885	-.5309	-.1566	-1.7277
Iceland	ISL	35200045	35200038	0	-.1166	2.6352	1.0108	.2421	.6124	.5249	.1693	.1216
Iceland	ISL	35200046	35201433	1	.3854	-.4203	-1.1926	.1373	-.5641	-1.1608	-.4771	-.9299
Iceland	ISL	35200046	35202095	1	1.5162	-.6593	.7717	.3688	-.45	-.8849	-.5974	2.0955
Iceland	ISL	35200046	35204028	1	.854	-.6593	.0226	.2296	.0039	.3637	.3482	.1216
Iceland	ISL	35200046	35204035	1	1.3693	-.59	-.5907	-1.1146	-1.0144	-.8849	-.4948	-.4607
Iceland	ISL	35200046	35203952	1	.2828	.3289	-.227	.1739	-.0072	-.4795	-.5945	.0208
Iceland	ISL	35200046	35203232	1	-1.1046	-.2662	.8877	.1705	.5486	.2761	.0019	.5385
Iceland	ISL	35200046	35203227	1	.5783	1.7162	.6907	.318	-.2222	.3183	-.3876	.4777
Iceland	ISL	35200046	35202562	1	.9814	-.2662	-.5907	-.1339	-.2584	.3869	.3482	-.5251
Iceland	ISL	35200046	35202249	1	-.0192	-.1106	-.5836	-.0151	-.4248	-.0745	-.1727	-.9111
Iceland	ISL	35200046	35201466	1	-.0955	.0467	-.227	1.271	1.1174	1.5075	-.7674	-2.5027
Iceland	ISL	35200046	35202860	1	.037	-.2662	-.227	.0336	-.4434	.3363	.075	.1216
Iceland	ISL	35200046	35202218	1	-.4035	.3128	-.3827	.3037	-.2558	.6622	2.4277	.9888
Iceland	ISL	35200046	35203409	1	.6918	.6515	-1.6145	-.2246	.7087	-.0465	-.6595	-2.5027
Iceland	ISL	35200046	35204199	1	1.5207	-.983	-1.0611	-.2681	-.4402	-1.6678	-.2821	-.8198
Iceland	ISL	35200046	35203567	1	-.1608	-.0862	.0226	.7617	1.0857	-.0316	.1693	-.3297
Iceland	ISL	35200046	35200395	1	-1.3388	.1943	-.227	-.3787	.41	-.0745	-2.1355	-.9243
Iceland	ISL	35200046	35201407	1	.3486	-.4203	-.3827	-.1693	-.0003	.1328	-.6852	-.4607
Iceland	ISL	35200046	35203181	1	.4123	-.7353	-.3827	-.549826809269411	-1.4753	-.2858	-.2821	-1.1252
Iceland	ISL	35200046	35201267	1	-.071	1.3697	1.9359	.0496	.6354	-.2979	2.0386	-.5292
Iceland	ISL	35200046	35203773	1	-.9923	-.9334	-.644023954871152	.1034	-1.1975	-.0558	-.303280038583677	-.641962703051772
Iceland	ISL	35200046	35204011	1	.4134	-.0862	1.1381	-.034	-.2326	-.212	.5755	.1216
Iceland	ISL	35200046	35202482	1	.4273	-.59	-.4383	.2155	-.6237	.268	.8038	-.8813
Iceland	ISL	35200046	35201000	1	-.1311	-.2662	-.5034	-.2241	-.1494	.0642	-.4771	-.5093
Iceland	ISL	35200046	35202637	1	1.3034	.9166	1.2867	1.2836	1.1001	1.0084	.1693	.833
Iceland	ISL	35200046	35202365	1	1.4447	-.0088	-.6593	.4755	-.1185	.3907	-.1727	-.3297
Iceland	ISL	35200046	35203815	0	.2535	-.0862	.0226	1.3438	.7405	.3647	.5755	.1216
Iceland	ISL	35200046	35201814	0	.1508	-.2662	-.7902	-.2778	-.4317	-.4795	-.122316786798503	.1216
Iceland	ISL	35200046	35203701	0	.742021508506159	.0526991148152093	-.00791854364340752	.0526914052202604	-.0202031072353628	.150946880428424	.176468078197136	.0953717623618334
Iceland	ISL	35200046	35202087	0	1.4167	-.0862	.0226	1.2836	1.0621	1.3105	.5755	.1216
Iceland	ISL	35200046	35201247	0	1.3357	1.4003	1.9359	.4836	.8283	.5459	2.4277	2.0955
Iceland	ISL	35200046	35202306	0	.742021508506159	.0526991148152093	-.00791854364340752	.0526914052202604	-.0202031072353628	.150946880428424	.176468078197136	.0953717623618334
Iceland	ISL	35200046	35202096	0	.3571	-.7958	-.227	-.3787	-.4016	.0559	.4002	-.3086
Iceland	ISL	35200046	35204213	0	.5127	.2621	-.4162	.2007	.5991	-.4795	1.3467	.8925
Iceland	ISL	35200046	35203972	0	.4305	-.2662	.5347	.1075	-.5076	.3381	.3707	2.0955
Iceland	ISL	35200046	35202557	0	.756667031662515	-.2662	.6407	.1548	-.4994	.3576	.5755	.4504
Iceland	ISL	35200047	35202019	1	-.9118	-.0862	.0226	.1975	-.1448	.7458	-.2004	.1216
Iceland	ISL	35200047	35200415	1	.9409	-.2842	-1.0611	.221	-.0991	-.1442	-.7897	-1.9916
Iceland	ISL	35200047	35200674	1	1.2125	1.7162	-.6105	.2031	.5828	.8337	.5755	.2937
Iceland	ISL	35200047	35202519	1	.1814	-.5847	-.9624	-.2699	-.0109	.1184	.3482	.1216
Iceland	ISL	35200047	35201465	1	1.0013	-.7353	-.7638	.0386	-.8441	-1.6678	-.9936	-.2503
Iceland	ISL	35200047	35202175	1	.8473	-.0862	.0226	.1978	.0074	.6875	.5755	.1216
Iceland	ISL	35200047	35202638	1	.6004	-.0862	-.8099	-.154	-.9804	.041	-.454	-.9111
Iceland	ISL	35200047	35202633	1	1.3822	-.882	-.8627	-.2148	-.8275	-.4795	-.2581	.4504
Iceland	ISL	35200047	35200925	1	.6042	.3924	-.227	-.2904	-.2451	.2725	.0221	-.1314
Iceland	ISL	35200047	35203594	0	1.3349	-.0862	.0226	.7113	-.0408	1.0062	.5755	.1216
Iceland	ISL	35200047	35200886	0	1.0007	-.1219	1.9359	-2.6893	.6271	-1.6678	.5755	.1216
Iceland	ISL	35200047	35202331	0	-.2422	-.0305804998704129	-.0805693219401964	-.021743658537133	-.0832923682380183	.0768046506663893	.115935786588289	-.0504907653268172
Iceland	ISL	35200047	35203037	0	1.4688	-.4488	.0226	-.3481	-.01	-.0614	-.3763	.1216
Iceland	ISL	35200047	35200309	0	1.6302	-.891	-.227	-.442	-.9919	-.182	-.1727	.1216
Iceland	ISL	35200047	35202945	0	.6872	-.381010624604327	-.361287109249716	-.407848206647013	-.9728	-.245923043974432	-.167650314525248	-.252361550404825
Iceland	ISL	35200047	35200387	0	-.5489	-.0862	.0226	.612100426827247	.272602684117471	1.1402	.1693	-.3856
Iceland	ISL	35200047	35200831	0	1.942	-.3631	.0226	-.8328	.102	-.526	.1648	-.6544
Iceland	ISL	35200047	35202292	0	-.3209	.9349	1.2867	.3809	.7627	.286	-2.1355	-2.5027
Iceland	ISL	35200047	35202447	0	1.4121	.3875	-.227	-.1992	-.3402	.2116	.5755	-.2778
Iceland	ISL	35200047	35202516	0	1.6532	.129798216009012	.0593405296467057	.121602345006215	.0382040472243196	.21958671860174	.232508026194745	.230409248127154
Iceland	ISL	35200047	35201351	0	1.5545	-.2662	1.0929	.3674	-.6027	.2864	.3482	.1216
Iceland	ISL	35200047	35201253	0	.0435	-.0862	.0226	1.9553	4.6788	3.6292	1.536	.1216
Iceland	ISL	35200047	35203609	0	-.3074	1.7162	-.3827	-.2296	-.5348	.0906	1.2107	-.4607
Iceland	ISL	35200047	35201755	0	1.5582	.260849287909531	.103275732418317	-.1737	.6467	-1.6678	.119553356147285	.257381060876116
Iceland	ISL	35200047	35202036	0	1.6045	-.5994	-1.263	-.437	-.5556	-.4694	-2.1355	-.2503
Iceland	ISL	35200047	35203234	0	.742021508506159	.0526991148152093	-.00791854364340752	.0526914052202604	-.0202031072353628	.150946880428424	.176468078197136	.0953717623618334
Iceland	ISL	35200047	35203476	0	.9512	.4571	-2.664	.4713	-.7549	.5438	-.1082	.0186
Iceland	ISL	35200047	35204149	0	.5177	-.2662	-.227	.395	.7718	.6401	.5755	-1.235
Iceland	ISL	35200047	35202838	0	1.6359	-.0862	-.9145	.6769	-3.7095	.4394	-.3737	-1.1252
Iceland	ISL	35200047	35201201	0	1.0964	2.6352	1.9359	3.6039	1.2565	3.6292	2.4277	2.0955
Iceland	ISL	35200047	35200764	0	.6654	2.6352	1.1355	.1702	.6036	-.0019	2.4277	2.0955
Iceland	ISL	35200048	35202360	1	.0444	-.549	-.4246	.2574	-.2325	.0299	-.3912	-.3297
Iceland	ISL	35200048	35203443	1	-.2577	-.59	-.7902	.1068	-.2597	.4654	-.4948	-.4784
Iceland	ISL	35200048	35200135	1	.216	-.438	-1.2567	.3916	.2124	.7065	.0256	-.7496
Iceland	ISL	35200048	35200855	0	1.1952	.0502	.0226	-.0496	.4977	.1586	.3473	.1216
Iceland	ISL	35200048	35200608	0	1.1505	-.7027	.0226	1.2836	.3028	-1.6678	.5755	-1.1252
Iceland	ISL	35200048	35203951	0	1.3787	-.2741	1.1381	-.4316	.4281	.9595	-.0379	1.2841
Iceland	ISL	35200048	35201384	0	1.5374	1.7162	1.4967	-.0989	.8876	.3304	1.1375	2.0955
Iceland	ISL	35200050	35202982	1	-.2997	-.431859836444686	-.403629937008918	-.2951	-.9753	-.218680516559406	-.180087309466848	-.370520395080154
Iceland	ISL	35200050	35201014	1	2.2353	.2607	-.691	-.4218	-1.2636	-.0033	.0256	.4504
Iceland	ISL	35200050	35202895	1	1.5161	.4571	.0226	-.2051	-.212	-.2156	.1701	-.5305
Iceland	ISL	35200050	35201281	1	1.7952	.9275	-1.3325	-.1066	-.267	-.1651	.0795	-.8936
Iceland	ISL	35200050	35203080	1	.2525	-.0827	-.7902	.1512	-.3383	-.3355	-.6625	-.5251
Iceland	ISL	35200050	35200657	1	1.3526	-.59	-.7902	-.2438	-.7912	.3551	-.0553	-.1563
Iceland	ISL	35200050	35202405	1	.4771	-.59	-1.0611	-.1193	-.5081	.16	-.3912	-1.1902
Iceland	ISL	35200050	35201074	1	1.2388	.9535	.9192	.0816	-.4996	.4632	-.0726	1.3857
Iceland	ISL	35200050	35204293	1	-.6532	-.0653571444976386	-.110907482224156	-.0528269166653994	-.109637744810257	.0458436767709428	.0906581721120551	-.111401341210315
Iceland	ISL	35200050	35201270	1	-.2628	.3952	-.862	-.6559	.0869	-.7439	-1.4019	-2.3095
Iceland	ISL	35200050	35201067	1	1.3383	-.1889	-.173479219167885	.0392	.2563	.116375027226449	-1.2871	.4707
Iceland	ISL	35200050	35200361	1	.1574	-.158852014952977	-.165243404045389	.1643	-.4911	.443	.0879758049797573	-.103244718282606
Iceland	ISL	35200050	35202542	1	.9107	.9535	1.2867	.4035	.5965	.4247	-.1021	2.0955
Iceland	ISL	35200050	35202469	1	1.2061	-.0061	.0226	-.346	-.4898	-.6274	-.2008	.1216
Iceland	ISL	35200050	35201110	1	-.3787	1.3939	-.4338	-.3365	-.3546	-.2544	.8038	-.9879
Iceland	ISL	35200050	35202194	1	.2421	1.7162	.8017	.4371	1.0622	.5117	-1.0457	2.0955
Iceland	ISL	35200050	35203449	1	.742021508506159	.0526991148152093	-.00791854364340752	.0526914052202604	-.0202031072353628	.150946880428424	.176468078197136	.0953717623618334
Iceland	ISL	35200050	35200046	1	1.3907	1.1132	-.7902	-.0198	.0372	.2534	.1701	-.3297
Iceland	ISL	35200050	35203072	1	1.0255	-.59	-.7902	-.08	-1.0032	-.7946	-.6852	-.959
Iceland	ISL	35200050	35200598	1	.8373	-.7221	-.227	-1.4269	-1.0902	-1.6678	-.6852	-.1563
Iceland	ISL	35200050	35203398	1	.5127	1.3697	-.1627	.1357	-.4949	.2814	-.0987	-1.1242
Iceland	ISL	35200050	35200277	1	1.9029	.1245	-.9624	.3145	.2871	.4751	.9636	-.6947
Iceland	ISL	35200050	35201565	1	1.5631	-.59	-.3457	.2449	-.3271	.152	-.6997	-.5305
Iceland	ISL	35200050	35202053	1	.5718	-.0862	.0226	.8077	.3037	.4775	2.4277	.388
Iceland	ISL	35200050	35200242	1	.0477	-.0862	.0226	.5173	.0991	.069	-.216	-.5305
Iceland	ISL	35200050	35200907	1	.8525	-.4093	.0226	.3627	-.2596	-.0581	1.1176	-.4607
Iceland	ISL	35200050	35201808	1	1.097	-.0384	.6131	.8301	.6146	.9521	-.454	-.5305
Iceland	ISL	35200050	35200518	1	.7922	.0789	-.691	.1646	-.2731	.6032	-.1972	-.1563
Iceland	ISL	35200050	35201949	1	1.7207	-.0862	-.5907	.512	-.2525	.6185	.3482	-1.1252
Iceland	ISL	35200050	35201205	1	1.0899	-.59	-.0607	.0212	-.0871	.2987	-.1021	-.2503
Iceland	ISL	35200050	35203284	1	1.3742	-.0432881630723011	-.0627987951703498	.2858	-.3969	.6226	.181046293425632	.0896908924508144
Iceland	ISL	35200050	35201496	1	-.2009	.5091	-.227	-.0243	-.754	-.1082	.1701	-.1563
Iceland	ISL	35200050	35200174	1	.821	.5696	1.2867	-.0372	.2319	.069	-.6004	.1874
Iceland	ISL	35200050	35200913	1	.8294	.7763	-.8627	-.0182	-.3082	-.2408	-.024	.839
Iceland	ISL	35200050	35200310	1	1.1654	1.3697	-1.1926	1.057	.0462	.8808	-.2513	.1216
Iceland	ISL	35200050	35203653	1	1.3574	-.5994	-.691	.4031	-.4092	.1947	-.8686	-.7108
Iceland	ISL	35200050	35201900	1	.3789	.5266	-.8627	.319	-.4884	.2518	-.6625	-.7496
Iceland	ISL	35200050	35202964	1	-.7837	-1.2456	-.75942090649902	-.58686243966382	-.9451	-.5502	-.482756354772487	-.710684903069918
Iceland	ISL	35200050	35201607	1	1.6856	-.59	-.691	-.5743	-.6709	-.5193	-2.1355	-1.3017
Iceland	ISL	35200050	35200441	0	1.0637	-.2662	-.227	.0012	.1114	.4107	.5755	.7611
Iceland	ISL	35200050	35203570	0	.0155	-.0862	.0226	.1306	-.0972	.7247	-.2938	.4777
Iceland	ISL	35200050	35203066	0	.5411	.957	.586	-.3662	-.2678	-.4795	-.5031	-.2503
Iceland	ISL	35200050	35200058	0	.96	.0711433010319004	.00817164227726359	.0691767621971781	-.00623053924739753	.167367382581488	.189874346499063	.127676374155279
Iceland	ISL	35200050	35203687	0	.9114	-.0543796818271076	-.0942605374006816	-.0636407128662587	-.2779	.052575840820003	.0904670121969433	.0243775194700872
Iceland	ISL	35200050	35202262	0	.618	.0502	-.227	-.1197	-.505	-.1296	.5755	.1216
Iceland	ISL	35200050	35200143	0	-.1271	-.0208413470806472	-.0720731607511849	-.0130388336939128	-.075914380784333	.0854752299738489	.123014748695867	-.0334328400611467
Iceland	ISL	35200050	35203421	0	1.0926	-.1857	-.227	.0481465600052014	-.4497	.3319	-.4771	-2.5027
Iceland	ISL	35200050	35201868	0	.9285	-.103	1.2341	.0872	-.0587	.0866	.9863	.1216
Iceland	ISL	35200050	35202160	0	.742021508506159	.0526991148152093	-.00791854364340752	.0526914052202604	-.0202031072353628	.150946880428424	.176468078197136	.0953717623618334
Iceland	ISL	35200050	35203546	0	.5457	.0252290914971688	-.0280080711092851	.1526	-.0663	.185540869722063	.174243262245683	.059546299750596
Iceland	ISL	35200050	35201786	0	1.4297	.1221	-.227	-.088	-.7497	.2238	-.6595	.1216
Iceland	ISL	35200050	35202856	0	.3837	.2733	-.4338	.3871	-1.0628	-1.6678	.3473	-.1334
Iceland	ISL	35200050	35204147	0	.7676	2.6352	1.76217090576514	1.1813	2.846	2.1539	1.836	2.0058
Iceland	ISL	35200050	35203163	0	-.7728	-.0862	.0226	1.3612	.8046	1.5898	.5755	.1216
Iceland	ISL	35200050	35204271	0	-.245	-.4314	-.7836	-1.6841	-.8439	.1417	-.176	-.2503
Iceland	ISL	35200050	35200007	0	1.6318	-.672	-1.1926	.7113	-.2755	.4394	-.0823	-1.1252
Iceland	ISL	35200050	35202119	0	1.1017	-.6122	-.227	-.4314	-.6174	-.7847	2.4277	-1.1405
Iceland	ISL	35200050	35200601	0	1.4963	-.4488	-.9607	.1581	.3078	.4525	.5755	-.1563
Iceland	ISL	35200050	35204013	0	1.7697	-.8305	.0226	.7652	.15	.3581	1.3958	-.5305
Iceland	ISL	35200050	35200797	0	-.1224	-.8977	-.227	-.1679	-.5201	-.4795	-.1026	-.5251
Iceland	ISL	35200050	35202377	0	.0463	1.7671	1.2867	-.7872	.2202	.2206	-.309	-.2503
Iceland	ISL	35200050	35203706	0	2.1515	.4012	.0226	-.1224	.2779	.2802	.8038	.7566
Iceland	ISL	35200050	35201805	0	1.3717	-.4166	.1386	-.9998	-.5119	-.5309	.3473	-.5475
Iceland	ISL	35200050	35203003	0	1.8529	-.0862	-.227	.0507	-.1594	.4084	.5755	-.7957
Iceland	ISL	35200050	35200638	0	.1214	-.59	-.4246	-.1978	-.3476	.0725	-.5832	-.2503
Iceland	ISL	35200050	35202645	0	.8782	.6464	1.4967	.1123	.3878	-.0858	.0405	2.0955
Iceland	ISL	35200050	35200976	0	.742021508506159	.0526991148152093	-.00791854364340752	.0526914052202604	-.0202031072353628	.150946880428424	.176468078197136	.0953717623618334
Iceland	ISL	35200050	35201256	0	1.4646	.6515	-.5034	-.293	-.3923	-1.6678	.3473	.1216
Iceland	ISL	35200050	35202669	0	.9897	-.9317	-.2737	.7021	-.9593	2.1953	-.8709	-.6621
Iceland	ISL	35200050	35201958	0	1.3285	-.0862	-.9947	.3481	.0109	-.0538	-2.1355	-2.5027
Iceland	ISL	35200050	35201292	0	1.5771	-.0179	-.227	-.3606	.4242	-.2962	.3768	.7864
Iceland	ISL	35200050	35202721	0	1.0315	-.2479	-.227	.0663	-.2481	.1496	.5755	.1216
Iceland	ISL	35200050	35201366	0	.1093	-.4998	.0226	-1.3001	.2476	-.8849	-1.2695	2.0955
Iceland	ISL	35200050	35200338	0	.4326	-.2662	.8571	-.5473	.0256	.4148	.5755	.6905
Iceland	ISL	35200050	35204107	0	-1.7213	.5068	.1386	.3898	.3331	.6691	.7812	-.8813
Iceland	ISL	35200050	35200195	0	-.6348	-.0862	.0226	.7113	-.0408	1.0062	.5755	.1216
Iceland	ISL	35200050	35200546	0	.742021508506159	.0526991148152093	-.00791854364340752	.0526914052202604	-.0202031072353628	.150946880428424	.176468078197136	.0953717623618334
Iceland	ISL	35200050	35203880	0	1.4296	-.0862	.0226	.7113	-.1428	-1.6678	.5755	.1216
Iceland	ISL	35200050	35200129	0	1.3054	-.0323	-1.0611	.0184	-.502	.2274	-.6852	-.5305
Iceland	ISL	35200050	35202068	0	1.75	.0032	.7739	-.2435	1.1036	1.3374	.7578	-.5461
Iceland	ISL	35200050	35202058	0	.742021508506159	.0526991148152093	-.00791854364340752	.0526914052202604	-.0202031072353628	.150946880428424	.176468078197136	.0953717623618334
Iceland	ISL	35200051	35201554	1	1.2583	-.0862	.0226	-.2208	-.0493	.1642	.5755	.1216
Iceland	ISL	35200051	35200819	1	-.279	-.4136	.0226	.1053	-.5077	.1963	.5755	.1216
Iceland	ISL	35200051	35200474	1	1.494	1.3403	1.0929	.1046	.1987	.2722	.5755	1.1508
Iceland	ISL	35200051	35201955	1	1.3996	-.948	.7717	-.4929	-.9656	-.526	-2.1355	-1.5767
Iceland	ISL	35200051	35200739	1	-.0503	-.2662	1.2867	.5068	-.1002	.5613	.0208	.1216
Iceland	ISL	35200051	35201981	1	1.1702	-.103	.0226	-.2431	-.3154	-.159	.5755	.1216
Iceland	ISL	35200051	35200813	1	1.6364	.3875	-.227	-.0385	-.5209	.0364	-.2821	.1216
Iceland	ISL	35200051	35202498	1	1.3059	-.0862	.0226	-.6089	-.6875	.3994	.3482	-1.1252
Iceland	ISL	35200051	35200609	1	1.1539	.2032	-.227	-.1005	-.2743	.0165	.8038	.1216
Iceland	ISL	35200051	35201162	1	1.9772	1.1576	1.9359	2.1337	.9957	1.2443	1.2115	2.0955
Iceland	ISL	35200051	35201688	1	-.1378	1.3403	.0226	1.0633	.9848	.7661	.5755	.1216
Iceland	ISL	35200051	35203708	1	2.5148	-.1759	.0226	.2163	-.5027	.5117	-.4948	-.806
Iceland	ISL	35200051	35201297	1	1.4231	1.1132	.0226	-.2338	-.3142	-.4795	.0256	.1216
Iceland	ISL	35200051	35202023	1	1.3306	.7156	.1386	-.5532	.1956	.1538	.3482	.7627
Iceland	ISL	35200051	35202213	1	1.0946	-.4203	-.3802	-.4597	-.1909	-.3239	-.216	-.1563
Iceland	ISL	35200051	35200605	1	1.3601	.9454	1.4967	-.2406	-.2469	.069	1.3471	2.0955
Iceland	ISL	35200051	35201919	1	.9216	-.4488	-.3827	.1053	.2101	.1544	-.4948	-.6491
Iceland	ISL	35200051	35201501	1	.7501	1.7162	.1386	.1077	1.0754	.328	-.1021	2.0955
Iceland	ISL	35200051	35203384	1	.9877	-.128	.7162	.0891	.1289	.4321	-.0553	.5553
Iceland	ISL	35200051	35201683	1	1.5456	.6555	.4173	-.4723	-.0237	-.526	.3482	.9097
Iceland	ISL	35200051	35201664	1	.5227	-.2662	.0226	-.2975	-.1472	-.6274	.5755	.1216
Iceland	ISL	35200051	35201017	1	1.4983	1.1132	1.4967	.3731	.7748	.9401	2.4277	.7627
Iceland	ISL	35200051	35203207	1	1.516	.5266	-.7638	-.0087	.4725	-.3973	.1701	-.7496
Iceland	ISL	35200051	35204165	1	1.3878	-.7221	-.9874	-.7684	-1.0146	.2062	-1.0753	.4504
Iceland	ISL	35200051	35202093	1	.709	-.59	-.227	.2217	-.381	.6724	.3482	.1216
Iceland	ISL	35200051	35201160	1	1.6616	.7062	-.335	-.0465	-.1246	.6347	1.1176	-.2503
Iceland	ISL	35200051	35200149	1	1.2688	-.2924	-.227	.0033	.2016	.0787	-2.1355	-1.023
Iceland	ISL	35200051	35201345	1	2.0019	-.447271065368708	-.397776792320359	-.0696	-1.3133	-.10851633846858	-.165215312567498	-.191704793632064
Iceland	ISL	35200051	35202452	1	1.2744	-.1247	.7398	.3315	-.1407	.1678	-1.0602	.5505
Iceland	ISL	35200051	35200199	1	1.1402	-.3792	.5347	.3698	.8569	.7802	.5755	.1216
Iceland	ISL	35200051	35203059	1	1.3674	1.3697	.0226	1.2875	1.244	.607	.5755	.1216
Iceland	ISL	35200051	35203175	1	.8905	-.59	-.227	-.437	-.2927	-.4694	-1.4541	-.1563
Iceland	ISL	35200051	35203360	1	1.663	-1.5086	-.439149956590804	1.154	-.3841	-.2858	.1701	.1216
Iceland	ISL	35200051	35203309	1	1.5228	-.0862	-.7902	.2242	.4825	.0231	.3482	.1216
Iceland	ISL	35200051	35200209	1	2.0848	-.0862	-.227	.1343	.5973	.4625	.1701	.0881
Iceland	ISL	35200051	35203979	1	.5901	.5128	-.691	.233	-.2168	.188	-.1914	2.0955
Iceland	ISL	35200051	35201211	1	1.4274	.3787	-.3827	-.8921	-.3158	-.801	-.6625	-.946
Iceland	ISL	35200051	35202538	1	1.9376	.1852	-.3827	.4477	-.2927	.5714	-.1722	-.2503
Iceland	ISL	35200051	35201570	1	.7577	.7763	1.2867	.4212	.5176	.7094	1.2568	2.0955
Iceland	ISL	35200051	35203893	1	1.4246	1.7162	.4173	.0034	.3641	-.213	-1.0457	.1216
Iceland	ISL	35200051	35203204	1	1.4284	.6257	-.227	-.7919	-.2477	-.0272	.3199	.1216
Iceland	ISL	35200051	35202442	1	1.6598	.2718	-.5034	.1331	.2544	.0709	-.0553	-.1563
Iceland	ISL	35200051	35202854	1	1.5233	-2.4131	1.4967	-.3261	-.7264	-1.6678	2.4277	.4994
Iceland	ISL	35200051	35202439	0	1.1539	.0502	.1386	-2.6893	.3244	-.8849	.8354	1.0448
Iceland	ISL	35200051	35200478	0	1.7966	.9526	.8038	.5774	.2809	.5783	1.1171	.1216
Iceland	ISL	35200051	35202548	0	1.7955	-.4314	.9705	.3287	.0857	.5853	.3482	.1216
Iceland	ISL	35200051	35202373	0	1.9328	.9349	1.2867	.0989	1.7929	.4619	2.4277	2.0955
Iceland	ISL	35200051	35201203	0	2.2622	.3289	.8571	.3728	1.1073	.7458	.5755	-.2503
Iceland	ISL	35200051	35201177	0	.8388	.7821	.8348	.9816	1.4951	.1134	.548	2.0955
Iceland	ISL	35200051	35200845	0	1.6902	-.9886	-.227	.5653	.2395	.3369	.5755	2.0955
Iceland	ISL	35200051	35204126	0	2.1669	-1.3452	.7638	.7113	.8779	.6069	.5755	-.2503
Iceland	ISL	35200051	35202501	0	-2.5138	2.6352	1.4967	-.119	.3296	-.5956	-1.4019	-1.6557
Iceland	ISL	35200051	35202458	0	1.1325	1.4003	.0226	1.2836	1.1083	1.2924	.5755	.1216
Iceland	ISL	35200051	35200551	0	.4741	-.6593	-.7902	-.4218	-.7389	-.5037	-2.1355	.1216
Iceland	ISL	35200051	35201319	0	1.4181	.4435	.586	.0374	.3128	.3431	.9628	2.0955
Iceland	ISL	35200051	35201909	0	1.4965	-.0357	.5347	-.1042	-.0965	-.219	-.0551	2.0955
Iceland	ISL	35200051	35200789	0	.6975	-.0219	-1.161	-1.3001	-.7538	.1638	-1.5596	-1.7277
Iceland	ISL	35200051	35202536	0	1.2283	.9349	1.1657	-.2635	-.0905	-.4931	2.4277	1.0177
Iceland	ISL	35200051	35201491	0	1.575	-.0966	.3416	.6059	-.2926	-.4694	.3473	-.2726
Iceland	ISL	35200051	35203260	0	1.5393	-.2662	.0226	-1.3001	-2.4399	-.421	-.20790088045449	.1216
Iceland	ISL	35200051	35202965	0	1.6347	.3062	1.2341	.032	.234	-.4795	.8038	2.0955
Iceland	ISL	35200051	35202406	0	1.5509	1.4003	1.9359	3.6039	1.5311	3.6292	.5755	2.0955
Iceland	ISL	35200051	35202182	0	1.4027	.1125	.1386	.0696	.2153	.1176	.1693	.2546
Iceland	ISL	35200051	35201122	0	1.5939	-.103	-.6928	.2698	-.4459	.4855	.0215	.1216
Iceland	ISL	35200051	35203402	0	1.5025	-.2662	-.6446	-.2533	-.6538	.1527	-.158288002778839	-.28120468230161
Iceland	ISL	35200051	35201750	0	1.4907	.9349	1.4967	-.1026	-.3221	-1.6678	.5755	2.0955
Iceland	ISL	35200051	35202980	0	1.414	.5331	.6131	-.1774	1.0281	.8384	-1.0084	2.0955
Iceland	ISL	35200051	35204071	0	1.4884	.0664	-1.2567	-.4739	-.2897	.0801	-.787	-2.5027
Iceland	ISL	35200051	35202778	0	1.1998	2.6352	1.4967	.7113	1.89	.3149	-.3966	2.0955
Iceland	ISL	35200051	35203495	0	1.8352	-.0862	-.227	.7007	.1335	.6803	.5755	.1216
Iceland	ISL	35200051	35202428	0	1.5552	.3898	-.691	.4324	.9602	.6949	.5755	.1216
Iceland	ISL	35200051	35202188	0	.743	.2577	-.3802	.1507	.1764	.2866	.1648	-.2503
Iceland	ISL	35200051	35200665	0	1.0305	-1.3452	-2.664	-2.6893	-3.7095	.4394	-2.1355	-2.5027
Iceland	ISL	35200051	35201557	0	1.3184	-.4343	-.9607	-.2382	.0505	-.079	.5755	-1.1252
Iceland	ISL	35200051	35203096	0	.0928	1.7671	1.9359	1.2836	.8402	.2587	2.4277	2.0955
Iceland	ISL	35200051	35200229	0	1.4481	-.0862	-.0607	.5056	.1939	-.8768	.2927	.1216
Iceland	ISL	35200051	35203873	0	.9513	.631	.917	-1.3001	.0254	-.231	1.5037	-1.2965
Iceland	ISL	35200051	35201846	0	1.362	-.0862	1.9359	.5039	-.0369	.7153	.5755	.1216
Iceland	ISL	35200051	35203020	0	1.3577	-.2662	-.7638	-.4727	-.4697	-.8849	.5755	-.1563
Iceland	ISL	35200051	35203978	0	1.6795	.9526	1.9359	.7113	1.1473	.29	.9732	2.0955
Iceland	ISL	35200051	35201779	0	1.3494	-1.1002	-.691	-.0598	-.3159	.0606	-.4805	-.7108
Iceland	ISL	35200051	35203664	0	.2999	1.4003	.5347	.157850435909801	.1767	.267877803850317	.60041714780032	.532766367580621
Iceland	ISL	35200051	35203695	0	.4472	-.2662	-.227	.1682	-.408	.681	-.4545	.5776
Iceland	ISL	35200051	35200895	0	.3604	-.0862	.0226	.0488	-.1838	.3333	.5755	.1216
Iceland	ISL	35200052	35201929	1	1.0039	-.0862	-.9607	-.7866	-.0738	-.106	.3482	-1.1405
Iceland	ISL	35200052	35203299	1	1.6225	.127319825531964	.057171505462504	.119407430838082	.0365	.217383243027511	.230714619968112	.225953890706511
Iceland	ISL	35200052	35200541	1	-.0603	.1852	1.2867	.3143	.1142	-.1091	1.6338	.1216
Iceland	ISL	35200052	35203698	1	.742021508506159	.0526991148152093	-.00791854364340752	.0526914052202604	-.0202031072353628	.150946880428424	.176468078197136	.0953717623618334
Iceland	ISL	35200052	35203920	1	1.2347	1.3403	-.6116	-.7005	-.5469	-1.6678	-.6852	-.4607
Iceland	ISL	35200052	35202710	1	-.5373	-1.1429	-.7902	-.2266	-.4718	-.1999	-.6852	-.1563
Iceland	ISL	35200052	35203592	1	.7273	-.103	.0226	-.2266	-.104	-.121	.5755	-.4607
Iceland	ISL	35200052	35201332	1	.3016	-2.9627	-2.664	-2.6893	-.3531	-.3317	-2.1355	-2.4607
Iceland	ISL	35200052	35202388	1	.4293	.3875	.0226	.3351	-.2138	.3892	.1701	.1216
Iceland	ISL	35200052	35201987	1	1.4712	1.1132	.1386	-.0701	-.6155	-.8849	.0256	-.0625
Iceland	ISL	35200052	35201286	1	-.249	-.4203	.0226	-.5315	-.3109	-.2942	-.1722	-.1563
Iceland	ISL	35200052	35200532	1	.4214	-.0862	-.227	.4502	.1968	.1124	.3482	.1216
Iceland	ISL	35200052	35200615	1	.1258	.2785	-.2737	.8133	-.1004	1.036	.7578	-.4914
Iceland	ISL	35200052	35202934	1	1.3661	.0502	.5347	-.1012	-.683	.1976	.2163	.6361
Iceland	ISL	35200052	35202246	1	1.2275	.1997	.5347	-.1003	-.1632	.4041	.5755	1.0448
Iceland	ISL	35200052	35202350	1	1.9111	.6348	.3591	-.8245	-.3883	-1.2919	-1.0084	.6113
Iceland	ISL	35200052	35203143	1	.3926	-.8357	-.0824	-.3631	-1.4059	-1.6678	-.8686	.6113
Iceland	ISL	35200052	35203861	1	1.2932	-1.073	.5347	-2.6893	-.4775	-1.6678	.1648	.1216
Iceland	ISL	35200052	35201298	1	-.6077	-.7306	.0226	.6979	-.3459	.1221	1.1113	1.515
Iceland	ISL	35200052	35203839	1	1.745	-.269	.1386	-.6792	-.4147	-.8849	.775	.1907
Iceland	ISL	35200052	35200018	1	.9531	.9349	.310663493557658	-.2671	-.1624	-.1354	.349951110766827	.37252814281314
Iceland	ISL	35200052	35203372	1	1.1688	.3178	.3416	-.6519	.2446	-.4769	-.6852	-.2726
Iceland	ISL	35200052	35202631	1	1.4253	-.7221	-.3802	-1.1401	-.2734	-.7793	-.2821	.6905
Iceland	ISL	35200052	35200093	1	-.2296	-.2662	-.227	.0839	-.3453	-.5037	-.3876	-.3297
Iceland	ISL	35200052	35200057	1	.7231	-.2662	.0226	-.3421	-.1964	-.2574	-.1722	-.959
Iceland	ISL	35200052	35201251	1	.9302	.3727	.3416	-.0223	-.2697	-.0779	.1701	-.5265
Iceland	ISL	35200052	35202511	1	1.4545	.9454	.917	-.1505	-.018	-.8849	-.5974	.1216
Iceland	ISL	35200052	35202229	1	-.0858	-.4203	.0226	-.7579	-.0934	-.8768	-.2821	.1216
Iceland	ISL	35200052	35201581	1	.7771	-.0862	-.7638	.102	-.6847	-1.5939	.5755	-1.1811
Iceland	ISL	35200052	35200660	0	.742021508506159	.0526991148152093	-.00791854364340752	.0526914052202604	-.0202031072353628	.150946880428424	.176468078197136	.0953717623618334
Iceland	ISL	35200052	35200552	0	1.0363	-.9796	-.8154	-.5517	-.8831	-1.6678	-.65685582500875	-1.1252
Iceland	ISL	35200052	35203188	0	1.5786	-.0862	-.5034	-.6839	-.3405	-.4657	.3415	.1216
Iceland	ISL	35200052	35200954	0	-.2007	-.2479	-1.1926	-.5249	-.2087	-.801	.5755	-.2503
Iceland	ISL	35200052	35201548	0	.7026	.7608	-1.3943	-.6441	-.2608	.2176	-1.7719	-1.3017
Iceland	ISL	35200052	35200102	0	1.2975	-.3611	-2.664	-1.7891	.0362	-1.6678	-1.305	.172
Iceland	ISL	35200052	35203738	0	.742021508506159	.0526991148152093	-.00791854364340752	.0526914052202604	-.0202031072353628	.150946880428424	.176468078197136	.0953717623618334
Iceland	ISL	35200052	35201599	0	1.6223	-.0862	1.9359	1.0707	-3.7095	-1.6678	.5755	.1216
Iceland	ISL	35200052	35200575	0	.3114	-.4488	-1.263	.0324	-.1058	-.2408	-.2668	.1216
Iceland	ISL	35200052	35203942	0	.742021508506159	.0526991148152093	-.00791854364340752	.0526914052202604	-.0202031072353628	.150946880428424	.176468078197136	.0953717623618334
Iceland	ISL	35200052	35202325	0	.6203	-.4488	-.227	.0027	-.0164	-.7433	.5755	.1216
Iceland	ISL	35200052	35202183	0	1.4547	1.0919	1.9359	-.3183	1.0144	-1.6678	.5755	2.0955
Iceland	ISL	35200052	35203344	0	1.2574	.7308	.4173	-.1561	.2539	-.8849	1.1375	.4994
Iceland	ISL	35200052	35203387	0	1.249	2.6352	1.9359	-.9547	.8779	-1.6678	2.4277	2.0955
Iceland	ISL	35200052	35203883	0	.7415	-.0862	.0226	.1053	-.0741	.4394	1.2262	2.0955
Iceland	ISL	35200052	35203399	0	1.0515	.226239459974554	.145263913341559	.6369	.2952	.498914557835034	.371618904169527	.263829891081472
Iceland	ISL	35200052	35203623	0	1.0183	-.4314	-.0587	-.9438	.0072	-1.2919	.1693	-.7108
Iceland	ISL	35200052	35200055	0	.1363	-.0219	.0226	-.2978	.0642	-1.6678	-.0857	.1216
Iceland	ISL	35200052	35201802	0	1.0456	-2.9627	-2.664	-2.6893	-.2164	-.0625	-2.1355	-2.5027
Iceland	ISL	35200052	35201404	0	.0667	-.00444301684036421	-.0577677216683836	.00161794349649597	-.063491670371438	.100074346131848	.134933974208018	-.00471150281973075
Iceland	ISL	35200052	35204021	0	.742021508506159	.0526991148152093	-.00791854364340752	.0526914052202604	-.0202031072353628	.150946880428424	.176468078197136	.0953717623618334
Iceland	ISL	35200052	35201845	0	.8801	.4012	.0226	-.7708	.4757	-.8768	.5755	2.0955
Iceland	ISL	35200052	35203093	0	.5253	-.2509	-.227	-.1287	-.4833	-.2065	-.5978	-1.023
Iceland	ISL	35200052	35202316	0	.4892	.6424	.0226	-.5562	-.4763	-1.6678	.0221	-.7317
Iceland	ISL	35200052	35203645	0	.8046	-.4488	.0226	.203722131737042	.3728	.4768	-.8768	2.0955
Iceland	ISL	35200052	35201658	0	1.1757	-.5847	-.4806	.4867	.6829	-1.2919	.5755	.1216
Iceland	ISL	35200052	35203544	0	.1196	-1.3345	-.2133	.6203	-3.7095	.9157	-.2004	-.7507
Iceland	ISL	35200052	35202035	0	.2716	-.3631	-1.762	-2.6893	.3189	-.7946	-1.2783	-1.5298
Iceland	ISL	35200052	35201768	0	.9627	1.3697	1.4967	.2621	.5623	-.8849	2.4277	2.0955
Iceland	ISL	35200052	35200938	0	.6613	.1997	.5347	-1.0772	.0967	-.4384	.7198	2.0955
Iceland	ISL	35200052	35200796	0	1.241	-.0862	.0226	.1053	-.9291	.3456	.5755	.1216
Iceland	ISL	35200052	35201500	0	1.3681	-.0862	1.2867	-.1093	.5192	.4381	1.5037	.1216
Iceland	ISL	35200052	35200570	0	.5297	-.4314	.0226	-.3909	-.5308	-1.6678	.5755	.1216
Iceland	ISL	35200052	35201820	0	1.1145	1.3697	.9192	-.9341	1.2697	-.2858	.8038	2.0955
Iceland	ISL	35200052	35201588	0	1.148	-.2662	1.4967	.1454	.379	-.5676	.3768	2.0955
Iceland	ISL	35200052	35200607	0	-.7869	-1.1992	-.7375	.7946	.413	.2595	.1472	-.7887
Iceland	ISL	35200052	35200706	0	1.0484	.4349	1.2867	-.9998	-.0462	-1.6678	.0405	.7566
Iceland	ISL	35200052	35202047	0	1.2399	.2607	.9705	-.6447	-.6379	-.8849	-.3876	1.1232
Iceland	ISL	35200053	35200218	1	.2782	.4012	-.227	.1207	.1018	-.2578	.5755	1.515
Iceland	ISL	35200053	35202389	1	-.0605	-.269	.5347	.6602	.4045	.8359	.9863	.839
Iceland	ISL	35200053	35202677	1	1.331	-.847	-1.4242	1.3364	.4261	.6543	-.5832	-1.5767
Iceland	ISL	35200053	35202774	1	1.2819	-.2662	.0226	1.6801	1.1194	2.5283	1.1217	2.0955
Iceland	ISL	35200053	35201265	1	1.6749	.3266	.6407	.1957	-.0787	.5247	.474808892480033	.575344079373062
Iceland	ISL	35200053	35202652	0	1.4726	-.0862	.0226	.8263	.1395	.088	.5755	.1216
Iceland	ISL	35200053	35202702	0	.8945	-.7162	.0226	.6292	-.3729	.6479	-.6852	-.222
Iceland	ISL	35200053	35200749	0	1.8949	1.1132	1.4967	1.1807	1.4993	1.1515	1.2223	2.0955
Iceland	ISL	35200054	35202814	1	-.1904	.0634	.0226	.2342	-.4069	.2242	-1.0753	.1216
Iceland	ISL	35200054	35203448	1	1.1623	-.0862	.0226	.4493	-.4219	-.5309	.5755	.1216
Iceland	ISL	35200054	35202573	1	.3335	1.7671	1.4967	.8602	.4431	.9348	.5755	.1216
Iceland	ISL	35200054	35201360	1	.981	-.269	.0226	-.0429	.5131	.3402	.5755	-.4607
Iceland	ISL	35200054	35202968	1	1.5734	2.6352	1.9359	1.7041	.4807	3.6292	2.4277	2.0955
Iceland	ISL	35200054	35202832	1	.428	-.2662	.4173	.6723	.4718	.9122	1.3656	.4777
Iceland	ISL	35200054	35202153	1	-.1615	2.6352	.0226	.2781	.1671	.8301	.611870369801355	-.0136
Iceland	ISL	35200054	35200860	1	.2218	-.2662	.0226	.5126	-.1345	.5391	-.3907	.1216
Iceland	ISL	35200054	35203756	1	.215	.0308	-.5836	-.1322	-.4493	.1362	.1648	-.1563
Iceland	ISL	35200054	35203474	1	1.4229	2.6352	.6825	.0831	.6284	.8373	-.176	.4994
Iceland	ISL	35200054	35202104	1	.2589	1.7162	1.2867	-1.0045	-.1363	-.15	-.6852	-.1865
Iceland	ISL	35200054	35201019	1	1.3171	.3875	-.7638	.5536	.7468	.7702	-.4771	.1216
Iceland	ISL	35200054	35201344	0	-.3863	-.0862	.0226	1.6572	2.2595	3.6292	1.1375	.1216
Iceland	ISL	35200054	35200042	0	.5093	-.983	.0226	.0943	-.3492	.3105	-.2673	.1216
Iceland	ISL	35200054	35200574	0	.3368	-1.0212	-.227	.3827	.7593	.3502	.1922	.5776
Iceland	ISL	35200054	35200649	0	.7539	-.8419	1.2341	.4626	-.032	.6087	.1701	2.0955
Iceland	ISL	35200054	35203351	0	.9679	1.7671	1.9359	-.732	.4524	.4019	.9095	2.0955
Iceland	ISL	35200054	35203165	0	-.1796	-.4488	-1.6896	.2475	-.0066	.3073	-.5924	-1.9384
Iceland	ISL	35200054	35202510	0	.0397	2.6352	.0226	2.3421	-.208	2.8994	2.4277	2.0955
Iceland	ISL	35200054	35201295	0	.5667	1.0508	1.9359	-.1659	-.6614	.4988	-.1975	2.0955
Iceland	ISL	35200054	35202903	0	.8444	1.3403	1.9359	1.9287	2.0925	1.1065	2.4277	2.0955
Iceland	ISL	35200054	35203176	0	.6802	-.0862	.0226	.7011	.4652	.7593	.5755	.1216
Iceland	ISL	35200054	35200418	0	-.8966	-.2662	-.227	-1.2335	-.1882	-.2979	.0444	-.5305
Iceland	ISL	35200054	35201170	0	.9513	-.2662	-.4806	.6263	.1704	.7261	.8038	.1216
Iceland	ISL	35200054	35202923	0	1.3186	-.809	-.3802	.2636	.1502	.2804	.5755	.1216
Iceland	ISL	35200054	35200347	0	.8751	-.809	-.5034	-.0482	-.2553	.4948	-.5832	.4777
Iceland	ISL	35200056	35201571	1	.768	-.0862	-.227	-.2453	.1744	.4253	.5755	.1216
Iceland	ISL	35200056	35202206	1	1.8948	-.7221	-.227	-.2193	-1.5701	.0848	.0221	-.6491
Iceland	ISL	35200056	35203696	1	1.3429	-.6169	-.4923	-.1806	-.4348	-.1968	-.100932471943372	.0881
Iceland	ISL	35200056	35203477	1	.1981	2.6352	-.1627	.6014	.1026	1.0823	2.4277	-.8307
Iceland	ISL	35200056	35200294	1	1.8757	-1.3515	-2.664	-1.668	-1.3924	-1.6678	-2.1355	-1.6492
Iceland	ISL	35200056	35200520	1	1.4698	-1.0394	-.8873	-1.3001	-1.1443	-.2406	-1.0606	-.691525310709447
Iceland	ISL	35200056	35201215	1	.4337	-.4314	1.0929	-1.102	-1.5697	-.526	-.4948	.1216
Iceland	ISL	35200056	35201414	1	1.4144	-.4314	-.227	.2679	.2464	.4291	.9685	.1216
Iceland	ISL	35200056	35203906	1	-.0888	-1.3142	-1.0595	-.427	-.3365	-1.6678	-.2581	-1.0101
Iceland	ISL	35200056	35203431	1	.7367	.468	1.1355	-1.2166	-1.2516	-.0699	1.8085	2.0955
Iceland	ISL	35200056	35201689	1	1.4026	.3926	-.227	.0143	.2261	.1243	.0559	.7374
Iceland	ISL	35200056	35200502	1	1.1314	-.4314	.0226	3.6039	.9126	.3705	.5755	.1216
Iceland	ISL	35200056	35200905	1	1.1783	-2.9627	-1.2182	-.665	-.2518	-.2644	-1.036	-2.5027
Iceland	ISL	35200056	35201354	1	1.175	-.59	-.227	.1598	-.2888	-.0255	-.2821	.1216
Iceland	ISL	35200056	35203226	1	.3232	-.59	.0226	.6775	-.1404	.4136	.5755	.1216
Iceland	ISL	35200056	35204189	1	-.6366	.0789	-1.0611	.262050329099834	.2128	.3887	.1693	-2.5027
Iceland	ISL	35200056	35202018	1	1.1773	-.0862	-.227	.6051	-.4546	.4574	1.2568	.1216
Iceland	ISL	35200056	35202441	1	1.1858	-.4314	-.8627	-.0233	-.5931	-.1815	.1693	-.5251
Iceland	ISL	35200056	35202994	1	1.9298	1.7671	1.9359	.3771	1.0654	.9481	2.4277	2.0955
Iceland	ISL	35200056	35204060	1	1.3285	.134	1.4967	-.5456	-.3617	-.1968	-.6852	.9097
Iceland	ISL	35200056	35203460	1	1.02	-.59	-1.0611	-.2516	-.8647	-.8849	-.4948	-.4607
Iceland	ISL	35200056	35202221	1	1.2301	.3289	.8348	.3394	.2515	.3656	.1701	.1216
Iceland	ISL	35200056	35203610	1	1.1063	-1.0281	-.7445	.6881	.5983	.1544	1.8077	-.8443
Iceland	ISL	35200056	35202278	1	.8264	-.0323	-.5034	.3847	.8555	.6747	-.0553	.1216
Iceland	ISL	35200056	35202476	1	.742021508506159	.0526991148152093	-.00791854364340752	.0526914052202604	-.0202031072353628	.150946880428424	.176468078197136	.0953717623618334
Iceland	ISL	35200056	35202187	1	-.3708	.2607	-.5034	-.5409	.5048	-.1414	.3482	-.1563
Iceland	ISL	35200056	35202909	1	1.2495	-.1058	.9726	-.3995	-.2261	.3729	-.5974	.4434
Iceland	ISL	35200056	35202201	1	1.4556	-1.5137	.9726	-1.0068	-1.1414	-.4795	-1.2106	-.8578
Iceland	ISL	35200056	35201262	1	1.5226	-.2662	.0226	.7634	.2927	.5913	-1.2871	-1.0296
Iceland	ISL	35200056	35203039	1	1.2634	-.59	-1.161	.2657	-.5037	.7482	-.8686	-1.0454
Iceland	ISL	35200056	35200159	1	1.1197	-.4314	.0226	.0247	-.4145	.175	.3199	-.5305
Iceland	ISL	35200056	35203006	1	.5765	-.2662	-.0587	-.0438	-.5397	.0918	.0256	-.1563
Iceland	ISL	35200056	35204279	1	.9689	2.6352	1.1048528948454	.7113	.1907	.6475	1.07443878518153	1.06035810459236
Iceland	ISL	35200056	35200984	1	1.4331	.5128	.6825	.5331	.0708	.5456	.9677	2.0955
Iceland	ISL	35200056	35200508	1	.742021508506159	.0526991148152093	-.00791854364340752	.0526914052202604	-.0202031072353628	.150946880428424	.176468078197136	.0953717623618334
Iceland	ISL	35200056	35201505	1	.742021508506159	.0526991148152093	-.00791854364340752	.0526914052202604	-.0202031072353628	.150946880428424	.176468078197136	.0953717623618334
Iceland	ISL	35200056	35202384	1	1.9333	-.0640030020202941	-.0921797655223033	-.029	-.4474	.1878	.0958033187115884	.104752641421515
Iceland	ISL	35200056	35201748	1	1.2379	.9166	-.7638	.0256	-.6228	.3095	-.0987	-.3297
Iceland	ISL	35200056	35202628	1	1.2314	.0941077325448665	.0282051622311969	.0897023005329725	.0111663833844894	.187812171669625	.206566182433005	.167898102366426
Iceland	ISL	35200056	35203267	1	1.1097	.64	-.227	-.8414	-.254	.2738	-.5798	.2286
Iceland	ISL	35200056	35201482	1	1.7213	-.9443	-.227	-.4162	-.7782	-.0779	.5755	.1216
Iceland	ISL	35200056	35203571	1	1.0326	-.0862	-.227	.3282	-.254	.3614	-.1722	.1216
Iceland	ISL	35200056	35202533	1	.742021508506159	.0526991148152093	-.00791854364340752	.0526914052202604	-.0202031072353628	.150946880428424	.176468078197136	.0953717623618334
Iceland	ISL	35200056	35202199	1	.5966	-1.1792	-.6789	-2.6893	-.0253	-.7368	-2.1355	.833
Iceland	ISL	35200056	35202349	1	1.3557	.2718	.0226	-.1222	-1.1032	.4906	-.4948	-.1563
Iceland	ISL	35200056	35202486	1	.9517	2.6352	1.9359	-1.2502	-.8641	-.006	2.4277	2.0955
Iceland	ISL	35200056	35201033	1	1.7235	-.59	.6755	-.1471	-.4619	.113	-.0553	2.0955
Iceland	ISL	35200056	35200405	1	1.8717	-.1167	-.227	-.225	-.4233	-.3646	.5755	-.2778
Iceland	ISL	35200056	35203789	1	.742021508506159	.0526991148152093	-.00791854364340752	.0526914052202604	-.0202031072353628	.150946880428424	.176468078197136	.0953717623618334
Iceland	ISL	35200056	35201874	1	-.821	.1852	.0226	.7113	-.0064	1.0062	.5755	.1216
Iceland	ISL	35200056	35202529	1	1.4532	1.7162	1.1355	-.0895	-.0174	.5837	-.4978	2.0955
Iceland	ISL	35200056	35202742	1	1.2781	.1245	-.227	.1643	.3103	.3157	-.0626693092391973	-1.044
Iceland	ISL	35200056	35200044	1	.854	.6492	1.2867	-.6203	-1.6788	-.5309	-.1722	.1216
Iceland	ISL	35200056	35203408	1	1.2954	-.1167	-.5907	.7113	.5047	.6169	.3482	-.5305
Iceland	ISL	35200056	35200075	1	.6488	.792	.0226	.1762	-.0066	.0909	.0221	.1216
Iceland	ISL	35200056	35200862	1	1.4026	-.7162	-.227	-.3197	-1.2837	-1.6678	-.1972	.1216
Iceland	ISL	35200056	35202950	1	1.3884	-.2662	-.7638	-.0501	-.273	.0165	.5755	-.2503
Iceland	ISL	35200056	35204124	1	1.5169	.1245	-.7902	.4721	-.0865	.2595	-.3907	.1216
Iceland	ISL	35200056	35200071	1	1.5641	.1882	1.2867	-.2904	.0419	-1.2919	-.2704	.3347
Iceland	ISL	35200056	35201815	1	1.5649	2.6352	.6825	.2824	.5316	.9344	.3482	.1216
Iceland	ISL	35200056	35204292	1	1.0379	-.4314	-.227	-.1182	-.3273	.3104	.5755	-.5475
Iceland	ISL	35200056	35200028	1	1.1934	-.59	-1.6079	.1516	-.7355	-.0468	.1701	-1.7277
Iceland	ISL	35200056	35203821	1	-.7454	-.0862	-.227	-.1872	-.4337	-.0142	-.2004	.1216
Iceland	ISL	35200056	35200625	1	.45	-.0862	-.3457	-.0444	-.008	-.2229	.1701	.1216
Iceland	ISL	35200056	35201327	1	.742021508506159	.0526991148152093	-.00791854364340752	.0526914052202604	-.0202031072353628	.150946880428424	.176468078197136	.0953717623618334
Iceland	ISL	35200056	35202580	1	1.2883	-.6727	-.227	-1.2296	-.3188	-.7433	-.2852	.1216
Iceland	ISL	35200056	35200322	1	.802	.3875	.0226	-.6984	-.6457	-.3646	-.4948	-1.1395
Iceland	ISL	35200056	35203807	0	1.2005	-.6759	-.7902	-.4456	-.4331	.2176	-.9362	2.0955
Iceland	ISL	35200056	35202287	0	-1.713	-.7985	-.4582	.087	-.0853	1.08	-1.1229	-.9958
Iceland	ISL	35200056	35201111	0	.7886	-1.0658	-1.1861	.1485	.0148	1.5721	-.216	-.8279
Iceland	ISL	35200056	35200967	0	.3048	-.5874	-.691	-.9402	-1.2456	-.8849	-.1727	-1.1405
Iceland	ISL	35200056	35200514	0	1.3339	.7307	.0226	.0562	-.2599	-.8768	.5755	.1216
Iceland	ISL	35200056	35201519	0	1.7269	-.7221	-.3802	.5088	.1645	.2804	.5755	.1216
Iceland	ISL	35200056	35201601	0	1.4867	.4659	-.6587	-.0905	.9227	.0859	-.7899	1.1232
Iceland	ISL	35200056	35202152	0	.7481	.9454	.7162	-.0045	.2284	-.0589	.3482	.5362
Iceland	ISL	35200056	35202679	0	1.4438	.521683098199792	.545707507415308	-.0823	.5097	.227237101421479	.592074599158729	1.1508
Iceland	ISL	35200056	35202339	0	1.2692	.1852	-.227	-.4431	.549	.3274	.5755	-1.1405
Iceland	ISL	35200056	35202446	0	1.4684	-1.3452	-1.1926	.1053	.3844	.4394	-.6852	-1.1252
Iceland	ISL	35200056	35200836	0	1.4901	-.0862	-1.1926	.8669	-.0408	1.0062	-.6852	-1.1252
Iceland	ISL	35200056	35201031	0	1.4132	-.0384	.5462	-.6165	-.224	-.1968	-.13488335382112	-1.264
Iceland	ISL	35200056	35204064	0	.742021508506159	.0526991148152093	-.00791854364340752	.0526914052202604	-.0202031072353628	.150946880428424	.176468078197136	.0953717623618334
Iceland	ISL	35200056	35201152	0	1.5451	.9349	1.9359	-.2584	-.8377	-1.6678	.1701	.1216
Iceland	ISL	35200056	35200211	0	1.6188	-.2662	-.227	-.6184	-.3246	-.2858	-.4771	.1216
Iceland	ISL	35200056	35200012	0	1.0656	-.0219	-.227	.0685	.2186	.5135	-.4918	.7566
Iceland	ISL	35200056	35203286	0	1.4269	.3837	-.5034	-.3807	-.0699	-.2229	.3473	-.2995
Iceland	ISL	35200056	35201429	0	1.5597	.121886740893086	.0524387827207928	.114531092852948	.0322106343058176	.212543285367618	.226757522658181	.216552462615945
Iceland	ISL	35200056	35202490	0	1.5703	-.0862	1.9359	-.5319	-.1622	.0419	-.6852	-.946
Iceland	ISL	35200056	35201250	0	1.8324	.144961171525311	.0725682627924127	.1351549480636	.0496908878125073	.233086004543502	.24352931211723	.256966852016018
Iceland	ISL	35200056	35201742	0	.742021508506159	.0526991148152093	-.00791854364340752	.0526914052202604	-.0202031072353628	.150946880428424	.176468078197136	.0953717623618334
Iceland	ISL	35200056	35204017	0	1.6409	.6464	.8571	-1.0059	-.9815	-.6274	.5755	.1216
Iceland	ISL	35200056	35203279	0	1.2297	.3961	-.3827	-.2504	.7699	.1134	.075	.1216
Iceland	ISL	35200056	35201191	0	1.4602	1.1132	1.9359	.7113	1.019	.4168	.3707	2.0955
Iceland	ISL	35200056	35201945	0	.8903	2.6352	1.9359	3.5161	4.8357	3.6292	2.4277	2.0955
Iceland	ISL	35200056	35200716	0	1.1495	.2607	.0226	-.5711	-.0361	.0299	.075	2.0955
Iceland	ISL	35200056	35203389	0	.2941	.0147983675592249	-.0409820826207622	.0188158337601645	-.0489151773482579	.117204578403927	.148919690830635	.0289893851508471
Iceland	ISL	35200056	35201011	0	.742021508506159	.0526991148152093	-.00791854364340752	.0526914052202604	-.0202031072353628	.150946880428424	.176468078197136	.0953717623618334
Iceland	ISL	35200056	35200029	0	1.0456	.1371	.9192	1.1406	.1857	1.4385	-.5828	2.0955
Iceland	ISL	35200056	35200545	0	.742021508506159	.0526991148152093	-.00791854364340752	.0526914052202604	-.0202031072353628	.150946880428424	.176468078197136	.0953717623618334
Iceland	ISL	35200056	35201163	0	.742021508506159	.0526991148152093	-.00791854364340752	.0526914052202604	-.0202031072353628	.150946880428424	.176468078197136	.0953717623618334
Iceland	ISL	35200056	35201232	0	1.4692	.114229109898527	.0457584822203103	.107686725795507	.0264095234060912	.205725844643681	.22119152725648	.203140279848411
Iceland	ISL	35200056	35200123	0	1.8958	-2.9627	-.3827	.2837	-.2701	-.5309	.5755	.1216
Iceland	ISL	35200056	35201883	0	.742021508506159	.0526991148152093	-.00791854364340752	.0526914052202604	-.0202031072353628	.150946880428424	.176468078197136	.0953717623618334
Iceland	ISL	35200056	35203248	0	1.4048	-.7221	-.8627	.1285	.0329	.1531	-.3912	-.1563
Iceland	ISL	35200056	35200661	0	.742021508506159	.0526991148152093	-.00791854364340752	.0526914052202604	-.0202031072353628	.150946880428424	.176468078197136	.0953717623618334
Iceland	ISL	35200056	35203589	0	1.2425	.1945	1.0929	.2716	.5134	.4087	1.2262	2.0955
Iceland	ISL	35200056	35200108	0	1.2274	.9061	1.4967	-.2915	.5767	.5037	2.4277	1.0177
Iceland	ISL	35200056	35202190	0	1.4844	-.2662	-.227	-1.1324	-.8154	-.801	.9628	.4777
Iceland	ISL	35200056	35203854	0	1.178	-.0862	.0226	3.6039	.9896	3.6292	.5755	.1216
Iceland	ISL	35200056	35202301	0	1.5487	-.4136	-.444225894716303	-.3838	-1.0796	-1.6678	-.328189905900544	-.28169291045122
Iceland	ISL	35200056	35201248	0	1.0914	-.0862	.0226	-.2989	-.8425	.6979	.5755	-.1563
Iceland	ISL	35200056	35203478	0	.8394	-.5743	-1.7997	-2.2824	-1.1218	-.8849	-.6454	-1.1252
Iceland	ISL	35200056	35203820	0	1.2708	-1.3452	1.9359	-2.5867	.2132	-1.07322638679939	-.6852	2.0955
Iceland	ISL	35200056	35203107	0	.7714	.0551849672686528	-.00574995633479177	.0549132525062023	-.0183199261610817	.153159986774478	.178274935087342	.0997256816695665
Iceland	ISL	35200056	35203896	0	1.2134	.1852	.0226	-.4314	-.5033	-.0316	-.3912	-.4607
Iceland	ISL	35200056	35200332	0	.6017	.417777672018205	.288613354483221	.443034593453522	.8046	.485410410715316	.467194178084378	.372932466898253
Iceland	ISL	35200056	35202250	0	1.2936	-.0862	.0226	.7113	-.0408	1.0062	.5755	.1216
Iceland	ISL	35200056	35201114	0	-.3279	-.4203	-.5907	-.0434	.5441	.0851	.5755	.1216
Iceland	ISL	35200056	35201703	0	1.2117	.0924408228145591	.0267509973708709	.0882124217370434	.00990360012786385	.186328154186072	.205354579014071	.164978544349625
Iceland	ISL	35200056	35204295	0	1.227	-.818484913094142	-1.26592224815403	-.266304364991748	-.61404918417014	-.178818301719023	-.853779494886495	-2.5027
Iceland	ISL	35200056	35200652	0	1.08	1.1132	1.9359	-.4951	.4577	-.0162	-.204	2.0955
Iceland	ISL	35200056	35204250	0	1.5475	-1.3869	-.2737	-2.6893	-.2417	3.6292	-.6852	.1216
Iceland	ISL	35200056	35202147	0	1.4168	-1.7372	-1.1926	1.2836	.062	-.3367	-.6852	-1.1252
Iceland	ISL	35200056	35203790	0	-.6262	.0341	.8094	.0028	.1604	.3961	.460073516464328	.447510044640078
Iceland	ISL	35200056	35203973	0	1.7329	-.4314	.4907	-.7419	-.4151	.2395	-.5832	2.0955
Iceland	ISL	35200056	35202659	0	1.5458	-.4314	.0226	.0786	-.2272	-1.6678	.5755	.1216
Iceland	ISL	35200056	35201352	0	.053	-.0862	-.8627	-.6069	.0072	.0184	-.3912	-1.453
Iceland	ISL	35200056	35201721	0	1.7464	-1.7372	-1.3514	.1053	-.1659	-.526	-.5001	-1.7277
Iceland	ISL	35200056	35203633	0	1.0341	-1.1117	.0226	.0979	-.4782	-.1022	-1.305	1.0448
Iceland	ISL	35200056	35202386	0	.742021508506159	.0526991148152093	-.00791854364340752	.0526914052202604	-.0202031072353628	.150946880428424	.176468078197136	.0953717623618334
Iceland	ISL	35200056	35200419	0	1.4834	-.4314	.0226	.1265	-.494	-.2858	.1922	-.1563
Iceland	ISL	35200056	35201934	0	1.7255	1.4003	1.9359	1.1521	.8561	.4275	.5755	-.7816
Iceland	ISL	35200056	35203285	0	1.4977	-.0862	.0226	-.0624	.1417	.4391	-.0551	-.6544
Iceland	ISL	35200056	35202472	0	.742021508506159	.0526991148152093	-.00791854364340752	.0526914052202604	-.0202031072353628	.150946880428424	.176468078197136	.0953717623618334
Iceland	ISL	35200056	35201050	0	2.3107	.185432385941861	.107874204553527	.171327995174914	.0803502396726086	.269116743750782	.272946059085557	.327851349449296
Iceland	ISL	35200056	35200537	0	1.0438	.0782340134887411	.014357379094285	.0755144192072723	-.000858902856269585	.173680106699343	.195028273732904	.140095610795272
Iceland	ISL	35200056	35203749	0	1.3736	-.3531	.0226	1.0002	.0298	1.1313	-.3004	-.8198
Iceland	ISL	35200056	35200193	0	.7996	.120191149908405	.0473128337795095	.123653558979101	.122	.212602118328894	.229739016758228	.153468568265175
Iceland	ISL	35200056	35203124	0	.5934	.156266347739528	.0814966195860061	.3921	.2101	.352726306427325	.292777815462774	.168624163809298
Iceland	ISL	35200056	35203929	0	1.6201	.0502	.917	-.3521	-.4081	-.153	-.6707	2.0955
Iceland	ISL	35200056	35202260	0	.437	.2577	-1.1657	.4221	.8024	.2206	-.5832	-.2726
Iceland	ISL	35200056	35200617	0	1.5083	.1125	.0226	-.2131	.3151	-.052	.9296	.1216
Iceland	ISL	35200057	35204043	1	.9465	-.5743	-.7902	-.6123	-.5415	-.1117	-2.1355	-2.5027
Iceland	ISL	35200057	35202046	1	.6827	-.4516	-1.3074	-.1347	.0121	.0907	-1.0906	-.9101
Iceland	ISL	35200057	35201385	1	.101	-.438	-.227	-.0522	-.1094	-.0961	.5755	.1216
Iceland	ISL	35200057	35202800	1	1.0459	.4435	.0226	-.0937	.039	.368	-.0553	.1216
Iceland	ISL	35200057	35204237	1	-.8039	-1.308	1.9359	-2.6893	-1.1256	-1.6678	-.0341	2.0955
Iceland	ISL	35200057	35203168	1	.5501	-1.1493	-1.4197	.4892	.578	.4551	.3256	-.5861
Iceland	ISL	35200057	35201459	1	.9633	-.59	-.227	.7404	.1288	.04	.1701	-.8443
Iceland	ISL	35200057	35202777	1	.0177	.9484	-.4338	-.2902	.2488	.3438	-.5974	.1959
Iceland	ISL	35200057	35201848	1	.664	-.2662	.8571	-.3684	-.3794	.1925	-.0553	.1216
Iceland	ISL	35200057	35204010	1	.0877	-.0862	.0226	.1601	.5333	.6262	.5755	.1339
Iceland	ISL	35200057	35201495	1	.1398	-.1167	.6465	-.5956	-.787	-1.6678	-.5798	-.222
Iceland	ISL	35200057	35200978	1	1.3148	.2554	.0226	-.4355	-.1155	.2144	.1648	.1216
Iceland	ISL	35200057	35201665	1	1.3679	1.4003	.6407	-.8913	-.5563	-.5842	1.6338	1.3857
Iceland	ISL	35200057	35204257	1	1.346	-.2479	.0226	-1.0059	-.0966	-1.6678	.3482	.1216
Iceland	ISL	35200057	35201796	1	1.3414	1.3403	1.4967	-2.6893	-.2044	-.2544	.7208	2.0955
Iceland	ISL	35200057	35202398	1	1.2713	-.0862	-.7902	-.0082	-.205	.2077	.1648	-.5305
Iceland	ISL	35200057	35200874	1	-.2633	.7665	-.227	.6625	-.4799	.7584	-.1972	-.9299
Iceland	ISL	35200057	35201274	0	1.0619	.9349	.478470705992111	.0347	.7542	.1735	.538719740810791	.567381096361247
Iceland	ISL	35200057	35200445	0	1.1803	-.59	.0226	-1.0059	-.1701	-.0152	-.0823	-.2503
Iceland	ISL	35200057	35203151	0	1.2237	1.1132	1.2867	-.27	-.5625	-.8768	2.4277	2.0955
Iceland	ISL	35200057	35203326	0	1.7531	-.0862	.5833	.4758	-.3876	.4779	-.2852	.1216
Iceland	ISL	35200057	35201853	0	.5894	.5266	-.3802	-.4985	.3038	.1774	-.3763	-.2503
Iceland	ISL	35200057	35200391	0	.899909853816628	-.751862239710225	-2.5849	.114030299293752	-.1293	.4394	-.309	2.0955
Iceland	ISL	35200057	35203786	0	1.4742	-.0862	-.3802	1.2836	.546141732883759	1.5721	.5755	.1216
Iceland	ISL	35200057	35203367	0	1.1797	-.4488	-.8946	-.4112	-.8975	-.4795	.075	.1216
Iceland	ISL	35200057	35201938	0	.5276	.4012	1.4967	-.6927	.3772	-.526	.5755	1.0448
Iceland	ISL	35200057	35200381	0	.3315	-.2662	.0226	.493	.1651	.7848	.3473	-1.1252
Iceland	ISL	35200057	35202473	0	1.4022	-.7221	-.4246	-.6081	-.8032	-.3164	-.6658	.1216
Iceland	ISL	35200057	35203071	0	1.1116	1.7671	1.2867	.1053	.5594	.2793	2.4277	2.0955
Iceland	ISL	35200057	35201642	0	.3333	1.1132	1.4967	-.2505	1.0328	.2109	1.2607	2.0955
Iceland	ISL	35200057	35204130	0	1.223	.6464	.8038	-.2949	.3488	.1182	1.5037	.1216
Iceland	ISL	35200057	35202619	0	-.3946	-.0434757812358368	-.0918188003520588	-.0332694214051324	-.0930613107918118	.0653242311489537	.106562773337248	-.0730765847055159
Iceland	ISL	35200057	35203024	0	-.1197	1.3403	1.1355	-.6104	1.0447	-.7368	-.6852	2.0955
Iceland	ISL	35200057	35203828	0	.6706	.802	1.4967	-1.1172	-.484	-1.2919	.318077647113163	.1216
Iceland	ISL	35200057	35202953	0	1.1946	1.0663	-.3827	3.6039	.9775	2.299	.5755	2.0955
Iceland	ISL	35200057	35200126	0	.7525	-1.2115	-1.0611	-1.0539	-.9991	-.4657	-1.1937	-.7496
Iceland	ISL	35200057	35200439	0	.4386	-.0862	-.227	.0162	.7684	.4084	.5755	-.6959
Iceland	ISL	35200057	35201078	0	.3996	-.4314	-.7638	-.4201	-.6489	-.0321	.1648	-.4607
Iceland	ISL	35200057	35200980	0	-.1175	-.59	-.7638	-.6384	-.1043	-.8849	-.2008	-.3297
Iceland	ISL	35200057	35202586	0	.7773	-.0862	.0226	.582	2.2837	2.5705	.5755	.1216
Iceland	ISL	35200057	35201109	0	1.5701	1.3697	1.2867	-.5706	.0596	-.2306	-.1021	1.515
Iceland	ISL	35200057	35201576	0	.6853	-.5743	.0226	.2845	.1928	.3656	.159720842304321	.1216
Iceland	ISL	35200057	35202890	0	1.5794	1.7162	.0226	.414	.3612	.8644	.1693	-.2503
Iceland	ISL	35200057	35201083	0	1.0844	.5068	.1386	-.1813	-.5458	.41	1.2302	.1216
Iceland	ISL	35200058	35200799	1	.7525	-.59	.0226	-.1468	-.0299	-.0625	-.1207	-.2503
Iceland	ISL	35200058	35202072	1	.8589	-.891	-.227	-.4985	-.8406	-.8849	-1.2871	-.7685
Iceland	ISL	35200058	35201995	1	.2806	2.6352	-.227	.7113	.575	.2485	.5755	-.8443
Iceland	ISL	35200058	35203829	1	1.0156	1.3889	.1386	-.4525	-.2477	-.0441	-.0553	-.5305
Iceland	ISL	35200058	35203119	1	.3229	-1.2115	-1.1926	-.7354	-1.8338	-.4694	-.6852	-1.1252
Iceland	ISL	35200058	35201973	1	.2953	1.7162	.6825	-.3932	-.0936	.6332	-1.2871	2.0955
Iceland	ISL	35200058	35201216	1	.4422	.0789	-.7573	.9918	.6186	.8231	-.7789	-.7317
Iceland	ISL	35200058	35201637	1	1.2606	-.59	-.5836	.0072	-.1788	-.0922	-.0553	-1.7277
Iceland	ISL	35200058	35202987	1	1.1459	-.9709	-.6843	.7113	-.1602	-.8849	-.1727	-.5711
Iceland	ISL	35200058	35200201	1	-.1763	-.0862	-.7823	-2.6893	-.1238	-1.6678	-2.1355	-.943
Iceland	ISL	35200058	35200490	1	1.3793	-.2366	-.227	-.0823	-.3037	.4278	1.2115	.1216
Iceland	ISL	35200058	35204156	1	-.5302	1.7671	1.9359	-.6909	-.6326	.178	.0154	-1.5298
Iceland	ISL	35200058	35202554	1	1.3368	-.4488	.5833	.4894	-.184	-.1719	1.3471	.149
Iceland	ISL	35200058	35200515	1	-.3513	.7156	.8877	.0992	-.0763	-.5569	.3482	.7435
Iceland	ISL	35200058	35202277	1	1.2651	.00998561350515703	.0226	-.0397188126176132	-.2691	.0794578438646634	.145296374012251	.129719040936573
Iceland	ISL	35200058	35204150	1	1.1537	-1.2318	-.8958	3.6039	-3.6296	.4865	-2.1355	-2.5027
Iceland	ISL	35200058	35202730	1	1.5971	2.6352	-.7573	-.211	-.0058	-.2306	.2933	.1216
Iceland	ISL	35200058	35202219	1	.2952	-.0862	.1386	-.2105	.4417	.317	.3482	.1216
Iceland	ISL	35200058	35200471	1	.929	-.9769	.0226	-.3645	.0751	.3037	.5755	-.2503
Iceland	ISL	35200058	35200187	1	.3826	.9349	-1.2374	-.279	-.0554	.4946	.1701	-.5305
Iceland	ISL	35200058	35203784	1	-.0818	-1.3452	.0226	-.167882300107136	-.397337354263498	-.0574190664921086	-.0523997052738182	.1216
Iceland	ISL	35200058	35202089	0	.3737	1.4954	1.0108	.1079	1.2181	.0813	2.4277	.7627
Iceland	ISL	35200058	35203848	0	1.5087	.377464523560234	.331913975031369	3.6039	.4206	1.5721	.867608295129119	.448788888956814
Iceland	ISL	35200058	35201412	0	-.1725	.2516	.7059	-.0073	.0072	.2437	-.8044	.1959
Iceland	ISL	35200058	35202259	0	1.6904	-.2479	.0226	1.2836	.3421	1.5721	.5755	-.2503
Iceland	ISL	35200058	35204000	0	1.5928	.124687487698831	.0548820749480411	.11703439174357	.0343323665796402	.215036736063334	.228793262412837	.221457912887828
Iceland	ISL	35200058	35203534	0	1.2582	.5266	-.227	.2304	.2548	-.112	-.6852	-.5305
Iceland	ISL	35200058	35200424	0	.7645	.7825	1.9359	1.2836	.9397	-.0162	1.836	2.0955
Iceland	ISL	35200058	35202380	0	1.5451	1.1132	.7162	.3002	-.1741	-.1091	.9492	1.515
Iceland	ISL	35200058	35203946	0	1.2951	.631	1.9359	-.0731	-.2608	-.0486	.7803	2.0955
Iceland	ISL	35200058	35203933	0	1.4556	-.0862	-2.664	.0511	-.2336	-1.6678	-1.2624	.1216
Iceland	ISL	35200058	35201706	0	1.4458	-.2662	-.3802	.4133	.4142	.2419	1.5037	2.0955
Iceland	ISL	35200058	35202320	0	1.4667	1.1132	.7388	-.1954	1.0682	-.3646	2.4277	.1739
Iceland	ISL	35200058	35201674	0	.7692	.0666	1.9359	.4895	.2489	.5817	-.5832	.8925
Iceland	ISL	35200058	35203306	0	.8217	-.0862	.0226	.1812	-.3156	-1.6678	.5755	.1216
Iceland	ISL	35200058	35200099	0	1.3236	-1.2189	1.1355	-.0151	.4056	.8954	2.4277	2.0955
Iceland	ISL	35200058	35202525	0	-.15	-.271995219077745	-.282271687707739	-.4985	-.6122	-.247054183758136	-.108285983920381	-.237307224114082
Iceland	ISL	35200058	35200267	0	1.3021	.6608	.4173	.3797	.4775	.4279	.5755	.1216
Iceland	ISL	35200058	35202308	0	2.0607	-.4488	-2.664	1.2836	.8779	1.5721	.5755	2.0955
Iceland	ISL	35200059	35202358	1	-1.2214	-.891	.0226	-.099	-.6245	.2244	.5755	-.2503
Iceland	ISL	35200059	35200892	1	.3637	-.6019	-1.7242	.5035	-.0638	.5638	.5755	-.7496
Iceland	ISL	35200059	35202027	1	.2439	1.1132	.6407	.8659	1.306	.2152	1.3918	-.5475
Iceland	ISL	35200059	35203276	1	.3429	1.7162	1.0108	-.143	-.3392	-.1379	.5755	.1216
Iceland	ISL	35200059	35203628	1	.7141	.3961	.0226	.1822	.2255	-.1062	-.6852	.1216
Iceland	ISL	35200059	35204196	1	.1473	-.0862	.0226	.7113	.2496	1.0062	.5755	.1216
Iceland	ISL	35200059	35203098	1	.4605	.7825	.1386	.7789	-.1521	.5032	.5755	.7374
Iceland	ISL	35200059	35202623	1	.1758	.1852	.0226	.6524	-.3881	1.0972	-.1722	-.2503
Iceland	ISL	35200059	35200408	1	.5814	-.2662	-.5034	.7157	-.3666	.3061	.0256	-.959
Iceland	ISL	35200059	35200990	0	.1477	-.0862	.0226	1.0501	.2411	1.0062	.5755	.1216
Iceland	ISL	35200059	35204030	0	1.6639	-.0862	.0226	.7113	.6089	1.5721	.5755	.1216
Iceland	ISL	35200059	35201776	0	.2256	2.6352	.4173	.6266	.5719	-.1073	-.2673	.149
Iceland	ISL	35200059	35202746	0	.0786	-1.3452	.0226	.7113	-3.7095	1.0062	.5755	.1216
Iceland	ISL	35200059	35203361	0	.0094	-.0862	-1.1926	.1053	.7168	-.027	.5755	.1216
Iceland	ISL	35200059	35202369	0	-.3602	-.0862	.0226	1.2836	.9286	.8767	.5755	-.2503
Iceland	ISL	35200059	35204265	0	.0966	.3239	-.4649	.8197	.152	-.0558	1.2067	.4994
Iceland	ISL	35200059	35200835	0	.1023	-.00143073326681375	-.0551398907532767	.00431031330030686	-.0612096864153025	.102756123919385	.137123470741726	.000564449738547912
Iceland	ISL	35200059	35200281	0	-.6242	-.275187780535023	-.506772807494446	.455384819138814	-.0408	1.0062	-.1727	-1.1252
Iceland	ISL	35200060	35200678	1	.4586	-.2548	-1.0611	.0597	.4015	.6456	.1693	-.5251
Iceland	ISL	35200060	35202253	0	1.3072	-.269	.3461	-.3402	-.3168	.1425	-.674	.5553
Iceland	ISL	35200061	35201895	1	.4168	.0467	.9247	-.1362	-.3546	.0117	-.2852	.6314
Iceland	ISL	35200061	35200416	1	.6538	-.0118384188462098	-.0608955551803853	-.0146876325355173	-.1521	.0920609172280967	.125717939548507	.0371243488674962
Iceland	ISL	35200061	35200006	1	1.0787	-.0862	.0226	-.7369	-.3545	-.3239	.0221697184304744	.1216
Iceland	ISL	35200061	35200987	1	1.1586	-.1167	-.227	.119	-.3019	.1642	-.1722	-1.2018
Iceland	ISL	35200061	35204048	1	.1636	-.4314	.5347	.6252	.1781	.6253	-.2852	.1216
Iceland	ISL	35200061	35200531	1	.4878	-.0862	.0226	.5918	-.3395	.3291	.0256	-.5093
Iceland	ISL	35200061	35201223	1	.65	-.4188	-.227	.8299	.4415	.9883	.0559	.1216
Iceland	ISL	35200061	35203493	1	.7448	.5266	-.9607	-.3408	-.4123	-.4188	-1.5848	-1.1242
Iceland	ISL	35200061	35203510	1	1.5934	-.4456	-.5836	.4678	-.1335	.5982	.1701	-.6073
Iceland	ISL	35200061	35204261	1	.2066	2.6352	1.9359	.4048	-.0596	.7635	2.4277	2.0955
Iceland	ISL	35200061	35204287	1	1.2879	.9304	1.2867	.3717	-.0548	.3389	1.8085	-.945
Iceland	ISL	35200061	35200738	1	1.1137	1.7671	.8617	.4485	-.2004	.8606	.0693	.1216
Iceland	ISL	35200061	35200611	1	.6887	-.59	.0226	.0504	-.5291	.2376	.5755	.4777
Iceland	ISL	35200061	35204171	1	.6654	-1.0212	-1.9803	-.1227	-.4908	.0228	-.2821	-.7317
Iceland	ISL	35200061	35200274	1	1.095	-.6616	.0226	.7121	.7411	.8318	-.0553	-.8947
Iceland	ISL	35200061	35202359	1	.4175	1.3939	1.4967	.0888	-.0982	.5094	.5755	.833
Iceland	ISL	35200061	35201003	1	1.4653	-.7353	-.227	-.2901	-.2903	.0559	.3482	.1216
Iceland	ISL	35200061	35202126	1	.9274	-.4314	1.0929	.0925	-.2582	.4265	-.1566	.1216
Iceland	ISL	35200061	35204113	1	-.3393	-.2662	-.227	.0804	-.7373	-.2608	.5755	.1216
Iceland	ISL	35200061	35202112	0	.7056	.0786931904308157	.00386428091099222	-.2315	.0716	-.0136	.148076103618375	.106929521286753
Iceland	ISL	35200061	35202745	0	1.6245	1.2587	.8348	.2607	.6417	.2475	.8038	.1216
Iceland	ISL	35200061	35201502	0	.5403	.0308	-.227	.4909	.519	-.2532	.5755	.1216
Iceland	ISL	35200061	35201357	0	.7452	1.1132	1.9359	-.1442	-.0244	-.1652	.0215	1.515
Iceland	ISL	35200061	35201643	0	.0423	-.1502	1.9359	3.6039	4.8357	3.6292	2.4277	2.0955
Iceland	ISL	35200061	35201030	0	.9458	.6464	1.1381	-.5028	-.1996	.4726	2.4277	2.0955
Iceland	ISL	35200061	35202822	0	1.2765	1.4003	1.036	.3261	.5573	-1.0529	1.1375	2.0955
Iceland	ISL	35200061	35203726	0	1.0726	-2.9627	-2.664	-2.6893	-3.7095	-1.6678	-2.1355	-2.5027
Iceland	ISL	35200061	35201146	0	.1369	.264835772566774	.161807577113405	.287034863174418	.5235	.34640364017244	.34838197739998	.214124272206577
Iceland	ISL	35200061	35200569	0	-.6575	-.4314	-.227	.1053	-.1707	-.0348	.5755	-.4607
Iceland	ISL	35200061	35203778	0	2.5712	-.232069487818216	-.230745170191703	-.276504238996468	-.8752	-.113585937984958	-.0600963151180832	.0185596403377453
Iceland	ISL	35200061	35203437	0	.5604	-.7306	.0226	1.0696	.0654	.9357	.1701	.1216
Iceland	ISL	35200061	35200966	0	-.6006	-.2662	.6407	.3894	.814	1.4238	.3415	.7864
Iceland	ISL	35200061	35200318	0	.0327	-1.3452	1.2867	3.6039	1.6921	-.2942	2.4277	-.4256
Iceland	ISL	35200061	35201716	0	.7435	-.1652	-.4427	-.2455	-.4592	-.5309	-.124947880271716	-.230758476299157
Iceland	ISL	35200061	35204262	0	.0945	-.00209072798236695	-.0557156514593956	.00372041205115725	-.0617096716641188	.102168543392902	.136643749591082	-.000591517395007568
Iceland	ISL	35200061	35202483	0	.5002	-1.315	-.8219	-.1261	-.3138	.5358	1.3806	.8925
Iceland	ISL	35200061	35201953	0	1.2174	.7989	.0226	.7378	.1449	-.2348	1.2262	.5553
Iceland	ISL	35200061	35204229	0	.546	-.0862	.0226	1.2836	.8779	1.5721	.5755	.1216
Iceland	ISL	35200061	35201324	0	1.0672	1.7162	1.9359	.4123	1.313	.658	2.4277	2.0955
Iceland	ISL	35200061	35202887	0	.4897	.7825	-.227	-.223	.5207	.3176	.8859	.7627
Iceland	ISL	35200062	35202618	1	1.5245	-.7221	-.3827	-.6486	-.9398	-.8849	-.8627	-1.4637
Iceland	ISL	35200062	35203681	1	-.028	1.1132	-.5034	-.3136	-.0605	.4238	-.7899	-.6947
Iceland	ISL	35200062	35201651	1	1.0303	-.4203	.0226	-.7822	-.2169	-.3239	-.4948	.1216
Iceland	ISL	35200062	35201148	1	.1505	1.7162	-1.4928	.7367	-.2884	.7222	.5755	.1216
Iceland	ISL	35200062	35203115	1	.4854	-1.1332	-1.3627	.298	-.4066	.7945	.5755	-1.0282
Iceland	ISL	35200062	35200357	1	.2157	-.2662	.0226	-1.1401	-.6169	-.1005	.5755	.1216
Iceland	ISL	35200062	35203343	1	.5145	-.2662	-.8826	.2643	.097	.3717	-.0553	.4184
Iceland	ISL	35200062	35202327	1	.4506	-.8893	.9192	-1.3165	-.9602	-.2886	-.2637	.1216
Iceland	ISL	35200062	35202097	1	1.38	.1943	.0165	-1.1382	1.8443	.5416	.5755	-.9111
Iceland	ISL	35200062	35201982	1	.4447	-.4314	-.227	-.113	.1262	.3625	.0221	.1216
Iceland	ISL	35200062	35202791	1	1.4589	-1.2223	-.7902	-.1464	-.0448	-.0957	-.0553	.1216
Iceland	ISL	35200062	35203129	1	.6141	-.2479	-.227	-.5304	-.104	-.2858	-.6852	.1216
Iceland	ISL	35200062	35204119	1	-.1914	-.9443	-1.088	-.4696	-.9048	-.039	-2.1355	-.7827
Iceland	ISL	35200062	35202853	1	1.6287	-.0862	.3416	-.5208	-.0956	.1995	-1.166	-.8443
Iceland	ISL	35200062	35201304	0	1.0114	-.4203	-.227	-.7866	-.0172	-1.6678	.8038	-.9299
Iceland	ISL	35200062	35202148	0	.1117	-.8398	.0226	-.2516	-.6365	-.2418	.5755	.1216
Iceland	ISL	35200062	35203948	0	1.7802	.4981	1.4187	-.1329	-.228	.1703	-.8768	2.0955
Iceland	ISL	35200062	35203111	0	1.3471	-.0862	-.227	1.0040856839074	.6598	1.5706	.5755	-.5305
Iceland	ISL	35200062	35203340	0	1.8412	.7989	1.0929	.1735	.5596	.2242	1.5037	2.0955
Iceland	ISL	35200062	35201611	0	1.3249	1.1576	1.9359	-.5016	1.5872	.1715	-1.2963	.9883
Iceland	ISL	35200062	35201370	0	.742021508506159	.0526991148152093	-.00791854364340752	.0526914052202604	-.0202031072353628	.150946880428424	.176468078197136	.0953717623618334
Iceland	ISL	35200062	35201765	0	.9071	-2.9627	.0226	-.4834	.153	-1.6678	.5755	.1216
Iceland	ISL	35200062	35201004	0	1.2899	-.0862	.9726	-.6885	-.0928	.3181	-.0379	2.0955
Iceland	ISL	35200062	35200807	0	-.3791	-.2712	.0226	-.7911	-.0197	-.9292	.8038	-.2503
Iceland	ISL	35200062	35201437	0	-.2362	-.4314	-.691	.1922	.4796	.8631	-.203405167015917	-1.2908
Iceland	ISL	35200062	35203291	0	-.9921	-1.3452	.0226	.9254	1.745	1.3355	1.5037	.1216
Iceland	ISL	35200062	35202054	0	-.0135	-.4488	1.0929	-1.0059	.4748	-.2144	-.0553	.1216
Iceland	ISL	35200062	35201797	0	1.3498	-.0966	-.335	.3757	-.1732	.8562	.5755	-.5475
Iceland	ISL	35200062	35202069	0	.8607	-.2662	-.3802	-.5032	.2084	-.1999	-.0553	.1216
Iceland	ISL	35200062	35204038	0	.4967	.0502	-.0145147919635424	-.2177	.2291	-.526	.105650096379171	.0721730791271629
Iceland	ISL	35200062	35203317	0	.3136	-.2662	1.0929	-.27	.5512	-.1414	-.3763	2.0955
Iceland	ISL	35200062	35201769	0	.0469	-2.1099	.0226	.2885	-.0909	.4886	-.4948	.1216
Iceland	ISL	35200062	35202723	0	.8933	1.1132	1.4967	.1796	1.3597	.874	.5755	2.0955
Iceland	ISL	35200063	35204299	1	-.8068	.3875	.0226	-.6783	-.9365	-.1225	.3482	-.4607
Iceland	ISL	35200063	35203742	1	1.1366	-.4203	-.9607	-.3964	-.7571	-.2858	.075	-.7496
Iceland	ISL	35200063	35202102	1	-.5809	.879	-.4806	-.2408	-.4457	-.7054	-.2852	-.3297
Iceland	ISL	35200063	35200533	1	.018	.0634	-.227	-.4615	-.3319	-.2229	.0221	-.6959
Iceland	ISL	35200063	35200379	1	.6845	2.6352	1.4967	.6363	.5604	.3233	-2.1355	.9883
Iceland	ISL	35200063	35200435	1	.9951	-.1106	.0226	-.0291	-.4453	-.0468	-.6852	-1.6492
Iceland	ISL	35200063	35202269	1	-1.1617	-.7353	-.7584	-.344579591097855	-.5318	-.2785	.2047	1.2147
Iceland	ISL	35200063	35201619	1	.9085	-.2662	-.9607	.1297	-.0775	.4882	-.4948	-.3297
Iceland	ISL	35200063	35201944	1	-.0927	-.59	-.227	-1.1482	-.6007	.0909	-.6852	.1216
Iceland	ISL	35200063	35200504	1	-.5976	-.0862	-2.664	-.3866	-.7627	.0161	-2.1355	-2.5027
Iceland	ISL	35200063	35201480	0	.6286	-.2662	1.0433	.7113	.9054	.9118	.5755	.1216
Iceland	ISL	35200063	35202155	0	-.9619	2.6352	1.0433	-.2951	.4655	-1.6678	.6694	2.0955
Iceland	ISL	35200063	35202502	0	-.6913	.8079	.8038	-.8658	.2392	.2835	.8038	2.0955
Iceland	ISL	35200063	35202734	0	.5472	1.1352	.9726	-.7333	-.3986	.2436	-.0823	1.3857
Iceland	ISL	35200063	35201401	0	1.0766	-.0862	-.227	.5688	2.2837	.1014	.5755	.1216
Iceland	ISL	35200063	35203615	0	-.5675	.879	.5833	-.4355	.0948	-.2143	.7741	-.2503
Iceland	ISL	35200063	35203716	0	-.5199	-.983	-.3802	.5182	.6945	.3602	-.3912	-.3297
Iceland	ISL	35200064	35204111	1	.6549	1.7671	1.2867	.1327	1.1817	.2085	-.1755	2.0955
Iceland	ISL	35200064	35200495	1	1.7106	-.4314	-.227	-.0187	-.1069	-.1442	-.3912	.1216
Iceland	ISL	35200064	35201947	1	1.0282	-1.3858	-2.664	-2.6893	-1.0487	-.424	-2.1355	-1.236
Iceland	ISL	35200064	35202684	1	.3831	-.2662	.7717	.7179	.4522	.6438	-.1914	2.0955
Iceland	ISL	35200064	35200742	1	1.196	.0502	-.8892	.1963	-.026	.3314	-.7026	-.7108
Iceland	ISL	35200064	35200681	1	1.1913	-1.1458	-.8561	-.0177	-1.3978	.2157	-.6625	-.6073
Iceland	ISL	35200064	35202686	1	.0716	-.6028	-.6863	.1705	-.6088	-.0736	-.5607	-.6353
Iceland	ISL	35200064	35202666	1	-.1787	.5836	.4173	.251	-.3411	-.801	.3482	-.1865
Iceland	ISL	35200064	35203462	1	.1241	-.284174003373135	-.282982002502359	.0379	-.6804	-.2229	-.0577057110451135	-.224295086068108
Iceland	ISL	35200064	35200010	1	1.274	.7763	-.2391	.2449	.0091	-.4795	-.725	.1216
Iceland	ISL	35200064	35201451	1	1.4275	1.1132	.6825	.0858	1.2653	.1417	.2287	.9184
Iceland	ISL	35200064	35200646	0	-.5009	-.0524703246029271	-.099665385359808	-.0413087166339275	-.0998752123237558	.0573165632047055	.100025035091934	-.0888303419230728
Iceland	ISL	35200064	35204254	0	1.1422	-.290493479476985	-.331071616315573	-2.6893	-.7316	-.7433	-.399560103758525	-.160192139277325
Iceland	ISL	35200064	35200170	0	.4984	2.6352	-.227	.7113	.8779	.8496	.5755	.1216
Iceland	ISL	35200064	35200147	0	.7262	-.59	1.0433	-.1535	-.3752	.0969	.5755	2.0955
Iceland	ISL	35200064	35200475	0	1.2405	-.0862	.0226	.2391	-.0193	.2289	.5755	.1216
Iceland	ISL	35200064	35200659	0	1.302	-.1167	.9726	1.069	.0848	1.063	-.2821	.1216
Iceland	ISL	35200064	35201025	0	1.0244	-1.2904	-.2391	-.3487	-.526	.2879	-1.0606	-.5475
Iceland	ISL	35200064	35200299	0	1.7865	-.0862	.0226	.7113	-.0408	1.0062	.5755	.1216
Iceland	ISL	35200064	35200450	0	.3043	-2.9627	-2.664	-2.6893	-3.7095	-1.6678	-2.1355	-2.5027
Iceland	ISL	35200064	35202722	0	1.0256	1.4003	1.4967	.7113	.275	.2289	2.4277	.149
Iceland	ISL	35200064	35202436	0	1.6431	-.2662	.0226	.547	.5721	.4598	.5755	.1216
Iceland	ISL	35200064	35202081	0	.7688	.2607	1.2341	.0237	.5165	.1932	.8038	2.0955
Iceland	ISL	35200064	35200376	0	.1068	-.0795601320649029	-.0269997341040421	-.205193684116659	-.6689	-.0654314079799558	.5755	.0843079750045878
Iceland	ISL	35200065	35201288	1	-.0697	-.2662	.0226	-.4446	.5325	-.1211	-.6852	.1216
Iceland	ISL	35200065	35203844	0	1.362	.4034	-.227	-1.0059	-.689	-.2159	.5755	.1216
Iceland	ISL	35200065	35204269	0	.6415	-2.9627	-.744	.6333	-.305	.2775	-.3679	2.0955
Iceland	ISL	35200065	35200161	0	1.2252	-.2662	-.5034	.1068	-.2517	-.2942	-.2852	-.5305
Iceland	ISL	35200065	35201108	0	1.487	.0467	-1.1926	.6129	.49	-1.6678	-.6852	-1.1252
Iceland	ISL	35200066	35204290	1	1.2432	-1.0212	-.3802	-.2951	.0014	.0117	.1693	-.2726
Iceland	ISL	35200066	35203265	1	.6956	-.2479	.0226	-1.2764	.5306	-.7368	.3482	-1.1252
Iceland	ISL	35200066	35202346	1	.3834	-.7362	-.4246	-.6141	.3852	-.3842	-1.2871	-.4914
Iceland	ISL	35200066	35203739	1	.755	-.438	.4548	.2667	-.327	.4087	-.1722	.9629
Iceland	ISL	35200066	35202453	1	.6596	-.59	.0226	-.0587	-.0961	.2605	-.0761	-.1641
Iceland	ISL	35200066	35202988	1	-1.2961	-.411	-.3827	.004	.6283	-.6618	-.8907	-.1563
Iceland	ISL	35200066	35200962	1	.742021508506159	.0526991148152093	-.00791854364340752	.0526914052202604	-.0202031072353628	.150946880428424	.176468078197136	.0953717623618334
Iceland	ISL	35200066	35200726	1	.742021508506159	.0526991148152093	-.00791854364340752	.0526914052202604	-.0202031072353628	.150946880428424	.176468078197136	.0953717623618334
Iceland	ISL	35200066	35203330	1	1.6345	1.7162	1.4967	.4493	.3327	.8737	1.8085	1.0383
Iceland	ISL	35200066	35200351	1	.7672	-.2479	-.5034	-.2933	.0136	-.526	.8038	.1216
Iceland	ISL	35200066	35201333	1	.9139	1.153	-.5907	.2425	-.0534	-1.6678	-.5832	.1216
Iceland	ISL	35200066	35200243	1	-.0338	-.59	-1.4242	-.7248	-.9894	-.3973	-1.0722	-.1563
Iceland	ISL	35200066	35200795	1	.7568	2.6352	.0226	-.4373	-.1439	-1.0529	.5755	-.7108
Iceland	ISL	35200066	35202040	1	.8474	-.7864	-.312293454803226	.1376	-.1225	1.0245	.0236507057445341	-.141754588385352
Iceland	ISL	35200066	35200213	1	1.3849	.0347	-.6116	.38	-.1206	.2773	.5755	.1216
Iceland	ISL	35200066	35204118	1	1.3482	-1.0303	-1.6468	-.2035	-.8035	-.0015	-.2852	-.946
Iceland	ISL	35200066	35202100	1	1.0877	-1.0674	-1.8395	-.1344	.5847	.1184	-.5603	.4504
Iceland	ISL	35200066	35202243	1	-2.2471	.5934	1.2867	.0511	.2612	.4745	1.02459814459987	2.0955
Iceland	ISL	35200066	35201568	1	1.0411	1.3889	.4173	.4214	.003	.563	-.2197	.4504
Iceland	ISL	35200066	35204288	1	1.0322	.1489	-1.0611	.0621	.0472	-.2574	.5755	-1.0101
Iceland	ISL	35200066	35201921	1	.6197	-.4488	-.227	-.6054	-.5472	.2367	.075	-1.1811
Iceland	ISL	35200066	35201640	1	.1144	-.2662	-.227	.8709	.2503	.3079	-.0823	-.4607
Iceland	ISL	35200066	35201430	1	.2758	.5179	.1386	-.1639	-.3508	.3614	2.0386	2.0955
Iceland	ISL	35200066	35201777	1	.5913	.5179	.0165	.4888	-.0993	.9855	-.0761	-.959
Iceland	ISL	35200066	35204181	1	1.534	-.2479	-.5034	.0369	-.4081	.3059	-.280005708153774	-1.2688
Iceland	ISL	35200066	35202632	1	.9648	-.4314	.0226	-.3479	-.1827	.6333	.5755	-.959
Iceland	ISL	35200066	35203671	1	1.3624	1.0919	.0226	.1118	-1.7845	-.0243	-.4545	.1216
Iceland	ISL	35200066	35201993	0	.9903	.1221	-.3827	-.3784	-.2557	.0628	.5755	-.959
Iceland	ISL	35200066	35204041	0	-.3682	-.0862	-.5034	.0364	-.994	.2424	.1922	.1216
Iceland	ISL	35200066	35201147	0	.742021508506159	.0526991148152093	-.00791854364340752	.0526914052202604	-.0202031072353628	.150946880428424	.176468078197136	.0953717623618334
Iceland	ISL	35200066	35203531	0	-.4378	-1.0212	-1.0935	.0482	-.021	.0803	-.3763	-1.1252
Iceland	ISL	35200066	35200753	0	1.579	-.781	.8571	.5201	-.1706	.4768	-.176	.1216
Iceland	ISL	35200066	35200581	0	-.8288	-1.3452	-1.1926	.1053	-.8222	.6213	-.6852	-1.1252
Iceland	ISL	35200066	35202293	0	1.6265	-2.9627	-2.664	-1.3723	-1.2211	-1.6678	-2.1355	-.0429
Iceland	ISL	35200066	35203191	0	1.4513	.5179	.0226	1.2836	.7579	1.1686	.5755	.1216
Iceland	ISL	35200066	35200333	0	1.4312	-.2111	-.691	-.445	-.3415	-.1379	-.5832	-.7685
Iceland	ISL	35200066	35202364	0	1.2397	.3178	.0226	-.6984	.3505	.0559	1.3958	.4504
Iceland	ISL	35200066	35202042	0	.5751	.7665	1.9359	-.3175	.5972	.5685	1.2262	2.0955
Iceland	ISL	35200066	35203612	0	1.2156	-2.9627	-2.664	.1053	-.0408	.4394	-2.1355	-2.5027
Iceland	ISL	35200066	35203796	0	-.8347	.7211	.0226	.7113	.4205	.623	.8762	-.1563
Iceland	ISL	35200066	35202703	0	1.2807	.1852	.4173	-.1219	.0784	.2714	.5755	.4994
Iceland	ISL	35200066	35202451	0	.5869	-.951	-1.1926	-.3395	-.1715	-.8768	.5755	-1.1252
Iceland	ISL	35200066	35202275	0	1.5724	.64	1.1355	.1514	.5072	.0963	.5755	2.0955
Iceland	ISL	35200066	35200948	0	.4687	2.6352	1.9359	-.0579	.9679	.7537	.5684	2.0955
Iceland	ISL	35200066	35200014	0	1.4236	.215	.6496	.8582	.4417	.291	-.1566	-.4377
Iceland	ISL	35200066	35203599	0	1.2421	-.0862	-.8627	.7113	.703	1.126	.5755	.1216
Iceland	ISL	35200066	35202808	0	1.0387	1.7162	1.9359	-.4097	.1849	.2473	-.0551	.1216
Iceland	ISL	35200066	35202078	0	1.5671	.0981	.3461	3.6039	-1.6085	1.895	2.4277	2.0955
Iceland	ISL	35200066	35201442	0	1.0083	.9526	1.4967	-.7981	-.2426	-.2348	1.2498	2.0955
Iceland	ISL	35200066	35200511	0	1.0302	.1852	.0226	.0973	.4892	1.1399	.5755	2.0955
Iceland	ISL	35200066	35201566	0	1.4016	-.983	-1.2891	-.6447	-1.1264	.4606	-.6007	-.7887
Iceland	ISL	35200066	35200455	0	1.0709	.64	1.1381	-.1515	.2237	.1331	.3473	.0876
Iceland	ISL	35200066	35203709	0	-.997	2.6352	1.9359	-1.7857	-.9455	-.7368	.5755	1.3857
Iceland	ISL	35200066	35202415	0	1.3092	.1892	.1386	.0049	-.465	.2115	.0556050342295477	-.5251
Iceland	ISL	35200066	35201474	0	.9307	.1069	1.0929	-.1293	.1071	.4171	-.5832	.4777
Iceland	ISL	35200066	35200885	0	1.4618	1.0919	.6825	.1571	.905	.1681	2.4277	2.0955
Iceland	ISL	35200066	35203622	0	1.063	.6544	-.227	-.2443	.5277	-.2574	-.2004	-2.5027
Iceland	ISL	35200066	35200136	0	.742021508506159	.0526991148152093	-.00791854364340752	.0526914052202604	-.0202031072353628	.150946880428424	.176468078197136	.0953717623618334
Iceland	ISL	35200066	35202420	0	.6952	-.0862	-.333426430813557	.504823608875654	.468	.7763	.0109654812026685	-.8947
Iceland	ISL	35200066	35204037	0	.7101	1.7162	1.9359	-.6533	.8624	.317	1.2568	2.0955
Iceland	ISL	35200067	35200089	1	.6593	.0456996586002537	-.0140246710983729	.046435312758809	-.0255056115959915	.144715399977204	.171380481114627	.083112359147571
Iceland	ISL	35200067	35200144	1	1.1043	.3815	-.3802	-.1399	-.327	.3614	-.8657	.1216
Iceland	ISL	35200067	35203206	1	1.0911	-.8357	-1.5883	-.2428	-.7748	.2106	-.1722	-.3297
Iceland	ISL	35200067	35202185	1	1.005	-.0862	.0226	.0751	-.4207	.2518	-.0553	.1216
Iceland	ISL	35200067	35202304	1	.3457	-.7353	.0226	1.2764	-1.0242	.5032	.3482	.1216
Iceland	ISL	35200067	35200385	1	.493	-.4488	-.227	.0646	-.3962	.0165	-.5974	-.9111
Iceland	ISL	35200067	35203217	1	1.3224	-.2479	1.9359	.3165	.3973	.4245	.5755	.1216
Iceland	ISL	35200067	35202030	1	-.2407	-.59	-.5034	.1668	-.3021	.5498	.075	-.4607
Iceland	ISL	35200067	35203591	1	-.72	-.0384	-.227	-.0265	-.4341	-.0005	.5755	1.1232
Iceland	ISL	35200067	35200630	1	.0141	-.0219	-.4338	.5291	.9366	.8581	.5755	-.8443
Iceland	ISL	35200067	35203091	1	1.1076	.0367	.4907	.2607	-1.0415	.7379	.5755	.5553
Iceland	ISL	35200067	35200921	1	1.6932	1.1352	.7162	.4142	.705	.2122	.5755	2.0955
Iceland	ISL	35200067	35201280	1	.1014	-.59	-.5836	-.0112	-.6507	.0281	.5755	.1216
Iceland	ISL	35200067	35201325	1	.4981	-1.1429	-1.4945	-.6662	.1308	-.1296	-.4801	.1216
Iceland	ISL	35200067	35201650	1	.6972	1.7162	1.4967	2.3776	.277	1.4791	-.2431	.1216
Iceland	ISL	35200067	35201669	0	.454	-1.1782	-.32651160149324	.6333	-.3383	.8065	.3001	.0397
Iceland	ISL	35200067	35201975	0	1.102	2.6352	.4173	-1.4269	-.0599	.1571	.0215	.7864
Iceland	ISL	35200067	35200349	0	.8729	.3376	.4173	-.3043	-.2349	.166	.3415	.7864
Iceland	ISL	35200067	35203250	0	2.0107	-.924268546901518	-2.6747	.7207	-.3338	.375836049422102	-.345994352915021	.5521
Iceland	ISL	35200067	35203450	0	1.3093	.4703	.0942	.8478	.2509	1.3101	2.4277	.5759
Iceland	ISL	35200067	35204170	0	.534	-.0072	-.227	-.0498	.0234	.4964	.1922	-.2503
Iceland	ISL	35200067	35201694	0	.9734	-.0994	-.7638	.1152	.2885	.4493	1.2262	.1216
Iceland	ISL	35200067	35200410	0	1.269	-.0862	1.2867	.1706	.4826	.5192	1.836	2.0955
Iceland	ISL	35200067	35201475	0	1.0863	-.0862	1.9359	1.2836	.8779	1.0062	.5755	2.0955
Iceland	ISL	35200067	35202370	0	.8191	2.6352	-.227	-.1508	.5186	-1.6678	.5755	.1216
Iceland	ISL	35200067	35200741	0	.5573	1.7162	-.1587	-.5088	.23	.1571	.3473	.7864
Iceland	ISL	35200067	35203794	0	1.4071	.0402	-1.6008	1.2988	1.2948	.7441	-.0553	1.2841
Iceland	ISL	35200067	35201875	0	-.1368	-1.5214	1.9359	-2.6893	.3223	-1.5939	-.73	2.0955
Iceland	ISL	35200067	35202858	0	1.5644	.9349	1.036	.2893	.2795	-.0294	1.3918	2.0955
Iceland	ISL	35200067	35202991	0	.6504	-.9654	1.1752	.907573366245923	.666	1.221	2.4277	2.0955
Iceland	ISL	35200067	35200297	0	1.4258	1.3403	1.4967	.7113	1.1013	.7178	1.5037	1.3857
Iceland	ISL	35200068	35203505	1	.4207	-.2662	-.5034	-.0242	-.4002	.2716	-.451	.06
Iceland	ISL	35200068	35200715	1	-.0134	-.1759	-.227	-.0055	-.0391	.1209	-.0551	-.2503
Iceland	ISL	35200068	35200163	1	.6764	.7855	-.1587	.1129	-.3058	.0231	.3482	-.946
Iceland	ISL	35200068	35201118	1	.5295	.2086	-.335	.0019	.2929	.3113	.075	.1216
Iceland	ISL	35200068	35203928	1	.6312	-.0862	-.5623	-.328	-.0002	-.6274	-.2852	.1216
Iceland	ISL	35200068	35204280	1	1.2047	.1852	1.4967	-.5049	-.0839	-.0922	-.2852	-.4607
Iceland	ISL	35200068	35201818	1	.8789	1.4003	1.4967	.2649	.7529	.238	-2.1355	-.959
Iceland	ISL	35200068	35200485	1	-.8932	1.1352	-.4728	-.2398	-.0642	.5161	.1701	.9097
Iceland	ISL	35200068	35202003	1	.9907	-.2662	-.227	-.0615	-.0372	.2492	-.5974	-.6774
Iceland	ISL	35200068	35201372	1	.1784	.9275	1.4967	.0814	-.1795	.0935	.0221	.4504
Iceland	ISL	35200068	35203192	1	.0639	-2.4463	-.5034	.5442	.1825	.446	-1.2871	-.2726
Iceland	ISL	35200068	35202226	1	-.5233	.215	-.5836	-.6228	-.3948	-.3973	-.4948	.1216
Iceland	ISL	35200068	35201094	1	.5242	-.0862	-1.3514	.6558	-.23	.1637	-.6852	-.8443
Iceland	ISL	35200068	35200664	0	.382	-.5847	-.4806	-.328	-1.0511	.1567	-.0553	-.2726
Iceland	ISL	35200068	35203550	0	-.0243	-1.7245	.0226	-.0215	-.6021	-.0007	.3482	-1.1252
Iceland	ISL	35200068	35202409	0	1.0593	-.0862	-.227	.4681	.8598	.6434	.5755	2.0955
Iceland	ISL	35200068	35201224	0	.3695	-.2662	-.1589	.8617	.7166	1.3045	-.1727	-.3313
Iceland	ISL	35200068	35202957	0	1.1817	-.269	-1.1657	-1.2524	-.9983	-.1787	-.4805	-.2726
Iceland	ISL	35200068	35203208	0	1.05452099127461	2.6352	1.9359	3.6039	4.8357	3.6292	2.4277	2.0955
Iceland	ISL	35200068	35201753	0	.1256	-.1139	.0226	3.5731	4.8357	1.8369	1.4995	2.0955
Iceland	ISL	35200068	35201522	0	.1478	-.103	-.3802	.1053	-.3469	.2908	-2.1355	.1216
Iceland	ISL	35200068	35200562	0	.1038	.1852	.5347	-.2671	.3889	.28	.1648	-.5305
Iceland	ISL	35200068	35204067	0	-.2646	-.0862	.0226	.7113	-.0408	1.0062	.5755	.1216
Iceland	ISL	35200068	35200300	0	.6103	.2607	.0226	-.269	.6446	-.4384	.075	.1216
Iceland	ISL	35200068	35201188	0	1.2071	-.0862	.0226	.7113	.9281	-.3317	.5755	.1216
Iceland	ISL	35200068	35203278	0	.7476	-.2662	.0226	-.349	-.3516	.3749	.5755	.1216
Iceland	ISL	35200068	35200308	0	1.2181	.9484	1.4967	-.2108	.5138	.3046	1.1171	2.0955
Iceland	ISL	35200068	35200086	0	.4799	-.0862	.0226	.8733	.5496	1.5721	.5755	.1216
Iceland	ISL	35200068	35203282	0	1.4391	-.8802	-.691	-.3768	-.8562	.1896	.1693	-.3297
Iceland	ISL	35200068	35204019	0	.6808	.3961	.5347	.3038	.1066	.6802	.5755	.1216
Iceland	ISL	35200069	35201362	1	-.5277	.0789	-.5034	.2465	.5713	.134	.3482	-.5251
Iceland	ISL	35200069	35203730	1	.5964	-.59	-.6928	-.5232	-.3586	-.6614	-.4948	-1.1078
Iceland	ISL	35200069	35202456	0	.3853	.0502	-.3802	-.2731	.2311	-.6614	-.2008	-.1563
Iceland	ISL	35200069	35203721	0	-.3269	.7763	.7388	.7113	.0787	.6311	1.0316	1.515
Iceland	ISL	35200069	35202972	0	.0962	.6257	-.5907	-.1715	.4064	.3979	1.802	.1216
Iceland	ISL	35200070	35203110	1	-.8833	.4546	.0226	-.27	.4056	-.7433	.5755	.1216
Iceland	ISL	35200070	35202643	1	.3397	.5836	.7162	-.034	-.483	.0803	-.414	.1216
Iceland	ISL	35200070	35201397	1	.1819	-1.2818	-1.27	-.49	-.8492	-1.6678	-.0553	-.3149
Iceland	ISL	35200070	35201533	1	.4742	.9637	-1.1926	.6101	.373	.233	-.6852	-.631269751216875
Iceland	ISL	35200070	35200904	1	.2685	-.4343	-.5034	-.6029	-.4862	.2559	-.0987	.9339
Iceland	ISL	35200070	35203902	1	1.0794	-.4314	-.583562198620512	-.0162	-.2987	-.2886	-.2852	-1.0101
Iceland	ISL	35200070	35203316	1	.4398	-2.0011	.4135	.0804	.2909	.0582	-.3876	-1.0788
Iceland	ISL	35200070	35202635	1	.3287	.0177260364256531	-.0384280671807987	.0214325751986998	-.0466972940650476	.119811025354736	.151047684652722	.0341171367945673
Iceland	ISL	35200070	35202708	1	.0158	.4435	1.9359	-.6086	-.747	-1.6678	-.3272	2.0955
Iceland	ISL	35200070	35201399	1	1.2179	.4671	-.8627	-.0157	.0113	-.2156	-.0171	-.6947
Iceland	ISL	35200070	35201461	1	-.0813	-.0356	.0226	-.4525	-.1782	-.219	-.5945	-2.5027
Iceland	ISL	35200070	35202661	1	.9421	.0624	1.4967	-.2809	-.7318	-.2574	.1701	.1216
Iceland	ISL	35200070	35201836	1	.5775	-.2662	.0226	-.8258	-.4388	-.7793	.075	-.5093
Iceland	ISL	35200070	35201175	1	-.3956	-.948	-.227	-1.0059	-1.05	-.3239	-2.1355	-1.2688
Iceland	ISL	35200070	35202413	0	1.3277	.801642469633789	.984715543596545	.318837012353499	.6169	.3147	.977301799916167	2.0955
Iceland	ISL	35200070	35202687	0	1.079	.7821	.8877	-.8906	.0369	-1.6678	.9194	-.6959
Iceland	ISL	35200070	35204137	0	.4066	-.8994	.2098	-.742	-.9194	-1.6678	-2.1355	-1.5298
Iceland	ISL	35200070	35202005	0	-.958	-2.9627	-1.1926	-2.6893	-3.7095	-1.6678	-2.1355	-1.1252
Iceland	ISL	35200070	35203377	0	-.1608	-.2662	.0226	-.9998	.1912	-.5569	.5755	-.7507
Iceland	ISL	35200070	35203959	0	1.3737	.106148405368356	.0387091043441104	.100464216911689	.0202879091417389	.198531749736102	.215318018296674	.188987092508085
Iceland	ISL	35200070	35200164	0	-.0185	-.2662	.0226	.1146	-.1922	-.1057	-.5832	.1216
Iceland	ISL	35200070	35201455	0	1.6535	-.1789	-.6446	-.5032	-.2254	-1.5744	-.0823	-.3969
Iceland	ISL	35200070	35201734	0	.9431	-.7221	-.5034	-.708274989660734	-1.1571	-.7433	-.356660080862458	-.378439822160168
Iceland	ISL	35200070	35202013	0	.2167	-.4516	.0226	-2.0365	-.502	-1.6678	-.3912	-1.0788
Iceland	ISL	35200070	35202181	0	-.4456	-.983	-.9874	.1053	-.296	-.8849	-.6852	-2.5027
Iceland	ISL	35200070	35202423	0	-.5095	-.0531980110841781	-.100300198446042	-.0419591205752974	-.100426478110912	.0566687180088398	.0994961117719938	-.090104869788275
Iceland	ISL	35200070	35204073	0	1.0321	.0927268484487866	.0541200317550408	.479623809252035	-.0934	1.0062	.317749605235166	.178462039777848
Iceland	ISL	35200070	35200202	0	.5663	2.6352	1.9359	-2.6893	4.8357	-1.6678	2.4277	2.0955
Iceland	ISL	35200070	35200821	0	.6728	-.0862	.0226	.7113	-.084	.2778	.5755	.1216
Iceland	ISL	35200072	35200663	1	1.3292	-1.3541	.5021	.8647	.4115	.7823	-.0553	-.3297
Iceland	ISL	35200072	35203915	0	.7267	-.1167	-.5034	-.2002	-.8003	.349	-.9714	1.0448
Iceland	ISL	35200072	35201377	0	.1161	-.1167	.0226	-.1484	-.4098	.0164	.5755	.1216
Iceland	ISL	35200073	35202383	1	1.2982	-.0384	-.9807	-.4404	-.8386	-.7433	-2.1355	-1.7277
Iceland	ISL	35200073	35200727	1	.1807	.1828	-.227	-.4867	-.1788	-.1082	-.5974	.1216
Iceland	ISL	35200073	35200084	1	-1.3068	-.5874	-1.0611	-.6441	-.7354	-.5309	-.3912	-.9943
Iceland	ISL	35200073	35200979	1	.2109	-.0368	.1386	-.8205	-1.1799	-.4795	-.1026	-.8198
Iceland	ISL	35200073	35200519	1	-.6074	-1.0658	-2.2485	-.0623	-.893	.3293	-2.1355	-2.5027
Iceland	ISL	35200073	35201172	1	-.0095	-.7271	-.3802	-.2069	-.779	-.219	-.4948	.1216
Iceland	ISL	35200073	35200313	1	.1859	-.8305	.0226	-.8237	-.4547	-.8849	.0256	.1216
Iceland	ISL	35200073	35201202	1	1.3642	-.7353	-1.5179	-.3211	-.3968	-.2607	-.1722	-.2726
Iceland	ISL	35200073	35200767	1	.9278	-.0862	.0226	-.677	.4995	-.7433	-.4771	-.3297
Iceland	ISL	35200073	35204222	1	-.1417	-.2662	.0226	-.0897	-.706	.3451	-.2852	.1216
Iceland	ISL	35200073	35202251	1	.134	-.4203	-.227	-.383	-.4863	-.0327	-.6852	-.1563
Iceland	ISL	35200073	35202031	1	.9937	-.0862	.0226	-1.0936	-.2038	-.475	.5755	.1216
Iceland	ISL	35200073	35202592	1	.549	-2.9627	-.3827	-2.6893	-.6972	-.8768	.5755	-2.5027
Iceland	ISL	35200073	35204002	1	.8102	-.2662	.0226	-.1171	-.4248	-.3355	-1.5537	-1.1415
Iceland	ISL	35200073	35200270	1	.9489	.5404	.917	-.459	-.0565	-.0081	1.142	.5295
Iceland	ISL	35200073	35200877	1	.6861	-.270838103243644	-.264005613631771	.0051	-.7512	-.00617485711904719	-.0368970029324069	-.160885272286549
Iceland	ISL	35200073	35200336	1	-.2097	-.267035990297995	-.258750976349868	.2781	-.6518	.119476260421329	.00867557077351425	-.226861470297508
Iceland	ISL	35200073	35202664	1	1.4305	-1.0651	-.6446	-.1273	-.8457	-.4694	-.3237	-.1563
Iceland	ISL	35200073	35201487	1	.2696	-.2662	.0226	-.2468	.0331	-.0468	.3482	-.2503
Iceland	ISL	35200073	35200811	1	1.106	-.6105	.0226	-1.2044	-1.1075	-1.5666	-.6852	.1216
Iceland	ISL	35200073	35200843	1	1.2457	-.103	-.227	-.2795	-.4346	-.5979	-.5974	.1216
Iceland	ISL	35200073	35203198	0	.7101	.6464	.0226	-1.2417	.1022	.2007	.5755	-.7496
Iceland	ISL	35200073	35200703	0	.9422	-.0862	.0226	1.2836	.8779	1.5721	.5755	.1216
Iceland	ISL	35200073	35201857	0	-.6862	-.7836	.1386	-1.2054	-.8164	-1.6678	-.1849	2.0955
Iceland	ISL	35200073	35200096	0	-1.4804	-.0862	-.5034	.1978	-1.0902	.2289	-.216636342219126	-1.1252
Iceland	ISL	35200073	35202701	0	.5798	1.1132	.4907	.2544	-.5446	-.226	.8038	.1216
Iceland	ISL	35200073	35203538	0	1.5276	-.2662	-.227	-.2613	.354	.4187	.5755	.1216
Iceland	ISL	35200073	35202563	0	1.3839	1.1132	.8038	-.2066	.6395	-.0745	-.787	2.0955
Iceland	ISL	35200073	35200003	0	1.3586	-.0862	-.227	-.1153	-.5344	-1.6678	.5755	.1216
Iceland	ISL	35200073	35200526	0	1.1437	.5344	-.8309	-.0768	-.2706	-1.6678	1.802	.4794
Iceland	ISL	35200073	35202698	0	.2791	-.0862	.0226	.0422	-.2437	.4394	.5755	.1216
Iceland	ISL	35200073	35204077	0	1.0947	1.02173218960344	.847572423963068	3.6039	1.89	2.22334929416868	1.31338558701333	.928276446624057
Iceland	ISL	35200073	35202839	0	.2298	.5859	1.4967	-.397	.4738	-.4795	2.4277	1.0383
Iceland	ISL	35200073	35204136	0	1.1077	-.7162	-.139627671345031	.7288	.5964	.566007430612548	.190086321808666	.1216
Iceland	ISL	35200073	35203937	0	.6514	-.0862	-.5034	.9191	.5409	-1.3198	.1922	.1216
Iceland	ISL	35200073	35201767	0	.9849	-.8305	-.409571741714306	-.1968	-.2894	.0286	-.150545466434707	-.233934371417975
Iceland	ISL	35200073	35204177	0	1.4509	-.0862	.6496	.0656	-.093	.1415	.3473	.1216
Iceland	ISL	35200073	35204188	0	1.3924	2.6352	1.1381	1.2617	.2157	.1316	.5755	.1216
Iceland	ISL	35200073	35202725	0	1.6084	-.7221	-.227	.7113	.8384	-.1307	.5755	.1216
Iceland	ISL	35200074	35202296	1	1.1803	1.1132	.6825	-.6559	-.22	.1047	-.1021	-.6544
Iceland	ISL	35200074	35201785	1	.4538	-.6028	-1.7997	-.0989	-.4618	-.4795	-.1722	-1.4637
Iceland	ISL	35200074	35203205	1	-.2413	-.7221	-1.0611	.6853	-.2146	.4136	.0221	-1.1252
Iceland	ISL	35200074	35200606	1	1.1284	-.5743	-1.3325	-2.0365	.5847	-.2331	-.4771	-.1563
Iceland	ISL	35200074	35200571	1	1.7154	-.847	-1.2374	-.2219	-.2251	-.7847	-.6997	.5823
Iceland	ISL	35200074	35203956	1	.2096	-.4093	-.8627	.1775	-.2204	-.0033	.5755	-1.3027
Iceland	ISL	35200074	35202263	1	.4786	-.59	-.6843	-.1307	-.8922	-.801	-.6852	-.1563
Iceland	ISL	35200074	35202425	1	.1082	-2.9627	-.227	.3213	.1003	-.0202	-.6852	.1216
Iceland	ISL	35200074	35202434	1	1.015	.1724	-.8627	.0336	.379	.2181	.3482	-1.1405
Iceland	ISL	35200074	35203088	1	1.2931	-.4488	-1.2115	.4425	-.2655	-1.6678	.5755	.1216
Iceland	ISL	35200074	35203266	1	1.2964	-.2662	-.5034	.0021	-.581	-.219	-.2852	-.959
Iceland	ISL	35200074	35201350	1	.3965	.6464	.1386	.0413	-.2907	.4948	.9911	-1.236
Iceland	ISL	35200074	35201336	1	.5802	-.4319	-.227	-1.3001	-.8925	-.5569	-.4948	-.8947
Iceland	ISL	35200074	35203557	1	.6594	-.8348	-.9211	.8104	-.1812	-.2679	.0256	-.959
Iceland	ISL	35200074	35201663	1	.9573	-.0219	-.7902	-.1412	-.4746	.2913	-.364527884372551	-1.4637
Iceland	ISL	35200074	35201682	1	.1139	.3789	1.036	.1604	.0877	-.0331	.579186530950553	.7334
Iceland	ISL	35200074	35200440	1	1.6414	.3961	-.4728	.0284	-.3117	.0596	.1701	-.4607
Iceland	ISL	35200074	35200844	1	1.5166	-.2662	-.5836	.1227	-.9047	-.1225	-.4948	-.7507
Iceland	ISL	35200074	35204175	1	-1.4063	-.2662	-.5907	.6527	.031	-1.2919	.0795	.1216
Iceland	ISL	35200074	35202014	1	.9287	-.59	-.5836	-.8283	-.8768	-.4133	-1.0576	-1.6155
Iceland	ISL	35200074	35201801	1	-.1367	-.2872	-.227	.1117	.9469	.2436	-.2008	.7435
Iceland	ISL	35200074	35204298	1	1.8959	-.0192	-.3802	-.1719	.2893	.0642	1.2607	-.959
Iceland	ISL	35200074	35202355	1	.0744	.2516	-.227	.5122	-.1871	-.5309	-.1021	-.3297
Iceland	ISL	35200074	35203987	0	.8267	.4435	.1386	-.9438	-.5065	-.7847	-1.2665	-.1563
Iceland	ISL	35200074	35203118	0	.2982	.1221	-.3802	-1.7857	-.6096	-1.6678	-1.4019	-.8745
Iceland	ISL	35200074	35204006	0	.7252	.631	1.9359	3.6039	4.8357	3.6292	2.4277	1.3857
Iceland	ISL	35200074	35200430	0	.3594	-.0862	.0226	.1685	.104	.3816	.8038	.1216
Iceland	ISL	35200074	35201402	0	.5793	.0308	.6755	.424	.1068	.6518	.8038	.4504
Iceland	ISL	35200074	35203812	0	.7731	-.0862	1.9359	.663	1.1713	.6314	.8038	1.1508
Iceland	ISL	35200074	35202908	0	1.4504	-.2662	-.227	.2614	.0078	.2638	.5755	.1216
Iceland	ISL	35200074	35200427	0	.673	-.4314	.0226	.5505	.6205	-.3355	.5755	.4777
Iceland	ISL	35200074	35200421	0	.719	-.00663929437985914	-.00626636645799249	-.544198367565746	-.4179	-.8768	.5027	.1216
Iceland	ISL	35200074	35200643	0	.8084	.5606	.5347	.1053	.1061	-1.6678	.5755	.1216
Iceland	ISL	35200074	35203981	0	-.16	-.9443	.0226	-.321	.4662	-.8849	-.0551	-.0673897676618971
Iceland	ISL	35200074	35204164	0	-.1122	-.4203	-.6932	.2872	-.1438	.4198	.5755	-.2503
Iceland	ISL	35200074	35201666	0	.4156	-1.034	.9726	-.1138	-.7014	-.4795	-.1061	.0876
Iceland	ISL	35200074	35200393	0	.2699	-.59	.0226	.1435	-.3446	-.2159	.1701	.1216
Iceland	ISL	35200074	35201303	0	.1725	1.1132	.586	-.0461	.249	.1735	.1701	.1216
Iceland	ISL	35200074	35201173	0	.2105	-.59	-1.1926	-.7866	-.7949	-.801	.5755	-.5475
Iceland	ISL	35200074	35202765	0	-.1026	-.2662	-.227	-.3287	-.4045	-.4795	1.4793	-.2726
Iceland	ISL	35200074	35203292	0	-.3045	.7665	1.2867	-.4597	-.4839	-.7433	-.0551	-.1563
Iceland	ISL	35200074	35204095	0	.823	.1852	.7162	-.5848	.2109	-.4795	-.2165	1.2841
Iceland	ISL	35200074	35203793	0	.5126	-.0323	-.3827	1.122	.8481	1.2019	1.4152	1.1232
Iceland	ISL	35200074	35200224	0	.8659	.3926	-1.088	-.8913	-.4504	-.0911	.8038	-.8336
Iceland	ISL	35200075	35200863	1	-.0691	-.0159336940675596	-.0677918631928647	-.00865238850792884	-.0721965417546741	.0898444185041064	.126581905969885	-.0248371870167602
Iceland	ISL	35200075	35203872	1	1.3143	.9526	.0226	.8992	-.2137	-.8849	.0405	-.9167
Iceland	ISL	35200075	35201952	1	-.0236	-.0862	.0226	.2793	-.2095	-.071	.5755	.1216
Iceland	ISL	35200075	35203273	1	-.4171	-.0862	.0508326395910458	3.5156	-.413	3.6292	.5755	.1216
Iceland	ISL	35200075	35202956	1	.0695	-.0219	-1.0611	.0965	.0602	-.2777	-.176	-.5305
Iceland	ISL	35200075	35202334	1	.5721	-.0862	-.227	-.2786	-.1442	.3054	.5755	.1216
Iceland	ISL	35200075	35203312	1	.2897	-2.9627	.0226	.4093	-.7296	.7471	-.6852	.1216
Iceland	ISL	35200075	35204133	1	1.364	-.891	-.5034	-.1077	-.5061	.0342	-.6852	-.6959
Iceland	ISL	35200075	35200751	1	1.8654	-.0862	.0226	.6183	.2898	1.6748	.5755	.1216
Iceland	ISL	35200075	35200104	1	1.2548	-.0862	-1.6145	-.6513	-1.6431	-1.6678	-1.305	-.5079
Iceland	ISL	35200075	35201255	1	-.6036	-.0862	-.8099	.5885	.2861	-.801	.5755	.1216
Iceland	ISL	35200075	35203043	1	1.4307	-.4232	-1.6079	-.0132	-.3292	.0969	-.6595	-1.6557
Iceland	ISL	35200075	35202353	1	1.2166	-.0862	-1.1926	-.1168	-.3916	.438	-.242916139705603	-.5475
Iceland	ISL	35200075	35203977	1	.3564	-.0862	-.227	.2817	-.416	.5181	.5755	.1216
Iceland	ISL	35200075	35204214	1	1.3035	-.4343	1.1355	-.2663	-.4331	.1873	-.7867	.1216
Iceland	ISL	35200075	35201838	1	.8138	.6773	.0226	.7113	.5264	.573	.5755	.1216
[truncated: 1,372 more rows]
