# Supplementary material for: Antecedents of adolescent students’ ICT self-efficacy: The ICT dataset
Source: Data Brief. 2020 Oct 22;33:106437. doi: 10.1016/j.dib.2020.106437 (PMC7644865; doi:10.1016/j.dib.2020.106437)
Supplement: Supplementary file 2 [file mmc2.zip › Ireland.csv]

CNTRYID	CNT	CNTSCHID	CNTSTUID	ST004D01T	ESCS	INTICT	COMPICT	HOMESCH	ENTUSE	USESCH	SOIAICT	AUTICT
Ireland	IRL	37200001	37204622	1	-.4107	2.6352	1.4967	-2.6893	.4007	-1.6678	.5755	.0876
Ireland	IRL	37200001	37201192	1	.6369	.64	.6825	-.6441	-.4132	-.801	-.3206	.2546
Ireland	IRL	37200001	37200913	1	.1462	1.7671	1.4967	.2336	.5254	-.6073	-.6852	1.1508
Ireland	IRL	37200001	37202153	1	-.6616	-.0862	.0226	-1.7857	-1.2001	-.4795	-.4771	-.4607
Ireland	IRL	37200001	37202015	1	-.6665	-.1106	1.2899	-.5259	.0277	-.3768	.3482	-1.1252
Ireland	IRL	37200001	37204871	1	.0753	.4012	.0226	-.3905	.0126	-.801	-2.1355	.1216
Ireland	IRL	37200001	37201857	1	-2.1087	.64	.1386	-.3302	-.6434	-.4795	-.2821	-.9299
Ireland	IRL	37200001	37201305	1	.6527	.2517	.6407	-.6435	.1757	-.8849	-.6852	-.2503
Ireland	IRL	37200001	37200824	1	.2133	-.2662	.0226	-.4592	-.8378	-.8849	-.4771	-.2503
Ireland	IRL	37200001	37202314	1	.2329	.0502	.1386	-.7318	-.3938	-.0479	-.2821	-.7496
Ireland	IRL	37200001	37205153	1	.9559	1.4533	1.9359	-.4618	-.0965	-.7433	-.2852	.4994
Ireland	IRL	37200001	37202713	1	.1568	1.1306	-.5252	-1.2044	-.2828	-.3242	.0256	.557
Ireland	IRL	37200001	37203940	1	1.8843	-.2662	.0226	-1.5123	-.2898	-.0671	-.5832	-.959
Ireland	IRL	37200001	37201828	1	-.775	.5315	-.227	1.0451	.821	.2921	.0221	.4994
Ireland	IRL	37200001	37206455	1	1.1056	.5836	.917	-.7623	-.7662	-1.3198	-.3727	-.9299
Ireland	IRL	37200001	37206189	1	-.2921	.7763	1.9359	-1.5123	-.4782	-1.6678	-.0987	.1216
Ireland	IRL	37200001	37201536	1	-.8625	-.4314	-.7836	-.4905	-.429	-1.6678	-.6852	-.5652
Ireland	IRL	37200001	37205600	1	.5966	.64	.0226	-.422	-.1902	-.1147	-.3733	-.7887
Ireland	IRL	37200001	37201779	1	-.9272	.64	-.3702	-.5146	-.3448	.0792	-.7045	.3899
Ireland	IRL	37200001	37204025	1	.8725	.792	.0226	-.1976	-.0678	.1055	.5755	.1216
Ireland	IRL	37200001	37206768	1	.0949	1.7162	-.7121	-.7218	.5886	-.0671	-.2821	-.451
Ireland	IRL	37200001	37205278	1	1.3134	.5128	-.335	-1.3089	-1.1627	-.8849	-1.0722	-.8443
Ireland	IRL	37200001	37201198	1	-.3313	.3875	.6407	-.7531	-.6723	-1.6678	.1701	.8136
Ireland	IRL	37200001	37202263	1	1.1267	.4435	.586	-.7822	.0327	-.5309	.0256	.6663
Ireland	IRL	37200001	37201292	1	.0449	-.2662	.4173	-.7941	-.0549	.2104	-1.0753	.1216
Ireland	IRL	37200001	37204437	1	.4142	-.7221	-.5034	-.3457	.2502	.0115	-.6852	-.2503
Ireland	IRL	37200001	37200598	1	.3951	.1852	.0226	-.208	-.6418	-.0033	.3482	.1216
Ireland	IRL	37200001	37205806	1	1.2944	-.089	-1.0611	-.6117	.0008	.0513	-.3733	-.4784
Ireland	IRL	37200001	37201976	1	.7543	-.59	-.5907	-.4813	-.9944	.0741	-.6852	-.1563
Ireland	IRL	37200001	37202054	1	.6884	1.1352	.0226	-.4263	.1464	.5303	2.4277	2.0955
Ireland	IRL	37200001	37200181	1	.8048	.9349	1.9359	.218	-.4879	-.052	.7339	.5553
Ireland	IRL	37200001	37203089	1	.1261	1.1132	.4173	-.0848	.0806	-.6274	-1.2871	.1216
Ireland	IRL	37200001	37201807	1	.5561	-.089	.9247	-.3746	-.3936	-.4105	-1.5588	-.7108
Ireland	IRL	37200001	37204628	1	.9866	.1245	.8038	-.2886	.1232	-.0922	-.4948	.1216
Ireland	IRL	37200001	37206096	1	.5599	2.6352	-.8417	.0117	-.1688	-.0275	-1.0602	-.6621
Ireland	IRL	37200001	37203590	1	.779	2.6352	-.408	.0058	.7282	.3763	1.5013	-.8001
Ireland	IRL	37200001	37202550	1	.5441	.3875	-.9607	-.6256	-.441	-1.2919	.0256	-.4607
Ireland	IRL	37200002	37202365	0	-.5416	1.3403	1.9359	-1.3723	.8205	-.362	2.0386	2.0955
Ireland	IRL	37200002	37200369	0	-1.0367	-.59	-.2827	-.7143	-.4654	.7326	-.2004	-.1563
Ireland	IRL	37200002	37204371	0	1.0588	-.0862	.0226	-.7035	.5568	-1.6678	-.2621	-.1563
Ireland	IRL	37200002	37205356	0	1.4182	1.1132	1.9359	-.4316	-.5804	-1.6678	.5755	.9888
Ireland	IRL	37200002	37203835	0	.9337	.0502	-.3802	.0833	-.4675	-1.6678	-.3912	.1216
Ireland	IRL	37200002	37204042	0	-1.8606	.1997	1.9359	-2.6893	.1828	-.4464	-.1727	2.0955
Ireland	IRL	37200002	37200157	0	-.5681	1.7162	1.4967	-2.6893	1.5373	.1139	1.8077	2.0955
Ireland	IRL	37200002	37205270	0	1.4415	-.2662	.4173	.3595	-.2215	.3551	.5755	-.2503
Ireland	IRL	37200002	37200136	0	.1575	-.59	.4281	.1385	.3771	-1.6678	-.7899	.2546
Ireland	IRL	37200002	37203382	0	1.2267	.4435	.1386	-.7965	-.8509	-.8849	-.5832	.1216
Ireland	IRL	37200002	37206535	0	-.9697	1.1132	1.1381	-.6784	.8163	-.2857	.1693	-.2503
Ireland	IRL	37200002	37203003	0	.8261	2.6352	1.9359	-.5088	2.4518	.0006	2.4277	2.0955
Ireland	IRL	37200002	37200351	0	.719	-.2662	.5347	-.182	-.2432	-1.6678	.1693	-.959
Ireland	IRL	37200002	37200165	0	-.2807	-.0862	1.9359	1.145	.3234	1.2585	.95024657616272	2.0955
Ireland	IRL	37200002	37202397	0	.8567	2.6352	1.9359	-.0876	-.3964	-1.0529	-2.1355	-.8906
Ireland	IRL	37200002	37202482	0	-.5002	.3289	.8116	-.3468	.5563	-1.6678	.5755	.4994
Ireland	IRL	37200002	37202449	0	-1.3645	.7308	.6907	-2.6893	1.8408	-.8849	.2287	.7864
Ireland	IRL	37200002	37202383	0	-.3832	-.0862	.0226	-1.7857	-.2368	-.2131	-.5832	-.1563
Ireland	IRL	37200002	37200509	0	.6585	1.3697	.0226	-.099	.1	-1.6678	-.3912	-.2503
Ireland	IRL	37200002	37206513	0	.1957	-.5743	-.6843	-.996	-.4416	-1.6678	-.2845	-.4607
Ireland	IRL	37200002	37204394	0	.8717	-.4203	-.4806	-1.4269	-1.0859	-1.6678	.1693	-.2503
Ireland	IRL	37200002	37202005	0	.7939	.6257	1.9359	-.1479	-.4692	.2049	.1922	.7864
Ireland	IRL	37200002	37202718	0	.2219	.5179	.4173	-.5087	.2005	.0373	.3473	.4504
Ireland	IRL	37200002	37200804	0	1.0476	2.6352	-.227	.0211	.5763	.6643	.5755	.1216
Ireland	IRL	37200002	37202291	0	-.0434	1.7671	.7244	-2.6893	.6343	.884	-.6852	2.0955
Ireland	IRL	37200002	37202820	0	.7283	-.0862	-.732	-1.4389	.3692	.2964	-.5832	-.3086
Ireland	IRL	37200002	37204684	0	.6098	-.847	-.3802	.0195	-.7621	-1.4875	-2.1355	-.4607
Ireland	IRL	37200002	37203979	0	-.7902	1.7162	.7162	.1381	.5458	-.2604	1.4834	2.0955
Ireland	IRL	37200002	37203335	0	.6681	.5179	.0226	-.6998	-.0972	-1.0529	.582	.1216
Ireland	IRL	37200002	37203185	0	-1.3614	.963	.4173	-1.2044	.3252	.4367	.8038	.4504
Ireland	IRL	37200002	37204569	0	.7679	-.0994	.7717	.4288	.7532	-.0341	.5755	-.2726
Ireland	IRL	37200002	37202601	0	.119	.0789	.0226	-.6012	.3433	-.5032	-.2165	-.681
Ireland	IRL	37200002	37202573	0	-.7573	1.7162	1.2867	.1157	1.0188	-.2306	1.0316	2.0955
Ireland	IRL	37200002	37204338	0	.5951	-.2662	.0226	-.7048	.257	-.1234	.0256	.1216
Ireland	IRL	37200003	37205405	1	.6198	1.3697	1.9359	1.0381	.9234	.5492	.0993	.4994
Ireland	IRL	37200003	37204085	1	-.064	-.2548	-1.161	-.8293	-.6054	-1.6678	-.6852	-.959
Ireland	IRL	37200003	37206612	1	.1775	-.2662	-.335	-.1013	-.8926	.2393	.3198	-.4784
Ireland	IRL	37200003	37202849	1	.5603	-.4314	.4173	-.8237	-.4811	-.182	-.4771	-.4607
Ireland	IRL	37200003	37204623	1	.5508	-.59	-.7638	-.1135	-.0884	-1.6678	-2.1355	-.3297
Ireland	IRL	37200003	37203311	1	.9499	-.0862	.0226	.4029	.0535	-1.6678	-.6852	-.4607
Ireland	IRL	37200003	37202438	1	1.4735	.6515	1.2867	-.5764	-.7807	-.2858	.0559	2.0955
Ireland	IRL	37200003	37202144	1	.7041	.7825	.0226	-.003	1.007	-.8849	-.6852	.1216
Ireland	IRL	37200003	37202380	1	-.3887	-1.3795	-1.5179	-2.6893	-2.0784	-.153	-.6852	-.959
Ireland	IRL	37200003	37204482	1	-.1218	-.4488	-.7638	-1.3599	-.9406	-1.6678	-.6852	-.9943
Ireland	IRL	37200003	37204418	1	.9508	.3875	.1386	-1.2457	.6008	-.7368	.5755	.1216
Ireland	IRL	37200003	37205334	1	.0816	-.2662	-1.7997	-2.6893	-1.056	-.7054	.5755	-.5305
Ireland	IRL	37200003	37200565	1	-.4257	1.3889	-.5252	.1091	-.0058	-1.6678	-1.0808	-1.0788
Ireland	IRL	37200003	37201758	1	1.3097	.6583	-.9285	-.4295	.0905	.0661	-1.5596	-1.5298
Ireland	IRL	37200003	37204604	1	-.1484	-.0862	-.7638	.7135	.7585	.6517	.5755	-.3297
Ireland	IRL	37200003	37205623	1	-.0426	-.4058	1.4967	-.1765	-.3914	-.6742	.5172	.7627
Ireland	IRL	37200003	37203576	1	.6112	-.4488	-1.7997	-.8941	-2.2268	-.9292	-1.166	-1.0101
Ireland	IRL	37200003	37201994	1	1.5011	-.2662	.0226	2.7772	.5554	.4394	.5755	-.7108
Ireland	IRL	37200003	37201687	0	1.381	.3039	1.9359	-.3214	.1904	-1.6678	.9246	1.1232
Ireland	IRL	37200003	37200596	0	.9462	.6555	1.9359	-.605	.3316	-1.0529	-.2008	-1.1252
Ireland	IRL	37200003	37202161	0	1.4917	.7989	.586	-.9773	-.1536	-.4795	-.2857	.0876
Ireland	IRL	37200003	37201500	0	1.0684	-.7815	-.4688	-.7604	-.175	.5372	.8038	-.1563
Ireland	IRL	37200003	37200723	0	1.2445	-.2662	1.4967	-.0027	.2528	-.0342	.8038	.4777
Ireland	IRL	37200003	37205183	0	1.2372	-.7815	-.9211	-.9593	-.8471	-1.6678	.1693	-.9299
Ireland	IRL	37200003	37205152	0	.0983	2.6352	1.9359	-1.6821	1.5721	-1.6678	.1613	.6559
Ireland	IRL	37200003	37203163	0	.4955	.5068	-.5907	-.7649	.0545	-.0258	.0215	-.1865
Ireland	IRL	37200003	37202664	0	1.1735	.3926	.0226	-.7041	.1646	-.7368	-.6852	-.9299
Ireland	IRL	37200003	37200923	0	.7787	.5696	1.4967	-.1293	1.4824	-.71	1.3958	1.515
Ireland	IRL	37200003	37200623	0	1.6108	1.0919	1.1381	-.6003	-.1332	-.8849	.5755	1.515
Ireland	IRL	37200003	37203599	0	1.2901	-.0862	.0226	.7113	.9534	-1.6678	.5755	.1216
Ireland	IRL	37200003	37203415	0	-.3304	-.4314	.0226	-.3812	.0047	-1.6678	.3482	-.4607
Ireland	IRL	37200003	37200496	0	-.7902	-.4343	.8877	.0103	-.8707	.571	.0221	.1554
Ireland	IRL	37200003	37204255	0	.8287	.7308	.4173	-1.3102	-.1296	-1.6678	-.1727	2.0955
Ireland	IRL	37200003	37200833	0	-.4806	-.7815	-.4728	-.7703	-.6534	-.4223	.1648	.1216
Ireland	IRL	37200003	37206028	0	1.5609	1.7162	1.9359	-.6916	-.0981	-.2746	2.4277	2.0955
Ireland	IRL	37200003	37204374	0	.4667	.0634	.0226	.4678	1.0546	-1.6678	.0444	-.2726
Ireland	IRL	37200003	37201771	0	1.384	.7763	1.9359	-1.7857	.2802	-.4694	-.5208	2.0955
Ireland	IRL	37200004	37203915	0	-1.3373	-.2662	.4173	-.0445	.4637	-.5569	.8038	-.1563
Ireland	IRL	37200004	37200567	1	1.5703	-.4314	-.5836	-.1824	-.9758	-.9292	-.6852	-.9299
Ireland	IRL	37200004	37205446	1	-.3598	.7825	-.8356	-.375	-.1584	-1.6678	-.3727	-.4784
Ireland	IRL	37200004	37200499	1	.7661	-.0862	.0226	.1576	.3861	.1609	-.6852	-1.1252
Ireland	IRL	37200004	37200745	1	.7549	-.5197	-.691	-.0679	-.8269	-.8849	-.5832	-.5475
Ireland	IRL	37200004	37203457	1	-.8693	-.983	.8571	-2.6893	-.8229	-1.2919	-.8913	1.515
Ireland	IRL	37200004	37206487	1	.3924	1.7162	.4173	.1489	1.0503	-.5309	-.6852	-.7108
Ireland	IRL	37200004	37200503	1	-.4129	.9349	-.7638	-.3023	-.6958	-1.6678	-.414	-.2503
Ireland	IRL	37200004	37200172	1	.0627	.5465	-.4806	-.5994	.1711	-1.6678	-1.305	-1.2711
Ireland	IRL	37200004	37201368	1	.605	.2577	1.4967	-.0996	.1787	-.6274	-.0823	1.515
Ireland	IRL	37200004	37206474	1	-.9358	2.6352	1.9359	.0328	.3337	-1.6678	-.1026	1.515
Ireland	IRL	37200004	37205939	0	.9595	.5228	.0226	-.996	.0539	-1.2919	-.4805	-.4607
Ireland	IRL	37200004	37200034	0	.0737	-.4314	-.227	.7113	-.1792	1.0062	.5755	.1216
Ireland	IRL	37200004	37202870	0	-.5665	.7062	.7162	-.1457	.1101	-1.6454	.8038	.7611
Ireland	IRL	37200004	37205694	0	.3206	-.6289	.5347	-.5061	-.4504	-1.6678	-.2845	.4777
Ireland	IRL	37200004	37202077	0	-1.1406	.631	1.1752	-.5869	.3761	-.4318	.5755	-.5305
Ireland	IRL	37200004	37202960	0	-.1887	.5119	.5833	-1.3723	.1482	-.4795	.3473	-.1563
Ireland	IRL	37200004	37204126	0	1.3429	1.3403	.3461	.2622	.4612	-.0134	1.1417	1.1508
Ireland	IRL	37200004	37206763	0	-1.1472	1.3403	1.2867	-.5527	.5108	-.8849	.1701	1.1232
Ireland	IRL	37200004	37206438	0	1.5622	1.1132	.0226	-.0498	.3752	.5117	.5755	.0208
Ireland	IRL	37200004	37200312	0	.8239	1.7162	.4173	.1458	.7885	.6097	-.4805	.8567
Ireland	IRL	37200004	37206143	0	.7241	-.0862	.0226	-.2606	-1.7511	-1.0529	-.2852	-.4607
Ireland	IRL	37200004	37203219	1	.27	-.2662	.0226	-.0241	.2172	.0866	-.4771	-.2503
Ireland	IRL	37200004	37206673	0	1.4043	.6544	1.9359	-.1984	.491	-.3242	1.836	.9458
Ireland	IRL	37200004	37201455	0	-.2903	-2.9627	-2.664	.3046	-.0408	3.6292	-.6852	.1216
Ireland	IRL	37200004	37204709	1	1.4925	.7825	-.3802	.4216	.1747	.0856	.3482	.1216
Ireland	IRL	37200004	37202593	1	-.5181	2.6352	-.7638	-.1759	-.1344	-.2785	-.0553	-.7496
Ireland	IRL	37200004	37203617	1	-.1861	2.6352	.4173	-.6378	.2261	-1.2919	.1701	-.2503
Ireland	IRL	37200004	37206756	1	.0618	.2607	.0226	-1.2296	-.2049	.0279	-.6852	-.1563
Ireland	IRL	37200004	37201271	1	-.2397	.2577	.4173	-.1244	.544	.8499	-.4288	-.1314
Ireland	IRL	37200004	37200044	1	.8372	-.6493	1.2341	.4492	-.2079	-1.6678	-.8041	-.4695
Ireland	IRL	37200004	37204883	1	.8022	-.0088	-1.6079	.2376	.0554	-.5309	-2.1355	.2546
Ireland	IRL	37200004	37203455	0	-.5234	-.6593	.4173	-.2908	.3151	-.4795	-.3272	-.1563
Ireland	IRL	37200004	37201564	0	.2466	.2465	-1.3023	-1.5123	-.014	-1.6678	-.3912	-1.0788
Ireland	IRL	37200004	37201240	0	.0524	.5179	.0226	-.2593	.3819	-.4795	-.1727	-.1563
Ireland	IRL	37200004	37203524	0	-.9555	.0213215355876027	-.114198273935359	-.8451	-.6544	-.654198120202962	-.326316691561557	-.256842788108398
Ireland	IRL	37200004	37200921	0	1.4569	1.3403	-.4224	.469542149144761	.236528860554218	1.3504	-.7912	-1.463
Ireland	IRL	37200005	37203165	0	-1.603	1.7671	1.2867	-.4989	.7369	-.4795	1.3656	1.515
Ireland	IRL	37200005	37202033	1	.8834	.5606	1.4967	.0924	.9763	-1.6678	1.309	1.3857
Ireland	IRL	37200005	37206711	1	.3037	-1.0212	-.652	-1.5583	1.0399	.0561	-1.2624	-.6838
Ireland	IRL	37200005	37200741	1	-.2829	-.7327	-.8627	-.5658	-1.1055	-.2054	-1.054	-1.1856
Ireland	IRL	37200005	37205637	1	-.876	-.4203	1.9359	-2.6893	.3291	-.7368	.7741	2.0955
Ireland	IRL	37200005	37206316	1	-.2348	-.0846953869306689	-.0154	.5813	-1.1823	-.0887928823803155	.5755	-.6073
Ireland	IRL	37200005	37202234	1	.4788	.333692698569195	.230113295459513	-.375814911895205	.00743442383636158	-.382686915564127	-.0762861689367468	.133200648817989
Ireland	IRL	37200005	37202163	1	.1327	-.0862	-.5034	-1.0068	-.3011	-.5676	-.6852	-.1563
Ireland	IRL	37200005	37205548	0	-.1699	1.3697	.4173	-.4435	1.8216	.5534	.1648	.1739
Ireland	IRL	37200005	37201193	0	-.1958	.9349	1.9359	-.5513	.5724	.2025	.1693	2.0955
Ireland	IRL	37200005	37205282	0	.0218	.7062	.4173	-1.6821	-.618	-.5569	-.7899	-.1563
Ireland	IRL	37200005	37200487	0	.6234	1.7671	.9192	-1.6895	-.0049	-1.6678	.5755	2.0955
Ireland	IRL	37200005	37202807	0	.5526	-.4203	.0226	-1.3723	-.6296	-.8849	-.1026	.1216
Ireland	IRL	37200005	37203452	0	1.1864	-.983	.0226	-.3588	-.1149	-.1384	.8038	1.515
Ireland	IRL	37200005	37206347	0	-.4311	-.0862	.0226	.7113	.8779	.3456	.5755	-.2503
Ireland	IRL	37200005	37203071	0	-1.1055	1.7162	1.9359	-1.5123	.3695	-.5569	.8038	2.0955
Ireland	IRL	37200005	37200694	0	-1.4141	-.5717	.0226	-.3742	-.3389	-.477	-.4353	-1.1742
Ireland	IRL	37200005	37201581	0	-.3334	-.8977	-.227	-1.1401	-.5258	-.5569	.3482	-.6924
Ireland	IRL	37200005	37200855	0	.4941	2.6352	1.9359	-.7911	.3653	-.3128	1.1171	2.0955
Ireland	IRL	37200005	37200449	1	-.5533	-.2479	-.8627	-1.1482	-.4699	-.4694	-.4771	.1216
Ireland	IRL	37200005	37204258	1	.8928	.3961	-.8099	-.9771	-1.4436	.2956	-.7045	-1.4399
Ireland	IRL	37200005	37204381	1	.0542	.9454	-.2943	-.1028	.1642	.3426	.1922	-.2503
Ireland	IRL	37200005	37206314	0	-.6465	-.2662	1.9359	-.7354	.7595	.7194	1.4752	2.0955
Ireland	IRL	37200005	37200481	0	1.2099	.2695	-.5759	-.8941	.2557	.1285	-1.1908	-.1563
Ireland	IRL	37200005	37203210	0	-.3072	-.2662	.0226	-.8189	.7617	-.0336	-.0823	1.2147
Ireland	IRL	37200005	37202563	1	-.3993	2.6228	.7804	-.5529	-.4326	-1.6678	-.0553	-.1563
Ireland	IRL	37200005	37206829	1	.0725	-.59	-1.0611	-.5365	-.8057	-.3516	-.6852	-.959
Ireland	IRL	37200005	37204280	1	.6391	1.7162	-.6315	-.3069	-.6254	-.0005	-.3206	-1.0454
Ireland	IRL	37200005	37202920	0	-.9965	.5935	-.227	.0457	-.2091	-.0131	-.2852	2.0955
Ireland	IRL	37200005	37203583	0	1.0449	-.4314	-.3802	-.3962	.1825	-.7433	.5755	.1216
Ireland	IRL	37200005	37201813	0	-2.1099	-.4488	.0226	-1.6821	-1.0285	-1.6678	-.6852	.1216
Ireland	IRL	37200005	37200463	0	.1109	-.2479	.0226	-.3021	-.51	-1.6678	-.1972	.1216
Ireland	IRL	37200005	37204136	0	-.9433	-.0862	.0226	.7113	-.0408	-1.6678	.5755	.1216
Ireland	IRL	37200006	37201782	1	.9144	.7763	.4173	-.0948	-.2747	-.568	-.3387	.1959
Ireland	IRL	37200006	37206692	1	.195	-.2662	.0226	-.4499	-.2022	-.4753	.0256	-.1563
Ireland	IRL	37200006	37203571	1	.3714	-.0862	-.9607	-1.1482	-.7908	-1.0529	-.6852	-.4607
Ireland	IRL	37200006	37200303	1	1.5883	.0566	.4173	-.9651	-.8674	-.8849	-.4771	-.6959
Ireland	IRL	37200006	37206400	1	1.1893	1.7162	1.0108	-.5699	-.3926	-.568	-.5945	1.4234
Ireland	IRL	37200006	37206466	1	1.2384	-.0994	.0226	-.5311	-.3917	-.5569	-1.0571	-.2503
Ireland	IRL	37200006	37200378	1	1.1038	1.7162	1.9359	.2237	.2119	.4279	1.4841	2.0955
Ireland	IRL	37200006	37202441	1	.996	-.7836	-.5544	-.7535	-.6663	-1.6678	-.6881	-.5305
Ireland	IRL	37200006	37201867	1	.3021	2.6352	1.6222	-.8618	-.4327	-1.6678	-.4801	-.2503
Ireland	IRL	37200006	37201999	1	1.3453	.4631	.4173	.0362	-.0925	-.2785	-.216	-.5912
Ireland	IRL	37200006	37201985	1	-.3844	.2807	-.5544	-.7659	-.2706	-.6274	-.4801	-.4607
Ireland	IRL	37200006	37201402	1	1.0969	.6492	.4173	-.8834	-.2835	-.801	-2.1355	-1.1078
Ireland	IRL	37200006	37200127	1	1.552	.3875	.0226	.0525	.4988	.3004	-.0553	-.6774
Ireland	IRL	37200006	37205044	1	1.1257	2.6352	-1.1657	-.6314	-.2717	-.8849	-.8186	.5295
Ireland	IRL	37200006	37203605	1	1.3019	.792	-1.3943	-.9388	-.9813	-1.6678	-.7867	.0876
Ireland	IRL	37200006	37205840	1	.1194	-.269	-.3802	-.4054	-.2585	-.0086	-.1972	-.4607
Ireland	IRL	37200006	37203237	1	-.0847	.0634	-.3802	-.6023	-.3948	.2736	-.3727	.7374
Ireland	IRL	37200006	37202050	1	1.0762	.2465	1.9359	-.1863	-1.107	-.5307	-.6852	.0178
Ireland	IRL	37200006	37202382	1	.9051	-.0121	-.227	-1.1509	-1.211	-.1093	-.2852	-.6774
Ireland	IRL	37200006	37206506	1	1.4083	1.7162	-.9607	-.057	.3721	-1.6678	.5755	.1216
Ireland	IRL	37200006	37201443	1	1.3281	.6515	.586	-.5706	-.3639	-.1651	-.7867	-.6959
Ireland	IRL	37200006	37206315	1	.3132	-.0389	.0226	-1.1146	-.2776	-.1341	.3482	.1216
Ireland	IRL	37200006	37206268	1	1.0798	.792	.1386	-.4039	.6123	-.1147	-2.1355	-1.2449
Ireland	IRL	37200006	37202743	1	1.0286	-.7221	-.9607	-.4264	-.7786	-.568	-.6852	-.7108
Ireland	IRL	37200006	37202636	1	1.1462	.7763	1.2899	-.8921	-.332	.2016	-.5172	.5295
Ireland	IRL	37200006	37202557	1	.6525	.9535	1.9359	.315	-.0056	.7127	.1701	2.0955
Ireland	IRL	37200006	37203113	1	1.2332	.2577	-.9607	.1016	-.3816	.0986	-.6852	-.4607
Ireland	IRL	37200006	37201431	1	.3456	-.2662	-.691	-.4453	-.7304	.3236	-.7674	-.4607
Ireland	IRL	37200006	37204963	1	1.7413	.3875	.0226	-.1409	.2514	.2338	-.3733	-.7108
Ireland	IRL	37200006	37203241	1	.7638	-.4203	.4173	-.8353	-.3725	.0113	-1.266	-.7108
Ireland	IRL	37200006	37206640	1	1.1105	.3875	-.4806	-.1315	-.194	.2286	-.4771	-.4607
Ireland	IRL	37200006	37200501	1	1.3134	.2426	-1.6877	-.1479	.0082	.3549	-2.1355	-1.7277
Ireland	IRL	37200006	37203538	1	.8835	-1.0658	-.7902	-.1382	-1.1569	.4483	-.6852	-.9111
Ireland	IRL	37200006	37200140	1	1.2911	-.59	-.3802	-2.6893	-.6877	-.9292	-.6852	-.5475
Ireland	IRL	37200006	37200601	1	1.7078	1.3889	.4173	-.1001	.2251	.0402	-.6852	-.1563
Ireland	IRL	37200006	37203707	1	1.2148	-.4343	-.3048	-.3339	-.3184	-.2858	-.7867	-.2503
Ireland	IRL	37200006	37204290	1	.8745	.2465	.4173	-.236	-.2585	.0113	-.4771	-.1563
Ireland	IRL	37200007	37206662	1	1.1443	.5266	.0226	-.2905	.0125	.1029	-.3733	-.1563
Ireland	IRL	37200007	37202063	1	-.0861	1.1132	1.2899	-.797494265761698	-.0643	-1.3923	.5755	-.7816
Ireland	IRL	37200007	37206821	1	-.4003	.9454	.4173	.3657	.1512	.0402	-.1972	-.6073
Ireland	IRL	37200007	37205429	1	-1.4584	1.2538	.4269	.8356	1.2974	.895	1.2107	-.4811
Ireland	IRL	37200007	37201611	1	.9954	.3875	.8038	-.3372	-.2758	-1.6678	-1.1908	.0388
Ireland	IRL	37200007	37203471	1	-.2123	.5293	.1386	-.9023	.2126	-1.6678	-1.1229	-.5461
Ireland	IRL	37200007	37206328	1	-1.6253	-.847	-.7902	.0415	-1.2353	-.8849	-.6852	-.4607
Ireland	IRL	37200007	37206468	1	-.9765	.6464	.586	-.092	-.051	.1352	-.4771	1.2147
Ireland	IRL	37200007	37204852	1	.9285	-.2662	.0226	-.5811	-.7018	-1.6678	-.6852	-.959
Ireland	IRL	37200007	37201258	1	-1.9313	-.0994	-.3802	.1901	-.6416	-.421	-.4948	-.2503
Ireland	IRL	37200007	37205738	1	.3324	1.7162	1.4967	.0498	.5709	-.8849	.5755	.1216
Ireland	IRL	37200007	37200521	0	-.4161	1.1132	1.1381	-.3571	.8258	-.3973	.5755	2.0955
Ireland	IRL	37200007	37201083	0	-.3837	.1852	.4173	.2734	-.0945	-.6567	.5755	2.0955
Ireland	IRL	37200007	37205739	0	.3127	.0502	.4173	-.6656	.2165	-.8849	.8038	-.7108
Ireland	IRL	37200007	37206452	0	-2.0783	-.4136	-.171771100835528	.5324	.11331278243487	.2511	.0292474316049478	-.285265517698207
Ireland	IRL	37200007	37204205	0	.3928	-.2662	.0226	-1.4373	-.1863	-1.2919	-.3733	.1216
Ireland	IRL	37200007	37200673	0	-.273	-.4319	.0226	-1.0981	.0011	-1.6678	-.219746507065707	.1907
Ireland	IRL	37200007	37200890	0	.9911	-.0192	-1.1412	-.0062	-.2946	.4326	-.1727	-.4377
Ireland	IRL	37200007	37202586	0	.3789	-.2662	.0226	.4206	-.3794	.1399	.5755	-.5475
Ireland	IRL	37200007	37200750	0	1.1452	.5836	.4907	-.4003	-.4281	-1.6678	.1875	-.1563
Ireland	IRL	37200007	37200031	1	-.0284	.7789	.4173	-.1629	-.0922	.3845	.3768	.1216
Ireland	IRL	37200007	37206135	1	.3294	-.3924	-.0528969403827579	.458	-.8293	1.0062	-.17417811790011	.1216
Ireland	IRL	37200007	37201499	1	1.4299	.0789	-.5836	-.6866	-.3998	-.0055	-.6852	-.959
Ireland	IRL	37200007	37206594	1	-1.8919	-.0862	.0226	-.13	.0163	-.1198	.5755	-.4607
Ireland	IRL	37200007	37202155	1	.4201	-.0862	.0226	-.742	.9299	3.6292	.5755	.1216
Ireland	IRL	37200007	37202788	1	.7269	-.2662	-.6315	.2495	.1281	.3698	-.5832	-.7887
Ireland	IRL	37200007	37202968	0	-1.563	-.7221	.0226	-.1088	-.7721	-.5569	-.0823	-.7639
Ireland	IRL	37200007	37205258	0	-.7579	.64	1.036	-.4479	-.3071	-.0671	-.2857	1.515
Ireland	IRL	37200007	37205321	0	-.8705	-.2662	-.9607	.7113	-.7992	1.0062	.1693	-.3297
Ireland	IRL	37200007	37206134	0	-.5901	1.1352	1.9359	.928	.8641	1.0273	-.0857	2.0955
Ireland	IRL	37200007	37204823	0	.2951	.0666	.0226	-2.6689	-.4657	-1.6678	-.3882	-.4946
Ireland	IRL	37200007	37200042	1	-.8296	.34825698073213	.256222406435192	-.1609	.1728	-1.5939	.0247506070061051	.0835231778378401
Ireland	IRL	37200007	37205590	1	.4135	1.7162	.0226	.3182	.1914	-.1929	-.674	.4794
Ireland	IRL	37200007	37201157	1	-.1684	-.2842	-.408	.0172	-.6175	-.5842	-.3206	-.8443
Ireland	IRL	37200007	37203124	1	-.151	.134	-.5636	.1648	.0894	.1493	.3482	-.8771
Ireland	IRL	37200007	37201750	0	.1993	.2465	1.0433	-.4509	.2262	-.5569	1.3406	.428
Ireland	IRL	37200007	37200013	0	1.7012	1.3889	1.9359	.1586	.5686	.5254	-.9936	2.0955
Ireland	IRL	37200008	37204425	1	.1557	-.1106	-.227	-.729352032433268	-.4903	-.8849	-.4771	-1.1252
Ireland	IRL	37200008	37204976	1	1.3299	.5113	.231	-1.3089	-.0056	-1.0529	-.6852	-1.1252
Ireland	IRL	37200008	37204893	1	-.2113	.1852	-.227	-.0147	-.5985	-.5569	.1693	-.7108
Ireland	IRL	37200008	37204742	1	1.588	-.0862	.0226	-.3161	-.0399	-.8849	-.6852	.1216
Ireland	IRL	37200008	37204909	1	-.2021	1.153	1.0108	-.4868	1.4432	-.8768	.9542	.833
Ireland	IRL	37200008	37202116	1	.9526	-.59	-.3802	-.5695	-.4623	-.5579	.0444	-.8443
Ireland	IRL	37200008	37205155	1	.6257	.1892	-.7902	-1.0059	-.6753	-.8849	-.5832	.557
Ireland	IRL	37200008	37203145	1	-.002	.4012	1.4967	-.1908	.122	-1.6678	-.2668	1.3857
Ireland	IRL	37200008	37200490	1	-.2641	.0502	1.1355	-2.6893	.7636	-1.6678	.5156	1.515
Ireland	IRL	37200008	37200142	1	.8152	1.1132	1.1381	.3389	.6136	-.5569	1.6338	.6663
Ireland	IRL	37200008	37204416	1	1.3643	-.2662	-.3802	.3504	-.4853	-.9292	-.6852	-.2503
Ireland	IRL	37200008	37204690	1	-.349	-.0862	.0226	-.2898	-.6666	-.0153	1.0854	.1216
Ireland	IRL	37200008	37203889	1	-.2622	-.6593	-.227	-1.5123	-.8635	-.5519	-.4771	-.7108
Ireland	IRL	37200008	37204542	1	.8213	-.2662	-.4728	-.5017	-.5557	-1.6678	.0256	-.7496
Ireland	IRL	37200008	37203640	1	.4353	.4435	.0226	.1388	.3587	.2587	.1701	-.8443
Ireland	IRL	37200008	37200755	1	-.2288	.4613	-.1587	-.4417	1.342	-.8849	.2287	.2286
Ireland	IRL	37200008	37200834	1	-.3352	.3266	-.691	-.4359	-.2428	-.5037	-.8512	-.5029
Ireland	IRL	37200008	37206559	1	-.4695	-.7746	-.739699289254138	.3749	-.307609506945006	-.4795	-.6852	-1.1469
Ireland	IRL	37200008	37201640	1	1.6715	1.127	1.036	-.0796	-.0719	-.2842	-.5828	1.1232
Ireland	IRL	37200008	37204058	1	.0847	.5091	-.6315	.145	-.0386	.0513	.0372431184964459	.7627
Ireland	IRL	37200008	37203405	1	-.0234	1.7671	.0226	-.5695	-.1513	-.8849	.3482	.149
Ireland	IRL	37200008	37202374	1	.3077	-.269	-.5472	-1.5123	-.0082	-.6274	-.216	.4504
Ireland	IRL	37200008	37201512	1	-.2591	1.1306	1.9359	-.5592	-.0826	.1957	-.6852	.1216
Ireland	IRL	37200008	37200728	1	-.2822	.4571	.586	-.1176	.4016	-.2574	-.3882	-.1563
Ireland	IRL	37200008	37200110	1	-.6168	1.031	1.2867	.8211	-.1686	.0465	.3482	-.4377
Ireland	IRL	37200008	37200668	1	-.6546	-.2479	-.227	.6472	.0182	1.0062	-.0823	.1216
Ireland	IRL	37200008	37204667	1	-.3489	-.9924	-1.0611	-.2857	-.7153	-.2679	-.5798	-.5251
Ireland	IRL	37200008	37203168	1	-.588	-.0862	.0226	.1704	-.0874	.7596	-.6852	-.2503
Ireland	IRL	37200008	37204175	1	.0127	.3875	1.1381	.0719	-.4034	.1971	.3482	2.0955
Ireland	IRL	37200008	37201361	1	.6524	-.2662	.0226	.2495	-.1767	.0812	-.7867	-.1563
Ireland	IRL	37200008	37202875	1	-.4311	.0308	1.9737	.0014	-.2036	-.7847	1.0565	.8375
Ireland	IRL	37200008	37206359	1	-.3909	-.2662	-.4806	.4191	.1805	-.9484	-.1722	-.1563
Ireland	IRL	37200008	37205963	1	.935	.6636	-.5252	-2.6893	-.7857	-.7368	-2.1355	-1.1395
Ireland	IRL	37200008	37205002	1	-.3618	.4495	-.4313	-.0851	-.4237	-1.6678	-.4748	1.0448
Ireland	IRL	37200008	37200386	1	1.0267	-.0862	-.9607	.089	-.2917	-.9292	-.0987	.1216
Ireland	IRL	37200009	37202244	1	-.0961	.3875	1.0433	-.377	-.6671	-.0949	.9628	.4504
Ireland	IRL	37200009	37203661	1	-.439	.2032	.0226	-.3765	-.4474	-.0129	.1922	-.1563
Ireland	IRL	37200009	37203043	1	-.6101	-1.1085	-1.5117	-.7048	-2.0857	-1.6678	-2.1355	-2.5027
Ireland	IRL	37200009	37202459	1	.8584	-.2662	-.9607	.3793	-.7507	-1.6678	.5755	-.5912
Ireland	IRL	37200009	37203645	1	-.221	.4121	.4135	-1.1433	-.9826	-.9484	-.507	-.191
Ireland	IRL	37200009	37203954	1	-.8848	.0502	-.227	-.0584	-.0605	-.5569	-.1972	-.222
Ireland	IRL	37200009	37201111	0	.934	1.3697	1.9359	-.3223	.4627	-.8768	1.6284	2.0955
Ireland	IRL	37200009	37203038	0	-1.4045	.207554898368784	.0612862403183009	-.849349676677889	-.179057217601526	-.8768	-.141211780497414	-.0983416406661358
Ireland	IRL	37200009	37203079	0	.3181	-.4314	-.8932	-2.6893	-.0651	-1.6678	-.5832	-.8198
Ireland	IRL	37200009	37202993	0	-1.2961	-.0192	.0226	-1.1067	-.6338	-1.6678	.3482	.1216
Ireland	IRL	37200009	37200871	0	1.1247	-.4314	-.227	-.0506	-.1759	-.5569	-.5832	-.4607
Ireland	IRL	37200009	37205097	0	-.8909	.0502	.0226	-.7317	-.4809	-.219	-.5832	-.2503
Ireland	IRL	37200009	37205480	0	-.9528	.1272	-.5907	.1931	-.1175	-1.6622	-.176	-.7108
Ireland	IRL	37200009	37205300	1	.7928	.5923	.7162	-.0581	-.3701	.2962	-.7045	-1.5767
Ireland	IRL	37200009	37205925	1	-.316	.3924	-.8627	-.8712	-.1381	.4848	-.5832	-.4607
Ireland	IRL	37200009	37202472	1	.2528	.9454	1.0108	.4091	.3502	.3266	1.3958	1.1232
Ireland	IRL	37200009	37203053	1	.8443	.5266	-.5544	-.8328	-.6652	-.5032	-.4801	-.0859
Ireland	IRL	37200009	37204885	1	-.806	1.7671	.8038	-.0551	.4016	.4274	-.1972	.1216
Ireland	IRL	37200009	37204254	0	.3761	.5746	.9726	.1053	-.1924	.2274	.5755	1.515
Ireland	IRL	37200009	37203272	0	-.7091	-.0862	.0226	1.2836	.3057	.8788	.5755	.1216
Ireland	IRL	37200009	37206115	0	.5941	.6464	1.9359	-.4003	.2845	.4264	2.4277	2.0955
Ireland	IRL	37200009	37205561	0	1.0323	-.0862	.0226	-2.6893	-.3351	-1.6678	.5755	.5553
Ireland	IRL	37200009	37202725	0	-.7913	-.0862	.0226	-2.6893	-1.2487	-.9484	-.6852	.1216
Ireland	IRL	37200009	37201277	0	.4104	-.2662	-.227	-.9566	-1.4485	.1818	-.3912	-.5475
Ireland	IRL	37200009	37202004	0	.2223	1.3403	.2941	-2.64	.631	-.2154	.5755	-.5912
Ireland	IRL	37200009	37206504	0	.3656	-.0994	.0226	-.564	.2528	.2601	-.5832	.1216
Ireland	IRL	37200009	37201946	1	-.3738	-.0862	.0226	-.0632	-.4572	-.2306	.3482	-.1563
Ireland	IRL	37200009	37206557	0	.1527	.6724	1.2899	.0057	.6575	.1858	2.0386	1.515
Ireland	IRL	37200010	37200589	1	.4608	-.2662	-.7368	-1.2335	-.7043	-1.6678	-2.1355	-.1563
Ireland	IRL	37200010	37200822	1	-.387	.1221	1.9359	-.7198	-.2945	-1.6678	-1.5588	2.0955
Ireland	IRL	37200010	37204133	1	-.964	.5179	.1626	-.6998	-.6791	-1.0529	.0256	.0876
Ireland	IRL	37200010	37206235	1	.5498	.7989	.1386	-.1208	.0899	-1.6678	.5755	.1216
Ireland	IRL	37200010	37200248	1	1.1323	.5836	1.2867	-.1429	-.2219	-1.6678	-.3733	.7095
Ireland	IRL	37200010	37204783	1	.8897	-.4516	.5347	.1939	.3887	-1.6678	-2.1355	-.1563
Ireland	IRL	37200010	37203902	1	-.6518	2.6352	-.335	-.4819	.244	-1.6678	-2.1355	1.0641
Ireland	IRL	37200010	37204458	1	1.0501	-.100923053634884	-.168575414652295	-1.4081	-1.1151	-1.1979	-.644386249573637	-.265853066649264
Ireland	IRL	37200010	37205836	1	.4052	-.0862	-.7638	-.8921	-.5395	-1.653	-.4771	.1216
Ireland	IRL	37200010	37202051	1	1.0556	.7763	.4173	.6282	.6405	.1108	.0256	.06
Ireland	IRL	37200010	37200007	1	-.2046	-.2662	.0226	-.7797	-.7668	-.8849	-.1972	-.5912
Ireland	IRL	37200010	37202614	1	.0493	-.0862	-.8356	-.7372	-.9716	-.801	-1.7719	-1.0645
Ireland	IRL	37200010	37206827	1	-.2868	-.59	.0226	-.6402	.0636	-1.6678	-.6852	-.1563
Ireland	IRL	37200010	37202987	1	-.1056	1.1493	.5462	.026	.2256	-.1222	-1.5848	.833
Ireland	IRL	37200010	37204064	1	.9761	.215	.0226	-.9731	-.8374	-.8849	-.6852	-.0625
Ireland	IRL	37200010	37206749	1	1.2617	.4521	.1386	-.2895	-.3011	-.531	-1.305	-.4607
Ireland	IRL	37200010	37202264	1	.0655	.8089	-.5544	-.0177	.1113	-.8849	-1.5848	-.5029
Ireland	IRL	37200010	37202360	1	1.0316	-.59	-.5836	-.5682	-.3225	-1.6678	-.5974	-.222
Ireland	IRL	37200010	37200853	1	.4952	.1943	-.9607	-1.1982	-.8703	-.526	-.6852	-.7496
Ireland	IRL	37200010	37202426	1	1.1897	-.2479	-.4728	.325	.2252	-.2436	1.2607	.1216
Ireland	IRL	37200010	37201609	1	.4784	.4546	.1386	-.4379	.0449	-1.6678	-.5769	.1216
Ireland	IRL	37200010	37200329	1	.7716	.0502	.4173	-.0716	.6268	-.5676	.0256	.294870034237537
Ireland	IRL	37200010	37204426	1	-.244	-.0862	.6825	-.8705	.4477	.5405	-2.1355	-.8686
Ireland	IRL	37200010	37201014	1	.3933	.3464	-.227	-1.162	.1694	-1.2919	.5755	.1216
Ireland	IRL	37200010	37203102	1	.6622	.409710904671289	.276864973053667	.2077	.1908	.8668	.0805371814498184	.216134119779265
Ireland	IRL	37200010	37203077	1	.8658	.6515	-.1119	-.9002	.1835	.6862	.9863	.4504
Ireland	IRL	37200010	37200279	1	-.2218	-.2662	.0226	.327	-.0253	-.9484	.3482	-.8198
Ireland	IRL	37200010	37203149	1	1.3288	1.7162	.4173	-.3807	-.2392	-.5297	.0795	-1.235
Ireland	IRL	37200010	37205693	1	.665	-.847	1.9359	-.1562	.2772	.2588	-.6852	.346
Ireland	IRL	37200010	37201586	1	1.6203	-.2662	1.9359	.171	-.1219	.575	.0256	1.1508
Ireland	IRL	37200010	37202481	1	1.1881	.3875	-1.0411	-.1632	-.8087	-.5032	-.2821	-1.113
Ireland	IRL	37200010	37203797	1	1.4601	.1861	-2.2485	-.5088	.2879	-.0816	.0256	-.2503
Ireland	IRL	37200010	37201477	1	.8435	-.0994	.3461	-.8237	-.7256	-.0348	-.0823	-.2503
Ireland	IRL	37200010	37200093	1	-1.2233	-.64	-.3827	-.4306	.2471	-.4753	-1.3972	-.9299
Ireland	IRL	37200010	37202165	1	-1.0154	-.7968	.0226	-1.1401	-.6861	-.568	-2.1355	-.1563
Ireland	IRL	37200010	37201100	1	.9134	-.0862	-.0790500156746714	-.0937	-.6276	-.0473	-.318715664557435	-.149536593733524
Ireland	IRL	37200010	37206223	1	-1.2267	-.089	.0226	-.8312	-.3301	-.2607	-.0723	-.2503
Ireland	IRL	37200010	37201928	1	-.0841	.9454	1.9359	-.295	1.2101	.5089	-1.5537	2.0955
Ireland	IRL	37200011	37206201	0	.7657	.3178	.8961	-.6123	-.2259	-.7106	-.454	-2.4159
Ireland	IRL	37200011	37203519	1	-.0738	1.7671	1.4967	-.6063	.6203	-.4694	.1648	.7627
Ireland	IRL	37200011	37202135	1	-.5378	.468	-.227	-.491	-.2212	.1173	.5755	-.2503
Ireland	IRL	37200011	37201374	1	-.8866	-1.5214	-2.664	-.0581	.1098	.1616	-.93881141567823	-1.7962242015418
Ireland	IRL	37200011	37202431	1	.1918	-.2662	.4173	-.6249	-.8202	.0575	-.4805	-1.4694
Ireland	IRL	37200011	37201606	1	-.137	1.7162	1.9359	.8452	-.5775	.2428	.5755	-1.0844
Ireland	IRL	37200011	37205472	1	-1.0258	.2695	-1.0288	-.8293	-1.0042	-.8849	-1.5848	-.6912
Ireland	IRL	37200011	37200675	1	-.9371	-.4237	-1.3325	-1.2858	-1.0486	-.8849	-2.1251	-.6073
Ireland	IRL	37200011	37205520	1	-2.9404	1.25794411230913	1.02586067325525	.3828	2.4754	.1369	1.05276876358576	.850419853379762
Ireland	IRL	37200011	37200904	0	.7991	1.7162	1.9359	-.0454	.2373	-.7368	1.4834	2.0955
Ireland	IRL	37200011	37204699	0	.2213	-2.9627	-2.664	.0585	-.6691	-1.6678	-2.1355	-2.5027
Ireland	IRL	37200011	37201895	0	-.5549	-.0539996732777623	-.174392093158876	-.865944497237756	-.8613	-.70245051217274	-.420529091260923	-.307956269582644
Ireland	IRL	37200011	37205643	0	-.2146	-.2662	-.0782621693346267	-2.6893	-.1789	-1.0529	-.506324006608035	-.14582545938747
Ireland	IRL	37200011	37202796	0	-.2466	-.0862	-.227	-.1316	.8227	-1.0529	-.4693	.1216
Ireland	IRL	37200011	37200027	0	-2.0543	.221378097940478	.0449278358453351	-.746465789866577	-.0997732880369098	-.50494848470308	-.0676568820858112	-.122733843264838
Ireland	IRL	37200011	37203497	0	.0857	.316263118407674	.201375225831653	-.433334496645332	-.00920264202656643	-.401660119475746	-.0749470300708897	.0934833661059918
Ireland	IRL	37200011	37206150	0	-.1133	-.2479	.0226	.0532	-.392	.5599	-.1566	-.9243
Ireland	IRL	37200011	37206443	0	-.9312	.45871356856973	.351223282925491	-.6613	.4074	-1.6678	.0579361798614417	.181343573633561
Ireland	IRL	37200011	37203575	1	.0563	-.0764	-.6315	-.5739	-.3328	.4214	-.4771	-.7496
Ireland	IRL	37200011	37205912	1	-.8776	-.59	-.9607	-2.6893	-1.269	-.8849	-.6852	.1216
Ireland	IRL	37200011	37206760	1	1.1883	1.0929	.0226	-.1513	-.3589	.3822	-.6852	-.946
Ireland	IRL	37200011	37204016	1	.0789	1.3889	.1386	-.0644	.9327	.2297	.5755	.1959
Ireland	IRL	37200011	37203095	1	-.5999	-.0862	.0226	-.0605	-.1052	-.0491	.3482	-.1563
Ireland	IRL	37200011	37203480	1	.95	1.1576	.4173	.171	1.0218	.3336	.3482	-.2726
Ireland	IRL	37200011	37205367	1	.2953	.5315	.894	-.8948	-.8899	-1.6678	.5409	-.5265
Ireland	IRL	37200011	37205394	1	-.4039	.22365205057351	.102453174318305	.2	-.154	-.124512499616	-.0338353949915389	-.0201118807835797
Ireland	IRL	37200011	37205004	1	-.2019	.6754	-.2943	.1641	-.4458	.3475	-.8542	-.5179
Ireland	IRL	37200011	37200361	1	-.4872	-.2662	-.7765	-.7318	.0103	.3189	-.4918	-.2503
Ireland	IRL	37200011	37201543	1	.4649	.169655361888527	.0522555700827156	-.6166	-.4019	-.0258	-.243784585580414	-.0330219113981825
Ireland	IRL	37200011	37200268	1	-.0213	-.5743	-.227	-.8921	-1.1731	-.4423	-.6852	-.5265
Ireland	IRL	37200011	37203876	0	-.9097	-.7221	-.6116	-1.1482	-1.6022	-.8849	-.6852	-.7108
Ireland	IRL	37200011	37200704	0	-.0666	-.4314	.0226	-1.074	-.6081	-1.6678	.5755	.1216
Ireland	IRL	37200011	37206536	0	-.9025	-.1473	.0226	1.5674	.9424	1.597	.5755	.1216
Ireland	IRL	37200011	37205420	0	1.8375	.393935818806943	.329442766849425	-.177005805306557	.0649383195065735	-.317108456763016	-.0809147315850301	.270478369552636
Ireland	IRL	37200011	37201547	0	.293	.1125	-1.0611	.4805	-.9539	.3582	-.6852	-.7496
Ireland	IRL	37200011	37203653	0	-.9094	-.2479	.0226	.0236	1.2085	.4519	.5755	.1216
Ireland	IRL	37200011	37206828	0	.4363	.792	1.4967	-.0892	.9404	-.0435	.1693	1.515
Ireland	IRL	37200011	37202336	0	.4764	1.127	.5833	-.1701	.4962	.7781	.5755	2.0955
Ireland	IRL	37200011	37200880	0	-1.2902	-.5239	-.9211	-.7623	-.3381	-1.2084	-.2852	.5553
Ireland	IRL	37200011	37205191	0	.364	-.7306	.0226	-.8003	-1.2046	-.406	.5755	.1216
Ireland	IRL	37200012	37206390	0	1.5486	1.7162	1.9633	-.6802	.5704	.0145	2.2695	2.0952
Ireland	IRL	37200012	37202084	1	-.4706	.5266	-.7638	.0386	.1279	.0708	-.7867	-.6073
Ireland	IRL	37200012	37206345	1	-1.0675	.2607	.0226	-.1439	.5191	.0355	-.6852	-.2503
Ireland	IRL	37200012	37205341	1	.8161	-.7681	.6496	.4345	-.3904	.6526	.3482	.1739
Ireland	IRL	37200012	37204591	1	-.579	.3961	-.6315	-.5711	.1093	-1.6678	-.9764	-.5912
Ireland	IRL	37200012	37204971	1	.5776	.4931	1.1355	-.3359	-.2628	.3314	-.255	1.2147
Ireland	IRL	37200012	37201286	1	.9547	.354793530924494	.264904563167218	-.306179779912031	.0275758118907179	-.359717320698852	-.0779073752106248	.181283718883212
Ireland	IRL	37200012	37206661	1	-.748	-.59	-.8627	-.6486	.0707	-1.6678	-.6852	-.9943
Ireland	IRL	37200012	37201911	1	-.6123	1.031	.5833	-.1886	.4677	.1525	-.9906	.7099
Ireland	IRL	37200012	37200430	1	.855	.3289	.0226	.0324	-.1577	-.0745	.1693	-.2503
Ireland	IRL	37200012	37203334	1	-1.433	-.5743	-.9557	-.3011	-.4275	-1.6678	-.6852	-1.1242
Ireland	IRL	37200012	37201992	0	-.525	-.2662	-.691	-1.0129	-.1037	-.7847	-.1026	-.1563
Ireland	IRL	37200012	37202959	0	.1786	.7825	.8038	-.2087	.3624	.7388	-.1727	-1.385
Ireland	IRL	37200012	37200460	0	-.733	-.0862	.0226	-.2603	.5537	-.7433	.5755	.1216
Ireland	IRL	37200012	37201162	0	1.0313	.9454	-.227	-.5016	.2039	-.4795	-.3733	.1216
Ireland	IRL	37200012	37203554	0	-.4971	.9349	1.9359	-.7241	-.1224	-.4795	.1648	2.0955
Ireland	IRL	37200012	37206336	0	-.0762	.3789	1.9359	-.5736	1.4186	-.7368	1.5037	2.0955
Ireland	IRL	37200012	37205803	0	.7092	-.2662	-1.0611	-1.2429	-.9998	-.4694	-.4948	-.2503
Ireland	IRL	37200012	37202597	0	-.6387	-.0862	-1.1926	-.0921	-.7579	.1182	-.6852	-1.1252
Ireland	IRL	37200012	37200912	0	-1.1157	-.7815	-.7638	-.4602	-1.4573	-1.6678	-.3912	-.7496
Ireland	IRL	37200012	37202415	0	-.3649	.0847	-.6928	-1.2502	-.1514	-.0296	.5755	.8136
Ireland	IRL	37200012	37202721	0	-.3214	1.127	.1386	-.3175	.3752	-1.2084	-.3912	.1216
Ireland	IRL	37200012	37202022	0	-.928	.3253	.4173	-.4941	-.0301	-.1237	.0444	2.0955
Ireland	IRL	37200012	37201447	0	-.9728	.4981	.586	-1.1509	.1394	-.2607	.9246	-.1314
Ireland	IRL	37200012	37205440	0	-.4316	-.0862	.0226	3.6039	1.4238	-.1237	.5858	.1216
Ireland	IRL	37200012	37202642	0	-.0054	1.3403	.1386	-.9348	.7449	-.8615	.5858	.4504
Ireland	IRL	37200012	37203034	1	-.4796	-.0192	-.3827	-.3613	-.0923	.2589	1.836	.7627
Ireland	IRL	37200012	37200743	1	-.737	-.2806	-.7638	-.6811	-1.4551	.048	-.3733	-.8198
Ireland	IRL	37200012	37201554	0	-1.0372	.9275	1.1752	-.0993	1.85	.1665	2.4277	1.1508
Ireland	IRL	37200012	37204962	0	-.6726	-.0862	.0226	-.3397	.0856	-.5309	.5755	.1216
Ireland	IRL	37200012	37201673	0	-.4071	.2465	-.227	.2937	-.152	.1759	-.10727967386794	-.20835643275758
Ireland	IRL	37200013	37204716	1	-.8794	.7989	.586	-.7025	-.3064	-.4795	-1.0571	-.2503
Ireland	IRL	37200013	37200725	1	-.0579	.2718	.0226	-.7919	-.485	-.1442	-.6822	.1216
Ireland	IRL	37200013	37205546	1	1.3465	.0502	.5347	.0245	.2651	-1.2817	-.6852	.4777
Ireland	IRL	37200013	37206249	1	1.3494	1.7162	1.9359	3.6039	1.1802	-.6618	.9296	2.0955
Ireland	IRL	37200013	37206463	1	-.0514	.3875	1.1381	-.4008	-.2078	-.1384	-.4771	.8375
Ireland	IRL	37200013	37205635	1	1.1645	-.5239	.586	-.679	-.7473	-1.6678	-.6852	-.2503
Ireland	IRL	37200013	37206617	1	.1453	-.1167	.0226	-.1212	-.0462	-.2964	-2.1355	-1.1794
Ireland	IRL	37200013	37205524	1	.3138	1.7671	.0226	-1.0905	-.0965	-.4795	-1.0571	1.515
Ireland	IRL	37200013	37204805	1	-.2604	-.7221	-1.0611	-.8921	-1.2906	-1.6678	.0256	-.8198
Ireland	IRL	37200013	37206787	1	1.2268	2.6352	.4173	-.3792	.3253	-.421	.075	-.5912
Ireland	IRL	37200013	37205869	1	1.2009	.0527	.0226	-.6916	-.9431	-1.6678	-.0992	.1216
Ireland	IRL	37200013	37202609	1	1.4408	-.089	-1.2567	-.7649	-.9883	-1.6678	.1693	-.3297
Ireland	IRL	37200013	37201667	1	-.889	-.0862	-.691	-.8827	-.6058	-.2785	.1693	-.1563
Ireland	IRL	37200013	37201317	1	.8326	.6555	.6825	-.2972	.1799	-.0615	-.2704	.7864
Ireland	IRL	37200013	37205865	1	-.4573	.9454	.4173	-.9285	.0998	-.288	-.4771	.149
Ireland	IRL	37200013	37206645	1	-.4217	1.1493	-.1587	-.4205	-.5814	-.5569	-.2821	.4504
Ireland	IRL	37200013	37200150	1	-.3549	.1852	.0226	-.7064	-.8945	-.8849	.3482	.1216
Ireland	IRL	37200013	37205085	1	.4526	-.9372	1.2899	.0162	-2.0397	-1.6678	.7017	2.0955
Ireland	IRL	37200013	37206320	1	.0722	-.2662	.0226	-.0727	-.0421	-1.6678	.3482	-.5912
Ireland	IRL	37200013	37201227	1	1.7748	.6555	-.4806	-.3204	-.2055	-.8768	-.6852	-.5752
Ireland	IRL	37200013	37201370	1	.7936	-.2662	.8116	.0555	-.2187	.4154	.1701	-.2726
Ireland	IRL	37200013	37206173	1	.2878	1.3889	.4173	-.0451	.6245	-.8849	-.3206	-.2503
Ireland	IRL	37200013	37206675	1	1.1394	-.2662	.0226	-.5526	-.7522	-1.6678	-2.1355	.1216
Ireland	IRL	37200013	37206447	1	.8977	-.4516	-.1587	-1.0539	-1.2745	-.5569	-.4771	-.8198
Ireland	IRL	37200013	37200004	1	-.1125	-.0994	-.227	-.9778	-.7362	-.298	-.3882	-1.1252
Ireland	IRL	37200013	37202222	1	-.0282	.5836	-.732	-1.1401	-.834	-1.6678	-1.054	-1.275
Ireland	IRL	37200013	37205217	1	.1672	1.7162	1.1381	-.0439	.5122	.2186	2.4277	2.0955
Ireland	IRL	37200013	37202191	1	1.0312	1.3697	.8116	.1544	.0211	.3201	.3482	.4707
Ireland	IRL	37200013	37201583	1	.1217	.0332	.4173	-.616	.3051	-.1027	-.1566	-.4607
Ireland	IRL	37200013	37201264	1	-.0056	-.6593	-.7836	-.4469	-.8125	.2468	-.4771	-.2503
Ireland	IRL	37200013	37202628	1	-.5819	-.2662	-.8609	-.436	.0052	.1181	-.6852	-.8947
Ireland	IRL	37200013	37204212	1	1.4444	1.127	-.5544	-.5086	-.2845	.8912	-.6852	-.4607
Ireland	IRL	37200013	37201421	1	-1.3988	-.4203	.0226	-2.6893	-.9612	-.8849	.1693	-1.1252
Ireland	IRL	37200013	37203025	1	-.683	1.1493	.8038	-.601	.7194	-.568	.0256	-.4607
Ireland	IRL	37200013	37200759	1	-.7331	-.0862	.4173	-1.6821	-1.0856	-1.6678	-1.5596	-.4607
Ireland	IRL	37200013	37202660	1	-.0147	.6492	-.5544	-.3102	1.004	.3038	-1.1908	-.7496
Ireland	IRL	37200014	37201835	1	.9685	-.9389	1.9359	-.6384	-.5214	-.3849	-2.1355	.4104
Ireland	IRL	37200014	37200420	1	.1173	-.2662	-.8627	-.5259	-.1993	-.8849	-.4771	-.5912
Ireland	IRL	37200014	37204967	1	.1952	-.9122	-1.1346	-.5141	-.1124	-.7368	-2.1355	-.9299
Ireland	IRL	37200014	37205169	1	-.2872	.0467	.0226	-.7629	-.6002	-1.6678	-.1972	-.222
Ireland	IRL	37200014	37203358	1	-.1021	.631	-.227	.8172	1.1851	-1.6678	.8038	.1216
Ireland	IRL	37200014	37200771	1	-.5509	-.4203	-.227	-.3718	-.3466	-.4694	-.1972	-.7496
Ireland	IRL	37200014	37206147	1	.2685	.5836	.0226	-.7025	-.3807	-.7847	-.1972	-.2503
Ireland	IRL	37200014	37205567	1	-.5531	-.8294	1.2341	-1.3723	-1.5786	-.8849	-.3763	1.1508
Ireland	IRL	37200014	37204683	1	.1026	.5206	.4173	-.7919	-.6129	-.9292	-1.0571	-.1563
Ireland	IRL	37200014	37200213	1	-.7273	.0467	.8116	-.3974	-.1764	.3098	.0256	-.946
Ireland	IRL	37200014	37201970	1	.3451	.1221	.3634	-.4676	.695	-1.6678	-2.1355	-2.5027
Ireland	IRL	37200014	37203854	1	-.4004	-.0862	.0226	-.0112	-.2585	-.0327	-.4948	-.9299
Ireland	IRL	37200014	37201022	1	-1.4489	.879	.8116	.6941	1.0641	1.3409	1.3656	.4777
Ireland	IRL	37200014	37205727	1	-.4586	-.847	-1.3264	-.6714	-1.3079	-1.6678	-.4771	-.946
Ireland	IRL	37200014	37201949	1	-.6438	-.5857	-.829	-.5016	-.9797	-1.6678	-1.5848	-1.0788
Ireland	IRL	37200014	37202914	1	.1809	.7825	1.4967	-.1607	1.0556	.6378	.8038	.1216
Ireland	IRL	37200014	37203611	1	-.1417	-.3531	.4173	-.0834	-.4742	-.5956	-.3241	.1216
Ireland	IRL	37200014	37203379	1	-1.288	-.5743	-.227	-.4164	-.0065	-1.6678	-.5832	.1216
Ireland	IRL	37200014	37201413	1	.6475	.2032	-.7638	.2365	-.2576	.1735	.1693	-.2726
Ireland	IRL	37200014	37202340	1	-1.6105	.1028	-.1587	-1.2417	.2487	-1.0529	-2.1355	-1.0454
Ireland	IRL	37200014	37201714	1	-.6987	.2718	.0226	-.5472	-.5063	.0136	.1693	.1216
Ireland	IRL	37200014	37200408	1	.0372	1.7162	1.9359	.0702	.3765	.4058	.0256	2.0955
Ireland	IRL	37200014	37204036	1	-.2304	-.2366	-.5829	-1.4269	-.834	-.1234	-1.2871	.1216
Ireland	IRL	37200014	37200531	1	-.9979	.1395	1.4967	-.1665	-.6978	-1.6678	-.535	.5553
Ireland	IRL	37200014	37205491	1	1.1144	.3837	.8038	-.2013	.395	.1795	-.4771	.8567
Ireland	IRL	37200014	37202076	1	.2181	-.4314	.0226	.3668	.3388	.3426	.5755	-.2503
Ireland	IRL	37200014	37206467	1	-.2401	.2607	.0226	-.5011	1.3601	-.7433	-.0823	.1216
Ireland	IRL	37200014	37206786	1	.155451452830536	.319355813748535	.206474493468611	-.423128252426226	-.00625056999711707	-.398293524365888	-.0751846461518751	.100530779414674
Ireland	IRL	37200014	37204635	1	.2952	1.7162	.7162	-.3238	.42	.3481	-.3206	.7864
Ireland	IRL	37200014	37201362	1	1.1924	-.0966	.4173	.2828	-.2394	-.2858	-.3733	-.6774
Ireland	IRL	37200014	37204833	1	-.7949	1.1352	1.9359	-.1436	.0245	-.2858	-.6852	2.0955
Ireland	IRL	37200014	37202335	1	-.5257	-.4266	.0226	-.6205	-.3501	-1.6678	-.5832	.5553
Ireland	IRL	37200014	37201542	1	-.7225	1.7671	.3461	-1.474	-.903	-.7368	-.5798	-.4607
Ireland	IRL	37200014	37203023	1	-.3255	-.2366	.894	-.6952	-.8614	-.5639	-2.1355	.8567
Ireland	IRL	37200014	37205160	1	1.134	1.7162	1.4967	-.007	.2709	.1658	-.3876	.9097
Ireland	IRL	37200014	37201731	1	-.7884	-.6616	-.5034	-.4593	-.6561	-.5032	-.6852	.1216
Ireland	IRL	37200014	37200860	1	.759	.5946	.6847	-.1236	-.0144	-.3435	-.532	.8375
Ireland	IRL	37200015	37201814	1	-.0492	1.1352	1.9359	-.433	.3506	.2911	.5755	2.0955
Ireland	IRL	37200015	37200100	1	-.9543	.7989	.6407	.1462	.5969	-.2227	.5755	.1216
Ireland	IRL	37200015	37205667	1	-.3541	-.9196	.0226	.3163	.0151	.71	.5755	.1216
Ireland	IRL	37200015	37203235	1	-.1398	1.3889	.7162	-.6231	.2851	-.8903	-.5832	.4994
Ireland	IRL	37200015	37201109	1	.1916	.0634	-.9607	-.7391	-.5969	-1.0529	-.414	-1.1252
Ireland	IRL	37200015	37201404	1	.5181	.6636	.4173	-.1931	-.2176	-1.6678	-.5798	.2224
Ireland	IRL	37200015	37201012	1	-.1495	.0789	.1386	-.3718	.2315	-.1999	-.1727	-.4607
Ireland	IRL	37200015	37203925	1	-.2977	-.4203	.0226	-.7724	-.2781	-1.6678	.1693	-.2503
Ireland	IRL	37200015	37204890	1	.621	-.9245	-.3827	-.227	1.2732	-1.6678	.2884	.1216
Ireland	IRL	37200015	37201471	1	.1048	-.7702	.0226	-.9593	-.2347	-.9292	-.3206	-.7685
Ireland	IRL	37200015	37206471	1	-.2552	1.127	.708	-.7241	-.0547	-.8849	.1747	-2.384
Ireland	IRL	37200015	37203982	1	-.1463	-.2479	.0226	.4593	1.4944	-1.6678	-.6852	-.7496
Ireland	IRL	37200015	37203556	1	-.5482	.3875	.8038	.3293	1.2013	-.9484	.1701	1.3566
Ireland	IRL	37200015	37204153	1	-.0088	.8762	-.1587	-.95	-.3265	-.8849	-.4805	-.3297
Ireland	IRL	37200015	37200570	1	-.1027	.7763	-.442	-.3817	-.3405	-1.6678	-.6852	-.1563
Ireland	IRL	37200015	37205719	1	.107714505180993	-.103	-.7902	-.3249	.0126	-.8849	.2163	-.1865
Ireland	IRL	37200015	37203093	1	-.8014	1.3889	1.9359	-1.5123	-.4766	-.3239	-.6852	1.515
Ireland	IRL	37200015	37202429	1	.145	1.3403	1.9359	.1114	.1071	-.531	-.2821	2.0955
Ireland	IRL	37200015	37202760	1	.2821	.3875	1.2867	.8005	1.8072	-1.6678	1.2034	1.515
Ireland	IRL	37200015	37206618	1	-.5535	2.6352	1.9359	-.618	1.3458	-1.6678	-.2852	2.0955
Ireland	IRL	37200015	37204663	1	-.487	-.7077	-1.3325	.2803	-.2901	.8412	.3482	-.8198
Ireland	IRL	37200015	37204110	1	-2.1381	-.1478	-.8627	-.3347	-.0122	-.7368	-.359020940790555	-.9299
Ireland	IRL	37200015	37205684	1	-.4062	2.6352	1.4967	.3832	-.0138	.0384	.1701	1.1232
Ireland	IRL	37200015	37206297	1	-.5563	.2465	-.6789	-.2349	-.2752	.7021	-1.2871	-.0274
Ireland	IRL	37200015	37205370	1	.5284	-.2662	.0226	.2004	-.0136	.4426	.0447	.1216
Ireland	IRL	37200015	37201453	1	-.1012	.3464	-.5544	.2041	.4384	.3996	.5684	-.2778
Ireland	IRL	37200015	37201723	1	-.9242	-.2662	-.3827	.6731	-.2184	.7747	.1922	.1216
Ireland	IRL	37200015	37202590	1	-.6085	.631	1.1381	-.7185	-.9896	-.801	-.3876	1.2147
Ireland	IRL	37200015	37200799	1	-.6001	.6544	.6907	-.2043	.318	-.0625	-.3912	-.2503
Ireland	IRL	37200015	37202049	1	-.963	1.127	.4173	-.3894	.3986	-.3164	-.3206	-.4607
Ireland	IRL	37200015	37204188	1	-.5888	.1828	-.1587	-.4515	-.977	-.9484	-.6057	-.4826
Ireland	IRL	37200015	37200936	1	-1.1938	.1828	-.9486	-.4049	-.228	-.2306	-.5974	-.4607
Ireland	IRL	37200015	37204740	1	-.7806	-.103	1.4967	.0609	.0809	-.1062	1.656	-.1563
Ireland	IRL	37200015	37202878	1	-.2685	1.3889	-.1587	.1964	-.0444	-1.6678	-.6852	1.1232
Ireland	IRL	37200015	37205952	1	-.9194	-.0862	.0774291518867219	-.384476320460201	-.0421590253769393	.0578	-.2668	.1216
Ireland	IRL	37200015	37200877	1	.1976	-.2662	.0226	1.4646	1.7964	.2577	.5755	.1216
Ireland	IRL	37200016	37205607	1	.6429	.7308	.4173	.388	.606	.3982	1.2302	.4504
Ireland	IRL	37200016	37204373	1	-.7445	-.2098	1.4967	.2484	-1.0881	-.1285	-.1722	1.3857
Ireland	IRL	37200016	37201597	1	-.4172	-.2662	-1.0488	.1053	-.7853	-.3716	-2.1355	-1.3768
Ireland	IRL	37200016	37202252	1	-.3719	.3875	-.829	-.6916	-.5776	-.1285	-1.4214	-.8398
Ireland	IRL	37200016	37201901	1	.0527	-.59	-.227	.3174	-.3491	.0866	-.5924	.1216
Ireland	IRL	37200016	37206166	1	.1785	.6606	1.0433	-1.6821	-.3799	-.7368	-.3912	.1216
Ireland	IRL	37200016	37201312	1	-.3549	-.59	-.227	.3701	.1114	.194	-.6852	-.1563
Ireland	IRL	37200016	37202881	1	.4044	.5151	-.4338	-.301	-.6773	-.2785	-.6852	-.9111
Ireland	IRL	37200016	37205284	1	-.0138	-.2479	.0226	-.349	-.5898	.4702	.3482	-.3297
Ireland	IRL	37200016	37200922	0	.541	-1.2858	-.3802	-.3762	-.9753	-.9484	-.176	-.7507
Ireland	IRL	37200016	37205668	0	-.9385	-2.9875	-2.664	-1.05832896087204	-1.40158493383654	-.838791518588347	-1.53071751501546	-2.14167826326812
Ireland	IRL	37200016	37201080	0	-.2099	.6555	.1386	.2614	1.1094	-1.5939	.5755	-.3902
Ireland	IRL	37200016	37201415	0	-.0978	-.0994	.1386	-1.7857	-.5236	-.2858	.5755	-.4607
Ireland	IRL	37200016	37204358	0	-.0422	-.792	1.9359	-.1777	.6625	.1662	2.4277	2.0955
Ireland	IRL	37200016	37205100	0	1.0969	-.4456	-1.6877	.8648	-1.5384	-.1285	-.7325	-1.044
Ireland	IRL	37200016	37202528	0	-.4505	-.8766	-.8428	3.6039	1.4778	1.2898	.0474	-.4467
Ireland	IRL	37200016	37205062	0	.286	.3952	1.9359	.5623	4.6924	3.6292	2.4277	2.0955
Ireland	IRL	37200016	37204456	0	1.1074	.5091	.586	-.2924	.7052	-.0263	-.3763	.6113
Ireland	IRL	37200016	37206686	0	-1.4367	1.4003	-.5472	-.3525	.3664	-1.6678	-.2673	.557
Ireland	IRL	37200016	37205195	1	.4655	-.0862	-1.0935	-.0608	.0941	.7692	-.4948	-.7496
Ireland	IRL	37200016	37206804	1	-.3173	.235	.894	-.145	-.4263	.2501	-.1364	-.5393
Ireland	IRL	37200016	37204019	1	-.7519	-.5874	-.212528110025302	-.7299	-.0474	-.2026	-.265065370756197	-.273710250929847
Ireland	IRL	37200016	37202102	1	.1037	-.4203	-1.0611	.0008	-.5298	.6083	-.6852	-.7496
Ireland	IRL	37200016	37201417	1	-.9877	.6544	.0226	.4314	-.6023	.7097	-.1722	-.875
Ireland	IRL	37200016	37201631	1	-.7198	-1.0419	.2942	.6001	-.0305	.9844	1.231	.6905
Ireland	IRL	37200016	37204786	1	-.2105	1.7671	-1.1926	.7113	.4466	.7566	-.0823	-.6073
Ireland	IRL	37200016	37206044	1	-.6766	.5772	.0226	.3263	.715	.2723	-.0651	.2286
Ireland	IRL	37200016	37205732	1	-.5154	2.6352	1.9359	-.2868	.8499	.5852	-.0553	.833
Ireland	IRL	37200016	37200957	1	-.7966	1.3889	.586	.0434	1.1294	.834	-.5832	.9097
Ireland	IRL	37200016	37201076	1	.8973	-.7353	-.227	-.3718	-1.3306	.194	-.4771	-1.1811
Ireland	IRL	37200016	37204270	0	.6237	-.4314	-1.0611	-.1218	.4485	.5591	-.6852	-.5711
Ireland	IRL	37200016	37204880	0	-.047	-.5743	.0226	.7072	.7138	.7458	.5755	-.3297
Ireland	IRL	37200016	37200861	0	-.1883	1.1132	.0226	.1053	.986	1.053	.5755	2.0955
Ireland	IRL	37200016	37203203	0	.0738	.1221	1.9359	.0981	.0768	.8751	.5755	.4777
Ireland	IRL	37200016	37202154	0	1.0706	-.4456	1.9359	1.4966	1.6541	1.4394	2.4277	2.0955
Ireland	IRL	37200016	37200193	0	-.07	-.4314	.0226	-.6579	.5693	.3693	-.0366216141703811	.1216
Ireland	IRL	37200016	37204479	0	-.2062	-.2662	.0226	-.5724	.1499	.1743	-.6852	.1739
Ireland	IRL	37200016	37204161	0	-.7016	-.0862	.0226	.059	.218	.6534	.5755	.1907
Ireland	IRL	37200017	37201426	1	-.3087	.403448540128961	.231448860868249	-.1976	.2163	.926	.0821480845013714	.150709015614875
Ireland	IRL	37200017	37201693	1	.8699	.2695	-.6587	-1.4373	-.9528	-.3452	-.49217768559369	.3474
Ireland	IRL	37200017	37203259	1	.0757	-.2479	.0226	.4085	-1.9691	-.2858	.3482	-.2726
Ireland	IRL	37200017	37200182	0	1.2537	.5179	.0226	-.2952	.4976	.0402	-.3912	.1216
Ireland	IRL	37200017	37202811	0	.7798	1.1132	.9192	-.0761	.6255	.5015	2.4277	.8375
Ireland	IRL	37200017	37203313	0	.6245	.2718	.8038	.133	.4979	.4229	.5755	.4777
Ireland	IRL	37200017	37203298	0	.6902	.468	.9726	-.4839	.6294	-.3205	.8038	2.0955
Ireland	IRL	37200017	37205672	0	.8125	-.7936	1.1381	-.9682	-.0246	-1.6678	-.0551	-.0838
Ireland	IRL	37200017	37203582	0	.3754	.1892	-1.3943	-.8335	-.2634	-.8294	-1.5596	.1959
Ireland	IRL	37200017	37200318	0	1.2922	.6492	-.5564	-.4185	.9419	-.4223	-.4805	-.1314
Ireland	IRL	37200017	37201570	0	.6575	1.1493	1.9359	-.1562	.9407	.6009	1.3918	1.515
Ireland	IRL	37200017	37200829	0	1.1439	.792	.4173	-.4644	-.0922	.0402	.1693	.4504
Ireland	IRL	37200017	37203087	0	.5235	.139619495769473	.0447378148865005	-.563618165850247	-.4638	-.535299778936458	-.275880074725389	-.0553884425415432
Ireland	IRL	37200017	37201229	0	.9236	2.6352	.5736	-1.2296	.6159	-.0248	-.0585	.9883
Ireland	IRL	37200017	37201182	0	-.477	-.59	-.7902	-2.0365	-.9705	-1.2919	-.6852	-.1563
Ireland	IRL	37200017	37204582	0	.8236	.431326209927955	.302514498452529	.6802	.2574	1.1657	.158723134522905	.249379594867924
Ireland	IRL	37200017	37202620	0	1.3333	.334	-.9351	-.4245	1.0483	.414	-.703	2.0955
Ireland	IRL	37200017	37203864	1	-.353	-.1167	-.6097	.2282	-.6351	.7255	-.5142	-.5093
Ireland	IRL	37200017	37200419	1	.3225	-1.3507	-1.0611	-.1027	-1.3171	.4544	-.6852	-.5912
Ireland	IRL	37200017	37201375	1	-.2032	.2032	.4173	.0865	-.5447	.7135	.0256	-.7507
Ireland	IRL	37200017	37200309	1	-.7315	1.3403	.0226	.4092	.4356	1.2796	.5755	-.1865
Ireland	IRL	37200017	37206433	1	1.1414	.7825	.0226	.7505	.285	.3615	.8038	-.3297
Ireland	IRL	37200017	37204870	1	.9796	1.127	.0226	.1771	.5592	1.0237	.5755	.1216
Ireland	IRL	37200017	37204746	0	1.2034	1.1132	1.9359	.4852	1.0675	.5769	2.0386	2.0955
Ireland	IRL	37200017	37205175	0	.8561	-.8357	.0226	.5966	-.3391	.1487	-.3912	.4994
Ireland	IRL	37200017	37202491	0	-1.2108	-.4343	-.5034	-.1237	-.5017	-.4753	-.5832	-.1563
Ireland	IRL	37200017	37205689	0	-.0696	-.2662	-.7638	-.0196	.251	.4022	-.5832	-.4607
Ireland	IRL	37200017	37202133	0	.6961	-.0135049986702574	-.10523904600738	-.7395	-.8509	-.4648	-.442143440334812	-.197928987057691
Ireland	IRL	37200017	37202141	0	.1107	1.3697	1.2867	-.5088	2.5583	.8314	.8038	2.0955
Ireland	IRL	37200017	37205606	0	1.099	1.3697	1.4967	-.0752	.9996	.5121	2.4277	2.0955
Ireland	IRL	37200017	37204493	0	-.0185	.4298	1.1752	.4331	.0032	.5906	1.3958	.557
Ireland	IRL	37200017	37201007	0	1.0043	-.59	-1.5179	-.3251	-.3759	-.1222	-.6852	-.3297
Ireland	IRL	37200017	37206361	0	1.331	.9349	.0226	-.03	.1289	.3689	-1.5596	.1216
Ireland	IRL	37200017	37201479	0	-.5188	-.8771	-1.4877	.4215	-.5989	.8282	-.1566	-.7639
Ireland	IRL	37200017	37200252	0	1.1314	.352420336563506	.269579433903389	-.0501	.025	-.24864829782401	-.0543045090274641	.190852108190548
Ireland	IRL	37200017	37202736	1	1.5439	-.0862	-.3827	1.3323	.1398	-1.6678	.3482	.1216
Ireland	IRL	37200018	37200915	0	.0943	-.2662	.0226	-.6415	-.1185	-.1586	-.5832	.1216
Ireland	IRL	37200018	37200334	0	1.0727	.9454	.8348	-.1162	-.1658	.3023	-.3882	-.1563
Ireland	IRL	37200018	37201366	1	.866	1.1493	.4173	.2174	1.1912	-1.6678	.0256	.7627
Ireland	IRL	37200018	37204670	1	1.079	-.948	-.3827	-1.5123	-1.3418	-1.6678	-2.1355	-.6158
Ireland	IRL	37200018	37205977	1	.2883	.8089	-.4728	-.7278	.3999	-1.2919	-.3086	-1.4399
Ireland	IRL	37200018	37204139	1	.3821	.3039	.4173	-.1666	-.6851	-.2858	-.9871	-.4784
Ireland	IRL	37200018	37200315	1	.8965	.6515	-.227	-.0432	-.1698	-.1222	-.0553	-.4607
Ireland	IRL	37200018	37206620	1	1.0399	-.59	-1.0338	-.3862	-.9347	-1.6678	-2.1355	-.8443
Ireland	IRL	37200018	37202160	1	1.0572	-.269	.0226	.0276	.2972	-.1383	-.5832	-.2503
Ireland	IRL	37200018	37201805	1	-.0172	.331813311623723	.190927216382913	.2774	.0641	.6697	.0611820527299836	.103455319187137
Ireland	IRL	37200018	37203778	1	.5293	.3875	.6825	-.0874	.5019	-.1652	1.142	.1216
Ireland	IRL	37200018	37201694	1	1.9354	-.0862	.0226	.4254	-.1105	-.4795	-.4978	-.1563
Ireland	IRL	37200018	37205253	0	-.0576	.64	.0226	.5166	.308	.7652	.075	.1216
Ireland	IRL	37200018	37205281	0	1.3743	1.93178521392669	1.9359	1.5765	4.8357	1.5721	-2.1355	1.27845094987104
Ireland	IRL	37200018	37203020	0	2.2686	-.9443	-.5907	-.3516	-1.3364	-1.6678	-.3241	-.7496
Ireland	IRL	37200018	37205329	0	.5259	.3738	.7162	-.5792	-.369	-.0518	.9628	.4994
Ireland	IRL	37200018	37201719	0	1.0301	.9349	1.9359	.4231	-.3361	-.2348	.542	.8567
Ireland	IRL	37200018	37203197	0	.3292	2.6352	1.9359	3.6039	4.8357	3.6292	2.4277	2.0955
Ireland	IRL	37200018	37202649	0	-1.118	.5836	.8116	-2.6893	-.0889	-1.6678	-.5208	-.8443
Ireland	IRL	37200018	37200841	0	.4284	-.2662	-.9607	.5661	.8408	-.8849	-.6852	-.1563
Ireland	IRL	37200018	37203048	0	.688	.9484	1.4967	-.6453	-.0854	-.8849	-.1026	.7611
Ireland	IRL	37200018	37206470	0	.9895	.356336520976951	.267448660910921	-.301087738321331	.0290486429566805	-.358037678124128	-.0780259252806625	.184799774437466
Ireland	IRL	37200018	37204283	0	.0233	2.6352	.4173	-1.012	.2179	-.7847	.5755	-.2503
Ireland	IRL	37200018	37205716	0	1.177	1.3403	1.9359	-.319	.6746	-1.6678	.1693	.1216
Ireland	IRL	37200018	37200134	0	.5984	.2607	.9017	-.1465	-.5445	-.4795	.5755	-.2726
Ireland	IRL	37200018	37202009	0	-1.0411	.1221	.0226	.111	-.682	-.1678	-.1727	.1959
Ireland	IRL	37200018	37202474	1	1.2866	1.7162	1.9359	.1266	.2958	.6998	.8098	1.3857
Ireland	IRL	37200018	37206017	0	1.1793	.6464	-.3802	.3436	-.7363	-.0816	-2.1355	-.2503
Ireland	IRL	37200018	37205145	0	1.0287	.2032	.4173	.3041	.1348	.2345	-.5832	.4725
Ireland	IRL	37200018	37201173	0	.6848	.9454	.4173	.1389	.0033	.7316	.5755	-.1563
Ireland	IRL	37200018	37203129	0	1.2639	2.6352	1.9359	.4233	.3934	.7024	.1701	2.0955
Ireland	IRL	37200018	37201705	1	.7909	-.2662	.0226	.3814	-1.1288	.4041	-.0823	.1216
Ireland	IRL	37200018	37205492	1	.1741	.9454	1.036	-.1035	.3185	-.2229	-.5832	.149
Ireland	IRL	37200018	37202025	1	.953	-.59	-1.7997	-.2384	-.3093	.0251	-2.1355	-1.4991
Ireland	IRL	37200018	37202145	1	1.7044	.5266	.0226	-.0828	-.5882	-1.6678	-.414	-.4607
Ireland	IRL	37200018	37202091	0	-.5083	-1.0595	.0226	-1.522	.6145	.4233	-.3763	-.1563
Ireland	IRL	37200018	37205617	0	-.9232	-.4314	-.7638	.1691	.0097	.3257	.1693	-.7496
Ireland	IRL	37200018	37204130	0	-.3593	-.4203	.0226	-.3521	.8095	.2345	.5755	-.4607
Ireland	IRL	37200019	37204567	0	-.7092	-.0071	-.4806	-.2657	-.5802	.0992	-.2637	-.4784
Ireland	IRL	37200019	37204055	0	-.6743	-.4314	-.691	-.0565	-.5307	-.2608	.0221	-.2503
Ireland	IRL	37200019	37201033	1	.5556	-.2662	.0226	-.5426	-.5818	-.5569	-.4948	-.7639
Ireland	IRL	37200019	37201152	1	.9584	-.7221	-1.0611	-.8189	-1.213	-1.6678	-.6852	-.8198
Ireland	IRL	37200019	37205905	1	-.7534	-.5743	-1.0611	-1.6821	-.4975	-1.0529	-.6852	-.7496
Ireland	IRL	37200019	37200586	1	.4443	-.2662	-1.0678	-1.5123	-1.0236	-.4795	-.3055	.2286
Ireland	IRL	37200019	37205573	1	.4626	1.3697	.0226	-.1817	.0657	-.7196	.5755	.1216
Ireland	IRL	37200019	37201602	1	1.1932	.468	.0226	-.052	-.2362	-.4795	.5755	-.1563
Ireland	IRL	37200019	37201026	1	.6869	-.7815	-.9607	-.9166	-.9393	-1.6678	-.414	-.7108
Ireland	IRL	37200019	37205941	1	-.2455	.5091	.0226	-.0867	.4195	-1.6678	-.2821	.1216
Ireland	IRL	37200019	37204951	1	-.1679	.7989	1.9359	-1.3001	.2026	-1.6678	-.0553	2.0955
Ireland	IRL	37200019	37201670	1	.5386	.5179	.0226	.5855	.6748	-.3646	-.5832	-.5912
Ireland	IRL	37200019	37201352	1	1.2149	-.2662	.4173	-.4072	-.7173	-.3435	-.6852	.1216
Ireland	IRL	37200019	37206737	1	.8182	-.0862	-.227	-1.1401	-.6262	-1.6678	-.2821	-.2726
Ireland	IRL	37200019	37200550	1	.6451	.0527	.8116	.0768	-.2157	-.8849	-.3237	.5553
Ireland	IRL	37200019	37204796	1	.0687	-.2662	.9726	.1091	-.0121	.2247	.1701	-.8443
Ireland	IRL	37200019	37203772	0	.3437	-.891	-.732	-.8189	-.4448	-.3551	.3473	-1.1252
Ireland	IRL	37200019	37206399	0	-.4059	-1.0212	-.7638	-.9328	-.1451	-.8849	-.3763	-.5912
Ireland	IRL	37200019	37202703	0	-.5802	-.4314	.0226	-.8229	-.7004	-1.6678	.3482	.1216
Ireland	IRL	37200019	37204115	0	.6734	-.5994	-.9607	-1.7857	-.4883	-1.6678	-.5476	-.7496
Ireland	IRL	37200019	37202420	0	.684	-.2662	-.691	-1.0926	-.1119	-1.6678	-.1727	-.1563
Ireland	IRL	37200019	37205027	0	1.9057	-.2662	.0226	.4489	.2985	-.9652	1.2568	-.4607
Ireland	IRL	37200019	37201020	0	.1945	.1125	.586	-.1874	.0083	-.0038	.5755	.8567
Ireland	IRL	37200019	37200522	0	1.2416	-.7815	1.4967	-1.2417	-.0105	-1.6678	.075	.4994
Ireland	IRL	37200019	37201214	0	-.9784	-1.1522	-.9607	-1.7984	-.9125	-1.6678	-.6852	-.7496
Ireland	IRL	37200019	37206392	0	1.011	.4435	.4173	-.323	-.073	-.2229	.1693	.7627
Ireland	IRL	37200019	37202289	0	-.6324	-.847	-.227	-1.2502	-.3501	-.801	-.6852	-1.7277
Ireland	IRL	37200019	37201982	0	.0795	-1.4038	-.9624	-.3973	.0633	.1417	-.744	-.9197
Ireland	IRL	37200019	37201438	0	1.1243	-.6019	-.4806	.0705	-.1019	-1.6678	.5755	-.2503
Ireland	IRL	37200019	37203560	1	.7745	.6348	1.9359	-.6519	-.6479	-.2785	-.5798	1.0383
Ireland	IRL	37200019	37202884	0	-.2976	-.7353	-.227	-1.1247	-.4808	-.1652	-.4948	-.1563
Ireland	IRL	37200019	37206587	0	.5326	.9535	-.3802	-.1741	.6553	-.0386	.9911	.5553
Ireland	IRL	37200019	37206774	0	.7474	.345602098801667	.249749636090506	-.336512544904912	.0188023095926131	-.36972277776036	-.0772011847072104	.160338939676402
Ireland	IRL	37200019	37203750	0	.5347	-2.9627	-2.664	.7113	-.2498	.5274	-1.5537	-2.3976
Ireland	IRL	37200019	37202079	0	1.158	-.4093	.8571	-.4276	-.2504	-.0348	.3473	-.1563
Ireland	IRL	37200019	37206301	0	-.4654	-1.0212	-.227	-.8189	-.0204	-.4795	.1693	.1216
Ireland	IRL	37200020	37205246	1	.8067	1.7162	.4562	-.4865	-.1251	-.3435	1.2612	-.6128
Ireland	IRL	37200020	37204251	1	.9821	2.6352	1.9359	.2678	.2455	-.8849	.7688	2.0955
Ireland	IRL	37200020	37204771	1	.8825	.7763	-.1587	-.6017	.2111	-.9484	-.6852	.0876
Ireland	IRL	37200020	37201099	1	1.1495	.9454	1.036	-.6499	.6636	.0228	1.231	-.7496
Ireland	IRL	37200020	37203151	1	.4568	-.7221	-.9607	-.7333	.1421	-.153	-.3763	-.5912
Ireland	IRL	37200020	37206237	1	1.0806	.0502	-1.0595	-.5706	-.0583	-.5032	-.3237	-1.2688
Ireland	IRL	37200020	37200484	1	.9018	-.0192	-1.2374	-.8332	-.685	-1.6678	-.4771	-.5912
Ireland	IRL	37200020	37202891	1	.8748	1.1352	-.5544	-.5736	-.0683	-.7847	-.0553	-.8802
Ireland	IRL	37200020	37205670	1	1.0323	.7665	1.0108	-.1682	-.4843	.381	-.0992	-.5912
Ireland	IRL	37200020	37204649	1	-.2293	.5836	-.3802	-.0607	-.3047	-.298	-.216	-.2503
Ireland	IRL	37200020	37202742	1	.4103	1.0631	1.2899	-.0775	.5583	.3062	-.5142	-.5475
Ireland	IRL	37200020	37205688	1	1.3111	.6515	1.4967	-1.0549	.6023	-.8437	-.3912	.2546
Ireland	IRL	37200020	37200785	1	.8694	.5091	.8038	-.445	-.0533	-1.2919	-.4771	-.7108
Ireland	IRL	37200020	37205513	1	.3167	-.2662	-.7095	-.0174	-.6834	.0741	.1693	-1.2688
Ireland	IRL	37200020	37202574	1	.884	.1371	1.0108	.3611	.1982	.1282	-1.039	-.411
Ireland	IRL	37200020	37203562	1	1.3003	1.3697	.9705	.6272	-.2773	-.1285	-.3727	1.515
Ireland	IRL	37200020	37200513	1	.6586	.0634	.0226	.2706	.7125	.1664	-.0553	-.3969
Ireland	IRL	37200020	37204981	1	.6633	.4435	1.2899	-.7397	-.5402	-.9484	-.7838	.4725
Ireland	IRL	37200020	37203453	1	1.5562	1.127	.4036	-.0597	-.0764	-.421	-.3876	.1216
Ireland	IRL	37200020	37200232	1	1.3396	.7763	.6847	.154	-.1121	-.0607	-.4771	1.1508
Ireland	IRL	37200020	37204993	1	.384	-.891	-.3802	-.679	-.7322	-1.6678	-2.1355	-.7496
Ireland	IRL	37200020	37203957	1	1.0458	-.2662	.5347	-.9348	-.4562	-.2532	-.4771	.1216
Ireland	IRL	37200020	37200199	1	1.5329	1.1493	.1386	-.0854	-.0235	.0117	-.4918	-.6947
Ireland	IRL	37200020	37203037	1	.7944	-.4314	.0226	-.0248	-.5113	-.0982	-.4771	-1.0923
Ireland	IRL	37200020	37200996	1	.3101	-.4516	.8571	-.2317	-.6303	.0761	-.3086	-1.0788
Ireland	IRL	37200020	37204314	1	.1637	.3151	-.7902	-.7048	.0867	-.0494	.0256	-.4423
Ireland	IRL	37200020	37202697	1	-1.13	.235	-.227	-.0566	.6752	.2575	-2.1355	2.0955
Ireland	IRL	37200020	37204793	1	.155451452830536	.319355813748535	.206474493468611	-.423128252426226	-.00625056999711707	-.398293524365888	-.0751846461518751	.100530779414674
Ireland	IRL	37200020	37206087	1	.2971	.6555	.1386	-.2286	-.3962	.3802	.3482	-.1563
Ireland	IRL	37200020	37200524	1	1.3422	1.1132	-.829	.0289	-.0743	.3459	.0256	-.2503
Ireland	IRL	37200020	37203462	1	.155451452830536	.319355813748535	.206474493468611	-.423128252426226	-.00625056999711707	-.398293524365888	-.0751846461518751	.100530779414674
Ireland	IRL	37200020	37206099	1	.155451452830536	.319355813748535	.206474493468611	-.423128252426226	-.00625056999711707	-.398293524365888	-.0751846461518751	.100530779414674
Ireland	IRL	37200020	37206638	1	.0517	.9454	.4173	-.4355	.5188	-.7433	-.6852	.1216
Ireland	IRL	37200020	37201082	1	1.2023	.1945	.5462	-.0977	-.4427	.3136	-.6852	.833
Ireland	IRL	37200020	37201363	1	.8674	.3984	-.7014	.503	-.7562	.0813	-.1727	-.7496
Ireland	IRL	37200021	37204189	1	.5075	1.7162	1.1381	3.6039	1.2974	-1.6678	.8038	.7099
Ireland	IRL	37200021	37204122	1	-.1194	-.2662	-.4728	.1563	1.0661	.3965	.0256	-.943
Ireland	IRL	37200021	37205848	1	.2328	1.4003	-.6173	-.9731	.8924	.1076	-.5832	-.959
Ireland	IRL	37200021	37201150	1	-.0367	1.4003	.4173	-.42	-.1591	-1.6678	.5755	-.5475
Ireland	IRL	37200021	37200406	1	-.0834	-.4203	-.5836	-.5787	.0125	-1.6678	-.6852	-.9299
Ireland	IRL	37200021	37201803	1	-1.0313	-.4203	.0226	.1394	-.4505	-1.6678	-.1972	-.4607
Ireland	IRL	37200021	37203351	1	-.6781	-.2662	-.4688	-.2306	-.7636	.1265	-.6852	-.6774
Ireland	IRL	37200021	37200439	0	-.2718	-.1106	-.5034	-1.3001	-.6258	-1.6678	.3415	-.9243
Ireland	IRL	37200021	37202829	0	.3623	-.891	-.246695994401152	-.9071	.0225	-.801	-.389894838175258	-.266380842622063
Ireland	IRL	37200021	37203704	0	-.4897	2.6352	1.9359	-.6916	.3235	.3695	2.4277	2.0955
Ireland	IRL	37200021	37201148	0	.7204	.0467	.4173	.0805	.1418	-.2785	-.3241	.1216
Ireland	IRL	37200021	37201549	0	-.6234	-.2662	-.5836	.2779	-1.2394	-1.6678	.3482	.1216
Ireland	IRL	37200021	37206210	0	.9617	-.0862	-.227	.269	.3602	.414	.5755	.1216
Ireland	IRL	37200021	37202997	0	-.3079	-.0862	.0226	.4556	.1111	-1.6678	.5755	.1216
Ireland	IRL	37200021	37203171	0	-.3748	-.0862	.0226	.488	-.5796	-1.6678	.5755	.1216
Ireland	IRL	37200021	37200177	0	.0216	.9166	2.0735	.7211	.8947	.6591	-.4805	1.515
Ireland	IRL	37200021	37202567	0	.7127	.344063542628671	.247212848972504	-.341589954192191	.0173337107998286	-.371397593775962	-.0770829752982935	.156832987730062
Ireland	IRL	37200021	37200576	1	.5323	.0502	-1.0411	-1.0091	-1.0296	.0164	-.4771	-.8443
Ireland	IRL	37200021	37201527	1	-.3923	.4435	-.5544	-.0966	-.5453	-.1091	-.6852	.1216
Ireland	IRL	37200021	37204571	1	-.1511	-.0862	-1.0411	-1.7857	.6348	-.0683	-.2852	-.7496
Ireland	IRL	37200021	37204342	1	-.2436	-.2366	.0226	-.8679	-.3275	-.0465	.0256	.1339
Ireland	IRL	37200021	37202969	1	-.4106	-.2662	-1.0611	.1197	-.6287	-.5309	-.4948	-.959
Ireland	IRL	37200021	37200940	1	1.3944	-.269	.5563	-.2372	-.345	.372	-.6852	.4392
Ireland	IRL	37200021	37202652	1	.6922	.6515	-.691	-1.1482	.2765	.0957	-2.1355	-1.2688
Ireland	IRL	37200021	37204210	0	.3756	-.0862	.0226	-1.0059	.3144	-.0558	.3482	.1907
Ireland	IRL	37200021	37204292	0	.725	1.7162	1.9359	.634	1.4511	1.0711	2.4277	2.0955
Ireland	IRL	37200021	37204912	0	-.2572	-.2479	.0226	-.5968	.1376	-.0671	.5755	.1216
Ireland	IRL	37200021	37200175	0	1.1331	.9349	1.9359	-.5305	.9332	.0402	2.4277	2.0955
Ireland	IRL	37200021	37200715	0	.8558	1.1352	1.9359	.2151	.6762	.3689	1.4995	1.7439
Ireland	IRL	37200021	37203056	0	-.2698	-.5994	1.1381	-.2008	.5751	.7388	-.1727	1.515
Ireland	IRL	37200021	37200883	0	-1.0053	-.2662	.0226	-.1845	.57	-.1379	-.0857	.1216
Ireland	IRL	37200021	37205444	0	-.3568	-.4488	.0226	.2484	-.896	.2959	.5755	.1216
Ireland	IRL	37200021	37205418	0	-.2073	-2.9627	-2.664	-.2865	-.5675	-1.6678	.075	-.9111
Ireland	IRL	37200022	37200421	1	1.6071	-.8869	-.5252	.6039	-.5921	-.3435	-.8627	.9444
Ireland	IRL	37200022	37202970	1	-2.3623	-.4488	.0226	-1.2073	-1.5336	-.0813	-.0553	-2.5027
Ireland	IRL	37200022	37205995	1	.6711	.3984	.0226	-.6123	-.4208	-1.6678	-.4771	-.7108
Ireland	IRL	37200022	37205778	1	-.327	.9873	-.3048	-1.0549	-.5365	-.8849	-.2852	-.2726
Ireland	IRL	37200022	37203114	1	-2.3848	2.6352	1.2867	-2.6005	-3.7095	-1.6678	1.8085	.1216
Ireland	IRL	37200022	37203792	1	.8071	-.0862	.0226	-.0762	-.218	-1.6678	.5755	-.6089
Ireland	IRL	37200022	37205811	1	.5818	1.7162	-.227	.2453	-.0636	-.5032	.5755	-.7507
Ireland	IRL	37200022	37204277	1	-.7285	.3875	.7162	-.7311	.7205	-.2306	.8438	-.1563
Ireland	IRL	37200022	37202544	1	-.0308	.215	-.6643	.0839	.2819	.2534	-1.2665	-.9943
Ireland	IRL	37200022	37205743	0	.7768	.3898	.0226	.4449	1.0308	.359	.5755	.1216
Ireland	IRL	37200022	37203416	0	-.14	-.2662	-.227	.302	-.2695	.6587	.5755	-.2503
Ireland	IRL	37200022	37200926	0	1.0407	-.2662	.586	-.0649	-.128	-.4384	.5755	-.5912
Ireland	IRL	37200022	37204201	0	.1435	.1276	1.4967	.7113	-.1086	.2176	1.6338	2.0955
Ireland	IRL	37200022	37203362	0	-.2459	2.6352	1.2867	-2.6904	4.8357	3.6292	2.4277	2.0955
Ireland	IRL	37200022	37204138	0	1.2596	-.2062	1.1657	-1.0852	-.0321	-1.6678	-1.0844	.8136
Ireland	IRL	37200022	37203406	0	.58	.7825	.0226	-.2841	.3505	.2563	-.5832	-.7685
Ireland	IRL	37200022	37201490	0	.8664	-.0862	-.227	-1.7857	-.4898	-1.2919	.3473	-.1563
Ireland	IRL	37200022	37202258	0	.4571	-.2662	-.442	-1.3681	-.5516	-1.653	.5755	-.7426
Ireland	IRL	37200022	37205131	0	1.2004	.524630949429074	.425673544632494	-2.6893	.1502	-.7368	-.0992	.37810411148764
Ireland	IRL	37200022	37204837	0	-2.2887	-.5994	-.227	-1.6783	-.4011	-1.2919	.1693	.1216
Ireland	IRL	37200022	37205486	0	-.599	.5068	1.0433	-.8286	.9156	-.3548	-.3565	-.6128
Ireland	IRL	37200022	37201596	1	.4326	1.7671	-.227	-.8353	-1.0624	-.7368	.3482	.1216
Ireland	IRL	37200022	37203756	1	-.0653	1.1132	1.1381	3.6039	1.6672	1.4776	-.0992	2.009
Ireland	IRL	37200022	37206191	1	-.6266	.195995444303432	.072748577802282	.7109	-.1723	.108908573889887	.0295863504338676	-.0559960820114309
Ireland	IRL	37200022	37202305	0	.4209	1.1352	.3461	-.1936	.4964	.8055	-.1727	.1216
Ireland	IRL	37200022	37204536	0	1.1599	2.6352	1.9359	-.8286	1.0778	-.8447	-.4805	1.0383
Ireland	IRL	37200022	37205381	0	-.1536	.7989	-.3048	-1.0677	-.0462	-.8768	.5755	-.4607
Ireland	IRL	37200022	37202484	1	-1.032	.468	-.7081	-.3803	-.1689	.1529	-.4288	.346
Ireland	IRL	37200022	37203253	1	-.2532	1.7162	.4173	-.23	1.0518	-.2858	-.3206	.5823
Ireland	IRL	37200022	37201138	1	-.7641	-.3996	-.2285	.8717	.8779	.9376	.5826	-.5251
Ireland	IRL	37200022	37200556	1	-1.2421	-.2662	.0226	-1.4269	-.2921	-1.6678	.5755	-.4607
Ireland	IRL	37200022	37203595	0	.0098	1.7162	.1386	-.3094	1.2791	.731	1.1417	1.1013
Ireland	IRL	37200022	37202122	0	1.0142	1.3889	-1.4011	-.4814	.1105	-1.6678	-2.1355	-.9933
Ireland	IRL	37200022	37201139	0	.5796	-.2662	.0226	.7113	.6238	-.5309	.5755	-1.3027
Ireland	IRL	37200022	37200645	0	-.0293	-.089	-1.6896	-2.0365	-.5079	-1.6678	-.5832	-.4607
Ireland	IRL	37200023	37202101	0	.3299	.9061	1.9359	.7113	.9471	.466	2.4277	2.0955
Ireland	IRL	37200023	37203774	1	.3193	-.9334	-1.0021	-.6441	-.2883	-1.6678	-.8686	-.2503
Ireland	IRL	37200023	37205647	1	.0182	-.7221	-1.0611	-.29	-1.0635	-.2607	.3482	-.5475
Ireland	IRL	37200023	37205089	1	-.536	-.2479	.0226	-.5736	.6564	-.1442	-.2821	-.1563
Ireland	IRL	37200023	37204044	1	1.4614	-.2662	.1386	-.4739	-.1698	-1.6678	-.8883	-.1563
Ireland	IRL	37200023	37201491	1	-.1122	.6372	.0226	-.3641	-.5097	-.7368	-.6852	.1216
Ireland	IRL	37200023	37201132	1	.5707	-.59	-.227	.2257	.0988	-.2532	.5755	.1216
Ireland	IRL	37200023	37202259	1	-1.0218	-.0994	.4173	-.1539	-.4797	-.4795	-.8012	.8136
Ireland	IRL	37200023	37206288	1	.0373	.7855	-.227	.0665	-.5696	-1.6622	-.4948	-.9943
Ireland	IRL	37200023	37201088	1	.789	-.2806	-.7836	-.3007	-3.7095	-.226	.0256	-.7887
Ireland	IRL	37200023	37204678	1	-.6449	1.1493	-.227	-.3983	-.3727	-.809	-.2821	.1216
Ireland	IRL	37200023	37203529	1	.3749	.2465	.6907	-.2927	-.3689	.2591	-.2821	-.3313
Ireland	IRL	37200023	37201642	1	-.4174	-.0862	-.227	.2817	.4721	-1.653	-.6852	-.6073
Ireland	IRL	37200023	37202247	1	.8137	.3326	-.227	-.0662	1.04	-.801	.5755	.0122
Ireland	IRL	37200023	37205479	0	1.7814	.9718	-1.6877	.1067	-.3594	.0443	-.6852	-.8443
Ireland	IRL	37200023	37206522	0	-1.0951	-.165	.6496	-.9991	.4654	-1.2919	-.3966	.9097
Ireland	IRL	37200023	37203029	0	-.4545	-1.3452	-1.1926	-.5794	-.6536	-1.2817	-.4656	-1.0788
Ireland	IRL	37200023	37206282	0	-1.029	-.0862	.0226	-2.6893	.1178	.0926	.5755	.1216
Ireland	IRL	37200023	37200636	0	-.9737	.2554	.0226	-2.6893	-.1621	-1.6678	-.6852	-.4607
Ireland	IRL	37200023	37200817	0	1.6996	-.089	-1.2567	-1.1	-1.104	-.4694	-.2821	-.8198
Ireland	IRL	37200023	37201776	0	1.4728	-.4314	-.3802	-.8941	-.6863	-.8849	.5755	.1216
Ireland	IRL	37200023	37205973	0	-1.409	.7821	1.1355	-2.6893	.3527	-1.6678	-1.4019	.9883
Ireland	IRL	37200023	37202343	0	-1.3824	-1.3452	-.0094	.0614	.2953	.4067	.5755	-.2332
Ireland	IRL	37200023	37206598	1	.0769	1.7671	1.4967	-.2943	.3264	-1.0529	.5755	.8567
Ireland	IRL	37200023	37205475	1	-.2378	-.0252	-.5907	-.2603	-.3575	-.5309	-1.1693	-.8443
Ireland	IRL	37200023	37205824	1	.4421	.731	1.9359	-.9348	-.1015	-.3239	.5409	2.0955
Ireland	IRL	37200023	37203865	1	-.3246	.7825	.8038	-.0645	.2532	-.2777	.1701	.8567
Ireland	IRL	37200023	37201966	1	-.7027	1.4003	.0226	-.2962	-.6106	-.3199	-1.2871	-.2503
Ireland	IRL	37200023	37200888	1	-.913	-.2662	-.7638	-.3557	-.6272	-.071	-.6852	-1.3017
Ireland	IRL	37200023	37206775	1	-1.7236	-.2662	.0226	-.0007	-.262	-.2084	.5755	.1216
Ireland	IRL	37200023	37202376	0	-.7494	1.1132	.0226	-.2896	1.2497	-.0816	.5755	.1216
Ireland	IRL	37200023	37201664	0	.0507	-.2479	.0226	.3255	.5832	.6817	.5755	.1216
Ireland	IRL	37200024	37203391	1	.0895	.2607	.0226	.7113	.8171	-.8849	-.3763	-.2503
Ireland	IRL	37200024	37204104	1	.7246	.2032	.4173	-.4755	-.4406	-.2532	-.6852	-.8813
Ireland	IRL	37200024	37201419	1	.7057	.7156	.0226	.9548	.1657	-.4223	-.0553	-1.1252
Ireland	IRL	37200024	37200163	1	-.2984	.9454	.8348	-.9998	-.4194	-.8849	-2.1355	1.515
Ireland	IRL	37200024	37203408	1	.516	.6348	-.652	-.0046	-.252	.266	-1.4019	-.5912
Ireland	IRL	37200024	37201802	1	.9552	-.0862	-1.1801	-1.0563	-.6406	-1.0529	-.1972	-.681
Ireland	IRL	37200024	37205553	1	-.233	.1245	1.4967	-.8189	-.006	-1.6678	-2.1355	-.1563
Ireland	IRL	37200024	37202651	1	-.1411	.2607	.4173	-.3621	.159	-.8849	-.1727	.1216
Ireland	IRL	37200024	37200659	1	.7595	1.4003	.1386	-.0699	-.6683	-.8437	-1.4541	-.6073
Ireland	IRL	37200024	37205043	0	1.1735	-.4314	.0226	.1393	-.2258	.0565	.5755	.1216
Ireland	IRL	37200024	37202026	0	-.6995	.1125	-1.6877	-1.4389	-.213	-.0615	-.9764	-.3856
Ireland	IRL	37200024	37202267	0	.7656	-.1692	.1386	.0608	-.0083	-.9484	-.2273	1.0448
Ireland	IRL	37200024	37205526	0	.4817	2.6352	1.9359	-.7659	1.9119	-.0637	1.3958	.833
Ireland	IRL	37200024	37202822	0	.9524	.3289	1.9359	1.0563	1.5262	2.3412	2.4277	1.0641
Ireland	IRL	37200024	37204359	0	.2184	.5091	1.2899	-.2916	-.223	-.4522	1.2067	.7945
Ireland	IRL	37200024	37206672	0	1.373	.9454	.4173	-.2529	.0304	.5122	-.0551	.4994
Ireland	IRL	37200024	37201945	0	.0986	.5068	.0226	-1.6821	-.1046	-.5842	-.6856	-1.6557
Ireland	IRL	37200024	37203852	0	1.177	.465469607854375	.400518504385138	3.229	.4867	1.29642828632389	.51359767878354	.328100103586442
Ireland	IRL	37200024	37203543	0	-.0466	.0467	1.9359	-.4755	1.2459	-.421	.1693	.1216
Ireland	IRL	37200024	37206473	0	.5461	-1.1063	.9726	-1.2342	-.8122	-1.6678	-.5178	1.1013
Ireland	IRL	37200024	37205456	0	1.3647	.1852	1.9359	-.3993	.1475	-1.6678	.0256	2.0955
Ireland	IRL	37200024	37205400	0	-.3266	-.9924	-1.7997	-1.0563	-1.3615	-1.6678	-1.2624	-1.5751
Ireland	IRL	37200024	37205038	0	.0047	1.7671	.7638	.6906	1.1711	-1.6678	1.3918	1.515
Ireland	IRL	37200024	37201662	0	-.8159	1.7671	.0226	-1.5123	.3512	-.2607	-.3882	.4504
Ireland	IRL	37200024	37202378	0	.6396	2.6352	-.6108	-.68	.894	-.6274	-.0992	-.328
Ireland	IRL	37200024	37204194	0	.2792	.7825	1.9359	-.1614	1.0141	.3261	2.4277	.833
Ireland	IRL	37200024	37201975	0	.4909	-.2806	-.3802	-.4829	-.1347	-.7106	.5755	-.6073
Ireland	IRL	37200024	37205650	0	1.4319	.1852	.0226	-.016	.6555	-.421	.5755	1.1508
Ireland	IRL	37200024	37200792	0	.9953	.5836	.0226	-.4921	-.1693	-.8849	.3482	-.2503
Ireland	IRL	37200024	37203294	1	.8161	.6464	.9726	-.0213	.2329	-.075	-1.5848	1.1508
Ireland	IRL	37200024	37203874	1	1.0172	.2086	.6825	-.3882	-.1982	.2404	-.1972	-.1563
Ireland	IRL	37200024	37201423	1	.4112	-.4203	-.7638	-.5016	-.5217	-.0243	-.216	-.7887
Ireland	IRL	37200024	37201912	1	.7493	-.269	-1.0611	-1.5123	-.4005	-.2607	-.2821	-1.4637
Ireland	IRL	37200024	37202694	1	-.3232	.6263	1.4967	-.6422	-.1186	-.219	-.0823	-.1563
Ireland	IRL	37200024	37203905	1	-.4341	-.4314	1.1381	-.0729	.0383	.4096	.0256	-.8198
Ireland	IRL	37200024	37201780	0	.8007	.3289	.0226	-.4212	.6054	.2493	1.1417	.1216
Ireland	IRL	37200024	37200108	0	-.6189	.5836	.4173	-1.6841	-.1623	-.8849	.8038	-.3297
Ireland	IRL	37200024	37204535	0	1.1966	.801	.4173	.2252	.3578	.8479	.3473	-.2503
Ireland	IRL	37200024	37203757	0	-.0125	-.4314	.0226	-.5513	-.5848	.0161	-.3733	-.9943
Ireland	IRL	37200024	37205453	0	-.1226	-.0862	.0226	-.7797	.1592	-.8849	-.1727	.1216
Ireland	IRL	37200024	37205612	0	.527	2.6352	.8348	-.6984	-.5333	-1.2919	.5755	-.7496
Ireland	IRL	37200025	37204778	0	.5513	2.6352	1.9359	3.6039	3.2455	3.6292	1.2691	2.0955
Ireland	IRL	37200025	37201381	1	1.618	-.1167	.0226	-.3241	-.3249	.2553	.0256	-.2503
Ireland	IRL	37200025	37205376	1	.8048	-.269	.4907	-.1032	-.7295	-.1169	-.9764	-.4607
Ireland	IRL	37200025	37206048	1	.2507	.9349	1.9359	.0489	.4798	.1963	-.2821	.9339
Ireland	IRL	37200025	37205122	1	1.5643	2.6352	-.227	.7069	.2401	.2513	-.0651	-.4607
Ireland	IRL	37200025	37203555	1	1.0138	.0634	.0226	.2972	-.3449	.6081	.1701	-.4607
Ireland	IRL	37200025	37201718	1	.4822	1.3889	-.2004	.0659	-.4639	-.1896	-1.5848	-.8443
Ireland	IRL	37200025	37201289	1	.5205	-.59	-.7902	-.8053	-1.2583	-.1285	-.4771	-.2503
Ireland	IRL	37200025	37202442	1	.5898	.2718	-1.0678	-.8776	-.379	.236	-.1972	-.1563
Ireland	IRL	37200025	37202188	1	.5739	.1245	.0226	-.3395	.0598	.275	-.0817	-.2503
Ireland	IRL	37200025	37201272	1	-.1881	.5836	.6907	-1.4428	.1	-.5676	-.6852	.2546
Ireland	IRL	37200025	37203720	1	.1079	.4435	-.6587	-.5874	-.4271	.0117	-.1021	-.7816
Ireland	IRL	37200025	37205715	0	1.0636	-1.0245	1.4187	.3293	.4475	.4058	.4817	2.0955
Ireland	IRL	37200025	37202809	0	1.3545	-1.0744	.0226	-.0508	-.5518	-.2408	-.5832	.1216
Ireland	IRL	37200025	37205091	0	1.3701	.4012	.0226	-.8335	-.3442	-.4318	.1693	-.1865
Ireland	IRL	37200025	37204602	0	1.2468	1.127	-.5472	-.6038	.3349	-.5032	-1.5596	.4385
Ireland	IRL	37200025	37206554	0	1.2479	.0502	-.9285	-.6306	-.3165	-.8849	-.8917	-.1563
Ireland	IRL	37200025	37206246	0	.9521	-.59	-.227	-.506	-.3923	-.801	.5755	.1216
Ireland	IRL	37200025	37204090	0	.1372	.5696	.7162	-.6441	.0637	-.1443	.0254	1.1232
Ireland	IRL	37200025	37206461	0	1.5565	-.59	-.3802	-.7268	-.5645	-.801	-.6852	-.5251
Ireland	IRL	37200025	37203913	0	1.492	.7062	1.1657	.4685	.3347	.6746	.8038	1.2841
Ireland	IRL	37200025	37203763	0	1.464	.6257	.1386	-.0773	-.9307	.5137	-.5798	.7099
Ireland	IRL	37200025	37203155	0	.3488	.3289	.0226	-.7701	.7328	-.2679	.5755	.1216
Ireland	IRL	37200025	37200068	0	1.501	.1828	.6407	.2107	-.3032	-.1488	-1.1941	.9883
Ireland	IRL	37200025	37204907	0	.7467	.9349	-.3048	-.4475	-.2179	-.1082	.0405	2.0955
Ireland	IRL	37200025	37201636	1	1.3883	.8762	-1.3325	-.4649	-.3583	.2289	-2.1355	-1.0788
Ireland	IRL	37200025	37201484	1	1.4895	.6464	.4173	.1376	-.404	.6658	-.9936	.6559
Ireland	IRL	37200025	37204467	1	.1535	.5206	-.6643	.6875	.2678	1.306	.3482	.388
Ireland	IRL	37200025	37205287	1	1.0439	-.5743	-.3802	-.7732	-.5165	-.2408	-.4771	-.9111
Ireland	IRL	37200025	37205518	1	.1181	-.5994	.586	.1193	-.1067	.4075	-.5142	-.2503
Ireland	IRL	37200025	37201635	0	.4651	-.2662	-.8627	-.7774	-.7338	-.219	-.3733	-.6959
Ireland	IRL	37200025	37204061	0	.6833	-.4343	-.2737	-.4075	-.1924	.6131	-.4629	-1.2018
Ireland	IRL	37200025	37201115	0	1.5973	-.0994	-.5544	-.6866	-.4441	.1184	-.5832	.1216
Ireland	IRL	37200025	37200537	0	-.443	.1943	-.227	-.5961	-.392	-.3936	-.1026	-.3406
Ireland	IRL	37200025	37203784	0	.7495	.5266	-.9607	.1434	.1791	.6894	-.0823	-.2503
Ireland	IRL	37200025	37205402	0	1.1913	-.7221	-.691	-.1633	-.5369	.0814	-.6852	-.9111
Ireland	IRL	37200026	37200286	1	.5588	-.2662	.9726	-.3953	-.1649	-1.6678	-.0987	.1216
Ireland	IRL	37200026	37201155	1	-.8423	.5266	.4173	-.1961	-.2217	-.4795	-.5945	-.4607
Ireland	IRL	37200026	37203280	1	.7472	.4435	.1386	-.934	-.2995	-1.6678	-.6852	-.2503
Ireland	IRL	37200026	37203109	1	1.0741	-.438	-.3998	-.7754	-.466	-1.6678	-1.305	-2.5027
Ireland	IRL	37200026	37204595	1	.1915	1.1493	-.2943	-.1357	.1757	-.5141	.3482	-.6959
Ireland	IRL	37200026	37206193	1	.6652	.0502	-.227	-.2158	-.2102	-1.6678	-.3206	-.6073
Ireland	IRL	37200026	37205025	1	-.5969	-.59	-.8627	-.6659	-1.0225	-1.6678	-.6852	-.7108
Ireland	IRL	37200026	37204787	1	-.3493	-.2662	1.036	-.4991	.696	-.801	1.8085	.5759
Ireland	IRL	37200026	37200887	1	.2076	1.1352	-.227	-.3641	-.2185	-1.2919	-1.2871	-.2503
Ireland	IRL	37200026	37206178	1	.5051	.0467	1.9359	-1.1401	-.2902	-1.6678	-.2852	.1216
Ireland	IRL	37200026	37206029	1	1.0554	.0502	.8038	-.8189	-.802	-1.6678	-.6822	.1216
Ireland	IRL	37200026	37201248	1	.6015	.0634	.0226	-.6854	-.1726	-1.6678	-.1021	-.2503
Ireland	IRL	37200026	37201061	1	.3731	.5266	.0226	-.17	.4129	-.3435	.3482	.1216
Ireland	IRL	37200026	37202645	1	.8492	1.1132	.4173	-1.7857	.0603	-1.6678	-.4771	-.0129
Ireland	IRL	37200026	37202290	1	.9265	-.0862	.0226	-1.1465	.7603	-1.6678	.3482	.1216
Ireland	IRL	37200026	37201808	1	.0069	.0634	-1.1926	-.8328	-.2292	-.8849	-.6852	-2.5027
Ireland	IRL	37200026	37205374	1	-.0046	-.0862	.0226	.5425	-.4168	.9595	.5755	.1907
Ireland	IRL	37200026	37203581	1	.8562	.7763	.1386	.1231	.2297	-.4223	.3482	.1216
Ireland	IRL	37200026	37203900	1	.4217	-.59	-1.0611	-.3673	-.4116	-.4795	-.6852	-.4377
Ireland	IRL	37200026	37201784	1	1.0937	.5746	.8348	-1.1401	.6924	-1.6678	.5755	1.1232
Ireland	IRL	37200026	37206733	1	.8831	.5091	.9726	-.3257	-.2276	-.801	-1.0571	.8567
Ireland	IRL	37200026	37201521	1	.4242	.7855	.4173	-.3408	.0328	-1.6678	-.1021	.1216
Ireland	IRL	37200026	37204845	1	.6627	.0502	1.1381	-.4976	-.3805	-.4795	.0256	.5553
Ireland	IRL	37200026	37201896	1	.6559	.3326	-1.4011	.1249	.2041	.2227	-1.5848	-1.6909
Ireland	IRL	37200026	37202016	1	-.3985	-.0862	.0226	-.2717	1.2489	-1.5744	.5755	.1216
Ireland	IRL	37200026	37200615	1	1.1314	.0502	.7162	-.1578	-.1571	-.4795	.9911	.5553
Ireland	IRL	37200026	37200428	1	.5537	-.4516	-.5836	-.1241	-.1794	-.7196	-.6852	.1216
Ireland	IRL	37200026	37204818	1	.9134	-.0862	.1386	-1.3089	.0174	-1.6678	-.1972	-.6774
Ireland	IRL	37200026	37200011	1	.5562	.5353	-.227	-.198	-.2488	-1.2919	1.0903	-.4607
Ireland	IRL	37200026	37205259	1	1.273	.1828	.4173	-.3777	-.5649	-.3355	-1.5848	-1.0454
Ireland	IRL	37200026	37206045	1	.8941	-.2479	.0226	-.3212	.4659	-.2858	-.6852	-.4607
Ireland	IRL	37200026	37201290	1	1.7792	.468	1.0108	1.2836	.0434	-.238	.5409	.1216
Ireland	IRL	37200026	37206056	1	1.423	-.0192	.0226	-.2304	.3475	.1941	.0256	-.2503
Ireland	IRL	37200026	37205566	1	1.292	.64	-.6315	-.1452	-.0822	.0252	-.396	-.7887
Ireland	IRL	37200026	37204512	1	1.0513	1.1493	1.9359	-.5797	-.3796	-.3932	-.7838	.4777
Ireland	IRL	37200026	37200847	1	.9899	.2607	.0226	-.5111	-.1588	-1.6678	-.6852	.1216
Ireland	IRL	37200026	37205577	1	.9245	.3178	.2092	.1424	.1151	.0748	.8107	.4725
Ireland	IRL	37200026	37201567	1	.5248	-.2479	.4173	.4484	.371	-.4318	.5755	-.6073
Ireland	IRL	37200026	37201632	1	1.1992	-.2662	.0226	-.605	-.1303	-.0816	-.1972	-.4607
Ireland	IRL	37200026	37201539	1	1.174	.7763	-.3048	.4976	.2704	.2695	.1747	-.3297
Ireland	IRL	37200027	37206296	1	.5257	1.7671	1.9359	.1429	-.5884	-1.6678	-.2821	2.0955
Ireland	IRL	37200027	37206669	1	-.111	-.4314	.0226	-.3718	-.5914	-1.0529	.1701	-.1563
Ireland	IRL	37200027	37203495	1	-.0526	.3326	.0226	-.6123	-1.1757	-.6351	-.6852	-.2503
Ireland	IRL	37200027	37202416	1	.7879	1.3889	.6825	-1.4067	.4088	-1.6678	2.4277	1.515
Ireland	IRL	37200027	37203991	1	-.873	-.0862	.0226	-2.6893	-.937	-1.6678	.5755	.1216
Ireland	IRL	37200027	37200564	1	-.1576	-.6169	-.5414	-1.3102	-.5377	-.5639	-.454799369739551	.0301
Ireland	IRL	37200027	37205894	1	.2382	-.4314	.0226	-.0318	-.7057	-1.6678	-.0553	-.4377
Ireland	IRL	37200027	37202367	1	-.7972	.9349	.0226	.22	.3917	.1481	1.8077	1.2841
Ireland	IRL	37200027	37202349	1	.834	.4012	-.335	-.3532	-.4111	-.9292	-1.5848	.8136
Ireland	IRL	37200027	37201209	0	-.7052	-.0862	-.6383	-.8189	-.3698	-.7368	-.8044	-.8443
Ireland	IRL	37200027	37205938	0	1.0125	1.3697	.0226	-.1694	-.2127	-.2979	-.5832	-.4607
Ireland	IRL	37200027	37205877	0	.8017	1.7162	1.9359	-.9285	.5501	-.5639	.3473	1.515
Ireland	IRL	37200027	37204502	0	-.7486	-.7243	.586	-1.3089	-1.1525	-1.6678	-.1026	-.1563
Ireland	IRL	37200027	37205108	0	.7458	.4571	.9192	.3424	.7875	.0801	.3415	.1959
Ireland	IRL	37200027	37205256	0	.7451	.9349	.4173	-1.3089	.1264	-.121	.5755	2.0955
Ireland	IRL	37200027	37205892	0	.9236	1.1132	1.9359	-1.0059	.6216	-1.6678	.9863	2.0955
Ireland	IRL	37200027	37205218	0	.912	-.4456	.4173	-.8699	.3	-1.6678	-.1282	.1216
Ireland	IRL	37200027	37205245	0	-.5087	.041	-.3827	-.5171	.1125	-1.6678	-.9906	1.1508
Ireland	IRL	37200027	37205020	0	1.1791	.0527	-.5034	-.4159	.4047	.2937	-.414	-.1563
Ireland	IRL	37200027	37202536	0	.3822	-.2662	.0226	-1.3723	-.5948	-1.6678	-.5832	-.1563
Ireland	IRL	37200027	37203328	0	.3241	-.4314	.0226	-1.6821	-.469	-1.6678	-.216	-.4607
Ireland	IRL	37200027	37201507	0	-.0541	-.7221	.0226	-2.6893	-.2499	-.1832	-.5832	-.1563
Ireland	IRL	37200027	37201420	0	.0414	.2836	-.3802	-.132	-.3195	-.2338	-.4948	-.8443
Ireland	IRL	37200027	37203395	0	.1773	.7821	.8116	-.4754	.4681	-.0316	-.0379	.9097
Ireland	IRL	37200027	37200468	0	.421	-.0862	.0226	-.7268	-.3849	-.8768	.1922	.1216
Ireland	IRL	37200027	37201085	1	-.2005	.9454	.1386	-.2257	-.3531	.1687	.1701	-.4607
Ireland	IRL	37200027	37200216	0	.9089	.7855	.6825	-1.0129	-.0258	-.219	-.3733	.7627
Ireland	IRL	37200027	37201285	0	.8731	1.3697	1.9359	-.5739	.3543	-.5309	.3415	2.0955
Ireland	IRL	37200027	37201278	0	1.0081	-.2806	1.4967	.1887	.8153	.0561	-.5355	1.1508
Ireland	IRL	37200027	37203332	0	-.7076	.3178	.0226	-.1322	-.1799	.1525	.1693	.1216
Ireland	IRL	37200027	37201684	0	-.5352	.792	.3461	-.2274	.1902	.2892	-.1727	-.2503
Ireland	IRL	37200027	37204002	1	-.2674	-.7221	.0226	-1.5123	-.716	-.5519	.0256	-.1563
Ireland	IRL	37200027	37201644	1	.5264	.9349	1.4967	-.2804	.2417	-.3242	1.2262	2.0955
Ireland	IRL	37200027	37202302	1	.6472	.2607	-1.1075	.162	.1131	-.2544	-.3733	1.2841
Ireland	IRL	37200027	37203267	0	.4774	-.59	-.691	-.8237	-.4764	-1.6678	-.309	-.1563
Ireland	IRL	37200027	37202919	0	-1.0729	-.2662	-.227	-1.3089	-.7068	.0281	-.6852	-.1563
Ireland	IRL	37200028	37200579	1	.0669	2.6352	1.9359	.7654	2.2954	3.6292	2.4277	2.0955
Ireland	IRL	37200028	37201860	1	-.8157	-.0862	-1.0611	-2.6893	-1.2621	-1.6678	-2.1355	-.7496
Ireland	IRL	37200028	37202661	0	.0328	.6492	-.9084	-.6055	-.0151	-.7368	-2.1355	.2224
Ireland	IRL	37200028	37203635	1	-.7643	.9637	-.227	-.8286	-.4791	-1.6678	-.6852	-.959
Ireland	IRL	37200028	37201137	1	-1.1156	-.0862	.1386	.0861	1.4238	-.4384	-.6852	-2.5027
Ireland	IRL	37200028	37206286	1	-.009	-.04	-.6453	-.6984	1.3898	-1.6678	-1.4019	.1216
Ireland	IRL	37200028	37202618	1	.3291	-.7221	-.227	-.5335	.3391	-1.6678	.5755	-.9299
Ireland	IRL	37200028	37202883	0	-.626	.350138686635762	.214146867895872	-.192	.1356	-.255228270516229	.0344234517664612	.0880891115064961
Ireland	IRL	37200028	37203144	0	-.7833	.6515	.0226	-2.6893	1.6206	-1.6678	-.176	-.8443
Ireland	IRL	37200028	37202080	0	-2.4268	-.0994	1.4967	-.2873	.5779	-.0265	1.836	2.0955
Ireland	IRL	37200028	37203758	0	-.1622	.7821	1.9359	-1.3723	4.8357	-1.6678	.075	2.0955
Ireland	IRL	37200028	37200442	0	-.1153	1.7162	1.1752	.2797	.6274	.0889	1.8085	.8925
Ireland	IRL	37200028	37200581	0	-.7351	1.7162	1.9359	.2558	2.2983	.555	2.0386	2.0955
Ireland	IRL	37200028	37204867	0	-.4277	-.2662	.0226	-.1429	.2914	-.801	.5755	.1216
Ireland	IRL	37200028	37205468	0	-.2141	-.4093	.0226	-2.64	-.0386	.7395	-.6791	-.959
Ireland	IRL	37200028	37200959	1	-.4418	.1371	.1802	-.7369	.3125	-.2964	-.6852	.1216
Ireland	IRL	37200028	37205893	1	1.0156	-.2662	.0226	-.4359	.0437	-.8849	-.1972	.1216
Ireland	IRL	37200028	37203409	1	-.3309	2.6352	1.9359	-.5538	.4995	-.406	-.0823	2.0955
Ireland	IRL	37200028	37202558	1	-1.2248	-.891	-.4728	-1.6455	-2.2615	-.7847	-.4948	.1216
Ireland	IRL	37200028	37204348	1	-1.2779	-.4064	.0226	.1053	-1.3684	-1.6678	-.403	-.959
Ireland	IRL	37200028	37200696	1	.5135	-.0862	-.7638	-1.3089	-.4846	-1.6678	-.6852	-.3969
Ireland	IRL	37200028	37205993	1	-.1076	.6348	-.1587	-2.6893	-.8282	-1.0529	-.9906	1.2147
Ireland	IRL	37200028	37200128	0	-.3991	-.0192	-.227	-.5695	-.243	-.1787	-.5924	-.4607
Ireland	IRL	37200028	37206543	0	-.4938	2.6352	-2.664	-2.6893	-.0944	-1.6678	-2.1355	.1216
Ireland	IRL	37200028	37203064	0	.133830758931106	.6464	.0226	-.0242	-.2301	-.222336026643125	.5755	-.2503
Ireland	IRL	37200028	37205911	0	-.7165	-.4998	-.227	.0897	.8116	.5641	.5755	.1216
Ireland	IRL	37200028	37201624	0	-.885	-.0862	.0226	-.5016	-2.5785	-1.6678	.5755	.1216
Ireland	IRL	37200028	37200971	0	-.4005	-.5994	.9726	.1476	.7894	.0035	.5755	1.4379
Ireland	IRL	37200029	37206332	1	.455	.792	.7162	-.8921	-.6468	-.8849	-.8883	-.5079
Ireland	IRL	37200029	37206801	1	.9146	.9275	1.2899	.1523	.5473	-.801	.7017	.8925
Ireland	IRL	37200029	37203435	1	.3298	2.6352	.9192	-.2177	-.7394	-.4795	-.3206	.496
Ireland	IRL	37200029	37203951	1	-.0271	-.5994	.0226	.3508	.6601	-.1091	.0371034481012382	-.0179807614728679
Ireland	IRL	37200029	37201493	1	-.7968	2.6352	1.4967	-.6184	.5411	-1.6678	-.6451	-.2201
Ireland	IRL	37200029	37205921	1	.0015	.7855	-.3048	-1.3102	-.0657	-1.6678	-.3912	-.7096
Ireland	IRL	37200029	37200040	1	.9154	.0634	.6825	-.5415	.2768	-.2473	.5755	.1216
Ireland	IRL	37200029	37204765	1	-.2604	-.0607309925890779	-.166251031076658	.0179	-.8444	-.307942200204839	-.317843304170974	-.291357807885509
Ireland	IRL	37200029	37202521	1	.8162	.231790948917721	.142335613922515	-.442287160468053	-.2603	-.458655322732954	-.196315783534546	.0521868021425713
Ireland	IRL	37200029	37205923	1	-.068	.158126045812087	.0278410910193791	-.6149	-.3899	-.078	-.221175169566177	-.0740253400382208
Ireland	IRL	37200029	37202105	1	-.9094	1.127	1.9359	-.7048	.0879	-.1778	.1648	1.2524
Ireland	IRL	37200029	37206634	1	-.0558	2.6352	.586	-.4989	-.3357	-.421	-.4771	.2546
Ireland	IRL	37200029	37204594	1	.9428	-.2479	.3416	-.646	-.5359	-1.6678	-.4948	-.2503
Ireland	IRL	37200029	37206567	1	.6962	-.0357	-.4806	-.8834	-.6889	-.4795	-.5974	-1.6155
Ireland	IRL	37200029	37203834	1	1.0981	.3815	.7739	-1.0392	-.7655	-1.6678	-.9906	.8806
Ireland	IRL	37200029	37202333	1	-.5953	.286068399277693	.151589864812642	-.532980482946111	-.0380244223691103	-.434528987101828	-.0726271278382549	.0246777962080783
Ireland	IRL	37200029	37202014	1	-.4174	.9349	1.9359	-.1055	.1507	-.1778	.9911	1.4234
Ireland	IRL	37200029	37205969	1	1.2096	.3326	1.4967	-.1991	-.7146	-1.6678	-.0817	1.515
Ireland	IRL	37200029	37205813	1	.3554	2.6352	1.9359	-1.5123	-.0253	-.219	-1.5596	.6314
Ireland	IRL	37200029	37202465	1	.3138	-.0994	.0226	.6352	1.1285	1.3087	.5755	-.1563
Ireland	IRL	37200029	37202089	1	-.0667	.7156	1.2899	-2.0365	-.1919	-.5309	-1.2106	.6559
Ireland	IRL	37200029	37202287	1	1.0159	.2465	1.9359	-1.5123	-.2725	-1.2919	-1.7719	1.3857
Ireland	IRL	37200029	37201725	1	.9819	-.6365	-.00603254450516343	-.2036	.3484	-1.6678	-.21161940326165	-.0510812071710342
Ireland	IRL	37200029	37205466	1	-.9247	-.133277013836564	-.285241299839661	-1.1401	-1.0496	-.2337	-.494566098848371	-.412254248314457
Ireland	IRL	37200029	37202187	1	.373	.0502	-1.2374	-.8189	-.311	-.5309	-.1972	-1.0283
Ireland	IRL	37200029	37203836	1	1.1575	-.6019	-.2827	-.3817	-.9379	-.8849	.1701	-.5912
Ireland	IRL	37200029	37200196	1	.3239	.468	-.8946	-.0049	.9849	-.1922	.9542	-.8198
Ireland	IRL	37200029	37203248	1	.3917	.329830789558591	.223745740474556	-.388559648175378	.00374811389827709	-.386890848560062	-.0759894531005317	.124400406324438
Ireland	IRL	37200029	37204540	1	-.3624	-.2662	-.227	-.4568	.2958	.2188	.1324	-.2503
Ireland	IRL	37200029	37200510	1	.9896	1.3889	-.3802	-1.668	-.6878	-1.6678	-.451262157685633	.1216
Ireland	IRL	37200029	37200212	1	-2.0593	-.7221	-1.0611	-2.0365	-.7783	-.6742	-.4771	-.888229137340511
Ireland	IRL	37200029	37201885	1	1.4383	.6515	.8038	-.3721	.2293	.3336	-.4771	.1216
Ireland	IRL	37200029	37203963	1	-.6636	.3326	-.0469	-.1483	-.1138	-.5309	-.414	-.7108
Ireland	IRL	37200029	37203578	1	.1358	-.2662	1.9359	-.6384	-.9376	-.8849	-.3237	.8567
Ireland	IRL	37200029	37203651	1	-1.0224	1.3939	-.227	-1.4269	.287	-.1845	-.0453132191537247	.1216
Ireland	IRL	37200029	37206162	1	.1912	-.4314	1.4967	.4144	-.1144	-.4795	-.6852	2.0955
Ireland	IRL	37200030	37203392	0	.6993	-.5994	-.227	-1.3798	-.3391	-1.6678	-.0992	1.1508
Ireland	IRL	37200030	37200583	0	.46	.0566	-.0808	-.4032	.2412	-.2964	.3473	-.5475
Ireland	IRL	37200030	37202344	0	.1927	.64	.4173	-.8237	-.1118	-.4795	-.3912	-.1563
Ireland	IRL	37200030	37204495	0	.721	2.6352	.8038	-.5739	.014	-1.6678	.5755	2.0955
Ireland	IRL	37200030	37202446	0	-.3037	.5193	1.1657	-.3681	.1776	-1.6678	.0254	-.0151
Ireland	IRL	37200030	37201590	0	-.9358	.3289	.4173	-2.0365	.0348	-.8437	.0215	-.1563
Ireland	IRL	37200030	37204813	0	.5594	-2.1099	-1.5748	-.6441	.4089	.6398	-.5061	.1216
Ireland	IRL	37200030	37203667	0	.3819	-.1167	-.8932	-1.0059	-.4265	-1.6678	-.5802	-.4607
Ireland	IRL	37200030	37200572	0	.5537	.524324175343211	.463856649222112	-.3724	.476	-1.6678	.0610339533447791	.33233568781542
Ireland	IRL	37200030	37202842	0	-.3063	-.0994	-.7519	-.7746	-.6392	-.4795	1.4834	.2203
Ireland	IRL	37200030	37201183	0	.5834	1.4003	1.9359	-.0236	.6339	-.4795	1.802	2.0955
Ireland	IRL	37200030	37202622	0	.4273	.4571	1.4967	-.2193	.4997	-1.6678	.5755	.4777
Ireland	IRL	37200030	37203591	0	-1.0879	1.1132	.7162	-2.6893	-.4464	-1.6678	.3482	.4777
Ireland	IRL	37200030	37201891	0	-.0201	-1.0138	-.4489	.7113	-.0408	1.0245	-.2668	-.5093
Ireland	IRL	37200030	37206289	0	-.1133	-.0862	.5347	.2226	.9824	-.5842	.8038	1.1508
Ireland	IRL	37200030	37205050	0	-.7301	.7946	1.4967	-.3651	1.2768	-1.6678	1.3958	1.0383
Ireland	IRL	37200030	37200319	0	-.7079	.9526	1.4345	-.7659	-.3614	.1695	2.4277	2.0955
Ireland	IRL	37200030	37206137	0	.249	-.4488	.0226	-.5384	.3574	.0048	.075	.149
Ireland	IRL	37200030	37202319	0	-.706	-.3089	-.0413	.0328	-.0099	1.0824	-.6027	-1.0976
Ireland	IRL	37200030	37204554	0	-1.5615	1.7162	-1.1926	-2.6893	.3488	-1.6678	-.9729	-1.1405
Ireland	IRL	37200030	37203721	0	-.0364	.2032	1.1381	-1.1401	.062	-1.2919	.3473	2.0955
Ireland	IRL	37200030	37202069	0	.1372	-.0862	.0226	-1.5123	-.4044	-1.6678	-.5832	-.4607
Ireland	IRL	37200030	37203112	0	1.2263	.2032	-.5034	-.1423	.8878	.4707	.3482	-.2726
Ireland	IRL	37200030	37200462	0	-.5577	.0502	-.829	-.4819	-1.1074	-1.6678	-.4948	-.4607
Ireland	IRL	37200030	37203189	0	-1.1845	-.0862	.0226	.4048	.437	-1.6678	-.6852	.1216
Ireland	IRL	37200030	37203828	0	.6501	.9637	1.4967	-.3655	.3615	-1.6678	1.2262	1.3566
Ireland	IRL	37200030	37206451	0	1.2685	.792	-.9285	-1.4269	-1.0107	-.7478	-.4771	-.5093
Ireland	IRL	37200030	37203166	0	-.5297	.7989	1.1657	-2.6893	-.3391	-.8849	-.2857	.7627
Ireland	IRL	37200030	37205336	0	-1.0166	-.7162	.0515679702180386	-1.7857	-.6922	-1.6678	.5755	.1216
Ireland	IRL	37200030	37200052	0	-.2236	-.0862	-.8627	.4541	.6209	-.3242	-.3733	.1216
Ireland	IRL	37200030	37205839	0	-.2277	-.0994	.8877	-.2673	.9021	.8705	.5826	.4777
Ireland	IRL	37200030	37205148	0	-.9499	.5353	.7162	-1.3136	-.4389	.4592	.2095	.6113
Ireland	IRL	37200030	37206654	0	.0445	.1141	.9247	.1442	.3294	.2774	.1648	1.515
Ireland	IRL	37200030	37203477	0	-.00359765672332669	-.2662	-1.0611	-1.3001	-1.0031	-1.6678	-.6852	-.959
Ireland	IRL	37200030	37206590	0	-.7509	.9454	-.1587	-.9348	.9868	.2116	-.176	-.7496
Ireland	IRL	37200030	37201369	0	-.387	.8082	.5347	-2.6893	2.8682	-1.6678	-.5832	1.2147
Ireland	IRL	37200030	37205302	0	1.0342	-.4314	.0226	-.6441	.537	-.801	.0256	.1216
Ireland	IRL	37200030	37201040	0	-1.1192	.3898	-.335	-2.6893	1.046	-1.6678	-.1545	-.3207
Ireland	IRL	37200030	37204163	0	.1421	-.2662	-1.7997	-1.1025	-.4317	-1.6678	-2.1355	-2.5027
Ireland	IRL	37200031	37201875	1	-.478	-.9196	-.7638	.2464	.5161	.5222	.1693	-1.4344
Ireland	IRL	37200031	37202902	0	.9764	-.0356	-.0233792356619354	-.6115	-.6928	-1.6678	-.428074594068322	-.139780413404342
Ireland	IRL	37200031	37206385	0	-.7896	-2.9627	-2.664	-2.6893	-3.7095	-1.6678	-2.1355	-2.5027
Ireland	IRL	37200031	37202391	1	.3485	-.2662	-.691	-.2416	-.7591	-.4795	-1.0571	-.7496
Ireland	IRL	37200031	37205878	1	.1187	.1245	.0226	-.1657	-.0735	-.1567	.075	.1216
Ireland	IRL	37200031	37205933	1	-1.1723	1.0224	-.1627	-.5782	-.8448	-.568	-2.1355	-1.4276
Ireland	IRL	37200031	37200561	1	.2577	-1.1292	1.9359	.1795	.0277	.1839	-.3876	2.0955
Ireland	IRL	37200031	37206383	1	.1272	.5946	1.9359	.0013	.2401	-1.6678	-.6791	-.942
Ireland	IRL	37200031	37206411	1	1.0181	1.3403	1.2867	-.4002	.0069	-.7054	-.6852	-2.5027
Ireland	IRL	37200031	37206690	1	.7936	1.1576	1.9359	.6726	-.0707	.4252	.5858	.7566
Ireland	IRL	37200031	37203838	1	-1.9041	-.2662	-1.6877	-1.6821	-1.1771	-.2224	-.6658	-.6947
Ireland	IRL	37200031	37204972	1	.0931	.1852	-.4806	-.6567	-.4843	-.5813	.0256	-.1563
Ireland	IRL	37200031	37202777	1	1.2076	-.2662	-.7573	1.1212	.4335	-1.6678	.9911	.1216
Ireland	IRL	37200031	37203122	1	-.6493	-.1827	.7162	-.4131	-.4842	-.3735	-.3055	-1.112
Ireland	IRL	37200031	37204613	1	-.715	-.2662	-.227	.1286	-.2601	.6671	.5755	-1.6557
Ireland	IRL	37200031	37202239	0	.4057	.4631	1.4967	.1053	-.8705	-1.6678	2.0386	1.3857
Ireland	IRL	37200031	37200709	0	-.9302	.8105	1.4967	-.9781	-.1111	-.5842	1.2262	-1.207
Ireland	IRL	37200031	37200350	0	-.8792	-1.215	-.8099	-.5571	-1.1618	-1.6678	-2.1355	-.6774
Ireland	IRL	37200031	37201722	0	.7354	.345070033266337	.248872361006471	-.338268421315498	.0182944368112468	-.370301964855093	-.0771603053727146	.159126506726659
Ireland	IRL	37200031	37201811	0	-.4946	.1125	.0226	-.7965	-.1786	-1.6678	.1693	.1216
Ireland	IRL	37200031	37203247	0	.2717	-.2597	.4173	.0237	-.3586	-.3932	-.1727	.2286
Ireland	IRL	37200031	37203546	0	-.5587	1.3403	1.9359	-.4216	.3	-.1651	2.4277	2.0955
Ireland	IRL	37200031	37202562	0	1.1832	1.7162	1.4967	.2084	.0522	.6	2.4277	.833
Ireland	IRL	37200031	37205451	0	.5961	-.103	.4173	-.4899	-.6656	-.801	-.5832	.1216
Ireland	IRL	37200031	37204908	0	-.7745	-.2479	-1.0611	-1.3102	-1.465	-1.6678	-.5832	-.946
Ireland	IRL	37200031	37204703	0	.3972	.7156	.7162	-1.2858	-.3633	-1.6678	-.2008	.1216
Ireland	IRL	37200031	37201516	0	-1.6704	1.127	.4173	-.5764	-.2641	-.5569	.5755	-.4607
Ireland	IRL	37200031	37204128	1	-1.5353	1.3889	-.1587	-.5935	-.1001	-.1859	-.6852	.2224
Ireland	IRL	37200031	37201900	1	.9709	-.4314	.8038	.1165	.1289	.4054	-.6852	.4504
Ireland	IRL	37200031	37201465	1	.1415	1.1352	1.9359	.1245	-.1981	.3966	.549	2.0955
Ireland	IRL	37200031	37200051	1	-.9901	-.9334	-1.0611	-1.3069	-.7154	-.8768	-.6852	-.6774
Ireland	IRL	37200031	37204343	1	-.9009	-.59	-.7638	-.7841	-.2177	.3478	-.6852	-.5912
Ireland	IRL	37200031	37202467	1	.3653	-.0862	-.5836	.7099	.5431	.5783	-.2821	-.2485
Ireland	IRL	37200031	37200914	0	.7557	-.0862	.0226	.8305	2.196	1.0753	.5755	-.2503
Ireland	IRL	37200031	37200122	0	-.873	.273755516014262	.131288257242922	-.573614389547766	-.0497774449845648	-.447932341785767	-.0716811119057988	-.00337992297055695
Ireland	IRL	37200031	37206442	0	.7687	.7763	.4173	-.3718	.7028	.3268	-.787	-.2503
Ireland	IRL	37200031	37204310	1	-.7007	.8046	.0226	-1.6821	-.805	-.8768	.0256	-.2503
Ireland	IRL	37200031	37200375	0	-.6688	-.2662	.0226	-1.3001	-.2812	.1584	-.3763	.1216
Ireland	IRL	37200032	37206142	0	-.3658	.4435	1.2867	-.934	.4828	-1.2919	-.4952	.9883
Ireland	IRL	37200032	37201124	0	.8655	.2032	.5462	.0576	.2912	-1.6678	-.4361	-.2503
Ireland	IRL	37200032	37200870	0	1.0672	.1221	.7162	-.8975	.1264	-1.4892	-.8742	.5759
Ireland	IRL	37200032	37200156	0	.0956	.2607	.0226	-.5581	-.3856	-.1036	-.1566	.1216
Ireland	IRL	37200032	37206127	0	1.8277	-.438	-.4728	-.3802	-.447	-.801	-.6852	-.5305
Ireland	IRL	37200032	37200737	0	.2115	.7763	.0226	-.2404	-.2789	-1.6678	1.2262	.7627
Ireland	IRL	37200032	37201032	0	.9893	.5836	1.9359	-.7945	.0459	-.1372	2.4277	1.0641
Ireland	IRL	37200032	37203614	0	-.0957	.2921	-.7902	-2.0365	.1583	-1.6678	.8038	-.5305
Ireland	IRL	37200032	37204123	0	-1.4086	1.1493	1.4967	-.5596	.674	-1.6678	-.0551	2.0955
Ireland	IRL	37200032	37203602	0	.9876	2.6352	1.9359	-.3426	2.0116	.2343	2.4277	2.0955
Ireland	IRL	37200032	37204080	0	.5329	.5696	.8038	-.6556	-.1186	-1.6678	-1.1698	-.2995
Ireland	IRL	37200032	37200525	0	-1.3547	.5128	-.3048	-.5097	-.0882	-.4384	-.4948	.557
Ireland	IRL	37200032	37202443	0	.9989	.2032	.4173	-.5338	-.4297	-1.2919	-.1727	-.4607
Ireland	IRL	37200032	37201525	0	.9174	1.7671	.7162	.3444	1.2823	-1.6678	-.0379	2.0955
Ireland	IRL	37200032	37206613	0	.8418	-.5994	.0226	-.805	.065	-1.6678	-.27634312915802	.1216
Ireland	IRL	37200032	37206305	0	1.4227	.3875	-.1587	-.6519	-.5223	-.9292	.1693	.7864
Ireland	IRL	37200032	37205680	0	1.0001	.5836	1.1381	-1.3089	.0936	-1.6678	-.1727	.5759
Ireland	IRL	37200032	37202650	0	.8848	.9454	.0226	-.616	.0959	-1.0529	.5755	2.0955
Ireland	IRL	37200032	37206727	0	.7433	2.6352	1.9359	3.6039	2.2198	3.6292	2.4277	2.0955
Ireland	IRL	37200032	37201739	0	1.6963	.196	1.036	-.2742	-.14	-.801	-.3534	1.1232
Ireland	IRL	37200032	37205349	0	1.0758	-.7221	-.8627	-.6007	-.5101	-.1653	.5755	-.5912
Ireland	IRL	37200032	37202283	0	1.0958	.6464	1.9359	-.0232	.3973	-.801	-1.305	.7611
Ireland	IRL	37200032	37201614	0	.5002	-1.2115	-.5836	-.8939	-.6155	-1.6678	-.6852	-.9299
Ireland	IRL	37200032	37203526	0	.6464	1.1132	1.4967	.3013	.8779	-.3205	.1922	2.0955
Ireland	IRL	37200032	37202952	0	-.463	-.7184	.0226	-.9166	-.9559	-1.6678	-1.3972	-.4607
Ireland	IRL	37200032	37206122	0	.7241	.4435	-.7902	-.6357	-.7482	-.5141	.3482	.4504
Ireland	IRL	37200032	37205917	0	1.026	-.1167	-1.0411	-.796	-.5481	.2309	-.5978	-1.0788
Ireland	IRL	37200032	37204332	0	.3892	-.2662	-.9607	-2.6893	-.9324	-1.6678	-.787	-.2503
Ireland	IRL	37200032	37202458	0	1.0697	-.103	-.3802	-.4029	-.2449	-.1651	-.309	-.4784
Ireland	IRL	37200032	37204409	0	-.0225	.5266	.0226	-.2921	-.4255	.178	.1693	-.2726
Ireland	IRL	37200032	37204278	0	1.1483	-.847	.0226	-.3148	-.1878	-.5956	-1.1855	-.1563
Ireland	IRL	37200032	37206284	0	.9681	.0634	.0226	.3131	-.3508	-.0614	.1693	-.7108
Ireland	IRL	37200032	37203971	0	1.3052	.0502	.0226	.2816	-.2111	.0861	-1.2624	.4777
Ireland	IRL	37200032	37201647	0	1.1582	-.4203	-.691	-.1979	.0337	.2206	.1693	-.2503
Ireland	IRL	37200032	37206407	0	-1.1621	.4297	.229054328747292	-.1233	.1636	-.2785	.0888079056735132	.0803989021047264
Ireland	IRL	37200032	37200672	0	-.0258	-.2662	.0226	-1.0129	.1893	.3026	-.5832	.1216
Ireland	IRL	37200032	37204095	0	.6432	.64	1.2867	.5682	1.441	-1.6678	2.4277	1.515
Ireland	IRL	37200032	37206130	0	-.6524	.5141	1.1657	-.1533	-.4855	-.4223	.1693	.2203
Ireland	IRL	37200032	37200431	0	-.119	1.1132	.0226	-.3432	.6723	-1.6678	-.1972	.1216
Ireland	IRL	37200033	37200491	0	.5717	.8489	-2.664	.1053	.0912	-1.6678	-2.1355	-2.5027
Ireland	IRL	37200033	37205851	0	-.4689	.215	.0226	.2096	-.1198	.4614	.9246	.7864
Ireland	IRL	37200033	37202633	0	.5522	-.5717	.0226	-.0067	.5522	.4394	.5755	.1216
Ireland	IRL	37200033	37201349	0	.8701	.3178	1.4967	-.0691	1.2675	-1.6678	1.4834	2.0955
Ireland	IRL	37200033	37201550	0	.3024	-.59	.0226	-1.5123	-.8816	-.4795	-.6852	-.1563
Ireland	IRL	37200033	37200281	0	-1.0172	1.3697	.5833	-.8986	.0787	-.4657	-.1727	-.6774
Ireland	IRL	37200033	37201364	0	-.2394	.9637	1.4967	-1.0549	-.3708	-1.6678	-.2008	1.1232
Ireland	IRL	37200033	37204378	0	-.0242	1.1132	1.1381	-.6752	.5584	-.4612	-.5978	.4777
Ireland	IRL	37200033	37201087	0	.7577	-.1046	.6496	-1.0549	-.0647	-1.6678	.075	.1216
Ireland	IRL	37200033	37204631	0	1.0348	.1221	.5462	-.9285	-.5172	-.801	-.787	.3216
Ireland	IRL	37200033	37205613	0	.258261545601877	-.2662	.0226	.368	1.3957	-1.6678	.0444	.1216
Ireland	IRL	37200033	37204449	0	1.4281	-2.9627	-.237	.284	-.2481	-.7368	-.0168	-1.3639
Ireland	IRL	37200033	37201795	0	.8851	-.59	-.3802	-.9285	-.6586	-.5309	-.6852	.2546
Ireland	IRL	37200033	37204464	0	.7923	.6372	.8961	-1.2502	.5641	-1.2919	-.2704	1.515
Ireland	IRL	37200033	37204624	0	-1.0068	.9349	1.9359	-1.0549	.2988	-1.2919	.1648	2.0955
Ireland	IRL	37200033	37202278	0	-.4184	.2718	.3461	-.5974	.4746	-.2979	-.5832	-.1563
Ireland	IRL	37200033	37201234	0	1.2928	-.2924	.0165	-2.0188	.3168	-1.2919	-1.5848	.9339
Ireland	IRL	37200033	37201847	0	-.5433	.4298	1.9359	-.6986	.4785	-.568	.5684	2.0955
Ireland	IRL	37200033	37200144	0	.7422	.3289	1.1355	-.3432	.1507	-.2942	.0444	1.515
Ireland	IRL	37200033	37203418	0	1.9239	1.7162	1.9359	.2861	.2142	.0988	.1648	1.515
Ireland	IRL	37200033	37203609	0	.155451452830536	.319355813748535	.206474493468611	-.423128252426226	-.00625056999711707	-.398293524365888	-.0751846461518751	.100530779414674
Ireland	IRL	37200033	37203804	0	1.1418	.2607	1.2341	-.934	.4597	-.3551	.3482	1.0448
Ireland	IRL	37200033	37203504	0	1.2017	1.7162	1.9359	-.3073	2.4782	-1.6678	1.1417	2.0955
Ireland	IRL	37200033	37206302	0	.5296	-.5034	-.5034	-.3193	-.1945	-1.6678	-.5832	-.1563
Ireland	IRL	37200033	37202158	0	.3664	.0502	-.9607	-.5995	-.7012	-1.6678	.5826	-.4607
Ireland	IRL	37200033	37205290	0	.4664	-.7221	-.5034	-1.5123	-.8791	-1.0529	-.6852	-.4607
Ireland	IRL	37200033	37205858	0	.0547	.1973	.9726	-.2142	-.1889	.4356	.0993	.4486
Ireland	IRL	37200033	37202019	0	.2746	.4485	.8348	-.5116	.007	.4413	.9246	-.0483
Ireland	IRL	37200033	37206145	0	.0873	-.0862	.6825	.0312	.837	.4422	-.5573	2.0955
Ireland	IRL	37200033	37202045	0	-1.356	.0467	.0226	-2.6893	.2692	-.9484	.1693	.1216
Ireland	IRL	37200033	37202172	0	-.7823	-.2662	-.227	.0783	.6408	.2682	1.1171	-.2503
Ireland	IRL	37200033	37200590	0	-.403	.0525	1.9359	.1675	.1288	-.153	2.4277	2.0955
Ireland	IRL	37200033	37203973	0	-.649	-.9238	-.3728	.44	-.252	.8188	-1.036	-.6896
Ireland	IRL	37200034	37205099	1	-.3687	-.5994	-.691	-.4994	-.3012	-1.6678	.1693	-.5912
Ireland	IRL	37200034	37203996	1	1.4479	-.0862	.9726	-.1628	-.7791	-.9292	-.1972	.1216
Ireland	IRL	37200034	37201937	1	-.2168	2.6352	.0226	-.1051	-.7582	.3388	1.6338	-.3297
Ireland	IRL	37200034	37200187	1	-.2464	.1221	-.442	-.7941	-.5145	-.8849	-.414	-.2503
Ireland	IRL	37200034	37202273	1	-1.9342	.3875	-.6315	.0286	-.3691	-.2708	-.7899	-.5251
Ireland	IRL	37200034	37203230	1	-1.1971	-.4314	-.5034	-1.1482	-.7032	-1.6678	-.2821	-.2503
Ireland	IRL	37200034	37204372	1	-.3932	-.0862	.0226	1.2836	.7872	-1.6678	.5755	-.2503
Ireland	IRL	37200034	37201679	1	-.2377	.2718	-.4728	-.1332	.1229	-.3735	.0256	-.270706307838634
Ireland	IRL	37200034	37200335	1	-.5497	-.4203	-.227	-.1665	-.1423	-.2785	-.1972	.1216
Ireland	IRL	37200034	37205961	0	.417	-.0192	.4173	-2.6893	-.1197	-.801	.1693	-.1563
Ireland	IRL	37200034	37205603	0	-.0905	.2607	.0226	-.0511	.3946	-1.6678	-.5832	.1216
Ireland	IRL	37200034	37203410	0	-.925	.414	1.4967	.0133	.1224	-.1225	1.6338	1.4234
Ireland	IRL	37200034	37205740	0	.6154	.6555	-.4806	-.1466	.0131	-.7433	.5755	-.5251
Ireland	IRL	37200034	37202734	0	1.0063	1.3697	1.4967	-.3189	.6632	-.2785	.8098	.7627
Ireland	IRL	37200034	37202541	0	.0451	.4594	.4173	.3142	.0113	.0033	.0256	.1216
Ireland	IRL	37200034	37203227	0	1.047	2.6352	1.4967	-.2603	1.1191	-1.6678	.9628	1.515
Ireland	IRL	37200034	37203244	0	-.9209	.7156	1.4967	-1.3089	.9338	-1.2919	.8038	1.2147
Ireland	IRL	37200034	37202744	0	-.945	.7989	.8038	-.8913	.2706	-.8768	.5755	.0876
Ireland	IRL	37200034	37205731	0	.9551	-.4314	-.227	-1.1401	.247	-1.6678	.3482	.1216
Ireland	IRL	37200034	37200979	0	1.0514	.7156	.586	-1.3089	-.2094	-1.6678	.8038	.1216
Ireland	IRL	37200034	37204537	0	-.9337	.2577	1.9359	3.6039	.9656	1.4232	1.2262	.7435
Ireland	IRL	37200034	37206563	0	.5391	1.7162	1.9359	-.0862	1.1301	-1.6678	1.836	2.0955
Ireland	IRL	37200034	37203739	1	-.4051	.0441	.4173	.618	.6038	1.1344	.3482	-.3297
Ireland	IRL	37200034	37202095	0	.2986	1.1132	1.4967	-.6059	-.1849	.1564	-.2821	2.0955
Ireland	IRL	37200034	37201818	1	-.9329	-.1713	1.9359	.0455	.0249	.1968	.3482	1.515
Ireland	IRL	37200034	37206350	1	-1.2029	-1.7305	-.7451	-2.6893	-2.9511	-.568	-1.1229	.1408
Ireland	IRL	37200034	37205601	1	.2552	-.2509	.1386	-.7367	-.6543	-.4318	-.1154	-.8198
Ireland	IRL	37200034	37206484	0	-1.5903	.5289	.7162	-.166	1.1586	-.218	.8038	.6559
Ireland	IRL	37200034	37200393	0	.1537	1.1132	.2753	-.7048	.1871	-.4795	.3473	1.1232
Ireland	IRL	37200034	37206140	0	-.4667	1.3939	1.9359	-2.6893	-.0376	-.0671	-.1727	.1216
Ireland	IRL	37200035	37205815	0	-.7422	-.7221	-.3706	-.3663	-.2957	.3414	.0256	.1216
Ireland	IRL	37200035	37201824	0	.2411	.2032	1.0108	.4439	.5509	.3375	.9911	2.0955
Ireland	IRL	37200035	37203125	0	.7608	1.1352	-.9285	-.2509	.2371	.0064	-1.1855	-.7363
Ireland	IRL	37200035	37206807	0	-.8633	.2718	-.2943	-.6916	.0597	.0393	-.4107	.557
Ireland	IRL	37200035	37206167	0	-.1336	.0566	-.5034	-.4714	-.124	-.153	.1693	-.2726
Ireland	IRL	37200035	37203878	0	.2508	-.4488	-1.9313	-2.6893	-.8715	-1.6678	.5755	-1.3017
Ireland	IRL	37200035	37200348	0	-.2545	-.5133	-.227	.2144	.8646	1.0433	.5755	.388
Ireland	IRL	37200035	37204382	0	.4447	-.4456	1.4967	-.0455	.1262	-1.6678	-.0585	1.3566
Ireland	IRL	37200035	37201067	0	-.7445	.5193	.0226	-.0285	.0015	-.9484	-.6852	-.2503
Ireland	IRL	37200035	37202330	0	.5361	.0666	.8877	-.1917	.111	-.8849	-1.4214	.5553
Ireland	IRL	37200035	37201936	0	-.6036	.285700387282423	.150983082879518	-.5341949641301	-.0383757010428888	-.434929591509018	-.0725988529652287	.0238391967511727
Ireland	IRL	37200035	37200889	0	-.6085	-.59	-.3802	-.3464	.0157	-.3257	.5755	.1216
Ireland	IRL	37200035	37203994	0	-.547	-.7221	-.4246	-1.1401	-.6979	-1.6678	.5755	.4777
Ireland	IRL	37200035	37205562	0	-.832	-.4314	-.8627	-1.1401	-.5036	-.7349	.1648	-.5305
Ireland	IRL	37200035	37206556	0	-.3428	.29726394491693	.170049194705888	-.496033916806689	-.0273379325945254	-.422341925316827	-.07348729716827	.0501894061922533
Ireland	IRL	37200035	37202271	0	-.0786702667464557	1.153	1.036	-2.6893	.5648	-1.6678	-.5832	.4994
Ireland	IRL	37200035	37202143	0	-.6148	-.59	-1.0611	-2.0365	-.4371	-1.6678	-.6852	-.7685
Ireland	IRL	37200035	37206830	0	.5104	.64	1.0108	.3323	.1806	.0204	1.5044	1.2841
Ireland	IRL	37200035	37204785	0	.1104	.9526	-.227	.8136	.4712	1.0012	.5755	2.0955
Ireland	IRL	37200035	37203040	0	-.5104	.1997	.4173	-2.6893	-.765	-1.6678	.1693	-.7496
Ireland	IRL	37200035	37203387	0	-.1629	.9526	1.1752	.1903	.7221	.929	.3473	1.515
Ireland	IRL	37200035	37200788	0	-.9313	.6464	1.4967	.3697	.9195	.9742	.9911	2.0955
Ireland	IRL	37200035	37204164	0	-.8236	1.7671	.0226	.7113	.8779	1.2961	.5755	.1216
Ireland	IRL	37200035	37203515	0	.1869	-.4314	-.4728	1.0361	-.1962	1.2975	-.1026	.1216
Ireland	IRL	37200035	37201563	0	.2682	-2.9627	1.9359	.7113	-.9291	1.5721	.5755	.1216
Ireland	IRL	37200035	37204170	0	-1.3672	-.4203	-.227	-.1513	.0291	.3164	-.5832	-.8947
Ireland	IRL	37200035	37205063	0	-.2815	.7361	1.4967	.2683	.1544	.6785	1.4793	1.515
Ireland	IRL	37200035	37204023	0	-1.0251	1.1493	.5833	-2.6893	.1699	.0734	-2.1355	-.2274
Ireland	IRL	37200035	37203565	0	-.3077	1.7671	1.4967	.1318	.9884	.707	.0037	2.0955
Ireland	IRL	37200035	37201569	0	-1.4138	.2032	1.0433	-.1269	.7428	.2872	.3482	.1216
Ireland	IRL	37200035	37205070	0	-.0078	-.5717	-.227	-1.3089	.2384	-.3801	-.5832	.1216
Ireland	IRL	37200035	37201593	0	.0189	.7763	.8571	-.1257	-.1671	-.1353	.1648	2.0955
Ireland	IRL	37200035	37205240	0	.9475	-.2062	-.227	-.3784	-.4191	-.2634	-1.5596	2.0955
Ireland	IRL	37200036	37204652	1	1.2387	-.0862	.0226	1.841	.5842	-.7847	.9628	.1216
Ireland	IRL	37200036	37202616	1	.7153	.2607	.0226	-.3171	-.5154	-.2717	-1.5848	-.7496
Ireland	IRL	37200036	37200002	1	.346	-.2662	-.227	-.5166	-.3977	-.2193	.0256	.1216
Ireland	IRL	37200036	37204235	1	.7154	.802	-.1627	-.7829	-.7089	-1.6678	-1.2835	2.0955
Ireland	IRL	37200036	37203279	1	.9246	.3326	.4173	-.6645	-.1365	-1.6678	-.4771	-.4607
Ireland	IRL	37200036	37206192	1	1.3559	.5228	-.227	.2104	.5502	-1.6678	-.0553	-.2503
Ireland	IRL	37200036	37200608	1	1.5588	-.7221	.653	-.2387	-.3498	-.3435	-.164404535020405	.289336681587778
Ireland	IRL	37200036	37206479	1	-1.3755	1.3403	1.9359	-.2169	-.0429	.1823	.8107	1.3857
Ireland	IRL	37200036	37200502	1	1.5716	-.4516	.0226	.4339	-.0199	-1.6678	-2.1355	-.6924
Ireland	IRL	37200036	37203638	1	.2356	.322909503719839	.212333853756395	-.411400673816423	-.00285846453266432	-.39442510735071	-.075457681090966	.108628674369864
Ireland	IRL	37200036	37203318	1	1.2421	-.2662	-1.0611	-.2443	-.3313	-.8849	-.6852	-.7108
Ireland	IRL	37200036	37206185	1	.3655	-.2662	.0226	-1.0059	.4778	-1.0529	-.0553	.1907
Ireland	IRL	37200036	37201903	1	1.3544	.7855	.1386	-.0408	-.4545	.2811	-.6852	.2546
Ireland	IRL	37200036	37201594	1	.886	.9454	1.1355	-.4393	-.3703	-.568	-.8483	-.1563
Ireland	IRL	37200036	37201526	1	.6484	.1943	-1.0611	-.7448	-.2347	-.2196	-.5798	-.5305
Ireland	IRL	37200036	37201502	1	.9289	.0502	.0226	-.1271	-.914	-.9101	-.370295760868407	-.129275643631408
Ireland	IRL	37200036	37203702	1	1.2159	.2465	1.036	-.7491	.5355	-.9292	-.6852	.4994
Ireland	IRL	37200036	37201141	1	.3006	-.8398	-1.3325	-.242	-.8866	-.2858	-.8123	-.5251
Ireland	IRL	37200036	37205413	1	.4046	2.6352	.1386	-.2902	.2355	.1243	-.4771	-.4607
Ireland	IRL	37200036	37204233	1	.0132	-.0862	.0226	-.1805	-.2734	-.0779	-.2668	-.4607
Ireland	IRL	37200036	37204294	1	.7529	-.269	-.5034	-.6293	-1.1021	-1.6678	-.3727	-1.0788
Ireland	IRL	37200036	37204988	1	1.3387	-.59	1.1381	-.3797	-.2294	-.8768	-.6852	-.1563
Ireland	IRL	37200036	37204533	1	.4617	1.7671	1.4967	.6374	1.4789	.6269	1.8085	2.0955
Ireland	IRL	37200036	37201482	1	.9352	-.59	.0226	.254	.3395	.114	-.5832	-.3297
Ireland	IRL	37200036	37202088	1	1.4207	.6492	-.1587	-.2158	.2531	.266	-.4918	.6559
Ireland	IRL	37200036	37200519	1	.3725	1.127	.0226	-.1958	.0923	.1138	-.216	-.2503
Ireland	IRL	37200036	37204428	1	.7171	-.0862	.0226	-.5819	.2977	-.3516	-.2821	.1216
Ireland	IRL	37200036	37200879	1	1.1834	-.2662	.0226	-1.2044	.3999	.0506	-.4948	.1216
Ireland	IRL	37200036	37204572	1	.9411	.0467	-.173	-.6519	-.1065	.1487	-.6852	-.5912
Ireland	IRL	37200036	37200125	1	.793	-.59	.0226	-.3108	-.1485	-.3516	-2.1355	-.7108
Ireland	IRL	37200036	37206156	1	1.4196	.1371	-.3048	-.1734	-.3393	-.0055	-1.2106	-.2726
Ireland	IRL	37200037	37203771	0	-.0594	-.0929241080155881	-.190459265535965	.1053	-.9291	-.285255060128664	-.346133743978551	-.310809355197741
Ireland	IRL	37200037	37202038	1	-.5398	-.0862	-1.0935	.7113	-.2636	-1.0011	.5755	-.623900687037486
Ireland	IRL	37200037	37201254	1	-.1486	-.2662	-.442	-.437	-.9138	-.4795	-.4771	-.4607
Ireland	IRL	37200037	37204341	1	-.7735	2.6352	1.9359	.5978	.4691	.1359	2.4277	2.0955
Ireland	IRL	37200037	37201788	1	-1.3032	.3326	-.227	-.1468	-.4716	-.4795	.5755	.1216
Ireland	IRL	37200037	37202749	0	-.1566	.3875	.4173	-.7531	-.166	.3373	-.3733	.1216
Ireland	IRL	37200037	37205069	0	-.2321	-2.9627	-.4728	.5709	-.3007	-.0339	-.6852	-2.5027
Ireland	IRL	37200037	37201221	0	.8219	-.9826	.7162	-.5465	-.2814	-.1414	-1.266	.0941
Ireland	IRL	37200037	37204847	0	-.7985	.801	1.4967	-1.9311	.4198	-.8768	-.2128	2.0955
Ireland	IRL	37200037	37205569	0	.3343	.428398142902917	.307653775540797	-.3238	.2391	-.0761	.0277659706203625	.216440339113538
Ireland	IRL	37200037	37205822	0	-.3588	.296554524203156	.168879494593841	-.498375085354137	-.028015096303014	-.423114174776471	-.0734327913889423	.0485728289259293
Ireland	IRL	37200037	37202716	0	1.4042	-.847	-.3802	-2.0365	-.217	-1.6454	-1.7719	-.4607
Ireland	IRL	37200037	37201514	0	.6713	-.59	-.335	-1.0129	-.1483	-.801	-.5832	.1216
Ireland	IRL	37200037	37202104	0	-1.1149	-.438	.0226	-2.6893	-.9073	-1.6678	-.869	-1.1252
Ireland	IRL	37200037	37206015	0	-.8653	.274096924732766	.131851175421845	-.572487702184306	-.0494515599498547	-.447560696733314	-.0717073428121002	-.0026019451611385
Ireland	IRL	37200037	37206239	0	.6184	-1.2541	.6496	-1.3102	-1.0731	-.2348	.2068	.0761
Ireland	IRL	37200037	37205621	0	1.668	1.1132	1.2867	.0618	.472	-1.0529	1.8077	1.1232
Ireland	IRL	37200037	37204933	0	-.0635	-.5994	.4173	-.5234	-.4779	-1.6678	-.2197	.1216
Ireland	IRL	37200037	37206007	0	-.4956	-.59	-.7638	-.5798	.015	.0066	-.2857	-.7496
Ireland	IRL	37200037	37203281	0	.5878	.3178	.4173	-1.6821	-.6501	-1.6678	-.787	.7627
Ireland	IRL	37200037	37203206	1	.7471	1.3697	.9192	.0465	.6117	.4005	-.0823	2.0955
Ireland	IRL	37200037	37203698	1	-.0056	1.127	.1386	-.2832	1.0812	-1.0529	.1693	1.2147
Ireland	IRL	37200037	37205790	1	-1.2533	-.1827	-1.7997	-2.0365	-.35	-.8849	-.6852	-.8016
Ireland	IRL	37200037	37203927	1	1.1116	-.0862	-.227	-.8663	-.032	.2329	-.6852	.1216
Ireland	IRL	37200037	37203317	0	1.7922	.5923	1.4967	-.4676	.019	-.568	.5826	.7627
Ireland	IRL	37200037	37206758	0	.7869	2.6352	1.9359	.4509	1.4945	.2565	1.2302	1.3566
Ireland	IRL	37200037	37203975	0	.0926	.7989	1.1381	-.7333	.6035	-.6567	-.5832	.839
Ireland	IRL	37200037	37200218	0	.6474	-.0862	-.0499	-.4671	-.7954	-.0779	-.374046842971264	-.163559596591618
Ireland	IRL	37200038	37201265	1	-1.0654	1.7162	.0226	-.7068	-.2115	-.7368	-.2821	-.8198
Ireland	IRL	37200038	37201790	1	1.241	.0296135338589781	-.4728	-1.189	-.19	-.3951	-.414	-.5093
Ireland	IRL	37200038	37206323	1	.0052	1.014	.8961	-.6596	-.2681	-.799	-2.1355	-.7816
Ireland	IRL	37200038	37206540	1	.2257	1.3697	1.4967	-.6752	-.2763	-1.6678	.3482	.4994
Ireland	IRL	37200038	37202957	1	-.1327	.6464	.397580060380076	.2341	.3128	-.1837	.175124059371656	.26763492075244
Ireland	IRL	37200038	37204762	1	-.3831	2.6352	1.9359	-.8217	.1994	-.8849	.5755	-.4607
Ireland	IRL	37200038	37205385	1	.922	-.0862	.0226	.3383	1.2279	-1.6678	.5755	-.2503
Ireland	IRL	37200038	37202767	1	1.3964	1.3697	1.9359	-.6824	.3584	-1.6678	-.1026	-.8443
Ireland	IRL	37200038	37202300	1	-.5618	.2086	-.227	-.6422	-.3072	-.801	.3482	-.3917
Ireland	IRL	37200038	37205773	0	.3275	1.1132	.8279	-1.4389	.4069	-.132	.5755	2.0955
Ireland	IRL	37200038	37206607	0	.4161	-.4314	.0226	-.3958	.3077	-1.6678	.5755	.1216
Ireland	IRL	37200038	37204875	0	-.0375	-.0862	.0226	.6333	4.8357	-.0911	.9628	.4777
Ireland	IRL	37200038	37206386	0	1.04	2.6352	-.6928	-2.6893	-.0536	-1.6678	1.0379	.9097
Ireland	IRL	37200038	37203483	0	-.8745	-.1789	.9726	-1.5213	.0054	-.8849	-.9764	1.1232
Ireland	IRL	37200038	37205133	0	.8089	-.2479	.0226	-.5678	.0686	-.1845	.5755	.1216
Ireland	IRL	37200038	37205056	0	-.4491	.5266	-.442	-2.0365	-.2216	-1.0529	-.9504	.6559
Ireland	IRL	37200038	37200956	0	.325	-.983	-1.0511	-1.2925	-1.0953	-.8849	-.913591049660355	-.897855037982844
Ireland	IRL	37200038	37200885	0	.911	1.3697	.0226	-2.0365	2.4817	-1.6678	.3473	.1216
Ireland	IRL	37200038	37205497	0	1.304	.7821	-.0587	.0337	.0013	-1.2919	.5755	.16
Ireland	IRL	37200038	37204081	0	1.16	-.4314	.0226	-.337	-.2941	.359	.5755	.1216
Ireland	IRL	37200038	37206517	0	.0641	-.4314	-.5034	-.9155	-.8289	-1.3198	-.6852	.1216
Ireland	IRL	37200038	37200812	0	-1.0084	.267752043223955	.121389670044723	-.593426528380549	-.0555079428676491	-.454467502838001	-.0712198567482382	-.0170602080868234
Ireland	IRL	37200038	37205826	1	-1.1716	.3875	-.6315	.1964	.2559	.6767	-.6852	-.6073
Ireland	IRL	37200038	37206512	1	.3273	.3961	-.8243	.1135	-.5749	.5417	-2.1355	-1.4694
Ireland	IRL	37200038	37206806	1	.3955	1.4003	1.4967	1.0726	.3577	1.4617	.5755	.1216
Ireland	IRL	37200038	37201858	1	1.4172	.64	.0226	-.5088	-.0232	.2382	-.5142	.1216
Ireland	IRL	37200038	37205575	1	-1.1721	-.4203	-.5836	-1.522	-.0263	-.4487	-.6852	-.5251
Ireland	IRL	37200038	37200717	1	-.4843	-.2662	-.227	.1051	-.4749	.6116	-.5832	-1.2688
Ireland	IRL	37200038	37200859	1	1.0655	.4435	.0226	.4258	-.1799	.3875	.5755	.4994
Ireland	IRL	37200038	37201672	0	-.8514	.5266	.4173	-.2641	-.2384	.0229	.0295	-.946
Ireland	IRL	37200038	37201845	0	-.7787	.7156	-.6315	-.4723	.3787	.4246	-.0551	-.1865
Ireland	IRL	37200038	37201013	1	.9154	-.9334	-.9947	-.6816	-.2586	-.568	-.6852	.1216
Ireland	IRL	37200038	37202487	1	.0091	.5266	-.829	-.2189	-.1696	-1.6678	-.2317	-1.0788
Ireland	IRL	37200038	37203088	1	.155451452830536	.319355813748535	.206474493468611	-.423128252426226	-.00625056999711707	-.398293524365888	-.0751846461518751	.100530779414674
Ireland	IRL	37200038	37202107	1	.339	.7308	.8348	-.3021	.0628	-.4464	-.9556	-.6195
Ireland	IRL	37200038	37202478	1	.155451452830536	.319355813748535	.206474493468611	-.423128252426226	-.00625056999711707	-.398293524365888	-.0751846461518751	.100530779414674
Ireland	IRL	37200038	37204355	1	-.3848	-.0384	-.7638	-1.0549	-.2048	-.3973	-1.4541	-2.5027
Ireland	IRL	37200038	37203312	1	1.0193	.0017	.4173	.3017	-.2208	-1.6678	.2163	-.4565
Ireland	IRL	37200038	37203183	0	1.5622	.31	.4173	-.3101	-.1067	-.1654	-.0992	1.0448
Ireland	IRL	37200039	37204259	1	-.1341	-.438	-1.1657	-1.4319	-.9126	-.4795	-.6852	-.9884
Ireland	IRL	37200039	37200535	1	-1.3018	-.0179	.8348	.5548	.270108573475561	-.3198	.3482	.0301
Ireland	IRL	37200039	37200907	1	.868	-.0862	-1.6896	-.3611	-.7355	.245	-.8738	-.1563
Ireland	IRL	37200039	37205595	1	.154	-.2479	-.227	-.2703	-.6092	-.0922	-.4771	-.7887
Ireland	IRL	37200039	37200937	1	.8685	.3289	-.8627	-1.1401	-.4149	-.2159	-1.0808	-1.0788
Ireland	IRL	37200039	37204398	1	-.1972	.5266	-.6856	-1.1982	-.1431	-.526	-.3268	-.1563
Ireland	IRL	37200039	37205673	1	.529	.6636	-.1119	-.306	.5176	.066	-1.5848	-.8443
Ireland	IRL	37200039	37204215	1	.2771	.3984	-1.277	-.7888	-.2932	-.6274	-1.5596	-1.0913
Ireland	IRL	37200039	37200045	1	-1.2429	.1852	-1.0288	.1599	.426	-.2785	-.8738	-.5305
Ireland	IRL	37200039	37202108	1	.6265	-.2624	-.6843	-.3953	-.5078	-.8849	-2.1355	-.946
Ireland	IRL	37200039	37204150	1	-1.0881	.7763	.1386	-.6441	.0846	-.3239	-.6822	-.4826
Ireland	IRL	37200039	37200272	1	.934	.4571	.0226	-1.7857	-.2752	-.054	-.414	.1216
Ireland	IRL	37200039	37202501	0	.3806	.6348	-.8693	-2.6893	-.2976	-1.0529	-1.5596	-.3902
Ireland	IRL	37200039	37200469	0	.426	-.4314	.0226	-.1824	2.9174	.8175	1.3958	.1216
Ireland	IRL	37200039	37206154	0	1.6047	-.8384	-.7902	-.2437	-.6624	.1898	.0256	.1216
Ireland	IRL	37200039	37201948	0	1.111	.3266	.4173	-.7872	.5313	-.1837	2.4277	.1216
Ireland	IRL	37200039	37201796	0	1.1311	-.0219	1.0108	-.4587	-.0158	-.298	.1701	.7435
Ireland	IRL	37200039	37205729	0	1.2135	-.2662	.6825	-.2219	-.5864	-1.6678	.1693	.1216
Ireland	IRL	37200039	37200277	0	.7371	-.0474678973197393	-.128774015306472	-.72720608151516	-.9291	-.680157673470128	-.476561058443162	-.227407984767687
Ireland	IRL	37200039	37202693	0	.9356	.3239	1.4967	.0753	.8071	.5122	1.1375	2.0955
Ireland	IRL	37200039	37201280	0	.3253	.9275	.4173	-.2189	.4615	-.7433	-1.2835	.5759
Ireland	IRL	37200039	37205016	0	.6828	1.3403	.8038	-.4958	-.015	-.801	-.6852	.346
Ireland	IRL	37200039	37200830	0	-.4835	-.04	.8094	-.4941	.6122	1.1285	.5766	-.1563
Ireland	IRL	37200039	37200167	0	-.0624	1.7162	-.227	-1.5123	-.033	-.475	.5755	.1216
Ireland	IRL	37200039	37205636	1	-1.1062	.263415709111015	.114239878109834	-.607736921126828	-.0596471060357854	-.459187877660073	-.0708866901720977	-.0269415366272286
Ireland	IRL	37200039	37205666	1	-.2058	-.9924	-.227	-.886	-.2766	.0513	-2.1355	-.6195
Ireland	IRL	37200039	37202805	1	-1.0986	.6492	1.2899	-.4009	-.0881	.1506	-2.1355	-.1563
Ireland	IRL	37200039	37205646	1	1.1365	-.2662	-.8627	-.0807	-.1887	.3551	-.6852	-.4607
Ireland	IRL	37200039	37203375	1	.558	-.3531	.5462	.028	-.8523	.2309	-.6595	-.7108
Ireland	IRL	37200039	37205223	1	-.683	-.5141	1.9359	-.0831	-.0857	.3562	1.0903	-.1563
Ireland	IRL	37200039	37200415	1	-.7886	.1828	.8038	-.6549	-.2675	.2372	.0256	.833
Ireland	IRL	37200039	37204105	1	-1.6587	-.59	-.227	-.4155	-1.1133	.2493	-.0352	-.1563
Ireland	IRL	37200039	37206168	1	-.4668	1.7162	.8038	-.4281	1.6642	.0186	-.7045	-.1314
Ireland	IRL	37200039	37205707	1	.0447	-.7065	-.4246	.0604	-.011	1.1321	.5755	-.4325
Ireland	IRL	37200039	37202325	1	1.1793	-.269	-1.762	-.1953	.1631	.0866	-2.1355	-1.3017
Ireland	IRL	37200040	37201270	0	.599	-.2662	-.227	.0844	.2071	.0066	-.3733	-.5475
Ireland	IRL	37200040	37204339	0	.5328	-.269	.3461	-.7888	-.6166	-.8849	1.3918	.601
Ireland	IRL	37200040	37201167	0	-.3996	.7789	.6907	-1.4428	.2613	-1.6678	.5755	.8136
Ireland	IRL	37200040	37205439	0	-.8164	.1681	-1.4877	-2.6893	-.8544	-1.6678	-.7899	.1959
Ireland	IRL	37200040	37204600	0	.258	-.4314	1.0108	-.5211	-.0206	-.8849	-1.0396	.8567
Ireland	IRL	37200040	37201730	0	-1.2673	1.3403	1.9359	-2.6893	.1634	-.8849	.3482	2.0955
Ireland	IRL	37200040	37205742	0	.666	2.6352	1.9359	3.6039	.2396	3.6292	2.4277	2.0955
Ireland	IRL	37200040	37206063	0	-.6973	-.0862	.0226	-2.6893	.311	-1.6678	-.5832	-.1563
Ireland	IRL	37200040	37201036	0	.4102	-.2662	-1.0611	-.4587	-.4466	-.3355	-.0551	.1216
Ireland	IRL	37200040	37204119	0	-.3084	1.7671	1.9359	-.3995	.5544	-.0808	1.2262	1.515
Ireland	IRL	37200040	37204388	0	-.2556	1.7162	1.9359	-.4383	.6375	-1.6678	1.802	2.0955
Ireland	IRL	37200040	37200769	0	.3615	-1.3103	.917	-.4715	.226	-1.6678	.8038	.1216
Ireland	IRL	37200040	37202228	0	-1.4385	-.0862	.0226	.1053	-1.6229	.3754	.5755	.1216
Ireland	IRL	37200040	37202213	0	-.7767	.3039	.0226	.5769	.2963	.4039	.5755	.1216
Ireland	IRL	37200040	37206097	0	.8607	-.2662	.0226	.0628	.0624	.331	.5755	-.7108
Ireland	IRL	37200040	37202205	0	-1.2846	1.7671	1.0433	1.1018	-1.5672	3.6292	2.4277	1.3857
Ireland	IRL	37200040	37206351	0	-.7153	-.4314	.0226	-2.0365	-.969	-1.2919	.5755	.1216
Ireland	IRL	37200040	37203693	0	-.3658	.3875	.0226	-.6565	1.1969	-.1805	.5826	-.1563
Ireland	IRL	37200040	37201633	0	-.96	-.59	-.9607	-.6916	-1.1107	-1.6678	-.5608	-.959
Ireland	IRL	37200040	37202192	0	-1.0812	2.6352	.0226	-.5488	.0113	-.801	.5755	.1216
Ireland	IRL	37200040	37204717	0	.8872	.6608	.8348	.6203	.1405	-.0003	1.1217	.2546
Ireland	IRL	37200040	37200036	0	.8314	.7763	.8038	-.5994	.6501	-.1587	.8038	.4504
Ireland	IRL	37200040	37201489	0	-.3446	-.0862	.0226	-.2397	.5315	.1448	.5755	-.2503
Ireland	IRL	37200040	37200243	0	-.8957	.528	1.9359	-.6537	.937	-1.6678	.5755	2.0955
Ireland	IRL	37200040	37204060	0	.9625	-.2479	.0226	-1.3102	-1.2055	-.4694	-.7164	.1216
Ireland	IRL	37200040	37201359	0	-1.5591	1.1493	.0226	-1.1286	-.2688	-.7793	-.1727	-.2503
Ireland	IRL	37200040	37202292	0	.9359	2.6352	1.9359	-.00968690609290712	.3333	-.1741	2.4277	1.515
Ireland	IRL	37200040	37205823	0	-1.3741	.9454	.8348	-1.6821	.1802	-1.6678	-.0857	.3899
Ireland	IRL	37200040	37204920	0	-.2743	1.3697	1.9359	.3034	.8459	.0113	.3415	1.515
Ireland	IRL	37200040	37200508	0	-.9848	1.3697	-.227	-.8069	.4108	-1.6678	-.6852	.1216
Ireland	IRL	37200040	37202195	0	.249	1.3697	1.1355	.0367	1.8326	-1.6678	.8038	2.0955
Ireland	IRL	37200040	37202241	0	-.5995	-.639515489020591	-.739130415462393	-1.45091543768318	-2.2714	-1.16526139897312	-1.01399498690544	-.887221173199209
Ireland	IRL	37200040	37205411	0	-1.0797	-.7221	-.4728	-.4316	-.3881	-.2224	-.3012	-.8443
Ireland	IRL	37200040	37200836	0	-1.2115	2.6352	.8348	-1.0068	-.455	-.8849	-.6852	.2224
Ireland	IRL	37200041	37205910	0	.084	-.0088	-.227	.0029	-.2489	.4881	-.1727	-.2503
Ireland	IRL	37200041	37203592	0	.4341	.0502	1.4967	.1297	.2544	-.9484	-.5802	2.0955
Ireland	IRL	37200041	37203934	0	.4857	1.154	.56719197155465	.1248	.1118	.1385	.191503531330071	.425540017994911
Ireland	IRL	37200041	37205017	0	-.1069	1.1132	.0226	-.0593	.0094	-.5676	.5755	-1.5767
Ireland	IRL	37200041	37203417	0	1.2057	1.7162	1.4967	-2.0365	-.1488	-1.2919	.5755	1.3857
Ireland	IRL	37200041	37205909	0	1.0653	.0502	.0226	-.4533	-.575	-.3551	.5755	.1216
Ireland	IRL	37200041	37201328	0	.0928	1.7162	1.9359	-.1171	.7084	-.5531	.5755	2.0955
Ireland	IRL	37200041	37200667	0	.0058	1.7671	-.227	-.7866	-.501	-1.6678	.5755	.1216
Ireland	IRL	37200041	37206622	0	.0654	1.3889	1.9359	-.3284	-.5067	-.2609	.5755	1.1232
Ireland	IRL	37200041	37200429	0	1.0069	-.9906	.586	-.5675	-.5009	-.3551	-.2673	.1216
Ireland	IRL	37200041	37203625	0	.4795	.3875	-.7902	-.9485	-.495	-1.6678	-.6852	-.1563
Ireland	IRL	37200041	37204549	0	1.104	.3266	.7162	-.1429	.6925	-1.6678	.3473	.1216
Ireland	IRL	37200041	37202529	0	-.7072	.0634	-1.0611	-.3876	.5657	-1.6678	.5755	-.959
Ireland	IRL	37200041	37205105	0	.5075	-.0862	-.227	-.0834	-.1252	.2201	-.0823	-.2503
Ireland	IRL	37200041	37203440	0	-.6272	.9166	.0226	3.5156	.4082	1.0062	.5755	2.0955
Ireland	IRL	37200041	37206538	0	1.6404	.6464	.0226	.1933	.658	.2561	.5755	.1216
Ireland	IRL	37200041	37203120	0	.3942	.9454	1.1381	-.693	-.0942	-.0207	-.3882	2.0955
Ireland	IRL	37200041	37205458	0	.204	-.0994	.4173	-.5726	-.3924	-.4657	-.3912	-.1865
Ireland	IRL	37200041	37204952	0	.8059	.792	.0226	-.0011	1.3989	.0676	.8808	-.8864
Ireland	IRL	37200041	37203992	0	-1.6123	1.4003	1.1381	-.3322	.8981	-.1676	.5755	.1216
Ireland	IRL	37200041	37203884	0	1.0279	.2032	.0226	-.4479	-.0352	-.1296	-.1026	.1216
Ireland	IRL	37200041	37203916	0	1.5568	-1.1841	-1.3325	-.2636	-1.2976	-1.6678	-.5832	1.0431
Ireland	IRL	37200041	37202301	0	.2165	.9454	.0226	-.4769	.0472	-.204	.1693	-.1563
Ireland	IRL	37200041	37204734	0	1.2091	-.0862	.0226	-.8169	-.4445	-1.6678	.1693	-.2503
Ireland	IRL	37200041	37201531	0	.6442	.9349	1.9359	-.2076	.8294	-.7439	.075	1.3857
Ireland	IRL	37200041	37201576	0	.0376	-.0966	1.9359	-.5149	.5407	-1.6678	.5409	1.3857
Ireland	IRL	37200041	37203239	0	.9762	.5136	1.1355	.5749	.1041	-.4128	2.0386	.7095
Ireland	IRL	37200041	37204806	0	.3257	-.2662	.0226	-.0185	-.3082	-.4128	-.0553	-.2503
Ireland	IRL	37200041	37202537	0	.6176	.96	-.4728	-.1479	.2931	.2384	-.5832	.1216
Ireland	IRL	37200041	37206746	0	-.4668	-.2662	.5347	-.5763	.0034	-1.2919	-.216	-.1563
Ireland	IRL	37200041	37206057	0	.5884	.2141	-1.2567	.0447	.3692	.7499	.1648	-.1563
Ireland	IRL	37200041	37201074	0	.8912	-.7938	-.3802	-1.3102	-.2193	-.3516	-2.1355	.1216
Ireland	IRL	37200041	37203644	0	.7954	1.7671	-.227	-.8299	.2698	.4609	.5755	-.3297
Ireland	IRL	37200041	37205268	0	-.8875	-.2662	-.227	-1.6841	-.3346	-1.6678	-.6852	-.5475
Ireland	IRL	37200041	37202907	0	-1.0544	-.4314	-.9607	-.3149	-.4022	-.4223	-.6852	-.4607
Ireland	IRL	37200041	37200990	0	-.0066	.4012	-1.1592	-1.0613	-.7725	-.5309	-1.0084	.1959
Ireland	IRL	37200041	37201281	0	.5239	.0502	.0226	-.601	-.4279	.2085	-.4948	-.7496
Ireland	IRL	37200041	37206588	0	.2704	-.2662	.0226	-.9328	.1164	.1973	-.309	.1216
Ireland	IRL	37200041	37200129	0	1.4917	.3926	.0226	.5668	.9971	-1.6678	.5755	-.3485
Ireland	IRL	37200041	37200391	0	.0449	.1371	.0226	-.8089	-.6839	-1.0529	-.2668	-.1563
Ireland	IRL	37200042	37201259	1	.0248	1.1493	1.4967	.2202	.594	-.8849	.5755	1.3857
Ireland	IRL	37200042	37201929	0	.8117	1.3889	.8038	-1.6455	-.377	-1.4875	.1427	.1216
Ireland	IRL	37200042	37201011	1	-.3354	-.0862	-1.0611	-.7866	.6316	.4935	-.0553	-.3297
Ireland	IRL	37200042	37204525	1	.4226	-.1058	-.335	-.0545	-.2097	-.3551	-.6852	-.1563
Ireland	IRL	37200042	37202214	1	-1.0195	.2032	.0226	.0067	1.1001	-.1986	.3482	.1216
Ireland	IRL	37200042	37205523	1	-.4633	-.1247	-.9607	-.193	-1.3476	-.2979	-.4545	-.8028
Ireland	IRL	37200042	37200151	1	.5737	-.7958	-1.2321	.3085	-.0026	.4047	-.3876	-.7363
Ireland	IRL	37200042	37203628	1	-1.2381	.9535	1.1381	-.2447	.1673	-1.3198	2.4277	.8567
Ireland	IRL	37200042	37200021	1	.1078	.4571	.4173	-.1148	-.4993	-.1238	-.0823	.1959
Ireland	IRL	37200042	37202097	1	-.6326	1.7671	1.9359	.1468	1.5073	-.421	.5755	.1216
Ireland	IRL	37200042	37203608	1	-1.5514	2.6352	1.9359	-.0054	.5306	-1.6678	-2.1355	2.0955
Ireland	IRL	37200042	37201330	1	.0885	2.6352	1.1381	-.7644	-1.3559	-1.6678	-.6852	.1907
Ireland	IRL	37200042	37204022	1	1.3036	.9271	1.2899	.0421	.0366	-1.6678	-.6852	2.0955
Ireland	IRL	37200042	37205752	0	.4949	-1.3568	.586	-2.6893	-1.15	-1.6678	.3473	-.1563
Ireland	IRL	37200042	37204784	0	-.6401	2.6352	1.9359	-2.6893	-3.7095	-1.6678	2.4277	2.0955
Ireland	IRL	37200042	37206194	0	-1.0106	-.0862	-.227	.1946	-.6096	.373	.0256	.1216
Ireland	IRL	37200042	37202348	0	-.5103	2.6352	1.9359	.3735	1.2912	-.1727	2.4277	.3158
Ireland	IRL	37200042	37202638	0	-.5195	-.0862	.0226	-.5312	.2636	-.0162	.5755	.1216
Ireland	IRL	37200042	37205140	0	.7866	.2607	.4173	-.2974	-.1499	-.2752	-.2821	-.2503
Ireland	IRL	37200042	37204950	0	.3793	.7763	.0226	-.902	.1483	-1.2919	-.5832	-.3297
Ireland	IRL	37200042	37203357	0	-1.3503	-.817	-.8892	.6333	.5177	.9929	-.7499	.0484
Ireland	IRL	37200042	37204527	0	1.4913	-.0862	-.227	-.3311	.0954	-.4795	.5755	.1216
Ireland	IRL	37200042	37203803	0	1.7128	2.6352	1.4967	-.0903	.6666	-.6687	.8038	1.515
Ireland	IRL	37200042	37200548	0	-.3636	-.4488	.4173	.7113	.657	-1.6678	.5755	.1216
Ireland	IRL	37200042	37202090	0	.3454	-.103	.7388	-.0954	-.8209	-.6274	-.1727	.256462079804555
Ireland	IRL	37200042	37204696	1	-1.1709	1.1493	1.4967	.2101	-.0813	.3029	-.2852	.4655
Ireland	IRL	37200042	37204577	1	-.823	.8089	.0226	-.5461	-.0127	-.9484	-.6852	.4994
Ireland	IRL	37200042	37204091	1	.5872	-.4314	.0226	1.1834	.9432	.9697	-2.1355	-.2503
Ireland	IRL	37200042	37200202	0	.8286	-.0862	.0226	.1053	-.6988	-.5309	-.6852	-.9299
Ireland	IRL	37200042	37201425	0	-.6868	-.3647	.4548	1.8227	.4038	-.1237	-.0203	1.2841
Ireland	IRL	37200042	37204228	1	.5483	.5836	.4173	-.2367	-.4733	-.9484	-.6852	-.2503
Ireland	IRL	37200042	37204910	1	.882	.5266	.0226	-.7318	.0676	-.2816	-.4948	.1216
Ireland	IRL	37200042	37206541	1	-1.0984	.5222	1.1355	-1.1218	.2875	-1.6678	-.451	-.7441
Ireland	IRL	37200042	37204773	0	1.2469	1.0752011489736	.942990770683706	.7365	1.7521	1.0594	.696988923803448	.905341959623099
Ireland	IRL	37200042	37202150	0	.352	.0598	.0226	.265	.4902	1.0866	.1922	-.1563
Ireland	IRL	37200042	37205540	0	.1444	2.6352	.4802	.8784	.8765	.9613	1.802	1.2147
Ireland	IRL	37200042	37201681	0	-.3429	-.0862	.0226	.7113	-.0408	.9697	.9628	.1216
Ireland	IRL	37200043	37202715	1	-1.7598	-.7162	-.227	-.4763	-1.7511	-.568	-2.1355	.1216
Ireland	IRL	37200043	37200446	0	-.1089	-.4314	.1882	-.543	-.8687	.8111	.1693	2.0955
Ireland	IRL	37200043	37201501	1	-1.4767	-.0862	.0226	2.1337	-.9138	-1.6678	-.6852	.1216
Ireland	IRL	37200043	37205994	1	.1782	.2223	-.829	.2603	.8197	.382	-.2821	-.9943
Ireland	IRL	37200043	37201704	1	-.0128	.2959	1.1381	.5052	.3016	.562	.285430952875838	.1554
Ireland	IRL	37200043	37203420	1	-1.0413	-.4488	-.227	.3913	-.1428	.6376	-.414	-.8333
Ireland	IRL	37200043	37201663	1	1.1006	.3128	.1386	.028	-.1005	.1493	-2.1355	-.1563
Ireland	IRL	37200043	37203442	1	.1023	1.3403	1.9359	.1003	.3166	.1239	.3482	2.0955
Ireland	IRL	37200043	37201981	1	-.2425	1.7671	1.2867	.4218	-.0623	.5028	-1.2871	1.515
Ireland	IRL	37200043	37205464	1	.7562	-.0862	-.227	.2308	-.7145	.6121	2.4277	-.4607
Ireland	IRL	37200043	37200727	1	-.7483	.6478	.0226	.7235	1.7556	.6461	.1693	-.2503
Ireland	IRL	37200043	37202071	0	-.9265	2.6352	1.1381	.0108	-.0772	-.5569	-.8742	.7095
Ireland	IRL	37200043	37202827	0	.9081	.139153221689555	.0559978073686014	-.524708388261778	-.4898	-.530566704390516	-.295011839166543	-.0337853596959687
Ireland	IRL	37200043	37204866	0	1.3458	-.7815	-.227	.8017	-.0631	.7822	-.1566	-.1563
Ireland	IRL	37200043	37204877	0	.9539	-.2662	-1.3074	.3116	.5396	.093	.1693	-.4946
Ireland	IRL	37200043	37205904	0	.3235	1.3403	1.4967	1.2836	1.0054	-1.6678	2.4277	2.0955
Ireland	IRL	37200043	37204948	0	.2765	-.0862	.0226	1.6959	1.3143	2.7354	.5755	.1216
Ireland	IRL	37200043	37203727	0	.744	-.2662	.0226	-.5719	-.1023	-.081	.0221	.1216
Ireland	IRL	37200043	37203291	0	1.1486	2.6352	.0226	.7113	-.9291	.2971	.5755	2.0952
Ireland	IRL	37200043	37204420	0	-.4107	-.9908	.8571	-.7593	-.9063	-1.6678	-2.1355	.0453
Ireland	IRL	37200043	37202961	0	1.2672	.6257	-.7638	-.108	.0051	-.0927	-.1026	.1216
Ireland	IRL	37200043	37202402	0	-.6478	.432020497579869	.261003384531998	.0701577473924122	.3292	.7809	.161715989913904	.163241580373415
Ireland	IRL	37200043	37204004	0	-.4244	-.0862	.0226	.9119	.7346	-1.6678	.5755	-.6774
Ireland	IRL	37200043	37204803	1	.3438	.2032	.0226	.7816	.1714	.8853	-.1972	-.1563
Ireland	IRL	37200043	37201231	1	-.8779	-.0219	.0226	-.5208	-.7122	-.2229	-2.1355	-.4607
Ireland	IRL	37200043	37204155	1	-.217	-.2662	.0226	.7417	.729	1.418	.1701	.1216
Ireland	IRL	37200043	37201441	1	.8053	1.153	.7162	-.3542	-.6621	.4197	.5755	1.515
Ireland	IRL	37200043	37205572	0	-.6365	2.6352	1.4967	.3447	1.1739	.5734	1.802	2.0955
Ireland	IRL	37200043	37204841	0	.6615	.9354	1.4967	-.1333	1.1812	-.6073	1.4793	1.515
Ireland	IRL	37200043	37204166	0	-.9965	1.1132	1.9359	-.2625	1.3916	-.5141	2.4277	1.515
Ireland	IRL	37200043	37205853	0	1.2136	-.2777	.0226	-1.1482	.155	.0115	-.216	1.1508
Ireland	IRL	37200043	37203660	0	1.0511	1.1352	1.9359	-.1984	.7516	.3349	.2989	2.0955
Ireland	IRL	37200043	37206408	1	.6024	2.6352	.0226	-1.6455	-.2821	-.0814	-.3733	.1216
Ireland	IRL	37200043	37205792	0	-1.2896	-.4314	.0226	-2.6893	-.2891	-1.0529	-.414	.1216
Ireland	IRL	37200043	37202011	0	.7188	.5836	1.2899	-.9998	-.0043	-.3164	.5755	1.0177
Ireland	IRL	37200044	37201756	1	.4661	-.0862	-.8693	-.4989	-.2549	.04	.3482	.1216
Ireland	IRL	37200044	37204429	1	.7437	1.3697	-.732	-1.3089	-.466	-.3055	-.0987	-.6774
Ireland	IRL	37200044	37201335	1	1.4934	1.7671	1.9359	.2422	.9124	-1.6678	.3482	.1216
Ireland	IRL	37200044	37202233	1	.5896	.2032	.4173	-.2815	-.2164	-.8849	-.7838	-.5305
Ireland	IRL	37200044	37203010	1	1.1306	-1.5776	-2.0371	-1.1699	-1.5134	-1.0529	-1.1941	-1.1252
Ireland	IRL	37200044	37201446	1	.9149	-.3486	.0226	-.7005	-.8441	-.2858	-2.1355	-.5711
Ireland	IRL	37200044	37203580	0	-.0103	.312006594125034	.194357025159369	-.447381507930023	-.0132656242774977	-.406293616233608	-.0746199953949235	.0837839025080481
Ireland	IRL	37200044	37201646	0	.6163	1.7671	-.9607	.7113	-.0408	1.0062	-.5832	-.2503
Ireland	IRL	37200044	37201158	0	.6813	.718	-.127	.614	.0391	1.0196	.0447	-.3675
Ireland	IRL	37200044	37201553	0	.7687	-.4488	-.0175398048421147	.3601	.8092	.8241	.5755	-.222
Ireland	IRL	37200044	37201947	0	1.442	-.59	.0226	-1.3001	-.6751	-1.5666	-.8913	-.5711
Ireland	IRL	37200044	37204481	0	-.0836	-.0862	.0226	-.1248	.0929	.0695	-.6852	-.1563
Ireland	IRL	37200044	37206274	0	.8529	.8762	1.1381	-1.0091	-1.1243	-.5193	.3768	1.1232
Ireland	IRL	37200044	37206564	0	-.2964	1.3697	1.4967	1.2228	1.6077	1.6768	.4875	2.0955
Ireland	IRL	37200044	37201882	0	.1889	-.2509	-.7902	-2.6893	-.7779	-.5842	.0256	-.4784
Ireland	IRL	37200044	37202726	0	.513	-.0862	.0226	.7113	.4113	1.0062	.5755	.1216
Ireland	IRL	37200044	37201843	0	1.1399	-.4488	-.3802	-.8913	.0368	-1.6678	-1.7719	-.1563
Ireland	IRL	37200044	37205559	0	1.4891	-.2662	.0226	.5813	-.1869	.2783	.3482	.1216
Ireland	IRL	37200044	37206290	0	1.0321	.3875	-.0469	-.3596	-.7791	-1.6678	-.6852	.1216
Ireland	IRL	37200044	37206751	0	.5084	-.0862	.0226	-2.6893	.3226	-1.6678	.5755	-1.1252
Ireland	IRL	37200044	37205624	0	.4306	.0075	-1.5883	-2.6893	.2802	-1.6678	-2.1355	-.8578
Ireland	IRL	37200044	37201909	0	-.1121	-.3516	.0226	-2.07274573629066	-3.7095	-1.74284277534683	-2.1355	-2.5027
Ireland	IRL	37200044	37206652	0	1.7387	-.7221	-.5544	-1.4389	-.7438	-.3463	-.5832	-.6959
Ireland	IRL	37200044	37203336	0	.3442	1.0299	-.227	-.1022	.5359	.257	.1693	.1216
Ireland	IRL	37200044	37205510	0	.5509	-.2662	.0226	-.3511	.4054	.6176	.3473	1.1508
Ireland	IRL	37200044	37200455	0	.928	-1.1408	-1.0611	-2.6893	-.816	-.28	-.5832	-.5912
Ireland	IRL	37200044	37203508	1	.2658	.2607	-.5907	-.4155	.5022	-.801	-.6852	.1216
Ireland	IRL	37200044	37203063	1	-.436	-.0862	-1.0611	-1.0489	.0332	-.526	-.6896	-.9299
Ireland	IRL	37200044	37204281	0	-.7709	-.2662	-.227	-.7813	-.5736	-.2607	-.4771	.1216
Ireland	IRL	37200045	37200307	0	-1.759	1.7671	.586	-1.4428	1.2909	.0395	1.2262	1.0448
Ireland	IRL	37200045	37204522	1	.3895	.1892	-.442	-.284	.0942	-.2785	-.6852	-.1563
Ireland	IRL	37200045	37205146	1	.6552	-.5994	-.2943	-.618	-.3654	-.1784	-.4771	-.9268
Ireland	IRL	37200045	37200292	1	.7977	-.0862	-.9607	-.2945	-.4668	-.1285	-.6852	-.6774
Ireland	IRL	37200045	37204301	1	-.46	-.2479	-.227	-.8293	-1.5219	-1.6678	-.6852	.1216
Ireland	IRL	37200045	37205571	1	.0184	-.4314	.0226	-.693	.1531	-.801	.5755	-1.1252
Ireland	IRL	37200045	37206765	1	1.0247	2.6352	.4173	.1546	.4905	-.1968	.8038	.833
Ireland	IRL	37200045	37202840	1	.0224	-.5152	.5462	-1.2296	-.462	-.7115	-.6852	-1.0296
Ireland	IRL	37200045	37202784	1	.7817	.3961	.1479	-.3161	.3911	-1.2919	-.4948	-.7317
Ireland	IRL	37200045	37204380	1	1.0524	2.6352	1.1752	-.6525	.5619	-.2154	-.3004	-.4607
Ireland	IRL	37200045	37200275	1	-.008	-1.0744	-.9807	-.8189	-1.6651	-1.6678	-2.1355	-.8443
Ireland	IRL	37200045	37205657	1	-.853	.3289	1.2867	-.3796	-.2332	-.0026	.5826	-.2995
Ireland	IRL	37200045	37205881	1	-.0381	-.0862	.0226	.8108	.0318	.1963	.8038	-.1563
Ireland	IRL	37200045	37203561	0	.8912	-.7114	-1.0611	.7113	.8728	.4394	.5755	-1.1252
Ireland	IRL	37200045	37202439	0	1.0798	1.7162	.6825	.1053	1.1805	.2313	1.2262	1.515
Ireland	IRL	37200045	37202266	0	.4595	-.7221	-.227	-.7367	-.5905	-1.6678	-.1727	-.8028
Ireland	IRL	37200045	37202463	0	.0203	.7062	.4173	-1.3102	-.8663	-.208	.8038	.4777
Ireland	IRL	37200045	37202958	0	-1.0568	-1.034	-2.664	-.4227	-.6914	-1.6678	-2.1355	-2.5027
Ireland	IRL	37200045	37204822	0	.5649	-.4488	-.227	-.1774	-.3644	-.2785	.5755	.1216
Ireland	IRL	37200045	37204530	0	-1.0654	.9454	.4173	-.645	-.2319	-1.6678	-.7899	-.1621
Ireland	IRL	37200045	37202672	0	.8233	.3984	.0226	-.0967	.6341	-.421	.5755	.7611
Ireland	IRL	37200045	37200618	0	-.4935	.3178	1.9359	-2.6893	.1742	-1.6678	1.4793	2.0955
Ireland	IRL	37200045	37206221	0	-1.3708	-.2479	.6407	-2.6893	1.6515	-1.6678	-.6852	.1216
Ireland	IRL	37200045	37203302	0	.1731	-.4297	.7162	-1.2296	-.4562	-1.6678	.5755	.7627
Ireland	IRL	37200045	37205820	0	.1173	-.7221	-.227	-.6537	-1.5709	.0924	-.1972	-.4607
Ireland	IRL	37200045	37201935	0	-.4192	.1997	-.9285	-.3131	.6757	-.079	-.1026	-.6073
Ireland	IRL	37200045	37205039	0	.4178	-.2662	-.3802	-1.7857	-.8315	-1.6678	-.5656	-.3297
Ireland	IRL	37200045	37205391	1	-.4374	.0017	.0226	.0756	-.6055	.3946	-.7867	-1.0788
Ireland	IRL	37200045	37204914	1	.7266	.134	-.5836	-.2731	-.6791	.0935	-1.2835	-1.6909
Ireland	IRL	37200045	37204756	1	-.2881	-.1247	-.5034	-1.3102	-.9263	.3336	-.4801	-.7108
Ireland	IRL	37200045	37205024	1	-1.5074	-.1106	.1386	.1815	-.4813	.1681	-.1021	-.4607
Ireland	IRL	37200045	37201323	0	.4707	.5266	.4173	-.7445	.3313	.4083	.0256	-.2503
Ireland	IRL	37200045	37206565	0	.6898	-.4203	-.4728	.0204	-.3374	.4384	.0444	-.2503
Ireland	IRL	37200045	37204224	0	.4187	-.2662	.0226	.6939	.7771	1.597	.9628	.8375
Ireland	IRL	37200045	37200253	0	1.3554	-.4314	.0226	3.6039	-.4413	.9238	.5755	.1216
Ireland	IRL	37200045	37205138	0	-.0828	1.1132	.4173	.009	1.8549	.4919	.5755	.1216
Ireland	IRL	37200045	37206172	1	.4392	1.3889	-.7055	.0879	.5446	-.0774	-1.4019	-.2413
Ireland	IRL	37200045	37205184	1	-.508	-.4203	.0226	-.2651	.0654	-1.6678	.0256	-.4607
Ireland	IRL	37200045	37202675	0	-.0005	1.1132	1.9359	.2358	.1737	.1731	-.2821	-.5265
Ireland	IRL	37200046	37202444	0	.2199	.792	.4173	.4201	.6636	-.3551	-.0551	.6663
Ireland	IRL	37200046	37203743	0	1.3359	-.4488	-1.0611	.0081	-1.3884	-1.6678	-.787	-.7496
Ireland	IRL	37200046	37202000	0	1.0298	.2718	-.7638	.1684	-.294	.0449	.1693	.1216
Ireland	IRL	37200046	37200562	0	.8185	1.1132	1.9359	.4163	.3961	.3172	2.0386	2.0955
Ireland	IRL	37200046	37205317	0	1.0179	.9454	-.8627	.0327	.172	.0659	-.5832	.1216
Ireland	IRL	37200046	37201573	0	-.3907	.654	.9192	-.3449	-.4434	.0175	.5339	.7864
Ireland	IRL	37200046	37205239	0	1.3079	.4571	-.8627	-.362	-.0033	-1.6678	-.176	.2286
Ireland	IRL	37200046	37204606	0	.5213	1.1352	.4173	-.8237	.3203	-.7433	-.2857	-.4607
Ireland	IRL	37200046	37203684	0	1.1965	-1.1755	-.0587	-.0513	-.8966	-.0418	-.8627	-.4607
Ireland	IRL	37200046	37206747	0	1.1495	.5315	-.1587	-.8939	-.8406	-1.2919	-.5769	.346
Ireland	IRL	37200046	37203308	0	.9438	.2032	-.3076	.1693	-.0358	.2235	.1648	-.1563
Ireland	IRL	37200046	37204986	0	1.2202	-.59	-.3802	-.2895	.1586	.3376	-.6852	-.0859
Ireland	IRL	37200046	37205784	0	1.078	-.6727	.0226	-.934	.0983	-.5309	-2.1355	-1.0454
Ireland	IRL	37200046	37202905	0	-.8534	1.2779	.1386	-.0825	.4401	-.2785	.075	.7627
Ireland	IRL	37200046	37201142	0	1.517	.0502	-.9607	.171	-.4697	.0883	-1.5848	-.7496
Ireland	IRL	37200046	37201318	0	.276	1.3697	-.227	-.0373	.2945	.1307	.1922	.1216
Ireland	IRL	37200046	37205837	0	.6905	.5836	1.1657	-.5756	-.1297	-.4318	-.6599	-.2503
Ireland	IRL	37200046	37200604	0	.9208	-1.0267	-1.1926	-.5666	-.9229	-.9292	-2.1355	-2.5027
Ireland	IRL	37200046	37200869	0	1.4444	.9349	1.4967	-.1326	.0751	.1031	1.4793	2.0955
Ireland	IRL	37200046	37206228	0	1.6547	.1945	-.3802	1.0398	.1255	-.7433	-.3763	.4777
Ireland	IRL	37200046	37202413	0	1.2981	-.7221	-1.0611	-.6799	-.6471	-1.6678	-.6852	-.5251
Ireland	IRL	37200046	37204234	0	1.5649	-.4314	-.4806	.0241	-.8105	-.0779	-.6852	-.1563
Ireland	IRL	37200046	37203315	0	.6193	-1.1854	-.691	-1.3102	-.8033	-1.6678	-1.3972	.2546
Ireland	IRL	37200046	37201529	0	1.5815	.1852	.4173	-.5678	1.0872	-.5933	.1693	.1216
Ireland	IRL	37200046	37201035	0	1.1052	.0502	.6496	.2288	-.0138	-.2708	-.3733	-.6073
Ireland	IRL	37200046	37201987	0	-.4812	-.2662	-.5034	.0897	-.6041	-.7762	.0888	.1216
Ireland	IRL	37200046	37204686	0	1.3666	.9349	.0226	-.349	.1371	.5777	.5755	.2205
Ireland	IRL	37200046	37203754	0	1.0103	-.2662	.0226	-.6382	.6235	.5313	.5755	-.2503
Ireland	IRL	37200046	37200106	0	.6383	.7763	.8348	.2247	-.0004	.6671	.1693	-.3297
Ireland	IRL	37200046	37206233	0	1.0859	.6464	.4173	.0701	.0892	.2206	.8038	.557
Ireland	IRL	37200046	37204586	0	.4795	-.2662	.0226	-.2807	-.4689	.3456	-.6852	-.6774
Ireland	IRL	37200046	37200390	0	.1361	1.127	-.4806	.5194	.6739	.3749	.9542	-.4607
Ireland	IRL	37200046	37205898	0	1.0002	.5836	1.9359	-.262	-.1196	.2312	2.4277	2.0955
Ireland	IRL	37200046	37202666	0	1.6467	-.2479	.0226	-.1519	.4968	.7436	.0684	-.4607
Ireland	IRL	37200046	37202341	0	-.9651	-.0994	-.691	-.0584	-.1614	.4242	-.7899	-.2503
Ireland	IRL	37200047	37200987	1	-.3976	.3289	-1.0611	-.374	-.5745	-.3973	-.2821	-.2503
Ireland	IRL	37200047	37203783	1	-.7469	-.0862	.0226	.1053	-.7344	.4394	.5755	-1.1252
Ireland	IRL	37200047	37204777	1	.5641	.7763	.4173	-.5142	.0092	-.0949	-.6852	-.6774
Ireland	IRL	37200047	37200081	1	-.5134	2.6352	1.9359	3.6039	1.7946	3.6292	.5755	2.0955
Ireland	IRL	37200047	37205414	1	.155451452830536	.319355813748535	.206474493468611	-.423128252426226	-.00625056999711707	-.398293524365888	-.0751846461518751	.100530779414674
Ireland	IRL	37200047	37204075	1	.989	-.847	.5833	-.7311	-.4139	-.5569	-.6852	.1216
Ireland	IRL	37200047	37200762	1	.1201	-.0862	.0226	.2069	.1521	-1.6678	.5755	-1.1252
Ireland	IRL	37200047	37204402	1	.2698	-.59	.0226	-.4707	-.5855	-1.6454	-.6852	-.1563
Ireland	IRL	37200047	37202242	1	-.3886	2.6352	1.9359	-.5571	.9794	-1.6678	-.7391	2.0955
Ireland	IRL	37200047	37205589	1	.9287	.9454	.0226	-.399	.3838	-1.6678	-.1021	.1216
Ireland	IRL	37200047	37203552	1	-.4283	-.11007205465317	-.6315	.6572	-.3405	.0714454833885944	-.258213457457296	-.513120512958372
Ireland	IRL	37200047	37202795	1	-.4039	-.2662	.0226	.1029	-.254	-.531	.3482	.1216
Ireland	IRL	37200047	37204557	0	-.5264	-.0192	-1.3023	-1.3915	-.7041	.1148	-.0992	-.8016
Ireland	IRL	37200047	37204592	0	.2106	1.1352	1.1381	-.3001	.3244	-.568	-.3912	.2546
Ireland	IRL	37200047	37203862	0	-.2019	.9484	1.1381	-.1219	1.4653	-.0162	1.3958	1.1508
Ireland	IRL	37200047	37202454	0	-.0671	.8655	1.2341	-.2818	.8545	.3189	.9628	1.1508
Ireland	IRL	37200047	37203630	0	1.4523	2.6352	1.9359	.4255	.9076	3.6292	2.4277	2.0955
Ireland	IRL	37200047	37206285	0	1.2861	.37	1.2899	-.4006	.2176	-.1931	-.2197	1.515
Ireland	IRL	37200047	37205064	0	-.6413	.0634	.0226	-2.6893	.1411	-.1407	.5755	.1216
Ireland	IRL	37200047	37202596	1	1.4553	-.1692	-.691	-.2418	-.1368	.0643	-.4771	-.5475
Ireland	IRL	37200047	37203681	1	-.176	.2032	.4173	.0674	.8842	.8678	.1693	-.5475
Ireland	IRL	37200047	37202911	1	.2331	.6544	1.9359	.9308	.7161	1.665	-.1021	.5553
Ireland	IRL	37200047	37205654	1	.3178	.802	.4173	-1.1533	-.56	-.1341	-.7838	.5362
Ireland	IRL	37200047	37204160	1	-.711	1.7162	1.4967	-.3638	1.269	.1351	-.309	1.515
Ireland	IRL	37200047	37201961	1	-1.1937	.3875	.1386	-.1058	-.4677	.4801	.3482	-.2503
Ireland	IRL	37200047	37204791	1	.985	.3837	.4173	.0639	.1369	.1567	.8047	1.0177
Ireland	IRL	37200047	37202137	0	-.8985	-.4314	-.5836	-.6882	.5921	-.2858	.5755	-.3297
Ireland	IRL	37200047	37200716	0	-.9433	-.0862	.0226	-.4583	.95	.4326	-.3733	.1216
Ireland	IRL	37200047	37201941	0	-.6177	1.3889	.0226	-2.0365	.1775	-1.6678	.5755	-.4607
Ireland	IRL	37200047	37200681	0	.7664	-.103	-.6843	.3676	-.6669	.326	.3482	-.5265
Ireland	IRL	37200047	37205311	0	2.1261	.3289	.0226	.493	.3007	.9697	.3482	2.0955
Ireland	IRL	37200047	37204305	0	1.0408	-.4314	-.3802	-.2625	-.3255	-1.6678	-.5832	-.1563
Ireland	IRL	37200047	37201764	1	1.0438	-.9232	-.6789	.0994	-.7321	-.3678	-2.1355	-1.1252
Ireland	IRL	37200047	37203627	0	1.3508	-.5847	-.0587	-.271847245468857	-.126582234835857	-.364622817938113	.0208	.4994
Ireland	IRL	37200048	37204662	0	-.5463	1.0919	1.1355	-.8939	-.247	-1.6678	.5684	1.1013
Ireland	IRL	37200048	37200317	0	.186	.1882	1.9359	-.8237	-.1121	-1.2919	.5837	1.515
Ireland	IRL	37200048	37202602	0	.7073	.468	.5347	-.8591	.1004	-.8768	.075	-.4607
Ireland	IRL	37200048	37200507	0	.82	-.1968	-1.2567	-2.0365	-.6392	-1.2919	-1.5596	-1.1405
Ireland	IRL	37200048	37205990	0	.8427	.7062	1.4967	-.5297	.6553	-.8849	.5755	2.0955
Ireland	IRL	37200048	37203103	0	.4016	.0502	-.227	-.6047	.0153	-1.6678	.5755	.4777
Ireland	IRL	37200048	37202998	0	.126	.2718	.0226	-1.264	-.5078	-.6274	-.0171	1.515
Ireland	IRL	37200048	37206033	0	.8993	2.6352	.586	.8328	1.0386	-.0033	1.8077	.1216
Ireland	IRL	37200048	37204121	0	.906	.0666	.0226	-1.0059	-.2919	-1.6678	-.1026	1.1508
Ireland	IRL	37200048	37204302	0	1.1289	-.3204	.7162	-.4604	-.5866	-.8768	-.2821	-.2503
Ireland	IRL	37200048	37200695	0	.9277	1.1352	.7162	-.5171	.3981	-1.6678	.5755	1.515
Ireland	IRL	37200048	37206708	0	-.3465	1.3403	.5462	-.2757	.0527	-.3317	-.5832	1.4234
Ireland	IRL	37200048	37202625	0	.3177	1.1132	1.9359	-.0395	2.0637	.0683	1.2607	2.0955
Ireland	IRL	37200048	37205201	0	-.0022	.7062	1.9359	-.5982	-.0546	-1.6678	.7741	2.0955
Ireland	IRL	37200048	37204070	0	.3911	.1125	.6496	-.0964	-.1838	-.5037	-.0553	.7864
Ireland	IRL	37200048	37202177	0	.853	.9349	.1386	-.0885	.5011	-.1185	.075	.1216
Ireland	IRL	37200048	37205890	0	.1738	-.2662	-1.0611	-.9969	-1.0276	-1.6678	-.6852	-1.9384
Ireland	IRL	37200048	37206514	0	.1443	.9275	.8348	-.6958	.2856	-.8768	-.5802	1.2147
Ireland	IRL	37200048	37202753	0	.1866	-.269	-.5034	-1.0539	-.768	-1.6678	-.5832	-.1563
Ireland	IRL	37200048	37205250	0	-.382	2.6682	1.9359	.1053	-.9291	3.6292	2.4277	2.0955
Ireland	IRL	37200048	37202041	0	-.1557	.64	1.036	-.2717	-.5508	-1.6678	-.5832	-.946
Ireland	IRL	37200048	37206176	0	-.4746	1.0508	1.9359	-.2212	-.2483	-1.6678	.9203	1.515
Ireland	IRL	37200048	37204086	0	.1427	-.4314	.0226	-2.0365	-.4112	-1.6678	-.6852	-.2503
Ireland	IRL	37200048	37206596	0	1.0544	.0789	.9726	-1.0068	-.0411	-.4753	-.4771	.1216
Ireland	IRL	37200048	37203801	0	.5803	1.1132	-.5907	-1.7857	-.3915	-.1264	.3829	-.4607
Ireland	IRL	37200048	37200514	0	1.1125	1.3697	-.3048	-.095	.0471	.1239	.5755	.7627
Ireland	IRL	37200048	37206496	0	-.7283	-.2662	-.3802	-.8709	-.1068	-.4427	-.0553	.1216
Ireland	IRL	37200048	37201571	0	.5914	-.0862	.0226	.7113	.2934	-1.6678	.5755	.1216
Ireland	IRL	37200048	37201923	0	-.2298	-2.2005	-.5034	.1318	-1.3925	-1.6678	-.1972	-1.1252
Ireland	IRL	37200048	37203493	0	.8014	.9349	.0226	-.4008	1.6401	1.0062	-.2673	-.4607
Ireland	IRL	37200048	37205871	0	-.5376	1.7162	1.9359	-.2284	.7649	.1618	1.2302	1.1232
Ireland	IRL	37200048	37206065	0	.6915	.7989	.0226	-.4158	.6022	-.0858	-.3996	-.6774
Ireland	IRL	37200048	37201169	0	.0526	-.0862	-.5034	.4213	-.0886	-1.6678	-.3912	-.6774
Ireland	IRL	37200049	37205251	1	1.1175	.0634	-.227	-.1074	-.7035	-.9292	.0256	.1216
Ireland	IRL	37200049	37200554	1	-.084	.7763	.8571	-.1594	-.2734	.4042	-.0987	.149
Ireland	IRL	37200049	37201324	1	.1299	1.7162	-.227	-.3486	1.2998	.5583	-.4771	-.4784
Ireland	IRL	37200049	37205496	1	.8416	.5068	.7162	-.6958	-.0251	-.1741	-.2821	-.7496
Ireland	IRL	37200049	37204057	1	.9352	.4546	-.6315	-.7841	.0102	-.8849	-.6852	-.8802
Ireland	IRL	37200049	37205343	1	-.3942	.5266	.4173	-.1759	-.5046	-.8849	-1.166	-.4784
Ireland	IRL	37200049	37202203	1	-.7893	-.1106	.4173	-.3299	-1.0749	.0238	-.6852	-.8947
Ireland	IRL	37200049	37202874	1	-1.0287	1.1132	1.9359	-1.3089	.4536	-.457	.0256	.6314
Ireland	IRL	37200049	37206545	1	-.7545	-.2662	.4173	-.7919	-.7671	-1.6678	.0256	-.7639
Ireland	IRL	37200049	37203819	1	.802	.3875	.4173	-.6378	-.3718	-.4795	-.4771	1.1232
Ireland	IRL	37200049	37201144	1	.7174	.9454	-.2943	-.1337	-.1057	-.5569	.1648	-.4607
Ireland	IRL	37200049	37206396	0	-.7295	.3984	-.8627	-1.6821	.0222	-.801	.0256	.1216
Ireland	IRL	37200049	37203482	0	.6404	.1395	.4173	-.7306	-.6402	-.4795	-.5832	.1216
Ireland	IRL	37200049	37206356	0	-.5679	.5179	.586	-.6422	-.4583	-.4694	-.5832	.1216
Ireland	IRL	37200049	37205247	0	-.1847	-.4203	-1.2374	-.433	-.2854	-.0815	-.3702	-.9309
Ireland	IRL	37200049	37200141	0	-.544	.9535	1.1381	.0089	-.3191	.1862	.5755	1.1232
Ireland	IRL	37200049	37200385	0	.6121	2.6352	.4173	-.4708	.6872	-.2854	-.2673	.1216
Ireland	IRL	37200049	37202708	0	1.7094	.892939753865036	.801064870807694	-.3983	1.2348	-.248303500241992	.331775251211214	.749451410927528
Ireland	IRL	37200049	37201342	0	.5262	.4981	.1386	-.7025	-.0606	-.5569	-.1026	.4725
Ireland	IRL	37200049	37203773	0	-.5706	-.103	.6755	-.3527	.2294	.2131	.5755	1.1232
Ireland	IRL	37200049	37201497	0	-.9829	-.5239	-1.1926	-1.3089	-1.9694	-.1589	-.3912	-.7688
Ireland	IRL	37200049	37204520	0	.7743	-.4314	.8017	-.6998	.0098	-1.6678	-.2852	1.1232
Ireland	IRL	37200049	37206802	0	.2617	-.0862	.0226	.135	.0284	.0519	.0256	.8136
Ireland	IRL	37200049	37200200	1	.1913	.7763	.7162	-.5819	-.1805	-.1147	.0256	-.2726
Ireland	IRL	37200049	37201200	1	-.5986	-.089	-.7902	-.3896	-.278	.4671	-.4948	-.4607
Ireland	IRL	37200049	37202499	1	.9935	-.4319	-.7638	.0354	-.2675	.4843	-.1026	-.7496
Ireland	IRL	37200049	37205294	1	1.5584	-.4314	.0226	-.3419	-.4222	.1487	-.5832	-.4607
Ireland	IRL	37200049	37201916	0	.5858	1.7671	.4173	-.2867	.4833	-.0085	.1693	2.0955
Ireland	IRL	37200049	37204739	0	1.0343	-.0192	.0226	-.3321	.4025	.7566	.1693	.1216
Ireland	IRL	37200049	37204407	0	1.3819	.1221	.0226	-.3964	.0658	.2384	-.8483	-.1563
Ireland	IRL	37200049	37204558	0	1.4286	.4981	.4135	-.5052	-.3973	.3533	-.311377690158129	-.4946
Ireland	IRL	37200049	37201189	0	1.0256	-.0862	.0226	-.0242	1.3029	.4029	.5755	.1216
Ireland	IRL	37200049	37204096	0	.6682	.9454	.8038	-.3321	.5661	.5181	-.3733	-.2503
Ireland	IRL	37200049	37204181	1	-.0759	1.153	-1.0611	-2.6893	.0209	-.4708	-.3802	-1.1252
Ireland	IRL	37200049	37205366	1	-1.0224	-.2872	-.5544	-.3609	.1075	-1.6678	-.3206	-.7887
Ireland	IRL	37200049	37202035	0	.9844	.8489	1.9359	.0278	.7587	.2453	1.6284	2.0955
Ireland	IRL	37200050	37205008	0	-1.1226	1.7162	1.2867	-1.6821	.5815	-.7368	.1693	1.0383
Ireland	IRL	37200050	37204660	1	.1252	-.1167	1.0929	-.2489	-.277	-.3164	1.8085	.4976
Ireland	IRL	37200050	37200006	1	-.2904	-.438	-.227	-1.6821	-1.362	-1.2919	-2.1355	-.4784
Ireland	IRL	37200050	37201584	1	.2306	.291555299428865	.182012769056655	-.442993061414702	-.0782	-.419243138017116	-.107110913823465	.0774593870634679
Ireland	IRL	37200050	37201732	1	-.6916	-.0862	-.1587	-.5813	-.4451	-.6614	-.3876	-.3297
Ireland	IRL	37200050	37205749	1	.4891	2.6352	.4173	-.8637	-.7556	.0251	-.414	-.2503
Ireland	IRL	37200050	37205976	1	.3233	-.4203	1.0433	-.6784	-.5705	-1.6678	-.6852	.6559
Ireland	IRL	37200050	37201460	1	-1.6524	-.59	-.227	-1.1509	-.2797	-.801	-.6852	-.1563
Ireland	IRL	37200050	37200453	0	-.7007	.0340264123777585	-.194522386819374	-.739555887704544	-.311054986126771	-.578854470276661	-.875	-.352170477461561
Ireland	IRL	37200050	37203845	0	.1917	-.2662	-.227	-1.5123	-.3317	-1.6678	-.5832	.1216
Ireland	IRL	37200050	37204141	0	.7776	.0502	1.1381	-1.2543	.0835	-1.6678	1.2262	2.0955
Ireland	IRL	37200050	37204156	0	-1.1909	.4012	.4173	-.3067	-.1472	-.7847	-.1566	.4725
Ireland	IRL	37200050	37206219	0	.4723	1.3697	1.9359	-.9002	.808	-.7433	2.4277	2.0955
Ireland	IRL	37200050	37206254	0	.1796	-.269	-1.0611	-.5861	-1.2112	-1.6678	-.5832	-.8936
Ireland	IRL	37200050	37202032	0	-.5801	2.6352	1.9359	.1803	1.5079	-.8849	2.4277	2.0955
Ireland	IRL	37200050	37200191	0	-.9464	-.0862	.0226	.84	-.1637	.6319	.3379	.1216
Ireland	IRL	37200050	37206609	0	-.3939	-1.022	.0226	.7119	-.5088	-1.6678	-2.1355	.4777
Ireland	IRL	37200050	37204808	0	.9507	-.0994	1.4967	-1.0539	-.0045	-.0473	-.4771	1.1508
Ireland	IRL	37200050	37203970	1	.9377	1.7162	.1386	-.1412	-.1982	.4391	-.3206	.1216
Ireland	IRL	37200050	37203393	1	.8704	-.59	-.5034	-1.3102	-.8471	.1529	-.6852	-.4607
Ireland	IRL	37200050	37206083	0	.8907	1.7671	1.2867	-.506	1.3792	.0433	.3473	1.1232
Ireland	IRL	37200050	37205228	1	.0707	-.4203	-.829	-.8975	-.316	.1525	-.4771	-.5251
Ireland	IRL	37200050	37203015	1	-.3773	-.2662	-.5907	-.193	-.7012	.0032	-.6852	-1.1252
Ireland	IRL	37200050	37205974	1	-.206	2.6352	.9192	-.1744	.7415	.5154	-.4805	2.0955
Ireland	IRL	37200050	37201925	1	-.8311	1.3889	.0226	-.3081	-.0664	-.0821	.0221	.8136
Ireland	IRL	37200050	37201065	1	-1.196	-.0862	-.8627	.5861	-.2586	.6491	-.2821	.1216
Ireland	IRL	37200050	37203260	0	-.0258	.9454	.1386	-.5257	-.5472	.3627	.5826	.7864
Ireland	IRL	37200050	37202580	0	1.0172	.7825	1.4967	.0128	.5143	.3443	-.1026	1.515
Ireland	IRL	37200050	37201197	0	.1919	-.8939	-2.664	.6383	1.3007	-.006	.5755	.6314
Ireland	IRL	37200050	37205034	0	-.4798	2.6352	.8038	.4903	.6935	.414	.5755	.1216
Ireland	IRL	37200050	37205641	0	-.0986	.67	-.227	-.8921	.0416	.116	-2.1355	.1216
Ireland	IRL	37200050	37203310	0	-.4562	-.1046	-.3802	-.1554	-.2937	.1034	-.309	-.4607
Ireland	IRL	37200050	37203610	0	1.447	1.7671	1.9359	-.4552	1.0662	.0326	1.836	2.0955
Ireland	IRL	37200051	37201834	1	-.9664	-.9232	-1.0611	-.0602	-.611	.2682	-.2821	-.2503
Ireland	IRL	37200051	37203264	1	-.0092	-.2662	.0226	-.1865	.1747	-1.6678	-.5832	-.1563
Ireland	IRL	37200051	37202181	1	-.17	-.7221	-1.0611	-.7354	-.6816	-1.653	-.6852	-.8947
Ireland	IRL	37200051	37204187	1	-.5836	.788	.7162	-1.5123	-.3881	-1.6678	-.0987	1.1232
Ireland	IRL	37200051	37204067	1	.155451452830536	.319355813748535	.206474493468611	-.423128252426226	-.00625056999711707	-.398293524365888	-.0751846461518751	.100530779414674
Ireland	IRL	37200051	37205115	1	-.1414	.3924	-1.0611	-1.5123	-.7241	-.9484	-.414	.1216
Ireland	IRL	37200051	37201204	1	-.2478	2.6352	1.9359	.2289	2.0669	.5777	2.4277	1.515
Ireland	IRL	37200051	37202522	1	1.2972	1.7162	-.6315	.1088	.2717	-.052	1.3467	.149
Ireland	IRL	37200051	37204661	1	.2123	.9637	.8348	.2218	-.4723	.3747	.0256	.7627
Ireland	IRL	37200051	37203941	1	-.7362	-.1167	.4173	-.0099	-.118	-.9484	-.5974	-.2503
Ireland	IRL	37200051	37205364	1	1.256	-.7114	-.7638	-.698	-.8897	.5397	-.4801	-.9943
Ireland	IRL	37200051	37205551	1	1.273	.9454	.6825	-.605	.3681	-.1285	.5755	.1152
Ireland	IRL	37200051	37203705	1	-1.3988	.2063	1.9359	-.3152	-.5368	-.5141	-.1722	-.2503
Ireland	IRL	37200051	37201654	1	-1.0572	.802	-.3802	-.4851	.6949	-.568	-.1972	-.4607
Ireland	IRL	37200051	37204227	1	-1.0217	.96	.7804	-2.6893	-.2223	-.4043	-.4771	-.7496
Ireland	IRL	37200051	37201770	1	1.4779	.2032	-.4728	-.1271	-1.2012	-.231	.0256	-1.113
Ireland	IRL	37200051	37202976	1	-.6976	.8655	.6907	.1469	-.6885	.5273	.075	-.5912
Ireland	IRL	37200051	37206333	1	.3349	.3289	-.442	-.2883	-.3392	-.0743	-.1722	-.5093
Ireland	IRL	37200051	37204038	1	-.8945	-.199718433356585	-.329674776154792	-.3927	-1.156	-.2752	-.453788720780671	-.467714274129649
Ireland	IRL	37200051	37200422	1	-.3581	-.0862	-.227	-.1095	-.4848	.0803	-.0987	-.2726
Ireland	IRL	37200051	37202297	1	.1902	.9349	.0226	.0547	-.4516	-.2418	.0256	.1216
Ireland	IRL	37200051	37202572	1	-.4936	-.4203	-.9607	-.7162	-.4082	-.1285	-.7867	-.3514
Ireland	IRL	37200051	37200876	1	-.4762	-.3697	.1386	-.5797	-.2154	.1623	-.4771	1.0431
Ireland	IRL	37200051	37205269	1	.3317	-.7738	.0226	.7439	-1.0392	.6339	-.2852	-.8198
Ireland	IRL	37200051	37201273	1	-.8739	.5836	-.9285	-.6808	-.6078	-.568	.1693	-.4423
Ireland	IRL	37200051	37202943	1	-1.6165	-.0862	.0226	-.2212	-.6169	.5515	-.6852	-.7108
Ireland	IRL	37200051	37202307	1	-.4035	.2718	-.4806	-.1003	-.2528	.2168	-1.2871	-.1563
Ireland	IRL	37200051	37205882	1	-.7518	.0566	.0226	-.4485	-.5454	.4463	-.3876	.3216
Ireland	IRL	37200051	37206337	1	1.0958	.4435	-1.2239	-.605	.3283	.114	.1693	-.7496
Ireland	IRL	37200051	37201740	1	.8416	.6583	1.9359	-2.6893	-.3797	-.0832	.5755	.8925
Ireland	IRL	37200051	37202023	1	.4501	.2403	.1386	-.63	-.1309	.3029	-.6852	-.6353
Ireland	IRL	37200051	37200180	1	.9587	.9454	.0226	.2183	-.0773	.4558	.0447	.2546
Ireland	IRL	37200051	37203810	1	.5181	.802	1.1381	-.4204	-.2689	-.1198	-.4771	-.1314
Ireland	IRL	37200051	37203162	1	.7981	1.1493	1.9359	.2517	.0758	.2836	-.4771	1.515
Ireland	IRL	37200051	37203397	1	.0185	-.4203	-.227	-.7391	-.6395	.0355	-.2668	-.1563
Ireland	IRL	37200051	37201686	1	1.6366	.3875	-.7902	.2404	.0846	.1613	-.2821	-.4784
Ireland	IRL	37200051	37203243	1	1.0752	.7062	1.4967	.4232	-.0141	.9112	1.836	1.1508
Ireland	IRL	37200052	37205141	0	.7627	-.0862	.0165	-.497	1.7137	-.4384	.152616924584546	.2205
Ireland	IRL	37200052	37205908	0	-2.0748	-.2479	-.5907	-1.7857	-.4372	-1.6678	-1.0606	-.4607
Ireland	IRL	37200052	37200097	0	-.6436	.283926835497989	.1480588325994	-.540047885498722	-.0400686103141102	-.436860215158127	-.0724625885169095	.0197977535853629
Ireland	IRL	37200052	37202761	1	-1.8439	-.2662	-1.1926	.2139	-.8545	.4777	-.6852	-1.0494
Ireland	IRL	37200052	37202483	1	.0313	-.2662	.0226	.2534	.807	.414	.5755	.1216
Ireland	IRL	37200052	37200324	1	.2736	.1852	-.4806	-.6442	-.7191	-.9484	-1.0571	-.5093
Ireland	IRL	37200052	37204102	1	-.4194	-.6706	.9192	.0088	.0216	.0064	-1.054	2.0955
Ireland	IRL	37200052	37204450	1	-.6846	.7062	.8571	-.4909	-.6177	.4559	.0256	.388
Ireland	IRL	37200052	37206707	1	-.8313	.0441	-.829	-.605	-.8802	-.2858	-.4771	-1.0101
Ireland	IRL	37200052	37206322	0	-.7302	.3178	.0226	-.2548	.7341	-.8581	.5858	.0658
Ireland	IRL	37200052	37201816	0	.5324	-.847	-.7902	-.7476	-1.2016	.2007	-.7394	-.7363
Ireland	IRL	37200052	37206008	0	.3065	-.2662	-.4728	.0617	.8825	-.2306	.1648	-.1563
Ireland	IRL	37200052	37203347	0	.2853	-.0994	.0226	.1053	-.5501	.4394	.5755	.1216
Ireland	IRL	37200052	37200235	0	-.2959	1.1352	1.1381	-.0629	-.2847	-1.6678	.5755	1.1232
Ireland	IRL	37200052	37201899	0	-.3871	1.7162	.0226	-.7102	.4781	-1.6678	-1.5596	2.0955
Ireland	IRL	37200052	37202369	0	.264	-.2727	1.4967	-.7318	.5082	.1193	.075	1.515
Ireland	IRL	37200052	37201619	0	-.9556	.7763	-.3048	-.7919	-.1217	-.3516	.0256	.1216
Ireland	IRL	37200052	37203531	0	.6925	2.6352	.8591	.9487	.8886	.5601	-.0379	.6559
Ireland	IRL	37200052	37203331	0	.2547	-.0862	.0226	.3202	.9248	.8009	.1648	-.2726
Ireland	IRL	37200052	37204514	0	-.5173	2.6352	1.1381	-1.5583	.3235	-.6905	-.5832	.9883
Ireland	IRL	37200052	37202850	0	.6781	.0666	.0226	-.196515709169024	.3516	-.254668948442486	-.0751717998724949	.0416029342717386
Ireland	IRL	37200052	37206627	0	.7013	-.2662	.0226	.2534	.2089	-.1652	-.6852	.1216
Ireland	IRL	37200052	37203558	0	.7325	.2629	-.5836	.1516	.7837	-.2418	-.5832	-.5251
Ireland	IRL	37200052	37205053	0	-.7722	-.6351	.0226	-.0446	-.2819	.3029	.9911	.4504
Ireland	IRL	37200052	37205485	0	.325	.2607	.7162	-.227	.2672	.0306	.8038	1.0641
Ireland	IRL	37200052	37203785	1	.5088	.7989	-.227	.0236	.3045	.5586	.5755	-.2503
Ireland	IRL	37200052	37201599	1	-.4661	1.127	.4173	-.4501	-.5253	.688	-.0823	.1216
Ireland	IRL	37200052	37201498	1	.3235	.7825	.0226	.6169	-.6351	1.3896	.1693	-.946
Ireland	IRL	37200052	37202866	1	-.4422	.3719	-1.0785	.2115	.6535	.7898	.5755	-.0295
Ireland	IRL	37200052	37200705	1	-.3196	.468	.0226	.3201	-.2732	1.0469	.5755	.1216
Ireland	IRL	37200052	37203983	1	1.4913	-.0862	-.5034	-.1521	.2107	.3621	-.4771	.1216
Ireland	IRL	37200052	37204318	0	1.0589	.788	.0226	.373	.8197	.7642	.5755	-.1563
Ireland	IRL	37200052	37204173	0	-.7477	-.0862	.0226	.0083	-.3341	.7765	.5755	.1216
Ireland	IRL	37200052	37201243	0	.6597	.7825	1.1355	.5024	.4233	.7194	-.0516	2.0955
Ireland	IRL	37200052	37200864	0	-1.1619	-.7221	-1.0611	-.066	-.4858	.325	-.2004	-.5251
Ireland	IRL	37200052	37202457	0	-.8114	-.5994	-.8873	-.3164	-1.0664	-.1283	-.5832	-1.1252
Ireland	IRL	37200052	37205975	0	-.3363	.8762	.7162	-.2646	.3221	.2682	-.6852	1.515
Ireland	IRL	37200052	37206151	1	1.398	.2607	-.7765	.2622	.3229	.3689	-.7045	.1216
Ireland	IRL	37200053	37200219	0	-.3728	.646515124000166	.514591986764003	1.2792	.9043	.511977688100304	.489352847234662	.403009239187928
Ireland	IRL	37200053	37206440	0	.0496	.0502	-.3802	-.3841	-.6091	.1464	-.1727	-1.1252
Ireland	IRL	37200053	37203919	0	-.2058	1.1132	1.1381	-.5346	.2807	-1.6678	.9628	.4777
Ireland	IRL	37200053	37205314	0	1.223	-.5994	.3461	-.5675	.5487	-.6073	-.5832	.9097
Ireland	IRL	37200053	37202935	0	.3401	-.4488	-.3827	-2.6893	-.0872	-1.6678	.1701	-.2503
Ireland	IRL	37200053	37204319	0	.6299	-.0862	1.9359	-.9789	.9996	-.1056	.0177	.7435
Ireland	IRL	37200053	37204033	0	1.0955	-1.1425	.0226	-1.0916	-1.1799	-1.6678	-.6852	.1216
Ireland	IRL	37200053	37206000	0	.2293	.1261	1.1381	-.4385	-.0156	-.7368	-.2704	.8375
Ireland	IRL	37200053	37205015	0	-.0063	-.2662	.7162	-2.0365	-.1999	-1.2919	-.5832	-.2503
Ireland	IRL	37200053	37201396	0	-.9391	.5056	-.4657	.4774	.1154	.2454	.3839	.4504
Ireland	IRL	37200053	37201194	0	.1763	.9637	.82	-.6422	.078	-.568	-.3241	-.2503
Ireland	IRL	37200053	37206595	0	.7977	.788	.2753	.5008	.8708	.8875	.5755	.4777
Ireland	IRL	37200053	37202272	0	.4787	.1852	.4173	-.945	-.4092	-.406	-.414	-.2726
Ireland	IRL	37200053	37201940	0	.7175	1.3697	1.036	-.8237	1.4787	-.3516	1.4793	1.515
Ireland	IRL	37200053	37205289	0	1.2699	1.1132	1.9359	.4195	.8992	-.0508	.5826	2.0955
Ireland	IRL	37200053	37204574	0	.7792	.2607	-.7638	-.3395	-.9977	-1.6678	-.3912	.1216
Ireland	IRL	37200053	37203223	0	.1706	.2607	.0226	-.5533	.3299	.2026	.8038	.1216
Ireland	IRL	37200053	37203946	0	-.0866	.3875	.4173	-.2285	.186	-.3516	.0256	-.4607
Ireland	IRL	37200053	37205527	0	.8043	-.0994	.4173	-.5712	-.2713	-1.6678	1.8077	2.0955
Ireland	IRL	37200053	37202981	0	.5299	.4457	.8348	.2117	1.2985	.3689	-.0823	1.0448
Ireland	IRL	37200053	37203691	0	-.4255	.1852	.4173	.1537	-.2795	-.2156	.8038	.1216
Ireland	IRL	37200053	37202037	0	.6882	-.0252	.9192	-2.0365	.3396	-1.6678	-.6997	.8903
Ireland	IRL	37200053	37202759	0	.7915	-.0862	.0226	.1053	.7862	-.9484	.5755	-.2503
Ireland	IRL	37200053	37204538	0	-.2186	-.2662	.0226	.0198	.0304	-.2421	.5755	-.2726
Ireland	IRL	37200053	37203949	0	-1.4515	.0789	.0226	-1.0608	-.0678	-.9484	-.4805	-.1563
Ireland	IRL	37200053	37206603	0	.8916	.7156	1.2899	-.7404	-.1053	-.238	.1693	1.1232
Ireland	IRL	37200053	37205137	0	1.2086	.6539	1.1752	.2095	1.0227	.2069	.540878705745517	1.1232
Ireland	IRL	37200053	37200077	0	.6722	1.3889	.6825	-.4136	.0761	.2072	-.5861	.2655
Ireland	IRL	37200053	37205721	0	-.7262	-.2662	.0226	-2.6893	-.8376	-1.6678	-.5832	-.1865
Ireland	IRL	37200053	37204367	0	.1434	.141039353406447	-.321675608598012	-1.1533	.2773	-1.6678	.1693	-1.0788
Ireland	IRL	37200053	37203895	0	.7056	.5266	.4173	-.445	-.0902	-.568	.5858	.1216
Ireland	IRL	37200053	37204307	0	.7066	.8655	.6407	-.059	.4545	-.4318	.3415	2.0955
Ireland	IRL	37200053	37201181	0	.836	1.7671	.9192	-1.1401	.7558	.2063	-.3241	2.0955
Ireland	IRL	37200053	37203427	0	-1.2471	-.4488	-.7902	-1.7857	-.829	-1.6678	.0256	.1216
Ireland	IRL	37200053	37202152	0	.0481	.5206	.6907	-.0339	.7097	-.2418	1.3958	-.2503
Ireland	IRL	37200053	37205928	0	-.6986	.9526	1.1381	.9348	.8779	1.0705	1.5037	.1216
Ireland	IRL	37200053	37206058	0	-.1764	2.6352	-1.0935	-2.6893	-.2179	-1.0529	-.0883	-1.113
Ireland	IRL	37200053	37202927	0	-.6518	-1.0138	-.6843	.7113	-.0408	1.0062	-.1727	-.7507
Ireland	IRL	37200053	37205946	0	.6624	1.1493	.1386	-.7604	.3137	-.1347	1.2498	.149
Ireland	IRL	37200054	37203263	0	1.527	-.9752	-1.4747	3.6039	4.8357	3.6292	.1648	.1216
Ireland	IRL	37200054	37201353	0	-1.3962	-1.2802	-.9947	-2.6893	.3561	-.8768	-.414	-.7317
Ireland	IRL	37200054	37204857	0	.8031	-.2662	.0226	-.5968	-.0409	-.0927	-.309	.1216
Ireland	IRL	37200054	37201365	0	1.1524	.7946	1.9359	-.8941	1.3139	-1.6678	1.2262	2.0955
Ireland	IRL	37200054	37200964	0	-.6391	-.2662	.0226	-1.0152	-.2053	-.8768	-.5577	-1.2688
Ireland	IRL	37200054	37201677	0	-.8261	.2607	.0226	-.6323	.8844	-.0777	-.5001	-.1563
Ireland	IRL	37200054	37206181	0	-.6618	.2607	1.2899	-.8297	-.3522	-.2295	-.3763	1.515
Ireland	IRL	37200054	37201291	0	.4244	.623557871361316	.507649489850454	-.0506	.7131	-.134588532464889	.227477825533469	.415903943365736
Ireland	IRL	37200054	37201476	0	1.0017	1.1132	.586	-1.3089	.0015	-1.0529	-.4145	.2546
Ireland	IRL	37200054	37200552	0	.6329	-.2479	.0226	-.7352	-.4033	-.5058	-.1026	.1216
Ireland	IRL	37200054	37201995	0	-.1114	-.5673	-1.1926	1.5572	1.8227	1.7506	.5755	-.943
Ireland	IRL	37200054	37205264	0	-.6334	-.0862	1.036	.0682	-.017	-.801	1.5037	.8567
Ireland	IRL	37200054	37203081	0	.4552	-.946	-1.2751	-.648	.0707	-.0003	-1.7719	-1.4694
Ireland	IRL	37200054	37203491	0	-.6018	.6464	-1.4259	-.2054	-.681	-.2144	-1.305	-.6912
Ireland	IRL	37200054	37200760	0	-.0304	.5179	.5833	-.6846	1.2743	-.801	.1693	.1216
Ireland	IRL	37200054	37204142	0	-1.1874	1.3889	-.2943	.0958	1.2059	-.5136	.694	-.3345
Ireland	IRL	37200054	37205906	0	-.7061	-.9196	-.227	-1.5123	-.6042	-1.2919	-.5832	.1216
Ireland	IRL	37200054	37202064	0	.7358	.9349	.0226	-1.5147	.1522	.0883	-.6852	-.7496
Ireland	IRL	37200054	37203205	0	.9499	-.0862	-.118000211837911	-.482976878155151	-.8098	-.238	-.421147969691805	-.193506261125996
Ireland	IRL	37200054	37200930	0	.1022	-.0862	.0226	.1053	-.9291	.7313	.5755	.1216
Ireland	IRL	37200054	37204715	0	.9771	.64	-.5544	-1.4428	.5172	.3426	1.1375	1.0641
Ireland	IRL	37200054	37200776	0	1.297	2.6352	1.9359	-1.7857	2.3485	.2521	2.4277	2.0955
Ireland	IRL	37200054	37201410	0	-.0897	.6464	-.1627	-.1657	-.0393	-.1652	.5837	-.568
Ireland	IRL	37200054	37203641	0	1.1338	-.2662	.0226	-.4294	-.604	-.6073	-.5832	.1216
Ireland	IRL	37200054	37200896	0	-.7348	.3875	-.8627	-.2096	-.0035	.3029	-.9714	1.2147
Ireland	IRL	37200054	37205954	0	1.0839	.5836	1.0433	3.6039	4.8357	.6166	.5172	.7864
Ireland	IRL	37200054	37203945	0	1.5527	.8655	1.4967	-2.2982	-.334	-.368	-1.5596	1.515
Ireland	IRL	37200054	37205483	0	1.3314	-.5847	-.691	-1.6841	-.7775	-.1347	-.5832	-.4607
Ireland	IRL	37200054	37204347	0	.4754	.6464	.6407	-.9002	-.0041	.3607	-.0857	.1216
Ireland	IRL	37200054	37203364	0	-.1245	-.4314	-1.0611	-1.2044	-1.1412	-.8849	-.6852	-.959
Ireland	IRL	37200054	37205655	0	1.0468	-.0862	-2.664	3.6039	-3.7095	1.3541	2.4277	-2.5027
Ireland	IRL	37200054	37205275	0	1.4094	.103411215675053	.0235192826679355	-.0854	-.591	.0836	-.286521394821295	-.0398953059601923
Ireland	IRL	37200055	37203699	1	-.8883	-.2662	.0226	-.6508	-.4864	-.2532	-.2821	-.5093
Ireland	IRL	37200055	37206781	1	-.7356	-.4488	-.8627	-.2354	.2785	-.4795	.5755	-1.1252
Ireland	IRL	37200055	37205121	1	.0512	1.3889	-.5623	-.7976	-.4969	-.5646	-1.1947	-.5079
Ireland	IRL	37200055	37205161	1	-1.3482	.4571	1.2867	-.9285	.2187	-1.6678	.8382	1.3857
Ireland	IRL	37200055	37206266	1	1.1641	.7449	.0226	.2418	-.3185	-.1091	.0256	.1216
Ireland	IRL	37200055	37204151	1	-.854	.3875	.0226	-1.7857	-.9553	-.9292	.0256	.1216
Ireland	IRL	37200055	37202915	1	.8209	1.127	1.9359	-.1737	.0281	-.219	-.6852	2.0955
Ireland	IRL	37200055	37200643	1	-.0961	-.2662	.0226	-.2331	-.3945	-.1507	-.2821	-.1563
Ireland	IRL	37200055	37206418	1	-.966	.133	-1.5553	-1.1509	.0152	-.8849	-1.5848	-1.213
Ireland	IRL	37200055	37202485	1	-.9167	.3926	-.8873	-.4003	-.8597	-.8849	-.8012	-.4607
Ireland	IRL	37200055	37201960	1	-.8805	.2465	.4173	.1169	.2957	-.3164	.5755	.1216
Ireland	IRL	37200055	37203098	1	-.0411	.5266	.0226	.7284	.3486	-.1611	.5755	-.3558
Ireland	IRL	37200055	37204578	0	.6652	-.7199	.0226	.7129	-.0408	1.0062	-.6852	.1216
Ireland	IRL	37200055	37205717	0	-.1776	.5859	1.9359	-1.3723	1.2856	-1.6678	.5755	.1216
Ireland	IRL	37200055	37201429	0	-.6275	-.269	-.3802	-.3718	-.0448	-.0468	-.1727	-.2503
Ireland	IRL	37200055	37203589	0	-.5517	.0308	1.9359	1.2836	1.1198	-.0085	2.4277	2.0955
Ireland	IRL	37200055	37201709	0	-1.1449	-.7221	-.691	-2.0365	-1.3954	-1.6678	-.5832	-.4607
Ireland	IRL	37200055	37201252	0	-1.3437	.7156	.5764	-1.7857	-.1902	-.9292	.3473	.4725
Ireland	IRL	37200055	37206682	0	-1.2614	1.3403	.0226	.1053	-.0352	.4524	-2.1355	-2.5027
Ireland	IRL	37200055	37203159	0	-2.232	.1852	-.5836	-.2441	-.418	-.1214	.5755	-.4607
Ireland	IRL	37200055	37205868	0	-.3049	-.1167	1.0108	.5215	-.2094	-.368	.3482	.2546
Ireland	IRL	37200055	37203679	0	-1.8427	.9526	1.9359	-2.6893	-.6364	-.5309	.8038	1.1232
Ireland	IRL	37200055	37202539	0	1.014	.357422821444917	.269239764207493	-.29750282398305	.0300855498853036	-.356855171139048	-.078109387255258	.187275158376525
Ireland	IRL	37200055	37206589	0	.7284	.6321	1.4967	-.0585	.4728	-1.6678	.8038	1.4234
Ireland	IRL	37200055	37205959	0	1.1884	.1852	.0226	-1.3102	-.1565	-1.6678	.1648	.7435
Ireland	IRL	37200055	37202399	0	-.6513	-.0862	.0226	-.8293	-.6072	-.3946	-.4805	-.5475
Ireland	IRL	37200055	37205035	0	-.7734	-.2662	.0226	-.8941	-.2815	-.9484	-.5832	-.1563
Ireland	IRL	37200055	37200911	0	-1.2105	-.4314	-.9607	-.5526	-.7831	-.8849	.1693	-.9299
Ireland	IRL	37200055	37206425	1	-.1811	1.2995	-.5441	-.5071	-.4851	.1853	.0256	-.1563
Ireland	IRL	37200055	37200856	1	-.3559	1.7162	1.4967	1.7511	2.3385	.8881	.5755	.1216
Ireland	IRL	37200055	37202518	1	.9695	.4435	.5347	-.1066	.8632	.4384	-.2821	.5553
Ireland	IRL	37200055	37201382	1	1.1785	-.8305	-1.0611	-.005	-.9549	-.27	-.6852	-.7108
Ireland	IRL	37200055	37205459	1	.7237	.0467	1.9359	-1.6841	.2244	-.3378	.9443	1.515
Ireland	IRL	37200055	37204216	0	-.5737	-.4488	-.8627	-.0459	-.3947	.6262	.5755	-.3086
Ireland	IRL	37200055	37203943	0	-.6546	-.2662	.8116	-.4263	.0964	.236	.8038	-.2503
Ireland	IRL	37200055	37202710	0	-.4989	.468	-.227	-.4723	.3655	.3724	.3415	.1216
Ireland	IRL	37200055	37201952	0	1.0449	-.2662	-.3802	-.0506	.7453	.9351	-.3876	-.4607
Ireland	IRL	37200055	37204012	0	.8613	1.3403	.4173	.6715	.593	.8575	.8038	.8136
Ireland	IRL	37200055	37201269	0	-.2669	-.4203	.0226	.7016	.1088	.8979	-.5832	-.5251
Ireland	IRL	37200055	37201048	0	-.8375	.9484	.7328	-.6499	.926	1.5007	-.1972	.1238
Ireland	IRL	37200056	37205554	1	-.4972	-.7836	-.1627	-.38	-.52	-1.6678	-.3733	.9097
Ireland	IRL	37200056	37206689	1	-.6486	.2465	1.4187	.9576	.2666	-.0115	-.0553	.5385
Ireland	IRL	37200056	37205111	0	-1.6849	.237756848669722	.0719332871822256	-.692414061027359	-.0841392709171806	-.487119175303558	-.0689152842660393	-.0854111156285832
Ireland	IRL	37200056	37206547	0	-1.0469	1.3697	1.9359	-2.6893	-.1013	-1.6678	.1478	.9883
Ireland	IRL	37200056	37205384	0	-.492	-1.3452	-2.664	-2.6893	-3.7095	-1.6678	-2.1355	-2.5027
Ireland	IRL	37200056	37205208	0	.211	-.522	-.0413	-.1621	-1.344	1.3711	-.2008	-.343
Ireland	IRL	37200057	37200041	0	-.5218	1.3697	1.1381	-1.2166	-.4464	-1.6678	1.3444	1.1013
Ireland	IRL	37200057	37205797	0	-.5766	.5836	1.1381	.0114	.5905	-.2204	1.1171	2.0955
Ireland	IRL	37200057	37201063	0	-.7084	-.2662	.0226	-1.0549	.3571	-.531	-.6852	-.2726
Ireland	IRL	37200057	37206344	0	-.3421	.9637	.8038	-1.7857	.2869	-1.6678	.3473	.7627
Ireland	IRL	37200057	37204767	0	-.7118	1.127	-.3048	-.4239	-.0217	-1.6678	.3473	-.2503
Ireland	IRL	37200057	37205021	0	-1.2244	-.7353	-.8309	-.2778	-.5092	-.3551	-.8883	-.5251
Ireland	IRL	37200057	37200395	0	-.9321	.64	1.2899	-2.6893	.7817	-.2793	.0444	1.1232
Ireland	IRL	37200057	37205678	0	-1.3614	1.3403	.9726	-.6422	.815	-1.6678	.775	2.0955
Ireland	IRL	37200057	37201963	0	.5212	1.4003	1.9359	-.0215	1.6586	-.8849	2.4277	2.0955
Ireland	IRL	37200057	37202678	0	-1.0902	.5179	.917	-1.6821	-.1761	-1.6678	1.2568	1.3857
Ireland	IRL	37200057	37200493	0	-1.2313	.2607	.5833	-2.6893	-.0253	-1.1818	-2.1355	.1216
Ireland	IRL	37200057	37203404	0	-.156550732814014	2.6352	.586	-1.2502	-.0906	-.9292	2.4277	-.1865
Ireland	IRL	37200057	37203446	0	.0169	1.3697	1.4967	.5799	.6666	-1.6678	1.8077	1.3857
Ireland	IRL	37200057	37206217	0	-.3501	.0666	1.1381	-1.1509	.3754	-1.0529	-.4805	.1216
Ireland	IRL	37200057	37202186	0	-.6562	-1.511	-.556771785212748	-.9771	-.0872	-1.0888	-.519620839623631	-.575938570129864
Ireland	IRL	37200057	37200664	0	-.4024	-.817	-.7249	-.01	-.2585	.9263	.0154	-1.4704
Ireland	IRL	37200057	37206553	0	-.7359	.9454	-.7638	-.3332	-.4479	.2468	.3768	-.9243
Ireland	IRL	37200057	37206023	0	-.4632	.9349	.8348	-.9285	-.4911	-.8849	.3199	2.0955
Ireland	IRL	37200057	37202113	0	-.679	1.7162	1.4967	.2967	.5478	-.2089	.5755	-.5475
Ireland	IRL	37200057	37200054	0	-2.0497	-.2662	.0226	-2.6893	-.8095	-1.0529	-.1566	-.1563
Ireland	IRL	37200057	37204994	0	-1.2483	1.1352	1.4967	-2.6893	2.4518	-1.6678	1.4152	2.0955
Ireland	IRL	37200057	37201695	0	-1.0323	.9349	-1.4877	-.2304	.7072	.2601	-1.4019	-.328
Ireland	IRL	37200057	37201515	0	-.1376	1.3697	1.4967	1.1962	1.0914	.7704	.9052	2.0955
Ireland	IRL	37200057	37206562	0	-1.8815	.2032	.0226	-2.6893	.4081	-1.6678	1.2262	.1216
Ireland	IRL	37200057	37201295	0	.6015	-.59	-.3802	-1.0001	-.6808	-.8849	-.6852	-.2503
Ireland	IRL	37200057	37206035	0	-.6088	.2489	-.227	3.6039	.9134	3.6292	.5755	-.7496
Ireland	IRL	37200057	37204989	0	-1.3383	-.0862	.0226	-2.0365	-.0058	-.8768	-.5832	.1216
Ireland	IRL	37200057	37205203	0	-.2841	-.0252	-.5034	-.916	-.262	-.1651	-.7696	-1.0454
Ireland	IRL	37200057	37204814	0	-.9976	.7989	-.1587	.5414	.6747	-.4167	.0256	-.4607
Ireland	IRL	37200057	37202375	0	-.6873	.0789	.1386	-2.6893	.2337	-1.6678	.5755	.1216
Ireland	IRL	37200057	37203657	0	.2884	-.1968	.1386	-1.0549	-.4684	-.801	1.3918	.4777
Ireland	IRL	37200057	37201511	0	-1.4927	.3875	-.5034	-1.19	.0114	-.2227	.1693	-.4607
Ireland	IRL	37200057	37202070	0	-1.4594	.3952	.5833	-2.6893	.5019	-.1652	1.6922	.8136
Ireland	IRL	37200057	37206611	0	-.948	-.0994	-.3802	-1.3723	-.6844	-1.6678	-.6852	-.1563
Ireland	IRL	37200057	37200607	0	-.9708	2.6352	1.4967	-2.6893	.322	.2099	1.5243	.6559
Ireland	IRL	37200057	37206625	0	1.0711	.0527	1.0108	-2.6893	.6654	-.3317	.1648	.4994
Ireland	IRL	37200058	37203022	0	-1.879	-.9814	-.54591273218914	-1.36668422934869	-.742293014730667	-1.6678	-.602136202047873	-.673299509785078
Ireland	IRL	37200058	37200793	0	-.3512	.8655	1.1657	.1011	.4532	.9761	1.3958	2.0955
Ireland	IRL	37200058	37202255	1	-.5574	-2.9627	-2.664	-2.6893	-.834	-1.6678	-.6791	-1.1252
Ireland	IRL	37200058	37201095	1	-.2932	1.3403	-.7902	-.6474	.8387	.1358	-.6852	-.1314
Ireland	IRL	37200058	37204636	1	-.1137	.587473919650064	.469042941613673	1.7605	.7762	.705011865200608	.490594317252129	.363498768491831
Ireland	IRL	37200058	37206243	1	-.4375	.631	1.4967	.0625	.4251	-1.6678	1.0379	-.4811
Ireland	IRL	37200058	37200143	1	.2008	.2032	-.9607	.804	1.1996	.0084	.5755	-.7496
Ireland	IRL	37200058	37202296	1	-.4544	-.2842	-.8627	.0501	.524	.266	-.1972	-.3297
[truncated: 3,742 more rows]
