# Supplementary material for: Antecedents of adolescent students’ ICT self-efficacy: The ICT dataset
Source: Data Brief. 2020 Oct 22;33:106437. doi: 10.1016/j.dib.2020.106437 (PMC7644865; doi:10.1016/j.dib.2020.106437)
Supplement: Supplementary file 2 [file mmc2.zip › Israel.csv]

CNTRYID	CNT	CNTSCHID	CNTSTUID	ST004D01T	ESCS	INTICT	COMPICT	HOMESCH	ENTUSE	USESCH	SOIAICT	AUTICT
Israel	ISR	37600001	37607292	1	.4471	-.0196566179201848	.0271063509415327	.00942804562399603	-.150880264126245	-.0641655302753361	-.0603072294132067	.0401229361245335
Israel	ISR	37600001	37601649	1	-.025	-.0648673315214229	-.0503860162732807	-.0470119386334308	-.232945796249076	-.103009019085873	-.0738793954898202	-.0476096787135411
Israel	ISR	37600001	37604024	1	.5074	-.0138819811268049	.0370042322019717	.0166369654518351	-.140398265424685	-.0592041611262674	-.0585736949619892	.0513287752999961
Israel	ISR	37600001	37604288	1	-.096	-.0716666551089846	-.0620402379895522	-.0555000531902562	-.245287784769985	-.108850763855091	-.0759205388735092	-.0608039503795087
Israel	ISR	37600001	37606325	1	-.3452	-.0955313232501168	-.102944914773987	-.0852921397756211	-.288606426170132	-.129354465214095	-.0830846646652738	-.107113985578933
Israel	ISR	37600001	37605129	1	2.0364	.132542888808152	.287980359021395	.19943030569671	.125389064835447	.066599046650285	-.014617240966772	.335470203148791
Israel	ISR	37600001	37602043	1	.2739	-.0362431368689974	-.00132338428745625	-.0112781718582881	-.180987762884293	-.0784160963884158	-.0652864693294733	.00793634665206044
Israel	ISR	37600001	37603367	1	.175577053426598	-.0456590457399144	-.0174625028672243	-.0230327695213819	-.198079321728671	-.0865059211608007	-.0681131063979677	-.0103354796590364
Israel	ISR	37600001	37603382	1	1.6847	.0988622957694831	.230250925533893	.157384250913111	.0642527639508896	.0376618405188177	-.0247280878406228	.270112099699202
Israel	ISR	37600001	37606953	1	.8895	.0227098715887915	.0997236423116524	.0623173678766663	-.0739775074832876	-.0277657008964305	-.0475888937379391	.122336257040365
Israel	ISR	37600001	37601095	1	1.3027	.0622800195659818	.167547929820996	.111715803579205	-.00215061090808386	.00623160809851488	-.0357100142148366	.199123201440053
Israel	ISR	37600001	37603995	1	-.8871	-.147426442293775	-.19189453094367	-.150076777498772	-.382805349824786	-.173940965079441	-.0986634759275421	-.207817870308339
Israel	ISR	37600002	37603374	1	.8709	.5177	1.2867	.3151	-.7211	-.0716	-.1972	-.4607
Israel	ISR	37600002	37605304	1	.9407	-.3647	-.1587	-.5223	-.4683	-.3355	-.6852	-.1563
Israel	ISR	37600002	37600876	1	.2206	1.7162	.6907	.4714	-.3193	.8143	.1747	.4725
Israel	ISR	37600002	37602691	1	1.057	-.4343	-.8356	.2654	-.3714	.4272	-.8883	.3236
Israel	ISR	37600002	37603889	1	.5575	.1828	.4173	.0466	-.2487	.2628	-.5832	2.0955
Israel	ISR	37600002	37601858	1	.3058	-.6447	-1.1926	-.7473	-.7412	-1.6678	-.6852	-.9299
Israel	ISR	37600002	37603936	1	1.0515	.957	-.9084	.1489	-.661	-.5309	-.8012	-.6947
Israel	ISR	37600002	37604517	1	.9915	-.269	-.7638	.2518	-.315	.3166	-.9936	-.1563
Israel	ISR	37600002	37601222	1	.6578	-.0862	.0226	.7113	-1.226	1.5721	.158210081110491	.1216
Israel	ISR	37600002	37601025	1	1.2062	.7156	1.9359	.517	.3643	.7463	1.2568	.8567
Israel	ISR	37600002	37602342	1	-.6122	-.59	-1.0611	-.1748	-.153	-.0026	-.4948	-.4607
Israel	ISR	37600002	37602086	1	-.4467	.879	-1.4626	-.4245	-.0585	-.8849	-2.1355	-1.6557
Israel	ISR	37600002	37603931	1	.217	.957	-.8243	.0791	-.147	-.4173	-2.1355	.557
Israel	ISR	37600002	37600755	1	1.0716	.5068	1.4967	-.3993	.5596	-.4384	-.4918	2.0955
Israel	ISR	37600002	37606380	1	.2481	-.4903	.5462	-.3043	.0531	.088	-1.2695	-.1563
Israel	ISR	37600002	37604981	1	.2108	.5836	-.3048	.2876	-.3766	-.298	.5755	-.4607
Israel	ISR	37600002	37606095	1	.3234	.3961	-.7836	.0313	-.1481	.1061	-.7867	-.5558
Israel	ISR	37600002	37605311	1	.4164	1.1493	1.4967	.184	.2743	-.2541	-.7899	1.2147
Israel	ISR	37600002	37600976	1	-.493	-.8928	1.9359	.2412	.0884	.4987	-.0987	1.0383
Israel	ISR	37600002	37606034	1	.6754	.3902	-.6789	.3515	.023	.7854	-.6852	-.1563
Israel	ISR	37600002	37601678	0	.9272	.5976	.8116	.0613	.1655	-.3801	1.1417	.1216
Israel	ISR	37600002	37603112	0	.9196	-.7737	-.6843	.2318	-.6229	-.421	-.6852	-.4607
Israel	ISR	37600002	37605039	0	1.1791	.1906	1.9359	.2004	1.228	.93	2.4277	2.0955
Israel	ISR	37600002	37600908	0	.1552	-.0862	-.6446	.7004	-.3823	.6358	-.0823	.1216
Israel	ISR	37600002	37605849	0	.7511	-.7221	.4173	.1568	.1889	.1042	.5755	.1216
Israel	ISR	37600002	37600886	0	.6229	-.2662	1.9359	-.0243	.0738	-.0743	2.4277	1.2147
Israel	ISR	37600002	37605459	0	-.1674	.2607	1.4967	-.9537	-.0397	-.1678	.5755	.8375
Israel	ISR	37600002	37604030	0	.3259	.5228	.0226	1.0913	1.2841	-1.6678	1.6922	2.0955
Israel	ISR	37600002	37606140	0	1.2048	-.0862	-.227	.2361	-.1027	-.1652	-.5832	-.4607
Israel	ISR	37600002	37606869	0	.7618	-.948	.0226	.6306	.0634	.5028	-2.1355	.4385
Israel	ISR	37600002	37603058	0	.657	.5206	-.8627	.2837	-.7077	.2389	-.4771	1.2147
Israel	ISR	37600002	37600132	0	1.3243	.1221	.0226	-.5685	-.8746	-.3451	-.6451	.4504
Israel	ISR	37600002	37605774	0	.3161	.6492	1.4967	-.1471	-.2916	-.4384	-.1972	2.0955
Israel	ISR	37600002	37601747	0	.8712	.3289	.0226	.5902	.1843	.3183	.1693	.1216
Israel	ISR	37600002	37602469	0	1.1205	.2633	-.9607	-.3043	-.8372	-1.6678	-2.1355	-.3902
Israel	ISR	37600002	37600566	0	.848	-.4343	-1.0611	.3341	.1142	-.2338	.075	.1216
Israel	ISR	37600002	37606856	0	.5319	.3678	1.9359	-.1904	-.7862	-.8849	-1.0396	.7095
Israel	ISR	37600002	37603847	0	.2488	.0566	.0226	-.5278	-.9812	-.4131	-.2575	-.2503
Israel	ISR	37600002	37602742	0	.9887	-.9232	-.227	.9708	.0371	1.0062	-.4801	-.1563
Israel	ISR	37600002	37606382	0	.686	.5068	.0226	.3398	-.2213	-.0927	.0215	1.3857
Israel	ISR	37600002	37604368	0	.8567	.0666	.0226	-.0157	.2021	-.2579	.3473	.1216
Israel	ISR	37600002	37602568	0	1.0428	-.9743	-.3802	-.0879	-.9865	-.5309	-1.4214	-2.5027
Israel	ISR	37600002	37601664	1	.8267	-.4203	-.227	.1316	-.0152	.4094	-.6852	-.4607
Israel	ISR	37600003	37602007	1	-.3111	-.4203	-.227	.3021	-.1573	-1.5939	-.6852	.1216
Israel	ISR	37600003	37604531	1	.4969	.0689	-.4246	-1.607	.0815	-.6586	-.7025	.1216
Israel	ISR	37600003	37601477	1	.4667	.2695	-.8627	-.0911	1.0784	.6359	-.6852	-1.1811
Israel	ISR	37600003	37602010	0	.3419	.0467	.0633131238329405	-1.3102	-.0035	-.6351	-.28513792972392	.0248305103895209
Israel	ISR	37600003	37607255	0	-2.4943	-2.9627	-2.664	-.5817	-1.3498	-1.6678	-2.1355	-2.5027
Israel	ISR	37600003	37603637	0	.3465	-.1003	-.0674215077139529	-.2362	-.3363	-.8849	-.248999961882438	-.0748866908254225
Israel	ISR	37600003	37601762	0	-1.8717	-1.5772	-1.7538	-.8189	-2.1193	-.5309	-1.0084	-1.236
Israel	ISR	37600003	37607120	1	.4052	-.4203	-1.0611	-.2437	-.7083	-.421	.3482	-1.0788
Israel	ISR	37600003	37602811	1	.6431	.3326	.4173	-.2151	-.1534	-.421	-1.5848	-1.4399
Israel	ISR	37600003	37602508	1	.632	2.6352	1.4967	.1597	.6303	.1163	.3542	1.3857
Israel	ISR	37600003	37604089	1	.6942	-.59	-.227	-.2647	-1.4146	-1.6678	-1.0808	-.5251
Israel	ISR	37600003	37602838	1	.5971	-.0862	-.227	.6172	-.0993	.76	-.1533	-1.2688
Israel	ISR	37600003	37601127	1	.4591	.5836	-.5034	-.5279	-.4836	-.421	-.6852	-.1865
Israel	ISR	37600003	37603869	1	.351	-.2662	.6407	-.1458	-.1866	-.531	.5755	-.5251
Israel	ISR	37600003	37603533	1	.6124	.957	1.2867	.2402	-.3383	-1.6678	-2.1355	1.2147
Israel	ISR	37600003	37607165	1	-.1634	.2032	-1.0611	-.7508	.0552	-.1383	-1.2106	-.6912
Israel	ISR	37600003	37602465	1	1.1508	.2554	-.3802	.0055	-1.1882	-1.6678	-1.7719	-.8443
Israel	ISR	37600003	37603622	1	.8762	1.3889	-.2498	-.0138	-.9082	-.5309	.5755	1.2147
Israel	ISR	37600003	37607395	1	-1.7121	.1943	-.7902	.0533	-.9434	-.801	-.3206	-.3086
Israel	ISR	37600003	37607328	1	1.717	-.0862	-.691	.4183	-.1188	.1733	.5755	.1216
Israel	ISR	37600003	37605281	1	-.1484	.0634	-.6116	-1.0489	-1.1995	-.9292	-.630317397589476	-.6981
Israel	ISR	37600003	37601323	1	.0692	1.2587	.5833	-.668	-.3706	-.1007	.35546846594762	.8567
Israel	ISR	37600003	37600789	1	.6756	.7308	.8348	-.6495	-.3642	-.8849	-.5798	-.1563
Israel	ISR	37600003	37607397	1	.8571	.9454	1.4967	.4684	.5384	.9278	-.0987	1.3857
Israel	ISR	37600003	37603504	1	-.5986	-1.0303	-2.664	-.702	-1.1287	-.8849	-2.1355	-.8443
Israel	ISR	37600003	37602128	1	.2406	-.0862	.0226	.4986	.5726	.5547	.1693	.1216
Israel	ISR	37600003	37604441	0	.1934	-.8357	-.3827	-1.6841	.0324	-1.6678	-2.1355	.4777
Israel	ISR	37600003	37600912	0	-.6561	-.2479	1.9359	1.2413	1.5029	2.6944	-.8738	.7566
Israel	ISR	37600003	37600948	0	.6144	1.7671	.8038	.0977	.2151	-.1845	-.216	2.0955
Israel	ISR	37600003	37604225	0	.4997	.2032	.5021	-.1196	-.5587	-.5309	.5826	-2.5027
Israel	ISR	37600003	37606668	0	1.031	-.0862	.0226	3.6039	4.8357	1.5721	2.4277	.1216
Israel	ISR	37600003	37605022	0	1.35	.0668097097869913	.175311939499582	.117370561586781	.00607158707838065	.0101233620081492	-.0343502102423227	.207913188056958
Israel	ISR	37600003	37601489	0	-.4105	1.7671	1.9359	-2.6893	-.5981	-.7106	2.4277	1.2147
Israel	ISR	37600003	37606394	0	-.3573	2.6352	1.9359	3.6039	1.0835	3.6292	2.4277	2.0955
Israel	ISR	37600003	37603005	0	1.344	-.4343	.0226	.1053	.2225	.2393	.5755	.1216
Israel	ISR	37600003	37600341	0	.1268	2.6352	1.9359	2.2146	3.5548	3.6292	1.2691	2.0955
Israel	ISR	37600003	37605445	0	1.1223	-.2662	.0226	-1.0489	.2014	-.0144	-.8883	2.0955
Israel	ISR	37600003	37602637	0	.9267	-.2662	.0226	-.3013	-.0403	-.3261	.5755	.1216
Israel	ISR	37600003	37606785	0	1.3152	-1.1098	-.6446	-.9848	-.6299	-1.6678	-.6852	.1216
Israel	ISR	37600003	37604504	0	.3295	-.2662	.1386	.5161	.2269	.6455	-.3912	-.9299
Israel	ISR	37600003	37603020	0	-.3414	-1.034	.0226	-.6465	-1.1589	-1.6678	-.5832	-1.2711
Israel	ISR	37600003	37603070	0	-.355	-.948	-.3802	-.3633	-.899	.2176	-.3912	-.1563
Israel	ISR	37600003	37604831	0	.1151	.953988823718056	1.9359	.2373	.2597	-.226	.56577539883548	.2546
Israel	ISR	37600003	37605175	0	.7677	1.153	1.9359	-2.6893	-.2994	-1.6678	2.4277	1.515
Israel	ISR	37600004	37607009	1	-1.0331	-.8232	-.4728	.3847	.6815	-.4173	-.176	-1.0101
Israel	ISR	37600004	37604535	1	-.0403	-.8283	-1.161	.1838	-.879	.438	-1.0753	-.8198
Israel	ISR	37600004	37604134	1	-.6465	-.124385354192826	-.152401492282615	-.121312828732966	-.340981653513087	-.154144855340371	-.0917465872216891	-.163106014493807
Israel	ISR	37600004	37604986	1	-1.1526	.9454	-.5373	1.9874	-1.5516	1.7504	2.4277	.1824
Israel	ISR	37600004	37602758	1	.2064	-.0862	-.3802	.9584	.8929	.593	-.1727	.1216
Israel	ISR	37600004	37600151	1	.3957	-2.9627	-2.664	.178	-.2222	2.6944	.3379	-2.5027
Israel	ISR	37600004	37602997	1	-.6947	-.4998	-.5034	.7113	-1.8994	.2559	-.1972	-2.5027
Israel	ISR	37600004	37603796	1	-.9717	-.155528171526278	-.205781110622495	-.160190784421412	-.397511437555333	-.180901691945298	-.101095598888952	-.223539495420182
Israel	ISR	37600004	37607414	1	.4146	-1.633	-2.0371	3.6039	.7472	3.6292	-.396	2.0955
Israel	ISR	37600004	37607049	1	-.1705	-.9672	-.7014	.6566	-.7065	.896	.1374	-.7674
Israel	ISR	37600004	37602212	1	-1.2808	-.0827	1.9359	-.7819	-1.4138	-1.6678	.5755	.1216
Israel	ISR	37600004	37606782	1	-.9277	-1.0102	-.2943	.4551	-.3104	.8704	-.2437	-.8273
Israel	ISR	37600004	37601993	1	-.807	-.0862	.0226	3.6039	4.8357	3.6292	.5755	.1216
Israel	ISR	37600004	37605611	1	.5318	-.0862	.0226	.7113	.1037	-1.6678	.5755	.1216
Israel	ISR	37600004	37600822	1	-.5222	-.7221	.0226	.1921	-.7418	-.0821	-.6852	-.5251
Israel	ISR	37600004	37603272	1	.175577053426598	-.0456590457399144	-.0174625028672243	-.0230327695213819	-.198079321728671	-.0865059211608007	-.0681131063979677	-.0103354796590364
Israel	ISR	37600004	37602280	1	-1.8111	-.235913414053029	-.343563557223034	-.260541817646754	-.543425031420837	-.249965925174624	-.12522708841386	-.379529236778114
Israel	ISR	37600004	37600785	1	.0742	-.817	-.2737	.5216	-.2624	1.0196	-.5779	-.3917
Israel	ISR	37600004	37604669	1	-.748	.6321	1.9359	.7113	-.1003	.2498	.5755	.1216
Israel	ISR	37600004	37602879	1	.0319	-.0594182961392783	-.0410462245034801	-.0402094918970453	-.223054822349925	-.0983273954609637	-.0722436059330328	-.0370356778995474
Israel	ISR	37600004	37602704	1	.6024	-.00478429463640542	.0525979091462786	.0279943018306861	-.123884337122061	-.0513877420688622	-.0558425876176166	.0689830824586851
Israel	ISR	37600004	37604480	1	.3379	-.4998	.0226	.7327	-.1782	.8765	-.6852	.1907
Israel	ISR	37600004	37600159	1	.6014	1.1576	-1.1926	1.0916	-.0408	1.5476	-.6852	.1216
Israel	ISR	37600004	37605675	0	-.5927	-2.9627	-2.664	-2.6893	-2.8697	-1.6678	-2.1355	-2.5027
Israel	ISR	37600004	37601476	0	.8925	-1.3452	-.227	.1053	-1.0385	1.0216	-.1972	-.7108
Israel	ISR	37600004	37606225	0	-.2657	-.891	.0226	.3507	-.3966	1.5721	.5755	-.5093
Israel	ISR	37600004	37603390	0	-1.2405	-.5982	-.6192	.4027	-.2222	.7175	.153	-1.0111
Israel	ISR	37600004	37605727	0	.6602	-.5791	-.2737	.4885	-.0514	1.0021	-.5031	-.3917
Israel	ISR	37600004	37601367	0	-.3224	-1.7717	-1.8838	.5151	-.3898	.0104	-.7644	-.9655
Israel	ISR	37600004	37602447	0	-.8514	-.7271	.3461	-.2262	.0103	-1.0529	-.0823	-.2503
Israel	ISR	37600004	37604677	0	-1.0495	-2.9627	1.9737	-2.6893	-.3633	-1.6678	-.2102	-1.2224
Israel	ISR	37600004	37601686	0	-1.0966	.0566	.8348	-.5807	-.1872	-.5569	.9628	-.8001
Israel	ISR	37600004	37602532	0	.175577053426598	-.0456590457399144	-.0174625028672243	-.0230327695213819	-.198079321728671	-.0865059211608007	-.0681131063979677	-.0103354796590364
Israel	ISR	37600004	37600760	0	-.3459	-1.0989	-1.088	.3425	-.6422	.0402	-1.1501	-.4816
Israel	ISR	37600004	37602386	0	1.3146	2.6352	1.9359	1.8179	4.8357	.806	2.4277	2.0955
Israel	ISR	37600004	37604647	0	.5873	.1395	.1882	.8446	.3035	.3894	.5755	-.6959
Israel	ISR	37600004	37607251	0	-.3864	-1.0532	-1.0611	.853	.0799	1.0686	-.1812	-.5912
Israel	ISR	37600004	37602062	0	-.3781	-.9525	-1.682	-.2571	-.885	-.2348	-1.1501	-1.5002
Israel	ISR	37600005	37603777	1	.8068	-.089	1.9359	.0367	-.4463	-.5309	-1.2871	.9339
Israel	ISR	37600005	37603039	0	.992	-1.034	-.6116	-.2792	-.7087	-1.6678	-.4948	-.1563
Israel	ISR	37600005	37604857	0	.7894	-1.9179	-1.1991	.2569	-1.0084	-.7106	-1.266	-.1563
Israel	ISR	37600005	37606678	0	-.8557	-.2662	.0226	-.6653	-.6863	-.8768	.5755	-1.3017
Israel	ISR	37600005	37602370	1	.7529	-.0862	.5347	1.7511	.3917	-1.6678	-.454	-.1314
Israel	ISR	37600005	37604556	1	.6015	-.7114	.0226	.2379	-.4579	-.5569	-1.5588	-.6353
Israel	ISR	37600005	37602635	1	1.0182	.035034842655259	.120848970971992	.077703569897278	-.0516054804038377	-.01717651002603	-.0438889619987734	.146253197370084
Israel	ISR	37600005	37604389	1	.5884	-.4203	-.3802	-1.7857	-.8408	-.8849	-.7867	-.4607
Israel	ISR	37600005	37606268	1	.0423	-1.2357	.1648	.5658	-3.7095	.7733	-1.5588	-1.4344
Israel	ISR	37600005	37603957	1	.8785	-.1106	-.9285	-.2958	-.1142	-.0499	-.4771	.1238
Israel	ISR	37600005	37600112	1	1.2569	-.4203	-.8627	1.2836	.2979	1.3149	-.1972	.1216
Israel	ISR	37600005	37603724	1	.1145	-.089	.0226	.3904	-.369	-.8849	-.6852	.1216
Israel	ISR	37600005	37606840	1	.5779	-.4203	-.227	.3144	1.0001	-.1845	.5755	-.1563
Israel	ISR	37600005	37606123	1	.7668	-.089	-.227	.3036	-.3367	.1472	-.6852	-.4607
Israel	ISR	37600005	37600667	1	.6638	.5091	-.5907	.0764	.3037	.2848	-1.0602	-.6774
Israel	ISR	37600005	37602700	1	.5334	.2695	.8116	.0615	-.6353	.4411	.0447	1.515
Israel	ISR	37600005	37605867	1	.975	2.6352	1.4967	.6189	1.4752	.4446	1.5037	2.0955
Israel	ISR	37600005	37607233	1	1.4544	-.0278	-.227	-.3929	.1397	-.2942	-.8483	.4504
Israel	ISR	37600005	37604464	1	-.0852	-.5872	-.3827	-.1316	.711	-.8849	-.454	-.3856
Israel	ISR	37600005	37605088	1	-.1656	.0502	-.5907	-.2506	.2971	-.1787	-.414	-.2503
Israel	ISR	37600005	37604287	1	1.3502	.1155	-.5034	.0266	-.1035	.4092	.3415	.346
Israel	ISR	37600005	37602511	1	-.6757	-.127181695724612	-.157194496143391	-.124803715283097	-.346057513580841	-.156547375724331	-.0925860433738541	-.168532391009951
Israel	ISR	37600005	37604040	1	-.2656	2.6352	1.4967	.2691	.7213	-1.6678	.5755	-1.453
Israel	ISR	37600005	37606207	1	.8485	.7789	.1386	.1811	.1553	.1877	-.5178	.1216
Israel	ISR	37600005	37600494	1	.4494	-1.323	-1.3005	.0071	-.1886	-.4384	-1.0722	-.8443
Israel	ISR	37600005	37603668	1	.7755	-1.0633	.0226	-.5015	-.5965	-.421	-1.266	-.2503
Israel	ISR	37600005	37604668	1	1.4688	-.2662	-.227	-.7943	.0489	.1945	-.567820408307938	-.8443
Israel	ISR	37600005	37603271	0	1.5019	-.7915	.6496	-.5869	.3504	-.5569	.3473	.1216
Israel	ISR	37600005	37601345	0	.9935	-1.8182	-1.0785	.1646	.2155	-.8849	-.3763	-.1563
Israel	ISR	37600005	37603610	0	1.0319	.0566	1.1381	.221	.1036	-1.6678	.5755	.1216
Israel	ISR	37600005	37600435	0	1.3442	-.0862	.0226	.6511	1.6077	.4394	.5755	-.1563
Israel	ISR	37600005	37600598	0	1.072	2.6352	1.9359	.3546	.9779	-.0361	2.4277	2.0955
Israel	ISR	37600005	37605221	0	1.0002	.3266	1.4967	-.1885	-.2209	-.7106	.0444	.6559
Israel	ISR	37600005	37605736	0	.4094	.9275	.8348	-.2627	-.5524	-.5058	1.1213	.7627
Israel	ISR	37600005	37600004	0	1.3597	2.6352	1.9359	-2.6893	.416	-1.6678	2.4277	2.0955
Israel	ISR	37600005	37604043	0	.6001	2.6352	1.9359	1.101	1.6868	.6176	1.2302	1.1232
Israel	ISR	37600005	37606275	0	.0956	1.127	.1386	-.5969	-.2793	-1.6678	-.0992	-1.0788
Israel	ISR	37600005	37602026	0	.5714	-.1106	.0226	-.0182065141048153	-.232833689737878	-.0799707488070684	-.0553	-.3902
Israel	ISR	37600005	37607242	0	1.6183	-.0862	-.227	1.1935	.2216	-1.5744	-.5001	.1216
Israel	ISR	37600005	37602040	0	.0236	-.0905	-1.4747	.8685	-.2873	-1.6678	-.6852	-1.9616
Israel	ISR	37600005	37602611	0	.5825	.6492	.0226	-.172	-.6376	-.0413	-.8657	.1216
Israel	ISR	37600005	37603075	0	1.6035	.64	1.2867	.7929	1.4182	.2121	1.3656	.0122
Israel	ISR	37600006	37602361	1	.3302	-1.4775	-1.5438	.799	-.5357	.4551	.5755	-.8936
Israel	ISR	37600006	37604187	1	.6123	.2746	.0226	.7521	-3.7095	-.5979	.5755	-.2503
Israel	ISR	37600006	37606648	1	.3574	2.6352	1.9359	1.2836	-1.7514	-1.6678	2.4277	2.0955
Israel	ISR	37600006	37600008	1	-.733	-.4203	.0226	.4665	-3.7095	.373	.5755	.1216
Israel	ISR	37600006	37600226	1	-.94	-.4203	-1.0611	.1053	-.8061	-1.6678	-.1972	-.806
Israel	ISR	37600006	37603067	1	-.9195	-.2479	.0226	.3439	-.2905	.6543	.1922	.1216
Israel	ISR	37600006	37601754	1	.3061	-.0862	-.4659	1.2836	.8779	.8496	-.6852	.1216
Israel	ISR	37600006	37603595	1	-.9533	-.153766093300769	-.202760861614334	-.157991047691192	-.394312950389351	-.179387774991022	-.100566626519094	-.220120134875762
Israel	ISR	37600006	37601347	1	-.7256	.8762	-.5544	-.107	-.3223	-.2886	-.3876	.388
Israel	ISR	37600006	37604058	1	.4955	.6763	.0226	1.5581	1.0159	.9171	.8107	.1216
Israel	ISR	37600006	37603229	1	-1.907	-.245097289152285	-.359304963738392	-.272006749843931	-.560095407465275	-.257856394517836	-.127984069406759	-.39735079526778
Israel	ISR	37600006	37603175	1	.8277	-.4998	-.6173	.4935	-1.1832	1.2802	.5755	-.2503
Israel	ISR	37600006	37601357	1	-.0619	-.7815	-.5011	.1053	-.4395	1.5185	.5755	-.5265
Israel	ISR	37600006	37606155	1	-.1336	-.0862	-.3827	.7905	-.226273433891644	-1.6291	-.414	-1.1528
Israel	ISR	37600006	37601233	1	1.0141	-2.9627	.0226	-2.6893	-1.3075	-1.6291	.5755	.1216
Israel	ISR	37600006	37601285	1	1.0053	-.3371	.8877	.7812	-.9055	.5781	1.0854	-.6959
Israel	ISR	37600006	37603953	1	.4981	-.0862	.0226	.538	.533	1.0224	.5755	.1216
Israel	ISR	37600006	37600296	1	-1.3745	.2086	.6407	-.0745	-.1026	-.323	.1701	-.1563
Israel	ISR	37600006	37607105	1	.3405	-.0862	.0226	1.2836	.0032	1.5721	.5755	.1216
Israel	ISR	37600006	37607110	1	-.9087	1.2587	1.9359	-.2074	-.026	-.7847	1.2107	.1216
Israel	ISR	37600006	37602870	1	-.3216	-.0932712663956597	-.0990711171330852	-.082470738317296	-.284504018718112	-.127412702164045	-.082406200103935	-.10272828401109
Israel	ISR	37600006	37601731	1	1.043	-.0862	.0226	.7113	-.0767	-1.6678	.5755	.1216
Israel	ISR	37600006	37604689	1	-1.2098	-1.5137	-.2737	-2.6893	-1.7012	1.9357	-.7838	-1.113
Israel	ISR	37600006	37605753	1	.1806	-1.6851	-.6116	-2.6893	-.5615	.6729	-1.1693	-1.1252
Israel	ISR	37600006	37602542	1	-.4689	1.3889	1.2899	.2569	.103	-.4753	1.5037	-.5844
Israel	ISR	37600006	37600288	1	.3461	1.1493	1.2867	.8537	.252	.0561	.5755	.1216
Israel	ISR	37600006	37600894	0	1.8635	.2718	1.9359	1.14159478364592	.6416	1.3355	2.4277	.4504
Israel	ISR	37600006	37604028	0	1.0506	-1.9113	-1.1926	1.2836	-.9291	.583	-.7025	-.2503
Israel	ISR	37600006	37603934	0	-.6738	-2.9627	-1.1926	.5821	-.9345	.914	1.5037	-1.1252
Israel	ISR	37600006	37603815	0	1.033	.468	1.4967	.2111	.3739	-.0346	.5684	2.0955
Israel	ISR	37600006	37600844	0	-1.2004	-.7258	-1.2828	.4326	-.3104	.8603	-.9794	-.7317
Israel	ISR	37600006	37602417	0	-.5222	.468	-.3802	.5902	.6047	-1.6678	.075	.1216
Israel	ISR	37600006	37606513	0	1.5892	-.817	-.2737	1.1843	1.8049	1.0196	1.1129	-1.3027
Israel	ISR	37600006	37601668	0	.4855	-.59	.0226	.7744	-.3618	.4728	.5755	.5553
Israel	ISR	37600006	37603343	0	-.3296	.4718	.894	.5297	.1097	-.8849	.8038	.9444
Israel	ISR	37600006	37600030	0	-1.1172	-.169461996624732	-.229664057942459	-.177585441717442	-.422803822481984	-.192873154817429	-.105278505400596	-.250578460594806
Israel	ISR	37600006	37604850	0	.3768	.2063	.0226	.7795	-.3735	-1.6678	1.536	2.0955
Israel	ISR	37600006	37601821	0	.255	.879	-.8165	1.4852	1.5597	1.7773	.3379	-.0358
Israel	ISR	37600006	37600769	0	.6943	-1.6431	.0226	.3688	-1.2395	.5709	1.1375	-.222
Israel	ISR	37600006	37603408	0	-.8962	-.7114	.8348	.6384	-.0054	1.0643	.9636	1.0448
Israel	ISR	37600006	37604096	0	-.8253	-.0629	1.9359	.1948	.7134	2.3558	2.4277	2.0955
Israel	ISR	37600006	37604625	0	-.033	-.2662	.0226	.5703	-.3556	.9285	.5755	.4994
Israel	ISR	37600006	37602887	0	.8719	-.0739	.8348	-.0187	-.245	.2595	.5755	.4994
Israel	ISR	37600006	37604278	0	1.2796	.1261	-.7183	.00137461776309501	-.467	.0074	-.2821	-.4607
Israel	ISR	37600006	37605692	0	-.4303	-.0192	.8477	1.9497	1.4652	2.4321	.5803	-1.1457
Israel	ISR	37600007	37604727	1	.3292	-.6723	-.2943	-.2541	-1.0595	.0409	-2.1355	-1.3017
Israel	ISR	37600007	37604860	1	.6882	-.438	-.227	.1892	-.1197	.0638	-.8883	-.2503
Israel	ISR	37600007	37604506	0	.9665	-.9506	1.9359	-.2335	-.0084	.0629	-.5802	1.1508
Israel	ISR	37600007	37603529	0	.8743	-.1874	.0226	-1.522	.016	-.0086	1.2027	2.0955
Israel	ISR	37600007	37600430	0	.5805	-.8928	-.3802	-.4685	-.7386	-.8849	-.7867	-.2503
Israel	ISR	37600007	37606410	0	.6538	-.8489	-1.2044	-.4241	-.2252	.1883	-.2826	-.9288
Israel	ISR	37600007	37606256	0	1.1054	.2465	1.2899	.0051	-.8519	.3104	.5409	.9097
Israel	ISR	37600007	37604172	1	.7143	-.2509	-1.6145	-.3945	-.8003	-.1973	-.8627	-.0274
Israel	ISR	37600007	37607465	1	.775	-.7221	-1.1926	.1048	-.3466	-.1285	-.6852	-.6353
Israel	ISR	37600007	37602591	1	.5971	-1.4174	-1.3753	-.4034	-1.1514	-.568	-2.1355	-.2895
Israel	ISR	37600007	37604127	1	1.0641	-.9399	-.6116	.1884	-.4898	.3946	-1.2871	.2546
Israel	ISR	37600007	37606353	1	.6063	-1.0153	-1.2133	-.0107	-.9761	-.2781	-.6852	-.4607
Israel	ISR	37600007	37605890	1	.5524	-.5286	-1.7997	-.0979	-1.0667	.1221	-2.1355	-.3902
Israel	ISR	37600007	37604771	1	.7691	-.3355	1.9359	-.0649	-.4757	.0683	-.7838	1.515
Israel	ISR	37600007	37603287	1	1.1643	.2607	.7162	-.8757	.7434	-1.6678	-.8627	.1216
Israel	ISR	37600007	37605512	1	.2203	-.847	-.691	-.5604	-1.1022	-.0223	-1.1416	.2546
Israel	ISR	37600007	37607080	1	.0196	-.7221	-.9607	.117	-.7295	-.2054	-2.1355	-1.0788
Israel	ISR	37600007	37604209	1	.7603	-.8438	.2092	-.5658	-1.1302	-.1651	-1.2624	-.0358
Israel	ISR	37600007	37602576	1	.6488	-1.1085	-1.0611	-.5724	-.9634	-.801	-1.5848	-1.3017
Israel	ISR	37600007	37606717	1	.3957	.6492	.4173	.0157	-.0983	-.2858	-.3727	1.2147
Israel	ISR	37600007	37606343	1	-.0358	-.5925	-1.5883	-.3571	-.1409	-.0341	-2.1355	-.7484
Israel	ISR	37600007	37602680	1	1.0094	.5068	.8038	-.9969	-.1364	-.9484	.0256	1.1232
Israel	ISR	37600007	37602751	1	1.1197	-1.034	.3461	.2752	-.2716	-.3516	-2.1355	-.6353
Israel	ISR	37600007	37602525	1	1.0573	-.7221	.0226	-.3121	-.5939	-.0779	-.216	-.4607
Israel	ISR	37600007	37603864	1	.1616	1.3889	.4173	.3069	-.2911	.9456	-.1972	-.2503
Israel	ISR	37600007	37606457	1	.7279	-.983	.1386	.5358	-.4041	.8019	-.0987	.5759
Israel	ISR	37600007	37603958	1	1.0206	.5068	.1453	-.0452	-.1939	.2891	-.7838	.388
Israel	ISR	37600007	37607056	1	.9707	-1.1327	.5462	-.1524	-.1581	.2891	-.414	.6314
Israel	ISR	37600007	37602975	0	.6471	-.5034	.5833	.1618	-.1401	-.1896	-.8512	2.0955
Israel	ISR	37600007	37601768	0	.9285	.0264447113059028	.10612525705721	.0669798533374577	-.0671981053379998	-.0245568551781273	-.0464677023018283	.129583814716038
Israel	ISR	37600007	37606880	0	.6484	.64	1.9359	-.7531	.2034	-.7106	1.4995	1.2147
Israel	ISR	37600007	37602313	0	.7915	-.4314	-.1882	-.64	-.6703	-1.6678	.0221	.1216
Israel	ISR	37600007	37606321	0	.175577053426598	-.0456590457399144	-.0174625028672243	-.0230327695213819	-.198079321728671	-.0865059211608007	-.0681131063979677	-.0103354796590364
Israel	ISR	37600007	37602273	0	.7291	-1.2563	-.7638	-1.2044	-1.6068	-.8849	-1.5848	-.9101
Israel	ISR	37600007	37604452	0	.5609	-1.3174	-.2827	-.5604	-1.1989	-.052	.5755	1.1508
Israel	ISR	37600007	37601257	0	1.3223	.9166	1.9359	.5689	.6716	.5792	2.4277	2.0955
Israel	ISR	37600007	37605375	0	.9575	-.0862	.0226	-1.7857	1.0361	.2452	-.1026	.1216
Israel	ISR	37600007	37604175	0	.7792	-1.3452	-1.1926	.1053	-.1817	.4394	-.6852	-1.1252
Israel	ISR	37600007	37606169	0	.1381	-.4343	-1.2374	-.1702	-.1791	-.0816	-.2852	-.1563
Israel	ISR	37600007	37607130	0	.7756	.64	.8348	.0391	.2032	-.2408	-.5832	.2546
Israel	ISR	37600007	37603141	0	.7737	.8828	1.9359	-2.6893	-.1969	-.9484	.7578	2.0955
Israel	ISR	37600007	37602056	0	.175577053426598	-.0456590457399144	-.0174625028672243	-.0230327695213819	-.198079321728671	-.0865059211608007	-.0681131063979677	-.0103354796590364
Israel	ISR	37600007	37607199	1	1.0058	-.4343	-.3802	-.6869	-.6528	.1823	-2.1355	-.6353
Israel	ISR	37600008	37603870	1	-.6102	-.0862	-1.1412	.2298	-.1929	-.218	-.6852	-1.7277
Israel	ISR	37600008	37604534	1	-1.39	-.5743	-.6116	1.2394	-.1171	1.6086	.1567	-.5475
Israel	ISR	37600008	37602322	1	-.2302	-.0862	.0226	.1053	-.9291	.4394	.582	.1216
Israel	ISR	37600008	37605280	0	-.4434	-.4285	-.5413	.2854	-.3342	.9339	-.5031	-.8198
Israel	ISR	37600008	37600978	0	1.2946	-1.7612	-.5343	.5757	-.3333	.5121	-.2004	-.0358
Israel	ISR	37600008	37601458	1	.8776	-2.9627	-2.664	.7655	-.5387	.8682	1.802	-.5093
Israel	ISR	37600008	37606971	1	1.7332	.2086	-.5034	.188	-.2975	-1.6678	-.1026	.1216
Israel	ISR	37600008	37600500	1	.7452	-.0862	-1.1926	1.1337	-.9291	1.597	1.0136	-.943
Israel	ISR	37600008	37606079	1	.2827	-.0862	.5833	.4898	-.384	.1759	.3482	-.5251
Israel	ISR	37600008	37606929	1	-.7367	-.59	-1.6145	.4926	.1819	-1.6678	-1.2624	-.8443
Israel	ISR	37600008	37602225	1	-1.0923	-.4093	-2.5849	-2.6893	-1.866	-1.6678	-.6852	-2.5027
Israel	ISR	37600008	37607382	1	-.4057	2.6352	1.2899	1.1013	.1711	.0409	.2163	1.4234
Israel	ISR	37600008	37606157	1	-1.2584	2.6352	-.227	.1053	.1974	-.3804	.395699152563385	.0966173949876592
Israel	ISR	37600008	37602121	1	-.6002	1.2587	1.1752	.9589	.0011	1.3096	2.4277	1.0641
Israel	ISR	37600008	37605961	1	-1.4496	-.201751531032642	-.286719092582176	.1053	-.6013	.4394	.00285808832071334	-.298638156637858
Israel	ISR	37600008	37601018	1	-1.1211	.2746	-.5034	-.422	-.3665	-.1778	.5755	.1216
Israel	ISR	37600008	37602184	1	-.3143	2.6352	.0226	.9493	.2441	2.133	.9628	-1.1252
Israel	ISR	37600008	37603226	1	.062	-1.135	-1.231	-.1587	-1.5213	.6455	.1922	-.9943
Israel	ISR	37600008	37604962	1	-.1345	-2.9627	-.7049	.8312	-.2161	1.458	-.393	-.3917
Israel	ISR	37600008	37601523	1	-.1286	1.2587	-.6315	-.4512	-.19	-.7368	2.4277	1.515
Israel	ISR	37600008	37604724	1	-1.0709	-.0862	-1.2891	-2.6893	-.8377	-1.6678	.5755	-2.5027
Israel	ISR	37600008	37605497	1	-.8761	2.6352	.1386	1.0662	.7541	3.6292	.5755	.1216
Israel	ISR	37600008	37607097	1	-1.0381	1.1576	1.1355	.7549	.2119	-.7946	1.1375	-1.2412
Israel	ISR	37600008	37600663	1	-.7843	-2.9627	-1.0935	.2911	-.7274	.7056	-1.0808	-.6774
Israel	ISR	37600008	37606992	1	-.5451	-.7027	.0226	.4714	-.1882	.4394	.5755	-.2503
Israel	ISR	37600008	37607036	1	-.9838	-.156686929489792	-.207767252633296	-.16163735042335	-.399614790528615	-.181897256898926	-.10144345571913	-.225788096647762
Israel	ISR	37600008	37600723	0	-.7428	-.59	1.9359	.9893	.5383	.3463	.5755	.1216
Israel	ISR	37600008	37602772	0	-1.1538	-.0862	-1.1926	.5024	-.343	.434	.3482	.1216
Israel	ISR	37600008	37605713	0	.175577053426598	-.0456590457399144	-.0174625028672243	-.0230327695213819	-.198079321728671	-.0865059211608007	-.0681131063979677	-.0103354796590364
Israel	ISR	37600008	37606070	0	-1.3868	-1.0989	-.5836	.511	.0657	1.0196	.0154	-.3917
Israel	ISR	37600008	37602535	0	-.6326	-.0862	.0226	.961	.3825	1.0062	.5755	.1216
Israel	ISR	37600008	37605514	0	-.7781	.9484	.4445	1.2749	.1474	1.2335	1.5037	1.0177
Israel	ISR	37600008	37605408	0	-.7874	-1.2879	-1.6896	.2005	-.6535	.1273	-2.1355	-.7289
Israel	ISR	37600008	37602412	0	.8958	-2.9627	-2.664	.6413	-.3742	-1.6678	-2.1355	-.0998
Israel	ISR	37600008	37605298	0	-.8921	1.1576	-2.664	.0111	.6173	-1.6678	-.8012	-1.775
Israel	ISR	37600008	37604886	0	-.8273	-.141699688060871	-.182078721667148	-.142927633125559	-.372410266535344	-.169020734978043	-.0969443157255055	-.196704948538975
Israel	ISR	37600008	37607254	0	-1.2694	.524	.0226	-.0766	-.4925	.1957	.5755	-2.5027
Israel	ISR	37600008	37606250	0	-.7206	-1.3389	.8348	.4857	-.3285	.8637	1.2568	.887
Israel	ISR	37600009	37602224	1	-1.0518	1.3889	.4173	-.2138	-.2709	.2904	-.3206	.9097
Israel	ISR	37600009	37600339	1	-1.4056	2.6352	1.9359	1.7511	-1.9456	3.6292	2.4277	2.0955
Israel	ISR	37600009	37602213	0	.3463	2.6352	1.4967	.8753	1.509	.236	2.4277	2.0955
Israel	ISR	37600009	37600315	0	.6605	-.5049	1.9359	-1.3001	.5037	.8844	.5755	.9097
Israel	ISR	37600009	37601606	0	-.5963	-.3375	1.9359	1.2836	.8779	.3272	.5755	-1.1252
Israel	ISR	37600009	37603922	0	-.4268	.2127	1.9359	-.5545	.0593	-1.6678	2.4277	2.0955
Israel	ISR	37600009	37605686	0	-.6878	.2032	-.4806	.3539	.0514	.1963	.5755	.1216
Israel	ISR	37600009	37607154	1	.2192	-.6616	.0226	.2609	.0661	.1559	-.1972	-.2503
Israel	ISR	37600009	37602924	1	-1.4507	.3128	.4173	-.051	-.6071	.3976	-.4771	.1216
Israel	ISR	37600009	37605836	1	-.3415	-.0862	.0226	.1053	-.9291	.4394	.5755	.1216
Israel	ISR	37600009	37607061	1	-1.3285	.96	.4173	-.3937	-.4319	-.1452	-1.2624	.4994
Israel	ISR	37600009	37600950	1	-.2571	1.127	.0226	-.299538783786359	-.8632	-.343509106501628	-.362795372447997	-1.3768
Israel	ISR	37600009	37605228	1	.323	1.7671	1.9359	-2.6893	-1.2982	-1.6678	.5755	-2.5027
Israel	ISR	37600009	37604207	1	-.0798	.2112	-.8627	-1.2044	-.49	-.8849	-.4771	.2546
Israel	ISR	37600009	37604846	1	.4747	.4012	-.7638	-1.5123	-1.3555	-1.6678	-.2128	-.6912
Israel	ISR	37600009	37601902	1	.0386	-.0862	.0226	-.2509	.4584	.1567	-.6852	.6559
Israel	ISR	37600009	37602267	1	-.9768	.1892	1.1381	.3903	-.7995	.8509	.5755	1.1232
Israel	ISR	37600009	37606309	1	-1.2863	-.9734	-.8099	.7113	-1.0945	-1.6678	-.6852	.1216
Israel	ISR	37600009	37600186	1	-.4971	-.0862	-.3802	.7113	-.0408	.7891	.5755	-.2503
Israel	ISR	37600009	37602133	1	.0991	-.4111	-.0549174328879767	.5562	.0797	-.2155	.00988785290261569	.1216
Israel	ISR	37600009	37600160	1	-.1461	.5266	-.7249	.2578	.4746	.7191	.3482	-.3297
Israel	ISR	37600009	37607087	1	.3298	1.7162	1.9359	-2.6893	-.0534	-.8849	.1693	.9097
Israel	ISR	37600009	37601771	1	-.6833	-.8872	1.4967	.284	.2837	-.0879	-.6852	1.0448
Israel	ISR	37600009	37603140	1	-.45	-.5197	.0226	-.8021	-.7353	-.4384	-2.1355	-.6912
Israel	ISR	37600009	37604456	1	-.2933	.957	1.9359	-.6678	-.2867	-.2532	-.4948	1.1232
Israel	ISR	37600009	37603745	1	.8387	-.7221	.0226	.7113	-.2222	.9267	-.9358	-.7108
Israel	ISR	37600009	37602775	0	.4488	2.6352	1.2867	-2.6893	.4776	-1.6678	1.6922	2.0955
Israel	ISR	37600009	37603227	0	.0238	-.0862	.312071683306359	.0507	2.5447	-1.6678	.103987025747809	.388817514859705
Israel	ISR	37600009	37605193	0	-.616	-1.5472	-1.6877	-1.3001	-2.4399	-1.6678	-2.1355	-1.6872
Israel	ISR	37600009	37606844	0	-.6436	-.1904	.7162	-.8341	-.482	.0266	.9246	-.6959
Israel	ISR	37600009	37606592	0	-1.1948	-1.0138	-2.664	.0507	-3.7095	-1.6678	-.571	-1.1252
Israel	ISR	37600009	37603739	0	-.9773	-1.3452	-.6843	.5885	.9424	.9622	-.3733	-1.4007
Israel	ISR	37600009	37603074	0	.3041	-.5874	.4247	.7113	.8779	.839	.1922	-.0129
Israel	ISR	37600009	37603639	0	-.5762	-.7221	.0226	-.6032	.268	.5022	-.5832	-.7496
Israel	ISR	37600009	37604671	0	.0985	1.3889	1.2867	-.5638	.8957	-.3355	.5268	1.515
Israel	ISR	37600009	37605026	0	-.496	.6608	-.0607	.5441	-1.138	.0611	-.1882	-1.1733
Israel	ISR	37600009	37600606	0	.0968	-1.4464	-2.664	.5427	-.1456	-1.6678	-.674	-.3911
Israel	ISR	37600009	37605095	0	.3504	-.4314	.8571	.7554	-.0339	.5046	.9911	.1216
Israel	ISR	37600009	37602723	0	1.3208	-1.5019	-.9288	-.3327	-.9291	.7883	-.5974	-1.1405
Israel	ISR	37600009	37602521	0	-.3087	-.0862	.0226	-1.0091	-2.1496	-.3039	.1693	.4504
Israel	ISR	37600009	37605201	0	.1796	.3464	.4173	-.1423	.2485	.3921	.5755	.388
Israel	ISR	37600010	37600638	1	-1.9972	-1.1098	-.9211	-.36106067240177	-.841373980273546	-.269428583151743	.0221	-.806
Israel	ISR	37600010	37604827	1	-.7891	-2.9627	-2.664	-2.6893	-3.7095	-1.6678	-2.1355	-2.5027
Israel	ISR	37600010	37604769	1	.9761	-2.9627	-2.664	-2.6893	-3.7095	-1.6678	-2.1355	-2.5027
Israel	ISR	37600010	37604499	1	-.8386	-.0862	-.0154	3.6039	-3.7095	1.0245	.5755	.1216
Israel	ISR	37600010	37605403	1	-.1961	-.7221	-.4246	.7113	-.0408	1.0062	-.1026	-.6073
Israel	ISR	37600010	37604173	0	-1.5804	2.6352	1.9359	-2.6893	1.1953	-1.6678	-.1566	2.0955
Israel	ISR	37600010	37604311	0	-.7458	-.0862	.0226	1.9422	1.1728	1.5721	.5755	.1907
Israel	ISR	37600010	37601395	0	-.6129	-2.9627	-2.664	-.6533	.1364	-1.6678	.5755	-1.775
Israel	ISR	37600010	37601286	0	-.5301	-.2366	-1.1592	.6222	.9535	.2393	-.7899	-.3902
Israel	ISR	37600010	37605971	0	-2.4649	-.298524650131168	-.450880883393432	-.338704202115099	-.657075624307739	-.303759343908639	-.144022856642816	-.501028036992334
Israel	ISR	37600010	37601313	0	.0347	2.6352	1.1381	-2.6893	1.5254	-1.6291	-.6852	1.3857
Israel	ISR	37600010	37600338	0	-.4775	.227211088776727	.169431510258986	.925865439080448	.361406334559008	1.5641	.484288604053396	.206733178327187
Israel	ISR	37600010	37602346	0	-1.3213	-.189007657810948	-.263165841777544	-.201985782295584	-.458282693708991	-.209666114076549	-.111146073916243	-.288507345764157
Israel	ISR	37600010	37601487	1	.6282	2.6352	.0226	-.4707	.0174	-.1091	.3482	2.0955
Israel	ISR	37600010	37604298	1	-1.1249	-.170199388056059	-.230927966494787	-.178505983718675	-.424142319828618	-.193506696151556	-.105499868837982	-.25200938864872
Israel	ISR	37600010	37602206	1	.2713	-.0862	-1.1412	-1.3723	-.927	-1.6678	-.8686	-.6353
Israel	ISR	37600010	37602919	1	-.9696	-.2479	-.4806	-.3211	-.8851	.0685	.075	.1216
Israel	ISR	37600010	37606841	1	-.5681	.9349	.8571	.6517	.6543	.7054	-.1021	2.0955
Israel	ISR	37600010	37602763	1	.038	-.0862	.5347	.0347	.0168	.3215	.1701	-.222
Israel	ISR	37600010	37600444	1	.1816	-.0862	-.227	.6906	1.2732	.9433	.5755	.1216
Israel	ISR	37600010	37605827	1	-3.0451	-.5238	-.6928	-.1195	-.8257	-.1122	-.2821	-.7496
Israel	ISR	37600010	37600546	1	-1.813	1.153	1.9359	.8827	-.4654	3.6292	2.4277	.1216
Israel	ISR	37600010	37605261	1	.8967	1.7671	1.9359	1.8047	.0622	2.1953	2.4277	2.0955
Israel	ISR	37600010	37604174	1	1.2744	.3898	.7162	.3203	1.1457	.1094	.5755	.1959
Israel	ISR	37600010	37602652	0	-2.3241	.1997	.894	-1.0489	.341	-.4694	.1693	-.1563
Israel	ISR	37600010	37601936	0	.2517	2.6352	1.9359	3.6039	4.8357	3.6292	2.4277	-2.5027
Israel	ISR	37600010	37602628	0	-.5992	-.4314	.0226	.4094	.4119	.3573	.5755	-.5305
Israel	ISR	37600010	37602578	0	.9103	-.0862	.0226	.1364	.8404	-1.6678	-.6852	-1.1252
Israel	ISR	37600010	37602489	0	.4469	-1.0212	.416297685926951	.3932	.5513	.267993875904829	.5755	1.2841
Israel	ISR	37600010	37604548	0	.4959	-.636329767410326	-.751245966776872	-.31867800391375	-.677062525711613	-.305940365740677	-.722392664974017	-1.1252
Israel	ISR	37600010	37603552	0	.5927	-2.9627	1.9359	-2.6893	-1.79391849324661	-1.6678	2.4277	-2.5027
Israel	ISR	37600010	37600655	0	.175577053426598	-.0456590457399144	-.0174625028672243	-.0230327695213819	-.198079321728671	-.0865059211608007	-.0681131063979677	-.0103354796590364
Israel	ISR	37600010	37604720	0	-.9315	-.59	.0226	.5579	.3188	.7259	-.4948	.1216
Israel	ISR	37600010	37604170	0	-1.2029	-.1827	-1.3384	-2.6893	-.1765	.225	-1.4019	2.0955
Israel	ISR	37600010	37603905	0	.6921	2.6352	1.9359	3.6039	4.8357	3.6292	2.4277	2.0955
Israel	ISR	37600010	37600042	0	.2179	.7763	1.9359	-.3043	.5533	-1.6678	1.2393	2.0955
Israel	ISR	37600010	37601931	0	.9374	.7821	1.9359	.403784437124167	.8045	.195986951977247	.3482	2.0955
Israel	ISR	37600010	37605118	0	-1.1134	-.169098089165116	-.229040310864687	-.177131148262288	-.422143265349879	-.192560498055133	-.105169261106821	-.249872288308458
Israel	ISR	37600010	37606174	0	.1175	-.0512208017858236	-.0269955008568204	-.0299759340651543	-.20817490379514	-.0912843904997649	-.0697827344732614	-.0211282179755076
Israel	ISR	37600010	37606141	0	.6033	-.00469810602754901	.05274563871733	.0281018976490121	-.123727889380246	-.0513136917830552	-.0558167139690909	.0691503337896621
Israel	ISR	37600010	37606213	0	1.4708	-.7861	1.9359	.7113	.2848	1.0062	.5755	2.0955
Israel	ISR	37600010	37604306	0	.5824	-.0862	.0226	.1053	-1.4368	.4394	.5755	.1216
Israel	ISR	37600011	37603919	1	.5458	-1.3452	1.9359	3.6039	-.3023	2.1198	1.4834	.1216
Israel	ISR	37600011	37605477	1	.6746	-.4203	-.8627	.6425	-.2074	-1.6678	-.2821	-.7496
Israel	ISR	37600011	37605192	0	-1.4132	-1.0102	-1.2954	.7271	.203	.5555	-.1512	-.8646
Israel	ISR	37600011	37601170	0	-1.7361	-.6447	-1.1926	1.2286	-.7316	1.5907	-.1972	-.5093
Israel	ISR	37600011	37605267	0	.6207	2.6352	1.9359	3.6039	4.8357	3.6292	2.4277	2.067
Israel	ISR	37600011	37601801	1	.1668	1.0508	-.3713	.782	.1535	.8401	1.2568	.3216
Israel	ISR	37600011	37606774	1	-1.2981	2.6352	-.2827	1.0354	-.1482	3.6292	.5755	2.0955
Israel	ISR	37600011	37604321	1	-.3185	-.7815	-.8826	.4585	-.5459	.9863	-.5001	-1.2193
Israel	ISR	37600011	37600997	1	.5713	2.6352	1.9359	-.0617	-1.7045	-1.6678	2.4277	2.0955
Israel	ISR	37600011	37604969	1	-1.1226	-.5743	-.5907	.4535	-.6551	.5911	.5755	.1216
Israel	ISR	37600011	37601088	1	.9839	1.2587	-1.0741	-.5675	.6543	-1.6678	1.0267	2.0955
Israel	ISR	37600011	37601295	1	-1.012	-.159387505900626	-.212396112526238	-.16500868606423	-.404516819772131	-.184217499187545	-.102254163372933	-.23102863835171
Israel	ISR	37600011	37604131	1	.3623	-.0862	.0226	.634	-1.1834	.4394	.5755	.1216
Israel	ISR	37600011	37603523	1	-1.2626	1.3697	-.9624	.4177	-.9836	.1925	-.3206	.7627
Israel	ISR	37600011	37606932	1	-1.1817	-.3435	-.3076	-.8021	-.9665	-.4599	-.6852	.1907
Israel	ISR	37600011	37606165	1	.9166	1.7162	.8348	.4799	.3764	.5488	2.4277	.1216
Israel	ISR	37600011	37600610	1	-.6381	.7372	.5833	1.2814	.0194	-1.6678	-.1972	.4994
Israel	ISR	37600011	37607221	1	.4187	.3289	-.7704	.0137	-.9852	.5312	-.8883	-1.1252
Israel	ISR	37600011	37600169	1	.3644	-.4203	-.227	.0294	.1687	.6174	-.454	.1216
Israel	ISR	37600011	37600766	1	-.2333	2.6352	1.9359	.6792	.3368	1.1257	2.4277	2.0955
Israel	ISR	37600011	37602166	1	-1.6546	-1.1794	-2.664	-2.6893	-2.4187	-.1999	-1.3153	-1.4704
Israel	ISR	37600011	37604795	1	-.6255	-1.3452	-.9288	.7113	-.5166	1.0062	-.6852	-1.1252
Israel	ISR	37600011	37603245	1	.7842	-1.0674	.0226	.1053	-.9291	-1.6678	.5755	.1216
Israel	ISR	37600011	37603297	1	-.969	2.6352	-.8627	1.8481	.7571	-1.6678	.5755	-.3549
Israel	ISR	37600011	37602358	1	-.7921	.9454	-.6315	.9744	1.1788	.3554	.5755	.2683
Israel	ISR	37600011	37600521	0	1.0016	-.0862	.0226	1.2836	1.112	1.0062	.5755	.1216
Israel	ISR	37600011	37603366	0	.7405	.3289	-.5836	1.0143	-.4052	-1.4875	1.2262	-.5912
Israel	ISR	37600011	37603606	0	-2.6141	.5119	-1.4747	.0533	-1.4353	.1527	-.7674	-1.2018
Israel	ISR	37600011	37604149	0	-.1181	-1.8294	-1.5748	-.079	-.7606	.5164	.0489	-.9244
Israel	ISR	37600011	37602836	0	.4213	-1.4192	-.6789	.3988	-1.0066	.1273	-.0823	-.8198
Israel	ISR	37600011	37601839	0	-.1255	.0649	-.9413	.4791	-.4455	.7315	-.290343390509344	-.851
Israel	ISR	37600011	37605663	0	-1.038	.3289	.0226	1.2836	.8779	1.5721	.5755	.5553
Israel	ISR	37600011	37606151	0	.8947	-.0862	-.5034	-.2916	.041	-1.2919	-.4948	1.2147
Israel	ISR	37600011	37604036	0	.1498	.474	.8348	1.7485	.8512	1.4923	1.6922	.8136
Israel	ISR	37600011	37604148	0	-.8818	-.0862	1.0108	-.8312	-.6419	.0258	.3482	.1216
Israel	ISR	37600011	37607445	0	-.8265	-.4203	.7162	.7113	-.0767	1.0062	1.1375	.1216
Israel	ISR	37600011	37604190	0	-.5751	1.7658	1.0433	.4467	.6405	.2389	1.23	1.0448
Israel	ISR	37600011	37605996	0	-2.5431	-.306013482589581	-.463716941678114	-.348053083218532	-.670669194763163	-.310193490964314	-.14627098921471	-.515560319306118
Israel	ISR	37600012	37601446	1	.0219	.957	-.6315	.3354	.1919	.1013	-.216	-.7496
Israel	ISR	37600012	37600543	1	-.2364	-.7815	-.7638	1.0999	.715	1.0062	-.6852	-1.1252
Israel	ISR	37600012	37603742	1	-.0097	-.0862	-1.1346	-.0646	-.8942	-.0586	-.6852	-.7496
Israel	ISR	37600012	37604891	0	.251	.5946	.8877	-.154	-.3709	-.5569	.1648	.7627
Israel	ISR	37600012	37603114	0	.6122	-.0862	.0226	.1053	.275	.4394	.5755	.1216
Israel	ISR	37600012	37600685	0	.4249	2.6352	1.9359	1.5039	1.4247	.7753	2.0386	1.0177
Israel	ISR	37600012	37605563	0	-.1597	-.7184	-.829	.4336	.212	.1978	-.9533	-.0596
Israel	ISR	37600012	37604623	0	.9356	.027124643664659	.107290679228837	.0678286647931403	-.0659639064859088	-.0239726807012054	-.0462635879634593	.130903241882634
Israel	ISR	37600012	37606770	1	-.2028	-.5743	-.227	-.0708	-.305	.1771	-.6852	-.4607
Israel	ISR	37600012	37600229	1	1.2556	-.8869	-.7519	.4614	-.4985	.3415	-1.266	-.6557
Israel	ISR	37600012	37606345	1	.9872	-.2741	.0226	.9738	.7453	.2074	-.309	.1216
Israel	ISR	37600012	37600966	1	1.2379	2.6352	1.9359	.7113	-.2023	-.5309	2.4277	2.0955
Israel	ISR	37600012	37605283	1	.1491	-.0862	.0226	-.4466	-.8477	-.1147	-.3206	.2465
Israel	ISR	37600012	37600774	1	-.6183	-.4314	.0226	.4037	-.7463	-.2979	-1.305	-.5305
Israel	ISR	37600012	37604326	1	1.1431	-.1806	1.4967	.265	-.3603	.3347	.9685	1.3857
Israel	ISR	37600012	37605259	1	-1.2356	.1245	.0226	-.6068	.036	-.8849	-.2821	-.1563
Israel	ISR	37600012	37602519	1	.8064	-.59	-.6843	-1.2016	-.3791	-1.6678	.5755	-.4607
Israel	ISR	37600012	37607048	1	-.0845	-.0862	.0226	-2.6893	-.2506	-1.6678	-.6852	.1216
Israel	ISR	37600012	37601522	1	1.1376	.6492	-.1587	.4172	-.0615	.6878	-.8686	.833
Israel	ISR	37600012	37604120	1	.1991	.8046	.586	-.2954	.3342	-.5569	-1.305	.1216
Israel	ISR	37600012	37601759	1	.4323	.1828	-.8627	-.5346	-.4758	-.2532	-1.0602	-.0604
Israel	ISR	37600012	37600672	1	.2287	-.4488	.0226	-.1105	-.6998	-.7847	-.4948	-.5912
Israel	ISR	37600012	37607168	1	.7408	.3266	-.1587	-.1373	-.6306	-.568	-.2128	.7095
Israel	ISR	37600012	37604607	1	.3231	-.8264	-.6315	-.7122	-.7007	-.1006	-.414	-.1563
Israel	ISR	37600012	37600793	1	.5047	2.6352	1.4967	-.8303	-.2794	-1.6678	-2.1355	2.0955
Israel	ISR	37600012	37604474	0	.7598	-.3486	-.227	-.7354	-.1364	-1.6678	-.6852	2.0955
Israel	ISR	37600012	37602124	0	.5643	-.4343	-.7638	-.2915	-.5385	-.526	-.5832	-.4607
Israel	ISR	37600012	37605627	0	.4911	-.0862	.0226	.7113	-.0637	.9411	.5755	.1216
Israel	ISR	37600012	37604386	0	.6913	.4181	.8038	.8624	-.052	1.0976	.0221	.4184
Israel	ISR	37600012	37602425	0	-1.0838	2.6352	1.9359	3.6039	.9532	3.6292	2.4277	2.0955
Israel	ISR	37600012	37600942	0	-.5089	-1.4414	-.6863	.6022	-1.0596	.8254	.9911	.2683
Israel	ISR	37600012	37601092	0	.2853	-.0862	.0226	-.1791	-.419	-.5309	-.0823	-.1563
Israel	ISR	37600012	37600346	0	.6782	.1221	1.9359	-.4221	.7475	-.5842	-.414	1.3566
Israel	ISR	37600012	37602003	0	-.0228	-2.9627	-1.4747	-.4312	-.0636	-.424264540000202	-2.1355	-2.5027
Israel	ISR	37600012	37604289	0	.632	2.6352	1.4967	-.2181	1.1575	-.5058	2.4277	2.0955
Israel	ISR	37600012	37603841	0	-.3145	-.0862	.1386	-.7397	-.6753	-.531	-.216	1.515
Israel	ISR	37600012	37606490	0	-.1319	-.0862	1.9359	.0374	1.0616	.4252	.5755	2.0955
Israel	ISR	37600012	37604271	0	.594	-1.3452	-1.1926	1.2836	.8779	.7152	-.6852	.1216
Israel	ISR	37600012	37601619	0	.2936	.0045	1.9359	-2.6893	.1966	-1.6678	2.4277	2.0955
Israel	ISR	37600012	37600519	0	-.0655	-.2662	.0226	-.0327	-.5445	-1.6678	-.1972	-.4607
Israel	ISR	37600012	37602843	0	-.0914	.5859	.0226	-1.2044	-.5381	-.323	.1648	-.2503
Israel	ISR	37600012	37604357	0	.9116	-.7243	.0226	-.2911	-.609	-.3355	-2.1355	.3873
Israel	ISR	37600013	37600329	1	-.3576	2.6352	.0226	-.1009	-.4187	-.0127	-.216	-.4607
Israel	ISR	37600013	37607480	1	.8906	.6321	-1.134	1.0216	.1648	-1.6678	-1.5588	-.9101
Israel	ISR	37600013	37601366	0	.2595	-.0862	.0226	-1.7857	-.9122	-1.6678	-.6852	.1216
Israel	ISR	37600013	37604834	0	.0916	-.8283	-1.3514	-2.6893	-.3009	-.8768	-1.5596	-2.5027
Israel	ISR	37600013	37601143	0	.6052	-.0862	.0226	.4714	-.7001	-1.2919	.5755	.1216
Israel	ISR	37600013	37605382	0	.54	1.2587	1.9359	-.3257	.589	-.421	2.4277	1.515
Israel	ISR	37600013	37602950	0	-.3335	-.2366	.0226	.2657	-.2228	-.8849	-.5832	.1216
Israel	ISR	37600013	37606308	1	.3032	.7855	1.1752	-.8658	.3349	-1.6678	-.414	.2224
Israel	ISR	37600013	37607161	1	-.8331	-.0862	.0226	-.3116	-.619	-.218	.5755	.1216
Israel	ISR	37600013	37602251	1	1.1446	-.891	.9726	-.0204	-.2364	-1.6678	-2.1355	.8375
Israel	ISR	37600013	37606507	1	.4323	.663	1.1381	-1.2858	-.1524	-1.6678	.9911	.7627
Israel	ISR	37600013	37606347	1	.4762	.1221	-.335	-.1234	-.149	.1402	.1922	.1216
Israel	ISR	37600013	37603231	1	.8228	-.4343	-.1587	.0411	-.6907	-.218	-.2821	-.4607
Israel	ISR	37600013	37600386	1	.9436	-.5673	-1.2891	.154	-.5183	.6727	-.2907	-1.5002
Israel	ISR	37600013	37606801	1	.8697	-.59	.0226	-.1044	-.0714	-1.5744	-.6852	.1216
Israel	ISR	37600013	37604410	1	.4896	.6348	1.9359	-.5778	-.3633	-1.6678	1.0689	.4104
Israel	ISR	37600013	37601353	1	-.0359	-.2366	-.4728	-1.7857	-.656	.0578	-.1566	-.4607
Israel	ISR	37600013	37602311	1	-.2002	-.59	.0226	.1053	-2.4399	-1.6678	-.6852	.1216
Israel	ISR	37600013	37607074	1	-1.2279	.2493	-1.6542	-.4729	-.8734	-1.6678	-2.1355	-1.112
Israel	ISR	37600013	37606553	1	1.145	-.4343	.1453	-.848	.0753	-.443	-2.1355	.4504
Israel	ISR	37600013	37600152	1	.4225	.6492	.4173	-.4097	-.3228	-.9484	-.6852	-.4607
Israel	ISR	37600013	37606449	1	1.4934	-.089	-.4396	-.6337	-.0673	-1.6678	-1.166	-.1314
Israel	ISR	37600013	37602585	1	.6475	.957	.0226	.78	-1.156	-1.6678	.5755	2.0955
Israel	ISR	37600013	37601930	1	-.2482	-.2842	.0226	.2529	-.6951	.0037	.1648	.149
Israel	ISR	37600013	37601859	1	.0714	-1.7612	-1.3877	.1053	-2.4745	-1.6678	.5755	-1.1242
Israel	ISR	37600013	37601009	1	.9988	.6555	.0226	-.3805	-1.2442	-1.6678	-.6852	-.1563
Israel	ISR	37600013	37606388	1	.703	-1.034	1.0433	-.3839	-.3257	-.9292	-2.1355	.0113
Israel	ISR	37600013	37607101	1	-.9037	1.3889	.4173	.131	-.0212	.1047	.3542	.1959
Israel	ISR	37600013	37604774	0	.6826	1.16660925339977	1.9359	.513644750949091	.705228638847229	.29271178484393	.95501279062952	1.32646050138605
Israel	ISR	37600013	37600316	0	-.1652	-.5616	.0226	-2.6893	-.3809	.7649	.7641	-.1314
Israel	ISR	37600013	37604117	0	.9741	-.2479	.0226	.3263	-.9157	.414	.1693	-.1563
Israel	ISR	37600013	37607011	0	.6208	.0566	.0226	-.589	-.5852	-1.6678	-.5832	-.1563
Israel	ISR	37600013	37600556	0	.7999	-.2479	.0226	-.5459	-.6722	-.4524	.0447	-.1563
Israel	ISR	37600013	37605766	0	.5962	.2086	.0226	-.8057	-.2712	-1.6678	-.6852	.1216
Israel	ISR	37600013	37606764	0	1.0201	-.4203	.0226	.0578	-.1625	-.6522	-.6852	.1216
Israel	ISR	37600013	37600130	0	.7656	-.5034	1.013	.3344	-.3173	-.0435	-.7394	2.0955
Israel	ISR	37600013	37603073	0	.1901	.5179	1.4967	.937	1.673	.8207	.5755	2.0955
Israel	ISR	37600013	37602096	0	.6844	.0666	.0226	-.5769	-.5137	-.568	.5755	.4504
Israel	ISR	37600013	37604579	0	.4481	-.0055	.1802	.1657	-.4794	-1.6678	.5172	-.4607
Israel	ISR	37600013	37606206	0	-.3038	.2479	1.1857	-.0057	.474	-1.6678	.8038	.9973
Israel	ISR	37600013	37601684	0	-.177	-.7221	-.3802	-.2517	-.2612	-.2785	.5999	-.1563
Israel	ISR	37600013	37607515	0	.3562	.3889	1.9359	-1.3001	-.3871	-.8849	-.1727	1.515
Israel	ISR	37600013	37605602	0	.2094	2.6352	1.9359	-.0556	-1.9839	-1.6678	-.6852	-2.5027
Israel	ISR	37600013	37604700	0	.4654	-.4203	.0226	.8056	-.7529	-1.6678	-.0171	-.4784
Israel	ISR	37600013	37605651	0	-.6281	-2.9875	-1.4747	-2.6893	-3.7095	-1.5939	2.4277	-.4607
Israel	ISR	37600014	37600688	1	-.6857	.0634	-1.3452	.0266	-.2917	-.409	-2.1355	-2.5027
Israel	ISR	37600014	37604034	0	.4577	-.7065	-1.1926	.7113	.8152	.789	.1701	-.461290931808011
Israel	ISR	37600014	37604252	0	-.2631	-.438	-.711	-.5058	-.7599	-.2781	.3415	-.1865
Israel	ISR	37600014	37600319	0	-.84	-2.9627	-2.664	-2.6893	-3.7095	-1.6678	-2.1355	-2.5027
Israel	ISR	37600014	37601979	0	.5035	-.0142554650985161	.036364070727416	.016170716905756	-.141076205639214	-.0595250456980977	-.0586858141056002	.0506040195324289
Israel	ISR	37600014	37600317	1	-.2169	-.5616	.0226	-.2185	-1.4198	-1.6678	.5755	-.1563
Israel	ISR	37600014	37603206	1	.2815	.963	1.9359	3.6039	4.8357	-1.4875	2.4277	-2.5027
Israel	ISR	37600014	37605569	1	.8182	-.181	.3744	.2242	-2.1897	.0064	-2.1355	-1.0454
Israel	ISR	37600014	37606111	1	-1.0018	-.8398	-.3802	-.189646255142556	-.2597	.3088	-2.1355	-.1563
Israel	ISR	37600014	37600495	1	-.2478	2.6352	.705824850141134	-1.12521945493496	-3.3676	-.876420839834001	.090085189232156	.261955169596366
Israel	ISR	37600014	37600512	1	.3583	.3289	.3416	.4748	.1583	.2452	.1085	-.4607
Israel	ISR	37600014	37605886	1	1.294	-.891	-.227	-.3707	-.7457	-.3435	-2.1355	-2.5027
Israel	ISR	37600014	37606517	1	.3852	-1.4871	-2.664	-2.6893	-.9598	-1.6678	.0626	-2.5027
Israel	ISR	37600014	37601867	1	-.178	.6583	.708	-.9021	.3953	-.5309	-2.1355	-.945
Israel	ISR	37600014	37601419	1	-.202	-.2444	.0226	-.7067	-1.7012	-.5569	-.3876	-.1563
Israel	ISR	37600014	37601315	1	-.2561	2.6352	.0226	-.1894	-.9658	-.3164	-.4948	-.4607
Israel	ISR	37600014	37607527	1	.8889	-.2662	.0226	.8431	-1.1415	.1179	-.6852	-.959
Israel	ISR	37600014	37606638	1	1.1666	.0492463866044726	.145207935798678	.0954449248301359	-.025808986086896	-.00496644067740974	-.0396226848418797	.173831083500078
Israel	ISR	37600014	37606855	1	-.635	.96	1.036	-.9021	-.9643	-1.6678	-1.2624	.7095
Israel	ISR	37600014	37606870	1	-.7579	.957	.0226	.6408	.0726452651602068	.145860461919954	-.6852	-.4607
Israel	ISR	37600014	37605172	1	.9389	-.0192	-.227	-.7797	.1245	-1.6678	-.414	-.8443
Israel	ISR	37600014	37601050	1	.6237	1.3889	.8116	-.0114	.1668	.1399	.0256	.4994
Israel	ISR	37600014	37604038	0	.7458	-.0862	.0226	.7113	.0838	.4239	.5755	.1216
Israel	ISR	37600014	37606639	0	-.0553	-.0994	-.4728	-.1998	-.3036	.0941	.1693	.1959
Israel	ISR	37600014	37600381	0	.3294	2.6352	1.9359	-.3367	1.3656	.0629	2.4277	1.3857
Israel	ISR	37600014	37601953	0	.1306	2.6352	1.9359	.7113	.8422	.4394	-2.1355	2.0955
Israel	ISR	37600014	37605952	0	-.9674	-1.1098	-1.0611	-1.522	-.5743	-.3435	-.1972	-.7496
Israel	ISR	37600014	37607405	0	-.3595	-.8489	.4173	-.9793	-.5542	-.3516	-.9906	-.1563
Israel	ISR	37600014	37600712	0	.2928	.1997	.0226	-.4958	.7169	.2032	.3473	.557
Israel	ISR	37600014	37605794	0	1.3126	-.269	-.5034	-.4661	-.8932	-.1297	.5215	.8567
Israel	ISR	37600014	37605332	0	.3183	1.3403	1.4967	.0558	2.3154	.5089	2.4277	2.0955
Israel	ISR	37600014	37604705	0	1.8605	2.6352	1.9359	.4625	1.7745	.339	1.2027	2.0955
Israel	ISR	37600014	37605912	0	.3605	-.0862	-.227	-.2733	.3033	-.2579	.5755	.1216
Israel	ISR	37600014	37603530	0	.1622	-.4203	-.7902	1.2836	.8779	1.5721	-.5832	-.7496
Israel	ISR	37600014	37607017	0	1.3013	1.153	1.9359	.3065	.835	.0782	.7264	2.0955
Israel	ISR	37600014	37603486	0	.7766	-.59	.0226	-.3524	.0317	.0861	.5755	-.5305
Israel	ISR	37600014	37604269	0	-.5744	-.0862	.0226	.1053	-3.7095	.4394	.5755	.1216
Israel	ISR	37600014	37605635	0	.7977	-1.5209	-.3802	.0876952244434055	-.691	.5622	-.0553	-.278694066907691
Israel	ISR	37600014	37601557	0	.5641	-.59	.0226	.1566	-.1634	.5572	.1693	-.2503
Israel	ISR	37600015	37602049	1	1.1381	.8585	.0226	.7113	-.3118	.1761	1.5044	2.0955
Israel	ISR	37600015	37604566	1	.4777	-.1106	.4173	-.173	-.6993	-.2338	-2.1355	-.8443
Israel	ISR	37600015	37605826	1	1.3058	-.5101	.0226	3.6039	4.8357	3.6292	-1.1693	.4994
Israel	ISR	37600015	37606665	0	.3274	-.4203	.0226	-.3439	-.4752	-1.6678	-.0651	-.4607
Israel	ISR	37600015	37603656	0	.0493	.4457	.1386	-.0877	.1433	.2325	.9911	-.4607
Israel	ISR	37600015	37605359	0	.2544	.4026	-.829	-.1347	-.1612	-.3946	-.1561	.8567
Israel	ISR	37600015	37604069	0	-.6015	-.4343	.0226	-.1104	-.9298	-.1237	-.5142	.2546
Israel	ISR	37600015	37603466	1	.5274	-.2479	-1.3074	.1544	-.645	-.1753	-.6595	-1.6557
Israel	ISR	37600015	37600665	1	.3542	-.0862	.0226	.1053	-.9291	.2984	.5755	.1216
Israel	ISR	37600015	37601506	1	-.7023	.1892	.0226	-.4688	.0477	.0906	-.532	-.6774
Israel	ISR	37600015	37607422	1	-.2892	-.8398	-1.1926	-.6531	-.3501	-1.6678	-1.166	-1.4637
Israel	ISR	37600015	37603012	1	.7406	-.6354	-1.0611	.0058	-1.2884	-.5842	-.2852	-.1563
Israel	ISR	37600015	37606414	1	.5703	.0789	-.5836	.0945	-.8093	-.8849	-.6852	-.7496
Israel	ISR	37600015	37604639	1	.8787	-.2366	.0226	.4746	.5659	-.0465	-.4948	-1.4184
Israel	ISR	37600015	37600505	1	.6194	.4571	.0226	.7678	.8196	.9411	1.2568	.4994
Israel	ISR	37600015	37606896	1	.5577	.7855	1.9359	.4511	-.3864	-.8849	-2.1355	1.2147
Israel	ISR	37600015	37606504	1	.7531	-.269	-.5836	.4855	-.625	.2553	-.7838	-.6353
Israel	ISR	37600015	37600482	1	1.0956	-.103	.5347	.1825	-.2726	.2498	.5755	.1216
Israel	ISR	37600015	37606599	1	.7678	.5206	-.7638	.0761	.1621	.0161	-1.0571	-.1563
Israel	ISR	37600015	37602148	1	1.0223	-.0862	.0226	.3013	-.8501	-.8849	-.2852	-.1563
Israel	ISR	37600015	37603911	1	.0425	-.0862	-.8279	-.520127699047987	-1.2973	-.2408	-1.3972	-1.9384
Israel	ISR	37600015	37606961	1	.56	-.59	.0226	-.0891	-.3413	-.5309	-.3055	-.4607
Israel	ISR	37600015	37604400	1	1.3773	1.3939	-1.01934936656784	-2.6893	-3.7095	-1.6678	-2.1355	-2.5027
Israel	ISR	37600015	37600805	1	.5368	-.2662	.0226	-.0458	-.3773	.3629	-.3882	-.6774
Israel	ISR	37600015	37605511	1	1.173	-.1167	-.3802	.2921	-.2154	-.153	-1.166	.4104
Israel	ISR	37600015	37603432	1	.6426	-.59	-.7638	-1.2044	-.6311	-.3355	-.6852	-.4607
Israel	ISR	37600015	37604726	1	.6213	.0634	.5462	.1818	-.4909	-.2777	-.414	2.0955
Israel	ISR	37600015	37606093	1	.1314	-.938	-.3802	-1.7857	-.8009	-1.6678	-2.1355	-.3856
Israel	ISR	37600015	37604885	0	.3608	-.0862	-.3732	.417052957133056	.8779	.0092	.5755	.1216
Israel	ISR	37600015	37604088	0	1.2993	-.0862	.0226	.7113	-.0408	1.0062	.5755	.1216
Israel	ISR	37600015	37605985	0	.6092	.0502	-.6315	-.0452	-.3048	-1.6678	1.2262	.1216
Israel	ISR	37600015	37606228	0	.8132	-.3204	-.4958	1.0691	-.0852	.8756	.4316	-.945
Israel	ISR	37600015	37600609	0	.6936	-.0994	1.2899	-.0345	.2043	.1687	.0215	1.3566
Israel	ISR	37600015	37603350	0	.6958	.6492	.9247	.6406	.0545	.5629	1.1102	.9097
Israel	ISR	37600015	37604114	0	.256316921078862	-.5769	-.9607	-.2234	-.6438	-.2607	-.9764	.7864
Israel	ISR	37600015	37604898	0	1.3359	-.2509	.0226	-.2136	-.4499	-.0871	.5755	.2546
Israel	ISR	37600015	37607370	0	.9012	-.4343	.0226	-.2865	-.858	-.2858	-.4775	-.4607
Israel	ISR	37600015	37602435	0	.8801	.4546	.4173	-.1027	-.9738	.1678	.075	-.1563
Israel	ISR	37600015	37600680	0	1.2571	-.59	-.4728	.48	.2393	.6199	.5755	.1216
Israel	ISR	37600015	37605936	0	.9629	-.891	-1.0611	.6769	-1.0909	1.0062	-.5832	-.4607
Israel	ISR	37600015	37600759	0	1.1362	-1.3452	1.9359	.729	-.8355	-1.6678	2.4277	2.0955
Israel	ISR	37600015	37602971	0	1.0974	-.59	-.7902	-.1956	-.752	.2925	-.5142	-.2503
Israel	ISR	37600015	37603204	0	.7219	-.5743	.9726	-.0335	.0466	-.8849	-.1026	1.515
Israel	ISR	37600015	37601865	0	1.3757	-.4203	-.2827	.4837	-.1236	.4424	-.5832	-1.1252
Israel	ISR	37600015	37601303	0	.9741	-.9279	-2.664	-1.2543	-.4281	-1.6678	-.2004	-.3917
Israel	ISR	37600016	37606943	1	1.2077	-1.3452	-.7902	.1053	-.0855	.3625	.5755	.1216
Israel	ISR	37600016	37602116	1	.1452	-.048568107935465	-.0224487129477962	-.0266643738788999	-.203359789963743	-.0890052872588163	-.0689864010686391	-.0159805936776583
Israel	ISR	37600016	37602918	0	.1354	-.0495066061207904	-.0240573238325773	-.0278359727895603	-.205063332041277	-.0898116125931591	-.0692681363525849	-.0178017748371862
Israel	ISR	37600016	37607176	0	-.1129	-1.5111	-1.4497	-.279521245434733	-.3488	-.270493823296094	-.960688669988747	-1.4344
Israel	ISR	37600016	37602569	0	-.2796	.7332	1.4967	-.1195	.0831	.2144	.0221	1.3857
Israel	ISR	37600016	37603329	0	-.4206	1.3697	1.9359	1.3659	2.0614	3.6292	2.4277	2.0955
Israel	ISR	37600016	37605597	0	-1.1385	-.7199	.917	.6251	-.0195	.8299	1.5243	-.4607
Israel	ISR	37600016	37602349	0	.1799	.3326	1.1381	.1053	-.5682	-1.6678	-.0857	.3216
Israel	ISR	37600016	37600816	1	.4036	-.765527294485686	-.810773358577546	-1.09532283089048	-1.11488177723407	-1.6622	-1.02990690170056	-1.1252
Israel	ISR	37600016	37605059	1	1.0633	-1.3442	-1.2383062414878	3.6039	4.8357	1.1434	.5755	-2.5027
Israel	ISR	37600016	37600738	1	.3826	.4658	.0226	-.0105	.2634	-.2016	-1.2835	-.1314
Israel	ISR	37600016	37603246	1	-.4007	-1.2802	-1.1926	1.2836	-.9291	-1.6678	-.6852	-1.1252
Israel	ISR	37600016	37601999	1	-.5305	2.6352	.4317	.0783	-1.182	-1.6678	1.1375	-.222
Israel	ISR	37600016	37601535	1	-.7207	.5206	-.2943	.103	-.3638	.3697	-.6852	-.717
Israel	ISR	37600016	37600268	1	-.6184	-.0862	-1.5806	-.3021	-1.4881	-.1237	-2.1355	-2.5027
Israel	ISR	37600016	37602037	1	-.1463	.6555	.7162	-.0808	-.6192	-.2408	-.6852	.4104
Israel	ISR	37600016	37601073	1	.2589	-1.2431	-1.6008	1.4687	-.9192	.4394	-.9729	-.8443
Israel	ISR	37600016	37603712	1	.0353	.5946	-.5544	.0219	-.3264	-.5309	-.5208	.7095
Israel	ISR	37600016	37605956	1	-.1852	-2.9627	.0226	-.0499	-2.1946	.1173	-2.1355	-2.5027
Israel	ISR	37600016	37603609	1	.0024	.0634	.0226	-2.6893	-1.0267	-1.2919	-.5832	.1216
Israel	ISR	37600016	37601879	1	.8339	2.6352	1.0108	.8604	.7023	.8654	-.0823	1.1232
Israel	ISR	37600016	37602655	1	-1.1566	-.173235142390224	-.236131330275151	-.182295747541934	-.429652756956967	-.196114911773869	-.106411196236052	-.257900352195357
Israel	ISR	37600016	37600331	1	.9076	2.6352	1.9359	1.2995	.8389	.2511	2.4277	2.0955
Israel	ISR	37600016	37601019	1	.19	2.6352	1.9359	.5069	.376	-1.6678	.5755	2.0955
Israel	ISR	37600016	37604704	1	-.0175	-1.3452	1.9359	3.6039	.2994	-1.6678	-2.1355	2.0955
Israel	ISR	37600016	37607518	0	.0451	.528	.8348	-.3798	-.0965	-.421	-.1755	.1216
Israel	ISR	37600016	37603431	0	.957	-.3204	.0226	-.1931	.2858	.6666	.5755	.1216
Israel	ISR	37600016	37606067	0	.9795	.309	1.9359	.9581	.9809	.0906	2.4277	2.0955
Israel	ISR	37600016	37606977	0	.6173	-.59	.0226	-.1348	.3204	-.8849	-.414	-.2726
Israel	ISR	37600016	37603336	0	1.7163	-2.9627	-2.664	-.7858	-3.7095	-1.6678	-1.1941	-1.775
Israel	ISR	37600016	37606982	0	.2646	.5068	.0226	.427	.6334	.5579	.5755	.1216
Israel	ISR	37600016	37601949	0	.8705	-.0201	1.0433	.7238	.1299	-.2979	-.414	.4725
Israel	ISR	37600016	37604688	0	.8105	2.6352	-.6643	-.1215	.9587	.954	2.4277	-.6073
Israel	ISR	37600016	37601891	0	.7989	.0140335516305788	.0848521988258187	.05148605549852	-.0897265801592639	-.0352200963343348	-.0501935076895196	.105499623055342
Israel	ISR	37600016	37600843	0	.2872	-2.9627	-2.664	-2.6893	-3.7095	-1.6678	-2.1355	-1.6557
Israel	ISR	37600016	37606605	0	-.5082	.7156	.586	-.5847	.1228	-.3164	.9628	.1216
Israel	ISR	37600016	37605391	0	-.0658	-.0862	.0226	-.2213	-.5945	.2595	-.6852	.1216
Israel	ISR	37600016	37601787	0	.6006	-.885	-1.1201	.6333	-.2222	1.1661	-.6057	-1.275
Israel	ISR	37600017	37602713	1	.4984	-1.6546	-1.5438	.2902	-.813	.058	-.4624	-2.5027
Israel	ISR	37600017	37605342	1	.3818	.6348	-.829	.5657	-.2455	.2591	-2.1355	-1.4399
Israel	ISR	37600017	37605475	1	-.5737	-2.2005	-2.1689	-1.7505	-1.4295	-.2716	-2.1355	-1.3027
Israel	ISR	37600017	37607135	0	1.0184	-1.3452	.0226	.1053	-3.7095	.4394	-.6852	-.943
Israel	ISR	37600017	37607070	0	-.9286	-.151400694813265	-.198706505608815	-.155038140232691	-.390019329030669	-.177355506036097	-.0998565386095576	-.215530015014503
Israel	ISR	37600017	37605245	0	-.5816	-.59	.0226	-.0754	.8828	.1315	.5755	.1216
Israel	ISR	37600017	37603707	1	.4875	-1.6482	-2.1689	-.2881	-1.7675	.2472	-2.1355	-1.4056
Israel	ISR	37600017	37602627	1	.8537	1.153	1.9359	1.2376	-1.5582	.4394	.5755	.1216
Israel	ISR	37600017	37606583	1	.4642	-.0862	.0226	.1087	-.5472	-.5842	-.6852	.1216
Israel	ISR	37600017	37602566	1	.4402	-.0862	.0226	.2084	-.1838	.1183	-.2821	.1216
Israel	ISR	37600017	37606074	1	1.057	.5315	.4173	1.1187	.606	.8617	1.2228	.9097
Israel	ISR	37600017	37607493	1	-.0854	-.4203	-.227	.0797	-.5339	.2511	-.2852	-.5912
Israel	ISR	37600017	37605746	1	.7237	2.6352	1.9359	3.6039	-3.7095	3.6292	2.4277	1.35849661395726
Israel	ISR	37600017	37607234	1	.7962	-.0862	.0226	-.0051	-.7195	-.153	-2.1355	-.8443
Israel	ISR	37600017	37603139	1	-.0513	.3678	1.9359	-.0346	-.0205	-.1611	-2.1355	2.0955
Israel	ISR	37600017	37601764	1	1.1461	-.4093	.0226	.7078	-.196	-.8587	.1922	.1216
Israel	ISR	37600017	37606942	1	-1.2647	.3326	-1.1153	-.1421	-.4609	.7228	-.9759	-1.0976
Israel	ISR	37600017	37600066	1	.8268	.879	.6592	.848	.5587	.3562	-1.0396	-.5185
Israel	ISR	37600017	37601470	1	-.158	-.6496	-1.1926	.1571	.1654	-.5309	-.6852	-1.1252
Israel	ISR	37600017	37606122	1	-.6779	-.0862	.0226	-2.6893	-3.7095	.414	.5755	.1216
Israel	ISR	37600017	37604349	1	1.1273	.0454828173510756	.13875707786277	.090746574096569	-.0326405374794554	-.00819996982431531	-.0407525008274991	.166527775380747
Israel	ISR	37600017	37601830	1	.4106	.5923	.4173	.0141	.0568	.2587	-2.1355	.6314
Israel	ISR	37600017	37605096	1	.5642	-.0862	.0226	1.7936	1.9241	3.6292	.5755	.1216
Israel	ISR	37600017	37606699	1	.931	-.0862	.4173	-2.6893	-2.9511	-1.6678	-2.1355	.1216
Israel	ISR	37600017	37603412	1	-.1696	-.0787149680110204	-.0741212340221942	-.0642990001111345	-.258081733433913	-.114906431672197	-.0780364283529389	-.0744813925571878
Israel	ISR	37600017	37604437	0	1.7432	.10446455534515	.239853347652229	.164377979104299	.0744218671688215	.0424751090962724	-.0230463006864563	.280983436212711
Israel	ISR	37600017	37607398	0	.6967	-.4314	.0226	-.4238	.1283	-1.6678	.5755	.1216
Israel	ISR	37600017	37602074	0	.2822	-.4998	.8116	.6269	-.1018	.6597	.8038	1.0448
Israel	ISR	37600017	37604692	0	.2019	-2.9627	-2.664	-2.6893	-3.7095	-1.6678	-2.1355	-2.5027
Israel	ISR	37600017	37606789	0	.5365	1.3403	1.9359	3.6039	1.1288	-.0671	2.4277	2.0955
Israel	ISR	37600017	37600620	0	1.7699	2.6352	-.335	.1566	-1.0385	-1.6678	.3482	2.0955
Israel	ISR	37600017	37601555	0	.6717	2.6352	.0226	3.6039	.0072	1.0062	.5755	2.0955
Israel	ISR	37600017	37605412	0	.0727	-.0862	.0226	.7113	-.0408	1.0062	.5755	.1216
Israel	ISR	37600017	37601376	0	.3357	-1.3452	-.8946	-.0069	-.1091	.4394	.0447	-.5093
Israel	ISR	37600017	37604074	0	-.9937	-1.9113	-.9145	1.3625	-.4203	1.5721	1.6922	-1.9384
Israel	ISR	37600017	37605860	0	.5041	.4658	.586	-.4761	-.4212	-.568	-.1026	.839
Israel	ISR	37600017	37605523	0	.8512	-.0862	.0226	.7113	1.3138	1.0062	.5755	.1216
Israel	ISR	37600017	37603256	0	-.9238	-1.3452	.0226	1.2836	.8216	.8292	.5755	.1216
Israel	ISR	37600017	37601994	0	-.0879	-2.9627	-2.664	-2.6893	-3.7095	-1.6678	.5755	-1.1252
Israel	ISR	37600017	37601003	0	.4602	2.6352	1.9359	.7113	4.8357	-1.6678	2.4277	2.0955
Israel	ISR	37600017	37605636	0	-1.4858	.1945	.0226	.4091	.0989	-1.6678	1.2262	.4504
Israel	ISR	37600017	37604722	1	.9798	-.3141	-.9607	-.5227	-.68	-1.6678	-.454	-.2844
Israel	ISR	37600018	37600397	0	.2172	-.0416730192269517	-.0106303472636899	-.0180567084128233	-.190843970618596	-.0830812643942566	-.0669165091865883	-.00260048719949394
Israel	ISR	37600018	37601871	0	.5463	-.891	-.5836	-.4301	-.6429	.2112	-.1727	-.7108
Israel	ISR	37600018	37602466	0	.1555	-.8398	-1.1592	-2.6893	-2.4745	-1.6678	-2.1355	-1.0633
Israel	ISR	37600018	37606138	0	.5325	-.8374	-.9607	-.6594	-1.0472	-.9292	-.7867	-.8443
Israel	ISR	37600018	37602777	0	.7089	-.0862	1.1355	-2.6893	-3.7095	-1.6678	-2.1355	-2.5027
Israel	ISR	37600018	37601374	0	.2877	-.948	-1.1592	-1.3102	-3.7095	-1.6678	-2.1355	-2.5027
Israel	ISR	37600018	37603079	0	.0702	-1.7717	-1.3196	-2.6893	-3.7095	-1.6678	-2.1355	-1.7277
Israel	ISR	37600018	37603787	0	.5965	-.847	-1.1657	-.7421	-1.3973	-.2964	-2.1355	-1.563
Israel	ISR	37600018	37600890	0	.9851	-1.3888	-.9874	-1.7857	-1.2842	-1.6678	-2.1355	-1.5767
Israel	ISR	37600018	37606303	0	.5112	-.0862	.0226	-1.7857	-1.7144	-1.6678	.5755	.1339
Israel	ISR	37600018	37604512	0	.9179	-1.1408	-1.1926	-1.0563	-.7344	-1.6678	-.6852	-1.1252
Israel	ISR	37600018	37604493	0	.2789	.1141	-.9285	-1.0489	-1.485	-1.6678	1.8077	-1.0101
Israel	ISR	37600018	37606608	0	.665	-1.5065	.3591	-1.3102	-1.5107	-1.6678	-1.5848	-.5475
Israel	ISR	37600018	37603714	0	.4356	-1.3888	-1.7997	-2.6893	-1.3152	-1.6678	-2.1355	-2.5027
Israel	ISR	37600018	37603218	0	.597	-1.0291	-.7902	-1.0184	-.6752	-1.6678	-.1727	-1.2087
Israel	ISR	37600018	37600432	0	.682	.4485	-1.3092	-2.6893	-.4205	-1.6678	.5837	-.1226
Israel	ISR	37600018	37606947	0	.6915	2.6352	1.9359	1.473	1.9155	1.9847	2.4277	1.2147
Israel	ISR	37600018	37605761	0	.4076	-.891	.0226	-1.6895	-1.1689	-.8849	-.8041	-.8947
Israel	ISR	37600018	37607415	0	.4895	-1.1893	1.036	-1.7857	-1.2569	-.7847	-.2217	-.5642
Israel	ISR	37600018	37605583	0	.9196	-.5197	-.691	-.6068	-.8082	-.4318	.5755	-.5251
Israel	ISR	37600018	37604702	0	-.7784	-1.5772	-2.1689	-1.3102	-2.262	-1.6678	-2.1355	-2.5027
Israel	ISR	37600018	37607170	0	.7095	.2621	.0226	-.9416	-1.18	-.2858	-.414	.1216
Israel	ISR	37600018	37600577	0	.8553	-1.0249	-.7638	-1.7857	-1.0794	-.8849	-2.1355	-1.044
Israel	ISR	37600018	37602618	0	.6669	-1.3182	-2.664	-1.3102	-2.916	-.7847	-2.1355	-2.5027
Israel	ISR	37600018	37603565	0	-.796	.528	.2753	-1.3723	-.849	-.1652	.0221	2.0955
Israel	ISR	37600018	37602334	0	.4149	-.0227402548148255	.0218209151772519	.0055785063461118	-.156477616666714	-.0668148849453198	-.0612329310604572	.0341390551717989
Israel	ISR	37600018	37605110	0	-.6085	-1.6554	-1.1926	-2.6893	-3.7095	-1.6678	-2.1355	-2.5027
Israel	ISR	37600018	37601370	0	.2094	-1.1881	-.227	-.5197	-.8772	-.7106	-1.5848	-1.0454
Israel	ISR	37600018	37600456	0	.7655	-.891	-.3802	-.5658	-1.359	-.6998	.0256	-1.058
Israel	ISR	37600018	37600795	0	.7117	-1.1881	-.3802	-1.3102	-1.4423	-.8849	-.6852	-.6924
Israel	ISR	37600018	37605942	0	.4139	-.904	-.5252	-1.7857	-2.032	-1.6678	.2476	-1.0001
Israel	ISR	37600018	37603109	0	.4728	-1.2115	-.6446	-2.6893	-1.9795	-1.6678	-.6852	-1.1252
Israel	ISR	37600018	37607274	0	.2151	-1.35602783286156	-1.15940101793994	-1.65281978969681	-3.7095	-1.17134803843725	-1.33845011169824	-1.19323217973749
Israel	ISR	37600018	37605210	0	.3266	-.59	.0226	-1.0608	.4322	-.1427	.3482	-.2726
Israel	ISR	37600018	37600677	0	.3777	-.8489	-.5034	-1.7857	-.9378	-1.6678	-.6852	-1.1252
Israel	ISR	37600018	37604171	0	.4149	-.948	-.3802	-1.3136	-1.1395	-1.6678	.0256	-.8813
Israel	ISR	37600018	37603293	0	-.3843	-1.3245	-.7638	-2.6893	-1.7782	-1.6678	-.787	-1.4002
Israel	ISR	37600018	37606624	0	.0831	-.0994	-.6587	-1.3102	-1.4952	.0959	-1.2871	-1.4637
Israel	ISR	37600018	37604267	0	.5946	-.7221	-.9607	-1.7857	-1.5565	-1.6678	-.6852	-.6774
Israel	ISR	37600018	37606654	0	.2682	-1.9198	-2.664	-2.6893	-3.7095	-1.6678	-2.1355	-2.5027
Israel	ISR	37600018	37602798	0	-.5761	-.117643489677835	-.140845756947044	-.112896444721692	-.328743963486721	-.148352477428357	-.0897226929370173	-.150023243715157
Israel	ISR	37600019	37607220	1	-1.2058	-.0862	.0226	-2.6893	-.8341	.414	.5858	2.0955
Israel	ISR	37600019	37602551	1	-.4653	-.0862	.0226	.6791	.4426	1.3968	-2.1355	.1216
Israel	ISR	37600019	37606974	1	-.4982	-2.9627	-2.664	.7113	-.0408	1.0062	-2.1355	-2.5027
Israel	ISR	37600019	37605921	1	-.2973	-1.8634	-1.4747	.5149	-.3806	.249	-.0857	.1216
Israel	ISR	37600019	37600179	1	-.1696	.1852	-.4806	.1168	-.101	.3292	.5755	.4504
Israel	ISR	37600019	37606746	1	.3112	.0634	.0226	.4611	.3462	1.5721	.5755	.1216
Israel	ISR	37600019	37605784	1	-.9982	-.2662	-.227	-.4108	-1.0825	-.1475	.5755	-.8028
Israel	ISR	37600019	37603851	1	-.5156	-1.6168	-.4958	.0817	-.2396	-1.6678	.5755	-1.6155
Israel	ISR	37600019	37603611	1	-1.0637	-.164338562653823	-.220882355663297	-.17118946807251	-.413503873385243	-.18847127671668	-.103740460738239	-.240636298142281
Israel	ISR	37600019	37603518	1	-.333	-.0862	-1.0611	.2809	.3828	-1.6678	.5755	-1.1252
Israel	ISR	37600019	37604900	1	-.6825	-.0862	.0226	.0502	-.0634	-.5842	-.0992	.1216
Israel	ISR	37600019	37601081	1	-1.1071	-2.9627	-2.664	-2.6907	-3.7095	-1.6678	-2.1355	-2.5027
Israel	ISR	37600019	37604878	1	-1.2633	1.1493	.586	-.0062	-.1329	-.3646	.9628	.1216
Israel	ISR	37600019	37605505	1	1.179	2.6352	1.9359	.6748	1.8806	.7212	2.4277	2.0955
Israel	ISR	37600019	37605383	1	-.7762	-1.616	-2.664	-.3752	-1.0184	-1.6678	-2.1355	-2.5027
Israel	ISR	37600019	37600629	1	.8552	.666	1.9359	-.2247	2.2595	1.0896	.5755	.1216
Israel	ISR	37600019	37604991	1	-1.1943	-1.0138	-.6843	.9891	.3783	1.4146	.5755	-.5251
Israel	ISR	37600019	37602011	1	-.6595	-.4174	.8801	.5154	-.9291	.612	1.3617	.7611
Israel	ISR	37600019	37606467	1	-1.437	-.4998	-.3827	-.3217	-.1068	-.1817	.5755	.1216
Israel	ISR	37600019	37602351	1	-.3617	-1.8083	-.7249	-.8189	-2.5536	-1.6678	-.2004	-.7507
Israel	ISR	37600019	37605354	1	1.0042	-.8398	-.4728	.1907	.6872	.1535	-.4771	-.5912
Israel	ISR	37600019	37606740	1	-.1322	-1.9136	-.6789	-1.668	-2.525	.3894	-1.0396	-1.6872
Israel	ISR	37600019	37604861	0	-.8064	-1.4174	-2.664	-.4703	-.553	-1.6678	-.5945	-1.236
Israel	ISR	37600019	37601852	0	.0351	2.6352	.0226	.6144	.0861	-1.6678	.5755	-.2503
Israel	ISR	37600019	37601766	0	.9155	.3837	-.227	-.292	-.1561	-.3435	.5755	.4777
Israel	ISR	37600019	37601937	0	-1.1594	-.0862	.9726	1.4433	.5054	.6604	.5755	.4994
Israel	ISR	37600019	37602948	0	-.5096	-.2509	.6407	.3707	-.7291	.2714	.1701	1.0448
Israel	ISR	37600019	37601571	0	-.559	-.0862	.0226	.5135	-.9291	.4394	.5755	-1.1252
Israel	ISR	37600019	37604658	0	.4461	-.0862	.0226	.0957	-.3322	.7738	.5755	.1216
Israel	ISR	37600019	37601039	0	1.2074	.8762	-.3827	-1.6841	-1.3002	.2497	2.4277	-1.7277
Israel	ISR	37600019	37603156	0	1.1134	.9718	1.2867	.9975	3.4299	.1048	1.5037	1.4234
Israel	ISR	37600019	37606872	0	.3963	.468	.8348	-.0441	-.4549	-.2306	.5755	.7627
Israel	ISR	37600019	37606497	0	-.1705	-.5743	-.7638	-.56	-1.1082	-.3551	.5755	.1216
Israel	ISR	37600019	37604233	0	.9614	-.9791	.8348	1.1987	.1974	.581	.5755	.8375
Israel	ISR	37600019	37600211	0	1.1066	2.6352	1.9359	3.6039	2.078	-1.6678	2.4277	2.0955
Israel	ISR	37600019	37605384	0	.1868	-.9216	-1.0678	-2.6893	-1.295	-1.6678	-.5031	-1.3358
Israel	ISR	37600019	37604875	0	-.4691	-.4174	.0226	.7113	-.7498	.469	-.1727	.1739
Israel	ISR	37600019	37604296	0	.7808	.5228	.7162	.3546	-.4676	.3804	.9863	-.8426
Israel	ISR	37600019	37601950	0	-1.0194	.4631	.9268	.9927	2.0877	1.2681	1.3958	.7611
Israel	ISR	37600019	37601282	0	-.0934	-1.1327	-.6446	.5728	.2272	.4862	-.176	-.7108
Israel	ISR	37600019	37604971	0	.175577053426598	-.0456590457399144	-.0174625028672243	-.0230327695213819	-.198079321728671	-.0865059211608007	-.0681131063979677	-.0103354796590364
Israel	ISR	37600020	37604958	0	-1.1947	-.176883793498479	-.242385215449657	-.186850637184399	-.436275711360441	-.199249707206365	-.107506514023637	-.264980658540052
Israel	ISR	37600020	37605406	0	-.1443	-2.9627	-2.664	-1.20789538306047	-.8213	-1.6678	-2.1355	-2.5027
Israel	ISR	37600020	37606445	0	.5469	.5859	.0226	3.6039	4.8357	3.6292	2.4277	-1.1252
Israel	ISR	37600020	37600624	0	-1.115	-.169251313358638	-.229302941213223	-.177322429717089	-.42242139466866	-.192692143007679	-.1052152587042	-.250169624007973
Israel	ISR	37600020	37603322	0	.195259932455722	.325283733227109	1.0108	-.0655072008095455	-.137405283295255	-.143255344394356	-.1499	-.4749
Israel	ISR	37600020	37602211	0	.175577053426598	-.0456590457399144	-.0174625028672243	-.0230327695213819	-.198079321728671	-.0865059211608007	-.0681131063979677	-.0103354796590364
Israel	ISR	37600020	37604738	0	.0797	-2.9627	-2.664	.6333	-3.7095	-1.6678	-2.1355	-2.5027
Israel	ISR	37600020	37602716	0	.3945	-.0246938632822377	.0184723782334218	.0031396677973901	-.160023765481172	-.0684933580902784	-.0618194004270382	.0303480250029857
Israel	ISR	37600020	37605380	0	-.8238	2.6352	1.9359	3.6039	-.0855	3.6292	2.4277	2.0955
Israel	ISR	37600020	37603773	0	1.0462	.0377162660419029	.125445002071367	.0810509953563077	-.0467382173251694	-.0148727233564791	-.0430840040446425	.151456572111592
Israel	ISR	37600020	37603104	0	-1.0341	-.0862	.0226	.7113	-.0408	1.0062	.5755	.1216
Israel	ISR	37600020	37601881	0	-.8317	.2859	-.3737	-.0226	-.7603	-.8768	-1.1534	-.5251
Israel	ISR	37600020	37601716	0	1.1678	2.6352	1.9359	.7887	-3.7095	3.6292	.111	-1.275
Israel	ISR	37600020	37601587	0	-1.3556	2.6352	1.9359	3.6039	4.8357	3.6292	2.4277	2.0955
Israel	ISR	37600020	37603298	0	.175577053426598	-.0456590457399144	-.0174625028672243	-.0230327695213819	-.198079321728671	-.0865059211608007	-.0681131063979677	-.0103354796590364
Israel	ISR	37600020	37602593	0	-.7729	-.136490065481105	-.173149289816935	-.136424063662301	-.362953869696789	-.164544806591486	-.0953803974146227	-.186595534755473
Israel	ISR	37600020	37603660	0	.0637	-.8766	-.2737	.622	-.3249	.746	-.7726	-.5251
Israel	ISR	37600020	37603664	0	.5162	-.0130392480624312	.038448699118918	.0176890134532444	-.138868554171389	-.0584801138872657	-.0583207081764052	.0529641216473273
Israel	ISR	37600020	37606022	0	.0417	-.0197266475377039	.00164476977243409	-.00587196193212486	-.184588221382384	-.0708205686094563	.0154	.00749169764378358
Israel	ISR	37600020	37601732	0	.4316	-.4107	-.2737	.6333	-.391	1.3692	-2.1355	-.4423
Israel	ISR	37600020	37603113	0	-.0255	-.0649152140818986	-.0504680882571981	-.0470717140880563	-.233032711661195	-.103050158133543	-.0738937697390011	-.0477025961196395
Israel	ISR	37600020	37601570	0	.931	-1.0252	-.2737	.5165	-.1413	1.0533	.5755	2.0955
Israel	ISR	37600020	37605135	0	1.6806	2.6352	1.9359	3.6039	4.8357	3.6292	2.4277	2.0955
Israel	ISR	37600020	37606781	0	-.0048	-1.4679	-.6334	-2.6893	-2.4829	-1.6678	-2.1355	-2.5027
Israel	ISR	37600020	37601620	0	.4541	-.21	-.6047	.447	-.2445	.3529	.2085	-.4438
Israel	ISR	37600020	37603878	0	-.3851	-.0993523515760845	-.109494259090596	-.0900622210547385	-.295542276057234	-.132637361218205	-.0842317297499103	-.114528794585582
Israel	ISR	37600020	37601582	0	.341	-.0298172972531469	.00969067595425946	-.00325630584754176	-.169323714577913	-.0728952361910276	-.0633574450893954	.0204058625504608
Israel	ISR	37600020	37600084	0	-.9311	-2.9627	-1.46681723747133	-.5571	.1085	-1.6291	-1.15533984915646	-1.19855913867561
Israel	ISR	37600020	37607136	0	-.1979	-.7065	-.9807	.2944	1.0629	-1.6678	.5755	.1216
Israel	ISR	37600020	37600197	0	-1.3666	-1.1779	-1.231	.46	1.1632	.081	.1292	-.7783
Israel	ISR	37600020	37604135	0	-.722	-1.2776	-1.161	-2.6893	-.2197	-1.6678	.4251	-1.1252
Israel	ISR	37600020	37603640	0	1.6557	-.8684	-.6884	-1.4319	-1.4491	.922	.0256	-.7639
Israel	ISR	37600020	37601393	0	-.2621	-2.9627	-1.1926	-2.6893	-2.1394	-1.6678	-.6852	-1.1252
Israel	ISR	37600020	37604709	0	-.9102	-.4203	-.8154	.0909	.5228	1.0783	-.0553	-.1563
Israel	ISR	37600021	37601438	1	-1.8667	-.241237954777936	-.352689961834649	-.267188848201113	-.553090025248478	-.254540587275589	-.126825504922777	-.389861652336252
Israel	ISR	37600021	37605353	0	.3163	2.6352	.3461	.9608	-.0408	.7977	.1969	.1216
Israel	ISR	37600021	37601262	1	-.4594	-.106467700062786	-.121690155900722	-.0989448536120924	-.308457906298129	-.138750623702049	-.0863677431781932	-.128336321131799
Israel	ISR	37600021	37600747	1	.752	-1.3763	-.7765	.8239	-.2768	.9342	-.2138	-.8936
Israel	ISR	37600021	37604031	1	-.9796	-.156284715981795	-.20707784796839	-.161135236604495	-.398884701066814	-.181551688898493	-.10132271202601	-.225007590436536
Israel	ISR	37600021	37600879	1	.5705	-.2479	-.39135956856758	-2.3705	-1.38068672847029	-1.41152387253403	-.927869441252236	-.6073
Israel	ISR	37600021	37601573	1	.7577	-.3944	1.0433	2.2533	.6373	1.0726	1.2262	.7627
Israel	ISR	37600021	37604527	1	-2.1647	-1.3066	-1.1926	-2.6907	-3.7095	-1.6678	-.6852	-1.1252
Israel	ISR	37600021	37607519	1	.9727	.0306775296519623	.113380420435508	.0722640035263546	-.0595147829066735	-.0209201633640505	-.045197018674236	.137797713415133
Israel	ISR	37600021	37600961	1	-.0882	-.8283	-2.664	.5087	-1.4889	-.7433	.5755	.1216
Israel	ISR	37600021	37606663	1	-.8974	-.8264	-1.4747	1.3878	-.8139	1.4871	-.5496	-.3917
Israel	ISR	37600021	37604823	1	-.6086	-.120755856108761	-.146180435901675	-.116781849272351	-.334393465274461	-.151026515526943	-.0906570191337763	-.156062875111551
Israel	ISR	37600021	37604068	1	-1.272	-.184286437348035	-.255073544163288	-.196091922469506	-.44971283407405	-.205609803976233	-.109728772947005	-.279345689522859
Israel	ISR	37600021	37605379	1	-1.2419	-.181403907207393	-.25013281073146	-.192493440101049	-.444480526264481	-.203133233306465	-.108863443146315	-.273752061675738
Israel	ISR	37600021	37603241	1	.9892	-1.6546	-1.2891	.3887	-.6652	.7206	-1.5588	-1.3484
Israel	ISR	37600021	37607297	1	.5824	-1.3452	-1.2122	.4253	-.9291	-1.6678	-.4402	-2.5027
Israel	ISR	37600021	37600002	1	-1.5033	-.206436909824134	-.293040043923479	-.223744047779277	-.489919903720334	-.224640727428631	-.116378300618093	-.322329281583962
Israel	ISR	37600021	37607339	1	-2.1103	-.26456633824174	-.392675432399208	-.296311449694672	-.595435214032891	-.274583531300682	-.133828639123716	-.435131012587375
Israel	ISR	37600021	37600974	1	.5922	-1.2451	-.691	1.2836	.0444	1.2232	-.3737	-.3917
Israel	ISR	37600021	37605251	1	-.0953	.3427	-1.5572	.8473	.16	1.0029	1.4834	2.0955
Israel	ISR	37600021	37600150	0	1.055	-.476115937383084	-1.3627	.931107014818956	2.4699	.466195365135278	-.9135	-1.4704
Israel	ISR	37600021	37602172	0	1.1136	.044170835194039	.136508305503433	.0891087266398293	-.0350220197715181	-.00932717973048854	-.041146355255056	.163981838453652
Israel	ISR	37600021	37603801	0	-.8741	.0618	-1.0652	1.0891	-.5974	1.4288	-.3912	.1216
Israel	ISR	37600021	37602958	0	-.8021	-.216308780384029	-.27542012713751	-.181310310449354	-.434307054809266	-.197415560138503	-.178466151572677	-.3376
Israel	ISR	37600021	37605449	0	2.7082	-1.0989	-1.161	.5938	-.6067	1.01	-.747	-1.1528
Israel	ISR	37600021	37604569	0	-.5024	.0649	.2753	.6699	-.1523	.6648	.3356	-.5265
Israel	ISR	37600021	37604085	0	-.2521	-.601123675353139	-.9145	-.284641637769636	-.632831559333161	-.270912330141215	-.526314444191003	-.639187045837405
Israel	ISR	37600021	37603036	0	-.0356	-.146559322151661	-.4246	.195167583061364	.3634	.0508950311793655	-.110699729089773	-.18939724785905
Israel	ISR	37600021	37606567	0	.6512	-2.9627	-2.664	-2.6893	-2.4632	-1.6678	-2.1355	-2.5027
Israel	ISR	37600021	37602795	0	-.6647	-.7771	-1.0668	.9209	-1.1657	1.0042	-.4918	-.3501
Israel	ISR	37600021	37604084	0	.1587	-.0472752788026187	-.0202327693820263	-.0250504366040105	-.201013073836528	-.0878945329717113	-.0685982963407545	-.0134718237130025
Israel	ISR	37600021	37604924	0	-.627	-.6289	-1.1412	.7062	-.404	.9813	.0408	-.222
Israel	ISR	37600021	37600767	0	1.194	.0518703509185455	.149705480517352	.0987206197436148	-.0210460215027708	-.00271202086506354	-.038834975986766	.178922957354269
Israel	ISR	37600021	37604927	0	1.0793	.0408860915454	.130878167406699	.0850081304525179	-.0409844170428867	-.0121493184006885	-.0421324287488663	.157607704395304
Israel	ISR	37600021	37601296	0	-.1764	-.0994	-1.2374	.8545	-.2835	.8639	.0553	-.1293
Israel	ISR	37600021	37602341	0	-.6013	-.0862	.0226	3.6039	3.9055	2.2208	.5755	.1339
Israel	ISR	37600021	37606552	0	-.3379	-.0948322378671703	-.101746663808793	-.0844194181380883	-.287337461153193	-.128753835118105	-.0828748006272326	-.105757391449897
Israel	ISR	37600021	37602616	0	.7714	-1.9113	-1.842	-.7867	-2.8083	.2415	-1.1908	-1.7533
Israel	ISR	37600021	37600830	0	-3.3715	-.385345308785864	-.59969380463247	-.447089056442113	-.814670649562046	-.378352665144886	-.170086245257639	-.669505877729887
Israel	ISR	37600022	37605814	1	1.0078	1.7671	1.9359	1.1604	-1.022	1.3792	.5755	-.2726
Israel	ISR	37600022	37603574	1	1.1488	2.6228	.6755	2.0745	1.8951	2.3496	2.4277	.8567
Israel	ISR	37600022	37601016	0	.2243	-1.2135	-.5486	.7254	-.4069	1.1086	.9579	.4165
Israel	ISR	37600022	37600180	1	.6743	.0634	-1.6543	-.2159	-.5923	-1.2919	-.8094	-.6298
Israel	ISR	37600022	37606254	1	.8386	-.0862	.0226	3.6039	-.3562	.5248	-.9759	-.3856
Israel	ISR	37600022	37601590	1	.9399	.0763	-1.3325	-.4774	-.331	.8226	-.6896	-1.3421
Israel	ISR	37600022	37601719	1	1.8673	-2.9627	-2.664	-2.6893	-3.7095	-1.6678	-2.1355	-2.5027
Israel	ISR	37600022	37604580	1	1.3026	.5266	-1.161	.1676	-.1573	.5676	.3482	-1.3017
Israel	ISR	37600022	37607503	1	.1563	.3376	-.7638	-.5246	-.7247	-1.6678	-2.1355	-.1563
Israel	ISR	37600022	37603923	1	.477	-.694	-1.3943	.1892	-.2581	-.4694	-.5974	-1.0091
Israel	ISR	37600022	37601404	1	-.6588	.2032	-.5034	.0795	-.8275	.0864	.5755	-.806
Israel	ISR	37600022	37601237	1	1.3615	-.4025	-1.0611	.0719	.2351	.1176	-1.0576	-.5912
Israel	ISR	37600022	37606311	1	1.2826	2.6352	1.9359	.8568	-.2536	-.7368	2.4277	2.0955
Israel	ISR	37600022	37600957	1	1.3305	-.0862	.0226	-2.6893	-3.7095	1.5627	.5755	.1216
Israel	ISR	37600022	37607389	1	.7538	-.5801	-1.0611	-.0732	-.7006	.0398	-2.1355	-.5251
Israel	ISR	37600022	37603805	1	.7459	.3961	-.9211	.1964	.3922	-1.6678	-.1026	-.4607
Israel	ISR	37600022	37603120	1	.3186	2.6352	1.9359	-.878	-.5943	-.4648	2.0386	1.2147
Israel	ISR	37600022	37604426	0	1.0386	-.9861	-.5098	.7966	.531	1.9732	.0474	-.1118
Israel	ISR	37600022	37602275	0	.2219	-.0029	-.968	.551	.3302	.794	-.3679	-1.1827
Israel	ISR	37600022	37605698	0	.2539	1.7162	.7739	.653	.3364	.6328	1.2607	-.7317
Israel	ISR	37600022	37605777	0	1.134	1.7671	.7739	.4255	2.3772	1.0062	1.6331	-.4784
Israel	ISR	37600022	37600615	0	.6748	-.089	.7717	.2918	.9023	-.7946	.8038	1.3857
Israel	ISR	37600022	37601418	0	1.0533	-1.2003	-.7651	.7009	-.2222	.3569	.9579	-.6382
Israel	ISR	37600022	37607520	0	.911	-.847	-.4806	.2707	-.7434	1.8159	-1.0602	-.5251
Israel	ISR	37600022	37600018	0	1.2899	-.4314	-.8417	-2.6893	.1903	-1.6678	-.6707	-.8443
Israel	ISR	37600022	37603425	0	1.5764	.2165	-.7183	.7404	4.8357	1.6604	.2989	.1216
Israel	ISR	37600022	37602033	0	-.4933	1.1763	1.9359	.0102	1.4014	.5189	1.0854	1.515
Israel	ISR	37600022	37603000	0	1.1431	.438408843829747	.491700279432971	.4075	1.0823	.230229274633053	.310167235745432	.528102597202911
Israel	ISR	37600022	37603045	0	1.1853	.96	1.9359	.1053	4.8357	3.6292	2.4277	2.0955
Israel	ISR	37600022	37603338	0	.8588	2.6352	1.9359	3.6039	-.2222	3.6292	.3379	-.0358
Israel	ISR	37600022	37601685	0	.8264	-1.3452	-1.1926	-2.6893	-3.7095	.4394	-.6852	-1.1252
Israel	ISR	37600022	37604359	0	.6464	1.1576	.8348	.0778	.3079	-1.6678	.4875	2.0955
Israel	ISR	37600022	37601496	0	1.0637	.3289	1.2867	.7113	.8779	1.0062	2.4277	2.0955
Israel	ISR	37600022	37604481	0	1.2184	.206152629994686	.314788795819365	.231676576837473	.127338193923734	.103984446728661	.3044	.350902262010984
Israel	ISR	37600022	37603269	0	.2278	.7308	-.3802	-.0169	.4481	.4946	-.5832	.1216
Israel	ISR	37600023	37602619	1	.579	-.00702519846667232	.0487569402989441	.0251968105542112	-.127951978409233	-.0533130494998442	-.0565153024792831	.0646345478532817
Israel	ISR	37600023	37606103	1	.4163	-.0226061836454934	.0220507167322206	.00574587761906327	-.15623425351278	-.0666996956118422	-.0611926831627506	.0343992239088743
Israel	ISR	37600023	37604199	1	-.7013	-.129633282820972	-.161396581719962	-.127864218559925	-.350507582681337	-.158653694965063	-.0933220049319167	-.173289762202187
Israel	ISR	37600023	37601726	1	.962	.0296528428577804	.111624079979676	.0709848087973682	-.0613747727260217	-.0218005389842003	-.0455046276067074	.135809280924628
Israel	ISR	37600023	37606773	1	-.3251	-.0936064443189901	-.099645621020507	-.0828891664996747	-.285112426602945	-.127700675497739	-.0825068198482013	-.103378705853779
Israel	ISR	37600023	37600839	1	.2169	-.0417017487632372	-.0106795904540404	-.0180925736855987	-.190896119865868	-.0831059478228589	-.0669251337360968	-.00265623764315296
Israel	ISR	37600023	37600690	1	-.0667	-.0688607370651035	-.0572308197319923	-.0519972115492001	-.240194541619807	-.106440015661597	-.075078207871508	-.0553589903821446
Israel	ISR	37600023	37601943	1	.7584	.01015506423204	.0782043681285088	.0466442436738519	-.0967667285409091	-.0385523591956496	-.0513578218731732	.0979733131613745
Israel	ISR	37600023	37601897	1	.9469	.0282067895314117	.10914550606537	.0691795900676772	-.0639996181720178	-.023042938223851	-.0459387299319708	.133003175260457
Israel	ISR	37600023	37606827	1	.268	-.0368081510826117	-.00229183369768162	-.0119835222228693	-.182013364747298	-.0789015371509284	-.065456085469808	.00683992126009977
Israel	ISR	37600023	37600696	1	.3612	-.0278828418099251	.0130063841045226	-.000841377480670293	-.165812331928302	-.0712332186651372	-.0627767254224867	.0241597257568347
Israel	ISR	37600023	37607182	1	1.2969	.0617245818644625	.166595894807554	.111022408305549	-.00315882968866513	.00575439514553634	-.035876755505335	.198045359529312
Israel	ISR	37600023	37604982	1	.175577053426598	-.0456590457399144	-.0174625028672243	-.0230327695213819	-.198079321728671	-.0865059211608007	-.0681131063979677	-.0103354796590364
Israel	ISR	37600023	37604014	1	.3092	-.0328626280994069	.00447089777711252	-.00705802476172556	-.174851534788686	-.0755116796228748	-.0642716473373012	.0144963155226049
Israel	ISR	37600023	37601032	1	-.9804	-.156361328078556	-.207209163142658	-.161230877331896	-.399023765726205	-.181617511374766	-.1013457108247	-.225156258286294
Israel	ISR	37600023	37607330	1	-.43	-.10365220550681	-.116864323246378	-.0954300568801112	-.303347280065527	-.136331647699021	-.0855225373263559	-.122872777653215
Israel	ISR	37600023	37606969	1	-1.5227	-.208294753170595	-.296224436899475	-.226063335418747	-.493292221710554	-.226236922478248	-.116936021486313	-.325934476940579
Israel	ISR	37600023	37602808	1	.238	-.039681104711159	-.0072161527327259	-.0155700495004012	-.187228289474443	-.0813698800111616	-.0663185404206625	.00126487689419797
Israel	ISR	37600023	37601082	1	1.1322	.0459520664437383	.139561383305161	.0913323735518991	-.0317887664406885	-.00779680715714394	-.0406116331855262	.167438365960511
Israel	ISR	37600023	37601144	1	-.8463	-.14351922535895	-.18519745705601	-.145199100401329	-.375713052195869	-.170584018789524	-.0974905371943801	-.200235809970713
Israel	ISR	37600023	37603480	1	.5888	-.00608670028134689	.0503655511837252	.0263684094648716	-.126248436331699	-.0525067241655013	-.0562335671953373	.0664557290128097
Israel	ISR	37600023	37606175	1	-.2097	-.0825551493611785	-.08070340713237	-.0690929915721021	-.265052349485863	-.118205783295375	-.0791892431372477	-.0819333685262765
Israel	ISR	37600024	37604693	1	.2583	-1.50076128569592	-2.7056	-.289513162137286	-1.05068233782302	-.214156459515026	-.2861	-1.7256
Israel	ISR	37600024	37607472	0	.175577053426598	-.0456590457399144	-.0174625028672243	-.0230327695213819	-.198079321728671	-.0865059211608007	-.0681131063979677	-.0103354796590364
Israel	ISR	37600024	37602768	0	.1546	-.0476679157985202	-.020905759650149	-.0255405953319399	-.201725780215904	-.0882318731626099	-.068716165184038	-.014233746443009
Israel	ISR	37600024	37606692	0	.6209	-.00301263989880138	.0556345725512226	.0302059936518307	-.120668466873655	-.0498655973050518	-.055310740397923	.0724210264843246
Israel	ISR	37600024	37604894	0	.1099	.5206	.5347	-1.0599	-.0176	-.2766	-.216	-.7462
Israel	ISR	37600024	37604325	0	.175577053426598	-.0456590457399144	-.0174625028672243	-.0230327695213819	-.198079321728671	-.0865059211608007	-.0681131063979677	-.0103354796590364
Israel	ISR	37600024	37601028	0	-.3219	-2.9627	-2.664	-.6461	-.0055	-1.6678	-2.1355	-2.5027
Israel	ISR	37600024	37600871	0	-1.4288	-1.4578	-.2626	.3267	-.8798	.6713	-.2907	-.5725
Israel	ISR	37600024	37606313	0	1.3235	.0642719340817743	.17096212435196	.114202462491627	.00146507023606962	.00794299248160973	-.0351120454489108	.202988565533745
Israel	ISR	37600024	37601559	0	1.3141	-.4488	.0226	1.7658	4.8357	-1.6678	.5755	.1216
Israel	ISR	37600024	37607469	0	.175577053426598	-.0456590457399144	-.0174625028672243	-.0230327695213819	-.198079321728671	-.0865059211608007	-.0681131063979677	-.0103354796590364
Israel	ISR	37600024	37606092	0	.6737	.0020437584874417	.0643013740529005	.0365182816602868	-.11149019935388	-.0455213138710414	-.0537928196844191	.0822331045683117
Israel	ISR	37600024	37606238	0	.175577053426598	-.0456590457399144	-.0174625028672243	-.0230327695213819	-.198079321728671	-.0865059211608007	-.0681131063979677	-.0103354796590364
Israel	ISR	37600024	37600504	0	-.7423	2.6352	1.9359	-2.6893	4.8357	-1.6678	-2.1355	2.0955
Israel	ISR	37600024	37606825	0	.175577053426598	-.0456590457399144	-.0174625028672243	-.0230327695213819	-.198079321728671	-.0865059211608007	-.0681131063979677	-.0103354796590364
Israel	ISR	37600024	37605019	0	.175577053426598	-.0456590457399144	-.0174625028672243	-.0230327695213819	-.198079321728671	-.0865059211608007	-.0681131063979677	-.0103354796590364
Israel	ISR	37600024	37606695	0	-.6611	-.8398	.0226	-2.6904	-.2648	-1.6678	.5755	.1216
Israel	ISR	37600024	37604118	0	-.035	-.0658249827309386	-.0520274559516288	-.0482074477259414	-.234684104491458	-.103831800039284	-.0741668804734384	-.0494680268355084
Israel	ISR	37600024	37600385	0	.602	.468	1.2899	-2.6893	-.8093	.4836	.3473	-.1314
Israel	ISR	37600024	37600366	0	1.1582	-2.0774	-.98267558211691	-.503429903155021	-.930251665323897	-.378269256840208	-.960813562200448	-.778159982929076
Israel	ISR	37600024	37601407	0	.175577053426598	-.0456590457399144	-.0174625028672243	-.0230327695213819	-.198079321728671	-.0865059211608007	-.0681131063979677	-.0103354796590364
Israel	ISR	37600024	37600166	0	.5505	-2.9627	-2.664	-2.6893	-2.5536	-1.6678	-2.1355	-2.5027
Israel	ISR	37600024	37602218	0	-.218	-.3006	.0226	-.0973	.4213	-1.6678	.5755	.1216
Israel	ISR	37600024	37604591	0	.14359948249155	-.198115372992498	-.153265364383816	-.212668285304199	-.6036	-.21283232582606	-.213574455902149	-.15158557619589
Israel	ISR	37600024	37605848	0	.7549	-2.8663	-2.664	.1053	-.0408	.4394	-2.1355	-2.5027
Israel	ISR	37600024	37602695	0	-.434	-.817	-2.0371	-2.6893	-3.7095	-1.6678	1.2498	-1.1252
Israel	ISR	37600024	37604624	0	-1.2742	.0502	.0226	.1481	.6664	.5116	-.1026	.1216
Israel	ISR	37600025	37605787	1	.2079	-.0425636348518013	-.0121568861645537	-.0191685318688582	-.192460597284011	-.0838464506809289	-.0671838702213532	-.0043287509529235
Israel	ISR	37600025	37601392	1	-.4936	-.0071	-.227	.5921	2.8947	1.0062	.5858	.232730475943104
Israel	ISR	37600025	37601492	1	-1.2933	-.0862	-.4688	2.7583	4.8357	1.5721	.582	-.2503
Israel	ISR	37600025	37606199	1	.3334	1.7671	1.036	.658997992036066	.724928219014237	.382431484113716	1.2126	.967433886287219
Israel	ISR	37600025	37604905	1	-.7032	.2897	.126788189880354	.6689	-1.2126	.816	.4251	.2525
Israel	ISR	37600025	37606100	1	.2776	-.0358888059214766	-.000716051606467441	-.0108358334940591	-.180344588834612	-.0781116674356537	-.0651800998855346	.00862393545718834
Israel	ISR	37600025	37607081	1	-1.0919	-2.9627	.0226	-2.6893	-3.7095	-1.6678	-2.1355	-2.5027
Israel	ISR	37600025	37600102	1	-.251	.443019266714619	.279023166890874	1.2836	.8779	-1.6291	.245427838008953	.271824703524233
Israel	ISR	37600025	37606863	1	-.5346	-1.29667387534258	-1.2667	.1053	-1.9329	-.0181	-2.1355	-2.5027
Israel	ISR	37600025	37601834	1	.1509	-.0862	1.9359	3.6039	.8403	3.6292	.9628	2.0955
Israel	ISR	37600025	37601824	1	-.948	.38036411912741	.0226	-.351514519663209	-.172975587255707	-1.4875	2.4277	.437507223127552
Israel	ISR	37600025	37605490	1	-.5821	.341	-.5034	.78	-.3413	1.1374	.9863	-.5093
Israel	ISR	37600025	37602126	1	-.9502	.0597639320792323	-.0159096647085645	.107593706368125	.1771	-.00257976357764562	.105830359604731	-.0264167634189534
Israel	ISR	37600025	37606280	1	.7904	1.153	1.9359	1.4849	2.6119	1.009	2.4277	2.0955
Israel	ISR	37600025	37601283	1	.2355	-1.1694	-.4727	.4347	-.482	.6724	.0553	-1.0296
Israel	ISR	37600025	37604292	1	-.4213	2.6352	1.9359	3.6039	-.9291	3.6292	2.4277	2.0955
Israel	ISR	37600025	37606294	0	-.0834	-1.6482	-.5034	.499	.2279	.6675	-.6852	-1.1252
Israel	ISR	37600025	37605526	0	.1252	-1.3452	.0226	.4691	-1.1616	.3456	.5755	-2.5027
Israel	ISR	37600025	37607063	0	-1.6605	-.0862	-.7	-2.6893	-2.2347	.6899	-.1561	-1.2059
Israel	ISR	37600025	37605433	0	.1288	.373773692098668	.345312147606455	.498626732377886	.9287	.260636621695882	.340686842422463	.364913137669774
Israel	ISR	37600025	37604157	0	.9547	-1.3452	-.0587	.7113	.0265	1.0062	.517711679193568	2.0955
Israel	ISR	37600025	37603572	0	-1.6636	-2.9627	-2.664	-2.6893	-3.7095	-1.6678	-2.1355	-2.5027
Israel	ISR	37600025	37605432	0	-3.025	-.352162694376144	-.542817919777709	-.405664666386619	-.754438268963527	-.349843305109193	-.160124890575269	-.605114115303721
Israel	ISR	37600025	37607279	0	-1.1327	-.243623971374224	-.288228465533281	-.4251	-.562024009829633	-.332833844870238	-.201534895859816	-.315552723505217
Israel	ISR	37600025	37604649	0	-.00374505636552022	-.8232	-1.2891	-.3746	-.1974	-.1746	-.6791	-1.6155
Israel	ISR	37600025	37602517	0	1.1731	.0498688598906577	.146274871589604	.0962220057402675	-.0246790857293483	-.0044316330576928	-.039435819602528	.175039009779357
Israel	ISR	37600025	37601252	0	.7578	-1.2292	-.5473	.4634	.0683	.8442	-.0883	-.3587
Israel	ISR	37600025	37606106	0	.742	-.2479	.6496	.0656	-.6823	.2649	.5755	.4994
Israel	ISR	37600025	37606694	0	-.0706	-.7849	-.7176	.8298	-.0736	1.3472	-.4723	-.8936
Israel	ISR	37600025	37601703	0	.175577053426598	-.0456590457399144	-.0174625028672243	-.0230327695213819	-.198079321728671	-.0865059211608007	-.0681131063979677	-.0103354796590364
Israel	ISR	37600025	37602828	0	.215242828780197	-.0071	-.0154	1.1117	.253297815716463	1.0822	-.176	-.4377
Israel	ISR	37600025	37606323	0	.175577053426598	-.0456590457399144	-.0174625028672243	-.0230327695213819	-.198079321728671	-.0865059211608007	-.0681131063979677	-.0103354796590364
Israel	ISR	37600025	37604060	0	.8308	-.0862	-1.1926	1.2836	4.8357	.4394	.0154	-.3917
Israel	ISR	37600025	37601981	0	.3944	-.0247034397943328	.0184559638366382	.00312771270646496	-.160041148563596	-.0685015858998125	-.0618222752768744	.030329441521766
Israel	ISR	37600025	37601861	0	.9381	-2.9627	-1.6543	-.1294	-.7314	1.6223	-.9936	2.0955
Israel	ISR	37600025	37605812	0	.3376	-.762851381762503	-1.07686407578174	.5567	-.423442086630853	.6318	-.701650310436752	-1.7071
Israel	ISR	37600025	37600063	0	2.3569	1.7671	-1.6008	.7295	-1.4104	-1.653	2.4277	-2.5027
Israel	ISR	37600025	37607304	0	1.1207	-1.2027	.0226	.1053	-3.7095	.4394	.5755	-1.1252
Israel	ISR	37600026	37603744	1	.2061	-.0427360120695141	-.0124523453066563	-.0193837235055101	-.19277349276764	-.0839945512525429	-.0672356175184044	-.00466325361487761
Israel	ISR	37600026	37606363	1	1.0235	-.59	-.227	-1.2698	-1.0453	.1764	-.5832	.1216
Israel	ISR	37600026	37605075	0	1.1059	-.7221	-1.0611	-1.3136	-1.5696	.2477	-.6852	-.1563
Israel	ISR	37600026	37602720	0	.2049	-.7221	-.7638	1.2836	.6408	1.0062	.5409	-.7496
Israel	ISR	37600026	37604250	1	.6106	1.3403	-.5472	-.1534	-.333	-.1845	-.7867	-.0358
Israel	ISR	37600026	37605156	1	.5718	-.948	-1.9313	.2213	-.7501	.4869	-2.1355	-.6508
Israel	ISR	37600026	37600490	1	1.4755	2.6352	1.9359	-2.6893	.1983	-.0185	2.4277	2.0955
Israel	ISR	37600026	37607190	1	.1645	2.6352	.0226	.0389	.6067	-.2578	2.4277	.4104
Israel	ISR	37600026	37600595	1	.267	-.957	.0226	-.1763	-.9185	-.568	.3482	.1216
Israel	ISR	37600026	37602298	1	.4799	.468	.8961	.0109	.0915	-.28	-.6852	-.6195
Israel	ISR	37600026	37603115	1	.2409	-.560851574786487	-1.1926	1.0074	-.0619461268389868	.440800510747444	-.330279904863775	-.643750746043002
Israel	ISR	37600026	37602137	1	-.0721	1.1352	1.0108	.396	.9789	.7629	.5755	-.2485
Israel	ISR	37600026	37601846	1	.7844	.2067	.8961	-.6054	-.3699	-.8849	-2.1355	.9097
Israel	ISR	37600026	37602988	1	-.8647	.4012	.0226	-.2357	-.3031	.1857	-1.305	-.4607
Israel	ISR	37600026	37607159	1	.5065	-.59	.0226	1.0478	.6902	.1931	-.6852	.1216
Israel	ISR	37600026	37605427	1	.9294	-.0862	-.7638	-1.0068	-.9264	-.5569	-1.5596	-.6353
Israel	ISR	37600026	37605897	1	-.4607	.8046	.8116	-.0814	.3631	.1417	-.4948	.2546
Israel	ISR	37600026	37600909	1	.6792	-.7136	-1.4928	-2.6893	-.5585	-1.6678	-2.1355	-2.5027
Israel	ISR	37600026	37605171	1	-.2184	.2718	1.4967	-.133	.8683	-.0816	-.4771	2.0955
Israel	ISR	37600026	37604315	1	.4161	1.4003	.8348	-.8262	-.3718	.4285	-2.1355	.1216
Israel	ISR	37600026	37603935	1	.1599	.1221	-.4246	-.2423	-.3855	.234	.7641	-.419
Israel	ISR	37600026	37603670	1	1.0618	.3961	-.3802	.0346	-.6948	.2176	-.5945	.3588
Israel	ISR	37600026	37601736	1	.5043	.6492	.9726	-.8258	-1.1878	-.8849	-.7838	.1216
Israel	ISR	37600026	37602599	0	.6364	-1.3452	-1.1926	.1053	-.1707	.4565	-.6852	-1.1252
Israel	ISR	37600026	37602101	0	1.5347	-1.6043	-1.842	-1.7857	-1.2349	-1.6678	-.5142	-.1563
Israel	ISR	37600026	37601789	0	-.7246	-.0408907706140193	-.0857199947107448	-.0174987330432264	-.111	-.085246185445891	-.0059726116977482	-.095223846587084
Israel	ISR	37600026	37606975	0	.1329	-.0497460189231693	-.0244676837521643	-.0281348500626879	-.205497909101872	-.0900173078315119	-.0693400075984894	-.018266361867678
Israel	ISR	37600026	37607492	0	-.1684	-.4203	1.4967	-2.0365	.5948	-.9292	.0215	2.0955
Israel	ISR	37600026	37602259	0	.4455	-.0862	-.227	-.3734	.2301	-.2858	.5755	.1216
Israel	ISR	37600026	37602012	0	.7483	-.180216020224779	-.088971649035397	-.190139074137442	-.6056	-.196206117934848	-.234900667593671	-.0754484825579551
Israel	ISR	37600026	37604798	0	.6007	-.4314	.0226	.0496	-.1674	-.2339	.5755	2.0955
Israel	ISR	37600026	37604733	0	.3592	1.1576	.0226	.4106	.4667	1.2588	1.2262	.1216
Israel	ISR	37600026	37604473	0	.7772	-.983	-.599462985189217	-2.6893	-1.4002	-1.6678	-1.15811770659927	-.621128898303807
Israel	ISR	37600026	37605388	0	.7951	1.1352	.7162	-.7941	-.0972	.1912	.9628	.149
Israel	ISR	37600027	37603665	1	-.2815	2.6352	-.2134	1.2836	-1.2328	.1544	-.8488	-1.1252
Israel	ISR	37600027	37605584	1	-.1131	2.6352	.1802	-2.6893	-1.1813	-1.6678	-1.0906	-1.3266
Israel	ISR	37600027	37604694	1	-.9886	-2.9627	-2.664	-2.6893	-3.7095	-1.6678	-2.1355	-2.5027
Israel	ISR	37600027	37606806	1	-.1531	-.0771348435153194	-.0714128585529198	-.0623264101084919	-.255213524833983	-.113548843099068	-.0775620781299688	-.0714151181559418
Israel	ISR	37600027	37607045	1	.0154	-.0802	.0226	-1.1433	-.0174	-1.6678	.1922	.1216
Israel	ISR	37600027	37604102	1	-.2299	.957	.833452047211597	1.24436450871992	2.5677	.756362233756705	.939270508212602	.867364320768531
Israel	ISR	37600027	37603581	1	-1.151	-.172698857712895	-.235212124055276	-.181626262450127	-.428679304341233	-.195654154439959	-.106250204645225	-.256859677247055
Israel	ISR	37600027	37601774	1	-.548	.6654	1.9359	-2.6893	-.0253	-1.6678	2.4277	2.0955
Israel	ISR	37600027	37602038	0	-.022778572975686	-.9861	-.442	-2.6893	-1.52411724441498	.8744	-.3679	-.8531
Israel	ISR	37600027	37603055	0	.1253	-.0504738338424013	-.0257151779077089	-.029043436972996	-.206819023366082	-.0906426213561043	-.0695584961860392	-.0196787064403731
Israel	ISR	37600027	37601026	0	.0776	-2.6779	-2.664	-2.6689	-2.2679	-1.6678	-2.1355	-2.5027
Israel	ISR	37600027	37604020	0	.0701	-.2662	-2.664	.0654	1.0162	.4394	-.0823	-2.5027
Israel	ISR	37600027	37605915	0	-1.6942	-.22471847141379	-.324375127383144	-.246566316355305	-.523104208067396	-.240347615829248	-.121866388955364	-.357805147232317
Israel	ISR	37600027	37603711	0	-1.4091	-1.3452	-1.1926	-1.25642517537606	-1.41278713995844	-1.6678	-1.01683993943928	-1.08525836722663
Israel	ISR	37600027	37603421	0	-.9927	-.740257986622859	-1.04955741475552	1.2808	-.238521921288117	.353959530243808	-2.1355	-1.06012862005028
Israel	ISR	37600027	37601131	0	-.1751	-.0792416761762541	-.0750240258452856	-.0649565301120152	-.259037802967222	-.115358961196573	-.0781945450939288	-.0755034840242698
Israel	ISR	37600027	37601123	0	-1.5796	-.213743788552739	-.305564228669275	-.232865782155133	-.503183195609704	-.230918546103157	-.1185718110431	-.336508477754572
Israel	ISR	37600027	37600156	0	-.6302	-2.9627	-2.664	-2.6893	-3.7095	-1.6678	-2.1355	-2.5027
Israel	ISR	37600028	37602276	0	.962	.0296528428577804	.111624079979676	.0709848087973681	-.0613747727260219	-.0218005389842004	-.0455046276067076	.135809280924628
Israel	ISR	37600028	37606791	0	-.0798	-.0701152601495691	-.0593811057106283	-.053563328460389	-.242471725417327	-.107517858710565	-.0754548132000477	-.0577934264219217
Israel	ISR	37600028	37602333	0	-.2945	-.090676031617872	-.0946228156047618	-.0792309086765921	-.279793203381258	-.125182965780301	-.0816271157983296	-.0976921606005589
Israel	ISR	37600028	37600896	0	-.99	-.157280673239692	-.208784945233872	-.162378566060706	-.400692541638891	-.18240738109004	-.101621696408973	-.226940272483382
Israel	ISR	37600028	37603962	0	-.2232	-.0838479784940248	-.0829193506981399	-.0707069288469913	-.267399065613077	-.11931653758248	-.0795773478651321	-.0844421384909323
Israel	ISR	37600028	37601090	0	.558	-.00903626600665534	.045309916974413	.0226862414599388	-.131602425718235	-.0550408895020075	-.0571190209448813	.0607320167971504
Israel	ISR	37600028	37607409	0	1.9628	.125494575906115	.275899362988753	.190631358775832	.112595116171519	.060543378833179	-.0167331304462019	.321792760971112
Israel	ISR	37600028	37606032	0	.6175	-.00333824131003671	.0550764830605842	.0297995205603771	-.121259491676065	-.0501453428292116	-.0554084852923532	.0717891881228557
Israel	ISR	37600028	37606287	0	.1761	-.0456089656980614	-.0173766643417006	-.022970250783042	-.197988417494784	-.0864628941127761	-.0680980724692589	-.0102382979807794
Israel	ISR	37600028	37604066	0	-.958	-.154216189369241	-.203532338263158	-.158552936964672	-.39512995526327	-.179774482039125	-.100701744461395	-.220993558493087
Israel	ISR	37600028	37604348	0	.5429	-.0104823193330241	.0428313430601074	.0208810227302478	-.134227271164231	-.0562832887416582	-.0575531232701447	.0579259111329799
Israel	ISR	37600028	37603797	0	-.3508	-.0960676079274456	-.103864120993862	-.085961624867427	-.289579878785865	-.129815222548005	-.0832456562560999	-.108154660527235
Israel	ISR	37600028	37605596	0	-.584	-.118400034133353	-.142142494292939	-.113840896904775	-.330117226998202	-.149002474381551	-.0899498060740754	-.151491338731511
Israel	ISR	37600028	37600841	0	.9278	.0263776757212366	.106010356279725	.0668961677009818	-.0673197869149667	-.0246144498448663	-.0464878262506817	.1294537303475
Israel	ISR	37600028	37601676	0	1.1068	.0435196323715683	.135392126522156	.088295780456922	-.0362040693763377	-.00988667077880821	-.0413418450439166	.162718161730714
Israel	ISR	37600028	37602952	0	-.8509	-.143959744915328	-.18595251930805	-.145749034583883	-.376512673987364	-.170962498028092	-.0976227802868442	-.201090650106818
Israel	ISR	37600028	37600070	0	.4906	-.0154908351587914	.0342466135423469	.0146285101764172	-.143318623271886	-.0605864331279981	-.0590566697344677	.0482067504550911
Israel	ISR	37600028	37603708	0	.7317	.00759813550263301	.0738217241873194	.0434522343968484	-.101408011548068	-.0407491843412573	-.0521254067794338	.0930115236757218
Israel	ISR	37600028	37605216	0	.5972	-.00528227326535367	.0517443605135375	.0273726371025805	-.124788257408099	-.0518155881646361	-.0559920798090981	.0680167414352621
Israel	ISR	37600028	37604238	0	.5501	-.00979281046217278	.044013179628518	.0217417892768554	-.132975689229716	-.0556908864552022	-.0573461340819397	.0592639217807963
Israel	ISR	37600028	37600203	0	.1305	-.0499758552134531	-.0248616292749679	-.0284217722448905	-.205915103080044	-.0902147752603305	-.0694090039945578	-.0187123654169501
Israel	ISR	37600028	37600571	0	.8528	.0191952916498686	.0936995586921148	.0579298495071521	-.0803570987328279	-.0307853069954493	-.0486439636278179	.115516119432745
Israel	ISR	37600028	37606153	0	-.3199	-.0931084656900419	-.0987920723877659	-.0822675017715691	-.284208506316907	-.127272829401965	-.0823573276567198	-.102412364830356
Israel	ISR	37600028	37603291	0	-.2268	-.0841927329294504	-.0835102689823452	-.0711373121202952	-.268024856580335	-.119612738725708	-.0796808424592347	-.0851111438148405
Israel	ISR	37600028	37604008	0	-.9542	-.153852281909625	-.202908591185385	-.158098643509518	-.394469398131165	-.179461825276829	-.10059250016762	-.220287386206739
Israel	ISR	37600028	37601142	0	1.0457	.0376683834814272	.125362930087449	.0809912199016821	-.0468251327372887	-.0149138624041498	-.0430983782938235	.151363654705494
Israel	ISR	37600028	37605152	0	1.2705	.0591963826713409	.162262494056715	.107866264301321	-.00774796344855255	.00358225342853094	-.0366357158620873	.193139320487318
Israel	ISR	37600029	37606752	1	-.8767	-.146430485035878	-.190187433678188	-.148833448042561	-.380997509252709	-.173085272887893	-.098364491544579	-.205885188261493
Israel	ISR	37600029	37605697	1	-.2323	-.0847194410946841	-.0844130608054366	-.071794842121176	-.268980926113645	-.120065268250084	-.0798389592002247	-.0861332352819225
Israel	ISR	37600029	37605501	1	.9029	.0239931242095424	.101923171480639	.0639193500606303	-.0716481744384966	-.0266631744188598	-.0472036638598909	.124826443523801
Israel	ISR	37600029	37600864	1	.0989	-.0530020330355229	-.0300485786585479	-.0321995809772241	-.211408157125969	-.0928147630731095	-.0703174565427911	-.0245847454823667
Israel	ISR	37600029	37604356	1	1.3778	.0694719801494448	.17987514180539	.12069407686396	.0109040839922009	.0124106930586317	-.0335510019878644	.213079395836027
Israel	ISR	37600029	37606688	1	.8783	.0216373022341337	.0978852298719024	.0609783976930542	-.0759244127147551	-.0286872155642511	-.0479108769195916	.120254907143762
Israel	ISR	37600029	37600892	1	.5453	-.0102524830427403	.0432252885829109	.0211679449124503	-.133810077186059	-.0560858213128395	-.0574841268740764	.058371914682252
Israel	ISR	37600029	37601810	1	.9453	.0280535653378892	.108882875716835	.0689883086128754	-.064277747490799	-.0231745831763969	-.0459847275293499	.132705839560943
Israel	ISR	37600029	37604943	1	.4149	-.0227402548148256	.0218209151772518	.00557850634611175	-.156477616666714	-.0668148849453198	-.0612329310604572	.0341390551717989
Israel	ISR	37600029	37602909	1	.9302	.0266075120115204	.106404301802529	.0671830898831843	-.0669025929367951	-.0244169824160476	-.0464188298546133	.129899733896772
Israel	ISR	37600029	37605452	1	.6524	3.96141117321031E-006	.060805107538019	.0339718472932391	-.115192795910153	-.047273837301807	-.0544051626995259	.0782748230685214
Israel	ISR	37600029	37604872	1	.3268	-.0311771619706592	.00735983161100514	-.00495392875890687	-.171792112282095	-.0740635851448713	-.0637656737661332	.0177670082172673
Israel	ISR	37600029	37600154	1	.4017	-.0240043544113863	.0196542148018324	.00400043434399772	-.158772183546657	-.0679009558038224	-.0616124112388332	.0316860356508021
Israel	ISR	37600029	37604299	1	2.1282	.141334126911506	.30304877526863	.210405079165957	.141346734500509	.074152175802598	-.0119781288171575	.35252983890845
Israel	ISR	37600029	37606286	1	.455	-.0189000734646674	.0284030882874277	.0103724978070794	-.149507000614764	-.0635155333221415	-.0600801162761484	.0415910311408876
Israel	ISR	37600029	37606719	1	-1.1287	-.170563295515675	-.23155171357256	-.178960277173829	-.424802876960722	-.193819352913852	-.105609113131757	-.252715560935068
Israel	ISR	37600029	37606072	1	.4786	-.0166400166102103	.0322768859283292	.0131938992654044	-.145404593162744	-.0615737702720913	-.0594016517148095	.0459767327087304
Israel	ISR	37600029	37602906	1	-.9188	-.150462196627939	-.197097894724033	-.153866541322031	-.388315786953135	-.176549180701754	-.0995748033256115	-.213708833854975
Israel	ISR	37600029	37602231	1	.1059	-.0523316771888618	-.0288995708837042	-.0313627246124666	-.210191341356302	-.0922388164057218	-.0701162170542584	-.0232839017969896
Israel	ISR	37600029	37601972	1	.8735	.0211776296535662	.0970973388262953	.0604045533286491	-.0767588006710982	-.0290821504218884	-.0480488697117283	.119362900045218
Israel	ISR	37600029	37606481	1	-.2631	-.0876690068199926	-.0894686950147488	-.0754770101261087	-.27433491550018	-.12259943358659	-.0807244129497686	-.0918569474975817
Israel	ISR	37600029	37600916	1	1.5258	.0836452180502777	.204168449044941	.138387611433117	.0366310459794472	.0245878511691155	-.0292962242303156	.240582948041142
Israel	ISR	37600029	37601945	1	1.1735	.0499071659390383	.146340529176738	.0962698261039679	-.0246095533996532	-.0043987218195564	-.0394243202031834	.175113343704236
Israel	ISR	37600029	37604741	1	-.1651	-.0782840249667383	-.0733825861669375	-.0637610210195046	-.257299494724841	-.114536180243162	-.0779070601103106	-.0736451359023025
Israel	ISR	37600029	37602668	1	.5789	-.00703477497876746	.0487405259021605	.025184855463286	-.127969361491657	-.0533212773093784	-.0565181773291194	.064615964372062
Israel	ISR	37600029	37602383	1	1.2745	.0595794431551472	.162919069928054	.108344467938325	-.00705264015159995	.00391136580989536	-.03652072186864	.193882659736105
Israel	ISR	37600029	37600918	1	.2339	-.0400737417070604	-.00788914300084862	-.0160602082283306	-.187940995853819	-.0817072202020601	-.066436409263946	.000502954164191381
Israel	ISR	37600029	37606368	1	.0159	-.0609505380745035	-.043672527988837	-.0421223064450623	-.225836115537736	-.0996438449864214	-.0727035819068219	-.040009034894695
Israel	ISR	37600029	37602154	1	.4549	-.0189096499767626	.0283866738906442	.0103605427161543	-.149524383697188	-.0635237611316756	-.0600829911259846	.0415724476596679
Israel	ISR	37600029	37606298	1	.3997	-.0241958846532895	.0193259268661627	.0037613325254956	-.159119845195134	-.0680655119945047	-.0616699082355568	.0313143660264086
Israel	ISR	37600029	37602895	1	.6123	-.00383621993898491	.0542229344278432	.0291778558322715	-.122163411962103	-.0505731889249854	-.0555579774838347	.0708228470994327
Israel	ISR	37600029	37601014	1	.2325	-.0402078128763926	-.00811894455581736	-.0162275795012821	-.188184359007752	-.0818224095355377	-.0664766571616525	.000242785427115966
Israel	ISR	37600029	37606045	1	1.6751	.0979429506083477	.228675143442678	.156236562184301	.062583988038203	.0368719708035427	-.0250040734248964	.268328085502114
Israel	ISR	37600029	37602878	1	.8141	.0154891814690427	.0873471871369076	.053303229319136	-.0870843516308443	-.0339694692851501	-.0497565305144202	.108324312200732
Israel	ISR	37600029	37601288	1	1.3348	.0653540799485271	.172816951188493	.115553387766164	.00342935854996049	.0088727349589641	-.0347871874174225	.205088498911568
Israel	ISR	37600029	37602809	1	1.5787	.088711192948616	.212851664943403	.144711854532499	.0458266965816453	.02894036241266	-.0277754286669755	.250413609606349
Israel	ISR	37600029	37607029	1	.4316	-.0211409772949343	.0245621194400931	.00757500653060449	-.153574641901937	-.0654408407531234	-.0607528311378149	.0372424965354842
Israel	ISR	37600029	37600017	1	.175577053426598	-.0456590457399144	-.0174625028672243	-.0230327695213819	-.198079321728671	-.0865059211608007	-.0681131063979677	-.0103354796590364
Israel	ISR	37600029	37601228	1	1.0105	.0342974512239318	.119585062419664	.0767830278960447	-.0529439777504716	-.0178100513601568	-.0441103254361595	.144822269316169
Israel	ISR	37600029	37601722	1	1.2407	.056342582066984	.157371003815237	.104303647205639	-.0129281220108494	.00113036618736596	-.0374924211132694	.187601443083856
Israel	ISR	37600029	37602490	1	.4337	-.020939870540936	.0249068217725462	.00782606344003172	-.153209597171037	-.065268056752907	-.0606924592912551	.0376327496410973
Israel	ISR	37600029	37604543	1	.6351	-.00165277518128901	.0579654168944768	.0319036165631958	-.118200069169473	-.0486972483512082	-.0549025117211853	.075059880817518
Israel	ISR	37600029	37605617	1	1.2332	.0556243436598473	.156139924056476	.103407015386256	-.0142318531926355	.00051328047230767	-.037708034850983	.18620768199238
Israel	ISR	37600029	37603380	1	.7607	.0103753240102287	.0785818992545288	.0469192107651292	-.0963669176451615	-.0383631195763652	-.0512917003269412	.0984007332294269
Israel	ISR	37600030	37600254	1	-.0911	-1.9174	-2.664	-.402	-.9133	-1.6678	-2.1355	-1.775
Israel	ISR	37600030	37606180	1	-.7512	2.6352	.4173	-.3951	.0838	-.8768	.6296	.1216
Israel	ISR	37600030	37606361	1	.2762	-.0360228770908088	-.000945853161436198	-.0110032047670106	-.180587951988545	-.0782268567691313	-.0652203477832411	.00836376672011291
Israel	ISR	37600030	37603876	1	-.074	-.3567	.0226	.1355	.4466	.1963	.5755	.1216
Israel	ISR	37600030	37603534	1	-.1129	.444012949470231	.387247381862947	.585882095951744	1.1367	.3180715585945	.424091080324754	.40457716346201
Israel	ISR	37600030	37601916	1	1.0328	1.1306	-.335	-.4623	.2315	-.3205	-.0766	.557
Israel	ISR	37600030	37600756	1	.6064	-.00440123415259918	.0532544850176178	.0284725054676903	-.123189013825108	-.0510586296874979	-.0557275936241694	.069726421707472
Israel	ISR	37600030	37606660	1	.8269	.0167149750172228	.0894482299251932	.0548334809575496	-.084859317080596	-.0329163096647839	-.0493885497353889	.11070299779685
Israel	ISR	37600030	37600414	1	-.9416	-2.9627	-2.664	-1.0068	-3.7095	-1.6678	-.4948	-1.1252
Israel	ISR	37600030	37605464	1	.1888	-.7221	-.227	.675	-.381	.699	1.2302	-.222
Israel	ISR	37600030	37605718	1	-.3624	-.4145	.1882	.479517414537212	-.6441	1.3397	.1922	-.3019
Israel	ISR	37600030	37606203	1	-1.0864	.5303	.8348	-.4049	.7849	-.9484	.9628	.4994
Israel	ISR	37600030	37607265	1	-.8941	-.9879	-.8932	-2.6893	-.1635	.5798	-.5398	-.8919
Israel	ISR	37600030	37600740	1	.175577053426598	-.0456590457399144	-.0174625028672243	-.0230327695213819	-.198079321728671	-.0865059211608007	-.0681131063979677	-.0103354796590364
Israel	ISR	37600030	37600201	1	-.7268	2.6352	1.1657	.3293	.1399	.103	1.1213	.1216
Israel	ISR	37600030	37607452	1	.6457	2.6352	1.9359	1.1834	.5759	1.0062	2.4277	2.0955
Israel	ISR	37600030	37600788	1	-.3819	-.0862	1.9359	.0831	-.0408	.0323103394486763	.701000565250849	1.03514144033534
Israel	ISR	37600030	37605217	1	-1.3466	-.191430515371023	-.267318684163765	-.205010420299635	-.462680613562215	-.211747749888679	-.111873410924797	-.293208966512735
Israel	ISR	37600030	37604361	1	-.3801	.957	1.4967	.7113	.4647	-1.6454	.5858	.7627
Israel	ISR	37600030	37604035	1	-1.2102	.2086	.7162	.9087	-1.223	1.1922	1.3617	.1216
Israel	ISR	37600030	37601329	1	-1.4146	2.6352	.7162	-.7417	-.3067	-1.6678	1.802	2.0955
Israel	ISR	37600030	37604305	1	-.7897	-.062	-1.2241	.5504	-.9772	-1.6678	-.396	-.7507
Israel	ISR	37600030	37606571	1	.1667	-.1003	.107605251975608	.150626879148266	-.0575339027326572	.0734247540068091	.5172	.1339
Israel	ISR	37600030	37604204	1	1.0836	-.4203	-.4728	1.088	.0954	1.5721	.5755	.1216
Israel	ISR	37600030	37603992	1	-.3145	.0714	1.9359	-.8558	.3371	-1.6678	-2.1355	-.1563
Israel	ISR	37600030	37605006	1	-.8541	-.8357	.5833	.4668	.0863	.1862	1.2262	-.2503
Israel	ISR	37600030	37602881	0	1.2924	.0612936388201805	.165857246952297	.110484429213919	-.00394106839773703	.0053841437165012	-.0360061237479634	.197209102874426
Israel	ISR	37600030	37603430	0	-.7918	1.153	.0226	.136864538884523	-.9291	.268	1.2568	-.2503
Israel	ISR	37600030	37605874	0	.809	-.7353	.2753	.9858	1.6229	.4815	1.2798	.1216
Israel	ISR	37600030	37602689	0	-1.8833	-.242827655785732	-.355414751700706	-.269173393294681	-.555975616930831	-.255906403658251	-.127302729995583	-.392946510218718
Israel	ISR	37600030	37606255	0	-1.2499	-.7065	.82	1.1185	-.618	-.1627	2.4277	2.0955
Israel	ISR	37600030	37605376	0	-.3211	-.59	-.6843	.7942	.0741	1.0892	-.1727	-.222
Israel	ISR	37600030	37605107	0	-1.3501	1.1576	-2.664	-.8245	-1.5359	-.2348	-2.1355	-1.1252
Israel	ISR	37600030	37602131	0	-.5422	-.4203	-.4246	.4983	.0074	.4811	-.4771	-.3549
Israel	ISR	37600030	37606447	0	.6588	-.2479	.4907	.1053	.5514	.9756	.9628	.0658
Israel	ISR	37600030	37600813	0	.4943	-1.7194	-2.1377	.2027	-1.0712	.2107	-.8768	-1.361
Israel	ISR	37600030	37605373	0	.6387	-.4203	-.278869521316617	-.408412855262633	-1.0512	-.340808580850493	-.415561220437511	-.26545455311105
Israel	ISR	37600030	37606173	0	-.9208	-.948	-.227	-1.0177	-.8394	-1.2919	-1.1947	-1.4637
Israel	ISR	37600031	37602181	1	.4277	-.0862	.0226	.3084	-1.2841	.5339	.1922	.1216
Israel	ISR	37600031	37602382	1	.8324	1.0919	1.9359	-.3496	-.191	-.2752	.4886	2.0955
Israel	ISR	37600031	37604380	1	.8098	-1.0212	-.691	.1	-.5625	.3272	-1.5848	-.8443
Israel	ISR	37600031	37606544	1	-.0833	-.7353	1.9359	-.156	.2073	-.4279	-.5832	-1.0012
Israel	ISR	37600031	37607500	0	.9329	-.6797	.586	-.0969	.1033	-.8849	.2287	.4777
Israel	ISR	37600031	37602675	0	.9856	.2621	1.2341	-.252	.216	.3968	.9863	.6663
Israel	ISR	37600031	37604196	0	-.6872	-1.3452	.0226	.1566	-.0408	.8828	.3482	-1.0526
Israel	ISR	37600031	37605506	1	-.306	-2.0387	.3461	.1224	-.4273	.6729	.9628	-.2503
Israel	ISR	37600031	37601539	1	-.5891	.802	.0226	-.0397	-.1817	.3456	-2.1355	-.2503
Israel	ISR	37600031	37604737	1	.8998	-1.1838	.4173	-.0927	-.1232	-.3451	-.5974	.1216
Israel	ISR	37600031	37606559	1	-.1525	-.0770773844427485	-.0713143721722189	-.0622546795629412	-.25510922633944	-.113499476241864	-.0775448290309517	-.0713036172686237
Israel	ISR	37600031	37606421	1	1.0288	-.1856	.1453	-.082	-.453	-.032	-2.1355	-.3549
Israel	ISR	37600031	37605793	1	.1207	-.4203	-1.6896	-.8834	-.7685	-1.6678	-2.1355	-.6959
Israel	ISR	37600031	37606518	1	.0705	-.2662	.0226	-.4921	-.4444	-.1147	.0256	.1216
Israel	ISR	37600031	37605410	1	.3658	-1.4528	-.8754	.0531	-.525	-.5309	-.6852	-.6959
Israel	ISR	37600031	37606522	1	.038	1.127	.9586	-.9113	-.1097	-.5309	-.6852	1.2147
Israel	ISR	37600031	37602305	1	.2442	-.0862	.0226	-.0358	-.8058	.5247	.5755	.1216
Israel	ISR	37600031	37601279	1	.5769	.5266	.0226	-.2233	-.6076	.2389	.8354	-.5475
Israel	ISR	37600031	37601672	1	.8112	-.2662	-.5034	-.4388	-.5867	-1.6678	-.6852	-.1563
Israel	ISR	37600031	37600695	1	.8485	-.8357	-.5034	.1245	-.7858	.6289	-.6852	-.1563
Israel	ISR	37600031	37600516	1	.175577053426598	-.0456590457399144	-.0174625028672243	-.0230327695213819	-.198079321728671	-.0865059211608007	-.0681131063979677	-.0103354796590364
Israel	ISR	37600031	37601875	1	-.0507	.802	.0226	-.8717	-.1422	-1.6678	.1875	.1216
Israel	ISR	37600031	37606137	0	-.0359	-.2771	.8116	-.4754	-.2719	-.568	-.0992	.5553
Israel	ISR	37600031	37603459	0	.8342	-.9872	1.1381	-.7735	-1.0245	.0427	.1701	.3236
Israel	ISR	37600031	37605673	0	-.3374	-.0862	.0226	-1.2044	-.6039	.1246	.5755	.1216
Israel	ISR	37600031	37606492	0	.7084	-.4203	-1.0345	-.2778	.0954	-.8849	-.2008	.1216
Israel	ISR	37600031	37604154	0	.263467755133284	.35240120607323	.350319110555421	.5329	.8392	.8546	.397452396314204	.383032846037024
Israel	ISR	37600031	37604762	0	.2946	.5193	1.2867	-.3653	.1831	.3845	1.3617	2.0955
Israel	ISR	37600031	37600227	0	.8583	-1.9113	-.9121	.6333	-.951	1.1038	-.176	-2.5027
Israel	ISR	37600031	37607458	0	.7585	-.6593	1.1381	-.3242	-.049	-.1452	.5755	.1216
Israel	ISR	37600031	37605785	0	-.6166	-.7815	1.9359	.4865	.2029	-.0026	.1648	2.0955
Israel	ISR	37600031	37604385	0	.4864	-.8438	.7162	.2687	.7142	.7206	-.0823	-.5912
Israel	ISR	37600031	37600489	0	.9541	-.5717	.0226	.6769	1.0054	1.4874	.5755	.1216
Israel	ISR	37600031	37602434	0	1.4604	-.7221	.0226	.2427	-.4813	.3464	-.6852	-.8936
Israel	ISR	37600031	37603901	0	-.5089	2.6352	-.7386	.447	.265	-.4753	-.3171	2.0955
Israel	ISR	37600031	37600855	0	.0114	-.0613814811187856	-.0444111758440937	-.0426602855366921	-.226618354246807	-.100014096415456	-.0728329501494501	-.0408452915495803
Israel	ISR	37600031	37602439	0	.6162	-.7221	-.227	.1237	-.4972	.688	.1206	-.2726
Israel	ISR	37600031	37607511	0	.0588	2.6352	1.9359	.1897	.3631	-1.2919	-1.4019	.9883
Israel	ISR	37600031	37601254	0	.753	-.59	.0226	-1.6841	-1.5168	-.801	-.6852	-.2503
Israel	ISR	37600031	37601906	1	.9938	-.983	-1.0611	.0103	-.4358	.4239	-2.1355	-.1563
Israel	ISR	37600032	37602831	0	.0986	-1.5162	-2.664	-2.6893	-3.7095	-1.6678	-2.1355	-2.5027
Israel	ISR	37600032	37607172	0	.2732	-.0363101724536636	-.00143828506494063	-.0113618574947638	-.18110944446126	-.0784736910551546	-.0653065932783266	.00780626228352273
Israel	ISR	37600032	37606327	0	.1184	-1.2833	-.1972	-2.6893	-1.1609	-.4128	-.4771	-.2503
Israel	ISR	37600032	37602205	0	-1.2086	-.2548	-.6315	-1.1564	-.9003	-.0688	.1102	.7099
Israel	ISR	37600032	37603512	0	.456	.1681	1.9359	-.8337	-.9186	-.9484	.3473	1.3566
Israel	ISR	37600032	37607361	0	-.6273	-.7221	-.7638	1.88171169373125	.533175568624251	3.6292	.439079350049461	-.307292705149667
Israel	ISR	37600032	37602940	0	-.1244	-.59	-.8807	-2.6893	-1.2557	-.801	-.3912	-.9299
Israel	ISR	37600032	37603886	0	.4635	-.2662	.0226	-1.7857	-1.0015	-1.6678	.1693	-.1563
Israel	ISR	37600032	37607346	0	-.5641	-1.184	.3416	-.9402	-2.1946	-.1169	-.9906	-1.1252
Israel	ISR	37600032	37605131	0	1.027	-.5925	1.2341	-.0847	-.7199	-1.2919	-.3733	-.5265
Israel	ISR	37600032	37604327	0	.8378	-1.1688	.766	.4656	-.0055	-.4694	.5826	.6559
Israel	ISR	37600032	37601096	0	-.4642	-.8061	.4173	-2.6893	.0271	-1.6678	1.187	-.1563
Israel	ISR	37600032	37600506	0	.6646	-1.215	-.6116	-1.522	-3.7095	-.1832	-.4948	-.943
Israel	ISR	37600032	37606318	0	.3041	-1.135	-.6047	-1.0576	-.6756	-1.6678	-1.37799972066555	-2.5027
Israel	ISR	37600032	37603361	0	.7275	-.891	-.3802	-.8301	-.2986	-.4128	-.0553	.1216
Israel	ISR	37600032	37601290	0	.5599	-1.2563	.0226	-.9757	-1.4067	-1.6678	-.3206	-.4607
Israel	ISR	37600032	37602350	0	.2425	.8655	1.9359	-1.3102	-.2547	-1.6678	1.3428	2.0955
Israel	ISR	37600032	37600734	0	.8059	-.4136	-.691	.3877	-.2841	-1.2919	-2.1355	-.4607
Israel	ISR	37600032	37604064	0	.0361	-.3582	.0226	-1.4319	-.7882	-1.6678	.3482	.1216
Israel	ISR	37600032	37603340	0	.3681	.2746	1.9359	.446436517199118	.637918979229631	.29803584061448	1.08276709645925	2.0955
Israel	ISR	37600032	37604687	0	-.6048	-.0862	-1.1996	-1.3136	-1.095	-1.6678	-2.1355	-1.6557
Israel	ISR	37600032	37600933	0	.9756	-.1106	1.9359	-.461	.7634	-.3261	.3542	.2546
Israel	ISR	37600032	37606834	0	.4766	-.7375	.0226	.1053	-.5877	-1.6678	.9911	-.4423
Israel	ISR	37600032	37602209	0	.6086	-.3611	1.9359	-1.668	-.367	-1.6678	-.7054	1.1232
Israel	ISR	37600032	37605782	0	.179	-.1058	-.5034	-.2034	-.9684	-.4657	-.216	-.8443
Israel	ISR	37600032	37603201	0	.5365	-.2662	-.9607	-.7575	-1.576	-.0745	-.1727	-.6774
Israel	ISR	37600032	37604147	0	.3182	-1.2821	-.7445	1.0955	-.6347	1.1126	-.409721618819088	-1.113
Israel	ISR	37600032	37603391	0	-.2016	.2607	1.0108	.1175	.2571	-.0669	1.0638	.8567
Israel	ISR	37600032	37601850	0	.0596	-.0201	-1.0411	-2.6893	-1.2204	-.3551	-.9714	-.4642
Israel	ISR	37600032	37604538	0	-.1852	-1.3245	.0226	-2.6893	-1.0452	-.212	.0256	-.2503
Israel	ISR	37600032	37605271	0	.2735	2.6352	1.9359	.6101	.6628	1.4925	2.4277	2.0955
Israel	ISR	37600032	37606236	0	.6933	-.332	-.7638	-.7083	-.2553	-.4932	-.8094	-.7317
Israel	ISR	37600032	37603698	0	.4096	-.5743	-.691	-2.6893	-.9119	-.9484	-.4948	.1216
Israel	ISR	37600032	37602990	0	.7258	-1.1429	.0226	-2.6893	.321	-1.6678	-.5832	.1216
Israel	ISR	37600032	37605859	0	-1.2274	-1.1429	.0226	-2.6893	-1.9662	-.531	.0256	-.4607
Israel	ISR	37600032	37602178	0	.2364	-.817	-.2737	.8045	-.2222	1.0196	.0154	-.7289
Israel	ISR	37600033	37607203	1	-1.0505	-.0862	-1.1926	-2.6893	-.9291	.4394	.5755	.1216
Israel	ISR	37600033	37600757	1	-.6687	.8702	.90369110056514	-2.6893	-.862082194643352	-1.27429428512078	2.0957	.802701056021686
Israel	ISR	37600033	37605431	0	.177747734370873	-.6432	-.27686111604185	.265986424659245	-.191711297358116	.615	-.11838561521856	-.184848209673058
Israel	ISR	37600033	37600302	0	-.0679	-.382284944999105	-.362229043186941	.3353	-1.3691	.2659	-.21934386647206	-.347490926055698
Israel	ISR	37600033	37606593	0	.175577053426598	-.0456590457399144	-.0174625028672243	-.0230327695213819	-.198079321728671	-.0865059211608007	-.0681131063979677	-.0103354796590364
Israel	ISR	37600033	37604682	0	1.8776	-1.03717289073334	-.839461445811736	.6607	-3.7095	.0665386305555501	-.821570156364388	-.78573476995301
Israel	ISR	37600033	37604430	0	.175577053426598	-.0456590457399144	-.0174625028672243	-.0230327695213819	-.198079321728671	-.0865059211608007	-.0681131063979677	-.0103354796590364
Israel	ISR	37600033	37601154	1	-.3788	.2086	-.19127530576051	-.1629	.3786	-.0184	-.6852	-.3832
Israel	ISR	37600033	37607210	1	.1145	-.8832	-2.664	-2.6893	-1.1109	-.8768	-2.1355	-2.5027
Israel	ISR	37600033	37601665	1	-1.1711	-.0862	-1.1926	3.6039	.8779	-1.6678	-.6852	.6633
Israel	ISR	37600033	37606011	1	-.7235	-.832122617765741	-.777081203917437	-1.00161293866054	-2.2294	-.740367649576026	-.77157749395887	-.811741003345411
Israel	ISR	37600033	37601560	1	-.1969	-1.6559	.9964	.2382	.5291	.1871	.5755	-.7317
Israel	ISR	37600033	37605672	0	1.2913	.0611882971871336	.165676688587679	.110352923213743	-.00413228230439905	.00529363781162587	-.0360377470961616	.19700468458101
Israel	ISR	37600033	37603117	0	.3896	-2.9627	.0226	1.1429	-.6193	-.8849	-.6852	.1216
Israel	ISR	37600033	37602183	0	-.6037	-.3255	-.8946	.1483	-1.1848	-.7847	-1.27	-.835155147180688
Israel	ISR	37600033	37602270	0	-.121	.3421	1.4967	-2.6893	.8844	-.006	2.4277	2.0955
Israel	ISR	37600033	37602962	0	.175577053426598	-.0456590457399144	-.0174625028672243	-.0230327695213819	-.198079321728671	-.0865059211608007	-.0681131063979677	-.0103354796590364
Israel	ISR	37600033	37601843	0	-1.2364	.764973968911386	.947818560512335	.316507940059901	.370375226680541	.171475695994035	.901296749924817	1.515
Israel	ISR	37600033	37602819	0	-.3999	2.6352	-.3802	.306	-.2673	.7516	.103369482560519	-.9943
Israel	ISR	37600033	37602378	0	.5587	.5289	-.8362	-.1306	-1.2712	1.4319	.2344	-1.0071
Israel	ISR	37600034	37606816	1	-.7967	-.0862	.0226	.2922	-.3128	.4394	.5755	.1216
Israel	ISR	37600034	37601507	1	-1.9135	-.24571976243847	-.360371899529318	-.272783830754063	-.561225307822823	-.258391202137552	-.12817093464611	-.398558721547059
Israel	ISR	37600034	37605594	1	.0927	-.0535957767854226	-.0310662712591237	-.0329407966145806	-.212485908236246	-.0933248872642244	-.0704956972326344	-.0257369213179864
Israel	ISR	37600034	37601673	1	.037	-.7152	-.337761426393739	.6962	-.2297	.3908	-.103689201182267	-.233809271357656
Israel	ISR	37600034	37603699	1	-1.4961	-.6512	-.551883091294576	.7113	.149	.9625	-.00589731177427882	-.6416
Israel	ISR	37600034	37602088	1	-.19	-.2005	-.5623	-2.6893	-.5455	.2648	-.4816	2.0955
Israel	ISR	37600034	37605864	1	-.8015	-.13922894794032	-.17784380729701	-.139843219666881	-.36792543127	-.166897960118242	-.0962026044677704	-.191910410384299
Israel	ISR	37600034	37602697	1	-.1541	1.6951	-.1972	-.0898474102800297	-.0851	-.278563569470426	-.9906	-.8906
Israel	ISR	37600034	37605649	1	-.9265	-.368504313353248	-.462403053799827	.1487	-.336411297076164	.9823	-.6852	-.462831996224198
Israel	ISR	37600034	37600999	0	-.5576	-1.3382	-.62167463930286	.4325	.2064	.175272139863059	-.273931771038352	-.459383956066279
Israel	ISR	37600034	37606874	0	-.1138	-.165576495967732	-.182188102987897	-.2307	-.477323008009238	-1.6678	-.365442139667807	-.210215239155823
Israel	ISR	37600034	37603765	0	-3.4162	-.3896260096924	-.607031039994686	-.452432982085635	-.822440887405491	-.382030496006633	-.171371303134411	-.67781269383508
Israel	ISR	37600034	37603030	0	.0926	-.0536053532975178	-.0310826856559072	-.0329527517055058	-.21250329131867	-.0933331150737585	-.0704985720824706	-.0257555047992061
Israel	ISR	37600034	37605648	0	-1.7298	-.59	-.691	.4566	.8779	.197579375547024	-.2907	2.0955
Israel	ISR	37600034	37601898	0	-.5869	-.118677752984112	-.14261851179966	-.114187594541603	-.330621336388493	-.14924108085804	-.0900331767193247	-.152030259686882
Israel	ISR	37600034	37601808	0	-.6475	-.124481119313778	-.152565636250449	-.121432379642217	-.341155484337325	-.154227133435711	-.0917753357200508	-.163291849306003
Israel	ISR	37600034	37600452	0	-.0122	.0983152353454972	.0937203235239257	.450402043191077	.0942484613919005	.721	.202286399903324	.118184483771299
Israel	ISR	37600034	37604420	0	.0402	-.0586234456353802	-.0396838295704512	-.0392172193502614	-.221612026508749	-.0976444872696325	-.0720049933966297	-.0354932489583146
Israel	ISR	37600034	37603479	0	-1.2409	1.0919	-2.1853	.6258	-.3051	.5749	-.0883	-.5723
Israel	ISR	37600034	37600454	0	-.9078	-.1003	-.1443	-.00147275232588039	-.394746992295339	-.0339946260411051	.5755	-1.1252
Israel	ISR	37600034	37600077	0	.175577053426598	-.0456590457399144	-.0174625028672243	-.0230327695213819	-.198079321728671	-.0865059211608007	-.0681131063979677	-.0103354796590364
Israel	ISR	37600034	37605454	0	-.8815	2.6352	1.9359	-2.6893	1.8077	-1.6678	2.4277	2.0955
Israel	ISR	37600034	37603102	0	.0412	-1.1673	-.0055	.5737	-.4496	.9889	-.1727	-.5052
Israel	ISR	37600034	37603478	0	.7623	.0105285482037512	.0788445296030646	.0471104922199309	-.0960887883263805	-.0382314746238194	-.0512457027295622	.0986980689289417
Israel	ISR	37600034	37604945	0	-.2189	-.8956	-1.4259	.6333	-.464	.9464	-.7693	-.4914
Israel	ISR	37600034	37604710	0	-.8781	-2.9627	-2.664	-2.6893	-3.7095	-1.6678	-2.1355	-2.5027
Israel	ISR	37600034	37606794	0	.175577053426598	-.0456590457399144	-.0174625028672243	-.0230327695213819	-.198079321728671	-.0865059211608007	-.0681131063979677	-.0103354796590364
Israel	ISR	37600034	37605474	0	-.6664	-1.5671	-.987400922588878	-.394082156619332	-1.5333	.2303	-.690689502518869	-.8834
Israel	ISR	37600035	37600280	1	.8273	.7989	.7162	.4786	-.1032	.7517	.2927	.5759
Israel	ISR	37600035	37601276	1	.5122	-.128	-.227	-1.7857	-.5242	-.5842	-.9936	.0388
Israel	ISR	37600035	37607257	1	.6085	1.7162	.1386	-1.2044	-.4301	-.9292	-1.5537	-.8443
Israel	ISR	37600035	37603810	1	-.1673	-.7757	-.9267	-.1342	-1.2823	-1.6678	-1.036	-.2895
Israel	ISR	37600035	37607119	1	.5509	-.2509	.8116	-.0579	-.5506	.0714	-.6852	-.959
Israel	ISR	37600035	37601379	1	.0239	-.089	.0226	-.5695	-.3949	.2236	.5755	-.1563
Israel	ISR	37600035	37600269	1	-.2438	-.1106	.0226	.0908	-1.1824	.3523	-.5974	.1216
Israel	ISR	37600035	37606290	1	.7536	-2.4463	-1.4359	-2.6893	-1.6047	.1963	-1.1908	-1.2781
Israel	ISR	37600035	37604537	1	.0997871495395375	-1.2189	-1.5179	-.6356	-1.3975	-.4694	-2.1355	-1.1405
Israel	ISR	37600035	37604955	1	.5006	-.7221	-.5907	-.9781	-.625	-.3164	-.4771	-.4607
Israel	ISR	37600035	37604584	1	.9668	-1.1115	-1.5179	-.6097	-.64	-1.6678	-2.1355	-.0867
Israel	ISR	37600035	37603399	1	1.3846	-.59	-.227	-.2634	-.5276	-.8849	-.6852	-.1563
Israel	ISR	37600035	37600278	1	.9248	-.4203	-.7902	-.2647	-.626	.4003	-.6852	-.1563
Israel	ISR	37600035	37604621	1	-.9713	-.7221	-.227	.0732	-.8118	.3368	-.3733	-1.9384
Israel	ISR	37600035	37600541	1	1.3218	1.127	-.5034	-.2551	-.3355	-.5309	-.6852	-.1563
Israel	ISR	37600035	37601822	1	.6796	-1.0773	-1.3514	-1.2044	-.9667	-.2016	-1.7719	-.6195
Israel	ISR	37600035	37605575	1	-1.5383	-.938	.0226	-.672	-1.0521	-1.6678	-2.1355	-.3856
Israel	ISR	37600035	37607238	1	1.132	.2695	-.5759	.0309	.3344	.3657	-1.2106	-.4607
Israel	ISR	37600035	37603347	1	-.4083	1.3889	-.7638	-.6495	-.6674	-1.6678	-.6852	-1.112
Israel	ISR	37600035	37604002	1	.1875	.5836	-.9607	-.6054	-.2604	-1.6678	-.5457	-.5292
Israel	ISR	37600035	37606495	1	-.5193	-.6593	-.7902	-1.3001	-1.1461	-1.6678	-.3268	-.8443
Israel	ISR	37600035	37601610	1	.3367	-.7221	.0226	-.3755	-.8129	-.1675	-.2668	-.1314
Israel	ISR	37600035	37605702	1	1.0901	-.0862	-.227	-.2823	-.5602	-.1778	-.6852	-.4377
Israel	ISR	37600035	37600089	1	.7818	1.7671	1.2867	-.8108	-.1375	-.2408	-.7394	.0729
Israel	ISR	37600035	37604786	1	.2559	.7989	.7162	.2022	-.4372	.3952	.542	.1216
Israel	ISR	37600035	37602396	1	1.1525	1.3889	1.9359	-.2285	.3852	-.153	-.677	.8567
Israel	ISR	37600035	37604600	1	.7541	.4931	.8348	.1053	-.2745	.4394	-.6852	.6864
Israel	ISR	37600035	37604161	1	.7914	-.4568	.9726	-.0742	-.5736	-.0983	.1524	1.1508
Israel	ISR	37600035	37603566	1	.2169	.0502	.0226	-1.0613	-.6511	-.5569	-.6852	.1216
Israel	ISR	37600035	37601126	1	.7579	1.3889	-.3802	.4016	-.1692	-.5569	-.2821	.1216
Israel	ISR	37600035	37604597	1	-.4646	-.0088	-.5907	-.1074	-.9664	-.4795	-.3055	-.1563
Israel	ISR	37600035	37600023	1	-1.2353	-1.184	-.8627	-.2983	-.8794	-1.6678	-1.5588	-.5251
Israel	ISR	37600035	37606211	1	.8327	-1.0641	-.8099	-.0125	-.1113	.4004	-1.5848	-1.2688
Israel	ISR	37600035	37603360	1	-.5614	.5836	.4173	-.1417	.3373	-.1222	.5755	-.1563
Israel	ISR	37600035	37600415	1	.6184	.4521	.8348	-1.5123	-.1178	-.7106	-.3206	.5505
Israel	ISR	37600035	37604653	1	.271	.3815	.0226	-.0234	-.0226	-.0468	.1693	.1216
Israel	ISR	37600035	37605330	1	.8943	-.59	-.1587	-.677	-.0308	-.8849	-1.0571	-.4607
Israel	ISR	37600035	37600270	1	.661	-.0219	.4173	-.8165	-.1333	-.0331	-.6852	-.1314
Israel	ISR	37600035	37604285	1	-2.3656	-.7221	.0226	-.7372	-.4673	-1.6678	-1.5848	-.1563
Israel	ISR	37600035	37604953	1	-1.4553	-.2662	.0226	.3736	-.2299	.4037	-.3206	.1216
Israel	ISR	37600035	37600481	1	.5955	-.938	.0226	-.1456	-.6266	-.568	-2.1355	-.1563
Israel	ISR	37600036	37601164	1	.3048	.8089	.7388	.3303	.2121	-.1773	.1701	.4994
Israel	ISR	37600036	37601334	1	-.8914	-2.9627	-.2737	.1053	-.9806	-1.6678	-.6852	-1.4344
Israel	ISR	37600036	37604784	1	-.8342	-.089	-.4806	-.8175	-1.1688	-.8768	.1648	-1.4637
Israel	ISR	37600036	37602787	1	1.1345	-.2662	-.8627	.2504	-.1686	.1963	-.8418	-1.3017
Israel	ISR	37600036	37604078	1	.7941	.0789	1.1657	-1.2457	-.6062	-1.2919	-2.1355	-.222
Israel	ISR	37600036	37605819	1	.5717	.468	1.9359	.2985	.3459	-.0805	.3482	.1216
Israel	ISR	37600036	37606389	1	1.5764	2.6352	-.4728	.322636884108692	-.9108	.4394	.5755	.1216
Israel	ISR	37600036	37603134	1	.0768	.0789	1.9359	-1.2457	-.627	-1.2919	-2.1355	-.222
Israel	ISR	37600036	37604950	1	-.6155	2.6682	1.9359	.8193	-.3652	.8086	2.4277	2.0955
Israel	ISR	37600036	37604567	1	-.9827	-.2662	.0226	.7332	-.6936	-1.6678	.5755	.1216
Israel	ISR	37600036	37601007	1	-.3948	1.2587	.8038	-.1037	.1731	.0541	.5755	-.3297
Israel	ISR	37600036	37601372	1	-.5428	.4521	-.227	-.6858	-.8235	-1.2919	.1693	.1216
Israel	ISR	37600036	37606233	1	-.8278	.1943	.0226	.1532	-.4724	-.4863	-.0553	-1.023
Israel	ISR	37600036	37607377	1	.9284	1.3889	-1.0411	.2246	.9157	.8397	-.9711	.1238
Israel	ISR	37600036	37606080	1	.8434	1.7162	.8116	1.1768	.441	1.4726	1.2568	.8567
Israel	ISR	37600036	37601463	1	.2607	.1943	-.8099	-.7304	-.4802	-.9484	-.7899	-1.0788
Israel	ISR	37600036	37603165	1	-.604	-.0862	.0226	1.2836	.8779	1.5721	.5755	.1216
Israel	ISR	37600036	37605582	1	-.2601	1.3697	.5536	.7227	-.3094	-.1837	2.4277	.9642
Israel	ISR	37600036	37607329	1	-1.2117	2.6352	1.9359	-.3082	-1.7594	-1.0529	2.4277	1.3857
Israel	ISR	37600036	37602854	1	.7973	2.6352	.0226	.7113	.0544	-1.6678	.5755	-1.1252
Israel	ISR	37600036	37607106	1	-1.206	.468	.0226	-.4666	-1.0619	-1.6678	-.6483	-.6073
Israel	ISR	37600036	37603751	1	.8311	.4521	.1386	.6096	-.3196	.7357	.5755	.1216
Israel	ISR	37600036	37605397	1	-.6028	-.2479	-.3827	1.2836	-.4528	.8754	.5755	.1216
Israel	ISR	37600036	37602594	1	-.4022	-1.0674	-.4246	.3468	.9489	-1.6678	.1693	-.2503
Israel	ISR	37600036	37604273	1	-.6268	1.1132	1.2867	.607	-.2103	.4884	2.0386	2.0955
Israel	ISR	37600036	37602064	0	-1.4793	-1.6495	-1.842	.9674	.4861	-.1817	.0256	-.8813
Israel	ISR	37600036	37601779	0	.164	-.269	.3461	.3475	.4055	-.1678	1.142	.149
Israel	ISR	37600036	37601071	0	-.5549	-1.0267	.0226	-1.5123	-1.156	-1.6678	.5755	.1216
Israel	ISR	37600036	37601921	0	-.7361	-.4456	.0226	.0711	.2692	.4483	.1693	-.3856
Israel	ISR	37600036	37602165	0	.7139	-.2662	-.227	-.1457	.2296	-.2432	-.0857	-.2503
Israel	ISR	37600036	37602623	0	1.2145	-.0862	.0226	-.5034	.0482	-.0766	.5755	.1216
Israel	ISR	37600036	37604435	0	.0552	-.7327	-.6241	-1.7857	-1.2938	-1.6678	-2.1355	-.7496
Israel	ISR	37600036	37606488	0	.9833	.468	-.2837	.0458	1.6289	.1553	1.2262	-.1563
Israel	ISR	37600036	37605585	0	-.5543	-.5791	-1.0217	-.3734	-.2403	1.0196	.0154	-.3917
Israel	ISR	37600036	37605317	0	.0464	2.6352	1.9359	.6157	1.6871	-.0805	1.836	2.0955
Israel	ISR	37600036	37601444	0	-.8838	2.6352	.8348	3.6039	-1.0385	3.6292	2.4277	.1216
Israel	ISR	37600036	37607400	0	1.2903	-.5717	.0226	.5252	-.1862	-1.6678	-.2224	.1216
Israel	ISR	37600036	37601012	0	-.7318	-.59	.0226	-.117	-.5139	-.9292	.5755	-.5251
Israel	ISR	37600036	37603692	0	.5836	-.7836	-.7836	-.7305026648098	.1618	-1.6678	-.9198	-.7108
Israel	ISR	37600036	37607516	0	-1.4349	-.0862	.0226	-.0759	.4173	.4868	.075	-.2726
Israel	ISR	37600036	37603015	0	-.459	-.817	-1.1473	.6333	-.2222	1.0196	-.7693	-1.275
Israel	ISR	37600036	37604502	0	-.9863	-.8893	-1.4559	.6082	-.4038	.6044	-.6852	-.2503
Israel	ISR	37600036	37603123	0	-1.0516	-2.1648	1.1657	-.2219	1.0647	-1.6678	2.0386	1.3134
Israel	ISR	37600036	37606822	0	.3385	1.7671	-.1627	.1352	.7133	-.4487	.8038	.7627
Israel	ISR	37600036	37602653	0	.176	-1.4093	-1.2883	.6447	-.4526	.6846	.0256	-.8198
Israel	ISR	37600037	37600252	1	.8662	-.891	-.691	.2341	-.2162	-.052	-.216	.1216
Israel	ISR	37600037	37603163	1	.9492	.2695	-.7902	.6779	-.4494	1.0919	-1.5537	.7334
Israel	ISR	37600037	37603536	1	.9825	-.4005	-1.4945	-.8301	-.2384	-1.6678	-2.1355	-.9467
Israel	ISR	37600037	37603571	1	.3078	-.0088	-1.5883	-.1071	-.7757	-.5569	-1.5537	.2224
Israel	ISR	37600037	37601508	1	1.1849	2.6352	1.4967	.0979	.4034	.4215	-.3206	1.1232
Israel	ISR	37600037	37604360	1	-.0236	-.6019	.7162	-.0903	-.3282	.2037	.00661625783222623	-.1563
Israel	ISR	37600037	37607473	1	.8996	-.089	.8961	.0034	-.4683	.618	-1.5537	-.0625
Israel	ISR	37600037	37600161	1	.083	.96	.8348	.3406	.6597	.0641	-.3912	.9097
Israel	ISR	37600037	37601301	1	-.5794	.9484	.8877	.643	-.0629	1.0187	.5755	.1216
Israel	ISR	37600037	37600413	1	.1585	-.59	-.732	.5252	-.045	.7845	-.6852	-.1314
Israel	ISR	37600037	37605818	1	1.1956	-.1139	.7162	.2357	-.1382	-.0026	-.8483	.8567
Israel	ISR	37600037	37606121	1	.994	-.938	-.3048	.3907	.0343	.9172	-2.1355	-.1865
Israel	ISR	37600037	37600424	1	-.2984	.5859	.7162	.6909	.1762	1.3263	-2.1355	.3236
Israel	ISR	37600037	37606084	1	-.3667	.7855	.3591	.0957	-.4789	.0306	-1.054	.833
Israel	ISR	37600037	37606017	1	.747	-.59	-1.1075	.5191	-.0953	.8026	-.7726	.557
Israel	ISR	37600037	37607147	1	-.1219	-.0862	.0226	-.0912	-.7943	-.153	-.6852	-.5079
Israel	ISR	37600037	37601048	1	-2.472	-.4203	-1.0611	-.032	.285	.2689	-1.2624	-1.3017
Israel	ISR	37600037	37605177	0	.6079	-.0994	.4173	1.3956	.3405	1.3341	-.6852	.1216
Israel	ISR	37600037	37602360	0	.9498	.1221	.7398	.3311	-.246	.5571	-.2165	1.0641
Israel	ISR	37600037	37604816	0	.8715	.0209860994116631	.0967690508906258	.0601654515101471	-.0771064623195743	-.0292467066125705	-.0481063667084518	.118991230420824
Israel	ISR	37600037	37603947	0	-.2374	.7989	.5347	.5269	.5231	1.3417	.5755	.8567
Israel	ISR	37600037	37601530	0	.7078	-1.3552	.0226	-.2843	.2483	-1.6678	.0447	.1216
Israel	ISR	37600037	37601153	0	-.174	-.0862	1.4967	.79	.6327	-.4384	.8038	2.0955
Israel	ISR	37600037	37601362	0	1.0607	-1.5174	-2.2485	.0358	-.4822	.5124	-.5355	-1.4399
Israel	ISR	37600037	37600911	0	-.0345	-.269	1.013	.1744	-.0765	.5542	-.0817	1.3566
Israel	ISR	37600037	37602332	0	.148	-.0862	.0226	.6995	-.1822	1.0606	.5321	.1216
Israel	ISR	37600037	37607402	0	1.5758	.7665	1.9359	.3951	-.4984	.6193	-.0952	-.2121
Israel	ISR	37600037	37606222	0	1.497	-.0110403710402165	.117142980633626	.0613	-.2297	-.0333200088641876	-.112384745802422	.150993427489392
Israel	ISR	37600037	37603885	0	1.6786	.5746	1.9359	1.0501	1.5267	1.1092	1.802	1.515
Israel	ISR	37600037	37603555	0	.8519	-.7757	.8038	-.29	-1.2452	.4946	-.6885	-.2778
Israel	ISR	37600037	37606266	0	.8764	-.59	.3461	.0262	.1564	.526	-1.4019	.4777
Israel	ISR	37600037	37606099	0	.2364	.7665	1.9359	1.2836	1.3305	1.1555	.5755	2.0955
Israel	ISR	37600037	37602746	0	.927	-.0312152406269448	.0569123350328453	-.0316	-.2114	-.0858858531802988	-.106569854870311	.0778575092769723
Israel	ISR	37600037	37607338	0	-.1006	.1828	-1.3074	.287	.1452	.2781	.0444	-.3086
Israel	ISR	37600037	37600579	0	-.1765	1.4003	1.9359	-2.6893	-1.1705	-1.6678	2.4277	2.0955
Israel	ISR	37600037	37605670	0	.4466	-.5266	.8348	.7117	-.2085	.7871	-.4801	-.0274
Israel	ISR	37600037	37607197	0	-.0766	.9637	.0226	.5081	.4934	.189304074206713	.0562833402613246	-.6425
Israel	ISR	37600037	37605425	0	1.3329	-.0862	.0226	.1053	-.8031	-.298	.5755	.1216
Israel	ISR	37600037	37604765	0	.18587442431816	-.0862	.0226	.6101	.282	.6039	.5755	.1216
Israel	ISR	37600038	37602669	1	.0218	2.6352	1.1355	-2.6893	-3.7095	1.084	2.4277	2.0955
Israel	ISR	37600038	37602286	1	.2144	1.7671	1.9359	.5718	-.8527	.025	-2.1355	-.5305
Israel	ISR	37600038	37606749	1	1.1761	-.0862	-.227	.732	.2257	.4394	.5755	-.3297
Israel	ISR	37600038	37602728	1	-.204	-.0753664170376654	-.0737720148197569	-.0641	-.2448	-.114234268890276	-.0732469205933846	-.0747626659732669
Israel	ISR	37600038	37601333	1	.2607	-.0862	.0226	.589869892679036	-.0408	1.0062	.5755	.1216
Israel	ISR	37600038	37602901	1	-1.0851	-.0862	-1.6008	-.3705	-2.5602	-1.6678	.5755	-1.5101
Israel	ISR	37600038	37604119	1	-.1572	.8762	.0226	.4168	.5145	.5347	.2047	.4777
Israel	ISR	37600038	37600214	1	.6386	-.0862	.0226	.1053	-.9806	.4394	.5755	.1216
Israel	ISR	37600038	37602318	1	-.329	2.6352	1.9359	1.19751619061726	.6796	1.5618	1.51446483225019	1.46570456989759
Israel	ISR	37600038	37600125	1	.1845	.3246	-.2626	.9528	-.058	1.1023	-.0823	-.7887
Israel	ISR	37600038	37602316	1	-.4089	-1.1701	-1.0288	1.64665943781944	4.8357	.91566105841892	-1.1501	-.9391
Israel	ISR	37600038	37601141	1	.0225	2.6352	1.1752	-.956	-.9051	-.421540180473007	2.4277	-.4607
Israel	ISR	37600038	37602989	1	-.2015	.1245	.5021	.4535	.2498	.5142	-.0987	.7864
Israel	ISR	37600038	37603829	1	-.5302	-1.3452	.0226	1.1935	-.3381	1.0062	-.6852	.1216
Israel	ISR	37600038	37602570	1	.1332	2.6352	1.9359	3.6039	4.8357	3.6292	2.4277	2.0955
Israel	ISR	37600038	37603883	1	1.0672	.0397273335818862	.128892025395898	.0835615644505801	-.0430877700161682	-.0131448833543159	-.0424802855790443	.155359103167724
Israel	ISR	37600038	37600429	1	-.5304	-.0862	.0226	.1538	.4796	-.568	-.2852	-.2503
Israel	ISR	37600038	37605489	1	.6257	-.7162	-.8892	.6561	-.1213	.8539	-.0616	-.6232
Israel	ISR	37600038	37602459	1	.3069	.8762	.82	.6879	-.3179	.9572	1.2798	1.1232
Israel	ISR	37600038	37600823	1	-.0395	2.6352	-.5034	.1053	-2.8697	.9085	.5755	.1216
Israel	ISR	37600038	37600189	1	-.7515	-.0862	-.7974	3.6039	4.8357	3.6292	.5755	.1216
Israel	ISR	37600038	37606398	0	-.1776	2.6352	.0226	1.3749	4.8357	.7615	.5755	.1216
Israel	ISR	37600038	37604664	0	-.835	-2.0442	-2.664	-2.6893	-3.7095	-1.6678	-2.1355	-2.5027
Israel	ISR	37600038	37604777	0	.8052	.4718	1.0043	1.5062	.8177	3.6292	1.2568	1.2841
Israel	ISR	37600038	37600699	0	.2813	-.0355344749739558	-.000108718925478628	-.0103934951298302	-.179701414784931	-.0778072384828916	-.0650737304415958	.00931152426231626
Israel	ISR	37600038	37604779	0	-.2113	-1.9613	-.2005	.3243	-2.0397	.9662	-.6424	-2.5027
Israel	ISR	37600038	37604604	0	.4606	-.4203	-.4246	.0499	-.9509	.0941	-.1566	.4504
Israel	ISR	37600038	37600557	0	-.2615	-.0875157826264701	-.0892060646662133	-.0752857286713072	-.274056786181399	-.122467788634044	-.0806784153523898	-.0915596117980671
Israel	ISR	37600038	37602745	0	.3391	-.0862	-1.2667	-1.7857	-2.0397	-.9292	-2.1355	-2.5027
Israel	ISR	37600038	37603764	0	.3956	-1.612	-.7249	.1704	-1.0865	.6869	-.2668	-.9111
Israel	ISR	37600038	37606200	0	-1.0594	-1.3452	.0226	.7113	-.9291	1.0062	.5755	.1216
Israel	ISR	37600038	37604415	0	1.7585	-2.9627	1.9359	1.4615	-3.7095	-1.6678	.5755	-2.5027
Israel	ISR	37600038	37606976	0	1.0038	-2.9627	-.5034	-.3437	-.6922	-1.6678	.1701	.5256
Israel	ISR	37600038	37602109	0	2.1082	1.4003	1.9359	3.6039	4.8357	-.8849	2.4277	2.0955
Israel	ISR	37600038	37603770	0	1.4714	-1.3452	-.8417	.1053	-.9591	.4394	-.6852	.1216
Israel	ISR	37600038	37603178	0	-.0227	-1.0276	.1794	1.0461	-.0777	1.2259	.5755	-.3501
Israel	ISR	37600038	37606162	0	1.7753	-.0862	.0226	1.2836	4.8357	1.5721	.5755	.1216
Israel	ISR	37600039	37603007	1	-.5858	-.9767	1.9359	.447	.0015	.2436	-.6852	1.2147
Israel	ISR	37600039	37600157	1	-2.6444	-.59	1.1381	-.6702	-.8479	-.5309	.0221	.5505
Israel	ISR	37600039	37602662	1	1.0303	-.0862	.0226	.6083	.12974453131986	.9493	-.216	-.1563
Israel	ISR	37600039	37603920	1	.6894	.9535	-.9607	-.8279	-.1959	.0113	-.4288	-.8443
Israel	ISR	37600039	37606371	1	1.021	-.4203	.0226	-.9367	-.3493	-.5309	.1693	-.2503
Israel	ISR	37600039	37603996	1	-2.6761	1.127	1.4967	-.1252	-.4535	.238	.5837	-.6774
Israel	ISR	37600039	37601642	1	-.9311	.67	-1.0411	-.4738	-.238	-1.6678	-.8186	.0388
Israel	ISR	37600039	37605200	1	.6568	2.6352	1.9359	3.6039	2.5552	3.5678	2.4277	2.0955
Israel	ISR	37600039	37602216	1	1.5633	1.3889	1.036	.0631	.2585	.3951	1.6284	.1216
Israel	ISR	37600039	37606831	1	-2.4471	-.8232	-.8099	-.7268	-1.3647	-.3242	-1.2871	-.942
Israel	ISR	37600039	37600535	1	1.1355	2.6352	1.9359	.8222	1.2974	-.3435	1.6338	2.0955
Israel	ISR	37600039	37601089	1	-.4106	2.6352	1.9359	3.6039	2.0116	1.4355	2.4277	2.0955
Israel	ISR	37600039	37607208	1	.652	.7855	1.1355	-1.7857	-3.7095	-1.6678	-2.1355	-2.5027
Israel	ISR	37600039	37605603	1	-2.7756	2.6352	1.4967	-1.3723	-.4384	-.3435	1.8085	1.3857
Israel	ISR	37600039	37604378	1	.6236	-.0862	.0226	-1.3723	.5175	-1.6678	.1922	-.1563
Israel	ISR	37600039	37602479	1	1.5679	.8006	1.9359	.7595	.4228	-.568	-.2432	2.0955
Israel	ISR	37600039	37604563	1	.4468	1.3889	.7162	.6571	1.9355	.9078	-.5828	.8567
Israel	ISR	37600039	37605351	1	.1493	-.4488	.2942	-.5353	-.6805	-.1643	-1.305	.1216
Israel	ISR	37600039	37602600	1	-2.5197	-.4203	-.4728	-1.2044	-.3317	-.9484	-.2821	-.7496
Israel	ISR	37600039	37607284	1	-.5508	-.2842	.0226	-.9398	.4847	-1.6678	-.2349	-.5711
Israel	ISR	37600039	37600753	1	-.7332	.5353	-.227	-.0566	.022	.1018	.5755	-.9299
Israel	ISR	37600039	37606685	1	.7481	-.4203	-.3802	-1.0059	-.7052	-.5058	-.6595	-.8443
Israel	ISR	37600039	37601575	1	-1.1313	.2086	-.8627	-.1347	-.1313	.1055	-2.1355	-.8443
Israel	ISR	37600039	37604667	1	-.5156	-.4516	.8116	.0295	-.759	.0005	-.6852	1.4234
Israel	ISR	37600039	37601114	1	-.5234	-.6593	-1.0611	-.5911	-.7316	-.4795	-.6852	-.9299
Israel	ISR	37600039	37601057	1	-1.3959	-.6593	-.5034	-2.6893	-1.3009	-1.6678	-2.1355	-2.5027
Israel	ISR	37600039	37603502	1	.741	-.59	-.8627	-.4091	-.0218	.093	-.7674	-.6353
Israel	ISR	37600039	37604237	1	.6097	2.6352	-.227	.3348	-.32	-.8849	2.4277	-.5305
Israel	ISR	37600039	37607406	1	.0472	-.1239	.0226	1.2836	.5868	1.5721	.5755	.1216
Israel	ISR	37600039	37600223	1	-.4779	.6464	1.1381	-.4306	.2599	-.9484	.0256	2.0955
Israel	ISR	37600039	37603554	1	-.5467	-.0862	-.5034	.2006	.0811	.2387	-1.0606	.0941
Israel	ISR	37600039	37604314	1	.6631	-.4203	-.227	.1803	-.5013	.0455	-.1914	-.4607
Israel	ISR	37600039	37607066	1	.5214	-.2366	.0226	.5845	.7406	-.298	.5755	-.6762
Israel	ISR	37600039	37603925	1	.6737	.00204375848744185	.0643013740529006	.0365182816602869	-.11149019935388	-.0455213138710414	-.0537928196844191	.0822331045683119
Israel	ISR	37600039	37605536	1	-.908	-.59	.0226	-.0677	.1815	.6052	.0256	-.4607
Israel	ISR	37600039	37603463	1	.6899	-.59	.0226	-.287	-.123	-.0447	-2.1355	-.4607
Israel	ISR	37600039	37604679	1	.6212	-.5743	.0226	-.5571	-1.9456	-.0961	-.6852	.2286
Israel	ISR	37600039	37600094	1	1.0959	1.3889	.4173	-.0301	-.4976	.3219	-.6595	-.8443
Israel	ISR	37600039	37606833	1	-.9405	-.7375	1.9359	-.3338	-.0053	-.0716	-2.1355	.4104
Israel	ISR	37600039	37601132	1	-.3387	-.0862	-.4728	-.4125	.6343	.3729	.5755	.1216
Israel	ISR	37600039	37604073	1	-.2034	.3902	-2.664	.1338	-.922	-1.6678	-1.1229	-1.4399
Israel	ISR	37600039	37603915	1	1.3224	.5266	.4173	-.2904	1.0758	-.2793	.1693	-.1563
Israel	ISR	37600039	37606936	1	-2.3253	.468	1.4967	-.00891373442258354	-.2334	.1834	.1701	.1216
Israel	ISR	37600039	37603859	1	.1683	-.6447	-.1587	-.6123	-.1516	-.8849	-.6852	.1216
Israel	ISR	37600039	37602493	1	-.4023	-.5743	-.5888	-1.3107	-1.8672	-.2774	-.722	-1.0788
Israel	ISR	37600040	37603735	1	.6438	.1179	.7162	.4116	-.7734	.1203	-.6852	.9097
Israel	ISR	37600040	37602112	1	.5613	2.6352	1.4967	-.207	-.0666	-.5309	-1.5848	1.1232
Israel	ISR	37600040	37605938	1	.3369	-.4203	.0226	-.1697	-.6817	.137	.5755	-1.1252
Israel	ISR	37600040	37601255	1	-.6499	-1.1537	-.0469	.2744	.5531	.8837	-.393	-.5093
Israel	ISR	37600040	37604917	0	.5366	-.0110856395950189	.0417972360627482	.0201278520019662	-.135322405356931	-.0568016407423071	-.0577342388098241	.0567551518161406
Israel	ISR	37600040	37601757	0	.3699	-.0862	.0226	.0739	.1338	.3186	.5755	.1216
Israel	ISR	37600040	37605002	0	.822	.8762	.1386	-.7134	-.1081	-1.6678	.0444	.8567
Israel	ISR	37600040	37602282	1	.7208	.6478	.4173	.1979	-.303	-.4393	.5755	.8567
Israel	ISR	37600040	37606879	1	.5687	.5923	.9192	-.8717	-.4807	-1.6678	.0405	2.0955
Israel	ISR	37600040	37606812	1	.7112	-.4488	-.829	-.5172	-.8024	-.1845	-.4771	-.7108
Israel	ISR	37600040	37602748	1	1.337	.7763	-.442	.0646	-.3669	-1.6678	-.5945	.6314
Israel	ISR	37600040	37601888	1	-.2278	1.127	1.4967	-.1077	.3609	-.3199	.5755	.1216
Israel	ISR	37600040	37601583	1	.5898	-.7221	.8116	.1163	-.6853	.0455	-.6852	-.2503
Israel	ISR	37600040	37605430	1	-1.4714	-1.0271	.8116	-.5969	-.2409	-1.6678	-2.1355	-.8102
Israel	ISR	37600040	37604130	1	.8899	-.5197	-.227	.4415	.3166	.5691	-.2128	.149
Israel	ISR	37600040	37605315	1	.217	-.269	-.3048	.1042	-.041	-.5037	-1.1908	-.4607
Israel	ISR	37600040	37604001	1	-1.0516	.96	.4173	-1.2246	-.3432	-1.0529	-.6852	.2546
Israel	ISR	37600040	37607162	1	1.0158	-.938	.0226	.1438	-.1382	-.2781	-.6852	.1216
Israel	ISR	37600040	37603186	1	-.373	.2032	1.0433	.2432	-.6368	.0111	-.3272	-.6774
Israel	ISR	37600040	37601569	1	.8093	.5128	.8348	-.5462	-.2594	.1324	-1.5848	.2546
Israel	ISR	37600040	37604151	1	.2696	-.3466	-.227	.0026	-.5648	-1.3198	-2.1355	-.1563
Israel	ISR	37600040	37601224	1	.7813	.7855	-.829	.1798	-.2538	.3231	-.4948	-.1314
Israel	ISR	37600040	37600884	1	-.2762	1.1576	1.9359	.6611	.6695	.2925	1.8085	2.0955
Israel	ISR	37600040	37603965	1	-.3674	.5923	-.6789	-1.3764	-1.098	-.5309	-2.1355	.0388
Israel	ISR	37600040	37603822	1	.5282	1.7162	1.9359	.5708	.4987	-.0614	.1648	.9097
Israel	ISR	37600040	37600062	1	.6906	-.4203	-.1587	-.4799	-.8477	-.5058	-2.1355	-.8936
Israel	ISR	37600040	37605252	1	-.8052	.6492	.0226	.384	.7125	-.182	-.0823	-.4607
Israel	ISR	37600040	37607371	0	.4574	1.0919	-.6789	-2.6893	.5301	-1.6678	.1613	2.0955
Israel	ISR	37600040	37605319	0	.6585	-.9334	1.9359	-.0463	.165	.1334	1.2498	.1216
Israel	ISR	37600040	37600507	0	.9558	.0290590991078809	.1106063873791	.0702435931600118	-.0624525238362982	-.0223106631753151	-.0456828682965506	.134657105089009
Israel	ISR	37600040	37600992	0	.3836	-.2662	.0226	.643	-.3565	-.1741	.5755	.1216
Israel	ISR	37600040	37600450	0	.671	-.4203	-1.0611	-.0548	.009	-.218	.5755	-.1563
Israel	ISR	37600040	37604336	0	-1.0992	-.0862	-1.0611	.5748	.0622	.6077	.075	-1.2587
Israel	ISR	37600040	37603409	0	.9862	-.4343	.0226	-.2843	.1564	-1.6678	-1.305	.2286
Israel	ISR	37600040	37600304	0	.7938	-.4203	.0226	-.0031	.1273	.0668	-.4801	1.1508
Israel	ISR	37600040	37600968	0	-.0867	.5068	1.9359	-.4369	.7672	-1.6678	-.7897	2.0955
Israel	ISR	37600040	37604461	0	.751	2.6352	1.9359	3.6039	4.8357	3.6292	2.4277	2.0955
Israel	ISR	37600040	37604145	0	.9387	-.0862	-.5907	-.3365	-.2629	-.7106	-.309	-.4784
Israel	ISR	37600040	37604351	0	.9841	.2516	1.9359	-.2752	-.3439	-.8849	1.2067	2.0955
Israel	ISR	37600040	37606652	0	-.5074	-.0862	1.4967	.2578	.1022	-1.6678	.5755	.1216
Israel	ISR	37600040	37600711	0	1.4974	-.7836	1.4967	.7548	-.0197	.5385	.1655	2.0955
Israel	ISR	37600040	37603242	0	.6736	.9349	1.9359	.4662	.0514	.5611	1.8077	.2315
Israel	ISR	37600040	37600684	0	.845	.4631	.8038	.4874	.8319	-.3164	.8038	-.222
Israel	ISR	37600041	37606897	1	-.5476	-.0862	-.335	-.3576	-.9291	-.1443	-2.1355	-2.5027
Israel	ISR	37600041	37602880	1	-1.1394	-.171587982309857	-.233308054028393	-.180239471902815	-.426662866780071	-.194699728534002	-.105916722064228	-.254703993425574
Israel	ISR	37600041	37602559	1	.56	-.00884473576475209	.0456382049100828	.0229253432784411	-.131254764069758	-.0548763333113252	-.0570615239481576	.0611036864215441
Israel	ISR	37600041	37601302	1	-.2146	-.0830243984538413	-.0815077125747607	-.0696787910274323	-.26590412052463	-.118608945962546	-.0793301107792206	-.0828439591060406
Israel	ISR	37600041	37600559	1	-1.0452	-.948	-1.2667	-1.2143	-1.1	-.8849	.5755	.1216
Israel	ISR	37600041	37604244	1	-1.4743	-.203659721316539	-.28827986885627	-.220277071410996	-.484878809817428	-.222254662663739	-.115544594165601	-.316940072030258
Israel	ISR	37600041	37604222	1	-1.4076	1.935	-.0128798442416025	.1618	-.0770748570659309	-.164341881279472	-.8657	-.7712
Israel	ISR	37600041	37607290	1	.5112	-.0135180736671889	.0376279792797441	.0170912589069892	-.13973770829258	-.0588915043639712	-.0584644506682142	.0520349475863438
Israel	ISR	37600041	37601247	1	.3921	-.4203	.0226	-2.6893	-.4761	-1.49991219213821	-.6852	.1216
Israel	ISR	37600041	37605419	1	-.0285	-.0652025094447534	-.0509605201607027	-.0474303668158095	-.23355420413391	-.103296992419567	-.0739800152340866	-.0482601005562298
Israel	ISR	37600041	37604191	1	-1.4205	-.5743	.0226	-2.6893	-1.9581	-1.6678	-.1972	-.5912
Israel	ISR	37600041	37603598	1	-.1901	-.0806781529905278	-.0774861853628079	-.0667497937507813	-.261645265330795	-.116593132626689	-.0786257725693561	-.0782910062072208
Israel	ISR	37600041	37601189	1	.1583	.103520226510843	.157285574390505	.0765873276192924	-.0655815507236457	-.00925760544758689	.1693	.2205
Israel	ISR	37600041	37606911	1	-.944	-1.3452	-1.5438	-2.6893	-1.2804	-.0935	-1.4013	-1.6922
Israel	ISR	37600041	37600271	0	-.2059	-.0821912419015627	-.0800796600545979	-.0686386981169481	-.264391792353758	-.117893126533079	-.0790799988434728	-.0812271962399291
Israel	ISR	37600041	37606859	0	.1458	-.0485106488628941	-.0223502265670953	-.0265926433333492	-.2032554914692	-.0889559204016116	-.068969151969622	-.0158690927903402
Israel	ISR	37600041	37602201	0	-.4247	.305347039914405	.240982500643625	.41327546969091	.7912	.202327687951918	.309854715830633	.248086933582679
Israel	ISR	37600041	37602977	0	.4699	-.0174731731624889	.0308488334081665	.0121538063549203	-.146916921333615	-.0622895897015589	-.0596517636505572	.044359969842619
Israel	ISR	37600041	37604948	0	-.8642	-.145233421023984	-.188135634080253	-.147339061676923	-.378824623949732	-.17205679669613	-.0980051353150566	-.203562253109035
Israel	ISR	37600041	37601107	0	-.2048	.5228	-.6446	.748	.0163	1.0546	1.0897	-.6774
Israel	ISR	37600041	37605120	0	1.092	.0421023085814853	.132962795798202	.0865264270000066	-.038776765575062	-.0111043865898564	-.0417673228196712	.159967806510203
Israel	ISR	37600041	37604941	0	-.9459	-.153057431405727	-.201546196252357	-.157106370962735	-.393026602289989	-.178778917085498	-.100353887631217	-.218744957265507
Israel	ISR	37600041	37605343	0	-.4856	-.108976746231718	-.125990727857994	-.10207708743447	-.313012273893168	-.140906309799986	-.0871209538352729	-.133205193211354
Israel	ISR	37600041	37602365	0	-1.538	-.152778726835916	-.248940502135524	-.157020610071487	-.3434	-.180316412772978	-.062245250943852	-.277169308289116
Israel	ISR	37600041	37605691	0	-.9558	-.154005506103148	-.203171221533922	-.15828992496432	-.394747527449947	-.179593470229375	-.100638497764999	-.220584721906255
Israel	ISR	37600041	37602667	0	.175577053426598	-.0456590457399144	-.0174625028672243	-.0230327695213819	-.198079321728671	-.0865059211608007	-.0681131063979677	-.0103354796590364
Israel	ISR	37600042	37604707	1	.6515	-.0862	.0226	-.7283	-.4861	-1.6678	-.6852	-.5251
Israel	ISR	37600042	37601306	1	.5902	.1997	-.5034	-.0564	-.832	.1731	.0256	-.1563
Israel	ISR	37600042	37600542	1	-.4248	-.59	-1.161	.0598	-.9423	-.4753	-2.1355	-1.3017
Israel	ISR	37600042	37600491	1	-.2115	-.7221	.0226	-.3053	-.4373	.3906	-.6852	-.4607
Israel	ISR	37600042	37606767	1	1.2407	.7308	-.6315	.5429	.3398	-.4423	-.5832	.1216
Israel	ISR	37600042	37606540	1	.3049	-.0862	.0226	.9377	-.0585	1.4427	-.6852	-.4607
Israel	ISR	37600042	37603148	1	1.2331	1.1352	1.9359	3.6039	1.3193	2.7501	1.8085	2.0955
Israel	ISR	37600042	37607291	1	.4712	-.4516	1.2899	-.3709	-.9342	-.3242	-.8483	-.6195
Israel	ISR	37600042	37605310	1	1.424	-.4343	-.732	3.6039	1.5288	3.0023	-.5832	.557
Israel	ISR	37600042	37601405	1	.1712	2.6352	.7162	.1217	.4361	.7119	-.1722	.9097
Israel	ISR	37600042	37601880	1	.6682	1.1306	.1453	-1.2044	-.7482	-.8849	-1.5848	-.8745
Israel	ISR	37600042	37606630	1	-.2784	.9275	1.0108	.0228020282635239	-.3383	-.0606	.5755	.1216
Israel	ISR	37600042	37601466	1	-.2281	-.59	.0226	-.4626	-.8952	-.8849	-.1727	-.4607
Israel	ISR	37600042	37603749	1	.7828	.0566	-.1587	-.3236	-.5177	-.4694	-.0987	.1959
Israel	ISR	37600042	37606164	1	.1582	-.4516	1.2341	-.2389	-1.126	.238	.0256	.8567
Israel	ISR	37600042	37602456	1	-.0969	-.4203	-1.5883	.0064	-.3932	-.3435	-1.5848	-.6762
Israel	ISR	37600042	37600802	1	1.2167	2.6352	.0226	.8853	.6903	.6737	1.836	1.1232
Israel	ISR	37600042	37601169	1	1.2683	-.7737	-.3143	-.335	-.6443	.0151	-.8686	-.4377
Israel	ISR	37600042	37602427	1	.2137	-.891	-.227	.4786	-.0374	.0884	.3482	.1216
Israel	ISR	37600042	37606021	1	1.5291	2.6352	1.9359	1.0609	1.372	.5772	2.4277	1.3857
Israel	ISR	37600042	37607185	1	-.7955	.4435	-.5472	-1.0068	.5492	-1.6678	.075	-1.112
Israel	ISR	37600042	37601910	1	-.5517	-.59	-1.0611	.1219	.1584	-.2785	-.6852	-1.1252
Israel	ISR	37600042	37604587	0	-.1797	-.4343	.0226	.1061	-.6757	.4041	.1693	.1216
Israel	ISR	37600042	37603729	0	.6986	1.1576	1.4967	-.1976	1.379	-1.6678	1.5037	2.0955
Israel	ISR	37600042	37600987	0	-.4577	.1411	.0226	-1.6841	-.3423	-1.6678	1.3958	.1216
Israel	ISR	37600042	37601423	0	.7496	-.0306	1.1355	.6003	.5893	1.0635	2.4277	2.0955
Israel	ISR	37600042	37605323	0	.5309	.2063	-.3802	.1653	-.5368	.6188	-.3763	-.1563
Israel	ISR	37600042	37606330	0	.7208	.468	.0226	.1744	1.03	.0647	1.802	2.0955
Israel	ISR	37600042	37606763	0	.5793	-.4314	.6407	-2.6893	-.5312	-1.6678	.1693	1.2841
Israel	ISR	37600042	37606917	0	.175577053426598	-.0456590457399144	-.0174625028672243	-.0230327695213819	-.198079321728671	-.0865059211608007	-.0681131063979677	-.0103354796590364
Israel	ISR	37600042	37605706	0	.036	.005865158506136	.0495703293716054	-.6478	.2089	-.392544108656958	-.122436185392576	.0390497330955066
Israel	ISR	37600042	37604803	0	.332	.468	.8348	-.3759	-.149	-.1443	2.4277	1.2841
Israel	ISR	37600042	37605939	0	-.3971	-.2479	.0226	.1045	-.3477	.6316	.5755	.1216
Israel	ISR	37600042	37601363	0	.7017	-.4488	1.4967	.2744	3.5634	.747	.3768	.8567
Israel	ISR	37600042	37606455	0	.6082	-.0862	-.227	-.1949	-.4074	.4394	.5755	.1216
Israel	ISR	37600042	37601093	0	.8725	1.7162	1.9359	.5326	1.1768	-.4164	2.4277	2.0955
Israel	ISR	37600042	37605089	0	-.971	-.0862	-.3802	-.6312	.0522	-1.6678	-1.0576	-1.0169
Israel	ISR	37600043	37602486	1	1.5717	-.4136	-2.664	.6697	-.1591	-1.6678	-2.1355	-1.6872
Israel	ISR	37600043	37603710	0	.1746	-1.6495	-.227	3.6039	4.8357	1.5854	2.4277	-1.9616
Israel	ISR	37600043	37606377	0	.5772	-.00719757568438503	.0484614811568415	.0249816189175593	-.128264873892862	-.0534611500714582	-.0565670497763344	.0643000451913278
Israel	ISR	37600044	37600570	1	.8482	-.4203	-.3802	-.5223	-.4921	-.4795	-.4948	-.2503
Israel	ISR	37600044	37605404	1	1.0579	-.0862	.4173	.2738	.7275	-1.6678	-1.5848	-.1314
Israel	ISR	37600044	37603701	1	1.6914	.5315	1.9359	.7029	.5792	1.0062	-1.5848	.9097
Israel	ISR	37600044	37607231	0	.3573	.1852	-.4728	.3128	-.1051	-.2144	.075	.1216
Israel	ISR	37600044	37603443	0	.1183	-.0862	1.1381	-.8717	-1.1475	-1.6678	-.8661	.1216
Israel	ISR	37600044	37603709	0	1.3581	.3924	.7162	-.3701	-.155	.2719	1.1417	1.0177
Israel	ISR	37600044	37601040	1	1.3993	-.59	.0226	-.0154	-.1446	-.801	-.4771	-.4607
Israel	ISR	37600044	37604571	1	1.149	-.59	-.7638	-.0759	-.212	-.0413	-.454	-.7496
Israel	ISR	37600044	37607263	1	.3978	-.1058	-.7902	.1419	-.9136	.2007	-.6852	-.7496
Israel	ISR	37600044	37602410	1	1.0081	1.4003	-.1119	.0636	-.7016	-.5141	.0754	.833
Israel	ISR	37600044	37601361	1	.365	-.0862	-.5034	-.1132	-.2891	-.218	-.6852	-.4607
Israel	ISR	37600044	37603357	1	1.5253	1.1132	-.829	.5312	.4436	-.3435	-1.2624	-.4607
Israel	ISR	37600044	37603168	1	1.0581	-.0862	-.9607	-.206	-.7991	.2015	.1701	-.6774
Israel	ISR	37600044	37605991	1	1.3841	-.6579	-.1587	3.6039	-.0737	.4394	-.6852	.9097
Israel	ISR	37600044	37600733	1	.002	.1221	-1.9803	-.715	-.1827	-1.6678	-2.1355	-2.5027
Israel	ISR	37600044	37601001	1	.209	-.2509	-.227	.0845	-.5166	-.2785	-1.5848	-.8443
Israel	ISR	37600044	37603916	1	1.1877	-.089	.0226	-.2624	-.3882	-.801	-.4771	.1216
Israel	ISR	37600044	37600825	1	.1849	-.4203	-.711	-.1515	-.748	-.1147	-.6997	.1216
Israel	ISR	37600044	37604665	1	.9386	-.938	-1.7997	.3193	-.3797	-1.6678	-2.1355	-.9933
Israel	ISR	37600044	37602494	1	.7943	-.5925	-1.2567	-.3067	-.5616	-.8437	-1.5848	-.1544
Israel	ISR	37600044	37603407	1	.889	-.5743	.0226	-.217	-.6868	-.1006	-.6852	-.1563
Israel	ISR	37600044	37602423	1	.6799	.2695	-1.5883	-.5026	-.3854	-.2532	-2.1355	-.9101
Israel	ISR	37600044	37607184	1	.6433	-.4203	.0226	-.3711	-.3902	-1.6678	-.4948	-.5251
Israel	ISR	37600044	37607441	1	.1942	.7763	.1386	.435	.423	.3808	1.2568	.346
Israel	ISR	37600044	37601514	1	.9143	-.1058	-1.0935	.272	.085	-.8849	-.2668	-.9299
Israel	ISR	37600044	37604156	1	.9617	-.1827	.0226	.2176	-.0963	-1.6678	-.8686	-.7496
Israel	ISR	37600044	37606210	0	.4679	-.7221	-.3802	.7714	-.092	.6475	-.0553	-.2503
Israel	ISR	37600044	37603116	0	.7294	.00737787572444453	.0734441930612995	.0431772673055711	-.101807822443815	-.0409384239605417	-.0521915283256659	.0925841036076696
Israel	ISR	37600044	37602855	0	.6091	.6348	1.9359	-2.6893	.1872	-1.6678	-.8917	.7095
Israel	ISR	37600044	37604642	0	.9085	-.5857	-.6446	-.0145	.3642	-.8849	-.5476	-1.5767
Israel	ISR	37600044	37601795	0	-.2517	.8046	.8348	-.9552	-.7716	-1.6678	-1.5848	-.1314
Israel	ISR	37600044	37607487	0	1.2356	-.59	.0226	-.6986	-1.0716	-1.6678	-1.0808	.149
Israel	ISR	37600044	37603538	0	1.3918	.7308	1.9359	.2589	1.2438	-.3516	.3482	2.0955
Israel	ISR	37600044	37606537	0	.8072	-.4314	-1.3452	-.5598	-1.0572	-.7433	-.8627	.4104
Israel	ISR	37600044	37603560	0	.9052	.9454	1.0433	.0221	.8584	.2079	.9628	.1216
Israel	ISR	37600044	37605616	0	.7329	-.3516	.4173	-.4291	-.3316	-.568	.0447	-.411
Israel	ISR	37600044	37601260	0	.9861	-.2509	-.6315	-.135	-.1282	.2893	-.5832	.1216
Israel	ISR	37600044	37605632	0	.5851	.7763	.8116	-.4985	.4043	.277	.8038	.6559
Israel	ISR	37600044	37602009	0	.9942	.5746	1.9359	.567	1.0965	.816	2.4277	2.0955
Israel	ISR	37600044	37605750	0	1.2565	-.4857	1.036	1.0978	.2363	1.9685	.1922	.9642
Israel	ISR	37600044	37600928	0	.6073	.3875	.9726	.5987	.6314	-.2781	-.1026	1.515
Israel	ISR	37600044	37605857	0	1.0262	.792	.1386	.0853	.953	.2937	.1472	.149
Israel	ISR	37600044	37603981	0	1.2692	-.2662	.9726	.3395	.5326	.5626	.1648	.1216
Israel	ISR	37600045	37602369	1	.8522	.4033	.3461	-.0823	-1.5471	-.8849	-2.1355	.2286
Israel	ISR	37600045	37603949	1	.7922	-.8283	-.7638	-.5555	-.7361	-.5309	-2.1355	-.6774
Israel	ISR	37600045	37604477	1	.6832	-.5775	.0226	-.1153	-.7501	-.7793	.5755	.1216
Israel	ISR	37600045	37602915	0	.0031	-.948	.0226	.1734	.7617	.5207	-.6852	-1.3744
Israel	ISR	37600045	37601831	0	.2798	.64	.9247	.639	2.0116	.3649	.8038	.4725
Israel	ISR	37600045	37600188	0	-.8398	-.8283	.0226	-.0818	-.2647	-.8768	.5755	-.1563
Israel	ISR	37600045	37606851	0	1.1634	.2842	.4173	.2916	.7131	-.7936	-1.2624	-.1426
Israel	ISR	37600045	37606621	1	.6951	1.3697	1.0108	-.1637	-.383	.137	-.6852	2.0955
Israel	ISR	37600045	37600368	1	1.0075	-.8802	-.829	-.6189	-1.0345	-1.6678	-1.5848	1.1508
Israel	ISR	37600045	37606802	1	-.7126	-.0862	-.227	.5825	-.4469	-.5375	-.6852	-.4607
Israel	ISR	37600045	37600528	1	-.2846	-.0862	.0226	-.5557	-.1833	-.0147	.5755	.1216
Israel	ISR	37600045	37605466	1	.676	.5266	-.335	.2744	.2181	.3821	-.1021	-.1563
Israel	ISR	37600045	37605615	1	.8284	1.2587	.8038	-.0269	-.7584	.0834	-.8012	.7374
Israel	ISR	37600045	37601336	1	.5359	.957	1.9359	.3158	-.3202	-.0871	-.4748	2.0955
Israel	ISR	37600045	37601167	1	.9696	.528	-.3178	.4	-1.2446	-.0558	-.0282	-1.7277
Israel	ISR	37600045	37602883	1	.0736	.792	1.2899	-.4645	-1.1882	-.9484	-.5832	.9097
Israel	ISR	37600045	37602078	1	1.0135	-.2479	-.3802	-.6675	-.7441	-.8849	-1.5848	-.8443
Israel	ISR	37600045	37600746	1	.9757	.1973	-.4806	.0756	-.7189	-1.6678	-.6852	-.4607
Israel	ISR	37600045	37606091	1	.2775	1.2587	-2.664	3.6039	-1.5403	-.7368	2.4277	2.0955
Israel	ISR	37600045	37604324	1	1.0096	-.6593	-.3526	-.9138	-.6663	-.8849	.1693	.1216
Israel	ISR	37600045	37600349	1	.7619	.2067	.8116	.1184	-.1778	-.0207	-.9106	-.2726
Israel	ISR	37600045	37600492	1	.9859	2.6352	.0226	.4646	.5025	.3456	.5755	.1216
Israel	ISR	37600045	37600209	1	-.3017	-.1106	-.5472	-.3956	-.461	.4436	-1.2871	.2546
Israel	ISR	37600045	37606083	1	.299	.963	.6496	.5411	.6686	.4943	1.2262	1.2841
Israel	ISR	37600045	37601269	0	.6313	.8762	.6825	-.0667	-.1373	-1.6678	-.1026	.7627
Israel	ISR	37600045	37602443	0	.8309	.0666	.7162	.4373	.4685	.596	.2287	1.3857
Israel	ISR	37600045	37601359	0	.9491	-.6593	-.3802	-.4779	-1.1071	-.5569	.1922	.1216
Israel	ISR	37600045	37602738	0	.7016	-1.0291	1.1381	-1.0138	-.0715	-.212	.8038	2.0955
Israel	ISR	37600045	37600441	0	-.6785	.5266	.0226	.1053	-.0944	.4394	.5755	2.0955
Israel	ISR	37600045	37602812	0	-.029	.5946	1.9359	-.9093	-.1335	-.5309	.7679	1.0177
Israel	ISR	37600045	37601725	0	1.3222	.7825	1.9359	3.6039	-3.7095	1.3545	1.6284	2.0955
Israel	ISR	37600045	37603025	0	1.2705	.2621	1.9359	.2745	.3546	-.0197	2.4277	2.0955
Israel	ISR	37600045	37606130	0	.4232	1.7162	1.9359	-2.6893	.6743	-1.6678	2.4277	.149
Israel	ISR	37600045	37600715	0	.4428	-.2662	.586	-.2269	.839	.1855	.8038	2.0955
Israel	ISR	37600045	37604826	0	-.7082	.5696	1.9359	-.5476	.0152	-.7847	1.4793	.8903
Israel	ISR	37600045	37602715	0	.7337	-.7221	-.227	-.5339	-1.331	-.8849	-.6852	.1216
Israel	ISR	37600045	37601108	0	1.4571	.2165	-1.1019	.6721	.0627	.5004	.2207	-.1808
Israel	ISR	37600045	37607488	0	.927	.9454	1.9359	-1.0549	.365	-1.6678	.1693	1.515
Israel	ISR	37600045	37607163	0	.5792	-2.9627	-2.664	-2.6893	-3.7095	-1.6678	.1693	-1.1252
Israel	ISR	37600045	37604483	0	1.2511	-.7958	.1453	-1.5123	-.2009	-.8849	-1.1698	.9883
Israel	ISR	37600046	37606520	1	-1.2009	-.4203	.1386	.0485	-.9542	.3499	.3482	.1216
Israel	ISR	37600046	37601922	1	-1.0995	2.6352	1.9359	-.6487	-.6078	-1.6678	-2.1355	-1.2874
Israel	ISR	37600046	37600022	1	.4781	-.0862	.9192	.1053	.0714	.4394	2.4277	-.7674
Israel	ISR	37600046	37601682	0	.7742	-.0862	.0226	1.2836	.8779	1.5721	.5755	.1216
Israel	ISR	37600046	37605084	0	-.3661	-.8357	.9726	.1164	-.4344	.4594	.5755	.1216
Israel	ISR	37600046	37604761	0	-.594	-.2662	.9726	.7113	-.2267	.4641	.5755	.1216
Israel	ISR	37600046	37602953	0	.8639	-.5743	-.227	.7966	.8779	1.4886	.5755	.1216
Israel	ISR	37600046	37600024	0	-.8436	-.2662	.0226	.4144	-.03	-.1237	-.0992	-.222
Israel	ISR	37600046	37603691	0	-.1069	-.0862	.0226	.0046	.8779	3.6292	.5755	.1216
Israel	ISR	37600046	37606930	1	.5738	.957	.7162	.1322	-.1733	.4215	-.0987	2.0955
Israel	ISR	37600046	37602363	1	-1.4646	-.202730799643309	-.286687672368273	-.219117427591261	-.483192650822318	-.22145656513893	-.115265733731491	-.315137474351949
Israel	ISR	37600046	37601117	1	-.4273	.2807	-.3802	.5601	-.5934	1.1388	.075	.1216
Israel	ISR	37600046	37602939	1	-.2273	.5266	.0226	-.1176	-.3503	.2781	.3482	-.1865
Israel	ISR	37600046	37605694	1	-1.111	.1411	-.7249	1.7511	.842	1.8155	-.1722	-.2503
Israel	ISR	37600046	37607148	1	-.9015	-.2479	.0226	.4434	.0261	.3456	.5755	.1216
Israel	ISR	37600046	37603626	1	.0148	-.7162	-.227	.1502	-.4558	.1487	-.0817	.1216
Israel	ISR	37600046	37603653	1	-.0165	-1.1098	.8017	.4215	-.5921	-1.6678	-.4571	2.0955
Israel	ISR	37600046	37602920	1	-.1493	1.06932567563954	1.37968572789837	.554092830036017	.731656809293193	.340132585153255	1.14637602709511	2.0955
Israel	ISR	37600046	37604770	1	.1559	.2165	.0226	.6333	-.2222	1.0196	.5755	.1216
Israel	ISR	37600046	37606908	1	-.32	.0532	.9726	.3604	-.2425	.392	-.5172	1.1508
Israel	ISR	37600046	37603171	1	1.0041	.5266	-.6116	.3976	-1.2282	.9524	.9863	-1.2874
Israel	ISR	37600046	37601580	1	-.7598	.0308	1.1381	.6383	-.617	.5722	.5755	2.0955
Israel	ISR	37600046	37607526	1	.0535	.7156	.0226	.6421809485094	.321118037662118	.458093463771013	1.836	-.1563
Israel	ISR	37600046	37607152	1	-.118	-.891	-.8627	.1168	.3574	-1.6678	-.6852	-.7496
Israel	ISR	37600046	37604343	1	.2865	2.6352	1.9359	.3489	1.1864	.1527	1.8085	1.3857
Israel	ISR	37600046	37601926	1	.5862	-.5073	.0226	-.0638	-.1782	1.0167	-.6852	.1216
Israel	ISR	37600046	37605975	1	.7908	2.6352	1.4967	.6808	1.7751	1.0427	.5755	.1216
Israel	ISR	37600046	37606633	1	.4028	.1852	.4173	.2175	-.0886	.0895	.0256	1.3857
Israel	ISR	37600046	37606973	1	-.4289	.7855	1.1381	-.9241	-.2509	-.3516	-2.1355	.2909
Israel	ISR	37600046	37605957	1	.1423	-.0488458267862246	-.0229247304545172	-.0270110715157279	-.203863899354034	-.0892438937353055	-.0690697717138883	-.0165195146330288
Israel	ISR	37600046	37605029	1	.192	.0122531559925567	.00251003864795924	.7113	-.292	.296378938288901	.0956123073584455	.0278290415196292
Israel	ISR	37600046	37601499	0	.0471	1.3403	.586	.1563	.0289	.1622	.1693	.557
Israel	ISR	37600046	37604045	0	-.2878	1.97570089873251	1.65799627713963	3.6039	4.8357	2.14854844973694	2.09995952843722	1.74776367664396
Israel	ISR	37600046	37606679	0	-.1776	-.0862	.1802	.3155	1.0098	-.1125	.8038	.1216
Israel	ISR	37600046	37602734	0	.6855	2.6352	1.9359	-.4663	1.0728	-.5569	.8992	2.0955
Israel	ISR	37600046	37600350	0	.1551	.0776309609103785	.9726	-2.675	-1.05936256757779	.4523	.0751	.1216
Israel	ISR	37600046	37604494	0	-.8943	.0634	.0226	-.4196	-.0459	.1535	-.5355	.1216
Israel	ISR	37600046	37606391	0	-.3819	.9637	.3591	1.2423	.4438	1.129	.3415	-.5305
Israel	ISR	37600046	37601328	0	.5643	-.59	.0226	-.0228	.8116	.29	.5755	.1216
Israel	ISR	37600046	37603817	0	1.0147	-.2479	.0226	.7113	.8779	1.0062	.5755	.1216
Israel	ISR	37600046	37600045	0	-1.7657	.0634	.0226	.0401	.1744	.2181	.5755	.1216
Israel	ISR	37600046	37601211	0	.0436	.3266	.0226	.1166	-.0133	-.0207	.1693	-.0129
Israel	ISR	37600047	37601488	1	.2722	-.0862	.0226	1.0275	.4346	.9595	.5755	-.1563
Israel	ISR	37600047	37604484	0	-.1483	.1852	.0226	.8287	2.6044	1.1015	.6626	-.8646
Israel	ISR	37600047	37605320	0	.6143	2.6352	1.4967	.690163761192441	1.14872778245539	-.2189	2.4277	2.0955
Israel	ISR	37600047	37603509	1	-.5423	-.0061	.0226	-.8921	-.3217	-1.6678	-.4948	-.9299
Israel	ISR	37600047	37606245	1	1.1625	.5946	.9726	-.308	-.5872	-.218	.3482	1.1508
Israel	ISR	37600047	37602312	1	1.0002	2.6352	1.9359	3.6039	4.8357	1.0062	2.4277	.1216
Israel	ISR	37600047	37606510	1	.885	.7156	.7162	1.0914	.8845	-.0267	.5858	.1216
Israel	ISR	37600047	37601990	1	.7387	-.0862	.0226	1.2836	-.9291	1.5721	.5755	.1216
Israel	ISR	37600047	37605140	1	.0355	1.031	.1386	.2263	-.1252	.0831	.3542	-.5912
Israel	ISR	37600047	37600005	1	-.6768	-.1629	.0226	-1.2502	-.8419	-1.6678	-.3004	-.8802
Israel	ISR	37600047	37604636	1	-.0837	.8046	.5833	-.772	.3686	-.3451	-.4771	.1216
Israel	ISR	37600047	37604230	1	-.5542	.3924	-.8627	-.9969	-.0127	-.8849	-2.1355	-1.112
Israel	ISR	37600047	37606035	1	1.1895	.9454	-.2943	.2864	1.2696	-.568	-.309	-.5251
Israel	ISR	37600047	37600065	1	.8507	.957	.4562	.2916	1.0644	-.0086	-.6599	-.6216
Israel	ISR	37600047	37601023	1	-.199	2.6352	1.9359	.3382	.3953	.1723	-.4948	2.0955
Israel	ISR	37600047	37602065	1	.7663	1.3889	.4173	-.2783	.4159	.4557	.9	1.515
Israel	ISR	37600047	37601130	1	-.1197	.9271	.1802	.2556	.3205	.7687	.5755	-.2503
Israel	ISR	37600047	37601632	1	-.8468	2.6352	.0226	-.8975	-.0805	-1.6678	.5755	-.4607
Israel	ISR	37600047	37606048	1	-.3962	-1.3452	-1.9114	.4008	-.8782	.4394	-.6852	-1.1252
Israel	ISR	37600047	37604455	1	-.5803	1.3889	1.4967	-.4926	.4397	-1.6678	.1693	-.2503
Israel	ISR	37600047	37601699	1	-.3374	-.4203	-1.3325	-.7257	-.0901	-1.6678	-2.1355	-.8443
Israel	ISR	37600047	37604379	1	.687	2.6352	.5563	-.0612	-.2317	-1.653	-.3912	-.3902
Israel	ISR	37600047	37600044	1	-1.3749	-2.9627	1.9359	-2.6893	-3.7095	-1.6678	-2.1355	2.0955
Israel	ISR	37600047	37600407	0	-.2093	.0566	1.4967	-.0452	-.4716	-.5569	.5755	.9097
Israel	ISR	37600047	37600379	0	-.7431	-.521003584568904	-.762824346280919	.1053	.8116	-.194325036270889	-2.1355	-.796248358297191
Israel	ISR	37600047	37605781	0	1.1476	2.6352	.0226	.7113	.8779	-1.6678	.5755	.1216
Israel	ISR	37600047	37600146	0	.0484	-.4314	.0226	-.2093	.0477	.2679	.1693	2.0955
Israel	ISR	37600047	37604436	0	-.0257	-.064934367106089	-.0505009170507652	-.0470956242699065	-.233067477826043	-.103066613752611	-.0738995194386735	-.0477397630820789
Israel	ISR	37600047	37606024	0	.2037	.2086	1.1381	-1.1982	.3872	.3456	1.1417	.6559
Israel	ISR	37600047	37604630	0	-.4488	-.0862	.0226	.7113	-.9291	1.0062	.5755	-1.1252
Israel	ISR	37600047	37607150	0	.0828	.3326	-2.2485	-1.2502	-.623	-.2979	-.6852	2.0955
Israel	ISR	37600047	37603762	0	-.9644	-2.9627	-2.664	-2.6893	-1.0405	-1.6678	-2.1355	-2.5027
Israel	ISR	37600047	37602850	0	-.5	-1.37807847736446	-1.23620478188622	-1.68056091839384	-3.7095	-1.19174113495975	-1.31408513371658	-1.28406966406767
Israel	ISR	37600047	37605009	0	.5899	.6555	.1386	-.2322	.4057	-.0513	.8382	.1216
Israel	ISR	37600047	37604242	0	-.5596	-1.26535682232718	-1.10945365997581	-1.60922062900435	-3.7095	-1.12324900609985	-.9729	-1.1530541179589
Israel	ISR	37600047	37600275	0	.5412	-.0862	.82	.7704	.6559	.414	-.1972	.1216
Israel	ISR	37600047	37603590	0	-2.4686	-.0739	-.2737	.759	.1089	1.1842	-.2907	-.4423
Israel	ISR	37600048	37601854	0	-.4016	-.0862	.0226	-.8707	-.0408	-.7054	.1693	-.4607
Israel	ISR	37600048	37601215	0	-.2284	-2.9627	-2.664	2.7452	-.9291	-.8849	2.4277	-2.5027
Israel	ISR	37600048	37601203	0	.7538	-.8374	-.0607	-1.7857	-.7823	-1.6678	-2.1355	.0388
Israel	ISR	37600048	37600336	0	.7868	-1.2439	-.4806	-1.1327	-.362	-.7106	-2.1355	-2.5027
Israel	ISR	37600048	37604445	0	.5694	.7855	-.7638	-.6533	.5082	-.3735	-.9714	-.806
Israel	ISR	37600048	37603914	0	.6372	.468	-.4806	-2.6893	-.795	-1.6678	.1648	.1216
Israel	ISR	37600048	37602984	0	.9121	.3289	.8038	.7297	.6002	.8301	.5755	.1216
Israel	ISR	37600048	37606216	0	1.3732	-.4203	.0226	-.5511	-.7264	-.0014	-.2668	-.4607
Israel	ISR	37600048	37600387	0	1.5448	.2032	.8116	-.3902	.2983	.2113	1.3656	.8567
Israel	ISR	37600048	37606751	0	.7384	1.41176491807012	1.6813198345396	1.06178764200082	1.18036106242893	.757578196265638	2.4277	2.0955
Israel	ISR	37600048	37605092	0	.599	-1.1458	-.8958	-1.0068	-.9451	-.6274	1.1987	-.2726
Israel	ISR	37600048	37605747	0	.7685	-1.1212	.2753	.3024	-.0862	1.0501	-.3876	-.409
Israel	ISR	37600048	37600032	0	.9494	-.7836	.0226	-.3368	-.4011	-.568	-.535	-.1563
Israel	ISR	37600048	37607335	0	.6965	-.5847	.0226	.3136	-.6734	-.4128	-.6852	.1216
Israel	ISR	37600048	37602217	0	.8114	.3961	.0226	-.9595	.1333	-.526	-.4288	-.6959
Israel	ISR	37600048	37604787	0	.6835	.5206	-.227	-.6843	-.6912	-.5639	-.3086	-.2503
Israel	ISR	37600048	37606208	0	.2244	.1245	1.9359	.2205	.2882	.6759	.5755	2.0955
Israel	ISR	37600048	37604320	0	1.223	-.5847	-.335	-1.5123	-.4895	-1.6678	-2.1355	.1216
Israel	ISR	37600048	37601344	0	.9624	.6492	.586	-1.0161	-.4597	-.3355	.3473	.543
Israel	ISR	37600048	37601497	0	.5896	-.1743	.9726	.0578	.5772	.2441	.5684	1.1232
Israel	ISR	37600048	37602146	0	-.3792	-.8245	.0226	-1.2296	-.3194	-.1787	.3473	.8136
Israel	ISR	37600048	37604696	0	.5623	2.6352	.0226	3.6039	4.8357	.4394	-.6852	-1.1252
Israel	ISR	37600048	37600267	0	-.0274	1.06203033240355	.870851470841266	3.6039	1.94776289410977	3.6292	1.60364661861346	.992007038505391
Israel	ISR	37600048	37605032	0	.0759	-.5259	.0226	-2.0365	-.1989	-1.6678	-.6852	-.5251
Israel	ISR	37600048	37606381	0	.2399	-.4268	.0226	.377	-.5172	.7297	-.1939	-.3423
Israel	ISR	37600048	37604413	0	.1638	-2.9627	-1.8838	-.123	-1.148	-1.6678	-2.1355	-2.5027
Israel	ISR	37600048	37607018	0	-.1532	.0566	.9726	.3063	.7078	.0272	.5755	.5553
Israel	ISR	37600048	37606661	0	.0049	-.59	-.5034	-.1173	-.0479	-.3164	-.206188850199398	.1216
Israel	ISR	37600048	37602438	0	1.0899	1.3939	.4173	-.654	.3838	.1324	.8038	.1216
Israel	ISR	37600048	37600741	0	-.6743	-1.1117	1.9359	-.5836	-.6251	-1.6678	2.4277	2.0955
Israel	ISR	37600048	37601443	0	.1761	-.2662	-.8219	-.7669	-1.5139	-.2499	1.3958	.1216
Israel	ISR	37600048	37601021	0	.4961	-.4501	.7162	-1.6841	-.5612	-.8849	-.4805	-.1544
Israel	ISR	37600048	37607002	0	.4573	-.59	-.3048	1.0026	-.7921	.3452	-.3733	-.6924
Israel	ISR	37600048	37606127	0	.6799	-.0862	.0226	.1053	-.7891	.4394	.5755	.1216
Israel	ISR	37600048	37602992	0	.7778	.9454	1.4967	-.3211	.0762	.0552	1.656	2.0955
Israel	ISR	37600048	37600812	0	.5113	-.5133	.4173	.0732	-.2116	-.0444	.5755	.4777
Israel	ISR	37600048	37603650	0	.1133	.7062	1.036	.2016	.7164	.0095	.8038	1.0448
Israel	ISR	37600048	37601739	0	1.0975	2.6352	1.9359	3.6039	2.3385	.0589	2.4277	1.88246626009919
Israel	ISR	37600050	37602832	1	1.1787	-.59	.0226	.317	.046	.1978	.5755	.1216
Israel	ISR	37600050	37606747	1	.4932	-.0862	-1.0611	.3009	-.0197	.8377	-.2852	.1216
Israel	ISR	37600050	37601730	1	1.141	-.7353	-.227	.0395	-.304	1.5903	.5755	.1216
Israel	ISR	37600050	37606676	1	1.0793	.2695	-.3802	-.084	.2018	-.2408	-.3907	-.1563
Israel	ISR	37600050	37604158	1	1.7952	.109444341634632	.24838883397964	.170594626385354	.0834610700292056	.04675357005401	-.0215513787716417	.290646846446941
Israel	ISR	37600050	37602554	1	.685	.0017	-.6315	.6027	1.0219	-.9484	-2.1355	.1216
Israel	ISR	37600050	37600781	1	1.0122	-.6761	.894	-.3306	-.8298	-.5569	-2.1355	-1.1252
Israel	ISR	37600050	37605923	1	1.0373	.2086	-.227	-.3943	-1.079	-.2002	-.216	-.4607
Israel	ISR	37600050	37606003	1	1.6511	-2.1099	-1.6008	-.5626	-3.7095	-1.6678	-2.1355	-2.5027
Israel	ISR	37600050	37602090	1	1.0876	-.438	.7162	.0374	-.2184	-.568	.0221	-.4607
Israel	ISR	37600050	37605116	1	.2111	-.0422571864647563	-.0116316254674823	-.0187859689592548	-.191904338646449	-.0835831607758373	-.0670918750265953	-.00373407955389396
Israel	ISR	37600050	37600361	1	.4596	1.0508	.4173	.3217	.2576	.7327	1.536	.8567
Israel	ISR	37600050	37604725	1	.8199	-1.3452	-1.1926	-.3931	-3.7095	-1.6678	-.8738	-1.3151
Israel	ISR	37600050	37606642	1	.6879	-.0862	.0226	3.6039	-.6126	1.5721	-.3733	.1216
Israel	ISR	37600050	37600455	1	-.1002	.7308	.0226	-1.2367	-.0611	-.8849	-.6997	-.3856
Israel	ISR	37600050	37600661	1	-.2903	-1.273	-.227	-1.4319	-2.1916	-.8849	-.6852	-.7317
Israel	ISR	37600050	37605203	1	.1745	-.8398	-.6843	.1042	-.3179	.0252	-.6852	-.7496
Israel	ISR	37600050	37605862	1	-.7173	.0789	-.8627	.533	-2.7013	-.7368	-.0823	-1.3017
Israel	ISR	37600050	37605146	1	.3517	.5266	-.6587	-.0786	-.2592	.2007	-.6595	-.411
Israel	ISR	37600050	37604911	1	.19	-1.0699	-1.6542	.2298	-.802	.4904	.0256	-.8443
Israel	ISR	37600050	37605204	0	.8006	.0141963523361966	.0851312435711381	.0516892920442468	-.089431067758059	-.0350802235722549	-.0501446352423045	.105815542236077
Israel	ISR	37600050	37605842	0	1.0536	-1.05275782645413	-.922770980674154	.7113	-3.7095	.0867444192693856	-.772439609261175	-.88319853538414
Israel	ISR	37600050	37607501	0	1.8353	-.0219	.4173	-.5973	-.684	-.801	-1.4214	-.5912
Israel	ISR	37600050	37602319	0	1.1391	-.0862	.0226	.311	.0718	.1399	-.6852	.1216
Israel	ISR	37600050	37601753	0	.4881	.3289	1.9359	-.4503	.4896	-.2338	-.1722	-.4607
Israel	ISR	37600050	37603680	0	-.1326	-.0862	.0226	.9407	.6335	.414	.5755	-.4607
Israel	ISR	37600050	37607301	0	.438	-.202273765035988	-.0119714540882867	-2.6893	.2852	-1.3923	-.632682267690376	-.0635748042582621
Israel	ISR	37600050	37602577	0	.2497	.0783	-.2145	.1921	-.3467	-1.3198	.5826	.6559
Israel	ISR	37600050	37604347	0	.9215	.178719219469576	.250912871120211	.3384	.128748419391289	.148522113163279	.2457	.282961629914811
Israel	ISR	37600050	37605484	0	.8717	.826702495361053	.884473975516683	.888166559571971	1.3041	.575485966083388	1.309	.936862512708501
Israel	ISR	37600050	37601046	0	-.7209	.4034	-.7573	.845	.6196	.4734	.5755	.1216
Israel	ISR	37600050	37606797	0	.8748	.3815	1.4967	-.3818	.265	-.421	2.4277	2.0955
Israel	ISR	37600050	37600702	0	.8841	1.3697	.0226	.3195	.0002	.2844	.2287	-.7496
Israel	ISR	37600050	37606828	0	1.0497	-1.0688	.0226	.165	-.2623	.0038	-.3733	.1216
Israel	ISR	37600050	37607321	0	1.1169	-.7221	.0226	-1.3136	-1.2077	-.421	.5755	.2286
Israel	ISR	37600050	37601163	0	.7324	1.127	1.9359	.1053	1.1443	1.0062	2.4277	2.0955
Israel	ISR	37600050	37606724	0	.8851	.957	1.9359	-2.6893	.8347	-1.6678	-2.1355	1.515
Israel	ISR	37600050	37604915	0	1.0618	-.0862	.0226	-.7732	-.8691	-.801	-.2821	-.1563
Israel	ISR	37600050	37604126	0	1.7652	-.0862	.0226	1.2836	.2692	1.5907	.5755	.1216
Israel	ISR	37600050	37601792	0	.292	-.0862	.0226	3.6039	.7494	.1018	.5755	2.0955
Israel	ISR	37600050	37606094	0	.7022	.5266	-.3802	.3108	-.5161	.4823	.8038	-.1563
Israel	ISR	37600050	37606430	0	-.5726	-1.0079	1.9359	-1.0363	-.0536	-1.6678	.5755	.1216
Israel	ISR	37600050	37600038	0	1.0259	1.3697	1.4967	-.0674	1.2481	-.568	.1054	-.9933
Israel	ISR	37600051	37601651	0	-.9049	-1.3452	-1.1926	.4839	.2085	-1.6678	-.6852	-2.5027
Israel	ISR	37600051	37607425	1	-1.2998	-.186948707710489	-.259636746469096	-.199415437746686	-.454545330987871	-.207897135026716	-.110527981201464	-.284511897301929
Israel	ISR	37600051	37603467	0	.8713	1.7162	1.9359	1.2836	.3165	.3422	2.4277	2.0955
Israel	ISR	37600051	37606757	0	-.6165	-1.0588	-.0154	.2163	.0609	.5105	-.2004	.1216
Israel	ISR	37600051	37606131	0	-.0804	.2695	-.4728	-.1627	1.3781	-.1728	-.2008	.1216
Israel	ISR	37600051	37601310	0	.5926	-.5994	-.4806	-.1026	-.353	-.7433	-.1061	-.3297
Israel	ISR	37600051	37600105	0	-.9956	.1828	.4173	-.8618	-.8549	.3022	.9492	.9883
Israel	ISR	37600051	37605062	0	.4118	1.2587	1.1381	.0953	1.7972	.4567	.2337	.833
Israel	ISR	37600051	37605345	1	.8125	.0714	-.8309	-.0057	-1.103	-1.6678	-.4948	.1216
Israel	ISR	37600051	37603999	1	.87	.6555	1.036	-1.0059	-.0428	-.2608	-1.2624	1.4234
Israel	ISR	37600051	37602035	1	-.5915	.0666	1.9359	1.2836	.6008	.988	2.4277	2.0955
Israel	ISR	37600051	37602587	1	1.4594	-1.3452	.0226	1.2836	.8779	1.5004	.5755	-1.1252
Israel	ISR	37600051	37607200	1	.6594	-.4136	1.9359	.5656	-1.0169	-1.6678	-1.0808	-2.5027
Israel	ISR	37600051	37607167	1	-.0395	.0566	-.9624	-.044	-.3691	-.421	-.6852	-.5912
Israel	ISR	37600051	37607288	1	.195083247873314	1.3889	-.3998	-1.4774	.0136	-1.6678	-1.9911	-.3902
Israel	ISR	37600051	37602647	1	.9014	.8762	.1386	.7113	.3801	.1157	-.6852	-.3297
Israel	ISR	37600051	37607475	1	-1.2492	1.3889	.0226	-.6357	.1048	-.5842	-2.1355	-.3902
Israel	ISR	37600051	37602993	1	-.5089	-1.0758	.1453	-.2518	-.2198	-.1652	-.8012	.2988
Israel	ISR	37600051	37606651	1	.3187	-1.3452	-1.1926	-2.6893	-.4569	-1.6678	-.6852	-1.1252
Israel	ISR	37600051	37600307	1	-.4809	-.0862	.4173	-.6337	-.6398	-.3242	-.5496	.2224
Israel	ISR	37600051	37600001	1	1.3401	.2127	1.9359	-.4028	-.1545	-.9292	-.0823	.1216
Israel	ISR	37600051	37600938	1	.5905	-1.3452	-1.1926	.1053	-.0408	.4394	-.6852	-2.5027
Israel	ISR	37600051	37602119	1	-1.3662	.468	.0226	-.3679	.0452	-.5569	-1.1941	-.4607
Israel	ISR	37600051	37607180	1	.175577053426598	-.0456590457399144	-.0174625028672243	-.0230327695213819	-.198079321728671	-.0865059211608007	-.0681131063979677	-.0103354796590364
Israel	ISR	37600051	37603871	1	-1.2485	.957	1.9359	-1.0563	.8227	.0115	1.8085	.1216
Israel	ISR	37600051	37602138	1	-.7398	2.6352	1.4967	.4841	-1.184	.0668	1.3656	-.2485
Israel	ISR	37600051	37602129	1	.8715	2.6352	1.2899	.8116	-3.7095	1.2605	2.4277	.1216
Israel	ISR	37600051	37600072	1	.7584	2.6352	1.9359	-.2411	.9827	-.2532	1.6284	2.0955
Israel	ISR	37600051	37604640	0	.6355	.0789	.4173	-.2463	-.3623	-.1652	-.0992	.7864
Israel	ISR	37600051	37601845	0	.655	2.6352	1.9359	3.6039	4.8357	1.5721	2.4277	2.0955
Israel	ISR	37600051	37607427	0	.9805	-.7815	-.2737	.6333	-.2222	1.0196	-.1727	-.7507
Israel	ISR	37600051	37604877	0	.2633	-1.5975	-.7638	-1.6641	-1.1094	-1.6678	-.4948	-.8443
Israel	ISR	37600051	37601844	0	.5833	-.149549855777378	.0370164568245095	-2.4828	.3615	-1.34982665174635	-.577372865362199	-.00801906027136615
Israel	ISR	37600051	37605891	0	-.4162	-1.7324	.0477	-.8986	-1.7282	-.5309	-1.4019	-.943
Israel	ISR	37600051	37600708	0	.0039	-.0862	1.9359	.1229	.0573	-.421	.1693	.1216
Israel	ISR	37600051	37601284	0	-.3512	2.6352	1.9359	3.6039	4.8357	3.6292	2.4277	2.0955
Israel	ISR	37600051	37605077	0	1.0828	.0789	1.4967	.0506	-.2784	.3485	.5755	.3216
Israel	ISR	37600051	37604335	0	1.079	1.0919	1.9359	-.4431	.8807	-1.6678	.8354	1.2147
Israel	ISR	37600052	37605194	1	.1137	-.0862	.0226	1.2836	-.0236	.9228	.5755	.1216
Israel	ISR	37600052	37604856	1	.7702	1.3697	-.3827	1.3321	4.8357	1.3344	.5755	.7864
Israel	ISR	37600052	37603790	1	-1.5947	.0566	-.8627	-.1643	-.6998	-.0688	-.0823	-.9943
Israel	ISR	37600052	37604500	1	.0244	-.0862	-1.1926	1.2836	.8779	1.5721	-.6852	-1.1252
Israel	ISR	37600052	37605266	1	-.3326	-.2662	.0226	1.0857	.8994	.806	-.309	.1216
Israel	ISR	37600052	37600134	1	-1.843	1.3939	.500574256973341	.4533	-.0615	.6402	.670997585417895	.3392201240327
Israel	ISR	37600052	37600431	1	-.8995	-2.9627	-2.664	1.1004	-3.6296	-1.6678	-2.1355	-2.5027
Israel	ISR	37600052	37601976	1	-3.5867	-.405953962814644	-.635017586510522	-.472816412112942	-.852079042938097	-.396058911262293	-.176272922105102	-.709497529314624
Israel	ISR	37600052	37600354	1	-1.0131	-.618816062149725	-1.1861	-.269199835496348	-.6297	-.247340875733162	-.358965264777461	-.1389
Israel	ISR	37600052	37602529	1	-.8809	-1.3452	-1.1926	-2.6893	-3.6575	-1.6678	.5755	-1.1252
Israel	ISR	37600052	37607260	1	-1.4185	-1.6546	-1.682	.7832	-.4617	.9207	-1.121	-1.6922
Israel	ISR	37600052	37606557	1	-.0395	.2949	-.4246	.7426	-.3034	.7021	1.1375	-.409
Israel	ISR	37600052	37604070	1	-2.1614	-.269459935922366	-.401063189155568	-.302420501157402	-.604317969151461	-.278787941972613	-.135297687390005	-.444627171490629
Israel	ISR	37600052	37603866	1	.2188	-.8379	-1.2891	1.0642	.2808	.414	-.153	-1.5367
Israel	ISR	37600052	37602141	1	-1.9139	-.245758068486851	-.360437557116453	-.272831651117764	-.561294840152519	-.258424113375689	-.128182434045455	-.398633055471939
Israel	ISR	37600052	37605538	1	-1.6457	.0692	-1.8814	.2004	.2627	-.212	-.5832	-1.274
Israel	ISR	37600052	37605042	1	-.8665	1.3889	-1.3993	.6605	-.8197	1.0792	.1701	-1.0101
Israel	ISR	37600052	37604999	1	-.9703	2.6352	.3461	.0653	-1.7932	-.4694	.5755	-1.1252
Israel	ISR	37600052	37601868	1	-2.1221	-.265696366668969	-.39461233121966	-.297722150423835	-.597486417758902	-.275554412825708	-.134167871404386	-.437323863371298
Israel	ISR	37600052	37603542	1	.3057	-.0862	.0226	.5751	.6975	-1.0529	.5755	.1216
Israel	ISR	37600052	37601671	1	-.4619	-.0862	-.2243	.5425	-.5843	1.3814	.4316	.6559
Israel	ISR	37600052	37603295	0	-2.1678	.4026	.6407	.196	-3.7095	-1.6678	.6515	-1.3305
Israel	ISR	37600052	37606591	0	-.8574	-1.6912	-1.1926	-2.6509	-1.2508	-1.6678	.5755	-2.5027
Israel	ISR	37600052	37602756	0	1.0066	.0339239672522209	.118944900945109	.0763167793499658	-.053621917965	-.0181309359319869	-.0442224445797703	.144097513548602
Israel	ISR	37600052	37606429	0	-.7886	-1.3452	-1.1926	.3182	-1.9093	.1055	-.9711	-1.5197
Israel	ISR	37600052	37605010	0	.6254	-.00258169685451916	.0563732204064794	.0307439727434606	-.119886228164583	-.0494953458760168	-.0551813721552948	.07325728313921
Israel	ISR	37600052	37603635	0	-2.4646	-.298495920594883	-.450831640203082	-.338668336842324	-.657023475060469	-.303734660480037	-.144014232093308	-.500972286548676
Israel	ISR	37600052	37603617	0	-.3119	-2.9627	-2.664	-2.6893	-3.7095	-1.6678	-.6852	-1.1252
Israel	ISR	37600052	37600994	0	-1.4949	-.205632482808142	-.291661234593667	-.222739820141568	-.488459724796734	-.223949591427766	-.116136813231854	-.32076826916151
Israel	ISR	37600052	37606900	0	.0775	.6583	1.9359	-1.3001	4.8357	3.6292	2.4277	2.0955
Israel	ISR	37600052	37604516	0	-1.2038	-1.1693	-.4246	.5509	.4981	.813	.3052	-.222
Israel	ISR	37600052	37600716	0	-.246	-2.9627	-1.2186	-.2249	-.9291	.4672	-2.1355	-1.1252
Israel	ISR	37600052	37603017	0	-2.1449	-2.9627	-1.1926	.1053	-.9335	-1.6678	-.2004	-.7507
Israel	ISR	37600052	37603730	0	-.4628	1.031	.766	.3974	.3693	.1604	1.309	1.0448
Israel	ISR	37600052	37602601	0	-1.1427	-.171904007208997	-.233849729122248	-.180633989903344	-.427236508500057	-.194971246248628	-.106011592108823	-.255317248305823
Israel	ISR	37600053	37601160	1	-.1434	-.4203	-.4728	-.6671	-1.1787	-1.6678	-2.1355	-.3856
Israel	ISR	37600053	37605241	0	.4337	-.2479	1.1381	-.56	-.1118	.414	.5755	.4994
Israel	ISR	37600053	37604684	0	.1532	.4435	1.4967	.1225	.0652	.3079	1.4995	1.0177
Israel	ISR	37600053	37606916	0	.5977	-.59	.894	-2.6893	.8687	-1.6678	-2.1355	.1216
Israel	ISR	37600053	37603447	1	.3368	.4546	-1.1412	-.2812	-.4393	.3587	-1.5848	-.2503
Israel	ISR	37600053	37600438	1	-.7046	1.1493	-.3827	-.8709	-.5729	-1.6678	-.1947	-.3208
Israel	ISR	37600053	37602092	1	.2191	.5068	1.4967	-.4121	-.1163	-.9484	-1.5588	2.0955
Israel	ISR	37600053	37603401	1	-1.0336	-.337	-1.4945	-1.6455	-1.8093	-1.6678	-1.305	-1.6557
Israel	ISR	37600053	37601977	1	.1111	.4521	-.4225	-.4948	-.9555	-.8849	-1.5848	-.2413
Israel	ISR	37600053	37604643	1	.2868	.6515	1.0955	-.7508	.4371	-.3516	.9911	.7095
Israel	ISR	37600053	37606696	1	.5279	.9454	.6496	.509	.3032	-.2858	-.2821	-.2503
Israel	ISR	37600053	37603599	1	-.9176	-1.6546	.4548	.6058	-.7096	.3575	-.6881	-.3917
Israel	ISR	37600053	37606125	1	-.3047	1.3889	1.9359	-2.6893	-.7279	-1.6678	-2.1355	.346
Israel	ISR	37600053	37601036	1	-.6781	-1.8617	-1.263	.3894	-.2589	-.8849	-2.1355	-2.5027
Israel	ISR	37600053	37600140	1	-.0319	1.2587	.0226	-.0775	-.5976	-1.6678	-.1722	.1216
Israel	ISR	37600053	37604581	1	-1.7103	-.3697	-1.1412	.3631	-1.9839	.4494	-1.5848	-1.1242
Israel	ISR	37600053	37601293	1	.2824	-.7221	1.9359	-1.2044	-.9424	-.2306	.6296	2.0955
Israel	ISR	37600053	37600199	1	-.8035	-.0862	-.3827	.3579	.0543	-.0444	-.3733	-.1563
Israel	ISR	37600053	37600905	1	.0344	1.3889	1.1381	.6117	1.119	.0674	-.9711	.6919
Israel	ISR	37600053	37604221	1	.175577053426598	-.0456590457399144	-.0174625028672243	-.0230327695213819	-.198079321728671	-.0865059211608007	-.0681131063979677	-.0103354796590364
Israel	ISR	37600053	37600870	1	-.2429	-.7353	-.7566	-.2541	-.2241	.2878	-.8012	-.4826
Israel	ISR	37600053	37607186	1	.955	.2621	-.1587	-.3378	-.6663	.1138	-.9906	-.6353
Israel	ISR	37600053	37603393	1	.906	.9637	1.2899	-.3852	.0019	-.5309	-.9936	.9883
Israel	ISR	37600053	37601599	0	-.2465	-.6593	.9726	-.1524	-.1714	.3069	.1648	.9888
Israel	ISR	37600053	37600164	0	.3324	-.6447	.0226	-1.7857	-.649	-.2579	-.1026	.4777
Israel	ISR	37600053	37607466	0	.0181	.3266	1.4967	.8102	.5597	-1.6678	.5755	.1216
Israel	ISR	37600053	37604613	0	.3419	.9454	1.9359	.7479	.8572	1.0434	2.4277	2.0955
Israel	ISR	37600053	37604169	0	-.166	1.0919	1.9359	-.4244	-.2849	-.8849	2.4277	1.3857
Israel	ISR	37600053	37605837	0	-.3264	-.948	.0226	-.2439	-.2212	-.2607	-.4805	2.0955
Israel	ISR	37600053	37607094	0	.175577053426598	-.0456590457399144	-.0174625028672243	-.0230327695213819	-.198079321728671	-.0865059211608007	-.0681131063979677	-.0103354796590364
Israel	ISR	37600053	37601581	0	.0039	-1.0981	1.9359	-2.6893	.834	-1.6678	-.5438	2.0955
Israel	ISR	37600053	37605629	0	-.2897	.4143	-.227	.0391	.4699	-1.0529	-.5686	-.6774
Israel	ISR	37600053	37600963	0	-.0405	-.0862	.0226	-2.6893	.1361	-1.6678	.5755	.1216
Israel	ISR	37600053	37606322	0	-.1314	-.2479	-.5836	-.1235	.079	.2076	-.2008	.1216
Israel	ISR	37600053	37604443	0	.9681	-.0862	.0226	.7113	.442	-1.6678	.7803	-.2485
Israel	ISR	37600053	37601996	0	.3335	-.0219	-.6843	.1003	-.2559	-.1652	.1648	2.0955
Israel	ISR	37600053	37604605	0	.364	.1179	.0226	-.074	.5748	-.1547	.3473	-.1563
Israel	ISR	37600053	37604992	0	-.7795	.5696	.7162	-2.6893	.8441	-1.6678	-.2197	.1216
Israel	ISR	37600054	37606795	1	.3391	.5338	1.1381	.2043	-.0319	-.1371	.2287	.4994
Israel	ISR	37600054	37607239	1	.6615	-.59	.0226	-.2268	-.155	-.2858	-.4771	.1216
Israel	ISR	37600054	37603559	1	.7054	-.0219	.4173	-.3312	-.5923	-.568	-.0817	1.515
Israel	ISR	37600054	37602923	1	1.3593	-.59	-.5034	-.9296	-.1053	-.7433	-.2852	-.7108
Israel	ISR	37600054	37601623	0	.8762	-.7306	.0226	-.8319	-.3223	-.3516	-2.1355	-.6774
Israel	ISR	37600054	37601564	0	.4843	-.891	-.5034	-.3012	-.574	.3216	-.6822	-.4607
Israel	ISR	37600054	37605903	0	.0659	-.0961	1.2899	.2358	.0706	-.8849	-.3912	.7945
Israel	ISR	37600054	37604650	1	.4392	-.4203	.0226	-1.0949	-.74	-.9292	.5755	.1216
Israel	ISR	37600054	37606578	1	.8618	-.7049	-1.5806	-.0818	-.2907	.0224	-1.1908	-.6947
Israel	ISR	37600054	37606334	1	.0322	-.2548	1.1381	-.2325	-.319	-.2154	-1.5848	.9339
Israel	ISR	37600054	37602876	1	.5527	.3178	-1.6877	.1277	-.0042	.5336	-1.5588	-.1314
Israel	ISR	37600054	37600956	1	.3475	-.2479	-.6843	-1.6841	-.4993	-.153	-1.305	-.4607
Israel	ISR	37600054	37600377	1	1.0465	-.3516	-.7302	-.2135	.1154	-.1088	-.8627	-.0604
Israel	ISR	37600054	37601962	1	.2812	.247325837745255	.273054555778268	.295	.5973	1.0062	.315414057140845	.305105284624416
Israel	ISR	37600054	37601681	1	.4075	-.089	-1.5883	-1.0265	-.2247	-.5309	-2.1355	-1.0169
Israel	ISR	37600054	37605601	1	.609	.3326	-.7836	-.5805	-.1792	-1.6678	-.8044	-.6195
Israel	ISR	37600054	37607144	1	1.4724	-.0862	.0226	.5905	.3745	.3456	.7688	.1216
Israel	ISR	37600054	37601481	1	.9092	-.7243	1.9359	-1.1537	-.6105	-.8849	-2.1355	2.0955
Israel	ISR	37600054	37603454	1	1.195	.9275	1.2867	-.4443	.0806	-.5309	-.1972	1.3857
Israel	ISR	37600054	37605853	1	.9715	-.4314	1.2899	-.5278	-.9843	-.1036	-.4771	1.1232
Israel	ISR	37600054	37602046	1	.7772	-.59	.0226	-.3357	-.2791	-.3242	.0256	-.1563
Israel	ISR	37600054	37602747	1	.2351	-.59	-.4728	.1768	-.2828	.2271	-.6852	-.5912
Israel	ISR	37600054	37601658	1	.8374	-.1629	.0226	1.2836	-1.0279	.5609	-.622778301313824	-2.5027
Israel	ISR	37600054	37604490	1	.3672	-.340322965652709	-.265754005638631	-.7712	-.8625	-1.4287	-.546819987632767	-.288983124482283
Israel	ISR	37600054	37604249	1	-.0738	-.2366	.0226	-.4124	-.3579	.0936	-.0553	-.1563
Israel	ISR	37600054	37606090	1	1.4486	-.7243	-1.6896	.08	-.6461	.7632	-2.1355	-.7496
Israel	ISR	37600054	37600562	0	1.2566	-.269	.0226	-.3196	-.0339	-.5309	-.264636706519927	.0532749396164838
Israel	ISR	37600054	37603861	0	.6676	-1.5783	-.6863	.5289	-.26582413240391	.6001	.0489	-.3871
Israel	ISR	37600054	37602902	0	.4819	.1736	1.9359	.1663	.7224	.0683	2.4277	2.0955
Israel	ISR	37600054	37600471	0	.7147	2.6352	-.3431	1.3321	1.3101	-.1467	.5755	.1216
Israel	ISR	37600054	37604211	0	.814	-.1473	-.115014195612197	-.172816170150984	-.5651	-.188524095860445	-.259856760435918	-.1563
Israel	ISR	37600054	37601414	0	.9737	-1.0212	-.9211	-.3931	-2.218	-.0339	-.1527	-.3917
Israel	ISR	37600054	37601243	0	1.4421	.1371	-.0607	.0784	-1.0248	.9096	-1.7719	-.1563
Israel	ISR	37600054	37605965	0	-.1217	-1.034	.1386	-.0419	-.2261	.3004	.3482	.6559
Israel	ISR	37600054	37603212	0	.7672	-.983	-.5907	-.2896	-.7163	.1731	-.309	-.2503
Israel	ISR	37600054	37603663	0	.481	.0224335097338137	.106605115540381	-.4547	.1536	.2638	-.0339382342747285	.118446079905173
Israel	ISR	37600054	37606360	0	.7047	-.102426423538308	-.00131471308262339	-.5739	-.2141	-.37488701289144	-.23574446348449	.00223158072772847
Israel	ISR	37600054	37603725	0	.5204	-.4314	.6407	-.0684	.4262	1.0143	.075	-.3297
Israel	ISR	37600054	37606409	0	.3333	2.6352	.0226	.1053	.43717987502305	1.0062	.5755	.1907
Israel	ISR	37600054	37605206	0	.5718	.00595747177461509	.0595230862640974	.0413411637597206	-.0926	-.0425851504815015	-.0434941512643336	.0756795591163777
Israel	ISR	37600054	37606193	0	.548	-.468960657424545	-.357418032068615	-.549360798721191	-1.3621	-.435879302596103	-.501467136648606	-.356816848086287
Israel	ISR	37600054	37602034	0	.6129	-.7327	-.5472	-.156	-1.0432	-.8849	-.5208	.1216
Israel	ISR	37600055	37604438	1	-.2182	2.6352	1.9359	.4792	-.1858	.7128	2.4277	.4504
Israel	ISR	37600055	37601201	0	1.0213	2.6352	1.4187	2.1105	4.8357	2.1953	.5755	2.0955
Israel	ISR	37600055	37601644	0	-.5532	-.134364335762217	-.153615502294667	-.133683331429939	-.3754	-.16212862738436	-.107363943843597	-.162898095034866
Israel	ISR	37600055	37602266	0	.6136	-.28297960639946	-.305857171395366	.84	-.4589	.8269	-.6707	-.269547209979441
Israel	ISR	37600055	37604680	1	.5105	-.9299	.0226	1.3321	4.2665	-1.6678	-2.1355	.1216
Israel	ISR	37600055	37601097	1	.1392	.4546	.3461	.9049	.0003	.8944	1.2568	.1216
Israel	ISR	37600055	37604919	1	-.6206	.5289	.6825	.6702	-.8738	1.1693	.0154	.8136
Israel	ISR	37600055	37602080	1	-.3045	-.0916336828273878	-.09626425528311	-.0804264177691028	-.281531511623639	-.126005746733712	-.0819146007819478	-.0995505087225263
Israel	ISR	37600055	37606026	1	.9772	-.7221	-.7638	.3378	-.6949	-.0147	.1693	-.2726
Israel	ISR	37600055	37604574	1	.913	.0249603519311534	.10358102555577	.0651268142440661	-.069892483113691	-.0258321656559146	-.0469133040264365	.126703375126989
Israel	ISR	37600055	37604469	1	-.6366	-.9861	-1.1926	.1542	-.3363	.4394	.5755	.1216
Israel	ISR	37600055	37605168	1	-.843	-.14320320045981	-.184655781962155	-.1448045824008	-.375139410475883	-.170312501074898	-.0973956671497859	-.199622555090464
Israel	ISR	37600055	37603013	1	1.4075	1.7162	.0226	1.2836	.8779	1.5721	.5755	.1216
Israel	ISR	37600055	37600969	1	-.7633	.4546	-1.1926	.2737	.671	.0402	.5755	.1216
Israel	ISR	37600055	37604980	1	-1.0058	-.6487	.4548	.3174	-.2977	.9693	-.6852	-1.1252
Israel	ISR	37600055	37607156	1	.3607	1.7162	1.9359	.5335	-.306	1.3423	.5755	.1216
Israel	ISR	37600055	37602143	1	2.4064	-2.9627	-2.664	-2.6893	4.8357	-1.6678	-2.1355	-2.5027
Israel	ISR	37600055	37603854	1	-.8532	-.0862	.0226	.7113	.8779	1.0062	.5755	.1216
Israel	ISR	37600055	37603806	1	1.5024	-.4203	-.227	.7113	-.0855	1.0062	.5755	.1216
Israel	ISR	37600055	37604635	1	.9173	-.59	-.227	-.0236	-.0707	-.1678	.5755	-.2503
Israel	ISR	37600055	37600472	1	1.1344	-1.4372	-1.0197	.8928	-.2046	.9119	-.5656	-.245
Israel	ISR	37600055	37607125	1	1.1266	-.0862	-.227	.7553	.1872	1.0062	.5755	-.3297
Israel	ISR	37600055	37601383	1	-.3203	-.515643979880601	-.468073874816101	-.607806947169211	-1.4154	-.477125301763268	-.491144366303029	-.485146415455325
Israel	ISR	37600055	37605542	0	-.0939	1.3889	1.9359	.4159	1.1529	1.5721	2.4277	2.0955
Israel	ISR	37600055	37603152	0	.166	-.9861	.0226	.3597	.5105	1.0196	.5755	.1216
Israel	ISR	37600055	37602498	0	.904	2.6352	1.9359	.2658	.0965	.3272	2.4277	2.0955
Israel	ISR	37600055	37600915	0	-.42	.5874	.0226	-.7715	.2642	-.1159	.1922	-.4607
Israel	ISR	37600055	37604683	0	1.3377	1.3697	1.4967	1.6827	.555	-.8849	.5755	-1.1252
Israel	ISR	37600055	37602372	0	1.3652	-.2597	-.8892	.4586	-.0198501618377043	.184589794844845	-.232191480066078	.1585
Israel	ISR	37600055	37606733	0	-.0424	.7989	.8348	.7588	.7604	.2108	1.536	2.0955
Israel	ISR	37600055	37602460	0	-.1746	-.0862	-1.1926	1.2836	.8779	-1.6678	.1922	.1216
Israel	ISR	37600055	37602006	0	.9031	-1.2102	-.227	1.2836	.8779	1.0062	.5755	.1216
Israel	ISR	37600055	37602440	0	2.5721	-.483	-1.0595	.6333	-.2174	1.0196	-2.1355	-.7685
Israel	ISR	37600055	37606448	0	.6147	2.6352	1.9359	-.9388	.2505	-1.6678	.5339	1.3857
Israel	ISR	37600055	37600485	0	.8738	-1.3452	.0226	.7113	-.9291	1.0062	2.4277	-2.5027
Israel	ISR	37600055	37600369	0	-.3912	-.938	.0226	-.5637	-.6025	-.5569	.5755	.1216
Israel	ISR	37600055	37606396	0	1.031	-.2662	-.5034	.198	-.1327	-.9292	.542	-.5475
Israel	ISR	37600055	37602171	0	-1.0252	-.160651605497187	-.214562812901657	-.166586758066344	-.406811386652074	-.185303570046048	-.102633643551309	-.233481657872707
Israel	ISR	37600055	37605910	0	.6979	-1.1408	-2.664	-.1192	-.4078	.6577	.5755	-1.3027
Israel	ISR	37600055	37602688	0	-.2997	-1.6779	-.5373	-.2614	-.6623	-.312501017976773	-1.1846	-1.5197
Israel	ISR	37600055	37606744	0	-.5198	-.112251913368262	-.131604451557945	-.106165728530857	-.318957288082113	-.143720220660652	-.0881041524792469	-.139560743788482
Israel	ISR	37600055	37605559	0	.6089	-.4314	.8571	.1922	.7683	-.8849	.0221	2.0955
Israel	ISR	37600055	37604489	0	-.5474	-.2662	.0226	.2794	1.2311	-.9484	.5755	.1216
Israel	ISR	37600055	37606569	0	-.0892	-2.9627	-2.664	-2.6893	-3.7095	-1.6678	-2.1355	-1.1252
Israel	ISR	37600056	37605574	1	.8824	-.4556	-.5034	-.8126	-.7915	-.8849	-.8883	-.7108
Israel	ISR	37600056	37605896	1	.5932	-.165	-.7638	-.2036	-.448	-1.6678	-.6852	-.6353
Israel	ISR	37600056	37600137	1	.1869	-.4203	-.8627	-.4296	-.7797	-.7433	-2.1355	-.3856
Israel	ISR	37600056	37603270	1	.9304	-.4203	-.3802	-.4184	-.6487	-.7054	-.5832	.1216
[truncated: 4,599 more rows]
