# Supplementary material for: Antecedents of adolescent students’ ICT self-efficacy: The ICT dataset
Source: Data Brief. 2020 Oct 22;33:106437. doi: 10.1016/j.dib.2020.106437 (PMC7644865; doi:10.1016/j.dib.2020.106437)
Supplement: Supplementary file 2 [file mmc2.zip › Italy.csv]

CNTRYID	CNT	CNTSCHID	CNTSTUID	ST004D01T	ESCS	INTICT	COMPICT	HOMESCH	ENTUSE	USESCH	SOIAICT	AUTICT
Italy	ITA	38000001	38001373	1	-.3447	.5091	-.5907	-.0964	-.2268	.2416	-.3121	-.2503
Italy	ITA	38000001	38016880	1	.6827	1.127	.1386	-.3984	.784	-.006	-.414	1.2147
Italy	ITA	38000001	38018781	1	1.3603	-1.2411	-1.5179	-.587	-.5795	-1.0529	-.5945	-.7816
Italy	ITA	38000001	38012431	1	.103	-.0862	.0226	3.6039	2.6375	3.6292	.5339	.1216
Italy	ITA	38000001	38011047	1	-.0763	-.4203	-.227	.1694	-.3542	-.3205	-.5945	.1216
Italy	ITA	38000001	38012323	1	1.5589	-.8842	-.9219	-.7	-.9551	-.071	-1.5042	-1.4694
Italy	ITA	38000001	38004622	1	1.2704	-.5994	-.227	.277	-.8463	.4223	.3482	-.8028
Italy	ITA	38000001	38014223	1	.8193	-1.6895	-.9557	-.2947	-.9171	-1.653	-1.305	-1.6557
Italy	ITA	38000001	38013200	1	1.1142	-1.6559	-1.4242	.0136	-1.0179	.2007	-2.1355	-1.5767
Italy	ITA	38000001	38007869	1	1.5692	-2.2005	-1.1657	-1.2698	-1.8338	-1.6678	-2.1355	-1.0788
Italy	ITA	38000001	38019967	1	.0385	.5696	1.9359	.2591	.3262	-.1835	.5755	.1216
Italy	ITA	38000001	38013808	0	-.3774	.0502	-.227	.5094	-.2818	.1637	.1701	.1216
Italy	ITA	38000001	38020016	0	-.5463	-.0862	.0226	1.2836	.8042	1.5721	.5755	.1216
Italy	ITA	38000001	38018231	0	-.3429	.957	-.7584	-.6696	-.0472	-.4562	-.5832	1.1232
Italy	ITA	38000001	38004323	0	.0544	-.2662	-1.0611	-.848	-.8482	-.3551	.1693	-.5912
Italy	ITA	38000001	38000228	0	1.4974	.8655	1.036	-.0711	.413	.1787	.5755	1.1232
Italy	ITA	38000001	38003836	0	.3769	-1.0303	-.8154	.6337	-.6338	.4394	-1.1693	-.6073
Italy	ITA	38000001	38005317	0	1.5413	-.269	-.7902	-.6888	-.2882	-.3646	-.3912	-.4607
Italy	ITA	38000001	38003086	1	1.1968	-.7958	-1.0611	-.1934	.1832	.2646	-1.5848	-.7496
Italy	ITA	38000001	38009280	0	1.2394	-.013	-.5907	.0873	.1845	-1.6678	.1693	-.9943
Italy	ITA	38000001	38011444	1	1.1294	-.6593	-1.0611	.0994	.1099	.1886	.5755	-.222
Italy	ITA	38000001	38009140	1	.5063	.2032	.4173	.2601	.2433	-1.6678	-.0553	-.4607
Italy	ITA	38000001	38001338	1	.1462	.0347	-.6587	-.0444	-.1828	.071	.5766	.7095
Italy	ITA	38000001	38018365	1	-.0645	-.59	-.8627	-.4912	-.5054	.2196	-1.1941	-2.5027
Italy	ITA	38000001	38006732	0	.3537	-.983	-.5907	.3846	-.9221	.0589	-.4948	-.4607
Italy	ITA	38000001	38019814	1	1.4833	-.5847	.4173	.1742	.2315	.5383	.1693	.1216
Italy	ITA	38000001	38018709	0	.4177	-.8208	-1.9313	-.154	-.3177	.1078	-.8883	-1.3017
Italy	ITA	38000001	38000522	0	1.506	-.847	-1.3384	-.027031691008196	-.08	-.1975	-.3912	-.788894726528216
Italy	ITA	38000002	38014765	1	-.2046	.00646410094906037	.0244987849147162	.136719376865515	.3796	.140487462221357	.217655576937257	.0352997810377453
Italy	ITA	38000002	38011952	0	1.5953	-.194501215555292	-.100896957157888	-.250983291365182	-.0296	-.7368	-.022608182016876	-.0307081526297314
Italy	ITA	38000002	38015975	0	.5605	2.6352	1.9359	1.6593	1.6939	3.6292	2.4277	2.0955
Italy	ITA	38000002	38019465	0	-.6939	-.123109386992558	-.115514096526585	-.0382654106241535	.044498216407218	.0515425480096819	.0954570710336593	-.121419568502376
Italy	ITA	38000002	38009438	0	-.0312259730721071	-.6299	-.3827	-1.0435	.0881	-.8768	-.132074312967691	.1216
Italy	ITA	38000002	38018227	1	-.7337	-.124180626741823	-.118048072310963	-.0414927534573355	.0412622267077973	.0518643680325717	.094347828433424	-.125263123691298
Italy	ITA	38000002	38018456	1	-1.2268	-.137452695092637	-.149442631589284	-.0814777472021103	.00117010307000016	.0558515402257113	.0806049257656849	-.172882647903792
Italy	ITA	38000002	38002929	0	-1.2431	-.445375695377075	-.549298419250775	-2.6893	-.9045	-1.6678	-.636320369209607	-.580423228839152
Italy	ITA	38000002	38015577	0	-2.8547	.213993603867396	.116560207214966	.245971101721812	.8716	.384471887008489	.403867779890793	.0416153318341092
Italy	ITA	38000002	38009400	0	4.0683	.00506794803127007	.187684382879658	.347896700938139	.431694953758501	.0130357310999894	.228181571306032	.338474364178099
Italy	ITA	38000002	38013292	0	-.0449420145720132	-.105642311877151	-.0741964126031239	.0143579537805509	.0972625720906789	.0462951190216179	.113543800762292	-.0587485676912224
Italy	ITA	38000002	38014693	0	.9753	-.0781819148952556	-.00923991614253925	.0970883747313081	.180214648725634	.0380455132808468	.141978371242522	.0397779772601391
Italy	ITA	38000002	38017398	1	.7279	-.084840827306514	-.024991313354984	.077026952195398	.160099476573959	.0400459724181064	.135083230054125	.0158861291762389
Italy	ITA	38000002	38019068	0	-.0936	-.0862	.0226	-2.2824	-.3529	-.8768	-.4948	.1216
Italy	ITA	38000002	38008301	0	-.2444	-1.1188248938816	-1.0293990041242	-1.17330131687031	-2.4758	-.756424734776176	-.831932187224945	-1.02576548735113
Italy	ITA	38000002	38001980	0	-.2695	.4546	.5021	.168795012949863	.295	.345	.3473	-.2503
Italy	ITA	38000002	38012217	0	1.4387	-.323000478386453	-.349730471655651	.0253537513682667	.00132150582896012	-.0587949673976967	-.131276167990586	-.5029
Italy	ITA	38000002	38011825	0	-.4769	-1.1086	-.3048	-1.2103	-.4841	-1.6678	-.7253	-.7484
Italy	ITA	38000002	38001240	0	-.1802	-.109282857866998	-.0828079819427815	.0033900168483487	.0862652492864238	.0473888056539411	.10977410429348	-.0718106664785297
Italy	ITA	38000002	38011180	0	.0173	-.103967032478059	-.0702336046208015	.019405097490395	.102323238372745	.0457918344348272	.115278511669019	-.0527377481415439
Italy	ITA	38000002	38004982	0	-.0449420145720132	-.105642311877151	-.0741964126031239	.0143579537805509	.0972625720906789	.0462951190216179	.113543800762292	-.0587485676912224
Italy	ITA	38000003	38008535	1	.0552	-1.2189	-1.161	-.44	-.4162	-.5569	-.6852	-.7745
Italy	ITA	38000003	38002533	0	-.9816	-.9326	.1479	-.8717	-.6088	-.7433	.0444	-.3297
Italy	ITA	38000003	38017963	0	-.9054	-.1046	.7162	-.9135	-.1021	-.8768	-.3733	-.1563
Italy	ITA	38000003	38016050	1	-.7012	-.1874	-1.0611	-1.0539	-.7514	-1.6678	.0447	-.6959
Italy	ITA	38000003	38018269	1	-.5246	.3803	1.2899	-.3943	-.322	-.2785	.9246	.8567
Italy	ITA	38000003	38003413	1	.3107	-.891	-.227	-1.0599	-.6495	-.2338	-.6852	-1.2087
Italy	ITA	38000003	38005399	1	1.7393	.5179	-.3827	.844	1.1874	1.0073	.1701	.1216
Italy	ITA	38000003	38003734	1	.3468	-.3531	-.9607	-.4384	-.6757	-1.6678	-.7867	-.3297
Italy	ITA	38000003	38006527	1	1.0765	-.5994	-.2827	-.0208	-.9881	-1.6678	-.5172	-.6353
Italy	ITA	38000003	38001441	1	.9118	-.2662	-.4806	.1548	.3762	-.385	-.2821	-.3297
Italy	ITA	38000003	38001752	0	1.5231	-.2479	.0226	-1.0314	.2412	-1.6678	.5755	.1216
Italy	ITA	38000003	38013731	0	-.1932	-1.1142	-.691	-.5395	-.9096	-1.6678	.0256	-.7496
Italy	ITA	38000003	38018279	0	.8851	-1.7291	-.8172	-.8189	-1.28	-.3164	-2.1355	-2.5027
Italy	ITA	38000003	38018087	0	-1.4896	-1.1142	-1.1926	-.8618	-1.02	-1.6678	-.1026	-.4607
Italy	ITA	38000003	38014169	0	.383	-1.0658	-.5836	-.3926	-.5465	-1.6678	-.3912	-.4607
Italy	ITA	38000003	38002487	0	-.005	.2621	-.227	-.0839	.0225	-.182	1.4834	.557
Italy	ITA	38000003	38005771	0	1.0572	-.4314	.0226	.7113	.8779	1.0062	.5755	-.7507
Italy	ITA	38000005	38014664	0	-2.0071	-.2662	.0226	-1.3001	-.1163	-.1384	.1693	-.8947
Italy	ITA	38000006	38017499	1	.6345	-.0862	-.4806	1.0391	-.5164	1.0375	.5755	.1216
Italy	ITA	38000006	38016041	1	2.2591	-.0862	1.9359	1.2836	2.3576	1.5721	.5755	.1216
Italy	ITA	38000006	38012951	1	.7157	.2086	.1386	.404	-.0274	.4048	.5755	.1216
Italy	ITA	38000006	38011892	1	.6538	-.2662	.0226	.1555	.3551	-.8768	.5755	.1216
Italy	ITA	38000006	38005600	1	-1.0274	-.0862	-.391418482131699	-.3212	.8834	.0668	.1648	-.9299
Italy	ITA	38000006	38002513	0	-1.2477	.9637	.0226	.2688	.4791	.2246	-.2852	-.1314
Italy	ITA	38000006	38013050	0	-.0258	-.8869	-.2718	.7585	-.1508	.5423	.7776	-.2819
Italy	ITA	38000006	38018275	0	.7556	-.0994	.0226	.7113	-.333	-.8437	.5755	.1216
Italy	ITA	38000006	38013793	0	1.098	-.0994	.6407	.8226	.5681	-.4795	.5755	-.0151
Italy	ITA	38000006	38005942	0	.0878	-.0862	-.4806	1.2836	-.0408	.4394	.5755	.1216
Italy	ITA	38000006	38000325	0	1.0245	-.2662	.1802	.8669	1.6247	1.2174	.5172	.1216
Italy	ITA	38000006	38017343	0	.4919	.5004	.7162	-.0693	.1621	-.2473	1.6331	.4994
Italy	ITA	38000006	38002293	0	-.0221	.8655	1.9359	.3829	.3327	-1.6678	1.4834	1.1013
Italy	ITA	38000006	38002459	0	1.3388	1.3403	1.9359	-.2518	.6041	-.8849	2.4277	2.0955
Italy	ITA	38000006	38016852	0	1.0286	-.5872	-.6843	-.4386	-.9385	-.5842	-.1026	.1216
Italy	ITA	38000006	38012351	1	1.7255	-.0862	-.1119	.1974	.8327	.3917	.5755	-.7685
Italy	ITA	38000006	38007210	1	.8842	.9454	.4173	-.7736	.7282	.5845	.5755	.1216
Italy	ITA	38000006	38006625	1	1.1231	2.6352	1.4967	.6295	.9246	.5803	-.8483	1.0448
Italy	ITA	38000006	38003055	0	.7277	1.3939	-1.007	.6679	.7682	2.1599	1.2439	-1.2811
Italy	ITA	38000006	38007436	0	-.3637	-.2662	-.227	-.0313	.0832	-.4657	.8038	.1216
Italy	ITA	38000006	38013647	0	1.2374	-.4025	-2.664	-.962553960051088	-.840582289779369	-1.6678	-.9794	-1.57676426188873
Italy	ITA	38000006	38016241	0	.0622	-.4456	.0226	1.2836	.3844	1.5721	.5755	.1216
Italy	ITA	38000006	38009360	0	-.6242	-1.264	-.212708576447451	.602	-.0894	1.1777	.5755	.1216
Italy	ITA	38000006	38010817	0	-.1959	-1.24654615387323	-1.14697632483337	-1.31934939736369	-2.7992	-.859792604927568	-.950914532344989	-1.14241927599585
Italy	ITA	38000006	38006611	1	1.2619	-1.3534	-1.4011	-.6092	.4099	-.5569	-.6378	-1.0788
Italy	ITA	38000006	38000459	0	-.0449420145720132	-.105642311877151	-.0741964126031239	.0143579537805509	.0972625720906789	.0462951190216179	.113543800762292	-.0587485676912224
Italy	ITA	38000007	38001589	1	-1.2084	-.59	-.5034	-.2527	.0872	.0161	-.3733	-.4607
Italy	ITA	38000007	38006664	0	-1.516	-.7815	-2.664	.8461	.2863	1.2395	.5755	-1.1252
Italy	ITA	38000007	38000309	0	.7761	-2.9627	-2.664	-2.6893	-.5014	-1.6678	-2.1355	-2.5027
Italy	ITA	38000007	38018005	0	.0254	-.103749016348184	-.0697178959812672	.0200619185192587	.102981819190969	.0457263384000179	.115504262047459	-.0519555170603815
Italy	ITA	38000007	38007591	0	-.106	.3239	1.4967	.1816	.6329	-1.6678	1.1417	.5823
Italy	ITA	38000007	38004512	0	-.0277	-.0862	.6496	.8065	.3435	-.8437	1.656	.9642
Italy	ITA	38000007	38016577	0	1.191	.0347	.9726	.2362	.2731	-.0949	.8038	2.0955
Italy	ITA	38000007	38002804	0	.0674	-.192	.3461	-.5168	.074	-1.6678	.5755	.2224
Italy	ITA	38000007	38019325	0	-.8849	.1852	-.1744	1.1935	.5671	.3069	.1693	-.9136
Italy	ITA	38000007	38003782	1	.0658	-.4314	-.9607	.4017	.5556	.0912	-.5832	-.9603
Italy	ITA	38000007	38008025	1	-2.2112	-1.308	.2734	-.2499	-1.1569	-1.6678	-.3171	.1554
Italy	ITA	38000007	38005003	1	.0043	.2086	.0226	-.4094	.2528	.5583	1.2302	.9444
Italy	ITA	38000007	38015024	0	-.8367	-1.9355	-1.5438	.0693	.3092	-.7054	.1648	-.8028
Italy	ITA	38000007	38014523	0	-1.2957	-.4136	.0226	-.3294	-.5817	-1.6678	.5755	-.7108
Italy	ITA	38000007	38011681	0	-.1433	-1.1429	-1.0611	.6617	.1626	1.0366	-.9936	-.8947
Italy	ITA	38000007	38009422	0	-.9124	-.8357	-.8892	-1.6455	-2.1294	.1213	.3482	-.4377
Italy	ITA	38000007	38016949	0	-1.4335	.215	.7739	-.435	-.1434	-.4562	.5755	-.5093
Italy	ITA	38000007	38001108	0	-.5112	-1.3452	-.0094	1.1792	.7447	1.3364	.5755	-.4377
Italy	ITA	38000007	38005253	0	-.4479	1.7162	1.1752	3.6039	4.8357	.7981	2.4277	.9444
Italy	ITA	38000007	38003174	0	-.6513	-1.6546	-1.5502	.2702	-.4823	.1	-1.039	-.7289
Italy	ITA	38000007	38015283	0	-1.2318	2.6352	.82	-2.6893	.5541	1.5721	.2287	.4976
Italy	ITA	38000007	38016619	1	-1.1869	-1.3788	-1.0611	-1.0363	-1.1769	-1.6678	-.5974	-1.3027
Italy	ITA	38000007	38007754	1	-1.5259	-.7874	-1.3577	-.6714	.3401	-.2224	-1.305	-.2503
Italy	ITA	38000007	38017258	0	-.1428	-.0862	-.8627	.7113	-.4581	-1.653	.5755	.1216
Italy	ITA	38000007	38017608	0	.8566	.3326	.586	.1525	.7616	-1.6678	.5755	.1216
Italy	ITA	38000007	38001071	0	.8972	-.1077	1.4967	-1.5213	.3355	-1.6678	.9246	1.1508
Italy	ITA	38000007	38014589	0	1.6044	.0308	1.9359	.048	.3357	-.2306	2.4277	.8925
Italy	ITA	38000007	38019880	0	-.993	-1.1493	-.6863	-2.6893	-.321	-1.6678	.1648	-1.0937
Italy	ITA	38000007	38003720	0	-1.6439	-.4314	-.227	-.2133	-1.0936	-.2964	.1922	-.6774
Italy	ITA	38000008	38018362	1	-.3497	.3464	.1386	-.1119	.1976	.1784	.3482	.4725
Italy	ITA	38000008	38018950	0	.1715	-.8842	-.6241	.3681	-.6634	.8269	.1693	-1.0454
Italy	ITA	38000008	38013460	1	.0913	-.103	-.9607	-.0038	.1292	-1.6678	-.0987	-1.0788
Italy	ITA	38000008	38010647	1	1.3386	-.7221	-.5836	-.2222	-.6161	-1.6678	-.4771	-.7108
Italy	ITA	38000008	38017146	1	1.637	.0666	-.227	-.0299	.3027	-.5037	.0256	-.5912
Italy	ITA	38000008	38001909	1	.043	-.0862	.4173	.5924	.4262	.1476	.9	-.4607
Italy	ITA	38000008	38018630	1	.2012	-.4314	-.227	-.8237	-.2215	-.0153	-.2821	-.2133
Italy	ITA	38000008	38005237	1	1.1072	-.7221	-.9607	-.8112	-.7071	-1.2919	-.4771	-.943
Italy	ITA	38000008	38013668	1	1.1661	-.7162	-.691	.2422	-.4042	.0057	-.3912	.1216
Italy	ITA	38000008	38013825	1	.1945	2.6352	1.1657	-.086	1.2264	-.3551	1.48	2.0955
Italy	ITA	38000008	38014484	1	-.094	-.438	-.7902	-.2985	.0888	.4813	.3482	-1.113
Italy	ITA	38000008	38003436	1	.2086	-.4937	-1.4242	-.5044	-.6866	-1.6678	-.6203	-1.2412
Italy	ITA	38000008	38002161	1	-.9306	.3289	-1.1592	-.057	.7217	.1973	.0447	-.3297
Italy	ITA	38000008	38016433	1	1.1186	1.7671	.7162	.0785	.5854	.5116	.9254	1.515
Italy	ITA	38000008	38007791	1	.9707	-.59	-.8627	-.1433	-.2987	.0519	.0221	-.2503
Italy	ITA	38000008	38003398	1	1.0861	-.9279	-1.161	-.0587	-.5193	.2596	-.532	-1.3017
Italy	ITA	38000008	38008056	1	1.3772	.4435	1.9359	.5093	1.0691	.451	-1.0571	1.4234
Italy	ITA	38000008	38008607	1	-.3879	-.8232	-1.161	.2963	.1871	-.1906	-.9135	-.806
Italy	ITA	38000008	38013389	1	.6509	-.847	-1.2567	-.0017	-.4777	-1.6678	.1701	-.959
Italy	ITA	38000008	38003427	0	.208	-.7306	-.227	-.9998	.9079	-1.5666	-2.1355	.1216
Italy	ITA	38000008	38012752	0	2.1391	-1.2516	-.227	.1286	-1.2207	-.031	-.3876	-.3297
Italy	ITA	38000008	38015553	0	1.2558	-.0476	-.691	-.4485	-.3652	-.4318	-.3912	.4777
Italy	ITA	38000008	38016529	0	1.1959	-.4203	-1.1412	-1.4373	-.6416	-1.6678	-.9387	-1.4184
Italy	ITA	38000008	38001342	0	-.0055	-1.2115	-.5034	-.5285	-.5075	-1.6678	-1.2876	-.1254
Italy	ITA	38000008	38018148	0	1.1376	.4457	1.4967	-.934	-.2043	-.7368	2.0386	1.515
Italy	ITA	38000008	38006221	0	.9433	.5696	1.9359	-.0759	.8463	-.1211	.0215	-1.7533
Italy	ITA	38000008	38012926	0	-.164	2.6352	-.9607	-1.0384	.1278	.2991	-.4948	-1.1252
Italy	ITA	38000008	38018278	0	.9165	-1.7324	-2.1689	-.587	-1.091	-1.6678	-2.1355	-1.9616
Italy	ITA	38000008	38008462	1	.5723	-.4998	-.227	.0082	.3634	-.0086	-.6852	-.222
Italy	ITA	38000009	38017319	1	1.0594	.1411	.4173	-.1904	.3335	.0541	-.414	-.1563
Italy	ITA	38000009	38010110	0	.2157	1.1352	1.9359	-.3194	.0932	.2321	.3482	.9097
Italy	ITA	38000009	38018667	1	-.1554	-.5743	-.5907	-1.6455	-1.2187	-.4384	-.6852	-.4607
Italy	ITA	38000009	38003845	1	-.8049	-.2662	.1386	.2197	.1592	-.058	.075	-.4784
Italy	ITA	38000009	38010547	1	-.53	.1852	.0226	-.6317	-.0965	-.218	-.1972	-.2503
Italy	ITA	38000009	38005141	1	-.7292	-.9924	-.7638	.3359	.6581	.2825	-1.2835	-.6353
Italy	ITA	38000009	38010794	1	-1.3862	.8046	-.227	-.8283	-.226	-.2306	.5755	.1216
Italy	ITA	38000009	38012525	1	-1.4641	2.6352	1.4967	.3729	.4425	1.4358	2.4277	.2224
Italy	ITA	38000009	38007365	1	-.098	2.6352	-.1119	.1833	.123	.5608	.5766	-.3902
Italy	ITA	38000009	38016377	1	-.5632	-.8977	.0226	.3494	-.8175	.3341	.1701	-.222
Italy	ITA	38000009	38001347	1	-1.0289	-.1772	-.6315	.1192	-.0527	.7288	-.5978	.557
Italy	ITA	38000009	38001879	1	.4056	-1.1522	-1.6145	-.5175	-.791	-.801	-.2821	-.4607
Italy	ITA	38000009	38011516	1	-1.5511	-.5034	-.6587	-.2541	-.5448	-.2436	-.4948	-1.2874
Italy	ITA	38000009	38011153	1	-.2042	-.7737	-.5759	-1.3089	-.6709	-1.6678	-1.5848	-.6353
Italy	ITA	38000009	38017164	1	-.151	-.5308	-.227	.356	-.5736	.7395	.0256	-.4607
Italy	ITA	38000009	38004363	0	.1298	-.2662	.0226	.3589	-.2002	-.0147	.5755	-.4607
Italy	ITA	38000009	38006141	0	-1.1678	.0692	.6825	.4213	.4403	-.0413	.5755	.7864
Italy	ITA	38000009	38012866	0	-.1368	.0666	-.9607	-.3001	-.2393	-.0015	-.6852	-1.113
Italy	ITA	38000009	38010553	0	-1.5773	.4012	.6907	-.3031	.6069	.3423	-1.1229	.4994
Italy	ITA	38000009	38008883	0	-.1532	-1.0658	-.4806	-.8288	-1.2847	-1.6678	-.9764	-1.2688
Italy	ITA	38000009	38013212	1	-.2266	.2127	-.6843	-.388	-1.0224	-.4384	.1693	-.6774
Italy	ITA	38000009	38008890	1	-1.1148	-.59	-.5907	-.3989	-.7237	-1.6678	-.6852	-.7108
Italy	ITA	38000009	38016559	1	.5795	-.4203	-1.0611	-.8075	-.6757	-.0146	-.4801	-.8028
Italy	ITA	38000009	38003147	1	-.1536	.3326	.0226	.1541	-.3374	.2664	-.4948	-.6353
Italy	ITA	38000009	38005889	1	-.3554	-.103	.0226	.0729	1.1629	.7286	-.4948	-.1563
Italy	ITA	38000009	38011125	1	-1.2505	-.0862	-.7638	-.5223	-.1693	-.8768	-.6852	-.6073
Italy	ITA	38000009	38018434	1	-.2424	-.6593	-.4806	-.5056	-.6183	-.7793	-.4771	-.6774
Italy	ITA	38000009	38018028	0	.3624	.1395	-2.2485	-.6254	-.4366	-.4694	-.0823	.4994
Italy	ITA	38000009	38008454	0	.1864	.9454	-.3221	.0262	.2102	-.071	.7264	.557
Italy	ITA	38000009	38000558	0	.4329	.6555	.0226	-.7438	-.0555	.2853	-.5945	-.3549
Italy	ITA	38000010	38001778	1	-.8878	-.59	-.5034	.0483	-.6876	-1.6678	-.6852	-.8443
Italy	ITA	38000010	38007511	0	-.8485	1.1132	.5833	-.2172	.1468	.5081	-.4545	-.0998
Italy	ITA	38000010	38006050	0	-.4415	.5719	.7162	-.7421	-.283	-1.0529	-.2821	.4504
Italy	ITA	38000010	38007904	0	-.7211	-.9924	-.7902	-2.6893	-1.3624	-.3239	-.414	-.1563
Italy	ITA	38000010	38001525	1	-.7234	.0666	.1386	-.5612	-.1021	.113	.3482	-.1563
Italy	ITA	38000010	38004981	1	-.4557	-.59	-.6315	-.2716	.1109	.1756	-.1722	-.2201
Italy	ITA	38000010	38012343	1	-.8738	.2185	.1386	.7834	.879	.8964	.1693	-.1563
Italy	ITA	38000010	38002893	1	-.2033	-.0862	.4173	-.2747	.0584	-.421	.5755	-.5251
Italy	ITA	38000010	38007574	1	-.6508	-.0862	-.227	-.873	-.0733	.3629	.3482	-.2503
Italy	ITA	38000010	38012616	1	-.3358	-1.2223	-.8099	-1.1456	-1.3287	-.801	-1.1229	-.9471
Italy	ITA	38000010	38017367	1	-.8429	1.4003	1.4967	-.1721	1.7512	.6526	-.0823	1.3857
Italy	ITA	38000010	38000440	1	.6228	.3464	-.691	.1118	1.1096	.6332	1.4752	1.515
Italy	ITA	38000010	38004192	1	.5704	-.2662	-.8627	-.1662	-.3644	.4394	-.2821	-.547979483210417
Italy	ITA	38000010	38011200	1	.2357	.5353	.0416	-.1749	1.0889	.8754	-.6625	-.3917
Italy	ITA	38000010	38005814	1	-.044	-.2662	.0226	.1009	.3532	1.5721	.5755	.1216
Italy	ITA	38000010	38017325	1	.1032	-1.0201	-1.5179	-.6209	-.4955	-.8437	-1.305	-.5475
Italy	ITA	38000010	38012520	1	-.2253	-.9767	-.6299	-1.1124	-.5138	-.8437	-.4816	-.7816
Italy	ITA	38000010	38006342	1	-.407	-.641	-.5544	.8459	.1831	1.0994	-.5656	-.5912
Italy	ITA	38000010	38000841	1	-.8705	-.103	-.5907	-.2403	-.0586	.2505	-.0823	.1216
Italy	ITA	38000010	38007413	1	-.0481	-.2479	.0226	-.2482	.0987	-1.2919	.0256	-.5912
Italy	ITA	38000010	38003075	1	-.8082	-.2662	.0226	-.2933	.0192	.2257	-.4948	-1.1252
Italy	ITA	38000010	38009041	1	-.0983	-.7836	-.4246	-.7414	-.2674	-.219	-.216	-.4607
Italy	ITA	38000010	38013573	1	-1.0089	-.7737	-.227	-1.2614	-.6902	-.8849	-.6004	-.2503
Italy	ITA	38000010	38000352	1	.2194	-.5743	-.227	-.9427	-.3902	-.801	.3482	-.4607
Italy	ITA	38000010	38009538	1	-.3062	1.3697	.7162	-.5106	.6721	.3387	.5755	-.0274
Italy	ITA	38000010	38002551	0	-.8154	.96	.586	-.3889	.2697	-.2229	-.4948	1.515
Italy	ITA	38000010	38008246	0	.9961	-.4314	-.7638	-.51	-.2732	-.5676	.1693	.1216
Italy	ITA	38000010	38009023	0	-1.3778	-.0994	-.5034	-.799	.178	-.9292	.1648	.2286
Italy	ITA	38000010	38018218	0	-1.5667	-.817	-.2737	.6333	-.2222	.9929	-.3679	-.3917
Italy	ITA	38000010	38015964	0	.2674	-.0862	-.5034	-1.7857	-.4011	-1.6678	-.0857	.1216
Italy	ITA	38000010	38003320	0	1.1942	-.9006	-.1859	.7695	.0332	.9145	-.2876	-1.2087
Italy	ITA	38000010	38000032	0	-.874	-.6593	-.227	-.0893	-.0972	.3481	.5826	.9642
Italy	ITA	38000010	38015839	0	-.9062	-1.0619	-.9607	-.0736	-.2091	.7399	-.6852	-.1563
Italy	ITA	38000010	38015416	0	.7018	-.5994	-.227	-.4078	-1.3758	-.4795	-.1727	-.1563
Italy	ITA	38000010	38018122	0	-.7402	1.2587	1.9359	-2.64	.0433	-.4384	.8098	1.2147
Italy	ITA	38000010	38005498	0	.9736	-.103	-.4806	-.5695	-.6801	.3456	.1693	-.5251
Italy	ITA	38000010	38008389	0	.2135	-.249950421338348	-.169709624319534	.4891	-.2589	.4939	.103464368516641	-.14563552800831
Italy	ITA	38000010	38004642	0	.8347	-1.4082	-.3827	.2471	.169	-.4753	.5755	-.3297
Italy	ITA	38000010	38003095	0	-.4293	.8655	.1386	.1621	1.0066	.5319	1.2262	.7627
Italy	ITA	38000010	38003491	0	-.7622	.2032	.4137	-.3448	.4677	.1824	.1922	.4994
Italy	ITA	38000011	38008885	1	-1.8142	.00228761349997447	.0226	1.2836	.9268	.4394	.5755	-.9299
Italy	ITA	38000011	38010291	1	-.0449420145720132	-.105642311877151	-.0741964126031239	.0143579537805509	.0972625720906789	.0462951190216179	.113543800762292	-.0587485676912224
Italy	ITA	38000011	38006581	1	-1.2971	.1466	-.4806	-.1018	-.1673	.1635	-.00874129201917184	-.34298128672413
Italy	ITA	38000011	38000313	1	-1.3396	-.989	-1.4815	-1.3798	-.4958	-.5058	-.3709	-.8813
Italy	ITA	38000011	38011000	0	-1.1764	.7665	.9192	-.3071	.5245	-.8768	.8038	.1216
Italy	ITA	38000011	38006092	0	.7429	-.8745	.5462	.445683658982185	.8228	.220045727803332	.2724	.1585
Italy	ITA	38000011	38002903	0	.4395	-1.3452	-2.664	.0611101618578288	-.6554	.7049	-.9445	-1.3027
Italy	ITA	38000011	38014161	0	1.0578	-.0759613802391164	-.0039873281472818	.103778218543808	.186922416318654	.0373784240374195	.144277680652557	.0477451456793864
Italy	ITA	38000011	38014064	1	.8652	.5696	-.652	-.0966	-.4143	-.2275	-.208275776896599	-.7496
Italy	ITA	38000011	38018296	1	-.5386	-2.9627	-2.664	-2.6005	-3.7095	-1.6678	-2.1355	-2.5027
Italy	ITA	38000011	38007667	1	-.5402	-2.9627	.0226	.7113	-.0056	.2017	-1.2624	-2.5027
Italy	ITA	38000011	38016839	1	.128	-.0862	-.8627	-.8225	-.278	-.2104	-2.1355	-.3969
Italy	ITA	38000011	38007972	1	-.0424	-.2662	.0226	-.4335	-.1163	-1.2919	.3482	2.0955
Italy	ITA	38000011	38003372	0	-1.1912	.271027332257481	.238963143297562	.576792072507188	.9804	.8755	.504761918311948	.21772711046881
Italy	ITA	38000011	38017230	0	.4485	-.2662	-.6241	.9362	-.0707	1.2695	.3482	.1216
Italy	ITA	38000011	38006586	0	.4199	-.5969	-.6731	1.0023	.4908	1.2001	.3001	-.9978
Italy	ITA	38000011	38009497	0	-.9952	-.4488	.0226	-.5581	-.14	-.2955	.3482	-.5912
Italy	ITA	38000011	38010925	0	-.4199	.6464	.7162	-.9155	1.8129	-.3842	.8538	.3236
Italy	ITA	38000011	38014373	0	.2772	-.181	-.5907	-1.1783	-.3137	-.1463	-.2857	-.1314
Italy	ITA	38000011	38014260	0	-.5947	-.0862	.0226	.7113	-.0408	1.0062	.5755	.1216
Italy	ITA	38000011	38006054	0	-.7364	-2.9627	.3461	-.242	.7533	-.1219	.7812	-.6073
Italy	ITA	38000011	38016854	1	-1.8188	2.6352	1.9359	-2.6893	.5367	-.7368	-1.4019	2.0955
Italy	ITA	38000012	38014127	0	-.6696	-.122455338602932	-.113966970607981	-.0362949475375624	.0464739588618893	.0513460599052542	.0961343221689788	-.119072875258889
Italy	ITA	38000014	38004329	1	-.0449420145720132	-.105642311877151	-.0741964126031239	.0143579537805509	.0972625720906789	.0462951190216179	.113543800762292	-.0587485676912224
Italy	ITA	38000014	38010978	1	-.0449420145720132	-.105642311877151	-.0741964126031239	.0143579537805509	.0972625720906789	.0462951190216179	.113543800762292	-.0587485676912224
Italy	ITA	38000014	38005728	0	-.0449420145720132	-.105642311877151	-.0741964126031239	.0143579537805509	.0972625720906789	.0462951190216179	.113543800762292	-.0587485676912224
Italy	ITA	38000014	38017581	0	-.0449420145720132	-.105642311877151	-.0741964126031239	.0143579537805509	.0972625720906789	.0462951190216179	.113543800762292	-.0587485676912224
Italy	ITA	38000014	38013661	1	-.0449420145720132	-.105642311877151	-.0741964126031239	.0143579537805509	.0972625720906789	.0462951190216179	.113543800762292	-.0587485676912224
Italy	ITA	38000014	38017869	1	-.0449420145720132	-.105642311877151	-.0741964126031239	.0143579537805509	.0972625720906789	.0462951190216179	.113543800762292	-.0587485676912224
Italy	ITA	38000014	38006466	1	-.0449420145720132	-.105642311877151	-.0741964126031239	.0143579537805509	.0972625720906789	.0462951190216179	.113543800762292	-.0587485676912224
Italy	ITA	38000014	38001456	1	-.0449420145720132	-.105642311877151	-.0741964126031239	.0143579537805509	.0972625720906789	.0462951190216179	.113543800762292	-.0587485676912224
Italy	ITA	38000014	38002542	1	-.0449420145720132	-.105642311877151	-.0741964126031239	.0143579537805509	.0972625720906789	.0462951190216179	.113543800762292	-.0587485676912224
Italy	ITA	38000014	38015751	1	-.0449420145720132	-.105642311877151	-.0741964126031239	.0143579537805509	.0972625720906789	.0462951190216179	.113543800762292	-.0587485676912224
Italy	ITA	38000014	38011192	1	-.0449420145720132	-.105642311877151	-.0741964126031239	.0143579537805509	.0972625720906789	.0462951190216179	.113543800762292	-.0587485676912224
Italy	ITA	38000014	38015698	1	-.0449420145720132	-.105642311877151	-.0741964126031239	.0143579537805509	.0972625720906789	.0462951190216179	.113543800762292	-.0587485676912224
Italy	ITA	38000014	38006181	0	-.0449420145720132	-.105642311877151	-.0741964126031239	.0143579537805509	.0972625720906789	.0462951190216179	.113543800762292	-.0587485676912224
Italy	ITA	38000014	38007029	0	-.0449420145720132	-.105642311877151	-.0741964126031239	.0143579537805509	.0972625720906789	.0462951190216179	.113543800762292	-.0587485676912224
Italy	ITA	38000014	38012654	0	-.0449420145720132	-.105642311877151	-.0741964126031239	.0143579537805509	.0972625720906789	.0462951190216179	.113543800762292	-.0587485676912224
Italy	ITA	38000014	38010595	1	-.0449420145720132	-.105642311877151	-.0741964126031239	.0143579537805509	.0972625720906789	.0462951190216179	.113543800762292	-.0587485676912224
Italy	ITA	38000014	38010451	0	-.0449420145720132	-.105642311877151	-.0741964126031239	.0143579537805509	.0972625720906789	.0462951190216179	.113543800762292	-.0587485676912224
Italy	ITA	38000014	38008075	1	-.0449420145720132	-.105642311877151	-.0741964126031239	.0143579537805509	.0972625720906789	.0462951190216179	.113543800762292	-.0587485676912224
Italy	ITA	38000014	38000622	1	-.0449420145720132	-.105642311877151	-.0741964126031239	.0143579537805509	.0972625720906789	.0462951190216179	.113543800762292	-.0587485676912224
Italy	ITA	38000014	38007841	1	-.0449420145720132	-.105642311877151	-.0741964126031239	.0143579537805509	.0972625720906789	.0462951190216179	.113543800762292	-.0587485676912224
Italy	ITA	38000014	38004091	0	-.0449420145720132	-.105642311877151	-.0741964126031239	.0143579537805509	.0972625720906789	.0462951190216179	.113543800762292	-.0587485676912224
Italy	ITA	38000014	38005297	0	-.0449420145720132	-.105642311877151	-.0741964126031239	.0143579537805509	.0972625720906789	.0462951190216179	.113543800762292	-.0587485676912224
Italy	ITA	38000016	38019438	1	.2002	.4768	-.0413	.6517	-.1896	-.0615	-2.1355	-1.3959
Italy	ITA	38000016	38004238	1	-.612	-1.1408	-1.4131	-.1862	1.0964	.7439	-.7867	-1.2412
Italy	ITA	38000016	38009660	1	.0999	-.59	.0226	-.0103	.1198	-.1211	-.4948	-.1563
Italy	ITA	38000016	38017561	1	-.5634	-.5717	.0226	-.3329	.3597	.9851	.1701	-.4607
Italy	ITA	38000016	38011885	0	.7272	-.9015	-.5544	-1.7984	-.1758	-.0041	-.8661	-1.0976
Italy	ITA	38000016	38016175	0	-.7596	-1.1955	-1.4259	.6333	-.2222	.9889	-.4598	.8277
Italy	ITA	38000016	38010166	0	.0942	2.6352	1.4967	.2386	.9071	-.8849	2.4277	1.1232
Italy	ITA	38000016	38000632	0	-.8618	.3946	.0226	-1.3089	.6869	.0184	-.414	.1216
Italy	ITA	38000016	38007403	0	-.0572	-.817	-.2737	.7113	-.0408	1.0196	-.24	-1.6922
Italy	ITA	38000016	38017834	1	.3474	-.6593	.0226	-.2438	-.1643	.9025	.3482	-.8443
Italy	ITA	38000016	38015519	1	-1.4484	-.4488	.0226	-.3368	.2261	.3112	1.6338	-.5093
Italy	ITA	38000016	38009019	0	-.2684	-.4998	.0226	-.1756	-.739	.3456	.3482	-.222
Italy	ITA	38000016	38020043	1	-.48	.3289	.0226	-.5956	-.2904	-.0589	.5755	-.2503
Italy	ITA	38000016	38015177	1	-.871	-.2662	-.227	-.1704	.6061	.9948	-.0987	-.4607
Italy	ITA	38000016	38001781	1	1.0358	-.5743	-.5907	-.5088	-.4476	-.2607	.5755	.1216
Italy	ITA	38000016	38015669	1	-1.0128	.468	.0226	-.3719	-.1571	.8185	.5755	-.4607
Italy	ITA	38000016	38016439	1	-1.4944	-.9363	-.9947	-.1821	.1913	.7352	-.6852	-.5251
Italy	ITA	38000016	38003220	1	-.0627	-.2662	-.227	-2.6893	-.562	.5014	-.0987	.1216
Italy	ITA	38000016	38000217	1	.3265	-.0071	-.227	-.618	.6461	.2248	-.2821	.1216
Italy	ITA	38000016	38015686	0	.6656	.0666	.0226	-.8921	.02	.3711	.5755	.1216
Italy	ITA	38000017	38014680	1	.3424	-1.0438	.1386	.4664	-.2457	.3397	.7274	.149
Italy	ITA	38000017	38000919	0	.8097	-.4297	.9726	.4884	.308	.566	.9911	-.0151
Italy	ITA	38000017	38016273	0	.5049	-.0862	.0226	-2.6893	.7479	-.2793	.5755	.1216
Italy	ITA	38000017	38019151	0	-1.4057	.7062	.1386	.6603	-.5525	.3618	1.4793	1.3857
Italy	ITA	38000017	38001429	0	-.6572	-.0862	.0226	-2.6005	.5176	-.7908	.075	.9444
Italy	ITA	38000017	38008140	0	-.5111	.8655	.1386	-.6095	.7055	.2521	.3473	-.1563
Italy	ITA	38000017	38002352	0	.8988	-1.0351	-.6097	-.7763	-.4698	-.1211	-.6658	.0388
Italy	ITA	38000017	38019770	0	-1.0886	2.6682	1.4967	.1471	.5004	-.1289	1.4995	.7627
Italy	ITA	38000017	38005629	0	-2.2151	-.0862	.4445	1.2836	1.0194	1.5721	.5684	.6559
Italy	ITA	38000017	38009899	0	.5123	-.0862	.0226	.6589	.7369	.3393	-.1026	-.2726
Italy	ITA	38000017	38002933	0	-.0219	-.4488	-1.7911	-.2824	-.9392	-.8849	-.0616	-.5998
Italy	ITA	38000017	38015063	0	-.625	-.2479	.0226	.7113	2.9962	1.0062	.5755	-.2503
Italy	ITA	38000017	38013670	0	.3302	-.9443	.0226	-1.1025	.0482	.0013	-.454	-2.0641
Italy	ITA	38000017	38015721	0	.283	2.6352	1.9359	-2.6893	.7428	-.7368	.5755	.0388
Italy	ITA	38000017	38020058	0	.5748	.9349	.0226	.3935	.283	.6256	.0256	.1216
Italy	ITA	38000017	38000135	0	-.3115	.7332	1.1381	.5563	1.4206	-1.6678	1.836	1.2147
Italy	ITA	38000017	38002230	0	-.5766	.7332	.8116	.9121	.8417	.7851	.1701	.4504
Italy	ITA	38000017	38013091	0	1.229	.6569	.4173	.3366	1.1067	.7717	2.4277	1.2841
Italy	ITA	38000017	38007152	0	.2604	-.0974238570246358	-.0547559786614429	.039117837257896	.122088793546844	.043826144797528	.122053810063924	-.0292611585328287
Italy	ITA	38000017	38005512	0	-.3087	-.112741508816257	-.0909892856687279	-.00702992169597002	.0758173930960832	.048427847687643	.106192755697243	-.0842201348648724
Italy	ITA	38000017	38004331	0	-.3931	.1906	1.4967	-.0686	.3618	.0231	.7978	.5807
Italy	ITA	38000017	38008199	0	-1.4047	-1.2406	.0226	.2168	-1.0355	.4511	-.7164	-1.0997
Italy	ITA	38000017	38008871	0	.1402	-.2662	.0226	1.2836	.9001	-.3801	.5755	.1216
Italy	ITA	38000017	38001426	0	.4913	2.6352	1.4967	-2.6893	1.8585	-.0042	1.8077	2.0955
Italy	ITA	38000017	38006315	0	-.0177	.5056	1.9359	-.5185	1.1822	.3989	2.4277	2.0955
Italy	ITA	38000017	38008517	0	.0377	-.5743	-.9607	.0591	.3353	-.0393	-.6852	-.7496
Italy	ITA	38000018	38006883	0	1.019	.4571	1.4967	-.051	.8179	-.2979	-.9139	2.0955
Italy	ITA	38000018	38017080	0	1.2623	-.2111	.0226	1.2836	.6976	-1.6678	.5755	1.0383
Italy	ITA	38000018	38003987	1	1.529	.7821	.8348	-.1209	-.1892	-.5569	-1.036	1.1013
Italy	ITA	38000018	38013128	1	1.1432	-.8928	-1.9313	-.428	-.4457	-.5842	-2.1355	-2.5027
Italy	ITA	38000018	38011829	1	1.1348	-1.2223	-.227	-.3515	-1.1629	-.531	-.3206	-.8947
Italy	ITA	38000018	38002031	1	1.2709	.0032	-1.0678	.3681	.3248	-1.6678	1.1176	-1.3358
Italy	ITA	38000018	38013761	1	1.0966	-1.1408	-1.1926	-1.0676	-.8707	-1.6678	-.6852	-1.1252
Italy	ITA	38000018	38014131	1	1.0077	-1.0249	-.6587	-.5599	-.8881	-.8849	-2.1355	-.7496
Italy	ITA	38000018	38013796	1	1.6431	-.0306	.4173	-1.0214	-1.1429	-1.6678	.1693	.4504
Italy	ITA	38000018	38007412	1	.3424	-1.0705	-.227	-.759	-.9127	-.0631	-.1021	-.5093
Italy	ITA	38000018	38012228	1	-.5231	-.847	-.6843	-.4647	.3547	-.1384	-.4801	-1.1405
Italy	ITA	38000018	38008375	1	1.2732	.5179	-.4806	.0408	.1918	-.2796	-.4771	-.1563
Italy	ITA	38000018	38004176	1	1.1365	-.3401	.4036	-.3195	-.5715	-.9292	.0256	-.2726
Italy	ITA	38000018	38014299	1	1.4695	-.7737	-.7902	-.0956	-.3299	.4394	-.4948	-.7496
Italy	ITA	38000018	38019146	1	1.6319	-.2479	-.4806	.1437	.1283	.8532	.3482	.1216
Italy	ITA	38000018	38018920	1	.984	-.2662	-.227	-2.6893	-.7341	-1.6678	-.6852	-.4607
Italy	ITA	38000018	38001661	1	1.2733	-1.0212	-1.0611	-.2537	-.7137	-1.6678	-1.0753	-1.113
Italy	ITA	38000018	38015742	1	1.0997	-.891	-1.6145	-.0468	-.5547	-.2608	-1.0602	-.946
Italy	ITA	38000018	38011886	1	.8205	-.847	-.227	.1031	.8855	-1.6678	-.216	.1216
Italy	ITA	38000018	38007184	1	-.7575	-.4314	-.7902	-1.0638	-.4145	-1.6678	-.4948	-.8198
Italy	ITA	38000018	38005069	1	.5766	-.269	-.5836	.4123	-.129	-.2155	-.4948	-.5912
Italy	ITA	38000018	38001321	1	-.0208	-.103	1.1752	.9348	-.0132	-1.6678	2.4277	.8375
Italy	ITA	38000018	38015695	1	1.3747	-1.1124	-.5759	.1215	-.331	-.531	-.0952	-.1563
Italy	ITA	38000018	38011915	0	1.0587	-.0862	.0226	-.1192	1.9499	-.0949	1.2223	-1.2412
Italy	ITA	38000018	38016060	0	1.6439	-1.32	-1.1592	-.4712	-.921	-.1092	-1.5848	-1.4344
Italy	ITA	38000018	38009063	0	1.3685	-.4203	-.2943	-.8189	-.0328	-.2181	.5339	-.7496
Italy	ITA	38000018	38019907	0	.0167	.1261	.8348	-.8337	.3727	-1.6678	.5172	1.2147
Italy	ITA	38000018	38002004	0	.2944	-.7221	-.5907	.0358	-.7986	-.531	.0256	-.7507
Italy	ITA	38000018	38008398	0	1.1806	-1.4498	-.4553	-1.0539	-.885	-.2408	.1693	.1959
Italy	ITA	38000018	38010102	0	1.4787	-.7958	-.0951	-.1914	-.2441	-1.6678	-.2826	.8136
Italy	ITA	38000018	38010760	0	1.3924	.1892	.9192	.1131	-.1302	.3009	-1.1947	-1.453
Italy	ITA	38000018	38019962	0	1.2319	.1141	.4173	-.5279	.1121	.0161	1.4793	.5295
Italy	ITA	38000018	38010480	0	1.1938	-.7353	.0226	.1072	-.0041	-1.6678	.1693	.4777
Italy	ITA	38000018	38013221	0	.1257	.1945	.0226	-.689	.6609	-1.3198	-.1026	.1216
Italy	ITA	38000018	38015862	0	1.4426	.32	.7162	-.3653	.5685	.1386	.3473	.1216
Italy	ITA	38000018	38001042	0	-.4367	.2032	-.5836	-1.0926	-.3564	-.9292	.1693	-.5093
Italy	ITA	38000018	38013341	0	.7737	-.0862	-1.1926	-.121	-.0586	-.8849	-.6852	-.5912
Italy	ITA	38000018	38007138	1	-.6323	1.127	1.9359	.7248	1.5671	.8323	-.6852	-.1563
Italy	ITA	38000019	38008343	0	1.3453	.9349	1.1657	-.8986	.6491	-1.6678	.9246	2.0955
Italy	ITA	38000019	38015859	1	2.0487	-.1058	-.227	.5972	.2666	1.0245	-.414	-.1563
Italy	ITA	38000019	38014176	1	.9982	.3178	.4173	.0251	1.151	.5757	.5755	.1216
Italy	ITA	38000019	38018258	1	1.2735	-.3531	-.227	.194	.4746	.3272	-.6997	-.4377
Italy	ITA	38000019	38003377	1	1.3636	-.7815	.766	.6537	-.1268	.9302	.5755	.1216
Italy	ITA	38000019	38010394	1	1.7119	-.2662	.586	.6651	-.1553	.3624	-.414	.0484
Italy	ITA	38000019	38009905	1	1.4075	-.2662	.5833	.4095	-.2372	-.0927	-.2821	-.1563
Italy	ITA	38000019	38017271	1	1.4717	.3875	1.036	.8451	.451	.8015	.3424	1.1013
Italy	ITA	38000019	38013317	1	1.1277	-.983	.4173	.0391	-.2405	.3581	-1.5848	-.6353
Italy	ITA	38000019	38008096	0	1.5689	.3326	.6496	.1067	.5922	.1642	.5755	.4994
Italy	ITA	38000019	38007937	0	1.306	-.7815	-.4728	.1175	-.501	-.801	-.2668	.1216
Italy	ITA	38000019	38001885	0	1.3073	-.2662	-.227	1.0073	.5412	1.1307	-.176	-.2503
Italy	ITA	38000019	38016040	0	1.5895	.3178	-.6315	.2683	-.5787	-.5037	-.3763	-.4607
Italy	ITA	38000019	38002961	0	1.2346	.1945	.3461	.4884	.1247	-.2858	.3939	2.0955
Italy	ITA	38000019	38006314	0	1.4202	-.4314	.586	.9552	.0541	.4074	.9254	.557
Italy	ITA	38000019	38005468	0	1.1615	.0789	.5833	.3469	.0564	-.2777	.3473	-.2503
Italy	ITA	38000019	38011790	0	.8141	.4571	-.5544	-.0925	-.0816	.0033	.1693	.4994
Italy	ITA	38000019	38006246	0	1.6257	-.2842	.0226	.1737	-.0766	.9296	-.6852	.1216
Italy	ITA	38000019	38013785	0	1.6548	-.7938	.0226	.6001	.986	.3821	-.414	.1216
Italy	ITA	38000019	38015976	0	1.4177	-.59	.0226	.4707	-.0687	.5454	-.1972	.1216
Italy	ITA	38000019	38015097	0	1.4514	.0347	1.1657	.2074	-.0072	.6383	-.3733	.1216
Italy	ITA	38000019	38007570	0	1.6358	-.06974372052262	.0398129766162514	.7987	-.0411	2.0558	.31326661514848	.105589620410098
Italy	ITA	38000019	38018584	0	1.4403	.9526	1.9359	.7618	.7722	.9283	.9194	2.0955
Italy	ITA	38000019	38002462	1	1.4609	-.1167	.1386	.3397	-.3555	.5156	.775	-.6924
Italy	ITA	38000019	38009898	1	1.3127	-.195	-.6315	-.0165	-.2706	-.0949	-.2821	-.1563
Italy	ITA	38000019	38006714	1	.5232	.7763	.4173	.4963	.3389	.1491	.3482	-.1563
Italy	ITA	38000019	38012212	0	1.4757	.1892	.0115634590816338	-.698498929178385	-.133896478021872	-1.6678	-.0497835971477478	.0490222648759306
Italy	ITA	38000019	38006426	0	1.493	-.2479	-.227	-.0134	.0419	-.0607	.3473	-.3297
Italy	ITA	38000019	38017096	0	1.1308	-.5133	.4173	-.4574	.1229	-1.6678	.0256	.1216
Italy	ITA	38000019	38008150	0	1.7334	2.6352	1.9359	-.9284	.031	-1.6678	.3473	1.2147
Italy	ITA	38000020	38018743	1	-.5596	-.0862	-.227	-1.1523	-.1163	-.8768	.0256	-.7496
Italy	ITA	38000020	38011240	0	-1.5546	-.8802	-.5034	-2.0365	-.503	-.1211	-1.305	-.3856
Italy	ITA	38000020	38001422	1	-1.5546	-.5073	-.227	-1.1025	-3.7095	.4394	.111	-.845
Italy	ITA	38000020	38010442	1	-.7942	-.4314	-.8627	-1.0489	-.708	-.2154	-.4948	-.959
Italy	ITA	38000020	38010930	1	-1.3414	-.0862	.0226	-2.6893	-.2481	-.7368	.1701	-.331
Italy	ITA	38000020	38005731	0	.057	2.6352	1.9359	3.6039	4.8357	3.6292	2.4277	2.0955
Italy	ITA	38000020	38000223	0	-.4682	.7211	1.4967	-.4436	.4192	.1376	2.4277	.8375
Italy	ITA	38000020	38016646	0	.5489	.1705	.1386	-2.6893	-.0532	.2228	.5755	-.3856
Italy	ITA	38000020	38015524	0	.6201	-.1692	.0226	-1.5213	-.4758	-1.2919	.5755	.1216
Italy	ITA	38000020	38016361	0	.4555	-.1629	.0226	-1.3102	-.6973	-.1524	.5755	-.4607
Italy	ITA	38000020	38000414	0	-1.0504	-.7221	-.5034	-.2237	-.0215	-.8768	.075	-.2503
Italy	ITA	38000020	38012392	1	-1.1106	-.2662	.0226	-.2322	.2843	-.1226	-.454	-.1563
Italy	ITA	38000020	38009386	1	-1.6043	.5976	.0226	-.3596	.2429	.216	.9636	-.2503
Italy	ITA	38000021	38014823	1	-1.392	-.5743	.5833	.5669	.4459	-.3985	-.4771	-.4607
Italy	ITA	38000021	38011379	1	-.2916	-.2662	.0226	.0588	-.6927	-.2608	.5755	-.2503
Italy	ITA	38000021	38012973	0	.3979	-.8977	.4173	.2043	.0135	.6105	.075	-.2503
Italy	ITA	38000021	38010414	1	-.3958	-.7861	-.227	-.0305	.5459	-.51	-.2852	.2546
Italy	ITA	38000021	38005250	1	-.3841	-.0933	.0226	.2235	.2263	.2867	.4886	.4994
Italy	ITA	38000021	38018069	1	.0261	-.0862	.0226	.3196	.0671	-.153	-.2852	-.6774
Italy	ITA	38000021	38009902	1	.19	.4849	.4173	-.5414	-.0108	.611	.5755	.1216
Italy	ITA	38000021	38013795	1	.3466	-.2662	.0226	.4004	-.3437	.3322	.3482	.1216
Italy	ITA	38000021	38009281	1	-.2455	-.0862	-.9607	-.0065	-.0596	-.0026	.1648	-.9943
Italy	ITA	38000021	38012934	1	-.4431	-1.3452	.0226	.1053	-.9018	.4394	-.6852	.1216
Italy	ITA	38000021	38002442	1	1.4434	-.6028	1.9359	3.6039	1.4203	3.6292	2.4277	2.0955
Italy	ITA	38000021	38019230	1	1.2184	-2.9627	-1.5438	-2.6893	-.9041	-1.6678	-2.1355	-2.5027
Italy	ITA	38000021	38008427	1	.0642	-.7221	-.2737	.6543	-.1279	1.2873	.5755	-.5093
Italy	ITA	38000021	38016738	1	.42	-.2662	.0226	.8195	.1964	1.4859	.5755	-.222
Italy	ITA	38000021	38014385	1	-1.081	.0763	.1386	.1784	-.1175	.8827	-.2821	-.7507
Italy	ITA	38000021	38011679	1	.0076	-.104228113522478	-.0708511816335772	.0186185340360768	.101534567516353	.0458702679579938	.115008168623233	-.0536744940041706
Italy	ITA	38000021	38019595	1	1.5715	-.4314	-.4728	.3087	-.7705	.4393	.5755	.1216
Italy	ITA	38000021	38002015	0	1.2496	-.8785	-2.664	.9733	.1819	-1.3198	.5755	-1.1252
Italy	ITA	38000021	38001844	0	.9891	-.6593	1.1381	-.2242	-.4582	-.8437	.5755	.8136
Italy	ITA	38000021	38018502	0	.7153	-.2662	-.3802	-.6268	-.6633	-.5309	.1922	-.4607
Italy	ITA	38000021	38005252	0	-.064	-.106155268448291	-.075409791336128	.0128125604969856	.0957130383083504	.0464492205619865	.113012646759493	-.060589030474693
Italy	ITA	38000021	38001889	0	-.505	-.1167	.0226	.7787	.38	.7563	.1479	1.515
Italy	ITA	38000021	38014271	0	1.0099	-.0279	1.4967	.437	.2601	-.0615	1.4793	1.515
Italy	ITA	38000021	38014943	0	1.2657	-1.5123	-.7836	-.0172	-1.2555	-.421	-.1722	-1.4827
Italy	ITA	38000021	38005181	0	.8203	1.4003	.8348	1.2387	1.7686	1.2612	.5755	2.0955
Italy	ITA	38000021	38018031	0	.2611	.1736	-.691	-.7708	-.4156	-.0558	.1693	-.4784
Italy	ITA	38000021	38007317	0	.2541	-.0192	-1.1412	-.2881	.1468	-.1384	-.5208	-.4784
Italy	ITA	38000021	38016596	0	1.5317	-.2662	.0226	.6138	.0899	.7895	.5755	-.2503
Italy	ITA	38000021	38004826	0	-.2265	-.7815	-.7249	.7113	-.0408	1.0062	-.1727	2.0955
Italy	ITA	38000021	38012903	1	1.4677	.5836	.4173	-.1152	.8066	-.7368	.9863	.6905
Italy	ITA	38000022	38000434	1	.4875	-.2662	-1.0611	.128	-.2983	-1.6678	-.6852	-.8198
Italy	ITA	38000022	38016507	1	-1.1164	.2185	.1386	.4274	.0608	.137	1.2075	.0484
Italy	ITA	38000022	38015805	1	-.0241	.5289	1.4967	1.5578	1.7021	1.5179	1.1171	.5553
Italy	ITA	38000022	38016005	0	.4544	-.59	.0226	-.3348	.473	-.1589	.1693	-.222
Italy	ITA	38000022	38015824	1	-.9144	.8762	-.6587	-.1607	.3546	.1967	1.3958	-.7639
Italy	ITA	38000022	38012516	1	.3247	-1.1772	-.1587	.9811	1.3338	.8811	-.3583	-.4749
Italy	ITA	38000022	38002825	1	.5523	-.2479	-1.0611	-.3849	-.3264	.4064	-.6852	-.7496
Italy	ITA	38000022	38016017	1	-1.81	-.8273	-1.3325	-.49	-.6333	.0412	-.0987	-.7317
Italy	ITA	38000022	38005619	1	-.0735	.957	-1.2891	.683	.3465	.4715	.5755	.1216
Italy	ITA	38000022	38001189	1	.0616	.0634	-.5907	-.1155	.3001	-.0011	-.309	.1216
Italy	ITA	38000022	38013798	1	1.6123	-.0994	-.4806	.2529	.483	-.155	-.7867	-.5711
Italy	ITA	38000022	38009734	1	-.2677	-.7611	-.691	-.182	-.5635	.1592	.5755	-1.1405
Italy	ITA	38000022	38013526	1	-.4558	1.127	-.5274	1.0143	1.6771	3.6292	.5755	.1216
Italy	ITA	38000022	38018716	1	-.4042	-.2479	.8116	1.0478	2.5583	1.4954	.075	-.1563
Italy	ITA	38000022	38002910	1	-.0797	-.9767	-.6843	.1792	-.6982	-.275	-.2821	-.0625
Italy	ITA	38000022	38016519	1	-.4242	-1.135	-.5034	.7886	-.2855	.6398	-.8738	-1.6713
Italy	ITA	38000022	38015912	1	1.0395	-.854714664817732	-1.5438	-.798455971065265	-.7511	-1.6678	-.0553	-.5475
Italy	ITA	38000022	38002139	1	.1463	-.269	.0226	-.4607	.0591	.5428	-.6852	-.2503
Italy	ITA	38000022	38015139	1	1.0754	1.3403	1.4967	.3499	.8596	.9838	.5755	.1216
Italy	ITA	38000022	38006446	0	.8212	-.7815	-.227	-1.0068	-1.1663	-.2579	.5755	-.222
Italy	ITA	38000022	38005536	0	-.5023	-.6593	-.9607	-.437	-.3638	.039	-.414	-1.1252
Italy	ITA	38000022	38009234	0	1.0184	-.8121	-.6777	.6463	.0714	1.0354	-.5607	.1194
Italy	ITA	38000022	38002234	0	1.5681	-.0622263640569612	.0285023161433833	.14515794336222	.228413007866754	.033252173844438	.158499954494267	.0970257037926211
Italy	ITA	38000022	38007727	1	-1.6238	-.4174	-1.0611	-.8658	-.3026	-.0699	-2.1355	-1.3017
Italy	ITA	38000022	38009910	1	.8087	-.0994	.0226	.4355	-.2068	.7129	.1701	-.4784
Italy	ITA	38000022	38018597	1	-.3296	-.0862	.0226	.456	-.3588	3.6292	.075	.1216
Italy	ITA	38000022	38004164	1	1.0947	.2836	.1386	-.6856	-.2585	-.5309	-.5945	-.7317
Italy	ITA	38000023	38008468	1	-.3544	-.163320031068195	.0226	.1085	-.2795	.1662	-.0553	.0301
Italy	ITA	38000023	38005485	1	-.8249	.32	.4173	-.241	.4347	.7474	.1693	-.943
Italy	ITA	38000023	38012272	1	-.9355	-.59	.6907	.038	.0205	-1.0529	-.0840761094373029	-1.0788
Italy	ITA	38000023	38017535	1	-1.2687	.6424	.0226	-.7245	.0251	-.7368	.0582121462620079	-.222
Italy	ITA	38000023	38000898	1	-1.5894	-.147212281351014	-.172528551675106	-.110880624370748	-.0283115518297469	.0587834985247022	.0704991125283655	-.207899560253114
Italy	ITA	38000023	38003074	1	.0339	.9454	.8348	.5282	.9244	1.2307	.9628	.388
Italy	ITA	38000023	38011380	1	.7168	-.0851395901511582	-.025698025194346	.076126864118807	.159196976934171	.0401357262435857	.134773868424411	.0148141828798311
Italy	ITA	38000023	38013766	1	-.6936	-.0862	.0226	.7815	.3817	.6022	.5755	.1216
Italy	ITA	38000023	38005496	1	-.5195	-.118415311307338	-.104410443843277	-.0241234862496073	.0586780305674934	.0501323617787277	.100317671774389	-.104577457322779
Italy	ITA	38000023	38003234	1	-1.7189	-.59	-1.0611	-.2789	-.0433	.1514	-.2821	-.8198
Italy	ITA	38000023	38009669	0	1.3825	-.0862	.0226	1.2784	.8779	1.5706	.5755	.1216
Italy	ITA	38000023	38002238	0	1.175	-.0728068752488194	.00347453019264753	.113281851208354	.196451511614436	.0364307530152414	.147544093535662	.0590633534216382
Italy	ITA	38000023	38012421	1	.3382	.0467	1.4967	-1.3001	-.0962	-.8768	.1648	.1554
Italy	ITA	38000023	38018635	1	.6784	-.0862	-.4728	-.934	-.2826	-.7368	.5755	-1.6557
Italy	ITA	38000023	38001975	0	1.179	-.4136	-.4806	.6232	.8263	.0688	.3415	.4994
Italy	ITA	38000023	38010326	1	-.1849	.4012	.0226	.1053	-.4398	-1.6678	-2.1355	-2.5027
Italy	ITA	38000023	38014286	0	-.5064	.3952	-.7386	-.9166	-.0589	.0643	.548	-.4423
Italy	ITA	38000024	38019085	1	-.961	1.3889	.7162	.287	.9637	-.071	-.0817	-.4423
Italy	ITA	38000024	38011990	1	-.3795	.3178	1.0108	-.4568	.1761	-.2507	1.1417	-.5093
Italy	ITA	38000024	38007243	1	.5173	.0566	.4173	-.0902	-.4001	.3575	-.4948	-.1563
Italy	ITA	38000024	38019861	1	1.1508	.468	-.3048	.3116	.25	.839	.3482	-.6774
Italy	ITA	38000024	38005787	1	.345	1.3889	.7162	.1174	.4272	-.4173	-.1533	.149
Italy	ITA	38000024	38000629	1	-1.0494	.2532	.8038	-.6441	.0802	-.1148	-.5945	.7611
Italy	ITA	38000024	38007165	1	.122	-.0862	.0226	.7113	.2356	1.0062	.5755	.1216
Italy	ITA	38000024	38011533	1	1.0542	-.2662	-1.0611	-.0473	-.4565	-1.6678	-.4771	-.7496
Italy	ITA	38000024	38005974	1	-.613	1.3403	-.6315	.1137	.5902	.3664	-1.0753	-.222
Italy	ITA	38000024	38019425	1	-1.7768	.3151	.1386	-.0199	.2136	-.0949	-.2852	-.1563
Italy	ITA	38000024	38003818	1	.5997	-.4314	.0226	.6	.63	1.0062	.5755	.1216
Italy	ITA	38000024	38002430	0	1.3731	-.0306	1.4967	.4461	.2672	-.098	.8749	1.4234
Italy	ITA	38000024	38015828	0	.7107	.9349	1.9359	.9794	.5616	.5711	1.4995	2.0955
Italy	ITA	38000024	38018443	0	.4592	-.2786	.4173	-.3021	.7209	.0252	.8038	.7627
Italy	ITA	38000024	38002292	0	.2737	.7665	1.4276	2.3309	1.6575	2.0612	.8859	2.0955
Italy	ITA	38000024	38018561	0	-.0894	-.0966	-.3048	-.873	-.2554	-.801	-.1727	-.1565
Italy	ITA	38000024	38018042	0	1.1213	-1.4174	-1.3815	-.5103	-1.3385	-.2025	-.3733	-.4607
Italy	ITA	38000024	38008818	0	.0645	.32	1.9359	-.298	.4323	-.3019	-1.2106	1.1232
Italy	ITA	38000024	38001591	0	.9929	-.9468	.0226	-1.2335	.023	-.5842	.5826	.1216
Italy	ITA	38000024	38009129	0	.1799	-1.1142	1.4967	.1538	.1323	.2781	1.2302	.9339
Italy	ITA	38000024	38005047	0	1.1097	-1.1042	-.5034	.5773	.2481	.8428	-.6203	-1.1866
Italy	ITA	38000024	38015764	0	1.2838	-.4343	-.227	-.1982	.0868	.4857	-.0589	-.2726
Italy	ITA	38000024	38011565	0	1.5453	1.4533	.4173	-.0026	.7367	.2639	1.4834	2.0955
Italy	ITA	38000024	38016177	0	.4709	-.2479	.0226	.2893	.8052	.6032	.5755	.1216
Italy	ITA	38000024	38012674	0	-1.8693	2.6352	1.9359	-.5465	.1379	.4895	2.2695	2.0955
Italy	ITA	38000024	38009433	0	1.216	-.3466	.917	-.4056	.1138	-1.6678	.0215	1.4234
Italy	ITA	38000024	38012847	1	1.0559	.4012	.8348	-.2207	-.6539	-.4648	-.8657	-.1563
Italy	ITA	38000024	38008170	0	-.8245	-.7737	-.9607	.6609	.2923	1.0062	-.0823	.1216
Italy	ITA	38000024	38012497	0	-.3662	-.1692	.4173	-.6222	-.0756	.5634	-.5476	-.1563
Italy	ITA	38000025	38014878	0	-1.9688	-.7624	-.6047	.4495	-.2462	1.0383	-.2704	-.946
Italy	ITA	38000025	38013682	0	-.592	-.817	-.8826	-2.6893	-.2222	.4394	.5755	-.2503
Italy	ITA	38000025	38017763	0	-1.4517	-.0862	.0226	-2.6893	-3.7095	-1.6678	.5755	.1216
Italy	ITA	38000025	38012677	0	-1.716	-.9672	-.0154	.4441	-.7521	.752	.042963052506757	-.292335739182984
Italy	ITA	38000025	38001255	0	-1.6519	.163726409956972	.146107440294762	.9617	.7125	1.2596	.507537254733531	.110096562479882
Italy	ITA	38000025	38015448	0	-1.8115	.0502	-.0210804369393305	.203	.2678	.6406	.255118903976928	-.067833954194301
Italy	ITA	38000025	38010403	0	.1086	-.0862	-.0154	3.6039	.1302	1.5721	1.0854	.1216
Italy	ITA	38000025	38004993	0	.0808	-1.0235	-.227	.8414	.0716	.8464	.3482	-.5912
Italy	ITA	38000025	38013005	0	-.7281	-.0862	-.4728	.7792	-.0858	1.4012	1.2607	.1216
Italy	ITA	38000025	38002209	0	.3948	-.9764	-.7836	.7113	-.7316	1.1477	-.2004	-.6774
Italy	ITA	38000025	38012090	0	-1.3802	-1.0276	-.4502	.7451	.1621	.4311	-.5001	-.0625
Italy	ITA	38000025	38008766	0	-.3156	-.0862	.0226	.2434	.8779	1.0062	.5755	.1216
Italy	ITA	38000025	38018948	0	-.8746	.0014	-.2737	.5529	-.0931	.2809	-.2349	-.2201
Italy	ITA	38000025	38016015	0	-.2	-1.2749	-1.2751	.6333	-.2164	1.6644	.5755	-1.1252
Italy	ITA	38000025	38018320	0	-1.6187	-.59	.7398	.7125	.0812	.9416	.3482	-.2503
Italy	ITA	38000025	38019901	0	-.1961	-2.9875	-2.664	-2.6893	1.2024	.8081	-.3876	-2.5027
Italy	ITA	38000025	38019860	0	.5202	-.0862	.0226	1.0736	.642231002785558	1.6731	.5755	.1216
Italy	ITA	38000025	38013630	0	.2389	-.1473	.0226	.7795	.5487	1.0062	.5755	.1216
Italy	ITA	38000025	38006793	0	.5031	-.2902	1.9359	.338	1.047	-.5842	.0888	.1216
Italy	ITA	38000025	38003354	1	.0257	-.265402151495731	-.201179896839668	.3809	-.4038	.9824	.0853372691525412	-.185787825337142
Italy	ITA	38000025	38009038	1	-1.5804	.3349	.4173	-.0785	.1854	.5763	.8038	.5553
Italy	ITA	38000025	38016513	1	-1.1446	-.59	-.227	-.8441	-.2688	.0792	.0256	.1216
Italy	ITA	38000025	38008498	0	-.792	1.3403	1.9359	.4004	.4496	1.0935	.9911	.2546
Italy	ITA	38000025	38000402	0	-1.2609	-.7815	.0226	-.5545	-.9651	-.531	.5755	-.3297
Italy	ITA	38000025	38005236	0	1.6543	-.1219	-.5034	.9767	.6028	.404	.5755	1.4234
Italy	ITA	38000025	38018219	0	-.3891	-.3224	-.7495	.8379	.5023	1.2559	.1693	-.8404
Italy	ITA	38000025	38011955	0	-.0797	-.9719	-.7445	.0421	-.0604	.4869	.0154	.7672
Italy	ITA	38000025	38019005	0	-.4266	.615	.0226	2.261	.6799	3.6292	.5755	.1216
Italy	ITA	38000026	38007381	1	.454	-1.2081	-1.0611	-2.6893	-1.0812	-1.6678	-.6852	-2.5027
Italy	ITA	38000026	38007164	0	-.1997	-1.5174	-2.2485	-2.6893	-1.7177	-1.6678	-.4948	-1.1252
Italy	ITA	38000026	38016703	1	-.614	-.603713552935021	-.56855034675094	-.9604	-.9974	-1.6678	-.447155121816994	-.570770990354239
Italy	ITA	38000026	38008094	0	.9908	-.0862	-.4688	.9258	.7494	1.3134	.3379	.4504
Italy	ITA	38000026	38002449	0	.7079	-.0853791387383054	-.026264668020501	.075405171877216	.158473351096863	.0402076910225736	.134525821712298	.0139546944079366
Italy	ITA	38000028	38010561	1	.4969	-.983	-.7183	.3115	-.1088	.3873	-.3763	-.7108
Italy	ITA	38000028	38009601	1	.1697	.3378	-.8092	.8295	1.1212	.2365	-.4688	-.1544
Italy	ITA	38000028	38017880	0	.642	.8006	-.442	.4448	.8809	.5035	-.5178	-.4074
Italy	ITA	38000028	38006674	1	1.5606	-.2479	.0226	-.2739	-.2321	.4139	-.4948	-.5093
Italy	ITA	38000028	38006996	1	-.0938	-.2662	-.5907	.1468	-.3868	.1191	-.3876	-.1563
Italy	ITA	38000028	38001826	1	-.044	-.5743	.0226	-.4182	-.0202	.1915	.0256	-.1563
Italy	ITA	38000028	38019843	1	1.0868	-.891	-.7302	-.1853	-.5007	.398	-.2821	-1.1252
Italy	ITA	38000028	38003729	1	-.2253	.4435	-1.2062	.4368	.3684	.1137	-.5798	-1.113
Italy	ITA	38000028	38004000	1	.8734	.0402	-.6315	.0323	-.2827	-.3646	-.7614	-.7496
Italy	ITA	38000028	38005458	1	.7457	-.983	-.9607	.0476	-1.0408	-.0218	-.3912	-1.1252
Italy	ITA	38000028	38010637	1	.7011	-2.9627	-.5907	.1053	-.1254	1.0196	-2.1355	-1.6557
Italy	ITA	38000028	38017424	1	-.3672	-.891	-1.0611	-.0936	-.6412	.3349	-.6852	-.5912
Italy	ITA	38000028	38005673	1	-.7347	-.59	-1.3074	.0148	-.4701	.5677	-.532	-1.3305
Italy	ITA	38000028	38002283	1	.9711	-.269	-.8627	.2091	-.4222	1.1176	.1648	-.6774
Italy	ITA	38000028	38006606	1	.6954	-.7836	-1.0611	.1607	-.7145	-.0542	-.2821	-.9815
Italy	ITA	38000028	38001905	1	.2143	-.7958	-.9145	.3205	.2406	.7162	-.3086	-1.3649
Italy	ITA	38000028	38007528	1	-.4193	.3326	.0226	.0098	.232	.2737	-.4978	.1216
Italy	ITA	38000028	38003458	1	-.3767	-.7353	-.7836	.2885	-.702	.039	.0256	-1.1252
Italy	ITA	38000028	38015876	1	.3992	-1.1893	.0226	.7181	-.9462	-1.6678	-1.2871	.1216
Italy	ITA	38000028	38011880	1	-.7867	-.2577	-.8892	.0754	-.6062	-1.6678	-.2427	-1.1252
Italy	ITA	38000028	38017395	1	-.3405	-.983	-.6116	.1922	-.6219	.7373	-1.5537	-.8936
Italy	ITA	38000028	38006571	1	.4565	-.847	-.4806	.3077	-.5721	-.7582	.1701	-.8028
Italy	ITA	38000028	38011652	1	.0365	-.0862	-1.2374	.2011	.1938	-.0949	-.216	-.7496
Italy	ITA	38000028	38004818	1	-.0192	-.5717	-.9607	-.9891	-1.0419	.942	.0256	-.2503
Italy	ITA	38000028	38017231	1	-.377	-.7815	.0226	-.0887	-.8003	-1.6678	-.5798	-.7108
Italy	ITA	38000028	38002479	0	1.0073	.32	.6755	-.0692	.055	.137	-.2165	.4994
Italy	ITA	38000028	38017609	0	-.547	-.6706	-.6446	-.6461	-.5753	-.0026	-.2821	.1216
Italy	ITA	38000028	38017855	0	.4147	-.4516	-.9874	.3283	.133	.3807	-.8012	-.0998
Italy	ITA	38000028	38004900	0	.2584	-.4343	-.227	-.0366	.1902	-1.0529	-.6852	-.4607
Italy	ITA	38000028	38014889	0	.9235	.1342	.8038	-2.6893	.3018	.6084	.5755	.5553
Italy	ITA	38000028	38017667	0	.9812	.3326	-.7638	-.2628	-.2852	-.7054	-.2857	-.7317
Italy	ITA	38000028	38010592	0	-.6776	-.8409	-.8092	.0957	.223	.6683	.3768	-.946
Italy	ITA	38000028	38002977	0	1.3529	-.8398	-1.4747	-.3942	-.3725	-.396	-.5832	-.1563
Italy	ITA	38000028	38000916	0	.6437	-.7815	-.3827	.834	-.0371	.5884	-.3206	-.5265
Italy	ITA	38000028	38019162	0	1.1059	2.6352	1.9359	-.0735	.2599	.5034	2.0386	2.0955
Italy	ITA	38000028	38003990	0	.9126	-.7221	-1.0611	.2018	.5463	.8054	-1.0571	-2.5027
Italy	ITA	38000028	38018544	0	-.0093	.0502	.4173	-.1412	-.1448	.1402	-.5832	1.515
Italy	ITA	38000028	38014717	0	.8618	-.969	-.8693	.921	.5971	1.0341	-.153	-.5093
Italy	ITA	38000028	38014375	0	-1.3451	.0789	.3416	.3309	.6178	-.3435	.8038	.1216
Italy	ITA	38000028	38019026	0	-.1731	.6464	1.9359	.0042	.4973	.6437	-.6513	1.0448
Italy	ITA	38000028	38001855	0	-.6424	-.938	-.5034	.2034	-.1153	-.4318	-.8657	-.5251
Italy	ITA	38000029	38000872	1	.6975	-.7306	.0226	3.6039	.3598	1.2853	-.3907	.1216
Italy	ITA	38000029	38019133	0	-.0499	-.217386762908999	-.17889022746683	-.115780976792837	-.1863	-.0427411190413556	.00931391680432507	-.164187085484841
Italy	ITA	38000029	38012648	0	.7421	-.0844586261899422	-.0240872315424671	.0781784162213071	.161254025662697	.0399311522089347	.135478989976822	.0172574478617336
Italy	ITA	38000029	38009007	0	2.144	-.0467256863785307	.065168563736944	.191857107624267	.275237290979728	.028595486628804	.174550527697169	.152641367945888
Italy	ITA	38000029	38002233	0	.5023	-.09091298025712	-.0393547539820154	.0587332702063061	.141756781192318	.0418701582764968	.128795663958319	-.00590045501021171
Italy	ITA	38000029	38006910	0	-.7066	-.0862	.0226	1.2836	.8779	1.0062	.5755	.1216
Italy	ITA	38000029	38004195	0	-.3451	.2607	1.4967	.5545	.7136	.039	.6626	.8903
Italy	ITA	38000029	38004078	0	-.1848	.306162919969634	.305538114583266	.486076071241417	1.1402	.379090547612417	.497218313993092	.318549457346033
Italy	ITA	38000029	38019737	0	-.5731	2.6352	1.9359	.1053	-.4092	-1.6678	2.4277	2.0955
Italy	ITA	38000029	38015374	0	-1.6678	.5696	.202602102356026	.7113	.1106	1.0062	.464157601855396	.122810807587558
Italy	ITA	38000029	38018093	0	-.3523	.0155406304909201	.0531953938351764	.6393	.4486	.367613812899415	.318603099241239	.0608983004787726
Italy	ITA	38000029	38002948	0	-.7373	-.0862	.0226	.7241	2.0985	1.5721	2.4277	2.0955
Italy	ITA	38000029	38003479	0	-.4699	2.6352	1.9359	3.6039	4.8357	3.6292	2.4277	2.0955
Italy	ITA	38000029	38004773	0	.9819	-.0780042721227645	-.00881970910291875	.0976235622363081	.180751270133076	.0379921461413726	.142162315995325	.0404153507336789
Italy	ITA	38000029	38003424	0	1.9873	2.6352	1.9359	.0325	-.9291	3.6292	2.4277	2.0955
Italy	ITA	38000029	38007324	0	.3367	-.4456	-.3802	-.1833	.231	-.2154	.5755	.6905
Italy	ITA	38000029	38001274	0	.5554	-.0894837634057141	-.0359739973450678	.063039096951079	.146074144334008	.0414407953816363	.130275583105869	-.000772495700368962
Italy	ITA	38000029	38001527	0	-.2949	-.4488	-.227	-1.5561	-.0035	.1015	.5755	.1216
Italy	ITA	38000029	38004577	0	-.4473	-.188753331351846	-.125224557033254	.7113	-.0408	.342974126662255	.186254835512044	-.120632993203148
Italy	ITA	38000029	38006602	0	-1.3762	-.141473881488118	-.158954590940695	-.093592446178929	-.0109770542439055	.0570595782010815	.0764410854522389	-.187310465623011
Italy	ITA	38000029	38015181	0	-.5965	-.3827	-.0094	.116658267859801	.123407618428452	.13154310762927	.5755	.1216
Italy	ITA	38000029	38019399	0	-.1645	-.0862	.0226	.7113	-.6142	-1.6678	.5755	.1216
Italy	ITA	38000029	38009177	0	-.8782	-.6501	-.3802	.602	-.3054	.8321	-.3763	.1216
Italy	ITA	38000029	38013244	0	-.266	-.111592213909383	-.0882706734578492	-.00356742071665164	.0792891709896828	.0480825784671055	.107382822507043	-.0800965216345468
Italy	ITA	38000029	38007438	0	-1.1121	.7805	.0226	1.4564	.8797	1.543	.9628	1.3566
Italy	ITA	38000029	38012839	0	-.0449420145720132	-.105642311877151	-.0741964126031239	.0143579537805509	.0972625720906789	.0462951190216179	.113543800762292	-.0587485676912224
Italy	ITA	38000029	38009718	0	1.1299	-.6447	.0226	.7438	-.06	1.0216	.5755	.1216
Italy	ITA	38000031	38004448	1	-.3334	-.59	-.9203	-1.1136	-.3913	-1.6678	-2.1355	-1.5127
Italy	ITA	38000031	38002672	1	-.5841	.4392	-.7638	-.1202	-.3072	.1179	.5755	1.1232
Italy	ITA	38000031	38015261	0	-.4686	.0875135308118823	-.5335	.348	.8849	.7084	1.3656	.1216
Italy	ITA	38000031	38001806	1	.5075	.4546	-.227	.2591	.0516	-.0422	.1701	.7435
Italy	ITA	38000031	38004426	1	-1.9369	1.1576	-.2614	-.9427	.9161	.1592	-.6658	-1.6557
Italy	ITA	38000031	38001270	1	-.5508	-.0862	.0226	.1053	-.0408	.4394	.5755	.1216
Italy	ITA	38000031	38015652	1	-.0219	-1.1002	-1.3514	-.0328	.0797	.6214	-.6791	-.9471
Italy	ITA	38000031	38010178	1	-.092	.2383	.0226	-1.2752	-.7573	-.4384	.1701	.1216
Italy	ITA	38000031	38007192	0	-.7759	-.9603	1.9359	3.6039	-1.238	-.5011	2.4277	.1824
Italy	ITA	38000031	38002370	0	.0584	-.9806	-.2626	1.90965793707154	4.8357	1.0483	-.6677	-.0358
Italy	ITA	38000031	38016764	0	-1.3278	-2.9627	-.7902	-.8625	-.3429	-.5842	.0553	-.7108
Italy	ITA	38000031	38005307	0	.2919	-.0965760165195645	-.0527504450632537	.0416721412590325	.12464994117327	.0435714379954921	.122931728202301	-.0262191487727525
Italy	ITA	38000031	38003313	0	1.7632	2.6352	1.9359	3.6039	4.8357	3.6292	.5755	.1216
Italy	ITA	38000031	38003513	0	-1.271	-.5847	.6496	1.4214	.4788	-.4318	1.1376	.8742
Italy	ITA	38000031	38004128	0	.8114	.6544	-.8423	-.4507	.6609	-.1211	.9628	.0484
Italy	ITA	38000031	38013614	1	-1.2607	-1.175	.0226	1.2836	-.0433	1.0062	.5755	.1216
Italy	ITA	38000031	38003979	0	-.6648	-.9406	1.2867	-.5209	-.0019	-1.6678	1.3958	.1216
Italy	ITA	38000031	38000881	0	.1881	.9637	.7162	-.094	.4006	.7876	.075	.8375
Italy	ITA	38000031	38000517	0	-.141	-.489162965570648	-.55860360246314	-.309768280031288	-.297461007446591	-.188998190007492	-.8338	-.583544167366689
Italy	ITA	38000031	38018381	0	-.8112	-.126266583540014	-.122982321639841	-.0477771521902903	.034960990484051	.0524910276248822	.0921878711088452	-.132747433418469
Italy	ITA	38000032	38007916	1	.0459	-.0862	.0226	.2012	-.1116	-.0258	.5755	.1216
Italy	ITA	38000032	38009021	1	-.9321	.2577	1.4967	-.7025	-.268	.0792	-1.2665	.1216
Italy	ITA	38000032	38006094	0	-.7846	1.3697	-.5274	-.6977	1.2762	-1.6678	-.612	.839
Italy	ITA	38000032	38015914	0	-.0485	.3378	-.6716	-2.6893	-.4961	-.4173	-2.1355	-.7317
Italy	ITA	38000032	38012226	0	-.4034	-.0862	-.227	.7113	-3.7095	1.0062	.5755	.1216
Italy	ITA	38000032	38006067	0	-.7846	.6515	.4173	-.5171	.1437	-.0716	-1.2876	.1216
Italy	ITA	38000032	38015841	0	-.3331	.3239	.0226	-1.0068	.2262	-.1091	-.4952	-.4607
Italy	ITA	38000032	38016118	0	.0405	.3875	1.2341	.4273	.8917	.3878	.5755	.8375
Italy	ITA	38000032	38002578	1	-.2072	.5206	-.8627	-.193	-.5886	-.2532	-.6799	-.8443
Italy	ITA	38000032	38005119	1	-.4258	1.3403	1.9359	.235	1.1973	.6862	.9628	2.0955
Italy	ITA	38000032	38019122	1	.0248	1.1352	-1.1007	-.5044	-.0271	.0161	.3142	.8925
Italy	ITA	38000032	38014398	1	-.086	.5746	-.8225	.0397	-.1045	-.2785	-.9906	-1.235
Italy	ITA	38000032	38009953	1	.9507	-.2806	.6407	.4162	.4059	.5205	-.4775	.3216
Italy	ITA	38000032	38007674	1	-.5587	.3326	-.6446	-.0925	-.4687	-.3164	-.6601	.4994
Italy	ITA	38000032	38014194	1	-.7934	1.7162	-.5544	-.0632	-.1012	.6252	-.2128	-1.2535
Italy	ITA	38000032	38017868	1	-.5656	.6257	-.1587	.0926	-.166	.1948	-2.1355	1.2147
Italy	ITA	38000032	38008591	1	-.8093	.4435	.0226	-.7919	-.4905	-.0033	-.3237	-.4377
Italy	ITA	38000032	38012157	1	.4834	-.2662	.0226	-.2835	-.1301	.3258	-.532	-.4784
Italy	ITA	38000032	38017122	1	-.2104	-.2662	-.7638	.2447	-.0075	.9707	-1.2871	-.7496
Italy	ITA	38000032	38009351	0	-.3337	-.4314	.586	-1.4373	-.3069	-.219	.3482	.7095
Italy	ITA	38000032	38016487	0	.1174	-.438	.0226	.7113	-.0545	.4759	.5755	-.4377
Italy	ITA	38000032	38008902	0	-.3603	-.0994	-1.0611	-1.4102	-.4591	-.1285	-.1026	-.5251
Italy	ITA	38000032	38005491	0	.0295	-.0384	-.5836	-1.6275	-.8688	-.2211	-1.0758	-.3856
Italy	ITA	38000032	38008482	0	1.289	.0502	.8038	-1.0129	-.2086	.0513	-.5978	2.0955
Italy	ITA	38000032	38014121	0	-.6149	1.1352	-.5544	-.8409	.1833	-.08	-.1918	.6113
Italy	ITA	38000032	38008077	0	-.2719	1.1132	.0226	-.3248	.6624	-.1091	.0254	.1216
Italy	ITA	38000032	38016954	0	-.3837	.3678	1.4187	-2.6893	.2591	-.5309	1.4752	2.0955
Italy	ITA	38000032	38018978	0	.0864	.4349	1.4967	.1529	.3851	.069	1.802	1.515
Italy	ITA	38000032	38000059	0	-.5151	-.3638	-.8892	.1758	-.2208	.6449	-1.0426	.1554
Italy	ITA	38000032	38018688	0	.564	.3266	1.0108	-.4059	.5181	-.8849	.3473	1.2147
Italy	ITA	38000032	38010408	0	.4751	.7763	.4173	-.0222	.0063	.2092	-.0992	.4504
Italy	ITA	38000032	38019663	0	.2266	.1852	.0226	-.5503	.7579	-.1372	.8038	2.0955
Italy	ITA	38000032	38006346	0	-.8131	-.4488	.0226	-.7048	-.1803	.3336	1.6922	.7864
Italy	ITA	38000032	38017227	0	.124618289794326	2.6352	1.9359	-.5513	3.176	.789	.8098	2.0955
Italy	ITA	38000032	38008404	1	-.8815	.3266	-1.0611	-.1286	-.2802	.2921	-1.2835	-.5251
Italy	ITA	38000032	38007091	1	-.996	.4931	-.5472	-.0069	-.2506	.2914	-.8012	-1.1518
Italy	ITA	38000032	38006433	0	.4226	-.4314	-.227	-.5049	-.0498	.0935	-.8661	-.2778
Italy	ITA	38000032	38015377	0	.2193	.0467	-.5907	-.5736	-.4183	-.8849	-.4948	-.5251
Italy	ITA	38000032	38008600	0	-.3125	.0502	.2753	.048	-.3784	.1948	-.4948	1.2147
Italy	ITA	38000033	38004492	1	-.2708	1.7162	1.1355	.4925	1.7964	.4131	1.5037	.1216
Italy	ITA	38000033	38014010	0	1.4559	.5266	-1.2062	-1.7857	-.9116	-1.2003	-2.1355	-1.9916
Italy	ITA	38000033	38019113	0	.9408	-.5133	-.227	-2.6893	.0453	-1.6678	.3473	.1216
Italy	ITA	38000033	38007646	1	-1.3692	-1.1098	-1.0611	-.5279	-.3187	-.8768	-2.1355	-.8936
Italy	ITA	38000033	38006914	1	-1.2249	.3151	.0226	-.0766	-.2185	.2503	-.0553	2.0955
Italy	ITA	38000033	38010527	1	.0142	-.4314	.0226	.7507	1.6557	.6356	.3482	.1216
Italy	ITA	38000033	38009703	1	-1.5856	-.5872	.586	-.6977	-.4337	-.7368	-.1727	.1216
Italy	ITA	38000033	38002740	1	.0701	.2086	.7162	-.8366	.479	.3085	1.0689	-1.0743
Italy	ITA	38000033	38007275	1	.6018	.6555	-1.4011	.0922	.3287	-.1908	-2.1355	-1.9384
Italy	ITA	38000033	38011721	1	-.8076	-1.289	-1.0611	-.0269	-.3215	-.28	-.4846	-1.1252
Italy	ITA	38000033	38007234	1	-1.4922	-.7221	-.7183	-.3144	.2289	.3219	-.4771	-.3297
Italy	ITA	38000033	38011627	1	1.3045	-.7221	-.8627	-.2348	-.0077	-.3646	-.9681	-.946
Italy	ITA	38000033	38013733	1	-.5647	-.2479	-.8627	-.1177	.3887	-.1072	-.4948	-.7496
Italy	ITA	38000033	38016834	1	-.6964	-1.1801	-1.7997	.4021	-.0378	-.3164	-1.305	-.9299
Italy	ITA	38000033	38004355	1	-1.2484	.2032	-.691	-.1489	-.4629	-.3239	-.5974	-.2503
Italy	ITA	38000033	38014993	1	.2243	-.4488	-1.263	-.1011	-.3567	-.526	-1.5848	-1.9616
Italy	ITA	38000033	38017010	1	.8418	.0634	-.3802	-.6016	-.3016	-.2229	.3482	.1216
Italy	ITA	38000033	38005091	1	.8357	.0666	-.6315	-.0447	.5169	.1132	-1.054	.1959
Italy	ITA	38000033	38002113	1	-1.8981	.0502	.0226	-.291	-.0949	-1.0529	-1.2148	.0388
Italy	ITA	38000033	38009514	1	-.2679	1.7671	-.4728	.1039	.013	-.5037	.5755	-1.4056
Italy	ITA	38000033	38002660	1	.4153	-.9801	-.5034	-.0825	-.1342	.1061	-1.5848	-.2503
Italy	ITA	38000033	38011613	1	.3827	-.2595	-.2626	-.5277	-1.7576	-1.6678	-2.1355	-.222
Italy	ITA	38000033	38002041	0	.5694	-.191710962121556	-.109954820328333	.3515	-.0741	.134909211699761	.110605048364305	-.0734482093438308
Italy	ITA	38000033	38001174	0	.9282	-.2662	1.2341	-1.0959	.3568	-.8768	-.4801	.9339
Italy	ITA	38000033	38002488	0	-.5632	-.4314	-.8627	-.0344	-.0056	.4671	.1693	-.5711
Italy	ITA	38000033	38007927	0	.0464	.957	.0226	-.5472	-.0211	-.8768	-1.5848	-.6353
Italy	ITA	38000033	38001330	1	-.5601	-.4343	-.4806	-.2945	-.1455	-.2306	-.9936	-.6353
Italy	ITA	38000033	38016653	1	.5009	.3875	-.227	-.3376	.1924	-.6274	1.3958	.1216
Italy	ITA	38000033	38012668	1	.2423	-.4516	.4173	-.3909	-.6354	-1.6678	-.6852	-.5912
Italy	ITA	38000033	38012387	0	.4446	.0502	.0226	-1.1172	.5557	-.8768	-.1972	.9444
Italy	ITA	38000034	38013159	1	1.1882	-.7938	.0226	-.1548	-1.1806	.2004	-.6852	-.6924
Italy	ITA	38000034	38004710	1	.6512	-.847	-.3827	-.1484	-.5599	-.071	-1.5848	2.0955
Italy	ITA	38000034	38018886	1	-.3226	.0634	.0226	.324	.2031	.4712	.5755	.1216
Italy	ITA	38000034	38008098	1	1.1934	.3178	.0226	-.0149529546509938	.3741	-.0062	-.6852	.1216
Italy	ITA	38000034	38019568	1	.2339	.0467	-.691	.6329	.2177	-.1442	.1701	-.4607
Italy	ITA	38000034	38018654	1	1.4188	-1.1522	-.5034	.5721	.0202	.3605	-.6595	-.8947
Italy	ITA	38000034	38006613	1	1.2156	.2032	.0226	-.1849	-.2651	.4933	.1693	.1216
Italy	ITA	38000034	38016981	1	-.5483	-1.1522	-1.4928	.5382	-.2055	-1.6678	-.6852	-1.4694
Italy	ITA	38000034	38016543	1	.8278	-.2662	-.7638	-.2096	-.4524	-1.6678	-.2004	-1.1742
Italy	ITA	38000034	38010995	1	.9074	.9454	.4173	.3127	.0061	-.0076	-.5178	.6559
Italy	ITA	38000034	38011011	1	.966	-.4998	.0226	.3369	-.0056	.2587	-.1026	-.1563
Italy	ITA	38000034	38004870	1	.9125	-.0862	.0226	.1934	1.2155	.8852	.5858	.1216
Italy	ITA	38000034	38008071	1	-.1174	-.0862	.0226	.3296	.7887	.7125	-.6852	.1216
Italy	ITA	38000034	38004059	1	-.3175	-.3567	.0226	.7248	.378	-.568	.3482	.1216
Italy	ITA	38000034	38004684	1	-.563	-1.3788	.0226	.3465	-.1398	-.7847	-.2821	-.1563
Italy	ITA	38000034	38014163	0	1.6554	-1.0329	1.9359	.0115	.2018	.3029	-1.0753	2.0955
Italy	ITA	38000034	38001501	0	1.0814	-.7327	.0226	.0682	.0915	-1.6678	-1.2871	1.2841
Italy	ITA	38000034	38004589	0	.7415	-1.034	-1.9313	-.0911	.0566	-1.2919	-.8967	-1.4694
Italy	ITA	38000034	38001022	0	-.2183	-.2662	-.227	.6354	-.4049	-.3242	.1693	.1216
Italy	ITA	38000034	38011101	0	1.4789	-.2662	.0226	.4402	.3599	-.3355	.1693	.1216
Italy	ITA	38000034	38018390	0	.9033	.9349	1.9359	.2366	-.1854	.4169	-1.2835	2.0955
Italy	ITA	38000034	38006670	0	-.159	-.5994	.0226	.2107	-.3628	-.7106	.5755	-.1563
Italy	ITA	38000034	38012412	0	.9273	-1.1391	-1.1926	-2.6893	-3.7095	.9039	-2.1355	.1216
Italy	ITA	38000034	38000323	0	-.5141	.0502	.4173	-.2379	.2528	.4098	-.309	.1216
Italy	ITA	38000034	38006018	0	2.4728	.1276	.0226	.143	.0374	.7337	-.1972	1.1232
Italy	ITA	38000034	38005060	0	.5364	.1141	.4173	.1629	.1464	.4591	-1.0084	.7099
Italy	ITA	38000034	38019361	0	1.0151	-.4314	.0226	.3174	.1655	-.226	.5755	-.2503
Italy	ITA	38000034	38013416	0	.1324	-.4488	-.8873	.8655	-.1209	.6949	-.5832	.1216
Italy	ITA	38000034	38011365	0	1.3882	.5746	1.1381	-.3378	.2039	.1472	.7741	1.4234
Italy	ITA	38000035	38000856	1	-1.4685	-1.3452	.0226	1.2836	4.8357	-1.6678	.5755	.1216
Italy	ITA	38000035	38012514	1	-1.7583	-.8676	-.3827	1.2836	.8779	3.6292	2.4277	.1216
Italy	ITA	38000035	38010232	1	-.3484	-.113810057008363	-.0935168946797791	-.0102491556275611	.0725895340240481	.0487488591175105	.105086300138717	-.0880540328799526
Italy	ITA	38000035	38001510	0	-1.4606	-.0862	.0226	1.2836	.8309	-1.4875	.5755	.1216
Italy	ITA	38000035	38001539	0	-1.1235	-.5624	.5536	.8846	.416	1.6093	1.2798	.9888
Italy	ITA	38000035	38015854	1	-.0162	-.2624	.0226	-.3651	-.0294	-.0973	.5755	.1216
Italy	ITA	38000035	38016207	1	.0946	1.0508	.8681	.9495	.5471	-.1072	.7264	.388
Italy	ITA	38000035	38012414	0	-.272	-.11175370733892	-.0886526798575043	-.00405395481210621	.0788013333465541	.0481310940484457	.107215600004495	-.0806759520650376
Italy	ITA	38000035	38007328	0	-1.05	-.132694022035602	-.138186176346114	-.0671412091893822	.0155450522875271	.054421947762221	.0855324155074336	-.155808764551999
Italy	ITA	38000035	38019603	0	-.1251	-.7684	-.452364853589688	-.247078196318344	-.3071	-.3317	-.19828129619727	-.407720499217692
Italy	ITA	38000035	38005699	0	-1.789	-1.0102	-.2827	.9363	.103793353101245	.472352882525884	.102675343429461	-.357519148314795
Italy	ITA	38000035	38002840	0	-1.6537	.6555	.0226	.389880323177686	1.1385	.428412613720545	.462435275012824	.13268461022063
Italy	ITA	38000035	38017193	0	-1.3741	-1.0235	-.6047	.427	.1813	.7979	-.3055	-1.3204
Italy	ITA	38000035	38017791	0	.0154	-.104018172064079	-.0703545733140256	.0192510283601677	.102168756452421	.0458071977022515	.115225557876546	-.0529212344445327
Italy	ITA	38000035	38018763	0	-.1145	-.0862	-.0499	.380608987051676	.0709	.7675	.5755	-.9299
Italy	ITA	38000035	38009461	0	.7474	.626117230482231	1.1381	.6445	.6888	.402466332046393	.953190612553762	1.515
Italy	ITA	38000035	38002114	0	-.2826	-.0862	.0226	-.428	.859	-.1211	1.2262	.1216
Italy	ITA	38000035	38019086	0	1.1372	.2836	.0226	-.5695	.655	.103	-.8801	.1216
Italy	ITA	38000035	38006102	1	-1.0416	1.4003	-.227	-.1692	-.4225	-.0471	.0221	-.3297
Italy	ITA	38000035	38016420	0	-1.753	.0789	.0226	-.5826	.205	-.1837	.5755	.1216
Italy	ITA	38000035	38016811	0	-1.8489	2.6352	-1.3376	-.1938	.0256	-.1744	1.8077	2.0955
Italy	ITA	38000035	38002620	0	-1.1424	1.4003	1.9359	-1.2502	2.2198	-.7368	2.4277	2.0955
Italy	ITA	38000036	38013016	1	-1.5941	-.147338784537485	-.172827790021503	-.111261742745521	-.0286936913168643	.058821502396752	.0703681215680362	-.208353447423665
Italy	ITA	38000036	38003101	1	.0475	-.103154182216054	-.0683108390758709	.0218539857708497	.10477868784316	.0455476393420816	.116120198265178	-.0498212816414074
Italy	ITA	38000036	38008821	1	-.2101	.802	-1.0088	.3029	.5762	-.4318	-2.1355	-.5079
Italy	ITA	38000036	38011775	1	1.2598	.844	.598848842085081	.205292405953057	.5702	.15784308537332	.3199	.8277
Italy	ITA	38000036	38017441	1	-.7217	.3376	-1.4011	.1874	.4466	-.2338	-1.1229	-.4607
Italy	ITA	38000036	38009232	1	-.5815	.7508	.0226	-.595649357440149	-.9598	-.531	.5755	.1216
Italy	ITA	38000036	38008759	1	.2821	-.0968397891211423	-.053374388849357	.0408774689031234	.123853139689493	.043650680111681	.122658598114806	-.0271655518092207
Italy	ITA	38000036	38005440	1	-.3881	-.4314	.0226	.2505	-.8136	.0967	.3482	-.222
Italy	ITA	38000036	38006358	1	-.0197	-.2662	-.5907	.114	.2651	-.3355	-.216	-.1563
Italy	ITA	38000036	38010686	0	-1.4323	-.8785	-.9947	1.0707	.4982	.414	.5755	-1.0152
Italy	ITA	38000036	38003512	0	1.3834	-.0176	-.227	.6605	-.1233	1.0395	.1922	-.5093
Italy	ITA	38000036	38014191	0	.2167	-.0986000675030999	-.0575382586055975	.0355742472626686	.11853570937939	.0441794999482889	.120835872837032	-.0334813435015694
Italy	ITA	38000036	38002454	0	1.2425	.6464	1.2341	.1021	-.0826	-.1795	.3415	2.0955
Italy	ITA	38000036	38004745	0	-.1508	-.2479	.0226	.7113	-.0408	.4394	.5755	.1216
Italy	ITA	38000036	38002011	0	-1.0927	1.4003	1.9359	3.6039	4.8357	-1.5939	2.4277	2.0955
Italy	ITA	38000036	38000914	0	1.1669	1.1352	1.9359	-.4135	.4647	-.1142	1.1176	.8136
Italy	ITA	38000036	38008162	1	1.3529	-.7221	-.227	-.0405	-.3024	-.2607	.8038	-.2503
Italy	ITA	38000036	38018288	1	-.0349	-.2662	-.7902	.0737	-.4788	-1.6678	-.0553	-.959
Italy	ITA	38000036	38011196	1	-1.2703	-.138623522456783	-.152212177986783	-.0850051193941558	-.00236671984268318	.0562032781904275	.0793925626222117	-.17708351852485
Italy	ITA	38000036	38008842	1	.4039	-.4314	-.227	1.0259	.8779	-.0085	.3482	-.2503
Italy	ITA	38000036	38011392	0	-.0829	-.2479	.0226	1.1935	2.9962	-1.6678	2.4277	2.0955
Italy	ITA	38000036	38007611	0	.7687	.3178	1.9359	1.0041	1.1136	-1.6678	.4875	.4504
Italy	ITA	38000036	38013702	0	1.1408	-.7815	-.7249	.7113	-.0408	1.0062	-.2004	-.7507
Italy	ITA	38000036	38007732	1	-1.3776	-.196214780972159	.0226	-.993667735389003	-.9291	-1.6678	.5755	.1216
Italy	ITA	38000036	38013132	0	.0836	2.6352	1.036	.2713	.7829	-.1613	1.8085	.7627
Italy	ITA	38000036	38015644	0	.4017	-.4314	.0226	.4889	.0212	-.248	.3356	-1.045
Italy	ITA	38000037	38015037	1	-.7202	-.7221	.0226	-.2159	-.5914	-.5058	-.414	-.222
Italy	ITA	38000037	38013665	1	1.167	-1.4144	-1.9313	-.4001	-.3843	-.1845	-1.5848	-1.6557
Italy	ITA	38000037	38014732	1	.9757	.0832143982187568	.561143219577905	.2797	.1046	.6206	-2.1355	2.0955
Italy	ITA	38000037	38003256	1	-.2703	-1.3534	-.227	-.7421	-.6904	-.298	-1.054	-.1563
Italy	ITA	38000037	38017891	1	.8313	-1.1085	.0226	-.3631	.1111	.8132	.5755	.1216
Italy	ITA	38000037	38003652	1	1.4769	-.8348	-.7263	.5407	2.056	1.2342	1.6922	-.222
Italy	ITA	38000037	38005190	1	1.3319	-.2662	.5021	-.02	-.7257	.3323	-.1021	-.7108
Italy	ITA	38000037	38005357	1	1.2474	.6583	-1.762	-1.522	.2649	-.1837	-2.1355	-2.5027
Italy	ITA	38000037	38000473	0	1.0138	-1.0138	-.7249	.9632	.8779	1.2809	-.2004	-.7507
Italy	ITA	38000037	38011191	1	1.2511	-1.3795	.7162	.3391	-.1417	.1376	-1.2835	.1216
Italy	ITA	38000037	38005304	0	1.4206	-.305697913461573	-.204869493097765	-.145199793902297	-.3912	-.156700411593695	-.068977072810216	-.142447403581942
Italy	ITA	38000037	38012382	0	1.1496	.2718	.0226	.9725	.9541	1.8584	.582	.5553
Italy	ITA	38000037	38001048	0	-.3163	-1.3572	-1.5572	-.4873	-.0931	-1.5939	-1.07536387849763	-2.5027
Italy	ITA	38000037	38010327	0	1.497	-1.0744	-1.0411	-.4054	-.9492	.2493	.3473	-.1563
Italy	ITA	38000038	38018715	1	-1.2699	-1.4397	-1.008537708285	-2.6893	-1.162	-.7368	-.905591488750628	-.981888873695855
Italy	ITA	38000038	38002667	0	-.514	-2.9627	-2.664	3.6039	-1.5403	3.6292	.5755	-2.5027
Italy	ITA	38000038	38017530	0	.5635	-.5673	.0226	1.0206	.8779	1.5721	.5755	-.5251
Italy	ITA	38000038	38018067	0	.3313	-.4314	.0226	.4283	1.9615	1.1797	-.176	-.4607
Italy	ITA	38000038	38014822	0	-.9218	-.0862	.0226	1.2836	.8779	.4394	.5755	.1216
Italy	ITA	38000038	38003379	0	.0763	-.0862	.0226	.1426	-.3287	.9285	.5755	.8451
Italy	ITA	38000038	38017725	0	-.0908	-1.2135	-1.0473	-.3737	.2601	-1.6678	.0598	2.0955
Italy	ITA	38000038	38016056	0	1.0899	-1.3452	-1.1926	-2.6893	-.3291	.4394	-.4771	-.2503
Italy	ITA	38000038	38019364	1	.4283	1.7162	.5563	-2.6893	1.0539	-.7368	.2287	1.2841
Italy	ITA	38000038	38011815	0	-1.1623	.2032	-1.842	.1249	.7796	.261	.1648	-2.5027
Italy	ITA	38000038	38006543	0	.281	-.7199	.6407	.211725366348585	-.0275	.128125621863824	1.0854	.4994
Italy	ITA	38000038	38010379	0	.6577	2.6352	.9268	.2665	.238	-.7368	.9685	2.0955
Italy	ITA	38000038	38019850	1	.0758	-1.3503	-1.2891	.1366	-.8593	.8788	-.8657	-.7496
Italy	ITA	38000038	38013360	1	-.8188	.0634	.586	.0241	.0608	.1637	-.4948	.557
Italy	ITA	38000038	38012808	0	-.2924	-.5773	-.8285	.5804	.0552	.8389	-.4723	-.946
Italy	ITA	38000038	38015837	0	-.0955	-.0862	.3461	-.0727	.2554	.1399	.5755	.1216
Italy	ITA	38000038	38009994	0	1.0408	.2607	-.5034	-.3683	1.4184	-.5519	.0514	.1216
Italy	ITA	38000038	38003378	0	-.3103	-.1692	-.5907	.8672	.8441	.1774	.5755	.1216
Italy	ITA	38000038	38004628	0	-.358	-1.3515	-1.9114	.6098	-.9233	.2797	-2.1355	-.222
Italy	ITA	38000038	38003907	0	-.9018	.0347	.0226	.1705	.5172	.2712	-.1026	.4777
Italy	ITA	38000038	38005604	0	1.3342	-.0279	.8348	-.605	-.1078	-.7433	-.2165	1.1508
Italy	ITA	38000038	38001940	0	-1.6624	-.0862	-.3802	-.5351	-.1899	-1.6678	-.5031	.4777
Italy	ITA	38000038	38019560	0	.5745	-.4136	.0226	-.2212	-.2681	.6451	.5755	.1216
Italy	ITA	38000038	38017659	0	.6297	.5128	1.4967	2.7245	1.8181	2.4043	.5755	.1216
Italy	ITA	38000038	38010132	0	.8771	-.7691	.0226	-.0796	-.2175	-.4173	2.4277	1.515
Italy	ITA	38000038	38019258	0	-.185	.1958	.0226	.1226	.4788	.0412	2.0386	-.2503
Italy	ITA	38000038	38017400	0	-.3457	.4457	1.2867	.2793	.619	.053	.9911	2.0955
Italy	ITA	38000038	38019175	0	-.6375	.6037	.0226	.0325	.6175	.1056	1.1171	-.331
Italy	ITA	38000038	38004691	0	-.428	1.3697	1.0433	-.3848	.478	.0658	1.8077	2.0955
Italy	ITA	38000038	38017439	0	-.3622	-.2479	-.5034	-2.6893	.6412	-.7433	.0447	.1216
Italy	ITA	38000038	38006805	0	.6114	-1.2589	-.6789	-.0388	-1.3713	-.2532	-.5832	-.7651
Italy	ITA	38000038	38014550	0	.6547	-.8956	-1.0197	.6981	.3071	1.031	-.2704	.2968
Italy	ITA	38000038	38019207	0	1.1374	1.0919	-1.0807	-1.4373	.0508	-.3317	1.8085	-2.5027
Italy	ITA	38000038	38018749	0	.3718	.792	.0226	1.3924	.3245	1.2691	.4251	2.0955
Italy	ITA	38000038	38000946	0	.3815	1.1352	.5833	-.2069	.757	.5069	.9246	-.3843
Italy	ITA	38000038	38018115	1	-1.3864	.1496	-.2827	1.2836	.6929	.6197	.3482	-.222
Italy	ITA	38000038	38003439	1	-.7338	-.0862	.0226	1.2836	.2775	-.0591	.5755	.1216
Italy	ITA	38000038	38007701	1	.9141	.2032	-.227	.5674	.2339	1.1888	.9636	.1216
Italy	ITA	38000038	38002523	0	-.5291	-.1789	-.2236	-.086	.4753	.2825	1.8077	-.1563
Italy	ITA	38000038	38008916	0	.2703	-.9372	-.7183	-.8301	2.0116	-.0265	-2.1355	.4777
Italy	ITA	38000039	38009231	1	.2306	-.3611	-.227	-.6712	-.1741	-1.6678	-.1021	-.6073
Italy	ITA	38000039	38008360	1	.6618	.3178	.0226	.0999	.4628	.1825	-.3763	.1216
Italy	ITA	38000039	38016788	1	-1.4681	.3326	.4173	.0899	.2297	.1536	2.4277	-.3657
Italy	ITA	38000039	38004101	1	.3601	.7156	-.227	.349	-.076	.0479	-.176	-.8198
Italy	ITA	38000039	38018327	1	.1669	-.4314	-.227	1.0863	.0188	.6984	.5755	-.1563
Italy	ITA	38000039	38018532	1	-1.5914	-.0476	1.1381	-.0929	.003	-.531	-.3876	2.0955
Italy	ITA	38000039	38011518	1	.25	.4012	.6407	.6077	.1948	.2341	.5766	.0122
Italy	ITA	38000039	38009642	1	-.7595	.0467	.8877	-.1856	-.1862	-.28	.3482	-.4607
Italy	ITA	38000039	38013762	1	-.1466	-.983	-.7902	-.3224	-.5555	-.298	-.2821	-1.0424
Italy	ITA	38000039	38002241	1	.3595	.2532	.0226	-1.3001	-.6688	-.9292	.3482	.1216
Italy	ITA	38000039	38019285	1	.1389	-.4998	-1.0611	-.2244	-.2276	-.531	-.2821	-.5912
Italy	ITA	38000039	38011344	1	-2.2858	-.0966	-.227	-.7311	-.182	-.2766	.0256	.1216
Italy	ITA	38000039	38004224	1	-1.1739	-.5994	-.5836	-.0342	-.201	-.0671	.0447	-.9299
Italy	ITA	38000039	38016562	0	.9925	-.2953	-.8561	-1.0314	-1.086	-.298	-.0992	-1.3017
Italy	ITA	38000039	38006273	0	.9429	.7211	.7162	.3138	.4083	.9126	.5755	.1216
Italy	ITA	38000039	38009641	0	-.1786	-.2582	-.5907	.1409	-.1186	.039	-.4948	-.4377
Italy	ITA	38000039	38007008	0	1.3708	.631	1.9359	.0361	2.2837	-.5842	-.0651	2.0955
Italy	ITA	38000039	38016618	0	-.3463	-.2479	1.9359	1.2836	.8779	-1.6678	.5755	.1216
Italy	ITA	38000039	38003745	0	-.095	-.2887	.7739	.652	-.0019	1.041	2.0386	1.2147
Italy	ITA	38000039	38012844	0	-.8332	.3253	1.1657	-2.6893	.0129	-1.6678	2.4277	1.515
Italy	ITA	38000039	38016500	1	-.071	-.3531	.0226	-.4873	-.6807	-.531	.0256	-.2503
Italy	ITA	38000039	38011722	0	.8845	-.2662	-.227	-.1704	.5511	.3765	.5755	-1.1252
Italy	ITA	38000039	38016530	0	-1.6401	1.1132	1.9359	1.0457	1.7984	-1.6678	2.4277	2.0955
Italy	ITA	38000039	38015022	1	1.211	1.7162	.4173	.5402	1.7718	-.298	2.4277	-.222
Italy	ITA	38000039	38011843	1	1.6608	-.5297	-.3802	-.19	-.3107	-.9292	.5755	1.1508
Italy	ITA	38000039	38008864	1	.1428	.0467	-.732	-.3571	.1038	.0266	.0221	-.5912
Italy	ITA	38000039	38018210	0	.5714	-.983	-.7902	-1.7857	-.2167	-1.6678	.1693	.1216
Italy	ITA	38000039	38002860	0	.6657	-.6593	-.227	-.3225	-.009	-.3072	.3473	-.5475
Italy	ITA	38000040	38009654	1	-.148	-.4488	-.7902	-.1501	-.654	.1439	.4817	.7864
Italy	ITA	38000040	38006682	1	1.6578	.9349	.4173	.725	-.0225	.6095	.2528	1.3566
Italy	ITA	38000040	38018562	1	-.0449420145720132	-.105642311877151	-.0741964126031239	.0143579537805509	.0972625720906789	.0462951190216179	.113543800762292	-.0587485676912224
Italy	ITA	38000040	38015237	0	-.0449420145720132	-.105642311877151	-.0741964126031239	.0143579537805509	.0972625720906789	.0462951190216179	.113543800762292	-.0587485676912224
Italy	ITA	38000040	38018598	1	.1708	.4435	-.9607	.1512	-.3016	-.3516	-.216	-.8198
Italy	ITA	38000040	38001763	1	.5357	-1.0212	-.6446	-.2431	.0262	-.3164	-.5172	.1216
Italy	ITA	38000040	38003328	1	.311	1.1493	1.0108	-.1261	-.199	.1048	-.0277	.9883
Italy	ITA	38000040	38015296	1	.3292	-1.2504	-.0758	-1.0549	-.6961	-.4223	-1.0722	-1.4344
Italy	ITA	38000040	38006653	1	-1.7833	.8046	-.5544	-.5699	-.4487	-.3164	-1.0571	.7435
Italy	ITA	38000040	38014420	1	-.9522	.2403	.0226	-.1429	.1274	.2885	-.1222	.5256
Italy	ITA	38000040	38013204	1	-.4455	-.7199	.2536	-.2933	-.7365	.1246	-.0987	.1216
Italy	ITA	38000040	38002729	1	-.4341	-.59	-.227	.2846	-.9272	-.0558	-.2852	-1.1252
Italy	ITA	38000040	38018484	1	-.2195	-.7915	-.3802	-.1845	-1.1843	-.219	-2.1355	-2.5027
Italy	ITA	38000040	38005075	1	.6678	-.2662	-.227	-.3803	-1.2257	-.5569	.1701	-.5912
Italy	ITA	38000040	38007777	1	.1496	-1.3452	-1.1926	-2.6893	-3.7095	-1.6678	-.6852	-1.1605
Italy	ITA	38000040	38003552	1	.889	-1.099	-1.0935	.7536	-.0408	-.7847	.5755	.1216
Italy	ITA	38000040	38013085	1	-.1639	-.0862	-.5034	-.1014	-.5393	-.3164	-.8686	-.7462
Italy	ITA	38000040	38017886	1	.1167	-1.3452	-.8627	-1.0059	-.5322	-.8849	-1.5848	-1.1252
Italy	ITA	38000040	38007980	1	.4354	.0467	-.7836	-.3667	-.5806	.2307	-.1722	-.6924
Italy	ITA	38000040	38000608	1	-.2636	.1125	-.4728	-.5333	-.5496	-.2785	-.722	.4725
Italy	ITA	38000040	38013303	1	-.3446	.0308	-.5034	-.3803	.572	-.5569	.0221	-.2503
Italy	ITA	38000040	38006646	1	-.0449420145720132	-.105642311877151	-.0741964126031239	.0143579537805509	.0972625720906789	.0462951190216179	.113543800762292	-.0587485676912224
Italy	ITA	38000040	38014199	1	.1609	-1.1429	-.7249	.1975	-.7504	-.298	.5755	-.946
Italy	ITA	38000040	38012917	1	-.6693	1.3889	1.1381	-.7025	-.4914	-.4795	.5755	-.1563
Italy	ITA	38000040	38012755	1	-.0449420145720132	-.105642311877151	-.0741964126031239	.0143579537805509	.0972625720906789	.0462951190216179	.113543800762292	-.0587485676912224
Italy	ITA	38000040	38018824	1	-.645	.3875	-.4806	.3535	-.3487	.2274	-.8657	-.9943
Italy	ITA	38000040	38015602	1	-.0449420145720132	-.105642311877151	-.0741964126031239	.0143579537805509	.0972625720906789	.0462951190216179	.113543800762292	-.0587485676912224
Italy	ITA	38000040	38009733	1	-.1041	.682607312411595	1.8045	.7887	.0803	1.0062	.982793881958453	1.0641
Italy	ITA	38000040	38005502	1	.681	1.3403	-.3827	-.4247	.2713	-.8849	.3482	.9888
Italy	ITA	38000040	38015861	1	-.0449420145720132	-.105642311877151	-.0741964126031239	.0143579537805509	.0972625720906789	.0462951190216179	.113543800762292	-.0587485676912224
Italy	ITA	38000040	38019747	1	.0856	1.3697	1.9359	-.3792	.5652	-1.6678	-.3268	2.0955
Italy	ITA	38000040	38016924	1	.7109	-1.2492	-1.3325	-1.4373	-.6168	-.5309	-1.5588	-1.1252
Italy	ITA	38000040	38008478	1	.3941	1.7162	1.036	-.5044	.0819	.0392	.5156	1.2147
Italy	ITA	38000040	38002483	1	.2793	.6539	.4173	-.4827	-.5899	-.3164	.4955	-.4826
Italy	ITA	38000040	38008222	1	-.0449420145720132	-.105642311877151	-.0741964126031239	.0143579537805509	.0972625720906789	.0462951190216179	.113543800762292	-.0587485676912224
Italy	ITA	38000040	38008635	0	1.6329	.2465	.0226	-.116	-.1103	-.4795	-.7644	.4777
Italy	ITA	38000040	38012419	0	-.4383	.4487	.8038	.3185	.601	.2054	.0256	2.0955
Italy	ITA	38000041	38012132	0	.2314	-2.9627	-.6041	-.1244	.4945	.2962	-.0553	-1.4475
Italy	ITA	38000041	38001081	0	-1.4271	-1.3452	-1.1357	.1053	-.0408	1.0062	.5755	-1.1252
Italy	ITA	38000041	38006708	0	-.5301	-.118700616366187	-.105085321816001	-.0249830298182437	.0578161840646326	.0502180726390953	.100022245353221	-.10560111774998
Italy	ITA	38000041	38013550	0	-.943	2.6352	.9192	-2.6893	-.2617	.5489	1.6922	.7627
Italy	ITA	38000041	38016812	0	-.1786	.0360236279416846	.0802946013294353	.9099	.3364	1.5324	.405968159489184	.0902940172614231
Italy	ITA	38000041	38015440	0	1.078	-.0754176856930072	-.00270123993510964	.105416216665172	.188564803050521	.0372150882469075	.144840663077802	.0496958947953718
Italy	ITA	38000041	38009047	0	-.5665	-.119680343172047	-.107402827307242	-.0279346699973347	.0548566356963183	.0505124004992256	.0990077621710958	-.10911632902829
Italy	ITA	38000041	38000997	0	-1.4602	-.9351	-1.1068	.6333	-.2222	1.0279	0	-.9111
Italy	ITA	38000041	38014309	0	-1.098	-.4314	.0226	-1.2044	-.0197	-.12	-.2008	.1216
Italy	ITA	38000041	38003831	0	.9622	-2.9627	-2.664	-2.6893	-2.8697	-1.6678	-2.1355	-2.5027
Italy	ITA	38000041	38016077	0	.1648	-.7243	-.3827	-.8618	.3831	-.6274	.5755	.1216
Italy	ITA	38000041	38018642	0	.0444	.2718	.4173	-.1086	-.0295	.1774	.8038	.1216
Italy	ITA	38000041	38005876	0	.9244	.5836	-.3048	.9601	.7998	.833	.1693	.4994
Italy	ITA	38000041	38014945	0	1.0268	.284	1.4967	-.4926	1.951	-.3198	.3482	.1216
Italy	ITA	38000041	38014018	0	.2057	-.6098	.0226	.4554	.2477	.763	.1693	-.5251
Italy	ITA	38000041	38018632	0	-2.1751	-1.1813	-2.664	-2.6893	-2.2481	.3525	.1701	-1.7277
Italy	ITA	38000041	38005387	0	-.2883	2.6352	2.08027267724607	3.6039	4.8357	1.5721	2.30671531348189	2.04117915259962
Italy	ITA	38000041	38000163	0	-1.5496	-.5994	-.227	.5353	.6256	1.2543	.5755	.1216
Italy	ITA	38000041	38000179	0	-.0449420145720132	-.105642311877151	-.0741964126031239	.0143579537805509	.0972625720906789	.0462951190216179	.113543800762292	-.0587485676912224
Italy	ITA	38000041	38016942	0	-.9692	-.9286	-.227	.3151	.1465	.2707	.5755	.1216
Italy	ITA	38000041	38000633	0	.7185	.781380994662705	.78473389991114	1.08345708479254	2.3576	.731652324142791	.942921140600538	.829816937773376
Italy	ITA	38000041	38006705	0	.2154	.0847220829693791	.17259698200262	.187732643337078	.304664695156943	.157818590508224	.5755	.214530095641595
Italy	ITA	38000041	38018972	0	-.0449420145720132	-.105642311877151	-.0741964126031239	.0143579537805509	.0972625720906789	.0462951190216179	.113543800762292	-.0587485676912224
Italy	ITA	38000042	38017681	0	-1.4777	-1.3452	.4907	.0358752758652747	.201	.4951	-1.0753	.4994
Italy	ITA	38000042	38005900	1	-1.926	2.6352	1.9359	1.2836	-.1973	-.0026	2.4277	1.4234
Italy	ITA	38000042	38009277	1	-.4421	-.9334	-.8099	-.3953	-.117	.3222	-.6852	-.4772
Italy	ITA	38000042	38008799	1	-1.1744	.8046	.0226	-.2627	.3714	.2289	.3482	-.1563
Italy	ITA	38000043	38009725	1	-2.2743	-.1106	1.0108	.2364	.6739	-.5569	.8107	.3216
Italy	ITA	38000043	38017488	0	-1.9136	.1997	-1.0204	-2.6893	-2.9562	-1.6678	-.176	-.7317
Italy	ITA	38000043	38002757	0	-1.8757	1.3697	1.1355	-.9621	-.288	-.801	1.802	1.2147
Italy	ITA	38000043	38012821	0	-1.1992	.0634	.0226	.7113	.8779	-.1211	.1922	.1216
Italy	ITA	38000044	38012225	1	.4897	-.4556	-.7638	.435	.1528	.8531	-1.1229	-1.6909
Italy	ITA	38000044	38018186	0	.7368	-2.1972	-1.5438	-.0609131828350553	-.9405	-.153	.5755	-.6726
Italy	ITA	38000044	38005766	0	.3183	-.111857963736375	-.0668629422829058	-.00503654345054665	.0958093805513362	-.0518	.101574186514704	-.0393646237675829
Italy	ITA	38000044	38014149	0	-.3841	-.647	.0226	.5161	-.4496	-.0518	.5755	-.0238762353985311
Italy	ITA	38000044	38017728	0	-1.6743	2.6352	-.5836	-.2727	-.4466	.3316	.5755	-.4607
Italy	ITA	38000044	38000386	0	-.3058	.788	1.4967	.5788	.9584	1.2178	1.1417	2.0955
Italy	ITA	38000044	38005397	1	.5882	.386	-.6587	1.7098	-.0359	3.6292	.3482	-.7685
Italy	ITA	38000044	38009028	1	.035	-.0862	-1.0935	-1.2135	.0194	-.1403	-1.0753	-.5912
Italy	ITA	38000044	38011764	1	-2.8652	2.6352	.0226	.5805	1.5478	2.296	.5755	.1216
Italy	ITA	38000044	38015147	1	.2447	-2.6842	-2.664	-2.6904	-.2845	-1.6454	-1.58827721001285	-1.90975552812352
Italy	ITA	38000044	38016645	0	-1.5817	-1.3452	-.8946	-.7911	-1.2845	-.0236	-.4948	-1.3027
Italy	ITA	38000044	38012718	0	-1.6663	.2516	.4173	-.2937	.2922	-.1524	.5755	-.5179
Italy	ITA	38000044	38014608	0	.856	.6424	.0226	1.2836	.6843	.5134	.5755	.1216
Italy	ITA	38000044	38003164	0	.976	.74446604197736	1.9359	3.0229	2.846	1.5705006367238	.9677	-2.5027
Italy	ITA	38000044	38011400	0	-.55	-2.9627	.0226	-.477897164838853	-.6879	-.42718984142508	-1.5596	.1216
Italy	ITA	38000044	38004902	0	-.0449420145720132	-.105642311877151	-.0741964126031239	.0143579537805509	.0972625720906789	.0462951190216179	.113543800762292	-.0587485676912224
Italy	ITA	38000044	38011922	0	-1.7663	-.5743	-.227	-.2478	-.1721	.3176	.075	-.5265
Italy	ITA	38000044	38015916	0	-1.5639	.1447	-.7445	-1.35968000593856	-1.4827	-1.6678	-.5656	-.9471
Italy	ITA	38000044	38003384	0	-1.7089	-.4314	.8591	.1346	.8502	.5336	.0256	1.2841
Italy	ITA	38000044	38009423	0	-.4781	.7821	1.9359	3.6039	2.1972	1.5974	2.4277	2.0955
Italy	ITA	38000045	38013513	1	-.7917	-.627485191374562	-.592304276963823	-.677678607596914	-1.2211	-.4795	-.386656424013167	-.60375243156765
Italy	ITA	38000045	38009529	1	.5415	.2746	.5833	-.8921	-.184	-.7847	-.5202	-.8578
Italy	ITA	38000045	38014280	0	.6772	-.4628	1.9359	1.1026	.9008	1.3501	1.2115	.7435
Italy	ITA	38000045	38001958	0	-.7368	-.4488	.0226	-1.2417	-.4949	-.5058	.3415	.4504
Italy	ITA	38000045	38019268	0	-.2696	.5042	-.1587	-.1487	.2097	-.7406	-.3268	-.2726
Italy	ITA	38000045	38019289	0	-.0342	-.143554416367999	-.163367021648079	.0552	.3866	-.8849	.0324974785394165	-.2503
Italy	ITA	38000045	38006545	0	-1.4897	-.4203	-.2827	.6777	-.2373	.6953	.5755	.4504
Italy	ITA	38000045	38001063	0	1.0277	1.3403	1.1752	.5149	2.5583	-1.6678	2.4277	2.0955
Italy	ITA	38000045	38016276	0	.206	1.7162	.4173	-.966	.3381	-.219	.0444	2.0955
Italy	ITA	38000045	38002486	0	-.3439	1.2587	-.4502	.5708	1.6173	1.154	.4137	1.2841
Italy	ITA	38000045	38017180	0	.4272	.7825	-1.0611	.0033	-.005	.2431	.5755	-.4607
Italy	ITA	38000045	38016265	0	.1731	1.7162	1.9359	3.6039	4.7396	.6968	1.3617	.887
Italy	ITA	38000045	38008649	0	-.009	.8572	.4173	.1199	1.4602	-.7368	-.6852	.8145
Italy	ITA	38000045	38019791	0	-.368	-.817	-.2737	.7887	-.2222	1.0196	-.8041	-.3917
Italy	ITA	38000045	38009700	0	.0197	-.0862	-.227	-.2534	.1711	-.3735	.8038	.1907
Italy	ITA	38000045	38005523	0	.2608	1.7162	1.1355	-.6848	.607	-.7368	1.2457	2.0955
Italy	ITA	38000045	38002874	0	-1.7155	-.817	-1.682	.967	2.3772	.9929	.0154	-.5251
Italy	ITA	38000045	38011483	0	-.4503	-.4998	.6496	1.0813	.2753	1.5472	.9863	.0301
Italy	ITA	38000045	38000729	0	.1512	-.100363037442216	-.0617084951351655	.0302629167206228	.113210148441901	.0447091283779191	.11901036051755	-.0398067923677596
Italy	ITA	38000045	38010658	0	-.1703	.0815	1.0433	-.3857	-.4817	-.3242	2.4277	.839
Italy	ITA	38000045	38000235	0	-.5416	-.2033	1.9359	-1.3102	-.1775	-.1147	.1693	1.515
Italy	ITA	38000045	38016413	0	-.7283	-.4314	.0226	.7113	.1006	.5483	.5755	.1216
Italy	ITA	38000045	38008014	0	-.0174	-.0862	.0226	1.76437585718736	.9552	3.6292	.5755	.1216
Italy	ITA	38000045	38002025	0	-.7813	.5119	.481429901981472	.711040641500695	1.6871	.570593390810969	.695952876928438	.476878249077104
Italy	ITA	38000045	38005268	0	.9824	-.817	-1.682	.764	-.2222	-1.6678	-.1446	-.3917
Italy	ITA	38000045	38015342	0	-.1719	-.0862	.0226	.6333	-.2428	.7417	.5755	.1216
Italy	ITA	38000045	38005657	0	-1.6089	.0527	.0226	1.6177	.8514	1.5721	.5755	.1216
Italy	ITA	38000045	38014209	0	-.1716	-.109051383951328	-.0822604394366092	.00408738238516693	.086964483241575	.0473192666540202	.110013789880465	-.0709801495281597
Italy	ITA	38000045	38011787	0	-.5361	.7821	-1.296	-.2461	.3411	-.3646	-.6852	-2.5027
Italy	ITA	38000045	38014655	0	-1.3932	-1.3452	.0226	1.2492	.77	-.2248	.5755	2.0955
Italy	ITA	38000045	38010666	0	-.8677	-.275615664706735	-.281113309991186	-.812817566567493	-.1582	-1.6678	-.186889444902125	-.289973519686341
Italy	ITA	38000045	38003775	0	-.4577	-.116751928983103	-.100475777926829	-.0191121850664252	.0637027582917195	.0496326512909239	.102040063550633	-.098609323888725
Italy	ITA	38000045	38017852	0	-.3217	.3487	-.9084	.3272	.5861	-.5058	.3415	.9255
Italy	ITA	38000045	38007749	0	-.7764	-.2662	-.7902	-.4246	-.4639	-.8849	.1435	-.9299
Italy	ITA	38000045	38007205	0	-.3782	.9454	-.691	-.5973	-.6149	-.8849	-.7818	1.1013
Italy	ITA	38000045	38000214	0	-.0534	.7062	.4173	-.9574	.2462	-.3951	-.8041	.2286
Italy	ITA	38000045	38003224	0	-.2138	-.0862	-1.0935	-.6491	.1211	.0559	-.6852	-1.1252
Italy	ITA	38000045	38012367	0	-.8351	.4012	-1.1926	.6114	-.1374	.5954	-.6852	-1.1252
Italy	ITA	38000046	38018871	1	.487	-.0913247885024403	-.0403288703011357	.057492608262897	.14051279520234	.0419938730089143	.128369246576821	-.00737800260796297
Italy	ITA	38000046	38003600	1	-.6472	-.121852429799325	-.112540813382603	-.0344785535811987	.0482952193962367	.0511649350682509	.0967586195118247	-.11690966831839
Italy	ITA	38000046	38002827	1	.9	-.0802086574359498	-.0140340964582105	.0909823718333533	.174092286304368	.0386543838266659	.139879728835544	.0325061253574808
Italy	ITA	38000046	38017007	1	.2339	-.0981371196717593	-.0564431735932528	.036968978336305	.119934177289693	.0440404219484471	.121315244011003	-.0318203096008294
Italy	ITA	38000046	38004932	1	.3546	-.0948884101808988	-.048758478186858	.0467564225565328	.129747844543966	.0430644501704873	.124679203353928	-.0201641007741246
Italy	ITA	38000046	38000221	1	-.5787	-.12000871314544	-.108179573653207	-.0289239559914257	.0538646991552898	.0506110488479506	.0986677430825814	-.110294504236954
Italy	ITA	38000046	38008081	1	.1623	-.100064274597572	-.0610017832958036	.0311630047972138	.11411264808169	.0446193745524397	.119319722147263	-.0387348460713518
Italy	ITA	38000046	38013537	1	.7804	-.0834277597980618	-.0216487573580019	.0812841255306255	.164368055951335	.03962146108138	.13654642695142	.0209561454430327
Italy	ITA	38000046	38012455	1	-.8579	-.127523540733247	-.125955604783824	-.0515640092332451	.0311639874950323	.0528686405663132	.0908863226306797	-.137257333602455
Italy	ITA	38000046	38016975	1	-.6919	-.123055555849379	-.115386761060033	-.0381032325923353	.0446608289549275	.0515263761492352	.0955128118678419	-.121226425025546
Italy	ITA	38000046	38017125	1	-.476	-.117244483943192	-.101640897445777	-.0205961140575616	.0622148534801768	.0497806238140114	.101530034917862	-.100376586701722
Italy	ITA	38000046	38004114	1	-.1414	-.108238533689323	-.0803376738916786	.0065362706656216	.0894199327119897	.0470750715612746	.110855476476624	-.0680636830280232
Italy	ITA	38000046	38005145	1	-1.5805	-.146972732763867	-.171961908848951	-.110158932129157	-.0275879259924392	.0587115337457142	.0707471592404783	-.20704007178122
Italy	ITA	38000046	38015909	1	-.4601	-.116816526354918	-.100628580486691	-.019306798704607	.063507623234468	.04965205752346	.101973174549614	-.0988410960609213
Italy	ITA	38000046	38007395	1	-.1024	-.10718882639733	-.0778546322939205	.00969874228607631	.0925908773923265	.0467597202825635	.111942422743186	-.0642973852298336
Italy	ITA	38000046	38011148	0	-.8412	-.127074050687701	-.124892353638117	-.0502098226675632	.0325218022684073	.052733605531583	.091351758596105	-.135644585570923
Italy	ITA	38000046	38015956	1	-.0449420145720132	-.105642311877151	-.0741964126031239	.0143579537805509	.0972625720906789	.0462951190216179	.113543800762292	-.0587485676912224
Italy	ITA	38000046	38012887	0	-.3276	-.1132502131193	-.0921926058276415	-.00856250409665191	.0742807045202277	.0485806717688646	.105666004814217	-.0860453407209181
Italy	ITA	38000046	38003030	1	.3799	-.0942074462196828	-.047147684534979	.0488079746590329	.131804893272492	.0428598761358363	.125384324906339	-.0177208357922221
Italy	ITA	38000046	38019299	0	.3206	-.095803539614944	-.0509231811182368	.0439993960156236	.126983431232903	.0433393717980816	.123731609172822	-.0234475398802386
Italy	ITA	38000046	38002989	0	.2844	-.0967778833064863	-.0532279530628225	.0410639736397143	.124040144119359	.0436320824721673	.122722700074116	-.0269434368108659
Italy	ITA	38000046	38015773	0	-.0449420145720132	-.105642311877151	-.0741964126031239	.0143579537805509	.0972625720906789	.0462951190216179	.113543800762292	-.0587485676912224
Italy	ITA	38000046	38007326	0	.8169	-.0824453414350427	-.0193248850934335	.0842438746113075	.167335734947035	.0393263246282273	.137563697175254	.0244810138951845
Italy	ITA	38000046	38001096	0	1.0018	-.0774686522481321	-.0075527212107292	.0992372336528991	.182369264982786	.0378312361299277	.142716937295442	.0423371283281398
Italy	ITA	38000046	38016849	0	-.6894	-.122988266920405	-.115227591726843	-.0379005100525625	.0448640946395645	.0515061613236768	.0955824879105702	-.120984995679508
Italy	ITA	38000047	38009557	1	-1.6685	-.7737	-1.0611	-.0513	-.4646	-.0041	.3482	-.4607
Italy	ITA	38000047	38009473	1	-.2103	-.4488	-.173	-.5669	.556	.4706	.5755	.2782
Italy	ITA	38000047	38013612	1	-1.6297	.1943	1.4967	-.2492	.5208	-1.2919	.0256	.8567
Italy	ITA	38000047	38005925	1	-.3685	-.4314	-.5034	-1.6821	.0585	-.4384	-.3912	-.1563
Italy	ITA	38000047	38005679	1	.0575	-.4314	-.227	-.5362	.152	-.2608	.0215	.1216
Italy	ITA	38000047	38002974	1	-.1195	.6623	.1882	.1113	1.6274	.5281	-.091	.8567
Italy	ITA	38000047	38005590	1	-.5733	.802	1.9359	.9858	2.4817	-1.6678	.6694	2.0955
Italy	ITA	38000047	38003107	0	-.6368	-1.6546	-.8958	.0054	-.0878	1.295	-.4402	-.8756
Italy	ITA	38000047	38015111	0	-1.3887	2.6352	.9268	1.74	4.8357	.9351	2.4277	1.3566
Italy	ITA	38000047	38008713	0	-1.2127	-1.7627	.3591	.73	-.2223	.7227	-.9764	-1.4056
Italy	ITA	38000047	38017041	1	-.3223	-.8893	-.5373	-.0118	-.8395	.1073	-.0823	-.7108
Italy	ITA	38000047	38000548	1	-1.432	-.2662	-.4728	.1597	-.2189	.7062	-.1026	-.7887
Italy	ITA	38000047	38017566	1	-1.2184	-1.0619	.4173	.1959	-.7041	.2067	-.5974	-.8028
Italy	ITA	38000047	38011575	1	-.1563	-1.3066	-.7584	-.6473	-.6979	.4847	.5755	-.4377
Italy	ITA	38000047	38014426	1	-1.4414	.0308	-.9084	-.235	.1405	.2347	-1.5848	-.77
Italy	ITA	38000047	38012929	1	-2.0009	.2607	.6407	.1087	-.0871	-.1103	.8038	.7627
Italy	ITA	38000047	38019946	1	.1087	-.0862	.0226	1.2836	.8779	-1.6678	.5722	.1216
Italy	ITA	38000047	38003897	1	-2.2668	-.0862	-.2827	-1.3089	-.7668	-1.6678	.5755	-1.3494
Italy	ITA	38000047	38014015	1	-1.311	.7332	.6496	-.1637	.7447	.1173	.3482	.1216
Italy	ITA	38000047	38002262	0	.0658	.3378	1.9359	2.3088	2.1126	1.3051	.8482	.9888
Italy	ITA	38000047	38015786	0	.571	.7156	-.8021	.4819	-.7998	1.4986	.3415	-1.0537
Italy	ITA	38000047	38010337	0	-.8077	1.1132	.586	.4026	1.2783	.2613	.5755	.9097
Italy	ITA	38000047	38013043	0	-1.2606	-.0862	.0226	1.1823	.7405	1.5721	.5755	.1216
Italy	ITA	38000047	38013837	0	.5361	-.423	-.336	.0495	-.5686	.8208	.7942	-1.0913
Italy	ITA	38000048	38014796	1	.7456	-.2662	.0226	.0579	.3884	-.1292	.3482	.1216
Italy	ITA	38000048	38008542	1	.753	-.1968	-.7638	.3383	-.0472	-.4384	.0105	-.8028
Italy	ITA	38000048	38014604	1	.3141	.3875	-.7638	.0575	.1891	.043	.5755	-.946
Italy	ITA	38000048	38012042	1	.1751	-.2479	-.5034	1.3321	.2314	.5184	-.4801	-1.1252
Italy	ITA	38000048	38015213	1	1.1406	-.0862	.0226	1.8779	1.0468	-.4223	-2.1355	-2.5027
Italy	ITA	38000048	38014114	1	.989	-.2509	.1386	.016	.2057	-.526	.1701	.1216
Italy	ITA	38000048	38019360	0	.5642	-.4314	-.5836	.2604	.383	.4636	.5755	.1216
Italy	ITA	38000048	38017358	1	-.2166	.3875	-.227	.0412	.3936	-.5011	.5755	-.222
Italy	ITA	38000048	38009719	0	-.2915	-.7815	.0226	-.3404	-.3809	-1.653	.1922	.1216
Italy	ITA	38000048	38016313	0	1.301	-.4314	-.227	-.4798	-.129	-.1212	.5755	.1216
Italy	ITA	38000048	38008000	0	-.0017	.178230222329618	.204377801675166	.75972957009515	.6871	1.3968	.476441424865556	.220240341972193
Italy	ITA	38000048	38015596	1	1.5664	.957	-1.3023	.9597	.7481	.2771	-.6677	-1.3141
Italy	ITA	38000048	38012364	1	1.3039	1.3403	-.408	-.3672	.7411	-.475	.3482	-.5251
Italy	ITA	38000048	38019370	0	.7801	.0692	.4173	.6119	1.0326	-1.6678	.5755	.1216
Italy	ITA	38000048	38005173	0	-.0117	.1276	.1386	.0556	.3722	-.0581	.5755	.1216
Italy	ITA	38000048	38005898	1	1.367	.2032	.4173	-.4497	-.9634	-1.6678	-.6852	-.3856
Italy	ITA	38000048	38000936	1	-.267	-.0862	.0226	.0859	-.0601	.2644	.5755	.1216
Italy	ITA	38000048	38009769	0	1.2396	.9637	1.036	.0594	1.2444	-.7368	1.1375	1.4234
Italy	ITA	38000048	38012653	0	.6522	-1.3452	.0226	.1053	-.0408	.4394	.5755	-.2503
Italy	ITA	38000048	38017248	0	-.0265	-.0994	.6825	-.0674	.3283	-1.0529	.1648	.2546
Italy	ITA	38000048	38012007	0	-.7285	-.124040665769557	-.117717000097929	-.0410710905746082	.0416850193318422	.0518223211954102	.0944927546022989	-.124760950651539
Italy	ITA	38000049	38016088	0	-1.4322	-.0862	.0226	1.2836	.8779	-1.6678	.5755	.1216
Italy	ITA	38000049	38001798	0	-.2944	2.6352	1.1381	1.6129	4.8357	1.8869	1.5037	1.2841
Italy	ITA	38000049	38017985	1	-.5883	.0789	-.2943	.7719	2.2395	.2229	.5755	-.359
Italy	ITA	38000049	38017216	1	-1.3758	-.0862	.0226	1.2836	.8779	1.5721	.5755	.1216
Italy	ITA	38000049	38008450	1	-1.8003	-.0862	-1.1926	.0767	-.0107	.0412	-.4402	-2.5027
Italy	ITA	38000049	38004567	1	-1.5603	-.2479	.0226	1.6243	-.0852	1.5309	.663383144074643	.8367
Italy	ITA	38000049	38001113	0	-1.7998	-2.14630109995757	-2.664	-1.9026115111917	-3.7095	-1.21086648731658	-2.1355	-2.5027
Italy	ITA	38000049	38005995	0	-.0942	.7062	1.4967	-.2161	-.8231	-1.6678	-.9941	2.0955
Italy	ITA	38000049	38011625	0	.0507	-.891	-.227	.0551	-.3153	-.2287	.5755	.1216
Italy	ITA	38000049	38015064	0	-.1211	-.1806	1.036	.7113	.5851	.5865	.8038	2.0955
Italy	ITA	38000049	38013087	0	-.6945	1.1493	.1386	.1014	-.2686	-.2319	.5755	.1216
Italy	ITA	38000049	38003516	0	-.5452	-1.1801	.8116	-.2755	.0393	-.5842	.8038	.1216
Italy	ITA	38000049	38000953	0	-.5589	-.0323	.0226	.8493	-.4333	-.3486	.5755	.0301
Italy	ITA	38000049	38005881	0	-1.3772	-.7353	-.3802	.9631	.3842	.3452	.1693	.1216
Italy	ITA	38000049	38015850	0	-.2209	1.1132	.0226	.2539	.4752	.5116	.5755	.1216
Italy	ITA	38000049	38013304	1	-.9869	1.7162	1.9359	.1505	.7395	.519	1.5037	1.3857
Italy	ITA	38000049	38007997	0	-.8778	.1997	.7162	-.4193	.0782	.5457	.3482	-.1563
Italy	ITA	38000049	38012794	0	.4695	1.1352	.7162	-.2097	.4179	.2158	.9628	.1216
Italy	ITA	38000049	38019752	0	-.0317	1.7671	1.9359	-.0874	.7993	.6696	.3482	1.0383
Italy	ITA	38000049	38002198	0	-.1145	-.8305	-.9947	-2.6893	-.8397	-.9292	-.414	-1.4344
Italy	ITA	38000049	38012426	0	-1.3882	-.0862	.3461	.0502	.7062	-.1027	.5858	-.2503
Italy	ITA	38000049	38003405	0	.0433	.8655	.4173	-.0614	.4024	-.1899	-.1939	.4994
Italy	ITA	38000049	38004521	0	-.5118	.6569	.7162	.5769	.9756	.23	1.1417	1.1013
Italy	ITA	38000049	38012048	0	-1.6816	.3317	.0165	-.4923	.0284	-.3768	.8038	.0186
Italy	ITA	38000049	38003593	0	-.4645	-.7353	-.2718	3.6039	4.8357	3.6292	.3482	.1216
Italy	ITA	38000050	38006432	1	.3387	.2656	-.7638	.0613	-.1419	-.153	-.1282	-.1563
Italy	ITA	38000050	38004735	1	-.8145	-1.3452	.0226	-.0653	-.9291	-.809	.1693	.1216
Italy	ITA	38000050	38018132	1	-.1213	-.6593	.0226	.5988	-.4445	1.0062	.200396671732951	.1216
Italy	ITA	38000050	38019594	1	.408	-1.1042	-1.4798	1.6943	1.6169	-.1652	-.1533	.0208
Italy	ITA	38000050	38003450	0	-.6901	.115	1.2341	-.3248	-1.1427	-.8849	1.8077	.5505
Italy	ITA	38000050	38006487	1	2.201	1.1306	.3461	2.5694	-.9412	3.5379	1.536	-1.5298
Italy	ITA	38000050	38012886	1	-.0242	1.7162	-.5034	1.0471	1.4075	1.1269	-.309	2.0955
Italy	ITA	38000050	38001551	1	-1.1976	-.1968	-1.9803	-.1756	-.6345	.0834	-1.5848	-.5461
Italy	ITA	38000050	38011965	1	-.8851	-.9334	-1.0611	-.0619	-1.1546	-.159	-.8512	.1216
Italy	ITA	38000050	38001296	1	-.0044	-.6744	-.3802	.1947	-.486	-.2979	-1.5848	.5823
Italy	ITA	38000050	38006316	1	.3873	-.2662	-1.0611	-1.0563	-.0647	-.2607	-1.305	-1.3017
Italy	ITA	38000050	38015365	1	-.6828	-1.0303	-1.4131	-.579	-.6638	-.2858	-1.5537	-1.0296
Italy	ITA	38000050	38007784	1	-.1447	.5128	.0226	-.6491	-.8328	-.2532	-1.0411	-.5475
Italy	ITA	38000050	38000897	1	-.3357	-.0862	.0226	.6021	-.9291	.9154	.5755	-.943
Italy	ITA	38000050	38003590	1	-.3149	-.7221	.3591	-1.1482	-.2753	-.4795	-1.0571	.8136
Italy	ITA	38000050	38009204	1	.9324	-.2857	-.5836	-1.2667	-1.0497	.5406	-.6852	-1.1856
Italy	ITA	38000050	38019559	1	.3442	2.6352	1.0108	-.6078	.2379	-.1147	-1.0753	2.0955
Italy	ITA	38000050	38015755	1	1.0341	-1.5148	-2.664	-.679	-.7752	-.5569	-2.1355	-1.7277
Italy	ITA	38000050	38004198	1	-.7768	.9535	-1.5179	-.2812	.1386	-.568	-1.2871	-.3297
Italy	ITA	38000050	38018983	1	-1.0437	-.087	-.5034	-.0137	-.0421857370206857	-.0725	-.0723	-.4399
Italy	ITA	38000050	38018245	1	-.0329	2.6352	1.9359	.2255	1.1232	-.4795	-.176	.7627
Italy	ITA	38000050	38001840	1	-.5002	.0666	-.7638	-.6958	.0228	.1642	-.5172	-.4784
Italy	ITA	38000050	38019760	1	-.5061	1.3697	-.8807	-.2194	.103	-.3164	1.231	-.946
Italy	ITA	38000050	38003755	1	1.192	-1.4163	-1.9803	-1.3102	-1.1695	-1.6678	-2.1355	-2.5027
Italy	ITA	38000050	38001395	1	-1.4638	.1221	-1.0197	-.1381	-.924	-.2708	-.3006	-.5475
Italy	ITA	38000050	38002224	1	.5464	-1.0936	-1.64	-1.3102	-1.9212	-.5101	-1.1501	-1.275
Italy	ITA	38000050	38015607	1	-.0922	.9454	-1.5179	-1.2701	-.2238	-.8849	-2.1355	.9883
Italy	ITA	38000050	38009629	1	-.0074	-1.2577	-.8873	-2.6893	-.7243	-.8849	-1.2624	-.7108
Italy	ITA	38000050	38018884	1	.9074	-.5717	-.7836	-.1755	-.9927	-1.6678	-2.1355	-2.0641
Italy	ITA	38000050	38013906	1	-.1865	-.4136	1.0108	-.4723	-.3994	-1.6678	.5755	1.1508
Italy	ITA	38000050	38000335	1	-.0312	.5836	-.5544	-.2149	-.1949	.2053	-.3733	-.5628
Italy	ITA	38000050	38016947	1	.1478	-.1938	-.4806	-.3412	-.4555	-.0614	-.7867	-.9101
Italy	ITA	38000050	38014613	1	-.5709	-.59	-.227	.1887	-.0351	.5426	.1693	.1216
Italy	ITA	38000050	38018898	1	-.0086	.283	-1.1676	-.478	-.5468	-.226	-1.3153	-.8016
Italy	ITA	38000050	38005104	0	-.9656	.4487	-1.0611	-.6834	-.2617	-.4833	-.300069691416768	-.6774
Italy	ITA	38000050	38010362	0	-.5509	-2.9627	-1.4259	.4643	.1263	-1.6678	-2.1355	-2.5027
Italy	ITA	38000050	38004827	0	.5855	-.7737	-.2827	-1.2698	-.2078	.0066	-.2128	-1.0169
Italy	ITA	38000050	38011288	1	-.6005	-.269	-1.2374	-.799	-.8304	.1818	-.8012	-.975
Italy	ITA	38000050	38006232	1	-.7522	.5042	-.9211	-1.05616935459514	-1.6934	-.8849	.259814207936012	2.0955
Italy	ITA	38000050	38001754	1	.435	2.6352	-.1119	-.5289	-.5317	-.801	-.6997	.6113
Italy	ITA	38000050	38007301	1	-.2421	1.3697	1.9359	.7113	-.2025	-1.6678	.962338924976108	1.2023075941951
Italy	ITA	38000050	38015612	1	.8306	.6321	.8038	-.352625305720305	.391545492110004	-1.5882	1.5711	1.1232
Italy	ITA	38000051	38011063	0	-.4622	-.5181	-.9807	1.1167	.38	1.2166	.0514	-.245
Italy	ITA	38000051	38018672	1	.4517	1.3697	.0226	-.2687	.8652	-.8849	.5755	-.5305
Italy	ITA	38000051	38006407	1	.8073	.5946	.1386	-.3983	-.0248	-.0086	-.1722	-.0274
Italy	ITA	38000051	38016492	1	.0425	.5266	.1386	.2758	.5044	-1.6678	.5755	.1216
Italy	ITA	38000051	38003052	1	.7499	-.2662	.0226	-.1727	-.194	-.9292	.3482	-.4607
Italy	ITA	38000051	38015565	1	.29	.5128	.586	.0734	.2365	.0151	-.2821	.1216
Italy	ITA	38000051	38002720	1	-1.2782	-.7836	-.3827	-.2012	-.783	-.2306	.3482	-.7887
Italy	ITA	38000051	38014005	1	.1365	-.1106	-.8149	-.0636	-.2093	.2035	-.6378	-1.3421
Italy	ITA	38000051	38015503	0	1.4181	-.59	.0226	-.0909	-.372	-.1442	.075	.1216
Italy	ITA	38000051	38004401	0	-.9729	-.6882	-1.0611	-.4496	.011	.1715	-.6852	-.3297
Italy	ITA	38000051	38005631	0	.3339	1.3697	.8017	.185	.4739	.9366	.9628	.0122
Italy	ITA	38000051	38017410	0	1.161	.1261	.3461	-.1252	-.3405	-.0062	.5755	-.5093
Italy	ITA	38000051	38008037	0	-.1259	-1.1117	-1.6218	-.0564	-.4998	-.406	.2344	-.8016
Italy	ITA	38000051	38002353	0	-1.3021	-.0862	.0226	.3038	.3848	.4875	.3482	.1216
Italy	ITA	38000051	38011283	0	.8713	-.2777	.1386	.4997	.94	.4562	1.1417	-.0129
Italy	ITA	38000051	38012948	0	.828	-.0821465785903985	-.0186181732540715	.0851439626878984	.168238234586824	.039236570802748	.137873058804968	.0255529601915923
Italy	ITA	38000051	38019484	1	1.4824	.5266	.5462	.6812	.6292	.6939	.5837	.6314
Italy	ITA	38000051	38016955	1	-1.5248	-1.2516	-.6587	.387	-.1492	-.3647	.1479	-.959
Italy	ITA	38000051	38010727	1	-1.2592	-.847	-.227	-.4991	.6156	-.8849	.5755	-.4607
Italy	ITA	38000051	38012167	1	1.0617	-.59	.0226	-1.0637	-.5622	-.4973	.5226	-.1865
Italy	ITA	38000051	38017269	0	-.0589	-.0862	.0226	.516	.9933	.4815	.7978	.1216
Italy	ITA	38000051	38013364	0	1.2037	.5179	1.9359	-.0196	.8772	-.071	.0709	2.0955
Italy	ITA	38000051	38003660	0	-.3652	.00357357217699168	.00876022065863385	-.0068	.3575	.0858934491557428	.189931764406338	.0138360299227655
Italy	ITA	38000051	38013927	0	1.0759	.2465	1.4967	-.2559	-.3482	.2115	1.1375	1.1232
Italy	ITA	38000051	38015941	1	-.4745	-.0862	.0226	.1308	.8066	-.2306	.3482	-.4607
Italy	ITA	38000051	38011008	0	.3516	.0315556448727525	.0693759919989306	.193585881346759	.4505	.144067682568415	.242596341067403	.098530933258082
Italy	ITA	38000052	38005008	1	.0078	-.59	-.227	.0011	.1516	-.1602	-.4948	-.4607
Italy	ITA	38000052	38011190	1	-.832	.7634	.586	-2.6893	-.2046	-.0845	.1701	.0388
Italy	ITA	38000052	38011642	1	.4592	.6515	-.691	-.5544	.9125	-1.6678	-.5832	1.0448
Italy	ITA	38000052	38019578	0	-1.6979	-.4998	-.4806	.6878	.162	-.7054	.5755	-.7108
Italy	ITA	38000052	38003997	1	-.7465	-.8928	-1.2374	-.3393	-.8887	.0234	.549	-.4784
Italy	ITA	38000052	38019126	1	-.381	.0666	.1386	-.1139	.2258	.2828	-.2821	-.5305
Italy	ITA	38000052	38016637	1	-.6316	.4325	.0226	-.2101	1.4864	.2301	.1701	.1339
Italy	ITA	38000052	38002403	1	.0025	.0502	.4173	-.4218	-.2779	.3266	-.2673	.1216
Italy	ITA	38000052	38005871	1	-.0348	1.3403	.1386	-.3653	-.3248	-.298	.5755	-.6491
Italy	ITA	38000052	38012624	1	-.4691	.7308	.4173	-.4625	-.3128	-.3242	.1701	-1.0169
Italy	ITA	38000052	38004430	1	.7409	-.0862	.0226	-.453962137498777	.3734	-1.6678	.5755	.1216
Italy	ITA	38000052	38002261	1	1.3735	-.0862	.0226	-.7101	-.0904	-.3317	.9628	-.222
Italy	ITA	38000052	38017480	1	-.0683	.0789	.1386	-.6375	.2882	-.1211	-.2852	-.5461
Italy	ITA	38000052	38013006	1	1.3586	.0467	.0226	.6788	.287	.1402	-.0987	-.4377
Italy	ITA	38000052	38016342	1	-.6242	.4631	-.227	.6739	.5723	-.1845	.5755	.1216
Italy	ITA	38000052	38017701	1	-1.3942	-1.2223	-.3827	-.1796	-1.6552	-.801	-1.5848	-.6594
Italy	ITA	38000052	38006638	1	-.711	-.2662	.0226	-.0619	.0064	-.6614	-.216	-.2503
Italy	ITA	38000052	38000188	1	-.2087	.9275	.1386	.8761	.3468	.4671	-.8627	-.0024
Italy	ITA	38000052	38018621	0	-1.2907	-.0233	-.1589	-.1877	-.2945	-.5037	-.0857	.833
Italy	ITA	38000052	38001252	0	1.1207	.3875	.4173	-.1879	1.1918	.2512	.1693	1.0448
Italy	ITA	38000052	38014229	0	1.0638	1.3403	-.227	-1.3723	.4793	.0013	.5755	.1216
Italy	ITA	38000052	38009066	0	-.7665	-.3676	-1.4626	-.4346	-.0569	-.0092	.3939	-.806
Italy	ITA	38000052	38013196	1	.9719	-.0862	.4173	-.4023	-.1637	.3475	-.6595	2.0955
Italy	ITA	38000052	38000178	1	.4774	-1.184	-1.2503	-.1068	-.0013	.2297	-1.0602	-1.112
Italy	ITA	38000052	38000579	0	-.7691	.0502	-.7638	.0224	.1735	.4	.3415	-.3514
Italy	ITA	38000052	38014643	0	1.0731	.0666	.0226	.3516	-.2403	-.3615	-.0171	-.4607
Italy	ITA	38000053	38012778	0	-1.6724	-.0862	1.1752	-.9925	.4222	-.2793	-.0987	.1216
Italy	ITA	38000053	38006166	1	-1.2566	1.1352	1.4967	-.2424	.7418	.3166	1.8085	1.4234
Italy	ITA	38000053	38005558	1	.3154	.8762	.4173	1.0194	1.3714	-.8522	.5755	.1216
Italy	ITA	38000053	38003011	0	.1462	-.0862	.0226	.098	.6202	-.0468	.5755	.1216
Italy	ITA	38000053	38011131	0	-.1275	1.4003	1.4967	-.3474	.2652	-.0225	1.6331	1.515
Italy	ITA	38000053	38000297	0	-1.2108	2.6352	1.1381	-.3919	.1057	.5542	1.1171	.971357550449968
Italy	ITA	38000053	38003849	0	.1012	.3239	1.9359	-.2763	.2432	-1.6678	.8038	.8136
Italy	ITA	38000053	38017458	0	-.6158	.7308	.586	.33	.7463	-.7433	.8038	.4777
Italy	ITA	38000053	38013737	0	-1.7977	.5193	1.9359	-2.6893	.9567	-.6905	2.4277	.1216
Italy	ITA	38000053	38012891	0	-1.0368	1.3697	1.9359	-.0874	2.0057	.9255	1.802	2.0955
Italy	ITA	38000053	38009110	0	-.2762	1.7671	1.4967	.8927	1.1285	.1836	.8047	1.0641
Italy	ITA	38000053	38003599	0	-.5322	-.0994	.0226	.2587	.3676	-1.6678	.5755	-.1563
Italy	ITA	38000053	38012761	0	-1.0834	.5331	1.9359	1.1834	.9913	-1.6678	2.0386	2.0955
Italy	ITA	38000053	38017060	0	-.3104	-.0862	.0226	.7491	1.3855	.2072	.5755	.1216
Italy	ITA	38000053	38003617	0	-.5324	-.4314	.0226	-.0706	.2448	-.2942	.3473	.1216
Italy	ITA	38000053	38002453	0	.8641	2.6352	1.9359	-2.6893	.7997	-.4708	2.4277	2.0955
Italy	ITA	38000053	38013210	0	.7784	.3289	-.5836	-.0641	-.1243	.2007	.5755	-1.2412
Italy	ITA	38000053	38001794	0	-.5137	-.59	.0226	-.5791	-.463	-.8437	.5755	.1216
Italy	ITA	38000053	38006066	0	-1.6637	-1.3452	.0226	.7113	.2467	-1.6678	-.6852	-1.1252
Italy	ITA	38000053	38009984	0	-.232	-.4488	-1.8838	.1108	-.1212	-.2766	2.4277	-1.1252
Italy	ITA	38000053	38007196	0	-1.0251	-2.9627	.0226	.1053	-.9291	.4394	.5755	.1216
Italy	ITA	38000053	38007137	0	-.4786	-.117314464429325	-.101806433552295	-.0208069454989253	.0620034571681543	.0498016472325921	.101457571833424	-.100627673221601
Italy	ITA	38000053	38013008	0	-.2785	1.1576	1.2899	.2135	.4815	-1.6678	2.4277	1.4234
Italy	ITA	38000053	38011558	0	-.1494	-.10845385826204	-.0808470157578854	.00588755853834884	.0887694825211513	.0471397590030615	.110632513139893	-.0688362569353441
Italy	ITA	38000053	38017753	0	-.379	.2185	.0226	.8323	.2437	-.5309	.5755	.1216
Italy	ITA	38000053	38015848	0	.2458	.631	.0226	.4926	.3507	-.7433	.1693	.1216
Italy	ITA	38000054	38003583	1	-.7246	.8655	1.9359	-2.6893	1.2461	-1.6678	.5755	2.0955
Italy	ITA	38000054	38010477	1	-.3617	.3349	-.652	-.5543	-.758	.1609	.3482	-.7639
Italy	ITA	38000054	38016522	0	-.6605	.7821	-1.0668	-2.6893	-.6105	.8964	2.4277	2.0955
Italy	ITA	38000054	38003037	0	.3906	-.0268624042906985	.0162450327413462	.12762289361753	.3028	.0962913356182315	.188221909778603	.0463733648161141
Italy	ITA	38000054	38011058	1	.0256	-.103743633233866	-.069705162434612	.0200781363224405	.10299808044574	.0457247212139733	.115509836130877	-.0519362027126984
Italy	ITA	38000054	38014042	1	-.0449420145720132	-.105642311877151	-.0741964126031239	.0143579537805509	.0972625720906789	.0462951190216179	.113543800762292	-.0587485676912224
Italy	ITA	38000054	38007120	1	.3984	-1.5419	-.8826	.2083	-.7085	.5826	-.7726	-1.1405
Italy	ITA	38000054	38014591	1	.5832	-.0862	.0226	.251646207096337	.259195610916225	.3978	.223737815173163	.1216
Italy	ITA	38000054	38017140	1	-.1222	.2769	-.8892	-.7997	.5209	-.6073	.5755	.4725
Italy	ITA	38000054	38010399	1	-.812	.468	.4173	-.0631	.9893	-1.6678	.1648	.1216
Italy	ITA	38000054	38016385	1	-.3035	-.4203	-1.0611	-.1868	.0734	.4394	-.2821	-.946
Italy	ITA	38000054	38006979	1	-.1295	-.4314	-.227	-.7919	-.1435	.0299	.0256	-.6959
Italy	ITA	38000054	38010300	1	-.769	-.0862	.0226	1.2836	1.419	1.5721	.5755	.1216
Italy	ITA	38000054	38011695	0	-1.6566	-.4314	.0226	.1356	.2574	-.5309	-.2852	.1216
Italy	ITA	38000054	38001824	0	.8546	-.207497806526415	-.3827	.0536062508723385	.0994656615521557	.00706251921830456	.0703500895908397	.1216
Italy	ITA	38000054	38011185	0	-.152	-.155393665972254	-.0974862867835074	.613	-.0856	.9545	.204682091013312	-.0862634948721767
Italy	ITA	38000054	38010008	0	-.3539	-.0862	.0226	3.6039	1.2732	3.6292	.5755	.1216
Italy	ITA	38000054	38000014	0	-.3703	-.114399508026175	-.0949112180385202	-.0120250050759703	.0708089266266281	.0489259409894021	.104475938004416	-.0901689539512437
Italy	ITA	38000054	38004450	0	-.7566	-.983	-.227	-1.0539	.6338	-.5309	.8038	.1216
Italy	ITA	38000054	38000036	0	.5201	-.0862	.0226	.6569	-.2529	.2817	.5755	.1216
Italy	ITA	38000054	38009449	0	-1.3121	1.1132	.0226	-2.6893	1.6513	-1.6678	2.4277	2.0955
Italy	ITA	38000054	38016346	0	-.1177	-.5239	-.5034	.052	.4061	-.4128	.5755	-.5475
Italy	ITA	38000054	38000538	0	-.424	-.4093	.0226	-.0394	-.0663	.3519	.1693	-.4607
Italy	ITA	38000054	38005045	0	-1.2817	-1.1076	-.8627	-1.2203	-1.2038	-1.6678	-.3733	-1.0788
Italy	ITA	38000054	38013278	0	.4322	.9349	1.4967	-2.6893	.5881	-1.6678	.9911	.0388
Italy	ITA	38000054	38012925	0	-1.3855	-1.1408	-.7902	-.4926	-1.1953	-1.6678	-.6852	-.959
Italy	ITA	38000054	38011086	0	-.3624	-.114186875010617	-.094408242945641	-.0113844018502884	.071451246190081	.0488620621406375	.104696114299438	-.0894060372177643
Italy	ITA	38000054	38003276	0	-.6036	.3984	.0226	.7454	.8372	1.1197	.5755	.1216
Italy	ITA	38000055	38016496	1	-.6364	-.121561741626158	-.111853201863223	-.0336027922093805	.0491733271538684	.0510776070218386	.0970596200164112	-.115866693543507
Italy	ITA	38000055	38005791	1	-.3633	-.7162	-.7249	-.00256974713544189	-.8754	.8163	-.3036	-.8578
Italy	ITA	38000055	38019549	1	-.0463	.0332	.8571	.7658	.2023	-.3211	.5755	.4994
Italy	ITA	38000055	38015134	1	.4809	-.0914889734891366	-.0407172434741184	.0569979652658515	.140016826931826	.0420431971832768	.128199237032564	-.00796709021229518
Italy	ITA	38000055	38016861	1	-1.8197	.9718	.9726	.2063	-1.3793	.4747	.5755	.8567
Italy	ITA	38000055	38006776	1	.9932	-.0862	.0226	-2.6893	-1.4552	-1.6678	.5755	.1216
Italy	ITA	38000055	38001056	1	-.1701	-1.3061	-.5034	.54	-.791	-.1619	-.4801	-.2503
Italy	ITA	38000055	38008108	0	-.4868	-.2662	-.227	.4754	1.2412	.9773	.5755	-.4607
Italy	ITA	38000055	38017969	0	.2681	-.0862	.0226	1.2836	.7488	1.5721	.5755	.1216
Italy	ITA	38000055	38018176	1	-.3488	.0467569250182575	.068285696563353	.424	.4835	.3959	.303401727847989	.0749522171921405
Italy	ITA	38000055	38004607	1	.4422	-.0925306061096528	-.0431811847518937	.0538598203501695	.136870274133645	.0423561226829209	.127120651891129	-.0117044164889602
Italy	ITA	38000055	38012166	1	-.267	-.2662	.0226	.1566	.2467	.4869	-.414	-.8443
Italy	ITA	38000055	38012909	1	-1.5024	.468	.8348	3.6039	.1035	.6766	1.6331	.1216
Italy	ITA	38000055	38004770	1	-1.232	-1.3452	-1.1926	.7113	-.2344	-1.6678	-.1533	.1216
Italy	ITA	38000055	38013346	1	.103	.2695	-1.0288	-.2071	-.1681	.1625	.1922	-.806
Italy	ITA	38000055	38009120	1	-.4657	.7308	.4173	-.2606	.2654	-1.6678	.1479	.4994
Italy	ITA	38000055	38018070	1	1.2709	.2032	-.408	.2522	-.0954	-.219	-2.1355	-.1563
Italy	ITA	38000055	38018212	1	.9218	-.549	-.6843	.5942	-.2898	.1413	-.6852	-.9943
Italy	ITA	38000055	38016328	1	-.5047	.5128	-.7836	-.6531	-.0783	-.6274	-.414	-.6774
Italy	ITA	38000055	38001716	1	-.3219	1.7162	.0226	.4266	4.8357	.3456	.5755	2.0955
Italy	ITA	38000055	38008216	1	.7668	-.2786	.1386	-.117	.1664	.101	.8038	.1216
Italy	ITA	38000055	38011271	1	-.1221	-.7815	.0226	-.1933	-.1108	-.526	-.6599	-.9111
Italy	ITA	38000055	38002972	1	.3121	-.2662	.0226	.1251	-.6177	.2126	.5755	-1.1252
Italy	ITA	38000055	38017417	1	.1573	-1.0744	-.7902	.6426	-1.6879	-1.6678	-.4948	-.959
Italy	ITA	38000055	38011150	1	-.7343	.0467	.0226	.0635	.6173	.046	.3482	-.4607
Italy	ITA	38000055	38007088	1	.4997	.3289	-1.0088	.3842	-.4538	.5227	-.6057	-.8813
Italy	ITA	38000055	38004753	1	.7514	-.0862	-.5034	.4821	1.4487	-1.6678	.075	-.4607
Italy	ITA	38000055	38008312	0	-.0379	1.1132	1.9359	.3624	1.4052	-.1442	2.4277	2.0955
Italy	ITA	38000055	38006498	0	1.1152	-1.1673	-.2827	-.1002	-.2146	.1756	-.0857	-.5475
Italy	ITA	38000055	38007451	0	.5367	.6464	.7162	.446197987963982	.2135	.3633	2.4277	2.0955
Italy	ITA	38000055	38001690	0	-.2928	-.4548	1.9359	.6545	.0512	.741	1.1417	2.0955
Italy	ITA	38000055	38014444	0	-.875	.6478	1.036	-.5044	1.0633	.146	1.4793	2.0955
Italy	ITA	38000055	38018572	1	1.201	-.0721070703874906	.00512989125781979	.115390165621991	.19856547473466	.0362205188294342	.148268724380037	.0615742186204313
Italy	ITA	38000055	38010479	1	-.1885	-1.2223	-.227	-.492	-.58	-.0607	-.9906	.1216
Italy	ITA	38000055	38005561	0	-.1807	-.2479	.0226	1.2995	4.8357	.0174	.5755	.1216
Italy	ITA	38000056	38015894	1	-1.0344	-.0862	.0226	.9457	.4482	1.1558	.5755	.1216
Italy	ITA	38000056	38012603	1	.5749	-.7375	-1.0678	-.3426	-1.3172	-1.6678	-.531923683399614	-.5642
Italy	ITA	38000056	38020000	1	-.1225	-.0862	-.2943	-1.0059	-.4573	.3463	-.146303470271416	-.25079670138299
Italy	ITA	38000056	38005975	1	.0462	.468	.0226	-.2242	.2688	-.1507	-.0692737244702999	-.9299
Italy	ITA	38000056	38011768	1	.1685	.0308	1.2867	.4437	.1734	-.1073	.3482	.8375
Italy	ITA	38000056	38012798	1	.1238	-.2806	.4173	-.9651	-.1173	-1.6678	-.0987	.4725
Italy	ITA	38000056	38018325	1	-.5631	.4718	-1.0611	-.6644	-.6045	-.0207	-.308808718653964	-.646713119785871
Italy	ITA	38000056	38005475	1	-.0259	.0789	.0226	.1884	-.003	.2608	-.2852	-.4607
Italy	ITA	38000056	38016918	1	.6103	-.5133	-.691	.25	-.6886	-.531	.1701	-.5265
Italy	ITA	38000056	38010336	1	.2304	-.5847	-.5034	-.0256	-.1216	-.2287	.0256	.1216
Italy	ITA	38000056	38003169	1	.4091	.0566	-.9874	-1.1482	-.8566	-1.6678	-.2821	-1.1252
Italy	ITA	38000056	38010943	1	.5154	-.7221	-1.0611	-.0932	-.0032	-.2436	-.4948	-1.4694
Italy	ITA	38000056	38000613	1	.0811	1.1132	1.9359	-.8089	.0482	-1.6678	-.0987	1.4234
Italy	ITA	38000056	38010816	1	-.5955	-.8348	-.6928	-1.7984	-.2773	-1.6678	.0256	-.4607
Italy	ITA	38000056	38001246	1	-.5317	-1.1085	.0226	.3837	.1986	-1.6678	.5755	-1.1252
Italy	ITA	38000056	38009892	1	.2273	.4012	.0226	.1297	.1641	-1.2919	.5755	-.2503
Italy	ITA	38000056	38003182	1	-.219	-.8977	-.227	.5668	-.7146	.1179	-.0857	-.6774
Italy	ITA	38000056	38001424	1	-.2773	.5836	.0260378188599418	-1.3798	-.5671	-1.6678	-.107060630271258	-.031194833349146
Italy	ITA	38000056	38011382	1	-.1776	.3289	-.227	-.1382	.1213	-.2942	-1.2695	2.0955
Italy	ITA	38000056	38001675	0	-1.5584	-.2462	-.3332	-2.6893	-.6729	-1.6678	-.4805	.0388
Italy	ITA	38000056	38010272	0	-.0449420145720132	-.105642311877151	-.0741964126031239	.0143579537805509	.0972625720906789	.0462951190216179	.113543800762292	-.0587485676912224
Italy	ITA	38000056	38003943	0	.4389	-.6593	.0226	.4674	.2117	-1.6678	.5755	.8567
Italy	ITA	38000056	38008038	0	-.7248	-1.3452	1.9359	.8256	-.7942	1.3356	-.6852	-2.5027
Italy	ITA	38000056	38008965	0	-1.1654	-.0862	-.5907	-.3586	-.5132	-.424	.8038	.9888
Italy	ITA	38000056	38019981	0	1.1117	.3875	-.442	-1.4373	-.8167	-.6687	.3482	.388
Italy	ITA	38000056	38016064	0	.841	-.59	-.823037442383759	-.976620167079333	-.9071	-1.6678	-.676271181129832	-1.1252
Italy	ITA	38000056	38002541	1	.2939	-.6098	-.227	.2578	.221	.0565	-.6852	.1216
Italy	ITA	38000057	38001562	1	1.2011	-.1058	.0226	.592	-.2868	.0549	.1701	.1216
Italy	ITA	38000057	38016864	1	1.4825	.7308	.2092	.3922	.2858	-.4167	.8047	-.5912
Italy	ITA	38000057	38011014	1	-1.5524	.6754	-.3827	1.1109	.4349	.7148	.9911	.0876
Italy	ITA	38000057	38008657	1	-.0728	-.7221	-.3827	.248	.973	-.531	.5755	-2.5027
Italy	ITA	38000057	38008018	1	1.3009	-.4343	-.8627	.7661	.3918	-.0737	-.5974	-.5251
Italy	ITA	38000057	38001521	1	-1.1635	-.0862	.0226	.5124	.0591	1.0134	-.2004	.1216
Italy	ITA	38000057	38004222	1	-1.6783	-.0862	-.7902	-.1932	-.1773	-.1906	-.454	.1216
Italy	ITA	38000057	38019149	1	-1.7149	-.2662	.7162	.0189	-.0277	-1.6678	.0221	.1216
Italy	ITA	38000057	38007610	1	.349	-.2662	-.8674	.0297	.6158	.0289	.2068	-.5711
Italy	ITA	38000057	38016217	1	-.5017	-.0862	-.449488494383575	-2.6893	-1.3673	-1.6678	-.621980176850765	-.492684614247736
Italy	ITA	38000057	38011582	1	1.2461	-.983	-.691	-.5749	-.8402	-1.6678	.3482	-.2726
Italy	ITA	38000057	38012408	1	-.5904	-.4456	.4173	-.044	.5987	-.0391	.8047	.4994
Italy	ITA	38000057	38011118	1	.9984	1.3697	.9192	-.524	-.1047	.101	.3482	-.717
Italy	ITA	38000057	38000316	1	.6925	.0634	-.335	-.1891	.1186	-1.6678	-1.2695	-.3856
Italy	ITA	38000057	38019373	1	.628	-.0862	-.8819	-.5142	-.3568	-1.0529	-.9106	-.7496
Italy	ITA	38000057	38003645	1	-.0161	.468	.0226	-.0183	.6947	.1525	-.1972	.1216
Italy	ITA	38000057	38014957	1	.519	-.0862	.0226	-.3113	.4555	-.5842	.3482	-.2503
Italy	ITA	38000057	38006131	0	1.5812	-.0862	.0226	.8492	-.1277	.5979	.5755	.1216
Italy	ITA	38000057	38009750	0	-1.3578	-2.0011	-2.664	.2113	-2.3281	.3842	-2.1355	-2.5027
Italy	ITA	38000057	38014603	0	-.1595	-.4998	.0226	.3029	-.1767	.4641	.5755	-.5475
Italy	ITA	38000057	38003429	0	-.0787	-.0862	.1386	.292287351416277	.6793	.224230032944443	.301313225903661	.12802215763781
Italy	ITA	38000057	38004925	1	1.1478	.5266	.0226	.8558	.1372	1.2181	.5755	-.1563
Italy	ITA	38000057	38014344	1	-.2649	-.111562606780635	-.0882006389512458	-.00347822279915167	.079378607890923	.0480736839438598	.107413479965844	-.0799902927222902
Italy	ITA	38000057	38019378	1	-1.2122	-.089	-.1587	.2926	-1.6686	.5461	-1.0753	-.9243
Italy	ITA	38000057	38019011	0	.4512	-.2953	.0226	.3289	.6776	.0062	.0366	.4994
Italy	ITA	38000057	38019872	0	1.9905	-.0862	.0226	.8682	.1777	1.0062	.5755	.1216
Italy	ITA	38000057	38005421	1	1.1653	.5836	-.227	.5036	-.0663	-.1211	.3482	-.1563
Italy	ITA	38000057	38002424	1	.3355	-.7221	-.9607	.104	.0539	-.5842	-.4948	-.7496
Italy	ITA	38000058	38000630	1	-.018	.2733	-.8554	.2967	.2426	.7226	-1.1469	.839
Italy	ITA	38000058	38013715	1	.3818	-.0941563066336626	-.0470267158417549	.0489620437892602	.131959375192816	.0428445128684119	.125437278698812	-.0175373494892334
Italy	ITA	38000058	38006711	1	-.9646	-.130395432221853	-.132748951924357	-.0602162072307456	.0224886080747261	.0537314093211458	.0879125491270337	-.147561538091348
Italy	ITA	38000058	38012411	1	-.0903	-.9721	-.0413	.4028	-.1824	.9184	-.4801	-.5265
Italy	ITA	38000058	38012757	1	-.8551	-.4343	-.227	.3469	-.1798	.0466	.3482	.0462
Italy	ITA	38000058	38009501	1	.1137	-.4314	-.227	.1948	.1222	.6843	-.0553	-.1563
Italy	ITA	38000058	38013640	1	-.9321	.9349	1.9359	-.044	1.8549	.8185	.8038	.0484
Italy	ITA	38000058	38016517	1	-1.4228	-.4998	-.7249	.8804	.0361	1.5654	.1693	-.5912
Italy	ITA	38000058	38017291	1	.823	-.5133	-.5623	.5081	-.464	1.2725	-.4948	-1.1252
Italy	ITA	38000058	38014017	1	-1.8679	.2185	.1386	.5313	-.7637	1.2037	.1693	-.2503
Italy	ITA	38000058	38018747	1	-1.5627	-.983	-.9211	-.6492	-1.0298	.4466	-.6852	-.8028
Italy	ITA	38000058	38008513	1	.052	-1.3452	-1.5883	-.146	-.3197	1.2059	-2.1355	-.7958
Italy	ITA	38000058	38018377	1	-1.6635	.957	-.0951	.1743	.1483	.6707	1.1217	.0876
Italy	ITA	38000058	38017734	1	-.9839	.3875	1.036	.0407	.353	1.0155	.1922	.6559
Italy	ITA	38000058	38004258	1	-.5702	-.0970236064700388	-.00674741747324115	.5282	-.4049	1.7815	.5755	.00604436272003883
Italy	ITA	38000058	38020030	1	-.8626	.0789	-.5907	.2458	.0284	.6979	.00763070930612673	-.4607
Italy	ITA	38000058	38002063	1	-1.5306	-.7221	-.8627	.1804	-.4299	.5878	-.216	-.6959
Italy	ITA	38000058	38002363	1	-1.5056	-.2662	-.5034	.135	-.2742	.3892	.5755	-.331
Italy	ITA	38000058	38018359	1	-.4113	-1.2575	-.2626	-.0626639537440643	-.6277	.3268	-.216	-.7507
Italy	ITA	38000058	38019367	1	-.0082	-.2479	.0226	.0562	-.0484	.4394	.5755	.1216
Italy	ITA	38000058	38018408	1	-.5782	.468	.4173	.836	.3718	1.0077	-.4846	.1216
Italy	ITA	38000058	38012250	1	-.3124	-.2662	-.3802	-.6506	-.3779	-.2998	.1693	.1216
Italy	ITA	38000058	38003308	1	-.8565	-.2662	.0226	.1055	-.6979	.8984	.0256	-.2503
Italy	ITA	38000058	38018624	1	-.7399	-1.3821	-2.664	-.7936	-.7808	-.219	-2.1355	-1.453
Italy	ITA	38000058	38005774	1	-.2026	.284	.0226	.0503	-.1176	.6353	.5755	.1216
Italy	ITA	38000058	38014830	1	-.547	.0467	-.4806	.5329	.5479	1.1976	-.2857	.833
Italy	ITA	38000058	38004272	1	-.003	1.1352	1.4967	.9414	.9448	.9172	.775	.7864
Italy	ITA	38000058	38011363	1	.6135	-.7221	-1.5883	-.0534	-.7375	.0326	-.5208	-1.2965
Italy	ITA	38000058	38012558	1	-.5331	.5836	.0226	1.0553	.4054	1.1551	.0256	-.3297
Italy	ITA	38000058	38010710	0	-.4764	-.2662	1.4967	.3553	.5226	1.0531	1.173	2.0955
Italy	ITA	38000059	38003237	1	-.0449420145720132	-.105642311877151	-.0741964126031239	.0143579537805509	.0972625720906789	.0462951190216179	.113543800762292	-.0587485676912224
Italy	ITA	38000059	38010254	0	-.0449420145720132	-.105642311877151	-.0741964126031239	.0143579537805509	.0972625720906789	.0462951190216179	.113543800762292	-.0587485676912224
Italy	ITA	38000059	38001488	1	-.0449420145720132	-.105642311877151	-.0741964126031239	.0143579537805509	.0972625720906789	.0462951190216179	.113543800762292	-.0587485676912224
Italy	ITA	38000059	38006528	1	-1.0759	-1.1763	-1.0611	-.2139	-.4372	-1.6678	-.6852	-1.3027
Italy	ITA	38000059	38012645	1	.2659	-.0972758213808932	-.0544058061284257	.0395638268453961	.122535978053046	.0437816721812995	.122207097357926	-.0287300139715456
Italy	ITA	38000059	38016134	1	-.6243	-.9061	-.780051146675496	-.788452599312125	-1.6113	-.477943978830439	-.548799246919367	-.77859601022591
Italy	ITA	38000059	38008943	1	1.5369	.7821	1.9359	-.1365	1.4876	-.8768	-.0585	2.0955
Italy	ITA	38000059	38015450	1	-.2265	-1.0212	-.7902	-.4974	-.7128	-.8768	-.4948	-.943
Italy	ITA	38000059	38013362	1	-.0449420145720132	-.105642311877151	-.0741964126031239	.0143579537805509	.0972625720906789	.0462951190216179	.113543800762292	-.0587485676912224
Italy	ITA	38000059	38010345	0	-.0449420145720132	-.105642311877151	-.0741964126031239	.0143579537805509	.0972625720906789	.0462951190216179	.113543800762292	-.0587485676912224
Italy	ITA	38000059	38006418	0	-.0449420145720132	-.105642311877151	-.0741964126031239	.0143579537805509	.0972625720906789	.0462951190216179	.113543800762292	-.0587485676912224
Italy	ITA	38000059	38010217	0	-.0449420145720132	-.105642311877151	-.0741964126031239	.0143579537805509	.0972625720906789	.0462951190216179	.113543800762292	-.0587485676912224
Italy	ITA	38000059	38009809	0	-.0449420145720132	-.105642311877151	-.0741964126031239	.0143579537805509	.0972625720906789	.0462951190216179	.113543800762292	-.0587485676912224
Italy	ITA	38000059	38011574	1	.8551	.2032	.8116	.9302	.845	.3207	-.0553	-.4377
Italy	ITA	38000059	38000484	0	-.0449420145720132	-.105642311877151	-.0741964126031239	.0143579537805509	.0972625720906789	.0462951190216179	.113543800762292	-.0587485676912224
Italy	ITA	38000059	38010933	1	.1116	-1.1286	-1.27	-.5648	-1.026	.216	-.6007	-1.3549
Italy	ITA	38000059	38001651	1	-1.4912	-.144569172220919	-.166276380267418	-.102917683008475	-.0203272757372066	.0579894601767679	.0732359874867347	-.19841621554075
Italy	ITA	38000059	38000253	0	-.0449420145720132	-.105642311877151	-.0741964126031239	.0143579537805509	.0972625720906789	.0462951190216179	.113543800762292	-.0587485676912224
Italy	ITA	38000060	38009137	1	-1.3509	.7825	.0226	-.5142	.4466	-.0266	.5755	-.5038
Italy	ITA	38000060	38000508	1	-.8885	-.59	-.9607	-.4792	.0456	-.526	-.4948	-1.1252
Italy	ITA	38000060	38009876	1	-.9645	1.1592	-.9624	-.5346	-.5929	.4696	-.6852	-1.0788
Italy	ITA	38000060	38009370	1	-.2265	-1.0153	.7388	-.6336	.2389	-.4384	-.5974	-.4423
Italy	ITA	38000060	38013972	1	-.0645	-.2662	-.7836	-2.6893	-.32	-.3646	-.414	.1959
Italy	ITA	38000060	38015093	1	-.8065	.7763	.1386	.0023	1.1994	.2209	.9628	.557
Italy	ITA	38000060	38007305	1	-.4477	-.2366	.4173	-.0531	-.6383	-1.6678	-.6852	-.4607
Italy	ITA	38000060	38005911	1	-1.9911	1.3939	.5833	-1.1118	.1577	-.7368	.0256	-.0867
Italy	ITA	38000060	38005085	1	-1.1923	1.1576	1.9359	-.3662	1.4282	1.0271	-.454	.169
Italy	ITA	38000060	38015731	1	-1.0412	-.0862	-.7836	-1.7857	-.109	-.7368	-.411555520942982	-.552375407917176
Italy	ITA	38000060	38005219	1	-.4563	.6515	.0226	.2219	.0666	-.2527	.0256	-.7496
Italy	ITA	38000060	38013110	1	.2986	.5338	1.4967	.2747	.4999	.7715	.5755	-.1563
Italy	ITA	38000060	38016597	1	-.2822	1.7671	.7162	-1.1172	.2035	-.5979	.9636	.5505
Italy	ITA	38000060	38009415	1	.7359	.957	.0226	-2.6893	1.088	-.8522	-.6852	-.4607
Italy	ITA	38000060	38006330	1	-1.4208	-.4203	-1.6468	-.8401	.3378	-.12	-1.2876	-1.3484
Italy	ITA	38000060	38001698	1	.9571	-.4314	-.7902	-.2126	-.2307	.779	-.5031	-.2503
Italy	ITA	38000060	38002329	1	-.0554	.0566	.1386	-.9427	-.1362	-.1212	-.2821	-.4607
Italy	ITA	38000061	38001153	1	-.6953	-1.181	-1.1818	3.6039	1.7012	-1.6678	2.4277	2.0955
Italy	ITA	38000061	38003456	1	.8702	.2516	.3461	-.2545	1.1284	.1318	.9863	-.5711
Italy	ITA	38000061	38016452	0	-.2548	-.847	-.6446	-.4493	.1162	.1592	-.722	-.6158
Italy	ITA	38000061	38006579	0	-.034	1.3697	.7162	-.4425	1.4355	.0901	2.4277	-.4607
Italy	ITA	38000061	38007428	0	-1.3477	-1.607	.0226	-.0368	-1.1974	-.0465	1.3656	-.8336
Italy	ITA	38000061	38006321	1	-.6503	-.7271	-1.3943	-.7704	-.8691	-.1843	-.4771	-.7496
Italy	ITA	38000061	38009873	1	-1.4188	-.9924	.289	-.4212	-.6826	-.2785	-.0553	-.6738
Italy	ITA	38000061	38014515	1	-.9883	-1.098	-.6863	.459	.6859	-1.2919	.3482	-.2726
Italy	ITA	38000061	38007895	1	.6288	-.4251	-.7902	.8811	.3522	.5654	-.6027	-.8134
Italy	ITA	38000061	38005583	1	.9237	2.6352	1.0433	-.8338	-.1598	.1522	.5755	.2224
Italy	ITA	38000061	38000615	1	-1.543	-.4314	-.5836	-.1289	.2101	.8993	.075	-.1563
Italy	ITA	38000061	38013378	0	.9333	.4631	-1.1926	.6854	1.1885	1.2711	.9911	.5553
Italy	ITA	38000061	38007737	0	-.1668	.0502	.5347	.6528	.3792	.1527	-.5832	-.1563
Italy	ITA	38000061	38019385	0	-.639	-.946	-.6863	-1.3874	.0093	-1.6678	-.1061	-.8443
Italy	ITA	38000061	38013391	0	-.0088	-.4314	-.4806	-.1291	-.0742	-.6567	-.5974	-.959
Italy	ITA	38000061	38000804	0	-1.9735	1.3403	1.9359	.4704	.6375	.8881	1.2498	2.0955
Italy	ITA	38000061	38010882	0	1.1388	-.9389	-.5034	-.711	-.2379	-.21	-.414	.149
Italy	ITA	38000061	38019380	0	-1.4366	-.5874	.0226	.6497	-.3519	-.7847	.5755	-.2503
Italy	ITA	38000061	38008817	0	-.0269	.8261	-.2737	.4255	-.5074	-.4657	-.396	-.8531
Italy	ITA	38000061	38000830	0	1.2921	1.3697	1.9359	2.0675	2.2198	3.6292	2.4277	2.0955
Italy	ITA	38000061	38013392	0	-.9028	.8762	.231	-1.2764	-.4806	-1.6678	-.1727	-.5723
Italy	ITA	38000061	38007761	0	-.2724	-.0862	.0226	1.2836	.8779	1.5721	.5755	.1216
Italy	ITA	38000061	38002674	0	-.8061	.5859	1.1381	.1384	.7826	.2382	.3482	-.7496
Italy	ITA	38000061	38006322	0	.229	-1.2189	-.6928	1.2291	.2258	.8754	-.0553	.1216
Italy	ITA	38000061	38005142	1	-.5193	-.5791	-.7836	.6443	-.1725	.7792	.9911	.8375
Italy	ITA	38000061	38016107	0	1.6559	-.4998	-.6173	1.7177	.2676	3.6292	.3482	-.2819
Italy	ITA	38000061	38014795	0	-.935	2.6352	1.9359	1.6362	4.8357	3.6292	2.4277	2.0955
Italy	ITA	38000062	38007287	0	-1.2877	2.6352	1.0862	.8851	2.6555	1.8441	.5755	2.0955
Italy	ITA	38000062	38014211	0	.246	-.0862	.0226	.1053	-.9291	.4394	1.0316	.1216
Italy	ITA	38000062	38010565	0	-.3358	.8655	-.744	.7113	-.2248	.9443	-.2799	.1216
Italy	ITA	38000062	38005488	0	-.6655	-1.3452	.4173	-2.6893	.579	.894	-.4398	-.2503
Italy	ITA	38000062	38006758	0	-.7087	-.4314	-.6843	-.1461	.3636	-.5569	.1693	-.5093
Italy	ITA	38000063	38016162	1	-1.1909	.96	-1.4945	-2.6893	-.1503	-.5044	-.216	-1.9916
Italy	ITA	38000063	38002661	0	-1.715	-.0862	.0226	-2.6893	.7109	.5521	.5755	-.3297
Italy	ITA	38000063	38009056	0	-1.6673	.1618	.0226	-.3343	.6004	.0537	.5755	.1216
Italy	ITA	38000064	38018281	0	.9833	-1.026	-.5907	.2258	-.3979	1.0615	-.176	.1216
Italy	ITA	38000064	38015420	1	.995	-.59	-.5252	-1.0314	-.6204	-1.6678	.5755	-1.112
Italy	ITA	38000064	38012135	1	-.4462	-.5583	-1.431	-.6078	-.8713	-1.6678	-2.1355	-2.5027
Italy	ITA	38000064	38018195	1	.4673	-.6593	.0226	.8176	-.1609	.832	-.3876	-.222
Italy	ITA	38000064	38009308	1	1.3078	-.847	-.5836	-.1177	-.348	.7823	-2.1355	-.9299
Italy	ITA	38000064	38012585	1	1.3736	-.4488	-.227	-.3538	.1079	-.1751	-.0987	-.3297
Italy	ITA	38000064	38010972	1	.887	.2465	-.4396	.3835	.6027	1.3713	-.6852	-.3297
Italy	ITA	38000064	38016953	1	1.5401	-.8887	-.9607	.6378	.993	-1.6678	.1701	-.7496
Italy	ITA	38000064	38016828	1	1.6905	-.7353	-.227	-.231	-.1896	.311	.1693	-.7496
Italy	ITA	38000064	38003066	1	1.154	-1.3993	-2.664	-.0147	-2.7013	-.9292	-.674	-1.6492
Italy	ITA	38000064	38005996	1	.1074	.6555	.0226	.8029	.8894	-.4694	.5755	-.5912
Italy	ITA	38000064	38011036	1	1.1066	2.6352	1.4967	-.9941	-.4513	-.5569	2.4277	.7095
Italy	ITA	38000064	38007040	1	-.4859	-.2662	.0226	.3297	-.3037	.1823	-.1021	.1216
Italy	ITA	38000064	38014234	1	1.6416	-.0862	-.7638	.5649	-.2297	.3029	.5755	-1.1252
Italy	ITA	38000064	38011509	1	.3101	-.5874	-.8219	-.4717	-.0006	-.2942	-.1026	-.8443
Italy	ITA	38000064	38003947	0	1.5171	-.6682	.0226	-.605	-.5602	-1.6678	.5755	-.6774
Italy	ITA	38000064	38017382	0	.4649	.0502	.8038	-.5186	1.1169	.1877	-.2008	.7864
Italy	ITA	38000064	38010952	0	.4141	-.6019	-.1587	.4489	-.3456	.6679	-.0992	.1216
Italy	ITA	38000064	38013898	0	1.0737	-1.147	-.9874	-.3695	-.032	-.5979	-1.2835	-.1563
Italy	ITA	38000064	38009516	0	.6444	-1.1017	-1.682	.9819	-.0408	1.0196	-.9794	-.6621
Italy	ITA	38000064	38019546	1	1.3572	-.6593	-.4246	.5009	-.042	.6915	-1.0602	-.2658
Italy	ITA	38000064	38004310	1	.1631	-.04	-1.1926	.7373	-.0984	1.5428	.5755	.0388
Italy	ITA	38000064	38011749	1	-.7405	.5353	-1.2062	.2703	.8441	.4312	-1.305	-.2709
Italy	ITA	38000065	38011755	1	.1655	-.6593	.4173	-.3113	.2589	.4024	.1693	.1216
Italy	ITA	38000065	38019761	1	-.8229	-.2662	-.4806	.0171	-.2997	.7334	-.6852	.1216
Italy	ITA	38000065	38010391	1	-.4647	2.6352	1.1657	.3183	.7002	-.2857	.1693	.6559
Italy	ITA	38000065	38012697	1	-.1035	-.0862	-.7638	-.2392	.1975	-.8849	.5755	-.3297
Italy	ITA	38000065	38016245	1	-1.0293	-.2366	-1.0611	-.5161	-.2452	.5478	-.0987	-.3086
Italy	ITA	38000065	38004599	0	1.5128	-.3646	.8571	.5652	.4018	.6403	-.2852	.4994
Italy	ITA	38000065	38004548	0	.3635	-.2624	.0226	-.7704	.006	-.2224	-.5202	.9097
Italy	ITA	38000065	38006045	1	-.0364	-.7938	-.7638	2.643	.4466	2.4514	.1701	-1.1252
Italy	ITA	38000065	38012453	1	-1.284	.5696	.5833	.0816	.3655	.2691	-.1021	-.4784
Italy	ITA	38000065	38005882	1	-.5739	-.4314	-.8627	-.2863	-.259	-.0737	.5755	-.7496
Italy	ITA	38000065	38010268	1	.0274	-.4314	.4173	-.3095	.0887	-.3646	-1.0722	-.7496
Italy	ITA	38000065	38012871	1	-1.3881	-.2479	.0226	-.1602	-.7694	.0496	-.5974	-.2726
Italy	ITA	38000065	38010277	1	-.0535	-.4488	.4173	-.6068	-.2775	.0541	.3482	-.222
Italy	ITA	38000065	38011747	1	-.3052	-.2662	.5347	-.5751	.5349	-.4173	.0221	-.1563
Italy	ITA	38000065	38003797	1	-1.9897	-.0827	.8116	-.1505	-.7979	.1963	.5755	.1959
Italy	ITA	38000065	38013294	1	-.0856	-.7162	-.8627	-.4767	.0766	-.8768	-.4948	-.7496
Italy	ITA	38000065	38013250	1	-.1199	-.7221	-.732	-1.0314	-.4255	-1.6678	.3482	-1.1252
Italy	ITA	38000065	38015096	1	.129	2.6352	.7162	.6896	1.1125	.6506	1.6331	.7627
Italy	ITA	38000065	38003665	0	.3663	.7156	-.7765	.1364	-.3977	-.7847	.5755	-.1808
Italy	ITA	38000065	38001559	0	-.2897	.1141	1.9359	-.413	.5336	-.1452	-.5202	1.515
Italy	ITA	38000065	38008388	0	-.4327	.1245	-1.76	-2.0365	.0228	-.2644	-2.1355	.9883
Italy	ITA	38000065	38019541	0	-1.5536	.3803	1.9359	3.6039	2.9059	-1.6678	1.802	2.0955
Italy	ITA	38000065	38007430	0	.4679	-.2662	.0226	-.0627	-.3613	-.5309	-.5832	.1216
Italy	ITA	38000065	38012385	0	.1557	.6636	.4173	-.5435	-.0642	.4488	.9246	-.4607
Italy	ITA	38000065	38011001	0	-1.7469	-.8802	-.5373	.4281	-.5119	.7451	-.3317	-.6924
Italy	ITA	38000065	38002591	0	1.0705	-.7737	.0226	-2.6893	-.3621	-.8768	.1693	.5759
Italy	ITA	38000065	38009696	1	-.909	-.0032	-.1627	-.6407	-.8354	-.2306	-1.305	-.0542
Italy	ITA	38000066	38006173	1	.2685	.2695	-.335	-.2169	-.02	-.7368	-.5802	.4994
Italy	ITA	38000066	38011347	1	-.8022	-.3516	.586	-.877	.4713	.2521	.0256	.4725
Italy	ITA	38000066	38002666	0	1.1577	-.0732725146373188	.00237307840697561	.111879011233127	.195044913076748	.0365706396081058	.147061935319982	.0573926623470567
Italy	ITA	38000066	38002724	0	-.9634	-.2662	.0226	.1053	.5086	.7395	.5755	-.1563
Italy	ITA	38000066	38017613	1	-1.6803	2.6352	1.1657	.0859	.765	-.0733	.1648	.7435
Italy	ITA	38000066	38017317	1	-1.2338	-1.289	-1.9313	-.6473	-.6464	-.4795	-.2821	-1.4694
Italy	ITA	38000066	38005296	1	.4866	-.0862	.0226	.6317	-.2814	-.2154	.0447	.1216
Italy	ITA	38000066	38011746	1	-.2658	.3815	-1.6896	-.1626	-.5781	-1.6678	-.1021	-1.4276
Italy	ITA	38000066	38002127	1	-.3492	-.9546	-.1313	.6696	-.3657	.8998	-.744	-.5693
Italy	ITA	38000066	38010186	1	-.1956	-.5743	-1.1412	-.3767	-.5388	.3438	-.3553	-.1563
Italy	ITA	38000066	38019798	1	-.8783	-.4203	-.227	-.4879	-.4987	-.7368	-.414	-.2503
Italy	ITA	38000066	38008349	1	.0478	.6321	-1.161	.7144	-.0852	-.8768	-1.0571	-1.6909
Italy	ITA	38000066	38018068	1	.3017	.3464	-.8892	-.071	.5691	.2872	-.1727	-.6959
Italy	ITA	38000066	38012052	1	.0648	.2063	.8877	-.2959	.1785	.7468	1.2223	-.3297
Italy	ITA	38000066	38010970	1	.0548	-.8893	-.1972	.0038	-.2022	.5149	-.6004	-.3969
Italy	ITA	38000066	38003935	1	-.5577	.4731	.7162	.5308	.2321	.137	-.216	2.0955
Italy	ITA	38000066	38005991	1	.4806	.5266	.1802	.9541	.1717	.8133	.5755	.1216
Italy	ITA	38000066	38010893	0	.5179	2.6352	-.6636	-.8521	1.9282	-.1837	.2732	2.0955
Italy	ITA	38000066	38016208	0	.33	-.7938	-.6116	-.8736	-.6172	-.7433	-1.5848	-1.2412
Italy	ITA	38000066	38009289	0	.7262	2.6352	1.9359	-.7041	.5068	.8408	-.4151	2.0955
Italy	ITA	38000066	38008599	0	-1.5121	-.4314	-.2827	.515	-.411	-.1075	.3768	-.3297
Italy	ITA	38000066	38005367	0	-1.3703	-.5743	-.5907	-.3138	-.1471	-.8768	-.5686	-.1563
Italy	ITA	38000066	38019834	0	.0922	-.7815	-1.1346	-.0566	.2332	.34	-.2821	-.5251
Italy	ITA	38000066	38004942	1	.0377	-.9743	-1.2567	-.646	-.3002	-.1524	.7264	-.5251
Italy	ITA	38000066	38000314	0	.5375	.0666	.0226	.1296	.3853	.3908	.5755	-.7496
Italy	ITA	38000066	38005004	0	.9573	-.817	-1.1539	.6869	.5338	1.159	.0993	-.9243
Italy	ITA	38000066	38010009	0	-.4546	-.7353	-.227	-.3125	-.0224	.3525	-.1727	.1216
Italy	ITA	38000066	38007478	0	-1.3049	-.4314	.0226	.0171	.8018	.2064	.1648	-.6959
Italy	ITA	38000066	38007402	0	-1.1576	-.0862	.0226	.1018	.1616	-.9292	-.1722	-.6959
Italy	ITA	38000067	38014845	0	.816	-.2741	-1.1926	.171	-.1837	-1.5939	.8382	-.8756
Italy	ITA	38000067	38004844	0	.4657	-.0862	.0226	.1053	-.947	.4394	.5755	.1216
Italy	ITA	38000067	38007050	1	-1.3353	-1.0153	-.6843	-2.64	-1.7576	-.2224	-2.0401	-.1563
Italy	ITA	38000067	38015700	1	.0163	-.103993948049649	-.0702972723540774	.0193240084744859	.10224193209889	.0457999203650505	.115250641251928	-.052834319879959
Italy	ITA	38000067	38008617	1	.1823	-.983	-1.6731	-1.0091	-.9172	-1.6678	-2.1355	-2.3976
Italy	ITA	38000067	38006044	1	.1212	-.101170504589903	-.0636185271334409	.02783024624335	.110770960226258	.0449517062846199	.118174248004809	-.0427039445202132
Italy	ITA	38000067	38002718	1	-.0449420145720132	-.105642311877151	-.0741964126031239	.0143579537805509	.0972625720906789	.0462951190216179	.113543800762292	-.0587485676912224
Italy	ITA	38000067	38015102	1	.9686	-.4314	.4173	-.0584	-.5062	-.0671	.3482	.1216
Italy	ITA	38000067	38009635	1	.5062	.792	.4173	.5688	.2034	.7707	-.1972	-.4607
Italy	ITA	38000067	38015863	0	1.4898	-1.0705	-.227	.1335	-.866	-.2964	-.2004	-.4607
Italy	ITA	38000067	38012014	0	.1275	-.101000936488889	-.0632174204138031	.0283411070435773	.111283189751543	.0449007649242127	.118349831632485	-.0420955425681979
Italy	ITA	38000067	38003519	0	1.2612	-.0862	.0226	.6429	1.5096	.9769	.7578	.7611
Italy	ITA	38000067	38009436	0	.297	-.1559	1.9359	1.5717	.2258	-1.6622	-.2845	-.6491
Italy	ITA	38000067	38007239	0	1.1391	.5266	-1.682	.0406	-.1872	-.2777	-.0726	.1216
Italy	ITA	38000067	38018150	0	.8252	.4012	.1386	-.5585	-.0772	-1.6678	-.6852	.149
Italy	ITA	38000067	38012403	0	1.2207	1.3403	1.9359	-.1889	.0855	-.9292	2.4277	2.0955
Italy	ITA	38000067	38016327	0	1.0238	-.0768765096731616	-.00615203107866044	.101021192002899	.184158003007592	.0376533456650139	.143330086471452	.0444617065732724
Italy	ITA	38000067	38002689	0	-.1638	-.108841442492929	-.0817638311170576	.00471987670925785	.0875986721776423	.0472561963982779	.110231179133778	-.0702268899685218
Italy	ITA	38000067	38013115	0	-.2085	-.5994	.0226	.7113	-.1234	.0777	.5755	.1216
Italy	ITA	38000067	38008717	0	1.2656	-.4314	.0226	1.2836	.8779	-.0339	.5755	.1216
Italy	ITA	38000067	38002389	0	.9415	.5606	.4135	.4252	.2701	.2201	2.4277	.2265
Italy	ITA	38000067	38001416	0	1.7157	-.5831	1.0043	3.6039	4.8357	1.0059	.1969	-.3036
Italy	ITA	38000067	38001122	0	.4227	-.0279	.7162	-.9416	.0169	-.1092	.0405	.7627
Italy	ITA	38000067	38018236	0	-.3472	-.4314	-.2737	-1.0161	-.563	-1.6678	.0154	-.4607
Italy	ITA	38000067	38004852	0	1.3257	2.6352	1.4967	1.2995	.7253	.0674	-.6338	2.0955
Italy	ITA	38000067	38002812	1	.2763	-.8379	.0226	-.3443	-.2319	-.0615	.5755	.1216
Italy	ITA	38000067	38010030	1	.9613	-.0862	-1.2667	-.6089	-.9121	-1.6678	-.581127062135596	-.807929713385118
Italy	ITA	38000067	38013269	0	-.0922	.3875	.5347	-.1199	.2811	-.4932	1.4995	2.0955
Italy	ITA	38000067	38009372	0	1.3881	-.7815	.0226	.4766	-.9291	1.0062	-.3763	-.7507
Italy	ITA	38000067	38014837	0	1.2089	-.071894437371933	.00563286635069908	.116030768847673	.199207794298113	.0361566399806697	.148488900675059	.0623371353539109
Italy	ITA	38000068	38001011	0	.572	.3926	.3461	.0738	-.0331	-.3435	.3839	1.4234
Italy	ITA	38000068	38001125	0	.6959	-1.9198	-2.664	-2.6893	-3.7095	-.7946	-2.1355	-2.5027
Italy	ITA	38000068	38006472	0	-.4356	-.891	-.4246	-.113	-.3545	-1.6678	.5755	.6905
Italy	ITA	38000068	38012543	0	-.2812	.7665	.9726	.7828	.7419	-.153	-.0321	1.1232
Italy	ITA	38000068	38007228	0	.1993	.5746	1.4967	.8939	.5789	.362	1.5243	1.2147
Italy	ITA	38000068	38001842	0	.6922	-1.4163	-2.664	.5729	-.6281	.988	1.3617	-2.5027
Italy	ITA	38000068	38006261	0	1.4627	-.2662	-.5836	-.0505	-.5712	-.5037	-.216	-.5475
Italy	ITA	38000068	38005096	0	.8189	-1.0275	-1.4747	.6269	-.1626	-.3164	.0215	-.8578
Italy	ITA	38000068	38002056	0	-.7022	.3239	-.7638	-.67	-.1288	.2624	-.0553	-.5251
Italy	ITA	38000068	38007118	0	-.2504	-.4488	1.4187	-.9801	-.817	-1.6678	1.3918	.1216
Italy	ITA	38000068	38004194	1	-1.0695	.3349	-.5761	-1.6841	-.9451	.1948	-.3086	.2286
Italy	ITA	38000068	38008321	0	.0388	.1501	1.9359	-.4173	.4221	-.0383	1.48	2.0955
Italy	ITA	38000068	38015765	0	-.2551	1.1132	1.9359	-1.3089	-.0988	-.8849	1.4793	2.0955
Italy	ITA	38000068	38010250	0	-.8472	2.6352	1.9359	-.5016	-.2698	-.4694	.8992	1.2147
Italy	ITA	38000068	38001230	0	1.5715	1.3403	.8348	.0337	.5953	.2797	.8038	-.1563
Italy	ITA	38000068	38018220	0	.7981	.468	.0226	-.4482	-3.7095	-1.6678	1.4834	.6361
Italy	ITA	38000068	38008315	0	.4874	2.6352	1.9359	3.6039	2.0116	3.6292	2.4277	.9883
Italy	ITA	38000068	38012749	0	-.328	.0634	-.3802	-1.3102	-.556	-.5309	-.6625	-.6912
Italy	ITA	38000068	38002505	0	-.1224	-.7836	.0226	.1458	-.0013	.2176	-.0823	1.1508
Italy	ITA	38000068	38015851	0	-.6298	.6342	1.9359	-.182	.5511	.1857	1.802	2.0955
Italy	ITA	38000068	38013995	0	-.5243	2.6352	1.9359	-.785	-.1859	-.226	1.4834	2.0955
Italy	ITA	38000068	38012050	0	1.4918	.0584	1.1857	-.3781	.1288	-.801	.3482	2.0955
Italy	ITA	38000068	38014977	0	-.0106	.3729	.0226	-.7075	.0312	.4412	.9628	1.0448
Italy	ITA	38000068	38017541	0	-.1271	.8655	1.9359	.4424	-.4856	.4256	1.802	2.0955
Italy	ITA	38000068	38010126	0	1.1905	-.0192	1.2341	-.3572	.2457	.0622	.1693	.7864
Italy	ITA	38000068	38001977	0	.5909	-.0994	-.227	.0765	-.0299	.1857	.9254	.4777
Italy	ITA	38000068	38009537	0	.0254	.6634	.4562	1.3321	.4408	.0681	-1.137	2.0955
Italy	ITA	38000068	38017026	0	-.3509	-.7136	-.7584	.6333	-.2365	1.0196	-.2249	1.0431
Italy	ITA	38000068	38003284	0	-.9078	-.1046	-1.1473	.6333	-.6687	-.5037	-1.0571	-.5251
Italy	ITA	38000068	38005056	0	1.1025	.3789	.0226	-.0854	.107	.1326	.3199	1.2841
Italy	ITA	38000068	38005322	0	-.1294	.8655	1.0433	.2474	.4336	.2807	1.4793	2.0955
Italy	ITA	38000068	38007068	0	-.1469	.9304	1.2341	-.4383	-.4483	-.1027	.5409	2.0955
Italy	ITA	38000068	38013597	0	.3019	-1.3452	-.6446	1.1427	.2491	1.1372	-.1566	.1216
Italy	ITA	38000068	38001289	0	-.5204	.2465	.7398	.8654	-.3918	-.0361	-.255	2.0955
Italy	ITA	38000068	38019090	0	-.3895	.9535	-.4806	.5296	.1884	.5562	-.1566	.3535
Italy	ITA	38000068	38009223	0	-.333	-.4399	1.1381	.7281	1.033	-.6503	2.4277	2.0955
Italy	ITA	38000068	38005199	0	.2601	.468	-.7638	-.2192	-.0703	.5032	.3473	.0208
Italy	ITA	38000068	38001571	0	.688	1.3697	1.036	-.3521	-.1318	.0662	2.4277	.7435
Italy	ITA	38000068	38014979	0	-.5469	.631	1.9359	-.4155	.5168	-.3164	2.4277	2.0955
Italy	ITA	38000069	38020057	1	-.0445	-.5743	.0226	.7113	1.4022	.988	.5755	-.4784
Italy	ITA	38000069	38005557	0	.2559	-.2662	-.9607	-.1711	-.9524	-.218	.0256	-.5251
Italy	ITA	38000069	38016933	1	1.1514	-.891	-1.0611	.1088	-.3517	.2872	.0221	-.7496
Italy	ITA	38000069	38012622	1	1.638	1.031	.8038	-.046	-.0289	.4211	-.532	1.515
Italy	ITA	38000069	38008684	1	-.4002	-.2366	.4173	-.8709	-.8327	-1.6678	-2.1355	-.1865
Italy	ITA	38000069	38001466	1	.6592	-.7938	-.227	.2532	.1951	.8172	-.5802	.149
Italy	ITA	38000069	38018580	1	-1.3913	-.7221	-.732	.3642	-.0583	-.526	-.1722	-.8028
Italy	ITA	38000069	38007167	1	1.2011	-.1167	-.6315	-.0825	-.4506	-.3164	-.6505	-1.0788
Italy	ITA	38000069	38002437	1	-.1246	-.4314	-.691	.0203	.2589	-.4223	-.0553	.1216
Italy	ITA	38000069	38006148	0	1.5466	-.847	-.5907	.2509	-.3216	-1.6678	.5755	-.4784
Italy	ITA	38000069	38012134	0	1.4546	.2032	-.7638	.3967	.5863	-1.6678	.5755	-.4607
Italy	ITA	38000069	38008469	0	-.1358	-.7848	-1.2374	-2.6893	-1.0856	-.8768	-1.5596	-1.4694
Italy	ITA	38000069	38018753	0	1.5253	-.2662	.0226	-.2103	.1584	-.4657	.5755	-.2503
Italy	ITA	38000069	38001310	0	1.7794	-.7815	-.227	.2366	.2398	.5565	-.3912	-.2503
Italy	ITA	38000069	38001552	0	1.0166	.718	-.5907	-.7936	-.0359	.3181	.1427	-.3501
Italy	ITA	38000069	38008370	0	1.3798	-.9334	.0226	-.7345	-.3312	.0412	-.6677	-.2503
Italy	ITA	38000069	38001039	0	-.3969	-.2548	.1386	-.1673	.8185	.0276	.4739	.557
Italy	ITA	38000069	38013984	0	1.1955	1.1493	1.9359	.0362	.33	-.071	.0256	2.0955
Italy	ITA	38000069	38006788	0	1.3221	.7821	1.4187	-.4226	.8621	-1.6678	1.1417	1.2841
Italy	ITA	38000069	38004679	0	-1.2716	-.103	-.6315	.2562	.8268	.5043	.1648	-.5912
Italy	ITA	38000069	38012238	0	.1498	.5976	.8571	-.4499	-.3127	-.4094	-.5974	-.6959
Italy	ITA	38000069	38016123	0	1.5443	.7665	1.9359	1.4636	1.7413	1.031	2.4277	2.0955
Italy	ITA	38000069	38009712	0	1.3399	-.6019	.3461	.4856	1.019	.289	1.227	-.1563
Italy	ITA	38000069	38016369	1	1.302	-.103	.0226	.3012	1.4444	-.2608	-.0553	-.1563
Italy	ITA	38000069	38010157	1	.449	-.2662	-.227	-.1673	-.174	-1.6678	.0256	-.4607
Italy	ITA	38000069	38013669	0	1.3067	-.2662	.0226	-.8913	-.5064	-.6274	.0256	-.7108
Italy	ITA	38000069	38000012	0	.7991	-.7184	-1.161	-2.6893	-.3724	-1.0529	-2.1355	-.5251
Italy	ITA	38000069	38009738	0	.7478	.2179	.4173	-.1178	.6757	.2204	.8038	-.4607
Italy	ITA	38000069	38019810	1	1.2659	.792	.4173	-.1707	-.2655	.0589	-1.5848	-.5251
Italy	ITA	38000069	38018774	0	.2961	.5976	.8425	-.0256	.6426	.2069	-1.0602	.0388
Italy	ITA	38000070	38002999	1	-.7381	-.4314	-.8154	.6238	.206043775467465	.8386	-.1026	.388
Italy	ITA	38000070	38009565	0	1.2626	-.7815	-.7249	.4255	-.6431	.7372	-.2004	-.7507
Italy	ITA	38000070	38006101	0	-.7018	-.0862	.6407	.6419	-.6396	.307528890899661	.5755	.1216
Italy	ITA	38000070	38019825	0	-1.3408	-.0797021749940009	-.0998231728836261	-.0200258687560857	.1462	.105312670806756	.13414918753449	-.126697340094155
Italy	ITA	38000070	38015855	0	-.3836	-.0862	.0226	1.2836	.8779	1.5721	.5858	.1216
Italy	ITA	38000070	38002322	0	-1.2389	-.0862	.0226	.0507	-.5642	.4692	.5755	-1.3027
Italy	ITA	38000070	38018745	0	-1.1579	2.6352	1.9359	3.6039	4.8357	3.6292	2.4277	2.0955
Italy	ITA	38000070	38016021	0	-1.2795	-.4058	-.2626	.7913	.0366	.9682	.1145	-.263889057673013
Italy	ITA	38000070	38016272	0	-.4762	.173400987876989	.185377056442764	.867185930730871	.625362648829072	1.7792	.503052376968233	.184847238164181
Italy	ITA	38000070	38005899	0	-.3316	-.119371022184634	-.0980707468568431	-.0158765560561673	.0587	.0438139453674017	.0999464857204871	-.0920864301455918
Italy	ITA	38000070	38004173	1	-2.3685	.5696	.9192	.6169	-.1471	.5734	-.3237	.6113
Italy	ITA	38000070	38000489	1	-1.2029	-.7221	-.227	-.1899	-.7398	.307	.5755	-.2503
Italy	ITA	38000070	38010904	1	-.6846	-.2662	-.5373	-1.0068	-.3594	.3623	-.1566	-.8947
Italy	ITA	38000070	38016599	1	-.3617	.0666	-.227	.068	-.2726	.0909	.542	.1216
Italy	ITA	38000070	38005745	0	-1.0345	-.0862	-2.664	.1053	-.7394	.9411	-2.1355	-2.5027
Italy	ITA	38000070	38011492	0	.2149	.9166	-.0929538476117045	-1.34465635178439	-1.473	-1.6678	-.5432	-.207449174464211
Italy	ITA	38000070	38015241	0	-1.5303	.4542	.8877	2.4895	.9482	3.5379	1.13455400974463	.634204717112629
Italy	ITA	38000070	38002830	0	.1415	-.100624118486635	-.0623260721479412	.0294763532663047	.11242147758551	.0447875619010857	.118740017471764	-.0407435382303862
Italy	ITA	38000070	38013313	0	-1.1292	-2.2005	-2.664	-.8165	-1.463	.1424	-2.1355	-2.5027
Italy	ITA	38000070	38015345	0	-.8721	-.6939	-.7249	-2.6893	-.3518	.2353	-1.0722	2.0955
Italy	ITA	38000071	38013727	1	-.5416	2.6352	1.9359	3.6039	1.22	-1.6678	1.2612	2.0955
Italy	ITA	38000071	38004896	0	-.3803	.468	.8038	.1764	.6786	.5541	.5755	.1216
Italy	ITA	38000071	38015620	1	-1.5588	.5969	1.2867	-1.1481	.2671	-.7368	-.414	1.515
Italy	ITA	38000071	38014248	1	-1.2902	-.309938578657711	-.3221314790455	-.608267649855145	-.334886339487815	-.9598	-.157090183513645	-.346607289039019
Italy	ITA	38000071	38014544	1	.2364	.0492	1.9359	.3627	.6669	.338	2.4277	.8925
Italy	ITA	38000071	38012953	1	.3767	-.2662	.0226	.9106	.3562	.7642	.5755	-.7887
Italy	ITA	38000071	38002368	1	-1.4159	-.4174	-2.4318	-.0254	-.8633	.4563	-.5362	.1216
Italy	ITA	38000071	38017811	1	.5871	1.7162	.9247	.6066	.5507	.8867	-.4771	-.3297
Italy	ITA	38000071	38007545	1	.3742	1.1576	.4173	.6305	-.1686	1.8882	.0993	-.5912
Italy	ITA	38000071	38011290	0	-.109	-2.9627	-2.664	-2.6893	-3.7095	-1.6678	-2.1355	-2.5027
Italy	ITA	38000071	38015899	0	-.6283	-.0862	.0226	.8261	.3343	1.0062	.5755	.1216
Italy	ITA	38000071	38018563	1	-1.4778	-1.287	-1.1412	.7843	-.298	-.2204	-.3907	-.8698
Italy	ITA	38000071	38005895	1	-.9997	-.0862	.0226	.1461	.5274	.9502	.5755	-.2503
Italy	ITA	38000071	38001654	1	-.4523	2.6352	.8348	.4123	1.0358	.3119	-.7045	.1216
Italy	ITA	38000071	38006474	1	-2.7959	-.378380543527792	-.435162066685792	-.439677619478365	-.6305	-.0900382693241613	-.148434993079212	-.511267084675624
Italy	ITA	38000072	38004110	1	-1.2198	.879	-.6863	.9502	.8097	.6497	.8107	.1824
Italy	ITA	38000072	38013064	1	-.5066	-.5994	.3416	-1.0489	-1.6436	-.5309	-.206901327233226	-.222
Italy	ITA	38000072	38009455	1	-1.3118	.6275	.967805950347729	.053894740754492	.2363	.222457192937161	.899919524584226	1.6836
Italy	ITA	38000072	38017841	1	-.4979	-.2662	-1.0611	-.3908	-.1383	.0458	-.2821	-1.9916
Italy	ITA	38000072	38003279	1	-1.0479	.4658	-1.2374	.3216	-.3829	-.4423	-.6004	-1.1856
Italy	ITA	38000072	38016728	1	-1.0803	-1.0186	-.6843	.7113	.2054	1.0062	.5755	.5256
Italy	ITA	38000072	38009378	0	-.1861	-.819479043969509	-.82515914722352	-2.4193	-1.786	-1.6678	-.859893834234794	-.821588059357122
Italy	ITA	38000072	38016085	0	-.6013	-.4314	1.4187	.7113	-.2569	-.9292	.1648	.1216
Italy	ITA	38000072	38014315	0	.1813	-.2662	-.9288	.0247	.0996	.6394	-.6677	-1.1252
Italy	ITA	38000072	38009135	1	.0644	-.4488	.0226	-.6938	-.8343	-.5309	.1701	-.6959
Italy	ITA	38000072	38013615	1	1.0568	-1.6184	-2.664	-1.0549	-1.1454	-1.5744	-2.1355	-2.5027
Italy	ITA	38000072	38017157	1	.6275	.2032	.0226	.7113	-.8148	-.8849	-2.1355	.2909
Italy	ITA	38000072	38019802	1	1.5031	-.0088	-1.2567	-.6842	-.838	-.5569	-1.2871	-1.0913
Italy	ITA	38000072	38013074	1	.81	-.0862	.0226	-.0854	.7934	.7536	.5755	2.0955
Italy	ITA	38000072	38014273	1	-.8611	.2465	.0226	-.2757	-.4865	-.2785	-.8627	-.6959
Italy	ITA	38000072	38010583	1	-.1072	-.891	-1.7997	-.2631	-.3453	.0511	-.8488	-.6298
Italy	ITA	38000072	38008786	1	.3169	.0502	-1.0611	.0253	-.1896	-.5309	-.5172	-.3297
Italy	ITA	38000072	38005526	1	.421	-.0338	-.4806	-.6184	-.3506	.2063	-.4771	1.2841
Italy	ITA	38000072	38006617	1	-.1115	-.4488	-.7902	-.2735	-.7787	-.0614	-.6004	-.2726
Italy	ITA	38000072	38019216	1	1.2855	-.4488	-1.216	.0944	-.1228	-.0818	.5755	.1216
Italy	ITA	38000072	38011100	1	-.694	.0402	-1.161	.2074	-.3232	.2016	1.8085	.2683
Italy	ITA	38000072	38016539	1	-1.3141	-.0356	.7332	-.2718	.6815	.0192	.5755	.1216
Italy	ITA	38000072	38002859	1	.0495	1.0919	-.5472	-.5016	-.8728	-.2532	-2.1355	-.945
Italy	ITA	38000072	38018764	1	-.7609	-.4203	-1.0611	-1.0563	-1.1079	-.219	-.8012	-.946
Italy	ITA	38000072	38013936	1	-.8426	-.0384	-.8554	-.0013	-.2276	.3381	-1.0571	-.9943
Italy	ITA	38000072	38007023	1	-.9721	-.7162	-.6446	-.6384	-.655	-.2708	-1.7719	-.2503
Italy	ITA	38000072	38018458	1	.3105	1.7162	1.0955	.1751	.8702	-.2338	-1.0722	-.7317
Italy	ITA	38000072	38015522	1	-.5032	-.2662	.5347	-.2074	-.5185	-.0558	-1.4541	-.8076
Italy	ITA	38000072	38011936	1	.3326	-1.1828	-1.5883	-.0591	-1.4913	-.3378	-1.2106	-1.3484
Italy	ITA	38000072	38014330	0	.0836	1.1132	.8348	-.2439	1.0926	.1631	.9194	2.0955
Italy	ITA	38000072	38017639	0	.8888	.9275	1.4187	-.6958	.2902	-.0671	1.3656	2.0955
Italy	ITA	38000072	38011803	0	.146	.1892	.5347	-.1018	.0574	.0211	-.0012	1.0448
Italy	ITA	38000072	38012207	1	1.094	.115	.1648	-.5736	-1.0876	.3136	-.725	-.0888
Italy	ITA	38000072	38018977	1	-1.0255	.2607	.0226	.4068	-.5983	-1.6678	.5755	-.5912
Italy	ITA	38000072	38012995	1	-.6951	1.7162	.7162	.0601	-.1079	-.219	-.2555	.0876
Italy	ITA	38000072	38006632	1	.0454	-1.0303	-1.2182	-.2834	-1.4455	.344	-.8041	-.5475
Italy	ITA	38000072	38002760	0	-.2578	-1.0344	-1.1926	-.1592	-1.6573	-.8445	-.3733	-.3297
Italy	ITA	38000072	38014408	0	-.1319	.6321	.917	.3666	.6841	.0234	-.4771	-1.3494
Italy	ITA	38000073	38003793	0	-.8372	-.446	-.4338	-1.0177	.7837	1.0471	-.1116	-.3549
Italy	ITA	38000073	38004353	0	-.6317	-.121435238439687	-.111553963516827	-.0332216738346079	.0495554666409857	.0510396031497887	.0971906109767404	-.115412806372956
Italy	ITA	38000073	38000979	0	.9262	.5004	1.4967	-.934	1.3143	.1232	.5755	1.2841
Italy	ITA	38000073	38006894	0	-1.1106	.3289	1.0433	3.3339	1.3397	.4761	.9911	1.515
Italy	ITA	38000073	38009130	1	-.6311	.5976	.1386	-1.0489	.6684	.0057	.3482	.0876
Italy	ITA	38000073	38011415	1	1.1028	-.7861	-.227	-1.7984	-.5428	.0907	-.454	-.8443
Italy	ITA	38000073	38010149	1	-.5633	.0722	.6569	-2.6718	.7002	-.8768	-2.1355	-.5461
Italy	ITA	38000073	38011467	1	-.7212	-.9848	-.2737	-.305	1.0518	-.2608	-.5252	-.1689
Italy	ITA	38000073	38005761	1	-1.2576	-.4488	-.9557	.714	.8733	-.1957	-1.0753	-.9943
Italy	ITA	38000073	38004594	0	-.2186	.802	-.6843	-.6492	-.2413	.1091	-.1545	-.4095
Italy	ITA	38000073	38009569	0	-.1313	.0661485743189928	.0104580800434095	-1.1025	.327	.0589	.0392464166715215	.0177194902094131
Italy	ITA	38000073	38019198	0	.9468	-.2416	-.7445	.6333	-.224	.989	1.802	1.0431
Italy	ITA	38000073	38016145	0	.5692	.3239	1.9359	.1298	.0289	-.8768	.3321	-.8443
Italy	ITA	38000073	38010091	0	.3122	-.5994	-.5836	-.2083	.3532	.0276	.5755	-.4377
Italy	ITA	38000073	38015088	0	-.6869	.157585940058429	.0776559601927556	-.0579	1.049	-.2988	.0154	.0584459932391773
Italy	ITA	38000073	38016416	0	-1.2977	-.2662	-.175998831784265	-.57	.4579	-1.6678	-.0388185399479732	-.1824669969785
Italy	ITA	38000073	38012652	0	.7627	-.382330823730781	-.451924091607923	-.0469389804414926	-.0882665658491347	-.0682125509110931	-.195869041497609	-.6621
Italy	ITA	38000073	38001313	1	-.7657	-.8977	-.227	.4538	-.8455	-.21	.5755	.1216
Italy	ITA	38000074	38001892	1	-.5868	-.5297	-.6047	-.3415	-.3886	-.1968	.1747	.1238
Italy	ITA	38000074	38019140	0	.5122	-.166459799974841	-.5968	.251281536237516	.227700420607665	.158796075044882	.8098	.1554
Italy	ITA	38000074	38008838	0	-.9746	-.7221	-.3802	-1.3874	-.1135	-.1651	-.1026	-1.1811
Italy	ITA	38000074	38007820	0	-1.4736	.0502	1.036	-.491	-.3069	-.531	1.1375	.8375
Italy	ITA	38000074	38003039	0	-.294	-2.9627	-.3827	-.6461	-.6777	-1.0529	.5755	.1216
Italy	ITA	38000074	38003785	0	-1.2779	-.2662	-.227	.292	.8737	.4706	-1.0758	-.1563
Italy	ITA	38000074	38013279	0	.7922	1.3889	-.6587	-1.3819	-.2309	-1.6678	.5755	-.4826
Italy	ITA	38000074	38015205	0	1.0865	-.7221	-.227	-.5436	-.1731	.5232	-.5832	-.1563
Italy	ITA	38000074	38003572	0	1.5952	-.0862	-1.2891	1.0583	.5275	.7436	-.8883	-.943
Italy	ITA	38000074	38010991	0	.1546	-.0862	.0240206907872564	.055635136370674	.155614643265943	.0633173167107726	.186602008429032	.1216
Italy	ITA	38000074	38008901	0	-1.3216	-.0862	-.127685591603896	-.0808267364704338	.0157499547034594	.0657983881355787	.0984277913417363	-.157137245365128
Italy	ITA	38000074	38001235	0	-.1097	1.7671	.9726	.506	1.7391	.3844	1.8077	-.5265
Italy	ITA	38000074	38012521	0	1.1759	.1852	1.9359	.3147	.1566	.6099	1.5037	2.0955
Italy	ITA	38000074	38001190	0	-.321	-.5994	-.227	-.2767	.4367	.8743	.1693	-.6959
Italy	ITA	38000074	38012902	0	.5582	-.0862	.7162	.7072	.5276	.7119	-.1026	-.1563
Italy	ITA	38000074	38001767	0	.5272	.9166	1.1381	.1311	.9793	-.1211	.3473	1.3857
Italy	ITA	38000074	38008929	0	-1.2299	.468	.4173	-.1432	.3432	-.3355	.3473	.4504
Italy	ITA	38000074	38009227	0	.1358	.3239	1.2867	-.6364	.4451	.5813	.3482	2.0955
Italy	ITA	38000074	38014897	0	.3151	-.817	-.6184	.6333	-.4465	1.0196	.0154	-.3917
Italy	ITA	38000074	38012082	0	-.2974	.4571	.0226	.2332	.4566	.7135	-.1727	.4777
Italy	ITA	38000074	38009858	0	.0734	1.7162	1.4967	-.1756	2.0116	-.2084	1.5037	2.0955
Italy	ITA	38000074	38014147	0	.7922	.0502	-.5907	.4913	.0013	.2063	-.6852	.7864
Italy	ITA	38000074	38015638	0	-.6257	.9349	1.4967	.3898	1.5553	1.0392	1.4841	1.1232
Italy	ITA	38000074	38006047	0	-.6847	-.2662	-.227	-.1928	.7697	.1182	.1693	.1216
Italy	ITA	38000074	38007354	0	-.1726	-.8384	-.3802	1.2145	-.1556	-.2025	.1701	-1.1242
Italy	ITA	38000074	38002376	0	.1752	-.4488	.0226	-.4478	-.0516	-.2025	.3473	-.4095
Italy	ITA	38000074	38011197	0	-1.7829	-.0862	.0226	.7332	.0526	.3526	-.0857	-.2503
Italy	ITA	38000074	38019203	0	-.78	-.2624	1.9737	-.7816	-.2206	-.0129	1.4834	1.515
Italy	ITA	38000075	38015079	1	1.0422	-1.0641	.0226	.2269	-1.0027	.4058	-.9358	-.5652
Italy	ITA	38000075	38005100	0	1.6616	-.0862	1.9359	.0637	.281	.0412	.5755	.9883
Italy	ITA	38000075	38008320	1	-1.8013	-.891	-.4806	-.6206	-.0623	.134	.5755	-.9069
Italy	ITA	38000075	38009050	1	-1.0867	-.825	-.9607	-.5032	-.814	-.801	-.4948	-.7317
Italy	ITA	38000075	38003502	0	.1734	-.0862	.0226	.468	.5229	.4382	.5755	-.3297
Italy	ITA	38000075	38009226	1	-.2465	-.7737	-.7638	-.2387	-.1461	.4199	.3482	-.5251
Italy	ITA	38000075	38019528	0	.6193	-.21	1.1815	-.8441	.3987	.5105	-.2197	2.0955
Italy	ITA	38000075	38007960	1	-.2597	-.7221	-.8627	-.4308	.1166	.0418	-.216	-.9299
Italy	ITA	38000075	38019613	1	-.6401	-.8355	-.4728	.1127	-.1967	-.0607	-.3876	-1.2263
Italy	ITA	38000075	38002036	1	1.4257	.4521	-.9084	-.6086	.0044	-.1971	-.2821	-.4784
Italy	ITA	38000075	38001519	0	1.8159	-.0862	-.7638	-.8319	-.1651	-.9484	.5755	-.1865
Italy	ITA	38000075	38008019	1	.4456	-.891	-1.3264	-.2559	-.6684	-.3039	-.2821	-1.1405
Italy	ITA	38000075	38003342	1	-.4349	-.891	-.4728	-.7549	-.3119	-.0342	-2.1355	-.6912
Italy	ITA	38000075	38011975	0	.3332	.5193	.6825	-.3625	-.1656	-.2785	-.279	.4994
Italy	ITA	38000075	38010402	0	-.5746	-.59	-.7902	-.4374	-.601	-.1442	-.5832	-.7108
Italy	ITA	38000075	38006494	1	.6184	-.59	-1.7997	-.2209	-1.5235	-.2608	-2.1355	-1.8806
Italy	ITA	38000075	38010550	1	.7417	-.089	-1.3943	-.4111	-.1045	-1.0529	-.4805	-1.0788
Italy	ITA	38000075	38002061	0	.7324	-.0847197072343609	-.0247048085552425	.0773918527669891	.160465354806306	.0400095857321015	.135208646931036	.016320701999107
Italy	ITA	38000075	38002886	1	-.5443	-.891	-1.5179	-.5685	-.0164	-.0218	-.5142	-.4607
Italy	ITA	38000075	38009434	0	.0173	-.0692	-.6446	-.4311	-.3188	-1.6678	-.2668	.5553
Italy	ITA	38000075	38004766	1	.4798	-.891	-1.3626	.4763	-.6519	-1.6678	-.1972	-1.113
Italy	ITA	38000075	38000150	0	.1731	-.3531	.0226	.5757	.0609	.2062	-.6007	-.2503
Italy	ITA	38000075	38015385	1	.5611	-1.3888	-.7632	-1.0091	-.9707	-1.6678	-2.1355	.0453
Italy	ITA	38000075	38015955	1	.0799	-.9906	-.9674	-.504	-.1809	-.298	.7274	-.946
Italy	ITA	38000075	38018038	1	.0795	-.7861	.0226	-.5669	-.2817	-1.6678	-.2852	.1216
Italy	ITA	38000075	38012268	0	-1.2562	.1276	-1.4877	-.8913	.1781	-1.6678	-.3912	.7627
Italy	ITA	38000075	38015221	0	-1.3326	1.1576	1.4967	.7113	.9753	-1.6678	2.4277	2.0955
Italy	ITA	38000075	38016658	1	-.2265	-.7221	-.7638	.1866	-.4118	.1324	.1701	-.3297
Italy	ITA	38000075	38008914	1	1.2137	-1.1085	.0226	.206	-.2272	.5509	-.2852	-.6158
Italy	ITA	38000075	38003530	0	-.3739	-.0862	1.036	-1.6841	.2998	.3846	-.7867	.4504
Italy	ITA	38000075	38011678	1	.6169	-.7938	-1.4011	-.0403	.5159	.3921	-.3912	-.875
Italy	ITA	38000075	38001127	0	1.3156	1.031	1.9359	-.7421	.0845	-1.6678	1.2262	2.0955
Italy	ITA	38000075	38010593	0	1.3312	-.2662	-.7902	-.2212	.3004	-1.6678	-2.1355	-.4607
Italy	ITA	38000075	38004242	0	.8584	.3326	.917	-.2222	.7367	-.7368	-.3553	.1216
Italy	ITA	38000075	38018995	1	.2258	-.3531	.0226	.0001	-.3598	.0895	-.1972	-.4607
Italy	ITA	38000075	38005718	1	.5507	1.3889	-1.6542	-.0089	-.3487	.0231	-.5208	-1.1242
Italy	ITA	38000075	38018953	1	.1783	-.4203	-.4806	.034	.3945	.1433	.1693	-.4607
Italy	ITA	38000075	38001499	1	.3489	2.6352	-1.0807	-.6068	.939	.4355	-1.0396	-.945
Italy	ITA	38000075	38014264	1	-.8366	-.5034	-1.5179	-.3868	-.1472	-1.6678	.3482	-.5475
Italy	ITA	38000075	38002589	1	-.1205	-1.5472	-2.664	-.2961	-.894	-1.6678	-.6852	-.8443
Italy	ITA	38000076	38016493	1	.1631	-.59	-.4728	-.1058	-.9284	.1687	-.5828	-.7496
Italy	ITA	38000076	38010999	1	1.0016	.0014	.4173	.4909	-.2721	-.4708	-.3876	.1216
Italy	ITA	38000076	38014844	1	-.1173	-.7327	-.7638	-.084	-.2936	.4429	.1701	-.7639
Italy	ITA	38000076	38011320	1	1.2978	-.2842	1.2867	.0025	.5013	-.1211	.5287	.4777
Italy	ITA	38000076	38004413	1	.0551	-.5239	.4173	-.3749	-.1018	.1458	.0256	-1.0788
Italy	ITA	38000076	38005439	0	.6127	-.4343	-.1972	-.4024	-.3216	-1.6678	-.4771	-.2503
Italy	ITA	38000076	38016278	0	1.2804	-.7958	-.691	-1.1465	-.5895	-1.6678	-.787	-.4377
Italy	ITA	38000076	38008139	0	.6062	-.2662	-.227	-.0038	.4052	-.1211	.5755	-.1563
Italy	ITA	38000076	38010038	0	1.0439	-.4488	.0226	.0269	1.0857	-.8437	.5755	.1216
Italy	ITA	38000076	38001709	0	-.0449420145720132	-.105642311877151	-.0741964126031239	.0143579537805509	.0972625720906789	.0462951190216179	.113543800762292	-.0587485676912224
Italy	ITA	38000076	38007887	0	.4726	-.2662	.0226	1.0667	.4618	1.0677	.3482	.1216
Italy	ITA	38000076	38010247	1	1.1653	-.9334	-.227	.003	-.3228	-.7433	.5755	-.4607
Italy	ITA	38000076	38016486	0	.346	-.095119884096569	-.0493060206930302	.0460590570197147	.129048610588815	.0431339891704083	.124439517766942	-.0209946177244946
Italy	ITA	38000076	38002721	0	1.6383	2.6352	1.9359	.8927	1.4236	.3718	1.8077	2.0955
Italy	ITA	38000077	38006640	1	-.3717	.1123	-.811	-.0002	-.374	-.4795	-.9106	-1.1811
Italy	ITA	38000077	38012179	1	-.0088	-.8802	-.4338	-.9002	-.2867	-1.6678	-1.2871	-.6195
Italy	ITA	38000077	38003717	1	.9328	-.8573	-.8309	-.2	-1.574	-.1692	.1747	-.7496
Italy	ITA	38000077	38012860	1	-.31	-.6593	.7162	.1392	-.5375	.1592	1.8077	-.222
Italy	ITA	38000077	38000950	1	.4056	-.9062	-.5623	-.1523	-.1252	-.2574	-.5945	-.7496
Italy	ITA	38000077	38009524	1	-.1957	-.4488	-.4806	-.0721	.7021	.2511	.5755	-.7507
Italy	ITA	38000077	38002347	1	-.1979	-.2662	.0226	.2873	-.005	-.1843	-.1021	.1216
Italy	ITA	38000077	38017403	1	-.6009	-.7162	-.3827	.4264	-1.2273	.1478	-.1021	-.8936
Italy	ITA	38000077	38006901	1	-.0203	-1.1522	.0226	.0289	-.6413	-.298	-.7838	.388
Italy	ITA	38000077	38003126	1	-.1981	-.2662	-.227	.0308	-.0338	.0622	-.6595	-.3297
Italy	ITA	38000077	38015532	1	.5077	-.2662	.0226	-.5896	-.7227	.2793	.0256	-.4607
Italy	ITA	38000077	38018649	0	-.445	-.7255	-1.5179	-.7726	-.7205	-.801	-.5945	-1.0169
Italy	ITA	38000077	38001549	0	.8617	-.2662	-.1164	.8642	.5854	-.7156	.8038	-.4607
Italy	ITA	38000077	38010107	0	1.6894	-.103	-.7638	-.1976	-.0908	.0485	.9628	-.4607
Italy	ITA	38000077	38012901	0	.5291	-.7815	-.6928	-.686	-.7922	-.1845	-.7838	-.1563
Italy	ITA	38000077	38007891	0	-.2752	-.7221	.0226	.1007	-.5583	.129	-.4948	-.1563
Italy	ITA	38000077	38012797	0	-.4118	.6111	1.9359	.259	1.798	-.5042	2.0386	2.0955
Italy	ITA	38000077	38002953	0	.8294	-.0933	-.5544	.0454	-.1187	.1384	.3876	1.1232
Italy	ITA	38000077	38001718	0	-.4767	-.3386	.0226	-.2787	-.5872	.1536	-.2857	-.4607
Italy	ITA	38000077	38018842	0	-.3274	.7156	.0226	.3615	1.767	-.0949	1.1375	.1216
Italy	ITA	38000077	38009706	0	-1.3547	.7211	.7162	-.107	.1948	-.2608	1.2262	.1216
Italy	ITA	38000077	38007500	0	-1.038	-.989	-.8237	-.5658	-1.8865	-.0927	-.532	-1.1078
Italy	ITA	38000077	38008639	0	-.0629	-.8977	.0226	-.595	-.0992	-.2198	-.4948	-2.5027
Italy	ITA	38000078	38011239	1	.4244	-.3804475821836	-.328172200649226	-.825567733653654	-.4215155832752	-1.6678	-.270464700253852	-.29551333576135
Italy	ITA	38000078	38016723	0	-.7342	-.2479	.8038	.1484	.314	.4551	-.6997	-.2503
Italy	ITA	38000078	38006227	0	.2148	.5696	.6755	.8149	2.453	1.1875	1.2568	1.515
Italy	ITA	38000078	38019792	0	-.3705	-.0862	.0226	-1.4171	2.4817	.9411	2.4277	-2.5027
Italy	ITA	38000078	38009919	0	-.2051	-.8419	-.5413	-.2416	-.4718	-.1845	-.928	-1.4991
Italy	ITA	38000078	38001376	0	-.4894	-.0862	.0226	.7985	.7279	1.2385	.5755	.1216
Italy	ITA	38000078	38011581	0	-.3845	.7821	1.9359	-2.6893	1.4728	1.6276	2.4277	2.0955
Italy	ITA	38000078	38001655	1	-.4664	.3789	-.5034	.681	.3531	.6435	.9677	-.419
Italy	ITA	38000078	38014877	1	-.1524	.4435	-.2707	.134	-.2749	.328	.1655	-.6959
Italy	ITA	38000078	38018234	1	-.2456	.3789	1.4187	-.5084	.0126	.2503	-.3237	.4504
Italy	ITA	38000078	38000967	1	-.6991	-1.0212	-.6928	-.3496	-.7009	.4795	-.532	-.9299
Italy	ITA	38000078	38014876	1	1.0942	-.2662	-.691	.9387	-.2994	1.1269	-.1727	-.6924
Italy	ITA	38000078	38011835	1	-.2289	.788	-.829	-1.0059	-.2927	-.3164	-.3653	.6919
Italy	ITA	38000078	38010205	1	-.2347	-.6593	-.829	-.1162	-.3971	-.0327	-.3237	-.1563
Italy	ITA	38000078	38002045	1	.2872	.358	.8961	1.1072	.442	.8187	.2054	.428
Italy	ITA	38000078	38015670	1	-.1538	-.4136	.0226	-1.2103	.1042	.2503	-.6852	.1216
Italy	ITA	38000078	38009946	1	-.2023	-.59	-.8946	.3853	.0751	.3614	.075	-.6089
Italy	ITA	38000078	38016152	1	-.7939	.3961	-.5907	-.6712	-.2771	.2721	-1.5848	-.1207
Italy	ITA	38000078	38005020	1	.4373	-.2662	-.5836	-.6936	-.9076	-.3164	-1.5848	-.5475
Italy	ITA	38000078	38009849	0	.0899	-1.5206	-.7519	-2.4828	-.5121	-1.6678	-.7693	-1.4056
Italy	ITA	38000078	38018710	0	-1.5388	-.3486	-1.0935	-.0831	.2411	.7762	-.4948	-.6774
Italy	ITA	38000078	38014221	0	-.2155	.0566	.0457	.6495	-.1145	.3984	.1875	-.222
Italy	ITA	38000078	38000092	0	1.0469	-.59	.0226	.7199	.2845	.8754	-.2852	.1216
Italy	ITA	38000078	38000226	0	.8155	-.817	-1.0668	.5356	.1082	1.0196	-.3679	-.8531
Italy	ITA	38000078	38008804	0	.7556	.0666	-.4246	-.002	-.0161	.4616	.1693	-.4607
Italy	ITA	38000078	38013456	0	-1.0336	-1.078	.0226	-1.1482	-.4838	.1451	-.8742	1.515
Italy	ITA	38000078	38008455	0	-.5012	-.0192	-.2827	.0397	-.1727	.2315	.5755	-.1563
Italy	ITA	38000078	38013288	0	-.2756	-.0862	.0226	.7113	.3838	.9269	.5755	.1216
Italy	ITA	38000078	38004074	0	1.6928	1.3403	-.6446	.0534	.0776	.5207	-.3727	-.9233
Italy	ITA	38000078	38017872	1	-.9298	-.8264	-1.1926	-.7919	-1.0671	-.2607	-.6852	-.959
Italy	ITA	38000078	38002399	1	-.4753	.1125	-1.8838	-.6486	-.8346	-.1091	-2.1355	-1.5679
Italy	ITA	38000078	38011445	1	-.9434	.2607	-.5907	.7113	.2432	.0277	-.6852	-.8936
Italy	ITA	38000078	38010711	1	-.4988	.5091	.0226	.2094	-.4398	.3335	.0256	.2286
Italy	ITA	38000078	38007268	1	.6705	.6464	-.1587	-.43	.178	-.0465	1.0645	-.8198
Italy	ITA	38000078	38009475	1	-.6772	.7156	-.9607	-.3692	-.5291	-.036	-.5142	-1.1242
Italy	ITA	38000078	38009967	1	-.6798	-1.3482	-.7249	.1796	-1.0243	-.0086	-1.1501	-1.113
Italy	ITA	38000078	38007571	1	.6891	.1245	-.3788	.6729	-.6153	1.0069	.1693	-.5912
Italy	ITA	38000078	38017156	1	-.5415	-1.2777	-.1972	-.0132	-.6667	-.1758	.3482	.1216
Italy	ITA	38000078	38017256	0	.2665	.0467	.0226	-.5049	.5431	-.0671	.5755	.1216
Italy	ITA	38000078	38014066	0	-1.0762	1.7162	-1.3694	-.1832	-.1492	.1684	-.6997	-.5251
Italy	ITA	38000078	38016010	0	.0821	-1.3507	-1.842	-.193	-1.7849	.3564	-1.5848	-1.7277
Italy	ITA	38000079	38016099	1	-.3564	.0634	-.227	1.2836	.5216	1.5721	.5755	.1216
Italy	ITA	38000079	38019999	0	-.7446	-.9232	-.7183	.3936	-.4775	.7642	.075	-.5093
Italy	ITA	38000079	38015628	0	-.7131	.8655	.0226	.0459	.3528	.3189	.5755	.388
Italy	ITA	38000079	38015897	0	-1.4721	.5193	.9247	-.848	.1276	-.1072	1.4793	.6377
Italy	ITA	38000079	38015151	0	.2691	1.0508	.5347	-2.6893	.1497	-.8768	-.5832	.1216
Italy	ITA	38000079	38014703	0	-.0711	.631	-1.1818	-.0616	1.7753	-.4795	1.2107	2.0955
Italy	ITA	38000079	38016448	0	-1.3813	-.3582	-.9807	-.2433	.2803	.6068	-.3679	-.8781
Italy	ITA	38000079	38012067	0	-.6192	-.5133	-.227	-.2439	.1393	.5203	.5755	.1216
Italy	ITA	38000079	38006787	0	1.255	2.6352	1.9359	1.2836	-.664	-1.6678	2.4277	2.0955
Italy	ITA	38000079	38011473	1	-.5441	-.0862	.6407	.7009	-.1678	1.3392	.5755	.5553
Italy	ITA	38000079	38012669	0	-.1529	.5289	-.7638	.0425	.1731	.5627	.1648	.1216
Italy	ITA	38000079	38010502	0	-.675	-.2662	.6496	-.1271	.2293	.4933	-.1026	-.1563
Italy	ITA	38000079	38010049	0	.7188	-.0862	.4173	.4202	.7444	.6776	1.0854	.2546
Italy	ITA	38000079	38003295	0	.797	-.7221	-.3827	.2583	-.922	-.0026	-.5832	-.1563
Italy	ITA	38000079	38019130	0	1.3567	-.4314	-.9607	.4798	.9455	-1.6678	.5755	-.6073
Italy	ITA	38000079	38013235	0	.5911	1.7162	1.2341	.7988	.838	-.2339	.5766	2.0955
Italy	ITA	38000079	38011813	0	-1.3237	-.59	-.7902	-2.0365	-.6406	-1.6678	-.309	-.959
Italy	ITA	38000079	38000730	0	1.1959	.4012	1.9359	-.3284	1.2842	.6976	2.0386	2.0955
Italy	ITA	38000079	38006118	0	-1.7193	.5746	.27	-.8975	-1.089	-.3239	.8038	.1216
Italy	ITA	38000079	38013678	0	1.1978	.7665	1.9359	-.3021	2.9962	-1.6678	1.5037	2.0955
Italy	ITA	38000079	38008058	0	-.6075	2.6352	1.9359	3.6039	.0702	3.6292	1.2262	2.0955
Italy	ITA	38000079	38005936	0	-.4429	2.6352	-.3802	.5418	.6168	.8098	.7198	.0876
Italy	ITA	38000079	38019569	0	-.2452	2.6352	1.4967	-2.6893	.4582	1.2351	-2.1355	.1216
Italy	ITA	38000079	38009507	0	-.9118	1.031	.766	1.9745	.5904	1.3306	1.836	1.3857
Italy	ITA	38000079	38009773	0	-.4576	-.0862	-.0413	1.6421	1.3691	1.0766	.0444	.7435
Italy	ITA	38000079	38006269	0	1.1433	-.949	-.8627	.6037	-.5776	.7531	.5755	-.6774
Italy	ITA	38000079	38017388	0	-.0241	.5746	-.227	.5844	.5215	.372413834366138	.5755	1.2147
Italy	ITA	38000079	38019778	0	.6338	-.5994	.0226	-.2983	.7794	-1.6678	.5755	.1216
Italy	ITA	38000079	38012588	0	.1367	-.0201	1.1752	1.1603	1.7015	1.3097	1.1171	-.6645
Italy	ITA	38000080	38003679	0	-1.181	1.031	1.9359	.0501	1.7722	.1532	2.4277	2.0955
Italy	ITA	38000080	38001375	0	-.2574	-.7306	1.0929	-.4349	.6346	-.4105	1.1417	.8567
Italy	ITA	38000080	38014805	1	-.7493	.3326	-.732	-1.0059	-.588	.1132	.9628	-.5265
Italy	ITA	38000080	38015008	1	-1.006	-.983	-.8351	-.1057	.2941	-.0766	-.0553	-.4377
Italy	ITA	38000080	38014236	1	.3168	-.0862	1.1752	-1.5123	-1.3894	-.5569	-.216	.149
Italy	ITA	38000080	38016160	1	-.8896	-.5133	-1.0611	-.111473043679461	-.187558536771481	-.0160360649171907	.0256	-.3297
Italy	ITA	38000080	38006008	1	-1.1477	-.5847	.512	-.8189	-.3553	-1.2919	.0256	-.1563
Italy	ITA	38000080	38009940	1	-.673	-.1759	-1.277	-.4157	.0745	.0847	-.1527	.0144
Italy	ITA	38000080	38013560	1	1.9303	-.0862	.0226	-.2805	.8793	-.4318	.0221	-.222
Italy	ITA	38000080	38001193	1	1.2342	-.192	.7162	.3925	.921	.412	.0256	1.1232
Italy	ITA	38000080	38010147	1	-.9221	-.4314	.3416	-.6804	.4045	-.2131	.3199	.1216
Italy	ITA	38000080	38002285	0	-1.7372	.0502	.0226	-.793	-.3927	-.9292	-.0553	.1216
Italy	ITA	38000080	38000737	0	-1.6988	.5946	.586	-.1743	.6832	-.1169	.3482	.4504
Italy	ITA	38000080	38013929	0	-1.6568	-.3386	-.3802	.1177	1.1797	.1815	.3473	-.1563
Italy	ITA	38000080	38017160	0	-1.4402	-.7221	.0226	-.8834	.2717	.4282	.1693	-.4607
Italy	ITA	38000080	38015316	0	.1143	.2032	-.227	.2163	.0743	.163	.3482	.1216
Italy	ITA	38000080	38019279	1	-1.4374	-.226944170914835	-.3221	-.9458	-.6114	-.5842	.5755	-.185531404008764
Italy	ITA	38000080	38007456	0	-1.5437	.2465	.4173	-.6141	-.5607	-.5875	.0256	-.6158
Italy	ITA	38000080	38010621	0	-.3079	.2629	.7162	-.3166	.8697	.4079	1.1417	.1216
Italy	ITA	38000080	38010579	1	-2.0651	-.087	.0226	.0171	-.2058	.1338	.0256	-.222
Italy	ITA	38000080	38014077	1	-1.4283	-.7737	-.227	-1.1161	-.2704	-.8768	-.4771	-.4607
Italy	ITA	38000080	38019253	1	-.6455	-.59	-.9607	-.6384	-.3026	.0105	-.9711	-.7262
Italy	ITA	38000080	38004233	1	-1.1573	-.6593	-.8627	-.3876	.1596	-.5842	-.5978	-.9178
Italy	ITA	38000080	38007148	1	-1.2789	2.6352	.4445	.588	-.2047	.9831	-1.7719	-.2503
Italy	ITA	38000080	38006217	1	-1.2006	.3289	.0226	.835506683473877	.6751	1.5721	1.1417	.7099
Italy	ITA	38000081	38007208	0	1.0045	-.2479	.0226	.1511	.0299	-1.6678	.5755	.1216
Italy	ITA	38000081	38015478	1	.6068	-.938	-.7902	-.1675	-.539	-.9292	-1.2871	-.5711
Italy	ITA	38000081	38019688	1	1.6292	-.269	-1.1075	-.3529	-1.0675	-.9292	-.3876	-.7108
Italy	ITA	38000081	38003082	1	-1.9618	1.031	-.711	-.2713	-.4904	-1.6678	-.6852	.388
Italy	ITA	38000081	38010707	1	-.2868	-1.3888	-1.0611	.1203	-.521	-.9292	-.0987	-.9299
Italy	ITA	38000081	38018651	1	1.1946	-.8384	.5833	.4037	-.3845	-.7054	-.8686	.2546
Italy	ITA	38000081	38008897	1	.4797	-.2662	.0226	-.0704	-.2298	-.396	-.0992	-.4607
Italy	ITA	38000081	38001574	1	1.0891	-.0862	.0226	.2962	.3775	-.8849	-.216	-.8028
Italy	ITA	38000081	38000764	1	.5166	-.3531	-.691	.0589	-.7363	.0455	-.1021	-.5005
Italy	ITA	38000081	38009833	1	1.2744	-.269	.3416	.0945	.1282	-.2607	-.2821	-.2503
Italy	ITA	38000081	38014434	1	.7672	.5976	-.0951	.1533	-.2157	-.3242	-.1742	.839
Italy	ITA	38000081	38010975	1	-.408	-.4998	.0226	.0111	-.6539	-.4562	-.2128	-.5093
Italy	ITA	38000081	38000264	0	1.27	.32	1.4967	-.2878	.8421	-.9292	.9628	.7864
Italy	ITA	38000081	38014580	0	.3352	.0502	-.4806	.0431	-.4149	.0886	.5755	-.2503
Italy	ITA	38000081	38005144	0	1.3018	.1945	1.156	.2259	.7123	-.5569	.8047	2.0955
Italy	ITA	38000081	38012921	0	.7401	.3392	1.9359	-.1531	.8228	-1.6678	.106	2.0955
Italy	ITA	38000081	38008317	0	1.3596	-.6593	.0226	-.489	-.4839	-.1328	.1693	-.1563
Italy	ITA	38000081	38007705	0	-.1911	-.7938	-1.5179	.1801	.222	-.8768	-.3912	.5256
Italy	ITA	38000081	38015219	0	.942	1.3697	.894	-.119	.442	.2149	1.0214	1.515
Italy	ITA	38000081	38004602	0	1.1473	.0666	-.7638	.3065	.5518	.3426	-.6852	-.1563
Italy	ITA	38000081	38008073	0	1.1617	-.7815	-.227	.3702	-.4394	-1.6678	-.216	.1216
Italy	ITA	38000081	38019309	0	-.0554	-.2479	-.7638	.4562	.6494	-.4223	-.3241	-.3297
Italy	ITA	38000081	38000391	0	-.1173	-.891	1.4967	.3191	.4345	-.8437	.9863	.7334
Italy	ITA	38000081	38003555	0	1.244	-.0862	.0226	.1053	-.9291	.4394	.5755	.1216
Italy	ITA	38000081	38002923	0	-.6754	.5193	1.9359	.0362	.0425	.0033	-.0251	1.4234
Italy	ITA	38000081	38001657	0	1.4678	-.0862	.8038	.4858	-.1533	-1.6678	.5755	-2.5027
Italy	ITA	38000081	38014292	0	1.0726	-.7815	-.227	.1249	-.7651	-.2421	.0256	-.2726
Italy	ITA	38000081	38015504	1	.6827	-1.8182	-1.9313	-.3741	-.6379	-1.6678	-1.0722	-2.0641
Italy	ITA	38000081	38015133	0	1.3265	.0502	-.227	-.0735	-.478	-.8437	-.216	-.6073
Italy	ITA	38000083	38015449	1	.3853	.2577	-.6643	-.3302	-.1264	-.219	-.9936	1.2841
Italy	ITA	38000083	38013732	0	.3192	1.7162	1.2341	3.6039	4.8357	.7555	.5755	2.0955
Italy	ITA	38000083	38019782	0	.8647	-.0811587771130614	-.0162815674428478	.0881199295717624	.171222174837295	.0389398171635508	.13889590311222	.0290971429914271
Italy	ITA	38000083	38010167	0	-.0064	-.2777	-.5373	.0792	.123	.6824	-.1727	.3292
Italy	ITA	38000083	38008863	0	-2.0102	-.817	.3353	.1053	-.9291	.4394	.0154	-.8531
Italy	ITA	38000083	38011670	1	-.1359	-.2806	-.9607	-.1573	-.1774	.0113	-1.2871	.4184
Italy	ITA	38000083	38010374	1	.9905	.5376	-1.762	-.9856	-.1719	-.3426	-.928	-.7484
Italy	ITA	38000083	38004630	1	.762	-.4488	-.9607	.2804	-.1667	.0889	-.414	-.7496
Italy	ITA	38000083	38012242	1	-.0041	-.4093	-.5034	-.6506	-.7033	-.5569	-.414	.1959
Italy	ITA	38000083	38003908	1	-.9428	.7946	-1.1801	-1.3102	-.5665	-.8849	-2.1355	.0963
Italy	ITA	38000083	38005200	1	-.0449420145720132	-.105642311877151	-.0741964126031239	.0143579537805509	.0972625720906789	.0462951190216179	.113543800762292	-.0587485676912224
Italy	ITA	38000083	38000481	1	-.8469	.7332	.4173	.1136	.1	.447	-.2555	.9097
Italy	ITA	38000083	38000999	1	-.7295	-1.0275	-.227	-.0583	-1.496	.123	-2.1355	-.2503
Italy	ITA	38000083	38001177	1	-.0849	.9275	-1.0611	.2973	-.3566	.1769	-.216	-.959
Italy	ITA	38000083	38013018	1	-.7828	-.450320186778846	-.424942618620578	-.423043434272058	-.7868	-.206974657174456	-.209955428047358	-.435465768062114
Italy	ITA	38000083	38005035	1	-.4765	-.847	-.7902	-.8237	-.2161	-.5309	-.2128	.1216
Italy	ITA	38000083	38010706	1	-1.1578	-.2662	-.691	-.1828	-.2756	.1525	-.2821	.7864
Italy	ITA	38000083	38003206	1	1.3807	-.0862	-.227	-.0969	-.2386	.0559	-.722	.4777
Italy	ITA	38000083	38014919	1	1.026	.5179	.0226	.8605	.1424	.6701	.3482	.1216
Italy	ITA	38000083	38007006	0	.5743	1.3697	1.4967	-.1909	.0396	-1.6678	-.2128	.9339
Italy	ITA	38000083	38007790	0	-.4632	2.6352	-.2614	.0297	-.2284	-.3435	-.5798	1.3857
Italy	ITA	38000083	38010450	0	.4705	-.5982	1.2341	.3119	.0568	.4483	1.802	1.515
Italy	ITA	38000083	38018050	0	1.2778	-.0700399544894119	.010019573173405	.12161780204381	.204809796566709	.0355995193882802	.150409172412652	.0689909281307124
Italy	ITA	38000083	38016458	0	1.3944	-.4456	-.227	-.2999	.9271	-.0671	.1693	.1216
Italy	ITA	38000083	38001000	0	.006	-.5743	.4173	-.6029	-.2936	-.4657	-.414	-.4377
Italy	ITA	38000083	38008835	0	-.0449420145720132	-.105642311877151	-.0741964126031239	.0143579537805509	.0972625720906789	.0462951190216179	.113543800762292	-.0587485676912224
Italy	ITA	38000083	38017966	0	.9734	-.8956	1.9359	.8112	.3508	.9929	-.2249	-.3917
Italy	ITA	38000083	38004182	0	-.203	-.2662	.0226	-1.1146	-.27	.2266	-.3912	.7627
Italy	ITA	38000083	38003642	0	.218	1.7671	.8801	-.1842	.9135	-.3164	-.414	.8136
Italy	ITA	38000083	38007653	1	-.1684	-.2662	.4173	.129	-.2957	-.0671	-.6625	-.2503
Italy	ITA	38000083	38006218	1	-1.1331	.1724	-.7902	-.5887	.1008	.0559	-1.4541	-.6924
Italy	ITA	38000083	38003724	1	-.1601	-.6486	-2.2485	-2.0365	-.6595	-.5309	-.8627	-1.3421
Italy	ITA	38000083	38012689	1	-.7837	.7308	-1.0271	.3516	-.4705	.0792	-.216	-.1789
Italy	ITA	38000083	38015368	0	1.3389	-.1219	-.4246	-.6247	-.7337	-.3435	.174	.557
Italy	ITA	38000083	38019746	0	-1.4087	.4646	1.9359	-1.2429	.3083	.6048	2.4277	2.0955
Italy	ITA	38000083	38001523	0	-.0449420145720132	-.105642311877151	-.0741964126031239	.0143579537805509	.0972625720906789	.0462951190216179	.113543800762292	-.0587485676912224
Italy	ITA	38000083	38014662	0	1.1872	-.2806	.9726	.1165	.1084	.1731	1.4834	1.515
Italy	ITA	38000084	38014865	0	.7093	1.3697	.0226	-.4275	.7734	-1.6678	.5755	.1216
Italy	ITA	38000084	38011931	0	1.255	.5746	.2942	-.3857	.4471	.4488	.8038	.833
Italy	ITA	38000084	38001594	0	-.083	1.1576	.0226	3.6039	1.7655	1.0468	.5755	2.0955
Italy	ITA	38000084	38019173	1	.1948	-.0991895185209113	-.0589325819643385	.0337983978142594	.11675510198197	.0443565818201805	.120225510702732	-.0355962645728605
Italy	ITA	38000084	38001600	1	.3499	.9535	.894	.3639	1.4195	.0589	-.0823	.1216
Italy	ITA	38000084	38015639	1	.8241	-.891	-.9624	1.1222	1.1515	-1.6678	-.2004	.1216
Italy	ITA	38000084	38010342	1	.715	-.59	-.6643	-.0644	-.1189	.1111	-.216	-.5305
Italy	ITA	38000084	38000421	1	.9465	-.9334	-.7902	.1141	-.7644	-1.6678	.0447	.1216
Italy	ITA	38000084	38013032	1	-.4271	-.983	-.9607	-.0072	-.6615	-1.6678	-.6852	-1.1252
Italy	ITA	38000084	38009022	0	.7685	-.2479	-1.1926	.0178	.3803	.4394	-.6852	-2.5027
Italy	ITA	38000084	38017298	0	.3497	.3178	-.227	0	.1645	.2176	.8038	.1216
Italy	ITA	38000084	38001179	0	-.0522	-.5994	-.4246	.7536	-.5745	.2904	-.4948	.1216
Italy	ITA	38000084	38009889	0	.3686	.1852	1.4967	-.129	.456	-1.6678	-.1026	2.0955
Italy	ITA	38000084	38012063	0	.2817	-.0862	.0226	1.2836	.8896	1.5721	.5755	.1216
Italy	ITA	38000084	38016771	0	.2281	-.817	.0226	-2.6246	.8779	-.899777353158065	2.4277	2.0955
Italy	ITA	38000084	38016094	0	.4204	-.2479	-.7573	.3233	.8963	.9333	.5755	-.2503
Italy	ITA	38000084	38005271	0	-1.1604	-.13566550113909	-.145215094099768	-.0760934365457467	.00656883965395785	.0553146344588798	.0824555214605495	-.166470284473029
Italy	ITA	38000084	38010624	0	.3266	.6608	.0226	.7521	.8779	-1.6678	.5755	.1216
Italy	ITA	38000084	38014731	0	1.3622	-.428050656935831	-1.1926	.21470860975979	.0994762972381728	.0601256744437366	.5755	.1216
Italy	ITA	38000084	38013411	0	1.3282	-.2624	-.6843	.9168	1.3885	.5891	1.1417	.7627
Italy	ITA	38000084	38014758	0	-.0941	-.7221	-.3802	-.7872	-.054	-.475	.5755	-.2658
Italy	ITA	38000084	38006140	1	1.0997	-.7681	1.9359	.4906	.9637	.6718	.3482	2.067
Italy	ITA	38000084	38014451	1	1.1841	-.5925	-1.2567	.0022	-.5667	-.4128	-1.2835	-.6073
Italy	ITA	38000084	38000307	1	-.5202	.365037960273826	.347686116637056	.53780886705471	1.2852	.435995320160793	.551198464865666	.350015272037536
Italy	ITA	38000084	38001773	1	.2626	-.5994	-1.2374	.9027	.8693	.5779	-.1642	.1216
Italy	ITA	38000084	38011267	1	.5121	-.4314	.0226	1.084	.9079	.8789	-.1972	-.1563
Italy	ITA	38000084	38011388	1	.9498	2.6352	.1386	-1.3874	-.6329	-.2942	-.6852	.839
Italy	ITA	38000084	38008727	1	.8099	.0692	1.4967	-.4454	.5453	-.3995	-.4771	.1216
Italy	ITA	38000084	38005902	0	-.0991	-.072165486430432	-.0342080867290676	.2582	.201402068984432	.164217252162247	.18323605167791	-.0196559977073363
Italy	ITA	38000084	38008325	0	-.0356	-.0862	.310641155945505	.127721756540464	.279631417735132	.127163126683115	.418411723054588	.6905
Italy	ITA	38000084	38009237	0	-.1483	.8354	1.1752	1.0353	.9431	.9473	1.5044	2.0955
Italy	ITA	38000084	38004909	0	1.1508	1.0508	1.9359	.051	.749	.0714	.8038	.839
Italy	ITA	38000084	38002595	0	1.2244	-.0714772460122947	.00661971621647474	.117287648594264	.200468041542863	.0360313080622077	.148920892139974	.0638339972993451
Italy	ITA	38000084	38018266	0	1.3434	-.6623	-1.1926	1.2836	.036	1.5721	1.0903	2.0955
Italy	ITA	38000084	38012799	0	.7438	.3101	1.4967	-.0296	1.0974	.7406	.5755	2.067
Italy	ITA	38000084	38000035	0	.4499	-1.1442	.0226	-.1833	-.8513	-1.6678	.1693	-.4607
Italy	ITA	38000084	38014905	0	1.084	-.9416	-.5034	.4289	.2437	.3323	.8038	.1216
Italy	ITA	38000084	38008941	0	1.2742	-.0862	.0226	3.6039	1.9654	.7153	.5755	-.5912
Italy	ITA	38000084	38006778	0	.6425	.3378	1.1381	.7113	.63	1.4874	1.8077	2.0955
Italy	ITA	38000085	38018954	1	.0583	-2.9627	-2.664	.7113	-.0408	.4394	-2.1355	-2.5027
Italy	ITA	38000085	38001735	1	-.808	.394	.1386	.5482	.0979	.4942	.0221	-.2503
Italy	ITA	38000085	38016718	1	-1.3899	-1.1314	-.237	.3014	-.4648	.0776	-.2668	-1.2811
Italy	ITA	38000085	38013296	1	.6986	.7062	.1802	-.2343	.549	.5216	-.2852	.1216
Italy	ITA	38000085	38004477	1	.1179	-.3386	-.4246	.7145	-.012	1.5612	.1693	-.8028
Italy	ITA	38000085	38016587	1	-.4578	-.6447	.0226	.6771	-.6121	.9291	.075	.1216
Italy	ITA	38000085	38017565	1	.0479	-.8785	.0226	.9386	.4957	1.2299	.5755	.1216
Italy	ITA	38000085	38002954	1	-.1882	-.5994	-.2827	.5244	-.2142	.3167	.0256	.9888
Italy	ITA	38000085	38007244	1	.1207	-.2662	-.227	.4694	.1149	.1513	-.3876	-.7507
Italy	ITA	38000085	38012223	1	-1.0042	-.7221	-1.3264	-.367	-.585	.135	-.5945	-.4607
Italy	ITA	38000085	38012641	1	.4229	-.2479	-.7638	.3536	.4009	.6137	.5755	-.7496
Italy	ITA	38000085	38014443	0	-.3939	.2621	-.5836	.2194	-.2261	.7143	-1.0426	-.3368
Italy	ITA	38000085	38001579	0	-.5506	-1.3452	.0226	1.1994	.716	.9697	.5755	.1216
Italy	ITA	38000085	38018329	0	.6199	-.5994	-.5836	.1166	-.5482	.3272	.5755	-.1563
Italy	ITA	38000085	38018462	0	.0298	-.0862	.0226	-.1811	-.456	.2158	-.3733	-1.1252
Italy	ITA	38000085	38012360	0	-.0426	-1.1493	-1.0611	.1669	-.3873	-.8849	-.0553	-.1563
Italy	ITA	38000085	38011462	0	-.8207	-.5874	-.5836	.6466	-1.1243	.8334	-.1566	-1.1252
Italy	ITA	38000085	38004879	0	.3206	-.0862	-1.1926	1.2836	.6542	-1.6678	-.6852	-1.3027
Italy	ITA	38000086	38008813	0	-.9105	.2032	.5347	.3751	-.1092	.413	-.5798	-.1563
Italy	ITA	38000086	38019823	0	-.3497	.3875	.0226	1.09	.0272	.5149	-.414	.1216
Italy	ITA	38000086	38016083	0	-.9214	1.4003	1.9359	.7988	-.2282	1.083	1.6922	1.3857
[truncated: 9,584 more rows]
