# Supplementary material for: Antecedents of adolescent students’ ICT self-efficacy: The ICT dataset
Source: Data Brief. 2020 Oct 22;33:106437. doi: 10.1016/j.dib.2020.106437 (PMC7644865; doi:10.1016/j.dib.2020.106437)
Supplement: Supplementary file 2 [file mmc2.zip › Japan.csv]

CNTRYID	CNT	CNTSCHID	CNTSTUID	ST004D01T	ESCS	INTICT	COMPICT	HOMESCH	ENTUSE	USESCH	SOIAICT	AUTICT
Japan	JPN	39200001	39201627	1	-.2807	-.103	-.4806	-.8008	-.4439	-.4795	1.2223	.6919
Japan	JPN	39200001	39203294	1	.6913	.6515	-.3802	-2.6893	.4107	-.218	-.4835	.4994
Japan	JPN	39200001	39203183	1	.4359	-1.5816	-2.664	-1.7857	-1.2486	-1.6678	-2.1355	-2.5027
Japan	JPN	39200001	39201431	0	-.8072	-.7353	-.5034	-.772	-.8071	-1.6678	-.0992	.1216
Japan	JPN	39200001	39201880	0	.4693	-.3486	-.5034	-.8237	.4084	-.0783	-.5832	-.2726
Japan	JPN	39200001	39206098	0	-.2907	-.7221	-1.1926	-1.6821	-.6768	-1.6678	-.5832	-.7496
Japan	JPN	39200001	39200987	1	.8765	-1.0936	-1.1926	-.3267	-.4871	-1.6678	-.6852	-.5912
Japan	JPN	39200001	39203801	0	.0284	.5206	.9964	-.1704	.7658	-1.6678	.5755	.4777
Japan	JPN	39200001	39203883	1	-1.1393	-.2741	.0226	-.8237	.7358	-1.6678	.1648	.388
Japan	JPN	39200001	39204979	0	-.5614	-2.9627	-2.664	-1.3069	-2.3208	-.8849	-2.1355	-.976
Japan	JPN	39200001	39204981	1	.2533	-.7271	-1.1926	-1.5123	-1.2369	-.8849	-.7867	.1216
Japan	JPN	39200001	39202061	1	.0403	-1.3819	-1.1926	-1.2698	-.6773	-1.6678	-1.5848	-.806
Japan	JPN	39200001	39205232	1	-.057	.5266	-1.5117	-1.6821	-.9265	-1.5939	-1.5848	-.5292
Japan	JPN	39200001	39202036	0	-.2478	-.983	-.3802	-1.7857	-.7038	-1.6678	-.5832	-.2503
Japan	JPN	39200001	39201361	1	1.0707	-.8802	-.9947	-.8337	-1.6686	-1.6678	-.6852	-.7108
Japan	JPN	39200001	39201175	0	-.3117	-1.3245	-2.664	-.4837	-.5319	-.0026	-.3241	-.6491
Japan	JPN	39200001	39202256	0	-.2364	-.8977	.0226	-.6959	-.7962	-1.6678	-.3206	.1216
Japan	JPN	39200001	39202353	1	.7732	-1.034	-1.7997	-.037	-.812	-.457	-.3583	-.5079
Japan	JPN	39200001	39206979	0	-.0785	.3289	.3461	-1.0549	.0633	-1.6678	1.4793	-.2503
Japan	JPN	39200001	39204994	0	-.3922	-1.3182	-1.62	-.689	-.3348	-1.6678	-1.2876	-.6544
Japan	JPN	39200001	39203140	0	.4256	-.089	-2.1689	-.6242	-.4166	-.8849	-1.1972	-2.5027
Japan	JPN	39200001	39202188	1	.1076	-.9401	-1.9313	-1.0539	-1.0603	-.8849	-2.1355	-2.3095
Japan	JPN	39200001	39206520	1	.6596	.5068	-1.0611	-.4723	-.3189	-.7106	-.3763	-.5079
Japan	JPN	39200001	39206446	1	1.1176	-1.7047	-2.664	-.9998	-1	-.801	-2.1355	-1.6557
Japan	JPN	39200001	39204999	1	.3816	-1.034	-1.5883	-.8165	-.6653	-.1778	-.6852	-.6491
Japan	JPN	39200001	39206975	1	.1936	-.7221	-1.0611	-1.3723	-.8181	.0287	-.9533	-.5251
Japan	JPN	39200001	39205678	1	.521	.8089	-.4641	-.491	-.3572	.1637	-.9422	-.5238
Japan	JPN	39200001	39200940	0	-.4373	-1.3182	-1.9803	-2.6893	-1.7966	-1.6678	-2.1355	-.8833
Japan	JPN	39200001	39200506	0	.7494	-.1856	.0413	-1.3723	-.0663	-.0207	-.4948	2.0955
Japan	JPN	39200001	39202830	1	1.0278	-1.9174	-1.4497	-1.7984	-2.1193	-.239	-2.1355	-2.5027
Japan	JPN	39200001	39202656	1	.4072	-1.1522	-1.4559	-1.3723	-1.0289	-1.6678	-1.2624	-1.0788
Japan	JPN	39200001	39201397	0	-.7528	-.59	-1.1926	-.2671	-.7654	-.1443	-.6852	2.0955
Japan	JPN	39200001	39204699	0	-.3648	-.2626	-.227	-.4707	.5812	-.7054	.3415	1.2841
Japan	JPN	39200001	39202804	1	-1.1132	-1.3751	-2.664	-1.3001	-.5286	-.7054	-1.5596	-1.2711
Japan	JPN	39200001	39202048	1	.7223	-.9232	-1.1926	-1.5123	-1.4146	-1.6678	-.6852	-.7639
Japan	JPN	39200002	39202035	1	-.5515	.1403	-1.5554	-1.4319	.1047	-.2793	-.0857	-.6491
Japan	JPN	39200002	39203239	1	-1.597	-1.4266	-.6387	-2.6893	-.4964	-1.6678	.5755	.1907
Japan	JPN	39200002	39200612	1	-1.0714	-1.0564	-1.5179	-2.6893	-1.0119	-.1668	-1.7719	-1.9384
Japan	JPN	39200002	39202994	1	-.2343	-.454850189540605	-.95209130392327	-1.22237950671619	-.462581945425116	-1.06280752759198	-.539194342411029	-.334097961562576
Japan	JPN	39200002	39203262	1	.1298	-.0862	-1.3815	-2.6893	-.8086	-.6274	-.8913	.1216
Japan	JPN	39200002	39202930	1	-.469	.6583	-1.6542	-2.6005	1.5029	-.6618	-1.7719	-.2413
Japan	JPN	39200002	39201241	1	-.470807991299613	-.6517	-.6315	-2.6893	4.1225	.4165	-.1061	.1216
Japan	JPN	39200002	39201142	1	-.6259	-.492956680569067	-.980875386488381	-1.28571724718608	-.4525	-1.07562148431396	-.551806486157342	-.364630109466846
Japan	JPN	39200002	39201128	1	-.4651	-2.4463	-2.0338	-2.6893	-.6945	-1.6678	-.2852	-.3297
Japan	JPN	39200002	39202326	1	-.7393	.0965	-1.1926	-1.19397533875514	-.413023762231151	-.8211	-.5832	-.8279
Japan	JPN	39200002	39204174	0	-.1034	.0789	1.0929	-.351	.1447	-.2451	1.1987	1.2841
Japan	JPN	39200002	39204939	0	-.8468	-2.9627	-2.346	-2.6893	-.0451	.0622	-2.1355	-2.5027
Japan	JPN	39200002	39205074	0	-.7363	-.3552	-2.664	-1.75894980207233	-1.1988	-1.6678	-.6852	-1.0788
Japan	JPN	39200002	39200816	0	-.4959	.4484	-.9624	-2.6893	-.3492	-1.6678	-.5607	.7435
Japan	JPN	39200002	39205061	0	-.8369	-.550493319587202	-1.02910889572505	-1.34600525337392	-.508195638615854	-1.09799718786652	-.589591373194522	-.41506322773868
Japan	JPN	39200002	39202824	0	-.6807	-.9752	-.7883	-.4112	-1.0658	.1654	-1.3972	-.717
Japan	JPN	39200002	39206208	0	-.7369	-1.04871614542054	-1.48755775217378	-2.6893	-1.3328	-.2451	-.993775957847766	-.899092883450858
Japan	JPN	39200002	39202135	0	-1.1945	.3289	.8348	-.388	.3684	-.5193	-.1026	-.2503
Japan	JPN	39200002	39206554	0	-.33	-.470039448660186	-.964322607500155	-1.24201273598128	-.46982593885086	-1.06839606142582	-.547197986363867	-.346956202473716
Japan	JPN	39200002	39201596	0	-.4055	-.7027	.0226	-.7017	-.8022	-.5058	-.6425	-2.5027
Japan	JPN	39200002	39204947	0	-.9998	.64	-1.3074	-2.6893	-.0267	-1.6678	.5755	.1339
Japan	JPN	39200002	39203075	0	-1.1096	2.6352	1.9359	-.3395	.4818	-.0695	-.3565	2.0955
Japan	JPN	39200002	39202066	0	-.300925914390653	-.2662	.0226	-2.6893	-.1185	-1.6678	-.6852	.1216
Japan	JPN	39200002	39205327	0	-1.7083	-.1621	-1.0143	-1.3001	-.7231	-1.6678	-1.4019	.7864
Japan	JPN	39200002	39204267	0	-.1015	-2.9627	-2.664	-2.6893	-3.7095	-1.6678	-2.1355	-2.5027
Japan	JPN	39200002	39200078	0	-.8087	.215	-1.0935	-2.6893	-1.3224	-1.6678	-.6852	.4777
Japan	JPN	39200002	39204084	0	-.0962	-.3486	-.7638	-1.3723	.1104	-1.6678	-.1026	2.0955
Japan	JPN	39200002	39201282	0	.8196	.5946	-1.3993	-2.6893	-1.255	.0622	-1.4019	1.515
Japan	JPN	39200002	39204147	0	-.867	-1.5884	-1.5943	-1.7857	-1.1136	-1.6678	-1.5596	-1.6872
Japan	JPN	39200002	39201357	0	-.8833	-.0356	.0226	.3908	.1518	.3131	.5755	.1216
Japan	JPN	39200002	39201017	0	-.4944	-2.0452	-1.9803	-2.6893	-1.6262	-.2348	-1.5596	-1.6492
Japan	JPN	39200002	39203785	0	.0594	-1.1673	-1.015	-.265	-.6871	-1.5939	-.414	-1.1252
Japan	JPN	39200002	39203296	0	-1.1846	.1828	-1.0611	-2.6893	-.6839	-1.6678	-.6852	-1.3017
Japan	JPN	39200003	39201414	0	.2283	-.8357	-1.1926	-2.6893	-1.0899	-1.6678	-.5832	.1216
Japan	JPN	39200003	39204089	1	1.1427	-.59	-.9607	-.3021	.5199	-1.6678	-.6852	.1216
Japan	JPN	39200003	39203875	1	.5431	-1.4396	-2.1689	-1.668	-1.4884	-1.6678	-2.1355	-1.7277
Japan	JPN	39200003	39200559	1	.3533	-.7559	-.8627	-1.1465	.3332	-1.6678	1.2034	2.0955
Japan	JPN	39200003	39202895	0	-.9359	-1.034	-1.9803	-.5738	-.8323	-1.6678	-1.27	-.7496
Japan	JPN	39200003	39201508	1	.2299	.802	.8038	-1.0059	.5454	-.4318	.5755	.7435
Japan	JPN	39200003	39202302	0	-.4064	-.847	.603	-1.4319	-.6393	-.5842	-1.2106	.4504
Japan	JPN	39200003	39201581	1	-.2193	-1.4456	-.3827	-.4089	-.6508	-1.6678	-2.1355	-2.5027
Japan	JPN	39200003	39203718	1	-.6669	.5206	-.9607	-1.1465	.296	-1.6678	-.9941	.0122
Japan	JPN	39200003	39201134	0	.3484	-.2479	-1.1926	-.8939	-.3837	-.801	-.414	-.2503
Japan	JPN	39200003	39204492	1	-.8242	-.8283	-2.664	-1.2589	-.9803	-1.6678	-2.1355	-.0859
Japan	JPN	39200003	39205491	1	-1.5686	-1.3129	-2.2485	-1.0671	-.7854	-1.6678	-2.1355	-2.5027
Japan	JPN	39200003	39201828	1	-.2731	-.938	-.1744	.0615	-.2	-.4795	-1.0722	.1216
Japan	JPN	39200003	39205828	1	-.0167	-.438	-.9607	-1.6821	-.6234	-1.6678	-.4948	-.942
Japan	JPN	39200003	39205334	0	-.2272	.2032	-.4474	-1.0613	-.5373	-1.6678	-2.1355	2.0955
Japan	JPN	39200003	39205011	1	.5682	-1.2418	-2.664	-.8313	-.9641	.0509	-2.1355	-1.9916
Japan	JPN	39200003	39206777	0	-.3015	-.0862	-.691	-.3796	.4259	-1.6678	.5755	.1216
Japan	JPN	39200003	39204933	0	-.1079	-.2662	.3461	-.6561	.2238	-1.6678	.3473	.1216
Japan	JPN	39200003	39201081	0	-.381	-.6328	-1.3564	-2.6893	-1.4425	-.5309	-1.0602	-1.6713
Japan	JPN	39200003	39202113	1	-.358	-.8245	-1.0611	-1.4319	-.3825	-1.6678	-.6852	.1216
Japan	JPN	39200003	39202184	1	-.0265	-.7221	-2.2485	-.8913	-.7143	-1.615	-2.1355	-1.1242
Japan	JPN	39200003	39203581	0	-.3197	-1.4445	-1.229	-1.3723	-.2834	-1.5744	-.6852	-.9471
Japan	JPN	39200003	39203000	1	-.8931	-.9847	-.9211	-.6329	-.4131	-.153	-.6004	.9444
Japan	JPN	39200003	39206650	1	.1552	-1.9231	-1.9209	-.4688	.2646	-.1442	-2.1355	-1.4694
Japan	JPN	39200003	39200366	0	-.3474	-1.0212	-1.1926	-1.0613	-.8598	-.4318	-.6852	-1.1252
Japan	JPN	39200003	39201071	1	-.8417	-.5152	.2536	-1.7857	-.9807	-.8849	-.176	1.515
Japan	JPN	39200003	39205089	1	.3561	-1.6895	-2.664	-1.1465	-.2379	-1.6678	-2.1355	-2.5027
Japan	JPN	39200003	39204997	0	-1.2236	.3678	-.7902	-1.0184	-.8138	-1.6678	-.3912	.1216
Japan	JPN	39200003	39203094	1	-1.3826	-.9262	-1.3264	-.7936	-.0382	-.8849	-.3763	-.5251
Japan	JPN	39200003	39203741	1	-1.543	-.7737	-.9607	-1.3478	-1.0814	-.5309	-.5832	-.7639
Japan	JPN	39200003	39202065	0	-1.0342	.9535	-.7638	-.5237	.9849	-.4795	-.176	-.7496
Japan	JPN	39200003	39201206	0	-1.4355	-1.083	-1.1926	-1.4319	-1.5233	-1.6678	-.4805	-1.1252
Japan	JPN	39200003	39205541	0	.6423	-2.9627	-2.664	-1.3723	-1.104	-1.6678	-2.1355	-2.5027
Japan	JPN	39200003	39205122	1	-.9613	-2.9627	-2.664	-2.6893	-1.3739	-1.6678	-2.1355	-2.5027
Japan	JPN	39200003	39205400	0	.591	-2.9627	-2.664	-2.6893	-.937	-1.6678	-1.5596	.1216
Japan	JPN	39200004	39206264	0	.1731	-1.0906	-1.9803	-.5783	-.3731	-.089	-.7899	-.2413
Japan	JPN	39200004	39203069	0	-.19119094243498	-.1621	-1.6812	-1.3001	-.8051	-1.6678	-2.1355	-2.5027
Japan	JPN	39200004	39202685	0	.063	-.59	-.9607	.0238	.1115	-1.6678	-.6852	-.7317
Japan	JPN	39200004	39204563	0	-1.0912	2.6352	.0226	-2.6893	1.7865	-.8768	2.4277	.4777
Japan	JPN	39200004	39203837	0	-.5765	-.7353	-.8028	-.5091	-.6171	-1.6678	.8038	-.8443
Japan	JPN	39200004	39202020	0	-.1879	-1.3452	.0226	3.6039	.6358	1.5845	.5755	.1216
Japan	JPN	39200004	39202415	1	.1	1.7162	1.9359	.1286	.0078	-1.6678	2.4277	2.0955
Japan	JPN	39200004	39202797	0	-.0388684920606062	1.1132	1.9359	-.4446	.426	.5004	2.4277	2.0955
Japan	JPN	39200004	39203056	0	.0829	.2836	.693	-2.6893	-1.1402	-1.5744	-.4805	-1.1068
Japan	JPN	39200004	39203381	0	-1.6131	-2.9627	-2.664	-2.6893	-1.2992	-1.6678	-1.4019	-1.3017
Japan	JPN	39200004	39200080	0	-1.4634	.6606	-.408	-2.6893	.0903	-.8768	2.4277	1.0448
Japan	JPN	39200004	39200157	0	-.2408	-.0862	.0226	-2.6893	-.9288	-1.6678	.5755	.1216
Japan	JPN	39200004	39204179	0	-1.1793	-.1077	-1.1664	-.5916	-.386	-1.6678	.3415	.7435
Japan	JPN	39200004	39206267	0	-.8797	-.7221	-.691	-1.3723	-.0984	-.5309	-.6852	-.2503
Japan	JPN	39200004	39203409	1	.2715	-2.1648	-2.664	-.7408	.2039	-.8437	-2.1355	-1.2711
Japan	JPN	39200004	39203635	0	-.4992	.1395	-.4728	-1.2073	-.1863	-1.6678	.3415	-.4607
Japan	JPN	39200004	39200955	0	-.0053	-.4998	-.9607	-1.6455	-.9056	-.4817	-.6852	.1216
Japan	JPN	39200004	39206535	0	-.9615	-.570269512756479	-1.04503387404982	-1.3715674306616	-.517627212083438	-1.10527337716324	-.600012000535416	-.431804469301147
Japan	JPN	39200004	39206049	0	-1.1764	-.2479	-1.1926	.5918	.8779	1.5721	.5755	.1216
Japan	JPN	39200004	39206306	0	-.3952	.3889	1.9359	-2.6893	.1998	-1.6678	1.4752	2.0955
Japan	JPN	39200004	39201063	0	.6409	1.0919	1.9359	-.2957	-.3563	-.2306	2.4277	2.0955
Japan	JPN	39200004	39201876	0	-1.0128	.802	-.829	-1.6821	.2953	-1.6678	1.5037	-.2503
Japan	JPN	39200004	39206622	0	-.1998	-.7221	-1.5553	-2.6893	-.9726	-1.6678	-1.154	-2.5027
Japan	JPN	39200004	39202736	0	-.9484	-2.9627	-2.664	-2.6893	-.6386	-1.6678	-2.1355	-2.5027
Japan	JPN	39200004	39205376	0	-.7721	1.0919	-1.0935	-.8189	-.4278	-1.6678	-.4805	.6919
Japan	JPN	39200004	39201831	0	-.7116	-.4174	-.8627	-1.1146	.2426	-.0695	.3473	-.2201
Japan	JPN	39200004	39204720	1	.1492	-.4203	-1.0611	-1.1999	-.5186	-1.0529	-.6852	-.7496
Japan	JPN	39200004	39201174	0	-1.2747	-2.1099	-2.664	-2.64	-.7227	-1.6678	-2.1355	-2.5027
Japan	JPN	39200004	39202571	0	-.183649445090941	-.446811063071804	-.945617716531103	-1.21198834729159	-.458747961237326	-1.05984971839854	-.53495830262518	-.327292558873928
Japan	JPN	39200004	39203817	0	-.4399	-1.1002	-1.1926	-2.6893	-.8267	-1.6678	-.5832	-.3297
Japan	JPN	39200004	39202304	0	-.4681	-.6292	-.7249	-.5819	-.0349	-.0961	-.5832	-.4607
Japan	JPN	39200004	39200118	0	-1.1776	-.0071	1.9359	-.1471	-.3464	-.8007	.5755	2.0955
Japan	JPN	39200004	39201374	0	.084	-2.9627	-2.664	-2.6893	1.6572	-1.6678	-2.1355	-2.5027
Japan	JPN	39200004	39201311	0	-.7862	-2.2005	-1.5794	.792	-3.7095	-.4168	-1.1908	-.717
Japan	JPN	39200004	39200449	0	-.7718	2.6352	1.9359	3.6039	4.8357	3.6292	-2.1355	-2.5027
Japan	JPN	39200005	39201714	1	-.8813	-.55754037397497	-1.03478360710242	-1.35511408701415	-.511556488230306	-1.10058998726278	-.593304662551951	-.421028806594005
Japan	JPN	39200005	39204302	1	-.2597	-2.9627	-2.664	-2.6893	-1.3318	-1.6678	-2.1355	-2.5027
Japan	JPN	39200005	39202388	1	-.4963	.96	-.4246	-1.7664	-.3283	-.5309	-.9906	.1216
Japan	JPN	39200005	39206606	1	-.9281	-.2366	-.8309	-1.3723	-.1065	-1.6678	.1701	.1216
Japan	JPN	39200005	39206884	1	-.7976	-.5286	-1.3508	-2.6893	.1316	-1.6678	-2.1355	2.0955
Japan	JPN	39200005	39201997	1	-.9913	-.2366	-1.9313	-.3905	.4245	-.5309	-1.5596	-.942
Japan	JPN	39200005	39205353	1	.3343	-.59	-.9145	-.2643	-.6731	-.3261	-.0553	-.5251
Japan	JPN	39200005	39205346	1	-.148	-.4203	-.4806	-2.0365	-.137	-1.6678	-.5832	-.7496
Japan	JPN	39200005	39207021	1	.4247	.5177	-.3048	-1.0089	-.3585	-1.6678	-.4175	.7627
Japan	JPN	39200005	39206968	1	-.6046	-.5743	-.3802	-1.6821	-.5367	-1.6678	-.216	.1216
Japan	JPN	39200005	39201999	1	-1.2524	-.59	-.6173	-1.3158	-.6671	-1.0529	-.2821	-.959
Japan	JPN	39200005	39206136	1	-.7824	-.9279	-.8627	-.5011	-.4668	-1.6678	-.2004	-.2503
Japan	JPN	39200005	39200207	1	-.1195	.1395	-.9607	-.6135	-.3979	-1.6678	-.4948	-.2201
Japan	JPN	39200005	39200302	1	-.1105	-.8355	-1.0611	-.5022	-.1422	-1.6678	-.0553	-.3297
Japan	JPN	39200005	39203402	1	-1.4963	-.4314	-1.1926	-2.6893	-.9672	-1.6678	-.1026	.1216
Japan	JPN	39200005	39202784	1	-.4953	.6348	-.5907	-1.0549	-.0711	-1.6678	-.3912	-.2503
Japan	JPN	39200005	39200791	1	-1.5455	.3289	.586	-1.6821	-.3295	-1.6678	-.6852	.1216
Japan	JPN	39200005	39204192	1	.0265	-.5743	-.8627	-.4395	-.1094	-.8604	.5755	-.7317
Japan	JPN	39200005	39205388	0	-1.1916	-2.4463	-2.664	-2.6846	-3.7095	-1.6678	-2.1355	-2.5027
Japan	JPN	39200005	39205734	0	-.7709	-.1106	-1.0611	-1.2335	-.9182	-1.6678	-.6852	-.6774
Japan	JPN	39200005	39203096	0	-1.6757	-.7645	-2.664	-2.6893	-.0134	-1.6678	-1.4019	-1.3017
Japan	JPN	39200005	39206565	0	.3385	-.0219	-.3802	-1.4044	-.0419	-1.6678	.8038	.1216
Japan	JPN	39200005	39202067	0	-1.1905	-.0862	-1.0611	-1.9218	-.583	-1.6678	.5755	-.7496
Japan	JPN	39200005	39200277	0	.1545	-.7221	-.691	-1.5147	-.0225	-1.6678	-.176	.1216
Japan	JPN	39200005	39203681	0	-1.1359	-1.1117	-2.664	-1.2589	-2.1369	-1.6678	-1.305	-2.5027
Japan	JPN	39200005	39200673	0	-.2249	-1.2007	-.888	-2.6893	-.5694	-.2875	.1648	.1216
Japan	JPN	39200005	39203675	0	-1.2168	-1.0688	-1.1926	-2.6893	-1.0534	-1.6678	-.5798	-.5475
Japan	JPN	39200005	39200497	0	-.2103	-.0862	1.2899	-.0527	.0851	-.1283	-2.1355	2.0955
Japan	JPN	39200005	39205668	0	-.4875	.1736	-.6643	-.9349	.7516	-1.6678	-.7477	.1216
Japan	JPN	39200005	39202826	0	-.7478	-.8232	-1.7242	-2.6893	-.8561	-.4817	-1.5596	-.6774
Japan	JPN	39200005	39205258	0	-.7833	-.4174	-.9607	-.8939	-.6408	-1.6678	-.3012	-1.0788
Japan	JPN	39200005	39206437	0	-1.1188	-2.9627	-2.664	-1.4319	-1.0942	-1.6678	-1.5596	-2.5027
Japan	JPN	39200005	39204819	0	-.8057	.4546	-.7638	-.2887	.5684	-1.6678	.5339	.1216
Japan	JPN	39200005	39200528	0	.0961	-.7221	-1.1926	-2.6893	-.1949	-1.6678	-.5832	-1.1252
Japan	JPN	39200005	39204581	0	-.3497	.7062	.8348	-.6784	.1025	-1.6678	1.6284	2.0955
Japan	JPN	39200006	39200203	0	-.0853	-.2548	-.9607	-1.6821	-.6512	-1.6678	.8038	.1216
Japan	JPN	39200006	39202674	0	.6317	1.7671	-1.2044	-2.6893	-.9486	-1.6678	-.7253	-.9101
Japan	JPN	39200006	39202227	0	-.2637	-.4221	-.3802	-1.4269	-.5311	-.5842	-.4801	-.4377
Japan	JPN	39200006	39201527	1	.1265	-.4628	-1.0271	-2.0188	-.5738	-1.6678	-.9797	-.7496
Japan	JPN	39200006	39204678	1	-1.3022	-.1827	-1.7997	-.8008	-1.0497	-.8849	-.3733	.1216
Japan	JPN	39200006	39204958	1	-.228	.5068	1.1355	.0072	1.4374	-.5309	2.0386	2.0955
Japan	JPN	39200006	39200251	1	-.2334	-.7114	-1.1134	-2.6893	-.8358	-1.6678	.075	.4504
Japan	JPN	39200006	39201223	0	-.659	-2.0452	-1.6468	-1.3001	-.8132	-.7054	-.6852	-.7496
Japan	JPN	39200006	39203006	0	.5152	-1.1429	-2.664	-.4316	.2426	-1.6678	-.8372	.5682
Japan	JPN	39200006	39203902	0	-.4782	-.2662	-.9607	-.68	-.0949	-1.6678	-.0551	.1216
Japan	JPN	39200006	39201118	1	1.3375	-.8264	.0226	-.3315	.3038	-.2154	-.2852	-.222
Japan	JPN	39200006	39201934	1	-.9123	-1.184	-1.9209	-.5118	-1.0061	-.8849	-2.1355	-1.0633
Japan	JPN	39200006	39202588	1	.9301	-.938	-1.7242	-.2766	-.3689	-.2154	-.4771	.9888
Japan	JPN	39200006	39202944	1	.6022	.6606	-.8309	-.3312	1.4357	-.8849	.3876	.6919
Japan	JPN	39200006	39201343	0	-1.3262	.1236	.1386	-1.3723	-.5057	-1.6678	.5755	.1216
Japan	JPN	39200006	39201490	0	.7947	-.847	-.8417	-2.6893	-1.691	-1.6678	-.787	.2525
Japan	JPN	39200006	39202127	0	-.2334	.5128	-.8946	-2.6893	.1093	-1.6678	-.3733	2.0955
Japan	JPN	39200006	39202364	1	-.6373	-.59	-1.1926	-2.6893	-1.0736	-1.6678	-.309	-1.0788
Japan	JPN	39200006	39204081	1	.2672	-.59	-.8946	-1.3723	-.7747	-.8849	-1.5537	-.3297
Japan	JPN	39200006	39200525	1	-.5334	-.7221	-1.1926	-.9384	-.2837	-1.6678	-.176	-.4607
Japan	JPN	39200006	39201250	1	-.5837	-.948	-2.2485	-.3587	-1.1875	-.5309	-.5832	-1.7277
Japan	JPN	39200006	39202077	0	-.8286	-1.6559	-2.664	-1.7857	-.9505	-1.6678	-.1722	-.2274
Japan	JPN	39200006	39202289	0	-.3201	-.7915	.586	-.3151	-.9113	-1.6678	-.2008	.1216
Japan	JPN	39200006	39202441	0	-.7446	-1.3182	-2.2485	-.8321	-1.1637	-1.6678	-1.0992	.1216
Japan	JPN	39200006	39206090	1	1.364	.3815	-1.0021	.0037	.1022	-.0671	-.6852	-.959
Japan	JPN	39200006	39205697	1	.7498	-.0219	.0226	-.8189	-.5386	-1.6678	-.5974	-.7827
Japan	JPN	39200006	39206790	1	.1508	.2695	1.0043	-.485	-.1858	-1.6678	.3482	2.0955
Japan	JPN	39200006	39201947	1	-.1703	-1.0212	-1.62	-2.6893	-1.4002	.0013	-.6852	-1.1242
Japan	JPN	39200006	39201117	0	-.516	-1.384	-2.1689	-1.012	-1.4359	-.8849	-2.1355	-.3297
Japan	JPN	39200006	39204808	0	.0609	.0502	.7162	-.8263	.1771	-.1652	.5755	.4777
Japan	JPN	39200006	39203131	0	-.3149	-.2662	.0226	.3295	.0484	-1.6678	.1648	-.4607
Japan	JPN	39200006	39201632	1	.0237	-1.3182	-1.6008	-1.2589	-1.7127	-.8849	-1.5537	-1.9916
Japan	JPN	39200006	39205410	1	1.0063	-.8802	-1.8838	-1.7857	-1.1869	-1.6678	-1.2871	.1238
Japan	JPN	39200006	39203113	1	-.4657	-.8398	-1.0611	-1.6821	-.7383	-1.6678	.5755	-.4607
Japan	JPN	39200006	39206589	1	-.4145	-.5743	-.5907	-.0939	-.7442	-1.6678	-.3237	-.7639
Japan	JPN	39200007	39201031	1	.0193	-.414599446460922	-.9196789884886	-1.17035247493324	-.443385741320949	-1.04799820491421	-.517985104099224	-.300024294947475
Japan	JPN	39200007	39204649	1	-.7923	-1.7324	-1.9209	-2.6893	-1.0585	-1.6678	-2.1355	-.9111
Japan	JPN	39200007	39202165	1	-.2284	-.0933	-1.7997	-1.7505	-.4201	-1.6678	-1.166	.1238
Japan	JPN	39200007	39203957	1	-1.6887	.4546	-.4728	-2.6893	.0573	-1.6678	.8939	-.5251
Japan	JPN	39200007	39201951	1	.1749	-.8357	-1.9313	-2.6893	-.5604	-.5309	-2.1355	.1216
Japan	JPN	39200007	39201184	1	-.2606	-.59	-1.5883	-.9023	-.4181	-1.6678	-1.1378	-.5912
Japan	JPN	39200007	39205623	1	-.5944	-1.9613	-1.4747	-1.5123	-.8419	-1.6678	-.6852	-.7317
Japan	JPN	39200007	39205603	1	-.8487	-.6684	-1.3446	-2.6893	-.8226	-1.6678	-.6852	-.2503
Japan	JPN	39200007	39204922	1	-1.1678	-.7087	-.6916	-.8186	-.4349	-1.6678	-.8453	-1.7277
Japan	JPN	39200007	39205886	1	-1.1296	-2.9627	-2.664	-2.6893	-2.3281	-1.6678	-2.1355	-2.5027
Japan	JPN	39200007	39204744	1	-.9385	.1221	-.8627	-.3175	.4899	-1.6678	-.4771	-.959
Japan	JPN	39200007	39200704	1	.0579	-.3435	-1.9313	-1.0184	-.6407	-1.4875	-.8686	-.5493
Japan	JPN	39200007	39200372	1	-.3528	-.7221	-1.1926	-1.1465	-.8769	-.8445	-.3763	.1216
Japan	JPN	39200007	39204598	1	-.4973	-.8727	-.7902	-1.2589	.2587	-1.6678	-.3907	.4504
Japan	JPN	39200007	39202108	1	-.2112	-1.4418	-1.3864	-2.6893	-.8148	-1.6678	-.5832	.7566
Japan	JPN	39200007	39206075	1	-1.4932	-2.0266	-1.4559	-1.277	-.8815	-1.6678	-2.0333	-1.9384
Japan	JPN	39200007	39206618	1	.3036	.5315	-.3827	-.6423	.0618	-1.6678	-.6852	-.2503
Japan	JPN	39200007	39205247	1	.6894	2.6352	-.4806	-1.7857	2.2198	-1.6678	-.8338	.1216
Japan	JPN	39200007	39201464	1	-.3791	-.4203	-1.492	-1.3102	-.8613	-.7793	-.5172	2.0955
Japan	JPN	39200007	39206318	1	.6061	-.321464051984747	-.844680775960742	-1.0499681600664	-.398968026146164	-1.01373120748789	-.46890946907806	-.221181914940608
Japan	JPN	39200007	39206432	1	-.9254	1.1493	-1.0611	-1.3723	.1007	-1.6678	-.3907	-.1563
Japan	JPN	39200007	39205381	1	-.9685	.3961	-.5836	-.7841	-.13	-1.6678	.5755	.839
Japan	JPN	39200007	39205648	1	-.7881	-.9134	-2.0338	-2.6893	-.6431	-1.6678	-1.7719	.6135
Japan	JPN	39200007	39201272	1	-.8892	-.0862	-.5836	-1.7857	-1.0056	-1.6678	-.216	-.3297
Japan	JPN	39200007	39203401	1	-.1734	-1.0954	.0226	-1.5123	-.6652	-1.6678	-2.1355	-.2503
Japan	JPN	39200007	39205430	1	-.9181	-1.3216	-1.4011	-.7688	-1.0011	-.8768	-1.2835	-.3856
Japan	JPN	39200007	39203873	1	-.3054	-.0862	-.4728	-1.6821	-.3601	-1.6678	.0221	.1216
Japan	JPN	39200007	39200433	1	-.7259	-.7221	-.8627	-1.6895	-.4288	-1.6678	.0221	-.5251
Japan	JPN	39200007	39200246	1	-1.1623	.468	-.7638	-1.2502	-.2044	-1.6678	.3482	.1216
Japan	JPN	39200007	39207008	1	-1.5317	-1.018	-1.7242	-2.6893	-.6662	-1.6678	-2.1355	-1.3017
Japan	JPN	39200007	39201564	1	-1.0317	-.59	-1.0611	-1.1465	-.2168	-1.6678	.5755	-.3297
Japan	JPN	39200008	39206930	0	-1.0332	-.4314	-1.62	-.8189	-.4629	-1.6678	-.7899	2.0955
Japan	JPN	39200008	39204964	0	.7989	-.7353	-1.0935	-.4717	.7621	-.5309	-.0585	.1216
Japan	JPN	39200008	39206350	1	.0831	-2.9627	-2.1689	-2.6893	-1.7103	-1.6678	-.4771	-1.3017
Japan	JPN	39200008	39204525	1	-1.3806	-.4203	-1.5179	-1.668	-.8838	-.3551	-2.1355	-1.3266
Japan	JPN	39200008	39201399	0	-.2736	-.4174	-1.4242	-1.7857	-.423	-1.6678	-.3966	-.7496
Japan	JPN	39200008	39200340	1	-.4751	-.8357	-1.0935	-1.4428	-.967	-1.6678	-.6852	-.7496
Japan	JPN	39200008	39202425	1	1.1505	.2607	-.5836	-.6737	-.652	-1.5744	.775	.4777
Japan	JPN	39200008	39203592	1	.6824	-.59	-1.0935	-.811	-.5194	-1.6678	-2.1355	-2.5027
Japan	JPN	39200008	39205422	0	-.406	-1.4543	-.9624	-.9801	-.3411	-1.6678	-.216	-.3297
Japan	JPN	39200008	39200407	0	-.0869	1.3403	.8348	-1.1433	.4245	-.7368	.4739	2.0955
Japan	JPN	39200008	39206116	1	.3229	-.6579	-1.2637	-.6499	-.4772	-1.6678	-.2004	.5933
Japan	JPN	39200008	39200348	1	.5535	1.127	-.3048	-2.6893	-1.1452	-1.6678	.1693	.7627
Japan	JPN	39200008	39204435	0	.8665	.1221	-2.2485	-2.6893	-.0437	-1.3198	-.7899	-1.4991
Japan	JPN	39200008	39201882	0	-.7123	-.5583	-1.1926	-.6858	-.4879	-1.6678	-2.1355	-.8443
Japan	JPN	39200008	39205498	1	.0154	-1.5072	-.8237	-.6197	-1.3966	-1.6678	-.7867	.1216
Japan	JPN	39200008	39200357	1	-.4111	-.59	-1.0935	-.8939	-.3653	-1.6678	-.6852	-.3297
Japan	JPN	39200008	39206461	0	-1.2447	-2.9627	-1.1926	-1.7857	-.7919	-1.6678	-.6852	-1.1252
Japan	JPN	39200008	39204479	1	-.3432	-.8283	-1.7242	-.8913	-.2852	-.5309	-1.5848	-.3297
Japan	JPN	39200008	39205659	1	.1097	.7308	-.4728	-1.4373	.1732	-1.6678	-.6707	-1.113
Japan	JPN	39200008	39202592	1	-.4203	-.3697	-.5623	-1.6821	-1.1075	-1.6678	-1.2871	-1.023
Japan	JPN	39200008	39203316	0	-.7474	-.5286	.3461	-.2023	-.9203	-1.6678	-.7696	-2.5027
Japan	JPN	39200008	39206515	0	.1378	-1.0212	-1.1926	-.0264	-.3163	-1.6678	-.5832	-.5652
Japan	JPN	39200008	39202805	1	.0134	-2.1844	-1.3815	-1.0327	-.9742	-1.6678	-.6852	-1.1252
Japan	JPN	39200008	39204452	1	.6731	1.7162	.6847	-.8913	.2497	-.5309	1.3918	2.0955
Japan	JPN	39200008	39203744	0	-.0496	-1.3079	-2.664	-1.6841	-.9606	-1.6678	-.9759	-.942
Japan	JPN	39200008	39201125	0	.19	-1.3171	-2.664	-1.7857	-.3859	-1.6678	-1.5537	-2.5027
Japan	JPN	39200008	39200018	1	.1128	-.59	-.227	-.796	-.5373	-1.6678	-.5828	.1216
Japan	JPN	39200008	39202387	1	-.8955	-.5743	-1.0611	-2.6893	-1.2729	-1.6678	-.5832	-1.3017
Japan	JPN	39200008	39202998	1	.088	-.0384	-2.664	-.6998	-.9036	-.8849	-.6852	-.7305
Japan	JPN	39200008	39204392	0	-1.143	-.983	-1.4928	-2.6893	-2.1324	-1.6678	-1.5588	-1.9616
Japan	JPN	39200008	39200668	0	-1.4324	-2.9627	-2.664	-.583	-.996	-1.6678	-2.1355	-2.5027
Japan	JPN	39200008	39204694	1	-.3616	.1371	-.9145	-.1535	-.4999	-.4058	-2.1355	-.2503
Japan	JPN	39200008	39206353	1	-.3181	-.1827	-1.0611	-.2488	-.1451	-1.6678	-.417	.1216
Japan	JPN	39200009	39205435	1	.2301	-.0862	.0226	-.096	-.292	-1.6678	.5755	.1216
Japan	JPN	39200009	39202330	0	-.7647	-.0862	.0226	.7456	-.2513	-1.6678	-.6852	.1216
Japan	JPN	39200009	39205142	0	-.147	-2.9627	-2.664	-1.6895	-1.4748	-1.6678	-2.1355	-2.5027
Japan	JPN	39200009	39204771	0	-.5306	-.2479	-.9607	.051	.0931	-.8849	.5755	-.4607
Japan	JPN	39200009	39200408	1	-.4381	-.7162	-1.7242	-.9801	-1.3962	-1.6678	-2.1355	.4777
Japan	JPN	39200009	39205990	0	.8892	-.59	-.9607	-.8301	-.8911	-.801	-.3912	-.9299
Japan	JPN	39200009	39201329	0	-.4162	.0666	-.2827	-1.2103	.3328	-.1859	-.216	-.2503
Japan	JPN	39200009	39200826	0	.8584	2.6352	1.9359	-2.6893	4.8357	-1.6678	2.4277	2.0955
Japan	JPN	39200009	39205660	0	-.2222	-1.3174	-1.4175	-1.0045	-.629	-1.6678	-2.1355	.0484
Japan	JPN	39200009	39203580	1	.1895	.0566	-1.1346	-.0221	-.0978	-1.6678	-.2852	.0963
Japan	JPN	39200009	39205362	0	.0751	1.3889	-1.2374	-1.2044	.0152	-1.6678	-.2197	-.1621
Japan	JPN	39200009	39202899	0	-.1044	-.7221	.0226	-1.2059	-.769	-1.6678	-.6852	-.2503
Japan	JPN	39200009	39206517	0	-.6655	.6515	-.954	-.8346	-.4464	-1.6678	-1.4019	.4184
Japan	JPN	39200009	39202439	0	-.3392	.1852	-.2827	.2747	.5509	-1.6678	.5755	.1216
Japan	JPN	39200009	39204290	1	-.7376	-1.5733	-1.7622	-.8307	-.1746	-1.6678	-.3709	-1.2711
Japan	JPN	39200009	39205801	0	.6717	1.031	-.2236	.0679	.7412	-1.6678	2.4277	2.0955
Japan	JPN	39200009	39200113	0	.1349	-.4203	-.6241	-2.6893	.0645	-1.6678	.5755	.1216
Japan	JPN	39200009	39206091	0	.6274	-1.5816	-1.4497	-2.6893	-1.6085	-1.6678	-1.0808	-.9299
Japan	JPN	39200009	39200731	1	.4095	-.938	.0226	-2.6893	-1.111	-1.6678	-.4948	-.2503
Japan	JPN	39200009	39200739	1	-.1748	-1.7535	-2.664	-1.2524	-1.3441	-1.6678	-2.1355	-1.112
Japan	JPN	39200009	39201944	0	.3302	-.5743	.0226	-.296	-.4586	-1.6622	.1693	-.7317
Japan	JPN	39200009	39204674	0	.0531	-1.0212	-1.1926	-1.0059	-.9802	-.3551	-.6852	.1216
Japan	JPN	39200009	39202153	0	-.9589	-.1416	.0226	.2525	1.2495	-1.6678	.8038	2.0955
Japan	JPN	39200009	39200665	1	-.003	-1.05	-1.9803	-.7421	-1.8394	-1.6678	-.6852	-1.7277
Japan	JPN	39200009	39204612	0	-.4768	-.4203	-.4806	-2.6893	-.722	-1.6678	-1.4608	.1216
Japan	JPN	39200009	39206114	0	.363	1.3403	.3461	-.8189	.8528	-1.6678	1.2027	2.0955
Japan	JPN	39200009	39203429	0	-.0364	-.8398	-.4728	.1585	-.0745	-1.6678	.5755	-.5251
Japan	JPN	39200009	39203550	0	-.0671	.468	.6755	-2.6893	-.5477	-1.6678	-.4145	.4994
Japan	JPN	39200009	39201844	1	-.2675	-1.3858	-1.1887	-2.6893	-1.2476	-1.6678	-.7078	-.9299
Japan	JPN	39200009	39206663	0	.0267	1.031	-.4224	-1.1118	.2232	-1.6678	.0177	1.2841
Japan	JPN	39200009	39201620	0	.8491	-1.4487	-1.3645	-.4085	-.2281	-1.6678	-1.5596	.7848
Japan	JPN	39200009	39200601	0	.3427	2.6352	1.9359	-2.6893	1.179	.0845	2.4277	2.0955
Japan	JPN	39200009	39201267	0	.7274	.0634	-.8154	-.5613	-.035	-.7054	-2.1355	2.0955
Japan	JPN	39200009	39205208	0	-.3617	.2086	-.691	-.4206	-.309	-1.2919	.5755	.0876
Japan	JPN	39200009	39206774	0	.029	-1.2524	-1.1926	-.9778	-1.1012	-.8849	-.6852	-.222
Japan	JPN	39200010	39202031	1	-.4502	-.0192	-.9607	-1.5123	-1.1215	-1.6678	-1.5596	-.1563
Japan	JPN	39200010	39204308	0	-1.6176	-1.4174	-2.664	-1.3001	-2.2158	-.9484	-2.1355	-1.7277
Japan	JPN	39200010	39200127	0	.3979	.3289	-.8627	-.6969	-.4959	-.6905	-.6852	-.1314
Japan	JPN	39200010	39205982	0	1.0761	-.2479	-.9607	-.0075	-.8225	-.0518	-1.4214	-.4377
Japan	JPN	39200010	39204735	1	-1.1139	-.7221	-.9607	-1.0091	-1.337	-.6073	.5755	-.5251
Japan	JPN	39200010	39202916	0	-.4095	-.8294	-1.2374	-1.0772	-.7361	-1.6678	-.176	-1.1733
Japan	JPN	39200010	39204953	1	-.3659	-.59	-1.7242	-2.6893	-1.2643	-.8768	-.6852	.4184
Japan	JPN	39200010	39202590	1	-.4448	-.2509	-.9607	-1.7857	-.937	-.1627	-.6852	-1.1252
Japan	JPN	39200010	39200435	0	-.7909	-1.7372	1.9359	-2.6893	-.3815	-1.6678	-2.1355	2.0955
Japan	JPN	39200010	39202756	1	.214	-.7874	-1.1201	-.393	-.3018	-.7793	.3482	.1216
Japan	JPN	39200010	39203713	0	.427	-1.0212	-.9947	-1.3089	-.3185	-.8768	-.6852	-.3297
Japan	JPN	39200010	39202802	0	-.5335	-1.2544	-.8172	-1.3089	-.0951	-1.6678	-.5832	-.1563
Japan	JPN	39200010	39200514	1	-.5708	-.847	-.5761	-.524	-.0178	-.1414	-1.5848	.1216
Japan	JPN	39200010	39201517	1	.8399	-1.2692	-1.1926	-2.6893	-.9109	-1.6678	-1.5848	.1216
Japan	JPN	39200010	39201794	1	-.9013	-1.4528	-1.6877	-2.6893	-1.4165	-1.6678	-.6852	-.7496
Japan	JPN	39200010	39205133	0	-1.2327	-.938	-.9607	-.2974	-.2472	-.1384	-.6856	-.2201
Japan	JPN	39200010	39204634	0	.1269	-1.0197	-2.664	-.0653	-.2872	-1.6678	-.3996	-2.5027
Japan	JPN	39200010	39205309	1	.0435	-.2479	-1.6877	-1.3723	-.0841	-.424	-1.4214	-1.6557
Japan	JPN	39200010	39205292	0	-.5395	.0402	-.6097	.4988	.9658	-1.6678	-2.1355	-.8385
Japan	JPN	39200010	39206821	1	-1.2355	1.153	.8348	-1.3107	.2461	-1.6678	2.4277	1.2841
Japan	JPN	39200010	39203525	0	-.1837	-.0862	.0226	-.9771	.4193	.2224	.5755	.1216
Japan	JPN	39200010	39201458	0	-.6313	-.983	-1.2374	-2.6893	-1.2831	-1.6678	-.309	-.5912
Japan	JPN	39200010	39201759	1	-.1126	-.7221	-.9947	-2.6893	-1.1142	-1.6678	-.6852	.1216
Japan	JPN	39200010	39204719	0	-.1506	-.8357	-.9607	-1.1401	-.7739	-1.6678	-.535	.1216
Japan	JPN	39200010	39200300	0	.1891	-.4488	-1.2874	.1053	.8416	-1.6678	-.5854	-1.1252
Japan	JPN	39200010	39200236	1	-1.1291	-.7894	-1.9803	-1.1201	-.6761	-.5007	-1.5848	-1.0169
Japan	JPN	39200010	39207044	1	-.1945	.4121	-.982	-.3745	.1473	-.5309	.0559	.4777
Japan	JPN	39200010	39206023	1	-.147	-.938	-1.6145	-1.7857	-1.5963	-.8849	-2.1355	.1216
Japan	JPN	39200010	39200912	1	-.383	.1221	-1.8395	-1.0434	-1.0212	-1.6678	-1.7719	-.3297
Japan	JPN	39200010	39203617	1	-.1121	.957	-.9285	-1.0184	-.9734	-1.6678	.2344	-1.3649
Japan	JPN	39200010	39201401	1	-.3657	-1.0212	-1.7242	-.6197	-.526	-1.6678	-.6852	-.6491
Japan	JPN	39200010	39205786	0	-.2952	-1.0674	-.8627	-2.6893	-.731	-.9484	-.4805	-.9299
Japan	JPN	39200010	39202038	1	-.7371	-1.616	-2.664	-2.6893	-1.9355	-.5842	-2.1355	-2.5027
Japan	JPN	39200010	39202386	1	-.2848	-.2479	-1.231	-.8033	-1.0461	-1.6678	-.9936	-.5912
Japan	JPN	39200012	39204112	1	-.3026	-.6369	-1.5179	-.6843	-.3312	-.8294	-.7899	-.5005
Japan	JPN	39200012	39202124	1	-.485	2.6352	.231	-.2662	-.2125	-.438	.3482	.1216
Japan	JPN	39200012	39200257	1	-1.952	-2.9627	-2.664	.1053	-.9609	-1.6678	-2.1355	-2.5027
Japan	JPN	39200012	39203449	1	-.9253	-.7087	-1.3264	-.5292	-.61	-1.6678	-.5832	-1.2587
Japan	JPN	39200012	39207011	1	-.1415	-.2662	-1.013	-.1684	.2372	-.5639	.8038	.1216
Japan	JPN	39200012	39203146	1	-1.031	.2695	-.227	.2427	.4137	-.071	1.1176	1.1013
Japan	JPN	39200012	39200693	1	-.1578	.1371	-1.1926	-1.3001	.0934	.0759	-.6852	-.5912
Japan	JPN	39200012	39200045	1	-1.1833	.2086	-.4728	-.061	-.2542	-.0683	-.2852	-.7496
Japan	JPN	39200012	39204748	1	-.6813	-.4203	-1.418	-.504	-.515	-.391	.5755	.1216
Japan	JPN	39200012	39206125	1	-.2966	-.464738286125243	-.960053793085652	-1.23516059536002	-.467297732158908	-1.06644562224034	-.544404656081477	-.342468582343809
Japan	JPN	39200012	39205152	1	-.9176	.4012	-.8099	-.9998	-.2515	-.2306	-2.1355	2.0955
Japan	JPN	39200012	39200020	1	-.8878	-.9363	-.8946	-.6086	-.4982	-.0162	-.6852	-.7496
Japan	JPN	39200012	39206715	1	-.0674	-1.8141	-2.664	-.1615	-.1047	.0085	-1.5848	-2.5027
Japan	JPN	39200012	39201436	1	-.368	.3961	-.5836	-.2353	-.3785	-.2306	-.6896	-2.3095
Japan	JPN	39200012	39204069	1	-.0288	-1.3452	-.7638	-.3181	.0069	-.3944	.5755	1.2841
Japan	JPN	39200012	39204233	1	-.7119	.5315	-.2236	-.4063	-.1296	-.6073	-.2395	1.1232
Japan	JPN	39200012	39202155	1	-1.0197	-.0862	-.9607	-.934	-.8148	-.8768	.1648	-.5251
Japan	JPN	39200012	39202649	1	-.1707	2.6352	-1.4626	.4162	.2717	.2706	-.8483	-.945
Japan	JPN	39200012	39201440	1	-.1394	1.1493	-1.1412	-.5312	-.4466	.3176	.0993	-1.1395
Japan	JPN	39200012	39202926	1	-.3819	.96	-1.1926	-.2637	-.6534	-.9484	-2.1355	-2.5027
Japan	JPN	39200012	39202708	1	-1.2239	-.0168	-2.664	-.7775	.0673	-1.6678	-.8488	-2.5027
Japan	JPN	39200012	39201317	1	.2708	-.9801	-2.664	-1.0489	-.4454	-.6073	-2.1355	-.3297
Japan	JPN	39200012	39204542	1	.5265	.5266	-.3802	.0425	.4564	-.1652	-.176	.9883
Japan	JPN	39200012	39206804	0	.9225	-.5673	-.9607	-1.2858	-.5225	-1.6678	-.6852	.1216
Japan	JPN	39200012	39204254	0	.5385	-1.2858	-1.64	-1.7857	-.9291	-1.6678	-.9533	-1.1252
Japan	JPN	39200012	39204181	0	.0644	-.1769	-.4246	-1.2502	2.4817	-.421	-.115	2.0955
Japan	JPN	39200012	39201859	0	-1.834	-.1957	1.9359	-2.6893	2.2198	-1.6678	2.4277	2.0955
Japan	JPN	39200012	39201706	0	-.4672	.5266	-.9607	-1.1433	-.6214	-1.0529	.5755	.1216
Japan	JPN	39200012	39203662	0	.2293	-1.0699	-2.664	-.3509	-1.0653	-.1294	-2.1355	-1.453
Japan	JPN	39200012	39200035	0	-.0684	-.5717	-.691	-1.7628	.2323	-1.2919	.5755	.1216
Japan	JPN	39200012	39204425	0	.1556	-.7122	-1.6877	-2.6893	-.7669	-1.6678	-1.5596	.023
Japan	JPN	39200012	39201497	0	-.2002	-1.017	-.744	.5356	-3.7095	.5014	-.6852	-.4467
Japan	JPN	39200012	39203765	0	-.5564	-.505973077340155	-.993258523172116	-1.28845958139003	-.48696324409212	-1.08161700249146	-.566132416781031	-.37737528024051
Japan	JPN	39200012	39203697	0	1.0026	-.983	-1.4497	-.7736	-.5411	-1.6678	-.309	.4777
Japan	JPN	39200013	39201336	1	.4439	-.938	-.9607	-2.6893	-1.1867	-1.4875	-.6852	-1.1252
Japan	JPN	39200013	39201588	0	-.5272	.32	.8348	-.1822	.4099	-.3766	1.6284	.9444
Japan	JPN	39200013	39200191	1	-.8956	-.4203	-1.088	-1.2858	-.3654	-.5519	.0256	.4994
Japan	JPN	39200013	39202476	1	.1695	-.7737	-1.5485	.0533	-.4449	-.5309	-.6599	.1959
Japan	JPN	39200013	39205627	0	.5937	.6654	1.1355	-2.6893	-.3348	-1.6678	2.4277	2.0955
Japan	JPN	39200013	39203268	0	-.3483	.2086	-1.0935	-1.6455	-.0992	-.259	-.5832	.1216
Japan	JPN	39200013	39202335	1	.9557	-2.9627	-2.664	-1.0489	-1.2486	-.1678	-2.1355	-2.5027
Japan	JPN	39200013	39206709	1	1.07	-.0933	.8571	-1.3001	-.2751	-.8768	.1693	2.0955
Japan	JPN	39200013	39200869	1	-.544	-.0862	-.5034	-1.0434	-.4089	-1.6678	.5755	-.3297
Japan	JPN	39200013	39201679	1	.6814	.4546	-2.0338	.2331	.1912	-.159	-2.1355	-1.6557
Japan	JPN	39200013	39200867	0	-.5979	-1.0121	-2.664	-.788	-3.7095	-1.6678	-2.1355	-1.112
Japan	JPN	39200013	39201276	1	-.1364	-.948	-2.664	-1.0059	-.689	-.052	-.8686	.1216
Japan	JPN	39200013	39201076	1	.4411	-.59	-1.4011	-1.6895	-.3703	-1.2919	-1.2624	-1.7277
Japan	JPN	39200013	39203982	0	.0693	1.1306	.3461	-1.1566	-.0975	-.5639	1.2262	.8136
Japan	JPN	39200013	39204839	0	.4571	.1245	-1.4928	-.8589	.9787	-.2942	-.6852	-.3297
Japan	JPN	39200013	39202414	1	.1217	-1.1686	-2.664	-2.6893	-.8378	-.0671	-2.1355	-1.6557
Japan	JPN	39200013	39203373	1	-.1042	-.9363	-.5836	-1.0587	-.6681	-.5309	-.6852	.1216
Japan	JPN	39200013	39203259	1	-.0157	-.5583	.8038	-.3592	-.0707	-.9484	.5755	.8136
Japan	JPN	39200013	39203877	1	-1.1521	.3376	-1.4928	-2.6893	-.2605	-1.6678	-2.1355	.3016
Japan	JPN	39200013	39204797	0	-.9771	-.7087	-1.0611	-.6123	-.7587	-.6274	-.1026	-.3297
Japan	JPN	39200013	39201621	1	-.5654	.957	-1.231	-1.0059	-.5589	-.4384	-.5974	1.2505
Japan	JPN	39200013	39201582	0	-1.8113	2.6352	-.408	-2.6893	-.15	-.2451	-.6852	-.1563
Japan	JPN	39200013	39202818	1	.0367	.0763	.0226	-1.0158	.021	-.5309	-.6852	-.3297
Japan	JPN	39200013	39200265	1	.7146	-.4203	-.4728	-2.6893	.1275	-.8768	-.2852	.4777
Japan	JPN	39200013	39202921	1	-.9187	-.2577	-1.7997	-1.0539	-1.2411	-.2451	-2.1355	-.945
Japan	JPN	39200013	39205605	0	-.8146	-.7243	-.5836	-.796	-.2285	-.2306	-.0277	1.2841
Japan	JPN	39200013	39206900	1	-.494	.1997	-.9211	-2.6893	-.0382	-.3477	-.5832	.2546
Japan	JPN	39200013	39205473	1	.2451	.1371	-1.1926	-1.7857	-.5856	-1.6678	-2.1355	-1.0759
Japan	JPN	39200013	39204860	0	-1.3107	-.2662	-.7638	-1.0059	.2161	-.801	-.3733	-.1563
Japan	JPN	39200013	39200625	1	-.9311	-1.5137	-1.216	-2.6893	-.1353	-.7368	-.6852	.1216
Japan	JPN	39200013	39201940	1	-.183649445090941	-.446811063071804	-.945617716531103	-1.21198834729159	-.458747961237326	-1.05984971839854	-.53495830262518	-.327292558873928
Japan	JPN	39200013	39201211	1	.3949	-.6529	-2.1689	-2.3557	-.8379	-1.6678	-2.1355	-.7496
Japan	JPN	39200013	39202672	0	-.536	-.0862	-1.088	-.5957	-.9527	-.0553	-1.5596	.7864
Japan	JPN	39200013	39202905	1	-.6667	-.165	-.7775	-2.0365	-.5835	-.9292	-.4948	.2546
Japan	JPN	39200013	39205918	0	.5504	-.4166	-.6643	-1.7857	.2413	-1.2919	-.5476	2.0955
Japan	JPN	39200014	39205486	1	.6215	-.7645	-2.0338	-2.6893	-.9923	-1.6678	-2.1355	-1.6557
Japan	JPN	39200014	39205968	1	1.0185	1.2587	1.9359	.2246	2.1609	-.0177	.5755	1.0383
Japan	JPN	39200014	39200884	1	1.2341	-2.9627	.0226	.7113	-.6397	-1.6678	.5755	.1216
Japan	JPN	39200014	39202323	1	.16	-.2662	-.7638	-.8618	-.7311	-1.6678	-.3912	-1.1252
Japan	JPN	39200014	39205233	1	.7802	-1.7372	-1.4242	-2.6893	-1.2248	.4902	-2.1355	-.3297
Japan	JPN	39200014	39200980	1	-.0087	.1371	-.7836	-.054	.1981	-.2306	-.6852	-.7496
Japan	JPN	39200014	39203046	1	-.5289	-1.4456	-2.664	-.1291	-1.0693	.0105	-.6852	-.5251
Japan	JPN	39200014	39203968	1	.1195	-1.1429	-.9947	-.6634	-.6224	-.2466	-.3733	.1216
Japan	JPN	39200014	39201236	1	-.6198	2.6352	1.4967	-.1753	.6517	.5026	.5755	1.3857
Japan	JPN	39200014	39206920	0	-.1321	-.59	-1.4928	-.8106	-.0882	-.2451	.5755	-.5912
Japan	JPN	39200014	39205417	0	-.9471	-.0862	.0226	1.2836	.8779	-.0041	.5755	.1216
Japan	JPN	39200014	39200532	0	.7995	-.0862	.0226	1.2836	.8779	-.7847	.5755	.1216
Japan	JPN	39200014	39205311	0	-1.1333	-1.1755	-2.664	-.4717	-.5987	-.1753	-.2903	-1.1742
Japan	JPN	39200014	39203452	0	.0073	1.3403	.8348	.8681	.9198	1.1853	1.5037	1.3857
Japan	JPN	39200014	39201038	0	-.4467	-.4314	.0226	-.0669	-.2155	.2995	.1648	.1216
Japan	JPN	39200014	39203051	0	1.0075	1.3403	1.9359	.4428	1.0591	1.7494	2.4277	2.0955
Japan	JPN	39200014	39200789	0	-.9076	-.4203	.0226	.1615	-.2539	.5405	-.5001	.1216
Japan	JPN	39200014	39202819	0	.4825	.5091	-.4396	-.2249	-.1265	.5818	-.2821	.4994
Japan	JPN	39200014	39200646	0	-.6609	2.6352	1.9359	3.6039	4.8357	1.7075	2.4277	2.0955
Japan	JPN	39200014	39202820	0	.3216	-2.0412	-2.664	-.6744	-1.6059	-1.6678	-1.5537	-1.5197
Japan	JPN	39200014	39202856	0	-.3525	-1.2559	-.888	-2.6893	.3269	.7888	-.5208	.1216
Japan	JPN	39200014	39205117	0	-.4915	-.0862	.0226	.7113	-.0408	1.0062	.5755	.1216
Japan	JPN	39200014	39200757	0	.1589	-.7221	.0226	-1.1039	-.1932	-1.6678	.5755	.1216
Japan	JPN	39200014	39200607	0	.4133	-.089	-1.6877	-1.3798	-.6403	-1.6678	-1.0722	-.4607
Japan	JPN	39200014	39201809	0	1.1559	-.4203	-1.2648	-.2523	-.7734	-.8849	-.8481	-1.1856
Japan	JPN	39200014	39201439	0	-1.5583	-1.0121	-2.664	-2.6893	-2.3281	-.1845	-.4323	-1.3037
Japan	JPN	39200014	39204160	0	-.2698	-1.60316902516063	-2.20141610955493	.4004	-.734647165898766	-.769408087230805	-1.9617	-2.5027
Japan	JPN	39200014	39205421	0	-.3597	-.4314	-.4728	-.0307	-.7173	.2619	-.1972	.1216
Japan	JPN	39200014	39202622	0	.0629	-2.9627	-2.664	-1.6473	-2.7013	-.8849	-2.1355	-2.5027
Japan	JPN	39200014	39203763	0	-.0089	-1.215	-.7638	-.6533	-.6339	-1.6678	-2.1355	-2.5027
Japan	JPN	39200014	39205180	0	-.0174	-.7221	.0226	-.2027	.2275	.2971	.5755	.7627
Japan	JPN	39200014	39200273	0	1.154	-.9363	-1.0935	-.1871	-.6791	-.0077	-.309	.1216
Japan	JPN	39200014	39204802	0	-.9578	-1.2524	-.9735	-.5092	-.5525	-.421	-.1026	.5553
Japan	JPN	39200014	39206850	0	.9502	-.4203	-.227	.0061	.1646	.4902	1.3428	.1216
Japan	JPN	39200015	39203082	1	-.5052	-.0862	-1.1926	.2369	-.4256	-1.6678	-.7867	.1216
Japan	JPN	39200015	39205799	1	-.7652	-.4314	.0226	-.6998	-.2385	-.801	.5755	-.9299
Japan	JPN	39200015	39205199	1	.6072	-.4203	-.227	.1456	-.2873	-1.6678	.5755	.1216
Japan	JPN	39200015	39206128	1	-.3865	-.6486	-1.7242	-2.6893	-.8647	-1.6678	-1.5848	-1.4399
Japan	JPN	39200015	39203678	1	-.302	.3427	-.5252	-1.0152	.0324	-1.6678	1.2034	-.1563
Japan	JPN	39200015	39206275	1	-1.1016	-1.3452	-.5274	-.5307	-.4168	-.9292	-.3028	-1.2008
Japan	JPN	39200015	39200619	1	-.5265	-.7524	.0226	-.5016	-.2327	-1.0529	-2.1355	-1.1252
Japan	JPN	39200015	39200260	1	-.711	-1.3279	1.9359	-1.4373	-.5324	-.4613	-2.1355	-2.5027
Japan	JPN	39200015	39201466	1	-.1972	-.9657	-1.1926	-2.6893	-.2898	-1.6678	-.6852	-.5251
Japan	JPN	39200015	39207015	1	1.0423	-.8379	-.7183	-.8275	-.2808	-1.6678	1.2075	-.2503
Japan	JPN	39200015	39203213	1	-.3276	-.7221	.0226	-2.6893	-.9759	-1.6678	.5755	-.7108
Japan	JPN	39200015	39200470	1	-.4631	-1.3452	-2.664	-2.6718	-.345	-1.6678	-2.1355	-1.4795
Japan	JPN	39200015	39204743	1	.6786	.4098	.0226	-1.3723	.8556	-1.6678	.5755	.8925
Japan	JPN	39200015	39204891	1	-.3875	.2695	.0226	-2.0365	-.1645	-1.6678	-.6852	.7864
Japan	JPN	39200015	39204017	1	-.16	-.8989	-1.1926	-.3162	.1232	-1.6678	.1648	-.943
Japan	JPN	39200015	39200972	1	-.3319	-.0088	-.3802	-.8008	-.5138	-1.6678	-.6852	-.8443
Japan	JPN	39200015	39200531	1	-.6116	-1.511	-2.664	-1.4373	-.5642	-1.6678	-2.1355	-2.5027
Japan	JPN	39200015	39202616	1	.297	-.7136	-1.1926	-.2755	-.2492	-1.6678	-.8709	-1.0788
Japan	JPN	39200015	39204986	1	.5141	-2.9627	-2.664	-2.6893	-.4209	-1.6678	-2.1355	-2.5027
Japan	JPN	39200015	39205239	1	-.111792346473986	.3376	-1.0611	-.6694	-.5578	-1.6678	-.5832	-1.2018
Japan	JPN	39200015	39201818	1	.3858	-.4203	.0226	-2.6893	1.7012	-1.6678	-.6852	.1216
Japan	JPN	39200015	39201956	1	.4842	-.9334	-1.1134	-1.6895	-1.125	-1.6678	-.6852	-1.1704
Japan	JPN	39200015	39205562	1	-1.4393	2.6352	-1.5883	-2.0365	.8154	-1.6678	-.6421	-.5238
Japan	JPN	39200015	39202105	1	.1915	-.1629	-1.5248	-.8008	-.8626	-.5309	-.6852	-.9111
Japan	JPN	39200015	39204847	1	-.4314	-.7162	-.8417	-.5154	-.2763	-1.6678	-.5828	-.6073
Japan	JPN	39200015	39202163	1	.7945	-.5743	.0226	-1.2698	-1.3953	-1.6678	.1648	-.5251
Japan	JPN	39200015	39205344	1	.2461	-.4203	-.9607	-1.7857	-.4662	-1.6678	.0256	-.7496
Japan	JPN	39200015	39201851	1	.1857	-1.3452	-1.1926	.1053	-3.7095	.4394	-2.1355	-1.1252
Japan	JPN	39200015	39206113	0	-1.1259	-.5743	-.9947	.734	-.0431	1.0062	.5755	-.959
Japan	JPN	39200015	39201573	0	-.3378	-.4174	.3461	-.2206	-.2433	-1.6678	.5755	2.0955
Japan	JPN	39200015	39202591	0	.2355	-2.9627	-2.664	-2.6893	-1.5718	-1.6678	-2.1355	-2.5027
Japan	JPN	39200015	39203488	0	-.1544	-.0862	.0226	-1.3001	-.2468	-1.6678	.8038	.1216
Japan	JPN	39200015	39204780	0	.3689	-1.034	-1.3815	-1.0549	-.5416	-1.6678	-.5832	-.7496
Japan	JPN	39200015	39200822	0	-.437	-1.034	-1.4242	.0718	.4709	-1.6678	.5755	-.5251
Japan	JPN	39200015	39204569	0	-1.0038	-1.3452	-1.1926	.949	.8779	1.0062	-.6852	-1.1252
Japan	JPN	39200016	39200695	1	-.0836	-1.3361262175085	-1.73498332266446	-2.6904	-1.7845	-1.62452220399457	-1.32215158976903	-1.128643626916
Japan	JPN	39200016	39200697	1	-.2456	-.3516	-1.0935	-1.7857	-1.015	-1.6678	.1693	-.3297
Japan	JPN	39200016	39205026	1	.1975	-1.7287	-1.05701500480566	-1.4319	-1.3127	-.9292	.0447	.1216
Japan	JPN	39200016	39203503	1	-1.021	-1.099	-.4806	-2.6893	-1.2204	-.7368	-.4801	-.5912
Japan	JPN	39200016	39204032	1	-.3803	-1.384	-.3802	-1.7984	-.8925	-1.6678	-.4288	-1.0629
Japan	JPN	39200016	39201591	1	-.3533	-1.175	-1.1926	.0401	-.8235	.6318	-.6852	-1.1252
Japan	JPN	39200016	39204180	1	.5024	-1.2118	-1.3514	-2.6893	-.3916	-1.6678	.5755	-.7496
Japan	JPN	39200016	39204535	1	-.0807	-.4203	-.9607	-.8307	-.6404	-1.6678	.0221	.1216
Japan	JPN	39200016	39206076	1	-.5063	-.5034	.0226	-.2612	-.9288	-1.6678	.5755	.1959
Japan	JPN	39200016	39205520	1	.1867	-.0862	-1.0611	-.8189	-.6462	-1.6678	-.6852	-.4607
Japan	JPN	39200016	39202511	1	-.1682	-.2415	-.9607	-1.3001	-.0545	-1.6678	-.6852	.1216
Japan	JPN	39200016	39202301	1	-.5963	-.9262	-1.0935	-.8795	-.9087	-.5569	.5755	.1216
Japan	JPN	39200016	39202435	1	.471	-1.5445	-1.9313	-1.3723	-1.9058	-.5309	-2.1355	-2.5027
Japan	JPN	39200016	39207058	1	-.9236	-2.0452	-2.2485	-1.6455	-1.2716	-1.6678	-2.1355	-.5251
Japan	JPN	39200016	39203413	1	-.5749	.5353	-1.4011	.1554	.2873	.0033	.9542	-.8936
Japan	JPN	39200016	39202549	1	-1.1122	-.4437	-.6315	-1.3599	-.5173	-1.6678	-.2589	-.1563
Japan	JPN	39200016	39204083	1	.1102	-.1678	-2.664	-.1987	-.1536	-1.6678	-1.2695	-.8443
Japan	JPN	39200016	39204379	1	.2885	-2.9627	-2.664	-.1105	-.9277	-1.6678	-.6852	-.6158
Japan	JPN	39200016	39204033	0	-.708	-1.5884	-2.664	-2.6893	-1.2198	-1.6678	-2.1355	-1.6872
Japan	JPN	39200016	39205505	0	.5371	-.7306	-1.2874	-2.6893	-.2366	-1.6678	.5909	-.1563
Japan	JPN	39200016	39206682	0	-.9138	-.4203	.0226	-.252	-.2791	-.6905	-.6852	-.959
Japan	JPN	39200016	39205451	0	-.0136	-1.644	-1.9313	-1.2502	-.2051	-1.6678	-.6852	-1.4399
Japan	JPN	39200016	39203028	1	-.2294	.957	.7162	-.3009	-.6104	-.8768	.1648	-.5251
Japan	JPN	39200016	39201612	1	-.0188	1.3939	.0226	-.3746	-.0388	-.526	.9863	-.1563
Japan	JPN	39200016	39204208	1	-.1587	-.0862	-1.0611	-1.0489	-.3444	-.8849	-.6852	-.7496
Japan	JPN	39200016	39206569	0	-.3246	-2.9627	-2.664	-2.6893	-2.106	-1.6678	-2.1355	-2.5027
Japan	JPN	39200016	39202659	0	-.0249	-.0862	.0457	.1053	.1441	-.0288	1.536	.1216
Japan	JPN	39200016	39201403	0	-.6439	.1371	.3461	-.8189	.743	-1.6678	1.1987	2.0955
Japan	JPN	39200016	39205619	0	-.2393	.2819	.0226	-.5006	.5134	-1.6678	2.4277	2.0955
Japan	JPN	39200016	39202983	1	.2698	-1.1763	-.3802	-1.3001	-.4091	-1.6678	-1.2871	.2286
Japan	JPN	39200016	39202167	1	.1131	-1.6598	-2.664	-1.6895	-.795	-.9292	-2.1355	-1.2954
Japan	JPN	39200016	39204050	1	-.8776	-2.9627	-1.9114	-1.668	-1.2639	-1.6678	-1.5848	-.3856
Japan	JPN	39200016	39203232	1	-.0957346287385752	.957	-.829	-1.1465	-.277	-1.6678	.3473	2.0955
Japan	JPN	39200017	39200551	1	-1.7153	-.5717	-1.0935	-1.3001	-1.2789	-.5058	.5755	.1216
Japan	JPN	39200017	39206722	1	-.149	-.7611	-1.7997	-1.3723	-.3404	-.5309	-2.1355	-1.7277
Japan	JPN	39200017	39204445	1	-.118836544953693	.5315	-.1759	-1.0479	-.7497	-.8849	.3108	.0963
Japan	JPN	39200017	39205914	1	-.897	-.7221	-1.3514	-.7702	-1.0932	-.8849	-.6852	.1216
Japan	JPN	39200017	39206869	1	-.2356	-.5743	-1.4259	-.3655	-.414	-.7106	.5755	-.1563
Japan	JPN	39200017	39200269	1	1.1268	-.0862	-.227	-.5669	.9115	.0214	-.5832	-.5711
Japan	JPN	39200017	39206238	1	-.1243	-1.2524	-1.4747	-1.4373	-.6798	-1.6678	-.6852	-1.5197
Japan	JPN	39200017	39205585	1	-1.2308	-.2548	-1.0611	-.4366	-.0126	-1.6678	-.5832	-.5251
Japan	JPN	39200017	39207001	1	-.5748	2.6352	1.1657	-1.3723	-.3824	-1.6678	-.4805	1.3857
Japan	JPN	39200017	39204027	1	-.6318	-1.3645	-1.4109	.0939	-1.3351	-1.6678	-2.1355	-2.5027
Japan	JPN	39200017	39205694	1	-.4135	-.1507	.0226	-.8886	-.5259	-.8849	-.4801	.1216
Japan	JPN	39200017	39203214	1	1.1836	-1.1408	-.9607	-.8189	-.3058	-1.6678	-.2165	-1.1405
Japan	JPN	39200017	39205364	1	-.9518	.2695	-1.3325	-.8189	-1.0946	-.8849	-.5832	.0208
Japan	JPN	39200017	39206937	1	.6975	-.0088	-1.3325	-1.2589	-.1867	-.8849	.5755	.1216
Japan	JPN	39200017	39201710	1	.2559	-2.9627	-2.664	-2.6893	-1.5045	-1.6678	-2.1355	-2.5027
Japan	JPN	39200017	39203857	1	.1937	-1.4456	-2.664	.0585	-.2441	-1.6678	-1.5596	-1.6155
Japan	JPN	39200017	39205183	1	-.3394	-.847	-1.0611	-1.3136	-.6013	-1.6678	.1693	-.7496
Japan	JPN	39200017	39204065	1	.4481	.9454	-.7638	-.0835	-.1361	-.0961	1.6338	.3899
Japan	JPN	39200017	39207045	1	-.9293	.3266	-.666	-1.7857	-.4094	-1.6678	-.6852	.5124
Japan	JPN	39200017	39205804	1	.7038	-1.175	-1.0611	-1.75	-1.4426	-1.5939	-.8738	-1.1405
Japan	JPN	39200017	39204215	1	-.0307	.6583	-.732	-.627	-.3297	-1.6678	-.1021	.1959
Japan	JPN	39200017	39206786	1	-.4368	-2.9627	-2.0371	.1053	-1.0019	-.7106	-1.7719	-2.5027
Japan	JPN	39200017	39205934	1	-.6297	-.8398	-2.664	-.5346	-1.2066	-.4817	-.6852	.6905
Japan	JPN	39200017	39202849	1	-.8726	-1.1828	-1.0935	-.7936	-.6556	-1.6678	-1.0602	.1216
Japan	JPN	39200017	39201101	1	-.6735	.6492	-.9607	-1.3001	-.4084	-.4318	-1.0602	.1959
Japan	JPN	39200017	39206686	1	-.1118	-.7087	-1.6896	-.5315	-.9423	-1.6678	-.6852	-.1563
Japan	JPN	39200017	39200380	1	-.0663	.8089	-.8627	-.4699	-.3213	-.2964	-.0987	-.3856
Japan	JPN	39200017	39205753	1	-.6189	1.3939	-.7638	-1.1	-.4335	-1.6678	-.5832	-.1563
Japan	JPN	39200017	39202904	1	-.2048	-.4937	-2.1689	-.313	-.3637	.1394	-.7789	-.7317
Japan	JPN	39200017	39206329	1	-.9657	-.59	-1.3264	-1.6895	-.4868	-1.6678	-.8883	-.2201
Japan	JPN	39200017	39202500	1	-.942	-1.3042	-1.0953	-.372	-.5858	-1.6678	-.7867	.1216
Japan	JPN	39200017	39204954	1	-.0723	-1.4174	-1.1926	-.8967	-1.1603	-1.6678	-.6852	-.7496
Japan	JPN	39200017	39200289	1	-.6762	-.8128	-1.0611	-.3952	-1.0116	-1.6678	-1.2871	-.6073
Japan	JPN	39200017	39200423	1	-.1929	-1.616	-1.7832	-.7563	-1.2807	-.2623	-1.5537	-1.9384
Japan	JPN	39200017	39202183	1	.3695	-.7087	-.7836	-.3263	-1.1116	-.5569	-.3763	-.3297
Japan	JPN	39200018	39201792	1	.544	-.9298	-1.2444	-.7734	-1.1203	-.4708	.5349	-.942
Japan	JPN	39200018	39203647	1	.4229	-1.3452	-2.2485	-.3477	1.1189	.5352	.8107	.1216
Japan	JPN	39200018	39200883	1	-1.1769	-.7221	-.7429	-.6017	-.2311	.1417	-2.1355	-.2503
Japan	JPN	39200018	39206481	1	-1.128	-2.0452	-1.8838	-1.0091	-1.6879	-1.6678	-2.1355	-2.5027
Japan	JPN	39200018	39203973	1	-.7693	-1.2524	-.9145	-.677	-.8553	-.6274	-.6852	-.7496
Japan	JPN	39200018	39206384	1	-.5702	-.4203	.0226	-1.668	-1.0127	-1.6678	-.1742	.1216
Japan	JPN	39200018	39201338	1	-1.1328	-.4174	-.7638	-2.6893	-1.5111	-.4769	.0221	-.4607
Japan	JPN	39200018	39204855	1	-1.0703	-2.9627	-2.664	-1.7857	-2.2158	-.6073	-1.5596	-2.5027
Japan	JPN	39200018	39205082	1	-1.2168	-.9232	-1.0953	-.6521	-.3865	-.6073	-.1026	-1.2087
Japan	JPN	39200018	39205425	1	.0111	-.8232	-.8627	-2.0365	-.5413	-.7368	-.6852	-.5251
Japan	JPN	39200018	39200628	1	-.9022	.788	-.227	-1.2502	.044	-.7368	.0183	1.0448
Japan	JPN	39200018	39204292	1	-.4348	1.1576	-.6108	-2.6893	-.8451	-1.6678	-1.0844	-.0483
Japan	JPN	39200018	39201528	1	-1.423	-.7136	-1.5883	-1.6821	-.29	-1.6454	-.6852	-.6491
Japan	JPN	39200018	39204159	1	-.9994	-.59	-.7902	-1.3798	-.638	-1.6678	-.5832	-.2503
Japan	JPN	39200018	39200412	1	.079	-.7221	-1.1926	-2.6893	-.8152	-.7368	-.5832	-.7639
Japan	JPN	39200018	39203623	1	-.8434	-1.0212	-1.7242	-1.6895	-1.3743	-1.6678	-1.2835	-1.1242
Japan	JPN	39200018	39204387	1	-.4931	-.9334	-2.664	-.7788	-.6659	-.2544	-2.1355	-.8802
Japan	JPN	39200018	39201130	1	-.1512	.96	-.5274	-1.2073	.2866	-.2306	-.4978	.0208
Japan	JPN	39200018	39206587	1	-.3913	-1.184	-1.9209	-2.6893	-.5011	-.7368	-1.7719	-.4607
Japan	JPN	39200018	39204637	1	-.5102	-.4203	-.9607	-2.6893	-1.165	-1.6678	-.6852	-.959
Japan	JPN	39200018	39206830	1	.0058	-.8784	-2.664	.0583	-.584	-.6073	-1.4013	-2.5027
Japan	JPN	39200018	39201300	1	-.8621	-.5743	-.9607	-1.0549	-.5512	-1.6678	-.6852	-.5251
Japan	JPN	39200018	39202480	1	-.5987	-.8232	-1.1926	-1.2727	-.8361	-.5569	-.3733	-.1563
Japan	JPN	39200018	39206613	1	-.7826	-1.2524	-2.664	-2.6893	-.5187	-1.6678	-1.5848	-1.9916
Japan	JPN	39200018	39203062	1	-.1121	-1.0212	-.9607	-1.5123	-.8371	-1.6678	-.5832	-.1563
Japan	JPN	39200018	39202432	1	-.4979	-.983	-.227	-.99	-.5731	-1.6678	-.2852	.1216
Japan	JPN	39200018	39202463	1	.906	-.5743	-.9607	-.5702	-.5138	-.526	1.0854	-.2503
Japan	JPN	39200018	39205726	1	.6804	-1.034	-.9211	-1.7857	.0307	-.8849	-.5832	.1216
Japan	JPN	39200018	39203257	1	-.0335	-.461765017874317	-1.1996	-1.7857	.0985	-.7368	-.6852	-.386721891244793
Japan	JPN	39200018	39201377	1	-.084	2.6352	.3416	-.2112	.0357	-.4384	1.4752	2.0955
Japan	JPN	39200018	39205942	0	.2633	-1.3182	-2.664	-1.668	-1.1426	-1.6678	-1.7719	-1.6557
Japan	JPN	39200018	39200688	0	-.8446	-1.3807	-1.3322	2.0643	1.0306	.3283	-.0823	-1.1181
Japan	JPN	39200018	39201530	0	1.0759	.1852	.6755	-.6858	-.0806	.1608	.1648	2.0955
Japan	JPN	39200019	39204859	1	-.276	-1.511	-2.664	-2.6893	-1.4232	-1.6678	-2.1355	-1.3266
Japan	JPN	39200019	39206779	1	-.136	-1.2524	-1.842	-1.1465	-.8531	-1.6678	-2.1355	-1.4694
Japan	JPN	39200019	39200523	1	-1.0481	-.7221	-1.7242	-.6323	-.6241	-.5309	-.6852	.1216
Japan	JPN	39200019	39206046	1	1.0347	-.5847	-.8946	-1.668	-.8871	-1.6678	-.3763	-.9299
Japan	JPN	39200019	39202863	1	.0796	-1.0212	-1.0935	-2.6893	-1.0641	-1.6678	-.5832	-.959
Japan	JPN	39200019	39203335	0	-.3488	-.5847	-.9899	-.7335	-.2569	-1.6678	-.309	.1216
Japan	JPN	39200019	39205756	1	-.909	-1.034	.7947	-.3719	-.8732	-.0207	.1693	.7374
Japan	JPN	39200019	39201135	1	-1.3312	.1461	-1.3993	-.4869	.6523	-.1006	-.1061	-1.0788
Japan	JPN	39200019	39202189	1	-.2978	-.0862	-1.0611	-.7888	-.8273	-1.5939	-.6852	-.7496
Japan	JPN	39200019	39202263	1	.125	-1.2532	-1.4497	-1.6895	-1.1109	-1.6678	-.6852	-1.2688
Japan	JPN	39200019	39204421	1	-1.0203	-.4203	-.7183	-1.0384	-.8472	-1.5744	-.6852	-.9299
Japan	JPN	39200019	39201600	1	-.7091	-.089	-1.0611	-1.668	-.4979	-1.6678	.1701	-.3297
Japan	JPN	39200019	39206178	1	-.7005	-.5743	-.7638	-2.6893	-1.1538	-.1787	-.8512	-1.1252
Japan	JPN	39200019	39201196	1	-.6388	-.2479	-.9607	-.5011	-.5818	-.2532	.3482	-.1563
Japan	JPN	39200019	39203887	1	.4047	-.7162	-1.5883	-1.3001	-.8247	-1.6678	-.176	-1.1252
Japan	JPN	39200019	39205044	1	-.983	-.8357	-1.1926	-1.7857	-.9896	-.801	-.6852	-1.1252
Japan	JPN	39200019	39200335	1	-.8468	-1.5588	-1.1657	-.1849	-.4214	.0266	-.0282	-.3297
Japan	JPN	39200019	39206019	1	-.412	-1.813	-1.9313	-2.6893	-1.295	-1.6678	-2.1355	-1.9616
Japan	JPN	39200019	39206081	1	-.4506	-2.1782	-2.664	-1.7857	-1.1264	-1.6678	-1.7719	-1.9384
Japan	JPN	39200019	39200752	1	-1.1913	-.4174	-1.0611	-1.3089	-.6902	-.6916	-.5832	-.5305
Japan	JPN	39200019	39203137	1	-1.2085	-2.4131	-2.664	-1.6895	-1.48	-.8849	-2.1355	-2.5027
Japan	JPN	39200019	39203630	1	-.7808	-.64	-.7638	-1.4373	-.431	-1.6678	-.3763	.1216
Japan	JPN	39200019	39205890	1	-.4755	-.1827	-.8627	-.5778	.0264	-1.6678	-.309	.1216
Japan	JPN	39200019	39202305	1	-.4242	-.5844	-.8627	-2.0365	-.248	-1.6678	-.6852	.7864
Japan	JPN	39200019	39200732	1	-.3815	2.6352	1.9359	-2.6893	.9646	-.8849	2.4277	2.0955
Japan	JPN	39200019	39203281	1	-1.1167	-1.5708	-.7183	-.9771	-.3844	-1.6678	-.309	-.5912
Japan	JPN	39200019	39201912	1	-.9242	-.8379	-1.0611	-1.2858	-.7356	-.5309	-2.1355	-.5079
Japan	JPN	39200019	39205805	1	-1.8632	-1.7199	-2.664	-2.6893	-.7674	-.8849	-2.1355	-2.5027
Japan	JPN	39200019	39206107	1	-.2883	.4012	-1.0935	-.0213	-.128	.0918	-.4801	.1216
Japan	JPN	39200019	39204317	1	-.6015	2.6352	.4173	-1.6895	-.0466	-1.6678	.9628	2.0955
Japan	JPN	39200019	39206873	1	-.5803	-.983	-.9607	-.8702	-1.3635	-1.6678	-.1972	.1216
Japan	JPN	39200019	39207042	1	-.4687	-.1478	-.829	-2.6893	-1.3531	-1.6678	.5755	-.5461
Japan	JPN	39200019	39202005	1	-.0079	-2.9627	-2.664	-2.6893	-3.7095	-1.6678	-2.1355	-2.5027
Japan	JPN	39200019	39203440	1	-.2256	.0789	-.7902	-1.0168	.3175	-1.6678	-2.1355	.1216
Japan	JPN	39200019	39204684	1	-1.4149	.3376	-.227	-.4016	-.5021	-.4753	-.1755	.2546
Japan	JPN	39200021	39206424	1	.6097	-.7136	-1.0611	-.6521	-1.4705	-.4795	-.4948	-.3297
Japan	JPN	39200021	39202534	1	-.6105	-1.1117	-1.1539	-1.7857	-.3618	-1.6678	-.6852	.1216
Japan	JPN	39200021	39206901	1	.3083	-.59	-1.6877	-1.7857	-1.1507	-1.653	-2.1355	-1.7277
Japan	JPN	39200021	39204319	1	.3482	-1.3715	-1.6543	-.4764	-.8057	-1.6678	-2.1355	-1.1252
Japan	JPN	39200021	39204829	1	.6812	1.1493	.0226	-.1295	-.2606	-.7054	-.6852	1.2841
Japan	JPN	39200021	39200458	1	.9465	.5228	-.9947	-1.3089	-.6001	-1.6678	-.4948	-.959
Japan	JPN	39200021	39204145	1	-.1536	.8046	.0226	-.6843	.0604	-1.6678	-.5832	1.1232
Japan	JPN	39200021	39201292	1	.3451	-.2662	-1.6877	-2.6893	-1.1621	-1.6678	-.9936	-1.1242
Japan	JPN	39200021	39204708	1	.745	-.04	.0226	-.6044	-.5084	-.421	-.6852	-.7496
Japan	JPN	39200021	39201507	1	.4261	-.7221	-.7638	-1.7857	-1.0322	-1.6678	-.6852	.1216
Japan	JPN	39200021	39200132	1	.353	.7847	-.237	.3976	1.007	.0491	.5755	1.2841
Japan	JPN	39200021	39202740	1	-.3718	.4098	-1.3074	-.4852	-.2079	-1.6678	-2.1355	-.9467
Japan	JPN	39200021	39202211	1	.6329	-.4909	-1.1926	-.6744	-.7815	-1.6678	-.3912	-1.4344
Japan	JPN	39200021	39200684	1	.9454	-.8294	-1.0611	-2.6893	-1.3031	-1.6678	-2.1355	-.3297
Japan	JPN	39200021	39206956	1	.41	-.8189	-1.6218	-.767	-.4305	-.2338	-.8709	-1.3017
Japan	JPN	39200021	39202789	1	-.3782	-.5743	-1.0611	-.7271	-.0285	-1.6678	-.4801	-.6491
Japan	JPN	39200021	39206231	1	-.0748	.792	.6755	-.4027	-.0392	-1.6678	-.2699	-.7496
Japan	JPN	39200021	39201351	1	.6819	-.8305	-.2827	-1.0949	-1.2664	-1.6678	-.0553	-.7496
Japan	JPN	39200021	39204482	0	.7076	-1.0102	-1.5943	-.8613	-.6509	-1.6678	-.3004	-.7496
Japan	JPN	39200021	39201145	0	.7017	-.3516	.2536	-1.6821	-.1605	-1.6678	-1.0396	-.6959
Japan	JPN	39200021	39205235	0	.262	-.089	-.8219	-.6533	.418	-1.6678	-2.1355	.1216
Japan	JPN	39200021	39200806	0	.806	-1.3452	.0226	.1053	-.0408	.4394	.5755	.1216
Japan	JPN	39200021	39204602	0	.3393	.2695	-.2827	-.934	.0757	-.3199	-.5832	.1216
Japan	JPN	39200021	39200966	0	.5235	-.4699	-2.664	-1.7857	.3086	-.2623	.1648	.1216
Japan	JPN	39200021	39206712	0	-.0478	1.3697	.5764	.2557	-.0647	-1.6678	-.0341	.1216
Japan	JPN	39200021	39202421	0	.7101	-.7221	-.9607	-1.6821	-.9338	-.9292	-.5832	-.3297
Japan	JPN	39200021	39203966	0	.3263	2.6352	.4938	-2.6893	-.1021	-1.6678	-1.2665	.1216
Japan	JPN	39200021	39206244	0	.2159	-.0862	-.9947	-.3051	-.233	-.3199	-.3733	-.3297
Japan	JPN	39200021	39203233	0	1.0541	.0634	-.7638	-.6194	.4451	-1.6678	-.5832	.1216
Japan	JPN	39200021	39205378	0	.6663	.2607	.3461	.5537	.1829	-.5309	.5755	.1216
Japan	JPN	39200021	39202967	0	.1457	-1.2115	-1.62	-1.7857	-.0914	-1.6678	-.747	-.4377
Japan	JPN	39200021	39203136	0	.1129	-.7221	.3461	-2.6718	-.0771	-1.6678	.5755	-.5093
Japan	JPN	39200021	39201102	0	-.2792	-.4166	-.7231	-1.7857	.2485	-1.6678	-1.4214	-1.1811
Japan	JPN	39200022	39204777	0	-.7643	-1.5407	-.6173	-.4666	.0435	-.5976	-.6852	-1.9384
Japan	JPN	39200022	39203970	1	.3766	-.7737	-.7836	-2.6893	-.3641	-1.6678	.3482	.1216
Japan	JPN	39200022	39203097	0	.1125	2.6352	1.036	-1.7857	.745	-1.6678	1.4152	2.0955
Japan	JPN	39200022	39204057	0	.1517	-.3516	-1.4747	-1.7857	-.0009	-1.6678	-.5832	.1216
Japan	JPN	39200022	39204549	0	-.7635	-.4454	-1.8838	-1.05247313284293	.3864	-.929063953243984	-.799081703895405	-.5238
Japan	JPN	39200022	39205794	0	-1.6992	-.0862	-.7638	-1.0091	-.082	-1.6678	-.176	.1216
Japan	JPN	39200022	39206854	0	-.1926	-2.9627	-2.664	-2.6893	-1.5471	-1.6678	-1.4019	-1.2711
Japan	JPN	39200022	39205988	0	-.6012	-.7221	.0226	-2.6893	-.4382	-1.6678	-.6852	.1216
Japan	JPN	39200022	39201860	0	-.242302491340116	1.1932	.8348	-2.6893	.5742	-1.6678	-.3763	.7627
Japan	JPN	39200022	39202133	0	-.342	-1.273	-.9211	-1.3136	.3844	-1.6678	-.3912	-.6774
Japan	JPN	39200022	39200900	0	-.8605	-.7221	-.691	-1.3001	-.2713	-1.6678	-.6852	.1216
Japan	JPN	39200022	39203357	0	-1.4019	-1.4141	.6568	-2.6893	-.6929	-1.6678	-2.1355	2.0955
Japan	JPN	39200022	39202074	0	-.5309	-.8379	-1.1926	-1.6455	-.6173	-1.6678	-.5832	-.2503
Japan	JPN	39200022	39203737	0	-.7234	.64	1.1752	-1.2589	.2036	-1.6678	2.4277	1.2147
Japan	JPN	39200022	39201780	0	-.987	.6606	-.4641	-1.668	.5627	-1.6678	.3473	1.2841
Japan	JPN	39200022	39200185	0	-.2751	-.4203	-.8826	-2.6893	-.7424	-1.6678	-.3121	-.1563
Japan	JPN	39200022	39204775	0	-.258103212639686	.4931	-1.0271	-2.6893	-.5718	-1.6678	-1.0844	.9097
Japan	JPN	39200022	39200312	0	-.7266	-.5879	.4802	-2.6893	.885	-1.6678	-.8627	-.1566
Japan	JPN	39200022	39200356	0	-.5942	.6654	1.9359	-2.6893	1.2801	-.801	1.1987	2.0955
Japan	JPN	39200022	39203576	0	-1.2362	1.1576	1.9359	-2.6893	.3839	-1.6678	2.4277	-1.4399
Japan	JPN	39200022	39204799	0	-.8824	-1.3821	-1.4559	-2.6893	-.8481	-1.6678	.0215	-1.1252
Japan	JPN	39200022	39206537	0	-.18	1.1576	1.9359	-2.6718	.2308	-1.6678	2.4277	-.7771
Japan	JPN	39200022	39200725	0	-.210368856194495	-.59	-.691	-1.7857	-1.3941	-1.6678	-.5832	-.222
Japan	JPN	39200022	39204908	0	-.6503	-.938	-.9607	-1.3001	-.7883	-1.6678	-.309	-1.2422
Japan	JPN	39200022	39200168	0	-.6976	2.6352	1.9359	-2.6893	.414	-1.6678	1.309	2.0955
Japan	JPN	39200022	39202390	0	.5549	-.7221	-.9607	-2.6893	-.2409	-1.6678	-.3763	-.3297
Japan	JPN	39200022	39203114	0	-1.2396	.7946	-.5252	-2.6893	-.0529	-1.6678	1.2067	-.2485
Japan	JPN	39200022	39201729	0	-.0867	-.4314	-1.6008	-1.3723	.964	-1.6678	-.1026	.1216
Japan	JPN	39200022	39205006	0	.546	.9349	-.6643	-.5084	.2709	-.7538	-.1026	.3899
Japan	JPN	39200022	39204275	0	-.7195	-1.1801	1.2341	-.112	-.6092	-1.5939	-.8483	.5553
Japan	JPN	39200022	39203842	0	-.6005	-.1106	-.6241	-.4491	.2946	-1.6678	-1.5848	2.0955
Japan	JPN	39200022	39205553	0	-.130781328309078	-.9334	-.8946	-1.0091	.3721	-.3801	-1.5596	2.0955
Japan	JPN	39200022	39200553	0	-.6019	-1.2098	1.9359	-.5651	-.009	-1.6678	2.4277	-2.5027
Japan	JPN	39200022	39206377	0	.0651	2.6352	1.9359	-2.6893	.0574	-1.6678	.5755	1.2841
Japan	JPN	39200022	39205389	0	-.5567	.6544	-.5034	-1.6455	.0398	-1.6678	-.4805	-.2503
Japan	JPN	39200023	39201604	1	-.4454	-1.5102	-2.664	-1.0068	-.7196	.1471	-2.1355	-1.6557
Japan	JPN	39200023	39202932	1	-.4553	-.8802	-1.5883	-2.6893	-1.036	-1.0529	-.2004	-1.3027
Japan	JPN	39200023	39206550	1	-1.734	1.127	-.8092	-.4739	.3114	.2986	-.8913	.4794
Japan	JPN	39200023	39205536	1	.5496	-.59	-.4246	-1.1401	-.3633	-.6073	.0256	.1216
Japan	JPN	39200023	39200463	1	-1.0242	-1.2372	-1.4928	-2.6893	-1.1474	-1.6678	-1.5596	-.942
Japan	JPN	39200023	39204608	1	-1.0189	-1.034	.0226	-2.6893	-.6486	-.7368	-.2888	.1216
Japan	JPN	39200023	39200079	1	.7582	-1.6559	-2.664	-1.7984	-.8108	-.1934	-1.5848	-.8936
Japan	JPN	39200023	39202920	1	-1.574	.5946	-.3827	-2.6893	-.8491	-1.6678	.9203	-.5305
Japan	JPN	39200023	39206659	1	-.6391	.96	.4173	.1053	.653	.5207	.5755	.1216
Japan	JPN	39200023	39202825	1	-1.6893	-.59	-.7836	-.2496	-.0567	-.1093	-.4771	.1216
Japan	JPN	39200023	39206524	1	-1.4813	1.3889	1.4967	-.5231	.2024	-.2143	-.6852	1.515
Japan	JPN	39200023	39206825	1	-.9712	.004	-1.762	-.8245	-.6907	-.6073	-.3912	-1.2688
Japan	JPN	39200023	39206187	1	-1.4071	1.7671	-.7836	-.693	.1168	-1.2449	1.3474	1.0448
Japan	JPN	39200023	39206398	1	-.3157	.1245	-.9557	-2.0365	-.187	-.8768	.1648	.3663
Japan	JPN	39200023	39206504	0	-.6844	-.4314	-.5907	-2.6893	.3162	-.8768	-1.5596	-.5305
Japan	JPN	39200023	39203519	0	-2.1461	-2.1099	-2.664	-2.6893	-1.424	-1.6678	-2.1355	-2.5027
Japan	JPN	39200023	39204814	0	-.552	-.4111	-1.0088	-1.7857	-.0754	-.7368	.1648	-1.236
Japan	JPN	39200023	39204406	0	-1.4989	2.6352	1.9359	-.1147	1.01	.7447	2.4277	2.0955
Japan	JPN	39200023	39200759	0	-.6618	.9454	1.9359	.4352	1.1503	-.4817	2.4277	2.0955
Japan	JPN	39200023	39206660	0	.4617	.4658	-.5544	-1.3206	-.9383	-.6073	-.6852	.1216
Japan	JPN	39200023	39202276	0	.32	2.6352	1.9359	1.7842	4.8357	3.6292	2.4277	2.0955
Japan	JPN	39200023	39207094	0	.5639	.5859	1.1657	-.3473	.3055	.4036	.9628	1.0448
Japan	JPN	39200023	39204185	0	-.4276	-1.3452	-2.664	-1.7857	-.5845	-1.6678	-.6852	.1216
Japan	JPN	39200023	39202316	0	-.7592	-.4203	-.4806	-2.6893	.1781	-1.6678	-.5832	-.1563
Japan	JPN	39200023	39204687	0	-.6476	1.1132	1.4187	-.8189	.4135	-.2942	1.1987	2.0955
Japan	JPN	39200023	39203275	0	.0921	.4098	-1.62	-1.7857	-.6014	-1.6678	-.6995	.7627
Japan	JPN	39200023	39205433	0	-1.4412	-.948	-1.134	-2.6893	-1.5877	-1.6678	-.6852	-1.1252
Japan	JPN	39200023	39200473	0	-.077	1.1306	-.5034	.4184	-.1616	1.5722	.5755	.1216
Japan	JPN	39200023	39202398	0	-1.7218	-.8398	-.5907	-1.6821	.1309	-1.6678	-.4801	-.6774
Japan	JPN	39200023	39201394	0	-.227	1.3697	-.3827	-1.3001	.835	-.8437	.2287	.9255
Japan	JPN	39200023	39206460	0	-1.2337	-.5743	-1.0611	-1.2858	-.8218	-.8849	-.1727	-.4946
Japan	JPN	39200023	39205899	0	-.8605	.5266	-1.1592	-2.6893	-.2931	.1189	-.0857	-.5251
Japan	JPN	39200023	39205497	0	.1952	-.0862	.0226	-1.6821	-.0484	.3554	.1693	-.4607
Japan	JPN	39200023	39206960	0	-1.0579	-1.8141	-2.664	-2.6893	-1.9225	-1.6678	-2.1355	-2.5027
Japan	JPN	39200023	39205823	0	.5221	-.2712	-.2827	.963	.8217	.7911	.5755	.0301
Japan	JPN	39200024	39202686	0	.6223	-.7162	-1.1926	-.6578	-.8317	-1.6678	-2.1355	.1216
Japan	JPN	39200024	39203991	0	.5612	-.0088	-.0469	.9214	1.6182	-1.6678	.5755	-.7317
Japan	JPN	39200024	39206516	0	-.5766	-.8734	-.8099	-2.6893	-.3968	-1.6678	-.2857	-.2274
Japan	JPN	39200024	39204640	1	.0415	-.5743	-1.4131	-.2656	-.3365	-.4173	-.6852	-1.1242
Japan	JPN	39200024	39201897	0	.4327	-.7027	-1.1926	-.0162	-.1677	-1.6678	-.6852	.1216
Japan	JPN	39200024	39200851	0	.8063	-.2479	-1.431	-.8237	.0675	-.1751	-.176	.1216
Japan	JPN	39200024	39200342	0	.2131	.9484	1.0433	-1.2752	.0307	-.8768	-.3359	2.0955
Japan	JPN	39200024	39202164	1	-.4917	1.7671	-.6643	-.3163	.1032	-1.6678	.3482	.1216
Japan	JPN	39200024	39204106	1	-.4375	-2.9627	-2.664	-1.2589	-.8904	-1.6678	-2.1355	-2.0641
Japan	JPN	39200024	39202611	0	-.2494	-.6791	.3461	-2.6893	-2.1324	-1.6678	-.7867	2.0955
Japan	JPN	39200024	39202861	0	.3389	-.363873352264287	-.878831291276767	-1.10478528503644	-.419193679681785	-1.02933472097172	-.491256111337186	-.257082875979863
Japan	JPN	39200024	39200748	1	.2043	-.8398	-.7638	-.665	-1.0856	-1.6678	-1.0808	-.3297
Japan	JPN	39200024	39200844	0	.1633	-.2662	1.9359	-2.6893	-3.7095	-1.6678	.5755	.1216
Japan	JPN	39200024	39205510	0	.6063	-1.2786	-1.1926	-2.2824	-1.479	-1.5939	-.6852	-1.1252
Japan	JPN	39200024	39204119	0	.4004	-.5872	-1.1926	-2.6893	-.3448	-.4817	-.5438	.1216
Japan	JPN	39200024	39204350	1	.1061	-1.3182	-2.664	-2.6893	-.9374	-1.6678	-2.1355	-.4607
Japan	JPN	39200024	39204832	1	.4354	-.0862	.0226	-1.012	-.3391	-1.6678	-.8686	-.6491
Japan	JPN	39200024	39202837	1	.8742	.96	-.3802	-.5192	-.4204	-.2785	-.3907	.3158
Japan	JPN	39200024	39205169	1	-.6216	.4033	1.9359	.1952	.2086	-1.6678	2.4277	2.0955
Japan	JPN	39200024	39206012	1	.3253	2.6352	-1.4815	.9074	.9283	.9362	-1.054	-.8961
Japan	JPN	39200024	39205368	1	.8213	-.9216	-1.2637	-.6166	-1.0323	-1.6678	-1.0753	-.5251
Japan	JPN	39200024	39200097	0	-.1258	-1.7372	-2.664	-.6423	-.48	-1.6678	-2.1355	-.6073
Japan	JPN	39200024	39200701	0	.7933	-.7221	-1.1926	-.6521	-.6478	-1.6678	-.5832	-.9299
Japan	JPN	39200024	39203819	0	-.3838	-.989	.6755	-1.1077	-1.2283	-.7847	-.4771	-.1583
Japan	JPN	39200024	39206827	0	1.0983	-.7221	.0226	-1.3089	-.9215	-1.6678	-.4771	-.1563
Japan	JPN	39200024	39203824	0	-.2121	-.3697	-.5413	-.8286	-.1891	-.1922	-.3121	-.4607
Japan	JPN	39200024	39201990	1	.6997	-.4203	-.7638	-1.3102	-.6273	-.5309	-.1727	.1575
Japan	JPN	39200024	39205763	0	.0017	-.9334	-1.0935	-.1584	-.8153	-1.6678	-1.5596	-.3297
Japan	JPN	39200024	39202515	0	.5226	-.0219	-1.0611	-1.6821	-.599	-1.6678	-1.7719	.149
Japan	JPN	39200024	39202542	0	.021	-.1827	-1.0741	-.9771	.4585	-1.6678	-2.1355	-1.274
Japan	JPN	39200024	39204551	1	.339	-.59	-.7638	-.9071	-.603	-.153	.1648	.1216
Japan	JPN	39200024	39202838	0	.6704	-.5743	-.9607	-.3534	-.1004	-.5309	-.415	-.4607
Japan	JPN	39200024	39202396	0	.5218	1.0508	-.5252	-.934	-.4734	-1.6678	.5755	-.3297
Japan	JPN	39200024	39201498	0	.1018	-1.511	-1.1926	-1.6821	-1.4984	-1.6678	-2.1355	-2.5027
Japan	JPN	39200024	39201104	1	-.1733	-.1106	-.4806	-1.6821	-.5038	-1.6678	-1.5596	.1216
Japan	JPN	39200025	39201455	0	.5057	1.2587	-.6569	-.8245	-.6014	-.2607	1.6338	2.0955
Japan	JPN	39200025	39204968	0	.965	1.0919	1.9359	-1.7857	1.1229	-1.6678	1.1987	2.0955
Japan	JPN	39200025	39201725	0	.5619	-.3486	-1.0143	-.4819	-.0575	-1.6678	-.2673	-.7496
Japan	JPN	39200025	39202327	0	.2896	-1.3182	-1.7463	-1.3136	-1.1869	-.801	-.6483	-1.2263
Japan	JPN	39200025	39203471	0	-.0858	-.7327	-.1425	-1.3723	-.8809	-1.6678	-.2673	.7611
Japan	JPN	39200025	39203894	1	-.2167	.96	.4173	-.7659	-.0931	-.1135	.7679	.1959
Japan	JPN	39200025	39202190	0	.0528	-1.4224	-2.664	-1.6895	-3.7095	-.153	-2.1355	-2.5027
Japan	JPN	39200025	39201244	0	.0971	.5179	-.3431	-.4938	-.2436	-.4795	.3415	.1216
Japan	JPN	39200025	39201870	0	.7383	-1.3182	-1.6297	-1.3723	-.358	-1.6678	-2.1355	-.7317
Japan	JPN	39200025	39202669	0	.2021	-.2662	.0226	.1053	-.9291	-.3735	.5755	.1216
Japan	JPN	39200025	39204770	1	.435	-1.3751	-1.9803	-2.0365	-1.9852	-.2607	-1.5596	-1.7277
Japan	JPN	39200025	39201865	1	-.3765	-.8398	-.8219	-1.3158	-1.224	-1.6678	-.2852	.5823
Japan	JPN	39200025	39200428	1	.717	-.2807	-.9624	-1.0089	-.2452	-.4318	-1.1908	.557
Japan	JPN	39200025	39202471	1	.8386	-.59	-1.1926	-.7335	-.795	-.801	-.6852	-.5251
Japan	JPN	39200025	39203370	0	.604	.3178	1.4187	-.2256	-.0314	-.0542	.2294	2.0955
Japan	JPN	39200025	39200349	0	.8957	-1.2524	-1.0935	-2.6893	-.8534	-1.6678	-.3912	-.2503
Japan	JPN	39200025	39205680	0	-.0782	.3326	-.227	-.8562	-.4152	-.8849	-1.2148	.1216
Japan	JPN	39200025	39201203	1	.0204	-.9334	-1.7538	-1.7857	-.8694	-.801	-.6852	-.2201
Japan	JPN	39200025	39202009	1	.0747	-.59	-1.2567	-1.7857	-1.4862	-.801	-.216	-.1563
Japan	JPN	39200025	39205800	1	1.1197	-1.034	-1.1729	-1.3001	-.7565	.2573	-1.2624	-1.1528
Japan	JPN	39200025	39206959	0	-.2618	1.127	.766	-.6023	-.0491	.1018	2.4277	1.515
Japan	JPN	39200025	39206780	0	1.0267	-.089	-.227	-1.7857	-.6994	-.2607	.1693	.1216
Japan	JPN	39200025	39203178	0	-.0711	-.983	-1.1926	-1.3001	-.9809	-.4318	-.5832	-.7108
Japan	JPN	39200025	39204397	1	.0309	-.5743	-.9607	-.8854	.187	-.4753	-.6852	.1216
Japan	JPN	39200025	39201037	0	-.1145	.9454	.586	-1.3102	-.0491	-.0671	1.1171	1.515
Japan	JPN	39200025	39204515	0	-.9318	.0502	-.7638	-.8203	.0715	-.3355	.3482	.1216
Japan	JPN	39200025	39203531	1	1.218	-.9443	-1.2874	-1.3723	-.5925	-.9292	-.6852	-.5251
Japan	JPN	39200025	39204627	1	.8967	-.089	-.7638	-.2626	-.742	-1.6678	.5755	-.959
Japan	JPN	39200025	39201762	1	.5895	-.0088	-.6643	-.4093	-.0994	.0511	-.8044	-.6912
Japan	JPN	39200025	39200327	0	.6445	-.0389	-.6097	-.8189	-.8829	-1.6678	-.8012	.2203
Japan	JPN	39200025	39204711	1	-.6996	-1.511	-2.664	-.3864	-.2118	-.801	-.9941	-2.5027
Japan	JPN	39200026	39206316	1	-.6976	.7989	-.8627	-1.0059	-.6426	-1.6678	.0256	-.5251
Japan	JPN	39200026	39202872	1	.8658	-.891	-2.664	-.5582	-.4902	-1.6678	-.6852	.1216
Japan	JPN	39200026	39204070	1	.2259	-1.5708	-2.664	-2.6893	-.8112	-1.6678	-.6852	-1.2874
Japan	JPN	39200026	39204894	1	-.5495	-.938	-1.3264	-.5504	-.7919	-1.6678	-.5832	-.959
Japan	JPN	39200026	39200770	1	-.0086	-.9443	-1.4242	-1.3136	-1.6503	-1.6678	-1.0722	-.5251
Japan	JPN	39200026	39203999	1	.9509	2.6352	1.4967	.1207	1.1924	-1.6678	.9143	1.515
Japan	JPN	39200026	39206061	1	-.5021	-1.0212	-1.1926	-.8033	-1.0194	-1.6678	-.6852	-.1563
Japan	JPN	39200026	39205018	1	.8494	-2.9627	-2.664	-2.6893	-2.4883	-1.6678	-2.1355	-2.5027
Japan	JPN	39200026	39202473	1	-.5383	-.4203	-.8627	-.56	-.2901	-1.6678	-.4948	.1216
Japan	JPN	39200026	39204060	1	1.0574	-.0862	-.2827	.1053	-.5672	-1.6678	-1.2871	.1216
Japan	JPN	39200026	39200657	1	.9601	-.3234	-.8946	-1.3723	-.71	-1.6678	-.8483	-.6959
Japan	JPN	39200026	39206694	1	-.4173	-.5673	-1.3264	-.8913	-.8425	-1.6678	-.6852	-1.1252
Japan	JPN	39200026	39204570	1	.1598	-1.2524	-2.664	-.8258	-1.2257	-1.6678	-2.1355	.0484
Japan	JPN	39200026	39202392	1	.5631	-.59	-1.0611	-2.6893	-1.801	-1.6678	-.0823	-.3086
Japan	JPN	39200026	39206297	1	-.6776	-.5743	-1.0611	-.7355	-.8311	-1.6678	-.176	-.946
Japan	JPN	39200026	39204523	1	-.618	-.0862	.0226	-.7355	.1643	-.6274	-.3912	-.5251
Japan	JPN	39200026	39205921	1	.2716	-.2662	-1.0411	-.7797	-.8829	-1.6678	-.5978	-.1563
Japan	JPN	39200026	39201237	1	1.1154	-.0862	-1.1926	-1.2044	-1.2997	-1.6678	-.216	-.7496
Japan	JPN	39200026	39205315	0	-.2699	-2.9627	-2.664	-2.6893	-2.9562	-1.6678	-2.1355	-2.5027
Japan	JPN	39200026	39205218	0	.2039	.4012	-.3802	-.9311	-.6362	-.3551	.5755	.1216
Japan	JPN	39200026	39203984	0	.8447	.1852	.6755	-.604	-.7436	-.231	1.2302	-.7108
Japan	JPN	39200026	39201008	0	-.5164	-.0862	-.4728	-1.0314	.0633	-1.6678	-.1026	.149
Japan	JPN	39200026	39204018	0	.568	.3789	-.6643	-.278	1.5546	-1.6678	2.0386	-.3297
Japan	JPN	39200026	39200635	0	-.3554	.6583	-1.0217	-1.0949	-.6259	-1.6678	-1.5596	.6377
Japan	JPN	39200026	39204428	0	-.0329	-.694	-1.1926	-.7936	-.6503	-.9292	-.8516	-.1563
Japan	JPN	39200026	39204024	0	.8363	1.1493	.9192	-.26	.5732	-1.6678	2.4277	2.0955
Japan	JPN	39200026	39204342	0	.5752	.1221	.0226	-1.0549	-.2225	-1.6678	-1.0084	-.1563
Japan	JPN	39200026	39204014	0	.0747	-.7221	-.9607	-1.7857	-1.4598	-1.6678	-.5832	-.946
Japan	JPN	39200026	39204910	0	.7425	.3926	1.9359	.0838	.482	-1.6678	2.4277	2.0955
Japan	JPN	39200026	39200837	0	.6294	-.2479	1.1752	-.7241	-.2428	-.5309	.1472	1.2841
Japan	JPN	39200026	39200841	0	.7936	-.4203	-1.4928	-.796	-.2183	3.6292	-.2008	-.5251
Japan	JPN	39200026	39206547	0	.0174	1.3403	-.1119	-.985	.4989	-1.6678	-.6885	1.0448
Japan	JPN	39200026	39206456	0	.3537	1.4003	.0226	-.6441	-.2376	-1.6678	.8038	.9444
Japan	JPN	39200026	39206752	0	.3791	-.4998	-2.664	-1.7857	-.6392	-1.6678	-1.5596	-.1563
Japan	JPN	39200026	39200130	0	-.3606	-.59	.2536	-.6168	-.5676	-1.6678	-1.0606	-.0998
Japan	JPN	39200027	39202457	1	.4787	.2607	.0226	-.8939	-.3972	-1.6678	-.176	-.5912
Japan	JPN	39200027	39206078	1	.2954	-.0862	-.8946	-1.1465	-.6695	-1.6678	-1.5596	-.7496
Japan	JPN	39200027	39200187	1	1.0537	-.5049	-1.9803	-.8376	-.8463	-1.5744	-.8483	-1.5002
Japan	JPN	39200027	39206638	0	-.2178	-.7815	-.7249	.6739	1.1717	.9487	-.2004	-.7507
Japan	JPN	39200027	39205395	1	1.0344	.5266	-.7638	-1.2589	-.4894	-1.6678	1.1417	.1216
Japan	JPN	39200027	39204680	0	-.0495	-.2479	-.7638	-.8237	-.1585	.0033	.5755	-.1563
Japan	JPN	39200027	39205023	0	.0684	.3266	-.7638	-1.7857	-.2018	-1.6678	.8038	-.2778
Japan	JPN	39200027	39204516	1	.7383	-.4203	-1.4011	-.9311	-.9533	-.801	-.9387	-1.4991
Japan	JPN	39200027	39200317	1	-.0159	-.0115	-1.1592	-1.3723	-.1368	-1.6678	-1.5596	2.0955
Japan	JPN	39200027	39200450	1	.8324	-.7221	-1.1926	-1.0599	-.6224	-1.6678	-.4771	-.7496
Japan	JPN	39200027	39206748	1	.7627	-1.3452	-1.1926	-2.6893	-.9376	-1.6678	-2.1355	-.7496
Japan	JPN	39200027	39205099	1	.7041	-.1759	-.3802	-.2247	-.3872	-.2801	.5755	.1216
Japan	JPN	39200027	39202293	0	1.2857	2.6352	1.9359	-.3021	.574	-1.6678	.1478	-1.3305
Japan	JPN	39200027	39200446	1	.2166	.2695	-1.8395	-2.6893	-.9781	-1.6678	-2.1355	-1.0788
Japan	JPN	39200027	39202121	0	-.725	-1.0971	-1.4242	-2.6893	-.9946	-1.6678	-2.1355	-1.2688
Japan	JPN	39200027	39205306	0	-.2308	-.8802	-1.5883	-1.7857	-1.4893	-1.6678	-.6852	-1.044
Japan	JPN	39200027	39201060	0	.8705	-.2662	-.4806	-.1283	.4023	-.8849	.5909	-.1563
Japan	JPN	39200027	39200855	0	.4205	-1.031	-.8946	-1.6821	-.4891	-1.6678	-1.0606	.1216
Japan	JPN	39200027	39204760	0	.5744	-.4488	-1.5231	-1.0059	.1611	-1.6678	.8038	-1.0788
Japan	JPN	39200027	39202742	1	.867	-.269	-.9607	-1.2417	-1.0736	-1.6678	-.216	-.5251
Japan	JPN	39200027	39203013	0	1.1767	-.59	-1.3564	.1053	.1517	-1.6678	-.1566	.1216
Japan	JPN	39200027	39201182	1	-.1618	-.7221	-1.6468	-1.7857	-1.3751	-.8849	-1.3153	-1.3017
Japan	JPN	39200027	39201491	1	.6764	.468	1.0043	-1.3089	-.874	-1.6678	.2287	.6559
Japan	JPN	39200027	39201680	0	-.3686	-.7221	-1.5231	-1.7857	-1.1746	-1.6678	-.8516	.4994
Japan	JPN	39200027	39207047	0	.9447	-.0862	.0226	-.6499	-.1233	-1.6678	.5755	.1216
Japan	JPN	39200027	39200084	1	.4852	-.5125	-1.0813	-1.7857	-.7904	-1.6678	.1693	.1216
Japan	JPN	39200027	39204493	1	.7883	-1.184	-2.664	-1.7857	-.9039	-1.6678	-.8516	-.5251
Japan	JPN	39200027	39200111	0	.5552	-.5743	-.7638	-1.668	-.7892	-1.6678	.0444	.9444
Japan	JPN	39200027	39203135	0	.8781	-.1167	.0226	-2.6893	-.7046	-1.6678	-.4948	-.5251
Japan	JPN	39200027	39206751	0	-.1263	.9349	.8348	-.4059	-.4455	-1.6678	2.3404	2.0955
Japan	JPN	39200027	39201669	1	-.0736	-.7221	-1.0611	-1.1077	-.6075	-1.6678	-.6852	-.946
Japan	JPN	39200027	39205179	0	.4678	-1.034	-.9624	-2.6893	-.5571	-1.6678	-2.1355	-1.7277
Japan	JPN	39200027	39205092	1	.6907	-.3667	-1.7242	-.6778	-.7191	-1.6678	-.9533	-.3086
Japan	JPN	39200027	39206137	0	.1346	1.1576	-.8609	-.6581	-.263	-1.6678	-.2704	-.3297
Japan	JPN	39200027	39203828	1	.1847	-.4203	-.2827	-.2774	-.6543	-1.6678	.1648	.1216
Japan	JPN	39200028	39205661	1	-.9829	-.59	-.5034	-.7576	-.5516	-.4318	.1693	-.7496
Japan	JPN	39200028	39203454	0	-.1225	-.0692	.0226	-.5571	.1673	-.7368	.5755	.1216
Japan	JPN	39200028	39205970	1	.8867	.792	.0226	-1.5123	.2822	-.3516	-.2857	1.0448
Japan	JPN	39200028	39200717	0	.0864	-.4203	.0226	-1.2502	.5135	-1.6678	.5755	.1216
Japan	JPN	39200028	39203144	1	-.7527	.957	.2092	-1.1481	-.4944	-.1837	-.5828	1.0448
Japan	JPN	39200028	39206393	1	-.4693	-.59	-1.4497	-1.3798	-.269	-1.6678	-.6852	-.7639
Japan	JPN	39200028	39201495	0	-.6784	-1.034	-1.8395	-2.6893	-.5967	-1.2919	-1.305	-.4377
Japan	JPN	39200028	39204764	1	.2951	-.5743	-1.0611	-1.7857	-.4677	-1.0529	-.6852	-.7496
Japan	JPN	39200028	39202230	0	-1.0182	-.9363	-.5907	-.3418	.1582	-1.0529	-.4805	.1216
Japan	JPN	39200028	39203557	0	-.3797	-.0862	-1.5179	-2.6893	-1.3365	-1.6678	-1.5596	-1.9916
Japan	JPN	39200028	39204497	1	.9882	-1.5102	-1.9803	-2.6893	-1.1049	-.6073	-2.1355	-1.6909
Japan	JPN	39200028	39206704	0	-.6855	1.4003	-.5907	-2.6893	-.3518	-.526	.5755	-.4607
Japan	JPN	39200028	39202200	1	-.5674	-.4203	-.7638	-1.4269	-.3749	-.7368	-.7899	-.5251
Japan	JPN	39200028	39203226	1	-1.8094	-.59	-1.1926	-2.0365	-.6765	-1.6678	-.6852	-.9299
Japan	JPN	39200028	39202368	1	-.9685	.5836	-.7638	-2.6893	-.9176	-1.0529	.1693	-.1563
Japan	JPN	39200028	39202097	1	.6906	-.9279	-.7747	-1.2073	-.649	-.7793	-.4288	-1.3454
Japan	JPN	39200028	39202147	1	.0483	-.59	-.5907	-1.3723	-.7492	-1.6678	-.6852	-.2503
Japan	JPN	39200028	39203920	0	.049	.1371	.0226	-.7414	.4042	.6948	.8038	1.515
Japan	JPN	39200028	39205907	1	.0591	-.2479	-1.0935	-1.3001	-.4216	-1.6678	-.176	-.9299
Japan	JPN	39200028	39201631	0	.6923	.0502	-.4728	-1.5213	.0802	-1.0529	.0221	-.4607
Japan	JPN	39200028	39200254	1	-.7825	-.5743	-.9607	-.9407	-.4372	-.3205	-2.1355	-.1563
Japan	JPN	39200028	39201890	0	-.2441	-.0862	.0226	1.1935	1.5489	1.5721	.5755	-1.1252
Japan	JPN	39200028	39206253	1	1.0696	-.089	-.6315	-.3267	-.0235	-.3516	.8038	-.5251
Japan	JPN	39200028	39202985	0	.0683	-.4314	-.8609	-1.4319	-.8679	-1.6678	-.4948	-.7363
Japan	JPN	39200028	39204022	0	-.1535	-.2924	-.7302	-2.6893	.0575	.1116	-.414	-.2778
Japan	JPN	39200028	39203393	1	-.8823	-.0862	-.4806	-.9285	-.7855	-.8849	.3482	.1216
Japan	JPN	39200028	39203416	1	-.0961	-.6579	-.2718	-.1927	-.3352	-.3205	.1701	-.5912
Japan	JPN	39200028	39203109	0	.1231	-.0088	-.4246	-1.6821	-.063	-.7368	-.3912	2.0955
Japan	JPN	39200028	39206769	0	-.3	-.8357	-1.3626	-2.6893	-.738	-1.6678	-.3059	-.3297
Japan	JPN	39200028	39202348	0	-.0314	.334	.4938	-2.6893	.3136	-1.6678	-1.4019	2.0955
Japan	JPN	39200028	39203420	1	.4443	-1.078	1.4187	-.6345	.4185	-1.6678	-2.1355	2.0955
Japan	JPN	39200028	39201168	0	.2726	-1.095	-1.7997	-2.6893	-.7808	-1.2919	-1.5596	-.7496
Japan	JPN	39200028	39203886	1	-.3641	.1221	-.7638	-1.0059	-.2228	-.1036	-.2852	.1216
Japan	JPN	39200028	39202598	1	.2844	-.4203	-.9607	-2.6893	-1.055	-.0247	-.8913	-.5079
Japan	JPN	39200028	39202765	1	.9167	-.8357	-1.1926	-1.7857	-.886	-1.6678	-.8483	-.5251
Japan	JPN	39200029	39204403	0	-.6844	1.7162	-.0951	-2.6893	.5874	-1.6678	2.4277	.7627
Japan	JPN	39200029	39201537	1	-.5351	-1.7717	-1.8169	-.8241	-1.1967	-1.5744	-2.1355	-1.9616
Japan	JPN	39200029	39206607	1	-.0379	-.9196	-1.1412	-.5985	-1.0327	-.1225	-.176	-.8016
Japan	JPN	39200029	39204562	1	1.1906	-.0278	-2.664	-1.7984	1.1717	-.3257	-1.0844	.4994
Japan	JPN	39200029	39204123	1	-1.3799	-2.9627	-2.664	-1.7857	-2.4883	-1.6678	-1.7719	-2.5027
Japan	JPN	39200029	39205888	0	.1875	-1.8634	-1.1926	-1.7857	-1.4075	-.8849	-2.1355	-1.4344
Japan	JPN	39200029	39204924	1	.2409	-.4203	-.3802	-2.6893	-.1762	-1.6678	-.6852	2.0955
Japan	JPN	39200029	39203092	1	.6799	-2.9627	-2.664	-1.6841	-1.7915	.4846	-2.1355	-2.5027
Japan	JPN	39200029	39202492	1	-.7217	-1.652	-1.1592	-1.6821	-1.1363	-.8849	-2.1355	-.6491
Japan	JPN	39200029	39201670	0	-.3494	-.0994	-1.0345	-2.6893	-1.1417	-.4694	.5755	.4994
Japan	JPN	39200029	39204209	0	-.1574	1.7162	.3461	-1.0539	-.1409	-.5309	1.3617	.1216
Japan	JPN	39200029	39206824	1	-.5475	-1.3821	-2.664	-1.6895	-.8632	-.3801	-1.2695	-1.5127
Japan	JPN	39200029	39205748	0	.1981	-.7353	-1.0611	-1.7857	-1.5138	-.801	-.4771	-.7496
Japan	JPN	39200029	39202704	0	-.7242	-.983	-1.0611	-.3755	-.1034	-.8849	-.1566	-.1865
Japan	JPN	39200029	39202338	0	.2628	-.9279	-1.9114	-2.6893	-.8615	-.4817	-1.5596	-.6232
Japan	JPN	39200029	39205200	0	-1.2721	.4149	-.0758	-.6433	-.9441	-.2492	-.3237	-.7507
Japan	JPN	39200029	39202915	1	-.6634	-.5743	-1.0611	-1.3206	-.2642	-.0581	-.309	-.5251
Japan	JPN	39200029	39200359	1	-1.0212	-1.1979	-1.1926	-2.6893	.1504	-1.6678	-2.1355	-.2201
Japan	JPN	39200029	39200516	1	-.6126	-1.6361	-2.664	.5011	.4484	-1.6678	-1.1693	-1.0169
Japan	JPN	39200029	39200882	1	-.9032	.1371	.0226	-.1824	4.8357	-.5209	.5755	2.0955
Japan	JPN	39200029	39204252	1	-1.2105	-.609790155606798	-1.07685826893638	-1.42265075445478	-.536475220056378	-1.11981407648014	-.620836528688569	-.465260080449255
Japan	JPN	39200029	39205727	1	-1.5005	.2086	-.5117	-.2816	.0647	.2166	.5215	-1.1252
Japan	JPN	39200029	39201446	1	-.0098	-1.2524	-.7902	-2.6893	-1.3574	-1.6678	.1693	-.5251
Japan	JPN	39200029	39200052	1	-1.6454	-2.0452	-2.2485	-2.6893	-1.4622	-1.6678	-2.1355	-2.5027
Japan	JPN	39200029	39202198	1	-1.0046	-2.9627	-2.664	-2.6893	-1.1444	-.4318	-2.1355	-2.5027
Japan	JPN	39200029	39201077	1	-1.2276	-1.044	-1.0288	-1.2502	.1579	-.006	-2.1355	-.2485
Japan	JPN	39200029	39200264	1	-.6722	-.59	.0226	-.1705	.6266	.772	.5755	-.3297
Japan	JPN	39200029	39200376	0	.1569	-.6791	-.7638	-1.6455	.2853	-.7433	-1.1698	-1.112
Japan	JPN	39200029	39200897	0	-.4068	-2.9627	-.8807	-.8736	-.4195	-.9484	-.5001	-1.3703
Japan	JPN	39200029	39203879	0	-1.86	.6141	1.2899	-2.6893	.0433	1.0012	2.0386	-1.1457
Japan	JPN	39200029	39201219	1	-.9669	-.571126586938774	-1.04572404164977	-1.37267526178	-.518035964063574	-1.10558871763036	-.600463616808617	-.432530012675443
Japan	JPN	39200029	39200096	1	-1.2581	-1.9115	.1709	-2.6893	-.493	-.7368	-2.1355	-2.5027
Japan	JPN	39200029	39202205	1	-.5536	-2.0452	-1.6468	-1.668	-1.1085	-1.6678	-.6852	-.5251
Japan	JPN	39200031	39201264	1	.3565	-1.3669	-2.0338	-.8669	-.3962	-.2942	-1.2871	-.6959
Japan	JPN	39200031	39201869	1	.4006	-.948	-1.7997	-1.4428	-1.3588	-1.2919	-1.2665	.1216
Japan	JPN	39200031	39201024	0	.227	-.7221	-.8219	-1.3001	-.9129	-.4173	-.5832	-.2503
Japan	JPN	39200031	39202613	1	.1252	-.5743	-1.6877	-2.0365	-.8619	-.1455	-.8913	-.5912
Japan	JPN	39200031	39201936	1	-.2722	1.2587	.6755	-.1424	.43	.421	.8038	-.2503
Japan	JPN	39200031	39203159	0	-.2894	-.983	-1.1926	-1.6455	-.2728	.021	-1.0844	-.5912
Japan	JPN	39200031	39206938	1	-.2086	2.6352	-.7638	-.0133	.1472	.5393	-.5832	1.3857
Japan	JPN	39200031	39200102	1	.0129	.2695	-.9947	-2.0365	-.9039	-.9484	-.3912	.1152
Japan	JPN	39200031	39203261	1	-.0762	.1221	-1.4928	-.8376	-.6711	-.8849	-2.1355	-1.3017
Japan	JPN	39200031	39200588	0	.5081	.5266	-.5836	-.2667	.4628	-.28	-.0823	.1216
Japan	JPN	39200031	39205192	0	.1223	-.1856	-.5766	-1.6821	.2019	-.5309	-1.4019	-.8215
Japan	JPN	39200031	39200762	1	-.1839	-1.2392	-.227	-1.0384	-.1495	-.1567	-.6852	.1216
Japan	JPN	39200031	39204366	1	-.0318	-.2479	-1.1926	-1.3089	-.4216	-.8849	-.6852	-.5912
Japan	JPN	39200031	39205885	0	1.1077	1.1493	1.1752	-.6441	-.4878	-.3646	.0215	1.0448
Japan	JPN	39200031	39200225	0	-1.3103	.468	-.829	-1.012	.3825	-.08	-1.4019	2.0955
Japan	JPN	39200031	39203417	1	.47	.5353	-2.0338	-1.0539	-.4088	-.0766	-1.4019	-.8426
Japan	JPN	39200031	39203158	1	.0793	-.9334	-2.664	-.7797	-.9116	-.2154	-2.1355	-1.9384
Japan	JPN	39200031	39205840	1	.1103	.0789	-.6173	-.3238	-.2125	-.1482	-.2852	-.7496
Japan	JPN	39200031	39205631	1	-.5675	-.2662	-1.1926	-2.6893	-1.1553	-1.2919	-.5832	-.3297
Japan	JPN	39200031	39206085	0	.3741	.718	-1.3074	-.0027	.3368	.5139	-.4318	.4777
Japan	JPN	39200031	39203329	0	.1889	-1.8141	-2.664	-2.6893	-3.6099	-1.6678	-2.1355	-2.5027
Japan	JPN	39200031	39203496	0	.1746	-.0055	-1.4497	-.403	-.2769	-.5309	-1.2835	.1216
Japan	JPN	39200031	39200227	0	-.5585	.6492	-1.0953	-1.0152	.364	.3408	.0312	2.0955
Japan	JPN	39200031	39200642	1	.7262	-.6723	-.0808	.3136	-.1308	-.3199	.8382	-.3208
Japan	JPN	39200031	39205141	1	.2526	1.1592	-.6643	-.5538	-.1934	-.1384	-.3907	.6135
Japan	JPN	39200031	39204512	0	-.6049	.5068	1.9359	-1.3001	-.6824	-.0233	1.0594	2.0955
Japan	JPN	39200031	39205895	1	.2395	-.4203	-1.1412	-.8016	-.5336	-1.6678	-.1026	-.5912
Japan	JPN	39200031	39204375	0	.7177	1.1132	-1.0595	-.7835	-.0748	-.3516	-.9106	.7627
Japan	JPN	39200031	39204393	0	-.3098	-.2548	-1.0611	-1.3089	-.8554	-.6687	-.5832	.1216
Japan	JPN	39200031	39205896	1	-.5124	.1371	-1.27	-.2727	-.7124	.3346	-.1021	-.5251
Japan	JPN	39200031	39202545	0	.8533	-1.4082	-1.0935	-.8776	-.4244	-.0414	-.5832	-.8936
Japan	JPN	39200031	39206115	1	.4287	1.0508	-1.0611	-.4029	-.3741	-.5309	-1.5596	-.6544
Japan	JPN	39200031	39201856	1	-.2161	.5289	-.8627	-.8189	-.4236	-.1795	-.1021	-.5305
Japan	JPN	39200031	39206215	0	-.2105	-.5982	-1.7242	-.8967	-.6789	-1.6678	-.8742	.0484
Japan	JPN	39200032	39202261	1	-.6989	.957	-.7302	-.4694	-.0755	-1.6678	-.7726	.839
Japan	JPN	39200032	39205110	1	-1.0186	-.59	-1.2497	-1.1067	-.5496	-1.6678	-.2821	-.5251
Japan	JPN	39200032	39200454	1	-.2345	-.0192	-1.4559	-.081	-.8964	.0615	-.6852	-.9933
Japan	JPN	39200032	39206875	1	.8939	-.8398	-1.1926	-1.5123	-.6137	-.7582	-.6852	-.7496
Japan	JPN	39200032	39207006	1	-.7044	-.7221	-1.2374	-2.6893	-1.8597	-.801	-1.1693	-.5251
Japan	JPN	39200032	39202754	1	-.6284	-1.1002	-1.1926	-1.6895	-.3759	.0729	-.6852	-.3297
Japan	JPN	39200032	39202119	1	-.0933	-.5743	-1.4928	-.1457	-.2998	.101	-.8657	-.7496
Japan	JPN	39200032	39204409	1	-.4927	.1371	-1.2891	-.376	-.0709	-1.6678	-2.1355	-.8443
Japan	JPN	39200032	39206601	1	-.2746	-2.9627	-2.664	-2.6893	-2.3208	-1.6678	-2.1355	-.3274
Japan	JPN	39200032	39201979	1	-.5092	-.9334	-.8219	-1.0068	-.3645	-.8849	-2.1355	-1.2688
Japan	JPN	39200032	39205565	1	-.3337	.7855	-1.1075	-.6629	-1.0831	-1.6678	.4817	-.1563
Japan	JPN	39200032	39203769	1	-.7665	-1.175	-1.0935	-2.6893	-.6685	-1.6678	-.6852	-1.6557
Japan	JPN	39200032	39204982	1	-.4226	.3449	-.7902	-2.6893	-.2506	-.8768	.1648	-.945
Japan	JPN	39200032	39203320	1	.4458	-.2626	-1.9313	-.8189	-.8725	-1.6678	-2.1355	-.4588
Japan	JPN	39200032	39205001	1	-.6882	-.0862	1.4967	-.8286	.5051	-.3648	-.5832	-.3297
Japan	JPN	39200032	39200698	1	-.5883	.0117	-1.0611	-2.6893	-1.1133	-1.6678	-.5832	-.3297
Japan	JPN	39200032	39204234	1	-1.4225	-1.0913	-2.664	-1.1433	-.8988	-.0938	-2.1355	-.942
Japan	JPN	39200032	39205615	1	-.322	-1.7098	-2.664	-2.6893	-.7504	-.5309	-.7078	-2.5027
Japan	JPN	39200032	39205007	1	-.5373	-1.184	-1.1926	-1.1465	-.2199	-1.6678	-2.1355	-.2503
Japan	JPN	39200032	39201073	1	.31	-.8802	-.691	-2.0365	-.7313	-.0614	.6694	-.1865
Japan	JPN	39200032	39204347	1	-1.5579	-.7221	-.9607	-1.0384	-1.1198	-.8849	-.414	.1216
Japan	JPN	39200032	39204361	0	-.4531	.2746	-.8627	-1.2073	-.0743	.2335	.5755	-.1563
Japan	JPN	39200032	39201391	0	-.3802	-.9752	-.9607	-2.6893	-.6276	-1.6678	-2.1355	-1.1252
Japan	JPN	39200032	39203810	0	-.6772	-.0862	-.8627	-1.6821	.1452	-1.6678	.5755	.1216
Japan	JPN	39200032	39201804	0	-.8939	-.59	-.9607	-1.7857	-1.2324	-.5309	-.6852	-.4607
Japan	JPN	39200032	39202472	0	-1.2595	-.948	-.9624	-2.6893	-1.6338	-1.6678	-1.5848	-2.5027
Japan	JPN	39200032	39202082	0	-.894	-1.3452	-1.1926	.1079	-.534	-1.6678	-.6677	-1.1252
Japan	JPN	39200032	39205635	0	-1.0556	-.5971	-.7836	-2.6893	-.4788	-.4795	-.3241	-.1563
Japan	JPN	39200032	39204135	0	-.2457	-.0862	-1.4928	-1.3723	-.2072	-.5309	-.5832	-.5912
Japan	JPN	39200032	39200155	0	-1.245	-2.0266	-1.5179	.579	.3203	.3662	-.703	-1.2811
Japan	JPN	39200032	39201768	0	-.0106	-.7221	.0226	-.108	-.4445	-.0935	.5755	.1216
Japan	JPN	39200032	39202099	0	.1122	-.7221	-.9947	-1.2429	.3057	-.0671	-.176	-.3297
Japan	JPN	39200032	39202490	0	-.8076	-.6532	-.227	-1.4373	-.4802	-1.6678	-.2704	-.5251
Japan	JPN	39200032	39200805	0	-.2009	.9637	-1.62	-.8286	.5557	.4585	2.4277	.1216
Japan	JPN	39200032	39205216	0	-.247	.1221	-.5836	-.4521	.0301	-1.6678	.5755	-.7639
Japan	JPN	39200033	39201470	1	-.0971	.5128	-1.4928	-1.3089	-.7091	-.5309	-.8483	-.5912
Japan	JPN	39200033	39201078	1	-.8713	-1.1429	-1.1926	-2.6893	-.6345	-1.6678	-.6852	-1.1252
Japan	JPN	39200033	39202314	1	.1269	-1.0153	-1.7463	-.0607	-.2018	-1.6678	-1.2106	-.959
Japan	JPN	39200033	39200171	1	-.9452	.350524968614783	.0226	-.88372939338655	.5057	-.816873229040816	.211299013556295	.455021513527576
Japan	JPN	39200033	39201396	1	.5782	-.729678173107184	-1.20532892824627	-1.34115379449493	-1.0681	-1.18418180546071	-.809393700548631	-.595736972129885
Japan	JPN	39200033	39206005	1	-.0896	-.5743	-1.0611	-.421	-.5411	-1.5666	-.6852	.1216
Japan	JPN	39200033	39203196	1	-.3861	-.9232	-1.1926	-2.6893	-.8643	-.8849	-.6852	-1.4991
Japan	JPN	39200033	39206635	1	-.9028	-.7221	-1.1926	-1.1118	-1.2997	-1.6678	-.6852	-.5912
Japan	JPN	39200033	39206188	1	-.9821	2.6352	-1.0611	-.8189	-.2095	-1.6678	-1.5596	.0484
Japan	JPN	39200033	39202041	1	-.5594	-.089	-.8946	-1.1509	-.3912	-1.6678	.0221	-.7639
Japan	JPN	39200033	39206784	1	.0914	-.2741	-.9607	-1.4102	-.7345	-1.6678	-1.2876	-.7496
Japan	JPN	39200033	39206705	1	.4614	-.9232	-.9947	-2.6893	-.5509	-1.6678	-1.0753	-.5305
Japan	JPN	39200033	39205620	1	-.2816	-2.9627	-2.664	-2.6893	-.7683	-1.6678	-2.1355	-1.9616
Japan	JPN	39200033	39204307	1	.258	-1.3054	-.9947	-1.2335	-1.542	-1.6678	-2.1355	-.1563
Japan	JPN	39200033	39204222	1	.45	-.7327	-.6446	-1.134	-.6651	-1.6678	-.6852	.4777
Japan	JPN	39200033	39204440	1	-.8634	-.4203	-.5907	-.2054	-.5285	-1.6678	.075	.1216
Japan	JPN	39200033	39202517	1	-.6761	-.7221	-.9607	-.7995	-.7693	-1.6678	-.6852	-.7496
Japan	JPN	39200033	39206263	1	-.079	-.7087	-1.4928	-1.0539	-.7778	-.8849	-.6852	-.8016
Japan	JPN	39200033	39202176	1	-.5283	-.9281	-1.0611	-.8346	-.1513	-.8849	-.6852	-.5251
Japan	JPN	39200033	39205547	1	.3384	-1.2443	-.227	-1.0539	-.7772	-1.6678	-2.1355	-.5723
Japan	JPN	39200033	39204369	1	.0225	-2.9627	-2.2485	-2.6893	-1.0022	-1.6454	-2.1355	-1.274
Japan	JPN	39200033	39201448	1	.3709	1.7162	.4173	.3632	1.1053	-.8437	1.1375	2.0955
Japan	JPN	39200033	39201140	1	-.4517	-.5743	-1.6008	-1.7857	-.3996	-1.6678	-.6852	.9444
Japan	JPN	39200033	39204653	1	.4829	-.5643	-1.3446	-2.6893	-.6778	-.4817	-2.1355	-.4784
Japan	JPN	39200033	39200452	1	.9324	.1395	-.7638	-1.6821	-.9021	.2995	-2.1355	.5823
Japan	JPN	39200033	39205423	0	.8562	-1.3452	-1.6008	.7113	-2.1404	-.5309	-.5828	.1216
Japan	JPN	39200033	39201026	0	-.7129	2.6352	1.9359	.5534	1.5805	-.8849	2.4277	2.0955
Japan	JPN	39200033	39203347	0	-.8365	-.4203	-.6593	-.5245	-.4738	-.8849	.8038	-.3297
Japan	JPN	39200033	39205240	0	-.4454	2.6352	1.9359	-2.6718	.809	-.5309	.6815	2.0955
Japan	JPN	39200033	39200591	0	-.535	-.4203	-1.6877	-1.1	-.3135	-.5309	.075	-.6912
Japan	JPN	39200033	39206185	0	.3233	-.0862	-.9947	.1396	.697	-1.6678	.5755	-.2503
Japan	JPN	39200033	39201433	0	.6356	.6606	-.1587	-.7736	-.5739	-.5309	-.5832	2.0955
Japan	JPN	39200034	39206917	0	.4299	-2.9627	-2.664	-2.6893	-.0672	-1.6678	-.6852	.1216
Japan	JPN	39200034	39200388	0	.238	-1.8032	-1.4559	-1.3001	-1.4653	-1.6678	-.6852	.0208
Japan	JPN	39200034	39204385	0	-.7011	-.0862	.0226	-1.7857	.0387	-.5639	-.0551	.1216
Japan	JPN	39200034	39200578	1	.1698	-.4203	-.227	-.5131	-.0212	.2464	-.6852	.1216
Japan	JPN	39200034	39206369	0	-.4554	.7763	.6755	-2.6893	-.2366	-.006	.5755	2.0955
Japan	JPN	39200034	39204546	0	-.2486	-1.1801	-.5373	-2.6893	-.49	-1.6678	-1.5848	-.3856
Japan	JPN	39200034	39203481	0	-.9376	-2.1648	-1.6877	-1.2073	-1.3688	-.8849	-2.1355	-1.6557
Japan	JPN	39200034	39202180	1	-.7731	-.7221	-1.1926	-.2936	-.1665	.0299	-1.1693	-.7639
Japan	JPN	39200034	39204386	0	-.6102	-1.5816	-2.664	-1.6821	-.21	-.4795	-1.7719	-1.6076
Japan	JPN	39200034	39202758	0	-1.0768	-1.3758	-.7836	-.3268	-.9508	-.9292	-1.0992	.1216
Japan	JPN	39200034	39206014	0	.4669	-2.9627	-2.664	-.3587	-1.416	-.3801	-2.1355	-2.5027
Japan	JPN	39200034	39201534	1	.0301	-1.3821	-1.9313	-1.3723	-1.4146	.2838	-2.1355	-1.3017
Japan	JPN	39200034	39201302	1	-.9931	-.0357	-.0607	-.9388	-.3034	-.4384	-1.2871	.6663
Japan	JPN	39200034	39201613	1	-.7766	.2695	-1.1007	-1.1401	-.1868	-.3477	-.6852	-.959
Japan	JPN	39200034	39205937	0	-1.1518	-.6354	.0457	-.3038	-.2837	-.526	.1054	.6113
Japan	JPN	39200034	39202404	1	-.1039	.1221	-.7638	-1.1044	-.2445	-.2065	.3424	-.1563
Japan	JPN	39200034	39206161	1	-.5329	-.891	-.9607	-.5695	-.4051	-1.6678	-1.5596	-.8198
Japan	JPN	39200034	39200064	0	-.9248	-1.2134	-2.0338	-2.6893	-2.135	-1.6678	-2.1355	-2.5027
Japan	JPN	39200034	39202311	1	-.1706	1.7671	1.9359	-.3442	-.1399	-.3242	1.836	-.0129
Japan	JPN	39200034	39206758	0	.6221	-1.0165	-1.0935	-1.6455	-1.1764	-1.6678	-.7078	-.5305
Japan	JPN	39200034	39206487	1	-1.3444	2.6352	-2.664	-1.3764	-.9108	-1.6678	.5755	-2.5027
Japan	JPN	39200034	39204782	0	-.6868	-2.9627	-2.664	-2.6893	-1.5038	-1.6678	-1.3972	-1.2711
Japan	JPN	39200034	39207046	0	-.5594	-1.5783	-2.664	-1.6895	-.6945	-.8849	-1.4608	-1.6557
Japan	JPN	39200034	39201988	0	.2685	-.5743	-1.2567	-2.6893	-1.2611	-1.6678	.1648	-.959
Japan	JPN	39200034	39200026	1	-.3832	-.8232	-1.0935	-2.6893	-.7194	-1.6678	-.4948	.7627
Japan	JPN	39200034	39204148	0	-1.0522	-.4314	-1.0935	-1.0166	.1901	.053	-.2704	-.1563
Japan	JPN	39200034	39205958	1	.3592	.0789	-.7638	-.5391	-.7337	-.3551	.1693	-.8578
Japan	JPN	39200034	39200852	1	-.5601	-1.1686	-2.664	-1.3723	-.737	-.5058	-2.1355	-.5251
Japan	JPN	39200034	39200511	0	.2473	2.6352	-.829	-1.3723	1.467	-1.6678	1.5037	1.2841
Japan	JPN	39200034	39202383	1	.0095	2.6352	1.9359	-.6796	1.3947	-.4708	-.0585	2.009
Japan	JPN	39200034	39203864	0	.8463	-1.5733	-.7183	-2.6893	-.0665	-1.6678	.5755	.1216
Japan	JPN	39200034	39205685	1	-.3295	-.4203	-.9607	-.6001	-.6945	-.0516	-.6852	-1.1252
Japan	JPN	39200034	39205083	1	1.1911	.0566	-.8932	-2.6893	-.6738	-1.6678	1.0594	.557
Japan	JPN	39200035	39204867	0	-.9692	-.2662	-.8627	-.6239	.0083	.3311	.1648	-.2503
Japan	JPN	39200035	39202128	1	-.51	.7855	-1.231	.11	-.7737	-.3199	-.2852	-.6491
Japan	JPN	39200035	39200159	0	-.2974	2.6352	-.8489	-.7531	.4233	-.5639	1.2691	2.0955
Japan	JPN	39200035	39207013	1	-.5516	-.6399	-.5836	-.1931	-.2311	.4283	-.3912	-.959
Japan	JPN	39200035	39203377	0	-.5721	.1221	-1.9313	-1.2502	.2246	-.0026	-1.4727	.1216
Japan	JPN	39200035	39206670	1	-.7993	-.1827	-.9211	-1.0184	.2196	.1512	-.6852	.1216
Japan	JPN	39200035	39201303	0	-.0229	-2.9627	-2.664	-1.7984	-1.0752	-.7054	-1.5596	-1.2711
Japan	JPN	39200035	39200677	0	.0077	-.7848	.7739	-2.6893	-.273	-1.6678	-.6677	.5823
Japan	JPN	39200035	39203040	1	-.8184	.0634	-.9947	-.7813	-.4801	-.4415	-.2852	.1575
Japan	JPN	39200035	39206915	1	.5873	-1.0153	-2.664	-2.0365	-1.0767	-.323	-1.7719	-1.4991
Japan	JPN	39200035	39204557	1	-.4005	-.1536	-1.7997	-.2015	-.2644	-.1307	-2.1355	-.5251
Japan	JPN	39200035	39206435	1	-.436	-1.6361	-1.3514	-.8008	-.2486	-.7368	-2.1355	-.1563
Japan	JPN	39200035	39204114	1	-.1821	-.0862	-.8627	-1.0168	-.4027	-.8849	-2.1355	-2.5027
Japan	JPN	39200035	39205732	1	-.3148	-.0088	-.4806	-.7841	-.8113	-.8768	-.414	.1216
Japan	JPN	39200035	39202438	0	-.7445	-.0862	-.4806	-.9009	-.4976	-1.6678	.8939	-.6353
Japan	JPN	39200035	39202650	0	.5281	.1316	-2.664	.1695	.4806	-1.6678	-2.1355	-2.5027
Japan	JPN	39200035	39205540	0	-.3809	-2.9627	-2.664	-2.6893	-.9726	-1.6678	-2.1355	-2.5027
Japan	JPN	39200035	39201400	1	.2806	-.8232	-.5836	.8616	-.1112	-.7054	-.2852	-2.5027
Japan	JPN	39200035	39201434	0	-.2714	.3162	-.0951	-2.6893	.0119	-1.6678	.5755	-.7496
Japan	JPN	39200035	39206167	1	-.153	-.7162	-1.0545	-.7345	-1.1451	-.8849	-.6852	-.1563
Japan	JPN	39200035	39202139	1	.453	.5353	-1.6877	-.9778	-.5241	-.5309	-2.1355	-.3086
Japan	JPN	39200035	39200041	1	-.8625	-.4556	-1.6468	-.99	-.529	-1.6678	-.6852	-.3297
Japan	JPN	39200035	39205130	0	.2502	-1.2821	-1.7997	-2.6893	-.4917	-1.6678	-.2192	-.9299
Japan	JPN	39200035	39204521	0	.0277	-.4314	-1.9803	-1.2858	-1.0045	-1.6678	-.3733	-.1563
Japan	JPN	39200035	39204239	1	.2581	-1.0936	-1.1926	-2.0365	-.8072	-1.6678	-.6852	-.1563
Japan	JPN	39200035	39203014	0	-.3209	-.7199	-1.2891	-.0063	-.5882	.2722	-.414	-1.3358
Japan	JPN	39200035	39203923	0	-.5666	-1.1002	-2.0371	-.0345	-.5969	-1.6678	-1.0808	-.7108
Japan	JPN	39200035	39204906	1	-.2921	-.9334	-1.7997	-1.3723	-.6224	-.4993	-.6852	-.7317
Japan	JPN	39200035	39200515	1	-1.125	.1436	-.9607	-.5581	-.1547	-1.6678	-.176	.0963
Japan	JPN	39200035	39206152	1	-1.4056	-.8994	-1.1926	-2.6893	-1.8024	-1.6678	-2.1355	-.5251
Japan	JPN	39200035	39200603	1	-.4258	-1.2413	-1.4559	-1.2524	-.676	-1.6678	-1.2871	-.3297
Japan	JPN	39200035	39204331	1	.3323	-.2509	-1.7997	-.504	-.7653	-.1443	-.5832	.0876
Japan	JPN	39200036	39203444	1	-.5665	.2112	-.829	-2.6893	-1.0294	-1.6678	.3415	.4504
Japan	JPN	39200036	39204289	1	-1.1648	-2.9627	-2.24229850622437	-2.6893	-.4427	-1.6678	-1.68362797061417	-1.59697267217845
Japan	JPN	39200036	39205472	1	-.7937	-2.9627	-2.664	-2.6893	.603	-1.6678	-.6852	2.0955
Japan	JPN	39200036	39202694	1	-.3944	-.480260851871273	-.972553495173628	-1.25522464783783	-.474700684688039	-1.07215678847806	-.552583928585004	-.35560897901162
Japan	JPN	39200036	39203555	0	-.7856	-.7221	-1.0217	-.9296	-1.362	-1.6678	.1648	-.3297
Japan	JPN	39200036	39200776	0	-.7866	2.6352	-.2866	.530429288309989	4.0395	.0244674331903147	.983573610122656	1.1042
Japan	JPN	39200036	39203715	0	-1.114	-.5557	-1.4945	-1.2858	-.9627	-1.6678	-.4318	-1.7277
Japan	JPN	39200036	39205787	0	-1.1719	-.3341	-.7638	-.1306	-.0064	-.3548	-.0857	-.3297
Japan	JPN	39200036	39200589	1	-.5178	-.2924	-.6843	-2.6893	-.5329	-1.6678	-.6852	-.5251
Japan	JPN	39200036	39200208	0	-.5287	-2.9627	-1.6543	-.8458	.4533	-1.4875	-1.0602	.1216
Japan	JPN	39200036	39206279	0	-1.3271	2.11259147132801	1.3221551423617	.783560941318143	3.8043	1.0062	1.72173138258058	1.99856842671489
Japan	JPN	39200036	39207062	0	-.708	-.530034641420912	-1.01263433949663	-1.31956091426973	-.498438577460384	-1.09046989412376	-.57881112548793	-.397744238674459
Japan	JPN	39200036	39200692	1	-1.4373	-1.034	-2.5849	-2.6893	-1.3316	-1.6678	-.414	-2.5027
Japan	JPN	39200036	39205193	0	-.9545	-1.0933	-.7638	-2.6893	-.0909	-1.6678	-.2704	-.7496
Japan	JPN	39200036	39203686	0	-2.6727	-.841866798079639	-1.26374031794496	-1.72262680284997	-.647156172899884	-1.20520126740851	-.743124179554189	-.661721103022603
Japan	JPN	39200036	39205252	0	.3389	1.3889	-.5544	-.7442	.5529	-.2163	.3415	-.4593
Japan	JPN	39200036	39202834	0	-1.5503	-.663722342114985	-1.12028770420729	-1.49236205335007	-.562196316880495	-1.13965716735516	-.649254900842951	-.510915569076272
Japan	JPN	39200036	39203267	1	.0262	-.0862	.0226	.3828	.1241	-.4817	.1648	.1216
Japan	JPN	39200036	39204893	1	-1.0121	.6606	-1.0611	-2.0365	-.1047	-.5639	-.6852	-.3297
Japan	JPN	39200036	39200582	1	-.5149	-.499386303531769	-.987954457357688	-1.27994569409116	-.483821909429963	-1.07919355260531	-.562661662088839	-.371799345049159
Japan	JPN	39200036	39203253	1	-.6386	-.5743	-.227	-1.3001	.1064	-1.6678	-.6852	.1216
Japan	JPN	39200036	39200975	0	-.9193	-.7221	-.6446	-2.6893	-1.3964	-1.6678	-.5832	.1216
Japan	JPN	39200036	39205953	1	-1.8348	-1.4396	-2.664	-1.2589	-.5074	-1.6678	-2.1355	-2.5027
Japan	JPN	39200036	39201430	1	-2.3885	-1.6125	-1.1207	-1.6455	-1.0228	-1.6678	-2.1355	-.9485
Japan	JPN	39200036	39204423	1	-.7342	.5266	-.227	-.5582	-.3755	-1.6678	-.4801	2.0955
Japan	JPN	39200036	39203821	1	.2847	-.0862	-.7902	-.8189	.8106	-1.6678	-.4948	-.5251
Japan	JPN	39200036	39202044	1	-.4553	-.489926744038278	-.980337051995282	-1.26771852100653	-.47931049868624	-1.0757131281905	-.557677156554992	-.363791495955073
Japan	JPN	39200036	39201701	0	-1.2912	-.00862502176666569	-.537022608481412	-1.4373	.647	-1.6678	-.166012286905506	.120375288999536
Japan	JPN	39200036	39203892	1	.5426	-1.1645	-.3802	-1.6821	-.2209	-.8768	-1.4796	-.3856
Japan	JPN	39200036	39206531	0	-1.1556	-1.813	-1.1926	-.742	-.7266	-.9292	-.0823	.1907
Japan	JPN	39200036	39200810	1	-.8074	2.6352	-.6315	-1.6455	.8777	-.7368	.8038	.1238
Japan	JPN	39200036	39201136	1	-.9769	-.572713761350434	-1.04700212979782	-1.37472680088816	-.518792912174937	-1.10617268145835	-.601299943240471	-.433873611516733
Japan	JPN	39200036	39205872	0	-.8665	-1.3452	-1.1926	.7113	-.9291	.4394	-.6852	.1216
Japan	JPN	39200036	39205372	0	-.9943	-.575475444826721	-1.04922600317544	-1.37829647893636	-.520110001888708	-1.10718877851904	-.602755151231896	-.436211473500576
Japan	JPN	39200037	39205384	0	.0886	-1.099	-1.3074	-1.3915	-.9282	-.9292	-.3268	-1.044
Japan	JPN	39200037	39203211	0	-.0232	-.0862	-.7638	-1.4428	-.0634	-1.6678	.5755	.1216
Japan	JPN	39200037	39202597	0	-.3876	-.3531	-.0758	-1.6821	-.3497	-1.6678	-.176	-.1563
Japan	JPN	39200037	39202719	0	-1.3566	-.2589	-.8736	-2.6893	-.5531	-1.6678	-1.2106	-1.236
Japan	JPN	39200037	39203742	0	-.4833	-.5049	-.7902	-1.1465	-.2201	-1.6678	-2.1355	.8925
Japan	JPN	39200037	39202259	0	-.0257	-1.1429	-1.1926	-2.6893	-.395	-1.6678	-.5832	-.7496
Japan	JPN	39200037	39203861	1	-1.2347	-.8283	-1.0611	-1.6895	-.8646	-1.6678	-.5832	-.5251
Japan	JPN	39200037	39200901	1	-1.7959	-.7087	-.9607	-.0093	.0599	-.5309	-.5832	-.5912
Japan	JPN	39200037	39200339	0	.7503	.6608	-.3526	-2.6893	-.4497	-1.6678	-.6852	.4994
Japan	JPN	39200037	39204822	0	-1.1957	-.7221	-1.5179	-1.668	-1.3093	-1.6678	-1.5596	-.2503
Japan	JPN	39200037	39206668	0	-.6254	-1.4817	-1.2193	-2.6893	-.3591	-1.6678	-1.5596	-1.3639
Japan	JPN	39200037	39205705	0	-.3842	-.3631	.0226	-2.6893	-1.114	-1.6678	-.7726	-.5422
Japan	JPN	39200037	39203292	0	-.5114	-1.2191	-1.3626	-.6393	-1.1934	-1.6678	-1.5588	-1.0424
Japan	JPN	39200037	39201593	0	.3751	2.6352	-.1119	.281	.2587	.1315	2.4277	.8925
Japan	JPN	39200037	39201707	0	-.6656	1.3403	1.0433	-1.2502	.0692	-1.6678	-.7391	.69
Japan	JPN	39200037	39206200	0	-.8905	.5068	-1.62	-1.1982	-.1077	-1.6678	.2287	-.717
Japan	JPN	39200037	39205626	0	-1.0721	-.2741	.586	-1.6841	.0396	-.8294	.8038	.9444
Japan	JPN	39200037	39201019	0	-.7973	-.7162	-1.1926	-1.0539	-.744	-1.6678	.5755	.1216
Japan	JPN	39200037	39200796	0	-.5951	.1077	-2.664	-2.6893	-1.5602	-1.6678	-2.1355	-2.5027
Japan	JPN	39200037	39204527	0	-1.0851	-2.9627	-2.2485	-2.6893	-1.4408	-1.6678	-1.7719	-2.5027
Japan	JPN	39200037	39202677	0	-.0407	-.3516	-.1119	-2.6893	-.7634	-1.6678	-.165	.1238
Japan	JPN	39200037	39201623	0	.3978	-.5673	-.7638	-2.6893	.2269	-1.6678	-.4805	-.3297
Japan	JPN	39200037	39201948	0	-.6809	-.4203	-1.0611	-2.6893	-.5136	-1.6291	-.6852	-.5251
Japan	JPN	39200037	39200991	0	-.7193	-.0088	-.5836	-1.7857	-.3538	-1.6678	-.4952	-.1563
Japan	JPN	39200037	39200174	0	-.3588	.7332	1.9359	-.7749	.3797	-1.6678	1.802	2.0955
Japan	JPN	39200037	39204912	0	.2414	-.379348302777967	-.891292650720302	-1.124787791341	-.426573923767575	-1.0350283682946	-.499410294047758	-.270182964682435
Japan	JPN	39200037	39205714	0	.1242	-.7221	-1.3626	-1.6455	-.6103	-1.6678	-1.7719	.1216
Japan	JPN	39200037	39205338	0	-.0351	-.4166	.0226	-.6441	-.0457	-1.6678	-.5832	.1216
Japan	JPN	39200037	39204432	0	.6761	2.6352	1.1857	-.6342	1.9043	-1.6678	1.1987	2.0955
Japan	JPN	39200037	39206170	0	-.0151	.4594	-.9607	-1.3798	-.1408	-.801	-.5832	-.7496
Japan	JPN	39200037	39203418	0	-.6392	1.3403	-.8681	-1.7857	.1273	-.8698	1.802	-.1544
Japan	JPN	39200037	39203189	0	-.292	-.0862	.0226	-.5695	.0677	-1.6678	.1648	-.4784
Japan	JPN	39200037	39203108	0	-.1594	.2718	.0226	-.6422	.5026	-1.6678	2.4277	1.2841
Japan	JPN	39200038	39206256	0	-.4441	-.6357	-1.762	-2.6893	-.2828	-1.5939	-.1087	-.5106
Japan	JPN	39200038	39200486	0	-.3446	-1.2423	-1.0611	-1.7984	-.7654	-.8437	-2.1355	-.942
Japan	JPN	39200038	39203661	0	-.8573	-.2629	-1.7408	.4701	1.4997	-1.6678	-1.0906	.8925
Japan	JPN	39200038	39200843	0	-.3428	-.7221	.0226	-1.3001	-.566	-1.6678	.1922	-.5475
Japan	JPN	39200038	39202213	0	.4934	-.7221	-1.0935	-.246	.21	-1.6678	.1922	-.2709
Japan	JPN	39200038	39202357	0	-.6139	-1.9231	-2.664	-2.6893	-1.0061	-1.6678	-2.1355	-1.4662
Japan	JPN	39200038	39200306	0	.5035	-1.0212	-1.1926	-1.6455	-.6709	-1.6678	-.6852	-1.1252
Japan	JPN	39200038	39205853	0	-.7846	-1.3599	-1.1926	-1.2589	-1.3652	-1.6678	-.5832	.1216
Japan	JPN	39200038	39202130	0	-.0078	-.8357	-.6843	-2.6893	-.9939	-1.6678	-.414	.1216
Japan	JPN	39200038	39202681	0	.1182	-1.184	-2.1689	-.9801	-1.3488	-1.6678	-1.5848	-1.3703
Japan	JPN	39200038	39202098	0	.1046	-.0862	.0226	1.1298	.1217	1.7189	.5755	.1216
Japan	JPN	39200038	39206914	0	-.9431	.7989	-.8833	-2.6893	-.1481	-1.6678	-.4948	-.5079
Japan	JPN	39200038	39203853	0	-.6934	-1.0212	-1.2667	-2.6893	-1.3912	-1.6678	-.6852	-1.1252
Japan	JPN	39200038	39205610	0	-.2615	-2.9627	-2.664	-2.6893	-.6055	-1.6678	-2.1355	-2.5027
Japan	JPN	39200038	39204051	0	.407	-.6693	-2.664	-2.6893	-.1513	-1.6678	-2.1355	-1.4399
Japan	JPN	39200038	39205196	0	-1.3259	-2.1099	-1.8412	-.8189	-.5785	-1.6678	-.787	-2.5027
Japan	JPN	39200038	39202075	0	.5168	-.1968	-2.0338	-2.6893	-.8518	-1.6678	-1.5596	-2.5027
Japan	JPN	39200038	39201173	0	.4058	-.3486	-.4728	-2.6893	-.1362	-1.6678	-.2857	.1216
Japan	JPN	39200038	39204211	0	.0973	.5206	.5347	-.3241	.2466	-1.6678	2.4277	1.515
Japan	JPN	39200038	39202258	0	-.6056	-.847	-1.0935	-.5681	-.5302	-1.6678	.5755	-.5813
Japan	JPN	39200038	39204358	0	-.2646	-.3486	-.7638	-2.6893	-.646	-1.6678	-.4948	-.9933
Japan	JPN	39200038	39200484	0	-.3108	.6539	-1.0411	-.8032	.7201	-1.6678	-.4805	-.191
Japan	JPN	39200038	39204927	0	.365	-.0862	.0226	-.7911	.3382	-1.6678	.5755	.1216
Japan	JPN	39200038	39206764	0	-.361	-.6447	.0226	-1.2589	-.5945	-1.6678	-.5832	-.1563
Japan	JPN	39200038	39200032	0	-.7935	-.0384	-.8627	-1.012	.0615	-1.6678	-.6852	-.4607
Japan	JPN	39200038	39202091	0	1.1616	.7665	1.9359	-.4272	.8206	-1.6678	2.4277	2.0955
Japan	JPN	39200038	39203730	0	.237	-1.034	-.8693	-1.0549	-.0186	-1.6678	-.3121	.1216
Japan	JPN	39200038	39206882	0	.6274	2.6352	-1.007	-1.522	.4082	-1.6678	-.0012	.8925
Japan	JPN	39200038	39200742	0	-.0143	-.2662	.0226	-.468	-.0432	-1.6678	-.1566	.1216
Japan	JPN	39200038	39201664	0	.0966	-1.0602	-1.1926	-1.1982	-.2331	-1.6678	-.414	-.4607
Japan	JPN	39200038	39200206	0	-.194	.96	-.1587	-.4097	-.2697	-1.6678	.8038	.1216
Japan	JPN	39200038	39203279	0	.5685	-.59	-.4728	.112	-.2785	-.5842	.5755	.1216
Japan	JPN	39200038	39205424	0	-.1414	-.440105339256289	-.940217865027841	-1.20332070840138	-.455549897470553	-1.05738250362997	-.53142486985911	-.321615928326997
Japan	JPN	39200038	39205788	0	-.3886	-.438	-.7638	-.6613	-1.081	-1.6678	-.1026	-.959
Japan	JPN	39200038	39206810	0	-.5425	-.9334	-1.1926	-.6521	-.7884	-1.6678	-.5832	-.2503
Japan	JPN	39200039	39206568	1	.565	-.0862	-1.5883	-.3677	-.7263	.0603	-.3912	-.5251
Japan	JPN	39200039	39201625	1	.8154	-1.1085	.0226	.623	.8357	1.0249	-.1722	-.1254
Japan	JPN	39200039	39201553	1	.1834	-.8513	-2.664	-1.0068	-1.8994	-.1452	-2.1355	-2.5027
Japan	JPN	39200039	39205048	1	.6218	-.2479	-.7183	-.8033	-.6132	-.801	-.8883	-.4607
Japan	JPN	39200039	39204861	1	.9519	.5315	-1.1075	-.0831	-.5438	-.1837	-.2704	1.3857
Japan	JPN	39200039	39201084	1	-.4678	-1.3182	-2.664	-1.0489	-1.4223	-.0361	-2.1355	-1.3305
Japan	JPN	39200039	39202278	1	1.0398	-1.4817	-1.7911	-.5417	-.9312	-1.6678	-1.2624	-1.3285
Japan	JPN	39200039	39202449	1	.685	.3266	-1.1592	-.3663	-.2688	-.0864	-.6852	.1216
Japan	JPN	39200039	39201110	1	1.1876	-.0862	.3461	-.2189	-.8468	-.568	.5755	.4994
Japan	JPN	39200039	39202617	1	-.4175	-.8989	-2.664	-.2636	-.1926	-1.6678	-2.1355	.5385
Japan	JPN	39200039	39203199	1	.467	-1.3182	-1.1273	-.6806	-1.015	-.3768	-1.5848	-.451
Japan	JPN	39200039	39204826	1	.9425	-1.109	-1.2433	-1.0068	-1.4889	-1.6678	-1.5596	-.5693
Japan	JPN	39200039	39204339	1	.2547	-.9856	-2.664	-2.6893	-2.8697	.0889	-2.1355	-2.5027
Japan	JPN	39200039	39204177	1	-.4319	-.938	-1.9803	-1.7857	-.8147	-.4795	-2.1355	-1.7277
Japan	JPN	39200039	39202709	1	1.6065	-.938	-.8946	-.0236	-.6524	.3905	-.787	-1.4637
Japan	JPN	39200039	39204199	1	-.3088	-.7221	-.9607	-.8227	-.5691	-.4795	-.4623	.1216
Japan	JPN	39200039	39206903	0	.5387	-.7221	-1.0611	-.1902	-.1765	-.219	.1701	-.5305
Japan	JPN	39200039	39204495	0	.3095	-.7221	-.7638	-.431	-.823	.3189	-.1727	-.3297
Japan	JPN	39200039	39203526	0	-.3225	-.5743	-.4728	-.4625	-.7893	-1.0529	-.6852	-.5475
Japan	JPN	39200039	39202621	0	.6944	-1.0602	-.9607	-1.3723	-1.2828	-.4384	-.8913	.1216
Japan	JPN	39200039	39202556	0	1.2835	-.847	-.9947	-.5199	-.8035	-.2979	-.1727	-.3297
Japan	JPN	39200039	39205846	0	.092	.1489	-.5034	-.1713	.4499	-.5309	-.3912	-.7108
Japan	JPN	39200039	39201255	0	.5209	-.7221	-.8946	-.6447	-.6139	.2169	.1648	-.1563
Japan	JPN	39200039	39202702	0	1.2318	-.59	-.9607	-.648	-.3484	.1561	-1.5848	-.3297
Japan	JPN	39200039	39206665	0	.0257	-.4203	-.7836	-.2718	-.4391	.3725	-.5832	-.5912
Japan	JPN	39200039	39200774	0	.8276	-.0862	-.0758	.2121	-.1893	.4289	.8038	1.2841
Japan	JPN	39200039	39202162	0	-.5611	-1.0249	-1.9313	-.3415	-.2314	.0512	-1.4019	-1.7277
Japan	JPN	39200039	39200735	0	.4779	-.7221	-1.0935	-.4547	-.3182	-.0864	-.4801	.1216
Japan	JPN	39200039	39206262	0	-.7485	-.0862	-.7638	-.11	.8088	-.0162	.5755	-.7496
Japan	JPN	39200039	39203813	0	-.1547	.5068	1.4187	-.5678	-.339	-1.6678	-.4805	2.0955
Japan	JPN	39200039	39206129	0	.1734	-.8357	-1.2874	-.796	-.488	-.4795	-.309	-.4607
Japan	JPN	39200039	39202540	0	.0383	-1.0564	-2.664	-1.7857	-1.7745	-.6742	-2.1355	-1.5059
Japan	JPN	39200039	39200802	0	.6951	-.8305	-.4246	.1566	1.7416	.4769	-.6896	.1216
Japan	JPN	39200040	39205834	1	-.7669	-1.273	-.8932	-.1604	.1902	-.7368	-.4978	.6919
Japan	JPN	39200040	39203363	1	-1.2664	-1.2589	-2.2485	-2.6893	-.2192	-.8768	-1.0753	.023
Japan	JPN	39200040	39205666	0	-.4358	.1403	-.6705	.8906	.2506	1.1008	.2724	-.6281
Japan	JPN	39200040	39207070	0	-1.0372	-.0862	.0226	.1053	-1.9292	.0258	-2.1355	.1216
Japan	JPN	39200040	39205198	0	-.527	.5206	-.8627	-1.2589	-.295	.0013	-.5832	.1216
Japan	JPN	39200040	39203574	0	-1.9542	-1.1042	-1.1926	-.7737	-.2594	-1.6678	-.6852	-.7496
Japan	JPN	39200040	39202102	0	-.47	-1.3452	-1.1926	.6017	-.1732	-1.6678	-.6852	-1.1252
Japan	JPN	39200040	39203646	0	-.7183	1.3939	-.0413	-2.6893	-.5719	-1.6678	.5755	.1216
Japan	JPN	39200040	39203658	1	-.9231	-.6595	-.8627	-1.2502	-.4859	-1.6678	-.417	-.1865
Japan	JPN	39200040	39202671	1	-.348146081320712	-1.2413	-.7836	-2.6893	-1.0263	-1.6678	-.6852	-.7496
Japan	JPN	39200040	39203127	0	-.4703	-2.9627	-2.664	-2.6893	-1.1476	-1.6678	-1.1229	-.8443
Japan	JPN	39200040	39205202	0	-1.3033	.4546	-1.3005	-2.6893	-.731	-1.6678	-1.5848	2.0955
Japan	JPN	39200040	39201703	0	-1.9223	-2.9627	-1.89814349530666	-1.79398524744186	-.9291	-1.29656271284192	-.6852	-1.1252
Japan	JPN	39200040	39202095	0	-1.1848	-.6447	-.9947	-1.1509	-.5582	-1.6678	-.6852	.1216
Japan	JPN	39200040	39204071	0	-.7454	1.3939	.4173	-.996	.5262	-1.6678	1.802	.9642
Japan	JPN	39200040	39203949	1	-2.8917	-.8398	-1.3514	-.409	-.7091	-1.6678	-2.1355	-1.044
Japan	JPN	39200040	39207040	1	-1.0813	.215	-1.4011	-2.0365	-.4874	-.5058	-1.2106	.7864
Japan	JPN	39200040	39203432	0	-.9762	-.9363	-1.1926	.1053	-.5661	-1.6678	-.6852	-.9299
Japan	JPN	39200040	39205884	0	-.62	-.516067506598309	-1.00138716379374	-1.30150737011792	-.491777434080389	-1.08533101243746	-.571451452887619	-.385920568871111
Japan	JPN	39200040	39201899	0	-.1207	.96	1.036	-.6025	.0886	-1.6678	1.1171	1.3566
Japan	JPN	39200040	39203942	1	-.7406	1.3889	-.5544	-1.3001	.4968	-1.6678	1.4752	2.0955
Japan	JPN	39200040	39200860	1	-.678	-2.9627	-2.664	-2.6893	-1.5403	-1.6678	-2.1355	-2.5027
Japan	JPN	39200040	39205215	0	.3046	-.2366	-1.9313	-1.7857	-.4899	-1.6678	-.9422	-1.2965
Japan	JPN	39200040	39201787	0	.4212	2.6352	-1.277	-1.1222	.7063	-.852108186272032	-.8542	-.328
Japan	JPN	39200040	39200989	0	-1.0657	-2.9627	1.1657	-2.6893	.8654	-1.6678	-2.1355	-1.3384
Japan	JPN	39200040	39201407	0	-1.3878	-.5743	-1.6896	-2.6893	-.3061	-1.6678	-2.1355	-1.3017
Japan	JPN	39200040	39204923	0	-.9547	-2.9627	-2.664	.3497	-.4277	-1.6678	-.6852	-.222
Japan	JPN	39200040	39204871	1	-.2045	-1.0212	-.6843	-1.4319	-.8696	-1.6678	-.6852	.1216
Japan	JPN	39200040	39204250	1	-.8468	-1.4397	-.691	-2.6893	-1.3031	-1.6678	-.2852	-.1563
Japan	JPN	39200040	39204079	0	-1.1016	1.031	-.9285	-1.0489	-.7656	-.5309	-.5832	.1216
Japan	JPN	39200040	39203974	0	-.8164	-.0862	-.6928	-1.6821	-.5053	-1.6678	.1648	-.2726
Japan	JPN	39200040	39202501	0	-.6059	-1.8182	-2.664	-1.7857	-.9264	-1.6678	-1.5596	-2.5027
Japan	JPN	39200040	39202760	0	-.2266	-2.9627	-2.664	-2.6846	-1.5991	-.5309	-2.1355	-1.9384
Japan	JPN	39200040	39203995	0	-.247445187115505	.1003	-1.7242	-2.6893	-3.7095	-1.6678	-.2857	-.2778
Japan	JPN	39200042	39206219	1	-.8802	.4546	-.3048	-.971	.0914	-.8437	.1693	-.1563
Japan	JPN	39200042	39201529	1	1.0696	-1.05	-1.9803	-.995369908589544	.0626	-1.02118719307387	-2.1355	-2.5027
Japan	JPN	39200042	39207086	1	-.7574	-.9232	-1.0611	-.99	-.6889	-.8768	-.650337331251915	-.4607
Japan	JPN	39200042	39201587	1	.0241	.5376	-1.0902	-.1176	.5477	.0272	-.3763	.1093
Japan	JPN	39200042	39202264	1	-1.1684	-.0032	.894	-1.1433	.2535	-1.6678	-.3241	-.5024
Japan	JPN	39200042	39207079	1	.8322	-1.7245	-1.3196	-2.6893	-.3165	-1.2674	-.9533	-1.4704
Japan	JPN	39200042	39206449	1	-1.4072	2.6352	1.9359	-1.2502	-.581	-.7368	-2.1355	2.0955
Japan	JPN	39200042	39206310	1	-.7982	-2.9627	-2.664	-2.6893	-1.0302	-.5639	-2.1355	-1.6557
Japan	JPN	39200042	39202233	1	-1.3239	-.576353874645207	-1.06312953698844	-1.47632434106237	-.526140375473587	-1.16551959283817	-1.0808	.0192
Japan	JPN	39200042	39200859	1	-1.2956	-1.3707	-1.9313	-2.6893	.4886	-.1292	-1.5848	-.945
Japan	JPN	39200042	39205506	1	.6676	.788	.8348	-1.668	-.3687	.0241	.1648	.4504
Japan	JPN	39200042	39200750	1	-.3194	.1609	.0226	-.5478	.1642	-.8768	.8038	2.0955
Japan	JPN	39200042	39204273	1	.5171	-1.1943	-1.2891	-1.668	-.6758	-.2037	-1.1908	-.7496
Japan	JPN	39200042	39205574	1	.619	1.3889	-1.3005	-2.6893	-.1873	-.3477	-.8488	-.4074
Japan	JPN	39200042	39205591	0	1.0366	2.6352	1.9359	.7113	2.846	1.0161	2.4277	2.0955
Japan	JPN	39200042	39200956	0	-.5853	.5946	.3461	-1.7857	.3831	.1627	.5755	.4994
Japan	JPN	39200042	39202823	0	-.9568	-1.185	-.4246	-1.7857	-.6265	-.8522	-1.7719	.1216
Japan	JPN	39200042	39202969	0	-.1859	-.2662	-1.4497	-.5504	-.2637	.3137	-.3733	-.5251
Japan	JPN	39200042	39205379	0	-.7509	-2.0011	.8425	-2.6893	-3.7095	-1.6678	-2.1355	-.3902
Japan	JPN	39200042	39204010	0	-.5256	1.153	.8348	-.5997	.169	-.7406	.0183	2.0955
Japan	JPN	39200042	39200325	0	-.676	1.7671	-.6315	-.6804	-.6158	-1.6678	-.3241	.1216
Japan	JPN	39200042	39202143	0	-.6962	.6492	.4562	-1.6821	-.1927	-.1307	1.1987	1.4234
Japan	JPN	39200042	39205930	0	-1.9211	-.2548	-1.9209	-1.3798	-.7961	-.6274	.5755	.1216
Japan	JPN	39200042	39202196	0	-1.699	-.891	-1.0935	-2.6893	-1.0575	-1.6678	-.0857	-.4607
Japan	JPN	39200042	39201044	0	-.3655	-.1106	-1.0345	-1.0489	.285	-1.6678	.3415	-.2726
Japan	JPN	39200042	39203193	0	-.8399	-.9245	-.7429	-.75	1.0732	-.0615	.5755	.1216
Japan	JPN	39200042	39204840	0	-.532	2.6352	1.9359	-.4717	2.4518	.6425	2.4277	2.0955
Japan	JPN	39200042	39205333	0	-1.0383	-.0862	.9726	-1.2296	-1.0075	-.6494	.7741	-.6959
Japan	JPN	39200042	39204588	0	-1.2959	-.0862	-1.0611	-1.7857	-.0491	-.8768	-.0823	-.7639
Japan	JPN	39200042	39201767	0	-.1066	-.9363	-1.8814	-1.7857	-1.394	-.8849	-.7899	-1.4694
Japan	JPN	39200042	39202885	0	-1.0497	-1.3821	-2.1689	-2.6893	-.7894	-.4817	-1.7719	-1.3017
Japan	JPN	39200042	39205034	0	-.2879	-.2662	.0226	-.4671	.2349	.0412	.5755	.1216
Japan	JPN	39200042	39202481	0	-.4856	-2.9627	-2.664	-1.33920195213241	-.5433	-.7368	-1.54058955475968	-.5251
Japan	JPN	39200043	39206805	1	-.5842	-1.215	-1.5179	-.8033	-1.4231	-1.6678	-1.0571	-1.4344
Japan	JPN	39200043	39206964	1	.7756	-.4314	-.9607	-.9803	-1.1057	-1.6678	-.4771	.1216
Japan	JPN	39200043	39205755	1	-1.0804	-.0862	-.9607	-.3543	-.0958	-1.6678	-.2852	1.2841
Japan	JPN	39200043	39200708	1	1.0798	1.127	-1.3694	-.491	-.4782	-.5309	1.3958	-.0129
Japan	JPN	39200043	39201874	1	.4508	-.4966	.7739	-1.0949	-.8108	-1.6678	-1.5537	.2203
Japan	JPN	39200043	39205525	1	.8323	-.59	-1.0611	-1.0926	-.9255	-.8849	-.5832	-.9299
Japan	JPN	39200043	39202262	1	1.0608	-1.4996	-1.1592	-2.6893	-1.197	-1.6678	-2.1355	-2.5027
Japan	JPN	39200043	39200745	1	-.4043	-.3516	-1.6877	-1.7857	-.8999	-.8849	-1.1693	-1.2864
Japan	JPN	39200043	39206683	1	-.5092	1.1132	-.9607	-.3786	-.0146	-.8849	1.6922	-.5251
Japan	JPN	39200043	39200800	1	-.9474	1.3889	-.5544	-.7714	-.7703	-.8849	.8038	-.958
Japan	JPN	39200043	39200390	1	.43	.5155	-1.5553	-.9727	-.4096	-1.6678	-.4952	.4504
Japan	JPN	39200043	39206853	1	.8609	-.0862	-.7638	-1.1465	-.411	-1.6678	-.1727	-.1563
Japan	JPN	39200043	39200680	1	.5913	.2859	-.7638	-.6998	-.6468	-.8849	-.5828	.7435
Japan	JPN	39200043	39200107	1	.5791	-2.9627	-2.664	-2.6893	-3.7095	-1.6678	-2.1355	-2.5027
Japan	JPN	39200043	39203553	1	-.1991	-1.511	-1.2257	-1.2858	-.8513	-1.6678	-.4145	-1.1528
Japan	JPN	39200043	39202116	1	-.3624	-.4203	-1.4242	-1.3723	-.0709	-1.6678	-.869	-.5305
Japan	JPN	39200043	39200539	1	-.215	-.3486	-1.4928	-1.1	-1.4032	-.8849	-.8913	.149
Japan	JPN	39200043	39203070	1	-.8261	-.5994	-1.1926	-.1347	.4926	-1.6678	-.2035	-.7496
Japan	JPN	39200043	39205827	1	.3912	-.938	-2.1689	-1.1623	-.9237	-1.6678	-1.4214	-1.3017
Japan	JPN	39200043	39202100	1	.6185	.2695	-.9406	-.1328	.2659	-1.6678	-.6852	.7099
Japan	JPN	39200043	39201449	1	-.6619	-1.1442	-1.7997	-1.2589	-.9694	-1.6678	-1.0722	-1.3211
Japan	JPN	39200043	39206277	0	.0122	-.5743	-.7638	-.7218	-.7154	-.3164	-.5832	-.7496
Japan	JPN	39200043	39203421	0	.5708	-.1106	.4173	-1.7857	-.4273	-.3355	.3415	2.0955
Japan	JPN	39200043	39204249	0	-.902	-.3582	-.829	-1.7857	-.4818	-.5842	-1.4214	.8925
Japan	JPN	39200043	39203524	0	.1575	-.0966	-.5034	-.7333	-.2905	-.8849	1.0024	.7864
Japan	JPN	39200043	39204853	0	.1968	-1.1772	-1.2374	-1.4373	-.8735	-1.6678	-.7078	-.2726
Japan	JPN	39200043	39203636	0	-1.1135	.9454	.7162	-2.0365	-.8914	-1.6678	-.1026	1.515
Japan	JPN	39200043	39202002	0	-1.1581	-1.1177	-.6789	-.7234	-2.1324	-1.6678	-1.0753	2.0955
Japan	JPN	39200043	39207074	0	.394	-.2479	-1.1926	.1053	-.9291	1.4874	-.6852	.1216
Japan	JPN	39200043	39203534	0	.612	-2.9627	-2.664	-2.6893	-3.7095	-1.6678	-2.1355	-2.5027
Japan	JPN	39200043	39204043	0	-.2753	.3815	-.5252	-1.6895	-.9685	-1.6678	-.1566	.6919
Japan	JPN	39200043	39200314	0	-.4508	-.7114	-.3802	-2.6893	-.9113	-1.6678	-.5832	-.959
Japan	JPN	39200043	39205043	0	-.2981	.3815	1.2899	-1.2589	.1718	-1.6678	-.4323	-1.3384
Japan	JPN	39200043	39203325	0	-.5516	.1221	-.9607	-.9803	-.4425	-1.6678	-.1727	.4504
Japan	JPN	39200043	39204047	0	-1.2045	-1.3452	-1.1926	.1053	-.9709	.4394	-.6852	-1.1252
Japan	JPN	39200044	39201344	1	.1575	-2.9627	-2.664	-2.6893	-.9881	-1.6678	-2.1355	-.5305
Japan	JPN	39200044	39202321	1	.0064	-.59	-.9947	-.1611	-.0439	-.0458	-.6852	-.3297
Japan	JPN	39200044	39200811	1	.2365	-1.095	-1.1926	-.5994	-.6114	-.385	.0221	-.5251
Japan	JPN	39200044	39205752	1	-.1289	-.5743	-1.4011	-.5914	-.4725	-1.6678	.075	-.3297
Japan	JPN	39200044	39205561	1	-1.1676	-.4597	-1.7242	-1.7857	-.7481	-1.6678	-.6852	.1152
Japan	JPN	39200044	39204311	1	-.0573	1.127	-.7638	.1601	.4546	-1.6678	2.0386	1.1232
Japan	JPN	39200044	39200597	1	-.1307	.6492	-.8627	-1.0549	-.9278	-1.6678	-.4948	-.3297
Japan	JPN	39200044	39204639	1	.0189	-1.7074	-2.664	-.9991	-.5586	-1.6678	-1.4013	-1.6557
Japan	JPN	39200044	39202678	1	-.8798	-.9752	-1.161	-1.3001	-1.005	-1.6678	-.4948	-.6912
Japan	JPN	39200044	39203027	1	-1.1621	-.59	-1.1926	-.9801	-1.1546	-.7054	-.2852	.1216
Japan	JPN	39200044	39204886	1	-.0109	-.0192	-1.1926	-1.0059	-.0919	-1.6678	-.0823	-.5251
Japan	JPN	39200044	39206121	1	.2626	-.728	.8877	-1.2502	-.8726	-1.6678	.2006	1.3857
Japan	JPN	39200044	39202975	1	-.3725	-.9196	-.5907	-.7062	-.2849	-.7054	-2.1355	.5823
Japan	JPN	39200044	39201030	1	.4685	-.5925	-1.0611	-.618	-.7129	-1.6678	-1.166	-.5912
Japan	JPN	39200044	39201274	1	-.4708	-1.0138	-.9947	-.8364	-.6144	-1.0182	-.6852	.1216
Japan	JPN	39200044	39205621	1	-.612	.215	.0226	.7113	-.0408	1.0062	-.0379	.1216
Japan	JPN	39200044	39203049	1	1.0602	-.0036	-.9624	-1.6895	-.103	-1.6678	-1.0753	.4794
Japan	JPN	39200044	39204975	1	-.4461	-.3516	-1.9313	-2.6893	-1.0987	-1.6678	-1.5596	-1.4991
Japan	JPN	39200044	39206534	1	.0078	.8492	-1.0611	-.5023	-.118	-1.6678	.5755	-.5912
Japan	JPN	39200044	39203900	0	-.6644	-1.1763	-1.4747	-1.2752	-.9826	-1.6678	-.6852	-1.1252
Japan	JPN	39200044	39201488	0	-.9894	-1.9174	-2.664	-2.6893	-.8877	-1.6678	-2.1355	-2.5027
Japan	JPN	39200044	39200106	0	-1.1533	.0566	-.4728	-.3131	.2314	-1.6678	-.2704	.4504
Japan	JPN	39200044	39205618	0	-.7837	.5404	-.9607	-.4313	-.0594	-1.6678	.7688	.4794
Japan	JPN	39200044	39201800	0	-.5521	.2718	-1.418	-.504	-.5995	-1.6678	.8038	-.5251
Japan	JPN	39200044	39206986	0	-.3076	-1.1124	-.8946	-2.6893	-.7548	-1.6291	-1.2695	.1216
Japan	JPN	39200044	39206928	0	.8095	-.0862	.3461	-1.1465	.7145	-1.6678	.5755	.1216
Japan	JPN	39200044	39205545	0	.132	-.5743	.0226	-.7582	-.6417	-1.6678	-.5832	-.4784
Japan	JPN	39200044	39201055	0	-.6308	-.59	-1.0611	-1.5123	-.5178	-1.6678	-.5832	.1216
Japan	JPN	39200044	39202886	0	-.2591	-2.9627	-2.664	-2.6893	-1.4618	-1.6678	-2.1355	-2.5027
Japan	JPN	39200044	39205002	0	-.1675	-.7221	-.7638	-2.6893	-.3441	-1.6678	-.6852	-.6959
Japan	JPN	39200044	39201557	0	-1.0179	-2.9627	-2.664	.1053	-.9291	.4394	-2.1355	-2.5027
Japan	JPN	39200044	39205771	0	.0023	-.0862	.0226	.2017	-.3454	-1.6678	-.176	-.6073
Japan	JPN	39200044	39206117	0	-.5676	.2695	-1.0611	-1.3089	-.3935	-1.6678	.5755	-.7496
Japan	JPN	39200044	39203786	0	-.3589	-1.1085	-.6446	-.8145	-.515	-.8849	.5755	-.5251
Japan	JPN	39200045	39204414	0	.1708	-1.5102	-2.664	-1.7857	-.8963	-1.6678	-2.1355	-1.7277
Japan	JPN	39200045	39202333	0	.6317	-1.4119	-2.664	-.8189	-.2588	-.153	-2.1355	-2.5027
Japan	JPN	39200045	39202467	0	.5228	1.7671	1.9359	-1.7857	-.2781	-.298	2.4277	.7566
Japan	JPN	39200045	39202433	0	.0909	-.59	.0226	-2.6893	-.0519	-.5309	-.3272	-.5251
Japan	JPN	39200045	39201247	0	-.6893	-1.2055	-1.9803	-.8189	-.0909	-1.6678	-.6852	-.1563
Japan	JPN	39200045	39205655	0	.5434	-1.1487	-1.1729	.6498	-.8339	1.0196	-.9794	-.3036
Japan	JPN	39200045	39202880	0	.7788	-1.0202	-.227	-1.4264	-.3949	-1.0529	-.3846	-.2503
Japan	JPN	39200045	39201639	0	-.2286	-.8283	-.8946	-1.3089	-.0379	-1.6678	-2.1355	1.515
Japan	JPN	39200045	39201341	0	1.1378	-.59	-.9607	-.637	.2569	.2078	.5755	.1216
Japan	JPN	39200045	39206440	0	-2.1431	-1.3182	-.9947	-.88	-.4588	-1.6678	-.4801	-1.6076
Japan	JPN	39200045	39206157	0	.2101	-.4203	-.8807	-2.6893	-1.1309	-1.0529	-.1021	-.5642
Japan	JPN	39200045	39204854	0	-.2288	.1852	.0226	-.2152	.3139	.3222	.3482	.1216
Japan	JPN	39200045	39203424	0	-.0151	.7332	1.9359	.8152	1.0136	-1.6678	1.3918	1.0448
Japan	JPN	39200045	39202594	0	-.4908	-1.3715	-1.3883	-1.2417	-.5574	-.3257	-.5828	-.5912
Japan	JPN	39200045	39200397	0	.4353	-.4203	-.9607	-.6162	-.532	-.1678	.0221	-.4607
Japan	JPN	39200045	39206811	0	1.0599	-.3245	-.7638	-.2206	1.535	-1.6678	-.4801	-.5251
Japan	JPN	39200045	39201755	0	.0168	1.1306	1.0108	.1749	.7981	.4447	.8325	.7611
Japan	JPN	39200045	39205055	0	.1306	-.59	-.6446	.1424	.4112	-.1602	-.2852	.1216
Japan	JPN	39200045	39202509	0	.9713	.2127	.4173	-.1323	2.0116	.8543	2.4277	1.2147
Japan	JPN	39200045	39202089	0	-.5663	1.0919	-1.4609	-.2432	-.2258	-.4694	-.2704	.1959
Japan	JPN	39200045	39200541	0	.2234	-.0192	.82	-1.3089	-.0018	-1.6678	-.1061	1.3857
Japan	JPN	39200045	39200548	0	-.6802	-.8167	-1.3308	-1.0671	-1.1283	-1.6678	-.6852	-.3639
Japan	JPN	39200045	39205128	0	-.4052	-.9232	-1.3446	-.7415	-.8844	-1.653	-.3241	-.1563
Japan	JPN	39200045	39204642	0	-.0372	2.6352	-.5252	.2829	-.1493	-.3355	1.802	.7864
Japan	JPN	39200045	39200439	0	.6669	-.0862	-.9607	-.873	-.0692	-1.6678	.1693	.1216
Japan	JPN	39200045	39201108	0	-.1736	1.7162	1.9359	-1.3089	.6591	-.5309	1.3918	2.0955
Japan	JPN	39200045	39201386	0	.2314	.9535	-.9607	-.5073	-.6335	-1.6678	-.6852	-.7496
Japan	JPN	39200045	39201016	0	-1.3452	-1.5512	-.4246	-2.6893	-.9693	-1.6678	.0447	-.8028
Japan	JPN	39200045	39205751	0	1.3079	-.0384	-1.6801	-2.6893	-.6649	-1.6678	-.3059	.4777
Japan	JPN	39200045	39203787	0	.447	.6544	1.9359	-1.3723	-.6983	-.1653	1.0602	1.515
Japan	JPN	39200045	39205287	0	.6827	2.6352	.0226	-1.6821	-.0394	-.2451	.1693	2.0955
Japan	JPN	39200045	39201014	0	.032	-.6616	-1.3376	-1.3001	-.1543	-.7054	.1479	-.3832
Japan	JPN	39200045	39201850	0	-.7841	-.0252	-.4246	.4981	-.2242	.3008	-.4948	1.1013
Japan	JPN	39200045	39205154	0	.1947	-.2662	-.6643	-1.668	-1.3305	-1.6678	-.5832	1.515
Japan	JPN	39200046	39205429	1	-1.3405	-.1827	-.9607	-1.012	-.9898	-1.6678	-.5832	-.3297
Japan	JPN	39200046	39201634	1	.8888	-.7691	-1.7997	-1.3001	-.9245	-1.6678	-1.305	-1.3017
Japan	JPN	39200046	39202746	1	.2915	.1274	-.8627	-.7841	-.4269	-.259	-.7899	.4994
Japan	JPN	39200046	39206373	1	.449	-.5093	-1.1926	-1.3001	-.5432	-1.6678	-.6852	.0208
Japan	JPN	39200046	39200512	1	-.4477	-.7353	-.5623	-1.2203	-.7178	-.4932	-1.0753	-1.1733
Japan	JPN	39200046	39200922	1	.077	.2718	.0226	-1.7857	-.4483	-1.6678	-.2004	.6466
Japan	JPN	39200046	39204286	1	-.4005	-1.3182	-1.8395	-1.3089	-.7392	-1.6678	-1.2871	-.2726
Japan	JPN	39200046	39201494	1	-.5142	-.7737	-.9607	-.7797	-1.5954	-.8849	.1693	-.959
Japan	JPN	39200046	39205985	1	1.0698	.9349	.6162	-.0777	-.6971	-1.6678	-.8627	2.0955
Japan	JPN	39200046	39205528	1	.4892	-.414	-1.4242	-2.6893	-1.4303	-1.6678	-1.305	-.8443
Japan	JPN	39200046	39205939	1	.7365	-.6019	-.7638	-.1614	.5912	-1.6678	.3777	.1216
Japan	JPN	39200046	39205357	1	.0881	-.337	-.8627	-1.3089	-.5857	-.8849	-.414	-.3297
Japan	JPN	39200046	39200661	1	-.386	.1003	-1.1996	-.7982	-1.0217	-.8849	-1.1908	-.4811
Japan	JPN	39200046	39206599	1	-.3041	-1.616	-2.664	-1.6895	-1.3198	-1.6678	-2.1355	-.8102
Japan	JPN	39200046	39201549	1	.7796	-1.9113	-1.1926	-.1249	.5882	-.1384	-.8742	-.8961
Japan	JPN	39200046	39203568	1	.334	.6754	1.1657	-.4834	-.3612	-.3355	.5755	.9444
Japan	JPN	39200046	39202890	1	-.2325	2.6352	-.0951	.1053	.6288	-1.6678	.9194	2.0955
Japan	JPN	39200046	39202970	1	-.6064	-.8232	-1.8838	-1.2044	-.9389	-.5309	-1.03033160347171	-.944164339322249
Japan	JPN	39200046	39207009	1	.6129	.0144104319941681	-.547740327168779	-.81188516971769	.1546	-.873357520046577	-.187966211439972	.0871823117842074
Japan	JPN	39200046	39202172	1	-.3427	-1.4468	-1.1926	-.3328	-.6901	-1.6678	-2.1355	-.7317
Japan	JPN	39200046	39202158	1	.385	-.9764	-1.9803	-1.4319	-1.2026	-1.6678	-.8913	-2.5027
Japan	JPN	39200046	39203030	1	.7515	-1.1117	-.5034	-.5827	-.7929	-1.6678	-.4801	-.2503
Japan	JPN	39200046	39202717	1	-.0918	-.0072	-.9285	-1.3723	-.6137	-1.6678	-.6852	-.7435
Japan	JPN	39200046	39205826	1	-.8429	-.3631	-.227	-.99	-.2856	-1.6678	-1.5596	2.0955
Japan	JPN	39200046	39201492	1	.774	-.4909	-.7249	-.5646	.1574	-1.6678	-.5832	.1216
Japan	JPN	39200046	39200135	1	.485	-1.0136	-2.2485	-1.2146	-.528	-.2039	-1.2871	-.1808
Japan	JPN	39200046	39204340	1	-.8009	-.891	-1.1926	-1.668	-1.2073	-1.6678	-.6852	-.7496
Japan	JPN	39200046	39203549	1	-.7348	.0634	-.9607	-2.6893	-.9132	-1.6678	-.6852	-.8198
Japan	JPN	39200046	39206361	1	-.5709	2.6352	-.227	-.5072	.9241	-.0468	-.1566	.4994
Japan	JPN	39200046	39203400	1	-.7173	.5353	-.7902	-.6958	-.2347	-.8849	-.2673	.1216
Japan	JPN	39200046	39200594	1	-.4673	-.5872	-1.4259	-.504	-.7921	-.5569	-.2217	-.9804
Japan	JPN	39200046	39201105	1	-.1209	-.5925	-1.5248	-.361	-.5726	-1.6678	-1.2624	-.4423
Japan	JPN	39200046	39205373	1	.2014	-.5743	-1.7463	-1.3089	-.7541	-1.6678	-.6852	-.3297
Japan	JPN	39200046	39203022	1	.9505	-.0862	.0226	-.2692	.5701	-1.6678	.0447	.1216
Japan	JPN	39200047	39205722	1	.8814	2.6352	1.1657	-.1132	.9763	.3553	1.2027	2.0955
Japan	JPN	39200047	39203048	0	.5446	.1395	.3461	-1.3723	-.7225	-1.6678	-.2857	-.2503
Japan	JPN	39200047	39202876	1	-.5507	.8079	-.9607	-.8337	-.1956	-.526	-.2852	.557
Japan	JPN	39200047	39200633	1	.859	.215	-.6315	-.3473	.2678	.2908	-.6852	.8925
Japan	JPN	39200047	39205175	1	-.0883	-1.5964	-1.0741	-2.6893	-.9442	-1.6678	-.6852	.1216
Japan	JPN	39200047	39205952	0	-.1142	.1395	-.9607	-.309	-.2888	-.4318	-.3912	.1907
Japan	JPN	39200047	39200790	0	-.1355	.5206	.0226	-1.7857	-.3379	-1.6678	-.4805	.1238
Japan	JPN	39200047	39203748	1	-.2333	-.4203	-.9607	-.2207	-.7596	-.0622	-.6852	.4794
Japan	JPN	39200047	39202535	1	-.3023	-.7221	-1.1926	-.1987	-.4069	-.3128	-.309	.0208
Japan	JPN	39200047	39201415	1	-.9191	-.2662	-.9947	-.6315	-1.1531	-1.6678	-.1972	-.5912
Japan	JPN	39200047	39203368	1	.8542	-1.196	-1.1926	-.3552	-.4726	-.3551	-2.1355	-1.9384
Japan	JPN	39200047	39203783	0	-.0623	2.6352	-.3352	-1.2502	.7577	-.7368	2.4277	2.0955
Japan	JPN	39200047	39201376	1	-.7697	-1.074	-1.0746	-.5773	-1.1173	-1.6678	-1.0451	-.6491
Japan	JPN	39200047	39201183	0	.2546	-.7271	-1.3446	-2.6893	-.9552	-1.6678	-.4982	-.4607
Japan	JPN	39200047	39202159	0	-.087	-.0862	1.9359	-.3518	.2662	-1.6678	2.3404	2.0955
Japan	JPN	39200047	39203918	0	-.371	-.4203	-1.0611	-.6256	.0943	-1.6678	-.5832	-1.1252
Japan	JPN	39200047	39203972	1	-1.2691	-.0862	-.9607	-.6135	-.3851	-.5058	.1648	-.959
Japan	JPN	39200047	39201093	1	1.096	-.694	-2.2485	.4021	-.6798	-.4318	-2.1355	.1216
Japan	JPN	39200047	39205299	1	.6103	-.8192	-.7775	-.2958	-1.1664	-.9049	-.4771	-.2503
Japan	JPN	39200047	39201486	1	-.5224	.0532	-1.62	-.6491	-.9267	-.5309	.1648	-.5305
Japan	JPN	39200047	39201805	1	-.8216	-.0088	-.7836	-.6952	-.5162	-.4583	-.6852	.1216
Japan	JPN	39200047	39200479	0	.6639	-.5994	-1.0935	-.7019	-.1439	-.4795	-.5031	-.3086
Japan	JPN	39200047	39200170	1	.0395	-.7685	-1.3325	-.585	-1.4184	-1.6678	-.5828	-.8745
Japan	JPN	39200047	39202202	0	-.2983	.4012	-1.0003	.7113	.4434	.181	-.0415	.4184
Japan	JPN	39200047	39206389	1	-.1999	-.7731	-.8555	-1.7857	-.6145	-1.6678	-.2852	.9097
Japan	JPN	39200047	39207031	0	-.4745	.3151	-1.1274	-1.5123	-.5332	-.3735	-.9568	-.6947
Japan	JPN	39200047	39201389	1	.5735	-.59	-.7638	-.6056	-.4181	-.032	-1.5588	-.7496
Japan	JPN	39200047	39205165	1	-1.4881	-.2548	-.4728	-1.0089	-.2704	-.8849	-.6852	.1216
Japan	JPN	39200047	39206327	0	.2058	-.2479	.0226	-.4905	-.4506	-.3973	-.4771	.1216
Japan	JPN	39200047	39200734	1	-.8278	-.2479	-.4806	-.2428	-.6903	-1.0529	-2.1355	-1.1252
Japan	JPN	39200047	39205649	0	.0111	-2.0011	-1.762	-1.7857	-.5616	-1.6678	-1.4019	-.2413
Japan	JPN	39200047	39202093	0	.693	.9637	1.9359	-.634	.5741	-1.0529	-1.305	2.0955
Japan	JPN	39200047	39204242	0	.1953	-.4203	-.7638	-1.0059	-.2477	-.5141	-.3048	.1216
Japan	JPN	39200048	39204550	1	-.2102	-.983	-.9145	-1.3001	-1.0174	-1.6678	-2.1355	-1.177
Japan	JPN	39200048	39204052	1	.1232	-.948	-2.664	-1.7857	-1.2687	-1.6678	-2.1355	-1.3017
Japan	JPN	39200048	39206026	1	-.3336	.7332	.8961	-.2258	.2848	.0076	.4251	1.1232
Japan	JPN	39200048	39202929	1	1.0995	-1.0212	-1.4928	-.442	-.6333	.0125	-.6852	-.946
Japan	JPN	39200048	39203941	1	.5945	-1.2083	-.5117	-1.4319	-1.0588	-.8849	-2.1355	-1.0126
Japan	JPN	39200048	39202191	1	-.4547	.1232	-.888	.1666	-.8644	.188	.0221	-.4607
Japan	JPN	39200048	39200364	1	.1983	.67	-1.1412	.0672	-.483	.2785	-.7026	-.3297
Japan	JPN	39200048	39201791	1	-1.0469	-2.9627	-2.664	-.7844	-.0651	-1.6678	-2.1355	-1.6872
Japan	JPN	39200048	39206386	1	-.0878	-.6447	-1.842	-.8068	-1.3588	-.4173	-1.5848	-1.2264
Japan	JPN	39200048	39201163	1	-.08	-.0862	.0226	.3701	-.825	.4394	.5755	.1216
Japan	JPN	39200048	39200609	1	-.8787	-.0088	-.8946	-1.2326	-.256	-.1292	-.2852	.1216
Japan	JPN	39200048	39206370	1	-.8352	-1.6517	-1.0411	-.4666	-1.1657	-.9292	-.1026	.4994
Japan	JPN	39200048	39205298	1	-1.3107	-1.3042	-2.7056	-2.6714	-.8123	-1.6678	-.6791	-1.0494
Japan	JPN	39200048	39201615	0	.4486	-.2662	.0226	-.737	.2566	-.5842	.7978	.1216
Japan	JPN	39200048	39200976	0	.5621	-.1678	-2.664	-.7507	-.4237	-1.6678	-.6658	-.6491
Japan	JPN	39200048	39205095	0	.0039	-.1878	-.8219	-.5123	-.2592	-.0496	.5755	.8567
Japan	JPN	39200048	39205922	0	.9602	-.3486	-.7836	-2.6893	-.1802	-1.5744	-.5832	.1216
Japan	JPN	39200048	39202974	0	-.1509	-.0862	-1.1592	-2.6893	-.8079	-.9292	-.6852	-.9299
Japan	JPN	39200048	39206838	0	.106	-1.7372	.3416	-2.6893	-.8684	-1.6678	.5755	-.2726
Japan	JPN	39200048	39206579	0	.1309	-.3466	-.7638	-1.7857	-.7024	-.5842	-.1021	-.959
Japan	JPN	39200048	39202328	0	.817	-1.0153	-2.1689	-2.6893	-1.5618	-1.6678	-.8686	-1.7277
Japan	JPN	39200048	39200131	0	-.424	1.7162	1.2341	-.1661	1.6868	-1.6678	.8886	2.0955
Japan	JPN	39200048	39201366	0	.5364	-.1134	-1.2186	-2.6904	-.0223	.2303	-1.0606	.1152
Japan	JPN	39200048	39203632	0	-.7303	-.157	-.8627	.1053	.5415	.1096	.9492	-.5251
Japan	JPN	39200048	39202008	0	-1.721	-.4203	-.9607	-2.6893	-.3874	-.8768	-.176	-.1563
Japan	JPN	39200048	39203851	0	-.6579	-2.9627	-2.664	.0292	-.3686	-.8437	-.6852	-1.5367
Japan	JPN	39200048	39205159	0	.8221	1.7658	.9964	-1.668	1.3741	-.7368	1.1987	2.0955
Japan	JPN	39200048	39200784	0	.5161	.4594	.6934	.1204	-.2749	-.0024	1.3918	1.3857
Japan	JPN	39200048	39204873	0	2.6295	-.000315181529579434	-.586072420083328	-.634859736921265	-.245807145292963	-.895571966532844	-.299687178856821	.050681874605906
Japan	JPN	39200048	39200331	0	-.9062	-1.715	-1.5554	-1.3819	-1.0891	-.0026	-1.2665	-1.6872
Japan	JPN	39200048	39204441	0	-.0726	.4012	-1.4928	-.9735	-.764	-1.6678	-.3912	-1.3017
Japan	JPN	39200049	39203858	0	-1.3287	-.2662	-1.1926	-.6521	-1.0516	-.8849	-.309	-.4607
Japan	JPN	39200049	39202652	0	.0831	-.6354	-.5034	.5912	-.6345	-.4321	-.1026	.1216
Japan	JPN	39200049	39200932	1	.0775	.4718	-.829	-.8679	-.152	-.0415	.075	.1216
Japan	JPN	39200049	39203512	1	.0828	.5376	-.9947	-1.0316	-.7031	.2429	-1.5537	-.2201
Japan	JPN	39200049	39200954	1	.4299	-.59	-1.1926	-2.6893	-.8247	-1.6678	-.6852	-.3297
Japan	JPN	39200049	39204301	0	.3844	-.0862	.0226	-.0417	.2178	-1.6678	.5755	.1216
Japan	JPN	39200049	39204030	1	.0651	-.089	-.9607	-1.668	-.764	-.9484	-.6852	-.5251
Japan	JPN	39200049	39201138	0	-.7479	-.536367467323433	-1.01773391120737	-1.32774655531129	-.501458800424723	-1.09279990979743	-.582148067951026	-.403105198051204
Japan	JPN	39200049	39204944	0	-.6721	-.9736	-.9607	-1.1067	-.8427	-1.6678	-.3241	-.1563
Japan	JPN	39200049	39201637	0	1.1056	2.6352	.4562	-.6277	.3539	.216	.1648	2.0955
Japan	JPN	39200049	39205746	0	.3949	-.59	-.9607	-1.3001	-.4993	-.568	-.6852	-.5251
Japan	JPN	39200049	39202206	1	-.7662	-.938	-1.1592	-1.0549	-1.0519	-1.5744	-1.5848	-1.4827
Japan	JPN	39200049	39200324	1	-.5447	-.4203	-.9607	-.9218	-.653	-1.6678	-.3733	-.8578
Japan	JPN	39200049	39204417	1	-.9866	-1.1002	-2.2485	-1.7857	-1.0952	-1.6678	-2.1355	-.1563
Japan	JPN	39200049	39205270	1	-.8399	-1.3182	-2.664	-.6843	-.5432	.1381	-1.7719	-1.2811
Japan	JPN	39200049	39204134	1	.2166	-.7221	-1.1926	-.5047	-.0884	-.3516	-.4948	-.7496
Japan	JPN	39200049	39203458	1	-.0291	-.4203	-.7638	-.7788	.8255	-.1837	-.6852	.1216
Japan	JPN	39200049	39204911	1	.354	.1371	-.8219	-.7884	-.4182	-.5639	-.6852	-.1563
Japan	JPN	39200049	39205644	0	-1.1156	-1.3079	-1.9313	-1.3001	-.5217	-.226	-.4952	-.5251
Japan	JPN	39200049	39204878	1	.388	-1.0121	-1.7242	-1.1465	-.4329	-.9292	-.6852	-1.4344
Japan	JPN	39200049	39204831	1	-.7091	1.3889	-.732	-.2913	-.174	.275	-1.1855	-.3086
Japan	JPN	39200049	39203804	1	1.0142	-.9334	-1.7242	-1.6455	-1.5418	-1.6678	-.5832	-.9774
Japan	JPN	39200049	39200294	0	-.2512	-1.1881	-1.2115	-2.6893	-1.0728	-.9484	-1.1469	-.5251
Japan	JPN	39200049	39206482	1	.8388	-.4203	-1.4011	-.7788	-.2844	-1.6678	-.6852	-.5251
Japan	JPN	39200049	39201567	1	.8377	-.59	-.2827	-1.0549	-.5437	-1.6678	-.454	1.0383
Japan	JPN	39200049	39203888	1	.2699	-1.175	-1.1926	-.7453	-.9094	-1.6678	-.6852	-1.1252
Japan	JPN	39200049	39205113	1	-.7452	-.165	-1.7242	-1.0489	-.6922	-1.6678	-.7026	-.8802
Japan	JPN	39200049	39206485	0	-.6014	-.1106	-.8946	-1.6455	-2.3281	-1.6678	.1999	-.8802
Japan	JPN	39200049	39206203	0	-1.4464	-.4343	-.7638	-.6521	-.4659	-.2154	.075	-.1563
Japan	JPN	39200049	39203749	0	-.6865	.2544	.0226	-.5006	-.1516	-1.6678	-.0585	.1216
Japan	JPN	39200049	39206505	0	-1.547	-.9924	-1.1926	-.5219	-.9033	-.3551	-.6852	-1.1252
Japan	JPN	39200049	39206225	0	-1.1466	-.59	.0226	-2.0365	-1.0149	-1.6678	-.216	-.5475
Japan	JPN	39200049	39201722	0	-.5931	-1.0212	-1.1926	-.9803	-.0167	.1995	.8038	-.1563
Japan	JPN	39200049	39205017	1	-.6137	-.7221	-.9947	-1.3089	-.7341	.1299	-.5832	-.7496
Japan	JPN	39200049	39202610	1	-.4054	-.3369	-.6173	-2.6893	-3.7095	.3173	.5755	-.8443
Japan	JPN	39200050	39201776	1	-.275943598967527	.2695	-1.1926	-2.6893	-.296	-1.6678	-2.1355	-.2709
Japan	JPN	39200050	39206952	1	-1.2924	-1.007	-1.6218	-1.0184	-1.1085	-1.6678	-.7867	-1.9616
Japan	JPN	39200050	39206153	1	-.130643186852483	-.5743	-.9947	-.7841	-.8378	-1.6678	-.646630243382872	-.4287787051437
Japan	JPN	39200050	39201584	1	-.3593	-2.9627	-1.1926	-.7294	.6143	-1.6678	-2.1355	-.8961
Japan	JPN	39200050	39201554	1	-1.1978	-1.099	-1.6145	-2.6893	-.806	-1.6678	-.4288	-.3297
Japan	JPN	39200050	39204068	1	-1.3123	1.7162	1.9359	-1.7891	.7369	-1.6678	.3086	.2307
Japan	JPN	39200050	39201365	1	-.348	-.4203	-1.9313	-2.6904	-.5778	-1.6678	-2.1355	-.9933
Japan	JPN	39200050	39204833	1	-1.3434	-1.1792	-.7651	-.8582	-1.4455	-1.6678	-.7825	-1.2626
Japan	JPN	39200050	39204783	1	-.5588	-.2548	-.8946	.7449	-.3536	1.1146	.5755	-.6503
Japan	JPN	39200050	39201062	1	-.2377	-1.0212	-1.1926	-2.6893	-.3586	-1.6678	-.6852	.1216
Japan	JPN	39200050	39200401	1	-.3026	-2.9627	-2.664	-2.6893	-.8692	-1.6678	-2.1355	-2.5027
Japan	JPN	39200050	39203468	1	-.9263	.6037	.586	-1.4269	-.7778	-1.6678	-.6852	-.3297
Japan	JPN	39200050	39200163	1	-1.1742	.4546	-1.6877	-1.5123	-.4074	-1.6678	-1.2871	.1575
Japan	JPN	39200050	39206371	1	-1.0511	1.3939	-.7638	-1.6821	-.2376	-1.6678	.3482	.1238
Japan	JPN	39200050	39204848	1	-1.5302	-.509629669833434	-.986438702567253	-2.5058	-.0994	-1.32675258026592	-.570285855081279	-.34808360614781
Japan	JPN	39200050	39203927	1	.1519	1.7162	-.6028	-.8785	.169	-1.6678	-.9139	-.8443
Japan	JPN	39200050	39203685	1	-1.5679	1.1592	-1.1926	-2.6893	-.5877	-1.6678	-2.1355	-2.5027
Japan	JPN	39200050	39203191	1	-1.0394	-1.8141	-2.664	-2.6893	-.8299	-1.6678	-2.1355	-2.5027
Japan	JPN	39200050	39204576	1	-.3397	-2.9627	-2.664	-2.6893	-.7029	-.9292	-.0823	-2.5027
Japan	JPN	39200050	39200283	1	.1584	-.0862	.0226	-2.6893	.4254	-1.6678	-2.1355	2.0955
Japan	JPN	39200050	39201106	1	-1.6696	-.7221	-1.0935	-2.6893	-1.2335	-1.6678	-2.1355	-.5251
Japan	JPN	39200050	39200383	1	-.0507	-.195562036691344	-.725097841844221	-1.02200730612081	-.0685	-.955862109532421	-.331102042098353	-.0980793202858943
Japan	JPN	39200050	39204395	1	-1.5991	.6636	-2.664	-2.6893	-.4146	-1.6678	-.3206	-1.2018
Japan	JPN	39200050	39200556	1	-.1	-1.4396	-2.664	-1.6455	-2.4399	-1.6678	-2.1355	.601
Japan	JPN	39200050	39200627	1	-1.4548	-1.64485569139573	-2.664	-1.73887789729808	-.884	-1.29390426165929	-1.58472629281001	-1.52325930832197
Japan	JPN	39200050	39203691	1	-.9048	2.6352	-.9285	-1.2502	-.8576	-.9292	.5755	.4777
Japan	JPN	39200050	39205832	1	-.8536	-.5743	-1.0611	-2.0365	-.6241	-1.6678	-.4801	-.3297
Japan	JPN	39200050	39206580	1	.0493	-.0862	.8877	-2.6893	.1089	-1.6678	-.0987	1.3857
Japan	JPN	39200051	39205014	1	-.1248	-1.9174	-1.1926	-1.668	-2.8697	-1.6678	-2.1355	-1.9916
Japan	JPN	39200051	39204605	1	1.0159	-.2366	-1.6877	-.431	-1.0376	-1.6678	-1.0844	-1.4637
Japan	JPN	39200051	39200981	1	.2905	-1.1763	-1.6074	-1.5102	-.8661	-1.6678	-2.1355	-1.6557
Japan	JPN	39200051	39202560	1	.4354	2.6352	-.227	-.8286	-.4002	-.153	1.802	.1216
Japan	JPN	39200051	39203052	1	-.5491	-.0862	-.9607	-1.3001	-1.2155	-1.6678	.0256	-1.1252
Japan	JPN	39200051	39206166	1	.9115	-.4203	-1.5179	-2.6893	-1.1564	-1.6678	-.6852	-1.023
Japan	JPN	39200051	39203812	1	-.0136	.6555	-.9607	-.3846	.1713	-1.6678	.5684	.7864
Japan	JPN	39200051	39205066	1	-.5552	-1.6895	-1.9803	-1.3723	-1.2627	-.153	-1.5537	-1.775
Japan	JPN	39200051	39204001	1	.0256	-.0862	.0226	-.3736	.2799	-1.6678	.1922	.1216
Japan	JPN	39200051	39207012	1	.4712	-.7027	-1.7242	-1.6895	-1.2804	-1.6678	-1.166	-.9299
Japan	JPN	39200051	39201709	1	-.8264	-2.9627	-2.664	-1.2589	.2658	-1.6678	-2.1355	-1.6872
Japan	JPN	39200051	39205723	1	-.3702	-.59	-2.1689	-.4837	-1.0862	-1.6678	-.7078	-1.5506
Japan	JPN	39200051	39205086	1	.0052	-.4516	-1.7997	-1.0539	-.7838	-.801	-1.4019	-2.5027
Japan	JPN	39200051	39207093	1	.1008	-2.9627	-2.664	-1.2589	-1.3566	-1.6678	-1.85637764248656	-1.4399
Japan	JPN	39200051	39206855	1	.2645	-.651043895113959	-1.13185268052963	-1.3147195565231	-.8797	-1.14880719400102	-.728080513494411	-.51995084098935
Japan	JPN	39200051	39201215	1	1.012	-1.3464	-1.8395	-1.0059	-.4179	-1.6678	-2.1355	-.3274
Japan	JPN	39200051	39205949	1	.3871	-2.0011	-1.2192	-2.6893	.2266	-1.6678	-1.0602	.1216
Japan	JPN	39200051	39205303	1	-1.4144	.1221	-.6446	-.6315	-.2032	-.4318	-.8686	.4777
Japan	JPN	39200051	39204295	1	-1.0579	-1.2451	-1.3815	-.6441	-.6247	-1.6678	-2.1355	-2.5027
Japan	JPN	39200051	39205091	0	.7462	1.7162	.4173	-.4895	.4879	-1.6678	1.1417	1.2841
Japan	JPN	39200051	39204489	0	.0382	-1.1429	-.3802	-.9998	.0651	-1.6678	.3482	.7864
Japan	JPN	39200051	39203038	0	-.2251	-.9279	-1.7997	-1.33	-1.1591	-1.6678	-.7899	-1.7277
Japan	JPN	39200051	39201566	0	1.3694	-1.3452	-.7747	-2.6893	-.6976	-1.6678	.1701	-2.5027
Japan	JPN	39200051	39205929	0	.3724	.2695	-.9607	-1.3001	-.0459	-1.6678	-.5112	-.5251
Japan	JPN	39200051	39200821	0	-.0326041364860161	1.153	-.7302	-.3206	-.6296	-1.6678	.7978	.6314
Japan	JPN	39200051	39202768	0	.9959	-.8398	-1.9313	-1.3001	-.8255	-1.6678	-1.2665	-.942
Japan	JPN	39200051	39205282	0	.4926	-.0278	-.9211	-.5568	-.205	-1.6678	-.9764	-.2503
Japan	JPN	39200051	39205097	0	.3387	-2.9627	-2.664	-2.6893	-2.5785	-1.6678	-1.5596	-2.5027
Japan	JPN	39200051	39204288	0	-.1814	-2.9627	-2.664	-2.6893	-1.513	-1.6678	-1.5596	-2.5027
Japan	JPN	39200051	39204823	0	-.5978	-.0862	.0226	.6157	-.2672	-1.6678	.075	.1216
Japan	JPN	39200051	39205920	0	-.3114	-.0774	-1.1273	-.796	-.0544	-1.3198	-.2852	.1216
Japan	JPN	39200051	39200139	0	-.0423	-.7221	.0226	-.6926	-.2917	-1.6678	.1648	.1216
Japan	JPN	39200051	39201144	0	.277	-.0862	.5347	-.1258	.1611	-1.6678	-.3763	-1.1252
Japan	JPN	39200051	39206145	0	-.711	-1.1801	-2.664	-2.6893	-1.4032	-1.6678	-.5832	-1.3017
Japan	JPN	39200051	39206233	0	-1.118	-1.3216	-1.64	-1.5123	-1.0465	-1.6678	-.8266	-1.4637
Japan	JPN	39200052	39203790	1	.2686	-.4203	-1.5179	-.8272	-.0734	-1.6678	-.6852	.1216
Japan	JPN	39200052	39201516	1	.4683	-.0219	-.5034	-.4444	-.2336	-1.6678	-2.1355	.4994
Japan	JPN	39200052	39205862	1	.062	-1.1493	-.7638	-1.7857	-.7623	-1.6678	.3482	-2.0641
Japan	JPN	39200052	39205428	1	-.03	.9484	-.732	-1.3001	-.1689	-.2623	-.3876	1.0448
Japan	JPN	39200052	39206159	1	-.11	2.6352	-.39	-.8874	.6645	.7405	.5755	-.3019
Japan	JPN	39200052	39200675	1	-.7123	-.59	-1.0935	-2.0365	-.0455	-1.6678	-.5832	-.9299
Japan	JPN	39200052	39200330	1	.9467	-1.1085	-.7183	-1.3001	-.8508	-1.6678	-.5974	-1.113
Japan	JPN	39200052	39205352	1	.5374	-.2662	.0226	-.743	.1682	-.0327	.8038	-.1563
Japan	JPN	39200052	39203795	1	-.4249	-.59	-.7638	-.4541	-.577	-.421	.8038	.3216
Japan	JPN	39200052	39206699	1	.2829	-1.3182	-2.0371	-.7788	-1.0841	-1.6678	-2.1355	-2.5027
Japan	JPN	39200052	39206484	1	-1.3511	-1.4433	-1.6877	-2.6893	-2.0397	-1.6678	-2.1355	-1.5298
Japan	JPN	39200052	39200893	1	.4451	-.5801	-1.4945	-.8483	-.7577	-1.6678	-.6852	-.8016
Japan	JPN	39200052	39202655	1	-.557	-.891	-1.0611	-1.7857	-.7968	-1.6678	-.5832	-1.3027
Japan	JPN	39200052	39204351	1	-.3136	.3902	.0226	-.3334	-.4311	-1.6678	.8038	-2.5027
Japan	JPN	39200052	39206024	1	.0805	.2086	-1.0611	-1.2858	-.5984	-.8768	-.6852	-.9069
Japan	JPN	39200052	39200904	1	-.2486	-1.4798	-1.9313	-.428	-.378	-.153	-1.5848	-.942
Japan	JPN	39200052	39205319	0	-.1579	.6606	-.829	-1.6821	-.4866	-1.6678	.7978	.3899
Japan	JPN	39200052	39200186	0	.0617	-1.6598	-1.5943	-2.6893	-.4204	-.0695	-.928	-1.6557
Japan	JPN	39200052	39200804	0	-1.3664	-.8283	-1.1926	-.491	-.348	-1.6678	.1693	-.6774
Japan	JPN	39200052	39206120	0	-1.5263	-1.0256	-.9211	-2.6893	-.6936	-1.6678	-.3912	-.2503
Japan	JPN	39200052	39202442	0	-1.6043	-.672293083937946	-1.12718938020678	-1.50344036453413	-.566283836681855	-1.1428105720263	-.65377106357496	-.518171002819235
Japan	JPN	39200052	39201993	0	-1.1174	-1.2055	-1.1926	-.702	-.6137	-1.5744	-.3912	-.1563
Japan	JPN	39200052	39200215	0	-.2211	-1.3758	-.9947	-2.6893	-.116	-1.6678	-.6852	-1.1252
Japan	JPN	39200052	39206584	0	-1.1093	2.6352	.8348	.4855	.2671	-1.3198	2.4277	2.0955
Japan	JPN	39200052	39205701	0	.1322	-1.3903	1.9359	-2.6893	-1.4198	-1.6678	1.1217	-.7351
Japan	JPN	39200052	39200384	0	-.5187	-2.9627	-2.664	.1053	-.17	-1.6678	-1.409	-2.5027
Japan	JPN	39200052	39201515	0	.3546	2.6352	1.9359	3.6039	4.8357	3.6292	2.4277	2.0955
Japan	JPN	39200052	39202085	0	-.0667	-2.9627	-2.664	-2.6893	-1.654	-1.6678	-2.1355	-.9481
Japan	JPN	39200052	39206575	0	-.2258	-2.9627	-.7638	-2.6893	-.08	-1.6678	-.3912	-.1563
Japan	JPN	39200052	39202963	0	.005	-2.38852581369838	-2.6680032454986	-2.6893	-3.7095	-1.6678	-2.16451996895406	-2.11828529146404
Japan	JPN	39200052	39204036	0	.185	-.7114	.0226	-2.6893	-.0931	-.8768	.5755	-.7496
Japan	JPN	39200052	39206326	0	-.9412	.6654	-1.4049	-1.2589	.5395	-.4817	-.6791	.6919
Japan	JPN	39200052	39203774	0	.5358	.235	.1428	-.7911	.0176	-1.6678	.9579	.4777
Japan	JPN	39200053	39204188	1	.2276	-.6369	-1.1926	-.2514	-.6836	-.4318	-.6852	-.1563
Japan	JPN	39200053	39205145	1	-.934	-1.2451	-2.664	-2.6893	-1.445	-1.6678	-.2852	-.2503
Japan	JPN	39200053	39200410	1	-.414	-.7221	-1.1926	-2.0365	-.2591	-1.6678	-.2852	-1.1252
Japan	JPN	39200053	39203578	1	-1.064	-.5925	-.9947	-1.03919951770259	-.6028	-.2154	.5755	-.806
Japan	JPN	39200053	39205339	1	-.3088	-.6593	-1.0935	-1.3136	-1.1294	-1.6678	-.6997	-.7108
Japan	JPN	39200053	39202488	1	.2044	.5999	1.9359	-.6364	-.2703	-1.6678	.1701	2.0955
Japan	JPN	39200053	39204700	1	-.0081	-.0862	-.7638	-1.0549	-.2039	-1.6678	-.2852	-.5251
Japan	JPN	39200053	39201006	1	-.0396	-.0862	.0226	-1.6895	-.5602	-.5309	-.6852	.1216
Japan	JPN	39200053	39203359	1	-1.6446	-.7221	-1.3325	-2.6893	-.207	-1.6678	-.8686	.4794
Japan	JPN	39200053	39205475	1	.0001	.1155	.5347	-1.3798	-.1912	-.8437	.9246	.1959
Japan	JPN	39200053	39204324	1	-.1598	.67	-.5623	-1.3089	-.4913	-1.6678	-.6852	.3663
Japan	JPN	39200053	39201760	1	.0733	.6583	-1.762	-1.1533	-.6254	-1.6678	-2.1355	2.0955
Japan	JPN	39200053	39200062	1	.3651	-.9232	-.4728	-1.6629	-.406	-.8849	.075	.1216
Japan	JPN	39200053	39205096	1	-1.4953	-1.8141	-2.664	-1.1401	-1.6262	-1.6678	-2.1355	-2.5027
Japan	JPN	39200053	39205682	1	-.2713	-.5673	-.9607	-.9788	-1.5375	-1.6678	-.2852	-1.3017
Japan	JPN	39200053	39201402	1	-.5814	.1221	-.8946	-1.6821	-1.0525	-1.6678	-.176	-1.1242
Japan	JPN	39200053	39205304	1	-.6486	-.4203	-.9607	-1.7857	-.6765	-.8849	.5755	-.5251
Japan	JPN	39200053	39202519	1	.6579	-.7087	-1.0611	-1.3089	-.0009	-.8849	-1.0571	-.908
Japan	JPN	39200053	39200935	1	-.8578	.2516	-.652	-2.6893	-.0882	-1.6678	-.6852	2.0955
Japan	JPN	39200053	39202192	1	-.2286	-.59	-1.6079	-.6863	-.6909	-.8849	-2.1355	-1.158
Japan	JPN	39200053	39200886	1	-.5269	-.5847	-.7638	-.6766	-.6224	-1.6678	.5755	-.3297
Japan	JPN	39200053	39206021	1	-.8448	1.3889	-1.1274	.1575	.4659	-1.6678	-2.1355	.4794
Japan	JPN	39200053	39206895	0	-.5062	1.3697	-.7638	-1.1401	.3407	-.4318	.3415	.7627
Japan	JPN	39200053	39201832	0	1.0058	-.6019	-1.0935	-1.3001	-.47	-.8849	-.3763	1.2841
Japan	JPN	39200053	39206181	0	-.1094	-.7221	-1.0953	-2.6893	-1.0027	-1.6678	.5755	-.7317
Japan	JPN	39200053	39203655	0	.0467	-2.9627	-2.664	-2.6893	-.9542	-1.6678	-1.5596	-2.5027
Japan	JPN	39200053	39203042	0	-.8526	-.0862	-2.664	-2.6893	-.6218	-.4318	.3482	1.3566
Japan	JPN	39200053	39205881	0	-.0972	-.433090028356755	-.934568715413438	-1.19425290554331	-.452204186818328	-1.05480138351026	-.527728307030318	-.315677221448497
Japan	JPN	39200053	39203728	0	.5489	-.4203	-1.7242	-.5736	-.2738	-1.6678	.5755	-.6073
Japan	JPN	39200053	39203167	0	-.378	-.4203	-1.5883	-.3297	-.7628	-1.6678	.5755	-.1563
Japan	JPN	39200053	39204072	0	.0518	-.3486	-.9211	-1.1286	-.1571	-1.6678	-.6852	.1216
Japan	JPN	39200053	39204481	0	-.9092	-.0029	.0226	-.7024	-.217	-.8849	-.5832	.1216
Japan	JPN	39200053	39202173	0	.3227	-1.1763	-2.2485	-2.6893	-1.1348	-1.6678	-2.1355	-1.9916
Japan	JPN	39200053	39200108	0	.5087	-.4343	-.7183	-.7333	-.2485	-1.6678	-.5832	-.7674
Japan	JPN	39200053	39205454	0	-1.349	-1.2189	-1.0935	-1.1401	-.6896	-1.6678	-1.0753	-.6073
Japan	JPN	39200054	39200905	1	-.9212	.3961	-1.1926	-.2065	-.7156	-1.0529	-.1722	-.5251
Japan	JPN	39200054	39204326	1	-1.3876	-.4203	-1.0935	-.3592	.5199	-1.0529	-.8738	-.806
Japan	JPN	39200054	39205291	0	.1406	-.329	-1.9313	-1.3798	-.8952	-.8849	-1.5596	-1.3017
Japan	JPN	39200054	39200936	0	-.844	-.8264	-.9947	-1.0489	-.6883	.1468	-.4771	-.3297
Japan	JPN	39200054	39203274	0	-.2184	.4149	-1.2186	-.9998	1.0341	-.0735	-.6852	.4994
Japan	JPN	39200054	39204261	0	-.9194	-1.2451	-1.9803	-.361	-.8395	-.2708	-.6629	-.717
Japan	JPN	39200054	39202796	1	-.6171	-.8305	-1.0611	.5835	-.0225	.2493	-.6852	-1.1252
Japan	JPN	39200054	39200389	0	-.177287865936872	-.9389	-1.9313	-1.3723	-1.3141	-1.6678	-2.1355	-.4769
Japan	JPN	39200054	39206368	0	-.3346	-.7162	-1.7242	-.2467	.0767	-.4817	-.2197	-.5251
Japan	JPN	39200054	39204779	0	.9498	-1.1033	-2.664	-.811	-1.4746	-1.6678	-2.1355	-1.7277
Japan	JPN	39200054	39200477	1	.4785	-.4203	-1.6877	-.6277	-.9347	-.6274	-.4948	-.8016
Japan	JPN	39200054	39206925	1	-.4841	-1.6416	-2.664	-.538	-1.1967	-.1741	-.8657	-.946
Japan	JPN	39200054	39205432	1	-.3947	-.6393	-1.1007	-.0231	-.0872	-.0185	-1.0602	-.5305
Japan	JPN	39200054	39204359	1	-.5662	-.2392	-.946093566231838	-1.7857	-.709	-1.6678	-.582957532542415	-.32145897372527
Japan	JPN	39200054	39206300	1	-.2996	.0789	-.7638	-.8275	-.1413	-.1869	-.6852	-.5251
Japan	JPN	39200054	39202744	1	.8324	-.0088	-.9607	-.8237	-.2678	.1331	-.3733	.1216
Japan	JPN	39200054	39201761	1	-2.0773	-.0862	-1.3564	-.6937	-.6381	-.1117	-.526880141074418	-.497019649545573
Japan	JPN	39200054	39204921	1	.4477	-1.8141	-2.6747	-1.0327	-.2743	-.8849	-1.7719	-1.6557
Japan	JPN	39200054	39200177	1	-.1309	1.7671	.7458	.3562	.9448	.7615	1.8077	-.2503
Japan	JPN	39200054	39206743	1	-.6914	-.7221	-1.0611	-.0772	-.5248	.0642	-.1026	-.5251
Japan	JPN	39200054	39205865	1	-.155324986878699	-.1827	-1.0611	-.7788	-.5103	-.1651	.0447	-.5912
Japan	JPN	39200054	39200654	1	-1.4306	.3376	-.9285	-1.2858	-1.0138	-.7433	1.48	-.2485
Japan	JPN	39200054	39203797	0	-.2028	-1.1763	-2.0371	-.8189	-.8657	-.5309	-2.1355	-.1563
Japan	JPN	39200054	39201159	1	-.3954	-1.4447	-1.7242	-.6724	-1.312	-1.6678	-.1026	-2.5027
Japan	JPN	39200054	39204948	0	-.863	-.6501	-1.0611	-.9285	-.7415	-.2623	-.6852	-.4607
Japan	JPN	39200054	39204553	1	-.8018	-.544922337402277	-1.02462280632538	-1.33880435110428	-.50553875074497	-1.09594747483028	-.586655867418716	-.410347195805754
Japan	JPN	39200054	39201214	0	-.2516	-.948	-1.4945	-2.6893	-.993	-1.6678	-1.0844	-.3297
Japan	JPN	39200054	39206443	1	-1.1324	-.0933	-.442	-.6916	-.2906	-.0453	-.4801	.7627
Japan	JPN	39200054	39204571	0	-1.1066	.1371	-2.664	-.0992	1.2087	-.2793	-1.4019	-1.6557
Japan	JPN	39200054	39200426	0	-.217	-1.3125	-1.1926	-2.6893	-.8749	-1.6678	-2.1355	-2.5027
Japan	JPN	39200054	39203356	1	.6481	-1.1138	-1.9803	-1.7857	-.7212	-.6274	-1.054	-1.1733
Japan	JPN	39200054	39204380	1	.2517	-1.616	-2.1689	-.9712	-1.3257	-1.6678	-2.1355	-1.9916
Japan	JPN	39200054	39201982	0	-.7074	.4457	-1.4011	-.7268	-.1572	-.298	.3415	-.1314
Japan	JPN	39200054	39206548	1	-.4379	.1967	-.829	-.4097	-.5681	.1957	-.6852	-1.1252
Japan	JPN	39200055	39205351	1	-.6876	-.6736	-1.0271	-1.3001	-1.9384	-.801	.1648	-.8198
Japan	JPN	39200055	39200653	1	.4697	-.0862	.0226	-.767	-.5547	-1.6678	-.0987	-.2503
Japan	JPN	39200055	39206905	1	-.0965	.1585	-1.4497	-.6937	-.4863	-.8849	-.4801	-1.0633
Japan	JPN	39200055	39202615	0	-.6758	-.253	-.4489	.8341	.1657	1.3814	1.1102	-.5723
Japan	JPN	39200055	39207043	0	-.5683	.5317	-1.6877	-.8147	.9545	-1.6678	.1648	-1.6557
Japan	JPN	39200055	39204095	1	.7033	.957	1.9359	-.1326	.4416	.2385	-.6451	.9097
Japan	JPN	39200055	39203300	0	.0196	.9275	-1.0143	.9012	2.2198	-.1832	1.1987	2.0955
Japan	JPN	39200055	39205420	0	.8653	-.9363	-.6173	-2.6893	-1.0884	-.801	-.4801	-.4607
Japan	JPN	39200055	39203704	1	.794	-.0088	-1.1926	-.0874	.0443	-.1792	-.9936	-.3297
Japan	JPN	39200055	39205662	0	.1228	-.5743	-.691	-1.012	.6871	-.4318	.3415	.1216
Japan	JPN	39200055	39203197	0	.1059	-.0862	-.7638	-2.6893	-.927	-.801	-2.1355	.1216
Japan	JPN	39200055	39204582	1	-.2059	-.5874	-.7638	-.5952	-.3155	-.8768	-.3912	-1.1252
Japan	JPN	39200055	39200115	1	1.3382	-.4203	-1.2874	-.8939	-.3488	-1.6678	-1.3342	-.946
Japan	JPN	39200055	39206080	1	.8178	-.7221	-1.6008	-1.0059	-.4959	-1.5744	-.6852	-.4607
Japan	JPN	39200055	39202016	1	.4969	-1.1019	-1.1926	-1.0059	-.6502	-1.6678	-.6852	-.7639
Japan	JPN	39200055	39201974	1	-.3556	.666	.0226	-.6194	-.2396	-1.6678	-.216	2.0955
Japan	JPN	39200055	39201172	1	.2423	-.0862	.0226	.1053	-.0359	-.5976	.5755	.1216
Japan	JPN	39200055	39200353	0	.3507	.0402	-1.431	-1.215	-.1505	-1.6678	-.3912	-.2201
Japan	JPN	39200055	39200466	0	.7725	-.4314	.0226	-1.0059	-.8364	-1.6678	-.4801	.1216
Japan	JPN	39200055	39206828	0	-.423	-.5346	-.1744	-1.3001	-.8392	-.4318	.0215	.1216
Japan	JPN	39200055	39206711	1	-.3352	2.6352	1.1381	-.4755	.5347	-1.2919	.5826	1.1232
Japan	JPN	39200055	39200222	0	.3706	.6372	-.6643	-2.6689	-.5202	-1.6678	-.6852	-.1563
Japan	JPN	39200055	39201871	1	.0772	-1.2115	-1.1926	-1.7857	-.5916	-1.6678	-.6852	-1.1252
Japan	JPN	39200055	39200879	0	.1321	-.59	-.9947	-.7138	-.9701	-.8849	.0447	-.5251
Japan	JPN	39200055	39202847	1	-.1548	.6606	.0226	-1.4319	-.6025	-1.6678	-2.1355	.1216
Japan	JPN	39200055	39204896	0	.511	-.6369	-.6446	-.6897	.1124	-.275	-1.0571	-1.1252
Japan	JPN	39200055	39202224	0	.5517	.1371	.3416	-2.6893	-.8988	-.0695	.7198	.2286
Japan	JPN	39200055	39205371	0	.4722	-.7221	-.3802	-.363	.4715	-1.6678	-.309	.1216
Japan	JPN	39200055	39203536	0	-.623	-1.0212	-1.5179	-1.6895	-.1781	-.801	-.5832	-.8936
Japan	JPN	39200055	39202168	1	-.1964	-.891	-1.2567	-.9416	-.5894	-1.6678	-.8372	-.7685
Japan	JPN	39200055	39200746	0	-.217	-.0862	-.8946	-1.6821	-.1837	-1.6678	-.176	.1216
Japan	JPN	39200055	39205601	1	.4995	-2.4463	-2.664	-.5121	-.3619	-1.6678	-2.1355	-1.7277
Japan	JPN	39200056	39205316	1	.151	-1.1763	-1.9287	-1.3001	-1.0917	.073	-.8483	-.5305
Japan	JPN	39200056	39202307	1	.9408	-.5743	-.9607	-.5123	-.9632	-.526	-1.2871	-.4423
Japan	JPN	39200056	39203058	1	1.1409	-2.9627	-.408	-.6561	.4923	-1.6678	1.3958	.0963
Japan	JPN	39200056	39200239	1	1.333	-.7353	1.1857	.3262	.9429	.329	1.836	.1216
Japan	JPN	39200056	39207056	1	.3874	-.9443	-1.4765	-1.5123	-1.0873	-.8849	-.454	-1.213
Japan	JPN	39200056	39201047	1	1.3373	.7855	.8961	-1.1465	-.2646	-.526	-.6997	.4434
Japan	JPN	39200056	39201967	1	-.6591	-.4203	-.691	-2.0365	-.08	-1.6678	-.5832	.4504
Japan	JPN	39200056	39201263	1	.3531	-.8419	-1.62	-.5045	-.7221	-1.6678	-1.166	-.9933
Japan	JPN	39200056	39203618	1	-.828	-.938	-1.7911	-.8637	-.1116	-1.6678	-2.1355	-1.1091
Japan	JPN	39200056	39201653	1	1.2416	.792	-1.0217	.0993	.6857	-1.6678	-.1026	2.0955
Japan	JPN	39200056	39206603	1	.0618	-.938	-1.7242	-.5266	-.5203	-.8849	-1.4714	-.2201
Japan	JPN	39200056	39201113	1	.8554	.1232	-1.0611	-1.4373	-.2373	-1.6678	-1.2871	.1216
Japan	JPN	39200056	39207087	1	-.3843	-1.528	-2.664	-.934	-1.0749	-1.6678	-2.1355	-2.5027
Japan	JPN	39200056	39203945	1	-.1011	.3961	-1.6896	-1.0549	.1556	-.3801	.1648	-.7496
Japan	JPN	39200056	39206729	1	.1634	-1.4174	-1.0935	-2.0365	-.8816	-1.6678	-.4771	-.7108
Japan	JPN	39200056	39206633	1	.6333	-.7221	-.7638	-.0137	-.3837	-1.6678	-.0553	.4777
Japan	JPN	39200056	39200598	1	-.6051	.2718	-.7638	-1.3089	-.5833	-1.6678	.3482	.1216
Japan	JPN	39200056	39201074	1	.263	-1.3507	-1.4815	-2.6893	-1.5632	-1.6678	-1.2871	-1.6557
Japan	JPN	39200056	39200375	1	-.227	-1.1801	-1.1926	-.996	-1.6431	-1.6678	-.6852	-1.1252
Japan	JPN	39200056	39202037	1	1.1361	-.7737	-1.6877	-1.1433	-1.3145	-1.0529	-1.5848	-.8443
Japan	JPN	39200056	39206234	0	.5349	-1.8032	-.7183	-1.4319	-1.181	-1.6678	-.4771	-1.2412
Japan	JPN	39200056	39202605	0	.2824	.1371	-1.4559	-1.7857	-.9219	-.8849	-.5832	-.5251
Japan	JPN	39200056	39207073	0	.3186	.1221	-.9947	-2.6893	-.6489	-1.6678	-.8044	.5505
Japan	JPN	39200056	39202023	0	1.2181	-.5743	-.9607	-.8033	-.561	-1.2919	-.4771	-1.236
Japan	JPN	39200056	39205186	0	.5931	-1.034	-1.0741	-1.3089	-.7178	-1.6678	-1.5596	-.2468
Japan	JPN	39200056	39200740	0	-.1299	.0264	1.9359	-.0851	.5882	-.8849	1.6284	2.0955
Japan	JPN	39200056	39203722	0	-.142838877901647	-.59	-1.0611	-.7659	-.5679	-.2979	-.5832	-.1865
Japan	JPN	39200056	39201883	0	.5808	.3875	-.2827	.0151	-.5354	-1.6678	.5755	.1216
Japan	JPN	39200056	39205951	0	.6864	-.4343	-.4806	-1.6641	-.7132	-1.6678	-.0551	.1216
Japan	JPN	39200056	39202936	0	1.1419	-.7353	-1.0935	-1.1433	-.2636	-.5135	.075	-.9299
Japan	JPN	39200056	39202310	0	-.8703	-.7221	-.9607	-1.7857	-.4235	-1.6678	.1648	.1216
Japan	JPN	39200056	39201367	0	1.1124	-1.4543	-2.0338	-2.6893	-1.8184	-1.6678	-2.1355	-2.5027
Japan	JPN	39200056	39204825	0	.0591	-1.2927	-2.664	-.5675	-1.0062	-1.6678	-1.7719	-.945
Japan	JPN	39200056	39202668	0	.6825	-.7221	-1.8395	-1.0549	-.7912	-1.6678	-.6852	-1.0788
Japan	JPN	39200056	39200835	0	.3332	-.2662	-1.0935	-.7333	-.5619	-1.6678	-.6852	.7864
Japan	JPN	39200057	39200005	1	-.8799	-1.0771	-1.1926	-.1455	-.7648	-1.6678	-.7696	-1.3637
Japan	JPN	39200057	39202376	1	-1.1368	-.8398	-1.2891	-2.6689	-1.0616	-1.0529	-.4771	-.7674
Japan	JPN	39200057	39205738	1	-1.0655	-.0862	.0226	.7456	.6571	1.0062	.5755	.1216
Japan	JPN	39200057	39201893	1	-.0578	-.0862	-1.1926	-2.6893	-2.4298	-1.6678	-.6852	-.9299
Japan	JPN	39200057	39205254	1	-.183649445090941	-.446811063071804	-.945617716531103	-1.21198834729159	-.458747961237326	-1.05984971839854	-.53495830262518	-.327292558873928
Japan	JPN	39200057	39200313	0	-.271366440091233	.2745	-1.762	-2.6893	-1.9852	-1.6678	-2.1355	-1.6557
Japan	JPN	39200057	39201456	0	-1.5968	-1.8141	-1.1926	-2.6893	-2.3281	-.8849	-2.1355	-2.5027
Japan	JPN	39200057	39206984	0	-1.2709	.3875	.0226	-2.6893	-.3491	-.0606	.5755	.1216
Japan	JPN	39200057	39200845	0	-.138	.6515	1.9359	-.1324	.4169	-.5058	.075	1.2841
Japan	JPN	39200057	39200138	0	-.9328	-.4314	-.7836	-2.6893	-.171	-1.6678	-.9764	-1.4344
Japan	JPN	39200057	39202625	0	-1.0944	-1.4093	.0226	.1053	.4272	.2697	.5755	.1216
Japan	JPN	39200057	39200724	0	-.7705	-.269	-1.0611	-1.7857	-.5656	-.4795	-.3912	-.5251
Japan	JPN	39200058	39206190	1	.7321	-.7221	-2.664	-1.6895	-.9119	-.2717	-.6852	-1.3017
Japan	JPN	39200058	39204426	1	1.1079	-1.2223	-1.6008	-1.3136	-.6509	-.7368	-2.1355	-1.5002
Japan	JPN	39200058	39200400	1	.4746	.3289	-1.1274	-.934	-.1551	-.3128	-1.0753	-.7876
Japan	JPN	39200058	39200637	1	.5155	-.8283	-1.3514	-.996	-.9506	-.5639	-.9533	-.2709
Japan	JPN	39200058	39201728	1	.4946	.5976	.6755	-.6521	-.2522	-.0361	.8107	1.515
Japan	JPN	39200058	39201503	1	1.3928	-.2662	-1.0411	-.2575	-.6444	-.2979	-2.1355	-.6491
Japan	JPN	39200058	39203867	1	.0285	-.2479	-1.0204	-.6025	-.451	-.0581	-.9936	-.1563
Japan	JPN	39200058	39205394	1	.1238	-.59	-1.9803	-.8838	-1.1538	-1.6678	-2.1355	-1.9384
Japan	JPN	39200058	39201852	1	.5225	.3353	-.335	-2.6893	-1.0678	-.8849	-.8883	-1.5298
Japan	JPN	39200058	39201733	1	.2424	.6464	-1.0935	-1.0949	-.5367	-.5875	-.8913	-.3297
Japan	JPN	39200058	39200044	1	-1.0012	-.165	-1.6145	-2.6893	-.8931	-.1837	-2.1355	-.5251
Japan	JPN	39200058	39200483	1	.5614	.1395	-.9607	-.4295	-.5692	-1.6678	-.4948	1.2841
Japan	JPN	39200058	39205450	1	-.3413	.9454	-.6643	-.436	.9233	.3312	.5755	.9444
Japan	JPN	39200058	39202332	1	-.0489	-1.4418	-1.2942	-.781	-1.0006	-.1007	-.3882	-.5251
Japan	JPN	39200058	39203088	1	-.178	-.5872	-.9486	-1.668	-.5378	-.8849	-.8686	-.2503
Japan	JPN	39200058	39206493	1	.3522	-1.1327	-.691	-1.7857	-.3236	-.568	-.6852	-.7496
Japan	JPN	39200058	39202791	1	.6919	-.2479	.3416	-1.012	-.623	-1.6678	-.0987	2.0955
Japan	JPN	39200058	39202461	0	-.4123	.4012	-.8219	-1.0549	.3157	-.5639	1.1171	2.0955
Japan	JPN	39200058	39206564	0	-.0768	1.3889	-.982	-1.1465	-.3484	-1.6678	-.5355	-1.4399
Japan	JPN	39200058	39204484	0	.7082	-1.5816	-1.1926	-1.6627	-1.2667	-1.6678	-2.1355	-1.1979
Japan	JPN	39200058	39205759	0	.3592	.8046	.0226	-.0801	.5523	-.1072	.5755	.1216
Japan	JPN	39200058	39206392	0	.7517	-.2479	-.4246	-1.7857	.396	-1.6678	-1.5596	.1216
Japan	JPN	39200058	39203593	0	.2436	-1.2512	-1.1926	-.8683	-.8017	-1.0529	-2.1355	-.943
Japan	JPN	39200058	39204625	0	-.4219	-.7199	-1.1887	-.9771	-.0298	-.3477	-.176	-.7496
Japan	JPN	39200058	39200499	0	-.3863	-.7221	-.3457	-.5448	-.4066	-.5569	-.5832	-.1563
Japan	JPN	39200058	39203155	0	-.6323	-.8232	-1.7242	-.9771	-.2216	-1.6678	-.5832	-.5305
Japan	JPN	39200058	39201512	0	.1333	.4098	.0226	-.996	.1402	-1.6678	.5755	.1216
Japan	JPN	39200058	39205851	0	-.4932	.2607	-1.2239	-.3534	-.3223	-.8768	.5755	.1216
Japan	JPN	39200058	39201483	0	1.0738	-.0862	1.1657	-.1943	.6916	-.218	1.4793	1.515
Japan	JPN	39200058	39200280	0	.7648	-.8283	-.8627	-.2625	-.5183	-.0625	-.2008	-.6073
Japan	JPN	39200058	39201035	0	-.7499	-.7221	-1.0935	-1.7857	-.3002	-.8849	-.6852	-.5912
Japan	JPN	39200058	39205010	0	1.1876	-1.6181	-1.1926	-.3504	-.8374	-1.6678	-.5945	.1216
Japan	JPN	39200058	39203436	0	-.3575	-1.8634	-2.664	-1.7857	-.5122	-1.6678	-1.5596	-1.3017
Japan	JPN	39200058	39201765	0	.0581	.4012	-1.1412	-1.2698	-.8356	-.1355	.1693	-1.0788
Japan	JPN	39200058	39200481	0	.3768	-.7027	-.691	-1.522	.0082	-1.6678	-.5832	-.419
Japan	JPN	39200059	39204464	1	1.5117	1.1352	-.7638	-.7919	-.4441	-.226	-.3237	.1216
Japan	JPN	39200059	39206312	1	1.0591	-1.9174	-2.0371	-2.6893	-2.2158	-1.6678	-2.1355	-1.0788
Japan	JPN	39200059	39200618	1	.2476	-.0384	-2.2485	-1.7857	-.8575	-1.6678	-2.1355	-1.6557
Japan	JPN	39200059	39203567	1	-.4302	-.0862	-.9607	-1.7857	-1.0054	-1.6678	-.1026	-.5912
Japan	JPN	39200059	39201340	1	1.025	-.9334	-1.7242	-2.6893	.339	-1.6678	-2.1355	-.9933
Japan	JPN	39200059	39200647	1	.4329	-.7271	-1.6896	-.9369	-.5183	-1.6678	-1.054	-.972
Japan	JPN	39200059	39203989	1	.3827	-.7109	-1.0741	-.619	-.4386	-1.6678	-2.1355	.1216
Japan	JPN	39200059	39206224	1	1.3555	-.7737	-.9607	-1.3001	-.3868	-1.6678	-.5001	-1.3017
Japan	JPN	39200059	39200431	1	1.4928	-1.095	-1.1926	-.5073	-.7083	-1.6678	-1.054	-.2503
Japan	JPN	39200059	39203403	1	.687	-.2662	-1.0935	-.6529	-1.4535	-1.6678	-.1026	-.2503
Japan	JPN	39200059	39203195	1	1.3954	-.4203	-.227	-.9285	-.5306	-.5309	-.3055	1.3566
Japan	JPN	39200059	39202548	1	.5846	-1.5693	-1.6145	-.5834	-1.0803	-1.5666	-2.1355	-.3297
Japan	JPN	39200059	39201949	1	-.3983	-.4203	-1.3815	-.8189	-.6275	-1.6678	-1.1693	-.8813
Japan	JPN	39200059	39206673	1	.2395	-1.034	-.7183	-1.0152	-.6002	-1.6678	-2.1355	-.959
Japan	JPN	39200059	39203215	1	.4748	-1.2443	-1.9313	-1.3136	-.8155	-1.6678	-2.1355	-.3297
Japan	JPN	39200059	39204172	1	.2866	.957	.5736	-.9682	-.3123	-1.6678	-.6004	.8925
Japan	JPN	39200059	39206467	1	.9248	-1.4817	-.8946	-1.3136	-.7407	-.7054	-1.5537	-1.2688
Japan	JPN	39200059	39203634	1	.4673	-.0862	-1.6079	-.5199	-.8174	-1.6678	-2.1355	-2.5027
Japan	JPN	39200059	39202280	1	1.0599	-.59	-.227	-.716	-.6114	-1.6678	.3482	.1216
Japan	JPN	39200059	39203758	1	.1873	-.0862	.0226	-.6021	.5328	-.8849	-.6852	.1216
Japan	JPN	39200059	39202790	1	.7248	-.9334	-1.3514	-.6256	.0416	-.8849	-1.3972	-1.6155
Japan	JPN	39200059	39205370	1	-.3457	-1.034	-2.664	-.6581	-.9599	-1.6678	-2.1355	-1.3017
Japan	JPN	39200059	39203701	1	.3188	-.9791	-1.0935	-.3832	-1.1978	-1.6678	-2.1355	-1.5298
Japan	JPN	39200059	39202015	1	.6151	-.3631	-.2827	-.4167	-.2104	-.0086	-.4801	2.0955
Japan	JPN	39200059	39201227	1	.7161	-1.0854	-1.1926	-1.7857	-2.0609	-1.6678	-2.1355	-2.3095
Japan	JPN	39200059	39206719	1	1.162	2.6352	.8348	-.0927	.6157	-1.6678	-2.1355	2.0955
Japan	JPN	39200059	39200832	1	.7949	2.6352	.7162	-.1226	.098	-.3199	1.1171	.8567
Japan	JPN	39200059	39204751	1	.2416	-1.1117	-2.664	-2.6893	-1.0554	-1.6678	-2.1355	-2.5027
Japan	JPN	39200059	39201153	1	.1663	.957	-.5759	-.3656	.0176	-1.6678	-.5832	.1216
Japan	JPN	39200059	39202859	1	-.3654	-1.0212	-.5373	-.5504	-.6227	-.5842	-.216	.1216
Japan	JPN	39200059	39202484	1	.5605	-1.0153	-.9947	-1.7857	-.3428	-1.6678	-2.1355	-.2503
Japan	JPN	39200059	39205426	1	.1387	.7855	-.862	-1.1465	.4464	-.3355	-1.5848	.9642
Japan	JPN	39200059	39206302	1	1.3922	-1.1763	-.6446	-.439	-.7397	-1.6678	-2.1355	-.4784
Japan	JPN	39200060	39201352	0	-.1798	-.2741	-.8219	-1.7857	-.4982	-.8849	-.6852	.1216
Japan	JPN	39200060	39200960	0	-.1016	-.1046	-1.3074	.1511	-.0714	.1495	.8474	-.6158
Japan	JPN	39200060	39201599	1	-.8901	.3787	-1.1926	-2.6893	-.9612	-1.6678	-.5832	-.5251
Japan	JPN	39200060	39205938	0	-.0425	.2032	-.4806	-1.6821	-.2081	-.08	.8038	-.3297
Japan	JPN	39200060	39205405	1	-.106872950437877	2.6352	.586	-1.3723	.4947	-.1627	2.4277	2.0955
Japan	JPN	39200060	39202530	0	.9265	-1.511	-2.664	-2.6893	-1.2726	-.9292	-2.1355	-1.3703
Japan	JPN	39200060	39206002	0	-.6334	-.7221	-1.1926	-.99	-.8106	-.5569	-.6852	-.1563
Japan	JPN	39200060	39200595	1	-1.0663	-.7306	-2.664	-2.6893	-.4131	-.7106	-2.1355	-1.4795
Japan	JPN	39200060	39206033	1	-.7262	-1.2413	-2.664	-2.0365	-.8378	-1.6678	-2.1355	-1.4795
Japan	JPN	39200060	39202557	0	-1.4207	-2.9627	-2.664	-2.6893	-1.4556	-1.6678	-2.1355	-2.5027
Japan	JPN	39200060	39202900	1	-.428	.963	.0392	-.4698	2.6044	.1134	1.6284	-.191
Japan	JPN	39200060	39205360	1	-.5139	-2.9627	-2.664	-2.6893	-.3418	-.3477	-2.1355	-2.5027
Japan	JPN	39200060	39206858	1	-.5042	-1.4418	-.9787	-.2847	.2628	-1.6678	-.6852	.1216
Japan	JPN	39200060	39206282	1	-.5713	-.7114	-.8627	-2.6893	-.3019	-1.6678	-.6852	-.7496
Japan	JPN	39200060	39206945	0	.0196697835865151	-1.215	.0226	1.2836	.2022	1.0062	.5755	.1216
Japan	JPN	39200060	39201713	1	-1.1127	.802	-1.5883	-1.3089	.2334	-.7368	-.6852	.0484
Japan	JPN	39200060	39201668	1	-.4948	-1.8141	-2.1689	-.573	-.9405	-1.6678	-.6852	-1.1252
Japan	JPN	39200060	39204641	0	-.470023747274003	-2.9627	-2.664	-2.6893	-.423	-1.6678	-2.1355	-2.5027
Japan	JPN	39200060	39203528	1	-.325017163312786	-.4203	-.7902	-2.6893	-.2419	-1.0529	-.6852	.1216
Japan	JPN	39200060	39202107	1	-1.3112	-.59	-1.1926	-2.6893	-.8683	-.9292	-2.1355	-1.7277
Japan	JPN	39200060	39201404	0	.015	2.6352	1.9359	-2.6893	4.8357	-1.6678	-.6852	2.0955
Japan	JPN	39200060	39206621	0	-1.4366	-.0271	-1.2062	-.9801	-.5265	-.3801	-.1727	-.8394
Japan	JPN	39200060	39205206	0	-.9432	-.4203	-1.6218	-1.4319	.3269	-1.6678	-1.5848	-.8016
Japan	JPN	39200060	39203515	1	-.0232	-.7114	-1.9313	-1.0549	-.3055	-.2793	-.7867	-1.0788
Japan	JPN	39200060	39203719	0	-.1338	-.4343	-.9607	-1.2589	.1835	-1.6678	-.4948	-.5079
Japan	JPN	39200060	39200868	1	-1.7309	-.5801	-1.1926	-2.6893	-.7	-.7368	-2.1355	.1216
Japan	JPN	39200060	39200830	1	-.5976	-.59	-1.0611	-.8494	-.5764	-1.6678	-.5832	-.5251
Japan	JPN	39200060	39201810	1	-1.4828	-.985	-2.664	-1.3723	-.2169	-1.6678	-2.1355	-1.0788
Japan	JPN	39200060	39202609	1	-.9503	.957	-1.4928	-1.6841	.0982	-1.6678	-.216	-.6947
Japan	JPN	39200060	39201085	1	-.1025	-1.0121	-1.3264	-2.6893	-1.0237	-1.437	-.6852	-.5251
Japan	JPN	39200060	39203670	0	-.42970582789828	-.948	-2.664	-2.6893	-1.0905	-1.4875	.5755	-1.7277
Japan	JPN	39200060	39200242	1	-.143008118953037	.7855	-1.0611	-1.0059	.3307	-.8849	-.4948	-.3297
Japan	JPN	39200060	39202833	1	-.166599397112148	-.2337	-.4688	-1.3001	-.5582	-1.6678	-.216	.1216
Japan	JPN	39200060	39204195	1	-1.3819	-.636994325022641	-1.09876469979404	-1.45781413476865	-.549449310685141	-1.12982321649185	-.635171163730538	-.488289364588957
Japan	JPN	39200060	39204465	1	.204	.5946	-.5544	-.7207	.6579	-.0074	-.2673	1.2841
Japan	JPN	39200061	39203705	1	.0217	-.9654	-1.1926	-2.6893	-.1003	.7407	-.6852	-1.1252
Japan	JPN	39200061	39202070	1	-.2341	-.454818446052372	-.952065742160309	-1.22233847593402	-.462566806462889	-1.06279584831542	-.539177615882392	-.33407108958575
Japan	JPN	39200061	39201380	1	1.2058	1.1763	-2.664	-2.6893	-3.7095	1.0192	2.4277	-.5251
Japan	JPN	39200061	39202695	1	-1.3365	-.629788553193707	-1.09296217960187	-1.4485001472176	-.546012766259553	-1.12717202071279	-.631374241729923	-.482189425849503
Japan	JPN	39200061	39206309	1	-1.1504	-1.3523	-.8627	-1.6455	-.7151	-.2604	-.1026	-.3871
Japan	JPN	39200061	39202001	1	-1.0936	-.2662	-.9607	-1.3089	-.831	-1.653	-.5832	-.4362
Japan	JPN	39200061	39203406	1	.5935	-.323463891743438	-.846291167027291	-1.05255309934268	-.399921780766482	-1.01446700191115	-.469963240382196	-.222874849480633
Japan	JPN	39200061	39200898	1	-1.3145	-.626296769488056	-1.09015038567615	-1.44398676117965	-.544347480414554	-1.12588730029121	-.629534323579846	-.479233508398666
Japan	JPN	39200061	39202749	1	-.3447	-2.9627	-2.664	-1.7857	-.2085	.1134	-2.1355	-2.5027
Japan	JPN	39200061	39206983	1	-.8788	-.8398	-1.1926	.0698	-.0543	.0767	-1.0808	-.9111
Japan	JPN	39200061	39206832	1	-.8174	-.1502	.0226	.1053	-.9291	1.0062	.5755	.1216
Japan	JPN	39200061	39203068	1	-1.1416	-.2366	-.9607	-1.7857	-.8086	-1.6678	-.4805	-.5251
Japan	JPN	39200061	39201052	1	-1.2089	-.2548	-1.2062	-.9651	-.2645	-1.6678	-.5832	-1.3141
Japan	JPN	39200061	39204943	0	-1.0576	.6348	-1.0143	-2.6893	1.0964	.8851	-.0551	.7566
Japan	JPN	39200061	39204900	0	-.2217	-1.018	-1.1926	-1.6895	-.6111	-1.2919	-.309	-.3297
Japan	JPN	39200061	39205820	0	.2688	-1.3452	-1.3322	.1053	-1.9867	-1.6678	.0444	-.2726
Japan	JPN	39200061	39205406	0	-.7615	-2.9627	-2.6747	-2.6893	-3.7095	-1.6678	-2.1355	-2.5027
Japan	JPN	39200061	39201611	0	-.9232	-.558703635662845	-1.03095539242134	.8857	-.9291	-.598682037199442	-.494172152366743	-.464670822139703
Japan	JPN	39200061	39202410	0	-.6509	-1.0256	-1.6877	-2.6893	-.8832	-.2875	-.3272	-.3297
Japan	JPN	39200061	39203472	0	-1.0971	-.9334	-1.1926	-2.6893	1.0484	-1.6678	-.6852	-1.361
Japan	JPN	39200061	39202942	0	-1.3585	-.6028	-.7638	-2.6893	.0651	-1.6678	-.4805	.1216
Japan	JPN	39200061	39202521	0	-1.6517	-1.2191	.0226	-2.6893	-1.1003	-1.6678	-2.1355	-2.5027
Japan	JPN	39200061	39204274	0	-.5701	-1.2786	-1.1926	-.8189	-.7586	-1.6454	-.216	-.9943
Japan	JPN	39200061	39206403	0	-1.0228	-1.5086	-.3827	-1.2764	.0929	-1.6678	-.309	-.4377
Japan	JPN	39200061	39203286	0	-1.7227	.5344	-.7836	-2.6893	-.7254	-1.6678	-1.1534	.1216
Japan	JPN	39200061	39202367	0	-.426	1.1306	1.9359	-2.6893	.8435	-.074	1.1375	.9888
Japan	JPN	39200061	39205868	0	-.7356	-.0862	.0226	.5588	.6318	1.5706	.5858	.1216
Japan	JPN	39200061	39201422	0	-1.0609	-.350855872334151	-.794356911902474	-1.5482719600479	-.48556068400656	-1.6678	-.419031923026699	.1216
Japan	JPN	39200061	39203312	0	-1.3468	-.8755	-.3488	-2.6893	-1.6541	-1.6678	-2.1355	-.1621
Japan	JPN	39200061	39203482	0	-.9497	-1.2345	-1.0217	-1.7857	.7464	-.9484	1.4752	2.0955
Japan	JPN	39200061	39204757	0	-2.3347	-.788220302965551	-1.22054093854071	-1.65328478099416	-.621571326735814	-1.18546329002252	-.714856346157541	-.616307462187019
Japan	JPN	39200062	39207032	0	-.1271	-.2662	-.227	-.2767	.0589	.0906	.5755	.1216
Japan	JPN	39200062	39201398	0	.4013	-.2479	-1.0953	-.5016	-.3868	-.0625	-2.1355	-1.6557
Japan	JPN	39200062	39204506	1	.0951	2.6352	.231	.0595	.4585	.083	.5755	.9444
Japan	JPN	39200062	39204812	0	.1069	-.0862	.0226	-.3365	1.2711	-1.0529	1.2262	2.0955
Japan	JPN	39200062	39202568	0	-.4673	-.0862	.0226	-.5695	-.017	-1.6678	-.3943	.1216
Japan	JPN	39200062	39202933	1	.1418	-.7353	-1.0345	-1.1433	-.842	-.2092	.8482	1.2147
Japan	JPN	39200062	39202747	0	-.5389	.5266	-.8219	-1.3089	-.571	-1.2919	-.3763	-.8443
Japan	JPN	39200062	39206991	1	-.6156	-.3486	-1.3264	-1.0161	-.7437	-.0821	-.6852	-1.2688
Japan	JPN	39200062	39200861	0	-1.2646	-1.5492	-.9947	-1.6821	-.7648	-1.6678	-.2008	-.3856
Japan	JPN	39200062	39206042	0	.7195	-1.3125	.2536	-1.1465	-.7019	-.4428	-2.1355	-.3086
Japan	JPN	39200062	39200094	1	-.9358	-1.5816	-2.664	-.8189	-1.1015	-1.6678	-2.1355	-1.2711
Japan	JPN	39200062	39206977	0	.2587	.5128	-.7638	-.6824	.2075	-.0352	-.1026	-.1563
Japan	JPN	39200062	39200221	1	-1.0707	-.5743	-1.0611	-1.2502	-.8309	-.7368	-.6852	-.1563
Japan	JPN	39200062	39206163	0	-1.0603	-.59	-1.1926	-.8237	.0838	-.2198	-.1026	.1216
Japan	JPN	39200062	39204763	0	.5948	-.6727	-1.1926	-.6441	-.507	-.8849	.0256	-.7496
Japan	JPN	39200062	39202562	0	-.0764	.3266	1.2867	-.7919	.2646	.2669	.0215	2.0955
Japan	JPN	39200062	39200067	1	-.669	.3266	-1.7997	-1.0152	-.6157	-.9292	-.4948	-.5251
Japan	JPN	39200062	39203514	0	-.9575	.5068	-.2827	-.796	-.589	-.1019	.5755	.1216
Japan	JPN	39200062	39207057	0	.7868	.2746	-1.0611	-.7107	-.235	-.8849	-1.7719	-.5305
Japan	JPN	39200062	39201736	0	-.2817	-1.2372	-1.1926	-1.2589	-1.0636	-1.6678	-.6852	-1.1252
Japan	JPN	39200062	39202875	1	.3022	-.8357	-1.3815	-.7911	-.689	-.2306	-.6852	-1.2412
Japan	JPN	39200062	39200200	0	.1197	-.9232	-1.1926	-.7688	-.4586	-1.6678	-.176	-.7496
Japan	JPN	39200062	39200944	0	-1.3161	1.3697	-.3802	-1.3158	-.4963	-1.6678	.5755	-.6912
Japan	JPN	39200062	39201043	1	1.0706	-.948	-1.0143	-1.7857	.2349	-.1195	.4807	-.3297
Japan	JPN	39200062	39200629	1	.2881	.7989	-1.231	-1.7505	.1277	-.6073	.085	-.6762
Japan	JPN	39200062	39202312	0	-.7014	-.7221	-1.0935	-1.7857	-.8964	-1.6678	-.6852	-.9299
Japan	JPN	39200062	39204231	0	.6481	-1.2451	-2.664	-.6277	-.6008	-.3646	-2.1355	-.6353
Japan	JPN	39200062	39201971	0	-.5326	1.7162	1.9359	-.0614	.4597	-.3205	.8038	2.0955
Japan	JPN	39200062	39203542	0	.0299	.8171	-.6315	-1.3723	.4209	-.08	1.3918	.1216
Japan	JPN	39200062	39200833	0	-.4227	-.484752555456269	-.976170484632623	-1.26103050351392	-.476842847843196	-1.07380940611126	-.554950732387149	-.35941136373247
Japan	JPN	39200062	39203475	0	.4316	-1.6559	-1.1926	-2.6893	-1.4434	-1.6678	-.6852	-1.1252
Japan	JPN	39200062	39204049	0	-.5815	-.50995688511342	-.996466524423734	-1.29360894455151	-.488863183851641	-1.08308275169971	-.568231596124983	-.380747713332147
Japan	JPN	39200062	39202419	0	.252	-.6607	-1.0935	-.8319	-.6136	-1.6678	-2.1355	-.5711
Japan	JPN	39200062	39206558	1	-.9407	.7946	-.6719	-.1615	-.6283	-.218	.4886	.1575
Japan	JPN	39200063	39201585	1	-.0508	.9454	-.6315	-.3655	-.5297	-.2915	.1648	1.0448
Japan	JPN	39200063	39204396	1	-.0546	-.59	-.4728	-2.0365	-.7908	-.526	-.6852	.1216
Japan	JPN	39200063	39204508	0	-.9647	.2695	-.7638	-1.7857	-.1219	.0167	-.176	.7864
Japan	JPN	39200063	39202902	0	-1.8832	-2.9627	-2.664	-2.6893	-2.4399	-1.6678	-2.1355	-1.9384
Japan	JPN	39200063	39200334	1	-.4328	.5946	-.4806	-1.6455	-.6001	-1.6678	-.4948	.4777
Japan	JPN	39200063	39201051	1	-.9617	-.59	-1.0611	-1.6895	-1.288	-.7368	-.176	-.2503
Japan	JPN	39200063	39203963	0	-1.9835	-.7087	-1.1592	-2.6893	-.2867	-1.6678	-.5832	.1216
Japan	JPN	39200063	39206953	1	-.3972	-1.5816	-1.168	-1.7857	-.8241	-.7368	-2.1355	-1.3857
Japan	JPN	39200063	39206768	0	-.0369	-.59	.3461	-.9285	-.0937	-1.6678	.5755	.4777
Japan	JPN	39200063	39202103	1	-1.2863	-.0115	-1.7242	-.7665	-.4845	-1.6678	-1.5537	-.3485
Japan	JPN	39200063	39200137	0	-.9281	-.2479	-.7638	-2.6893	-.7003	-1.6678	-.9764	.1216
Japan	JPN	39200063	39201635	1	-.5845	-.5775	-1.3168	-.9516	-.654	-.8768	-1.1693	1.515
Japan	JPN	39200063	39202555	0	-.2022	-.4203	-.6643	-2.6893	-.3075	-1.6678	.8038	.6905
Japan	JPN	39200063	39202762	1	-1.4636	1.3939	-.5836	-1.1286	-.5406	-.7054	-.216	.1575
Japan	JPN	39200063	39206333	1	-.5566	1.3889	1.9359	-2.6893	-.4522	-.7368	2.4277	2.0955
Japan	JPN	39200063	39204837	1	-.0574	-.5743	-1.0935	-.8312	-.1015	-1.6678	-1.7719	.7864
Japan	JPN	39200063	39204916	1	-.2398	-1.1085	-1.1926	-.5	-.8964	-.4753	-2.1355	-.5305
Japan	JPN	39200063	39205957	0	-.2972	-.4203	-.9145	-.3705	-.3003	-.4035	-.5832	-1.453
Japan	JPN	39200063	39203138	1	-1.3684	.3376	-1.5883	-.2977	-.485	-1.6678	-2.1355	.1216
Japan	JPN	39200063	39200659	1	-.6065	-.8379	-1.7242	-.7597	.3532	-1.6678	-2.1355	-2.5027
Japan	JPN	39200063	39202507	0	-.181630655656372	-.422218729099233	-.923895175092785	-1.19441482880085	-.4185	-1.04958383298936	-.514462926597191	-.304731822982121
Japan	JPN	39200063	39204012	1	.26	1.3939	-.3048	-2.6893	-.2334	-1.6678	-.3912	-.5628
Japan	JPN	39200063	39203263	0	-1.1583	-.5699	-.9012	-.8008	-.2591	-1.6678	-.7755	.9444
Japan	JPN	39200063	39200195	1	-1.1479	-1.1002	-1.418	-1.1077	-2.1364	-.8849	-.6852	-.1563
Japan	JPN	39200063	39203448	0	-.2686	-.7221	-.7836	-2.6893	-.5212	-.5011	-.5832	-1.1252
Japan	JPN	39200063	39204597	0	-1.2745	-.4879	-.992	-1.2502	-.5401	-1.6678	-2.1355	-.7496
Japan	JPN	39200063	39203990	0	-.0442	-1.4144	-.0808	-.934	-.9838	.2804	-.7078	.0324
Japan	JPN	39200063	39201314	1	.1121	-2.9627	-1.76	-1.3001	-1.2604	-.4795	-.6852	-2.5027
Japan	JPN	39200063	39205696	0	-1.3954	.3289	-1.1926	-1.7857	-1.2404	-.5519	.5755	.1216
Japan	JPN	39200063	39206072	0	-.8351	-2.9627	-.8946	-1.1339	-1.2593	-.4321	-2.1355	-.7563
Japan	JPN	39200063	39204967	1	-1.3087	.879	1.9359	-.9771	.6106	.0076	-.1321	2.0955
Japan	JPN	39200063	39204749	1	-.4657	-.1827	-.3827	-.4405	-.1365	-1.6678	-1.5537	-1.235
Japan	JPN	39200063	39201387	0	-1.0729	-1.0212	-.9624	.6282	2.5867	.216	-.6852	1.515
Japan	JPN	39200063	39204399	0	-.5288	-2.0011	-2.664	-2.6893	.6656	-1.6678	-1.4019	.0388
Japan	JPN	39200064	39206142	0	.0959	-1.7287	-2.664	-2.6893	-1.4242	-1.6678	-.5832	-.7685
Japan	JPN	39200064	39203794	1	1.07	-.0192	-.2827	-.796	-.5736	-1.6678	-.2192	2.0955
Japan	JPN	39200064	39205482	1	.6537	-.59	-1.0217	-.6813	-.5882	-1.6678	-.7867	-1.1242
Japan	JPN	39200064	39206261	0	.1748	-.9334	-.8219	-1.668	-.5246	-.4817	-.5832	-1.1405
Japan	JPN	39200064	39205093	0	.6234	-1.1363	-1.7911	-2.6893	-1.1863	-1.6678	-.3912	.4994
Japan	JPN	39200064	39204150	1	-.7122	-.308198012875976	-.816403578726888	-1.16312092096477	-.1312	-.997687406431073	-.392826836109951	-.193978411837198
Japan	JPN	39200064	39201269	1	.3944	-.2509	-.9947	-1.4428	-.4728	-.7946	-.4771	-.5912
Japan	JPN	39200064	39205793	0	.3244	.5836	.0226	-1.7857	-.0581	-.8849	.1693	2.0955
Japan	JPN	39200064	39201962	0	-.2626	-1.4479	-1.0741	-.2603	-.5754	-1.6678	-.6681	-.3297
Japan	JPN	39200064	39204415	1	.9622	-.7221	-.227	-2.6893	-.5359	-1.6678	.5755	.839
Japan	JPN	39200064	39205028	0	-.4214	-.5259	-1.0935	-1.3089	-.3891	-1.6678	-.5832	-.2432
Japan	JPN	39200064	39203246	0	.4398	-.8357	-.7638	-1.3001	-.8324	-.5309	-.216	-1.1252
Japan	JPN	39200064	39203169	0	-.5228	1.3697	.8348	-1.7857	.2616	-1.6678	-1.4019	-.5305
Japan	JPN	39200064	39204224	1	.1224	-.8398	-1.5117	-1.1982	-.4035	-.5309	-.798783491152753	-.5251
Japan	JPN	39200064	39206478	0	.438	-1.0602	-1.1926	-2.0365	-.195	-1.6678	-.6852	-.5251
Japan	JPN	39200064	39204741	0	-.9193	.5091	.0226	-1.0029	.1119	-1.6678	-.6852	.7435
Japan	JPN	39200064	39204676	0	-.3723	-.0862	.0226	-2.6893	.3207	-1.6678	.1922	.1216
Japan	JPN	39200064	39200978	1	-1.1894	.1371	-.7638	-1.3001	-.7429	-1.6678	-.4801	.6382
Japan	JPN	39200064	39206340	0	-.6489	-1.3452	-1.1926	1.2836	.0032	.4394	-.6852	-1.1252
Japan	JPN	39200064	39200469	0	.4367	-1.5795	-.5836	-.793	-.6153	-.5842	.3473	.1216
Japan	JPN	39200064	39203414	0	-.451	-.4203	-.8946	-2.6893	-.9634	-1.6678	.5755	.1216
Japan	JPN	39200064	39205901	0	-.5376	-1.0212	-1.7242	-.9991	-.8252	-1.6678	-.6852	-1.1252
Japan	JPN	39200064	39201029	0	-1.0434	-2.9627	-2.664	-2.6893	-.9611	-1.6678	-2.1355	-2.5027
Japan	JPN	39200064	39200794	0	-.209171130338369	-2.9627	-2.664	-.2571	-.7641	-1.6678	-2.1355	-2.5027
Japan	JPN	39200064	39206562	0	.107	-.7221	-1.1926	-2.6893	-.353	-1.6678	-.5832	-.3297
Japan	JPN	39200064	39201942	0	-.3949	-2.9627	-2.664	-2.6893	-1.1195	-1.6678	-2.1355	-.942
Japan	JPN	39200064	39203103	0	.8667	1.3889	1.036	-1.1307	.2154	-1.6678	1.2262	2.0955
[truncated: 4,648 more rows]
