# Supplementary material for: Antecedents of adolescent students’ ICT self-efficacy: The ICT dataset
Source: Data Brief. 2020 Oct 22;33:106437. doi: 10.1016/j.dib.2020.106437 (PMC7644865; doi:10.1016/j.dib.2020.106437)
Supplement: Supplementary file 2 [file mmc2.zip › Korea.csv]

CNTRYID	CNT	CNTSCHID	CNTSTUID	ST004D01T	ESCS	INTICT	COMPICT	HOMESCH	ENTUSE	USESCH	SOIAICT	AUTICT
Korea	KOR	41000001	41004017	1	.5909	-.0862	.0226	.1053	-.424	-1.6678	.5755	.1216
Korea	KOR	41000001	41001315	1	.2538	-1.2115	-1.9313	.1902	-.7727	-.0671	-.7045	-1.4991
Korea	KOR	41000001	41000446	1	-.1033	-1.0674	.0226	.3275	.1432	-1.6678	.5755	.1216
Korea	KOR	41000001	41003397	1	-.3256	-.0862	-1.9313	-.3644	-.3235	-1.6678	-1.7719	-1.4991
Korea	KOR	41000001	41004898	1	-.3402	-.8893	-1.2567	-.8392	-.8383	-1.6678	.0221	-.6959
Korea	KOR	41000001	41004742	1	.8562	.7332	-1.0088	.0266	-.4116	-1.6678	-.7078	-.2709
Korea	KOR	41000001	41003171	0	.2652	-.8379	-.4728	.1117	-.901	.4259	-1.5848	.4504
Korea	KOR	41000001	41002681	0	-.1856	-1.0325	-.227	-.054	.1215	-1.6678	.3473	.4777
Korea	KOR	41000001	41005583	0	-.1541	-.0692	-1.0288	.1053	.5214	.1831	.0215	-.7816
Korea	KOR	41000001	41002276	0	-.5041	-.0862	.0226	1.2836	.8142	-.4817	.5755	.1216
Korea	KOR	41000001	41004631	0	-.1603	-1.3452	.0226	1.2836	.8779	1.5721	.5755	.1216
Korea	KOR	41000001	41002157	0	-.3077	2.6352	1.9359	3.6039	-.0408	3.6292	2.4277	2.0955
Korea	KOR	41000001	41001056	0	.1552	-.2662	.0226	.7113	-.0408	1.0062	.5755	-.2503
Korea	KOR	41000001	41002510	0	1.4118	-.148073650050065	-.24452957553046	.0886300735549118	-.332487175204566	-.870454149707522	-.334847800277867	-.005388821139789
Korea	KOR	41000001	41001503	0	-.4609	-.2662	.0226	.1053	.1575	-1.6678	-.6852	-1.1252
Korea	KOR	41000001	41002337	0	.231	-.4174	.0226	.7113	-.1215	1.0062	.5755	.1216
Korea	KOR	41000001	41000476	0	.645	-1.3452	-1.1926	.7113	-.0408	1.0062	-.6852	-1.1252
Korea	KOR	41000001	41001078	0	-1.1752	-.210944117680644	-.318176394394803	-.443012422752209	-.247818494227037	-.936847258878268	-.109237152030711	.1216
Korea	KOR	41000001	41004986	1	-.8252	-.4488	-.6116	-.9824	-1.4644	-1.6678	.5755	-.4607
Korea	KOR	41000001	41004096	1	.4616	-.4203	-1.5179	.0705	-.8721	-1.6678	-2.1355	-1.3017
Korea	KOR	41000002	41003796	1	-.635	-.2662	-.7638	-.2499	-.6157	.2835	-.0517	-.7496
Korea	KOR	41000002	41004901	1	-.2949	-.0862	.0226	.3298	1.0024	.4394	-.4771	.1216
Korea	KOR	41000002	41003564	1	-.5129	.2086	-.9285	-1.223	-.5513	-1.6678	-.6852	1.1232
Korea	KOR	41000002	41000045	1	-.255	-1.3452	-.7638	.1053	-.0939	-1.6678	-.6852	-1.1252
Korea	KOR	41000002	41002163	1	-.9716	-1.4418	-1.9313	-2.6893	-3.7095	-1.6678	-2.1355	-1.7277
Korea	KOR	41000002	41002128	1	-1.1908	.468	.7162	-.934	-.8969	-.8768	-.1021	-.2503
Korea	KOR	41000002	41004617	1	.1723	-1.6912	-2.664	.1032	-3.7095	-.0688	-2.1355	-2.5027
Korea	KOR	41000002	41004982	1	-1.7534	-.4174	.0226	-.9969	-1.3652	-1.6678	-.2852	-.4607
Korea	KOR	41000002	41001035	1	-.5415	-.7306	-.8627	-.4021	-.445	-1.6678	-2.1355	-.6491
Korea	KOR	41000002	41001040	1	-.5457	1.0919	.0226	-1.2502	-.6661	-.7368	.5755	.1216
Korea	KOR	41000002	41001828	1	-.6629	-.0862	-.8627	-.3267	-.1911	.3699	-.5832	-.8028
Korea	KOR	41000002	41003565	1	-.3433	-.0913	-1.6877	-.5612	.2077	-.1817	-2.1355	.7566
Korea	KOR	41000002	41003002	1	-1.1477	-.8419	-1.1926	.2496	.0589	.213	-.0553	-.4607
Korea	KOR	41000002	41003915	1	-.8218	-.559	-.4728	-2.6893	-.9205	-1.0529	-.6852	.1216
Korea	KOR	41000002	41000570	1	.1608	-.559	-.4806	-.3474	.1487	-1.0529	-2.1355	.1216
Korea	KOR	41000002	41002748	1	-1.4954	-.7092	-.3802	-.4387	-1.2012	-1.6678	-2.1355	-2.5027
Korea	KOR	41000002	41002153	1	-.2819	-1.0936	-1.1926	.7113	-1.5334	.0291	-.6852	-1.1252
Korea	KOR	41000002	41002017	1	-.58	2.6352	-.4806	-.242	.2268	-.2536	.2163	-.4607
Korea	KOR	41000002	41003435	1	.2239	-.2479	-1.0611	.1053	.0338	.4641	-2.1355	-1.3017
Korea	KOR	41000002	41003659	1	-.6162	-.2479	-.4806	-2.6893	-.6837	-1.6678	-.6852	-.4607
Korea	KOR	41000002	41002141	1	-.2099	-1.007	-.3827	-.4935	-.7786	-.2607	-.6852	-.7496
Korea	KOR	41000002	41005725	1	-1.1004	1.1352	-.6315	.6569	.7143	.783	.5755	-.959
Korea	KOR	41000002	41004895	1	-1.0361	-1.3452	.0226	-2.6893	-.3748	-.5309	-2.1355	.1216
Korea	KOR	41000002	41002719	1	.1814	-1.4447	-1.0935	.0507	-1.4249	-.7847	-.4948	-1.1252
Korea	KOR	41000002	41003021	1	-.846	-1.3452	.0226	.196	-.4871	-.7433	-.6852	-.2503
Korea	KOR	41000002	41002461	1	-.4164	-.8264	-1.0611	-1.6895	-.738	-1.0529	-1.5596	-2.5027
Korea	KOR	41000002	41002659	1	-.4529	.2032	-.8627	-.1665	.5708	-.2025	-.4027	-.5005
Korea	KOR	41000002	41004810	1	-.3902	1.7162	-.7638	.4741	-.1223	.4882	-.0823	-.4607
Korea	KOR	41000002	41005414	1	-.5604	-.0862	.0226	.7113	.6788	-1.6678	.5755	.1216
Korea	KOR	41000002	41003012	1	-.9247	-.4203	-.9607	-2.6893	-.6934	-1.6678	-.6852	-1.0788
Korea	KOR	41000002	41000125	1	.1779	-.0862	-.7638	1.0195	-.256	-.5309	-1.2695	-.4607
Korea	KOR	41000002	41001900	1	-.1162	-1.3452	-1.1926	.4646	.2461	-1.6678	-.6852	-1.1252
Korea	KOR	41000003	41001685	1	-.1955	-.0862	.0226	.9219	.3943	-1.6678	.1922	.1216
Korea	KOR	41000003	41000519	1	-.7297	-.4203	-.3802	-1.1999	-.3345	-1.6678	-1.7719	-1.0788
Korea	KOR	41000003	41003683	1	.2571	-.0061	-.7638	-.6099	-.4598	-1.6678	-2.1355	-.5305
Korea	KOR	41000003	41000323	1	-.8688	-.0088	-1.4011	.1829	-.6606	.6603	-.8709	-.5305
Korea	KOR	41000003	41003508	1	-.3991	-.2662	-1.0611	-1.2296	-.4821	-.4694	-2.1355	-.946
Korea	KOR	41000003	41005531	1	.3836	-2.9627	-1.6008	.1393	-.737	.2017	-.928	-1.3989
Korea	KOR	41000003	41000712	1	-.2944	-.7221	-.7638	.4675	-.296	.3364	-.5832	-.4607
Korea	KOR	41000003	41000060	1	-.6031	-1.3107	-1.0611	-1.2073	-.334	-1.6678	-2.1355	-2.5027
Korea	KOR	41000003	41002569	1	-.959	-.0862	-.7902	-.0013	.1455	-.3451	-.309	.1216
Korea	KOR	41000003	41004394	1	.1656	-.59	-.7638	-.4926	-.1871	-1.0529	-.6852	-.7496
Korea	KOR	41000003	41002753	1	-.8655	-.0862	-1.0611	.2512	.6039	-1.6678	-2.1355	-1.7277
Korea	KOR	41000003	41001357	1	-.107	-.4203	-1.161	-.9788	-.2803	-1.6678	-1.0992	-.946
Korea	KOR	41000003	41000876	1	-.4278	-.0862	-1.0611	-.99	-.1462	-1.6678	-.1972	-.4607
Korea	KOR	41000003	41001518	1	-.4196	-1.3216	-1.5179	-.2106	-1.5304	-1.6678	-2.1355	-2.0641
Korea	KOR	41000003	41005289	1	.0364	-.4203	-.4728	-.4324	-.6679	-1.6678	-.8391	-.7639
Korea	KOR	41000003	41001119	0	-.6125	.0308	-.711	-.0243	-.0042	-.2785	-.5832	-.2503
Korea	KOR	41000003	41005060	0	-.8528	-.7815	-1.0611	-.7841	-.1481	-1.6678	-1.4019	-.2503
Korea	KOR	41000003	41004023	0	-1.0565	-.2662	-.7902	.0507	-.3016	-1.0529	-.0823	-.5305
Korea	KOR	41000003	41002270	0	-.7582	-.847	-.8627	-.3536	-.1465	-.801	.1693	-.2778
Korea	KOR	41000003	41005401	0	-1.3847	-.7114	-.9607	-.1849	-.411	-1.6678	-.5832	-1.044
Korea	KOR	41000003	41000215	0	1.2512	-.4314	.0226	.344	-.2867	.4813	-2.1355	.833
Korea	KOR	41000003	41003872	0	-1.1489	-.7221	-.9607	-.074	-.2183	-1.6678	-.1727	-1.1252
Korea	KOR	41000003	41001598	0	-.9648	-.2479	-.227	-1.0102	.0483	-1.6678	-.5832	-.4607
Korea	KOR	41000003	41003339	0	-.04	-.0862	-.5034	.9151	.5564	-.8849	.1648	-1.1811
Korea	KOR	41000003	41003029	0	.2712	-1.5808	-1.9313	-2.6893	-.1768	-1.0529	-1.4019	-2.5027
Korea	KOR	41000003	41003988	0	.3698	-1.3452	-1.1926	-.4308	-.1828	-1.6678	-.6852	-1.1252
Korea	KOR	41000003	41001192	0	-.5892	-1.4993	-1.3452	-2.6893	-.087	-.801	.9628	.1216
Korea	KOR	41000003	41003559	0	-.9997	-.0862	.0226	.2595	-.3441	-1.6678	.5755	.1216
Korea	KOR	41000003	41005043	0	-.1809	2.6352	-.4728	-.4646	-.4319	-1.6678	-.8686	-.3902
Korea	KOR	41000003	41004539	0	-.1793	-.4136	-1.4928	-1.0161	-.7499	-.8849	-.4805	-.6774
Korea	KOR	41000003	41004908	0	.3261	-.7199	.0226	.5577	.1209	.9267	.5755	.1216
Korea	KOR	41000003	41003504	0	-.431	-1.0588	-.5907	-.445	-.5956	-1.6678	-.5832	-.1563
Korea	KOR	41000003	41002529	0	-1.2175	-1.6598	-1.1926	-.9364	-.6693	-1.6678	-.3241	-.1563
Korea	KOR	41000003	41005253	0	.242	.1395	-.4806	.0432	.5424	-1.6678	.5755	-.5711
Korea	KOR	41000004	41003998	1	-.6512	-.0862	.1386	.1057	-.6079	-.219	-.0553	-.1563
Korea	KOR	41000004	41004785	1	-.092	-.0862	-.9607	.2809	-.3989	-1.6678	-1.2871	-.1563
Korea	KOR	41000004	41001064	1	-.6296	-1.1042	-.9607	-.7283	-1.3028	-.7847	-1.5588	-.7496
Korea	KOR	41000004	41003177	1	-1.444	-1.1378	-1.5179	.1094	.2874	-.7847	-.7078	-1.044
Korea	KOR	41000004	41005534	1	-.8387	-.9334	-.9607	-.2733	-.2159	-1.6678	-2.1355	-.4784
Korea	KOR	41000004	41001788	1	.4626	-.0862	.0226	-.1794	-.4701	-1.6678	.1701	1.4234
Korea	KOR	41000004	41000618	1	.0383	1.1493	1.4967	.4699	.2192	.1625	.3482	1.0177
Korea	KOR	41000004	41005145	1	.2463	-.0862	-.9607	-.4661	-.3861	-1.6678	-.6852	-1.3017
Korea	KOR	41000004	41004276	1	-.8511	-2.1648	.0226	-.7415	-.832	-1.6678	-2.1355	.1216
Korea	KOR	41000004	41001830	1	.181	.6555	-.6097	-.0145	-.3793	-.0287	-.5656	-.1563
Korea	KOR	41000004	41003375	1	-.9213	-.0862	.0226	.1053	-.1999	-1.6678	-.6852	-.7496
Korea	KOR	41000004	41004885	1	-.7377	-2.9627	-1.0611	-2.6893	-2.0397	-1.6678	-.6852	-.959
Korea	KOR	41000004	41000252	1	-1.02	-.7092	-1.1926	-2.6893	.1778	-1.6678	-.6852	-1.1252
Korea	KOR	41000004	41004259	1	-.6838	-.9334	-1.1926	-.1982	-.4311	-1.6678	-.6852	-1.1252
Korea	KOR	41000004	41000454	1	.2939	-1.3452	-1.1926	.1053	-.0408	.4394	-.6852	-1.1252
Korea	KOR	41000004	41000614	1	-.9952	-.0862	-.8627	.9397	1.349	-1.6678	-.6852	-1.1252
Korea	KOR	41000004	41002582	0	-.8014	-.0862	.0226	.7113	-1.9954	.4394	.5755	-.9299
Korea	KOR	41000004	41001925	0	-.086	.1221	.0226	-.6174	-.1306	-1.6678	-.2197	-.1563
Korea	KOR	41000004	41005295	0	.4505	.5289	-.6928	.0613	-.0023	-1.6678	-.7696	-.8198
Korea	KOR	41000004	41000699	0	-.8771	-1.18	-1.0611	-1.2145	-.5901	-1.6678	-1.5596	-1.236
Korea	KOR	41000004	41003745	0	-.925	-2.9627	-1.762	-2.6893	-3.7095	-1.6678	-2.1355	-.9838
Korea	KOR	41000004	41004410	0	-.8424	-.6385	-.7836	-1.1482	-1.9456	-1.6678	-.216	-2.5027
Korea	KOR	41000004	41000043	0	-1.5286	-.4136	-.5034	.6356	-.0408	-.7847	.5755	2.0955
Korea	KOR	41000004	41002823	0	1.2729	-.4174	.0226	.1053	.2506	-.7946	.8038	.1216
Korea	KOR	41000004	41001475	0	-1.0361	-1.1138	.0226	-2.6893	-.1488	-1.6678	-.4323	.1216
Korea	KOR	41000004	41005625	0	.3178	-.0862	.0226	.5433	-.152	.4171	.5755	.1216
Korea	KOR	41000004	41005074	0	.9694	-.7221	-.8627	-.0987	-.3376	-.127	-.6852	-.6774
Korea	KOR	41000004	41003362	0	-.7987	-1.2858	-1.0217	-.2669	-1.1864	-.182	-.4801	.1216
Korea	KOR	41000004	41000932	0	-.2906	-1.5733	.0226	-1.6841	-.7012	-1.6678	.5755	-.5461
Korea	KOR	41000004	41003793	0	.3947	-.4314	-2.664	.1053	-.2619	-1.6678	-2.1355	-2.5027
Korea	KOR	41000004	41000581	0	.5143	-.5717	-.4728	.1825	-.5537	-.5037	.5755	-.2503
Korea	KOR	41000004	41004408	0	-.443	-.2479	-.227	.1053	-.319	-1.6678	-.5832	-.4607
Korea	KOR	41000004	41001390	0	-.8786	-.2662	.0226	-.0851	-.059	-1.6678	-.3912	-.2503
Korea	KOR	41000004	41003452	0	-.5234	-1.1314	-.5034	.799	.1474	.8846	-.1972	-1.1252
Korea	KOR	41000005	41005540	1	.7043	-1.2163	-1.6145	.6243	.533	.619	-.9906	-.4607
Korea	KOR	41000005	41000798	1	-.2924	-.647	-1.0611	-.1419	-.8854	-1.6678	-.6852	-.7496
Korea	KOR	41000005	41004781	1	.5929	-.5847	.0226	.472	-1.0744	-1.6678	-.4771	.1216
Korea	KOR	41000005	41004218	1	-.803	.2718	-.7573	1.2091	.5666	-1.6678	-.5828	-.8443
Korea	KOR	41000005	41002074	1	.1524	2.6352	-1.7997	.5888	-.0934	-1.6678	-2.1355	-.9933
Korea	KOR	41000005	41003454	1	1.4235	.468	-.1587	-.7446	-.4627	-1.6678	-1.2871	.1216
Korea	KOR	41000005	41000630	1	-.2449	-.2479	-.7638	.257	-.8425	-.8849	-.4948	-.959
Korea	KOR	41000005	41003163	1	.2257	.9526	.7825	-.1894	-.2011	-1.6678	-2.1355	2.0955
Korea	KOR	41000005	41000805	1	-.422	.0789	.0226	-.3989	-.6604	-1.6678	-1.5848	-.1563
Korea	KOR	41000005	41003706	1	.1536	-.2479	-1.0611	-2.6893	-.7626	-1.6678	-2.1355	-1.3017
Korea	KOR	41000005	41002320	1	1.0715	-.0192	-1.762	.2017	-.1694	-.5309	-2.1355	-1.3017
Korea	KOR	41000005	41000893	1	.0549	-1.1019	-1.2891	-.2074	-1.0947	-.9292	-.6852	-.943
Korea	KOR	41000005	41001744	1	-.2679	-.4314	-1.088	-.417	-1.3031	-1.6678	-2.1355	-.2503
Korea	KOR	41000005	41005528	1	-.0599	-.847	-1.6008	-.2727	-.3949	-1.6678	-1.2106	-.2503
Korea	KOR	41000005	41001552	1	.1812	-.5775	-1.0411	-.0019	-.7713	-1.6678	-.414	-.959
Korea	KOR	41000005	41005018	1	-.4565	-1.0256	.0226	.0788	-1.1085	-.0581	-.2852	-.1563
Korea	KOR	41000005	41002923	1	.5945	-.2479	.0226	.3695	.4167	-1.6678	-.2004	.1216
Korea	KOR	41000005	41002022	0	-.1468	-.0862	-1.1926	.7113	-.0939	.4394	.5755	.1216
Korea	KOR	41000005	41002705	0	-.3523	.2773	-1.2567	-1.3764	-.0301	-1.6678	-.6852	-.8028
Korea	KOR	41000005	41000822	0	-.0305	.0075	-.227	-.8203	.4698	-1.6678	-.5832	.1216
Korea	KOR	41000005	41004930	0	-.5841	-.59	-.4806	.7113	-.57	1.0062	.1648	.1216
Korea	KOR	41000005	41005518	0	-1.1358	-.5847	.9964	-2.6484	-.2939	-1.6678	.5755	.1216
Korea	KOR	41000005	41005680	0	.8434	-2.9627	-1.1926	.8053	-.3899	-1.6678	-1.1947	-.6947
Korea	KOR	41000005	41004381	0	.6399	-.5717	-.9607	.3267	-.502	-1.6678	.3482	-.7496
Korea	KOR	41000005	41000159	0	.3467	-.2479	.0226	.2837	-.1013	-1.6678	.5755	.1216
Korea	KOR	41000005	41004465	0	-1.3559	-1.099	-1.6145	-1.7857	-.3571	-1.6678	-.9941	.1959
Korea	KOR	41000005	41005155	0	.7984	-.989	-.9874	.1142	-.3647	-.4223	-1.2876	-.2503
Korea	KOR	41000005	41002116	0	.349	-.2662	.9726	-.486	-.1518	-1.6678	.9628	.4777
Korea	KOR	41000005	41003451	0	-.654	-.0862	-.5907	-2.6893	-.1209	-1.6678	.3415	-.2503
Korea	KOR	41000005	41005657	0	.1566	-1.3452	-1.1926	2.8639	-3.7095	.4394	.5755	.1216
Korea	KOR	41000005	41003961	0	-.0371	-.0862	-.4806	.634	-.6765	-1.6678	.5755	-.5912
Korea	KOR	41000005	41000457	0	-.5789	-.4314	.0226	.339	-.8499	-.801	.3482	.1216
Korea	KOR	41000005	41001721	0	-.5468	-.0945	-2.664	-2.6893	1.2584	-.7368	-1.1229	-2.5027
Korea	KOR	41000005	41000245	0	.2912	-.4314	-.9947	.105	-.1154	-1.6678	-.3912	-.7496
Korea	KOR	41000006	41003843	0	-.2418	.5128	-1.1412	.1933	-.1866	-1.6678	.0405	.6859
Korea	KOR	41000006	41001863	0	.271	-.0862	-.9607	.1319	.312	-1.6678	-.5832	.1216
Korea	KOR	41000006	41001386	0	1.045	-.2662	.9192	.1053	.469	-1.6678	-.2165	.1216
Korea	KOR	41000006	41002726	0	-.0489	.6464	.6755	-.4987	-.564	-1.6678	.3415	.7338
Korea	KOR	41000006	41005164	0	-.9494	-.9245	.0226	-.2823	-.1141	-.7847	-.3763	.1216
Korea	KOR	41000006	41001758	0	-.0751	.96	-.5413	-.8332	-.5955	-1.6678	-.4805	-.946
Korea	KOR	41000006	41002066	0	.278	.6464	-2.2485	-.7739	-1.3959	-1.6678	-1.5596	-1.4399
Korea	KOR	41000006	41001654	0	-.2111	-.4314	-.691	.5191	-.4958	-1.6678	-.7726	-.2503
Korea	KOR	41000006	41001094	0	1.2062	-.089	-.5034	-.0825	-.3839	-1.6678	-.5832	-.8443
Korea	KOR	41000006	41001083	0	-.0931	-.7221	-.9607	-.0557	-.263	-1.6678	.0254	-.1563
Korea	KOR	41000006	41003983	0	-1.1161	-.7114	-.227	-.6291	-.6513	-1.6678	-.0823	-.2503
Korea	KOR	41000006	41005633	0	-.1203	-.6532	-1.2374	.6825	-.4117	-1.6678	-1.1947	-1.3017
Korea	KOR	41000006	41005219	0	.8155	-.4174	.0226	-.5752	-.7479	-1.6678	-.5832	-.8443
Korea	KOR	41000006	41001655	0	.692	-1.3408	-.7638	-.5995	-.5274	-1.6678	-.6852	-.9299
Korea	KOR	41000006	41003320	0	.1676	-.2662	-1.0611	.7113	-.0327	-1.6678	.1648	-1.6155
Korea	KOR	41000006	41003087	0	.1796	-.7353	-.7302	.1053	.1652	-1.6678	.5755	-.5461
Korea	KOR	41000006	41002733	0	.1965	.0502	-.732	-.8189	-.4593	-1.3198	-.5978	-.8273
Korea	KOR	41000006	41000955	0	.9179	.6555	-.7571	-.0224	-.7191	-.1077	-2.1355	.7864
Korea	KOR	41000006	41005170	0	-.124	-.1827	.0226	.0283	-.3671	-1.6678	-.1026	-.2503
Korea	KOR	41000006	41001334	0	.7126	-1.099	.0226	-.4299	-.9038	-1.6678	-.2673	-.918
Korea	KOR	41000006	41004279	0	.8465	-.4998	.0226	-.5184	-1.691	-1.6678	-.4805	.1216
Korea	KOR	41000006	41002906	0	.5578	-.0692	1.4967	.6703	.2654	-.4105	-.1026	2.0955
Korea	KOR	41000006	41000820	0	-.3032	-.3341	.8038	-.7032	-.4851	-1.6678	.5755	2.0955
Korea	KOR	41000006	41003724	0	.7553	-.4111	-2.664	-.38	-1.0823	-1.6678	-.3326	-1.236
Korea	KOR	41000006	41005463	0	.8916	-.0176	-.7836	-1.2335	-.3742	-1.6678	.9194	-.2503
Korea	KOR	41000006	41004418	0	.8829	.3875	1.4187	.2883	-.8634	-.801	1.4752	2.0955
Korea	KOR	41000006	41003578	0	-.2845	-.0862	.0226	-.9352	.3412	-1.6678	-.6852	2.0955
Korea	KOR	41000006	41001915	0	-.0795	-.0862	1.0929	-.2281	-.7002	-1.6678	-.176	.3216
Korea	KOR	41000006	41005446	0	-.1548	1.3939	-.4688	-2.6893	.1151	-1.6678	1.1417	-.3549
Korea	KOR	41000006	41000764	0	-.0253	-.4314	-.7902	.1959	.0068	-1.6678	-.6852	-.222
Korea	KOR	41000006	41002743	0	.2552	-.2626	.586	-.6556	.6031	-1.6678	-.2008	.2546
Korea	KOR	41000006	41005721	0	.3302	.4012	-.8627	-2.6893	.6372	-1.6678	-.6852	-.7496
Korea	KOR	41000006	41003278	0	1.1872	-.847	-.5034	.2974	-.5026	-1.6678	-.5832	-.2503
Korea	KOR	41000006	41003682	0	.1937	-.938	-.9874	-.2316	-.8217	-1.6678	-2.1355	.1216
Korea	KOR	41000006	41001151	0	.0874	-.4488	-1.8395	-.0819	-1.4315	-1.6678	-.176	-.946
Korea	KOR	41000007	41001818	1	.7278	-1.3119	-1.4242	.3939	-.2932	-.0352	-.5652	-.2274
Korea	KOR	41000007	41000221	1	.6806	-.0862	-.9607	.3578	-.0696	-1.6678	-1.0753	-.3297
Korea	KOR	41000007	41005396	1	-.636	-.8232	-1.486	-1.3102	-.5935	-.5141	-1.5596	-1.6492
Korea	KOR	41000007	41005602	1	.4371	-.59	-1.0611	-.4974	-.888	-1.6678	-1.7719	-.2503
Korea	KOR	41000007	41001599	1	.2502	.5289	-.4806	.0788	-.2044	-1.5744	-.8483	2.0955
Korea	KOR	41000007	41003060	1	1.9089	-.2595	1.9359	.4893	-.3865	-.2275	1.1176	2.0955
Korea	KOR	41000007	41005746	1	.4974	-.0862	-.7902	.0888	.241	-1.6678	-.216	-.1563
Korea	KOR	41000007	41003644	1	.6311	-.559	-1.1996	-1.3277	-.8052	-1.6678	-1.5596	-1.0788
Korea	KOR	41000007	41005572	1	.8553	-.5743	-.8892	-.0451	-1.805	-1.2919	-2.1355	-1.6492
Korea	KOR	41000007	41000802	1	.894	.3464	-.7638	-.9969	-.1865	-1.6678	.0177	-.1563
Korea	KOR	41000007	41002994	1	.0004	-1.0625	.0226	.1761	-.9291	.8423	-.0823	-1.1252
Korea	KOR	41000007	41002817	1	.3425	-.7221	-1.0611	.4422	-.4679	.2582	-.6852	-.4607
Korea	KOR	41000007	41002902	1	.7461	.7308	-.4338	-.0076	-1.3152	-1.6678	.0256	-.1563
Korea	KOR	41000007	41001854	1	.5827	-.2662	-1.2567	-1.0068	-.7109	-1.6678	.0256	-.946
Korea	KOR	41000007	41001375	1	-.1278	-.4203	-1.0611	-.3088	-.5591	-.3261	-2.1355	-1.4991
Korea	KOR	41000007	41003010	1	.5589	-1.4174	-2.664	-.0588	-1.4603	-1.6678	-1.5537	-1.8258
Korea	KOR	41000007	41003103	1	.5252	-.0088	-1.1592	.2898	-.4971	-.9484	-2.1355	-.5912
Korea	KOR	41000007	41002746	0	.7663	-.0862	-1.1926	-.2261	-1.4577	-1.6678	-.6852	-1.1101
Korea	KOR	41000007	41005188	0	.427	-.2806	-1.431	-.385	-.8156	-1.6678	-.869	-.2945
Korea	KOR	41000007	41003599	0	1.789	-1.3182	-2.664	-.4135	-1.805	-1.6678	-2.1355	-.5305
Korea	KOR	41000007	41000414	0	.8686	-.7013	-.7902	-.081	.3285	-.5309	-.2857	.0484
Korea	KOR	41000007	41001277	0	-.0952	-.2662	-.6928	-1.1401	-.1008	-.4427	-.6852	.1216
Korea	KOR	41000007	41003315	0	.7263	-.7114	.0226	-.3453	-1.6629	-1.6678	-.4801	-.2995
Korea	KOR	41000007	41003977	0	.3331	-.2662	-.6097	-.5773	-.445	-.4817	-.4952	-.8443
Korea	KOR	41000007	41004805	0	-.0232	-1.0564	-.6116	-.5464	-.7901	-1.6678	-.7726	.1216
Korea	KOR	41000007	41001476	0	1.0743	.0502	.9726	-.6382	-1.1161	-1.6678	-.5832	-.7363
Korea	KOR	41000007	41003275	0	.1501	-.7716	.0226	.1053	-.6922	.4394	-.6852	-1.1252
Korea	KOR	41000007	41002773	0	.7711	.7946	-.8873	-.5312	-.3054	-1.6678	.0177	.4777
Korea	KOR	41000007	41003811	0	.4461	-.0862	-1.0611	.3475	.1664	-1.6678	-.3733	-.806
Korea	KOR	41000007	41005416	0	.4139	-1.3858	-.6446	.1851	-1.1011	-1.6678	-1.305	.113
Korea	KOR	41000007	41004591	0	.626	-.4422	.9726	.2125	-.4226	-.0558	-.8486	.804
Korea	KOR	41000007	41002306	0	.9113	.4596	-.7302	-.2589	-.0773	-1.6678	2.4277	.3588
Korea	KOR	41000007	41002951	0	.4065	-.0862	.0226	-.2615	.4098	-1.6678	-.176	.1216
Korea	KOR	41000007	41004099	0	1.6098	-.8264	-.7638	.2318	-1.0594	.0559	-.0551	-.7496
Korea	KOR	41000007	41004232	0	.5625	.2032	-1.0611	-.383	-.8158	-.4817	.0215	.1216
Korea	KOR	41000007	41005713	0	1.2643	.9526	1.9359	.3666	.328	-1.6678	2.4277	2.0955
Korea	KOR	41000008	41003921	0	-.9363	-.2662	-.7638	-.0375	-.6176	-1.6678	.1693	-.2726
Korea	KOR	41000008	41002785	0	-.2424	.4012	.8801	.1143	-.7222	-1.6678	-.1026	.3588
Korea	KOR	41000008	41000139	0	-.9971	.1245	.0226	-.7814	.1421	-1.6678	.8038	.1216
Korea	KOR	41000008	41003652	0	.2205	-.0862	-.227	.3009	.2507	-1.6678	.5755	-.2503
Korea	KOR	41000008	41001113	0	-.3753	2.6352	.3461	-.3045	-.8749	-1.6678	-.8657	-1.236
Korea	KOR	41000008	41003227	0	.0815	-.4314	-.9607	.0314	.0024	-.1056	-.0553	-.4607
Korea	KOR	41000008	41000084	0	-.1646	-.59	-1.1926	-.2074	-.4012	-1.6678	-.5832	-1.0788
Korea	KOR	41000008	41003406	0	-.4621	-.2662	-.691	-.2798	-.571	-.7847	-.5832	.1216
Korea	KOR	41000008	41004987	0	-.3873	-1.1327	1.9359	.1053	.062	.4394	1.142	-.2503
Korea	KOR	41000008	41001851	0	-.069	-.2662	-.9607	-.3105	-.5574	-1.6678	-.3763	-.6912
Korea	KOR	41000008	41003181	0	.0929	-.0862	-1.0611	-.7919	-.5082	-.8849	-.3763	-.5912
Korea	KOR	41000008	41004856	0	.3468	-1.7372	-1.6877	-2.0365	-.7847	-1.6678	-1.5596	-1.6557
Korea	KOR	41000008	41005495	0	-.4866	-.59	-.8627	-.9048	.025	-.4795	-1.5848	-.5251
Korea	KOR	41000008	41001850	0	-.0029	-.0862	-.227	-2.6893	.1602	-1.6678	.5755	.1216
Korea	KOR	41000008	41002189	0	.0471	.0789	-.5836	.9675	-.2883	-1.6678	-.5832	-.0151
Korea	KOR	41000008	41002147	0	-.5613	-.8379	-1.7997	-.8967	-2.0617	-.4795	-.7078	-1.5367
Korea	KOR	41000008	41001637	0	-.527	-.5717	-.9211	-.095	-.1134	.1378	-.1566	-.7108
Korea	KOR	41000008	41002200	0	-.4929	-.7836	.5833	-.0968	-.9258	-.0033	-.2673	.4504
Korea	KOR	41000008	41003689	0	-.0009	-.7221	.0226	-.934	-.6928	-1.0529	-.3733	.519
Korea	KOR	41000008	41001738	0	.7881	-.7828	.0226	-.4476	.5407	-1.6678	-.176	-.4607
Korea	KOR	41000008	41004222	0	-.3232	-.7737	.0226	.2146	-.0814	.4541	.1648	.1216
Korea	KOR	41000008	41001296	0	.339	-.7114	-.9607	-1.2145	-3.7095	-.801	-.5832	-1.1252
Korea	KOR	41000008	41004086	0	.4563	-.0862	.0226	1.2836	.8779	1.5721	.5755	.1216
Korea	KOR	41000008	41004665	0	.7714	-.0862	-1.0611	-.4045	-.3439	-.5842	-.5832	-.1563
Korea	KOR	41000008	41005344	0	-.4571	1.3697	.6407	.847	1.8372	-.0615	1.2262	-.3856
Korea	KOR	41000008	41002829	0	.7527	-.964	-1.1201	.2861	-.2222	1.0997	-.0857	-.7317
Korea	KOR	41000008	41004129	0	.647	-.7162	-.8627	.0029	.3746	-.8768	.5755	-.9178
Korea	KOR	41000008	41001662	0	-1.7562	-.983	-.7902	-1.2524	-.0448	-1.6678	-.5832	.1216
Korea	KOR	41000008	41005306	0	.0854	2.6352	-1.762	-2.6893	-.8712	-.7847	-.5438	-2.5027
Korea	KOR	41000008	41000593	0	-.2914	.3289	.0226	.3919	-.4997	-1.6678	-.1026	.1216
Korea	KOR	41000008	41001216	0	-.1405	-.0862	-.5034	.4154	.2688	-.1611	.1693	-.2503
Korea	KOR	41000008	41003892	0	-.3953	-.59	-.227	-.0398	-.0669	-1.6678	.5755	-.2503
Korea	KOR	41000008	41002530	0	.4114	-1.6517	-2.664	-.3733	-.4878	-1.6678	.5755	.1216
Korea	KOR	41000008	41003896	0	.1095	.1371	-.5034	-.0359	-1.1134	.275	.5755	-.7363
Korea	KOR	41000008	41002692	0	-.3231	.2607	-.9607	-.7797	-.4401	-1.6678	-.7899	-1.7277
Korea	KOR	41000009	41004783	1	.3485	.2695	-1.6542	-.2151	-1.0024	-1.6678	-.0033	-.5697
Korea	KOR	41000009	41002735	1	.1357	-.4314	-.5907	-.0629	-.0781	-1.6678	-.4948	-.681
Korea	KOR	41000009	41005116	1	-.0899	-1.607	-1.5485	.1934	-2.8697	-1.6678	-1.5537	-.946
Korea	KOR	41000009	41002113	1	.2036	.5289	-.5544	-.2488	.6881	-1.6678	-1.305	-.6527
Korea	KOR	41000009	41003333	1	.3619	.7825	-.442	.0991	.3473	.34	-.1972	-.2274
Korea	KOR	41000009	41004772	1	.5696	-2.9627	-2.664	-2.6893	-1.8412	-1.6678	-2.1355	-2.5027
Korea	KOR	41000009	41002175	1	.17	-2.9627	-2.664	-2.6893	-2.4883	-1.6678	-2.1355	-1.7277
Korea	KOR	41000009	41001893	1	.3937	-.4556	-1.0611	-.5235	-.6519	-1.6678	-.6852	-1.3017
Korea	KOR	41000009	41003201	1	-.1133	-2.6842	-2.0338	-2.6893	-1.3743	-1.6678	-2.1355	-2.5027
Korea	KOR	41000009	41002651	1	-.8509	.2718	.1386	-.9969	-.0219	-1.6678	-.1026	-.4607
Korea	KOR	41000009	41001343	1	.1567	-.0862	-.5907	.0881	.6543	-1.6678	-.6852	-.7108
Korea	KOR	41000009	41000354	1	-.048	.6348	-.6315	.2804	.1115	-.4223	-.0823	-.611
Korea	KOR	41000009	41000443	1	-.5369	-.0061	-1.161	-1.4389	-.8884	-.5676	-.6852	-.5251
Korea	KOR	41000009	41002913	1	.254	-.7114	-.9607	-2.6893	-.1337	-1.6678	-1.5848	-.7496
Korea	KOR	41000009	41003518	1	-1.2814	1.3939	-.6315	-1.4102	-1.1328	-1.6678	-1.5596	-.1563
Korea	KOR	41000009	41003604	1	-.8084	-.0862	-.8627	.453	-.7315	.5164	-.6852	-.5305
Korea	KOR	41000009	41005554	1	.5173	-.0862	-.7902	-1.7984	-.2585	-1.6678	.0256	-.7496
Korea	KOR	41000009	41004638	1	.3552	.0598	.5833	.0169	-.4295	-.5309	-1.305	.5295
Korea	KOR	41000009	41000117	1	-2.2373	-.2289	-1.3694	-1.0059	-.1602	-1.6678	-1.7719	-1.112
Korea	KOR	41000009	41002991	1	1.0312	-.4136	.5347	-.679	-1.3437	-1.6678	.1693	.1216
Korea	KOR	41000009	41001008	1	-.2061	-1.3216	-.7638	-.1594	-1.0078	-1.6678	-.5945	-.976
Korea	KOR	41000009	41005417	1	-.528	-.0862	-1.183	-.2492	-.2248	-1.6678	-.4771	-.7496
Korea	KOR	41000009	41000865	1	.9065	-.5743	-1.2062	-1.0539	-.9683	-1.6678	-.9906	-.5305
Korea	KOR	41000009	41001825	0	-.5817	-.0862	-1.4011	-1.7891	-.2282	-1.6678	-2.1355	-1.1395
Korea	KOR	41000009	41002234	0	.3776	-.4314	.0226	1.2836	.7984	-1.6678	.5755	.1216
Korea	KOR	41000009	41004043	0	-1.1004	-.6434	-1.9803	-1.7857	-1.5686	-1.6678	-2.1355	-1.0454
Korea	KOR	41000009	41003693	0	.4175	-1.8032	-1.1926	.1053	-.3035	-1.6678	-.6852	-.959
Korea	KOR	41000009	41005027	0	-.7252	-.0862	.0226	.4703	-.1609	1.0062	.5755	2.0955
Korea	KOR	41000009	41005130	0	-1.0317	-.0862	-.3802	-.4958	-.5312	-1.6678	-.1727	.1216
Korea	KOR	41000009	41000713	0	-.1872	.1292	1.9359	-1.0552	.2876	-.8849	2.4277	2.0955
Korea	KOR	41000009	41002042	0	-.0239	-1.3452	-.7638	.2972	-.1746	-.4223	-.5832	.4994
Korea	KOR	41000009	41004933	0	-.0542	-.5743	-.9624	-.4663	-.5346	-.8849	-.9936	-.946
Korea	KOR	41000009	41002390	0	-.2152	-.59	.0226	.0143	-.0431	-.421	-.0857	-.222
Korea	KOR	41000009	41003396	0	-.2215	-.0862	.0226	.6697	-.0408	-.489969679244999	.5755	.1216
Korea	KOR	41000009	41000678	0	.9981	.0527	-.227	-.0294	-.6181	-.4223	.2842	.7627
Korea	KOR	41000009	41005457	0	.0926	-.2662	-.6446	.8095	-.3107	.8818	-.5832	-.1563
Korea	KOR	41000010	41005561	1	-.1119	-.5874	-.732	.3782	.111	-1.6678	-.309	-.2503
Korea	KOR	41000010	41005613	1	.8285	-.4203	-.227	-.0318	.1961	-.0779	-.7394	.0876
Korea	KOR	41000010	41003426	1	-.7559	.7989	-.5544	-.1007	-.479	-1.6678	-.7394	-.2778
Korea	KOR	41000010	41000173	1	-.3006	-.59	-1.9313	.1579	-.4088	-1.6678	-2.1355	-1.3017
Korea	KOR	41000010	41003130	1	.3751	.1705	.9192	.3194	.3058	-1.6678	-.7026	2.0955
Korea	KOR	41000010	41004314	1	-.0156	-.9372	-1.1412	-.1053	.3095	-.8849	-.6852	-1.3017
Korea	KOR	41000010	41001328	1	-.0858	-.4314	-1.0611	.0392	.1304	-1.6678	-.6852	-.2503
Korea	KOR	41000010	41004344	1	-.0318	-.8419	-.7638	.6545	-.0245	-1.6678	-2.1355	.1216
Korea	KOR	41000010	41005611	1	1.2153	-1.022	-1.3074	-.0749	-.4805	-.1475	-.5832	-1.7277
Korea	KOR	41000010	41002700	1	-1.0121	-1.3769	-1.9313	-.2187	.2918	-1.6678	-1.4541	-.6353
Korea	KOR	41000010	41001451	1	-.2305	.0634	-.7638	-.2424	-.6612	-1.6678	-.6203	-.7674
Korea	KOR	41000010	41003459	1	.9391	-.7065	-.7836	.5975	-.6632	-.3218	.0256	-.2503
Korea	KOR	41000010	41002908	1	-.1194	-.7221	-.7638	-.3643	-1.0505	-1.6678	-1.0602	-.4607
Korea	KOR	41000010	41002963	1	.6224	-.1827	-1.5553	.3394	.3547	-1.6678	-1.3153	-1.3017
Korea	KOR	41000010	41001321	1	-.2607	2.6352	1.9359	-1.5123	-.1505	-1.6678	-1.1908	-.2485
Korea	KOR	41000010	41004951	1	-.6688	-.7221	-.227	-.4379	-.7946	-1.6678	-.1972	.1216
Korea	KOR	41000010	41000649	1	-.3066	-.0862	.0226	.8518	.1038	.4394	.1648	.0301
Korea	KOR	41000010	41002089	0	1.2802	-2.9627	-2.664	-2.6893	-3.7095	-1.6678	-1.5596	-2.5027
Korea	KOR	41000010	41003022	0	.7534	.0502	1.9359	.3229	-.2185	-.8849	2.0386	2.0955
Korea	KOR	41000010	41004260	0	.4287	-.0862	-.3802	-.1364	-.2149	-1.6678	-.5832	.1216
Korea	KOR	41000010	41002168	0	-.0833	-.8245	-.691	-.5575	-.7872	-1.6678	.3415	-.1563
Korea	KOR	41000010	41002220	0	-.0917	-.938	-1.4242	-.7739	-1.524	-1.6678	-2.1355	.6905
Korea	KOR	41000010	41004153	0	.793	-.5743	.0226	.2178	-.5905	-.8849	.1648	-.2503
Korea	KOR	41000010	41003080	0	.0601	-1.0271	-1.1412	-.3121	-1.5422	-1.6678	-.7899	-.946
Korea	KOR	41000010	41002172	0	.0114	-1.2443	-1.7997	-.6967	-1.218	-1.6678	-1.4019	-.9774
Korea	KOR	41000010	41005648	0	-.3268	-.0862	-.7638	-.3826	-.1505	-1.6678	-.4801	.1216
Korea	KOR	41000010	41005053	0	.1501	-1.1117	-1.6074	-.3932	-.8183	-1.6678	-2.1355	.2396
Korea	KOR	41000010	41001679	0	-.9072	-.0862	.0226	.0275	.0462	-1.6678	-.5832	.1216
Korea	KOR	41000010	41004889	0	-.2078	-.4314	.0226	-.8332	-.194	-1.6678	-.5832	-.5251
Korea	KOR	41000010	41003120	0	-.4489	-.2479	-.8627	-.742	-.9482	-.801	.5755	-.1563
Korea	KOR	41000010	41004101	0	.0721	.1371	-1.3815	-.3772	-.3345	-1.6678	-.7726	.2546
Korea	KOR	41000010	41003531	0	-.6423	.879	1.2341	-.0115	.3257	-1.6678	.8038	2.0955
Korea	KOR	41000010	41003489	0	.7282	.2836	.6407	-2.6893	-.3947	-1.6678	-.4835	1.3857
Korea	KOR	41000010	41003779	0	.736	.7825	.0226	-.3226	.0349	-1.6678	.8038	2.0955
Korea	KOR	41000010	41003361	0	.2199	-1.5195	-1.4747	-.9969	-.7252	-1.6678	-2.1355	-.2503
Korea	KOR	41000011	41000533	0	.3574	-2.1648	-1.0611	.738	-.483	-1.6678	2.4277	2.0955
Korea	KOR	41000011	41002644	0	-.3737	-.7221	-1.1926	.447	-.1776	.4252	.5755	-.2503
Korea	KOR	41000011	41005603	0	-.6755	-2.9627	-2.4318	.1053	-2.1108	-1.5939	-.6852	-1.1252
Korea	KOR	41000011	41000432	0	-.5189	-.0862	-.8627	-2.6893	-.3628	-1.6678	-.1026	-.7496
Korea	KOR	41000011	41003751	0	.6485	-.0862	-1.0611	-.1399	-.5976	-1.6678	-.4948	-.2485
Korea	KOR	41000011	41004831	0	.7951	-.2662	.3461	-.1085	-.7901	-1.6678	1.4793	.8277
Korea	KOR	41000011	41001819	0	.2423	-1.5884	-.7573	-.1112	.0299	-1.6678	-.5208	-.0998
Korea	KOR	41000011	41003752	0	-.5748	-1.3452	-1.0935	.7113	-.4206	1.0062	-.6852	-1.1252
Korea	KOR	41000011	41000095	0	-.3732	-.5743	-1.1926	-.1953	-1.1293	-.7368	-.6896	.1216
Korea	KOR	41000011	41001820	0	1.0973	-1.1327	-1.1926	.3107	-.2847	.7491	-.6852	-.7496
Korea	KOR	41000011	41003412	0	.0936	-1.0619	-1.0611	-1.1482	-1.3474	-.8849	-2.1355	-.7108
Korea	KOR	41000011	41000088	0	.2716	-.8232	-1.0935	-.4301	-1.0013	-.801	-.6852	-.5475
Korea	KOR	41000011	41005245	0	.4464	-2.9627	1.9359	.7113	-.0408	-1.5939	2.4277	2.0955
Korea	KOR	41000011	41001884	0	-1.1988	-1.0169	-.3827	-.1878	.2606	-1.6678	-1.27	.1216
Korea	KOR	41000011	41004757	0	.2443	-.9347	1.1381	1.2836	.9706	1.3915	1.4152	.4994
Korea	KOR	41000011	41000325	0	.0371	-.0862	-.4806	.818	.175	.0696	-.6852	.4777
Korea	KOR	41000011	41001764	0	.1311	-.0862	-.5907	.1566	.8458	-1.6678	.1693	-1.4991
Korea	KOR	41000011	41003687	0	.5521	-.4174	.0226	.1487	.121	-.0606	.5755	.1216
Korea	KOR	41000011	41004082	0	.0048	-.2662	-.5836	-.2117	.5802	-.5569	-.5832	-.7496
Korea	KOR	41000011	41002192	0	-.0668	-.0862	.0226	.1053	.1056	.4394	.1648	-.7496
Korea	KOR	41000011	41004507	0	-.4908	-1.1076	-1.0678	-.4315	-1.2166	-1.6678	-.8913	-.7887
Korea	KOR	41000011	41001517	0	-.8775	-.8264	-.3094	.7113	1.2041	1.0062	.5755	.1216
Korea	KOR	41000011	41001466	0	-.7891	-.4203	.0226	.1053	-.8149	.4394	-.337781306627665	-1.1252
Korea	KOR	41000011	41003620	0	.4182	.5289	.0226	.1569	.3458	-.7847	.0177	.0122
Korea	KOR	41000011	41001811	0	-.1495	-.0862	-.9607	-.2859	-.111	-1.6678	-.4805	-.5251
Korea	KOR	41000011	41001874	0	-.5934	.802	-.75	-.9827	.2691	-1.6678	-.1061	1.1232
Korea	KOR	41000011	41002756	0	1.0806	1.4003	1.4967	.6472	.6146	-1.6678	.5755	2.0955
Korea	KOR	41000011	41001946	0	.1153	-.8802	-.7902	.7389	-.0218	-1.6678	.5755	.1216
Korea	KOR	41000011	41003517	0	-.9348	-.7087	-2.0338	-.9781	-1.0644	-1.6678	-1.4019	-1.3017
Korea	KOR	41000011	41003236	0	-.2518	-.0862	-1.1926	.7113	.0092	-1.6678	.5755	-1.1252
Korea	KOR	41000011	41000827	0	.1644	-.4174	-.9947	-.5894	.0034	-1.6678	.1648	-1.0788
Korea	KOR	41000011	41005213	0	-1.0185	-.2662	-1.0611	.4567	-.0926	.721	-.1026	-.8443
Korea	KOR	41000011	41002939	0	-.3601	.6372	-1.5553	-2.6893	-.9502	-1.6678	-.4805	-.1865
Korea	KOR	41000011	41004670	0	-.3207	.0591	-.408	-.0061	.0079	-1.6678	.5755	-.0274
Korea	KOR	41000012	41000225	1	-.8427	-.2842	-.9285	-2.6893	-.1124	-1.5939	-.2852	-1.1252
Korea	KOR	41000012	41001914	1	-.5694	-1.3452	-1.1926	.2287	-.4823	-1.6678	-.6852	-.7496
Korea	KOR	41000012	41003233	1	-.906	-.4314	-.7183	-.8417	-1.4254	-.4223	-.928	-.4423
Korea	KOR	41000012	41004799	1	.085	.0502	1.9359	.829	.1868	-1.6678	.8992	1.1232
Korea	KOR	41000012	41004121	1	.5278	2.6352	.4173	.3423	-.3825	-1.6678	-2.1355	.7627
Korea	KOR	41000012	41001050	1	-.6723	-.59	-.7902	.2415	-.6524	-.801	-.2852	.1216
Korea	KOR	41000012	41001684	1	-.2716	-.0862	-.4806	.7501	.5306	-.8849	.0221	.4725
Korea	KOR	41000012	41001887	1	.0578	-.0862	-1.2374	-.2045	-.4933	-1.6678	-.5832	.388
Korea	KOR	41000012	41002936	1	.6751	-.847	-.8627	.2807	-.1295	-1.6678	-.6852	-.5251
Korea	KOR	41000012	41003197	1	-.2919	-.0862	-.691	-.388	-1.4166	-1.6678	-2.1355	-.4607
Korea	KOR	41000012	41004420	1	-.1882	-.9363	-.3802	-.536	-.6317	-1.6678	-.6852	-.7685
Korea	KOR	41000012	41004751	1	.0392	-.3996	-.5544	.0944	-.1383	-.4795	-.1972	.1216
Korea	KOR	41000012	41002854	1	.006	-.2662	.0226	.9731	.2584	-.8849	-.6852	-.5912
Korea	KOR	41000012	41005378	1	.1839	2.6352	.0226	-.7401	-.2148	-.7847	1.2262	.1216
Korea	KOR	41000012	41002535	1	-.1728	-.59	-2.1689	.4478	-.2324	-1.6678	-.928	-1.7277
Korea	KOR	41000012	41004887	1	.5868	1.3697	-.7638	1.066	.5282	.1631	.5755	.149
Korea	KOR	41000012	41001676	1	-1.0616	.0634	-.5907	.3745	.6455	-.2942	-.3912	.4994
Korea	KOR	41000012	41005380	1	-.3213	-1.2802	-1.0611	.4175	-.8104	.4394	-.8738	-1.1252
Korea	KOR	41000012	41002875	1	.3946	.0566	-.2943	-.3154	-.9946	-.3648	-.0823	-.6959
Korea	KOR	41000012	41003381	0	.0311	-1.3452	-.7836	.7113	-.0408	1.0062	-.7075	-1.5367
Korea	KOR	41000012	41003847	0	-.1379	-1.3452	-1.1926	.1563	.8698	.4394	-.6852	-1.1252
Korea	KOR	41000012	41004380	0	.1561	-.8379	-1.0611	-.4479	-.3791	-.9484	-.5832	-.4607
Korea	KOR	41000012	41000789	0	1.0113	-.8357	-.9607	-.7841	-.3128	-1.6678	-2.1355	-.5912
Korea	KOR	41000012	41003955	0	-.5251	-1.3452	-.3802	.4406	-.6339	-1.6678	-.6852	.1216
Korea	KOR	41000012	41004567	0	-.3916	-.7221	-1.0611	.35	-.4062	-1.6678	-.6852	.1216
Korea	KOR	41000012	41000010	0	-.0858	.3875	-1.5179	-.8967	-.2754	-1.6678	-1.5596	-.5038
Korea	KOR	41000012	41003825	0	.7811	.4457	.8348	.5675	.9266	-1.6678	1.802	2.0955
Korea	KOR	41000012	41005368	0	-.8323	1.3697	1.0955	-.785	.6521	-1.6678	1.802	1.1232
Korea	KOR	41000012	41000494	0	.4928	.4012	-.4641	.1755	-.7191	-.801	-1.4019	-.3902
Korea	KOR	41000012	41003221	0	.0785	-.2662	.3461	.1427	.0701	-1.6678	.0215	.4777
Korea	KOR	41000012	41005677	0	-.1425	-1.1429	.0226	.4341	-.0408	.5464	-.2852	-.7108
Korea	KOR	41000012	41001766	0	1.0798	.468	1.9359	-.2475	-.2315	-1.6678	.3473	1.2841
Korea	KOR	41000012	41002624	0	-.1567	-.0862	-.7249	-.1546	-.5431	-1.6678	-.6852	-.9943
Korea	KOR	41000012	41003239	0	-.9184	-1.3452	-1.9313	-.1856	-.9632	-1.6678	-.309	-1.1252
Korea	KOR	41000012	41000344	0	.232	.4546	.0226	-1.4389	-.1177	-1.6678	1.2262	-.1865
Korea	KOR	41000012	41003434	0	.1883	-1.4686	-1.7997	-2.6893	-.6727	-.8768	-1.4019	-1.5298
Korea	KOR	41000013	41000379	1	.2701	-.4314	.6755	.2405	.0777	.1407	-.8483	.1216
Korea	KOR	41000013	41004346	1	.7439	-.0862	.0226	.2382	-.3224	-1.6678	.5755	.1216
Korea	KOR	41000013	41001282	1	.8677	-.5743	-1.3943	-1.3001	-1.8076	-.153	-1.2624	-.8578
Korea	KOR	41000013	41001645	1	-.5636	-.2479	-.7638	.1275	-.737	-.1652	-.414	-.7496
Korea	KOR	41000013	41001322	0	-.98	-.0862	.0226	-1.1699	-.7681	-1.6678	-.6852	.1216
Korea	KOR	41000013	41002071	0	-.6372	.5266	.4173	-.0151	-.0054	-.3551	-.5832	.6663
Korea	KOR	41000013	41004546	0	-.0526	-.0862	-.9607	-.6025	-.4248	-.3239	.1693	-.1563
Korea	KOR	41000013	41003535	0	.1903	-1.511	.9726	-1.0068	-1.0659	-1.6678	-.6852	-.6959
Korea	KOR	41000013	41002671	0	.7328	2.6352	1.9359	3.6039	4.8357	3.6292	2.4277	2.0955
Korea	KOR	41000013	41005466	0	.3534	.2718	.586	.7485	.0545	.8038	2.4277	2.0955
Korea	KOR	41000013	41003937	0	.3707	-.7221	-1.0611	.3447	-.7101	-1.6678	.5755	.1216
Korea	KOR	41000013	41003862	0	-.6553	-1.1033	-.8099	-.6775	-.6968	-.8768	-.7755	-.976
Korea	KOR	41000013	41000839	0	.1873	-.0994	-.4728	-.0804	.7661	-.2154	.5755	.1216
Korea	KOR	41000013	41000484	0	.2968	-.7815	-1.0611	-.9595	-1.1806	-.1467	.5755	.1216
Korea	KOR	41000013	41002129	0	1.2463	-1.3452	.231	.7113	-.0408	1.0062	.5755	.254072085471427
Korea	KOR	41000013	41003241	0	-.7485	-.2479	-.227	.1294	-.0906	.2423	-.6852	.1216
Korea	KOR	41000013	41000668	0	-.0243	-.836	-.3827	-1.3874	-.8256	-.0233	.3473	.1216
Korea	KOR	41000013	41003711	0	-1.2506	-.4203	-2.1689	-.1958	-.0962	-1.6678	-.5832	-.7496
Korea	KOR	41000013	41001034	0	.1075	-.4882	-1.2567	-.3999	-.8279	-.0041	-1.1947	-1.1252
Korea	KOR	41000013	41004422	0	-.2773	-.5847	-.3827	-.732	-.334	-.8849	-.5978	.1216
Korea	KOR	41000013	41002757	0	.5714	-2.9627	-2.664	.7895	.8779	.4394	-.8738	-.2503
Korea	KOR	41000013	41004656	0	-.4126	.0666	-1.5179	.3739	.021	-1.6678	-.0992	-.6959
Korea	KOR	41000013	41002268	0	-.1123	.4034	.0226	.7113	1.0357	.3387	.5755	.1216
Korea	KOR	41000013	41002030	0	.5582	-.2479	.0226	.755	.1302	.1925	-.4771	-.2503
Korea	KOR	41000013	41000840	0	.598	1.3889	1.1381	-1.6455	.2524	-1.6678	-.5832	-.4607
Korea	KOR	41000013	41003042	0	.369	-.0862	.0226	.1053	.0037	.4394	-.3763	-.3297
Korea	KOR	41000013	41002226	0	.36	-.0862	-.227	.4922	-.066	-.7936	.5755	.1216
Korea	KOR	41000013	41005258	0	.1278	.9526	1.9359	.5169	.4067	-1.6678	1.802	2.0955
Korea	KOR	41000013	41004316	0	.1624	1.7162	1.9359	-.0539	.452	-.8768	2.4277	2.0955
Korea	KOR	41000013	41003176	0	-.4477	.2768	-.7638	.7113	.3432	.4394	.9246	-.611
Korea	KOR	41000013	41000031	0	-.4108	-.4314	.7008	.4739	.0123	-.7106	-.4948	.4994
Korea	KOR	41000013	41001639	0	-.6705	-.59	-1.0611	.139	-.5531	-.0614	-.5178	-1.044
Korea	KOR	41000013	41002365	0	.7748	-.0862	-.227	-.5952	-1.6567	-1.6678	-.3237	-.2503
Korea	KOR	41000013	41001491	0	.2127	1.7162	1.9359	.7652	.676	1.4576	2.4277	2.0955
Korea	KOR	41000013	41005369	0	.3406	-.5847	-.8099	.508	-.8524	-.4817	.5755	.1216
Korea	KOR	41000013	41005092	0	-.3381	2.6352	1.9359	.5504	-.1293	-1.6678	2.4277	2.0955
Korea	KOR	41000014	41001194	0	.0278	.0789	-.9607	-2.6893	.3452	-1.6678	-.5832	-.5251
Korea	KOR	41000014	41001340	0	-.5945	-.2479	.0226	-2.6893	-.485	-.801	.5755	.1216
Korea	KOR	41000014	41004294	0	.0777	-1.1429	-2.2485	-.7797	-3.7095	-1.6678	-2.1355	-1.7277
Korea	KOR	41000014	41004664	0	-.8781	-.0994	.0226	-.0502	.0242	-1.6678	.1648	.1216
Korea	KOR	41000014	41001722	0	-.5054	.2859	.0226	-.7354	-.945	-1.6678	-.216	.1216
Korea	KOR	41000014	41004229	0	-.317	.7946	1.1857	.0328	-.4095	-1.6678	1.055	.5807
Korea	KOR	41000014	41000799	0	-.3862	-.0862	.0226	.821	.3817	1.0062	.5755	.1216
Korea	KOR	41000014	41001436	0	-.5851	-.5212	-.7902	.3882	-.0819	.5041	.8038	.1216
Korea	KOR	41000014	41000346	0	-.9103	-.5717	-.5373	.5941	.0032	.6915	-.0517	-.4607
Korea	KOR	41000014	41001588	0	-.9037	-1.3452	-1.1926	.1053	-.9291	.4394	-.6852	-1.1252
Korea	KOR	41000014	41002139	0	.0238	.0789	.9726	-.0608	.0661	-1.6678	.3134	1.4234
Korea	KOR	41000014	41003893	0	-.8273	-.8283	.0226	-.6068	-.6906	-1.6678	-2.1355	.1216
Korea	KOR	41000014	41001885	0	-.1684	-1.1341	-1.1926	-.9033	-.954	-1.6678	.1693	-2.5027
Korea	KOR	41000014	41005387	0	.0657	2.6352	1.9359	1.3321	4.8357	-1.6678	.5755	.1216
Korea	KOR	41000014	41001849	0	-.1236	-.4174	.0226	-.9328	-.7466	-1.6678	-.9764	-.2503
Korea	KOR	41000014	41003026	0	-.9777	-.3944	-.227	-.8687	-.4587	-.5309	.3482	-.2503
Korea	KOR	41000014	41003842	0	-.6577	1.3889	-.7638	-.504	-1.2302	-.0041	-.6852	-.222
Korea	KOR	41000014	41001117	0	.7243	-.0862	.0226	.447	.0704	.4394	.5755	.1216
Korea	KOR	41000014	41001678	0	-.4458	-.4488	-1.3514	-.55	.5243	-1.6678	-1.5596	-1.5127
Korea	KOR	41000014	41003828	0	.6726	-1.0936	.0226	.7113	-.0408	.4394	.5755	-.4607
Korea	KOR	41000014	41002567	0	.2523	-.4314	-.5034	.3657	.0427	-1.6678	.5755	-.2503
Korea	KOR	41000014	41002670	0	.0718	-.0862	-.5034	-2.6893	-.0686	-1.6678	-.309	-.2503
Korea	KOR	41000014	41005628	0	.3033	-.7221	-.9624	-.7298	-.6727	-.8849	-.0823	-.4607
Korea	KOR	41000014	41002862	0	.2631	-.8305	-.7902	.1765	.0999	.4394	-.5832	-.2503
Korea	KOR	41000014	41001543	0	.629	-.6616	.0226	-.0648	-.3418	-1.2919	-.6852	.1216
Korea	KOR	41000014	41002090	0	-.0322	-.0862	-.7638	-.581	-.6145	-1.6678	.3415	.1216
Korea	KOR	41000014	41002450	0	.3537	-.0862	.0226	-.4079	-.299	-1.6678	.5755	.1216
Korea	KOR	41000014	41001358	0	.4645	-.2479	-.4806	.4948	-.9291	.8106	-.1061	-.4607
Korea	KOR	41000014	41005671	0	.4867	-.8802	-.9607	-.3581	-.7402	-1.6678	-.176	-.3297
Korea	KOR	41000014	41001275	0	-.302	-.2479	-.5034	-.1834	.386	.0642	-.0857	-.4607
Korea	KOR	41000014	41005475	0	-1.0888	-1.3091	-1.0953	-1.2524	-1.2867	-1.6678	-1.5596	.1216
Korea	KOR	41000014	41005480	0	-.2906	-1.178	-.7836	.7113	-.8641	1.0062	-.6852	-1.1605
Korea	KOR	41000014	41000706	0	.3749	-.0088	-.5034	-.455	-.6837	-1.6678	-.176	-.2726
Korea	KOR	41000014	41004564	0	.3013	-.2662	-.8627	-.3523	-.1681	-1.6678	-.5832	-.3086
Korea	KOR	41000014	41000131	0	.7305	-.7221	-.5263	.7113	-.0472	-1.6678	.1693	-.4607
Korea	KOR	41000014	41003539	0	.6725	.2718	-.5907	1	-.0355	-1.6678	.1693	-.1563
Korea	KOR	41000015	41001189	1	-.2367	-.7716	-.8627	-.3754	-.6667	-.4694	-.5832	-.5251
Korea	KOR	41000015	41002039	1	.5286	-.2479	-.227	-.9002	-.6515	-.219	.0489	.1216
Korea	KOR	41000015	41004915	1	.7423	-.0862	-.7902	.3093	.0963	-.7433	.0256	.149
Korea	KOR	41000015	41003096	1	-.1462	-1.3452	-1.1926	-2.6893	-.2745	-1.6678	-.6852	-1.1252
Korea	KOR	41000015	41000259	1	-1.3101	-.7114	-.691	-.523	-.7621	-1.6678	-.6852	-.5912
Korea	KOR	41000015	41000637	1	-.7771	-.0862	-.7638	-.604	-.656	-.8849	.1922	-.7496
Korea	KOR	41000015	41004074	1	-.2919	-.59	.0226	.3306	-.0673	-1.6678	-1.2871	.1216
Korea	KOR	41000015	41001712	1	.8349	-.4174	.0226	.0574	-.2902	-1.6678	.5755	.1216
Korea	KOR	41000015	41003553	1	.304	-.089	1.9359	.5391	.0871	-.0026	.1357	.7374
Korea	KOR	41000015	41003231	1	-.0199	.3875	.8348	-.2983	.0012	-.4795	-1.0844	-1.0091
Korea	KOR	41000015	41001987	1	.1239	-.0219	-1.0611	-1.7984	-2.8697	-1.6678	-.6852	-.7496
Korea	KOR	41000015	41001209	1	-1.4091	1.3939	.4173	-.8241	-.9353	-1.6678	.5755	.7627
Korea	KOR	41000015	41001511	1	.0822	-.0862	-.7902	-1.1286	-.4792	-1.4875	-.6852	-.5912
Korea	KOR	41000015	41005312	1	-.52	-.4203	-1.0611	-.7494	-.501	-.801	-.3733	.1216
Korea	KOR	41000015	41004884	1	.3116	-.2662	-.9899	.0051	-1.3583	-.4223	.0221	-.7496
Korea	KOR	41000015	41001927	1	-.2576	-.4314	-.6843	-.7283	-.8113	-1.6678	-1.0084	-.3297
Korea	KOR	41000015	41000063	1	-.5602	-.8264	.0226	-.8941	-.5655	-1.6678	-.4801	.1216
Korea	KOR	41000015	41001271	1	-.2521	2.6352	.0226	.7113	-.0408	1.0062	2.4277	-.2503
Korea	KOR	41000015	41004113	1	-1.0864	-1.3028	-.5034	-.5504	-1.5456	-1.6678	-2.1355	1.1508
Korea	KOR	41000015	41003728	1	.5671	-.7114	-1.3074	-1.2512	-1.0008	-1.6678	-.8627	-1.1733
Korea	KOR	41000015	41003654	1	-.0914	-.7585	-.691	.469	-.4794	-1.6678	-1.5596	-.5912
Korea	KOR	41000015	41004614	1	-.3331	.788	-1.3325	.1405	.1893	-.4223	-.9906	.1959
Korea	KOR	41000015	41004355	1	1.065	-.2479	.6421	.566	.7529	-1.6678	-.5974	.1152
Korea	KOR	41000015	41001278	1	.9798	-.0862	.8877	.6491	.24	.1631	-.6852	.1216
Korea	KOR	41000015	41002825	1	-.8815	-.7092	-1.762	-1.012	-.7902	-.8849	-2.1355	-1.3017
Korea	KOR	41000015	41001634	1	-.5467	-.2662	.0226	.1053	.8806	.0287	.5755	.1216
Korea	KOR	41000015	41005281	1	.8792	-1.4532	-.711	-.2771	-.8077	-1.6678	-.9729	.1216
Korea	KOR	41000015	41003906	1	-.3073	-.0764	-1.4945	.0969	-.6403	-.5842	-2.1355	-1.3017
Korea	KOR	41000015	41004727	1	.3327	-1.215	-.8627	-.5976	-1.2222	-.7847	-.7075	-1.2018
Korea	KOR	41000015	41002155	1	.0296	-.4203	-.227	.6451	-.1687	-1.6678	-.414	-.4607
Korea	KOR	41000015	41002225	1	-1.0559	-2.9627	-2.664	-2.6893	-3.7095	-1.6678	-2.1355	-2.5027
Korea	KOR	41000015	41004776	1	-.3923	-.0862	.4173	.1431	.4016	-.219	.3482	.1216
Korea	KOR	41000015	41002206	1	-.1004	1.3697	-.227	.4289	.3043	-1.6678	-2.1355	.1216
Korea	KOR	41000015	41000909	1	.6316	.5228	-1.6542	-.4594	.0035	-1.6678	-1.0396	.0144
Korea	KOR	41000015	41000298	1	.6808	-.0862	-.6643	-.6937	-.8131	-1.6678	-.6852	.1216
Korea	KOR	41000016	41003268	1	.2033	.7989	.0226	.277	-.2229	.7554	.3482	-.2503
Korea	KOR	41000016	41001516	1	-.8299	.215	-1.0611	-.8967	-.7238	-1.2919	-.5832	-.7108
Korea	KOR	41000016	41003248	1	-.0202	-.7199	-.8627	.8486	-.2367	-.0921	-1.054	-.9933
Korea	KOR	41000016	41003978	1	-.9723	-.0862	.0226	.788	-1.2363	.3456	.5755	.1216
Korea	KOR	41000016	41003610	1	.1013	-.0862	-.5907	.4474	-.6152	-.0737	-1.054	-.8443
Korea	KOR	41000016	41003976	1	.225	-.891	-.5034	-.2449	-.9032	-1.6678	-2.1355	.1216
Korea	KOR	41000016	41001952	1	-.0538	-.4203	-1.0611	-.3842	-1.04	-1.6678	-2.1355	-2.5027
Korea	KOR	41000016	41004147	1	-.5549	-.9363	-1.0611	.7113	-.4142	1.0062	-.6852	-.7496
Korea	KOR	41000016	41004979	1	-.7854	-.4314	-.7902	.3686	-.6898	-.4223	.5755	-.2503
Korea	KOR	41000016	41000149	1	-.047	.3961	-1.0611	-.2163	.4545	-1.6678	-2.1355	-1.6557
Korea	KOR	41000016	41001330	1	.168	-1.273	-1.1926	-.7356	-1.7802	-1.6678	-2.1355	-1.1405
Korea	KOR	41000016	41004095	1	-.0733	-1.3119	-.7902	.6348	-1.1782	.3514	-1.2871	1.1232
Korea	KOR	41000016	41003655	1	-.3745	.0428	-.8627	.5484	-.6536	-.3054	-.6852	-1.113
Korea	KOR	41000016	41000304	1	-.7014	-.2479	-1.1926	.5488	.1737	.8875	.5755	-.2503
Korea	KOR	41000016	41001941	1	-1.1683	-.2479	-.9145	-.3173	-.9757	-1.6678	.5755	-1.0788
Korea	KOR	41000016	41003747	1	-.7446	-.7162	-.4806	.7113	-.3552	-1.6678	-2.1355	-1.1252
Korea	KOR	41000016	41004637	1	.3804	.2629	-.7638	.7314	-.2241	-.6614	.1693	-.1563
Korea	KOR	41000016	41003109	1	-.3199	-.7306	-2.1689	.2526	-.6707	.6371	-2.1355	-1.5002
Korea	KOR	41000016	41002813	1	-.7936	-.7114	-1.0611	.3567	-.3508	.4788	-.9936	-1.0788
Korea	KOR	41000016	41002000	0	-.8692	-.4203	-.691	-2.6893	-.9896	-1.6678	-.6852	.1216
Korea	KOR	41000016	41000299	0	-.9559	-.0862	-1.1926	.1053	.1109	.4394	-.6852	-1.1252
Korea	KOR	41000016	41001558	0	.4916	.0634	.5347	.1053	-.9297	-1.6678	.1701	-.5305
Korea	KOR	41000016	41004400	0	.5479	2.6352	1.9359	.6312	-.1523	.634	2.4277	1.3857
Korea	KOR	41000016	41002835	0	-.1074	-2.9627	-1.4945	-2.6893	-2.1954	-.4223	-.0823	-1.9916
Korea	KOR	41000016	41004558	0	-.6451	-.0862	.0226	.1053	-.9291	.4394	.5755	.1216
Korea	KOR	41000016	41000093	0	-.1618	-.9363	-1.0611	.1007	-.3196	.1132	-1.5596	-.806
Korea	KOR	41000016	41005438	0	-.924	-1.5733	-.8627	-2.6893	-1.5403	-.5309	.5755	-.959
Korea	KOR	41000016	41002457	0	-.8736	-.4314	-1.1926	-2.6893	-3.7095	-1.6678	-1.5596	-1.3017
Korea	KOR	41000016	41002235	0	-.8518	1.7162	-.9285	.2163	.7496	-1.6678	-1.5596	-2.5027
Korea	KOR	41000016	41003696	0	-.725	-.7306	.0226	.0392	-.1479	-.5639	-.3733	.4777
Korea	KOR	41000016	41003858	0	-.5106	-.5717	.0226	-.6214	-.2199	-.6274	.5755	.1216
Korea	KOR	41000016	41003082	0	.0845	-.0862	-1.0611	.4384	-.6432	-.7054	-.6852	-.959
Korea	KOR	41000016	41003891	0	-.8755	.0634	-.3802	-.9824	-1.4168	-1.2919	-.0585	-.2503
Korea	KOR	41000016	41004437	0	-1.1556	.2695	.1386	-.5322	-.9299	-.8849	.0254	.0876
Korea	KOR	41000016	41003003	0	-1.1505	.0789	.0226	-.1811	-.2761	-1.6678	.5755	.388
Korea	KOR	41000017	41001170	1	-.0694	2.6352	-.9211	.1372	-.1821	.4394	-.6852	-.959
Korea	KOR	41000017	41002496	1	-.1296	-.59	-1.0611	-.27	-.5488	-.0594	-.6852	-.5251
Korea	KOR	41000017	41002674	1	.7332	-.5673	-.7902	-1.0068	-.2328	-1.6678	.5755	-.5251
Korea	KOR	41000017	41003411	1	.0879	.0634	.0226	-.0562	.6665	-.421	-.1021	2.0955
Korea	KOR	41000017	41000386	1	.283	-1.4397	-1.0611	-.9033	-.0691	-.5639	-.6852	-.9299
Korea	KOR	41000017	41003081	1	-.6311	-.2662	-.5907	-.1196	-.6147	-1.6678	-.414	.1216
Korea	KOR	41000017	41003008	1	-.045	2.6352	.0226	.9822	.8015	.5435	-.176	.0915
Korea	KOR	41000017	41001979	1	-.8166	-1.2439	-1.3815	.2701	-.8829	-1.6678	-.6852	.1216
Korea	KOR	41000017	41003769	1	-1.2	-1.1042	-1.0611	-1.0091	-.2104	-1.6678	-.4771	-1.6557
Korea	KOR	41000017	41001422	1	.6406	-.8305	-1.9313	.5133	.0265	-1.6678	-.6852	-1.3017
Korea	KOR	41000017	41001149	1	-1.1196	-1.813	-1.0611	-.9033	-.3423	-1.6678	-.6852	-.959
Korea	KOR	41000017	41004262	1	-.5533	-1.1042	-1.6145	-.6136	-.4409	-1.6678	-2.1355	-2.5027
Korea	KOR	41000017	41001480	1	-1.3842	-2.9627	-2.664	-2.6893	-.1001	-1.6678	-2.1355	-2.5027
Korea	KOR	41000017	41003448	1	1.5187	-.2337	-.227	-.0781	-.2592	-1.6678	-1.5848	-.8119
Korea	KOR	41000017	41000064	1	-.5634	-1.3785	-2.664	-.4726	-.0651	-.8768	-.6852	-.7639
Korea	KOR	41000017	41001220	0	-1.1363	-1.6598	-.4806	-1.4373	-.6393	-1.6678	-.1021	-1.9384
Korea	KOR	41000017	41000658	0	-1.1101	-.4319	-1.1926	.0167	-1.1447	-1.6678	.1922	-1.0454
Korea	KOR	41000017	41002606	0	-2.0508	-.9363	-.9607	-2.6893	-.2644	-1.0529	-.8742	-1.7277
Korea	KOR	41000017	41005679	0	-.0974	-.0862	-.9607	-.1079	-.1564	-1.6678	-.0551	-1.1252
Korea	KOR	41000017	41004261	0	-.926	-.969	-1.1926	.7868	-.296	-1.6678	-.2008	-1.1252
Korea	KOR	41000017	41000268	0	-.804	-1.3452	-.6446	-1.6841	-.2839	-1.6678	-.309	-.5475
Korea	KOR	41000017	41003737	0	.4476	-.0862	.0226	.1053	-1.0152	.6783	.5755	-1.1252
Korea	KOR	41000017	41005723	0	-1.4756	.2607	-.6587	.2147	-.258	.4394	-.3763	.1216
Korea	KOR	41000017	41000959	0	-.9398	.2656	-.9624	-.0297	.7689	-1.6678	-.309	-.6774
Korea	KOR	41000017	41001455	0	-.511	-.5994	-.6587	-2.6893	-.1203	-1.6678	-.2857	.839
Korea	KOR	41000017	41003272	0	.3168	-1.3182	-2.664	-1.7857	-.6781	-1.6678	-2.1355	-2.5027
Korea	KOR	41000017	41004081	0	.0866	-.847	-.8693	-.3604	.0008	-1.6678	-.1026	-.4607
Korea	KOR	41000017	41001930	0	-1.3742	-.0862	-1.1657	-.5817	-.3739	-1.6678	-.3763	.1216
Korea	KOR	41000017	41004341	0	-.7574	-2.9627	.9192	-.8638	-1.0767	-1.6678	-.3059	-.5628
Korea	KOR	41000017	41000336	0	-.2553	-1.3222	-1.9313	-.2656	-.7188	-.8768	-2.1355	-2.5027
Korea	KOR	41000017	41004481	0	-.6739	-.7162	-.4246	-2.6893	-1.197	-1.6678	.1922	.1216
Korea	KOR	41000017	41002290	0	-.132	1.7671	.0226	.7113	-.2031	-1.5939	.8038	.1216
Korea	KOR	41000017	41004565	0	-.4506	-.0862	-.5034	-.5604	-1.4775	-1.6678	-.2907	-2.5027
Korea	KOR	41000017	41000549	0	-.5925	-.2479	.0226	.0758	.2748	.1012	-.5832	-.2503
Korea	KOR	41000018	41000897	1	.0508	-.3697	-1.9313	-.3275	-.377	-1.6678	-2.1355	-1.1395
Korea	KOR	41000018	41004391	1	.0978	-.5743	-.227	-.0058	-.4132	-1.6678	-.1972	-.3297
Korea	KOR	41000018	41000471	1	.2623	-.4004	-1.0946	-.2226	-.7482	-.5842	-1.4019	-2.5027
Korea	KOR	41000018	41003786	1	.7193	1.127	1.9359	-.0327	-.0604	-.8849	-.4771	-.7496
Korea	KOR	41000018	41001567	1	-.0971	-.3486	.0226	-.1405	-.3011	-1.6678	-.5031	-.8443
Korea	KOR	41000018	41004806	1	-.4103	-.0764	-.7638	-2.6893	.157	-1.6678	-.414	-.959
Korea	KOR	41000018	41001757	1	-.3262	-1.0256	-1.0611	-.1439	-.0207	.4955	-1.5596	-1.3017
Korea	KOR	41000018	41001228	1	-.0183	-.0862	-.8627	-.1034	-.3521	-.8768	-.722	-.5079
Korea	KOR	41000018	41004272	1	.0113	-.59	-1.2256	.9948	-.0701	-.3646	-.1722	-.7351
Korea	KOR	41000018	41005361	1	-.3673	.0634	-.4728	-.0224	-.5419	-1.6678	-.2004	-.5912
Korea	KOR	41000018	41003566	1	1.0854	-.0357	-.0607	-.0314	-.3167	-1.6678	-1.5848	-.8443
Korea	KOR	41000018	41005455	1	.0337	-.4203	-1.0611	-1.1523	-.9374	-1.6678	-2.1355	-.7363
Korea	KOR	41000018	41004500	1	.3222	.2032	-.442	-.1743	-.052	-1.6678	-.8266	.7435
Korea	KOR	41000018	41000184	1	.0729	-.2662	-.7638	.6282	-.1245	-.8849	-2.1355	-.5305
Korea	KOR	41000018	41002398	1	.571	1.153	-1.4877	-.2151	-.0641	-1.6678	-.9941	-1.0788
Korea	KOR	41000018	41002316	1	.0897	-.0862	-.691	.5035	-.2422	-1.6678	.0447	.1216
Korea	KOR	41000018	41001073	1	1.4226	-.0862	-.5034	-.6186	-.1769	-.0978	-.4771	.1216
Korea	KOR	41000018	41004858	1	.2498	.2063	-.7638	-.6142	-.7552	-1.6678	-2.1355	-1.044
Korea	KOR	41000018	41001737	0	.4032	-.0862	-.9607	-.1414	-.0697	-1.6678	-1.2106	-1.0788
Korea	KOR	41000018	41003380	0	-.1656	-.2479	-.227	-.1791	.2101	-1.6678	.3415	1.1508
Korea	KOR	41000018	41003807	0	.0558	-.0862	.0226	.7113	.2026	-1.6678	.5755	-2.5027
Korea	KOR	41000018	41001409	0	-.318	-1.3452	-1.1926	.5946	-1.0043	-1.6678	-.6852	-.6774
Korea	KOR	41000018	41004122	0	-.0612	-.269	-.9607	-.4247	-.026	-1.6678	-1.7719	-1.0788
Korea	KOR	41000018	41002893	0	.1262	.2032	.0226	-.4932	.1061	-1.6678	.0215	.1216
Korea	KOR	41000018	41000831	0	-.4959	-2.9627	-2.2485	-2.6893	-1.3606	-1.6678	-.5832	-1.1252
Korea	KOR	41000018	41000496	0	.3577	.3464	-.2236	.1972	.652	-1.6678	.8538	1.0448
Korea	KOR	41000018	41003685	0	1.0994	-.4314	-.7902	-2.6893	-.0453	-1.6678	-.3733	.1216
Korea	KOR	41000018	41005688	0	.4116	-.5717	.0226	.7113	-.0408	1.0062	-.6852	.1216
Korea	KOR	41000018	41005015	0	.5507	-.5673	-.6843	.7113	-.0408	1.0062	-.1727	-.5251
Korea	KOR	41000018	41001699	0	-.5294	-1.1019	-.8946	-.2686	-.8238	-1.2919	-.6852	-1.1252
Korea	KOR	41000018	41002721	0	-.5377	-1.4418	-1.4175	-2.6893	-.7511	-1.6678	-.8125	-2.5027
Korea	KOR	41000018	41002264	0	.3509	-.0862	-.3802	.1053	.1289	-1.6678	-.1727	-.1563
Korea	KOR	41000018	41002918	0	-.6602	-.0862	.0226	.7113	-.0454	1.0062	.5755	.1216
Korea	KOR	41000018	41002258	0	-1.205	-.2479	-1.6145	-.9824	-.4333	-.8768	-.1566	-1.3017
Korea	KOR	41000018	41004137	0	.6653	-.2479	.0226	-.1212	.0794	-1.6678	.0221	.4777
Korea	KOR	41000019	41004177	1	.1219	-.0862	-.7836	-.8203	-1.0498	-1.6678	-.4771	-.2503
Korea	KOR	41000019	41003957	1	-.7312	-.8379	-1.1926	.2418	-.338	-.3973	-2.1355	-1.1252
Korea	KOR	41000019	41002285	1	-.3942	.5289	-.9288	-.0908	-.0914	-.2644	-.2821	-.5251
Korea	KOR	41000019	41001387	1	-.0676	-.7221	-.7638	-.2399	-.8618	-.219	-.6852	-.7496
Korea	KOR	41000019	41002179	1	.8364	.1411	-.732	.3286	-.4279	-.1006	-1.1855	-.5251
Korea	KOR	41000019	41001908	1	-.8782	-1.3452	-1.1926	.634	-.3249	-1.6678	-.6852	-2.5027
Korea	KOR	41000019	41005247	1	.453	-.4203	-.7902	-.2517	-.2004	-1.6678	-.4805	-.7108
Korea	KOR	41000019	41001926	1	.0375	-.2366	-1.0611	-2.6893	-.696	-1.6678	-2.1355	-.959
Korea	KOR	41000019	41000720	1	-1.1671	2.6352	-.0951	.6115	.7529	-.421	1.227	.2546
Korea	KOR	41000019	41002358	1	.7702	-.2479	.0226	.1047	-.438	-.1443	-.4771	-.3297
Korea	KOR	41000019	41000086	1	-.1688	.0692	-1.1592	.9119	-.0606	-.1845	-.6852	-1.1811
Korea	KOR	41000019	41000737	1	.4219	-.0862	-1.0611	.0436	.7206	-1.6678	-.5832	-.5251
Korea	KOR	41000019	41002969	1	.7022	-.938	-.8627	-.1632	-.8657	-1.6678	-1.4541	-.2503
Korea	KOR	41000019	41000463	1	1.2573	-.2662	1.9359	.793	.4326	-.8849	2.4277	2.0955
Korea	KOR	41000019	41003484	1	-1.6067	-1.3758	-.6097	-.5757	-.4549	-1.6678	-.176	-.7685
Korea	KOR	41000019	41003367	1	.307	.2032	-.691	-.4838	-.9312	-1.6678	-.535	-.1563
Korea	KOR	41000019	41000785	1	1.0418	-.0862	.0226	.643	.8033	.3274	-.2699	.1216
Korea	KOR	41000019	41001542	0	-.0675	.6464	-.9607	-.0013	.8726	-1.6678	-.9711	-.2201
Korea	KOR	41000019	41000033	0	.8068	1.3697	1.2867	-.5016	.3866	-1.6678	.5755	2.0955
Korea	KOR	41000019	41000803	0	-.3683	.3875	-.9607	-.974	-.7421	-1.6678	-.4805	-.5251
Korea	KOR	41000019	41004364	0	-.0314	.468	.0226	-.0382	.3399	-1.6678	-.7651	-.7496
Korea	KOR	41000019	41003097	0	-.1838	-.269	-.7902	-1.0068	-.8906	-.8849	-.5832	.1216
Korea	KOR	41000019	41000814	0	.1376	-.2479	.0226	-.2699	.7543	-1.6678	-.5832	-.1563
Korea	KOR	41000019	41002860	0	.0545	1.7671	.1802	-2.6893	1.2732	-1.6678	-.6852	-.5251
Korea	KOR	41000019	41001897	0	-.3515	-1.3145	.0226	-1.1401	-.1956	-1.6678	-.0857	.1216
Korea	KOR	41000019	41004491	0	.3593	-.8784	-1.6074	.4169	-.6594	-1.6678	-1.0396	.5553
Korea	KOR	41000019	41003792	0	-.3489	-.7815	1.9359	.7113	-.1118	-1.6678	-.2036	.1216
Korea	KOR	41000019	41000213	0	.1853	-.7199	-.7902	.5287	-.229	-1.6678	-.0823	-.8947
Korea	KOR	41000019	41001853	0	.4653	-.4314	-1.0611	-.4585	-.8487	-1.6678	-.5832	-.959
Korea	KOR	41000019	41001294	0	.5501	-.7306	.0226	-.1286	-1.7177	-.0938	.5755	.1216
Korea	KOR	41000019	41004028	0	.8536	-.2479	.0226	.3286	-.7891	-1.6678	-.6852	-.2503
Korea	KOR	41000019	41002476	0	-.9605	.0634	-.8609	-1.6895	.2015	-1.6678	-1.5596	-1.0788
Korea	KOR	41000019	41002667	0	.3489	-.9363	.0226	-2.6893	-.3517	-1.2919	-.6658	-.976
Korea	KOR	41000019	41000982	0	.8477	-1.3758	-2.664	.0732	.3491	-1.6678	-.787	.1216
Korea	KOR	41000020	41002694	1	.4172	-.4174	-.7638	.1053	.4024	.4565	.5755	-1.1252
Korea	KOR	41000020	41002222	1	-.1954	-.3996	-1.7997	-.5071	-.6714	-1.6678	-2.1355	-1.6557
Korea	KOR	41000020	41000266	1	-.6944	-.0862	-.9285	-2.6893	-.9452	-1.6678	-.4805	.1216
Korea	KOR	41000020	41001061	1	-1.0954	-.2518	.0226	.2832	-.0877	-.7936	-.4771	-.1865
Korea	KOR	41000020	41000770	1	-1.3513	.4121	-1.1412	-.5006	-.6054	-1.6678	-2.1355	-1.3017
Korea	KOR	41000020	41001196	1	-.1135	-.4314	-.6643	-.0822	-.471	-.8849	-.9941	-.428
Korea	KOR	41000020	41001154	1	-1.2356	-.0862	.0226	-.1614	.3454	-.7368	.1693	.1216
Korea	KOR	41000020	41002118	1	-.2601	.9454	-1.0611	-.5058	.5135	-.8768	-.6852	.9888
Korea	KOR	41000020	41004458	1	-.0559	-1.0303	-2.664	.1683	-.5762	.0641	-2.1355	-1.6557
Korea	KOR	41000020	41002479	1	.266	.4098	-.7638	-1.3723	-.5196	-1.0529	.1701	-.945
Korea	KOR	41000020	41004244	1	.0671	-.4174	-.227	-2.6893	.9789	-.7368	-.4948	-.7639
Korea	KOR	41000020	41001005	1	.4348	.1852	1.0433	.6678	.2526	.931	.8038	.0876
Korea	KOR	41000020	41004941	1	-.0363	-1.2189	-.9874	-.4054	-.2518	-1.6678	-.3268	-.9111
Korea	KOR	41000020	41000650	1	-.1507	-.0862	.0226	.8833	-.8761	-1.6678	-.4978	-.4607
Korea	KOR	41000020	41001713	1	.3055	-.0862	-1.0611	-.216	-.2488	-1.6678	-2.1355	-2.5027
Korea	KOR	41000020	41001824	1	-.4018	-2.9627	-2.664	-2.2824	-1.806	-1.6678	-2.1355	-2.5027
Korea	KOR	41000020	41002766	1	-.047	-.0862	-1.0611	.1053	.6621	1.0062	-.309	-.959
Korea	KOR	41000020	41002559	1	.1594	-.4314	.0226	.7768	.1258	-.5309	.9911	.4994
Korea	KOR	41000020	41002645	1	-.5517	-.0764	-.7836	-.7867	-.3177	-.4223	-.5832	.0876
Korea	KOR	41000020	41003671	1	-.2784	.5353	-.1587	-1.3723	-1.0374	-1.6678	-1.7719	.1216
Korea	KOR	41000020	41001494	1	-.5627	-.9216	-.227	.1053	-1.0066	-.5309	.5755	.1216
Korea	KOR	41000020	41004624	1	-.1864	.8046	-1.0345	-.1589	-.2676	-.5309	-.1972	-.3345
Korea	KOR	41000020	41003240	1	-1.2616	.5946	.4173	-1.3001	-.1739	-.8849	-.6852	-.7496
Korea	KOR	41000020	41001840	1	.2124	-.0862	-.3802	.2051	.4194	-.406	.5755	-.2503
Korea	KOR	41000020	41003293	0	.3253	.3289	-.227	.5171	.3187	.593	.9194	.1216
Korea	KOR	41000020	41005389	0	-1.2515	.792	.6755	.1053	.7053	.0394	.7978	.4504
Korea	KOR	41000020	41001889	0	-.2448	-.5743	-.7249	.2439	.1792	.2589	.2337	.1216
Korea	KOR	41000020	41003536	0	-1.3542	-2.9627	-2.664	-.1395	-1.1763	-.9484	-2.1355	-2.5027
Korea	KOR	41000020	41001365	0	-1.3464	-1.18	-1.7997	-2.6893	-1.1853	-1.6678	-1.5596	-1.4991
Korea	KOR	41000020	41001129	0	-.3378	-1.1128	-.227	-2.6893	-1.4395	-1.6622	-1.2871	1.0904
Korea	KOR	41000020	41001873	0	-.1026	-.5874	.0226	.7113	-.9334	1.0062	-.6852	.1216
Korea	KOR	41000020	41004069	0	-.9276	-.4203	-.227	.3173	-.4645	-.0625	.8038	-.1563
Korea	KOR	41000020	41000987	0	.0681	-.0862	.0226	.7113	.0567	1.0062	.5755	.1216
Korea	KOR	41000020	41000842	0	-.1095	2.6352	1.9359	3.6039	4.8357	3.6292	2.4277	2.0955
Korea	KOR	41000020	41001274	0	.1214	-1.1033	.6407	.6996	-.0408	.9524	.8038	-.2726
Korea	KOR	41000020	41004409	0	-.4663	-.4174	.0226	.1053	.466	-1.6678	.075	-1.1252
Korea	KOR	41000021	41002028	0	.1751	-.4314	-.9947	-.191	-.1901	-.5569	-.5832	-.1563
Korea	KOR	41000021	41002356	0	-.6909	-.7221	.0226	-.5304	-.0504	-1.5744	-.3912	-.2503
Korea	KOR	41000021	41000020	0	-1.3728	-.5994	-1.2567	-2.6893	-.2592	-1.6678	-1.2876	-.8443
Korea	KOR	41000021	41001206	0	-.839	-.7162	-.8627	-.3111	-.4806	-1.6678	-.1026	-.7496
Korea	KOR	41000021	41000616	0	.1538	-.2662	.0226	.7113	1.7816	-1.6678	.5755	.4777
Korea	KOR	41000021	41004200	0	.5767	.0789	.0226	-2.6893	-2.0397	-1.6678	-.787	-.8379
Korea	KOR	41000021	41004668	0	-.1502	-.0192	.0226	-.6968	-.8344	-1.6678	-.6852	.1216
Korea	KOR	41000021	41000741	0	-.3743	-.9752	-1.1926	.5607	-.152	-.9292	-.5001	-.8947
Korea	KOR	41000021	41003550	0	.3394	.0634	.0226	-2.6893	.1257	-1.6678	.3415	.1216
Korea	KOR	41000021	41001470	0	.1594	-.8398	.0226	-.3968	-.8582	-1.6678	-1.0606	-.5305
Korea	KOR	41000021	41002352	0	.5292	.7825	-.7638	-.3284	.6298	-1.6678	.8038	.4504
Korea	KOR	41000021	41000544	0	.0612	-.103	-1.0611	1.0431	-.4139	-.8437	.1305	-.8443
Korea	KOR	41000021	41003505	0	.4769	-.4314	.0226	-2.6893	.1723	-1.2919	.5755	.1216
Korea	KOR	41000021	41002866	0	-.7595	-1.0249	-.3802	-1.3723	-.8656	-1.6678	-.8486	.1216
Korea	KOR	41000021	41001947	0	-.6871	-.4314	-.227	-1.2502	-.3574	-1.6678	-.6852	-.1563
Korea	KOR	41000021	41004320	0	-.3429	-.2479	-.227	.3708	-.5142	.04	-.1727	.1216
Korea	KOR	41000021	41005470	0	-.4718	.9454	.7251	.2849	.1589	-1.6678	1.1171	1.0431
Korea	KOR	41000021	41000898	0	-.6288	-1.1033	-1.1926	-.5782	-.151	-1.6678	.1648	.1216
Korea	KOR	41000021	41001781	0	.0457	.2465	-.227	-1.1539	-.7524	-1.6678	-.6852	-1.0788
Korea	KOR	41000021	41000434	0	.2295	1.031	.5462	-.2732	.2855	-.1211	-.2673	.833
Korea	KOR	41000021	41005090	0	-.2587	-.0862	.0226	.7113	-.1215	-1.6678	2.4277	-1.1252
Korea	KOR	41000021	41001886	0	-.4741	-1.0267	-.8099	-.9998	-3.7095	-1.6678	-.8627	-2.5027
Korea	KOR	41000021	41003658	0	-.1012	-.0862	1.0433	-.4927	.8128	-1.6678	-.6885	-.6762
Korea	KOR	41000021	41001159	0	-.1384	.6578	-.9084	-1.7984	.9339	-1.6678	-.4805	.7627
Korea	KOR	41000021	41000171	0	-.056	-.2479	.0226	-1.3089	-.4628	-.5309	.1693	.1216
Korea	KOR	41000021	41001477	0	-.2013	-.8419	-.227	-.1777	-.1217	.2908	-.3733	.1216
Korea	KOR	41000021	41004452	0	-.9878	-.0862	-.227	.4109	.0614	-1.6678	.3415	1.515
Korea	KOR	41000021	41003373	0	-.7137	.7989	-.8627	-1.6821	-.491	-1.6678	-.2857	-.7674
Korea	KOR	41000021	41005693	0	-.3054	.6555	-1.0611	.3554	-.4417	-1.6678	-.1026	-.806
Korea	KOR	41000021	41001211	0	.5766	-.6357	-.4728	-1.2073	-.0953	-1.6678	-.5832	.1959
Korea	KOR	41000021	41001760	0	-.1279	.468	.9192	.1053	.0124	1.0062	.5755	2.0955
Korea	KOR	41000021	41003697	0	.2978	-.8379	-.7638	-.4131	-.3753	-.3735	-.4948	-.2726
Korea	KOR	41000021	41004583	0	-1.0388	-.0862	.0226	1.2836	.8779	1.5721	.5755	.1216
Korea	KOR	41000021	41004821	0	-.2659	-.0862	-.227	.1953	-.3591	-1.6678	.5755	-.2503
Korea	KOR	41000021	41000714	0	-.0038	.6464	-.227	.7241	-.0759	-1.6678	1.4793	-.5475
Korea	KOR	41000021	41003102	0	-.4199	.0502	-.7902	.6943	1.2521	.91	-.6852	-.3297
Korea	KOR	41000022	41005709	1	.9505	-.59	-.8627	.6252	.049	.2545	-.6852	-.2503
Korea	KOR	41000022	41003931	1	.9696	-.7737	.4173	.3718	-.2535	.4541	-1.5848	-.4095
Korea	KOR	41000022	41004395	1	.5297	-1.1085	-1.0611	.6154	-.6891	.1198	-2.1355	-.7108
Korea	KOR	41000022	41003941	1	.2829	.468	-.227	-.2541	.183	-.5569	-1.2106	-.1563
Korea	KOR	41000022	41004657	1	.1825	.1276	-1.3074	.9772	.2359	-.218	-.2128	-.3297
Korea	KOR	41000022	41003585	1	.5069	-.5616	1.9359	.5844	.0515	-.8849	-.1021	.149
Korea	KOR	41000022	41000029	1	.0524	2.6352	1.9359	3.6039	4.8357	3.6292	2.4277	1.3857
Korea	KOR	41000022	41003660	1	-.2335	1.153	-.5907	-1.1537	.5506	-1.6678	-.5832	-.946
Korea	KOR	41000022	41005058	1	.6349	2.6352	1.2341	.2938	-.3742	-1.6678	-.4948	2.0955
Korea	KOR	41000022	41002107	1	.671	-.2662	-1.3626	-.1087	-.4921	-1.2919	-1.5537	-1.3017
Korea	KOR	41000022	41002413	1	.8815	-.5743	-1.3514	.2157	-.3251	-.7106	-.3727	-.2503
Korea	KOR	41000022	41005734	1	-.3359	-.5673	-1.0611	.3151	-.1467	.0638	-.3763	-.3297
Korea	KOR	41000022	41001254	1	-.1499	2.6352	1.9359	-.0558	.2449	.1023	.7616	-.1207
Korea	KOR	41000022	41000892	1	-.8813	.4121	-1.0611	.0768	-.5047	-.3648	-.5208	-.1563
Korea	KOR	41000022	41004994	1	-.9958	-.5673	-1.0611	-.7166	-1.9456	-1.6678	-.6852	-.959
Korea	KOR	41000022	41000429	1	.7479	.4033	.0226	.8827	-.0425	.3902	-2.1355	-1.0101
Korea	KOR	41000022	41003009	1	1.0932	-.7114	-1.5883	.4643	-1.3607	-.421	-1.5848	.1216
Korea	KOR	41000022	41004247	1	.5338	-.9317	-1.7242	-.0401	-1.1899	-.0341	-1.2835	-.7496
Korea	KOR	41000022	41005614	0	.3291	-.0862	-1.0611	.1101	-.4814	.5577	-.5832	-.959
Korea	KOR	41000022	41003663	0	.539	-.2509	-.227	.1512	.2565	-.4212	-.4145	.2465
Korea	KOR	41000022	41000800	0	1.1356	-.4203	-.9607	.2838	.0854	.1413	-.3912	-.2503
Korea	KOR	41000022	41002135	0	1.3101	.5859	-.5907	-.1806	.3728	-1.6678	.1693	.1554
Korea	KOR	41000022	41005057	0	-.3722	-.4203	-1.0611	.0874	-.2896	.2331	-2.1355	-.7496
Korea	KOR	41000022	41005315	0	.1747	-1.1429	-.7638	-2.0365	-.4463	-1.6678	-.6852	-1.4056
Korea	KOR	41000022	41002250	0	.6063	.6544	-.7638	.0993	-.4258	-1.6678	-.5832	-1.1395
Korea	KOR	41000022	41000505	0	-.5	.9535	.0226	-.7997	-.1536	-1.6678	-.2857	.1216
Korea	KOR	41000022	41005004	0	-.68	-.0862	-.8627	-.0316	-1.0297	-1.6678	-1.305	-1.044
Korea	KOR	41000022	41003049	0	-.1295	-.0862	.0226	.4676	-.4867	.5906	.5755	.1216
Korea	KOR	41000022	41001787	0	-.3441	-.0862	.0226	.3653	-.1587	.28	.1693	-.6774
Korea	KOR	41000022	41001313	0	.3629	-.0862	.0226	.3989	.2593	-.3242	.5755	.1216
Korea	KOR	41000022	41000908	0	.6105	-.5743	-1.4242	-.2074	-.7055	-1.6678	-1.5596	-.6382
Korea	KOR	41000022	41000002	0	-.6453	-.0862	.0226	.7113	1.1576	1.597	.5755	.1216
Korea	KOR	41000022	41003075	0	-.1255	-.0862	.0226	.0088	.1997	-.1968	.1693	.1216
Korea	KOR	41000022	41005131	0	.385	-.0827	-1.9803	.7625	-.9489	-.2607	-2.1355	-.5305
Korea	KOR	41000022	41000389	0	.2008	-.59	-1.0611	-.5767	-.4954	-1.6678	-.5832	-.8443
Korea	KOR	41000023	41002506	1	-.1484	-.0862	.0226	.1433	-.5851	-1.6678	-.1021	.1216
Korea	KOR	41000023	41003252	1	.5159	1.7671	1.9359	.161	-.8456	-1.6678	1.6338	2.0955
Korea	KOR	41000023	41003624	1	-.6931	-.6593	-1.7997	.2167	-.3832	-1.6678	-.6852	-1.7277
Korea	KOR	41000023	41003152	1	.3303	.5344	-.6569	-.0989	-.1256	-1.6678	-1.2871	-.2503
Korea	KOR	41000023	41002086	1	-.2092	-.0862	.0226	.7816	-.1109	-1.6678	-.0553	.1216
Korea	KOR	41000023	41003287	1	.3955	-1.1033	-2.1689	-1.3102	-1.0626	-.8849	-2.1355	-1.9916
Korea	KOR	41000023	41003286	1	-.5653	.5266	-.691	-.2374	-.5497	-1.6678	-.6852	-.1563
Korea	KOR	41000023	41004197	1	-.4848	.4571	.8961	.452	-.085	-1.6678	.5755	.1216
Korea	KOR	41000023	41002191	1	-.846	-1.279	-1.1926	-.1453	-.6314	-.0041	-.6852	-1.1252
Korea	KOR	41000023	41001500	1	.1545	.3266	.5347	.6621	-.1109	-1.6678	-2.1355	-.8443
Korea	KOR	41000023	41005199	1	-.9378	.5696	-.6315	-.6123	-.33	-1.6678	-.535	-.5079
Korea	KOR	41000023	41001553	1	-.7589	-.5231	-1.3943	.2607	.2324	-1.6678	-1.4541	-.6544
Korea	KOR	41000023	41001178	1	.0204	.3266	-.6315	-.6287	-.2745	-1.6678	-.7867	.0876
Korea	KOR	41000023	41003609	1	-.3058	-.5994	-.227	.3824	-.6416	-1.6678	-.309	-.1884
Korea	KOR	41000023	41004822	1	-.7378	-1.0212	-1.0611	.301	-.9428	-1.6678	-1.1908	-1.3017
Korea	KOR	41000023	41004048	1	-.0028	-1.1019	-1.0611	.0047	-.6541	-1.6678	-.6852	-.5912
Korea	KOR	41000023	41000068	1	.1237	-.0862	-.5034	.7456	.296	-1.6678	.3482	.1216
Korea	KOR	41000023	41004371	1	.5666	.09	-.6116	1.3834	-.3693	1.7486	.1922	.7374
Korea	KOR	41000023	41000042	0	-.1596	-.5034	.0226	.5252	.3969	-1.6678	-.2165	-.1563
Korea	KOR	41000023	41005433	0	-1.603	-.2662	-.227	.3179	-.1723	-1.6678	.1693	-.5305
Korea	KOR	41000023	41000794	0	-.2217	-.0862	.0226	-1.0068	-.9234	-1.6678	-.3912	-.222
Korea	KOR	41000023	41003723	0	-.7812	-.7221	-.227	-.1008	-.4537	-1.6678	.1648	-.1563
Korea	KOR	41000023	41003369	0	-.3365	.2607	-1.2874	.3759	-.6106	-1.6678	-1.1508	-2.5027
Korea	KOR	41000023	41005358	0	.04	.0502	.0226	-1.0068	-.3005	-1.6678	-.6007	.1216
Korea	KOR	41000023	41004466	0	.3197	-.4314	-.227	.4171	.155	-1.6678	-.3912	.1216
Korea	KOR	41000023	41000846	0	-.6037	-.0692	-.5907	-.7797	-.4578	-.7368	-.4323	-.4095
Korea	KOR	41000023	41001261	0	-.48	-1.511	-2.664	-.7707	-1.3134	-1.6678	-1.5596	-1.7277
Korea	KOR	41000023	41004455	0	.5732	.6608	.9726	.8831	.1428	-1.6678	.5755	.1216
Korea	KOR	41000023	41004826	0	-.5203	-.2662	-.7638	-.077	-.6395	-1.6678	-.309	-.1563
Korea	KOR	41000023	41001759	0	-.3037	-.1759	.3461	.7113	-.5576	1.0062	.8038	.1216
Korea	KOR	41000023	41002395	0	-.0654	-.2662	-.8693	.1238	.2632	-1.6678	.5755	.1216
Korea	KOR	41000023	41004297	0	-.9224	-.847	-.7638	-.1856	.0075	-1.6678	-.1849	-.4423
Korea	KOR	41000023	41001804	0	.4985	.4012	.0226	.3447	-.0992	-.7106	-.6852	.1216
Korea	KOR	41000023	41000926	0	.3562	-.4314	.0226	-.7397	-.1258	-1.6678	-.5978	-.4784
Korea	KOR	41000023	41005107	0	.5301	-1.9744	-.6173	.6556	-.8347	-1.6678	-.7899	.1152
Korea	KOR	41000023	41000132	0	.2189	-.4203	.0226	.284	-.283	-.801	.5755	-.1563
Korea	KOR	41000024	41005626	1	-1.2287	2.6352	-.9084	-.2093	-.1491	-.2306	.5755	.1959
Korea	KOR	41000024	41002210	1	-.7687	-.0692	1.9359	-.1383	-.9681	-.182	-.9906	2.0955
Korea	KOR	41000024	41001970	1	-.1398	.2959	-1.762	-.3772	-1.3531	-1.6678	-2.1355	-1.5298
Korea	KOR	41000024	41001807	1	-.3103	.2032	.0226	.3076	.2451	-.0816	-.4948	-.5475
Korea	KOR	41000024	41002703	1	-.0004	-.9924	-1.3943	-.2315	-.483	-1.6678	-2.1355	-.2485
Korea	KOR	41000024	41001799	1	-.4392	-.0862	-.7638	-.624	-.0786	-1.5939	-.1972	-.8919
Korea	KOR	41000024	41005076	1	-.3887	-.4203	-.8627	-.2856	-.7727	-1.6678	-.6852	-.4607
Korea	KOR	41000024	41000757	1	-.4548	-.9363	-1.5883	-.1669	-.8003	-.219	-.7755	-1.044
Korea	KOR	41000024	41005430	1	-.0475	-1.0588	-.9607	-.3195	-1.1368	-.8849	-.6852	-.7496
Korea	KOR	41000024	41004786	1	-.5903	1.3697	1.9359	-.2314	-.5933	.3052	-.606	.0388
Korea	KOR	41000024	41001501	1	-1.1442	-1.0267	-1.2567	-1.2059	-.9493	-1.6678	-.6852	-1.2688
Korea	KOR	41000024	41003647	1	-.4701	.2718	.0226	-.2556	-.5647	.213	.1648	.1216
Korea	KOR	41000024	41000059	1	-.8596	-1.5065	-1.9313	-1.7857	-1.8651	-1.6678	-2.1355	-1.0788
Korea	KOR	41000024	41000940	1	-1.0074	.0789	-1.0611	.3082	-.1071	.6984	-.7078	.557
Korea	KOR	41000024	41003698	1	-2.0745	.788	-.9285	-2.6893	-.4598	-1.6678	-2.1355	-1.1252
Korea	KOR	41000024	41001965	1	-1.0285	-.7306	.1802	-.3164	-1.0236	-.4753	-.0823	-1.4704
Korea	KOR	41000024	41004883	1	.112	.5042	1.9359	.343	-1.1558	-1.6678	1.6338	.1216
Korea	KOR	41000024	41004722	1	-.7323	-.3486	-.9285	-.6849	-1.0015	-.801	-2.1355	.4725
Korea	KOR	41000024	41004551	0	-.7483	.5289	-1.6896	-2.6893	-.1748	-1.6678	-2.1355	-1.6557
Korea	KOR	41000024	41004756	0	-.7819	-.7049	-1.0611	-.5146	-1.0862	-1.6678	-1.5596	-.959
Korea	KOR	41000024	41000136	0	-1.0012	-.2479	-.3827	-1.6841	-1.0365	-1.6678	-1.5596	.1216
Korea	KOR	41000024	41003615	0	.4546	-.59	-.3802	-.6916	-.7323	-1.6678	-.3733	-.4607
Korea	KOR	41000024	41002254	0	-.1914	-.4314	-.227	-.1306	-.1202	-1.6678	-.6852	-.2503
Korea	KOR	41000024	41005423	0	-.7334	-.8338	-1.3943	-2.6893	-.7169	-1.6678	-.4805	-.8426
Korea	KOR	41000024	41005215	0	-.5349	-.7221	-1.1926	-.7872	-.6495	-.4932	-.1972	-.7496
Korea	KOR	41000024	41000995	0	-.6906	-.7221	-1.0611	-1.0489	-1.2545	-1.6678	-.3763	-.4607
Korea	KOR	41000024	41002872	0	-.2236	-.5994	.0226	-1.1283	.087	-.7847	-1.0606	-.4607
Korea	KOR	41000024	41001628	0	-.4942	-.2662	-.4246	-2.6893	-1.4242	.9838	.3482	-1.0788
Korea	KOR	41000024	41002483	0	.2692	-.4174	-.3802	.7113	.1563	-.801	-.5832	-.222
Korea	KOR	41000024	41005173	0	-.9647	-1.1104	-1.2374	-.2948	-1.1059	-.4694	-.8094	.1216
Korea	KOR	41000024	41002231	0	.2247	-.4136	-.3802	-.2193	.0616	-1.6678	-.2128	.1216
Korea	KOR	41000024	41004494	0	-.5367	-.2056	-.7632	-1.0752	-.8686	-.61	-.9941	-.8001
Korea	KOR	41000024	41004387	0	-.1512	-.5743	-.7902	-2.6904	-1.9545	-1.6678	-.6852	.1216
Korea	KOR	41000024	41001579	0	-1.376	.6492	1.2341	-2.6893	.654	-1.6678	2.4277	.4504
Korea	KOR	41000024	41000100	0	-.8176	-1.0674	-1.0611	.0827	-.0748	-.4562	-.3912	-.1563
Korea	KOR	41000025	41001521	1	.5022	-1.2524	-2.5849	-.5925	-1.0859	-1.6678	-2.1355	-2.5027
Korea	KOR	41000025	41005224	1	.5406	-1.1794	-2.664	-.2197	-.8818	-.0518	-2.1355	-2.5027
Korea	KOR	41000025	41005113	1	.4243	-.2298	1.1381	-.8332	-.6367	-1.6678	-.4194	2.0955
Korea	KOR	41000025	41001218	1	.2043	-1.0256	-2.664	-.6567	-.9942	-.5842	-1.7719	-.806
Korea	KOR	41000025	41005298	1	-.3826	1.1306	-1.0807	-2.6893	-.7161	-1.6678	-.7394	.2224
Korea	KOR	41000025	41005064	1	-.141	1.3403	.0226	.1921	-.2148	-1.6678	-.6852	.1216
Korea	KOR	41000025	41000917	1	.7981	-.4314	.0226	.735	-.5325	-.5106	-.3237	.1216
Korea	KOR	41000025	41000790	1	.0255	-.4203	-1.0611	-.3193	-1.8219	-1.6678	-.6852	-.7496
Korea	KOR	41000025	41002031	1	-1.231	-1.1429	-1.9313	-.8389	-.477	-1.6678	-.6852	-.806
Korea	KOR	41000025	41004814	1	-.2532	-.4314	-1.7997	-.3184	.0037	-1.6678	-.216	-.806
Korea	KOR	41000025	41003119	1	.7128	-.7221	-1.0611	-.726	-.9	-1.6678	-.414	-.4607
Korea	KOR	41000025	41000514	1	.1583	-1.0197	-1.0611	.6084	-.1924	.6086	-.6852	-.7496
Korea	KOR	41000025	41005002	1	.6885	-.1077	.4173	.0123	.3191	-.5531	-1.2665	.7435
Korea	KOR	41000025	41003203	1	1.6073	-.4203	-1.5883	-.8629	-.8458	-.2338	-1.1908	-.3297
Korea	KOR	41000025	41000273	1	.8552	-.59	-1.0611	-.374	-.5485	-1.6678	-.7045	-.3297
Korea	KOR	41000025	41004379	1	.0347	.5266	-1.3023	-1.3723	-.5292	-.526	-1.5848	.1238
Korea	KOR	41000025	41001720	1	-.5083	-.2662	-.227	-.1604	-.7693	-.8849	-.5832	.1216
Korea	KOR	41000025	41000050	1	.746	-.0862	.2942	-.367	.3292	-1.0529	.5755	-.1563
Korea	KOR	41000025	41005597	1	.2813	-.8734	-1.5179	-.657	-.6814	-1.6678	-2.1355	-1.0011
Korea	KOR	41000025	41003214	1	.7114	-.7221	-.8627	.3147	-.4142	-1.6678	.0447	-.5251
Korea	KOR	41000025	41000009	1	-.8854	-.7221	-.5034	.2093	.0413	-1.6678	-.6852	-.6774
Korea	KOR	41000025	41000806	1	-.4749	-.0862	.0226	-.0424	-.7764	-1.6678	-.532	.1216
Korea	KOR	41000025	41000861	1	.3678	-.0862	.0226	.4867	-.4607	-1.6678	-.414	-.2726
Korea	KOR	41000025	41002652	1	.5081	-.2662	-.691	.2497	-.0061	-1.6678	-.9936	-.4607
Korea	KOR	41000025	41000155	1	-.8556	-.2479	-1.4011	.0068	-.5526	.0767	-1.0602	-.7351
Korea	KOR	41000025	41005348	1	.3408	.0467	-.7638	.3155	.4727	-.3261	-.4948	.1216
Korea	KOR	41000025	41000243	1	-.3299	-.8288	.0226	-1.5147	-.555	-1.6678	-1.5537	-.9101
Korea	KOR	41000025	41000894	1	.9908	-1.185	-1.6877	-.3912	-1.9572	-1.6678	-.5832	-.5093
Korea	KOR	41000025	41000229	1	-.3227	-.2662	-.8627	.1053	-.7762	-1.6678	-2.1355	-1.6557
Korea	KOR	41000025	41003166	1	-1.054	-1.0138	-.691	-.2134	-.1522	-1.6678	-.6852	.1216
Korea	KOR	41000025	41003605	1	-.3482	-1.3042	-1.7997	-.5329	-.5078	-1.6678	-1.0602	-1.3017
Korea	KOR	41000025	41004189	1	.1697	1.3697	1.0433	-1.1172	.4516	-1.6678	.3482	.7627
Korea	KOR	41000025	41003391	1	.4517	.2185	.0226	-.1534	-.326	-.1475	-.3121	.1216
Korea	KOR	41000025	41001394	1	.4855	-.0862	.0226	.3012	-.4968	-.1073	-.6852	.1216
Korea	KOR	41000025	41001077	1	.0707	.3875	.0226	.5467	-.0485	-.3551	-.8012	.1216
Korea	KOR	41000025	41004385	1	.1032	-.59	-1.9313	-.8283	-1.5901	-.8849	-.5832	-.6959
Korea	KOR	41000026	41002388	1	-.0455	-.8189	-1.0611	.5556	-.0216	.6918	-.6852	-.8745
Korea	KOR	41000026	41000592	0	.7092	-.2662	.0226	.8928	.2971	.9806	.8038	-.6959
Korea	KOR	41000026	41001235	1	.922	1.153	-.6315	-.1869	-.34	.2618	-1.0753	.1216
Korea	KOR	41000026	41004334	0	-.0229	.3427	.0226	.689	.4009	.4641	.5755	-.7496
Korea	KOR	41000026	41000571	1	-.6613	-1.0674	-.9285	.1125	-1.3594	.9081	-1.2871	-.7685
Korea	KOR	41000026	41004383	0	1.4587	-.4136	1.9359	.0392	-.3778	.5027	.8038	2.0955
Korea	KOR	41000026	41000070	0	-.2311	-1.175	-.8873	.0361	-1.1506	.2716	-.7696	-.2503
Korea	KOR	41000027	41003495	1	-.518	-.9298	-1.088	-.4136	-.9447	-1.6678	-.4801	-.5305
Korea	KOR	41000027	41004432	1	.3478	-.2479	-1.9313	.1665	-.4234	-.8849	-1.2624	-1.7277
Korea	KOR	41000027	41003562	1	-.731	-.4314	-1.0611	-1.3798	-.3757	-1.6678	-.6852	-.5912
Korea	KOR	41000027	41000817	1	.6506	-.59	-.691	-.028	-.8121	-1.6678	-.9936	-1.3017
Korea	KOR	41000027	41001043	1	-1.5245	2.6352	1.1381	-2.6893	-.3992	-1.6678	.5755	-.7816
Korea	KOR	41000027	41002843	1	-.7266	-.4314	-1.0611	-.4337	-.0617	-1.6678	-1.5848	-1.3017
Korea	KOR	41000027	41004087	1	.3088	-.7087	-2.1689	-2.6893	-1.3457	-1.6678	-2.1355	-.806
Korea	KOR	41000027	41003062	1	-1.7267	-1.3182	-2.664	-.8227	-3.7095	-1.6678	-2.1355	-1.7277
Korea	KOR	41000027	41002474	1	.4698	2.6352	1.9359	.0792	.2268	-1.6678	-1.0906	2.0955
Korea	KOR	41000027	41003061	1	-.4211	.5266	-.6587	-.5382	-.4639	-.8849	.7264	-.1865
Korea	KOR	41000027	41001075	1	-.3187	-1.1002	-.8099	-.2078	-.8242	-1.6678	-1.2871	.4504
Korea	KOR	41000027	41000373	1	.3228	1.7162	.4173	-.5233	-.1819	-.071	-.3059	.1258
Korea	KOR	41000027	41003551	1	.3871	-.0862	.0226	-1.0068	.0339	-1.6678	-.6852	.1216
Korea	KOR	41000027	41003936	1	-.857	-2.0452	.766	.2847	.4295	-1.6678	-1.5848	1.4234
Korea	KOR	41000027	41004205	1	-.298	-.59	-.227	-.8933	-.9694	-1.6678	-.6852	-.4607
Korea	KOR	41000027	41004825	1	-.915	-.3582	-.335	-.446	-1.806	-1.6678	-.5974	-.7108
Korea	KOR	41000027	41001118	0	-.39	-.4488	.0226	-.6197	-.0942	-1.6678	-.0823	.1216
Korea	KOR	41000027	41001843	1	-.7149	.2032	-1.27	-.6342	-.3961	.0227	-.1061	-1.1405
Korea	KOR	41000027	41001302	1	-.4674	.2718	.0226	-.1899	-.6977	-1.6678	-.1061	.1216
Korea	KOR	41000027	41000642	1	-.2391	-.7221	-1.0611	-.2037	-.7598	-.0468	-1.5596	-1.0494
Korea	KOR	41000027	41000687	1	.0785	-1.0281	-1.1926	.3473	-1.1112	.0695	.5755	.1216
Korea	KOR	41000027	41004576	1	-.6088	-.0862	-.8627	-.0096	-.0764	-1.6678	.0447	-.5912
Korea	KOR	41000027	41004445	1	.1447	.5289	-.8826	.6847	-.3843	-1.6678	-2.1355	-.8802
Korea	KOR	41000027	41004659	1	-1.0372	-1.175	-.7902	-.8458	-.5757	-1.6678	-.6852	-.5251
Korea	KOR	41000027	41002623	0	-.7494	-.7306	-1.161	.1053	-.2561	-1.6678	-.5208	-.6959
Korea	KOR	41000027	41005095	0	-.8105	-2.9627	-.5907	-2.6893	-.531	-1.6678	-1.4019	-.945
Korea	KOR	41000027	41000904	0	-.8099	.802	1.9359	-.7255	.5575	-.7847	1.1417	1.2147
Korea	KOR	41000027	41003142	0	.6087	.2695	-.2827	-2.6893	-.646	-1.6678	.1085	.1216
Korea	KOR	41000027	41005166	0	-.9452	-1.2532	-1.3074	-2.6893	-.5508	-1.6678	-.9139	-1.3017
Korea	KOR	41000027	41000074	0	.0106	-.0862	.0226	.0532	.2806	-1.6678	.5755	.1216
Korea	KOR	41000027	41005636	0	-.9191	-.0862	-.227	.7113	-.0454	-1.6678	1.2302	-.6348
Korea	KOR	41000027	41003038	0	-.4032	-1.135	-.7902	-1.1025	-.6452	-1.6678	.5755	.1216
Korea	KOR	41000027	41005655	0	-.2749	-1.4996	-1.7398	.2231	-.6147	-1.6678	-2.1355	-2.0641
Korea	KOR	41000027	41004627	0	-.4611	-.4998	-.9607	.0167	-.7929	-.7847	.5755	-.4607
Korea	KOR	41000027	41001727	0	-.4338	-.5743	-.227	-.6056	-.8416	-1.6678	.5755	-.2726
Korea	KOR	41000027	41000076	0	-.9138	-.5717	-.9607	-1.7891	-.5536	-1.6678	-.7899	-.6195
Korea	KOR	41000028	41002462	1	.5675	.788	.8116	.2402	-.222	.441	.542	-.0129
Korea	KOR	41000028	41000748	1	.338	.96	1.4967	-1.1533	.2401	-1.6678	1.8077	2.0955
Korea	KOR	41000028	41001700	1	-.6178	-.7221	-.8627	.4122	-.0914	-.421	-.5832	-1.1252
Korea	KOR	41000028	41002460	1	-.0122	-.2662	-.8946	-.6337	-3.7095	-1.6678	-1.5848	-1.5378
Korea	KOR	41000028	41003708	1	.5262	-.59	-1.4242	-2.6893	-1.2695	-1.6678	-2.1355	-1.1242
Korea	KOR	41000028	41001429	1	.28	-2.9627	-2.664	.8233	.9789	-1.6678	1.6922	.7566
Korea	KOR	41000028	41002657	1	1.6863	-.7306	.0226	.5241	-.2415	-.4795	-.0987	.1216
Korea	KOR	41000028	41002072	1	.033	-.4314	.0226	-.0541	-.3798	-.0581	-2.1355	-1.0788
Korea	KOR	41000028	41000058	1	-.0721	.7914	1.9359	-.2065	-.0416	-1.6678	-2.1355	-.8443
Korea	KOR	41000028	41004615	1	-1.0747	-.4203	-.9607	.05	-.8215	-.568	-.6852	-.2503
Korea	KOR	41000028	41004277	1	.7974	-1.274	-.3802	.1861	-.4099	-1.6678	-.2301	.7864
Korea	KOR	41000028	41003359	1	.8093	-.511	-1.4928	.2267	-1.1655	-1.6678	-2.1355	-1.7277
Korea	KOR	41000028	41002380	1	-.4984	-.7221	-1.0611	.2049	-.4402	-.0413	-.6852	-.5912
Korea	KOR	41000028	41003338	1	1.0832	-.2662	.0226	.5285	-.5876	-1.6678	-1.0571	-.2503
Korea	KOR	41000028	41001680	1	.1798	-.2662	-.7638	-.2037	-.1964	-1.6678	-.8883	-.7496
Korea	KOR	41000028	41005484	1	1.1646	.5289	.4173	.9462	.2025	-.9292	.3482	.1216
Korea	KOR	41000028	41002586	1	.6991	-.8283	.0226	-.533	-.5517	-1.6678	-2.1355	-.6959
Korea	KOR	41000028	41002856	1	.2567	-1.8141	-.3802	-.205	-.8175	-.8768	-2.1355	.1216
Korea	KOR	41000028	41000497	1	-.0167	2.6352	-.4806	-.1638	-.5119	-1.5299	-2.1355	.1216
Korea	KOR	41000028	41004977	1	-.7675	-.4203	-.5836	-.3923	-.8981	-.8849	-.5832	-.4607
Korea	KOR	41000028	41005174	1	.2893	-1.1755	-1.0611	-.3453	-1.1807	-.4694	-1.0606	-1.4637
Korea	KOR	41000028	41003863	1	.4481	-1.2115	-1.0611	.5682	-1.0933	.2055	-.6852	-.5475
Korea	KOR	41000028	41003266	1	.6289	-.4998	-.3802	.1583	-.1431	-.0207	-.5832	-.4607
Korea	KOR	41000028	41005156	1	.4604	.3289	-1.2567	.0768	-.847	.0969	-.6852	-.7496
Korea	KOR	41000028	41005109	1	.642	-.178	.0226	3.6039	.0915	.2114	-.2852	.6905
Korea	KOR	41000028	41000604	1	-.4221	-1.0936	-.9947	.0205	-.6948	-1.6678	-.6852	-1.1405
Korea	KOR	41000028	41001537	1	.0082	-.8452	-1.0611	.2468	-.639	-.3648	-1.2871	-2.5027
Korea	KOR	41000028	41001571	1	-.7242	.9526	-.9624	.2586	-.4431	-.0026	-2.1355	.4777
Korea	KOR	41000028	41005727	1	.2442	-.0862	-.732	-1.2512	-1.1281	-1.6678	-.8883	-1.0788
Korea	KOR	41000028	41002110	1	-.0243	.3898	.0226	-.0471	-.6773	.5444	.1693	.1216
Korea	KOR	41000028	41005079	1	1.2663	.0591	.8348	.0061	-.1809	-1.6678	.1929	.9097
Korea	KOR	41000028	41004992	1	-.3308	-.1856	-1.161	-.1098	-.7452	.2419	-.7045	-1.2412
Korea	KOR	41000028	41004853	1	.7297	-1.1828	-.9285	-.7739	-.7505	-1.6678	-.8223	-.4607
Korea	KOR	41000028	41005268	1	.1317	.1395	.0226	.1353	-.1586	-.4173	-2.1355	-1.1252
Korea	KOR	41000028	41002818	1	.2268	.2718	-1.0611	-.7686	-.3432	-.8768	-.414	-.7496
Korea	KOR	41000028	41003830	1	-1.068	.215	-.9607	-2.6893	-1.5476	-1.6678	-.5832	-.8198
Korea	KOR	41000029	41005573	1	-.1321	-.4314	-.8627	-.2782	-.7032	-1.6678	-1.2106	-.5305
Korea	KOR	41000029	41004875	1	-.0675	-.5743	-.7902	-.5177	-.5512	-1.6678	-2.1355	-.7496
Korea	KOR	41000029	41004368	1	-.1329	1.7671	.4173	.154	.1855	-.5309	-.414	-.2503
Korea	KOR	41000029	41005304	1	.6989	-.7162	-1.0741	-.5199	-.6167	-1.6678	-1.2871	-.222
Korea	KOR	41000029	41004766	1	-.2433	-.2366	.0226	-.1179	-.6051	-1.6678	-.4948	-.7496
Korea	KOR	41000029	41004024	1	.6034	-1.5787	-.3526	-.015	-3.7095	-.5842	-1.5848	-2.5027
Korea	KOR	41000029	41000135	1	-.8598	-1.0658	-1.0611	.1053	-1.3266	-1.6678	-.6791	-.7496
Korea	KOR	41000029	41005638	1	-.3003	.96	-1.277	-.3976	-.5326	-1.6678	-.2821	-1.1395
Korea	KOR	41000029	41003709	1	-.3233	-.2479	-.8627	-.3732	-.4839	-1.6678	-.6852	-.7496
Korea	KOR	41000029	41003839	1	.0159	-1.0699	-1.9313	-.1714	-1.0099	-1.6678	-2.1355	-1.3017
Korea	KOR	41000029	41000841	1	-.4797	-.59	-1.1926	-.7604	-.7644	-1.6678	-1.3972	-.7674
Korea	KOR	41000029	41001473	1	.4365	-.8864	-.5011	-.0583	-.0711	-1.6678	-1.7719	-.3856
Korea	KOR	41000029	41004288	1	-.0779	-1.2443	-1.5179	-.1453	-1.3143	-1.6678	-2.1355	-1.1405
Korea	KOR	41000029	41005034	1	-.5357	-.8283	-1.6079	-.4391	-.556	-.8849	-2.1355	-1.7277
Korea	KOR	41000029	41002580	1	-.8359	-.2662	-.227	1.2836	-.9043	-1.6678	-.6852	.1216
Korea	KOR	41000029	41002504	1	-.0467	-.0862	.0226	.7281	-.3761	-.801	-1.0571	-.943
Korea	KOR	41000029	41002134	1	-.9113	.0789	.4173	.0331	-.6271	-.3551	.3482	-.1563
Korea	KOR	41000029	41004359	1	-1.009	-.8283	-.9607	-.7708	-.6265	-1.6678	-.6852	-.5251
Korea	KOR	41000029	41003552	1	.8884	-.0862	-.732	-.2502	-.5945	-.8849	-.6852	-.2503
Korea	KOR	41000029	41003555	1	-.9878	-.4203	-.7638	.0883	-.9612	-.0558	-.216	-.8578
Korea	KOR	41000029	41003118	1	.7339	.5289	-1.2374	-.5797	-.3626	-1.6678	-.725	-.4607
Korea	KOR	41000029	41004953	0	-.2493	-1.4543	-1.161	-1.6841	-.7681	-.475	-2.1355	-1.1405
Korea	KOR	41000029	41004944	0	-.8248	-1.2163	-1.1201	.2209	-.4627	-1.6678	-.7899	-.5251
Korea	KOR	41000029	41000487	0	.4263	-.9363	.0226	.1053	-.3056	.5105	.1693	.1216
Korea	KOR	41000029	41001675	0	-.1675	.1852	-.9607	-.2787	-.4905	-.5309	-.6852	.7864
Korea	KOR	41000029	41001953	0	-.3831	-1.3182	-1.0935	.3447	-1.1997	-.5842	-.1972	-1.5767
Korea	KOR	41000029	41000753	0	-1.1593	-.2662	-.7902	-.281	-1.2332	-1.6678	-.309	.1216
Korea	KOR	41000029	41003756	0	.2246	-.7221	-.227	.2386	-.1416	-1.6678	-.6852	-.5029
Korea	KOR	41000029	41003627	0	.1448	-1.026	.4173	-.6647	-.1055	-1.6678	.3415	2.0955
Korea	KOR	41000029	41000418	0	.0055	-.9245	.0226	.7113	.0469	-1.6678	-1.0602	.1216
Korea	KOR	41000029	41003905	0	.4459	-.7915	-.8609	-.3284	-.5495	.0037	-1.7719	-.1563
Korea	KOR	41000029	41001541	0	-.8407	-1.4832	-1.1926	-.5016	-1.6222	-1.6678	-2.1355	-1.1252
Korea	KOR	41000029	41001904	0	-.8722	-1.2802	-1.1926	-.1184	-.8534	-.5309	-.309	-.2503
Korea	KOR	41000029	41001864	0	-.6184	-.9363	.0226	.969	.2683	.4394	-.0823	-.1563
Korea	KOR	41000029	41003860	0	-.7174	-.5743	-1.3514	-.3492	-.9395	-.406	-2.1355	-2.5027
Korea	KOR	41000029	41000224	1	.2195	-.165	-.691	.1827	-.4833	-1.6678	-1.0576	-.6912
Korea	KOR	41000030	41000830	1	-.144	-.2662	-.8627	-.4634	-.3369	-.0816	-.4771	-.5251
Korea	KOR	41000030	41003354	1	-.1318	-.8245	.0226	-1.4373	-.2128	-.5309	-.309	-1.0169
Korea	KOR	41000030	41005737	1	-.9309	-.6462	-.711	-.0353	-.2636	.4316	-1.2871	.1216
Korea	KOR	41000030	41001945	1	-.7698	.3289	.0226	.2063	1.1445	.8886	-.2673	-.2503
Korea	KOR	41000030	41000997	1	-.6594	-.4314	-.5907	-.0611	-.3272	-.6073	-.2821	-.1563
Korea	KOR	41000030	41005270	1	-.6365	-1.3182	-1.161	.0821	-.7373	.4983	-2.1355	-.975
Korea	KOR	41000030	41002704	1	-.9466	-.5874	-.227	-.1641	-.5099	-1.6678	-.6852	-.5912
Korea	KOR	41000030	41003950	1	-1.4234	1.3939	.0226	-.2965	-.4551	.0281	.5755	-1.1252
Korea	KOR	41000030	41001003	1	-.5337	-.5743	-.9607	-.0737	-.1535	-.526	-.6852	.1216
Korea	KOR	41000030	41005403	1	.1372	-.5818	.0226	-.8286	.1269	.1031	-.4289	.1216
Korea	KOR	41000030	41005460	1	-1.3034	-.0862	.0226	-.6958	-1.2531	-.526	.0256	-.7496
Korea	KOR	41000030	41003944	1	-1.4926	-.0061	-1.0611	-.3587	-.4975	-1.6678	-2.1355	-.959
Korea	KOR	41000030	41005377	1	-.9764	2.6352	.1386	-1.2764	-.075	.233	-.7899	-.9299
Korea	KOR	41000030	41004621	1	-1.3231	-.0862	-.227	.0297	-.1618	.5817	.5755	-.5305
Korea	KOR	41000030	41000233	1	-.2671	-.5717	.0226	.1862	.2086	-.5309	-.2668	-.4607
Korea	KOR	41000030	41005149	1	-.4869	-.4111	-1.0611	-.8209	-.1784	-.0657	-1.0808	-1.5679
Korea	KOR	41000030	41000365	1	-1.0618	-1.4377	.0226	-2.6893	-1.0276	-1.6678	.5755	.1216
Korea	KOR	41000030	41004004	1	-1.2353	-.8245	-1.0611	.2679	-.3394	.3116	-.5832	-1.0101
Korea	KOR	41000030	41001267	1	-1.3441	-.0862	.8116	-.0495	-.4916	-1.6678	.5755	-.5305
Korea	KOR	41000030	41001076	1	-.3047	-2.4131	-1.2391	-.7598	-1.0207	-1.2919	-2.1355	-1.7277
Korea	KOR	41000030	41003467	1	-.6352	.6515	-.4728	-.605	.0478	-.7106	-1.2871	-.222
Korea	KOR	41000030	41003254	1	-1.6668	-1.7372	-.4641	-1.3102	-1.8753	-1.6678	-2.1355	-2.5027
Korea	KOR	41000030	41004161	1	-1.0937	-.4314	-.227	.5365	-.129	.6273	-.309	.1216
Korea	KOR	41000030	41002160	1	-.1768	-.4314	.0226	.8438	.5049	.2731	-.1727	-.2503
Korea	KOR	41000030	41000543	1	-.6448	.4121	-.227	-.287	-.5111	-.3205	.5755	-.1563
Korea	KOR	41000030	41003253	1	-.0027	-.4314	-.3802	-.3796	-.0342	-.4223	-.9139	.1216
Korea	KOR	41000030	41003959	1	-.8131	-.0862	-.227	-.3304	-.4949	.0439	-.1566	-.2503
Korea	KOR	41000030	41004611	1	-.9327	-.0862	-1.161	-1.0565	-1.2348	-.801	-2.1355	-1.0788
Korea	KOR	41000030	41002252	1	-1.0516	-1.6598	-1.5883	-1.3001	-1.5809	-1.6678	-2.1355	-1.6076
Korea	KOR	41000030	41001723	1	-1.2663	-.0061	-.5836	.1296	-.0948	.359	.5755	-.1563
Korea	KOR	41000030	41003024	1	-.9663	-2.9627	-2.664	-.9033	-1.0322	-1.6678	-2.1355	-2.5027
Korea	KOR	41000030	41004520	1	-.7403	-.9546	-.9607	-1.6455	-1.7511	-.8768	-.6852	1.3857
Korea	KOR	41000030	41004281	1	-1.293	.536	-1.0271	-.6788	-.4953	.1529	-.3966	.1216
Korea	KOR	41000030	41004736	1	-1.4518	-1.5145	-1.9313	-.6967	-.7297	-.0816	-2.1355	-1.3017
Korea	KOR	41000030	41004484	1	-.1249	-.59	.0226	.0788	.6418	-1.0529	.5755	-.2503
Korea	KOR	41000030	41005003	1	-.8749	-.269	-.9285	-.4613	-.8334	-.0465	-.5974	.4504
Korea	KOR	41000031	41003573	1	-.0759	-1.1002	-1.9313	-.4775	-.6912	.246	-2.1355	-1.3017
Korea	KOR	41000031	41005471	1	.6918	-.5994	-1.4242	-.5706	-.2445	-1.6678	-.5355	-.6959
Korea	KOR	41000031	41002715	1	-.4529	-.0862	-.4806	-.2034	-.2767	-1.6678	-.4948	.1216
Korea	KOR	41000031	41004257	1	-.0474	1.7162	-.3802	.4749	.2088	-1.6678	.0299	.1216
Korea	KOR	41000031	41000960	1	.8642	-.4145	.0226	.0739	.7497	-1.6678	.5755	-.222
Korea	KOR	41000031	41000943	1	-.7218	-.6447	-.9874	-.1682	-.7182	-.4524	-.4978	.2203
Korea	KOR	41000031	41000956	1	-.0302	.5946	1.9359	1.7636	.4563	-.9484	-.3907	2.0955
Korea	KOR	41000031	41003344	1	-.8643	-.0862	-.7902	.4367	-.295	-.801	-2.1355	-.9101
Korea	KOR	41000031	41004416	1	-.9314	-.0862	-.5836	-.256	-.2838	-.801	.1648	-.4607
Korea	KOR	41000031	41003196	1	-.6247	-.5673	-.6843	-1.522	-1.1577	-1.6678	-.5832	-.9104
Korea	KOR	41000031	41005498	1	-.6745	-.2479	-.8099	.7506	-.4888	-.4795	-.6232	-.2503
Korea	KOR	41000031	41004438	1	-.6947	.5266	-1.1926	-.5462	-.4999	-1.6678	-.414	-.7496
Korea	KOR	41000031	41004584	1	-.427	2.6352	-.9285	-.392	-.5777	-1.6678	-2.1355	-.3549
Korea	KOR	41000031	41004471	1	.3213	-.0862	-.3802	.2238	.2351	-1.6678	-.3733	-.2503
Korea	KOR	41000031	41004811	1	-1.2835	-.0862	-1.4011	-.7005	-.7117	-1.6678	-2.1355	-.946
Korea	KOR	41000031	41004590	1	-.0481	-.575	-1.4928	.0605	-.1914	-1.6678	-1.4019	-2.5027
Korea	KOR	41000031	41004897	0	.7364	-1.1784	-1.2567	-.1538	-.4042	-1.6678	.3482	-.5642
Korea	KOR	41000031	41001672	0	-1.3408	-.7815	-.7249	.7113	-.0408	1.0062	.0447	-.7507
Korea	KOR	41000031	41001984	0	.8599	-.2662	-.5034	.2086	.7704	-1.6678	.5755	-.8443
Korea	KOR	41000031	41000351	0	-.1671	-.2479	.0226	.7113	.8437	-.7433	-.309	-.9299
Korea	KOR	41000031	41002150	0	-.0683	-.4203	-.7249	-.5819	.2884	-.3249	-.4805	-1.1252
Korea	KOR	41000031	41002094	0	.4046	-.9245	-.7638	-.8359	-.606	-1.6678	-.5832	.1216
Korea	KOR	41000031	41000133	0	-.7847	-.0862	.0226	-2.6893	-.138	-1.6678	.5755	-.2503
Korea	KOR	41000031	41002423	0	-1.5957	-.4203	-.7519	-.0877	-.1711	-1.6678	-.3733	.1216
Korea	KOR	41000031	41004369	0	-.2228	-.2662	.0226	-.3645	-.9729	-1.6678	-.6852	.1216
Korea	KOR	41000031	41004762	0	1.3302	-2.9627	-1.3322	.1053	-.9291	.4394	-2.1355	-2.5027
Korea	KOR	41000031	41001664	0	-.5779	-.5874	.0226	.0568	-.2514	-1.6678	-.5832	.1216
Korea	KOR	41000031	41003596	0	-1.5408	-2.9627	-2.664	-2.6893	-3.7095	-1.6678	-.6852	-2.5027
Korea	KOR	41000031	41000169	0	-.1048	-1.5808	-2.664	-.9998	-.9977	-1.6678	-2.1355	.1216
Korea	KOR	41000031	41004529	0	-.3729	.2532	1.9359	.9499	4.8357	-1.6678	2.4277	2.0955
Korea	KOR	41000031	41003971	0	-.5839	-1.2668	-.6091	-.5577	-1.12	-1.6678	-.3943	.3825
Korea	KOR	41000031	41001207	0	-.0016	-.0862	.0226	.5344	.2772	-1.6678	.1648	.1216
Korea	KOR	41000031	41000617	0	-.3826	-.2662	-1.0611	-.7315	-.4918	-1.6678	-.9568	-.7496
Korea	KOR	41000031	41004094	0	.0448	-.2479	.0226	-.018	-.2211	-1.6678	.5755	.6663
Korea	KOR	41000031	41004064	0	-.0368	-.7221	-1.4242	-.3057	-.6278	-1.6678	-.5832	-.5305
Korea	KOR	41000031	41002723	0	.5646	-.0192	.4173	-.536	-.438	-1.6678	-.9563	.5295
Korea	KOR	41000032	41001062	1	-.7878	-2.9627	-.5907	-1.0209	-1.0512	-1.6678	-1.5848	.1216
Korea	KOR	41000032	41005102	1	-.4545	-.7221	-.8154	-.3657	.3815	-1.6678	-.5832	-.5305
Korea	KOR	41000032	41002327	1	.9368	-1.7199	-.9947	0	-1.0035	-.5309	-2.1355	-.806
Korea	KOR	41000032	41004939	1	.2187	-.2479	-.5034	.1053	-.7182	-1.6678	-.6852	-1.0454
Korea	KOR	41000032	41002574	1	-1.3105	-.2662	-.9607	.2936	-.5007	-.1845	.3482	-.806
Korea	KOR	41000032	41000435	1	.0887	-.5743	-1.4928	-.6822	-.6492	-.2532	-1.1229	-2.5027
Korea	KOR	41000032	41003431	1	-.6015	-.2662	-.8627	.1665	-.5496	-1.6678	-.6852	-.5957
Korea	KOR	41000032	41002932	1	-.969	-1.1429	-1.4242	-1.3102	-1.6083	-.4795	-2.1355	-.946
Korea	KOR	41000032	41005530	1	.2063	-.0862	.0226	-.0372	-.2591	.1481	-.4948	.1216
Korea	KOR	41000032	41000973	1	-.5041	1.1352	.0226	-2.6893	-.5861	-1.6678	-1.0758	-.6959
Korea	KOR	41000032	41001510	1	-.616	-1.2055	-.8627	.0079	-.6581	-.7368	-.4948	-.7496
Korea	KOR	41000032	41004044	1	-.8281	-1.9198	-.8627	-.1945	-1.279	-.3883	-.8738	-1.6155
Korea	KOR	41000032	41002768	1	.8327	-.7815	-.5907	.7113	-.4879	-1.6678	-2.1355	-.3297
Korea	KOR	41000032	41002224	1	-.4039	-.2479	.0226	.7113	-.535	1.0062	-.6852	-.2503
Korea	KOR	41000032	41002616	1	-.6597	-.7737	-1.0611	-.0687	-.5334	-1.6678	-.6852	-.3297
Korea	KOR	41000032	41004927	1	-.5489	2.6352	-.5034	-.075	-.6405	-1.6678	.3482	-.4607
Korea	KOR	41000032	41004894	1	-1.0226	-1.3452	.0226	.7113	.6011	1.0062	.5755	.1216
Korea	KOR	41000032	41002937	1	-.296	.7946	1.9359	.2031	-1.1298	-1.6678	-2.1355	-.8198
Korea	KOR	41000032	41005198	1	.109	-.4203	-1.2567	.0992	-.2552	-.7106	-.3912	-.1563
Korea	KOR	41000032	41003088	1	.009	-1.1702	-.7902	-1.3102	-.6265	-.7847	-.6852	-.959
Korea	KOR	41000032	41002242	1	-.6202	-1.4324	-.5836	-.2941	-.6524	-1.6678	-.2128	-1.0454
Korea	KOR	41000032	41001335	1	-.9137	-1.0212	-1.0611	-.2986	-.4225	-.1778	-.6852	-1.0101
Korea	KOR	41000032	41000462	0	.4988	1.1352	1.4187	.7727	.749	-.7368	.075	2.0955
Korea	KOR	41000032	41003601	0	-1.3471	-.5125	-.5034	-.3043	-.3104	-1.6678	-.1026	.1216
Korea	KOR	41000032	41003894	0	-.3874	-.2662	-.691	.1706	-.4403	-1.6678	.5755	.1216
Korea	KOR	41000032	41004848	0	-.6417	-.0862	.0226	.1053	.105	-1.6678	.5755	.1216
Korea	KOR	41000032	41003292	0	.0893	-.8893	1.9359	.4729	-.2862	1.0062	2.4277	2.0955
Korea	KOR	41000032	41003766	0	-.3352	-1.2884	.0226	.1053	-.9291	.4394	.5755	.1216
Korea	KOR	41000032	41001354	0	-.2681	-.4314	.0226	.2829	-.1829	-1.6678	-.1026	.1216
Korea	KOR	41000032	41002096	0	.046	-.5717	-1.0935	-1.0091	-.7277	-1.6678	-.3733	-.5251
Korea	KOR	41000032	41001969	0	-.701	-1.2431	-.5836	-2.6893	-.6277	-1.6678	-.309	.1216
Korea	KOR	41000032	41002013	0	1.0309	.5836	1.9359	-.1143	.652	-1.6678	.5755	.1216
Korea	KOR	41000032	41001174	0	.2736	-.2662	.0226	-.1673	-.1821	-1.6678	.8038	.1216
Korea	KOR	41000032	41000038	0	-.5342	1.7162	-.3447	.1682	.2298	-1.6678	.5755	-.9299
Korea	KOR	41000032	41000217	0	-.2344	.1852	.0226	.1053	.8113	-.7106	.775	.6663
Korea	KOR	41000032	41002069	0	.0684	-.4136	-.227	.2469	.8878	-1.6678	.5755	-.2503
Korea	KOR	41000033	41000772	1	-.1791	-.0862	-.227	.7113	-.0408	-1.6678	.5755	-.2503
Korea	KOR	41000033	41004045	1	-.7799	-.0862	.0226	.2802	-.9274	-1.6678	-.6852	.1216
Korea	KOR	41000033	41004449	1	-1.5681	-.9752	-.7902	-.1903	-.6522	-.7106	-.6852	-.9299
Korea	KOR	41000033	41002093	1	-.7028	-.7353	-1.5179	-.0475	-.2842	-1.2919	-2.1355	-1.1242
Korea	KOR	41000033	41001538	1	-.5292	.0789	-.227	-.2896	-.2871	-.2244	-.9941	.6905
Korea	KOR	41000033	41004042	1	-.2463	-.9347	.0226	-.1206	.0192	-1.6678	-.6852	-.4607
Korea	KOR	41000033	41004301	1	-1.2292	-.2337	-.227	-1.4373	-.6419	-.2942	.1701	-.8016
Korea	KOR	41000033	41003045	1	.5206	-1.5884	-.691	-.7078	-1.7849	-1.6678	-.6852	-.2503
Korea	KOR	41000033	41002979	1	-.5674	-.7716	-.9607	-2.6893	-.6897	-.4384	-.6852	-.9299
Korea	KOR	41000033	41002770	1	.3959	-.891	-.9874	.5017	-1.1167	-1.6678	-2.1355	-.8443
Korea	KOR	41000033	41002508	1	-1.0228	.3289	-.7638	.449	.347	.7341	.1693	.1216
Korea	KOR	41000033	41003664	1	.4089	-.7611	-1.7997	-1.0068	-1.3302	-1.6678	-1.5596	-1.4991
Korea	KOR	41000033	41005708	1	-.9498	-.0862	-.4728	-.0876	.6954	-1.6678	-.6852	-.7496
Korea	KOR	41000033	41003587	1	-.2414	-.2479	-.6097	.2702	.0599	.5296	-1.0753	-.1563
Korea	KOR	41000033	41002509	0	-1.0234	-1.3452	-1.0611	-2.6893	-.2472	-1.6678	-.6852	-.7496
Korea	KOR	41000033	41002188	0	-.4711	-1.1085	-.8627	-.8475	-1.2638	-1.6678	-.6852	-2.5027
Korea	KOR	41000033	41005212	0	-2.5333	-1.4418	.0226	-.5712	-1.1907	-1.6678	-.1026	.1216
Korea	KOR	41000033	41004899	0	.2946	-.2479	1.9359	.5948	.7169	.7392	.5755	.1216
Korea	KOR	41000033	41004819	0	1.3097	-.161848760285846	-.264978128929067	.0616549012373798	-.337520711386668	-.876012371243987	-.34196584788899	-.0286854681316129
Korea	KOR	41000033	41003591	0	-.719	-.4314	-.7902	-.355	.2313	-1.6678	.5755	.1216
Korea	KOR	41000033	41003229	0	.0706	-2.9627	.0226	.3515	-.4266	.175	-.1026	-.5251
Korea	KOR	41000033	41005520	0	1.0087	1.7671	.4173	-.5663	.3081	-.4657	.5755	.9339
Korea	KOR	41000033	41000367	0	.3022	.4121	-.5907	.3126	-.2655	-.2408	-.0823	.1216
Korea	KOR	41000033	41004450	0	-.1916	-.0862	.0226	-.1708	-.4931	.5318	-.2431	-.222
Korea	KOR	41000033	41002808	0	-.8394	-.2479	.0226	.1953	-.526	-.4795	.5755	.1216
Korea	KOR	41000033	41002966	0	-1.353	.284	-.1882	-2.6893	.1184	-1.6678	-.4805	.839
Korea	KOR	41000033	41005181	0	.6617	-.0061	-1.6877	-.9969	-.2974	-1.6678	-1.0606	-.3297
Korea	KOR	41000033	41001250	0	.6249	-.2662	.0226	1.2629	-.1207	.5175	-.2852	.1216
Korea	KOR	41000033	41001749	0	-2.3698	-.2662	-1.0611	-.7437	-.3024	-1.6678	-.5832	-.4607
Korea	KOR	41000033	41002953	0	-1.4295	-.0862	-2.664	-2.6893	-1.757	-1.6678	-1.1947	.1216
Korea	KOR	41000033	41004358	0	-1.1415	-1.3599	-.6097	-2.6893	-.237	-1.6678	-.6852	.1216
Korea	KOR	41000033	41001262	0	-1.0273	-.4314	-.8627	-.6086	-.2923	-.0961	.5755	.1216
Korea	KOR	41000033	41002622	0	-.254	-.372819767883211	-.578155434995683	-.351480034638477	-.41461121606789	-.961138629976313	-.45098143113593	-.385482401541162
Korea	KOR	41000033	41000608	0	-.0373	-.2479	-1.0611	-.6338	-.6495	-1.6678	.3473	-1.3295
Korea	KOR	41000033	41000659	0	.4971	-.0176	-.8356	.1693	-.2473	.1824	-.2857	-.1314
Korea	KOR	41000034	41003487	0	-.6887	-.8802	-.9607	-2.6893	-.293	-1.6678	-.5832	.1216
Korea	KOR	41000034	41002131	0	-.0394	-.2479	-.8627	.1327	-.8643	-1.6678	.1693	-.1563
Korea	KOR	41000034	41000585	0	-.0477	-.072	-.5907	-.1142	-.1568	-1.6678	-.176	-.4377
Korea	KOR	41000034	41004085	0	1.4475	-.4998	-.4728	.0916	-.1282	-1.6678	-.1972	.1216
Korea	KOR	41000034	41004911	0	-.7299	-.1599	-1.9803	-1.3102	-1.1609	-1.6678	-1.4019	-.8698
Korea	KOR	41000034	41001630	0	-.7396	.5404	-1.0611	-.396	-.4659	-1.6678	-.5832	.1216
Korea	KOR	41000034	41000077	0	.0546	-.2479	-.4246	-.279	-.5705	-1.6678	-.6852	-1.0788
Korea	KOR	41000034	41000729	0	.112	-.0862	.0226	.67	-.0408	-1.6678	.5755	.1216
Korea	KOR	41000034	41001614	0	.223	-1.073	-.7638	.1554	.109	-1.6678	-.5832	-.3297
Korea	KOR	41000034	41003415	0	.072	.4034	1.4967	-.086	-.5245	-1.6678	2.0386	2.0955
Korea	KOR	41000034	41000430	0	-.7549	1.3697	-1.0935	-.9788	.442	-1.6678	.3482	-.1563
Korea	KOR	41000034	41003695	0	.0183	-.5743	-1.0611	-1.7857	-1.0716	-1.6678	-1.2876	-.946
Korea	KOR	41000034	41000576	0	.1806	-.2479	.0226	.0109	-.5708	.1476	-1.1469	-1.158
Korea	KOR	41000034	41002799	0	-.8383	.1991	.8961	-1.1537	-1.7045	-.7847	-.4982	2.0955
Korea	KOR	41000034	41003521	0	-.2105	-1.1755	1.9359	-.6197	-.5416	-1.6678	1.1987	2.0955
Korea	KOR	41000034	41001635	0	.7897	-.2479	-1.0611	-.1409	.0004	-.8849	-.216	-.5251
Korea	KOR	41000034	41002279	0	.231	-.4314	.0226	-.1159	-.3721	-.5309	.5755	.1216
Korea	KOR	41000034	41002789	0	1.1897	-.7114	-1.0611	-.3964	-1.3284	-1.6678	-.3912	-.9111
Korea	KOR	41000034	41005700	0	-.9757	-.5874	-.6446	.6652	-.152	-1.6678	.5755	-.5912
Korea	KOR	41000034	41004595	0	-.4313	-1.1429	.0226	-.4258	-.8749	-.3551	.5755	.1216
Korea	KOR	41000034	41001996	0	-.5662	-.4203	-.7638	-.1431	-.9132	-1.6678	.1693	-.959
Korea	KOR	41000034	41000835	0	-.8718	-.0862	.0226	.3149	.3884	.414	.5755	.1216
Korea	KOR	41000034	41002503	0	-.3255	-.0862	-.691	.3153	-.417	-.1753	-.5832	-.4607
Korea	KOR	41000034	41004913	0	.8831	.1967	.0226	.1097	-.4914	-1.6678	-.4805	-.3856
Korea	KOR	41000034	41000524	0	-.3996	-.2662	-.227	-.7739	-1.203	-1.6678	-.5832	-.4607
Korea	KOR	41000034	41000801	0	.9393	.7989	1.9359	.5694	.1703	-1.6678	1.6284	1.0641
Korea	KOR	41000034	41000309	0	1.3074	.528	-.5544	.7865	.0639	-1.6678	-.4948	-.4607
Korea	KOR	41000034	41001318	0	-.3505	-.2662	.0226	.2326	-.0847	.6815	.1922	-.1563
Korea	KOR	41000034	41005124	0	.5543	-.4314	.0226	1.2376	.6419	-1.6678	.5755	.1216
Korea	KOR	41000034	41005589	0	-.2114	-.0862	-.6863	.0043	-.1305	-1.6678	.5755	-1.4991
Korea	KOR	41000034	41005360	0	.1369	.9484	-.8627	-.2039	-.8078	-1.6678	-.532	.833
Korea	KOR	41000034	41001703	0	-.9273	-.0862	-.691	.1509	-.6482	-1.6678	-.5832	-.2503
Korea	KOR	41000034	41004108	0	-.2474	.3924	-1.1657	-.4324	-1.0428	-1.6678	-1.2876	.804
Korea	KOR	41000034	41005020	0	-.7667	-.4174	-1.1926	-1.3102	-.3623	-1.6678	-.6852	-2.5027
Korea	KOR	41000034	41002488	0	1.4539	.2718	-.7902	.1986	-.7175	-.9292	-.2008	-1.0788
Korea	KOR	41000034	41004152	0	-.9606	-.0862	-.0154	.2422	-.1322	.4641	.5755	.1216
Korea	KOR	41000035	41003250	1	.4036	-.4314	.0226	.6965	-.5204	1.4719	.0256	2.0955
Korea	KOR	41000035	41003836	1	.7251	-.759	-.3802	.5894	-1.5211	1.2127	-.1761	.1216
Korea	KOR	41000035	41000392	1	-.0403	-1.3625	1.4967	.543	-1.0466	1.3689	-2.1355	-.5305
Korea	KOR	41000035	41004347	1	.44	-.9752	.0226	.4833	-1.1858	.831	-.5832	.1216
Korea	KOR	41000035	41000563	1	.4807	-1.0153	-1.6877	.3975	-1.9601	.7704	-2.1355	-1.1733
Korea	KOR	41000035	41003838	1	1.0583	-.7114	-1.1007	.4177	-.4479	.9616	-.6852	-.959
Korea	KOR	41000035	41000056	1	.8737	-.2479	-.6446	1.306	-.8315	1.9729	-.5974	-.4607
Korea	KOR	41000035	41005719	1	.8639	-.0862	-.7638	.4327	-.3626	1.2749	-.5832	-.6774
Korea	KOR	41000035	41004708	1	.3143	-.0862	-.5907	.4731	-.5583	.936	.0208	.1216
Korea	KOR	41000035	41002480	1	1.0744	-.8264	-1.3325	.3826	-.9275	1.2018	-.414	-.7496
Korea	KOR	41000035	41000509	1	.4377	-.2366	-.811	.8466	-.3934	1.16	-2.1355	-1.5679
Korea	KOR	41000035	41002173	1	.6132	-2.0452	.9726	.632	-.61	1.5027	-.8686	.1216
Korea	KOR	41000035	41001347	1	.5284	-.8305	-.5907	.5622	-1.617	1.0327	-.9906	.1216
Korea	KOR	41000035	41005454	1	.794	1.1352	.8348	.6282	-.2928	1.2496	.1701	.1216
Korea	KOR	41000035	41005427	1	.6194	-.2662	-.3802	.5008	-.8678	1.1675	-2.1355	-1.0798
Korea	KOR	41000035	41004882	1	.6867	-.0192	-.7638	.967	-.1024	1.6394	.3482	-.7496
Korea	KOR	41000035	41001126	1	.7631	.5266	-1.2374	.615	-.4751	.9953	-1.2871	.1216
Korea	KOR	41000035	41003679	1	.836	.2718	.0226	.7083	-1.0582	1.2796	-.7838	-.2503
Korea	KOR	41000035	41005525	1	.7921	-.2479	-.9674	.6348	-1.0659	.9484	-2.1355	.4777
Korea	KOR	41000035	41003812	1	-.5247	-.2479	-.227	.4555	.1123	.6736	-.0987	.1216
Korea	KOR	41000035	41000378	1	.2965	-.0862	.4173	.5446	-.5698	.9155	-.3206	.1216
Korea	KOR	41000035	41003251	1	.5249	-.3305	-.5098	.9383	-.4141	1.0365	1.6338	.1216
Korea	KOR	41000035	41003759	0	.6791	-.9399	-1.0611	.4518	-1.5814	.6884	-.5208	-.9943
Korea	KOR	41000035	41004203	0	.4266	-2.9627	-1.0741	.2262	-1.4974	.9281	-.8483	-1.7533
Korea	KOR	41000035	41001508	0	.2192	-.8167	-1.1592	-2.6893	-3.7095	1.3666	-.0726	1.2841
Korea	KOR	41000035	41000715	0	.2846	-.5847	1.9359	.8456	-.9291	2.1198	2.4277	2.0955
Korea	KOR	41000035	41004419	0	.7372	-.0862	.1386	.5941	-.3147	1.2915	-.176	.1216
Korea	KOR	41000035	41003648	0	.8947	-.7221	-.7638	.635	-1.2475	.916	-.3907	.1216
Korea	KOR	41000035	41004292	0	.111	2.6352	.586	.1639	-.4849	.9658	.5755	.1216
Korea	KOR	41000035	41004224	0	.5596	-.7221	-.227	.3314	-.7877	.8697	-.4801	.1216
Korea	KOR	41000035	41000695	0	-.2862	.67	1.9359	.7154	-.6299	1.3486	1.4995	2.0955
Korea	KOR	41000035	41005464	0	.66	-.0055	.0226	.3244	-.3558	1.086	-.5832	-.1563
Korea	KOR	41000035	41003146	0	.2975	-.0862	-1.0611	.0844	-.5174	.7555	-.0823	-1.0101
Korea	KOR	41000035	41001182	0	.4802	1.4003	1.9359	.0806	-.6261	.7071	.5349	2.0955
Korea	KOR	41000035	41003043	0	.5766	-.2662	-.7902	.0019	-.9689	.7143	.0256	.9642
Korea	KOR	41000036	41001425	1	-.7157	.9454	.586	-1.2558	.0571	-1.6678	-.3763	-.5461
Korea	KOR	41000036	41002374	1	-1.3999	-.4174	-1.0611	-2.6893	-.6522	-.0394	-.9533	-.5251
Korea	KOR	41000036	41005538	1	-.7554	-.0862	-.227	.9335	.4288	.3741	.5755	-.2503
Korea	KOR	41000036	41000052	1	-.1063	-1.1019	-.7902	-.3999	-.6211	-.568	-.1026	-.2503
Korea	KOR	41000036	41001865	1	.5353	1.3939	-.1587	-.0987	-.4464	-1.6678	.7264	-.1865
Korea	KOR	41000036	41002981	1	-.8065	-.2662	.0226	-.737	-.4073	-1.6678	-.6852	-.959
Korea	KOR	41000036	41001291	1	.1938	.0789	.0226	-.9969	-1.4954	-1.6678	-1.0753	-1.1733
Korea	KOR	41000036	41001957	1	.3149	-1.099	-1.0611	-2.6893	-1.9456	-1.6678	-2.1355	.1216
Korea	KOR	41000036	41002676	1	-.2667	-2.9627	-2.664	.1053	-.7161	-1.6678	-2.1355	-2.5027
Korea	KOR	41000036	41002778	0	-.8928	-.4314	.0226	.3353	-.1322	1.0245	.5755	.1216
Korea	KOR	41000036	41002989	0	-.6603	-1.0197	-1.0611	.3481	-.5067	.2595	-.5832	.1216
Korea	KOR	41000036	41001102	0	.214	-.1684	.0005	.3574	.5514	.4733	1.4995	1.2841
Korea	KOR	41000036	41000022	0	-.6681	-1.5816	-1.9313	-1.6841	-1.8826	-1.6678	-1.5596	-1.7277
Korea	KOR	41000036	41002505	0	-.9934	-1.098	-.3802	.7043	-.3598	.647	.5826	-.1563
Korea	KOR	41000036	41000580	0	-.6624	-.1789	.6496	.161	.3088	-.6274	1.836	.9444
Korea	KOR	41000036	41001729	0	.0545	-.8189	.0226	-.3389	-1.3107	.4394	.5755	-.5475
Korea	KOR	41000036	41004794	0	-.4994	-1.0588	.0226	.8034	.1224	.9595	.5755	.1216
Korea	KOR	41000037	41000368	1	-.7715	-.4556	-.7638	-.1474	-.8721	-1.6678	-1.3153	-1.3027
Korea	KOR	41000037	41001418	1	-.4388	-.0862	-1.0611	-.6059	-1.0935	-.8849	-.414	-.5251
Korea	KOR	41000037	41002273	1	-.197	-.4203	-.5836	-.3437	-.6793	-1.6678	-2.1355	-.4607
Korea	KOR	41000037	41001502	1	-.6153	-.7136	-1.762	-1.7857	-.7385	-.8849	-2.1355	-1.112
Korea	KOR	41000037	41004738	1	.2125	-.0862	-.3802	-.406	-.9652	-.8849	.0221	.1216
Korea	KOR	41000037	41005167	1	.8353	-.7784	-1.9313	-.5604	-3.7095	-1.6678	-1.1469	-1.7277
Korea	KOR	41000037	41004846	1	.8405	-.2366	.4173	.3335	-.951	-.2979	-.5142	-.5305
Korea	KOR	41000037	41004534	1	1.0005	1.3889	-.4641	-.7354	.1262	-1.6678	-1.305	2.0955
Korea	KOR	41000037	41000922	1	.5939	1.3889	-.6315	-.4385	-.5372	-1.6678	-.1972	-.5628
Korea	KOR	41000037	41003525	1	.1115	1.3889	.8425	-.9104	.2845	-.8768	-.6852	1.0448
Korea	KOR	41000037	41000449	1	.0481	-.7737	-1.0611	-.785	-1.6437	-1.6678	-1.5848	-1.1733
Korea	KOR	41000037	41000994	1	.4298	-.2662	-.9607	.8261	-1.1825	-1.6678	-2.1355	-.959
Korea	KOR	41000037	41000825	1	.3149	-.4314	-.7836	-.7708	-.8811	-.6274	-2.1355	-.5305
Korea	KOR	41000037	41000501	1	.0282	-.2662	.0226	-.6828	-.5034	-1.6678	-.6852	.1216
Korea	KOR	41000037	41005740	1	-.8983	-.2479	.0226	.4289	-.4079	.2848	.1701	.1216
Korea	KOR	41000037	41000513	1	1.2123	.0789	-.9874	-.5911	-2.5602	-1.6678	-1.3972	.7374
Korea	KOR	41000037	41001093	1	.6623	-.7737	-1.5179	-.5318	-1.1063	-.4318	-2.1355	.1216
Korea	KOR	41000037	41003522	1	-.2143	.3912	-.4806	-.3121	-.698	-.9484	-.6852	.1959
Korea	KOR	41000037	41003662	1	.9948	.3376	-1.1592	-.4976	-1.3533	-1.6678	-1.054	-1.4694
Korea	KOR	41000037	41004349	1	.5416	-.2479	-1.0935	-.2092	-.9044	-1.6678	-1.1229	-1.044
Korea	KOR	41000037	41002456	1	.2723	2.6352	-.408	-2.6893	-.8256	-1.6678	.0221	.149
Korea	KOR	41000037	41000550	1	-.1299	-.0862	-1.0611	-.1856	-.674	-.8849	-.9906	-.7674
Korea	KOR	41000037	41004842	1	.2947	2.6352	.8038	.3546	-.0343	.0319	.5755	.1216
Korea	KOR	41000037	41002613	1	.3783	-.4203	-.7638	-.1492	-.4509	-.8849	-.5832	-.5305
Korea	KOR	41000037	41003154	1	.4335	-.2479	-.7902	-.0112	-.0149	-.3355	-.4771	-.5912
Korea	KOR	41000037	41005133	1	1.0417	.4546	1.0433	-.0157	-.6899	-.2144	-.4801	-.4607
Korea	KOR	41000037	41002911	1	.7841	-.4998	.0226	-.1583	-1.0651	-.421	-2.1355	.1216
Korea	KOR	41000037	41003686	1	.7977	-.59	.0226	.1752	-.5313	-1.6678	-.6852	-.806
Korea	KOR	41000037	41000066	1	-.5835	-.836	-.8627	.1672	-.4744	-1.6678	-.6852	-.5251
Korea	KOR	41000037	41004495	1	-.0554	-.5847	-.7638	.2012	-1.4047	-.801	-2.1355	-1.6557
Korea	KOR	41000037	41002725	1	-.2746	-.0862	-1.0611	.4413	.0109	-.1475	-.3733	-.2503
Korea	KOR	41000037	41004303	1	-.3931	-.4136	-1.1926	.4164	.5627	-.8849	-1.1229	-1.6557
Korea	KOR	41000037	41005240	1	-.2625	.2032	-.5034	-.2654	-.0459	-.1906	-1.0753	.1216
Korea	KOR	41000037	41000701	1	-.2142	-.4203	-.7902	-.2139	-.615	.1663	-2.1355	-1.0494
Korea	KOR	41000037	41004752	1	.9914	-.4203	-.7638	-.2837	-1.0604	-1.6678	-2.1355	.6919
Korea	KOR	41000038	41001717	1	-.8231	-.4314	-.3827	-.1255	-.5576	-1.6678	-2.1355	.1216
Korea	KOR	41000038	41004373	1	-.423	-.2479	1.0108	1.2836	.7805	-.1817	.3482	.1216
Korea	KOR	41000038	41003952	1	-.7034	-.2479	-.8693	-.3163	-.0099	-1.6678	-1.5848	-.3297
Korea	KOR	41000038	41003255	1	-.9284	-.165	-.711	-.165	-.4994	-.8768	-.6852	-.9101
Korea	KOR	41000038	41003717	1	-.4169	-.9752	-.3827	.5159	-.7803	-.218	-.2907	-.1865
Korea	KOR	41000038	41001097	1	-.0273	-.0862	-.5907	-1.1286	.2707	-1.6678	-.1972	-.2503
Korea	KOR	41000038	41001677	1	-.9529	-.5994	-.5907	.3794	.121	.376	.1693	-.7496
Korea	KOR	41000038	41001376	1	.2926	-.2337	-.6173	.6531	-.1361	-1.6678	-.2192	-.6544
Korea	KOR	41000038	41003274	1	-.6428	-.2662	.1386	.2694	.2287	-.2306	-.3907	-.2778
Korea	KOR	41000038	41005420	1	-1.0899	2.6352	-1.2062	.1752	.557	-1.6678	-.5001	-2.5027
Korea	KOR	41000038	41001389	1	-.1173	-.8951	-.8627	-.2896	-.4139	-1.6678	.1693	-.5912
Korea	KOR	41000038	41001559	1	.3361	-.2479	.0226	.3798	-.457	-.4694	-.6852	.1216
Korea	KOR	41000038	41001213	1	.0946	-.0862	-1.0935	.1053	-.0714	-1.6678	-.6852	-1.3027
Korea	KOR	41000038	41001087	1	-.6961	-.0862	-.9607	-.2987	-1.2664	-1.6678	-.8686	-1.3017
Korea	KOR	41000038	41005228	1	-.6397	-1.175	-1.1926	.3122	.224	.5862	-1.5848	-1.3027
Korea	KOR	41000038	41003378	1	-1.0382	-.7199	-1.9313	-.3267	-2.8758	-.4753	-1.0758	-2.5027
Korea	KOR	41000038	41000227	0	-.8474	-.2479	.0226	.7113	.1079	-1.6678	.5755	.1216
Korea	KOR	41000038	41004428	0	-.0956	-1.1042	-1.2567	-.7797	-.7616	-1.6678	-.9941	-.4607
Korea	KOR	41000038	41002713	0	-.6573	-.4174	-.227	.2136	.146	.5252	-.3912	-.7496
Korea	KOR	41000038	41001421	0	-.5058	-.0862	-.5472	-1.6455	-.1712	-1.6678	.3473	-.5251
Korea	KOR	41000038	41000954	0	-1.0565	-.9245	-1.0611	-.3645	-.708	.0838	-.5832	-.7108
Korea	KOR	41000038	41004047	0	-.5686	-.7221	.0226	-.6007	.1481	-.8294	.5755	.1216
Korea	KOR	41000038	41000016	0	.3929	-.8379	-1.7911	.1053	-.3118	-1.6678	-2.1355	-1.0788
Korea	KOR	41000038	41004299	0	-.5728	-.0862	.0226	-.9155	.3884	-1.6678	.3482	-.3856
Korea	KOR	41000038	41000625	0	-1.1225	-.4136	-1.2062	-.7072	-.539	-.475	-.309	-.7496
Korea	KOR	41000038	41005333	0	-1.2251	-.0764	-.9285	-.7867	-.4199	-1.6678	-.5832	-.7496
Korea	KOR	41000038	41002919	0	-.7657	-.9232	-.7638	.0022	-.3171	-1.6678	-.5832	-.2503
Korea	KOR	41000038	41000207	0	-1.1186	.0591	-.4728	-2.6893	-.7799	-1.6678	.5755	.1216
Korea	KOR	41000038	41005123	0	-.0081	-1.4905	.0226	-1.059	-.8965	-1.6678	.1693	.1216
Korea	KOR	41000038	41002145	0	.0211	-1.3452	.0226	.7113	-.4004	.4394	-.2668	-.7507
Korea	KOR	41000038	41000391	0	-.9075	-.2662	.5347	.1026	-.4519	-.0558	.5409	-.2726
Korea	KOR	41000038	41000387	0	-.6407	-1.0674	.0226	.2875	-.5001	-1.6678	-1.5596	-.959
Korea	KOR	41000038	41005308	0	-.7696	-1.644	-1.3074	-.9788	-.512	-.8849	-.7726	-1.3017
Korea	KOR	41000038	41004489	0	-1.0311	.0666	-1.0611	.0154	.577	-.4694	-.3357	.388
Korea	KOR	41000038	41004674	0	-1.5206	-.3603	-1.9313	-.4096	-1.1445	-1.6678	-1.0457	-1.3017
Korea	KOR	41000039	41005202	1	-.7206	1.3889	-.829	.1893	-.2267	-1.6678	-.6852	-.5461
Korea	KOR	41000039	41004562	1	-.6003	.7989	-.227	.2296	.0746	-.7106	-.0992	.149
Korea	KOR	41000039	41002043	1	-.2467	-1.3452	-1.1926	-2.6893	-1.5403	1.0062	-2.1355	-2.5027
Korea	KOR	41000039	41000641	1	.3418	-.0862	-.5836	.5083	-.3249	-1.6678	-.1972	-.6195
Korea	KOR	41000039	41003429	1	.5766	-.0862	-.2943	.6469	.4393	-1.6678	-1.5848	-2.5027
Korea	KOR	41000039	41003912	1	-.1051	.3289	.5462	-.0347	-.4464	-.7368	-1.0602	.3899
Korea	KOR	41000039	41000285	1	.3529	-.847	-.4806	.4982	-.5929	-1.6678	-.5172	-.2503
Korea	KOR	41000039	41003784	1	-.1952	-.7199	1.0108	.2559	-.6228	-1.6678	-.1972	.1216
Korea	KOR	41000039	41002668	1	-.6303	-.9334	-1.4242	-.0409	-.2213	-.8849	-2.1355	-.5305
Korea	KOR	41000039	41001143	1	-1.1754	-.5847	-1.161	-1.5213	.0327	-1.6678	-.6852	-1.3017
Korea	KOR	41000039	41003593	1	-.2109	-.7221	-1.0611	.2847	-.3456	-1.6678	-1.4541	-.946
Korea	KOR	41000039	41004025	1	.167	-.2662	1.0108	-.4575	-.8202	-.5058	-.176	.1216
Korea	KOR	41000039	41003802	1	.3703	-.9232	-1.6542	-.0332	-1.3476	-1.6678	-.7867	-.5723
Korea	KOR	41000039	41002304	1	-.5144	.957	1.9359	-1.0068	-1.6083	-.801	-2.1355	-.945
Korea	KOR	41000039	41005560	1	.4402	-1.3069	-1.9313	-.5589	-.9664	-.801	-.532	-1.4991
Korea	KOR	41000039	41001621	1	.6474	-.0862	-1.5179	.1308	-.94	-1.6678	-.3268	-.2503
Korea	KOR	41000039	41005732	1	.0729	-.4488	-.8627	-.2556	-.0809	-.7106	-.6852	-1.0788
Korea	KOR	41000039	41001263	1	-.6254	-.4174	-1.2374	-.868	-.5982	-.4795	-.216	-1.5367
Korea	KOR	41000039	41000517	1	.4492	-.0862	-.8627	.7828	.5059	-.4318	.5755	-.7496
Korea	KOR	41000039	41004434	1	.7932	.0763	-.0413	-.1573	-.6315	-1.6678	-.1722	1.0177
Korea	KOR	41000039	41001181	1	.1678	.7361	-.7638	-.3077	-1.1423	-1.6678	-1.5848	.1238
Korea	KOR	41000039	41002243	1	.2315	-.7114	-1.1592	-.3424	-.2829	-.3973	-.6852	-.806
Korea	KOR	41000039	41005100	1	-.7492	-.2479	-.3827	.4573	.3121	.3864	-1.2695	.2465
Korea	KOR	41000039	41004357	1	-.5187	-.8379	.0226	-.2321	-.4738	-.8849	-.4948	-.5093
Korea	KOR	41000039	41004296	1	.8258	.802	1.9359	.0869	.4939	1.0712	.3777	2.0955
Korea	KOR	41000039	41003410	1	.5422	.3926	1.9359	1.0653	.4157	-.421	.1479	2.0955
Korea	KOR	41000039	41004868	1	.2387	-.2548	-.7902	-.3174	-.2571	-1.5939	-.414	.1216
Korea	KOR	41000039	41003954	1	-1.1466	-.4136	-.7638	-.2788	.4549	-1.6678	-.6852	-.7496
Korea	KOR	41000039	41000495	1	-.138	-.9317	-.7902	-.4076	.3763	-.1817	-.5832	-.4607
Korea	KOR	41000039	41002029	1	.2616	.5946	.0226	-.445	-.4331	-.8849	-.4948	-.1563
Korea	KOR	41000039	41003265	1	.2058	-.4093	1.9359	.2269	-.4376	-1.6678	.0256	1.515
Korea	KOR	41000039	41000702	1	.5543	.0789	.0226	-.4018	.1114	-1.6678	-.6852	-1.1252
Korea	KOR	41000039	41002198	1	-.2657	.3969	-.2943	-.6142	-1.1239	-.5842	-2.1355	.3825
Korea	KOR	41000039	41003614	1	-1.3539	.5946	1.4967	-2.6893	.2674	-1.6678	-.5974	-.2503
Korea	KOR	41000039	41004750	1	1.3239	-.2662	.0226	.5739	-.5699	-.421	-.3907	.1216
Korea	KOR	41000040	41003985	1	-.0499	-2.9627	-1.1926	.4324	-.8021	-1.6678	-.6852	-1.1252
Korea	KOR	41000040	41001505	1	.7156	-.2662	-.227	1.0478	.2083	.8417	.5755	.1216
Korea	KOR	41000040	41004634	1	-.2924	.0527	.1386	.7166	.1777	-.4318	.5826	.1216
Korea	KOR	41000040	41000306	1	.5667	-.4314	-.9607	.3032	-.8808	-.9484	-1.5848	.3588
Korea	KOR	41000040	41004541	1	.143	-.0862	.0226	1.2836	.6014	-.7847	.5755	.1216
Korea	KOR	41000040	41000412	1	.5278	-.5673	-.8627	.6239	-.8746	-1.6678	-.6852	-.959
Korea	KOR	41000040	41002284	1	.0307	-.847	-1.0611	.3492	-.5074	-.3768	-.6852	-.806
Korea	KOR	41000040	41002542	1	.6845	.3984	.0226	-.2014	-.2123	-1.6678	.5755	-.4607
Korea	KOR	41000040	41001462	1	.9223	-.0862	-.1972	.6147	-.9595	-.8849	-.414	-.3297
Korea	KOR	41000040	41001724	1	.4521	-.4203	-.7902	.3696	-.7255	-.1778	-.1382	-.806
Korea	KOR	41000040	41005059	1	.2706	-.0862	-.4806	.0471	.4152	-1.6678	-.6852	.1216
Korea	KOR	41000040	41004910	1	.2603	-.5994	-.7638	.506	-.771	.3279	-1.2835	.1216
Korea	KOR	41000040	41005209	1	.5078	-.0862	-.2827	-.1677	-.5939	.2115	-1.0084	.1216
Korea	KOR	41000040	41004336	1	-.6725	-.2479	-.8627	-.0171	-.3791	.1837	-.4771	-.2485
Korea	KOR	41000040	41003861	1	.8654	-.2662	.0226	-.0759	.768	.414	-.309	-.4607
Korea	KOR	41000040	41005141	1	.1795	.3875	1.0108	-.1742	.0921	-1.6678	1.3428	.839
Korea	KOR	41000040	41000928	1	.8322	-.2662	-.227	.8233	.1687	.5858	-1.0753	-.2503
Korea	KOR	41000040	41001356	1	.1298	-.4166	-.8627	.5749	.0033	.0115	-1.5537	-.4423
Korea	KOR	41000040	41001693	1	-.3525	-.2662	-.9413	-.1888	-.3015	-.801	.1701	-1.236
Korea	KOR	41000040	41000949	1	1.033	-.089	-.227	.1316	-.318	.2672	-.3237	.1216
Korea	KOR	41000040	41003220	1	.4281	-1.0658	.0226	.1484	-.3621	-.2418	-.0553	.7099
Korea	KOR	41000040	41002419	1	.505	-.9298	-.6097	-.0688	-1.1563	-1.6678	-.6852	-.7639
Korea	KOR	41000040	41002140	1	.2138	.5404	1.1657	.043	-.3052	-.4694	-.5974	2.0955
Korea	KOR	41000040	41000108	1	-.9481	-.1077	.8038	.9606	.6464	.5015	-.4771	.6053
Korea	KOR	41000040	41001021	1	.4566	-1.1138	-1.263	.0253	-1.3323	-.0287	-2.1355	-.4607
Korea	KOR	41000040	41002516	1	-.0976	.3984	-.442	.2407	-.4322	-1.6678	.7264	.1152
Korea	KOR	41000040	41003651	1	-.3237	.5404	-2.1689	.2478	-.4781	.0402	-2.1355	-1.3295
Korea	KOR	41000040	41001805	1	-.1603	-.4093	-1.0611	.543	.0118	-.4318	-.6852	.1216
Korea	KOR	41000040	41004947	1	.4028	-1.2115	-1.0488	.4227	-.3111	.1012	-.6852	-.946
Korea	KOR	41000040	41003018	1	-.7009	.792	-.1587	.2156	.1843	-1.6678	-1.5848	.5505
Korea	KOR	41000040	41001581	1	-.9357	-.8264	-1.0611	.1972	-.5018	-.2781	-.6852	-.7496
Korea	KOR	41000040	41003764	1	-.882	.468	-1.1075	-.2219	-.5653	-.8849	-.4805	-1.0788
Korea	KOR	41000040	41002501	1	.3603	-1.0674	-.7836	-.4059	-.6799	-1.6678	-1.0808	-1.7277
Korea	KOR	41000040	41001208	1	-.2415	-.6556	-1.0288	.2005	-.6446	.0115	-1.2876	.2224
Korea	KOR	41000040	41000812	1	.0017	-.4174	.0226	.0813	-.5924	-1.6678	-.6852	.1216
Korea	KOR	41000040	41000575	1	-.0178	.631	1.9359	1.7673	-.0843	1.2849	2.4277	2.0955
Korea	KOR	41000041	41003323	1	-.592	-.7737	-1.0611	-.6916	-.8354	-1.6678	-2.1355	-1.9916
Korea	KOR	41000041	41000405	1	-.1563	-.2662	-.4806	-.635	-.1172	-.5309	-2.1355	-.2503
Korea	KOR	41000041	41005685	1	-.3421	-.0862	-.9607	.2828	-.4725	.7856	.1648	-.4607
Korea	KOR	41000041	41002133	1	-.2209	-.0862	.0226	-1.6841	-1.3104	-1.6678	.5755	.1216
Korea	KOR	41000041	41003300	1	.2589	-.2662	.0226	-.2411	-.4731	-1.6678	-.6852	.1216
Korea	KOR	41000041	41002239	1	-.09	-.0862	-.3802	-.3657	-.1289	-1.6678	.5755	-.9299
Korea	KOR	41000041	41004788	1	-.7265	1.7162	.586	-2.6893	.4739	-1.5666	-.6852	-.6774
Korea	KOR	41000041	41005591	1	-.0252	-2.4131	-2.664	-.3958	-1.5403	-1.6678	.5755	-2.5027
Korea	KOR	41000041	41004328	1	-1.063	.0467	.0226	-.8719	-.5532	-1.6678	.9254	-.2503
Korea	KOR	41000041	41000230	1	.0532	-.1827	-1.0611	-.0236	-.3559	-1.6678	-.6852	-.5251
Korea	KOR	41000041	41004988	1	-.4328	-.0862	.0226	-1.2502	-.856	-1.6678	.5755	-.7887
Korea	KOR	41000041	41005126	1	-.4615	-.2479	-.227	-.4738	-1.4648	-.5676	-.6852	-1.1252
Korea	KOR	41000041	41004974	1	-.3279	.5289	.1386	.7721	.78	-.421	-.9106	.149
Korea	KOR	41000041	41000013	1	-.4045	-.7221	-.5836	-.1925	-.3171	-.8849	-.6852	-1.0454
Korea	KOR	41000041	41002784	1	.1105	-.0862	.0226	.4546	-.2726	.5892	-.6852	-.2503
Korea	KOR	41000041	41000393	1	.748	-.2518	-.829	-.4278	-.8768	-.8849	-1.4214	-1.1405
Korea	KOR	41000041	41001084	0	.6753	.1221	.0226	-.1951	-.2858	-.8849	-.309	.1216
Korea	KOR	41000041	41005012	0	-.6291	-1.0288	-.8627	.5538	-.1019	-.5842	.5755	-.2503
Korea	KOR	41000041	41003677	0	1.0736	-1.1408	-.227	-.3358	-1.8607	-.8849	-.5832	-.7108
Korea	KOR	41000041	41003911	0	-.5845	.0789	-.227	.0511	.1016	.0673	.1693	.1216
Korea	KOR	41000041	41005478	0	-.0696	-.59	-1.5179	-1.4428	-.635	-1.6678	-.5355	-.5305
Korea	KOR	41000041	41003238	0	-1.784	-2.9627	-2.664	-2.6893	-3.7095	-1.6678	-2.1355	-2.5027
Korea	KOR	41000041	41000521	0	-.725	-.2337	.0226	-.6414	-.8688	-1.2919	.1648	.1216
Korea	KOR	41000041	41003477	0	-.5927	.4034	-.5034	.7113	.6025	-1.6678	-.1727	-1.0788
Korea	KOR	41000041	41005319	0	-.2462	.879	-1.4113	-.769	.3101	.5383	-.6235	-1.4344
Korea	KOR	41000041	41003503	0	-1.4019	-1.4993	-1.1657	-.5409	-.732	-1.6678	-2.1355	-1.7277
Korea	KOR	41000041	41004553	0	-.7832	-1.4038	-.5907	-2.6893	-1.0533	-1.6678	-.5832	-.4607
Korea	KOR	41000041	41004236	0	.328	-.0862	.0226	-.237	-.0175	-1.6678	.5755	.1216
Korea	KOR	41000041	41004563	0	-.1178	-.938	.3461	-.9364	-.027	-1.6678	-1.5596	-.2503
Korea	KOR	41000041	41001776	0	-.1444	-.0862	.0226	.1053	-.4863	.4565	.5755	.1216
Korea	KOR	41000041	41001434	0	-.3793	.0634	-.4246	-1.6895	.7738	-1.6678	.1693	.1216
Korea	KOR	41000041	41000784	0	-1.4019	1.3403	.6592	-1.3874	1.1768	-1.6678	-.1484	2.0955
Korea	KOR	41000041	41002801	0	.4964	-.2479	-.227	-2.6893	.2299	-1.6678	-2.1355	-1.0788
Korea	KOR	41000041	41001956	0	-.1249	-.2479	-1.0611	-2.6893	-.7367	-.5309	-2.1355	-.1563
Korea	KOR	41000041	41003876	0	.9626	-1.1791	1.9359	-.1341	-.5163	-.3164	.5632	2.0955
Korea	KOR	41000042	41004166	0	-.9022	-.4314	-.5836	.7113	-.9539	-1.6678	.5755	.1216
Korea	KOR	41000042	41002021	0	.8913	-.2479	-.8609	-2.6893	.6521	-1.3198	-.6658	2.0955
Korea	KOR	41000042	41005221	0	1.1006	-.0862	.6496	-.3268	.085	-1.6678	.5755	.1216
Korea	KOR	41000042	41003914	0	-.5321	-.4314	-.691	-.3028	-.7874	-.421	-.1727	.1216
Korea	KOR	41000042	41002246	0	-.3619	-.2662	-.9607	-.7706	.1699	-1.6678	-.5832	.1216
Korea	KOR	41000042	41005327	0	-.8491	-2.9627	1.1381	-2.6893	1.6804	-1.6678	.5755	2.0955
Korea	KOR	41000042	41002312	0	-.5164	-.5874	-1.7997	-2.6893	-1.3018	-1.6678	-2.1355	-1.0788
Korea	KOR	41000042	41000871	0	.1576	-.2662	.0226	.7113	-.1732	1.0062	.5755	-.2503
Korea	KOR	41000042	41005204	0	-.4106	2.6352	1.9359	.6803	1.617	-1.6678	2.4277	2.0955
Korea	KOR	41000042	41001232	0	.8844	-1.1002	.0226	.9233	-.8846	-1.6678	-.7867	.1216
Korea	KOR	41000042	41003946	0	-.6604	-.0862	.0226	-.8451	-.8657	-1.6678	.5755	.5553
Korea	KOR	41000042	41005353	0	-1.1096	-1.1327	.0226	3.6039	-.2285	-1.6678	-.5832	-.1563
Korea	KOR	41000042	41000634	0	-.2362	-1.0588	-.7249	.3648	-.8736	-1.6678	.8038	-.7496
Korea	KOR	41000042	41000685	0	-.9301	-.2662	.0226	-2.6893	-.8836	-1.6678	.5755	.0388
Korea	KOR	41000042	41002211	0	-1.5237	-.0862	.0226	.7113	.8016	1.0062	.5755	.1216
Korea	KOR	41000042	41002194	0	-.7644	-.2662	-.227	1.2836	-.0829	.9783	.5755	.1216
Korea	KOR	41000042	41002859	0	-1.468	-.7114	-.8627	-.9515	-.7098	-1.6678	-.5832	-.7108
Korea	KOR	41000042	41001706	0	-.7015	-1.1801	-2.664	-.4666	-1.4107	-1.6678	-1.5596	-2.5027
Korea	KOR	41000042	41003212	0	-.9078	-1.5065	-1.1926	-2.6893	-1.1427	-1.6678	-.5832	-1.1252
Korea	KOR	41000042	41002727	0	-.8244	-.0862	.0226	1.6694	-.0408	-1.6678	.5755	.1216
Korea	KOR	41000042	41002159	0	.3229	.2718	-1.0611	.2181	.3834	-.8849	-.6629	-1.1405
Korea	KOR	41000042	41001747	0	-.3135	-.0862	-.7902	.2108	-.1746	-1.6678	-.4948	.1216
Korea	KOR	41000042	41002803	0	1.276	-.9216	-.8627	.4541	-.0408	.9475	.0256	-.7108
Korea	KOR	41000042	41004568	0	.1953	1.3697	1.9359	.3877	.8401	-.8849	2.4277	2.0955
Korea	KOR	41000042	41000945	0	-.9738	-.469933620456329	-.722316735057555	-.541653678459824	-.450097399651406	-1.00032381961341	-.50116331821219	-.549722621959525
Korea	KOR	41000042	41002956	0	-.5725	-.0862	-.711	-.567	-.6983	-.4223	-.5924	.1216
Korea	KOR	41000042	41002402	0	-.6771	-.7114	-.445216650729229	-.1874	-1.6316	-1.6678	.075	.1216
Korea	KOR	41000042	41001024	0	-.0857	-1.1429	-1.1926	-2.6893	-2.5289	-.0324	-.6852	-.9299
Korea	KOR	41000042	41003754	0	-.9041	-.460529847846789	-.708357242678683	-.523238697945309	-.446661185431108	-.996529421561582	-.496304082967378	-.533818838459719
Korea	KOR	41000042	41004309	0	-.8455	-1.3452	-1.1926	.7113	-.4878	1.0062	-.6852	-1.1252
Korea	KOR	41000042	41004896	0	-.4977	-.7199	-.4806	-1.2296	-.0873	-1.6678	-.6896	-.2503
Korea	KOR	41000042	41002663	0	-.4832	-1.1002	-2.664	-.357	-.1357	-.1073	-1.5596	-.8443
Korea	KOR	41000042	41001314	0	-.225	.2607	-.732	-.8008	.2766	-1.6678	.8038	1.3857
Korea	KOR	41000042	41000565	0	.7538	-1.3452	-1.1926	-2.6893	-.5345	-1.6678	.5755	.1216
Korea	KOR	41000042	41005083	0	-.1674	2.6352	1.9359	1.2836	1.7814	-1.6678	2.4277	2.0955
Korea	KOR	41000042	41003974	0	-.8317	-.0692	.0226	.7113	-.0485	-1.6678	.5755	.1216
Korea	KOR	41000043	41005445	1	.6181	-.7221	-.9607	-.0933	-1.0169	-1.6678	-2.1355	-1.3017
Korea	KOR	41000043	41001806	1	-.6948	-.4136	-1.4928	-.5194	-.2768	.069	-2.1355	-1.0788
Korea	KOR	41000043	41005024	1	-.2583	2.6352	-.6315	-.3437	-.1519	.2282	-.2704	.1216
Korea	KOR	41000043	41000579	1	.4313	-.7221	-1.0611	.2021	-.9236	-1.6678	-.4948	-.959
Korea	KOR	41000043	41003174	1	.0478	-.7136	-1.161	-.3952	-.6292	.0559	-.6852	-.3297
Korea	KOR	41000043	41002417	1	-.5113	-.4203	-1.0611	.3139	-.5054	-1.6291	-.6852	-.4607
Korea	KOR	41000043	41004034	1	-.2778	-1.0685	-1.1075	-.2615	-.5512	-.8849	-1.0992	.2546
Korea	KOR	41000043	41004084	1	.7703	-.7221	-.711	-1.0068	-1.4258	-.8849	-.6852	.1216
Korea	KOR	41000043	41004919	1	-.739	-.0862	-1.3074	-.2301	.5132	-.1414	-1.1229	-.8443
Korea	KOR	41000043	41000048	1	-.2426	-.59	-1.0611	.1024	-.5993	-1.6678	-.5832	-.946
Korea	KOR	41000043	41005365	1	.1678	-.2662	-1.1412	.8561	-.2203	-1.6678	.3482	-1.1242
Korea	KOR	41000043	41001932	1	-1.1529	-1.2814	-1.5179	.4292	-.5389	-.2781	-2.1355	-.3856
Korea	KOR	41000043	41005619	1	-.5076	-.4203	-.5034	.3497	-.8324	-.8849	-.6852	-1.2688
Korea	KOR	41000043	41002227	1	-.2954	-.6593	-1.0611	-.541	-.4591	-1.6678	-.8913	-.946
Korea	KOR	41000043	41002136	1	.2676	-.0088	-.7638	-.0609	-.6019	-.7433	-.3268	-.5912
Korea	KOR	41000043	41001726	1	.2349	.9535	-.7638	-.0016	.221	-.1348	-1.5848	-1.3017
Korea	KOR	41000043	41001643	1	-.677	-.2479	-1.0611	-.1037	-1.0419	-1.6678	-.4771	-1.3017
Korea	KOR	41000043	41003930	1	.5648	-.4203	-1.0611	-.8886	-.4656	-1.6678	-.4948	-.959
Korea	KOR	41000043	41004734	1	.3758	.3875	-1.1075	.0666	-.218	-1.6678	-.7394	-1.112
Korea	KOR	41000043	41003127	1	1.0183	-1.018	-1.088	.4136	-1.2402	.2153	-2.1355	-1.0692
Korea	KOR	41000043	41002303	1	.1533	-.8379	-.227	.0411	-.5219	-.1753	-.216	-.4607
Korea	KOR	41000043	41001141	1	-.7748	.2718	-.829	.2053	.545	.1538	-.6852	-.959
Korea	KOR	41000043	41001607	1	.093	-1.0102	-.6928	-.2235	-1.1972	.1332	-.5172	.0484
Korea	KOR	41000043	41005653	1	.1478	-2.0375	-1.4815	-1.3798	-.0807	.0589	-2.1355	-1.2688
Korea	KOR	41000043	41000763	1	.315	-1.1408	-.9607	-.3389	-.9186	-.0204	-.6852	-.1178
Korea	KOR	41000043	41002563	1	-.9646	-.7162	-.9607	.4441	-.5019	-.0033	-.6852	-.7496
Korea	KOR	41000043	41000869	1	.473	-1.4398	.8571	-.0719	-.2604	-1.6678	.9194	.7627
Korea	KOR	41000043	41000967	1	.9982	-.566	-1.6877	.5096	-1.2761	-.8849	-.9729	-.3313
Korea	KOR	41000043	41004053	1	-.1698	-.59	-1.7997	-.3696	-.3424	-.8849	-1.7719	-.1563
Korea	KOR	41000043	41002791	1	-.6274	.3926	-.7638	-.2516	-.395	-.8849	-.6852	-.9943
Korea	KOR	41000043	41000385	1	-1.125	-.5259	-2.1689	-.4975	-.6497	-1.6678	-2.1355	-.6527
Korea	KOR	41000043	41001779	1	.254	-1.0212	-1.0611	-.4398	-1.8961	-1.6678	-.6852	-.5912
Korea	KOR	41000043	41002539	1	-.531	-.7221	-1.0611	-.4097	-.8731	-1.6678	-.6852	-.4607
Korea	KOR	41000043	41001110	1	-.487	-.7353	-.5907	.2562	-.2594	.6906	-.6852	.1216
Korea	KOR	41000043	41005447	1	-.2509	-.4203	-1.0611	-.1775	-1.3838	-1.6678	-.6852	-.4607
Korea	KOR	41000043	41001371	1	-1.0224	-.4203	-.9607	.0924	-.2008	-.0871	-.6852	-1.3639
Korea	KOR	41000044	41000829	1	1.5323	.9484	1.9359	.5463	.3315	-1.6678	.1693	1.515
Korea	KOR	41000044	41004678	1	.7066	-.0862	-.7638	-.1347	.1162	-1.6678	-.3912	-1.0788
Korea	KOR	41000044	41005030	1	.6345	-.0862	.0226	.5161	-.3763	-1.6678	-.2852	.1216
Korea	KOR	41000044	41003162	1	.275	.9637	-.7902	-.1376	.0425	-.2942	-.7477	.1216
Korea	KOR	41000044	41000694	1	.074	-.59	-1.2391	-.2343	-.3929	-1.6678	-1.5848	-.7496
Korea	KOR	41000044	41001320	1	.2096	-1.0165	-.6501	-1.0138	-1.0224	-1.6678	-1.7719	.2988
Korea	KOR	41000044	41001059	1	-.7044	-1.1033	-.7638	-1.1401	-.4516	-1.6678	-1.5596	-1.2698
Korea	KOR	41000044	41005147	1	-.1931	-1.7278	-.8627	-.6657	-.9196	-1.6678	-1.5596	-1.9916
Korea	KOR	41000044	41004872	1	1.3168	.4012	-1.3694	.1886	.0201	-1.6678	-2.1355	-.945
Korea	KOR	41000044	41000409	1	-.1447	-.2662	-.691	-.0916	-1.0303	-1.6678	-.3907	-.2503
Korea	KOR	41000044	41001426	1	-.3933	-.7066	-1.3074	-1.6821	-.5918	-1.6678	-2.1355	-2.5027
Korea	KOR	41000044	41000574	1	.8948	.3427	-.5544	-.8669	.1477	-1.6678	-.6852	.1216
Korea	KOR	41000044	41004372	1	-.3769	.3378	1.4967	.3041	-1.1225	-.4694	.1701	.833
Korea	KOR	41000044	41002452	1	-1.0188	.5177	-1.4626	-.1998	-.5392	-1.6678	-1.1908	-.1621
Korea	KOR	41000044	41001370	1	.4481	-2.9627	-.9285	-1.7857	-1.6934	-1.6678	-2.1355	-1.2965
Korea	KOR	41000044	41001633	1	-.1508	-.59	.0226	-.21	-.4772	-1.6678	.1648	.4994
Korea	KOR	41000044	41002360	1	.4768	-.0862	-.4806	-.6634	-.3149	-1.6678	.5755	-.1563
Korea	KOR	41000044	41004393	1	-1.1404	-1.2559	.1386	-1.3102	-.9581	-1.6678	-.7394	-.8443
Korea	KOR	41000044	41004172	1	.272	-.0862	-.9607	-1.1401	-.9697	-1.6678	-2.1355	-1.3017
Korea	KOR	41000044	41004682	1	.1948	-.0862	-.7902	.3119	-.3689	.1681	-.2004	-.5305
Korea	KOR	41000044	41002916	1	-.8542	.215	-.1587	-.8679	-.9647	-1.6678	-.5974	-.3297
Korea	KOR	41000044	41000150	1	.9901	-.0862	-.8627	-.3714	-.3205	-1.6678	.1693	-1.4991
Korea	KOR	41000044	41001782	1	-.3224	.0017	.0226	.2856	-1.0183	.8119	.5755	2.0955
Korea	KOR	41000044	41004199	1	.8983	-1.0212	-.6173	-1.0638	-1.2077	-1.6678	-2.1355	-1.6909
Korea	KOR	41000044	41002453	1	-.1194	-.0862	-1.3711	-.4648	.0179	-1.6678	-1.1229	-2.5027
Korea	KOR	41000044	41005197	1	-.3258	-.4314	-.9874	-.7833	-1.1688	-1.6678	-2.1355	-.3297
Korea	KOR	41000044	41002844	1	.5179	-.6289	-1.0611	.0336	-.8602	-1.6678	.1693	-.2503
Korea	KOR	41000044	41000792	1	-.5151	-.089	-1.6877	-.3503	-1.0882	-1.6678	-2.1355	-.7496
Korea	KOR	41000044	41000679	1	-.0138	-1.1522	-1.7997	-.5675	-.9661	-1.6678	-1.5596	-.5912
Korea	KOR	41000044	41001266	1	.1467	-.983	-.227	.3791	-1.2695	-.032	-.8483	-.3297
Korea	KOR	41000044	41001765	1	-.3362	-.7114	-.7638	-.4935	-1.1314	-1.6678	-.6852	-.3297
Korea	KOR	41000044	41005237	1	.3893	-2.9627	-1.4945	-.428	-1.0394	-1.6678	-2.1355	-1.3017
Korea	KOR	41000044	41004155	1	.1949	-.948	-.691	.2542	-1.1666	.0569	-2.1355	.1216
Korea	KOR	41000044	41000756	1	.6339	-.8802	-.9607	-.3113	-.783	-1.6678	-.6852	.1216
Korea	KOR	41000044	41000988	1	-.4146	-.0862	.0226	-.4585	-.4983	-1.6678	.5755	.1216
Korea	KOR	41000044	41000130	1	1.2099	-.9443	-.5544	.5512	-.7141	-.2406	-.2852	.839
Korea	KOR	41000045	41003568	1	.0326	-.4203	-.7638	-1.0161	-.6366	-1.6678	-1.5596	-1.2688
Korea	KOR	41000045	41005513	1	-.2576	-1.5588	-.3827	.1117	-.2431	-1.6678	-.8738	-1.1811
Korea	KOR	41000045	41003182	1	-.0419	-1.2427	-1.0611	-.9727	-3.7095	-1.6678	-.2852	-.4607
Korea	KOR	41000045	41003340	1	-.8428	-.5775	-.5836	-.1013	-.6296	-1.6678	-.216	-.5912
Korea	KOR	41000045	41003183	1	-.8044	.9484	1.9359	.7999	1.1153	.1246	1.3432	2.0955
Korea	KOR	41000045	41000918	1	-.4217	.963	.4173	-.1844	-.1949	-.5141	-.9906	-.945
Korea	KOR	41000045	41003475	1	-.4831	2.6352	.8348	-.4265	.286	-.4318	.5755	-.2503
Korea	KOR	41000045	41000279	1	-.5391	-2.9627	-1.231	-2.6893	-.7361	-1.6678	-.6852	-1.0788
Korea	KOR	41000045	41005303	1	.3509	-.4203	-.7863	-1.1118	-.6567	-1.6678	-.7078	-.7496
Korea	KOR	41000045	41005299	1	-.8007	-.4174	-.9607	.1053	-.1174	-1.6678	-.1972	-.5912
Korea	KOR	41000045	41003583	1	-.5633	-.0862	.1802	.2485	.0848	-1.6678	-.6997	.1216
Korea	KOR	41000045	41000116	1	-.586	-.0862	.0226	.0507	-.2816	.4394	.5755	-1.1252
Korea	KOR	41000045	41005218	1	-.1947	-.4314	-1.0611	-1.3001	.0609	-1.6678	-.6852	-.7108
Korea	KOR	41000045	41004111	1	-.2557	-.9281	-.9607	2.003	-.7934	-1.6678	-2.1355	-1.6557
Korea	KOR	41000045	41002985	1	-.3735	-.8379	-1.7997	-.2631	-.8535	-1.6678	-2.1355	-1.236
Korea	KOR	41000045	41003493	1	-.2759	-.0862	-.9607	-.1616	-1.0292	-1.6678	-.1972	-.3297
Korea	KOR	41000045	41002618	0	-.4622	-.0862	.0226	1.2836	.8779	1.5721	2.4277	2.0955
Korea	KOR	41000045	41004133	0	-.0832	-.0088	-.7638	-2.0365	-.4426	-1.6678	-.5832	-.2503
Korea	KOR	41000045	41001785	0	-1.2518	-2.9627	-1.1926	1.2836	.8779	-1.6678	-2.1355	-.9943
Korea	KOR	41000045	41001007	0	.1856	-.2479	.0226	.1053	.0305	-1.6678	.5755	.1216
Korea	KOR	41000045	41005362	0	.4598	.9275	-.5907	-.0215	.696	-1.6678	.3134	.4184
Korea	KOR	41000045	41002666	0	-.7054	-.0862	.0226	-.1328	.3647	-1.6678	-.6852	-1.1252
Korea	KOR	41000045	41000890	0	.1699	-.0862	.0226	.7113	-.0408	1.0062	.5755	.1216
Korea	KOR	41000045	41003449	0	.0497	1.7162	1.9359	-.4165	2.0116	-1.6678	2.4277	2.0955
Korea	KOR	41000045	41005148	0	-1.0392	-.089	.0226	-1.4389	-.2065	-1.6678	-.8913	-.3297
Korea	KOR	41000045	41000866	0	-1.1193	2.6352	-.5544	-1.3723	.5694	-1.6678	-1.4019	-.1865
Korea	KOR	41000045	41003665	0	.0035	-.4136	-1.4747	.1053	.139	-.9292	-.4771	-1.236
Korea	KOR	41000045	41002491	0	.2475	-.5616	-.9607	-.5529	-.2714	-1.5744	.1693	-.5251
Korea	KOR	41000045	41005544	0	-.1908	-.2662	-.227	.0461	.2727	-1.6678	.5755	.1216
Korea	KOR	41000045	41001624	0	-.0896	-.2662	-.0154	1.1477	.8116	-1.6678	.9911	.4504
Korea	KOR	41000045	41002104	0	-.4715	.5999	1.0955	-.2687	.3934	-.7936	2.4277	1.1232
Korea	KOR	41000045	41001471	0	.3028	.0722	-.691	-.7283	-1.2398	-1.6678	.1693	-.5305
Korea	KOR	41000045	41004286	0	.0242	-1.5733	-1.0338	-2.6893	-1.2316	-1.6678	-.0801	.388
Korea	KOR	41000045	41001016	0	-.6092	.4571	1.1381	-.2963	-.3922	-1.6678	2.4277	1.3857
Korea	KOR	41000046	41004720	0	-1.359	-.0862	-.6241	1.2938	2.0651	1.231	.5755	1.3566
Korea	KOR	41000046	41002295	0	-.5823	-.2662	-.9211	.4916	.8215	.4869	.5755	.1216
Korea	KOR	41000046	41004405	0	-.3734	-1.3182	-1.0611	-.2546	-.6305	.5614	-.5832	-.1563
Korea	KOR	41000046	41003390	0	-.7796	.5289	-.7249	-.6274	-.5665	-1.6678	-1.4019	-.6073
Korea	KOR	41000046	41001528	0	-1.0844	-.0862	-.3802	.7113	.2996	.0935	.5755	-.4607
Korea	KOR	41000046	41003947	0	-.5466	-.4314	-.5034	.5565	.1418	.2511	.1922	-.4607
Korea	KOR	41000046	41000929	0	-.009	.792	.4173	.4521	.2706	-.1467	.5755	.4777
Korea	KOR	41000046	41003034	0	-1.4518	-1.1076	-.5034	-2.6893	-.9847	-1.6678	-1.7719	.1216
Korea	KOR	41000046	41003942	0	-.966	.0714	-.6315	-1.7857	.1415	-1.6678	-.8439	-.4095
Korea	KOR	41000046	41000539	0	-.3349	-.8264	-1.0611	.2257	-.0397	-.212	.075	-.9452
Korea	KOR	41000046	41002281	0	-.0982	-.0862	.0226	.7113	-.6076	-1.6678	.5755	.1216
Korea	KOR	41000046	41002427	0	-.5087	-.8785	-.5034	.1053	-.0789	.4394	.8038	.1216
Korea	KOR	41000046	41002686	0	-1.5815	-.5874	-.5907	-2.6893	-.0203	-.5309	-.6852	.8375
Korea	KOR	41000046	41005549	0	-1.1526	-1.1042	-.5836	.0653	-.1974	-.4128	-.5832	-1.1252
Korea	KOR	41000046	41002589	0	.082	-.4434	.0226	.0834	-.8685	-.5309	2.4277	2.0955
Korea	KOR	41000046	41001928	0	-.9808	-.4174	-.7902	-.0114	.0686	-.801	.5755	.1216
Korea	KOR	41000046	41004871	0	-.0704	1.4954	1.9359	.7229	2.1155	-.0671	2.4277	2.0955
Korea	KOR	41000046	41000589	0	-.2897	-.4488	-.4728	.6769	-.1319	-1.6678	.5755	.1216
Korea	KOR	41000046	41005134	0	-.6627	-.5717	.0226	.7113	-.0408	1.0062	.5755	.1216
Korea	KOR	41000046	41004164	0	-.9135	2.6352	1.9633	1.0653	4.8357	1.2707	2.4277	1.3857
Korea	KOR	41000046	41002602	0	.0074	-1.3452	.0226	-2.6893	.061	.4394	-.6852	-1.1252
Korea	KOR	41000046	41003044	0	-.5049	2.6352	1.9359	1.5432	-3.7095	.1008	2.4277	2.0955
Korea	KOR	41000046	41004208	0	-.8655	-.0862	.0226	.1973	.5216	.6024	.5755	-.2503
Korea	KOR	41000046	41000923	0	-.9786	-1.022	-.227	.6138	-.0272	.5756	.1701	-.4607
Korea	KOR	41000046	41000766	0	-.8822	-.9752	-.2718	.7064	-.9291	1.112	-.396	-.2819
Korea	KOR	41000046	41002061	0	-1.6763	-.836	-.8099	.1053	.3278	1.0062	-2.1355	-2.5027
Korea	KOR	41000046	41000975	0	-.9473	-1.3452	-1.1926	.1053	-.0408	.4394	-.6852	-1.1252
Korea	KOR	41000046	41002025	0	-.748	-1.3452	-1.1926	.7113	-.0408	1.0062	-.6852	-1.1252
Korea	KOR	41000046	41000782	0	-.8614	.631	1.9359	3.6039	2.9962	3.6292	2.4277	2.0955
Korea	KOR	41000046	41005159	0	-.571	.4055	.0226	-2.6893	-.1113	-1.6678	.2287	-.611
Korea	KOR	41000046	41002057	0	-.6805	-.4174	.0226	-.9138	.8001	-1.0529	-.1026	.2546
Korea	KOR	41000046	41001773	0	-.5327	-.2479	-.227	.3124	.5989	-1.6678	-.2852	-.8443
Korea	KOR	41000046	41000205	0	-1.2439	-.2509	-.711	-2.6893	-.0586	-1.6678	.9246	.8567
Korea	KOR	41000046	41002587	0	.0145	-.8379	-.4728	.7113	.367	.4394	-.1026	-.5912
Korea	KOR	41000046	41001435	0	-1.4022	-1.9174	-2.664	-1.3001	-.8354	-1.6678	-1.5596	-2.5027
Korea	KOR	41000046	41005431	0	-.1006	-1.3452	.0226	-2.6893	-.0753	-1.6678	.5755	2.0955
Korea	KOR	41000047	41002389	1	-.3736	-.7815	-.5907	-.6174	-.8611	-.1307	-.5208	-.2503
Korea	KOR	41000047	41003681	1	-.1992	-2.9627	-1.3514	-2.6893	-3.7095	-1.6678	-.6852	-.7496
Korea	KOR	41000047	41000160	1	-.7208	.2718	-1.4242	-.1383	-.0395	-1.6678	-1.5848	-.8771
Korea	KOR	41000047	41004062	1	1.2155	-.7199	.9726	.1299	-.6441	-1.6678	.5349	2.0955
Korea	KOR	41000047	41000295	1	-.3088	-.0862	-.7902	-.118	.1621	-1.6678	-.2852	.1216
Korea	KOR	41000047	41003480	1	.0487	.8762	-1.6542	.5517	-.5514	-1.6678	-2.1355	-2.5027
Korea	KOR	41000047	41002434	1	-1.2014	-2.1844	-1.1657	-2.6893	-1.1388	-1.6678	-2.1355	-2.5027
Korea	KOR	41000047	41005376	1	.4579	-.0862	.0226	-.3952	-.6322	-1.6678	-.6852	-.1563
Korea	KOR	41000047	41002629	1	-.178	-.0862	-.4806	.348	-.261	-1.6678	-.2852	-.5292
Korea	KOR	41000047	41000609	1	-.2869	-.4203	-1.4242	-.3181	-.5018	-1.6678	-.3912	-.5912
Korea	KOR	41000047	41004468	1	.1471	-.7221	-1.4259	.2873	-.7098	-1.6678	-.9936	-.6959
Korea	KOR	41000047	41000944	1	-.5318	-.0862	-1.0611	-.6592	-.8077	-1.6678	-.6852	-.4607
Korea	KOR	41000047	41002933	1	-.5991	-.59	-.7902	-.487	-1.0915	-1.6678	-.0553	-.1563
Korea	KOR	41000047	41004623	1	-.5809	.9535	-.6315	.0888	-.0921	-1.6678	-1.0753	-.6195
Korea	KOR	41000047	41004971	1	-.8957	-.5783	.4173	-.1489	-.6305	-1.6678	-.9139	-.5628
Korea	KOR	41000047	41004125	1	-1.0913	-1.0588	-.6315	-.6384	-.8986	-1.6678	-.3727	-1.235
Korea	KOR	41000047	41001798	1	-2.2232	-.0862	1.9359	.1973	-.0004	-1.6678	1.3388	2.0955
Korea	KOR	41000047	41003529	1	-.3866	-.5847	-1.9313	-.1351	-1.0566	-1.6678	-2.1355	-1.0788
Korea	KOR	41000047	41003270	1	-1.5451	-.5874	-1.2567	-.9093	-1.9912	-1.6678	-.4771	-.6073
Korea	KOR	41000047	41002636	1	-.4762	-.1678	-1.5883	.2896	-.0467	-1.6678	-.8012	-.6527
Korea	KOR	41000047	41003884	1	.3834	1.3889	1.9359	-.4311	-.125	-1.6678	-.1026	-.4873
Korea	KOR	41000047	41004165	1	.1352	-.2662	.0226	.2229	-.4648	-.3973	-.5832	-.2503
Korea	KOR	41000047	41003501	1	.6491	-.8398	-1.1926	.5813	-.933	.4394	.5755	.1216
Korea	KOR	41000047	41002485	1	-.0515	-.2479	-.5034	.4825	-.0065	.143	-.216	-.2503
Korea	KOR	41000047	41000199	1	-.3386	-.0862	.0226	-.8116	-.047	-1.6678	-.6852	.1216
Korea	KOR	41000047	41004035	1	-1.3366	-.4203	-.227	-.3365	-.7026	-1.6678	-.9764	.1152
Korea	KOR	41000047	41004050	1	.381	-.7087	-1.9313	-1.3102	-1.2503	-1.6678	-2.1355	-1.3017
Korea	KOR	41000047	41005226	1	.1354	-.7136	-2.664	-1.6895	-2.0397	-.801	-2.1355	.1216
Korea	KOR	41000047	41001822	1	-.4174	-.0862	-1.1926	.1053	-.207	-1.6678	-.6852	-.959
Korea	KOR	41000047	41000697	1	-.2304	-.4203	-.5544	-.2883	-.2366	-1.6678	-.4805	.5362
Korea	KOR	41000047	41001745	1	-.6918	-.2662	-.9607	.5306	-.6233	-1.6678	-.6852	-.959
Korea	KOR	41000047	41000736	1	.3117	-.0862	-.5907	.0847	-.6752	-.5032	-.6852	-.3297
Korea	KOR	41000047	41003037	1	-.2803	-.0862	-1.0611	-.6756	-.5328	-1.6678	-.6852	-.5251
Korea	KOR	41000047	41001892	1	-.1016	-.0862	-.3802	-1.6841	.2961	-.5309	-.2852	.1216
Korea	KOR	41000048	41005392	1	-.1587	-.0862	-.9607	-.3579	-.9524	-.8849	-.5832	-.7496
Korea	KOR	41000048	41000564	1	.1102	-.0862	-1.3514	.6876	-.0028	.0299	-1.7719	-1.0101
Korea	KOR	41000048	41000486	1	.546	-.0862	.0226	.7113	.5091	-1.6678	.3482	-.2503
Korea	KOR	41000048	41000545	1	.2044	.6515	.8348	2.0321	1.1623	-1.6678	1.8085	2.0955
Korea	KOR	41000048	41002286	1	-.1285	-.7306	-2.0371	-.4613	-1.0127	-1.6678	-2.1355	-1.6909
Korea	KOR	41000048	41003964	1	-.7924	.1945	.9726	.368	-.0095	-.3951	.7688	.887
Korea	KOR	41000048	41005236	1	.4344	.0492	.0226	.0077	-.8003	-.3242	1.0594	.7099
Korea	KOR	41000048	41000166	1	.0541	-.0862	-1.0611	-.0543	-1.6083	-1.6678	-.7045	-.946
Korea	KOR	41000048	41004354	1	-.4435	-.0862	-1.0611	.1053	-.5972	-1.6678	-.5832	.1216
Korea	KOR	41000048	41004114	1	-.623	-.9245	-1.7911	-.0913	-.5313	-1.6678	-.1061	-.5251
Korea	KOR	41000048	41005343	1	-.3061	-.8872	-1.4928	-.0154	.0469	-1.6678	-.6852	-1.1252
Korea	KOR	41000048	41004283	1	-.3469	-.847	-.3802	-.2616	-.6662	-.2532	-.8041	-.4607
Korea	KOR	41000048	41001800	1	-.1981	-.8284	-1.7997	-.4111	-.5133	-.105	-1.5596	-.331
Korea	KOR	41000048	41005681	1	-1.4706	-.7065	-.7638	-.8929	-.8113	-1.6678	-.4771	-.4607
Korea	KOR	41000048	41000472	1	.1348	-.2337	.1386	-.4682	-.1776	-1.6678	-.5978	-.5079
Korea	KOR	41000048	41003753	1	.9053	2.6352	1.9359	.7521	.23	1.0427	.5755	.1216
Korea	KOR	41000048	41002983	0	-.7987	-.5743	-1.2256	-.2998	-.0457	-1.6678	-2.1355	-2.5027
Korea	KOR	41000048	41002112	0	-.0067	-.2479	-.3802	.1161	-.2642	-1.6678	-.1026	-.5642
Korea	KOR	41000048	41002664	0	-.6873	.9454	.0226	-.0083	.3594	-.421	.0215	.7627
Korea	KOR	41000048	41004907	0	-.129	-1.0212	-1.2567	-.1349	-.4475	-1.6678	-.3763	-.3297
Korea	KOR	41000048	41002311	0	.4215	-.0862	-.5907	-.7494	-.5197	-1.6678	-.6852	.4777
Korea	KOR	41000048	41005630	0	.4629	.1245	-1.6877	-.1102	.0113	-1.6678	.8038	-1.044
Korea	KOR	41000048	41002794	0	-1.2917	-1.2478	.0226	-.3241	-.4351	-1.6678	-.7912	-.7639
Korea	KOR	41000048	41000078	0	-.1383	-.1106	-.9624	-.7739	-.1726	-1.6678	.0215	-.7496
Korea	KOR	41000048	41003307	0	-.8779	-1.3452	-1.0611	.1858	.5343	.4394	-.5832	-.7496
Korea	KOR	41000048	41001910	0	-.923	-1.4418	-1.9313	-.2271	-.9691	-1.6678	-1.0758	-1.236
Korea	KOR	41000048	41003785	0	.7139	-1.3226	.6592	-.2037	-1.9291	-.2708	-1.5596	2.0955
Korea	KOR	41000048	41005274	0	-.6286	-.0862	-.5373	.8089	.2262	.8698	.5755	.1216
Korea	KOR	41000048	41001239	0	-.7533	-.2662	-.5907	.3318	-.483	.5377	-.7078	-.5305
Korea	KOR	41000048	41002115	0	-.9729	-.0862	-.9607	.2031	.2744	.0258	-.3912	-.959
Korea	KOR	41000048	41004454	0	-.209	-.089	-1.0611	-.075	-.216	-1.6678	.5755	-.7496
Korea	KOR	41000048	41000654	0	-.8463	.3984	-.6097	.2026	-.1796	-1.6678	-.4805	.4777
Korea	KOR	41000048	41000172	0	-.9033	-1.3452	-1.1926	-2.6893	-3.7095	-1.6678	-.6852	-1.1252
Korea	KOR	41000048	41005070	0	-.6269	.2074	-.6315	-.1786	.8403	-1.6678	.9246	-.2709
Korea	KOR	41000049	41004245	0	-.512	-1.3209	-.711	-2.6893	-.3421	-1.6678	-.1026	.1216
Korea	KOR	41000049	41003910	0	-.7159	-.0862	.0226	.8778	.161	-1.6678	.5755	.1216
Korea	KOR	41000049	41001658	0	-.8345	-1.2454	-1.7997	-1.3764	-.5875	-1.6678	-.9139	-2.5027
Korea	KOR	41000049	41004717	0	-.0322	-1.3452	-1.1926	.7113	.1218	.4394	-.6852	-.4607
Korea	KOR	41000049	41004158	0	-.9383	-.0862	-.7539	-.9407	-.1607	-1.0529	.5755	.1216
Korea	KOR	41000049	41002607	0	-.4337	-2.9627	-2.664	-2.6893	.5255	-.8768	2.4277	-2.5027
Korea	KOR	41000049	41004352	0	2.0115	-.0671634286161968	-.124421862767047	.24707288294594	-.302921928893042	-.837807083542799	-.293038856571792	.131447605902295
Korea	KOR	41000049	41005739	0	-.2058	-.0862	.0226	.515	.0824	1.0062	.5755	-1.1252
Korea	KOR	41000049	41005645	0	-.1713	-2.9627	-1.1926	-.0778998885624436	1.6933	-1.6678	-.6852	-1.1252
Korea	KOR	41000049	41003972	0	.5814	-1.7372	-.711	-2.6893	-.866	-.7093	-.3943	-2.5027
Korea	KOR	41000049	41005152	0	-.1311	-.0862	.0226	-2.6893	.8779	-1.6678	-.6852	-1.1252
Korea	KOR	41000049	41000815	0	.5993	-1.5214	1.9359	-1.3723	.2769	-1.6678	2.4277	2.0955
Korea	KOR	41000049	41004462	0	-1.1574	-1.3452	-1.1926	-.7688	.0626	1.0062	-.6852	-1.1252
Korea	KOR	41000049	41001603	0	-.1752	-.7162	-1.0935	.2231	-.0408	1.0712	.5755	.1907
Korea	KOR	41000049	41000090	0	.7947	-1.3452	-1.0935	-2.6893	-1.1292	-1.6678	-.5832	-.959
Korea	KOR	41000049	41004902	0	.5447	-1.1098	-1.9313	-2.6893	-1.3016	-1.6678	-1.2876	-1.1242
Korea	KOR	41000049	41001495	0	-.3135	-.4314	.0226	-1.2524	.6408	-1.0529	-.1061	-.5305
Korea	KOR	41000049	41002274	0	.4484	-2.9627	.3461	-2.6893	-.8884	-1.6678	-.6852	-.2503
Korea	KOR	41000049	41004173	0	.5806	-.5743	-.5034	-2.6893	-.0114	1.0062	-.6852	.1216
Korea	KOR	41000049	41002044	0	-.7171	1.1306	.6907	-.1433	.0988	-.4427	2.4277	.9097
Korea	KOR	41000049	41001415	0	.1461	-.3159	-1.4877	-1.2061	.3174	-1.6678	-2.1355	-1.9916
Korea	KOR	41000049	41001951	0	-.3763	2.6352	.0226	.8664	.6824	3.6292	.5755	.1216
Korea	KOR	41000049	41003776	0	-1.4499	1.7671	1.9359	3.6039	4.8357	3.6292	2.4277	2.0955
Korea	KOR	41000049	41004740	0	-.8457	-2.9627	-2.664	-2.6893	-3.7095	-1.6678	-2.1355	-2.5027
Korea	KOR	41000049	41003147	0	.7969	-1.3452	-1.1926	.1053	-.0408	.4394	-.6852	-1.1252
Korea	KOR	41000049	41000415	0	.8163	.5289	-.7638	-.6474	-.0208	-.8849	-.5832	-.3297
Korea	KOR	41000049	41000330	0	-.3432	-.1713	.0226	3.6039	4.3685	-1.6678	-.0823	.9973
Korea	KOR	41000049	41000833	0	-2.0962	-1.1042	-.8946	-1.0172	-1.1653	-.7106	-.796867945523726	-1.3017
Korea	KOR	41000050	41002541	1	-.296	-1.0588	-1.1926	.7113	.1015	-.9484	-.6852	-1.1252
Korea	KOR	41000050	41003350	1	-.6429	-.2366	.0226	-1.3165	-.2006	-1.6678	-2.1355	-.9299
Korea	KOR	41000050	41002633	1	-.783	-2.9627	-1.1926	-.8475	-.5677	-1.6678	-2.1355	-1.1252
Korea	KOR	41000050	41002714	1	-1.2031	-.7027	-1.9313	-.3891	-1.0265	-1.6678	-1.1947	-.806
Korea	KOR	41000050	41002709	1	-.201867026635894	-.365786100351286	-.567714260758033	-.337706323179886	-.412041057324415	-.958300563224968	-.447346906292491	-.373586970815425
Korea	KOR	41000050	41005702	0	-.201867026635894	-.365786100351286	-.567714260758033	-.337706323179886	-.412041057324415	-.958300563224968	-.447346906292491	-.373586970815425
Korea	KOR	41000050	41001735	0	-.3056	-.8264	-.227	.2427	-.2919	.4641	-.309	-.7108
Korea	KOR	41000050	41000280	0	-1.2158	-.2337	-.732	-1.2296	-.1928	-1.6678	.5755	.1216
Korea	KOR	41000050	41005429	0	-1.219	-1.1221	-.3802	-1.2502	-.7282	-1.6678	-1.4019	-2.5027
Korea	KOR	41000050	41000536	0	-1.2738	-1.3452	-.55541471933391	-.3927	-.0149	-1.6678	.5755	-.299604850570788
Korea	KOR	41000050	41001467	0	-.6022	-.5874	.7739	-.3643	.5994	-.7106	.5755	.1216
Korea	KOR	41000050	41003736	0	-1.3478	.631	.0226	.2388	-.2915	-1.6678	.5755	.1959
Korea	KOR	41000050	41004838	0	-.6314	-.2479	.0226	-1.0186	-.9246	-1.6678	.8038	-.1563
Korea	KOR	41000050	41002015	0	-1.3412	-.8398	-.9285	-2.6893	-1.1411	-1.6678	-1.1508	-1.1395
Korea	KOR	41000050	41005632	0	-1.3795	-.7221	-1.0611	-1.6841	.0108	-1.6678	-.9941	-.7496
Korea	KOR	41000050	41002342	0	-.9032	-1.308	1.2899	-.5192	-.4159	-.7847	.1383	2.0955
Korea	KOR	41000051	41002716	1	-.6731	-.7136	.0226	.0674	.0711	-.5569	-2.1355	-.5305
Korea	KOR	41000051	41001082	1	.2234	-.4203	-1.4259	.0367	-.2424	.2002	-1.2106	-1.235
Korea	KOR	41000051	41002263	1	-.5018	-.5847	-.408	.2805	-.892	-1.6678	-1.5588	-.7351
Korea	KOR	41000051	41000107	1	.4226	-.0862	-.5034	.1711	-.765	-.8849	.3482	-.6073
Korea	KOR	41000051	41003132	1	-.9069	-.0862	-.9211	.2418	-.2685	-1.6678	-1.5848	-.4607
Korea	KOR	41000051	41000947	1	.5223	-.2479	-.7638	.0899	-.6546	-1.6678	-.6852	-.7496
Korea	KOR	41000051	41003483	1	.7489	-.5743	-1.2374	.1376	-.7464	.3021	-.9906	-.5251
Korea	KOR	41000051	41003456	1	-.4934	-.7221	-1.0611	-.0847	-.3902	-1.6678	-.6852	-1.0788
Korea	KOR	41000051	41004693	1	-.0197	-2.9627	-2.664	.1053	-3.7095	-1.6678	-2.1355	-1.3718
Korea	KOR	41000051	41001810	1	.1741	-.7018	-.8932	.2066	-.7113	-1.6678	.5755	.1216
Korea	KOR	41000051	41001453	1	1.3079	-.2479	-.9607	.0008	-.2444	-1.6678	-.6852	-.5912
Korea	KOR	41000051	41002162	1	-.4678	-.4203	-.7902	-.4232	-.6821	-1.6678	-.6852	-.8198
Korea	KOR	41000051	41000796	1	-.3318	-1.0138	-1.0611	-.2131	.1002	-1.6678	-2.1355	-2.5027
Korea	KOR	41000051	41003065	1	.3358	-.0862	-1.4242	.2014	-.0861	-.0589	-.6852	-.8443
Korea	KOR	41000051	41005210	1	-.3887	-1.1366	-1.6079	-2.6893	-.1723	-1.6678	-2.1355	-1.2688
Korea	KOR	41000051	41003958	0	-.0633	-.8357	-.5034	-.451	-.868	-1.6678	.5755	-.5251
Korea	KOR	41000051	41002800	0	.3857	-.836	.0226	.1053	-.1851	.4394	.5755	-.1563
Korea	KOR	41000051	41004962	0	-1.0752	-.5152	-1.0611	.1687	.1797	-.0177	-1.5596	-2.5027
Korea	KOR	41000051	41003656	0	-.805	-.4314	-.7638	-2.6893	-.6704	-1.6678	-.5832	-.9299
Korea	KOR	41000051	41002305	0	.9828	-.8264	-.8826	.7113	-.6078	.5969	.5755	.1216
Korea	KOR	41000051	41000019	0	-.3044	-.0862	.0226	.7113	-1.7727	1.0062	.5755	.1216
Korea	KOR	41000051	41005187	0	-.4829	-.0862	-1.1657	.4758	-1.8398	-1.6678	.5755	-1.0788
Korea	KOR	41000051	41000102	0	.5475	-.7221	-.4806	-.5166	-.803	-1.6678	-.5832	-.222
Korea	KOR	41000051	41001742	0	.4004	-.6541	-.3802	-1.2073	-1.314	-1.6678	.1693	.0876
Korea	KOR	41000051	41005048	0	-.63	-1.185	-2.664	.5003	-.8293	-1.6678	.2006	-1.6922
Korea	KOR	41000051	41003450	0	.2872	-.4314	-1.0611	.7113	.5385	1.0062	-.1727	.1216
Korea	KOR	41000051	41004935	0	-.2074	.5266	.5347	.8292	.5965	-.801	.5909	.5553
Korea	KOR	41000051	41000453	0	1.0304	-.0862	-.691	.158	.0625	-1.6678	-.5832	-.1563
Korea	KOR	41000051	41000791	0	.5603	-1.7372	-1.9313	-.6384	-1.4185	-1.6678	-1.5848	.8925
Korea	KOR	41000051	41001980	0	.5241	-.5717	-1.088	-1.4373	.4684	-1.6678	.1969	.1216
Korea	KOR	41000051	41001489	0	-.0115	-.8802	-.9607	-.8948	-.6041	-1.6678	-.6007	.1216
Korea	KOR	41000051	41002665	0	-.4156	-.6447	.0226	.7113	-.0795	.4394	.5755	.1216
Korea	KOR	41000051	41005512	0	-.2474	-.4136	.0226	.7113	-.9291	1.0245	-.4771	.1216
Korea	KOR	41000051	41002152	0	.7449	1.127	-.9285	-.0668	.0607	-.7847	.1701	.0301
Korea	KOR	41000051	41004470	0	.4275	.5228	.0226	-2.6893	.508	-1.6678	-1.5596	.1216
Korea	KOR	41000051	41004618	0	-.1149	-.089	-1.5179	-1.2296	-.4399	-1.6678	-1.2876	-.9485
Korea	KOR	41000052	41001813	0	-.2778	-.4314	-.227	.2072	-.2883	-1.6678	.1693	.1216
Korea	KOR	41000052	41004307	0	-.3512	-.5743	-1.0611	.5241	.0505	-1.6678	-.5832	-.4607
Korea	KOR	41000052	41002767	0	-.2102	-.7221	-1.0611	.166	-.6396	-1.6678	-.3763	-.1563
Korea	KOR	41000052	41002734	0	.7374	-.2337	-.3802	-.1445	-.2538	-1.6678	-.5832	.1216
Korea	KOR	41000052	41003622	0	-.8726	-.1663	-1.0611	-.4231	-.7002	-1.6678	-.6852	-.5912
Korea	KOR	41000052	41002887	0	-.3591	.9454	1.4967	-.7283	-.9196	-1.6678	.3473	1.3566
Korea	KOR	41000052	41001974	0	-.4957	-.2662	.0226	.0853	.1445	-1.2919	-.3241	-.4607
Korea	KOR	41000052	41001790	0	-.3299	-.0862	.0226	.3706	.2988	-1.6678	.1648	1.0641
Korea	KOR	41000052	41005285	0	-.2682	-1.289	-.5179	.8293	.2793	-.8849	.8047	.742
Korea	KOR	41000052	41005313	0	.203	-.0862	.0226	-.2091	-.0252	-1.6678	-.5208	.4504
Korea	KOR	41000052	41002881	0	-.7269	-.0862	.0226	-1.0091	-.3375	-1.6678	.5755	.1216
Korea	KOR	41000052	41003033	0	-.241	-.4314	.0226	.732	.3375	-1.6678	.1922	.1216
Korea	KOR	41000052	41003256	0	.3269	.7763	-.3802	-.2327	-.2196	-.7368	.3482	-1.1252
Korea	KOR	41000052	41004453	0	-1.2249	-.7199	-.5034	.447	.4517	-1.6678	.5755	-.959
Korea	KOR	41000052	41002349	0	.6376	.3974	-.3324	-.7841	-1.4699	-1.6678	-1.2871	1.3857
Korea	KOR	41000052	41005432	0	.2036	-1.5733	-.4728	-.5199	-1.6895	-1.6678	-1.5596	-1.7277
Korea	KOR	41000052	41000733	0	-.4005	-.7087	-.691	-.482	-.3849	-1.6678	.1693	-.7108
Korea	KOR	41000052	41002103	0	-.1741	-.2662	-.691	-.0971	-.3516	-1.6678	-.3241	-.7108
Korea	KOR	41000052	41005288	0	-.1094	-.0862	-.5472	-2.6893	-.6893	-1.6678	-.9764	-.1563
Korea	KOR	41000052	41001659	0	-1.0794	-.0862	-1.0611	-1.3107	-.5939	-1.6678	-.5832	-.7496
Korea	KOR	41000052	41001108	0	-1.0991	.1395	-1.5179	-2.6893	-1.0275	-1.6678	-1.0396	-.2503
Korea	KOR	41000052	41002049	0	.2103	-.4203	-.6587	-1.0068	-.3056	-1.6678	-.4775	-.2503
Korea	KOR	41000052	41004571	0	-.8986	-.5743	-1.9313	-.7669	-1.3447	-1.6678	-.6852	.1216
Korea	KOR	41000052	41003019	0	-.2534	-1.3452	-1.1926	-2.4082	.6161	-1.6678	-.6852	-1.1252
Korea	KOR	41000052	41005132	0	-.7928	-.4314	.0226	.2534	-.018	-1.6678	.1648	.1216
Korea	KOR	41000052	41001175	0	-1.0407	-.0862	.0226	-.7744	-.5282	-1.6678	.5755	-.4607
Korea	KOR	41000052	41000188	0	-.3579	.963	1.4967	-.0586	.4232	.6783	1.3958	.1216
Korea	KOR	41000052	41004724	0	-.5941	-.0862	.0226	.0548	-.0716	-.801	.8038	-.2503
Korea	KOR	41000052	41005201	0	-1.2176	-1.2102	-.3802	.3586	.015	-1.6678	.5755	-.7887
Korea	KOR	41000052	41002167	0	.3324	-.59	.0226	.5489	.3627	-1.6678	-.4805	.1216
Korea	KOR	41000052	41003890	0	-.7663	-.8338	-1.0611	-.3447	-.3617	-1.6678	-.4801	-.7496
Korea	KOR	41000052	41004077	0	-.3311	-.4025	-1.0611	.7113	-.3519	-1.0529	-.6852	-.8443
Korea	KOR	41000052	41004815	0	.3705	-.0862	-.227	-.1977	-.6209	-1.6678	.5755	-.1563
Korea	KOR	41000052	41003271	0	.3958	-1.0674	-.7638	-.2784	-.4677	-1.6678	-.176	-.2503
Korea	KOR	41000052	41000196	0	-.0695	-1.6517	-1.1926	-2.6893	-.3848	-1.6678	-.6852	-1.1252
Korea	KOR	41000053	41001105	1	-.2283	-.8232	-1.9313	.0229	-.6126	-1.6678	-1.2695	-1.3017
Korea	KOR	41000053	41005559	1	-.4246	-.0862	-1.2327	.4164	-.8553	-1.6678	-1.0606	.0484
Korea	KOR	41000053	41004424	1	.4992	-.3924	-.9607	.5267	-.2701	-1.6678	.0795	-.7674
Korea	KOR	41000053	41000788	1	-1.2056	-.269	-1.0288	-.2968	-.6346	-.5309	-.5142	.1216
Korea	KOR	41000053	41003107	1	.1058	.1436	-.6587	.4044	-.5806	-.0331	-.3086	-.5475
Korea	KOR	41000053	41003900	1	.0529	-.2479	.0226	.3796	-.4486	-1.6678	-1.0753	-.1563
Korea	KOR	41000053	41003690	1	-1.0809	-.0862	-.9874	-.1694	-.5517	-1.6678	-.6852	-.2503
Korea	KOR	41000053	41001100	1	.2722	-1.2814	-2.2485	-.6135	-1.9476	-1.6678	-1.5537	-1.6492
Korea	KOR	41000053	41004844	1	.4318	-.5743	-1.4945	-.2261	-.3953	-.0757	-.1972	-1.0788
Korea	KOR	41000053	41004350	1	-.9382	-1.1763	-1.0288	-.3306	-.7294	-.3551	-2.1355	.149
Korea	KOR	41000053	41003908	1	-.0647	-.4174	.4173	-.1616	.102	-.8849	.5755	-.1563
Korea	KOR	41000053	41000896	1	-.1317	-.2662	-1.0611	.326	-.3775	-.8768	-.6852	-1.4694
Korea	KOR	41000053	41005451	1	-.8071	.9535	-.2236	-.1399	-.3024	-.4753	-.5832	.3588
Korea	KOR	41000053	41000942	1	-.1865	-.4174	.0226	.2409	-.5451	-.801	-.9936	.1216
Korea	KOR	41000053	41005065	1	.0548	-.2548	.0226	-.2051	.81	-1.6678	.5755	-.1563
Korea	KOR	41000053	41000491	1	-.4942	.468	-.1587	.2859	-.2481	-1.6678	-.3912	-.7674
Korea	KOR	41000053	41004499	1	-.201867026635894	-.365786100351286	-.567714260758033	-.337706323179886	-.412041057324415	-.958300563224968	-.447346906292491	-.373586970815425
Korea	KOR	41000053	41002174	1	-.9098	-.7221	-1.0611	.0347	-1.151	-1.6678	-.6852	-.5912
Korea	KOR	41000053	41003509	1	-1.3395	-.2662	-.691	-.1018	-.841	-.5309	.3482	-.2503
Korea	KOR	41000053	41001344	1	.7055	.6555	.0226	.2149	-.224	.8082	.5755	-.2503
Korea	KOR	41000053	41002857	1	-.3514	-.59	-.7902	-.398	-.7942	-.8849	-.6852	-.7108
Korea	KOR	41000053	41004578	1	-.8411	-.5743	-1.0813	.3006	-.8514	-1.6678	-.6852	-.959
Korea	KOR	41000053	41003903	1	-.3948	-.5994	-1.0611	-.103	-.9252	-.8849	-.6852	-.7496
Korea	KOR	41000053	41000889	1	.8893	-.2548	-1.2062	-.2645	-.2452	-.8849	-1.2624	-.6947
Korea	KOR	41000053	41002183	1	-.0019	-.4203	-1.0611	-2.6893	-.5944	-1.6678	-.6852	-.4607
Korea	KOR	41000053	41001763	1	-.3883	-.4203	-.6116	.3715	.1302	-1.6678	-.3237	.1216
Korea	KOR	41000053	41002944	1	.0615	-1.3452	-1.1926	.1053	.3042	.4394	-.6852	-1.1252
Korea	KOR	41000053	41002626	1	-.8914	-1.1042	-1.9313	-2.6893	-.8521	-1.6678	-2.1355	-1.1979
Korea	KOR	41000053	41005230	1	-.0876	.3326	-.227	-.4126	-.1692	-.3261	-2.1355	-1.0788
Korea	KOR	41000053	41002083	1	.4924	-.0862	.0226	.1231	-.0276	-1.6678	.5755	.1216
Korea	KOR	41000053	41003904	1	-1.2185	-2.9627	-2.664	-2.6893	-.5927	-1.6678	-2.1355	-2.5027
Korea	KOR	41000053	41002853	1	.1865	-.8232	-1.0611	-.6086	-.5984	-1.6678	-.5828	-.2503
Korea	KOR	41000053	41000195	1	.6653	1.1132	1.0433	.6011	-.0831	-1.6678	.5837	1.1232
Korea	KOR	41000053	41003813	1	-.1714	1.3889	-.732	-.3557	.0451	-.5933	-.2673	-.806
Korea	KOR	41000053	41004273	1	-.5103	.5969	-.6587	-.5572	-.189	-1.6678	.0215	-.222
Korea	KOR	41000053	41000652	1	-.2734	-1.1117	-.9607	-.7788	-.7242	-.2532	-2.1355	-1.2473
Korea	KOR	41000054	41004793	1	.1923	-.2662	.0226	-.0097	-.8809	-1.6678	-.7867	-.2778
Korea	KOR	41000054	41003869	1	.2259	-.0862	.0226	-.2054	-.4857	-.8849	.5755	-.2503
Korea	KOR	41000054	41001894	1	-1.1246	-.9924	-.2827	-.0032	-.7603	-.3164	.1648	2.0955
Korea	KOR	41000054	41004705	1	-.4592	.802	1.0108	-.72	.0432	-1.4875	-2.1355	2.0955
Korea	KOR	41000054	41002546	1	-.3092	-1.022	-1.7997	-.2962	-.3215	-1.6678	-2.1355	-1.7277
Korea	KOR	41000054	41005637	1	1.2055	-1.3452	-1.1926	.1053	-.9291	.4394	-.6852	-1.1252
Korea	KOR	41000054	41000744	1	.9241	.4012	.0226	.4659	-.9568	-1.6678	-.3206	-.8443
Korea	KOR	41000054	41001949	1	.2362	-.4314	.0226	.1543	-.1372	-.5309	-.3733	.1216
Korea	KOR	41000054	41004305	1	-.1708	-.0862	-1.9313	-.8314	-.8358	-1.6678	-2.1355	-2.5027
Korea	KOR	41000054	41005246	1	.6822	.468	1.9359	.4831	-.3706	.0749	-.454	.601
Korea	KOR	41000054	41005533	1	.3292	-.2479	-.7836	.0063	-.4322	-1.6678	-.4948	-.2503
Korea	KOR	41000054	41004363	1	.6321	-.0862	1.0433	-.1034	.0537	-1.6678	-.5832	.1216
Korea	KOR	41000054	41000671	1	-1.0403	-.4087	-.9607	-.7209	-.4283	-1.6678	-.9764	-.3297
Korea	KOR	41000054	41000688	1	.0539	.1125	-1.762	.1203	-.2271	-1.6678	-2.1355	-.5305
Korea	KOR	41000054	41002858	1	.6091	-.2479	-.227	.0959	-.2535	-.5309	-1.2835	-.2503
Korea	KOR	41000054	41001217	1	.3119	-.4174	-.691	-.3334	-.4568	-1.6678	-.6852	-.1563
Korea	KOR	41000054	41003126	1	.7222	-.2479	.0226	-.3485	-1.7849	-.5309	.3482	.4112
Korea	KOR	41000054	41005666	1	-1.1351	-.0862	-1.0611	.1053	-1.1486	-1.2919	-2.1355	-1.4991
Korea	KOR	41000054	41003719	1	-.397	-1.1522	-1.9313	-1.3001	-1.2837	-1.6678	-.6852	-.806
Korea	KOR	41000054	41005523	1	-.4324	-.0774	.0226	-.2935	-.8633	-.7368	-2.1355	-1.5298
Korea	KOR	41000054	41004144	1	.2124	-.9814	-1.7997	-.349	-.678	-1.6678	-2.1355	.0484
Korea	KOR	41000054	41005607	1	-.2324	-.0862	-1.0611	.2606	-.0687	.4596	-1.2871	-.7496
Korea	KOR	41000054	41004976	1	-.8743	-.4998	-.227	-1.2502	-.6982	-.5309	-1.5848	-.8443
Korea	KOR	41000054	41005254	1	-.4817	-.0862	-.3802	.4265	-.24	-.7439	.1701	.6905
Korea	KOR	41000054	41002698	1	.23	-.0862	.0226	-1.4373	-2.1997	-1.6678	.5755	.1216
Korea	KOR	41000054	41000004	1	-.8322	-.4314	.0226	.1474	-.0273	-.8849	.5755	-.2503
Korea	KOR	41000054	41002065	1	-.3496	2.6352	-.982	-.3121	-.146	-1.6678	-1.1229	-.2778
Korea	KOR	41000054	41002729	1	-.0923	-.4314	-1.0611	-.56	-1.0238	-.8849	-1.5848	-1.3017
Korea	KOR	41000054	41002278	1	-1.0145	-.0862	-.5836	-.7183	-.9797	-1.6678	-.9906	-.7496
Korea	KOR	41000054	41005029	1	-.1986	-.59	-.9607	-.7118	-1.3559	-1.6678	-.6852	-.2503
Korea	KOR	41000054	41004712	1	-.0256	.9484	-1.2954	.0568	.0551	-1.6678	-.9563	1.515
Korea	KOR	41000054	41002471	1	-.3711	-.8232	-.7638	-.1379	-.577	-.5842	-2.1355	-1.3017
Korea	KOR	41000054	41003649	1	-.6469	-.0862	-.408	-.4859	-.466	-.8849	-.1722	-.5305
Korea	KOR	41000054	41000552	1	-.4119	-.7737	.0226	-.2816	-.7504	-1.6678	-.3907	-.2503
Korea	KOR	41000054	41002467	1	.4791	-.0862	-.7638	.5813	-.0344	.0549	-.414	-.5251
Korea	KOR	41000055	41002348	1	-.677	.9535	.0226	.1566	.6276	-1.6678	.5755	.1216
Korea	KOR	41000055	41004423	1	1.2547	-.7092	-.5034	-2.6893	-.834	-1.6678	-.1972	-1.1252
Korea	KOR	41000055	41001992	1	-.1893	.4521	-1.2751	-.241	-.7565	-.801	-.3387	.0144
Korea	KOR	41000055	41001815	1	-1.0646	-.0862	-.7902	-.2546	-.7256	-.8849	-.216	-.9101
Korea	KOR	41000055	41005577	1	.1321	-.4174	-.9607	-.803	-.9503	-1.6678	.1693	-.4377
Korea	KOR	41000055	41003554	1	.413	-.2479	.0226	.0871	.2752	-1.6678	.5755	-.1563
Korea	KOR	41000055	41001569	1	-.1107	-1.3452	-1.1926	.1053	-.1832	-1.6678	-.6852	-1.1252
Korea	KOR	41000055	41003262	1	-.1537	-.4174	.0226	-2.6893	.6262	-1.6678	-.6852	-.7496
Korea	KOR	41000055	41001311	1	.606	.0502	-1.0611	.1053	-2.0336	-1.0529	-.6852	-1.1252
Korea	KOR	41000055	41004866	1	-.8407	-2.9627	-.227	.4267	-.6103	.4394	-.6852	-1.1252
Korea	KOR	41000055	41001193	1	-.7861	-.7162	-.8627	.4771	-.9885	-1.6678	-.6852	-.7496
Korea	KOR	41000055	41003749	1	.4871	-.2509	-.8356	-.9395	-1.0536	-1.6678	-2.1355	.1216
Korea	KOR	41000055	41003186	1	-.0748	-2.2046	-2.664	-2.6893	-1.7004	-.8849	-2.1355	-.959
Korea	KOR	41000055	41002775	0	-.1786	-2.9627	-2.664	-2.6893	-3.7095	-1.6678	-2.1355	-2.5027
Korea	KOR	41000055	41002032	0	-.0326	1.1493	.0226	2.7054	4.8357	3.6292	.5755	2.0955
Korea	KOR	41000055	41003077	0	-.8969	-2.9627	-1.76759270656867	-1.04204020509111	-.8644	-1.6678	-1.31403769624072	-1.43041883484711
Korea	KOR	41000055	41004332	0	-.6637	-1.3785	-2.2485	-2.6893	-.4153	-1.2919	-1.7719	-1.2711
Korea	KOR	41000055	41000721	0	-.407	-.8785	-.5034	-2.6893	.3886	-1.6678	-.6852	.1216
Korea	KOR	41000055	41005351	0	-2.4928	-2.9627	-2.664	-2.6893	-3.7095	-1.6678	-1.7719	-2.5027
Korea	KOR	41000055	41004952	0	-.8195	-.2662	.3461	.6769	-.0266	.4394	.5755	-.1563
Korea	KOR	41000055	41001935	0	-.1363	-.0862	.0226	.5548	.8171	1.0062	.5755	.1216
Korea	KOR	41000055	41003006	0	-1.137	-1.3452	-.5034	-.1592	-2.916	-1.6678	-.5832	-.5475
Korea	KOR	41000055	41000364	0	-1.802	-.7716	-1.1926	-.333	-.6533	-1.6678	-.6852	-1.1252
Korea	KOR	41000055	41003052	0	.2182	-.5874	-.691	.1053	.6785	.4394	-.6852	-.4607
Korea	KOR	41000055	41002041	0	-1.0234	2.6352	1.9359	3.6039	.5443	3.6292	2.4277	2.0955
Korea	KOR	41000055	41002883	0	-.6511	-.4174	.0226	.1053	.2844	.4394	.5755	.1216
Korea	KOR	41000055	41002544	0	-.9301	2.6352	.0226	-2.6893	-.5162	-1.6678	2.4277	-.4607
Korea	KOR	41000055	41005411	0	-1.287	-.0862	.0226	.7113	-.0408	1.0062	.5755	.1216
Korea	KOR	41000055	41004918	0	-.5554	-.8379	-.9145	.6613	-.4527	.5397	-.414	-.6774
Korea	KOR	41000055	41000255	0	.0214	.3961	-.3048	-.8335	.344	-1.6678	-.4175	2.0955
Korea	KOR	41000055	41005302	0	-.8448	-.5717	-.7638	.1053	.2469	-1.6678	.5755	.1216
Korea	KOR	41000055	41001533	0	-.9707	-2.9627	-1.0611	-2.6893	-.6622	-1.6678	-1.5596	-1.3017
Korea	KOR	41000055	41001133	0	.288	-.0862	.0226	1.2836	.8779	1.5721	.5755	.1216
Korea	KOR	41000055	41001993	0	.1818	-.2479	.0226	1.2836	.768	-1.6678	.5755	.1216
Korea	KOR	41000056	41005505	1	.3806	.2695	-.7638	.4821	-.6271	-1.6678	-.7054	-1.0788
Korea	KOR	41000056	41000985	1	.0614	-.9245	-.9607	.5203	-1.6032	-1.6678	-.8686	-1.1395
Korea	KOR	41000056	41002566	1	.6962	-.2479	-1.0611	.1548	-.4293	-1.6678	.5755	.1216
Korea	KOR	41000056	41003095	1	-.6479	-.5546	-.691	-.0806	-.2539	-1.6678	-.309	.1216
Korea	KOR	41000056	41003575	1	-.7462	-.59	-1.5117	-.3063	-.8492	-1.6678	-1.7719	-.7496
Korea	KOR	41000056	41004093	1	.3662	-.3436	.0226	.368	-.6919	-.0858	-.3876	-.0625
Korea	KOR	41000056	41000091	1	-1.2301	-.4203	-1.3325	-.7372	-1.2012	-1.6678	-.6378	-.5912
Korea	KOR	41000056	41000126	1	-.2055	-.089	-1.0611	-.2495	-.5001	-1.6678	-1.5596	-.7496
Korea	KOR	41000056	41003402	1	.34	-.0862	-.7638	.1126	-.6596	-1.6678	-1.7719	-.8016
Korea	KOR	41000056	41005587	1	-.7942	-.8288	-1.5883	-2.6893	-.627	-1.6678	-.5832	-1.2412
Korea	KOR	41000056	41005748	1	-.8101	-.4998	-.9607	.2257	-1.0019	-1.6678	-.414	-.5912
Korea	KOR	41000056	41003466	1	.1917	.0763	-.7566	-.3331	-.5405	-1.6678	.0405	-.8802
Korea	KOR	41000056	41000081	1	.1703	-.0862	-.691	-1.7857	-1.0295	-1.6678	-.787	-1.113
Korea	KOR	41000056	41003389	1	-.0883	-.2548	-.4728	.2002	-.7843	-1.6678	-.6852	-.3549
Korea	KOR	41000056	41001399	1	-.4992	-.4203	.0226	-1.3874	-.5995	-.5309	-.4948	.4713
Korea	KOR	41000056	41004528	1	-.0372	.2032	-.691	.0745	-.3853	.1769	-.2668	.5295
Korea	KOR	41000056	41005487	1	-.7391	.2823	-.9607	.3268	-.7496	-1.6678	-.3268	.0876
Korea	KOR	41000056	41003560	1	.244	-1.3799	-1.4259	-.213	-.8784	-.526	-1.4541	-.8443
Korea	KOR	41000056	41000318	1	.6566	-.9334	-.8374	.2661	-.4996	-1.6678	-2.1355	-.3362
Korea	KOR	41000056	41003347	1	-.8261	-.7757	-1.9313	-.8411	-.7011	-1.6678	-2.1355	-1.3017
Korea	KOR	41000056	41000906	1	.3075	-.4174	-1.6896	.1499	-.6201	-.3516	-1.1908	-.7496
Korea	KOR	41000056	41004142	1	.2961	.4143	-.8627	.4398	-.4485	.3552	.0221	-.7496
Korea	KOR	41000056	41005582	1	-.7686	-.4203	-.5836	-.2856	-.9688	-1.6678	-1.1908	-.1563
Korea	KOR	41000056	41001176	1	.4132	-.0862	-.3802	-.487	-.3417	-1.6678	-.6852	-.2503
Korea	KOR	41000056	41004145	1	.0874	.0789	-.4806	-.163	.0864	-.7368	-.309	.2224
Korea	KOR	41000056	41003675	1	.3328	-.0862	.0226	.1404	.2767	-1.6678	.5755	-.2503
Korea	KOR	41000056	41000998	1	-.1226	.6555	-.6315	-.0941	.0565	-1.6678	-.9106	.7099
Korea	KOR	41000056	41000466	1	-.3295	-.938	-.8627	-.9788	-.5099	-1.6678	-.9906	.4994
Korea	KOR	41000056	41001513	1	-1.2541	.2757	-2.664	-1.7857	-1.2511	-.7847	-2.1355	-.3894
Korea	KOR	41000056	41002717	1	.6635	-.5717	-1.0611	.0749	-1.1961	-.421	-2.1355	-.5251
Korea	KOR	41000056	41005153	1	.8767	.0795	-2.664	-.0027	-.9185	-1.5939	-2.1355	-.6073
Korea	KOR	41000056	41002596	1	.1463	-.59	-1.4928	-.4199	-.5374	-1.6678	-1.5848	-1.044
Korea	KOR	41000056	41002500	1	.3692	-1.0212	-1.7997	-1.1401	-.2124	-.2338	-.414	-1.0913
Korea	KOR	41000057	41001400	1	-.0081	-.2479	.0226	.7113	.163	-1.6678	-.6677	.1216
Korea	KOR	41000057	41001049	1	-1.072	.5251	-.2943	-1.7663	-.6913	-1.2919	-.6852	.6917
Korea	KOR	41000057	41004446	1	.013	-.4174	-.691	-2.6893	-.2917	-1.6678	-2.1355	-1.6557
Korea	KOR	41000057	41001786	1	.4582	2.6352	.0226	.3611	1.886	-.1899	.5755	-.7674
Korea	KOR	41000057	41001625	1	.0373	.5228	.7162	-1.0059	.2008	-1.6678	1.8085	1.1232
Korea	KOR	41000057	41001167	1	-.7298	-1.2802	-1.1926	-.5192	-.9809	-1.6678	-2.1355	-2.5027
Korea	KOR	41000057	41004943	1	-.6487	-.0862	.0226	-2.6893	.0483	-1.6678	-.6852	.1216
Korea	KOR	41000057	41001420	1	.245	2.6352	.6496	-.5571	-.4053	-1.6678	.1648	2.0955
Korea	KOR	41000057	41001648	1	-.9205	-.8379	-1.7997	-1.7857	-1.1428	-1.6678	-.7899	-1.1405
Korea	KOR	41000057	41001968	0	-.36	-1.0165	-1.0611	-1.7857	-.3847	-1.6678	-.3733	.1216
Korea	KOR	41000057	41001454	0	.9771	-.0913	.6755	.4886	.9746	.849	.9579	.9444
Korea	KOR	41000057	41000553	0	-1.2841	-.2509	-1.0611	.0099	.6882	-1.5666	-.1566	-1.1252
Korea	KOR	41000057	41002795	0	-.6901	.666	.0416	.4579	.2403	.4394	.1701	.1216
Korea	KOR	41000057	41002340	0	-.4416	2.6352	.0226	-.8435	-.0292	-1.6678	-.2637	-1.0503
Korea	KOR	41000057	41005659	0	-.625	.6654	-.6402	-2.6893	-.6925	-1.6678	-2.1355	-.8385
Korea	KOR	41000057	41003925	0	-.5523	-.4203	-.4728	-1.6821	.3188	-.7433	-.1566	-.7108
Korea	KOR	41000057	41004841	0	-.1421	-.4029	-1.007	-.7101	-.3643	-1.6678	-.0585	-1.1395
Korea	KOR	41000057	41003808	0	-.0759	.0591	-1.1093	-.0256	-.3222	-1.6678	.8038	1.0641
Korea	KOR	41000057	41002019	0	-.3123	.9535	-2.664	1.2836	-.1176	-.1922	-.0823	-1.1252
Korea	KOR	41000058	41000008	1	-.3304	.2554	.0226	.1977	.5217	-.1282	-1.7719	-.8443
Korea	KOR	41000058	41002391	1	-.4725	-1.4996	-1.9313	.4953	-.6585	-1.6678	-2.1355	-1.7277
Korea	KOR	41000058	41001247	1	.0117	-.3275	-1.6145	-.133	-.5731	-1.6678	-.8453	.0397
Korea	KOR	41000058	41005504	1	-1.3061	-1.8989	-1.0761	-1.5638	-3.7095	-1.6678	-2.1355	-.959
Korea	KOR	41000058	41002711	1	-.4973	-.3944	-1.4626	.0833	-.5041	-1.6678	-.6852	-1.207
Korea	KOR	41000058	41002338	1	-.3271	-.4174	-.227	.6906	.167	1.0062	-.5832	-.4607
Korea	KOR	41000058	41002615	1	-.7203	.1852	-.1587	-.4593	-1.166	-1.6678	-.3907	-.2503
Korea	KOR	41000058	41000112	1	-1.1758	-1.475	-1.2567	.0422	-.1395	-1.6678	-2.1355	-1.3017
Korea	KOR	41000058	41002608	1	-.4442	-1.2486	-1.0611	-.3925	-.9199	-1.6678	-1.1908	-1.0788
Korea	KOR	41000058	41004482	1	-.5138	-.4174	-.3802	.3785	.8914	.6783	.5755	-.2503
Korea	KOR	41000058	41004774	1	.1895	-.4203	-1.0611	-.0354	-.5495	-.0983	-.6852	-.5912
Korea	KOR	41000058	41000049	1	-.5604	-.4174	-1.0611	-.7421	-.8102	.3157	.5755	-.4607
Korea	KOR	41000058	41001221	1	-.0898	.1395	-.227	-.5847	-1.6143	-.8849	-.5945	-.2503
Korea	KOR	41000058	41003395	1	-.7692	-1.3125	-1.4928	-.6068	-.8549	-1.6678	-.6852	-.7496
Korea	KOR	41000058	41002458	1	-.8684	-.0862	-.6843	-.966	-.3332	.2207	-.2821	-.5461
Korea	KOR	41000058	41002292	1	.3009	-.8379	-1.0611	-.7281	-.6364	-1.6678	-.6852	-.7496
Korea	KOR	41000058	41005476	1	-.1252	1.1132	-.9285	.1031	.5425	-.0932	-1.5596	-1.1395
Korea	KOR	41000058	41003129	1	.3238	.7989	-.691	.8087	.0895	-1.6678	-.5828	-.2503
Korea	KOR	41000058	41001852	1	.3899	-.59	-.5034	.21	-.3666	-1.6678	-.2004	-.2503
Korea	KOR	41000058	41002193	1	-.1222	-.0862	.0226	.6017	-.665	.4394	.5755	.1216
Korea	KOR	41000058	41004485	1	-.0757	-.0862	-.227	-.2502	-.4766	-.5209	.5755	-.3086
Korea	KOR	41000058	41002111	1	-.7905	2.6352	-1.6542	-.1683	-.1531	-1.6678	-2.1355	-1.1395
Korea	KOR	41000058	41004036	1	.1462	-.4203	-1.0611	.1872	-.8173	-1.6678	-.3237	.1216
Korea	KOR	41000058	41001632	1	-1.2349	-1.0936	-.3802	-1.2698	-1.1706	-1.6678	-.6852	-.1563
Korea	KOR	41000058	41003282	1	-.1612	-.2479	.0226	-.2601	-1.2283	-1.6678	-1.1855	-.2503
Korea	KOR	41000058	41003040	1	-.7998	-.5925	-1.7997	-.4485	-.6916	-.9484	-.5802	-.7496
Korea	KOR	41000058	41004581	1	-1.3065	-.4203	-.8627	.0328	-.2078	-.0455	-.6027	-2.5027
Korea	KOR	41000058	41002971	1	-1.1975	-.2662	.0226	.8836	-.4738	1.0062	.3482	.1216
Korea	KOR	41000058	41002656	1	.3395	-1.2802	-1.1926	.7113	-.4978	1.0062	-.6852	-1.1252
Korea	KOR	41000058	41003688	1	1.1224	-2.9627	-2.664	.5135	.4798	1.0062	-2.1355	-2.0641
Korea	KOR	41000058	41002328	1	.5312	-.2662	-1.0611	-.3794	-.4204	-1.6678	-.4801	.1216
Korea	KOR	41000058	41005337	1	-.6203	-1.0212	-1.0611	-.3248	-.7669	-.8849	-2.1355	-1.3305
Korea	KOR	41000058	41000313	1	-.4752	.4012	-1.9313	-.0865	-.6844	-1.6678	-2.1355	-1.112
Korea	KOR	41000058	41000021	1	-1.0248	-.4174	-1.3074	-.1489	-.0304	-1.6678	-.0823	-.8187
Korea	KOR	41000058	41004778	1	-1.0583	-.0862	-.691	-.2314	-.8769	-.5141	-.4948	-1.6557
Korea	KOR	41000059	41005536	0	-.3005	-1.3452	-1.1926	-.3043	-.6764	-.6614	-.6852	-1.1252
Korea	KOR	41000059	41005055	0	-.8558	-1.0588	.4173	-.5286	.7161	-.5639	.5755	.8567
Korea	KOR	41000059	41000532	0	-1.3598	-.4998	-.7902	-1.1172	.0449	-1.6678	-.5832	-.1563
Korea	KOR	41000059	41000235	0	-.9779	-.2479	.0226	-2.6893	-.0646	-1.6678	-.5832	-.4607
Korea	KOR	41000059	41002621	0	-.8327	-.9334	-.7638	-2.6893	-.0222	.4394	-.1727	.1216
Korea	KOR	41000059	41004516	0	-.3048	-1.3452	-1.1926	.3605	-.2465	.8273	-.6852	-1.1252
Korea	KOR	41000059	41002375	0	-.3773	-.4025	.0226	-2.6893	-.0849	-1.6678	.8038	-.1563
Korea	KOR	41000059	41005040	0	-.6461	-.3466	-.2236	-.9012	-.1931	-.9647	.8038	-.7674
Korea	KOR	41000059	41000769	0	.0633	-.4933	-.227	-2.6893	.1569	-1.6678	.5755	-.943
Korea	KOR	41000059	41000934	0	.2489	-1.7372	1.9359	-2.6893	-1.0136	-1.6678	.0177	2.0955
Korea	KOR	41000059	41002330	0	-.526	-.9447	-.3802	-.742	-1.0735	.2193	-.8125	-2.5027
Korea	KOR	41000059	41000017	0	-.468	-1.3452	-1.1926	.7113	.1104	1.0062	-.6852	-1.1252
Korea	KOR	41000059	41005233	0	-1.475	-.5874	-1.1926	.1053	-.1129	.4394	-.309	.1216
Korea	KOR	41000059	41004021	1	-1.2377	-.0862	-1.9313	-2.6893	-1.2095	-.9484	-.9139	-.8936
Korea	KOR	41000059	41000244	0	-.336	-1.3452	.0226	.7113	.1488	1.0062	.5755	.1216
Korea	KOR	41000059	41001708	0	-1.3058	-1.2209	-.173	.1053	1.3559	-.037	2.4277	.5505
Korea	KOR	41000059	41005324	0	-.7889	-1.2532	-1.1926	.7113	.149	.9498	-.6852	-1.1252
Korea	KOR	41000059	41002186	0	-.6244	-1.0633	-1.1926	-.3931	-.4282	-1.6678	-.5832	-1.1252
Korea	KOR	41000059	41004959	0	-.8892	.1395	-1.1274	-.4094	-.9773	-.8849	-.3882	-.7639
Korea	KOR	41000059	41004813	0	-.8361	-1.1408	.0226	-.8683	-1.1134	-1.6678	-.2008	-.8028
Korea	KOR	41000059	41002635	0	-1.1355	-.0862	-.227	.1053	1.0308	.4394	.5755	.1216
Korea	KOR	41000059	41002533	0	-.3072	-.7199	-.8627	-2.6893	-.2635	-.4817	.1648	-.7496
Korea	KOR	41000059	41005516	0	.0355	-1.3452	-1.1926	.7113	-.0408	1.0062	-.6852	-1.1252
Korea	KOR	41000059	41000627	0	-.3949	-1.7372	.0226	-2.6893	-.7566	.0062	-.9139	-2.5027
Korea	KOR	41000059	41000646	0	-.1222	.0789	-.227	-.7315	-1.0239	-.3883	-.0823	-.7108
Korea	KOR	41000059	41004532	0	-1.3528	-1.3452	-.3802	-1.2502	-.7698	-1.6678	.5755	.1216
Korea	KOR	41000059	41005428	0	-1.4661	-1.173	.0226	.7997	-.1527	.2545	.5755	-1.1252
Korea	KOR	41000059	41003969	0	-1.0338	-1.3452	.0226	.1554	-.0408	.4394	.5755	.1216
Korea	KOR	41000059	41002836	0	-1.2567	.2021	1.9359	-1.1025	-.147	-1.6678	1.4752	1.2147
Korea	KOR	41000059	41002078	0	.3873	-.4174	.0226	.3797	-.0222	.5117	-.6852	-1.1252
Korea	KOR	41000059	41001153	0	-.9608	-.5673	-.5836	-.8728	-.8549	-.7433	-.2821	-.2503
Korea	KOR	41000060	41004937	1	-.3401	-.0862	.0226	-.5354	-.5422	-1.6678	.5755	-.2503
Korea	KOR	41000060	41001991	0	.0556	-.5826	-.3827	.0832	.0563	-1.6678	-.6505	2.0955
Korea	KOR	41000060	41005468	1	.0302	-.0036	-1.0611	.6154	-.059	.3349	-.6852	-.7426
Korea	KOR	41000060	41005678	1	-1.0406	-.2518	.0226	-.279	-1.5053	-1.6678	.3482	-.1563
Korea	KOR	41000060	41001487	1	1.0268	1.3889	-.4806	-.8738	-1.5697	-1.6678	-2.1355	-.2503
Korea	KOR	41000060	41004477	0	-.108	-.0862	-.7638	.1294	.2149	-1.6678	-.0823	.1216
Korea	KOR	41000060	41002904	1	-1.1459	-.0862	-1.1926	-1.0663	.0968	-1.6678	-2.1355	-2.5027
Korea	KOR	41000060	41000750	1	.2262	-1.0526	-.227	-1.2103	-.2522	-1.6678	-.6852	-.2503
Korea	KOR	41000060	41000436	1	.0662	-.8881	-.9607	.7113	-1.6635	-.0041	-.6852	-1.3027
Korea	KOR	41000060	41004586	1	-.6001	.963	.3461	-.5571	-.194	-1.6678	.9542	.1216
Korea	KOR	41000060	41000065	1	-.3532	-1.0138	-.7902	-.3569	-.8803	-1.6678	-.6852	-.6959
Korea	KOR	41000060	41004710	1	-.5263	-1.2411	-.7638	-1.0645	-2.1324	-1.6678	-1.2871	.1216
Korea	KOR	41000060	41001198	1	-.3486	-.0862	-1.0611	.6436	-.8219	-1.6678	-.547465626117845	.1216
Korea	KOR	41000060	41004800	0	.1493	-.5874	-1.1926	-2.6893	.0025	.1831	.1969	-1.4056
Korea	KOR	41000060	41004928	1	.133	-2.9627	.0226	.4748	-.0489	-.8849	-.9906	.1216
Korea	KOR	41000060	41001025	1	-.8427	-1.2067	-1.1592	-.3035	-.5365	-1.6678	-1.2624	-.1563
Korea	KOR	41000060	41001667	1	-.1693	-.4025	-.4806	-.6756	-.0707	-1.6678	-.2852	1.515
Korea	KOR	41000060	41004505	1	-.0971	1.4003	1.9359	-.1461	-.1713	-1.6678	-.1727	2.0955
Korea	KOR	41000060	41002895	1	.6013	-.5743	.0226	-.5071	-.3723	-.1237	-.9936	.1216
Korea	KOR	41000060	41002138	1	-.8266	.0102	-.8693	-.9237	-.2506	-1.6678	-1.5848	-.5305
Korea	KOR	41000060	41002331	1	-.201	.0789	-.4338	-.2272	-.2282	-1.6678	-.1972	-.2503
Korea	KOR	41000060	41005217	1	-.1564	-.4174	.0226	.2411	-.6072	-.8849	-.6595	-1.3141
Korea	KOR	41000060	41004686	0	-.5197	-.1077	.0226	.1053	-.1376	-1.6678	-.1566	-.2503
Korea	KOR	41000060	41001292	0	.428	.1276	1.9359	1.2836	.3292	.4747	1.8085	2.0955
Korea	KOR	41000060	41002339	0	-.4557	-.0834	.0226	.7113	-.0408	1.597	-.6852	-.4607
Korea	KOR	41000060	41005138	0	.3073	-.0862	-.8627	-1.1481	-.2366	-1.2919	.5755	-.3297
Korea	KOR	41000060	41003859	0	-2.029	-.4351	-1.1657	-.737	-.6906	-1.6678	.1693	.1216
Korea	KOR	41000060	41001985	0	-.7468	-1.3452	-1.1926	-.2301	-.9438	-1.6678	-.5832	.1216
Korea	KOR	41000060	41005399	0	-.6017	-.9752	-1.0611	-.7797	-.3875	-1.6678	-.1727	-.806
Korea	KOR	41000060	41000047	0	-.9506	-.2662	-.3802	.1081	-.2715	-1.6678	-.3763	.1216
Korea	KOR	41000060	41005634	0	.5122	-2.0452	-.7902	.732	.1919	.5335	-.6852	-.9299
Korea	KOR	41000060	41002903	0	-.9037	-.4326	-1.3577	.0722	.1578	-.153	.3768	-.4095
Korea	KOR	41000060	41000398	0	-1.7491	-.7221	-.227	.7113	-.2801	-1.6678	.5755	.1216
[truncated: 3,582 more rows]
