# Supplementary material for: Antecedents of adolescent students’ ICT self-efficacy: The ICT dataset
Source: Data Brief. 2020 Oct 22;33:106437. doi: 10.1016/j.dib.2020.106437 (PMC7644865; doi:10.1016/j.dib.2020.106437)
Supplement: Supplementary file 2 [file mmc2.zip › Latvia.csv]

CNTRYID	CNT	CNTSCHID	CNTSTUID	ST004D01T	ESCS	INTICT	COMPICT	HOMESCH	ENTUSE	USESCH	SOIAICT	AUTICT
Latvia	LVA	42800001	42804422	1	-1.8082	-.438	-.8237	.2376	-.0552	-.182	-.7045	-1.0729
Latvia	LVA	42800001	42800216	0	-.6452	-.8264	-.8627	-2.6893	-2.0067	-.7433	.0447	-.8325
Latvia	LVA	42800001	42803320	0	-.7367	-.9354	-.412638200337732	1.2636	.539591401852469	.615892092719571	.0405273667617374	-.31198090874955
Latvia	LVA	42800001	42803406	1	-1.5019	-.51493025869083	-1.1926	.8430599432328	.378065509107893	1.4726	-.0823	-.710716624516448
Latvia	LVA	42800001	42805351	0	-.1416	.2517	-.5907	.1053	-.1458	-.3435	.1648	-.1563
Latvia	LVA	42800001	42800689	1	-1.4347	-.8419	-.3802	.592	.6414	2.0192	.5755	.1216
Latvia	LVA	42800002	42803866	1	-1.6404	-.0862	-2.2485	.3563	-.8489	-.1957	-.6852	-1.1252
Latvia	LVA	42800002	42800484	1	-2.0334	-.59	-.4806	-1.1465	-.4173	-1.6678	-.4771	-.4607
Latvia	LVA	42800002	42802829	1	-.1694	-1.0138	.586	.6333	-.2649	.8183	.1693	-.1566
Latvia	LVA	42800002	42803070	1	-1.4566	-.0862	-.227	-.3886	-.1732	.0813	-.4948	-.1563
Latvia	LVA	42800002	42804446	1	.4718	-1.1813	-1.3325	-.5711	-.6139	-.5309	-1.305	-.4859
Latvia	LVA	42800002	42803105	1	-.6678	.1357	.4173	.2968	-.4953	-.1578	-.0987	1.515
Latvia	LVA	42800002	42801082	1	-1.8448	-.6477	1.1752	.1053	-.6917	.5315	-.414	2.0955
Latvia	LVA	42800002	42801499	0	-.8744	-.4314	.0226	.7113	.3961	.4838	-.2004	.1216
Latvia	LVA	42800002	42800796	0	-1.0032	-.5847	-.227	-.2294	.1764	.4107	.1693	-.3297
Latvia	LVA	42800002	42805270	0	-1.2668	-.162041144451873	-.15989071551601	.39066754900101	.3749	.202570525986006	.102236132097648	-.0238707070607792
Latvia	LVA	42800002	42805070	0	-.2358	-1.2858	-.227	-1.7857	.1423	-1.5744	-.6852	.6905
Latvia	LVA	42800002	42804777	0	-1.232	-.7199	.0226	-.2708	-.2304	.3719	-.0987	.1216
Latvia	LVA	42800002	42800183	0	-1.9223	-.4998	-.4806	-.2248	-.0464	-.0205	-.156215237406555	-.290268907834105
Latvia	LVA	42800003	42803628	1	-2.3078	1.2587	.0226	1.3452	1.2974	3.6292	.5755	.1216
Latvia	LVA	42800003	42803991	1	-1.503	-.4314	-.227	.6499	.5155	1.3591	.3482	.1216
Latvia	LVA	42800003	42800917	1	-.4372	-.59	-.227	-.7349	-.0296	.1276	-.216	-.2503
Latvia	LVA	42800003	42803109	1	-1.6631	-.2662	-.7638	.1922	-.114	.6175	-.4948	-.5912
Latvia	LVA	42800003	42804748	0	-2.316	1.1352	1.4967	-.183	-.4735	.2464	-1.039	.8567
Latvia	LVA	42800003	42802947	0	-1.9425	.9349	1.9359	-.352	-.0669	.4876	-.5577	.7435
Latvia	LVA	42800004	42805459	1	.857	.2842	-1.3092	1.8602	.2635	1.3963	-.7693	-.361
Latvia	LVA	42800004	42800365	0	-1.583	.5091	-.227	.2938	.5984	.5231	-.3763	-.7639
Latvia	LVA	42800004	42802777	0	-1.9216	-.59	-.7902	.245	-.1874	-1.6678	-.4918	-.1563
Latvia	LVA	42800004	42802857	0	-1.0735	-.0862	.0226	.4579	.6557	.9325	.5755	.1216
Latvia	LVA	42800004	42802802	1	.3526	-.3486	-.1164	.5115	.0421	-.8768	-.8012	.4504
Latvia	LVA	42800004	42802771	1	-1.585	.7789	-.227	.5244	.3038	.3712	.0256	.4777
Latvia	LVA	42800004	42804031	1	-1.1219	-.2662	.5833	-.263	-.0048	-.0002	-.3733	-.5475
Latvia	LVA	42800004	42802967	1	-1.2086	-.2662	-.227	.451	.0807	-.0441	-.3991	-.5251
Latvia	LVA	42800004	42804245	1	-.875	-.5847	.0226	.5098	.4976	.4182	-.216	-.1563
Latvia	LVA	42800004	42802516	1	.1118	.9454	-.8627	.0088	-.1322	.6157	-.4918	-.4826
Latvia	LVA	42800004	42803492	1	.5158	-.4136	.0226	.1719	.0578	-.5309	-.6852	-.1563
Latvia	LVA	42800004	42805629	1	-.465	-.4314	-.8627	-.1875	.0246	-.0745	-.0987	-.5912
Latvia	LVA	42800004	42801984	1	-.57	.1371	-.4806	.4127	.3485	.3282	-1.2835	.1959
Latvia	LVA	42800004	42803867	1	-1.3446	-2.9627	-1.2192	1.0042	.2643	.8509	.8107	.0144
Latvia	LVA	42800004	42800334	1	.803	-1.0744	-.227	-.0751	-.0976	-.3164	-.3237	-.4377
Latvia	LVA	42800004	42803515	1	-1.1398	.4121	-.335	.5514	.0644	-.4427	-.1026	-.6073
Latvia	LVA	42800004	42803925	0	.4446	-1.1678	.8571	-.2475	.1908	.4853	.8038	1.1508
Latvia	LVA	42800004	42803827	0	-1.2337	-.0862	-.227	.7113	.3426	.6115	.5755	.1216
Latvia	LVA	42800004	42801306	0	-.7551	-.6593	.9726	-.1102	.7628	.2747	.7978	.8567
Latvia	LVA	42800004	42803289	0	-1.3646	-.0862	.0226	.7113	-.0408	1.0062	.5755	.1216
Latvia	LVA	42800004	42802995	0	-.9042	-1.0966	.5021	.6097	-.1068	.3899	-.1727	.1216
Latvia	LVA	42800004	42801273	0	.6373	.3239	.0226	.2954	1.8331	.4535	.8038	1.0448
Latvia	LVA	42800004	42802807	0	-.9929	-.2662	.0226	-1.4373	.4793	-.1837	.5755	.1216
Latvia	LVA	42800004	42805740	0	.6678	-.0862	.0226	.7113	.062	.2993	.5755	.1216
Latvia	LVA	42800004	42802821	0	-1.4524	-.2479	-.227	-.1661	.2611	-1.6678	-.0823	.1216
Latvia	LVA	42800004	42800003	0	.5997	-.9924	.0226	-.9827	-.5358	-1.6678	.3415	.1216
Latvia	LVA	42800004	42801063	0	-.7741	2.6352	1.2899	.9409	1.9875	3.6292	2.4277	.7627
Latvia	LVA	42800004	42801741	0	-.1745	1.2587	.4173	-.2515	-.216	-.0465	.3415	2.0955
Latvia	LVA	42800004	42804474	0	-1.0639	1.7162	.0226	.3091	.3311	.332	.1693	.1216
Latvia	LVA	42800004	42805204	1	.879	.3427	-.732	-.3449	.3253	.0659	-.1026	-.3086
Latvia	LVA	42800005	42804610	0	-1.0967	-.7815	-.7638	.4361	-.2612	.6023	.1693	-.2503
Latvia	LVA	42800005	42800644	0	.4026	.3464	.586	.4489	.3737	.4734	.0221	.0876
Latvia	LVA	42800005	42800146	1	-.7502	-.9814	-.8946	.5599	-.5184	-.143	-.3907	-.8198
Latvia	LVA	42800005	42801829	0	-1.8861	.8006	1.9359	-.9033	.1395	-.0695	1.4793	2.0955
Latvia	LVA	42800005	42804757	0	.1744	-.2662	.0226	-.2811	1.2778	.4394	.5755	.1216
Latvia	LVA	42800005	42803240	0	-.0287	-1.6012	1.9359	.5177	.1106	.6481	2.4277	-.3603
Latvia	LVA	42800005	42801953	0	-.6319	-.891	-.7638	-.2886	-.9206	-1.6678	-.6852	-.7496
Latvia	LVA	42800006	42805390	1	-1.3755	-1.3452	-1.1926	-.4053	-1.7174	-.3995	-.6852	-1.1252
Latvia	LVA	42800006	42803393	0	-1.5146	-.0862	.0226	-.1013	-.6183	-.0833	.5755	.1216
Latvia	LVA	42800006	42805297	0	-.14939037134067	-.6357	1.9359	-1.2502	.1855	.179	.5755	2.0955
Latvia	LVA	42800006	42800187	1	.0788	2.6352	.4173	.0732	.4522	-.0162	-.216	.4504
Latvia	LVA	42800006	42804069	1	-1.8991	-.2662	-.7638	-.0546	-.6283	.2287	-.2821	-.7887
Latvia	LVA	42800006	42804658	1	-1.7103	-.2479	.1386	.6237	.3751	.4837	.3482	.1216
Latvia	LVA	42800006	42802340	1	-.7673	.9526	.1386	.6091	1.2551	.655	1.5037	.6135
Latvia	LVA	42800006	42802735	1	-.0553	.3353	-1.9313	-.5006	-.7388	-.8768	-2.1355	-2.5027
Latvia	LVA	42800006	42801663	0	.1821	1.7162	.0226	2.0013	1.3403	.909	-.4771	-.1563
Latvia	LVA	42800006	42803224	0	-.0963	.8105	1.9359	-1.0177	-.1595	-.0086	1.1213	2.0955
Latvia	LVA	42800006	42803078	0	-1.5809	-.2662	.0226	-.5008	.9968	-.6274	.5755	.1216
Latvia	LVA	42800006	42801699	0	.0133	-.7306	.0226	-.7424	-.3426	-1.6678	.3482	-.5305
Latvia	LVA	42800006	42801931	0	-1.4316	-.103	-.4806	-.5573	-.3314	-.2159	.5755	-.7426
Latvia	LVA	42800006	42801439	0	-1.5348	-.2662	-.691	-.765	.1157	.2212	.5755	.1216
Latvia	LVA	42800007	42801433	1	.2746	-1.3068	-.8892	.728	-.2222	.9156	-.6852	-.9111
Latvia	LVA	42800007	42800544	0	2.4397	2.6352	1.8045	3.6039	4.8357	3.6292	2.4277	2.0955
Latvia	LVA	42800007	42804879	0	.1043	-.7815	-.6843	.7113	-.0408	.4394	-.2004	-.7507
Latvia	LVA	42800007	42804830	0	-1.0598	-.0246	-.227	.3454	.7304	.3976	.5755	2.0955
Latvia	LVA	42800007	42800585	0	1.437	1.3697	.9268	1.3321	1.3159	1.0062	-.6852	.1216
Latvia	LVA	42800007	42805611	0	-1.5339	-.4123	1.9359	-2.6893	1.1518	.1012	-.5491	2.0955
Latvia	LVA	42800007	42801046	0	-.3097	-.817	-.2737	.6333	-3.7095	-.0339	.0154	-.0358
Latvia	LVA	42800007	42802643	0	.0107	-1.3253	.3619	.2805	-.9291	.7521	.333503463738094	1.0431
Latvia	LVA	42800007	42804965	1	.6184	-.8785	-.9211	.1053	-.9291	1.2008	-.3733	-1.5197
Latvia	LVA	42800008	42801881	1	-1.5984	.9454	.1386	-.1615	.1536	-.1837	-.0987	.2546
Latvia	LVA	42800008	42801737	1	.0922	-.4998	-.5836	-.37	-.9114	-.2229	-.1972	-.8198
Latvia	LVA	42800008	42805009	0	-.5572	-.2479	-.3332	.3188	-.18	.4641	.0256	.1216
Latvia	LVA	42800008	42803260	0	.0573	-.7716	-.5034	.0043	-.439	.4386	.3482	.1216
Latvia	LVA	42800008	42804939	0	-1.785	.3875	-.227	.507	.9129	.5367	1.1417	1.2841
Latvia	LVA	42800008	42804985	1	-1.3885	-.0862	-.4728	.2083	-.0455	.4394	.3482	.1216
Latvia	LVA	42800008	42802702	1	-1.9434	-.0862	-.5034	-.4811	-.4402	-.4817	-.3733	-.1563
Latvia	LVA	42800008	42805440	1	-.2929	.0649	-.2737	.6333	-.2222	1.0196	.0154	-.3917
Latvia	LVA	42800008	42801282	1	.5996	-1.6473	-.227	.1816	.7249	-.2942	.5755	-.3297
Latvia	LVA	42800008	42804470	1	.3206	.7989	.8038	-.6468	.7805	-.1125	.0221	.1216
Latvia	LVA	42800008	42804055	1	.2474	.4495	1.2341	-.0331	-.6155	-.1147	.0074	-.1563
Latvia	LVA	42800008	42801054	1	-1.7441	-.4314	-.5907	-.9998	-.0923	.018	-.2821	-.4607
Latvia	LVA	42800008	42801208	1	-1.1423	.4495	-.3048	-.2612	-.0419	-.421	.0256	.9642
Latvia	LVA	42800008	42801473	1	-1.9945	2.6352	-1.1926	-.629	-.5743	.1508	-.8831	-.6195
Latvia	LVA	42800008	42804214	1	-1.7003	-.1167	.1386	-.53	-.3429	-.8437	-.0992	-.3856
Latvia	LVA	42800008	42801454	1	.0872	.9535	.1386	-.6404	-.3653	-.5569	-.9057	-.4607
Latvia	LVA	42800008	42801090	1	-1.7456	.2859	-.8873	.0814	-.5699	-.8849	-.2128	.1216
Latvia	LVA	42800008	42802732	0	.2722	.5746	1.9359	-1.3001	.9066	-.1837	1.802	2.0955
Latvia	LVA	42800008	42804115	0	-.2377	-2.9627	.0226	-2.6893	-3.7095	.4394	-.6852	-1.1252
Latvia	LVA	42800008	42802912	0	-.4208	1.4003	1.2867	.5315	.7587	.3722	2.4277	2.0955
Latvia	LVA	42800008	42802132	0	-1.3998	.0624	.6825	-.7734	-.5821	-.5979	.5755	.7627
Latvia	LVA	42800008	42804385	0	-1.4607	-.2662	-1.5502	.223	.1738	.5021	-.1566	-.5912
Latvia	LVA	42800008	42804926	0	-.8745	-1.2055	-.2827	.7601	.0315	1.0895	.0221	-.567
Latvia	LVA	42800008	42803072	0	1.5188	-.0862	.8116	.6229	.8389	1.3763	2.4277	2.0955
Latvia	LVA	42800008	42802619	0	-1.3502	.5696	1.2867	.2344	.2941	-1.6678	.0177	1.2147
Latvia	LVA	42800008	42805413	0	-1.4451	-.103	-.9607	-.62	-.8244	.0456	-.0992	-.3856
Latvia	LVA	42800008	42803755	0	-1.2421	-.103	-.3802	.7661	.1118	.7492	.5755	-.5251
Latvia	LVA	42800008	42801195	0	-.1597	-.0862	-1.1926	.7113	-.6996	-.2407	-.309	.1216
Latvia	LVA	42800009	42805442	1	-1.5416	-.6529	.1626	.2722	.0139	-.9484	-.7394	-.1314
Latvia	LVA	42800009	42801354	1	-1.5212	-.5847	-1.0935	1.2073	.0773	.4394	.5755	.1216
Latvia	LVA	42800009	42802136	1	.5846	.2032	-.7902	.2078	-.0065	-1.6678	-.3876	.0876
Latvia	LVA	42800009	42802118	1	-1.3945	-.59	-.6863	.087	.211	.164	.1693	-.5251
Latvia	LVA	42800009	42800041	1	-.21	-.4488	.8116	.5604	.5043	.4301	.1701	-.2503
Latvia	LVA	42800009	42804657	1	-.2642	.6515	.7717	.0124	-.4759	.3642	.075	.1216
Latvia	LVA	42800009	42800061	1	.3296	1.3403	.8571	.8703	-.1689	1.3357	1.6338	-.1563
Latvia	LVA	42800009	42802161	1	.0464	-.2662	-.3802	-.1073	-.0533	-1.2919	-.2857	-.6073
Latvia	LVA	42800009	42801733	1	-.2779	.0967	-1.1412	.0945	.1806	-.7855	-.3907	.3899
Latvia	LVA	42800009	42803196	1	-.9183	.0634	-.7638	-.2107	-.2864	-.2886	-2.1355	-1.0788
Latvia	LVA	42800009	42805040	1	-1.9464	-.4203	-.227	-.6822	-.2688	-.27	-.2821	-.5251
Latvia	LVA	42800009	42801488	1	-1.7486	-.6493	-.4246	.979	.7329	1.4299	.5755	-.959
Latvia	LVA	42800009	42804153	0	-1.7258	-1.4093	-1.1926	-2.6893	-.9851	-.801	-2.1355	-1.1252
Latvia	LVA	42800009	42800867	0	-1.398	-1.4093	-1.1926	.1053	-.9291	-1.6678	-.8738	-2.3976
Latvia	LVA	42800009	42805524	0	-1.4952	-.6631	-.5413	.0082	.7665	.2928	-.2821	-1.1405
Latvia	LVA	42800009	42803501	0	.3464	-.9403	.5347	1.2711	4.8357	3.6292	1.3958	.4994
Latvia	LVA	42800009	42804111	0	-1.6416	-.9363	-.8237	.1327	1.238	-.3883	-.3876	-.7639
Latvia	LVA	42800009	42802895	0	.8746	-.6289	-.8946	.1109	.0876	.1029	-.1026	.2862
Latvia	LVA	42800009	42803968	0	-1.5765	-1.7333	-1.0197	.6113	.7267	1.2499	-.4402	-2.5027
Latvia	LVA	42800009	42804855	0	-.4046	-.6406	-.8555	.2019	-.1344	.3838	-.1727	-.5251
Latvia	LVA	42800009	42801657	0	-1.4791	-1.2879	-.4472	.6157	-.3679	.8552	-.73	-.8437
Latvia	LVA	42800009	42805656	0	-.6367	-.2479	.0226	-.1152	.6895	-1.6678	.1648	-.222
Latvia	LVA	42800009	42803862	0	-2.4853	-.4314	-.227	.1878	-.2111	.4289	.5339	-.1563
Latvia	LVA	42800009	42804582	0	-.6728	1.2587	.0226	.7113	.8779	1.0062	.3839	-1.1252
Latvia	LVA	42800009	42802972	0	-2.7129	-.0862	.0226	-2.6893	-3.7095	-1.6678	-.6852	-1.1252
Latvia	LVA	42800009	42801809	1	-1.3405	-.1139	-.732	.4131	.8043	.4032	-.8041	-.3514
Latvia	LVA	42800009	42804989	1	-.0491	-.7815	.0226	.3882	.5606	.9522	-.9106	1.0431
Latvia	LVA	42800010	42801037	0	-1.7098	.0308	.5021	.8561	1.4996	.9587	1.1171	.1216
Latvia	LVA	42800010	42800296	1	.9146	-.6593	.3461	1.1874	.695	.4653	-.1021	-.2778
Latvia	LVA	42800010	42800150	1	-.3188	.6037	.1386	.2632	.1958	-.1817	-1.1941	1.0448
Latvia	LVA	42800010	42804167	1	.4041	1.4003	1.9359	1.0739	.7325	1.0062	2.4277	2.0955
Latvia	LVA	42800010	42802095	1	.6033	-.2479	1.9359	.283	-.131	-.1677	-.4801	-.3297
Latvia	LVA	42800010	42803359	1	-.6305	.5946	-.7638	-1.2296	-.4098	-.2306	-.6852	-.7816
Latvia	LVA	42800010	42804835	1	-1.1262	-.2662	.0226	.4889	.5345	.4315	.5755	.1216
Latvia	LVA	42800010	42803340	1	-.9073	-.6593	.0226	.4663	.3825	-.5101	.1922	.1216
Latvia	LVA	42800010	42800321	1	.681	.0666	.7162	.6015	-.0507	.655	-.4771	.5256
Latvia	LVA	42800010	42802451	1	-.473	-1.1366	-1.4197	.6782	.4644	-.1928	-.6677	-1.0976
Latvia	LVA	42800010	42805227	1	-.313	-.103	-.6643	.2581	.0215	-.5309	.8038	.5295
Latvia	LVA	42800010	42800169	1	.2635	.5128	-.2827	.5471	.9707	.0479	-1.5588	.1216
Latvia	LVA	42800010	42800020	1	-1.3209	.0032	.586	-.3908	-.5775	-1.6678	-.6852	-.0129
Latvia	LVA	42800010	42804695	1	-.4824	-.0862	-.9607	.2668	.2075	.043	-.2668	-.4607
Latvia	LVA	42800010	42802449	1	-1.4267	-.0862	-.227	-.3466	-2.1887	-.5519	-.5974	-.4607
Latvia	LVA	42800010	42804765	0	-1.7593	-.6447	-.227	.7714	.1983	.6868	.5755	-1.1252
Latvia	LVA	42800010	42800102	0	.6134	.967	1.0433	-.2487	.5652	.0365	1.4152	1.4234
Latvia	LVA	42800010	42800955	0	.7074	-.4314	.7162	.9532	1.2672	.0987	.5755	.6905
Latvia	LVA	42800010	42801000	0	.5837	-.4314	.0226	1.0448	.8779	.721	.5755	.1216
Latvia	LVA	42800010	42800824	0	.6766	-.4548	-1.3005	3.6039	1.7279	.1354	-1.2963	-.3558
Latvia	LVA	42800010	42805343	0	-.7005	.3289	1.9359	.9677	1.9333	.8487	1.6284	2.0955
Latvia	LVA	42800010	42804108	0	.442	.3666	1.9359	-1.7857	.2947	-1.6678	1.8077	.0484
Latvia	LVA	42800010	42802611	0	.5317	-.0862	.0226	.9371	.7388	1.4716	.5755	.1216
Latvia	LVA	42800010	42800273	0	1.1377	-1.238	1.4967	.961	3.5634	1.3268	.9628	.5505
Latvia	LVA	42800010	42800221	0	.0052	.7825	1.9359	-.6519	.8312	-.475	2.4277	2.0955
Latvia	LVA	42800010	42802511	1	.5651	.1411	.8348	-.4909	.7269	.0209	1.1375	.7435
Latvia	LVA	42800010	42803466	1	.6642	-.5743	-1.0611	.2602	.5055	-.0321	-.6852	-.5251
Latvia	LVA	42800010	42800547	0	-.5263	1.1352	1.9359	.0309	2.102	.5131	2.4277	2.0955
Latvia	LVA	42800011	42800577	0	1.0697	2.6352	1.9359	.6333	-.2222	.4163	2.4277	2.0955
Latvia	LVA	42800011	42800233	0	.9816	-.131827926248491	.0375674331505351	.368503474862353	.2702475887235	.208057680494987	.110362375321401	.14056509942385
Latvia	LVA	42800011	42804480	0	-.442581674670828	-.9861	.0416	.4125	-.3912	1.0196	-.178	-1.4053
Latvia	LVA	42800011	42804011	0	.5204	-1.0138	-.6843	.1053	.3825	1.0062	.0154	-.3917
Latvia	LVA	42800011	42805222	1	-.4021	-.1779	-1.4919	3.6039	1.6921	3.6292	-2.1355	-.3772
Latvia	LVA	42800011	42804871	0	-.821	-.9363	-1.1926	.2511	-.4433	.5015	-.6852	-1.1252
Latvia	LVA	42800011	42803608	0	-1.2581	.8655	-.379625425136568	-1.55346533516321	-3.7095	-1.24531441221284	-.512185014801624	-.29306758498663
Latvia	LVA	42800011	42804872	1	-1.6043	-.23199777403139	-.254843738613466	.269118850385509	.130284380237221	.10310220856372	.0261275049589962	-.116118814584177
Latvia	LVA	42800011	42800844	0	-.4688	-.0862	-.5034	.7113	.6133	1.0062	-.2004	-1.4991
Latvia	LVA	42800011	42801446	0	2.8827	2.6352	1.9359	.7113	4.8357	3.6292	.5755	.1216
Latvia	LVA	42800011	42804502	0	-.420117857718526	-.186126183892729	-.120937521123798	.314630856852437	.194378866515063	.151165318349764	.0647018617556838	.00142653023937375
Latvia	LVA	42800011	42805189	0	.5677	-.4314	.0226	1.2836	.09	1.5721	.5755	-.2503
Latvia	LVA	42800012	42800530	0	-.5884	.8006	1.2867	1.225	2.6423	1.3615	1.836	2.0955
Latvia	LVA	42800012	42802656	1	-2.4367	-.4314	-.3802	.057	-.5748	-.7368	-.216	-.1563
Latvia	LVA	42800012	42800771	1	-.5609	-.4314	.0226	.4693	.512	.6536	-.1972	.1216
Latvia	LVA	42800012	42803335	0	-1.1893	-1.6851	-1.3376	.6333	-.7569	-1.6678	.4251	.1216
Latvia	LVA	42800012	42803381	0	.6541	-.8785	-.2827	2.4157	4.8357	1.206	-.3733	.1216
Latvia	LVA	42800012	42804565	0	-.0113	2.6352	.6755	1.673	2.1396	1.5159	1.802	1.3566
Latvia	LVA	42800012	42802193	0	-1.5567	-1.5137	.0226	.6317	-.0397	.441	-1.1941	-1.7361
Latvia	LVA	42800012	42804839	0	-.7743	-.2662	.0226	1.0324	.1058	1.3242	-.3912	.1216
Latvia	LVA	42800012	42803193	0	-1.7582	-.8893	-.3802	.0428	-.3586	.5555	.1693	-.4607
Latvia	LVA	42800012	42801640	0	-2.074	1.0919	1.9359	1.2836	.2477	-1.6678	2.4277	2.0955
Latvia	LVA	42800012	42802164	0	.2297	.0502	-1.508	.2162	-.4579	.8868	-.8738	-.5874
Latvia	LVA	42800013	42803365	1	-1.2837	-.2479	-.8219	-.4528	-.8946	-1.6678	.5755	-.5265
Latvia	LVA	42800013	42803796	0	.5708	.7789	-.1587	.1705	-.0146	1.1568	1.3428	-.9943
Latvia	LVA	42800013	42801728	1	-.9778	-.847	-.4806	-.2065	-.7022	-1.6678	.0256	-.3297
Latvia	LVA	42800013	42801348	1	.485	-1.175	-1.6468	-.7771	-.7422	-1.0529	-.8041	-1.7277
Latvia	LVA	42800013	42802587	1	1.2213	-2.9627	-.4641	.6699	.3712	-.7368	-.3648	-.3297
Latvia	LVA	42800013	42802262	1	.8389	-1.4348	-.7638	.7542	.5241	.5185	.8038	-1.236
Latvia	LVA	42800013	42800279	1	.6198	.6515	-.4806	-.0667	-.4655	-.1578	.5755	.1216
Latvia	LVA	42800013	42803798	0	-1.3201	2.6352	.4907	-.1871	.0645	-.4657	-.5178	2.0955
Latvia	LVA	42800013	42803009	0	-.5851	-.4314	.0226	-.0617	-.6562	-.208	.5755	.1216
Latvia	LVA	42800013	42802406	0	.1331	-.8802	-.5034	.4193	.3454	-.3164	.5755	.1216
Latvia	LVA	42800013	42805011	0	.1137	-.5673	1.9359	1.664	.8906	1.5642	2.4277	2.0955
Latvia	LVA	42800013	42804522	0	.6659	-.0862	.0226	1.2836	.722	1.5721	.075	.1216
Latvia	LVA	42800013	42803607	0	.5357	-.4314	.0226	.2419	-.5665	.4455	.1693	.5295
Latvia	LVA	42800013	42800666	0	.2157	.0591	1.0108	-.6866	-.3221	-.7847	.8038	2.0955
Latvia	LVA	42800013	42804272	0	-.1409	-.0862	.0226	-.1168	1.202	-.1603	.8038	-.1563
Latvia	LVA	42800013	42800450	0	-1.1534	.5606	.7638	-.1226	-.3116	-.4795	-.3473	2.0955
Latvia	LVA	42800013	42801617	0	.8851	-.135566040758352	.0266553027219702	.364794663128714	.265024475061361	.204140977203535	.107218918501736	.130986230286693
Latvia	LVA	42800013	42804170	0	-.9366	-1.0658	-.6928	.1205	.2996	-1.6678	.1693	.9888
Latvia	LVA	42800013	42802522	0	-1.1978	2.6352	1.1657	-.027	.3334	-.5309	.5755	2.0955
Latvia	LVA	42800013	42803643	0	.0169	-.0862	.0226	.9538	.7388	-.421	.5755	1.1508
Latvia	LVA	42800013	42805067	1	-1.9427	-.2479	-.442	.0283	.1748	-.1524	-.1026	.7627
Latvia	LVA	42800014	42800160	1	-1.8726	-.5717	.3461	.5921	-.2576	.1062	-.7867	-1.5197
Latvia	LVA	42800014	42800458	1	-.9138	-.0862	-1.0611	.4297	.2338	-.5309	-.6852	-.8198
Latvia	LVA	42800014	42803950	1	-1.0556	2.6352	1.9359	1.31393913807327	-.2276	3.6292	2.4277	2.0955
Latvia	LVA	42800014	42800444	0	-.420117857718526	-.186126183892729	-.120937521123798	.314630856852437	.194378866515063	.151165318349764	.0647018617556838	.00142653023937375
Latvia	LVA	42800014	42801434	1	-.0242	.5896	1.4967	.22	.6508	.1182	-.043	1.1508
Latvia	LVA	42800014	42803596	1	-1.0471	-.3255	.894	.3828	.2931	.4113	.5755	1.515
Latvia	LVA	42800014	42801736	1	-2.234	.0714	-.0607	-.6796	-.5391	-.0454	.5755	.1216
Latvia	LVA	42800014	42803054	1	-1.2124	-.2479	-.9607	-.2949	-.5087	-.2047	-.4771	-.2503
Latvia	LVA	42800014	42802093	1	-1.0502	.2718	.0226	.4313	-.4547	.1428	-.0823	-1.2412
Latvia	LVA	42800014	42802639	1	-.961	-.4314	-.7902	-.1957	-.5469	-.2436	-.2852	-.5251
Latvia	LVA	42800014	42800885	1	.2328	-.0862	-1.1926	1.0475	.8625	.1176	.0527433548548738	.1907
Latvia	LVA	42800014	42805149	1	.2855	-.5847	-1.0611	-.1104	-.1868	-.2144	-.4948	-.7317
Latvia	LVA	42800014	42804038	1	.243	-1.7047	-.3827	-.7473	-3.7095	-1.6678	-2.1355	.3216
Latvia	LVA	42800014	42800915	1	-1.6663	-.2662	-.5836	.6313	.5637	.6111	.3482	-.5912
Latvia	LVA	42800014	42801321	0	.6612	-.4314	.0226	-.2434	.279	-.1211	.1648	.6663
Latvia	LVA	42800014	42801543	0	-.6915	-.0994	-.6241	-.4188	.0878	-.8768	.1648	.149
Latvia	LVA	42800014	42803742	0	-1.3189	-.0862	.0226	.444036482006813	.3505	.279524991033005	.5755	.1216
Latvia	LVA	42800014	42802445	0	-1.3351	-.0994	.0226	.1053	.3041	-.0736	.1693	-.2726
Latvia	LVA	42800014	42802887	0	-.9167	-.8676	-1.5748	.8841	.0048	1.358	-.7723	-1.1467
Latvia	LVA	42800014	42804784	0	-.206	-.409	-.0774	-.314	.6296	-1.6678	.0638	2.0955
Latvia	LVA	42800014	42805223	0	-1.8229	-.0496111636237384	-.0890239662734438	.625018271729682	.8779	.382006713196817	.237480520231622	.0592908396595793
Latvia	LVA	42800015	42802305	1	.0069	-.4998	1.1657	.7992	-.0635	.5239	-1.2835	-.1865
Latvia	LVA	42800015	42802996	1	.3719	-.7815	-1.0611	-.046	-.1481	-.4984	.0447	-.3297
Latvia	LVA	42800015	42800772	1	.137	-.5169	-.5034	-.0845	.1804	-.9292	-.6852	.1216
Latvia	LVA	42800015	42805191	1	.7	-.4998	-.7902	-.0117	.1615	.5556	-.8512	-.5251
Latvia	LVA	42800015	42802734	1	.9784	-.3582	1.013	-.3119	-.5121	.7615	-.6852	.2224
Latvia	LVA	42800015	42802211	1	1.0639	-.2662	-.9607	.3743	-.1645	-.7106	-.3733	-.7496
Latvia	LVA	42800015	42801076	1	-.2463	-.2662	.0226	.7677	.4399	.9203	.1701	-.5093
Latvia	LVA	42800015	42800381	1	.7774	.3178	-.6587	-.1042	.58	-1.6678	.3482	-.1563
Latvia	LVA	42800015	42800932	1	-.2296	.6372	-1.1075	-.2451	.2827	-.9292	-.3912	-.6269
Latvia	LVA	42800015	42805169	1	-.5855	.2517	-.7638	.73	.0259	.289	-2.1355	-.806
Latvia	LVA	42800015	42800971	1	.7117	.2086	.0226	.7113	-.3521	.3272	-.6852	-.4607
Latvia	LVA	42800015	42800869	1	-.0656	-.6028	.0226	.7172	.3253	-.7075	-.6852	.6361
Latvia	LVA	42800015	42805570	1	-.613	1.3403	-.7883	.1081	-1.6283	.4734	.5755	.1216
Latvia	LVA	42800015	42805217	1	-.1953	-.6406	-.335	.9417	.0441	-1.6678	-.216	.1216
Latvia	LVA	42800015	42801060	1	1.1465	-.5847	-.5836	.2412	.1061	.3293	-.5828	-.5461
Latvia	LVA	42800015	42802089	0	-.106	-.4314	-.5907	1.5221	1.1211	1.8211	.0256	-.5475
Latvia	LVA	42800015	42800238	0	-.6105	.8655	1.2341	-.2699	1.2301	-.568	2.4277	-2.5027
Latvia	LVA	42800015	42802718	0	.044	2.6352	1.9359	3.6039	4.4978	3.6292	2.4277	2.0955
Latvia	LVA	42800015	42804367	0	-.0397	-.7221	.0226	-.1044	.4455	.1971	-.176	.1216
Latvia	LVA	42800015	42801213	0	1.0331	-.6553	.0226	.0575	.3379	.6644	.5755	-.2503
Latvia	LVA	42800015	42805159	0	-.9722	-.6447	.9726	.2422	.3822	-1.6678	.2287	-.5711
Latvia	LVA	42800015	42802192	0	-.131	1.0919	-.0998	3.6039	.4676	.7659	2.4277	.8925
Latvia	LVA	42800015	42801796	0	-.1662	.0502	.0226	-.7688	-.2592	-.8768	.3768	-.1563
Latvia	LVA	42800015	42805466	0	-3.3121	2.6352	-1.0217	-.404111673620342	-.0161	-1.6678	-1.5537	-1.775
Latvia	LVA	42800015	42802760	0	-.1007	2.6352	1.4967	.7422	2.2837	1.0572	2.4277	2.0955
Latvia	LVA	42800015	42800551	0	.1694	-.2033	1.9359	2.6498	1.0116	1.4162	2.4277	.1216
Latvia	LVA	42800015	42803536	0	.9765	-.2939	.1684	.583349152678047	-.0408	1.2589	-.1566	-.2201
Latvia	LVA	42800015	42804309	0	.6017	.0502	.5347	.4218	.6128	-.8849	.5755	-2.5027
Latvia	LVA	42800015	42801919	1	.5546	-.4343	.4683	.2238	-.047	.2192	-2.1355	-.5912
Latvia	LVA	42800016	42804656	0	.0168	.0367	.7398	.5371	.5741	-.0458	.9863	2.0955
Latvia	LVA	42800016	42802922	0	-.576	-.9814	-.227	-.772	-.7006	-1.6678	.1693	-.1563
Latvia	LVA	42800016	42801444	0	-.3393	.1245	.3461	.1205	-.2746	.043	.5755	.1216
Latvia	LVA	42800016	42804218	0	-1.7719	-1.0325	-1.6731	-.5314	-.2217	-.2608	-1.166	-.7639
Latvia	LVA	42800016	42801194	1	-1.6612	.3984	-.227	-.3589	.6562	-.1627	.0256	-.2709
Latvia	LVA	42800016	42802253	1	-1.6891	-.0192	1.036	-.3147	.1431	.0622	-.8657	.388
Latvia	LVA	42800016	42805573	0	-.9163	-.4488	.0226	-.0896	.3108	-.2563	.3482	.4777
Latvia	LVA	42800016	42800009	0	-1.7521	-.4314	.0226	.1053	.1144	.2315	-2.1355	-.9136
Latvia	LVA	42800016	42800225	0	-1.235	-.891	.0226	-1.668	.1473	.4378	-.7253	-.5475
Latvia	LVA	42800016	42801886	0	-1.8968	-.103	-.227	-.6086	.3814	.4415	.8038	.1216
Latvia	LVA	42800016	42800532	0	-1.7394	-.7199	.0226	.2218	.4533	.4394	.5755	-.6073
Latvia	LVA	42800016	42802373	0	-1.7164	-2.9627	-2.664	.6248	.5363	-.259	-2.1355	-2.5027
Latvia	LVA	42800017	42802395	1	.3557	-1.2135	.0226	-.2266	-.8534	.6329	-.2668	-.2503
Latvia	LVA	42800017	42801573	1	.0701	-.8977	-.7638	.703	.0406	.5636	.3482	-.8119
Latvia	LVA	42800017	42803263	1	.1553	-1.7598	-1.675	-1.2087	-.363	.4848	-.9764	-1.1405
Latvia	LVA	42800017	42802389	1	.0168	-.4343	-.7638	.5398	-.0426	.338	-.2668	-.7496
Latvia	LVA	42800017	42801655	1	.3687	-1.1841	-.3048	.5592	-.5552	-.2858	-1.2624	-.5912
Latvia	LVA	42800017	42804747	1	-.3416	.2532	1.1657	.3471	.8047	.5978	.5755	.9097
Latvia	LVA	42800017	42804281	1	-.8063	-.6593	-.691	3.6039	-.7667	1.9778	.0447	.1216
Latvia	LVA	42800017	42802130	1	-.7724	-.6065	.0226	3.6039	.617	.9014	-.8831	1.2147
Latvia	LVA	42800017	42804889	1	-.4576	.0467	.7162	.4837	.1988	.435	1.3428	-.2274
Latvia	LVA	42800017	42803305	1	.6665	-.0279	.2996	.3947	-.8489	.2464	-.8738	.5823
Latvia	LVA	42800017	42800591	1	-.2991	.3926	.5764	.1738	-.5048	-.7106	-.6595	.1216
Latvia	LVA	42800017	42802982	1	.3461	-.2479	-2.664	1.9972	.4736	.9613	.5755	.1216
Latvia	LVA	42800017	42804759	1	.251	-.3582	-.7638	.7912	.1309	.432	-.6852	-.2503
Latvia	LVA	42800017	42805124	1	-.1252	2.6352	1.9359	1.3257	-.623	1.4972	2.4277	2.0955
Latvia	LVA	42800017	42804043	1	1.097	1.3697	.3461	.4215	-.2123	.5584	.3482	-.8443
Latvia	LVA	42800017	42800981	1	.8045	-.8869	.4548	.6842	-.1555	.5559	-.4801	-2.5027
Latvia	LVA	42800017	42802946	1	.6768	1.4003	1.9359	2.1299	1.4609	.8861	2.4277	1.0448
Latvia	LVA	42800017	42801035	0	-.2858	-2.1099	-1.5943	-.2097	-.9291	1.3868	-2.1355	-1.5679
Latvia	LVA	42800017	42803140	0	-.9684	.3289	1.9359	.3867	.6088	1.001	.5755	1.515
Latvia	LVA	42800017	42802306	0	.3939	-.9906	-.6315	.7267	.2231	.9852	.1969	-.9101
Latvia	LVA	42800017	42801511	0	.2903	.2032	-.7638	.1077	-.2876	-.1467	.5755	-.7108
Latvia	LVA	42800017	42800001	0	.5038	-.192	1.4967	.8627	1.3155	.495	1.3918	.6663
Latvia	LVA	42800017	42804786	0	-1.5453	.0666	.0226	2.2915	.5154	-1.0529	.5755	.1907
Latvia	LVA	42800017	42804629	0	.7135	.4012	1.0433	.3152	.2144	.1708	1.1417	.7864
Latvia	LVA	42800017	42801661	0	.1094	2.6352	1.9359	3.6039	1.4002	3.6292	2.4277	2.0955
Latvia	LVA	42800017	42801088	0	.666	-.6593	.0226	.7113	.2089	.7075	.5755	.1216
Latvia	LVA	42800017	42803853	0	.0007	.2532	1.9359	-.2384	.2829	-1.6678	2.4277	2.0955
Latvia	LVA	42800017	42803454	0	.5674	-.9005	-.442	-2.6893	.0559	3.6292	-.3036	-2.5027
Latvia	LVA	42800017	42802065	1	.3271	-.7221	-.5907	.3164	.5531	-.5309	-.6852	-.1563
Latvia	LVA	42800017	42803439	0	.7559	-.2479	.0226	.2982	.5103	-1.6678	.5755	.1216
Latvia	LVA	42800018	42803029	1	.6811	.4571	-.1119	-.0489	-.2011	.0884	-.5945	-.4593
Latvia	LVA	42800018	42802540	1	-.8625	.1276	-.227	.3652	.2497	.6217	.5755	-.5912
Latvia	LVA	42800018	42800588	0	.9076	.8828	.9705	.3576	.8356	.6346	.5145	2.0955
Latvia	LVA	42800018	42800860	1	-.086	.2141	1.4967	-.376	-.1865	-1.6678	-.8186	.6314
Latvia	LVA	42800018	42803015	1	.3468	-1.066	-.8693	-.0249	.3051	-.7847	.0643	-.9441
Latvia	LVA	42800018	42804407	1	-.6037	1.031	-.5544	.5832	.7805	-.1212	-.3912	1.1232
Latvia	LVA	42800018	42802366	1	.9062	-.2034	-1.161	.1325	-.7699	.8656	-.414	-.4607
Latvia	LVA	42800018	42804878	1	.2272	.9637	-1.6008	-.0746	-.1541	-.4384	-.1722	.0876
Latvia	LVA	42800018	42805498	1	-.9443	-.2479	-.335	.2338	.3505	.1553	-.4948	-.4607
Latvia	LVA	42800018	42801101	1	2.3928	1.7671	1.4967	.4804	.6884	.6819	.3482	.7864
Latvia	LVA	42800018	42801798	1	-1.5572	.3738	-1.0355	.0802	-.2339	-.526	-.4918	.4725
Latvia	LVA	42800018	42804503	1	-.2907	.7763	-.7836	.3559	.1786	-.1073	-.3237	-.1865
Latvia	LVA	42800018	42803870	1	1.0987	1.7671	.2092	-.0168	.0041	-.7946	-1.0753	-.3902
Latvia	LVA	42800018	42804560	1	.161	1.1352	1.9359	.4507	.1306	-1.6678	.0256	.1216
Latvia	LVA	42800018	42803611	1	.1831	-.4314	.0226	.4388	-.6954	.2508	-.4801	-.6774
Latvia	LVA	42800018	42800219	1	-.562	-.7861	-.5413	.2118	.125	-.5037	-.216	-.3297
Latvia	LVA	42800018	42800837	1	.3435	.2032	.4173	.2253	-.1609	.6875	-.7867	-.5475
Latvia	LVA	42800018	42804816	1	.6477	1.2587	.7162	.4538	.1636	.1695	1.3432	.9642
Latvia	LVA	42800018	42803214	1	1.0176	.0502	.4173	.0633	.5222	.2618	.3415	1.1232
Latvia	LVA	42800018	42802847	1	.9875	-.8977	-.1882	.1881	-.9252	-.1088	-.532	-.9774
Latvia	LVA	42800018	42801135	1	.7268	-.6593	.5347	-.1156	-.4053	-.3477	-.6852	-.5251
Latvia	LVA	42800018	42801316	0	.7279	.4012	.0226	.5453	-.1019	.2923	.1648	-.0859
Latvia	LVA	42800018	42800343	0	.3122	-.6501	-.8627	.2866	-.4117	.2912	-1.0084	.4777
Latvia	LVA	42800018	42802321	0	.9751	.7821	-.227	.2613	.4198	.4394	1.4793	1.2841
Latvia	LVA	42800018	42803921	0	-.0814	-.269	-.5034	-.3441	-.2543	-.568	-.0551	-.2726
Latvia	LVA	42800018	42804634	0	.0608	.0566	-1.0611	-.4061	-.4031	.2115	.3473	.0876
Latvia	LVA	42800018	42804746	0	1.0402	.5331	1.9359	.4994	.6328	.6396	.1693	2.0955
Latvia	LVA	42800018	42800478	0	.9646	.5946	.4173	-.4195	-.2079	-.5639	.8038	.7435
Latvia	LVA	42800018	42800120	0	.2578	-.7737	-.5907	.1242	.1379	.437	.8038	-.2726
Latvia	LVA	42800019	42801875	0	-1.0932	.5746	-2.664	.7526	-.9291	.4951	2.4277	2.0955
Latvia	LVA	42800019	42803164	1	-1.2248	-.983	-1.3325	-.8738	.0589	-.7368	.1693	-.0129
Latvia	LVA	42800019	42805405	1	-1.1005	.2621	-1.0611	-.6054	-.8211	-.3242	-1.2624	-.1563
Latvia	LVA	42800019	42805193	1	-1.0012	-.0862	.0226	1.0618	.4499	1.1819	.5755	-.4377
Latvia	LVA	42800019	42803050	1	-1.2923	-.6593	-.7638	.5026	1.3655	.8987	-.0553	-.959
Latvia	LVA	42800019	42802564	1	-.9412	-.0862	-.7902	.9572	.0769	-.5309	-1.0602	-1.1252
Latvia	LVA	42800019	42803068	1	-1.3775	-.4314	-.3802	.0804	.3009	-.0184	-.2668	-.1563
Latvia	LVA	42800019	42801660	1	-1.9587	-.5743	-.442	-.0855	.0024	-.406	-.6852	-.9299
Latvia	LVA	42800019	42804496	1	-1.0257	-.103	-.5907	-.0831	-.4984	-.0949	-.6852	-.5251
Latvia	LVA	42800019	42804980	1	-1.4391	-.5847	-.227	-.2046	-.7937	-1.0529	-.6852	-1.2701
Latvia	LVA	42800019	42800451	1	-1.2534	-.6593	.0226	-.4664	.7553	-.071	.5858	.1907
Latvia	LVA	42800019	42801307	1	-.5611	-.2479	-.5907	.556	.7639	.5782	-.3763	-.5912
Latvia	LVA	42800019	42804619	1	-.9928	.2718	-.227	-.2335	.0865	-.9292	-.8686	-.5912
Latvia	LVA	42800019	42803285	0	-.0255	2.6352	1.9359	.2281	.616	-.1817	2.4277	2.0955
Latvia	LVA	42800019	42803908	0	-.7168	-.2624	.9726	.8197	1.0219	.7956	.075	1.2147
Latvia	LVA	42800019	42802492	0	-.9925	-.4314	.0226	.8558	.1563	.8288	-1.0396	-1.8848
Latvia	LVA	42800019	42801767	0	-.8142	.3289	-.0154	.6683	.8449	.7641	.5755	.1216
Latvia	LVA	42800019	42804129	0	.8746	-.4314	.8801	.4611	.838	.5956	.1648	1.1508
Latvia	LVA	42800019	42804418	0	-1.592	-.0862	.0226	1.2836	.8779	1.5721	.5755	.1216
Latvia	LVA	42800019	42804412	0	-.6114	.7825	.917	3.6039	4.8357	.8369	.5755	.1216
Latvia	LVA	42800019	42805345	0	-.085	-2.1648	-1.243	.7619	.9021	-.0805	-.454	-.5642
Latvia	LVA	42800019	42805205	0	-.8736	-.2662	.0226	.2824	.0012	.7386	-.1566	-.959
Latvia	LVA	42800019	42800149	0	-1.8276	-2.9875	-1.6145	.6365	.2992	.5935	-2.1355	-2.5027
Latvia	LVA	42800019	42803294	0	-.2344	-.5874	1.9359	.1168	.0562	.4743	-.0857	.1216
Latvia	LVA	42800019	42802074	0	-1.4937	-.0966	1.9359	1.2836	2.5447	1.5721	2.4277	2.0955
Latvia	LVA	42800019	42800127	0	-.4418	-.7815	-.7249	.7644	-.0587	1.0062	-.2004	-.7507
Latvia	LVA	42800019	42805562	0	.091	1.3403	1.9359	.1053	1.1068	1.5583	1.802	1.1059
Latvia	LVA	42800019	42801183	1	-.8176	-.0862	.0226	1.2836	.052	.3879	-.6852	-.7496
Latvia	LVA	42800019	42800380	1	.7818	.9535	.8348	-.0946	-.4983	-.385	.3482	.6663
Latvia	LVA	42800020	42800254	1	1.0183	-.6593	-.691	.236	-.2013	-.5309	-.216	.1216
Latvia	LVA	42800020	42801391	1	.3233	.3837	-.1119	.1358	.3947	.319	.0408	.4504
Latvia	LVA	42800020	42802328	1	.2811	-2.9627	-1.3446	-.0386	.186	-.2144	.3482	-.4873
Latvia	LVA	42800020	42804721	1	.847	-.6593	-.5034	.6025	-.6939	-.2338	-.3733	-.8028
Latvia	LVA	42800020	42801477	1	-.4544	-.4314	1.1752	.8981	.1479	1.256	.5755	.8375
Latvia	LVA	42800020	42803868	1	-.1551	.3803	-.3048	1.1229	.3622	1.0227	-.1722	.7627
Latvia	LVA	42800020	42802792	1	-.2403	.1141	1.1657	-.131	.6879	.7979	.4807	1.2841
Latvia	LVA	42800020	42803315	1	.7875	2.6352	.0226	.4927	-.1013	.9806	1.3958	-.946
Latvia	LVA	42800020	42800249	1	1.2004	-1.3452	.0226	3.6039	-.5942	1.5762	-.1972	-1.1252
Latvia	LVA	42800020	42802320	0	.6645	-1.1829	1.1657	-.5478	-.1434	-.0826	-.9941	-.0859
Latvia	LVA	42800020	42801905	0	1.2471	-.9443	.0226	2.2287	.3192	2.0634	.5755	2.0955
Latvia	LVA	42800020	42801825	0	-.098	-2.9627	.0226	.7113	-.0408	.4394	.5755	.1216
Latvia	LVA	42800020	42805492	0	-.0282	.3178	.5833	.0062	.5337	-.8849	.0444	2.0955
Latvia	LVA	42800020	42804221	0	-.1506	-.0862	.0226	3.6039	1.6313	1.5721	.5755	.1216
Latvia	LVA	42800020	42803588	0	-1.2637	-1.1801	-.9467	.1002	.4673	-1.6678	-.1026	-1.0061
Latvia	LVA	42800020	42803182	0	-.5631	.3178	.0226	.4547	.5172	.3994	2.4281	.8136
Latvia	LVA	42800020	42800721	1	.4543	-.4488	.0226	.7113	.8779	1.0062	.5755	.1216
Latvia	LVA	42800020	42805527	1	-.2128	.3984	-.4806	.1134	.2372	-.475	-.6852	-.1563
Latvia	LVA	42800020	42800292	0	.4736	-1.0744	-.9735	.4255	-.0408	.7522	-.1727	-.5251
Latvia	LVA	42800021	42804789	0	-1.8346	-1.6482	-1.1926	.4766	-.5978	.6713	-.6852	-1.4184
Latvia	LVA	42800021	42800039	1	-.6016	.8828	.4173	.7146	-.1985	-.3932	-.0277	.3588
Latvia	LVA	42800021	42802882	1	-.6086	-.7861	-.6709	.5028	-.3835	-1.6678	-1.5588	.557
Latvia	LVA	42800021	42805718	1	1.2191	-.5346	1.1657	1.6471	.7861	1.1401	1.3432	1.515
Latvia	LVA	42800021	42802577	1	-.2178	-.2479	-.8627	.0598	.1048	-.568	.3482	-1.0061
Latvia	LVA	42800021	42802622	1	-.1866	-.1845	-.8609	.625	-.7353	.3703	.1701	.1216
Latvia	LVA	42800021	42802530	1	.3372	-.156790009048019	-.035300720716483	.343737067803735	.235369097077049	.181903031779837	.0893712501960929	.0766000914240154
Latvia	LVA	42800021	42803303	1	-.5629	1.4003	-2.2485	.966	.4494	.3128	-1.5588	-1.5002
Latvia	LVA	42800021	42801876	1	-1.8072	-1.0688	-1.0611	-.215	-.1744	-.5309	-.4771	-.9069
Latvia	LVA	42800021	42802198	1	-.5536	.6464	-.4338	.9526	.8307	.4435	.0489	1.2841
Latvia	LVA	42800021	42803668	1	-.4596	-.9801	-.6446	.3417	.0931	.7362	.5755	-.943
Latvia	LVA	42800021	42800571	1	-.3793	-.7737	.7162	.297	.8051	.1945	-.4801	.5823
Latvia	LVA	42800021	42805264	1	-.1986	-.0862	-1.0411	.8372	-.0463	.8362	.0221	.1216
Latvia	LVA	42800021	42805143	1	-1.397	.792	1.9359	.648	-.261	1.0245	.0447	.7627
Latvia	LVA	42800021	42802801	1	-1.3284	.0789	.6496	.2275	-.2873	-.8768	-.6007	-.5461
Latvia	LVA	42800021	42800563	1	-1.2301	1.153	1.036	.3534	-.5997	.1072	.075	1.2147
Latvia	LVA	42800021	42804785	0	.1318	.7821	1.4967	.4779	1.1739	.7052	.9492	.7864
Latvia	LVA	42800021	42804525	0	-1.3061	1.3403	.0226	.4319	3.4844	-.1211	1.4834	.6919
Latvia	LVA	42800021	42800481	0	-.9662	-.4314	.0226	.5375	.9991	.5175	-.5832	.1216
Latvia	LVA	42800021	42803531	0	.5357	-.891	-.8627	.4498	.2233	-.4753	-.8516	-.7317
Latvia	LVA	42800021	42800540	0	-1.1035	-.4314	.0226	.4599	-.2933	.4394	-.2852	-.1563
Latvia	LVA	42800021	42801040	0	-.6732	2.6352	1.9359	1.0324	2.0459	1.8041	2.4277	2.0955
Latvia	LVA	42800021	42802892	0	-.3779	-.4998	-1.4747	-.476	-1.8772	.4467	.5755	-.1563
Latvia	LVA	42800021	42801813	0	.0425	-.7849	1.1381	1.6016	1.5241	.6068	.3415	.4504
Latvia	LVA	42800021	42804573	0	-.0563	-.7306	.5347	.0064	.2169	-.1602	-.3733	.9888
Latvia	LVA	42800021	42801822	0	-.97	-.5297	.4173	.6762	.4151	.3103	.3473	.5256
Latvia	LVA	42800021	42801713	0	-.8602	-.3465	1.9359	.5391	.8889	.0749	-.1026	1.0904
Latvia	LVA	42800021	42802572	0	-.4338	1.7162	-.5252	.2643	-.3286	.0365	.5755	-1.113
Latvia	LVA	42800021	42805046	1	.8638	.2032	.0226	.2827	.6845	.245	-.4771	-.1563
Latvia	LVA	42800022	42801729	1	-1.3688	-2.9627	-2.664	-2.6893	-3.7095	-1.6678	-2.1355	-2.5027
Latvia	LVA	42800022	42802082	1	-.1466	-.0862	.0226	.1053	-.9291	.4394	.5755	.1216
Latvia	LVA	42800022	42804795	0	-1.6988	2.6352	.0226	.5925	.8824	1.0804	.3473	1.1232
Latvia	LVA	42800022	42803753	0	-1.3238	1.4003	1.4967	1.9101	2.846	1.6549	2.4277	2.0955
Latvia	LVA	42800022	42803432	1	-.7798	-.8213	-.7638	.625	-.747	.6248	-.176	-.222
Latvia	LVA	42800022	42800575	1	-1.6043	-1.8141	-1.1926	.1053	-2.8697	.931	.5755	-.5251
Latvia	LVA	42800022	42805513	1	-1.4678	-.0862	-.988	.1364	.3235	.4394	.5755	-.7317
Latvia	LVA	42800022	42802851	0	-.0667	1.127	.586	-.3554	.3488	-1.6678	-.0731	-.5179
Latvia	LVA	42800022	42801966	0	-1.4493	-.0994	-.988	-.2593	.737	-1.6678	.5755	-.6185
Latvia	LVA	42800022	42805020	0	2.0181	-2.9627	-1.1729	.9692	-.0408	.8622	.5755	-1.1252
Latvia	LVA	42800022	42801932	0	-1.0915	.4321	1.0108	-.6736	-.176	.1142	-.2821	2.0955
Latvia	LVA	42800022	42803500	0	-.6576	-.195325514896825	-.147791781341731	.305503638657378	.181525019656363	.141526488418831	.0569659564737834	-.0221466341474238
Latvia	LVA	42800023	42802483	1	-.5531	1.2587	-.5274	.9974	-.1949	.7627	2.4277	.2224
Latvia	LVA	42800023	42802804	1	1.1303	2.6352	.7162	-.0027	-.3404	-.1264	-.1193	-.1865
Latvia	LVA	42800023	42800074	1	-.0071	-1.1801	-1.2567	-.5782	-1.5863	.0402	-1.5848	-1.275
Latvia	LVA	42800023	42802811	1	1.1387	2.6352	.917	.8382	-.4726	1.0196	.0154	1.0448
Latvia	LVA	42800023	42805517	1	-1.426	.6608	-.4806	.8474	.5052	-.1443	-.4948	-.7496
Latvia	LVA	42800023	42803133	1	.2773	.4457	-.0998	-.4005	-.4885	.2077	-.8041	-.3297
Latvia	LVA	42800023	42804023	1	-.1019	.0722	.1386	-.468	-.245	-1.0529	-.6852	-.1865
Latvia	LVA	42800023	42802036	1	-.6232	1.3697	-.711	-.1668	.2485	-.6687	-.532	-.2503
Latvia	LVA	42800023	42802273	1	-.1044	-.4203	-.7902	-.5728	-.9129	-.9292	-.6852	-.1563
Latvia	LVA	42800023	42802769	0	.2392	.4485	1.2899	.0795	-.5178	-.7847	-.2735	2.0955
Latvia	LVA	42800023	42805463	0	-.3074	.0634	-.6643	.7074	.7773	1.208	1.0854	1.0448
Latvia	LVA	42800023	42802251	0	.4687	1.1576	1.9359	-2.6893	-3.7095	-1.6678	2.4277	2.0955
Latvia	LVA	42800023	42803902	0	-.1531	-.0192	-.227	-.0158	.3651	-1.6678	-.1026	-.2503
Latvia	LVA	42800023	42800527	0	.8208	-.3508	1.0955	-.131	-.0847	-1.6678	-.1484	2.0955
Latvia	LVA	42800023	42804607	0	.9925	-.9506	-2.664	1.7961	.5611	1.4808	.5755	-1.1405
Latvia	LVA	42800023	42804927	0	.2683	.4083	.048	-1.1456	.1155	-.2227	-.4952	.7435
Latvia	LVA	42800024	42800142	1	-1.419	-.7737	-.8627	-.517	-.032	-.1372	-.1742	-.943
Latvia	LVA	42800024	42800398	1	-1.6615	.1852	.0226	.3736	.4728	.1318	.5755	.1216
Latvia	LVA	42800024	42803470	1	-.9466	-.4314	-.3802	-.4434	.0715	-.385	-.3912	-.222
Latvia	LVA	42800024	42802326	1	-1.5269	-.4314	-.691	.2753	-.0146	.265	.1693	.1216
Latvia	LVA	42800024	42803442	1	-1.3093	1.0508	-.1587	-.0349	.4318	.2069	-.4805	.6314
Latvia	LVA	42800024	42801117	1	-.6961	-1.1019	-1.3514	.3297	.2545	-1.6678	-2.1355	.1216
Latvia	LVA	42800024	42805290	0	-1.2312	-.2479	.8571	-.0295	-.2	.1978	.5755	1.1508
Latvia	LVA	42800024	42802103	0	.2456	.5376	.8801	3.6039	1.6238	3.6292	1.3958	.6663
Latvia	LVA	42800024	42800830	0	.6946	.1245	.4173	.005	.0559	.3084	-.1026	-.7496
Latvia	LVA	42800024	42800026	0	-.1808	.5141	.6825	.1335	.4852	.6453	1.2262	1.1232
Latvia	LVA	42800024	42803912	0	-1.5129	-.4314	-.227	-.2403	-.049	.0355	.1648	-.7639
Latvia	LVA	42800024	42804394	0	.4067	-1.0966	.4173	.0949	.6929	.4711	2.4277	2.0955
Latvia	LVA	42800025	42801773	1	-.5302	.9349	1.1752	-.015	.397	-1.6678	-.0667	.839
Latvia	LVA	42800025	42803804	1	.9718	.1958	1.9359	1.1268	1.0588	.7057	.5755	2.0955
Latvia	LVA	42800025	42805366	1	-1.4106	-.4314	.0226	.5063	-.1609	.3528	.1701	.1216
Latvia	LVA	42800025	42801522	1	-.554474683445427	-1.0212	-1.0935	-2.6893	-2.1197	-1.6678	-2.1355	-.7496
Latvia	LVA	42800025	42802976	1	-1.2877	.5118	.872	.5569	.5874	.6727	-.4107	1.1232
Latvia	LVA	42800025	42805329	1	.3628	-2.9627	.0226	.4884	.5143	.1021	.5837	-.3297
Latvia	LVA	42800025	42802741	1	-1.5576	.1221	-.227	.1463	-.1186	-.1922	.5755	-.5461
Latvia	LVA	42800025	42805739	0	-.6792	-1.3393	-1.1201	.3635	.5101	.7388	-.6057	-1.2811
Latvia	LVA	42800025	42803409	0	-.3446	-1.6598	-.4806	.6006	-.1128	.367	-1.0602	-.6508
Latvia	LVA	42800025	42802039	0	-.961	-.7306	1.9359	1.1127	4.8357	.3551	.5755	2.0955
Latvia	LVA	42800025	42802220	0	-1.7318	-1.715	-2.664	-2.6893	1.0188	-.8437	.3829	2.0955
Latvia	LVA	42800026	42800157	0	-1.79	-.239191223404252	-.275842522246466	.261981789878393	.120233269283239	.0955650914526039	.0200783864987702	-.134551933742416
Latvia	LVA	42800026	42800594	1	-1.3947	-1.3151	.0226	-.0699	.3354	-.0779	.3482	-.8198
Latvia	LVA	42800026	42801279	1	-.3331	-.9443	.8038	.411	.2264	-.2338	-1.1104	-.1563
Latvia	LVA	42800026	42803022	1	-.9349	-.8969	-.8269	.7466	.0498	.342774810054316	-.2004	-1.1822
Latvia	LVA	42800026	42804662	1	-1.0335	-.8802	.0226	-.0112	-.1797	-.3883	-.5832	-.4607
Latvia	LVA	42800026	42801715	1	-1.1315	1.0508	1.0433	-.1738	-.193	.1055	.5755	.7611
Latvia	LVA	42800026	42801065	1	-.459	-.983	-1.0611	-1.1509	-.1945	-.9292	-.6852	-.4607
Latvia	LVA	42800026	42801043	0	-1.3081	-1.1796	-.7638	-.8921	-.3899	-.4795	-.5832	-.1563
Latvia	LVA	42800026	42801839	0	-1.6263	-.0994	-.227	.088	-.039	.2955	-.0553	.1216
Latvia	LVA	42800026	42802906	0	-1.1941	.0502	.0226	.3146	1.163	1.0204	.8859	-.1563
Latvia	LVA	42800026	42802388	0	-.7765	-1.0256	.0226	.1569	1.1914	-.0327	.5755	.1216
Latvia	LVA	42800026	42804756	0	-.0542	-.59	-.227	.5087	1.6279	.2532	-.2004	-.5251
Latvia	LVA	42800026	42804467	0	-1.7879	.1059	.8348	-.363	.28	.0589	.382792238965363	.591977841074123
Latvia	LVA	42800026	42804906	0	-1.8487	-1.3068	.0226	.5507	.0736	-1.6678	-.3055	.1216
Latvia	LVA	42800026	42803633	0	-.133	-.989	.7162	-1.0563	-.1823	-.9292	.9628	.7435
Latvia	LVA	42800026	42804584	0	-.3112	.2465	-.5907	.191	-.5716	-.801	-.3912	.1216
Latvia	LVA	42800026	42805745	0	-.1648	-.2662	-.4806	-.1992	.4058	-.5976	.5755	.1216
Latvia	LVA	42800026	42800861	0	-1.0606	-.0862	.0226	-1.3001	.3081	.338	-.0129126265606939	.1216
Latvia	LVA	42800026	42800415	0	.1789	.9166	1.9359	-.0967	1.3382	-.1455	2.4277	2.0955
Latvia	LVA	42800026	42803398	0	-1.5468	-1.9744	-1.013	3.6039	-.177	1.49445006748928	.5755	1.1059
Latvia	LVA	42800027	42801322	1	1.3411	-2.1844	-2.2485	-.1372	-.3294	.3247	.3482	-2.5027
Latvia	LVA	42800027	42804639	1	-.9459	-.4203	-.8627	.1193	-.9822	.2394	-.216	-.5251
Latvia	LVA	42800027	42802030	1	.9776	.1997	-.227	-.1042	-.5161	.6532	.0256	.1216
Latvia	LVA	42800027	42801540	1	.3494	-.2479	-.691	-.1348	-.6554	.1029	.0256	-.1563
Latvia	LVA	42800027	42803077	1	-.3027	1.4003	1.9359	3.6039	.5114	3.6292	2.4277	2.0955
Latvia	LVA	42800027	42801291	1	-.7685	-.7861	-1.1926	.1053	.4025	1.0245	-.4948	-.7639
Latvia	LVA	42800027	42802043	1	.3979	.7156	-1.4747	.9804	-.0609	3.6292	2.4277	-.0358
Latvia	LVA	42800027	42805291	1	-.6066	-1.3452	.0226	.7113	.146	.4394	-2.1355	-1.1252
Latvia	LVA	42800027	42800804	1	.2239	-.2479	-.442	.2335	-.339	-.2378	-.8012	-.3297
Latvia	LVA	42800027	42805637	1	-.8219	-1.0959	-.227	.3401	-.3614	-1.0529	.5755	-.3297
Latvia	LVA	42800027	42804022	1	-.3979	-.9347	-.8627	.2167	-.7403	-.1589	-.309	-.6959
Latvia	LVA	42800027	42804613	1	.7606	-.103	-.227	.4639	-.7251	.2904	-.0553	.1216
Latvia	LVA	42800027	42801270	1	-1.1545	-.4488	-1.7997	-.1148	.0198	-1.6678	-1.7719	-1.775
Latvia	LVA	42800027	42803328	1	-1.6409	.3289	-.5564	.7447	.5503	.3124	-.1021	.9255
Latvia	LVA	42800027	42801670	1	.2625	.4098	-.691	-1.1714	-.6621	-.8768	-.1021	-.1563
Latvia	LVA	42800027	42804203	1	-.134	.5068	-1.1412	.3386	.1041	.2284	-.6852	-.5251
Latvia	LVA	42800027	42805335	0	-2.2778	-.7162	-.227	.841631036964643	-.1684	1.412	1.3918	-1.7361
Latvia	LVA	42800027	42802794	0	-.8767	-.59	.0226	.408	-.0247	1.466	.5755	.1216
Latvia	LVA	42800027	42800432	0	-.1724	-.0862	.4173	.4743	.0515	.6217	-.5832	-.1563
Latvia	LVA	42800027	42800496	0	-1.4805	-.4314	.0107062560537396	.258020755005967	.198141276311875	.0936	.1693	.4777
Latvia	LVA	42800027	42802202	0	-.5717	.3898	.9247	.2845	.2378	.2896	.5858	1.1508
Latvia	LVA	42800027	42804416	0	.6906	-.0862	.0226	1.2836	.830435271515813	1.2711	.5755	.1216
Latvia	LVA	42800027	42802421	0	-1.3926	-.4314	.0226	.3329	.134	.6066	.1693	.1216
Latvia	LVA	42800027	42805381	0	-.0436	-.0862	-.7902	2.7772	2.0663	1.4138	.3482	-.222
Latvia	LVA	42800027	42802408	0	-1.0304	.0467	1.4967	-.4062	.1563	-.1258	.5755	-.1563
Latvia	LVA	42800027	42803111	1	-.5839	.2741	-.1882	.7111	-.1619	.7997	.2579	.7435
Latvia	LVA	42800028	42803049	1	-.0715	-.2842	.1386	-.1736	-.2122	.2731	-.1026	-.8198
Latvia	LVA	42800028	42803095	1	-.022	-.2662	-.227	-.7911	-.4691	.2492	.1693	-.1563
Latvia	LVA	42800028	42800232	1	-1.7156	.1997	.0226	.4322	.064	.2144	.1693	-.5711
Latvia	LVA	42800028	42802274	1	.2804	.468	.4173	-.3939	-.19	.2474	-.4948	.1216
Latvia	LVA	42800028	42805509	1	-.5922	-2.9627	-.6636	-.4039	.1971	.0059	-1.0906	2.0955
Latvia	LVA	42800028	42804861	1	.6013	.9454	.0226	.1205	-.0207	.2581	.1701	-.6073
Latvia	LVA	42800028	42804593	1	-1.577	-.0192	-.5836	-.2952	-.022	.351	-.3876	-.3297
Latvia	LVA	42800028	42800038	1	.3182	.468	.8348	-.3267	-.2039	.0988	-.1026	.1216
Latvia	LVA	42800028	42803081	0	-1.4128	-1.7245	-2.664	-.6196	-3.7095	-.4523	-.1849	.6905
Latvia	LVA	42800028	42803817	0	-.573	-1.0233	-.6116	.5274	.6005	.3727	-.0616	-.7887
Latvia	LVA	42800029	42804737	1	-.837	-1.3452	-2.664	.7019	-.3315	-1.3198	-2.1355	-2.5027
Latvia	LVA	42800029	42803978	0	.6186	.5091	.0226	-2.6893	.2594	-1.6678	-.2852	.1216
Latvia	LVA	42800029	42805627	0	-.5714	-.191986390847602	-.138044365352691	.308816587584214	.186190640357673	.14502513944187	.0597738940681372	-.0135901728041809
Latvia	LVA	42800029	42801593	1	-1.09	-.7221	-.8154	-1.0314	-1.0426	-.4384	-.0823	-.1563
Latvia	LVA	42800029	42804825	1	.702	-.4456	.4173	.3698	.4577	-1.6678	-.216	-.5912
Latvia	LVA	42800029	42801261	1	.5095	-.59	-.4728	.8207	.0978	.6047	.0256	-.7496
Latvia	LVA	42800029	42805563	1	.2972	-.0862	.0226	1.2836	-.0408	1.0062	1.3656	.1216
Latvia	LVA	42800029	42803521	1	-.0582	-.847	-.6843	-.359	-.2357	-1.6678	-.2668	-.1563
Latvia	LVA	42800029	42804289	1	-1.2562	-.0862	-.7902	.1804	-.2518	.5242	-.6852	-.7496
Latvia	LVA	42800029	42802749	1	.3132	.0608	-.9674	.1726	.4077	-.1832	-.8686	-.9933
Latvia	LVA	42800029	42805240	1	-1.7016	.9535	.0226	.015	-.0237	.4568	.5755	-.6774
Latvia	LVA	42800029	42800692	1	.0371	-.0862	-.4806	-.2873	-.0033	-.0424	1.1176	-.5305
Latvia	LVA	42800029	42802696	1	.0481	.0608	-.2737	.7529	.0247	-.143	.2785	-.6924
Latvia	LVA	42800029	42804848	1	.4445	1.3697	.7162	.3757	-.0338	.421	-.216	-.7496
Latvia	LVA	42800029	42800055	1	-.5527	-1.3452	-1.1926	.4271	-.4543	.707	.5755	.1216
Latvia	LVA	42800029	42803535	0	.555	-.0862	-1.1009	.7113	1.3119	1.0062	-1.4541	-.4423
Latvia	LVA	42800029	42800366	0	-.4755	-.5994	-1.1926	.7175	.8116	1.0062	.5755	2.0955
Latvia	LVA	42800029	42801704	0	.4901	.4105	-.227	.6867	.501	.3205	.9194	.4504
Latvia	LVA	42800029	42803578	0	-1.1491	1.3939	1.9359	.0268	.9243	.0601	1.4995	1.1508
Latvia	LVA	42800029	42803681	0	.4008	-.2479	-.227	.6769	.4912	1.0062	.5755	.1216
Latvia	LVA	42800029	42802590	0	.2562	-.6501	-.2737	.7641	.2466	1.1404	.0154	-.3917
Latvia	LVA	42800029	42802377	0	1.0544	-1.6181	-1.6468	.6677	.2424	.2697	-1.1693	-1.775
Latvia	LVA	42800029	42804343	0	.4532	-.8338	-.8892	.3606	-.9806	.8432	-.1727	-1.0169
Latvia	LVA	42800029	42800751	0	-.1439	.5344	-1.3881	.2989	-.8662	1.068	-.0203	-1.8258
Latvia	LVA	42800029	42802497	0	-1.0764	2.6352	1.9359	3.6039	.7515	1.9917	2.4277	2.0955
Latvia	LVA	42800029	42801300	0	-.1281	-.9814	.0226	-.524	-.3647	-1.6678	.3415	.0301
Latvia	LVA	42800029	42805367	1	-.2451	-.2662	-.2827	.477	-1.1609	.5371	.3482	-.7496
Latvia	LVA	42800030	42803584	1	.3908	-.3827	-.3827	.1333	-.4044	-.4694	-.1026	-.7496
Latvia	LVA	42800030	42802924	1	-1.3827	-1.7372	.0226	-1.0613	-.6553	-1.6678	-2.1355	.1216
Latvia	LVA	42800030	42803153	0	-2.2718	-.257854680097009	-.330324019039031	.243464634507751	.094155588843667	.0760099863145536	.00438390467789292	-.182376795403372
Latvia	LVA	42800030	42801647	0	-.2398	-.245561470734826	-.13917386838721	-.593	-.0285	-.315073613841706	-.107671180200299	.0140217950424334
Latvia	LVA	42800030	42800567	0	-2.1271	-1.5419	-.8826	.801	.7017	1.0845	-.4087	-.3917
Latvia	LVA	42800030	42804682	0	.487	-.5994	-.9285	-.2097	.4482	-1.6678	.1922	-.5251
Latvia	LVA	42800030	42802984	1	-.7924	-.5717	-.227	1.2836	.5372	.2484	.1701	-.5251
Latvia	LVA	42800030	42805546	1	.3379	-.156762893191471	-.035221565366224	.343763971101285	.235406984948173	.181931443099049	.0893940524735412	.0766695754488445
Latvia	LVA	42800030	42802201	1	-.2382	-.0862	-.4246	.7113	-.2399	1.0062	.5755	.1216
Latvia	LVA	42800030	42802598	1	-.6237	-1.2443	-.7902	.7113	-.1773	.9596	-.176	-1.361
Latvia	LVA	42800030	42800628	1	.1824	-1.616	-1.8838	.6642	.0327	.3181	-.7045	-1.6304
Latvia	LVA	42800030	42804761	1	-1.3543	-1.3452	-.2626	.4556	-.5267	1.1865	-.1939	-.6557
Latvia	LVA	42800030	42801416	1	-.8714	-.4488	.0226	1.2836	.4525	1.6917	.5755	.1216
Latvia	LVA	42800030	42800732	1	-.8915	-.4174	.0226	.1171	-.8742	.6739	.1693	.1216
Latvia	LVA	42800030	42802824	1	-.7588	-.4314	-.227	.1064	-.969	-.5309	.5755	.1216
Latvia	LVA	42800030	42800854	1	-.9892	-.1566	.4548	-.3931	-1.4996	1.4866	-.178	-.4423
Latvia	LVA	42800030	42804635	1	.4982	-.15055336204193	-.0170949901569084	.349924826240168	.244083307435644	.188437635198737	.0946157740092129	.0925814171347127
Latvia	LVA	42800030	42803459	1	-.0853	-.173156365321763	-.0830766285513917	.327499006068376	.212501060577009	.164754771255083	.0756084470219114	.0346615192950115
Latvia	LVA	42800030	42804929	1	-.1406	-.175298517989072	-.0893299012218543	.325373645561949	.209507918758187	.162510277037287	.0738070671034919	.0291722813335111
Latvia	LVA	42800030	42805535	0	-.7386	-.8338	-.7249	.6333	-.0511	1.0196	1.3958	-.6959
Latvia	LVA	42800030	42803219	0	.829	-1.0138	.0226	1.0478	.063	1.0062	2.4277	1.1508
Latvia	LVA	42800030	42801998	0	-1.3061	-.7737	.0226	.1053	-.3722	-.1909	.5755	.1216
Latvia	LVA	42800030	42805257	0	.3726	-.0862	-.8154	.9407	.3785	.5292	-.6852	-2.5027
Latvia	LVA	42800030	42805675	0	-1.6217	-.0862	-.227	1.225	.9627	.4394	.9628	.4777
Latvia	LVA	42800030	42804413	0	-.1998	-.3386	.0226	.3386	.4514	-.4522	.5755	.1216
Latvia	LVA	42800030	42803664	0	-1.1774	.3427	.0226	.6598	1.7158	.7695	.5755	.1216
Latvia	LVA	42800031	42805706	1	-2.0466	-.2337	1.0433	1.1322	.1461	.563	.598880026115839	.552968086643425
Latvia	LVA	42800031	42800022	0	-1.0685	.386	-.2145	.2138	4.8357	.4394	-1.1941	-2.5027
Latvia	LVA	42800031	42801281	1	-1.0926	-.0862	-.227	-.1261	.4426	-.0898	-.6852	.4777
Latvia	LVA	42800031	42804336	1	-.385	-.4174	-.5034	.8389	-.4979	.6252	-.3727	-.5912
Latvia	LVA	42800031	42803345	1	-1.1691	-.2806	-.732	-.1546	-.2485	-.3551	-.6595	.3588
Latvia	LVA	42800031	42801795	1	-.1799	.1892	.3416	-.9485	-1.0136	-.0925	-.3907	.2862
Latvia	LVA	42800031	42803786	1	-.5562	-.2662	.4173	.0383	.0778	.2192	.0256	-.8198
Latvia	LVA	42800031	42800988	1	-1.7757	-.2662	-.3802	-.4818	-.7432	-.3548	-.6822	-.2503
Latvia	LVA	42800031	42802875	1	-1.3402	-.4203	-.227	-.3793	-.2876	-.1773	-.308487840287696	-.7496
Latvia	LVA	42800031	42801092	1	.3009	-.2842	-.5907	-.2398	-.5965	-.1278	-.4948	-.7496
Latvia	LVA	42800031	42801382	1	-.5678	-1.0212	-.7121	-.6559	.2385	-.052	-.176	-.5957
Latvia	LVA	42800031	42805281	1	-1.3932	-.8357	-.227	-.0325	-.3619	.3163	.0256	-.1563
Latvia	LVA	42800031	42802862	1	.3154	.2179	-.227	.6397	-.3893	-.5976	-.7025	.1216
Latvia	LVA	42800031	42802424	0	-1.0542	-1.4038	-1.5438	-1.6841	-1.2249	-1.6678	-2.1355	-2.5027
Latvia	LVA	42800031	42801644	0	.4805	-.847	-.4806	-2.6893	-.2141	-.5639	-.568960441145397	-.1563
Latvia	LVA	42800031	42803758	0	-1.7887	-.4314	.0226	.2604	-.1203	.5561	-.309	.1216
Latvia	LVA	42800031	42802418	0	-.8485	-.4314	-.227	.6355	.5302	.5924	.8038	-.2503
Latvia	LVA	42800031	42800465	0	-.9221	.1852	-.227	-.2595	-.4589	-.0468	-.4145	1.515
Latvia	LVA	42800031	42804253	0	-.7778	.0341	1.9359	-.5869	.5338	.2917	-.0992	2.0955
Latvia	LVA	42800031	42804320	0	.0276	.7372	1.9359	-.9033	.7478	.3885	2.4277	2.0955
Latvia	LVA	42800031	42801723	0	-1.5248	-1.3279	1.9359	1.3477	.6973	.7005	-1.4019	1.0904
Latvia	LVA	42800032	42804306	1	.5544	-.0862	-.227	.3081	-.0247	-1.6678	-.154269240997637	.011869063628642
Latvia	LVA	42800032	42804128	1	-.0428	-.6447	-.7638	-.0496	.6296	.18	.1648	-.7496
Latvia	LVA	42800032	42805628	1	.9792	-1.0688	-.8627	-.2532	-.4002	.1559	-1.1229	-.1563
Latvia	LVA	42800032	42801831	1	-1.3988	.0608	-.691	-.2727	.0717	-.526	.5409	-.4607
Latvia	LVA	42800032	42801547	1	-.2078	-.7353	-.227	.0529	-.6694	-.6926	.7688	-.8936
Latvia	LVA	42800032	42803674	1	.8554	-.136716527814755	.0232968542895517	.363653194646962	.263416946815086	.202935525516943	.106251450444284	.128038122376086
Latvia	LVA	42800032	42803455	1	-.2852	-.4174	-.2827	.4523	.0774	.4546	-.5978	-.3297
Latvia	LVA	42800032	42800756	1	.0417	-.165	.0226	-.225	-.511	.1711	.5755	.1216
Latvia	LVA	42800032	42801793	1	-1.304	-.4314	.0226	.1053	-.9291	-.6274	-.6852	-1.1252
Latvia	LVA	42800032	42800329	1	-.4306	-.4314	-.6928	-.1636	-.646	.1431	-.5945	-.6353
Latvia	LVA	42800032	42804249	1	.2789	-.4266	-.2827	1.4277	.2718	.333	.1701	-.4377
Latvia	LVA	42800032	42804664	1	-.7564	1.3697	.2536	.7801	1.0673	.3117	1.0594	2.0955
Latvia	LVA	42800032	42804263	1	.6054	-.7221	-1.1926	-1.2106	-1.0522	-1.6678	-.8657	-.2503
Latvia	LVA	42800032	42801846	1	-1.2414	-.8157	-.442	.5436	-.1614	-.0485	-1.0571	-1.0976
Latvia	LVA	42800032	42804035	1	-1.6645	.9526	-1.0539	-.0391	-.0512	-.219	-.6852	-1.3305
Latvia	LVA	42800032	42802687	1	.4388	-.152854336154736	-.0238118870217452	.347641889276665	.240868250943094	.186026731825553	.0926808378943102	.086685201313499
Latvia	LVA	42800032	42801420	0	.9026	.631	-.7445	1.0030923158946	.1402	2.1953	.181712792920782	-.271105770821707
Latvia	LVA	42800032	42800297	0	.8303	-.4166	.4562	-.016	-.372	-.9292	-.0823	.2203
Latvia	LVA	42800032	42804141	0	.7675	-.9861	-1.0668	.7887	.3238	.9929	.5755	-1.0798
Latvia	LVA	42800032	42801871	0	-.420117857718526	-.186126183892729	-.120937521123798	.314630856852437	.194378866515063	.151165318349764	.0647018617556838	.00142653023937375
Latvia	LVA	42800032	42802655	0	-.5096	2.6352	1.9359	3.6039	4.8357	3.6292	2.4277	2.0955
Latvia	LVA	42800032	42803538	0	-1.3203	-.2479	-.227	1.12617520326462	2.1227	.4394	.5755	.1216
Latvia	LVA	42800032	42800220	0	-.8338	-.767	-.5373	.5268	.0499	1.0831	.1922	-1.4344
Latvia	LVA	42800032	42802204	0	-1.3874	-.9347	.0226	.3211	-.0331	-.0835	.4886	.1216
Latvia	LVA	42800032	42803586	0	1.1536	-.395954595398502	-.379161705470895	.3352	.0088	1.0901	-.145729343419747	-.6073
Latvia	LVA	42800032	42800764	0	-.0052	-.5717	.0226	.7644	.3477	1.2863	-.176	-.222
Latvia	LVA	42800032	42801907	0	.0953	.5859	1.4967	.6889	.4549	-1.6678	2.4277	2.0955
Latvia	LVA	42800032	42801978	0	1.0201	-.0862	.0226	.7113	-.0408	.4394	.5755	.1216
Latvia	LVA	42800033	42800086	1	-.9978	2.6352	1.9359	3.6039	1.7012	3.6292	2.4277	2.0955
Latvia	LVA	42800033	42801327	0	-.3136	-.4174	-.227	.973	-.1388	1.5721	.5755	.1216
Latvia	LVA	42800033	42800906	0	-1.4126	1.1576	.8801	-.0921	-.4936	-1.6678	-2.1355	2.0955
Latvia	LVA	42800033	42802952	1	-.8686	-.97	-.8826	.1405	-.2876	.5878	-.2668	-.943
Latvia	LVA	42800033	42803759	1	.3857	-2.0294	-.4806	.9338	.037	.4891	1.1176	-.3297
Latvia	LVA	42800033	42802845	1	-.5207	.1852	-.227	.5799	-.2279	.7343	-.0987	.1216
Latvia	LVA	42800033	42801303	1	-1.7544	-.5874	-1.62	-1.0091	-.6352	-.5007	-.3679	-1.0788
Latvia	LVA	42800033	42805038	1	-1.2338	-.2662	-1.1926	.9893	.4064	1.0418	.5755	-.3297
Latvia	LVA	42800033	42803207	1	-.9807	-.9363	-.7902	.3447	-.2317	-1.6678	.0447	-.5912
Latvia	LVA	42800033	42801608	1	-1.5565	-.0862	.0226	.8988	.4689	.3497	.5755	-.959
Latvia	LVA	42800033	42801448	1	-.9145	-1.1508	-.5373	.426	-.7151	.8037	.0221	-.5251
Latvia	LVA	42800033	42803413	1	-.6197	.0789	.0226	1.1591	.8676	.7175	1.1176	.1216
Latvia	LVA	42800033	42803293	1	-.9565	-.0862	-.8627	.7351	.2934	.514	-.0341	-.0859
Latvia	LVA	42800033	42802197	1	-.9207	-.2662	-.5836	-.0019	.5116	.1184	-.216	-.5251
Latvia	LVA	42800033	42802890	0	-1.5521	-.2662	-.8627	.4892	-.0356	.414	-.1727	.1216
Latvia	LVA	42800033	42800360	0	-.241	.5719	.6755	.3955	.3758	-.5037	.0221	.7627
Latvia	LVA	42800033	42804637	0	-.9423	-.1652	-.227	.3253	.5478	.7647	.5755	.1216
Latvia	LVA	42800033	42801130	0	-.9032	-.2662	-2.664	2.3097	.6075	1.4073	-1.5537	-2.5027
Latvia	LVA	42800033	42805382	0	-.7553	-.0862	1.9359	.0517	.2511	.6155	1.2568	2.0955
Latvia	LVA	42800034	42803274	1	-.8693	-.203526124655764	-.171730620841494	.297367312812702	.170066644917764	.13293409373696	.0500698962797616	-.0431605885136016
Latvia	LVA	42800034	42804117	1	-1.5961	-.5994	-.7183	-.9369	-.6805	.0057	-.7838	-.8198
Latvia	LVA	42800034	42800352	1	.8611	-2.4131	-1.4131	-.6274	-.5099	-1.6678	-.8913	-1.3151
Latvia	LVA	42800034	42805059	1	-2.2778	-.5994	.8801	-.5958	-.17	-1.6678	.5755	-.222
Latvia	LVA	42800034	42801630	1	-.6469	.631	.0226	.9891	-1.4647	-1.6678	-.4748	-1.1252
Latvia	LVA	42800034	42800668	1	-.1215	-.174558642474685	-.087170090950501	.326107721252234	.21054171638458	.163285500175802	.0744292435310111	.0310682025824199
Latvia	LVA	42800034	42801121	1	-.3281	.0467	.3461	-.6916	-.213	.4394	.5755	.1216
Latvia	LVA	42800034	42800505	1	-1.2744	-.9196	.0226	1.0764	.3772	.4641	.5755	-.5251
Latvia	LVA	42800034	42800346	1	-.799	-.6447	-.227	1.1189	.366	1.4138	.5999	1.0431
Latvia	LVA	42800034	42804019	1	-1.4821	-.8324	-1.161	-1.0576	.1768	-.4012	-.6852	-.959
Latvia	LVA	42800034	42802783	0	.4012	-.8977	.8038	-.2181	.5179	.3175	-.3241	2.0955
Latvia	LVA	42800034	42801417	0	-.566	-.6616	-1.2044	.3181	.3871	.3814	-.599778286143418	-1.6076
Latvia	LVA	42800034	42801854	0	.1589	.6464	1.9359	1.6711	2.2351	3.6292	2.4277	2.0955
Latvia	LVA	42800034	42802636	0	-1.4989	-.0862	.9268	1.0786	1.6009	3.6292	1.2798	.7611
Latvia	LVA	42800034	42803433	0	-1.2291	-1.4063	-.6315	.4999	.8019	.3839	-.0823	-.7507
Latvia	LVA	42800034	42801044	0	-.8504	-.7938	.4173	.8888	.2139	.9928	.7198	-.4769
Latvia	LVA	42800034	42803445	0	-.4248	-.7836	1.9359	.7938	1.1066	-.0415	1.5037	1.515
Latvia	LVA	42800034	42801269	0	.5026	-.5297	1.1657	-.0168	3.5634	.096	1.836	-1.0517
Latvia	LVA	42800034	42805652	0	-2.2356	-.817	-.2737	3.6039	4.8357	1.2633	-.9794	-1.2087
Latvia	LVA	42800034	42803776	0	-.4907	-.6493	-.227	.2455	.5176	.42	.5755	.1216
Latvia	LVA	42800034	42800325	0	-.8744	-.4488	-.7638	-.4009	.1693	.1315	-.5832	-.5251
Latvia	LVA	42800034	42801203	0	-1.7011	.4012	-.4728	1.0523	.5937	1.3248	1.3388	-.8028
Latvia	LVA	42800034	42802499	0	.5358	.1261	.0226	.9553	4.8357	1.5496	.5755	-1.3027
Latvia	LVA	42800035	42801335	0	-1.1837	-1.6495	-2.664	.4154	-.5143	1.1	1.2262	.5553
Latvia	LVA	42800035	42803805	0	-1.7783	-.9232	-.5907	.4054	-.3198	.8351	.5755	-.9943
Latvia	LVA	42800035	42800082	1	-1.7887	-.6593	-.5034	.4811	.383	.4287	.5755	-.4607
Latvia	LVA	42800036	42800831	1	-.531	-.4174	-.7183	.8852	.0057	.1364	-.7045	-1.0788
Latvia	LVA	42800036	42800760	1	.9834	.1395	-.5544	.74	-.2193	.2053	-.0952	-.4784
Latvia	LVA	42800036	42800700	1	-1.3924	.9275	-.5034	.6622	-.0376	-.3646	.0256	.2224
Latvia	LVA	42800036	42804779	0	-1.6552	-.5239	.0226	.1228	-.2419	-.8437	-.5978	.1216
Latvia	LVA	42800036	42802933	0	-.7647	2.6352	1.9359	3.0685	4.8357	3.6292	2.4277	2.0955
Latvia	LVA	42800036	42802876	1	-1.7203	-.4314	-.227	.3563	-.1687	-.8768	.3482	.1216
Latvia	LVA	42800036	42802595	1	.714	-.142193930837495	.00730747353722951	.358218728541921	.255763596847972	.197196439035996	.101645390399718	.114002349360604
Latvia	LVA	42800036	42803052	1	-.0965	-.2662	-.5907	.7113	-.2717	-1.6678	.5755	-.4607
Latvia	LVA	42800036	42805121	1	-.4113	.0566	-.227	-.0948	-.5047	-.2306	-.3206	-.5305
Latvia	LVA	42800036	42803545	1	.4214	.3326	-.227	.7739	.2411	.5986	.0256	.1216
Latvia	LVA	42800036	42800076	1	.3157	-.157622853213429	-.037731920760153	.342910752236137	.23420539817823	.181030398404021	.0886708945316079	.0744659392328353
Latvia	LVA	42800036	42803627	1	.7923	1.3889	.5021	.578	.1672	.1417	.1648	.149
Latvia	LVA	42800036	42802748	1	.298	1.1352	1.9359	.6737	.6062	.1276	.1747	1.3857
Latvia	LVA	42800036	42800686	0	.1183	-.4314	.0226	.8144	.0606	.6459	-.3733	-.7639
Latvia	LVA	42800036	42800263	0	.6812	.1395	1.9359	.1412	-.3638	.0087	.3542	.4994
Latvia	LVA	42800036	42800288	0	.3498	-.0862	-.744950879140346	-.912572648799414	-2.4399	-.8768	-.5824	-1.023
Latvia	LVA	42800036	42800310	0	.3292	-1.6559	-.7249	-.6455	-.5823	-1.6678	-.919081145744996	-1.3573
Latvia	LVA	42800036	42803962	0	-1.4743	.2683	1.1355	.9359	.8532	-.2451	2.4277	1.2147
Latvia	LVA	42800036	42803792	0	.0122	-.1107	-.5907	.0676	.2986	-.3477	-.6791	.8925
Latvia	LVA	42800036	42802316	0	.0199	-1.1395	.8425	.5187	-.7091	-1.6678	-.3966	-.7496
Latvia	LVA	42800036	42800199	0	.9527	.8006	1.9359	.1359	.1608	-.0122	2.4277	2.0955
Latvia	LVA	42800036	42803996	0	.7404	-.0862	-.227	.1053	.2399	3.6292	.5755	.1216
Latvia	LVA	42800036	42800975	0	-.4505	.4571	1.9359	.0755	.1104	-1.6678	.3415	2.0955
Latvia	LVA	42800036	42800480	0	-.2094	-.2662	-.7638	.7113	-.0408	.2783	.5755	-.6073
Latvia	LVA	42800036	42800379	0	.6852	-.0862	-1.1926	3.6039	.8779	3.6292	.648836188401104	.1216
Latvia	LVA	42800037	42803295	0	-.7994	-.7815	-.8428	.6279	.1722	.8631	-.3237	-1.0283
Latvia	LVA	42800037	42805206	1	-1.1193	-.0862	.0226	.132639482947778	-.0408	-.0088647400884998	-.176	.1216
Latvia	LVA	42800037	42803245	1	-1.9476	.1207	-.1587	-1.6841	-.5972	-.0593	-.0823	-.5711
Latvia	LVA	42800037	42803069	1	-1.9492	-1.0532	-.6843	.0322	.3994	.3823	.0447	-.2726
Latvia	LVA	42800037	42805486	1	-2.6268	-.7087	-1.2122	-1.0616	-2.2218	-.1692	-.3583	-.806
Latvia	LVA	42800037	42802549	1	-.933	-.5874	-.5907	.9294	1.0974	1.4371	-.1157	-.1563
Latvia	LVA	42800037	42805435	1	1.3623	-.7815	-.4728	.6743	.4706	.4882	-.6852	-.959
Latvia	LVA	42800037	42800541	1	-.9077	-.4314	.4173	.3469	-.3591	-.2593	.1693	-.1563
Latvia	LVA	42800037	42801033	1	-.3188	-.0862	.0226	.1081	-.9291	.5651	.0399817305628976	-.0228016809598397
Latvia	LVA	42800037	42802219	1	-.1391	-.0862	.0226	1.2836	.8779	1.5721	-.6852	.1216
Latvia	LVA	42800037	42805481	1	-.3474	-.2741	.4173	.9859	.5801	1.0496	-.4801	-.8198
Latvia	LVA	42800037	42800847	1	-.7385	-.2479	.0226	1.2836	.7071	1.5721	.5755	.1216
Latvia	LVA	42800037	42805488	0	-1.6118	-1.0102	-2.664	.661976895906738	.3256	1.0196	-1.1941	-1.6922
Latvia	LVA	42800037	42802400	0	-.7153	-1.3452	-1.1926	-2.6893	.0902	1.0063	-.6852	-1.1252
Latvia	LVA	42800037	42803272	0	-1.391	-.4174	-.7836	-.6235	.2275	-.568	.5755	-1.0893
Latvia	LVA	42800037	42802670	0	-2.4657	-1.7372	-2.664	-2.6893	-3.7095	-1.6678	-2.1355	-2.5027
Latvia	LVA	42800037	42803472	0	.2786	-.2662	-.8219	.4181	-.1872	1.0245	-.1566	-.6774
Latvia	LVA	42800037	42802993	0	.8527	-.2624	.0226	.274391544949961	.8218	-.8768	.5755	.1216
Latvia	LVA	42800037	42802156	0	-2.0643	-2.4463	.0226	1.2836	.8779	1.5721	.5755	.1216
Latvia	LVA	42800037	42804178	0	-1.7944	-.2479	-.172339702890601	.7766	.7613	1.3422	.26964063550123	-.0659040507425033
Latvia	LVA	42800037	42803101	0	-1.047	-.2662	-.5034	.7113	.0037	1.0062	-.6852	-.8028
Latvia	LVA	42800037	42803185	0	-2.3653	-.0994	-.5034	-.0659	-.6057	-.2348	-.0553	-.222
Latvia	LVA	42800037	42803427	0	-1.218	-.8766	-1.2374	.8841	.0666	1.0196	-.8041	-.6843
Latvia	LVA	42800037	42802154	0	.1355	-.848036004505592	-1.08473587176942	.192639600349377	-.23041980456856	.0363401363033302	-.706861842705474	-1.6348
Latvia	LVA	42800037	42802066	0	-.4171	-.4136	-.7836	1.2836	.3203	-.6073	.3482	1.3566
Latvia	LVA	42800037	42804691	0	-1.7506	-.8305	-.227	.5821	-.2037	.9311	.5755	-.222
Latvia	LVA	42800037	42800025	1	-.4764	-.4203	.0226	-.2941	-.3815	-.0433	-.1727	-1.4344
Latvia	LVA	42800037	42800523	1	-1.5154	-1.2135	-1.0611	.4784	.3475	.5425	-.1722	-.7887
Latvia	LVA	42800038	42802901	0	-.8706	-.7199	-.3802	3.6039	2.858	.4944	.0221	.1216
Latvia	LVA	42800038	42804780	0	.6959	-.5297	-.691	.1361	-.9612	.4728	.0256	-.2503
Latvia	LVA	42800038	42804119	1	.6718	-.3531	-.6587	.1053	-.0094	.1326	.5755	-.4607
Latvia	LVA	42800038	42805626	1	-2.0044	.2842	1.2867	.1506	.5105	.1258	-.6852	1.2841
Latvia	LVA	42800038	42802661	1	-1.6777	-.59	-.227	-.7582	.1595	-.4753	-.1021	-.959
Latvia	LVA	42800038	42803909	0	-1.2432	-.2479	-.227	.972	.3166	1.0733	.5755	-.222
Latvia	LVA	42800038	42802168	0	-1.8123	-.0192	-.7249	-.0825	-.7253	.3401	-.2821	.3899
Latvia	LVA	42800038	42805154	0	-1.5844	-.0862	.0226	.1114	-.2626	-.1778	.1648	-.5912
Latvia	LVA	42800039	42802186	1	-.7219	-.438	-.227	.5719	-.5053	.0068	-1.002	.1216
Latvia	LVA	42800039	42804928	1	-.2183	1.2587	.3461	.3809	.2781	.6317	-.0553	-.3297
Latvia	LVA	42800039	42800474	1	-1.4962	-.4314	-.8627	-.0424	-.3092	.0421	-.216	-.7496
Latvia	LVA	42800039	42802363	1	.26	.6515	.0226	.5104	.3025	.6718	-.216	-.946
Latvia	LVA	42800039	42805711	1	-.821	.6424	-.227	.4454	-.1951	-.8768	.0221	.1216
Latvia	LVA	42800039	42800755	1	-1.299	-.5874	-.227	.2598	-.2881	.1779	.1648	-2.0641
Latvia	LVA	42800039	42801228	1	-.9412	.3289	-.4728	.3384	-.3831	.4333	-.0823	-.1563
Latvia	LVA	42800039	42800258	1	-1.7858	-1.2814	-1.4011	.0346	-.3355	-1.0529	-2.1355	-1.3017
Latvia	LVA	42800039	42801852	1	-.9654	-.5994	-.3827	.0644	-.2082	-1.4875	-.3237	-.959
Latvia	LVA	42800039	42803698	1	-2.0613	1.3697	-.7902	.4255	.5417	-.1117	1.4752	1.2841
Latvia	LVA	42800039	42802225	1	-.1786	1.3939	-.3048	-.8283	-.5683	-.1968	-1.5596	-.3902
Latvia	LVA	42800039	42804753	0	.7313	.6544	-.652	-.1793	-.2896	-.7946	1.1171	.9444
Latvia	LVA	42800039	42805748	0	.0303	-2.9627	.8304	-.6533	-.8399	-.9484	-1.0457	.4994
Latvia	LVA	42800039	42804205	0	.6055	-.6501	.7398	.7113	.093	1.0062	-.2008	2.0955
Latvia	LVA	42800039	42803520	0	.6986	-.2479	-.227	.6726	-.0408	.5931	.3424	-.5912
Latvia	LVA	42800039	42803752	0	.2823	-2.0442	-2.664	-2.6893	-.7562	-.2777	-1.1941	-2.0641
Latvia	LVA	42800039	42804749	0	.3784	-.2479	-.227	.0547	.6779	-.5007	-.1727	-.1563
Latvia	LVA	42800039	42803789	0	-1.4791	-.0862	.0226	.5732	1.7185	.9377	.5755	.1216
Latvia	LVA	42800039	42801889	0	-.0081	-.013	.9726	.4173	-.0469	.5263	.5755	.1216
Latvia	LVA	42800039	42805742	0	.8788	-.7114	-.6863	.0615	-.345	.0266	-.787	.1959
Latvia	LVA	42800039	42804803	0	-.8716	-.0862	-.5034	-.283	-.0308	.2522	-.869	.1216
Latvia	LVA	42800039	42804846	0	-.2166	.4435	.586	.4092	.5765	-.0725	1.4793	.4777
Latvia	LVA	42800039	42803275	0	-.0117	.1943	.4173	.0921	.5138	.753	-.2165	.833
Latvia	LVA	42800039	42804227	0	.513	-.7815	-.7249	.4344	.3097	1.2605	.1693	-.7507
Latvia	LVA	42800040	42800853	1	-1.6424	.0666	-.5887	-.868	-.3584	.0812	-.216	-.1865
Latvia	LVA	42800040	42804713	1	-1.604	-1.5733	-1.0611	.5316	-.6717	-1.2919	.3482	.4504
Latvia	LVA	42800040	42804473	1	-.3143	-.1789	-.6315	-.2773	-.502	-.4427	1.0645	-.3086
Latvia	LVA	42800040	42805383	1	-1.324	-.2662	-.5944	.0771	-.1348	.4602	-.3912	.1216
Latvia	LVA	42800040	42805138	1	-.1889	-.2662	-.3827	1.0916	.5531	1.1257	-.0171	.1216
Latvia	LVA	42800040	42800062	1	.1612	.6464	-.5907	.295	.1412	.3994	.4817	.4504
Latvia	LVA	42800040	42801814	1	-.4683	-.0862	-.227	-.4097	-.1758	-.0898	-.3876	-.6073
Latvia	LVA	42800040	42804395	1	-.81	-1.5668	-.5761	-.5775	-.2194	.2644	-.5031	-.8646
Latvia	LVA	42800040	42800889	0	-1.6996	1.1132	.586	.6691	.4009	.6662	.5755	-.5251
Latvia	LVA	42800040	42801585	0	-1.547	-.7087	-1.5502	.6288	-.3333	1.9031	.1435	-.9471
Latvia	LVA	42800040	42804832	0	-1.3113	-.4314	-.5034	.4543	.1149	.3025	.1648	.4994
Latvia	LVA	42800040	42801646	0	-1.612	-.23229604845342	-.255714447466315	.268822914112462	.129867613654853	.102789684052382	.0258766799070644	-.116883138857297
Latvia	LVA	42800040	42804237	0	-1.297	-.4314	.8877	.4926	.3756	.6559	.5755	.1216
Latvia	LVA	42800040	42805552	0	-.6689	-.2662	.8571	-.6293	.3366	-.3936	-.1026	.1216
Latvia	LVA	42800040	42805173	0	-1.3938	-.9703	.9726	-.8189	.498	-.6687	.3415	1.4234
Latvia	LVA	42800041	42802525	1	-1.0828	-.21179646090297	-.195873002670495	.289161807060041	.158510844224844	.124268641377115	.0431152016580155	-.0643532160864829
Latvia	LVA	42800041	42803809	1	-1.7848	-.269	.1386	.4642	.4331	.0532	.3473	-.1563
Latvia	LVA	42800041	42802231	0	.1018	-.2662	-.5907	-.5997	.0976	-.6567	-.1026	-.1563
Latvia	LVA	42800041	42802535	0	-1.7196	-.2479	.0226	-.0546	-.0801	.6978	.1693	-.7496
Latvia	LVA	42800041	42805317	1	-.8326	-.0862	.0226	.1053	-1.0453	.1738	-.1812	-.3297
Latvia	LVA	42800041	42800548	1	.0196	-.2662	-.5413	.5091	.0878	.3189	.5755	.1216
Latvia	LVA	42800041	42800017	1	1.4791	.6478	1.4967	3.6039	4.8357	3.6292	.5755	2.0955
Latvia	LVA	42800041	42805361	1	-.2974	.3961	-.7902	.3198	.2898	.1384	-1.5848	-1.0788
Latvia	LVA	42800041	42801926	1	.5842	-.4314	-1.0611	1.0609	.7003	.9595	-.3876	-.7496
Latvia	LVA	42800041	42803177	1	-.3314	-.2662	.0226	.4649	-.1316	-.2144	-.3912	.1216
Latvia	LVA	42800041	42801221	1	-1.0728	2.6352	1.4967	.6195	.3676	.5199	1.6338	.8925
Latvia	LVA	42800041	42802122	1	-1.1096	.3326	-1.0611	-.2603	-1.0199	-1.0529	-.4948	-1.0788
Latvia	LVA	42800041	42800737	1	-.5938	-1.0212	1.1355	1.1643	.3063	.8203	1.1618	1.3857
Latvia	LVA	42800041	42800135	1	-1.205	.1125	1.2867	.4498	.7161	.5995	1.3656	1.4234
Latvia	LVA	42800041	42800892	1	-.0603	-.8324	-.9874	.7072	-.4816	-.5309	-.5798	-.5265
Latvia	LVA	42800041	42804850	1	.1747	-.7353	-1.1926	1.3243	.0602	.3632	.1701	-.7496
Latvia	LVA	42800041	42805707	1	-.7803	-1.2821	-.5907	.3759	-.4404	-.1225	-.0987	.1216
Latvia	LVA	42800041	42802494	1	-1.5822	.0467	.4173	.0938	-.272	.2181	.0256	-.1563
Latvia	LVA	42800041	42805690	1	.8472	-.269	-.7704	.4133	-.0243	.5566	.3482	-.946
Latvia	LVA	42800041	42805565	0	.089	.0502	-.227	-.5058	.0269	-.5519	-.0992	-.1563
Latvia	LVA	42800041	42800647	0	.2519	-1.1429	.0226	-.0033	-.2544	-1.6678	.5755	.9339
Latvia	LVA	42800041	42801474	0	2.2074	.1489	.6138	3.6039	1.4775	.9365	1.3958	2.0955
Latvia	LVA	42800041	42800928	0	.9605	-.0862	1.4967	.3056	-.0806	.269	.5755	1.3857
Latvia	LVA	42800041	42803354	0	-.6176	-.3269	-.1438	1.2769	.6351	1.539	.2587	.1238
Latvia	LVA	42800041	42803730	0	-1.329	-.0862	.5452	1.2549	.9859	.5701	.5755	.1216
Latvia	LVA	42800041	42804570	0	-.9984	.18	-.227	.0416	.0299	-.8849	-.1026	.388
Latvia	LVA	42800041	42804990	0	.5821	.1166	.1386	.5508	.0089	-.2752	-.0857	2.0955
Latvia	LVA	42800041	42803738	0	.4091	2.6352	1.6222	.7962	.9491	.9819	1.37675087477555	2.0955
Latvia	LVA	42800042	42802772	1	-1.167	-.5994	-.227	.9995	.3802	.9723	.3482	-.1563
Latvia	LVA	42800042	42802003	0	1.1708	1.4003	1.2867	1.8894	.9168	1.1742	.5755	1.3857
Latvia	LVA	42800042	42801139	0	-1.3456	-.9767	-.5034	-1.6841	-3.7095	-1.6678	-.6852	-.5251
Latvia	LVA	42800042	42803110	0	.7447	-.141004706843166	.0107790010414465	.359398630305887	.257425250624424	.198442478321463	.102645433139238	.117049720163824
Latvia	LVA	42800042	42802658	1	-.0255	.3326	-.227	.2859	-.2304	.134	-.5974	.1216
Latvia	LVA	42800042	42803135	1	-1.3079	-.0862	.0226	.1554	.3835	.0496	.5409	-.1563
Latvia	LVA	42800042	42801590	1	-.2901	-.0862	-.227	.3103	-.0704	.1299	-.0987	.1216
Latvia	LVA	42800042	42803215	1	-.193	-.227984734204895	-.145827866399967	.226667372606394	.0051	.0840020324637605	.0141130582446341	-.0283454296197401
Latvia	LVA	42800042	42801994	1	-.3181	.0634	.0226	.1053	-.9291	.4394	.5755	.1216
Latvia	LVA	42800042	42802510	1	-.077	-.0862	-1.2182	2.9673	.4653	1.5721	-.6852	-1.7277
Latvia	LVA	42800042	42805622	1	-1.6401	1.1352	.4306	.7113	.8032	.5417	.5755	-1.0913
Latvia	LVA	42800042	42805555	1	-.2971	-.423587413702715	-.356584526219422	.1484	-.7442	-.2159	-.179686357862774	-.25117108977323
Latvia	LVA	42800042	42803067	1	-.4835	-2.0452	-1.1926	1.1769	-.1811	.3255	.5755	-1.1252
Latvia	LVA	42800042	42803846	1	-.0075	-.170142631551119	-.0742790767654606	.330489115424615	.216712026824827	.16791248644757	.0781427572868849	.042384172340305
Latvia	LVA	42800042	42802381	1	-.7003	-.2662	-.227	.7997	.3047	.3357	.1693	.1216
Latvia	LVA	42800042	42800094	1	-.1024	-.173818766960298	-.0850102806791478	.326841796942519	.211575514010972	.164060723314318	.0750514199585303	.0329641238313287
Latvia	LVA	42800042	42805600	0	-.4794	2.6352	1.9359	3.6039	4.8357	3.6292	2.4277	2.0955
Latvia	LVA	42800042	42800797	0	.7187	2.6352	.0226	1.2836	.8779	1.5721	.5755	.1216
Latvia	LVA	42800042	42804684	0	-.0966	-.173594092720327	-.0843544220627159	.327064709979359	.211889442086002	.164296131387794	.0752403531145309	.0335398486084843
Latvia	LVA	42800042	42800791	0	-.697	1.031	1.4967	.5948	1.2999	.735	.3415	1.4234
Latvia	LVA	42800042	42805114	0	-.1454	2.6352	1.9359	3.6039	4.8357	3.6292	2.4277	2.0955
Latvia	LVA	42800042	42805400	0	-.5249	.5946	-1.277	.7818	.1543	.2438	.1648	-.6912
Latvia	LVA	42800042	42801215	0	-.341	2.6352	.0226	1.2836	.8779	1.5721	.5755	.1216
Latvia	LVA	42800042	42805401	0	.535	-.149127842726253	-.01293368031472	.351339171025639	.24607512694618	.189931258837343	.0958145223093547	.0962342915828722
Latvia	LVA	42800042	42801983	0	-.8917	-.8452	.0226	.1053	-1.0385	.8868	.5755	.1216
Latvia	LVA	42800042	42805554	0	-.4247	-.186303682053855	-.121455665519837	.314454750084989	.194130855634728	.150979340196855	.0645525999276695	.000971693542150142
Latvia	LVA	42800042	42803290	0	.3906	-.0994	.6496	1.2836	.3355	.8345	-.1566	.8567
Latvia	LVA	42800042	42804790	0	.1574	-1.1493	-.4728	-.3925	-.2264	-.8768	-.6852	.2286
Latvia	LVA	42800042	42803841	0	-.2016	.5923	-.8554	.0009	-.1824	-1.6678	.9246	.9444
Latvia	LVA	42800042	42802568	0	-1.2388	.957	-.335	.1687	-.0452	.3994	.7264	.1959
Latvia	LVA	42800043	42803692	0	-1.382	-.59	-1.0678	.3391	-.1562	-.9484	-.3578	-.5093
Latvia	LVA	42800043	42805359	0	.4142	-1.1002	-2.2485	-.4638	-.9301	-.2708	-1.305	-1.3027
Latvia	LVA	42800043	42800014	0	-1.9245	-2.4131	-2.1689	1.1141	.277	-.0162	-.0766	-1.4355
Latvia	LVA	42800043	42805132	0	-.2847	.9454	-.442	-.6161	.9654	-.9484	-.1727	.0861
Latvia	LVA	42800044	42800927	1	-1.0469	-.0013	-.4728	.422	.5252	-.0055	.0256	-.5251
Latvia	LVA	42800044	42801103	1	-.6809	-.196228085550502	-.150426523714638	.304608143181795	.180263894803225	.14058079736504	.0562069663815741	-.0244594595453074
Latvia	LVA	42800044	42800698	1	-.6539	.3239	-.227	.4219	.3305	.6241	-.1026	-.1563
Latvia	LVA	42800044	42800100	0	-.5442	-.0862	.0226	3.6039	4.8357	1.0062	.5755	.1216
Latvia	LVA	42800044	42802541	1	-.8201	-.0862	-1.0611	.3202	-1.1183	-.2574	-.4948	-.2432
Latvia	LVA	42800044	42802228	1	-.7899	-1.2786	-1.0611	.4515	-.8093	-.1142	.0256	-.5079
Latvia	LVA	42800044	42803181	1	-1.5794	-.0862	-.227	-.0965	-.5331	-.385	-.216	-.5912
Latvia	LVA	42800044	42801750	1	-.2765	-.983	-.5907	-.245	-.3621	-.526	-.4948	.1216
Latvia	LVA	42800044	42802765	1	.2931	-.159703468065011	.0226	.5626	.24798819011143	-.6287	.0636309887647929	.1216
Latvia	LVA	42800044	42803811	1	-1.0042	-.269	1.4967	1.3913	.0904	-.1832	.9918	.2996
Latvia	LVA	42800044	42801201	1	-.8505	-.2662	-.691	.2281	.2998	-.568	-.5974	-.4784
Latvia	LVA	42800044	42801401	1	-.19	.0502	.1386	-.1268	-.1328	-.4427	-.6852	2.0955
Latvia	LVA	42800044	42804312	1	.3977	-.454	-1.1926	.5567	.3136	.2172	-.8913	-.7496
Latvia	LVA	42800044	42803429	1	.2463	1.7671	1.9359	1.2836	.3502	.9789	1.802	2.0955
Latvia	LVA	42800044	42801109	1	.5802	.5696	-.3048	.051	.7513	-.0927	-.3912	-.2503
Latvia	LVA	42800044	42803869	1	-1.5954	-.8357	-1.2891	-.3834	-.8149	-1.6678	-.3237	-1.0788
Latvia	LVA	42800044	42801633	1	-.3104	-.2741	-.4806	-.6525	-.0146	-.568	-.8657	-.7496
Latvia	LVA	42800044	42805430	1	1.0818	-.0862	.0226	-.1279	-.0949	-.4163	.5755	.1216
Latvia	LVA	42800044	42803188	0	-.5503	-.191169041457363	-.135658396937741	.309627529838927	.187332689044421	.145881537778135	.0604612198597945	-.011495725770046
Latvia	LVA	42800044	42803778	0	-.0508	-1.48825218083848	-2.664	.4868	.303	.0674977874051251	-2.1355	-2.5027
Latvia	LVA	42800044	42800331	0	.7358	.373943472984003	.737425680278294	1.7334	.5635	.904016415672103	.861051761366269	1.2841
Latvia	LVA	42800044	42805354	0	-.4367	-1.1673	-1.1407	.4722	-.7386	.7111	-.8309	-.972264399779666
Latvia	LVA	42800044	42803635	0	-2.1257	1.1493	.8116	.3045	.2049	-.2306	-.1026	-.2778
Latvia	LVA	42800044	42803739	0	-1.1833	-.215689523164535	-.207237449386255	.285299262197547	.153071228441994	.120189587690161	.0398414461100741	-.0743291367940921
Latvia	LVA	42800044	42803253	0	.1821	-.0862	.0226	1.61093197049191	1.2633	2.8994	.5755	.1216
Latvia	LVA	42800044	42803858	0	.0701	-1.0197	.0226	.6799	.3259	-1.6678	.5755	.1216
Latvia	LVA	42800044	42801939	0	-1.2931	-2.9627	-2.664	3.6039	1.1288	.1012	-2.1355	-2.5027
Latvia	LVA	42800044	42802033	0	.4686	-2.9627	-1.0406	.7113	-.0408	1.0062	1.0854	2.0955
Latvia	LVA	42800045	42801787	1	-1.0796	.1245	.4173	.2554	-.2843	.2278	.5409	.149
Latvia	LVA	42800045	42801305	0	-.8002	-1.3452	.0226	3.6039	-.5807	-1.6678	-.6852	.1216
Latvia	LVA	42800045	42805301	0	.3047	.0467	1.0929	.568	.0769	.2338	-.0251	2.0955
Latvia	LVA	42800045	42800318	1	-1.3864	-.7087	-.7302	-.0388	-.7339	-.9484	-.0952	-.975
Latvia	LVA	42800045	42800401	1	-.9827	.7989	-.5034	-.4271	-.0973	.5935	.0256	.1216
Latvia	LVA	42800045	42800195	1	-1.4776	.6464	.5347	.6925	.5964	-.12	.1701	-.7317
Latvia	LVA	42800045	42800058	1	-1.7559	.1245	-1.0014	.1385	.0067	.1624	.1701	-1.4991
Latvia	LVA	42800045	42803057	1	.5741	1.7162	1.9359	-.0835	.1271	-.0193	1.227	2.0955
Latvia	LVA	42800045	42802634	1	-1.4867	-.0994	.4173	.2609	.0809	.3206	-1.305	-.1563
Latvia	LVA	42800045	42801373	1	-1.8214	.2718	.4907	.3695	-.3996	-.8849	.1977	.7627
Latvia	LVA	42800045	42801641	1	.3269	-.0862	-.227	.6092	-.3825	.4483	.0256	.1216
Latvia	LVA	42800045	42804621	0	.4837	-1.7372	.4173	-2.6614	-1.2531	-1.0529	-.6852	-1.1252
Latvia	LVA	42800045	42802427	0	.7722	1.1352	1.9359	-.2769	.1038	.175	.6172	2.0955
Latvia	LVA	42800045	42800250	0	-.7733	-.4998	-.6843	.4382	.2495	.0393	-.4575	-.7496
Latvia	LVA	42800045	42804357	0	-1.1846	-.5847	-.6843	.2969	-.9893	.1748	.5755	.1216
Latvia	LVA	42800045	42801019	0	.1733	-.2479	-.227	.5165	-.0607	.0855	.1701	.1216
Latvia	LVA	42800045	42804528	0	-.8478	-.5717	.0226	.3477	-.0048	.3826	.5755	.1216
Latvia	LVA	42800045	42802012	0	-.1523	-.9317	.0226	.0809	-.1204	-1.0529	.3482	-.4607
Latvia	LVA	42800045	42803018	0	-1.2716	-1.1234	-.1627	1.2402	.9358	1.3398	.5755	.4994
Latvia	LVA	42800045	42804554	0	-1.152	-1.374	-1.3196	1.696	.9464	1.4312	-.1727	-1.6922
Latvia	LVA	42800045	42802566	0	-1.2494	.7825	-.4806	.3953	-.1331	.5105	.1037	.9444
Latvia	LVA	42800046	42803266	0	.0963	2.6352	-.3332	.5015	.089	1.2432	1.3656	.1216
Latvia	LVA	42800046	42805310	1	.3873	.4034	.0226	.542	.0267	-.1602	-1.0084	-.7496
Latvia	LVA	42800046	42802387	1	-.6638	1.1576	.0226	1.203	.8754	.998	1.2612	1.0448
Latvia	LVA	42800046	42800111	1	-.0326	-.2624	-.4659	.2834	-.0218	.3157	-1.2835	.0876
Latvia	LVA	42800046	42802871	1	.1675	-.8802	-.9285	-.2251	-.8782	-.6274	-.4948	.1959
Latvia	LVA	42800046	42802105	1	-.7944	.2086	.1386	-.1348	-.4044	.5185	-1.2835	.1216
Latvia	LVA	42800046	42803228	1	.7814	.9349	1.2867	.3329	.5767	-.3789	1.3656	.4184
Latvia	LVA	42800046	42801555	1	-.3387	.967	.6825	.7537	.2667	.4206	-1.2871	.5823
Latvia	LVA	42800046	42801873	1	.3123	-.0862	.5833	.5037	.3298	.3393	-.5978	.7864
Latvia	LVA	42800046	42805002	1	1.1466	.666	-.7902	.8793	.0175	-.421	-1.305	-.7496
Latvia	LVA	42800046	42800509	1	.7077	.1649	1.4967	1.3781	1.466	.9212	.5755	1.2841
Latvia	LVA	42800046	42804018	1	.5128	.0467	-.4806	.5755	.3398	-.3412	.5755	-.222
Latvia	LVA	42800046	42803086	1	1.5304	-1.2413	-2.2485	-.0389	-.3533	-1.2919	-.3206	-1.7277
Latvia	LVA	42800046	42805268	1	.2792	-.0862	.1386	.4508	.122	-.0233	-.1021	-.0274
Latvia	LVA	42800046	42803903	1	-.358	-.4998	-1.0345	.6259	-.0677	-.2259	-.3907	.1216
Latvia	LVA	42800046	42804498	1	1.1519	1.1352	1.9359	.5451	-.2833	.6122	.775	.2224
Latvia	LVA	42800046	42803237	1	.4805	1.031	-1.2891	.3396	-.0763	.5893	-1.5848	-.1563
Latvia	LVA	42800046	42804252	1	.4923	.0634	-.227	-.0021	-.3628	.2872	.0256	.1216
Latvia	LVA	42800046	42802437	0	.4385	.1997	.7947	1.1763	.3959	-1.6678	2.4277	2.0955
Latvia	LVA	42800046	42802029	0	.2522	-.2662	-.2943	.6523	-.0491	-.3731	1.2262	-.0129
Latvia	LVA	42800046	42801342	0	.6377	-.9245	-.227	-.2532	-.1817	-.8437	1.4752	-.3297
Latvia	LVA	42800046	42801405	0	-.4386	-.4314	-.0154	.4043	-.6405	.4643	-.7222	-.1566
Latvia	LVA	42800046	42804241	0	.9218	-.7221	-.691	-.0677	-.5063	-1.6678	-2.1355	-.1563
Latvia	LVA	42800046	42803437	0	.6009	.1736	-.5836	.8967	.5091	.5688	-.3241	.4184
Latvia	LVA	42800046	42805248	0	.8406	.3266	.4173	.2936	.3502	.5964	.3415	1.515
Latvia	LVA	42800046	42801770	0	-.5866	.9718	.0226	.6209	.5754	.7955	1.1375	1.1961
Latvia	LVA	42800046	42801494	0	.8817	-.0862	-.227	.266	-.1293	.2161	.5755	-.5711
Latvia	LVA	42800046	42805495	1	1.2859	-.9187	-1.5883	.2239	-.3691	-.1285	-.722	-.5093
Latvia	LVA	42800047	42802863	0	-1.8182	-.7774	-.2134	1.4768	1.5794	-1.6678	-.1315	.5933
Latvia	LVA	42800047	42800439	1	-1.1838	-.5847	-.691	.4936	-.074	.0112	-.6097	-1.3027
Latvia	LVA	42800047	42800264	1	-1.4871	-.9427	-.7902	.6529	.2832	.5688	-.0987	-.5912
Latvia	LVA	42800047	42803033	1	-.2765	-.4314	-1.0611	-.5071	-.1774	-.9484	-.1026	-.9299
Latvia	LVA	42800047	42804578	1	.323	-.4314	-.4806	.595	-.0514	.8834	.0221	-.7496
Latvia	LVA	42800047	42800143	1	-1.4475	-.4488	.1386	-.3143	-.466	-.1589	-.3206	.1554
Latvia	LVA	42800047	42802013	1	-2.1151	-.0862	-1.3577	.1062	-.7299	-.5519	-2.1355	-.942
Latvia	LVA	42800047	42801212	0	-.622200889668997	-1.2439	-1.6079	-.1982	.0523	-1.6678	-.3912	-.959
Latvia	LVA	42800047	42800537	0	.0606	-.0862	-.227	.3725	.1898	-.801	.1693	-.7496
Latvia	LVA	42800047	42801632	0	-1.3378	-.2662	.0226	-.5819	.367	-.1088	-.1026	.1216
Latvia	LVA	42800047	42800067	0	-1.5314	-1.2102	.8038	.8627	.6843	1.5721	-.6852	1.1508
Latvia	LVA	42800047	42801333	0	-1.232	-1.0717	-1.3485	.3859	-.2862	.5375	-.2857	-1.0464
Latvia	LVA	42800047	42800958	0	.2504	-.836	-.227	.3358	.4012	.1193	-.309	.1216
Latvia	LVA	42800047	42803032	0	1.2718	1.3403	.3416	.016	1.028	.746	-.4805	-.4607
Latvia	LVA	42800047	42802339	0	-.2161	-.85	-.227	.0344	.1054	-.2679	.1648	.4777
Latvia	LVA	42800047	42804726	0	.1728	-.2479	.0226	1.2836	.0505	-.2979	.5755	.1216
Latvia	LVA	42800047	42801768	0	-1.582	-.7221	-.5034	-.5867	-.7714	-.0185	-.4948	-.5265
Latvia	LVA	42800047	42805224	0	-1.7145	-1.3452	.0226	3.6039	4.8357	1.5079	.5755	.1216
Latvia	LVA	42800047	42804447	0	.9085	-.0862	.0226	.9106	1.7364	.3913	.5755	.1216
Latvia	LVA	42800047	42804774	1	-1.3134	-.4314	-.8627	.5182	.155	.5469	.3482	-.7496
Latvia	LVA	42800048	42803558	1	-.8559	.3666	-2.664	-2.6893	.1825	-1.6678	.9628	.4777
Latvia	LVA	42800048	42803777	1	-1.1426	.4495	.0226	.3961	-.2983	.3455	.0074	.6663
Latvia	LVA	42800048	42804240	1	-.2103	1.1576	-1.1093	-.3456	.6101	.351	2.4277	-.8833
Latvia	LVA	42800048	42803682	1	.8381	-.2662	-.227	.7113	-.0697	.9475	-.2668	.1216
Latvia	LVA	42800048	42800270	0	-1.3355	-.2479	-.227	-1.7857	-.3201	-1.6678	.5755	-.1563
Latvia	LVA	42800048	42802266	0	-.4952	-.2662	-.4728	.5252	-.2701	.2303	.0405	.1216
Latvia	LVA	42800048	42803362	0	.4379	1.3697	1.9359	3.6039	3.5634	3.6292	2.4277	2.0955
Latvia	LVA	42800048	42800373	0	-.1312	-1.4467	-.3706	1.1834	.4804	.9906	.5826	.0398
Latvia	LVA	42800048	42804064	1	-1.262	.96	1.1752	.3874	.4449	.7126	.0256	.7627
Latvia	LVA	42800048	42803482	1	-.9351	-.2662	-.3827	.1485	.0834	-.2473	-.5974	-.3297
Latvia	LVA	42800048	42800430	1	-1.0341	-1.8736	.1386	.4545	.6543	.1695	-.8627	.0876
Latvia	LVA	42800048	42800642	1	-.8425	.9454	-.8627	-.2355	-.2927	-.2144	-.454	-.7496
Latvia	LVA	42800048	42801011	1	.9447	.5289	-1.0611	.3368	.0757	.0126	-.3237	-.5912
Latvia	LVA	42800048	42804148	1	-.6811	2.0175	.7739	3.6039	4.8357	1.7991	.1478	.9642
Latvia	LVA	42800048	42802002	1	.6751	-.2479	.0226	.3772	.5227	.4525	.5755	-.3297
Latvia	LVA	42800048	42801111	1	-1.3077	.9166	-.227	.746	.2239	1.0089	.0256	-.2503
Latvia	LVA	42800048	42803005	1	.6767	.9454	1.2867	1.1761	.9311	1.1855	.9918	2.0955
Latvia	LVA	42800048	42802092	1	-1.0078	-.989	-1.5179	-.4388	-.7972	-.801	-.3876	-.2503
Latvia	LVA	42800048	42800813	1	-.3146	-1.0079	-.4806	.7411	.6661	.3931	-.8627	-.3297
Latvia	LVA	42800048	42804296	1	-1.5298	-.2479	.0226	.2047	.2787	1.0427	.3482	-.959
Latvia	LVA	42800048	42803137	1	-1.2934	-2.0151	-1.6801	.5444	1.1408	.8343	.3142	.1216
Latvia	LVA	42800048	42802075	0	-.198	-2.9627	1.9359	.7181	-.0634	-1.0529	2.4277	2.0955
Latvia	LVA	42800048	42801500	0	.3866	-.4343	.0226	.1774	.1731	-.2785	-.3943	.0208
Latvia	LVA	42800048	42804369	0	-2.2705	-.0862	.0226	.8287	-.6926	.2239	.5755	.1216
Latvia	LVA	42800048	42802081	0	-.671	.1197	1.4967	-.9155	.0858	.3638	.3356	2.0955
Latvia	LVA	42800048	42802435	0	-1.5993	-.5259	-.442	.734	1.0327	.9053	-.2008	-.4914
Latvia	LVA	42800048	42804257	0	.7748	.4435	-.227	1.2594	.4553	.3115	.5755	.1216
Latvia	LVA	42800048	42802625	0	-1.3328	-2.4131	-1.5748	.5348	.2914	.647	-1.1941	-1.8806
Latvia	LVA	42800048	42803916	0	-.331	-.5847	.8038	-.2676	.37	.317	-.1727	.1216
Latvia	LVA	42800049	42800303	1	.2779	-.891	-1.0611	-.3355	-.6458	.0926	-.9936	-1.1252
Latvia	LVA	42800049	42804539	1	.497	-.4314	.0226	.7962	.483	.8578	-.5974	-.9943
Latvia	LVA	42800049	42801343	1	-.0729	-.4314	-1.0611	.6761	.0324	.5044	.0256	-.9299
Latvia	LVA	42800049	42803262	1	1.0779	-1.1442	.3416	.6505	.3528	.2432	.1701	-.3297
Latvia	LVA	42800050	42802111	0	-.2357	1.3697	1.1657	.8101	.6224	.844	1.4995	1.3566
Latvia	LVA	42800050	42802058	0	-1.2455	-1.4356	-2.664	-2.6893	-3.7095	.7042	-2.1355	-2.5027
Latvia	LVA	42800050	42801114	1	-.9059	-.48	-.2827	-.6447	.0538	-.7368	-.4948	.6559
Latvia	LVA	42800050	42805411	1	.1944	-.184989690122739	-.1587	1.0882	.3724	.9455	-1.2871	.7627
Latvia	LVA	42800050	42801525	1	-.5371	-.5001	-.2827	-.5006	-.278	-.0447	-.5832	-.7496
Latvia	LVA	42800050	42804755	1	.1188	-1.3177	-1.3196	-1.1456	-.8274	-1.6678	-1.4541	-1.2874
Latvia	LVA	42800050	42805039	1	-1.5946	-1.2223	-.227	.068	.3693	-.1372	-.7867	-.6912
Latvia	LVA	42800050	42800129	1	-.6517	-.983	-.9624	-.5302	-.4304	-1.5939	.0256	-.9299
Latvia	LVA	42800050	42802496	1	-1.8571	.0634	-1.0678	1.9809	.715	2.2291	.3482	-1.3017
Latvia	LVA	42800050	42800163	1	-.6605	1.1352	-.7902	-.0634	.3503	.0979	1.5037	-.3086
Latvia	LVA	42800050	42804823	1	-.4187	-.497312480411693	-.44957380915622	.2348	-1.0647	-.0743427069286069	-.224815399807697	-.361186308639472
Latvia	LVA	42800050	42802104	1	.213	-.1058	.8801	.3647	.6279	.7655	.1435	1.2841
Latvia	LVA	42800050	42803618	0	-1.6512	-.23381453642012	-.26014714708082	.267316329449678	.127745892871891	.101198650176476	.0245997523699569	-.120774244247727
Latvia	LVA	42800050	42801459	0	.8045	-.5994	-.9211	-.5233	-.0936	-1.6678	-.5832	-.1563
Latvia	LVA	42800050	42801722	0	.295	.6608	-.4338	-.8263	.5894	.6404	1.1213	-.1563
Latvia	LVA	42800050	42802302	0	-.9842	-.0321363948950869	-.00366334935732844	.5244	.8901	.2372	.227517779463223	.141869515569052
Latvia	LVA	42800050	42800152	0	-.3894	.0666	-.4338	-.315	-.0301	.4211	.7741	-.1563
Latvia	LVA	42800050	42800361	0	-.3026	-.4314	-.3802	-.5016	.8779	.2157	.1648	.1216
Latvia	LVA	42800050	42801317	0	-.9701	-.269	-.5034	-.3177	-.5588	-.0737	.1922	.1216
Latvia	LVA	42800050	42800729	0	-1.2252	-.201673781118771	-.208021108464588	.6453	.1997	.299323779034581	.0994245330687767	-.0889918166090843
Latvia	LVA	42800051	42804061	0	-1.3749	.245	-.8154	.7156	.1366	.624	-.1026	-2.5027
Latvia	LVA	42800051	42804195	1	-.9664	.1892	.3416	.5279	.4743	.2985	.3415	.0876
Latvia	LVA	42800051	42801227	0	-1.3319	.4121	-2.0338	.4408	1.2221	1.4591	-.6681	-.3297
Latvia	LVA	42800051	42804904	0	-.0925	.3876	-.227	.9024	.7661	.4394	-.3272	-.8016
Latvia	LVA	42800051	42802641	0	-1.5392	.3875	.5347	.6703	1.3181	.8498	1.1171	.5823
Latvia	LVA	42800051	42801010	1	.2242	-.2548	-.8826	.3234	.3899	-.5639	-1.5596	-.9933
Latvia	LVA	42800051	42802255	1	.689	-.4969	1.4967	.4623	.0009	.6115	.1875	2.0955
Latvia	LVA	42800051	42800606	1	.9426	-.2662	-.3076	.9537	.0534	.3437	.5755	.1216
Latvia	LVA	42800051	42801974	1	-.0755	-1.2034	1.1355	.4486	-.4453	-.5309	-.8044	.1216
Latvia	LVA	42800051	42800516	1	-.0061	.2091	-.8627	.359	.0986	.1291	-.5832	-.5461
Latvia	LVA	42800051	42805293	1	-1.4452	1.153	-.732	1.1131	.1989	.7344	1.0267	.4184
Latvia	LVA	42800051	42802268	1	-1.2388	-1.8141	-.652	.0229	.6498	-1.2919	-1.7719	-1.4002
Latvia	LVA	42800051	42803504	0	-.6981	.2063	-.227	.5978	.3537	.261	1.3465	-.1563
Latvia	LVA	42800051	42805078	0	.984	.5836	1.036	.2084	.0523	.424	-.3121	2.0955
Latvia	LVA	42800051	42803741	0	-.2439	-1.1429	.6407	-1.3001	-2.4424	-1.6678	-.3912	.6905
Latvia	LVA	42800051	42803570	0	-.5495	-.4535	-1.0741	-.2827	-.1829	-1.6678	.7741	.2224
Latvia	LVA	42800051	42803807	0	-1.4765	-.891	-.442	.1036	.2888	-.3646	-.0551	.2224
Latvia	LVA	42800051	42803074	0	-.0314	-.5133	-.6116	.7333	.8132	-.226	-.1026	.149
Latvia	LVA	42800051	42801848	0	-1.8742	-.0569	1.2867	1.3405	2.2837	.1041	1.5037	1.4234
Latvia	LVA	42800051	42801716	0	-1.1805	-.0306	1.036	.6053	-.125	-.1117	.9246	1.515
Latvia	LVA	42800051	42804311	0	-.534	-.7815	-.7249	.6772	-.3637	-1.6678	-.1727	-.7507
Latvia	LVA	42800052	42802894	0	-1.2553	.1852	1.9359	.9979	-.0922	.7126	.5755	.8567
Latvia	LVA	42800052	42805036	1	-.0467	-.6593	-2.664	.0297	-.2206	-.5569	-.1021	.1216
Latvia	LVA	42800052	42801507	1	-.363	.3317	1.4967	1.2995	1.2974	-.0421	1.6338	2.0955
Latvia	LVA	42800052	42801399	1	-.7491	-.0862	.0226	.1425	.8779	.4394	-.0553	.1216
Latvia	LVA	42800052	42802662	1	-.1848	-.7306	.0226	.1841	.1068	.2025	-.1722	.1216
Latvia	LVA	42800052	42803446	1	-1.3065	-.0862	.0226	1.2836	.5836	1.5721	.5755	.1216
Latvia	LVA	42800052	42802571	1	-.8815	-.0862	-.535	-1.4319	.1869	-1.6678	-.1026	-.5912
Latvia	LVA	42800052	42804997	1	.2103	2.6352	1.9359	.829	1.7613	1.0712	2.4277	2.0955
Latvia	LVA	42800052	42805712	1	-.6433	2.6352	1.1355	3.6039	4.8357	3.6292	2.4277	2.0955
Latvia	LVA	42800052	42805426	1	-.2084	-.7815	.0226	.846	-.5894	-1.6678	-.1566	.1216
Latvia	LVA	42800052	42802904	1	.0457	-.7691	-.9607	.7113	-2.4399	.5511	.1922	-.0542
Latvia	LVA	42800052	42800999	0	-1.1136	-.8305	-.4728	.5801	1.8719	.8862	-.5001	.1216
Latvia	LVA	42800052	42804003	0	-.1215	-.0862	.0226	3.6039	.8779	1.7551	.5755	.1216
Latvia	LVA	42800052	42805253	0	-1.3462	-.3711	1.9359	.0136	1.0667	.0889	.9443	1.0904
Latvia	LVA	42800052	42801395	0	.0906	-1.2858	-.227	.28	-.1977	.1599	-2.1355	-.4607
Latvia	LVA	42800052	42803428	0	-1.7016	-.7353	.0226	-.2937	-.4387	-.1866	-.5832	-.222
Latvia	LVA	42800052	42802394	0	-1.2969	-1.574	1.9359	1.2836	-.3996	.7619	.5755	.1216
Latvia	LVA	42800052	42801148	0	-1.4318	1.1352	1.036	.4073	.9482	.7162	2.4277	.7864
Latvia	LVA	42800052	42802853	0	.6842	-.4314	.0226	.788	.8159	1.0712	.5755	.1216
Latvia	LVA	42800052	42804303	0	-.4496	.6037	.586	.923	1.2705	3.6292	1.6284	1.3566
Latvia	LVA	42800052	42804164	0	-2.2385	.0308	1.9359	-.7667	.0568	.5731	2.4277	2.0955
Latvia	LVA	42800052	42805738	0	-.691	-2.4131	.4548	1.0739	.841	3.6292	-1.0839	-1.3027
Latvia	LVA	42800052	42804576	0	-1.2883	.7062	.0226	1.0663	1.3919	1.4411	1.3428	-.3297
Latvia	LVA	42800052	42802486	0	-.6471	-.2479	.0226	.7113	.6637	1.0083	.5755	.1216
Latvia	LVA	42800052	42803311	0	.7164	-.0862	1.9359	1.5631	1.6513	.7566	.5755	2.0955
Latvia	LVA	42800052	42802322	0	-1.2752	-.2479	.0226	.1866	.3732	.6805	.5755	.1216
Latvia	LVA	42800053	42803527	1	-1.8772	-.4314	-.5907	.4386	.6146	-1.6678	-.3882	-.4607
Latvia	LVA	42800053	42805318	1	-.0524	-.138072411165111	-.0285689483863659	.335854780656214	.236784357823182	.172886130809938	.115744876338188	.1216
Latvia	LVA	42800053	42802407	0	-.4618	-.1541	-.0758	1.1514	4.8357	1.9786	.0993	-.5093
Latvia	LVA	42800053	42802235	1	.3442	-1.2743	-2.2485	3.6039	-.118	-.2942	-.6852	-.5912
Latvia	LVA	42800053	42801901	1	-.2203	-.2479	.0226	.3423	-.2876	.8709	.1701	-.4784
Latvia	LVA	42800053	42800400	1	.1758	-1.4447	-1.8838	2.5733	.6432	1.4461	.5858	-.806
Latvia	LVA	42800053	42804548	1	-1.9418	-.0061	-.5034	.6742	.2027	.3375	-.309	-.5912
Latvia	LVA	42800053	42802528	1	-1.0916	-.784	1.2867	.47	-.2361	-.0445	-.6625	-.6353
Latvia	LVA	42800053	42802812	1	.0513	-.2548	-.1744	.2322	.1749	.3313	.5755	.121535834242863
Latvia	LVA	42800053	42800533	1	.0461	-1.026	-.227	.8528	.1002	.6322	1.0854	-.7639
Latvia	LVA	42800053	42801312	1	.5991	1.3697	.7162	-.492	-.0162	-.4384	.5409	.7627
Latvia	LVA	42800053	42803039	1	.7509	-.4314	.0226	.9152	.2706	.5642	-.5172	-.2503
Latvia	LVA	42800053	42803709	1	.7534	2.6352	.8348	-.3808	.4766	-.1896	.8038	.4504
Latvia	LVA	42800053	42801102	1	.1901	.8762	.1386	.2387	.0056	.7119	.0221	.0484
Latvia	LVA	42800053	42801493	1	.6057	-1.3718	-1.0539	.3245	-.2645	-.218	.0256	-.6959
Latvia	LVA	42800053	42800414	1	-1.2228	-1.4138	-1.5438	-.059	-.1753	.1648	-.2276	-.7712
Latvia	LVA	42800053	42805258	1	-1.738	-.0061	.0226	.4203	-.6689	.0621	.0256	-.2503
Latvia	LVA	42800053	42800495	0	.5858	.6616	1.9359	.5118	.6148	.9056	.9685	2.0955
Latvia	LVA	42800053	42802343	0	-1.8537	-2.9627	-1.3583	-.1062	-1.1945	1.3288	-.7325	-2.0641
Latvia	LVA	42800053	42803216	0	.295	-.8305	.0226	3.6039	4.848	3.6292	1.3614	.5553
Latvia	LVA	42800053	42803495	0	-1.5113	-.2479	.0226	3.6039	4.8357	3.6292	.5755	.1216
Latvia	LVA	42800053	42805054	0	-1.4235	.7361	-2.2485	-.3212	.9938	-1.6678	1.1417	1.2841
Latvia	LVA	42800053	42805682	0	-.6395	-.6923	1.1355	.0037	.4947	.1012	1.4995	.9444
Latvia	LVA	42800053	42804107	0	-.2029	-.2924	-.7902	.7457	-.0437	.8751	-.8309	-1.1252
Latvia	LVA	42800053	42805107	0	-1.396	-.1798	-.5887	.1899	-.0841	.6188	-.6007	.1216
Latvia	LVA	42800053	42803556	0	-1.3464	-.5874	-.3827	.8708	.4793	.4019	-.1727	-.2819
Latvia	LVA	42800053	42803010	0	-.2191	2.6352	-.3827	2.2223	2.6375	2.2374	2.4277	2.0955
Latvia	LVA	42800053	42802717	0	-1.8882	.3239	.0226	.3795	.2058	.4645	-.1021	.9888
Latvia	LVA	42800053	42801761	1	.2701	.5999	1.9359	.3941	-.1503	.6462	1.4793	1.515
Latvia	LVA	42800054	42801656	0	-.448	1.7671	1.9359	.2297	1.2164	-.071	.5755	.9642
Latvia	LVA	42800054	42804275	0	-.6236	.0502	-1.0411	3.6039	4.8357	-1.6678	.1693	-.6491
Latvia	LVA	42800054	42801513	1	-.9635	.0789	.1453	.0045	-.3183	.0344	-1.3972	-.1865
Latvia	LVA	42800054	42805220	1	-.9826	.5946	.0226	1.0458	.8712	.4642	-.6852	.1216
Latvia	LVA	42800054	42803719	1	.1098	-.891	-.7902	.165	.0316	-1.6678	-.6852	.2286
Latvia	LVA	42800054	42804074	1	.3067	.5696	1.9359	.2398	-.2415	.0034	.3415	.2683
Latvia	LVA	42800054	42801748	1	.2064	-1.9613	-2.0371	.6486	4.8357	1.9463	-1.4214	-1.159
Latvia	LVA	42800054	42803479	1	-.3313	-.1743	-.4396	-.121	-.2177	.2587	-.7696	-.6698
Latvia	LVA	42800054	42804146	1	.7861	.4034	.5347	1.0191	1.2045	-1.0529	1.6284	-.4607
Latvia	LVA	42800054	42803532	1	-.0074	-.7815	-.4728	.2377	.2889	-.396	.3482	-.959
Latvia	LVA	42800054	42805668	1	-.3133	.074	-1.1818	-.7665	.4086	-1.6678	1.1019	-.8798
Latvia	LVA	42800054	42805203	1	-1.6488	.9637	-.7302	-.2912	-.2325	-1.6678	-2.1355	.2996
Latvia	LVA	42800054	42805034	1	-.1431	.8655	1.0433	.1516	.4608	-.7433	1.3432	.7864
Latvia	LVA	42800054	42801936	1	-.8736	-.7699	.0226	1.2836	.257	.053	-2.1355	-.7496
Latvia	LVA	42800054	42804875	0	.5586	.4485	1.9359	.5452	1.7876	-.0821	.1648	1.3857
Latvia	LVA	42800054	42801536	0	.015	-.0862	.0226	.0612	-.5898	-1.6678	-.3763	.1216
Latvia	LVA	42800054	42800422	0	.2637	-.0192	.0226	3.6039	2.5583	1.0028	.3482	.1216
Latvia	LVA	42800054	42801304	0	-.7376	.3178	.5347	-1.4373	.0225	-1.6678	-.7867	.1216
Latvia	LVA	42800054	42801908	0	-.8913	-.2662	.0226	-.7976	.0971	-.5976	.8038	.1216
Latvia	LVA	42800054	42801455	0	-.3272	.5128	-.227	.7022	.549	-.2964	.3415	-.4607
Latvia	LVA	42800054	42800851	0	-.3949	1.1352	-2.1689	3.6039	.3919	.414	1.536	1.1013
Latvia	LVA	42800054	42802721	0	.6503	-.7815	-.227	.3992	-.4146	.0161	-.5656	-.5912
Latvia	LVA	42800054	42800253	0	-.3311	1.4003	-2.664	3.6039	.6316	.414	.5755	.1216
Latvia	LVA	42800054	42803156	0	-.0163	.5606	1.1381	.5143	1.1964	-1.6678	2.4277	1.0448
Latvia	LVA	42800054	42803828	0	-.9925	-.847	.0226	.347	.178	-.3239	.1648	.9339
Latvia	LVA	42800054	42804951	0	-.9162	-1.3452	-2.664	1.3321	2.1609	-1.5666	-2.1355	-2.5027
Latvia	LVA	42800054	42803061	0	-1.06	.1501	-.7902	.8295	1.0156	.167	-.3012	.1959
Latvia	LVA	42800054	42803099	0	-.5527	-.7815	1.4967	-.6441	.0893	-.7106	.5755	.1216
Latvia	LVA	42800054	42805057	1	.5683	.1945	.8038	.6278	1.4246	.1835	-.1026	.7627
Latvia	LVA	42800055	42803565	1	-.2258	.0527	1.1381	.4169	-.1857	-.8768	-.2699	-.1563
Latvia	LVA	42800055	42800185	0	-.2257	-1.2102	-.7183	1.1994	2.0384	2.0122	-.3763	-.8198
Latvia	LVA	42800055	42804858	0	.3034	-.4314	-.5836	.0398	-.4629	.3606	.1648	-.9299
Latvia	LVA	42800055	42800198	0	.0966	.328547545632515	1.1657	-.0321894170351679	.1726	-.3724	-.2755	1.515
Latvia	LVA	42800055	42800800	1	.6703	.3326	-.4246	-.0196	-.465	-.3451	-.4948	-.7108
Latvia	LVA	42800055	42802412	1	-.1542	-.7162	-.8627	-.072	-.0841	-1.0529	.3482	-.6073
Latvia	LVA	42800055	42801191	1	.2552	-.59	-.227	-.7919	.3771	.3863	.1701	1.1013
Latvia	LVA	42800055	42805609	1	.2455	-.983	-1.0611	-1.7984	-.8018	-1.6678	-1.7719	-.7108
Latvia	LVA	42800055	42803863	1	.3892	.1892	1.4967	.2514	.1689	.3839	.5684	.7099
Latvia	LVA	42800055	42802997	0	-.9166	-1.3515	-1.2751	-.7303	-.0585	-.5026	-1.4541	-1.9916
Latvia	LVA	42800055	42802440	0	-.9806	-.0862	.0226	1.2836	.6438	1.0062	.5755	.1216
Latvia	LVA	42800055	42803094	0	.4835	-.5133	.4173	-.348	.1405	-.9292	.3415	-.1563
Latvia	LVA	42800055	42803339	0	.6755	.0502	.0226	-.1127	.0395	.4465	-.1026	.1216
Latvia	LVA	42800055	42801142	0	.9675	-.9924	-.4246	-.6441	-.2077	.026	-.2128	.1216
Latvia	LVA	42800055	42801249	0	.2912	-1.2516	.894	.1002	-.3747	.0398	-.0992	1.1508
Latvia	LVA	42800055	42801207	0	.4383	-.0862	-.5836	.3763	.6249	.6688	.1693	.1216
Latvia	LVA	42800055	42802146	0	.5641	-.59	-.3048	-.4023	-.1457	-.6274	-.5355	-.7639
Latvia	LVA	42800055	42801157	0	.4494	-.7815	.0226	-2.6893	-.5691	-1.6678	.0215	2.0955
Latvia	LVA	42800055	42802131	0	.6872	-.0356	-.227	.4052	.6334	-.1148	.3473	.1216
Latvia	LVA	42800055	42803227	0	-.4565	.2032	.6496	.3313	.0872	.7438	-.7394	.4777
Latvia	LVA	42800055	42802711	0	-1.3519	.0692	.1386	-.837	-.0567	-.0935	.8038	.1216
Latvia	LVA	42800055	42804290	0	.3132	.7946	.7162	.4522	-.0035	.349	.5755	.4777
Latvia	LVA	42800055	42802224	0	.0457	-2.1844	.4907	.8691	.5184	.9432	.9911	-.2726
Latvia	LVA	42800055	42800931	0	-.3979	1.4003	1.9359	-.3399	1.0162	.5743	2.4277	2.0955
Latvia	LVA	42800055	42801489	0	.9777	-.013	1.9359	.432	.2707	.0433	.2287	2.0955
Latvia	LVA	42800055	42801706	0	-.1136	-.2662	.0226	1.2206	1.7105	.4531	-.5832	2.0955
Latvia	LVA	42800056	42803762	1	.2981	-.2662	-.691	.3006	.0634	.2615	-.6852	.1216
Latvia	LVA	42800056	42800669	1	-.3049	-.809	-1.0611	.0236	.1295	.5637	-.7867	-.7496
Latvia	LVA	42800056	42800993	1	-1.753	-1.3523	.5021	-.4707	-.8053	-.3419	-.4948	-.959
Latvia	LVA	42800056	42804118	0	-1.6844	-.4998	-.7573	-1.3816	1.1495	-.2254	-.7752	.1216
Latvia	LVA	42800056	42802022	0	.6248	-.6019	-.442	.4328	.3077	.4083	.5755	.4777
Latvia	LVA	42800056	42800790	0	.7692	-.9785	.0226	-.6404	-.306	.5574	-.0551	-.3297
Latvia	LVA	42800056	42803225	0	-.4248	.3178	1.4967	-.1668	.3447	.228	.5755	1.0431
Latvia	LVA	42800056	42801944	0	-.789	.4708	.9247	.5739	.611	.9809	.3473	1.515
Latvia	LVA	42800056	42800842	0	-.1039	2.6352	1.9359	-.4856	1.201	.6155	1.2067	2.0955
Latvia	LVA	42800056	42803537	0	-.6922	-.2111	.0226	.6017	-.5808	.4394	.5755	.1216
Latvia	LVA	42800056	42805260	0	.5926	-.7199	.0226	.6671	-.0408	1.0062	.5755	-.959
Latvia	LVA	42800057	42803649	0	-1.3403	-1.0989	-1.77	-1.189	-.5035	-.1103	-1.1508	-1.6922
Latvia	LVA	42800057	42800839	0	-.848	.6515	.6825	-.0352	.8863	.6902	.3415	1.0448
Latvia	LVA	42800057	42802276	0	.0778	.4435	.0226	.779	.8216	.8642	.5755	.1216
Latvia	LVA	42800057	42802453	1	-1.7513	.788	.8038	.0071	-.1708	.3239	.8038	.4504
Latvia	LVA	42800057	42802730	1	-1.5509	-.4314	.0226	-.3816	.1199	.1359	-.6378	-.3297
Latvia	LVA	42800057	42803299	1	-1.4088	-1.0744	-1.6145	-.5982	-.5613	-.9484	-.6595	-.3297
Latvia	LVA	42800057	42801828	0	-1.3461	-1.2102	-.8627	.485	-.2552	.795	-.2852	-.3297
Latvia	LVA	42800057	42803489	0	.2384	.7665	1.2867	-.2135	.9079	.2988	-.0851	2.0955
Latvia	LVA	42800057	42803769	0	-1.4971	-1.0927	-1.2321	-.5083	-.3261	-.219	-.8423	-.3902
Latvia	LVA	42800058	42804096	1	.428	-.103	-.5907	-.1909	-.2262	-1.6678	-.2821	-.5912
Latvia	LVA	42800058	42802729	1	.6687	-.089	-.691	-.237	-.4506	-.8007	-1.2835	-.2503
Latvia	LVA	42800058	42804659	1	.6686	-.5847	-.227	-.3038	-.6017	-1.6678	-.4948	-.7496
Latvia	LVA	42800058	42805607	0	.4543	-1.2755	-.2827	.694	-.2784	.652	-.4801	-.5251
Latvia	LVA	42800058	42803569	1	.824	.5999	-.6928	.045	.0055	-.0441	-.5496	-.3086
Latvia	LVA	42800058	42804113	1	-1.5132	.718	-.335	.0431	-.0253	-.9292	.0405	-.1563
Latvia	LVA	42800058	42801544	1	.4491	.3875	.5347	.1714	-.4625	-.3936	-.0987	-.8198
Latvia	LVA	42800058	42804191	1	.0675	2.6352	-.6173	.4511	1.214	.5111	.3379	-.5093
Latvia	LVA	42800058	42803943	1	-.3354	1.1493	.7162	.1151	-.7738	-.526	1.6284	-.568
Latvia	LVA	42800058	42804877	1	.3499	.2628	-.4396	-.3864	-.7241	-.1355	-.4515	.1238
Latvia	LVA	42800058	42801769	1	-.158	-.2662	.4173	.2461	-.2386	-.1753	-.216	.1216
Latvia	LVA	42800058	42802542	1	-1.4765	-.4203	.0226	.9188	.0749	.2587	-.3553	-.7745
Latvia	LVA	42800058	42805183	1	-.4107	-.5874	-.5034	.1227	-.4902	-.385	-.1021	-.4607
Latvia	LVA	42800058	42803041	1	.6779	-.4314	-.4641	.373	-.3665	-.7793	1.1171	1.0448
Latvia	LVA	42800058	42801008	1	.2234	-.2662	-.5034	.2233	-.7528	-1.6678	.0256	-.4607
Latvia	LVA	42800058	42804484	0	.3985	1.3403	.586	-2.6893	-.5211	-1.6678	-.8657	-.959
Latvia	LVA	42800058	42803706	0	.7497	.1245	-.4806	.7772	.2967	.8072	-.4982	.5553
Latvia	LVA	42800058	42804509	0	-.3558	-.4314	.0226	-.1089	-.0145	-.385	-.216	-.1563
Latvia	LVA	42800058	42802390	0	-1.3666	.3875	-.227	.3008	.2203	.4288	-.0992	.7099
Latvia	LVA	42800058	42800747	0	-1.7836	-.0862	-.5373	.6467	.8779	1.7988	-.7726	-.9299
Latvia	LVA	42800058	42804915	0	-.6141	-.2479	.0226	.47	-.1757	.5336	.5755	-.2503
Latvia	LVA	42800058	42803984	0	-.8306	-2.9627	-2.664	.5371	-.7897	.4394	2.4277	-.4343
Latvia	LVA	42800058	42803651	0	.2962	-.0862	-.3827	.6994	.5711	1.0339	.8038	.1216
Latvia	LVA	42800058	42803376	0	-.3945	.2718	-.227	.0987	.6904	.3413	.5755	-.2503
Latvia	LVA	42800058	42804375	0	.155	.4048	1.4967	-.0643	.7415	.2202	2.4277	2.0955
Latvia	LVA	42800058	42803914	0	-1.3217	2.6352	1.9359	-.6712	.4572	.0909	2.4277	2.0955
Latvia	LVA	42800058	42801834	0	.6515	.0734	.7162	.36	.2005	-.12	.1648	.1216
Latvia	LVA	42800058	42803604	0	-.731	-.0862	-.227	.7585	.1905	.3079	.1693	-.1563
Latvia	LVA	42800058	42800625	0	-1.0031	-.0862	.0226	.523	-.2045	1.0062	-.3727	-.5093
Latvia	LVA	42800058	42803238	0	-1.5102	-1.3819	-1.1592	1.3448	.334	.7181	.8038	-.7887
Latvia	LVA	42800059	42803036	1	-1.4666	-.2662	-.4728	1.225	.3065	.0912	-.3727	-.8947
Latvia	LVA	42800059	42803848	1	-1.154	-.2662	.0226	.5	.4906	.6723	.3482	-.1563
Latvia	LVA	42800059	42802241	1	-.912	-1.3482	-.9947	-.1692	.0893	-.1738	-.414	-.959
Latvia	LVA	42800059	42805445	0	-.8388	-.5874	-.5836	.3632	-.2638	1.1494	-.4978	-.5265
Latvia	LVA	42800059	42803055	0	-1.0876	.6914	.8348	.5726	1.0443	1.681	1.1375	-.0859
Latvia	LVA	42800059	42804863	1	-.507	.4487	-.227	.1738	.2223	.4337	-.9705	-.3297
Latvia	LVA	42800059	42804615	1	-1.2766	-.586619428566752	-.584495985184483	-.419414741708519	-1.3136	-.437448491331284	-.383669284646162	-.462942503130587
Latvia	LVA	42800059	42804131	1	.455	-.8357	-.3802	-.0709	-.429	.3992	-.8012	-.7496
Latvia	LVA	42800059	42801545	1	-.4004	-.7815	.0226	-.3293	.6693	.2451	-.6852	-.3297
Latvia	LVA	42800059	42803715	1	-1.2279	2.6352	-.6033	-1.3172	.5104	-.0898	-2.1355	-.8802
Latvia	LVA	42800059	42803732	1	-.2612	-.6593	.0226	.239	.4901	-.9484	-.6852	-.4607
Latvia	LVA	42800059	42804853	1	-.5445	-1.3796	-2.664	.6564	.0973	-.1741	-.7674	-.4873
Latvia	LVA	42800059	42802746	1	-.2751	.8046	-.7302	.1946	.0171	.0057	.075	1.0448
Latvia	LVA	42800059	42803056	1	.5249	2.6352	1.9359	-.2229	1.4687	-1.6678	-.6852	.839
Latvia	LVA	42800059	42803534	1	.1804	-.7815	-.691	-.6491	-.4026	-1.0529	-.0987	-.5093
Latvia	LVA	42800059	42801961	0	.2591	.0467	-.829	-.3168	.6652	-1.6678	-.4805	-.3297
Latvia	LVA	42800059	42804463	0	-1.5705	-1.1804	-.5034	.2246	-1.4161	-.368	-.3733	-.4377
Latvia	LVA	42800059	42803118	0	-1.6102	-.9334	-.6173	-.9718	.1086	.4641	.1648	.1216
Latvia	LVA	42800059	42804135	0	-.0689	-.5239	-.9607	-1.0068	-.3396	-1.6678	-.5832	1.0448
Latvia	LVA	42800059	42805512	0	-.7486	.3289	.0226	.079	.7782	.5772	.3482	.1216
Latvia	LVA	42800059	42800312	0	-1.7605	-1.7738	-2.2485	3.6039	2.2837	1.3051	-2.1355	-2.5027
Latvia	LVA	42800059	42803883	0	.4374	-.8416	1.9359	.2523	2.2837	-.2407	.3415	1.515
Latvia	LVA	42800059	42802041	0	.1407	1.3889	-.1587	-.6559	.2548	-1.6678	-.2845	.2286
Latvia	LVA	42800059	42801398	0	.1482	-1.2516	-.9874	-1.7857	-1.0874	-1.6678	-2.1355	-.4377
Latvia	LVA	42800059	42802311	0	.4385	2.6352	1.9359	3.6039	4.848	1.4972	2.4277	.5385
Latvia	LVA	42800059	42803194	0	.4298	-.6706	.4173	.2926	.7037	-.3435	1.6331	1.2841
Latvia	LVA	42800059	42800907	0	1.2229	-.6593	.0226	.7113	-.9291	1.0062	.0221	-.6269
Latvia	LVA	42800060	42801527	0	-.420117857718526	-.186126183892729	-.120937521123798	.314630856852437	.194378866515063	.151165318349764	.0647018617556838	.00142653023937375
Latvia	LVA	42800060	42802176	0	-1.2469	-.2662	-.3827	.7113	-.0637	-.5007	.5755	.1216
Latvia	LVA	42800060	42805719	0	-.420117857718526	-.186126183892729	-.120937521123798	.314630856852437	.194378866515063	.151165318349764	.0647018617556838	.00142653023937375
Latvia	LVA	42800060	42805324	1	-.1436	-.2662	-.3802	-.1153	-.3478	-.443	-.4948	.1216
Latvia	LVA	42800060	42801345	1	-1.579	2.6352	-.1627	.6617	.9079	.5876	-.414	-.2503
Latvia	LVA	42800060	42804686	1	-.7016	-.2662	-.2827	.1244	.1493	-.0103	.5755	.1216
Latvia	LVA	42800060	42805593	1	-1.2548	-1.0936	-.227	-.3863	-.612	-.2766	-.7867	-.1563
Latvia	LVA	42800060	42804151	0	-.420117857718526	-.186126183892729	-.120937521123798	.314630856852437	.194378866515063	.151165318349764	.0647018617556838	.00142653023937375
Latvia	LVA	42800060	42802110	0	.7635	-.0862	-.227	.485	.4199	.5973	.5755	-.3297
Latvia	LVA	42800060	42803322	0	.2204	-.9814	-.7638	-.0584	.0303	-1.6678	1.1171	-.8947
Latvia	LVA	42800060	42800757	0	-2.2487	2.6352	1.9359	3.6039	-.0408	1.5583	2.4277	2.0955
Latvia	LVA	42800060	42802384	0	.1911	-.0862	.0490337420242877	.292423380225676	-.0466	.183690874677464	.5755	.1216
Latvia	LVA	42800060	42805337	0	-.420117857718526	-.186126183892729	-.120937521123798	.314630856852437	.194378866515063	.151165318349764	.0647018617556838	.00142653023937375
Latvia	LVA	42800060	42801353	0	-1.1947	1.3697	1.1657	.713	1.6409	1.1091	1.4793	2.0955
Latvia	LVA	42800061	42803264	1	-1.0414	-1.0744	-.9607	.3709	-.0366	.0683	-.4771	-.7496
Latvia	LVA	42800061	42805541	0	-.9299	1.3403	1.4967	1.4163	1.8575	-.0695	.3415	1.515
Latvia	LVA	42800061	42802586	0	-.7515	-.2662	-.2827	-.1312	-.4319	-.8849	.1648	-.3297
Latvia	LVA	42800061	42805212	1	-1.044	.5179	-.3802	.3501	.79	.7642	.2927	-.7496
Latvia	LVA	42800061	42802925	1	-1.304	.5128	.1386	.3747	.4177	.0371	-.0823	-.3297
Latvia	LVA	42800061	42803992	1	-1.5318	.1997	-.4728	1.3117	.3447	.3888	-1.5537	-.222
Latvia	LVA	42800061	42804860	1	-.472	-.6593	-.691	-1.4389	-.3658	-1.2919	-.3086	-.3297
Latvia	LVA	42800061	42805620	1	.5344	-.59	-.3802	.4399	-.6194	-1.6678	-.6852	-.959
Latvia	LVA	42800061	42803799	1	-1.0346	-1.3452	-1.1926	-2.6893	.2323	-1.6678	-.3912	-1.1252
Latvia	LVA	42800061	42801225	1	-.3938	-1.1801	-.6241	.6568	-.5532	-.5813	.1875	-.4377
Latvia	LVA	42800061	42802627	1	-1.1028	-.7306	.0226	.1852	.3609	-.1976	.0256	-.1563
Latvia	LVA	42800061	42801659	1	1.1216	-2.9627	1.9359	1.1097	-.0408	1.5721	-2.1355	-2.5027
Latvia	LVA	42800061	42804894	1	-1.4697	-.2662	-.7836	.1715	-.4964	.3183	-.7867	-.8563
Latvia	LVA	42800061	42803837	1	-1.1342	-.7815	-.227	.5281	.3954	.101	.0447	-.1563
Latvia	LVA	42800061	42802684	1	-.4891	.1828	1.4967	.8941	.4186	-.9484	1.8085	2.0955
Latvia	LVA	42800061	42800912	1	-1.3721	-1.0913	-.9211	.9152	.0977	-.0154	-.5608	-.7108
Latvia	LVA	42800061	42803749	0	1.0964	-.0862	1.9359	1.2237	-.0408	1.8542	.9628	2.0955
Latvia	LVA	42800061	42800172	0	-.5946	-.1502	-.4136	.7852	1.1739	3.6292	.5641	.2546
Latvia	LVA	42800061	42803764	0	-1.803	-.0862	-1.1926	.0179	-1.0222	-1.6678	.5755	-.943
Latvia	LVA	42800061	42805677	0	-.4904	-.817	.4548	.6333	-.2222	1.0196	-.393	-.0358
Latvia	LVA	42800061	42804736	0	-1.17	.0502	-.7249	1.2836	1.0217	.4641	.075	-.6073
Latvia	LVA	42800061	42802678	0	-.3489	.64	1.4967	-.8075	-.0889	-1.6678	1.2262	2.0955
Latvia	LVA	42800061	42804778	0	-.3704	1.3697	1.1752	.23	.9026	1.2539	.7641	.7627
Latvia	LVA	42800061	42802694	1	-1.5821	-.5743	-.9607	.1244	-1.5403	.4394	-.6852	-.4784
Latvia	LVA	42800061	42804957	0	.2998	-.1247	.586	.9555	1.5271	.1995	-.0857	-.3297
Latvia	LVA	42800062	42800795	1	1.1406	.6555	-.8627	.1476	.2863	-.7368	-.4948	-.1563
Latvia	LVA	42800062	42801458	0	-1.2605	-.4314	-.7638	-.037	.5129	.3711	.5755	.2546
Latvia	LVA	42800062	42805744	1	-1.4325	1.1576	.1386	.1079	.1811	.1733	.1693	.4504
Latvia	LVA	42800062	42805058	1	-.5114	.1261	.7162	.0548	-.5007	-.2946	-.5974	-.1563
Latvia	LVA	42800062	42803924	1	-.6593	1.7671	1.036	.3605	.8054	.3469	1.3617	.833
Latvia	LVA	42800062	42804888	1	-1.1325	.4012	-.7902	.2263	-.1348	-.2215	-.4948	-.6959
Latvia	LVA	42800062	42803277	1	-1.2898	-.2662	-.7902	-.1177	-.3437	-.1467	.4073	-.4607
Latvia	LVA	42800062	42805315	1	-.1013	2.6352	1.1355	1.1063	1.098	.5581	.3199	.557
Latvia	LVA	42800062	42803660	1	-.9081	2.6352	-.7638	.2388	.3084	.148	-.4056	.149
Latvia	LVA	42800062	42805549	1	-.142	-.6727	.586	.5192	.0383	-.5037	-.6087	-.959
Latvia	LVA	42800062	42801408	1	-1.2581	-.4488	.1386	.2428	.0076	-.2408	1.3432	.1152
Latvia	LVA	42800062	42801047	1	-1.4739	1.3403	-.6928	-.1974	-.3593	-.7793	-.4771	-.959
Latvia	LVA	42800062	42803717	1	.093	-.2662	.0226	-.2216	-.0809	-1.0529	.3482	-.1563
Latvia	LVA	42800062	42800519	1	-.8537	.0634	.5347	.5843	.0659	-.8522	-.216	-.5711
Latvia	LVA	42800062	42803603	1	.0891	.4012	.2092	-.1605	.2034	.1451	-.8012	.4504
Latvia	LVA	42800062	42803552	0	.1667	.0502	-.5564	.5475	-.1086	-.4817	-.2165	.7627
Latvia	LVA	42800062	42801042	0	.5075	-.0862	-.0413	.181	-1.4277	.9919	.075	-1.4436
Latvia	LVA	42800062	42800488	0	-1.1869	-.8994	-.8873	.0874	-.1384	-1.6678	-1.305	-2.5027
Latvia	LVA	42800062	42805242	0	.4903	-.2662	-.5907	1.2836	.8779	1.0062	-.1727	-.1563
Latvia	LVA	42800062	42800028	0	-1.4017	.2032	.4173	.3003	.1066	.0455	1.0638	-.2726
Latvia	LVA	42800062	42804834	0	.3884	.468	.0226	1.1485	.6464	-.531	.8038	-.5912
Latvia	LVA	42800062	42803167	0	-.294	-.2662	.0226	.4444	.3268	.0685	.1693	.1216
Latvia	LVA	42800062	42802444	0	.7285	.2668	.6825	.4237	.5076	.3821	1.656	.1216
Latvia	LVA	42800062	42801467	0	.5005	-.2662	-.227	.788	1.7054	.5375	.5755	.4777
Latvia	LVA	42800062	42802145	0	-.0937	.2032	.1142	.8134	.6843	.6637	.1648	2.0955
Latvia	LVA	42800062	42804378	0	.5161	.3239	1.4967	.0394	1.0041	-.0712	1.2262	2.0955
Latvia	LVA	42800062	42805714	0	.3182	.3464	-.4338	.0795	1.0169	-.4612	-.1727	-.1865
Latvia	LVA	42800062	42802963	0	-.7384	-.0862	.5833	-.523	.2579	-.3508	-.309	2.0955
Latvia	LVA	42800062	42803829	1	.6325	.1125	-.8554	.342	-.0432	-.8849	-.9906	.2546
Latvia	LVA	42800063	42803276	0	-1.3864	.215	.4173	.6992	.8779	1.5105	1.2262	-.1563
Latvia	LVA	42800063	42802596	1	-1.4042	2.6352	1.9359	-.0382	-.2708	.7256	.5755	.1216
Latvia	LVA	42800063	42800834	1	-.354	2.6352	.586	.5074	-.5273	.7413	-2.1355	.4994
Latvia	LVA	42800063	42800299	0	-.3207	-.6593	.7162	-.3777	-.1027	-.2306	-.216	.2862
Latvia	LVA	42800063	42804452	0	-1.427	-.225129714937106	-.234794819183574	.275933071322027	.139880836737711	.110298389844286	.0319029960898421	-.0985195037238868
Latvia	LVA	42800063	42801775	0	-.7925	-.200551127823046	-.163046148127362	.300318988886727	.174223485635404	.136051221330572	.0525716318626661	-.0355371983609212
Latvia	LVA	42800063	42800773	0	-2.4761	-1.3452	-2.664	-2.6893	-1.5403	.2389	-2.1355	-2.3095
Latvia	LVA	42800064	42801501	1	-.5949	-.0862	.0226	.1101	.4684	.7598	.5755	.7435
Latvia	LVA	42800064	42803119	1	-.0628	.7946	-.5907	.1162	-.2623	.1012	-.3912	.1216
Latvia	LVA	42800064	42805672	1	-1.1013	2.6352	-.335	-1.0608	.3785	.4379	-.1026	.4994
Latvia	LVA	42800064	42804758	1	-.986	-.0862	.0226	.7113	.8779	1.1467	.5755	.1216
Latvia	LVA	42800064	42800968	1	-.3395	-.4093	-1.0611	.9037	.065	.5837	-1.305	-.946
Latvia	LVA	42800064	42801430	1	-.566	.2032	.5347	-.0018	-.7789	.1359	-.4948	.1216
Latvia	LVA	42800064	42800807	1	-1.7447	.0502	-.7638	.3407	.5458	.2987	.1693	.1216
Latvia	LVA	42800064	42804483	1	-1.4192	.1852	-.227	-.0954	.2176	.2401	-.3912	-.1563
Latvia	LVA	42800064	42800362	1	-.4277	.96	.586	.282	.2951	.5642	.46513005310669	.4777
Latvia	LVA	42800064	42802362	1	-1.4688	.6751	.262577566445246	.4931	.387	.7344	.464213951514466	.4777
Latvia	LVA	42800064	42802157	1	-1.7607	-.7136	-2.664	.9184	-.435	.4217	-.3912	-1.1405
Latvia	LVA	42800064	42801523	0	-1.8863	.3404	.8271	-1.2417	-.1437	-1.6678	-.4805	.4777
Latvia	LVA	42800064	42804553	0	-1.0558	-2.4463	-.434212454688685	.252317853223818	-.0453723169528179	.0608368888527621	.5755	.1216
Latvia	LVA	42800064	42800964	0	-.7272	-.2479	.0226	.7461	.2498	-1.6678	.8038	.1216
Latvia	LVA	42800064	42803546	0	.2801	-.0862	.0226	1.2836	.8779	1.5721	.5755	.1216
Latvia	LVA	42800064	42804942	0	-.1881	1.7671	-.2737	.4422	.4026	.5095	.5755	.8567
Latvia	LVA	42800064	42802795	0	-1.4839	1.7671	.0226	-.109	.5809	.216	1.4793	1.0448
Latvia	LVA	42800064	42803355	0	-.1655	-.4314	-.227	.7113	.3374	1.0062	.5755	-.5912
Latvia	LVA	42800064	42800241	0	-.6104	-1.3452	-.7315	.4002	.8779	.8984	-.1566	.1216
Latvia	LVA	42800065	42801460	1	-.5912	-.1968	-.8374	.446	.7734	.5127	.0177	-1.0454
Latvia	LVA	42800065	42802403	1	-1.634	-.8348	.0226	-.3921	-1.0127	-.0663	-.2836	-.1563
Latvia	LVA	42800065	42805063	1	-.3913	-.0862	-.5836	.634	-.1416	1.1144	-.6057	-.9815
Latvia	LVA	42800065	42804063	1	-1.6194	-1.1856	-1.4011	.0421	.0813	.1116	-.7325	-.1314
Latvia	LVA	42800065	42800821	0	-.2787	-.0192	.0226	.6346	.4743	.5524	-.2128	.388
Latvia	LVA	42800065	42803819	0	-1.384	.1245	-.4806	.2157	.2347	.5013	.1648	.388
Latvia	LVA	42800065	42800859	0	-.9646	-.983	-.7836	.7113	.2684	-1.6678	.5755	.1216
Latvia	LVA	42800065	42804643	0	-.6446	-.8821	-1.27	.6333	-.1967	.5794	.0553	.1216
Latvia	LVA	42800065	42805643	0	-.2391	-1.7749	-1.682	-.7726	-1.069	-.1986	-2.1355	-1.775
Latvia	LVA	42800065	42802698	0	-1.4255	-.2662	-.4728	.3121	-.0739	.8304	.0256	.1216
Latvia	LVA	42800065	42800089	0	-1.3836	-1.0744	-.691	-.3043	-.4834	.1559	-.4948	.1216
Latvia	LVA	42800065	42803184	1	-1.0616	-.5743	-.7902	.0757	-.7242	-.1414	-.1727	-.2503
Latvia	LVA	42800065	42801146	1	-1.6413	-.9334	-1.3514	.0674	-.6893	.0575	-.1722	-.5912
Latvia	LVA	42800065	42800611	1	-1.432	-.2662	-.3802	.2027	-.1777	.4395	-.4948	-.5251
Latvia	LVA	42800065	42803791	1	-.5955	-.6593	-.5907	.0944	-.3906	-.1589	-.8012	-.7496
Latvia	LVA	42800065	42801219	1	-1.8626	.7308	.1386	.71	.4512	.5759	-.2704	.4504
Latvia	LVA	42800065	42803457	1	-1.08	-.59	-.8627	-.0392	.3084	.7769	-.2821	-.7496
Latvia	LVA	42800065	42803114	1	-1.7412	.1245	-.227	.1258	-.1361	.1506	-.0987	-.4607
Latvia	LVA	42800065	42804360	0	-1.6491	.8828	.9705	.094	-.2391	.1148	.0405	.0876
Latvia	LVA	42800065	42801971	0	.4094	1.7162	1.9359	.4516	2.0985	.7636	2.4277	2.0955
Latvia	LVA	42800065	42805394	0	.3872	-.4314	.0226	.236	1.2397	.4742	.5755	-.4377
Latvia	LVA	42800065	42804663	0	.4336	2.6352	.7162	.7709	1.0231	1.0021	.5755	.1216
Latvia	LVA	42800065	42804081	0	-.7891	.468	-.5178	1.1152	.8889	1.339	-.2704	.8136
Latvia	LVA	42800065	42803697	0	.1895	-.4314	-.227	.4927	-.2323	.7344	-.5832	.1216
Latvia	LVA	42800065	42802307	0	-.74	.7825	.3416	.0307	1.5739	.6916	.8038	.9888
Latvia	LVA	42800065	42804120	0	.2691	1.1352	.894	.6433	.4466	.3885	1.3432	2.0955
Latvia	LVA	42800065	42800123	0	-.1952	-.0862	-.227	.3951	.41	.4147	.1648	.1216
Latvia	LVA	42800066	42801588	0	-.4912	.0634	1.2341	.6979	4.8357	.846	1.656	2.0955
Latvia	LVA	42800066	42801413	0	-.7689	.2032	.4173	.3915	.3252	.8702	.8038	1.0448
Latvia	LVA	42800066	42801904	1	-1.9007	.1997	.0226	-.1783	-.4079	-.2544	-.2004	-.1563
Latvia	LVA	42800066	42802097	1	-.4268	-.3501	-.3526	.273	.2772	.3531	.542	.4184
Latvia	LVA	42800066	42803865	1	-.0792	-.59	-.7638	.4107	.6248	-.3205	-.5832	-.5251
Latvia	LVA	42800066	42800294	1	.7754	-.9416	.0226	.4763	.6447	.6303	-1.0571	-.4784
Latvia	LVA	42800066	42801498	1	.5979	-.9814	-.5907	.111	.6091	-.0572	-.6852	-.946
Latvia	LVA	42800066	42804487	0	-.8329	.1945	1.1657	-.9998	-.4118	-1.6678	.5755	1.515
Latvia	LVA	42800066	42804667	0	.5136	-.4998	.0226	1.3703	1.466	1.9339	.5755	.1216
Latvia	LVA	42800066	42802832	0	.6687	.5696	-.732	.1552	1.3871	.1282	1.4834	.6919
Latvia	LVA	42800066	42801486	0	-1.2023	-.8869	-.227	-.5559	.3219	-.0466	-.1972	-.7108
Latvia	LVA	42800066	42802484	0	-.929	-1.289	-1.9313	.5345	-.7043	-1.6678	-2.1355	1.2841
Latvia	LVA	42800066	42802448	0	.7347	-.0994	-.5907	.8143	.5875	.1512	.1693	-.7639
Latvia	LVA	42800066	42803141	0	-2.0964	-.5717	-.8285	.7625	.2852	.8262	-.3702	-.0998
Latvia	LVA	42800066	42802937	0	.7545	.4513	1.2867	.1484	.5825	-.2295	.9254	.9888
Latvia	LVA	42800066	42801557	0	-1.0103	.7989	-.5034	.2387	.9606	.3283	-1.0808	.7627
Latvia	LVA	42800067	42800044	1	-1.8386	-.2662	-.8946	.7373	.6587	.7917	.3482	.1216
Latvia	LVA	42800067	42803390	1	-1.3377	-.8264	-.6843	.7351	-.6464	1.5721	-.0987	.1216
Latvia	LVA	42800067	42803522	1	-1.1584	-.59	-.5836	-1.2698	-.5521	-.9292	-.4948	-.3297
Latvia	LVA	42800067	42801435	1	-1.877	-.983	-.7638	.3813	-.4357	-.0798	-1.1693	-.4377
Latvia	LVA	42800067	42803464	1	-.2055	-.9437	-.8219	-1.0104	.3665	-.2766	-.4948	-.7639
Latvia	LVA	42800067	42801705	1	.1874	.2607	-.227	-.3348	-.373	-.801	.3482	-.4607
Latvia	LVA	42800067	42802205	1	-1.5664	-.438	-.8627	.2612	-.3613	.1438	-.6852	.1216
Latvia	LVA	42800067	42803035	1	-1.3647	-1.5933	-.7363	-1.2764	-.5161	-.7093	-.2836	.3754
Latvia	LVA	42800067	42801286	0	-1.7283	-.7199	-.7836	1.7405	.9502	1.6247	-.0553	.1216
Latvia	LVA	42800067	42800665	0	-1.028	.0502	.0226	.0854	.2829	.4649	-.3912	.1216
Latvia	LVA	42800067	42800390	0	-2.1243	-.983	-.7902	1.3368	-.3486	.0258	-.6852	-.5079
Latvia	LVA	42800068	42804469	1	-1.9937	-.1827	-1.0411	-.2448	-.4893	-.1817	-.8044	-.8698
Latvia	LVA	42800068	42802615	1	.6365	-.8825	-.5907	-.2179	.0712	.3344	-.414	-.6774
Latvia	LVA	42800068	42804301	1	-1.6837	-.438	-.7836	.1292	-.3891	-.8849	-.4948	-.5251
Latvia	LVA	42800068	42801914	1	-1.9944	.4034	.1386	.0353	.0556	.2999	.0221	-.3297
Latvia	LVA	42800068	42804442	1	-1.6913	.3464	-.227	-.0539	.1515	.2582	-.1722	-.5251
Latvia	LVA	42800068	42804403	0	-1.5267	.0634	-.9947	-.4651	-.5606	-.0138	-.0823	-.9299
Latvia	LVA	42800068	42801749	0	-1.4816	-.4488	-.4958	.049	.2304	.2589	.0256	-1.0743
Latvia	LVA	42800069	42803471	0	.1026	-.59	.0226	1.0822	.2738	.5403	-.1026	.1216
Latvia	LVA	42800069	42803941	1	.4972	.468	.7162	-.3768	-.4063	-.1795	.5755	-.1563
Latvia	LVA	42800069	42801296	1	1.0683	1.4003	.8271	.3863	.1329	-.2131	-.3206	.833
Latvia	LVA	42800069	42804535	1	-.2519	-.4203	-.227	.2877	-.3041	.3867	-.0987	-.5912
Latvia	LVA	42800069	42800761	1	-.0124	-.6028	-.4728	-.3915	-.5921	-.7368	-.532	.1959
Latvia	LVA	42800069	42803298	1	-.8543	-.0862	-.227	.128	-.2845	-.4384	.0256	.0658
Latvia	LVA	42800069	42803875	1	-.2592	-.2479	.4907	.6398	-.2222	.3852	.0256	.4994
Latvia	LVA	42800069	42805414	1	-.4913	-.2662	-.7902	.1617	.2851	-.2654	-1.5848	-.1563
Latvia	LVA	42800069	42805623	1	-.2566	-.2842	-.227	.827	-.3508	.3845	-.1154	.1216
Latvia	LVA	42800069	42802842	1	.3897	-.4314	-.3332	.171	-.275	.0486	-.3876	-.5912
Latvia	LVA	42800069	42800559	1	.5423	-.59	.0226	.1641	-.2784	-.2574	-.5832	-.1563
Latvia	LVA	42800069	42803465	1	.6451	-.269	.0226	.5315	-.7464	.2301	-.3387	.2525
Latvia	LVA	42800069	42802299	1	-1.1891	-.0966	.4907	.1302	-.1228	-1.6678	.3424	2.0955
Latvia	LVA	42800069	42805334	0	-.169	.2032	.7162	-.1157	-.4015	.0083	-.4061	-.1563
Latvia	LVA	42800069	42800259	0	-1.8272	1.3697	1.4967	.2147	.425	.1439	.3415	1.515
Latvia	LVA	42800069	42803714	0	.2804	-.2662	-.227	.6605	.4634	.6146	1.2262	.4777
Latvia	LVA	42800069	42801020	0	-.6489	-.0862	-.4806	.0074	-.1546	.6566	.0215	.1216
Latvia	LVA	42800069	42804248	0	-.2902	-.2662	-.2827	.7058	.8239	.2393	.1693	.1216
Latvia	LVA	42800069	42801403	0	.4771	.2577	.1386	.5441	.6971	.4234	-.176	-.2503
Latvia	LVA	42800069	42804731	0	.4518	-.2662	-.4728	.538	.6987	.2423	.1922	.0301
Latvia	LVA	42800069	42800518	0	-.163	-.4314	-1.4131	.2769	.5207	.7083	-.5832	.0484
Latvia	LVA	42800069	42802798	0	.5694	-.0862	-.227	.6771	-.4993	.2605	.8038	.1216
Latvia	LVA	42800069	42803929	1	.5584	-.59	-.2943	-.3262	-.9864	-1.6678	-.8012	-.4784
Latvia	LVA	42800069	42801351	0	-1.2901	-.2662	-.5907	-.7473	.0223	-.032	-.3912	.1216
Latvia	LVA	42800070	42805112	1	-.4336	-.1486	.0942	.1979	1.3154	.9889	.9579	.9888
Latvia	LVA	42800070	42804212	1	.0295	-.5769	-.7902	.2756	-.1065	.0866	-1.0753	-.7639
Latvia	LVA	42800070	42803620	0	-.0242	-.2033	1.4967	.36	.5417	.1076	.5145	1.2147
Latvia	LVA	42800071	42800148	1	-1.3689	-.6139	-1.1926	.1063	-1.1974	-.0134	-2.1355	-.7317
Latvia	LVA	42800071	42803336	0	-.8717	-.203619093306786	-.172002010613811	.297275072935389	.169936743645337	.13283668349966	.0499917170427959	-.0433988194558729
Latvia	LVA	42800071	42800340	1	.1114	-.4314	.0226	.3144	.6442	.5069	.0256	-.1563
Latvia	LVA	42800071	42805119	1	-1.7002	-.7412	.3904	.2599	-.479	.1609	-.7025	-.2485
Latvia	LVA	42800071	42801606	1	.5968	-.4314	.0226	-.1058	.6472	-1.6678	-.0553	.1216
Latvia	LVA	42800071	42804847	1	-1.3312	-.0862	.0226	3.6039	1.1218	.1394	.5755	.1216
Latvia	LVA	42800071	42801861	1	-.1488	-.9752	-.9607	-.3604	-.7983	-1.6678	-1.5537	-.7496
Latvia	LVA	42800071	42803324	1	-.0868	-.0994	-1.007	.0413	-.0931	-.1627	-1.4214	-.3086
Latvia	LVA	42800071	42802232	0	-.8786	.4349	.5021	.0472	.9196	.1635	.8382	.4994
Latvia	LVA	42800071	42800124	0	-.2471	-1.1128	-.9607	-.3713	-.9206	-.5141	-.3876	-1.235
Latvia	LVA	42800071	42800189	0	.6421	-.4314	-.227	.1517	.0017	.3117	.5755	-.2726
Latvia	LVA	42800071	42804199	0	-1.2562	-.6487	.4548	.6867	-.7394	-1.6678	-.1403	-.4205
Latvia	LVA	42800071	42804833	0	-.4796	2.6352	1.9359	3.6039	2.9962	3.6292	2.4277	2.0955
Latvia	LVA	42800071	42800702	0	.6399	2.6352	.8425	.8399	.9352	.5906	1.4752	-.9943
Latvia	LVA	42800071	42804702	0	-1.144	-.5133	1.4967	.6615	.1115	-.4487	1.2262	1.515
Latvia	LVA	42800071	42802170	0	.5982	.3239	-.9607	.6299	.5658	.5681	-.6595	-.2709
Latvia	LVA	42800071	42800255	1	-.4293	-.2479	-.0884853261285548	.6742	.5637	.7469	.187877808741431	.0168264818052274
Latvia	LVA	42800071	42801325	0	.9762	-.4326	-.143573186486885	.0764	-.193	.3325	-.0513888367925829	-.0524080509189224
Latvia	LVA	42800071	42804039	0	.757	-.103257143087833	.0493793316732306	.431014015872074	.4064	.255140344910202	.145710854327695	.156763071511649
Latvia	LVA	42800071	42803948	0	-1.153	.239	1.2899	.9683	1.359	-1.6678	.5755	2.0955
Latvia	LVA	42800072	42801751	0	.4821	-1.0138	-.8303	.6875	.1087	1.3417	-.309	.4392
Latvia	LVA	42800072	42803644	0	.3208	-.157425294830006	-.0371552174939802	.343106761975428	.234481438382136	.181237395158284	.0888370254101601	.0749721799851618
Latvia	LVA	42800072	42800209	0	-.0231	-2.9627	-2.664	1.4852	1.2018	.8803	-2.1355	-2.5027
Latvia	LVA	42800072	42804970	1	-1.6936	1.3889	-.8627	-.3174	-.3846	.3222	-.1026	.1216
Latvia	LVA	42800072	42804505	1	-.0947	.5266	-1.0411	-.2448	-.398	.1552	-.8913	-.3297
Latvia	LVA	42800072	42802370	1	-.1354	1.7671	-.4338	-1.1979	-.8611	-.6274	-.532	.149
Latvia	LVA	42800072	42804340	1	-.5552	.7946	-.227	.602	.6413	.6461	.5755	.1907
Latvia	LVA	42800072	42801402	1	-1.7637	-.3531	-1.263	-.796	-.3229	-.0695	-.5812	-.7496
Latvia	LVA	42800072	42801600	0	.0959	-2.9627	.9331	.3699	.6101	-.1372	-.0823	1.4234
Latvia	LVA	42800072	42802051	0	-2.9527	.0360206579602128	-.9316	-.103169771790673	.113286317176011	-.7098	.519259156064873	2.0955
Latvia	LVA	42800073	42805126	0	-1.5448	-.103	.0226	.8102	.6648	.4623	.5755	.1216
Latvia	LVA	42800073	42801738	0	-.8909	-.59	-1.0611	.6311	.1728	.8151	-.176	-.6959
Latvia	LVA	42800073	42802501	1	-.5789	1.1132	.5833	.1566	-.2113	.5475	.549	-.2503
Latvia	LVA	42800073	42800817	1	-2.1274	.1892	-.5034	-.1909	-.5434	.0748	-1.5848	.1216
Latvia	LVA	42800073	42801268	0	-.6612	-.7815	.0226	.1613	.7486	.4902	.5755	.1216
Latvia	LVA	42800073	42800027	0	-1.2204	.3289	-.2827	.9098	.6966	1.1563	-.1026	-.222
Latvia	LVA	42800073	42800424	0	-.5511	.4457	1.1381	.7495	1.1976	.9702	1.1171	2.0955
Latvia	LVA	42800073	42802893	0	-1.1413	-1.1714	.0226	.9366	.7709	.2472	-.0553	-.3297
Latvia	LVA	42800073	42803547	0	-1.745	.1997	-.4338	.4644	.6455	.6985	-.1727	-.5912
Latvia	LVA	42800073	42801164	0	-1.0322	-.6593	.0226	.0941	-.2208	.1384	.5755	.1216
Latvia	LVA	42800074	42800435	1	-.1516	-.7221	.4173	-.0379	-.5101	-.2804	-.414	-.5251
Latvia	LVA	42800074	42800937	0	.1789	-.2479	-.5034	-.1423	-.0993	-.4427	.1648	.1216
Latvia	LVA	42800074	42800936	1	.5328	-.5169	-1.161	.1328	-1.0928	-.6522	-.4948	-1.0788
Latvia	LVA	42800074	42804694	1	.5844	-.147214237992707	-.00734757416786921	.353237775167004	.248748928136954	.191936286221775	.0974237116035666	.101137878477956
Latvia	LVA	42800074	42804052	1	.6842	-.0862	-1.4747	1.2836	1.1858	1.5721	.5755	-1.1252
Latvia	LVA	42800074	42802245	1	2.0536	-.4314	-1.1926	-2.6893	-3.7095	-.8768	-.2852	-.2503
Latvia	LVA	42800074	42801927	1	.4846	-.4314	-1.0611	.3692	.9835	.5451	-.6852	-.3297
Latvia	LVA	42800074	42801556	1	.1701	.0017	-.9607	.0867	-1.0217	-.2338	-.414	-1.1252
Latvia	LVA	42800074	42803954	1	.3965	-.847	-.227	.1396	.0632	.1299	.0256	-.7639
Latvia	LVA	42800074	42801524	1	.5707	1.127	.4173	-.0637	.1474	.0319	.3482	.4504
Latvia	LVA	42800074	42800018	1	.6899	-1.1493	.0226	.1285	.4152	.2047	-1.2871	-.4607
Latvia	LVA	42800074	42801810	1	.0367	-.2662	-.227	.3289	-.7734	.1392	.0256	-.7507
Latvia	LVA	42800074	42805300	1	.0687	-.6655	-.442	-.036	-.2077	.0575	-.5828	-.251
Latvia	LVA	42800074	42800965	1	.9373	-.4314	.7717	.5197	.5676	.7371	-.0551	.1216
Latvia	LVA	42800074	42801577	0	-.2096	-.4174	.0226	.1787	.3377	.3163	.5755	.1216
Latvia	LVA	42800074	42803236	0	.6734	-.0862	.0226	-.037	.193	1.0088	2.4277	2.0955
Latvia	LVA	42800074	42804136	0	.9437	.1371	-.5034	-1.0059	-1.0372	-1.6678	.1693	-.4607
Latvia	LVA	42800074	42803202	0	.4991	-.4314	-.227	.0924	-.2619	.108	.1648	.1216
Latvia	LVA	42800074	42801805	0	.6634	-.6706	1.9359	.2596	.3663	.5485	1.2262	2.0955
Latvia	LVA	42800074	42802806	0	.7534	-.0176	.8038	-.2057	.0089	.3928	.0215	.4725
Latvia	LVA	42800074	42803542	0	1.2714	-.0862	1.4967	.4961	.864	.7597	.5755	.1216
Latvia	LVA	42800074	42804679	0	.4031	-.969	.0226	.9631	1.1182	.9698	.3482	.1216
Latvia	LVA	42800075	42803904	1	.0539	.1736	-.3526	.0735	.5424	-.801	-.3876	.1824
Latvia	LVA	42800075	42803763	1	.2229	-.7092	-.3827	.5505	.5386	-.9484	.075	.1959
Latvia	LVA	42800075	42800934	1	.2509	-1.0744	-.691	-.4744	-.8617	.3605	-.4771	-.7496
Latvia	LVA	42800075	42805385	1	.4497	-.7737	-.8627	.1885	-.6114	-1.6678	-.2821	-.959
Latvia	LVA	42800075	42800036	1	1.1524	-.4409	-1.6877	-.1283	-.1796	-.3261	-2.1355	-.9101
Latvia	LVA	42800075	42801954	1	.9052	1.3697	1.9359	.7783	1.4148	3.6292	.3707	2.0955
Latvia	LVA	42800075	42801581	1	.8135	-.9814	.0226	.2198	.4355	.2608	-.0823	-.5473
Latvia	LVA	42800075	42800097	1	.6686	-.0862	.7162	-.1607	-.5109	.301	.0221	-.1563
Latvia	LVA	42800075	42804411	1	.561	-.8374	-.9551	-.6242	-.8136	-1.6678	-1.2624	-1.2965
Latvia	LVA	42800075	42802178	1	.2321	-.9924	-.442	.4679	-.1184	-1.6678	-.6852	-.7496
Latvia	LVA	42800075	42800688	1	.9288	-.4314	.586	.8432	.5029	-.5309	-.6378	-.2503
Latvia	LVA	42800075	42804482	1	-.2614	-.2662	-.7902	-.3594	-.0309	-.4657	-2.1355	-.3297
Latvia	LVA	42800075	42802259	0	1.5721	.3789	1.9359	-2.6702	.1638	-1.6678	.0215	1.515
Latvia	LVA	42800075	42801233	0	.608	-.2479	.0226	.8163	.6927	1.3339	.5755	.388
Latvia	LVA	42800075	42800874	0	.4665	-.0862	.0226	.1053	.2531	.4394	.5755	.1216
Latvia	LVA	42800075	42800731	0	.2331	-.0862	.0226	.7113	-.0408	1.0062	.5755	.1216
Latvia	LVA	42800075	42805073	0	.0561	-.0862	-.335	-.1313	-.4649	-1.6678	-.8342	-.9257
Latvia	LVA	42800075	42800684	0	.7141	.5179	.4437	3.6039	1.4609	-1.6678	2.4277	2.0955
Latvia	LVA	42800075	42801916	0	.8118	-.59	-.9607	.138	.7574	.4351	-.2852	-.1563
Latvia	LVA	42800075	42801896	0	-1.0871	-.7306	.0226	-.4978	-.0334	-1.6678	-.3876	.1216
Latvia	LVA	42800075	42801362	0	1.2416	-2.9627	1.9359	-.314	-.9321	-.1061	-.4918	2.0955
Latvia	LVA	42800075	42802921	0	1.1433	-.847	-1.5117	-.1733	-.2642	-.1728	-1.5596	-.8771
Latvia	LVA	42800075	42803787	0	1.4807	-1.0197	-.7183	.5162	.22	.9805	-.2704	-.7108
Latvia	LVA	42800075	42802628	0	.8538	-1.9174	-2.664	.1053	-.9746	.4394	-.6852	-.6335
Latvia	LVA	42800075	42803961	0	1.0664	.1141	1.9359	.5209	.8591	.6907	.8038	2.0955
Latvia	LVA	42800075	42802570	1	.7297	-.2479	.0226	.2642	.0631	-.0117	.3482	.1216
Latvia	LVA	42800075	42802413	1	.7021	-1.1804	-1.1926	-.6787	-.7897	-.079	-.6852	-.7496
Latvia	LVA	42800075	42801714	0	-.5264	.5836	-.227	-.1115	.6955	.4939	-.5978	-.5251
Latvia	LVA	42800075	42802526	0	1.7358	.631	1.9359	1.9809	4.8357	-1.6678	2.4277	2.0955
Latvia	LVA	42800076	42800224	1	.6528	.6608	1.9359	.8539	.577	.8115	.5755	-.3297
Latvia	LVA	42800076	42801241	0	1.2862	-.0306	1.036	-.321	.7597	-.2092	.8038	2.0955
Latvia	LVA	42800076	42803425	0	.1291	.2032	-.227	.213	.5576	.3259	.9863	.6905
Latvia	LVA	42800076	42802275	0	.0108	.2842	1.4967	.6333	.5696	.8867	-.0616	2.0955
Latvia	LVA	42800076	42805450	1	-.3324	-.8869	-.4806	-.5527	-.1346	-.9484	-.3912	-.6959
Latvia	LVA	42800076	42800787	1	1.2423	-1.1772	-.2737	1.0108	-.0597	-.3801	1.1217	-1.3305
Latvia	LVA	42800076	42802210	1	.0156	.0428	-.6315	.8786	-.0908	.1415	.3473	.1959
Latvia	LVA	42800076	42804021	1	-.13	-.2662	-.7902	.2412	.5241	.6642	-.4948	-.7496
Latvia	LVA	42800076	42803066	1	.6567	-.2662	-.5544	-.1517	.2976	-1.6678	-.0377	.7864
Latvia	LVA	42800076	42804666	1	.5427	-.4314	-1.2374	.1985	-.9571	.2415	-.6852	-.946
Latvia	LVA	42800076	42804633	1	-.4089	.0402	-.5544	.215	.2984	.5965	1.2262	.4504
Latvia	LVA	42800076	42804037	1	-.0353	.7821	.7804	1.2578	.5976	.517	-.8686	2.0955
Latvia	LVA	42800076	42805583	1	-1.0765	-.8379	-.8219	.3655	-.7682	.1008	-.1727	-.943
Latvia	LVA	42800076	42802831	1	.8086	.0666	-.227	.5947	.3084	.3592	.5409	-.7317
Latvia	LVA	42800076	42802932	0	-1.7474	-.7199	-.5034	.698	-.0408	1.2672	.0105	.1216
Latvia	LVA	42800076	42805550	0	.2415	-.2479	-.227	.4013	2.7384	.8064	.9254	.5553
Latvia	LVA	42800076	42800261	0	-.1442	.7821	.8348	-.886	.3509	.1262	.7264	1.3857
Latvia	LVA	42800076	42803594	0	-.7209	.5836	.1386	-1.4319	-.205	.2619	-.0992	.1216
Latvia	LVA	42800076	42801942	0	-.1714	-.2662	-.8627	.2163	-.0682	.5561	-.1026	-.7317
Latvia	LVA	42800076	42800599	0	.3964	-.0966	.8038	.1974	.5325	.6955	-.606	-.1563
Latvia	LVA	42800076	42800121	0	-.0259	.2032	1.2867	.3533	1.0579	-.0712	.8038	2.0955
Latvia	LVA	42800076	42803514	0	-.4158	-.0862	-.3827	.5354	-.0588	-.4817	.3482	-1.1252
Latvia	LVA	42800076	42803211	0	.9233	.0666	-.227	1.0693	.601	.7084	.5755	-.2503
Latvia	LVA	42800076	42803922	0	.0979	2.6352	1.9359	-.7667	-.2124	.5254	1.14824462794972	2.0955
Latvia	LVA	42800076	42804752	0	-1.0363	-.6706	.5347	.3112	-.5068	-.5569	1.0684	1.1508
Latvia	LVA	42800076	42803243	0	.9389	1.3403	1.9359	3.6039	2.3811	1.5721	2.4277	2.0955
Latvia	LVA	42800076	42802491	0	.7546	-.4174	-.4728	.5463	-.3228	.7417	.075	-.5305
Latvia	LVA	42800076	42805254	0	-1.0657	.5404	-1.1093	-.4112	-.1175	-.2644	.0215	.1216
Latvia	LVA	42800077	42803373	0	.5072	-2.1972	-.3637	.8673	.1609	.7715	-1.0839	-1.2383
Latvia	LVA	42800077	42804445	0	-1.376	-1.1796	-1.1926	.245	-.2262	.4394	-.2004	.1216
Latvia	LVA	42800077	42801238	0	-2.3814	.1719	-.8154	.1906	-.2112	.1559	-.0987	-.3297
Latvia	LVA	42800077	42800272	0	-1.6904	.0634	-.227	-.1409	.2189	.5986	-.4948	-.5711
Latvia	LVA	42800078	42801694	0	1.3105	1.1576	.704457262163683	-.5571	.522180236664373	3.6292	.720403217744615	.709075151253092
Latvia	LVA	42800078	42805261	1	.4612	-1.2465	-.8555	-.2311	-.381	-.2717	.4137	-.5475
Latvia	LVA	42800078	42804763	1	1.112	-.4314	.0226	.1577	.018	.2532	-.9057	.1216
Latvia	LVA	42800078	42803090	1	.9235	-.2662	.5833	.6175	.0396	.3893	-.5945	-.7496
Latvia	LVA	42800078	42803129	1	-1.225	-.0862	-.8627	.6142	.3442	.9952	.3482	-.6073
Latvia	LVA	42800078	42801006	1	-.933	.5266	.0226	.3482	.264	.6689	-.6852	-1.3037
Latvia	LVA	42800078	42803159	1	.3423	-.7221	.9247	.5432	-.9108	.5372	-1.2835	-1.0788
Latvia	LVA	42800078	42801675	1	.4466	.1301	.4173	-.2517	-.4695	-.8768	-.0987	.7864
Latvia	LVA	42800078	42802654	1	-1.8067	-.239838130267616	-.277730942745502	.261339954065421	.119329372929273	.0948872785513888	.0195343893082168	-.136209624049053
Latvia	LVA	42800078	42802866	1	-2.0213	-.2366	-.5544	.24	-.0703	-.8768	.3482	.4504
Latvia	LVA	42800078	42801806	1	.3676	1.1132	.7162	.3582	-.0223	.1299	-.3268	.4504
Latvia	LVA	42800078	42802124	0	-.2149	1.1493	-.4806	-.2724	-.4228	-.8768	.3473	-.1865
Latvia	LVA	42800078	42800510	0	-.153	-.0966	.0226	.3889	.0282	-.8849	.3473	1.3566
Latvia	LVA	42800078	42801629	0	.5755	-.0692	-.7902	.0958	-.4081	-.3239	.0444	-.5475
Latvia	LVA	42800078	42805131	0	.4594	.0502	.0226	-.0444	-.3149	-.8849	-.2821	.1216
Latvia	LVA	42800078	42805071	0	.6523	.1245	.7162	.3031	-.004	.4575	.0254	.1216
Latvia	LVA	42800078	42802365	0	.1679	.3326	.1386	.076	-.207	-.9292	-.1026	-.222
Latvia	LVA	42800078	42800525	0	-1.7179	.8655	-.5907	.0986	.5958	-.7368	-.7899	-.4607
Latvia	LVA	42800078	42801864	0	-.5258	1.031	1.4967	.1535	.7742	.3161	.9443	2.0955
Latvia	LVA	42800078	42804269	0	.0515	.0634	.0226	-.3163	.7757	.1012	.5755	.1216
Latvia	LVA	42800078	42800803	0	.7573	-.0862	.0226	.7113	.5653	-.8849	.5755	.1216
Latvia	LVA	42800078	42804202	0	.1086	-.192	.9726	-.075	.2121	.1047	.8038	.4994
Latvia	LVA	42800078	42804468	0	.6255	.1261	1.4967	.6747	.9872	.5365	-.4805	.7435
Latvia	LVA	42800078	42803587	0	-.2183	-.214324236488116	-.1627	.2736069661438	.156589621615528	.0601	.0269930904348264	-.0211905757253296
Latvia	LVA	42800078	42801160	0	.1792	-.0862	-.4246	.7992	.4476	.4036	.5755	.1216
Latvia	LVA	42800078	42805510	0	.7149	1.153	1.9359	.5528	.9827	.7852	.3415	.2546
Latvia	LVA	42800079	42804016	1	-1.6857	-.7685	-1.0217	.0025	-.8952	.221	-.3763	-1.1252
Latvia	LVA	42800079	42803551	1	.5038	-.0862	.8348	-.3958	.4997	.275	-2.1355	.1216
Latvia	LVA	42800079	42800743	0	-.267	-.2479	1.4187	.2847	.1153	-1.6678	.8038	.1216
Latvia	LVA	42800079	42805673	0	-1.4776	-.0862	.0226	3.6039	4.8357	2.1339	1.5037	.1216
Latvia	LVA	42800079	42803450	1	.0879	2.6352	-1.9313	-.1157	.5214	-1.6678	-2.1355	.1216
Latvia	LVA	42800079	42801783	1	.9904	-.847	.0226	-.5572	.0447	-.8849	-.4771	-.7496
Latvia	LVA	42800079	42804604	1	.6227	.1973	-1.0288	.4696	-.404	.7751	.0256	-.6073
Latvia	LVA	42800079	42805294	1	.2911	-.5994	.9192	-.2132	-.4175	-1.6678	-.6852	-.7317
Latvia	LVA	42800079	42801754	1	.172	-.4314	-.8627	.4333	-.3028	-.1237	.5755	-.2503
Latvia	LVA	42800079	42802332	1	-.0863	-1.0744	.9192	-.3854	-.8575	-.3239	-1.2624	-.6195
Latvia	LVA	42800079	42800954	1	.1806	.3875	.9726	1.6429	1.1569	.1711	-.5832	-.0625
Latvia	LVA	42800079	42804437	1	.5946	-.4998	.9726	-1.7857	-.22	-1.6678	-.414	1.515
Latvia	LVA	42800079	42802126	1	-.5154	-.983	-.5034	1.0331	.2799	1.1538	-.4801	-.3297
Latvia	LVA	42800079	42802114	1	.181	-.2662	.0226	.5081	-.2364	1.2216	-.6852	.1216
Latvia	LVA	42800079	42802240	1	-1.0203	-.8755	-.2236	-.4623	-.5865	.0161	-.2852	-.7096
Latvia	LVA	42800079	42804631	1	-.761	-.5847	.0226	-.4379	-.1962	.3767	-.6852	-.1563
Latvia	LVA	42800079	42802719	0	-.4286	-.245	-.7836	.8349	.4272	.4378	-.396	-1.1856
Latvia	LVA	42800079	42800448	0	-.8556	-1.0245	-.227	.8439	1.3861	-.7433	-.1727	2.0955
Latvia	LVA	42800079	42804506	0	.5239	.7062	1.2899	.3916	.3351	-1.5939	.3415	1.515
Latvia	LVA	42800079	42803387	0	-1.2697	-.2479	-.4728	.7115	.1291	.7079	.5755	-.2503
Latvia	LVA	42800079	42802766	0	.5372	-.0862	-.7638	.0221	.5318	3.6292	-.6852	.1216
Latvia	LVA	42800079	42801031	0	-1.3978	-.0862	.0226	.1053	-.9291	.4394	.5755	-.959
Latvia	LVA	42800079	42800683	0	.2732	-1.098	1.1752	.5783	.406	.5789	-.204	1.3566
Latvia	LVA	42800079	42803372	0	.5452	-.5673	.0226	2.2677	.5603	.8927	.0221	.1216
Latvia	LVA	42800079	42803497	1	.7233	.0502	.0226	.3585	.9101	1.309	-.3912	-.1563
Latvia	LVA	42800079	42803760	1	.4867	-1.1841	.0226	-.009	-.9169	-.153	-.6852	-.222
Latvia	LVA	42800079	42801167	0	.5413	.3803	.8348	.231	1.4153	.4131	2.4277	.9444
Latvia	LVA	42800080	42805475	0	-2.0581	-.0816085433566467	-.138468764789305	.572293361208941	.7741	.337951534541739	.203620511045599	.0123078004823918
Latvia	LVA	42800080	42802512	0	.5997	-.789785941811488	-.647718136225122	-.873839142539247	-2.3097	-.777227983241441	-.638317221594443	-.561583315855703
Latvia	LVA	42800080	42805283	0	-1.7289	-.114903185474129	.3461	1.2836	-.0408	.4394	.5755	-.6073
Latvia	LVA	42800080	42801586	0	.8337	.0490635366419065	.191744212893383	1.3906	1.0769	.3286	.37717291298731	.293285410357941
Latvia	LVA	42800080	42803062	1	-1.9502	2.6352	-1.1926	.632727736700287	.447517705623149	.895	-.6852	-1.0494
Latvia	LVA	42800080	42802743	1	.0344	.8046	.6907	.6534	1.0793	-1.6678	.8107	-.3297
Latvia	LVA	42800080	42803023	1	-1.381	-.8199	-.6047	-.7098	.894	1.0091	-.2249	-.6621
Latvia	LVA	42800080	42800356	1	-1.9395	-.6447	-.479853057868034	.717	-.0207	.5491	-.0262265072401226	-.368097360123183
Latvia	LVA	42800080	42803147	1	-1.225	-.2479	-.4728	.8187	.1979	.942	.5755	-.222
Latvia	LVA	42800080	42803426	0	-1.1385	-.0862	.0226	.8976	-.0753	1.5303	.2679	-.7745
Latvia	LVA	42800080	42805612	0	-2.0239	-.0862	.0226	.3794	1.0184	-.9484	.5285	2.0955
Latvia	LVA	42800081	42805147	1	-1.6081	-1.3452	-1.1926	-2.6893	-.9037	-1.2919	-.6852	-1.1252
Latvia	LVA	42800081	42805326	1	-.2742	-.0862	.0226	.2415	-.879	.0909	.5755	.1216
Latvia	LVA	42800081	42804688	1	-1.4884	-.2479	-.7638	1.1346	.548	1.1071	.5755	.1216
Latvia	LVA	42800081	42801595	1	-1.7231	-.0862	-.227	-.3135	-.4775	-.8768	.1701	.1216
Latvia	LVA	42800081	42802454	1	-1.7005	-.2479	.0226	.1224	1.2301	-.7368	.5755	.1216
Latvia	LVA	42800081	42805289	1	.1956	.5266	.0226	-.936	-.1523	.1301	.5755	.1216
Latvia	LVA	42800081	42804883	1	.2351	.1395	-.5944	-.7304	-.7155	-.4613	-.4918	-.3297
Latvia	LVA	42800081	42803241	1	-1.407	.4012	-.6241	-.9338	-1.2912	.6057	-.5861	-.8028
Latvia	LVA	42800081	42804842	1	-.2317	-.4174	-1.1991	.5877	-.4507	-.4384	-.176	-1.2412
Latvia	LVA	42800081	42804305	1	.2202	-.5994	-1.4011	1.1659	2.1682	.1873	.0444	-.5912
Latvia	LVA	42800081	42802040	0	1.0519	.9349	-2.664	-2.6893	.3103	.5248	-2.1355	-2.5027
Latvia	LVA	42800081	42801611	0	-1.0098	-1.0641	-.28865310481513	.7601	.2634	.9844	.5755	-.134784726199823
Latvia	LVA	42800081	42804984	0	-1.4105	.5999	1.9359	.2844	.6888	-.0926	.5755	.5345
Latvia	LVA	42800081	42800019	0	-1.1833	-.561708552244959	-.75744281385147	.293128756114224	-.0341070761079647	.135121387035514	-.1227	-1.0798
Latvia	LVA	42800081	42804754	0	-.7702	-.7087	-.7836	.6063	.1049	.9286	-.5428	-.8104
Latvia	LVA	42800081	42802461	0	.217	-.161446188986727	-.0488928251466749	.339117387281628	.2288632083497	.177024402395043	.0854557734113908	.0646686917319295
Latvia	LVA	42800081	42804614	0	-.420117857718526	-.186126183892729	-.120937521123798	.314630856852437	.194378866515063	.151165318349764	.0647018617556838	.00142653023937375
Latvia	LVA	42800081	42802489	0	.1779	-.162960803259635	-.0533142168540002	.337614645947066	.226746900119756	.175437427279024	.0841821033424902	.0607875126307602
Latvia	LVA	42800081	42801968	0	.0391	-.4314	.5021	-.3043	.1154	-.3242	-.0551	.1216
Latvia	LVA	42800081	42803217	0	.1786	.353983617650178	.462827332064465	1.32432749862757	2.2837	.954891440092986	.675927427309041	.594712910975996
Latvia	LVA	42800081	42802035	0	-.476	-.18829088696946	-.127256621903105	.312483122707417	.191354215936617	.148897196374559	.0628815187375263	-.00412049284889813
Latvia	LVA	42800081	42801226	0	-1.163	-.214903163324636	-.204941944228743	.286079457826489	.1541699767046	.121013515947327	.0405027121560762	-.0723141000740476
Latvia	LVA	42800081	42803860	0	-1.3465	-.4093	.0226	-1.0576	-.0652	.2108	.5755	-.1563
Latvia	LVA	42800081	42800770	0	-.7293	-.0862	.0226	.8609	-.6492	1.3968	.5755	-.2503
Latvia	LVA	42800081	42802098	0	.0583	-.0862	.0226	.6472	-.0408	1.0062	.5755	-.6073
Latvia	LVA	42800081	42801150	0	-.7877	-.7221	.7162	.7449	1.1263	.3344	-.1727	-.3297
Latvia	LVA	42800081	42800941	1	-.8125	.0441	1.9359	.2284	.2993	.3845	-.1061	-.2503
Latvia	LVA	42800081	42804384	0	.821	-1.0936	-.2737	.5356	.6262	.8682	-.3733	-1.2263
Latvia	LVA	42800082	42803710	1	-.734	-.7221	-.7445	.4695	.2087	1.0062	-.6677	.4994
Latvia	LVA	42800082	42802158	0	-.9615	-1.726	-1.1926	.3648	-.2749	-1.6678	-.612	-.875
Latvia	LVA	42800082	42802037	0	-1.8083	-.432338486796311	-.637659501415325	.407665290476848	.0913160945110393	.252366623667483	.3482	-.959
Latvia	LVA	42800082	42801740	1	-1.5566	-.59	-1.0611	.4323	.0205	.2374	-.7867	-.959
Latvia	LVA	42800082	42800746	1	.7203	2.6352	1.9359	.712	.6417	.6456	1.231	2.0955
Latvia	LVA	42800082	42803832	1	-1.2777	-.2741	-.4806	-.1069	.8524	-.5101	1.5243	1.1232
Latvia	LVA	42800082	42804976	1	-1.5765	-.0862	.0226	.9711	.51	.9697	.1701	.1216
Latvia	LVA	42800082	42802392	1	-1.262	-.0824	-2.664	.1053	-.4119	-1.6678	-.9728	-.7328
Latvia	LVA	42800082	42800617	1	.2836	2.6352	1.4967	.505	.6932	.2744	2.0386	2.0955
Latvia	LVA	42800082	42801858	0	-.8739	-1.0351	-.3526	.1253	.1334	-.4463	.3473	-.5912
Latvia	LVA	42800082	42804651	0	-.3851	-.6487	-.0758	.3439	-.1106	.5917	.0254	.7435
Latvia	LVA	42800082	42804603	0	-1.7498	.3039	.8271	.0276	.7246	.1663	-.3653	.6919
Latvia	LVA	42800082	42800359	0	1.1729	-1.3188	1.2341	.3033	.5249	.519	-.414	.6802
Latvia	LVA	42800082	42804730	0	-.0986	-1.3171	-.4339	.6333	.4468	1.791	-.5802	-.9243
Latvia	LVA	42800082	42800983	0	-1.061	-1.1508	-.7902	-.135	.4097	-.0755	-.5798	-.7496
Latvia	LVA	42800082	42800693	0	.3131	-.8094	-.227	3.6039	.6859	.1957	-.3733	-.222
Latvia	LVA	42800082	42804899	0	-.8674	-.7815	-.4806	.0857	.2093	-1.6678	.3473	-.5912
Latvia	LVA	42800082	42804949	0	-.4669	-.7114	.0226	-.0334	.6478	.0874	.5755	.1216
Latvia	LVA	42800082	42805177	1	-.1135	-1.5733	-.4728	.8011	.8779	.9263	-2.0401	-.222
Latvia	LVA	42800082	42802695	0	.5149	.5746	1.9359	.6343	1.7406	1.253	2.0386	2.0955
Latvia	LVA	42800083	42801085	1	-1.1933	.1179	1.2867	-.1426	-.3074	-.3932	-.3907	.4104
Latvia	LVA	42800083	42800750	1	-1.3516	-.2479	-.5836	.3625	.5102	-1.6678	-.216	-.1563
Latvia	LVA	42800083	42800178	1	.6074	.0502	.4173	-.1744	-.246	-.8849	-.3241	-.0129
Latvia	LVA	42800083	42803004	1	.2656	-1.2559	-.9551	-.9824	-1.0768	-1.6678	-1.0602	-.3856
Latvia	LVA	42800083	42801709	1	-1.4435	-1.3452	-1.1926	.6333	-.144	1.5721	-.2004	-1.3639
Latvia	LVA	42800083	42805296	1	.3614	.1852	.1386	.7709	.2079	.8206	1.0854	1.1232
Latvia	LVA	42800083	42801116	1	-.2781	-.4314	.1386	-.1149	-.7648	.0829	.5755	-.4423
Latvia	LVA	42800083	42800029	0	.9361	-1.7348	-.3737	.0121	-.3365	-.0962	-1.5596	-1.0169
Latvia	LVA	42800083	42801623	0	-.9848	-.0862	.0226	.0067	.3432	1.5721	.5755	.1216
Latvia	LVA	42800083	42804844	0	-.420117857718526	-.186126183892729	-.120937521123798	.314630856852437	.194378866515063	.151165318349764	.0647018617556838	.00142653023937375
Latvia	LVA	42800083	42801691	0	-1.3945	-.22387076445451	-.231119749350119	.277182152993978	.141639916468483	.111617486807728	.0329616732570868	-.0952934597139634
Latvia	LVA	42800083	42805251	0	.1108	-.165560051794471	-.0609018225716862	.335035772710515	.223115077044838	.172713999394501	.0819963421756558	.0541269725364261
Latvia	LVA	42800083	42803821	0	-1.4105	.1166	1.9359	-.4863	.2824	.1468	.3415	1.1232
Latvia	LVA	42800083	42802979	0	.3174	-.157557000418955	-.0375396863380955	.342976088815901	.234297411579532	.181099397322109	.0887262714911253	.0746346861502775
Latvia	LVA	42800083	42801251	0	-.0902	-.0862	.4173	1.2836	.2668	.9948	.5755	.1216
Latvia	LVA	42800083	42804246	0	-.1114	.468	-.9607	.3444	-.2773	.2314	.1648	-.6335
Latvia	LVA	42800083	42804925	0	.3535	-.0981	1.2867	-.3754	.4535	-.9292	1.8077	.8136
Latvia	LVA	42800083	42800497	0	-.420117857718526	-.186126183892729	-.120937521123798	.314630856852437	.194378866515063	.151165318349764	.0647018617556838	.00142653023937375
Latvia	LVA	42800084	42800718	0	-.8243	.9535	1.9359	1.1005	1.122	.5332	.319	.5385
Latvia	LVA	42800084	42803913	1	-.2329	.967	1.9359	.4882	.6189	.2265	.9863	2.0955
Latvia	LVA	42800084	42800110	1	.2898	-.4314	.4173	.3534	-.1993	.3444	.1701	-.2503
Latvia	LVA	42800084	42800629	1	-1.6722	-1.1408	-1.2567	-.4886	-2.0091	-.2781	-.4948	-1.3027
Latvia	LVA	42800084	42801538	1	.0401	.2607	-.3048	.6695	.3167	-.0184	-.4948	.3899
Latvia	LVA	42800084	42800034	1	.6394	.32	.9247	1.2836	.6843	1.1403	.5755	.1216
Latvia	LVA	42800084	42800724	1	.0982	-.0994	-.8892	.6806	.0202	.0814	-.2821	-.7496
Latvia	LVA	42800084	42803577	1	-1.0876	-.8357	-.8627	.229	-1.2361	.1055	-2.1355	-1.2018
Latvia	LVA	42800084	42803847	1	-1.5446	-.891	-.5034	-.3932	-.1328	-.4795	-.9906	.2546
Latvia	LVA	42800084	42804683	1	1.2618	.0502	-.1587	.7759	.5302	.4719	-.3876	.1216
Latvia	LVA	42800084	42801437	1	-1.2619	-.3204	-.7368	-.666	-.3331	.2818	-1.5848	.1216
Latvia	LVA	42800084	42801592	1	.222	.9349	-.8356	.5598	.0807	.0182	-.8686	-.9943
Latvia	LVA	42800084	42803173	1	-.6116	-.3531	.0226	.3264	.0864	.2188	.1648	1.515
Latvia	LVA	42800084	42801601	0	-1.7388	-1.056	-1.1539	.0153	.4624	.9268	2.4277	2.0955
Latvia	LVA	42800084	42800726	0	-.5345	-.5133	.1386	.3257	.1475	-.3317	-.2165	.7864
Latvia	LVA	42800084	42804185	0	.8735	-.0862	-.6241	.5227	-.9291	.6164	.5755	-.5711
Latvia	LVA	42800084	42805210	0	.2165	.0568	.0226	.3195	-.1011	-.4795	-.0992	.1216
Latvia	LVA	42800084	42801412	0	.5981	-1.4261	-2.664	3.6039	4.8357	3.4817	-2.1355	-2.5027
Latvia	LVA	42800084	42803812	0	-.3166	.0634	.0226	.8484	.2497	.8679	.1648	.1216
Latvia	LVA	42800084	42805526	0	.068	1.031	1.2341	.2268	.422	.4706	1.802	1.0904
Latvia	LVA	42800084	42805661	0	-.2924	-1.1331	-.691	.7113	4.8357	-1.6678	.5826	-1.0012
Latvia	LVA	42800084	42800921	0	-.0367	-1.4387	-.8229	.7113	-.0408	.7702	-.6706	-.6557
Latvia	LVA	42800084	42801038	0	-.2356	-.0862	-.2827	-.37191352243524	-.0665	-1.6678	.5755	1.1508
Latvia	LVA	42800085	42805150	1	-2.7194	-.2098	-.3802	-.6066	-1.2556	-.0039	.0447	-.806
Latvia	LVA	42800085	42801283	1	-.6212	-.7711	-.6446	-.1607	.1495	-.2254	-.216	.1216
Latvia	LVA	42800085	42800722	0	-1.0854	-1.8967	-.959	-.4261	-3.7095	-.5058	-.4402	-1.1415
Latvia	LVA	42800086	42801107	1	.2647	-.0862	-.6173	.8456	-.2792	.905	.075	-.5265
Latvia	LVA	42800086	42802346	1	.7253	.4631	-.227	.8928	.6083	.8968	.5858	.1216
Latvia	LVA	42800086	42802300	1	.3776	.0634	.0226	.5511	.2637	-.457	.5755	.1216
Latvia	LVA	42800086	42801676	1	-1.4332	1.7671	.4173	.7368	.7085	.5383	.1693	.4504
Latvia	LVA	42800086	42804330	1	-1.7169	-.2479	-.5414	.601	-.1582	-.1603	.3482	.1216
Latvia	LVA	42800086	42801913	1	-1.5832	-.0862	-.8627	.3481	.1038	.5325	-1.0084	-.7496
Latvia	LVA	42800086	42804042	1	-1.1295	-1.4049	-.7249	.1053	-.1467	.7587	-.1026	.1216
Latvia	LVA	42800086	42804734	1	-1.1223	-1.8083	-2.664	.4816	-.6864	-.385	-1.154	-1.3959
Latvia	LVA	42800086	42801561	1	-.9063	-.9372	-.6116	.0912	.3907	.9101	-.3912	.1216
Latvia	LVA	42800086	42805663	0	-1.4851	-.0862	-.227	.4243	-.15	.5188	.5755	-.7507
Latvia	LVA	42800086	42803785	0	-1.4516	.0634	.0226	1.2836	.6993	1.3355	.5755	.1216
Latvia	LVA	42800086	42803928	0	-.6676	-.2479	.0226	1.2876	1.9277	1.0376	.5755	.8567
Latvia	LVA	42800086	42803042	0	-.0968	-.6593	.3461	.0342	.4026	-.3242	.3473	2.0955
Latvia	LVA	42800087	42804680	1	-.6781	.6515	-.3447	.4309	-.1551	-.071	-.6852	.0876
Latvia	LVA	42800087	42800593	1	.0098	-.983	-1.0611	-.1951	-.6861	-1.6678	-.6852	-.959
Latvia	LVA	42800087	42800004	1	-.9513	-.6501	-.227	.0385	-.6816	-.1578	-.2821	-.1563
Latvia	LVA	42800087	42801725	1	.0541	.0056	-.9807	-.7159	-.8135	.0064	.775	-1.0788
Latvia	LVA	42800087	42804297	1	.3321	.8105	1.1355	1.3132	.5306	.6679	.1313	-.7317
Latvia	LVA	42800087	42803107	1	.3803	.7763	.1386	.2129	-.4156	-.0055	-2.1355	-.7496
Latvia	LVA	42800087	42800810	0	.311	.4457	1.4967	-.1151	.4935	.3031	1.4752	2.0955
Latvia	LVA	42800087	42804923	0	-.0186	-1.022	.3461	.13	-.3631	.6217	1.1987	.4777
Latvia	LVA	42800087	42801576	0	-.7679	-.4314	-.5907	.0044	-.6397	-.801	.0256	.1216
Latvia	LVA	42800087	42804538	0	-1.0557	-.0862	.0226	1.4405	.6993	1.5721	.3482	-.4784
Latvia	LVA	42800087	42803518	0	-1.2279	-.6593	.0226	-.0915	-.0817	.0455	-.1026	-.222
Latvia	LVA	42800087	42801766	0	-.1867	.7825	1.0929	.0272	.3172	.2023	-.1321	1.515
Latvia	LVA	42800087	42800425	0	-1.2534	1.3403	1.9359	3.6039	4.8357	3.6292	-.176	2.0955
Latvia	LVA	42800087	42800651	0	.2103	-1.7749	-.4246	.0149	-.345	-.3199	.0215	-1.0643
Latvia	LVA	42800087	42800653	0	-1.5924	.3427	.917	.1838	1.0195	.3581	2.4277	1.4234
Latvia	LVA	42800087	42801376	0	.8256	.3178	-.5412	-.4379	-.6686	-1.6678	-.3882	.1216
Latvia	LVA	42800087	42801607	0	-.420117857718526	-.186126183892729	-.120937521123798	.314630856852437	.194378866515063	.151165318349764	.0647018617556838	.00142653023937375
Latvia	LVA	42800088	42803562	1	.7816	.1395	-.227	.8128	1.0447	.716	.5755	-.5461
Latvia	LVA	42800088	42805216	1	.7108	-.7221	-.7902	-.2533	-.6605	.0165	-.3876	-.7685
Latvia	LVA	42800088	42802120	1	.6758	-.6593	-.5907	-.1679	-.4889	-.8849	-.9906	-.8443
Latvia	LVA	42800088	42803152	1	.6969	-.5743	-1.0611	-1.0068	-.5574	.5711	-.4948	-.959
Latvia	LVA	42800088	42803297	1	-.8066	-.0862	-.7902	-.936	-.3066	-.0737	.1648	-.1563
Latvia	LVA	42800088	42803705	1	-1.3496	-.1219	-.6315	.4175	-.0057	.7795	.5755	-1.0477
Latvia	LVA	42800088	42802076	1	-.3014	-.0862	-.7836	-.1056	-.5057	-.3647	-.8913	-.5251
Latvia	LVA	42800088	42805697	0	.4664	.5179	-.3802	.6426	-.6184	-1.6678	-2.1355	-.2778
Latvia	LVA	42800090	42803402	0	-2.0351	-.0797	-.6173	.9296	-1.6269	-.0923	-.7726	.2898
Latvia	LVA	42800090	42801200	0	-1.7866	-1.1637	-.3151	.0953	.6414	-.7368	-.6677	-.7462
Latvia	LVA	42800090	42805182	1	-1.5549	-.0192	-.227	.1899	-.2385	.2475	-.3876	-.959
Latvia	LVA	42800090	42802382	1	.2634	.3239	-.3802	-.5178	-.2372	-1.6678	-1.2106	-.4826
Latvia	LVA	42800090	42804313	1	.6267	-.2509	.5021	.6707	.6697	.4291	-.5832	-.7317
Latvia	LVA	42800090	42804924	1	.7638	-.5874	-.227	-.3139	-.7861	-.8849	-.216	-.7496
Latvia	LVA	42800090	42802515	1	-.9578	-.9272	.1882	.7707	.0444	.8985	-.3553	-.9471
Latvia	LVA	42800090	42800426	1	-1.3315	-.891	-.227	.873	-.0847	.2659	-.9936	-.959
Latvia	LVA	42800090	42805371	1	-.8924	.3178	-.3048	.2959	.341	.7084	-.3237	-.1178
Latvia	LVA	42800090	42804876	1	.482	-.983	-.5907	-.4084	.1386	.4148	-.6997	-.4607
Latvia	LVA	42800090	42804056	1	.8955	.1892	.1386	-.3932	-.9352	-1.6678	.3199	-.7351
Latvia	LVA	42800090	42800300	0	-1.2429	-.7221	-1.1926	3.6039	1.3011	1.0062	.5755	-.3297
Latvia	LVA	42800090	42803208	0	-1.374	.6608	.1386	.4372	1.195	.3279	.5755	.7099
Latvia	LVA	42800090	42801735	0	-1.1821	-.2662	.5833	.3288	.2562	.4326	.3415	.1216
Latvia	LVA	42800090	42800616	0	-.8349	-2.9627	-1.1926	.0603	-.2869	-1.6678	-2.1355	-1.3266
Latvia	LVA	42800090	42805532	0	-1.5592	-.8245	-.227	-.1051	-.258	.2693	.3482	-.2503
Latvia	LVA	42800090	42804641	0	.0366	-1.607	-.3827	.990183454062657	.9867	1.2386	.1922	-.3368
Latvia	LVA	42800090	42803309	0	-1.9303	-.5847	-.3827	.3041	-.3508	-.3052	-.3423	.1216
Latvia	LVA	42800090	42805375	0	1.0102	.18	.5833	.1924	.4651	-.2679	.3415	.6905
Latvia	LVA	42800091	42801091	1	-.6389	.4546	.5021	-.3063	.4486	.4119	.1693	-.959
Latvia	LVA	42800091	42800779	0	-1.3586	.3969	-.732	.1097	.2662	-.7368	-.2704	.3663
Latvia	LVA	42800091	42801880	1	-.6663	-.0357	.5433	.1672	-.5813	-.5519	-.3237	-.1563
Latvia	LVA	42800091	42804433	1	-.3199	-.0862	-.227	.4678	-.2573	.4394	.5755	.1216
Latvia	LVA	42800091	42804171	1	-1.0054	-.438	-.5836	-.1347	-.0053	.096	.1648	-.3297
Latvia	LVA	42800091	42802674	1	.2511	.7825	.8348	-.0066	-.1286	.5175	.3948	-.2503
Latvia	LVA	42800091	42802310	1	.3397	.0308	.8038	.5195	.3997	.4153	-.1727	.5553
Latvia	LVA	42800091	42803967	1	.4199	.0789	-.7902	.1097	.0443	.6377	-.1727	-.2726
Latvia	LVA	42800091	42804380	1	-.5492	-.0862	-.335	.2866	-.0289	.2778	-.216	-.7496
Latvia	LVA	42800091	42804065	1	-.0874	1.7162	1.4967	.4758	.6412	.4718	.3768	1.3857
Latvia	LVA	42800091	42802271	1	-.8412	-.103	.0226	.0882	-.2135	.0956	-.5945	.1216
Latvia	LVA	42800091	42800339	1	.6126	-.103	-.335	.0698	-.461	.0812	-.1026	-.3297
Latvia	LVA	42800091	42803579	1	.431	-.0862	-.227	.3522	.1931	-.1117	.0256	.1216
Latvia	LVA	42800091	42805514	1	.2324	-.2662	.4173	.4798	.3161	.6227	.1693	-.4607
Latvia	LVA	42800091	42805055	0	.6196	1.1352	.7162	.5098	.5376	.6102	.8038	1.0448
Latvia	LVA	42800091	42803047	0	1.2437	.3464	.1386	.4779	-.3744	.1008	.9628	.4994
Latvia	LVA	42800091	42805006	0	-.4363	-.186753030533797	-.1227673827527	.314008924011308	.193502999484668	.150508524049903	.0641747336156683	-.00017975601216097
Latvia	LVA	42800091	42801461	0	.1938	-.938	-1.0611	-1.3874	-.3539	-1.6678	-.4948	-.4784
Latvia	LVA	42800091	42800816	0	.1518	-.59	-.5907	.6175	.2044	1.0039	.1922	-.6924
Latvia	LVA	42800091	42804409	0	.5149	.792	-.6315	-.1362	.0156	.4668	1.3958	1.0448
Latvia	LVA	42800091	42800441	0	-.1461	1.3403	1.4967	.5305	.1943	.7244	1.802	2.0955
Latvia	LVA	42800091	42801089	0	.4837	-.2479	-.5907	.0801	.2677	-.0307	-.1727	-.7496
Latvia	LVA	42800091	42800645	0	.4252	.32	1.036	-.1194	.6993	.4394	.0444	1.3857
Latvia	LVA	42800091	42800438	0	-.0321	.1221	1.9359	-.2226	-.6499	-.153	1.2262	-.2503
Latvia	LVA	42800091	42803469	1	.3191	.5946	.0226	.3846	-.3085	-.2942	.5755	.1216
Latvia	LVA	42800092	42802430	0	-1.6258	-.891	.0226	.7137	-.288	.2007	-.8686	-.4377
Latvia	LVA	42800092	42805272	0	-1.1089	.0634	.0226	1.2379	.5271	-1.6678	.5755	.1216
Latvia	LVA	42800092	42800171	0	-1.5114	-.6492	-1.0611	.4758	-.3203	.9068	-.1689	.2525
Latvia	LVA	42800092	42805319	1	-.0246	-.59	-1.1926	.2954	-.0301	.083	-.6852	.1216
Latvia	LVA	42800092	42801604	1	-.9752	-1.0913	-.0499	.8392	.9079	1.0314	.3482	-.222
Latvia	LVA	42800092	42801912	1	-.4359	-.2662	-.5907	.0158	-.5867	.2069	.3482	-.3297
Latvia	LVA	42800092	42802420	1	-1.4846	-.0994	.3461	.327	-.3132	.2022	.3482	-.2503
Latvia	LVA	42800092	42801129	1	-1.4662	-2.9627	.7162	1.2098	.5655	.5439	1.2262	.1216
Latvia	LVA	42800092	42800856	1	-.3333	.2032	-.691	.5232	.6121	.29	.1693	-.6073
Latvia	LVA	42800092	42805625	1	-.8139	.0502	-.4806	.4545	.2408	.5059	-.309	-.7496
Latvia	LVA	42800092	42802446	1	-.7908	-.6487	-.4489	.2412	.0856	.2541	1.8085	-.6621
Latvia	LVA	42800092	42805094	1	-1.2362	-.847	-.652	.7621	-.0183	.2199	-.309	-.7496
Latvia	LVA	42800092	42802776	0	.1951	-.7114	1.9359	-.5235	-.0039	-1.2919	2.4277	2.0955
Latvia	LVA	42800092	42805632	0	.2265	-.2662	.0226	.2934	-.4882	.4394	.5755	.1216
Latvia	LVA	42800092	42805615	0	.1	1.127	.9192	1.1261	.1045	1.1376	1.4793	1.1013
Latvia	LVA	42800092	42801636	0	-1.2604	-.0862	-.8873	.2332	-.175	1.0539	-.0194635528289925	-.1563
Latvia	LVA	42800092	42804347	0	.5823	-.147295585562352	-.00758504021864632	.353157065274355	.248635264523581	.191851052264138	.0973553047712215	.100929426403468
Latvia	LVA	42800092	42801739	0	-1.4016	1.1592	1.9359	1.7462	.3171	1.8019	1.3428	2.0955
Latvia	LVA	42800092	42804558	0	-.3798	-.398891924881025	-.395219304360633	.157301974645718	-.00718687970464874	-.00998593662658448	-.5178	-.313689860586836
Latvia	LVA	42800092	42803740	0	-1.3868	-1.5195	-2.664	-2.6893	-1.0022	-1.6678	-1.5596	-.8102
Latvia	LVA	42800092	42800353	0	.4001	-1.1408	.0226	.6333	.732	1.2298	-.396	-.4859
Latvia	LVA	42800092	42801495	0	-.7852	-.0862	.0226	.1053	-.4889	.7442	.5755	.1216
Latvia	LVA	42800092	42804609	0	.2876	.699473134683883	.652160479329905	3.6039	4.8357	2.32308945131822	.5755	.679828323682226
Latvia	LVA	42800092	42802989	0	-.9297	-.817	-.2737	.8394	-.2222	1.0196	.0154	-.3917
Latvia	LVA	42800092	42800212	0	-1.0184	1.2343	.437625869371229	.493280468637636	.561889425589364	.343575295216362	.526745269313522	.562556008907789
Latvia	LVA	42800092	42805198	0	.0014	-.983	.1386	-.7508	-.3451	-1.6678	-1.305	-1.5334
Latvia	LVA	42800093	42805704	1	-1.3691	-.9752	-.442	.0407	-.0989	-.7368	-.4948	-.7496
Latvia	LVA	42800093	42803574	1	.5993	-.42405863417501	-.356073273825417	.107596105739427	-.1194	-.0441683411559587	-.6029	-.294594730518574
Latvia	LVA	42800093	42803142	1	-1.504	-.6357	.172095786956838	.76790750271561	.58215312344047	.7911	1.536	.4257703214673
Latvia	LVA	42800093	42804618	1	-1.4433	.3178	.5462	.5004	-.1002	.6928	.1479	.8567
Latvia	LVA	42800093	42803175	1	-.5317	-.891	-.7902	-.7634	-.8391	-.0258	-.216	-.4377
Latvia	LVA	42800093	42803451	0	-.0924	-.173431397581038	-.0838794899611618	.327226129764657	.212116769312748	.164466599303069	.075377166779221	.033956752757459
Latvia	LVA	42800094	42803795	0	-.4467	-1.4093	-1.1926	-.4726	-1.2227	.414	-.2821	-.959
Latvia	LVA	42800094	42804264	1	-.420117857718526	-.186126183892729	-.120937521123798	.314630856852437	.194378866515063	.151165318349764	.0647018617556838	.00142653023937375
Latvia	LVA	42800094	42803955	1	-.3215	-2.4463	-2.664	-.0331	-3.7095	.4394	-2.1355	-2.5027
Latvia	LVA	42800094	42805350	1	-2.234	-1.3452	-1.0271	.0507	-.6649	.414	-.3004	-1.1252
Latvia	LVA	42800094	42800011	1	.7902	.4631	1.1381	-.2417	-.3248	-.385	-.216	.6361
Latvia	LVA	42800094	42801546	1	1.1378	-.9334	-.7902	-.8913	-.8221	-.3936	-.4948	-.7496
Latvia	LVA	42800094	42801095	0	.5831	-1.4163	-2.664	-.3159	-1.167	-1.6678	-1.0808	-1.1252
Latvia	LVA	42800094	42803933	0	.1724	.5859	.3461	-.2319	-.5536	-1.6678	-.1026	.4725
Latvia	LVA	42800094	42804179	0	.2945	.1245	-.691	-.594	.3341	-.3077	-.5832	-.222
Latvia	LVA	42800094	42803198	0	-.2486	-.817	-.1313	3.6039	4.8357	1.4014	-.3679	-.9857
Latvia	LVA	42800094	42802031	0	-1.6087	-1.9154	-1.3583	.3287	-.6176	.6052	-.3991	-.2795
Latvia	LVA	42800095	42800052	1	-.3786	1.2587	.766	1.1466	.4083	1.4732	1.1417	1.1508
Latvia	LVA	42800095	42804307	0	-.9703	-.0862	.0226	1.2836	-.0408	.9649	-.4624	-.7507
Latvia	LVA	42800095	42804640	0	.4617	-.2662	1.2341	1.1912	.1775	.9365	1.2262	-.5251
Latvia	LVA	42800095	42801894	1	-.4262	-.0862	-.227	.1073	-.0853	.4394	-.2852	-.3297
Latvia	LVA	42800095	42802269	1	-.6693	-.5743	.0226	1.2836	1.8958	1.0062	.5755	-1.1252
Latvia	LVA	42800095	42801189	1	-.0099	-.3516	-1.1394	-.0769	.3748	.1771	-.9729	-.7674
Latvia	LVA	42800095	42800073	1	.7998	.4594	1.9359	.4838	.9901	-.0243	.5755	1.515
Latvia	LVA	42800095	42805285	1	-.7672	.3226	1.9359	-.7465	-.2322	-1.2919	-.4948	-.222
Latvia	LVA	42800095	42802790	1	-.5885	2.6352	.0226	-.2938	.5383	-.0327	.5755	1.1013
Latvia	LVA	42800095	42802337	1	-.8588	-.4314	.0226	-.6054	.6848	-.3239	-.0553	-.1563
Latvia	LVA	42800095	42803176	1	-1.5053	.468	1.1381	-.6143	.2881	.48	.5755	1.515
Latvia	LVA	42800095	42801465	1	.2843	-.847	-1.1007	.5152	-.5982	-.9647	-.6852	-.7496
Latvia	LVA	42800095	42804466	1	-1.813	-.59	-.691	-.7318	-.3477	-.7368	.0256	-.5912
Latvia	LVA	42800095	42802482	1	-1.1427	.1892	.8348	.0714	.1548	.1642	.7978	-.2778
Latvia	LVA	42800095	42804845	1	-1.2491	-.7221	-.9607	-.632	-1.0409	-.8849	-1.5537	-1.2412
Latvia	LVA	42800095	42802264	1	-1.5393	-.6593	-.7183	-.3369	-.4595	-.2451	-.0553	-.1563
Latvia	LVA	42800095	42803161	0	-1.1439	-.2662	.0226	.742	1.8092	-1.0529	-.3912	.1216
Latvia	LVA	42800095	42803213	0	-.4958	.1292	.1386	-.0747	-.2134	-1.6678	-.309	.1824
Latvia	LVA	42800095	42803905	0	.3993	-.7836	-.1587	-1.3723	.2607	-1.6678	-.4805	-.6073
Latvia	LVA	42800095	42804886	0	-.420117857718526	-.186126183892729	-.120937521123798	.314630856852437	.194378866515063	.151165318349764	.0647018617556838	.00142653023937375
Latvia	LVA	42800095	42803979	1	-1.5915	-.5994	-.691	.5204	.4867	.3463	-.6852	-.959
Latvia	LVA	42800095	42804193	0	-1.692	.64	1.9359	.8441	1.0755	-.0671	1.802	1.2147
Latvia	LVA	42800096	42800671	1	.039	-.2662	-.6587	-.1181	-.2803	-.0898	.3482	.4504
Latvia	LVA	42800096	42801985	0	-.8014	-.4025	.0226	.1477	-.4802	-.2042	.1648	.1216
Latvia	LVA	42800096	42802884	1	.8914	-.0692	-.227	.3634	.0693	.4674	-.3876	.1216
Latvia	LVA	42800096	42805603	1	.1884	-.2662	.0226	-.1967	-.4408	-.5519	-.216	-.1563
Latvia	LVA	42800096	42804627	1	-.6545	.0063	-.7386	-.1188	-.2117	-.5875	-.6852	-.1563
Latvia	LVA	42800096	42804932	1	.7571	-2.9627	.8271	.6918	1.5587	1.4243	2.0386	-.3549
Latvia	LVA	42800096	42801272	1	-1.5141	.8655	-.5544	.3154	.0252	.7703	-.0987	.1216
Latvia	LVA	42800096	42805135	1	-.9719	-.4314	-.7638	.4923	.173	.3393	-.7867	-.3297
Latvia	LVA	42800096	42803187	1	-.356	.0502	-.691	.1688	-.5226	.159	-.2821	-.2503
Latvia	LVA	42800096	42800738	1	-1.0431	-.59	-.4728	.6601	.5988	-.231	-.3876	-.9243
Latvia	LVA	42800096	42801352	1	.3609	.2629	-.4806	.3723	-.1527	.0803	.5755	.1216
Latvia	LVA	42800096	42801743	1	-.1969	-.5847	-.227	.7958	.5542	1.0555	-.3733	-.5251
Latvia	LVA	42800096	42803168	1	-1.5044	1.7671	-.7902	.4293	-.2477	-1.6678	-.0726	.7627
Latvia	LVA	42800096	42804701	1	-1.1588	-2.0266	-1.5748	.6007	.4067	-.1036	-.6852	-1.1252
Latvia	LVA	42800096	42803693	1	-.0202	-.0306	.1142	.4486	.106	.6563	-.0987	.833
Latvia	LVA	42800096	42801331	1	.2213	-2.1844	-2.2485	1.3072	.7087	.7207	-.4978	-.9136
Latvia	LVA	42800096	42804116	1	.0609	-.9752	-.5907	-.3446	-.4079	-.6763	-.4948	-.5711
Latvia	LVA	42800096	42804880	0	.0188	-.5994	.7717	.4953	.4414	.692	1.4793	.1554
Latvia	LVA	42800096	42804660	0	-.7142	.6715	-.227	.1364	.1144	.3463	-.4771	.1216
Latvia	LVA	42800096	42803178	0	.4538	.2479	.5833	-.6447	1.8717	-.568	1.802	1.0383
Latvia	LVA	42800096	42803313	0	-.2913	.0527	1.0929	.8421	.6129	.7056	.9863	1.0641
Latvia	LVA	42800096	42800015	0	.5535	-.0862	-.2827	.6101	-1.0126	.9595	-.1566	-.4607
Latvia	LVA	42800096	42804223	0	-.4183	-.5717	-.227	-.0606	1.5427	.8437	.1693	.1216
Latvia	LVA	42800096	42800239	0	.8292	-.2479	1.036	.1119	-.1006	.5994	.1693	-.2503
Latvia	LVA	42800096	42805023	0	-.9377	2.6352	1.2867	.8225	1.7699	1.9125	1.802	.9642
Latvia	LVA	42800096	42801173	0	-1.507	-.4969	1.9359	1.3415	1.2873	.8672	.5755	2.0955
Latvia	LVA	42800096	42801605	0	-.8485	.0765	-.0413	.0781	.687	.6296	-.0585	.3899
Latvia	LVA	42800097	42805316	1	-.7159	1.153	1.4967	-.2309	.4506	.4619	.9628	1.1232
Latvia	LVA	42800097	42803975	1	-.420612553976162	-.4314	.0226	.2906	.219	.9441	.5755	-.1563
Latvia	LVA	42800097	42801415	1	-.0731	.215	.8038	.0592	.2872	-.0356	.3415	.2546
Latvia	LVA	42800097	42801693	1	-.8116	.2718	.4173	-.112	-.2733	-.1587	-.1026	-.1563
Latvia	LVA	42800097	42801651	1	-.9078	-.0862	-.227	.0959	-.4305	.3991	-.5974	-.1563
Latvia	LVA	42800097	42800783	0	-1.1959	.9535	.0226	.1364	.2302	.4084	.8038	.1216
Latvia	LVA	42800097	42805043	0	.6288	-.4488	.0226	.0397	-.0731	.8144	1.6427	-.1563
Latvia	LVA	42800097	42804937	0	-.9309	.792	1.9359	.1705	.5021	.4984	2.4277	2.0955
Latvia	LVA	42800097	42801973	0	-.0307	-.0862	.0226	-.5297	-.1633	-.385	.3473	.0876
Latvia	LVA	42800098	42801980	1	-1.5949	-.1968	-.227	.3442	-.7034	.2407	-.0987	-.8198
Latvia	LVA	42800098	42801387	1	-.9548	-.9752	-1.1926	.6558	-.1884	1.0636	-.6852	-1.9384
Latvia	LVA	42800098	42804078	1	-.6378	-.0862	-1.1926	.7113	.2949	1.597	.5755	.1216
Latvia	LVA	42800098	42805494	1	1.211	.309	1.0524	.265477244014841	-.1089	.213072524443791	1.0689	.924490116113482
Latvia	LVA	42800098	42801572	1	1.1089	1.7162	1.9359	3.6039	4.8357	3.6292	2.4277	2.0955
Latvia	LVA	42800098	42804562	1	-1.633	-.0862	-.2827	.1053	-.0408	.4394	.5755	-.5251
Latvia	LVA	42800098	42802898	1	.3734	-.1167	.9705	.2883	-.4988	-.12	-.5579	-.1314
Latvia	LVA	42800098	42804893	1	.4759	-.3586	-1.2391	1.5826	.4952	1.5342	.1969	-1.7277
Latvia	LVA	42800098	42805516	1	-1.916	-.5743	-.5836	.2938	-.4454	.3235	-.8041	-1.2449
Latvia	LVA	42800098	42802927	1	.9229	.9484	.0226	.2414	.1423	-.0263	-.3206	2.0955
Latvia	LVA	42800098	42802396	0	.5561	-.0862	.0226	1.2836	.6993	-.5309	.5755	.1216
Latvia	LVA	42800098	42800475	0	.5751	.3289	1.9359	1.2189	2.275	3.6292	-.0781	.949316162549582
Latvia	LVA	42800098	42801490	0	-.6551	-1.3452	.0226	.4665	-.2049	1.5721	.5755	-.5475
Latvia	LVA	42800098	42805403	0	-.296	.0278	-2.664	3.6039	4.8357	3.6292	-2.1355	-2.5027
Latvia	LVA	42800098	42805295	0	.5252	-.0862	.0226	.7113	-.7402	1.0062	-.6852	.1216
Latvia	LVA	42800098	42802252	0	.1039	-2.9627	-.7315	-2.6893	1.01	-.006	-.178	-1.0386
Latvia	LVA	42800098	42801566	0	-.3121	-.181941902843385	-.108722962035314	.31878233766227	.200225390332727	.155549503830198	.0682205091286466	.012148695250377
Latvia	LVA	42800098	42800846	0	-.7416	-2.0412	1.4967	.1053	-.9291	.4641	.5755	.1216
Latvia	LVA	42800098	42804379	0	-1.2267	2.6352	1.036	.6407	.3681	-.0275	.9492	2.0955
Latvia	LVA	42800098	42802761	0	2.9735	-.17808672961513	.117977733579983	.7957	-.1489	.4394	.113646763496851	.160172396511063
Latvia	LVA	42800098	42802754	0	.3048	.7946	-.148	1.2836	.6408	1.2451	-.309	1.4234
Latvia	LVA	42800098	42800214	0	-.5957	-.2479	.4173	.5918	.4015	.9974	.5755	.1216
Latvia	LVA	42800098	42805298	0	2.5875	-2.9627	1.9359	-2.6846	-.754	3.6292	-2.1355	2.0955
Latvia	LVA	42800098	42800679	0	.4675	-1.1429	-.2827	.7456	.4399	1.4069	-.2821	-.2503
Latvia	LVA	42800098	42804448	0	1.0912	-1.1429	.1882	.6333	.0109	1.5721	-.4952	-1.1405
Latvia	LVA	42800098	42802826	0	.8195	.7211	1.9359	.5115	.513	.8864	2.4277	2.0955
Latvia	LVA	42800098	42802195	0	-.6297	-1.253	-.3802	.2055	-.1006	.587	.5755	.1216
Latvia	LVA	42800099	42801426	0	.0236	-.16893791278162	-.0707623176325242	.331684390501466	.218395330813351	.169174760772588	.0791558298992329	.0454712483005701
Latvia	LVA	42800099	42805642	1	-.3782	-1.0229	-.7249	-.4597	-.0282	-.1373	-.0857	-.5251
Latvia	LVA	42800099	42803917	1	-.420117857718526	-.186126183892729	-.120937521123798	.314630856852437	.194378866515063	.151165318349764	.0647018617556838	.00142653023937375
Latvia	LVA	42800099	42803893	1	.3298	-.157076662388672	-.0361375058477928	.343452661515353	.234968568153734	.181602683548161	.0891301975487817	.075865546018679
Latvia	LVA	42800099	42805029	1	-1.3696	-.8802	.0226	-.2873	-.5391	-1.6678	-.4156	1.2147
Latvia	LVA	42800099	42800357	1	-.3392	.3427	-.8627	.3664	-.5188	.3972	-.6625	.4777
Latvia	LVA	42800099	42802532	1	.6914	.7821	1.9633	-.6712	2.2837	.6814	-.6852	2.067
Latvia	LVA	42800099	42804589	1	1.3906	-.6593	-1.2239	.1053	.2552	-1.6678	-.6852	-1.5378
Latvia	LVA	42800099	42805321	1	1.0978	-1.4528	-2.664	.0312	-1.0156	-.421	1.1176	1.2841
Latvia	LVA	42800099	42801450	1	.6124	-.146129603730778	-.00418136015750839	.354313907068992	.250264442981927	.19307273899028	.0983358027015005	.10391723947112
Latvia	LVA	42800099	42804066	1	.8073	-1.3452	.0226	1.0076	1.09	1.597	.5755	.1216
Latvia	LVA	42800099	42804100	1	1.1504	-.0862	-.5907	-.3807	.7051	-1.2919	-.2668	.1216
Latvia	LVA	42800099	42802028	1	-.0934	-.7815	-.227	.4869	.0859	-1.6678	.0221	.1216
Latvia	LVA	42800099	42803082	0	.9119	-.134527890821935	.0296858218461723	.365824675092046	.266475039270121	.205228724853389	.108091919981187	.133646475808722
Latvia	LVA	42800099	42805597	0	-1.1378	-2.9627	-1.2321	-1.668	-1.1816	-1.6678	-1.305	-1.3959
Latvia	LVA	42800099	42804186	0	-1.4183	.8655	1.9359	-1.2296	1.0237	-.8445	.0177	2.0955
Latvia	LVA	42800099	42800933	0	-.3541	-.2662	.0226	.7113	-.0408	.4106	-.0857	-1.0633
Latvia	LVA	42800099	42801017	0	.7246	-.2662	.1386	.2712	.7392	-.0378	.4002	1.1508
Latvia	LVA	42800099	42805747	0	.1104	.7665	1.4967	-.8651	.4916	-1.6678	.2006	2.0955
Latvia	LVA	42800099	42801066	0	-1.0376	-1.4798	-.227	-.7919	-.7478	-1.6678	-1.4013	-.8443
Latvia	LVA	42800099	42804964	0	.3303	-2.9627	-2.664	3.6039	1.5843	-1.0529	-2.1355	-2.5027
Latvia	LVA	42800099	42803229	0	-.5148	1.3403	.6755	1.3701	1.745	-1.6678	2.4277	2.0955
Latvia	LVA	42800099	42803722	0	-1.4487	-1.3777	-.8958	.453	.424	-1.6678	-.9794	-.3917
Latvia	LVA	42800099	42803405	0	-.0618	.0502	-.3457	.5429	.4879	-.2574	.7679	-.3297
Latvia	LVA	42800099	42800132	0	.3806	-.7199	.0226	2.0001	1.1809	.5074	.1693	.1216
Latvia	LVA	42800099	42802162	1	-.1345	-.175062222667724	-.0886401188838828	.325608088583453	.209838084492271	.162757861390425	.0740057726641132	.0297777849784506
Latvia	LVA	42800100	42804288	1	.4618	-.7716	1.0955	1.0416	.5252	1.3515	-.6852	-1.113
Latvia	LVA	42800100	42804187	0	-.3109	-1.1522	-.7765	-.1637	.1411	-1.6678	-1.5537	-.5912
Latvia	LVA	42800100	42802573	1	.1005	-.2662	-.4806	.4736	1.1317	-1.6678	.5755	-.6774
Latvia	LVA	42800100	42801442	1	-1.496	-.5743	-.9607	.4274	.3874	.5337	-.6852	-.6774
Latvia	LVA	42800100	42803430	1	.4787	-.989	1.9359	.6244	.2814	-.568	-2.1355	1.0431
Latvia	LVA	42800100	42800558	1	.0545	-.4998	-.7902	-.4748	-.3117	-.4835	-.2004	-.4377
Latvia	LVA	42800100	42803113	1	-.3326	-.4998	.4907	.8086	.4012	.1995	-.5974	.4504
Latvia	LVA	42800100	42803488	0	-1.7733	-.7221	.0226	.1839	.4467	-.2348	-.3733	-.4607
Latvia	LVA	42800100	42804540	0	-1.3838	.2032	1.036	-.3232	.3037	.542	.7978	1.515
Latvia	LVA	42800100	42802531	0	.5974	-.5847	-.5836	-.7872	-.6631	-.1971	-.0857	-.1985
Latvia	LVA	42800100	42804742	0	.3085	-.527	1.9359	-.3949	1.1552	.222	1.802	2.0955
Latvia	LVA	42800100	42800194	0	-.0803	-.891	-.227	.0583	-.6703	-1.6678	-.6852	-.1563
Latvia	LVA	42800100	42805587	0	.1023	-.59	.7162	.2316	-.1096	-1.6678	.8038	-.1563
Latvia	LVA	42800100	42804250	0	.1094	-.4488	1.0929	.0626	.0196	-.0553	.8038	1.1508
Latvia	LVA	42800100	42800776	0	-1.3476	.0666	.1386	-.2417	.8557	-1.6678	.3415	.1216
Latvia	LVA	42800100	42803833	0	-.2167	-1.1049	-.2737	.3626	-.23	1.2207	-.3876	-.5251
Latvia	LVA	42800100	42805030	0	-1.5346	-.6736	-.5034	-.3723	-.4369	-.4817	-.5828	.1216
Latvia	LVA	42800100	42801443	0	-.7988	-.3727	.8961	-.167	-.2192	-.2451	-.5832	1.4234
Latvia	LVA	42800100	42802152	1	-.2143	-.0862	.0226	.7053	.7011	1.0236	.5755	-.959
Latvia	LVA	42800100	42800883	0	.4161	-.8869	.0226	.6013	-.202	-.2418	.1648	.1216
Latvia	LVA	42800101	42800320	1	-1.2721	.1852	.3461	.5051	.4803	.1344	-.2128	-.1563
Latvia	LVA	42800101	42800865	1	-1.8525	-.0862	-.227	.1948	-.0028	.3743	-.1026	-.9069
Latvia	LVA	42800101	42803304	1	-1.7974	-.8305	-.4728	-1.5147	-1.9798	-.2854	-.2852	-.8198
Latvia	LVA	42800101	42805709	1	-1.939	-.59	-1.0611	.1237	.0733	-.3648	-.1722	-.7496
Latvia	LVA	42800101	42805045	1	-2.1596	-1.0739	-1.9209	.572	-.1054	.7844	1.8077	-1.1252
Latvia	LVA	42800101	42804028	0	-.681	-.0862	.0226	.7113	.4233	1.0062	.5755	.1216
Latvia	LVA	42800101	42802471	0	-.3335	-.0862	.6496	.5252	.8779	.2489	1.4793	.4777
Latvia	LVA	42800101	42800818	0	.275	.2882	.3416	.395	.0926	.3821	-.1479	.9444
Latvia	LVA	42800102	42804612	1	-1.0046	.0649	.606	.8374	-.322	1.225	.2337	.2265
Latvia	LVA	42800102	42805275	1	-.0947	-.7815	-.4806	.3109	-.2967	-.5569	-.2821	-.5912
Latvia	LVA	42800102	42804196	1	-.2738	-2.4131	1.1657	.5976	-.2777	-.2737	1.656	-.0129
Latvia	LVA	42800102	42804916	1	-1.8886	-.3531	-.9607	-.1366	-.2755	.144	-.1026	-1.1252
Latvia	LVA	42800102	42805469	1	-.9052	-.4998	-.256807557561457	.4214	-1.7328	.4394	-.000539317934645768	.1216
Latvia	LVA	42800102	42804849	1	-.420117857718526	-.186126183892729	-.120937521123798	.314630856852437	.194378866515063	.151165318349764	.0647018617556838	.00142653023937375
Latvia	LVA	42800102	42802284	1	.1968	-.7815	.0226	3.6039	-.3521	-1.6678	-.6852	-.7496
Latvia	LVA	42800102	42804605	0	-1.0315	-.8869	.0226	.4732	.8804	.2181	.5755	.1216
Latvia	LVA	42800102	42800711	0	-.1971	-.013	-.227	.9715	.9406	.5827	-.1972	-.3856
Latvia	LVA	42800102	42802379	0	.755	-.0862	.0226	-.2935	.9786	-.1293	.5858	2.0955
Latvia	LVA	42800102	42805660	0	.818	.2532	1.9359	.5933	.0344	.2713	-.2192	2.0955
Latvia	LVA	42800102	42805473	0	.5349	.054	.5347	1.1891	.7146	-1.6678	-.2704	.1216
Latvia	LVA	42800102	42804796	1	-.18	-.176824753343358	-.0937852166507192	.323859374242722	.207375372869189	.160911125641606	.0725236246299706	.0252613233645578
Latvia	LVA	42800103	42801256	1	-.3608	-.7114	-1.0611	.3553	-.1281	.24	-.0817	-.3297
Latvia	LVA	42800103	42801358	1	-1.2393	-.7221	-1.0611	-.163	-.8905	.0402	-.3237	-.959
Latvia	LVA	42800103	42803352	1	1.2455	.3178	.0226	.5178	.523	.2379	.5755	.1216
Latvia	LVA	42800103	42805111	1	.1877	.1371	-.3802	-.0893	-.3522	.2253	-.7867	-.3297
Latvia	LVA	42800103	42803485	1	-.4454	-1.0212	-.6446	-.2826	-.289	-.526	-.7867	-1.1811
Latvia	LVA	42800103	42802234	1	-1.0327	.3837	-.7902	.0877	.0081	-.421	-.4771	-.6269
Latvia	LVA	42800103	42803856	1	-.7675	-.0862	1.2867	.302	.2323	.0066	.1701	.1216
Latvia	LVA	42800103	42801188	1	-.7028	-.2662	-.3827	.4645	-.5518	.0995	-.2249	-1.7277
Latvia	LVA	42800103	42800385	1	.5491	-1.0966	-1.1412	.4163	-.5067	.4827	-.0987	-1.3358
Latvia	LVA	42800103	42804082	1	-.5002	-.0862	-.4728	.5909	.2282	.9098	-.0553	-.4607
Latvia	LVA	42800103	42801223	1	-.2692	-1.175	.0226	.7025	-.0117	.6626	.1701	-1.1252
Latvia	LVA	42800103	42802966	1	-1.6791	.3151	.1386	-.0763	-.432	.2431	.3199	.4504
Latvia	LVA	42800103	42805286	1	-.6548	2.6352	.6825	.9286	.2232	.4158	.6296	-.959
Latvia	LVA	42800103	42802459	1	-2.3135	-.259470010408524	-.335039416333033	.241861966639432	.0918985542352607	.0743174834414596	.00302554043561282	-.186516058025335
Latvia	LVA	42800103	42802833	1	-1.1334	-.294940108366568	-.280328198489782	.0937	-.1541	-.074	-.0598866055389879	-.146763266836168
Latvia	LVA	42800103	42803797	1	-1.5078	-.228259659521529	-.2439316081849	.272827662119147	.13550749389936	.107018911855173	.0292709617786614	-.106539945447019
Latvia	LVA	42800103	42804424	0	.2342	-.1219	-.227	-.0512	-.5368	.0319	.3482	.1216
Latvia	LVA	42800103	42803452	0	-.5819	1.3697	.3416	-.4404	.4384	.1825	.8038	1.1508
Latvia	LVA	42800103	42802903	0	-1.0714	.7062	1.2341	.308	.4538	.0766	1.4834	1.2841
Latvia	LVA	42800103	42802167	0	-.6021	.127	1.2867	.0737	.3166	.2294	1.8077	.839
Latvia	LVA	42800103	42805363	0	-.1135	1.1576	1.9359	-.0438	1.9418	.3885	.3356	2.0955
Latvia	LVA	42800104	42802968	1	-.7667	.468	.0226	-.0507	.0242	-.7847	.1693	-.0129
Latvia	LVA	42800104	42803877	1	-1.0609	-.4516	-1.088	.3168	.2919	.761	-.7026	-1.1068
Latvia	LVA	42800104	42801934	1	-1.6696	1.0508	.8038	.4282	-.062	.3095	-1.2871	.6919
Latvia	LVA	42800104	42803139	1	-.9745	-.983	-.7902	.0149	-.9437	.0819	-.0987	-.2432
Latvia	LVA	42800104	42801484	1	.8726	-.9879	-.8672	-.1912	-.767	-.7847	-.4982	-1.4694
Latvia	LVA	42800104	42803756	1	.5404	-.836	-.8627	.0329	-.3151	.1599	.0215	-.4607
Latvia	LVA	42800104	42802613	1	.5438	-.59	-1.0611	.5619	.0008	.4402	-.0987	-.2503
Latvia	LVA	42800104	42804453	1	.1652	-1.0966	-.4806	.385	.0091	.1662	-.6595	.0144
Latvia	LVA	42800104	42804941	1	-1.0273	-.2548	-.5907	-.1847	.1046	-.0699	.1693	-.2503
Latvia	LVA	42800104	42803998	1	.7335	-.7221	.0226	.2286	.2515	-.4753	-.1972	.1216
Latvia	LVA	42800104	42802692	1	-.2899	-.4998	-1.0217	.6146	.9938	.817	.1693	-1.1405
Latvia	LVA	42800104	42802697	1	-.6486	.3178	1.4967	.3126	-.3211	.3928	.3482	.8567
Latvia	LVA	42800104	42802296	1	.2172	1.3889	.5563	-.1916	.3848	.5139	.7741	.7627
Latvia	LVA	42800104	42804268	1	-1.5838	-.59	-.8627	.132	.2073	-.3936	-.2821	-.5251
Latvia	LVA	42800104	42803712	1	-.7343	.1852	.0226	.5491	-.6184	.2187	-.0781	.1216
Latvia	LVA	42800104	42801622	0	.2347	-.983	.0226	.5793	.1591	.6193	-.176	-.1563
Latvia	LVA	42800104	42805602	0	-1.441	-.4998	1.9359	-1.3121	-.105	.5995	-2.1355	2.0955
Latvia	LVA	42800104	42801648	0	-.8459	.0467	.4773	.5728	1.0222	.1647	-.0585	1.1508
Latvia	LVA	42800104	42802293	0	-1.4814	-1.0212	-.4246	.3711	.207	-.5101	.5755	-.1563
Latvia	LVA	42800104	42802936	0	.2259	-.2662	.4173	.0443	.5122	.0926	.1648	-.4607
Latvia	LVA	42800104	42804121	0	-.5094	-1.0744	-.5836	.5699	1.2132	.7399	-.2004	-1.113
Latvia	LVA	42800104	42804386	0	-.1872	.0428	.7638	.0236	.593	.7008	1.1417	1.0448
Latvia	LVA	42800104	42803606	0	-.8069	-.7306	.8348	.5813	.758	-.526	-.176	.1554
Latvia	LVA	42800104	42801123	0	-.4998	-.2479	-.227	.8098	.702	.6718	.8038	-.7496
Latvia	LVA	42800104	42805599	0	-1.6331	-1.2487	-.618973514624097	.5289	.3944	.2347	-.172973060019063	-.476981618600806
Latvia	LVA	42800104	42802645	0	-.142	.5896	1.2867	.5216	.6725	.302	1.6284	.2546
Latvia	LVA	42800104	42802864	0	.2984	.0666	.3416	.0259	-.0189	.0402	1.2262	.4504
Latvia	LVA	42800104	42804211	0	-1.3019	-.0862	.0226	.0223	-.0029	1.0601	-.0823	-.7496
Latvia	LVA	42800104	42801957	0	-.4459	.7763	.0165	.0392	.3827	-1.6678	.7978	.9888
Latvia	LVA	42800105	42803666	0	.5179	.468	.0226	.0356	.4036	.4007	.8107	.7435
Latvia	LVA	42800105	42800053	1	-.0523	-.4314	.0226	.5973	-.4267	-.2781	.3482	-.5912
Latvia	LVA	42800105	42800940	1	-1.2756	-1.4104	-1.5179	.5365	-.234	.0419	-1.2871	-1.3484
Latvia	LVA	42800105	42802703	1	1.2818	-.4998	-.7902	-.2751	-.5339	.5889	-.2821	.1216
Latvia	LVA	42800105	42803132	1	-.68	.1852	-.227	.079	-.1481	.2069	.1693	-.7496
Latvia	LVA	42800105	42803444	1	.4659	.9484	.3461	1.1959	.0444	-.1289	-.3268	-.4362
Latvia	LVA	42800105	42803963	0	-1.1688	-.2662	-.7902	.9696	1.0675	.7907	1.2568	.0941
Latvia	LVA	42800105	42803654	0	.3954	-.1743	.4173	-2.6893	.1624	-.7368	-.3912	.4504
Latvia	LVA	42800105	42804961	0	.463	-.2662	-.7836	.8846	.071	1.0245	.3482	.1216
Latvia	LVA	42800105	42802121	0	.718	-1.3452	.0226	1.2836	.8779	1.5706	.5755	.1216
Latvia	LVA	42800105	42800996	0	-.0112	.5266	.6825	.7657	.6667	.6745	.3415	-2.5027
Latvia	LVA	42800105	42805376	0	1.0794	.191382342232306	.252853720366874	1.2836	2.2513	.961162465116065	.5755	.1216
Latvia	LVA	42800105	42801380	0	1.1132	1.1576	1.9359	1.9642	.9496	3.6292	2.4277	2.0955
Latvia	LVA	42800106	42802858	0	-.6266	-1.1327	-.7902	.3473	-.5172	-.0519	-.1566	-.4607
Latvia	LVA	42800106	42801599	0	-.8727	-.4343	-.3352	-.2215	-.1322	.2972	-.0551	.1216
Latvia	LVA	42800106	42805273	1	.281	-.6706	-.227	-.3094	-.1637	-.2766	-.7867	-.9299
Latvia	LVA	42800106	42804652	1	-1.3327	.2567	-.6727	.3532	.1409	-1.6678	.1922	.4794
Latvia	LVA	42800106	42801621	1	1.081	-.0219	.3461	.0115	-.2802	.1038	.1701	-.7317
Latvia	LVA	42800106	42804000	1	-1.4084	-.6593	-.7249	1.2836	.8779	1.5721	-.2004	-.7507
Latvia	LVA	42800106	42803410	1	-1.3797	-.2662	-1.0935	.3373	-.6893	-.0413	-.5798	-.9299
Latvia	LVA	42800106	42803989	1	-.8742	-.4314	-.7638	.1456	-.1972	-.7433	-.4771	-1.1252
Latvia	LVA	42800106	42802935	1	.7191	-.5847	-.7638	-.0092	.068	-.4188	-.4771	-.477
Latvia	LVA	42800106	42802705	1	1.6448	-.4314	.0226	.7389	1.529	.8972	.5755	.4777
Latvia	LVA	42800106	42803794	1	.397	-.7691	-.227	.7713	.8893	.9264	.075	-.7639
Latvia	LVA	42800106	42801310	1	.2498	-.2548	.5347	-.8237	-1.0436	-.2306	-.2821	-.222
Latvia	LVA	42800106	42801752	1	-.3192	-.6593	-.829	.2411	.4148	.0587	-.4771	-.5251
Latvia	LVA	42800106	42800386	1	.5395	-.2479	-.227	2.011	1.6247	1.0062	.5755	.1216
[truncated: 2,870 more rows]
