# Supplementary material for: Antecedents of adolescent students’ ICT self-efficacy: The ICT dataset
Source: Data Brief. 2020 Oct 22;33:106437. doi: 10.1016/j.dib.2020.106437 (PMC7644865; doi:10.1016/j.dib.2020.106437)
Supplement: Supplementary file 2 [file mmc2.zip › Luxembourg.csv]

CNTRYID	CNT	CNTSCHID	CNTSTUID	ST004D01T	ESCS	INTICT	COMPICT	HOMESCH	ENTUSE	USESCH	SOIAICT	AUTICT
Luxembourg	LUX	44200001	44201314	1	.133	.64	1.0108	-.5011	-.1963	-.5676	1.4752	1.2147
Luxembourg	LUX	44200001	44200343	1	.2208	-.59	-.7572	-.3338	-.2094	-.4694	-.6997	-.8467
Luxembourg	LUX	44200001	44204659	1	-.5487	-.4203	-.1587	-.2786	-.8951	-.8849	-.6852	.1216
Luxembourg	LUX	44200001	44202503	1	.1718	.9454	-.829	-.5297	-.0174	-.2942	-.6852	-.8443
Luxembourg	LUX	44200001	44203717	1	.5048	-.59	-.7836	-.6384	-.4502	-.8849	-1.266	-.4607
Luxembourg	LUX	44200001	44203549	1	.8528	-.59	-.3802	-.3094	-.0822	-1.6678	-2.1355	-1.4399
Luxembourg	LUX	44200001	44205015	1	1.1713	2.6682	.4173	-.0537	-.0854	-.071	-.4339	1.1232
Luxembourg	LUX	44200001	44202234	1	-1.3468	.5606	-.2614	.1053	-.2254	-.2338	.1701	-.2503
Luxembourg	LUX	44200001	44204989	1	.0982	-.4422	-.3827	.986	.3014	.1995	.5755	2.0955
Luxembourg	LUX	44200001	44203611	1	.0129	1.3939	.1386	-.6166	-.0669	-.1968	-.9906	.6113
Luxembourg	LUX	44200001	44201669	1	.5591	-.0862	.0226	.1221	.8894	.4565	.5755	.1216
Luxembourg	LUX	44200001	44204372	1	-.7892	-.1167	-1.0611	-.3328	-.5789	-1.6678	-2.1355	.1216
Luxembourg	LUX	44200001	44200186	0	.0469	.18	.8348	-1.3089	-.3089	-.4795	-.3912	-.4607
Luxembourg	LUX	44200001	44201110	0	.7014	2.6352	1.9359	.2273	-.2636	.3956	2.4277	2.0955
Luxembourg	LUX	44200001	44201295	0	.9432	.7946	1.9359	-.7041	.1259	-.3205	.9628	1.515
Luxembourg	LUX	44200001	44201258	1	-.9563	-1.1522	-1.3943	-.8008	-.4647	-.2679	-1.5848	.4504
Luxembourg	LUX	44200001	44202757	1	.0431	-.1968	-.3827	-.6347	-.2185	-.4795	-2.1355	.1216
Luxembourg	LUX	44200001	44204039	1	-.3191	-.2479	.3416	.0784	-.0788	.6113	-1.2835	-.6959
Luxembourg	LUX	44200001	44201887	1	1.2755	-.6593	-.4728	-.6017	-.0154	-.0041	-.6997	-.4607
Luxembourg	LUX	44200001	44201360	0	1.1218	.0435982569833814	.101159277538413	.00262428694247778	.152635590759903	-.0894918521493221	-.13901343746286	.202284255620411
Luxembourg	LUX	44200001	44204221	0	-1.0189	.2607	-.0429999035035325	-.5695	-.0813	-.5519	-.201780773790599	-.00600328830534465
Luxembourg	LUX	44200001	44204054	0	-.0786	-.089	.0226	-.6329	.1617	-.4657	-.5978	-.1563
Luxembourg	LUX	44200001	44205976	0	.81	-.2662	-.3802	-.6977	-.2539	-.1091	-.1021	-.4607
Luxembourg	LUX	44200001	44202205	0	-.4052	-1.3534	-1.4945	-1.7857	-.9369	-.4212	-.787	-1.0788
Luxembourg	LUX	44200001	44205410	0	.3305	1.4003	1.9359	.5002	.3443	1.1044	.5755	2.0955
Luxembourg	LUX	44200001	44204402	0	-1.4237	.3039	1.9359	-.4246	1.3287	.4816	-1.5596	1.4234
Luxembourg	LUX	44200001	44204583	1	-.0519	-.00427265284025653	-.00927339423021875	-.0270605727371693	.147710282178595	-.0388671455338412	-.110111590296673	.0750475572822631
Luxembourg	LUX	44200001	44200995	1	-.129	-1.4335	.0226	.4023	-.1421	.6701	.1701	.1216
Luxembourg	LUX	44200001	44203179	1	-1.7293	2.6352	.9331	.6333	-2.1324	-.7368	-.374636802685469	-2.2252
Luxembourg	LUX	44200001	44204047	1	-.3016	2.6352	1.9359	3.5541	4.8357	2.1478	2.4277	.1216
Luxembourg	LUX	44200001	44203379	1	-1.1578	-.6447	-.5907	.5781	.3433	.9578	-.3733	-.4607
Luxembourg	LUX	44200001	44203576	1	-2.2957	-1.236	-.754148450803182	.2782	-.0638	.165736381734888	-.349165483155772	-.597592262316821
Luxembourg	LUX	44200001	44201886	1	-.6021	-.0267132889354816	-.0610413553847737	-.0409760620408601	.145401425757503	-.0151356012040826	-.0965631568717463	.0154023060037005
Luxembourg	LUX	44200001	44200804	1	-1.5717	-.0662597097968596	-.15227039052737	-.0654988872478004	.141332601355666	.0266857462734417	-.0726871825918321	-.0897086275471797
Luxembourg	LUX	44200001	44201990	1	-2.4067	-.100316291293611	-.230834998968034	-.0866174506221766	.137828611694431	.0627014487731661	-.0521256742133995	-.180228047426496
Luxembourg	LUX	44200001	44202820	1	-.7868	-.0342465231899128	-.0784196585931457	-.0456474376758868	.144626351637227	-.00716901407629926	-.0920150004675588	-.0046203728606225
Luxembourg	LUX	44200001	44202840	1	-1.7885	-1.3865	-.4489	.4251	-.6619	.3278	-.5656	-1.1714
Luxembourg	LUX	44200001	44203445	1	-1.746	.1221	.0226	-.1546	.1045	-.4795	-.3206	1.2147
Luxembourg	LUX	44200001	44203283	1	-2.58	.3289	1.0043	.8192	.098	-.1129	-1.1908	.8567
Luxembourg	LUX	44200001	44205980	1	-.5919	-1.9613	-1.64	.5346	-.7856	.4717	1.1171	-1.0798
Luxembourg	LUX	44200001	44201893	1	.3362	-.7199	-.4014	.7113	.2102	1.0062	-.2479	-.9943
Luxembourg	LUX	44200001	44204442	1	.1391	-.2662	.0226	.1047	.7124	-.6274	.0215	-.1563
Luxembourg	LUX	44200001	44200425	1	-1.6786	-.0862	.1386	-.6119	.1061	-.2159	.3482	-.4607
Luxembourg	LUX	44200001	44203210	1	-2.6819	-.59	-.3802	.484	-.2229	-.8849	-.1972	1.4234
Luxembourg	LUX	44200001	44204449	0	.9297	-.5022	-.3048	.381825163524431	.5341	.4394	.7578	.9642
Luxembourg	LUX	44200001	44204164	0	-.3027	-.0862	.0226	1.0508	.4124	1.3272	-.2852	.1216
Luxembourg	LUX	44200001	44204653	0	-1.9865	-.6476	-2.664	-1.0059	.1068	-1.6678	-.867671867894689	.3216
Luxembourg	LUX	44200001	44205211	0	-1.0014	-.0429992685662037	-.0986112334091535	-.0510750349215648	.143725805312316	.00208723712901914	-.086730569691497	-.0278844058020611
Luxembourg	LUX	44200001	44201018	0	-1.1036	.2032	.0226	1.2836	.8779	1.2924	.1922	.1216
Luxembourg	LUX	44200001	44203685	0	-.5199	-.0233606530084959	-.053307210697561	-.0388970849038856	.145746369410381	-.0186810991028579	-.0985872957803776	.0243133195534967
Luxembourg	LUX	44200001	44200083	0	-.4633	2.6352	1.12588255517729	-.543519046596514	.579219246136483	-1.6678	.453617290581721	.978651951268168
Luxembourg	LUX	44200001	44205377	0	.8946	2.6352	1.9359	3.6039	4.8357	3.6292	2.4277	2.0955
Luxembourg	LUX	44200001	44203908	0	.7477	.249	.8571	1.2366	.6254	1.9495	1.1102	.1216
Luxembourg	LUX	44200001	44200073	0	1.1898	.0463717270932966	.107557353435377	.0043441220436246	.152920945606566	-.0924248674427128	-.140687907606253	.209655896999804
Luxembourg	LUX	44200001	44201664	0	.8343	.0318721885039609	.0741085890034537	-.00464707469840024	.151429127253789	-.0770912360191774	-.131933876194837	.171117389494299
Luxembourg	LUX	44200001	44205649	0	-2.0453	-1.8634	-1.64	.6333	.64	.373	-.1727	-.7507
Luxembourg	LUX	44200001	44203967	0	-.4757	-.5169	-.5171	1.055	.3533	1.0984	-.1727	-.5251
Luxembourg	LUX	44200001	44205385	0	.0241	-1.2191	-2.664	-.7667	1.712	3.6292	-2.1355	-2.5027
Luxembourg	LUX	44200001	44205688	0	-.6028	-1.4214831047859	-2.664	-.570891029578544	-.858906375083474	-.499962615627518	-1.48914077804669	-1.69754353363278
Luxembourg	LUX	44200001	44200435	0	-.1941	-.0862	.0226	1.3369	.8779	1.0062	.5755	.1216
Luxembourg	LUX	44200001	44203799	0	.3749	.0131349507319755	.0308839409583746	-.0162660783082067	.149501303480889	-.0572761297576524	-.120621352902559	.121315447587044
Luxembourg	LUX	44200001	44205056	0	-.0608	2.6682	1.1355	-2.6893	.2574	.1012	2.4277	2.0955
Luxembourg	LUX	44200001	44204623	0	-.3273	2.6682	1.9359	3.6039	4.8357	-1.6678	2.4277	2.0955
Luxembourg	LUX	44200001	44202124	0	-1.1444	.1261	.606	1.1691	4.8357	1.3287	1.2607	.9862
Luxembourg	LUX	44200001	44202635	0	.0956	2.6352	1.9359	1.2836	.973	.4394	2.4277	2.0955
Luxembourg	LUX	44200001	44203015	0	-.2182	-1.7305	.0226	-2.6893	-.9291	-.5309	-.0553	.1216
Luxembourg	LUX	44200001	44204522	0	-1.8429	2.6352	-.1589	-.5583	.2188	-1.6678	1.5037	1.2147
Luxembourg	LUX	44200001	44204024	0	-.6795	.9304	1.4967	-.3711	.1501	-.4817	1.1375	2.0955
Luxembourg	LUX	44200001	44200940	0	-1.0094	-.0433255591673702	-.0993639482205611	-.0512773684628762	.143692234153885	.002432297751771	-.086533573204039	-.0287516577290485
Luxembourg	LUX	44200001	44203370	1	-2.0962	2.6352	1.9359	-.5618	-.3825	-1.3198	.5755	2.0955
Luxembourg	LUX	44200001	44201348	1	-1.1752	-1.9744	-1.1926	-1.0059	-1.5048	-.0688	-.6852	-1.1252
Luxembourg	LUX	44200001	44204042	1	-1.3762	-.9298	-.9624	-1.1509	.1363	-.155	-1.5596	-1.3017
Luxembourg	LUX	44200001	44200076	1	-1.7426	-.0862	.0226	-.7911	1.0443	.1134	.5755	.1216
Luxembourg	LUX	44200001	44200623	1	-1.5092	2.6352	1.7664	3.6039	-3.7095	3.6292	2.4277	2.0955
Luxembourg	LUX	44200001	44203383	1	-1.3326	-.0565076994544962	-.129773626601426	-.0594516435318563	.142335959353272	.0163727469109458	-.0785749151107342	-.0637886355793419
Luxembourg	LUX	44200001	44204113	1	-1.7029	-.0716108756559899	-.164614913434454	-.0688171573253072	.140782034357398	.0323447404865721	-.0694564401975203	-.103931559149774
Luxembourg	LUX	44200001	44203083	1	-1.9999	2.6352	1.2867	.1053	.5817	.4252	.5755	2.0955
Luxembourg	LUX	44200001	44205064	1	-2.0966	.2695	-.711	.3711	.6137	1.0876	1.6897	1.2841
Luxembourg	LUX	44200001	44200518	1	-.7346	-.0321174770173015	-.0735081944487114	-.04432721131883	.14484540344599	-.00942053463975508	-.0933004025482225	.0010384459629707
Luxembourg	LUX	44200001	44204708	1	-1.5407	-.0862	.0226	.396609491918368	-.0408	1.1257	.5755	.1216
Luxembourg	LUX	44200001	44204818	1	-1.9133	-1.6361	-1.32272343340245	-.961804181091617	-1.9456	-.646772414663622	-1.20033931932247	-1.2057709811091
Luxembourg	LUX	44200001	44205448	1	-2.0774	.1649	-1.5553	-1.2335	-.8782	-1.6291	-2.1355	-1.1811
Luxembourg	LUX	44200001	44205584	1	-2.1674	-1.6546	-1.682	2.0048	.7529	-1.6678	1.3617	.7627
Luxembourg	LUX	44200001	44204362	1	-.8864	-.0862	.0226	.7113	-.0408	1.0062	.5755	.1216
Luxembourg	LUX	44200001	44205837	1	1.6337	-.0862	.0226	.7113	-.0408	1.0062	.5755	.1216
Luxembourg	LUX	44200001	44204988	1	.4157	-.7221	.0226	-.1394	.8905	-.568	.5755	.1216
Luxembourg	LUX	44200001	44202129	1	-.1658	-.2479	.0226	-.7888	-.6149	-.8849	-1.5848	-.1563
Luxembourg	LUX	44200001	44203007	1	1.2319	.2465	.0226	-.9388	.4348	-.4223	-.7045	-.2503
Luxembourg	LUX	44200001	44204374	1	.1858	2.6352	.7332	.6137	.256	.6164	1.3656	1.1013
Luxembourg	LUX	44200001	44205455	1	.2082	.00633587033016883	.0151992460756695	-.0204822034752828	.148801764467083	-.0500859290310607	-.116516438595152	.103244085558443
Luxembourg	LUX	44200001	44204485	1	-.8875	.5128	-.442	.8068	.2519	.9531	.0993	-.6298
Luxembourg	LUX	44200001	44205396	1	1.4433	.963	.8348	-2.6893	.0721	-.7368	-.4805	.9883
Luxembourg	LUX	44200001	44205940	1	-1.0629	-1.5868	-.8172	-2.6893	-1.5901	-.5309	-2.1355	-2.5027
Luxembourg	LUX	44200001	44202338	1	-.7163	-.4488	-.4728	-.541	-.2505	-.4694	-.2845	-.4607
Luxembourg	LUX	44200001	44201419	1	.7353	-.4314	-.7902	-1.6455	-1.0896	-.8849	-.8686	-.8947
Luxembourg	LUX	44200001	44201370	1	.7295	-1.2532	-.7902	-2.6893	-.4291	-1.6678	-1.38424641110526	-1.0923
Luxembourg	LUX	44200001	44201741	1	-.6541	-.7848	-.380264495973145	-.0649	.3041	-.2198	-.296226881071006	-.213002306021948
Luxembourg	LUX	44200001	44203282	1	-1.2283	-.59	-.5034	.4505	-.1476	-1.6678	-.2668	.388
Luxembourg	LUX	44200001	44205641	1	-.359	1.3889	.0226	.4645	.3295	.373	.5755	.1216
Luxembourg	LUX	44200001	44205817	1	.313	2.6352	.586	.074	.618	-.421	.5755	-.2503
Luxembourg	LUX	44200001	44203933	1	-1.7742	-.694	-.0499	-1.0059	-.6786	-.2955	-.402267395099739	-.224245332090296
Luxembourg	LUX	44200001	44204065	1	.3866	-.089	1.4967	-.1518	.3286	-1.6678	.3482	1.515
Luxembourg	LUX	44200001	44202100	1	-.5379	.0789	-1.3993	.0477	.3426	.0803	-.0817	-.9299
Luxembourg	LUX	44200001	44201868	1	.3671	.2695	-.2943	-.7311	-.2703	-.1354	-1.0722	-1.0454
Luxembourg	LUX	44200001	44200541	1	.0526	.9275	.0226	-.6824	.5186	-.1968	.5755	-.6544
Luxembourg	LUX	44200001	44205102	1	-2.1642	2.6352	1.9359	3.6039	4.8357	-1.6678	2.4277	2.0955
Luxembourg	LUX	44200001	44203639	1	-.897	.00337029795648795	-.2626	.5202	.9939	1.0062	.0117908355335798	-.6621
Luxembourg	LUX	44200001	44204960	1	.1751	2.6352	1.9359	3.6039	-3.7095	3.6292	2.4277	2.0955
Luxembourg	LUX	44200001	44202353	1	-1.9473	-.0815790535216261	-.187610350922955	-.0749984470123701	.139756435467331	.0428863425116411	-.0634381975056773	-.130426105519241
Luxembourg	LUX	44200001	44202198	1	-2.0409	-.0862	.0226	.1053	-1.0385	.4394	.5755	.1216
Luxembourg	LUX	44200001	44201764	1	-.5997	-.0266154017551316	-.0608155409413514	-.0409153619784667	.145411497105032	-.0152391193909082	-.0966222558179837	.0156624815817968
Luxembourg	LUX	44200001	44204382	1	-1.49	.5128	-1.6468	-.0044	-.0982	-.2979	-.6852	-1.0454
Luxembourg	LUX	44200001	44203696	1	-.6562	-1.1019	-1.0611	-.96	-.3397	-1.6678	-.6791	-1.1252
Luxembourg	LUX	44200001	44202428	1	-.4405	2.6352	-.5252	.7113	.8775	-.2092	-2.1355	.5917
Luxembourg	LUX	44200001	44203307	1	.6041	1.3697	1.1381	.473921653401841	.0272	1.0701	.654392334092439	1.1013
Luxembourg	LUX	44200001	44200065	1	.1863	-.0357	-2.664	-.6025	-.2387	-.4173	-1.1941	-1.5767
Luxembourg	LUX	44200001	44202939	1	-.8038	-2.9627	-1.2193	-2.6893	.5115	-1.0529	-.6852	-.908
Luxembourg	LUX	44200001	44203224	1	-1.518	-.5909	1.4187	.0687	-.8114	-1.4875	1.6331	-.307
Luxembourg	LUX	44200001	44205104	1	-1.381	-2.9627	-1.1926	-2.6893	-1.8311	.326	-2.1355	-1.1252
Luxembourg	LUX	44200001	44201635	1	-2.2578	-1.1772	-1.1657	.2416	-.9321	-.5309	-1.0753	-.1563
Luxembourg	LUX	44200001	44205621	1	-.815	-.7327	-.227	-.304	-.5581	.1471	-.6027	-1.4002
Luxembourg	LUX	44200001	44204970	1	-1.8936	-.079388827861296	-.182557752751382	-.0736402831163174	.139981781868299	.0405701230814193	-.0647605364277394	-.124604676959338
Luxembourg	LUX	44200001	44201301	1	-.0882	-.8264	.3416	-.0106	1.6077	-.3788	-.6852	-1.0759
Luxembourg	LUX	44200001	44202033	1	-1.3524	-.2662	-.3802	.6844	-1.4668	.7926	-.2852	-.3969
Luxembourg	LUX	44200001	44203846	1	-.6682	.1371	.4173	.4769	.3253	.373	.5755	-.2503
Luxembourg	LUX	44200001	44200863	1	.3536	.0502	1.9359	.1053	3.5634	-.2306	-2.1355	-.7816
Luxembourg	LUX	44200001	44204922	1	-1.9645	-.4629	.1386	-.6203	-.3615	-.5569	.8038	-.6073
Luxembourg	LUX	44200001	44204142	1	-1.1007	-1.0936	.3416	-.1967	-.7704	-.1281	.0256	-.4377
Luxembourg	LUX	44200001	44205870	1	-1.207	-.0692	.0226	.0959	1.148	.3456	.5755	.1216
Luxembourg	LUX	44200001	44200005	1	-1.5969	.4098	-.7836	-1.6821	1.7346	-1.6678	-.6852	-.5079
Luxembourg	LUX	44200001	44205789	1	-1.5887	-.59	-.6446	.1053	-.0362	.0668	-.4771	-.4607
Luxembourg	LUX	44200001	44203397	1	.648	-2.9627	-2.346	1.2836	.2401	-1.6678	1.48	-.7351
Luxembourg	LUX	44200001	44205484	1	-.9603	-.4203	-.7638	-.433	-.1492	-.5309	-.5832	-.5251
Luxembourg	LUX	44200001	44201129	1	-1.8625	-1.5214	1.9359	.4389	.9671	3.6292	2.4277	.8925
Luxembourg	LUX	44200001	44201843	1	-1.4425	-.4488	.0226	.7113	-.3545	1.0062	.5755	.1216
Luxembourg	LUX	44200001	44205885	1	-1.0794	2.6352	1.9359	-.47	.4766	-.2607	-1.5848	.3158
Luxembourg	LUX	44200001	44200134	1	-.6891	1.3403	1.4967	.4072	1.9584	-.0725	-1.5848	1.0383
Luxembourg	LUX	44200001	44201520	1	-.389	-.59	-.3802	-.2177	-.2415	-.3435	-.2668	-.1563
Luxembourg	LUX	44200001	44202310	1	-.3763	-.0862	.0226	-.6802	.5923	-.7368	-.6791	-.6774
Luxembourg	LUX	44200001	44205619	1	-.6889	.802	1.1657	.6079	.1425	-.5309	.0444	.1216
Luxembourg	LUX	44200001	44205882	1	-.275	-.59	-.5034	.3122	.6643	-.2436	-.4801	-.2103
Luxembourg	LUX	44200001	44202490	1	.9086	-1.1828	.0226	.3675	-.2085	-.5309	-1.5588	2.0955
Luxembourg	LUX	44200001	44202064	1	-.5637	-.9743	-.8899	-.2756	.3059	-.4223	.3768	-.2201
Luxembourg	LUX	44200001	44203431	1	-1.2624	-.8232	-.5034	.3386	-.7836	.1392	-.6852	-1.1252
Luxembourg	LUX	44200001	44205105	1	-.8273	2.6352	1.1657	.1073	1.6076	.6658	1.2262	.4504
Luxembourg	LUX	44200001	44202381	1	-.9024	.0489	.6533	-.4123	.6077	.0855	.3482	.0301
Luxembourg	LUX	44200001	44201536	1	.6933	1.1493	-1.5553	-.1223	-.0094	.0795	-.5001	-.946
Luxembourg	LUX	44200001	44203505	1	-1.4342	1.7162	-.5907	-.3502	-.0967	-.0647	-.0823	-.7496
Luxembourg	LUX	44200001	44201125	1	.1001	.00192686858190669	.00502818718652489	-.0232162354522529	.148348134188784	-.0454232973661263	-.113854523558376	.0915253438950248
Luxembourg	LUX	44200001	44200575	1	-1.2317	-.8368	-1.0668	.5866	.1951	1.0196	-.3876	-1.3639
Luxembourg	LUX	44200001	44204158	1	-1.1417	-.048721589984161	-.111811969414214	-.0546234594023133	.143137051121332	.00813873780052974	-.0832757437927017	-.0430938364716036
Luxembourg	LUX	44200001	44200334	1	-.7732	-.0862	.0226	-.0339	.5168	-.0041	-.4771	-.4607
Luxembourg	LUX	44200001	44202092	0	-2.591	.802	.0226	.1301	.2556	.0037	.1693	.0484
Luxembourg	LUX	44200001	44204976	0	-1.6718	.4658	.8038	-1.6895	-.0531	.4202	.3473	1.515
Luxembourg	LUX	44200001	44200038	0	-1.1442	.0017	.5833	-1.0068	-.5743	.5823	1.5044	-.3297
Luxembourg	LUX	44200001	44201892	0	-2.2166	2.6352	1.9359	3.6039	2.2837	3.0023	2.4277	2.0955
Luxembourg	LUX	44200001	44202336	0	-.3169	-1.3452	-1.1926	.6085	.2205	.414	-.6027	-.3832
Luxembourg	LUX	44200001	44204601	0	-.7693	-.5624	-.216739929433854	.6333	.9946	-1.6678	-.145021697030882	-.0169436925474056
Luxembourg	LUX	44200001	44202729	0	-.3451	2.6352	1.9359	3.6039	4.8357	3.6292	2.4277	2.0955
Luxembourg	LUX	44200001	44203904	0	-1.6104	.385221842645194	.29578542686938	.410985636565771	1.3138	.389593985654161	.444057690020279	.369161804108364
Luxembourg	LUX	44200001	44200876	0	-1.3551	-.057425391770277	-.13189063700851	-.0600207066167945	.142241540470185	.0173432299124354	-.0780208624897585	-.0662277816239941
Luxembourg	LUX	44200001	44202538	0	-.3002	-.6978	.0226	.4539	-.0145	-1.6678	-.1026	-.3297
Luxembourg	LUX	44200001	44202773	0	-1.4957	-.063159949085778	-.145119599818998	-.0635767186053422	.14165152736076	.0234076703572992	-.0745586492226835	-.0814697342407987
Luxembourg	LUX	44200001	44200190	0	-.0158	2.6352	1.9359	3.6039	4.8357	3.6292	2.4277	2.0955
Luxembourg	LUX	44200001	44205944	0	-.8213	-.485690176475885	-.629713288488751	.1391	-.5297	-.5433	-1.0839	-.567284816216069
Luxembourg	LUX	44200001	44201389	0	-.2985	.0945944653644445	.0761215263323951	.0814945887915457	.4286	.058618705549248	.0199679080962592	.159645139771774
Luxembourg	LUX	44200001	44206014	0	-1.569	-.9752	.0226	-1.6591	-.9009	-1.6678	-.2004	-.5251
Luxembourg	LUX	44200001	44205355	0	-2.1249	1.7900560904556	1.67201267794091	2.8803	4.8357	1.99288040258162	2.24386467520511	1.75230800447421
Luxembourg	LUX	44200001	44204198	0	-1.1277	-.0862	.0226	.7113	.1597	1.0062	.1922	.1216
Luxembourg	LUX	44200001	44202857	0	1.2895	-1.25397649111025	-1.74397247706506	-.6617023850014	-1.04243327346116	-.683328435740446	-2.1355	-2.5027
Luxembourg	LUX	44200001	44200751	0	.2824	.0566	1.9359	.4926	4.5782	1.5105	2.4277	2.0955
Luxembourg	LUX	44200001	44205361	0	.1552	-.4343	-.3802	-.541	1.4949	-.1845	.3473	.1216
Luxembourg	LUX	44200001	44201175	0	.9599	.4521	-1.1473	.2241	-.5575	1.1759	-1.5848	1.1059
Luxembourg	LUX	44200001	44205387	0	-1.3889	-.4989	-.3827	-2.6893	-.9014	-.8768	-1.4019	-1.1252
Luxembourg	LUX	44200001	44201072	0	-.5655	.0996270614949254	.0223483771327907	1.1097	.5989	-1.6678	.00994411992313354	.131311405527966
Luxembourg	LUX	44200001	44206019	0	.1063	-.9951	1.2867	-.5466	.1439	-.6742	-.1727	1.515
Luxembourg	LUX	44200001	44204440	0	-.4236	2.6352	1.1872	1.5649	4.8357	1.4296	.8482	.2465
Luxembourg	LUX	44200001	44202863	0	-1.5008	1.127	1.9359	3.6039	2.9129	.4394	2.4277	2.0955
Luxembourg	LUX	44200001	44202065	0	-1.5782	1.4003	1.9359	1.9556	2.1109	-.7847	2.4277	2.0955
Luxembourg	LUX	44200001	44204168	0	.2918	-.0291	1.9359	2.1576	1.7364	1.8892	.8382	2.0955
Luxembourg	LUX	44200001	44203837	0	-.9019	-.0389410292141956	-.0892493429422721	-.0485585115015044	.144143346595301	-.00220445436645698	-.0891807135042564	-.0170979599601546
Luxembourg	LUX	44200001	44200921	0	.9375	.9349	1.9359	-.5312	.5741	-1.6678	2.4277	1.7439
Luxembourg	LUX	44200001	44205437	0	.3022	.7308	-.6104	-.6513	.3558	-.1817	.1922	-.8256
Luxembourg	LUX	44200001	44200123	0	-.1913	-.00995826656558253	-.0223894498189955	-.0305862346945203	.147125304742935	-.0328544641823902	-.106678926502717	.0599356924545066
Luxembourg	LUX	44200001	44204679	0	-1.994	-.0834837749059354	-.192004323634547	-.0761795690597753	.13956046382999	.0449006338969551	-.062288230510141	-.13548868864303
Luxembourg	LUX	44200001	44205272	0	.7955	.178020056361562	.36212012358967	2.2533	.661810279156131	-1.6678	-2.1355	1.515
Luxembourg	LUX	44200001	44202298	0	.4386	.367282122836607	.785706056382823	-.294400164273336	.279605967273868	-.312987979145289	-1.4019	2.0955
Luxembourg	LUX	44200001	44200506	0	-.959	-.0412699283800214	-.0946218449086935	-.0500026671526144	.143903732452	.000258415828434361	-.0877746510750246	-.0232879705890276
Luxembourg	LUX	44200001	44200108	0	-1.7865	-.0862	.0226	-2.6893	1.766	-1.6678	.5755	.1216
Luxembourg	LUX	44200001	44202865	0	-1.2096	.21539772240308	.150724708900751	1.1204	.681615847257856	.629915926222976	.372043928122985	.205522565295672
Luxembourg	LUX	44200001	44202264	0	-1.921	-.0805063731702912	-.185135800980453	-.0743332754953089	.139866800650673	.0417519557143445	-.0640858234581957	-.12757501480927
Luxembourg	LUX	44200001	44204303	0	-1.4482	-.817	-1.0428	.6757	.0598	1.0196	-.358312892889893	-.9309
Luxembourg	LUX	44200001	44202051	0	-.2357	2.6352	1.33735556605269	.711268854023633	.784	1.1709	1.03600860656141	1.15570221752034
Luxembourg	LUX	44200001	44201359	0	-.271706470221487	-1.511	-2.664	-1.1509	-.0661	-.8437	-2.1355	-2.4607
Luxembourg	LUX	44200001	44200472	0	-.8768	-.4314	-.227	-.0385	.0286	-.0064	-.2821	.1216
Luxembourg	LUX	44200001	44204815	0	-.5441	-.0243476820770245	-.0555841730020689	-.0395091438663525	.145644816656128	-.0176372907190335	-.0979913814058171	.0216898824743596
Luxembourg	LUX	44200001	44202431	0	-1.5453	-.7221	-.6446	-.2944	.1394	-1.2919	-.309	-.7317
Luxembourg	LUX	44200001	44200538	0	.007	.0347	.0226	.7113	-.1939	-.8849	-.6658	.1216
Luxembourg	LUX	44200001	44201401	0	.1719	1.1763	-.0094	1.2376	1.0273	1.5238	.1693	.1216
Luxembourg	LUX	44200001	44204059	0	-.3026	1.1576	1.9359	-2.6893	.5209	-.9101	.1613	.9883
Luxembourg	LUX	44200001	44203544	0	-1.9121	.155833765597712	.114321637279504	.117570049155145	.385820254410631	.21070273825615	.5755	.17635549118912
Luxembourg	LUX	44200001	44205408	0	-.3249	2.6228	1.9359	3.5731	4.8357	3.6292	2.4277	2.0955
Luxembourg	LUX	44200001	44203713	0	-.5345	-.2366	.0226	-1.1401	-.7499	.2379	-.6599	-.1563
Luxembourg	LUX	44200001	44203601	0	.2689	-.1502	-.227	.7113	.7019	.4394	.5755	.1216
Luxembourg	LUX	44200001	44202030	0	.6351	-.0862	-.227	-.2662	.331	-.3551	.1701	-.7496
Luxembourg	LUX	44200001	44204330	0	-1.8922	.6555	-.2827	-.1301	.6353	-.0821	1.2262	.1216
Luxembourg	LUX	44200001	44203573	0	-.9364	-.7135	.3461	-2.6893	.0698	-1.6678	.5755	.1216
Luxembourg	LUX	44200001	44200702	0	-1.0428	.2629	.4306	-.4668	1.0383	1.7359	.6626	.0876
Luxembourg	LUX	44200001	44203116	0	-1.0846	-2.9627	-2.664	-2.6893	-3.7095	-1.6678	-.414	-1.6304
Luxembourg	LUX	44200001	44202917	0	-1.9611	-.0862	.0226	.9565	1.0255	1.0551	.5755	.1216
Luxembourg	LUX	44200001	44205970	0	1.753	-.0862	-1.1926	3.6039	.3908	1.5721	-.3996	-.0358
Luxembourg	LUX	44200001	44201915	0	-.2457	-.0121770426535146	-.0275079105365669	-.0319621027754377	.146897020865604	-.0305080519476776	-.105339350388002	.0540383793509918
Luxembourg	LUX	44200001	44205814	0	.6496	-1.4704	-1.3384	.6333	-.6923	.3971	-1.2106	-.9111
Luxembourg	LUX	44200001	44205317	0	-1.0182	-.0862	.0226	.8844	.4018	1.2685	.3482	-.3297
Luxembourg	LUX	44200001	44201119	0	-2.1077	2.6352	-2.664	3.6039	1.6121	-.7368	-.393	-2.5027
Luxembourg	LUX	44200001	44201574	0	-.3083	.1852	.0226	-1.3155	-.0008	-.5366	-.7867	.1216
Luxembourg	LUX	44200001	44204777	0	-1.843	.3924	-.6097	.7113	1.1453	.4229	.5755	-.6774
Luxembourg	LUX	44200001	44200934	0	-.3458	-.0162597538006103	-.036926254614304	-.0344938012110965	.146476961745736	-.026190480905495	-.102874431838683	.0431868896145612
Luxembourg	LUX	44200001	44201879	0	-.3828	.179784686849364	.173509035469798	.502561267451426	.500680764681915	1.0196	.246440028209081	.233755041755205
Luxembourg	LUX	44200001	44203150	0	-2.3177	-.0966863083556344	-.222461046691125	-.0843664899750874	.138202090831975	.0588626493450519	-.0543172601363702	-.17057986973876
Luxembourg	LUX	44200001	44201229	0	-1.6262	-1.0936	-1.27	.4913	-.8381	.7744	-.8483	-1.0976
Luxembourg	LUX	44200001	44202540	0	.0968633157302028	1.68620536344198	1.68406706538085	1.75184040574585	4.508	1.29774991244198	1.80386375088006	1.81278499340918
Luxembourg	LUX	44200001	44202036	0	.8296	2.6352	1.9359	3.6039	4.8357	3.6292	2.4277	2.0955
Luxembourg	LUX	44200001	44204664	0	-1.1167	-.4314	.0226	.7113	.2139	.8754	.5755	.1216
Luxembourg	LUX	44200001	44201904	0	-1.3731	-.7815	-.9467	.9221	.7374	3.6292	.0447	-.3917
Luxembourg	LUX	44200001	44200795	0	-1.4776	2.6352	1.9359	3.6039	1.6437	3.241	2.4277	2.0955
Luxembourg	LUX	44200001	44202238	0	-1.4346	-1.8617	-1.0678	-2.6893	4.8357	-1.6678	-1.4013	-1.775
Luxembourg	LUX	44200001	44204151	0	-1.0829	-.0824	-.0587	.5465	.7437	.5075	.582	.1216
Luxembourg	LUX	44200001	44200406	0	-.8036	-1.3279	-2.664	-1.7857	.0069	-1.6678	-.0551	-2.5027
Luxembourg	LUX	44200001	44203590	0	-2.6201	-.9334	-.5836	-.5428	-.9314	-.4173	.0256	-.4377
Luxembourg	LUX	44200001	44205747	0	-1.992	1.7162	1.9359	1.0393	2.4817	.9087	1.5243	.9883
Luxembourg	LUX	44200001	44205682	0	-.1183	-.8194	-.5836	1.5112	4.8357	1.0581	.139	-.9299
Luxembourg	LUX	44200001	44206001	0	-1.1261	.2063	1.0433	-.7965	.2582	.5047	.3134	.2546
Luxembourg	LUX	44200001	44203725	0	-.8553	.957	.4173	.1776	.139	.3666	-.6852	-.1563
Luxembourg	LUX	44200001	44205646	0	-.0498	1.3403	1.4967	-.5736	1.1323	.0622	.8038	2.0955
Luxembourg	LUX	44200001	44204401	0	.9351	.0359834500786586	.083592795627189	-.00209767207787674	.151852123850019	-.0814389998658508	-.134416031936808	.182044763774341
Luxembourg	LUX	44200001	44203621	0	-1.5566	-.0862	-.3802	1.2836	-.0408	1.0381	.5755	.4504
Luxembourg	LUX	44200001	44205760	0	-1.9013	-1.1323	-.4153	.6333	-.2222	.9747	-.7693	-.3917
Luxembourg	LUX	44200001	44200243	0	-1.2491	-1.3452	-1.1926	.1053	-.9291	.4394	-.6852	-1.1252
Luxembourg	LUX	44200001	44205532	0	-.269561116248719	-.0862	.0226	.7113	.8779	3.6292	.5755	.1216
Luxembourg	LUX	44200001	44202704	0	.6171	-.225864702026617	-.215819916658662	-.687901746909191	-.295904168414685	-1.3832	-.565504241670454	-.0975595221306675
Luxembourg	LUX	44200001	44205612	0	.9743	-.5204	-1.2122	.277	-.2241	1.0551	-.7693	-.851
Luxembourg	LUX	44200001	44203194	0	-1.2407	-.9281	.9192	.4833	.8688	-1.6678	1.2075	-.4423
Luxembourg	LUX	44200001	44202283	0	-.2452	-.4314	-.3802	.7147	.3032	-.0011	.0215	-.1563
Luxembourg	LUX	44200001	44205078	0	-.3179	-.0338	-1.161	.2442	.0449	.9804	-.3912	-1.0798
Luxembourg	LUX	44200001	44202695	0	.0692101793708799	1.7671	1.2867	.6089	1.6421	.9341	2.4277	2.0955
Luxembourg	LUX	44200001	44204511	1	-1.9433	.2695	1.4967	-.6849	-.1149	-.4795	-.414	1.2147
Luxembourg	LUX	44200001	44203705	1	.2705	.1069	-.8554	-.0088	.4737	-.0129	-.6856	.8136
Luxembourg	LUX	44200001	44204308	1	-1.1225	-.2662	-.3447	.065	.1276	.0322	-.4801	1.2147
Luxembourg	LUX	44200001	44205055	1	-1.169	-.5994	-1.1801	-.2944	-.7965	.0786	-1.0571	-.8813
Luxembourg	LUX	44200001	44205192	1	-1.1545	1.3889	1.9359	-.3796	1.1649	.3749	.1472	1.1232
Luxembourg	LUX	44200001	44204496	1	-.6147	.0666	.0226	.1596	.3474	1.0318	-.0987	.4777
Luxembourg	LUX	44200001	44205914	1	-.8006	-.4314	-.732	-.2272	-.3279	-.032	-.9936	-.9243
Luxembourg	LUX	44200001	44200191	1	-.0343	-.9334	-1.4747	-.1118	-.6352	-.9292	-.8883	-1.9384
Luxembourg	LUX	44200001	44205335	1	.9533	-1.2839	.6847	-.1621	-.6258	-.2785	-1.5588	-.1563
Luxembourg	LUX	44200001	44202003	1	-.0983	-.0278	-.7902	-.4285	.3733	.4792	-.1722	-1.2688
Luxembourg	LUX	44200001	44205954	1	-1.5393	-.9147	-1.3452	-2.6893	-1.0098	-1.6678	-2.1355	-2.5027
Luxembourg	LUX	44200001	44201923	1	-.1724	.967	-.4338	-.4567	-.3289	-1.6678	-.597038372982981	-.7108
Luxembourg	LUX	44200001	44202571	1	-.7785	.7308	.8348	.2275	1.2362	.3774	.3482	.5295
Luxembourg	LUX	44200001	44203236	1	-1.0766	-.0219	.5143	-.435	-.0818	.0534	-.4748	.4385
Luxembourg	LUX	44200001	44201381	1	.3091	.134	-1.762	-.3586	.1843	-.1117	-1.2876	-1.5298
Luxembourg	LUX	44200001	44205677	1	.0771	2.6352	.8348	-.1219	1.0738	.2563	1.1213	.3236
Luxembourg	LUX	44200001	44202998	1	.5311	-1.4174	-.9807	-.5154	-.5219	-.8849	-2.1355	-.222
Luxembourg	LUX	44200001	44205468	1	-2.2021	1.7671	-.227	-1.1982	.4397	-.5058	-.6852	.1216
Luxembourg	LUX	44200001	44204880	1	-.7322	.5056	-.7368	.1256	.3418	.5167	-.4402	-.4423
Luxembourg	LUX	44200001	44202496	1	-.2788	-.59	.0226	-.0422	-.1946	.3004	-.1727	-.1563
Luxembourg	LUX	44200001	44202331	1	.3796	-.2662	.0226	-.4974	-.5159	.2282	.5755	-.1563
Luxembourg	LUX	44200001	44202204	1	-.6426	-.59	.0226	.405	.9718	.7307	.0447	.1216
Luxembourg	LUX	44200001	44205878	1	1.1209	1.3889	1.4967	.4882	1.3803	.5056	-1.0576	.9883
Luxembourg	LUX	44200001	44204978	1	.5009	-2.9627	-2.664	-.9727	.9079	-1.6678	-2.1355	-2.5027
Luxembourg	LUX	44200001	44201325	0	-.7749	.1357	1.1381	.0525	.9468	.259	1.0214	.7627
Luxembourg	LUX	44200001	44204388	0	-.6706	.8046	1.0862	.6936	2.5583	.3433	1.1171	1.515
Luxembourg	LUX	44200001	44203509	0	-.5043	1.1493	1.9359	-.8511	2.0126	.4866	.5755	.7627
Luxembourg	LUX	44200001	44202890	0	-1.5369	1.3889	1.1752	-.7558	.3696	-.2089	1.1171	.4385
Luxembourg	LUX	44200001	44200599	0	-1.3349	.0789	.0226	-1.0001	-.9562	-.8849	-.3763	.1959
Luxembourg	LUX	44200001	44205297	0	-1.866	-.0862	-.41053819969972	-.631057808183403	.2464	-1.6678	.5755	-.8443
Luxembourg	LUX	44200001	44202588	0	-.9991	1.1132	1.9359	1.0029	.4198	-.0418	2.4277	2.0955
Luxembourg	LUX	44200001	44205732	0	-1.6398	-.0827	.0226	.1252	.5951	.3781	.3473	.4777
Luxembourg	LUX	44200001	44205858	0	.8076	-.0357	.4173	-.4975	-.1962	-.801	.8038	.5807
Luxembourg	LUX	44200001	44201596	0	-.1435	.1125	1.4967	.4222	.3136	-.1091	.2724	.8136
Luxembourg	LUX	44200001	44203921	0	-1.3222	-.4203	-.227	-.7107	.1759	-.1082	-.3912	-.4377
Luxembourg	LUX	44200001	44203286	0	.2174	1.1576	.0226	.464	.7155	1.4614	2.4277	2.0955
Luxembourg	LUX	44200001	44200730	0	-.3347	.0692	.0226	.0953	1.5505	.9301	.3482	.1216
Luxembourg	LUX	44200001	44205900	0	.0887	-.5775	.0226	-.5699	-.5154	.1055	.5755	-.1563
Luxembourg	LUX	44200001	44200720	0	1.1152	-.6289	-1.1926	-1.3089	.0548	-1.6678	.5755	-.2503
Luxembourg	LUX	44200001	44205998	0	-.1984	-.4488	-.227	.1859	.164	.4362	-.176	.4777
Luxembourg	LUX	44200001	44202566	0	.0348	.4435	-.4338	-.3576	.5581	-1.6678	.3483	-1.1252
Luxembourg	LUX	44200001	44203508	0	.163	-.6105	1.2867	-.5028	.0879	.3234	.5755	2.0955
Luxembourg	LUX	44200001	44205431	0	1.0902	1.1132	1.0433	-.2432	.7615	.1631	1.1417	.8567
Luxembourg	LUX	44200001	44201973	0	.0631	-.59	-.3827	-.1468	2.0663	1.2165	.8038	-.6353
Luxembourg	LUX	44200001	44201621	0	-.2555	.7989	1.0108	-.3666	.5615	-.3426	1.2262	.4777
Luxembourg	LUX	44200001	44202179	0	-.6841	-.6354	.3461	-.7025	-.3383	.0788	.5755	-.1563
Luxembourg	LUX	44200001	44204493	0	-.7258	.0502	-.3048	-.2323	.5726	.4927	1.1375	1.1232
Luxembourg	LUX	44200002	44205243	1	.0012	-1.1493	-.5263	-.4374	-.5706	-.8849	-.7867	-.1563
Luxembourg	LUX	44200002	44200419	1	-1.3196	.4435	.0226	-.3232	-.6802	-.801	-1.5588	-.2503
Luxembourg	LUX	44200002	44203476	1	.0978	-.4203	-.7902	-.2977	-.7394	-.5141	-.6852	-.4607
Luxembourg	LUX	44200002	44201105	1	-.2232	-.2662	-.7902	-1.0587	-.9784	-.2858	-1.2871	-1.0169
Luxembourg	LUX	44200002	44204216	1	-.2978	-1.1128	-.8627	-.6402	-.529	-.5676	-1.1941	-1.7277
Luxembourg	LUX	44200002	44203191	1	1.851	-.4314	-.7638	-.8301	-.2301	-.5037	-.4771	-.4607
Luxembourg	LUX	44200002	44203923	1	1.3965	-.7087	.7162	-.468	-.5606	-1.6678	-.7867	-.1563
Luxembourg	LUX	44200002	44203902	1	.3187	-.2662	.8116	.0358	-.5357	.3877	-.8012	.1216
Luxembourg	LUX	44200002	44203751	1	-.4673	.4976	1.9359	-2.6893	-.0971	-.6742	-1.5596	1.2293
Luxembourg	LUX	44200002	44202906	1	-1.3886	1.1493	.9192	-.0173	.0971	.833	.3482	-.7496
Luxembourg	LUX	44200002	44201624	1	-.533	-.3667	-.9624	-.404	-.9159	-.801	-.775822154217653	-.667480223679235
Luxembourg	LUX	44200002	44203266	1	-1.0434	.7308	-.5252	-.0302	-.0435	-.5676	-1.2624	.3216
Luxembourg	LUX	44200002	44203922	0	.6576	.9349	1.9359	-.4654	.2307	-.1169	.9677	2.0955
Luxembourg	LUX	44200002	44202562	0	1.2759	-.6706	.8571	-.5061	-.3394	-1.2919	-.4948	1.1508
Luxembourg	LUX	44200002	44200443	0	1.313	.9454	1.9359	-.2355	1.3658	-.1968	-.455	2.0955
Luxembourg	LUX	44200004	44205351	1	.0494	-.817	-1.682	.6333	-.0945	.9929	.0154	1.0448
Luxembourg	LUX	44200004	44200773	1	-1.6881	.5389	-2.664	-1.3206	.6581	-1.2919	-.3679	-2.5027
Luxembourg	LUX	44200004	44203170	1	.5526	-1.2115	.0226	.3924	.3738	.8621	-.3733	-.2503
Luxembourg	LUX	44200004	44201972	1	.0322	-.0862	-.3802	.3697	-.8407	-1.6678	.0256	-.2726
Luxembourg	LUX	44200004	44201916	1	-1.6216	.5599	-.9333	.2266	.3823	-.7368	-2.1355	1.2147
Luxembourg	LUX	44200004	44202223	1	.6704	2.6352	.3461	1.4682	1.1706	.8981	-.0553	-1.2431
Luxembourg	LUX	44200004	44204448	1	.7922	1.3939	.1626	-.3146	-.2874	.0328	-2.1355	-.2928
Luxembourg	LUX	44200004	44201126	1	-.1861	.0591	-.4728	.4346	.1915	.3544	-1.2871	-.959
Luxembourg	LUX	44200004	44201714	1	-1.1122	-.178461976829458	-.235131869893444	1.2128	-.4341	.539403826375333	.00191222392118995	-.200093291480826
Luxembourg	LUX	44200004	44200993	1	-1.0699	.6464	-.2943	.619	.0397	.2092	-2.1355	-1.1935
Luxembourg	LUX	44200004	44205349	1	-.4305	.4297	.328085663865021	.2694	.8953	.4898	.30818627935845	.393169407965579
Luxembourg	LUX	44200004	44205748	1	-.001	.3926	1.9359	1.7779	-.2634	.894	-.6852	.1216
Luxembourg	LUX	44200004	44201586	1	-.6094	-.0862	.0226	1.2836	-1.0498	1.5721	.5755	.1216
Luxembourg	LUX	44200004	44204994	1	.1128	.7989	.4173	-.3267	.4136	.0541	-.0352	1.1232
Luxembourg	LUX	44200004	44202097	1	.6221	2.6352	.6052	-.492	1.1038	.0272	-.1533	.1216
Luxembourg	LUX	44200004	44202546	1	.6745	-.0862	.7804	.8288	.6396	.8754	.5755	.1907
Luxembourg	LUX	44200004	44201703	0	-.6255	-.0862	.0226	1.2836	2.2771	1.5721	.5755	.1216
Luxembourg	LUX	44200004	44205416	0	-.4315	-.2479	-.393754777054804	-.8941	-.6623	-1.6678	-.686614488653105	-.307325501519173
Luxembourg	LUX	44200005	44202406	0	1.27	1.7671	1.9359	.2513	.3398	.2995	.8557	.6314
Luxembourg	LUX	44200005	44205242	1	.8579	-.9232	-1.0611	-1.0563	-.5667	-.8849	-1.9911	-1.4056
Luxembourg	LUX	44200005	44201969	0	1.0366	-.332	1.1381	-.6461	-.5979	-.5569	-.2852	.3754
Luxembourg	LUX	44200005	44205165	0	.7724	-1.516	-1.2256	-2.6893	-1.1746	-1.6678	-2.1355	-1.3384
Luxembourg	LUX	44200005	44200998	0	-.3516	1.3697	1.4967	.0197	.2884	-.368	.3473	1.0904
Luxembourg	LUX	44200005	44205466	0	1.7045	.0673644486458453	.155985142614311	.0173617562577461	.15508083001212	-.11462520525901	-.153362169118085	.26545271785236
Luxembourg	LUX	44200005	44200740	0	1.8267	.8006	.5143	-.4812	.2913	-.0065	2.0386	2.0955
Luxembourg	LUX	44200005	44202272	0	.5214	.0789	-.3802	-1.668	-.7984	-1.6622	-.5832	-.9299
Luxembourg	LUX	44200005	44205147	0	1.3456	-.2479	-.1587	-.2639	-.3595	-.5037	-.3733	1.2147
Luxembourg	LUX	44200005	44205698	1	1.7072	-.4203	-.203815068134862	-.2763	-.2321	-1.6678	-.5828	-.0385927800612998
Luxembourg	LUX	44200005	44203184	1	1.2594	-.4516	-1.0935	-.0571	-.1914	-.568	.0221	.346
Luxembourg	LUX	44200005	44203139	1	-.4619	.7825	.0226	.0345	.7308	-.5569	-.6852	2.0955
Luxembourg	LUX	44200005	44202071	1	1.3609	-.0862	-.3982	-.6531	.2244	-.3646	-.6852	-.5005
Luxembourg	LUX	44200005	44204562	1	1.1928	1.3403	.6825	-.2076	-.4473	.4535	-1.0753	2.0955
Luxembourg	LUX	44200005	44202178	1	.4566	-.7353	-1.0611	-.6932	-.6733	-.8849	-2.1355	.1959
Luxembourg	LUX	44200005	44201906	1	.3246	-.1058	1.2899	-.6833	.1366	-1.6678	-.6852	.6314
Luxembourg	LUX	44200005	44200950	1	.8964	.2032	-.5034	.0101	-.5508	-.2418	.1693	.0122
Luxembourg	LUX	44200005	44201845	1	1.0334	-.0994	.9268	.1316	.2395	.5175	-.3583	-.2819
Luxembourg	LUX	44200005	44200932	1	1.3415	-.7099	-1.3325	.1177	-.5014	.1331	-1.4541	1.2147
Luxembourg	LUX	44200005	44204269	1	1.3121	-.59	-1.0611	-.2775	-.4554	.0402	-1.2871	-1.2688
Luxembourg	LUX	44200005	44204324	0	1.1325	-.85	.0226	.8823	.3431	.3958	-.0987	1.1508
Luxembourg	LUX	44200005	44201421	0	1.181	-.2806	1.4967	-.375	-.2792	.0988	-.0992	-.4873
Luxembourg	LUX	44200005	44204437	0	1.2178	-.0994	.9192	-.8014	-.2066	-1.6678	.1648	1.1508
Luxembourg	LUX	44200005	44200842	0	.8632	-1.0744	-.7836	-1.1482	-.9374	-1.6678	-.3912	-.1563
Luxembourg	LUX	44200005	44201063	0	1.4187	1.1132	1.4967	-.4043	.4205	.0289	.1648	2.0955
Luxembourg	LUX	44200005	44202642	0	1.1524	.3178	-1.5571	-.2842	.8129	-.801	.0221	-1.1242
Luxembourg	LUX	44200005	44202942	0	1.3512	.0529546399718304	.122743374755525	.00842620123958184	.153598243727911	-.0993864655067314	-.144662311740719	.227152704626776
Luxembourg	LUX	44200005	44204281	0	1.464	-.7221	-.8627	-1.0068	-.4583	-.5569	.1693	-.7496
Luxembourg	LUX	44200005	44202165	0	1.6857	.0943377324488507	.181872881065524	.0461205121135602	.2268	-.0916962830193028	-.121318195488099	.291767378845423
Luxembourg	LUX	44200005	44205332	0	1.9054	.0755584213676386	.174887693315783	.0224428573139283	.155923885728219	-.123290540147866	-.158309243409375	.287231581868833
Luxembourg	LUX	44200005	44202078	0	1.5937	.0628453238196895	.145560042476316	.0145594367105833	.154615869467851	-.109846115633897	-.150633767766791	.253441278663584
Luxembourg	LUX	44200005	44202015	0	1.1127	.0432271014245545	.100303064440437	.00239413253923607	.152597403567187	-.0890993456909419	-.138789353958377	.201297756553463
Luxembourg	LUX	44200005	44200170	0	1.4647	2.6352	1.9359	-.1053	1.161	.4886	2.4277	.7627
Luxembourg	LUX	44200005	44202295	0	1.6895	-.937	1.2899	-.9048	-.2979	-.6073	-.2857	.1216
Luxembourg	LUX	44200005	44201066	0	1.4667	.6515	1.4187	-.7368	-.414	-.1282	1.8077	1.3857
Luxembourg	LUX	44200005	44201840	0	1.3729	1.7671	.231	.2284	.2537	-.8849	2.0386	2.0955
Luxembourg	LUX	44200005	44203838	0	-.0307	-.4314	.0226	-.2631	-.2172	.184	.1693	-.1563
Luxembourg	LUX	44200005	44201862	0	.9982	.0789	.9192	-.4039	-.345	-.3883	-.5832	.1959
Luxembourg	LUX	44200005	44202414	0	1.0201	.4012	1.2899	-.3174	.8437	.1055	1.6852	.9097
Luxembourg	LUX	44200005	44204668	0	-.8951	2.6352	1.9359	-.4533	2.2198	-.8849	2.4277	.9883
Luxembourg	LUX	44200005	44200957	0	1.3103	.3924	.1386	-.7397	-.1076	-.2858	.3473	.4777
Luxembourg	LUX	44200005	44203565	0	1.0892	-.0115	-.9607	-.3792	-.1153	-1.0529	-1.5848	-1.3017
Luxembourg	LUX	44200005	44204081	0	1.0352	2.6352	1.9359	-.0598	2.0116	.2591	.8038	2.0955
Luxembourg	LUX	44200005	44202736	0	.0773650677054075	.000999594241171452	.00288907215221391	-.0237912403725829	.148252729437036	-.0444426811291522	-.113294685832797	.089060729664723
Luxembourg	LUX	44200005	44202455	0	1.3027	1.1132	.4173	-.0643	.7576	-.2777	.3415	.6559
Luxembourg	LUX	44200005	44203390	0	.7197	.0502	-.7638	-.7395	.0444	-.1845	-.309	-.2503
Luxembourg	LUX	44200005	44203614	1	2.0303	1.1132	-1.0338	-.7732	-.0132	-1.6678	-1.5596	-.8636
Luxembourg	LUX	44200005	44200386	1	1.4018	.9275	-.1587	-.618	.0698	-.5569	-.5202	-1.2688
Luxembourg	LUX	44200005	44200070	1	.8815	-.7958	-.3802	-.436	-.9354	.2637	-2.1355	-.1563
Luxembourg	LUX	44200005	44204634	1	1.156	.3875	.0226	-1.0563	-.2817	-.526	-.4288	-.4607
Luxembourg	LUX	44200005	44200324	1	1.822	-1.3452	-1.5179	-.9285	-.9876	-.9292	-.6852	-.959
Luxembourg	LUX	44200005	44205552	1	1.7135	-.847	-.9674	-.1831	-1.3233	.0513	-.6425	-1.0169
Luxembourg	LUX	44200005	44205500	1	1.4931	-.6326	-1.6079	-.8283	-.6851	-.8849	-.8627	-1.6557
Luxembourg	LUX	44200005	44205865	1	1.0058	.0388670432664674	.0902449127730033	-.000309549406537362	.152148808962653	-.0844884731194203	-.136156988394719	.189709102679093
Luxembourg	LUX	44200005	44204745	1	1.0108	.0390709748921964	.090715359530133	-.000183090943217747	.152169790936672	-.0847041360086402	-.13628011119938	.19025113513346
Luxembourg	LUX	44200005	44205331	1	1.2786	-.2662	.7162	-.3807	.098	-.3242	.1922	.1216
Luxembourg	LUX	44200005	44201456	1	1.6859	-.8357	.0226	.0222	.0201	-.4223	-.5945	.1216
Luxembourg	LUX	44200005	44203520	1	1.7083	.5404	-.2614	.2005	.2887	.0034	-.1914	.346
Luxembourg	LUX	44200005	44205139	1	1.4705	1.3889	1.9359	.2718	.5183	-1.0529	1.2262	.7627
Luxembourg	LUX	44200005	44204888	1	.9969	.00100458453778365	.0596649559222592	-.2202	.0335	.1849	-.173489794508973	.153204846198113
Luxembourg	LUX	44200005	44202556	1	.9737	.0375578022292869	.0872246445922304	-.0011214127410493	.152014104689449	-.0831039173706285	-.135366539988793	.186229254322055
Luxembourg	LUX	44200005	44204620	1	.7734	2.6352	1.9359	.2593	1.7901	-.4212	2.4277	1.515
Luxembourg	LUX	44200005	44205691	1	1.0296	-.8357	-.9607	-1.0068	-.5628	-.568	-1.1229	-1.3017
Luxembourg	LUX	44200005	44200291	1	1.2221	.6555	.0226	-.0057	.557	.0423	-2.1355	-.5251
Luxembourg	LUX	44200005	44202667	1	1.1356	-.7457	-1.6218	-.6087	-.795	-.1225	-2.1355	-1.3649
Luxembourg	LUX	44200005	44203292	1	.7351	.3961	-.7638	-.1923	-.5426	-1.2919	-.6852	-.4607
Luxembourg	LUX	44200005	44204106	1	.1995	.00598102930140027	.0143806687182638	-.0207022412014589	.148765255832289	-.0497106756038181	-.116302204915042	.102300949087844
Luxembourg	LUX	44200005	44201539	1	1.2071	.1261	.4173	-.1466	-.0395	.1639	.1701	.8567
Luxembourg	LUX	44200005	44203668	1	1.2222	.0634	1.1657	-.3254	-.0712	-.0816	-.0987	1.1232
Luxembourg	LUX	44200005	44203753	1	1.6114	-.4025	-.882	-.1002	-.5592	-.568	-.3763	-1.0913
Luxembourg	LUX	44200005	44204475	1	1.1395	-.59	-.6843	-1.3089	-.973	-1.6678	.0447	-.4607
Luxembourg	LUX	44200005	44201431	1	1.2176	.7156	-.4876	-.1979	-.3827	.3221	-.3876	-.5912
Luxembourg	LUX	44200005	44204716	1	.1013	.802	.0226	.2086	.7441	.2055	-.3733	.1216
Luxembourg	LUX	44200005	44203869	1	1.0805	-.7221	-1.1592	-.25	-.7006	-.8849	-.3553	-1.0454
Luxembourg	LUX	44200005	44201966	1	.7339	-.2662	.0226	-.2122	.2319	-.1741	-.6852	-.222
Luxembourg	LUX	44200005	44200230	1	-.0502	-.432299112972248	-.435418923692925	-.3197	-.9872	-.308416327254814	-.571013671788253	-.365292495028565
Luxembourg	LUX	44200005	44203546	1	.8391	-.4188	-.7902	-.1812	-.8035	-1.4225	-.6852	-1.1504
Luxembourg	LUX	44200005	44204419	1	1.7634	-.2479	.0226	.0461	.0421	-.0745	-.2668	.1216
Luxembourg	LUX	44200005	44204836	1	1.4961	-.382025314824409	-.307428632257991	-.9331	-.8881	-.801	-.742230888039373	-.198551295857603
Luxembourg	LUX	44200005	44200067	1	.7111	.4012	.0226	-1.1146	.0363	-.801	-.0823	.0301
Luxembourg	LUX	44200005	44200608	1	.9807	-.6501	-.0758	-.3266	-.5316	-.4279	-2.1355	-.1563
Luxembourg	LUX	44200005	44200352	1	1.1917	.1973	-.9899	-.9768	-.8466	-1.6678	-.7838	-.7496
Luxembourg	LUX	44200005	44205059	1	1.295	-.4203	.0226	-.7395	-.3027	-.6274	-.0553	-.1565
Luxembourg	LUX	44200005	44205828	1	1.4135	.802	.8961	1.258	.213	-1.6678	2.4277	2.0955
Luxembourg	LUX	44200005	44202977	0	.4488	.5119	-.173	.254	.0027	.5734	-.4948	-.1563
Luxembourg	LUX	44200005	44201889	0	1.7885	2.6352	1.9359	.1358	.3563	.3014	1.2302	1.1232
Luxembourg	LUX	44200005	44201459	1	1.4279	.5128	.0226	.1304	.5661	.0279	-.8913	-.0998
Luxembourg	LUX	44200005	44205231	1	1.2024	.2127	1.9359	.6028	.8095	-1.6678	-1.2665	.4659
Luxembourg	LUX	44200005	44202560	1	1.4336	.0608	.4173	-.0928	-.1595	-.4694	-1.039	.557
Luxembourg	LUX	44200006	44200138	0	1.6266	-.2662	.0226	.041	.2603	.3235	.1693	-.1563
Luxembourg	LUX	44200006	44204068	1	1.3158	.0515108040616687	.119412611715046	.00753087531927896	.153449691351854	-.0978595722510545	-.143790602283718	.223315114849857
Luxembourg	LUX	44200006	44203404	1	1.3571	2.6352	1.9359	.3721	-.201	.3437	.9628	.1216
Luxembourg	LUX	44200006	44202158	1	1.38	-.2662	1.9359	.7834	.5004	.4892	.3482	2.0955
Luxembourg	LUX	44200006	44202297	0	.2317	.3289	1.036	.403	.5819	.5391	1.1171	1.515
Luxembourg	LUX	44200006	44204533	0	.12	-.0862	.0226	.2728	.1221	.3876	-.3912	-.7639
Luxembourg	LUX	44200006	44200221	0	.4881	1.1306	1.0955	2.0098	.8779	-.4212	1.6284	.7864
Luxembourg	LUX	44200006	44200323	0	.5389	.4485	1.9359	-2.6893	.8928	-1.6678	.9194	1.515
Luxembourg	LUX	44200006	44205025	0	1.4412	1.0508	.8038	.6481	.8467	1.0587	.8038	.4777
Luxembourg	LUX	44200006	44204094	0	1.4765	.5266	-.829	.1594	-.2648	.1804	-.216	-.959
Luxembourg	LUX	44200006	44203105	1	1.808	.0789	.0226	.0239	-.2966	.2003	.5755	.4994
Luxembourg	LUX	44200006	44203722	1	1.0883	2.6352	-.829	.3895	-.452	-.0659	-.2555	.2307
Luxembourg	LUX	44200006	44204723	1	1.6329	1.7162	.586	.8389	1.3028	.2382	.8047	2.0955
Luxembourg	LUX	44200006	44205202	1	1.5675	2.6352	1.9359	.1027	.2554	-.0257	.5409	.7435
Luxembourg	LUX	44200006	44205324	1	1.2303	.5266	-.4728	-.2149	-.1095	.2092	-.1972	-.7496
Luxembourg	LUX	44200006	44202474	0	1.3743	1.1352	1.9359	.0461	.7125	.5104	-.1026	1.515
Luxembourg	LUX	44200006	44204422	0	.5676	-.4488	-.4806	-.3839	-.2925	.3058	.075	.4777
Luxembourg	LUX	44200006	44201672	0	1.1794	.792	.8038	.1196	.3484	.9193	1.3656	1.515
Luxembourg	LUX	44200006	44202734	0	1.3895	-.0862	.124996403574337	.3065	-.1706	-.4427	.5755	.1216
Luxembourg	LUX	44200006	44203069	0	1.4749	.8655	-.1587	.5814	-.1021	.5892	.8098	.7627
Luxembourg	LUX	44200006	44204984	0	1.4883	-.0862	.0226	-.0199	.4594	-.385	.1701	.1216
Luxembourg	LUX	44200006	44200841	0	1.5144	.5606	.9192	.1163	-.1604	.4269	-.2008	1.2147
Luxembourg	LUX	44200007	44203778	1	.8679	2.6352	-1.762	-2.6893	-1.1683	-1.6454	-2.1355	-2.5027
Luxembourg	LUX	44200007	44202626	1	1.5699	.8762	-.5252	.1139	-.5385	-.5309	-1.5848	-.1563
Luxembourg	LUX	44200007	44204839	1	.973	-.847	-.9874	-.6491	-1.2394	-1.6678	-2.1355	-.593
Luxembourg	LUX	44200007	44201789	0	.8808	-.59	.0457	-.2475	-.4478	-.5309	.5755	.5295
Luxembourg	LUX	44200007	44205806	0	1.3814	-.847	-1.5179	-.3882	.1143	-1.6678	-.3912	-1.6922
Luxembourg	LUX	44200007	44201485	0	1.0409	-.2479	-.0469	.7113	-.0408	-1.6678	.5755	.1216
Luxembourg	LUX	44200007	44204146	0	.8953	-.9629	-1.3325	-.3212	-.5519	-1.6678	-.0817	-1.1714
Luxembourg	LUX	44200007	44202880	0	1.7719	-.4488	.0226	.2631	.5883	-.1778	.5755	.8806
Luxembourg	LUX	44200007	44205587	0	.2195	-.9516	-1.3514	-.6805	-.5908	-1.6678	-.5978	-1.3305
Luxembourg	LUX	44200007	44204279	1	.0631	-.4314	-1.0611	-1.7409	-1.0785	-1.6678	-2.1355	-1.563
Luxembourg	LUX	44200007	44201043	1	.8039	-.8398	-.9807	-1.2512	-.2779	-.7433	-2.1355	.2546
Luxembourg	LUX	44200007	44200452	1	.7286	.6348	.4812	-.7361	.4432	-.5309	1.0602	-.2623
Luxembourg	LUX	44200007	44201176	1	.9486	-.1058	-1.0611	-.2708	-.5924	-.4795	-.7867	-1.2087
Luxembourg	LUX	44200007	44204165	0	.2309	-.4203	-.3827	.0557	-.3593	-.5309	-.3912	-.1583
Luxembourg	LUX	44200007	44204955	0	1.3435	-1.0744	-.9211	.574	-.3221	.4182	-.7867	.3754
Luxembourg	LUX	44200007	44201259	0	1.0964	-.0994	.0226	-.5739	-.5808	-.4694	-.6852	-.1563
Luxembourg	LUX	44200008	44204283	1	-2.098	-.1938	-1.1274	-.7311	.1178	-1.6678	-1.2112	-1.2811
Luxembourg	LUX	44200008	44201167	1	.4345	-.847	-1.0611	-.4654	-.6511	-1.6678	-1.5537	.5823
Luxembourg	LUX	44200008	44204897	1	1.853	.0347	.4173	.2262	-.1827	-.2708	-.5832	.1216
Luxembourg	LUX	44200008	44202784	1	-.2109	-.5152	-.1587	-.0984	-.1146	-.3768	-1.0753	-.6774
Luxembourg	LUX	44200008	44203829	1	.1135	-.7221	-1.5179	-.9395	-.7206	-1.6678	-1.2835	-.959
Luxembourg	LUX	44200008	44201407	1	-.6177	-1.1813	-1.6145	-1.3136	-1.1253	-1.6678	-2.1355	-.4377
Luxembourg	LUX	44200008	44205662	1	1.3408	-.891	-1.28803608151807	-.405901678363585	-.69227951073524	-.461104076840874	-1.30774691238143	-1.9916
Luxembourg	LUX	44200008	44202254	1	-.4003	2.6352	1.9359	-.0139	.296	-1.6678	-.6852	-.7441
Luxembourg	LUX	44200008	44205008	1	.4495	-.103	-.3048	-.5116	-.5741	-1.6678	-.8483	-.0295
Luxembourg	LUX	44200008	44202946	1	-.8954	-.7221	-.691	-.1531	-.4784	-.8849	-.7867	-.2503
Luxembourg	LUX	44200008	44206035	1	.9785	-.495826035169211	-.444298208915024	-.563320010518516	-1.229	-.508750800800792	-.742945235526698	-.358614052999877
Luxembourg	LUX	44200008	44203980	1	1.3016	-.404610685620445	-.335289645180263	-.2188	-1.0688	-.345241415090038	-.61954906605018	-.248596106172275
Luxembourg	LUX	44200008	44202368	1	.0304	.5068	-1.0003	-.4992	-.2449	-1.6678	-.487231144340173	.4396
Luxembourg	LUX	44200008	44202934	1	.7915	-.185582063993773	-.15540072533157	-.4644	-.3063	-.801	-.456762205643324	-.0489542307787744
Luxembourg	LUX	44200008	44200489	1	.2237	-.2662	-.691	-.5782	-.4033	-1.6678	-2.1355	-.7108
Luxembourg	LUX	44200008	44202229	1	1.3744	-.2662	.0226	.231	-.1975	-.5309	-1.2871	.1216
Luxembourg	LUX	44200008	44200454	1	.7628	-.3697	.2753	-.2788	-.2652	-1.6678	-.6852	.3216
Luxembourg	LUX	44200008	44206044	1	-.7458	.5836	-1.3943	.0504	-.2608	-.8849	-1.0606	-.4095
Luxembourg	LUX	44200008	44203247	1	-.3792	.4981	-.1627	.3753	.2568	-.801	-1.5537	.4504
Luxembourg	LUX	44200008	44203768	1	.9226	-.4203	-.9607	-.3807	-.5279	-1.6678	-.0723	-.7108
Luxembourg	LUX	44200008	44203977	0	-2.0206	.7634	-.335	-.0133	.0539	-1.6678	-.6852	.2203
Luxembourg	LUX	44200008	44205659	0	.0935	.3039	1.9359	-.1751	-.0034	-.801	2.4277	1.1508
Luxembourg	LUX	44200008	44202843	0	1.6044	.0632817374987496	.146566798536574	.0148300578220873	.154660770892253	-.110307634216828	-.150897250568766	.254601228115929
Luxembourg	LUX	44200008	44204473	0	.5022	.2607	-.7902	-.1697	-.6682	-.4795	-.1026	.1216
Luxembourg	LUX	44200008	44203086	0	-.1652	-.2662	1.4967	-.2728	.3988	-.7106	.5755	-.4607
Luxembourg	LUX	44200008	44202175	0	.8538	.9454	1.4967	-.4803	1.2479	.2465	.5755	2.0955
Luxembourg	LUX	44200008	44203507	0	.8841	.0339033474962222	.0787942387044658	-.00338754840373684	.151638107715022	-.0792392383958077	-.133160179329263	.176516032739796
Luxembourg	LUX	44200008	44201927	0	-.258	.6608	1.0108	-.3052	.7711	.3712	.0037	1.515
Luxembourg	LUX	44200008	44200699	0	.5316	-.0994	-.3802	-.2987	-.4288	-1.6678	.3415	.8806
Luxembourg	LUX	44200008	44205785	1	-.8972	-.7221	-.227	-.0699	.2094	-.0207	-2.1355	-1.4002
Luxembourg	LUX	44200008	44205670	1	1.1381	2.6352	.4135	-.8913	-.4177	-1.6678	-1.0722	-.2895
Luxembourg	LUX	44200008	44204050	1	-.7261	-.5717	.0226	-.6047	.1337	-1.6678	-.6852	-.5461
Luxembourg	LUX	44200008	44204098	1	.9903	-.6532	1.2867	.197	-.0643	-.7368	-.6852	1.2147
Luxembourg	LUX	44200008	44200265	1	-.404	.9304	-.1119	-2.6893	.0198	-1.6678	-.4952	.557
Luxembourg	LUX	44200008	44203736	1	-1.0432	.6636	.8038	.0768	.3449	-.0013	-.3727	1.3857
Luxembourg	LUX	44200008	44201033	1	.454	-.2662	-.691	.0925	-.3528	.0149	.0221	-.5475
Luxembourg	LUX	44200008	44205304	1	-.2576	-.4314	.8116	-.2203	-.3278	.1071	-.6625	-.6959
Luxembourg	LUX	44200008	44204499	1	-.1211	-.0384	-1.0611	-1.0549	-.4367	-1.5939	-.6852	-.959
Luxembourg	LUX	44200008	44203711	1	1.2139	-.5994	.0165	.4703	.3039	.2851	.1701	-.5718
Luxembourg	LUX	44200008	44204148	1	-1.6598	1.3403	.7162	-.5695	-.0466	-1.6678	-2.1355	-.6353
Luxembourg	LUX	44200008	44201201	1	1.4336	-.2662	-1.0611	-.49	-.556	-.8849	-.8041	-.7685
Luxembourg	LUX	44200008	44205049	1	.2423	-.2479	-.829	-.2149	-.1975	-.343	-1.5848	.2909
Luxembourg	LUX	44200008	44204364	1	1.0006	-.4314	-1.2374	-.7936	-.9645	-1.6678	-1.0602	-.1563
Luxembourg	LUX	44200008	44205323	0	.5257	-1.2189	-.8627	-1.7857	-.9187	-1.6678	-1.266	.1216
Luxembourg	LUX	44200008	44202911	0	-1.2301	.8655	.8038	-.9128	.0364	-.6274	.3415	1.3857
Luxembourg	LUX	44200008	44203978	0	.5605	-.8379	-.9607	-1.4373	-.8536	-1.6678	-.5832	-.4607
Luxembourg	LUX	44200008	44200042	0	1.256	-1.0744	.0226	-1.2524	-1.1802	-1.6678	-.4656	.6905
Luxembourg	LUX	44200008	44202633	0	-1.4328	.7608	.0226	.8829	.7169	.7491	.542	-.4377
Luxembourg	LUX	44200008	44204145	0	.088	1.1132	.4437	-.2243	1.9306	-1.0529	2.4277	2.0955
Luxembourg	LUX	44200008	44202838	0	1.2694	-.103	.6407	-.5346	.6227	-.5309	.5755	.1216
Luxembourg	LUX	44200008	44204409	0	2.1721	-1.4479	-.7902	-.2938	-1.6989	-1.6678	.5755	.1216
Luxembourg	LUX	44200008	44203716	0	-1.8866	.9484	1.1381	-.4607	.5196	-.5569	.1648	.1216
Luxembourg	LUX	44200008	44204999	0	.882	-.9814	.0226	-2.6893	-1.5515	-1.6678	-.4948	-.6924
Luxembourg	LUX	44200008	44202275	1	-.0653	1.4003	.0226	-.0429	.859	.5831	.075	-.8443
Luxembourg	LUX	44200008	44203732	1	-1.1117	-.8802	.6021	-.3869	-.8555	-.5569	.0256	-.1563
Luxembourg	LUX	44200008	44201025	1	.7199	.0272062329072801	.0633447672003256	-.00754044433915309	.150949059688225	-.072156869113826	-.129116826424187	.158715686938378
Luxembourg	LUX	44200008	44204588	1	-.4335	1.7162	.9726	-1.6821	.9344	-.2793	1.48	1.1232
Luxembourg	LUX	44200008	44201147	1	-.2102	.1229	1.1355	.1607	.3641	.3738	1.6338	2.0955
Luxembourg	LUX	44200008	44204463	0	-.0644	1.4003	1.2867	-.2521	1.1795	-.259	1.802	.9883
Luxembourg	LUX	44200008	44205491	0	-.9155	1.7162	1.9359	1.3374	1.89	.7123	2.4277	2.0955
Luxembourg	LUX	44200008	44205854	0	-.5424	-.0242783453242766	-.0554242211046448	-.0394661479888238	.145651950527294	-.0177106161013683	-.0980332431594019	.0218741735088444
Luxembourg	LUX	44200008	44201974	0	-1.9234	-.4203	-1.41624584076878	.234136230012555	-.252249824172873	1.084	-.85955663254654	-2.5027
Luxembourg	LUX	44200008	44202302	0	-2.6242	-.5717	-.5034	.4601	-.6957	1.1209	.1693	-.4607
Luxembourg	LUX	44200008	44201114	0	.2795	.3787	.9726	.6773	2.2595	-.1651	.4828	1.515
Luxembourg	LUX	44200008	44205632	0	-1.051	2.6352	-.2827	.0534	.8684	-.8849	1.2568	-.7507
Luxembourg	LUX	44200008	44202647	0	.1739	-.1139	.8571	-1.0952	.2358	-1.6678	1.2262	2.0955
Luxembourg	LUX	44200008	44204454	0	.4253	.449248016179662	.459784348095323	.275316622072328	1.3527	-.1627	.30971234367794	.574140960332755
Luxembourg	LUX	44200008	44201344	1	-.8204	-.2662	.0226	-.0994	.3529	-.0275	-.414	-.6774
Luxembourg	LUX	44200008	44200375	1	.833	-2.4131	-1.1926	.0507	-.9806	-1.6678	-.9936	-2.5027
Luxembourg	LUX	44200008	44200812	1	-.5653	1.7162	.0226	.5652	.7368	1.1243	2.4277	2.0955
Luxembourg	LUX	44200008	44200520	1	-2.1976	-.59	-.74586398253666	-.7604	-.135	-.2534	-.4948	-.9299
Luxembourg	LUX	44200008	44205805	1	1.0808	2.6352	1.4967	1.0349	1.535	-1.6678	1.2115	.4504
Luxembourg	LUX	44200008	44205514	1	-1.5259	.189277518937199	.11878819566047	.128688424244426	.7634	.071	.197877845627243	.2205
Luxembourg	LUX	44200008	44200401	1	-.6977	-.3667	.7162	-.2216	-.3581	-.1091	-.3679	.5909
Luxembourg	LUX	44200008	44202762	1	-1.384	-.9334	-1.1926	-1.3102	-1.7538	-.1845	-.6852	-.8947
Luxembourg	LUX	44200008	44201941	1	-1.5046	.7821	-1.762	.5502	-2.4298	-.1443	-1.4714	-.3856
Luxembourg	LUX	44200008	44200694	1	-.7328	-.2662	-.9211	-1.7857	-1.297	-.9292	-.6852	-.222
Luxembourg	LUX	44200008	44205516	1	.2382	-.7065	-.8946	1.2836	.1394	1.3555	-1.0571	.1216
Luxembourg	LUX	44200008	44204804	1	1.1897	1.153	1.9359	.5113	.5848	.2728	-.6852	.1238
Luxembourg	LUX	44200008	44200179	1	1.4767	-.59	-1.9313	-.7701	-.845	-1.6678	-2.1355	-1.7277
Luxembourg	LUX	44200008	44200251	1	-.4325	1.3697	1.2867	-.4698	.0895	-.8768	-.6852	1.515
Luxembourg	LUX	44200008	44203494	1	-.3528	-.0165452580766309	-.0375848800742856	-.0346708430597439	.146447586982109	-.0258885528605872	-.102702059912157	.0424280441784472
Luxembourg	LUX	44200008	44202287	1	-2.3958	-.8514	-.892980640503546	-2.1206	-.99	-1.6678	-1.04497366018572	-.790526185961361
Luxembourg	LUX	44200008	44200923	1	-1.2718	-.0862	.0226	-.3525	-.7225	-.5569	-.8338	-1.1252
Luxembourg	LUX	44200008	44201965	1	.3036	-.1725	-.732	-.5778	-.2746	-.2781	-2.1355	-.6544
Luxembourg	LUX	44200008	44203423	1	-1.3116	-.2662	-.3802	-.2207	-.918	-1.6678	-.8738	-.7003
Luxembourg	LUX	44200008	44201026	1	-1.4868	-.59	.3416	-.7911	.1519	-.421	-.2668	.4777
Luxembourg	LUX	44200008	44201867	1	-2.1899	-.4203	-.4246	-.6499	-.3418	-.5842	-.1972	.1216
Luxembourg	LUX	44200008	44203053	1	-1.8371	1.3939	-.2943	-.3248	-.3865	.1407	-.1445	.9097
Luxembourg	LUX	44200008	44203495	1	-.7821	.5946	1.9359	-1.2502	-.9612	-.071	2.4277	1.515
Luxembourg	LUX	44200008	44205354	1	-1.3564	2.6352	.9247	.1191	1.1247	1.0245	.0256	.1216
Luxembourg	LUX	44200008	44200974	1	-1.5626	1.031	1.1355	1.1801	1.5422	-1.6678	2.4277	2.0955
Luxembourg	LUX	44200008	44203327	1	-1.1558	-.0862	-.3827	-.5334	.1881	-.1008	.5755	.1216
Luxembourg	LUX	44200008	44205873	1	-1.0658	.2063	.6407	-.470778774089096	-1.5655	-.4384	1.5037	-.1821
Luxembourg	LUX	44200008	44201218	1	-2.9112	-1.3452	.3461	1.2836	.587079190669236	1.5721	-.8686	1.1232
Luxembourg	LUX	44200008	44205821	1	-.7116	-1.001	.0226	-.4518	.1843	-.8849	-.3912	-.4607
Luxembourg	LUX	44200008	44200906	1	-.4428	-1.3452	-1.1926	.1053	-1.4514	.4394	-.6852	-1.1252
Luxembourg	LUX	44200008	44203290	1	-.5302	.8046	.0226	.5545	.1118	.2462	-.0817	-.4607
Luxembourg	LUX	44200008	44201569	1	-1.8301	-.4909	.0226	-.1769	.5549	.4054	-.5626	-.5251
Luxembourg	LUX	44200008	44205435	0	1.0675	.2426	-.5034	-2.6893	-.5005	-.7508	-.6852	1.2147
Luxembourg	LUX	44200008	44202343	0	-.8781	-1.3452	1.9359	.6258	-.0408	1.1402	2.4277	.3535
Luxembourg	LUX	44200008	44205246	0	-1.3763	-.0862	.0226	1.2836	.8116	.9129	.5755	.1216
Luxembourg	LUX	44200008	44201749	0	.4348	2.6352	1.9359	1.8867	.5903	1.32	2.4277	1.1232
Luxembourg	LUX	44200008	44204317	0	-1.5287	-1.1085	-1.2122	-.1904	-.3039	-.0304	-.8123	-.2103
Luxembourg	LUX	44200008	44204239	0	.3013	.5836	-.4396	-.5082	.3898	-.0614	.0215	-.0151
Luxembourg	LUX	44200008	44205024	0	-.3581	-1.3279	-.3728	-2.6893	-1.3234	-1.6678	.9305	.9883
Luxembourg	LUX	44200008	44203976	0	1.2404	-.0933	.8801	.1646	.9237	.6735	.0221	.5256
Luxembourg	LUX	44200008	44203460	0	.9867	.3875	.8038	-.0822	-.5836	-.9292	-.3876	1.0904
Luxembourg	LUX	44200008	44202187	0	.3669	.1736	1.4967	-.5134	.1033	.0718	1.5037	1.0177
Luxembourg	LUX	44200008	44204447	0	.2392	.235	1.9359	-.3711	-.6669	-1.6678	-2.1355	.9883
Luxembourg	LUX	44200008	44202873	0	-1.0128	1.3889	-1.0611	-1.2001	-.202	-.1443	1.8077	-.849
Luxembourg	LUX	44200008	44205600	0	-1.0637	1.3939	1.4967	.0507	.9401	-.1092	-.4805	.1216
Luxembourg	LUX	44200008	44205212	0	-1.3271	-.7353	-.7902	-.016	-.044	-.0518	.0221	-.4607
Luxembourg	LUX	44200008	44201620	0	-.3835	.6321	.9192	-.2733	.6142	1.1608	.8939	2.0955
Luxembourg	LUX	44200008	44202765	0	-.0003	-.00216807846273269	-.00441838369663999	-.0257555213957109	.147926816150475	-.0410927865505906	-.111382217640777	.0806413322113322
Luxembourg	LUX	44200008	44200987	0	-.7905	-1.1117	-1.4242	-1.6821	-1.2032	-1.6678	-1.5848	-.2503
Luxembourg	LUX	44200008	44200350	0	.0773650677054075	.000999594241171452	.00288907215221391	-.0237912403725829	.148252729437036	-.0444426811291522	-.113294685832797	.089060729664723
Luxembourg	LUX	44200008	44204710	0	-.7712	1.1352	-.4806	-2.0365	-.9572	-1.6678	.0221	-.5005
Luxembourg	LUX	44200008	44202842	0	-.8369	-.4314	-.5907	.1364	.1114	.4394	.1648	-.2503
Luxembourg	LUX	44200008	44203735	0	-.6576	-.9782	.4548	.675	-.2222	.0872	2.4277	2.0955
Luxembourg	LUX	44200008	44204651	0	-.0091	-.8833	-1.6665	.6333	-.0279	.8072	-.3966	-.8001
Luxembourg	LUX	44200008	44203405	0	-1.2181	1.3697	.5833	-.3832	1.3385	-.0766	1.4995	1.3857
Luxembourg	LUX	44200008	44201492	0	.0505	-1.7372	.0226	-2.6893	-.5548	-1.0529	-.6852	2.0955
Luxembourg	LUX	44200008	44202093	0	.2874	-.7938	-.234142955460503	.7543	-.0542	.0008	.1648	-.060173656819349
Luxembourg	LUX	44200008	44200028	0	-1.5276	.1059	.6825	-1.1286	.4349	-.2801	-.787	.4104
Luxembourg	LUX	44200008	44202800	0	-.4566	1.1493	1.0433	-.0799	-.9451	.4292	1.4793	.8567
Luxembourg	LUX	44200008	44201944	0	-1.1288	-.04819544638978	-.110598216780819	-.0542971965669486	.143191184614302	.00758232754634242	-.0835934006287277	-.0416953927393364
Luxembourg	LUX	44200008	44204366	0	.206032912700007	1.7162	.6825	.1053	1.2974	.2455	-.2852	.9883
Luxembourg	LUX	44200008	44203832	0	-.7384	-.3616	-.8946	.388	1.2272	-.0558	-1.4019	1.2841
Luxembourg	LUX	44200008	44203376	0	-2.3934	.5886	.0226	1.7282	2.5162	2.2006	.1648	-.222
Luxembourg	LUX	44200008	44202506	0	-.3384	-.2662	.0226	-.7911	1.133	-.1467	.8038	1.515
Luxembourg	LUX	44200008	44201068	0	-.5642	-.6706	-.3048	-.1515	.234	-.9484	.4807	.388
Luxembourg	LUX	44200008	44201658	0	-.8371	-.7199	-.5034	.4423	2.3517	.6418	.1648	.1216
Luxembourg	LUX	44200008	44204892	0	.124665269538833	-.7221	.0226	-.3346	.0034	-.1805	-.5656	.1216
Luxembourg	LUX	44200008	44204961	0	-.7609	.5042	.6407	.2215	.3111	-.6351	.1349	.9097
Luxembourg	LUX	44200008	44204681	0	-1.5495	-.9301	.8508	-.6792	.5368	.0589	-2.1355	-1.5791
Luxembourg	LUX	44200008	44205734	0	-.8669	-1.1429	-.5373	.6379	.1741	.3668	.775	-.5251
Luxembourg	LUX	44200008	44202526	0	-1.3878	-.2662	-.227	-2.6893	.3136	-.8768	-.176	-.4607
Luxembourg	LUX	44200008	44200567	0	.2983	-1.7627	-1.3564	2.0217	2.3385	.6024	-.3679	1.3566
Luxembourg	LUX	44200008	44200390	0	-.213994640488034	.3875	-.495235663852723	-.115883472462536	-.3412	-.2979	.6575	-1.4795
Luxembourg	LUX	44200008	44204974	0	.4535	1.0919	-.3802	.7113	2.3772	1.0245	1.8077	2.0955
Luxembourg	LUX	44200008	44203788	0	-1.0902	-.847	-.691	-.3025	-.7412	-.8849	-.7867	-.8134
Luxembourg	LUX	44200008	44205992	0	-1.9636	-.0862	.0226	.7113	-.0508	1.0062	.5755	.1216
Luxembourg	LUX	44200008	44205233	0	.3525	2.6352	1.0433	1.7762	1.8558	2.1866	.6626	.8136
Luxembourg	LUX	44200008	44205679	0	.625	-1.7985	-.8154	.92	1.1299	-.2016	-.7838	-1.0633
Luxembourg	LUX	44200008	44204722	0	.5539	-.1663	1.1381	.4953	-.4543	.1957	2.4277	-1.0798
Luxembourg	LUX	44200008	44202173	0	-.721	1.031	.6755	.3982	-1.9875	.9012	.5755	-.2503
Luxembourg	LUX	44200008	44204154	0	-.3014	-.627022219924029	-1.4259	1.2613	.170728364354228	.482639167075128	-.6929	-.818829567436172
Luxembourg	LUX	44200008	44203808	0	-.246	.5128	-.7249	.4388	1.4743	1.0112	-.9794	-1.275
Luxembourg	LUX	44200008	44202550	0	1.6534	-2.9627	-2.664	-2.6893	1.2732	-1.6678	2.4277	2.0955
Luxembourg	LUX	44200008	44201427	0	-.3708	.6464	1.1381	.1479	.4883	.5037	-.2165	.7803
Luxembourg	LUX	44200008	44200994	0	-2.1279	1.7162	-.408	-1.4319	.3443	-.8768	.0256	-.888
Luxembourg	LUX	44200008	44203208	0	-2.3025	2.6352	1.9359	3.6039	3.5634	3.6292	2.4277	2.0955
Luxembourg	LUX	44200008	44200935	0	-.1775	.468	1.1752	.1765	.5623	-.5676	-.0553	.5553
Luxembourg	LUX	44200008	44200362	1	-1.0592	-.7353	-1.7997	-1.1401	-.6935	-.219	-2.1355	-.6698
Luxembourg	LUX	44200008	44200268	1	-1.1299	-.7353	-.6587	-.1362	-.1637	.5475	-.5798	.6361
Luxembourg	LUX	44200008	44204276	1	-1.024	.6636	.4173	.0108	-.33	.2376	-.5974	-.1621
Luxembourg	LUX	44200008	44202502	1	1.3679	.1945	-1.762	-.8637	-.0767	-.7368	-2.1355	-1.5298
Luxembourg	LUX	44200008	44205935	1	1.0709	-1.1056	-1.4747	-1.3136	-1.1662	-.2858	-1.5848	-1.1811
Luxembourg	LUX	44200008	44201134	1	.9187	-.8357	-1.3325	-.089	-.5858	-.1285	-.6852	-.2503
Luxembourg	LUX	44200008	44201228	1	.0465	2.6352	1.9359	.3371	.3067	.1132	1.6338	.6314
Luxembourg	LUX	44200008	44204469	1	.4424	-.7221	.0226	-.7349	-.3756	-.801	-.6852	.1216
Luxembourg	LUX	44200008	44200100	1	1.0159	.9304	.0226	.6312	-.0673	.7728	.1701	.1216
Luxembourg	LUX	44200008	44201161	1	1.1663	-.2479	.0226	-.1448	-.1529	-.1296	.5755	.1216
Luxembourg	LUX	44200008	44202878	1	-.867	.7763	.8116	-.7048	-.01	-1.6678	-2.1355	-.9111
Luxembourg	LUX	44200008	44203051	1	-1.6529	-.2662	-.227	-1.0059	.076	-1.2919	-.5828	-.9299
Luxembourg	LUX	44200008	44203907	0	-.6909	-.5994	1.9359	-.1236	.4321	.4028	.5755	2.0955
Luxembourg	LUX	44200008	44200941	0	-.9636	-.1106	-.5034	-.2408	-.2919	-.8849	-.0823	-.1563
Luxembourg	LUX	44200008	44205655	0	-.8015	-1.1464	-1.9803	-.2155	.1962	.6914	.2054	-1.1376
Luxembourg	LUX	44200008	44200068	0	-.5882	.7608	1.9359	.1147	.4562	.4991	1.4995	1.515
Luxembourg	LUX	44200008	44203638	0	.5321	-.4203	.0226	.1473	.4661	.4803	-.0651	.2286
Luxembourg	LUX	44200008	44202613	0	.4068	-.0862	.0226	.7572	.1586	.5336	.3482	.1216
Luxembourg	LUX	44200008	44201808	0	.8153	.7763	1.4967	-.0976	.7677	-1.6678	1.3428	1.1508
Luxembourg	LUX	44200008	44203293	0	1.1062	-.0862	.0226	1.2836	.3879	.6001	.3482	.1216
Luxembourg	LUX	44200008	44203101	0	1.0588	.7789	-.227	.4022	1.929	.5957	2.0386	1.515
Luxembourg	LUX	44200008	44202798	0	-.1938	.8655	1.4967	.4919	.3486	.4831	2.4277	2.0955
Luxembourg	LUX	44200008	44204124	0	-1.8184	1.7162	-.5544	-.3457	.1889	-.115	-.3733	.7627
Luxembourg	LUX	44200008	44200830	0	-.9899	-.0966	.5347	-2.0365	-.1873	-.2979	.9579	.4725
Luxembourg	LUX	44200008	44205238	0	1.0902	.0423094091087738	.0981860540333531	.0018250694542978	.1525029846841	-.0881288626894523	-.138235301337401	.19885861050881
Luxembourg	LUX	44200008	44202661	0	1.1969	-.0862	.0226	.7113	-.9291	.3704	.5755	.1216
Luxembourg	LUX	44200008	44205477	0	-1.7356	-.7221	-.9607	-.0438	.0831	-.6742	-.176	-.5265
Luxembourg	LUX	44200008	44204997	0	-.4449	1.127	.1386	-.7	.6539	-.8437	-.216	-1.0454
Luxembourg	LUX	44200009	44204965	1	-.3461	-.7306	-.80793872085844	.130909170684151	.1931	.3984	-.572724032210918	-1.1811
Luxembourg	LUX	44200009	44202850	0	-1.7229	.8149	.0226	-.2716	.2026	-.1741	-.1947	.1216
Luxembourg	LUX	44200009	44201367	0	-1.2914	2.6352	1.9359	-1.3723	.5729	-1.6678	2.4277	2.0955
Luxembourg	LUX	44200009	44203161	1	.3496	-.9707	-.5034	.7113	-.1238	-1.6678	-.2668	-.7108
Luxembourg	LUX	44200009	44203836	1	.6932	-.1106	.0005	.1053	-.4177	-.0559	.5755	.1216
Luxembourg	LUX	44200009	44204241	1	.19	-.205	-2.664	.7046	2.9866	-1.6678	2.4277	.9883
Luxembourg	LUX	44200009	44203825	1	.5437	.249	1.0929	-.9285	.7294	-1.6678	-1.4019	.4777
Luxembourg	LUX	44200009	44205555	1	1.8843	.0746978299070621	.172902408000696	.0219092025987195	.155835341797857	-.122380442755358	-.157789665173704	.284944204911403
Luxembourg	LUX	44200009	44205923	1	-.0414	-.663	.8571	-.259336307098219	.0678	-.8445	1.2262	1.0641
Luxembourg	LUX	44200009	44201528	1	-.33	-1.05349307903765	-1.31810298285869	-.802017044894707	-1.6453	-.634611692320671	-1.32350594931347	-1.6872
Luxembourg	LUX	44200009	44200444	1	.0094	2.6352	1.9359	.5988	1.1506	-1.6678	2.4277	2.0955
Luxembourg	LUX	44200009	44201584	1	.3922	-.4488	-.3802	.3242	-.1176	-.1678	.1701	-.8001
Luxembourg	LUX	44200009	44203378	1	-.6636	.5696	.3634	-2.0365	.4229	-.368	-1.2871	-2.5027
Luxembourg	LUX	44200009	44200120	1	-1.2868	-.1856	-1.1008	-.4482	-.7554	-1.6678	-2.1355	.0388
Luxembourg	LUX	44200009	44203014	1	.804	.4048	-.6843	.6906	-.3832	-.219	-.0651	1.0431
Luxembourg	LUX	44200009	44205382	1	.0696	-.9443	.3416	-.7091	-.223	-1.0529	-1.5596	.1069
Luxembourg	LUX	44200009	44202407	1	.4187	.1245	-.227	-.315	.3086	-.0043	.3415	1.4234
Luxembourg	LUX	44200009	44201753	1	-.8095	-.8809	-2.664	-.7764	-.9272	-1.6678	-2.1355	-2.5027
Luxembourg	LUX	44200009	44205168	1	.0403378828058778	.594990627436439	.752989239242549	.458982785503817	.768680108118429	.384479690282272	1.5022	.849597247006758
Luxembourg	LUX	44200009	44202772	1	-.9943	-.4203	.0226	.3531	.4073	.2289	-.4801	-.1563
Luxembourg	LUX	44200009	44204378	1	-.6752	-.7585	-.6843	.4255	-.5057	.862	-.1727	-.5251
Luxembourg	LUX	44200009	44202323	1	.2297	-1.0654	-1.4626	-.4632	-.641	-1.6678	-1.3972	-1.4827
Luxembourg	LUX	44200009	44204063	1	.8018	.5376	-1.682	.4255	.7818	.0656	1.3958	-.2413
Luxembourg	LUX	44200009	44203765	1	-1.7069	-.0692	.0226	.4228	-.6844	-1.6678	.5755	.1216
Luxembourg	LUX	44200009	44203927	1	1.3209	-2.097	-2.664	.0909	-.7168	-1.6678	-2.0401	-2.5027
Luxembourg	LUX	44200009	44203089	1	.9389	-.566	-1.1926	.4451	.732	-.4753	-.6852	-1.1252
Luxembourg	LUX	44200009	44206027	1	-.3144	.9275	.8116	.1589	1.2317	.0272	-.3086	.557
Luxembourg	LUX	44200009	44203093	0	-.3368	-.1629	-.7638	-.9744	-.7454	-.1452	-.4805	-.4607
Luxembourg	LUX	44200009	44203149	0	-1.7339	-2.9627	.0226	-2.6893	4.8357	-1.6678	-.4801	.1216
Luxembourg	LUX	44200009	44201088	0	-.8848	-.0862	.0226	1.2836	.8779	.4893	.5755	.1739
Luxembourg	LUX	44200009	44201819	0	-1.9684	-.0862	-.5034	-1.5123	.669	-.4795	-.1026	.1216
Luxembourg	LUX	44200009	44200285	0	.4665	.5289	.0226	.7113	1.1233	1.1818	.5755	.1216
Luxembourg	LUX	44200009	44202434	0	.5525	-.2662	.0226	-.2128	1.0157	.2487	.3482	.1216
Luxembourg	LUX	44200009	44205085	0	-.278	-.4314	-1.0611	.0688	.6117	.4942	-.5832	-1.1252
Luxembourg	LUX	44200009	44205250	0	-2.0471	.6724	1.0695	.766	.701	-.7368	1.6922	2.0955
Luxembourg	LUX	44200009	44200379	0	-1.018	-.4314	.0226	.6017	.2215	.1963	.0221	.1216
Luxembourg	LUX	44200009	44201908	0	-.0463	-1.2115	-.993	.3047	2.0116	.7435	.5755	.1216
Luxembourg	LUX	44200009	44202891	0	.3104	1.7162	-.7638	.5157	-.3261	1.0062	-1.5596	.3899
Luxembourg	LUX	44200009	44200737	0	-1.2706	-.1907	-.4728	.0941	.0592	.7776	-1.2695	-.3856
Luxembourg	LUX	44200009	44200756	0	1.203	.0469101065852213	.1087993328742	.00467797238678837	.152976338017977	-.0929942174702534	-.141012951810559	.211086862679334
Luxembourg	LUX	44200009	44200006	0	.5454	-.847	-.691	-2.0365	.062	-1.6678	.5755	.1216
Luxembourg	LUX	44200009	44205936	0	.1979	.9349	.7388	.9924	.5434	.7407	.1648	2.0955
Luxembourg	LUX	44200009	44205695	0	.8938	.1371	.0226	.3567	.9098	.3091	.8482	.5553
Luxembourg	LUX	44200009	44203785	0	.2865	-.0862	.0226	.6703	.0478	-.2408	.9628	-.4607
Luxembourg	LUX	44200009	44201267	0	-.6941	-.0862	.0226	-.0525	.5322	-1.6678	.2287	.6361
Luxembourg	LUX	44200009	44204884	0	1.3897	-.2624	-.4338	-1.0059	-.1328	-.8849	.2054	.2968
Luxembourg	LUX	44200009	44204701	0	-1.5751	.4012	1.4967	.3008	.6115	-.0671	2.4277	-.0859
Luxembourg	LUX	44200009	44203974	0	.6246	-1.3452	-.0154	.3046	.0317	-.0207	.5755	.1339
Luxembourg	LUX	44200009	44202429	0	.8692	.8089	1.1657	-.579	-.0741	.2176	-.2673	.3216
Luxembourg	LUX	44200009	44204408	0	.0773650677054075	.000999594241171452	.00288907215221391	-.0237912403725829	.148252729437036	-.0444426811291522	-.113294685832797	.089060729664723
Luxembourg	LUX	44200009	44202898	0	-.2159	-.0109616101641695	-.0247040478640737	-.0312084103340528	.147022073430759	-.0317934027674282	-.106073162303783	.0572688927790201
Luxembourg	LUX	44200009	44205524	0	-.3724	-.0173446700494888	-.0394290313622341	-.0351665602359568	.146365337643953	-.0250431543348451	-.102219418517885	.040303276957328
Luxembourg	LUX	44200009	44205406	0	-.2282	2.6352	1.9359	2.1299	4.8357	3.6292	-.1727	.1216
Luxembourg	LUX	44200009	44200510	0	-4.1205	-.170215895328502	-.392085329441819	-.129962353509609	.13063683027955	.136622060682182	-.00992410168770136	-.366015091485384
Luxembourg	LUX	44200009	44203515	0	-.2915	-.0140450563451928	-.0318172028318752	-.0331204622994454	.146704825983586	-.0285325798824232	-.104211545497305	.0490733620689887
Luxembourg	LUX	44200009	44204163	0	.8147	1.7671	1.84370876040057	1.89840995278985	4.8357	1.3623093294771	1.90747577100702	1.99367641626611
Luxembourg	LUX	44200009	44204913	0	-.3576	.792	.399282036309937	1.2308	.1936	1.0562	.457076697169279	.37389023133265
Luxembourg	LUX	44200009	44204011	0	.2785	-1.4321	-.1467	.7113	-.0408	-.531	-.5978	-1.0759
Luxembourg	LUX	44200009	44205791	0	-.778	.5606	.7162	.106	.5811	1.0231	1.2027	.4504
Luxembourg	LUX	44200009	44205757	0	1.7183	2.6352	1.4967	.1509	.6225	.3512	1.3428	2.0955
Luxembourg	LUX	44200009	44205772	1	.1176	-.59	.0226	.2335	-.1382	-1.6678	-.6852	-1.0169
Luxembourg	LUX	44200009	44203612	1	-1.4722	-1.1019	-1.1926	.5059	.4135	.3637	-.7867	-1.4662
Luxembourg	LUX	44200009	44203792	1	.0661	-.0862	-1.0611	-.388	-.614	-.526	-.454	-.7639
Luxembourg	LUX	44200009	44201035	1	.2783	-1.2451	-1.2891	-1.0068	-1.588	-.9292	-1.1177	-1.7277
Luxembourg	LUX	44200009	44202901	1	-.0893	-1.2524	-.7249	-.6447	-.5868	-.4223	-1.3153	-.1019
Luxembourg	LUX	44200009	44200729	1	-.0488	-.4025	-.3802	-.1968	-.109	.3984	-.0857	-.1563
Luxembourg	LUX	44200009	44203489	1	-.9852	-.7136	-1.7997	-1.5123	-.8477	-.4795	-1.5537	-.7639
Luxembourg	LUX	44200009	44205896	1	-.4652	-.8264	-.5907	-.5346	-1.0874	-.3367	-.6852	-.959
Luxembourg	LUX	44200009	44204191	1	-.7585	-.0330922701882863	-.0757569299477915	-.0449316827734977	.144745109610177	-.00838966602928391	-.0927118755419416	-.00155246916890432
Luxembourg	LUX	44200009	44201385	1	-.7738	-1.0303	-.227	-1.1482	-.7908	-.0816	-.5001	-.6158
Luxembourg	LUX	44200009	44203144	1	-.257	-.5925	-1.3005	.2596	.6208	.5896	-1.1469	.7095
Luxembourg	LUX	44200009	44204053	1	-.7979	.2991	-.227	.7839	.3707	-.1088	-.5832	.4777
Luxembourg	LUX	44200009	44202145	1	1.4244	.2489	-1.1926	-.7771	-.8674	-.226	-1.5588	-.5475
Luxembourg	LUX	44200009	44202091	1	1.3082	.1371	.1386	-.6267	.8246	.8735	-.6852	.1959
Luxembourg	LUX	44200009	44204250	1	.8274	-.2662	-.3802	.3776	-.0464	.2003	.1701	.1216
Luxembourg	LUX	44200009	44202969	1	1.5153	-.3567	-.2614	.0631	-.0688	-.2154	.0221	-.1563
Luxembourg	LUX	44200009	44200611	1	.5176	-.4488	.0226	-.516	.1121	-.1837	-.7867	-.959
Luxembourg	LUX	44200009	44202691	0	1.348	.2539	.0226	.1053	.4785	-.1211	-.3912	-.1563
Luxembourg	LUX	44200009	44201547	0	-.9735	.879	1.036	.0112	.749	.8185	.8038	.8375
Luxembourg	LUX	44200009	44200439	0	-.1995	2.6352	1.9359	-2.6893	-.2595	-1.6678	2.4277	2.0955
Luxembourg	LUX	44200009	44204512	0	-1.661	-.5847	.0226	-.8834	1.3867	-.0358	-.0992	.1216
Luxembourg	LUX	44200009	44202352	0	.3164	1.0919	1.9359	-.0464	.5802	.1285	1.6284	2.0955
Luxembourg	LUX	44200009	44204459	0	-.176	.1852	1.0108	.574	.6984	-.421	2.4277	1.4234
Luxembourg	LUX	44200009	44200121	0	1.3974	-1.1505	-2.0338	.5511	-.2081	-1.6678	-1.5848	-2.5027
Luxembourg	LUX	44200009	44203950	0	-.1227	2.6352	.6825	-.169	4.8357	-.1845	.3415	1.515
Luxembourg	LUX	44200009	44203095	0	.0745	-1.1085	-.4246	-.3198	-.4008	-1.6678	-.5832	.8567
Luxembourg	LUX	44200009	44201648	0	-1.2604	-.2662	.4173	-.0566	-.1093	.3095	.5755	.4994
Luxembourg	LUX	44200009	44200385	0	1.2315	1.7671	1.4967	.7113	.8969	.215	2.4277	2.0955
Luxembourg	LUX	44200009	44203372	0	1.6661	-1.3452	-.2737	.4843	.1854	.7435	.5755	-2.5027
Luxembourg	LUX	44200009	44203649	0	1.1456	-1.1442	-.1119	.7887	-.2085	.9929	-2.1355	-.2995
Luxembourg	LUX	44200009	44202652	0	1.4109	-.0862	.0226	1.1247	-.3412	-1.6678	.5755	.1216
Luxembourg	LUX	44200009	44204326	0	1.4946	.0588033989977396	.136235787750005	.0120530299675885	.154200006742787	-.105571677169558	-.148193473778405	.242698195418026
Luxembourg	LUX	44200009	44204879	0	1.579	.4981	.4173	-.3543	.0534	.3913	.542	1.515
Luxembourg	LUX	44200009	44201975	0	-.4679	.5068	.9192	-1.0059	-.4087	-.3768	.8038	.7334
Luxembourg	LUX	44200009	44201585	0	-1.7076	-1.2737	.0226	.5264	.2376	.9411	.5755	.1216
Luxembourg	LUX	44200009	44201454	0	1.041	1.1132	1.9359	-.0051	.677	.5777	1.802	2.0955
Luxembourg	LUX	44200009	44202698	0	-.0598	-.989	-.9674	.0084	-.0606	.5982	-.6852	-1.0454
Luxembourg	LUX	44200009	44203822	0	.0158	-.7815	-1.0411	-.3395	-.3713	-.4694	-1.0571	-.1563
Luxembourg	LUX	44200009	44204557	0	-.8976	.2607	-.6587	-.2317	.2813	.0272	-.414	-.1563
Luxembourg	LUX	44200009	44203049	0	.5594	.5886	1.9359	.5925	.7012	.8505	2.4277	.8806
Luxembourg	LUX	44200009	44202042	0	-.96	-1.3457	-.2501	.7423	-1.1742	.7904	-.7296	-1.1827
Luxembourg	LUX	44200009	44200970	0	.0773650677054075	.000999594241171452	.00288907215221391	-.0237912403725829	.148252729437036	-.0444426811291522	-.113294685832797	.089060729664723
Luxembourg	LUX	44200009	44201103	0	-2.291	-.0862	.0195669582168324	1.2836	.8779	1.5721	.514727736279192	.0825818007310497
Luxembourg	LUX	44200009	44200405	0	-1.9373	.468	.0226	.2711	.8779	-.2348	-.1566	-.2726
Luxembourg	LUX	44200009	44200369	0	-.5634	.7665	1.9359	3.6039	1.781	1.2038	2.4277	2.0955
Luxembourg	LUX	44200009	44200868	0	.4578	2.6352	-1.3694	.2478	.6175	1.2851	-2.1355	.6919
Luxembourg	LUX	44200009	44205911	0	-.5921	.5836	.9964	-.5637	.2692	.6961	1.4995	1.515
Luxembourg	LUX	44200009	44202996	0	-.7786	.4435	.0226	.2104	.0924	.5032	.3482	.1216
Luxembourg	LUX	44200009	44200113	0	-1.2124	.6608	-1.231	-2.6893	-.4819	-.6998	-1.2871	-.8443
Luxembourg	LUX	44200009	44203968	0	-.5217	.2032	.6407	-.4159	.4656	.4279	.3415	.6361
Luxembourg	LUX	44200009	44200587	0	-.3573	.0502	-.7902	-.3125	.2483	-.8849	-.6852	-.1865
Luxembourg	LUX	44200009	44203941	0	-.474	1.0919	1.9359	.1149	.6452	-.4795	2.4277	1.3857
Luxembourg	LUX	44200009	44200614	0	-.4241	.5266	.8571	-.3538	-.4139	-.801	.3415	2.0955
Luxembourg	LUX	44200009	44200353	0	2.1207	-1.7245	-1.1926	-2.6893	-3.7095	-1.6678	-.6852	-1.1252
Luxembourg	LUX	44200009	44203023	0	-1.4627	-1.2524	-.9947	-1.5123	-.5628	-.8849	-1.0758	-1.3305
Luxembourg	LUX	44200009	44204904	0	.0989	-.5847	-.5034	-.5061	-.0533	-1.6678	-.7867	-.5475
Luxembourg	LUX	44200010	44200300	0	-.7301	-1.3546	.0226	.7113	.1093	.4394	-.7867	-1.2244
Luxembourg	LUX	44200010	44202888	0	-1.2295	-.0523026293319631	-.120073014469412	-.0568440700182057	.142768607657552	.0119257781352313	-.0811137073428497	-.052611926370291
Luxembourg	LUX	44200010	44204789	1	.4945	-.0501425534488929	-.0258134938192865	-.0850678268036049	-.0264	-.11677735381677	-.201159001902373	.0646201074719525
Luxembourg	LUX	44200010	44202512	1	-1.1742	-.0862	.0226	.3298	-.0408	1.0245	.5755	-.1563
Luxembourg	LUX	44200010	44205051	1	1.1456	-.7199	-.5034	-1.3089	-.6812	-1.6678	.0256	.1216
Luxembourg	LUX	44200010	44202401	1	-1.7706	-.0862	.0226	-1.6821	-.1101	-.8768	.5755	.1216
Luxembourg	LUX	44200010	44205398	1	-1.9711	-.0825497680600963	-.189849677486892	-.0756003892977714	.139656561270998	.0439128978643279	-.0628521329554896	-.133006180002029
Luxembourg	LUX	44200010	44202468	1	-.518	-.014299708533991	-.0400659658453942	.0504751433157221	.131	.2031	-.0585034571984675	.0319244907713736
Luxembourg	LUX	44200010	44200266	0	.5676	.0209944755875732	.0490149589781541	-.0113923691318687	.150309948759595	-.0655877775081876	-.125366505794205	.142205378378355
Luxembourg	LUX	44200010	44204384	0	.3228	.0110099831918787	.0259818857490828	-.0175837754959972	.149282671311607	-.055028922451981	-.119338413277989	.115667469412538
Luxembourg	LUX	44200010	44205006	0	-.6049	-.0268274906458898	-.0613048055687663	-.041046878780319	.145389675852052	-.0150148299861195	-.096494208101136	.0150987678292549
Luxembourg	LUX	44200010	44205186	0	-.0619	1.6169572312652	1.67806931304006	-2.6893	4.8108	-1.6678	.960051027727653	2.0955
Luxembourg	LUX	44200010	44201168	0	.5119	-.0862	-.0758	-.0423559945346295	.0938322494018349	-.0895082213252304	-.195600602667956	.0521425327659046
Luxembourg	LUX	44200010	44202411	0	.4253	.0151905815193243	.0356260442702422	-.014991376997945	.149712801779004	-.0594500116809891	-.121862430773545	.126779134727065
Luxembourg	LUX	44200010	44205615	0	.2421	-1.1526	-1.088	.3542	-.5736	1.0625	-1.27	-.6698
Luxembourg	LUX	44200010	44202000	0	.8268	.0315662910653673	.0734029188677591	-.00483676239337969	.15139765429276	-.0767677416853476	-.131749191987845	.170304340812748
Luxembourg	LUX	44200010	44202107	0	-1.3863	-.0586979251148262	-.134826224773	-.0608098074279089	.142110612952304	.0186889663411676	-.0772525761886721	-.0696100641392452
Luxembourg	LUX	44200010	44205490	0	-1.558	-.0657009371423619	-.150981366412834	-.0651523910583046	.141390091964479	.0260948299569792	-.073024539076604	-.0882234586222136
Luxembourg	LUX	44200010	44200363	0	-.8208	.560473935963147	.533655630862505	1.0204	1.4887	1.5751	.744887422758157	.591321121439223
Luxembourg	LUX	44200010	44204348	0	-.1439	-.113588539053125	-.123175599604275	-.140636959046301	-.1259	-.119068090430365	-.228026290764753	-.0428207433794826
Luxembourg	LUX	44200010	44200628	1	-.9597	-.6889	.917	.0419	-.094	-.3355	-.7026	.2909
Luxembourg	LUX	44200010	44205334	1	-1.6247	-2.12	-1.15319346206619	1.2836	-.7929	1.5721	-.460765701073695	-.960545047414241
Luxembourg	LUX	44200010	44201922	1	-1.5129	-.4203	-.9607	-.5106	1.0705	1.0062	.5755	-.6912
Luxembourg	LUX	44200010	44200414	1	-1.2784	-.0532783992350147	-.123658366783914	-.0570072827988358	.1452	.0148471879860958	-.078749835516826	-.0568718249114324
Luxembourg	LUX	44200010	44204256	1	-.8275	.321387517368504	.430024230807001	.18943346547171	.1705	.233116334154294	1.23	.50832493765309
Luxembourg	LUX	44200010	44203656	1	.2347	.675875079818931	1.18767429094026	.401880171321368	-.0408	1.0062	.85248539208338	2.0955
Luxembourg	LUX	44200010	44205255	1	-1.6835	2.6352	1.9359	-2.5867	.6261	-.5671	2.3404	.3899
Luxembourg	LUX	44200010	44203271	1	.0773650677054075	.000999594241171452	.00288907215221391	-.0237912403725829	.148252729437036	-.0444426811291522	-.113294685832797	.089060729664723
Luxembourg	LUX	44200010	44201280	1	.6653	-.9363	-.7902	.732	.2783	-.568	-.3943	-.7639
Luxembourg	LUX	44200010	44205436	1	-.1389	-1.213	-.795571108647886	-.5571	-.9024	-.7368	-.852879619820557	-.632566282760243
Luxembourg	LUX	44200010	44200084	1	-.4532	-2.9627	-2.664	-2.6893	-3.0174	-.2946	-2.1355	-2.5027
Luxembourg	LUX	44200010	44204751	1	-.7626	-1.5939	-1.3424	.9137	-.0689	.7291	-.6852	-.6365
Luxembourg	LUX	44200010	44200783	1	.1284	-1.0674	-.5034	.5542	-.5911	.0689	.4316	-.5874
Luxembourg	LUX	44200010	44204526	1	-.2312	.5976	1.9359	-.5711	.2192	-.6274	-1.2106	1.2147
Luxembourg	LUX	44200010	44203104	1	.8373	-.4314	-1.0935	.4124	-.9377	-1.6678	-1.2871	-.6924
Luxembourg	LUX	44200010	44205079	1	-.1909	-.0099419520355242	-.0223518140784251	-.0305761180174547	.147126983300856	-.0328717172135278	-.106688776327089	.059979055050856
Luxembourg	LUX	44200010	44200708	1	-.6531	-.15002022919429	-.200509017608393	-2.6893	.296	-1.5215	-.679755460285607	-.0663306622389427
Luxembourg	LUX	44200010	44200675	1	-.247	-.2479	-.8219	.185	-.6046	.5178	.0221	-.7507
Luxembourg	LUX	44200010	44200829	1	.7122	.0122	.0144309016583628	.2609	-.3558	-.1256	-.1207	.1216
Luxembourg	LUX	44200010	44203302	1	-.2875	-.891	-1.0611	-.1889	.7217	-.0221	-1.2871	-.959
Luxembourg	LUX	44200010	44204931	1	-.7423	-.4964	1.9359	1.0968	-.9806	.5017	.9628	-.8028
Luxembourg	LUX	44200010	44205341	1	-1.095	-2.9627	-2.664	-2.6893	-1.6022	-1.6678	.5755	-.8947
Luxembourg	LUX	44200010	44200633	1	.6223	-.0862	.0226	1.1283	-.2042	.8496	.5755	1.3857
Luxembourg	LUX	44200010	44205931	1	-2.4188	-1.58725304037195	-1.71394515384619	-1.65343152896766	-3.7095	-1.12196470224873	-1.74408792914481	-1.70081093496429
Luxembourg	LUX	44200010	44203781	1	-1.6222	-.0862	.0226	-.3431	-.5802	-.0026	.5755	.1216
Luxembourg	LUX	44200010	44205190	1	.0196	-2.0442	1.9359	.1122	1.9262	-.071	-.6852	.4777
Luxembourg	LUX	44200010	44203135	1	-.5526	.3266	1.9359	-.045	.2053	-1.6678	-.8094	-.946
Luxembourg	LUX	44200010	44200031	0	-1.4327	-.7353	-.3827	.67	-.0408	-1.6678	-1.1947	.0388
Luxembourg	LUX	44200010	44205450	0	.6926	.7789	-1.0611	-2.6893	-.7451	-.2255	-.6852	-.5005
Luxembourg	LUX	44200010	44205722	0	-.377	.23238693055029	.276401365967709	.167720121241542	.406791434440308	.154494602935596	.5755	.360670211448752
Luxembourg	LUX	44200010	44201358	0	-2.6034	-.8328	-.7014	-.0932	.6473	-1.6678	-.3912	-.7496
Luxembourg	LUX	44200010	44205463	0	-.814	-.0862	.9268	1.1259	-.7774	1.911	2.4277	.6113
Luxembourg	LUX	44200010	44200682	0	-1.7712	1.7162	1.9359	.3091	.3304	-.0867	2.4277	2.0955
Luxembourg	LUX	44200010	44203924	0	-1.84	2.6352	1.2867	1.8555	4.8357	.1525	2.4277	2.0955
Luxembourg	LUX	44200010	44204936	0	.551	.4568	-.8099	-.2007	.7762	.0267	.3482	-.1565
Luxembourg	LUX	44200010	44203060	0	.75	.9349	1.9359	.7113	4.8357	.4394	1.6108418321123	2.0955
Luxembourg	LUX	44200010	44204344	0	.0746	-.5077	1.2899	-.055	.6284	-.4874	1.8077	-.4593
Luxembourg	LUX	44200010	44204371	0	-.0039	-1.3452	-1.1926	.7113	-.0408	1.0062	-.6852	-1.1252
Luxembourg	LUX	44200010	44202325	0	.2128	-.2662	-.5907	-.4785	.1451	.1232	-.9764	-.5305
Luxembourg	LUX	44200010	44204598	0	-1.9222	-.5717	-.227	.6333	-1.399	.7447	.3482	-.5251
Luxembourg	LUX	44200010	44200388	0	.1985	.462391859828312	.5919086371331	.350036504577826	.624437660560344	.277877236628857	1.1213	.688220400910733
Luxembourg	LUX	44200010	44202090	0	1.2629	1.20880839574994	1.65974352014043	.802808872799617	1.30077464818212	.606681194390173	2.4277	2.0955
Luxembourg	LUX	44200010	44205136	0	-.9249	-.6727	.5405	-.52495809989574	1.3755	-1.6678	-.8709	.265890500349709
Luxembourg	LUX	44200010	44202720	0	-.0184290037419499	.5376	.9268	1.1228	1.0561	1.489	.503317612160539	-.2678
Luxembourg	LUX	44200010	44202426	0	-1.1735	.0127011589725304	-.0675021816663023	-.285517054785082	.4463	-.7368	-.121999302603621	.0241533081006367
Luxembourg	LUX	44200010	44204130	0	-1.9441	-.0862	.0226	.4931	-.1303	.8929	.5755	-.7108
Luxembourg	LUX	44200010	44203563	0	1.2728	.136584490020093	.201933070594423	.0979476505095732	.378	-.0267745698148898	-.0438818764434253	.307398709372031
Luxembourg	LUX	44200010	44203672	0	.5599	-1.5214	.586	1.3847	4.5782	-1.6678	2.4277	2.0955
Luxembourg	LUX	44200010	44200403	0	-.4907	.9349	.5833	-.4483	1.3063	-.3205	1.2075	.8375
Luxembourg	LUX	44200010	44200280	0	.0185	-.983	-.9316	-2.6893	-.1778	-.9484	-1.0753	-.7496
Luxembourg	LUX	44200010	44205384	0	-1.1224	.7825	-1.1926	-.0375	-.0047	-.4384	1.2607	2.0955
Luxembourg	LUX	44200010	44203474	0	.4714	.301793256337652	.329504032663423	.1053	.8779	.373	.197709893464602	.425732032413012
Luxembourg	LUX	44200010	44202339	0	-.3779	-.0175689948377908	-.0399465227950768	-.0353056645456084	.146342257472532	-.0248059251567032	-.102083983432758	.0397070412575241
Luxembourg	LUX	44200010	44204421	0	-.3923	-.0862	.0226	-1.0184	-.3242	-1.6678	-2.1355	-2.5027
Luxembourg	LUX	44200010	44202501	0	-1.5358	.7946	1.9737	1.163	.2831	1.6583	2.4277	2.0955
Luxembourg	LUX	44200010	44205133	0	-.4384	-.0200365675091123	-.0456389285563465	-.0368358119517758	.146088375586897	-.0221964041971424	-.100594197496356	.0331484485596814
Luxembourg	LUX	44200010	44201453	0	1.0391	.0402252278938229	.0933780881754872	.000532663959171273	.152288548909622	-.0859247879616249	-.136976986273763	.193319038825178
Luxembourg	LUX	44200010	44205867	0	-.8663	-.8379	.0226	.7113	-.0246	1.0062	.5755	.1216
Luxembourg	LUX	44200010	44200177	0	-2.6722	-.9363	-.3802	.667	-.3656	.6694	-.6852	-.4784
Luxembourg	LUX	44200010	44205721	0	-1.8944	-.6593	-.7249	.7113	-.3058	-.0779	-.1727	-.5912
Luxembourg	LUX	44200010	44201645	0	.4391	-.7306	.0226	-1.3927	-.1236	-.5309	-2.1355	-.8947
Luxembourg	LUX	44200010	44202993	0	1.4082	-.4203	.0226	.1375	.3394	-.0571	.5755	.1216
Luxembourg	LUX	44200010	44200271	0	-1.501	-.8264	-.7249	.5681	-2.0844	-1.6678	-.2004	-.7507
Luxembourg	LUX	44200010	44200301	0	.0762	-.8379	-.4728	.5219	1.0873	.6063	.5755	-.5912
Luxembourg	LUX	44200010	44204646	0	1.9627	-1.3452	-1.1926	1.1567	.5148	1.5721	.5755	.1216
Luxembourg	LUX	44200010	44200471	0	-.5291	2.6352	1.9359	3.6039	4.8357	3.6292	2.4277	2.0955
Luxembourg	LUX	44200010	44202751	0	.1355	.0634	.0907015354779464	.336296756996113	.2082	.7663	.0711194820396389	.160455919381935
Luxembourg	LUX	44200010	44203948	0	-.1371	-.239	.0226	-.1349	.5827	.9545	.0152491066523309	.0301
Luxembourg	LUX	44200010	44201090	0	-.00466505884895793	-.0323	-.8073	.480679195035716	.7562	.9395	-.4805	.1959
Luxembourg	LUX	44200010	44205481	0	.4648	-1.1151	.9268	.9673	-.226	.7398	-.2197	1.515
Luxembourg	LUX	44200010	44205122	0	.1272	-.4203	-.5034	-.0157	-.0995177742323854	.0066	-.2004	-.9111
Luxembourg	LUX	44200010	44200690	0	-1.6671	-.2662	.0226	-.3458	-.1718	-1.6678	-2.1355	-.222
Luxembourg	LUX	44200010	44204736	0	.8666	.0331895868061706	.0771476750545117	-.00383015302535552	.151564670805954	-.0784844182835381	-.132729249512949	.174618919149511
Luxembourg	LUX	44200010	44200894	0	-.0523575620667612	.148182635391049	.2753	.7247	.4213175195634	.406272440781291	.5755	-.6774
Luxembourg	LUX	44200010	44203416	0	-.2587	-.0127072648804102	-.0287310721051042	-.0322908947800687	.146842467733154	-.0299473284357058	-.105019231095883	.0526290949696372
Luxembourg	LUX	44200010	44200074	0	1.0632	1.3403	1.9359	.6925	1.4966	1.0282	2.4277	2.0955
Luxembourg	LUX	44200010	44201113	0	-1.1488	-1.0248	-1.1926	-1.668	-.2477	-.2097	-.9906	-.7688
Luxembourg	LUX	44200010	44202889	0	.3506	.5859	.4173	1.2286	1.0542	.3107	.5755	2.0955
Luxembourg	LUX	44200010	44203169	0	-.0028	2.6352	.0226	.7113	1.3595	1.0062	.5755	-1.1252
Luxembourg	LUX	44200010	44205287	0	-1.0207	-.59	-.6446	.7593	.0167	1.0062	.0221	.1554
Luxembourg	LUX	44200010	44201148	0	-1.1421	2.6352	1.9359	1.2417	.3495	3.6292	2.4277	2.0955
Luxembourg	LUX	44200010	44202754	0	1.2222	.0476932040280209	.110605848421578	.00516357288593573	.153056908798212	-.0938223629648578	-.141485743380458	.213168267304104
Luxembourg	LUX	44200010	44202150	0	-.2178	-1.5492	-1.71993254979176	-1.2355	-1.1436565049015	-.9321	-1.5848	-2.3095
Luxembourg	LUX	44200010	44205390	0	.2371	.00751459512688276	.0179184283318794	-.0197512735572954	.148923040276915	-.0513324605307518	-.117228088406094	.106377033144685
Luxembourg	LUX	44200010	44201542	0	-.928	-.0400055523005013	-.0917050750144892	-.0492186246800328	.14403382069092	-.00107869408472909	-.0885380124639245	-.0199273693719513
Luxembourg	LUX	44200010	44205560	0	-.1087	.236273294779092	.0226	1.2444	1.077	.652779249488751	.344414860003378	.25184402773729
Luxembourg	LUX	44200010	44206011	0	.0773650677054075	.000999594241171452	.00288907215221391	-.0237912403725829	.148252729437036	-.0444426811291522	-.113294685832797	.089060729664723
Luxembourg	LUX	44200010	44202779	0	-.5327	-.9363	-.2827	.9012	-.2471	.8479	.0256	-.3297
Luxembourg	LUX	44200010	44204192	0	-.4566	-.7318	-.3612	.9155	.2256	.863	-.5252	-.611
Luxembourg	LUX	44200010	44201178	0	.1047	1.4003	.0226	.8953	-.089	.9532	-.2301	-.5251
Luxembourg	LUX	44200010	44201644	0	-1.8211	.843512557624196	.988418138102883	.675440781066146	1.09897692720737	.697585219267898	2.4277	1.06435047401631
Luxembourg	LUX	44200010	44204510	0	-.7321	.0924207574944365	.170613179480352	-.351858643749452	.111110679543683	-.7368	-.0295429195691203	.4955
Luxembourg	LUX	44200010	44203413	0	.8462	.0323575457731961	.0752282522854225	-.00434610355569955	.151479064351955	-.0776045136955208	-.132226908469931	.172407426735693
Luxembourg	LUX	44200010	44203348	0	-.7427	1.1576	.533049787856806	.238068573587404	.4358	.4057	.397825525209694	.491542664653251
Luxembourg	LUX	44200010	44200259	0	1.5508	.5128	-1.3384	.7326	.597621114680592	1.1619	.3839	.9888
Luxembourg	LUX	44200010	44202830	0	.543	.0199911319889863	.0467003609330759	-.0120145447714012	.15020671744742	-.0645267160932257	-.124760741595271	.139538578702868
Luxembourg	LUX	44200010	44204167	0	-2.1309	-.089067422818397	-.204885155844758	-.0796420017854664	.138985977381339	.0508054838037961	-.0589171281185154	-.150329537243603
Luxembourg	LUX	44200010	44205663	0	.148346778143226	-.0862	.0226	.7113	-3.7095	.8198	.5755	.1216
Luxembourg	LUX	44200010	44200427	0	-.8687	.2479	-.5669	.6856	-.2952	.8087	.7578	.149
Luxembourg	LUX	44200010	44204823	0	.8532	-1.0633	1.9359	.5985	.9729	-1.6678	.5755	2.0955
Luxembourg	LUX	44200010	44205547	0	.3392	-.0862	.0226	.8416	-.1698	1.8136	.5755	.1216
Luxembourg	LUX	44200010	44202640	0	-3.7922	-.156825744783132	-.361195795368681	-.121659090808043	.132014506693662	.122461635376002	-.0180083450417608	-.330425240531637
Luxembourg	LUX	44200010	44205763	1	1.3684	-.4136	.0226	.7113	.5415	-.2942	2.4277	.1216
Luxembourg	LUX	44200010	44203249	1	.083469823687045	1.1246	1.9359	-2.6904	2.1557	-.006	-.3268	1.1232
Luxembourg	LUX	44200010	44203852	1	-1.0255	-.9574	-1.0611	-.621	-.412	.6872	-.638566306811424	-.721626103667713
Luxembourg	LUX	44200010	44205460	1	-.3485	-.491192105077602	-.515335446147782	-2.0365	-.8276	-1.0855312200013	-.894568934223833	-.414234524117149
Luxembourg	LUX	44200010	44202182	1	-1.1674	-.4488	-.7638	.3178	.076	.2699	-.5832	-.8443
Luxembourg	LUX	44200010	44205507	1	.013	-.0862	-.227	-.8975	-.9138	-.4701	-.3727	.1216
Luxembourg	LUX	44200010	44203583	1	-2.4541	-.1074	-.7902	-.6802	-.3177	.0589	-.6852	.1216
Luxembourg	LUX	44200010	44203037	1	-1.5631	-.4203	.0226	-.2353	.5477	.0231	.5755	-.1865
Luxembourg	LUX	44200010	44202641	1	.5421	-.8419	-1.2891	.0808	.2158	-.2607	-.3991	-.9243
Luxembourg	LUX	44200010	44200705	1	-.091	.1221	-.7902	-.8663	-.4691	-.3973	-1.5537	.3216
Luxembourg	LUX	44200010	44204761	1	.0292	2.6352	1.9359	-.8625	.5634	-.1211	2.4277	2.0955
Luxembourg	LUX	44200010	44205172	0	-.1346	.4435	.1503	-.0478	-.3063	.1326	-1.0992	.9097
Luxembourg	LUX	44200010	44202678	0	.1666	.5179	.894	.3413	.4823	-1.6678	.7274	1.4234
Luxembourg	LUX	44200010	44201248	0	-1.2407	-.0862	.0226	.3671	.6673	.8317	.5755	.1216
Luxembourg	LUX	44200010	44200174	0	.7513	-.4343	.9726	.0043	.6158	.0765	-.0857	.8375
Luxembourg	LUX	44200010	44206009	0	-1.3091	.0372	.0226	-1.2135	-.6596	.3666	-.176	-.1563
Luxembourg	LUX	44200010	44201854	0	1.4315	.3266	1.1381	-1.3089	-.0383	-.3164	-.0466	.6802
Luxembourg	LUX	44200010	44203183	0	.1867	.7825	.4173	-.7754	.8272	.0509	-.2826	.6377
Luxembourg	LUX	44200010	44204498	0	-1.3785	.6555	.4907	-1.1465	.6705	-.3205	-.3763	-.1563
Luxembourg	LUX	44200010	44201885	0	.7562	.0467	-.5034	.9653	.5897	.9987	.075	-.4377
Luxembourg	LUX	44200010	44202241	0	1.2517	-.0862	.0226	.7113	-.0408	1.0062	-.1566	-.7496
Luxembourg	LUX	44200010	44200305	0	-.7155	.4959	.8116	-.6119	.3521	-.1589	-.8686	.7095
Luxembourg	LUX	44200010	44200619	0	.0076	-.2662	.0226	-.5011	-.0768	.1525	.1922	.1216
Luxembourg	LUX	44200010	44202105	0	-1.171	-.2479	.6407	.3687	.6828	.6792	.8038	.4504
Luxembourg	LUX	44200010	44200474	0	.5542	-.4488	.0226	.3696	1.053	-.1414	.5755	.69
Luxembourg	LUX	44200010	44202424	0	-.8386	-.0862	-.2827	.7328	.2623	.1038	.5755	.1216
Luxembourg	LUX	44200010	44200097	0	-2.0851	1.3403	-1.3092	-1.2269	.9195	.0589	-.4801	2.0955
Luxembourg	LUX	44200010	44201508	0	.1939	.1069	-1.3943	-.6043	.9011	.0819	-1.5596	-1.5767
Luxembourg	LUX	44200010	44203782	0	.3771	.1852	-.691	-.7936	.3421	-.2715	-.5832	-.6959
Luxembourg	LUX	44200010	44203437	0	-.8955	.1125	.894	.3913	1.0406	-.0743	.153	1.2841
Luxembourg	LUX	44200010	44201316	0	.0624	1.1493	1.2867	-.3105	.0789	.5081	.5837	1.1232
Luxembourg	LUX	44200010	44201497	0	.3144	.7062	1.4967	.0329	.5779	.4447	.8038	1.515
Luxembourg	LUX	44200010	44201993	0	.2163	2.6352	.0226	.7113	4.8357	-1.6678	-.1722	-.2503
Luxembourg	LUX	44200010	44201212	0	-.0611	.2032	1.9359	-.6977	.3458	-.3205	1.2262	2.067
Luxembourg	LUX	44200011	44202484	1	1.1938	.1489	-.7902	-.2654	-.7531	-.5141	-.7867	-.7496
Luxembourg	LUX	44200011	44204981	1	-.2188	-.0036	.0226	.1554	-1.0152	-1.6678	-.1972	.0876
Luxembourg	LUX	44200011	44202228	1	.707	-.2353	-1.1926	.4319	-.2491	-.6522	.3482	.1216
Luxembourg	LUX	44200011	44203906	1	1.224	.4034	.4173	.5972	.0728	.4181	.9911	-.7887
Luxembourg	LUX	44200011	44203206	1	.6205	-.8379	-.8946	-.2342	-1.0246	-.801	-.2821	-1.2412
Luxembourg	LUX	44200011	44204536	1	.6704	.0467	-.3447	-.4699	-.1053	-.2574	.0256	-.1314
Luxembourg	LUX	44200011	44200803	1	1.4994	-.1827	-1.0611	-.7919	-.1133	-.0275	-.6852	-1.0788
Luxembourg	LUX	44200011	44204973	1	1.0927	-.2479	-.6789	.3747	-.0265	.553	.1701	-.2503
Luxembourg	LUX	44200011	44201357	1	1.3746	1.7162	1.1752	.1256	1.1912	-.568	-.3907	1.0383
Luxembourg	LUX	44200011	44203990	1	.626	-.5641	.917	.7155	.4477	.4777	-.3206	.4165
Luxembourg	LUX	44200011	44205869	1	1.1106	.7763	1.9359	-.0185	.6218	.0901	-.3733	.6314
Luxembourg	LUX	44200011	44204862	1	1.7633	1.127	1.9359	-.3256	.6474	-.8604	-1.5022	.2224
Luxembourg	LUX	44200011	44205235	1	-.048	-.0862	-.691	1.2758	.5435	.2074	.3482	-.5912
Luxembourg	LUX	44200011	44201515	1	.5661	-.2662	.0226	-1.0549	.699	-.7368	-.8686	-1.1252
Luxembourg	LUX	44200011	44204575	1	-.2341	-.0219	.0226	-.2093	.6723	-.1832	.075	-.4607
Luxembourg	LUX	44200011	44201268	1	1.6181	-.4203	.0226	.2688	.4332	-.801	-.5142	-.5265
Luxembourg	LUX	44200011	44201112	1	.9265	.5266	-.5907	.2826	.2443	-.0614	.5755	.1216
Luxembourg	LUX	44200011	44203579	0	1.5771	.0621682708222692	.143998159242646	.0141395946123622	.154546209314107	-.109130114841687	-.150225000055316	.251641730915085
Luxembourg	LUX	44200011	44202183	0	1.201	.9526	1.2867	-.2983	.629	-1.6678	.7978	1.2147
Luxembourg	LUX	44200011	44204819	0	1.4793	-.0862	.0226	1.2836	.8671	.4651	-.0857	-.1563
Luxembourg	LUX	44200011	44200233	1	-.9029	.0786890244856884	.0279734269633689	.0754251826399698	.4487	.0916613488681751	.044807775988268	.103063221063132
Luxembourg	LUX	44200011	44205839	1	1.6361	.064574664005872	.149549430976776	.0156318044795337	.154793796607535	-.111674936934482	-.151677849150319	.258037713876617
Luxembourg	LUX	44200011	44201309	0	1.424	-.7199	-.5836	.961	.1971	1.0062	-.0553	-.5251
Luxembourg	LUX	44200011	44205203	1	.3027	-2.9627	-2.664	-2.6893	-2.4745	-1.653	-2.1355	-2.5027
Luxembourg	LUX	44200011	44202795	1	-2.2379	-.8316	-1.4131	.2057	.4639	.4105	.1701	-1.1252
Luxembourg	LUX	44200011	44204157	1	1.2806	2.6352	.0226	3.6039	.8779	3.6292	.5755	.1216
Luxembourg	LUX	44200011	44203157	1	-.7381	.215	.4907	.6798	1.0745	-.0768	.0221	-.8725
Luxembourg	LUX	44200011	44202849	1	1.4362	.2718	.0226	.1743	-.0352	-1.6678	.3482	.1216
Luxembourg	LUX	44200011	44206039	1	-.254	.631	-.3252	1.1857	.0032	.326	.0221	.1216
Luxembourg	LUX	44200011	44204114	0	.1975	-.896	.0226	.5828	2.8021	-1.6678	-.309	-.1563
Luxembourg	LUX	44200011	44200325	0	-2.3556	.0308	1.9359	.2971	-.0951	-.6073	2.0386	2.0955
Luxembourg	LUX	44200011	44203338	0	.1558	-.4363	-.4728	-.8622	-.4562	-.9049	-1.305	-1.7277
Luxembourg	LUX	44200011	44201564	1	1.358	-.4203	-.3802	.6933	.1892	1.3512	.1922	.2224
Luxembourg	LUX	44200011	44205843	1	-1.5584	-1.5407	-.9211	-1.3136	-1.4828	-.3551	-.6852	-.4607
Luxembourg	LUX	44200011	44204046	1	-1.1916	-.8264	-.9607	-1.474	-.3477	-.8849	-.6852	-1.2811
Luxembourg	LUX	44200011	44200318	1	-1.1626	-1.0212	.5021	-.4477	.518	-1.6678	-.2852	-.8122
Luxembourg	LUX	44200011	44204322	1	-1.0225	-.0862	-1.1926	-2.6893	-.5469	-1.6678	.5755	-.5251
Luxembourg	LUX	44200011	44203627	1	1.172	.235	-1.3264	-.3769	.1283	-.1578	-2.1355	-1.9616
Luxembourg	LUX	44200011	44200399	1	-1.2556	.9454	-1.0611	-.4059	.6412	.117	-.4948	.6314
Luxembourg	LUX	44200011	44204482	1	-2.3081	-.4998	-.227	-.472	.7529	.0421	-2.1355	-.1563
Luxembourg	LUX	44200011	44203881	1	-.3106	-.2111	.0226	.7113	.36	.4394	-2.1355	-2.5027
Luxembourg	LUX	44200011	44202376	1	-1.2255	-1.3485	-1.2122	-.4733	-1.1427	-.8768	-2.1355	.1216
Luxembourg	LUX	44200011	44204137	1	-.338	.9275	-1.6145	.6515	-.3297	-.0699	-.3943	-1.023
Luxembourg	LUX	44200011	44202573	1	.0358	-.0862	1.4187	2.7816	1.4282	1.3355	.5755	.1216
Luxembourg	LUX	44200011	44201482	1	-.166760783683291	-.424096346699014	-1.2667	.7309	.3698	.7961	.2933	-.499054219579164
Luxembourg	LUX	44200011	44203087	1	-1.0533	-.2662	-.5034	-.5944	.5475	-.9292	.0221	.1959
Luxembourg	LUX	44200011	44205637	1	-1.123	-.59	-1.0935	.0014	.482	.1495	-.2432	-1.1252
Luxembourg	LUX	44200011	44200111	1	-.5537	.468	.0226	.4644	1.201	-.8849	.5755	.1216
Luxembourg	LUX	44200011	44203943	1	.0519	-.7353	.0226	.1576	1.2334	-.5141	-1.4541	.5823
Luxembourg	LUX	44200011	44205519	1	-.142	.306234654542303	.869807795566122	.0889	-1.02	-1.6678	.0514	2.0955
Luxembourg	LUX	44200011	44205402	1	-.1379	-.4174	.0226	-1.5123	-.0932	-.5519	.1701	-.4784
Luxembourg	LUX	44200011	44203903	1	-.0385	2.6352	1.9359	.904	.7565	-.7368	.5755	2.0955
Luxembourg	LUX	44200011	44200589	1	-1.7733	.1069	.8038	-.5037	-.1049	.1631	-2.1355	.7334
Luxembourg	LUX	44200011	44200155	1	.4683	-.4203	.0226	.139	-.0067	-1.6678	-1.4013	-.2503
Luxembourg	LUX	44200011	44202472	1	.9327	2.6352	-.8027	-.1183	1.1817	.8243	-.0466	.9883
Luxembourg	LUX	44200011	44201050	1	-1.7289	.468	-.0154	.3832	.8138	.7028	.1922	.1216
Luxembourg	LUX	44200011	44203555	1	-.4597	-.0209053162347182	-.0476430317417191	-.0373745250055174	.145998992377575	-.0212776802890656	-.100069694348499	.0308393903040772
Luxembourg	LUX	44200011	44200048	1	-1.5931	-.5994	1.9359	.1053	.0898	.1055	-.3943	.1216
Luxembourg	LUX	44200011	44203188	1	.155	.1245	-.5034	-.0736	-.4851	-.801	-.3907	-.6959
Luxembourg	LUX	44200011	44200220	1	-1.8501	1.0919	-1.0345	.2902	1.7496	-1.6678	-1.154	-.8076
Luxembourg	LUX	44200011	44200657	1	.0661	-1.3452	.0226	-.1783	-.3467	.0632	.5755	-1.1252
Luxembourg	LUX	44200011	44202441	1	-.0166	1.0508	-.227	.4168	-.7374	-1.6678	.8038	.1216
Luxembourg	LUX	44200011	44204691	1	-1.3864	.0402	-1.0345	-.29	.3569	-.4384	-1.2871	-.2103
Luxembourg	LUX	44200011	44202727	1	-1.6877	.5128	-.227	-.5315	.3375	-.4795	-.8913	-.7108
Luxembourg	LUX	44200011	44205577	1	-.5512	-.7221	-.227	-.1931	-.3094	.0104	-.3727	.1216
Luxembourg	LUX	44200011	44201429	1	-1.5838	.115	-.1587	-.5484	-.2922	-.5842	-1.5596	.3873
Luxembourg	LUX	44200011	44204161	1	1.2481	.468	.0226	-1.3089	-.2539	-1.6678	.3482	-.3969
Luxembourg	LUX	44200011	44205178	1	.6635	-.4297	-1.0935	.301	.3531	.6134	-.0027	-.5005
Luxembourg	LUX	44200011	44201393	1	.3386	-.4488	-.3332	.6651	-.8392	-1.6678	.5755	-1.0454
Luxembourg	LUX	44200011	44200915	1	-.4917	-.7737	.0226	.4253	-.9291	.5218	.5755	.1216
Luxembourg	LUX	44200011	44200591	1	-1.7135	2.1277	.8348	-.2249	.9079	.4775	-.7696	1.1232
Luxembourg	LUX	44200011	44204747	1	.1304	2.6352	-2.664	-2.5303	-1.0583	.0589	-2.1355	-2.5027
Luxembourg	LUX	44200011	44203535	1	.4345	-.5994	-.691	.1881	.3196	-1.6678	-1.2695	-.1079
Luxembourg	LUX	44200011	44200704	1	.2422	-.5001	-.6097	-1.4373	-.2838	-.8768	-2.1355	-.7255
Luxembourg	LUX	44200011	44202524	1	-1.1492	-.0862	-.7573	-.7062	.0021	-.4223	-.4718	-.1563
Luxembourg	LUX	44200011	44203552	1	-.0789	1.7162	-.6446	.0987	1.2488	.5434	.1648	.1959
Luxembourg	LUX	44200011	44204035	1	-.0516	.1386	1.4967	-.0076	1.0055	-.5309	-.5095	1.515
Luxembourg	LUX	44200011	44202553	0	-.3853	2.6352	.3461	.0077	.5239	.1373	1.2262	.6377
Luxembourg	LUX	44200011	44200677	0	-.9408	-.4343	-.4806	-1.6821	-1.5677	-1.6678	-2.1355	-.0867
Luxembourg	LUX	44200011	44205894	0	-.816	-.7248	.8038	-.7311	-.0099	.1348	.5755	.9339
Luxembourg	LUX	44200011	44203780	0	.8015	-.7162	.6131	.4467	-.1857	-.1443	-.216	-.1334
Luxembourg	LUX	44200011	44200743	0	-.7353	-1.3452	.0226	.7113	.8044	1.0062	.5755	.4777
Luxembourg	LUX	44200011	44201451	0	-.3892	.1892	-.9607	-.2873	.553	-.1653	-1.2624	-.2432
Luxembourg	LUX	44200011	44200858	0	-1.2159	-.2662	1.2341	.2761	.6046	-.2492	.8038	.8375
Luxembourg	LUX	44200011	44202713	0	-2.3307	.3289	.5021	-1.6821	-.5935	-1.6678	.5755	.1216
Luxembourg	LUX	44200011	44200416	0	-.9691	.3289	.0226	.9172	.5702	.5988	.5755	-.4607
Luxembourg	LUX	44200011	44205777	0	-.2894	-.7353	-.669759616042307	-.249363321835649	-.289	-.214243016550377	-.626074852827503	-.7734
Luxembourg	LUX	44200011	44203499	0	-1.3374	1.4003	1.9359	.1053	.0232	.5008	-.3387	-.1207
Luxembourg	LUX	44200011	44204805	0	-.4893	-.9443	.1648	-.7592	-.1473	.0008	-.6852	-.6924
Luxembourg	LUX	44200011	44205050	0	.9808	2.6352	1.9359	.845	2.2837	.9152	1.836	2.0955
Luxembourg	LUX	44200011	44203879	0	-1.9516	-.2872	-1.5117	-.113	-.0405	-1.6678	-.4771	.2224
Luxembourg	LUX	44200011	44200222	0	.7762	-.59	.2942	-.1022	.0616	.4662	-.1566	-1.0283
Luxembourg	LUX	44200011	44201231	0	1.0674	-.2662	.0226	.3447	.8779	.0836	.5755	-.2432
Luxembourg	LUX	44200011	44200022	0	-.4197	.64	.3461	.265	.7093	-.4959	1.6922	.7864
Luxembourg	LUX	44200011	44200306	0	.0723	1.3697	1.1381	.2288	1.0707	-.0898	2.4277	.3216
Luxembourg	LUX	44200011	44203118	0	.3827	2.6352	1.9359	3.6039	1.693	1.5721	2.4277	2.0955
Luxembourg	LUX	44200011	44205030	0	1.2339	1.031	1.9359	-.7682	1.3265	-1.6678	1.4752	2.0955
Luxembourg	LUX	44200011	44205227	0	1.2148	.2607	-.5034	-.4648	.2482	-.0701	-.1727	.839
Luxembourg	LUX	44200011	44200517	0	1.4414	1.4003	1.9359	.2733	.5334	-.3199	-.535	2.0955
Luxembourg	LUX	44200011	44205774	0	.6304	.0566	-.4338	.4253	.4365	.5501	-.5608	.5345
Luxembourg	LUX	44200011	44202211	0	.072	-2.9627	-1.57144555364147	-1.5123	-.7148	-1.5666	-1.54702337096214	-1.19287322844027
Luxembourg	LUX	44200011	44201874	0	.0351	.0682	-.1627	-.0163	.2893	.0129	.5755	-.3856
Luxembourg	LUX	44200011	44200942	0	-1.7136	.9484	1.9359	-.7696	.3489	-1.6678	2.4277	.9883
Luxembourg	LUX	44200011	44200008	0	3.7643	.151376121181187	.349790388681473	.0694575848068959	.163724564029142	-.203469689102043	-.204083839726343	.488748407753457
Luxembourg	LUX	44200011	44203419	0	.249223871019282	-1.1538	-.20208055357909	-.873169832447993	-.421613760348853	-1.6678	-.534992933373107	.5362
Luxembourg	LUX	44200011	44203944	0	.405483085905324	-.0323	.9726	-1.2512	.1884	-1.6622	.2006	2.0955
Luxembourg	LUX	44200011	44200126	0	1.1405	-.4314	-.6173	-.2178	-.6968	-.8768	.5755	-.222
Luxembourg	LUX	44200011	44200185	0	-1.6586	-.7306	-.6446	.0475	-.7657	-1.6678	-.6852	-.6774
Luxembourg	LUX	44200011	44202507	1	-.3724	-1.1019	-.227	.507	-1.1859	1.2033	.0791	2.0955
Luxembourg	LUX	44200011	44202726	1	.4929	-.7221	-.5034	-1.668	-1.5527	-1.6678	-1.2871	-.959
Luxembourg	LUX	44200011	44201246	1	-.6241	.7821	-.4806	-.188	-.1094	.0267	-.5172	.1907
Luxembourg	LUX	44200011	44203121	1	-.1516	-.2662	-.227	-.3429	.3066	-.3646	-2.1355	-.4187
Luxembourg	LUX	44200011	44205047	1	.0453	.5266	.4173	-.3497	.2268	.3656	.1701	-.1865
Luxembourg	LUX	44200011	44202844	1	-.4689	1.1493	.0226	.0301	.2554	-1.6678	-.0823	-.1563
Luxembourg	LUX	44200011	44205781	1	-1.3915	-.7221	-.5836	-.4319	.3674	.3159	-.4948	-.4607
Luxembourg	LUX	44200011	44201056	1	-1.6366	.3984	-.9145	-.2583	-.3121	.4782	-.3943	-1.0169
Luxembourg	LUX	44200011	44204012	1	.9988	-.59	-.2737	.6333	-1.861	-1.6678	-2.1355	-1.2908
Luxembourg	LUX	44200011	44201264	1	-.2387	1.7162	1.9359	-.4955	-.298	.2658	-2.1355	1.2147
Luxembourg	LUX	44200011	44202995	1	-.7451	1.3697	-1.4259	-.4547	.0113	-.3157	.1977	-1.0798
Luxembourg	LUX	44200011	44200648	1	-.591	-.2366	.0226	-.5902	-.2636	.4394	.542	.1216
Luxembourg	LUX	44200011	44201909	1	-.6517	-.59	-1.0611	-.0532	.081	.3512	-.8041	-.7639
Luxembourg	LUX	44200011	44201263	1	-.9417	-.8938	-1.6079	-.2775	-.4764	-1.6678	-2.1355	-1.7533
Luxembourg	LUX	44200011	44203548	1	.2722	-1.4104	-.5034	.3399	-.4527	.1202	-2.1355	-.2895
Luxembourg	LUX	44200011	44203779	1	.9652	-.4314	.0226	-.2683	-.3929	-.2306	-1.5848	.1575
Luxembourg	LUX	44200011	44204636	1	.6023	.0224097610701329	.0522798594726345	-.0105147473964305	.15045556365929	-.0670844779593737	-.126220978058554	.145967083611663
Luxembourg	LUX	44200011	44201208	1	-.4081	-1.0212	-.3802	-.0616475327628573	.123	-.0113	-.346190946563326	-.247126839233108
Luxembourg	LUX	44200011	44205743	1	.9342	-.3436	-.3827	-.1771	-.3419	-.8903	-.6852	-2.5027
Luxembourg	LUX	44200011	44202375	1	.3605	-1.3452	-2.664	.7113	-.0408	1.5721	.5755	.1216
Luxembourg	LUX	44200011	44203003	1	1.4668	-.2662	-1.0611	.0129	-.6446	-1.6678	-2.1355	-2.5027
Luxembourg	LUX	44200011	44204756	1	.6541	.0666	.5347	-.267	.0417	.6069	-.3907	-.8947
Luxembourg	LUX	44200011	44201775	1	-.2815	-1.8194	.0226	1.1609	1.0365	.4083	.5755	2.0955
Luxembourg	LUX	44200011	44200967	1	1.0593	-.4488	-.227	.4706	.6247	.9869	-.1727	-.1563
Luxembourg	LUX	44200011	44205702	1	.2942	-.2662	-.4246	.5317	-.083	.1173	.5755	.1216
Luxembourg	LUX	44200011	44200595	1	.8045	-.245400704178534	-.203922289958328	-.296327607325668	-.5632	-.295915201700796	-.445481192065745	-.114267282606979
Luxembourg	LUX	44200011	44201663	1	-.1948	-.7199	-1.3325	.0722	.4523	.3775	-2.1355	-.7639
Luxembourg	LUX	44200011	44201570	1	.5051	-1.7348	-1.0935	-.5146	-.0692	-.568	-.7867	-2.5027
Luxembourg	LUX	44200011	44200952	1	1.3338	.1125	.0226	.1796	-.1707	.0589	-.4948	.9883
Luxembourg	LUX	44200011	44205832	1	-1.2113	-.0862	.0226	.175	-.1694	-.7793	.5755	.1216
Luxembourg	LUX	44200011	44205146	1	.078	.4646	-.5179	.8155	-.1569	-.1237	-2.1355	-2.5027
Luxembourg	LUX	44200011	44202345	1	-.0614	-.00466012292914174	-.0101672430687652	-.0273008438174766	.147670416427958	-.0384573860443233	-.109877656967816	.0740176956189654
Luxembourg	LUX	44200011	44201479	1	1.8797	-1.2524	-2.664	.0043	-1.184	-1.6678	-2.1355	-2.5027
Luxembourg	LUX	44200011	44205346	1	-.2102	-.4203	-.9607	-.7696	-.9553	-.3801	-.2852	-.4607
Luxembourg	LUX	44200011	44201638	1	-.8873	-1.184	-.5759	-.0321	.1231	.3151	-2.1355	-.6774
Luxembourg	LUX	44200011	44205822	1	.669	-.59	-.3827	-.5526	-.2204	-.4384	-.9936	1.2147
Luxembourg	LUX	44200011	44203114	1	-.6239	.3815	-.335	-.1139	-.4297	.0018	-1.0906	-.1563
Luxembourg	LUX	44200011	44201720	1	-2.539	1.1493	1.9359	.252	-.4302	.3114	.5755	-.6774
Luxembourg	LUX	44200011	44205716	1	-.9048	-1.215	-1.6896	-.3032	-.8007	-.8849	-1.2106	-1.4637
Luxembourg	LUX	44200011	44204443	1	-1.3712	-.0862	1.9359	1.0873	.1336	.7737	.9911	.833
Luxembourg	LUX	44200011	44200545	1	.119	.2063	-.3802	.0074	.5322	-.0922	.0447	-.1563
Luxembourg	LUX	44200011	44202467	0	.9464	2.6352	1.4967	.6739	1.4657	.6869	1.1375	2.0955
Luxembourg	LUX	44200011	44201346	0	-3.9655	-1.8949	-.9267	.105	-1.1187	.804	.978	-.0429
Luxembourg	LUX	44200011	44203355	0	.5085	.5746	1.2341	.3764	.6681	.307	1.1417	2.0955
Luxembourg	LUX	44200011	44205452	0	-.7182	.0566	.586	.576	1.5724	.9022	-.0857	-.2726
Luxembourg	LUX	44200011	44201307	0	.7067	-.2756	1.9359	-.6977	.3299	.3387	.1648	2.0955
Luxembourg	LUX	44200011	44204144	0	-.5208	-.5259	1.4967	.2001	1.3787	-.1052	.3482	1.515
Luxembourg	LUX	44200011	44203391	0	1.3428	-.0862	.0226	-1.3089	.1192	.3475	.5755	1.1013
Luxembourg	LUX	44200011	44200590	0	-.5437	-.2479	-.8627	-.0781	-.2257	-.1753	-.1566	-.222
Luxembourg	LUX	44200011	44202224	0	-2.2245	-1.2115	-.4728	.0851	-.5411	.0111	-.2128	.1216
Luxembourg	LUX	44200011	44202299	0	.8731	-.7162	-.227	.2895	-.0967	.3072	-.0987	-.4377
Luxembourg	LUX	44200011	44200511	0	.0265	-.6019	.4173	-.1153	-.0893	.0694	-.5832	-.4377
Luxembourg	LUX	44200011	44205305	0	1.035	-.438	1.0108	.3076	.2021	.6993	1.2457	.8375
Luxembourg	LUX	44200011	44202818	0	1.6676	-.4343	.0226	.2017	1.1541	.2092	-.0553	1.4234
Luxembourg	LUX	44200011	44204188	0	-1.2268	-.7136	-.6863	.7693	.0252711001285142	.6198	-1.1941	-.9471
Luxembourg	LUX	44200011	44200063	0	-1.6728	.9454	.447722525880825	-.1477	1.059	-.3199	.36905663762104	.460594586758083
Luxembourg	LUX	44200011	44205971	0	.2962	-.0862	1.9359	1.2836	1.0239	1.0062	.1922	.1216
Luxembourg	LUX	44200011	44203797	0	1.3269	-.7327	-.9747	.5034	.7669	-.1292	1.1417	.3292
Luxembourg	LUX	44200011	44205629	0	-1.3775	2.6352	1.9359	-2.6893	-.4225	-1.6678	-2.1355	.9883
Luxembourg	LUX	44200011	44203734	0	-.2193	-1.1002	-2.664	.6333	-.3532	-.1443	-.3912	-1.113
Luxembourg	LUX	44200011	44205689	0	-.5484	1.3889	1.1752	.6582	.8812	1.0062	1.5037	2.0955
Luxembourg	LUX	44200011	44205708	0	-2.1482	-.983	-.3802	.7113	-.6014	-.5309	-.4816	-.2503
Luxembourg	LUX	44200011	44205405	0	-.8095	-.2662	-2.664	-1.1482	.1873	-.1231	-2.1355	-2.5027
Luxembourg	LUX	44200011	44200749	0	1.3797	.8655	.0226	3.6039	.9254	.7034	2.4277	2.0955
Luxembourg	LUX	44200011	44201998	0	3.1396	1.93198507036414	2.09166781155284	1.9570279925237	4.8357	1.26352626944783	1.86746317517913	2.26700229683434
Luxembourg	LUX	44200011	44203558	0	.3104	.3961	.7162	-.2915	.1655	.2924	1.3918	.1959
Luxembourg	LUX	44200011	44200687	0	.688	.3289	.0005	1.0326	.8779	.7715	.0993	-1.3484
Luxembourg	LUX	44200011	44202082	0	-.4084	-.7737	-.7836	-.4196	-.9483	.4782	-.5178	-.1563
Luxembourg	LUX	44200011	44205715	0	-1.4463	.26	1.4967	-.0403	-.0099	.4555	.9246	1.0696
Luxembourg	LUX	44200011	44200449	0	-.236	1.7162	.9192	-.2664	1.8481	1.1114	-.5125	.7095
Luxembourg	LUX	44200011	44201490	0	1.2182	-.3551	-.5034	-.58	-.9875	-.2785	-1.5537	-.0295
Luxembourg	LUX	44200011	44200143	0	.193145361590914	-.7306	.8571	.0625	.6408	-.1211	.0256	.5592
Luxembourg	LUX	44200011	44202907	0	.8615	.2607	.0226	.2967	.4092	.2773	.5755	-.2503
Luxembourg	LUX	44200011	44201844	0	.2019	.4953	-.1587	.0781	.1	.3287	-.9139	.6347
Luxembourg	LUX	44200012	44202062	1	1.6886	-.59	-.5907	.2448	-.0571	.4423	.8107	-.0998
Luxembourg	LUX	44200012	44202967	1	.8804	.0337524380931829	.0784461081041898	-.00348112766659334	.151622581054247	-.0790796478577849	-.133069068453814	.176114928723564
Luxembourg	LUX	44200012	44202046	1	1.4425	-.2741	-.5544	.18	-.7451	.5673	-.8012	-.2503
Luxembourg	LUX	44200012	44203043	1	-.0027	-.0862	-.3802	.5178	-.2624	.8624	.3482	.1216
Luxembourg	LUX	44200012	44203828	1	1.9663	-.269	-.5907	.021	.1416	.4223	-.6852	-.6774
Luxembourg	LUX	44200012	44202951	1	1.7871	-.4314	.0226	.2959	-.4275	.5388	-.216	-.2726
Luxembourg	LUX	44200012	44203151	1	1.7085	.3875	.5462	.0479	-.4138	.6081	-.3907	-.7317
Luxembourg	LUX	44200012	44203275	1	2.1402	1.3403	1.4967	.6307	.6979	.7101	-.1972	1.1232
Luxembourg	LUX	44200012	44203585	1	1.3599	-.8479	-1.263	.3731	-.8111	.8473	.1701	-.9069
Luxembourg	LUX	44200012	44200981	1	1.423	.7825	.4173	.8422	.0625	1.046	.5755	.839
Luxembourg	LUX	44200012	44203176	1	1.412	.967	.8038	.3743	-.2089	.7511	.775	.1216
Luxembourg	LUX	44200012	44203134	1	1.0366	-.2662	.0226	.4429	.1075	.495	-.4801	-.4784
Luxembourg	LUX	44200012	44201516	1	1.1463	1.1493	1.0108	.1988	-.6333	.851	-2.1355	.7095
Luxembourg	LUX	44200012	44204285	1	1.7604	-.7375	.6825	.2561	.1682	.5046	-.8657	-.8134
Luxembourg	LUX	44200012	44204325	1	1.5104	-.0862	-.4728	.5844	.3954	.5697	.0447	-1.4991
Luxembourg	LUX	44200012	44202585	1	1.5238	-.269	.4173	.4731	-.2222	.7769	-.0987	-.4377
Luxembourg	LUX	44200012	44200897	0	1.6609	-.7327	.9192	.527	-.245	.3689	-.1727	-.2503
Luxembourg	LUX	44200012	44205973	0	.4292	-.7221	-.691	-1.6841	-1.2763	.051	-2.1355	-.4784
Luxembourg	LUX	44200012	44205630	0	1.1354	.6263	.8038	.4359	.5518	.9873	1.2262	.9642
Luxembourg	LUX	44200012	44202782	0	1.5552	-.2624	.4173	-.0058	-.7486	.3395	-.3912	1.1232
Luxembourg	LUX	44200012	44205035	0	1.6456	.9535	1.9359	-.0996	-.0826	.3712	.1693	1.515
Luxembourg	LUX	44200012	44204902	0	.8006	-.2479	1.9359	.6342	.2385	.7956	.075	.3216
Luxembourg	LUX	44200012	44200963	0	1.647	1.1132	.7739	.7236	-.3217	.8517	-.0553	.8136
Luxembourg	LUX	44200012	44201702	0	.9841	-.4203	-.7902	-.5584	-.913	.2773	-.4805	.2286
Luxembourg	LUX	44200012	44203676	0	1.7785	.5179	.9726	1.6515	.406	1.2033	1.8085	2.0955
Luxembourg	LUX	44200012	44204431	0	1.5112	.7211	1.9359	.4164	-.2243	.4773	.8038	2.0955
Luxembourg	LUX	44200012	44200086	0	1.2181	-.4471	-.4246	.0342	-.2335	1.4929	.5755	-.1563
Luxembourg	LUX	44200012	44204813	0	1.8642	2.6352	-1.4011	.4302	-.1257	.7261	-.6451	-.2503
Luxembourg	LUX	44200012	44203569	0	-.1502	-.00828194860208975	-.0185223774753892	-.029546746126033	.147297776569374	-.0346272131317778	-.107690995957032	.0643911992294046
Luxembourg	LUX	44200012	44205072	0	1.1929	.0502	.3461	.4927	-.2703	.7036	-.0823	-.2503
Luxembourg	LUX	44200012	44203131	0	1.3002	-.59	1.2867	.0362	.1944	.5255	.5722	.1216
Luxembourg	LUX	44200012	44204534	0	.5762	-.8419	1.9359	.7055	.307	.7122	.5755	-1.019
Luxembourg	LUX	44200012	44200873	0	1.3511	.052950561339316	.122733965820382	.00842367207031552	.153597824088431	-.0993821522489469	-.144659849284626	.227141863977689
Luxembourg	LUX	44200012	44205564	1	1.4071	.5228	1.9359	.2717	.712	.3238	-1.0571	2.0955
Luxembourg	LUX	44200012	44200235	1	1.5281	1.3697	.0226	1.2836	.7449	.4394	.5755	.1216
Luxembourg	LUX	44200012	44204503	1	1.7626	.6492	1.2899	.5589	-.1753	.4876	-.3206	-.0625
Luxembourg	LUX	44200012	44201743	1	.7714	.792	-.4338	.0517	.056	.4921	-1.054	.4994
Luxembourg	LUX	44200012	44200477	1	1.4578	.5266	1.3509	1.451	.3918	1.2311	-.2852	1.515
Luxembourg	LUX	44200012	44201111	1	1.8016	1.1132	.0226	.3897	.4583	.6281	-.6852	.1216
Luxembourg	LUX	44200012	44202696	1	1.8802	-.59	-.8627	.6944	-.1252	.6011	-.1722	-1.4344
Luxembourg	LUX	44200012	44201029	1	1.6235	-.0862	-.227	.6312	.1928	.5837	.9628	1.1508
Luxembourg	LUX	44200012	44205569	1	1.291	-.0862	.0226	.84	.9418	1.1498	-.1026	.1216
Luxembourg	LUX	44200012	44201438	1	1.9266	-.5994	.0226	.819	.2597	.8055	.5755	.5553
Luxembourg	LUX	44200012	44201530	1	1.5031	.0527	.7162	.5312	-.3652	.7374	-.0987	.4994
Luxembourg	LUX	44200012	44203373	1	1.2597	.2554	.0226	.6575	.072	.563	-.5798	-.4607
Luxembourg	LUX	44200012	44204365	1	1.3845	.5836	-.442	.7631	.3648	.6439	1.1176	-.4784
Luxembourg	LUX	44200012	44203012	1	1.2016	-.1856	-.4806	.7199	-.2456	.5734	-.6625	-.1563
Luxembourg	LUX	44200012	44205169	1	1.4394	.5128	.8038	.79	-.1699	.1529	-.3907	-.2503
Luxembourg	LUX	44200012	44202188	1	1.5862	.2695	-.7638	.6625	.2704	.1148	-.315601591523009	-.2093780780044
Luxembourg	LUX	44200012	44202645	1	.6496	1.7671	-.173	-.0512	-.4255	.6097	-.6852	-.4607
Luxembourg	LUX	44200012	44201139	1	1.5495	-.59	.4173	.0819	-.4634	.1487	-1.0992	-.4784
Luxembourg	LUX	44200012	44200983	1	1.4725	-1.3546	-.227	.4184	-.0097	1.1758	-.5996	-1.113
Luxembourg	LUX	44200012	44203490	1	1.2484	-.269	-1.3514	.5006	-.6969	.2909	-.7867	-1.1405
Luxembourg	LUX	44200012	44200270	1	1.6797	.2746	.8038	.3447	-.5001	.6264	-1.5848	.1216
Luxembourg	LUX	44200012	44202564	1	.968	.2656	1.9359	.04	-.944	.5701	-1.2871	.6314
Luxembourg	LUX	44200012	44204133	1	1.7018	.0502	-.5034	-.3817	-.2819	-.0505	-.8883	-.1563
Luxembourg	LUX	44200012	44205032	1	1.3387	-.2662	-.9607	.4054	-.218	.2402	-.1722	-.3297
Luxembourg	LUX	44200012	44201614	1	1.5472	.1221	-.0998	.5845	.0394	.8061	.5409	.1575
Luxembourg	LUX	44200012	44202877	1	1.5904	.8089	1.0108	.6393	-.0208	.3339	-.3876	.6314
Luxembourg	LUX	44200012	44203934	1	1.4808	.9454	.8116	.3995	.1554	.5377	1.4673	.1959
Luxembourg	LUX	44200012	44202148	1	1.3094	-.3416	-1.4877	.2266	-.7431	.1909	-2.1355	-1.5298
Luxembourg	LUX	44200012	44203396	1	1.5496	-.7375	-.3048	.2637	-.0016	.5969	-.8627	-.1563
Luxembourg	LUX	44200012	44204215	1	1.2104	-.195	-.7638	.2885	.2327	.0248	-.725	-.7496
Luxembourg	LUX	44200012	44201127	1	1.3258	.3178	1.9359	.285	-.1787	.5246	-.5798	1.1013
Luxembourg	LUX	44200012	44205549	1	1.7399	1.7162	1.036	.6119	.1923	.6187	-.6852	2.0955
Luxembourg	LUX	44200012	44202344	1	1.4193	.0603	.4173	1.1569	.0637	.7966	.0559	1.0448
Luxembourg	LUX	44200012	44204078	0	1.3431	1.7162	1.9359	.2824	.4651	-.031	1.4793	2.0955
Luxembourg	LUX	44200012	44200548	0	1.537	.3952	1.9359	.6587	.1206	1.3137	1.1417	2.0955
Luxembourg	LUX	44200012	44203994	0	1.3881	.9349	.8038	.4921	.9394	.7681	.8951	2.0955
Luxembourg	LUX	44200012	44202578	0	1.4023	.3875	.4173	.0737	-.1717	.5205	.0256	.1216
Luxembourg	LUX	44200012	44205770	0	1.3838	.3289	-.227	-.7979	-.2739	.1378	.1977	.1216
Luxembourg	LUX	44200012	44201182	0	.6161	-.0862	.0226	.3021	-.5058	.3183	.3482	.3216
Luxembourg	LUX	44200012	44201493	0	1.5346	.132233389910055	.211581913309576	.088730545459909	.3402	-.0500497423592408	-.0674384972560756	.320418655729153
Luxembourg	LUX	44200012	44200119	0	1.454	.05714747419682	.132415760082112	.0110261872454333	.15402963311375	-.103820494509093	-.147193716604555	.238296891888565
Luxembourg	LUX	44200012	44202169	0	1.4873	.0585056588241755	.135548935484596	.0118684006111419	.154169373060719	-.105256809351297	-.148013714483599	.241906828034651
Luxembourg	LUX	44200012	44204947	0	-.0761	-.2662	-1.0611	.2671	-.6671	.3357	.3482	.1216
Luxembourg	LUX	44200012	44204096	0	1.3548	-.4998	.5347	.032	-.0562	.7237	.075	.4777
Luxembourg	LUX	44200012	44202385	0	1.1861	.0692	-.4806	.2204	.2139	.5799	.3473	.1216
Luxembourg	LUX	44200012	44205261	0	1.3287	1.031	1.1657	-.6491	.1346	-.801	-.1026	1.2147
Luxembourg	LUX	44200012	44201956	0	1.0239	.3875	-.4806	.1129	.2353	.5972	-.0987	-.1563
Luxembourg	LUX	44200012	44201274	0	1.3963	.3464	.0226	.4745	-.3563	.4693	-.2852	.4994
Luxembourg	LUX	44200012	44202246	0	1.0058	1.3889	.4173	.2324	.6932	.4477	-.176	.6113
Luxembourg	LUX	44200012	44205362	0	1.0008	-.8305	.0226	-.3128	-3.7095	-.0559	-.2852	.1216
Luxembourg	LUX	44200012	44201137	0	1.4925	1.7162	1.1355	.7263	1.5228	1.5593	.9628	2.0955
Luxembourg	LUX	44200012	44200585	0	1.2766	.9349	-.227	1.2588	.0037	1.0319	-.8657	.1216
Luxembourg	LUX	44200012	44200053	0	1.2553	1.127	.8038	.2223	-.1966	.5834	-.5178	.8375
Luxembourg	LUX	44200012	44202671	0	.9291	1.0508	-.3048	.3486	2.3526	.7183	.1648	1.2147
Luxembourg	LUX	44200012	44200938	0	1.1593	.0489	-.227	.6464	-.17	.6811	.5755	.1216
Luxembourg	LUX	44200012	44204563	0	1.5111	.468	.1503	-.1943	.3	.3316	.5755	-.5251
Luxembourg	LUX	44200012	44200871	0	1.3114	-.0994	.4173	.2818	-.1526	.7121	.1693	.1216
Luxembourg	LUX	44200012	44200521	0	1.9956	1.4003	1.0043	.564	.369	.3705	1.6284	.1216
Luxembourg	LUX	44200012	44201651	0	1.3626	-.6727	-.2718	-.1468	.0181026249609732	1.2057	-.6057	.2546
Luxembourg	LUX	44200012	44202400	0	1.885	-.3349	-.227	.1636	-.2574	.2279	-.6852	-.1563
Luxembourg	LUX	44200012	44202921	0	1.6885	.0666	-.4254	.8901	-.2246	1.0732	-.5945	.1216
Luxembourg	LUX	44200012	44202563	0	1.8317	-.2662	.9726	.2661	-.5798	.5552	-.5832	-.222
Luxembourg	LUX	44200012	44202881	0	2.2938	-.2662	.0226	.6137	.3882	.8767	-1.0808	.2286
Luxembourg	LUX	44200012	44201487	0	1.7861	.5266	.4173	.6178	.4697	1.0539	.3473	.1216
Luxembourg	LUX	44200012	44204844	0	1.6474	.7989	.0226	.9752	1.633	1.2683	.5755	.1216
Luxembourg	LUX	44200013	44204715	1	.6361	.2718	.0226	-.4746	-.1323	-.2136	-1.5537	-.1563
Luxembourg	LUX	44200013	44204455	1	1.2612	-.3486	-.691	.2585	.0126	.0511	-.5172	.8136
Luxembourg	LUX	44200013	44201463	1	1.0802	.3875	-.173	-.1286	-.4282	.0115	-.7867	.9097
Luxembourg	LUX	44200013	44203466	1	-1.4572	-.7221	-.7902	.2587	-.3289	-.2781	-1.2871	-.222
Luxembourg	LUX	44200013	44203274	1	.8736	1.1132	-.227	-.5099	-.2997	-1.653	-1.0992	-.4607
Luxembourg	LUX	44200013	44206048	1	.6086	1.153	-.5544	-.0233	.4326	.1527	1.2067	-.5461
Luxembourg	LUX	44200013	44201462	1	1.4061	.5091	.9192	-1.0059	-.5446	-.2858	-.1021	.346
Luxembourg	LUX	44200013	44202034	1	1.4387	.1125	-.9285	.0262	-.0781	-.0816	-.9936	-.1563
Luxembourg	LUX	44200013	44203724	1	1.4973	-.9453	-1.7997	-.3882	-.5895	-.219	-1.5537	-.0867
Luxembourg	LUX	44200013	44202725	1	.7462	.4981	.586	-.0824	-.8876	-.8849	-1.5588	-.3856
Luxembourg	LUX	44200013	44205256	1	1.3547	-.1968	1.9359	-.4344	.3216	-.219	-2.1355	.6314
Luxembourg	LUX	44200013	44204793	1	-.3178	-.7815	-.7249	.6688	-.3072	-.1971	-.4147	-.7507
Luxembourg	LUX	44200013	44201143	1	1.6807	2.6352	-.5252	-.5056	-.4722	-1.6678	-.9936	-.1865
Luxembourg	LUX	44200013	44205111	1	1.3658	-.847	.0226	.2501	-.3508	.069	-.5828	-.6665
Luxembourg	LUX	44200013	44204538	1	-.0206	-.6802	-1.5179	-.2431	-.4869	.1896	-2.1355	-1.5002
Luxembourg	LUX	44200013	44201366	1	1.5069	-.6019	-.7902	-.3807	-.2801	-.0745	-.9936	.2546
Luxembourg	LUX	44200013	44205997	1	1.0021	-1.1117	-1.4928	-.6513	-.9565	-.4795	-1.1229	-1.0788
Luxembourg	LUX	44200013	44200650	1	-.1034	-.5259	-.75	-1.3089	-.3682	-.836	-.8041	.6113
Luxembourg	LUX	44200013	44204031	0	1.5453	.3789	-.6587	-.8328	-.9666	-.8849	-.9936	-.6353
Luxembourg	LUX	44200013	44204916	0	.8705	.0467	1.9359	-.0845	.3738	.4641	2.4277	-1.1252
Luxembourg	LUX	44200013	44205726	0	.3485	1.1132	.4173	.0793	1.0459	-.8849	.0221	.1216
Luxembourg	LUX	44200013	44205827	0	1.081	-1.2563	-.3802	-2.6893	-1.5772	-.1916	-1.5848	2.0955
Luxembourg	LUX	44200013	44205485	0	2.0261	-1.011	-1.4559	.1914	-.5345	-.1652	1.1217	.8806
Luxembourg	LUX	44200013	44200250	0	1.413	.4298	1.9359	-.2729	.3746	-.0816	.3415	1.515
Luxembourg	LUX	44200013	44204074	0	1.3645	1.1352	1.4967	-.0184	.5445	.1858	.3482	2.0955
Luxembourg	LUX	44200013	44201003	0	1.5484	.64	1.1381	-.4072	.2382	.0623	-.6601	.9883
Luxembourg	LUX	44200013	44201220	0	1.0088	2.6352	1.9359	.4046	1.1452	-1.6678	2.4277	1.3857
Luxembourg	LUX	44200013	44202296	0	-1.2588	1.3697	1.1752	.0753	.0084	.0953	.8947	2.0955
Luxembourg	LUX	44200013	44204172	0	1.0102	.6464	1.4967	-.1943	-.0499	.0641	1.6338	.8567
Luxembourg	LUX	44200013	44202632	0	1.6013	-.0384	.8961	.107	-.2791	-.2858	-1.0451	.4104
Luxembourg	LUX	44200013	44201566	1	1.3553	-.1106	-1.0611	-.5753	-.1626	-.219	-.6856	-.4607
Luxembourg	LUX	44200013	44205286	1	1.443	.3875	.0226	.4885	.4106	.2967	-.6852	.1216
Luxembourg	LUX	44200013	44204612	1	1.5446	.1125	-.732	-.4234	-.0917	-.2348	-1.266	-1.4002
Luxembourg	LUX	44200013	44205224	1	-.442	.7763	1.1381	-1.1591	.8261	-.0798	1.2223	1.1013
Luxembourg	LUX	44200013	44204816	1	.6534	-.4174	-.691	.1053	-.7574	.4408	-.6378	-.1563
Luxembourg	LUX	44200013	44202845	1	1.8831	.2185	1.2867	-.2606	-.6241	-1.0529	-.3237	.346
Luxembourg	LUX	44200013	44202852	1	.7531	-.6486	-.9285	-.1707	-.1961	-.3648	-.6791	-1.1252
Luxembourg	LUX	44200013	44203682	1	-.5105	-1.9174	-.7638	-.4542	-.0647	-.5309	-1.5848	-.8443
Luxembourg	LUX	44200013	44205151	1	-.3562	-.7306	-1.263	-.3463	-.9777	-.219	-.8512	-.8947
Luxembourg	LUX	44200013	44202621	1	1.3674	2.6352	1.4967	.6591	.5056	.4851	-.6567	.9883
Luxembourg	LUX	44200013	44201615	1	-.1126	.802	.7162	.2997	.2879	.4497	-.4771	1.515
Luxembourg	LUX	44200013	44205071	1	.6042	-.7263	-1.4242	.0624	-.0633	-.0816	-2.1355	-.4095
Luxembourg	LUX	44200013	44202476	1	.1618	-.7221	-.227	-.8293	-.3849	-.4795	-.6852	.2286
Luxembourg	LUX	44200013	44203720	1	.5418	-.1473	-1.0611	-.7936	-.9316	-.0041	-1.2106	-1.2688
Luxembourg	LUX	44200013	44205671	0	.8541	-.2479	-.7638	-1.3001	.0592	-.4795	-.5832	-.6774
Luxembourg	LUX	44200013	44205302	0	1.2725	-1.7612	-.8279	.7643	.1373	-.2348	-.824728271626634	-1.3637
Luxembourg	LUX	44200013	44203074	0	.4793	.7821	1.9359	1.6214	.2621	1.4355	1.6338	2.0955
Luxembourg	LUX	44200013	44204730	0	-.7924	.64	.0226	-1.7857	-.0734	-1.6678	.065320909938974	2.0955
Luxembourg	LUX	44200013	44201599	0	.6297	.0527	.8571	-.5518	-.2378	-.2421	.9254	-.4145
Luxembourg	LUX	44200013	44204898	0	-.0241	-.0994	-.9607	-.0318	-.0205	.1858	.1648	-.1563
Luxembourg	LUX	44200013	44200057	0	.7124	.1125	1.4967	.0236	.2156	.1529	.3482	1.4234
Luxembourg	LUX	44200013	44205572	0	1.4547	-1.3452	-1.1926	.7145	-.947	.4394	.5755	.1216
Luxembourg	LUX	44200013	44206050	0	1.5598	.4646	1.9359	-2.6893	.0349	-1.6678	2.4277	2.0955
Luxembourg	LUX	44200013	44203937	0	1.3472	.7763	1.1381	-.2803	.3868	.0064	.8038	2.0955
Luxembourg	LUX	44200013	44206002	0	-.2075	.37	1.9359	.0558	.6132	.5326	.5755	1.4379
Luxembourg	LUX	44200013	44205218	0	1.4036	-.9924	.0226	.2955	.6491	.7062	1.802	1.0431
Luxembourg	LUX	44200013	44202144	1	.3766	.0132042874847234	.0310438928557987	-.0162230824306781	.149508437352055	-.0573494551399871	-.120663214656144	.121499738621529
Luxembourg	LUX	44200013	44202517	1	-1.5295	-.9764	1.9359	1.079	-.0408	1.5721	-.4771	-1.1252
Luxembourg	LUX	44200013	44203386	1	.4777	-.342323387548069	-.525251220330545	-.099953504784924	-.138740619675562	-.135816823264485	-.2852	-.8813
Luxembourg	LUX	44200013	44203109	1	-.159940774435885	-1.1002	-2.664	-.583981823533453	-1.043	-.6522	-.6852	-.8273
Luxembourg	LUX	44200013	44203914	1	1.3654	-.3631	.8571	3.6039	.6871	-1.6678	.4554	1.1508
Luxembourg	LUX	44200013	44203773	0	-.0067	-1.2027	-.173	-.3931	-.6264	.8716	-.6454	1.0448
Luxembourg	LUX	44200013	44203517	0	1.6914	-.0862	.0226	.7113	-.5165	1.5721	.5755	.1216
Luxembourg	LUX	44200013	44203983	1	-.048	.4034	.1386	.0029	.2262	.3435	-.9936	.4504
Luxembourg	LUX	44200013	44203336	1	-.8564	-.8339	-.8555	.609	-.5193	.8296	-1.0576	-.8936
Luxembourg	LUX	44200013	44200570	1	-.838	-1.3452	-1.1926	.7113	-.3897	.5637	-.1972	-1.1252
Luxembourg	LUX	44200013	44205065	1	-1.0585	-.135733710876845	-.201877433345661	-.298717549415815	-.0186775696679778	-.4733	-.244762779313958	-.123118824536768
Luxembourg	LUX	44200013	44202076	1	-.6686	-1.2512	-.9211	.3794	-.5237	.3324	-2.1355	-1.1252
Luxembourg	LUX	44200013	44203757	1	-.728	-.8489	-1.015	-1.3089	.0259	-.8768	-1.0571	-1.1068
Luxembourg	LUX	44200013	44205910	1	-.6508	-1.5823	.0226	-2.64	-1.0024	-.265	-.6852	-1.0169
Luxembourg	LUX	44200013	44201946	1	-.3492	-1.0229	-2.664	-.2739	-1.151	-1.6678	1.6338	-.2432
Luxembourg	LUX	44200013	44200844	1	-.6213	-.59	-.227	.4087	-.0316	-.4223	-.6852	.1216
Luxembourg	LUX	44200013	44205527	1	-.7785	2.6352	.1188	.7936	.1637	.5987	-.1566	.5823
Luxembourg	LUX	44200013	44205353	1	-.6883	-.8387	-1.2062	-1.7857	-.0976	-.219	-.5832	-1.1681
Luxembourg	LUX	44200013	44202365	1	-.5687	-.7221	-.227	-.314	-.0503	.113	-1.5588	-.6959
Luxembourg	LUX	44200013	44205058	1	.2953	-.4314	.1386	-.1397	.1828	.2225	-.6852	.1216
Luxembourg	LUX	44200013	44200854	1	-.0304	.7789	1.9359	-.635	.7767	-.1094	.8038	.7334
Luxembourg	LUX	44200013	44202790	1	-1.0172	-.8305	.0226	.1053	-.2382	-.477	-.17153454375184	.1216
Luxembourg	LUX	44200013	44201356	1	-.4588	-.4025	-.711	.0428	-.8387	.3913	-.6852	-.6508
Luxembourg	LUX	44200013	44205530	1	-1.2887	-.7221	-.5034	-.026	-1.0749	.3646	-.6625	-.0295
Luxembourg	LUX	44200013	44205386	1	-.8131	-.2662	-.711	-1.5123	-.7896	-.3548	.0221	.1216
Luxembourg	LUX	44200013	44200055	1	-.654	.0347	.6847	-.3807	-.1826	-.0348	-.9533	-.6774
Luxembourg	LUX	44200013	44204581	1	-.3957	-1.3171	-2.1689	-1.3102	-3.7095	-.4694	-2.1355	-2.5027
Luxembourg	LUX	44200013	44204143	1	1.2484	.0487618057468412	.113070989428938	.00582621523373051	.153166854342073	-.09495243650437	-.142130906876883	.216008517364988
Luxembourg	LUX	44200013	44203663	1	.0773650677054075	.000999594241171452	.00288907215221391	-.0237912403725829	.148252729437036	-.0444426811291522	-.113294685832797	.089060729664723
Luxembourg	LUX	44200013	44203329	1	1.1521	.272706944000491	.336557030235081	.2759	.7037	.3491	.147652034882905	.437487783242493
Luxembourg	LUX	44200013	44201052	1	.6016	-2.9627	-1.1926	-2.6893	-1.861	-.0465	-2.1355	-1.9616
Luxembourg	LUX	44200013	44201633	1	.4403	-.638064937955557	-.9219	-.0973	-.4574	.738	-.816988652890021	-1.5298
Luxembourg	LUX	44200013	44204243	1	-.746	.7665	1.1381	1.2836	.303	-.5309	.0221	.9883
Luxembourg	LUX	44200013	44200208	0	-.6609	-.0862	.0226	.907	.6484	1.0062	.5755	.1216
Luxembourg	LUX	44200013	44200853	0	-.4746	1.0919	1.4967	.1479	1.113	.5515	-.2395	.9883
Luxembourg	LUX	44200013	44200408	0	-.659	.5886	-.2236	.2293	.2197	-.0294	-.1154	.8903
Luxembourg	LUX	44200013	44204731	0	.6563	-1.1467	-1.1545	1.965	.7738	-.2608	-.178	-1.113
Luxembourg	LUX	44200013	44202044	0	.6871	1.1592	.0226	.7113	.4467	.7615	.1922	.3101
Luxembourg	LUX	44200013	44202257	0	.003	-.5717	-.7183	.3133	-.1792	-.0153	-.1727	-.1563
Luxembourg	LUX	44200013	44204921	0	1.4123	-.0862	.0226	.4993	-.0408	1.0062	.5755	.1216
Luxembourg	LUX	44200013	44205642	0	-2.9409	-.847	-1.0935	-1.3102	.1614	.1615	-.4805	-.8947
Luxembourg	LUX	44200013	44201460	0	.5357	-2.9627	-2.664	-2.6893	-3.7095	-1.6678	2.4277	2.0955
Luxembourg	LUX	44200013	44203947	0	-1.6968	-.0862	.0226	1.2836	.8779	1.5721	.5755	.1216
Luxembourg	LUX	44200013	44200655	0	-1.63	-.114478908913599	-.207394126504036	-.191811608713832	.058860618006426	-.2131	-.15209690818117	-.141179900350193
Luxembourg	LUX	44200013	44204056	0	-.5573	.2086	-1.4928	.0256	-.2335	.3368	-2.1355	-1.5298
Luxembourg	LUX	44200013	44202416	0	1.0799	-.9752	.8961	.6042	.8082	.8269	.3839	-.6544
Luxembourg	LUX	44200013	44205625	0	-.0705517638163347	-.9416	-.4667	.361	-.0902	1.053	-1.039	-1.207
Luxembourg	LUX	44200013	44205097	0	-1.3922	.0308	.1386	.1954	.8835	.4367	1.0897	1.1013
Luxembourg	LUX	44200013	44200096	0	.1192	-.7027	.8801	.4556	1.0383	1.0062	1.6331	.4392
Luxembourg	LUX	44200013	44205439	0	.043	1.1132	1.9359	-.4413	.4242	-.1088	2.4277	1.4234
Luxembourg	LUX	44200013	44201486	0	-.0669	-.5994	.0226	-.8975	-.1249	.0165	-.5974	.1216
Luxembourg	LUX	44200013	44201013	0	-.1318	-.4174	-.227	.7113	.7953	.988	.5755	.7864
Luxembourg	LUX	44200013	44206034	0	-.1089	.8046	.8877	1.0738	-.3972	1.1213	1.5037	1.1013
Luxembourg	LUX	44200013	44202905	0	-.3386	-.4314	1.4967	-.1017	1.5265	-.7368	-.0992	2.0955
Luxembourg	LUX	44200013	44204854	0	-2.2195	.6515	.0226	-.8932	-.8823	-.1763	.1648	.7627
Luxembourg	LUX	44200013	44200899	0	-.3549	1.127	.603	-.5106	1.8672	.403	-.0992	-1.4056
Luxembourg	LUX	44200013	44203122	0	.8972	-1.3452	-1.1926	.7113	-.0408	1.0062	-.6852	-1.1252
Luxembourg	LUX	44200013	44204138	0	.165205516551804	-.663	.5644	-.511830181897712	-.369461241487844	-.6742	-1.1947	-.8385
Luxembourg	LUX	44200013	44201900	0	.5371	.334	-.7902	-.2757	.5012	.6788	.1648	-.0675
Luxembourg	LUX	44200013	44201213	0	.4107	-1.0303	-.0607	-.1642	-.3985	.6979	-.0817	.1907
Luxembourg	LUX	44200013	44205063	0	-.1232	.3178	-.5645	-.2182	-.3219	.1479	.1648	.2862
Luxembourg	LUX	44200013	44201580	0	-.4393	-.0862	.8038	-.0438	1.0118	.2087	.5409	-.1563
Luxembourg	LUX	44200013	44202916	0	-.6636	.4546	1.2867	-1.1482	.4323	.117	.0215	1.1508
Luxembourg	LUX	44200013	44206038	0	-.517	.0428	-.4728	.5936	.236	.8151	.8107	-.2819
Luxembourg	LUX	44200013	44201697	0	-.2546	.5696	-1.4798	.6108	.3027	1.0063	-.1972	-.6774
Luxembourg	LUX	44200013	44204131	0	-.5955	-.847	.0226	.0747	-.0484	.3048	-.4948	.1216
Luxembourg	LUX	44200013	44201920	0	.5904	-.7388	-1.6468	-.8337	-.5988	-.0671	-.6707	-.7496
Luxembourg	LUX	44200013	44202884	0	-2.224	1.1493	-.4246	-.8293	-.6759	-1.6678	-.0553	.1216
Luxembourg	LUX	44200013	44201091	0	.761	-1.0281	-2.664	-.6054	.0955	.3885	-.8686	-2.5027
Luxembourg	LUX	44200013	44203868	0	-.247255285837911	-1.7372	-2.664	.7113	-.0408	1.0062	.5755	.1216
Luxembourg	LUX	44200013	44204630	0	.4131	.612778605921673	.0499598806178786	2.0374	3.4995	-.0311	1.173	-.9921
Luxembourg	LUX	44200013	44202958	0	-.2953	-.354967324329551	-.371916916491857	-.392338718435453	-.7353	-.300073172038591	-.492068817544764	-.299631670238497
Luxembourg	LUX	44200013	44204567	0	.8514	-.817	-.7584	.1684	-.4211	.8081	.695	-1.0785
Luxembourg	LUX	44200013	44205515	0	-.2927	-.8977	.9726	.7746	.3341	.4862	.3415	1.4234
Luxembourg	LUX	44200013	44204387	1	.6149	-.5152	-1.5179	-.1903	-.463	.1487	-2.1355	-.8187
Luxembourg	LUX	44200013	44205762	1	.9796	-.59	.0226	-.1338	.2187	.0559	-1.7719	-.1563
Luxembourg	LUX	44200013	44205855	1	.9937	.2718	-.1627	-.7841	.2096	-1.6678	-1.5596	-.1789
Luxembourg	LUX	44200013	44204066	1	-1.7456	-.8938	-1.9313	.4439	-.2425	.3592	-2.1355	-1.4991
Luxembourg	LUX	44200013	44202222	1	-.3837	-.7221	-.691	-.5776	-.5939	.2927	-1.0571	-.4377
Luxembourg	LUX	44200013	44203855	1	.4772	-.4314	-.5836	-.0189	-.3443	.3368	-1.0602	-.5305
Luxembourg	LUX	44200013	44205958	1	-.0913	.0308	1.0108	-.2033	.7132	-.7847	-1.2876	.1216
Luxembourg	LUX	44200013	44204621	1	-1.696	-.847	-1.263	-.799	-1.071	-.0184	-1.1229	-.6353
Luxembourg	LUX	44200013	44205815	1	-.0264	.4083	.4173	-.6123	.3273	-.0614	-.6852	2.0955
Luxembourg	LUX	44200013	44201118	1	-.5189	.2695	-1.5179	-.5312	-.1082	-.2858	-.7045	-.7096
Luxembourg	LUX	44200013	44203250	1	1.0791	-.0862	-.227	.3836	.4585	.8912	-.2852	.2286
Luxembourg	LUX	44200013	44203057	1	.7945	-.7221	-.3802	-.1124	-.7461	-.0816	-.6625	-.6353
Luxembourg	LUX	44200013	44201642	1	.9157	-.3486	.0226	-.2467	.5836	.3806	-.6852	.2286
Luxembourg	LUX	44200013	44203106	0	.2154	.7211	1.4967	-.1126	-.0538	-.219	1.3432	2.0955
Luxembourg	LUX	44200013	44203220	0	.29	-.2662	-.3908	-.63	-.334	-.1778	-.6007	.169
Luxembourg	LUX	44200013	44204817	0	.0747	.1221	-.3827	-.4239	.513	.0788	.8038	2.0955
Luxembourg	LUX	44200013	44200790	0	-1.1201	-.2662	.0226	-.1413	-.0151	.5323	.075	-.2503
Luxembourg	LUX	44200013	44201929	0	.22	-.9334	-1.0611	-.2034	-.3721	-.212	.8038	-.4377
Luxembourg	LUX	44200013	44200561	0	.5689	.3837	.5833	-.7973	-.3885	-.219	-1.305	-.2503
Luxembourg	LUX	44200013	44200774	0	1.2114	.9454	1.9359	-.8293	.2432	-.2777	.4807	1.515
Luxembourg	LUX	44200013	44203326	0	1.5084	-.8977	-.227	-.2927	-.0995	.3337	-.8657	1.1508
Luxembourg	LUX	44200013	44201787	0	-.9117	-.59	-.227	.7113	-.1538	.4902	-.309	-.5475
Luxembourg	LUX	44200013	44205251	0	.8122	.4457	1.9359	-.0863	-.1295	.2398	.0177	1.515
Luxembourg	LUX	44200013	44201059	0	.7892	.7763	.8116	-.1367	.1064	-.219	-.2673	1.0448
Luxembourg	LUX	44200013	44202686	0	-.9791	-.7375	1.1381	-.1098	-.2948	.4125	-.2128	1.515
Luxembourg	LUX	44200013	44202872	0	1.1931	.1736	-1.2567	.3057	.0593	.2028	-.5802	-.2726
Luxembourg	LUX	44200013	44204071	0	1.0922	.0423909817590656	.098374232736205	.00187565283962568	.152511377473708	-.0882151278451402	-.138284550459265	.199075423490558
Luxembourg	LUX	44200014	44200713	0	-.419	.7763	.3461	-.9795	.4154	-1.2919	.9628	.0453
Luxembourg	LUX	44200014	44202978	0	-.373	.5258	1.4967	.1429	.3223	-.801	-.3733	.8136
Luxembourg	LUX	44200014	44204008	0	.1038	.4571	-.6315	.527	.8562	.5377	.9863	.4777
Luxembourg	LUX	44200014	44200015	0	-.7447	2.6352	1.9359	3.6039	1.3833	3.5678	2.4277	1.7439
Luxembourg	LUX	44200014	44200814	0	-.7141	.239054333197847	.206619524118772	-.2704	.8661	.4504	.172615639281901	.288423133438811
Luxembourg	LUX	44200014	44205938	1	-.3242	-.4314	-.8826	-.2852	.0386	.4785	-.1727	-.4607
Luxembourg	LUX	44200014	44201435	1	-.0922	.3837	1.1381	.632	1.2027	.5207	-.6852	.9097
Luxembourg	LUX	44200014	44200487	1	.024	-1.5111	-.8892	.0499	-.3064	.3606	-.6852	-1.4355
Luxembourg	LUX	44200014	44202952	0	.2495	.5004	1.9359	.7442	.273	.4428	2.4277	2.0955
Luxembourg	LUX	44200014	44201128	0	-.8455	-.0862	.0257772946811826	-.0838	-.5154	-.0062	.5755	.1216
Luxembourg	LUX	44200014	44200189	0	-.531	-.3516	.0226	.0944	-.392	-.5309	.3473	1.3857
Luxembourg	LUX	44200014	44204697	0	-.0531	-.5286	.6825	-.099	-.3745	-.5309	-.2704	1.515
Luxembourg	LUX	44200014	44201582	0	-.2098	-2.0452	-.9413	-1.0664	-1.8614	-.8849	-.8738	-.4607
Luxembourg	LUX	44200014	44204356	0	-.0066	.0527	-.5412	-1.5123	-.3764	-.2785	.382	-.343
Luxembourg	LUX	44200014	44203058	0	-1.0553	-.6693	1.9359	-.9722	.0177	-.8768	2.4277	.9883
Luxembourg	LUX	44200014	44204951	0	-.6497	-2.9627	-2.664	-1.9429	-.222	-.7847	-.6852	-2.5027
Luxembourg	LUX	44200014	44201081	0	-.2645	-1.3452	-1.1926	.1734	-.301	-1.6678	-.6852	-1.1252
Luxembourg	LUX	44200014	44200763	0	-.7254	.462537265742263	.420150030475794	.476808531695621	1.4242	.384287281379927	.469191846650667	.507231402533251
Luxembourg	LUX	44200014	44205984	0	.2182	-2.9627	-2.664	3.6039	-3.7095	-1.6678	-2.1355	-2.5027
Luxembourg	LUX	44200014	44206021	0	1.3463	.7211	.5347	.1504	.5679	.1258	-.3268	2.0955
Luxembourg	LUX	44200014	44201008	0	-.2729	-.8893	-.5034	-.5599	-.7508	.039	-.414	-.6924
Luxembourg	LUX	44200014	44203278	0	-.4572	-.2624	-.3802	.7131	.5176	.2575	-.4398	.2286
Luxembourg	LUX	44200014	44200961	1	.952	-.2479	1.9359	.4537	.6543	1.3468	-1.0602	2.0955
Luxembourg	LUX	44200014	44205593	1	.8207	-.3486	-1.7997	.1496	-.1966	-.1845	-1.5848	-1.2688
Luxembourg	LUX	44200014	44200494	1	.6313	-.910854250094549	-2.664	.334530425440932	.036855235346266	.5827	.5755	.1216
Luxembourg	LUX	44200014	44203629	0	1.01	.03903834583208	.0906400880489924	-.000203324297348831	.152166433820829	-.0846696299463649	-.136260411550634	.190164409940761
Luxembourg	LUX	44200014	44204331	0	.6574	.0246570875856671	.0574641827362041	-.0091211751306483	.150686785012983	-.0694610829985771	-.127577791365921	.151940281258789
Luxembourg	LUX	44200014	44206046	0	-1.587	.3875	-.9674	-.1368	.215	-1.6678	-.0589	-.0625
Luxembourg	LUX	44200014	44203478	0	.4034	-.1798	.4173	-2.6893	.1184	3.6292	-.0616	-.1118
Luxembourg	LUX	44200014	44204135	0	-.8491	-.5152	-.6116	.7411	.7575	.634	-.1727	-.1563
Luxembourg	LUX	44200014	44203930	0	-.2827	.9349	.4173	-.2852	-.2143	.2248	.9863	.1216
Luxembourg	LUX	44200014	44200738	0	-.9886	-.5717	.0226	.2333	-.0641	-.4694	-.149247210133442	-.0428942497759363
Luxembourg	LUX	44200014	44202685	0	-.6669	-1.3452	.0226	.7113	-.7364	.9697	-.9445	-1.1252
Luxembourg	LUX	44200014	44202593	0	-.4037	-1.5091	-1.3196	-.4593	-1.6225	.4394	-1.1941	.4777
Luxembourg	LUX	44200014	44205767	0	-.7915	-1.3452	-1.1926	.1053	-.9291	.4394	.0221	-1.1252
Luxembourg	LUX	44200014	44206049	0	-1.2284	-.5557	-1.1002	.7373	.164	-1.6678	.5755	-.1563
Luxembourg	LUX	44200014	44203193	0	-1.1019	-.8232	-.6843	.4715	-.2774	.7522	-1.3972	-1.2688
Luxembourg	LUX	44200014	44202108	0	-.051	-.4488	1.9359	3.6039	4.8357	-.006	2.4277	2.0955
Luxembourg	LUX	44200014	44202879	0	-.7107	-.0311426838463168	-.0712594589496315	-.0437227398641622	.144945697281802	-.0104514032502263	-.0938889295545036	.00362936109484541
Luxembourg	LUX	44200014	44200951	0	-.4053	-.0186865401467861	-.0425245710241478	-.0359986569245999	.146227276254905	-.0236240925237782	-.101409270463214	.0367367034075918
Luxembourg	LUX	44200014	44204315	0	.9578	2.6352	-.9285	1.2995	.4152	.9646	2.4277	2.0955
Luxembourg	LUX	44200014	44201701	0	.5117	-.817	-1.0217	.6333	-.3422	.7903	-.5715	-1.6922
Luxembourg	LUX	44200014	44201591	0	.8979	-.0088	.243447634551633	1.5065322744038	.077	3.57	.51916312318062	.277691202394086
Luxembourg	LUX	44200014	44203200	0	.4998	-.11507131652744	-.149125938642385	-.100619187786142	.144	-.151464537128156	-.6203	-.058787082876172
Luxembourg	LUX	44200014	44203737	0	-.1974	2.6352	1.9359	3.6039	-.019	-1.6678	2.4277	2.0955
Luxembourg	LUX	44200014	44203690	0	-.0699	-.00500680669288115	-.0109670025558858	-.0275158232051199	.147634747072125	-.0380907591326495	-.109668348199892	.0730962404465412
Luxembourg	LUX	44200014	44201726	0	.8296	-.0017126411364405	-.0169703236260972	.6594	.1735	.230841468109643	-.0751309367921409	-.0358
Luxembourg	LUX	44200014	44203296	0	-.5825	-1.1085	-.681115851773536	-.7176	-.1305	-1.6678	-.768336860563772	-.477804055383324
Luxembourg	LUX	44200014	44203740	0	1.2151	.0206871475491876	.0856306758025398	.7113	-.0408	.218224711203222	-.0488564255784493	.171308003873639
Luxembourg	LUX	44200014	44203187	0	.8691	.0332915526190353	.0773828984330767	-.00376692379369567	.151575161792964	-.0785922497281479	-.132790810915279	.174889935376695
Luxembourg	LUX	44200014	44204282	0	-5.3753	-.221394576121466	-.510148647611095	-.1616983694643	.125371194079648	.190744819360809	.0209747973700906	-.50204355623337
Luxembourg	LUX	44200014	44201196	0	-.8317	-.0862	.586	.7483	.7143	1.0062	.5755	-.4121
Luxembourg	LUX	44200014	44201661	0	1.306	2.6352	1.33802141836901	.201864301622169	.5075	-.0185	.692138193130034	1.1890028893279
Luxembourg	LUX	44200014	44203180	0	-.3356	-.8938	-1.4259	-.1211	-.5194	-1.6678	-1.7719	-.1563
Luxembourg	LUX	44200014	44205669	0	.9717	-.2662	-.0731783759648464	-.0615806599063768	.0362924631588415	-.134453188939171	-.261728289700135	.0521211441107539
Luxembourg	LUX	44200014	44202436	0	1.1748	.0457599322161096	.106146013163988	.00396474665366578	.152857999684508	-.091777878775053	-.140318539192269	.208029799636703
Luxembourg	LUX	44200014	44201476	0	1.1226	.9349	1.9359	3.6039	4.8357	-.0558	2.4277	1.515
Luxembourg	LUX	44200015	44202595	1	.9174	.1316	.6496	.1091	.4891	.101	-.7867	.6314
Luxembourg	LUX	44200015	44205953	1	-.7222	2.6352	1.9359	-1.0059	.1104	-.4384	-.043	2.0955
Luxembourg	LUX	44200015	44203243	0	-.4756	2.6352	1.9359	.4231	.8876	.6834	2.4277	2.0955
Luxembourg	LUX	44200015	44201766	0	.4462	.0789	.0226	1.2836	1.1992	1.0062	.5755	.1216
Luxembourg	LUX	44200015	44201757	1	1.498	-.8232	1.1752	.978	-.1869	.6106	1.6331	.1216
Luxembourg	LUX	44200015	44201226	1	1.1597	.0451440587064079	.104725263957456	.00358284209444053	.15279463412297	-.0911265768496089	-.139946708322192	.206392861624514
Luxembourg	LUX	44200015	44205042	1	.4611	-1.3452	.0226	.4405	-.8051	.0714	-.7867	-.5265
Luxembourg	LUX	44200015	44202202	1	1.6717	-.0862	.7638	.1053	.8779	1.2246	.9628	-.7496
Luxembourg	LUX	44200015	44204184	1	1.3398	-1.2223	1.2899	.3902	-.7572	.1703	-.6791	2.0955
Luxembourg	LUX	44200015	44205862	1	1.7507	.0692487768675821	.16033207065019	.0185302324588194	.15527470345206	-.116617930355402	-.154499823833155	.270461097730713
Luxembourg	LUX	44200015	44204095	1	1.2398	.0484110433505873	.112261821006675	.00560870667682081	.15313076534676	-.0945814963349118	-.141919135652866	.215076221543476
Luxembourg	LUX	44200015	44204797	1	.8391	.0320679628646609	.0745602178902984	-.00452567457361338	.151449269948847	-.0772982723928285	-.132052074087312	.171637740650492
Luxembourg	LUX	44200015	44204911	1	1.2945	-.0862	.0226	2.0627	-1.1817	1.5721	.5755	.1216
Luxembourg	LUX	44200015	44202378	0	.5633	.215	1.2899	3.6039	4.8357	-1.6678	1.0854	2.0955
Luxembourg	LUX	44200015	44202730	0	-1.0242	-1.2737	-.227	.2648	-.5953	.9383	-.0662	.9097
Luxembourg	LUX	44200015	44200289	0	1.5728	.0136	.27	.6333	.6385	-.089	.5755	-.222
Luxembourg	LUX	44200015	44202716	0	.8133	-2.9627	.0226	1.2836	.8779	-1.6678	.5755	.1216
Luxembourg	LUX	44200015	44205367	0	.8247	-2.9627	-2.664	.6333	-2.916	1.4357	-.6852	-2.5027
Luxembourg	LUX	44200015	44204002	0	.8253	2.6352	1.9359	-.3212	.2985	-1.6678	2.4277	2.0955
Luxembourg	LUX	44200015	44205259	0	1.0376	-.8685	-.442	.4645	-.0561	.8392	-.3317	-.671
Luxembourg	LUX	44200015	44202221	0	1.353	2.6352	1.9359	3.6039	4.8357	3.6292	2.4277	2.0955
Luxembourg	LUX	44200015	44205849	0	.6638	-1.3452	.0226	.7113	-.1773	1.0062	.5755	.1216
Luxembourg	LUX	44200015	44203526	0	.1208	-.0862	1.9359	-1.2502	4.8357	.4323	1.21000866271498	1.82413170359496
Luxembourg	LUX	44200015	44205220	0	.3434	-.59	1.2341	.5848	.5885	.3784	.9863	1.0582
Luxembourg	LUX	44200015	44200664	0	.1562	-.5874	1.9359	1.2836	.0145	1.0062	-.6454	-.6198
Luxembourg	LUX	44200015	44203763	0	-.3614	-1.0138	-.7249	.3588	.1476	-.5058	-.1727	.1216
Luxembourg	LUX	44200015	44203597	0	1.4384	-.0862	.0226	.7113	.8779	1.0062	.5755	.1216
Luxembourg	LUX	44200015	44203320	0	.0676	1.3939	1.1355	.3179	.6971	.1185	1.1218	1.1232
Luxembourg	LUX	44200015	44205807	0	-.4689	2.6352	1.9359	.5198	-.2518	1.4835	2.4277	2.0955
Luxembourg	LUX	44200015	44202324	0	-.2725	-1.1502	1.9359	.5165	-.4013	1.0533	2.4277	.5759
Luxembourg	LUX	44200015	44204067	0	2.1444	1.10402912725082	1.9359	3.6039	-.152	1.71246018626182	2.4277	2.0955
Luxembourg	LUX	44200015	44202119	0	.4942	.349916160062882	.524	.524261963262112	.577501435712511	.9199	.342175022181213	.499182758256798
Luxembourg	LUX	44200015	44203701	0	1.3507	-.817	.4548	.7096	.3114	1.0388	.0516	-1.0537
Luxembourg	LUX	44200015	44204706	0	-.3549	2.6352	1.4967	.2127	-.0951	.2115	-.0585	.8567
Luxembourg	LUX	44200015	44201343	1	.9978	.3289	.7158	.402	.4551	.2511	.1701	.1339
Luxembourg	LUX	44200015	44201860	1	1.3685	-.4203	-.227	.3457	-.5676	.2697	-.532	-.1563
Luxembourg	LUX	44200015	44201388	1	.9845	-.7193	-.265815437649772	-.2199	.0193	.1273	-.382503202792535	-.0969572060365642
Luxembourg	LUX	44200015	44204788	1	.7506	2.6352	1.9359	.5244	.373	3.6292	2.4281	.5776
Luxembourg	LUX	44200015	44204695	1	1.0983	2.6352	1.9359	3.6008	.0053	3.6292	2.4277	2.0955
Luxembourg	LUX	44200015	44203192	1	.3456	.4521	1.2899	-.045	.2173	.1273	.1648	.8567
Luxembourg	LUX	44200015	44202750	1	1.1205	-.7737	-.7638	.3645	.3416	.6716	.5858	-.5475
Luxembourg	LUX	44200015	44202508	1	.257190547751038	.0789	.0226	3.6039	.4119	.931	.3482	.1216
Luxembourg	LUX	44200015	44204020	1	.1997	.5266	-.227	.8907	.465	1.0012	.0256	-.8443
Luxembourg	LUX	44200015	44205294	1	1.2667	.0634	.3461	.411355667037543	.494495209962589	.2377	1.4841	.1216
Luxembourg	LUX	44200015	44200902	1	1.185	-.7136	-.4489	.6284	.0214	.9929	.5755	.1216
Luxembourg	LUX	44200015	44205725	1	.1256	-.2662	-.1119	.0063	-.0035	-.2608	-.1727	-.5711
Luxembourg	LUX	44200015	44205138	1	.8157	-.1502	.0226	.3727	.7147	.4239	2.4277	2.0955
Luxembourg	LUX	44200015	44200331	1	.0773650677054075	.000999594241171452	.00288907215221391	-.0237912403725829	.148252729437036	-.0444426811291522	-.113294685832797	.089060729664723
Luxembourg	LUX	44200015	44201964	1	1.3179	.4646	.7491	.0659	-.3617	.069	.5755	-.4607
Luxembourg	LUX	44200015	44200535	1	.9246	-.4409	-.1587	-.4523	-.5694	-.0321	-.6707	1.515
Luxembourg	LUX	44200015	44203889	1	1.0672	-.7836	-.3802	.0526	-.9206	.1631	-1.5537	-.1563
Luxembourg	LUX	44200015	44203421	1	1.2686	-.4931	.0226	.959333123472808	1.6063	.6517	2.4277	.1216
Luxembourg	LUX	44200015	44202542	1	1.315	-.2479	-.7638	-.3588	-1.8934	.0287	-.6852	-.1563
Luxembourg	LUX	44200015	44205965	1	1.5461	-.2662	-.1119	1.2836	-.2012	-.0026	.3482	-.2503
Luxembourg	LUX	44200015	44204937	1	.8717	-.3486	1.0108	.2979	.5316	.458	-.6852	.9642
Luxembourg	LUX	44200015	44203100	1	1.9827	.0787112043014102	.182160800181009	.0243979051568497	.156248267046559	-.126624688415205	-.160212721969438	.295611403613349
Luxembourg	LUX	44200015	44200856	1	1.513	.0595538673804228	.137967031816243	.0125183971126047	.154277220407179	-.106365316601887	-.148646565699558	.244692874850098
Luxembourg	LUX	44200015	44201011	1	1.3323	-.5743	-1.0611	.2942	.2307	.8157	-.414	.1216
Luxembourg	LUX	44200015	44200797	1	1.0126	.0391443902774591	.0908847203626998	-.000137565896422637	.15217734444732	-.0847817746487592	-.136324435409058	.190446266817032
Luxembourg	LUX	44200015	44202020	1	1.3119	.0513517373936003	.119045663244485	.00743223771788971	.153433325412119	-.0976913551974628	-.143694566496082	.222892329535451
Luxembourg	LUX	44200015	44203076	1	.5199	2.6352	.0226	.14688600983352	.633654182661314	.0427525845667908	-.3036	.329476213110836
Luxembourg	LUX	44200015	44200089	1	.0773650677054075	.000999594241171452	.00288907215221391	-.0237912403725829	.148252729437036	-.0444426811291522	-.113294685832797	.089060729664723
Luxembourg	LUX	44200015	44204875	1	1.3363	.0523469237271581	.121341443419278	.00804935501888944	.153535717445334	-.098743790096856	-.144295405782829	.225537447912762
Luxembourg	LUX	44200015	44202236	1	1.0384	.040196677466221	.0933122256294892	.00051495977430659	.15228561143326	-.0858945951571339	-.13695974908111	.193243154281567
Luxembourg	LUX	44200015	44201797	1	1.1646	.178403147530571	.216160782264634	.4862	.5836	-.8849	-.0290995791855613	.338141101970515
Luxembourg	LUX	44200015	44202648	1	.9579	.0092	.825720336857873	-.122455430561786	.355444621124477	-.190250075561541	-.6852	2.0955
Luxembourg	LUX	44200015	44205895	1	.0217154303942369	-.1058	-.4657	.3358	-.7919	.4831	-.367674342763709	-.4399
Luxembourg	LUX	44200015	44204187	1	.9717	.0608	-1.5883	.392452407861047	-.0597	1.0395	-.646715898375395	-.976
Luxembourg	LUX	44200015	44205525	1	.7365	1.83786766783897	1.86944618586779	1.90035560453684	4.8357	1.37028474266839	1.93107415358567	2.01047292153608
Luxembourg	LUX	44200015	44200620	1	1.7441	.0689795871216197	.159711080930779	.0183633072872375	.155247007246354	-.116333255341632	-.154337301731002	.269745614890948
Luxembourg	LUX	44200015	44200735	1	1.6175	.8828	.0226	.1425	.5176	-.4318	-.6852	.4504
Luxembourg	LUX	44200015	44205123	1	.8486	2.6682	-.0154	1.2836	.3454	.3405	.5755	.1216
Luxembourg	LUX	44200015	44201718	1	.9162	-.3224	-.2827	-.119670836831435	-.3011	-.1623029892325	-.072	-.4607
Luxembourg	LUX	44200015	44200916	1	2.1848	.5999	1.9359	.1127	.1375	.5314	.5755	.0484
Luxembourg	LUX	44200015	44201828	1	.7524	-.073191788958395	-.0350148985522118	-.113921214560282	-.1122	-.154666093303456	-.245725625593907	.0582687665005131
Luxembourg	LUX	44200015	44201875	1	.3198	-.59	-.5373	.5866	.0986	1.5721	.0447	-.4377
Luxembourg	LUX	44200015	44204117	1	-.2314	-1.2115	-.8627	-.649	-.5676	.5874	-.6852	-.7639
Luxembourg	LUX	44200015	44200018	1	-.108	-.4998	.0226	1.1337	.5232	.2152	.5755	-.1563
Luxembourg	LUX	44200015	44205987	1	1.6156	-.8842	.8961	-.1431	-.8074	-.8849	-1.0753	-.5475
Luxembourg	LUX	44200015	44205687	1	.802	.1069	1.1381	.3112	.2205	-.1414	-2.1355	-.5305
Luxembourg	LUX	44200015	44202940	1	1.3197	.7989	.0226	.7918	.1103	-1.6678	2.4277	.1216
Luxembourg	LUX	44200015	44202377	1	.5121	-.5743	-1.7997	.1053	-1.3002	.6171	-.2637	-.222
Luxembourg	LUX	44200015	44201027	1	.5395	-1.6315	.9192	-.4638	-.3085	-1.6678	-2.1355	.4104
Luxembourg	LUX	44200015	44203633	1	1.0015	.3326	-.0154	.2126	-.358	-.0946	1.536	-.5305
Luxembourg	LUX	44200015	44204404	1	1.182	.0722	.0226	.3244	.2697	.8203	-2.1355	.1156
Luxembourg	LUX	44200015	44203671	0	.4265	1.7671	1.9359	-.0473	1.0744	.0926	1.802	2.0955
Luxembourg	LUX	44200015	44203068	0	1.1483	.5331	1.9359	-.465	-.5366	-.8437	-.0551	2.0955
Luxembourg	LUX	44200015	44204979	0	.5287	2.1277	-.6173	-.1347	.6009	-1.6678	-.0553	.6314
Luxembourg	LUX	44200015	44202581	0	1.1566	.7372	-.4728	.6856	-.3033	.8736	.3482	1.1508
Luxembourg	LUX	44200015	44203172	0	1.0082	.468	.0226	1.2836	.8779	1.0062	.5755	.1907
Luxembourg	LUX	44200015	44204860	0	.7839	-1.12601746771981	-1.4131	-1.03068344366115	-3.3676	-.768931764487178	.5826	-.7524
Luxembourg	LUX	44200015	44202559	0	.8436	.205856401090638	.248066276537096	.17854397953176	.6008	.0609282909714595	.065479822267633	.349564514635123
Luxembourg	LUX	44200015	44203536	0	.7747	.986344409624822	1.9359	.561512484917577	-.3326	1.0427	2.4277	1.515
Luxembourg	LUX	44200015	44205076	0	.6933	-.0862	.0226	1.2836	.1413	1.5721	.5755	.1216
Luxembourg	LUX	44200015	44205996	0	1.3718	.0537948382698344	.124681615394899	.00894721010845874	.153684689460871	-.100274996610317	-.145169577695924	.229385878338769
Luxembourg	LUX	44200015	44202232	0	1.4899	.0586117032695547	.135793567798304	.0119341590120681	.154180283687209	-.105368954053692	-.148077738342023	.242188684910922
Luxembourg	LUX	44200015	44201859	0	1.0586	-.6487	1.9359	3.6008	4.8357	3.6292	2.4277	1.90161886978127
Luxembourg	LUX	44200015	44204466	0	1.1504	-.7255	.0226	-.0443	.0654	.6017	.0215	.4777
Luxembourg	LUX	44200015	44202619	0	1.3107	2.6352	1.9359	-.5106	4.7396	.3556	-.9278	.9883
Luxembourg	LUX	44200015	44200248	0	1.4323	-.0692	.0226	1.0749	.8994	-1.6678	.8038	.4777
Luxembourg	LUX	44200015	44200023	0	1.2679	.0502	.0226	.6243	.1432	-.0615	.5755	.601
Luxembourg	LUX	44200015	44200326	0	.9187	.5896	-.0413	1.1821498881089	2.2198	1.4182	.0867488852916792	-1.4056
Luxembourg	LUX	44200015	44205337	0	1.3406	-1.1804	-1.7463	-.4048	-1.0319	.2863	-1.4019	-.0867
Luxembourg	LUX	44200015	44204438	0	1.3485	.3464	-.1587	.5004	.7496	-.219	.0444	.5553
Luxembourg	LUX	44200015	44203475	0	-.0857	-.5874	.0226	.0417	.1641	.3181	.1037	-.2633
Luxembourg	LUX	44200015	44202172	0	1.3455	.2086	-.5907	.0265	.7058	.4972	.1922	.1216
Luxembourg	LUX	44200015	44200032	0	2.8057	.112278349896413	.259596336404562	.0452129682192588	.159701899970147	-.162122799980802	-.180478735616683	.384829945602185
Luxembourg	LUX	44200015	44202227	0	.8401	.0321087491898067	.0746543072417243	-.00450038288094946	.151453466343651	-.0773414049706725	-.132076698648244	.171746147141365
Luxembourg	LUX	44200015	44202311	0	.5634	.0208231730219609	.0486197837021653	-.0114985942410571	.150292323901419	-.0654066206812428	-.125263082638289	.141750071116686
Luxembourg	LUX	44200015	44203594	0	1.0544	.040849258668554	.0948176552523044	.000919626856929378	.152352753750122	-.0865847164026377	-.137353742056026	.194977658135542
Luxembourg	LUX	44200015	44201449	0	.9886	.0381655184739597	.0886265759284772	-.000744566520356794	.152076630972027	-.0837465927805037	-.135733445946684	.18784451103607
Luxembourg	LUX	44200015	44200679	0	.9262	.0356204517848611	.0827554003994982	-.00232276814258563	.151814775936265	-.0810551199230392	-.134196873344511	.181079946005568
Luxembourg	LUX	44200015	44203959	0	1.4367	.0564418707717975	.130788014302443	.0105886409623474	.153957035483643	-.103074300912392	-.146767711700427	.236421459596455
Luxembourg	LUX	44200015	44203511	0	1.0894	.0422767800486574	.0981107825522125	.00180483610016671	.152499627568257	-.088094356627177	-.138215601688655	.198771885316112
Luxembourg	LUX	44200015	44202282	0	.3521	.0661423568968891	.0871435862039757	.130042990075651	.246155013914179	.2288	-.0249365931123783	.171969039921516
Luxembourg	LUX	44200015	44203140	0	.5902	.0219162465358686	.0511413783203806	-.010820776877664	.150404787282163	-.0665625737674615	-.125923020871273	.144655365072094
Luxembourg	LUX	44200015	44205333	0	1.1671	.0454458775124869	.105421525158008	.00377000062015358	.152825687444518	-.0914457579256543	-.140128930073091	.207195069656978
Luxembourg	LUX	44200015	44204257	0	.8846	.0339237406587953	.0788412833801789	-.00337490255740485	.151640205912424	-.0792608046847296	-.133172491609729	.176570235985233
Luxembourg	LUX	44200015	44204397	0	1.2167	.0474688792397191	.110088356988735	.00502446857628418	.15303382862679	-.0935851337867158	-.141350308295331	.2125720316043
Luxembourg	LUX	44200015	44203324	0	1.173	.0456865168308472	.105976652331422	.00391922160687073	.152850446173861	-.0917002401349338	-.140274214982591	.207834667953131
Luxembourg	LUX	44200015	44203853	0	1.1121	-.8755	-.4728	-1.0102	-1.3326	-.8849	-.4771	-1.1252
Luxembourg	LUX	44200015	44200761	0	1.6965	.0670381580446792	.155232427802904	.0171594227164347	.15504725885369	-.114280144636258	-.153165172630627	.264585465925373
Luxembourg	LUX	44200015	44203675	0	1.015	2.6352	1.9359	2.1337	1.1768	-1.6678	2.4277	2.0955
Luxembourg	LUX	44200015	44205906	0	-.0981	.418612014709648	.41357922564466	1.5889	1.0484	.832102864213647	.570252859086281	.48224111497664
Luxembourg	LUX	44200015	44202663	0	1.0136	.0391851766026049	.0909788097141258	-.000112274203758703	.152181540842123	-.0848249072266032	-.13634905996999	.190554673307906
Luxembourg	LUX	44200015	44202543	0	.649	-.0862	.0226	.7113	-1.6269	1.0062	.5755	.1216
Luxembourg	LUX	44200015	44203453	0	.94	.891986420467411	.937282499564718	.899925798677256	2.3669	.600708457607131	.839763254943901	1.05727939018245
Luxembourg	LUX	44200015	44204808	0	1.1875	-.8313	1.9359	-.0306	-.0397	-1.6678	2.4277	2.0955
Luxembourg	LUX	44200015	44203070	0	1.3977	-.406	.6496	1.6732	.9099	1.1384	.8038	.1216
Luxembourg	LUX	44200015	44200931	0	.2103	2.6352	1.9359	3.6039	4.8357	-.8768	2.4277	2.0955
Luxembourg	LUX	44200015	44201387	0	1.5904	-.4203	-1.0411	-.0394	-.2156	.5907	1.6331	.1216
Luxembourg	LUX	44200015	44200441	0	1.4314	2.6352	1.1657	.4081	.5734	.112	-.6885	.9883
Luxembourg	LUX	44200015	44203883	0	1.2982	-.4488	.4173	-.4754	.4933	-.219	-1.0758	-.3856
Luxembourg	LUX	44200015	44202926	0	1.2359	1.1352	1.9359	.1879	.7967	.7791	1.6284	2.0955
Luxembourg	LUX	44200015	44202156	0	1.4199	.31802461312299	.390686303897194	.286558324039193	.8327	.106764833750529	.15222826836459	.502660341893566
Luxembourg	LUX	44200015	44202306	0	1.7833	2.6352	1.9359	.3114	.9284	.1329	-.1785	.4385
Luxembourg	LUX	44200015	44204928	0	1.24	2.6352	1.9359	-.7508	.8534	-1.6678	2.4277	.9883
Luxembourg	LUX	44200015	44200219	0	1.3275	-.5297	1.9359	.0416	1.0631	-1.6678	.1472	2.0955
Luxembourg	LUX	44200015	44204966	0	1.2189	-.2509	.7162	-.7352	-.3205	.1877	.5755	.4777
Luxembourg	LUX	44200016	44203010	1	-.0573	.1276	.0226	.2295	-.2632	-.3355	-1.1229	-1.7277
Luxembourg	LUX	44200016	44201284	1	.9257	-.7221	.1386	-.8237	.0332	-1.6678	.1701	-.1563
Luxembourg	LUX	44200016	44205800	1	-.1272	.3875	-.732	-.1725	-.1121	-.6274	-2.1355	-1.0913
Luxembourg	LUX	44200016	44203887	1	.7028	-.4488	.1142	-.1828	-.476	-1.6678	-1.5588	-.9111
Luxembourg	LUX	44200016	44204277	1	.1602	.9275	.7162	.1015	-.1673	-.801	-1.5848	-1.2698
Luxembourg	LUX	44200016	44202261	1	1.1576	.1179	-.6587	-.0436	-.38	-.801	-1.2871	-.2503
Luxembourg	LUX	44200016	44202789	1	.7642	.5091	.512	-.2648	.644	-.5042	1.0602	-.1563
Luxembourg	LUX	44200016	44205417	1	.5779	.2063	-.227	-.134	.1126	-.5676	.2732	.3216
Luxembourg	LUX	44200016	44205683	0	1.3327	.3178	1.036	.0574	-.1116	-1.0529	-1.5596	1.1232
Luxembourg	LUX	44200016	44200049	0	-1.418	.4596	1.2899	-1.0549	.1218	-1.6678	-.0551	1.515
Luxembourg	LUX	44200016	44203650	0	.9291	-.3531	1.9359	-1.7857	-.5143	-1.6678	.0221	2.0955
Luxembourg	LUX	44200016	44203851	0	-.3694	-1.253	-.6843	-.8053	-1.3769	-.2785	-.3291	-.4749
Luxembourg	LUX	44200016	44204883	0	1.5395	.4981	1.2867	-.737	-.1994	-1.6678	1.48	2.0955
Luxembourg	LUX	44200016	44203232	0	1.3791	-.0323	.5433	-.8026	-1.0247	-1.6678	-.3733	2.0955
Luxembourg	LUX	44200016	44203018	0	.5359	.5042	.4907	-.2673	.2071	.1592	.5684	2.0955
Luxembourg	LUX	44200016	44201949	0	-.8852	.8489	-.1587	-.7354	-.7394	-1.6678	.3134	.557
Luxembourg	LUX	44200016	44204539	1	.9587	.0369460073520999	.0858133043208414	-.00150078813100811	.151951158767391	-.0824569287029686	-.134997171574809	.184603156958954
Luxembourg	LUX	44200016	44203991	1	-1.5397	-1.3452	-1.0668	.8037	-.2666	.8526	.0405	-.652
Luxembourg	LUX	44200016	44200132	1	1.6814	.271114850614095	.375458621288516	.57420986227072	.522148507054751	.9683	.208200330775702	.464559267212465
Luxembourg	LUX	44200016	44205962	1	-1.1902	-.0506997267537331	-.116375302958372	-.0558501064965136	.142933525973344	.0102306678259627	-.0820814525874875	-.0483515512789655
Luxembourg	LUX	44200016	44203246	1	-.5626	-.2479	-1.0611	.0728	-.6301	-.3164	-.6852	-.7496
Luxembourg	LUX	44200016	44200066	1	.5715	.4457	-1.1996	-.4281	-.1855	.288	.1693	-.9101
Luxembourg	LUX	44200016	44204638	1	.6193	.3875	-.227	-.2478	.1207	-.568	-.1972	-.4607
Luxembourg	LUX	44200016	44201221	1	.6977	-.1167	-.227	.3334	-.5743	-1.6678	-.6852	.8903
Luxembourg	LUX	44200016	44205857	1	.473198611884688	.7855	.9192	-.6506	-.4756	-.4795	-2.1355	.787
Luxembourg	LUX	44200016	44205956	1	.6219	1.3403	.9247	.1372	.6606	-.7368	1.48	1.2147
Luxembourg	LUX	44200016	44203793	1	.7128	-.2662	-.227	-.4022	-.2388	-.5037	-.6852	-.5265
Luxembourg	LUX	44200016	44204824	0	-.2291	.0467	-.227	-1.3001	-.1948	-1.6678	-.5832	-.7685
Luxembourg	LUX	44200016	44204036	0	1.1988	.44861344235547	1.05345406120422	-.287464563935705	-.771	-.255032182215151	.401497929288145	2.0955
Luxembourg	LUX	44200016	44204051	0	1.2365	-.59	-.5544	-1.1465	-.263	-.2574	-.5832	-.4607
Luxembourg	LUX	44200016	44201938	0	-.1281	.631	1.9359	1.8555	.6993	-1.6678	2.4277	2.0955
Luxembourg	LUX	44200016	44202672	0	.409	1.2587	-.5373	-.152	.9361	-.4694	2.4281	1.3869
Luxembourg	LUX	44200016	44204462	0	-.753	.6555	-.691	-1.3089	-.6724	-1.6678	-.7536	-.3368
Luxembourg	LUX	44200016	44204091	0	.330929750841342	.2032	1.0108	.2342	1.1013	-.421	.8038	2.0955
Luxembourg	LUX	44200016	44202486	0	.0611	1.3697	.8116	.3097	.035	-.8849	-1.2871	.8136
Luxembourg	LUX	44200016	44202747	1	1.4813	1.0919	1.9359	-.5542	-.071	-1.6678	2.4277	-.5068
Luxembourg	LUX	44200016	44201254	1	1.5284	.172493187985754	.252584271649579	.5081	.381062595299659	.153392190719678	.0418767079581552	.354081804518472
Luxembourg	LUX	44200016	44200275	1	1.2282	2.6352	.798259216769891	.4451	.3889	-.0287	-.4367	.3503
Luxembourg	LUX	44200016	44201852	0	1.0594	-.0323	-1.6145	.4327	.2812	-.5309	-2.1355	-1.4694
Luxembourg	LUX	44200016	44204182	1	-.5557	-.0862	.0226	.7113	.6558	3.6292	.5755	.1216
Luxembourg	LUX	44200016	44203000	1	-.6469	-2.9627	-1.0935	.2687	.5473	-1.0182	-.3679	.9883
Luxembourg	LUX	44200016	44201791	1	.552	.0203582089152986	.0475471650959095	-.0117869195374259	.150244485000655	-.0649149092938215	-.124982362643661	.140514237120729
Luxembourg	LUX	44200016	44201457	1	-1.2956	.3464	1.9359	1.2836	.2495	1.5721	2.4277	2.0955
Luxembourg	LUX	44200016	44202544	1	1.5796	-.103	-.3802	-.0135	1.1818	-1.3198	-.0823	.1216
Luxembourg	LUX	44200016	44203860	1	-1.672	-.0703505782089847	-.161707552475393	-.068035644021992	.140911702956837	.0310119438311928	-.0702173391303272	-.100581798581785
Luxembourg	LUX	44200016	44204905	1	-1.9631	-1.8488	-1.18774395665179	-.3877	-.5297	-1.6678	-.967716761255366	-.956002913737675
Luxembourg	LUX	44200016	44204903	1	-1.0142	-.0435213335280703	-.0998155771074058	-.051398768587663	.143672091458826	.00263933412542196	-.0864153753115642	-.0292720088852414
Luxembourg	LUX	44200016	44206045	1	-.0034	-1.3452	-1.1926	.1053	-.0408	1.0062	-.6852	-1.1252
Luxembourg	LUX	44200016	44200827	1	-1.1611	.1341	-.5157	-.434588781152268	-.0943604640597883	-.7439	-.380723204329591	-.288597068658823
Luxembourg	LUX	44200016	44200840	1	-.3522	-.0165207862815435	-.0375284264634301	-.0346556680441456	.146450104818991	-.0259144324072936	-.102716834648717	.0424930880729712
Luxembourg	LUX	44200016	44200332	0	-1.315	.589613271628955	.448161401229146	3.6039	1.7929	-1.6678	.825649340316006	.547327021465563
Luxembourg	LUX	44200016	44200792	0	-1.1585	.5836	1.1752	.9733	.1775	.9867	1.1375	2.0955
Luxembourg	LUX	44200016	44204351	0	-.1595	-.7291	-.2737	.6424	-.0682	.911	-.9794	-.9631
Luxembourg	LUX	44200016	44202177	0	1.4966	.0467	-.3332	.5467	-.0408	.7628	-.1727	1.3857
Luxembourg	LUX	44200016	44204699	0	-1.1691	-.7808	.0226	.5205	.8604	-.5309	-.2004	-.6073
Luxembourg	LUX	44200016	44203673	0	.577	1.6454	1.2867	.341054075936417	.8298	.23732062235068	.4508	.149
Luxembourg	LUX	44200016	44204900	0	-1.6056	-.0676423662193028	-.15546001954071	-.0663562756291074	.141190343571815	.0281479406623524	-.071852409976229	-.0933836075877895
Luxembourg	LUX	44200016	44202452	0	-1.0064	.704133916700754	1.10783631781226	-.3261	.5731	-1.6678	.621866372082915	2.0955
Luxembourg	LUX	44200016	44200319	0	1.088	.5179	1.0929	.8516	.6984	.4453	-.0553	.4994
Luxembourg	LUX	44200016	44201732	0	-2.9108	-.120876677799615	-.278265441021853	-.0993669928940605	.135713209073797	.0844445812643168	-.0397124330474503	-.234875759475794
Luxembourg	LUX	44200016	44202984	0	.1222	.387840395877091	.411810038713455	1.2836	.8779	1.5025	.551831723789577	.469238055916913
Luxembourg	LUX	44200016	44202290	0	.1716	-.0862	.0226	.8983	.8779	.4394	.5755	.1216
Luxembourg	LUX	44200016	44204968	0	.1632	-1.066	-.6649	.7089	-1.2642	.8251	-.7171	-1.3358
Luxembourg	LUX	44200016	44200433	0	1.0132	.4731	.0226	-.3831	.4146	-.0415	-.2197	-1.2087
Luxembourg	LUX	44200016	44200328	0	.229	.00718422589320171	.0171563045853292	-.0199561362678732	.148889049479003	-.0509830866502155	-.117028629462543	.10549894056861
Luxembourg	LUX	44200016	44201761	0	-.3636	-.0169857503882058	-.0386010450696859	-.0349439933405143	.146402265918227	-.0254227210198722	-.102436114654089	.041257254077014
Luxembourg	LUX	44200016	44200144	1	-.9024	-.0389614223767687	-.0892963876179852	-.0485711573478363	.144141248397899	-.00218288807753515	-.0891684012237903	-.0171521632055916
Luxembourg	LUX	44200016	44203630	1	-1.8656	.0518416640974084	-.0502261119070948	.0641633603707347	.4768	.143086053309141	.0826508551568503	.0113921692208577
Luxembourg	LUX	44200016	44204863	1	-2.6765	-.0862	.0226	1.2836	.8779	1.5721	.5755	.1216
Luxembourg	LUX	44200016	44205383	1	-.6975	-2.9627	-2.664	-2.6893	-3.7095	-1.6678	-2.1355	-2.5027
Luxembourg	LUX	44200016	44205697	1	-1.9782	-.9334	-.8154	.094	-.0595	-.5032	.5339	-.1563
Luxembourg	LUX	44200016	44202807	1	-1.5513	-.0654276687638853	-.150350967758281	-.0649829367174564	.141418207809665	.0258058416854243	-.0731895236348503	-.0874971351333621
Luxembourg	LUX	44200016	44205898	1	.48	-.0862	.0226	.5221	-.9291	1.5721	.5755	.1216
Luxembourg	LUX	44200016	44204692	1	-1.3526	-.0573234259574127	-.131655413629946	-.0599574773851348	.142252031457195	.0172353984678252	-.0780824238920893	-.065956765396811
Luxembourg	LUX	44200016	44205813	1	-1.6128	-.0679360277603527	-.156137462870977	-.0665383758162877	.141160129529227	.0284584952228291	-.0716751131375167	-.0941641343220782
Luxembourg	LUX	44200016	44200757	1	-1.0804	.2718	.8801	1.2432	1.6252	1.5721	.5755	-.5305
Luxembourg	LUX	44200016	44204231	1	-1.3132	.3487	-.5373	.5015	-.6092	1.0721	.0256	.7435
Luxembourg	LUX	44200016	44201180	1	-1.6976	.0521342053353547	-.052699683655448	-.166841580706969	.5692	-.4833	-.0144587899493112	.0279801488056268
Luxembourg	LUX	44200016	44204225	1	.2574	-.4351	-.8356	.0197	1.3381	-.7115	2.4277	2.0955
Luxembourg	LUX	44200016	44201967	1	-.8795	-.0380274155309296	-.087141741470331	-.0479919775858325	.144237345838908	-.00317062411016231	-.089732303669139	-.01466965456459
Luxembourg	LUX	44200016	44202599	1	-.3313	-.237029939981696	-.256257640689267	-.267411936564678	-.4264	-.203314476361336	-.355243404056037	-.181491550352517
Luxembourg	LUX	44200016	44204022	1	.4672	.0168995285429338	.0395683880949894	-.0139316550753266	.149888630721286	-.0612572666926518	-.122894199876606	.131321366694662
Luxembourg	LUX	44200016	44202404	1	-2.1441	-.0896058023103219	-.206127135283581	-.0799758521286303	.138930584969928	.0513748338313364	-.0585920839142099	-.151760502923133
Luxembourg	LUX	44200016	44205647	1	-.3137	-.271424267259974	-.311623075304078	-.732128241575481	-.3134347773559	-1.3832	-.555979316075573	-.205945578368823
Luxembourg	LUX	44200016	44200571	1	-1.0266	1.76881586292359	1.70640721610152	1.85877635803872	4.8357	1.44861101462343	1.97774408660076	1.82226313351712
Luxembourg	LUX	44200016	44204162	1	-.8594	-.0372076103954988	-.0852505455066695	-.0474836145632876	.144321693374466	-.00403758892482633	-.0902272573438773	-.012490684098034
Luxembourg	LUX	44200016	44203791	1	-.5047	.400413660456497	.406326546483407	1.11384931326859	.904837756898552	2.2173	.647309024769083	.442744498111304
Luxembourg	LUX	44200016	44204376	1	.7288	.027569231201078	.0641821624280166	-.00731534827444418	.15098640760198	-.0725407490566373	-.129335985016484	.159680504707152
Luxembourg	LUX	44200016	44205926	1	-.6132	2.6352	.6907	.0507	-2.3633	.949	1.2075	-2.5027
Luxembourg	LUX	44200016	44200351	1	-.6928	-.277983983213177	-.319587802459918	-1.3089	-.3252	-.664207214297077	-.544261319184795	-.228613138954388
Luxembourg	LUX	44200016	44200464	1	-.8717	-.0377092821947923	-.0864078445292086	-.0477947023830539	.144270077718378	-.00350705821734535	-.0899243752444105	-.0138240839357772
Luxembourg	LUX	44200016	44200549	1	-.5829	-.1798	-1.0611	-1.3069	-.3428	-1.6678	-.9936	-.4784
Luxembourg	LUX	44200016	44202083	1	-1.2808	.0467	-.5034	-1.2073	.1783	-1.2919	-.2309	-.1563
Luxembourg	LUX	44200016	44205328	1	-.1474	2.6352	.9268	.504	-.3174	.9781	1.3958	1.1508
Luxembourg	LUX	44200016	44205797	1	-.5626	1.94939710977632	1.9359	3.6039	4.8357	3.6292	2.4277	2.0955
Luxembourg	LUX	44200016	44205782	1	-1.4348	-.0606760618843983	-.139389558317158	-.0620364545221092	.141907087804316	.0207808963666005	-.076058284983458	-.0748677789466071
Luxembourg	LUX	44200016	44201820	1	-2.0754	-.8379	-.3252	-2.6893	.4535	-1.6678	-1.5848	-.959
Luxembourg	LUX	44200016	44203241	1	.625	-.817	-.2737	.6333	.4065	1.0196	-.9794	-1.1681
Luxembourg	LUX	44200016	44205776	1	-.5233	-2.9627	-2.664	.2807	-3.7095	-1.6678	-2.1355	-2.5027
Luxembourg	LUX	44200016	44202629	1	-.4167	-2.9627	-2.664	-2.673	-2.6758	-1.6678	-2.1355	-.3911
Luxembourg	LUX	44200016	44204201	1	-.3027	-.580806209066887	-.603496847008485	-2.5303	-.996531218526525	-1.34116834270787	-1.06651917950285	-.495292299559353
Luxembourg	LUX	44200016	44202786	1	-1.5336	.317555569378568	.335051489541983	.245965872934798	.539854016335963	.299349014354587	.9628	.405198282106738
Luxembourg	LUX	44200016	44202929	1	.0089	-.9292	1.2867	-.4468	-.9806	.0121	-.8738	-1.1252
Luxembourg	LUX	44200016	44202855	1	-.5993	.0591	.0226	-1.7857	-1.2358	-.6614	-2.1355	-2.5027
Luxembourg	LUX	44200016	44204734	1	-2.4275	-.0862	-.5836	.1053	.4358	-1.6678	.5755	.1216
Luxembourg	LUX	44200016	44200991	1	-1.7527	-.9951	-2.664	-.3046	-1.6853	.3885	.3876	-.8198
Luxembourg	LUX	44200016	44203075	1	-.3391	-.7815	-.5836	.5111	1.0231	.922	-.2004	-.9104
Luxembourg	LUX	44200016	44205872	1	-.7807	-.59	-.4728	.0584	.2323	-.1653	-.3907	-.1563
Luxembourg	LUX	44200016	44200816	1	.8877	1.7671	1.1355	.1323	.1163	.1112	.0221	-1.2965
Luxembourg	LUX	44200016	44202673	1	.4755	.0970742481683339	.109601268152556	3.0852	-.0289	.447	.386670547255181	.158676914903133
Luxembourg	LUX	44200016	44203975	1	.232	-2.9627	.4036	3.491	4.8357	.6247	-.3679	-.3917
Luxembourg	LUX	44200016	44203156	1	-.119	2.6352	.606	1.1345	1.2285	-.5309	.0489	-.6544
Luxembourg	LUX	44200016	44205426	1	1.0315	-.31373168316259	-.7898	-.1955	.399	-.0306	-.477496828183658	-.291056883081743
Luxembourg	LUX	44200016	44203826	1	-.0836	-.00556557934737875	-.0122560266704212	-.0278623193946157	.147577256463312	-.037499842816187	-.10933099171512	.0716110715215752
Luxembourg	LUX	44200016	44203234	1	1.1294	-.0862	.0226	1.2808	.8779	1.5721	.5755	.1216
Luxembourg	LUX	44200016	44201164	1	.2223	.00691095751472478	.0165259059307754	-.0201255906087215	.148860933633817	-.0506940983786608	-.116863644904297	.104772617079758
Luxembourg	LUX	44200016	44204895	1	.7133	.0269370431613179	.0627237774809145	-.00770736951073501	.15092136348252	-.0718721941000556	-.128954304322034	.158000204098614
Luxembourg	LUX	44200016	44202457	1	-.2243	-.0113042152953943	-.0254943984160517	-.0314208605524297	.146986823714407	-.0314310891135388	-.105866315991952	.0563582782556832
Luxembourg	LUX	44200016	44203687	1	-.9162	-.17056099106746	-.238390848724736	-2.6893	.2882	-1.6678	-.696203666995753	-.104952530588294
Luxembourg	LUX	44200016	44202038	1	-1.3332	-1.6851	-1.4747	-.0222	.4637	.8229	-.2821	-1.6922
Luxembourg	LUX	44200016	44200163	1	.2321	-.8785	1.1381	.8141	.2723	.9631	1.1417	-.3297
Luxembourg	LUX	44200016	44205240	1	-.2627	-1.3452	.0226	.1795	.6018	.6586	-.0630272566478122	.0251546918311658
Luxembourg	LUX	44200016	44202574	1	-.6354	.718	.3591	.3937	.5725	.5435	.0795	.2525
Luxembourg	LUX	44200016	44205118	1	-.594	-.0894843015538715	-.0859318004276108	.3404	-.2875	-1.6678	.1875	.0178526539965042
Luxembourg	LUX	44200016	44203758	1	-1.8099	-.5743	-1.0678	-.3238	-.5612	.1226	-.6852	-1.236
Luxembourg	LUX	44200016	44204812	1	-1.9032	.5266	-.6643	.0411	.8532	.1029	-.2907	-1.2535
Luxembourg	LUX	44200016	44202893	1	-1.7817	.7665	1.9359	-.6828	.4428	-1.6678	-.4805	-.4377
Luxembourg	LUX	44200016	44201573	1	-.7459	-1.034	-1.3877	.094	.9596	-.4173	-.7867	1.3857
Luxembourg	LUX	44200016	44201509	0	-1.4083	-.826	-.6843	.3953	.8779	1.3472	-.0394	-.7507
Luxembourg	LUX	44200016	44205129	0	-2.0041	-1.3452	-1.1926	.1053	-.1303	.4394	-.6852	-1.1252
Luxembourg	LUX	44200016	44204208	0	-2.2586	-.0862	.0226	.7129	.8779	.4428	.5755	.1216
Luxembourg	LUX	44200016	44202068	0	-.2169	.3289	1.036	.7113	-.0408	1.0658	.9194	-.0998
Luxembourg	LUX	44200016	44202354	0	-2.0109	-2.9627	-2.664	-2.6893	-3.7095	-1.6678	-2.1355	-2.5027
Luxembourg	LUX	44200016	44202627	0	-.0907	-1.055	-.8219	.3965	-.2596	.9623	.0489	-.7108
Luxembourg	LUX	44200016	44202876	0	-.4403	-.0862	.0226	.1053	.1466	.2172	.5755	-.959
Luxembourg	LUX	44200016	44204956	0	-2.0482	-1.1442	-.8627	.8926	-.0145	.8919	-.1727	-.1563
Luxembourg	LUX	44200016	44202021	0	-.6147	-.0272271966323189	-.0622268812127407	-.0412947373684255	.145348551182974	-.0145921307232485	-.096252887404	.014036384218695
Luxembourg	LUX	44200016	44203073	0	-2.3759	-1.3452	-1.1926	.1053	-.9291	.4394	-.6852	-1.1252
Luxembourg	LUX	44200016	44200988	0	-.2564	2.6352	1.9359	-.2128	.8841	.4965	1.06763407243994	1.515
Luxembourg	LUX	44200016	44201361	0	-1.6086	-.0862	.0226	.7991	-.0408	1.245	.5755	.1216
Luxembourg	LUX	44200016	44205303	0	-1.9156	-.0862	-.1587	.7113	.8779	1.5721	.5755	.1216
Luxembourg	LUX	44200016	44200106	0	-.6574	-.0862	-.227	.7113	-.6616	-.3816	.5755	-.222
Luxembourg	LUX	44200016	44204876	0	-1.4272	2.6352	1.48643541654794	.5409	1.59902820044463	3.6292	2.4277	.9444
Luxembourg	LUX	44200016	44204481	0	.0773650677054075	.000999594241171452	.00288907215221391	-.0237912403725829	.148252729437036	-.0444426811291522	-.113294685832797	.089060729664723
Luxembourg	LUX	44200016	44202274	0	-.7462	.12080567238766	-.0499	1.2836	.4741	.2595	.5755	.16
Luxembourg	LUX	44200016	44203255	0	-.7099	-.0311100547862	-.0711841874684907	-.043702506510031	.144949054397645	-.0104859093125015	-.0939086292032493	.00371608628754426
Luxembourg	LUX	44200016	44200533	0	-1.4408	-.2662	-.335880131602634	-.175859418773798	-.0148417537178683	-.0788307613268533	-.4339	-.266130634484225
Luxembourg	LUX	44200016	44205239	0	-.100927989106757	-.338213833576205	-.237964005200219	-2.6893	-.9996	-.6073	-.216	-.133271754789226
Luxembourg	LUX	44200016	44205934	0	.1513	.00401512842937221	.00984556197953328	-.02192130078786	.148562989602742	-.0476316853517382	-.115115301078107	.0970757562277446
Luxembourg	LUX	44200016	44202448	0	.5897	-1.3452	.0226	.4926	-.4057	.9409	.3482	-.9943
Luxembourg	LUX	44200016	44204791	0	.433	.0155046362229471	.036350532276222	-.0147966309644328	.149745114018994	-.0597821325303877	-.122052039892723	.127613864706791
Luxembourg	LUX	44200016	44205887	0	-1.1577	.234536496135227	.169739200139772	.244174920884922	.8779	.235199785185498	.240339960539379	.245352462687218
Luxembourg	LUX	44200016	44200098	0	-.5332	-.0239031111329353	-.0545585990715262	-.0392334644163157	.14569055735949	-.018107435817533	-.0982597891199787	.0228715132248798
Luxembourg	LUX	44200016	44204633	0	-.0697	-.00499864942785197	-.0109481846856006	-.0275107648665872	.147635586351086	-.0380993856482183	-.109673273112079	.0731179217447159
Luxembourg	LUX	44200016	44200418	0	-.9243	-.0398546428974619	-.0913569444142133	-.0491250454171762	.144049347351694	-.00123828462275193	-.088629123339374	-.0195262653557197
Luxembourg	LUX	44200016	44205804	0	-.898	-2.9627	-2.664	-2.6893	-1.1151	-1.6678	-2.1355	-2.5027
Luxembourg	LUX	44200016	44201640	0	-.5619	-1.6546	-2.7056	-2.1206	-.3887	-1.3832	-2.1355	-2.5027
Luxembourg	LUX	44200016	44205007	0	-.4319	-2.9627	-1.81252608881565	-.0322809606990471	-.826821396012467	1.0716	-2.1355	-1.54277901536558
Luxembourg	LUX	44200016	44205248	0	.0996	-.8757	-.55244020173215	-.371172041328023	-1.195	-.27031363396889	.3283	-.6774
Luxembourg	LUX	44200016	44204123	0	-.799	-.149336234050947	.0226	-.178091736396863	-.1939	-.102839627815871	-.349007799208986	-.7887
Luxembourg	LUX	44200016	44204830	0	.094	1.98721000363095	2.01899830772432	3.6039	4.8357	3.6292	2.53283375247555	2.08926951724738
Luxembourg	LUX	44200016	44204166	0	.6209	.4631	1.2341	-.9547	.0987	-1.6678	-.6483	1.1232
Luxembourg	LUX	44200016	44205371	0	1.0469	-.6584	-.8554	.6356	.0457	3.6292	-.1727	.4777
Luxembourg	LUX	44200016	44205247	0	.6545	-.7582	-1.2186	.5674	.0054	.8622	-.7296	-.6621
Luxembourg	LUX	44200016	44204353	0	-.2929	-1.636	-2.664	-.2029	-1.2555	.5516	.1314	-1.6155
Luxembourg	LUX	44200016	44203703	0	.3284	-1.2439	-1.1926	.6333	-.2022	-.5676	.5755	-1.4314
Luxembourg	LUX	44200016	44200467	0	-.5864	-.129272204818571	-.161532504020556	.4837	-.2222	.1386	-.113204105951303	-.100176125571278
Luxembourg	LUX	44200016	44201455	0	.0832629465886801	.510744854815316	.511416000965338	.51330626586464	1.467	.361547095226211	.466612198385604	.610457160913048
Luxembourg	LUX	44200016	44201742	0	-.7658	2.6352	1.9359	3.6039	4.8357	3.6292	2.4277	2.0955
Luxembourg	LUX	44200016	44204220	0	-.9361	-.0403359215341825	-.0924671987610395	-.0494234873906105	.143999829893009	-.000729320204192967	-.0883385535203734	-.0208054619480263
Luxembourg	LUX	44200016	44201290	0	-.6698	-.029474523147853	-.0674112044763103	-.0426883096342077	.145117329829281	-.0122155256840452	-.0948960740966328	.00806318657156892
Luxembourg	LUX	44200016	44200927	0	-.9753	-.0419347454798983	-.0961555013369366	-.0504149217430363	.143835331216697	.000961476847291094	-.087373270731829	-.0250549963902648
Luxembourg	LUX	44200016	44202904	0	.0229	-.0012218357193499	-.00223551074355808	-.0251687541259078	.148024172509925	-.042093462356571	-.111953507454405	.0831563627995958
Luxembourg	LUX	44200016	44201940	0	-.9528	-1.1416	-.9467	.5981	1.0236	.9126	-.1727	-.460008456204391
Luxembourg	LUX	44200016	44203699	0	.1956	.243029544987408	.250507728005469	.229183498920976	.7627	.13959062549817	.153845820953328	.344324449351815
Luxembourg	LUX	44200016	44205551	0	.5242	-1.3084	-.489182333010171	.7454	.1212	.949	-.2575998121461	-.278706052756844
Luxembourg	LUX	44200016	44200485	0	-2.1771	-.0862	.0226	.7113	-.0408	1.0062	.5755	.1216
Luxembourg	LUX	44200016	44205182	0	.5676	-.817	-1.0668	.4151	4.8357	.414	-.3679	-.8531
Luxembourg	LUX	44200016	44204891	0	-.2436	-2.9627	-2.664	-2.6893	-.0554	-1.6678	-2.1355	-.6959
Luxembourg	LUX	44200016	44204471	0	-.2148	-.0862	-1.1926	1.0676	.2202	-1.6678	.5755	2.0955
Luxembourg	LUX	44200016	44205149	0	-1.4384	-1.2451	-1.1926	-.046	-.6501	.1331	-.8738	-.6774
Luxembourg	LUX	44200016	44202990	0	-1.2043	-.0862	.0226	1.2836	.8779	1.5721	.5755	.1216
Luxembourg	LUX	44200016	44204087	0	.5454	-.0862	.0226	1.2836	1.1385	.1364	.5755	.1216
Luxembourg	LUX	44200016	44205254	0	.9026	-1.0487	-1.161	.931437428090535	.1338	1.6473	1.802	-.4256
Luxembourg	LUX	44200016	44205942	0	-1.255	1.0919	1.9359	-2.6893	.7997	-.1382	-.4398	1.2147
Luxembourg	LUX	44200016	44203245	0	.4194	1.1576	1.9359	-2.6893	1.9353	-.006	-.7391	2.0955
Luxembourg	LUX	44200016	44203463	0	-1.0534	-.7815	.0226	1.0373	.4708	.5324	.1693	.1216
Luxembourg	LUX	44200016	44200706	0	-.2672	-1.2884	-.285618100131677	.5312	1.7224	-1.6678	-.153304407276352	.1216
Luxembourg	LUX	44200016	44203524	0	-1.8722	-.7907	-.227	.701	-.4499	.8773	-.007	-1.1252
Luxembourg	LUX	44200016	44204014	0	-.9422	-1.5041	-2.664	.562	.0095	1.0062	-.0341	.1216
Luxembourg	LUX	44200016	44205824	0	.5861	.0217490226027707	.0507556119795342	-.0109244728175861	.150387582063467	-.0663857301983012	-.125822060171451	.144210898459513
Luxembourg	LUX	44200016	44205440	0	.175302923143434	-1.2197	-.691	-1.1465	-.9393	-.4223	-2.1355	-.2503
Luxembourg	LUX	44200016	44200770	0	-.3164	-.0862	.0226	1.2836	.8779	1.5004	.5755	.1216
Luxembourg	LUX	44200016	44200519	0	-.4037	1.4003	.0226	-.4884	.1268	-1.6678	.5755	.2286
Luxembourg	LUX	44200016	44205060	0	1.4218	.0558341545271248	.129386082966197	.0102117947416548	.153894509201065	-.102431625502516	-.146400805742536	.234806202882441
Luxembourg	LUX	44200016	44202522	0	.0428	2.6352	.8801	1.2466	-.2976	-1.6678	-2.1355	1.515
Luxembourg	LUX	44200016	44203020	0	.9816	2.6352	1.45399582857508	.6279	1.3008	-.4056	.904618338764216	1.34813186328752
Luxembourg	LUX	44200016	44203801	0	.131	2.6352	1.9359	-2.6893	.2045	-1.3198	2.4277	2.0955
Luxembourg	LUX	44200016	44203945	0	-.296	-.014228594808349	-.032240604913292	-.033234274916433	.146685942206969	-.0283384832821254	-.10410073497311	.0485855328600581
Luxembourg	LUX	44200016	44201350	0	-.1428	-.00798012979601075	-.0178261162748372	-.02935958760032	.147328829890923	-.0349463942078233	-.107873217707931	.065193407261868
Luxembourg	LUX	44200016	44205153	0	1.2353	.0482275048874311	.111838418925258	.00549489405983305	.153111881570142	-.0943873997346138	-.141808325128671	.214588392334546
Luxembourg	LUX	44200016	44200692	0	-.0440228992767622	-.0862	.0226	1.2836	.8779	1.5721	.5755	.1216
Luxembourg	LUX	44200016	44205378	0	-.2179	-2.024	-1.842	-2.6893	-3.7095	.0351	-1.5537	-1.9384
Luxembourg	LUX	44200016	44202419	0	.2548	-1.3452	-1.1926	.1053	-.9291	.4394	-.6852	-1.1252
Luxembourg	LUX	44200016	44204152	0	-1.224	2.6352	1.9359	-1.0129	1.467	-.8849	1.4834	2.0955
Luxembourg	LUX	44200016	44200034	0	.1703	-.1652	.0226	3.6039	4.8357	-1.6678	.5755	.1216
Luxembourg	LUX	44200016	44201200	0	-1.5306	-.9527	1.9359	-1.012	.0649	-1.6678	-1.4019	.9883
Luxembourg	LUX	44200016	44200290	0	.7	1.1576	1.9359	-.3897	2.0669	.9854	1.802	2.0955
Luxembourg	LUX	44200016	44205009	0	-.1491	.9275	1.1381	-2.0365	-.135	-1.6678	.7741	1.515
Luxembourg	LUX	44200016	44202174	0	-1.026	-1.0625	-.532972834467645	.490706577946767	.141586991768068	1.4081	-.3036	-.388091468056097
Luxembourg	LUX	44200016	44203185	1	-.894	-.4343	-1.9313	.2766	-.2718	-.0136	-.689531697883045	-.6073
Luxembourg	LUX	44200016	44205478	1	-1.7911	.1053	.8348	-.445	.1308	.8111	.1479	-.8443
Luxembourg	LUX	44200016	44202154	1	-.0782	.9166	-.7836	-.0897	1.5539	.1324	-.3004	.3754
Luxembourg	LUX	44200016	44204203	1	.8574	-.269	-.8099	.0511	.4129	-.5309	-2.1355	-.4042
Luxembourg	LUX	44200016	44200054	1	-1.1727	1.153	.4173	-.0776	-.4149	-.421	-.1021	.1216
Luxembourg	LUX	44200016	44201771	1	-.3675	.5091	-.7571	-.4518	-.5644	-.0197	-.1603	-.7639
Luxembourg	LUX	44200016	44202134	1	-1.2269	-.0862	-.227	-1.7857	-.0073	-.1721	.5755	-.4784
Luxembourg	LUX	44200016	44203446	1	-.7191	-.0862	-.6184	-1.3723	-1.4395	-.6687	-2.1355	-1.9616
Luxembourg	LUX	44200016	44204420	1	-.83	-.364924770771989	-.756928766440178	.106275216920579	.1355	.0611	.5755	-1.6148
Luxembourg	LUX	44200016	44202981	1	-.0842	-1.4163	-.3827	.3216	-.8118	-.6522	-2.1355	-.8273
Luxembourg	LUX	44200016	44205666	1	-1.5186	-.8489	-.3802	-1.3072	-.3813	-.1285	-.537806167209531	-.3856
Luxembourg	LUX	44200016	44200884	1	-.631	-.0862	1.2341	-.1264	.3229	.3018	-.4801	2.0952
Luxembourg	LUX	44200016	44203158	1	.3162	.0441	.0226	-.3006	.5046	.304	-.2138	-.4607
Luxembourg	LUX	44200016	44200135	1	-.1998	-.3602	-1.3645	-1.0562	-.5956	.0256	-1.5588	-.6544
Luxembourg	LUX	44200016	44200107	1	.1652	-.8357	.0226	.263	-1.1697	.6204	.5755	-.5265
Luxembourg	LUX	44200016	44203459	1	.2184	-.7136	1.2867	-.4394	.0397	-.801	-1.4714	1.4234
Luxembourg	LUX	44200016	44204553	1	-1.8267	-.6556	-.6241	-.8975	-.5713	-1.6678	-.1499	-.4377
Luxembourg	LUX	44200016	44203016	1	1.0913	-.147106095801843	-.165797972683496	-.130144639063601	.0952	-.216903625493239	-.7945	-.0679934610874346
Luxembourg	LUX	44200016	44205048	1	.9917	-.3602	.0226	-.8301	-.536	-.4521	-.3268	-1.9616
Luxembourg	LUX	44200016	44203294	1	2.3566	2.6352	.0226	3.6039	-3.7095	3.6292	2.4277	-1.1252
Luxembourg	LUX	44200016	44202289	1	-.2337	-.0862	.0226	.7113	-.0564	-1.6678	.5755	.1216
Luxembourg	LUX	44200016	44205585	1	-.4365	-.0862	.0226	.7113	.2948	-.4795	-1.0602	-.2503
Luxembourg	LUX	44200016	44203345	1	.7303	-1.3858	-.3802	-2.6015	.1569	.0822	-1.5848	-1.1811
Luxembourg	LUX	44200016	44204018	1	.7664	-.7221	-.3802	.1186	-.9406	-1.0529	-.5828	-.4377
Luxembourg	LUX	44200016	44202528	1	.8053	.2516	-.7836	-.3712	-.2298	-.0699	-.6799	.3236
Luxembourg	LUX	44200016	44200010	1	.2139	-.0569490394454546	-.0805851819204725	-.2122	.2125	-1.6678	-.349844218201327	.0436380131479397
Luxembourg	LUX	44200016	44201911	1	.0365	-.847	.0226	-.9566	-.7663	-.8768	-2.1355	.9883
Luxembourg	LUX	44200016	44204578	1	-.7855	-.2624	-.9607	.0002	.2302	.0559	.5296	1.2147
Luxembourg	LUX	44200016	44202249	1	.8286	-.0994	.1386	-.5271	-.451	-.5676	-1.2835	.9339
Luxembourg	LUX	44200016	44202152	1	-.5123	.6515	-1.0611	.0466	-.4469	.04	-2.1355	-1.6155
Luxembourg	LUX	44200016	44203358	1	.8255	-.4488	.9726	.3974	.6548	-.5309	.2587	.346
Luxembourg	LUX	44200016	44204847	1	1.7502	.1221	.1386	.756	.1283	.7478	.5145	.5505
Luxembourg	LUX	44200016	44205454	1	-.0872	.5859	-.5472	-.4043	.5555	-.2154	-.1282	1.2147
Luxembourg	LUX	44200016	44201464	1	-.3634	.7763	-1.0271	-.4736	-.2727	-.8849	-.1479	-.6681
Luxembourg	LUX	44200016	44204595	0	-2.1366	1.3403	.4173	-.5658	-.1657	.3907	2.4277	2.0955
Luxembourg	LUX	44200016	44201058	0	-1.4264	1.3403	-.335	.5908	1.1997	-1.6678	.8107	1.1013
Luxembourg	LUX	44200016	44201065	0	-1.2859	-.0862	-1.1592	-.7096	.2463	-1.6678	.3482	-.1563
Luxembourg	LUX	44200016	44205488	0	.6323	.8006	-2.664	3.6039	.646	-1.6678	-.3353	.3503
Luxembourg	LUX	44200016	44200973	0	1.2164	-.9385	-2.664	-1.3089	-.2276	-.5011	-.4318	.1216
Luxembourg	LUX	44200016	44204996	0	-2.0615	-.174232459332376	-.293639505822675	-.317522220844317	-.0185637630691659	-.4173	-.2158142073187	-.229476882920096
Luxembourg	LUX	44200016	44204424	0	.4681	-.857128660705741	-1.1926	.5974	-.9011	-.4878	-2.1355	-.7507
Luxembourg	LUX	44200016	44203457	0	-1.6045	.6424	.4173	-.2127	-.0054	.4089	1.2262	.1216
Luxembourg	LUX	44200016	44203182	0	1.1436	-.0862	.0226	-.4446	.7789	-.801	.5755	.1216
Luxembourg	LUX	44200016	44201099	0	-.5936	.6464	.0226	-.2557	.023	.5205	-.9936	-.4784
Luxembourg	LUX	44200016	44205494	0	.557	.4571	.7162	.2132	1.0658	.0402	-.2192	1.515
Luxembourg	LUX	44200016	44201499	0	-.8374	-.549	-.227	.3008	.299	.7	-.3733	.1216
Luxembourg	LUX	44200016	44204517	0	-2.6512	-.4456	-1.3074	.9934	.4187	.8435	-.8125	-1.5679
Luxembourg	LUX	44200016	44201733	0	.473	-.4456	.1802	.6258	-.343	-.4795	-1.2871	2.0955
Luxembourg	LUX	44200017	44205808	1	-2.4837	-.103456838329839	-.238079879027832	-.0885649109572984	.137505489294532	.0660226572671524	-.0502295830216161	-.188575347223751
Luxembourg	LUX	44200017	44202444	1	.0022	.1276	-.227	.3965	-.7821	.1793	-.7045	2.0955
Luxembourg	LUX	44200017	44203387	1	-.0582	.3961	-.227	.2332	.2707	.3272	.5755	-.4873
Luxembourg	LUX	44200017	44202446	1	-1.3641	-.0615416410255391	-.136475335133453	-.0641994471664381	.1325	.0147420898119365	-.0820675343793114	-.0710354124270816
Luxembourg	LUX	44200017	44200112	1	.2666	.00871779171868419	.0206940641989447	-.0190051686237097	.149046833923629	-.0526048715771492	-.117954512953596	.109575024625451
Luxembourg	LUX	44200017	44200508	1	-.7371	-.168047577395461	-.485	.163555992638461	.1249	1.2487	-2.1355	2.067
Luxembourg	LUX	44200017	44204957	1	.5842	-.5847	1.4967	1.8402	.2455	-1.6678	-.6852	.1216
Luxembourg	LUX	44200017	44200377	1	-.005	1.3403	.8348	-1.1025	.3159	-.2979	.5755	.1739
Luxembourg	LUX	44200017	44204992	1	-1.146	.1067	-1.1926	-2.6893	.7026	-1.6678	.3768	-2.5027
Luxembourg	LUX	44200017	44201400	1	-.9574	2.6352	1.9359	3.6039	4.8357	3.6292	2.4277	2.0955
Luxembourg	LUX	44200017	44201629	1	-.9592	-.0862	.0226	1.2836	.8779	1.5721	.5755	.1216
Luxembourg	LUX	44200017	44206007	1	-2.4904	2.6352	1.2899	.1053	.8779	1.5721	2.4277	.6905
Luxembourg	LUX	44200017	44203123	1	-2.5067	-1.3452	-1.1926	.7113	-.1293	1.0062	-.6852	-1.1252
Luxembourg	LUX	44200017	44205312	1	-.8674	-.0862	.0226	1.2836	.8779	1.5721	.5755	.1216
Luxembourg	LUX	44200017	44203004	1	-.7101	-.7199	.0226	-.3288	-.5468	-.5309	-1.2871	.1216
Luxembourg	LUX	44200017	44202869	1	.1971	-2.9627	-2.664	.7679	-1.6137	-1.6678	-.6852	-2.5027
Luxembourg	LUX	44200017	44200172	1	-.9447	-.0406866839304364	-.0932763671833025	-.0496409959475202	.143963740897695	-.000358380034734714	-.0881267822963559	-.0217377577695377
Luxembourg	LUX	44200017	44203486	1	-.4551	-.8264	.1802	.173698641880931	-.3316	.6549	.5172	.1216
Luxembourg	LUX	44200017	44200986	1	-.0864	-.2479	-1.1926	.7431	-.2043	1.2665	-.176	-.655
Luxembourg	LUX	44200017	44203942	1	-.2354	-.225531468901027	-.29706227331709	-.20534520747373	-.0758381097515995	-.184354621778113	-.6852	-.219305289064197
Luxembourg	LUX	44200017	44205606	1	.0720137261944903	.103234419254723	.113778464099835	.7371	.257	.6661	.143544964038432	.180422481189074
Luxembourg	LUX	44200017	44200659	1	-2.8337	-.117732052130873	-.271011152026913	-.0974170033896716	.136036751113176	.0811190595125458	-.0416109866953269	-.226517619029452
Luxembourg	LUX	44200017	44204305	1	-1.7716	.468	-.106396080597955	.187117991928303	-1.1323	1.4298	-.0024740683089326	-.198887295214606
Luxembourg	LUX	44200017	44204262	1	-.4807	-.358748171509218	-.692332901823427	.0905897178239947	-.0369816849385236	.0972920936200831	.5755	-1.4827
Luxembourg	LUX	44200017	44200605	1	-1.3448	-1.3452	-1.1926	-.344231909093431	-.462420151403283	-.229360525553898	-.6852	-1.1252
Luxembourg	LUX	44200017	44203350	1	-1.2993	-.0551495148271409	-.126640451198943	-.0586094301661474	.142475699300241	.014936432068741	-.0793949129897784	-.0601786994332569
Luxembourg	LUX	44200017	44204464	1	-1.3215	-.0862	.0226	1.2836	.9959	1.5721	.5755	.1216
Luxembourg	LUX	44200017	44204302	1	-1.2065	-.0513645438536096	-.117908959386615	-.0562623610869353	.142865124738041	.0109337288448196	-.0816800722442916	-.0501185770802024
Luxembourg	LUX	44200017	44205199	1	-.9929	-.0426525848024645	-.097811473922033	-.0508600555339213	.143761474668149	.00172061021734518	-.0869398784594212	-.0269629506296372
Luxembourg	LUX	44200017	44202140	1	-2.1619	.1465	1.4967	.3189	-.214	.2399	.274	.9097
Luxembourg	LUX	44200017	44204061	1	-1.2619	.3815	-.3447	-.8263	.9789	-.7368	-2.1355	1.2147
Luxembourg	LUX	44200017	44202758	1	.3273	.0111935216550349	.0264052878304996	-.0174699628790095	.149301555088224	-.0552230190522789	-.119449223802184	.116155298621469
Luxembourg	LUX	44200017	44205550	1	-.0852	-.5286	.3088	.2257	-.1649	.0306	.6815	2.0955
Luxembourg	LUX	44200017	44204213	1	.4807	.0174501439324023	.0408385943392396	-.0135902172243637	.149945282051139	-.0618395564935456	-.123226631449192	.132784854321453
Luxembourg	LUX	44200017	44201930	1	-2.1374	-.983	-.4153	.7113	-.4303	.7351	.8047	-.4607
Luxembourg	LUX	44200017	44200569	1	.4956	2.6352	.0226	.8805	.2503	-.0518	-.1722	.833
Luxembourg	LUX	44200017	44203309	1	-2.0601	-.2662	.0226	.8986	.3592	-.1222	-.4948	-.1563
Luxembourg	LUX	44200017	44204540	1	-.8824	2.6352	-1.1592	-.4962	-.1609	-.3242	-.0153837831905385	.7796
Luxembourg	LUX	44200017	44201481	1	.2418	.00770629085506808	.0183606482835813	-.019632402601775	.148942763332493	-.0515351836466185	-.117343823842476	.10688654365179
Luxembourg	LUX	44200017	44202075	1	.6143	-.4488	.309	1.2376	1.535	-1.6678	2.4277	2.0955
Luxembourg	LUX	44200017	44200799	1	.3153	-2.9627	-1.54344539960196	-.609256596221718	-.983739181104763	-.558329420225689	-1.35688965899841	-1.1961238233716
Luxembourg	LUX	44200017	44201937	1	-.6509	-.7199	-.5034	-.652924950215187	.5031	-1.6678	-.6852	-1.0798
Luxembourg	LUX	44200017	44202851	1	.7235	-.4488	.0226	-.2198	.0013	.0909	.5755	.1216
Luxembourg	LUX	44200017	44205266	1	-.3091	-.0147628956677591	-.0334731754169718	-.0335655960903304	.146630969435038	-.0277734465123692	-.103778153224897	.0471654078296161
Luxembourg	LUX	44200017	44202340	1	-2.4175	-.100756783605187	-.231851163963434	-.0868906009029467	.137783290630549	.0631672806138808	-.0518597289553313	-.18139883752793
Luxembourg	LUX	44200017	44204236	1	.0773650677054075	.000999594241171452	.00288907215221391	-.0237912403725829	.148252729437036	-.0444426811291522	-.113294685832797	.089060729664723
Luxembourg	LUX	44200017	44202132	1	-.3884	-.0179972512518219	-.0409344609850493	-.0355712273185795	.146298195327091	-.0243530330893415	-.101825425542969	.0385687731033529
Luxembourg	LUX	44200017	44203163	1	.0773650677054075	.000999594241171452	.00288907215221391	-.0237912403725829	.148252729437036	-.0444426811291522	-.113294685832797	.089060729664723
Luxembourg	LUX	44200017	44201340	1	-1.9425	-1.3452	.0226	.6026	.8902	.8496	.5755	-.1563
Luxembourg	LUX	44200017	44204825	1	-.5734	-1.1772	-.2827	-.6012	-1.1	-.0014	-.1727	-.5251
Luxembourg	LUX	44200017	44201945	1	-1.8034	-1.098	.0226	.6643	-.3599	.6179	.5755	-.0555506675174831
Luxembourg	LUX	44200017	44203749	1	-.0488	2.6352	-.227	1.094	-.3145	1.3885	.6172	.8375
Luxembourg	LUX	44200017	44202620	1	.1425	.00365620876808907	.00901757568698496	-.0221438676833026	.148526061328468	-.0472521186667111	-.114898604941903	.0961217791080584
Luxembourg	LUX	44200017	44203125	1	-1.1309	.468	-.8946	2.3286	.958609686307608	1.1734938530733	.300228146046128	-.297484737989799
Luxembourg	LUX	44200017	44204224	1	-1.3223	-1.0271	-.7249	.7113	-.1523	1.0062	1.2568	-.2503
Luxembourg	LUX	44200017	44202461	1	.3627	-1.3452	-1.1926	.1053	.0656	.1012	-.6852	-.6774
Luxembourg	LUX	44200017	44201034	1	-.7057	-.1938	-.227	-.9668	-.3574	-.1442	.5755	-.5093
Luxembourg	LUX	44200017	44204501	1	-.9966	.1141	.6825	-1.1161	.2772	.185	.5755	-.3109
Luxembourg	LUX	44200017	44203364	1	-1.2148	-.0517030703523199	-.11868990100345	-.0564722821360459	.142830294661169	.0112917292409246	-.081475688388554	-.051018350954452
Luxembourg	LUX	44200017	44204523	1	-1.7239	-1.3452	-1.1926	.1053	.3335	.4394	-.6852	-1.1252
Luxembourg	LUX	44200017	44201266	1	-.4631	-.0071	.0226	.4371	.3847	.9574	-.6852	-.0453453223579427
Luxembourg	LUX	44200017	44203462	1	-.2602	-.4174	-.6446	.5108	.6501	-1.6678	.5755	-1.1252
Luxembourg	LUX	44200017	44200666	1	-1.2674	-.9363	.0226	.0905	-.6304	-.8768	.2933	-.7108
Luxembourg	LUX	44200017	44201565	1	-.9577	-.256	-.165736699402602	.3161	.0585	.7324	-.02074834817454	-.0899177194381508
Luxembourg	LUX	44200017	44200227	1	-.6588	-.4063423777352	-.498006710138287	.0004	-.569	-.3341	-.7838	-.434218417754062
Luxembourg	LUX	44200017	44200810	1	.0031	-.2662	-.5836	.0643	-.9322	.0794	-.4771	-.7108
Luxembourg	LUX	44200017	44202171	1	.6976	1.0919	.7804	.7113	4.8357	.8109	-.1087	2.0955
Luxembourg	LUX	44200017	44205876	1	-1.358	-.2662	-.4806	.7113	-.0408	1.0062	.5755	.1216
Luxembourg	LUX	44200017	44204086	1	1.2491	2.6352	-.9285	.2792	.418	.2399	-.4091	-1.1068
Luxembourg	LUX	44200017	44201382	1	.1147	-1.1429	-.664062782412146	.7113	-.9291	1.0062	-.4948	-.54100908785431
Luxembourg	LUX	44200017	44205614	1	-.7478	-.0862	.0226	.1053	-.9291	.4394	.5755	.1216
Luxembourg	LUX	44200017	44204514	1	.4477	-.4488	-1.1926	-.7775	-.4187	-.7946	-.6852	-.7108
Luxembourg	LUX	44200017	44203289	1	.5237	.0192039559136721	.0448844364505552	-.012502674439815	.150125727027705	-.0636942573408368	-.124285487569279	.137446333429011
Luxembourg	LUX	44200017	44205052	1	.7723	-.0862	.0226	.7113	.2102	1.0062	.5755	.1216
Luxembourg	LUX	44200017	44205309	1	-.1971	-.0862	.0226	.1053	-.9291	1.5721	.5755	.1216
Luxembourg	LUX	44200017	44204780	1	-1.9071	-.0862	.0226	1.2836	-.9291	1.5721	.5755	.1216
Luxembourg	LUX	44200017	44200766	1	.2906	1.7162	.5462	.2141	.4536	.2664	.3415	.557
Luxembourg	LUX	44200017	44202511	1	-1.5759	-.0862	.0226	.7113	1.2732	1.0062	2.4277	.1216
Luxembourg	LUX	44200017	44202608	1	-1.9595	-.0862	.0226	.141648207651261	.2356	.6661	-.454	.1216
Luxembourg	LUX	44200017	44202061	1	.2008	.1943	-.7836	-.0310461111027152	.1872	-.0848607755661909	-.380151339732371	-.313944739878286
Luxembourg	LUX	44200017	44201983	1	-2.3941	-.166776184010675	-.294325238025216	.5043	-.1477	.308566681877625	-.018073906742309	-.259723622229014
Luxembourg	LUX	44200017	44200955	1	.0242	-.00116881349666034	-.00211319458670434	-.0251358749254447	.14802962782317	-.0421495347077682	-.111985519383617	.0832972912377313
Luxembourg	LUX	44200017	44205132	1	-.1033	-.647071633157638	-.652884770423785	-.703573516267773	-1.5108	-.547502484629742	-.838261872489724	-.585376944808758
Luxembourg	LUX	44200017	44204673	1	-2.1102	-.0882231458878789	-.202937506270242	-.079118463747323	.139072842753779	.0499126394424254	-.0594268565298133	-.148085522882524
Luxembourg	LUX	44200017	44205365	1	-.1177	-.9334	-.7183	.1824	-.6556	.4394	-.1566	-1.1252
Luxembourg	LUX	44200017	44200996	1	-.0801	-1.3452	-1.1926	.1053	-.3934	.4394	-.6852	-1.1252
Luxembourg	LUX	44200017	44201323	1	1.0597	-.2712	-.9413	.6738	-.5877	.8748	.3707	-.6208
Luxembourg	LUX	44200017	44201039	1	1.5007	-1.3906	-1.6008	.3567	-1.5403	.5651	-1.166	1.4234
Luxembourg	LUX	44200017	44204058	1	.3886	-.632492318451296	-.613384789051245	-1.1118	-1.4525	-.761220886239374	-.926024405241005	-.529870018393283
Luxembourg	LUX	44200017	44203085	1	-.3209	-.0824820163933091	-.0392481689620245	-.073	-.2901	.2783	-.120915865488436	.1216
Luxembourg	LUX	44200017	44202589	1	-2.56	.4546	.7162	.601	.2712	.0785	-.3912	-.1563
Luxembourg	LUX	44200017	44203537	1	.2126	-.2662	.0226	-.1882	-.1976	.3087	-.4748	2.0955
Luxembourg	LUX	44200017	44204827	1	.3215	-.4136	-1.015	.8872	.7024	.3107	-.309	-.8333
Luxembourg	LUX	44200017	44203409	1	.9652	2.6352	1.9359	1.0315	.8622	2.1953	2.4277	.1216
Luxembourg	LUX	44200017	44200798	1	-.6277	-.7221	-1.1926	.5936	-.4973	-1.6678	-.4948	-.4265
Luxembourg	LUX	44200017	44202458	1	.2396	1.0919	.7804	.5021	1.1617	.6525	-1.2871	-.2485
Luxembourg	LUX	44200017	44201576	1	.0935	-1.0936	-.7249	.4353	.1937	.6011	-.3733	-.7496
Luxembourg	LUX	44200017	44200302	1	.3382	-.0862	-.7638	.3018	-.4008	-.2499	.5755	-.959
Luxembourg	LUX	44200017	44203522	1	-.2341	-.0862	-.0115370504046637	-.274	.251	-1.6454	.0447	.1216
Luxembourg	LUX	44200017	44201784	1	-2.0949	.2695	-.227	.0957	-.2175	-.2241	.0256	-.1563
Luxembourg	LUX	44200017	44200391	1	-.6012	-.1725	.8038	-1.1526	-.5794	-1.6678	-1.2871	.5177
Luxembourg	LUX	44200017	44202634	1	-1.0083	-.847	.0226	.0742	-.1747	.0115	-2.1355	.1216
Luxembourg	LUX	44200017	44204249	1	.0051	-.59	.0226	.5124	.2607	.5228	.5755	.1216
Luxembourg	LUX	44200017	44203119	1	-.3472	.3289	1.2899	.0779	-.2417	.3463	.0519	.1216
Luxembourg	LUX	44200017	44201116	1	-1.0535	1.1352	-.7302	-.2717	-.4225	.28	-.267571157266731	-.347342504583851
Luxembourg	LUX	44200017	44203221	1	-.3114	-.2662	-.4806	.2174	.3289	.6923	-.6852	-.222
Luxembourg	LUX	44200017	44204584	1	-.4683	-.0862	.0226	1.2409	.4255	.6682	-.2852	-.4607
Luxembourg	LUX	44200017	44203965	1	-.1161	-.0862	.0226	.0218	-.1067	.2959	.3482	.4504
Luxembourg	LUX	44200017	44203041	1	-1.0265	-.0889608510955835	-.147922576340551	.2654	-.0136	-.0204	-.0904823968320754	-.0831375330760354
Luxembourg	LUX	44200017	44202285	1	.3584	.64	-.3048	-.1241	-.0863	.3171	-1.2695	.6314
Luxembourg	LUX	44200017	44205711	1	-.3398	1.4003	.0226	.1053	.1641	.8884	.5755	-2.5027
Luxembourg	LUX	44200017	44201130	1	-.8078	-.0862	.0226	-.3154	-.7085	-.2746	-.6852	-.8333
Luxembourg	LUX	44200017	44200956	1	-1.5316	.468	.0226	-.1756	.5982	-.9292	-.6232	-.1563
Luxembourg	LUX	44200017	44202066	1	-1.7058	-.5743	.0226	.2255	-1.156	.4869	-.6852	-.4784
Luxembourg	LUX	44200017	44201785	1	.9317	.7825	-.3802	-.4545	-.4475	-.1787	.6589	-.6128
Luxembourg	LUX	44200017	44205613	1	1.1721	1.127	1.0108	.782942885423286	1.1067	1.0844	.7500786596821	1.1232
Luxembourg	LUX	44200017	44205232	1	-.4825	-1.2608	-.587	.894	.152951111090965	1.0309	-.091	-.7426
Luxembourg	LUX	44200017	44200925	1	.263	-.2662	.0226	-.1759	-.2379	-.1082	.5755	.1216
Luxembourg	LUX	44200017	44201504	1	-.4025	-.0185723384363778	-.0422611208401551	-.0359278401851409	.146239026160356	-.0237448637417414	-.101478219233824	.0370402415820375
Luxembourg	LUX	44200017	44204380	1	-.3589	-.0167940546600204	-.0381588251179839	-.0348251223849938	.146421988973805	-.0256254441357389	-.102551850090471	.0417667645841192
Luxembourg	LUX	44200017	44205480	1	.7424	.5091	-.4806	.438	.4321	.3809	-.216	-.9111
Luxembourg	LUX	44200017	44205173	1	-1.298	-.8494	-1.6542	-.7075	-.9058	.1312	-2.1355	-.6544
Luxembourg	LUX	44200017	44205707	1	1.2865	.6492	-1.0611	-.172831830448049	-.3073	.1778	-2.1355	-.946
Luxembourg	LUX	44200017	44202278	1	-.2382	-.3845	-1.0611	-.565121738992084	-.4514	-.8768	-.787346261586807	-.64181486714577
Luxembourg	LUX	44200017	44204829	1	-.554	.1705	.0226	-.1969	.8368	.3728	-.6852	.1216
Luxembourg	LUX	44200017	44200990	1	-.7982	-.3567	.0226	.7149	-.2667	.6876	-.3814	.2771
Luxembourg	LUX	44200017	44202590	1	-1.3119	-.7353	-1.76	.2296	-.486	.3274	-1.2871	-.6353
Luxembourg	LUX	44200017	44204938	1	-.6888	1.1576	1.9359	-2.6893	-.363	-1.5666	-2.1355	-1.3384
Luxembourg	LUX	44200017	44201410	1	-.1601	-.4314	-.1587	-.0809	-.3925	-.4795	-1.1941	-.4784
Luxembourg	LUX	44200019	44202035	1	.8719	-.8926	.7825	-.6275	1.4951	.6368	-.274	2.0955
Luxembourg	LUX	44200019	44203680	0	.9106	.1395	-2.664	-1.7857	.4734	-.5519	-.5832	.2988
Luxembourg	LUX	44200019	44204631	0	-.5673	2.6352	1.9359	-1.246	1.7232	-1.6678	2.4277	2.0955
Luxembourg	LUX	44200019	44201450	0	-.4024	1.3403	.0226	.1053	.1797	.4394	1.5044	.1216
Luxembourg	LUX	44200019	44201954	0	-.4174	2.6352	-.2737	3.6039	1.0701	3.6292	-.3733	-1.5367
Luxembourg	LUX	44200019	44200581	0	.2533	.1395	.0226	.2556	.2702	-.0418	-.6852	.6905
Luxembourg	LUX	44200019	44201261	0	.7788	-2.9627	-2.664	3.6039	4.8357	-1.6678	-2.1355	-1.7882
Luxembourg	LUX	44200019	44202763	0	.3917	.1852	1.2899	.1299	.6768	.1979	1.802	1.515
Luxembourg	LUX	44200020	44205534	1	-1.4041	-.1473	.5021	-.3716	.0706	.0597	-.4801	-.4607
Luxembourg	LUX	44200020	44200597	1	1.0601	-.0862	.0226	-.541	.4357	.1176	-.3912	-.1563
Luxembourg	LUX	44200020	44205044	1	1.7959	-.847	-.9607	.2105	-.1449	-.2535	-2.1355	-1.9916
Luxembourg	LUX	44200020	44200701	1	-.9765	-2.9627	.0226	.1053	-.5295	-1.6678	.5755	.1216
Luxembourg	LUX	44200020	44205799	1	-.4797	.0634	.0226	.456	.5196	.25071896340279	.0984399698050297	.132459251498818
Luxembourg	LUX	44200020	44200002	1	-.9811	1.7162	1.9359	-.134	.8601	.4351	1.1171	1.0448
Luxembourg	LUX	44200020	44204452	1	.7147	-1.175	-.4246	1.3687	4.8357	2.6944	.5755	.1216
Luxembourg	LUX	44200020	44202168	0	-1.0951	.5179	-.199062376332798	.2248	.1236	.2978	-2.1355	.1216
Luxembourg	LUX	44200020	44200310	0	-.5396	-.0862	.0226	.6691	.6796	1.0076	.5755	.1216
Luxembourg	LUX	44200020	44200646	0	.5204	2.6352	1.9359	-.3052	.6366	.4252	2.4277	1.3566
Luxembourg	LUX	44200020	44200886	0	-1.6738	-1.2345	-.6097	-1.2016	-.4328	-.8849	-.6852	-.4607
Luxembourg	LUX	44200020	44205941	0	.5479	-1.0575	.0226	1.3097	-.028	1.4822	.5755	.1216
Luxembourg	LUX	44200020	44203273	0	-.2967	.0714	-.5252	-.8344	.3807	-.006	-.4151	.9419
Luxembourg	LUX	44200020	44204569	0	.4939	-.3827	-.0758	.8879	.6244	.408282123220714	.1693	-.1314
Luxembourg	LUX	44200020	44205717	0	-1.0552	.6606	.3619	-1.7857	-.0519	-.8768	-.8657	-.2468
Luxembourg	LUX	44200020	44205209	1	-.8362	-.0862	.0226	3.6039	4.8357	3.6292	.5755	.1216
Luxembourg	LUX	44200020	44203108	1	-1.2414	-1.01878954693712	-1.58595874811085	-.391121137777315	-.675406096907677	-.277959340012721	-.9198	-2.5027
Luxembourg	LUX	44200020	44202761	1	-1.5942	1.1576	1.9359	3.6039	1.7012	3.6292	2.4277	2.0955
Luxembourg	LUX	44200020	44204550	1	-1.259	.9535	1.9359	.6297	2.1239	1.074	-.091	2.0955
Luxembourg	LUX	44200020	44202551	1	-1.2416	.244604788476279	.165859208453558	.0727611880593422	.9998	-.2438	.189047226389319	.25412804321359
Luxembourg	LUX	44200020	44205937	1	.42	-.6452	-.4489	.583	.0597	1.1229	-.2008	-1.1828
Luxembourg	LUX	44200020	44200060	1	-1.0123	-1.4794	-.6843	-1.5123	-1.3503	-.4795	-2.1355	-1.5767
Luxembourg	LUX	44200020	44204495	1	-.1866	-1.16531279958197	-1.58434837514303	-1.03617682756747	-1.07741529077247	-1.3832	-2.1355	-2.021
Luxembourg	LUX	44200020	44205206	1	.6209	1.0919	1.9359	3.6039	4.8357	.9802	2.4277	2.0955
Luxembourg	LUX	44200020	44202527	1	.1977	.631	.7398	.78770585860516	1.4494	1.0062	.502609557498134	.1216
Luxembourg	LUX	44200020	44202017	1	1.0521	1.6441	-.6315	1.072	1.2819	1.2322	.5755	.1216
Luxembourg	LUX	44200020	44200685	1	-.122	-.0862	.0226	-2.6718	.1149	1.5721	.5755	.1216
Luxembourg	LUX	44200020	44205144	1	-.2812	2.6352	1.9359	-.3888	1.7012	-.006	2.4277	2.0955
Luxembourg	LUX	44200020	44200193	1	-1.9472	-1.5123	-.3827	-2.6893	.7298	.3885	-2.1355	.1216
Luxembourg	LUX	44200020	44204887	1	-1.8919	-.7221	1.1657	-.7078	.2221	-.1651	-1.0753	.1554
Luxembourg	LUX	44200020	44201988	1	-.7687	.6555	-.5252	-.3538	-.0471	-.0041	-.6455	.4504
Luxembourg	LUX	44200020	44204520	1	-1.3775	.2718	-.5034	-1.2543	-.6893	-1.6678	-.6791	-.3856
Luxembourg	LUX	44200020	44203670	1	.7456	.0282544414635275	.0657628635319724	-.00689044783769036	.151056907034685	-.0732653763644162	-.129749677640146	.161501733753826
Luxembourg	LUX	44200020	44202683	1	.8005	-2.9627	-2.664	-2.6893	.4709	-1.6678	-2.1355	-2.5027
Luxembourg	LUX	44200020	44202086	1	-.4375	-1.8141	-.0021524478316356	-2.6893	-1.8269	-.4613	-2.1355	2.0955
Luxembourg	LUX	44200020	44204251	1	-1.0792	-.0252	.0226	-1.5123	.1691	-.4384	-2.1355	-.3856
Luxembourg	LUX	44200020	44201825	1	-.4142	2.6352	1.2867	.2185	.9789	.5857	.9542	.6314
Luxembourg	LUX	44200020	44202853	1	-.1167	-.00691560670970508	-.01537038420262	-.0286994744217915	.147438355795304	-.0360721544895512	-.108515918748263	.0680228166736646
Luxembourg	LUX	44200020	44200811	1	-.6467	-.1473	1.2341	-.6833	-.1423	.2466	-.2821	-.2503
Luxembourg	LUX	44200020	44204985	1	-.8313	-1.3821	.0226	-.3796	.0327	.4337	-.6852	.1216
Luxembourg	LUX	44200020	44205397	1	-1.7483	-.7221	.0226	-.5572	.123	.4641	-.6677	-.2503
Luxembourg	LUX	44200020	44205026	1	-.1481	.5266	.0226	.293664430399802	.350275569024076	.5822	.0102266029247818	-.2503
Luxembourg	LUX	44200020	44200085	0	-.2559	-2.9627	-2.664	-2.6893	-3.7095	-.7368	-1.0906	-2.5027
Luxembourg	LUX	44200020	44204527	0	-.5878	-1.3452	-1.1926	-1.4319	-3.7095	-1.6678	-.6852	-1.1252
Luxembourg	LUX	44200020	44203223	0	-.3527	-1.2027	.9964	.3769	1.4985	1.145	1.536	.1216
Luxembourg	LUX	44200020	44200167	0	-.5513	.67	1.9359	1.0752	1.898	1.0062	2.4277	2.009
Luxembourg	LUX	44200020	44204677	0	-.0717	-.00508022207814359	-.0111363633884525	-.027561348251915	.147627193561478	-.0380131204925303	-.109624023990214	.0729011087629691
Luxembourg	LUX	44200020	44202836	0	-1.1415	-2.9627	-2.664	-2.6893	4.8357	-1.6678	-2.1355	-2.5027
Luxembourg	LUX	44200020	44201882	0	-1.9072	-2.9627	-2.664	-2.6893	-3.7095	-1.6678	-2.1355	-2.5027
Luxembourg	LUX	44200020	44205706	0	-1.1756	-2.9627	-2.664	-2.6893	-3.7095	-1.6678	-2.1355	-2.5027
Luxembourg	LUX	44200020	44204870	0	-2.0545	-.7199	.0226	.5175	1.6237	.3439	.5755	.1216
Luxembourg	LUX	44200020	44203263	0	-.0137	-1.3452	-1.1926	.7113	-.0408	1.0062	-.6852	-1.1252
Luxembourg	LUX	44200020	44203677	0	.6969	2.6228	1.9359	3.6039	.8779	3.6292	2.4277	2.0955
Luxembourg	LUX	44200020	44205811	0	.084	.2112	.8038	.9821	.6714	1.1126	.7578	.7435
Luxembourg	LUX	44200020	44203915	0	-2.6317	-1.0197	-.227	.1071	.1404	.4238	-.1972	-.6774
Luxembourg	LUX	44200020	44204472	0	.3629	.0126455148302258	.0297548687412632	-.0165695786201739	.149450946743242	-.0567585388235246	-.120325858171372	.120014569696563
Luxembourg	LUX	44200020	44202817	0	-.6745	-1.0138	-.7249	.4151	-.4315	.7372	-.1727	-.7507
Luxembourg	LUX	44200020	44203303	0	-1.9724	-.2548	-.8826	.6515	1.4951	.3202	1.3428	1.515
Luxembourg	LUX	44200020	44201191	0	-.7112	1.0919	1.9359	.1055	.3136	.5249	2.4277	1.0448
Luxembourg	LUX	44200020	44206010	0	-1.7713	-1.5214	-2.664	-.737	.6863	-.8768	-2.1355	-2.5027
Luxembourg	LUX	44200020	44200542	0	.2399	-.6447	-.227	1.2194	1.2291	.6792	-.6852	-1.1252
Luxembourg	LUX	44200020	44205225	0	-.6346	-.4203	-.6173	.6021	.9629	.775	-.2852	-.6073
Luxembourg	LUX	44200020	44205626	0	-.3532	-1.0619	-.6654	.5599	.7402	.8754	-.131	-.0468
Luxembourg	LUX	44200020	44201327	0	.66	-1.3452	.0226	.6597	-.9171	.9487	.3379	-.0358
[truncated: 3,300 more rows]
