# Supplementary material for: Antecedents of adolescent students’ ICT self-efficacy: The ICT dataset
Source: Data Brief. 2020 Oct 22;33:106437. doi: 10.1016/j.dib.2020.106437 (PMC7644865; doi:10.1016/j.dib.2020.106437)
Supplement: Supplementary file 2 [file mmc2.zip › Mexico.csv]

CNTRYID	CNT	CNTSCHID	CNTSTUID	ST004D01T	ESCS	INTICT	COMPICT	HOMESCH	ENTUSE	USESCH	SOIAICT	AUTICT
Mexico	MEX	48400001	48403808	0	-.2832	-.5691	-.3827	.2514	.1571	.6456	.1693	-.222
Mexico	MEX	48400001	48401960	0	-3.1675	.4048	-.3802	-2.6893	-2.3208	-1.6622	-.4948	-.6959
Mexico	MEX	48400001	48406994	0	-2.0559	-.0862	.0226	1.3278	.9056	1.1929	.5755	.1216
Mexico	MEX	48400002	48410157	1	-1.64	2.6352	1.2899	.1125	.6285	-1.6678	.3482	-.2503
Mexico	MEX	48400002	48405442	0	-.6679	2.6352	1.1752	1.7842	1.3242	-1.6678	.5755	.546796716224664
Mexico	MEX	48400002	48404820	0	-1.7542	1.7671	-.7573	.2163	-.2701	-1.5744	.5755	-1.2412
Mexico	MEX	48400002	48407138	0	-1.2913	-.0862	.0226	.5767	.7951	.8984	.5755	-.4784
Mexico	MEX	48400002	48408421	1	.3509	-.0862	.0226	1.2862	.5572	.4289	.5755	.1216
Mexico	MEX	48400002	48409783	1	.6966	-.4314	1.9359	.8235	-.4983	-.3551	.5755	.1216
Mexico	MEX	48400002	48408735	1	.7581	-.4314	.0226	.379	-.4303	-.8849	-.0553	-.4607
Mexico	MEX	48400002	48402060	1	-1.0549	-1.1714	-1.1926	1.3814	1.5462	1.1929	-.6057	-1.3027
Mexico	MEX	48400002	48404575	1	-.2705	.1882	-2.664	-2.6893	-.2823	-1.6678	-.2519	2.0955
Mexico	MEX	48400002	48401081	1	-.8553	-.0862	1.9359	.4156	-.1943	-.2979	.5755	1.0383
Mexico	MEX	48400002	48408202	1	-.3825	.6515	1.9359	-.0965	-.3598	-.5569	-.2668	.1216
Mexico	MEX	48400002	48403228	1	1.0054	-.0981	1.9359	1.1504	1.2201	-1.6678	1.2223	2.0955
Mexico	MEX	48400002	48400561	1	-1.3441	.1155	.0226	-.2606	-.7442	-.7433	-.2821	-.9299
Mexico	MEX	48400002	48409101	1	-.5294	.3875	.0226	.1445	.036	-.7433	-.6852	-.6774
Mexico	MEX	48400002	48401251	1	-1.2726	-.4426	-.1587	.4473	.2022	.0287	-.1727	.1216
Mexico	MEX	48400002	48402628	1	-.257	1.7671	1.1355	-.2568	-.3312	-1.6678	2.4277	.6802
Mexico	MEX	48400002	48400145	1	-1.4049	1.3403	1.9359	3.6039	.9789	-1.6678	1.3664	1.0383
Mexico	MEX	48400002	48405970	1	-1.0996	-1.175	-.227	-.1441	-1.1791	-.1611	-.4948	-.5475
Mexico	MEX	48400002	48400590	1	.8622	.5206	1.9359	-.0923	-.2823	-.3646	.5755	-.2503
Mexico	MEX	48400002	48402188	1	.3247	2.6352	.0226	.1379	1.0518	-.4384	-.6852	-.4607
Mexico	MEX	48400002	48400360	1	-.5717	-.9187	-.6569	.9248	-.215	.9495	-.5001	-1.3368
Mexico	MEX	48400002	48405856	0	.3908	-.0862	.0226	-.0473	.3525	-1.6678	.5755	.7864
Mexico	MEX	48400002	48400175	0	.7819	1.1493	.8038	.2666	.7687	-.1931	.8107	.149
Mexico	MEX	48400002	48408467	0	-.4267	-.4093	.0226	.8912	-.0072	.3392	.9911	-.5305
Mexico	MEX	48400002	48408331	0	-.6682	.0467	.586	.7641	.8779	-.4128	1.5037	.6859
Mexico	MEX	48400002	48401931	0	.937	2.6352	.8348	.1286	1.6868	-1.6678	.7741	.9642
Mexico	MEX	48400002	48407168	0	.8767	-.0862	1.9359	.5243	1.6349	.112	2.4277	2.0955
Mexico	MEX	48400002	48401648	0	-.1868	.468	.7162	-.0871	1.6077	-.424	.5755	1.4234
Mexico	MEX	48400002	48402425	0	.0799	.2465	-1.3074	-1.6205	-3.7095	-1.6678	-1.1693	-1.6557
Mexico	MEX	48400002	48404013	0	.2134	-.4203	.0226	.9811	.6607	.7781	.5755	.1216
Mexico	MEX	48400002	48400647	0	.9531	-.2662	.0226	-.546	-.5454	-1.6678	.0215	1.0641
Mexico	MEX	48400002	48407828	0	.5992	-.4314	-.4728	.3914	-.0312	.5475	.0105	-.5475
Mexico	MEX	48400002	48402959	0	-2.1271	-.1106	.0226	.7113	.2248	-1.6678	.8038	.1216
Mexico	MEX	48400002	48407957	0	-2.0804	.1852	-.227	.4815	.6071	.3308	1.2262	-.2503
Mexico	MEX	48400002	48407852	0	.6428	.7372	1.0955	-.1974	-.2325	.0839	.0221	.6905
Mexico	MEX	48400002	48406334	0	-3.2979	-.5073	-.8219	-.789	-1.4414	-.8849	-.5832	-.1563
Mexico	MEX	48400003	48402761	1	-.974	-.4314	-.4728	1.0334	-.1344	-1.6678	-.6852	-.5912
Mexico	MEX	48400003	48406168	1	-.7154	.3289	.0226	.2365	.0557	-.2766	.0256	-.4607
Mexico	MEX	48400003	48406341	1	-.331	-2.4131	-1.3815	1.8998	-.4089	-1.0529	-.3912	.5592
Mexico	MEX	48400003	48400080	1	.7856	1.7671	1.9359	.4994	.5026	-.3551	-1.0606	1.515
Mexico	MEX	48400003	48404655	1	-1.4216	-.59	-1.3694	.1716	-.1335	-.0026	-.6852	-.4074
Mexico	MEX	48400003	48409344	1	-.5258	-.0862	.0226	.5778	-.1607	.4978	.5755	-.9299
Mexico	MEX	48400003	48401752	1	-1.7977	-1.0936	-2.664	.1678	-.1995	-.0145	-1.0457	-2.4607
Mexico	MEX	48400003	48409993	1	-2.5598	.4098	-.4728	.3686	-.6841	.7377	-.2852	-.8443
Mexico	MEX	48400003	48410254	1	-1.3039	-.4203	.0226	.353	-.3757	.6719	1.3656	.1216
Mexico	MEX	48400003	48404861	1	-.8933	-1.5816	-2.664	-.5956	-1.6602	-.4694	-.2668	-2.5027
Mexico	MEX	48400003	48405703	1	.1649	.666	.8348	1.7909	.9124	-1.6678	2.4277	.1216
Mexico	MEX	48400003	48404120	1	-1.3498	1.153	.7398	.6816	-.8692	-1.0529	-.2852	-2.5027
Mexico	MEX	48400003	48400035	1	-2.2292	-1.1002	-1.0935	.0608	-1.4039	-1.6678	-2.1355	-.6073
Mexico	MEX	48400003	48407527	1	-2.9689	-.8802	-.6446	-.0051	-1.4489	.3828	-.0553	-.5475
Mexico	MEX	48400003	48402858	0	-1.5748	-.5717	.0226	.7665	-.1922	.9616	.5755	-.8947
Mexico	MEX	48400003	48408669	0	-1.0177	-.0862	.0226	.7113	-.9332	.4394	.5755	.1216
Mexico	MEX	48400003	48401542	0	-.5443	.0666	1.9359	.5527	.9822	.6849	.5755	2.0955
Mexico	MEX	48400003	48404860	0	-1.7313	-1.7305	.0226	-.3123	-.2478	-.214	-.2888	-2.4607
Mexico	MEX	48400003	48408222	0	-1.0469	-1.6598	.0226	-.5199	-.7631	-.7847	-.3733	.1216
Mexico	MEX	48400003	48407191	0	-.5581	-.7199	-1.0668	.8533	.287	1.3925	-.0761	-.7351
Mexico	MEX	48400003	48404580	0	-2.2806	-.7199	-2.664	-.8189	-2.0366	-.7106	.5755	-1.5767
Mexico	MEX	48400003	48407078	0	-1.3709	-.1473	.0226	2.5574	.8703	-.3516	.1693	-.2726
Mexico	MEX	48400003	48404872	0	-3.192	-1.3858	-2.2485	-1.6841	-2.8083	-.7847	-.4948	-2.5027
Mexico	MEX	48400003	48405837	0	-1.7816	-.3616	1.2899	.7254	-.8194	-.8849	-1.7719	-1.1528
Mexico	MEX	48400003	48408357	0	-1.6148	.7062	-.4313	-.1073	-.2082	-.1379	-.6852	.1216
Mexico	MEX	48400003	48403181	0	.8727	.8046	.7162	.5501	.4221	.4312	.3768	-.4607
Mexico	MEX	48400003	48407808	0	-1.5263	-.0862	.0226	.912	1.0709	1.3452	.8038	.7099
Mexico	MEX	48400003	48401715	0	.2789	.6515	.7162	1.1857	.449	1.281	.5755	.388
Mexico	MEX	48400003	48406046	0	-.7217	-.896	1.9359	.7113	.1053	-1.6678	.5755	2.0955
Mexico	MEX	48400003	48401374	0	-1.7338	.9454	-.5907	.0263	-.3727	-1.6678	-.4948	-.1314
Mexico	MEX	48400003	48408103	0	-2.2257	-.5946	-.8172	.386	-.3959	-.5309	-.6852	-.7317
Mexico	MEX	48400003	48407171	0	-1.0083	-.0862	-1.1926	3.6039	1.7748	.9679	-.2004	.1216
Mexico	MEX	48400005	48403698	1	-2.6728	-1.175	-.9145	-1.246	-1.0714	-.823719078895985	-.386079285807373	-1.1252
Mexico	MEX	48400005	48407394	0	-1.4782	-1.2596	-.7501	-2.0365	-.7901	-.9292	.5755	-1.0677
Mexico	MEX	48400005	48401867	0	-2.7463	-.2662	-.4728	-1.4269	-.3844	-1.6678	-.0992	-.7496
Mexico	MEX	48400005	48408549	1	-2.7138	-.6593	-1.0611	.2106	-.1395	-1.6678	.0993	-1.1252
Mexico	MEX	48400005	48406514	1	-3.1771	.4061	-.7638	-1.3001	-1.3274	-1.6678	-.3206	-.8443
Mexico	MEX	48400005	48401615	1	-3.1216	-1.0564	-1.3626	-1.2936	-3.7095	-1.6678	.1648	-1.37696477750092
Mexico	MEX	48400005	48407549	1	-2.5697	.8046	.6496	.3309	.4604	-.4753	.9194	-.2503
Mexico	MEX	48400005	48410182	0	-2.9491	-.0192	.6496	-.0069	-.2215	-.5842	.9918	.149
Mexico	MEX	48400005	48404045	0	-2.7408	-.983	-.3802	-1.3001	-1.6628	-.3164	-2.1355	-1.2018
Mexico	MEX	48400005	48402112	0	-1.6417	-.2662	-.3802	-.4253	-.3812	-.9292	.5755	-.5711
Mexico	MEX	48400007	48408685	1	.1232	-.2366	-.8627	.0973	-.3931	.2842	-1.5588	-.3657
Mexico	MEX	48400007	48409527	1	-3.1597	-.089	-.5034	.3705	-.8061	.1283	.0256	-.2503
Mexico	MEX	48400007	48402748	1	-2.1388	-.0862	.3461	.5689	.2635	-1.6678	.3482	-.2503
Mexico	MEX	48400007	48405866	1	-1.9903	-.4203	-.6928	-.5868	-1.3381	.0801	.3482	-2.5027
Mexico	MEX	48400007	48403682	1	-2.2515	2.6352	1.9359	.2332	.2469	.5216	2.4277	.6663
Mexico	MEX	48400007	48403823	1	-.9599	.2718	.8038	.2602	-.948	-.1854	.3482	-.1563
Mexico	MEX	48400007	48401492	1	-2.4272	-1.1408	-.5034	-.8189	-1.9744	-1.6678	-.4948	-.6774
Mexico	MEX	48400007	48407206	1	-2.9692	-1.0249	-1.1926	-.2714	-2.5602	-.5842	-.4948	-.8813
Mexico	MEX	48400007	48403106	1	-2.4722	-.8379	.4812	-.0922	-1.4817	-.0761	2.4277	-1.6557
Mexico	MEX	48400007	48404440	1	-2.2201	.1828	-.2827	-.268	-1.7759	-.5309	-.4948	-1.4056
Mexico	MEX	48400007	48407464	1	-3.0058	-.891	-.5373	.2238	-1.1925	.2306	-.0553	-.2503
Mexico	MEX	48400007	48410208	1	-2.2884	-.0862	.0226	.8907	-.8769	.6779	.3482	-.3297
Mexico	MEX	48400007	48400668	1	-1.375	2.6352	.9192	.4903	.753	.6154	.6172	.7864
Mexico	MEX	48400007	48407568	1	-3.4055	-.103	.3461	.1134	-.8389	-.4318	.0474	2.0955
Mexico	MEX	48400007	48408990	1	-1.6323	-.7221	-.7638	-.1755	-1.9751	-.153	.1693	-.7108
Mexico	MEX	48400007	48401387	1	.2726	-.7221	-.6643	-.6447	-.9171	-.4694	-.6852	-2.5027
Mexico	MEX	48400007	48404273	1	-2.6518	-1.497	-.7638	-1.0887	-1.7277	-1.6291	-.6852	-1.9916
Mexico	MEX	48400007	48409759	1	-2.5995	.5266	1.0433	.7366	-.2787	.682	.0256	.149
Mexico	MEX	48400007	48404963	1	-2.522	-1.1002	-.7863	-2.6893	-3.7095	-1.6678	.582	-2.5027
Mexico	MEX	48400007	48408756	1	-1.8038	-.6447	-.4806	-1.6821	-1.4373	-.7847	.0221	-.4607
Mexico	MEX	48400007	48403272	0	-2.8624	.0502	-.3802	-.2669	-1.1724	.4686	-.0761	.4777
Mexico	MEX	48400007	48406024	0	-2.4911	-1.322	.0226	.2874	-.9918	.3	-.309	.1216
Mexico	MEX	48400007	48410025	0	-1.14734913613394	-.173905783179459	-.0660306393778506	.274155448028018	-.365051478825607	-.116254714601285	.189313718781953	-.33679569208084
Mexico	MEX	48400007	48403098	0	-2.3598	-2.9627	.0226	.0511	-1.5255	-.6742	-2.1355	-2.5027
Mexico	MEX	48400007	48406135	0	.6308	-.6593	-1.2891	.0494	-.4191	.0937	2.4277	2.0955
Mexico	MEX	48400007	48403768	0	-1.14734913613394	-.173905783179459	-.0660306393778506	.274155448028018	-.365051478825607	-.116254714601285	.189313718781953	-.33679569208084
Mexico	MEX	48400007	48409735	0	-1.2511	-.5034	-.4641	-.5016	-.3237	-1.6678	-.5608	.4994
Mexico	MEX	48400007	48400888	0	-2.4782	-.0862	.0226	.6315	.0478	-.6073	2.4277	1.97
Mexico	MEX	48400007	48405601	0	-2.6964	-1.0197	-1.1926	-1.2524	-3.7095	-1.6678	-.6852	-1.1252
Mexico	MEX	48400007	48403879	0	-2.8196	-.6593	-.2827	-.193	-2.438	-.1854	-.3763	-.6924
Mexico	MEX	48400007	48403180	0	-3.0051	-.7162	-.5373	.7486	-.763	.5559	.5755	.1216
Mexico	MEX	48400007	48407835	0	-2.6903	-.8232	-2.664	.4458	-.8188	-1.6678	.5755	-1.1252
Mexico	MEX	48400007	48400245	0	-2.7962	-.2662	-.6843	-.0922	-3.7095	-.212	.0256	-.7507
Mexico	MEX	48400007	48401242	0	-1.6554	-.2479	-1.1926	-.1799	-.6619	-1.6678	.5755	-1.3718
Mexico	MEX	48400007	48407667	0	-1.2482	-1.4505	-.4728	-.3394	-.6184	-.002	.5999	-.9597
Mexico	MEX	48400007	48407993	0	-2.497	-.1621	-.2827	.2213	-.9683	.4725	-.0553	-.4607
Mexico	MEX	48400007	48400852	0	-2.3123	1.7671	.0226	.3515	-.1884	.3086	-.2821	-.1985
Mexico	MEX	48400007	48404600	0	-2.7061	-1.0619	-.5836	-.2936	-1.6227	.2049	-1.2871	-1.4694
Mexico	MEX	48400007	48405100	0	-2.0522	-.7162	-.227	.3329	.4497	.6256	.1693	-.7496
Mexico	MEX	48400007	48403196	0	.351	-.0296	1.2341	.8971	4.8357	-1.6678	1.1213	.4994
Mexico	MEX	48400008	48403276	1	-1.8611	-.1473	-.5034	-.3623	-.6288	-.1826	-.7867	-1.0282
Mexico	MEX	48400008	48409971	1	-1.93	-1.1117	-.7638	-.2114	-.9371	-.4173	.0256	-.806
Mexico	MEX	48400008	48408710	1	-1.5776	-1.2847	-.8154	-.3321	-1.074	.2176	-.5832	-.8947
Mexico	MEX	48400008	48406801	1	-2.7105	-.4859233983139	-.485399196422766	-.145722224806917	-.976043014529134	-.361848666201403	.0178378015833727	-.699420470246852
Mexico	MEX	48400008	48403861	1	-2.766	-1.3728	-2.2485	-.7354	-1.0088	-.568	-1.7719	-1.9616
Mexico	MEX	48400008	48406497	1	-2.0572	-.2662	-.5836	-.487	-.624	-1.6678	-.6852	-1.1252
Mexico	MEX	48400008	48407055	0	-2.1074	-.989	-.2236	.0063	-.4929	-.4184	.202308028636852	.1216
Mexico	MEX	48400008	48400528	0	-1.5806	-1.0235	.3461	.2944	.5176	.6384	-.0553	-.8273
Mexico	MEX	48400008	48402079	0	-2.6074	-.4089	-.3802	-1.4269	-1.3189	-.0455	-.747	-1.0454
Mexico	MEX	48400008	48400123	0	-3.2185	-.0148	-.9211	-.7872	-1.297	-.4795	-.2668	-.7674
Mexico	MEX	48400008	48406450	0	-2.1335	-1.1117	.0226	-.3594	-3.7095	-.8849	-.396	-1.1252
Mexico	MEX	48400008	48406286	0	-1.5597	-2.9627	-2.664	-2.6893	-3.7095	-1.6678	-.6852	-1.1252
Mexico	MEX	48400008	48405864	0	-2.9389	-2.9627	-1.1926	-2.6893	-.6676	-1.6678	-2.1355	-2.5027
Mexico	MEX	48400008	48406150	0	-2.7392	1.3702	1.9359	-.1815	-.2774	.1979	2.4277	.6986
Mexico	MEX	48400008	48402751	0	-1.9575	.5179	.6407	.0789	-2.3701	-.219	.9863	-1.1811
Mexico	MEX	48400008	48409721	0	-2.4888	-.2479	.0226	-.0603	-.4679	-.7106	.5755	-.5475
Mexico	MEX	48400008	48408863	0	-2.9764	-1.2532	-1.2175	-.3235	-1.399	-.9292	-1.5848	-.8146
Mexico	MEX	48400009	48400735	1	-.1123	-.9363	-.6843	.5775	-.6065	-1.6678	-.4801	-1.3027
Mexico	MEX	48400009	48400044	1	.7877	-.4343	-.6097	.4084	-.256	-.4863	.0559	-1.0454
Mexico	MEX	48400009	48404909	0	-.8542	1.3697	.9192	.3584	-.4366	-.9292	1.3918	.149
Mexico	MEX	48400009	48404213	0	-.6374	.64	.586	.529	.7381	-.7847	.8038	.7099
Mexico	MEX	48400009	48401203	0	-1.5546	-.2479	.0226	.44	-.0617	-.4753	.5755	-.2503
Mexico	MEX	48400010	48407096	1	-2.504	-.7691	.2942	.8357	-.7053	-1.6678	-.5832	.1339
Mexico	MEX	48400010	48407455	1	-4.1007	-.4314	-.227	-1.0161	-2.338	.3839	.3482	-.7685
Mexico	MEX	48400010	48410115	1	-1.7552	-.2662	-.9607	-.8921	-1.6157	-.219	.5755	-.943
Mexico	MEX	48400010	48407645	1	-3.3513	-.7221	-.9947	-.7797	-3.7095	-.0745	.0256	-.8198
Mexico	MEX	48400010	48408683	1	-3.6133	-.666129614780227	-.727606101752276	-.388223170683539	-1.3289220431527	-.503691801518626	-.0811983577697933	-.908854925548619
Mexico	MEX	48400010	48406670	1	-2.8574	-1.3452	-1.2891	-2.6893	-2.5602	-1.6678	-.6852	-1.1252
Mexico	MEX	48400010	48407573	1	-3.2354	.4571	-.2827	-1.0068	-.9597	-.4128	.1693	-.2503
Mexico	MEX	48400010	48403279	0	-2.7593	-1.6168	-1.1019	-.71	-.9813	-.4932	-.5656	-2.5027
Mexico	MEX	48400010	48402247	0	-2.9847	-1.8967	-.993	-.3162	-1.9806	-.7936	-.3004	.4184
Mexico	MEX	48400010	48400065	0	-2.6134	-1.5053	.0226	-.9834	-1.0652	-.1514	.5755	-.2503
Mexico	MEX	48400010	48401102	0	-2.2485	.3427	.0226	.4685	-.7309	.5465	.5755	.1216
Mexico	MEX	48400010	48407765	0	-1.5601	-.0862	.0226	.4513	-.4251	.4469	.5755	-.2503
Mexico	MEX	48400010	48410200	0	-3.1296	.1395	.8038	-.2403	-1.4444	-.0162	.6296	-.0625
Mexico	MEX	48400010	48408972	0	-3.015	-.59	-.227	-.3808	-1.404	-.7847	-.176	-.6774
Mexico	MEX	48400010	48402500	0	-3.0275	-.4343	-.6772	.1374	-.8334	.5965	.1701	-1.4991
Mexico	MEX	48400010	48405270	0	-2.9919	-.4343	-1.013	-.115	-.9081	.1702	-.176	-1.9616
Mexico	MEX	48400010	48401271	0	-3.2424	-.9363	.0226	-1.3102	-3.7095	-1.6678	-.6852	-.943
Mexico	MEX	48400011	48410100	1	-.8635	-.4314	.7162	.3975	.0647	.1384	.1701	.149
Mexico	MEX	48400011	48403155	1	-1.4005	-.7199	.0226	.7322	-.2352	-.219	.5755	.1907
Mexico	MEX	48400011	48400618	1	-.7608	.4546	.4173	.6884	.0985	1.0245	-.2821	.1216
Mexico	MEX	48400011	48404180	1	.5935	1.3697	1.4967	1.1292	.1297	.5304	.5837	.1216
Mexico	MEX	48400011	48405261	1	.7924	1.7162	-.2837	1.1908	1.2974	.1217	1.1176	.4994
Mexico	MEX	48400011	48404279	1	-1.4797	.2607	.0226	.5301	.0545	.6988	-.2852	-.4423
Mexico	MEX	48400011	48407884	1	-1.3253	.1882	.2753	.6216	-1.7834	.4366	.3542	.1937
Mexico	MEX	48400011	48400592	1	-1.5125	.879	1.1752	.649	.6502	.5942	.5755	.149
Mexico	MEX	48400011	48402552	1	.4863	-.5743	.0226	.3317	-.2695	.3027	-.8012	-.9933
Mexico	MEX	48400011	48405928	1	-.4495	-.2662	.0226	.8694	.274	-.3378	.3482	-.4607
Mexico	MEX	48400011	48403240	1	-1.1449	-.2479	.586	.4944	.0075	.2375	-.1727	-.4607
Mexico	MEX	48400011	48404952	1	-1.5334	-.4314	-1.0611	.7454	-.5948	.4892	-.2852	-.7496
Mexico	MEX	48400011	48408465	1	.2109	-.4136	1.9359	-.4782	-1.5792	-1.6678	.5755	-.5251
Mexico	MEX	48400011	48401212	1	-1.2714	.2656	-.9607	-.0737	-.1688	.4377	-.1026	-.6373
Mexico	MEX	48400011	48404352	1	.3882	-.2662	.0226	.7728	.5763	.8625	.5755	.1339
Mexico	MEX	48400011	48400487	1	.9018	-.59	.0226	.4818	-.4206	-.0816	.0256	-.6774
Mexico	MEX	48400011	48406439	1	-1.3648	-.089	-1.1926	.5522	-.8954	-.2282	-.4948	-1.1405
Mexico	MEX	48400011	48400054	1	.6019	-.0192	-.227	.6076	.1349	1.022	-.0553	-.3297
Mexico	MEX	48400011	48406139	1	-.5436	-.7353	.0226	.6922	-.4645	1.3272	.5755	-.1563
Mexico	MEX	48400011	48400675	1	-.8383	.468	1.1657	-.5578	-.3973	.3303	.9636	.4994
Mexico	MEX	48400011	48408096	0	-1.1317	.1221	-.7902	.5504	.5699	-1.6678	-1.5848	-1.2422
Mexico	MEX	48400011	48402721	0	-.1092	-2.9627	-2.664	.3821	-.1765	-1.6678	.5858	-.8443
Mexico	MEX	48400011	48401045	0	-.8538	-.7815	-.2943	.6366	-.5081	.7975	1.142	-.2201
Mexico	MEX	48400011	48410144	0	-.8174	-.4488	.0226	.4699	.4843	-1.6678	.5755	.1907
Mexico	MEX	48400011	48408141	0	-.4882	.1892	-.8627	.6282	-.451	.811	.1693	-.946
Mexico	MEX	48400011	48403947	0	-.6422	-.0862	1.1355	.5456	.429	.7307	.5755	.1216
Mexico	MEX	48400011	48406520	0	.0974	.8655	-.7836	.9178	.2348	.8943	1.2262	-.7351
Mexico	MEX	48400011	48400764	0	-1.1034	.5785	.8038	2.7452	1.9678	1.4978	1.2262	2.0955
Mexico	MEX	48400011	48402669	0	.2297	1.1132	1.9359	.7298	1.0387	-.219	-.2888	2.0955
Mexico	MEX	48400011	48401983	0	-1.1391	-.0862	1.9359	3.6039	1.4708	1.079	2.4277	1.515
Mexico	MEX	48400011	48405702	0	-.7273	1.7671	1.9359	1.2857	.8106	.0331	2.4277	1.1232
Mexico	MEX	48400011	48405484	0	-.841	-.7199	-.227	.2219	-.3895	-.4318	-.2852	-.959
Mexico	MEX	48400011	48407370	0	-1.4714	1.7671	1.1752	.5029	1.142	-.0558	2.4277	2.0955
Mexico	MEX	48400011	48401456	0	-.9832	-.4314	-.227	.9601	-.2879	-.71	.5755	-.2503
Mexico	MEX	48400011	48409912	0	-.4015	1.127	.6847	.1575	1.0054	-1.6678	.3415	2.0955
Mexico	MEX	48400011	48405056	0	-1.3467	-.4488	.0226	.8497	-.2143	-.7847	.5755	-2.5027
Mexico	MEX	48400011	48405638	0	-2.0276	-.0862	-.7573	3.6039	2.5309	-1.6678	.0154	-.4607
Mexico	MEX	48400011	48404603	0	.1769	1.3697	1.9359	.5756	.1785	.8899	2.4277	.8567
Mexico	MEX	48400012	48406673	1	-1.1297	-2.2046	-1.4685	-.4763	-1.196	-.5309	-.6595	-1.6492
Mexico	MEX	48400012	48400727	1	-1.1262	-.7711	.0226	.3746	-1.2828	.5154	.5755	.1216
Mexico	MEX	48400012	48401433	1	-.6275	.8089	.0226	-.1268	-.9203	-.5037	2.0386	.6382
Mexico	MEX	48400012	48408298	0	-3.098	-1.5492	-1.6468	-.1415	-1.044	-.1307	-.9906	-1.1415
Mexico	MEX	48400012	48405220	0	-1.4002	.8655	1.1752	1.5723	.6011	1.1024	1.3958	.4994
Mexico	MEX	48400012	48406371	0	-2.0042	-1.5668	-2.664	-.5016	-1.4617	-1.6678	.5755	-.9309
Mexico	MEX	48400012	48403394	0	-2.2519	-.4488	.0226	.3934	.1798	.3297	.5755	-.2503
Mexico	MEX	48400012	48403262	0	.4599	-.0862	-2.664	-2.6893	-2.916	-1.6678	-2.1355	-2.5027
Mexico	MEX	48400012	48401235	1	-2.4038	-1.5884	-.2827	-.57	-.7092	.2028	.1693	.6016
Mexico	MEX	48400012	48409952	1	-2.0402	-1.0633	-.9145	.7663	-.5648	.5373	-.2852	-1.1252
Mexico	MEX	48400012	48405452	1	-3.0888	-1.0959	.4173	-1.0068	-1.1454	-1.6678	-.544858897609293	-2.5027
Mexico	MEX	48400012	48401471	1	-3.253	-1.8141	-2.664	-1.0068	-1.7734	-.7847	-.2821	-2.5027
Mexico	MEX	48400012	48402084	1	-.0394	-.3996	-.6173	1.2365	-.0934	1.3597	-.0553	.1216
Mexico	MEX	48400012	48405376	1	-3.1359	-.570836695262034	-.599527261915869	-.259988842414266	-1.14231986297449	-.428685252116275	-.0288281069111298	-.798106134054308
Mexico	MEX	48400012	48403289	1	-2.7826	-.2662	-1.0935	-.4889	-1.0874	-.7847	.5755	-.2503
Mexico	MEX	48400012	48404215	1	-.9361	-.59	-1.0935	.1538	-.6183	-.5842	-.4948	-1.1252
Mexico	MEX	48400012	48408905	1	-1.6575	2.6352	.4683	.2695	-.9525	-.4223	.3482	-1.2688
Mexico	MEX	48400012	48403508	1	-1.6208	-.0071	.5347	.5237	1.1391	.0717	.5755	-.2503
Mexico	MEX	48400012	48408986	1	-1.1054	2.6352	.4191	.1539	-.7964	-.3551	.582	.1216
Mexico	MEX	48400012	48407185	1	-1.3505	.5999	-.4246	.0825	-.6274	-.153	1.2568	-.2633
Mexico	MEX	48400012	48406342	1	-2.5358	-.4314	-.5034	.6751	-1.2968	.5573	.0256	-.2503
Mexico	MEX	48400012	48408005	0	-2.4801	-1.0212	-.227	-.1027	-1.2677	-.4694	.3482	.1216
Mexico	MEX	48400012	48404724	0	-2.4645	1.1352	1.9359	3.6039	1.9539	-1.6678	2.4277	2.0955
Mexico	MEX	48400012	48400112	0	-1.9591	-1.5098	-1.5943	-1.2074	-1.6686	-.0041	-.0987	-.5305
Mexico	MEX	48400012	48404160	0	-.8944	.5836	.2942	.235	-.0715	-.2979	1.1417	.1216
Mexico	MEX	48400012	48401990	0	-2.7146	-.1247	.0226	.0144	-.1207	-.4223	.3482	-.4423
Mexico	MEX	48400012	48401776	0	-1.5092	-.8264	-.3802	.3993	-.5555	-1.6678	.1693	-1.1811
Mexico	MEX	48400012	48400055	0	-2.3011	.3289	.9192	-.1938	.3287	-1.2919	1.1417	2.0955
Mexico	MEX	48400012	48407475	0	-2.4024	-.4314	-.9607	-.4763	-1.2841	-1.6678	-2.1355	-.6774
Mexico	MEX	48400012	48404411	0	-2.5426	-1.3245	-1.3877	-.8075	-.3671	-1.6678	.5755	-2.5027
Mexico	MEX	48400012	48403430	0	-2.2487	2.6352	.5143	.0154	.653	-1.6678	.5755	.1216
Mexico	MEX	48400012	48406430	0	-1.835	-.0862	-.5907	.1708	-.8113	-.2608	.5755	-1.5367
Mexico	MEX	48400012	48404523	0	-2.7294	.7332	1.9359	-1.2524	-1.4713	-1.6678	-2.1355	-2.5027
Mexico	MEX	48400012	48406113	0	-2.5732	-.8357	-.2827	.3537	-.8113	.0731	.0256	.1216
Mexico	MEX	48400012	48401664	0	-2.2964	-.5847	-.9211	-.5237	-1.5164	-1.6678	-.6852	-.2503
Mexico	MEX	48400012	48400113	0	-1.14734913613394	-.173905783179459	-.0660306393778506	.274155448028018	-.365051478825607	-.116254714601285	.189313718781953	-.33679569208084
Mexico	MEX	48400012	48409934	0	-1.8524	2.6352	.0226	.6127	-.0786	.9824	-2.1355	2.0955
Mexico	MEX	48400012	48407139	0	-3.063	1.1576	1.9359	.3856	-.733	-.3768	1.8085	2.0955
Mexico	MEX	48400013	48403937	1	-2.7894	-.501672479482701	-.50656681364751	-.166915539638181	-1.00688279671611	-.374245014646828	.00918255903467435	-.717723946679405
Mexico	MEX	48400013	48410151	1	-2.622	-.468258079132166	-.461656051626951	-.121950255699605	-.941450863406864	-.347944016804445	.0275461534916084	-.678889954856725
Mexico	MEX	48400013	48407506	1	-2.2084	-.38570015807493	-.35069373877329	-.0108532339732305	-.779786301777813	-.282961384142501	.0729176150650126	-.582941693101286
Mexico	MEX	48400013	48400858	1	-1.6887	.32	-1.0217	1.112	.2554	.7454	.8808	-.3036
Mexico	MEX	48400013	48407559	1	-3.1834	-1.8194	-1.1926	-1.3121	-2.0067	-.7847	-.4948	-2.5027
Mexico	MEX	48400013	48403880	1	-1.5745	.4849	.4683	.6855	1.1452	.1134	.5755	.5362
Mexico	MEX	48400013	48408259	1	-3.0735	-.57001525176877	-.581432761128081	.0779	-1.1995	-.302692107978992	.0152806714651601	-.7749637644557
Mexico	MEX	48400013	48403193	1	-1.0485	-.2337	-.227	.7151	.0515	-1.6678	-.3733	-.5912
Mexico	MEX	48400013	48401021	0	.2238	.1245	-.4806	-.0401	-.8579	.2294	.1693	-.2503
Mexico	MEX	48400013	48407543	0	-2.6611	-.0862	.0226	-.5099	-.0784	-1.6678	.5755	.1216
Mexico	MEX	48400013	48403107	0	-.4759	-.7815	-.7249	.4943	.1821	2.2006	-.309	-.7507
Mexico	MEX	48400013	48407679	0	-1.6765	-2.9627	-.5034	.1272	-.4139	-1.6678	-1.0457	-1.0788
Mexico	MEX	48400013	48402515	0	-1.5277	-.5643	-.3802	-.3796	.2626	-.153	-.8686	-.6774
Mexico	MEX	48400013	48405951	0	-1.9129	.2656	-.5034	.0925	-.5649	-.1697	-.2128	-.5093
Mexico	MEX	48400013	48407974	0	-1.2603	-1.1002	.0226	-1.3764	-1.7891	-1.6678	-.0987	-.7108
Mexico	MEX	48400013	48402743	0	-.7967	-1.3452	-2.664	2.7816	2.9174	1.5721	-.6852	-1.1252
Mexico	MEX	48400014	48400180	1	.4733	-.0862	.3461	.8235	-1.2667	.3154	.5755	.1216
Mexico	MEX	48400014	48405262	1	-1.6964	-.0862	.0226	1.2854	.3954	-.0041	.5755	.1216
Mexico	MEX	48400014	48408709	1	-1.572	-1.289	-.5034	-.902	-.9915	-.4795	.3482	-1.1078
Mexico	MEX	48400014	48400872	1	-2.2462	.0789	-.6097	.4699	.3098	.9616	.5755	.1216
Mexico	MEX	48400014	48400904	1	-1.2238	-.7375	-.227	.0496	-.1764	-.2241	-.7045	-1.7277
Mexico	MEX	48400014	48409340	1	-.1098	-.9443	.0226	.2026	-1.4771	.0714	-.2852	-.4607
Mexico	MEX	48400014	48406725	1	-.0812	1.3403	1.013	.1914	-.1583	-.1931	-.4748	.9097
Mexico	MEX	48400014	48405093	1	.1416	-.0862	.0226	.2418	-.1319	.4394	.5755	-.2503
Mexico	MEX	48400014	48408790	1	-.3511	-.0862	.0226	.238045880783758	-.6322	-.116843207046276	.5755	-.5305
Mexico	MEX	48400014	48408233	1	-2.2144	-.4165	-.246213008653092	-1.6895	-.6146	-.847246322123712	.5872	-.5093
Mexico	MEX	48400014	48406671	1	-2.9285	-1.1982	-.2827	-.9466	-2.5602	.6435	2.4277	-.2503
Mexico	MEX	48400014	48400228	1	-3.4294	-1.8506	-1.3452	-.9735	-2.5602	.0283	.5755	-2.5027
Mexico	MEX	48400014	48407659	1	-2.9617	-1.1763	-.4641	-.0048	-1.6944	.6026	.5755	-.5475
Mexico	MEX	48400014	48404116	1	-3.2453	-.7221	-.2827	.0952	-.9625	.633	.5755	-.7496
Mexico	MEX	48400014	48404224	1	-1.9944	-.0862	-.227	.1053	-.5458	1.5721	.5755	-.5475
Mexico	MEX	48400014	48403440	1	-3.1916	.2465	.0226	.194	-2.1324	.2028	.3482	-.5475
Mexico	MEX	48400014	48400107	1	-1.1977	-.0862	1.4967	.8409	.8652	.4882	.3482	-.2503
Mexico	MEX	48400014	48409296	1	-2.3544	-1.0641	-.5836	.2281	-.2672	.5319	.3482	-.8198
Mexico	MEX	48400014	48408500	1	.21	.5836	.8038	.533	.0165	.0165	-.0553	.5295
Mexico	MEX	48400014	48409082	1	-1.0638	.0502	.7804	.9099	.2458	-.799	.0256	-.2503
Mexico	MEX	48400014	48407495	1	-2.3271	-.0862	.0226	-.5637	-.728	.4803	.5755	-.4607
Mexico	MEX	48400014	48410282	1	-2.2525	-.4314	-1.0935	-2.6893	-2.8697	-.0041	-.4948	-1.1252
Mexico	MEX	48400014	48402818	1	.0098	-.0862	-.227	.589	-.0956	.4024	.5755	.1216
Mexico	MEX	48400014	48402508	0	.4684	-.0862	.0226	1.2836	1.2876	1.3532	.5755	-.2503
Mexico	MEX	48400014	48403315	0	-1.5585	.37415154823577	.4548	1.0631	1.7012	1.7296	-.2249	.9642
Mexico	MEX	48400014	48403819	0	-1.5586	-.4314	.0226	.3974	-.5336	.4448	.5755	-.2503
Mexico	MEX	48400014	48404125	0	-1.3538	-1.4528	-2.1689	.0255	-1.0368	-.7054	-.9789	-1.2711
Mexico	MEX	48400014	48409684	0	-2.3226	-1.3452	.0226	.7113	4.8357	1.5721	.5755	.1216
Mexico	MEX	48400014	48410205	0	-1.4102	.6555	.0226	3.5161	1.1655	2.225	-.0585	.1937
Mexico	MEX	48400014	48400803	0	-1.8221	-1.022	.0226	-.2571	-.9852	-1.6678	.5755	-.5475
Mexico	MEX	48400014	48404806	0	-1.4563	.2607	-.227	-.99	-2.4026	-1.6678	.2163	-1.1605
Mexico	MEX	48400014	48405655	0	-2.0139	-2.9627	-.6863	2.0646	2.3772	-1.6678	-.5802	-1.044
Mexico	MEX	48400014	48401696	0	-1.7373	-1.475	.0226	.7113	.2041	1.0062	.5755	.1216
Mexico	MEX	48400014	48404200	0	-2.0706	-1.0212	.4907	.6815	.0769	.9378	.7198	-.8813
Mexico	MEX	48400014	48403186	0	-.0663	.0418804093735842	.223997678934224	.564535862351883	.0575001040867631	.0535939771368757	.307903610800964	-.0860104273703207
Mexico	MEX	48400014	48407034	0	-2.9212	-.7199	-.8154	-.2635	-2.3208	-.1211	-.2852	-2.5027
Mexico	MEX	48400014	48410286	0	-2.073	.2032	.0226	1.2836	-.1674	1.3612	.5755	-.8198
Mexico	MEX	48400014	48406528	0	-1.5131	-.0862	.0226	3.6039	.697	.4394	.5755	.1216
Mexico	MEX	48400014	48404384	0	-1.8085	-1.3452	-1.1926	-2.6893	-3.7095	-1.6678	-2.1355	-2.5027
Mexico	MEX	48400014	48409745	0	-2.8385	-2.9627	-2.664	-2.6893	-3.7095	-1.6678	-1.5537	-1.9384
Mexico	MEX	48400014	48408544	0	.9577	-.0862	.0226	1.2836	.9456	1.5721	.5755	.1216
Mexico	MEX	48400015	48401179	1	.3092	-.7221	-.7638	.7124	-.6114	.4454	-.2852	-.6774
Mexico	MEX	48400015	48403329	1	-.5838	.1852	-.227	.3598	-.0706	-1.2919	.5755	.1216
Mexico	MEX	48400015	48401218	1	1.1007	-.2479	-1.1926	.8786	.7572	.1107	.1693	-1.1252
Mexico	MEX	48400015	48404569	1	-.391	.3289	1.9359	.4154	.2956	-.4521	1.2568	.6314
Mexico	MEX	48400015	48405908	1	-1.2307	-1.0882	-.691	.2788	-.0256	.531	-.6852	-.8198
Mexico	MEX	48400015	48408304	0	-.6058	-.2366	-.1587	1.0852	1.2931	1.1219	.1693	-.1314
Mexico	MEX	48400015	48410271	0	-.0381	-1.4806	-2.664	1.0707	.5802	-1.6678	-2.1355	-1.1252
Mexico	MEX	48400015	48408602	0	.6019	.5606	.586	-.2621	.1504	-.5309	-.176	.0876
Mexico	MEX	48400015	48401661	0	-1.8166	-.0862	1.9359	3.6039	.0622	1.1257	2.4277	.9255
Mexico	MEX	48400015	48408075	0	.5124	.5338	.7398	1.2626	.6067	.8119	1.3428	-.0546
Mexico	MEX	48400015	48404957	0	-.9814	-.4314	.0226	-.2643	-.2618	.1957	.5755	2.0955
Mexico	MEX	48400015	48402729	1	-.3689	-.0862	.0226	1.0388	.1639	.408	.5755	-.4607
Mexico	MEX	48400015	48408771	1	.5041	.0634	.0226	.7635	.0857	.7042	-.2852	-.1563
Mexico	MEX	48400015	48408229	1	-1.6328	1.3939	1.9359	1.2836	.943	.2365	.5755	.1216
Mexico	MEX	48400015	48405450	1	-1.2673	.3289	.0226	-.5016	.0296	.428	.775	.5553
Mexico	MEX	48400015	48408078	1	-1.6537	-.0862	-.227	.163	-.3501	.6442	.075	-.2503
Mexico	MEX	48400015	48406055	1	-.1773	-.4314	-.4728	.6894	.0372	.4314	.5755	-.5912
Mexico	MEX	48400015	48405758	1	-.9579	-.7221	-.6843	.2775	-.6187	.3894	-.3237	-.7507
Mexico	MEX	48400015	48410120	1	-1.3735	.5859	-1.2788	.1658	-.7665	.3232	.775	-1.0788
Mexico	MEX	48400015	48408697	1	.6585	-.938	.8348	1.011	.3819	.7835	-.5798	-.5912
Mexico	MEX	48400015	48400841	1	-1.4846	-.59	1.0433	-.2937	-.8182	-.6274	-.7394	-.2274
Mexico	MEX	48400015	48409892	1	-1.4444	-.59	-.4806	-.4795	-1.2431	-.5309	.0256	-.9299
Mexico	MEX	48400015	48405537	0	-.648	.0367	.9964	.9905	.6526	.3012	-.4398	1.4234
Mexico	MEX	48400015	48410265	0	-.9988	-.0384	1.0955	-.3722	-.557	-1.6678	-1.5596	2.0955
Mexico	MEX	48400015	48401055	0	-2.0751	-2.9627	-2.664	-2.6893	-.9566	-1.6678	-2.1355	-2.5027
Mexico	MEX	48400015	48403250	0	-.9646	.3151	.586	-.0585	.0712	-.4128	.2287	-.2274
Mexico	MEX	48400015	48408143	0	.6653	-.59	1.9359	.3936	-.0317	-.2942	.5755	.1216
Mexico	MEX	48400015	48401198	0	-.2233	-.0862	.0226	.9419	.4252	1.2739	.5755	.1216
Mexico	MEX	48400015	48407980	0	.1155	1.3403	1.9359	1.3818	1.9353	1.7511	1.5037	2.0955
Mexico	MEX	48400015	48408088	0	-.7722	.1292	1.1657	-.0047	.0886	-.0745	-.309	-.1563
Mexico	MEX	48400015	48408930	0	-.219	-.4314	-.227	.2974	-.2761	.4676	.1922	-.2503
Mexico	MEX	48400015	48404033	0	-.2831	-.4314	-1.6877	.0781	-.2588	-.1652	-2.1355	-2.5027
Mexico	MEX	48400015	48400623	0	-1.3226	.0666	-.6173	-.3644	-.4594	.1048	.0444	-1.1252
Mexico	MEX	48400016	48402767	1	-2.5241	-1.3452	-1.1926	-.7115	-1.5169	-1.6678	-.7867	-1.1252
Mexico	MEX	48400016	48404678	0	.1848	.0527	.6407	.5443	.4303	.779	1.1417	-.1563
Mexico	MEX	48400016	48404597	0	-1.9325	-.891	-1.0611	-.5016	-1.7915	-1.6678	-.1727	-1.236
Mexico	MEX	48400016	48406539	1	-1.6139	-.983	.0226	-.2122	-1.0406	-.0879	-.2821	-.5093
Mexico	MEX	48400016	48403832	1	.1757	-.969	-1.1926	-.3422	-1.7097	-.4795	-.0553	-1.0454
Mexico	MEX	48400016	48402885	1	-.0292	-.7915	.586	.1869	-.4535	-.5058	-.1722	.833
Mexico	MEX	48400016	48402979	1	-2.0515	-1.0212	-1.1926	.0148	-.0183	-1.6678	-.5832	-1.1252
Mexico	MEX	48400016	48403784	1	-.8604	.0763	-1.4928	.2576	-1.2786	-1.6678	.4011	-.4693
Mexico	MEX	48400016	48409704	1	-1.876	-.9752	-.8709	.033	-.0154	-.1753	1.0854	-1.4056
Mexico	MEX	48400016	48410262	1	1.4168	-.0862	.4173	.1855	-.2848	-.5956	.9911	-.5912
Mexico	MEX	48400016	48405102	1	-.9037	.5315	-.5836	1.1951	1.0963	.6689	1.3656	-.3086
Mexico	MEX	48400016	48404758	1	-2.0398	-1.2055	-.6116	-.1546	-.7393	-1.6678	-.8483	-1.0101
Mexico	MEX	48400016	48404463	1	-1.6273	-.4488	-1.6801	-.1936	-1.7234	-1.6678	-.5637	-1.4056
Mexico	MEX	48400016	48402437	1	-2.3903	1.7162	1.0433	2.0312	1.2319	-.7368	1.6338	-1.4399
Mexico	MEX	48400016	48408983	1	-1.9198	-.5743	.0226	-2.6893	.153	-.801	.8107	.1216
Mexico	MEX	48400016	48402200	1	-1.1384	-1.1458	.8877	-.9253	-1.8398	-.3164	-.1882	.5553
Mexico	MEX	48400016	48406144	1	-2.0551	1.3939	.5833	.8909	.7683	-1.6622	.492169931304415	-.5912
Mexico	MEX	48400016	48400553	1	-1.7552	-.775	-.8561	-.7145	-2.1183	-.4128	-.5031	-1.4056
Mexico	MEX	48400016	48409143	1	-1.9559	.271	-.3802	-.3796	-.4014	.2867	-1.0758	-.8443
Mexico	MEX	48400016	48408496	0	.1104	2.6352	-.3076	-.0118	.5876	-1.6678	.9628	-.959
Mexico	MEX	48400016	48403844	0	-.8352	-.4343	-1.0611	-.2013	-.4881	-1.6678	-.5798	-.9299
Mexico	MEX	48400016	48406107	0	-1.4295	.3487	.7824	.1517	.7553	-.316	.3482	-.4873
Mexico	MEX	48400016	48401727	0	-2.7874	-.0192	-.8627	-.182	-1.1815	-.8849	.0256	-1.3027
Mexico	MEX	48400016	48400343	0	.3464	.3837	-.3637	1.2836	.8779	.2319	.5755	.4994
Mexico	MEX	48400016	48404211	0	-2.4543	-.4314	1.1381	.5019	-.0793	.4604	.9254	1.4234
Mexico	MEX	48400016	48409642	0	-2.2704	.6684	.0226	.6665	-.1816	.5263	-.2852	-.5093
Mexico	MEX	48400016	48404220	0	-1.6666	1.0919	1.9359	.8545	.3954	1.3344	2.4277	2.0955
Mexico	MEX	48400016	48403146	0	-1.6492	-1.3662	-1.4986	.2507	.0939	-.9484	-.115	-.1079
Mexico	MEX	48400016	48402157	0	-1.8133	1.1132	-.408	.169	.4647	-1.6678	-.2704	-.4784
Mexico	MEX	48400016	48404102	0	-2.6151	-.4314	-.227	.6037	-.1672	.1968	1.2568	-.2503
Mexico	MEX	48400016	48404216	0	-1.9587	-.0862	-.691	1.281	.1305	-1.6678	.5755	.1216
Mexico	MEX	48400016	48404659	0	-3.0188	-.8324	-.4246	.0512	-.6402	.0033	-.5652	-.959
Mexico	MEX	48400016	48409957	0	-1.923	-.2479	.6496	1.6891	.7339	.4235	1.4152	1.0177
Mexico	MEX	48400016	48401792	0	-2.42	-1.0212	-.4246	-.5699	-1.3925	-.8849	-.8483	-.5093
Mexico	MEX	48400016	48402206	0	-2.0623	-.5872	-.5836	.4813	-.3757	-1.6454	.8107	-.7351
Mexico	MEX	48400016	48409326	0	-1.7819	-1.0138	-1.9114	.0898	-.3371	-.1646	-1.1941	-.8134
Mexico	MEX	48400016	48402373	0	-2.4094	-1.175	-.6843	-.8583	-2.8697	.0385	-1.305	-1.1252
Mexico	MEX	48400017	48402233	1	1.21	.3924	-1.0935	-.2783	-.4909	-.5531	-.4948	-1.3017
Mexico	MEX	48400017	48404993	1	.9768	-.7221	.0226	-.0021	-.604	-.8849	-.2852	-.4607
Mexico	MEX	48400017	48409397	1	-.5793	.1411	.6407	.0017	-.5557	-.421	-.3237	.3216
Mexico	MEX	48400017	48403761	1	.0593	.0634	-.3802	.0083	-.105	.4759	-.0553	1.515
Mexico	MEX	48400017	48404100	1	1.3699	-.7221	-.5034	.0273	-.6598	-.1547	.0447	.1216
Mexico	MEX	48400017	48409057	1	-1.8498	-.2662	1.0955	.0308	-.213	-.5842	.775	-.4377
Mexico	MEX	48400017	48409231	1	-.4152	.6257	.586	.6254	.8947	.5143	.8098	.3244
Mexico	MEX	48400017	48401169	1	-.9711	1.153	.0226	.0304	.2984	.3284	1.048	-.2503
Mexico	MEX	48400017	48406087	1	.8892	-.4314	.0226	.1573	.2488	-1.0529	-.0553	-1.1252
Mexico	MEX	48400017	48406843	1	-1.2968	.0789	.0226	.3611	-.0683	-.7106	2.4277	.1216
Mexico	MEX	48400017	48400196	1	-2.1234	-.9752	-.6396	.3785	-.4279	-.7847	.0221	-.3297
Mexico	MEX	48400017	48403355	1	-.622	-.6923	.8348	.3007	-.1078	-.0026	-.8686	.4994
Mexico	MEX	48400017	48404897	1	-.8949	.67	.0226	1.2836	.2967	.898	1.3656	-.4607
Mexico	MEX	48400017	48402692	1	.0097	.4026	1.9359	.435	.7151	.4236	-.0992	1.1232
Mexico	MEX	48400017	48401355	1	-.9709	-1.2115	-.3802	-.0999	-1.3127	.3275	-.6852	-.2503
Mexico	MEX	48400017	48402573	1	-.7891	-.0192	-.1627	.3756	.4121	.8006	.1701	-.2503
Mexico	MEX	48400017	48409368	1	-1.4188	-.2479	.0226	1.2525	.3954	1.5644	.3482	.1216
Mexico	MEX	48400017	48402613	1	.6313	.5746	1.1752	.1419	-.2157	.4651	.5755	.7627
Mexico	MEX	48400017	48407697	1	1.0951	.1245	.7162	.2871	.4588	.2867	.5755	.4994
Mexico	MEX	48400017	48402096	1	.1837	-1.6895	.0226	-.1926	-.9051	-.2708	-1.1908	-.7507
Mexico	MEX	48400017	48409832	1	.0071	-.0862	-.227	.6646	.2941	-.1832	.0447	-.8813
Mexico	MEX	48400017	48409613	1	.1394	1.7671	1.9359	.785	.6666	1.1405	2.4277	.833
Mexico	MEX	48400017	48408242	0	-1.14734913613394	-.173905783179459	-.0660306393778506	.274155448028018	-.365051478825607	-.116254714601285	.189313718781953	-.33679569208084
Mexico	MEX	48400017	48401393	0	.7554	-.192	-.4806	1.0779	.0099	.1839	.5755	-.2503
Mexico	MEX	48400017	48410189	0	-1.3728	-.4314	-.4728	.5834	-.1277	.942	.5755	.1216
Mexico	MEX	48400017	48402735	0	-.1998	1.2587	.8348	-.2255	.8086	-.3128	.5755	.4994
Mexico	MEX	48400017	48408189	0	-.0921	-.847	.0226	.3848	-.1948	.1849	.1701	-.3362
Mexico	MEX	48400017	48401574	0	-.329	-.4314	.0226	.3076	-.2215	.1882	.5755	-.2503
Mexico	MEX	48400017	48408261	0	.3437	1.1352	1.9359	.3861	.673	-.1753	.8038	-.4607
Mexico	MEX	48400017	48400126	0	1.4873	.5317	-.0758	.0693	-.1878	-1.6678	.8538	-1.7071
Mexico	MEX	48400017	48408717	0	-.7049	.0789	.0226	.3731	.8506	.643	2.4277	.2546
Mexico	MEX	48400017	48402551	0	1.3072	1.4003	1.2867	1.212	4.8357	-.2979	2.4277	2.0955
Mexico	MEX	48400017	48403075	0	.7461	.0467	1.1752	.1274	-.5379	-.4694	-.4107	-.4607
Mexico	MEX	48400017	48401849	0	.7978	-1.1442	-.7902	-.0438	-.2993	-.8437	-.1566	-.8563
Mexico	MEX	48400017	48400689	0	-1.7765	.3789	-.6843	.5137	.1332	.3275	-.0553	-.7887
Mexico	MEX	48400017	48406433	0	-1.9761	-.983	-.8154	.7173	-.1619	3.6292	-.6852	-.4607
Mexico	MEX	48400017	48401993	0	-1.14734913613394	-.173905783179459	-.0660306393778506	.274155448028018	-.365051478825607	-.116254714601285	.189313718781953	-.33679569208084
Mexico	MEX	48400017	48410312	0	-1.14734913613394	-.173905783179459	-.0660306393778506	.274155448028018	-.365051478825607	-.116254714601285	.189313718781953	-.33679569208084
Mexico	MEX	48400017	48406283	0	-.6368	.13007571486706	.274043042261152	.8439	.4754	-.0152	.419424894107378	-.0207179496494263
Mexico	MEX	48400017	48401009	0	.4798	2.6352	1.9359	1.2429	1.1138	1.2045	.3482	2.0955
Mexico	MEX	48400018	48409874	1	-1.9679	-.0862	.0226	1.1262	.6783	-.2348	.5755	2.0955
Mexico	MEX	48400018	48407362	0	-2.4264	-.0862	.0226	-2.6893	-1.9724	-.3199	.5755	-.5305
Mexico	MEX	48400018	48405065	0	-.0713	-1.0154	-.9484	.6213	-1.2496	.8171	.5285	-.6621
Mexico	MEX	48400018	48403231	0	-2.5658	-.0862	-.2827	.1053	-.7222	.4394	.5755	.1216
Mexico	MEX	48400020	48404289	1	-.0598	.0634	-.3802	.33	-.9557	-.298	.1701	.06
Mexico	MEX	48400020	48407385	1	-.7538	.8655	.0226	.4329	-.2374	.2198	.1701	.1216
Mexico	MEX	48400020	48404699	1	-1.0199	.0467	.0226	.2556	-.2924	.748	.1922	-.5251
Mexico	MEX	48400020	48406533	1	-2.0664	-.2662	.0226	.5981	-.1708	-1.6678	-1.0602	-1.0101
Mexico	MEX	48400020	48407938	1	-2.2443	2.6352	.7398	1.0786	1.1798	.7794	.1701	-.2658
Mexico	MEX	48400020	48404003	1	-1.2145	-.4203	-.3802	.6775	-.0531	.0953	.075	-.7496
Mexico	MEX	48400020	48400060	1	.4665	-.2887	.894	1.014	1.8136	1.0726	.8038	2.0955
Mexico	MEX	48400020	48405264	1	-.3787	-.4203	-.3802	.3423	-.3842	.4771	.1922	-.8198
Mexico	MEX	48400020	48401650	1	-.6881	-.0862	-.5373	.737	-.355	.4394	.5755	-.5305
Mexico	MEX	48400020	48406658	1	-2.814	-2.0452	-2.2485	-.5918	-3.7095	-.5309	-.8627	-2.5027
Mexico	MEX	48400020	48408829	1	-1.2158	-1.511	-.3827	.9894	.0853	.281	.1648	-.5093
Mexico	MEX	48400020	48409245	1	-2.1792	-.847	-.6241	.7364	-1.5003	.5057	-.8041	-1.1252
Mexico	MEX	48400020	48404610	1	.2622	-.3586	.894	.7379	.7427	-.8437	.4137	-.9884
Mexico	MEX	48400020	48407966	1	-.9976	2.6352	-.5252	-.38	.7529	-1.6678	-.8686	-.8198
Mexico	MEX	48400020	48401831	1	.1448	.8762	.8116	.0029	-.3564	-1.6678	1.3958	-.8947
Mexico	MEX	48400020	48404786	1	-1.6522	1.3697	-.5252	.1531	.0129	-.5007	-.1021	-1.9384
Mexico	MEX	48400020	48404621	0	-1.1225	-.168945693674416	-.0593640107080318	.280830170022587	-.355338653148737	-.112350550468408	.192039641473523	-.331031109348307
Mexico	MEX	48400020	48401487	0	-1.1249	-.7114	.0226	.4302	-.0891	.5406	.0684	.1216
Mexico	MEX	48400020	48404513	0	-2.21	.1125	.9726	.2553	-.6925	-.3435	-.3086	1.1232
Mexico	MEX	48400020	48408176	0	-.4067	-1.1686	-1.0611	-.0188	-1.5462	-1.6678	-.3907	-2.5027
Mexico	MEX	48400020	48409863	0	-.4711	2.6352	1.9359	-2.6893	-3.7095	.9545	2.4277	2.0955
Mexico	MEX	48400020	48405547	0	-1.5695	-.0862	.0226	1.2836	2.2939	1.5004	.5755	.1216
Mexico	MEX	48400020	48407110	0	-1.9709	.2465	-.691	.2187	-.5289	.7863	.5755	-.1985
Mexico	MEX	48400020	48406138	0	-.8872	1.4003	1.9359	1.0635	1.8172	.7623	2.4277	2.0955
Mexico	MEX	48400020	48409631	0	-1.5422	-.4343	-1.015	.7612	.4892	.6094	-.3763	-.2503
Mexico	MEX	48400020	48403671	0	-.8238	1.127	1.9359	.8643	.5986	1.4936	-.3614	.6905
Mexico	MEX	48400020	48407784	0	1.0158	1.3697	1.9359	.8658	.9161	.7997	2.4277	.0484
Mexico	MEX	48400020	48406901	0	-.2769	-.2479	.0226	.994	-.3946	1.0239	.308440711111062	-.183178723782666
Mexico	MEX	48400020	48400400	0	-.7459	.7308	1.1752	.9806	.0156	.9187	1.3656	-.717
Mexico	MEX	48400020	48400272	0	-.7262	-.2479	-.1438	.355	.0772	-.4128	.3052	.9642
Mexico	MEX	48400020	48409552	0	-1.0096	-.4314	1.9359	.2139	-.9465	-1.6678	.5755	-1.0169
Mexico	MEX	48400020	48401645	0	-2.3367	.1997	.3461	.5161	.3692	-.0033	.5755	.1216
Mexico	MEX	48400020	48402433	0	-1.1799	-.0862	.0226	.7855	1.0052	.8209	.5755	-.2503
Mexico	MEX	48400020	48409070	0	-.8411	.4435	.4173	.2148	.3731	.0231	.8038	.4994
Mexico	MEX	48400020	48401019	0	-2.5433	-.4314	-.6856	-2.6893	-3.7095	-1.6678	.5755	-1.1252
Mexico	MEX	48400020	48409276	0	-.4851	-.2479	-.8172	.853	-.2763	-.298	-.2395	.1216
Mexico	MEX	48400020	48406861	0	-.3314	.3898	1.9359	.1796	.4657	-1.6678	.5755	1.1232
Mexico	MEX	48400020	48408890	0	-.8841	-.0862	1.9359	.4706	.6408	.6178	.5755	.1216
Mexico	MEX	48400020	48409446	0	-2.3094	.9349	.0226	.3931	.2572	.1871	.5755	-1.1811
Mexico	MEX	48400020	48402389	0	-1.0063	-.4314	.0226	.9756	.2092	.6525	.3482	-.2503
Mexico	MEX	48400020	48409784	0	-1.1301	-.4314	.0226	.1738	-.407	.3864	.5755	-.959
Mexico	MEX	48400020	48407987	0	-1.3346	.2746	.586	1.0089	.0523	.8685	-.0585	1.0641
Mexico	MEX	48400021	48407313	1	-3.4193	-.9363	-.5034	-.4896	-.8848	-.338	.5755	.1216
Mexico	MEX	48400021	48408658	0	-1.4409	-.8536	-1.2753	-2.6907	-1.5718	-1.6678	-2.1355	-2.5027
Mexico	MEX	48400021	48401058	1	-1.0235	-.847	-.227	.2902	-1.3344	-.5309	-.3907	.1216
Mexico	MEX	48400021	48405035	1	-.6951	-1.0957	-1.1266	-.3143	-1.2208	-.0241	-1.5537	-1.3768
Mexico	MEX	48400021	48402227	1	.3514	1.1493	.7162	.5112	-.3777	-.7847	-.2128	1.0383
Mexico	MEX	48400021	48409605	1	.6669	-.2479	.6496	.9264	-.7469	.7791	.0795	.1216
Mexico	MEX	48400021	48409282	1	-2.9327	-.530276323988266	-.545011928328191	-.205407326904597	-1.0628947205107	-.396759548642129	-.00653729213425427	-.750967142785679
Mexico	MEX	48400021	48402098	1	.4863	.152183859993092	.372251484744024	.71296964911686	.273495840924803	.140415550659579	.368523218309337	.0421835026249789
Mexico	MEX	48400021	48408028	1	-.9517	-.7221	-.9607	-.0743	-1.1292	.5603	.3482	-.4607
Mexico	MEX	48400021	48400515	1	-2.9594	-.8785	.3461	3.6039	1.479	1.6729	.1922	.1216
Mexico	MEX	48400021	48403175	1	-1.5363	-.7221	.0226	.5308	-.2648	.2937	-.4948	-.1563
Mexico	MEX	48400021	48402650	1	-.5567	.2185	1.9359	-2.6893	.539	-.8768	-.1021	-.1563
Mexico	MEX	48400021	48404712	1	.3398	-.6593	-.9607	.6939	.229	-1.6678	-.0553	-.4607
Mexico	MEX	48400021	48408927	1	-2.0347	-.351028226528407	-.304092786784216	.0358042918340017	-.711891876354781	-.255670563800674	.091972312539143	-.542646206962698
Mexico	MEX	48400021	48404018	1	.5803	.170947023869737	.397470192210765	.73821897223649	.310237786749587	.155184330810021	.378834914121475	.0639899257512152
Mexico	MEX	48400021	48400302	1	1.0767	-.7162	-.6643	.6691	-.7553	.7663	-.0352	-.7827
Mexico	MEX	48400021	48409358	1	-1.3824	-.6028	-.3526	.0469	-.7161	-.3883	-.3912	-1.0101
Mexico	MEX	48400021	48407039	1	-1.5277	-.4879	-2.664	.8143	-.552	-1.5939	-2.1355	-1.0374
Mexico	MEX	48400021	48407155	1	-.7741	-.4203	-.6446	-.0906	-1.0856	-.1721	.0256	-1.1252
Mexico	MEX	48400021	48405408	1	-3.6577	-.5847	-.5034	-.7048	-1.5902	-1.6678	-.6707	-1.0454
Mexico	MEX	48400021	48400556	1	-1.4417	-.232660607604468	-.145000302446157	.195089915344012	-.480104920247366	-.162501557106929	.157023755268903	-.405080154687612
Mexico	MEX	48400021	48402561	1	.7693	.967	1.2867	.2541	.0598	.3931	.0489	.2782
Mexico	MEX	48400021	48407478	1	-2.5336	-.450612720763066	-.437939735243335	-.0982051475743354	-.906897799461003	-.334055078875732	.0372435355106821	-.658382637789073
Mexico	MEX	48400021	48400031	0	.2656	-2.9627	-2.664	-.3064	-1.1133	-.0576	-2.1355	-2.5027
Mexico	MEX	48400021	48402097	0	.0129	-.2662	.0226	1.0367	.723	.4394	.5755	.388
Mexico	MEX	48400021	48410076	0	-.7403	-.0862	.0226	2.0048	1.6321	.3885	2.4277	.1216
Mexico	MEX	48400021	48407036	0	.7398	-.4314	1.2341	.512	-.413	.3723	1.0854	-1.6557
Mexico	MEX	48400021	48408417	0	-.8954	.4658	1.1657	-.3392	.4744	-.5531	-.4948	.6053
Mexico	MEX	48400021	48400438	0	-2.287	-.1621	-.8303	1.0873	.3988	-1.6678	1.1217	-2.5027
Mexico	MEX	48400021	48404507	0	.3744	1.3939	.8348	.6595	1.5437	.024	.9246	.7627
Mexico	MEX	48400021	48407224	0	.2125	.2032	-.442	-.1142	-.5301	-.212	.3482	.149
Mexico	MEX	48400021	48402799	0	-.8507	-1.0936	-1.1926	.1426	-.8212	-1.6678	-.9533	.2425
Mexico	MEX	48400021	48406488	0	-.3135	.1997	.586	.8822	.6368	.4563	.8038	.1216
Mexico	MEX	48400021	48406467	0	.676	.7361	.586	2.1828	1.0915	.4442	1.8077	.4994
Mexico	MEX	48400021	48405622	0	-1.4925	-.4314	-.227	.8155	.4337	.7712	.5755	-.2503
Mexico	MEX	48400021	48405334	0	-1.2522	-.59	-.5373	-.8189	-.8779	-.0558	-.2852	-.7108
Mexico	MEX	48400021	48404741	0	-1.8161	2.6352	1.9359	.1053	.0305	.0394	-.0823	-1.6557
Mexico	MEX	48400021	48400215	0	.4559	1.1306	-.4806	-.0099	.5283	.344	.3473	1.0641
Mexico	MEX	48400021	48407561	0	-1.3242	.5091	1.4967	.5273	.3352	-.4223	-.8686	2.0955
Mexico	MEX	48400021	48401636	0	-1.8841	1.7671	.917	-.5312	-.0512	.1176	1.1417	.8567
Mexico	MEX	48400021	48401834	0	-1.2303	-.7716	.586	.0184	-1.0786	.3671	.1648	.1216
Mexico	MEX	48400021	48400456	0	-1.3243	-.5874	-1.015	.2707	-.5461	-.0272	.075	-.222
Mexico	MEX	48400022	48400278	1	1.1076	-.5717	-.4806	-.1538	-.9149	-.7847	.5755	-.8198
Mexico	MEX	48400022	48403974	1	-.6166	.0502	.6755	.7621	.0995	-.0701	1.0208	-.6959
Mexico	MEX	48400022	48403351	1	-.5794	-.0862	-2.664	-.5695	-1.4475	-.6073	.5755	.1216
Mexico	MEX	48400022	48400645	1	-1.5371	-.251703222857999	-.17059460768368	.169464538475791	-.517394086541881	-.177490297812803	.1465584810085	-.427211354328494
Mexico	MEX	48400022	48402350	1	-.9421	.0666	.0226	-1.6841	-1.8377	.0295	.5755	-.8906
Mexico	MEX	48400022	48408772	1	-.8683	-.0088	.8877	.9315	-.3713	1.0329	.8038	-.1566
Mexico	MEX	48400022	48404339	1	-.1439	2.6352	1.9359	.6346	-.6962	.3886	-.4748	1.1232
Mexico	MEX	48400022	48406278	1	-1.9009	-.0862	-1.0611	.402	-.6682	.1213	.3482	-.4607
Mexico	MEX	48400022	48408060	1	-1.1717	.1997	1.9359	1.8423	1.3615	.1961	.5755	.1216
Mexico	MEX	48400022	48408145	1	-1.8511	-.8357	.0226	.2982	-.9433	-.4817	.3482	-.5475
Mexico	MEX	48400022	48410040	1	-.8756	-.948	-.8946	-.2338	-.8164	.4381	-.6852	-1.9384
Mexico	MEX	48400022	48408600	1	-.013	-1.1686	-.829	.3135	.0202	-.5309	-.8686	-1.0296
Mexico	MEX	48400022	48407067	1	-2.2154	-.7938	-.6097	.6446	-.0318	-1.6678	.5755	-.6774
Mexico	MEX	48400022	48405884	1	-2.0203	-1.0235	.2753	.3796	.1492	.6936	.1693	-.5912
Mexico	MEX	48400022	48403267	1	-1.4238	-.2548	-.4396	.4103	-.0484	-.4795	.9911	-.959
Mexico	MEX	48400022	48406255	1	.2117	.5923	.0226	1.123	.5887	.4381	1.2262	-.4607
Mexico	MEX	48400022	48407680	1	-.504	-.4314	-.4806	-.0902	-.2289	-.421	-.6852	-.2658
Mexico	MEX	48400022	48407497	1	-1.8305	-.4314	-1.4559	.3008	-1.756	1.0046	-.8686	-1.0454
Mexico	MEX	48400022	48410192	0	-.5234	.2129	-1.0473	.4075	-.4017	.0537	1.5037	-.1563
Mexico	MEX	48400022	48408290	0	-1.8224	-.7306	-.2718	.4534	.1954	.75	.5755	-.7507
Mexico	MEX	48400022	48401461	0	-.8988	.4435	.4173	.4014	.0334	-.0915	-1.2835	.149
Mexico	MEX	48400022	48403713	0	-2.1084	.0789	-.4806	.763	.2964	.0889	.5755	-.8443
Mexico	MEX	48400022	48402916	0	.2619	-.2479	-.4806	.5095	-.3938	-.7054	-.4948	-.4607
Mexico	MEX	48400022	48407384	0	-.3354	-.4488	1.9359	.9303	.8937	-.1652	1.4995	2.0955
Mexico	MEX	48400022	48409399	0	-.0512	-.4488	.0226	1.1154	.5963	.9697	1.1417	-1.0517
Mexico	MEX	48400022	48405690	0	-2.9498	-.9269	1.9359	-.2021	-1.9989	-1.6678	.4002	-.0025
Mexico	MEX	48400022	48408524	0	-.4198	-.5673	.0226	-.2969	-.7914	.925	.0221	-.1563
Mexico	MEX	48400022	48401129	0	.0315	.0789	-.4246	.5651	.4007	.0013	.3482	.1216
Mexico	MEX	48400022	48403158	0	-.432	2.6352	1.9359	1.4615	.7174	2.3865	2.4277	.7864
Mexico	MEX	48400022	48401440	0	.4941	-.59	-.691	.0608	.2035	-1.6678	-.5832	-1.0798
Mexico	MEX	48400022	48405375	0	-.8915	-.4314	-.4806	-.1275	-.625	-.4795	.5858	-.2503
Mexico	MEX	48400022	48403544	0	-1.2639	.0608	-.5907	-2.6893	-3.7095	-1.6678	.1693	-.1563
Mexico	MEX	48400022	48405064	0	-.9132	-.5106	1.4967	.4771	1.5967	-.9484	1.4995	.149
Mexico	MEX	48400023	48408082	1	-1.2137	-1.1701	-1.0741	-.0112	-.446	-1.6678	-1.1947	-1.1687
Mexico	MEX	48400023	48400218	0	-1.425	-1.8141	-2.664	.5544	.8787	-1.6678	.5755	-2.5027
Mexico	MEX	48400023	48405175	1	-1.5153	.2032	1.013	-2.6893	-.4519	-1.6678	.1922	-.2503
Mexico	MEX	48400023	48410261	0	-1.6664	-.9682	.0226	1.1447	-.0908	1.3513	-.0823	-.3297
Mexico	MEX	48400023	48406969	0	-2.1471	-.7065	-1.0014	.0521	-1.1898	-.2389	-.2192	-1.3151
Mexico	MEX	48400023	48401770	1	.7474	.0566	.231	.9221	1.2953	-.5309	.9911	.149
Mexico	MEX	48400023	48400877	1	-1.7897	-.7114	-1.0611	.124	-.7527	-.5309	-1.1229	-.976
Mexico	MEX	48400023	48404287	1	-2.262	-.3435	-.5907	.9601	1.149	-1.6678	.3482	-.5093
Mexico	MEX	48400023	48408482	1	-.6911	-.0569	.4173	.7935	.1068	-1.6678	-.0585	1.1232
Mexico	MEX	48400023	48400628	1	-.9421	-.4203	-.6173	1.486	1.1609	-1.6678	.5755	-1.1252
Mexico	MEX	48400023	48409077	1	-2.7404	-1.3758	-1.1926	-.7936	-1.452	-1.6678	-.6791	-1.2688
Mexico	MEX	48400023	48403929	1	-2.1765	.5177	-.3447	-.2064	.1314	-.0671	-.1727	-.0998
Mexico	MEX	48400023	48407465	1	-.2294	-.2479	-.3802	-.4734	-.251	.2176	.5755	-.2503
Mexico	MEX	48400023	48407114	1	-1.2801	-.2662	.0226	-.4819	-1.0439	-1.6678	.5755	-.8198
Mexico	MEX	48400023	48407145	1	.6682	.3289	-1.4069	1.3866	.8159	-1.6678	.9911	.0484
Mexico	MEX	48400023	48401321	1	-1.3262	-.4314	-.0154	.8081	-.8932	-1.2919	.1648	-.2503
Mexico	MEX	48400023	48400658	1	-.3281	-.59	-.2614	.4884	.284	-.3355	-.2852	-.8698
Mexico	MEX	48400023	48401260	1	-2.0069	1.7162	.4173	.4758	.6301	-1.6678	1.1176	.9642
Mexico	MEX	48400023	48401414	1	-1.3746	-.6618	.9964	-1.2014	-1.5994	-.9292	-1.0602	-.585
Mexico	MEX	48400023	48407169	1	-.9937	-.0862	.0226	-.0869	-.1904	.28	-.4948	-.2503
Mexico	MEX	48400023	48407378	1	-.3938	-2.9627	.3904	1.2168	-.9946	-1.6678	-1.4541	-.222
Mexico	MEX	48400023	48402763	0	-1.4128	-.2662	-.8237	-.2361	-1.2777	-1.6678	-.1533	-1.4056
Mexico	MEX	48400023	48403898	0	-1.8568	.0467	.4173	.4662	-.2453	.0725	1.1417	.0738
Mexico	MEX	48400023	48403663	0	-.9489	-.822	.5241	.6333	-.2953	.6724	.2287	-.1884
Mexico	MEX	48400023	48400153	0	-1.7635	-.5847	.3461	-.2528	-.5364	-.7847	.5755	.4994
Mexico	MEX	48400023	48403953	0	-1.3784	.0666	.0226	.3976	-.2224	-1.6678	.3482	-.1563
Mexico	MEX	48400023	48401881	0	-.5678	2.6352	.586	.4096	.6067	-.9292	.1693	-.5912
Mexico	MEX	48400023	48409726	0	-2.3221	-1.8141	-2.664	-.4674	-1.2363	-1.6678	-2.1355	-2.5027
Mexico	MEX	48400023	48407621	0	.1696	-1.1366	-.691	-.3448	-1.1712	-1.6678	.1693	-.4607
Mexico	MEX	48400023	48401724	0	-1.3448	.468	.0226	-.2047	-.1142	-.8849	.3482	-.2503
Mexico	MEX	48400023	48404471	0	-1.1007	.67	-1.5111	1.4106	1.7681	.2848	.1613	-.1687
Mexico	MEX	48400023	48404290	0	-1.575	.2032	-.7836	-1.0434	-.2691	-1.6678	-.6852	-1.1252
Mexico	MEX	48400023	48400298	0	-1.5315	.4435	-.6116	-.6011	-.0457	-.6742	-.7536	-.6353
Mexico	MEX	48400023	48406026	0	-.6881	2.6352	.7162	-2.6893	-.4379	-1.6678	1.3918	-.976
Mexico	MEX	48400023	48404512	0	-2.7141	-1.3452	-1.1926	-2.6893	-3.7095	-1.6678	-.6852	-1.1252
Mexico	MEX	48400023	48402453	0	-1.1868	.96	-.173	.3541	.2522	-1.6678	.7978	-.3297
Mexico	MEX	48400023	48401105	0	-1.9662	-1.1429	-.8154	-.7028	-.9959	-.226	-.2004	-1.1252
Mexico	MEX	48400023	48404683	0	-.1108	-1.652	-1.4877	-.6294	-.6614	-.2979	-.9759	-1.6557
Mexico	MEX	48400023	48408027	0	-2.2746	-1.0658	-1.1201	-.6447	-1.5706	-.7847	-1.0396	-.7685
Mexico	MEX	48400023	48407149	0	-1.0676	-1.2631	-.7183	.544	.574	-1.6678	-.3912	-.9943
Mexico	MEX	48400023	48401624	0	-1.5881	-.0862	-.4806	-.0272	.1142	-1.6678	.1648	-.2503
Mexico	MEX	48400024	48408586	1	-1.6873	-.2597	.1626	-.3088	-.0309	-.0798	.8762	1.4234
Mexico	MEX	48400024	48406690	1	-.1114	.2718	.6407	.4147	.2348	-1.6678	-.2852	.1216
Mexico	MEX	48400024	48410194	1	-.7373	-.0862	.0226	1.1449	1.7031	.3242	-.2668	.1216
Mexico	MEX	48400024	48406575	1	-2.3416	-1.3452	-1.1926	-.6033	-1.264	-1.2919	.9863	.1216
Mexico	MEX	48400024	48408325	1	-1.9311	-.7087	-.691	.1057	-1.2086	-1.6678	-1.2871	-2.5027
Mexico	MEX	48400024	48403876	1	-.96	-.4203	-.227	.393	.175	.454	.0221	-.4377
Mexico	MEX	48400024	48409831	1	-1.628	-.5994	-1.431	.102	-.1546	-1.6678	-.8686	-1.9384
Mexico	MEX	48400024	48408887	1	-.9013	-.2662	.0226	.2482	-.2159	-1.5666	-.6852	-.9299
Mexico	MEX	48400024	48402750	1	-1.144	-.0862	.0226	-2.6893	.8779	1.0062	.5755	-1.1252
Mexico	MEX	48400024	48410009	1	-2.2423	-.2298	.82	.326	-.9164	-1.6678	.5755	-1.4694
Mexico	MEX	48400024	48407941	1	-1.8732	-.4314	-.3802	.0147	-1.2975	-.801	.2163	-1.1252
Mexico	MEX	48400024	48405054	1	-.6352	-1.8141	.0226	.213	-1.5341	-1.6622	.582	-1.1605
Mexico	MEX	48400024	48410135	1	-1.7323	-.9334	-.3802	.6204	-.2348	.8754	.8098	-.6924
Mexico	MEX	48400024	48400847	1	-2.5824	-.2662	.0226	.3686	-2.1592	-.323	.3482	-.5251
Mexico	MEX	48400024	48401302	1	-1.4272	-.4136	-.8627	.9538	.6745	-1.6678	.5755	.1216
Mexico	MEX	48400024	48403632	1	-3.156	-.8232	-.9607	.3781	-2.6529	-1.6678	-.4948	-.6774
Mexico	MEX	48400024	48409437	1	-2.8554	1.1576	-1.762	-.0045	-1.0742	-.8437	-.4771	-1.1252
Mexico	MEX	48400024	48405392	1	-1.1764	-.0862	.9726	.5137	.1962	1.0071	-.2004	.388
Mexico	MEX	48400024	48400753	1	-2.5195	-1.8141	-2.664	.0273	-1.7979	-1.6678	-1.1474	-1.9384
Mexico	MEX	48400024	48404736	1	-2.4102	-.2662	-.3802	-.3796	-.6918	-1.6678	-.1727	-.9299
Mexico	MEX	48400024	48409413	1	-.8732	-.2662	.0226	.2114	.3907	.1437	.5755	-.4607
Mexico	MEX	48400024	48402043	1	-2.5889	1.3697	1.4967	1.7812	.9293	-1.6678	.3482	-.9815
Mexico	MEX	48400024	48400183	0	-1.5657	-.7737	.6496	.5954	-.231	-.7054	.5755	.8136
Mexico	MEX	48400024	48405940	0	-1.7855	1.153	.0226	.0977	-1.3566	.0455	.9628	-.419
Mexico	MEX	48400024	48404937	0	-1.6192	-1.475	-1.6468	-.9234	-1.8886	.3454	-.9095	-1.4827
Mexico	MEX	48400024	48401668	0	-1.5231	.455130133379241	1.9359	.1053	-.7358	-.8437	.5755	.1216
Mexico	MEX	48400024	48405088	0	-2.0912	2.6352	1.9359	3.6039	1.0868	1.4227	1.836	.2203
Mexico	MEX	48400024	48402359	0	-2.9925	-.2479	-.3827	1.2854	.6593	.4394	.5755	-.4607
Mexico	MEX	48400024	48407642	0	-1.8602	-.1759	-.4728	.0426	-1.5136	.2492	1.2607	-.7108
Mexico	MEX	48400024	48405239	0	-1.316	.64	-.227	1.4187	.319	.1314	.9911	-.3086
Mexico	MEX	48400024	48401256	0	-.2562	-1.1049	.0226	.1558	.7389	-.4318	-.216	-.5093
Mexico	MEX	48400024	48406979	0	-2.4456	-.9245	.4173	.6342	.3217	-1.6678	.247478991142929	-.274914349024394
Mexico	MEX	48400024	48403256	0	.3695	.2607	.1386	.1142	.5829	-1.6678	1.5037	-.2503
Mexico	MEX	48400024	48403466	0	-2.9014	.2959	1.1657	.2608	-.4477	-.5309	.5755	.1216
Mexico	MEX	48400024	48400785	0	-.2959	2.6352	1.9359	3.6039	4.6788	-1.6678	2.4277	2.0955
Mexico	MEX	48400024	48405602	0	-1.9882	-.0862	.0226	.6166	-.0433	.373	.5755	.1216
Mexico	MEX	48400025	48406483	1	1.0333	-.891	.1213	-.2752	-.0711	-.801	.2337	-.1563
Mexico	MEX	48400025	48407633	1	-.8246	-1.1688	-.7092	.5158	.0749	1.3275	-.0127	-.7696
Mexico	MEX	48400025	48404422	0	-1.1399	-.0862	.0226	.6004	-.3886	.5056	.5755	.1216
Mexico	MEX	48400025	48405658	0	-2.6518	-1.0619	-1.1926	-.8189	-2.1102	-1.6678	-.6852	-1.1252
Mexico	MEX	48400025	48407340	1	-2.127	.6464	-.4923	-.2836	-.8939	-.0411	.0256	-.806
Mexico	MEX	48400025	48400722	1	-.6886	.468	-.691	.564	.4861	-.8849	.4316	-.4607
Mexico	MEX	48400025	48404233	1	.8249	2.6352	1.9737	1.8874	.9829	1.3261	2.4277	.6314
Mexico	MEX	48400025	48407834	1	-1.8913	2.6352	.9268	.5781	-.6697	.5532	-.2852	-.4607
Mexico	MEX	48400025	48410167	1	-1.3686	.3837	.0226	-.223	-.2699	.2062	.0256	-.7108
Mexico	MEX	48400025	48400416	1	-2.0297	-.969	-1.4497	-.8245	-1.8628	-.8849	-.1727	-1.2193
Mexico	MEX	48400025	48407592	1	-1.4048	.2032	-.7902	-.1583	-.5402	-.3239	.0447	-.6774
Mexico	MEX	48400025	48400108	1	-1.4964	-1.2777	-1.0611	-.4394	-.9642	.0558	-.6852	-.9471
Mexico	MEX	48400025	48400087	1	-2.2689	-.9245	-.8099	1.0526	-1.151	.6155	-.6707	-2.5027
Mexico	MEX	48400025	48403476	1	.912	1.127	1.9359	.5415	.3238	.1332	-.4771	.601
Mexico	MEX	48400025	48410176	1	-.6125	-.9785	-1.1926	-.3281	-.8104	-.2084	-.7867	-.8947
Mexico	MEX	48400025	48406243	1	-1.9636	2.6352	1.1657	.458	.4296	-.0558	1.086	2.0955
Mexico	MEX	48400025	48407267	1	-.4727	-.6616	-1.161	.0028	-1.0057	-1.6678	-1.5537	-.2503
Mexico	MEX	48400025	48402323	1	-2.9401	-.7221	-.9947	-.1892	-.7832	-.1441	-.0553	-.6959
Mexico	MEX	48400025	48407921	1	-2.4015	-1.3452	-.6863	-.2136	-1.0316	.103	.5755	-.5912
Mexico	MEX	48400025	48402038	1	-2.4486	-.0862	.4173	-.0312	-1.0157	.872	.8107	.4994
Mexico	MEX	48400025	48409827	1	-1.6437	.2679	.6825	-.0031	-1.5732	-.0123	-.1972	-.3917
Mexico	MEX	48400025	48409474	1	-1.7205	-.5994	-.7638	.5431	-.6607	1.0561	.5755	-.4607
Mexico	MEX	48400025	48409614	0	-1.9706	-.0862	.0226	-.5534	-.6016	-.0294	.5755	.1216
Mexico	MEX	48400025	48405256	0	-1.1646	.4521	-1.0935	1.1203	-.0253	1.2731	-.2888	-.1079
Mexico	MEX	48400025	48402325	0	-2.5805	-1.0249	.0226	-1.1537	-2.1096	-.5032	-.7045	-1.4344
Mexico	MEX	48400025	48404390	0	.8804	-.1107	-.5192	.2452	-.874	-.3936	-.0992	-.6837
Mexico	MEX	48400025	48400948	0	-.7648	-.0994	.4173	.3113	-.1399	-.0625	-.176	.1216
Mexico	MEX	48400025	48409259	0	-.9905	1.7671	.0226	.1845	-1.0458	-.0647	1.5044	-.2503
Mexico	MEX	48400025	48406325	0	-1.2235	-.4314	-.227	.8185	.3354	.8625	.5755	-.2503
Mexico	MEX	48400025	48406424	0	-1.2634	-.983	-.227	.3238	-1.2211	-.1971	-.2852	-.4607
Mexico	MEX	48400025	48409204	0	-1.3691	.5859	-.0758	.7898	.1375	-.4694	1.1171	.4994
Mexico	MEX	48400025	48409925	0	-.812	-.6797	-.2626	-.5108	-1.2908	-.1859	-.2244	-.2895
Mexico	MEX	48400025	48400267	0	-1.5121	-.0862	-.5034	.0805	.0891	.3249	-.1972	-.2658
Mexico	MEX	48400025	48403344	0	-3.1674	-.0862	.0226	-.8314	-.6542	-.0041	.075	.1216
Mexico	MEX	48400025	48402180	0	.3861	-.59	-.5836	-.0028	.0027	-.0961	-.0857	-.9299
Mexico	MEX	48400025	48403539	0	-3.0969	-.56305197833449	-.589064181158392	-.249513059417824	-1.12707586417484	-.422557779500666	-.0245498501380091	-.789058788289168
Mexico	MEX	48400025	48403559	0	-1.0793	-.4314	.0226	.3936	-.4217	.7364	.5755	-.2503
Mexico	MEX	48400025	48405387	0	-1.8946	2.6352	1.9359	.7113	.8779	3.5168	2.4277	2.0955
Mexico	MEX	48400025	48405213	0	-2.7473	-1.3132	-1.0539	1.1837	.364	1.0636	-.3237	-.3297
Mexico	MEX	48400025	48403245	0	-.5359	1.153	.4802	.9153	1.3995	.9553	2.4277	2.0955
Mexico	MEX	48400026	48400491	1	-2.3999	.967	.8571	.7972	.5782	.6557	-.0616	-.6959
Mexico	MEX	48400026	48408721	1	-3.0703	.2032	-1.1926	-.8255	-1.0521	-.4694	-.4948	-1.3027
Mexico	MEX	48400026	48408164	1	-2.1665	-.7306	-1.0741	-.744	-1.0105	.2198	-1.7719	-1.5506
Mexico	MEX	48400026	48410313	1	.4776	.5836	.3461	.6019	-.1826	-.3135	.5755	.2546
Mexico	MEX	48400026	48403375	0	-3.2353	-.0692	-.5034	.0451	.1744	-1.6678	-.9136	-2.5027
Mexico	MEX	48400026	48402766	0	-.3611	2.6352	1.9737	.0298	.2516	.4593	1.5037	-.6335
Mexico	MEX	48400026	48401601	0	-2.2853	1.7671	1.9359	.9863	.9549	1.0302	1.5037	.8567
Mexico	MEX	48400026	48407334	0	-1.7666	-.4516	-.711	-.8271	-.4019	-.1282	.3473	-.2503
Mexico	MEX	48400027	48408415	1	-.8506	-.2662	.0226	1.0092	-.9499	-1.6678	.5755	.1216
Mexico	MEX	48400027	48403548	1	-1.1063	-.438	-1.4242	.527	-.8914	-.3849	-.9936	-1.5298
Mexico	MEX	48400027	48409352	1	.304	-.7771	-1.6008	2.8716	.1001	.7342	.5755	-2.384
Mexico	MEX	48400027	48402398	1	-1.5993	.0527	.5347	.2112	-.5607	-.3164	.3482	-.2503
Mexico	MEX	48400027	48406753	1	-1.5856	-.4314	-.6446	-.9735	-.4151	-.505	.5755	-.2503
Mexico	MEX	48400027	48400860	1	-1.7168	-.7221	-.9607	.8182	.4357	.5094	-.6852	-.959
Mexico	MEX	48400027	48405701	1	-2.1555	.0282	-.8819	-2.6893	.325	-.5141	-1.2695	2.0955
Mexico	MEX	48400027	48401559	1	-1.1181	-.2662	-.5836	.2699	-.7887	.3444	.5755	-.8443
Mexico	MEX	48400027	48404548	1	-1.329	.0591	.5966	1.0528	-.0458	-.8849	.3482	.1216
Mexico	MEX	48400027	48407107	1	-1.5157	-.7306	.0226	.48	-.8051	.3004	.3482	-.222
Mexico	MEX	48400027	48400613	1	-2.8553	-.847	-1.1926	.5851	-.3791	-1.6678	-.0553	-.806
Mexico	MEX	48400027	48409104	1	-1.1463	-.2662	-.227	.137	-.2665	-1.6678	-.1722	-.5912
Mexico	MEX	48400027	48406050	1	-1.8366	-.9578	-1.3815	.303	-.3543	.5454	-.6625	-.2819
Mexico	MEX	48400027	48402619	1	-1.7925	-.0862	-.8219	-.5264	-2.0498	-.7847	-.7693	-.587
Mexico	MEX	48400027	48408070	1	-1.7557	.4012	-1.2567	.4888	.0417	-1.6678	-.4801	-.8802
Mexico	MEX	48400027	48405476	1	-.8293	-.110420591029392	.0192968938584418	.3595865693702	-.240735051916538	-.0662845255736254	.224203356496062	-.26301362785243
Mexico	MEX	48400027	48404877	1	-.4157	.5344	.0226	.1898	.207	-.8849	-.6852	-.6544
Mexico	MEX	48400027	48407129	0	-1.7036	-.9334	-.7638	.2368	-.1659	-.4694	-.1026	-.9299
Mexico	MEX	48400027	48409008	0	-1.0636	-.0219	1.4967	.9997	.1179	.2159	.5755	1.1013
Mexico	MEX	48400027	48407375	0	.0948	.5836	1.1752	.974	.9851	.0402	.8038	.8375
Mexico	MEX	48400027	48406402	0	.274	-.7221	-.6173	.6687	-.397	.3142	1.3656	-.3297
Mexico	MEX	48400027	48401655	0	-1.0465	1.1493	1.9359	.7266	.8913	.8043	2.4277	.833
Mexico	MEX	48400027	48408210	0	-2.4019	-.7815	.0226	.4902	-.4177	.3295	.5755	.1216
Mexico	MEX	48400027	48408675	0	-2.127	.8828	.9192	.4058	-.19	.4601	1.4793	2.0955
Mexico	MEX	48400027	48407896	0	-.9225	-.3587	-.691	.693	.5058	1.2286	.3415	.4994
Mexico	MEX	48400027	48405246	0	-1.457	-.0994	.0226	1.0918	1.2556	-1.6678	.5755	-.1314
Mexico	MEX	48400027	48408282	0	-.7024	.6492	.6407	.4982	-.2106	-.5569	.9911	.1216
Mexico	MEX	48400027	48401346	0	-1.278	-.1968	-.5907	3.6039	.0397	3.6292	-.454	-.8443
Mexico	MEX	48400027	48404702	0	-1.8907	.1245	-.4246	.4052	.3145	-1.6678	.2287	1.2147
Mexico	MEX	48400027	48409449	0	-2.7168	-.3531	-.3802	.5053	-.5297	-1.6678	.5755	-2.5027
Mexico	MEX	48400027	48403128	0	-.6979	.1852	.0226	-.2389	-.4112	-.5842	-.1722	-.959
Mexico	MEX	48400027	48405164	0	-1.0522	-.59	.0226	-.0142	-.7344	-1.6678	-1.5537	-1.113
Mexico	MEX	48400027	48405059	0	-1.3306	.0634	.6496	.4365	.3387	-1.6678	.0256	-.4607
Mexico	MEX	48400027	48400524	0	-.7726	-.4136	1.2899	.9972	.3259	-.5309	.0447	-.2503
Mexico	MEX	48400027	48400025	0	-.63	-.891	-1.0935	.9272	.601	.8449	.5755	-.6774
Mexico	MEX	48400027	48407899	0	.2597	-.7306	.0457	.404	.0515	.786	.5755	.2546
Mexico	MEX	48400027	48410022	0	-2.6529	-1.289	.0226	-2.6893	-3.7095	-1.6678	.5755	-2.5027
Mexico	MEX	48400027	48401358	0	-.7375	.1395	-.7519	.9061	.448	.3102	.3473	-.1563
Mexico	MEX	48400027	48408388	0	.0856	2.6352	-.7638	.4516	.36	-.1073	.6172	.1216
Mexico	MEX	48400027	48401360	0	-.8859	-.2662	.0226	.3292	-.7093	.2179	.3482	-.2503
Mexico	MEX	48400028	48402713	1	-2.7021	-.0862	.0226	.9549	.4313	1.0702	.5755	-.7496
Mexico	MEX	48400028	48404744	0	-2.58	-.8338	-.474518490464215	.7348	-.4819	.5697	.151911872688258	-.585557356245808
Mexico	MEX	48400028	48409986	0	-.0899	-.2771	-.5042	.4986	.1034	.4837	-.5715	-1.2008
Mexico	MEX	48400028	48405717	0	-2.8843	-2.9627	-.652	-1.2324	-2.0067	-.4128	-1.9617	-2.5027
Mexico	MEX	48400028	48402406	1	-3.1381	-2.9627	-2.664	-.6147	-1.5665	-1.2919	-1.5848	-2.5027
Mexico	MEX	48400028	48403708	1	-2.8506	-.4314	-.5034	-.4225	-.7269	-.9292	.5755	-.5912
Mexico	MEX	48400028	48408425	1	-2.7651	-.637098135316235	-.652857451941201	-.7563	-1.3842	-.629324137727545	-.158241689786518	-.874332994766145
Mexico	MEX	48400028	48403678	1	-3.0952	-1.3452	-.9557	-1.2429	-3.7095	-.7847	-2.1355	-2.5027
Mexico	MEX	48400028	48410240	0	-1.912	-.8199	-.3048	-.4144	-1.6834	-.4648	.7264	-.1884
Mexico	MEX	48400028	48408464	0	-2.0267	.0763	-.5034	.4784	.1513	-.443	.5755	-.2503
Mexico	MEX	48400028	48405010	0	-4.3211	-1.2825	-1.6074	-1.2524	-3.7095	-1.6678	-1.305	-1.236
Mexico	MEX	48400028	48408341	0	-2.4699	.4646	1.9359	.9481	-.0863	1.3075	1.536	2.0955
Mexico	MEX	48400028	48403444	0	-2.3452	-.3341	.2942	-.0615	-.6956	-.9292	.8038	-.4607
Mexico	MEX	48400028	48403648	0	-2.865	.2949	-.3526	-.3722	-1.0365	-.2282	-.1849	-2.5027
Mexico	MEX	48400028	48405273	0	-1.7844	-1.3091	-1.0869	.5762	-1.4327	.8268	.5837	-.8578
Mexico	MEX	48400028	48406785	0	-2.6184	.4631	.6533	1.0916	.0379	-.7739	.5755	-1.6557
Mexico	MEX	48400028	48402615	0	-2.5686	-.0862	.0226	.8644	-.4419	1.2007	.9628	.4777
Mexico	MEX	48400028	48405260	0	-2.6098	-.7199	-.5836	.3953	-.4658	.4308	-1.5588	-1.113
Mexico	MEX	48400028	48407442	1	1.1933	.3875	.0226	.5091	.532	.6887	-.0553	.5553
Mexico	MEX	48400028	48410107	1	-2.986	-.0862	-.5373	-.5016	-1.5517	-1.6291	.1693	-.5912
Mexico	MEX	48400028	48408984	1	-1.9834	2.6352	.8038	-.2085	.0804	-.8768	.5755	.4725
Mexico	MEX	48400028	48409200	1	-3.3218	-.0862	-.7902	-.6315	-2.2782	-.406	.0221	-.5912
Mexico	MEX	48400028	48407982	1	-2.264	-1.9174	-1.1926	-.7563	-2.3208	.0561	-.3907	-1.3027
Mexico	MEX	48400028	48400616	1	-3.1654	-.5743	-1.1926	-.2253	-1.0048	-.2674	.0221	-.7496
Mexico	MEX	48400028	48408513	1	-2.0648	.0789	-.5373	-.318	-1.4746	-.7946	-.0553	-.9943
Mexico	MEX	48400028	48404260	1	-1.7382	-.291844417066437	-.224546544615187	.115447103589007	-.595998398301074	-.209086060453802	.124498033904023	-.473863180825155
Mexico	MEX	48400028	48405657	1	-2.7868	-1.1416	-.3802	-.1465	-.5977	-.2393	.0221	-.1563
Mexico	MEX	48400028	48401548	1	-2.5899	-.9845	.7739	.1837	-1.4019	.2219	.3768	-.3917
Mexico	MEX	48400028	48407336	0	-1.7032	-2.9627	-1.1914	.5	-.9141	.9768	-.869	-.5725
Mexico	MEX	48400028	48406892	0	-.8318	.7789	.8961	1.2218	.0705	1.0417	2.4277	.3292
Mexico	MEX	48400028	48408951	0	-1.8479	-.5128	.0226	.5143	.2615	-1.6678	-.414	.1216
Mexico	MEX	48400028	48402358	0	-1.5717	-.0994	-.4728	-.6447	-.8957	.3247	-.5832	-.7108
Mexico	MEX	48400028	48407590	0	-2.9829	.7211	.9192	.1598	.6395	.119	.3482	2.0955
Mexico	MEX	48400028	48409102	0	-3.5297	-1.3732	-.9607	-.2917	-1.2979	-.153	-.5832	-.4377
Mexico	MEX	48400028	48406732	0	-3.0181	-.0827	-.6928	-.2284	-.9949	-.9292	-1.2624	-.2503
Mexico	MEX	48400028	48404927	0	-3.2812	-1.0913	-.3403	.9125	-.42	1.0698	.8047	.149
Mexico	MEX	48400028	48406638	0	-2.6118	.1276	-.4246	-.3016	-1.0259	-1.6678	.3482	.1216
Mexico	MEX	48400028	48404444	0	-2.4979	-.4314	.0226	.2484	-.8834	.1871	-.2668	.1216
Mexico	MEX	48400028	48407345	0	-3.2232	-.9363	-.0413	.4858	-.6739	-.0258	.9911	.4994
Mexico	MEX	48400028	48408503	0	-1.0909	-1.9174	-1.7832	-.5152	-1.6697	.227	-1.5588	-1.9384
Mexico	MEX	48400029	48409460	1	-2.3344	-.948	-1.7832	.4774	-1.4494	-1.6678	-2.1355	-1.7277
Mexico	MEX	48400029	48403255	1	-1.026	.041	-.227	.7195	.2243	-.9292	.5755	-.5475
Mexico	MEX	48400029	48404774	1	-1.2621	-.8802	-.9607	.2899	-1.1296	-.1211	.3482	-1.0494
Mexico	MEX	48400029	48404068	1	-.6194	-.4488	.0226	3.6039	.4265	.8898	.5755	.1216
Mexico	MEX	48400029	48404307	1	-.2761	-.7221	-.7638	.0778	-.7716	-.0558	-.2668	-1.7277
Mexico	MEX	48400029	48400396	1	-1.5039	-.2662	-.7984	.2583	-.7232	-1.5666	.5755	-1.1252
Mexico	MEX	48400029	48404863	1	-.2072	.3875	-.227	.0814	-.5884	.3793	.5755	-.2503
Mexico	MEX	48400029	48408091	1	-.0124	-.2662	.0226	.6403	-.1228	.5837	-.3055	.1216
Mexico	MEX	48400029	48409943	1	.1299	-.6019	-.5034	.6528	-.4652	-1.6678	.31	-.6774
Mexico	MEX	48400029	48407905	1	-.0379	1.1132	-.5907	1.0488	.2036	-.0033	.3482	-1.3718
Mexico	MEX	48400029	48405459	1	-.6699	-.5717	-1.0935	.4583	.3097	.7182	.5755	-.4946
Mexico	MEX	48400029	48404144	1	-1.9876	-.0862	-.7638	.3343	-.5892	.413	-.0553	-.7496
Mexico	MEX	48400029	48405356	1	-.6512	-.7221	.4173	.1303	-.3999	-.2532	.1701	-.4607
Mexico	MEX	48400029	48402424	1	-1.6702	-.4203	-.5034	.4976	-.4945	-1.6678	-.1722	-.2503
Mexico	MEX	48400029	48407933	1	-.8241	-.2479	-.7638	-.0438	-1.5938	.2978	.5755	-.2503
Mexico	MEX	48400029	48403415	1	-.8269	-1.0202	-.9607	-.1926	-.855	-1.6678	.0221	-2.5027
Mexico	MEX	48400029	48403834	1	-.4262	.2516	-.3802	.5494	-.5789	.1151	.5755	-.6924
Mexico	MEX	48400029	48406034	1	.0231	-.5994	.0226	1.1042	-1.2069	.1482	-.1722	-.3297
Mexico	MEX	48400029	48408196	0	-.1166	-.0966	.0226	.1319	-1.2974	.1569	.5755	.388
Mexico	MEX	48400029	48407274	0	-1.652	.5251	1.9359	1.09	.4037	1.366	-.1026	1.0448
Mexico	MEX	48400029	48400219	0	-2.8182	-.5847	-.2827	-.2516	-3.7095	-.153	-.6852	-.1563
Mexico	MEX	48400029	48405066	0	-1.8001	-.885	1.2339	.5136	.6769	-1.6678	-.1849	-1.4399
Mexico	MEX	48400029	48404534	0	-1.5027	-1.0197	.0226	.8714	.6244	.6324	.5755	.1216
Mexico	MEX	48400029	48405124	0	.7193	-.5994	1.1657	-.0258	-.323	.1073	-.0553	-.4607
Mexico	MEX	48400029	48401908	0	-1.8672	-.0862	-.7638	-.2757	-1.5286	-1.6678	.1648	-.9299
Mexico	MEX	48400029	48408472	0	.139	-.0072	.0226	.3936	.4165	.4271	1.2262	.1216
Mexico	MEX	48400029	48400835	0	.3487	-.7027	-.6173	1.0627	.6081	1.2552	-.1026	-.7887
Mexico	MEX	48400029	48408373	0	-2.0819	-.59	.0226	-.9438	-.0992	-1.6678	-.2821	-.1563
Mexico	MEX	48400029	48404474	0	-.4874	.7914	.8348	1.2396	.8392	.1637	-.1727	-.419
Mexico	MEX	48400029	48410019	0	.6416	.0747	.7804	1.2518	.1585	-1.6678	.7264	-.0265
Mexico	MEX	48400029	48408475	0	-.9841	-.2662	-.4806	.3554	.1282	-.0026	.5755	-.946
Mexico	MEX	48400029	48409110	0	-1.8783	-.59	-.3802	.3011	-.7358	.6881	-.0553	-.2503
Mexico	MEX	48400029	48408798	0	.1528	-.2662	.0226	.0276	-.2128	-.568	-.4805	-.8947
Mexico	MEX	48400030	48404787	1	-1.3897	-.2479	-.5836	.6359	-.9754	1.2547	-.1953	-.959
Mexico	MEX	48400030	48407458	1	-2.3233	-1.4817	-.227	-2.6893	-3.7095	-1.6678	-.4948	-.806
Mexico	MEX	48400030	48406781	1	-3.6482	-1.9613	-1.1926	-2.6893	-2.1946	-1.6678	-.6852	-1.6155
Mexico	MEX	48400030	48404426	1	-1.611	-.7199	-.5034	.2618	.9352	.117	.5755	.1216
Mexico	MEX	48400030	48405744	1	-1.8468	.631	1.1657	.6746	.1442	.5684	2.4277	-.0867
Mexico	MEX	48400030	48401894	1	-1.5473	-1.3796	-.6116	.0515	-1.5403	.0656	.1922	-1.3027
Mexico	MEX	48400030	48408504	1	-1.9088	-.8977	.0226	-2.6694	-3.4625	-1.6678	-.1722	.1216
Mexico	MEX	48400030	48405598	1	-2.1862	-.0862	.0226	.6053	-.1668	1.5721	.5755	-1.4344
Mexico	MEX	48400030	48400632	1	-2.0532	.0666	.3461	.3085	.0845	.1574	1.3918	1.2841
Mexico	MEX	48400030	48408630	1	-1.8307	.468	-.75	.6707	-.4968	.1916	.1648	-1.1252
Mexico	MEX	48400030	48406262	1	-1.8097	.3151	.8348	.8228	.6063	.3156	.5755	-.4607
Mexico	MEX	48400030	48408933	1	-.8441	1.0919	1.9359	1.4697	1.0207	2.2172	1.3918	1.1232
Mexico	MEX	48400030	48400021	1	-3.1881	-.59	-.5373	-.4383	-1.137	-.1845	.0221	-.7108
Mexico	MEX	48400030	48407996	1	-1.7446	1.153	.6496	.592	.1957	.2587	.5858	-.8443
Mexico	MEX	48400030	48400940	1	-1.8311	-.0862	.586	.5655	-1.4653	-1.6678	.5755	.1216
Mexico	MEX	48400030	48408548	1	-1.4485	.2644	.0226	.4801	.1078	1.4726	.5755	.1216
Mexico	MEX	48400030	48402756	1	-1.9166	-.5743	-.9947	-.2563	-.7205	-.0625	-.6852	-.959
Mexico	MEX	48400030	48407862	1	-2.1249	.5946	.6131	.2654	-.7579	1.6652	.9911	-1.4344
Mexico	MEX	48400030	48403590	1	-2.1398	-.59	-.7638	-.0828	-.5848	.2297	.0152	-.2133
Mexico	MEX	48400030	48409560	1	-2.4715	-.4314	1.9359	.7113	-1.372	-.0935	.5755	.1216
Mexico	MEX	48400030	48407870	1	-1.7154	-1.4418	.0226	-2.6893	-2.1193	-.0821	.3482	-1.1811
Mexico	MEX	48400030	48400464	1	-1.8603	-.5847	.8961	.4558	-.6477	1.3379	.3482	-.9111
Mexico	MEX	48400030	48400884	1	-1.4234	.0502	-.691	.2907	.119	-.3883	.3482	.2203
Mexico	MEX	48400030	48401403	0	-2.3998	-2.024	-1.0611	.4563	-1.2133	-.5842	-1.5537	-2.5027
Mexico	MEX	48400030	48403877	0	-1.14734913613394	-.173905783179459	-.0660306393778506	.274155448028018	-.365051478825607	-.116254714601285	.189313718781953	-.33679569208084
Mexico	MEX	48400030	48404230	0	-2.4894	.0789	.0226	.2988	-1.0267	.4239	.8038	.1216
Mexico	MEX	48400030	48405792	0	-2.2838	-.7114	-1.2891	.5448	.4584	1.0452	-.8738	-1.113
Mexico	MEX	48400030	48402405	0	-.7478	-.4314	-1.2193	.656	-.5739	.4917	.5755	-.8102
Mexico	MEX	48400030	48406582	0	-2.2128	-.809	.0226	-.1447	-.2091	-1.2919	-.5832	-.4377
Mexico	MEX	48400030	48408844	0	-1.5459	-1.0827	-.6863	-.0227	-2.6039	.7633	-.6595	-2.5027
Mexico	MEX	48400030	48405728	0	-1.9124	-2.4679	-.660425800126891	-.1288	-2.3695	-1.3832	-.155890198385889	.2205
Mexico	MEX	48400030	48406945	0	-.1114	-.0994	.0457	1.0467	.2163	1.5656	1.2262	.7864
Mexico	MEX	48400030	48410118	0	.1461	.4669	.0226	.9495	.2515	1.533	1.2262	.1216
Mexico	MEX	48400030	48405796	0	-.784	.0789	.3461	.3914	.9755	.4512	2.4277	-.7108
Mexico	MEX	48400030	48408565	0	.3483	.9349	.1213	.5947	.45	.2899	.0105	.9444
Mexico	MEX	48400030	48406547	0	-1.4781	-1.3452	.0226	1.0206	.2274	1.0069	-.2907	-.6774
Mexico	MEX	48400030	48407615	0	-2.0483	.3289	.6755	2.0261	1.2524	1.6142	1.3656	.4777
Mexico	MEX	48400030	48407738	0	-1.6041	-.59	-.3802	.7804	.3179	1.0402	.3482	-.5912
Mexico	MEX	48400030	48408926	0	.4238	.6464	-2.664	-.3268	-2.1592	-.2436	1.3656	-1.1811
Mexico	MEX	48400030	48407322	0	-2.3413	-1.6881	-.7445	.7252	-.5443	1.4721	-.8738	-1.2874
Mexico	MEX	48400030	48402372	1	.3992	-1.8001	-1.5248	1.0127	-.4839	.9423	.5755	-.2503
Mexico	MEX	48400031	48403035	1	-2.2351	-.0862	-.6173	-.0847	-.6764	.3551	.5755	-1.1252
Mexico	MEX	48400031	48408514	0	-3.913	-.7199	-.5034	.0176	-.3724	-1.6291	.5755	-.2503
Mexico	MEX	48400031	48402953	0	-2.3367	-.411309880685286	-.385114591624172	-.045315873933322	-.829935149111003	-.303119197901029	.0588432472703613	-.612705140836351
Mexico	MEX	48400032	48406996	1	-1.1695	-.0994	-.5034	.2274	-1.5131	-.0688	.3482	-.2503
Mexico	MEX	48400032	48400688	1	.3663	.1069	.693	-.0955	-1.24	.1722	-.3206	-.2726
Mexico	MEX	48400032	48409007	1	-1.7632	-.9363	-2.664	-.4517	-2.1496	-1.6678	-.0823	-.7712
Mexico	MEX	48400032	48407612	1	-1.8495	-2.9627	.3461	-.2252	-1.5218	-1.6678	.1922	-2.5027
Mexico	MEX	48400032	48402981	1	-1.2308	-1.0212	-.7249	.4254	-1.0838	.6398	-.4801	-1.1252
Mexico	MEX	48400032	48404060	1	-.9005	-.847	-.8807	.5138	-.2978	.888	2.4277	-.7363
Mexico	MEX	48400032	48408738	1	-1.138	-2.4131	-2.664	.7113	-.3589	-.4128	-1.7719	-1.7071
Mexico	MEX	48400032	48401174	1	.569	-.9872	-1.682	1.0576	-.0267	-.4463	.5285	-.3954
Mexico	MEX	48400032	48408206	1	-.8378	-.7221	-.4728	.4897	.0787	-.5676	.3482	-1.113
Mexico	MEX	48400032	48407344	1	-2.5409	-1.4456	-2.664	.2288	-2.8697	.1665	-2.1355	-2.5027
Mexico	MEX	48400032	48400607	1	-2.3899	-.59	.0226	.2287	-.11	.5265	.0221	-.1563
Mexico	MEX	48400032	48405505	1	-.1424	-.0862	-.3802	-.0115	.5616	-1.6678	.0221	-.4607
Mexico	MEX	48400032	48401803	1	-1.6449	-.7306	-.7501	-.2619	-1.416	.3496	-.454	-1.3718
Mexico	MEX	48400032	48409051	1	-2.1576	-.0862	-2.664	-1.1416	-2.8083	-1.6678	.5755	-2.5027
Mexico	MEX	48400032	48409270	1	-1.5113	-.8324	1.1752	-.0978	-.9705	.2745	-.0987	-.8443
Mexico	MEX	48400032	48408363	1	-1.5945	-.4343	.8591	-.0998	-.6122	-.0026	-.2852	2.0955
Mexico	MEX	48400032	48401082	1	-.7203	-.0862	-.9947	1.2836	.6262	1.5496	.5755	.1216
Mexico	MEX	48400032	48409427	1	-1.6757	-1.1429	-.227	.1053	-.0408	-.2348	-.3733	-.1563
Mexico	MEX	48400032	48404707	1	-2.2601	-1.175	-1.0741	-1.4428	-1.1038	.5041	.0256	.1216
Mexico	MEX	48400032	48410278	1	-1.7876	-.4314	.0226	.7488	.3405	.3004	.5755	-.2503
Mexico	MEX	48400032	48402101	1	.0688	-.0862	.0226	1.463	2.0259	1.0245	.775	.1216
Mexico	MEX	48400032	48403452	1	-1.3434	-.9724	-.3802	1.0697	.4968	.7634	-.3763	-.5912
Mexico	MEX	48400032	48404848	1	-2.7935	-.0862	.0226	3.6039	4.8357	-1.6678	.5755	-.2503
Mexico	MEX	48400032	48403312	0	-1.1338	-.8893	-.2827	.5063	-.3072	1.6853	.0256	-.222
Mexico	MEX	48400032	48402237	0	-1.1051	-1.2419	-.2943	.6941	.083	1.3043	.8038	-.8333
Mexico	MEX	48400032	48405161	0	-.1569	-1.1378	-.6446	.1053	-1.4045	-.4694	-.5974	-.959
Mexico	MEX	48400032	48401735	0	-1.7326	-.2479	.0226	-.401	-.5722	-.0712	.5755	-.2503
Mexico	MEX	48400032	48406890	0	1.012	.4513	1.9359	3.6039	2.2837	.2985	2.4277	2.0955
Mexico	MEX	48400032	48400352	0	-.0155	.0666	-.691	.5642	.1908	-.0589	-.0553	-.6774
Mexico	MEX	48400032	48407359	0	-.9538	-.7221	-1.6877	-.38	-.8054	-.1238	-.3733	-1.1252
Mexico	MEX	48400032	48403010	0	-2.0151	-.347115907252	-.298834417993279	.0410690443142651	-.70423078977855	-.252591116024624	.0941224108148652	-.538099335757653
Mexico	MEX	48400032	48404811	0	-1.8963	-.4314	1.1752	1.0374	.3468	1.3195	.5755	.1216
Mexico	MEX	48400032	48406346	0	-.6497	-1.4447	-.6863	.1282	-.4141	.0935	.3482	.4504
Mexico	MEX	48400032	48407437	0	-1.1483	-.0862	.0226	1.2836	.8779	1.3521	.5755	.1216
Mexico	MEX	48400032	48401137	0	-1.4504	-.5847	.5347	-1.1433	-1.8205	-1.6678	.9911	-.2503
Mexico	MEX	48400032	48402608	0	-2.1965	-1.0212	.0226	.7113	-.0408	.8754	.3482	-.6774
Mexico	MEX	48400032	48401265	0	-2.0012	-1.175	-.7183	.9179	-.0786	-1.2919	-.4801	-.8947
Mexico	MEX	48400032	48400216	0	-1.7748	-.4509	-1.1926	.5194	-.8799	-.6426	.1648	.1216
Mexico	MEX	48400032	48403428	0	-1.14734913613394	-.173905783179459	-.0660306393778506	.274155448028018	-.365051478825607	-.116254714601285	.189313718781953	-.33679569208084
Mexico	MEX	48400033	48402542	1	.5559	.7308	.9192	.5807	-.3567	.9649	-.0987	-.1314
Mexico	MEX	48400033	48407111	1	.5654	.631	1.9359	.418	-.7229	-.0465	-1.2106	.8567
Mexico	MEX	48400033	48400097	1	-1.14734913613394	-.173905783179459	-.0660306393778506	.274155448028018	-.365051478825607	-.116254714601285	.189313718781953	-.33679569208084
Mexico	MEX	48400033	48403613	1	-.2723	-.2479	-.9607	.53	-.5369	.2798	-.4771	-.7685
Mexico	MEX	48400033	48409865	1	-1.8702	-.0862	-1.4798	-.0379	-.6115	.2397	-.1026	-1.3718
Mexico	MEX	48400033	48405302	1	-.9969	.1395	-.5252	.4275	-.717	.6838	.0215	-.5768
Mexico	MEX	48400033	48406974	1	-.1476	.4435	1.9359	.563	-.0438	-.8849	1.5037	.2465
Mexico	MEX	48400033	48408958	1	.1539	.0467	.5143	.7934	.0272	.9011	.1701	-1.236
Mexico	MEX	48400033	48407306	1	-.5042	.5836	.6847	.5978	-.0202	.207	-.3237	.5759
Mexico	MEX	48400033	48401059	1	-.5868	-.4166	-1.007	.4023	.0522	.4148	-.2852	-1.1518
Mexico	MEX	48400033	48409824	1	.8023	1.1352	1.9359	.7747	1.269	1.0276	.5826	2.0955
Mexico	MEX	48400033	48408492	1	-1.1935	-.8419	.4907	.4536	-.9906	-.4223	-.6004	.2525
Mexico	MEX	48400033	48402357	1	.2785	-.59	-.691	.4559	.2832	.6844	-.4801	-.2503
Mexico	MEX	48400033	48407128	1	-.073	-.59	-.3802	.0348	-.2789	.3432	-.2821	-.4607
Mexico	MEX	48400033	48409139	1	-.307	1.0299	.586	.4849	.6258	.5902	-.4948	-.7507
Mexico	MEX	48400033	48400823	1	.2439	-1.2115	-2.664	1.2836	.7534	1.0062	.5755	.1216
Mexico	MEX	48400033	48403853	1	-.9855	1.3697	1.9359	.8574	.1003	1.3638	2.4277	2.0955
Mexico	MEX	48400033	48410128	1	-.5697	-.7199	-.5034	.5872	-1.0578	.903	.1693	-.5475
Mexico	MEX	48400033	48407146	1	.493	2.6352	1.9359	.6124	.414	1.551	1.0602	-1.0071
Mexico	MEX	48400033	48404311	1	-1.556	.5042	.0226	.5207	.4061	.6213	-.0551	-.2503
Mexico	MEX	48400033	48401507	1	-.2683	-.0862	.0226	3.6039	1.049	.2717	.3482	-.222
Mexico	MEX	48400033	48408701	1	-1.4254	-1.022	1.4187	.8123	-.3482	.7783	1.836	1.1232
Mexico	MEX	48400033	48402455	1	.7776	.0666	.6755	.5218	-.2363	.362	.075	-.6073
Mexico	MEX	48400033	48408893	1	-1.2986	.0763	-.5034	-.2399	-.8347	-.3516	.1693	-1.1078
Mexico	MEX	48400033	48400707	0	.2649	-.0219	.6407	.6126	.1626	1.0722	-1.4013	-.1314
Mexico	MEX	48400033	48408167	0	.9124	.7763	.8348	.6881	.9827	.4466	1.4834	-.1563
Mexico	MEX	48400033	48405877	0	-1.5406	.0502	-.7902	.3418	-.4261	.4358	-.1727	-.1314
Mexico	MEX	48400033	48406142	0	1.269	.0467	1.013	.1817	.6394	.5713	-.176	1.0431
Mexico	MEX	48400033	48407454	0	.5732	.9718	-1.7832	1.199	.5109	1.3072	-.3912	.6559
Mexico	MEX	48400033	48406469	0	-1.7712	-.0252	.9268	.6842	.955	1.2139	.3482	.149
Mexico	MEX	48400033	48405128	0	-.4328	.0341	.4173	.438	.1649	.0839	.0221	1.4234
Mexico	MEX	48400033	48406234	0	-1.9418	-.7375	-1.1926	1.1758	-.0036	.8844	-.8738	-.1563
Mexico	MEX	48400033	48400615	0	-.4318	.6608	1.9359	1.1657	.2465	.8932	.5684	.4994
Mexico	MEX	48400033	48406411	0	-1.1926	-.0862	1.1355	.584	-.0258	.5158	1.1171	2.0955
Mexico	MEX	48400033	48408799	0	.626	.4435	.4173	.8071	.1146	-.1817	.5755	.1216
Mexico	MEX	48400033	48410190	0	.7391	-.4314	-.5034	.2933	-.6573	.6365	-.6852	-.5093
Mexico	MEX	48400033	48407625	0	-.5079	.1945	.8348	.8015	-.0738	-.2886	.9911	.2546
Mexico	MEX	48400033	48405775	0	-2.244	-.8357	-.6116	-.1155	-2.1946	-1.5744	-.4801	-.918
Mexico	MEX	48400033	48402518	0	-1.837	.5836	-.3802	.9123	.1368	1.0146	-.2821	.2224
Mexico	MEX	48400033	48407989	0	-.1039	-.7221	-.5907	.6285	-.2831	.9002	.0256	-.222
Mexico	MEX	48400034	48402599	0	-3.1218	-1.0212	-1.1926	-.2605	-.9777	.36	.5755	-2.5027
Mexico	MEX	48400034	48401386	0	-3.0631	-.556305223663952	-.579996177835244	-.240434047487573	-1.11386439854848	-.417247303233805	-.0208420276013044	-.781217755292712
Mexico	MEX	48400034	48400177	0	-2.7014	1.1576	.153716449575345	-.1642	-1.1913	-.8849	.389319146653086	-.287979257722102
Mexico	MEX	48400034	48409162	0	-2.4123	-.471887450968085	-.548041252219903	-2.6907	-.6295	-1.524	-.355316177124161	-.840222919524115
Mexico	MEX	48400034	48403945	1	-3.6757	-.8305	-1.4131	-1.0539	-2.2966	-.0688	-1.6649	-1.7361
Mexico	MEX	48400034	48401804	1	-1.14734913613394	-.173905783179459	-.0660306393778506	.274155448028018	-.365051478825607	-.116254714601285	.189313718781953	-.33679569208084
Mexico	MEX	48400034	48400007	1	-3.3494	-1.3855588358588	-1.42003202056662	-1.54033419129802	-3.6296	-1.12305702228986	-.703286943774237	-1.61785892410935
Mexico	MEX	48400034	48401286	0	-3.3736	-.459826760900342	-.506663965369082	-.0728456328915197	-.7419	-.330411855567714	.0787069223448585	-.695177881228525
Mexico	MEX	48400035	48407776	1	-2.3394	-.4203	-1.1996	-.677	-2.1592	-.7847	-.2852	-1.0101
Mexico	MEX	48400035	48407619	1	-2.7631	-.496422785759767	-.499510941239262	-.159851101361093	-.996602869320449	-.370112898498353	.0120676398842403	-.711622787868554
Mexico	MEX	48400035	48402884	1	-2.827	-1.3922	-.1744	-2.6893	-1.6138	-.4128	-.3272	-2.5027
Mexico	MEX	48400035	48406427	1	-2.2802	-1.2039	-1.0935	-1.2524	-3.7095	.1995	.1693	-.5475
Mexico	MEX	48400035	48401488	1	-2.8053	-.7065	-.3802	-.6898	-1.7477	-.042	-.3912	-.1563
Mexico	MEX	48400035	48405114	1	-2.8645	-.8893	-2.664	-2.6893	-3.7095	-1.6678	.0221	-2.5027
Mexico	MEX	48400035	48405312	1	-3.5394	1.1306	-1.0611	-1.0068	-2.9562	-.801	.1693	-1.3649
Mexico	MEX	48400035	48409174	1	-2.8897	-1.3117	-1.1926	-2.6893	-2.5785	-1.6678	-.6852	-1.1252
Mexico	MEX	48400035	48405510	1	-4.0135	-.5799	-1.4877	-.5016	-1.0903	-.0041	-.0987	-1.6557
Mexico	MEX	48400035	48407929	0	-1.4405	-.983	-.227	-.2114	-.9717	-.0041	-.4948	-.6774
Mexico	MEX	48400035	48404572	0	-2.5433	.0666	-1.0935	-.2975	-.5039	-.2282	-.1026	-1.275
Mexico	MEX	48400035	48409287	0	-1.6868	-.0862	-.2827	-.5571	-.9995	-1.6678	.5999	-.6774
Mexico	MEX	48400035	48405815	0	-2.4427	-.0219	.7739	-.2257	-1.4406	.1609	1.2568	.9444
Mexico	MEX	48400035	48403422	0	-2.7635	.5859	.0226	-.3281	-1.683	-.0938	.0256	.5759
Mexico	MEX	48400035	48403610	0	-3.34	-.0862	.0226	-.9998	-1.8742	-.801	.0256	-.5305
Mexico	MEX	48400035	48406609	0	-2.6513	.0634	.0226	-2.6893	-2.4298	-.8849	.1648	-.5265
Mexico	MEX	48400036	48402995	1	-.2222	.4658	-1.3626	.153	-1.0846	.54	-.5031	-.9943
Mexico	MEX	48400036	48407263	1	-.9891	-1.1763	.0226	-.273	-.2654	.2181	-.3733	-.4377
Mexico	MEX	48400036	48401886	0	.1422	2.6352	1.9359	1.6131	2.0652	3.6292	2.4277	2.0955
Mexico	MEX	48400036	48407287	0	-1.2816	1.0508	1.0433	1.8107	.9242	2.2824	1.836	1.3857
Mexico	MEX	48400036	48404143	0	-1.7126	-.318759332880485	.0226	-.4847	-.6624	-.799	-.4948	-.5305
Mexico	MEX	48400036	48406143	0	-1.9796	2.6352	1.2899	1.0923	.3125	1.2897	2.4277	1.0904
Mexico	MEX	48400036	48405588	0	.4521	.4158	1.9359	3.6039	1.516	3.6292	1.2607	2.0955
Mexico	MEX	48400036	48406043	0	.3835	-.527443879175197	-1.4131	.7479	.7387	.1213	-.3876	-1.0424
Mexico	MEX	48400036	48405754	1	-1.8477	-1.2775	-.8106	.574	-1.7293	-1.5493	-.3553	-.4607
Mexico	MEX	48400036	48404206	1	-1.1261	-.2479	.4317	.7505	1.1473	.3053	-.2668	-.107582057388314
Mexico	MEX	48400036	48402659	1	-1.7566	-2.2046	-2.0338	-.6276	-3.7095	-1.6678	-2.1355	-2.5027
Mexico	MEX	48400036	48407668	1	-1.0845	-.4363	-.9674	1.3226	.3304	1.5368	-.7897	-1.3639
Mexico	MEX	48400036	48400201	1	-.4095	1.7671	-.6108	.2264	.4484	-.8768	.563	-1.0507
Mexico	MEX	48400036	48406176	1	-2.4306	-.9363	-.8279	-.4865	-1.5437	-.1778	-2.1355	-.2503
Mexico	MEX	48400036	48404040	1	-2.8	-.1106	.1453	-.2806	-.659	-.5531	-.2852	-.5912
Mexico	MEX	48400036	48409429	1	-3.0786	-2.9875	-1.0935	-2.6893	-.9291	-1.6678	-.6852	-1.1252
Mexico	MEX	48400036	48408342	1	-.3689	.1605	.0226	.4788	-.6353	-.4207	.5755	.1216
Mexico	MEX	48400036	48409996	1	-2.6172	.3404	-.6643	-2.0365	-1.041	-1.6678	-1.0753	-1.6557
Mexico	MEX	48400036	48409540	1	-.2446	-.4343	1.2899	-.2547	.2115	.419	.5755	-.1565
Mexico	MEX	48400036	48402268	1	.0167	2.6352	-.6173	.7333	.8886	1.0844	.5755	2.0955
Mexico	MEX	48400036	48401754	1	-.6082	1.1352	-1.461	.4451	-.5441	-.4318	-.1527	1.1508
Mexico	MEX	48400036	48406554	1	-.0775	-.0862	.0226	.8653	.3638	.5383	-.4948	-.7507
Mexico	MEX	48400036	48408395	0	-.4278	-.7683	-1.842	.6354	-1.8244	.5633	.0684	-2.5027
Mexico	MEX	48400036	48406005	0	-1.9029	-.0862	-1.0935	-1.3102	-1.9146	-.3261	-.5832	-1.4344
Mexico	MEX	48400036	48405165	0	.3309	-.0862	.0226	.7113	-.6395	.4394	.5755	.1216
Mexico	MEX	48400036	48410049	0	-1.2899	-.0862	.0226	1.2292	1.9016	1.5721	.5755	.1216
Mexico	MEX	48400036	48404029	0	-3.1076	-1.3782	-.7585	-2.419	-3.7095	-.21	-2.1355	-2.5027
Mexico	MEX	48400036	48405641	0	-.3904	-1.273	-1.2257	-2.6893	-1.3207	-1.2919	.0221	-.8443
Mexico	MEX	48400036	48402674	0	-1.4643	-1.7717	-2.664	.2702	.0101	.5793	-.6027	.1824
Mexico	MEX	48400036	48406403	0	-.5126	-.4174	.0226	1.0495	.0967	.7835	-.2821	1.1508
Mexico	MEX	48400036	48400945	0	-1.9495	-1.3452	-1.1926	.7113	-.0408	1.0062	.5755	.1216
Mexico	MEX	48400036	48407902	0	-.5455	-.0899	1.9359	3.6039	-3.7095	-1.6678	2.4277	2.0955
Mexico	MEX	48400036	48404889	0	-1.8407	.9535	-.7902	.4524	-.3316	1.2338	-.4996	-1.5946
Mexico	MEX	48400036	48409706	0	-2.341	.7062	1.036	.3397	.6645	1.133	-.4835	1.1013
Mexico	MEX	48400036	48403896	0	-2.0204	-.0306	1.9359	.1722	.0923	-.1073	1.3918	.3092
Mexico	MEX	48400036	48407341	0	-.9071	.066095814931138	.201722612372387	.8924	.174656648128261	1.0379	.464849298700905	-.0273522814927129
Mexico	MEX	48400036	48401525	0	-1.6275	2.6352	.7162	.0009	-.0997	-.3239	.8098	.9642
Mexico	MEX	48400036	48400531	0	-1.6703	-1.3452	-1.1926	.8913	.6032	-.2825	-.6791	-1.1252
Mexico	MEX	48400037	48402934	1	-1.7543	.5859	1.9359	1.2944	.711	1.5721	.5755	.1216
Mexico	MEX	48400037	48407383	1	.1987	.0947765628556138	.295092971260675	.635717464763607	.161081121571527	.0952293679865254	.336973817079862	-.0245348728123142
Mexico	MEX	48400037	48404568	1	-2.3788	-.5743	.0226	-.111	-.6918	-.7433	-.2852	-1.6557
Mexico	MEX	48400037	48409917	1	-2.3565	-.9279	-.8219	.1318	-.9481	.0331	-.869	-2.5027
Mexico	MEX	48400037	48404556	1	-2.7888	-1.3888	-.7836	-.3409	-1.3907	.1099	-.3733	-2.5027
Mexico	MEX	48400037	48405122	1	-1.0186	-.2062	-.9607	.3775	-.2397	.2666	.075	-.4607
Mexico	MEX	48400037	48401521	1	-2.1537	-.5847	-.9607	.2376	-.8303	-1.6678	-.2852	.1216
Mexico	MEX	48400037	48402583	1	-2.6113	-.0862	-.691	.9891	.3954	.1055	-.0823	-1.1252
Mexico	MEX	48400037	48403447	1	-1.6841	.4309	.0226	.617	-.1566	.7772	.3482	-.2503
Mexico	MEX	48400037	48406484	1	-.9438	.7211	-.2614	-.0221	.2392	-.8768	-.4771	-1.044
Mexico	MEX	48400037	48409860	1	-2.5292	-.9334	-.7638	.5504	-2.5723	-1.6678	-.8686	-2.5027
Mexico	MEX	48400037	48408397	1	-1.5923	-2.9627	-2.664	-1.0663	.9356	.4641	.5755	-2.5027
Mexico	MEX	48400037	48408044	1	1.3401	-2.4131	1.9359	1.8489	4.8357	1.1087	2.4277	.1216
Mexico	MEX	48400037	48410288	1	-1.4223	-.4314	-.8627	-.4078	-1.3813	-1.6678	.3482	-.5475
Mexico	MEX	48400037	48409409	1	.7446	-.157	1.9359	.8866	-.8412	2.0568	2.4277	.1216
Mexico	MEX	48400037	48409644	1	-.6756	-.0862	.0226	1.2387	-.3679	.101	-.454	-.5305
Mexico	MEX	48400037	48404935	1	-1.278	-.5297	-.4246	-.1406	-1.4499	-1.6678	.1701	.4926
Mexico	MEX	48400037	48403207	1	-.375	-1.4965	-1.4609	3.6039	.7499	.5529	-2.1355	-2.5027
Mexico	MEX	48400037	48404175	0	-1.0852	2.6352	.6568	.5131	-.3063	-1.6678	1.2107	-.7441
Mexico	MEX	48400037	48405739	0	-1.2705	.32	-.4661	.7113	-.2115	-1.6678	.3415	.7864
Mexico	MEX	48400037	48405345	0	-.5622	-2.9627	.0226	1.5982	1.0143	.5827	.5755	.1216
Mexico	MEX	48400037	48402882	0	-2.0675	-1.3452	.586	-.0438	-.4214	.4394	.5755	.1216
Mexico	MEX	48400037	48408338	0	-1.1521	-.4488	-1.5554	.6422	.5657	.4869	.5755	.1216
Mexico	MEX	48400037	48408977	0	-2.6599	-1.4806	-1.9114	.7612	-.3606	-1.6678	-1.4657	.5553
Mexico	MEX	48400037	48408672	0	-1.8391	-.6394	1.4187	1.4654	-.5592	.4394	-.3733	-.3297
Mexico	MEX	48400037	48400222	0	-2.5461	-.0862	-.9607	.1776	-1.0174	-.1082	-.1026	-.9299
Mexico	MEX	48400037	48407723	0	-1.7642	.0634	-2.664	.7113	-.0408	-.7847	-2.1355	-1.1252
Mexico	MEX	48400037	48403892	0	-2.0912	2.6352	1.9359	.6396	.0248	.8096	2.0386	2.0955
Mexico	MEX	48400037	48400744	0	-1.7596	-.0862	.0226	.2027	-.7206	.201	.5755	-.8198
Mexico	MEX	48400037	48407575	0	-1.6125	.1852	.586	-.5083	.1789	-.7433	-.0987	-.2895
Mexico	MEX	48400037	48403270	0	-1.7009	-.1968	.0226	1.3564	.3778	-1.0529	-.8094	-1.3027
Mexico	MEX	48400037	48409066	0	-1.8647	-.836	-1.5438	-.9574	-1.5547	-.4318	.1648	-.5251
Mexico	MEX	48400037	48409584	0	-1.5834	-.0862	-.691	-2.6893	-.0408	-1.6678	-1.5588	-1.1252
Mexico	MEX	48400037	48402823	0	-.8599	-.6447	.0226	.7933	.6976	.5137	.4316	-1.7533
Mexico	MEX	48400037	48405456	0	-2.5046	-2.1099	.0226	-.4319	-1.5748	-.8437	-.4367	-1.1252
Mexico	MEX	48400037	48404483	0	-1.5777	-.0862	-.7445	.3656	-.9057	.381	1.3656	.4994
Mexico	MEX	48400037	48405594	0	-.8323	-.9734	.0226	.1748	.8883	-1.6678	.5755	-.1563
Mexico	MEX	48400037	48409491	0	-1.7007	1.3697	1.9359	.7519	-.2111	-.0625	.5755	1.4234
Mexico	MEX	48400038	48401229	1	-4.4471	-1.4093	-1.0217	-.1762	-1.6196	.1988	-2.1355	-2.5027
Mexico	MEX	48400038	48408343	1	-2.9739	-1.0619	-1.1926	.2286	-.6959	.3381	-.6852	-1.1252
Mexico	MEX	48400038	48402320	1	-2.7567	-1.7749	-1.5748	-.3254	-2.8697	.4154	-.8686	-2.5027
Mexico	MEX	48400038	48401517	1	-2.6777	-.4314	.0226	.8096	.2901	.9728	.5755	-.2503
Mexico	MEX	48400038	48406463	1	-.3386	-.2662	-.691	.471	-.4229	.9228	.9579	-.2503
Mexico	MEX	48400038	48405131	1	-2.2727	-1.1429	-.9947	-.6192	-2.8083	-.7847	-1.305	-2.5027
Mexico	MEX	48400038	48405665	1	-.292	-.4998	-1.0741	.3763	-1.1057	-1.6678	-.2004	-.1563
Mexico	MEX	48400038	48410119	1	-2.8437	.2718	-.2827	-.0096	-.9806	.7217	-.2668	-.6774
Mexico	MEX	48400038	48403404	1	-3.6878	-.0862	-.227	-.3104	-1.6058	.0803	-.0823	-.6774
Mexico	MEX	48400038	48402174	1	-1.6135	-.8785	-.9947	.2548	-.4517	-.0444	-.4771	-.6774
Mexico	MEX	48400038	48402563	0	-1.4376	-.2662	.4317	.1732	-1.0326	-.3648	.3482	-.7496
Mexico	MEX	48400038	48406812	0	.4485	-.983	-.3802	.5464	-.7009	.0638	.1922	-.65
Mexico	MEX	48400038	48408948	0	-2.8899	-.0862	.0226	-1.3102	-3.5823	-.4694	-2.1355	-1.1252
Mexico	MEX	48400038	48400344	0	-2.9308	-2.9627	-.6446	.3447	-.6844	.6133	.5755	-.5475
Mexico	MEX	48400038	48408537	0	-2.9513	-.8514	-1.5008	-.2683	-1.7969	.3337	-1.1501	-.972
Mexico	MEX	48400038	48404549	0	-2.3333	.0247	1.1657	-.0601	-.7893	.3079	-.3943	-.6774
Mexico	MEX	48400038	48401190	0	-.208	-.4174	.7739	-.2446	-.2286	-.8849	1.1417	.7627
Mexico	MEX	48400038	48400019	0	-2.9117	-1.175	-1.1926	-1.2524	-2.4399	-.219	-.6852	-1.1252
Mexico	MEX	48400039	48404020	1	-2.2132	-.2662	.0226	.3114	-.1715	.2357	.5172	-.2503
Mexico	MEX	48400039	48408637	1	-2.1698	-.0862	.6407	.6867	.276	.6926	.0221	-.2503
Mexico	MEX	48400039	48400624	1	-2.3225	-.4314	.0226	-1.0068	-1.7348	-.1027	.0256	-.7887
Mexico	MEX	48400039	48407124	1	-.7742	-.0862	.6496	.5288	.5199	.5034	.5755	.1907
Mexico	MEX	48400039	48409169	1	-2.5795	-.7716	-.5034	-.8255	-.3937	-.4223	.3482	-.3297
Mexico	MEX	48400039	48405126	1	-1.2573	-.4203	-.9607	-.3742	-.6572	.3258	.1693	-.9299
Mexico	MEX	48400039	48404321	1	-3.4091	-.59	.0226	-.2047	-1.0392	.228	.1693	-.7685
Mexico	MEX	48400039	48407596	1	-1.6239	1.7671	1.2899	.5836	.7455	.5702	.9863	.5759
Mexico	MEX	48400039	48407151	1	-2.0841	-.0862	-.1589	-.2505	-.3037	.0279	-.2903	-.2895
Mexico	MEX	48400039	48408345	1	-2.2624	.6724	.6407	.5118	.1194	.1946	1.836	-.4377
Mexico	MEX	48400039	48404829	1	-2.0188	.2032	-.442	.0692	.1381	.4703	-.2852	-.7496
Mexico	MEX	48400039	48401773	1	-2.5806	-.0862	.1626	-.5739	-1.7363	.1529	.8107	-.4622
Mexico	MEX	48400039	48405422	1	-1.4481	1.0919	1.9359	-.604	-1.1072	-.9241	1.802	-.3274
Mexico	MEX	48400039	48408862	1	-2.177	-1.1019	.0226	-.0551	-1.0171	.0818	-1.0753	.1216
Mexico	MEX	48400039	48410287	0	-.6495	.2859	1.4967	.6638	-.0776	.7748	.5755	1.1059
Mexico	MEX	48400039	48401100	0	-2.071	-.2662	-.7573	.9497	.8018	.7621	.5755	.1216
Mexico	MEX	48400039	48409339	0	-2.6711	-.4314	.0226	.0996	-1.1974	.4203	.3482	-.6774
Mexico	MEX	48400039	48410143	0	-2.4242	-.2662	-.227	.5083	.168	.8477	.075	-.5251
Mexico	MEX	48400039	48406442	0	-2.8267	-.7221	-1.1926	-.5011	-.9537	.4761	-.6852	-1.1252
Mexico	MEX	48400039	48401283	0	-1.6377	.5228	-1.3241	-.0794	-.8022	1.0029	1.6922	-1.4399
Mexico	MEX	48400039	48409895	0	-2.667	-.59	.8116	-.862	-.8653	.0794	.775	-.222
Mexico	MEX	48400039	48408728	0	-2.6298	-.2662	-1.486	.2207	-.415	.4641	.5755	-.6959
Mexico	MEX	48400039	48403467	0	-.4963	-.0862	-.8099	-.1283	.1705	.453	.5755	-1.6557
Mexico	MEX	48400039	48403170	0	-2.7386	-.7221	-.7183	-.5584	-1.6697	.5334	-.2192	-.959
Mexico	MEX	48400039	48401476	0	-2.9148	-1.8141	-.3802	-2.6893	-3.6391	-1.3198	-2.1355	-2.5027
Mexico	MEX	48400039	48404608	0	-2.0881	.9454	-.8873	-.1122	-.9363	.5442	-.4978	-1.0169
Mexico	MEX	48400039	48409587	0	-2.5658	.235	-2.664	-.8321	-1.5437	-.8437	-.4658	-2.5027
Mexico	MEX	48400039	48409075	0	-2.6879	-.7114	.0226	-.726	-.4533	.0741	.1693	.1216
Mexico	MEX	48400039	48404247	0	-2.9832	-.6699	1.9359	-2.6893	-2.4298	-1.6678	2.4277	-1.1252
Mexico	MEX	48400040	48404689	1	-1.1099	-.6122	1.9359	.2352	.5306	.3856	-.3206	-.8443
Mexico	MEX	48400040	48405713	1	-.1153	2.6352	1.9359	.9528	1.1394	1.2989	.3482	-.1314
Mexico	MEX	48400040	48409015	1	-1.14734913613394	-.173905783179459	-.0660306393778506	.274155448028018	-.365051478825607	-.116254714601285	.189313718781953	-.33679569208084
Mexico	MEX	48400040	48410069	1	1.1554	-.4203	-1.0611	.8776	-.1971	1.3489	-.6852	-1.1252
Mexico	MEX	48400040	48404880	1	-.9534	.2032	.0226	.4528	-.1368	.284	.3482	.1216
Mexico	MEX	48400040	48400606	1	-.5806	-.938	-1.0611	.1214	-1.2278	.367	-.1722	-.9111
Mexico	MEX	48400040	48409978	1	.0355	.2607	-.9211	.7642	-.1753	.8143	-.3876	-1.3151
Mexico	MEX	48400040	48410303	1	.6576	1.3697	.0226	.9194	.5803	1.0206	-.4771	-.4607
Mexico	MEX	48400040	48406324	1	-1.6027	-1.1442	-.3802	.6645	-.1792	.9212	-1.0571	.1216
Mexico	MEX	48400040	48400073	1	.8484	-.2662	-1.1801	.3559	-.4325	.1447	.775	-1.3017
Mexico	MEX	48400040	48408227	1	.7597	-.2887	1.9359	.4727	.1175	-.0664	2.4277	2.0955
Mexico	MEX	48400040	48406682	1	1.0122	.631	1.1355	.6282	-.4781	-1.6678	2.4277	1.0383
Mexico	MEX	48400040	48406548	1	-.4878	.2718	-.5252	.9907	.1826	.5253	-.0553	-.6544
Mexico	MEX	48400040	48403369	1	-.3787	-1.7717	-1.7422	.5565	.3347	1.1728	-.0823	.3754
Mexico	MEX	48400040	48404751	1	-.5349	-.0692	.0226	-.0902	.0904	.2645	.0256	-.2503
Mexico	MEX	48400040	48403960	1	-.4792	.468	1.9359	.4934	.105	.6382	-.4771	-1.0788
Mexico	MEX	48400040	48403051	1	-.2119	-.9443	.0226	.7142	-.941	.7447	.1701	.1216
Mexico	MEX	48400040	48406546	1	-.3168	2.6352	1.9359	.7657	1.1793	.053	.5826	.1216
Mexico	MEX	48400040	48404059	1	.5644	-.2662	-.9607	.245	.312	.5999	-.4771	-.4607
Mexico	MEX	48400040	48408900	1	-1.4323	-2.9627	-1.1926	3.6039	-.5165	1.597	-2.1355	.833
Mexico	MEX	48400040	48410229	0	.7901	-.4314	.0226	.7113	-.2254	.1048	-.3733	-1.2412
Mexico	MEX	48400040	48400863	0	-1.4326	-.4343	.3461	.3174	-.021	.8963	-.2821	-.5912
Mexico	MEX	48400040	48407778	0	.6729	-.165	-.227	.606	-.0152	.4002	-.1722	-.2503
Mexico	MEX	48400040	48403694	0	-1.5943	.631	1.9359	-.337	-1.208	.5243	2.4277	1.3857
Mexico	MEX	48400040	48400694	0	-1.5203	-1.2439	.7059	-2.6893	.3071	-.2154	.5755	.1216
Mexico	MEX	48400040	48406875	0	-1.0737	-.2662	.0226	.6758	.2523	.6363	.775	-.6774
Mexico	MEX	48400040	48403079	0	1.498	2.6352	1.9359	.5986	.3484	.6322	.3199	2.0955
Mexico	MEX	48400040	48401550	0	-1.3436	-.59	-.691	.1158	.0101	-.2781	-.4948	.1739
Mexico	MEX	48400040	48400900	0	-1.025	2.6352	1.9359	-.0973	-.0408	.1173	.5755	2.0955
Mexico	MEX	48400040	48403138	0	-.1927	-.7221	-.3802	.6052	-.5995	.7569	-.3733	-.4607
Mexico	MEX	48400040	48405736	0	-1.2663	.1852	1.9359	1.6711	1.3507	1.289	.5755	-.5093
Mexico	MEX	48400040	48406220	0	-.864	.1395	1.0108	-1.668	-.1102	1.0062	-.6629	-1.3027
Mexico	MEX	48400040	48406389	0	-1.2849	-.0862	.0226	.4173	.4826	.5862	.1693	-.7496
Mexico	MEX	48400041	48408748	1	.7061	.7372	1.1657	.4225	.1614	.1527	-.4718	-.1314
Mexico	MEX	48400041	48408431	1	.55	1.1493	-.6315	-.015	-.1324	.2781	.5826	-.8813
Mexico	MEX	48400041	48408020	1	.9001	.5946	-.2943	.0289	.0713	.4368	-.3241	-.1563
Mexico	MEX	48400041	48405805	1	1.1892	-.7353	.586	.1307	-.5882	-.7106	-.5828	.1216
Mexico	MEX	48400041	48406006	1	.4134	.9166	.4683	.8961	1.096	.8903	.5766	.839
Mexico	MEX	48400041	48406052	0	1.1758	.5179	.917	1.4849	.7417	.9119	1.3918	2.0955
Mexico	MEX	48400041	48404907	0	1.1805	.9275	.1453	.5466	.4307	.7314	1.8077	1.0177
Mexico	MEX	48400041	48404564	0	-.1577	-.0069	1.9359	.4707	-.2677	-.0185	.8038	2.0955
Mexico	MEX	48400042	48406075	1	-.7445	-.0934938219151429	.0420473874029061	.382364682141952	-.207589126321414	-.0529612005017375	.233505822505309	-.243341450393868
Mexico	MEX	48400042	48407261	0	-2.8295	-.9408	-.8958	.6388	-.3252	.9201	-.2432	-.8864
Mexico	MEX	48400042	48409611	0	-.9692	-1.5091	-2.1689	-1.6895	-2.916	-.2752	-1.5537	-1.7533
Mexico	MEX	48400042	48409021	0	-2.1703	-2.0452	-2.1689	-1.3874	-1.5208	-1.6678	-2.1355	-2.5027
Mexico	MEX	48400042	48401436	1	-2.3806	1.3124	-2.664	-2.6893	-3.6296	-1.6678	-2.1355	-2.5027
Mexico	MEX	48400042	48400867	1	-2.5581	-.0862	-.6446	-2.6893	-2.135	-.5842	.075	-.8443
Mexico	MEX	48400042	48409618	1	-1.9347	-.0862	.0226	.0507	-.7211	-1.6678	.5755	.1216
Mexico	MEX	48400042	48401604	1	-1.9128	-.326695995926673	-.271388952314048	.068547828943395	-.66424460831179	-.236518284009835	.105344607427436	-.514367451866015
Mexico	MEX	48400042	48408410	1	-1.4312	-.0862	.0226	-2.6893	-.9291	.2595	.5755	.1216
Mexico	MEX	48400042	48408311	0	-3.2955	-2.0452	-2.664	-2.6893	-2.2746	-1.6678	-1.7719	-1.6492
Mexico	MEX	48400042	48408031	0	-.1063	2.6352	1.9359	1.8256	.9893	1.0062	2.0386	2.0955
Mexico	MEX	48400042	48408955	0	-.6277	-1.4794	-.9351	.7775	-.3666	1.6616	-.0065	-.8957
Mexico	MEX	48400042	48401817	0	-2.2355	.0832	.8571	.9684	.378	1.4069	.8047	.9444
Mexico	MEX	48400042	48408072	0	-.1032	-1.7372	-2.664	-.8387	-2.5536	-1.6678	-.0651	-2.5027
Mexico	MEX	48400044	48407329	1	-1.3075	2.6352	1.1657	1.1486	-.5278	-1.6678	.8759	.2465
Mexico	MEX	48400044	48403296	1	.8621	.8762	-.1119	1.3638	-.006	.5928	.5826	.9339
Mexico	MEX	48400044	48405706	1	.3256	.0489	1.1752	1.4119	.4056	-.5842	.0221	.4777
Mexico	MEX	48400044	48408479	1	-.9977	-.0862	.0226	-.5937	.1044	-1.3198	.3482	.1216
Mexico	MEX	48400044	48403529	1	.8324	-1.7305	1.9359	.0386	.3317	-.1832	.5755	.1216
Mexico	MEX	48400044	48410232	1	-.728	-.2662	-.7902	.5601	-1.067	-.8849	.5755	-1.1252
Mexico	MEX	48400044	48406910	1	.407	.5128	.0226	.2027	-.1365	-.0558	-.5031	-.4607
Mexico	MEX	48400044	48400362	1	.0931	1.7671	1.9359	.5804	1.0145	-1.6678	2.4277	2.0955
Mexico	MEX	48400044	48400641	1	-.7783	2.6352	1.9359	3.6039	1.9353	-.7368	2.4277	2.0955
Mexico	MEX	48400044	48410041	1	-.3559	-1.5162	.2536	.5464	.366	.7621	-.0761	-.5711
Mexico	MEX	48400044	48402223	1	-.9243	-2.9627	1.9359	.5214	.8392	-1.6678	.3482	-.2503
Mexico	MEX	48400044	48410264	1	-1.6573	.0566	-.3802	.8497	.1427	-1.6678	-.6595	.1216
Mexico	MEX	48400044	48409574	1	-1.3031	.4121	.3461	.2348	-.1259	-1.6678	-.1061	.4994
Mexico	MEX	48400044	48409819	1	-2.4364	.3464	.8116	.9307	-.2865	-1.6678	-.1021	.149
Mexico	MEX	48400044	48406849	1	-1.1557	-.4314	1.9359	1.053	.4119	-1.6678	.5755	-.2503
Mexico	MEX	48400044	48403216	1	-1.5849	-.0862	.0226	.5827	.2323	.2572	-.6852	-.4607
Mexico	MEX	48400044	48409196	1	-1.7557	-.0994	.0226	.8995	.651	.4779	.5755	.1216
Mexico	MEX	48400044	48400573	1	-.6097	-.7221	-.5907	-2.6904	-3.7095	-1.6678	-.4801	.1216
Mexico	MEX	48400044	48405342	0	-1.8964	1.1352	.3461	.1198	.1745	-1.6678	-.5031	-1.5367
Mexico	MEX	48400044	48406276	0	-.6676	.0467	.0226	.0236	.1417	-.8849	.3473	-.6774
Mexico	MEX	48400044	48403380	0	1.0718	-.2806	-.0341	.4351	.7682	-.1832	2.4277	2.0955
Mexico	MEX	48400044	48409020	0	1.2852	-.4314	.0226	1.1005	-.1233	1.8983	.0256	-.8198
Mexico	MEX	48400044	48409602	0	-.0599	.0568	1.4967	.6107	1.5598	-1.6678	1.2262	1.1508
Mexico	MEX	48400044	48410131	0	.953	2.6352	1.9359	.534	.1521	-.1751	1.5037	.6314
Mexico	MEX	48400044	48409345	0	-1.3722	-.0862	.0226	.1529	-.2787	-.0086	.5755	-.2503
Mexico	MEX	48400044	48403445	0	.39	-1.034	.0226	.2741	.0894	-1.6678	-.4801	-1.044
Mexico	MEX	48400044	48400192	0	.1059	1.1352	1.9359	.7718	.5325	-1.6678	2.0386	1.0641
Mexico	MEX	48400044	48404054	0	-.3123	-2.2884	-1.4747	1.7511	1.1876	2.2013	1.1417	-1.5506
Mexico	MEX	48400044	48405825	0	-1.1336	.0566	.8116	.8558	-.2161	1.0856	1.4152	.7611
Mexico	MEX	48400044	48409201	0	-1.5018	-.4314	.0226	-.2506	-.1792	-1.6678	.1648	-.1563
Mexico	MEX	48400044	48407630	0	.2913	-.0862	.2753	1.0104	1.0378	.4731	.7578	-.1985
Mexico	MEX	48400044	48409921	0	.8493	-.0862	.0226	1.7657	.8779	-1.6678	.5755	2.0955
Mexico	MEX	48400044	48405340	0	.5134	.6037	.3416	.9559	.9904	.1401	-1.1501	.1824
Mexico	MEX	48400044	48406210	0	.0348	-.0862	-.227	.1325	-1.0267	-1.6678	-.3912	-.1563
Mexico	MEX	48400044	48409197	0	-.4926	-1.0102	-.173025322355783	1.2836	.7481	-1.6678	.0447	-.419162074923813
Mexico	MEX	48400044	48404834	0	-2.0477	-1.0212	-1.0935	-.1845	-.7197	-1.6678	-.4654	-.959
Mexico	MEX	48400044	48405926	0	-1.1682	.028540585565491	.586	.753	-.341	1.2495	.0295	-.0487986946858171
Mexico	MEX	48400044	48403596	0	-1.2956	-.4136	.0226	.3101	-.749	-.9292	-.1722	-.8198
Mexico	MEX	48400044	48408441	0	-.2105	-.5093	.586	-.5613	-1.022	-1.6678	-2.1355	-2.347
Mexico	MEX	48400045	48409318	1	-.7043	.6578	-1.4131	.5162	-.0558	-1.6678	.8038	-1.4344
Mexico	MEX	48400045	48400341	1	.2212	.1997	.4173	.9602	.1217	-.7793	.3482	-.5093
Mexico	MEX	48400045	48401612	1	-.97	.5128	-.7638	.2009	-.7931	-1.6678	.0256	-.7108
Mexico	MEX	48400045	48407748	1	-1.9144	-.4314	-1.0611	.102	-.3354	-1.3198	-.0857	-.9299
Mexico	MEX	48400045	48400798	1	-1.9228	-2.9627	-.96	-.4389	-2.4029	-.5032	-1.305	-2.5027
Mexico	MEX	48400045	48401247	1	-.5911	2.6352	1.9359	1.4846	.0118	-.8849	.4316	2.0955
Mexico	MEX	48400045	48410251	1	-1.4263	.0502	.0226	.384	.091	.152	.5755	-.5475
Mexico	MEX	48400045	48408904	1	-1.9507	-.5994	-.5373	-.4217	-1.4379	-1.6678	-.3268	-.222
Mexico	MEX	48400045	48408234	1	-1.0767	.967	.7804	.6493	-.0008	-.1776	.1701	.5759
Mexico	MEX	48400045	48405800	1	-1.4461	.0527	.0226	.1726	-.1386	.4899	.3482	.1216
Mexico	MEX	48400045	48410285	1	-1.1127	-.3996	-.227	.1936	.0778	.003	.5755	-.8911
Mexico	MEX	48400045	48406336	1	-3.0341	1.7671	1.013	.2538	-1.0322	-1.6678	1.6338	-1.4399
Mexico	MEX	48400045	48410113	1	-.6057	-1.2439	-.3802	1.1043	-.6692	.3461	.1701	-.4784
Mexico	MEX	48400045	48401633	1	.511	-.5093	1.9359	.0701	-.6384	-.2282	.6183	1.1508
Mexico	MEX	48400045	48409806	0	-2.623	.2607	-.8946	.364	-1.4045	-1.6678	.3482	-.7108
Mexico	MEX	48400045	48402730	0	-1.2122	-.4456	.9192	.9652	.4273	.6115	-.454	2.0955
Mexico	MEX	48400045	48403081	0	-.3938	1.3697	.4173	1.1771	.7874	.8829	1.5037	.1216
Mexico	MEX	48400045	48406810	0	-1.2672	-.4314	-.7638	.0302	-.4548	.0729	-.7025	-.946
Mexico	MEX	48400045	48402589	0	-1.0184	2.6352	.0226	.4078	-.1322	.5712	.5755	.1216
Mexico	MEX	48400045	48404561	0	-.9407	-.0219	-.9607	-.2273	-.1912	-1.6622	-2.1355	-1.4117
Mexico	MEX	48400045	48403836	0	-.1454	1.1132	-.7445	.3776	1.1965	-1.0529	-.396	-.9884
Mexico	MEX	48400045	48404130	0	-.8801	-.8357	.0226	.6569	-1.113	.6335	-.2821	.1216
Mexico	MEX	48400045	48406156	0	-.5536	-.2624	1.1657	.6042	.2957	-1.6678	.8038	.6859
Mexico	MEX	48400045	48407074	0	-.9403	1.3889	-.3048	-.4394	-.5474	-1.6678	-2.1355	-.9299
Mexico	MEX	48400045	48407091	0	-.981	-.7109	-.9607	-.3451	-1.1466	-1.6678	-2.1355	-.6128
Mexico	MEX	48400045	48406231	0	.3645	-.6447	1.9359	.2546	-.0024	-1.6678	-.3763	.2203
Mexico	MEX	48400045	48400171	0	-1.0454	-.7221	-.6173	-.0394	-.8815	.2904	-.1026	-.9943
Mexico	MEX	48400045	48405865	0	-.5194	-.3501	1.9359	.3734	-.9375	-.0131	.5755	2.0955
Mexico	MEX	48400045	48408773	0	-1.6193	.2773	-1.842	.0225	-.3307	-.3128	-.6658	1.515
Mexico	MEX	48400045	48408314	0	-.7336	-.7199	-.3431	.829	-.0844	.1013	.8038	-.2503
Mexico	MEX	48400045	48405704	0	-.9067	.3837	.586	.7457	.2571	.4069	.3473	-.5251
Mexico	MEX	48400045	48401949	0	-1.201	-.7327	.0226	.081	-.3974	-.0146	-.5802	-.2503
Mexico	MEX	48400045	48402909	0	-1.0274	-.2662	-.691	-.0569	-.1064	-1.6678	-.414	-.1563
Mexico	MEX	48400045	48405630	0	-.5918	1.7162	1.9359	.8885	.7054	1.0034	.5349	2.0955
Mexico	MEX	48400045	48409179	0	-1.15938394508335	-.2479	-.8154	.7508	.0005	.106	-.2821	-1.6155
Mexico	MEX	48400045	48406587	0	-2.1929	.0789	.6496	1.2836	-.2499	1.4859	-.0553	-.5912
Mexico	MEX	48400045	48404705	0	.2272	.4495	.4173	-.1272	-.4276	-.5309	1.8077	.1216
Mexico	MEX	48400046	48410042	1	-2.9721	-1.0303	.4173	.2641	-1.1959	.2355	-.0553	1.2841
Mexico	MEX	48400046	48407463	1	-1.14734913613394	-.173905783179459	-.0660306393778506	.274155448028018	-.365051478825607	-.116254714601285	.189313718781953	-.33679569208084
Mexico	MEX	48400046	48409000	1	-3.0008	-.0356	.0226	-2.6893	-3.7095	-1.6678	2.4277	.1216
Mexico	MEX	48400046	48407320	1	-2.416	-.7861	-1.0935	-.4284	-1.407	-.7847	-.6852	-2.5027
Mexico	MEX	48400046	48400072	1	-1.1891	-.4203	-.7638	.4398	-1.1562	.0165	.3482	-.5305
Mexico	MEX	48400046	48400953	1	-1.3946	-.4203	-.4728	.3108	-.8324	-.801	-.0553	-.4607
Mexico	MEX	48400046	48401947	1	-1.7274	2.6352	1.9359	3.6039	4.8357	3.6292	-2.1355	2.0955
Mexico	MEX	48400046	48405488	1	-1.6826	-1.1177	.145	-.5028	-1.4103	-.4223	.1701	-1.4704
Mexico	MEX	48400046	48400549	1	-.3298	-1.6347	-.8627	.6333	-.4839	.3156	1.0854	-.8756
Mexico	MEX	48400046	48406007	1	-1.9748	-.0279	-.6843	.2625	-1.1838	-1.6678	-.7867	-.2503
Mexico	MEX	48400046	48407431	1	-2.1784	-2.9627	-1.1926	.1009	-1.2459	-1.6678	.4316	-2.5027
Mexico	MEX	48400046	48409022	1	-3.1993	-1.57892420591021	-1.474	-2.6893	-3.3014	-1.65500710113568	-2.1355	-2.00712784141533
Mexico	MEX	48400046	48409849	1	-2.8519	-2.9627	-2.664	.0193	-.2592	.6409	-.1566	-1.6304
Mexico	MEX	48400046	48404251	1	.5061	-.1827	.3461	.7005	.0298	-.0413	-.6852	-.5475
Mexico	MEX	48400046	48408509	1	-.1775	-.0862	1.9359	3.6039	1.9478	1.5721	.5755	.1216
Mexico	MEX	48400046	48402937	1	-1.8948	-1.4996	-.9847	.4123	-.7732	-1.6678	-1.305	-1.6557
Mexico	MEX	48400046	48405550	1	-3.2824	-.2662	-.6241	-.1796	-1.1141	-.0137	.5755	-.6959
Mexico	MEX	48400046	48403578	1	-.4667	2.6352	1.9359	3.6039	1.9353	-.7106	2.4277	-2.5027
Mexico	MEX	48400046	48404607	1	-2.1644	2.6352	.0226	3.6039	.211	3.6292	.3482	.1216
Mexico	MEX	48400046	48405038	0	-1.8266	-.2479	.0226	.3473	-.8713	.1048	.5755	.1216
Mexico	MEX	48400046	48400525	0	-2.611	.1997	-.691	.343	-.0864	-.0041	-.7696	-1.0788
Mexico	MEX	48400046	48400166	0	1.1875	-.4314	.0226	.1163	-.6379	-.9484	.075	-.2503
Mexico	MEX	48400046	48404720	0	-1.14734913613394	-.173905783179459	-.0660306393778506	.274155448028018	-.365051478825607	-.116254714601285	.189313718781953	-.33679569208084
Mexico	MEX	48400046	48400685	0	-1.8693	-1.4528	-1.5943	-1.2073	-1.734	-1.5939	-.4846	-1.1504
Mexico	MEX	48400046	48403513	0	.2421	.6654	1.9359	2.52	.2401	-1.6678	1.4673	.7566
Mexico	MEX	48400046	48402797	0	-4.4255	-.828251334999489	-.945506465629799	-.606388066829963	-1.6463880899494	-.63130034660574	-.170295797542324	-1.09727170068829
Mexico	MEX	48400046	48406065	0	-.5789	-2.9627	-2.664	.1053	-.9291	-1.6678	.5755	-2.5027
Mexico	MEX	48400046	48404424	0	-3.0568	2.6352	.3609	1.2836	-.2696	-1.6678	1.1217	2.0955
Mexico	MEX	48400046	48409363	0	-2.935	.2032	.0226	-.702	-1.2556	-1.6678	.3482	-.2503
Mexico	MEX	48400046	48404975	0	-2.0841	-.8374	-1.1926	-.6447	-2.2846	-.7847	-.0987	-1.7277
Mexico	MEX	48400046	48401351	0	-3.5306	-.5847	.9352	-.114	-1.3389	-.1158	-.3206	-.4438
Mexico	MEX	48400046	48402461	0	-2.5467	-.9363	-.5373	-.99	-3.7095	-.7433	-.2821	-.959
Mexico	MEX	48400046	48401975	0	-3.341	-.2662	-2.664	-.5882	-1.0022	-1.6678	1.656	.8567
Mexico	MEX	48400047	48406326	0	-1.9871	1.00679113596731	1.9633	.511783369819241	.6584	-1.6678	2.2695	1.00348976177845
Mexico	MEX	48400047	48400125	0	-2.5944	-1.3452	-1.76	-2.6904	-1.4874	-1.6678	-.725	-1.3151
Mexico	MEX	48400047	48401898	1	-2.4629	-.5872	-.5759	-.8189	-1.6268	-1.6678	2.4277	-.2293
Mexico	MEX	48400047	48410109	0	-1.7784	-.299868663745598	-.235331566319048	.104648988808058	-.61171144321763	-.215402070688352	.12008813846096	-.483188906459992
Mexico	MEX	48400047	48408403	0	-1.7434	1.7671	.0226	-2.6904	-2.9562	-1.6678	.5755	-.1563
Mexico	MEX	48400047	48409216	0	-2.4933	.2426	-.6173	-1.7857	-1.4837	-1.6678	.775	-.806
Mexico	MEX	48400047	48406353	0	-3.0167	-1.3906	-1.0807	-1.7857	-3.7095	-.8849	-.674	-2.5027
Mexico	MEX	48400048	48405960	1	-.3479	-.5743	-.6843	.2976	-.6882	.349	-.2852	-1.1252
Mexico	MEX	48400048	48410105	1	-1.0524	1.7671	.0226	.3087	-1.0625	.2069	1.6284	.5553
Mexico	MEX	48400048	48401194	1	.6678	.1395	.4802	.3286	.6865	-1.6678	.3482	-.1563
Mexico	MEX	48400048	48404274	1	-2.3039	-.4314	-.3802	-.0516	-.8524	.0281	.5755	-.6959
Mexico	MEX	48400048	48402634	1	-.7179	-.4998	.0226	.0332	-.827	-.6301	.1693	-.2503
Mexico	MEX	48400048	48404694	1	-.1468	-.2662	.0226	.2423	-1.4186	.0589	.3482	-.7108
Mexico	MEX	48400048	48404181	1	-1.8213	-.0357	-.3802	.0083	-1.5919	.7039	.5755	.0876
Mexico	MEX	48400048	48408641	1	-2.5012	.468	-.7638	.7368	-.7696	.5255	1.3428	-.7108
Mexico	MEX	48400048	48406293	1	-2.0057	-.7221	-.4728	-.053	-.0115	.1681	.3482	-.7496
Mexico	MEX	48400048	48410012	1	.2607	-.0192	.0226	.4662	-.0368	.3202	.5755	-.2503
Mexico	MEX	48400048	48404121	1	-2.4204	-.2662	-1.0935	.0794	-1.0613	.2572	.2054	-1.3484
Mexico	MEX	48400048	48408725	1	-2.3087	-.59	-.4728	1.3773	.0811	1.0397	.2163	-.5912
Mexico	MEX	48400048	48409393	1	-1.6262	.6348	1.9359	.7534	.2178	.179	.3142	.8567
Mexico	MEX	48400048	48400227	1	-1.0207	.0502	.0226	.559	-.188	.3685	.5755	.1216
Mexico	MEX	48400048	48404752	1	-2.4246	-.7162	-2.0338	.7749	-.4588	.2769	.0221	-2.5027
Mexico	MEX	48400048	48403775	1	-1.4984	-1.3452	.8116	-2.6893	-.9612	-1.6678	-.1727	.5553
Mexico	MEX	48400048	48407321	1	-1.5558	.2718	.0226	-.2169	-.8673	-.9484	.0256	-.222
Mexico	MEX	48400048	48401275	1	.8458	-.2479	-.8627	-.4611	.173	.33	-.309	-.8947
Mexico	MEX	48400048	48404191	1	-2.3179	-.9443	-.8627	-.1358	-1.7177	.0714	-.4688	-.5912
Mexico	MEX	48400048	48405455	1	-1.9469	-.5743	-.5034	-.1268	-.874	-1.0529	.075	-.8813
Mexico	MEX	48400048	48401986	1	-1.99	-1.8089	-1.2321	.6261	-.246	-.1152	.5755	-1.2711
Mexico	MEX	48400048	48401301	0	-1.5223	-.0862	.3461	.7574	-.8659	1.0919	1.3617	.7627
Mexico	MEX	48400048	48405762	0	.5438	-1.1429	-.691	1.8166	-1.1471	-.2785	-.6852	-.7496
Mexico	MEX	48400048	48400027	0	-.3766	1.7162	1.4967	1.6707	.952	1.5102	2.4277	2.0955
Mexico	MEX	48400048	48407273	0	-2.4262	-1.3807	-1.1592	-.7463	-3.7095	-1.6678	-.6852	-1.3027
Mexico	MEX	48400048	48401812	0	-1.371	2.6682	1.9359	1.7452	.4781	.6292	2.4277	.7566
Mexico	MEX	48400048	48407780	0	-.8377	-1.2512	-.9145	.3776	-.8687	.4423	-.5832	-.8947
Mexico	MEX	48400048	48407907	0	1.0941	-.4488	.0226	.6693	-.0068	.654	.5755	-.222
Mexico	MEX	48400048	48408480	0	.6271	-.983	.0226	-.3602	-.4814	-1.6678	-.3912	.1216
Mexico	MEX	48400048	48406423	0	-1.5934	-1.6495	1.013	.9551	.4908	1.1112	.1922	.1216
Mexico	MEX	48400048	48406924	0	-.8036	-.7874	.0226	.3249	-.8952	.6187	-.6451	-.2895
Mexico	MEX	48400048	48405496	0	-1.5283	.9951	1.9359	.7114	.504	.5153	-.1021	2.0955
Mexico	MEX	48400048	48406588	0	-1.7959	-.2479	.9726	.2679	-.4581	.4959	.5755	.4994
Mexico	MEX	48400048	48401446	0	.2157	-.4314	.5021	1.2836	.7374	1.2726	-.6852	-1.5367
Mexico	MEX	48400048	48406464	0	.6784	.5746	.0226	.9115	-.5067	.899	.3482	.0301
Mexico	MEX	48400048	48409623	0	-2.0586	-1.8141	-2.0371	-2.6893	-2.9562	.2176	-2.1355	-1.9916
Mexico	MEX	48400048	48403816	0	-2.3302	-.0994	1.9359	.8297	.5332	.4371	1.8077	1.0383
Mexico	MEX	48400048	48402029	0	.4567	-.9334	-1.1926	.3851	-.848	-.0581	-.6852	-2.5027
Mexico	MEX	48400048	48409814	0	.7124	-.4343	.7739	.1954	.0561	.316	-.2857	.4504
Mexico	MEX	48400048	48403798	0	.2791	-.2479	1.2899	.87	.169	-.196	.5755	2.0955
Mexico	MEX	48400048	48403144	0	-2.6801	.0789	.0226	.0342	-.1278	-.3205	.0256	.1216
Mexico	MEX	48400048	48407343	0	-1.5995	-.233573596348122	-.155155688257194	.230714324469616	-.474980591572524	.0269	.180449128301612	-.399680478511273
Mexico	MEX	48400050	48403074	1	-.611	.1906	1.9359	.5142	.8881	-1.6678	.1701	1.1232
Mexico	MEX	48400050	48401516	1	.4194	.2032	.0226	.7483	.0828	.0231	.5755	-.4607
Mexico	MEX	48400050	48406808	1	-.6406	-.4203	-.3802	.3103	-.2132	-1.6678	-.5832	-.7108
Mexico	MEX	48400050	48406280	1	.7194	-.2662	-.9285	.0216	-.822	-.226	-.4771	-.7108
Mexico	MEX	48400050	48409159	1	1.0028	1.3697	1.9359	.5952	1.0249	-.801	-.2852	-.3297
Mexico	MEX	48400050	48404900	1	.9314	.0527	-.1313	1.0786	-.2785	.2877	-.411	-1.3832
Mexico	MEX	48400050	48408013	1	.4981	-2.9627	-1.9209	3.6039	-3.7095	.6208	.5755	.4777
Mexico	MEX	48400050	48407854	1	.0665	.1179	-.408	-.0776	-.5404	-.0441	-1.5848	-.6959
Mexico	MEX	48400050	48402712	0	-1.2642	.5606	1.9359	.6045	-.5443	.3794	1.4152	1.515
Mexico	MEX	48400050	48410238	0	.9858	2.6352	1.9359	.1599	1.0107	-.5309	2.4277	2.0955
Mexico	MEX	48400050	48404862	0	.2329	-.8398	-.6446	.3668	-.1278	-1.6678	.5755	-.1563
Mexico	MEX	48400050	48408517	0	1.2241	2.6352	1.9359	1.2836	1.0557	.4394	2.4277	2.0955
Mexico	MEX	48400050	48405072	0	-1.4283	-.2479	-.227	.0969	-.3123	.0855	.5755	-1.1252
Mexico	MEX	48400050	48400630	0	.6921	.3898	.0226	.3573	.2399	-.3646	-.1727	.2546
Mexico	MEX	48400050	48401515	0	.8539	.0789	-.4728	.6355	.4978	-.7185	.3473	-1.2535
Mexico	MEX	48400051	48410057	1	-1.2501	.3837	.6568	.5376	-.345	-1.653	2.4277	.149
Mexico	MEX	48400051	48401789	1	-.6142	-.269	-.6843	.0123	-.2591	-.3355	-.216	-1.1405
Mexico	MEX	48400051	48401594	1	-.5983	2.6352	.0477	.2599	.0366	-.6351	1.6922	-.7887
Mexico	MEX	48400051	48407720	1	.7788	.6515	.0226	-.3848	-.602	-.526	-.2852	-.7496
Mexico	MEX	48400051	48409858	1	1.0655	2.6352	1.9359	.9077	1.3011	1.1939	1.5243	2.0955
Mexico	MEX	48400051	48400303	1	.9054	-.0862	-.4728	.7582	-.4813	-1.6678	-.0553	-.9471
Mexico	MEX	48400051	48409083	1	.349	.5266	-.3802	-.0923	-.4746	-.7847	-.1722	-.6959
Mexico	MEX	48400051	48406657	1	.5857	-.0933	.0226	-.0406	-.5188	-1.6678	-.3907	-.4607
Mexico	MEX	48400051	48408454	1	.1722	.3326	.8348	.5518	.5543	.8933	1.1417	.7627
Mexico	MEX	48400051	48405119	1	1.7206	.3239	-.227	1.4964	.6204	.2097	1.4152	.0484
Mexico	MEX	48400051	48400596	1	.6418	.6492	-.6843	.093	-.517	-.5309	.3482	-.1563
Mexico	MEX	48400051	48401906	1	.3328	.468	.0226	.8163	-.4074	.5886	-.0553	-.6959
Mexico	MEX	48400051	48404450	1	.8664	-.103	-.691	-.0268	-.2019	-.1442	.5755	-.6774
Mexico	MEX	48400051	48402331	1	-1.3592	-.0994	1.9359	.124	.2571	-1.6678	.5755	-.7496
Mexico	MEX	48400051	48409130	1	.5777	1.7162	.0226	.5417	.7505	-1.6678	-.2668	-.0998
Mexico	MEX	48400051	48407627	1	.1183	.879	.8348	-.0871	.0838	-.8849	.5755	.1216
Mexico	MEX	48400051	48408408	1	-.408	-.0994	.0226	.0438	-.2162	-.7847	-.1972	-1.3027
Mexico	MEX	48400051	48407823	1	1.0626	-.7221	-1.1926	.1459	-.9526	-.2421	-.1972	-.4607
Mexico	MEX	48400051	48409526	1	.4444	-1.1522	-.3802	-.1627	-1.6387	-.0041	-.9711	-1.4637
Mexico	MEX	48400051	48401781	1	-.8662	-.3405	-1.9313	.8479	-.4676	-1.6678	-.6852	-2.3976
Mexico	MEX	48400051	48404674	1	.034	-.7353	-.3802	.0029	-.2109	-.1547	-.6852	-1.1252
Mexico	MEX	48400051	48402857	1	-1.8006	.2063	.9726	.4005	.0327	.3614	-.2821	1.0641
Mexico	MEX	48400051	48402732	1	-.6246	.2185	-.227	.903	.5554	-.443	1.3958	-.1563
Mexico	MEX	48400051	48407693	0	-1.5134	.5746	1.9359	-.0445	.2752	-.0207	1.4793	.5553
Mexico	MEX	48400051	48409087	0	-.4899	-1.1832	-.3325	.9305	-.7117	.4328	-.2836	-.2503
Mexico	MEX	48400051	48409647	0	.3519	-1.1505	-1.2497	-1.0068	-1.4493	-1.6678	-.4629	-.8198
Mexico	MEX	48400051	48401797	0	.9416	1.3697	1.9359	.5041	1.0822	-.4657	1.1171	1.2841
Mexico	MEX	48400051	48401281	0	.7721	-.0994	1.4967	.2671	.4513	-.1611	.9863	1.515
Mexico	MEX	48400051	48400750	0	.3619	-.0862	-.7638	.4862	-.0608	.0725	-.417	-.4377
Mexico	MEX	48400051	48408486	0	-.3418	.4457	.8017	-.4685	.1581	-1.4875	-.4948	.4777
Mexico	MEX	48400051	48405709	0	.3969	1.4003	1.1752	1.1689	1.3033	.3916	.075	-.222
Mexico	MEX	48400051	48405944	0	-1.3828	.3239	.7162	.4573	.4263	-1.6678	.3473	-.2503
Mexico	MEX	48400051	48401532	0	-.6381	1.4003	1.9359	1.1124	.2878	.7265	1.142	.7627
Mexico	MEX	48400052	48400568	0	-1.5696	-1.308	-1.5571	-.7797	-3.7095	-.5037	-2.1355	-2.5027
Mexico	MEX	48400052	48405797	1	-1.0822	-.9468	-1.9209	-.861	-.3633	-.0922	-.9759	-.8961
Mexico	MEX	48400052	48400543	1	-.4245	-.4314	.0226	-.7703	-.9378	-.0033	.5755	-.2503
Mexico	MEX	48400053	48408841	1	-1.2509	-.7221	.0226	.0946	-1.9395	.2198	-.2821	-.6073
Mexico	MEX	48400053	48408858	1	-2.5606	-.847	-1.0611	.2584	-1.2461	-.159	-.4771	-.9299
Mexico	MEX	48400053	48400234	1	.1384	-.5717	.0226	.7605	.2404	1.042	-.2821	-.8198
Mexico	MEX	48400053	48409700	1	-.4692	-.9443	1.2899	.5026	.3758	.1375	2.4277	-1.775
Mexico	MEX	48400053	48406694	1	-.2741	.0527	1.1381	.4873	-.2348	-.0866	1.6284	.1216
Mexico	MEX	48400053	48404107	1	-2.4263	-.269	-.3802	.2641	-.6167	-.0571	.0256	-.5093
Mexico	MEX	48400053	48402222	1	-1.6393	-1.6504	-1.4011	-.1378	-1.2473	-.2532	-2.1355	-2.5027
Mexico	MEX	48400053	48402491	1	-1.1946	-.9814	.9352	.0794	-3.5596	-.2025	.1693	-.4607
Mexico	MEX	48400053	48405650	1	-.1207	-.0862	-.3802	-.3272	.2154	-1.6678	.5755	-1.6557
Mexico	MEX	48400053	48405143	1	-1.9753	.9454	-.9607	-.2192	-.8392	-.0812	-.6852	-2.5027
Mexico	MEX	48400053	48404253	1	.183	-.59	-.3802	-.0202	-1.1991	.2985	-.2852	-.2503
Mexico	MEX	48400053	48406537	1	-2.6555	.0634	-.6446	-.1611	-1.3207	-1.6678	-.2821	-.8947
Mexico	MEX	48400053	48401313	1	-2.4177	-.9245	-.8946	-2.6893	-2.1193	-1.6678	.5755	-1.6557
Mexico	MEX	48400053	48409180	1	-2.9812	-1.0672	-1.5943	.4676	-1.9903	-.2338	-1.2695	-2.5027
Mexico	MEX	48400053	48405721	1	-.0335	-.983	-.691	.0067	.3913	-.0026	-.2821	-.5251
Mexico	MEX	48400053	48408318	1	-1.13	.3404	-.9607	-.3832	-1.637	-.4318	.1701	-.6073
Mexico	MEX	48400053	48406921	1	-.1906	-.891	-.5907	.5703	.1294	-.4128	-1.305	2.0955
Mexico	MEX	48400053	48407807	1	-1.719	-.7815	-2.664	-.319	-1.5102	-1.6678	-.3733	.1216
Mexico	MEX	48400053	48408687	1	-.8282	.67	-.7638	-.7553	-.2128	-.2154	.0256	-.1563
Mexico	MEX	48400053	48407683	1	-.7177	2.6352	-.691	.1812	-.5997	-.801	-1.5537	-.9823
Mexico	MEX	48400053	48403956	0	-1.693	-.8977	-1.3626	-.1016	-2.1997	-.2025	-.4948	-2.5027
Mexico	MEX	48400053	48408428	0	.3828	.4658	1.9359	.675	.917	.9113	.9143	1.1508
Mexico	MEX	48400053	48409416	0	-2.8538	-.5743	.6496	.111	-.5621	-.042	-.3733	-.338671869780297
Mexico	MEX	48400053	48409842	0	-1.246	1.7162	.0226	1.5671	.6976	.0584	.5755	2.0955
Mexico	MEX	48400053	48407440	0	-.0901	.1828	.6755	.2763	-.1243	-.212	.7741	-.1641
Mexico	MEX	48400053	48404531	0	.8517	1.7162	.4173	.1598	.9268	.0589	.3473	.1216
Mexico	MEX	48400053	48401232	0	-1.7257	-.0862	.0226	.1081	-.9291	.4394	.5755	-.6774
Mexico	MEX	48400053	48404589	0	-1.3545	-1.7749	.0226	1.1359	.0042	.7308	-.3912	-.1563
Mexico	MEX	48400053	48404791	0	.1077	1.1576	1.9359	1.2836	.3405	.6883	.8038	2.0955
Mexico	MEX	48400053	48405253	0	-.8739	.5206	-.0951	.4433	.463	.8162	.3473	-.5697
Mexico	MEX	48400053	48410306	0	-1.2573	-.2662	-.4649	.4796	-1.1581	.9171	.3482	-.3297
Mexico	MEX	48400053	48406505	0	-.3822	-.2479	-.5034	.6594	.1474	.1082	-.216	-.4607
Mexico	MEX	48400053	48405172	0	-.8685	.245	1.9359	.9248	1.3131	.8304	2.4277	2.0955
Mexico	MEX	48400053	48409878	0	-1.3776	-.4314	.0226	.6525	-.6286	.4091	1.2798	-.2503
Mexico	MEX	48400053	48404620	0	-2.2631	.879	.4173	-.3506	-.3749	-1.6678	-.0379	.6663
Mexico	MEX	48400053	48403029	0	-2.1268	-.0862	.0226	-2.6893	-.5274	.2176	-.176	.1216
Mexico	MEX	48400053	48408429	0	-.6084	-.0862	-.4728	1.0092	.4944	1.2496	.5755	-.1563
Mexico	MEX	48400053	48401840	0	-2.4052	-.4203	.0226	-.6198	-1.0292	-1.6678	.5755	.1216
Mexico	MEX	48400053	48406081	0	-2.1092	.7308	.0226	.6461	-.5797	.5913	.5755	-.2503
Mexico	MEX	48400053	48409680	0	-1.41	-.4314	.3461	.1053	.0163	.0941	.5755	.1216
Mexico	MEX	48400053	48405530	0	-.851	1.153	1.9737	.1599	.287	-.6742	2.4277	1.3857
Mexico	MEX	48400054	48402685	1	-1.7579	-.295776697155479	-.229831741818323	.110155490126701	-.603698572053714	-.212181219698096	.122336965739139	-.478433250352674
Mexico	MEX	48400054	48405764	0	-3.3103	-1.2436	-.2827	-.0511	-1.0077	.444	1.2568	-.5305
Mexico	MEX	48400054	48408632	1	-2.116	.3729	-.7651	-2.6893	-2.4298	.444	2.0386	-1.0454
Mexico	MEX	48400054	48400185	0	-3.4142	-.4314	-.5836	.1157	-1.0325	-.5309	.0896	-.6774
Mexico	MEX	48400054	48401966	0	-.9634	-.9334	-.9145	-.643	-.941	-.4863	.5755	-.4377
Mexico	MEX	48400054	48407726	0	-2.7627	-.7221	.0226	-.0082	-.0555	-.8768	.5755	-.2503
Mexico	MEX	48400054	48401543	0	-2.4238	-1.7749	-2.1689	.0314	-1.0122	.1998	-1.27	-1.7361
Mexico	MEX	48400054	48406610	0	-2.4252	-1.2135	-1.1887	-.936	-1.2329	-.1931	-1.7719	-1.3027
Mexico	MEX	48400054	48406461	0	-.7611	-.0862	-.5034	-1.0068	-1.4736	-.4223	.5755	.1216
Mexico	MEX	48400054	48404780	0	-1.8138	-.1652	.0226	-2.6893	-3.7095	.4508	.5755	.1216
Mexico	MEX	48400055	48403680	1	-2.3404	-1.8166	1.9359	3.6039	2.3012	-1.6678	1.6338	2.0955
Mexico	MEX	48400055	48405163	0	.5359	.9637	1.1381	.2989	1.2355	-.5309	1.2262	1.1013
Mexico	MEX	48400055	48402545	0	-1.672	2.6352	1.9359	3.6039	-2.5536	3.6292	1.2607	.1216
Mexico	MEX	48400055	48405756	1	-.6692	2.6352	1.9359	1.3816	-1.4315	-.2964	2.4277	1.1232
Mexico	MEX	48400055	48401938	1	-1.1629	.7825	.586	-.4593	-.339	-.219	-.414	1.2841
Mexico	MEX	48400055	48406834	1	-1.2718	-.7162	-1.1926	1.3066	.6021	-.0033	-.176	-1.1252
Mexico	MEX	48400055	48406807	1	.8242	.7332	-1.0288	-.0112	.0727	-.7368	-.0987	-.5079
Mexico	MEX	48400055	48410250	1	-1.14734913613394	-.173905783179459	-.0660306393778506	.274155448028018	-.365051478825607	-.116254714601285	.189313718781953	-.33679569208084
Mexico	MEX	48400055	48410196	1	-1.0669	-.2662	-.3802	1.0997	-.1003	-.9484	.3482	-.4607
Mexico	MEX	48400055	48408989	1	-1.5994	.2086	-1.0411	-.1036	-.9345	-.2604	1.1171	-2.5027
Mexico	MEX	48400055	48408828	1	-2.0829	.3289	.0226	.161	-.0763	-.4427	1.1417	.1216
Mexico	MEX	48400055	48408420	1	-2.4867	-.9187	-.6928	-.183	-.8536	-.0041	.8038	-.806
Mexico	MEX	48400055	48404652	1	-1.3631	-.1692	-.9557	.1708	.1279	.2274	-1.305	-1.3639
Mexico	MEX	48400055	48402774	1	-2.31	-.0862	.231	.4797	.889	.6829	.8038	-1.775
Mexico	MEX	48400055	48400886	1	.1456	-.5847	.0226	-.2721	-1.0496	.0935	.5837	-.2503
Mexico	MEX	48400055	48406453	1	-1.3432	-.9939	-1.0813	-.1428	.3234	.4234	-.1276	-1.112
Mexico	MEX	48400055	48403229	1	-1.2344	-.3783	-.4806	-.6916	-.4074	-1.6678	-.3907	-.6959
Mexico	MEX	48400055	48407041	0	-.3234	-.6394	.0226	-.6238	-.1027	-1.2919	.5755	.1216
Mexico	MEX	48400055	48401925	0	-2.0555	.6464	1.9737	.8043	.7125	.591	1.0854	1.2293
Mexico	MEX	48400055	48409591	0	-1.7633	-.9363	-.9145	.0907	-.3688	-1.6678	-.6852	-1.0494
Mexico	MEX	48400055	48403753	0	.6575	.3289	.586	.3691	.4256	.058	.5755	-.2503
Mexico	MEX	48400055	48401880	0	.1796	.2516	1.9359	1.2539	.6633	-.7946	-1.5596	-1.1252
Mexico	MEX	48400055	48402586	0	-1.507	.4981	1.1355	-.0174	-.5312	.0409	-.8627	.6559
Mexico	MEX	48400055	48409656	0	-1.3744	2.6352	1.9359	.157	.8758	-.0755	.5755	.6663
Mexico	MEX	48400055	48404615	0	-1.065	-1.7372	-2.664	.5439	-1.8544	.2433	.5755	-2.5027
Mexico	MEX	48400055	48402850	0	-.5339	-.2864	-.7183	-.7688	.6808	-.1971	.1693	-.9299
Mexico	MEX	48400055	48404522	0	-.5614	-.0862	.0226	1.2643	1.4429	3.6292	.5755	1.0383
Mexico	MEX	48400055	48409582	0	-.1376	-.2662	.0226	-.0106	.0302	.8754	.5755	.1216
Mexico	MEX	48400055	48400925	0	-1.623	.7062	.8348	-.2434	.1431	-1.6678	.5755	.1216
Mexico	MEX	48400055	48402277	0	-2.5365	-.0862	-.4806	-.6219	-.1005	-.6614	-.5832	-1.1252
Mexico	MEX	48400055	48404528	0	-1.7763	-.7353	.0226	.4108	.1214	-1.6678	.5755	-.2503
Mexico	MEX	48400055	48406959	0	.1946	-1.9113	-.9145	1.0157	.5279	-1.6678	-.6852	-1.1252
Mexico	MEX	48400055	48407469	0	-.4642	.0502	.4173	.1749	.9129	-1.6678	.075	1.1508
Mexico	MEX	48400055	48406907	0	-.7391	.6515	.4173	.0514	.6501	.4395	.5755	.1216
Mexico	MEX	48400055	48404992	0	-.6648	-.8189	1.9359	.3286	-.4898	-1.6678	2.4277	2.0955
Mexico	MEX	48400055	48408238	0	.4338	-.0862	.0226	.1053	-.9291	1.0062	.5755	.1216
Mexico	MEX	48400055	48409058	0	-2.3274	.3289	1.9359	-1.1498	-1.2132	-.2089	.3424	.6633
Mexico	MEX	48400056	48407164	0	-2.0935	-1.3113	.6654	.0439	.1443	.486	1.3444	-.7887
Mexico	MEX	48400056	48407704	1	-3.2584	-1.2544	-.6446	-.3115	-1.042	-1.6678	1.2607	-.1641
Mexico	MEX	48400056	48409987	1	-3.3487	-.847	-1.682	-.3709	-.6412	-.5842	.0709	-1.0101
Mexico	MEX	48400056	48402758	1	-2.7962	-1.4093	-1.7911	-.9165	-2.0388	-.4932	.0791	-1.275
Mexico	MEX	48400056	48404439	1	-2.7096	.8046	.6407	.5127	.126	.5125	1.142	.4777
Mexico	MEX	48400056	48408620	0	-2.5779	-.4136	-.9145	-.5459	-3.7095	-1.6678	.5755	-.4607
Mexico	MEX	48400056	48404324	0	-1.5056	-.7815	-.3802	-.3282	-.803	.1431	-.3733	-.5475
Mexico	MEX	48400056	48403640	0	-1.9528	-.2479	.0226	-.7127	-1.2111	-1.6678	.5755	.4994
Mexico	MEX	48400056	48404591	0	-2.407	-.5743	.0226	-.1903	-.6558	-.9292	.1693	-.6959
Mexico	MEX	48400056	48402309	0	-3.2798	.5042	-.7183	-.0592	-.7993	-.5309	.5755	-1.7277
Mexico	MEX	48400056	48402813	0	-2.6013	-2.024	-1.842	-2.6893	-2.0533	-.7847	-.4748	-2.5027
Mexico	MEX	48400058	48409727	1	-.5297	-2.9627	1.9359	.6666	-.0387	.9099	.1922	.1216
Mexico	MEX	48400058	48409798	1	1.217	-.0071	.0226	1.1021	1.1781	-1.6678	.5755	.1216
Mexico	MEX	48400058	48408225	1	-.8891	1.3697	-.7638	.5702	.1864	-.0671	.5755	-.2503
Mexico	MEX	48400058	48402464	1	.1793	-1.034	.894	.8309	.0765	-1.6678	-.8686	.1216
Mexico	MEX	48400058	48406823	1	-.7848	-.5717	-.9145	-2.6907	.5496	.1045	-.2852	-2.5027
Mexico	MEX	48400058	48403787	1	-.7555	.5119	1.4967	.1304	.2016	-.5842	-1.0753	.6559
Mexico	MEX	48400058	48409421	1	-1.605	-.7092	.0226	.3452	-.2522	-.0938	.3482	-.2503
Mexico	MEX	48400058	48402848	1	-.8137	.0634	-.7902	.4282	-.3773	-.0365	.5755	-.6774
Mexico	MEX	48400058	48402048	1	-.2721	-.4203	-1.0935	1.0829	.5184	-1.6678	.1693	-.8947
Mexico	MEX	48400058	48407248	1	.3207	-.4314	-.6926	.96	-.5892	.1332	.0447	.1216
Mexico	MEX	48400058	48405900	1	.8009	1.3889	1.4967	.325	.2552	.2587	2.0386	2.0955
Mexico	MEX	48400058	48406986	1	-1.4621	-.7306	1.2899	.1689	.0327	-1.6678	.5837	1.3857
Mexico	MEX	48400058	48407985	0	.6097	-.4314	.0226	1.1685	1.803	1.5721	.5755	.4777
Mexico	MEX	48400058	48402044	0	-1.426	-.3531	.4173	.2312	.6968	-.8437	1.8077	.1216
Mexico	MEX	48400058	48406362	0	.2876	.042	.3461	1.7602	1.3542	-.1957	1.802	2.0955
Mexico	MEX	48400058	48409273	0	-1.7835	-.4314	.0226	-.5061	-1.7302	-1.6678	-.2852	-.222
Mexico	MEX	48400058	48400720	0	-.1689	-.4314	.0226	.3964	.6801	-.801	.0221	.1216
Mexico	MEX	48400058	48401751	0	1.0616	1.7162	.0226	1.1361	1.484	.4394	.5755	-.9299
Mexico	MEX	48400058	48408770	0	-1.1465	-.0994	.0226	.9729	.1486	-1.6678	-.0553	.1216
Mexico	MEX	48400058	48400414	0	-.1025	.8489	1.9359	.3855	1.2862	-1.6678	1.802	.6859
Mexico	MEX	48400058	48400797	0	-.5279	-.0862	1.9359	1.2836	.2855	1.5721	2.4277	.1216
Mexico	MEX	48400058	48404816	0	-1.8192	-.2662	-.3802	.49	-.5513	.6806	.5755	-.959
Mexico	MEX	48400058	48401854	0	-2.134	-1.3568	-.228927708748519	-1.2296	-1.7753	-1.6678	.0197031421945639	.4759
Mexico	MEX	48400058	48407105	0	.4689	-.2479	1.9359	.2148	.2622	-1.6678	.3473	2.0955
Mexico	MEX	48400058	48408257	0	-.3292	-.4174	-1.1926	.7456	.0032	1.0062	.5755	.1216
Mexico	MEX	48400058	48402099	0	-.5519	.3729	.8038	.6894	1.0471	-1.6678	2.4277	.7095
Mexico	MEX	48400058	48403242	0	-1.7281	-.0799	-.7638	.3707	-.1503	-1.6678	.5755	-.9933
Mexico	MEX	48400058	48405582	0	-.5518	-.0862	.0226	.1053	-1.0396	1.0062	.5755	.1216
Mexico	MEX	48400058	48409138	0	.0291	.2127	-.691	-1.2803	-.6453	-1.6678	-1.4019	.4777
Mexico	MEX	48400059	48407897	1	1.1829	.1245	-.1699	1.0134	.7725	.7621	.5755	.1216
Mexico	MEX	48400059	48401273	1	2.1828	-.8061	.0226	.4913	.7531	.6179	.3473	.1216
Mexico	MEX	48400059	48403720	1	-2.3409	-.0862	.0226	1.5578	1.9262	2.5705	.5755	-.2503
Mexico	MEX	48400059	48409655	0	-1.6583	.3464	.9192	.6705	.6984	.7822	1.3918	.9642
Mexico	MEX	48400059	48405025	0	-1.5062	-.7815	-1.0611	.2248	-.4924	.6082	-.6852	-.7108
Mexico	MEX	48400059	48403979	0	.4426	.9349	1.9359	.5022	.4152	1.1904	.5755	.1216
Mexico	MEX	48400059	48401444	0	-5.4816	-1.03905747723485	-1.22884132685986	-.890066898177217	-2.05918776000849	-.797229162742778	-.286148796980604	-1.3422691843438
Mexico	MEX	48400060	48403123	1	-3.0555	-.5847	-.2827	-.0592	-.7141	.3552	-.0651	-.5475
Mexico	MEX	48400060	48404363	1	-2.1612	-.9245	.0226	.5036	-.1026	.8754	.5755	-.2503
Mexico	MEX	48400060	48405029	1	-1.8543	-1.3796	-.6446	.3685	-.2932	.9476	-.0553	-.5305
Mexico	MEX	48400060	48406881	1	-2.3049	-.0192	-1.2374	.3745	-1.0283	.7703	-.0987	-1.1733
Mexico	MEX	48400060	48409820	1	-1.7094	2.6352	.4683	-.9407	-.8531	-.7368	-.6852	-1.1252
Mexico	MEX	48400060	48408409	1	-1.6391	-1.1763	-.7638	.2819	-.4272	.0651	-.0553	-1.1252
Mexico	MEX	48400060	48409753	1	-1.5402	.8655	.0226	.066	-.4619	-.3551	-.3679	-1.1811
Mexico	MEX	48400060	48407530	1	-2.6592	-.847	-.4728	.4935	-1.2035	.797	-.2852	-.5475
Mexico	MEX	48400060	48403629	1	-1.5073	-.0862	.0226	-2.6893	-2.0083	.4394	.5755	-1.1252
Mexico	MEX	48400060	48408371	1	-.8614	-.9372	-1.9803	3.363	3.2905	.7878	.2237	-.4607
Mexico	MEX	48400060	48400336	1	-1.9713	-.7221	.0226	.6666	.0215	1.0262	.5755	-.4607
Mexico	MEX	48400060	48404455	1	-1.5084	-1.3452	-1.1926	-.406	-1.9121	.3456	-.6852	-1.1252
Mexico	MEX	48400060	48409298	1	.049	-1.3482	-.5034	.5762	-1.6002	.7395	-.0553	-.7108
Mexico	MEX	48400060	48406481	1	-1.4564	.8089	.0226	.6051	.7808	-.0634	.075	-.8198
Mexico	MEX	48400060	48400799	1	-1.886	-1.5401	-.6387	1.1146	-1.7658	.4394	.5755	-.5079
Mexico	MEX	48400060	48401626	1	-2.0725	-1.1652	-.9145	-.2776	-1.0765	-.2204	-.4801	-.3297
Mexico	MEX	48400060	48409696	1	-2.1447	-.4314	.0226	.3256	-2.3208	.481	.0256	.1216
Mexico	MEX	48400060	48401101	1	-2.7405	-.8283	-.7445	.7929	-1.1847	-.0393	-1.305	-.8443
Mexico	MEX	48400060	48401787	0	-.8162	-1.4806	.0226	.0289	-.7152	.238	-.5428	-.4377
Mexico	MEX	48400060	48400501	0	-.0908	-1.0674	-.6097	.0333	-3.7095	.2173	.1648	-.943
Mexico	MEX	48400060	48401669	0	-1.1721	-1.3452	-.4246	.7113	-.1012	-1.6678	2.4277	-.945
Mexico	MEX	48400060	48406134	0	-1.359	-1.5072	.6496	.0835	-.9641	.9783	.9628	.1216
Mexico	MEX	48400060	48404519	0	-2.2036	.1906	1.9359	.7985	-.1508	1.0264	2.4277	1.2841
Mexico	MEX	48400060	48407864	0	-1.3711	-2.9627	-1.1926	1.3972	1.1912	1.0062	-.6647	-2.5027
Mexico	MEX	48400060	48403266	0	-1.1754	-2.1972	-1.1019	.7113	-.1074	-.1652	-.0992	.1216
Mexico	MEX	48400060	48405204	0	-2.3721	.7211	1.0955	.4417	.1268	.8618	1.2075	2.0955
Mexico	MEX	48400060	48401985	0	1.2557	-.4314	.0226	.7951	-2.0256	.0503	.1648	-.2503
Mexico	MEX	48400060	48408789	0	-.9256	-.7353	-1.1592	-.02	-1.257	.22	-.2852	-.9299
Mexico	MEX	48400060	48406895	0	-1.9857	-.4998	-.3802	1.2836	.5593	.7889	.3482	-.3297
Mexico	MEX	48400060	48403961	0	-1.2226	-.0862	.0226	.7113	-.0408	1.0062	.5755	.1216
Mexico	MEX	48400060	48408392	0	-1.5138	-1.5123	-2.664	1.2615	.2426	.3128	.5837	-2.5027
Mexico	MEX	48400060	48405068	0	-2.2037	.0467	.3461	-.0078	-.1876	.3919	-1.5848	.2546
Mexico	MEX	48400060	48410185	0	-2.6046	-.0862	.0226	3.6039	-.9291	.3537	.5755	.1216
Mexico	MEX	48400060	48401962	0	-2.0165	.2544	1.9359	-.0225	-1.1701	-1.6678	2.0386	2.0955
Mexico	MEX	48400060	48410230	0	-1.6356	.1245	.0226	.4075	-.3242	.2775	.5755	.1216
Mexico	MEX	48400060	48410260	0	-2.0057	-.4314	-.0154	1.2836	-.5443	.4394	.3482	.1216
Mexico	MEX	48400060	48401468	0	-1.9396	-1.3452	-.4728	-.1283	-1.1948	-1.6678	.3482	.1216
Mexico	MEX	48400060	48400526	0	-.2093	-.4998	.5347	1.6629	1.0777	1.6038	-.1727	-.4607
Mexico	MEX	48400060	48408277	0	-3.4626	-.2662	-.9607	-.5075	-1.2359	.0092	-.4948	-.9299
Mexico	MEX	48400061	48406869	1	.33	.67	-.4728	.328	-.4867	-.2362	.5755	-.419
Mexico	MEX	48400061	48400696	1	-2.2975	-.1663	.0416	-.0128	-1.5163	-1.6678	1.3432	-.5874
Mexico	MEX	48400061	48405898	1	-2.1477	.209	-.1314	1.144	.2282	.6984	1.2568	-.4607
Mexico	MEX	48400061	48407029	1	-.5351	-.7221	-1.0611	.081	-1.0005	-.1169	.0256	-.4377
Mexico	MEX	48400061	48402667	1	-2.148	-.0692	.0226	-.2208	-1.5016	-1.6678	-.2668	-.9167
Mexico	MEX	48400061	48403696	1	-2.4934	-1.2565	-.3827	.4754	-.792	.7638	-.0553	-1.1811
Mexico	MEX	48400061	48401357	1	-2.2319	-.0862	-.8219	-.3446	-1.902	-.5058	.3482	-1.0788
Mexico	MEX	48400061	48408670	1	-1.1631	-.2662	-.6241	.153	-1.2462	-.8437	.1693	-1.3639
Mexico	MEX	48400061	48401365	1	-1.0136	.5266	-.1587	.2408	.1612	-.8437	-.2668	-1.2139
Mexico	MEX	48400061	48409518	1	-2.8792	-.8398	-1.76	-.0677	-1.8994	.0981	1.1176	-1.6557
Mexico	MEX	48400061	48403300	1	-2.9026	-.2479	.0226	.5014	-.5334	-.1006	-.0553	-.7496
Mexico	MEX	48400061	48409712	1	-1.2456	.8046	-.732	.7328	-.589	-1.653	1.0903	-.0024
Mexico	MEX	48400061	48407504	1	-.2062	-.4314	.0226	1.1812	1.2645	-1.6678	-.1727	-.8198
Mexico	MEX	48400061	48402054	1	-2.5393	-.983	-1.0935	.6897	-1.0104	.7301	.1701	-.5305
Mexico	MEX	48400061	48403192	1	-1.7045	-1.289	-.691	.0746	-1.1253	-.4128	-.6852	-.4607
Mexico	MEX	48400061	48410038	1	-2.9665	-1.4163	-.4246	-.0721	-.9335	-.0935	1.142	-.2503
Mexico	MEX	48400061	48408786	1	-1.7181	.3946	.0477	1.028	.1577	.4935	1.2262	.4725
Mexico	MEX	48400061	48408718	1	-1.4495	.468	.0226	.7131	.26	.0092	.5755	-.2503
Mexico	MEX	48400061	48403254	1	-1.3607	.215	.6407	.5028	.3805	-.7054	.075	-.5079
Mexico	MEX	48400061	48405966	1	-1.0766	-.0862	-.4728	.6412	-.1276	.4839	.3482	-.2503
Mexico	MEX	48400061	48405789	1	-1.8451	-.2662	-.7638	-.2625	-.9853	-1.6678	.0221	-.7507
Mexico	MEX	48400061	48402624	1	-3.2094	.2032	-.2236	-.182	-.5974	-1.6678	-.2821	-.411
Mexico	MEX	48400061	48408068	0	-1.8994	.4298	-.7638	.9556	-.0564	-.3732	.5755	-.7887
Mexico	MEX	48400061	48404376	0	-2.0253	-.7815	-.5836	.2319	-.8216	.3948	-.4801	.1216
Mexico	MEX	48400061	48402868	0	-2.2397	-.7221	-.227	.3321	-.4214	-1.4892	.5755	.1216
Mexico	MEX	48400061	48402574	0	-1.4064	.0441	1.2899	.8663	1.0898	-1.6678	.9628	2.0955
Mexico	MEX	48400061	48400748	0	-.9833	.1945	.9726	.5932	.7385	.2028	.2724	.2465
Mexico	MEX	48400061	48409530	0	-2.9238	-1.6504	-2.0371	-1.3001	-1.7606	-.3938	-1.039	-2.5027
Mexico	MEX	48400061	48401180	0	-1.6348	-.0862	.0226	.7135	.3368	-.1818	.5755	.1216
Mexico	MEX	48400061	48400503	0	-2.1686	-.2479	.0226	.0067	-.3029	-1.6678	-.6852	-1.6557
Mexico	MEX	48400061	48406824	0	-1.5338	-.0994	-.0154	.3553	-.4194	-.8437	.5755	-.5912
Mexico	MEX	48400061	48406931	0	-.3705	-.3234	1.1657	-.014	.3733	-1.6678	.5755	1.2841
Mexico	MEX	48400061	48408220	0	-.8597	-.0862	.0226	.264	1.6816	.8376	1.6284	.1216
Mexico	MEX	48400061	48407705	0	.6553	-.4314	1.9359	-.14	-.3563	-1.2919	.3482	.1216
Mexico	MEX	48400061	48400577	0	-2.6511	2.6352	.0226	.7559	.3736	.0266	.5755	.1216
Mexico	MEX	48400061	48403183	0	-1.7342	.468	.0226	.7252	.9627	.6269	.5755	.1216
Mexico	MEX	48400061	48401927	0	-1.9045	-.7221	-.3802	.2848	-.8145	-1.6678	-.5832	-.4607
Mexico	MEX	48400061	48405788	0	-2.6964	-1.4468	-.0469	-.4534	-1.2967	.0605	.274	.1216
Mexico	MEX	48400061	48401819	0	-.0265	-.0862	-.3802	.715	.2054	.2219	-.176	-.4607
Mexico	MEX	48400062	48403727	1	.1486	-.5994	.9192	.2423	-.9704	.4297	.549	.833
Mexico	MEX	48400062	48403178	1	.8195	.7763	.9192	.4289	.069	.5174	.775	.4994
Mexico	MEX	48400062	48405215	1	-.0075	.0789	-.7775	.3011	.1064	.2872	.3482	-.5305
Mexico	MEX	48400062	48403721	1	-.3016	-.6019	1.1355	.4612	.3117	.7386	.3482	.5759
Mexico	MEX	48400062	48409440	1	-.4365	1.0919	-.1587	.4048	-.6088	.4474	-.3876	-1.0788
Mexico	MEX	48400062	48404644	1	.7032	.3875	1.9359	.2866	-.3588	.3502	-.8041	.346
Mexico	MEX	48400062	48402071	1	.355	-.1167	1.0955	.6152	.238	.0818	.1701	1.1508
Mexico	MEX	48400062	48402423	1	.8816	2.1277	1.9359	.9965	.5861	.5771	.6172	-.943
Mexico	MEX	48400062	48402116	1	.7565	.3427	.0226	.1918	.1878	-.1073	-.6852	-.4607
Mexico	MEX	48400062	48401453	1	.7924	-.0862	.0226	.8477	.16	.988	.5755	-.3297
Mexico	MEX	48400062	48402131	1	1.2811	-.5847	-.5907	.2888	-.222	.2575	-.6852	-.8443
Mexico	MEX	48400062	48408296	1	.8053	.1828	.8348	.0043	.0843	.3571	-.2852	-.2503
Mexico	MEX	48400062	48400589	1	.2267	1.7671	1.9359	.5464	.6822	.4921	2.4277	.9642
Mexico	MEX	48400062	48402494	1	.393	-.4232	-.7638	.248	-.5084	.04	-2.1355	-1.3017
Mexico	MEX	48400062	48401663	1	.9076	.1221	-.3802	.5054	.0187	.9068	-.0553	-.2503
Mexico	MEX	48400062	48409853	1	.9192	-.4314	1.9359	.4247	-.2844	.3776	-.1021	-.2503
Mexico	MEX	48400062	48406044	1	.8207	-.6593	.0226	.6986	.0639	.9069	-.6852	-.4607
Mexico	MEX	48400062	48403652	1	1.0342	.64	.0226	.2274	-.0195	.3913	-.2821	-.2503
Mexico	MEX	48400062	48408541	1	.4873	.6464	.0226	1.6204	-.2485	1.0419	.1693	.0484
Mexico	MEX	48400062	48408498	0	.9105	-.4343	.0226	.6418	-.0627	.6583	.1701	.1216
Mexico	MEX	48400062	48404454	0	.8839	.6464	1.9359	.6831	.9784	1.2053	.5755	.5759
Mexico	MEX	48400062	48401038	0	-1.185	-.5022	.7388	.2507	-.0605	.7349	1.1417	1.4234
Mexico	MEX	48400062	48405234	0	.6372	1.153	.7739	.4193	.682	.8236	.2337	-.1314
Mexico	MEX	48400062	48409668	0	-.7409	-.2662	-1.0611	.3783	-.0209	-.2708	.1693	-.4607
Mexico	MEX	48400062	48406943	0	1.099	-.0862	.0226	.0805	.2086	.6747	.5755	1.1508
Mexico	MEX	48400062	48403026	0	1.0609	-.269	.586	.7659	-.4527	1.0062	-.4948	-.1563
Mexico	MEX	48400062	48403151	0	.3562	.4012	.0226	-.0257	-.1786	.0827	.1648	-.4607
Mexico	MEX	48400062	48406919	0	.8551	-.2662	.586	.4821	-.5045	-.1023	.5755	.1216
Mexico	MEX	48400062	48406988	0	.2793	-.891	-.691	.1977	.2867	.433	-.176	.1216
Mexico	MEX	48400062	48408510	0	.2256	-.0862	.0226	-.0445	.3933	.4112	.5755	.1216
Mexico	MEX	48400062	48406212	0	.4847	.8655	1.9359	.7772	.4326	.8985	2.0386	.1216
Mexico	MEX	48400062	48404636	0	.9488	-.983	-.9607	.4892	.1109	.745	-.3912	-.6774
Mexico	MEX	48400062	48404158	0	.9679	-.4314	.0226	.3756	.247	.6526	.5755	.1216
Mexico	MEX	48400062	48405266	0	1.2426	-.4174	.0226	.4876	.1211	.6846	.5755	-.4607
Mexico	MEX	48400062	48409902	0	-.1671	-.2662	.0226	.6701	.3387	-.7433	.5755	.1216
Mexico	MEX	48400062	48404504	0	1.4325	.3875	.0226	.7405	.495	.6984	-.1727	-.2503
Mexico	MEX	48400062	48408306	0	.9929	.5836	.6407	.5307	-.2057	.7789	.3473	-.7496
Mexico	MEX	48400062	48409336	0	.2811	-.0862	.6496	.254	-.3406	.7472	.5755	-.2503
Mexico	MEX	48400062	48403164	0	1.3403	.8089	.4173	1.0419	.0038	-.7946	1.2262	.5759
Mexico	MEX	48400062	48404964	0	1.1218	-.2479	.0226	.5438	.4181	.7067	-.0553	-.4607
Mexico	MEX	48400063	48409517	1	-1.2232	-.2479	-1.027	.6114	-.4726	.1316	-.0651	-.7441
Mexico	MEX	48400063	48409111	1	-1.3934	-.59	.0226	.3397	-1.0498	-.8849	-.6852	-.8443
Mexico	MEX	48400063	48405386	1	-2.54	1.4003	1.9359	3.6039	1.7012	.5524	2.4277	2.0955
Mexico	MEX	48400063	48405094	1	.3568	-.0862	.0226	3.6039	1.7012	3.6292	.1922	.1216
Mexico	MEX	48400063	48407193	1	-.7155	-.0862	-.691	.7614	-.3529	-.2229	.3482	-.4607
Mexico	MEX	48400063	48400943	1	-2.3492	-.5847	.8425	.9234	-.6015	-.1854	.1701	-.2503
Mexico	MEX	48400063	48403135	1	-1.6156	.0666	1.1752	.8982	.4059	.6961	1.1171	.8567
Mexico	MEX	48400063	48403223	1	.4464	-.0862	.0226	-.0201	.2508	.5362	.1922	-.6774
Mexico	MEX	48400063	48400351	1	.3035	-.4314	.0226	1.1578	.422	.6571	.5755	-.65
Mexico	MEX	48400063	48407501	1	-1.577	-.2662	-.3802	-.3808	-1.0155	-.0625	.5755	-.9299
Mexico	MEX	48400063	48405982	1	-3.9969	-.7808	-2.664	-1.2524	-2.4029	-.2532	-2.1355	-2.0641
Mexico	MEX	48400063	48402495	1	-1.8047	-.52	1.9359	.2587	-.6557	.8867	.8547	-.1884
Mexico	MEX	48400063	48405625	1	-2.8567	-.8264	-2.664	-.1756	-.8206	-.1305	-.2852	-1.1252
Mexico	MEX	48400063	48402722	1	-2.244	-1.2802	-1.1926	-.1439	-1.0892	-.1763	.075	-.7496
Mexico	MEX	48400063	48401651	1	-1.7237	-1.0658	-1.0935	-.1263	-.8114	.5413	-.3237	-1.0643
Mexico	MEX	48400063	48406647	1	-2.2802	-.4314	.0226	.1916	-.682	-.0614	-.216	-.5475
Mexico	MEX	48400063	48408825	1	-.3305	-.1046	-.0951	.7469	-.2418	.6087	.1648	-.2726
Mexico	MEX	48400063	48405325	1	-1.9626	-1.1117	-.9551	.324	-.615	.1817	-.8738	-2.5027
Mexico	MEX	48400063	48405543	1	.8901	-.2662	.0226	.7464	-.0486	.1192	.3482	-.4377
Mexico	MEX	48400063	48408491	1	-2.2207	-.4998	-1.1926	-2.6893	-3.7095	-1.6678	-.414	-.4377
Mexico	MEX	48400063	48405259	1	-1.861	-.0862	-.7638	.5219	-.0821	-.1787	.5755	.1216
Mexico	MEX	48400063	48400587	1	.927	.7825	-.6041	3.6039	4.8357	.7752	1.802	-1.6492
Mexico	MEX	48400063	48406702	1	-1.6264	.2179	.0226	.6164	.2593	-1.6678	-.4846	.1216
Mexico	MEX	48400063	48410277	1	-2.8444	2.6352	.5587	-.9547	-1.2211	-1.6678	-2.1355	-2.384
Mexico	MEX	48400063	48400045	1	-1.4636	.5376	.586	1.0054	.0031	1.0601	.5755	.1216
Mexico	MEX	48400063	48400532	1	-2.324	-.0862	.0226	.1053	-1.0385	-.0586	.5755	-.4607
Mexico	MEX	48400063	48408994	1	-2.3294	1.1493	-.5034	3.6039	.3195	3.6292	.5755	.1216
Mexico	MEX	48400063	48401798	0	.7151	-.0862	.0226	1.3032	.6613	1.1245	.5755	-.2503
Mexico	MEX	48400063	48401123	0	-1.1797	-.4232	-1.843	.1938	-.3527	.4073	-2.1355	-1.6557
Mexico	MEX	48400063	48408203	0	.2289	.4012	-.5274	.7282	-.0572	-.4223	-.6658	-.6774
Mexico	MEX	48400063	48404417	0	-1.2048	-.5717	.0226	3.6039	1.2732	3.6292	.5755	.1216
Mexico	MEX	48400063	48403860	0	-.6821	1.7671	1.9359	.8625	.9612	-.0055	2.4277	2.0955
Mexico	MEX	48400063	48407801	0	-1.8435	-.2479	.0226	.3686	-1.1345	.5484	.5755	-1.1252
Mexico	MEX	48400063	48403024	0	-2.9364	.0308	-.3802	-.2606	-1.3306	-.6073	.5755	.1216
Mexico	MEX	48400063	48408760	0	-.8218	.468	1.1752	.2761	.0805	.6558	.8038	-.2503
Mexico	MEX	48400063	48406364	0	-1.6452	-.0862	.0226	1.4283	1.4913	2.2006	1.0854	.1216
Mexico	MEX	48400063	48405267	0	-1.813	-.4314	.0226	.936	-.1744	.9285	.3482	.1216
Mexico	MEX	48400063	48400850	0	-.2617	2.6352	-2.664	-.1389	.3759	.2901	-2.1355	-1.5028
Mexico	MEX	48400063	48409281	0	-2.9807	-1.3452	-1.1926	.1053	-.9863	.4394	.5755	-1.1252
Mexico	MEX	48400063	48407665	0	-1.2016	-2.9627	1.9359	3.6039	4.8357	1.8102	2.4277	2.0955
Mexico	MEX	48400064	48401284	1	-3.1995	-1.6361	-2.664	-2.6893	-3.7095	-1.6678	-1.7719	-1.4399
Mexico	MEX	48400064	48403014	1	-1.2505	-.5847	.0226	.0565	-.9254	-1.6678	.3482	-.8198
Mexico	MEX	48400064	48402483	1	.7818	-.0862	.9192	.9594	.2502	.1071	1.2568	.8136
Mexico	MEX	48400064	48406854	1	-.495	-1.1408	-.6396	-.5016	-2.4883	-1.5744	-.6852	-1.1252
Mexico	MEX	48400064	48405712	1	-1.1531	-.0862	-.7902	.2002	-.9627	-.219	-.6852	-1.8806
Mexico	MEX	48400064	48400643	0	-1.5492	.7308	.4173	.5114	.2679	-1.6678	.5755	.6859
Mexico	MEX	48400064	48407516	1	-.7111	-.4203	-1.0611	.2694	-.6547	-1.6678	-.2821	-.4607
Mexico	MEX	48400064	48400200	1	-1.8603	-.7737	-1.4945	-.153	-.553	-.5569	.2287	-.7221
Mexico	MEX	48400064	48404604	1	.5159	1.4003	1.9359	1.3321	-.2707	-1.6678	2.3404	2.0955
Mexico	MEX	48400064	48407028	1	-.8578	-.0774	-.9668	.6785	-.548	-1.5666	.0256	-.9299
Mexico	MEX	48400064	48408396	1	-1.6109	.5923	-.3802	.2925	.0568	-.0558	-.1021	-.3549
Mexico	MEX	48400064	48406462	1	-1.9948	-.4314	-.6843	.4776	-.4081	-.0737	.9911	-.421072018082448
Mexico	MEX	48400064	48407700	1	-.9988	-.2479	.0226	1.2836	.6128	-1.2919	.5755	.1216
Mexico	MEX	48400064	48408974	1	-1.7488	.0608	1.9359	-.319	-1.3839	-.6073	-2.1355	-2.5027
Mexico	MEX	48400064	48409327	1	-.5819	-.0862	-.3802	-.1699	-.6817	-1.0529	-.1972	.1216
Mexico	MEX	48400064	48409412	1	-1.5556	-1.1002	-1.1926	-1.3743	-1.6934	-1.6678	.1693	-2.5027
Mexico	MEX	48400064	48408125	1	-1.151	-.7199	-.5098	.1361	-.8648	-1.6678	-1.5848	-.4607
Mexico	MEX	48400064	48403056	1	-2.1122	-1.6582	-2.6747	-.6182	-3.7095	-.9148	-.8627	-2.5027
Mexico	MEX	48400064	48408074	1	-2.67	-.7893	-.9947	.0869	-1.7181	-.5569	.5722	-1.3017
Mexico	MEX	48400064	48408211	1	-.9977	-.5874	-1.1887	.0898	-.9317	.5836	.1693	-.5912
Mexico	MEX	48400064	48409283	1	-1.8681	1.7671	1.9359	.0113	.9016	.3387	.5755	.1216
Mexico	MEX	48400064	48401048	0	-1.0682	.0017	-.3724	.0143987706628193	-1.1317	.3405	-.1727	-.222
Mexico	MEX	48400064	48405858	0	-.5355	-.0862	.1802	-.131	-.6763	-1.6678	.5755	-.5957
Mexico	MEX	48400064	48400151	0	.3982	.5206	1.2341	.3643	.5016	-1.6678	1.3664	.4659
Mexico	MEX	48400064	48409106	0	-.6588	-.0862	1.0377	.0507	-1.0134	.6488	.5755	.1216
Mexico	MEX	48400064	48407782	0	.7341	-.0192	.0226	.802	.4826	.0589	.1693	-.806
Mexico	MEX	48400064	48402432	0	-.2634	-.2479	.8877	2.0301	.628	-.2886	1.3656	-.3086
Mexico	MEX	48400064	48410290	0	-.0401	-.0071	.0226	.0821	.2698	.5626	-.3733	-.1563
Mexico	MEX	48400064	48405289	0	-2.2854	-1.7372	-2.664	-.9735	-1.4738	-1.6678	-2.1355	-2.5027
Mexico	MEX	48400064	48405811	0	-.6944	-.5743	-.3802	-.904	-2.8321	.1606	.1922	-.359
Mexico	MEX	48400064	48400593	0	-.217	.0722	.0226	-.7328	-.9539	-.7847	-.0553	-.222
Mexico	MEX	48400064	48404271	0	-2.1978	.130333580672621	.8571	.206521484680459	-.404415516183877	-.144986147298742	.3379	.0108283382496898
Mexico	MEX	48400064	48404322	0	-3.5651	-1.3681	-1.842	.2654	-1.4467	-1.6678	.5755	-1.6155
Mexico	MEX	48400064	48407570	0	-1.6154	.4121	1.9359	.2567	.5717	.1778	2.4277	.1216
Mexico	MEX	48400064	48406398	0	-1.8039	-.0862	.0226	.7113	-.0408	1.0062	.5755	-.2658
Mexico	MEX	48400064	48400693	0	-2.0997	.468	1.7458	.8616	3.5634	.7202	2.4277	2.009
Mexico	MEX	48400065	48401613	1	-3.0259	-.8494	-.9607	-1.668	-3.7095	-1.6678	-.9533	-1.1252
Mexico	MEX	48400065	48402416	0	-4.3202	-.80723259929512	-.917256147584609	-.578103452739569	-1.60522929319036	-.614756170543597	-.158744504254899	-1.07284386712241
Mexico	MEX	48400065	48405415	0	-4.1701	-1.3452	-1.682	-.5071	-2.1119	-.08	-.4948	-.8947
Mexico	MEX	48400065	48409428	1	-3.2012	-2.9627	-2.664	-1.0181	-2.0533	-1.6678	-2.1355	-2.5027
Mexico	MEX	48400065	48401499	1	-3.2065	-.584929028982152	-.618468120928124	-.278952695736031	-1.16991540951948	-.439777548697352	-.0365728486593947	-.81448414972146
Mexico	MEX	48400065	48403160	1	-2.7394	-1.7372	-1.9313	-1.6841	-1.6287	-.3551	-.6852	-2.5027
Mexico	MEX	48400065	48409347	1	-2.0359	-1.0244	-.509	-2.6893	-1.758	-.4863	.3482	-.3423
Mexico	MEX	48400065	48408154	1	-3.6648	-.9752	-.7249	-1.0068	-2.5602	-.4694	-.4948	-1.1811
Mexico	MEX	48400065	48406710	1	-2.7172	-1.2144	-.0135	-1.6821	-.643	.7219	.0795	-.3894
Mexico	MEX	48400065	48404309	0	-.1468	-1.3993	-.4489	.3335	-.2056	.3419	-1.3153	-.4423
Mexico	MEX	48400065	48409262	0	-3.4317	-2.0452	-1.1153	-1.6841	-3.7095	-1.6678	-1.3972	-2.5027
Mexico	MEX	48400065	48402875	0	-3.7285	-1.6801	-2.6763	-1.4319	-1.5919	-.9292	-2.1355	-1.775
Mexico	MEX	48400065	48402190	0	-1.4262	-1.2122	-.4574	.6871	-.1186	1.0086	.563	-.2778
Mexico	MEX	48400065	48403281	0	-3.6449	-.8893	-1.0935	.5012	.8159	.371	-.0987	-.1563
Mexico	MEX	48400065	48402845	0	-2.2143	-.386877846020379	-.352276615093011	-.0124380319137179	-.782092445185964	-.283888360768965	.0722703916044636	-.584310394127294
Mexico	MEX	48400065	48410266	0	-2.57	-1.3452	-1.2182	1.8317	4.8357	-1.6678	-.6791	-.714164904303094
Mexico	MEX	48400065	48403674	1	.4378	-1.3452	-1.6074	-1.0068	-1.2288	.1121	.1693	-1.775
Mexico	MEX	48400065	48407482	1	-.8861	-2.9627	-1.4197	-2.6904	-2.3281	-.4223	-1.2106	-1.9384
Mexico	MEX	48400065	48407551	1	-2.7823	-1.5091	-1.2182	-.3533	-1.2818	-1.653	-1.0602	-1.9384
Mexico	MEX	48400065	48403161	1	-3.3077	.3997	1.4967	.54	.1289	.1337	-.8512	-.5725
Mexico	MEX	48400065	48404980	1	-3.7294	.1371	-.8627	-1.1527	-1.7348	-1.6678	.0221	-.5475
Mexico	MEX	48400065	48409149	0	-3.9329	-.729924371960818	-.813349707139196	-.474070869290282	-1.45384465895696	-.553905654030127	-.11625812353106	-.982996764177822
Mexico	MEX	48400065	48405183	0	-2.3816	1.1592	-2.664	-.9207	-.719	.2355	-.5208	.9444
Mexico	MEX	48400065	48408901	0	-1.8079	-.2479	-.6863	.4144	-.4101	.414	.5755	.1216
Mexico	MEX	48400065	48400085	0	.0632	-1.3471	-.8219	-.8183	-.813	-.042	-1.7178	-.946
Mexico	MEX	48400065	48400202	0	-2.6254	-.468936746761746	-.462568217641706	-.122863529089038	-.942779827404781	-.34847820672478	.0271731772601055	-.679678697820866
Mexico	MEX	48400065	48409558	0	-2.5655	-1.5098	-1.3024	-.0344	-.9586	-.1832	-1.2695	-.9655
Mexico	MEX	48400065	48405073	0	-4.3885	-.82086583432464	-.935579953116295	-.596449503474364	-1.63192583467794	-.625487103355035	-.166236938552441	-1.08868832137264
Mexico	MEX	48400066	48406848	1	.9634	2.6352	1.9737	2.3097	-.5589	1.1847	2.4277	2.0955
Mexico	MEX	48400066	48403589	1	-1.5168	.1276	-1.6145	.6458	-.0342	.1413	-.6852	-1.5367
Mexico	MEX	48400066	48409900	1	-1.655	-.2662	.3137	1.4964	-.976	1.3029	.9579	-.0888
Mexico	MEX	48400066	48406161	1	-.8278	-.0192	.0226	.579	-.0384	.6169	.3482	.1216
Mexico	MEX	48400066	48403751	1	-1.6746	-1.2372	-1.1926	1.4186	-1.2049	2.0032	-.2852	-.4784
Mexico	MEX	48400066	48400023	1	.6155	-.4203	-.9607	2.8716	-.6714	.6531	-1.2695	-1.563
Mexico	MEX	48400066	48401060	1	-.5269	-.847	1.4187	.7202	-1.2883	.2727	-.6852	-.4607
Mexico	MEX	48400066	48406827	1	1.0022	.5606	1.1657	.9455	.0106	.658	.5755	.1216
Mexico	MEX	48400066	48405089	1	-1.3331	-.59	-.227	.0615	-1.5776	-.194	-.7867	-.4607
Mexico	MEX	48400066	48407170	1	.4274	.0502	.6847	.5819	-.5772	.6359	.5755	-.2503
Mexico	MEX	48400066	48406558	1	-.4385	-.983	.0226	.7379	.512	.0855	.5755	-.5093
Mexico	MEX	48400066	48402127	1	-.3479	.0608	-.829	.4117	-.856	.1315	-1.5848	-1.0169
Mexico	MEX	48400066	48402535	1	-1.6107	-.0862	.0226	.9967	-.832	.4978	.5755	-.3109
Mexico	MEX	48400066	48404174	1	-.7574	1.1352	.0226	3.6039	-.1835	3.6292	2.4277	-.7496
Mexico	MEX	48400066	48409924	1	.3989	-.0862	-.9557	.5197	.2776	.1535	-.1727	-.5912
Mexico	MEX	48400066	48409069	1	-.633	.6257	-.3526	2.1086	1.2974	-.6073	-.2907	-1.1252
Mexico	MEX	48400066	48400960	1	.7841	-.0862	1.9359	.8053	-.5439	-1.6678	-.0817	.1216
Mexico	MEX	48400066	48408929	1	-.2787	.7372	1.9359	3.6039	2.3762	1.4786	2.0386	2.0955
Mexico	MEX	48400066	48406889	1	1.7285	-.7815	-.4246	.7113	-.0408	.4394	-.2004	-.7507
Mexico	MEX	48400066	48406086	1	-.3301	.3935	-2.2485	.3344	-.6137	.8754	.5755	-1.3151
Mexico	MEX	48400066	48404159	1	1.0572	-1.6043	-1.6008	.8953	-.7092	.3272	-.8738	-2.5027
Mexico	MEX	48400066	48408146	1	.085	.2403	1.9359	1.2551	.4801	.9198	1.6284	1.1508
Mexico	MEX	48400066	48406111	1	-1.472	-.7221	-.9607	.4575	-.814	-.801	-.6852	-.959
Mexico	MEX	48400066	48409112	1	-1.469	-.0384	-.691	.7113	-.2907	1.0481	-.5832	.1216
Mexico	MEX	48400066	48400424	0	.4356	-.5847	.1386	.9643	.3296	1.2328	-.216	.149
Mexico	MEX	48400066	48400959	0	.4477	-.5743	-.691	.9506	-.448	.6549	.1701	.1216
Mexico	MEX	48400066	48409681	0	1.1466	-.6354	.0226	.7488	.1845	.6931	-.1026	-1.1252
Mexico	MEX	48400066	48408594	0	-1.2576	-.4314	-.227	1.0647	.3132	.7319	.5755	.1216
Mexico	MEX	48400066	48407186	0	.1444	1.1352	1.9359	1.1688	1.7801	.8792	.5755	1.3857
Mexico	MEX	48400066	48408183	0	-1.0177	.3289	.0226	.902	.4367	.4321	.5755	.1216
Mexico	MEX	48400066	48410097	0	.653	-.0862	.0226	3.6039	.0198	-.4223	.5755	-.9299
Mexico	MEX	48400066	48410164	0	-.6985	.562714135220263	1.9359	.6788	.0988	-.3261	.5755	-.2503
Mexico	MEX	48400066	48409579	0	-.8135	-.2662	.5347	.6691	-.0232	1.1201	.9492	-.1563
Mexico	MEX	48400066	48407790	0	.7926	-.5872	1.9359	2.384	1.0038	-.9484	1.309	2.0955
Mexico	MEX	48400066	48408299	0	-1.5937	2.6352	1.1657	3.6039	2.0814	2.2402	1.836	2.0955
Mexico	MEX	48400066	48405667	0	-.0423	-.2479	.0226	.8247	.0619	.6643	.1693	.1216
Mexico	MEX	48400066	48408180	0	.5651	.3875	.4135	-.2685	-.0253	.6187	.8038	.1216
Mexico	MEX	48400066	48402618	0	-.6444	.3875	.0226	.7988	.1995	1.0309	.5755	.4777
Mexico	MEX	48400066	48407283	0	.6683	-.2479	.0226	.9591	.8684	.9134	2.4277	-.4607
Mexico	MEX	48400066	48402300	0	-.1443	.0789	.0226	.8006	-.2501	.7926	.3482	.1216
Mexico	MEX	48400067	48403195	1	-1.7377	-.2662	.0226	.3987	.3927	.493	.3482	.1216
Mexico	MEX	48400067	48405976	0	-.8263	1.4003	1.9359	-.032	-.0373	-.226	-.176	-.0358
Mexico	MEX	48400068	48407764	1	-1.9521	-.0862	-.7902	-1.0959	-1.0232	-1.6678	-.4801	-.7496
Mexico	MEX	48400068	48404616	0	-.9147	.6555	-.7183	.3872	-.8201	.052	.5755	-.4607
Mexico	MEX	48400068	48400322	0	-2.1695	-.0862	.0226	-.5768	-3.7095	-1.6678	.5755	.1216
Mexico	MEX	48400068	48402693	0	-2.3009	-1.5091	1.9737	-.5199	-1.5984	.3181	1.6331	.1216
Mexico	MEX	48400069	48400917	1	-.9399	-.4314	.0226	.6634	-1.2118	.4091	-.2821	.1216
Mexico	MEX	48400069	48410004	1	-2.015	-.59	-.3802	.1434	-.5911	-.5531	-.4801	-.222
Mexico	MEX	48400069	48405987	1	-.4944	-.4314	-.5836	.7773	-.4984	-.0086	.2927	-.6693
Mexico	MEX	48400069	48401736	1	-1.9005	-.4314	-.7836	-.5443	-1.651	.2176	.5755	-.5711
Mexico	MEX	48400069	48409788	1	-1.0268	-1.0212	.0226	-.0254	-1.2169	.7244	-.0987	-.5265
Mexico	MEX	48400069	48404990	1	-2.0826	-.2662	.0226	.7113	-.2813	.4745	.5755	.1216
Mexico	MEX	48400069	48400037	1	-1.1566	.4012	.4173	.5658	.296	.4189	.775	.7864
Mexico	MEX	48400069	48406552	1	-2.916	-.4314	-.5836	.4386	.1274	-.7433	-.2852	-.3297
Mexico	MEX	48400069	48409134	1	-.7508	-.4314	.0226	1.1212	.5436	.1198	.5755	-.4607
Mexico	MEX	48400069	48404242	1	.1733	-.847	.0226	1.084	-.0647	1.0537	.5755	-.5912
Mexico	MEX	48400069	48408881	1	-2.5802	-1.0121	-1.0611	-.5699	-1.6222	-.219	.3482	-1.1405
Mexico	MEX	48400069	48404192	1	-1.7373	.1276	.0226	.3924	-.3582	.3551	.3482	-.5475
Mexico	MEX	48400069	48403454	1	-1.3642	-.3486	.0226	.7069	-.0926	.6836	.3482	-1.1252
Mexico	MEX	48400069	48401530	1	-1.6016	1.1352	.5347	.9699	-.7071	1.0552	.3482	1.3857
Mexico	MEX	48400069	48406659	1	-2.3107	.2141	.9247	.3352	-1.3105	-.2532	-.3499	.1216
Mexico	MEX	48400069	48404067	1	-1.1629	-.8213	-.8154	.4783	-1.6451	-.3646	-.8686	.1216
Mexico	MEX	48400069	48400441	1	-.3776	-1.4354	-2.664	.2314	-.371	.1186	-.6595	-1.4694
Mexico	MEX	48400069	48401763	1	-2.3089	-.7221	-1.3645	.6828	-.7172	.0794	-.216	-1.7277
Mexico	MEX	48400069	48404545	1	-2.025	-1.0102	-1.2891	-.0215	-.324	-1.6678	-.0553	-1.1252
Mexico	MEX	48400069	48405472	1	-1.597	-1.1128	-.6173	.4319	-.6291	.4118	-.3733	-1.0101
Mexico	MEX	48400069	48403891	1	-1.7181	2.6352	-1.3993	.6062	.4546	-.4932	1.2612	-.8426
Mexico	MEX	48400069	48401143	1	-2.232	.9454	-.9607	.1166	.1338	-.210744083083611	-.6852	-.4607
Mexico	MEX	48400069	48407548	1	-.8039	-.7737	.9726	.9081	.921	.457	-.1727	.8567
Mexico	MEX	48400069	48401848	1	-1.0086	.1973	1.9359	.0916	.2598	.41	-.4948	.149
Mexico	MEX	48400069	48408608	0	-.554	.2032	.0226	.2249	-.1772	-.1787	1.1375	.8567
Mexico	MEX	48400069	48409286	0	.972	.64	1.2899	1.2053	.6375	1.3096	.5755	.4777
Mexico	MEX	48400069	48402080	0	-1.6316	-.0862	.0226	.8889	.5533	.1151	.5755	.1216
Mexico	MEX	48400069	48404982	0	-1.805	-.983	-.7638	.5135	-.4089	-1.6678	-.1727	-1.1252
Mexico	MEX	48400069	48408547	0	.2054	-.5022	.0226	.7271	.1939	.8228	.5755	-.222
Mexico	MEX	48400069	48402256	0	-.4371	-.9443	1.2867	.1343	-.8663	.2351	.075	.1216
Mexico	MEX	48400069	48402805	0	-.2241	.2607	.6407	.4929	-.7546	-.4223	.5755	.1216
Mexico	MEX	48400069	48408976	0	-2.6908	-1.1085	-.691	.1955	-1.4604	-.0014	-.6852	-.1563
Mexico	MEX	48400069	48403379	0	-.5407	-.0356	.0226	.6373	-.5939	-.1811	.5755	.1216
Mexico	MEX	48400069	48405640	0	-1.3215	-2.4463	-2.664	1.0774	-.1864	.415	-1.3153	-1.6492
Mexico	MEX	48400069	48404239	0	-.4917	-.7221	.0226	.1053	-.7144	.2206	-.2004	-1.1252
Mexico	MEX	48400069	48409535	0	.221	.0591	.4173	.4411	.5157	1.0906	.0447	.1216
Mexico	MEX	48400069	48401932	0	-1.7886	-1.3452	-1.1926	.1053	.8779	.4394	-.6852	-1.1252
Mexico	MEX	48400069	48408493	0	-1.0664	-.2479	.0226	.6507	-.3034	.5055	-.5832	.1216
Mexico	MEX	48400069	48407923	0	-1.0014	-.59	.0226	.6592	.9731	-.4318	.5755	-.2503
Mexico	MEX	48400069	48409128	0	-.6037	-.847	-.8219	.2946	-.0926	.5577	-.1727	-.4377
Mexico	MEX	48400069	48406797	0	-2.5895	.0789	-.0413	-.0024	-.7591	-1.6678	-1.5588	-1.2193
Mexico	MEX	48400070	48404505	1	-2.1041	-1.1429	-.3431	-.1552	-.9652	.2035	-.2821	-.4607
Mexico	MEX	48400070	48400810	1	-2.0113	-.9363	.0226	-.3095	-1.5403	-.7368	.5755	-.8947
Mexico	MEX	48400070	48407005	1	-1.3428	-1.3145	-1.2874	.0278	-.3468	.414	.8107	-.4377
Mexico	MEX	48400070	48400868	1	-2.6022	-.0862	.0696264913152151	.2329	-.3377	.5172	.5755	.1216
Mexico	MEX	48400070	48406933	1	-1.4668	-1.3452	-1.1926	-1.6841	-3.7095	-1.6678	-.4948	-1.1252
Mexico	MEX	48400070	48402874	1	-2.1844	-.4314	.0226	-.1694	-.5521	-.6274	-.4948	-.6774
Mexico	MEX	48400070	48408847	1	-2.1185	-.6593	-.7445	.3524	-.2996	.1285	-.3943	-1.4344
Mexico	MEX	48400070	48403557	1	-2.7566	-.4314	.0226	.5772	-1.3217	.4328	.0256	-.2503
Mexico	MEX	48400070	48402351	1	-3.0802	-1.7749	-2.2485	-1.3102	-2.5723	-1.6678	-2.1355	-1.9916
Mexico	MEX	48400070	48409845	1	-2.9276	-1.3452	-1.1926	-.8941	-1.6541	-.3883	-.6852	-1.1252
Mexico	MEX	48400070	48405214	1	-2.9425	-.5717	.0226	-.0563	.0126	-1.6678	.5755	.1216
Mexico	MEX	48400070	48403434	1	-1.8865	-.0862	-.3802	-.7328	-1.7824	-.368	.5755	-.9299
Mexico	MEX	48400070	48401098	1	-.8698	-1.0588	.0226	.1076	-.3861	-.219	.3482	-.3297
Mexico	MEX	48400070	48405686	1	-1.6936	.1276	.0226	1.3406	.6464	.556	-.0553	-.2503
Mexico	MEX	48400070	48403200	1	-2.3288	-.0994	.9726	.3679	-.914	-.0745	1.8077	-.5912
Mexico	MEX	48400070	48404893	1	-1.1858	-.217108962940752	-.235246484721942	.833768623431845	-.0276995513233081	1.8828	.0791	-.6621
Mexico	MEX	48400070	48405308	1	-.6049	.96	.0226	.5594	-.0814	-1.0529	.5755	.1216
Mexico	MEX	48400070	48408921	1	-2.2493	.0347	.0226	.7678	.048	1.3483	.1701	-1.023
Mexico	MEX	48400070	48409936	1	-1.1959	-.2479	-.5836	.6896	.443	1.1504	-.4107	-1.1252
Mexico	MEX	48400070	48404479	1	.032	-1.3796	-.3076	1.1763	.5765	-1.6678	.5755	-1.5367
Mexico	MEX	48400070	48405708	1	-1.3398	-.0862	.0226	.1601	-1.3112	-.7433	.1922	-.4784
Mexico	MEX	48400070	48403406	1	-2.5948	-.4314	-.691	-.0412	-1.0315	.7565	.5755	-.4607
Mexico	MEX	48400070	48409146	1	-1.1923	-.182878340893456	-.0780902424226971	.262081204557159	-.38262150228246	-.123317155303523	.184382658838553	-.347223538435661
Mexico	MEX	48400070	48401864	0	-1.8737	1.1132	1.2899	-.9296	-1.7837	.0242	.9863	-1.4637
Mexico	MEX	48400070	48406674	0	-1.3427	1.1132	.3461	1.5208	.0631	.6299	-.2668	-.5912
Mexico	MEX	48400070	48407228	0	.2031	-1.1378	-1.1926	.8985	-.6469	.414	.5755	.4994
Mexico	MEX	48400070	48402250	0	-1.775	-.5743	-.4806	-.1999	-.9248	-1.6678	-.6852	-1.1252
Mexico	MEX	48400070	48402999	0	-2.404	-.8802	-.3827	1.2168	.3436	.8314	-.309	.5553
Mexico	MEX	48400070	48407729	0	-3.4639	-.8357	-.3802	.7403	-.2664	-.801	.5755	-.8813
Mexico	MEX	48400070	48401138	0	-2.4978	-.0862	.0226	.4012	-.3332	.8754	-.0817	-.5305
Mexico	MEX	48400070	48407542	0	-2.0557	-.7221	1.0955	.2844	-1.2819	.2055	1.1217	.1907
Mexico	MEX	48400070	48400899	0	-.8979	-1.0882	-1.5943	-1.2429	-1.7511	-1.0529	-.4771	.1216
Mexico	MEX	48400070	48409920	0	-2.1944	-.5717	.0226	.948	-.3782	1.3925	.5858	.1216
Mexico	MEX	48400070	48401889	0	-2.4868	-1.8634	-.8237	-2.6893	-2.1119	-.531	-.2852	-1.2688
Mexico	MEX	48400070	48409289	0	-1.8854	.2746	1.9359	.6449	1.0583	.3433	1.802	1.0448
Mexico	MEX	48400070	48406158	0	-1.7434	.1342	-1.1926	-2.6893	-3.7095	.2237	.336	-1.1252
Mexico	MEX	48400071	48405391	1	.6392	-.4314	-.227	.4572	-.3941	.5983	.3482	-.5305
Mexico	MEX	48400071	48409501	1	-1.73	.7821	.6755	1.7304	.6349	1.2263	.5755	-.5912
Mexico	MEX	48400071	48402045	1	-.8345	-1.4427	-1.1926	.0545	-1.0308	-.052	-1.0753	-2.5027
Mexico	MEX	48400071	48406247	1	-1.4516	1.3697	1.1752	.1866	-.8789	.2488	-.0726	.9097
Mexico	MEX	48400071	48409703	1	-.4323	1.1352	-.2614	.5027	.7949	.335	-.4688	-1.2965
Mexico	MEX	48400071	48407576	1	-2.3093	-.0862	.5347	-.1957	-1.7302	-.8437	.1922	-2.5027
Mexico	MEX	48400071	48409383	1	-1.0329	.3289	1.1381	.5932	.4106	1.0169	.775	.0876
Mexico	MEX	48400071	48400981	1	-1.14734913613394	-.173905783179459	-.0660306393778506	.274155448028018	-.365051478825607	-.116254714601285	.189313718781953	-.33679569208084
Mexico	MEX	48400071	48405972	1	-1.2764	-.7199	.0226	1.2836	-.6235	1.597	.5755	-.2503
Mexico	MEX	48400071	48403871	1	-.5417	.9349	1.2899	.6455	-.2047	1.4782	.0256	.5759
Mexico	MEX	48400071	48409719	1	-.7131	-.4203	.4173	.5411	-.4096	.0343	.5755	.1216
Mexico	MEX	48400071	48401970	1	.0131	-.8802	-.3802	.5195	-.3104	.6031	.0256	-.2503
Mexico	MEX	48400071	48405451	1	-1.3454	-1.2115	-.5034	1.0469	-.1626	.5545	-.454	.1216
Mexico	MEX	48400071	48407758	1	.4338	1.127	.0226	.2563	.1189	-.368	.075	-.1563
Mexico	MEX	48400071	48400637	1	-2.0887	.1828	-.3802	.0881	-1.2183	.5784	.1701	-.9111
Mexico	MEX	48400071	48403742	1	-1.4795	1.7671	.0226	.8411	-.5091	1.1802	.5755	.1216
Mexico	MEX	48400071	48406737	1	-.3765	-1.0841	-1.0935	-.0535	.4451	-.1579	-.4948	-.7108
Mexico	MEX	48400071	48405742	1	-2.101	-.4314	-.9947	.4807	-.0957	.5065	.3482	-.7496
Mexico	MEX	48400071	48408269	1	-2.0802	-.7353	.0226	.4448	-.1392	.7426	-.3876	.1216
Mexico	MEX	48400071	48407826	1	-.9707	-.4314	.0226	.7019	.3074	.626	-.6852	-.6774
Mexico	MEX	48400071	48408076	1	-.22	-.4314	.0226	.0094	-.1954	.2389	-.6852	.1216
Mexico	MEX	48400071	48403028	1	-.9264	-.7716	-.6843	.4075	-.2376	.0559	-.4771	-1.0454
Mexico	MEX	48400071	48406713	1	-1.0019	-.9334	-1.2874	-.4844	-.9566	-.7847	-2.1355	-2.5027
Mexico	MEX	48400071	48406586	1	-.7614	-.2479	1.1657	.7167	.7284	1.4197	.5755	-.4377
Mexico	MEX	48400071	48401757	1	-1.2564	.6037	.8348	.5388	-.489	.1529	-.4771	.4725
Mexico	MEX	48400071	48400542	0	.9255	-.1827	-.5034	1.0647	.6964	-.1427	1.2262	-.5093
Mexico	MEX	48400071	48408102	0	-1.2075	-.0862	.0226	1.2836	.1733	1.0062	.5755	.1216
Mexico	MEX	48400071	48402280	0	-1.4692	.0821	-.2827	.5476	-.3201	.7399	.5755	.1216
Mexico	MEX	48400071	48408391	0	-1.8704	-.4314	-.2827	.3525	-.9326	.4111	.5755	-.2503
Mexico	MEX	48400071	48402490	0	-.1114	-.4093	-.4806	.8539	.6093	.7509	1.1417	-.2503
Mexico	MEX	48400071	48403438	0	-1.2488	.8655	.7162	.1884	.1421	.1378	.5722	.1216
Mexico	MEX	48400071	48408309	0	-1.978	-.7162	1.9359	.3105	-.7604	-.7847	2.0386	-1.0454
Mexico	MEX	48400071	48401478	0	-.4811	1.4003	1.1381	1.0786	.4245	.7536	1.6922	.2203
Mexico	MEX	48400071	48402708	0	-1.0825	-.2662	1.9359	.9518	.9491	.7536	-.2852	.5759
Mexico	MEX	48400071	48409955	0	-1.9412	-.4314	.0226	.3163	-.1934	.4663	.5755	-.222
Mexico	MEX	48400071	48409156	0	-.973	.5179	.7162	.3049	.3149	.3774	1.4752	1.2147
Mexico	MEX	48400071	48403390	0	-1.5262	.2718	1.9359	1.0433	.136	1.1332	1.656	2.0955
Mexico	MEX	48400071	48400651	0	-1.8602	.8762	1.1657	-.0355	.4489	-.226	.5755	-.5305
Mexico	MEX	48400071	48401439	0	-1.9119	.1395	.5347	.7985	.7321	1.2369	.8038	-.2503
Mexico	MEX	48400071	48407656	0	.6635	-1.3162	.9192	.1522	-.3587	1.151	-.2431	-1.236
Mexico	MEX	48400072	48402072	0	-2.9134	-.526423887149764	-.539834044773849	-.20022315737046	-1.05535089546369	-.393727235270814	-.00442010352601757	-.746489866548058
Mexico	MEX	48400072	48406209	0	-2.0361	-1.4505	-1.1926	-2.6893	-2.3281	-1.6678	-.6852	-1.1252
Mexico	MEX	48400072	48406472	1	-.7228	-.0891623255734068	.0478691528500156	.388193515245101	-.199107209040586	-.0495518118925397	.23588628845343	-.238307414416854
Mexico	MEX	48400072	48406672	1	-1.5639	-.257052720644106	-.177784622152921	.162265795288492	-.527869449819585	-.181700971302504	.143618550713125	-.433428504751719
Mexico	MEX	48400072	48402204	1	.4506	.145057849882494	.362673741589102	.703380278527808	.259541718946666	.13480655649606	.364606967878558	.0339017015015043
Mexico	MEX	48400072	48403726	1	-2.0664	-.357355804133615	-.312597393451192	.0272893605266371	-.724282511276543	-.260651099234387	.0884948576748371	-.550000075187184
Mexico	MEX	48400072	48409433	1	-1.2003	-.184475205904234	-.0802365153985899	.259932325993786	-.385748476395208	-.124574072763135	.183505067705605	-.349079404233639
Mexico	MEX	48400072	48404915	1	-1.2655	-.197489655742077	-.0977286401521169	.242418965702298	-.4112333154141	-.134817950058973	.17635269997208	-.364204710487156
Mexico	MEX	48400072	48403005	1	-.5795	.0075	-.227	-.2429	-.6427	-1.6678	.5755	-.9299
Mexico	MEX	48400072	48402580	1	-.7223	-.2662	.0226	.3195	.0244	-1.6678	.1922	-.4607
Mexico	MEX	48400072	48404119	1	-1.2278	-.189964429378784	-.0876143287532217	.252545555932192	-.396497449907777	-.128894726530552	.180488348186097	-.355458942914187
Mexico	MEX	48400072	48404109	1	-.6131	.3289	-.8946	.2256	.5493	.0984	.1693	-.2503
Mexico	MEX	48400072	48405548	1	-1.0938	-.163216940448249	-.0516642564070162	.288539271868687	-.344120633519255	-.107841359082049	.195187999662973	-.324373190798063
Mexico	MEX	48400072	48405992	1	-.1963	-.0862	-.3802	.0316	-.098	.1055	-.0553	-.9299
Mexico	MEX	48400072	48400374	1	-1.2847	.963	.894	.8969	-.0845	-.4522	.8047	-.0024
Mexico	MEX	48400072	48408611	1	-1.9356	.3398	1.1381	.0912	-.6585	-.1282	.5755	-.4607
Mexico	MEX	48400072	48405076	1	-2.0393	-1.0243	-.8154	.9286	-.1838	.5585	.8038	-1.0169
Mexico	MEX	48400072	48405278	1	-1.1524	-.4174	.0226	.4407	.6285	.5165	-.4948	.1216
Mexico	MEX	48400072	48407040	1	.5744	-1.3391	1.0955	-.427	-1.1304	-1.6678	.3482	.3754
Mexico	MEX	48400072	48408000	1	-1.0444	-.4314	.0226	-.1487	-.7723	-1.6678	.582	-1.1252
Mexico	MEX	48400072	48402253	1	.0504	.065174677718312	.255306435970061	.595882628395083	.103114838956468	.0719292605789667	.320705471452841	-.0589379850423229
Mexico	MEX	48400072	48405357	0	-.5882	-1.0197	-.7902	.7113	-.0408	-1.5744	.5755	-.4607
Mexico	MEX	48400072	48401659	0	.3937	.133700147493334	.347408375048064	.688096379745819	.237301115569749	.12586673106457	.358365100945466	.0207018560133889
Mexico	MEX	48400072	48409448	0	-.4477	-.0342501300152694	.121674114808532	.462088076843084	-.0915783867384784	-.00632956275012972	.266064453537675	-.1744888292889
Mexico	MEX	48400072	48402575	0	-.7489	.7821	1.1381	-.2739	1.0403	-1.6678	1.2302	-2.5027
Mexico	MEX	48400072	48408010	0	-.6244	-.0695208859408342	.0742683104534979	.414624721574587	-.160645427453791	-.0340917271393113	.246680659388689	-.21548026510173
Mexico	MEX	48400072	48408117	0	.1736	.5746	1.4967	-.132	-.3933	-.5569	.9911	-.2503
Mexico	MEX	48400072	48405861	0	-.1035	1.1132	1.9359	-.0543	.7708	-.3936	.9863	2.0955
Mexico	MEX	48400072	48404919	0	.9279	.240330808588052	.49072575301331	.831587745815039	.446104811948469	.209797394430166	.416966248848059	.14462729467334
Mexico	MEX	48400072	48407494	0	-.1624	.0226980684316103	.198215574811311	.538722458609367	.0199373275573824	.0384952561532857	.297361547316428	-.108304015268526
Mexico	MEX	48400072	48403635	0	-.821	-1.5407	-2.664	-.0582	.3177	.8421	-.1403	-1.9616
Mexico	MEX	48400072	48401064	0	-.7307	-.0907392297715503	.0457497082863214	.38607149766377	-.202195095976924	-.0507930178839067	.235019667209644	-.240140081892357
Mexico	MEX	48400072	48409965	0	-1.0636	-.5874	-.2827	.8621	.4367	-.8849	.075	-.7507
Mexico	MEX	48400072	48408580	0	-1.6041	1.4003	.5021	.1053	-.0304	-1.6678	.5755	.8567
Mexico	MEX	48400072	48409422	0	-2.2761	.6608	-.6843	-.1694	.1621	-.4932	-.4771	-.4607
Mexico	MEX	48400072	48402610	0	-1.7324	-.2662	.0226	.4146	-.1915	-.2532	-.1021	-.2503
Mexico	MEX	48400072	48407662	0	-.9408	.0566	-.5413	1.1853	.4938	.7324	.5755	.1216
Mexico	MEX	48400072	48404146	0	-1.9777	-.809	-.9529	.5601	-.9273	-.7847	.9863	-1.3027
Mexico	MEX	48400072	48406596	0	-1.2401	-.0862	-.3802	1.5174	.2515	1.0062	.5755	-.5711
Mexico	MEX	48400072	48404058	0	-.9508	.9454	.0226	.3096	.2411	-.5193	.5755	.1216
Mexico	MEX	48400073	48406136	1	-1.9282	.7156	-.8219	.1361	-.6229	-1.6678	.3482	-1.1252
Mexico	MEX	48400073	48400067	1	-.215	-.0862	.0226	.5099	.4499	-1.6678	-.0823	-.5912
Mexico	MEX	48400073	48400354	1	-.7748	1.1576	.0718	3.6039	-.0306	-1.6678	.5755	.7864
Mexico	MEX	48400073	48404201	1	-1.3705	-1.3782	-2.664	.601	.4642	.2937	-1.7719	1.3857
Mexico	MEX	48400073	48406829	1	-1.8908	-.2662	.0226	-.761	-1.1252	-.7433	-.216	-.8198
Mexico	MEX	48400073	48408137	1	-1.2402	-1.0212	-.8627	.025	-.2882	.1152	.5755	-1.1252
Mexico	MEX	48400073	48400891	1	-2.204	-.2662	1.9359	.9247	-.1748	1.3112	1.2027	-.331
Mexico	MEX	48400073	48408809	1	-1.2674	.6606	1.1355	-.4459	.1141	-1.6678	-.4214	.5505
Mexico	MEX	48400073	48404493	1	-2.2248	2.6352	1.1657	.2826	.218	.1671	1.2262	.149
Mexico	MEX	48400073	48405671	1	-1.9829	-.59	-1.0611	-.1277	-.7219	-1.6678	.1648	-.1563
Mexico	MEX	48400073	48400805	1	-1.2516	.6492	1.9359	.5461	-1.1971	-1.0529	.3199	-.2503
Mexico	MEX	48400073	48402951	0	-1.5813	-.9298	1.1752	.0628	-1.0085	-.08	-.8657	.7566
Mexico	MEX	48400073	48405491	0	.1716	.7332	1.2899	1.7499	1.1069	1.3414	.9911	.4994
Mexico	MEX	48400073	48409551	0	-2.09	-.4314	.0226	.1874	-.3904	-1.6678	-.0823	-.2503
Mexico	MEX	48400073	48407260	0	-2.2348	-.9363	-.4806	.1831	-.726	-1.6678	.3482	-.5093
Mexico	MEX	48400073	48406602	0	-2.1071	2.6352	1.9359	.283	.9403	-.424	2.4277	2.0955
Mexico	MEX	48400073	48406108	0	-1.1114	-.2662	-1.4242	.0135	-.4834	-.5842	-.0823	-1.1252
Mexico	MEX	48400073	48402534	0	-2.8445	-.4998	-.4806	-.2998	-.5505	.0766	.5755	.1216
Mexico	MEX	48400073	48405129	0	-1.1306	.468	.0226	.1145	-1.0352	-1.2919	.3482	-.4607
Mexico	MEX	48400073	48405669	0	-1.901	.1395	.0226	.4121	-.3613	-1.6678	.5755	.1216
Mexico	MEX	48400073	48401901	0	-1.6483	.0467	.8877	.4882	.3723	.256	.3424	-.4607
Mexico	MEX	48400073	48407891	0	-.5844	-.7087	-.6097	-.2785	-1.8765	-1.6678	-.6852	-2.5027
Mexico	MEX	48400073	48408897	0	-.4797	.8079	1.1752	1.0573	1.6461	.7196	.9628	2.0955
Mexico	MEX	48400073	48404475	0	-1.845	.215	.3461	.2545	-.1222	-.4863	1.4152	.1216
Mexico	MEX	48400073	48403778	0	-.8326	-.7199	.0226	.5278	-1.7479	.3096	.3482	.1216
Mexico	MEX	48400073	48408283	0	-.996	-.0449	-.227	.6731	.6042	.0442	.3482	.1216
Mexico	MEX	48400074	48409676	1	-.6016	-.256	-.8627	.1716	-.5859	-.9292	-2.1355	-1.1811
Mexico	MEX	48400074	48400856	1	-.1957	-.7815	-1.1926	.0346	-2.0067	-1.6678	-.6852	-1.1252
Mexico	MEX	48400074	48408816	0	.2525	.7308	-.3048	.5776	.3812	.5475	.1693	-.7507
Mexico	MEX	48400074	48402794	1	-.1265	.2718	.0226	-.4008	-.607	.1182	-.3876	-.4607
Mexico	MEX	48400074	48405447	1	-1.274	-.2509	.0226	-.2603	-.8723	-.2911	-.1026	-.4377
Mexico	MEX	48400074	48407744	1	-.1169	1.1352	.8348	1.1834	.5387	.6911	.5755	-.4607
Mexico	MEX	48400074	48407195	1	-2.7713	-.948	-2.664	-.9296	-1.0761	-1.6678	-2.1355	-2.5027
Mexico	MEX	48400074	48405924	1	.5699	-.2662	.0226	.6176	-1.0152	-1.6678	.0256	-.6959
Mexico	MEX	48400074	48406559	1	-.6036	-.847	-1.0935	.3411	-.5885	-1.6678	-1.0753	-.6774
Mexico	MEX	48400074	48400199	1	-1.3603	-1.3042	-.711	.4184	-.2877	-1.0529	-1.2871	.1216
Mexico	MEX	48400074	48405499	1	-1.2658	.6608	.586	.6073	-.547	.1478	-.2852	-.6774
Mexico	MEX	48400074	48409732	1	-1.1326	.2032	-.2236	.4977	-1.1678	-.4753	-1.2871	-.8443
Mexico	MEX	48400074	48407382	1	-1.6114	.2465	.0226	.7392	1.0626	1.2676	-.4801	-.4607
Mexico	MEX	48400074	48404562	1	.3338	1.7162	.4173	.1463	-.4028	-1.6678	.5755	.2546
Mexico	MEX	48400074	48404494	1	-.6439	.8762	1.1657	.7754	-.0007	-1.6678	.5755	-.1563
Mexico	MEX	48400074	48405710	1	-2.6717	-.0862	-1.0935	.83	-.6545	.918	-.4748	.2525
Mexico	MEX	48400074	48406692	1	-.6054	.2063	.5021	-.2841	-1.2492	-.1787	.3839	.1216
Mexico	MEX	48400074	48409009	1	-1.0626	-.4165	1.1752	1.1493	.4091	.8387	.1701	-.2503
Mexico	MEX	48400074	48403350	1	.1706	.0891675745052553	.287554187432852	.62816952880976	.150097625000501	.0908144454096381	.333891278225382	-.0310536014277101
Mexico	MEX	48400074	48401575	1	-1.7749	.67	.4173	.7692	.0384	.8254	1.4152	.4504
Mexico	MEX	48400074	48408865	1	-1.4218	-.891	-.4806	-.2402	-1.7359	.2092	-.4771	-.4607
Mexico	MEX	48400074	48408569	0	-2.2317	-.3465	1.9359	.8798	-.4806	.936	1.6922	-.7351
Mexico	MEX	48400074	48409279	0	-.5899	-.0862	1.9359	.4262	.2911	.1014	1.1171	-.2503
Mexico	MEX	48400074	48408678	0	.0289	-.9334	-1.1926	.18	-1.4542	-1.6678	-.5924	-1.1252
Mexico	MEX	48400074	48407767	0	-.7534	-.1759	1.4967	2.5272	.4392	-.1091	1.4152	.4994
Mexico	MEX	48400074	48406223	0	-.3525	.6424	.5764	.5296	.1554	.1625	.6286	-.4377
Mexico	MEX	48400074	48407192	0	-2.6665	.3239	.0226	.9882	-.1686	.2289	.9911	.6663
Mexico	MEX	48400074	48404317	0	-2.3487	.4026	.8348	.0096	-.4769	-.1837	1.8085	-.9471
Mexico	MEX	48400074	48407925	0	-2.299	-2.9627	-2.664	.2545	-2.3208	.4394	-2.1355	-2.5027
Mexico	MEX	48400074	48404262	0	-.7226	-.7306	1.9359	.6068	.5965	-.1818	.542	2.0955
Mexico	MEX	48400074	48402803	0	-.5569	-.2479	.3461	.7317	-.7168	.4766	.5755	-.2503
Mexico	MEX	48400074	48408307	0	-1.0577	.5353	-.876	.7126	.4836	-1.6678	-.417	-.6073
Mexico	MEX	48400074	48402005	0	.578	.2859	1.2341	.5052	-.1837	-.219	.8038	.149
Mexico	MEX	48400074	48409899	0	-2.5902	-1.2172	-.3724	.0178	-1.8603	-.421	-.3206	-.7685
Mexico	MEX	48400074	48400074	0	-.9623	-.2662	.0226	1.1052	.5509	-.406	.5755	.1216
Mexico	MEX	48400074	48406862	0	-2.2325	-1.511	-1.4685	-.3119	-1.3418	.0211	-1.0753	-.222
Mexico	MEX	48400074	48402847	0	-.3406	-.2662	.0226	.6478	.5324	-1.6678	.8038	.1216
Mexico	MEX	48400074	48407242	0	-2.819	-.7306	-.8736	1.4615	-1.4215	-.9484	.5755	.1216
Mexico	MEX	48400074	48408038	0	.4619	1.1306	.9192	.5489	.919	.4995	1.4793	1.3857
Mexico	MEX	48400074	48407369	0	.5913	-.5743	.9192	.7231	.0064	1.0294	1.1217	-.946
Mexico	MEX	48400075	48408426	1	-2.9269	-.8802	-1.0935	-.2594	-1.6606	-.2607	-.1722	-1.1252
Mexico	MEX	48400075	48403710	1	-2.7469	-.493189134112941	-.495164738463079	-.155499622270263	-.990270746742135	-.367567640642638	.0138447619284598	-.70786465962765
Mexico	MEX	48400075	48404127	1	-2.9352	-.5673	.0226	-.0215	-.3867	-.5842	.3482	-.9299
Mexico	MEX	48400075	48405572	1	-.0718	-1.6104	-2.664	-.0667	-1.8307	.0018	-.674	-.8756
Mexico	MEX	48400075	48403491	1	.0838	-.0323	.4173	.5585	1.0343	.7738	2.4277	.1679
Mexico	MEX	48400075	48404199	1	-1.1573	-.4556	-.3076	-.1153	-1.082	-.2156	-.4771	-.5251
Mexico	MEX	48400075	48403601	1	-3.1439	.4594	.5347	.4624	-1.3876	-.179095976215737	.5755	-1.1252
Mexico	MEX	48400075	48408706	1	-2.762	-.4488	.0226	-2.6893	-3.6603	.9697	.5755	.1216
Mexico	MEX	48400075	48403433	1	-2.6712	-1.7305	-1.7622	1.375	-1.5681	-1.6678	-2.1355	-2.5027
Mexico	MEX	48400075	48407513	1	-1.38871843587627	-.3405	-.9947	.38	-.4141	.3554	.1693	-1.3639
Mexico	MEX	48400075	48408120	1	-1.6801	-.28024718492566	-.208959237127765	.131053334155502	-.573288748807244	-.199957697403369	.130871539507057	-.460384955467343
Mexico	MEX	48400075	48404642	1	-2.9115	-.817	-.9787	.6333	-1.6776	1.0196	.0154	-1.775
Mexico	MEX	48400075	48407963	1	-2.7633	-.2842	-.5836	-.2244	-2.0138	-.0935	-2.1355	-1.6557
Mexico	MEX	48400075	48407405	1	-2.3542	-1.4163	-1.4497	.2279	.1247	.6347	-.7867	-1.4344
Mexico	MEX	48400075	48409188	1	-2.534	-1.3758	-1.1926	-1.2717	-2.2951	-1.6678	-.4771	-1.1252
Mexico	MEX	48400075	48409908	1	-3.3666	-.5717	-.3827	-1.5147	-1.389	-.9292	.5755	.1216
Mexico	MEX	48400075	48401961	0	-3.5349	-.6369	-1.64	.3065	-.4228	.586	-.8123	-1.1038
Mexico	MEX	48400075	48409841	0	-2.0344	-1.2786	-.3827	.5365	-1.8361	.3079	-.4948	.1216
Mexico	MEX	48400075	48406137	0	-1.8759	-1.0197	-.9145	-.5571	-2.0439	-.4932	.9911	-1.0494
Mexico	MEX	48400075	48406410	0	-2.6815	-2.2005	-1.3384	-.427	-1.9186	-.3331	-.396	-.9921
Mexico	MEX	48400075	48406567	0	-.5106	-.0994	-.9607	.7757	.2019	.3295	-.414	-.6774
Mexico	MEX	48400075	48404958	0	-2.6001	-1.1408	-1.1926	-.427	-1.2868	.2017	.0221	-1.1252
Mexico	MEX	48400075	48402156	0	-1.85510187365814	-.5717	-.2827	-2.6893	-1.2841	-.0013	.1693	-.1563
Mexico	MEX	48400075	48405780	0	-2.6721	-.983	-.8627	-.2476	-.8892	.1995	.5755	-.4377
Mexico	MEX	48400075	48404298	0	-1.9498	-.0862	.0226	.3421	-.324	.9616	.5755	.1216
Mexico	MEX	48400075	48402289	0	-1.5891	-.0862	.0226	.5177	-1.6155	-1.6678	.5755	.1216
Mexico	MEX	48400075	48409426	0	-2.7574	.0666	.5021	.1821	-.5477	.297	-.1722	-.5475
Mexico	MEX	48400075	48400274	0	-2.1447	-.4314	.9726	.2277	-.9159	.1151	1.142	.1216
Mexico	MEX	48400075	48409042	0	-3.225	1.1592	.7375	.7876	.2756	1.529	.5755	.4869
Mexico	MEX	48400075	48406090	0	-2.5531	-1.2802	-2.664	-1.0489	-2.2265	.2137	.3482	-1.1252
Mexico	MEX	48400075	48405351	0	-2.7078	-.9363	1.9359	-.0452	-1.3265	-.801	2.4277	-.945
Mexico	MEX	48400075	48404245	0	-2.7065	-1.3452	-1.1926	-2.6893	-3.7095	-1.6678	-.4948	-1.1252
Mexico	MEX	48400075	48409848	0	-1.7413	-.0862	-.6315	1.6321	.5742	-1.2919	.5755	-1.3484
Mexico	MEX	48400075	48405541	0	-1.5658	-.3615	-1.3228	.5976	-1.2167	.6032	-.3468	-.5251
Mexico	MEX	48400075	48403686	0	-2.7713	-.5743	-.227	.3037	.2091	.3463	.5755	-.4607
Mexico	MEX	48400076	48401823	1	.6241	.9454	1.9359	1.1561	1.1734	1.3344	2.4277	2.0955
Mexico	MEX	48400076	48408473	1	.8531	-.4203	-.4806	.5084	-.1789	.6112	.3482	-.2503
Mexico	MEX	48400076	48408870	1	.4133	-.0994	-.1882	.1538	-1.0019	.1055	.3482	-.4826
Mexico	MEX	48400076	48405749	1	-1.0879	1.127	1.036	-.3796	-.5833	-.4694	-.6852	-.2503
Mexico	MEX	48400076	48402018	1	-1.4322	.468	-.691	.2971	-.5255	-.1968	1.1176	-1.3079
Mexico	MEX	48400076	48402760	1	.4154	-.6759	.6847	-.3538	.0267	.0287	-.4771	.1216
Mexico	MEX	48400076	48408376	1	-.6935	-2.9627	1.1752	.0208	.0381	-.2306	.3482	.1216
Mexico	MEX	48400076	48407871	1	-.0624	-.847	-.3802	.2557	-.2865	.0154	.9911	-.2503
Mexico	MEX	48400076	48406494	1	.8964	-.4343	.0226	.2118	-.5995	.0008	.075	-.1314
Mexico	MEX	48400076	48405151	1	-2.44	-.2741	-.3526	.0154	-.0973	-.2532	.0256	-.1865
Mexico	MEX	48400076	48405381	1	-.2443	-.0862	.0226	.4607	-.4051	.2965	.0221	-1.1252
Mexico	MEX	48400076	48409192	1	-.8878	-.59	-.3891	.2155	-.7742	.6971	.0274166371970025	-.5912
Mexico	MEX	48400076	48405887	1	-1.2415	.1179	.4812	.1295	-.6401	.2285	.0221	-.2503
Mexico	MEX	48400076	48400169	1	-1.2194	-.269	-.3802	.2047	-.1238	.0569	-.6852	-.5093
Mexico	MEX	48400076	48405167	1	.4327	1.1132	.8038	1.1471	.8627	1.2186	.8047	-.1563
Mexico	MEX	48400076	48405311	1	-1.3332	-.0862	-.691	.3787	-.8367	-.1379	-.2821	-.6774
Mexico	MEX	48400076	48402827	1	-.0361	-.2662	.0226	.1886	.5922	-.7847	.075	-.2503
Mexico	MEX	48400076	48408695	1	.8141	.5266	.0226	1.0333	1.1285	-.3261	-.7078	-.7496
Mexico	MEX	48400076	48401505	1	.8489	-.7136	-.691	.0236	-.5042	-.0013	-.4978	-.6959
Mexico	MEX	48400076	48404926	1	-.9961	-.8213	-.3802	.3233	-.3512	.4083	-.4801	-.7108
Mexico	MEX	48400076	48405879	1	-2.1782	.1852	-.711	-.0712	-1.3079	.4399	-.1727	-.7108
Mexico	MEX	48400076	48406765	0	.5448	.3875	.0226	.4564	.2802	.4575	.5755	.1216
Mexico	MEX	48400076	48403906	0	.895	.0502	.0226	.0231	-.6858	-.0473	.5755	.1216
Mexico	MEX	48400076	48409456	0	.7445	.4468	1.036	.7529	-.4064	.0714	.3482	.3216
Mexico	MEX	48400076	48407361	0	-1.14734913613394	-.173905783179459	-.0660306393778506	.274155448028018	-.365051478825607	-.116254714601285	.189313718781953	-.33679569208084
Mexico	MEX	48400076	48407787	0	.2479	-.5133	.3461	.5157	-.1124	-.1787	.1875	1.1508
Mexico	MEX	48400076	48409663	0	.5888	-.4314	.0226	.1053	.8779	1.0062	.5755	.1216
Mexico	MEX	48400076	48400929	0	.4093	-.1827	-.5034	.5346	.0505	.7265	-.4771	-1.1395
Mexico	MEX	48400076	48406809	0	.2665	.1973	1.9359	1.1757	.767	-1.6678	2.0386	2.0955
Mexico	MEX	48400076	48404355	0	1.1035	-.59	-.5836	.5601	.1948	-.2785	-.4801	-.4607
Mexico	MEX	48400076	48405428	0	-1.2392	.2032	.4173	.7317	-.1446	.4892	-.1812	-.2503
Mexico	MEX	48400076	48408961	0	-1.6107	.7989	-1.0935	-1.7891	-2.0804	.1325	1.3958	.7566
Mexico	MEX	48400076	48406800	0	-1.6326	-.2857	.9192	.5134	-.1376	.4541	.5755	.839
Mexico	MEX	48400076	48403234	0	-.3627	.9535	.0226	1.1733	.3676	.8057	.5755	.1216
Mexico	MEX	48400076	48409476	0	-1.3542	-1.3452	1.2797	.7788	-.3438	.9475	.5755	-.8198
Mexico	MEX	48400076	48405040	0	-1.9425	-.2662	.0226	.2049	.0191	.4219	.075	-.2503
Mexico	MEX	48400076	48407032	0	-.1894	-.0306	.7162	.7934	1.0601	.5362	.8038	.1216
Mexico	MEX	48400076	48406893	0	-.0041	.1316	.3461	-.0181	-.0928	.3614	-.1727	-.959
Mexico	MEX	48400076	48402338	0	-.3059	-.7199	.8348	.0202	.5457	.4924	.9628	.2203
Mexico	MEX	48400076	48404584	0	-1.0567	-1.1442	.6407	.2653	-.1561	-.3768	1.1417	.3216
Mexico	MEX	48400078	48406310	1	-1.6077	-.0862	-.9607	-.2427	-.3759	-.4795	.5755	-.9299
Mexico	MEX	48400078	48403295	1	-.4532	.2605	-1.027	-.0885	-1.0647	-1.6678	-.8831	-2.3095
[truncated: 5,569 more rows]
