# Supplementary material for: Antecedents of adolescent students’ ICT self-efficacy: The ICT dataset
Source: Data Brief. 2020 Oct 22;33:106437. doi: 10.1016/j.dib.2020.106437 (PMC7644865; doi:10.1016/j.dib.2020.106437)
Supplement: Supplementary file 2 [file mmc2.zip › Netherlands.csv]

CNTRYID	CNT	CNTSCHID	CNTSTUID	ST004D01T	ESCS	INTICT	COMPICT	HOMESCH	ENTUSE	USESCH	SOIAICT	AUTICT
Netherlands	NLD	52800001	52805913	1	-.4672	-.8157	-.8627	.3492	-.3701	.7724	-1.039	-.6073
Netherlands	NLD	52800001	52802945	1	.3821	.468	-1.0611	-.1186	.1325	.0642	.0221	-.4607
Netherlands	NLD	52800001	52802947	1	.6515	-.8355	-1.5179	-.1421	-.9477	.3056	-.8392	-1.3017
Netherlands	NLD	52800001	52806464	1	-1.1404	-.269	-1.6896	.1002	-.5131	.0353	-.414	-.8936
Netherlands	NLD	52800001	52801118	1	-.1525	1.3697	-.227	.455	.5092	.1941	-1.305	-.4607
Netherlands	NLD	52800001	52801142	0	-1.0304	-.2479	-.227	-.0628	-.4702	.5329	-.6629	-.4607
Netherlands	NLD	52800001	52804323	0	-.1401	.3427	-.227	-.848	-.2159	-1.6678	-.7026	-.1563
Netherlands	NLD	52800001	52802092	0	.5887	-.0176	-1.2567	-.7354	-1.246	.1609	-1.5848	-1.1704
Netherlands	NLD	52800001	52801032	0	.2453	-.0862	-.9607	-.3921	.125	-.074	.1693	-.959
Netherlands	NLD	52800001	52804994	0	-.3712	-.4314	-.3802	-.591	-.4851	.4641	-.6852	-.1563
Netherlands	NLD	52800001	52805145	0	.7668	.3378	-.732	-.1054	-.2396	.6805	.1648	-.1314
Netherlands	NLD	52800001	52803284	1	.3655	1.1352	-1.0611	.143	-.1814	.6045	-.279	.2546
Netherlands	NLD	52800001	52802294	1	.9863	.6606	.3461	-.4043	.1557	.4523	-.4771	1.515
Netherlands	NLD	52800001	52805476	1	-.4532	-.0862	-.227	-.0015	-.2793	.0883	-.6852	-.4607
Netherlands	NLD	52800001	52805765	1	.6143	-.2662	-.227	-.5778	-.0393	.4839	-.6852	-.1563
Netherlands	NLD	52800001	52801040	1	.9278	-.7027	-1.9313	-.7401	-1.156	-.2781	-2.1355	-1.9916
Netherlands	NLD	52800001	52801985	1	.2088	-.0862	-1.0611	-.2714	-.4546	-.1753	-.6852	-.7496
Netherlands	NLD	52800001	52800486	0	.1754	-.5133	.0226	.5123	-.4286	-.1787	.1648	-.0542
Netherlands	NLD	52800001	52804803	0	-.5005	-.0862	.2092	.252	-.2403	.5591	.5755	-.411
Netherlands	NLD	52800001	52802689	0	-1.1314	-.2328	-1.0935	-.7735	-.9804	-.1082	-.4948	.1216
Netherlands	NLD	52800001	52803426	0	.7885	1.1576	1.1657	.7718	.2109	.7531	.1648	.1216
Netherlands	NLD	52800001	52801386	0	-.2351	2.6352	1.9359	.8076	4.8357	1.4951	2.4277	2.0955
Netherlands	NLD	52800001	52800587	0	-.3865	-.0862	-.7638	.4528	.109	.7088	.3482	-.7108
Netherlands	NLD	52800001	52803796	0	.3012	-.7815	.0226	.288	-.8359	.5078	-1.0753	-.222
Netherlands	NLD	52800001	52805662	0	-.7775	1.1132	-.9607	-.3274	-.1641	.7724	-.0551	-.5723
Netherlands	NLD	52800001	52801022	0	-.6774	-.2479	.0226	-.8658	-.3997	.3627	-.0553	.1216
Netherlands	NLD	52800001	52803043	0	-.4103	-.59	-.3704	.162	-.5785	.0064	-.3055	-.8443
Netherlands	NLD	52800001	52802554	0	-.0946	-.2479	.0226	.3573	.209	1.1324	.0256	-.1563
Netherlands	NLD	52800002	52800775	1	-2.2619	-.8305	-1.0611	-.325	-.8604	.1516	-.5832	-.7108
Netherlands	NLD	52800002	52800777	0	.166720807123819	.0545709183216293	-.039252886453875	.168246679873748	-.138327602190799	.444371826514671	-.16249099581257	-.020922044679299
Netherlands	NLD	52800002	52801893	1	-.4347	.0283378308316819	-.0738009563614215	.108064850116726	-.16906110945387	.418177528059482	-.15509998979975	-.0649623667440176
Netherlands	NLD	52800002	52806431	1	.053	-.2509	-.227	-.1865	-.7895	.0066	-.6852	.1216
Netherlands	NLD	52800002	52800574	1	.312	-.1759	.0226	.0411	-.4669	.0211	-.1972	-.1563
Netherlands	NLD	52800002	52806077	1	-.1498	-.0862	.0226	.4456	-.3316	.3711	-.5798	-.2503
Netherlands	NLD	52800002	52803801	1	.2179	-.0322	-.6843	.3898	.2654	1.6785	.5755	.557
Netherlands	NLD	52800002	52806047	0	.5058	.0693610519973841	-.0197747913814692	.202177009549923	-.121000145751682	.459140091052473	-.166658022166971	.00390775283157685
Netherlands	NLD	52800002	52805733	0	-.0262	-.817	-1.0611	.8302	-.7406	.8161	.0154	-.3917
Netherlands	NLD	52800002	52800132	0	-.4166	-.0862	.0226	.7113	.8309	1.5721	.5755	.1216
Netherlands	NLD	52800002	52802639	0	.166720807123819	.0545709183216293	-.039252886453875	.168246679873748	-.138327602190799	.444371826514671	-.16249099581257	-.020922044679299
Netherlands	NLD	52800002	52803838	0	.2097	.718	.0226	3.6039	2.8828	3.6292	1.3918	.7611
Netherlands	NLD	52800002	52800617	0	.2263	2.6352	1.2867	.6495	.6659	.5384	1.1417	2.0955
Netherlands	NLD	52800002	52804103	0	-.2481	-.1957	.0226	.592	-1.4209	.5698	-1.5596	-1.1252
Netherlands	NLD	52800002	52803445	0	-.5396	-1.3452	-.547541092260697	.712641718247008	-.1268	1.7784	-.0958094446982252	-.443976713667265
Netherlands	NLD	52800002	52803098	0	-.6071	.9637	.4173	.1941	.798	.0402	.8762	.4184
Netherlands	NLD	52800002	52804495	0	-.2605	.9526	.0226	.95	-1.1218	1.4377	.7198	.1216
Netherlands	NLD	52800002	52800242	1	-.387	-.4314	.0226	-.1045	-.8019	.2303	-.4771	-.1563
Netherlands	NLD	52800002	52804718	1	.1977	-.269	-.3802	-.1628	-.1492	-.0978	-.1972	.0453
Netherlands	NLD	52800002	52803165	1	-.0998	-2.9627	-2.664	-2.6893	-3.7095	-1.6678	.5755	-2.5027
Netherlands	NLD	52800002	52805286	1	-.8276	.108216445317994	.0511363565705925	.109934494854389	-.101755435988346	.451101436347028	.0256	.1216
Netherlands	NLD	52800002	52801412	1	.0846	1.3403	.6465	3.6039	1.171	1.9163	.7264	-1.7277
Netherlands	NLD	52800002	52802272	1	-.7096	-.4314	-.227	-.6441	-.3947	-.1382	-.309	.1216
Netherlands	NLD	52800002	52804527	1	-.4981	.0255724164543235	-.0774429115551791	.101720659890182	-.17230094475288	.41541620270727	-.154320851839004	-.0696049670428935
Netherlands	NLD	52800002	52804113	1	-.5553	-2.9627	-1.4747	-.6037	-1.1246	-.8849	-1.5537	-1.4991
Netherlands	NLD	52800002	52806228	1	-.4385	-.7221	1.9359	-.0033	-.4112	-.2574	-.6852	-.1314
Netherlands	NLD	52800002	52802652	1	-.0194	.257277559252367	.0226	.4045	.4774	1.0062	.5755	.1216
Netherlands	NLD	52800002	52802167	0	1.2389	.8655	1.0108	-.4293	.4228	-.0441	-.3727	.8136
Netherlands	NLD	52800002	52803560	0	-.6367	-.8355	-.227	-.0293	-.9411	.1173	-.6852	-1.1252
Netherlands	NLD	52800002	52805709	0	-.6285	-.5994	.9726	.4384	.2028	.5239	.1693	.8567
Netherlands	NLD	52800002	52801129	0	-.6859	-.7751	-.1744	.4847	-.2415	.9987	-.24	-.9471
Netherlands	NLD	52800002	52806467	0	-.4933	-.8357	-.3802	-.6415	-.9881	-.0745	.0221	-.2726
Netherlands	NLD	52800002	52805096	0	-.5425	-.59	-.3802	.3058	.828	.2953	-.787	.1216
Netherlands	NLD	52800003	52803806	1	-.9095	.967	.0226	.6053	.209	.9481	.5755	.1216
Netherlands	NLD	52800003	52802966	0	.1518	-1.1801	-1.3384	-.2295	-1.4937	-.1507	-1.0753	-1.0788
Netherlands	NLD	52800003	52804639	0	-.2602	-1.3452	.0226	1.3136	1.4817	1.3337	.5755	-.4784
Netherlands	NLD	52800003	52803292	1	-.1405	-.0862	.0226	.5588	-.4624	1.053	-.0857	.1216
Netherlands	NLD	52800003	52805358	1	-1.2114	-1.2802	-1.1926	-.1302	-.7142	.5286	-.1953	-1.1252
Netherlands	NLD	52800003	52803518	1	.2587	.3151	-.5836	.1259	-.4531	.4268	-.2821	-.8198
Netherlands	NLD	52800003	52806401	1	-.992	-.0961	.8116	-.587	-.3011	-.3164	-.1727	.1216
Netherlands	NLD	52800003	52805370	1	-1.0781	.0789	-.7836	.3018	.6613	.9495	.1922	-.959
Netherlands	NLD	52800003	52803745	0	-.9052	-.4174	.0226	.6697	-.6362	1.0062	-.2004	-.1563
Netherlands	NLD	52800003	52800914	0	.3005	-.0862	-.7638	.7785	.343	1.2732	.5755	-.4607
Netherlands	NLD	52800003	52806236	0	-.279	.7989	.0226	.98	.3667	.649	.3482	.5553
Netherlands	NLD	52800003	52804492	0	.7115	-.3289	1.9359	.0944	1.2732	1.6557	-.1021	2.0955
Netherlands	NLD	52800003	52801434	0	-.1819	-.4025	-.3431	.315	1.0273	.5015	.1922	-.2945
Netherlands	NLD	52800003	52801575	0	-.6397	-1.0966	.0226	-.6784	.012	-.2507	.0256	-.1563
Netherlands	NLD	52800003	52800349	1	-.2295	-.0029	.4173	.0812	.2561	.6635	1.1171	.4777
Netherlands	NLD	52800003	52802486	1	-1.1352	-.0862	-.7638	.2712	.0331	1.0391	-.0823	-1.3989
Netherlands	NLD	52800003	52802354	1	.4816	-.4174	.0226	.0215	-.0333	.384	.5755	-.1563
Netherlands	NLD	52800003	52803178	1	-.1148	.879	.0226	.4814	.2392	1.1281	.8038	-.2503
Netherlands	NLD	52800003	52803052	1	-.1991	-.089	-.7902	.3355	-.5896	.1877	-.4771	-.4607
Netherlands	NLD	52800003	52804092	1	-.681	-.7162	-.6446	-.2191	-.1049	.0411	-.309	-.1563
Netherlands	NLD	52800003	52801037	1	-.2217	-.4314	-.3802	-.7866	-.3671	.2618	-.7867	-.4784
Netherlands	NLD	52800003	52804537	1	-.7699	-.8061	-.4728	-.7943	-.9619	-.0569	-.2821	-.6912
Netherlands	NLD	52800003	52806339	1	-.0642	-.0862	-.6843	-.1456	-.8072	-.0441	-.2852	-.8578
Netherlands	NLD	52800003	52803967	0	-.1638	1.7162	1.9359	-.5535	.6797	.286	1.836	2.0955
Netherlands	NLD	52800003	52801818	0	-.0717	-.4314	1.9359	.3466	.1385	.365	.5755	2.0955
Netherlands	NLD	52800004	52802230	0	-.6993	.7821	.7825	1.043	.063	.289	2.0386	2.0955
Netherlands	NLD	52800004	52806107	1	-.6872	1.1352	-.3827	-.0042	-.1447	-.421	.0256	-.4607
Netherlands	NLD	52800004	52803202	1	-.0252	-.2479	-1.3264	-.7153	-.7754	-1.6678	-2.1355	-1.1252
Netherlands	NLD	52800004	52805603	1	-.5548	.2032	.309	.844	-.2606	-1.6678	-2.1355	2.0955
Netherlands	NLD	52800004	52800907	1	-1.6952	-.4643	-.3827	-.3316	-.5365	-.568	-.8012	.7864
Netherlands	NLD	52800004	52804116	1	-.4554	-.0862	-.227	.2269	-.8329	.4165	.5755	-.4607
Netherlands	NLD	52800004	52805240	1	.8549	1.7162	.6407	.8286	.2827	.4321	.1648	-.1932
Netherlands	NLD	52800004	52801964	0	.3221	.718	-1.0611	.6187	-.8715	-1.6678	-.1972	-1.0283
Netherlands	NLD	52800004	52804667	0	1.1134	-.0862	.0226	-.3189	-.5593	.1735	.5755	.1216
Netherlands	NLD	52800004	52802253	0	.3927	-.2662	1.2867	.3641	-.0507	-.219	1.6922	1.1232
Netherlands	NLD	52800004	52800822	0	.4403	-.2479	-.9145	-.4355	-.513	-.5569	-.414	-.5251
Netherlands	NLD	52800004	52803027	0	1.0135	-1.2115	-.9874	-1.0068	-1.3338	-.8849	-.5832	-.4607
Netherlands	NLD	52800004	52805078	0	1.0304	.2859	.8116	.677	.1036	.9018	-.2907	1.1508
Netherlands	NLD	52800004	52800272	0	.6373	.6464	1.4967	.4447	.664	.4023	.3482	2.0955
Netherlands	NLD	52800004	52800700	1	-.3701	-1.2177	-1.2828	.47	-.4078	.5351	.1701	-.4377
Netherlands	NLD	52800004	52801973	1	.5908	-.103	.586	-.0728	.0837	.1125	-1.2876	.0658
Netherlands	NLD	52800004	52803171	1	.7256	-.0862	-.5034	.6655	.1729	.4394	-.6852	-.7108
Netherlands	NLD	52800004	52805446	1	-.0016	-.7221	.0226	.6527	-.0603	.7447	-.9906	-.946
Netherlands	NLD	52800004	52806327	0	-.4007	1.153	.0226	.0591	.8877	.8953	-1.2624	1.515
Netherlands	NLD	52800004	52804261	0	1.5611	-.7815	.0226	-.1627	-.0856	.0587	.1648	-.1563
Netherlands	NLD	52800004	52802957	0	.5475	.1245	.0226	.3548	.3887	.0064	-.2852	.4777
Netherlands	NLD	52800004	52805902	0	1.0272	-.0862	.0226	-.2745	.2488	.4554	-.6852	.1216
Netherlands	NLD	52800004	52804633	0	.7845	-.1456	1.1657	.8459	.568	.9802	.9254	.4777
Netherlands	NLD	52800004	52804033	0	.105	.5206	-.3802	1.2836	.7192	-1.6678	-.5832	.1216
Netherlands	NLD	52800004	52806437	0	.1734	-.8384	1.4967	.1823	-.2668	.4672	1.6331	.5553
Netherlands	NLD	52800004	52800684	0	1.0376	-.59	.3461	.5667	-.1021	-.2964	-.6852	1.2147
Netherlands	NLD	52800004	52805617	0	.5629	-.2479	-1.0611	-.6455	-1.1487	-.4795	-.4948	-.4607
Netherlands	NLD	52800004	52801195	0	1.1806	-.5994	.0226	.3984	.2215	.4586	-.5832	-.2503
Netherlands	NLD	52800005	52802530	1	-.1257	.0666	1.0108	.3259	-.7714	.3272	-.3907	-.1563
Netherlands	NLD	52800005	52805165	1	-.059	2.6352	.0226	-.3043	.4663	.2569	-.2008	.2224
Netherlands	NLD	52800005	52803786	1	.9669	-.5616	-1.3452	-.3592	-.7919	-1.6678	-2.1355	-1.2688
Netherlands	NLD	52800005	52804672	1	1.1863	-.2479	-.7902	.3534	-.7642	.0252	-.6852	-.959
Netherlands	NLD	52800005	52805381	1	.642	.1245	-.7902	.375	-.0566	.5707	-2.1355	-.959
Netherlands	NLD	52800005	52801891	0	.4457	-.59	-1.4928	-.2468	-.5341	-1.6678	-1.7719	-1.2864
Netherlands	NLD	52800005	52801338	0	-.788	-.6593	.7162	-.2912	-.427	-1.6678	.3473	-.1563
Netherlands	NLD	52800005	52802400	0	1.1946	1.1352	.8038	-.2314	.088	.1711	-1.0753	.7864
Netherlands	NLD	52800005	52806368	0	1.0094	1.3697	.7162	.6266	.4555	.6731	.8038	1.1232
Netherlands	NLD	52800005	52802513	1	.2116	1.4003	.8038	.7159	-.0253	.2554	.0447	-.2503
Netherlands	NLD	52800005	52800085	1	1.4188	-.7221	-1.3325	.3651	-.2342	.8418	-.6852	-.1563
Netherlands	NLD	52800005	52800830	1	1.205	.2695	-.6315	.2612	-.8327	.7972	-.3907	.0208
Netherlands	NLD	52800005	52804330	1	1.1108	1.7671	.5462	.2459	.3862	.6252	-.2821	-.4784
Netherlands	NLD	52800005	52805630	1	.068	.3898	.0226	.7086	.0994	.1055	-.5172	.1216
Netherlands	NLD	52800005	52800861	1	1.1792	-.9334	-.5034	-.0849	-1.1541	-.3883	-.5798	-.946
Netherlands	NLD	52800005	52806265	1	-.8869	.9637	.5462	.2452	-.2007	.7963	-.6852	.1739
Netherlands	NLD	52800005	52805024	1	.8305	-.2479	.0226	.4578	.1096	.8327	.5755	.1216
Netherlands	NLD	52800005	52803627	1	.9443	-.0862	.0226	.307	-.1556	.7508	-.6852	-.5251
Netherlands	NLD	52800005	52803969	1	1.5137	-.6593	-1.263	.1336	-.7599	-.0459	-1.1229	-.6353
Netherlands	NLD	52800005	52804235	1	.7308	.9454	.917	.8133	.0139	.8255	-.9936	1.2147
Netherlands	NLD	52800005	52801938	1	.8309	.8655	.8116	.2602	-.1391	.4644	-1.2871	.557
Netherlands	NLD	52800005	52800287	1	1.112	.2607	-.691	.5086	-.0432	.6391	-1.305	-.8578
Netherlands	NLD	52800005	52800941	0	.9179	.8655	.8348	.5733	.6753	.8373	.5755	1.3566
Netherlands	NLD	52800005	52801211	0	-.4787	-1.3795	-1.4242	.65	-.5925	.9048	-.8686	-.5475
Netherlands	NLD	52800005	52804043	0	1.1773	-.2662	.4173	.4091	.1124	.4141	-.4805	-.1563
Netherlands	NLD	52800005	52802484	0	-.9655	-.7221	.0226	.085	.1318	.0173	-.6852	-.1563
Netherlands	NLD	52800005	52803781	0	1.1757	.468	.0226	1.0109	1.3023	.7709	.5755	.1216
Netherlands	NLD	52800005	52805806	0	.4698	.0666	.0226	.359	-.7814	.4382	-.5832	-.9244
Netherlands	NLD	52800005	52806233	0	.8871	.7989	-.7902	.4122	-.2697	.8535	-.0987	-.1563
Netherlands	NLD	52800005	52805247	0	1.1902	.9349	.8038	.405	1.0409	.6047	1.1417	.8136
Netherlands	NLD	52800005	52800425	0	.6821	1.1529	-1.5179	.1579	.4036	.3393	-.2008	-1.4637
Netherlands	NLD	52800006	52804738	1	.7657	-.7221	-.6446	.3163	-.2917	.2644	-.414	-.4377
Netherlands	NLD	52800006	52801301	1	-.5384	.0789	.1386	.6189	-.5717	.9851	.1701	-.5461
Netherlands	NLD	52800006	52800484	0	-.3289	-.2806	1.9359	.312	-.1014	-.3632	.3473	1.3566
Netherlands	NLD	52800006	52806075	0	.124	-.2662	-1.161	.0238	-.5466	-.0026	-.6599	-.3297
Netherlands	NLD	52800006	52804175	0	-.5404	.8828	1.9359	.6842	.1071	.4492	.3415	2.0955
Netherlands	NLD	52800006	52806470	0	-.4902	2.6352	1.9359	.7356	-.9138	-.2306	1.6338	.1216
Netherlands	NLD	52800006	52806315	1	-.4196	1.7162	-.8561	.313	-.3649	.7963	-1.305	.8925
Netherlands	NLD	52800006	52801965	1	1.4195	.2607	-.3802	.1595	-.1434	.6167	-1.1908	.1216
Netherlands	NLD	52800006	52800715	1	1.1951	-.0862	-.9607	.357	-.4215	.44	-.6852	-.4607
Netherlands	NLD	52800006	52800892	1	.0671	1.4003	-.3431	.1129	.1776	.5049	-1.0758	-.3902
Netherlands	NLD	52800006	52804740	1	.9717	-.0862	.4173	.3839	-.2075	.4588	-.1722	-.1563
Netherlands	NLD	52800006	52803729	1	.2895	1.3697	-.6315	.6145	-.1153	.1683	.1701	.1959
Netherlands	NLD	52800006	52805575	1	.8168	-.2662	-.4728	.5668	-.361	.6695	-.1742	-.2726
Netherlands	NLD	52800006	52802514	1	1.1122	.6464	-.5907	1.0478	1.4538	1.2457	.5755	-.4607
Netherlands	NLD	52800006	52806216	0	.0417	-.4314	.5347	.2243	.3821	.6314	-.5832	.4777
Netherlands	NLD	52800006	52800566	0	.8143	-.269	-.3802	.1147	-.2503	.0177	.5755	-.1563
Netherlands	NLD	52800006	52805776	0	1.2295	-.891	-1.263	.5201	-.6731	.6106	-.6852	-1.0454
Netherlands	NLD	52800006	52802346	0	.8136	.0827868334697957	-.00209350102439383	.232977352637152	-.105271103085511	.47254602075927	-.170440650941698	.0264470646926805
Netherlands	NLD	52800006	52800816	0	-.5383	-.4314	.0226	.4707	.1405	.9369	-.4288	.2546
Netherlands	NLD	52800006	52804322	0	1.3428	-.0862	.0226	.315	-.159	.5634	.5826	.1216
Netherlands	NLD	52800006	52801888	0	.8764	-.0994	.0226	.0808	-.0078	.3176	-.3912	-.1563
Netherlands	NLD	52800006	52802168	0	.8878	.5091	-.5907	-.1574	-.2969	.3738	-.4771	-.6959
Netherlands	NLD	52800006	52803762	0	1.0204	.7332	1.4967	-.5776	-.485	.2554	-.007	2.0955
Netherlands	NLD	52800006	52800088	0	1.2188	.4012	.0226	1.1711	.6391	1.8351	1.1417	-.2503
Netherlands	NLD	52800007	52801622	1	-1.4263	-.5673	.0226	1.1737	.533	3.6292	.5755	-.1563
Netherlands	NLD	52800007	52803545	0	-.4291	-.0862	-.8627	.7757	.3797	1.3948	.1693	-.5912
Netherlands	NLD	52800007	52803847	1	.7664	-.4203	.0226	-.3117	-1.1794	.3846	-.6852	.1216
Netherlands	NLD	52800007	52802261	1	-.2003	1.1576	-.9617	.2317	.4383	.0174	-.396	-1.023
Netherlands	NLD	52800007	52803514	1	-.5113	1.3697	.0226	-.3705	.1201	.6403	.5755	1.515
Netherlands	NLD	52800007	52800020	1	-.5198	-1.175	-.6446	-.9547	-1.1067	.0211	-2.1355	-.3856
Netherlands	NLD	52800007	52801125	1	-.534	.8179	1.0433	.7598	-.6553	1.1081	.8107	.3663
Netherlands	NLD	52800007	52803620	1	.3012	-.0862	-.227	.6692	-.7923	.4141	-.216	-.4607
Netherlands	NLD	52800007	52803136	0	-.8793	-.4314	.1453	-1.0068	-1.4211	-.0026	.5755	-.1563
Netherlands	NLD	52800007	52805798	0	.5727	2.6352	1.4967	-.0474	.1018	.179	.5755	2.0955
Netherlands	NLD	52800007	52801366	0	1.1921	-.0862	-.3802	.3323	-.0113	.7542	.1648	-.3297
Netherlands	NLD	52800007	52800758	0	.7883	.0789	.0226	.2309	-.243	.5148	-.0553	.1216
Netherlands	NLD	52800007	52805707	0	-.9457	-1.0588	-.691	-.5797	-.3673	-.1139	-.4771	-.7108
Netherlands	NLD	52800007	52805039	0	-.2321	2.6352	1.9359	1.2836	.7388	1.2316	2.4277	2.0955
Netherlands	NLD	52800007	52800983	0	-.7186	.2607	-.5836	.8241	.6496	.7647	.1648	.1216
Netherlands	NLD	52800007	52802860	0	1.0862	-.2662	.0226	-.2911	-.6475	.2525	-.6852	-.5251
Netherlands	NLD	52800007	52803648	1	-.6016	-.2479	-1.0611	-.5622	-.5625	.1658	-.6852	-.959
Netherlands	NLD	52800007	52803863	1	-1.4209	-1.4775	-.6843	-.349	-2.0397	-.0187	.075	.1216
Netherlands	NLD	52800007	52804304	1	1.1067	.7946	.0226	.115	-.4083	.216	.3482	.2286
Netherlands	NLD	52800007	52802201	1	.5223	.3289	.5347	.2135	.1327	.7303	-.2852	-.1563
Netherlands	NLD	52800007	52803250	1	.2456	1.7671	-.7638	.0668	-.5273	.6266	-.2479	-.7496
Netherlands	NLD	52800007	52802567	1	-.8094	-.8264	1.9359	3.6039	.7585	3.6292	-.414	-.4607
Netherlands	NLD	52800007	52805201	1	-.0945	-.4314	-.227	.1803	-1.3835	.3685	-.3535	.7864
Netherlands	NLD	52800007	52803974	1	.04	-.0306	-.3827	1.9287	-.6092	.8629	1.1306	2.0955
Netherlands	NLD	52800007	52801059	0	-.593	.1892	.0226	.101	-.337	.0272	1.5037	.2224
Netherlands	NLD	52800007	52800762	0	-.7919	-1.0588	-.227	-.1972	-.6311	-.0558	-.6852	-.4784
Netherlands	NLD	52800007	52801558	0	-1.2893	1.0508	.0226	.355017814476834	.43479419736154	1.0135	-.0823	2.0955
Netherlands	NLD	52800007	52800629	0	.7921	.1386	-.5034	-.529	-.0813	-.1968	-.3763	.1216
Netherlands	NLD	52800007	52801448	0	-1.1744	.6555	.0226	-1.7857	-.1856	-.7433	.5755	-.1563
Netherlands	NLD	52800007	52804574	0	-.9848	.6515	-.4728	.4338	.2356	.9188	-.5832	-.1865
Netherlands	NLD	52800007	52800867	0	.8506	-.0862	.0226	.1664	-.4147	.1686	-.6852	-.2201
Netherlands	NLD	52800007	52801480	0	.2935	-.0176	1.1381	-1.7857	-.1804	-.421	-.0823	1.515
Netherlands	NLD	52800007	52805504	0	-.9152	-.7087	-.5836	-.0254	.8359	1.0121	.8107	-.5265
Netherlands	NLD	52800009	52801293	1	1.028	-.7162	1.1381	.4551	-.3587	.8781	-.3206	.3216
Netherlands	NLD	52800009	52802378	0	-1.0623	.1852	.0226	.1624	.1531	.5692	.1648	.1216
Netherlands	NLD	52800009	52804099	1	1.0987	.5427	-.335	-.0255	-.2782	.0449	-.9729	-.6508
Netherlands	NLD	52800009	52805018	1	.8747	-.0862	-.227	.7977	.6901	.9877	.1701	-.2726
Netherlands	NLD	52800009	52806140	1	-.3678	.3427	.1386	.3365	-.5098	.4731	-.6852	.1216
Netherlands	NLD	52800009	52806320	1	.6181	-.0862	.0226	.7113	-.4962	1.1571	.3482	-.4607
Netherlands	NLD	52800009	52804030	1	1.2156	2.6352	1.9359	.3239	-.069	.9641	.1701	.839
Netherlands	NLD	52800009	52803310	1	.592	-.4314	-.5034	.0919	-.8604	.6657	-.4771	-.4377
Netherlands	NLD	52800009	52803170	1	-.1403	.5976	.4173	.2249	.3327	.8267	.3415	.4504
Netherlands	NLD	52800009	52804626	1	.915	-.4203	.6496	.4403	-.4304	.7188	.3482	.8567
Netherlands	NLD	52800009	52801223	1	.3428	-.1629	-.3802	.2188	-.3759	.7876	-.4948	-.4784
Netherlands	NLD	52800009	52803554	0	1.0095	.4571	1.2341	.2536	.345	.9449	-.0551	.8567
Netherlands	NLD	52800009	52805556	0	.9182	2.6352	1.2867	.9551	.2517	.8416	-.4027	2.0955
Netherlands	NLD	52800009	52803609	0	-.5235	.5315	.4173	-.665	.4137	-.8768	-.7078	.1959
Netherlands	NLD	52800009	52801124	0	-.4495	.3151	-.6315	.4685	-.4166	.9412	-.3912	-.65
Netherlands	NLD	52800009	52802887	0	1.2098	.8655	-1.0021	.5084	.2234	.9828	-.1369	.4976
Netherlands	NLD	52800009	52803280	0	.561	-.4427	1.0043	.6779	-.2553	-1.6678	-.2004	.4994
Netherlands	NLD	52800009	52806117	0	.1542	.4457	-.227	-.2234	-.033	.425	-.1727	-.1563
Netherlands	NLD	52800009	52801294	0	-.9974	-.1889	1.9359	1.5792	1.4406	2.3738	2.4277	2.0955
Netherlands	NLD	52800009	52805405	1	-.1562	-.9269	-.7902	.272	-.4903	.5773	.0256	-1.1405
Netherlands	NLD	52800009	52802373	1	1.3801	.5228	-.227	.4711	.0265	.8621	.3482	.1216
Netherlands	NLD	52800009	52804526	1	1.1143	-1.0658	-.6446	-.2268	-.5502	.3163	-.6852	-.1563
Netherlands	NLD	52800009	52800989	1	-.0932	-.7221	.0226	.3726	-.3986	.5734	-.6852	-.1563
Netherlands	NLD	52800009	52802578	1	1.1164	-.2662	-.5836	.5435	-.6374	.3475	-.454	.2425
Netherlands	NLD	52800009	52806169	1	.7016	.7763	.4173	.2575	.006	.3712	-.6852	.9097
Netherlands	NLD	52800009	52806321	1	-.3873	1.1352	-.5544	.3485	.362	1.0893	.3473	-.6544
Netherlands	NLD	52800009	52803932	1	-1.0392	-.0737	-.6116	.6009	-.0071	.7122	-.2821	-.5251
Netherlands	NLD	52800009	52802525	0	.264531340989954	.1669	.0226	.3834	.4931	1.249	.0444	1.515
Netherlands	NLD	52800009	52803483	0	.7292	1.7162	1.9359	.7376	-.1116	.414	-.1727	2.0955
Netherlands	NLD	52800009	52801335	0	-.2022	1.7162	1.4967	-.0241	1.0205	.8954	-.0823	2.0955
Netherlands	NLD	52800009	52806379	0	1.0094	.5366	.6407	.3083	.2391	.8907	-.3086	1.1232
Netherlands	NLD	52800010	52805175	1	-.8943	-.4136	-.227	-.6447	-.3531	-.1968	-.6852	-.1563
Netherlands	NLD	52800010	52803404	1	.6644	.197429932114493	.100089461911076	.489518754711982	.100548224140855	.9638	.00645685199617096	.122515270856196
Netherlands	NLD	52800010	52800521	1	-.6591	-1.0753	-.6144	-.0026	-1.037	.3689	-1.1229	-1.207
Netherlands	NLD	52800010	52800289	1	-.3066	.0527	-.9947	-1.3723	-.506	.0589	-.6852	-.8802
Netherlands	NLD	52800010	52801149	1	-.9512	.3392	1.4967	.8078	.772	1.1253	1.2302	.7099
Netherlands	NLD	52800010	52802277	0	-.0221	.6684	.0226	.5383	-.6352	-.6073	.5755	.1216
Netherlands	NLD	52800010	52800649	0	-.609	.666	-.6843	-.4588	-.2474	-.4809	-.6852	-.1563
Netherlands	NLD	52800010	52803625	0	-.5829	-.5717	-1.2567	.6487	.2978	-.2886	.5755	.1216
Netherlands	NLD	52800010	52804616	0	-.4788	.3289	-.3802	-1.1025	-1.0388	-.0079	-.5832	-.8443
Netherlands	NLD	52800010	52805236	0	-.4542	1.1352	-.9607	.4633	-.0348	.8573	.5755	-.2503
Netherlands	NLD	52800010	52803028	0	.3641	.5859	-.227	.6176	.1385	.8931	-.3733	.1216
Netherlands	NLD	52800010	52803689	0	-.6706	-.2479	-.5034	-1.0138	-.4372	.1882	-.6852	-.5251
Netherlands	NLD	52800010	52802330	1	.3869	.9349	.8805	.1483	.4764	.4402	-.6852	1.1232
Netherlands	NLD	52800010	52800999	1	-.6459	-.8189	.0226	-.1239	-.6276	.1156	.5755	.1216
Netherlands	NLD	52800010	52803952	1	-.3192	-.7271	.0226	.2594	-.1015	.7001	.5755	-.2503
Netherlands	NLD	52800010	52806251	1	-.4847	-.512	.7739	.1485	-.4139	1.0266	-.5202	1.0904
Netherlands	NLD	52800010	52804475	1	-.5907	-1.1085	-.3827	-.0851	-1.0657	.2716	.0256	-.3856
Netherlands	NLD	52800010	52800622	1	-1.2252	-.0384	.5462	-.6869	-.7512	.2872	-1.5537	-.7685
Netherlands	NLD	52800010	52801052	1	-.2043	-.4314	-.227	.6244	-.6002	1.1156	.5755	.1216
Netherlands	NLD	52800010	52804722	1	.0273	.9484	-.335	-.2458	-.7149	.4039	.0256	.7627
Netherlands	NLD	52800010	52806337	0	-.1452	.2629	.3416	-.9395	-.596	.36	.1922	.1216
Netherlands	NLD	52800010	52805866	0	-.164	-.0862	.766	.6031	.1475	.7686	.5755	2.0955
Netherlands	NLD	52800010	52803726	0	1.1609	-.9232	-.6241	.5291	.0984	.9063	-.0553	-.5912
Netherlands	NLD	52800010	52804471	0	1.0737	-.0862	.5021	.6153	.6459	.7197	1.1171	.1216
Netherlands	NLD	52800010	52801379	0	.2687	.2063	-.7902	.8109	.0919	.7667	-.4771	.4777
Netherlands	NLD	52800010	52801767	0	.0053	-.7306	-.3802	-.3989	-.6004	.4006	-.1727	-.1563
Netherlands	NLD	52800010	52804231	0	-.7927	-.4314	-.691	-.0224	-.2319	-.0026	-.2621	-.4607
Netherlands	NLD	52800011	52800866	1	.0344	-.6989	1.2867	.8634	-.1096	1.262	2.4277	.1959
Netherlands	NLD	52800011	52801931	1	-.8431	.5836	.0226	-.2797	-.4627	.5771	-.1972	.6314
Netherlands	NLD	52800011	52804148	1	.7797	1.153	1.1381	.7098	.135	1.2201	.5409	.3899
Netherlands	NLD	52800011	52805449	1	-.1691	.5719	1.4967	.4764	.1806	.7477	.9254	.8567
Netherlands	NLD	52800011	52803701	1	-.0182	-1.1033	1.2341	.1294	.1475	.4214	-.8913	.1216
Netherlands	NLD	52800011	52805116	1	1.0884	-.4393	.3461	-.5297	-.1085	.248	-.9538	.7864
Netherlands	NLD	52800011	52802453	1	1.1225	-.089	-.9607	-.521	-1.0604	.0113	-2.1355	-.2503
Netherlands	NLD	52800011	52803790	0	.7263	-.847	-.3802	.023	.0297	.8484	-1.2876	-.8443
Netherlands	NLD	52800011	52800150	0	.2441	1.3697	1.0433	.0345	.4762	.9865	1.0214	.4725
Netherlands	NLD	52800011	52806083	0	-.553	.7332	1.2867	1.9349	2.3775	1.217	2.4277	2.0955
Netherlands	NLD	52800011	52804017	0	.6684	-.4314	-.691	-.6351	-1.6268	-.9292	-.3907	-.2503
Netherlands	NLD	52800011	52804653	1	.6181	-.2479	-.5034	.32	-.6201	.7723	-.3206	-.6912
Netherlands	NLD	52800011	52804733	1	1.0446	.96	-.227	.6595	.0269	1.3551	-.0065	-.1865
Netherlands	NLD	52800011	52802843	1	.7311	-.2662	.6496	.5415	-.346	.0295	-.6852	.1216
Netherlands	NLD	52800011	52803722	1	-.1013	2.6352	1.9359	-.6123	-.3036	.2842	-.7867	1.515
Netherlands	NLD	52800011	52802028	1	1.1468	.5266	-.3802	.1452	-.0428	.3624	-.1722	-.1563
Netherlands	NLD	52800011	52803456	1	1.3607	-.2662	.0226	.2248	.1595	.9756	-1.305	-.2503
Netherlands	NLD	52800011	52802737	1	.987	-.1139	.0226	.5024	-.2653	.713	-.3912	-.6353
Netherlands	NLD	52800011	52800070	1	-.3321	.5128	.0226	-.0263	-.2671	-.1442	.3482	-.6924
Netherlands	NLD	52800011	52804716	1	.8642	.1882	.0226	.3747	.9013	.9999	.1693	-.5079
Netherlands	NLD	52800011	52806004	1	1.6583	-.2662	.0226	.6214	.1807	.8068	.5755	-.3297
Netherlands	NLD	52800011	52804265	1	.0814	-.5169	-1.0611	-.1169	-1.0406	.1384	-.3912	-.959
Netherlands	NLD	52800011	52800788	1	-.3847	-.2662	-.3827	-.0321	-.6624	.0164	-1.0084	-.4607
Netherlands	NLD	52800011	52804774	1	1.3214	.3178	-.5544	.0027	.0539	.8027	-.3876	.557
Netherlands	NLD	52800011	52802372	1	-.7823	-1.287	-.8554	.325	-.3927	.5235	-1.2624	2.0955
Netherlands	NLD	52800011	52805987	1	.7475	-.4314	-.5034	.427	-.3236	.3994	-.414	-.1563
Netherlands	NLD	52800011	52800007	1	-.2705	-.0862	.0226	.2994	.2187	.6612	-.6852	-.1563
Netherlands	NLD	52800011	52803619	0	1.379	.5289	.4173	-1.3723	-.0004	-.2942	.0256	.1216
Netherlands	NLD	52800011	52804602	0	.4672	-.0862	.0226	3.6039	-.0408	.4394	.5755	.1216
Netherlands	NLD	52800011	52800959	0	.3231	1.7671	.4173	.4029	.6599	1.0883	1.4793	.7864
Netherlands	NLD	52800011	52802862	0	.8445	-.4314	-.7902	-.2963	-.1254	.3456	-.1727	-.1563
Netherlands	NLD	52800011	52801969	0	1.0339	-.4203	.0226	.5192	.3449	.9945	-.3912	-.1563
Netherlands	NLD	52800011	52804070	0	.9839	-.7555	1.4967	.1417	-.6274	.969	-1.5848	.8567
Netherlands	NLD	52800011	52802064	0	.2626	.0527	.4907	.1063	-.0636	.0087	-.0033	.6559
Netherlands	NLD	52800012	52806407	0	1.267	-.0862	.5347	.1638	.273	.4953	.1922	.1216
Netherlands	NLD	52800012	52801815	1	.3229	.8046	-.1627	.0556	-.4859	.3001	.3482	.4777
Netherlands	NLD	52800012	52802461	1	-.0886	-.7221	-.3802	-.3145	-.6549	.2554	-2.1355	-.3856
Netherlands	NLD	52800012	52803436	1	.2182	-.7221	-1.0611	.3059	-.1731	.7673	-.4771	-.7496
Netherlands	NLD	52800012	52802393	1	-1.4151	-.5743	-1.161	-1.0068	-.9957	-.2708	-.6852	-1.4344
Netherlands	NLD	52800012	52804252	1	.3937	.7763	.5347	.6193	-.1523	.8627	-.8483	-.2726
Netherlands	NLD	52800012	52800197	1	-2.7698	-.59	.0226	.057	-.8424	.6959	-.6852	-.1563
Netherlands	NLD	52800012	52803803	1	.2697	-.0862	-1.0611	-.0749	-.5864	.6261	-.4948	-.7351
Netherlands	NLD	52800012	52802713	0	.1817	-.1106	-.2707	-.2355	-.0537	-.2144	-.5832	-.1563
Netherlands	NLD	52800012	52804007	0	.1813	.3464	-.7183	.0346	-.1976	.281	-.4801	-.222
Netherlands	NLD	52800012	52801103	0	-.2809	1.7671	.9192	.4551	.4765	.8748	-.1727	1.515
Netherlands	NLD	52800012	52800926	0	.4911	.2185	-.4728	-.0099	-.7465	.5158	1.2607	-.4607
Netherlands	NLD	52800012	52802560	1	-.2058	.1915	-.7638	.3611	-.0428	.5857	-.5974	-.5475
Netherlands	NLD	52800012	52800299	1	1.0546	-.6593	-.5836	.5247	-1.0999	-1.6678	-.5798	-.2503
Netherlands	NLD	52800012	52805140	1	-.6529	-.0862	.0226	.4701	-.1107	.4507	-.7867	-.1563
Netherlands	NLD	52800012	52803707	1	-.2962	-.5743	-.9624	.4682	-.6821	.812	-.9759	-.942
Netherlands	NLD	52800012	52801245	1	.1902	2.6352	1.4967	.6265	-.0955	.8593	-.0517	-.1563
Netherlands	NLD	52800012	52803541	1	1.3596	.3875	-.3802	.281	-.5613	.6767	-.1972	-.2503
Netherlands	NLD	52800012	52803642	1	.071	1.1493	.0226	.6185	.4569	.5378	-.1914	-.5912
Netherlands	NLD	52800012	52804544	1	.724	-.847	.0226	.3219	-.5452	.5419	-1.0571	.6377
Netherlands	NLD	52800012	52803850	1	.6838	.0502	.0226	.0118	-.6372	.2911	.5755	-.2274
Netherlands	NLD	52800012	52804623	0	.1653	-.2662	1.2899	.2418	-.4828	1.0125	-.3733	1.1232
Netherlands	NLD	52800012	52800059	0	-2.7413	1.3939	1.2867	.2982	-.1186	.823	-.4771	1.515
Netherlands	NLD	52800012	52805918	0	.1796	-.9845	.2753	.6431	.3205	.9088	.5755	2.0955
Netherlands	NLD	52800012	52806183	0	-.0293	-.7221	-1.2567	.1205	-.1493	.5546	-.3912	-.4784
Netherlands	NLD	52800012	52800829	0	-.4015	-.7221	-1.2567	.1913	-.8275	.4412	-1.054	-.2726
Netherlands	NLD	52800012	52801268	0	.8068	-.2662	-.227	-.144	-.2283	.3841	-.3912	-.4607
Netherlands	NLD	52800012	52800357	0	-.263	-.0862	.4173	.094	-.3275	.1606	.1693	1.515
Netherlands	NLD	52800012	52805070	0	-.5787	2.6352	1.9359	1.0535	1.3439	.3615	1.5037	2.0955
Netherlands	NLD	52800013	52803434	1	-.2369	1.7671	.7162	.2393	.1352	.5306	.8038	.1216
Netherlands	NLD	52800013	52804387	1	-.3561	2.6352	1.9359	.6906	-.0729	.681	.5755	2.0955
Netherlands	NLD	52800013	52802688	1	.4665	-.7114	-.5034	.061	-1.0702	-.3157	-.1021	-.8443
Netherlands	NLD	52800013	52801446	1	-.543	-.2479	.0226	.7268	.4924	.9718	-.6852	-.7108
Netherlands	NLD	52800013	52804137	1	.7618	-.4314	.0226	-.0836	-.3592	-.0127	-.2852	.1216
Netherlands	NLD	52800013	52805594	1	.391	-.2662	-.691	-.0441	-.3446	.079	-.414	-.1563
Netherlands	NLD	52800013	52801407	1	.3797	-.4314	.0226	-.128	-.6166	-.2408	-.5142	-.2503
Netherlands	NLD	52800013	52803067	1	-.4604	-1.0079	.0226	.7113	-.7801	.4837	-.2852	-.2503
Netherlands	NLD	52800013	52804105	0	.7992	.3898	.8961	-.4491	.8138	.2952	1.2262	2.0955
Netherlands	NLD	52800013	52805841	0	-1.5212	-.0862	.0226	.7113	-.1833	1.0062	.5755	.1216
Netherlands	NLD	52800013	52802901	0	-.6907	-.0862	-.5836	.3485	-.0186	-.219	-.3206	-.4607
Netherlands	NLD	52800013	52800695	0	-.4129	.8655	1.2341	.1227	.8539	.3508	.3473	1.515
Netherlands	NLD	52800013	52803379	0	.9178	.2086	-.227	-.1503	.1342	.1417	-.4948	-.7496
Netherlands	NLD	52800013	52802152	0	.1966	.4485	1.036	.2163	-.0433	.2429	-.3882	.1216
Netherlands	NLD	52800013	52805717	1	.8397	-.59	-.227	-.2074	-.6935	.0165	.0489	.1216
Netherlands	NLD	52800013	52800980	1	-.1174	-.6447	-.4806	.2027	.0507	.1598	-.8627	-.5912
Netherlands	NLD	52800013	52804679	1	.436	.0789	-.5034	.1345	.1408	.7074	-.2821	-.2726
Netherlands	NLD	52800013	52804764	1	.5139	.0502	-.7638	.4915	-.065	1.0806	.5755	.1216
Netherlands	NLD	52800013	52804652	1	.9674	-.5847	-.3827	.0057	-.4485	.3155	-1.1229	-.8443
Netherlands	NLD	52800013	52805953	1	1.8093	.7332	1.1355	-.1605	.7105	-.2306	-.5974	2.0955
Netherlands	NLD	52800013	52804345	1	-.2681	-.2662	-1.5883	.543	-.2047	1.0333	-2.1355	-1.4344
Netherlands	NLD	52800013	52803975	1	1.0879	.9349	.0226	.4046	-.1815	.5743	.1701	.1216
Netherlands	NLD	52800013	52804299	1	1.3591	-.2662	-1.0611	.0991	-.3349	.3059	-.2821	-.959
Netherlands	NLD	52800013	52801039	1	.9349	.5859	-.7638	-.0852	-.8062	.5102	-.4771	-.959
Netherlands	NLD	52800013	52803668	1	.2119	1.3403	1.4967	.1738	-.258	-.1741	-.0817	-.1865
Netherlands	NLD	52800013	52802165	1	1.1569	-.3531	.6407	.7126	.4536	.4574	-.1727	.1216
Netherlands	NLD	52800013	52800224	1	.8867	.0722	.0226	-.0287	-.4888	-.1651	-.4771	-.1563
Netherlands	NLD	52800013	52806043	0	-.0058	-.59	.0226	.1295	-.5655	.0402	-.8709	-.2778
Netherlands	NLD	52800013	52806359	0	.1658	1.1132	.8348	.8485	1.2732	.9184	2.4277	.8136
Netherlands	NLD	52800013	52800112	0	.6477	.3178	1.036	-.2252	-.3054	.2664	.5755	1.515
Netherlands	NLD	52800013	52803295	0	-.9649	-.4314	.0226	-.2065	-.4863	-.2708	-.6852	-.6959
Netherlands	NLD	52800013	52803473	0	.9748	-.0862	-.227	.1053	-.7754	.1606	.5755	.1216
Netherlands	NLD	52800013	52801060	0	.7507	-.59	-.3802	.0833	.2337	.363	-.6852	.1216
Netherlands	NLD	52800013	52800164	0	-1.1178	-.7306	.0226	-.0054	.1624	-.3516	-.5355	.1216
Netherlands	NLD	52800013	52804856	1	-.0278	-.8357	-1.4242	-.4834	-.8877	.0204	-2.1355	-.6698
Netherlands	NLD	52800014	52806355	1	-1.8932	-.0623	.0226	.8354	-.9047	1.5721	-.2852	.1216
Netherlands	NLD	52800014	52804140	0	-.4014	-.0881	-.4806	-.1265	.031	-.112	.1693	.1216
Netherlands	NLD	52800014	52800845	0	.2567	-1.4806	-.6643	.4735	.0039	1.299	-.1566	-.1566
Netherlands	NLD	52800014	52804079	1	.0492	-.3334	.894	-.5463	.2438	-1.6678	-2.1355	.9642
Netherlands	NLD	52800014	52800806	1	.1999	2.6352	1.1752	3.6039	1.1236	3.0023	1.836	1.1232
Netherlands	NLD	52800014	52804173	1	.2417	-2.9627	-2.664	3.6039	1.466	.9697	-.6852	-2.5027
Netherlands	NLD	52800014	52803965	1	-.0111	-.5717	-.439896826558554	-.3573	-.660301268446232	-.65	-.605342245648461	-.390936820338536
Netherlands	NLD	52800014	52804540	1	-.0097	-.0827	-.3827	-.2974	.5726	-.6073	.3482	.5505
Netherlands	NLD	52800014	52803412	1	-1.3571	.4061	-.6315	-.7688	-.3218	.0676	-.2668	-.0129
Netherlands	NLD	52800014	52803139	1	-2.5538	-.699	-.5274	-1.6312	.0001	-.1233	-1.4082	-.8936
Netherlands	NLD	52800014	52805873	1	-1.0682	-.1219	-.8345	-1.7857	.4729	-.8615	-.4771	.1216
Netherlands	NLD	52800014	52802590	1	.1128	-1.0619	.4812	1.0665	.9475	2.1028	-.1403	-.6073
Netherlands	NLD	52800014	52804143	0	-.0416247060627942	-.5081	-1.2567	-1.6841	-.0626	-.6274	-1.0606	-.5251
Netherlands	NLD	52800014	52802541	0	.4164	1.1576	.0226	.7113	-.0408	1.0062	.5755	.1216
Netherlands	NLD	52800014	52806209	0	-1.3911	-.7199	-.4728	.2009	-.2273	.5234	.0256	-.5912
Netherlands	NLD	52800014	52801493	0	-.7766	-.983	-.6446	.8812	.1346	.7019	-.1479	-.3969
Netherlands	NLD	52800014	52806105	0	-.2769	.8186	.0226	-2.6893	-.433	-.092	-2.1355	.1216
Netherlands	NLD	52800014	52800029	0	-.6327	.7821	-.1759	.8227	.4092	.6213	.9628	-1.0798
Netherlands	NLD	52800014	52801180	0	-.4712	-.7013	.1882	-2.6893	-2.0436	-1.6678	-2.1355	-2.5027
Netherlands	NLD	52800014	52802492	0	-.3141	.0789	.7332	.5371	.2288	1.309	.1747	.833
Netherlands	NLD	52800014	52805823	0	-.5373	-.4043	1.9359	-2.6893	.5864	.1328	.5755	.1216
Netherlands	NLD	52800014	52805813	0	-.7461	.1997	-.3151	-.4622	-.2051	.3566	.0444	-.8443
Netherlands	NLD	52800014	52803101	0	-.6531	1.7671	.5736	-2.6893	-.3212	-.2011	-.6852	-.6544
Netherlands	NLD	52800014	52800329	0	.9602	-1.3452	-.7836	.9174	.0032	1.2047	-.4948	-.7639
Netherlands	NLD	52800014	52806376	0	.0263	-.0862	-.4806	-1.6841	.3225	.5718	.1922	-.5251
Netherlands	NLD	52800014	52800098	1	-1.6551	-.4123	1.9359	1.2701	.0577	1.0062	2.4277	2.0955
Netherlands	NLD	52800014	52800054	1	-.8	2.6352	1.9359	.1673	.2131	.1204	.5755	2.0955
Netherlands	NLD	52800014	52803738	0	-.8487	-.5717	-1.9114	.9196	.4479	-.4463	-.9759	-1.7071
Netherlands	NLD	52800015	52805549	0	-1.1883	-.0862	.0226	.1893	1.712	.8377	.5755	.1216
Netherlands	NLD	52800015	52802457	0	-.5263	.2718	.4907	1.0414	-.3092	1.6661	-.1021	.2203
Netherlands	NLD	52800015	52800541	1	-.4485	2.6352	1.9359	3.6039	-.0253	2.1953	2.4277	2.0955
Netherlands	NLD	52800015	52800819	1	-.9074	-.256	-.8892	.4498	-.5002	.6276	.8947	-.9815
Netherlands	NLD	52800015	52805130	1	.166720807123819	.0545709183216293	-.039252886453875	.168246679873748	-.138327602190799	.444371826514671	-.16249099581257	-.020922044679299
Netherlands	NLD	52800015	52800535	1	-.5087	-.0862	.0226	.6017	-.5566	1.0245	.5755	.1216
Netherlands	NLD	52800015	52803384	1	-.6064	-2.1099	.9726	1.0132	-.1521	1.6673	1.3656	.2203
Netherlands	NLD	52800015	52804796	1	.4099	-.6394	.0226	-1.6895	-1.3615	-.9484	-.9198	-2.5027
Netherlands	NLD	52800015	52803943	0	-.1196	-.0862	1.9359	.7113	.1603	-.218	.5755	.1216
Netherlands	NLD	52800015	52802907	0	-.562	.022785192815314	-.0811135887930515	.0953264366176868	-.175566330803459	.412633100341239	-.153535569257116	-.0742841809087952
Netherlands	NLD	52800015	52802747	0	-.8093	-.0862	.0226	1.2836	.7617	1.5721	.5755	.1216
Netherlands	NLD	52800015	52805529	0	-.2835	-.0862	.0226	3.6039	1.4075	3.6292	.5755	.1216
Netherlands	NLD	52800015	52801787	0	-.761	.0815	-.3737	.9651	.2563	1.3012	.5641	-.1334
Netherlands	NLD	52800015	52803073	0	.5321	-1.0944	-.954	.7113	-.270235580725812	.801	-.5252	-.9997
Netherlands	NLD	52800015	52800519	0	-.8757	.6464	-.5907	.0759	-.1594	.8952	.1693	-.1314
Netherlands	NLD	52800015	52804839	1	-.5715	2.6352	1.9359	.1852	.386	.7618	.5755	1.3857
Netherlands	NLD	52800015	52800080	1	.5246	-.0029	.0226	.0594	-.1781	.2109	.1648	-.2503
Netherlands	NLD	52800015	52804036	1	.2494	-2.9627	-2.664	-2.6893	-3.7095	-1.6678	-2.1355	-1.1252
Netherlands	NLD	52800015	52806006	1	-.4092	1.3697	-.732	.2894	-.5031	-.2858	.5755	-.6959
Netherlands	NLD	52800015	52800331	1	-.0328	-.3631	.0226	3.6039	.4269	3.6292	.3482	-.1563
Netherlands	NLD	52800015	52805699	1	-.7969	-.2479	-.8627	-.0874	-.9142	.2289	-.6852	-.7496
Netherlands	NLD	52800015	52805258	1	-.3532	-.2662	-.9607	-.2688	-.9958	-.4959	-.2821	-.5251
Netherlands	NLD	52800015	52805157	1	.0148	-1.2802	-.227	-1.7857	-.5875	-1.6678	-2.1355	-.943
Netherlands	NLD	52800015	52803862	1	.1327	-.9443	-.227	-.1562	-.2683	.3566	-.8686	-.806
Netherlands	NLD	52800015	52801012	1	-.861	-.479	-.645578342271807	-.532573902739964	-1.1351	-.2306	-2.1355	-.4607
Netherlands	NLD	52800015	52805038	0	-.2388	-.817	-.7445	-.51532001597764	.4555	-1.6678	-2.1355	-2.5027
Netherlands	NLD	52800015	52804306	0	-.405	-.2479	-.5034	-.325	-.8471	.3499	-.4948	-.4607
Netherlands	NLD	52800015	52804845	0	-.3964	-.2662	-.4806	-.5016	-.5298	-.2979	-.6852	.1216
Netherlands	NLD	52800015	52805144	0	1.1304	-.817	-.8958	.5342	-.9896	-1.6678	.3379	-1.5298
Netherlands	NLD	52800015	52800828	0	.7793	-.6693	1.2899	.5724	.0954	.1018	.1701	1.2147
Netherlands	NLD	52800015	52804026	0	.2787	-.2624	.0226	.1053	.3557	-1.6678	.5755	.1216
Netherlands	NLD	52800015	52800043	0	-.7398	-.4314	-.227	.1953	.0534	.7629	-.2852	.1216
Netherlands	NLD	52800015	52800353	0	.7283	.5179	.0226	-.5612	.0806	.4047	.5755	.1216
Netherlands	NLD	52800015	52800747	0	.7051	-1.3452	.0226	.1053	-.8285	1.5721	1.231	-1.1252
Netherlands	NLD	52800015	52800081	0	.1648	.1395	.0226	-.0781	.9748	.4387	.1648	-.5912
Netherlands	NLD	52800016	52802034	1	-.9135	1.3697	-.8092	.3906	-.1877	1.201	1.6338	-1.5298
Netherlands	NLD	52800016	52800179	1	-.7709	-1.7245	-.8946	-.5199	-1.5403	-.8768	-.0823	-2.5027
Netherlands	NLD	52800016	52801929	1	-.3152	-.847	-.7183	1.0343	-.3016	1.3448	-.4771	-.959
Netherlands	NLD	52800016	52806080	0	-.801	.468	-.3802	.4122	-.1407	.9164	.3482	.1216
Netherlands	NLD	52800016	52805697	0	-.2059	.5266	-.227	.6059	.8438	.9679	.5755	.1216
Netherlands	NLD	52800016	52801123	0	.166720807123819	.0545709183216293	-.039252886453875	.168246679873748	-.138327602190799	.444371826514671	-.16249099581257	-.020922044679299
Netherlands	NLD	52800016	52805455	1	-.5469	-.7199	-.8627	.3072	-.1791	.6607	-.3055	-.1563
Netherlands	NLD	52800016	52805368	1	.2726	2.6352	-.2498	1.168	-.0253	.886	-2.1355	-.8443
Netherlands	NLD	52800016	52804928	1	-.0689	-.0862	.0226	.5924	.6873	.9925	.5755	-.2503
Netherlands	NLD	52800016	52802620	1	.5846	-1.3452	.0226	.3679	-.6567	-1.6678	.5755	-1.1252
Netherlands	NLD	52800016	52802108	1	.151597493326252	-.4314	-.227	.028	.2507	.7085	-.1972	.1216
Netherlands	NLD	52800016	52805303	0	.1125	-1.062	-.7836	1.0119	-.616	.4624	-.5282	-1.6155
Netherlands	NLD	52800016	52801077	0	.5776	.9526	.9192	1.2193	.302	1.1158	2.4277	.4504
Netherlands	NLD	52800016	52803460	0	.209260108595	.2312395032711	.1252212048757	.5681	.24	.8478	.0609277565164928	.150060860236428
Netherlands	NLD	52800016	52803123	0	.4267	-.8213	-.5907	.7113	-.3556	1.0062	.5755	1.515
Netherlands	NLD	52800017	52801841	1	-.4966	.5068	-.6097	.412	-.1132	.2382	-2.1355	-.8443
Netherlands	NLD	52800017	52804568	1	-.5517	-.0862	-.3802	.2839	-.3406	.4324	-.532	-.7496
Netherlands	NLD	52800017	52800591	1	.626	.5859	.0226	.378	.3458	.7979	.3482	-.1563
Netherlands	NLD	52800017	52804690	1	-.5687	-.2662	-.8627	.016	-.6248	.2812	-.9106	-.9101
Netherlands	NLD	52800017	52802413	1	.7979	-.5743	-.227	-.0632	-.6384	.1055	-1.4541	-1.0454
Netherlands	NLD	52800017	52803812	0	1.0898	.2032	-.6173	.0378	-.5459	-.0842	.5755	-.5251
Netherlands	NLD	52800017	52803454	0	.257	.9454	.0226	.7733	.5177	1.1648	1.5037	1.2147
Netherlands	NLD	52800017	52801005	0	-.2109	.7156	-.9285	-.7866	-.5462	.4156	-.768	-.4607
Netherlands	NLD	52800017	52803719	0	-.2019	.1316	.5347	-.0889	-.7958	.4235	-.0551	.2546
Netherlands	NLD	52800017	52804146	0	.6186	.5746	1.9359	.9795	.414	1.2428	.1648	1.515
Netherlands	NLD	52800017	52806279	0	.5181	-.2479	.5347	.3449	-.3485	.847	-.3241	-.1563
Netherlands	NLD	52800017	52800218	1	.7488	.5317	.3461	.6712	.1178	1.1754	-.4771	-.4607
Netherlands	NLD	52800017	52806198	1	1.1047	-.0192	.0226	.135	-.0439	.4728	-.6852	-.4607
Netherlands	NLD	52800017	52801764	1	.4241	.5179	1.0108	.857	.5346	1.0261	-.5798	2.0955
Netherlands	NLD	52800017	52800356	1	.9759	.3926	-.6116	.1389	-.5719	.7121	-1.5537	-.6158
Netherlands	NLD	52800017	52803452	1	.4947	-.4203	-.5836	.0309	-.6477	.5329	-1.2624	-1.236
Netherlands	NLD	52800017	52804732	1	-1.0672	1.1132	.6496	.2985	-.1617	.9417	1.3656	-.1563
Netherlands	NLD	52800017	52806091	1	.831	-.4203	-1.0611	.1364	-.8432	.8644	-.2668	-.959
Netherlands	NLD	52800017	52804075	1	-.4028	1.1306	1.036	.5267	-.3131	1.1124	.2163	.9339
Netherlands	NLD	52800017	52804871	1	-.3656	-.6593	-.1744	1.071	-.3355	.7986	-.411	-.1563
Netherlands	NLD	52800017	52802980	1	-.2853	-.2662	-.5544	.2974	-.2053	.6634	-.24	-.7496
Netherlands	NLD	52800017	52803365	1	-1.1769	-.7221	.0226	.3398	-.1535	.6332	-.6852	-.2503
Netherlands	NLD	52800017	52805692	1	.8867	1.1352	-.3802	.2453	-.6846	.7652	-.4771	-.4607
Netherlands	NLD	52800017	52803960	1	-.3321	-.2479	-.7638	.5759	-.2619	.8667	-.3907	-.4607
Netherlands	NLD	52800017	52805803	0	1.0713	-.0994	1.2341	-.1798	-.1649	.3183	-.4805	2.0955
Netherlands	NLD	52800017	52803565	0	.9086	-.4998	.5347	.0417	-.5405	.4739	.8038	-.0998
Netherlands	NLD	52800017	52806356	0	-.6211	.1245	.0226	-.848	-.6264	-.4694	-.7899	.1959
Netherlands	NLD	52800017	52802759	0	.0389	.7308	.4173	.5387	.2218	.4563	-.0585	1.515
Netherlands	NLD	52800017	52805188	0	1.1898	.4012	-.9607	.604	-.1333	1.0519	-.6852	-.4607
Netherlands	NLD	52800017	52801435	0	.166720807123819	.0545709183216293	-.039252886453875	.168246679873748	-.138327602190799	.444371826514671	-.16249099581257	-.020922044679299
Netherlands	NLD	52800017	52805232	0	.7045	.5859	.0226	.0241	.3559	1.0195	-.4771	.1216
Netherlands	NLD	52800017	52804982	0	-.1945	.8046	.4173	.1548	.0476	.7714	.1693	.1959
Netherlands	NLD	52800017	52806157	0	.2272	.3837	1.1381	-.2153	-.683	-.0737	-.787	1.1013
Netherlands	NLD	52800017	52805396	0	.7779	.7332	.4173	.0266	.5121	.6539	.3482	-.1563
Netherlands	NLD	52800018	52800280	0	-1.3657	.0566	.4173	-.3376	-.4221	.5811	-.3912	.5362
Netherlands	NLD	52800018	52800120	1	.5607	-.0862	-.4728	.4852	-.6705	.8336	.5755	.1216
Netherlands	NLD	52800018	52805259	1	.1615	-.5994	-.3802	.7897	-.8023	.8488	-.2852	-.959
Netherlands	NLD	52800018	52801810	1	-.905	-.6329	1.9359	.7113	-.0408	-1.6678	.5755	.1216
Netherlands	NLD	52800018	52801988	1	.3298	-.0862	.0226	.6472	.5287	.6743	.5755	.1216
Netherlands	NLD	52800018	52802280	1	-.0361	-.5757	.0226	.4914	-.527	.7511	-.4948	.1216
Netherlands	NLD	52800018	52801530	1	.7963	-.0862	-.9735	.1729	.5998	1.0969	-1.2871	-.1563
Netherlands	NLD	52800018	52800448	1	-.1011	1.1352	-.4806	.7867	-.2824	.7088	-.0823	-.7108
Netherlands	NLD	52800018	52800389	0	-.2655	-.2479	-.227	-.2259	.3406	.3295	.5755	.1216
Netherlands	NLD	52800018	52802271	0	1.061	-.0862	-.227	-2.6893	-.9877	-1.6678	.5755	-.7496
Netherlands	NLD	52800018	52801779	0	.7402	.4034	.1386	.302	.0316	.9126	.5755	-.5711
Netherlands	NLD	52800018	52800086	0	.5257	.7855	.8348	.5914	.8251	.0926	.174	.7095
Netherlands	NLD	52800018	52802765	0	-.334	-.2479	.4173	.0515	-.5764	.5717	.8038	-.5475
Netherlands	NLD	52800018	52805624	0	-.0797	1.1352	1.1381	.5805	.509	1.0966	.3482	.4504
Netherlands	NLD	52800018	52803097	0	.6007	-.4203	-1.5179	-.4016	-.3678	.8799	.1693	.44
Netherlands	NLD	52800018	52801735	1	-.2754	1.7671	.8571	.1996	-.8541	.5484	.1747	.7627
Netherlands	NLD	52800018	52800193	1	-.4964	.141129333524147	.0433476974253633	-.0572530948563413	.2401	-.2306	-.116123244397086	.100504213490284
Netherlands	NLD	52800018	52802254	1	.7067	.468	.917	.0804	-.6287	.3319	-.5945	-.8578
Netherlands	NLD	52800018	52802376	1	.5147	-.2712	-.7638	.6108	-.3185	1.0076	.5755	-.1563
Netherlands	NLD	52800018	52802524	1	.4256	2.0175	1.2867	.2125	-.0333	.68	-.5172	-.945
Netherlands	NLD	52800018	52804749	1	.8289	-.5847	-1.1926	.0447	-.5433	-.08	-1.2871	-.9101
Netherlands	NLD	52800018	52804536	1	-.4808	-.7815	.0226	-.6016	-.4804	.3238	.1693	-.222
Netherlands	NLD	52800018	52803505	1	.1927	1.153	.0226	-.0461	-.5749	.5069	-.6852	-.4607
Netherlands	NLD	52800018	52801557	1	-.0887	-.0862	.0226	.0903	-.5956	.3924	.5755	-.1563
Netherlands	NLD	52800018	52806362	0	-.3048	.3926	-.4806	-.5168	-.0727	.3424	-.3912	-.4607
Netherlands	NLD	52800018	52803413	0	-.1193	-.8264	.0226	-1.3136	-1.2156	-.3128	.5755	.1216
Netherlands	NLD	52800018	52800138	0	-.7361	2.6352	.0226	1.2107	.974	2.1263	1.2568	2.0955
Netherlands	NLD	52800018	52804886	0	-.2473	.792	.0226	-.1531	-.1307	.29	.2528	.1216
Netherlands	NLD	52800018	52803635	0	-.1698	.3289	.0226	-.3559	-.3354	-.0129	.3482	-.5079
Netherlands	NLD	52800018	52802674	0	.2356	-.2662	-.3048	.0442	.0428	.1619	-.2197	-.0129
Netherlands	NLD	52800018	52805094	0	-2.2534	.9454	-.227	.518	.0617	.8078	-.1026	-.4607
Netherlands	NLD	52800018	52803709	0	.7229	-.4314	-.4806	-1.0613	-1.603	.0366	-.2821	-.5251
Netherlands	NLD	52800018	52802557	0	.166720807123819	.0545709183216293	-.039252886453875	.168246679873748	-.138327602190799	.444371826514671	-.16249099581257	-.020922044679299
Netherlands	NLD	52800019	52803521	1	-.5659	-.0862	-.3802	.1053	-.2828	.3551	-.6852	-.4607
Netherlands	NLD	52800019	52804720	1	-.1493	.0789	.0226	.1053	-.2803	.2595	.3482	.1216
Netherlands	NLD	52800019	52805524	1	.15	-.0862	.0226	3.6039	.3037	.0589	.5722	.1216
Netherlands	NLD	52800019	52802604	1	-.8226	-.0862	.0226	.2749	.7781	.5193	.3482	.1216
Netherlands	NLD	52800019	52806394	1	-.4955	-.4043	.4562	-.6818	-.6051	-1.6678	-.2431	.9883
Netherlands	NLD	52800019	52802784	1	.7956	2.6352	1.9359	1.2836	-.3777	1.4218	1.0854	2.0955
Netherlands	NLD	52800019	52800159	1	-.1517	-.8305	.0226	1.0707	1.2759	2.8994	.5755	.1216
Netherlands	NLD	52800019	52803647	0	1.1601	-.8264	.0226	1.2376	.7392	1.4954	1.4793	-.1563
Netherlands	NLD	52800019	52804678	0	-.1999	-.2662	-.8627	.7203	.2598	1.1875	.5755	-.5251
Netherlands	NLD	52800019	52804546	1	-1.1274	-.0994	-.7836	-.2154	-.9091	-.1088	-.2852	-1.1405
Netherlands	NLD	52800019	52805643	1	-.9338	-.7737	-.5836	.6539	-.8276	.7669	-.6852	-.9299
Netherlands	NLD	52800019	52805221	1	-.7971	.9526	1.9359	1.3956	.3753	1.1343	.5755	2.0955
Netherlands	NLD	52800019	52805361	1	-.847	.0692	.0226	.1933	-.2084	.602	-.2852	-.4607
Netherlands	NLD	52800019	52800061	1	-.2187	-.2479	.0226	.3908	.5126	.9865	-.216	-.1563
Netherlands	NLD	52800019	52801234	1	-.5844	-.0862	-.6843	.3228	-.4559	.4922	-.0553	-.7496
Netherlands	NLD	52800019	52805647	1	.4627	-.0862	.0226	.1347	-.0066	.1965	.5755	.1216
Netherlands	NLD	52800019	52804239	0	-2.4826	-.0862	1.9359	.3178	-.167	.4816	.5755	-2.5027
Netherlands	NLD	52800019	52804308	0	-.1524	-.2479	.0226	.4773	-.0615	.4546	-.0992	-.5251
Netherlands	NLD	52800019	52805472	0	-1.4553	.5366	.0226	-.4326	-.6447	.2731	-1.2695	.1216
Netherlands	NLD	52800019	52800087	0	.7697	2.6352	.9192	.4948	.2908	.8494	-.8742	.2988
Netherlands	NLD	52800019	52803822	0	.2128	1.2103	.586	.7767	.6649	.9963	2.4277	-.7639
Netherlands	NLD	52800019	52806458	0	-.3975	-1.3452	-1.216	-.1383	-.5383	.4394	-.6852	-1.1252
Netherlands	NLD	52800019	52805593	0	-.7166	-.7815	-.227	-.7349	-.1146	-.8768	-.2821	.1216
Netherlands	NLD	52800020	52803270	1	-1.1495	1.3939	-.4153	-.5971	-.3833	-.8768	-2.1355	.7095
Netherlands	NLD	52800020	52801184	0	.0922	-.4314	-.227	.1677	-.4193	.4458	-.414	.1216
Netherlands	NLD	52800020	52802569	1	-2.0075	-.0862	-.9607	-1.2044	-.2314	-.4657	-.7867	-1.4991
Netherlands	NLD	52800020	52806041	1	.8645	.5222	1.9359	-.6359	-.0253	-.2306	.1701	2.0955
Netherlands	NLD	52800020	52800259	1	-.4196	.6464	-.227	.3729	-.2703	1.0924	-.4801	1.515
Netherlands	NLD	52800020	52801007	1	-.1455	-.0862	-.6843	-.277	-.5339	.0587	.5858	-.5957
Netherlands	NLD	52800020	52804094	1	1.3461	2.6352	1.9359	1.0219	.1999	.6281	.1701	-.5899
Netherlands	NLD	52800020	52804693	1	.991	-.969	-.7183	.7113	.7646	-.122	-.1727	-.0358
Netherlands	NLD	52800020	52804873	1	.1962	2.6352	.5736	.2455	.3663	.1527	-.7394	2.0955
Netherlands	NLD	52800020	52801190	1	.3514	-.0862	.0226	.4033	-.0348	-1.6678	.1693	.4777
Netherlands	NLD	52800020	52803457	1	-.1409	-.2479	.8571	.0621	-.6626	-.1442	-2.1355	.2286
Netherlands	NLD	52800020	52806426	0	.8884	-.2662	.0226	.0681	-.6643	.3297	.0256	.1216
Netherlands	NLD	52800020	52801756	0	.3415	-.247229284802136	-.299802785498064	-.165999837010947	-.9183	.137841312701999	-.3733	-.311179409185259
Netherlands	NLD	52800020	52802187	0	.1895	-.0862	-1.1926	-2.6893	-.3324	.9514	.5755	-1.1252
Netherlands	NLD	52800020	52805241	0	-.6244	-.0862	-.8627	-1.3723	.7355	-1.6678	-.6852	-.7639
Netherlands	NLD	52800020	52802794	0	.1021	.0517522541402932	-.0429649697997645	.161780328249358	-.141629822568878	.441557330095248	-.161696855057299	-.0256540411850819
Netherlands	NLD	52800020	52801378	0	.1483	-.0071	.0226	-.1659	-.3626	.2511	.5755	-.7496
Netherlands	NLD	52800020	52805420	0	-.2055	-.0862	-.227	.7113	.6044	-1.6678	.5755	1.0448
Netherlands	NLD	52800020	52803810	1	-.5451	-.5743	-1.1926	-.351	-1.3717	-.5309	-.4771	-.5251
Netherlands	NLD	52800020	52802274	1	-1.0633	.0789	.0226	-.4563	.0458	.2109	-.6852	-.1563
Netherlands	NLD	52800020	52800751	1	-2.6374	.2086	-.8873	-.7809	-.9861	-1.6678	-.6852	-.5251
Netherlands	NLD	52800020	52805123	1	-.9528	-.0862	.0226	.5521	-.0566	.6631	-.2852	.1216
Netherlands	NLD	52800020	52802473	1	.2867	1.7671	1.9359	1.412	2.3385	1.8778	.5755	2.0955
Netherlands	NLD	52800020	52800607	1	-.4649	-.0862	.0226	.3563	-.2391	.1423	-.4948	-.1563
Netherlands	NLD	52800020	52803196	1	.92	-.0862	-.227	.2602	.3114	.5869	-.0553	-.1563
Netherlands	NLD	52800020	52804677	1	1.2379	.957	1.9359	.629	.766	-1.6678	-.8686	-1.5298
Netherlands	NLD	52800020	52803110	0	.0514	.3101	.8038	.2221	-.381	.1165	-.5861	1.2147
Netherlands	NLD	52800020	52801660	0	.4506	-.0862	-.227	.2022	.3136	.2602	-1.5596	-.3856
Netherlands	NLD	52800020	52802060	0	-.4427	-.0862	-.8219	.6319	-.9342	-.153	-.6852	-1.1252
Netherlands	NLD	52800020	52802452	0	-.4315	2.6352	1.9359	1.3268	.6507	1.1071	.1922	2.0955
Netherlands	NLD	52800020	52805265	0	.3676	.7062	.0226	.1892	.3203	.0173	.5755	.9339
Netherlands	NLD	52800020	52806032	0	.2105	1.7162	1.1381	1.1744	2.846	.698	1.4793	.1216
Netherlands	NLD	52800020	52806302	0	-.9503	-.1046	-.4806	.1807	-.1501	.3859	-.1061	-.3297
Netherlands	NLD	52800020	52803882	0	1.161	-.0862	-.227	-.0288	.0598	.5197	-.6852	.1907
Netherlands	NLD	52800020	52804956	0	.7736	-.8869	1.0929	.2288	-.621	.0683	-.4771	.4777
Netherlands	NLD	52800021	52806300	1	.4011	.0666	-.691	.2351	-.3013	.5905	.5755	-.1563
Netherlands	NLD	52800021	52804778	1	.775	-.7221	-.9607	.2021	-.8441	.1884	-.9906	-.5079
Netherlands	NLD	52800021	52805155	0	.4131	-.2741	-1.0611	.4702	-.627	.5384	-.7867	.0861
Netherlands	NLD	52800021	52802443	0	.4724	-.59	-.3802	.3022	-.3821	.3662	-.5832	.1216
Netherlands	NLD	52800021	52805485	0	.8352	-.4998	-.6843	.5509	-.3481	-.4223	-.6852	-.3297
Netherlands	NLD	52800021	52805333	0	-.3084	.3678	-.8609	-.2804	-.9888	-.1091	-.1972	-.6959
Netherlands	NLD	52800021	52800551	1	.1948	-.6447	-.227	.5059	-.6049	.1835	-1.2871	-.6353
Netherlands	NLD	52800021	52801198	1	1.3362	1.3697	1.1381	.9227	.0379	1.1018	-1.5537	-1.0454
Netherlands	NLD	52800021	52806338	1	.8569	-.0862	.0226	.2738	-.9178	.5164	-.2821	-.1563
Netherlands	NLD	52800021	52805844	1	.046	.2086	-.5907	.1608	-.4185	.3032	-1.1908	.1216
Netherlands	NLD	52800021	52800432	1	.6151	-.0862	-1.0611	.5384	-.2985	.4929	-.8012	-.2503
Netherlands	NLD	52800021	52802154	1	-.5087	.3427	.4173	.2872	-.2993	.6959	-1.2106	-.1563
Netherlands	NLD	52800021	52800036	1	.8599	-.7221	.0226	1.0139	-.6141	.8483	-.8657	-.8198
Netherlands	NLD	52800021	52805178	1	-.2416	-.2479	-.227	.9213	.188	1.1345	-.6852	-.959
Netherlands	NLD	52800021	52805672	1	.7535	-.9279	-.8627	.0301	-1.0204	.4337	-.454	-.2503
Netherlands	NLD	52800021	52805415	1	1.3281	.3266	.0226	.3421	-.3087	.9791	-.6852	-.4784
Netherlands	NLD	52800021	52806127	1	.9732	-.0862	.0226	1.1212	.044	1.3478	.3482	-.1563
Netherlands	NLD	52800021	52805995	0	.7895	-.0862	.0226	.6389	.0427	.6113	.1648	1.1508
Netherlands	NLD	52800021	52804282	0	1.0533	.1395	.0226	.6952	.5508	1.1312	-.1972	-.3297
Netherlands	NLD	52800021	52801602	0	.1743	1.7671	.4173	.414	-.4578	.9707	-.0992	-.7108
Netherlands	NLD	52800021	52803032	0	.484	-.3531	.9192	-.0108	-.0814	.7647	-.3912	.6361
Netherlands	NLD	52800021	52802002	0	.0525	.9349	1.9359	.1044	.2481	.4865	.3482	2.0955
Netherlands	NLD	52800021	52800872	0	.7958	.2032	.0226	.7276	-.1646	.8581	-.5798	.149
Netherlands	NLD	52800021	52806211	0	1.4957	-.6593	.0226	-.7979	-.0928	-.5639	-2.1355	-.1563
Netherlands	NLD	52800021	52806344	0	.9995	.6544	1.9359	-1.7857	.5451	-.006	.5755	1.2147
Netherlands	NLD	52800021	52803112	0	1.0082	.5976	.1386	.2916	.219	.8255	.3473	-.2485
Netherlands	NLD	52800021	52803898	0	-.3874	.7821	-.227	.8099	-.748	1.2647	.5755	-.8443
Netherlands	NLD	52800021	52804613	0	1.1298	-.0933	.0226	.3578	-.0041	.3627	-.5832	.9097
Netherlands	NLD	52800022	52805426	0	-.4337	-.5717	.0226	-.2798	-1.4426	.4428	.5755	-.5093
Netherlands	NLD	52800022	52800082	1	-1.0294	-.4174	-.9607	-.07	-.482	.0706	-.4771	-.7496
Netherlands	NLD	52800022	52806262	1	-1.2837	-.59	-.5034	-.1274	-.576	-.3646	-.6852	-.7496
Netherlands	NLD	52800022	52802208	1	-.8929	-.1281	-.0951	.1136	-.1448	.0211	-1.2624	.7864
Netherlands	NLD	52800022	52802743	1	.3855	-.0933	.8116	-.4974	-.4842	.4311	-1.7719	.2224
Netherlands	NLD	52800022	52803621	0	.7452	1.7162	1.9359	-2.6893	-.6643	-1.6678	-1.4019	2.0955
Netherlands	NLD	52800022	52805053	0	-.6746	-.1107	-.3827	.0642	.234	.9434	.5172	.1907
Netherlands	NLD	52800022	52805166	0	-.3932	.0666	.0226	.516	-.4879	.4314	-.2907	-.4607
Netherlands	NLD	52800022	52801191	0	1.0382	-.7087	-.691	.2648	-.4387	.1527	-1.7719	-1.3017
Netherlands	NLD	52800022	52801443	0	-.5201	-.0862	.0226	-.1153	-.6794	-.3516	.5755	.1216
Netherlands	NLD	52800022	52803041	0	-.3852	-.103	.0226	-.0384	-.5616	-.396	-.309	-.4784
Netherlands	NLD	52800022	52803487	1	-.6797	-.4203	-.9947	-.4886	-.6877	-.0688	-.2821	.1216
Netherlands	NLD	52800022	52804977	0	-.7086	-.59	-.7902	-.8189	-.5321	-.2793	.0256	.1907
Netherlands	NLD	52800023	52801777	1	1.087	1.3697	.0226	.3249	-.2092	-.2781	.3482	.1216
Netherlands	NLD	52800023	52805654	1	.3672	.1997	-.227	-.1131	-.5709	.7189	.1701	-.8947
Netherlands	NLD	52800023	52801093	1	-.3842	.788	.8038	.0533	-.7223	.5329	-.6601	.3873
Netherlands	NLD	52800023	52802425	1	.0532	.7332	.5347	.4001	-.0258	.4858	-.1021	-.2503
Netherlands	NLD	52800023	52803633	1	.6137	-.5847	-.4806	.0813	-.7428	-.2408	-1.2871	-.6353
Netherlands	NLD	52800023	52803458	1	.8014	.1852	.0226	.1007	.3076	.9288	-.4771	-.8443
Netherlands	NLD	52800023	52805984	0	-.5955	-.4314	.0226	.4175	-.3067	.7348	.5755	-.1563
Netherlands	NLD	52800023	52804894	0	.2589	-.269	-.9211	.4017	-.8044	-.1088	-.2699	1.515
Netherlands	NLD	52800023	52801313	0	.5746	.468	-.691	-.3141	.0122	-.1652	-.6852	-.222
Netherlands	NLD	52800024	52800405	1	-.3144	-.4314	.0226	.7113	.3682	.6594	.5755	.1216
Netherlands	NLD	52800024	52802657	1	-.4432	.0634	-.9285	.137	-.3977	.261	-.6852	-.3297
Netherlands	NLD	52800024	52800290	1	-.0107	.9718	.0226	.0687	.3789	.5689	.0256	-.1563
Netherlands	NLD	52800024	52803958	1	1.622	-.0862	.0226	.5151	.1559	.8382	.5755	-.2503
Netherlands	NLD	52800024	52805332	1	.3347	-1.0079	-.5034	-.5291	-.6559	.1908	-2.1355	-.5251
Netherlands	NLD	52800024	52803498	1	-.6282	-.7524	-1.1926	-2.0365	-1.9795	-.3477	-.6852	-.959
Netherlands	NLD	52800024	52804841	1	-.8183	-.0862	-.227	.5426	-.3158	.8456	.3482	-.1563
Netherlands	NLD	52800024	52803613	1	.3031	-.0862	-.8627	-1.2936	-1.0749	-.8768	-2.1355	-1.236
Netherlands	NLD	52800024	52800761	1	.2482	-.6911	-.9607	.2711	-.4699	.1818	.1693	-.7496
Netherlands	NLD	52800024	52803333	0	.4449	-.0862	.0226	.4501	.6841	.1039	.8038	-.6073
Netherlands	NLD	52800024	52800014	0	.5745	2.6352	1.9359	.7113	.0403	.9605	2.4277	2.0955
Netherlands	NLD	52800024	52806064	0	-.4601	-.4314	-.5907	1.225	.6431	1.3411	.5755	-1.1252
Netherlands	NLD	52800024	52802664	0	-.1754	.468	.0226	.4878	.6508	.2848	.0256	.1216
Netherlands	NLD	52800024	52804780	0	-.2094	.7989	.0226	-.6562	-.2901	.8506	.075	-.4607
Netherlands	NLD	52800024	52800593	0	.051	-.2479	-.227	.6794	1.2333	1.0701	.5755	.1216
Netherlands	NLD	52800024	52800130	0	.2877	-1.0318	-2.664	.7113	-.926	-.9484	-2.1355	-.3954
Netherlands	NLD	52800024	52805374	0	-.1859	2.6352	-.7836	-.576	-.9122	-.5569	-.7045	-1.3295
Netherlands	NLD	52800024	52800203	0	.5789	-.4314	.0226	.342	.5964	1.0062	.3482	.1339
Netherlands	NLD	52800024	52800181	1	.7522	-.7306	.8877	.6163	-.4554	.2577	-.3206	.8567
Netherlands	NLD	52800024	52800804	1	-.5626	1.3939	.9192	-.1945	-.742	-.0129	-.4515	.8136
Netherlands	NLD	52800024	52802544	1	.2689	-.2479	-.4806	.3583	.1138	.3456	-.6852	-.6959
Netherlands	NLD	52800024	52802258	1	-.8752	-.2662	-.227	.029	-.1373	.2591	-.8094	-.2503
Netherlands	NLD	52800024	52803461	1	-.7101	-.2582	.0226	.2209	-.1774	-.7368	.1701	.1216
Netherlands	NLD	52800024	52801151	0	-.0166	-.0994	-1.2374	.1038	-.2074	.6551	-.309	-.7496
Netherlands	NLD	52800025	52803102	1	-.1387	.3974	-1.3325	.1994	-.3089	.4778	-.5798	-.5475
Netherlands	NLD	52800025	52801205	1	.5876	-.4314	.0226	.384	-1.3178	.2658	-.2852	-.9299
Netherlands	NLD	52800025	52801365	1	.675	.5859	.0226	.0993	.1865	.7826	.3482	.1216
Netherlands	NLD	52800025	52802310	1	-.3769	.1245	.5021	.0188	-.2815	-.0207	-1.1229	.5362
Netherlands	NLD	52800025	52800537	1	-.4787	1.4003	.7388	.4266	-.5353	.8886	-.417	2.0955
Netherlands	NLD	52800025	52803908	0	-.1594	.0624	.0226	-.0819	.0272	.1826	.0256	.1959
Netherlands	NLD	52800025	52801769	0	.8149	1.7162	-.4338	.2293	-.392	.33	.3415	-1.1068
Netherlands	NLD	52800025	52800172	0	1.0692	.5317	1.4967	.7065	.6116	.502	1.8085	-.6073
Netherlands	NLD	52800025	52800559	0	.1948	2.6352	-1.2162	-.122	.2989	-.3646	-.7073	-.0159
Netherlands	NLD	52800025	52806208	0	.4156	.3889	.586	.6625	.8575	1.1622	.1648	2.0955
Netherlands	NLD	52800025	52802010	0	-.0301	-.0862	-.5907	.2981	.1632	.5616	.8107	.4994
Netherlands	NLD	52800025	52801680	1	.4119	.5266	.0226	.2863	-.4817	.5301	-.6852	-.6073
Netherlands	NLD	52800025	52803739	1	1.1706	-.0862	-.5034	.2053	-.5318	.2697	-.4771	.1216
Netherlands	NLD	52800025	52803982	1	1.0289	.8079	.1386	.5054	-.4385	.6021	-1.5537	.1216
Netherlands	NLD	52800025	52806002	1	.2227	1.7671	-.0998	.8409	.8123	.8958	.8107	.1959
Netherlands	NLD	52800025	52803246	1	.3629	2.6352	.8348	.7653	-.2698	.4575	-1.054	.2224
Netherlands	NLD	52800025	52801289	1	.7883	-.0862	.0226	.8763	.0773	.7414	-.8686	-1.1252
Netherlands	NLD	52800025	52802918	1	.8169	-.4314	-.227	.4704	-.036	.7145	-.1972	.149
Netherlands	NLD	52800025	52800842	1	.4907	.2695	.4173	.9202	.3561	1.4785	-1.0808	-.1563
Netherlands	NLD	52800025	52806040	1	-.8285	2.6352	-1.4609	-.0766	-1.236	-1.6678	-2.1355	-1.5298
Netherlands	NLD	52800025	52803698	1	.7881	.4571	-.829	.759	-.4859	1.0029	.0256	-.1621
Netherlands	NLD	52800025	52802616	0	.6326	-.0176	-.4396	.799	.3272	1.3782	1.2302	.9444
Netherlands	NLD	52800025	52800809	0	.8381	.3427	.0226	.1867	.2709	.2743	-1.4019	.557
Netherlands	NLD	52800025	52800026	0	1.1906	-.0862	-.8627	-.1844	-.4635	.517	-.6852	-1.1252
Netherlands	NLD	52800025	52802766	0	-1.1185	.3815	-1.5179	.3341	.0592	.5315	-.6852	-.1563
Netherlands	NLD	52800025	52801081	0	1.5151	-.7099	1.2341	-.1831	-.2656	.3893	1.4834	2.0955
Netherlands	NLD	52800025	52804842	0	.6034	-.0862	-.7902	.2303	-.2011	.8159	.5755	-.1563
Netherlands	NLD	52800025	52803694	0	.854	1.4003	1.1657	.5366	.4406	1.033	.0215	2.0955
Netherlands	NLD	52800025	52804725	0	.8656	.5859	-.5034	.3232	.5694	.5351	.5755	.1216
Netherlands	NLD	52800025	52800002	0	-.0051	-.5133	1.2341	-1.2698	-.0853	.2652	-.9139	.7334
Netherlands	NLD	52800025	52801406	0	.6322	.1852	.0226	.0735	-.2815	.6485	.5755	-.1563
Netherlands	NLD	52800026	52803226	1	-.5093	-.2662	-.5034	.1911	-.6993	.3807	.1701	.1216
Netherlands	NLD	52800026	52801134	1	.2534	-.8357	-.691	-.3373	-1.2236	-.5309	-1.5537	-1.2018
Netherlands	NLD	52800026	52805497	1	-1.0323	1.1132	-.5034	.2603	-.2231	-.1233	-.2852	-.2274
Netherlands	NLD	52800026	52804596	1	-.9498	.792	-.227	.1152	-.594	.7226	-.414	-.7496
Netherlands	NLD	52800026	52806371	1	.2935	.1852	.4173	.5057	.3633	.6446	-.414	-.4607
Netherlands	NLD	52800026	52800330	0	.2395	.468	-.227	-1.1482	-.5103	-.1854	-.6852	-.1563
Netherlands	NLD	52800026	52806243	0	.3998	-.0862	.0226	.7325	.3384	.9152	-2.1355	-1.7277
Netherlands	NLD	52800026	52801210	0	.8395	.7665	.8348	.799	.6337	1.0507	.0256	1.1779
Netherlands	NLD	52800026	52800772	0	-.7821	-.4314	.4907	-.0466	-.2829	.04	-.216	.5553
Netherlands	NLD	52800026	52801816	0	.8741	-.0692	-.5907	.3229	-.5235	-.3646	.1648	-.4784
Netherlands	NLD	52800026	52804957	0	.5081	.5206	-.7183	.015	.1283	.8964	-.1566	2.0955
Netherlands	NLD	52800026	52805432	1	.7581	.666	-.3802	.4025	-.1615	.3887	-.6852	.1959
Netherlands	NLD	52800026	52803961	1	.4836	1.1493	.4173	-.4613	-.411	.3433	.0256	1.1232
Netherlands	NLD	52800026	52800458	1	-.2941	.5836	.0226	.1261	.0068	.7172	.075	.1216
Netherlands	NLD	52800026	52800327	1	.8739	.9484	-.227	.1854	-.9109	.4303	-.414	-.5475
Netherlands	NLD	52800026	52805190	1	.027	.6464	.5347	.4212	-.2164	.5463	-.3876	.2224
Netherlands	NLD	52800026	52801758	1	.5008	-.7221	-.3802	.0747	-.4648	.3259	-.7867	.1216
Netherlands	NLD	52800026	52801765	1	.5535	-.7136	-.5034	.3158	.0502	.8342	-2.1355	-.7108
Netherlands	NLD	52800026	52801192	1	.3021	.7062	.8348	-.0405	-.114	.7158	-.4948	1.1232
Netherlands	NLD	52800026	52803904	1	-.2981	-.7221	-.9607	.3023	-.7865	.1243	-1.2835	-.8443
Netherlands	NLD	52800026	52806056	1	.567	.3875	.0226	.3888	-.2997	.6797	-.1722	-1.1252
Netherlands	NLD	52800026	52800439	1	.4368	-.4314	-.227	.3903	.2974	.461	-.3237	-.1563
Netherlands	NLD	52800026	52803331	1	.5887	-.0862	-.7638	-.4035	-.595	-.218	-.6852	.9339
Netherlands	NLD	52800026	52800170	1	.694	-1.0079	-.5907	-.0594	-.5089	.2601	-.9906	-1.3017
Netherlands	NLD	52800026	52800157	1	.6898	.3427	-.8627	-.0507	-.3336	-.0671	-1.7719	-1.1242
Netherlands	NLD	52800026	52802065	1	.9607	.5746	.4173	.3683	-.1484	.709	.3482	.4994
Netherlands	NLD	52800026	52804115	0	.8051	-.0176	-.4806	-.7872	-.1726	.1858	-.0823	-.2503
Netherlands	NLD	52800026	52802631	0	.8865	1.4003	1.9359	-2.6893	.5112	.3741	-.4318	2.0955
Netherlands	NLD	52800026	52805051	0	.6349	-.4314	.1386	.0822	-.6353	.7642	.5755	.1216
Netherlands	NLD	52800026	52803765	0	.9964	1.7671	1.9359	.2454	1.996	1.1197	2.4277	2.0955
Netherlands	NLD	52800026	52802922	0	.5226	1.7671	1.9359	.8627	1.1421	1.1071	.3482	1.515
Netherlands	NLD	52800026	52801071	0	-.6876	-1.1408	-.7902	-.0355	-2.0498	-.5309	-.722	-.2503
Netherlands	NLD	52800026	52804486	0	.2709	-.0201	-.1587	-.3599	-.4021	.4541	-.4805	-.1865
Netherlands	NLD	52800026	52803154	0	-.2305	1.1352	1.4967	.9198	.5683	.8258	-.532	2.0955
Netherlands	NLD	52800027	52803418	1	-.0489	-.2479	-.8627	.4034	-.4651	.6202	-.0553	-.7496
Netherlands	NLD	52800027	52801594	1	1.0051	-.5994	-.8219	-.2795	.2311	-.5309	.0444	-.1563
Netherlands	NLD	52800027	52801917	1	-.3781	-.4203	-1.0611	.1337	-.5531	.1887	-2.1355	-1.4637
Netherlands	NLD	52800027	52803372	1	.7045	1.1493	-.335	.2293	-.0607	.1617	-.5798	.1216
Netherlands	NLD	52800027	52804784	0	1.2771	.3039	.5347	.0278	-.9046	-.836	-.5832	2.0955
Netherlands	NLD	52800027	52801615	0	.5356	.9484	.4173	.5768	.5615	.8457	.5755	-.4607
Netherlands	NLD	52800027	52806351	0	.1355	-.0862	1.0108	.5575	.5444	.9889	.9863	2.0955
Netherlands	NLD	52800027	52802308	0	.0508	-.4314	.0226	-.493	.0439	-.4817	.5755	.1216
Netherlands	NLD	52800027	52805724	1	.0541	-.0192	.0226	.4494	-.1125	.8287	-.4771	-.1563
Netherlands	NLD	52800027	52804934	1	.9695	-.347	-.6569	.6771	-.3926	.4473	-.6852	-.959
Netherlands	NLD	52800027	52802053	1	.6	-.0933	-.3802	.3278	-.5798	.8499	-2.1355	-.4784
Netherlands	NLD	52800027	52805184	1	.6873	-.0994	-.6587	.5142	-.7946	.7524	.1693	-.5461
Netherlands	NLD	52800027	52804938	1	.575	-.9232	-1.7997	.1908	-.5785	.3591	-.8483	-.4607
Netherlands	NLD	52800027	52802967	1	.6532	-.4314	-.691	-.4138	-.7214	.4208	-.6852	-.4607
Netherlands	NLD	52800027	52800582	1	-.0397	-.2662	.0226	.4199	-.5939	.7732	.1701	-.4607
Netherlands	NLD	52800027	52800016	1	.1065	.5141	1.1381	.5068	.0897	.8074	-.532	.9097
Netherlands	NLD	52800027	52806387	1	.1465	.5266	.0226	.1558	-.6327	.3313	-1.2871	-.4784
Netherlands	NLD	52800027	52804461	1	.8323	-.847	-1.9313	-.2941	-.8092	-.7849	-1.5848	-.6353
Netherlands	NLD	52800027	52805380	0	.2431	-.59	-.8627	.2345	-.5947	.6748	-.6852	-.1563
Netherlands	NLD	52800027	52804238	0	.4712	1.3697	-.732	.5293	.3482	1.1272	1.2568	2.0955
Netherlands	NLD	52800027	52800136	0	.9091	-.269	-.7638	-.3266	-.0338	-.2499	-.7899	-.1563
Netherlands	NLD	52800027	52802340	0	-1.2701	-1.1442	-.9874	.065	-1.4746	.2503	-1.5848	-.8947
Netherlands	NLD	52800027	52800603	0	1.1357	1.3697	-.5907	.1692	.262	.4963	-.2852	.4994
Netherlands	NLD	52800027	52802262	0	.7428	-.4343	-.6315	-.2692	-.6117	-.0267	-.3882	.2546
Netherlands	NLD	52800027	52804769	0	-1.247	-.4343	-.5836	.3053	-.6029	.5439	-2.1355	-.4607
Netherlands	NLD	52800027	52801035	0	.9116	-.4203	.0226	.0376	-.6527	-.159	-.414	.1216
Netherlands	NLD	52800028	52800640	0	-.921	-.7087	-.3827	-1.0091	-.2178	-.2942	-.6852	-.1563
Netherlands	NLD	52800028	52800300	1	-.8012	2.6352	.7804	.1053	.7686	1.5721	2.4277	2.0955
Netherlands	NLD	52800028	52805908	1	-.6862	-1.3452	-1.1926	.7113	-.0408	.9553	-.6852	-1.1252
Netherlands	NLD	52800028	52801673	1	.5012	-.2479	-1.0611	.4895	-1.0454	.4182	-1.2624	.2224
Netherlands	NLD	52800028	52802465	1	.662	-.5743	-.227	-.0656	-1.0273	-.801	.5755	.1216
Netherlands	NLD	52800028	52801887	0	.1584	.5193	.6907	.5833	.1007	.4804	.5409	1.2147
Netherlands	NLD	52800028	52806317	0	-.7138	-.2662	-.227	.2606	-.1917	.0211	.3482	-.2503
Netherlands	NLD	52800028	52802462	0	.9436	2.6352	-2.664	3.6039	4.8357	1.5721	2.4277	2.0955
Netherlands	NLD	52800028	52802617	0	.1415	-.0994	-.5836	-.3708	.6156	.3307	-.1972	-.4607
Netherlands	NLD	52800028	52804717	0	.0415	.5179	-.3802	.1433	-.1222	.967	.5755	.4504
Netherlands	NLD	52800028	52804575	0	1.2886	.1997	.8961	-.0361	-.42	.9889	-2.1355	2.0955
Netherlands	NLD	52800028	52803439	0	1.1672	1.031	.7739	1.2693	1.639	1.4853	1.2457	.9642
Netherlands	NLD	52800028	52800465	1	1.2361	.0566	.3461	-.3476	.168	.1527	-.6852	-.7108
Netherlands	NLD	52800028	52804432	1	-.3816	1.7671	-.3802	.7006	.4342	.693	.5755	-.3856
Netherlands	NLD	52800028	52802362	1	.9972	-.2479	-1.0611	.019	-1.0824	-.0898	-.6852	-1.1252
Netherlands	NLD	52800028	52801699	1	.7785	-.5743	-1.0611	-.3366	-.4899	.4087	-1.2624	-.959
Netherlands	NLD	52800028	52803053	1	.1606	-.269	-.5034	.6092	.0788	.7124	-.216	-.2503
Netherlands	NLD	52800028	52800597	1	-.671	.5976	-.227	1.2493	.8011	1.4366	.0256	-.222
Netherlands	NLD	52800028	52800449	1	.7987	.363	1.2899	.3679	-.8194	.7608	-.7867	2.0955
Netherlands	NLD	52800028	52804999	1	-.4215	-.2479	-.227	.1261	-.1951	.4675	-.4771	-.4607
Netherlands	NLD	52800028	52801431	1	1.2384	.967	.5462	-.4652	-.9088	-.443	-.216	.557
Netherlands	NLD	52800028	52800374	1	.5083	.9166	-.1164	.092	.2398	.8647	.7017	.0144
Netherlands	NLD	52800028	52801337	0	.1449	-.7087	-1.2567	-.9388	-.643	-.1294	-1.5596	-1.4694
Netherlands	NLD	52800028	52806284	0	.4095	1.1132	1.4967	.4766	.7862	.976	.1693	2.0955
Netherlands	NLD	52800028	52802005	0	.1437	.0308	.0226	-.7218	-.1488	.4	-.5832	-.1563
Netherlands	NLD	52800028	52800752	0	.5835	-.0862	-.4728	.4723	.702	.6964	.5755	-.1563
Netherlands	NLD	52800028	52806285	0	.5103	.6608	-.4246	.0703	.307	.703	-.4948	-.1563
Netherlands	NLD	52800028	52800254	0	.4964	.4435	-1.4928	-.3915	.1526	-1.6678	-.8913	-.7096
Netherlands	NLD	52800028	52804829	0	1.3269	.9484	1.4967	-.0614	.2049	.9709	.5755	1.3857
Netherlands	NLD	52800028	52800982	0	1.184	2.6352	1.1752	.0399	.5275	.1527	1.802	2.0955
Netherlands	NLD	52800029	52803490	0	-.5866	-1.1429	-1.3452	.7289	-.3825	.6057	-.6852	-1.6557
Netherlands	NLD	52800029	52800090	1	-.6638	.967	.0226	.4958	-1.1971	.7498	.1701	.1216
Netherlands	NLD	52800029	52802169	1	1.333	-.2595	-.8309	.144	-.1535	.3885	-2.1355	-2.5027
Netherlands	NLD	52800029	52802842	1	-.2784	1.7671	.0226	.0121	.1112	.636	.5755	.839
Netherlands	NLD	52800029	52804337	1	-.7789	-.9298	.0226	.7545	-.2254	1.2462	-.6677	.1216
Netherlands	NLD	52800029	52805956	1	.2006	-.4314	-.4728	.5012	-.3158	.2844	.0256	-.6924
Netherlands	NLD	52800029	52801004	1	-.2956	1.1576	.7162	.9488	.7621	.7072	-.9936	-.7484
Netherlands	NLD	52800029	52802260	1	-.8189	.7989	-.9607	.4092	.0808	.7749	-.8913	-.7108
Netherlands	NLD	52800029	52804488	1	-.306	-.836	-.9607	.4765	-.1687	-.1652	-2.1355	-.959
Netherlands	NLD	52800029	52803697	0	-.7326	-.2662	-.9607	.7357	.4155	-.2282	.8038	2.0955
Netherlands	NLD	52800029	52805981	0	-.5725	1.1352	.0226	.5294	-.3363	1.0653	.8038	-.1563
Netherlands	NLD	52800029	52803258	0	.7159	-.8305	.0226	-1.3723	-.681	-1.6678	-2.1355	.1216
Netherlands	NLD	52800029	52805277	0	.6894	-.2479	.0226	-.3297	-.0784	.6929	.5755	.1216
Netherlands	NLD	52800029	52803652	0	-.8429	-.1106	.0226	.7166	.8858	.6668	.5755	.1216
Netherlands	NLD	52800029	52801620	0	.2001	.0467	-.5034	-.0559	-.836	.9321	-.6852	-.959
Netherlands	NLD	52800029	52806109	0	.3648	-.8748	.0226	.7113	-.3674	1.0062	-.414	.1216
Netherlands	NLD	52800029	52804734	0	-.1276	-.7221	.0226	.4435	-.0408	1.1453	-.6852	.1216
Netherlands	NLD	52800029	52806125	1	-.7813	.4121	-.3827	.7401	1.0265	1.3275	-1.2871	-.4607
Netherlands	NLD	52800029	52805613	1	-.6858	-.8305	-.5034	-.4896	-1.1276	.1127	-1.0722	-.3297
Netherlands	NLD	52800029	52802736	1	.6212	.879	-.5252	-.2395	-.0041	.3316	-.8433	-.8443
Netherlands	NLD	52800029	52803399	1	-.7489	.4034	-.6315	-.0462	-1.0725	.0272	.9194	-.5079
Netherlands	NLD	52800029	52806375	1	.8088	-.0192	.0226	.3058	-.302	.6693	.1648	.1216
Netherlands	NLD	52800029	52804532	1	.853	.468	-1.0611	-.1051	-.6392	.7121	-.8627	-.7496
Netherlands	NLD	52800029	52805874	1	.2181	.4012	-.227	.1881	-.1218	.7143	.1648	-.5912
Netherlands	NLD	52800029	52801572	1	.1671	-.0692	-.9607	-.7761	-.4739	-.3469	-.6852	-1.7277
Netherlands	NLD	52800029	52804742	0	.4334	-.0862	1.4967	.4993	-.4427	.1941	.5755	-.717
Netherlands	NLD	52800029	52800274	0	-1.0129	-.0862	.0226	.2053	.1425	.7191	-.6852	.1216
Netherlands	NLD	52800029	52806420	0	1.115	.0467	.0226	.8537	1.3144	1.6328	.5755	.5362
Netherlands	NLD	52800029	52801674	0	.2436	.1906	.0226	.1171	-.0693	.3808	.0256	-.7496
Netherlands	NLD	52800029	52801900	0	.0766	-.0862	1.9359	.7113	.8269	.3026	1.5037	.8375
Netherlands	NLD	52800029	52801678	0	-.7568	-.0862	-.3802	-.7397	-.6647	.4402	-.176	-.1563
Netherlands	NLD	52800029	52805283	0	.163	.7211	-1.1926	.5438	.3247	.8192	-.3206	.1216
Netherlands	NLD	52800029	52804599	0	.5769	.0467	.8571	-.0856	-.7043	-.2544	-.463	1.2147
Netherlands	NLD	52800030	52804201	1	-.7171	.2718	-.4338	.2342	-.7178	-.0005	-.2821	-.7108
Netherlands	NLD	52800030	52806018	1	-.2644	-1.4467	-1.7997	-.417	-1.5085	-.8849	-2.1355	-1.7277
Netherlands	NLD	52800030	52802198	0	1.083	-.891	-1.0611	.049	-.6476	-1.6678	-.6852	-.4607
Netherlands	NLD	52800030	52802388	0	.836	-.2662	-.4728	.061	-.5467	-.421	.0221	.1216
Netherlands	NLD	52800030	52803377	0	.6839	1.0725	.0226	.1614	.0531	-1.6678	-.5798	-.7816
Netherlands	NLD	52800030	52804503	0	-.2062	-.0862	.0226	-.3964	-.3695	-.3435	-.3912	-.5251
Netherlands	NLD	52800030	52800311	1	1.1798	-1.0212	-1.0611	.1054	-.7987	-.0816	-.9906	-.8947
Netherlands	NLD	52800030	52805414	1	-.4249	-.0827	-.9624	.1811	-.0019	.7403	-1.5537	-1.0788
Netherlands	NLD	52800030	52801320	1	.7691	-.8802	-.691	.2466	-.4671	.7179	-.8012	-.7108
Netherlands	NLD	52800030	52802344	1	.5546	-.2479	-1.0611	-.0275	-.4548	.6508	-.216	-.1563
Netherlands	NLD	52800030	52801629	1	1.3062	.1371	-1.0611	.4381	.2842	1.0833	-.5798	-.7496
Netherlands	NLD	52800030	52803009	1	1.2652	-.0862	-.7638	.0534	-.2581	-.2408	-.4948	-.4607
Netherlands	NLD	52800030	52804264	1	.3039	-.2662	-.7902	.3867	-.2672	.6435	-1.305	-.2503
Netherlands	NLD	52800030	52803155	1	.899	.6515	1.0433	.2416	-.174	.5044	.7274	-.0625
Netherlands	NLD	52800030	52805101	1	1.1757	1.3939	.7804	.1436	.8032	-.568	-.6852	.3516
Netherlands	NLD	52800030	52803021	1	.706	-1.034	-1.418	-.1794	-.4555	.1239	-2.1355	-1.2412
Netherlands	NLD	52800030	52803922	1	.6934	-.9334	-1.4242	.2252	-.8094	.3336	-1.2835	-.7108
Netherlands	NLD	52800030	52804617	1	.1107	-.7221	.0226	.3064	-.7011	-.4795	-.6852	-.1563
Netherlands	NLD	52800030	52803199	1	.3685	-.9814	-1.1075	-.1304	-.5211	.0638	-.7867	-.1563
Netherlands	NLD	52800030	52805550	0	-.334	-.7815	-.5034	-.2555	-.0437	-.5309	-.414	.1216
Netherlands	NLD	52800030	52803407	0	.9777	.3487	-1.0611	-.0145	.4231	-1.6678	-.1727	-.1563
Netherlands	NLD	52800030	52800411	0	-.675	.6608	-.3706	-.2276	-.7018	-.2348	-.6852	-.4607
Netherlands	NLD	52800030	52801876	0	1.0479	.6623	1.4967	.1282	.3686	.2971	.1427	2.0955
Netherlands	NLD	52800030	52806329	0	.563	.3803	1.4967	.7092	.9893	.8655	.3415	1.515
Netherlands	NLD	52800030	52803058	0	.178	-.7815	-.7902	.2146	-1.095	.4222	-.216	-.1563
Netherlands	NLD	52800030	52803878	0	.9078	-.7221	-.227	.4861	-.2355	.4015	-.2852	.1216
Netherlands	NLD	52800030	52801186	0	.177	-1.0281	-1.0288	-2.6893	-.666	-.2408	-1.5848	-.1621
Netherlands	NLD	52800030	52801179	0	.664	-1.4528	-.9267	-.4771	-.8385	-.1653	-2.1355	-1.0788
Netherlands	NLD	52800030	52802441	0	.4552	-.0862	-.4728	-.0117	-.3291	-.0033	-.3733	-.7496
Netherlands	NLD	52800030	52801206	0	.85	-.0862	-1.3325	.4683	-.1298	.1018	-.5832	-.4607
Netherlands	NLD	52800030	52801428	1	.8584	-.4136	-.691	.7066	-.1879	.3703	-.6852	-.959
Netherlands	NLD	52800031	52806114	1	.781	2.6352	-.7638	.0982	-.5827	.1919	.5027	-.959
Netherlands	NLD	52800031	52805629	1	-.1346	-.089	-.5034	-.4799	-.4398	-.4694	-.0553	-.1563
Netherlands	NLD	52800031	52805602	1	-.7231	1.4003	.0226	.5167	-.7415	.989	.3482	-.1865
Netherlands	NLD	52800031	52802988	1	-.2797	.8655	1.2867	-.0418	.4564	.6194	2.0386	2.0955
Netherlands	NLD	52800031	52802923	0	.3829	.468	-.2943	.3481	-.4886	.1522	-.4771	-.2201
Netherlands	NLD	52800031	52801341	0	.576	.5946	-.3802	.8981	-.2088	.4906	-.414	-.1563
Netherlands	NLD	52800031	52806060	0	-.0959	-.7306	.0226	-.2394	.2653	-.5309	-.5832	.1216
Netherlands	NLD	52800031	52804866	0	.372	-.4314	.0226	.0741	.4978	.5756	.5755	.1216
Netherlands	NLD	52800031	52805848	0	.8295	-.4314	.0226	-.6109	.2513	.4035	-.1026	.1216
Netherlands	NLD	52800031	52801167	1	-.2101	1.1352	.7162	.2925	-.0113	.5573	-.216	.557
Netherlands	NLD	52800031	52801782	1	-.7104	-1.0212	-.711	.0911	-.3276	.47	-.7026	-.7496
Netherlands	NLD	52800031	52805331	1	-.2396	-.7114	-1.0611	.0886	-1.2155	.33	-.6595	-.5912
Netherlands	NLD	52800031	52800047	1	.8481	-.4343	-.8627	-.2442	-.1392	.1334	-.6852	-.7496
Netherlands	NLD	52800031	52800340	1	-.2621	.9637	.4173	.7036	.0259	.7064	-.4948	-.4607
Netherlands	NLD	52800031	52801580	1	-.3641	.2607	.0226	-.0964	-.8255	.8148	-.4948	-.2503
Netherlands	NLD	52800031	52806445	1	-.3805	.0566	1.4967	.1849	.0105	.3095	-.6852	-.1563
Netherlands	NLD	52800031	52805339	1	.3553	-1.308	-.4246	.9714	.2031	.2587	.0447	-.1563
Netherlands	NLD	52800031	52801612	1	.4257	.0634	-.5907	.572	-.1329	.68	-.7838	-.7108
Netherlands	NLD	52800031	52804450	1	.0421	.1245	-.9607	.0081	-.4902	.5927	-.6852	-.8016
Netherlands	NLD	52800031	52802307	1	.4337	-.0862	-.7902	.1593	-.9323	.443	-.6852	-.7496
Netherlands	NLD	52800031	52802377	1	.0151	-.0862	.0226	.6684	-.0396	.8403	-.2668	-.1563
Netherlands	NLD	52800031	52800737	1	.8785	-.6135	-.3802	.402	-.1703	.7342	.0256	.1216
Netherlands	NLD	52800031	52804205	1	.1638	-.7836	-.4806	.2697	-.7651	.5199	-.787	-.6353
Netherlands	NLD	52800031	52801911	0	.5002	.8655	.0226	.482	.0591	.6817	.5755	-.7496
Netherlands	NLD	52800031	52802291	0	.8693	.3039	.4173	.239	.1989	.7646	.0405	.1216
Netherlands	NLD	52800031	52805929	0	.463	.1852	.5347	.093	-.7299	.101	-.4145	-.3657
Netherlands	NLD	52800031	52806468	0	1.3414	-.4343	-.7638	-.0256	-.1978	.8343	-1.1177	-.1563
Netherlands	NLD	52800031	52800778	0	.3321	1.4003	1.1381	.525	.7531	1.2615	.775	.4777
Netherlands	NLD	52800031	52802837	0	-.1714	.4571	-.335	.236	.443	.565	-.2704	.1959
Netherlands	NLD	52800031	52805125	0	.3561	.1882	-.227	.3698	.4374	.8374	.0888	.1216
Netherlands	NLD	52800031	52801661	0	-.1755	-.4314	-.9607	.1934	-.1034	.703	.075	-.5251
Netherlands	NLD	52800031	52802070	0	.9514	-.4314	1.2341	.1828	.1	1.0514	.0256	.8136
Netherlands	NLD	52800031	52803125	0	.5793	.792	1.9359	-.0881	-.1902	.6612	-.1026	.557
Netherlands	NLD	52800032	52803981	1	.4943	-.2662	-.7638	.5909	-.6478	.8217	-.4948	-.4607
Netherlands	NLD	52800032	52801846	1	.5956	.967	-.732	.5546	-.6623	.3197	-.0857	-.7816
Netherlands	NLD	52800032	52802218	1	1.0105	2.6352	.4173	.6706	-.2855	.5582	.0256	.4725
Netherlands	NLD	52800032	52802237	1	1.5264	.64	-.227	.5839	-.6131	.8161	-.6852	-.6774
Netherlands	NLD	52800032	52805860	0	.5588	.1915	.0226	.0474	-.232	.652	.0215	.1216
Netherlands	NLD	52800032	52805912	0	.088	-.1058	.0226	.4957	-.1894	.5242	-.2431	.1216
Netherlands	NLD	52800032	52805348	0	1.0039	.7989	.9192	.7429	.2715	.9495	.3473	1.1013
Netherlands	NLD	52800032	52803950	0	-.8191	-.9389	.0226	.3297	-.4229	.5693	-.5208	-.1563
Netherlands	NLD	52800032	52803835	0	-.1411	.792	-.0998	.6152	.0571	.7403	-.5832	-.2274
Netherlands	NLD	52800032	52805216	1	.8746	-.2479	-1.0611	.9504	.1534	.7315	-1.9911	-1.0788
Netherlands	NLD	52800032	52802293	1	1.0505	-.5743	.0226	.3502	-.7168	.2619	-1.5537	-.1563
Netherlands	NLD	52800032	52801383	1	-.6045	-.2924	.4173	-.2173	-.3955	.4539	-.9729	.1216
Netherlands	NLD	52800032	52803087	1	1.2992	2.6352	.231	.6831	-.2464	1.4737	.3482	.6314
Netherlands	NLD	52800032	52802854	1	1.0755	-.9334	-.691	.1006	-1.2498	.1352	-.6852	-.7496
Netherlands	NLD	52800032	52802212	1	.2799	1.1493	-.9607	.0865	-.5192	.3741	-.7026	-.4593
Netherlands	NLD	52800032	52800984	1	1.1381	1.1352	.4907	.6406	.7699	1.4493	-2.1355	2.0955
Netherlands	NLD	52800032	52806239	1	-.0131	.5206	.1386	-.1643	-.9164	-.4795	-.7075	-.3856
Netherlands	NLD	52800032	52802811	1	.2309	-.2662	-.3802	.1481	-.8125	.2488	.3482	-.4607
Netherlands	NLD	52800032	52800685	1	1.0331	-.4314	-.7902	.4487	-.543	.7852	-.4771	-.9299
Netherlands	NLD	52800032	52800681	1	1.557	-.1106	-.4338	.459	-.0205	.7744	-1.2624	.1959
Netherlands	NLD	52800032	52805687	1	1.379	-1.0633	.1598	.3733	-.2552	.447	-.6852	1.3566
Netherlands	NLD	52800032	52805060	1	.7938	1.1352	.7162	.5865	.2482	.7818	.1701	1.2147
Netherlands	NLD	52800032	52805506	0	1.2797	-.1759	.0226	.2483	-.0737	.4388	-.6852	-.2726
Netherlands	NLD	52800032	52801511	0	1.0296	.0634	-.227	.4692	.885	.7748	.9628	-.2503
Netherlands	NLD	52800032	52801595	0	.2308	-.0862	-.227	.7713	.2783	.8504	.8038	-.222
Netherlands	NLD	52800032	52801188	0	.2642	.0527	.766	.3001	-.2348	.4624	.7741	1.2147
Netherlands	NLD	52800032	52805068	0	.9177	-.2662	-1.0761	.2584	-.2465	.3196	-.6852	-.6073
Netherlands	NLD	52800032	52806398	0	-.025	-.0862	.0226	-.2918	-.0321	.2579	-.6852	-.2503
Netherlands	NLD	52800032	52804249	0	1.0988	-.0692	1.4967	.4891	.5335	.501	.9628	2.0955
Netherlands	NLD	52800032	52802762	0	-.2158	-.2662	.4907	.3192	-.7905	.8817	.5755	-.8443
Netherlands	NLD	52800032	52803713	0	.0753	.468	.9726	1.001	.4673	1.4236	.9911	1.1232
Netherlands	NLD	52800032	52801682	0	.5764	1.4003	1.9359	.2869	.2652	.7447	.5826	1.515
Netherlands	NLD	52800032	52804869	1	.2748	.0566	-1.231	-.2606	-.734	.4125	-.6852	-.7816
Netherlands	NLD	52800033	52802035	1	.7073	.5404	-.3802	.0715	-.5643	.2287	-.8738	-.1563
Netherlands	NLD	52800033	52803029	1	.3827	-.0862	-.7902	.1046	-.5944	.4415	.3482	-.6959
Netherlands	NLD	52800033	52805052	1	.6748	-.0862	-1.5179	.5397	-.7635	.0466	.0626	-.8443
Netherlands	NLD	52800033	52804466	1	-.7517	.4594	.0226	.727	-.5502	.7774	-.414	-.1563
Netherlands	NLD	52800033	52801324	0	.0286	-.4203	-.3802	-.987	-1.1215	-.0368	-.4948	-.1563
Netherlands	NLD	52800033	52803091	0	.35	-.3204	.8571	-.6603	-.7573	.0511	.1922	.5553
Netherlands	NLD	52800033	52805525	0	1.2529	1.1493	.1386	1.0982	.4497	.9259	.3473	.4504
Netherlands	NLD	52800033	52805739	0	1.0918	-.9187	-.227	.6307	.198	1.2534	.5755	.1216
Netherlands	NLD	52800033	52801655	0	.8857	.5836	-.227	-.2767	.7996	.1931	-.6852	-.1563
Netherlands	NLD	52800033	52803078	1	.5112	-.2662	.0226	.8466	-.0763	.4507	-.6451	-.1563
Netherlands	NLD	52800033	52802292	1	.4231	-.4314	.0226	-.4081	-.3233	-.0745	-.6852	-.4607
Netherlands	NLD	52800033	52804864	1	-.667	.7332	-.4728	-.0879	-.247	-.4612	-.2821	-.1563
Netherlands	NLD	52800033	52800202	1	-.6556	-.0862	-.7638	1.1229	-.0639	1.0011	-.1972	-1.1252
Netherlands	NLD	52800033	52805871	1	.0193	.6515	-.1587	-.1913	-.226	.9354	-.5832	1.2147
Netherlands	NLD	52800033	52803735	1	-.8635	-.103	.6496	.0013	-.6592	.6333	-.216	.4504
Netherlands	NLD	52800033	52801833	1	.6391	-1.1117	-.8627	.4258	-.4162	.5154	-1.2624	-1.7277
Netherlands	NLD	52800033	52803315	1	.7934	1.1352	.0226	.1429	-.3324	.4636	-.4948	.1216
Netherlands	NLD	52800033	52802994	1	-.8962	1.0508	1.2867	-.2609	-.7458	.4546	-.3876	.2224
Netherlands	NLD	52800033	52804931	1	-.9577	-.0862	-1.0611	.2273	-.6657	.3342	-.6852	-.4607
Netherlands	NLD	52800033	52806272	0	.6907	.1276	-.9607	.2932	.532	.3465	-.4771	.1216
Netherlands	NLD	52800033	52803316	0	1.6486	1.031	1.4967	-.0557	-.006	.549	.0215	1.2147
Netherlands	NLD	52800033	52806000	0	-.9146	.0502	.0226	.1554	-.122	.7516	.5755	.1216
Netherlands	NLD	52800033	52801248	0	-.6832	.0789	-.5472	.7361	.7761	.8071	-.0992	-.0625
Netherlands	NLD	52800033	52800023	0	.9427	1.4003	.4173	-.2977	.9403	.2055	.1648	.8136
Netherlands	NLD	52800033	52801410	0	1.1447	.2746	-.227	.2454	.0419	.4034	-.6852	-.1563
Netherlands	NLD	52800033	52804361	0	1.4023	.0666	.0226	.3602	-.2577	.6782	-.4952	.1216
Netherlands	NLD	52800033	52806206	1	-.7711	-.0994	.0165	.5268	-.4059	1.0464	-1.305	2.0955
Netherlands	NLD	52800034	52803760	1	1.1813	.0789	.0226	-.1302	-.506	.093	.3482	.1216
Netherlands	NLD	52800034	52804930	1	-.2966	.7308	-.9607	.1995	.0659	-.7368	-.4948	-.5079
Netherlands	NLD	52800034	52801286	1	.828	-.1107	1.1857	.3681	.0529	-.0134	-.6852	1.515
Netherlands	NLD	52800034	52804849	1	.3446	-1.0966	-.691	.0711	-.3248	.7686	-.1021	-.7108
Netherlands	NLD	52800034	52805278	1	1.028	-.5994	-.3802	.505	-.412	.123	-.3876	-.1563
Netherlands	NLD	52800034	52804814	1	.7375	-.5717	-.691	-.7735	-1.2478	.1165	.0256	-1.0788
Netherlands	NLD	52800034	52802504	0	-.9259	-.2662	-.9607	-1.0129	-.6165	.4659	-.6852	-.4784
Netherlands	NLD	52800034	52801523	0	-.924	-.5994	.0226	-.3931	-.8254	-1.6678	-2.1355	-.7108
Netherlands	NLD	52800034	52801159	0	.2129	1.7162	1.9359	.5636	.1756	.24	-.3882	.1216
Netherlands	NLD	52800034	52805729	0	-.6235	.5266	.0226	-.5639	-.6162	.1359	.3415	-.5305
Netherlands	NLD	52800034	52804172	0	-.132	.4435	.0226	-.0547	.0454	.4602	-.1157	.1216
Netherlands	NLD	52800034	52804465	0	.3168	.2032	-.3706	-.2608	-1.5037	.2176	.5755	-.4946
Netherlands	NLD	52800034	52800426	1	-.5446	.5177	-1.0611	.2327	-.3701	.1695	.7274	-.2503
Netherlands	NLD	52800034	52801262	1	.9188	-.891	.0226	.3366	.4963	.866	-.1972	-.6353
Netherlands	NLD	52800034	52803296	1	-.0492	-.0862	-.3802	-.6838	-.8356	-.0015	-.2821	-.7108
Netherlands	NLD	52800034	52802392	1	.7942	.7946	-1.3694	.0734	-.4239	.8587	-1.5848	-1.4991
Netherlands	NLD	52800034	52802608	1	.2885	-.7353	-.4728	.4008	-.554	.7405	-.6595	-.4607
Netherlands	NLD	52800034	52800214	1	.095	-.0862	.0226	-.0028	-.4571	.4483	.3482	-.4607
Netherlands	NLD	52800034	52803236	1	1.3651	1.3697	.4173	.4179	-.2566	.6602	.3482	-.2503
Netherlands	NLD	52800034	52803671	1	.822	-.0862	.0226	.0095	-.0521	.2495	-.6852	.1216
Netherlands	NLD	52800034	52802659	1	.7736	-.0862	-.227	-.5336	-.8768	.2116	.0256	.1216
Netherlands	NLD	52800034	52805484	1	.6911	.0722	-1.0611	.0682	-.2309	.5123	-.2852	-.7639
Netherlands	NLD	52800034	52806070	1	-.1723	.468	.1386	-.1806	-.5544	.536	.4817	-.4607
Netherlands	NLD	52800034	52801155	0	-.4745	.3464	-.9607	-.5545	-.4763	.2203	.8038	-.2726
Netherlands	NLD	52800034	52802107	0	.8076	.6555	.0226	.1335	-.192	.5391	-.5798	.6559
Netherlands	NLD	52800034	52800308	0	-.7359	-.1692	-.227	.0636	-.3657	.6657	.5755	.1216
Netherlands	NLD	52800034	52801960	0	-.1989	-.4314	.0226	-.7841	-.5791	-.2154	-.6852	-.4607
Netherlands	NLD	52800034	52802040	0	-.7302	-1.026	-.691	-.1434	-.6222	.4686	-.2821	-.1563
Netherlands	NLD	52800034	52801689	0	.0364	1.1576	.0226	.2327	-.0995	.6537	-.5656	1.0383
Netherlands	NLD	52800034	52806089	0	-.1769	-.089	.0226	.0286	-.1557	.1546	-.4771	-.4607
Netherlands	NLD	52800034	52806463	0	1.0929	.1882	1.9359	.3564	.26	.7708	.9863	2.0955
Netherlands	NLD	52800034	52801368	0	-.36	.2086	-.227	.9266	1.575	.9409	-.1566	-.5093
Netherlands	NLD	52800035	52806065	1	-1.3759	.9349	.5931	.065	.6765	1.5264	.0256	-.959
Netherlands	NLD	52800035	52803014	1	-.3665	.9526	-.1627	-.4474	.505	.4496	2.4277	-.6195
Netherlands	NLD	52800035	52805111	0	.2007	1.7162	1.9359	3.6039	1.2422	1.0062	1.3656	.8375
Netherlands	NLD	52800035	52806017	0	.2865	.0597955098372156	-.0323722799302236	.180232515595962	-.132206705390055	.449588692791588	-.163962991334295	-.0121509576659541
Netherlands	NLD	52800035	52806123	0	-.1096	-1.478	-1.7463	.374	-.5378	.6566	-.3547	-1.2422
Netherlands	NLD	52800035	52804912	0	-.233	-.8802	.0226	.7113	-.0408	1.0062	.5755	.1216
Netherlands	NLD	52800035	52803148	0	-.6899	-.6584	-1.1926	.5234	-.7086	.1856	-.8738	.3216
Netherlands	NLD	52800035	52802882	1	-.0227	-.0862	.0226	.2193	.8787	1.24	.5755	.1216
Netherlands	NLD	52800035	52802003	1	-1.5208	-.0862	.0226	-2.6893	-.6257	3.6292	.5755	.1216
Netherlands	NLD	52800035	52800998	1	-1.2105	-1.3469	-2.1262	-.4038	-.0253	-.6618	-1.23580309861915	-2.5027
Netherlands	NLD	52800035	52803808	1	-1.8066	-.814842928308768	-.440541571328048	-2.6893	-3.7095	1.0848	.2927	-.2503
Netherlands	NLD	52800035	52806307	1	-.9888	.3427	.0226	-.0156	-.0622	.5836	.5755	.1739
Netherlands	NLD	52800035	52800870	1	.2933	.468	.0226	3.6039	.6774	3.6292	.5755	-.2995
Netherlands	NLD	52800035	52804920	1	.308	-1.3452	-2.664	1.2836	-2.0242	-.9484	-1.0808	1.3857
Netherlands	NLD	52800035	52802834	0	-1.2288	-2.9627	-2.664	-2.6893	-3.7095	-1.6678	-2.1355	-2.5027
Netherlands	NLD	52800035	52802304	0	-.0968	.2112	-.3802	.1053	-.1086	1.5721	1.8077	.1216
Netherlands	NLD	52800035	52803307	0	-2.0991	-.0862	.0226	-2.6893	-1.9883	3.6292	.5755	.1216
Netherlands	NLD	52800035	52805936	0	-.755	-.6289	-.5034	1.2836	.1976	.7621	.5755	.1216
Netherlands	NLD	52800035	52801408	0	-.9909	-2.9627	-1.2891	-.7415	-.9291	.3871	-2.1355	-2.5027
Netherlands	NLD	52800035	52800414	0	-1.0774	-.0237	.5211	.0279	.0201	-.3842	-.4771	-1.1068
Netherlands	NLD	52800035	52805310	0	.5155	2.6352	1.9359	3.6039	4.8357	3.6292	2.4277	2.0955
Netherlands	NLD	52800035	52806427	0	.5973	-1.175	-.5034	.4649	.0647	.6805	-.6852	.1216
Netherlands	NLD	52800035	52802581	0	-.8776	.3289	.3461	.1264	.63	-.2979	.5755	.1216
Netherlands	NLD	52800035	52804987	0	-1.4145	-.0862	-1.1926	-2.6893	-.3989	-1.6678	-2.1355	-2.5027
Netherlands	NLD	52800035	52803095	0	.581	-.9697	-.4659	.7215	.4135	1.0869	-.178	.1824
Netherlands	NLD	52800035	52806360	1	-1.2468	-.5717	-.2718	1.0324	-.3752	.7256	-.1474	.9888
Netherlands	NLD	52800035	52803422	0	-1.3992	-1.175	-.7638	.3288	-.4847	-1.6678	-.4402	.1216
Netherlands	NLD	52800035	52803147	0	.3798	.0638651180613092	-.0270127464984006	.189568681970356	-.12743893514719	.453652283570159	-.165109577639305	-.00531886605893341
Netherlands	NLD	52800036	52805880	1	1.1664	-.5022	-2.2485	-1.1482	-1.4549	-.3842	-.6852	-.0604
Netherlands	NLD	52800036	52801836	1	-.7092	-.0862	.0226	-.5049	.1877	-.0162	-1.5596	-.1563
Netherlands	NLD	52800036	52805808	1	.4325	-.7049	-1.3005	.0389	-.6241	-.4795	-2.1355	-1.6922
Netherlands	NLD	52800036	52801083	0	-.7472	-.2662	.0226	.544	-.4456	.9106	.0221	-.5912
Netherlands	NLD	52800036	52805385	0	-.9575	-1.0897	.82	3.6039	.0067	1.0196	-1.4019	.3535
Netherlands	NLD	52800036	52804147	0	-.8058	-1.135	-.6116	.7826	-.102	1.2624	-.396	-1.0169
Netherlands	NLD	52800036	52801794	0	-.4233	.0288350819973267	-.073146093755604	.109205603564401	-.168478552318086	.418674043974549	-.155240087161777	-.0641275774158287
Netherlands	NLD	52800036	52802523	0	.0931	-1.5375	-.4489	.7203	-.0056	.93	.1969	-1.0633
Netherlands	NLD	52800036	52801468	0	.1386	.2032	.0226	.2443	.3312	.7941	.1693	.1216
Netherlands	NLD	52800036	52803935	0	1.4608	-.0862	.0226	1.2836	4.8357	1.5721	.5755	.1216
Netherlands	NLD	52800036	52804245	0	.9832	-.7199	-.1425	.5403	.4831	.7624	-.6595	2.0955
Netherlands	NLD	52800036	52801958	0	-.0453	-.2479	-.227	.7814	.8928	.9918	-.5832	-.1565
Netherlands	NLD	52800036	52801413	1	1.1864	-1.0966	-1.1526	-.008	.0539	.5613	-.2668	-.8578
Netherlands	NLD	52800036	52801703	1	1.0334	-.0994	.0226	.2189	.1969	.4396	-.414	-.1563
Netherlands	NLD	52800036	52805428	1	-.9783	-.0862	.0226	.1566	-.3093	.2639	-.2821	-.1563
Netherlands	NLD	52800036	52800682	1	-.2532	-.4314	-.8219	.3204	-.7381	-.0774	-.4948	.1216
Netherlands	NLD	52800036	52805153	1	.9405	.3984	.9268	1.0323	.4987	2.147	1.4995	.1216
Netherlands	NLD	52800036	52802975	1	-.202	.5366	-1.0611	-.0441	-.4538	.3165	-.6852	-.3856
Netherlands	NLD	52800036	52803779	0	.4117	.5091	.6825	.1088	.7117	1.0245	.5755	1.515
Netherlands	NLD	52800036	52805653	0	1.0747	-1.4372	-.5907	.3477	-.0718	.6767	-.0857	-1.1866
Netherlands	NLD	52800036	52803903	0	-.1644	2.68	-.2943	-.0943	-.183	-.2793	.2157	-.945
Netherlands	NLD	52800036	52805013	0	.2792	-.0862	.0226	-.758	.2841	-.5639	-.3727	.839
Netherlands	NLD	52800036	52800173	0	-.8041	.9271	.5347	.0344	.5596	.1746	.1922	.1216
Netherlands	NLD	52800036	52804658	0	.7834	-2.9627	-2.664	-2.6893	-3.7095	-1.6678	-2.1355	-2.5027
Netherlands	NLD	52800036	52800335	0	-1.29	-.0306	1.2899	-.358	.1666	-.8768	-.0415	1.0431
Netherlands	NLD	52800036	52806003	0	.8205	-.2662	-.227	.1053	-.0408	.2984	.5755	.1216
Netherlands	NLD	52800037	52801894	1	1.3323	-1.289	-1.9313	-.873	-1.779	-1.4875	-2.1355	-2.5027
Netherlands	NLD	52800037	52801089	0	.2433	-.5239	.5833	.3968	.1253	-.0418	-.176	.4504
Netherlands	NLD	52800037	52805202	1	-.4848	1.7671	1.2899	.2275	.4653	.4496	1.0903	.2909
Netherlands	NLD	52800037	52802142	1	.502	-.0862	.0226	.1665	-.0322	.7708	-.4801	.1216
Netherlands	NLD	52800037	52803392	1	-.6533	-.7648	1.9359	.4752	.177	.74	2.4281	-.2503
Netherlands	NLD	52800037	52801589	1	.4439	2.6352	1.9359	.7783	.2401	3.6292	.5755	-.2503
Netherlands	NLD	52800037	52800399	1	.368	1.3889	-.829	-.3803	-.9222	-.2942	.3482	-.4607
Netherlands	NLD	52800037	52801484	1	-.0827	-.2479	1.9359	.4672	.5853	.5508	-.4948	1.3869
Netherlands	NLD	52800037	52803357	1	-.2779	-.9245	-.7836	.2701	-.4948	.2851	-.5832	.1216
Netherlands	NLD	52800037	52804039	1	.3454	-.2662	.1386	-.1029	-.7594	.4636	.1693	-.9101
Netherlands	NLD	52800037	52805578	0	-.1821	.9535	.9726	-.1005	-.1678	.5201	-.4318	.69
Netherlands	NLD	52800037	52804628	0	.0357	-1.1688	1.9359	.3576	-.5186	.4826	-1.0426	-.8781
Netherlands	NLD	52800037	52803913	0	.118	-.0862	-.227	.7113	-.1533	-.4932	-.4801	.1216
Netherlands	NLD	52800037	52802981	0	-.2761	-.0862	.0226	.1631	-.1291	.6137	-.1972	-.7496
Netherlands	NLD	52800037	52800738	0	.0541	1.3697	.6496	-.1633	.5794	.9471	-.1026	.1216
Netherlands	NLD	52800037	52805761	0	.9956	.9349	.6825	.1234	.3663	.4534	.3473	.7627
Netherlands	NLD	52800037	52804107	0	-.2615	1.4003	.0226	1.409	2.3012	1.9009	1.2503	2.0955
Netherlands	NLD	52800037	52805159	0	.1396	1.3889	1.9359	.4145	.613	.8269	.5755	2.0955
Netherlands	NLD	52800037	52800055	0	-.548	-.0862	-.5907	.3914	-.5125	.2587	.5755	.1216
Netherlands	NLD	52800037	52803385	1	-.1467	.4594	-.227	-.1088	.3611	.326	-.2852	-.2503
Netherlands	NLD	52800037	52801043	1	.4371	-.4314	-.227	.4337	-.6457	.4058	.0221	.1216
Netherlands	NLD	52800037	52805107	1	-.0471	-.2479	-.5836	-.3121	-.9088	-.2781	-.5832	-.959
Netherlands	NLD	52800037	52804233	1	.4433	-.0862	-.7836	-.546	-1.4443	.4219	-.6852	.6314
Netherlands	NLD	52800037	52804581	1	.4355	.9484	1.4967	-.2086	-.7738	-.0441	-1.5848	-.1563
Netherlands	NLD	52800037	52800964	1	.5259	2.6352	1.4967	.2089	-.0507	.1563	-.6852	-.8745
Netherlands	NLD	52800037	52804078	0	.0445	-.4314	.8038	.5603	-.161	.9077	.3199	.6314
Netherlands	NLD	52800037	52801822	0	.5272	-.5743	.0226	.6965	.0798	1.0062	.5755	-.1563
Netherlands	NLD	52800037	52803951	0	-.7162	-.0753	.0226	.339	.2427	.1181	-.2857	.1216
Netherlands	NLD	52800037	52802577	0	-.7157	.3178	.0226	-.1999	-.1872	.2605	-1.0571	-.1563
Netherlands	NLD	52800037	52800412	0	-1.115	.6608	.8801	.6405	.1014	1.563	.9628	2.0955
Netherlands	NLD	52800037	52800466	0	.7496	.9526	1.2899	.3195	.5716	1.0417	.5755	1.515
Netherlands	NLD	52800037	52802493	0	.5672	-1.7245	-.6116	-.0215	.0457	-1.6678	-2.1355	-1.1252
Netherlands	NLD	52800037	52801795	0	.038	-1.2135	.0226	.2063	.1208	1.1957	-.6852	-1.1252
Netherlands	NLD	52800038	52803132	1	-.882	-.0862	-1.7997	-.4192	-.8748	-.2858	-2.1355	-1.0788
Netherlands	NLD	52800038	52802181	1	-.6739	1.3697	.0226	-.3691	-.151	.2643	-.3206	.1216
Netherlands	NLD	52800038	52800206	1	.6676	-.7221	-1.0611	-.2355	-.8613	-.3261	-2.1355	-1.4991
Netherlands	NLD	52800038	52804911	1	.7872	.8149	-.227	.267	-.4259	.4084	-.3727	-.1563
Netherlands	NLD	52800038	52806021	1	.106	.0634	-.3802	-.2508	-.4171	-.0122	-.7867	-.1563
Netherlands	NLD	52800038	52802927	0	-.4901	-.2662	.0226	.1744	.3478	.1397	.5755	.1216
Netherlands	NLD	52800038	52803768	0	.54	1.7671	1.9359	.3355	.5761	.6108	.7741	1.515
Netherlands	NLD	52800038	52806382	0	.6591	2.6352	1.9359	.1053	1.1897	.4394	2.4277	2.067
Netherlands	NLD	52800038	52800509	1	1.0788	.37	.1386	.0528	.1058	.3211	-.3763	.9097
Netherlands	NLD	52800038	52804991	1	.8622	.9349	.8038	.3794	.4227	.3423	.0221	-.1563
Netherlands	NLD	52800038	52800077	1	.1986	.1245	-.227	-.449	-.9418	-.5569	-.4948	-.4607
Netherlands	NLD	52800038	52800431	1	.2	.666	.4173	.6104	-.2716	.4291	-.9906	-.1563
Netherlands	NLD	52800038	52802151	1	.46	.5289	.0226	.2186	-.1073	.4136	-.3055	-.2503
Netherlands	NLD	52800038	52804442	1	.5701	-.2662	-.227	-.1246	-.7202	-.143	-.8657	-.4607
Netherlands	NLD	52800038	52805499	1	.5844	1.7162	-.7302	.3003	-.8804	-.421	-1.2106	.4104
Netherlands	NLD	52800038	52803956	1	.216	-.983	-.7902	.3377	-.6842	.5751	-.2821	-.4607
Netherlands	NLD	52800038	52801751	1	.8622	-.0862	.0226	.4707	.2307	.86	-.1727	-.5475
Netherlands	NLD	52800038	52801535	1	-.4115	-.0862	.0226	.0192	-.2715	-.2544	-.6852	-.1563
Netherlands	NLD	52800038	52805579	1	1.0351	-.7221	-.5034	.3119	.4327	.2206	-.216	-.4607
Netherlands	NLD	52800038	52802066	0	1.1042	-.2662	.0226	.7113	.4846	1.0245	.5755	.1216
Netherlands	NLD	52800038	52805635	0	.2369	.3889	1.0929	.2302	.1191	.5479	-.9789	2.0955
Netherlands	NLD	52800038	52802122	0	-.4923	-.0357	.6407	.2492	.4666	.9078	.1693	.1216
Netherlands	NLD	52800038	52806076	0	.2618	-.0862	.0226	-.0168	-.6625	.4386	.1648	-.2503
Netherlands	NLD	52800038	52803391	0	.6928	.1342	.5021	.4106	-.6466	.3389	-.6852	-.1563
Netherlands	NLD	52800038	52800127	0	1.3856	.3239	.3416	.5793	.4169	.8289	.0256	.1216
Netherlands	NLD	52800038	52802500	0	1.2531	-.4314	-.9607	.4121	-.4462	.2497	-.6852	-.7496
Netherlands	NLD	52800038	52800022	0	.0772	-.2777	.8801	.4255	.5967	1.0062	.3415	1.1013
Netherlands	NLD	52800038	52801692	0	.09	1.3697	-.442	-.0906	.1121	.6261	.3482	.0876
Netherlands	NLD	52800039	52802468	1	.1085	.963	-.7302	.1619	-.6012	.0964	-.6852	-1.1366
Netherlands	NLD	52800039	52802798	1	-1.3771	-.103	-.3802	.1228	-.5491	.7461	.5755	-.2503
Netherlands	NLD	52800039	52805670	1	.3647	-.847	-.8807	-.4799	-1.5072	-.1354	-1.5848	-1.1038
Netherlands	NLD	52800039	52805887	1	.3835	.7821	1.2867	1.2749	1.2417	1.4716	.5755	.1216
Netherlands	NLD	52800039	52804065	1	.7942	.96	.0226	-.1579	.3032	-.8849	-.273148539345463	.1216
Netherlands	NLD	52800039	52803291	0	.5627	-.0862	.9726	.6206	1.5961	.8462	-.0857	2.0955
Netherlands	NLD	52800039	52801465	0	-2.1695	-.0862	.0226	.5178	.4407	1.3025	.5755	.1216
Netherlands	NLD	52800039	52803926	0	1.0031	-2.9627	.0226	-2.6893	-.6709	-1.6678	.5837	.0301
Netherlands	NLD	52800039	52806066	0	.7554	-.2662	-.5034	.027	-.52	.3132	-.6852	-.8443
Netherlands	NLD	52800039	52804887	0	.8445	-.7221	-1.0611	-.0325	-.6336	-.8768	-.5832	-.7496
Netherlands	NLD	52800039	52800722	0	-.2756	.7989	.9726	.4026	.0225	.4783	-.2821	1.1508
Netherlands	NLD	52800039	52801533	1	-1.1674	-.5743	-.829	-.518	-.5954	-.0162	-.7867	-.6353
Netherlands	NLD	52800039	52803491	1	1.1773	-.2662	.0226	.0076	-.1615	.1055	.1693	.1216
Netherlands	NLD	52800039	52803367	1	-.3815	-.5616	-.5034	-.1766	-1.2664	-.7368	-.6852	-.4607
Netherlands	NLD	52800039	52800048	1	.197	.3376	.5347	.2519	-.5512	-.0062	.0256	.1216
Netherlands	NLD	52800039	52806409	1	.5744	.6515	-.6587	.2875	-.4331	.5555	-.7838	-1.4637
Netherlands	NLD	52800039	52803143	1	.0743	-.7221	-.9607	-.1999	-.9205	-1.0529	-.2821	-.7108
Netherlands	NLD	52800039	52803187	1	.318	-.8755	-.6843	-.2089	-.6217	-.0294	-.6997	-.2503
Netherlands	NLD	52800039	52805481	1	.0011	-.6593	-.3802	.1978	-.8465	.102	-.4771	.1216
Netherlands	NLD	52800039	52803329	1	.2231	-.2662	-.5034	.0536	-.7449	.4809	-.5974	-.4607
Netherlands	NLD	52800039	52801455	1	.703	.9535	.0226	.3349	-.1844	.3668	-.4801	.1216
Netherlands	NLD	52800039	52801527	1	.7176	.6636	-.6097	-.1977	-.7285	-.0085	-2.1355	-.8578
Netherlands	NLD	52800039	52800792	0	-2.2022	-.7221	.0226	.1333	-.3719	.228	.3482	.1216
Netherlands	NLD	52800039	52805785	0	.8303	.2465	.0226	-.3343	-.4287	-.3551	-.2004	-.4607
Netherlands	NLD	52800039	52803047	0	.8173	-.8355	.0226	-.0772	-.8631	.1764	-.5832	.1216
Netherlands	NLD	52800039	52801114	0	-.0149	1.2587	1.4967	.3203	.4778	-.2607	.0254	1.515
Netherlands	NLD	52800039	52805182	0	.1041	-.59	.0226	-.1047	-.0027	-.0013	-1.2871	-.4607
Netherlands	NLD	52800040	52802710	1	.8082	-.2479	.4173	-.5351	-1.3133	-1.6678	-.6057	-.4607
Netherlands	NLD	52800040	52806417	1	.7713	-1.0325	-1.5179	-.4625	-1.7342	-.801	-2.1355	-.8813
Netherlands	NLD	52800040	52803884	1	.3307	-.2479	-.227	.1711	-.4445	.4591	.0256	.1216
Netherlands	NLD	52800040	52802338	1	.9454	.2032	-1.2891	-1.2296	-.7337	-.2785	-.4771	-1.1405
Netherlands	NLD	52800040	52805465	0	.8402	.7332	-.1587	.0071	.1249	.4071	.8038	-.1865
Netherlands	NLD	52800040	52801296	0	-.07	1.1132	-.9285	.3035	.2594	-.5842	-.3733	-.7496
Netherlands	NLD	52800040	52800981	1	1.3699	1.4003	.8038	1.0571	-.0712	-.1667	-.3206	2.0955
Netherlands	NLD	52800040	52802182	1	.715	-1.243	-.6446	-.1819	-.0435	.0479	-1.5848	-.0867
Netherlands	NLD	52800040	52804263	1	1.2558	1.3697	.0226	.2606	.2719	-.1091	.3482	-.1563
Netherlands	NLD	52800040	52802247	1	.7795	1.7671	.0226	-.2884	-.1511	-.0033	-.5945	-.4607
Netherlands	NLD	52800040	52803685	1	.5026	.3289	-.1587	-1.5123	-.4307	-.0699	-.4918	-.4607
Netherlands	NLD	52800040	52800463	1	1.0389	.7946	1.9359	.4216	-.3332	.1055	.3482	1.3857
Netherlands	NLD	52800040	52801624	1	.8668	.2086	-.3802	.2257	-.1477	.0146	-1.5537	-.4607
Netherlands	NLD	52800040	52802396	1	-.2919	-.2479	.0226	-1.3723	-.4952	-.0766	-.6852	-.1563
Netherlands	NLD	52800040	52800038	1	.8807	-.2662	-1.0611	.2153	-.2735	-.0745	-.2821	-1.1405
Netherlands	NLD	52800040	52804356	0	-.0161	.9304	1.9359	.5157	.9587	.4592	.7616	2.0955
Netherlands	NLD	52800040	52802714	0	.9671	.1207	.6496	.5969	.0646	.855	-.2668	.1216
Netherlands	NLD	52800040	52805655	0	-.3024	.7825	.4173	.1689	-.2145	-.3366	-.4358	.3216
Netherlands	NLD	52800040	52804425	0	1.2202	.7308	.1386	.1605	.3399	-.1845	.0215	.557
Netherlands	NLD	52800040	52804429	0	1.2984	-.2479	.0226	-.0336	-.4173	-.421	.5755	.1216
Netherlands	NLD	52800040	52801990	0	.2386	1.1493	-.3802	.0651	.1808	.1082	-.5832	.1216
Netherlands	NLD	52800040	52806024	0	.9331	-.0862	.0226	1.0478	.2135	.9666	.5755	.1216
Netherlands	NLD	52800040	52805131	0	.1698	.6608	-1.0345	.4409	.3916	.5346	.3473	-.8443
Netherlands	NLD	52800040	52800767	0	1.3206	-.0862	-.9607	-.3337	-.4834	-.5569	-.2513	-.4607
Netherlands	NLD	52800040	52803253	0	.9947	.3464	.4173	.1251	-.5334	.3113	.0553	.5553
Netherlands	NLD	52800041	52802026	1	.7735	.9484	.4173	.4035	-.0782	.3581	-.0553	1.0448
Netherlands	NLD	52800041	52806333	1	.5071	.6539	-.4728	.4018	-.3783	.6005	-.3763	-.1563
Netherlands	NLD	52800041	52802223	1	-1.2033	.5404	-1.0935	.9524	.1117	1.3764	-.396	-1.1252
Netherlands	NLD	52800041	52805706	1	-1.0692	-.4203	-.227	.8995	.4748	.8994	-.6852	-.4607
Netherlands	NLD	52800041	52805705	1	-.3693	-.59	.0226	.1585	-.7086	.6685	-.4948	-.7108
Netherlands	NLD	52800041	52803119	1	.4837	.0017	.0226	.4995	-.0619	.8818	.3482	-.1563
Netherlands	NLD	52800041	52804686	1	-1.0751	1.7671	1.9359	-.4951	.3678	.5286	.6366	2.0955
Netherlands	NLD	52800041	52802723	0	.776	.0666	1.9359	-.1974	-.1513	-.2144	.1922	2.0955
Netherlands	NLD	52800041	52805858	0	-1.1718	.5976	-.3802	-.327	-.1283	.0295	.5755	2.0955
Netherlands	NLD	52800041	52800392	0	.7057	-.5717	-.227	.800168605711114	.707	1.1746	.5755	-.1563
Netherlands	NLD	52800041	52802899	0	.6216	-.4203	-.8627	1.2836	.3705	.9595	.1693	-.4377
Netherlands	NLD	52800041	52804875	0	-.2769	-.2662	-.227	3.6039	4.8357	1.3956	.5755	-.222
Netherlands	NLD	52800041	52805160	0	-.2545	-.2479	.8877	-.2531	-.1832	.2468	.0256	.8567
Netherlands	NLD	52800041	52803889	0	-.7011	-.0827	-.227	-.5019	-.1991	-.0013	.8038	-.4607
Netherlands	NLD	52800041	52802506	0	-.4633	-.2662	.0226	.2163	-.3533	-.0026	.5755	-.3109
Netherlands	NLD	52800041	52804675	0	1.1292	2.6352	.0226	2.7452	1.6882869476788	3.6292	1.01188156278588	.8597
Netherlands	NLD	52800041	52804698	0	-.3687	1.7671	1.4967	1.0142	1.7718	1.7594	.5755	.1216
Netherlands	NLD	52800041	52806108	0	-.4248	.1997	-1.4626	-2.6893	-.6496	-.8849	-1.1698	-1.5298
Netherlands	NLD	52800041	52800636	1	-.0335	-.7199	.5347	.365	-.168	.5489	-.7026	.3158
Netherlands	NLD	52800041	52800839	1	-1.0932	-1.0165	-.9624	-.4887	-.8123	-.5309	-.6852	-.959
Netherlands	NLD	52800041	52803656	1	-.4045	-.5847	-.5034	.4112	-.979	.7108	-.2852	-.4946
Netherlands	NLD	52800041	52803018	1	.3675	-.5847	-.227	.2098	-.8385	.4123	-.2821	-.1563
Netherlands	NLD	52800041	52805572	1	-.0887	-.0862	.0226	.4086	-.8278	.216	.3482	-.2503
Netherlands	NLD	52800041	52800825	0	.9345	-1.2115	-.5034	.6769	-.6369	.0792	-.6852	-.1563
Netherlands	NLD	52800041	52802875	0	-.5269	-.4314	.0226	-.5598	-.9953	-1.6678	.3482	.1216
Netherlands	NLD	52800041	52801014	0	.4548	.9349	.0226	.7317	.5469	.6103	.5755	1.0448
Netherlands	NLD	52800041	52804310	0	1.226	2.6352	1.9359	2.1709	1.6925	2.0015	2.4277	1.2147
Netherlands	NLD	52800042	52802725	1	-1.3341	-.5743	-.3802	-.1305	-1.8831	.2176	-.4948	-.4607
Netherlands	NLD	52800042	52804419	0	.8951	.7763	1.2867	.1585	.6826	.3571	1.5037	1.515
Netherlands	NLD	52800042	52805104	0	-.1331	.2668	.3416	-.1828	.3391	-.3973	.5755	-.3297
Netherlands	NLD	52800042	52802744	1	-.3326	-.0862	-1.9803	-.7739	-.5905	.1687	-2.1355	-1.5506
Netherlands	NLD	52800042	52801119	1	-.6773	-1.1442	-.691	-.3802	-.3193	.2315	-2.1355	-.5305
Netherlands	NLD	52800042	52805252	1	.7573	.0666	-.5034	.1485	-.5096	.3711	-.1722	.1824
Netherlands	NLD	52800042	52806162	0	-.0821	.7634	.5833	.5324	.8652	.9065	.0215	-.7496
Netherlands	NLD	52800042	52802363	0	-.795	.879	1.036	.4091	.1856	.6201	.9628	1.515
Netherlands	NLD	52800042	52804271	0	.6126	.1852	.4173	.4334	-.2306	.3662	.0215	.0876
Netherlands	NLD	52800042	52804684	0	-.9244	-1.0102	-1.1926	.3232	-.2345	.1326	-.3055	-1.4637
Netherlands	NLD	52800042	52800523	0	-.2646	.7211	-.1587	-.2387	-.0274	-.5676	-.309	.6559
Netherlands	NLD	52800042	52802435	0	-.5202	.0789	.6407	.2783	.2289	.3668	.9628	1.2841
Netherlands	NLD	52800042	52801850	0	1.3743	.4034	-.5907	-.8691	-.4302	-1.0529	-1.4608	.7095
Netherlands	NLD	52800042	52800146	1	-.0104	.9454	.0226	.0114	-.4282	-.2532	-.9906	1.1013
Netherlands	NLD	52800042	52805391	1	-.5375	-.0862	-.5034	.6642	-.616	.1012	.5755	.1216
Netherlands	NLD	52800042	52806244	1	.6878	1.3939	1.2899	.2353	.059	.889	-.3876	2.0955
Netherlands	NLD	52800042	52800991	1	-.982	-.2479	-.227	.4715	.5283	.9495	-.8512	.1216
Netherlands	NLD	52800042	52804767	1	.214	-.2479	-.6446	.5054	-.838	.4106	-.1722	-.6959
Netherlands	NLD	52800042	52806026	1	1.0968	-.4516	-.3802	.4237	-.0654	.2822	-2.1355	.1216
Netherlands	NLD	52800042	52805868	1	.4282	-.7065	.289	.5394	.3651	.4816	-.5001	.1216
Netherlands	NLD	52800042	52801334	1	1.164	-.0862	-.9607	-.1224	-.7264	.5196	-1.2835	.1216
Netherlands	NLD	52800042	52800840	1	-.3336	-.7027	-.3802	1.1932	-.5403	1.0642	.5999	.4777
Netherlands	NLD	52800042	52806396	1	-1.2899	-.6354	-.7902	-.0207	-.6697	.727	-.2852	-.1563
Netherlands	NLD	52800042	52804883	0	1.0049	-.4314	.0226	.6121	-.3279	.8275	.1693	.4777
Netherlands	NLD	52800042	52805001	0	.0569	.8828	.1386	.082	1.5987	.2269	-.3237	-.5912
Netherlands	NLD	52800042	52800169	0	-.568	.2718	.3416	.1247	-.3724	.8977	.1693	.7099
Netherlands	NLD	52800042	52806388	0	1.2299	-.9767	-1.5179	.2919	-.8166	.6308	-1.5848	-.6353
Netherlands	NLD	52800042	52800476	0	-.4112	.0634	.0226	.2782	-.5892	.6745	.1693	-.4377
Netherlands	NLD	52800042	52804476	0	-.4262	.4631	.7162	.4079	-.2263	-.2607	-.8627	2.0955
Netherlands	NLD	52800042	52804558	0	-.7457	-.2479	-.5034	-.2164	-.5717	.0402	-.176	-.222
Netherlands	NLD	52800042	52805800	0	.7507	.394	1.2899	.2446	.3538	.431	.1693	1.515
Netherlands	NLD	52800043	52805239	1	.1844	.3974	-.3802	.1425	-.4129	.0113	-.6852	-.8443
Netherlands	NLD	52800043	52801529	1	-.3716	-.8305	.0226	.9664	-.4144	.9983	1.3656	1.0448
Netherlands	NLD	52800043	52806440	1	-.2458	-.0994	-1.2374	.0629	-.6687	.1181	-1.5537	-.6762
Netherlands	NLD	52800043	52804397	1	.9445	-.2479	.0226	-.6495	-.6826	-.2047	-.6852	-.7496
Netherlands	NLD	52800043	52800838	1	-.1962	-.0862	.0226	.7113	-.226	1.0062	.5755	.1216
Netherlands	NLD	52800043	52804174	1	.4794	-.0862	.0226	.1021	-.6482	.81	-.6852	-.1563
Netherlands	NLD	52800043	52801282	1	-.5984	-.2624	.0226	.1044	.1428	.885	-.1972	.1216
Netherlands	NLD	52800043	52805164	0	.3018	-.0862	.0226	.7113	-.0408	1.0062	.5755	.1216
Netherlands	NLD	52800043	52802807	0	.8619	-.6593	-.7638	-.5604	-.5316	-.0538	-.1727	.1216
Netherlands	NLD	52800043	52800407	0	.0428	-.1167	.8877	.2541	-.2716	.4158	-.6852	.6559
Netherlands	NLD	52800043	52804377	0	-.1824	-.2479	.0226	.2723	.4335	.451	-.5832	-.4607
Netherlands	NLD	52800043	52805238	0	-.0031	.2746	-1.5883	-1.6895	-1.861	-.2942	-1.305	.1216
Netherlands	NLD	52800043	52801085	0	-.7235	.9526	-.5034	-.5929	-.5874	.333	-.0992	-1.0788
Netherlands	NLD	52800043	52805659	1	.2224	-.2662	.0226	.144	-.9835	1.0963	.1701	.1216
Netherlands	NLD	52800043	52804929	1	-.0488	-.8305	-.5836	-.6495	-.4994	.4496	-.6852	-.5251
Netherlands	NLD	52800043	52801983	1	.0759	.788	.586	-.1432	-.8158	-.153	-.3206	.8136
Netherlands	NLD	52800043	52801913	1	.545	-.8384	.0226	-.1222	-.1499	.3577	-.6852	-.3856
Netherlands	NLD	52800043	52802417	1	.1154	-.0827	-.732	.5591	-.4827	.2796	-.5142	.0122
Netherlands	NLD	52800043	52804219	1	-.0036	-.0862	-.5034	1.0857	-.192	.8661	-.0553	-.222
Netherlands	NLD	52800043	52803888	1	.2626	.0502	-.5034	-.2843	-1.2232	.2208	-.6852	-.1563
Netherlands	NLD	52800043	52802941	1	-.2842	-.0862	.0226	.9012	.0272	.7743	-2.1355	.1216
Netherlands	NLD	52800043	52803138	1	.166720807123819	.0545709183216293	-.039252886453875	.168246679873748	-.138327602190799	.444371826514671	-.16249099581257	-.020922044679299
Netherlands	NLD	52800043	52804915	0	-.2424	-.7815	-.6843	.7113	-.0408	1.0062	-.2004	-.7507
Netherlands	NLD	52800043	52805171	0	.1266	-.0862	.0226	-.3276	-.5151	-.8849	-.4805	.1216
Netherlands	NLD	52800043	52801653	0	.2739	-.0862	.0226	.7113	-.1604	1.0062	.5755	.1216
Netherlands	NLD	52800043	52806349	0	.0248	.5206	1.9359	.0021	-.1929	.1262	.9863	1.3566
Netherlands	NLD	52800043	52801549	0	-1.0879	.3101	1.4967	.0325	-.1934	.8069	.3768	1.515
Netherlands	NLD	52800043	52806352	0	.0848	1.1352	.4173	.335	.3984	.2645	.1693	-.3297
Netherlands	NLD	52800043	52802712	0	-.6469	.4631	-.6863	.1608	-.082	.5212	.0254	.2546
Netherlands	NLD	52800043	52805493	0	-.4681	-.7221	-.9607	-.5056	-1.2624	-.3239	-.6852	-.4607
Netherlands	NLD	52800043	52804820	0	-.603	-.5994	-.3802	-.417	-1.6802	-.2607	-.6852	-1.2688
Netherlands	NLD	52800043	52804203	0	-.0538	-2.9627	-1.2891	-.6685	-.064	.8023	-.1972	-2.5027
Netherlands	NLD	52800044	52801597	1	.7881	-.0088	-1.4242	-.7566	-.7832	.2168	-2.1355	-.0604
Netherlands	NLD	52800044	52806184	1	.4296	-.2662	.0226	.3675	-.7253	.2952	-.6852	-.222
Netherlands	NLD	52800044	52800137	1	-.0919	-.2479	-.9607	-.1286	-1.0304	-.4795	-.6852	-.4607
Netherlands	NLD	52800044	52803785	1	.511	1.7671	-.732	.3001	-.2984	.6024	.0256	-1.4991
Netherlands	NLD	52800044	52803566	0	1.4595	.9304	1.1355	.0759	-.1924	.5006	.1648	1.3566
Netherlands	NLD	52800044	52804104	0	.676	.4571	-.9607	.0174	-.0855	-.526	-.3733	-.2503
Netherlands	NLD	52800044	52801505	0	-.4761	.9349	1.9359	.3277	1.0306	.8356	1.802	.5553
Netherlands	NLD	52800044	52800746	0	-.706	.6608	.0226	-.8975	-.4079	-.7368	.9246	1.515
Netherlands	NLD	52800044	52804585	0	1.4043	.0467	-.227	-.3722	-.6611	-.0205	.3473	-.1563
Netherlands	NLD	52800044	52802027	0	.0585	-.4314	-.6843	.0889	-.5194	.5833	-.1026	-.3856
Netherlands	NLD	52800044	52804962	1	.641	-.4314	-.9607	.2664	-.1306	.6612	-.6852	-.1563
Netherlands	NLD	52800044	52803567	1	.8655	-.4203	-.8627	.35	-.857	.804	-.414	-.7496
Netherlands	NLD	52800044	52804241	1	.0626	-.0862	-.9607	-.2697	-.9837	.4644	-.4771	-.9299
Netherlands	NLD	52800044	52803107	1	1.3511	2.6352	-.829	.3258	.3661	.6059	-.6852	-.4796
Netherlands	NLD	52800044	52802508	1	.4243	-.0862	.0226	.4325	.2558	.3596	-.7867	-.4607
Netherlands	NLD	52800044	52805745	1	.7537	-.4203	-.227	.6176	-.3284	1.1701	.9254	.1216
Netherlands	NLD	52800044	52803085	1	-.4322	-.2479	-.6116	.3232	-.196	.7419	-.6595	-.7496
Netherlands	NLD	52800044	52804485	1	-.8367	.5836	.0226	.1518	.1123	.2295	-.2004	.1216
Netherlands	NLD	52800044	52801705	1	.3235	.363	.0226	.4261	-.619	-.1147	-.414	-.4607
Netherlands	NLD	52800044	52805105	1	.3655	-.7737	-1.7997	.7113	-1.0217	-1.6678	-2.1355	-2.5027
Netherlands	NLD	52800044	52801086	1	.7398	-.2662	.0226	.6707	.2291	1.0419	-.2821	-.959
Netherlands	NLD	52800044	52806191	1	-.2608	1.7671	1.4967	.7456	.0552	.3832	.7274	.4725
Netherlands	NLD	52800044	52804508	0	.887	.4012	-.3802	.0407	-.3112	.5255	-.1972	-.1563
Netherlands	NLD	52800044	52804211	0	-.5788	.9349	1.9359	.1041	.8204	.7819	-.309	2.0955
Netherlands	NLD	52800044	52803825	0	1.5431	-.2662	-.5034	-.1133	-.7864	.1439	-1.5848	-.1563
Netherlands	NLD	52800044	52806282	0	.166720807123819	.0545709183216293	-.039252886453875	.168246679873748	-.138327602190799	.444371826514671	-.16249099581257	-.020922044679299
Netherlands	NLD	52800044	52804189	0	.9126	.3326	.0226	.0141	-.1395	.3457	.8038	.4777
Netherlands	NLD	52800044	52802848	0	-.2026	-.0994	-.5836	-.0759	.1352	-.1147	-.5832	-.7496
Netherlands	NLD	52800044	52800403	0	-.0922	-.7221	-.691	.0995	.1677	.5425	-.3912	.6361
Netherlands	NLD	52800044	52801339	0	-.9758	-.9767	-.3802	.1653	-.3003	.4308	-.8917	-.8578
Netherlands	NLD	52800044	52805292	0	.096	-.5297	1.9359	.179	.2526	.3784	1.5243	1.515
Netherlands	NLD	52800044	52802555	0	1.1452	.4435	.9726	-.1536	.602	.3087	-.5832	.6361
Netherlands	NLD	52800045	52805025	1	.3919	-.2479	-.227	.6663	-.0453	.7368	.0221	-.1563
Netherlands	NLD	52800045	52804298	1	-.721	.967	1.2867	.6992	.3652	.927	-.5832	1.2524
Netherlands	NLD	52800045	52803624	1	-.5763	1.7671	-.3827	-2.6893	-2.0336	-.8768	-.6852	.1216
Netherlands	NLD	52800045	52801783	1	-.1449	.0789	.0226	-.0209	-1.0107	-.1237	-.7867	-1.1811
Netherlands	NLD	52800045	52800944	1	.8357	-.0862	.0226	-.4663	-.8563	.0174	.3482	.1216
Netherlands	NLD	52800045	52800483	0	-1.1801	-1.4372	-.8489	.616	-.9468	-.2979	.3264	-.6341
Netherlands	NLD	52800045	52803535	0	.321	-.8379	1.9359	-.848103906229924	-.770431283769222	-1.6678	.5755	-.3297
Netherlands	NLD	52800045	52801238	0	.3833	-.4025	-.7902	-.4263	-.4643	.2114	.0256	-.5475
Netherlands	NLD	52800045	52804228	1	-.142	-.2662	-.8627	.3103	-.561	.3387	-.2668	-.3297
Netherlands	NLD	52800045	52801698	1	-.1696	.7308	.5462	.2069	.15	2.5705	-.1972	.1216
Netherlands	NLD	52800045	52801531	1	.4983	-1.0588	.0226	.0385	.4367	.6606	-.414	-.1563
Netherlands	NLD	52800045	52804021	1	.8464	.1371	.8571	.2609	-.1675	.3313	-2.0401	.5823
Netherlands	NLD	52800045	52806475	1	.5104	-.8294	-.227	-.0331	-.1411	.5551	-.1061	.1216
Netherlands	NLD	52800045	52805949	1	-.1379	-.6541	-.4806	-.53	-.4948	.0589	-2.1355	-1.0788
Netherlands	NLD	52800045	52805451	1	.7044	-.2479	-.3802	.7695	1.0439	.7333	.0221	.1216
Netherlands	NLD	52800045	52800672	1	.8012	-.7221	.0226	.3377	.0704	-.526	-.2821	-.4607
Netherlands	NLD	52800045	52801979	1	.6773	-.2662	-.227	.4058	.4591	-.1237	-.414	-.2503
Netherlands	NLD	52800045	52803159	1	.6628	-.4314	.6407	-.3583	-1.483	-.0327	-.7394	-.4607
Netherlands	NLD	52800045	52801577	0	-1.1044	-.5994	-.7638	-.4671	-.5497	.8804	-.2852	.0484
Netherlands	NLD	52800045	52804550	0	-.7696	-.0862	.0226	-.0348	.4409	.5157	.5755	.1216
Netherlands	NLD	52800045	52802547	0	.8515	.7308	.7162	.4212	.8533	1.2106	.9628	.4994
Netherlands	NLD	52800045	52805040	0	.4673	.4012	.1386	.0406	.0319	.2114	-.5832	-.1314
Netherlands	NLD	52800045	52805418	0	-.9216	1.7671	-1.4011	-.5717	.3577	-.8849	-.6852	.1216
Netherlands	NLD	52800045	52802753	0	.7583	2.6352	-.3827	-.3034	.2816	.0421	-.0553	.557
Netherlands	NLD	52800045	52800847	0	-.1297	-1.3171	.0226	.3392	.0897	.9215	-.393	-.3297
Netherlands	NLD	52800046	52801724	1	1.281	-2.0412	1.4967	.5831	.0569	.7536	-.0651	-.2726
Netherlands	NLD	52800046	52801520	1	.0658	.6424	-.227	.6766	.0838	.7934	-.0823	-.0625
Netherlands	NLD	52800046	52802032	1	1.041	.7821	1.9359	-.1946	-.4638	.8466	.3482	.5295
Netherlands	NLD	52800046	52800062	1	1.1304	-1.0564	-.2827	.6959	-.5099	.4394	.5755	.1216
Netherlands	NLD	52800046	52800656	1	.8544	-.2662	.0226	-.1817	-.5111	.5548	.0447	-.4784
Netherlands	NLD	52800046	52803818	1	-.2989	1.153	.9726	.3187	-.6252	-.0413	.3482	.4994
Netherlands	NLD	52800046	52803207	1	.3601	-.0862	-.3827	.1398	-.6871	.3378	-.6852	.1216
Netherlands	NLD	52800046	52804483	1	-.7178	1.153	-.227	.4638	-.545	.7327	-1.0753	-.4784
Netherlands	NLD	52800046	52801741	0	1.1449	-.0862	-.227	.5269	-.5101	.2577	.3482	.1216
Netherlands	NLD	52800046	52800693	0	-.8376	-.6593	.0226	.3499	-.0025	1.2188	.9911	.4777
Netherlands	NLD	52800046	52802196	0	-.343	.3427	1.1355	.2136	.5788	.2218	2.4277	2.0955
Netherlands	NLD	52800046	52805210	0	.8212	-.8357	.6407	-.2716	.0223	.446	-.0553	.1216
Netherlands	NLD	52800046	52805718	0	-.8798	-.5717	.5347	.3248	-1.097	.338	-.0553	.1216
Netherlands	NLD	52800046	52803757	0	-.1584	-1.1117	-2.664	-.5598	-.7689	-.2154	-1.5596	-1.2058
Netherlands	NLD	52800046	52801218	1	1.2412	.6515	-.691	-.0129	-.8218	.7216	.075	-.4607
Netherlands	NLD	52800046	52800246	1	-.1805	-.2662	-.4806	.3191	.2834	.7113	-.3733	-.2503
Netherlands	NLD	52800046	52802904	1	-.4474	-.2662	.0226	.2226	-.4775	.595	-1.2871	-.3856
Netherlands	NLD	52800046	52801540	1	.0501	.666	.0226	.7836	-.1952	.8225	-1.0571	.2224
Netherlands	NLD	52800046	52800105	1	.0242	.2086	-.227	-.1408	-.0076	.4803	-.2852	.1216
Netherlands	NLD	52800046	52802731	1	.0068	-.2479	-.8627	1.2836	-.0792	1.0597	-.3912	-.3297
Netherlands	NLD	52800046	52800142	1	.0437	1.3697	1.4967	.2354	.5653	1.032	.9194	1.515
Netherlands	NLD	52800046	52805511	1	.2006	-.0862	.0226	-.2968	-.8204	.0642	-.6852	-.1563
Netherlands	NLD	52800046	52803717	1	1.0921	-.0862	-1.4928	.0532	-.4805	.3657	-.6852	-1.2688
Netherlands	NLD	52800046	52804952	0	.0771	.7308	-1.2062	-.2941	-.2556	.3459	-.9714	-.0867
Netherlands	NLD	52800046	52803037	0	.323371274302573	-.4925	.0226	.7966	.217	.3749	.5755	2.0955
Netherlands	NLD	52800046	52801879	0	.9048	-.3486	-1.5883	.487	-1.4467	.7303	-.6852	-.959
Netherlands	NLD	52800046	52804111	0	-.2651	.5719	.8348	.2522	.1806	.8258	.8038	.7435
Netherlands	NLD	52800046	52802596	0	-.2011	-.8264	-.5836	-.2817	-1.2404	.2382	-.5832	-.5251
Netherlands	NLD	52800046	52800361	0	.424	.32	.8116	.3767	-.0009	1.0076	.1701	.4777
Netherlands	NLD	52800046	52801725	0	.051	-.59	.0226	-.5622	.0881	.0302	-.2821	-.2503
Netherlands	NLD	52800047	52805764	1	.233	-.0862	.0226	.2237	-.8686	.4022	-.2004	-.1563
Netherlands	NLD	52800047	52802764	1	.6159	1.3939	1.4967	.2081	.2459	.423	-.2668	.9097
Netherlands	NLD	52800047	52806273	1	-.2231	-.2479	-.227	-.352	-.1556	.4432	-.6852	.1216
Netherlands	NLD	52800047	52804348	1	-.444	-.4203	-1.0935	-.2371	-.993	.2488	-.6852	-.9111
Netherlands	NLD	52800047	52800174	1	1.0616	.524	-.227	.3767	-.3368	.652	-.6852	-.2503
Netherlands	NLD	52800047	52803605	1	-.9125	-.5847	.0226	.6453	.2839	1.5721	.5755	-.2503
Netherlands	NLD	52800047	52801672	0	.5886	-.7221	-.7183	-.7192	.3433	.0812	-.1026	-.7108
Netherlands	NLD	52800047	52806071	0	-.7168	.1906	1.1752	.0892	-.2951	.3477	.9863	1.2841
Netherlands	NLD	52800047	52802037	0	.7264	-.5717	1.2867	.6097	.2446	.7995	1.5037	.4504
Netherlands	NLD	52800047	52802273	0	.1887	-.269	-.227	.609	.3196	.8445	.5755	.1216
Netherlands	NLD	52800047	52805115	0	.2657	.2032	.0226	1.2836	-.1382	-1.6678	.5755	.1216
Netherlands	NLD	52800047	52805577	0	.7122	-.0862	.0226	-.1526	.2372	.5827	.5755	.1216
Netherlands	NLD	52800047	52805954	0	-.2357	.468	-.3827	-.4469	-.2478	.6637	-.6852	.2909
Netherlands	NLD	52800047	52805849	0	-.2464	2.6352	1.0108	1.09	.2544	.3664	.5755	1.515
Netherlands	NLD	52800047	52800456	1	-.1041	.5836	-.1587	-.4139	-.5913	-.0468	-.4771	-.1314
Netherlands	NLD	52800047	52803224	1	.365	-.4314	-.227	.1146	-.1003	-.6926	-.414	-.4607
Netherlands	NLD	52800047	52800947	1	.3828	-.0862	.586	.2515	-.2642	.0314	-.7838	.1216
Netherlands	NLD	52800047	52803191	1	-.0561	-.983	-1.0611	-.2505	-.6178	.302	-.5798	-1.2688
Netherlands	NLD	52800047	52805693	1	-.1653	-1.5258	.0715	.8973	-.0363	-.5309	.9911	.4777
Netherlands	NLD	52800047	52802881	1	.2983	.7789	.4173	-.0413	-.2163	.2282	-.6852	-.5093
Netherlands	NLD	52800047	52802802	1	.363	.6636	-.5544	.4945	.15	.678	-1.2835	-.6912
Netherlands	NLD	52800047	52800708	1	.0881	-.2806	-.9607	.3195	-.1303	.4902	-.4771	-.2503
Netherlands	NLD	52800047	52805646	1	1.2613	.8828	-.227	.3936	.7793	1.0509	.0256	-.222
Netherlands	NLD	52800047	52805857	1	-.1092	-.8254	.1386	.0053	.5151	.2605	.8038	-.1563
Netherlands	NLD	52800047	52805090	1	1.1196	.3151	.0226	-.1753	.0459	.4822	-.6852	-.1563
Netherlands	NLD	52800047	52801242	0	.0652	.2063	.1386	-.2219	-.1694	.4087	.8038	.1216
Netherlands	NLD	52800047	52802391	0	-.6997	-.0862	.4173	.3328	.3637	.4125	1.2107	-.0867
Netherlands	NLD	52800047	52805938	0	.8884	1.1352	1.4967	-.0053	.2207	.8601	-.3237	2.0955
Netherlands	NLD	52800047	52804381	0	-.2096	-.4942	-.7638	-.6556	-.5659	-.056	-.5476	.1216
Netherlands	NLD	52800047	52801581	0	.3282	.0591	.5021	.6386	.4617	.7726	.5755	.7627
Netherlands	NLD	52800047	52804413	0	-.2023	2.6352	1.2899	.3626	-.0178	.9594	.1096	-.1563
Netherlands	NLD	52800047	52803536	0	.7475	1.031	.8571	-.2184	-.1523	-.1467	-.4145	.1216
Netherlands	NLD	52800047	52805516	0	.6235	1.3697	1.4967	.6039	.4757	.5269	.3424	1.3869
Netherlands	NLD	52800048	52802121	1	-.0802	.6515	-.5252	.1248	-.102	.3636	-2.1355	-.4362
Netherlands	NLD	52800048	52801078	1	.3411	-.4314	-.9145	-.0899	-.6264	.0136	-1.3153	-1.0454
Netherlands	NLD	52800048	52804187	1	.9703	.2118	-1.3877	1.6792	.5809	.1527	-2.1355	.1216
Netherlands	NLD	52800048	52804042	1	-.1954	.6515	.6496	.2934	-.8773	.2652	-1.0571	.1216
Netherlands	NLD	52800048	52803553	1	1.0468	.9637	.8348	.2987	-.2624	.0299	-.8488	-.3856
Netherlands	NLD	52800048	52804120	0	.8305	-.6682	.0226	.4056	-.1756	.5388	.1701	-.1563
Netherlands	NLD	52800048	52803678	0	.7196	1.3697	1.9359	1.318	1.217	1.2677	.9911	1.515
Netherlands	NLD	52800048	52800889	0	1.019	-1.4104	-.4246	-.5129	-1.2563	-.2979	-2.1355	-.2726
Netherlands	NLD	52800048	52804806	1	1.1057	-.4488	.0226	.5128	-.5596	.2055	-.5974	-.7685
Netherlands	NLD	52800048	52804404	1	1.6313	1.7671	1.9359	.7712	-.1097	1.2626	.1969	2.0955
Netherlands	NLD	52800048	52805985	1	1.0262	-.6529	-.5034	.5464	-.4739	.7603	-.6852	-.5265
Netherlands	NLD	52800048	52802072	1	.5427	-.5799	-1.3514	.3165	-.243	.4166	-.0987	-.6959
Netherlands	NLD	52800048	52803141	1	.929	-.103	-.3048	1.2836	.4003	1.3902	-.3733	1.2841
Netherlands	NLD	52800048	52801871	1	.7479	-.7221	-.5907	-.531	-.4136	.4937	-.4771	-.7108
Netherlands	NLD	52800048	52806027	1	.4189	-.4136	-.4474	-.0002	-.1217	.671	.9628	.1216
Netherlands	NLD	52800048	52801138	1	.5988	.6424	.0226	.7801	.1183	.664	-.0987	.2224
Netherlands	NLD	52800048	52803415	1	.9522	-.4314	.0226	.1418	-.6916	.3743	-.6852	.1216
Netherlands	NLD	52800048	52805297	1	.659	-.2662	.5833	.3891	-.267	.8216	.4886	-.4607
Netherlands	NLD	52800048	52804382	1	.8351	1.3889	-1.3943	.0118	-.8159	.5577	-1.2871	-.959
Netherlands	NLD	52800048	52805458	1	.4757	-.775	-1.0611	-.5292	-.5551	-.1091	-.532	-1.4991
Netherlands	NLD	52800048	52801546	0	-.1448	.9526	1.9359	.1535	.3179	.0559	.8107	2.0955
Netherlands	NLD	52800048	52804152	0	-.3761	.6608	1.4187	.4586	1.1196	1.2325	.1701	1.4234
Netherlands	NLD	52800048	52801312	0	1.1491	.3926	-.4728	-.2434	-.0201	.4071	.5755	-.1563
Netherlands	NLD	52800048	52806296	0	1.2609	-.0862	.0226	.4295	-.0634	1.5721	-.1727	.1216
Netherlands	NLD	52800048	52805427	0	.9862	1.0919	1.9359	.3149	-.4592	.6339	-1.305	2.0955
Netherlands	NLD	52800048	52802634	0	.3899	2.6352	1.9359	.4031	.8819	.8066	.0256	2.0955
Netherlands	NLD	52800048	52803446	0	.7116	-.103	-.3827	.0996	-.2931	.6965	-.309	-.7108
Netherlands	NLD	52800048	52805996	0	.7736	-.0219	.7388	-.1775	-.7746	.5054	-.7867	2.0955
Netherlands	NLD	52800048	52804759	0	.9929	-.0966	-.4806	-.1466	-.4314	.6928	.9305	-.2503
Netherlands	NLD	52800048	52800126	0	.5453	.3289	.0226	.4949	.1755	.7882	.5755	.1216
Netherlands	NLD	52800049	52800365	1	.7249	.0624	-.3802	-.09	-.6716	.5362	-.3237	1.2147
Netherlands	NLD	52800049	52803804	1	.9709	-.9363	-1.0611	.2127	-.3368	.7113	-1.2871	-1.1405
Netherlands	NLD	52800049	52800694	1	-.8796	-.2662	-.5907	-.4373	-1.4352	-.443	.3482	-.9104
Netherlands	NLD	52800049	52802109	1	-.9092	-.5743	-.3802	-.4015	-1.2239	.2618	-.4948	-.4607
Netherlands	NLD	52800049	52801544	1	-.5622	-.9814	-.227	.3382	-.4799	.5487	-.6852	-.7108
Netherlands	NLD	52800049	52802186	1	.3555	1.2587	.1386	-1.6841	.2061	.1195	.7978	.1604
Netherlands	NLD	52800049	52806122	0	.8302	-.6669	1.036	.1091	.3397	.1372	.3473	.1216
Netherlands	NLD	52800049	52801649	0	-1.0877	.2032	.0226	1.1355	.2947	.3794	.3768	-.1563
Netherlands	NLD	52800049	52805922	0	-1.0531	1.1352	-.7638	-.4953	-.4525	-.1627	-.216	-.1865
Netherlands	NLD	52800049	52806391	0	.594	.7763	1.9359	-.2355	.1648	.0349	1.4834	.9339
Netherlands	NLD	52800049	52803928	1	-.0819	.3875	-.5034	-.5329	-.8881	-.3355	-.3876	-.4607
Netherlands	NLD	52800049	52805218	1	-.5962	-.4174	.0226	-.1156	-.2934	.562	-.4948	-.3856
Netherlands	NLD	52800049	52802132	1	-.2489	-.847	.0226	-.3697	-.7437	-.8849	.3482	-.1563
Netherlands	NLD	52800049	52804275	1	.173108931919999	-.4314	.0226	.389	-.5757	.3749	.0256	-.1563
Netherlands	NLD	52800049	52801021	1	-.0822	1.4003	-.1587	-.358	-.5515	.787	-.722	.3535
Netherlands	NLD	52800049	52805245	1	.3794	.9349	1.9359	.2117	-.1766	.4984	.1701	2.0955
Netherlands	NLD	52800049	52801036	0	-.2829	.9526	1.9359	-.2291	.3448	.5663	-.007	1.515
Netherlands	NLD	52800049	52805308	0	.4328	.1501	1.9359	.5369	-1.143	2.3707	2.4277	2.0955
Netherlands	NLD	52800049	52800305	0	.7146	-1.1804	-.5034	-.1815	-.3234	-.0258	-.1972	-.6774
Netherlands	NLD	52800049	52805181	0	.2368	.7062	.9726	.175	-.32	.6237	1.1417	.7627
Netherlands	NLD	52800049	52804195	0	.2351	.1411	-.335	-.7508	-.0538	-.2785	-.2008	-.5305
Netherlands	NLD	52800050	52800613	0	-.6224	1.7671	.7162	.1542	-.0075	.3887	-1.5596	-.1563
Netherlands	NLD	52800050	52806062	1	1.0395	-1.5962	-2.1689	.1491	-.3592	.2243	-.5001	-1.3017
Netherlands	NLD	52800050	52801722	1	1.4478	-.269	-.5034	-.4184	-.9642	-.3973	.0256	-.6353
Netherlands	NLD	52800050	52803247	1	1.1202	-.0994	-.227	.4607	.2808	.9565	.5755	-.2503
Netherlands	NLD	52800050	52800987	1	.9831	.1395	.8877	-.2957	-.4552	.5388	-.4948	-.1563
Netherlands	NLD	52800050	52806242	0	-.8406	.7332	-.227	-.0987	.1308	-.4817	1.5037	.1216
Netherlands	NLD	52800050	52804501	0	.4444	-.2662	.0226	.3025	.1799	.7178	-.5832	-.2133
Netherlands	NLD	52800050	52801563	0	-.461	-.4314	-.5907	-.5085	-.407	-.3695	-.309	-.8198
Netherlands	NLD	52800050	52804394	0	1.6324	-.59	.0226	.1072	-.0721	.6053	-.3912	-.4607
Netherlands	NLD	52800050	52805959	0	1.7678	1.4003	1.9359	.5009	.8655	1.3272	2.4277	2.0955
Netherlands	NLD	52800050	52804407	0	.9706	1.0508	.7717	.0357	-.0441	-.0243	1.0854	.6361
Netherlands	NLD	52800050	52802601	0	-.5341	.1945	.0226	.6415	.3915	1.1775	.9863	.6663
Netherlands	NLD	52800050	52800661	0	1.2412	.967	1.4967	.4463	.7312	.7891	.8038	.7435
Netherlands	NLD	52800050	52803427	0	1.2024	.9526	1.9359	.019	.1583	-.0205	1.4793	2.0955
Netherlands	NLD	52800050	52805230	1	.3143	2.6352	.0226	-.1754	-.4155	-.4795	1.0903	1.515
Netherlands	NLD	52800050	52801890	1	-.1334	.3151	-.3802	.265	.5412	1.0625	.1693	-.4607
Netherlands	NLD	52800050	52803875	1	.8104	-.1938	-.3802	.1092	-.4652	.0272	-1.2871	-.3856
Netherlands	NLD	52800050	52800297	1	.4563	-1.2858	-1.0611	.0929	-1.496	.3499	-1.5537	-.6353
Netherlands	NLD	52800050	52800786	1	1.1778	-.0862	-1.5179	.2738	-.4968	.3774	-.6852	-1.2688
Netherlands	NLD	52800050	52801745	1	.7354	-.59	-.8627	.413	-.4085	.8757	-.2668	-.7496
Netherlands	NLD	52800050	52801023	1	-.4702	2.6352	.4173	.7846	-.2455	.3561	.1701	1.1232
Netherlands	NLD	52800050	52802303	1	.755	-.8802	-.3802	.1291	-.3365	.2582	-.6852	-.1563
Netherlands	NLD	52800050	52805250	1	.9224	-.4314	.0226	-.1383	-.606	.0231	-1.2871	.1216
Netherlands	NLD	52800050	52804946	0	-.3294	-.1968	-.8627	-.0364	-.2173	.4459	-.4318	1.515
Netherlands	NLD	52800050	52800849	0	.7249	-.0862	.0226	.716	-.1321	1.0832	.9911	.1216
Netherlands	NLD	52800050	52804020	0	.6552	-.4998	.0226	.2223	-.5475	-.8849	-.3733	-.4377
Netherlands	NLD	52800050	52801367	0	1.0823	-.2624	.0226	.2025	-.2793	.2893	-.9941	-.4607
Netherlands	NLD	52800050	52804876	0	.8897	-.013	-1.2567	.602	-.0711	.4238	-1.5848	.1216
Netherlands	NLD	52800050	52801387	0	.4759	.4012	-.227	.292	.0617	.0748	-.6997	.1959
Netherlands	NLD	52800050	52800540	0	.9486	-.0862	.0226	.1711	.6277	-.0645	.5755	.1216
Netherlands	NLD	52800050	52803330	0	1.3882	.9349	1.9359	-.327	.757	.5551	.5755	.3216
Netherlands	NLD	52800050	52801991	0	1.2374	.6464	.0226	.5554	.0079	.3438	-.0987	.1216
Netherlands	NLD	52800050	52802895	0	.7464	-.0862	1.2341	.0301	-.3299	.6136	-1.2665	1.1508
Netherlands	NLD	52800050	52806259	1	1.0991	.3875	.0226	.009	-.4469	.5048	-.3086	-.4607
Netherlands	NLD	52800050	52803706	0	1.4287	.2607	.0226	-.2233	-.6664	.3382	-.5832	-.2503
Netherlands	NLD	52800051	52802209	1	.4014	-.2479	-.7638	-.0978	.1113	.1538	-.6852	-.5251
Netherlands	NLD	52800051	52806203	1	.1554	.4571	.0226	-.017	-.3237	.5687	-.6852	1.0641
Netherlands	NLD	52800051	52800610	1	-.0418	-.4203	.0226	.0907	-.172	.5774	-.6852	-.4607
Netherlands	NLD	52800051	52805457	1	.2592	-.1507	-.3802	-.6824	-.2093	.1495	-.6852	-.1563
Netherlands	NLD	52800051	52800040	1	-.4137	.3326	-.4728	.114	-.2399	.4406	.1701	-.4607
Netherlands	NLD	52800051	52802755	1	.0215	-.891	-.3802	-.9781	-.2684	-.0162	-1.1229	-.4607
Netherlands	NLD	52800051	52804360	1	1.0118	-.59	.0226	-.4414	-.3055	.1527	-2.1355	-.1563
Netherlands	NLD	52800051	52802702	0	-.2663	-.2924	-.4806	-.8651	-.5519	-.1751	-.5832	-.4607
Netherlands	NLD	52800051	52803907	0	.2135	1.1352	.4173	.1041	-.0008	.5297	.5755	.1216
Netherlands	NLD	52800051	52800185	0	-.9838	-.0862	-.32751412899166	-.243386626052565	-.9793	.2204	-.448520382408784	-.393615083756778
Netherlands	NLD	52800051	52803346	0	.1865	-.305581930736224	-.383327632515408	-.219232383847848	-.983	.0867813690890888	-.555262678254568	-.406556135645574
Netherlands	NLD	52800051	52804085	0	-.0571	-1.0619	-.5034	-.1747	-.1886	.3977	.075	.557
Netherlands	NLD	52800051	52800121	0	.9015	-.7199	.0226	1.2836	.1554	1.5721	-.4948	-1.1252
Netherlands	NLD	52800051	52802805	0	.0875	.7156	.5347	-.4023	-.0372	1.4025	2.4277	.1216
Netherlands	NLD	52800051	52802447	1	-.03	-.2662	.0226	.2811	-.4591	.4216	-.5798	-.1563
Netherlands	NLD	52800051	52801827	1	-.144	-.2479	.0226	-.065	.0632	.8834	-.1248	-.1254
Netherlands	NLD	52800051	52800701	1	-.5514	-.6669	-.5034	.0152	-.7932	.5343	-.7867	-.9471
Netherlands	NLD	52800051	52803562	1	-.0924	-.9187	-.7638	-.7138	-.8059	-.0867	-2.1355	-1.0073
Netherlands	NLD	52800051	52801732	1	.136	-.0862	-.227	.0233	-.7031	-.2532	-.3206	-.1563
Netherlands	NLD	52800051	52800438	1	-.4371	-.4314	-.227	.5284	.4065	.8322	.3482	-.5912
Netherlands	NLD	52800051	52806421	1	-1.0709	-.948	-.711	-.2243	-1.063	.0561	-2.1355	-1.0788
Netherlands	NLD	52800051	52804692	1	.4878	.7946	-.227	-.2655	-.4981	.06	-.4948	-.4607
Netherlands	NLD	52800051	52801202	1	.3914	-.0862	-.9607	-.3601	-.7142	.5042	-.6852	-.7108
Netherlands	NLD	52800051	52800731	1	.6466	2.6352	.586	-.4526	-.1632	.5297	-.0551	-.6698
Netherlands	NLD	52800051	52801989	1	1.0937	1.7162	.8038	.6084	-.0765	1.0794	.1701	.69
Netherlands	NLD	52800051	52802071	0	-.8967	-.1106	-.691	-1.0563	-.0454	-.4648	-.3912	-.7496
Netherlands	NLD	52800051	52803450	0	.1844	-1.0197	-.8627	.2924	-.1782	1.1264	-.309	.1216
Netherlands	NLD	52800051	52805224	0	.7524	-.0862	.0226	.7113	-.1839	1.0062	-.309	-.9101
Netherlands	NLD	52800051	52800373	0	-.823	-.0862	-.227	-.6675	.2389	-.3205	.0256	-.7496
Netherlands	NLD	52800051	52804497	0	-.2303	-.9363	-1.1926	.1053	-.4528	.4394	.5755	.1216
Netherlands	NLD	52800051	52802387	0	.3136	.7665	1.2867	-.737	.2032	.0272	.5285	2.0955
Netherlands	NLD	52800051	52802012	0	.3197	.0502	-.6446	-.3546	-.3405	.0273	-.3086	-.1563
Netherlands	NLD	52800051	52801740	0	-1.0884	-.2662	-.8627	-.3632	-1.4319	-.1879	-.2821	-.7496
Netherlands	NLD	52800052	52801084	0	-.2767	1.3697	1.9359	-1.2044	.0527	.14	-.3117	.9883
Netherlands	NLD	52800052	52805640	1	-.9736	-.2479	-1.0611	-.3579	-3.7095	-1.6622	-.6852	-1.1252
Netherlands	NLD	52800052	52801566	1	.1417	-1.1337	.0226	.3363	.0917	.7523	.5755	.1216
Netherlands	NLD	52800052	52801934	1	-.9473	.2086	.4173	.506	-.9005	.2591	-.1972	-.5305
Netherlands	NLD	52800052	52805878	1	.6631	.3898	-.227	-.2257	-.8004	-1.6678	-.454	-.5305
Netherlands	NLD	52800052	52802902	1	.4502	-1.3452	.0226	.1978	.1374	.4394	.5755	.1216
Netherlands	NLD	52800052	52802990	1	.3795	2.6352	.0226	.881	1.2186	1.5721	-.1727	.1216
Netherlands	NLD	52800052	52800410	1	-1.6969	-.0267174692803324	-.146306884524841	-.0182385710811286	-.233561426715861	.363203634375534	-.139588508190068	-.157389655344034
Netherlands	NLD	52800052	52804453	1	.9026	-.0862	.0226	2.7746	-.3018	-1.6678	-.406315766791968	-.16648511457569
Netherlands	NLD	52800052	52805207	1	1.1846	-.8893	-.7836	.2448	-.8907	.5988	.5755	-.959
Netherlands	NLD	52800052	52802606	1	.577	-1.9113	-.9947	-.5956	-.5387	-1.6678	-.6852	-1.1252
Netherlands	NLD	52800052	52803513	1	-.2679	-.847	.0226	-.1326	-.7501	-.2644	.5755	.1216
Netherlands	NLD	52800052	52803839	0	.6932	-.0933	-.3802	.074	.4643	-.08	.5755	-.2503
Netherlands	NLD	52800052	52801697	0	.2519	1.1620338351234	-.0154	2.45122358992768	4.8357	2.35264190853711	.111	-.3917
Netherlands	NLD	52800052	52802724	0	.4438	-.0862	-.5544	1.2376	.6365	1.5721	.3415	-.7507
Netherlands	NLD	52800052	52802929	0	-.5325	.9637	1.2867	.0172	.0111	.349	.8038	1.2147
Netherlands	NLD	52800052	52800119	0	.1085	-.8802	-.2827	.5224	-.3069	.5545	.0447	-.5251
Netherlands	NLD	52800052	52804433	0	.3774	-.2662	.6496	.5187	.716	.8254	.1648	2.0955
Netherlands	NLD	52800052	52805885	0	.8005	.3445	.0894897919117534	.21867427501798	-.1369	.471122720954	-.142698484300078	.0897864969191686
Netherlands	NLD	52800052	52800227	0	.2268	.0642170484690724	-.0290836947110772	.181837645209318	-.1188	.453964191420639	-.155590498115007	-.00898977716029025
Netherlands	NLD	52800052	52804437	0	-.3731	1.0919	.4802	-.3145	.1081	.289	1.2107	1.515
Netherlands	NLD	52800052	52800306	1	.1453	-.59	-.691	.1243	-1.127	-1.6678	-.3206	-1.4991
Netherlands	NLD	52800052	52802256	1	.3196	-.694	-.5034	.7029	-.337	.2971	.5409	-.6073
Netherlands	NLD	52800052	52806424	1	1.078	-.00155378608267727	-.0732786269538538	.00944909459305363	-.2431	-.0041	-.323050248666391	-.0331415746803116
Netherlands	NLD	52800052	52804614	0	1.0512	-.8357	-1.1926	-.1054	-.9503	.5378	-.3991	-.5251
Netherlands	NLD	52800052	52801711	0	-.1753	2.6352	1.4967	-.1794	.6891	.0177	.5755	2.0955
Netherlands	NLD	52800052	52802430	0	-2.6186	-1.0303	-.3827	-.4373	-.9588	-.8604	-2.1355	-.1563
Netherlands	NLD	52800052	52803509	0	.3008	-.0862	.0226	.3447	1.3238	.6817	.3482	.0388
Netherlands	NLD	52800052	52801984	0	.0425	.0566	-.1627	-.0922	-.3901	.2763	.26	.4504
Netherlands	NLD	52800052	52803571	0	.4966	-.0862	1.13319203250065	2.7746	4.8357	2.59130218792794	1.82141890171103	1.60750246522854
Netherlands	NLD	52800052	52803588	0	.4972	-.1046	.0226	.6164	.3795	-1.6678	-.2821	.0484
Netherlands	NLD	52800052	52801907	0	-.0487	-.101703707733356	-.192075746811807	-.0117597690981812	-.4934	.289154115794553	-.319542920381801	-.194180224957301
Netherlands	NLD	52800053	52804612	1	-.1052	.468	1.0108	-.1157	-.1167	.0353	1.0645	.3873
Netherlands	NLD	52800053	52801354	1	-.1196	.5179	.7162	.1893	-.8108	.48	.3482	.4994
Netherlands	NLD	52800053	52806072	0	.2064	.4594	1.1381	-.4814	-.3372	.123	.9254	1.515
Netherlands	NLD	52800053	52800652	0	1.496	-1.0079	-.227	.3667	.482	.6356	-.4805	-.1563
Netherlands	NLD	52800053	52806034	0	.845	.0467	1.2341	-.1491	.6277	.0272	1.2223	2.0955
Netherlands	NLD	52800053	52803651	0	.2827	.5859	.8348	.5969	.9669	.8571	1.0854	.4504
Netherlands	NLD	52800053	52802520	0	1.0133	.9484	1.4967	.1609	1.1149	.324	-.7078	.6559
Netherlands	NLD	52800053	52805133	1	.5594	.5836	-.3802	.6078	-.5348	.4449	-1.5848	-.2503
Netherlands	NLD	52800053	52805573	1	-.5371	.0634	-.227	.6874	-.1112	.86	-.2852	-.1563
Netherlands	NLD	52800053	52800199	1	-.7632	-.0692	-.5836	.2942	-.206	.6812	.1701	-.4607
Netherlands	NLD	52800053	52800261	1	.3112	-.0862	.0226	.2339	.27	.8108	-.1972	-.1563
Netherlands	NLD	52800053	52805544	1	.1294	-.0192	.0226	.5151	-.3666	.6692	-.6852	-.1563
Netherlands	NLD	52800053	52803504	1	1.1251	-.2662	.0226	.5255	-.5284	.2055	-1.1501	-.4607
Netherlands	NLD	52800053	52802727	1	-.406	.4034	-.442	.0242	.0274	.1425	-.6852	-1.3324
Netherlands	NLD	52800053	52801744	1	.3399	.5836	.0226	.4382	.6421	.5934	-.3206	-.3856
Netherlands	NLD	52800053	52802972	1	-.376	.5266	.0226	.502	.4918	1.1269	-2.1355	-.2503
Netherlands	NLD	52800053	52804685	1	.3965	-.59	-.7902	.1457	-.7825	.5545	-.7867	-.8578
Netherlands	NLD	52800053	52804834	1	.0716	-.4314	-.3827	.5097	-.2198	.9327	-.6852	-.5912
Netherlands	NLD	52800053	52802930	1	.7246	.468	.0226	.1207	-.2396	-.1091	-.6852	-.2503
Netherlands	NLD	52800053	52803690	1	-.9648	-.0192	.0226	.4612	-.3458	.2578	-.4948	-.4607
Netherlands	NLD	52800053	52803918	1	.4416	-.2479	-.691	.3356	-.0995	.4672	-.3055	-.5251
Netherlands	NLD	52800053	52802803	1	1.1745	.5696	-.1587	.3407	-.2431	.3875	-.6057	.1959
Netherlands	NLD	52800053	52802333	0	.2829	.3178	.9192	.5225	.0019	.5048	.5755	1.3566
Netherlands	NLD	52800053	52803687	0	1.2893	.5836	.0226	-.0339	.1301	.5208	-.5832	-.1563
Netherlands	NLD	52800053	52802886	0	.3109	.3378	.8348	.5018	-.2929	.5339	.9636	.1216
Netherlands	NLD	52800053	52802144	0	.4026	-.3551	.9726	-.2843	-.5327	.4827	.1693	-.4607
Netherlands	NLD	52800053	52801663	0	.1677	-.6593	.0226	.0299	-.2166	.3776	.3415	1.515
Netherlands	NLD	52800053	52804770	0	1.4312	-.0862	.0226	.7327	.5576	1.1955	.1693	.1216
Netherlands	NLD	52800053	52803342	0	.1706	.9637	.4173	.3258	-.0908	.4002	-.3733	-.4095
Netherlands	NLD	52800053	52804620	0	.2588	-.4314	.0226	-.2815	-.8915	.3668	-.5832	-.1563
Netherlands	NLD	52800054	52800457	0	.869	-.0966	1.2341	.2068	.2567	1.168	.1648	1.3566
Netherlands	NLD	52800054	52801862	1	.3278	-.3305	-.8561	.372	.0499	.4605	-2.1355	-1.9916
Netherlands	NLD	52800054	52802599	1	.9857	.3875	-.227	.7459	.5621	1.1044	-1.5848	-1.1405
Netherlands	NLD	52800054	52802383	1	1.2812	-1.511	-2.664	.9014	-.8317	1.4355	-.6852	-1.1252
Netherlands	NLD	52800054	52801853	1	-.9081	1.3697	1.4967	.3468	-.4617	.504	-.0817	1.3857
Netherlands	NLD	52800054	52800753	1	1.0332	-.0862	1.2867	.938	.0516	1.3255	-.3206	1.4234
Netherlands	NLD	52800054	52800470	1	.357	.3815	-.3802	.454	-1.2052	.6281	-.5172	-1.0454
Netherlands	NLD	52800054	52802838	1	.7596	.4034	1.036	.728	.177	1.2105	-.4801	-.4607
Netherlands	NLD	52800054	52800800	0	.9756	.5859	.0226	.938	.1601	.7718	1.2262	1.515
Netherlands	NLD	52800054	52802104	0	.9261	.3178	1.9359	.4418	-.0028	.5395	.5755	2.0955
Netherlands	NLD	52800054	52800917	0	.5939	-.0994	.0226	.6642	.2854	1.1151	.3473	.1216
Netherlands	NLD	52800054	52800802	0	.7315	-1.2081	-1.2175	.5882	-.053	1.1094	-.176	.1216
Netherlands	NLD	52800054	52800076	0	.8238	.0568	.0226	.2062	-.2696	.2016	.5755	1.2841
Netherlands	NLD	52800054	52800332	0	.7482	.5228	1.1381	.9078	1.9524	.9696	.3482	2.0955
Netherlands	NLD	52800054	52801340	0	1.1706	.7308	1.1752	.6564	.1011	.4981	-.4948	-.1563
Netherlands	NLD	52800054	52801352	0	.6708	-.4314	.0226	.1727	-.4098	.5655	-.5832	-.1563
Netherlands	NLD	52800054	52803064	1	.452	-.989	.6847	.6112	-.5873	1.6856	-.6852	-.4607
Netherlands	NLD	52800054	52801904	1	1.0394	-.7221	-.9607	.6758	-1.0918	.6391	-2.1355	-.5251
Netherlands	NLD	52800054	52800494	1	1.0328	.4631	.5347	.8123	-.1981	1.0753	.1701	-.2503
Netherlands	NLD	52800054	52802183	1	-.0535	-.2741	-1.161	.622	-.8518	.586	-.5945	-.8947
Netherlands	NLD	52800054	52802084	1	1.1123	-.4314	-.4806	.6683	-.6029	.8033	-.3055	-.3297
Netherlands	NLD	52800054	52800536	1	.5924	-.2662	.0226	.3793	.1084	1.1044	-.6852	-.4607
Netherlands	NLD	52800054	52805689	1	.1712	-.59	.0226	.9536	-.2196	1.1794	-1.2624	-.1563
Netherlands	NLD	52800054	52800024	1	1.2483	.4012	.8038	.4712	-.0525	.9648	-.5798	.3216
Netherlands	NLD	52800054	52804671	1	.7226	-.5259	-.3802	.8765	-.3955	.7334	-.7045	-.4607
Netherlands	NLD	52800054	52800961	1	.4393	-.2662	-.3802	.5635	-.105	.9456	-1.0753	-.2503
Netherlands	NLD	52800054	52806200	1	.7806	-1.1033	-1.0611	.3571	-.6937	.5747	-1.1908	-1.221
Netherlands	NLD	52800054	52801583	0	1.1079	.9454	1.9359	-.1864	-.1278	.7899	-.1975	1.515
Netherlands	NLD	52800054	52800968	0	-.0238	-.2479	-.5836	.5907	-.0138	.6431	.3482	-.7496
Netherlands	NLD	52800054	52800642	0	1.0299	.4571	-1.161	.5492	-.2049	.8542	.7741	-1.0169
Netherlands	NLD	52800054	52800654	0	.9945	.4631	1.2899	.5396	.1351	.8827	2.4277	2.0955
Netherlands	NLD	52800054	52803002	0	1.0369	.3875	-.6315	.5016	.3467	1.3806	.3768	.1238
Netherlands	NLD	52800054	52804062	0	.8084	.8079	.9192	.1272	.6953	.9423	.0215	2.0955
Netherlands	NLD	52800055	52806168	1	.9602	.6321	-.9551	-.1047	-.7318	.0813	-1.5848	-.8443
Netherlands	NLD	52800055	52803260	1	.6878	.1276	.0226	.3899	-.542	.3666	-.5798	.1216
Netherlands	NLD	52800055	52806367	1	-.81	.9484	.4173	.5823	.1157	.9511	-.6852	.2546
Netherlands	NLD	52800055	52805543	1	1.2511	-.4314	-.5034	.1164	-.4819	.4111	-.216	-.1563
Netherlands	NLD	52800055	52800609	0	.9783	-.2806	.8038	.0271	.1582	.3743	.5755	-.2503
Netherlands	NLD	52800055	52802537	0	1.2109	2.6352	1.9359	.0008	-.7354	.093	2.0386	2.0955
Netherlands	NLD	52800055	52804011	0	1.2408	.2215	-.2827	.6703	.5184	1.0245	.5755	-.1563
Netherlands	NLD	52800055	52804481	0	.5694	-.2662	.0226	1.2836	.4793	1.3301	-.0987	-.3856
Netherlands	NLD	52800055	52801048	0	1.3958	-.2479	.0226	.1255	.4517	.8671	-.6852	.1216
Netherlands	NLD	52800055	52801185	0	.9348	-.4136	-.691	.0119	-.7827	.8501	-.0823	-.7108
Netherlands	NLD	52800055	52804903	0	.3427	.1852	-.5343	.0527	.1868	.5111	-.3009	.0388
Netherlands	NLD	52800055	52802367	0	1.4022	.5091	-.4728	.3248	-.0376	.6486	.5755	-.1563
Netherlands	NLD	52800055	52805197	1	1.0357	.468	.0226	-.6068	-.8211	.3644	-.4948	-.1563
Netherlands	NLD	52800055	52803718	1	1.3883	-.7221	-.8627	.0731	-.2625	.3591	-.8094	-.6912
Netherlands	NLD	52800055	52802985	1	1.5729	-.7199	-.7902	.0565	-1.0713	.4325	-1.5848	-1.4344
Netherlands	NLD	52800055	52801506	1	1.2162	-.2479	-.227	-.0379	-1.4387	-1.6678	-.6852	-.4607
Netherlands	NLD	52800055	52802434	1	.7776	.7763	.4173	.551	-.3172	.7108	.3482	-.3086
Netherlands	NLD	52800055	52804932	1	.835	.5836	.0226	.2119	-1.4874	.9299	.542	.1216
Netherlands	NLD	52800055	52802507	1	.2608	-.9166	-.9285	.4945	-.4639	.5958	-1.054	-.9111
Netherlands	NLD	52800055	52801927	1	1.2859	.764	1.4967	1.0116	1.2974	1.7377	-.9906	2.0955
Netherlands	NLD	52800055	52806057	1	-.6197	.6515	.9192	.1487	-1.0018	.533	-.6595	-.2726
Netherlands	NLD	52800055	52800355	1	.9714	1.3697	.8348	.3809	-.206	.7727	-1.5537	-.1563
Netherlands	NLD	52800055	52803915	1	.3318	.5317	.0226	.3755	-.4733	.6558	-.1282	.1216
Netherlands	NLD	52800055	52802487	1	.45	.0669271383971224	-.0229801715046816	.196593321621829	-.123851609626835	.456709776310305	-.165972282447576	-.000178321248506249
Netherlands	NLD	52800055	52801870	0	-.3572	-.4136	.0226	.7113	-.0757	.7894	-.0857	.4777
Netherlands	NLD	52800055	52802491	0	1.3858	-.4314	-.3827	.7113	-.187	1.0062	.3482	2.0955
Netherlands	NLD	52800055	52802531	0	1.0259	.1852	1.1752	.3474	.4501	.595	.3473	1.515
Netherlands	NLD	52800055	52802384	0	.3977	.6608	-.227	.626	.0216	.7575	-.1972	-.959
Netherlands	NLD	52800055	52800236	0	1.0786	.7789	.9726	.5377	-.1459	.851	.3482	-.7108
Netherlands	NLD	52800055	52804417	0	.6626	1.1352	1.4187	.3136	.0592	.3845	.1693	.839
Netherlands	NLD	52800055	52806126	0	1.5784	-.6562	-.227	.7406	.111	1.2705	-.1026	.1216
Netherlands	NLD	52800056	52800191	1	-.4446	-.0862	.0226	.9751	.2068	1.2212	.5755	.1216
Netherlands	NLD	52800056	52806120	0	-.2608	-.0862	.0226	.8588	-.5601	1.0062	-.141548954859827	-.2503
Netherlands	NLD	52800056	52804751	1	-.0473	2.6352	1.2867	1.2836	-1.8244	.4303	-2.1355	-1.5298
Netherlands	NLD	52800056	52805840	1	.0873	.1997	-.3802	-.3484	-.7042	.1573	-1.2871	.1216
Netherlands	NLD	52800056	52800006	1	-.8408	-.2662	-1.1926	.095	-.699	.0174	-.8483	-.6353
Netherlands	NLD	52800056	52805136	1	.4537	.6724	-.9084	.0879	.0197	.619	-.3912	-1.7277
Netherlands	NLD	52800056	52804380	1	-.8534	.3289	-.4338	-.0388	-.9437	.4544	-1.5848	-.946
Netherlands	NLD	52800056	52806112	1	-.3392	.3052	-.3827	.6636	-.7229	.6363	.3482	-.5305
Netherlands	NLD	52800056	52802690	1	.0457	.0666	-.5836	.241	-.4806	.6559	.3482	-.4607
Netherlands	NLD	52800056	52806434	0	.6086	-1.3452	.0226	.7113	-.152	1.0654	.5755	.1216
Netherlands	NLD	52800056	52806118	0	-.8208	-.4488	-.227	1.3926	.2287	.4394	-.6852	.1216
Netherlands	NLD	52800056	52805677	0	-.3647	-.0862	-.4728	-1.7857	.212	-.2074	.5755	.6905
Netherlands	NLD	52800056	52803980	0	.3845	.6515	1.1381	-.0685	-.3774	.8967	-.4771	.9097
Netherlands	NLD	52800056	52802919	0	-.0053	2.6352	.0226	.1053	-1.3112	2.0634	.5755	.1216
Netherlands	NLD	52800056	52802955	0	-.5903	-.0862	-.227	-.2634	-.9812	-.8849	.5755	-.7816
Netherlands	NLD	52800056	52802916	0	1.2487	.1276	1.2341	.4099	-.5069	1.1285	.075	1.1013
Netherlands	NLD	52800056	52800416	1	1.2365	-.0862	.0226	1.2809	.389	1.2678	.3482	-.4607
Netherlands	NLD	52800056	52805062	1	-.2337	.6544	.7804	-.2153	.0033	.8431	.5755	-.1865
Netherlands	NLD	52800056	52804286	1	-.2781	1.7671	.7162	.4267	.562	.7655	.5755	.2546
Netherlands	NLD	52800056	52805267	1	.0776	-.4314	.0226	-.3546	.0412	.8042	.3482	.1216
Netherlands	NLD	52800056	52801819	1	.5221	.8149	-.7638	.6112	-.7336	.9071	-.6852	-.7496
Netherlands	NLD	52800056	52800667	1	.0598	.7763	.8038	-.2466	-.0995	.2058	-1.054	-.8215
Netherlands	NLD	52800056	52804916	0	-.2056	.0789	.7162	2.3737	1.7718	1.2833	1.3428	2.0955
Netherlands	NLD	52800056	52800459	0	.6065	.1395	-.227	.4343	.2107	.4903	.5755	.1959
Netherlands	NLD	52800056	52805433	0	-.9339	-1.0212	-.9607	.3539	-.24	.5388	-.176	-.8198
Netherlands	NLD	52800056	52805109	0	-.5087	2.6352	1.1752	.6644	1.6252	1.3104	-.5001	.1216
Netherlands	NLD	52800056	52803640	0	-.439	-1.3171	-1.2567	.0936	-1.381	.7969	-.454	-.4784
Netherlands	NLD	52800056	52804077	0	-.3046	-.2479	.6496	.1422	-.0554	1.0022	.5755	-.1563
Netherlands	NLD	52800056	52801525	0	-.8461	-.0862	.0226	.491	.2329	.9036	.5755	.1216
Netherlands	NLD	52800056	52802454	0	-.9926	.0527	.9726	-.228342373170149	-.8949	.3711	-.6852	.6559
Netherlands	NLD	52800056	52803596	0	.5787	-.3762	-.7902	-.0643	-.0428	.2317	-.8044	.4777
Netherlands	NLD	52800057	52804940	1	-.158	-.3829	.7008	-.2752	-.719	.2736	-1.5537	2.0955
Netherlands	NLD	52800057	52800478	1	1.1952	.5266	.0226	.2769	-.8753	.221	-.2821	-.1563
Netherlands	NLD	52800057	52800748	1	-.3277	1.1493	-1.0611	.3291	.0215	.3666	-.2821	-.946
Netherlands	NLD	52800057	52805233	1	.2739	.5859	-.7638	-.5211	-.3982	.3221	.2933	-.8936
Netherlands	NLD	52800057	52805920	0	.0231	.5266	1.9359	.4443	-.2635	.4957	.0221	1.515
Netherlands	NLD	52800057	52805054	0	1.286	-.0862	.0226	.5119	.4259	.5382	-.3206	-.2503
Netherlands	NLD	52800057	52800855	0	.9435	.5896	1.0955	-.0588	-.1484	-.2544	-.5428	1.2147
Netherlands	NLD	52800057	52803575	0	1.117	.4485	1.1381	.2767	.2495	.4718	-.4948	.4504
Netherlands	NLD	52800057	52802656	1	1.0058	-.0862	.0226	-.261	-.342	.0506	-.0817	-.5251
Netherlands	NLD	52800057	52801488	1	.0669	.4034	-.5907	.1725	-.4766	.7071	-.6997	-.8443
Netherlands	NLD	52800057	52800397	1	.3072	.3875	.4173	.339	-.4511	.3488	-.5802	1.3566
Netherlands	NLD	52800057	52800189	1	.4581	.5746	.5347	.6328	-.464	.9656	-1.0602	-.1563
Netherlands	NLD	52800057	52802946	1	1.145	.1276	.8571	.4122	.5342	.905	.1648	2.0955
Netherlands	NLD	52800057	52803045	1	1.2055	.6464	.4173	.1237	.3249	.9048	-.4771	-.4607
Netherlands	NLD	52800057	52802233	1	.8161	-.2662	.0226	1.0125	.5428	.708	.5755	-.1563
Netherlands	NLD	52800057	52805886	1	.4484	.4012	.0226	-.2925	-.5347	.2499	-.0987	-.6959
Netherlands	NLD	52800057	52806336	1	.7425	-.7353	-1.5883	-1.0314	-1.3554	-.4384	-.6595	-1.7277
Netherlands	NLD	52800057	52800147	0	-.7379	-.4456	.0165	-1.0138	-.1645	.2187	-.4805	.1216
Netherlands	NLD	52800057	52801611	0	.9322	-.2479	-.227	.1118	-.6947	.4868	-.6599	-.7108
Netherlands	NLD	52800057	52800343	0	1.0213	-.2479	-.4806	.4436	-.0459	.5069	-.0823	-.4607
Netherlands	NLD	52800057	52804870	0	.9958	.7308	-.3048	.6488	.1805	.4479	1.1171	.557
Netherlands	NLD	52800057	52803925	0	.3999	.5179	-.227	.871	-.4731	.8857	-.3733	-.2503
Netherlands	NLD	52800057	52806205	0	1.2721	1.3697	1.9359	-.1614	.3778	.6127	1.4152	2.0955
Netherlands	NLD	52800057	52801619	0	-.4158	-.5994	.0226	.3451	-.1336	.7125	-1.5848	.1824
Netherlands	NLD	52800057	52806051	0	.9977	.9454	1.036	-.008	.703	.29	-.6711	.6314
Netherlands	NLD	52800058	52802418	1	.6522	-.4314	-.5907	.736	.3379	.4057	.1693	-.3297
Netherlands	NLD	52800058	52801463	1	-.348	-.1167	1.1381	.0334	-.7177	.0211	-.5208	-.3856
Netherlands	NLD	52800058	52804783	0	.536	-.5994	-.4246	1.3447	.5246	1.0239	1.3617	-.3013
Netherlands	NLD	52800058	52806015	1	-.6413	.957	1.9359	-.144	-1.3916	-.2473	-2.1355	-.3368
Netherlands	NLD	52800058	52803475	1	-.8428	-.4314	-.691	.286	-.6961	.1793	.1701	-.959
Netherlands	NLD	52800058	52800791	1	-.6654	.1395	-.9607	-2.6893	-.8637	-.0691	-.6852	-.4607
Netherlands	NLD	52800058	52803949	1	-.5709	-.0862	-.0154	.7871	.42	1.5545	.5755	.1216
Netherlands	NLD	52800058	52803431	1	-2.1866	-.0774	1.1752	.2257	.3825	1.366	-1.305	-.3772
Netherlands	NLD	52800058	52801224	1	.0403	.2842	1.1381	-.2443	.1848	.6897	-.4948	1.3857
Netherlands	NLD	52800058	52802676	1	-.5968	.5315	.3591	.3861	-.2001	.5901	-.1727	-.2995
Netherlands	NLD	52800058	52800646	1	1.1689	-.1759	-.5034	.0263	-.3451	.3122	-.3876	.1216
Netherlands	NLD	52800058	52802632	1	.6276	.468	-.4806	.2866	.3075	.5969	-.6852	-1.0788
Netherlands	NLD	52800058	52800932	1	.212	-.0862	.0226	.7113	-.4115	.8807	.5755	-.959
Netherlands	NLD	52800058	52800670	0	-.975	-.948	-.4728	-.7797	-1.118	-.5309	-1.0753	-.1563
Netherlands	NLD	52800058	52803421	0	.3085	-.021	-.227	.3318	-.3823	-.2408	-.5142	-.1563
Netherlands	NLD	52800058	52804182	0	-.3047	-.0862	-.2827	.7113	-.0331	1.0062	.5755	.1216
Netherlands	NLD	52800058	52805864	0	-1.0729	-.5994	.0226	.1053	-.0318	-.1817	.5755	.1216
Netherlands	NLD	52800058	52802150	0	-.3857	.5404	.0226	.9007	.7285	1.1071	.5755	-.2726
Netherlands	NLD	52800058	52805037	0	.3937	.5746	.0226	.7113	4.8357	.9192	2.4277	2.0955
Netherlands	NLD	52800058	52805475	0	-.6967	-.7353	-.6843	-.1213	.1713	.3024	.5755	-.5305
Netherlands	NLD	52800058	52805312	0	.1922	1.3697	.4173	.6489	-.3991	.8231	.9911	.9642
Netherlands	NLD	52800058	52801259	1	.4488	1.7162	-2.664	.1165	-1.0439	.6349	.0221	-1.9616
Netherlands	NLD	52800058	52800894	1	-.7061	-.5743	-.8627	-.016	-.1545	.0164	-.6852	-.7496
Netherlands	NLD	52800058	52802942	1	-.4013	-.9363	-1.1926	.0473	-.4658	.4535	-.6852	-.7639
Netherlands	NLD	52800058	52802589	1	.0469	2.6352	1.9359	.5988	.009	3.6292	.5755	.1216
Netherlands	NLD	52800058	52805393	1	-.1414	-.5743	-1.4747	-.456	-.9277	.2517	-1.0722	-1.0061
Netherlands	NLD	52800058	52804990	1	-.3908	.0747	-.6116	-.0649	.9825	1.5203	.5755	2.0955
Netherlands	NLD	52800058	52805375	1	.1354	-.0862	.0226	3.6039	.1561	1.0062	.0993	-.409
Netherlands	NLD	52800058	52800625	1	-.5902	2.6352	-.227	-.8189	-.0713	1.0245	-.1021	.1216
Netherlands	NLD	52800058	52804968	0	.7952	.9349	.586	-.2742	-.2097	.3785	-.9568	-.1563
Netherlands	NLD	52800058	52801999	0	.3306	.9454	.0226	-.5585	-.214	-1.6678	.5755	-.1563
Netherlands	NLD	52800058	52801852	0	.2383	.5746	.9268	.0116	1.0057	.4636	1.8077	1.4234
Netherlands	NLD	52800058	52803237	0	.6009	-2.9627	1.9359	-.5571	-.0887	-.7368	.5755	.1216
Netherlands	NLD	52800058	52804683	0	.3439	1.7162	1.9359	-2.6893	2.0614	-1.6678	2.4277	2.0955
Netherlands	NLD	52800059	52800167	1	-.3958	-.2662	-1.2954	.6236	.6679	.7317	-1.0839	-.5093
Netherlands	NLD	52800059	52805598	1	1.1234	1.1576	1.9359	-.1362	.4574	-.3477	.3482	.4994
Netherlands	NLD	52800059	52806428	1	-1.8696	2.6352	1.9359	-.0164	.2814	.8109	1.6338	2.0955
Netherlands	NLD	52800059	52806274	1	.3415	-.847	.4173	.1989	.0639	.1778	-1.305	-.8936
Netherlands	NLD	52800059	52805042	1	.0567	.468	-.2943	-.4176	-.4325	.3129	-.4771	-.959
Netherlands	NLD	52800059	52801462	1	.9105	-.4203	-.227	-.1857	-.5587	-.0252	-.6852	-.7108
Netherlands	NLD	52800059	52802761	1	-.1386	.0634	-.7902	.2678	-.1876	.7062	-.6852	-.4607
Netherlands	NLD	52800059	52804226	0	.4827	2.6352	1.9359	-.9355	.1423	.3235	.5755	2.0955
Netherlands	NLD	52800059	52802672	0	.754	1.1352	1.2341	-.0141	.3312	.436	-.4358	1.2147
Netherlands	NLD	52800059	52804947	0	.5371	.5999	-.1587	-.5585	-.3208	-.0306	1.4834	.1216
Netherlands	NLD	52800059	52804108	0	.0574	-.2479	.0226	-.3057	-.3303	-.1117	-.216	-.1563
Netherlands	NLD	52800059	52805839	0	.8494	.764	-.0154	1.1277	.5067	1.5618	.5755	.1907
Netherlands	NLD	52800059	52804513	1	.7068	.8655	.4173	.103	.163	.6243	.5755	.557
Netherlands	NLD	52800059	52805837	1	.6204	-.4203	-.6843	-.518	-.7235	-.106	-.6852	-.4607
Netherlands	NLD	52800059	52800658	1	1.0511	.2086	-.5034	-.2932	-.6158	.2248	-1.1908	-.1563
Netherlands	NLD	52800059	52802250	1	.4089	-.0862	-.227	-.7101	-.2172	-.568	-.4771	.1216
Netherlands	NLD	52800059	52800064	1	.059	-.6447	-1.0611	.1416	-1.2398	.29	-.1722	-.4607
Netherlands	NLD	52800059	52806142	1	.8164	-.2479	-.227	.3323	-.3598	-.1507	.1701	-.4607
Netherlands	NLD	52800059	52801591	1	1.4157	.3289	.0226	.4104	.1372	.9045	-.216	-.1563
Netherlands	NLD	52800059	52802110	1	.1296	.7763	.7162	.2115	-.582	.4396	-.1689	.2546
Netherlands	NLD	52800059	52805285	1	1.3185	.1828	.8348	-.5038	-.265	-.0062	-.8488	-1.3141
Netherlands	NLD	52800059	52803603	1	.868	.3837	.2753	.209	-.024	.42	-.6852	.2286
Netherlands	NLD	52800059	52800245	0	.0321	-1.3788	-.227	-1.1118	-2.0325	-1.6678	-.6852	.1216
Netherlands	NLD	52800059	52804950	0	.8874	.9637	.4173	.2913	.3747	.2324	.8038	.557
Netherlands	NLD	52800059	52802327	0	.7994	-.2662	-.5034	-.5626	-.1825	-.0922	-.8883	.1216
Netherlands	NLD	52800059	52800464	0	-.01	-.0862	-.5034	.2335	-.198	1.0427	.5755	-.4607
Netherlands	NLD	52800059	52802740	0	1.3884	.9637	-.4728	.6944	.2	.4189	-.8686	.9097
Netherlands	NLD	52800059	52800385	0	1.3728	-.0862	-.227	-.5595	-.7768	-.0864	-.5974	.1216
Netherlands	NLD	52800059	52802607	0	1.3198	-.2479	.0226	-.2713	-.2631	.0884	.1701	.1216
Netherlands	NLD	52800059	52803626	0	.8664	-1.3452	.8801	.2635	.089	.5494	.5755	1.1508
Netherlands	NLD	52800059	52802792	0	.9818	-.7221	.0226	-.1287	-.9378	-.568	.3482	.1216
Netherlands	NLD	52800060	52803528	0	-1.3292	2.6352	1.0929	-1.522	.4087	.3488	1.5037	1.1232
Netherlands	NLD	52800060	52802824	1	-.1717	.0789	-.7638	.5387	-.1015	.8748	-.6852	-.7496
Netherlands	NLD	52800060	52805817	1	-.9502	2.6352	.5563	2.3816	1.356	1.3307	-.4771	-1.6557
Netherlands	NLD	52800060	52801539	1	-.2026	-1.6482	-.6097	.7129	.4065	.7152	-1.2871	.1216
Netherlands	NLD	52800060	52802532	1	.3878	-.0862	.0226	-1.2524	-.2743	2.2433	.5755	.1216
Netherlands	NLD	52800060	52805373	0	-.1574	-1.034	-1.2186	-.9395	-.9935	.1529	-2.1355	-.5251
Netherlands	NLD	52800060	52803649	0	-.0695	.5119	.6592	-.5096	-.4367	.3389	-.9139	2.0955
Netherlands	NLD	52800060	52802374	0	.4004	-.7306	-.227	.226	.22	.6106	.0447	-.3297
Netherlands	NLD	52800060	52800558	0	-.0281	-.089	-.691	.3303	-.4142	.5995	.1693	-.959
Netherlands	NLD	52800060	52800328	0	.1555	-.2662	.0226	.7113	-.2344	1.3352	.5755	.1216
Netherlands	NLD	52800060	52800678	0	.4802	-.2662	.0226	-.2327	.345	-.0642	.5755	1.515
Netherlands	NLD	52800060	52804114	0	-.2827	-.2479	.0226	.7606	.4231	.9304	-.4771	.1216
Netherlands	NLD	52800060	52800688	0	.655	.3729	1.2899	.0535	.7338	.665	-.2821	1.0448
Netherlands	NLD	52800060	52806380	1	.7585	.1997	.1058	-.4937	-.2525	-.0207	-.7838	-.8333
Netherlands	NLD	52800060	52805897	1	-.3502	-.0862	-.227	.007	-1.2594	.372	-.6852	-.7108
Netherlands	NLD	52800060	52805512	1	-.5309	-.6294	1.9359	-2.6893	-3.7095	.8129	-.178	-.4607
Netherlands	NLD	52800060	52804158	1	-.5108	-1.315	-.227	.5475	-.339	.5676	-.6852	-.2726
Netherlands	NLD	52800060	52804496	1	.687	-.0692	-.4728	-.1733	-.5948	.4087	-.4948	-.959
Netherlands	NLD	52800060	52802661	1	-.5995	-1.0212	.0226	-.179126628588927	-.5099	-.0378	-.6852	-.6924
Netherlands	NLD	52800060	52803542	1	.1567	.1852	.0226	.0475	-.4366	.4494	-.0553	.1216
Netherlands	NLD	52800060	52803858	1	1.5653	1.7162	1.0043	1.2751	1.4557	2.4514	.5755	.1216
Netherlands	NLD	52800060	52803829	1	.3288	.6424	.7162	.5958	.5663	1.2837	-.454	-.4607
Netherlands	NLD	52800060	52800679	0	-.9298	-.9363	-.227	-.124	-.8612	.417	-.414	-.1563
Netherlands	NLD	52800060	52802018	0	-.6959	-.4998	-.4246	-1.2793	-.0154	.4394	.5999	-.9943
Netherlands	NLD	52800060	52800113	0	-.3496	-.4314	-.227	.4349	.1971	-1.6678	-.216	-.4607
Netherlands	NLD	52800060	52805809	0	1.0205	-.4314	-.227	-.0605	-.9928	-.1169	-.0352	.1216
Netherlands	NLD	52800060	52806055	0	.9735	-.7327	-.587	.4588	-.5786	.6674	-.2821	-.5265
Netherlands	NLD	52800060	52800351	0	-.4299	.4435	.0226	-.3021	-.1576	-1.6678	-.4175	.1216
Netherlands	NLD	52800060	52804460	0	.6113	-2.9627	-1.1926	-2.6893	-3.7095	-.8849	-.6852	-1.1252
Netherlands	NLD	52800060	52801513	0	.6365	-.0862	-.4728	-.3285	-.1328	.4803	.5755	.4777
Netherlands	NLD	52800060	52805016	0	.4362	.7789	.0226	1.14	.5986	.7934	.5755	-.3297
Netherlands	NLD	52800060	52800428	0	.4493	1.1132	1.9359	-.2438	.7354	-.1971	.8107	2.0955
Netherlands	NLD	52800061	52806270	1	.5957	-.8802	-1.0611	.2986	.0803	.5683	-.4948	-.7507
Netherlands	NLD	52800061	52800209	1	1.2188	.7989	.0226	.4762	-.5596	-.0805	.1701	-.4607
Netherlands	NLD	52800061	52804257	1	1.0797	-.6655	-.442	.522	-.2933	-.2679	-1.2835	-.4377
Netherlands	NLD	52800061	52802357	1	-.4543	-.847	-.7836	.315	-.8486	.4384	-.2668	-.4784
Netherlands	NLD	52800061	52800401	1	1.3484	.3289	.0226	.4508	.0621	.4896	-.4771	-.5005
Netherlands	NLD	52800061	52800490	0	.9678	-.0862	.0226	.0573	.4636	.8748	.5755	.1216
Netherlands	NLD	52800061	52803794	0	.9439	-.0862	.0226	-.3887	-.3361	1.1502	.5755	.1216
Netherlands	NLD	52800061	52805882	0	1.0537	-.7221	.0226	-.496	-.6038	-.0026	-.414	.1216
Netherlands	NLD	52800061	52804561	0	-.0463	.3151	.0226	.3026	.154	.9228	.5755	.8567
Netherlands	NLD	52800061	52802924	1	.1205	-.5743	-.4806	.3018	-.4047	.8255	.0256	-.3297
Netherlands	NLD	52800061	52804554	1	-.5331	.5836	.4173	-.0298	-.1891	.5196	.075	.4504
Netherlands	NLD	52800061	52801823	1	.4121	-.0862	-.227	.3639	-.4506	.5413	.1701	-.2503
Netherlands	NLD	52800061	52801204	1	.5573	.7989	.1386	1.0945	.8053	1.5264	-.454	.1959
Netherlands	NLD	52800061	52801919	1	-.4169	-.7221	-.9607	-.4469	-.9647	.5172	-.6852	-.959
Netherlands	NLD	52800061	52804964	1	.1767	-.2479	-.9607	.4372	-.1688	.4241	-.3876	.1216
Netherlands	NLD	52800061	52801778	1	.1839	-.0862	-.227	.7149	-.0682	1.0546	.3482	-.959
Netherlands	NLD	52800061	52806061	1	.6125	-.2662	-.3802	.1097	-.6461	.6536	-.4771	-.4607
Netherlands	NLD	52800061	52804057	1	.7195	-.4203	-.8627	-.3864	-.7265	.549	-.6852	-.959
Netherlands	NLD	52800061	52803705	1	-.7056	-.2479	.0226	.2667	-.2001	.7149	.5755	.1216
Netherlands	NLD	52800061	52806291	1	-.2582	-.2662	-.227	.1732	-.32	.9471	.0256	.1216
Netherlands	NLD	52800061	52806111	1	-.6801	-.983	-.9874	.3284	-.4938	.7947	-.9504	-.4784
Netherlands	NLD	52800061	52805605	1	-.4254	-.983	-.227	.0518	-.5794	.406	-.6852	.1216
Netherlands	NLD	52800061	52802969	0	.5082	.0502	-.227	.5976	-.0326	.3146	.0256	-.2503
Netherlands	NLD	52800061	52802960	0	.9401	-.3501	1.9359	1.2379	.8226	.9159	.5684	2.0955
Netherlands	NLD	52800061	52800216	0	-.708	-.4203	.0226	.2494	-.6232	.3401	-.4801	.1216
Netherlands	NLD	52800061	52801452	0	.766	-.1167	-.4806	-.2864	-.9592	-.2858	.319	.1216
Netherlands	NLD	52800061	52800808	0	1.0925	-.0862	.4173	.1848	-.4695	.6411	-.5832	-.7108
Netherlands	NLD	52800061	52800922	0	.8931	.3151	.3461	.0374	-.0698	.4319	.3473	.6361
Netherlands	NLD	52800061	52801050	0	-.0802	1.031	-.829	-.0245	.1235	.9102	.3473	.7627
Netherlands	NLD	52800061	52801389	0	.9576	.3289	1.4967	-.3602	-.0373	.3808	-.5832	.1216
Netherlands	NLD	52800061	52805092	0	.5104	-.0692	.0226	.168	-.2308	.7651	.0221	-.1563
Netherlands	NLD	52800061	52801731	0	.1365	-.0862	-.3802	.1413	-.4828	1.0315	.5755	-.1563
Netherlands	NLD	52800062	52805317	1	-.7479	.0634	-.5034	-.0558	-.2315	.5769	-1.0571	-.6353
Netherlands	NLD	52800062	52803791	1	-.0307	-.9262	-.5034	-.1079	-.4929	.3848	-2.1355	-.6912
Netherlands	NLD	52800062	52801269	1	-.0229	-1.4093	.3461	1.144	-.0753	2.3478	1.6331	2.0955
Netherlands	NLD	52800062	52802984	0	-.9452	.1371	.0226	.2889	-.6458	-.2026	-.7164	-1.1252
Netherlands	NLD	52800062	52805725	0	.2792	1.1352	1.1381	.2092	.395	.7066	.1693	1.515
Netherlands	NLD	52800062	52805266	0	-.2029	-.4314	.0226	-.8679	-.5259	.2357	.5755	.1216
Netherlands	NLD	52800062	52800793	1	-.5186	-.4136	.0226	-1.1734	.4946	.4783	.5755	.1216
Netherlands	NLD	52800062	52800046	1	.1946	-.0862	-.9607	-.6659	-.3128	.4534	-1.0753	-.7496
Netherlands	NLD	52800062	52805226	1	.2892	-.2479	-1.0611	-.1225	-.7863	.1642	-.6852	-.7496
Netherlands	NLD	52800062	52801051	1	-.729	-.5874	-.5836	-.4501	.0643	.5499	-.0553	-.7108
Netherlands	NLD	52800062	52805651	1	.4774	-.7162	.0226	1.2836	2.1539	1.5706	.5755	.1216
Netherlands	NLD	52800062	52800614	1	.4363	-1.0212	-1.0611	-.0037	-.6493	.2543	-.3876	-.959
Netherlands	NLD	52800062	52800832	1	-.3647	.468	-.5836	-.8541	-1.5275	-.8849	-.6852	-.8443
Netherlands	NLD	52800062	52802257	1	-.0156	2.6352	1.9359	.5673	-.0559	.6545	-.3727	.7627
Netherlands	NLD	52800062	52802721	1	.444	.4034	-.4728	-1.0091	-.5126	.1544	.1085	-1.1252
Netherlands	NLD	52800062	52800801	1	-.1508	-.0862	.0226	.0226	.202	.8875	.0221	-.1563
Netherlands	NLD	52800062	52802080	1	.7186	-.59	-1.0611	-.6043	-.4942	.103	-.414	-.1563
Netherlands	NLD	52800062	52804446	1	-.1203	-1.3452	.0226	.4645	-.0519	-.7368	-2.1355	-1.9616
Netherlands	NLD	52800062	52802295	1	.3716	-.3436	-.2827	.7216	.7979	1.0706	-.1026	.1216
Netherlands	NLD	52800062	52802890	1	.3005	.5042	-.9607	.9557	.0175	.8316	-.2517	.2286
Netherlands	NLD	52800062	52804556	1	-1.2349	-1.0245	-.691	-.8301	-2.4298	-.2942	-2.1355	-1.4637
Netherlands	NLD	52800062	52806447	0	-.7987	-.5743	.0226	-.4399	-.3297	-.8849	-.1026	-.1563
Netherlands	NLD	52800062	52806408	0	.1982	-2.9627	-1.1657	.394	-.4977	.4697	.0221	1.1508
Netherlands	NLD	52800062	52803273	0	-.2686	-.0994	-.3802	-.1375	.2708	-.1379	.5755	.1216
Netherlands	NLD	52800062	52800835	0	-.0857	-.9363	-.5836	.5587	-.0256	.9851	-1.0839	-.8411
Netherlands	NLD	52800062	52805036	0	.0471	-.5717	-1.1926	.1978	-.0355	.373	-.6852	.2286
Netherlands	NLD	52800062	52801283	0	1.3081	.9349	.0226	-.6491	.1902	.4586	.0791	.346
Netherlands	NLD	52800062	52802342	0	.7649	.7821	1.9359	-.1242	.9162	.439	.3415	1.515
Netherlands	NLD	52800062	52801449	0	.112	.3729	.8877	-.0151	.3064	.5223	1.0208	2.0955
Netherlands	NLD	52800062	52801645	0	.2282	-.2662	1.1381	-.0786	.0794	.1047	.1693	-.6912
Netherlands	NLD	52800062	52800739	0	-.3322	2.6352	1.9359	.8413	.5127	1.7477	.0405	.9444
Netherlands	NLD	52800062	52805041	0	-.5879	-.2479	.0226	.49	.4223	.7815	.3482	.1216
Netherlands	NLD	52800063	52803405	1	-.4076	-.7199	-.7638	.7184	-.383	.0421	-.4948	-.8028
Netherlands	NLD	52800063	52804792	1	-.3331	.2733	-.4806	-.622	-.9018	.5284	-.9941	-1.4002
Netherlands	NLD	52800063	52805519	0	-.772	-.1621	1.1355	-.5501	.1017	-.1652	1.5243	.3101
Netherlands	NLD	52800063	52805318	0	-2.2887	-2.9627	-2.664	-.3505	-.6799	-1.6678	-.6852	-2.5027
Netherlands	NLD	52800063	52802760	0	-3.0566	-.4314	-1.1926	-2.6893	-.1284	1.0062	.5755	-.3297
Netherlands	NLD	52800063	52802231	0	-.8349	.1125	-.3827	-.9367	-1.0518	-.0755	-.6852	-.5079
Netherlands	NLD	52800063	52803033	0	.4778	1.7671	1.9359	-.4107	.2537	.6552	2.4277	.7435
Netherlands	NLD	52800063	52803300	0	-.4434	2.6352	1.036	.0029	.6019	.2296	1.4995	1.0904
Netherlands	NLD	52800063	52801256	1	-1.6082	-.5994	-.5034	-1.6452	-.4244	-.5842	-.2821	-.6774
Netherlands	NLD	52800063	52804664	1	-2.5271	.2086	-.9557	-.6441	-1.42	-.0207	-2.1355	-1.5767
Netherlands	NLD	52800063	52806448	1	-1.2735	-1.0966	-.7638	-.5937	.1956	.3101	.0256	-.959
Netherlands	NLD	52800063	52804073	1	-.5656	.468	-.4728	-.144	.4139	.5032	-.2668	-.5475
Netherlands	NLD	52800063	52804329	1	-.3847	.2063	.6407	-.5542	-.5332	-.4427	.1701	-.3297
Netherlands	NLD	52800063	52802445	0	-1.7958	-.2479	.6496	-.7986	.8232	.0698	.5755	.1216
Netherlands	NLD	52800063	52802925	0	-.5326	-1.0155	1.2867	-2.6893	.0464	.0115	.9628	1.1013
Netherlands	NLD	52800063	52803734	0	-1.6397	.6515	-.227	-.0822	-.1172	-.568	2.0386	.1216
Netherlands	NLD	52800063	52800109	0	.9083	-.2662	-.227	-1.2589	-.3779	-.3646	-.176	-.5475
Netherlands	NLD	52800063	52803919	0	-.879	-1.5097	-1.161	.0964	-.5202	.5685	-.9283	-1.3305
Netherlands	NLD	52800063	52803378	1	-1.0142	.967	-1.1657	-.3297	-.5296	.2615	-.4624	-.7639
Netherlands	NLD	52800063	52800783	1	-.5828	-.9363	.3416	-.3953	-.5809	.2028	-.3907	-.1563
Netherlands	NLD	52800063	52803724	1	-1.2398	-.2479	-.9607	-2.6893	-.4224	-.3646	-.5832	-1.1405
Netherlands	NLD	52800063	52802241	0	-.0978	-.4025	.8877	-.7659	-.2891	-.1281	1.1417	.149
Netherlands	NLD	52800063	52800659	0	-.3504	-2.9627	-2.664	.1242	-.8419	-.1672	-.8738	-2.5027
Netherlands	NLD	52800063	52803688	0	-.9907	-.1735	-.4806	-1.2502	.2528	.3195	-.3733	-.6912
Netherlands	NLD	52800063	52802641	0	-2.0511	-.0905	.0226	-1.3723	.248	.7114	.5755	.1216
Netherlands	NLD	52800063	52802306	0	-1.6435	.9526	1.9359	-2.6893	.2985	.1962	.9203	2.0955
Netherlands	NLD	52800064	52801087	1	-.3318	.2086	-1.7997	-.1701	-.5278	.0511	-2.1355	-1.3017
Netherlands	NLD	52800064	52800542	1	.1558	.4435	.8038	.2125	.5528	.5895	.3482	.9097
Netherlands	NLD	52800064	52802368	1	-.3603	-.4136	-.5034	-.0806	-.0948	.4118	-.2852	-.7887
Netherlands	NLD	52800064	52803836	1	-.6491	-.9334	-.7836	-.3306	-.8214	.1764	-.6852	-.7108
Netherlands	NLD	52800064	52801418	1	-.2895	-.4314	-1.0611	.1902	-.3433	.5702	-.7045	-1.3017
Netherlands	NLD	52800064	52802535	0	.4575	-.2662	-.8627	-.6017	-.4646	.3172	-.4948	-.7363
Netherlands	NLD	52800064	52804136	0	-.0306	-.0862	1.2341	-.9955	.1443	.4022	-.1026	.6377
Netherlands	NLD	52800064	52803201	0	-.7822	-.0862	-.9607	-.1242	-.3527	.1606	.5755	-.4784
Netherlands	NLD	52800064	52805972	0	-.055	.2656	.9726	-1.1482	-.0974	.5922	-.3912	.9097
Netherlands	NLD	52800064	52804600	0	.6632	-.2662	.0226	-.216	.3538	.8884	.075	.4777
Netherlands	NLD	52800064	52806306	0	-.9781	-.4518	.0226	.0678	.3271	-.3883	-.1026	-.4607
Netherlands	NLD	52800064	52802068	0	.1261	.0282	-1.2062	-.2059	-.3921	.2836	-1.054	-1.6492
Netherlands	NLD	52800064	52805369	1	-.6475	-.0862	.4562	-.2139	-.4852	.289	.0208	-.3297
Netherlands	NLD	52800064	52803623	1	.1162	-.2479	-1.0611	.717	.1169	.5704	-.216	-.4607
Netherlands	NLD	52800064	52803555	1	.2901	-.0862	-.5623	.6022	-.28	.8639	.3948	-.2503
Netherlands	NLD	52800064	52801510	1	-.2047	-.0862	-.4806	-.2316	-.8987	.5355	-.8657	-.7108
Netherlands	NLD	52800064	52803061	1	.8727	-.6447	-.5836	-.5206	-.7692	-.159	-.176	-.6353
Netherlands	NLD	52800064	52804607	1	.2896	-.0862	-.227	.4999	-.0073	.6938	.5755	.1216
Netherlands	NLD	52800064	52803179	1	.6635	-.5847	-1.0611	.2901	-.0832	1.2102	-.4771	-.959
Netherlands	NLD	52800064	52801978	0	.3204	-1.2858	-1.8395	-.1069	-.6437	.2477	-1.2871	-.3086
Netherlands	NLD	52800064	52801182	0	-1.0652	-.2662	.0226	-.2801	-.2979	.2932	-.5832	-.4607
Netherlands	NLD	52800064	52802451	0	1.0032	.9454	.8961	-.493	-.1276	-.421	1.1217	1.1232
Netherlands	NLD	52800064	52805698	0	.0987	1.3697	.0226	.1682	.1249	.469	-1.5848	-.3856
Netherlands	NLD	52800064	52801194	0	.9174	-.7306	1.9359	.0964	.6796	.6798	.1701	2.0955
Netherlands	NLD	52800065	52801880	0	.3236	-.4314	-.5034	.0991	-.9707	-.801	-2.1355	-.8443
Netherlands	NLD	52800065	52800249	1	-.6864	-.0862	.0226	.3883	-.0897	-.8849	-.6852	-.7639
Netherlands	NLD	52800065	52803778	1	-1.3169	.64	-.3802	.3244	.1167	-1.6678	.3482	-.4607
Netherlands	NLD	52800065	52803351	1	.2139	-.0862	.0226	.3721	-.7119	.3387	-.3876	-.3297
Netherlands	NLD	52800065	52800600	1	.7318	-.2662	-.227	-.1427	-.3967	-1.5939	.5755	.1216
Netherlands	NLD	52800065	52804025	1	-2.1403	.9718	-1.3325	.2571	.1312	.0696	-.9711	-1.2688
Netherlands	NLD	52800065	52801308	0	-.1816	-.7815	-.3802	-.5854	-1.0132	-1.6678	-1.5537	-.8443
Netherlands	NLD	52800065	52805161	0	.7989	.9349	1.9359	.2589	.0297	.0641	1.1176	.1216
Netherlands	NLD	52800065	52801545	1	-.493	-.0862	.0226	.3106	-.2439	.6242	.3482	.1216
Netherlands	NLD	52800065	52805027	1	.0341	-.59	.8877	.7102	-.2681	.3894	-.6852	-.4377
Netherlands	NLD	52800065	52804781	1	.7711	.2032	.0226	.5014	.1046	-1.6678	-.7867	.1216
Netherlands	NLD	52800065	52805378	1	.1935	-.0862	-.3827	-.2363	-.417	.6526	.9	.2224
Netherlands	NLD	52800065	52802403	1	.9752	-.5847	-.5034	-.4765	-.7459	-1.0529	-.2852	.1216
Netherlands	NLD	52800065	52805986	1	1.344	-.8921	-1.4259	.5197	-.7994	-.0571	-.9936	-.1563
Netherlands	NLD	52800065	52805410	1	-1.1275	-.4314	.0226	.8473	-.9538	.4816	-.1972	-.2726
Netherlands	NLD	52800065	52800515	0	.4583	.8149	1.4967	.3198	.0176	.8576	-.0992	.1216
Netherlands	NLD	52800065	52800860	0	.2105	-.4998	1.0433	-.1129	.0683	-.0468	.5755	.1216
Netherlands	NLD	52800065	52804087	0	-.2934	1.2587	1.0433	-.1476	-.7135	.4541	1.2262	.7864
Netherlands	NLD	52800065	52802777	0	1.1763	-.0994	.0226	.2576	-.1205	.4478	1.1171	.7864
Netherlands	NLD	52800065	52802125	0	-.8754	-.7221	-.3802	.3262	-.1883	.5561	.075	-.1563
Netherlands	NLD	52800065	52805562	0	.5287	.3427	-.227	-2.6893	-.0957	-.5309	.5755	.1216
Netherlands	NLD	52800065	52801949	0	.9342	.2185	-.5034	-.204382474322971	.0207	-.5309	-1.5848	.1216
Netherlands	NLD	52800065	52800726	0	.9288	-.0862	.0226	.224	-.2054	.6514	.5755	.1216
Netherlands	NLD	52800065	52805679	0	1.2709	1.1352	.0226	.67	1.3858	.7403	.8038	.1216
Netherlands	NLD	52800065	52802572	0	.1419	-.7221	-.227	-.3529	-.6423	-.2578	-.3912	-.3416
Netherlands	NLD	52800065	52805083	0	.0671	2.6352	1.4967	-.3077	.3045	.1546	.9628	.8136
Netherlands	NLD	52800066	52802954	1	-.316	1.4003	-.4338	-.1711	-.6624	.4	-1.5848	-.6544
Netherlands	NLD	52800066	52801812	1	.267	-.59	-.227	-.388	-.7009	-.1027	-.1972	-.8443
Netherlands	NLD	52800066	52803673	1	-1.0815	-.5717	-.227	.0548	-.7087	.0696	.5755	-.1563
Netherlands	NLD	52800066	52802001	1	.4401	-.74	.6407	-.3201	-.462	.3956	-2.1355	-2.5027
Netherlands	NLD	52800066	52800093	1	-.6346	-.2479	-.8627	.5999	-.1396	1.1321	-.1282	-1.0913
Netherlands	NLD	52800066	52802705	1	-.829	.4061	.1142	.3981	-.4085	1.1168	-2.1355	-1.274
Netherlands	NLD	52800066	52805722	1	-.3298	-.0862	.0226	.0185	-.7346	.6785	.5755	.1216
Netherlands	NLD	52800066	52800069	1	-.8922	-.0862	.0226	.0075	.0602	-.4427	.5755	.1216
Netherlands	NLD	52800066	52803209	1	-.4057	1.7671	.1386	.3234	.2411	2.4719	-.3912	-.2503
Netherlands	NLD	52800066	52804709	0	.7813	-.5133	1.1355	-.0451	.1766	.044	-.4771	2.0955
Netherlands	NLD	52800066	52801590	0	.6533	.2607	.0226	-.2166	.134	.4325	.5755	-.1563
Netherlands	NLD	52800066	52800001	0	-.6617	-.8357	-.3802	.2949	-.5116	.2967	.3482	-.222
Netherlands	NLD	52800066	52805219	1	-.3104	-.0862	-.5907	.8519	-.0837	1.1087	-.6852	-1.3848
Netherlands	NLD	52800066	52804320	1	-.5479	-.0862	-.7638	-.7629	-.8226	-.3164	-.2821	.2546
Netherlands	NLD	52800066	52806357	1	-.4146	-.0192	-.9607	.2483	.1583	.8216	-.5974	-.1563
Netherlands	NLD	52800066	52804098	1	-1.0353	-.2479	.0226	-.316	-.7906	.3689	.5755	-.8119
Netherlands	NLD	52800066	52803584	1	.8093	-.0862	.0226	.0721	.1569	.4698	-.9346	-.4607
Netherlands	NLD	52800066	52803402	1	-.0784	-.4314	.0226	.1742	-.8474	.6349	-.5974	-.1563
Netherlands	NLD	52800066	52801937	1	-1.165	-.4314	.0226	.0902	-.9144	.4728	-.3237	-.4607
Netherlands	NLD	52800066	52806410	1	-1.1408	1.3697	-1.1657	-.2776	-.0447	.5165	-.6852	-.4607
Netherlands	NLD	52800066	52801636	1	.8013	-.5717	-.7183	-.0352	-.0353	.7657	-.6852	.1216
Netherlands	NLD	52800066	52804305	1	-1.1868	-.4456	-.3827	.3027	-.1485	.6942	-.3907	-.2726
Netherlands	NLD	52800066	52804643	1	-.2038	-.7815	.0226	1.2502	.1816	.4513	.3482	-.5475
Netherlands	NLD	52800066	52805553	1	.8523	-1.0325	-1.1134	.2163	-.3899	.7045	-2.1355	-1.6492
Netherlands	NLD	52800066	52805262	1	.1417	.1852	.4173	-.1491	-1.07	.4021	-.0817	-.2726
Netherlands	NLD	52800066	52801501	1	-.1481	-.2662	-.227	.7342	-.5993	1.0432	-.6852	-.7496
Netherlands	NLD	52800066	52802539	1	-.0759	-.0834	-.1627	1.6091	-.0653	1.3879	-.0551	-.1884
Netherlands	NLD	52800066	52803587	0	-1.0291	.235	.4683	-2.6893	-.0274	-.1524	-.4805	-.6195
Netherlands	NLD	52800066	52804827	0	-.1145	-.85	-.3827	.1579	-.635	.5078	-.4801	.1216
Netherlands	NLD	52800066	52801008	0	-.1733	-1.3452	.0226	.7113	.9846	1.0062	.5755	.1216
Netherlands	NLD	52800066	52806455	0	-.7786	.3803	1.2341	.2737	.0347	.62	.2595	2.0955
Netherlands	NLD	52800066	52804434	0	-.3711	-.2479	-.3802	1.2836	-.6424	.7475	.0215	.1216
Netherlands	NLD	52800067	52805146	0	-.5064	.8655	1.2341	-.0136	.4285	.188	.5755	1.515
Netherlands	NLD	52800067	52801486	1	.0234	.3427	-.8807	-.0771	-.963	.2864	-2.1355	-.6912
Netherlands	NLD	52800067	52806082	1	-.7982	-.2479	-.227	-2.6893	-.6103	-.1524	-.6852	-.9299
Netherlands	NLD	52800067	52803896	1	-.3305	1.0508	-.4338	-1.7857	-.4697	.1082	-.1026	-.7108
Netherlands	NLD	52800067	52801962	1	-.597	-.7221	-.7836	-.0558	-.7991	.4058	-.6852	-.9943
Netherlands	NLD	52800067	52803715	1	-.9762	-.4314	-.5836	-.2897	-.5726	.268	.0447	-.959
Netherlands	NLD	52800067	52806035	1	1.5307	2.6352	1.4967	.6094	1.3138	1.196	.9542	2.0955
Netherlands	NLD	52800067	52803040	1	1.0436	.3398	-.0951	-.3698	-1.0304	.1932	-.9106	-.7108
Netherlands	NLD	52800067	52802446	1	-1.3976	-.7221	-.7836	-.1007	-.0812	.4402	.0221	.1216
Netherlands	NLD	52800067	52802538	0	-.6889	-.3285	-.7249	-2.6893	.3551	.1012	.2287	2.0955
Netherlands	NLD	52800067	52805521	0	.3898	.5859	1.4967	-.3098	-.0007	.5617	.1693	2.0955
Netherlands	NLD	52800067	52801727	0	-.5916	-.324173346784097	-.9607	-1.2044	.0423	.2347	-1.4019	-.665480932437721
Netherlands	NLD	52800067	52802734	0	1.0613	-.2662	-.227	.8957	-.1343	.2891	.0256	-.4607
Netherlands	NLD	52800067	52800369	0	-.1039	.363	.740164106676803	-1.8811	-2.058	-.522088009556988	2.4277	1.0383
Netherlands	NLD	52800067	52803114	0	.045	1.3697	.6907	.3234	-.1122	-.5309	.5755	1.2147
Netherlands	NLD	52800067	52802240	0	.6702	-.2662	.0226	.5584	-.2586	.7688	.5755	.1216
Netherlands	NLD	52800067	52803035	0	-.2558	.0502	.0226	-.2406	.2651	.2919	.5755	.1216
Netherlands	NLD	52800067	52806439	1	-.4084	.2032	-.2943	.0678	-.9353	.0638	-.0553	-.4607
Netherlands	NLD	52800067	52803664	1	.4876	1.7671	.7162	.0622	.1321	.5991	.3482	.4725
Netherlands	NLD	52800067	52805931	1	-.4306	-.2479	-.227	-.1975	-.6613	.4258	.3482	-.1563
Netherlands	NLD	52800067	52801831	1	.4556	.0789	-.7638	.2453	-.0094	-.2607	-.6852	-1.0788
Netherlands	NLD	52800067	52802044	1	.6047	1.3697	.7398	.4515	-.1675	.1201	-.0857	.1216
Netherlands	NLD	52800067	52806438	0	-1.1587	-1.2191	-1.7997	-1.3723	-.889	-1.6678	-.5355	-1.3017
Netherlands	NLD	52800067	52802059	0	.6904	-.2479	-.9607	.3908	-.4315	.636	-.1026	-.4607
Netherlands	NLD	52800067	52800596	0	-.4692	-1.0197	1.0929	-.1028	.0284	.331	-.0553	.1216
Netherlands	NLD	52800067	52801069	0	-.2809	1.1132	-.442	1.7511	.1712	1.2269	1.1417	.5256
Netherlands	NLD	52800067	52801579	0	.4398	-.4314	.0226	.238821488131772	.1387	.3154	.5755	.1216
Netherlands	NLD	52800067	52804420	0	1.0369	-.9399	-.227	.3321	-.7796	.8998	-.5832	-.8443
Netherlands	NLD	52800068	52801761	1	-.1288	2.6352	1.2867	-.42	-.5291	.2386	1.4793	1.515
Netherlands	NLD	52800068	52800675	0	-.9327	.2086	.0416	.1871	-.1416	.9687	1.0897	.8806
Netherlands	NLD	52800068	52803612	1	-.8804	.5266	-.9607	.5095	-.3604	.6558	-.8883	-.7108
Netherlands	NLD	52800068	52803482	1	-.4341	-.0862	-.227	.5494	-.5443	.5815	-.8686	-.8443
Netherlands	NLD	52800068	52804443	1	.9323	.6464	-.9807	.7061	.0225	1.2383	-.2852	-.1178
Netherlands	NLD	52800068	52803168	1	-1.8581	-.5034	-.7902	.0731	-.6786	.6336	-.6852	.3216
Netherlands	NLD	52800068	52803679	1	-.9196	-.7691	-.227	.3267	-.5163	.4643	.1693	.1216
Netherlands	NLD	52800068	52801630	1	.7362	.7946	-.335	.0451	-.9891	.9095	-.3055	-.1563
Netherlands	NLD	52800068	52806334	1	.894	.8046	-.7638	.3325	.1522	1.4102	-2.1355	-.5251
Netherlands	NLD	52800068	52805734	0	-.0141	2.6352	.9247	.5433	.1007	.5516	.8038	.1216
Netherlands	NLD	52800068	52804799	0	.5081	-.2662	.0226	-.0243	-.042	.26	.1693	.557
Netherlands	NLD	52800068	52803795	0	-.3919	-.4203	-.4728	.773	-.1922	1.5721	-.6852	-.5251
Netherlands	NLD	52800068	52800513	0	-.4028	-.7221	.0226	.3692	-.37	1.1797	-.2004	.1216
Netherlands	NLD	52800068	52806194	0	-.8897	-.6065	1.4967	.5266	.0409	.5633	-.1188	2.0955
Netherlands	NLD	52800068	52806264	0	.2061	-.2479	-.0154	.7113	.7088	.7393	.5755	.1216
Netherlands	NLD	52800068	52804927	1	1.0965	-.0862	-.1744	.1767	-.7294	.1733	.775	-.4784
Netherlands	NLD	52800068	52801813	1	-.0083	-.0862	.0226	.3344	.0123	1.917	-.1722	-.2503
Netherlands	NLD	52800068	52801228	1	-.3379	-.2662	.0226	.1922	-.2254	.4304	-.6852	-.4607
Netherlands	NLD	52800068	52804032	1	.8673	.468	.8877	-.1814	-.2653	.5724	.0256	-.1865
Netherlands	NLD	52800068	52801996	1	.6086	1.7162	-.2866	.6993	.0126	1.0783	-2.1355	.8925
Netherlands	NLD	52800068	52800286	1	.3063	-.4203	-.227	.2376	.0488	.1697	-.4771	-.959
Netherlands	NLD	52800068	52805028	1	-.7683	-.2662	-.5034	.4521	.0722	.9473	-2.1355	-.1563
Netherlands	NLD	52800068	52801981	1	1.1374	1.7162	.0226	-.3426	-.0201	.2872	.1701	2.0955
Netherlands	NLD	52800068	52805110	1	-.4391	-.0862	.0226	.2002	-.3285	.3274	.0256	-1.0913
Netherlands	NLD	52800068	52803865	1	.3341	.5946	-1.1996	.3052	-.062	.7624	-1.2624	-1.7277
Netherlands	NLD	52800068	52802436	1	-.2286	2.6352	1.4967	.925	-.2716	1.5509	-.8012	.9097
Netherlands	NLD	52800068	52803556	1	-1.009	.3427	.5833	-.0698	-.7825	.3021	.1701	.839
Netherlands	NLD	52800068	52806174	1	-.5703	.8079	1.4967	.4088	-.2775	.5021	.1701	1.515
Netherlands	NLD	52800068	52801922	1	.5959	-.4314	.0226	.7113	-.7302	.8884	.5755	.1216
Netherlands	NLD	52800068	52800911	0	1.3347	2.6352	1.9359	3.6039	2.5807	3.6292	2.4277	2.0955
Netherlands	NLD	52800068	52805510	0	-1.197	.2607	.1626	.3506	-.0378	.9359	.5755	-.1563
Netherlands	NLD	52800068	52800967	0	.4759	-.4314	.0226	.5151	.2924	1.1618	-.4801	.1216
Netherlands	NLD	52800068	52801926	0	.9053	.1852	-.227	.4062	.2425	.465	.5755	.1216
Netherlands	NLD	52800069	52803086	0	1.2763	-.8802	.0226	-1.0314	.1065	-.8437	-.3912	.1216
Netherlands	NLD	52800069	52804583	1	1.0612	-.0862	-.8627	-.1161	-.8163	.1625	-.7867	-.5305
Netherlands	NLD	52800069	52803746	1	.99	-.2479	.0226	.6965	.5349	.6917	.3482	.1216
Netherlands	NLD	52800069	52800790	0	1.4989	-.7255	.9726	-.0935	-.3551	-.2785	-1.0753	1.4234
Netherlands	NLD	52800069	52804100	0	1.5776	-.4314	-.227	.5131	-.4931	-.4795	.1648	.1216
Netherlands	NLD	52800069	52804334	0	.5302	-.2479	.0226	-.0611	-.5528	-.1753	.5755	.1216
Netherlands	NLD	52800069	52804541	0	1.3767	-.0323	.0226	.1605	.5998	.2793	-.6203	.4777
Netherlands	NLD	52800069	52800888	1	1.4042	-.0862	-.3802	.0372	-.2244	.1786	-.4771	-.1563
Netherlands	NLD	52800069	52800100	1	1.1592	.9454	.0226	.3212	-.0995	.1842	-.7867	-.2503
Netherlands	NLD	52800069	52801647	1	.889	-.6989	-.335	-.2332	-.7398	-.2306	-1.5848	-.8443
Netherlands	NLD	52800069	52800995	1	1.3073	-.4314	.0226	.4466	-.0657	.1047	.5755	.1216
Netherlands	NLD	52800069	52805489	1	1.4564	-.2479	.0226	.3047	-.5757	.6478	-.3876	-.4607
Netherlands	NLD	52800069	52805943	1	1.1532	.0566	-1.6079	.4123	-.2147	.4649	-.4771	-1.0788
Netherlands	NLD	52800069	52803216	1	1.1073	-.9334	-.9607	-.1601	-1.1032	-.219	-.6852	-.4607
Netherlands	NLD	52800069	52800319	1	.6573	-1.5472	-1.2637	-.1999	-.8715	.5547	-2.1355	-.6924
Netherlands	NLD	52800069	52800634	1	1.6859	-.9443	-.9607	.3793	-1.0084	.3863	-1.5848	-.0998
Netherlands	NLD	52800069	52802816	1	1.3102	-.59	.0226	.1529	-.5975	-.4562	-.216	-.4607
Netherlands	NLD	52800069	52804592	0	.5252	-.2479	.0226	.8843	.4136	1.1681	.0256	.1216
Netherlands	NLD	52800069	52804941	0	1.2863	.7062	1.9359	.8353	.572	.9654	2.4277	2.0955
Netherlands	NLD	52800069	52806231	0	.3534	.2118	1.1381	.0875	-.5101	.3369	-1.2106	1.2147
Netherlands	NLD	52800069	52803615	0	1.7871	-.563	-.227	-.0092	-.1675	-.3435	.0256	.1216
Netherlands	NLD	52800069	52803176	0	1.5411	-.2479	.0226	.4204	.8326	1.2106	.1693	.1216
Netherlands	NLD	52800069	52804967	0	1.6688	-.5106	1.4967	.0043	.226	.2511	.0221	2.0955
Netherlands	NLD	52800069	52804694	0	.8306	-.2662	.0226	.3731	-.4934	.3433	-.5178	-.7317
Netherlands	NLD	52800069	52804371	0	1.6374	.2032	-.3802	.423	.3338	.4282	.5755	.1216
Netherlands	NLD	52800069	52802987	0	-.6657	.2032	.0226	.4994	.6283	.7656	.5755	.1216
Netherlands	NLD	52800069	52801948	1	1.0197	-1.3464	-1.161	.2932	-1.2537	.3336	-.6852	-1.1405
Netherlands	NLD	52800069	52804080	1	.8677	.7211	1.9359	.6862	.9779	.7777	1.802	2.0955
Netherlands	NLD	52800070	52803716	0	-.5857	.468	.6825	.177	-.235	.7972	-.1727	.7627
Netherlands	NLD	52800070	52803512	1	.8036	2.6352	-.829	3.6039	.0798	3.6292	1.6338	-.945
Netherlands	NLD	52800070	52800344	1	.7169	.9349	1.0433	.9988	.2105	.9098	1.1176	-.4607
Netherlands	NLD	52800070	52805301	1	1.0699	-.2741	.4173	.333	-.874	.4338	-.4801	-.4607
Netherlands	NLD	52800070	52801390	1	1.4048	-.0862	-.691	.447	-.4573	.5154	-.6852	-.6585
Netherlands	NLD	52800070	52803278	0	-.563	-.2479	.0226	1.0722	.509	1.7401	1.4152	-.6544
Netherlands	NLD	52800070	52803776	0	.8054	-.7269	1.1381	.4525	-.4131	.8158	1.6284	.833
Netherlands	NLD	52800070	52800723	0	-.0764	.3289	-.227	-.025	.1604	.2587	-.0823	-.1563
Netherlands	NLD	52800070	52806135	0	.6712	-.0862	.0226	.4614	.4461	1.1312	-.6852	-1.0788
Netherlands	NLD	52800070	52806192	1	1.1089	.7763	-1.2044	.1078	.6197	.6167	2.4277	-.6195
Netherlands	NLD	52800070	52800673	1	1.0398	-.5847	-1.0611	.3561	-.1246	1.3837	-1.0571	.4504
Netherlands	NLD	52800070	52801108	1	1.3773	.5976	.0226	1.3254	2.0116	1.7291	.3482	.1216
Netherlands	NLD	52800070	52805713	1	.5603	1.1493	-.408	.3836	.2624	.651	-.2821	-.5461
Netherlands	NLD	52800070	52805727	1	.6259	-.2479	-.4728	.3146	.196	.8027	-.1972	-.7108
Netherlands	NLD	52800070	52804701	1	.954	.2607	.0226	.6262	-.7717	.9061	-.4771	-.5475
Netherlands	NLD	52800070	52803318	1	.9153	-.5743	-.691	.3651	-.4331	.7818	-.1722	-.6959
Netherlands	NLD	52800070	52806288	1	.06	.115	-1.1412	.4818	-.5122	.8315	-.5974	-.2503
Netherlands	NLD	52800070	52804634	1	1.2446	.792	-.6587	-.1137	-.1171	.5129	-1.2665	.9883
[truncated: 3,386 more rows]
