# Supplementary material for: Antecedents of adolescent students’ ICT self-efficacy: The ICT dataset
Source: Data Brief. 2020 Oct 22;33:106437. doi: 10.1016/j.dib.2020.106437 (PMC7644865; doi:10.1016/j.dib.2020.106437)
Supplement: Supplementary file 2 [file mmc2.zip › New_Zealand.csv]

CNTRYID	CNT	CNTSCHID	CNTSTUID	ST004D01T	ESCS	INTICT	COMPICT	HOMESCH	ENTUSE	USESCH	SOIAICT	AUTICT
New Zealand	NZL	55400001	55405014	1	.5026	-.8419	-.6241	.7113	-1.1799	1.0062	.5755	-.2503
New Zealand	NZL	55400001	55404629	0	-.224	.1411	1.9359	-2.6893	.3197	-.0103	.5755	-.0867
New Zealand	NZL	55400001	55403209	1	-.0776	-.4203	-.7638	.0296	-.614	-.5639	-.216	-.7108
New Zealand	NZL	55400001	55401884	1	-1.3077	-.0973	.0226	-.3415	-.0869	.6931	.1701	.4504
New Zealand	NZL	55400001	55404807	1	-1.0878	-.0862	.0226	-1.1286	.1039	-.0566	.0256	-.1563
New Zealand	NZL	55400001	55406160	1	.3383	-.1968	.4173	-.0523	.1989	.1258	-.1972	-.1563
New Zealand	NZL	55400001	55402251	1	.0822	.6724	.4173	1.0126	1.8358	3.6292	.5755	.1216
New Zealand	NZL	55400001	55403953	1	-.8589	-.8379	-.227	.0029	-.6805	-.027	-.216	-.1563
New Zealand	NZL	55400001	55405618	1	-.8532	.3178	-.8627	.6342	-.88	.7283	.3424	.1216
New Zealand	NZL	55400001	55405635	1	-.164002987299806	-.4314	.0226	-2.6893	-.86	.9192	.0221	.1216
New Zealand	NZL	55400001	55406109	1	.341	-.2479	.0226	.1717	-.5785	.1624	-2.1355	-1.3639
New Zealand	NZL	55400001	55401462	1	.2695	-.7221	-.227	-.1436	-.8824	.0117	-.6852	-.7496
New Zealand	NZL	55400001	55400217	1	-.3683	-.0862	.0226	1.2836	.0119	1.2303	.5755	.1216
New Zealand	NZL	55400001	55404095	1	-.7141	-.0862	.0226	.1328	.1919	.6384	.8038	.1216
New Zealand	NZL	55400001	55402636	0	-.5351	-.2662	.0226	.7113	.6408	.7877	.5755	2.0955
New Zealand	NZL	55400001	55406177	0	-.2069	.9304	.1453	-.374	-.269	.0412	.8038	1.0448
New Zealand	NZL	55400001	55402285	0	-.7214	2.6352	1.9359	-.4176	.6774	.814	1.2302	1.515
New Zealand	NZL	55400001	55401368	0	-1.0435	-1.6059	.3461	-.4881	.5861	.6376	.5755	.1216
New Zealand	NZL	55400001	55400867	0	-.0992	1.1132	.0226	-2.6893	.1234	.5501	.5755	.1216
New Zealand	NZL	55400001	55402323	0	-.507	-1.4806	-1.015	.3551	-.1839	.9225	-.8392	-.6959
New Zealand	NZL	55400001	55401310	0	.2971	-.7221	.0226	.2629	-.6319	.3019	.1693	-.1563
New Zealand	NZL	55400001	55401228	0	.3956	2.6352	-.1164	3.6039	4.8357	3.6292	.8038	-.5461
New Zealand	NZL	55400001	55400706	0	.2054	-.4314	.0226	-2.6893	-.4391	-.0766	.5755	.1216
New Zealand	NZL	55400001	55404808	0	-.8935	1.3697	1.9359	.4234	.5972	.8054	1.836	2.0955
New Zealand	NZL	55400002	55402663	0	.3867	-.4314	.0226	-.6017	-.0074	.5475	.5755	.1216
New Zealand	NZL	55400002	55402518	1	-1.522	-.4203	-.3802	.5522	.6275	.6849	-.4801	.1216
New Zealand	NZL	55400002	55402296	1	.2574	-.59	.4173	-.0063	-.2166	.5378	.1693	.1216
New Zealand	NZL	55400002	55405583	1	.3079	.468	-.1587	-.315	.1471	.4772	-.216	.2224
New Zealand	NZL	55400002	55402817	1	-.7675	-.712517359668766	-.594193955346995	-1.02547451199176	-2.2714	-.546461551482925	-.824225277132031	-.796559935728118
New Zealand	NZL	55400002	55403659	0	-1.4082	.0989964784360458	.0274608753574994	-.0821700104596735	-.0844852212995764	.288846015715843	.0230039428598748	-.113913621671823
New Zealand	NZL	55400002	55402271	0	-.963	-1.1391	.0226	-.7688	-1.7511	-1.6678	-.5832	.0426
New Zealand	NZL	55400002	55403386	0	.5216	-.4314	1.2867	-.0598	-.3391	.2207	-.6852	.833
New Zealand	NZL	55400002	55405262	0	-.0382	-.0088	.0226	-.066036087546792	-.3182	.0398	.5722	1.1508
New Zealand	NZL	55400003	55405476	1	-1.5826	1.1306	1.1752	-.6652	-.1586	-.1652	-2.1355	-.0625
New Zealand	NZL	55400003	55404670	0	-.4091	2.6352	.0226	-2.6893	-.0253	3.6292	-.6852	.1216
New Zealand	NZL	55400003	55405505	1	.3287	-.0862	-.4806	-.3107	-.5269	.9288	-1.0571	-1.2412
New Zealand	NZL	55400003	55405878	1	-.7776	-.7757	.7162	.5009	-.2795	.4964	-1.1908	-1.4184
New Zealand	NZL	55400003	55404066	1	-.0414	-.7221	.0226	.0371426707097672	-.3909	.4801	-.5974	-.1314
New Zealand	NZL	55400003	55400183	1	.1525	-.59	.4173	-.2937	-.6686	.3727	-.5832	-.4607
New Zealand	NZL	55400003	55401446	1	.3442	-.5743	.4173	.146	-.3916	.3673	-1.5848	-.5005
New Zealand	NZL	55400003	55405393	1	-1.6888	-.2479	-.3827	.2643	-1.7663	.3303	-1.0602	.1216
New Zealand	NZL	55400003	55401316	1	.8108	-.5847	-.4728	.9449	-.5779	.3716	.5755	.1216
New Zealand	NZL	55400003	55403797	0	.3264	-.8264	.9192	-.4974	.0469	.0622	.3482	.9097
New Zealand	NZL	55400003	55403424	0	.8475	2.6352	1.9359	1.2836	.6726	1.5833	2.4277	2.0955
New Zealand	NZL	55400003	55405300	0	.0934	.7308	-.5759	.3516	.186	.5543	.5755	.1907
New Zealand	NZL	55400003	55401082	0	.7316	-.4488	1.9359	1.2309	.8708	1.1927	.5755	1.515
New Zealand	NZL	55400003	55401986	0	-1.2458	-.59	.0226	.2707	.2324	.423	-.1727	-.6774
New Zealand	NZL	55400004	55401296	1	.9383	-.0862	-.7638	.7456	-.0227	.8984	.5755	-.3086
New Zealand	NZL	55400004	55400600	0	.4207	2.6352	.8038	.6268	.5645	1.0457	.5755	1.515
New Zealand	NZL	55400004	55400919	0	1.0967	-.0862	-.227	.7757	.4834	.188	-.5832	.1216
New Zealand	NZL	55400004	55402856	0	.8495	1.1493	-.2943	.7765	.5602	-.0991	1.836	.1216
New Zealand	NZL	55400004	55405462	0	.7918	.4571	.1386	.8234	-.0213	.9741	-.1722	.4994
New Zealand	NZL	55400004	55402578	1	.6983	1.3889	.1386	.4764	-.254	1.1695	-.216	-.6269
New Zealand	NZL	55400004	55401797	1	.9655	.3326	-.9285	3.6039	-.0804	.9454	.5755	-1.1252
New Zealand	NZL	55400004	55402842	1	.598012088667933	.530898966016387	.492368173484824	3.6039	.6651	.9762	.625811368135988	.451304518471392
New Zealand	NZL	55400004	55404130	1	-.5273	-.7757	-.732	.3948	-.2348	.5527	-.3237	.1959
New Zealand	NZL	55400004	55404563	1	.213912016008425	.3289	.0226	.6829	.6178	.1487	.3473	.4504
New Zealand	NZL	55400004	55400637	1	.9541	.22490675478911	.291998771122704	.336727537683959	.0745542755766059	.489018633008931	.0725259311866322	.237112505282915
New Zealand	NZL	55400004	55404143	1	.9813	1.7162	-.3802	.8494	.6649	1.0263	1.3918	2.0955
New Zealand	NZL	55400004	55401857	1	.7787	2.6352	-.4246	1.4593	.5505	.8189	1.8085	2.0955
New Zealand	NZL	55400004	55405481	1	.6988	-.0862	.309	.5867	-.7901	.9251	-.8686	.1216
New Zealand	NZL	55400004	55402366	1	1.042	1.3697	.4173	.1621	-.0775	-.5141	.3415	.4994
New Zealand	NZL	55400004	55405521	0	-.102	1.3697	1.9359	.9461	.1392	.8291	-1.2106	2.0955
New Zealand	NZL	55400004	55404176	0	1.0445	.5946	-1.0611	-.3173	-.0855	.1687	-.0823	-.1563
New Zealand	NZL	55400004	55400846	0	1.5527	.4012	-.691	.4304	.2938	.4356	.5755	.1216
New Zealand	NZL	55400004	55405966	0	.4939	-.1077	.0457	.8163	.3536	1.5721	-.1727	.1216
New Zealand	NZL	55400004	55401853	0	1.0015	.2032	.8116	.6443	-.4547	.8488	.0256	.839
New Zealand	NZL	55400004	55403053	0	1.1983	.67	.4173	.1995	-.0127	.0115	.5755	.4777
New Zealand	NZL	55400004	55405894	0	.1939	-.0862	.0226	.174	.8498	.5888	.1037	.1216
New Zealand	NZL	55400004	55401956	0	.7977	-.0862	.0226	1.2836	.1125	1.3583	.5755	.1216
New Zealand	NZL	55400004	55404369	0	.9879	.9454	1.2867	.8528	.0939	1.1077	.5755	.1216
New Zealand	NZL	55400004	55406145	0	.5447	.7989	.8348	.4022	.04	.3937	.3482	2.0955
New Zealand	NZL	55400004	55403143	1	1.2195	.2607	-.227	.816	-.1695	1.0735	-.0987	.1216
New Zealand	NZL	55400005	55403597	1	-.6563	-2.9627	-2.664	-2.6893	-3.7095	-1.6291	-2.1355	-2.5027
New Zealand	NZL	55400005	55402186	1	.2135	-.0862	.0226	.9137	.8263	1.0213	.5755	-.7496
New Zealand	NZL	55400005	55402409	1	.3939	-.7815	.0226	3.6039	4.8357	1.0043	.5755	.1216
New Zealand	NZL	55400005	55401305	1	-.4933	-.0862	.0226	.7113	-.2679	1.0062	.5755	.1216
New Zealand	NZL	55400005	55400622	1	-.2961	.96	.5462	.6383	.2877	.7396	.0951	.2224
New Zealand	NZL	55400005	55405482	1	-.3919	-.0862	.0226	-2.6893	-1.7721	1.5721	.5755	.1216
New Zealand	NZL	55400005	55403558	0	.5266	-.2662	.4173	.1488	-.4483	.4036	.075	.1216
New Zealand	NZL	55400005	55402331	0	-.556	.5128	-.8873	-.5071	-.5208	-.1652	-.6852	-.4607
New Zealand	NZL	55400005	55405046	0	-.6167	.353673312301718	.354112397112787	.230575759999557	.185295031902421	.517710274264295	.582	.266399298714381
New Zealand	NZL	55400005	55403529	0	-.9573	-1.0882	-1.5943	.1224	-.5195	.0062	-2.1355	-1.1811
New Zealand	NZL	55400005	55400626	1	.9553	.2032	.0226	1.2836	.1917	1.5721	.5755	-.7496
New Zealand	NZL	55400005	55404692	0	.2224	.0734	1.4967	-.3657	-.5026	-.0013	1.3958	1.515
New Zealand	NZL	55400007	55401108	0	.8603	1.1493	1.9359	-.1789	-.0368	-.1379	.8038	.4504
New Zealand	NZL	55400007	55405042	1	1.3695	.247047519635684	.338516589308737	.410388817580189	.102520667229811	.524218101841657	.0812341536608882	.29883889614648
New Zealand	NZL	55400007	55404429	1	.6896	.210808939907263	.262379216692743	.289824772800587	.0567470762692571	.466605875410818	.0669810952587537	.19780911004119
New Zealand	NZL	55400007	55403486	1	.172970357984506	.18327264858171	.204525380012935	.198212830905564	.0219654996966514	.422828578872092	.0561507489432357	.121040493732206
New Zealand	NZL	55400007	55400076	1	.1472	1.7162	1.1381	.119	.8771	.8878	.7741	2.0955
New Zealand	NZL	55400007	55404860	1	1.0641	.468	.4173	.7421	.0278	1.0188	.1701	1.1232
New Zealand	NZL	55400007	55402570	1	.1764	1.3889	-.732	.1621	.243	.5949	-.6852	-.9299
New Zealand	NZL	55400007	55400461	1	.7012	.3376	-.652	-.3089	-.1348	.1858	-1.054	.8136
New Zealand	NZL	55400007	55404383	1	.891	1.4003	.4173	.2139	-.5575	.1413	.0256	.06
New Zealand	NZL	55400007	55400831	1	.7601	-.59	-.5034	.0735	-.0595	.7837	-.5945	.1216
New Zealand	NZL	55400007	55400900	0	1.2657	1.127	.3461	.6569	-.096	.9652	2.4277	2.0955
New Zealand	NZL	55400007	55404697	0	1.0019	.227454488442615	.297351567726681	.345203727330179	.0777723630128678	.493069029278079	.0735279847115947	.244215349489171
New Zealand	NZL	55400007	55404124	0	1.3124	-.2662	-.227	1.0694	.1324	1.0148	.3482	-.7108
New Zealand	NZL	55400007	55401628	0	1.2391	1.153	1.9359	.122	1.3811	.5389	2.4277	2.0955
New Zealand	NZL	55400007	55402577	0	.5471	1.7671	.6825	.6071	-.3992	.477	.8992	.8136
New Zealand	NZL	55400007	55405277	0	.2582	.187815377185039	.21406966742588	.213326274612734	.0277035005369686	.430050625400135	.0579374573786525	.133705198104402
New Zealand	NZL	55400007	55400356	0	1.1623	-.2479	.4173	.4254	-.3208	.5104	.5755	-.7496
New Zealand	NZL	55400007	55401633	0	1.3157	.244179986778809	.332491893549448	.400848671074611	.0988986357638927	.519659287630774	.0801063193587337	.290844481537766
New Zealand	NZL	55400007	55403131	0	.2945	-.2662	.0226	.7612	-.3116	.1818	.3415	.1216
New Zealand	NZL	55400007	55404615	0	.5448	.3404	.8348	-.1118	-.3315	.0252	-.0992	-.1563
New Zealand	NZL	55400007	55405955	0	1.6396	-.59	.0226	.8237	-.5959	-.0204	-.2668	.1216
New Zealand	NZL	55400007	55403536	0	.3108	.2656	-.5907	-.6036	-.1357	-.0316	-.1727	-.2503
New Zealand	NZL	55400008	55401285	1	-.4739	1.3939	1.9359	2.2671	2.14	2.6635	2.4277	2.0955
New Zealand	NZL	55400008	55403577	1	-.5382	.145367362924538	.124886252877598	.0721037341472606	-.0259133369994119	.362566617267292	.0412421555527076	.0153640866847035
New Zealand	NZL	55400008	55404584	1	.172970357984506	.18327264858171	.204525380012935	.198212830905564	.0219654996966514	.422828578872092	.0561507489432357	.121040493732206
New Zealand	NZL	55400008	55400190	1	-.2093	.0634	.4173	-.6447	-.3047	.3079	-.5832	.1216
New Zealand	NZL	55400008	55403971	1	-.635	-.2662	.0226	-.4091	-.3313	.3433	.5755	.1216
New Zealand	NZL	55400008	55403189	1	.0928	1.7162	1.9359	.6712	.8677	.8753	1.3656	2.0955
New Zealand	NZL	55400008	55404227	1	.172970357984506	.18327264858171	.204525380012935	.198212830905564	.0219654996966514	.422828578872092	.0561507489432357	.121040493732206
New Zealand	NZL	55400008	55406230	1	-.1546	.6555	.4173	.0283	.0807	.5704	-.8012	-.1314
New Zealand	NZL	55400008	55405332	1	.172970357984506	.18327264858171	.204525380012935	.198212830905564	.0219654996966514	.422828578872092	.0561507489432357	.121040493732206
New Zealand	NZL	55400008	55406253	1	.1106	-.0862	-.8154	.8074	.2799	3.6292	.5755	-.7639
New Zealand	NZL	55400008	55404973	0	.172970357984506	.18327264858171	.204525380012935	.198212830905564	.0219654996966514	.422828578872092	.0561507489432357	.121040493732206
New Zealand	NZL	55400008	55402371	0	-.4355	.2165	1.9359	.549	-.0408	.9228	.3379	-2.5027
New Zealand	NZL	55400008	55405630	0	.0901	-.0862	.0226	-.506092454106664	-.438661429771986	-.8849	.5755	.1216
New Zealand	NZL	55400008	55405752	0	-.8135	-.5847	-.5034	-.5617	-1.1532	-.1652	-.0553	.1216
New Zealand	NZL	55400008	55402619	0	.6522	.208815524872931	.258191045291304	.283192775043921	.0542291584843994	.463436736907342	.0661970617475906	.19225165453253
New Zealand	NZL	55400008	55405436	0	-.2381	-.0994	.0226	.1053	-.3096	.3456	.0256	.1216
New Zealand	NZL	55400008	55402724	0	2.955	-.0862	.0226	-2.6893	-3.7095	-1.6678	.5755	.1216
New Zealand	NZL	55400008	55402980	0	-.8391	2.6352	1.9359	.2803	-.329	-.0558	2.4277	2.0955
New Zealand	NZL	55400008	55403306	0	-.1179	-2.9627	-2.664	-1.0489	-1.0597	-1.6678	-2.1355	-2.5027
New Zealand	NZL	55400008	55404782	0	-1.2076	2.6352	1.9359	-2.6893	.0483	.5198	-1.2837	-.4946
New Zealand	NZL	55400009	55400055	0	-.0503	-1.3073	-.626	-.3303	-.5619	.592	-.6087	-1.0732
New Zealand	NZL	55400009	55403821	0	-.2155	-.0862	.0226	1.2836	-.2783	.9411	.158999799568645	.1216
New Zealand	NZL	55400009	55404451	1	.7439	-.8802	.0226	.3868	-.8143	.9728	-.1021	.1216
New Zealand	NZL	55400009	55400645	1	1.1047	.5836	.8348	.2305	-.4365	.6602	.192674709115133	.52017104659866
New Zealand	NZL	55400009	55401538	1	1.2149	.063586483678171	.171621958044636	.6544	-.4918	.6093	-.0398719784263654	.0964954947167408
New Zealand	NZL	55400009	55402845	1	.6986	1.4003	1.0433	.1668	.0042	.604	.5755	.2286
New Zealand	NZL	55400009	55406213	1	-.4583	.6763	.5833	.1053	.4934	.3199	.0221	-.959
New Zealand	NZL	55400009	55402261	1	.172970357984506	.18327264858171	.204525380012935	.198212830905564	.0219654996966514	.422828578872092	.0561507489432357	.121040493732206
New Zealand	NZL	55400009	55401327	1	-.1359	.468	.586	-.0131	-.1815	.552	-.1026	-.1563
New Zealand	NZL	55400009	55403038	1	-.8537	-.2366	-.9285	-.4135	.3698	.3793	-.2826	-.7639
New Zealand	NZL	55400009	55405183	1	-.6272	-.0862	.1386	1.2433	.4235	1.3476	.5755	.1216
New Zealand	NZL	55400009	55401659	1	.7245	-.4203	-.0310416545378646	.1407	-.1717	.6424	-.110877085105249	-.0687136305805647
New Zealand	NZL	55400009	55403550	1	.6935	.792	.7162	.3065	-.3052	.1631	-.4948	-.1865
New Zealand	NZL	55400009	55404856	1	.2987	-1.1783	.0226	-1.2296	-.4393	.2576	-2.1355	-.9299
New Zealand	NZL	55400009	55404538	1	.5214	-.7353	-.335	.4989	-.3808	.552	.1693	.4504
New Zealand	NZL	55400009	55400509	1	.2578	2.6352	1.25524407469385	-.1463	.0181	.0685	.533106863509371	.998982108432022
New Zealand	NZL	55400009	55402146	1	.1276	.5091	.586	.1484	-.367	.2793	-.6852	.557
New Zealand	NZL	55400009	55403008	1	.2572	.0944401611099933	.131989703789545	.6077	-.3073	.507298010006003	.0156743570965009	.0347949921153457
New Zealand	NZL	55400009	55403343	1	.5369	.8079	.534428605541188	.7351	.1457	.8625	.324500314598291	.420274189037795
New Zealand	NZL	55400009	55406031	1	.3561	-.938	-.4728	-.177	-.4293	-.4694	-.3206	-.6544
New Zealand	NZL	55400009	55402576	1	.3453	1.3889	-.6587	.0872	-.3949	.5709	-.5861	.3236
New Zealand	NZL	55400009	55403742	1	.341	.145328361871446	.184885963113828	.169392528804484	-.0904	.387729921781914	.0119412334032422	.102869454354713
New Zealand	NZL	55400009	55405514	0	-.2169	.5068	-.732	-.0846	.3958	.6094	.8038	-.0129
New Zealand	NZL	55400009	55405803	0	-.978	.7156	.1386	.4974	.2686	.6632	-.0551	1.515
New Zealand	NZL	55400009	55403723	0	1.0104	1.4003	-.4396	.2998	.2117	.9275	1.3918	.9097
New Zealand	NZL	55400009	55400156	0	.2767	.4521	.8038	-.0439	-.1597	.5244	.8038	-1.0169
New Zealand	NZL	55400009	55406055	0	.8501	.1141	1.9359	.7955	.7185	1.3921	.8038	2.0955
New Zealand	NZL	55400009	55404523	0	.8499	1.3697	.940826728322401	.5203	1.1073	1.1961	.665482033393527	.857438917866746
New Zealand	NZL	55400009	55400497	0	.7503	.0897634734334781	.167272428513613	.145261238816363	-.2669	.341011794053244	-.058231253540949	.0925138678526798
New Zealand	NZL	55400009	55403922	0	.64	.161889804451654	.213839276544205	.2973	-.3097	1.1505	.0880090552274828	.109837802262358
New Zealand	NZL	55400009	55401730	0	-.0097	.499444122250631	.451297852288594	.573143097770359	.8691	.750189559227877	.384008950570316	.393670520137072
New Zealand	NZL	55400009	55400584	0	.001	.178586000616632	.188940438220883	.173316321910401	.0222	.412968509647407	.0571044432230137	.0996067068173122
New Zealand	NZL	55400009	55402307	0	-.0005	.9349	1.2899	.1842	.5977	.3882	-.216	2.0955
New Zealand	NZL	55400009	55406034	0	.9391	.3678	.0226	.3399	.4346	.9783	-.2821	.5823
New Zealand	NZL	55400009	55404850	0	1.2257	-.0862	.8038	-.6129	.0996	-.0162	.8038	2.0955
New Zealand	NZL	55400009	55402537	0	1.1132	.233386763665109	.309815297057701	.364940127071273	.0852655247629923	.502500182097247	.0758612181285054	.260753980454781
New Zealand	NZL	55400009	55406134	0	.78	.348794180305219	.381692886288127	.47228829532254	.414	.614351445636648	.204404779337113	.333730668606381
New Zealand	NZL	55400009	55401364	0	.0808	-.0278	-1.9313	-.1121	-.2642	.2871	-.0992	-1.2811
New Zealand	NZL	55400009	55401212	0	.9496	.224666905386583	.29149484675622	.33592957003944	.0742513175543636	.48863731955263	.0724315956037382	.236443827481071
New Zealand	NZL	55400009	55403221	0	.4505	-.5872	.4445	.9041	.089	.8546	-.1914	.1216
New Zealand	NZL	55400009	55405534	0	-1.0769	1.3889	.5462	-.4893	-.5945	.0011	.8038	.0876
New Zealand	NZL	55400009	55404075	0	.9788	1.7162	1.0433	.2094	.1854	.6258	.9911	2.0955
New Zealand	NZL	55400009	55401348	0	-.0671	-.5743	-.4728	-1.0563	-1.0937	-.2781	-.6852	-1.1252
New Zealand	NZL	55400009	55406288	0	1.0856	.231915687329612	.30672456094327	.360045925518226	.0834073822265733	.50016145956527	.0752826265534224	.256652756603471
New Zealand	NZL	55400010	55402483	0	.3108	.190618950201239	.219959983354107	.222653629746441	.0312447431969556	.43450775602267	.0590401355253686	.141521298632624
New Zealand	NZL	55400010	55400518	0	-.1999	-.5743	-.0154	.0871	2.2595	.254	-.3733	.1216
New Zealand	NZL	55400010	55401121	0	1.4119	1.18410115092455	1.08824414501438	3.6039	2.2198	2.20388845819748	1.24164213371652	1.11396623119579
New Zealand	NZL	55400010	55404876	0	.6549	1.1493	1.2899	-.1683	.7687	.2176	2.4277	2.0955
New Zealand	NZL	55400010	55405178	0	.23731813163476	-.0862	.0226	1.1046	.8552	1.6147	.5755	.1216
New Zealand	NZL	55400010	55402019	0	-.8559	-2.9627	.0226	-.409	1.2186	.8205	.5755	-.1563
New Zealand	NZL	55400010	55403135	0	.5855	.5886	1.9359	-.1736	.3537	.2891	1.8077	2.0955
New Zealand	NZL	55400010	55401576	0	-.4405	-.0862	.0226	.1053	.414	.988	.5755	.1216
New Zealand	NZL	55400010	55405130	0	-.1103	-.0862	.0226	1.2836	1.594	1.4524	.5755	.1216
New Zealand	NZL	55400010	55402575	0	.752	-1.0138	-.6843	-.1953	.7413	.0412	-.2004	-.5251
New Zealand	NZL	55400010	55402465	0	-.102	.5696	-.5252	.4722	.2463	.3362	-.3912	-.2709
New Zealand	NZL	55400010	55405243	0	-1.9942	-.2662	-.3048	-.2432	.2437	.6431	.5755	-.3297
New Zealand	NZL	55400010	55402712	0	1.4752	-2.9627	-1.762	.8291	.619	.4229	-2.1355	-2.5027
New Zealand	NZL	55400010	55401382	0	.0703	1.3939	-.8609	.5408	.0884	1.8857	-.0553	-2.5027
New Zealand	NZL	55400010	55402029	0	1.6155	.260159286973809	.366064454676488	.454011048813874	.119082372445719	.545063237452756	.0863911655257582	.335393282647291
New Zealand	NZL	55400010	55402758	0	-1.1909	.1852	-.1587	-1.1025	.5062	-1.6678	-1.0758	-.6959
New Zealand	NZL	55400010	55403082	0	.6921	.210942189575334	.262659174674122	.290268088158652	.0569153862816138	.466817716219874	.067033503915917	.198180597708881
New Zealand	NZL	55400010	55402502	0	.6833	-.0862	.0226	.2163	-.4036	.1656	.5755	.1216
New Zealand	NZL	55400012	55403290	0	.0757	-.0862	.0226	.1587	-.181	.5555	.5755	.1216
New Zealand	NZL	55400012	55403687	0	.2805	2.6352	1.9359	.5741	.8399	.827	2.2846	2.0955
New Zealand	NZL	55400012	55401745	0	.9304	1.7671	.0226	.0409	-.3057	-1.0529	.9628	-.4607
New Zealand	NZL	55400012	55405972	0	1.1448	1.1576	1.1381	.3308	.2995	.6827	1.1171	1.515
New Zealand	NZL	55400012	55403873	0	.5094	-.0862	.0226	3.6039	1.3608	1.903	.5755	.1216
New Zealand	NZL	55400012	55400700	0	.7125	.3926	1.9359	-.2195	-.022	.5386	-.722	1.0641
New Zealand	NZL	55400012	55402931	0	.9835	.2063	.0226	1.4366	.4516	.2176	.1693	-.1563
New Zealand	NZL	55400012	55405828	0	.9991	-.013	-.4728	.0327	.0314	.1963	-.4771	.1216
New Zealand	NZL	55400012	55404921	0	.4643	1.4003	1.9359	.489	.8874	.2382	1.48	2.0955
New Zealand	NZL	55400012	55402189	0	.6983	.211272648752148	.263353470467944	.291367510246656	.0573327951122587	.467343081426333	.067163477385682	.199101887124755
New Zealand	NZL	55400012	55403409	0	.5408	.3875	.0226	.3071	-.5933	-.4932	.5755	-.4607
New Zealand	NZL	55400012	55403925	0	.6708	.4012	.0226	.3101	.6763	-.0766	.1693	.1216
New Zealand	NZL	55400012	55404577	0	.542	.4571	.4173	-.4278	-.0382	-.0614	.5755	1.1232
New Zealand	NZL	55400012	55402104	0	.5155	-1.0351	.586	-.0729	-.675	.1413	-.8738	-.2503
New Zealand	NZL	55400012	55400503	0	.3399	1.7671	1.4967	-.2419	.0714	-1.6678	.5075	1.515
New Zealand	NZL	55400012	55405169	0	1.5025	-.59	-1.0611	.0224	-.1279	-.0816	.1693	-.5251
New Zealand	NZL	55400012	55401297	0	-.4554	-.0862	.0226	.7456	-.2321	-.127	.5755	-.4607
New Zealand	NZL	55400012	55404623	0	.4192	.7763	.917	1.5081	1.5972	1.3036	1.6922	1.3857
New Zealand	NZL	55400012	55405631	0	1.1367	-.0862	.0226	.1053	.3992	-1.6678	.5755	.1216
New Zealand	NZL	55400012	55404208	0	2.5453	.1276	.9192	.3807	-.1254	-.5569	.1693	-.1563
New Zealand	NZL	55400012	55405575	0	1.3613	-.0862	.0226	.7113	.9559	1.0062	.5755	.1216
New Zealand	NZL	55400012	55401286	0	-.679	-.2662	-.227	-.5572	-.2792	-1.6678	-.7078	-.7496
New Zealand	NZL	55400012	55403533	0	.7039	-1.0744	-1.2374	-.4216	-.7844	-.0413	-1.266	-.5912
New Zealand	NZL	55400012	55406080	0	.3445	-.0862	.6496	-.2368	-.0222	-.385	.1693	-.1563
New Zealand	NZL	55400012	55401937	0	.6205	.0467	-.4641	.3363	.3241	-.3632	-.3059	.557
New Zealand	NZL	55400012	55404836	0	-.9607	.122848169020644	.0775733540244465	-.00281656136587688	-.0543577290877101	.326765520536847	.0323850924921078	-.0474173291551038
New Zealand	NZL	55400012	55406246	0	1.0424	.085790000271477	.194652171341739	.3283	.3371	-1.6678	-.234652629445107	.219062093964249
New Zealand	NZL	55400012	55400159	0	-.0047	1.4533	-1.1926	-.9654	-.7176	-.1348	.5755	.1216
New Zealand	NZL	55400012	55403212	0	.6416	.8655	.4173	-.1889	-.1905	.3336	.3415	.557
New Zealand	NZL	55400012	55403738	0	1.1125	1.1493	1.4967	.5434	.542	.1396	1.6331	1.515
New Zealand	NZL	55400012	55401625	0	1.1043	.5266	.0226	.3729	.3339	.5459	-.3733	-.4607
New Zealand	NZL	55400012	55404183	0	.6283	.207541658046178	.255514646989315	.278954680220811	.0526201147662684	.461411538772768	.0656960349851093	.188700232429402
New Zealand	NZL	55400012	55401117	0	-.4788	-.1149	.231	-.1883	-.8206	-.5956	-1.4541	-.3902
New Zealand	NZL	55400012	55406271	0	.6848	-.7199	-.2827	.5161	-.2336	-1.6678	-.1727	.1216
New Zealand	NZL	55400012	55403676	0	.239160661666556	2.6352	-2.664	3.6008	4.8357	3.6292	-2.1355	-2.3976
New Zealand	NZL	55400012	55402335	0	.6195	-.0420792368095921	.0543099185372597	-.6796	-.6435	.4467	-.214031810455713	-.0493419793237913
New Zealand	NZL	55400012	55404743	0	.94	.224155226661193	.290419808107723	.334227239064467	.0736050071069135	.487823850845856	.0722303463602311	.235017314837137
New Zealand	NZL	55400012	55401050	0	.5978	-.269	.8038	.4601	-.1104	.5773	.1472	-.7496
New Zealand	NZL	55400012	55405467	0	.2841	-.4314	.0226	.4884	.683	-.1971	-.0553	.1216
New Zealand	NZL	55400012	55401919	0	.1011	.179441968043496	.196477107875987	.185468337511873	.0171268993604676	.416738548959063	.0546440973625099	.110360913066689
New Zealand	NZL	55400012	55400322	0	.7946	.216405425966219	.274137451910686	.308444017839354	.0638160967882424	.475503189391165	.0691822588596129	.213411592084219
New Zealand	NZL	55400012	55402940	0	1.2437	.7308	.0226	-.0638	.1067	-.2766	-.6852	.7611
New Zealand	NZL	55400012	55404912	0	1.1067	1.127	1.9359	3.6039	.6803	1.0062	1.3958	2.0955
New Zealand	NZL	55400012	55405336	0	.7789	1.7162	.8877	-.257825710692718	-.3994	-.457	.1747	1.0448
New Zealand	NZL	55400012	55400266	0	.316	.7946	1.2899	-.1312	-.6099	.5092	.113089874343766	-.1563
New Zealand	NZL	55400012	55400438	0	.7446	.0347	1.2341	-.1827	-.0454	-1.6678	.7978	1.0177
New Zealand	NZL	55400012	55404053	0	.8743	2.6352	1.9359	.7516	1.57	.6514	2.4277	2.0955
New Zealand	NZL	55400013	55401995	0	1.3113	-.2662	.0226	-.3121	-.4823	-.1787	-.1722	-.4607
New Zealand	NZL	55400013	55401871	0	.375	.3289	.6407	.0511	-.4188	.2414	.1922	.2286
New Zealand	NZL	55400013	55400597	0	1.2886	-.7221	.0226	-.6839	.0241	.0212	.5755	.1216
New Zealand	NZL	55400013	55403346	0	-1.4168	-1.3171	.0720218240225034	-.3931	4.8357	.3569	.656370157966657	.386543962151542
New Zealand	NZL	55400013	55401341	0	.7235	.5179	.0226	-.2141	.0548	.1384	-.1026	-.1563
New Zealand	NZL	55400013	55403523	0	-1.0167	-.6447	-.3526	-.0181	-.615	-.025	.0256	-.6774
New Zealand	NZL	55400013	55405719	0	1.0124	1.1352	1.1657	.0394	.9938	-.2979	1.836	2.0955
New Zealand	NZL	55400013	55400425	0	1.1436	-1.2223	-.5907	-.3495	-1.2949	-.1934	-.6997	-1.4637
New Zealand	NZL	55400013	55404100	0	-.0373	-.2662	.7804	.1942	-.0187	.2601	.075	-.2503
New Zealand	NZL	55400013	55403125	0	.422	-.0862	.0226	3.6039	1.0752	.9802	.5755	.1216
New Zealand	NZL	55400013	55403865	0	.9298	1.1576	1.1657	.3327	.5818	.7687	-.5978	2.0955
New Zealand	NZL	55400013	55400746	0	.2475	-1.034	-.732	-.5739	-.5994	.1301	-.8041	-.1563
New Zealand	NZL	55400013	55402836	0	.3864	-.4314	.7162	-.8401	.0513	.5843	-.4952	.7435
New Zealand	NZL	55400013	55404288	0	1.4055	-.0862	.0226	1.2836	.716	1.5721	.5755	.1216
New Zealand	NZL	55400013	55400226	0	.1217	-.59	-1.1207	-.2323	-.5593	.2192	-1.0084	-.1563
New Zealand	NZL	55400013	55404401	0	-1.0027	2.6352	1.9359	3.6039	3.4299	3.6292	2.4277	2.0955
New Zealand	NZL	55400013	55404342	0	.542	-2.9627	-2.664	.2273	.1813	-1.5939	-2.1355	-2.5027
New Zealand	NZL	55400013	55403305	0	.9349	-.97	-.8154	.5138	.4528	.7387	-.0585	.1078
New Zealand	NZL	55400013	55400543	0	-.2048	-.0862	.0226	1.8555	.9358	1.5721	.5755	.1216
New Zealand	NZL	55400013	55402361	0	.9053	.2607	1.0955	.2637	.553	.6774	-.216	2.0955
New Zealand	NZL	55400013	55402299	0	1.4465	.8079	1.036	.2698	-.2192	.7705	-.9941	2.0955
New Zealand	NZL	55400013	55400423	0	1.4398	1.3403	.5833	.2855	-.2583	.6147	1.2607	2.0955
New Zealand	NZL	55400013	55402761	0	-.3694	2.6352	1.1381	.0865	.6584	.8804	.5755	.1216
New Zealand	NZL	55400013	55402556	0	-.1446	1.4003	1.9359	-.6342	.5237	.3842	2.4277	2.0955
New Zealand	NZL	55400013	55405301	0	.5932	.205670832706469	.251584036930746	.272730532593565	.050257042192779	.458437293813623	.0649602174385364	.183484545575018
New Zealand	NZL	55400013	55404958	0	.8885	.4571	-.6315	.1183	-.0848	.2275	-.1026	-.1563
New Zealand	NZL	55400013	55400108	0	.7161	.9454	1.9359	.2848	.3842	.4166	.8038	1.515
New Zealand	NZL	55400013	55405778	0	.43	-.0862	.0226	.7113	-.0363	.4386	-.309	.1216
New Zealand	NZL	55400013	55403631	0	.5096	.5836	-.5373	.2806	.5376	.906	.5755	.4994
New Zealand	NZL	55400013	55405556	0	-.0033	.6606	1.9359	-2.6893	-.4341	-.5882	.210547744984329	1.2841
New Zealand	NZL	55400013	55404024	0	1.0437	.394	1.9359	.5445	.1515	1.2308	.8038	2.0955
New Zealand	NZL	55400013	55405053	0	.7221	.6447	-1.4945	.372816820897691	.2489	.507870793432914	-.356828302537847	-.686456737093016
New Zealand	NZL	55400013	55401315	0	-.2307	.1852	.0226	-.5	-.4137	.3833	1.1417	.1216
New Zealand	NZL	55400013	55405148	0	.7145	-.2662	-.227	.2044	.1616	.2111	-.3876	-.1563
New Zealand	NZL	55400013	55405068	0	.3605	.9535	.1386	-.393	-.5894	.5374	-.2673	-.1563
New Zealand	NZL	55400013	55403763	0	1.0155	.1861	-.6315	-.5276	-.8348	-.2781	-1.2624	.4504
New Zealand	NZL	55400013	55401984	0	-.0817	-.4203	.7753	.9158	.0313	1.236	.0221	.4994
New Zealand	NZL	55400013	55404378	0	.8253	.4048	1.4967	-.2006	.0661	.5696	1.3958	.0876
New Zealand	NZL	55400013	55404604	0	1.0854	-.5197	.0226	-.9969	-.6334	-.9484	-.73	.2546
New Zealand	NZL	55400014	55404026	1	.6312	-.0862	-.4806	.6158	-.4192	.7378	.3482	-.5912
New Zealand	NZL	55400014	55401821	1	-.7673	.133156363342569	.0992309034639717	.0314783147341013	-.0413372665317884	.34315352552541	.0364394262102617	-.018679043182515
New Zealand	NZL	55400014	55400593	1	-1.398	1.7671	.693	-.5571	1.1568	3.6292	2.4277	.3516
New Zealand	NZL	55400014	55401566	1	-.0986	-.0862	.0226	-2.6893	-.108	-.0092	-.6852	-.2726
New Zealand	NZL	55400014	55400287	1	-.4909	1.1306	1.1381	-.2147	.4679	-.2156	.201849210784573	-.1563
New Zealand	NZL	55400014	55401545	1	-.1769	.3151	-.5836	.3919	.4018	.6045	-.309	-.7317
New Zealand	NZL	55400014	55404089	1	.932	-.7114	-.9607	1.1019	2.2842	1.0887	-.4771	-.3297
New Zealand	NZL	55400014	55403362	1	-1.3333	-.0862	.0226	3.6039	.4478	1.5721	-2.1355	-2.5027
New Zealand	NZL	55400014	55401203	0	-.7469	.32356608851256	.246821889053437	.7113	.1015	1.5721	.350754004108811	.102788418072418
New Zealand	NZL	55400014	55402416	0	.0988	2.6352	1.9359	3.6039	2.846	-1.6678	-.6852	.7566
New Zealand	NZL	55400014	55403234	0	.5876	-.0862	.0226	.7113	.2972	.8419	.5755	-.2503
New Zealand	NZL	55400014	55402900	0	-.6167	-.0862	.0226	1.2836	.727	2.0859	.5755	-.5251
New Zealand	NZL	55400014	55400676	0	.4547	-.0862	.0226	1.4615	-3.7095	1.597	.5755	.1216
New Zealand	NZL	55400014	55405050	0	.8647	-.7815	1.9359	.8497	.8779	.088	1.802	2.0955
New Zealand	NZL	55400014	55401449	0	.5234	-.0862	1.1752	.1806	-.3041	.2348	2.4277	2.0955
New Zealand	NZL	55400014	55402319	0	.7575	-.9363	.0226	.7113	.0996	.7998	.5755	.1216
New Zealand	NZL	55400014	55400541	0	1.1638	.0017	.241674646920119	-.0965	-.8985	.207764716185242	.5755	.1216
New Zealand	NZL	55400014	55400887	0	.203585759391816	-.172580298821838	-.691	.1053	.2818	-.5309	-.6852	.4994
New Zealand	NZL	55400014	55406266	0	-1.2755	-.847	.0226	-.2927	-.2694	.4534	-.244278639065313	-.8443
New Zealand	NZL	55400014	55403184	0	-1.0005	.19847807866535	.177248159923727	.021602460150527	.000403238010108834	.352242447243025	.108671058174362	.1216
New Zealand	NZL	55400015	55400651	1	.392	-.1003	.0226	.19241451408633	-.060919735334776	.4133	-.0534241162077872	-.00831359015828236
New Zealand	NZL	55400015	55402949	1	.7563	-.2479	-.4806	.5863	-.7144	.5307	-.0987	-.4607
New Zealand	NZL	55400015	55401650	1	-.6537	2.6352	-.5544	-.664	.4601	-.2793	.3379	-2.5027
New Zealand	NZL	55400015	55402793	1	-.2922	-1.3452	.0226	.7113	.7301	1.5721	.5755	-.2503
New Zealand	NZL	55400015	55405081	1	1.5804	1.127	1.9359	.3887	-.4853	.7592	-.1154	.5505
New Zealand	NZL	55400015	55401433	1	.6861	1.1132	1.036	.1666	.241	.6161	2.0386	2.0955
New Zealand	NZL	55400015	55404797	1	.7214	.2032	.4173	.4042	.4223	.9973	-.4801	.4994
New Zealand	NZL	55400015	55405784	1	.6554	.9275	.1598	.3554	.0096	.9825	-.8686	.4725
New Zealand	NZL	55400015	55400577	1	.3763	.194110091504683	.227294882466252	.234268492127768	.0356544655207036	.440057985219935	.0604132423430474	.151254275526133
New Zealand	NZL	55400015	55403579	1	1.1161	.8655	.1386	.2384	-.1724	.552	.1693	.0876
New Zealand	NZL	55400015	55405516	1	-.2455	.0122	.0226	.7113	-.3366	-1.6678	.1922	-.2503
New Zealand	NZL	55400015	55400306	1	.5997	-.3638	.0226	-.2287	-.1621	.4963	-1.054	-.3856
New Zealand	NZL	55400015	55402194	1	1.2217	.134	1.0108	-.0673	-.7878	.1658	-2.1355	-.6353
New Zealand	NZL	55400015	55406132	1	-.6644	.138640919680345	.110753973977556	.0497251748720939	-.0344096264231828	.351872893226151	.0385965665391036	-.00338861078034654
New Zealand	NZL	55400015	55405903	1	-.4368	2.6352	1.8045	-2.6893	-1.5163	3.6292	-.6852	2.0955
New Zealand	NZL	55400015	55401776	1	-.3019	-.7114	-1.0611	-1.3102	-1.3703	-.1586	-.6852	-1.1252
New Zealand	NZL	55400015	55403538	1	1.022	-.4343	.7162	.4091	-.1156	.4274	-.1849	.4994
New Zealand	NZL	55400015	55400912	1	-1.9878	2.6352	1.9359	-2.6893	-3.7095	.5527	-2.1355	.0388
New Zealand	NZL	55400016	55404322	1	.5762	.1179	.8348	.2424	-.3727	.2198	-.4816	.5362
New Zealand	NZL	55400016	55401457	1	.4537	-2.9627	-2.664	.1053	-.7802	.2772	-.6852	-2.5027
New Zealand	NZL	55400016	55400627	1	-.8177	1.7162	-.7638	.3362	.0767	.478	.3482	-.1563
New Zealand	NZL	55400016	55401142	1	.5497	-.8928	-.1587	-.6054	-.706	.2682	-.3876	-.8578
New Zealand	NZL	55400016	55404454	1	.8538	-.7737	-.2943	-.1922	-.9055	-.2418	-.625676768029509	-.8936
New Zealand	NZL	55400016	55402199	1	.6113	.4546	.4173	-.2394	-.2464	.271	-.5945	1.515
New Zealand	NZL	55400016	55404547	1	-.3511	.802	.4173	-.0669	-.5117	.1258	.1085	.0876
New Zealand	NZL	55400016	55404081	1	.3781	1.4003	1.9359	.4754	1.5843	.7065	-.1321	1.2147
New Zealand	NZL	55400016	55404330	1	-1.009	-.4314	.4173	.0318	-.0495	.6773	-.6852	.1216
New Zealand	NZL	55400016	55402771	1	-1.8268	-1.3452	-1.1926	.7536	-.9591	.4394	-.6852	.4777
New Zealand	NZL	55400016	55403451	1	-.4442	-.0862	-.3802	.1886	.4203	.6026	-.3206	-.8936
New Zealand	NZL	55400016	55403156	1	.6769	-.6019	.0226	.3071	-.2024	.3349	-.8012	-.959
New Zealand	NZL	55400016	55405617	1	.6689	-.59	-.9607	-.0108	-.7872	.1198	-.7867	-.7496
New Zealand	NZL	55400016	55404817	1	-1.5501	1.153	-.3802	-.3903	-.7313	-.0717	-.5978	-1.1811
New Zealand	NZL	55400016	55404170	1	-.0015	-.2366	-1.0611	-.4872	-.0962	.3955	-.4948	-.8443
New Zealand	NZL	55400016	55401784	1	-.7634	2.6352	-.3447	.0286	.371	-.2674	.0514	2.0955
New Zealand	NZL	55400016	55401933	1	-.2141	.6515	-.3048	-.5333	-1.1257	-.526	-.3237	-1.4991
New Zealand	NZL	55400016	55406157	1	-.9839	.6515	.231	-.0499	-.4119	-.2156	.1693	-.4607
New Zealand	NZL	55400016	55404879	1	-2.245	.6606	1.1657	-1.5147	-.1661	.2464	-.2852	.557
New Zealand	NZL	55400017	55401634	1	1.2584	-.0862	.0226	.713	-.1732	.8796	.5755	.1216
New Zealand	NZL	55400017	55402026	1	.3326	-.2479	-1.4011	-.9688	-.9751	.7024	-.8627	-1.0788
New Zealand	NZL	55400017	55402944	1	1.4209	-.103	-.1587	.6596	.2762	.7831	.5755	.7435
New Zealand	NZL	55400017	55403513	1	.9848	-.4343	.0226	.2145	.042	.6331	-.6852	-.7108
New Zealand	NZL	55400017	55401359	1	1.3228	.2621	1.9359	.5818	-.3324	.9252	-.414	2.0955
New Zealand	NZL	55400017	55404722	1	1.404	2.6352	.6847	.6412	.0325	1.2726	.675665638388528	1.3566
New Zealand	NZL	55400017	55403117	1	.5802	-.0862	.0226	.7937	-.1409	1.053	.3482	.1216
New Zealand	NZL	55400017	55402372	1	.8124	1.0508	.586	.6746	.3909	1.1099	-.6852	2.0955
New Zealand	NZL	55400017	55404207	1	1.5924	.0502	-.9607	.7278	.2761	1.5892	-.5945	-1.113
New Zealand	NZL	55400017	55405189	1	1.4957	2.6352	.0226	.8425	-.5094	1.8202	-.0553	-1.1252
New Zealand	NZL	55400017	55403863	1	1.0526	-.4203	.0226	.807	.2374	1.1974	.3482	-.7639
New Zealand	NZL	55400017	55405741	1	1.2704	-.2509	-.5472	.1671	-.263	1.0948	-.2821	-.3856
New Zealand	NZL	55400017	55404329	1	1.8456	-.7221	1.1381	.5679	.4694	1.0334	-.3907	2.0955
New Zealand	NZL	55400017	55404324	1	1.0563	.8762	.4173	.1176	-.1851	.8901	.0256	.3873
New Zealand	NZL	55400017	55402920	1	1.5337	-.089	-.3802	.1363	-1.0776	.0774	-.5974	-.1563
New Zealand	NZL	55400017	55401279	1	.552	-.089	.5051	1.1725	.2035	1.0134	-.216	-.2945
New Zealand	NZL	55400017	55404486	1	1.2059	.6608	.6407	.8436	-.2594	.7434	.5755	.5776
New Zealand	NZL	55400018	55402353	1	-.335	-.4203	-.691	-1.2296	-.285	-1.6678	-1.0722	-.4607
New Zealand	NZL	55400018	55403007	1	.0737	-.7221	-.691	-.4769	-.6342	-.4128	-1.305	-.5079
New Zealand	NZL	55400018	55403224	1	.8476	-.4203	.0226	-.2257	-.1937	-.4694	-.0987	-.1563
New Zealand	NZL	55400018	55403623	1	.7388	-.891	-.691	-.5016	-2.0719	-.2781	-.6852	-1.1252
New Zealand	NZL	55400018	55403642	1	.5818	-.7221	-.7638	-.2606	-.8626	-.4694	-.8686	-.7108
New Zealand	NZL	55400018	55402504	1	.1932	-.5743	.0226	-.5581	-.6647	-.6614	-.5924	.1216
New Zealand	NZL	55400018	55405396	1	-.2881	-.0862	.0226	-.2165	-.9213	.0788	.5755	.1216
New Zealand	NZL	55400018	55400436	1	-.3283	-.59	-.3802	-.0067	-.6416	-1.6678	.0221	-.9299
New Zealand	NZL	55400018	55403483	1	1.3603	-.7221	-1.0611	-.196	-1.1744	.1012	-1.2835	-.9111
New Zealand	NZL	55400018	55405758	1	1.3544	-.7114	1.0955	.9746	.0082	.2985	.5755	-.2503
New Zealand	NZL	55400018	55405384	1	.1099	-.0862	-.227	-.1045	-.5101	-.1225	-.6852	.1216
New Zealand	NZL	55400018	55401802	0	1.0061	-.2806	.0226	.0616	-.0519	.2602	.1701	.1907
New Zealand	NZL	55400018	55404594	0	.1505	1.3697	.9726	.4164	.036	-.9292	2.4277	.4994
New Zealand	NZL	55400018	55400997	0	-.0414	1.4003	1.2341	.1754	.3129	-.0821	.1085	2.0955
New Zealand	NZL	55400018	55401147	0	1.3264	-.4203	.8038	.3518	.1392	.2133	-.2969	2.0955
New Zealand	NZL	55400018	55400813	0	.8845	-.8305	.0226	-1.0816	-1.1256	-.5676	-.6852	.1216
New Zealand	NZL	55400018	55404231	0	-.1685	-.2662	-.7638	-.2691	.099	.1209	.3482	-.7496
New Zealand	NZL	55400018	55402463	0	.6528	.3239	1.2867	.0257	-.2424	-.5569	-1.0571	2.0955
New Zealand	NZL	55400018	55403022	0	.5002	.6608	1.4967	-.2506	.3379	-.8849	-.5178	2.0955
New Zealand	NZL	55400018	55403046	0	1.0469	1.1352	.1386	.5669	.59	.2418	.5826	.6135
New Zealand	NZL	55400019	55405503	1	-1.2102	-.0308896590800206	-.0655200014040017	-.222582008213333	-.4415	.157887987239367	-.115775433213807	-.213669769373555
New Zealand	NZL	55400019	55402516	1	-.1804	.164438055418771	.164953839172645	.135551028193653	-.00182480803090742	.39288527385937	.0487428825659209	.0685314016846635
New Zealand	NZL	55400019	55405107	0	-.4339	.150926539076434	.136566099860754	.09059885088577	-.0188914432838864	.371404615821103	.043428644729561	.0308625521807791
New Zealand	NZL	55400019	55405602	1	1.0749	.23134537875027	.305526340782965	.358148535785703	.0826870153736862	.499254780902511	.0750583175007634	.255062789385753
New Zealand	NZL	55400019	55405881	1	.5977	2.6352	1.9359	.514	1.3164	.711	-2.1355	2.0955
New Zealand	NZL	55400019	55404219	1	.2812	.5353	.0226	-.5074	.3239	-.5141	-1.5848	-1.7277
New Zealand	NZL	55400019	55404112	1	-.316	.7308	.8038	.0268	-.414	.6122	.1701	-.8443
New Zealand	NZL	55400019	55400066	1	.0551	-.2479	1.1381	.5244	.1449	.7261	.3482	.1216
New Zealand	NZL	55400019	55405550	1	1.3838	.247809707737047	.340117948962228	.412924581428326	.103483400500492	.525429831269457	.0815339311798623	.300963805605673
New Zealand	NZL	55400019	55401544	1	-.7828	.132330215400532	.0974951639794182	.0287297595140927	-.0423807886084006	.341840112509264	.0361144925358491	-.0209822667222002
New Zealand	NZL	55400019	55404432	1	-.417	1.3697	1.9359	.9471	.0625	1.1476	1.0903	1.1508
New Zealand	NZL	55400019	55404938	1	-.1298	.167135028700516	.170620188715768	.144523731040906	.0015817866191941	.397172931834661	.0498036337869064	.0760503120787327
New Zealand	NZL	55400019	55402594	1	.3285	.191562357851178	.221942085862274	.225792302481548	.0324363780844417	.436007588950786	.0594111888180848	.144151431319878
New Zealand	NZL	55400019	55404069	1	1.5487	.256598855842969	.358583977414026	.442165662446353	.114585128915546	.539402851034783	.0849908062063544	.325467132166583
New Zealand	NZL	55400019	55403450	1	.4314	.197046914188955	.233465156375858	.24403916261954	.0393640181930473	.444726956651526	.0615683291469268	.159441863722046
New Zealand	NZL	55400019	55404160	1	-.2086	.162934999162937	.161795913142683	.130550430954669	-.00372334497029206	.39049570953322	.0481517129131188	.0643410207931071
New Zealand	NZL	55400019	55402644	1	.0141	.174804879594647	.186734570123977	.17004096305118	.0112697109304512	.409366488803918	.0528202760932266	.0974331422310363
New Zealand	NZL	55400019	55405563	0	.090205825144976	.2086	.0226	.6697	-.6157	1.0062	.5755	-1.1252
New Zealand	NZL	55400019	55406007	0	.3258	.0574598070120139	.111800179657803	.0578907978896527	-.321	.294860553550075	-.076979748957487	.0205334367539501
New Zealand	NZL	55400019	55401717	0	-.0314	-.1743	.0226	-.6886	-.4944	.2172	.1693	.1216
New Zealand	NZL	55400019	55405504	0	1.4275	-.4314	1.9359	-.2928	-.1646	.1693	-2.1355	1.2147
New Zealand	NZL	55400019	55404336	0	.7645	.214801099962652	.270766757814875	.303106500928241	.0617896442394666	.472952626050133	.0685512586273665	.208938880565217
New Zealand	NZL	55400019	55403441	0	.1951	.7608	.586	.172	.315	.4348	.0254	1.1232
New Zealand	NZL	55400019	55401767	0	.1359	.181296803423036	.200374122976791	.191639287296151	.0194697747324742	.419687373021121	.0553736258702232	.11553202140095
New Zealand	NZL	55400020	55401979	0	2.0139	-.2662	.0226	.2136	.0203	.2425	-.309	.1216
New Zealand	NZL	55400020	55401173	0	.3707	-.3587	-.691	.3672	-.0342	.3525	-.6852	-1.3027
New Zealand	NZL	55400020	55402452	0	1.2945	.8655	.4173	.2969	-.054	.5601	.3473	1.0448
New Zealand	NZL	55400020	55400263	0	.618	.6544	.0226	.6769	.5948	.065	1.1417	.8567
New Zealand	NZL	55400020	55401671	0	1.2856	.3178	-.6587	-.3667	.4281	.372	.3473	.7435
New Zealand	NZL	55400020	55404610	0	-.266	-.4314	-.227	.3303	-.5301	.3196	.5755	.1216
New Zealand	NZL	55400020	55403713	0	.7722	-1.4174	-1.3514	-.7686	-.8819	-.9292	-2.1355	-1.0788
New Zealand	NZL	55400020	55402850	0	.9633	.468	.4173	.094	-.2512	.467	-.3912	.2546
New Zealand	NZL	55400020	55403739	0	-.8244	-.6098	-.3048	-.5405	-.3944	.3377	.5755	.4504
New Zealand	NZL	55400020	55405271	0	.435	.1915	-.732	-1.3723	.2294	-1.6678	.8038	-.4607
New Zealand	NZL	55400020	55401357	0	.4219	-.8379	.0226	-.0027	-.2378	.1725	.5755	.1216
New Zealand	NZL	55400020	55403782	0	.6453	.2607	.0226	.2735	-.0797	.2182	.1693	-.4607
New Zealand	NZL	55400020	55405341	0	-.395	-.0862	.0226	.1053	-.0456	1.0062	.5755	.1216
New Zealand	NZL	55400020	55405875	0	.2848	-.59	.0226	.6165	-.4172	.7112	.1693	-.4607
New Zealand	NZL	55400020	55401510	0	-.2725	-.5743	1.9359	.5204	.7314	.5778	.5755	2.0955
New Zealand	NZL	55400020	55405579	0	1.1055	-.0862	1.9359	.6238	.6897	1.0001	1.8077	1.3566
New Zealand	NZL	55400020	55403387	0	.8952	.7946	1.4967	.0932	.4518	.325	.5755	-.1687
New Zealand	NZL	55400020	55403222	0	.7362	-.4327	-.227	-.0169	.3085	.8677	.3482	.7864
New Zealand	NZL	55400020	55401288	0	1.1225	.8489	-.6315	.5107	.237	.6185	1.8077	-.4607
New Zealand	NZL	55400020	55402982	0	-1.1335	.6555	-1.2891	1.4306	1.4048	1.1257	.5755	-1.3027
New Zealand	NZL	55400020	55401190	0	.7055	.2086	1.4967	.2778	.0467	.5118	.8038	1.515
New Zealand	NZL	55400020	55401925	0	.4095	.4582	1.1381	-.491	.5339	-.1665	.5755	2.0955
New Zealand	NZL	55400020	55403422	0	-.8049	.1705	.4173	.1889	.471	.5224	.8038	-.6073
New Zealand	NZL	55400020	55404729	0	1.1331	-.4314	.0226	.3637	.2175	.5366	.5755	-.1563
New Zealand	NZL	55400022	55404720	1	.191	-.0862	.0226	-.0431	-1.2328	-.9484	.3482	.1216
New Zealand	NZL	55400022	55401810	0	.7393	1.7162	.4173	.347	.4599	.7562	.0256	.2224
New Zealand	NZL	55400022	55400206	1	1.0975	.536	-.8092	-.5581	.2414	.3635	-.2852	.1238
New Zealand	NZL	55400022	55403985	1	1.0944	1.1352	.0226	.4311	.6453	1.3314	.5755	.1216
New Zealand	NZL	55400022	55402459	1	-.4225	-.0862	.120702920102357	.7113	-.3236	1.0062	.144725648279182	.1216
New Zealand	NZL	55400022	55403508	1	-.2898	-.0692	.0226	-1.0816	-.7006	.1274	-.4948	.1216
New Zealand	NZL	55400022	55400351	1	.6089	1.7671	1.4967	1.2836	1.1398	.4073	.5755	.5553
New Zealand	NZL	55400022	55402829	1	.8222	.96	1.9359	-1.1482	-.303	-.3477	-.6852	.1959
New Zealand	NZL	55400022	55401955	1	.7664	.9349	-1.3264	.4403	.3331	.3689	.6296	-.7816
New Zealand	NZL	55400022	55403512	0	.48	.64	-.4396	-.267	.4066	.6562	.5755	-.2726
New Zealand	NZL	55400022	55403353	0	.9672	-.1077	-.7775	.6859	-.0408	1.0062	-.6852	-1.7361
New Zealand	NZL	55400022	55400595	0	-.6504	-.0862	-.6843	-1.6841	-.8791	.0513	-.5832	-.5251
New Zealand	NZL	55400022	55403128	0	-.2611	-.2662	-.227	.4664	.5114	.4143	.5755	.1216
New Zealand	NZL	55400022	55402281	0	-.3171	-.59	-.4806	.5674	-.3171	.2176	-.0823	.1216
New Zealand	NZL	55400022	55404527	0	1.0448	-.0862	1.9359	3.6039	2.9231	3.6292	2.4277	2.0955
New Zealand	NZL	55400022	55401266	0	-.1731	.2516	1.036	-.68	.3157	-.8768	1.2262	.9097
New Zealand	NZL	55400022	55401352	0	-.3218	-.2479	.0226	.7113	-.6833	.3876	.582	.1216
New Zealand	NZL	55400023	55403996	1	.6315	.3289	.0226	1.3896	.1446	.7266	2.4277	.1216
New Zealand	NZL	55400023	55400747	1	.0157	-2.9627	-1.0741	.7357	.7177	1.335	-1.1693	-.3297
New Zealand	NZL	55400023	55400202	1	1.0971	-.0862	.0226	.3995	-.1879	.909	.3482	.1216
New Zealand	NZL	55400023	55400635	1	1.4574	1.1352	1.1381	.9875	.3226	.799	1.6338	.1216
New Zealand	NZL	55400023	55402218	1	.3958	-.1692	.4173	.1839	-.1106	.3809	.1701	-.1563
New Zealand	NZL	55400023	55403407	1	.2648	.3837	.4173	.4323	-.1882	.3349	-.0987	.1216
New Zealand	NZL	55400023	55404356	1	.9383	-.0862	.0226	3.6039	.3679	1.1747	.5755	-.4607
New Zealand	NZL	55400023	55405957	1	-.7564	2.6352	1.9359	-.0189	1.6918	1.3136	2.4277	2.0955
New Zealand	NZL	55400023	55403340	1	-.4067	.9349	-.6315	.4724	-.2043	.3876	-1.305	-.1865
New Zealand	NZL	55400023	55403951	1	.726	-.0933	-.5252	.2989	-.2512	.479	-.4771	-1.2688
New Zealand	NZL	55400023	55403777	1	-.0464	-.5743	-1.0611	.2909	-.5888	.6125	.0221	.1216
New Zealand	NZL	55400023	55401991	1	1.1978	-.089	-.227	.2819	-.1332	.6963	.1693	-.7108
New Zealand	NZL	55400023	55404092	1	1.0129	-.4203	1.4967	.7979	.1832	.5583	-.7867	.2286
New Zealand	NZL	55400023	55401197	1	1.0929	-.59	.4173	.3664	.0196	.3433	-.4948	-.1563
New Zealand	NZL	55400023	55405786	1	.2222	-1.0602	-.6928	.0678	-1.0062	-.568	-1.305	-1.2688
New Zealand	NZL	55400023	55400475	1	.4414	1.3403	.2753	.5573	.322	.7237	.3482	.9097
New Zealand	NZL	55400023	55400319	1	.3735	1.127	.9247	.2529	.1167	.1957	-.0553	-.1563
New Zealand	NZL	55400023	55404237	1	.7901	-.0862	.4173	.7671	.2139	.6433	.1701	.1216
New Zealand	NZL	55400023	55404320	1	.9185	.0502	-.227	.483	-.4549	.3105	-.4771	.1216
New Zealand	NZL	55400023	55403948	1	.2937	.8046	.8038	.0074	-.465	.8007	-.8686	.1959
New Zealand	NZL	55400023	55403653	1	.3737	-2.9627	.0226	.7113	.4836	.4394	-.6852	-2.5027
New Zealand	NZL	55400023	55404145	1	.8268	.7156	.5956	.4216	-.2045	.6723	.1701	-.3297
New Zealand	NZL	55400023	55405945	1	.9942	1.7671	1.0108	.8749	.184	.2787	-.7897	2.0955
New Zealand	NZL	55400023	55403491	1	.172970357984506	.18327264858171	.204525380012935	.198212830905564	.0219654996966514	.422828578872092	.0561507489432357	.121040493732206
New Zealand	NZL	55400023	55402140	1	-.275	1.7671	.0226	.7113	-.2473	1.5004	.5755	.149
New Zealand	NZL	55400023	55404132	1	-.1836	-.2662	-.4806	.1648	-.0242	-.0808	.0221	-.7426
New Zealand	NZL	55400023	55403488	1	1.1904	-.7221	.9726	.3807	-.1605	.0513	-.1533	1.3857
New Zealand	NZL	55400023	55402253	1	.3495	.4435	1.9359	.8901	-.3738	1.0138	-.6421	-.4607
New Zealand	NZL	55400023	55403368	1	.0659	.666	.0226	.656	.4656	.5333	.5755	2.0955
New Zealand	NZL	55400023	55403744	1	.5245	-.7938	-.227	.584	-.8567	.5835	-.3876	1.3857
New Zealand	NZL	55400023	55403500	1	-.5474	1.1306	.1386	.8198	-.1163	1.0465	1.0645	-.2274
New Zealand	NZL	55400023	55401811	1	-.6603	-.0192	-.652	.2615	-.1815	.6742	-.2821	-.8198
New Zealand	NZL	55400023	55402834	1	2.1077	.9454	.0226	.1423	-.0119	.6582	.0221	-.1865
New Zealand	NZL	55400023	55400579	1	1.1812	.2718	.0226	.4965	.4539	.4029	-.2821	-.4607
New Zealand	NZL	55400023	55400414	1	.3022	2.6352	.8348	.1091	.3763	-.0566	-1.4541	-1.112
New Zealand	NZL	55400024	55406178	0	.6005	-.4343	-.227	.1579	-.4951	.3986	-.8657	.0301
New Zealand	NZL	55400024	55406193	0	1.1854	-.0862	.0226	-.6364	-.0097	-.127	.5755	-.1563
New Zealand	NZL	55400024	55400270	0	1.1157	1.4003	.0226	.9449	1.5805	1.0678	.5755	-.1563
New Zealand	NZL	55400024	55405872	0	1.0609	.3178	-.442	.375	.0596	.479	-.5978	-.2503
New Zealand	NZL	55400024	55406183	0	.6617	.879	1.1381	.3515	.0665	.8789	.3473	.8136
New Zealand	NZL	55400024	55402252	0	1.2092	-.59	-.691	.2679	-.3788	.6115	-.3912	.1216
New Zealand	NZL	55400024	55403104	0	-.9765	-1.1408	-.7902	.102	-.9501	.0519	-.6852	-.1563
New Zealand	NZL	55400024	55404410	0	1.454	1.7671	1.9359	.2435	.5993	.8069	1.836	.9097
New Zealand	NZL	55400024	55403278	0	1.0921	.232262136466595	.307452451694857	.361198545449197	.083844988258701	.500712245668816	.0754188890620471	.257618624539468
New Zealand	NZL	55400024	55405101	0	.6499	.2607	.7162	.1937	.0645	.4214	.8038	.1216
New Zealand	NZL	55400024	55404430	0	.2525	-.4314	.0226	.1684	.1765	-.0591	.0256	.1216
New Zealand	NZL	55400024	55404146	0	.7968	.6544	.4173	.4426	-.0551	.3549	.3482	.1216
New Zealand	NZL	55400024	55406114	0	-.8049	.6623	.586	.4477	-.6926	.6423	-.0987	.4504
New Zealand	NZL	55400024	55405724	0	1.4595	-.7136	-.3802	-.4685	.2214	-.3019	-.5832	-.1563
New Zealand	NZL	55400024	55405408	0	.7865	.4457	1.9359	.3666	.0509	.6632	1.2457	1.4234
New Zealand	NZL	55400024	55405426	0	-.3519	-.4107	-.2737	.5043	-.3073	1.0196	.0514	-.3501
New Zealand	NZL	55400024	55400234	0	.9445	-1.2589	-.6097	-.1701	-1.5201	.0685	-1.5596	-.1563
New Zealand	NZL	55400024	55405162	0	.7943	-.4314	.6496	.5142	-.2878	.7003	.9628	.5553
New Zealand	NZL	55400024	55404766	0	.7619	-.6593	.6407	.5646	.0724	.6043	1.656	1.1508
New Zealand	NZL	55400024	55405950	0	.6813	.792	.4173	-.5542	.2901	.2867	-.1727	.7627
New Zealand	NZL	55400024	55404387	0	1.3086	.0502	-.4806	.697	.7671	1.2417	.5755	.1216
New Zealand	NZL	55400024	55401371	0	.474	.0467	1.4967	.4254	.442	.4949	.5766	1.1508
New Zealand	NZL	55400024	55403311	0	1.1488	.3875	.4173	.354	.0947	.6243	-.3907	.4777
New Zealand	NZL	55400024	55400112	0	.9996	1.2587	-1.3694	.8681	.0649	1.0218	.3256	.1152
New Zealand	NZL	55400024	55402403	0	1.4984	.2086	1.1752	-.143	-.4248	-.079	.5755	-.2503
New Zealand	NZL	55400024	55402747	0	.7004	.9637	1.0108	-.1074	.0768	.3368	.8038	-.2503
New Zealand	NZL	55400024	55403274	0	1.0826	.4513	-.6315	.2607	-.3946	-.568	-.7838	.7435
New Zealand	NZL	55400024	55403320	0	-.6828	1.7162	1.9359	-.1696	.7833	.903	2.4277	2.0955
New Zealand	NZL	55400024	55403052	0	.6763	.0666	.0226	.0656	-.2792	.3917	.5755	-.2503
New Zealand	NZL	55400024	55403679	0	.9419	1.3697	1.9359	.7275	1.0945	1.3291	1.4995	2.0955
New Zealand	NZL	55400024	55404363	0	1.2361	1.1352	1.4967	.4339	1.3577	.994	.5755	2.0955
New Zealand	NZL	55400024	55404698	0	1.241	-.2741	1.9359	.1162	-.151	.7921	.3768	2.0955
New Zealand	NZL	55400024	55403151	0	.5314	.5946	1.9359	1.317	.3855	1.2047	.5755	.1216
New Zealand	NZL	55400024	55401445	0	1.3535	-.8357	-.9607	-.4523	-1.197	.0883	-.6997	-.4607
New Zealand	NZL	55400024	55400545	0	.9729	1.1576	1.4967	.5911	1.0917	1.3051	1.4752	2.0955
New Zealand	NZL	55400024	55403997	0	-.7441	-.2662	.0226	.2557	.3551	.6958	-.0553	.1216
New Zealand	NZL	55400024	55405314	0	1.2645	-.7221	-.227	.5565	.7688	1.3988	-.3876	-.1563
New Zealand	NZL	55400024	55403934	0	.0095	-.1827	-.5544	-.0605	-.1043	.1163	-.6235	-.4607
New Zealand	NZL	55400025	55402647	0	.0681	-.182241461692822	-.3802	.5711	-.9034	.715	.3473	-.256554044209793
New Zealand	NZL	55400025	55405194	0	.5728	1.3697	1.2867	-.3702	.1844	.2087	.3473	1.2841
New Zealand	NZL	55400025	55404980	0	.8809	.2032	1.1381	-.2063	.316	.2688	.0888	1.1508
New Zealand	NZL	55400025	55402475	0	.0438	-1.5214	-.526808607072005	.1051	.1136	.47	-.314053658108652	-.483786175118954
New Zealand	NZL	55400025	55400162	0	-.2505	2.6352	1.0955	2.8716	.0416	2.4088	2.4277	2.0955
New Zealand	NZL	55400025	55402989	0	-.5421	-.0862	.104966000651566	1.3321	.427231046540595	.915866510232504	.26945315931437	.0398256684240871
New Zealand	NZL	55400025	55403853	0	1.9688	.278990130065516	.405628116605052	.516660375215748	.142867943391982	.575000580588534	.0937975569560776	.387891919845407
New Zealand	NZL	55400025	55400547	0	-.3141	.157311863170367	.149981686328464	.111842522844288	-.0108260274917488	.381556027391061	.0459400675808269	.0486642412165398
New Zealand	NZL	55400025	55403110	0	1.0277	.419698132782573	.456256796637511	.634	.5749	.711720329696226	.273033925589343	.422457669610434
New Zealand	NZL	55400025	55401750	0	.6214	1.1132	.4562	.1873	1.3412	.2872	-.2821	.1216
New Zealand	NZL	55400025	55404125	0	.3343	-2.9627	-2.664	-1.86413202913645	-3.7095	-1.6678	-2.1355	-2.5027
New Zealand	NZL	55400025	55402993	0	.5115	.20841599690612	.252569143523499	-.1375	.1338	.320068352512894	.0287322501605967	.188103640025706
New Zealand	NZL	55400025	55400098	0	.3944	.195074819101513	.22932177825144	.237478095320165	.0368730300101668	.441591712677499	.0607926810209098	.153943846240217
New Zealand	NZL	55400025	55400803	0	-.1018	.168627424982904	.173755718107219	.149488863051244	.00346685875759017	.399545548896087	.0503906107471355	.0802109739568738
New Zealand	NZL	55400025	55401605	0	.3852	1.1132	1.4967	.2458	.4834	.5319	.3415	1.515
New Zealand	NZL	55400025	55404194	0	-.5109	-.2662	-1.1926	.1053	-3.7095	1.0062	.5755	.1216
New Zealand	NZL	55400025	55406048	0	-.1855	.164166226095907	.16438272489063	.134646664863198	-.00216816045611531	.392453118608896	.0486359689053078	.0677735668425735
New Zealand	NZL	55400026	55400032	0	-2.4095	-1.3452	-1.23569759600159	-1.00219007293931	-1.13890100732122	-.497665555975623	-2.1355	-1.46740353968416
New Zealand	NZL	55400026	55403421	1	.723	1.7671	1.4967	.828	.6783	1.052	.1701	2.0955
New Zealand	NZL	55400026	55404097	1	-.0171	-.0862	.0226	.4779	-.5354	.0064	.1701	-.2503
New Zealand	NZL	55400026	55402222	1	.5361	.1997	.4173	1.1553	.1055	1.2414	-.5945	-.8198
New Zealand	NZL	55400026	55402791	1	1.5004	.5091	.0226	.2167	-.4833	.5175	.5755	-.1865
New Zealand	NZL	55400026	55400729	1	1.5527	1.127	.1386	-.3239	.095	.2108	1.1217	-.1563
New Zealand	NZL	55400026	55403661	1	-.5969	.967	.0226	-.2603	-.249	-.1651	-.2004	.1216
New Zealand	NZL	55400026	55401486	1	-1.2493	-.4314	.1386	.8175	.1888	1.3096	-.6852	-.4607
New Zealand	NZL	55400026	55404990	1	-1.1736	.11150062728777	.0537321323301604	-.0405692972587695	-.0686910097400148	.308725157237648	.0279219712480801	-.0790532189356836
New Zealand	NZL	55400026	55401520	1	-.8904	1.127	1.1381	.3934	.1596	.7131	-.1882	1.0383
New Zealand	NZL	55400026	55400146	1	.5845	-.2662	.0226	.1701	-.6353	.1882	-.0987	.1216
New Zealand	NZL	55400026	55403069	0	-.1735	-.0862	.0226	.7113	.6848	1.0062	.8038	.1216
New Zealand	NZL	55400026	55404909	0	-.2098	-1.1723	-.5544	-.1969	.474	-.098	-.0551	-.6073
New Zealand	NZL	55400026	55405104	0	-1.5804	-.0862	-.196552838818478	-1.7732	-.5832	-.8437	.5755	-.6924
New Zealand	NZL	55400026	55403624	0	-.5594	-.0071	.0226	.1053	-.6421	.4641	.5755	.1216
New Zealand	NZL	55400026	55402210	0	-1.0409	.6515	-.6315	-1.522	-.0568	-.8768	-.5832	-.0867
New Zealand	NZL	55400026	55404869	0	1.3749	-.7353	-.691	-.6054	-.3226	-.4223	.3473	-.1563
New Zealand	NZL	55400026	55405064	0	-1.0681	2.6352	.9192	.7113	.6585	.3609	1.3958	1.0448
New Zealand	NZL	55400026	55403170	0	-1.0285	-.0862	.0226	.7113	.3189	.4722	.3473	.06
New Zealand	NZL	55400026	55404562	0	.0997	-.0862	-.7638	1.0977	.638	.6634	.3482	.1216
New Zealand	NZL	55400026	55404025	0	-.2649	.3289	1.1657	.2367	-.5009	.2056	1.1375	.1216
New Zealand	NZL	55400026	55405768	0	1.2951	.5836	.7162	-.2829	-.2686	.1055	-.2008	1.2147
New Zealand	NZL	55400026	55403126	1	.0176	-.128	-1.4877	.4531	-.606	.6167	-.6852	-.5461
New Zealand	NZL	55400026	55400309	0	.0615	-1.0501	-.1313	.6987	.4799	.6047	.5826	-.7363
New Zealand	NZL	55400027	55400491	1	-.8803	.8105	-.7165	.1967	-.3471	-.089	1.3432	.2425
New Zealand	NZL	55400027	55403956	1	.5598	1.7671	-.732	-.7841	-.5194	-.2961	-.8044	-.9288
New Zealand	NZL	55400027	55401351	1	1.7213	1.7671	1.9359	.8408	1.3152	-.1225	-.1479	2.0952
New Zealand	NZL	55400027	55404233	1	.258379286364582	-.2479	.6755	.5813	-.8585	.3826	.3482	.1216
New Zealand	NZL	55400027	55400403	1	-.5558	2.6352	1.9359	.6844	1.4406	1.3757	2.4277	-1.3027
New Zealand	NZL	55400027	55400193	1	-.5796	1.7671	1.1381	.1235	-.3253	-.8849	.5755	-.6195
New Zealand	NZL	55400027	55404763	1	-.1852	-.2479	-.238221740624246	-.611760547845379	-1.5112	-.2781	-.509943980293207	-.402495341125155
New Zealand	NZL	55400027	55400394	1	-.863	-.0862	-.3802	.1343	-1.0511	-.568	.0256	-.4607
New Zealand	NZL	55400027	55400795	0	-1.1835	1.1352	1.2899	.2121	-.2383	-.0816	.8038	2.0955
New Zealand	NZL	55400027	55405791	0	.091	.9535	1.4967	.7328	.8313	.0513	.3078	2.0955
New Zealand	NZL	55400027	55405947	0	-1.154	-.0994	.4036	.4193	.0364	.7197	-.3763	.1216
New Zealand	NZL	55400027	55404267	0	-.788	.132053056090946	.0969128513781487	.0278076635693154	-.0427308734341028	.341399483626427	.0360054825289494	-.0217549610709979
New Zealand	NZL	55400027	55400233	0	-.4212	-.155317519186324	-.113671935280733	-.290741713135016	-.8274	.0496142145057947	-.268669188823426	-.249559929457117
New Zealand	NZL	55400027	55405248	0	-.5572	-.269282257460574	-.4806	.6516	-.6398	-1.6678	.0105	.1216
New Zealand	NZL	55400027	55400105	0	.3451	.0789	1.036	.1053	.5585	-.2156	.5755	1.2841
New Zealand	NZL	55400027	55405267	0	-.5625	.144072176150894	.122165061298588	.0677947088668599	-.0275493103195199	.360507524603268	.0407327434050802	.0117532265547454
New Zealand	NZL	55400027	55400080	0	.0012	-.0862	.0226	-.4291	.1148	.3269	.5755	-.4607
New Zealand	NZL	55400027	55401764	0	.9864	.2607	-.691	.0631	.1013	.5304	.1693	-.4607
New Zealand	NZL	55400028	55400082	1	.172970357984506	.18327264858171	.204525380012935	.198212830905564	.0219654996966514	.422828578872092	.0561507489432357	.121040493732206
New Zealand	NZL	55400028	55402264	0	.172970357984506	.18327264858171	.204525380012935	.198212830905564	.0219654996966514	.422828578872092	.0561507489432357	.121040493732206
New Zealand	NZL	55400028	55400197	1	.172970357984506	.18327264858171	.204525380012935	.198212830905564	.0219654996966514	.422828578872092	.0561507489432357	.121040493732206
New Zealand	NZL	55400028	55405240	1	-1.3561	.0789	-1.0411	.2491	.3168	.7218	.5755	.1739
New Zealand	NZL	55400028	55403848	1	-1.6314	2.6352	1.9359	-2.6893	1.095	.3456	-.0731	.4104
New Zealand	NZL	55400028	55401642	1	-.6919	.137175173331571	.10767443618238	.0448487059333687	-.0362610365591076	.349542644326536	.0380200713103072	-.00747497512494939
New Zealand	NZL	55400028	55402012	1	-.7627	.7989	.3416	.7603	.9037	1.2817	.5755	.1216
New Zealand	NZL	55400028	55402023	1	-1.3014	2.6352	.309	-.1707	1.5289	.771	-.0766	-.307
New Zealand	NZL	55400028	55402316	1	.171608004507701	.167220416362948	.191514250900547	.1864	-.00382834764116437	.353	.0359010546546013	.108763563111698
New Zealand	NZL	55400028	55403942	1	.172970357984506	.18327264858171	.204525380012935	.198212830905564	.0219654996966514	.422828578872092	.0561507489432357	.121040493732206
New Zealand	NZL	55400028	55405368	1	-2.0529	.5338	.1213	.3217	.5168	.2593	.9911	-.6128
New Zealand	NZL	55400028	55401697	1	.172970357984506	.18327264858171	.204525380012935	.198212830905564	.0219654996966514	.422828578872092	.0561507489432357	.121040493732206
New Zealand	NZL	55400028	55402513	0	.3609	2.6352	1.9359	3.6039	4.8357	3.6292	2.4277	2.0955
New Zealand	NZL	55400028	55404106	0	.6084	.206480990688337	.253286181457534	.275425889970606	.0512803670679084	.459725285932683	.0652788620740893	.185743190594581
New Zealand	NZL	55400028	55402708	0	-.3568	.879	.642421348354067	.394075405775346	.39234289374272	.653660208258077	.8038	.540452882737326
New Zealand	NZL	55400028	55400125	0	.8289	.218233611412145	.277978475415214	.314526304552019	.0661253101577776	.478409645291412	.0699013056358935	.218508402884942
New Zealand	NZL	55400028	55404195	0	.6066	.4121	-.5907	-.4873	-.2518	-.1999	-1.2106	-1.1733
New Zealand	NZL	55400028	55402168	0	-.1138	.167987826576166	.172411919796597	.147360949332528	.00265897069827757	.398528713012619	.0501390491927516	.0784278331519562
New Zealand	NZL	55400028	55402351	0	1.5518	.256764085431376	.358931125310936	.442715373490355	.114793833330868	.539665533638012	.0850557929412369	.32592777687452
New Zealand	NZL	55400028	55400417	0	.427813624442362	1.08543147606477	.0226	3.6039	4.8357	2.60671524574791	.5755	.1216
New Zealand	NZL	55400028	55401809	0	-.6766	.137990661300162	.109387779028423	.047561795924732	-.035230979283484	.350839110077958	.0383408122921467	-.00520147059867938
New Zealand	NZL	55400028	55403846	0	-.5891	-.0862	1.9359	3.6039	4.8357	.5336	2.4277	2.0955
New Zealand	NZL	55400028	55405616	0	-1.0459	.118307020332805	.0680323860190301	-.0179247487687632	-.0600937343088297	.319545985764222	.0305990054559821	-.0600776288700186
New Zealand	NZL	55400029	55405220	1	1.4401	-.0862	.4173	.4333	.075	1.1992	-.2821	-.1563
New Zealand	NZL	55400029	55401877	0	.9841	.1221	.4173	-.6095	.1384	1.3555	.1693	-.1563
New Zealand	NZL	55400029	55400490	1	.0867	.5266	1.1657	1.2204	.7743	1.0046	.775	.1216
New Zealand	NZL	55400029	55403314	1	-1.5087	-.7001	-.6789	.2225	.006	.8914	-.6852	-.1563
New Zealand	NZL	55400029	55403920	1	-.1428	-.1827	-1.6877	-.1832	-.6941	.2206	-.6595	-.8936
New Zealand	NZL	55400029	55402564	1	.7197	.4546	.4173	-.0495	-.0913	.2382	-.7838	-.5475
New Zealand	NZL	55400029	55402280	1	.4416	-.59	-1.0611	.5521	-.198	.735	-.6852	-.7496
New Zealand	NZL	55400029	55405860	1	1.5513	-.4314	.4173	.3246	-.7116	.362	-.4771	-.5251
New Zealand	NZL	55400029	55404338	1	.2028	-.0862	-.227	.134	-.7316	.046	-2.1355	-.7496
New Zealand	NZL	55400029	55406018	1	.5368	.802	1.1381	.6225	-.855	.2418	-.6852	.833
New Zealand	NZL	55400029	55405165	1	.2811	1.7671	.586	.7799	1.093	1.3669	1.3918	.7627
New Zealand	NZL	55400029	55402848	1	.0655	-1.0366	1.1381	.4422	-.6555	.6666	-.6027	.9097
New Zealand	NZL	55400029	55404866	1	.6735	.6257	.8038	.7945	1.1758	1.141	1.2302	.0876
New Zealand	NZL	55400029	55403649	1	.7396	.8046	1.9359	.5432	.2933	.6258	-.2821	.1216
New Zealand	NZL	55400029	55404459	1	-.0461	-.0862	.0226	.4695	-.3132	.3483	-.4801	.1216
New Zealand	NZL	55400029	55401270	0	.5033	.1236	-.4396	-.5631	-.6316	.0559	-.5978	.1959
New Zealand	NZL	55400029	55404488	0	-.0208	.363	1.4967	.3317	1.079	.6019	.8038	.2286
New Zealand	NZL	55400029	55404293	0	-.1625	.3898	-.3802	-.124	.3718	.2811	-.2852	-.4423
New Zealand	NZL	55400029	55402498	0	-.4832	.0503647476390778	.0730043279895267	-2.129	.0825	-.452813208678985	-.272724720765038	-.0137471220384792
New Zealand	NZL	55400029	55403328	0	.1024	-.089	.0226	.0655	.1228	.4762	-.609	.9097
New Zealand	NZL	55400029	55400454	0	-.2869	.158761619558973	.153027629165874	.116665793940045	-.00899481455730687	.383860855393589	.0465102737707638	.0527060270410198
New Zealand	NZL	55400029	55404461	0	-.939	.124004776139495	.0800033893028214	.00103141594213485	-.0528967981804532	.328604298759452	.0328399996362854	-.0441928161995443
New Zealand	NZL	55400029	55405333	0	.2479	.0502	-.691	.2149	-.3789	.4291	-.2821	.1216
New Zealand	NZL	55400029	55401448	0	-.1453	1.127	.4173	.1736	.073	.4392	1.1375	-.1865
New Zealand	NZL	55400029	55401837	0	.6438	.3974	.4173	-.918	.0918	.6203	.3768	.0462
New Zealand	NZL	55400029	55405204	0	1.2938	2.6352	.4173	.5139	.8542	1.3581	1.536	2.0955
New Zealand	NZL	55400029	55400907	0	.2529	-.2662	.9192	.5109	.5252	.8267	-.3763	.1216
New Zealand	NZL	55400029	55405827	0	.172970357984506	.18327264858171	.204525380012935	.198212830905564	.0219654996966514	.422828578872092	.0561507489432357	.121040493732206
New Zealand	NZL	55400029	55402956	0	-.246	.5946	1.036	.2116	.0312	.4059	2.4277	1.3857
New Zealand	NZL	55400029	55405025	1	.12	-.0862	1.2867	-.0498	.9678	.4531	2.4277	2.0955
New Zealand	NZL	55400029	55404994	1	.6871	-.0219	-.9607	.5457	-.0321	.6394	-.4771	-.4873
New Zealand	NZL	55400029	55405005	0	-.455	-.2479	.0226	.2127	-.2651	.6844	-.0823	-.1563
New Zealand	NZL	55400030	55402779	1	-.3103	-.0862	-.198259260095961	3.6039	-1.7511	.0589	-.102785357260605	-.381066359056086
New Zealand	NZL	55400030	55402830	1	1.5814	.301197871973454	.397385747974129	.501526182656976	.2298	.587256359702319	.129292455430767	.369745762650212
New Zealand	NZL	55400030	55401071	1	.5673	.20429036614526	.248683672243653	.268137785484003	.0485133504647627	.456242623031804	.0644172637503244	.179635933337738
New Zealand	NZL	55400030	55401011	1	.6102	.206576930449348	.253487751204127	.275745077028414	.0514015502768053	.459877811315203	.0653165963072469	.186010661715318
New Zealand	NZL	55400030	55402551	1	-.6353	1.3403	.4173	3.6008	.9015	1.4648	2.4277	2.0955
New Zealand	NZL	55400030	55400179	1	.6493	.0288254179616107	.110409925417908	.0579184446389572	-.4202	.274012397662958	-.11688857058722	.0264058137934138
New Zealand	NZL	55400030	55404047	1	-.3651	1.3889	.625428087293274	.8284	-.1278	-.6073	.22067458206071	.448015927562972
New Zealand	NZL	55400030	55401393	1	-.2031	-.0462288394527311	-.0093326925294003	-.130255517290027	-.5557	.170622769910865	-.164904599799863	-.12750279200241
New Zealand	NZL	55400030	55405293	1	-1.0879	.116068425909223	.0633290919318529	-.0253724467842704	-.0629213425164238	.315987060172083	.0297185400156385	-.0663186216872303
New Zealand	NZL	55400030	55404865	0	.5717	.204524885561064	.249176398290881	.268918020514199	.0488095760865106	.456615462855743	.0645095029869319	.180289751632874
New Zealand	NZL	55400030	55406042	0	.538	.553181727712839	.532646561883843	.7113	.9689	.825976437594479	.421539804804931	.497371208272804
New Zealand	NZL	55400030	55405711	0	.6863	.4417916832492	.451548475746672	.578143751213755	.6661	.709494354087872	.302170041356349	.409941269089586
New Zealand	NZL	55400030	55405457	0	-.4304	.151113088611733	.136958041034686	.0912194923870621	-.0186558092665869	.371701192953781	.0435020168495897	.0313826349155468
New Zealand	NZL	55400030	55404630	0	-.9576	2.05449888640154	1.66863454957379	.7172	4.7396	3.6292	1.98355747627214	1.67832776130647
New Zealand	NZL	55400030	55404481	0	-1.2535	.0765072497979128	.0281953796019016	-.9011	-.0147	-.00776553812473214	-.088382305584005	-.0987708380740244
New Zealand	NZL	55400030	55405151	0	.5869	.572514249992015	.551947581940306	.730517278320223	1.0181	.844158867579022	.438519109348063	.520284297765384
New Zealand	NZL	55400030	55402158	0	-1.1812	.111095548296837	.0528810600667665	-.0419169759472899	-.0692026721775794	.308081161178118	.0277626489303037	-.0801825414454646
New Zealand	NZL	55400030	55403089	1	.7846	.215872427293938	.273017619985167	.306670756407091	.0631428567388152	.474655826154942	.0689726242309596	.211925641413454
New Zealand	NZL	55400031	55403697	1	.172970357984506	.18327264858171	.204525380012935	.198212830905564	.0219654996966514	.422828578872092	.0561507489432357	.121040493732206
New Zealand	NZL	55400031	55405302	1	.6844	.210531780597677	.261796904091473	.28890267685581	.0563969914435549	.466165246527982	.066872085251854	.197036415692392
New Zealand	NZL	55400031	55404561	1	-.3546	-.7221	-1.0611	-.3796	-.6724	-.5309	-.4948	-1.0913
New Zealand	NZL	55400031	55401195	1	-1.3997	.0994495273074853	.0284127324941902	-.0806627382422498	-.0839129672575632	.289566274466633	.0231821322942302	-.112650563601673
New Zealand	NZL	55400031	55405448	1	-.1345	.166884519324543	.170093867710774	.143690298167742	.00126536379596332	.396774671113636	.0497051055114393	.0753519152634733
New Zealand	NZL	55400031	55400315	1	1.2885	-.5994	.155474083181872	-.6053	-.229	-.5531	.5755	.236190320865414
New Zealand	NZL	55400031	55401583	1	-.2101	-.847	-.3802	.1996	-.5581	-.0606	-1.5848	-.0867
New Zealand	NZL	55400031	55403882	1	.5325	.3178	.4173	.6644	.4016	.2407	.5755	-.6959
New Zealand	NZL	55400031	55403894	1	1.1579	-.59	-.3802	.5936	-.0556	.2992	-.4771	-.2503
New Zealand	NZL	55400031	55405587	1	-.4988	2.6352	1.9359	2.1752	1.1058	3.6292	.5755	2.0955
New Zealand	NZL	55400031	55402440	1	.7114	.211970877012837	.264820450290373	.293690482722921	.0582147395770083	.468453127265786	.0674380987492178	.201048482503457
New Zealand	NZL	55400031	55405312	0	-.6523	.5266	1.1752	-.0497	.0592	.4394	-.0823	-.4873
New Zealand	NZL	55400031	55400868	0	.172970357984506	.18327264858171	.204525380012935	.198212830905564	.0219654996966514	.422828578872092	.0561507489432357	.121040493732206
New Zealand	NZL	55400031	55400990	0	-.2708	.1245	.0226	0	.5431	-.1698	-.1727	-.4607
New Zealand	NZL	55400031	55404648	0	.172970357984506	.18327264858171	.204525380012935	.198212830905564	.0219654996966514	.422828578872092	.0561507489432357	.121040493732206
New Zealand	NZL	55400031	55401267	0	1.1951	.2403	.4173	.6028	.4443	.7551	-.5832	.2546
New Zealand	NZL	55400031	55403268	0	.172970357984506	.18327264858171	.204525380012935	.198212830905564	.0219654996966514	.422828578872092	.0561507489432357	.121040493732206
New Zealand	NZL	55400031	55400511	0	.172970357984506	.18327264858171	.204525380012935	.198212830905564	.0219654996966514	.422828578872092	.0561507489432357	.121040493732206
New Zealand	NZL	55400031	55402129	0	1.0752	-.4314	-.691	-.0923	-.1645	.3389	-.1972	.4777
New Zealand	NZL	55400031	55405073	0	-1.4104	-.2662	.0226	.7113	-.5009	-.0625	.5755	.1216
New Zealand	NZL	55400031	55400069	0	-1.9673	-.4488	-.9607	-2.6893	-.9026	-1.6678	-.6852	-.959
New Zealand	NZL	55400032	55402149	1	-.2146	-.0862	-.1627	.4004	-.6946	.7237	.5755	-.2503
New Zealand	NZL	55400032	55402206	1	.8237	.9349	1.9359	1.1906	.185	1.2168	.1524	.4759
New Zealand	NZL	55400032	55400790	1	-.2855	.158836239373092	.153184405635447	.116914050540562	-.00890056095038707	.383979486246661	.0465396226187753	.0529140601349268
New Zealand	NZL	55400032	55402079	1	.3939	-1.215	-.5034	.3037	-.0627	.9571	.1701	-.6959
New Zealand	NZL	55400032	55400495	1	1.4515	.6424	1.9359	.8578	.8425	.6816	-.6451	2.0955
New Zealand	NZL	55400032	55402880	1	.6806	.2621	-.227	.6483	-.2816	.5996	-.216	.8375
New Zealand	NZL	55400032	55403962	1	.5701	-.7221	-1.0611	-.5622	-.1825	.2304	-.6852	-1.2688
New Zealand	NZL	55400032	55400321	1	1.2202	-.2662	-.9607	.3229	-.4016	.5039	-.2852	-1.1252
New Zealand	NZL	55400032	55402037	1	-.7722	.3266	.8348	.4499	-.1002	.3989	-.8123	.7627
New Zealand	NZL	55400032	55402128	1	1.1073	.9484	1.4967	1.4829	.532	1.1584	.5755	2.0955
New Zealand	NZL	55400032	55400724	1	1.0376	-.2662	-.8693	.7672	-.0532	.7667	.5755	-.1563
New Zealand	NZL	55400032	55400686	1	.3842	1.1306	-1.1926	.3198	-.504	.6736	-.4948	-.7639
New Zealand	NZL	55400032	55401829	1	.7257	.0467	.586	.5993	-.6422	.8462	-.0987	.4504
New Zealand	NZL	55400032	55400683	1	.8484	-.0994	.0226	.3394	-.3629	.5637	.3482	.1216
New Zealand	NZL	55400032	55401403	1	.3988	-.269	-.4338	.4871	-.6287	.6493	-.6595	-.7674
New Zealand	NZL	55400032	55403973	1	.6226	-2.9627	-.5034	.9826	-.1329	1.4377	.5755	.1216
New Zealand	NZL	55400032	55402559	1	-.716	-.7221	-.7638	.1827	-.4162	.3465	.3482	-.1563
New Zealand	NZL	55400032	55404404	1	.7762	.4435	-.9607	.5657	-.1115	.6313	-.4948	-.7496
New Zealand	NZL	55400032	55404186	1	.6956	-.0219	.9192	.2671	-.5611	-.3039	-.2821	.2909
New Zealand	NZL	55400032	55401220	1	-.0742	.5228	.9268	.9164	.8202	1.1798	.8107	-.5251
New Zealand	NZL	55400032	55402961	1	-1.1658	-.4314	.0226	.2342	-.3325	.3955	-.3912	.1216
New Zealand	NZL	55400032	55401331	1	-.0839	.8762	-.732	-.1854	-.8429	.064	-.411	.4777
New Zealand	NZL	55400033	55404977	0	-.5483	.388704950972987	.327529853956278	.3264	.8015	.0513	.236619931029929	.267387514789155
New Zealand	NZL	55400033	55404187	1	.9767	1.0508	.0226	.7456	.362	1.4356	1.8077	.7611
New Zealand	NZL	55400033	55405463	1	.2746	.0566	-.8027	.1372	-.4309	-1.6678	-.4849	.1216
New Zealand	NZL	55400033	55401935	1	-.8473	-.4203	.0226	.8427	.5308	.4949	.1701	-.5475
New Zealand	NZL	55400033	55404480	1	.0281	2.6352	-.3802	.6119	-.4726	.1875	.5755	2.0955
New Zealand	NZL	55400033	55402116	1	-.0627	.5177	.9247	.5101	.1473	.9133	-.3237	-.1865
New Zealand	NZL	55400033	55400255	1	.2553	-.59	-1.0611	-.1418	-1.3391	.0981	-1.5588	-1.1405
New Zealand	NZL	55400033	55404951	1	.509	-.7221	-1.1075	-.6273	-1.0228	.0686	-.414	-.4784
New Zealand	NZL	55400033	55402787	1	-.4022	-.0862	.0226	1.2836	.8705	1.5721	.5755	.1216
New Zealand	NZL	55400033	55405226	1	-1.3788	-2.9627	-2.664	-2.6893	-2.1407	-.3035	-1.58329056127872	-1.6557
New Zealand	NZL	55400033	55400828	1	-.7507	-.2662	.0226	.1378	.4005	.5096	.0256	.1216
New Zealand	NZL	55400033	55400820	1	-.2907	-.0862	-.0980599148647684	-.6599	-.5867	-.084760876884796	-.6852	-.1563
New Zealand	NZL	55400033	55405707	0	1.1895	-.8419	.8348	.3043	-.797	.6835	.5766	1.2841
New Zealand	NZL	55400033	55403024	0	.5076	-.0862	.0226	-.737	-1.3353	-.032	.5755	-.222
New Zealand	NZL	55400033	55402658	0	.7451	-.0192	.0226	.1255	.6261	.406	.1693	.1216
New Zealand	NZL	55400033	55401927	0	.2488	.4435	1.0433	.6336	.3918	.9744	.8038	.4504
New Zealand	NZL	55400033	55401211	0	-.9096	-.7815	.0226	.216	.0979	.3689	-.1382	-.1563
New Zealand	NZL	55400033	55404502	0	.7451	.9454	.586	-.3886	-.1512	.2996	.3415	1.1232
New Zealand	NZL	55400033	55401601	0	-1.3562	-.847	.6407	-2.6893	.2817	.3894	.5755	.2286
New Zealand	NZL	55400033	55403116	0	-.5049	-.4314	.0226	-.0897	-.7269	.4214	.5755	-.4607
New Zealand	NZL	55400033	55400144	0	-.3048	.3898	-.4728	-.1651	1.2013	.3927	.5755	.3899
New Zealand	NZL	55400033	55402581	1	-.3355	-.2662	-.4806	.1122	-.4811	.7252	-.4948	-.1563
New Zealand	NZL	55400033	55404813	0	-.5076	-.0862	.0226	-.2074	-.3275	.2168	.5755	-.9299
New Zealand	NZL	55400034	55400096	0	.5028	.1997	.586	-.8921	.4866	-.5309	-.176	.1216
New Zealand	NZL	55400034	55401844	0	1.5356	-1.1177	.7825	-.8083	-1.9095	-1.6678	-2.1355	-2.5027
New Zealand	NZL	55400034	55406088	0	1.1158	-.2662	.0226	-.372	-.4142	.0667	.075	-.1563
New Zealand	NZL	55400034	55401594	0	.172970357984506	.18327264858171	.204525380012935	.198212830905564	.0219654996966514	.422828578872092	.0561507489432357	.121040493732206
New Zealand	NZL	55400034	55404570	0	-.1661	-.7221	.0226	-.5021	-.2825	-.2532	-.5832	.1216
New Zealand	NZL	55400034	55405722	0	1.108	1.4003	1.9359	.4243	.535	.7779	.8038	1.2841
New Zealand	NZL	55400034	55405365	0	1.2061	2.6352	1.9737	1.131	1.3463	.9724	2.4277	2.067
New Zealand	NZL	55400034	55402928	0	-.66	1.7671	.7162	.01	.1888	.6212	.1693	.9444
New Zealand	NZL	55400034	55404036	0	.645	.2718	.0226	-.0496	.2811	.4287	.5755	.1216
New Zealand	NZL	55400034	55405530	0	.4258	1.127	1.2899	-.165	.587	.2885	-.0379	1.1013
New Zealand	NZL	55400034	55401015	0	-.7936	-.0862	.0226	3.5161	.8752	.6101	.5755	.1216
New Zealand	NZL	55400034	55405591	0	.3387	-1.1881	.0226	-.8986	.4849	-.1442	1.1171	.1216
New Zealand	NZL	55400034	55406098	0	.027	-.0862	.0226	.7113	.7116	1.5721	.5755	.2546
New Zealand	NZL	55400034	55402846	0	.271	.4012	-1.0611	.5365	-.3732	.9638	-.6852	-.7496
New Zealand	NZL	55400034	55400927	0	-.9108	.5859	-.227	-.6169	-.2139	-.8849	-.176	-.1563
New Zealand	NZL	55400034	55404386	0	-.6233	.0467	-.4806	.3784	.0731	.5688	.3134	.1216
New Zealand	NZL	55400034	55404271	0	-.4509	-.9363	-.4876	.5502	-.5399	.7823	-.6852	-1.0283
New Zealand	NZL	55400034	55402153	0	-.6095	-.2662	.0226	.0775	.4298	.6231	-1.4019	-.945
New Zealand	NZL	55400034	55403287	0	-.1603	-.6593	-.4728	.7087	-.0855	.698	-.0553	-.4784
New Zealand	NZL	55400034	55403262	0	.2133	-.7815	-.7638	.052	-1.7387	-1.6678	-.6852	-.7496
New Zealand	NZL	55400034	55402933	0	1.0315	-.8977	-.1587	-.0441	-.244	.3433	.0447	-.0129
New Zealand	NZL	55400034	55405996	0	.9519	-.59	-.5034	-.0382	.1439	.4041	-.3733	.1216
New Zealand	NZL	55400034	55404167	0	.3006	-.7737	.0226	-1.0816	-.2722	-.4223	.9628	-.4607
New Zealand	NZL	55400034	55403876	0	1.0137	.394	1.9359	.4204	1.0373	.4777	1.2302	2.0955
New Zealand	NZL	55400034	55402969	0	-.6544	2.6352	1.9359	-.4348	-.1459	-.1652	-2.1355	.1216
New Zealand	NZL	55400034	55405242	0	-.5563	-.1058	.7739	-1.215	.9535	-1.6678	-.8738	2.0955
New Zealand	NZL	55400034	55400068	0	-1.1928	-.7221	.0226	.0511	.3065	-1.2919	-.0553	.1216
New Zealand	NZL	55400034	55400473	0	.2024	-.983	.0226	-.7404	-1.0457	.0104	-.9936	.7864
New Zealand	NZL	55400034	55401599	0	-.3714	-.1077	.0226	-1.1401	-.6433	-1.6678	.5755	-.4607
New Zealand	NZL	55400034	55403333	0	.0203	1.3939	1.9737	-.0614	.1674	-.8849	-1.4019	2.0955
New Zealand	NZL	55400034	55406067	0	.1419	-.0862	.0226	1.2836	.6443	.7572	.5755	.1216
New Zealand	NZL	55400034	55405492	0	-.0142	-1.6517	.0226	.1053	-1.2862	-.568	-.4948	-.5251
New Zealand	NZL	55400035	55405795	1	.6627	.209375173478826	.259366868813098	.285054699547798	.0549360605362979	.464326468305377	.0664171781076764	.193811902736833
New Zealand	NZL	55400035	55402801	0	.172970357984506	.18327264858171	.204525380012935	.198212830905564	.0219654996966514	.422828578872092	.0561507489432357	.121040493732206
New Zealand	NZL	55400035	55406058	1	-1.8076	.0777085114651221	-.017265211747704	-.152994072064283	-.111374428873698	.255002328061075	.0146311357914641	-.173262491462163
New Zealand	NZL	55400035	55401670	1	1.4813	.253006444791791	.351036310236032	.430213880392897	.110047490982407	.533691622822636	.0835778688092315	.315451824645629
New Zealand	NZL	55400035	55401184	1	.4363	.197308083538372	.234013874019362	.244908060721349	.0396939058172666	.445142164637276	.0616710501149669	.160169979550721
New Zealand	NZL	55400035	55400580	1	.172970357984506	.18327264858171	.204525380012935	.198212830905564	.0219654996966514	.422828578872092	.0561507489432357	.121040493732206
New Zealand	NZL	55400035	55403044	1	-.7514	.134003831231496	.101011436225546	.0342978004114002	-.0402668148531993	.344500833071006	.0367727452698204	-.0163163816159991
New Zealand	NZL	55400035	55405538	1	.1599	.182576000236511	.203061719598035	.195895114733583	.0210855508510994	.421721044788057	.055876748978991	.119098303010785
New Zealand	NZL	55400035	55406103	1	1.0782	.231521268312123	.305895885318386	.358733712058351	.0829091845899972	.499534410770465	.075127496928219	.255553153107105
New Zealand	NZL	55400035	55405468	1	.7344	.213196773959085	.267396063719065	.297768984017128	.0597631916906908	.4704020627091	.0679202583951202	.204466169046215
New Zealand	NZL	55400035	55400634	1	-.6225	.140874184117205	.115446069745478	.0571551402732781	-.031588750616083	.355423345185927	.0394749356331608	.0028375225301575
New Zealand	NZL	55400035	55405788	1	-.3089	-.7199	-.5836	.0214	-1.3026	.3459	-.5974	-.946
New Zealand	NZL	55400035	55401470	1	-.5218	.6424	.9247	.1322	.6809	.4675	-.4771	-.1314
New Zealand	NZL	55400035	55403729	1	-.6984	.3151	.3461	.8676	.4776	.7999	1.3428	.1216
New Zealand	NZL	55400035	55402868	1	.172970357984506	.18327264858171	.204525380012935	.198212830905564	.0219654996966514	.422828578872092	.0561507489432357	.121040493732206
New Zealand	NZL	55400035	55402111	1	.4966	-.59	-.3802	-.1693	-.209	.0115	-.6852	-.7496
New Zealand	NZL	55400035	55404735	1	-.109	-.2662	.0226	.1976	-.2475	.8212	.3424	-.3297
New Zealand	NZL	55400035	55405960	1	-.2175	-.59	-.5034	-.1758	-.503	.0355	-.4948	.1216
New Zealand	NZL	55400035	55401157	0	-.9127	.125406562647595	.0829485472669347	.00569509350898806	-.0511261768504597	.33083286407072	.0333913387096434	-.0402847659354332
New Zealand	NZL	55400035	55401994	0	.9975	.227219969026811	.296858841679453	.344423492299983	.0774761373911199	.492696189454141	.0734357454749872	.243561531194034
New Zealand	NZL	55400035	55400767	0	-.5241	.146118891052455	.126465215892578	.0746040327667521	-.0249640685297195	.363761399430367	.0415377403791087	.0174592771304818
New Zealand	NZL	55400035	55404979	0	-.9014	.126008851147273	.0842139573427705	.00769887892744597	-.0503654155946069	.331790384527653	.0336282258400216	-.0386056416774691
New Zealand	NZL	55400035	55401917	0	.731	.213015554410509	.267015320864389	.297166075130158	.0595342900738856	.470113959208784	.0678489826213781	.203960945818155
New Zealand	NZL	55400035	55400168	0	.2219	.185880592004657	.210004677536249	.206889335613618	.0252596391575479	.426974696852643	.0571764836766412	.128311197169526
New Zealand	NZL	55400035	55405075	0	.2019	.184814594660094	.207765013685212	.20334281274909	.0239131590586936	.425279970380196	.0567572144193347	.125339295827997
New Zealand	NZL	55400035	55406295	0	1.8143	.270755300578766	.388326713355793	.489263486087275	.132466384628332	.56190881858888	.0905587019433847	.364933981982092
New Zealand	NZL	55400035	55403114	0	-.6778	.5119	-.691	-1.1458	-.5329	-1.6678	1.5037	.1216
New Zealand	NZL	55400035	55403852	0	.8742	.22064809539758	.283051314037812	.322559178840173	.0691750875816828	.482248200751505	.0708509505036927	.225239759423506
New Zealand	NZL	55400035	55406171	0	-.0931	.5404	.9247	.3447	-.3789	.4384	.5755	-.6073
New Zealand	NZL	55400035	55404116	0	.5494	.5836	.8038	.1737	.5184	.7204	1.2534	-.6269
New Zealand	NZL	55400035	55402633	0	.652	.208804864899485	.258168648652794	.283157309815276	.0542156936834109	.463419789642618	.0661928690550175	.192221935519115
New Zealand	NZL	55400035	55405493	0	.134066587801537	2.6352	1.9359	1.0739	-.1204	.4381	2.4277	.1216
New Zealand	NZL	55400035	55403691	0	.5648	.0502	.6407	.1176	.0826	.7747	-.1727	.2286
New Zealand	NZL	55400035	55404861	0	.7613	.214630540387522	.270408411598709	.302539057269917	.0615742074236499	.472681469814541	.0684841755461975	.208463376350572
New Zealand	NZL	55400035	55403844	0	-.0319	.172353085702152	.181583343266592	.161883960462767	.00817280670308617	.40546861791729	.0518559568014217	.0905977691455189
New Zealand	NZL	55400036	55405652	0	.8187	-.0862	.0226	.7113	-.0408	.3456	.5755	.1216
New Zealand	NZL	55400036	55404746	0	-.4408	-1.2209	-.9607	.1053	-.9706	-.2348	-.6852	.1216
New Zealand	NZL	55400036	55400583	0	-1.0197	-.7114	.0226	-.3175	-.4435	-.5309	.5755	-1.1252
New Zealand	NZL	55400036	55400348	0	1.4767	-2.9627	-2.664	-2.6893	.4187	-1.6678	-2.1355	-2.5027
New Zealand	NZL	55400036	55401202	0	1.2008	-.1558	1.9359	.1345	.6659	-.8768	2.4277	2.0955
New Zealand	NZL	55400036	55403447	0	.9973	-.2479	.0226	.5813	-.0408	-.8849	.5755	-.4607
New Zealand	NZL	55400036	55404737	0	.1763	-.4314	.0226	.1053	.1519	.6889	.5755	-.2503
New Zealand	NZL	55400036	55403361	0	-1.3526	-.0862	.0226	.6472	-.4476	-.219	-.6852	-1.1252
New Zealand	NZL	55400036	55402781	0	-.1552	-1.3452	-1.1926	.7113	.146	.4386	.8098	-.2995
New Zealand	NZL	55400036	55402634	0	1.2557	-.4314	.0226	.007	-.4298	-.1379	-.4948	-.4377
New Zealand	NZL	55400036	55405211	0	.0385	.199093991762655	.203880336778455	.6193	.0012	.578508860286596	.119664085377832	.111682325834595
New Zealand	NZL	55400036	55400631	0	.3633	-.2662	.4173	.1005	.3877	.7067	.5755	.1216
New Zealand	NZL	55400036	55404230	0	-.4148	-.0862	.4137	-.3826	-.0168	-.2942	.5755	.1216
New Zealand	NZL	55400036	55404826	0	-.0685	.7308	1.9359	.3161	.106	-.0614	1.8077	.4994
New Zealand	NZL	55400036	55400719	0	-.675	-.0862	-.7902	.7113	-.4223	.6084	.5755	-.4607
New Zealand	NZL	55400036	55405824	0	-.4213	2.6352	-.8873	-.4933	-.35	-.0683	.8438	-.8443
New Zealand	NZL	55400036	55404896	0	.0905	-.4136	-.3827	-.6271	-.3453	-.9292	-.6707	-.5711
New Zealand	NZL	55400036	55401822	0	-.5396	.0666	.0226	.8534	.8039	.9522	.5755	.4777
New Zealand	NZL	55400036	55404458	0	.2263	2.6352	1.9359	.273	1.467	.0589	.8038	.4504
New Zealand	NZL	55400036	55405362	0	-.4091	-.59	.0226	-1.607	-.0411	-.5639	-.0823	.1216
New Zealand	NZL	55400036	55401487	0	.6286	1.1576	-1.4626	.8522	.3789	.6264	.5755	-.9299
New Zealand	NZL	55400036	55401560	0	.7121	-.0862	-.0640078216935752	-.4394	.4191	-1.5744	-.3912	-.2503
New Zealand	NZL	55400037	55405410	1	.9349	-.4203	.1386	.0404	-.2182	-.4463	-.2821	-.1563
New Zealand	NZL	55400037	55401398	1	-2.0818	-.1247	-.7902	-.2681	-.6845	.3089	-.7614	.3158
New Zealand	NZL	55400037	55405222	1	.5164	-.59	-.5836	-.5049	-1.0875	.1057	-.4948	-.8028
New Zealand	NZL	55400037	55403856	1	-.6725	.3924	1.9359	-.7352	-.6998	.4867	-.6852	-.1563
New Zealand	NZL	55400037	55401416	1	1.2115	.9454	.9268	-.1915	-.4194	.1005	-.8012	.4504
New Zealand	NZL	55400037	55404487	1	.9071	1.2779	1.61056039800668	.2229	1.0039	.3956	2.0386	2.0955
New Zealand	NZL	55400037	55401061	1	1.1524	.2086	.4173	.2032	-.4235	.4711	-.1561	-.0604
New Zealand	NZL	55400037	55404257	1	1.5383	-.4314	.4173	-.1378	-.2422	.3986	-.0987	.1216
New Zealand	NZL	55400037	55403561	1	.1774	.0502	-.6843	-.3761	-.2827	-.0816	-.261378796262998	.1216
New Zealand	NZL	55400037	55402424	1	.7998	-.2624	.586	-.2819	.3801	.1411	-.0589	.7864
New Zealand	NZL	55400037	55400140	1	.4464	.9349	1.9359	.1305	-.3389	.5029	1.1217	.1216
New Zealand	NZL	55400037	55405782	1	.0671	1.127	.1386	-.2699	.1975	-.1678	1.8077	.4504
New Zealand	NZL	55400037	55403569	1	.4976	-.59	-.3802	.3645	-.2026	-.0558	-.3912	-.1565
New Zealand	NZL	55400037	55401163	1	-.4597	-.7353	.0226	.0119	-.4125	.2798	-.3907	.1216
New Zealand	NZL	55400037	55402267	1	-.4391	-.5743	-1.3694	.2814	.3268	.5108	-.6997	-.5251
New Zealand	NZL	55400037	55405238	1	.5335	.468	-.227	.1205	.7136	.3836	.1693	.1216
New Zealand	NZL	55400037	55403895	1	1.138	.37	-.0951	.0366	.4384	.3906	-1.0839	2.0955
New Zealand	NZL	55400037	55401307	1	-.7709	-.9464	-.5817	.1968	.3064	.6709	-1.0753	-1.236
New Zealand	NZL	55400037	55405474	1	.9063	-.267142489023995	-.11472138704309	-.283532076330187	-1.2195	-.0299645384725388	-.426658717879805	-.220239783135334
New Zealand	NZL	55400037	55405588	1	-.0902	.7989	.4173	.1122	-.5352	.0569	.9628	.1216
New Zealand	NZL	55400037	55402298	1	.172970357984506	.18327264858171	.204525380012935	.198212830905564	.0219654996966514	.422828578872092	.0561507489432357	.121040493732206
New Zealand	NZL	55400038	55400368	0	-1.2913	1.153	.6825	-1.3048	.7096	.7264	.9863	2.0955
New Zealand	NZL	55400038	55404665	1	1.1152	2.6352	1.9359	.8585	.2824	.7193	.0795	2.0955
New Zealand	NZL	55400038	55406163	1	.4259	-.0862	-.7638	.4013	.3998	.4536	-.0553	.1216
New Zealand	NZL	55400038	55401637	1	-1.1464	-.063076799325926	-.0810148947027358	-.8694	-.4244	-.0848245771439062	-.213962343194766	-.221409969066629
New Zealand	NZL	55400038	55402097	1	.0661	-.2662	.0226	-1.7857	.581	.5619	.5755	-.65
New Zealand	NZL	55400038	55405096	1	.1553	1.127	1.0433	.6723	.4097	.5956	-.4948	1.515
New Zealand	NZL	55400038	55400566	1	-.1686	-.0862	-.7249	.1053	-.9291	.4394	-.6852	-.6774
New Zealand	NZL	55400038	55403480	1	.6286	-.4343	1.1381	-.3545	-1.0325	-.3516	-2.1355	1.2147
New Zealand	NZL	55400038	55401337	1	1.0126	.229908884295831	.303956165747345	-.0473	.1327	.4212	.0400549159529701	.254444054861349
New Zealand	NZL	55400038	55405297	1	1.2798	-.2662	.0226	.394	.1126	.0901	-.252250949374098	-.5251
New Zealand	NZL	55400038	55400037	1	.3503	-.0862	.0226	-.343	-.1861	-.8849	.5755	.7864
New Zealand	NZL	55400038	55401381	1	-.2109	.162812409468312	.161538351799814	.130142580825248	-.00387819018166029	.390300815988888	.0481034969485285	.0639992521388313
New Zealand	NZL	55400038	55402046	1	-.2185	.326308713434274	.300735948333145	-.121	.5504	.2702	.156107619265135	.23202491462371
New Zealand	NZL	55400038	55404314	1	-1.0518	-.0862	.642291889712837	1.2836	4.8357	.6704	1.11863973435541	.881260064072541
New Zealand	NZL	55400038	55405466	1	.1823	-.0223008176326059	.0310745324667838	.4239	-.6257	.4382	-.097988574805957	-.082650390539775
New Zealand	NZL	55400038	55402543	1	-1.2185	-.2479	.9726	1.1212	.4096	1.5004	.5755	.5553
New Zealand	NZL	55400038	55402110	0	-.4241	2.6352	.4173	1.5631	.4245	.253	.5755	.1339
New Zealand	NZL	55400038	55405648	0	1.0446	1.1352	.4173	.0693	-.0049	.1927	.8038	.1216
New Zealand	NZL	55400038	55406087	0	-.6791	-1.184	-.404161190811038	-2.6893	.4153	.2587	-.425444808641256	-.401226120803444
New Zealand	NZL	55400038	55404915	0	.607	.3178	1.9359	.4034	.5055	.2758	-.8368	1.515
New Zealand	NZL	55400038	55405771	0	.172970357984506	.18327264858171	.204525380012935	.198212830905564	.0219654996966514	.422828578872092	.0561507489432357	.121040493732206
New Zealand	NZL	55400038	55402100	0	-.5405	.3289	1.1657	.7113	.4194	1.0062	1.1417	2.0955
New Zealand	NZL	55400038	55400370	0	-.6207	.0714	1.4187	.7017	-.0453	1.1396	-.4948	.1824
New Zealand	NZL	55400038	55406057	0	.1046	-.0862	.0226	.5469	-.1809	.7341	.5755	.1216
New Zealand	NZL	55400039	55400044	1	-1.0525	.1179552412091	.0672932969481881	-.0190951013140571	-.0605380727414515	.318986726028315	.0304606466010711	-.0610583563127232
New Zealand	NZL	55400039	55400801	1	-1.3335	.102977978517989	.035826019841122	-.0689237475606647	-.0794561181303552	.295175819090433	.0245699135359148	-.10281357016121
New Zealand	NZL	55400039	55402410	0	-.3962	.792	1.9359	-.0815	.696	-.6073	.1693	1.515
New Zealand	NZL	55400039	55402004	1	-.2808	-.1058	.0226	-.1149	-.1646	-.0185	-.2821	-.1563
New Zealand	NZL	55400039	55405854	1	-.8114	-1.2904	-.6446	.3841	-1.7511	-.2607	-.5172	-1.1252
New Zealand	NZL	55400039	55404043	1	-1.0747	-.2479	-.2707	1.2836	.3392	1.4954	.3482	-.2503
New Zealand	NZL	55400039	55405318	1	.6031	-.2662	.0226	.0724	-.1823	.2169	-.4948	-.1563
New Zealand	NZL	55400039	55400230	1	.8402	1.7162	1.9359	.9954	.8414	.6862	.0256	1.3857
New Zealand	NZL	55400039	55400510	1	.9286	-.2662	.0226	.939	.3291	.1527	.5755	-.8198
New Zealand	NZL	55400039	55401862	1	.6121	.206678200197082	.253700519269975	.276081996700544	.0515294658861964	.460038810330086	.065356426886691	.186292992342764
New Zealand	NZL	55400039	55400628	1	.2504	.187399638220659	.213196198523976	.211943130695569	.0271783732984154	.42938968207588	.0577739423683029	.132546156581205
New Zealand	NZL	55400039	55406094	1	.2757	-.4093	.7804	.1128	-.3933	.0449	.0298381625487047	.319789093967449
New Zealand	NZL	55400039	55402159	1	.5803	-.2662	-.0623066916828691	-.0514	-.5338	-.4105	-.317054152600012	-.120892104578963
New Zealand	NZL	55400039	55401681	1	-.7874	.468	-1.0194	.5164	.877	.4378	-.0513157188390031	-.470572650880855
New Zealand	NZL	55400039	55403700	1	.5448	.203091119132627	.246164050411237	.26414794726141	.0469985603535515	.454336055750301	.0639455858358546	.176292544328517
New Zealand	NZL	55400039	55400007	1	1.1665	.418646451852721	.465358523563535	.602380286816665	.5699	.698912709559965	.262632490035532	.436465133878979
New Zealand	NZL	55400039	55405201	0	1.6256	.1852	1.9359	-.0611	.2283	-.0816	-.2857	2.0955
New Zealand	NZL	55400039	55401722	0	-.4811	-.2479	-.6315	.4657	.4839	.1401	-.2004	-.3297
New Zealand	NZL	55400039	55405190	0	-.9745	-.0862	-.8627	.3267	.7148	.3456	-.6852	-.5912
New Zealand	NZL	55400039	55403079	0	-.7705	.7332	1.9359	-.878	.6518	.234	2.4277	2.0955
New Zealand	NZL	55400039	55404096	0	.0795	-.59	-.227	-2.6893	-1.0348	-1.6678	-2.1355	-.7496
New Zealand	NZL	55400039	55405902	0	-.3141	.157311863170367	.149981686328464	.111842522844288	-.0108260274917487	.381556027391061	.045940067580827	.0486642412165399
New Zealand	NZL	55400039	55403243	0	.689	.522183917006416	.517650541810913	.678917614672189	.8779	.794140639115978	.383898134143933	.484155860575691
New Zealand	NZL	55400039	55400955	0	.1061	2.6352	1.9359	1.6946	4.8357	3.6292	2.4277	.1216
New Zealand	NZL	55400039	55405038	0	.7411	.213553883069513	.268146351109162	.298957069176744	.060214262523807	.470969796077369	.0680607135963179	.205461755995628
New Zealand	NZL	55400039	55403972	0	-.4909	-1.25123364929569	-1.01685874729719	-1.6841	-3.7095	-1.11071460019117	-1.38334718542008	-1.26413352331983
New Zealand	NZL	55400039	55405931	0	.8023	.216815834943876	.274999722493335	.309809429142198	.0643344916263013	.476155659083058	.0693436775236757	.214555774100708
New Zealand	NZL	55400039	55401609	0	.1657	.182885139466434	.203711222114835	.196923606364296	.0214760300797672	.422212515465067	.0559983370636099	.119960154399829
New Zealand	NZL	55400039	55403174	1	-.9124	.125422552607764	.0829821422247004	.00574829135195609	-.0511059796489767	.330858284967807	.0333976277485031	-.0402401874153101
New Zealand	NZL	55400040	55405961	1	.5251	-.4314	.0226	.7113	-.0408	1.0062	.1693	-.7496
New Zealand	NZL	55400040	55404463	0	.5593	.370733787954812	.336767325045283	.553119547873347	.6629	.693833985825041	.236460163014742	.2094
New Zealand	NZL	55400040	55405280	1	1.4519	.0502	.0226	.5331	-.7364	1.0357	-.6852	-.7108
New Zealand	NZL	55400040	55404847	1	.4379	-1.2492	-.3802	.8281	-.0487	.8844	-.8012	.1216
New Zealand	NZL	55400040	55403238	1	.7764	-.0862	-1.1926	.2857	-1.605	-.1237	.5755	-1.1252
New Zealand	NZL	55400040	55405263	1	.7895	.0502	-.5836	.4545	-.4025	.8757	-.4918	.1216
New Zealand	NZL	55400040	55405632	1	.9638	.3326	.0226	.7507	.0563	.87	.5755	2.0955
New Zealand	NZL	55400040	55401661	1	.172970357984506	.18327264858171	.204525380012935	.198212830905564	.0219654996966514	.422828578872092	.0561507489432357	.121040493732206
New Zealand	NZL	55400040	55403132	1	1.3448	1.1352	.0226	.8677	.2982	1.7809	-.3876	-.1865
New Zealand	NZL	55400040	55404439	1	1.1741	.8089	.3461	.674	-.2803	1.5191	-.3943	-.6698
New Zealand	NZL	55400040	55400481	1	.9522	-.2662	-.3802	.7282	-.2631	1.0443	.1693	.1216
New Zealand	NZL	55400040	55404038	1	.3771	-.7221	.0226	.4001	-.7946	.7492	-.1972	.1216
New Zealand	NZL	55400040	55401251	1	1.4663	-1.034	-.5544	.5783	-.2941	1.0062	.5755	-.5912
New Zealand	NZL	55400040	55405715	1	.7047	-.9196	-.4728	.1402	-1.2599	.8173	-.0553	-.8028
New Zealand	NZL	55400040	55402022	0	.4411	-.2662	.8038	.386	.4658	.8848	1.4152	.8375
New Zealand	NZL	55400040	55403232	0	.3949	-.0862	.0226	-.9735	.3278	.9616	-.5832	.1216
New Zealand	NZL	55400040	55401631	0	.9317	-.4314	.0226	.7113	.0653	.8767	-.2852	.1216
New Zealand	NZL	55400040	55405203	0	.869	.3289	-.227	.7113	.4699	1.1686	.075	.1216
New Zealand	NZL	55400040	55403006	0	.9099	.468	.0226	.6503	.2786	1.1811	1.2568	.4777
New Zealand	NZL	55400040	55402479	0	.5068	1.1352	1.9359	.978	.4581	1.4153	.3482	2.0955
New Zealand	NZL	55400040	55405172	0	.7836	-.0862	.0226	1.2836	.0407	1.5721	.5755	.1216
New Zealand	NZL	55400040	55402515	0	.8517	1.0508	-.1119	.6056	.2626	1.7196	1.3656	.557
New Zealand	NZL	55400040	55400094	0	1.1375	-.0862	-.7573	.8339	.0862	1.5721	.7264	-.0129
New Zealand	NZL	55400040	55405437	0	1.1253	-.5717	.9192	1.2836	.514	1.5721	1.0267	2.0955
New Zealand	NZL	55400040	55403862	0	.8266	1.1493	.6825	.3601	.4425	.9389	1.2302	.5553
New Zealand	NZL	55400040	55401407	0	1.0009	.8762	.0226	1.0271	.5578	1.1599	-.4771	-.2503
New Zealand	NZL	55400040	55400898	0	.3068	-.9033	-.6116	.6819	-.4952	1.4394	-1.0753	-.1808
New Zealand	NZL	55400040	55401615	0	1.3385	-.0862	.0226	1.2836	.4487	1.597	.5755	.1216
New Zealand	NZL	55400040	55403966	0	1.2879	-.4314	.0226	.6594	.0201	-.0185	-.6595	-.4784
New Zealand	NZL	55400040	55400325	0	.2263	-.2479	.0226	.2528	.0788	.9347	.1701	-.2503
New Zealand	NZL	55400040	55401761	0	.6135	-.9416	-1.5553	.3464	-.431	1.1166	-.8012	-1.7277
New Zealand	NZL	55400040	55401175	0	1.0337	-.7199	.0226	1.8555	.5843	1.6904	.0256	.1216
New Zealand	NZL	55400040	55405896	0	1.1546	-1.1395	-.4806	.6688	-.5464	.420057859283764	-.1727	.1216
New Zealand	NZL	55400040	55402088	1	.7023	-.09903148382722	.0226	.3447	-.7107	-.2156	-.24857235909279	-.0676935018314205
New Zealand	NZL	55400041	55401957	1	.0376	.176057426474508	.189366175148945	.174208127416999	.0128518250466051	.411357792409043	.0533129174705618	.100925126307333
New Zealand	NZL	55400041	55405817	1	.0852	.178594500154568	.194696575114413	.182648851834574	.0160564476818784	.415391241413467	.0543107783029513	.107998251500173
New Zealand	NZL	55400041	55402301	1	.1521	.182160261272132	.20218825069613	.194511970816418	.0205604236125462	.421060101463803	.0557132339686415	.117939261487589
New Zealand	NZL	55400041	55405001	1	-1.315	.10396402606171	.0378977089033311	-.0656432139109769	-.0782106240389149	.296743441077447	.0249577375989234	-.100064561420296
New Zealand	NZL	55400041	55400030	1	-.048	.171494957839778	.179780413866508	.159029009556823	.00708889022350843	.40410436310697	.05151844504929	.0882053885655878
New Zealand	NZL	55400041	55404899	1	.4317	.197062904149123	.233498751333624	.244092360462508	.0393842153945301	.444752377548613	.0615746181857863	.159486442242169
New Zealand	NZL	55400041	55402089	1	.1588	.18251737038256	.202938538086228	.195700055976034	.0210114944456625	.421627834832073	.0558536891698392	.118934848437001
New Zealand	NZL	55400041	55403627	1	-1.3131	.104065295809443	.0381104769691795	-.0653062942388468	-.0780827084295237	.296904440092329	.0249975681783675	-.0997822307928504
New Zealand	NZL	55400041	55400834	1	.0127	.174730259780527	.186577793654404	.169792706450663	.0111754573235314	.409247857950847	.0527909272452152	.0972251091371293
New Zealand	NZL	55400041	55402979	1	.0149	.174847519488429	.186824156678018	.170182823965761	.0113235701344054	.409434277862816	.0528370468635189	.0975520182846975
New Zealand	NZL	55400041	55401674	1	-.2978	.158180651006186	.151807012367059	.114732938978878	-.00972864621118244	.382937229466106	.0462817720255318	.0510863408098863
New Zealand	NZL	55400041	55404223	1	1.278	.242170581784308	.328270127190243	.394163475474978	.0963605207775521	.516464728230212	.0793159968087108	.285242447508983
New Zealand	NZL	55400041	55406212	1	-.068	.170428960495215	.177540750015471	.155482486692295	.00574241012465408	.402409636634523	.0510991757919835	.0852334872240584
New Zealand	NZL	55400041	55400565	1	-.8758	.127373327748314	.0870807270720977	.0122384281940409	-.0486419210680733	.333959634412385	.0341648904893741	-.0348016079603115
New Zealand	NZL	55400041	55406173	1	.9152	.222833389953934	.287642624932437	.329829550712454	.0719353717843341	.485722390020021	.0717104524811709	.231332157173641
New Zealand	NZL	55400041	55405260	1	.0745	.178024191575227	.193498354954108	.180751462102052	.0153360808289914	.414484562750708	.0540864692502923	.106408284282455
New Zealand	NZL	55400041	55405156	1	-.8754	.127394647695205	.0871255203491184	.0123093586513315	-.0486149914660962	.333993528941834	.0341732758745202	-.0347421699334809
New Zealand	NZL	55400041	55405327	1	.4447	.197755802423089	.234954532836798	.246397600324451	.0402594274587854	.445853949755704	.0618471432030356	.161418178114163
New Zealand	NZL	55400041	55400667	1	.1678	.182997069187614	.203946386819194	.197295991265071	.0216174104901469	.422390461744674	.0560423603356271	.120272204040689
New Zealand	NZL	55400041	55401818	1	.9603	.225237213965924	.292693066916525	.337826959771963	.0749716844072507	.48954399821539	.0726559046563971	.238033794698789
New Zealand	NZL	55400041	55400915	1	.5775	.204834024790987	.249825900807682	.269946512144912	.0492000553151783	.457106933532752	.0646310910715507	.181151603021918
New Zealand	NZL	55400041	55403544	1	-.4044	.152498885159665	.139869604041033	.0958299721109476	-.0169053851380762	.373904337367963	.0440470668840882	.035246106659535
New Zealand	NZL	55400041	55400189	1	-1.3019	.221431893752188	.132448007498358	.2194	.1422	.6691	.175605572762454	-.00441102833804148
New Zealand	NZL	55400041	55405992	1	-.5848	.142883589111706	.119667836104682	.063840335872912	-.0290506356297424	.35861790458649	.0402652581831836	.00843955655894037
New Zealand	NZL	55400041	55405913	1	-.3967	.152909294137322	.140731874623683	.0971953834137905	-.0163869903000172	.374556807059855	.0442084855481512	.0363902886760238
New Zealand	NZL	55400041	55404422	1	.9267	.223446338427058	.288930431646783	.331868801359557	.0727095978411754	.486696857741678	.0719515323041222	.23304100044502
New Zealand	NZL	55400041	55401713	1	-1.3484	.10218381049629	.0341574702720997	-.0715659070947374	-.0804592458040017	.29391324786846	.0242575579392215	-.10502763666065
New Zealand	NZL	55400041	55404282	1	-.8474	.128887043977594	.0902610497405698	.0172744906616696	-.0467299193277001	.33636614600326	.0347602528347493	-.0305815080553398
New Zealand	NZL	55400041	55402431	1	.172970357984506	.18327264858171	.204525380012935	.198212830905564	.0219654996966514	.422828578872092	.0561507489432357	.121040493732206
New Zealand	NZL	55400041	55400247	1	.4428	.0932073981477315	.14910020915169	.115521705183392	-.2353	.335819433031451	-.0444921440601602	.0650641024674527
New Zealand	NZL	55400041	55401987	1	-1.4418	.0972056028971802	.0236982400877582	-.0881281688720795	-.0867473078656515	.285998875242132	.0222995705076002	-.118906415925592
New Zealand	NZL	55400041	55402025	1	-1.0093	.120257795473356	.0721309708664275	-.0114346119266783	-.0576296757279261	.322647335208801	.0313662681968532	-.0546390494150198
New Zealand	NZL	55400041	55405650	1	.3777	.194184711318803	.227451658935825	.234516748728285	.0357487191276234	.440176616073006	.0604425911910588	.15146230862004
New Zealand	NZL	55400041	55402315	1	.392	.194946899420165	.229053018589316	.237052512576422	.0367114523983042	.441388345500806	.0607423687100329	.153587218079233
New Zealand	NZL	55400041	55404655	1	.5077	.201113694058462	.242009473967564	.257569147347712	.0445008397701767	.451192338143912	.063167841363551	.17077966733998
New Zealand	NZL	55400041	55401103	1	.2294	.186280341008868	.210844551480387	.208219281687815	.0257645691946183	.427610219279811	.0573337096481311	.1294256601726
New Zealand	NZL	55400041	55401998	1	.163	.182741229824918	.203408867494945	.196444825777585	.0212942552664219	.421983727391286	.0559417357138735	.119558947718722
New Zealand	NZL	55400041	55405600	1	.4512	-1.0481	-.484240043100838	.5119	-.749	-1.6678	-.675296615958887	-.474831935695561
New Zealand	NZL	55400041	55401443	1	-.0597	.170871349393209	.178470210513651	.156954293681074	.00630119936567863	.403112948120588	.0512731725337657	.0864668262807931
New Zealand	NZL	55400041	55402182	1	-.0488	.171452317945996	.179690827312466	.158887148642242	.00703503101955425	.404036574048072	.0515016742789977	.0880865125119266
New Zealand	NZL	55400041	55400071	1	-.7512	.134014491204942	.101033832864057	.0343332656400455	-.0402533500522107	.34451778033573	.0367769379623935	-.0162866626025837
New Zealand	NZL	55400041	55400386	1	-1.6962	.0836461166743384	-.00479028409742902	-.133239939708866	-.103874534723079	.264441954512605	.0169664655546615	-.156709000989845
New Zealand	NZL	55400041	55400194	1	.2428	.186994559229725	.212345126260582	.210595452007049	.0266667108608507	.42874568601635	.0576146200505265	.131416834071424
New Zealand	NZL	55400043	55400399	1	1.4586	.251796537805712	.348494291765105	.426188576941658	.108519236070207	.531768108276409	.0831019982021884	.312078716622993
New Zealand	NZL	55400043	55401129	1	-1.2335	.108307965240804	.0470243390963057	-.0511911332380285	-.0727237176360834	.303649451452669	.0266662598224473	-.0879540634535636
New Zealand	NZL	55400043	55400983	1	-2.0673	.507377360783348	.30215078352247	1.7775	.793517506578689	1.18783914346618	.607284157631116	.160139180060408
New Zealand	NZL	55400043	55405622	1	-.534	.145591222366897	.125356582286315	.0728485039488112	-.0256305761786524	.362922509826506	.0413302020967421	.0159881859664249
New Zealand	NZL	55400043	55403753	1	-.2872	.158745629598804	.152994034208109	.116612596097077	-.00901501175878965	.383835434496503	.0465039847319043	.0526614485208969
New Zealand	NZL	55400043	55403452	0	-.7376	.451472151283956	.362262235924335	.432600402936694	.7959	.678858319381669	.359411933953404	.277068896388242
New Zealand	NZL	55400043	55404761	0	-.1504	.166037051435616	.1683133349492	.140870812490443	.00019491211737414	.395427363568041	.0493717864518807	.0729892536969576
New Zealand	NZL	55400043	55401492	0	.172970357984506	.18327264858171	.204525380012935	.198212830905564	.0219654996966514	.422828578872092	.0561507489432357	.121040493732206
New Zealand	NZL	55400043	55401196	0	.172970357984506	.18327264858171	.204525380012935	.198212830905564	.0219654996966514	.422828578872092	.0561507489432357	.121040493732206
New Zealand	NZL	55400043	55401799	0	.172970357984506	.18327264858171	.204525380012935	.198212830905564	.0219654996966514	.422828578872092	.0561507489432357	.121040493732206
New Zealand	NZL	55400043	55400775	1	.0355	2.6682	1.6222	2.0468	1.4142	-1.6678	2.4277	1.2147
New Zealand	NZL	55400043	55402221	1	.5291	.202254311217145	.244405914288173	.261363926812756	.0459415734759508	.45300569546943	.063616459468869	.173959601775417
New Zealand	NZL	55400043	55402671	0	.172970357984506	.18327264858171	.204525380012935	.198212830905564	.0219654996966514	.422828578872092	.0561507489432357	.121040493732206
New Zealand	NZL	55400043	55400762	0	.172970357984506	.18327264858171	.204525380012935	.198212830905564	.0219654996966514	.422828578872092	.0561507489432357	.121040493732206
New Zealand	NZL	55400044	55401856	1	-.4796	-.0862	.0226	.1053	-.2006	-.1088	-.2852	-.4607
New Zealand	NZL	55400044	55401222	1	.6366	.207984046944171	.256444107487495	.28042648720959	.053178904007293	.462114850258833	.0658700317268914	.189933571486137
New Zealand	NZL	55400044	55405893	1	.172970357984506	.18327264858171	.204525380012935	.198212830905564	.0219654996966514	.422828578872092	.0561507489432357	.121040493732206
New Zealand	NZL	55400044	55401264	1	.0716	.177869621960265	.193173603695708	.180237216286696	.0151408412146575	.414238827412203	.0540256752079828	.105977358587933
New Zealand	NZL	55400044	55402913	1	.172970357984506	.18327264858171	.204525380012935	.198212830905564	.0219654996966514	.422828578872092	.0561507489432357	.121040493732206
New Zealand	NZL	55400044	55404190	1	-1.7653	-.1058	.7398	-1.5147	-.5085	-1.6678	-.6852	1.1508
New Zealand	NZL	55400044	55404427	1	-.3563	-.59	-.691	-.0271	-.135	.0113	-.6852	-.7496
New Zealand	NZL	55400044	55404045	1	.3131	.0566	-.227	.4617	-.5254	.2092	-.2852	-.8936
New Zealand	NZL	55400044	55404963	1	1.44	-.2872	-.442	.4311	1.1003	.8695	1.1375	-.5998
New Zealand	NZL	55400044	55404406	1	.14	.181515332878671	.200833254066253	.192366324483379	.0197458031527394	.420034791947972	.0554595760679711	.116141261175964
New Zealand	NZL	55400044	55405255	1	-.2272	-.6019	-.691	-.1762	-.525	-.1091	-.3733	-.5305
New Zealand	NZL	55400044	55403020	1	.4184	-.05902424415418	.0206797336892555	.0693	-.6802	.2869	-.178151180518308	-.0842281846957021
New Zealand	NZL	55400044	55401785	1	.9755	-.2662	.0226	-.3605	.4825	.5543	-.4771	-.4607
New Zealand	NZL	55400044	55402786	1	-.5788	-1.4456	.0226	-1.6841	-.431	-.2532	-.6852	-.4377
New Zealand	NZL	55400044	55406066	1	-.7255	.2718	.0226	.0788	.1222	-.1088	-.4771	-.1563
New Zealand	NZL	55400044	55401500	1	-.2497	-.0862	-.0154	.3773	-.4824	-.4128	-.6852	.1216
New Zealand	NZL	55400044	55402191	1	.3902	-.131275781834583	-.042166120522935	.0605	-.925	.3689	-.230793490715724	-.162229949812798
New Zealand	NZL	55400044	55404070	1	.3319	-.2509	.3461	-.3527	-1.4356	.2382	-.8657	-.2503
New Zealand	NZL	55400044	55402653	0	-.2225	.162194131008466	.160239346766212	.128085597563823	-.00465914863899581	.389317874634869	.0478603207792908	.0622755493607443
New Zealand	NZL	55400044	55406196	0	.172970357984506	.18327264858171	.204525380012935	.198212830905564	.0219654996966514	.422828578872092	.0561507489432357	.121040493732206
New Zealand	NZL	55400044	55404642	0	.0527	.176862254469653	.191057121356478	.176885752179717	.0138684175212401	.412637310895741	.0536294657598282	.103168911820188
New Zealand	NZL	55400044	55405901	0	-.0465	.171574907640621	.179948388655336	.159294998771662	.00718987623092251	.404231467592403	.051549890243588	.0884282811662025
New Zealand	NZL	55400044	55400925	0	.1166	.515617146453127	.473182694781863	.607339150702114	.9025	.770823512909012	.396265323169286	.421122254612663
New Zealand	NZL	55400044	55404524	0	1.2593	.241173874267141	.326176041489524	.390847476596645	.0951015618851233	.514880158978474	.0789239800531292	.282463719754653
New Zealand	NZL	55400044	55403958	0	-1.283	.105669621813011	.0414811710649898	-.0599687773277333	-.0760562558807479	.299455003433362	.0256285684106138	-.0953095192738487
New Zealand	NZL	55400044	55402417	0	1.3246	-1.3452	-1.1926	.1053	.5398	.4394	-.6852	-1.1252
New Zealand	NZL	55400044	55405993	0	1.2515	.240758135302762	.32530257258762	.389464332679479	.0945764346465701	.514219215654219	.0787604650427797	.281304678231456
New Zealand	NZL	55400044	55400785	0	.7785	-2.9627	-2.664	-2.6893	-3.7095	-1.6678	-2.1355	-2.5027
New Zealand	NZL	55400044	55401191	0	1.0686	1.7162	1.1657	.1872	.4302	.7512	.9911	.1216
New Zealand	NZL	55400044	55401047	0	-.3571	-.847	-.7836	.2393	-.3986	-.0348	.3482	-.6774
New Zealand	NZL	55400044	55405405	0	.2057	-.0994	.0226	-.0396	-.4416	.0668	-1.5848	.2546
New Zealand	NZL	55400044	55404238	0	-.6115	-.4314	.0226	.7113	.5323	.6337	.1693	.1216
New Zealand	NZL	55400044	55402715	0	.709	1.7671	.8038	.5941	1.0378	.6094	.8038	1.1508
New Zealand	NZL	55400044	55401855	0	1.082	-.0862	.233590337087695	.371430772772595	.0745396811240892	.4394	.5755	.1216
New Zealand	NZL	55400044	55406257	0	-.8697	-.6669	1.2867	.7113	-.8962	-.1721	.5755	-2.5027
New Zealand	NZL	55400044	55404985	1	.8394	1.10541334195946	1.1381	3.4562	1.879267386954	3.5678	1.19485105750372	.1216
New Zealand	NZL	55400044	55404773	1	1.3102	-.847	.4173	.0457	-.985	.2893	-.5945	-.6353
New Zealand	NZL	55400045	55402635	1	.9105	-.0862	-1.0611	.0429	.3413	.5271	-.1566	-.3297
New Zealand	NZL	55400045	55401124	1	.5103	.1221	-1.2567	.6002	-.1683	1.0017	-.6852	-.946
New Zealand	NZL	55400045	55400911	1	.8416	.4571	.1386	.465	-.4863	.6146	-.1722	2.0955
New Zealand	NZL	55400045	55400026	1	.7033	-.0219	-.691	.6525	.3432	.2257	-.2821	-.3297
New Zealand	NZL	55400045	55403575	1	.4335	.4098	-.2943	.4254	-.1131	.7511	-.1727	-.959
New Zealand	NZL	55400045	55406209	1	.0461	-.1219	.8038	.5309	-.8837	.4818	-1.2835	-.1884
New Zealand	NZL	55400045	55405320	1	1.0453	.5315	-.9285	-.0343	-.2349	-.3936	-1.305	-.7096
New Zealand	NZL	55400045	55401851	1	.9527	.0789	-.3048	.271	-.2254	.4967	-.4918	-.1314
New Zealand	NZL	55400045	55401396	1	.5989	.2784	-.6789	.9726	.5173	.7613	-1.1469	-1.3305
New Zealand	NZL	55400045	55400953	1	-1.3918	2.6352	-1.1801	.3963	-.6451	.8002	1.0684	-.9167
New Zealand	NZL	55400045	55401036	1	1.3189	-.2662	.0226	.0709	-.2946	.6935	.0256	-.5251
New Zealand	NZL	55400045	55402971	1	.4704	-.923	.0226	.4671	-.0938	.7817	-.0553	-.1563
New Zealand	NZL	55400045	55405279	1	1.0202	.2718	-.3048	-.2877	-.5128	-.1278	-1.054	-.7096
New Zealand	NZL	55400045	55401091	1	1.7515	-.59	-.5034	-.155	-.5606	.3126	-.0553	-.4784
New Zealand	NZL	55400045	55400638	1	-.1502	.3875	.0226	-.2839	-.2824	.4728	-.3846	-.3297
New Zealand	NZL	55400045	55403628	1	.2252	-.0862	.1386	.1102	-.6282	.3079	-.6595	-.6774
New Zealand	NZL	55400045	55405970	1	1.0956	2.6352	1.1381	.5352	-.2513	.5828	.1701	-.2503
New Zealand	NZL	55400045	55405412	1	-.0953	.2032	-.9285	-.3253	-.9739	.4089	-.7867	-.1563
New Zealand	NZL	55400045	55404284	1	1.0923	2.6352	1.9359	1.2836	.894	1.5546	.5755	2.0955
New Zealand	NZL	55400045	55402648	1	.772	.5315	-.3526	.1498	-.2897	.3047	-.532	-.0274
New Zealand	NZL	55400045	55401263	1	.8947	-.013	.0226	.1723	-1.0179	.4529	-.2004	-.0859
New Zealand	NZL	55400045	55402978	1	.7766	.7665	1.9359	1.4784	.3861	1.2961	.7017	2.0955
New Zealand	NZL	55400046	55405938	1	.9716	-.0862	.0226	.1724	-.2517	.1901	.5755	.1216
New Zealand	NZL	55400046	55400614	1	.1062	-.0862	.0226	.2234	-.0974	.7116	-.6852	-.4607
New Zealand	NZL	55400046	55404961	0	.851	.4121	.4173	.8203	.3814	1.0728	.3768	.4504
New Zealand	NZL	55400046	55400389	0	.3684	-.2479	-.4806	1.418	4.8357	.828	.5755	-.7496
New Zealand	NZL	55400046	55402145	1	.3714	-.2479	.4173	.0509	-.2745	.2382	-.8657	.1216
New Zealand	NZL	55400046	55400701	1	1.1453	.1852	.7162	.5249	.3445	.5592	1.1217	.557
New Zealand	NZL	55400046	55402360	1	.118557136359526	.1245	-.4728	-.4637	-.7191	.0272	-1.5848	-.7096
New Zealand	NZL	55400046	55402972	1	.9414	-.0862	-.227	-.1506	.3445	.5321	-.4771	.1216
New Zealand	NZL	55400046	55400501	1	-.2093	.5859	1.0108	.4696	.6058	.8454	.5755	-.6073
New Zealand	NZL	55400046	55400607	1	1.2043	.3875	-.5544	.5156	.1529	.8874	-.4948	.2224
New Zealand	NZL	55400046	55405717	1	.4828	-.0862	-.1587	.1723	-.6985	.5172	-.7867	-.4607
New Zealand	NZL	55400046	55404321	1	.299	.957	-.9607	.1595	.0009	-.1652	-.0553	.1216
New Zealand	NZL	55400046	55406091	1	.674	.1371	-1.7997	.4581	-.7337	.2823	-.1727	-1.2688
New Zealand	NZL	55400046	55401859	1	1.1264	.6636	.6825	-.2562	-.2385	-.0386	-.2673	1.515
New Zealand	NZL	55400046	55401976	1	1.1006	-.2479	.4173	.1231	-.7603	.229	-1.166	-.4607
New Zealand	NZL	55400046	55404900	1	.9488	1.3889	-.6315	-.3581	.2076	.3618	.1693	-.0129
New Zealand	NZL	55400046	55404280	1	.6049	-.4314	.6496	.6341	.0293	.897	.3415	.4504
New Zealand	NZL	55400046	55403108	1	.6452	-.784	-.4806	.034	-.6098	.1693	.3199	-.4607
New Zealand	NZL	55400046	55401734	1	.7171	.2836	-.4806	-.0379	-.0237	-.2306	-.3086	.1216
New Zealand	NZL	55400046	55401999	1	.6384	.792	1.2867	.36	-.0229	1.0937	1.6922	.8375
New Zealand	NZL	55400046	55400391	1	.9003	-.2479	-.5836	1.1198	.0376	1.3494	.3482	-.5912
New Zealand	NZL	55400046	55404264	0	.419052665622118	-1.3843	1.1355	.2428	-.7295	.5819	-.4323	1.1508
New Zealand	NZL	55400046	55400610	0	.463	.0634	1.2341	.6819	.642	.7917	1.2262	2.0955
New Zealand	NZL	55400046	55402937	0	-.6606	.4012	.0226	.6702	.5755	.4453	-1.2871	.1216
New Zealand	NZL	55400046	55403804	0	.213	-.0384	.0226	.4914	-.2574	.976	2.4277	-.7496
New Zealand	NZL	55400046	55404192	0	1.1949	-.4203	-.7902	-.6494	-.3663	-.1651	.0888	-.4784
New Zealand	NZL	55400046	55402751	0	.1779	.9484	.0226	.2042	.2101	.493	.9628	.7435
New Zealand	NZL	55400046	55402468	0	.8603	.5042	1.4967	.4353	1.378	.2568	1.4834	2.0955
New Zealand	NZL	55400046	55400211	0	-.479	.5746	1.9359	.5219	-.1229	.8797	.5755	1.515
New Zealand	NZL	55400046	55400036	0	.4585	.198491340590837	.236499900894013	.248844701100975	.0411884987269949	.447023311021692	.062136438990577	.163468790039818
New Zealand	NZL	55400046	55402580	0	-.8496	1.031	-.335	-.135	.0169	.8133	-.3912	.0484
New Zealand	NZL	55400046	55403356	0	.8598	.2695	-.6587	-.2585	-.6021	-.0779	-.5832	-.1563
New Zealand	NZL	55400046	55405232	0	.3376	-.4516	.2753	-.1679	-.2027	.275	-.4805	1.4234
New Zealand	NZL	55400046	55403905	0	1.1475	-.2479	-.1627	1.2836	1.9728	1.5721	.9628	.1216
New Zealand	NZL	55400046	55404037	0	1.029	1.1493	.3461	.9694	1.5156	1.0245	.5755	2.0955
New Zealand	NZL	55400046	55406223	0	-.7319	.4571	.0226	-1.3001	-.3835	-.4427	-.8738	-1.3017
New Zealand	NZL	55400046	55405370	0	-.5427	-.9363	-.8099	-2.6893	-.0253	.0589	-2.1355	-2.5027
New Zealand	NZL	55400046	55405978	1	.4616	.198656570179245	.236847048790924	.249394412144976	.0413972031423174	.447285993624921	.0622014257254596	.163929434747755
New Zealand	NZL	55400047	55404952	1	.9786	2.6352	1.1657	.136	.4516	.5715	1.5037	1.515
New Zealand	NZL	55400047	55404752	1	-.9468	.4953	1.9359	-2.6893	-1.0088	-1.6678	-2.1355	2.0955
New Zealand	NZL	55400047	55402176	1	-.2913	.158527100143169	.152534903118646	.115885558909849	-.00929104017905478	.383488015569651	.0464180345341564	.0520522087458834
New Zealand	NZL	55400047	55402753	1	-.7617	-2.9627	-2.664	.7113	-.0408	1.0062	.5755	.1216
New Zealand	NZL	55400047	55400854	1	-.4553	2.6352	-.8243	-.25956197768653	.2426	-.5531	-.209877038801418	-.6774
New Zealand	NZL	55400047	55400842	1	.6816	-.0862	.0226	-.3531	-.124	.152	.5755	-.4377
New Zealand	NZL	55400047	55400713	1	-.8321	-.5717	1.4967	-1.6821	1.0242	-.3932	1.1417	-1.1252
New Zealand	NZL	55400047	55404214	1	-.2396	-.7221	.1386	-.6916	-.3329	-.4694	-.5832	-.1865
New Zealand	NZL	55400047	55404724	1	.3287	-.0862	.0226	-.3262	.1164	.081	.1922	.1216
New Zealand	NZL	55400047	55403075	1	.5766	-.4203	.0226	-.3211	-.4631	-.0216	-.1727	.1216
New Zealand	NZL	55400047	55401540	1	-.056	.3924	-.442	.5225	.2439	.562	.3482	.8925
New Zealand	NZL	55400047	55401473	1	-.131	.167071068859842	.170485808884705	.144310939669035	.00150099781326286	.397071248246314	.049778477631468	.075871997998241
New Zealand	NZL	55400047	55404127	1	.4976	1.1493	1.9359	-.2204	-.2603	.0561	-.4771	.1216
New Zealand	NZL	55400047	55401384	1	.9021	.363	-.227	-.2214	-.8371	.4535	.3482	-1.2803
New Zealand	NZL	55400047	55400576	1	-.8602	1.1493	.7162	-.4098	-.2189	.0458	-.2852	-.1544
New Zealand	NZL	55400047	55402965	1	-.526	2.6352	1.9359	-2.6893	.0904	.2389	.5755	.1216
New Zealand	NZL	55400047	55400966	1	-.0906	2.6352	.586	.3479	.7763	.2963	.5755	-.4607
New Zealand	NZL	55400047	55400665	1	-.1816	-1.3177	.3461	.6152	.0744	.8338	-.6852	-.153747435326704
New Zealand	NZL	55400047	55400722	0	-.2492	-.0862	.0226	-.8349	-.8427	-.4694	.5755	.1216
New Zealand	NZL	55400047	55404593	0	-.0526	-.0862	-1.1926	-2.6893	-1.238	-1.6678	-.6852	-2.5027
New Zealand	NZL	55400047	55405781	0	-.4729	.1852	.0226	.1862	.178	.3183	.5858	.1216
New Zealand	NZL	55400047	55400285	0	.7277	2.6352	1.9359	-.2699	.6144	.3928	.7679	2.0955
New Zealand	NZL	55400047	55402213	0	-.6078	-.0862	.0226	.7113	-.2215	1.0062	.5755	.1216
New Zealand	NZL	55400047	55404583	0	.172970357984506	.18327264858171	.204525380012935	.198212830905564	.0219654996966514	.422828578872092	.0561507489432357	.121040493732206
New Zealand	NZL	55400047	55401026	0	1.3131	.8492	.0226	.4734	.4893	1.0726	.5755	.1216
New Zealand	NZL	55400047	55400965	0	1.0564	1.3697	1.9359	-.0069	.7009	.5001	1.802	2.0955
New Zealand	NZL	55400047	55401319	0	.7065	.1997	-.6097	-.1245	-.0191	-.1088	-.4805	-.6073
New Zealand	NZL	55400047	55403275	0	-.7696	.2032	-.6315	-1.1482	-.3072	-.6614	-.9941	.1216
New Zealand	NZL	55400047	55403294	0	.7574	-.16	1.0108	-.6964	-.7082	-.5058	.0405	.557
New Zealand	NZL	55400047	55402855	0	.2761	-2.9627	.0226	-1.3001	-1.7833	-.2154	.5755	-2.5027
New Zealand	NZL	55400047	55401478	0	.4225	1.1493	-.227	-.1874	.2968	.2244	.8038	.4504
New Zealand	NZL	55400047	55400212	0	-.1405	-.7815	-.7902	-.4466	-1.4036	.0451	-.5832	-.4607
New Zealand	NZL	55400047	55405677	0	-.3674	-.2662	.0226	-.7797	-1.3114	-.4694	.1693	-.4607
New Zealand	NZL	55400047	55403194	0	-2.7722	-.59	-.227	.1772	-.5699	.5154	.3482	-.7507
New Zealand	NZL	55400047	55400297	0	-1.0418	-.0862	.0226	.1053	.3197	-1.6678	.5755	.1216
New Zealand	NZL	55400047	55401621	0	-.0902	-.0862	.0226	.7526	.2729	.2804	.5755	-.1563
New Zealand	NZL	55400047	55400178	0	1.0101	.879	1.2899	-.6537	.2489	-.7368	.0514	2.0955
New Zealand	NZL	55400047	55400743	0	-.0832	.879	1.9359	.4184	1.1281	1.604	.978	.4777
New Zealand	NZL	55400047	55406259	0	.9304	-1.3452	-1.1926	-2.6893	-.4455	-1.6678	-.6852	-1.1252
New Zealand	NZL	55400047	55401826	1	.9988	.227289258854208	.29700441982977	.344654016286178	.0775636585975453	.49280634667485	.0734629979767121	.243754704781233
New Zealand	NZL	55400048	55406228	1	.8674	.220285656300429	.282289828328459	.321353361066234	.0687172843480722	.481671993750873	.0707083989562084	.224229312967385
New Zealand	NZL	55400048	55405704	1	-1.6415	.0865616194117182	.00133519653515632	-.123540199674384	-.100191911652712	.269077031414748	.0181131669733947	-.148580850820762
New Zealand	NZL	55400048	55403469	1	-.009	.468	.0226	.7113	-.0171	.5698	.5755	-.4607
New Zealand	NZL	55400048	55403913	1	.6194	-.6529	.0226	-.4637	.1309	.0331	.0256	-.7108
New Zealand	NZL	55400048	55405223	1	-.0871	-1.0212	-.9607	-1.4389	-1.542	-.6274	-.6852	-.959
New Zealand	NZL	55400048	55403341	1	-.399	.152786704442697	.140474313280813	.0967875332843699	-.0165418355113855	.374361913515523	.0441602695835609	.0360485200217479
New Zealand	NZL	55400048	55402384	1	.6405	.208191916426361	.256880841938447	.281118059168172	.0534414676265696	.462445321920961	.0659517892320662	.190513092247735
New Zealand	NZL	55400048	55401630	1	-.7289	.13520307824413	.103531058057962	.0382876386339934	-.0387520247419881	.346407400352509	.0372444231842903	-.0129729926067785
New Zealand	NZL	55400048	55401262	1	-.3703	-.5874	1.1752	-.381	-.2576	-.1094	.1648	.1216
New Zealand	NZL	55400048	55403892	0	.0933	-1.3452	-1.1926	-.118928735099728	-.575464544462401	.11812649934319	-.3943	-1.1252
New Zealand	NZL	55400048	55404798	0	-.5406	.145239443243191	.124617493215473	.0716781514035172	-.0260749146112743	.362363250090598	.0411918432418309	.0150074585237202
New Zealand	NZL	55400048	55402216	0	-.8884	.12670174942124	.0856697388459445	.0100041187893888	-.0494902035303515	.332891956734743	.0339007508572709	-.0366739058054749
New Zealand	NZL	55400048	55400806	0	-.8185	.130427410140487	.0934973640053178	.0223992162009114	-.0447842555848556	.338815025755946	.0353660969115571	-.0262871106168299
New Zealand	NZL	55400048	55403662	0	.1386	-.0198845435472967	.0464381376214925	-.515584908219352	-.1112	-.9484	-.282995224689491	-.00688288706515827
New Zealand	NZL	55400048	55404965	0	-.547	.144898324092931	.123900800783141	.0705432640868685	-.0265057882429077	.361820937619415	.0410576770794928	.0140564500944308
New Zealand	NZL	55400048	55405834	0	-.2496	-.7221	.0226	-1.3001	-.4745	-1.6678	-.5832	.1216
New Zealand	NZL	55400048	55400127	0	.172970357984506	.18327264858171	.204525380012935	.198212830905564	.0219654996966514	.422828578872092	.0561507489432357	.121040493732206
New Zealand	NZL	55400048	55401727	0	-1.3678	-.2518	.0226	.1415	.124	.4641	-.6852	-.5251
New Zealand	NZL	55400048	55404573	0	-.616	.141220633254188	.116173960497065	.0583077602042495	-.0311511445839552	.355974131289472	.0396111981417854	.00380339046615462
New Zealand	NZL	55400048	55405285	1	-.6413	.139872146613316	.113340785725503	.0538214087806226	-.032854441909006	.353830302301827	.0390808225312927	4.39352691200129E-005
New Zealand	NZL	55400049	55401271	1	.0127	.174730259780527	.186577793654404	.169792706450663	.0111754573235314	.409247857950847	.0527909272452152	.0972251091371293
New Zealand	NZL	55400049	55404110	0	.3633	.193417193230717	.225839100963078	.231963252265825	.0347792534564482	.438956413012844	.0601407173257981	.149322539654139
New Zealand	NZL	55400049	55403549	1	-.7568	.133716011948464	.100406726985766	.0333402392379779	-.0406303644798899	.344043256923445	.0366595425703477	-.0171187949782119
New Zealand	NZL	55400049	55400982	1	-.3734	.154151181043738	.14334108301014	.101327082550965	-.0148183409848519	.376531163400256	.0446969342329133	.0398525537389055
New Zealand	NZL	55400049	55403396	1	-.5228	.146188180879852	.126610794042896	.0748345567529464	-.0248765473232939	.363871556651076	.0415649928808337	.0176524507176813
New Zealand	NZL	55400049	55404306	1	-.2783	.159219998417135	.15399068462182	.118190798771792	-.00841582811479945	.384589587776741	.0466905595514057	.0539839446178775
New Zealand	NZL	55400049	55401030	1	-.0252	.17271019481258	.18233363065669	.163072045622384	.00862387753620239	.406036351285559	.0519964120026194	.0915933560949312
New Zealand	NZL	55400049	55404063	1	.172970357984506	.18327264858171	.204525380012935	.198212830905564	.0219654996966514	.422828578872092	.0561507489432357	.121040493732206
New Zealand	NZL	55400049	55401733	1	.172970357984506	.18327264858171	.204525380012935	.198212830905564	.0219654996966514	.422828578872092	.0561507489432357	.121040493732206
New Zealand	NZL	55400049	55404954	1	.5064	.201044404231066	.241863895817246	.257338623361517	.0444133185637511	.451082180923203	.0631405888618261	.170586493752781
New Zealand	NZL	55400049	55404872	0	1.3087	.243806887708212	.331708011201585	.399607388072027	.0984273677292935	.519066133365418	.0799595751186763	.28980431606823
New Zealand	NZL	55400049	55405070	0	.172970357984506	.18327264858171	.204525380012935	.198212830905564	.0219654996966514	.422828578872092	.0561507489432357	.121040493732206
New Zealand	NZL	55400049	55402867	0	.2477	.187255728579143	.212893843904086	.211464350108858	.0269965984850701	.4291608940021	.0577173410185666	.132144949900099
New Zealand	NZL	55400049	55403618	0	-.7214	.135602827248341	.104370932002101	.0396175847081911	-.0382470947049177	.347042922779676	.0374016491557802	-.011858529603705
New Zealand	NZL	55400049	55405027	0	.172970357984506	.18327264858171	.204525380012935	.198212830905564	.0219654996966514	.422828578872092	.0561507489432357	.121040493732206
New Zealand	NZL	55400049	55404705	0	1.1476	.235220279097757	.313667518881484	.37104014639826	.0875814705330217	.505415111629857	.0765823612510725	.265865650762211
New Zealand	NZL	55400049	55404123	0	-1.0152	.11994332625671	.0714702700303716	-.0124808361717138	-.0580268873570881	.322147390899429	.0312425837659477	-.0555157603107709
New Zealand	NZL	55400049	55404778	0	.172970357984506	.18327264858171	.204525380012935	.198212830905564	.0219654996966514	.422828578872092	.0561507489432357	.121040493732206
New Zealand	NZL	55400049	55400377	1	.172970357984506	.18327264858171	.204525380012935	.198212830905564	.0219654996966514	.422828578872092	.0561507489432357	.121040493732206
New Zealand	NZL	55400050	55402250	1	-.3026	-.1106	.6496	-.1959	-.0965	-.2156	-.0553	.5084
New Zealand	NZL	55400050	55405082	1	-1.3735	.100845983828863	.0313466921390486	-.076016793289719	-.0821490783280639	.291786366145539	.0237313750213018	-.108757372844269
New Zealand	NZL	55400050	55405633	1	-.5729	1.1493	1.1381	.0594	.2338	.4648	.5755	1.1232
New Zealand	NZL	55400050	55401395	1	.1708	-.089	.0226	.3221	-.1361	.3689	-.1188	-.5251
New Zealand	NZL	55400050	55405705	1	.172970357984506	.18327264858171	.204525380012935	.198212830905564	.0219654996966514	.422828578872092	.0561507489432357	.121040493732206
New Zealand	NZL	55400050	55404252	1	-.6545	.4631	.8038	.5828	.2089	.2716	.0074	1.1508
New Zealand	NZL	55400050	55403227	1	.6228	-.7221	.0226	-1.4389	.2772	.2115	.3482	-.2503
New Zealand	NZL	55400050	55401847	1	-1.1373	1.1576	.0226	.4308	-.2549	1.0062	.5755	.1216
New Zealand	NZL	55400050	55400311	1	-.7004	.6424	1.2899	.7113	-.2446	1.0062	.5755	.1216
New Zealand	NZL	55400050	55405763	1	-.717	.96	-.829	-.2236	-.7107	.6171	-.216	-.5251
New Zealand	NZL	55400050	55402610	1	.5912	.205564232972013	.251360070545642	.272375880307113	.0501223941828936	.458267821166379	.0649182905128057	.183187355440865
New Zealand	NZL	55400050	55405010	1	.0135	-.2806	-.227	.2547	-.5121	.6395	-.0738899517769759	.1216
New Zealand	NZL	55400050	55400797	1	-1.2556	.67	-1.762	-.6744	1.1771	.1529	-.9681	.2315
New Zealand	NZL	55400050	55402484	1	-.6473	.9526	1.1657	3.6039	4.8357	1.9317	1.3617	1.0448
New Zealand	NZL	55400050	55402534	1	.172970357984506	.18327264858171	.204525380012935	.198212830905564	.0219654996966514	.422828578872092	.0561507489432357	.121040493732206
New Zealand	NZL	55400051	55403254	0	-1.0194	.2733	.8038	-1.7984	-.5171	-.1056	.4251	.9339
New Zealand	NZL	55400051	55402731	1	-.0213	.0740081461325355	.0719782059898309	.0835184664299165	-.0918869412350004	.33105421350085	-.2004	-.0301087806961444
New Zealand	NZL	55400051	55403292	1	-1.0418	.118525549788441	.0684915171084927	-.0171977115815351	-.0598177058885644	.319893404691074	.03068495565373	-.0594683890950049
New Zealand	NZL	55400051	55405845	1	.5125	-1.0658	-.9607	.1389	-.7542	.0402	-.6852	-.8443
New Zealand	NZL	55400051	55402297	1	-.1737	-.1058	.4173	.192	-.1343	.4708	-.414	-.6269
New Zealand	NZL	55400051	55403967	1	-1.6597	2.6352	-.5034	-1.6895	-.6537	-.238	-1.0808	-.5912
New Zealand	NZL	55400051	55404540	1	-.2087	.2859	.5021	.9484	.864	-1.6678	-.2932	-.6073
New Zealand	NZL	55400051	55401552	1	.6874	-.0862	-.0154	.119454673672075	-.270282766499991	.322666560118146	-.378773537538756	-1.1252
New Zealand	NZL	55400051	55404409	1	.6676	-1.175	-1.2667	.694	-.0408	-1.0529	-.0171	-.5251
New Zealand	NZL	55400051	55404526	1	.124410716820139	-.0385530488369009	.0209819380474003	-.24	-.5324	.134665998483176	-.184044433699611	-.0838989729011844
New Zealand	NZL	55400051	55404905	1	-1.1484	-2.9627	-.4806	-2.6893	-1.68294811623913	-1.6678	.1922	-.4377
New Zealand	NZL	55400051	55400883	0	-.3053	-2.9627	-2.664	.1053	-.9806	1.0669	-2.1355	-2.5027
New Zealand	NZL	55400051	55405507	0	.9416	.9526	1.9359	.9165	1.0595	1.0062	.9628	.557
New Zealand	NZL	55400051	55403130	0	-.2496	-.7221	-1.2374	.7113	-.6772	.8754	-.6852	-1.1252
New Zealand	NZL	55400051	55404936	0	.1834	2.6352	1.9359	3.6039	4.8357	2.6944	2.4277	2.0955
New Zealand	NZL	55400051	55405883	0	-.7292	-1.7245	-.6446	.5135	.2077	1.2065	.5755	-.4784
New Zealand	NZL	55400051	55402760	0	.0797	-.4998	.0226	.7113	-.4529	.8754	.5755	-.1563
New Zealand	NZL	55400051	55401332	0	-.8901	1.97918083660724	1.60449615479459	2.32506106378596	4.8357	2.28156488620081	1.91928928613025	1.6670896277981
New Zealand	NZL	55400051	55403927	0	.0365	-.7306	-.691	-.6197	-.3177	-.1586	.5755	-.1563
New Zealand	NZL	55400051	55403462	0	.1504	2.6352	1.9359	3.6039	3.4299	2.6635	.5999	.1216
New Zealand	NZL	55400052	55402415	1	-1.1393	-.6098	.5447	-.5312	-1.4001	-.2793	.1693	-.8443
New Zealand	NZL	55400052	55402614	0	.3791	-.0862	-1.1926	.1053	3.9557	1.0062	.5755	.1216
New Zealand	NZL	55400052	55403681	1	-.1639	.5091	-.227	.7113	.0514	.3689	-.4948	-.4607
New Zealand	NZL	55400052	55405043	1	-.8851	-.2479	-.4396	.0392	-.4123	.5903	-.454	-.5251
New Zealand	NZL	55400052	55404472	1	.3617	-.4314	-1.0611	-.0354	-.5952	-.0585	-2.1355	-1.0788
New Zealand	NZL	55400052	55402477	1	.0955	-.2662	-1.0611	-.7797	-1.1972	-.1586	.5755	-1.6492
New Zealand	NZL	55400052	55400556	1	-.607	.0566	-.691	-.9768	-.5726	-.1652	-.5832	.1959
New Zealand	NZL	55400052	55404389	1	1.6296	-.5982	1.9737	-.1857	-.376	-.0152	.542	.4994
New Zealand	NZL	55400052	55405233	1	-1.2852	1.7671	.4173	.5784	-.6783	.7433	-.6852	-.5005
New Zealand	NZL	55400052	55404469	1	-.595	-.7114	-.227	-.1795	-1.1257	-.2781	-.6852	-.1563
New Zealand	NZL	55400052	55404441	1	-1.4279	.6515	-.227	-2.6893	-.3346	.7877	.9863	.1216
New Zealand	NZL	55400052	55401489	0	.4039	-.61255296558945	-.449292250381708	.3033	-2.5807	.8976	-.569667223213426	-.66274294760413
New Zealand	NZL	55400052	55402897	0	-.1499	-.7221	.1453	-.491	-.4782	-.0197	-.6852	-.6373
New Zealand	NZL	55400052	55404649	0	.777	-1.1408	.8801	1.0133	-.0488	.6464	.5858	.7864
New Zealand	NZL	55400052	55401768	0	-.4474	-.6299	-.4728	.7113	.0886	.988	.1693	.1216
New Zealand	NZL	55400052	55405764	0	.2944	-.2662	-1.0761	-.8301	-.7908	.5711	-1.5596	-1.7277
New Zealand	NZL	55400052	55400109	0	-.792	.468	.4173	.72	.6036	-.2532	.5755	-.1865
New Zealand	NZL	55400052	55403003	0	.7941	-.7836	-.9285	-.0981	-.3822	.5489	-1.1693	.1959
New Zealand	NZL	55400052	55404513	0	.5966	-.9468	.5833	1.2181	-.5312	.5554	-.5471	1.2841
New Zealand	NZL	55400052	55404966	0	-.433	-.0862	.0226	.1053	.6141	.8081	.5755	-.7108
New Zealand	NZL	55400052	55404549	1	1.3352	.3289	.4173	.3806	.3362	-.1049	-.3206	.1216
New Zealand	NZL	55400053	55400918	1	.5545	-.0862	-1.1926	1.2836	-.7718	1.2518	-.6852	-.3362
New Zealand	NZL	55400053	55406220	0	-4.6919	-.0760242955810364	-.340258334024966	-.664455866972077	-.305557056329978	.010597349837118	-.0458337801509925	-.601855243430816
New Zealand	NZL	55400053	55401299	0	-.5554	1.1352	1.9359	-.0849	.0567	.3476	-.5978	-.4593
New Zealand	NZL	55400053	55402861	1	-1.0218	-.2479	.0226	.1408	.8443	.7544	.5755	.1216
New Zealand	NZL	55400053	55403492	1	-.5008	-.4203	-.3802	-.1931	-.9346	-.4223	.3482	-.4607
New Zealand	NZL	55400053	55401689	1	.4464	-.0862	.0226	1.6883	.0431	.8397	.1701	.1216
New Zealand	NZL	55400053	55403854	1	-.3913	.0502	.4173	.2382	.349	.7158	-.1026	.1216
New Zealand	NZL	55400053	55401572	1	1.2485	-.0862	1.1381	.2939	.6261	.3955	-.6595	.6314
New Zealand	NZL	55400053	55400433	1	.2871	-.8928	-2.664	.0905	-.0807	-1.6678	-2.1355	.9883
New Zealand	NZL	55400053	55401635	1	.172970357984506	.18327264858171	.204525380012935	.198212830905564	.0219654996966514	.422828578872092	.0561507489432357	.121040493732206
New Zealand	NZL	55400053	55405414	1	.8367	-.0862	-.5836	.3855	.1578	-.0816	-1.1941	-1.1252
New Zealand	NZL	55400053	55403083	1	.9225	.6424	1.036	.6241	-.2944	.0513	-.5974	.6053
New Zealand	NZL	55400053	55402478	1	-.0702	1.4003	1.1857	.3909	-.1757	.895	-.4771	-.4607
New Zealand	NZL	55400053	55400113	1	.4058	-.0862	.0226	.7113	.2392	.8108	.0256	.1216
New Zealand	NZL	55400053	55401524	0	.5756	.0525	1.1381	.1053	-.57	-1.6678	.1648	2.0955
New Zealand	NZL	55400053	55404719	0	-.1491	-.0862	.0226	.8207	.2458	.404	.5755	-1.1252
New Zealand	NZL	55400053	55402050	0	-.944	.123738276803354	.0794434733400624	.000144785226002891	-.0532334182051667	.32818061714134	.0327351823219589	-.0449357915349264
New Zealand	NZL	55400053	55405975	0	-.6332	1.2587	1.9359	-.315	-.0991	.847	2.4277	2.0955
New Zealand	NZL	55400053	55401098	0	.1233	.307539574458692	.303026710635103	.348023682110089	.3533	.552127675963007	.184274603535446	.230397086111554
New Zealand	NZL	55400053	55405721	0	-.1251	-1.2223	-1.5179	-.6537	-1.3773	-.8849	-1.5848	-.6508
New Zealand	NZL	55400053	55404621	0	.7657	-1.3452	-1.1926	-2.6893	-1.2498	3.6292	-.7536	-1.1252
New Zealand	NZL	55400053	55404710	1	-.4733	.3266	.586	-1.3172	-.2694	-.081	-1.305	-.0867
New Zealand	NZL	55400053	55401107	0	1.1157	-.1759	1.4967	.1422	-.2844	-1.6678	1.656	1.3857
New Zealand	NZL	55400054	55401715	1	.8548	-.2662	-.9285	.1976	-.6026	-.0013	-.507608780978723	-.5475
New Zealand	NZL	55400054	55400077	1	-.4367	.788	.0226	.2632	-.1032	.3351	.5755	.1216
New Zealand	NZL	55400054	55406118	1	.9266	.299054939460428	.350918968488624	.426354045118708	.2721	.566230715515392	.148904345458323	.302576754592968
New Zealand	NZL	55400054	55403712	1	-.5046	.5836	.0226	.5662	1.2543	.6336	.1693	-.7108
New Zealand	NZL	55400054	55402018	1	-.16	-1.0633	.0226	.7155	-.0174	.9533	-.1154	-.4607
New Zealand	NZL	55400054	55402733	1	-.4996	-.103	-.9947	-.318	-1.5183	-.7847	-.6852	-1.4344
New Zealand	NZL	55400054	55400214	1	.5788	.957	1.2867	-1.0659	-.6216	.2174	-1.1229	.9097
New Zealand	NZL	55400054	55404352	1	1.016	-.269	-1.3943	.0232	-.4465	.041	-1.054	-1.0788
New Zealand	NZL	55400054	55405020	1	1.0603	-.0862	-1.0611	.3557	-.1452	.4689	-.425220418766892	-.6959
New Zealand	NZL	55400054	55405258	1	.284230913834349	-.59	-.335	.6094	-.6746	.5906	-.4948	.1216
New Zealand	NZL	55400054	55401333	1	1.149	-.4488	1.9359	.166	-.0357	.117	-.4948	.5362
New Zealand	NZL	55400054	55400672	1	-.2266	.0308	1.9359	.8865	.0919	1.1658	.542	.833
New Zealand	NZL	55400054	55403625	1	-.6264	-.7114	-.5836	-.6921	-.3903	-.4384	-.6852	-.959
New Zealand	NZL	55400054	55403607	1	.4389	1.3889	.7162	.4567	.168	.5952	.9	.9097
New Zealand	NZL	55400054	55400656	1	-.1837	-.4488	-.227	.1727	-.5161	.5674	-.2821	.1216
New Zealand	NZL	55400054	55404619	1	.6827	.3266	.0226	.6916	.7969	.8751	.5755	-.8443
New Zealand	NZL	55400054	55404789	1	1.2006	2.6352	1.9359	.2929	.818	.6303	-.274	.7566
New Zealand	NZL	55400054	55401502	1	1.2311	-.7221	-.9607	.1434	-.6961	.2055	-.6852	.1216
New Zealand	NZL	55400054	55401300	1	.4528	-.59	-1.0611	.1983	-.5728	-.0327	-2.1355	-1.7277
New Zealand	NZL	55400054	55405217	1	1.391	-.6525	.8348	.1414	-.4875	.6489	-.216	.9097
New Zealand	NZL	55400054	55404455	1	.6934	-.1827	.5347	.4066	.5632	.8276	-.4771	.1216
New Zealand	NZL	55400054	55402796	1	1.4146	-.2509	1.0433	.4833	-.2682	.8155	.0256	.4504
New Zealand	NZL	55400055	55400160	1	-1.4581	.6348	-.3526	-.0696	-.0126	-.0898	-.6852	-.1621
New Zealand	NZL	55400055	55402819	1	.7315	-.5583	.0226	.6105	.3844	-1.6678	-.4948	.1216
New Zealand	NZL	55400055	55400845	1	.5077	-.4314	-.3802	.5183	-.8194	.1733	.075	-.2503
New Zealand	NZL	55400055	55403765	1	-.2949	.0502	.0226	.2052	-.8258	.1384	-.6852	.1216
New Zealand	NZL	55400055	55400599	1	.4331	-.7353	-.4728	-.1786	-.5736	.0969	-1.2835	-1.1742
New Zealand	NZL	55400055	55404398	1	.7931	2.6352	1.9359	3.6039	4.8357	3.6292	.5755	-1.1252
New Zealand	NZL	55400055	55404846	1	-.2464	-1.1801	-.7638	-1.0104	-1.3755	-1.6678	-2.1355	-2.5027
New Zealand	NZL	55400055	55402668	1	.8818	-.0862	.0226	.7113	-.0408	1.0062	.5755	.1216
New Zealand	NZL	55400055	55402184	1	.5586	-.0862	.0226	.7113	-1.4491	1.0062	.5755	.1216
New Zealand	NZL	55400055	55402542	1	.5564	-.0862	.0226	.1053	-.3359	.065	-.6852	-.419
New Zealand	NZL	55400055	55400412	1	-1.115	-.4203	1.1381	.1053	-.9291	.4394	.3482	-.2503
New Zealand	NZL	55400055	55401463	1	.8616	-.0862	-.3802	.3206	-.0009	.5971	-.414	-.1563
New Zealand	NZL	55400055	55404126	1	.6661	-.0862	.0226	1.0008	-.2993	-1.6678	.5755	.4261
New Zealand	NZL	55400055	55403602	0	.229	.2517	.0226	.3153	.0181	.2071	.0444	.1216
New Zealand	NZL	55400055	55401418	0	-.5812	-.3762	1.9359	-1.1286	-.9676	-.4694	-1.5596	.8806
New Zealand	NZL	55400055	55401179	0	.8263	-.6655	.0226	-2.6893	-1.263	1.2491	.5755	.1216
New Zealand	NZL	55400055	55403331	0	.8793	-.4343	-.6587	.0409	-.2936	.0534	-.4771	-.4607
New Zealand	NZL	55400055	55404754	0	-.5018	2.6352	1.9359	3.6039	1.9989	1.2963	2.4277	2.0955
New Zealand	NZL	55400055	55403635	0	-.4963	-.2662	.0226	.1053	.1062	1.5721	.5755	.1216
New Zealand	NZL	55400055	55404449	0	-.2758	-.0862	1.9359	3.6039	1.4216	3.6292	2.4277	2.067
New Zealand	NZL	55400055	55400448	0	1.0507	-.2334	.0226	.7113	-.0408	1.0062	.5755	.1216
New Zealand	NZL	55400055	55400879	0	.1518	1.3939	1.9359	1.2836	.533	1.0062	.1922	2.0955
New Zealand	NZL	55400055	55401057	0	1.1257	-.7221	.0226	-.2174	-.5888	-.1057	-.3912	2.0955
New Zealand	NZL	55400056	55400794	1	-.7404	-.7221	-.732	.1275	-.0923	.7602	-.5832	.1216
New Zealand	NZL	55400056	55400754	1	.5821	-1.0744	-1.0611	-.6491	-1.4005	.3689	-.4948	-.4607
New Zealand	NZL	55400056	55404155	1	.8102	1.7162	.8348	.5138	.1932	.8614	-.6852	.557
New Zealand	NZL	55400056	55405774	1	.2497	.2086	1.4967	.0861	.6607	.0504	-.6791	.9097
New Zealand	NZL	55400056	55403571	1	.9422	.4012	.0226	.1795	-.0447	.5933	-.6852	-.1563
New Zealand	NZL	55400056	55404580	1	1.4194	.2607	-.7566	.4402	.0932	.9184	-.8627	-.5475
New Zealand	NZL	55400056	55405541	1	.9588	2.6352	.1386	3.6039	.7801	1.5264	.5755	-1.1252
New Zealand	NZL	55400056	55400192	1	.9773	.2032	1.1657	.8499	-.2028	.8674	-.0987	.1216
New Zealand	NZL	55400056	55403819	1	.3155	.9454	1.4967	-.153	.8278	.6686	1.1176	1.1232
New Zealand	NZL	55400056	55401803	1	-.6341	1.3889	-.5907	.4279	.2398	.6619	.1479	2.0955
New Zealand	NZL	55400056	55405124	1	-.5817	.165476191676789	.138404335886281	.0924199809507714	.0303	.382473138321658	.0631553570960737	.029529171777287
New Zealand	NZL	55400056	55402780	1	.6355	1.1493	.8038	.2127	.3903	.5809	.5755	1.0177
New Zealand	NZL	55400056	55401757	1	1.1735	.236600745658966	.316567883568576	.375632893507823	.0893251622610381	.507609782411676	.0771253149392843	.269714262999492
New Zealand	NZL	55400056	55403995	1	.4403	.2695	.3461	-.2434	.1768	.7069	-.4948	-.1563
New Zealand	NZL	55400056	55400015	1	.1822	.2554	.0226	.1476	-.3128	.5104	.3482	.1216
New Zealand	NZL	55400056	55403952	1	.6917	-.5743	-.6315	.8492	-.0397	.5021	-.2852	.1216
New Zealand	NZL	55400056	55402269	1	.9017	-.7221	.0226	.1699	-.4278	.1047	-.1972	-.4607
New Zealand	NZL	55400056	55401016	1	.7077	.7763	1.036	.4774	-.36	1.2961	-.1722	1.2841
New Zealand	NZL	55400056	55403629	1	.4525	1.1352	.7162	1.25	.3885	1.2984	.0256	.4504
New Zealand	NZL	55400056	55406104	1	.5883	2.6352	1.4967	.341	-.3203	.629	-.4948	-.0129
New Zealand	NZL	55400057	55401031	1	.0835	1.1352	-.227	.8305	-.2402	.2916	.9685	-.9111
New Zealand	NZL	55400057	55401966	0	-.7414	-.0862	.0460510411736071	.5828	.0734	1.0062	.154888268616999	-.0578664109449058
New Zealand	NZL	55400057	55400488	1	.0086	.6636	.231	-.225	-.4697	.2662	-.5945	.2224
New Zealand	NZL	55400057	55400243	1	-.5153	-.0862	-.7902	.1609	-.5514	.2699	-.6852	-1.0454
New Zealand	NZL	55400057	55401525	1	.1118	-.2597	.1386	.1674	-.1757	.7184	.3473	-.1563
New Zealand	NZL	55400057	55406158	1	.955	-.0994	-.5252	-.1428	-.1441	.2591	-.3529	-1.2688
New Zealand	NZL	55400057	55405215	1	-1.0011	-.2479	-.9467	-.0973	-.6709	.5527	-1.0571	.1216
New Zealand	NZL	55400057	55401801	1	1.026	-.2662	-.227	.3282	-.63	.5526	-.4771	-.7108
New Zealand	NZL	55400057	55405167	1	.2462	-.2662	.6907	.1804	-.6434	-.2229	.1701	.2224
New Zealand	NZL	55400057	55404416	1	.8335	.1852	.0226	.3511	-.1198	.1213	.5755	.1216
New Zealand	NZL	55400057	55403912	1	-.3145	-.0862	.0226	-.6197	-.8194	-.8849	.5755	.1216
New Zealand	NZL	55400057	55403761	1	-.5131	-.2662	-.6843	-.3132	-.2899	.2921	.5755	-.6073
New Zealand	NZL	55400057	55405659	1	-.695	-.0088	.4173	-.1352	-.7778	.069	-.0553	-.4607
New Zealand	NZL	55400057	55401620	0	-.0732	.2032	.0226	.7154	-.0259	.7807	-.1026	-.4607
New Zealand	NZL	55400057	55401796	0	.8893	1.031	1.1381	-.0134	.4163	.4167	.3473	1.515
New Zealand	NZL	55400057	55406019	0	1.6569	.3289	1.9359	-.0036	.4324	.4792	.9443	2.0955
New Zealand	NZL	55400057	55406287	0	.4925	.0502	-.227	.5313	2.2184	1.0639	.5755	.7627
New Zealand	NZL	55400057	55404477	0	.5587	-.0862	.4173	-.0127	-.448	.0928	.5755	-.2726
New Zealand	NZL	55400057	55404845	0	.191	.2032	-.227	.1351	-.252	.2375	-.1727	.1216
New Zealand	NZL	55400057	55404332	0	.1681	.4571	.0226	.4652	.5191	.5984	.0256	.1216
New Zealand	NZL	55400057	55404809	0	.6865	-.0862	.0226	.6048	.1387	.7077	.0791	.388
New Zealand	NZL	55400057	55401022	1	-.2722	-.4203	-.227	.2768	.1725	.6321	.1701	.1216
New Zealand	NZL	55400058	55405589	1	-.7651	.286433515657937	.221570520682037	.370164102743516	.23386952871859	.8769	.235362854310182	.102442419552835
New Zealand	NZL	55400058	55401410	1	1.2726	.7855	-1.3943	.5956	-.2276	.7221	-1.2876	-1.2965
New Zealand	NZL	55400058	55400462	1	.3597	-.1077	.4173	-.2176	-.3762	-.568	-2.1355	1.515
New Zealand	NZL	55400058	55403818	1	.548	-.7221	-.6315	-.0081	-.8527	1.1324	-.2821	-.959
New Zealand	NZL	55400058	55402064	1	.8747	-.2548	-.0218392716819706	.3565	-.8009	.9115	-.143476689485637	-.116296927069664
New Zealand	NZL	55400058	55401867	1	1.1518	-.2662	.0226	.2149	-.0803	.137	-.1722	-.7108
New Zealand	NZL	55400058	55400940	1	-.9416	.1519	-.6587	-.3859	.0757	.3415	-.9106	-.6508
New Zealand	NZL	55400058	55403599	1	.6771	.9484	.4173	.3447	.0686	.5321	-.176	-.4607
New Zealand	NZL	55400058	55403727	1	.6717	-.0134	1.1381	-2.6893	-.9176	-.1999	-1.2624	1.515
New Zealand	NZL	55400058	55403406	1	-.4813	-.0862	1.9359	.4323	-.1198	.1512	2.4277	-1.4399
New Zealand	NZL	55400058	55406037	1	-.1293	.8046	.8038	.0209	.2445	.4931	-.1533	-.7108
New Zealand	NZL	55400058	55405513	1	-.5243	.194891088752791	.303256186113608	.4552	-1.0223	1.2065	.9628	.165626845581711
New Zealand	NZL	55400058	55401435	1	-.7424	.7763	.4173	.4326	.2273	.6109	-1.2835	-.4607
New Zealand	NZL	55400058	55403166	1	.5758	-.0862	1.013	.7113	.5717	3.6292	1.4752	.1216
New Zealand	NZL	55400058	55400725	1	.1748	-.2479	.0226	1.2836	.8779	1.5721	.5755	.1216
New Zealand	NZL	55400058	55406115	0	.1848	-.1219	-.691	-.1089	-.5955	-.2451	-.0766	-.5628
New Zealand	NZL	55400058	55402400	0	.4459	.1125	.0226	.8311	.1563	1.1509	.5755	.1216
New Zealand	NZL	55400058	55402814	0	-.3257	-.59	-.227	.2125	.177	.3689	-.2821	-.6774
New Zealand	NZL	55400058	55405062	0	1.0268	.6515	1.4967	.3026	.8963	.831	.8038	2.0955
New Zealand	NZL	55400058	55403493	0	-.9346	-1.1956	-.480030940379092	.1881236811471	-.111	.7812	-.197967715429522	-.519430672038588
New Zealand	NZL	55400058	55404492	0	-.0921	-.6607	-.4338	.5366	.4294	.8318	-.1727	.7627
New Zealand	NZL	55400058	55400271	0	-.0009	-.0862	.0226	1.2836	.5555	1.5721	.5755	.1216
New Zealand	NZL	55400058	55403159	0	-.0424	-.5994	.0226	.2378	1.3625	.3606	.8038	.1216
New Zealand	NZL	55400058	55405760	0	.7205	1.3697	1.2899	.6777	1.3034	1.4802	.3473	2.0955
New Zealand	NZL	55400058	55405337	0	.2688	.3289	1.0108	.0283	.9629	1.1167	.1922	-.6774
New Zealand	NZL	55400058	55400117	0	-.9187	.2921	-.7902	-1.2502	.2517	-.457	.5755	-.7108
New Zealand	NZL	55400058	55405351	0	-.8111	-.2662	-.3802	.24	.3309	.3614	-.7867	-.7108
New Zealand	NZL	55400059	55404853	1	.0934155206069311	.967	.4173	.3525	.3845	.297	.3542	-.4607
New Zealand	NZL	55400059	55403177	1	-.8298	.0789	.0226	.6267	-.3941	.8962	2.4277	.1216
New Zealand	NZL	55400059	55404672	1	-.5825	-.0192	1.4967	-.1607	.3798	-.1859	-.3086	1.2147
New Zealand	NZL	55400059	55400789	1	.1509	-.8398	-1.3005	.0179	-.7317	-.568	-2.1355	-1.1518
New Zealand	NZL	55400059	55403347	1	1.0703	-.4314	.0226	1.0669	.0949	.0376	-.6852	-1.1252
New Zealand	NZL	55400059	55400669	1	-.1165	.16784391693465	.172109565176707	.146882168745817	.00247719588493227	.398299924938838	.0500824478430152	.0780266264708498
New Zealand	NZL	55400059	55400605	1	-.8372	-1.3452	.0226	-1.2502	-.0253	1.0427	-2.1355	-2.5027
New Zealand	NZL	55400059	55405536	0	.199	-.0088	.6825	-.0542	.2612	.4638	.1693	.1216
New Zealand	NZL	55400059	55400081	0	.8608	.7989	.605249739607713	-.3334	.7693	-.0443	.20739497886932	.562534043927088
New Zealand	NZL	55400059	55406129	0	-1.0631	1.7671	1.4967	.1149	.7592	1.1389	.8038	2.0955
New Zealand	NZL	55400059	55401506	0	.22280035666323	.122074121288156	.153127884278151	.5607	-.2184	.508695340157565	.0369246377215772	.0587529134625741
New Zealand	NZL	55400059	55402113	0	-.6715	1.4003	.0226	.405	1.1921	.9248	.5755	1.1232
New Zealand	NZL	55400059	55404974	0	-.250837071197732	-1.5214	1.9359	-2.6893	-3.7095	-1.5744	.085	-2.5027
New Zealand	NZL	55400059	55403490	0	.2973	-.7836	.0005	1.4147	-.1319	1.2213	-.0851	-.222
New Zealand	NZL	55400059	55404997	0	-.0931	-.3334	-.0689417179177421	.0460956102281227	-.170563631525756	.298000392646852	-.123853752550775	-.135903049738546
New Zealand	NZL	55400059	55402254	0	-2.2714	-.7353	-1.3514	-.4714	-.8375	-.9484	-2.1355	-1.3017
New Zealand	NZL	55400060	55401975	1	-.0179	-.0862	-.335	.2438	.4173	.4535	.5755	.4777
New Zealand	NZL	55400060	55403351	0	1.0279	.8079	.07	3.6039	4.8357	3.6292	.0154	-.3917
New Zealand	NZL	55400060	55400176	1	-1.2008	.6555	.0226	.4781	-.5688	.1733	.3482	-.1563
New Zealand	NZL	55400060	55403838	1	-.913	-.2662	-.691	-.0178	-.3045	.3927	-1.0084	-.806
New Zealand	NZL	55400060	55402326	1	.7248	.9637	-.227	.3344	.5199	.7929	.5755	.1216
New Zealand	NZL	55400060	55403111	1	-1.1786	-.0862	.0226	.1053	-.9291	.4394	.582	.1216
New Zealand	NZL	55400060	55403431	1	1.1685	-1.0235	-.9947	.8627	.0442	1.2019	.5755	-.428967095185079
New Zealand	NZL	55400060	55403982	1	.0182	.5836	.9192	-.2046	-.5646	.0272	-.3912	-.1563
New Zealand	NZL	55400060	55400208	1	.0611	-.6655	-.9607	-.3262	-.0917	.5703	.1701	-.4607
New Zealand	NZL	55400060	55404535	1	-1.6754	-.0862	.0226	.7113	.8779	1.0062	.5755	.1216
New Zealand	NZL	55400060	55403017	1	-.2928	-.4314	-.227	-.5764	-.4207	.0358	-.0992	.1216
New Zealand	NZL	55400060	55403965	1	.1214	1.3697	.0226	.9152	.0795	.5348	.5755	.1216
New Zealand	NZL	55400060	55405627	0	-1.0668	-.0862	.0226	-2.6893	.1159	-1.6678	.5755	.1216
New Zealand	NZL	55400060	55400387	0	-.8132	-1.9231	-1.5883	-2.6893	-1.4198	-.2979	-2.1355	.1216
New Zealand	NZL	55400060	55402139	0	-.2575	-.2662	1.9359	-.7797	.2667	.1957	1.2302	2.0955
New Zealand	NZL	55400060	55403961	0	-.589	-.4998	.0226	.7113	-.0408	1.0062	.5755	.1216
New Zealand	NZL	55400060	55405283	0	-.6293	.834403520814756	.680234376121601	1.06657367809937	1.672	1.4484	.78751149882993	.620469651258969
New Zealand	NZL	55400060	55403598	0	-.9801	.9637	.0226	.8294	.0841	.5103	.5755	1.1013
New Zealand	NZL	55400060	55401496	0	-.0979	.8655	1.4967	1.4837	.1571	.8696	.5755	.1216
New Zealand	NZL	55400061	55403570	1	-.8788	.802	-1.2044	.5427	-.1727	.575	-2.1355	-2.5027
New Zealand	NZL	55400061	55404694	1	-1.284	.9349	1.0108	.3791	-.3596	1.0314	-.3206	.5909
New Zealand	NZL	55400061	55402260	1	1.0649	2.6352	1.9359	.2703	.6614	.7545	.2054	1.515
New Zealand	NZL	55400061	55401328	1	.3624	2.6352	-.3447	.7543	-.6427	.5155	-.1722	-.5005
New Zealand	NZL	55400061	55402622	1	-.7916	-.2662	.3461	-.1009	-.5926	.4604	.9628	.1216
New Zealand	NZL	55400061	55400093	1	-.9414	-1.3452	.0226	.1018	-.3614	.2111	-.5832	-.959
New Zealand	NZL	55400061	55404419	1	-1.4992	.96	.0226	.3095	.368	1.0993	.5755	-.1563
New Zealand	NZL	55400062	55401885	1	-.5916	-.6354	-.6843	-.3916	-.2766	-.5037	-.473249082282602	-.557796639097216
New Zealand	NZL	55400062	55404418	1	1.2946	-.0862	-.5034	-1.6841	-1.5777	-.2979	-.2821	-.959
New Zealand	NZL	55400062	55405036	1	-.1532	-.2662	-1.0611	.5455	-.3722	-.1198	-.6852	-1.2688
New Zealand	NZL	55400062	55404316	1	.8215	.217839192394656	.27714979979033	.313214091092144	.0656271125212015	.477782596496607	.06974617601069	.217408799388576
New Zealand	NZL	55400062	55403576	1	.172970357984506	.18327264858171	.204525380012935	.198212830905564	.0219654996966514	.422828578872092	.0561507489432357	.121040493732206
New Zealand	NZL	55400062	55400420	1	.4097	.195890307070104	.231035121097484	.240191185311528	.0379030872857903	.442888178428921	.0611134220027492	.156217350766487
New Zealand	NZL	55400062	55405884	1	1.1105	.233242854023592	.30951294243781	.364461346484562	.0850837499496469	.502271394023467	.0758046167787689	.260352773773674
New Zealand	NZL	55400062	55401085	1	.172970357984506	.18327264858171	.204525380012935	.198212830905564	.0219654996966514	.422828578872092	.0561507489432357	.121040493732206
New Zealand	NZL	55400062	55400092	1	.5281	.2733	-.3802	-.0461	-1.5503	.3223	-1.2624	-.6924
New Zealand	NZL	55400062	55404696	1	-.3317	.156373785507152	.148010782139552	.108721582723504	-.0120109299787406	.380064668095308	.0455711106343973	.0460489680359942
New Zealand	NZL	55400062	55405257	0	.8056	2.6352	.766	3.6039	4.8357	1.6716	2.4277	2.0955
New Zealand	NZL	55400062	55404949	0	.7128	1.1132	.4173	.4158	.3326	-.4753	.2785	.839
New Zealand	NZL	55400062	55405779	0	.4376	-.2662	-.5034	1.1773	.1623	.4252	.1693	-.1563
New Zealand	NZL	55400062	55403909	0	.172970357984506	.18327264858171	.204525380012935	.198212830905564	.0219654996966514	.422828578872092	.0561507489432357	.121040493732206
New Zealand	NZL	55400062	55401014	0	.5351	.64	1.2341	-.1943	1.0027	.1858	2.0386	1.515
New Zealand	NZL	55400062	55405074	0	.4805	-.0862	.4173	-.1372	-.2058	.3433	.8038	-.4607
New Zealand	NZL	55400062	55404855	0	.7974	-.9146	.163193057827134	.2067	.7117	.609929797679089	1.0017	.299571071095558
New Zealand	NZL	55400062	55401751	0	-.1318	.0502	1.1381	.2619	-.2917	-.801	.8038	2.0955
New Zealand	NZL	55400062	55401608	0	.1689	-.2662	.0226	.0356	-.1387	.4252	.5755	.1216
New Zealand	NZL	55400062	55404493	0	-.4224	.151539487549558	.1378539065751	.092638101532873	-.0181172172270451	.37237908354276	.0436697245525123	.0325713954521587
New Zealand	NZL	55400062	55402983	0	.0992	.7062	.4173	.4289	-.4144	-.1088	1.0903	-.2995
New Zealand	NZL	55400062	55402714	0	.6502	2.6352	1.9359	.2544	.7269	-1.6678	2.4277	2.0955
New Zealand	NZL	55400062	55401563	0	.2193	.3178	.0226	.6458	-.0408	.0111	.5755	.1216
New Zealand	NZL	55400062	55405848	0	-.0117	-.4881	1.0108	.73	1.1854	.6104	1.3918	1.515
New Zealand	NZL	55400062	55400682	0	.4313	.197041584202232	.233453958056603	.244021430005218	.039357285792553	.444718483019164	.0615662328006402	.159427004215338
New Zealand	NZL	55400062	55405539	0	.172970357984506	.18327264858171	.204525380012935	.198212830905564	.0219654996966514	.422828578872092	.0561507489432357	.121040493732206
New Zealand	NZL	55400062	55404591	0	.172970357984506	.18327264858171	.204525380012935	.198212830905564	.0219654996966514	.422828578872092	.0561507489432357	.121040493732206
New Zealand	NZL	55400062	55401890	0	.5818	.205063214220068	.250307428535655	.270709014560785	.049489548536432	.457471299724328	.0647212339618716	.181790561810347
New Zealand	NZL	55400062	55403933	0	.7217	1.7162	1.9359	1.3226	-.5376	1.27	.3388	1.3566
New Zealand	NZL	55400062	55404760	1	-.0748	-.4314	1.0108	.9369	-.498	-.2348	-.5974	.1216
New Zealand	NZL	55400063	55402862	1	.6556	.208996744421506	.25857178814598	.283795683930891	.0544580601012046	.463724840407658	.0662683375213326	.19275687776059
New Zealand	NZL	55400063	55406280	1	.2341	.18653085038484	.211370872485381	.209052714560979	.0260809920178491	.428008480000836	.0574322379235981	.130124056987859
New Zealand	NZL	55400063	55400863	1	.43	.196972294374835	.233308379906286	.243790906019023	.0392697645861275	.444608325798455	.0615389802989153	.159233830628139
New Zealand	NZL	55400063	55404351	1	-.3019	.157962121550551	.151347881277597	.11400590179165	-.0100046746314476	.382589810539254	.046195821827784	.0504771010348729
New Zealand	NZL	55400063	55405170	1	1.0264	.228760335189705	.300095155944201	.349548217839225	.0794218011339643	.495145069206827	.074041589551795	.247855928632544
New Zealand	NZL	55400063	55405383	1	-.6714	.138267820609749	.109970091629693	.048483891869509	-.0348808944577818	.351279738960794	.0384498222990464	-.00442877624988151
New Zealand	NZL	55400063	55400522	1	.8781	.22085596487977	.283488048488764	.323250750798756	.0694376512009593	.482578672413632	.0709327080088674	.225819280185104
New Zealand	NZL	55400063	55405326	1	-.6241	.14078890432964	.115266896637395	.0568714184441159	-.0316964690239912	.355287767068131	.0394413940925763	.00259977042283535
New Zealand	NZL	55400063	55400894	1	-.2125	.162727129680747	.161359178691731	.129858858996086	-.00398590858956863	.390165237871092	.048069955407944	.063761500031509
New Zealand	NZL	55400063	55401185	0	.2273	.186168411287689	.210609386776029	.20784689678704	.0256231887842386	.427432273000204	.0572896863761139	.129113610531739
New Zealand	NZL	55400063	55401277	0	.172970357984506	.18327264858171	.204525380012935	.198212830905564	.0219654996966514	.422828578872092	.0561507489432357	.121040493732206
New Zealand	NZL	55400063	55401207	0	-.9368	.124122035847397	.0802497523264357	.00142153345723275	-.052748685369579	.328790718671421	.0328861192545892	-.0438659070519758
New Zealand	NZL	55400063	55401003	0	.7777	.215504658210063	.272244935956559	.305447206018829	.0626783211047104	.474071145521948	.0688279763371887	.210900335450626
New Zealand	NZL	55400063	55406207	0	.1568	.182410770648104	.202714571701124	.195345403689581	.020876846435777	.421458362184828	.0558117622441085	.118637658302848
New Zealand	NZL	55400063	55405265	0	-.7565	.133732001908633	.100440321943532	.0333934370809457	-.0406101672784071	.344068677820532	.0366658316092073	-.0170742164580888
New Zealand	NZL	55400063	55400696	0	-1.6584	.0856608516555626	-.000557319418969471	-.12653701149491	-.101329687336244	.26764498754553	.0177588844509708	-.151092107454354
New Zealand	NZL	55400063	55404161	0	-.782	.132372855294315	.09758475053346	.0288716204286735	-.0423269294044464	.341907901568162	.0361312633061415	-.0208633906685387
New Zealand	NZL	55400064	55402232	1	.6535	.7946	1.4967	.2688	-.5369	.268	.0256	.6559
New Zealand	NZL	55400064	55403085	1	-.1595	.3151	.4173	-.4851	-1.097	.4109	-.0553	.557
New Zealand	NZL	55400064	55400340	1	.5356	-.0862	-.7863	.5221	.0937	.7062	.5755	-1.0526
New Zealand	NZL	55400064	55403970	1	.6832	-.7221	.0226	-.3722	-.0711	.4696	.0221	-.3856
New Zealand	NZL	55400064	55405876	1	-.1577	.0789	.0226	.7312	.2716	-.0086	-.6852	-.4607
New Zealand	NZL	55400064	55400760	1	-1.2446	-.0862	-.227	.6296	-.2881	.6333	.5755	.1216
New Zealand	NZL	55400064	55401970	1	-.5273	-1.3182	-1.0611	-.9727	-1.4913	-1.6678	-1.305	-.4607
New Zealand	NZL	55400064	55403374	1	1.0194	-.0862	1.9359	1.3321	.7174	-.1817	.9628	1.2147
New Zealand	NZL	55400064	55403728	1	.3549	-.59	.0226	-.2395	-.848	-.4753	-.2821	-.5251
New Zealand	NZL	55400064	55401450	1	-.0057	-.59	.0226	.3081	-.4875	.0513	-.2821	.1216
New Zealand	NZL	55400064	55405052	1	.4748	1.4003	1.4967	.8732	.4592	.3936	.4817	2.0955
New Zealand	NZL	55400064	55405080	1	.6689	.7763	-.8627	.6326	-.1988	1.0955	.542	-.717
New Zealand	NZL	55400064	55403551	1	.0651	.7211	1.1752	.2468	.2515	.299	-.532	.0484
New Zealand	NZL	55400064	55406027	1	-1.6163	-.59	.8348	.1084	-.929	-.0816	-.5798	.1216
New Zealand	NZL	55400064	55403355	1	.7734	.0502	.8571	.2783	.3438	.7296	-.3206	.1216
New Zealand	NZL	55400064	55405460	1	.1152	-2.9627	-1.1926	.1053	-.9291	.4882	-.6852	-1.1252
New Zealand	NZL	55400064	55405694	1	.3469	1.4954	.7244	.5975	.1314	.529	-1.5848	-1.7277
New Zealand	NZL	55400064	55403670	1	-.3885	-.0933	-1.0411	.1129	.4295	.542	-.9681	-.5251
New Zealand	NZL	55400064	55401012	1	.1881	-.7221	.0226	-.7368	-.3173	-.3205	-.2857	-.4607
New Zealand	NZL	55400064	55401982	1	-.8178	-.1883	.0226	.4142	-.0487	.3954	.1701	.1216
New Zealand	NZL	55400064	55406077	1	-.2138	-.59	-.3802	.6352	-.9996	.3689	.3482	.1216
New Zealand	NZL	55400064	55401276	1	-1.0198	-.0862	.0226	.4797	-.2994	.2828	-.3907	.1216
New Zealand	NZL	55400064	55405009	1	.2879	1.7162	1.9359	.4091	-.0749	.4762	-.1154	.557
New Zealand	NZL	55400064	55403698	1	.702	1.1352	-.6315	-.1572	-.8878	-.1488	-.1972	-.7426
New Zealand	NZL	55400064	55403091	1	-.0368	2.6352	1.9359	.7172	1.7799	1.0389	2.4277	2.0955
New Zealand	NZL	55400064	55401431	1	.6822	-.0862	.0226	.3662	.2913	.7109	.3482	.1216
New Zealand	NZL	55400064	55402481	1	-.1934	2.6352	.0226	.623402961225171	.2842	1.1351	.5755	.1216
New Zealand	NZL	55400064	55405139	1	-.5554	-.0862	.0226	-1.2457	-.5263	-.4483	-.0553	.1216
New Zealand	NZL	55400064	55403560	1	-.5325	.3464	.5347	.0193	-.2379	.152	-.1972	-.4607
New Zealand	NZL	55400064	55401861	1	1.1885	-1.1522	-1.1412	-.2461	-.8356	-.7793	-1.2835	-.1314
New Zealand	NZL	55400064	55405654	1	-.0958	-1.2115	.0226	.2122	-.9505	.2131	-.6852	.1216
New Zealand	NZL	55400064	55400538	1	-.6541	-.2662	.0226	-.7283	-1.1252	.2468	-.3876	-.5251
New Zealand	NZL	55400064	55401221	1	-.3618	1.7162	.0226	-.2651	.4742	.3984	.3482	.4994
New Zealand	NZL	55400064	55405548	1	-.3064	.2032	-.9607	-.2434	-.6042	-.2607	-.6852	-.7639
New Zealand	NZL	55400065	55402473	0	1.6185	-.0994	-1.0365	.2703	-.4399	.2397	-.506673500905114	-.55084626122701
New Zealand	NZL	55400065	55404483	0	1.1713	.9484	1.9359	-.2801	-.3403	-.4795	2.4277	.6919
New Zealand	NZL	55400065	55400493	0	-.1467	1.7162	.5833	.4013	.4148	.4405	.2287	.7627
New Zealand	NZL	55400065	55404388	0	-.236	-.7221	.0226	.0513	-.5814	.8441	-.1727	-.0867
New Zealand	NZL	55400065	55400332	0	.4709	-.0862	-1.0611	.06	-.4688	.1142	-.176	-.7496
New Zealand	NZL	55400065	55401170	0	.7809	.3178	.6825	.1288	.8768	.3369	-.4545	.6663
New Zealand	NZL	55400065	55404087	0	.7962	-.7815	-.227	.2993	-.9764	-.5032	-.2821	.1216
New Zealand	NZL	55400065	55401415	0	.4025	.4931	1.9359	.3464	.372	-1.6678	-.2857	1.2147
New Zealand	NZL	55400065	55403651	0	.7221	-.0862	-.4728	.9972	.08	1.1561	.1693	-.2503
New Zealand	NZL	55400065	55405523	0	.5816	.6544	1.9359	.2564	1.2138	.65	2.4277	1.2147
New Zealand	NZL	55400065	55403874	0	.8201	-.2624	.0226	.294	.2023	.5679	.1693	.1216
New Zealand	NZL	55400065	55401623	0	.8806	1.3939	1.9359	-.3208	.6172	-.1256	-.2008	1.2147
New Zealand	NZL	55400065	55405614	0	1.0275	.792	-.442	.4618	.193	.6657	.0405	.5823
New Zealand	NZL	55400065	55403861	0	.6988	-.4203	.586	.2764	-.4443	.0532	-.6852	.3216
New Zealand	NZL	55400065	55403068	0	-.0356	-.4343	-.4641	.0947	-.568	-.801	-.5978	-.4607
New Zealand	NZL	55400065	55401143	0	.7048	.5289	.1386	.2717	-.5344	-.8849	-.4693	.2224
New Zealand	NZL	55400065	55402651	0	.4058	-.7927	-1.5553	-.6338	-.6081	.1114	-.9794	-.1865
New Zealand	NZL	55400065	55405380	0	.4521	.631	.9192	.3724	.2063	.5734	1.1375	.839
New Zealand	NZL	55400065	55401140	0	-.7502	-.0862	.0226	.3696	.4081	.4304	.1693	-.1563
New Zealand	NZL	55400065	55401514	0	.3195	-.4343	-.5034	.3657	-.2225	-.801	-.3912	-.4784
New Zealand	NZL	55400065	55405679	0	.9552	.22496538464306	.29212195263451	.336922596441508	.0746283319820428	.489111842964916	.0725489909957839	.237275959856699
New Zealand	NZL	55400065	55401819	0	.219	-.4314	.0226	.403	.4325	.4636	.075	-.4607
New Zealand	NZL	55400065	55404001	0	1.0589	.9484	.7162	.1053	.084	.8979	.1922	.1216
New Zealand	NZL	55400065	55402092	0	-.0748	-.2548	-1.0288	-.4054	-.5211	-.0811	-.5832	-.7108
New Zealand	NZL	55400065	55402746	0	.1817	-.2662	-.5034	.2699	.6452	.8189	.5755	-.3297
New Zealand	NZL	55400065	55403690	0	-1.1971	-.4203	.0226	1.2836	1.0416	1.5721	.5755	.1216
New Zealand	NZL	55400065	55403326	0	.7319	-.0862	.0226	.8633	.2889	.4535	.5755	.1216
New Zealand	NZL	55400065	55401362	0	-.508	.0502	-1.0611	-.2596	-.9124	-1.6678	.3473	-.5251
New Zealand	NZL	55400065	55400992	0	.5409	.2607	.4173	.2508	-.4632	-.0444	-.1727	.7864
New Zealand	NZL	55400065	55405697	0	-.1136	-.9349	.0416	.181	-.5243	.2669	-1.1698	.839
New Zealand	NZL	55400065	55400779	0	.4922	.2718	-.5907	.134	-.0846	.2055	-1.0992	-.1563
New Zealand	NZL	55400065	55405561	0	1.1044	-.891	.9726	-.0598	-.6936	.129	.8038	1.0177
New Zealand	NZL	55400065	55402418	0	.2227	.468	-.4728	.448	.5016	-.5309	-.1026	-.6774
New Zealand	NZL	55400065	55403389	0	-.1296	.0554805510811523	.0810106276385986	.344	-.0544	-.5309	-.109037220223795	.0119263871927064
New Zealand	NZL	55400065	55405090	0	.1772	-1.2115	-.7902	.2179	-.4446	.4668	-.3912	-.1563
New Zealand	NZL	55400065	55402710	0	1.3098	-.2479	.0226	.8417	.4822	.5175	-.2008	1.515
New Zealand	NZL	55400065	55404033	0	1.1589	1.1493	.512	-.902	.3103	-.9292	.1701	.8375
New Zealand	NZL	55400065	55405572	0	.1689	1.153	.4036	-.1684	-.6289	-.9292	.3134	1.0641
New Zealand	NZL	55400065	55406078	0	1.2618	-.7669	.0226	-.7096	-.5029	-1.6678	-.176	.1216
New Zealand	NZL	55400065	55404300	0	1.4093	1.3889	.8348	.3828	.4969	-.801	1.2607	-.1563
New Zealand	NZL	55400065	55404055	0	.4267	-.59	-.6587	-.3357	-.6098	.365	-.0551	-.1563
New Zealand	NZL	55400065	55401640	0	.5748	-.0862	-.227	-.0772	-.2104	.4097	.5755	-.1563
New Zealand	NZL	55400065	55400612	0	.6529	-.2662	.0226	.0723	.0983	.4521	.5755	.1216
New Zealand	NZL	55400065	55401342	0	.1536	.5946	.5833	-.322	.5937	-.1006	.3768	.4504
New Zealand	NZL	55400065	55403730	0	.15	.5976	.7162	.3436	.1735	.1392	.2989	2.0955
New Zealand	NZL	55400065	55404220	0	.5119	-.2479	.586	.4265	.0963	1.1298	.5755	.7864
New Zealand	NZL	55400066	55405413	1	.6291	-.4783	.0226	-1.4264	-.23	.2285	-2.1355	-.717
New Zealand	NZL	55400066	55403251	1	1.1295	.6492	.4173	.3462	.3218	.4469	-.4948	-.1563
New Zealand	NZL	55400066	55406108	1	.5554	.7763	.4173	-.4065	-.0379	.2382	-.8883	-.1563
New Zealand	NZL	55400066	55404027	1	.849	-.7221	.0226	.3919	.6133	.3973	-.1727	-.1563
New Zealand	NZL	55400066	55406105	1	.604	.2607	-.3802	.1978	.4934	.468	-.6852	.1216
New Zealand	NZL	55400066	55401638	1	-.169	-.7221	-1.0611	-1.6841	-.8862	.1842	-.4948	-.7496
New Zealand	NZL	55400066	55406153	1	.2604	-.4343	-.227	-.0899	-.0725	.0741	-.4948	-.4607
New Zealand	NZL	55400066	55405773	1	-.652	.0502	.0226	-.1118	-.6284	.4762	-.2852	.1216
New Zealand	NZL	55400066	55400807	0	-.4894	.4631	.0226	1.4666	.5266	2.0498	1.3656	.8136
New Zealand	NZL	55400066	55400534	0	1.2317	-1.1357	-.9557	.8489	.5545	1.1594	-.8661	-1.7277
New Zealand	NZL	55400066	55404346	0	-.3945	.235	1.1381	-.6599	-.257	.1529	.8098	.1216
New Zealand	NZL	55400067	55403937	1	.9291	.3427	.0226	.737	.1942	1.0054	1.1417	.1216
New Zealand	NZL	55400067	55401087	1	.0347	1.7671	-.5034	.3399	-.096	.7226	-.3206	-.1563
New Zealand	NZL	55400067	55402276	1	.1912	1.153	1.0108	.7699	-.1904	.747876261980173	1.6331	2.0955
New Zealand	NZL	55400067	55404003	1	.0448	.0929374697717321	.116300862332102	.4212	-.3574	.7239	.0287734616974397	.00212366833248214
New Zealand	NZL	55400067	55401669	1	-.1571	-.3204	-.3802	.525	-.1912	.6666	-.216	-.7496
New Zealand	NZL	55400067	55405200	1	-.6598	2.6352	1.4967	.6737	.1911	1.7118	1.6338	2.0955
New Zealand	NZL	55400067	55402443	1	1.1042	.468	.6825	.2575	-.3598	.4148	-.0987	-.2726
New Zealand	NZL	55400067	55401239	1	-.1891	-.4232	-.5034	.6371	.1007	1.1065	-.2744	-1.0012
New Zealand	NZL	55400067	55404505	1	.5783	-1.3888	-1.7997	.3287	-.7775	.8615	-2.1355	-1.7277
New Zealand	NZL	55400067	55401529	1	-.4905	-.4203	-.5034	.5616	-.8653	.9422	-.5832	-.4607
New Zealand	NZL	55400067	55401086	0	-.8878	.792	1.2867	.5327	.1463	.9124	1.3918	2.0955
New Zealand	NZL	55400067	55405918	0	-.1224	-.0862	-.3802	1.0406	.0609	.3268	.5755	.0301
New Zealand	NZL	55400067	55404119	0	.7684	.130937893614252	.195900883445955	.6759	-.3114	.7632	.0508505568429998	.109219349054023
New Zealand	NZL	55400067	55406233	0	-.4944	-.0692	-.3802	.7113	.2053	1.0086	.5755	-.2503
New Zealand	NZL	55400067	55402698	0	.6049	.4571	1.4967	.3519	-.1924	.0794	.367852099926894	.868530539676927
New Zealand	NZL	55400067	55400027	0	-1.5406	1.3697	1.2867	.1365	.6288	.2565	1.8077	1.515
New Zealand	NZL	55400067	55401010	0	-.7302	.135133788416733	.103385479907645	.038057114647799	-.0388395459484135	.346297243131799	.0372171706825654	-.0131661661939777
New Zealand	NZL	55400067	55401858	0	.3695	-.0862	-.227	.6699	-.1095	.8323	.1693	.1216
New Zealand	NZL	55400067	55404079	0	-.1218	1.7162	1.9359	1.6356	3.4299	1.7137	1.8077	2.0955
New Zealand	NZL	55400067	55402114	0	-.0068	.173690912369578	.184394121399644	.166334846657749	.00986263922714841	.407595499640211	.0523821397193414	.0943275053291382
New Zealand	NZL	55400067	55405390	1	.5815	-1.0212	-.829	.903	-.076	.7651	-.6852	.1216
New Zealand	NZL	55400068	55404530	0	.4891	.533363380354583	.518596094861423	.5622	1.1701	.0484	.328937055907393	.513603131468276
New Zealand	NZL	55400068	55402495	0	.4575	.9526	-.6587	-1.4389	-.7674	.0279	-.2673	-.192
New Zealand	NZL	55400068	55402411	0	-.3711	.2112	1.156	-.0832	.0635	-.1211	-.176	.1216
New Zealand	NZL	55400068	55400837	0	-.4185	.96	1.9359	.9612	.0798	1.6103	2.4277	2.0955
New Zealand	NZL	55400068	55403419	0	1.0222	-.59	.0226	.3192	.4005	-1.6678	-.6852	.1216
New Zealand	NZL	55400068	55404111	0	.7199	-.59	-.9285	-.3863	-1.4704	-.5569	-.1727	-.7496
New Zealand	NZL	55400068	55402522	0	1.4784	.3898	-.227	-.1733	-.4801	-1.6678	.3482	.1216
New Zealand	NZL	55400068	55402393	0	.1154	.788	1.9359	-.316	.7061	.4771	.319	.557
New Zealand	NZL	55400068	55405969	0	.6563	-.9389	.0226	-.193	-.8281	-1.6678	.5755	.4777
New Zealand	NZL	55400068	55404018	0	.0803	-.0862	.0226	1.2836	.5531	1.5721	.5755	.1216
New Zealand	NZL	55400068	55406181	0	-.26	2.6352	1.4967	-.0146	.479	-1.6678	.8038	-.717
New Zealand	NZL	55400068	55402915	0	1.0501	.1997	.4036	-.0242	.1715	-.0816	-.1026	-.1563
New Zealand	NZL	55400068	55402074	0	.222	.3239	1.1381	-.1931	-.2338	.2967	-.6004	1.515
New Zealand	NZL	55400068	55405856	0	.5237	2.6352	.8348	-.1081	.366	-.0443	.775	-.7496
New Zealand	NZL	55400068	55402595	0	.8138	-.0176	.4173	-.0022	.359	.0668	.5755	-.2503
New Zealand	NZL	55400068	55402624	0	.7255	1.4003	1.9359	-.6491	.4875	.1291	1.5037	.9097
New Zealand	NZL	55400068	55402717	0	-.2742	-.4203	-.408	-.859	.1508	-.4562	-2.1355	-1.044
New Zealand	NZL	55400068	55404022	0	.1981	-.59	-.303415613137385	-.115	-1.0999	-.3242	-.483687259293858	-.395036837217002
New Zealand	NZL	55400068	55402586	0	.6839	.0566	.6407	.6292	.9809	-.7847	.8038	1.1508
New Zealand	NZL	55400068	55404312	0	.3693	-1.026	.0226	-.6447	-1.413	-.0041	.0281112968478904	2.0058
New Zealand	NZL	55400068	55402711	0	.7091	-.2662	-.4728	.9425	-.2449	1.1637	.1693	.1216
New Zealand	NZL	55400068	55404148	0	-.159	-.2479	.0226	-.0314	.2696	.0644	-.6852	-.1563
New Zealand	NZL	55400068	55401097	0	.6083	-.4343	-1.0611	-.5011	-.3932	-.0614	-.9936	-1.0169
New Zealand	NZL	55400068	55403520	0	1.224	.957	1.9359	.3278	.6756	.1487	1.2302	.2909
New Zealand	NZL	55400068	55405388	0	-.6462	-1.0212	-.227	-.6537	-.8393	.2028	-.176	-.959
New Zealand	NZL	55400068	55404568	0	.6779	-.2662	-.3802	-.9285	-.3268	-.8768	-2.1355	-1.236
New Zealand	NZL	55400068	55404636	0	1.1232	.0666	.0226	-.1533	-.822	-.801	.0215	.1216
New Zealand	NZL	55400068	55400864	0	1.2008	1.127	1.1381	-.3453	-.2789	-.1147	-.703	2.0955
New Zealand	NZL	55400068	55402783	0	.4392	-.59	.0226	-.4991	-.7556	-.3239	.1648	-1.3625
New Zealand	NZL	55400068	55401744	0	1.1495	.4435	.4173	.1063	-.3505	-.7946	-.3907	.4994
New Zealand	NZL	55400068	55402557	0	.2496	.3875	.7162	.3551	-.0144	-.1971	.1648	.1216
New Zealand	NZL	55400068	55404914	0	-.724	.1852	1.9359	-.1184	.3483	.4066	.2287	2.0955
New Zealand	NZL	55400068	55402547	0	-.0117	.2718	-.6315	-.7973	-.6063	-.6687	-.0761	-.7317
New Zealand	NZL	55400068	55403134	0	.010147740950996	-.0862	.0226	-.8365	-.5294	.1413	.5755	.1216
New Zealand	NZL	55400068	55406044	0	1.3999	-1.813	-.335	.3469	-.1692	.2181	.3542	-.5475
New Zealand	NZL	55400068	55405871	0	1.1501	-.2662	.0226	.2348	.3222	.2783	.5755	.1216
New Zealand	NZL	55400068	55405273	0	.6933	-.4203	-.227	-.0427	.1761	.1175	-.3733	.1216
New Zealand	NZL	55400068	55402676	0	1.1502	2.6352	1.9359	.7113	.4611	1.1974	-2.1355	2.067
New Zealand	NZL	55400068	55406293	0	-.210372448636041	-.7221	-.691	-2.6893	-1.3818	-1.5744	-.5832	-.4607
New Zealand	NZL	55400068	55405382	0	-.1734	-.0994	-.0154	.2593	-.4681	.2003	.5755	.1216
New Zealand	NZL	55400068	55400827	0	.4492	.6636	.0226	.3699	.0853	.324	.5755	.1216
New Zealand	NZL	55400068	55400324	0	.5586	1.7671	.6407	.1053	-1.0088	1.0062	-.6852	.1216
New Zealand	NZL	55400068	55405666	0	1.0507	.00181705628089235	.121041934230867	-.5202	-.4671	.2065	-.205371112419328	.0487113273435661
New Zealand	NZL	55400069	55405032	1	-.0273	-.4314	.1386	.1655	-.0025	-.2344	.3482	-1.1252
New Zealand	NZL	55400069	55403979	1	.5924	-.0862	-.3431	1.5406	.7885	1.3701	.5755	.1216
New Zealand	NZL	55400069	55402180	1	.4778	.1852	-.691	.7539	-.6788	.0412	-.1722	.6314
New Zealand	NZL	55400069	55402368	1	-.6811	-.5717	-.0154	1.2836	-.0255	.8479	-.2348	-.9299
New Zealand	NZL	55400069	55405149	1	-1.1013	-.5743	-.227	-.1209	-.146	.4394	-.6852	-1.1252
New Zealand	NZL	55400069	55400630	1	1.5861	.7989	-1.0611	.4475	-.7773	.4394	-1.2871	-2.5027
New Zealand	NZL	55400069	55405334	1	.5493	-.4314	-.227	.7161	-.7012	.5103	1.0854	-.4607
New Zealand	NZL	55400069	55403944	0	.9519	.224789495081207	.291752408099089	.336337420168861	.0744061627657318	.488832213096962	.0724798115683283	.236785596135347
New Zealand	NZL	55400069	55403711	0	-1.485	.0557135767287465	-.0132728892187031	-.144768015468983	-.193	.241112768064421	-.0184905303510905	-.161372675851212
New Zealand	NZL	55400069	55403032	0	.0215814617045173	-.2479	-.5034	-.4985	-.1481	.0393	.5755	.1216
New Zealand	NZL	55400069	55405209	0	-.4698	.149013073842944	.132545903248143	.0842328423439435	-.0213083750613298	.368362581803061	.042676056412696	.0255279892727342
New Zealand	NZL	55400070	55402178	1	-.152	-.3435	-.3048	.3962	.1665	.1995	-.6852	-.7108
New Zealand	NZL	55400070	55403062	0	-.4312	.0308	.4173	-.2671	.4316	-.0041	-.0551	.1216
New Zealand	NZL	55400070	55400450	1	-.11	-.7815	.0226	-.3043	-2.2578	-.421	-.6852	-1.1252
New Zealand	NZL	55400070	55403664	1	.791	.9951	.0226	.7113	.489657214090773	1.1759	.5755	.1216
New Zealand	NZL	55400070	55405091	1	-.0263	-.2662	-.227	.4602	-.0871	.9426	.3482	.8567
New Zealand	NZL	55400070	55400878	1	-.1738	.1943	-.335	-.0802	-.101	-.3477	-.4948	-.959
New Zealand	NZL	55400070	55401042	1	.172970357984506	.18327264858171	.204525380012935	.198212830905564	.0219654996966514	.422828578872092	.0561507489432357	.121040493732206
New Zealand	NZL	55400070	55402214	1	.0881	.9637	.0226	.2644	-.1227	.2375	.5755	.1216
New Zealand	NZL	55400070	55406071	1	-.8008	-.5743	-1.9313	.0148	-.7085	-.1088	-.8012	-1.9916
New Zealand	NZL	55400070	55403203	1	.6056	-.5133	.2536	.4907	-.3677	-.4128	.075	.1216
New Zealand	NZL	55400070	55406264	1	-.4003	-.7306	.0226	-.5428	.1196	.0413	-.1722	.1216
New Zealand	NZL	55400070	55404331	1	-.2214	-.59	-.6843	1.2001	-.1925	1.1513	-.1727	.0301
New Zealand	NZL	55400070	55402593	1	-.5412	-.6019	-.227	.7734	.3844	.7907	-1.5588	-.2503
New Zealand	NZL	55400070	55402687	0	-.9081	2.6352	1.9359	.6149	.9334	1.6642	-2.1355	2.0955
New Zealand	NZL	55400070	55404886	0	.2159	-.765466681359858	-.581758352287423	.2997	-2.5785	-.5309	-.812894668350404	-.759573897423447
New Zealand	NZL	55400070	55404216	0	-.6164	-.181	-.7584	-.0258	-.1811	-.5032	.3939	.2224
New Zealand	NZL	55400070	55406009	0	.1523	-.847	-.227	-.1814	-.005	.396	-.6852	-.4607
New Zealand	NZL	55400070	55405702	0	1.3291	-.2518	.0226	.7113	.5229	.9988	.5755	.1216
New Zealand	NZL	55400070	55403608	0	.7828	.5606	.6847	.7079	1.0297	.7134	2.0386	1.2147
New Zealand	NZL	55400070	55403482	0	.6797	-.0219	.9726	-.2213	-1.0644	.5123	-.6451	.9097
New Zealand	NZL	55400070	55406030	0	.2309	-.891	-2.664	-.7096	-.2022	-.8849	-.5771	-2.5027
New Zealand	NZL	55400070	55405119	0	.4086	2.0175	1.6222	-.9735	.1891	-.5309	-.3912	1.6058
New Zealand	NZL	55400071	55404408	0	-.4667	2.6352	.0226	.7113	.8779	1.0062	.5755	-1.1252
New Zealand	NZL	55400071	55404804	0	.2532	-.2662	1.0433	.0781	-.464	.6166	-.216	-.2726
New Zealand	NZL	55400071	55404996	0	.0808	2.6352	1.9359	-.5571	.3488	-.7368	.0221	-.1563
New Zealand	NZL	55400071	55401677	0	.1458	-.1713	.9726	-.0798	-.4899	.1774	-1.0753	2.0955
New Zealand	NZL	55400071	55404981	0	-1.0909	-.0862	-.1284	.6369	-.0408	.562929060027399	.1922	.1216
New Zealand	NZL	55400071	55402334	0	.625	-.103	.0226	-.015	.022	.6009	.3473	.1216
New Zealand	NZL	55400071	55402958	0	.3214	.5179	.0226	1.2836	.4294	1.4437	.5755	.1216
New Zealand	NZL	55400071	55403935	0	-.815	-.0862	-.227	-.2246	-1.0542	.4394	-2.1355	-1.3027
New Zealand	NZL	55400071	55404894	0	.2833	-1.1714	1.9359	.7129	-.7813	.9929	.5755	.1216
New Zealand	NZL	55400071	55401039	0	.8138	-.5197	-.7902	.1306	.319	.1778	.5409	-.6774
New Zealand	NZL	55400071	55402526	0	-.1072	1.1132	.1648	-1.0484	-.777	-.1282	-.8483	.2286
New Zealand	NZL	55400071	55401554	0	-.5764	2.6352	1.4967	.2998	.2519	-.0386	.3482	.1216
New Zealand	NZL	55400071	55402321	0	.6834	.210478480730449	.261684920898921	.288725350712583	.0563296674386121	.46608051020436	.0668511217889886	.196887820625316
New Zealand	NZL	55400071	55403721	0	.7697	-1.0588	.5347	.5249	-.0408	1.2098	.9254	.1824
New Zealand	NZL	55400071	55404294	0	.4902	-.2662	-.227	.3816	-.9904	.6045	.1701	.1216
New Zealand	NZL	55400071	55402265	0	.4101	2.6352	1.9359	-.1586	1.4605	.7859	2.4277	2.0955
New Zealand	NZL	55400071	55400305	0	-.1406	-.2662	-.4806	.7113	.2069	.2682	.1693	-.2503
New Zealand	NZL	55400071	55400882	0	-.265	-.0862	.0226	.6844	.9199	.4394	.5755	.1216
New Zealand	NZL	55400071	55400019	0	-.7614	-.0862	.0226	.6472	-.152	.8146	.5755	.1216
New Zealand	NZL	55400071	55403710	0	.367	-.0862	.0226	.5956	-.0408	.55	1.6338	-.945
New Zealand	NZL	55400071	55403327	0	-.7013	.792	.4173	-1.3723	-.3863	-.3646	.3482	.8903
New Zealand	NZL	55400071	55403323	0	-.4062	-.59	-.3802	.6364	-.0865	1.0601	.5722	.1216
New Zealand	NZL	55400071	55401756	0	.3513	1.3697	.0226	.5464	1.9375	.988	.5755	.1216
New Zealand	NZL	55400071	55404426	0	-.0951	2.6352	1.9359	.6307	2.0116	-.3621	1.6922	2.0955
New Zealand	NZL	55400071	55406032	0	-.5857	-.0176	1.9359	.072	.3867	.6009	1.1171	2.0955
New Zealand	NZL	55400071	55403758	0	-.9721	-.4314	.0226	.1053	-1.2981	.4641	-.0857	-.4607
New Zealand	NZL	55400071	55400175	0	.2579	-.0862	.0226	-.2684	-.1132	.672	.0256	-.4607
New Zealand	NZL	55400071	55404460	0	-.7796	.1395	.0226	-.5329	.0918	.0258	.3482	.1216
New Zealand	NZL	55400071	55403639	0	-.2012	2.6352	1.4967	1.2995	1.1326	.3281	.5755	2.0955
New Zealand	NZL	55400071	55406095	0	1.2334	-.0994	.6825	.0418	.0453	-.3035	.5755	.9097
New Zealand	NZL	55400071	55405323	0	-1.052	.9454	.4173	-.8283	-.0069	-.2348	-.4805	.8903
New Zealand	NZL	55400071	55404084	0	1.1894	-.4343	-.1587	.0191	-.9105	-.0927	-.6852	.0876
New Zealand	NZL	55400071	55401272	0	-.4526	.2629	1.4967	.0955	.6243	.6396	-.3912	2.0955
New Zealand	NZL	55400071	55400931	0	-.2462	.2656	-.6587	-1.3089	-.1473	-.7368	-.5832	-.5251
New Zealand	NZL	55400071	55405357	0	.7409	.214548202847266	.237785677745837	.7113	.0435	.7931	.122240541196745	.1216
New Zealand	NZL	55400071	55403150	0	.756	1.1576	1.4967	.6836	.9445	.8078	1.5037	.4504
New Zealand	NZL	55400071	55401953	0	-1.5246	2.6352	.0226	.7113	1.30478008864791	3.6292	.1693	.1216
New Zealand	NZL	55400071	55405732	0	.5339	-.0862	.0226	-.2473	-.3232	1.0262	.5755	.1216
New Zealand	NZL	55400071	55401833	0	.5173	.5859	1.9359	.3202	-.0722	.5017	.3482	1.515
New Zealand	NZL	55400071	55403415	0	-.499	-.269	-.2827	-.8913	-.2359	-.5309	.8098	.1216
New Zealand	NZL	55400071	55403363	0	-.5941	-.0862	.0226	-.2965	.5131	-.0589	.1693	.1216
New Zealand	NZL	55400071	55404653	0	.3278	-.0862	.1386	.3034	-3.7095	.6649	.5755	.543
New Zealand	NZL	55400071	55403137	0	-.6325	.5228	.1386	-1.2502	.062	-.4438	.5755	-.3297
New Zealand	NZL	55400071	55404273	0	-.7025	-.089	-1.0611	.0948	-.3087	.6885	-.3733	-.959
New Zealand	NZL	55400071	55404556	0	.2462	-.0862	.0226	-.7283	-.0396	-.1652	.0256	.1216
New Zealand	NZL	55400072	55404608	0	.3741	.193992831796781	.227048519442638	.23387837461267	.0355063527098296	.439871565307965	.0603671227247436	.150927366378564
New Zealand	NZL	55400072	55403904	1	1.0343	.229181404140807	.300979823165361	.350949094370714	.0799536607730118	.495814486163444	.0742072009084311	.249029829662448
New Zealand	NZL	55400072	55401102	1	.4719	.199205558811695	.238000475674208	.251220871420208	.0420906403932274	.448158777758232	.0624173493929724	.165459963938643
New Zealand	NZL	55400072	55400237	1	.5925	.20563352279941	.251505648695959	.272606404293307	.0502099153893191	.458377978387088	.0649455430145306	.183380529028065
New Zealand	NZL	55400072	55400549	1	.1507	.182085641458012	.202031474226558	.194263714215901	.0204661700056264	.420941470610732	.05568388512063	.117731228393682
New Zealand	NZL	55400072	55403886	1	-.2934	.15841517042199	.152299738414287	.115513174009074	-.0094324205894345	.383310069290044	.0463740112621393	.0517401591050229
New Zealand	NZL	55400072	55405076	1	-.8835	.126962918770658	.0862184564894486	.0108730168911977	-.0491603159061322	.333307164720493	.0340034718253111	-.0359457899768001
New Zealand	NZL	55400072	55402464	1	.7382	.213399313454551	.267821599850762	.298442823361388	.0600190229094731	.470724060738865	.0679999195540084	.205030830301106
New Zealand	NZL	55400072	55400585	1	.9178	.222971969608727	.287933781233072	.330290598684842	.0721104141971852	.48594270446144	.0717649574846207	.231718504348039
New Zealand	NZL	55400072	55400508	1	-.1973	.163537287662615	.163061323218519	.132554216373127	-.00296258371443933	.391453229990152	.048388600043497	.0660201450510713
New Zealand	NZL	55400072	55401865	1	.829	.218238941398868	.277989673734469	.314544037166342	.0661320425582719	.478418118923775	.0699034019821799	.218523262391649
New Zealand	NZL	55400072	55402512	1	.8375	.218691990270307	.278941530871159	.316051309383766	.066704296600285	.479138377674565	.0700815914165352	.219786320461799
New Zealand	NZL	55400072	55406064	0	-.3368	.156101956184288	.147439667857538	.107817219393049	-.0123542824039484	.379632512844834	.0454641969737842	.0452911331939042
New Zealand	NZL	55400072	55402262	0	.7286	.212887634729161	.266746561202264	.296740492386415	.059372712462023	.46991059203209	.0677986703105013	.203604317657172
New Zealand	NZL	55400072	55405453	0	1.0566	.230369991179995	.303477048359267	.354903467364661	.0814549860832344	.497704106180222	.0746746861303278	.252343499658253
New Zealand	NZL	55400072	55400984	0	.1717	.183204938669803	.204383121270146	.197987563223654	.0218799741094235	.422720933406801	.0561241178408019	.120851724802288
New Zealand	NZL	55400072	55403094	0	.4562	.198368750896213	.236242339551144	.248436850971554	.0410336535156267	.446828417477361	.0620882230259868	.163127021385542
New Zealand	NZL	55400072	55406265	0	.5078	.201119024045185	.242020672286819	.257586879962034	.0445075721706709	.451200811776274	.0631699377098375	.170794526846688
New Zealand	NZL	55400072	55400613	0	.518	.201662682690912	.243162900850847	.259395606622943	.0451942770210867	.452065122277222	.0633837650310639	.172310196530868
New Zealand	NZL	55400072	55402119	0	.332	.191748907386476	.222334027036206	.22641294398284	.0326720121017412	.436304166083464	.0594845609381134	.144671514054645
New Zealand	NZL	55400072	55400928	0	.2552	.187655477583354	.213733717848225	.212794296183055	.0275015285221404	.429796416429268	.0578745669900565	.133259412903172
New Zealand	NZL	55400072	55401110	0	.4115	.195986246831114	.231236690844077	.240510372369336	.0380242704946872	.443040703811442	.0611511562359068	.156484821887224
New Zealand	NZL	55400072	55405290	0	-.2045	.163153528618573	.162255044232146	.131277468141897	-.0034473165500269	.390843128460071	.0482376631108667	.0649502605681208
New Zealand	NZL	55400073	55402874	1	-.0143	.173291163365367	.183554247455505	.165004900583551	.00935770919007801	.406959977213043	.0522249137478514	.0932130423260647
New Zealand	NZL	55400073	55401897	1	-.0351	.172182526127022	.181224997050427	.161316516804443	.00795736988726949	.405197461681698	.0517888737202527	.0901222649308742
New Zealand	NZL	55400073	55405308	1	-1.0899	.115961826174767	.0631051255467495	-.0257270990707233	-.0630559905263092	.315817587524839	.029676613089908	-.0666158118213828
New Zealand	NZL	55400073	55403622	0	-.5492	.166524057137564	.131640414397053	.7887	-.2222	1.0356	.170244136758722	-.0047822707620029
New Zealand	NZL	55400073	55401237	1	.172970357984506	.18327264858171	.204525380012935	.198212830905564	.0219654996966514	.422828578872092	.0561507489432357	.121040493732206
New Zealand	NZL	55400073	55403978	1	1.0557	.23032202129949	.30337626348597	.354743873835758	.081394394478786	.497627843488962	.074655819013749	.252209764097884
New Zealand	NZL	55400073	55402713	1	.4349	.197233463724253	.23385709754979	.244659804120833	.0395996522103468	.445023533784205	.0616417012669554	.159961946456814
New Zealand	NZL	55400073	55402000	1	-.2589	.160254015841361	.156163158557326	.121630925950383	-.00710974241891074	.386233472455015	.047097250730993	.056866688919161
New Zealand	NZL	55400073	55401365	1	.4555	.198331440989153	.236163951316358	.248312722671296	.0409865267121668	.446769102050825	.0620735486019811	.163023004838589
New Zealand	NZL	55400073	55402960	1	-.7301	.135139118403456	.1033966782269	.0380748472621215	-.0388328135479193	.346305716764162	.0372192670288519	-.0131513066872701
New Zealand	NZL	55400073	55403665	1	.3605	.193267953602478	.225525548023933	.231466739064791	.0345907462426086	.438719151306701	.0600820196297752	.148906473466324
New Zealand	NZL	55400073	55404611	0	-.194	.3789	.5833	-.3482	.0787	-.5032	.3473	2.0955
New Zealand	NZL	55400073	55404424	0	.8717	.7211	1.9359	.8079	.3404	1.1884	2.4277	1.515
New Zealand	NZL	55400073	55402605	0	-.7162	.135879986557927	.104953244603371	.040539680652968	-.0378970098792155	.347483551662512	.0375106591626799	-.0110858352549072
New Zealand	NZL	55400073	55406201	0	.104	2.6352	.0226	.627446289344234	.1278	.9826	1.536	.1216
New Zealand	NZL	55400073	55403660	0	-.8067	.5976	.0226	.4752	-.023	.4481	.8038	.4777
New Zealand	NZL	55400073	55403668	0	1.1133	.233392093651831	.309826495376956	.364957859685596	.0852722571634865	.50250865572961	.0758633144747918	.260768839961488
New Zealand	NZL	55400073	55405113	0	.6436	.208357146014768	.257227989835358	.281667770212174	.053650172041892	.46270800452419	.0660167759669487	.190973736955672
New Zealand	NZL	55400073	55401440	1	-.6822	.137692182043685	.108760673150133	.0465687695226642	-.0356079937111631	.350364586665672	.0382234169001009	-.00603360297430726
New Zealand	NZL	55400073	55401840	1	1.2409	.240193156710143	.32411555074657	.38758467556128	.0938628001941773	.513321010623822	.0785382523364072	.279729570520446
New Zealand	NZL	55400073	55404738	1	-.0313	.172385065622489	.181650533182124	.161990356148703	.00821320110605182	.405519459711463	.0518685348791409	.0906869261857648
New Zealand	NZL	55400073	55402053	0	.172970357984506	.18327264858171	.204525380012935	.198212830905564	.0219654996966514	.422828578872092	.0561507489432357	.121040493732206
New Zealand	NZL	55400074	55406164	0	.5114	.7156	1.1381	1.0416	.6009	1.0062	.5755	.4777
New Zealand	NZL	55400074	55403067	0	1.4226	1.3889	.0226	.702	1.2465	.6623	.332449774563553	.418637196796614
New Zealand	NZL	55400074	55406092	0	.3995	.1892	1.4967	.6493	.3719	1.3737	-.6852	.6559
New Zealand	NZL	55400074	55404668	0	1.6606	1.7671	1.2899	.9499	.8074	1.0486	.1701	.1216
New Zealand	NZL	55400074	55401326	0	1.2844	.7211	.5347	1.3236	-.1128	1.1841	.3473	.388
New Zealand	NZL	55400074	55401405	0	.6823	.210419850876498	.261561739387114	.288530291955034	.0562556110331752	.465987300248375	.0668280619798367	.196724366051531
New Zealand	NZL	55400074	55405898	0	1.4429	.25095972989023	.346736155642041	.423404556493005	.107462249192606	.530437747995538	.0827728718352028	.309745774069892
New Zealand	NZL	55400074	55404011	0	.3245	-.4203	.4135	.2031	-.3503	.6443	-1.2871	.2666
New Zealand	NZL	55400074	55402822	0	.9149	1.031	.0226	.4192	.0512	.3776	.8038	-.0274
New Zealand	NZL	55400074	55401346	0	.6881	-.847	-.8356	-.2491	-.2723	.0812	-.5832	-.3856
New Zealand	NZL	55400074	55400810	0	1.0459	.280517498774429	.340401767824551	.7443	.1592	.6574	.159434218545108	.289385679160928
New Zealand	NZL	55400074	55404823	0	.698	.2032	.0226	.6664	.2511	.8856	.3482	.4777
New Zealand	NZL	55400074	55404993	0	1.5064	.1221	-.8092	.1741	.5077	.7567	-.4918	.2224
New Zealand	NZL	55400074	55404218	0	.7784	-.4314	-.227	.0924	-.9477	-.5309	.0256	-.1254
New Zealand	NZL	55400074	55404987	0	1.0987	-.59	.586	.418	.5759	1.1394	.1324	.0658
New Zealand	NZL	55400074	55401759	0	1.3274	-.5743	.0226	.2045	-.2774	.6542	-.1727	-.1563
New Zealand	NZL	55400074	55400732	0	.6841	.5946	-.227	.2784	.0054	1.032	.0346672767805476	-.0347606082531046
New Zealand	NZL	55400074	55403559	0	1.5628	.9454	-1.277	-.4097	.2301	1.0738	-1.305	-1.3295
New Zealand	NZL	55400074	55400003	0	1.3861	.247932297431671	.340375510305097	.413332431557748	.10363824571186	.525624724813788	.0815821471444524	.301305574259948
New Zealand	NZL	55400075	55403412	0	.3725	.3427	-.5544	-.5315	-.1647	-1.6678	-.2857	-.4607
New Zealand	NZL	55400075	55406176	0	1.1214	-.0862	.0226	1.2836	.8779	1.0062	.5755	.1216
New Zealand	NZL	55400075	55404673	1	.116	.0634	.0226	-.0129	-.6083	-.0361	-.6852	-.4377
New Zealand	NZL	55400075	55403603	1	.9184	-.6593	.0226	.6419	-.5773	.5111	-.6852	-.1563
New Zealand	NZL	55400075	55401168	1	.2004	.0502	1.9359	.3257	-.3073	-.2777	.5755	.1216
New Zealand	NZL	55400075	55401548	1	1.2464	-.0862	.4173	.3196	-.1186	-.0816	-.4918	-.4607
New Zealand	NZL	55400075	55404499	1	.0278	-.2662	.586	.0531	-.2101	-.2766	-1.5588	.4994
New Zealand	NZL	55400075	55401139	1	1.4706	1.127	1.1657	.4001	-.1662	.1735	-.6852	1.1232
New Zealand	NZL	55400075	55404688	1	.9874	-.4319	-.0231169536295292	-.8108	.0085	-.2144	-.296880127251062	-.0238017131258688
New Zealand	NZL	55400075	55403264	1	-.1141	-.1827	.4173	.1384	.1185	.288	.1701	.1216
New Zealand	NZL	55400075	55405018	1	-1.3548	-.7327	-1.4928	-2.6893	-1.7461	-1.6678	-2.1355	-2.5027
New Zealand	NZL	55400075	55402587	1	.1485	-.7412	-1.4242	.1602	-.9853	.5561	.3482	-.7108
New Zealand	NZL	55400075	55400991	1	1.3173	1.7162	1.4967	1.9091	1.3364	1.3317	2.0386	2.0955
New Zealand	NZL	55400075	55403720	1	.707	-.0862	.0226	1.1179	-1.2472	-1.6678	.5755	.1216
New Zealand	NZL	55400075	55406124	1	.6027	.9454	.6825	.4142	-.0612	.7944	-.0987	.5553
New Zealand	NZL	55400075	55400856	1	.4154	1.1493	1.1381	.1663	.3082	.1973	1.1171	2.067
New Zealand	NZL	55400075	55404020	1	.7697	-.4314	-1.3325	.6238	-.0068	.1537	-.3733	-.7496
New Zealand	NZL	55400075	55405428	1	1.4206	-.2662	.9726	.2699	-.1159	.4654	-1.0571	-.1563
New Zealand	NZL	55400075	55403991	1	.6029	-.7836	-.9607	.9109	-.7217	.2924	-.5974	-.6959
New Zealand	NZL	55400075	55402056	1	1.2365	-.1106	-.7638	-.3698	.3978	.2596	.0444	-.4607
New Zealand	NZL	55400075	55402061	1	.2274	-.4203	-1.1007	-.0513	-.7407	.0909	-.6852	-.7108
New Zealand	NZL	55400075	55401941	1	.6511	-.938	-1.4242	-.6054	-.8594	-.0558	-1.5848	-.4607
New Zealand	NZL	55400075	55403877	1	.3708	.6492	1.1381	.0425	.3482	.7237	.5755	.1216
New Zealand	NZL	55400075	55403600	1	1.56	.5177	-.227	-.0574	-.271	.0541	-.4771	.1216
New Zealand	NZL	55400075	55406011	0	.7491	.9349	.4173	.4477	-.0417	.8111	.5409	.8136
New Zealand	NZL	55400075	55402067	0	.3061	-.6915	1.4967	.3923	.2672	.5906	1.2568	2.0955
New Zealand	NZL	55400075	55401372	0	.5913	.2544	.7162	.2246	.0332	-.0287	-.8012	.5256
New Zealand	NZL	55400075	55404967	0	.7132	-.5769	-1.0338	-.2819	-.7883	-.0745	-1.7719	.0144
New Zealand	NZL	55400075	55402105	0	.2354	.6257	1.9359	.1097	.4896	.4578	1.2262	.7945
New Zealand	NZL	55400075	55402788	0	-.4418	.1945	1.4967	-.3257	-.0598	.2295	.381727644380806	.775357224164189
New Zealand	NZL	55400075	55400218	0	-.1336	.8046	.4173	-.6916	.205	-.568	-.6852	1.515
New Zealand	NZL	55400075	55403459	0	1.169	-.5616	-.5836	.0274	-.1878	.7821	-.176	.1216
New Zealand	NZL	55400075	55405291	0	1.4308	-.4488	.0226	.4959	-.2873	.6811	-.6595	-.8028
New Zealand	NZL	55400075	55404827	0	.545	.0467	1.1752	.0385	-.3529	-.0131	-.1157	1.0448
New Zealand	NZL	55400075	55405880	0	-.2779	2.6352	1.9359	.4359	1.0188	3.6292	2.4277	1.515
New Zealand	NZL	55400075	55401968	0	1.0849	-.6501	-.3802	-.3484	-.5935	.1529	-.4805	-.1563
New Zealand	NZL	55400075	55404881	0	.7154	-.2662	-.691	.0509	-.4904	.3093	-.3206	-.7496
New Zealand	NZL	55400075	55401132	0	.6109	1.2587	1.9359	.0535	.1713	.1149	-.0551	-.1563
New Zealand	NZL	55400075	55403667	0	1.2948	-.2806	1.0433	.0006	-.1048	-.0591	-1.0722	-.4607
New Zealand	NZL	55400075	55404048	0	.346	.9535	-.8219	.2544	-.164	.0095	-.4948	-.6959
New Zealand	NZL	55400075	55400629	0	-.5031	.7989	.7804	-2.6893	-.5286	-1.5744	-1.2871	2.0955
New Zealand	NZL	55400075	55400778	0	.5359	-.4961	.0226	-2.6893	.4375	-.2975	-.6852	-.3856
New Zealand	NZL	55400075	55404181	0	.7092	.8762	.8116	-.0242	-.0719	.59	.0405	.1959
New Zealand	NZL	55400075	55405816	1	1.1752	-.089	.0226	-.076	-.1023	.2071	-.9906	-.7496
New Zealand	NZL	55400075	55400718	1	.6906	-.0862	-.5034	-.8301	-.5084	-1.6678	.5755	.1216
New Zealand	NZL	55400076	55401417	1	.7858	.215936387134611	.273151999816229	.306883547778963	.0632236455447465	.474757509743289	.0689977803863979	.212103955493946
New Zealand	NZL	55400076	55405867	1	.2694	.188412335697994	.215323879182461	.21531232741687	.028457529392327	.430999672224705	.0581722481627441	.135369462855658
New Zealand	NZL	55400076	55402457	1	.8755	.220717385224977	.283196892188129	.322789702826367	.0692626087881082	.482358357972214	.0708782030054175	.225432933010705
New Zealand	NZL	55400076	55404115	1	.4413	.197574582874513	.234573789982122	.245794691437481	.0400305258419802	.445565846255388	.0617758674292935	.160912954886103
New Zealand	NZL	55400076	55401229	1	1.3098	.243865517562163	.331831192713392	.399802446829576	.0985014241347305	.519159343321402	.0799826349278281	.289967770642014
New Zealand	NZL	55400076	55402863	1	1.4157	.249509973501624	.343690212804631	.418581285397248	.105631036258164	.52813291999301	.082202665645266	.305703988245412
New Zealand	NZL	55400076	55401535	1	.1607	.182618640130294	.203151306152076	.196036975648164	.0211394100550536	.421788833846955	.0558935197492833	.119217179064446
New Zealand	NZL	55400076	55405322	1	.6272	.207483028192227	.255391465477508	.278759621463262	.0525460583608314	.461318328816783	.0656729751759573	.188536777855618
New Zealand	NZL	55400076	55402957	1	.8015	.216773195050093	.274910135939293	.309667568227617	.0642806324223471	.47608787002416	.0693269067533835	.214436898047046
New Zealand	NZL	55400076	55401167	1	.7283	.212871644768993	.266712966244499	.296687294543447	.0593525152605402	.469885171135003	.0677923812716417	.203559739137049
New Zealand	NZL	55400076	55400061	1	1.0488	.229954252215615	.302603579457362	.353520323447496	.0809298588446812	.497043162855968	.0745111711199783	.251184458135056
New Zealand	NZL	55400076	55404757	1	1.8591	.273143134630587	.393343560382115	.497207697303817	.135482500049765	.565705005887162	.0914978650797511	.371591040987117
New Zealand	NZL	55400076	55401682	1	.2778	.18886005458271	.216264537999896	.216801867019971	.0290230510338459	.431711457343133	.0583483412508128	.136617661419101
New Zealand	NZL	55400076	55402247	1	.7302	.212972914516726	.266925734310347	.297024214215577	.0594804308699313	.470046170149886	.0678322118510858	.203842069764494
New Zealand	NZL	55400076	55400958	1	1.6691	.263016159857238	.372066753797266	.463515730090808	.122690939110649	.549605104398914	.0875148071353393	.343357978242589
New Zealand	NZL	55400076	55404803	1	1.1417	.234905809881111	.313006818045428	.369993922153225	.0871842589038597	.504915167320485	.076458676820167	.26498893986646
New Zealand	NZL	55400076	55402725	1	1.4609	.251919127500337	.348751853107974	.426596427071079	.108674081281575	.53196300182074	.0831502141667787	.312420485277268
New Zealand	NZL	55400076	55404576	1	.8713	.220493525782618	.282726562779411	.322044933024817	.0689798479673488	.482002465413	.0707901564613831	.224808833728984
New Zealand	NZL	55400076	55402585	1	.9458	.224464365891116	.291069310624523	.335255730695181	.0739954863355813	.488315321522865	.0723519344448499	.23587916622618
New Zealand	NZL	55400076	55404962	1	.8294	.218260261345759	.278034467011489	.314614967623632	.0661589721602489	.478452013453223	.069911787367326	.21858270041848
New Zealand	NZL	55400077	55401934	1	.3173	2.6352	1.9359	3.6039	1.1568	1.5721	.5755	2.0955
New Zealand	NZL	55400077	55405601	1	-.0953	.168973874119887	.174483608858806	.150641482982216	.00390446478971788	.400096334999632	.0505268732557601	.081176841892871
New Zealand	NZL	55400077	55400758	1	.109	-1.14550824500154	-.884652220075246	-2.6893	-3.7095	-.0113	-1.3001760213416	-1.14709697432585
New Zealand	NZL	55400077	55403119	1	.3601	.193246633655587	.225480754746912	.231395808607501	.0345638166406315	.438685256777253	.0600736342446291	.148847035439494
New Zealand	NZL	55400077	55400185	1	.7384	.213409973427997	.267843996489272	.298478288590033	.0600324877104616	.470741008003589	.0680041122465815	.205060549314521
New Zealand	NZL	55400077	55401626	1	-1.2778	.105946781122597	.0420634836662594	-.0590466813829566	-.0757061710550458	.299895632316198	.0257375784175135	-.0945368249250507
New Zealand	NZL	55400077	55406221	1	.8758	.220733375185145	.283230487145894	.322842900669335	.0692828059895911	.482383778869301	.0708844920442771	.225477511530828
New Zealand	NZL	55400077	55400544	1	-.6501	.139403107781708	.112355333631047	.0522609387202305	-.0334468931525019	.35308462265395	.0388963440580779	-.00126370132115267
New Zealand	NZL	55400077	55403702	1	.0789	.178258710991031	.193991081001336	.181531697132248	.0156323064507393	.414857402574646	.0541787084868997	.107062102577591
New Zealand	NZL	55400077	55402527	1	.2889	.175545820662011	.206105422527044	.201390514277214	-.0069	.418023711331209	.0444285591318117	.125476285209313
New Zealand	NZL	55400077	55405259	0	.3098	-.9262	-.2737	.6333	-.3507	1.0196	-.290742215733445	-.959
New Zealand	NZL	55400077	55400163	0	.9057	.222327041215267	.286578784603194	.328144952351804	.0712957937373783	.484917394945609	.0715112995839503	.229920504036414
New Zealand	NZL	55400077	55404256	0	.6551	.208970094487892	.258515796549704	.283707020859277	.0544243980987332	.463682472245847	.0662578557898999	.192682580227051
New Zealand	NZL	55400077	55402038	0	-.6234	.6684	1.9359	.5401	.7043	.3876	2.4277	2.0955
New Zealand	NZL	55400077	55405621	0	1.1767	.236771305234096	.316926229784742	.376200337166147	.0895405990768547	.507880938647267	.0771923980204533	.270189767214136
New Zealand	NZL	55400077	55404944	0	-.0817	1.1576	1.4967	1.35881165246945	.8779	2.3038	1.2691	.7566
New Zealand	NZL	55400077	55404635	0	.1552	.182325490860539	.202535398593041	.195061681860419	.0207691280278687	.421322784067032	.055778220703524	.118399906195526
New Zealand	NZL	55400077	55404210	0	.0570034579336343	.6464	.1386	-.0977	.2696	.2301	.0256	-.4607
New Zealand	NZL	55400077	55405371	0	-.7667	.133188343262906	.0992980933795031	.0315847104200368	-.0412968721288227	.343204367319584	.036452004287981	-.0185898861422686
New Zealand	NZL	55400077	55405944	0	-1.4133	-.0862	.0226	1.2836	-.0408	1.0062	.5755	.1216
New Zealand	NZL	55400077	55402001	1	-.6794	.2063	-1.3508	.334	-.8572	.935	-.170567980284689	.1216
New Zealand	NZL	55400078	55404652	1	.0029	-.5034	-1.2115	-.3003	-1.1146	-.0386	-.532	-2.5027
New Zealand	NZL	55400078	55405051	0	.5005	.2118	1.036	-.3832	.2689	-.1975	.2337	1.2147
New Zealand	NZL	55400078	55401816	1	1.1697	1.3697	1.1752	.9471	.2607	1.6304	1.5498	.1216
New Zealand	NZL	55400078	55402603	1	1.4647	1.3697	-.1587	.4041	-.3274	.6921	-.4918	.7627
New Zealand	NZL	55400078	55404656	1	1.107	-.59	-.7902	-.504780000888787	-1.2182	-.4694	-1.0722	-.7496
New Zealand	NZL	55400078	55404911	1	.6375	1.3889	1.4967	.1842	-.6038	.5271	-.3876	.1959
New Zealand	NZL	55400078	55400479	1	.459	2.6352	1.9359	.0382	-.0764	.2071	-.8012	1.1232
New Zealand	NZL	55400078	55404044	1	.8631	-.4203	-.1587	.3581	.4764	.5086	-.4771	-.4607
New Zealand	NZL	55400078	55405443	1	.6573	-1.019	.0226	-2.6893	-.4744	-.7368	-.6852	.1216
New Zealand	NZL	55400078	55402412	1	.6244	1.7671	.231	.2399	-.0086	-.0816	.3482	1.1232
New Zealand	NZL	55400078	55400085	1	.4232	-.0862	.0226	.7113	-.2779	1.5721	.5755	.1216
New Zealand	NZL	55400078	55403759	1	1.0758	1.127	1.9359	.5641	.2206	.531	.3199	1.515
New Zealand	NZL	55400078	55400654	1	.1697	-.891	.4173	-.3193	-.6616	.4483	-.6852	.1216
New Zealand	NZL	55400078	55404402	1	1.0041	.4468	.1386	-.5739	-.4402	-1.2919	-.6852	-.959
New Zealand	NZL	55400078	55401892	1	.6229	-.2662	-.3802	-.1479	-.46	.4801	-.1972	-.8198
New Zealand	NZL	55400078	55405693	1	1.0842	.2086	-.5544	-.3765	-.6383	-.4483	-.1727	-.1865
New Zealand	NZL	55400078	55402953	1	1.7527	1.7671	.1802	1.2116	.0644	.8145	-.5832	1.1232
New Zealand	NZL	55400078	55400280	0	.172970357984506	.18327264858171	.204525380012935	.198212830905564	.0219654996966514	.422828578872092	.0561507489432357	.121040493732206
New Zealand	NZL	55400078	55403835	0	.37495014971143	.9637	1.4967	.8701	.5536	.8105	-.0585	.9097
New Zealand	NZL	55400078	55402099	0	.172970357984506	.18327264858171	.204525380012935	.198212830905564	.0219654996966514	.422828578872092	.0561507489432357	.121040493732206
New Zealand	NZL	55400078	55405287	0	.9548	.2621	.1386	-.3325	-.0907	-.34	.5755	.9444
New Zealand	NZL	55400078	55401210	0	1.3935	2.6352	.0226	1.2836	.7997	1.5721	-.6852	.1216
New Zealand	NZL	55400078	55404269	0	.9625	.7156	1.9359	3.6039	1.1354	2.0716	2.4277	2.0955
New Zealand	NZL	55400078	55403154	0	1.219	1.7162	1.9359	.0837	.4877	.4875	.1922	2.0955
New Zealand	NZL	55400078	55400056	0	1.6178	-.1219	1.9359	.1301	.0343	1.4438	.5409	-1.1252
New Zealand	NZL	55400078	55402423	0	.489	-.0862	.0226	.552	.0174	.6273	.5755	-.4784
New Zealand	NZL	55400078	55402303	0	.1058	1.7671	-.2943	.1727	.3627	.1642	.0256	.3899
New Zealand	NZL	55400078	55402449	0	.172970357984506	.18327264858171	.204525380012935	.198212830905564	.0219654996966514	.422828578872092	.0561507489432357	.121040493732206
New Zealand	NZL	55400078	55400095	0	1.158	-1.3452	-1.1926	.7113	-.0408	1.0062	-.6852	-1.1252
New Zealand	NZL	55400078	55403208	0	1.097	-.5946	.0226	1.4503	.8245	1.0062	.5755	-.2726
New Zealand	NZL	55400078	55403073	0	1.395	-.4203	.0226	.788	4.8357	-.2381	.5826	.1216
New Zealand	NZL	55400078	55403829	0	1.0595	2.6352	1.9359	.2317	1.3233	1.0761	2.4277	2.0955
New Zealand	NZL	55400078	55405458	0	1.0302	-.2479	.0226	1.0294	.2763	.406	.5755	.1216
New Zealand	NZL	55400078	55402732	0	.172970357984506	.18327264858171	.204525380012935	.198212830905564	.0219654996966514	.422828578872092	.0561507489432357	.121040493732206
New Zealand	NZL	55400078	55401376	0	.6622	.8828	1.1381	.1318	.2559	-.089	-.3882	.1216
New Zealand	NZL	55400078	55401380	0	.7735	-.0088	.0226	.0686	.1247	.3727	.8038	-.2709
New Zealand	NZL	55400078	55404447	0	1.3028	.3289	.4173	.6569	.6551	.7948	1.2798	-1.0454
New Zealand	NZL	55400078	55404287	0	.172970357984506	.18327264858171	.204525380012935	.198212830905564	.0219654996966514	.422828578872092	.0561507489432357	.121040493732206
New Zealand	NZL	55400078	55400832	0	.9255	.3678	.4173	-.3802	.2778	.4107	.5755	-.0867
New Zealand	NZL	55400078	55400603	0	-.1093	.8046	-.9607	.5372	.088	.5286	-.6852	-.7496
New Zealand	NZL	55400078	55405833	0	1.1265	.6464	.0226	.9501	.0708	.621	2.4277	1.1013
New Zealand	NZL	55400079	55404372	0	.172970357984506	.18327264858171	.204525380012935	.198212830905564	.0219654996966514	.422828578872092	.0561507489432357	.121040493732206
New Zealand	NZL	55400079	55400086	0	-.4264	.151326288080646	.137405973804893	.0919287969599675	-.0183865132468159	.372040138248271	.0435858707010511	.0319770151838529
New Zealand	NZL	55400079	55404537	0	-.5458	.144962283933605	.124035180614204	.0707560554587399	-.0264249994369764	.361922621207762	.0410828332349313	.0142347641749228
New Zealand	NZL	55400079	55405855	0	1.0375	.229351963715937	.301338169381526	.351516538029038	.0801690975888285	.496085642399035	.0742742839896001	.249505333877092
New Zealand	NZL	55400079	55401339	0	-.6689	.138401070277819	.110250049611073	.0489272072275748	-.034712584445425	.35149157976985	.0385022309562098	-.00405728858219019
New Zealand	NZL	55400079	55401790	0	.2498	.8762	-.1587	.0226	.6948	-1.6678	.5215	-.2503
New Zealand	NZL	55400079	55405892	0	-.0389	.5946	-1.1926	-1.0068	.1409	.4196	.5755	.839
New Zealand	NZL	55400079	55400008	0	-.4213	-.0862	-.4806	3.6039	4.8357	3.6292	.5755	.4994
New Zealand	NZL	55400079	55405920	0	.172970357984506	.18327264858171	.204525380012935	.198212830905564	.0219654996966514	.422828578872092	.0561507489432357	.121040493732206
New Zealand	NZL	55400079	55404446	0	.109729262601814	.2077180450271	.225577066390928	-.2779	.1779	.275184477528287	.0315882944818788	.14986049181021
New Zealand	NZL	55400079	55402314	0	-.9585	-.0862	.0226	.7113	.8779	1.0062	.5755	.1216
New Zealand	NZL	55400079	55403047	0	.1698	-.0862	.18832694411622	1.2836	.0261	.3113	.5755	.1216
New Zealand	NZL	55400079	55406252	0	-.9337	-.4136	.0226	.7113	-.0636	1.0062	.5755	.1216
New Zealand	NZL	55400079	55405129	0	.172970357984506	.18327264858171	.204525380012935	.198212830905564	.0219654996966514	.422828578872092	.0561507489432357	.121040493732206
New Zealand	NZL	55400079	55402268	0	.172970357984506	.18327264858171	.204525380012935	.198212830905564	.0219654996966514	.422828578872092	.0561507489432357	.121040493732206
New Zealand	NZL	55400079	55401493	0	1.0054	-.2479	-.3802	1.2836	.8779	1.5721	.5755	.1216
New Zealand	NZL	55400079	55404290	0	.8779	-.0862	.0226	.1053	.1991	.2019	1.4841	2.0955
New Zealand	NZL	55400079	55400766	0	1.6263	2.6352	.606	3.6039	2.0364	3.6292	2.4277	2.0955
New Zealand	NZL	55400079	55400124	0	.3257	-.4704	.0226	1.0863	4.8357	.9039	1.2568	.1216
New Zealand	NZL	55400079	55401101	0	.5368	-.0862	.0226	3.6039	2.2198	3.6292	.5755	.1216
New Zealand	NZL	55400079	55404088	0	-.1432	-.0862	.0226	.3663	.2744	.9697	.5755	.1216
New Zealand	NZL	55400080	55403794	0	-.0322	-.7221	-1.1545	1.61522863461979	4.5319	1.0691	-.5656	.1907
New Zealand	NZL	55400080	55401162	1	-1.2316	.108409234988538	.0472371071621544	-.0508542135658989	-.0725958020266923	.303810450467551	.0267060904018914	-.087671732826118
New Zealand	NZL	55400080	55403601	1	-.203	.163233478419415	.162423019020973	.131543457356737	-.00334633054261282	.390970232945505	.0482691083051646	.0651731531687355
New Zealand	NZL	55400080	55400352	1	-.2197	.162343370636705	.160552899705358	.128582110764856	-.00447064142515621	.389555136341011	.0479190184753137	.0626916155485585
New Zealand	NZL	55400080	55403682	1	.5196	.300607963542552	.324402452665727	.383235453875043	.306	.556196814092031	.164030544535462	.263480580325852
New Zealand	NZL	55400080	55406141	1	-1.0103	-.828995019766085	-1.64	-.49742509467365	-.0408	-.7609	-.2717	-1.9616
New Zealand	NZL	55400080	55404884	1	-.4729	.15127067631024	.145735218536607	-.9969	.1732	-.00138141056786014	-.0667103524842315	.0546900195606583
New Zealand	NZL	55400080	55401490	1	.0296	-.0862	.0226	.7932	.319	.248	-.6852	-.0136
New Zealand	NZL	55400080	55405039	1	-1.0292	.957	1.9359	.6048	-.1425	.4958	1.0903	.4725
New Zealand	NZL	55400080	55401049	0	-.4492	2.06538950509374	1.69332562932829	3.6039	4.8357	2.77019841229636	2.10812949960592	1.7619137361956
New Zealand	NZL	55400080	55404919	0	-.221210689545777	-.8264	-.8225	-2.6893	-.5345	.1931	-.5832	-.4607
New Zealand	NZL	55400080	55405919	0	.2255	.186072471526678	.210407817029435	.207527709729233	.0255020055753417	.427279747617684	.0572519521429563	.128846139411001
New Zealand	NZL	55400080	55401658	0	-.2953	2.6352	1.9359	3.6039	4.8357	2.1671	.6366	2.0955
New Zealand	NZL	55400080	55406262	0	.0817047528439116	-.0862	-.3802	-.2719	.6492	.8982	-.4948	-.2633
New Zealand	NZL	55400080	55405595	0	-.8713	.9526	1.9359	.418314755268892	.703	.71929444398321	.866189305895202	1.17927211726641
New Zealand	NZL	55400080	55404582	1	.142450480800172	-.059309910795505	.00353561974755004	-.108347951593069	-.6155	.166768108174315	-.189718149199906	-.105128735367473
New Zealand	NZL	55400080	55402090	1	-1.0986	-.0862	.0226	.7113	-.3001	1.0062	.5755	.1216
New Zealand	NZL	55400080	55405094	1	-.9327	.124340565303033	.0807088834158984	.00214857064446047	-.0524726569493139	.329138137598273	.0329720694523371	-.043256667276962
New Zealand	NZL	55400080	55400761	0	.1886	.0851727455254021	.019312727070572	.231955535948915	.3327	.422518996855898	-.5854	-.0792268958560325
New Zealand	NZL	55400080	55405519	0	-.2612	.0906841471331021	.0989622159034127	.0344272370213152	-.1904	.312983278015339	-.0236298599749541	-.00735353185210501
New Zealand	NZL	55400081	55402287	1	-.0188	-.0862	.0226	.7113	-.2414	1.5721	.5755	.1216
New Zealand	NZL	55400081	55402631	1	.5488	-.2479	.0226	1.0347	.8779	3.6292	.5755	-.655
New Zealand	NZL	55400081	55404392	1	-.3547	-.0862	.0226	.7113	.2401	1.0062	.5755	.1216
New Zealand	NZL	55400081	55404532	1	-.0487	-.0862	.0226	1.2836	.8779	1.5721	.5755	.1216
New Zealand	NZL	55400081	55403916	1	.1122	.3289	.6496	2.0208	-.5992	3.6292	.5172	.1216
New Zealand	NZL	55400081	55403813	1	.7212	.260213949816033	.303415463792205	.5081	.158120026769437	.57202241377414	.131997413089581	.242530168514997
New Zealand	NZL	55400081	55405319	1	-.0642	.0789	.4173	.1854	-.0259	.239	.5755	-.4607
New Zealand	NZL	55400081	55400909	1	.1691	.0634	-.8561	.431	.3723	.8297	-1.3972	-2.5027
New Zealand	NZL	55400081	55400181	1	-1.2471	-.0862	-.335	.9811	-.0432	.533	-.6498	.1216
New Zealand	NZL	55400081	55404348	1	.8514	-.0862	.0226	-.9771	-1.0414	-.9484	-2.0401	-2.5027
New Zealand	NZL	55400081	55401154	1	1.2339	-.59504914763207	-1.1926	.103833320405894	-.397161472608292	.233370100709788	-.591023782276673	-.718923955156349
New Zealand	NZL	55400081	55401936	1	-.7558	.0527	.0593524560640507	-.1404	-.0643	.2603	-.0141985171001458	-.0529581768771327
New Zealand	NZL	55400081	55401130	1	.8888	-2.9627	-2.664	-2.6893	-.2535	-1.6678	-2.1355	-2.5027
New Zealand	NZL	55400081	55400400	1	.6379	2.6352	.8271	-.6579	-.0107	.4765	2.4277	2.0955
New Zealand	NZL	55400081	55406276	1	-.3696	.154353720539205	.143766619141837	.102000921895225	-.0145625097660696	.376853161430021	.0447765953918015	.0404172149937962
New Zealand	NZL	55400081	55400839	1	.5735	-.7908	-.334496204295129	-2.6893	-.8242	-.6073	-.751512457154671	-.385312968806956
New Zealand	NZL	55400081	55406211	1	-.2423	.161138793637349	.158022079553686	.124574539927941	-.00599216393686159	.387640095427146	.0474452442145574	.0593333670326304
New Zealand	NZL	55400081	55404434	1	1.0081	-.0711614729125974	.0513375080524719	.323	-.6558	-.0598	-.22551447358174	-.0204336550071153
New Zealand	NZL	55400081	55400653	1	.4786	-.269	-.1587	.544	-.3832	.776	-1.0571	-.946
New Zealand	NZL	55400081	55401915	1	-2.3041	.0512451273863455	-.0728648668496899	-.241036502176172	-.144800797327757	.212930743382576	.00422277647883063	-.247039942265628
New Zealand	NZL	55400081	55403494	1	-1.6014	-.0862	.0106777914937102	.125652019020729	.4545	.46393958496776	.13772348932283	-.0879123111163578
New Zealand	NZL	55400081	55405135	1	-.3006	.274456223160579	.246956126152456	.259745210848898	.2971	.505173443715647	.164712626895727	.157759232898268
New Zealand	NZL	55400081	55403259	0	1.0747	.0502	.0226	-.5165	.1943	.721	.0256	.1216
New Zealand	NZL	55400081	55405582	0	.6919	2.6352	1.4967	.8397	.0985	.7098	-.5945	.1216
New Zealand	NZL	55400081	55402272	0	.2508	.5331	1.2899	3.6039	4.8357	2.2291	2.4277	2.0955
New Zealand	NZL	55400081	55405822	0	.5855	1.1493	1.1381	.1232	.2817	.1495	.8038	1.1232
New Zealand	NZL	55400081	55400042	0	1.1345	-.7221	.0226	.2766	-.2968	.0883	-.414	-.1563
New Zealand	NZL	55400081	55404375	0	.3491	.8046	-.335	-2.6893	.5314	.0935	.5755	.1216
New Zealand	NZL	55400081	55405179	0	-.9829	-.983	.0226	.3254	.1489	.6029	-.3912	-1.1252
New Zealand	NZL	55400081	55402492	0	-.008	.173626952528905	.184259741568581	.166122055285877	.00978185042121715	.407493816051864	.052356983563903	.0941491912486465
New Zealand	NZL	55400081	55400058	0	.0991874570746657	-.0213984481077398	-.224918644006156	.351710483489775	.4255	.541816589084555	-.136923393091421	-.7317
New Zealand	NZL	55400081	55401806	0	.2085	-.7114	-.1859	.331	-.1452	.5199	.8038	2.0955
New Zealand	NZL	55400081	55404497	0	.1163	-1.3452	-1.1926	1.2836	-.1569	1.5721	-.6852	-1.1252
New Zealand	NZL	55400081	55401425	1	1.3997	2.6352	.4173	.7004	.0193	.2677	-.4948	-.7108
New Zealand	NZL	55400082	55402828	1	.0694	-.23835261233394	-.335	-.9998	-.8768	-.2777	.075	-.1563
New Zealand	NZL	55400082	55402362	1	-.2737	1.1352	1.1381	-.6964	.7604	.392	.1693	1.1232
New Zealand	NZL	55400082	55401519	1	-.4531	-.59	-.7902	-.8982	-.9239	.0767	-.0987	-.4607
New Zealand	NZL	55400082	55404041	1	-1.2652	-.0994	.5833	-.615	-1.7258	.0714	.5409	-.2485
New Zealand	NZL	55400082	55402295	1	-.5485	-.4314	.0226	-1.3102	-.7792	-.8849	-.6852	.1216
New Zealand	NZL	55400082	55404016	1	.3177	.190986719285114	.220732667382715	.223877180134703	.0317092788310603	.435092436655665	.0591847834191393	.142546604595452
New Zealand	NZL	55400082	55406148	1	1.0205	-.103	-.335	-.4534	.0749	-.3936	-.2192	-.2503
New Zealand	NZL	55400082	55401762	1	.3624	-1.0212	.0226	.1566	-.3484	1.0062	.5755	.1216
New Zealand	NZL	55400082	55403201	0	-.4907	-.2479	-.4806	.385	-.1352	1.0261	.1693	.1216
New Zealand	NZL	55400082	55401907	0	-.2158	-.0862	-.0154	1.2836	.8779	1.5721	.5755	.1216
New Zealand	NZL	55400082	55404347	0	-.565	-1.3452	-2.664	-.240079346951973	-.924782409915297	.4394	-2.1355	-2.5027
New Zealand	NZL	55400082	55401219	0	.8268	.5119	1.036	.8918	1.3255	1.0318	.1693	-.0998
New Zealand	NZL	55400082	55403817	0	-1.3779	.9526	.0226	.5391	-.7412	.112	-.6852	-2.5027
New Zealand	NZL	55400082	55402109	0	-.3051	2.6352	.0226	.7113	-.0408	.9595	.5755	-.7496
New Zealand	NZL	55400082	55403893	0	-1.08	1.0508	-.3728	-2.6893	.5365	.1509	-2.1355	-.2176
New Zealand	NZL	55400082	55406016	0	-1.3681	1.7671	1.9359	-1.7984	.8887	-.1922	2.4277	2.0955
New Zealand	NZL	55400082	55400279	0	-.6777	.1852	.4173	-1.0204	-.3706	-.3083	.1648	-.5265
New Zealand	NZL	55400082	55402352	0	-.3646	1.1352	.8038	-.6803	.7652	.1056	.1922	1.515
New Zealand	NZL	55400082	55402734	0	-.0782	.3427	1.1381	.7113	.9325	.5691	.5755	.1216
New Zealand	NZL	55400083	55402903	1	-.6446	-.4488	1.0108	.0027	.0167	-.7368	.5755	-.1563
New Zealand	NZL	55400083	55403803	1	.794	.7763	.7162	.2324	.5669	.3269	-.5832	-.7108
New Zealand	NZL	55400083	55402873	0	1.1772	.2607	.4173	.3109	.6744	.4035	-.2821	.7627
New Zealand	NZL	55400083	55400398	1	-.7579	-.282263304210735	-.5195	.6333	.4519	1.0196	.0154	-2.5027
New Zealand	NZL	55400083	55405421	1	.148	-.0862	-.3802	-.5028	.0442	.0505	-.0553	-.1563
New Zealand	NZL	55400083	55402404	1	-.4747	-.0862	.0226	-.6123	.4867	-.1414	.3482	-.1563
New Zealand	NZL	55400083	55403019	1	.9885	.283178416345083	.342127519843356	.413364463606082	.2257	.551303861933766	.130686125138889	.294136669008593
New Zealand	NZL	55400083	55400914	1	.5618	-1.0212	-.227	.4779	-.1705	.0154	-.6852	-.959
New Zealand	NZL	55400083	55405425	1	.0085	-.0862	-.9607	.1306	-.1032	.2453	-.4771	-.7496
New Zealand	NZL	55400083	55403237	1	.1245	-.9752	-.5034	-.6222	-1.2334	-.219	.0256	-.4607
New Zealand	NZL	55400083	55402660	1	-.1341	-.0862	.0226	.1053	1.3874	.5921	.5755	.1216
New Zealand	NZL	55400083	55404831	1	1.0659	.5128	1.2899	.8949	.4737	.6471	-.0857	.149
New Zealand	NZL	55400083	55405316	1	.4908	-.4203	-.9607	-.092	-.6617	-.2752	-.6852	-.2503
New Zealand	NZL	55400083	55400006	1	.2804	-.9363	-.4806	-.4322	-.5082	-.9484	-.6567	-1.1252
New Zealand	NZL	55400083	55401698	1	-.4958	.147627277295012	.129634340241796	.0796223626200579	-.0230587991898405	.366159437388879	.0421310063781975	.0216645175287461
New Zealand	NZL	55400083	55401306	1	.1533	-.2662	.0226	-.3557	-.2375	-.568	-.6997	-.4607
New Zealand	NZL	55400083	55405936	1	.8223	-.2479	.102208327357179	.7237	.2399	.5544	.0440864823019124	.0900600135825145
New Zealand	NZL	55400083	55400936	1	-.5072	-.59	-.227	-.0435	-.6567	.0154	-.6852	-.8936
New Zealand	NZL	55400083	55404640	1	-.7817	-.4203	-.227	-.3641	-1.0147	-.4694	-.454	-.8443
New Zealand	NZL	55400083	55402741	1	.172970357984506	.18327264858171	.204525380012935	.198212830905564	.0219654996966514	.422828578872092	.0561507489432357	.121040493732206
New Zealand	NZL	55400083	55401517	0	.1563	-.2662	1.9359	1.052	.8236	.8974	-.1972	.1216
New Zealand	NZL	55400083	55405606	0	-.6946	-.6593	.3461	.4436	.2376	.1492	.5755	1.4234
New Zealand	NZL	55400083	55403258	0	.8191	.217711272713309	.276881040128205	.312788508348401	.0654655349093389	.477579229319913	.0696958636998132	.217052171227592
New Zealand	NZL	55400083	55402273	0	-.2721	-.2662	.1386	-.2588	.2099	.5971	.5755	.4777
New Zealand	NZL	55400083	55405520	0	.3508	.192750944890365	.22443931105618	.229746675475496	.0339377033946642	.437897208967565	.0598786740399816	.147465101315683
New Zealand	NZL	55400083	55403866	0	-.7484	-.4203	.0226	.4725	-.2753	.335	.075	-.2503
New Zealand	NZL	55400083	55402063	0	-.1704	.164971054091053	.166073671098163	.137324289625916	-.0011515679814802	.393732637095593	.0489525171945742	.0700173523554283
New Zealand	NZL	55400083	55400135	0	.0062	1.7162	.4173	-.0676	-.1443	.0569	1.3918	1.515
New Zealand	NZL	55400083	55402382	0	-.2187	.7763	-.691	.042	-.1842	.0064	-2.1355	-.6774
New Zealand	NZL	55400083	55405517	0	-1.3992	.0994761772410999	.0284687240904667	-.0805740751706371	-.0838793052550917	.289608642628444	.023192614025663	-.112576266068134
New Zealand	NZL	55400083	55401908	0	.1281	1.3697	1.2867	.5774	.4381	.9549	1.2568	1.2147
New Zealand	NZL	55400083	55401632	0	.4301	-.0933	.0226	.0229	.2641	-.7093	-.1727	.1216
New Zealand	NZL	55400083	55405846	0	.1228	-.159929838171227	-.0803095455785614	-.236279182803538	-.8794	.0603573068607195	-.291468524477705	-.199636751355396
New Zealand	NZL	55400083	55404213	0	-1.0223	-.2662	.0226	-2.6893	-.3683	-1.0529	.5755	-.4607
New Zealand	NZL	55400083	55400660	0	.281	-.4998	-.6173	.7113	1.1703	1.0062	.075	.7627
New Zealand	NZL	55400083	55403845	0	-.8971	-1.3833	-.829	-2.6893	-.5776	-1.6678	-2.1355	-.4607
New Zealand	NZL	55400083	55403127	1	.172970357984506	.18327264858171	.204525380012935	.198212830905564	.0219654996966514	.422828578872092	.0561507489432357	.121040493732206
New Zealand	NZL	55400083	55400240	1	-1.0364	.7332	-.5034	1.3166	-.0801	1.1635	.5755	-.4607
New Zealand	NZL	55400083	55403484	0	-.3905	.9637	.4173	.177	-.0588	.8327	.8038	.0876
New Zealand	NZL	55400083	55400110	0	.5871	-.4516	.4173	-.171	.1614	.6137	-.3733	.1216
New Zealand	NZL	55400084	55403330	1	.609	-.0862	.0226	.1616	.6495	.9801	.5755	-.2726
New Zealand	NZL	55400084	55402292	1	.8011	-.0862	.0226	-.5088	-.4714	.2475	.1693	-.3297
New Zealand	NZL	55400084	55403663	0	.2839	.5976	.4173	-.1436	.2687	.3266	-.3206	.0876
New Zealand	NZL	55400084	55405813	0	-.131	1.7162	1.4967	1.3775	1.8492	2.1186	1.8077	1.2147
New Zealand	NZL	55400084	55402507	0	-.9418	1.7671	1.4967	.4852	1.4171	1.3756	1.836	2.0955
New Zealand	NZL	55400084	55403476	1	-1.2486	.5228	.0226	.2975	.4549	1.0375	.5755	-.7496
New Zealand	NZL	55400084	55401747	1	.5952	-1.3279	1.0043	.1053	-.0686	-.2858	2.4277	2.0955
New Zealand	NZL	55400084	55402122	1	-.516	-.0862	-.227	.2978	-.0912	.4297	.1922	-.2503
New Zealand	NZL	55400084	55400440	1	.0222	-.0862	.0226	1.1377	.0966	.8925	.5755	-.1563
New Zealand	NZL	55400084	55402073	1	.2736	-.2813	-.652	-.1503	-.6284	-.4128	-.6852	-1.0788
New Zealand	NZL	55400084	55404633	1	-.2582	.9718	-.335	.9346	.8946	.719	.1693	-.2726
New Zealand	NZL	55400084	55403071	1	.0442	-.4203	-.227	.4233	.2909	.702	.5755	-.959
New Zealand	NZL	55400084	55402365	1	-.6236	.663	.231	-.7782	-.0042	.1965	-1.0753	-.5461
New Zealand	NZL	55400084	55401616	1	.1748	.183370168258211	.204730269167057	.198537274267656	.0220886785247459	.42298361601003	.0561891045756844	.121312369510225
New Zealand	NZL	55400084	55400166	1	.066	.6555	.0226	.5807	.0372	.5622	.542	-.3856
New Zealand	NZL	55400084	55400540	1	-.3682	.5317	-.442	1.4399	.2658	1.4648	.5755	-.8198
New Zealand	NZL	55400084	55403015	1	.6618	-.0862	-.227	.4468	-.7071	.3808	-.4918	.1216
New Zealand	NZL	55400084	55403049	1	.8604	2.6352	-.227	.2078	-.3455	-.089	-.3206	-.3086
New Zealand	NZL	55400084	55404376	1	.172970357984506	.18327264858171	.204525380012935	.198212830905564	.0219654996966514	.422828578872092	.0561507489432357	.121040493732206
New Zealand	NZL	55400084	55405815	1	-.7863	.7665	-.227	1.0329	1.026	1.5721	.5755	.6314
New Zealand	NZL	55400084	55402010	0	-1.8417	1.1576	-.1119	-2.6893	.407	.3478	.5755	1.0448
New Zealand	NZL	55400084	55401355	0	.5221	.2032	-.4246	.6563	.2358	1.0062	.0447	-.3297
New Zealand	NZL	55400084	55405558	0	-.3687	-.4203	.0226	-.5035	-.449	-1.0529	.5755	-.7496
New Zealand	NZL	55400084	55405511	0	.4226	.788	.8038	.2161	1.1833	.4565	.5755	2.0955
[truncated: 2,521 more rows]
