# Supplementary material for: Antecedents of adolescent students’ ICT self-efficacy: The ICT dataset
Source: Data Brief. 2020 Oct 22;33:106437. doi: 10.1016/j.dib.2020.106437 (PMC7644865; doi:10.1016/j.dib.2020.106437)
Supplement: Supplementary file 2 [file mmc2.zip › Poland.csv]

CNTRYID	CNT	CNTSCHID	CNTSTUID	ST004D01T	ESCS	INTICT	COMPICT	HOMESCH	ENTUSE	USESCH	SOIAICT	AUTICT
Poland	POL	61600001	61604637	1	.7704	1.3939	.4173	-.0954	-.4018	-.1906	.3415	-.4607
Poland	POL	61600001	61600437	1	.7894	-.0069	1.9359	-1.0138	-.4975	-1.6678	-.9136	.1216
Poland	POL	61600001	61600138	1	.3208	-.2662	-1.0611	-.1381	.3788	-.7793	-.5974	-.7108
Poland	POL	61600001	61602011	1	-.6185	-.7353	-.3802	-.4251	-.7879	-.5569	-1.2871	-.1621
Poland	POL	61600001	61600050	1	-.7824	-1.2209	-.6843	.575	.0886	-1.6678	-1.5588	-.2503
Poland	POL	61600001	61605257	1	.3329	-.59	.0226	-.7544	-1.111	-1.6678	.0256	.1216
Poland	POL	61600001	61603763	1	-.6657	-.9262	-.691	.6939	.6163	.7935	-.6852	-.3969
Poland	POL	61600001	61602180	1	.1767	-.5743	.1386	-1.1201	-.9763	-.8849	.075	.1216
Poland	POL	61600001	61604142	1	.762	-.59	.0226	-1.1401	-.0438	-1.6678	-.3763	.1216
Poland	POL	61600001	61601937	1	.7562	.8079	.4173	.43	.9789	.2898	.3482	-1.3639
Poland	POL	61600001	61600336	1	-.5466	-.938	.0226	.0058	-.1331	-1.6678	-2.1251	-.6158
Poland	POL	61600001	61601558	1	.8659	-.2548	-.9607	-1.5123	-.4221	-1.6678	-.6852	-.4607
Poland	POL	61600001	61604061	1	-1.0982	-.891	-.7638	.4148	-1.4932	-1.6678	-.8686	-1.1252
Poland	POL	61600001	61604337	1	.1248	-.59	-1.0611	-.3141	-.6427	-.3039	-1.0808	-1.0788
Poland	POL	61600001	61600762	1	-1.0791	.3898	1.9359	.2433	.1392	-.0026	.1693	-.1563
Poland	POL	61600001	61600801	1	.6394	-.1827	-.3802	-.5611	-.7343	-.8849	-.1972	-.5475
Poland	POL	61600001	61600925	1	-.0987	.4571	.6407	.3979	.8092	.1245	.3482	1.3566
Poland	POL	61600001	61603961	1	.6708	-.7221	.0226	.1863	.2572	-.3883	.3482	-.4607
Poland	POL	61600001	61602634	0	1.0562	.2607	1.036	.2505	.7847	.691	.5755	.1216
Poland	POL	61600001	61601421	0	-.2142	.4571	-.8946	.6996	.5514	.9112	1.4152	.1959
Poland	POL	61600001	61600260	0	1.1347	1.153	1.1657	.2802	.4616	-.0147	1.536	1.3566
Poland	POL	61600001	61602888	0	-.7405	-.4314	.0226	.3762	.0193	.5906	-.176	.1216
Poland	POL	61600001	61600435	0	.8809	.0502	.0226	-.5686	-.1806	-.5058	.5755	-.4607
Poland	POL	61600001	61602864	0	-.5894	2.6352	-1.1926	.7259	-.1752	1.0062	.5755	.1216
Poland	POL	61600001	61601194	0	.6877	-1.3865	.3461	.6823	.4436	.767	-.0616	-.8802
Poland	POL	61600001	61603973	0	-.9703	-.2479	.0226	-2.6893	-.0912	-.3451	.5755	.1216
Poland	POL	61600001	61604344	0	-1.0883	2.6352	1.9359	.7113	2.1719	1.0004	2.4277	2.0955
Poland	POL	61600001	61600914	0	-1.1007	-.2662	.5347	.2959	.6438	.1008	.5755	-.2726
Poland	POL	61600001	61603608	0	-.3519	-.2479	.0226	-.5315	3.5634	-1.6678	.5755	.1216
Poland	POL	61600001	61605168	0	.1768	-.0862	.0226	.1911	-.0675	-.5842	.5755	.1216
Poland	POL	61600001	61602827	0	1.1307	1.7671	1.9359	.9135	2.5677	-1.6678	.8038	2.0955
Poland	POL	61600002	61603298	1	-1.2881	-.817	-2.664	.0197	-.2865	.659	-1.166	-1.1043
Poland	POL	61600002	61601406	1	-1.3834	-.2479	.0226	.5082	.869	.5714	-.3912	.1216
Poland	POL	61600002	61604690	0	-.3788	.18800300432827	.30543887804723	1.2836	.8779	.449054886108862	.553479815340101	.328315935958054
Poland	POL	61600002	61601890	0	-1.2062	-1.0292	-.5971	.5502	.1814	.9947	-.6424	-1.1654
Poland	POL	61600002	61604351	1	-.9727	-.165	.1453	-.3614	-.3011	-.0581	-.6852	-.1563
Poland	POL	61600002	61601652	1	-1.34	-.59	-1.9803	.001	-.2316	.3856	.5755	-1.1856
Poland	POL	61600002	61602773	1	-1.1017	.1371	1.9359	-.6453	-.4434	-.4427	-.6852	-.1563
Poland	POL	61600002	61601057	1	-.6944	-1.061	-1.2321	-1.2502	.4312	-.7847	-2.1355	-1.2412
Poland	POL	61600002	61602514	1	-1.166	.3404	-.5836	.6441	.1032	.4141	-.6852	-.4377
Poland	POL	61600002	61600494	1	-.9318	-.1558	-.6257	-.1933	.7251	.8314	-.5656	-1.3744
Poland	POL	61600002	61600517	1	-1.2556	-1.0212	.0226	.1053	-.5726	.1182	.0447	-1.1252
Poland	POL	61600002	61601059	1	-.2462	-.2662	.4173	.3931	.4037	.9382	.5755	.4777
Poland	POL	61600002	61604354	1	-.2944	-.0500963630233093	.0853993332044738	.399679911962084	.3387	.1091	.1693	.115956408048366
Poland	POL	61600002	61602684	1	-1.1301	-.59	.4173	.3429	.0429	.2016	.0256	-.1563
Poland	POL	61600002	61601623	1	.311	-.0563	.0226	.5734	.8964	-.153	.1693	-.7108
Poland	POL	61600002	61600755	1	-.5988	1.3403	1.9359	-2.6893	2.9962	1.5721	2.4277	2.0955
Poland	POL	61600002	61604937	1	-.954	-.4998	.0226	-.6916	-.82	-.0569	.3482	.1216
Poland	POL	61600002	61605266	1	-.4661	.39	.0226	1.3622	.9789	1.3968	.5755	.1216
Poland	POL	61600002	61601745	1	-.9856	-1.1314	-.3827	.6763	.5774	.1501	-.7651	-.8198
Poland	POL	61600002	61602547	1	.5469	-.59	.0226	.1077	-.1563	-.8849	.5755	-.959
Poland	POL	61600002	61601612	1	-.0154	.67	.0226	.4845	.42	.4394	.5755	-.2503
Poland	POL	61600002	61602473	0	.8866	-.2548	-.691	.0514	-.7949	-.3355	.5755	-1.1252
Poland	POL	61600002	61603755	0	-.642608151470122	-2.9627	-1.88056940054892	-2.6893	-3.7095	-1.6678	-1.85121920927918	-1.75034745208596
Poland	POL	61600002	61604772	0	-.8498	-.7233	.0226	.0996	-.2401	-.0411	-.309	.1216
Poland	POL	61600002	61603075	0	-1.6769	-1.0366	.5536	-.5116	.072	-.1264	-.7108	-.9913
Poland	POL	61600002	61604459	0	-1.0569	-.1719	1.9359	3.6039	4.8357	-1.6678	-.0857	2.0955
Poland	POL	61600002	61604707	0	-1.3072	-.7737	-.3802	-.2742	-.0502	-.8849	-1.2835	-.4377
Poland	POL	61600002	61605062	0	.038	-1.0351	.0226	3.6039	.9626	-1.6678	.5755	.1216
Poland	POL	61600002	61602496	0	-1.3503	.176	.8348	.7776	.1337	.5286	.1648	.1216
Poland	POL	61600002	61600328	0	.7638	-.0496595152504802	.206331843158378	.242471445252397	.12553952952083	-.225270602524868	.138116323502493	.213148572025876
Poland	POL	61600002	61603622	0	3.4839	.172342487095319	.664923344962093	.292404755521236	.262664323197247	-.254761913951274	.192819739311641	.616138758178457
Poland	POL	61600002	61603131	0	.3794	-.0862	.0226	.1053	-1.0928	-.0207	.5755	.0462
Poland	POL	61600002	61600458	0	.4476	.1221	.0226	-.3705	.5712	-1.6678	.3473	.1216
Poland	POL	61600003	61603684	1	-1.8359	1.1576	.0226	.3607	.9762	-.8437	.5755	.1216
Poland	POL	61600003	61604939	1	-1.22	-.089	-1.0611	-.4413	-1.3223	-.8849	-.8913	-1.0454
Poland	POL	61600003	61600108	1	.6713	.2063	.586	.6415	-.2084	.3807	-.414	-.2503
Poland	POL	61600003	61605277	1	.771	-.0252	-1.0611	.441	-.9669	.1699	-.4771	-.959
Poland	POL	61600003	61604034	1	-.0209	-.4203	.0226	.4636	.5178	-.8849	-.4771	-.2503
Poland	POL	61600003	61601679	1	-.7793	-.5093	-.3802	.3879	-.2978	-.3355	.075	-.1563
Poland	POL	61600003	61603586	1	.9351	-.7221	-.5836	-.033	-.4561	-1.6678	-.6852	-.6774
Poland	POL	61600003	61604117	1	.6052	-.8802	.0226	-.4631	-.7818	-.4333	-.6852	.1216
Poland	POL	61600003	61600796	1	-.9624	-.438	.0226	-.4504	-.4751	.0792	-.7394	-.2503
Poland	POL	61600003	61605207	1	.7567	-.59	-1.0611	-.2022	-.5278	-.2104	-.2821	-.5305
Poland	POL	61600003	61605388	1	-1.1111	-.7737	-.4806	-.4285	.1065	-.6274	-.6852	-.2503
Poland	POL	61600003	61600121	1	-.1807	-.7221	-.227	.2751	.0432	-.5309	-.1021	-.9299
Poland	POL	61600003	61601699	1	.7279	1.2587	.4173	.2428	.1814	-1.6678	.1701	.1216
Poland	POL	61600003	61605100	1	.8227	.6583	.4173	.1361	.8586	-.5309	.8038	2.0955
Poland	POL	61600003	61603560	1	.2687	-.3486	-.5907	.3182	-.3185	-.2979	-.6852	-1.6557
Poland	POL	61600003	61600489	0	.1264	-.7221	-.8892	.2725	-.5533	-.0737	.9911	.1216
Poland	POL	61600003	61603127	0	-.6978	.8489	1.9359	-.0977	.3452	-.3261	1.4995	2.0955
Poland	POL	61600003	61602223	0	-.0039	-.59	-.0469	.1478	-.6382	.1061	.5755	2.0955
Poland	POL	61600003	61604468	0	-.4332	-.0061	-.7638	.5716	-.0603	.2443	.0215	-.1563
Poland	POL	61600003	61600238	0	.7568	-.2662	.0226	-.408	.0301	.1573	1.1375	-.5305
Poland	POL	61600003	61603267	0	.0403	-1.3452	1.9359	.5965	.4339	3.6292	-.7075	-1.1681
Poland	POL	61600003	61600767	0	1.182	-.2624	1.9359	.2904	.0276	-1.6678	.9246	2.0955
Poland	POL	61600003	61604165	0	-.775	-1.1076	.0226	-.0675	-.3107	-1.6678	.3473	.1216
Poland	POL	61600003	61604828	0	-.8127	-.7927	1.036	-.271	.5064	-1.6678	.3415	.5823
Poland	POL	61600003	61600626	0	-1.209	-.2662	-.227	-.14	.3621	-.1792	.5755	-.2503
Poland	POL	61600003	61602233	0	-.4041	.8043	.8348	-.2553	-.5124	.8682	-1.2871	.149
Poland	POL	61600003	61602283	0	.4507	-.5297	1.2899	.1869	.0723	-.5309	.5755	2.0955
Poland	POL	61600003	61603739	0	1.0499	-.5925	.8348	.1153	-.3482	.2007	.5826	.2286
Poland	POL	61600003	61601330	0	1.4756	.6424	1.9359	.5736	.3652	.5738	.8038	1.515
Poland	POL	61600003	61601339	0	.8224	1.7671	1.1752	.2542	1.0839	.7461	.9863	.8567
Poland	POL	61600003	61602709	0	1.1768	-.7221	-.691	-.6636	.1628	-.0195	-.6852	.1216
Poland	POL	61600004	61602198	0	-1.3468	-.549	-.3802	-.1801	.8479	-1.5744	.1922	.1216
Poland	POL	61600004	61602970	0	-1.0118	-.7087	.4173	.0472534884673386	-.8969	.2028	-.1026	-.4607
Poland	POL	61600004	61601226	1	-1.0762	-.2479	-1.4011	.506	.1984	-.071	-.8686	-.8443
Poland	POL	61600004	61602166	1	-.9623	-.59	-.26897701135188	-.0691	-.1385	.4902	.00646059287254347	-.185744933596913
Poland	POL	61600004	61600674	1	-.5044	.6606	.4173	.7353	-.0303	.8843	-.6625	.8567
Poland	POL	61600004	61603040	1	-1.3314	-.8379	-1.0611	-.1421	-.2339	.5453	-.3907	-1.1405
Poland	POL	61600004	61603057	1	-.9805	-.9255	-.744	1.4178	.4056	-.1668	0	-.7957
Poland	POL	61600004	61603280	1	-1.3727	-.59	-.3802	-.5367	-.3014	-1.3198	-.3907	-.1563
Poland	POL	61600004	61605264	1	-.3454	1.7162	.0226	1.2836	.6722	1.5721	.5755	.1216
Poland	POL	61600004	61604200	1	-.2809	-.7221	-.7638	.0398	.2423	-1.0529	.5755	-.2503
Poland	POL	61600004	61600116	1	-1.4925	-1.2802	-1.1926	-.594	-.9545	-.5309	-.6852	-1.1252
Poland	POL	61600004	61603745	1	-.739	-.2662	-.9285	.7107	.4089	-1.6678	-.6027	-1.1742
Poland	POL	61600004	61600874	1	-1.2526	-.2479	-.5373	.5548	-.3864	.555	.5755	-1.1252
Poland	POL	61600004	61601716	1	-1.4562	-1.511	-1.9313	-.9651	-1.805	-1.6678	-.6852	-1.1252
Poland	POL	61600004	61601952	1	1.194	-.4556	-.4806	-.0645	-.1355	-.8849	-1.305	-.7363
Poland	POL	61600004	61601392	1	-1.1749	.7946	.4173	.877161951895914	.8606	1.0427	.5755	.1216
Poland	POL	61600004	61603356	0	-1.3242	-.5743	.0226	-.3184	-.3246	-1.6678	.5755	.1216
Poland	POL	61600004	61604484	0	.6311	-.817	-1.1473	.7081	1.4878	.7372	-.1939	-.5998
Poland	POL	61600004	61603455	0	-.4967	-.4488	1.9359	-.4446	1.1768	-1.6678	2.4277	2.0955
Poland	POL	61600004	61601040	0	-1.0531	.074	1.9359	3.6039	-.6501	-1.6678	2.4277	2.0955
Poland	POL	61600004	61602715	0	-3.3001	-.381336268801119	-.478815763245842	.167869783695272	-.0793284712959022	-.181209817808949	.0563880004604003	-.388929225667398
Poland	POL	61600004	61600690	0	-.6786	.8655	.4173	.131	.0109	-.3242	.5826	1.515
Poland	POL	61600004	61600066	0	-1.2645	-.0966	.4173	.0483	-.3982	.095	.3482	1.3857
Poland	POL	61600004	61601851	0	-.9312	-1.3452	-1.1926	3.6039	-.3595	.9699	.5755	-1.1252
Poland	POL	61600004	61603476	0	-1.1969	-.0862	.0226	.3283	-.305	-.801	.3482	.1216
Poland	POL	61600004	61603698	0	-1.2037	-.0862	.0226	.5468	.1022	-.0197	.5755	.1216
Poland	POL	61600004	61603162	0	-.3373	-.2662	1.9359	.9731	4.8357	.1012	.9628	2.0955
Poland	POL	61600004	61605393	0	-.801	-.2337	.0226	.1288	.0395	-.1652	.075	.1216
Poland	POL	61600004	61600306	0	-.2527	.4435	.4173	.207	.2687	-.5309	-.0551	.1216
Poland	POL	61600004	61603326	0	-.2459	2.6352	.0226	.5854	.9266	-.5309	1.1171	-.1563
Poland	POL	61600004	61602018	0	-1.024	-.2479	.0226	.1665	-.0408	.4394	.5755	.1216
Poland	POL	61600004	61600297	0	-1.0312	-1.813	.0226	.7113	-.0638	.4394	.5755	.1216
Poland	POL	61600004	61600049	0	-.1947	1.7671	1.9359	1.1883	1.2372	.6454	2.4277	.9444
Poland	POL	61600004	61601363	0	-.7249	-.438	.0226	-.3248	-.3808	.1715	-.0992	.1216
Poland	POL	61600005	61600742	1	.57	-.4989	.0226	.1069	.1576	-.3973	-.4771	-.4607
Poland	POL	61600005	61600055	1	.4841	-.4488	-.691	-.6184	-1.1909	-1.6678	-1.0753	-.2503
Poland	POL	61600005	61601707	1	-.9394	-.6693	1.4967	.4092	-.1102	-.0331	.9918	2.0955
Poland	POL	61600005	61604076	1	-1.6399	-.59	-.227	.0886	-.4398	-.5842	-.2821	-.7507
Poland	POL	61600005	61600167	1	-.7711	-.165	-.691	-.6958	-.3472	-.0842	-.6599	-.4607
Poland	POL	61600005	61605033	1	-.0419	-.4351	-.5544	-.0929	-.7678	.2965	-.4948	-.7363
Poland	POL	61600005	61600206	1	1.0643	-.7815	-.4806	-.3283	-.0476	-.5309	-.4358	-.5475
Poland	POL	61600005	61600319	1	.4843	.6608	1.2867	.1643	.5315	-.4427	-1.0602	.1216
Poland	POL	61600005	61604884	1	.17	-.089	-.4728	.8085	-.3122	.0828	.3482	-.5475
Poland	POL	61600005	61602230	1	.755	-.4203	-.5907	-.1025	-.465	-1.6678	-1.5596	-1.2087
Poland	POL	61600005	61602466	0	-.118	-1.7136	-.8892	-.1504	-.3173	-.2421	-.9759	-1.113
Poland	POL	61600005	61604011	0	.3168	-.2479	.4173	.3086	.4375	-.7106	.5409	.1216
Poland	POL	61600005	61603416	0	-.8065	-.2662	.0226	-.3281	-.3481	-1.6678	.3473	.1824
Poland	POL	61600005	61603568	0	-1.0987	-.7221	.0226	-.0379	.1301	-1.6678	.5755	.1216
Poland	POL	61600005	61600003	0	-.5203	.1882	.4173	.1195	.202	.0792	1.1417	.3588
Poland	POL	61600005	61602426	0	-1.0925	.8046	1.9359	.8026	.285	-1.6678	.5755	.1216
Poland	POL	61600005	61601945	0	-1.1786	.2567	1.0108	-2.6893	.6711	-1.6678	-.0857	1.2147
Poland	POL	61600005	61600175	0	.6278	-.4314	-.227	.7113	-.1581	1.0062	.5755	.1216
Poland	POL	61600005	61601014	0	-.8408	-.4314	.5347	.0873	.2442	.2891	.8038	.1216
Poland	POL	61600005	61604744	0	-.6376	-.3416	1.9359	.6164	.1555	.3998	-1.0457	2.0955
Poland	POL	61600005	61605043	0	-.5161	-1.6431	-.8826	.1783	-.2968	.51	-.5031	-.4423
Poland	POL	61600005	61604806	0	-.937	-.8893	-.7249	-.7457	-.005	-.0287	.0791	-.7507
Poland	POL	61600005	61603974	0	-.637	-2.9627	.0226	-2.6893	-3.7095	1.5105	.3415	-.0358
Poland	POL	61600005	61600923	0	.5827	-1.0744	.0226	-.037	.3975	-.2508	.5755	2.0955
Poland	POL	61600006	61602938	1	-.9228	-.7221	-.227	-.0617	-.7296	.1148	-.8433	-.6959
Poland	POL	61600006	61604624	1	-.0438	.3815	-.5034	-.1894	.2899	-1.6678	-.2821	.1216
Poland	POL	61600006	61603492	1	.1753	.792	.7244	.4887	.436	.6217	1.1154	.8567
Poland	POL	61600006	61601049	1	-.5111	.0502	-.3048	.1571	.2062	-.8849	-.0987	.4725
Poland	POL	61600006	61605165	1	-.2958	-1.1085	-1.2374	-.2527	-.4889	-.443	-.0987	-.2726
Poland	POL	61600006	61604965	1	.8085	-1.3866	-.7638	.6237	-.0619	-1.6678	-.6852	-1.6318
Poland	POL	61600006	61604437	1	.3632	-.103	-.7902	-.1979	-.9599	-.8849	-.5802	-1.0454
Poland	POL	61600006	61600352	1	.3464	-.5994	.0226	-1.3001	.0282	-1.6678	.1701	-.4607
Poland	POL	61600006	61603953	1	.2376	1.7671	1.9359	.9175	.2863	1.0606	2.4277	1.0383
Poland	POL	61600006	61601850	1	.0709	-.9334	-1.0611	-.5706	-1.5021	-.8849	-.6852	-.1563
Poland	POL	61600006	61602324	1	-.6907	-1.018	.0226	1.0252	.2614	.4979	-.6852	-.5912
Poland	POL	61600006	61604603	1	-1.2671	-.983	-.227	-.2508	-.1171	-1.6678	.5722	-1.1252
Poland	POL	61600006	61600324	1	-1.2061	-2.9627	-2.664	.0167	-.9824	-1.2919	-.1061	-2.5027
Poland	POL	61600006	61601886	1	-1.1619	-.9232	-.4806	-.1734	-.0534	-.8768	-.6852	-.7108
Poland	POL	61600006	61602030	1	-1.2471	-.9743	-.1587	.5783	-.3973	-.8849	-.6852	-.2503
Poland	POL	61600006	61603499	1	-1.0453	.3875	-.5907	.3866	.3703	-1.6678	.5837	-.2503
Poland	POL	61600006	61605295	0	.8524	-.438	.0226	-.2784	-.1633	-1.6678	.8038	.7099
Poland	POL	61600006	61602347	0	1.2042	-.5133	.0226	-.3008	.1133	-.8849	-.6852	.8375
Poland	POL	61600006	61602065	0	-1.095	-.7815	1.0955	-.0512	-.3789	-.5309	-.3241	1.1508
Poland	POL	61600006	61600663	0	1.5485	-.0862	.0226	1.2836	.8779	1.5721	.5755	.1216
Poland	POL	61600006	61604004	0	-.5503	.18	.0226	.0784	.1946	-.5309	.0405	.1216
Poland	POL	61600006	61602637	0	-.5339	-.0862	-2.664	-.8574	-.1599	-1.6678	.5755	.1216
Poland	POL	61600006	61600604	0	-.4894	-.0862	.0226	1.2017	.2324	-.5842	.3473	-.5475
Poland	POL	61600006	61602017	0	-1.0026	2.6352	1.9359	-2.6893	.8872	.5138	2.4277	2.0955
Poland	POL	61600006	61601315	0	.5358	-.0862	.0226	1.2836	1.0969	1.0062	.5755	.1216
Poland	POL	61600006	61601388	0	.1437	.0666	-.227	.8203	.1649	.2261	1.0854	-.2726
Poland	POL	61600006	61602586	0	-.2855	1.7671	1.9359	.9216	.4879	.6801	1.8077	1.3857
Poland	POL	61600006	61601090	0	-.9696	-.1077	.7162	-.1049	-.5095	-1.6678	.0215	.1216
Poland	POL	61600006	61601179	0	-1.0851	-.7221	.0226	.7113	-.0799	.4394	.5755	.1216
Poland	POL	61600006	61605121	0	.7429	1.1576	1.9359	.4841	.885	-1.6678	2.4281	.9883
Poland	POL	61600006	61603418	0	1.2195	.0566	.0226	-.648	.1429	-.3261	.5755	.1216
Poland	POL	61600006	61603589	0	-.1194	-.4343	-1.161	-.2627	-.2013	-.4318	-.4948	-.1563
Poland	POL	61600007	61602802	1	.0421	.96	1.9359	.0595	-.0943	.103	-.0992	.4994
Poland	POL	61600007	61600192	1	-.1034	.5344	-.3488	3.6039	2.9962	3.4817	-.2301	-.4749
Poland	POL	61600007	61601480	1	-.3766	.8205	.0107	-.0865	.2811	.2389	1.3918	.0806
Poland	POL	61600007	61602624	1	-.8665	.0624	-.6315	.3719	.6444	.6554	-.1727	-.959
Poland	POL	61600007	61602626	1	-1.5572	-.0862	.0226	.6735	-.7948	.0211	.0256	.1216
Poland	POL	61600007	61603234	1	.2777	.2718	.1386	-.0063	-.5755	-.9292	-.6852	.0388
Poland	POL	61600007	61604531	1	.9988	1.7671	1.9359	3.6039	.3482	1.0945	.1479	2.0955
Poland	POL	61600007	61602359	1	-.315	-.59	.0226	1.0728	-.053	.3611	.0256	-.2503
Poland	POL	61600007	61601067	1	-.9174	-.5197	-1.2567	-.0593	-.7191	-.1578	-2.1355	-1.0735
Poland	POL	61600007	61604967	1	-.6042	-.9326	-1.7538	.1639	-.2469	-.4694	-1.2876	.1216
Poland	POL	61600007	61602713	1	.8043	1.3889	1.9359	.4814	2.0873	-.2306	1.2302	1.0904
Poland	POL	61600007	61600334	1	1.5186	-.4556	-.5544	.3113	-.2954	.119	-1.0722	-.1563
Poland	POL	61600007	61602352	1	-.8959	.8046	-.6173	-2.0365	-.7422	-.8007	-.216	-.4377
Poland	POL	61600007	61605000	1	.9113	2.6352	-.1119	1.0492	.9363	.9259	.5755	-.2503
Poland	POL	61600007	61603437	1	.0317	-.7136	-1.134	-.5573	-.496	-1.6678	-1.5848	-1.236
Poland	POL	61600007	61601533	0	1.1791	1.031	1.4967	.99	.4046	.3954	2.4277	.7611
Poland	POL	61600007	61601312	0	-.3886	-.7221	-.3076	.0626	-.1955	-.5309	.5755	.1216
Poland	POL	61600007	61600173	0	.4482	.6608	1.4967	-.4882	1.0558	-.0013	1.6284	1.0177
Poland	POL	61600007	61601058	0	-.6354	2.6682	1.9359	2.1933	.625	1.8857	.5755	.1216
Poland	POL	61600007	61603929	0	-.5459	.0789	.8038	.4569	2.9866	1.4056	2.4277	2.0955
Poland	POL	61600007	61602537	0	-.8753	-.7162	.0226	.3345	-.0113	.3844	1.0214	.4994
Poland	POL	61600007	61604325	0	-.773	-.175086035306737	-.0527628298212733	.214260162130029	.048066869353219	-.208608624141683	.107210029831121	-.0145325125222235
Poland	POL	61600007	61604248	0	-.0846	-1.1784	-1.5179	-1.3089	-.5044	-1.6678	-.4948	-1.1811
Poland	POL	61600007	61603093	0	.8891	.6515	-.9607	.011	-.1078	-.5569	.8038	-.6959
Poland	POL	61600007	61602191	0	-.5083	-.0994	.5347	.1855	.2215	-.1285	.1693	-.2503
Poland	POL	61600007	61602806	0	-1.034	-.4203	.0226	.1564	-.0562	.414	.8038	-.7108
Poland	POL	61600007	61601730	0	1.2662	-.8869	.0226	-1.2009	-.2486	-1.6678	.8038	.1216
Poland	POL	61600007	61600974	0	.8356	.3837	.4173	.502	.2543	.3743	.8038	.1216
Poland	POL	61600007	61604106	0	.8135	-.4093	-.5907	.9689	.3556	-.1652	-.4816	.1216
Poland	POL	61600007	61601374	0	-.6584	.0502	-1.6877	-.0205	-.6014	-.5569	-.2826	-.8443
Poland	POL	61600007	61604312	0	.9799	-.2595	1.1381	-.0187	.1947	.0279	.5339	2.0955
Poland	POL	61600007	61602088	0	-.9041	-.847	-.5034	-.595	-.4992	-1.6678	.1693	-.2503
Poland	POL	61600008	61603966	0	-1.0116	-.2741	-.227	.4725	.1379	-.7106	.5755	-.4784
Poland	POL	61600008	61604067	1	-.2889	-.2662	.0226	.234	-.1872	-.121	.1701	.1216
Poland	POL	61600008	61602869	1	-.5556	-.2662	.0226	.2202	-.4318	-.9484	-.0987	-.5475
Poland	POL	61600008	61605220	1	1.293	-.2662	-.3802	.4553	-.1734	.6708	-.0987	-.5093
Poland	POL	61600008	61603027	1	.8714	.3178	.9192	.5503	.7145	.0818	.3482	.4504
Poland	POL	61600008	61601271	1	-1.0927	.1489	.0226	.6149	.1731	.3761	.3482	-.1563
Poland	POL	61600008	61600381	1	1.3466	-.269	-.227	.0111	-.599	-.568	-.6595	-.2726
Poland	POL	61600008	61601278	1	-.9531	.4571	-.4338	.1439	-.1124	.0104	.8038	.4504
Poland	POL	61600008	61602385	1	-1.2419	-.0862	-1.1007	-.0954	-.3423	.2242	.0256	-.4607
Poland	POL	61600008	61601726	1	-.5071	.3178	1.2867	.3077	-.0083	.5197	.8038	2.0955
Poland	POL	61600008	61605148	1	.4299	-.2662	.0226	.5563	.2967	.1886	.5755	.1216
Poland	POL	61600008	61600337	1	-1.3345	.0566	.5833	.7704	-.2814	.5802	.1701	-1.1338
Poland	POL	61600008	61600416	1	2.0611	-.7221	.0226	-.0183	-.293	-.0043	-.3907	.1216
Poland	POL	61600008	61600662	0	-.11	-.7915	-.1587	-1.1059	-.3683	-1.6678	-.4805	.1216
Poland	POL	61600008	61603630	0	-1.3585	-.7815	.0226	1.032	.4078	1.546	1.4752	2.0955
Poland	POL	61600008	61602675	0	-.8605	-.4488	-.227	-.082	.2837	.0861	.8038	2.0955
Poland	POL	61600008	61603592	0	-.8704	-.5766	.0226	.5903	.6326	.4779	.8038	.1216
Poland	POL	61600008	61600779	0	.4418	-.817	-.2737	.4768	1.1469	1.0196	.0154	-.3917
Poland	POL	61600008	61603337	0	-.164	-.0994	.7162	.7712	.2295	-.801	.1648	.7099
Poland	POL	61600008	61601021	0	.3334	-.7221	.0226	.1937	-.3215	-1.6678	.0221	.1216
Poland	POL	61600008	61601693	0	-.1315	-.7291	-.457370667021274	.1053	-.8232	-.421	-.4948	-.444410366802466
Poland	POL	61600008	61604964	0	-.6368	-.4783	-.3431	.3288	-.1665	-.153551498894757	.2287	-.222
Poland	POL	61600008	61604487	0	.0492	-.2624	1.2341	-.1553	-.4571	.2336	.2785	.1216
Poland	POL	61600008	61601149	0	.412	-.0862	.0226	.3805	.7758	.5605	.5755	.4777
Poland	POL	61600008	61602074	0	-.8316	-.4314	-.3802	.0856	.1264	.0969	.5755	.1216
Poland	POL	61600008	61600303	0	.8051	-.2479	.0226	-.0359	-.1597	-1.6678	-.1026	.1216
Poland	POL	61600008	61602331	0	-1.0167	-.9363	-.3802	-.0174	-.5877	.2055	-.176	.4777
Poland	POL	61600008	61603077	0	-.0217	-.252361958130036	.0226	-.0144302135098679	-.4847	-.407827213244157	.00311655682376833	.1216
Poland	POL	61600008	61601762	0	-.85	-.5743	.0226	.7113	.3522	1.0062	.1693	.1216
Poland	POL	61600008	61601107	0	-.4061	.1395	-.8627	.7614	.8775	-.5842	1.1417	-.3297
Poland	POL	61600008	61600832	0	-1.1417	-.0862	.7162	3.6039	4.8357	-.219	1.1417	.4777
Poland	POL	61600008	61603784	0	1.098	-.0862	1.9359	.4332	.0681	.1173	.5755	.1216
Poland	POL	61600009	61602432	0	-.0015	.7361	1.9359	.3376	.1428	.6018	1.802	2.0955
Poland	POL	61600009	61601943	1	.65	-.438	-.691	.0164	-.2977	-.9484	-.9533	-.4607
Poland	POL	61600009	61603081	1	-.9439	-.0862	.0226	-.0822	.2275	-.7106	-.4771	-.6774
Poland	POL	61600009	61602969	1	-1.6384	-.59	-.227	-.8696	-.9446	-1.6678	-.6997	-.2503
Poland	POL	61600009	61603949	1	.5871	-1.0212	.0226	.151	-.0879	.0818	.1701	.1216
Poland	POL	61600009	61602383	1	.1587	.7989	.8348	.0984	.396	-.3205	-.3733	1.3857
Poland	POL	61600009	61603285	1	1.0405	.3898	.586	.0647	-.2698	-.2306	.0256	-.3902
Poland	POL	61600009	61603041	1	1.1561	-1.0936	-1.1926	.3511	-.6463	-.8849	-.6852	-.9299
Poland	POL	61600009	61603980	1	.7771	-.7221	-.9607	-.5599	-.799	-.5842	-.4771	-.7496
Poland	POL	61600009	61605014	1	1.1081	-.2479	.586	.0888	-.6324	.0988	-.6852	-.2778
Poland	POL	61600009	61604610	1	1.4406	-.59	-.5034	.3727	-.2858	-.1832	-.5945	-.8443
Poland	POL	61600009	61601962	1	1.3869	.1395	1.2899	-.0262	.2881	-.067	-.5974	-.7496
Poland	POL	61600009	61603138	1	.071	-.0862	-.9211	.1733	-.2497	-.421	-.3535	.1216
Poland	POL	61600009	61604101	1	-.2889	-.59	.0226	-.0064	-.1675	-.121	-.4948	-.222
Poland	POL	61600009	61600654	1	.1842	.957	1.2899	.7113	.2219	-1.6678	.5755	1.1232
Poland	POL	61600009	61604963	1	1.2902	2.6352	1.9359	1.0577	.152	.5696	1.1213	1.1232
Poland	POL	61600009	61603137	1	-.7942	-.7952	1.9359	.7467	.1529	.5938	-.6004	.6113
Poland	POL	61600009	61604720	1	-.041	-.2479	-.5836	-.1797	-.9727	-.2338	-.1727	-.4607
Poland	POL	61600009	61600361	0	1.256	1.4003	1.4967	-.1894	.6785	-.0625	-.1727	1.1232
Poland	POL	61600009	61600254	0	1.2527	-.5717	.0226	.6333	-.1404	-1.6678	-.396	-.8505
Poland	POL	61600009	61603780	0	.6869	-1.0202	1.9359	.7138	-.264	-.1237	1.3918	1.515
Poland	POL	61600009	61604697	0	-.1074	-.089	-.2236	.2755	-.7742	-1.6678	-.176	-.4607
Poland	POL	61600009	61605141	0	1.0679	-.2662	-.1587	-1.0152	-.3437	-.3516	-.7867	.1216
Poland	POL	61600009	61601588	0	-.8637	.2607	-.408	-.1258	.5356	-.5309	-.216	.388
Poland	POL	61600009	61603247	0	.9019	.3875	-.691	-.2138	.0628	-.8849	-.1727	-.7108
Poland	POL	61600009	61602558	0	1.2173	1.3697	.8038	.0426	.1018	.1407	.1693	.1216
Poland	POL	61600009	61603473	0	.626	-.6077	1.4967	.5168	-.0264	.8278	2.4277	.7864
Poland	POL	61600009	61600262	0	.0808	.7763	1.1381	.1333	1.1293	-1.6678	2.4277	2.0955
Poland	POL	61600009	61603969	0	-1.3478	-1.7166	.0226	.7635	.5261	.2144	.5755	.2546
Poland	POL	61600009	61605159	0	1.4805	-.2662	.8348	.1397	.4811	.4318	.5755	2.0955
Poland	POL	61600009	61602886	0	-.3286	-.0692	.0226	.8066	1.2976	1.0391	.5755	.1216
Poland	POL	61600009	61601043	0	-1.282	-.2479	.0226	1.2592	.3954	1.7483	.8038	.1216
Poland	POL	61600010	61602239	0	-.7838	-1.267	-.1313	.8507	.4431	1.1592	.174599826224311	-.2726
Poland	POL	61600010	61604577	1	-.0902	-.0862	.0226	.5493	-.7107	.2516	.3482	-.2503
Poland	POL	61600010	61602064	1	-1.3216	-.0862	.0226	1.2836	-1.184	1.5721	.5755	.1216
Poland	POL	61600010	61602404	1	.9815	-.1827	-.7836	.2756	-.0825	-.1507	-.3763	-.2503
Poland	POL	61600010	61602394	1	-.225	.2718	-.7638	.4642	-.5494	.6396	.1648	-.222
Poland	POL	61600010	61603934	1	-.9371	.1514	.0226	.3523	.5348	-.526	-.2821	-.4607
Poland	POL	61600010	61601221	1	-.9076	.2032	1.4967	.0482	.4397	.8383	-2.1355	2.0955
Poland	POL	61600010	61603992	1	.5956	-.4314	.0226	.3831	.2602	-.8849	.0256	-.2503
Poland	POL	61600010	61604338	1	-.444	.3961	.0226	.7028	-.3229	.4436	-.0987	-.2133
Poland	POL	61600010	61602054	1	-.4302	1.153	.8116	.2417	-.3331	.1481	-.2821	.1216
Poland	POL	61600010	61605102	1	-.782	.215	-.829	1.4696	-.8377	.1655	.3482	-.6959
Poland	POL	61600010	61604980	1	.5586	1.3889	.7244	.4853	-.2213	.6303	.0074	-.1865
Poland	POL	61600010	61604299	1	.267	.3376	.3461	.0432	-.0468	.4703	.3482	-.1563
Poland	POL	61600010	61600120	1	-.298	-1.281	-1.0411	.7113	.1608	.4435	-.3702	.1216
Poland	POL	61600010	61603603	1	-.4206	1.3403	.8348	1.3339	-.6511	-.9484	-2.1355	2.0955
Poland	POL	61600010	61601915	1	-.7188	-.0862	-.227	1.1104	.2942	.2644	.5755	-.9299
Poland	POL	61600010	61605299	1	-.9095	-.0862	-.3802	.7932	-.3008	.6997	-.4948	.1216
Poland	POL	61600010	61601835	0	.4777	-.0862	.0226	.7113	-.0408	1.0088	.5755	.1216
Poland	POL	61600010	61602668	0	.1451	-.0862	-.2392	1.2836	.834	-.3242	.5755	.1216
Poland	POL	61600010	61604826	0	-1.2115	-.7353	.0226	-.2809	.0844	-1.6678	.5755	-.2503
Poland	POL	61600010	61602282	0	-.371046263695872	.9484	.4173	.4582	.7702	.3872	1.1171	.7864
Poland	POL	61600010	61602248	0	-.3996	-.1058	-.6501	-.2631	-.0452	-.5842	-.5577	.0729
Poland	POL	61600010	61600866	0	-1.0071	.7332	.5833	-1.0068	.1038	-1.6678	-.9714	1.1508
Poland	POL	61600010	61600286	0	-.8412	-.0862	.0226	.7113	-.4946	.4394	.5755	.1216
Poland	POL	61600010	61603161	0	-.6598	-.0148	-.9551	.0899	-.1938	-1.6678	.1472	-1.0788
Poland	POL	61600010	61602756	0	-.2894	-.2479	.0226	-.195	-.3567	-.8768	.1693	.1216
Poland	POL	61600010	61605449	0	.2679	-.0071	.0226	.1053	-1.0385	.4394	.5755	.1216
Poland	POL	61600010	61602939	0	-1.0064	-.2662	.0226	1.2836	-.9291	.4394	.9628	.1216
Poland	POL	61600010	61602763	0	.1572	-.0219	-.3048	-.088	.6708	-.0946	-.1026	.2546
Poland	POL	61600010	61604460	0	.475	.5206	-.5252	-.1977	-.21	-.0606	-.532	1.515
Poland	POL	61600010	61605150	0	.3925	-1.4528	1.2899	-.8293	-.2186	-1.6678	-.0992	1.1232
Poland	POL	61600010	61604457	0	.8622	-.938	-.9607	-.2618	-.165	-.3164	-.7867	.1216
Poland	POL	61600010	61602762	0	-.5043	2.6352	1.9359	-.3021	1.4012	-1.6678	2.4277	2.0955
Poland	POL	61600011	61603468	1	-.2439	.792	.4173	.4323	1.3323	.0509	-.0823	.9097
Poland	POL	61600011	61600823	1	.3172	-.5994	1.9359	-.0621	-.2212	-1.6678	-1.0753	.833
Poland	POL	61600011	61603588	1	1.2344	.0624	-.0154	.9487	.461692392389484	.269	.5755	.1216
Poland	POL	61600011	61605005	1	.1462	-.5093	.1453	-.4124	-.5228	-1.6678	-1.0084	.2203
Poland	POL	61600011	61601840	1	.0477	-.5743	-.3802	-.5559	-.7952	-1.6678	-.5945	-.4784
Poland	POL	61600011	61602863	1	.7168	1.2587	-.3048	.6402	1.3999	.6722	.8107	.4725
Poland	POL	61600011	61601248	1	.2103	.1371	1.9359	-.1469	.1022	-.7368	-.3206	.4994
Poland	POL	61600011	61601714	1	.5755	-.7221	-.3802	-.2576	-.1971	-1.6678	-.2821	.1216
Poland	POL	61600011	61601151	1	.5283	-.7199	.0226	-.426	-.4935	-1.6678	-.4948	-.2503
Poland	POL	61600011	61604824	1	1.1735	.0467	.8038	-.3687	.2815	-.457	-.2821	.4994
Poland	POL	61600011	61602132	1	1.5362	.0608	1.1381	.9442	.9256	-.0328	.9911	2.0955
Poland	POL	61600011	61601638	1	-.4459	-1.511	-1.0611	.3342	-.7516	-.0352	-1.0753	-.7108
Poland	POL	61600011	61601547	1	-.3124	-.891903807587665	-.679615062563403	-.676070372171221	-2.0434	-.962190097723387	-.686703984834593	-.687017292989159
Poland	POL	61600011	61604925	1	.812	-.59	-.9607	-.2834	-.8804	-1.6678	-.5832	-.6924
Poland	POL	61600011	61602682	1	.5003	-.0711651685787101	.161907424671823	.237634333655088	.112256053496516	-.222413736762264	.132817124919459	.174110332971722
Poland	POL	61600011	61600602	1	.6879	-.59	-.4806	.4959	-.1716	.0227	.075	-.7108
Poland	POL	61600011	61603897	1	.6841	1.7162	.4173	-.0258	.2992	-.5569	.0447	-.2503
Poland	POL	61600011	61600872	1	1.0585	-.983	-.691	.267	-.6559	-1.6678	-.216	.1216
Poland	POL	61600011	61604747	1	1.148	.5068	-.1587	-.2378	-.2057	-.3632	-1.2624	-.6353
Poland	POL	61600011	61601292	1	1.1474	-.7915	1.9359	-.1968	.1428	-1.6678	-.6852	-.0274
Poland	POL	61600011	61604815	1	.9188	-.4203	-.691	-.5285	-.7128	-1.6678	-.9906	-.4423
Poland	POL	61600011	61601892	1	.9973	-1.0688	-1.2567	-.4956	-.4136	-1.6678	-.4948	-.5305
Poland	POL	61600011	61601534	0	.7189	.0566	-1.4877	.4791	-.4523	-1.6678	-1.4019	-.6195
Poland	POL	61600011	61605394	0	.9735	-.9416	.4173	-.1246	-.0499	-.7433	-1.0576	1.2147
Poland	POL	61600011	61601224	0	.3642	-.59	-.7638	.0265	-.2552	-1.6678	-.4805	-.7108
Poland	POL	61600011	61604852	0	.3959	-.0862	-.3802	1.0161	1.1035	-.5037	-.6852	.1216
Poland	POL	61600011	61604552	0	.8252	-.7049	-.3713	.5214	-.7391	.9536	-.2004	-.8187
Poland	POL	61600011	61601450	0	.9004	.5179	.4173	-.0148	.0668	-.8768	.075	.4504
Poland	POL	61600011	61604422	0	-.0157	-1.4817	-.5274	-.5129	-.9561	-1.6678	-1.305	-.8443
Poland	POL	61600011	61603873	0	.7528	-.2662	-1.0611	.1397	-1.3518	-.0558	.1922	-1.0735
Poland	POL	61600011	61604062	0	1.0499	-.0994	.0226	-.1348	-.2227	-.0647	-.2826	.1216
Poland	POL	61600012	61603293	1	-1.0951	-.4203	.0226	-1.7857	-.3404	-.7368	.3482	-.4607
Poland	POL	61600012	61605283	1	-.7094	-.4314	.0226	.7113	-.4802	-1.6678	.5755	.1216
Poland	POL	61600012	61601856	1	-.291	-.7353	.0226	.0509	-.4225	-.5842	-.6852	.1216
Poland	POL	61600012	61603218	1	-.0865	-.4314	.0226	.7113	-.0887	1.0062	.0447	.1216
Poland	POL	61600012	61602010	1	-1.5442	-1.1429	.0226	-.7294	-.1831	-1.6678	-.7394	.1216
Poland	POL	61600012	61601184	1	-.4119	.4105	.347961350316857	1.0739	.8165	-1.6678	.353905840683769	.328235905802746
Poland	POL	61600012	61601006	1	-.3695	-.4203	.0226	.5607	-.2069	.6288	.3482	-.8947
Poland	POL	61600012	61603849	1	.712	-1.2516	-.6932	.632	.0455	-.9292	-.6852	-.4607
Poland	POL	61600012	61600252	1	.7314	-.438	-.5034	.4608	.196	-.153	-.0551	-.8947
Poland	POL	61600012	61600275	1	.253	-.9363	.3461	-.4978	-.4434	-1.6678	-.6852	.1216
Poland	POL	61600012	61601555	1	-1.5803	.6684	1.9359	.3898	-1.361	-.5309	1.1176	1.1961
Poland	POL	61600012	61601947	1	-.6092	-.891	.0226	-.2098	-.377	-.2679	-.2852	-.2726
Poland	POL	61600012	61601903	1	.0945	.2554	-.7902	-.2468	-.1367	-1.6678	-.6852	-.1563
Poland	POL	61600012	61601431	1	-1.1083	1.7671	-.4769	.1561	1.6562	-.4384	-.2821	.0876
Poland	POL	61600012	61600508	1	-.5305	.1997	.5347	1.0219	1.5911	-1.6678	.5755	.4994
Poland	POL	61600012	61604065	0	-1.9802	-.0862	.0226	.3423	.0631	.5542	.5755	.1216
Poland	POL	61600012	61601814	0	.6557	-.2479	.0226	1.2836	1.7352	1.5004	.5755	.1216
Poland	POL	61600012	61601738	0	-.9458	.0634	.0226	.3075	.2349	1.0245	.5755	.1216
Poland	POL	61600012	61601847	0	-.2818	-.2662	-.691	.4285	-.2421	-1.6678	.0221	-.5265
Poland	POL	61600012	61602476	0	-.3382	.4571	.0226	-.3921	.2826	.014	.5755	.1216
Poland	POL	61600012	61604217	0	-.8638	.32	1.9359	.5428	1.0166	-.0086	.5755	2.0955
Poland	POL	61600012	61603669	0	-.4694	-.8802	-.5034	.0665	-.0294	-1.6678	.5755	.1216
Poland	POL	61600012	61603415	0	.3943	.3151	.6907	-.105	.69	-.8849	.8038	.1216
Poland	POL	61600012	61601032	0	-.1904	.468	-2.664	-1.6455	.1392	-1.6678	-2.1355	-2.5027
Poland	POL	61600012	61600645	0	-.6142	.3208	1.1355	3.6039	.2079	-.0961	2.4277	2.0955
Poland	POL	61600012	61605451	0	-.0936	-.2662	.0226	-.493	-.42	-1.6678	.5755	2.0955
Poland	POL	61600012	61600586	0	.7128	1.7671	1.9359	-.6787	1.6371	.416	1.1417	2.0955
Poland	POL	61600012	61603600	0	-.2402	-1.3452	1.2867	.5223	3.4299	1.5721	.5755	.1216
Poland	POL	61600013	61600309	1	-1.6958	-1.4192	.0226	-.1505	-.3978	-1.6678	.5755	-.5711
Poland	POL	61600013	61603792	1	-.6018	-.2662	-.3802	.7113	-.0552	.7277	-.8686	-.6491
Poland	POL	61600013	61605042	1	-1.0165	-.7221	-.227	1.205	-.01	-.0864	-.6852	-.7108
Poland	POL	61600013	61605027	1	-1.003	-.0306	.8038	-.6441	-.2469	-.5842	-.2852	1.1232
Poland	POL	61600013	61600788	1	-.4707	-1.1072	.6407	1.3126	.4966	1.5721	-.3861	.1216
Poland	POL	61600013	61600046	1	.0344	.134	.1453	.4478	-.2026	.4805	-.3206	-.2503
Poland	POL	61600013	61604770	1	.7197	.0502	-.3802	.3028	-.0416	.2815	.1693	-.4607
Poland	POL	61600013	61601100	1	-1.1734	.9454	.6825	.4715	.477	-1.6678	.3199	.0876
Poland	POL	61600013	61605081	1	.5238	.1274	.4173	-.0642	.078	.2393	-.5832	-.6544
Poland	POL	61600013	61603642	1	.7321	-.438	-.9807	.4365	-.2184	.1052	-.2821	-.9111
Poland	POL	61600013	61600203	1	.0179	.2607	1.1381	.0425	-.2242	-.7793	-.0987	.8136
Poland	POL	61600013	61605313	1	-.6642	.536	.0226	-.2655	-.0841	-.1627	.5755	-2.5027
Poland	POL	61600013	61604633	1	.1261	-.9814	-.227	.3021	.2504	-.153	.3482	-.7887
Poland	POL	61600013	61603471	1	-.6286	.5266	-.9607	.3947	-.4996	-1.6678	-.2821	-.7108
Poland	POL	61600013	61604223	1	-.6182	-.2662	-1.0611	.0226	.463	-.5309	-2.1355	-.8443
Poland	POL	61600013	61600534	1	.8489	-.0252	-.6315	.2434	-.1917	-.8437	-.1021	-.888
Poland	POL	61600013	61600930	1	-.5013	-.4314	-.5544	.5596	-.3596	-.9484	.1693	-.587
Poland	POL	61600013	61600498	0	.0636	-.7815	.0226	-.2793	-.4981	-1.6678	.1693	.9888
Poland	POL	61600013	61604860	0	-.3555	.663	.5833	.2102	.6236	-1.6678	.8038	2.0955
Poland	POL	61600013	61601910	0	.2485	-.2479	.6825	.019	-.1934	-.5309	.0215	.5553
Poland	POL	61600013	61603931	0	-.7307	-.7815	-.4806	.9886	-.124	-1.2919	.1693	-.2503
Poland	POL	61600013	61605029	0	.1768	-.7221	.0226	.1165	-.6145	-.7106	-.8516	-.2503
Poland	POL	61600013	61600931	0	.0824	-.6447	-.227	.1103	.0121	.1668	.8038	2.0955
Poland	POL	61600013	61602943	0	-.3284	-.983	-.3802	-.3779	.8779	-1.6678	.075	.1216
Poland	POL	61600013	61605256	0	.2047	-.9363	-.691	-.3222	-.0583	-.8849	-.2165	-.4607
Poland	POL	61600013	61601519	0	-.8924	1.3403	1.9359	.7113	4.8357	.4051	2.4277	.833
Poland	POL	61600013	61602155	0	-1.329	.6654	1.9359	-1.2502	.4472	-1.6678	2.4277	2.0955
Poland	POL	61600013	61602457	0	-.286	.4594	1.9359	.5711	1.4168	-.1721	1.1417	2.0955
Poland	POL	61600013	61602926	0	-.759	.9349	1.4967	.088	1.0453	-.3242	2.2846	2.0955
Poland	POL	61600013	61604171	0	-.2279	-.192	.0226	.0152	.0164	-.0207	.2287	-.4607
Poland	POL	61600013	61601467	0	.4948	.1852	.0226	-.2565	.0323	-.8849	.5755	.1216
Poland	POL	61600014	61600656	1	-1.0532	-.195757640563361	-.097951067515048	.211733969041595	.0401	-.203390627662633	.103914027732901	-.0538877335373717
Poland	POL	61600014	61600723	0	-.9265	-.187613996543486	-.0786419502679004	.21144233810655	.0403286774377269	-.206944377862519	.104123020409885	-.0372739534892546
Poland	POL	61600014	61603840	1	-.291	-.0862	-.7302	.0663	-.6648	.3477	-.3418	-.7108
Poland	POL	61600014	61603068	1	-.2753	-.0219	-.7638	-.0634	-.3003	-.0185	-1.054	-.1621
Poland	POL	61600014	61604674	1	.5066	-.7001	.0226	-.6336	.0488	-.5569	-2.1355	-.6353
Poland	POL	61600014	61601433	1	.2599	.1395	-.7638	.1711	-.0207	.1082	.0256	-.2503
Poland	POL	61600014	61605036	1	1.0109	1.7162	1.9359	.4961	1.2636	.2287	2.4277	2.0955
Poland	POL	61600014	61603177	1	.1834	-.891	-.9607	-.2483	-.5925	-1.6678	-.5978	-.8563
Poland	POL	61600014	61600921	1	.7434	-.4314	.8038	.0555	-.0744	-.3164	.0256	-.1563
Poland	POL	61600014	61600420	1	1.0852	-.938	-1.4259	-.2816	.1101	-.6351	-.4771	-.8443
Poland	POL	61600014	61600680	1	.3944	.1973	-.8627	-.012	-.3285	-.9292	-2.1355	-1.1811
Poland	POL	61600014	61600867	1	.1856	-.8379	-.7638	.4394	-.8546	-.9292	-.3763	-.4607
Poland	POL	61600014	61601192	1	.4755	-.089	.4173	.0365	.1207	-.2339	-.5945	-.2503
Poland	POL	61600014	61603627	1	-.2522	1.1132	-.3802	-.8658	-.4824	-.8849	1.4834	.5295
Poland	POL	61600014	61602816	0	-.0085	.3427	.0226	.3369	.6701	.3992	.5755	.1216
Poland	POL	61600014	61601790	0	-.2742	-.5874	-.2827	.0088	-.5514	-.1088	.1693	-.6774
Poland	POL	61600014	61603459	0	.1732	1.031	.1386	.6532	.604	.5661	.8038	.7611
Poland	POL	61600014	61602493	0	.7834	.2032	1.036	-.0301	.3337	.3986	.1096	2.0955
Poland	POL	61600014	61600341	0	.8065	-.7815	.3591	-.1725	-.3982	-.3164	-.3882	1.515
Poland	POL	61600014	61604409	0	-.1839	-.0862	-.3048	-.3333	.1739	-1.6678	.5755	-.2503
Poland	POL	61600014	61600904	0	.2498	-.0916098219324922	.11967472322635	.233035865134687	.0996279292305175	-.219697816938613	.127779366873729	.136998079146046
Poland	POL	61600014	61602498	0	-.2981	-.103	.8348	.7282	-.6729	1.2926	.8038	.8136
Poland	POL	61600014	61605243	0	.3985	-.2662	.0226	-.2415	.9442	.2872	.5755	.1216
Poland	POL	61600014	61604622	0	.9166	-.6593	.4173	-.3095	.223	.088	-.3733	-.1563
Poland	POL	61600014	61604450	0	.9866	-.2479	1.9359	.1626	.0445	-.2306	.8038	.9097
Poland	POL	61600014	61602625	0	.2749	-.2479	.0226	1.2836	.8779	1.0062	.5755	.1216
Poland	POL	61600014	61600732	0	.8117	.0666	.586	.0417	-.3962	-1.6678	-.5496	.7627
Poland	POL	61600014	61602022	0	.7928	.7156	.0226	.1554	.0714	-.3551	-.1026	.1216
Poland	POL	61600015	61605031	1	.993	-.0862	-.5544	.3824	.2309	-.077	-.2224	-.1314
Poland	POL	61600015	61602214	1	-.2674	-.4203	-.3802	.8867	1.4184	-.8849	-1.2665	-1.0454
Poland	POL	61600015	61603315	1	-.7059	1.1352	1.9359	-.3843	1.2822	-1.6678	1.8077	.5553
Poland	POL	61600015	61603612	1	-.391508428867362	-.143950454751062	.0115542146003198	.221263263849199	.0672984979627757	-.212744753964418	.114882134549092	.0419864975385767
Poland	POL	61600015	61604527	1	-1.0639	-.4314	.0226	.0017	.165	-.8849	-.5832	.1216
Poland	POL	61600015	61603928	1	-.2881	-.0862	-.4806	.8346	.6423	-1.6678	.5755	.1216
Poland	POL	61600015	61600478	1	-.0838	-.7136	-.1587	-.7268	-.524	-1.6678	-1.2624	-.7496
Poland	POL	61600015	61603210	1	-1.2085	.2607	-1.0611	.7862	-.5946	.6349	-.2821	-.806
Poland	POL	61600015	61603330	1	-1.0011	-.4314	.0226	.1486	-.08	-.4694	-1.1908	-1.236
Poland	POL	61600015	61602056	1	-.7083	-.5743	-.7902	-.3909	-.2083	-.6742	-.4948	-.2503
Poland	POL	61600015	61600166	1	.4452	-.0862	-.9607	-1.3089	-1.0027	-.8849	-.674	-1.0454
Poland	POL	61600015	61602157	1	1.0062	-1.0212	-.3802	-.4785	.1207	-.5037	-.8657	-.2503
Poland	POL	61600015	61602348	1	-1.0974	-.5743	-.691	-.438	-.4155	-.568	.0256	-.1563
Poland	POL	61600015	61602677	1	.0668	-.5743	-1.0611	.077	-.0686	-.231	-1.2871	-.6073
Poland	POL	61600015	61600413	1	-1.5172	.8089	.0226	-1.1146	-.3671	-1.6678	-.216	.2546
Poland	POL	61600015	61603766	1	-1.4115	-.7737	-.3802	-.364	-.6216	-.1652	-.4771	-.4607
Poland	POL	61600015	61600176	1	-1.4792	-.4203	-.5034	-1.1982	-.0983	-1.6678	-.6852	-.4607
Poland	POL	61600015	61602955	1	-1.4288	-.0829	.0226	.1144	.6923	-.6274	.0221	.1216
Poland	POL	61600015	61604464	0	-1.2552	-.2366	.5347	.4176	-.1512	-.801	.5215	-.4607
Poland	POL	61600015	61603172	0	.7648	.5836	.0226	.395	.519	-.0737	.5755	.1216
Poland	POL	61600015	61601621	0	-.9551	.4718	.0226	-.2489	-.2336	-1.6678	.3473	-.4607
Poland	POL	61600015	61600312	0	-.0602	-.0862	1.2341	.5579	.0027	-.218	.3415	.8567
Poland	POL	61600015	61604018	0	.4804	-.0862	.0226	1.2836	.8351	1.5721	.8038	-.1563
Poland	POL	61600015	61601627	0	-1.3692	.7665	1.1657	-.1383	-.2715	-.1922	.5755	.1216
Poland	POL	61600015	61600074	0	-1.0625	-.59	.0226	.2239	.069	-1.6678	-.216	-.2503
Poland	POL	61600015	61604442	0	-1.3135	-.2479	.0226	.6472	.2056	-1.6678	.5755	.1216
Poland	POL	61600015	61600693	0	-.9203	-.2842	-.4728	.9204	.0528	.3129	.1058	.1216
Poland	POL	61600015	61600840	0	-1.5382	-.2712	.766	.6487	-.0511	-1.6678	-.1972	.7627
Poland	POL	61600015	61601987	0	-1.056	.0502	.0226	.7113	2.3611	-.0647	.5755	-.2503
Poland	POL	61600015	61601880	0	-1.1374	1.7162	1.9359	.7767	1.1174	.5995	2.4277	1.3857
Poland	POL	61600015	61605212	0	-1.1047	.4521	-.4162	1.2498	.6334	1.0244	.8038	1.515
Poland	POL	61600015	61602095	0	-1.5443	-1.1059	-.0154	.9546	-.6649	1.8851	1.3918	.8567
Poland	POL	61600015	61602369	0	-.8663	-.2479	.0226	-.4054	.2269	-.1567	.5755	-.2503
Poland	POL	61600016	61602857	1	-.9045	-.5743	-.7902	.2936	-.1956	-.8849	-.3912	-.1563
Poland	POL	61600016	61602278	1	.1132	-.3611	.0226	.2894	.1471	-.9484	-.451	.1216
Poland	POL	61600016	61601385	1	-1.1141	-.0862	.0226	.096	-.437	-1.6678	.0256	-.1563
Poland	POL	61600016	61602216	1	-.6209	-.4203	-1.2374	.3641	-.4677	-1.6678	-1.2871	-.7108
Poland	POL	61600016	61601095	1	.0409	.1245	-1.1926	.7753	-.2388	-.2092	-2.1355	-1.1252
Poland	POL	61600016	61602500	1	1.008	-.8357	.0226	.6052	-.4859	-.218	-.6852	.1216
Poland	POL	61600016	61602406	1	-.6138	.5976	.0226	.6327	-.6079	-.2484	.3482	.1216
Poland	POL	61600016	61602948	1	.7228	-.4314	-.9333	-.4266	-.7381	-.0207	-.0761	-.9111
Poland	POL	61600016	61603801	1	-1.1695	-1.9198	-1.1657	-.0204	-2.1291	-1.6678	-.6852	-.2503
Poland	POL	61600016	61602301	1	-.9341	-.8398	-.3802	.7702	-.4747	-.568	-1.0571	-1.0296
Poland	POL	61600016	61604290	1	1.2765	-1.0658	.0226	.1504	.3588	-.1442	-2.1355	.1216
Poland	POL	61600016	61602998	1	-.799	.401	-1.2044	.5745	-.8471	-.3435	-1.5596	2.0955
Poland	POL	61600016	61604179	1	-1.9673	.8079	.4173	.1819	-.5213	-.4128	.0256	.6113
Poland	POL	61600016	61600879	1	-.7044	-.7221	-.691	-1.0152	-.2508	-.2198	-2.1355	-.5305
Poland	POL	61600016	61604064	1	-.3466	.7763	.4173	-.1865	.0023	-.5569	.9628	1.3857
Poland	POL	61600016	61601002	1	-1.2693	-.1759	-.691	.5353	-.7805	-1.6678	-1.0753	-1.0454
Poland	POL	61600016	61604898	1	-.5029	.6555	-1.842	.3631	-1.5156	.0626	-1.166	-1.6922
Poland	POL	61600016	61601725	0	.4666	.0467	1.9359	.7442	.3938	.63	2.4277	2.0955
Poland	POL	61600016	61601038	0	-.4259	-.0862	.0226	.7113	-.0408	1.0062	.5755	.1216
Poland	POL	61600016	61601227	0	-.7914	.0722	1.2899	-.0901	-.0717	-1.6678	-.2821	.9097
Poland	POL	61600016	61602113	0	.3511	.6636	1.1381	-.4158	-.1795	-.8849	.0254	1.2147
Poland	POL	61600016	61604228	0	.0242	-1.5856	-.227	-.01	-.2173	-.3116	-.3268	-.4607
Poland	POL	61600016	61601570	0	-1.1912	-1.1626	-.7638	-.8301	-1.64	-.8849	-.6852	-.959
Poland	POL	61600016	61600524	0	.0415	.8762	.0226	.7113	.1061	.4394	.5755	.1216
Poland	POL	61600016	61601636	0	.309	-.6447	.0226	.0304	-.1176	.3838	.3473	.1216
Poland	POL	61600016	61600780	0	-.1417	-.2662	-.5034	.521	-.1585	.2301	.1648	.1216
Poland	POL	61600016	61601213	0	-.6216	-.3501	.0226	1.1363	.2984	.0362	.3473	.1216
Poland	POL	61600016	61601258	0	-.9961	-.3582	.0226	.7069	.3008	-.2408	-.6852	-.3416
Poland	POL	61600016	61604872	0	.9818	2.6352	1.9359	.903	.9083	1.3956	.3513	1.1013
Poland	POL	61600016	61602978	0	-1.4276	.5119	.586	.262	.2659	.2308	1.1417	1.3857
Poland	POL	61600017	61603828	0	-1.0439	-.0862	.0226	.1053	-.9291	1.5721	.5755	.1216
Poland	POL	61600017	61600249	1	-1.438	.1395	-.227	.4029	-.421	-1.6678	-.1727	-.6774
Poland	POL	61600017	61604928	1	.969	-.438	-.7902	.0981	-.9715	-.5569	-.6852	-.5475
Poland	POL	61600017	61604199	1	-.8481	-.7114	.0226	-.6916	-.2492	-1.0529	-.0987	-.1563
Poland	POL	61600017	61602980	1	-1.1978	.5923	-1.0611	-.2743	-.2988	-.3435	-.4771	-.5475
Poland	POL	61600017	61601472	1	-.3352	-.59	.0226	.2559	-.4093	.0565	.0256	.1216
Poland	POL	61600017	61601027	1	-1.3447	-.2479	-.4806	.0091	-.615	.0748	-.3912	-.5711
Poland	POL	61600017	61603770	1	-1.0131	-.3516	.0226	.134	-.4694	-.5569	-.0553	-.1865
Poland	POL	61600017	61602419	1	-1.0517	-.59	-.9607	-.2655	-.8638	-1.6678	-.6852	-.5912
Poland	POL	61600017	61601617	1	-.746	-.2662	-.3802	-.0394	-.0839	-.5309	-.6852	-.2503
Poland	POL	61600017	61602723	1	.7244	-.5847	.0226	-.4947	-.1052	-.8437	-.216	.1216
Poland	POL	61600017	61600271	1	-1.5026	-.9232	-.7183	.7908	.2865	1.0911	.8038	.1216
Poland	POL	61600017	61604216	1	-1.0214	.1473	-.4806	-.2687	-.4203	-.2408	-.216	-.1563
Poland	POL	61600017	61603397	0	-1.1835	.6464	1.4187	.7265	1.0562	.6514	1.4995	2.0955
Poland	POL	61600017	61604698	0	-1.1715	-.4314	.0226	1.1604	.6491	-.1006	.5755	.1216
Poland	POL	61600017	61601089	0	-1.2544	.5138	1.1355	.1952	1.156	-.8768	-2.1355	2.0955
Poland	POL	61600017	61602187	0	-.951	-.2479	.586	.4799	.1066	.3373	.1701	.1216
Poland	POL	61600017	61605332	0	-1.7359	-.2479	.0226	.9407	.7953	.4082	.5755	-.2503
Poland	POL	61600017	61600380	0	-1.4513	-.6727	.0226	-.5465	-.3539	-.2942	.5755	.1216
Poland	POL	61600017	61601501	0	-.7693	-.0994	.6825	.0128	.2966	-.8849	.1693	.1216
Poland	POL	61600017	61604983	0	-.5395	-.2662	.0226	.3441	-.661	-.421	.3482	-.2503
Poland	POL	61600017	61601669	0	-1.3718	-1.2516	-.3827	.0291	.0181	-.4223	-.3763	-.2726
Poland	POL	61600017	61601599	0	-1.2478	-1.6127	.3461	.329	.1468	.8991	.5755	.1216
Poland	POL	61600018	61601810	1	-.7459	2.6352	1.4967	.3737	-.4309	.0433	.1102	1.3857
Poland	POL	61600018	61605311	1	-.3754	-.1789	.0226	-.2154	.125	.2321	-.0553	-.4607
Poland	POL	61600018	61602060	1	.6022	-.6579	-.5544	.3863	-.3705	-1.6678	-2.1355	-1.0454
Poland	POL	61600018	61602921	1	1.1179	.0467	1.4967	1.2027	.1951	-.108	.1701	2.0955
Poland	POL	61600018	61605239	1	-.1979	.0467	.7162	.2437	.6373	-.1906	.3415	2.0955
Poland	POL	61600018	61604790	1	.9784	.1221	-.2943	.0757	-.551	-.0737	.5755	-.2503
Poland	POL	61600018	61600128	1	-.4222	-.983	-.5034	-.0463	-.7853	-1.6678	.0256	-.7108
Poland	POL	61600018	61602128	1	.7698	-.8357	.0226	.2064	-.7768	-.1237	.5755	-.222
Poland	POL	61600018	61602252	1	-1.2591	-.7353	-.227	.5479	.1184	.7675	.5755	-.4607
Poland	POL	61600018	61601573	1	-.3092	-.2509	.8348	.0423	1.2529	-.071	-.176	.1216
Poland	POL	61600018	61602280	1	-.4859	1.4003	-.3802	.0797	1.1872	.3109	.5755	-.4607
Poland	POL	61600018	61604115	1	-1.575	.5266	.4173	.0873	1.0783	.1512	-.3733	.4504
Poland	POL	61600018	61603680	1	-.7829	-.2662	.0226	.7587	.9596	.4112	.5755	-.5475
Poland	POL	61600018	61600057	1	-1.4488	.967	1.9359	2.2963	1.9654	.7504	2.4277	2.0955
Poland	POL	61600018	61603649	1	-1.1318	.7665	-.227	.9724	1.07	-1.6678	-1.0457	.1216
Poland	POL	61600018	61601793	1	-1.7088	.5389	.8348	1.7125	1.1133	1.0034	.5755	-.3856
Poland	POL	61600018	61603848	0	-.7518	-.0862	.0226	.8047	.4129	1.4073	-.2852	.1216
Poland	POL	61600018	61600557	0	-.0319	-1.3452	-1.1926	.972	-.9948	1.0062	-.6852	-1.1252
Poland	POL	61600018	61601927	0	-.759	-.163830742587336	-.234212143386226	.428473232202848	.5085	-.0113	.056850524896253	-.3856
Poland	POL	61600018	61604078	0	-.9762	-.7114	.0457	.2358	-.2659	-.2886	-.8661	-.0295
Poland	POL	61600018	61603615	0	.2404	-.4314	.0226	1.2836	.6014	.4394	.0444	.1216
Poland	POL	61600018	61601473	0	.3607	-.0825586759966262	.138371755522968	.235071674152302	.105218583845684	-.220900194217826	.130009655765032	.153428214672064
Poland	POL	61600018	61603867	0	.0635	-.2662	-.227	-.073	-.5012	.1417	.5755	-.1314
Poland	POL	61600018	61604364	0	-.9801	-.0862	.0226	.8108	-.6859	1.0062	-.1082	-.7351
Poland	POL	61600018	61603414	0	-.56	2.6352	1.9359	3.6039	4.3685	3.6292	2.4277	2.0955
Poland	POL	61600018	61605318	0	-.412	.4321	.586	-.2718	-.0261	-.8849	.0215	1.1013
Poland	POL	61600018	61600155	0	-1.1684	-1.1776	-.9413	.71	-.0345205895511538	.8518	.5755	-1.2412
Poland	POL	61600018	61603655	0	.0721	-.0862	.2753	1.7125	1.4557	1.9971	1.836	.5553
Poland	POL	61600018	61601794	0	.609	.539294983848853	.745062125253476	.8391	1.8247	.314791650141255	.760376089300445	.787993767322037
Poland	POL	61600018	61600104	0	-.8855	-.184267765854843	-.0717296119075635	.212194981656795	.0423955560601059	-.207388899669983	.104947563642919	-.031199692384054
Poland	POL	61600018	61602293	0	1.0235	-.4107	1.9359	.6333	.1695	.3569	2.4277	.346
Poland	POL	61600019	61600677	1	-1.3034	.0075	.0226	.7825	.3239	.8011	1.2798	.8375
Poland	POL	61600021	61601136	0	-.355013880576003	.187507819363978	.324458152254513	.613276139544433	.9899	.112804283363156	.465329710377203	.36991400459102
Poland	POL	61600021	61605012	1	-.8723	.5289	-.227	.8881	.1463	.2279	.3482	-.4607
Poland	POL	61600021	61603182	1	-1.527	-.0088	.606	-.5552	-1.3937	-.2785	-1.305	-.4607
Poland	POL	61600021	61602185	1	.0036	.2768	-.5544	.2905	-.3399	-.2979	-.8627	.9883
Poland	POL	61600021	61603806	1	-.9996	-.8264	-1.0611	.1726	-1.1025	.112	-.6852	-1.1856
Poland	POL	61600021	61605126	1	-1.3158	-.4314	.5462	.1675	.0659	-.5842	.0256	-.5093
Poland	POL	61600021	61602081	1	-1.1476	.2517	-.3048	-.4711	.5633	.2689	-.3727	2.0955
Poland	POL	61600021	61603662	1	-1.7048	-.0219	-.6587	-.5869	-1.0452	-.8849	-.0987	-.7108
Poland	POL	61600021	61602779	1	.2404	-.6593	.0226	-.393	-.8271	-.0465	-.6852	-.2503
Poland	POL	61600021	61602091	1	-.7539	-.7114	.0226	.1053	-.8279	-1.6678	-.2852	-.7317
Poland	POL	61600021	61603767	1	-.315	-1.034	-.8561	.8885	.5379	-.5309	-.8686	-1.2058
Poland	POL	61600021	61600002	0	-.4744	.3178	1.9359	.6601	.8665	-.2979	.8038	.3644
Poland	POL	61600021	61604913	0	-1.3504	.0527	.7162	-.123	-.5198	-.0625	-.216	.9444
Poland	POL	61600021	61602507	0	-.9102	1.7162	.9726	.8051	1.2998	.9404	1.4834	2.0955
Poland	POL	61600021	61604245	0	.4292	.2718	.0226	-.1572	-.2315	-.0062	.3482	.1216
Poland	POL	61600021	61602522	0	.1434	1.3889	.4173	.9583	1.0738	.7004	1.1417	.7627
Poland	POL	61600021	61604120	0	-.2099	-.0862	-.7902	.8118	.0733	-1.6678	.075	-.1563
Poland	POL	61600021	61602687	0	.0867	-1.2431	.0226	.1053	.1391	-.3261	.0447	.1216
Poland	POL	61600021	61603384	0	.904	-1.1046	-.6097	-.3637	-.2403	-.4694	.2679	2.0955
Poland	POL	61600021	61600137	0	-.6541	-.0192	-.691	-.3303	-.0277	.1027	-.2668	-.8919
Poland	POL	61600021	61600899	0	-1.1341	1.031	.0226	-.1808	.66	-1.6678	.8038	.1216
Poland	POL	61600021	61602455	0	-.7287	-2.9627	-.8627	3.6039	4.5502	-1.6678	1.5243	2.0955
Poland	POL	61600021	61602600	0	-.378	.468	1.9359	.7113	.7989	.4275	.8038	-.1563
Poland	POL	61600021	61605189	0	-1.1021	-.7691	.8348	-2.2824	-.3201	-1.6678	.1648	2.0955
Poland	POL	61600021	61604618	0	-.2145	.468	1.2899	.1053	.7953	.7474	.3768	1.3857
Poland	POL	61600021	61600950	0	-.2224	-.5208	1.9359	-2.6907	-.2852	-1.5666	1.4752	2.0955
Poland	POL	61600022	61600547	0	-1.4556	2.6352	1.9359	-2.6626	.3667	-1.2919	2.4277	2.0955
Poland	POL	61600022	61605030	1	-.391508428867362	-.143950454751062	.0115542146003198	.221263263849199	.0672984979627757	-.212744753964418	.114882134549092	.0419864975385767
Poland	POL	61600022	61600941	0	-.8388	-.2662	-.5034	-.6744	-.4598	-1.6678	-.5832	.1216
Poland	POL	61600022	61603530	0	-1.1002	-.3531	.586	.2708	-.2545	-.3261	.0791	.7435
Poland	POL	61600022	61605241	1	-.3136	-1.0744	.0226	.5205	-.193	-.121	.3542	-.4377
Poland	POL	61600022	61603877	1	.5218	-.0694104378517388	.165532187470536	.238029012589973	.113339904481422	-.2226468396613	.133249507346538	.177295616234205
Poland	POL	61600022	61604978	1	-.6479	-.847	.1386	.1129	.0118	-1.6622	.0208	-.7426
Poland	POL	61600022	61603164	1	.8196	-.5266	.8038	.4881	.2755	-1.6678	-.3912	-.959
Poland	POL	61600022	61603092	1	.1291	-.0055	.0226	.8091	.8208	-1.2919	.5755	-.3297
Poland	POL	61600022	61601696	1	-.391508428867362	-.143950454751062	.0115542146003198	.221263263849199	.0672984979627757	-.212744753964418	.114882134549092	.0419864975385767
Poland	POL	61600022	61602874	1	.5816	1.3889	-.6587	.2357	-.0409	.1413	-.4771	-.9933
Poland	POL	61600022	61603005	1	-.9699	-.9707	.0226	.8247	.8297	.5091	-.2852	.1216
Poland	POL	61600022	61600772	1	.0825	1.1132	.0226	.1729	-.2937	-.5309	.3482	.1216
Poland	POL	61600022	61600111	1	-1.1355	1.3403	-2.664	1.2836	.9079	.7131	.5755	-.7507
Poland	POL	61600022	61604950	1	-5.6627	-.574160771849604	-.877135046419791	.124499158041377	-.198431091618649	-.155594519703722	.00887419942709541	-.738954818036828
Poland	POL	61600022	61604919	1	-.114	-.269	-.3802	-.3927	-.0504	-.568	-.4771	.1216
Poland	POL	61600022	61604500	1	-1.5541	-.59	-.9607	-.0203	-.3621	-.2785	.0256	-.8443
Poland	POL	61600022	61604541	1	-.494	-.59	-.3802	.3961	-.5354	-.4223	.0256	-.6959
Poland	POL	61600022	61601236	0	.1047	-.0055	-.6636	-.0378	-.4551	-.526	-1.1855	.0388
Poland	POL	61600022	61603079	0	-.491	-2.9627	.3461	3.6039	-.9612	1.0062	1.1217	-.9111
Poland	POL	61600022	61604103	0	-.3148	-.983	-.3802	.5169	.2021	-1.6678	-.3912	-.959
Poland	POL	61600022	61605279	0	.5862	.9349	1.4967	1.2836	.2869	.4394	2.4277	2.0955
Poland	POL	61600022	61601471	0	-.7611	.0566	.0226	-1.4373	-.1256	-1.6678	-.3912	-.4607
Poland	POL	61600022	61600590	0	-.629	-.0862	.0226	.7113	4.8357	1.0062	.5755	.1216
Poland	POL	61600022	61604170	0	-.0035	-.2662	-.9211	.7201	.039	.5295	.0221	.1216
Poland	POL	61600022	61603918	0	-.0802	1.1132	.5347	.281	.8596	-.3435	.3415	.4994
Poland	POL	61600022	61603839	0	-1.0282	-.5872	-.3802	.2333	-.3896	-1.6678	-.2857	-.1563
Poland	POL	61600022	61603362	0	.1619	-.5994	.0226	1.2836	.3412	.9194	.5755	.1216
Poland	POL	61600022	61600997	0	.6606	-1.3452	-1.1926	.1053	-.8005	.3959	-.6852	-1.1252
Poland	POL	61600022	61604137	0	-.2783	2.6352	1.9359	.8861	1.5219	.5276	2.4277	2.0955
Poland	POL	61600022	61603984	0	.637	-2.9627	-2.664	1.1514	-.2429	1.5721	.5755	.1216
Poland	POL	61600022	61600675	0	-1.1021	-.817	-.8958	.6333	-.2222	1.0196	.0679	-1.6922
Poland	POL	61600022	61601695	0	-1.3252	1.4003	1.9359	.3573	.8976	1.0865	.2989	2.0955
Poland	POL	61600023	61600171	1	.1963	.1221	.4173	-.518	-.099	-1.6678	-.725	.1216
Poland	POL	61600023	61601873	1	-.8832	-.0192	-.9607	.315	.2484	.2085	-.2004	-.5475
Poland	POL	61600023	61603617	1	-.5575	-.4343	.3461	.1748	.9364	-.421	-.5832	-.1563
Poland	POL	61600023	61602785	1	-.7006	-.0933	-.227	.096	-.1834	.2503	.5755	-.1563
Poland	POL	61600023	61600757	1	.4558	.0789	.0226	.1231	.035	.4394	.5755	.1216
Poland	POL	61600023	61600824	1	.7251	-1.0654	-.954	.0719	.3321	-.3646	-.5686	.6016
Poland	POL	61600023	61601125	1	.3068	-.4203	-.691	-.0661	-.1587	.1132	-.4948	-.1563
Poland	POL	61600023	61601138	1	.803	-.8489	-1.263	.3497	-.2075	-1.6678	-.4623	-.9943
Poland	POL	61600023	61604696	0	-.2621	-.13338873631094	.0333716498932659	.223638835052477	.07382219345501	-.214147799542496	.117484642947144	.0611587069569698
Poland	POL	61600023	61605084	0	-.5483	-1.6181	-1.2122	-.2042	-1.4174	.0751	-1.1501	-1.4344
Poland	POL	61600023	61603393	0	-1.7657	-.2479	-.3802	.6048	.4852	.3602	-.0823	-.5912
Poland	POL	61600023	61604382	0	1.2287	-.0117165238565749	.284711016419857	.251005688825789	.148975916631659	-.230311046141697	.147465839332673	.282024766850454
Poland	POL	61600023	61600316	0	-.5847	-.5065	.0226	-.5053	-.451	-.421	.1693	-.4784
Poland	POL	61600023	61601882	0	-.0728	.0566	.4173	-.4054	.4319	-.2946	.8038	.4504
Poland	POL	61600023	61603091	0	-1.2411	-.59	-.227	-.1598	.0878	-.2159	.5755	.1216
Poland	POL	61600023	61604755	0	-.8725	-1.4528	-.227	.334	-.1744	-1.6678	.5755	.1216
Poland	POL	61600023	61601749	0	-.5806	-.8928	-1.2567	-.6822	-.7309	-1.6678	-2.1355	-1.236
Poland	POL	61600023	61604272	0	.9243	-1.289	-.6587	.3017	-.5947	.0906	-1.4214	-.3362
Poland	POL	61600024	61603403	1	-1.3119	-1.1117	-.829	.3091	.6093	.707	-.8627	-1.7277
Poland	POL	61600024	61604471	0	-1.5056	-.0862	.0226	-.0586	.1125	-.0761	.5755	.1216
Poland	POL	61600024	61600919	0	-.4012	-.2479	-1.5179	-.3217	-.0906	.0449	-.407478607755489	-.5093
Poland	POL	61600024	61603604	1	-1.1595	.3961	-.691	-.1129	-1.0302	-.1602	.0256	-.8443
Poland	POL	61600024	61602968	1	-1.4518	-1.018	-.9607	-.4251	-.2716	.082	-.6852	-.7496
Poland	POL	61600024	61605085	1	-.8312	-1.5174	-1.7997	-.5199	-.9577	-1.6678	-2.1355	-.8443
Poland	POL	61600024	61605441	1	-.9973	-.59	-.5907	-.2539	-.1064	-.3883	.3482	-.5912
Poland	POL	61600024	61600684	1	-.8864	.2607	.6407	.4108	-.7026	.0018	.1693	-.976
Poland	POL	61600024	61603325	1	-1.3221	.2859	-.3802	.007	-.4987	.1725	.3482	-.7507
Poland	POL	61600024	61605371	1	.073	.1997	-.9607	.1343	-.3082	-.3355	.0254	-.2503
Poland	POL	61600024	61605056	1	-1.8458	-.5743	-1.0611	.2069	-.8891	-.5569	-.0553	.1216
Poland	POL	61600024	61605114	1	-1.1085	.2656	-.691	-.0608	-.1499	-.033	.1693	-.1314
Poland	POL	61600024	61600632	1	-1.1718	-.2479	-.8627	-.4044	-.3874	-.4235	.0256	-1.1252
Poland	POL	61600024	61603858	1	.5782	-.59	.0226	.4885	-.8685	.3528	-.0987	-1.4694
Poland	POL	61600024	61602170	1	-1.0428	-.4203	-1.0611	-.0502	.674	-.424	-.5112	-.4607
Poland	POL	61600024	61602923	1	-.9399	-.2548	.0226	.1264	-.3206	.0352	.0256	-.2503
Poland	POL	61600024	61600952	0	-.6962	-.0692	.0226	.5662	.8598	.4041	.5755	-.2503
Poland	POL	61600024	61600937	0	-.8491	-.4174	.0226	-.3351	-.2942	-.0197	-.2673	-.4607
Poland	POL	61600024	61600927	0	-.2182	.9526	.8348	.4082	1.5509	.7779	1.802	.4504
Poland	POL	61600024	61604023	0	-.983	-1.2135	-1.3514	-.3268	-.5719	-1.6678	-.5832	-1.3305
Poland	POL	61600024	61601499	0	-1.4647	-.5073	-1.4242	-.2644	-.5889	.189	-.3912	-.5251
Poland	POL	61600025	61600044	1	-2.5157	-.0862	.0226	.961	.1906	1.5721	.5755	.1216
Poland	POL	61600025	61600585	1	-1.3579	-.4998	-1.0611	.3143	.0357	.4394	-.1727	-.7507
Poland	POL	61600025	61600678	0	-2.1924	-.2662	.7947	.0512	-2.4029	.1195	-.1727	.388
Poland	POL	61600025	61604251	1	-.9039	-.2662	.0226	.2577	2.2837	-.8615	.5755	.1216
Poland	POL	61600025	61604564	1	-.9232	.3449	.7162	-.6422	-.6294	-.0016	-.5798	-.6959
Poland	POL	61600025	61602581	1	-1.5215	-1.2802	-1.6468	.5586	-.8526	-1.6678	.075	-.7507
Poland	POL	61600025	61602648	1	-1.2925	.3427	.0226	-.0957	-.4106	-1.0529	-.2821	-.2503
Poland	POL	61600025	61602667	1	-.4079	-.2479	.3461	.8917	.122	.3618	.5755	.1216
Poland	POL	61600025	61601950	1	-.1586	.0692	.0226	.5085	-.6973	-1.6678	.1922	.1216
Poland	POL	61600025	61605357	1	-1.4072	-.3567	.0226	.0971	-.0467	-1.6678	.0221	-.5475
Poland	POL	61600025	61604944	1	-1.1054	.0502	-.7836	.4935	-.2755	-.218	-.2821	-.7108
Poland	POL	61600025	61600143	1	-1.3386	.1395	-.7902	-.6849	-.6839	-.9292	-.2821	.1216
Poland	POL	61600025	61605242	1	-.9446	.8046	.0226	.0901	-.0171	-.568	-.216	-.1563
Poland	POL	61600025	61602392	1	-.0713	.4768	.5347	.431	.5557	-.0413	-.6007	.887
Poland	POL	61600025	61602141	1	-.6666	-.2479	.0226	.1815	.463	-.0921	.5755	.1216
Poland	POL	61600025	61603555	1	-1.3316	-.4285	.8038	.8532	.2427	.3021	1.2568	.1604
Poland	POL	61600025	61603445	1	-.9241	.5179	-.691	-.0904	-.478	-.8849	.1693	-.7507
Poland	POL	61600025	61602103	1	-1.2866	.5266	.4173	.171	.1847	-.8849	.0256	.2286
Poland	POL	61600025	61603242	1	-.7262	-.4314	-.9607	.2543	-.1528	-.799	-.7867	-1.2688
Poland	POL	61600025	61600013	1	-.9258	-.8398	-.5034	.1479	-.299	.0895	-.6852	-.7827
Poland	POL	61600025	61604620	0	-2.6304	-.8264	-.3802	-1.6821	.0934	-1.6678	.1648	-1.236
Poland	POL	61600025	61604308	0	-.8924	.3875	.0226	.8682	.3809	-.7847	.5755	.4777
Poland	POL	61600025	61602163	0	-.6936	-.4203	-.1587	1.2608	.7244	.6419	.5755	.1216
Poland	POL	61600025	61603125	0	-1.5175	-2.9627	-2.664	-.5389	4.8357	-1.6678	2.4277	2.0955
Poland	POL	61600025	61601607	0	-1.5197	1.153	.766	-.6248	.1752	-1.6678	.1472	2.0955
Poland	POL	61600025	61601593	0	.2963	-.3582	.0226	-.6724	1.017	-1.6678	-.1566	.4504
Poland	POL	61600025	61602839	0	-.9431	-.0862	.0226	1.2836	.8779	1.5721	.5755	.1216
Poland	POL	61600025	61603273	0	-.9359	2.6352	1.9359	.493	.8685	-1.6678	2.4277	2.0955
Poland	POL	61600025	61605210	0	-1.5706	-1.616	.0226	-2.0365	-1.3099	-1.6678	.5755	-.7108
Poland	POL	61600026	61600388	1	-.4925	.6555	-.4728	-.1293	-.4977	-.0737	1.2115	-.8443
Poland	POL	61600026	61601965	1	-.5713	-.0862	.0226	.19	-.2204	-.7106	.0447	-.7108
Poland	POL	61600026	61602937	1	-.8461	-2.9627	.0226	.1053	-.9291	.3456	-.6852	.1216
Poland	POL	61600026	61601008	1	-1.0989	-.5001	.0226	.1717	-.354	-1.6678	.5755	.1216
Poland	POL	61600026	61604181	1	-.9704	.3952	-1.762	.1426	-.3812	-1.6678	-.0952	-1.3639
Poland	POL	61600026	61604835	1	-1.0339	-.0862	-.0154	.7113	-.1592	1.5004	.5755	.1216
Poland	POL	61600026	61602003	1	.0598	.3889	1.9359	.6579	-.4014	-.3355	1.8085	.7864
Poland	POL	61600026	61601583	1	-.9398	-.4174	-.5836	.3646	-.7863	-.226	.5755	.1216
Poland	POL	61600026	61601879	1	-.9001	-.0192	.4173	-.4644	-.1267	-.8437	.3482	-.4607
Poland	POL	61600026	61604766	1	-1.3083	-.2479	.0226	.1589	-.8335	-.5309	.0256	-.9943
Poland	POL	61600026	61603513	1	.4946	-.8283	.0226	-.6916	-.3817	.0907	-1.0753	.1216
Poland	POL	61600026	61603241	1	.1347	.215	.0226	.7865	1.2285	1.1064	1.0854	.1216
Poland	POL	61600026	61601582	1	.6061	2.6352	1.9359	.8878	1.5057	-.006	.5755	2.0955
Poland	POL	61600026	61600465	1	.2806	.1489	.4173	-.5108	-.6806	-.7433	-1.3019	.3158
Poland	POL	61600026	61600387	1	-.6931	-.59	-1.1926	-.2074	-.8547	-1.6678	-.8686	-.976
Poland	POL	61600026	61600920	1	-.4382	-.4203	-.3802	-.7359	-.7796	-1.6678	-.176	-.5005
Poland	POL	61600026	61600089	1	-.7727	-.0862	.0226	.512	-.4299	-1.6678	-.6852	.1216
Poland	POL	61600026	61603688	0	-.2807	-.6616	-.5034	-.7797	.2701	-1.6678	.0215	-.1563
Poland	POL	61600026	61600211	0	-.8088	.1245	.0226	-.1404	.0296	.0124	.5755	-1.1252
Poland	POL	61600026	61601313	0	.2846	.9526	1.9359	.921	1.5843	.8155	2.4277	2.0955
Poland	POL	61600026	61602697	0	-1.5372	-.847	-.4728	.687	-.5242	-.443	-.176	-1.2412
Poland	POL	61600026	61603215	0	-1.3239	-.9245	.0226	.504992673433535	.685	.0471731468757026	.5755	.1216
Poland	POL	61600026	61605143	0	-.1489	-1.4505	.0226	-1.3001	-.5135	-1.6678	-.0553	1.2147
Poland	POL	61600026	61604384	0	-.9244	-1.2755	-.954	.3646	-.7936	.4394	-.2852	-1.0296
Poland	POL	61600026	61600140	0	.4322	.7211	1.9359	.8076	.5418	1.0783	1.3617	2.0955
Poland	POL	61600026	61601825	0	-.488	-.2662	1.0433	.3943	.5863	.5359	1.656	.149
Poland	POL	61600026	61600775	0	.3065	.5289	.2753	1.1697	1.3377	-1.6678	.694	.1216
Poland	POL	61600026	61602528	0	-1.078	.5976	1.9359	1.2836	.4119	-1.6678	.5755	.1216
Poland	POL	61600026	61600852	0	-1.0565	.2773	1.9359	3.6039	1.2914	-.5309	2.4277	.1216
Poland	POL	61600026	61600667	0	-.8202	-.1058	-.7638	-.0068	-.2219	-.0949	-.3912	-.4607
Poland	POL	61600026	61603824	0	-.0112	-.2662	.0226	.7113	1.3407	-1.6678	.5755	.1216
Poland	POL	61600027	61600086	1	-.1494	-.0088	-.1587	-.6342	.2157	-.1537	.3482	.1216
Poland	POL	61600027	61604360	1	-1.1672	-.59	-.7902	1.2633	.3309	.9505	.075	-.2726
Poland	POL	61600027	61602770	1	-.2318	-.4343	-1.3577	-.398	.2683	-1.6678	-1.5848	-.3856
Poland	POL	61600027	61602454	1	.5123	.3289	.0226	-.8199	-.1667	-.7433	-1.1908	.6314
Poland	POL	61600027	61604080	1	-.47	-.3276	-.7566	-1.7857	-.419	-.4708	-.6852	.4504
Poland	POL	61600027	61602710	1	-.8366	-.6289	.0226	.1262	-.1139	-.0184	.0256	-.4607
Poland	POL	61600027	61602880	1	-1.0436	-.0862	.0226	1.2836	.7002	1.6642	.5755	.1216
Poland	POL	61600027	61605130	1	.8959	-.4203	.3461	.0767	.2754	.3747	.0256	-.2503
Poland	POL	61600027	61602289	1	-1.5459	-1.5835	-1.64	.115	.1464	-.1372	-1.2106	-1.5197
Poland	POL	61600027	61601953	1	-.8542	.4659	.4173	.8537	.3604	.7661	-.3876	.1152
Poland	POL	61600027	61605298	0	-.9071	-1.3279	-.8459	-.1443	.2865	1.3301	-2.1355	-.3856
Poland	POL	61600027	61600215	0	.695	-.59	-.3802	-.3268	-.463	-1.4875	-.4948	-.5475
Poland	POL	61600027	61603771	0	-1.0857	-.5743	-.5034	-.4078	.3404	-1.6678	-.6852	-.4607
Poland	POL	61600027	61601121	0	-.634	-1.9613	-1.5748	-.5167	-.6241	.3244	-.6027	-1.044
Poland	POL	61600027	61600446	0	-.8773	-.59	-.4728	.2332	.6505	-.3646	-.3763	-.7108
Poland	POL	61600027	61603563	0	-1.284	-.0862	.0226	1.2836	.7259	1.5721	.5755	.1216
Poland	POL	61600027	61601124	0	.1183	-.817	-.2737	.533	-.2301	1.1038	.5755	-.6843
Poland	POL	61600027	61600813	0	-1.2015	-.4314	1.4967	1.0261	.8183	.7773	.1922	1.2147
Poland	POL	61600027	61602322	0	-.6283	-.3531	.8116	-.2289	.0285	-1.6678	.5755	.1216
Poland	POL	61600027	61600163	0	-.6739	-.0862	.0226	.5862	.2065	-1.6678	.5755	-.1563
Poland	POL	61600027	61603616	0	-.5773	-1.4704	-.7429	.6886	-3.7095	1.2311	-.0616	-.4749
Poland	POL	61600027	61604711	0	.1597	-.0862	-1.1926	.9608	.6021	.9865	.1648	-.4607
Poland	POL	61600027	61600831	0	.7668	-.0862	.0226	1.0521	-.0408	.4394	.5755	.1216
Poland	POL	61600027	61601767	0	-1.4442	-.0862	.0226	1.5267	1.6712	1.6674	1.2798	.8136
Poland	POL	61600027	61604462	0	-.7753	-.0862	.0226	.1005	.2439	.4153	.5755	.1216
Poland	POL	61600027	61601860	0	-1.0546	.5427	1.9359	1.1503	.8712	-.2306	0	2.0955
Poland	POL	61600027	61605265	0	-1.1811	-1.0212	-.1587	-.2811	-.0975	.0667	-.5832	-.8947
Poland	POL	61600027	61604231	0	-.5253	.7825	-.3802	.9811	.3405	.5657	-.0857	.1216
Poland	POL	61600027	61602611	0	-.2385	-.4314	1.1381	.0448	.5498	-1.5939	.075	-.222
Poland	POL	61600027	61600591	0	-1.2266	.1997	.4173	-.2914	-.476	-.2708	.0215	.1959
Poland	POL	61600027	61600520	0	-.1437	-.4314	-.227	1.2836	.167	1.5721	.5755	.1216
Poland	POL	61600027	61602490	0	-.3791	-1.1019	.0226	-.6888	.217	-1.6678	.5755	.1216
Poland	POL	61600028	61604287	1	.5572	-2.1648	-1.2193	.0522	1.2873	.7702	-1.0844	.2224
Poland	POL	61600028	61604205	1	1.1351	-.9785	-.8627	-.0383	-.8477	-.1237	-.0987	-1.1252
Poland	POL	61600028	61600766	1	-.0979	.4033	-.7566	-1.3102	-.4728	-.4612	-.2673	.2286
Poland	POL	61600028	61601475	1	-.1312	.3875	.8038	.057	-.3451	-.0004	-1.0571	-.5093
Poland	POL	61600028	61601366	1	1.235	-1.215	-.8219	.1934	-.9206	-.8849	-.5974	-.1563
Poland	POL	61600028	61600432	1	.2322	1.1493	-.0951	.5146	.4949	.6209	-.8657	.557
Poland	POL	61600028	61601616	1	.1025	-.3486	.4173	-1.6821	-.5801	-1.6678	-.6852	-.4784
Poland	POL	61600028	61604412	1	.7405	-.5169	.8038	.2993	.141	-.0064	-.7899	1.4234
Poland	POL	61600028	61600631	0	1.2843	1.127	1.2899	-.0677	.315	-1.6678	.1693	.9444
Poland	POL	61600028	61604180	0	1.2837	.8655	1.1657	-.2712	.1919	-.3164	.3473	1.0448
Poland	POL	61600028	61603577	0	.5344	-.0827	.0226	.9171	.596	.5077	.5755	.1216
Poland	POL	61600028	61605436	0	1.197	.2621	.586	.3846	.3404	-.0737	.1693	1.0177
Poland	POL	61600028	61604291	0	.4858	1.7162	.4173	.0109	1.484	.1483	1.2262	.9444
Poland	POL	61600028	61601694	0	1.4419	-.989	.0226	.4151	-.6734	-.4663	.5755	.1216
Poland	POL	61600028	61601309	0	.3212	-.1714	1.9359	.6058	-.2885	-1.6291	-.4318	1.1013
Poland	POL	61600028	61601768	0	.7477	.2607	1.9359	.0007	.4325	.4778	1.3428	2.0955
Poland	POL	61600028	61604732	0	.897	-.891	-.227	.7113	-.6428	.4394	.0256	-.4607
Poland	POL	61600028	61603044	0	.8014	2.6352	.3416	.6304	.3324	.6199	.8038	.9444
Poland	POL	61600028	61601231	0	1.0759	.792	1.4967	-.2835	.0657	-.0184	1.2262	1.2841
Poland	POL	61600028	61605134	0	-.7803	-.59	-.5034	-.169	-.3284	-.153	-.0823	-.1563
Poland	POL	61600028	61603318	0	.9569	-.2662	.0226	.5993	-.3079	1.0062	.5755	.1216
Poland	POL	61600028	61603676	0	.064	-.10677396002883	.0883500289007258	.229625104850892	.0902614402539805	-.21768337421113	.124042778271346	.109471305649796
Poland	POL	61600029	61601316	0	-1.008	-1.2115	-1.0003	.2993	-.511	.5422	-.1566	-.606
Poland	POL	61600029	61605205	0	-.6302	-1.855	-.6843	.202652017062142	-.675574587650496	.2638	-.6007	-2.5027
Poland	POL	61600029	61602236	1	-.3537	.3178	.8038	-.1092	.819	.2069	.5755	.4504
Poland	POL	61600029	61602089	1	.7265	-.0862	-1.1926	.8837	.379463376625288	.5153	.5755	.1216
Poland	POL	61600029	61600991	1	-.7078	-.0862	.0226	.7297	-.2496	1.5721	.5755	.1216
Poland	POL	61600029	61602378	1	.3614	-.7221	-.4806	.2164	-.08	-.2931	-.1972	-.7108
Poland	POL	61600029	61600081	1	.295	-.0029	.0226	.5412	.2079	.2146	-.1021	-.2503
Poland	POL	61600029	61603548	1	-.4857	.0591	-.8693	.8059	.5164	1.8554	.8825	-1.3639
Poland	POL	61600029	61600827	1	-.5186	-1.3452	-1.1926	.7113	.8779	1.0062	-2.1355	-2.5027
Poland	POL	61600029	61605118	1	-1.1514	.2859	.0226	.2125	-.678	.3923	1.2568	-.959
Poland	POL	61600029	61601034	1	-1.4018	-.1167	-.6097	-.1834	-.7563	-1.6678	-1.054	.3216
Poland	POL	61600029	61603632	1	.211	1.3939	.3461	.539	-.119	-.2979	-.4771	.6314
Poland	POL	61600029	61601559	1	-1.2191	-.9752	-.7638	-.6579	-.8323	-.2766	.1693	-1.2087
Poland	POL	61600029	61604167	1	.7876	1.3403	-.3802	-.094	-.7861	-1.6678	2.4277	-.4607
Poland	POL	61600029	61603800	1	-.9902	-.0862	.0226	.5724	1.6966	-1.6678	.5755	.1216
Poland	POL	61600029	61600471	1	-.9469	-.0862	-.7638	1.3694	.481	1.0601	.0256	-.4784
Poland	POL	61600029	61603819	1	-1.2077	-1.3452	-.0758	.5135	.6263	3.6292	.1305	.004
Poland	POL	61600029	61604482	1	-.8812	.4991	-.1587	-.0681	.1377	-.2507	-.1727	-.4826
Poland	POL	61600029	61602042	1	-.0936	-.0862	-.6843	.2034	-.0696	.7317	-.1727	-.4607
Poland	POL	61600029	61600442	0	-.4812	-1.1458	-.5836	.7049	.4139	1.18	1.2075	-1.0101
Poland	POL	61600029	61600704	0	-1.6472	-.2662	-.9607	-.4464	.0699	-1.6678	-.1727	-.5711
Poland	POL	61600029	61603126	0	.2709	.9526	1.9359	1.0881	2.3291	1.5342	2.4277	1.515
Poland	POL	61600029	61600851	0	-.9378	-.2662	.0226	.1749	.2314	-.0205	.5755	.1216
Poland	POL	61600029	61602126	0	-.6858	-1.6009	1.1381	.2599	-.8376	.7128	-.1566	.1554
Poland	POL	61600029	61600118	0	1.331	-1.2439	-1.1861	-.1968	.0347	.9427	-.5832	.0941
Poland	POL	61600029	61603184	0	-1.5616	-.0862	.0226	.0401	.5009	.8579	.5755	.1216
Poland	POL	61600029	61605204	0	-.5044	-.6385	-1.1926	1.2784	.9091	-.3801	-.235623965072701	-.945
Poland	POL	61600029	61605064	0	-.7631	.2032	1.4967	.3191	1.6197	.6337	1.5037	2.0955
Poland	POL	61600029	61601430	0	-.2401	.3464	.8801	-.361	-.4475	-1.6678	.1648	2.0955
Poland	POL	61600029	61604512	0	-.6854	-.0862	.0226	.7113	.397037461438865	1.0436	.5755	.1216
Poland	POL	61600029	61603213	0	-1.4784	-.072	.0226	.9286	.3104	.3381	.5755	-.2503
Poland	POL	61600030	61604999	1	-.8941	-.0862	.0226	.1504	.1508	.5174	.3482	-.2503
Poland	POL	61600031	61603579	1	-1.3048	-.7221	-.5907	-.5473	-1.2225	-1.6678	-.216	-.5475
Poland	POL	61600031	61605237	1	-.5186	-.7353	-1.6877	-.6441	-1.0436	-.5309	-.8392	-1.7277
Poland	POL	61600031	61602966	1	-.968	-.0862	.0226	1.2245	2.1631	.7264	-.0992	.1216
Poland	POL	61600031	61605246	1	-.8885	-.1106	.0226	.0831	.1604	-.4694	-.5974	.1216
Poland	POL	61600031	61600094	1	-.9817	.5344	-1.1075	.4497	.0767	-.3164	-1.5848	-1.3017
Poland	POL	61600031	61600235	1	-1.2118	-.8357	-.3802	.1802	-.2419	-.2679	-.2668	-.5093
Poland	POL	61600031	61604043	1	-.796	-.7199	-.4806	.2072	-1.5103	-.8849	-.3907	-1.113
Poland	POL	61600031	61600409	1	-.391508428867362	-.143950454751062	.0115542146003198	.221263263849199	.0672984979627757	-.212744753964418	.114882134549092	.0419864975385767
Poland	POL	61600031	61603224	1	-1.0856	-.0862	.0226	-.4983	-.2933	-.5193	-.6852	.1216
Poland	POL	61600031	61604152	1	-.8344	-.59	.0226	1.2628	-.7107	.2575	-2.1355	-.4607
Poland	POL	61600031	61602820	1	-1.2462	.0666	.0226	.3559	-.595	-.2507	.775	-.222
Poland	POL	61600031	61600736	1	-1.1229	-.5717	-1.0539	.1216	-.3514	-.9292	-1.166	-1.0454
Poland	POL	61600031	61600386	1	-1.2217	.7763	.0226	-.0538	-.4398	-.2979	-.8686	-.2503
Poland	POL	61600031	61601786	1	-.964	-.2479	-1.5179	.0974	-.9102	.5403	-.1026	-.5251
Poland	POL	61600031	61600484	1	-1.3437	-.8802	-1.1926	.1053	-1.0061	.414	-.6852	-.9943
Poland	POL	61600031	61602008	0	-1.7491	-.1599	-.8627	-.239	-.4034	-1.6678	-1.305	-1.5767
Poland	POL	61600031	61603887	0	-.9357	-.1074	.1386	.4268	1.1151	.6019	2.4277	.4504
Poland	POL	61600031	61603342	0	-1.6856	.0666	.0226	1.2836	.8779	.6792	.5755	.1216
Poland	POL	61600031	61602818	0	-1.3319	-1.2532	-2.1689	-.4224	.06	.4653	-1.7719	-2.0641
Poland	POL	61600031	61600550	0	-1.6847	-.4699	-.227	.4761	-.1095	-1.6678	.3482	.1216
Poland	POL	61600031	61602585	0	-.3569	1.2103	1.9359	.7113	1.8556	1.2985	2.4277	2.0955
Poland	POL	61600031	61601715	0	-1.0072	-1.0658	.0226	.1053	-.8589	-.0465	-.0987	-.2503
Poland	POL	61600031	61605385	0	-.5907	-1.2252	-1.3626	.6641	-1.4729	.3779	.9628	-1.5334
Poland	POL	61600031	61600758	0	-.2488	-.5906	.8038	.4901	.2345	-.2708	.3482	.4504
Poland	POL	61600031	61603747	0	-1.0492	-.0862	1.9359	.3764	-.1791	-.2972	2.4277	.3899
Poland	POL	61600031	61600030	0	-.1093	-.8893	.0226	.4221	.1917	-.0026	.5722	.1216
Poland	POL	61600031	61601645	0	-1.3737	1.7671	1.9359	3.5541	4.848	1.5721	-.3733	.0388
Poland	POL	61600031	61600848	0	.2718	-.9443	.0226	.8485	.9456	-1.6678	.5755	-.2726
Poland	POL	61600031	61602408	0	-1.3134	-1.1429	.0226	.7113	-.0408	1.0062	.5755	.1216
Poland	POL	61600031	61601635	0	-1.2088	-.4314	.0226	-.3113	.2008	-.3551	.5755	.1216
Poland	POL	61600031	61603115	0	1.0001	1.7162	.8348	-.1257	1.146	-.5309	-.176	.6314
Poland	POL	61600031	61605227	0	-.9644	-.2479	-.9285	.4165	-.2511	-1.6678	.0693	-.4607
Poland	POL	61600031	61603317	0	.3779	-.4568	-1.1729	.7483	-.1578	.8308	-.2821	-1.0071
Poland	POL	61600032	61601217	1	-1.3323	1.1576	.0226	1.3106	-.3578	1.3252	.9911	.9444
Poland	POL	61600032	61605402	1	-.7043	-.2479	-.8627	.4246	.9926	.1112	.5755	-.1563
Poland	POL	61600032	61604513	1	-1.0445	1.153	-1.682	.2254	.1292	-1.5939	-1.4013	-.4377
Poland	POL	61600032	61601427	1	-.8464	.802	.5833	.6435	.0614	.1291	-.3907	1.1232
Poland	POL	61600032	61605281	1	-.029	-.8357	-.6116	-1.0916	-.3594	-.1354	-.3907	-1.0788
Poland	POL	61600032	61604264	1	-1.3015	-1.9174	-.871666502931616	.4952	-.285	1.2073	-.219538202717886	-.690513551865108
Poland	POL	61600032	61604889	1	.7451	.9637	.586	-.0618	-.4923	-1.6678	.1693	.4994
Poland	POL	61600032	61603402	1	-1.1238	-.4136	.0226	-1.4373	.6146	-1.6678	-2.1355	.1216
Poland	POL	61600032	61600332	1	.4093	-.0862	-.9607	.5262	-.3397	-.4694	-.176	-.5912
Poland	POL	61600032	61602551	1	-.536496317939544	-.7815	-.7249	.1053	-.9291	.4394	-.2004	-.7507
Poland	POL	61600032	61603531	1	.7853	-1.5419	1.013	-.2883	.0963	.4877	2.4277	2.0955
Poland	POL	61600032	61602941	1	-.2517	-.7737	-.3802	-.114	.1905	-1.6678	-.5832	.1216
Poland	POL	61600032	61605055	1	-1.0747	-.2479	1.9359	3.6039	1.2744	2.8994	2.4277	2.0955
Poland	POL	61600032	61602344	1	-.4985	-.2662	-.5034	.2711	-.2684	.0749	.5755	-.1563
Poland	POL	61600032	61604321	1	.2383	-.5093	1.036	.881	.5872	.738	-.1722	.1216
Poland	POL	61600032	61602177	1	-.9716	-.7136	.0226	1.6362	1.7012	.3537	.5755	.1216
Poland	POL	61600032	61601025	1	-1.9306	-1.3452	.3461	.3542	-.2222	.7566	-1.0839	-2.5027
Poland	POL	61600032	61603352	1	.0303	-.59	-.691	-2.6893	-.6885	-1.6678	-.6852	-.7496
Poland	POL	61600032	61602910	1	-.631	-.6369	.0226	-2.6893	-.7852	-1.6678	.5755	-.959
Poland	POL	61600032	61603395	0	-.8299	.1544	.0226	-.2849	-.2026	-.3355	.0256	.1216
Poland	POL	61600032	61604958	0	-1.8247	-.7815	-1.1926	-2.6893	-1.265	-1.6678	-.6852	-1.1252
Poland	POL	61600032	61601761	0	.3747	1.153	1.9359	1.178	1.7796	.3885	.7826	2.0955
Poland	POL	61600032	61601262	0	-.8878	-.184455481234937	-.0721173772302166	.212152760189342	.0422796092105578	-.207363963080784	.104901308778627	-.0315404436167848
Poland	POL	61600032	61601865	0	-1.1887	-.0595495231631519	.0418660285145929	.381381181458428	.3694	.0147	.275829470151151	.1216
Poland	POL	61600032	61600454	0	-.2821	-.0862	.5347	1.569	2.1373	1.0304	1.3918	1.3566
Poland	POL	61600032	61602211	0	.1526	.2718	.0226	.3149	1.3968	.0589	.1693	-.1563
Poland	POL	61600032	61601993	0	-1.2954	-.4314	-.4806	.1053	-.0557	-.5058	.075	-1.1252
Poland	POL	61600034	61602169	0	-.7564	-.4314	.0226	.3603	.8779	-.0625	.5755	.1216
Poland	POL	61600034	61603055	1	-.4344	-.4343	-.1587	.3388	-.031	-1.6678	.0256	-.2778
Poland	POL	61600034	61601595	1	-1.0333	-.3631	1.1657	.9887	.9926	.4001	-.6852	-.0274
Poland	POL	61600034	61603331	1	.589	.0666	1.2899	.1061	1.007	-1.6678	.8038	2.0955
Poland	POL	61600034	61605120	1	-1.4981	-1.5863	-.691	-.6326	-1.1049	-.0475	-1.4214	-.8076
Poland	POL	61600034	61602860	1	.4446	.5177	.1386	1.0356	.6817	-.4523	.9542	-.4607
Poland	POL	61600034	61604845	1	.1412	-1.6559	-.691	-.6235	-1.1948	-.2436	-1.5588	-.6959
Poland	POL	61600034	61604575	1	-.0863	.2032	-.4806	.0033	.8814	-.1443	-.1727	-.2503
Poland	POL	61600034	61604134	0	-1.0591	.1997	.4173	-1.3089	-.065	-1.6678	-.0585	-.4607
Poland	POL	61600034	61604676	0	-.438	-.2479	.0226	.1611	.3054	-.5569	.1693	.1216
Poland	POL	61600034	61601358	0	-1.0147	-.4314	.0226	.7113	.1374	-1.6678	.9628	.8375
Poland	POL	61600034	61602356	0	-.7651	-.4203	-.4806	-.4225	.3149	-1.6678	.3482	-.2503
Poland	POL	61600034	61602569	0	.8362	-.8802	-.9607	-1.4269	-.4289	-1.6678	-.2857	.4504
Poland	POL	61600034	61600311	0	-1.1684	.9454	.4173	.0901	.5234	.0792	.8038	.5553
Poland	POL	61600034	61603474	0	.0189	.5606	1.9359	.1405	-.2767	-1.6678	.5755	2.0955
Poland	POL	61600034	61603675	0	-.0639	-.8357	.0226	-.7813	-.0437	-.153	.1693	.1216
Poland	POL	61600034	61601009	0	.3713	.0722	.6407	-1.1982	-.023	-1.6678	-.2821	.7864
Poland	POL	61600034	61600350	0	.2769	1.7162	.3634	-.689	.1918	.0751	.3415	2.0955
Poland	POL	61600034	61601277	0	.6709	-.4314	-.4806	-2.0365	-.8248	-1.6678	-.4948	-.946
Poland	POL	61600035	61604428	0	.3583	.666	.0226	.7113	-.0408	1.0062	.5755	.1216
Poland	POL	61600035	61603672	1	-1.054	.0967	1.9359	.2495	.2853	.0969	.1693	1.3857
Poland	POL	61600035	61603913	1	.535	-1.0688	-.7638	-.1672	.1529	.0589	-2.1355	-.5251
Poland	POL	61600035	61604031	1	.7319	-.5133	-.4728	.5504	.7237	.6885	.1324	.1216
Poland	POL	61600035	61604670	0	1.0553	-.2662	-1.1926	.1259	.572	-.006	-.1727	-.5711
Poland	POL	61600035	61601527	0	-.3533	-.983	.0226	.2325	-.3704	-.5309	-.5832	-.1563
Poland	POL	61600035	61604915	0	.6544	.0502	1.4967	-.0701	-.0483	.083	.1648	.1216
Poland	POL	61600035	61603451	0	.0858	-.7815	-.1587	-.4685	-.3977	-1.6678	.9911	.1216
Poland	POL	61600035	61600188	0	-.6262	1.7162	.4173	-.2008	.1642	-1.6678	.207651021954719	.1216
Poland	POL	61600035	61602238	0	.2107	.3317	.4173	.6426	.0794	-1.6678	2.4277	.1216
Poland	POL	61600035	61604463	0	.0272	.2532	.3461	-.7075	.6986	-.2979	.5755	.8375
Poland	POL	61600035	61600833	0	-.6056	1.7162	1.9359	-.121	.5037	-.5309	2.4277	2.0955
Poland	POL	61600035	61605032	0	.7415	-.6593	-.3802	.0221	-.3396	-.6274	.1693	.1216
Poland	POL	61600035	61600199	0	.7637	-.3349	.9726	.5813	-.6621	.5473	1.3428	.6633
Poland	POL	61600036	61600926	0	-1.2582	-.0862	.0226	.7113	.1202	1.2037	.075	-.222
Poland	POL	61600036	61603153	0	-.8023	-.0862	.0226	3.6039	.543	-.531	-.1566	-.5475
Poland	POL	61600036	61604233	0	-1.4699	-1.3452	-1.1926	-2.6893	-.9291	-1.6678	-.6852	-.7887
Poland	POL	61600036	61602979	1	-.0723	-.089	-.4806	-.7888	-.2803	-.5569	-.6852	-.1563
Poland	POL	61600036	61602190	1	-.8907	-.7716	-.7902	.1918	-1.0192	-.2016	.3482	.1216
Poland	POL	61600036	61604191	1	-.0434	.474	.0226	.0529	-.4152	-1.6678	.0295	-.2503
Poland	POL	61600036	61603185	1	-.9456	-.7221	-.3048	-.8237	-.5413	-1.6678	-1.305	-1.0296
Poland	POL	61600036	61603286	1	-1.2378	1.4003	-.5907	.4508	.9767	.756	-.5924	-.959
Poland	POL	61600036	61604996	1	-1.1444	-.0862	-1.3325	-.00250666254370353	.5003	-1.6678	-.1183	-1.5002
Poland	POL	61600036	61602294	1	-.8431	-.7221	-1.5179	.1171	-.3466	.1723	.0221	-1.6492
Poland	POL	61600036	61600608	1	-.7886	-.2662	-1.4011	.487	-.4937	-1.6678	-.8627	-1.1415
Poland	POL	61600036	61604258	1	-.9378	.0502	-.691	-.2779	-.7415	-.8849	.3482	.1216
Poland	POL	61600036	61605353	1	-.9993	.5315	1.9359	-.019	.1769	.4944	.1693	1.1286
Poland	POL	61600036	61601275	0	-1.6579	-.5717	.0226	.602	.2308	-.0146	.5755	.1216
Poland	POL	61600036	61602649	0	-.4574	-.0862	.0226	-.0861	-.1421	.327	.5755	.1216
Poland	POL	61600036	61601369	0	-.8538	.0624	.8348	-.6977	.4793	-.2854	.3482	.9444
Poland	POL	61600036	61602428	0	-.8345	-.9269	.27	.059	-.4329	.2492	-.5577	-.9601
Poland	POL	61600036	61603484	0	-.3228	-.2662	-.9607	-.3692	-.3116	.0895	.5755	.1216
Poland	POL	61600036	61602700	0	.0002	-.9719	-1.0632617909281	.6919	-.1262	.8692	-.3737	-1.6155
Poland	POL	61600036	61604818	0	-1.6801	-1.1379	-.3526	-.4311	-1.2363	-.4931	-.6852	-.4607
Poland	POL	61600036	61604253	0	.2064	-.2741	-.691	-.6063	.2375	-1.6678	-.4805	-.1865
Poland	POL	61600036	61600419	0	-.259	-.4314	-.9607	.1053	-1.104	-.0927	-.6852	-.4607
Poland	POL	61600036	61604090	0	-.8916	-.9861	-1.4259	-2.6893	-1.1173	2.0032	.5755	-.8198
Poland	POL	61600036	61604150	0	-1.6002	-.5847	.4173	.3832	-.1316	1.1097	.5755	-.2503
Poland	POL	61600036	61600274	0	-.9204	-.59	-.227	-.2631	-.2714	-1.6678	.1693	-.4377
Poland	POL	61600036	61604136	0	-.9623	.7062	1.1381	-1.5123	.73	-1.6678	.0405	2.0955
Poland	POL	61600036	61603943	0	-.9733	-.7221	-.3802	-.654	-.8157	-1.6678	-.1026	-.5251
Poland	POL	61600036	61605001	0	-.2253	-.195	.0226	-.1832	-.3522	-.8849	-.4805	-.1563
Poland	POL	61600036	61604976	0	-1.5688	-2.9627	.0226	.853520173418394	2.0116	.204809235516949	.1693	.1216
Poland	POL	61600036	61600059	0	-1.385	.4121	.9268	.8532	.2229	1.0485	2.304	.7611
Poland	POL	61600036	61601752	0	-.0089	.7665	1.9359	3.6039	.4119	3.6292	2.4277	2.0955
Poland	POL	61600037	61603228	1	-1.2484	-.2479	.0226	.1325	.293	.2926	.1693	.1216
Poland	POL	61600037	61604465	0	-1.2966	1.7671	.0226	.5491	1.0319	.7615	.5755	.1216
Poland	POL	61600037	61602131	1	-.0474	-.2662	-.9607	.0771	-.7128	-1.6678	-.2821	-.959
Poland	POL	61600037	61600618	1	.326	1.1493	1.2899	.3592	1.6252	-1.6678	.1693	2.0955
Poland	POL	61600037	61604702	1	.484	.792	.8038	.3053	.1655	-.0624	-.6595	1.515
Poland	POL	61600037	61602197	1	.6004	.9637	1.1381	.5813	.2475	.0978	-.5945	.1216
Poland	POL	61600037	61600466	1	-1.3143	-.4005	-.227	-.1553	.6072	.4245	-.6595	-.222
Poland	POL	61600037	61600607	1	-1.1596	-.5858	-.8356	-1.1401	-.6984	-.8849	-.787	1.2147
Poland	POL	61600037	61601877	1	.1018	-.1827	-.5544	.2852	-.2239	-.8849	-.6595	-.5093
Poland	POL	61600037	61604621	1	.8599	.7763	1.9359	-.5006	-.0516	-.5309	-.6707	.2546
Poland	POL	61600037	61603069	1	-.3646	-.8379	-.7638	.3892	-.0878	-.4464	-.6852	-.7496
Poland	POL	61600037	61600001	1	-.7259	-.7221	1.9359	.7113	-.0928	.0276	2.4277	2.0955
Poland	POL	61600037	61601874	1	.1597	.7825	1.0108	1.1139	.9581	.8593	.9628	1.515
Poland	POL	61600037	61601604	1	.6605	-.7375	-.7902	.2237	-.8946	-.218	-.1972	-.3856
Poland	POL	61600037	61604189	1	.8639	-.3159	.7162	-.6047	.6784	-.1211	-.7026	1.1232
Poland	POL	61600037	61602964	1	1.0685	-1.4479	1.9359	.0006	-.4561	-.6567	-1.305	1.1232
Poland	POL	61600037	61603313	1	-.2831	-.59	-.4806	-.4308	-1.1414	-1.6678	-.3912	-.4607
Poland	POL	61600037	61601097	1	.1053	-.4314	-.227	.4167	-.0571	-1.6678	-.7789	.0122
Poland	POL	61600037	61600273	1	.2053	.6515	1.1381	.3269	.0612	-.2338	-.5974	.5553
Poland	POL	61600037	61600007	0	-.6326	-.5994	.9192	-.6172	-.2226	-.2434	-.6852	2.0955
Poland	POL	61600037	61605065	0	.8272	-.0764	-.5544	.5294	-.0129	-.7093	-.2852	-.1314
Poland	POL	61600037	61602570	0	-1.0683	-.2479	.5021	.2055	.2163	-.0413	.5755	1.4234
Poland	POL	61600037	61600552	0	-.7436	1.3403	1.9359	.2215	2.2837	-1.6678	2.0386	2.0955
Poland	POL	61600037	61603611	0	.3174	.7821	1.9359	.3798	.9238	-.2858	1.3428	2.0955
Poland	POL	61600037	61600918	0	1.1234	.7211	1.9359	.6263	.3918	.3161	1.48	2.0955
Poland	POL	61600037	61605108	0	-1.0301	1.3697	.7162	.2071	.7846	.0596	.0256	.833
Poland	POL	61600037	61602001	0	-.2445	-2.9627	1.9359	.7113	.961	1.0042	.8038	2.0955
Poland	POL	61600037	61604005	0	-.2365	-.5994	1.1381	.6894	-.2084	-.5309	.3482	.1216
Poland	POL	61600037	61601123	0	-.5966	-.2479	-2.2485	.5688	.283	.1431	1.0854	.1216
Poland	POL	61600037	61603878	0	1.0503	-1.5111	-.9018	.4066	-.5664	-.0007	-.454	-1.9916
Poland	POL	61600037	61604740	0	-1.3435	.8079	.9726	-.4388	.3533	-.0026	2.4277	2.0955
Poland	POL	61600037	61603188	0	-.2057	-1.7245	-.227	-.3849	-.0408	1.1487	.3839	-.946
Poland	POL	61600037	61604987	0	-.6745	.2807	.0226	.0695	.1832	-.1211	.3482	.9888
Poland	POL	61600037	61603361	0	.1573	-.6198	-.1587	-1.1982	-.0769	-.7433	-.8012	.346
Poland	POL	61600037	61602636	0	.0375	-.7221	-.5544	-.1931	-.2196	-.8849	.5755	-.6959
Poland	POL	61600038	61604402	1	.2023	-.59	-.691	-.9369	-.2488	-.8849	-.4948	-.4607
Poland	POL	61600038	61603584	1	.2627	-.7199	.0226	.8025	.1925	.9178	.0221	.1216
Poland	POL	61600038	61602096	1	-.9272	-.4314	-.5907	.016	-.542	-.5309	-.2821	-.4607
Poland	POL	61600038	61601077	1	1.282	-.59	.0226	-.0597	-.3356	.0541	-.4948	-.2503
Poland	POL	61600038	61605430	1	.7385	-.7221	-.691	-.2323	-.7634	-.5569	-.3876	-.9111
Poland	POL	61600038	61600784	1	.4388	-.59	-.5034	-.2864	-.5014	.0559	-.2128	-.2503
Poland	POL	61600038	61604858	1	-.1011	-.0088	-.9874	-.4772	-.8681	-.2854	-.3876	-.7108
Poland	POL	61600038	61604227	1	1.1568	-1.308	-.227	.1053	-3.7095	.1385	.5755	.1216
Poland	POL	61600038	61602459	1	-.8247	-.7243	-.6315	.2349	-.3665	.1786	-.8012	-.2503
Poland	POL	61600038	61604681	1	-1.3668	-.3486	-.3048	-.0077	-.3822	-.7847	-.3733	.3216
Poland	POL	61600038	61601671	1	.0774	-.4203	.4173	-.2951	-.0583	-.0922	-.4948	-.1563
Poland	POL	61600038	61604491	1	.228	.3837	1.036	.1112	-.2951	.1301	-.6852	.1216
Poland	POL	61600038	61604549	1	-.4876	-.1621	-.992	.53	.1179	.2382	.1693	.1216
Poland	POL	61600038	61602307	1	.3713	2.6352	.0226	1.1152	-.2783	1.2335	.1701	-1.7277
Poland	POL	61600038	61604178	1	.2447	-.1759	-.4396	.6912	.1873	-1.6678	-.1972	-.1865
Poland	POL	61600038	61600661	1	-.7125	.666	1.1381	-.2281	-.025	.7337	.3482	.4777
Poland	POL	61600038	61605390	1	-.3965	-.1827	.4173	.4955	.1372	.1968	-.8012	-.1563
Poland	POL	61600038	61604038	1	-1.0957	-.5743	-.5034	.1906	-.338	-.5309	.1693	-.1865
Poland	POL	61600038	61605275	1	-.9041	-.4203	-1.4011	.0895	-.1471	-.5309	-2.1355	-2.5027
Poland	POL	61600038	61604539	0	-.2523	.3803	1.1657	-.3198	-.0361	-.2607	1.2498	1.515
Poland	POL	61600038	61603785	0	-.2568	.1221	.4173	.2162	1.0878	.4315	.1922	-.222
Poland	POL	61600038	61604650	0	-.4484	-.4518	.0226	.1094	-.1226	.1001	.5755	.1216
Poland	POL	61600038	61602952	0	.543	.9275	1.9359	-.3374	.6613	-.2942	.7803	2.0955
Poland	POL	61600038	61605374	0	.0369	-.0862	.8348	-2.6893	.7348	.4394	-.4771	-.1563
Poland	POL	61600038	61603246	0	-.8048	-.7221	.0226	.878	.193	1.1326	-.1566	-.7108
Poland	POL	61600038	61605066	0	.6804	-.0862	-.5836	.2797	.3124	.6044	.5755	.1216
Poland	POL	61600038	61600869	0	.149	-.948	-1.9313	-.8558	-1.64	-.1237	-2.1355	-2.5027
Poland	POL	61600038	61605127	0	-.7789	-.0994	1.0108	.1561	.2822	-1.6678	-2.1355	2.0955
Poland	POL	61600038	61601653	0	-.3788	-.7255	-.227	.5729	-.4475	.6553	.0447	-.4377
Poland	POL	61600038	61600700	0	-1.1459	-.4203	.0226	.1053	.1739	1.0062	.5755	2.0955
Poland	POL	61600038	61604667	0	-.6344	.468	.7739	1.8881	.399	.9228	2.4277	-2.5027
Poland	POL	61600038	61602256	0	.042	-.0862	.0226	1.2836	.6223	.9411	.1693	.1216
Poland	POL	61600038	61602907	0	-.5394	-.59	-.691	.1053	-.859	.1666	.1693	-.5475
Poland	POL	61600038	61601497	0	.4251	.3875	1.1381	.358	.7613	1.0333	1.4995	.1216
Poland	POL	61600038	61603425	0	.1828	-.4314	-.227	-.2406	.0362	-.1741	.1693	-.4607
Poland	POL	61600039	61602898	0	-1.2804	-.0862	.0226	.7113	1.5238	-1.6678	.5755	.1216
Poland	POL	61600039	61601452	1	-.7158	-.2662	-.9607	.7127	.1809	.2204	-.2852	-.2726
Poland	POL	61600039	61604069	1	-1.0616	-.7199	-.227	1.1541	1.1645	.0818	.775	.388
Poland	POL	61600039	61602325	1	1.1134	-.7319	.5462	.7485	-.3731	.0895	-.3882	-.8198
Poland	POL	61600039	61602303	1	-.6456	-.256	.8348	.1841	-.3405	.0474	-.6852	.1216
Poland	POL	61600039	61605356	1	-.4248	.1852	.1386	.3873	.1625	.48	-.2128	-.5475
Poland	POL	61600039	61604756	1	-.4263	-1.0756	-.7638	.1571	-.5334	.1252	-.5974	-.2503
Poland	POL	61600039	61600849	1	-.1007	-.0862	-.7902	.4945	-.0358	-.4318	.0447	-.4607
Poland	POL	61600039	61602995	1	-1.54	.3326	-.3802	.439	1.2635	.6431	-.1727	.1216
Poland	POL	61600039	61604327	1	-1.1471	-.2479	-.3802	.1601	-1.1826	-.3286	.3482	.1216
Poland	POL	61600039	61601474	1	-1.5333	-.1106	-.3802	.2454	-.383	.0872	-.216	.1216
Poland	POL	61600039	61604532	1	-.9129	-.5717	.0226	1.0701	.4496	.6186	1.3656	.4777
Poland	POL	61600039	61605188	1	-.6866	-.0764	.0226	.6131	.2207	-.0468	-.2821	.1216
Poland	POL	61600039	61605409	1	-1.2583	-.2479	.101717976072352	3.6039	4.8357	3.6292	.5755	.1216
Poland	POL	61600039	61604985	1	-1.0313	-.2479	-.3802	.0014	1.3406	.5336	.5755	-.2503
Poland	POL	61600039	61600924	1	.1194	-.2662	.0226	.6717	.6453	.3072	-.0823	.1216
Poland	POL	61600039	61603708	1	-.956	.134	.0226	-.1741	-.6141	-1.6678	-.5974	.1216
Poland	POL	61600039	61600379	0	-1.0276	-.4343	.0226	.058	-.1927	-1.6678	-.4948	.1216
Poland	POL	61600039	61600043	0	-.4785	.0568	1.9359	.6639	1.5422	.9889	2.4277	2.0955
Poland	POL	61600039	61600196	0	-.7482	1.4003	1.2899	.689	.7454	.5752	1.2027	.7099
Poland	POL	61600039	61602866	0	-.8492	-.2662	.0226	.4442	.3566	.3785	.5755	.1216
Poland	POL	61600039	61603495	0	-.6372	1.1576	1.4967	1.2836	2.339	.0596	2.4277	2.0955
Poland	POL	61600039	61600012	0	.4253	-.4314	.0226	1.2836	.412	-1.6678	.5755	.1216
Poland	POL	61600039	61603862	0	-.8872	1.1352	.7162	-1.0129	.286	-1.4875	1.3656	.8136
Poland	POL	61600039	61602405	0	-.7595	-.4203	-.7902	.389	-.3689	.219	-.3882	-.6073
Poland	POL	61600039	61603163	0	-.1707	-.2479	.0226	.9779	.9679	.9394	.8038	-.5912
Poland	POL	61600039	61601451	0	-.2392	2.6352	.9192	.1394	-.0893	-.5639	.9194	.6663
Poland	POL	61600039	61600264	0	-.2848	.663	.5833	.1188	.819	.5607	-.2673	.1216
Poland	POL	61600039	61602577	0	-1.5175	-1.1791	-.7765	.4363	-.346	.6982	.0993	-1.1405
Poland	POL	61600039	61601517	0	-1.0707	-1.3452	-1.1926	.6943	-1.0263	-1.6678	-.0553	-.8028
Poland	POL	61600039	61604151	0	-.6409	-.0862	.0226	3.6039	2.1109	-1.6678	.5755	.1216
Poland	POL	61600040	61600569	1	.0287	-.7611	-.3802	.0534	.3514	.04	-.4771	.2546
Poland	POL	61600040	61603440	1	.6156	-.2479	-.9617	3.6039	.0907	.0683	-2.1251	-.8385
Poland	POL	61600040	61604526	1	-1.1231	.6724	-.5034	.2455	.4671	.7335	-.176	-.7887
Poland	POL	61600040	61603371	1	.5566	-.1663	-.4806	.6936	.2566	-.153	-.2821	-.2503
Poland	POL	61600040	61604825	1	-.6196	-.9796	-.3802	.2639	-.129	.6105	.3482	-.4607
Poland	POL	61600040	61601420	1	-.2203	-2.0387	-.9607	.9161	.7529	.5073	-.216	-.7108
Poland	POL	61600040	61604353	1	-.7486	-.2662	-.4728	.4788	-.031	.9411	.3482	-.1563
Poland	POL	61600040	61602120	1	.1287	-.0973	-.691	-.3727	-.4043	-.8768	-.4948	-.4607
Poland	POL	61600040	61605040	1	-1.4475	-.0088	-.691	.2154	.0416	.3189	.075	-.1563
Poland	POL	61600040	61603022	1	-1.1559	.1395	.0226	.2429	.317	-.071	.5755	.1216
Poland	POL	61600040	61602821	1	1.1697	-.2479	-2.664	.1468	-.192	-1.6678	.5755	-.1563
Poland	POL	61600040	61603427	1	-1.0906	.2718	.4173	.5412	.1557	1.0062	.3482	-.8198
Poland	POL	61600040	61601098	1	.683	-.2624	-.3802	-.2196	-.1382	-1.2919	-1.5848	.4777
Poland	POL	61600040	61605343	1	-.9035	.1395	-.8627	1.034	.0972	1.2421	-.0553	-.7496
Poland	POL	61600040	61603149	1	-.7984	-.4203	-.3802	.1056	-.7242	-.219	-.216	-.2503
Poland	POL	61600040	61603335	0	1.3056	.7821	1.9359	-.1017	.6277	.7702	2.4277	2.0955
Poland	POL	61600040	61600439	0	-.2134	.7821	1.036	.4236	.8105	.5157	.9863	2.0955
Poland	POL	61600040	61604077	0	.8535	-.8869	1.4967	-.3158	-.1977	-1.6678	-.4801	.2286
Poland	POL	61600040	61603332	0	-.0303	-.8429	-.7765	.6197	-.449	.7391	.6172	-.9111
Poland	POL	61600040	61603538	0	-1.3795	-.4699	-.227	.4756	-.5039	.4315	.1648	-.205859613005916
Poland	POL	61600040	61600368	0	-.816	-.8384	.8116	.2202	.5019	-.3551	.8992	.5759
Poland	POL	61600040	61604224	0	.1003	.528	.4173	.189	.3566	.0409	.9246	1.1013
Poland	POL	61600040	61604979	0	2.1899	-.9437	.4173	.6079	-.0258	-.153	-.532	.1216
Poland	POL	61600040	61600987	0	1.9017	.0432106286667598	.398174521700508	.26336005734567	.182902973042904	-.237607708981288	.161000414840763	.381731540601672
Poland	POL	61600040	61604006	0	-.482	-2.9627	1.9359	.6005	-.5343	3.6292	2.4277	2.0955
Poland	POL	61600040	61602375	0	-.3324	-.7221	.0226	-.9135	-.3615	-.3412	.5755	.1216
Poland	POL	61600040	61604451	0	-1.6123	.2032	.0226	1.5382	1.1045	.8764	.5755	-.8198
Poland	POL	61600040	61604567	0	-1.3032	.4571	.0226	.0767	.4793	.0531	-.3763	.1216
Poland	POL	61600040	61602716	0	.2793	-.0862	.0226	1.0547	1.1742	.1529	.5755	-.2503
Poland	POL	61600040	61604903	0	-.3009	-.7306	-1.1926	.1654	.7788	.5559	.075	-.3297
Poland	POL	61600040	61603906	0	-.2117	-.2662	-.691	.0795	-.3342	-.0287	.5755	.1216
Poland	POL	61600040	61602016	0	-1.2523	2.6352	.0226	.0885	1.1355	2.6687	1.3617	.8136
Poland	POL	61600040	61605092	0	1.639	-1.3452	-1.1926	.7113	-.0852	1.0062	-.6852	-1.1252
Poland	POL	61600040	61600555	0	.0227	.2607	.8038	.5951	.6078	.5902	.8038	-.0625
Poland	POL	61600041	61601017	0	-1.048	-.0862	.0226	3.6039	1.6921	2.3953	.5755	.1216
Poland	POL	61600041	61602341	0	-1.2579	-1.7121	-1.0473	.0393	-.8275	.5248	-.5172	-1.2422
Poland	POL	61600041	61601741	1	-.2447	-1.1056	-1.9313	-.6219	-1.2786	-1.6678	-2.1355	-1.4637
Poland	POL	61600041	61604055	1	.3136	-.4203	.0226	.263	.9227	-.5842	.5755	-.2503
Poland	POL	61600041	61604485	1	.0132	.1245	-.5544	-.3134	-.5073	-.5106	-.9936	-.4607
Poland	POL	61600041	61603751	1	.5083	-1.3452	-1.1926	.1053	-.7383	-1.6678	2.4277	-2.5027
Poland	POL	61600041	61604056	1	-.408	.5836	.4173	.3472	-.0458	.677	.8107	.7627
Poland	POL	61600041	61603074	1	.2283	-.3496	.8116	.6781	-.9473	-1.6454	-2.1355	-.5475
Poland	POL	61600041	61604752	1	-1.1344	-.0862	1.4967	-.5994	-.2504	-1.6678	-1.2871	.9097
Poland	POL	61600041	61604809	1	.2566	-.7306	-1.842	-.7345	-.7643	-.9292	.139	-.6585
Poland	POL	61600041	61602525	1	.2001	-.3042	-.6772	.2167	.2837	.4622	.5755	-1.2383
Poland	POL	61600041	61602630	1	-1.1105	.1245	-.1587	-.433	-.3921	-.5309	.0256	-.6353
Poland	POL	61600041	61601713	1	.4413	-.59	-1.3626	.1789	-.2908	.0238	-.5656	-.8771
Poland	POL	61600041	61602946	1	-1.0824	-.9363	-.829	.107	-.6471	-1.6454	-2.1355	-1.0101
Poland	POL	61600041	61604352	1	-.5065	-.4203	-.9607	-.0199	.2849	-.3646	-.6852	-.946
Poland	POL	61600041	61603923	1	-.8331	-.179991119803992	-.0628953062958159	.213156896828328	.0450371277628537	-.207957020223913	.106001370116357	-.023436490386188
Poland	POL	61600041	61600698	1	-1.21	-.4203	.0226	1.0739	.2151	-.7936	-.6852	-1.236
Poland	POL	61600041	61603001	0	-.7613	-.847	.0226	.5705	-.4808	-1.6678	-.7867	.1216
Poland	POL	61600041	61603194	0	-.283	-1.3174	.8801	-2.6893	-1.4549	-1.6678	-1.2695	2.0955
Poland	POL	61600041	61604542	0	1.6165	-.0994	.0226	-.0572	-.2238	.2951	.5755	.1216
Poland	POL	61600041	61605254	0	-.1669	-1.215	-.1455	.4212	-.3094	.399	-.1886	-.3345
Poland	POL	61600041	61603613	0	.0888	-.4938	1.4967	2.1214	-.2415	2.6635	1.4793	.5823
Poland	POL	61600041	61604713	0	-.5499	2.6352	1.9359	3.6039	1.5546	-1.6678	2.4277	2.0955
Poland	POL	61600041	61600356	0	.6245	.1053	.5563	.9063	.3309	1.1136	.5215	-.77
Poland	POL	61600041	61605426	0	-.4046	-.7682	1.4967	1.8865	1.0216	-.8437	.3542	-.1985
Poland	POL	61600041	61600637	0	-.26	.802	.9352	1.0313	.5016	-1.6678	-2.1355	.833
Poland	POL	61600041	61603594	0	-.8432	-.8428	.586	.265	.3062	-1.6678	.8382	.1216
Poland	POL	61600042	61603714	0	.0852	-2.2005	.5021	.2333	-.5574	.8028	1.1417	1.1232
Poland	POL	61600042	61603527	1	-1.0445	-1.0212	-1.1926	.0476	-.7915	.101	-1.2871	-1.4117
Poland	POL	61600042	61600487	1	-1.7855	-.2479	.0226	.1369	-.085	-.1653	-.1727	-.2503
Poland	POL	61600042	61600891	1	-.7301	.8046	-.9145	.3111	-.3825	.1731	.075	-.5574
Poland	POL	61600042	61602520	1	-1.5905	-.0862	-.4728	-1.1352	-1.7234	-1.6678	.3482	-.8198
Poland	POL	61600042	61602342	1	.5372	-.2662	.0226	.776	.3537	.9411	.5755	.1216
Poland	POL	61600042	61602999	1	-.8219	.4121	.6755	.4768	.1998	-.2942	.1701	.1216
Poland	POL	61600042	61604518	1	-.2723	.64	.0226	.3827	-.1815	-.568	-.3206	1.1508
Poland	POL	61600042	61602245	1	-1.9867	.957	.0226	-.168	.6722	-1.6678	-.0987	.1216
Poland	POL	61600042	61602834	1	-1.1053	-.4203	-.9607	.4931	-.1659	-1.6678	.0256	-.4607
Poland	POL	61600042	61603501	1	-1.0847	.6515	-.3802	-.2959	.3126	-.7946	-.3237	.1216
Poland	POL	61600042	61603821	1	-1.0734	.5315	-.3048	.026	-.7284	-1.6678	-.8686	1.0383
Poland	POL	61600042	61604239	1	-.7555	-.1827	.5021	.237	-.5195	-.5569	.3482	-1.4002
Poland	POL	61600042	61601818	1	.5991	.5746	1.9359	.8949	.704	.1909	.075	.6314
Poland	POL	61600042	61603230	1	-1.3817	-.2479	.0226	.6766	.6125	-.2002	-.0987	.1216
Poland	POL	61600042	61603452	0	-.7518	2.6352	1.9359	3.6039	4.8357	3.6292	2.4277	2.0955
Poland	POL	61600042	61602912	0	-1.0821	-.2662	.0226	1.2836	.8779	1.5721	.5755	.1216
Poland	POL	61600042	61600486	0	-1.3762	1.1576	1.9359	1.2836	4.8357	.6256	2.4277	2.0955
Poland	POL	61600042	61601826	0	.6648	1.3697	1.9359	-.332	.0222	-.1971	1.4834	2.0955
Poland	POL	61600042	61605366	0	-2.2121	-1.6598	-.92	-2.6893	-1.4071	-1.6678	-2.1355	.7095
Poland	POL	61600042	61602690	0	-1.6527	.7946	1.9359	.0167	.1665	.5058	.8038	1.515
Poland	POL	61600042	61604028	0	-.6554	-.2479	.0226	.6845	-.4586	-.2785	.5755	.1216
Poland	POL	61600042	61601654	0	-1.7963	-.2662	-.4806	.8086	.5713	.3894	.5755	-.5912
Poland	POL	61600042	61603989	0	-.6013	1.3697	.8348	.5263	.7187	.5774	2.4277	2.0955
Poland	POL	61600042	61603547	0	-1.3066	-.4314	-.5836	.1053	-1.6053	-.8849	.3482	-.7887
Poland	POL	61600042	61605446	0	-1.3549	-.7306	-.541931209180631	-2.6893	-.9497	-.9321	-.633777556154288	-.421709823957781
Poland	POL	61600042	61601287	0	-1.2874	-1.3452	-1.1926	.1053	-.9291	.4394	-.1972	-.9299
Poland	POL	61600042	61605330	0	-1.0497	1.153	1.9359	.5866	.2515	-.1289	.7198	.9097
Poland	POL	61600043	61601780	0	-.7678	2.6352	.0226	.971394625870016	1.109	1.4524	.5755	2.0955
Poland	POL	61600043	61600272	0	-1.3904	-.0862	-.4806	-.1587	-.3053	.2181	2.4277	.1216
Poland	POL	61600043	61605303	0	.8046	-.2662	.0226	1.2836	-.0865	.3308	.7679	2.0955
Poland	POL	61600043	61600504	1	.3912	-1.1881	-1.5179	.1399	-.8741	.3808	-.5798	-.4607
Poland	POL	61600043	61601096	1	.7065	.8214	.8116	.4951	.9675	.8827	.5755	-.2503
Poland	POL	61600043	61601849	1	-.4176	-.7221	.0226	.3178	.2805	-.3646	-.0857	-.1563
Poland	POL	61600043	61600896	1	-1.2531	.6636	-1.1926	.8324	.8495	.9613	-.4805	-.7816
Poland	POL	61600043	61600460	1	-.3946	.5179	1.9359	.9749	-.1316	-.0445	.1701	-.2503
Poland	POL	61600043	61603295	1	-.9376	.9454	.4173	1.2479	.1673	1.2293	-.3876	-.7639
Poland	POL	61600043	61602720	1	.0271	-.0862	.0226	.2365	.4929	.4304	.5755	.1216
Poland	POL	61600043	61602299	1	-1.6551	.1371	.0226	.6242	.3189	.2563	-.176	-.4784
Poland	POL	61600043	61602268	1	-1.5252	.5177	-.5759	-.9824	-.7902	-.1467	.1693	.0876
Poland	POL	61600043	61601508	1	-1.416	-1.4456	-2.664	.0796	-.7452	-1.6678	-2.1355	-.3297
Poland	POL	61600043	61603300	1	-.9712	-.4456	1.2899	.0877	-.4627	-.8437	.0215	.6905
Poland	POL	61600043	61601362	0	-1.2954	2.6352	1.9359	-.2368	2.1992	.9158	2.4277	2.0955
Poland	POL	61600043	61604066	0	.2798	.3889	1.9359	3.6039	1.0939	3.6292	1.2498	1.515
Poland	POL	61600043	61601150	0	1.7621	-.2662	.0226	1.2836	.0069	.9133	-.1566	2.0955
Poland	POL	61600043	61604221	0	-.0198	-.113613329094886	.0742218836666714	.22808677486283	.0860369419965327	-.216774815004655	.122357492346268	.0970561085616057
Poland	POL	61600043	61603229	0	.8687	-.9443	.0226	1.0208	.0845	.1525	-.0379	-.222
Poland	POL	61600043	61600554	0	-.9755	-.5994	-.6843	1.2836	-.3366	1.0062	.1922	-.4784
Poland	POL	61600043	61600499	0	-1.4449	.1852	-1.1926	.1053	-.3055	-1.6678	2.4277	1.515
Poland	POL	61600043	61605247	0	-1.1985	2.6352	1.4967	.838	1.8344	.9091	.8098	2.0955
Poland	POL	61600043	61600781	0	-.9234	.1852	-.3827	.5072	1.6921	1.1142	2.4277	.6559
Poland	POL	61600043	61602099	0	-.5572	.3289	.7804	-2.6893	4.8357	-1.6678	-2.1355	-2.5027
Poland	POL	61600043	61601531	0	-.5244	2.6352	.8348	-.3162	-.1675	-.1042	.5409	.1216
Poland	POL	61600043	61604279	0	-.2566	.5746	1.9359	.324	.2527	.8009	2.4277	2.0955
Poland	POL	61600043	61602057	0	-.2244	-.7221	-.227	-.4451	-.8965	-1.6678	.1693	.1216
Poland	POL	61600043	61602381	0	.2418	-.8264	.1386	.5163	.248	-.153	-.176	-.9299
Poland	POL	61600043	61600490	0	.9754	.4594	1.1381	-.4481	.7062	-.2979	.5755	.7627
Poland	POL	61600043	61603189	0	.5496	2.6352	1.9359	-.2348	.2994	.5117	.5755	.1216
Poland	POL	61600043	61604904	0	-.7074	-.4314	-.3048	.5239	.4335	.4723	.3482	-.2726
Poland	POL	61600044	61604494	0	.1485	-1.0025	-2.0338	1.3783	-.2166	-.1237	-.1061	-2.5027
Poland	POL	61600044	61603692	1	-1.2149	-.2662	-.5544	.7146	.0009	-1.6678	-.2821	.4504
Poland	POL	61600044	61601373	1	-.6043	-1.1755	-.691	.1534	-.9833	-1.6678	-.8686	.1216
Poland	POL	61600044	61600963	1	-.8825	-.0862	.0226	.8707	.2497	-.8849	-.6852	-.222
Poland	POL	61600044	61603061	1	.7308	-1.6058	-1.5438	-.2041	-.4476	.7358	-.8686	.1216
Poland	POL	61600044	61605199	1	.4321	.468	.0226	1.2595	.7201	1.1209	.5755	.1216
Poland	POL	61600044	61602134	1	.7491	.5119	.0226	1.4943	4.8357	.5773	.5755	.4777
Poland	POL	61600044	61603834	1	-.1202	.2718	-.4806	-.0547	-.7053	-.1753	.3482	-.4607
Poland	POL	61600044	61602100	1	.1427	.2656	1.9359	1.0308	-.2837	-.5309	1.6897	.9097
Poland	POL	61600044	61600015	1	.0247	-.0862	.0226	.963778902877039	.7562	1.5998	.1693	.1216
Poland	POL	61600044	61600971	0	-1.18	-.0862	1.9359	-.4709	.509	-.7685	.8038	.1216
Poland	POL	61600044	61600640	0	-.9313	-.0862	.0226	.3278	-.0818	.4679	-.176	.1216
Poland	POL	61600044	61601845	0	-.9167	-1.0235	.0226	.6333	1.1177	-1.6678	.075	.0301
Poland	POL	61600044	61602856	0	-.6109	-.4107	-.6116	.4733	.4302	.9334	-.0823	-2.0641
Poland	POL	61600044	61605359	0	-1.0051	-.2479	.0226	.7055	.2843	.8929	.5755	-.2726
Poland	POL	61600044	61600076	0	.2045	.9637	1.9359	.6426	.6116	-1.6678	2.4277	1.2147
Poland	POL	61600044	61602461	0	-1.25	-2.9627	-2.664	-2.6893	-3.7095	-1.6678	-2.1355	-2.5027
Poland	POL	61600044	61600373	0	-1.0253	-.3089	.586	.6827	.106	.1968	.3768	1.1013
Poland	POL	61600044	61600687	0	-1.1264	1.4003	.0226	.7375	2.0116	-1.6678	2.4277	-.9111
Poland	POL	61600044	61605293	0	-1.1503	-.5847	-.3802	.7113	.0199	.7392	-.5656	-.1563
Poland	POL	61600044	61600205	0	-1.0043	.4571	.586	.4134	-.1035	-1.6678	1.3958	.0208
Poland	POL	61600044	61604033	0	-.7845	.1705	-.5034	.0138281296335496	-1.1908	.2786	-.2004	-.7507
Poland	POL	61600045	61601357	0	-.9351	-.864072641270512	-.758354032679379	-2.1137	-1.26224107772957	-1.65194141181664	-1.1086	-.698619809116244
Poland	POL	61600045	61602395	0	-1.9109	-2.9627	-2.664	.7113	-.2457	-1.6622	.5755	-2.5027
Poland	POL	61600045	61602509	1	-1.178	-.9298	.0226	.0745	-.4388	.3049	-.2852	-.7496
Poland	POL	61600045	61600933	1	-1.1856	-.7221	-.3802	-.2731	-.6873	-1.6678	-.0987	-.6959
Poland	POL	61600045	61601678	1	-1.4231	.67	-.5544	-.2054	-.3142	-.8849	-.6852	-.4607
Poland	POL	61600045	61604211	1	-.7787	-.2479	.0226	.9632	.4423	.9139	-.6852	.1216
Poland	POL	61600045	61602892	1	-1.5437	-.4203	-.7902	-.0502	-.6996	-1.6678	-1.5537	-.7108
Poland	POL	61600045	61600573	1	-.4068	-.7221	-.9607	-.3084	-.4936	-1.6678	-.4771	-.1563
Poland	POL	61600045	61601936	1	-.5001	-.4203	-.3802	-.3995	-.9069	-.7847	.5755	-.7108
Poland	POL	61600045	61604558	1	.0928	.5091	-.9807	.2196	-.1993	.3386	.5826	-.8076
Poland	POL	61600045	61603380	1	-1.4211	-.0088	-.8873	-.4365	-.9331	-1.6678	-2.1355	-.4607
Poland	POL	61600045	61603590	1	-.074	-.2662	-.3802	-.5703	.0938	-.7368	-.4801	.4777
Poland	POL	61600045	61600889	1	-1.6263	-1.576	-2.664	.8425	.0417	.2422	-1.3972	-1.9384
Poland	POL	61600045	61603062	1	-1.1632	-.2479	.0226	.4623	-.375	-.1986	.5755	.1216
Poland	POL	61600045	61601734	1	-1.7629	-.601952010784196	-.536344766866582	.1053	-.8351	-1.6678	-.334343673023088	-.51207392330544
Poland	POL	61600045	61600705	1	1.0219	-.4314	.0226	-.4475	.4179	-1.6678	.5755	-.1563
Poland	POL	61600045	61601087	1	.0206	.8655	-.3048	-.4023	-.5618	-.9292	.3473	-.2778
Poland	POL	61600045	61601222	1	-1.2049	.3924	.586	-.7807	.1474	-.526	.1693	.1216
Poland	POL	61600045	61600908	1	-.893	-.891	-.7638	.0985	.3954	-.2507	.075	-.5251
Poland	POL	61600045	61603519	0	.0437	-.4314	.0226	-1.1982	-.2511	-1.6678	.1922	.1216
Poland	POL	61600045	61601963	0	-1.658	-.8893	-1.0611	-.8886	-.7355	-1.6678	-.414	-.2503
Poland	POL	61600045	61600797	0	-1.0053	-.983	-.7902	.3444	-.2323	-1.6678	-.7899	-.7887
Poland	POL	61600045	61601602	0	.7437	2.6352	1.9359	3.6039	2.6423	.9697	2.4277	1.3857
Poland	POL	61600045	61603685	0	.7604	-1.3216	1.4967	-.541	-.9484	-1.6678	.5755	.4504
Poland	POL	61600045	61602506	0	-.6479	-.2479	.0226	.3348	.4713	-.8903	.5755	.1216
Poland	POL	61600045	61604748	0	.6243	-2.9627	.0226	2.7638	1.3767	2.3597	.5755	.1216
Poland	POL	61600045	61605414	0	-1.1038	-.0862	.0226	.389	.676	-1.6678	-.454	.1339
Poland	POL	61600045	61602552	0	-.2534	-.0994	.8038	-1.3089	-.5477	-.4753	-.722	-.1884
Poland	POL	61600045	61600004	0	-.5637	-.891	-.5544	-.6772	.1111	-.7433	-.5832	-.1563
Poland	POL	61600045	61602329	0	-1.0025	-.9363	-.5907	-.2556	-.2381	.2769	-.1026	-.5475
Poland	POL	61600045	61603051	0	-.8995	-.7221	.0226	.2008	.2502	-.3551	.5755	-.3297
Poland	POL	61600045	61604218	0	-1.5165	1.7671	1.9359	-.1486	.8044	-1.6678	.5145	.6905
Poland	POL	61600045	61601305	0	-.0039	2.6352	1.9359	.6023	1.3501	3.6292	2.4277	2.0955
Poland	POL	61600045	61600063	0	-.8119	-.0862	.4173	-.1059	-.0739	-.0571	.8038	.1216
Poland	POL	61600045	61601864	0	-1.4728	-.4203	-.7902	-.349	-.0669	-.8849	.0888	-.959
Poland	POL	61600046	61600099	0	-1.0388	.1125	.0626903587951931	.4836	.16	.503	.311048581439755	.0886140808806289
Poland	POL	61600046	61603009	1	-.2077	-.1302	.4548	-2.6893	-3.7095	-1.6678	.3379	.7534
Poland	POL	61600046	61603201	1	1.0691	-1.2223	-.5034	.132	-.4234	-1.6678	-.4948	-.1563
Poland	POL	61600046	61603319	1	-.4868	1.1576	-1.0595	-.3407	-.0332	.5162	.978	-1.563
Poland	POL	61600046	61600304	1	-.587	1.4003	.2753	.6333	-.5204	-.2338	-.1812	-.8813
Poland	POL	61600046	61604084	1	-.6256	-.2479	.0226	.1053	-.3617	.3456	.5755	.1216
Poland	POL	61600046	61603813	1	-.5654	-2.9627	-2.664	-2.6893	-.2222	-1.6678	-.6852	-2.5027
Poland	POL	61600046	61602093	1	-.4663	-.2479	-.6843	.8236	.3554	1.1604	.1648	.1216
Poland	POL	61600046	61602881	1	.5519	.1892	-.5907	.556	.0613	1.0002	.1693	-.4607
Poland	POL	61600046	61602897	1	.4232	-.7087	-.232649695650545	-.39678871211813	-.447088863578389	-1.6678	-.365059657716974	-.196868188612557
Poland	POL	61600046	61605306	1	.0237	-1.1056	-1.4131	-.3899	-.4006	-1.6678	-.7012	-1.4704
Poland	POL	61600046	61604693	1	-1.4929	.6348	.0226	-.5275	.8624	-.5309	.5755	-.2503
Poland	POL	61600046	61602683	1	-1.228	.4098	.7162	.9491	.391	.2518	-.3876	.7627
Poland	POL	61600046	61603653	1	-1.653	-.0862	.0226	1.2836	.3844	1.5721	.5755	.1216
Poland	POL	61600046	61602079	0	-1.0635	-.6385	-.8873	.9879	.306920055669346	.3313	.5409	.1238
Poland	POL	61600046	61603998	0	-1.8913	-.4136	.0226	-2.6893	-.5906	-1.6678	.5755	.1216
Poland	POL	61600046	61601961	0	-.517	-.6593	.0226	-.0515	-.0857	-1.6678	.1701	-.4607
Poland	POL	61600046	61605063	0	-.242	.5179	.0226	.7113	1.3049	-1.6678	.5755	.1216
Poland	POL	61600046	61604916	0	-.269	.2607	-.691	.171	-.356	-1.6678	.5755	-.6073
Poland	POL	61600046	61602319	0	-1.1979	1.1576	.9192	-.4545	.6118	.181	-1.0906	2.0955
Poland	POL	61600046	61604333	0	-1.0882	-1.0663	-.5171	.0850781890511404	-.290865366457255	-.329313084753225	-.0553	-.6298
Poland	POL	61600046	61602851	0	-.3054	.631	1.1657	.2439	.0987	-.9292	2.4277	2.0955
Poland	POL	61600046	61605400	0	.4313	-.1969	.9268	.9353	1.1598	.8372	1.1102	.2203
Poland	POL	61600046	61600799	0	-.3664	.4034	.7162	.6601	.2056	.5757	.5755	.1216
Poland	POL	61600046	61601311	0	.6165	-.8357	.4173	.3739	-.1518	-1.6678	-.2673	.2286
Poland	POL	61600046	61604049	0	.0197	-.0862	.0226	.7113	-.0408	.8496	.5755	.1216
Poland	POL	61600047	61604742	1	-1.3351	-.2479	-.3827	.6307	-.5168	.8176	.8038	-.2503
Poland	POL	61600047	61604470	1	-.374480357171958	-.2479	.0226	1.3405	.699	-.5309	.301447153978159	.1216
Poland	POL	61600047	61602391	0	.9917	-.3486	.4173	-.2115	-.2553	-.2144	-.176	.1216
Poland	POL	61600047	61602427	0	-.4914	.9526	1.9359	-.3544	1.3097	-1.6678	1.4995	1.1508
Poland	POL	61600047	61602045	1	-1.4171	.0634	-.4806	.4758	-.4476	.3682	.0256	.2546
Poland	POL	61600047	61601241	1	-.9419	-.5743	.0226	.038	-.6728	-.2054	-.4948	.1216
Poland	POL	61600047	61605244	1	-.262	-.7861	-.691	-.9969	-.1253	-1.6678	-2.1355	.1216
Poland	POL	61600047	61603089	1	.5889	-.2662	.0226	.5122	.3861	.2022	-.4948	.1216
Poland	POL	61600047	61603021	1	-1.472	-.7737	-.2827	-1.668	-1.2567	.2995	.5755	.1216
Poland	POL	61600047	61605110	0	-.834	-.2662	.0226	-.3784	-.1253	.4882	.5755	-.4607
Poland	POL	61600047	61601273	0	1.2495	.7062	1.1381	.2382	.0355	-.153	-.0823	.1216
Poland	POL	61600047	61604629	0	.0283	-.847	.0226	.6737	.5333	.7033	.8038	.1216
Poland	POL	61600047	61601568	0	-.813	.1221	-.3048	-.4995	.2449	-.3973	.5755	-.2503
Poland	POL	61600047	61600022	0	-.4251	-.1874	-.5034	-1.0068	-.5163	-.421	-.1026	.1216
Poland	POL	61600048	61601660	1	1.0021	-.7221	-.3802	-.772	-.7786	-1.6678	.0256	-.7108
Poland	POL	61600048	61604686	1	1.8129	-.0862	.4173	.1642	.2118	-.421	.1693	-.2726
Poland	POL	61600048	61604728	1	.9567	-.1904	.4173	-.8328	-.8632	-.7433	-2.1355	.1959
Poland	POL	61600048	61602343	1	1.2594	-.6727	.8877	.8955	-.0102	.8064	-.6595	-.3657
Poland	POL	61600048	61600299	1	1.1522	-.983	-.3802	.1604	-.1307	.0667	-.6997	-.5475
Poland	POL	61600048	61602326	1	.5598	-.948	-1.6716	-.6769	-.7835	-.5956	-.8483	-1.1811
Poland	POL	61600048	61602726	1	1.6725	-.59	.0226	-.7025	-.4478	-.0701	.0221	-.1563
Poland	POL	61600048	61600885	1	1.5936	-.5743	-.7902	-.6486	-.6957	-.8849	-1.5848	-.4607
Poland	POL	61600048	61605094	1	1.251	.4521	.0226	.0773	-.1019	-.0625	.9628	.7099
Poland	POL	61600048	61601215	1	1.1119	-.7353	-.8873	-.5006	.0892	-.8849	-.6852	.1216
Poland	POL	61600048	61602264	1	.1779	-.4025	.5462	-.2623	.1566	.2016	-1.5596	.9339
Poland	POL	61600048	61601126	1	1.4371	-.165	.0226	.2677	-.479	-.1211	-.2821	-.4607
Poland	POL	61600048	61602689	1	1.2692	-.4203	-1.0611	.1105	-.497	-.8849	-.4948	-1.4002
Poland	POL	61600048	61600870	1	.578	.666	.5563	-.1211	.1296	-.8849	-1.5848	-.6195
Poland	POL	61600048	61604691	1	.6124	.1371	.4173	-.2672	-.6019	-.5309	-.0987	.2546
Poland	POL	61600048	61601453	0	.3677	-.0819873683180774	.139551910852782	.235200174270636	.1055714655617	-.220976088184954	.130150431438965	.154465283641244
Poland	POL	61600048	61602666	0	1.0733	-.1621	.4173	.3432	.1145	-.0938	-.0553	1.1232
Poland	POL	61600048	61602754	0	.3698	-.7221	-.8627	-.2945	-.3924	-.218	-.6852	-1.1252
Poland	POL	61600048	61603011	0	.5344	-.7221	-.3802	.0938	-.4944	.1968	-.4952	-.1563
Poland	POL	61600048	61602761	0	1.1631	.1892	1.9359	.0601	-.0724	-.0085	.3473	.4994
Poland	POL	61600048	61602106	0	1.1992	-.59	-.691	.1911	-.4675	.081	-1.305	-.2726
Poland	POL	61600048	61605351	0	1.252	-.2662	-.6587	.3273	-.3886	-.7847	-.2857	.149
Poland	POL	61600048	61600751	0	1.0927	.7211	-.2614	-1.4373	-.4084	-.2607	-.1026	1.2147
Poland	POL	61600048	61601466	0	.8827	-.4456	.9192	.3098	-.1467	.331	.319	-.2726
Poland	POL	61600048	61602741	0	.8605	-.0862	-.1587	-1.0129	-.5843	-.8849	-.4952	-.4607
Poland	POL	61600048	61604813	0	1.4734	.2517	-1.0678	.9674	-.1517	.1055	-.5001	-.8824
Poland	POL	61600048	61602971	0	.5288	.1852	.0226	.6099	.8217	.9463	.5755	.1216
Poland	POL	61600048	61602800	0	.6948	.1245	.586	.4614	-.4857	.137	-.3912	.4994
Poland	POL	61600048	61601732	0	.0016	-.4314	-.227	-.2844	-.6102	-.0816	-.414	-.4784
Poland	POL	61600048	61600101	0	.0371	-.5297	1.1381	.6117	.3219	.7759	1.1375	1.4234
Poland	POL	61600048	61604685	0	1.1053	.2086	1.4967	-.053	.2165	-.2408	.5755	.7864
Poland	POL	61600048	61601579	0	.6358	.4594	1.9359	.4181	.6311	.5857	1.8077	2.0955
Poland	POL	61600049	61602362	1	-.6471	1.3697	1.9359	.7953	.171	.3611	.1701	1.1508
Poland	POL	61600049	61600255	1	-.8606	-.7221	-1.0611	.1306	-.4455	-.4318	-.2821	-.4607
Poland	POL	61600049	61604261	1	-1.1038	-.2479	.0226	.8487	.3062	.2309	-.0553	-.8906
Poland	POL	61600049	61601955	1	-1.2392	-.7221	-1.5179	-.7354	-.665	-.2473	-1.2871	-.946
Poland	POL	61600049	61604789	1	.449	-.8398	-.7638	.2462	-.3926	-1.6678	-.7867	-.0625
Poland	POL	61600049	61600483	1	.2612	-.7221	.7398	.0511	-.714	-.8849	-.3206	.1216
Poland	POL	61600049	61604990	1	.9739	-.2479	.4173	-.0436	.2251	-.8849	-.9346	.346
Poland	POL	61600049	61601614	1	-1.2074	-.7136	-1.9313	.0963	-2.0835	-1.4875	-2.1355	-.8443
Poland	POL	61600049	61604734	1	.1483	-.0994	1.9359	.5011	.1015	-.3516	1.1217	.6905
Poland	POL	61600049	61604874	1	.3222	.4594	.4173	-.019	-.1759	-.0671	.5755	1.515
Poland	POL	61600049	61603311	1	.241	1.127	1.9359	.1498	.741	-.8849	-.5798	1.3857
Poland	POL	61600049	61600575	1	.6201	-.0862	.0226	.0831	-.0188	-.8768	.1701	-.4607
Poland	POL	61600049	61603070	1	.0828	-.4314	-.3802	-2.6893	-.437	-.7433	-.176	.1216
Poland	POL	61600049	61604052	1	-.0279	-.7968	.0226	-.4866	-.6563	.2886	.5755	-.2503
Poland	POL	61600049	61603744	1	-.5521	.8762	-.4806	-.0106	-.3173	-.9049	.8038	.4504
Poland	POL	61600049	61605340	1	.6871	-.2741	.4173	.5283	-.164	-1.6678	-.0726	.0113
Poland	POL	61600049	61601685	1	-.726	-.0862	.0226	-.1231	.0562	-.3212	.5755	.1216
Poland	POL	61600049	61603398	0	-.0301	-.6951	-.4246	.4485	-.6445	-.2027	-.1727	-.5711
Poland	POL	61600049	61604689	0	-.4545	-.2662	.0226	.7049	.1404	-.3646	.8038	.1216
Poland	POL	61600049	61600882	0	.2114	-.9635	-.611589603626961	-.246704978444715	-.7685	-.68948916454391	-.8835	-.58890889073641
Poland	POL	61600049	61600595	0	-.3387	.5068	-.9607	-.6909	.014	.3151	.3473	.1216
Poland	POL	61600049	61602594	0	-1.4193	.5606	1.4967	-1.0184	-.0829	.4726	.5755	2.0955
Poland	POL	61600049	61603388	0	-.8527	-.2662	.0226	.3071	.0663	-.1211	.0221	.5553
Poland	POL	61600049	61601437	0	.3356	.5228	-.6315	.3585	-.5293	1.1383	.1701	.7627
Poland	POL	61600049	61601413	0	.7964	1.153	1.9359	1.0142	2.0985	.3928	1.5044	2.0955
Poland	POL	61600049	61602605	0	-.8396	.2718	.0226	-.7248	-.5312	-.8849	.5755	-.0625
Poland	POL	61600049	61604215	0	-.2127	.3289	1.9359	-.7209	.0754	-1.6678	1.836	2.0955
Poland	POL	61600049	61601566	0	-.0554	-.4136	.0226	-.4662	-.1911	-1.6678	.3473	.1216
Poland	POL	61600049	61601722	0	-.7168	.792	1.9359	1.0062	.2839	.5663	.5755	1.0177
Poland	POL	61600049	61604722	0	-.6766	-.2479	.0226	.1053	-.9291	.414	.5755	2.0955
Poland	POL	61600049	61600682	0	-1.3371	1.3889	.9192	.0555	1.1646	.0182	.1922	.833
Poland	POL	61600050	61600643	0	-1.3282	-1.2556	-1.1561	.4079	-.2043	.8794	-1.0906	-1.2087
Poland	POL	61600050	61605161	1	-.8202	-.0994	.0226	-.0272	-.7006	-1.6678	.1693	-.5265
Poland	POL	61600050	61605125	1	-.8119	-.178260873691815	-.0593211215826661	.213546068615284	.0461058552456448	-.208186870524358	.106427719300267	-.0202956529366697
Poland	POL	61600050	61601556	1	-1.8886	-.9785	-1.1926	.1053	-1.002	-.1285	-.0723	-.9597
Poland	POL	61600050	61602852	1	-.6325	.4658	.1802	-.0081	-.2464	-.1602	1.2498	-.4607
Poland	POL	61600050	61603299	1	-.109	-1.0153	-.8873	-.4123	-1.1672	-.219	-.4948	-.2503
Poland	POL	61600050	61601597	0	.3872	.4485	1.9359	-2.6893	.3757	.073	1.3406	2.0955
Poland	POL	61600050	61603702	0	-.8861	.2607	.0226	-.4829	1.1442	-.2979	.8098	-.2503
Poland	POL	61600050	61601134	0	.4722	-.0862	.0226	.1053	4.8357	3.6292	.6172	.1216
Poland	POL	61600050	61601105	0	2.5693	-2.9627	1.9359	-2.6893	-3.7095	-1.6678	2.4277	2.0955
Poland	POL	61600050	61600790	0	-.6658	-.9861	.606	.8876	.4796	.9929	.8808	-.6298
Poland	POL	61600051	61604348	1	-1.2421	.2351	-.227	1.2168	.1907	.882	1.8085	1.0383
Poland	POL	61600051	61600776	1	-.8559	-.4203	-.9607	.3365	-.2979	-1.6678	.0256	-.5475
Poland	POL	61600051	61604286	1	-1.1375	-.4203	.0226	.6042	-.0531	-1.6678	-.0723	-.5251
Poland	POL	61600051	61605384	1	-.8711	-1.6098	-1.7997	-.7442	-2.2782	-1.6678	-.8483	-1.2688
Poland	POL	61600051	61604559	1	-1.5773	.8116	-.4649	1.1837	.7921	1.136	-.1566	-.3917
Poland	POL	61600051	61600651	1	-.8826	-1.099	-.3802	-.1808	-.871	-.1117	-1.5848	-.8443
Poland	POL	61600051	61600430	1	-1.6949	-1.4974	-.7902	-.079	-.8158	.4434	-.4948	-1.8806
Poland	POL	61600051	61601162	1	-1.1869	-.7199	-.6446	.4864	-1.1958	.7246	-.0857	-.1563
Poland	POL	61600051	61601905	1	-1.0937	-.201260088522537	-.106830803288591	.20837302099433	.0318998455923179	-.205131596247691	.100760492883952	-.0620450865816817
Poland	POL	61600051	61600509	1	-1.3857	-.6289	.3461	-.9824	-.7693	-.8849	.1701	-.5475
Poland	POL	61600051	61604605	1	.3185	-.0088	-.5544	.0753	.1583	-.6073	-1.305	-.1563
Poland	POL	61600051	61604122	1	-.9872	.5859	.4173	.6989	.4084	-.4318	.5755	.1216
Poland	POL	61600051	61603039	0	-.9409	-.2479	.0226	.2979	.216	-.1778	.5755	.1216
Poland	POL	61600051	61604176	0	-.958	.0568	1.9359	-.742	-.3473	-.5309	-.6852	.4994
Poland	POL	61600051	61604842	0	1.3041	.3729	1.9359	3.6039	1.4233	3.6292	2.4277	2.0955
Poland	POL	61600051	61600531	0	-1.0495	-1.2007	.0226	.6906	-.9291	-1.6622	.5755	.1216
Poland	POL	61600051	61602618	0	.856	-.9363	1.1381	-.4609	-.8076	-1.5939	.5755	-.0625
Poland	POL	61600051	61601776	0	-1.9259	-.9317	.0226	.6688	.1756	-1.6678	-.2668	-.9069
Poland	POL	61600051	61602759	0	.431	-.7221	1.4967	1.2836	.6591	1.0062	.8038	2.0955
Poland	POL	61600051	61602883	0	-1.7832	-.257533894859594	-.223076103275232	.195715759338374	-.00285900343525081	-.197656040485584	.0868940890015923	-.164196380045968
Poland	POL	61600051	61603664	0	-1.0113	-.5847	1.1657	.1053	1.7286	-1.6678	1.8077	2.0955
Poland	POL	61600051	61602534	0	-1.0643	-.0862	.0226	.0243	-.458	-.3355	.1693	-.4607
Poland	POL	61600051	61603381	0	.5252	-.7136	-1.0611	.1821	.7872	-.801	-.1061	-.3673
Poland	POL	61600051	61601281	0	-.9486	.9484	-.1587	-.1664	.2122	-1.2919	.0256	-.2503
Poland	POL	61600051	61604807	0	-1.5522	-1.3452	-.6173	-.8492	-.3053	-.9484	-.2004	-.5711
Poland	POL	61600051	61600222	0	-.8756	-.9764	-.148	3.6039	4.8357	2.0032	.5755	.1216
Poland	POL	61600051	61602384	0	-1.3824	-.5743	-.691	.9462	.3685	1.235	-.176	.1216
Poland	POL	61600051	61603450	0	.2778	-.7221	-.691	-1.1482	-.3822	-1.6678	-.6852	-.4607
Poland	POL	61600051	61604021	0	-.9786	-.59	-.6173	1.6694	1.1312	-1.6678	-.3912	-.5251
Poland	POL	61600051	61600464	0	-.8595	-.0862	-.5034	-.2328	.755	.2002	-.5832	.7435
Poland	POL	61600051	61603746	0	-1.2758	-.9785	1.4967	.7113	.8217	.414	.5755	2.0955
Poland	POL	61600051	61603938	0	-1.1333	-.5994	-.6843	.2736	.586	.2002	-.5832	.149
Poland	POL	61600051	61603765	0	-1.4834	-.4203	-.691	.6199	.3552	.4394	.0447	-.5912
Poland	POL	61600051	61600279	0	-.5488	-.4203	.0226	.0049	-.3805	.0559	.1922	-.7108
Poland	POL	61600051	61601837	0	-1.2307	-.4314	-1.0264	-.0935	-.9763	-.4333	.1701	-.5912
Poland	POL	61600052	61604083	0	-1.614	-.5994	.0226	2.77803870794322	4.8357	3.6292	.5755	.1216
Poland	POL	61600052	61602717	0	-1.5627	-1.2039	-.3488	.6389	.3454	.8463	-.9729	-1.1252
Poland	POL	61600052	61600532	1	-.0759	.2718	-.829	-.0394	-2.8083	-.1091	-1.0571	-.7108
Poland	POL	61600052	61602621	1	-.9636	-.4203	-.227	.5544	.1577	.6238	-.4948	-.222
Poland	POL	61600052	61601088	1	1.0049	.67	-.227	.6126	1.1523	.8427	-.2821	-.1563
Poland	POL	61600052	61603857	1	-.6933	.5923	-.7566	-.5338	-.2912	-.4795	-.1722	.1668
Poland	POL	61600052	61604017	1	-1.5738	-.5616	-.227	.0881	-1.6536	-1.6678	-.4358	-1.1252
Poland	POL	61600052	61604998	1	-1.5014	-.549	-.3076	-.4466	-.3258	-1.6678	.3482	-.2503
Poland	POL	61600052	61600266	1	-1.5843	-.2662	.0226	-.3666	-.3601	.4171	-.5974	.1216
Poland	POL	61600052	61600331	1	-.0158	-.6354	-.6843	-.3996	.2898	-.1467	-.8012	-.1563
Poland	POL	61600052	61604870	1	-.9028	-.8348	-1.5179	.0692	-.3313	-.5976	-.4948	-.7108
Poland	POL	61600052	61601673	1	-1.665	-.7412	-.691	-.9296	-1.6402	-.1778	-.3763	-.7108
Poland	POL	61600052	61601938	1	-1.1452	-.938	.0226	.7089	.5282	.3544	-.1727	-.6353
Poland	POL	61600052	61601948	1	-1.3682	-.7353	-.9285	.1633	.1236	.4439	.8107	-.5305
Poland	POL	61600052	61600060	1	-1.7341	-.7221	-.7902	-.3459	-1.6189	.0449	-.2821	-.7108
Poland	POL	61600052	61605304	1	-1.3937	-.7087	-.9607	-.3983	-.8239	-1.6678	-.4948	-.7108
Poland	POL	61600052	61600982	1	-.7476	-.7114	-.7638	.6967	.048	.1688	-.4846	-.7108
Poland	POL	61600052	61601191	1	-1.3286	-.0692	.0226	.1006	-.1537	.4092	.5755	.1216
Poland	POL	61600052	61603497	1	-.9254	.8046	1.036	.4535	1.6587	-.3355	.5755	.4504
Poland	POL	61600052	61600977	1	-1.2586	-1.0212	-.711	-1.012	-.7263	.2595	-.2821	.1216
Poland	POL	61600052	61603884	0	-.7841	-.4314	-.227	.6121	.768	.7522	-.1566	-.222
Poland	POL	61600052	61601891	0	-.8495	-.9363	-.7902	-.5816	-.9889	-1.6678	-.6852	-.959
Poland	POL	61600052	61602974	0	-.1686	-.0866360070843663	.0226	.444	.3192	.7718	.5755	-.8443
Poland	POL	61600052	61602231	0	-1.7226	-2.9627	-2.664	-2.6893	-1.3489	-1.6678	-2.1355	-2.5027
Poland	POL	61600052	61604302	0	-1.2302	.9454	.4173	-.9651	.8184	-.2473	.0215	.5553
Poland	POL	61600052	61603979	0	.2705	1.3697	.4173	.459	.4932	.8447	1.2262	1.1232
Poland	POL	61600052	61602813	0	-1.1036	-.0862	.0226	.081	-.9138	-.1443	.5755	.1216
Poland	POL	61600052	61602826	0	-.996	-.8232	-.3802	-.0913	.1668	.0541	-.1026	-.4607
Poland	POL	61600052	61604029	0	-1.431	-.2662	.4173	.0139	-.6179	-.5309	.0256	.1216
Poland	POL	61600052	61603565	0	-1.0921	.3289	.4173	.3843	1.0096	.7856	1.1417	1.1232
Poland	POL	61600053	61601649	1	-.8183	-.0088	.8038	.1848	-.2922	.2422	-.2821	.1216
Poland	POL	61600054	61602417	0	-1.5154	2.6352	1.9359	3.6039	2.2837	3.6292	2.4277	2.0955
Poland	POL	61600054	61602532	1	.6452	.3178	1.9359	.7984	1.4326	-.052	.1648	1.515
Poland	POL	61600054	61600620	1	.6007	.5946	-.732	.7396	.2338	.4145	-.4948	-.945
Poland	POL	61600054	61600091	1	-1.1409	-.8283	.2897	-.2847	-.9904	-1.6678	.5755	-1.236
Poland	POL	61600054	61602204	1	.2749	-.9924	-.3802	-.6869	-.6953	-1.6678	-1.5596	-.1563
Poland	POL	61600054	61602112	1	.0289	-.0802	-.9607	.1591	-.5668	-1.2919	-.4948	-.7496
Poland	POL	61600054	61600730	1	.8175	-.4343	-1.088	-.0611	-.7372	-.4795	-.3733	-.4607
Poland	POL	61600054	61603374	1	1.1644	-.9334	-1.0611	-.4232	-1.2641	-1.6678	-2.1355	-2.5027
Poland	POL	61600054	61602142	1	-.773	2.6352	1.9359	3.6039	-.1177	3.6292	2.4277	2.0955
Poland	POL	61600054	61600172	1	1.0842	-.4203	-.3802	-.0007	-.5298	-.8849	-.6852	-.1563
Poland	POL	61600054	61601454	1	.3008	-.2509	.0226	.1702	-.5318	.3463	-.3876	-.5305
Poland	POL	61600054	61601748	1	-.1819	-.7221	-.227	-.6293	-.3026	-.5569	.3482	-.4607
Poland	POL	61600054	61602328	0	.9009	.4435	1.9359	-.175	.3802	.3068	-.5202	2.0955
Poland	POL	61600054	61605156	0	1.1743	-1.3452	-.3802	.1053	-.0408	.4394	.5755	.1216
Poland	POL	61600054	61604897	0	.9351	.9166	-2.664	.3609	.4659	.4167	.1701	-1.5767
Poland	POL	61600054	61603303	0	.8259	-.2662	.0226	1.1773	-.0005	.0795	.5755	.1216
Poland	POL	61600054	61600614	0	1.1059	-1.1327	1.1657	.1411	-.1371	-1.6678	.3482	.7435
Poland	POL	61600054	61600828	0	-1.1746	-.7221	-.691	-.2129	-.1121	.1629	-.6852	-.7108
Poland	POL	61600054	61602984	0	.3878	-.6169	.0226	-.6428	-.0449	-.0571	-.5832	-.1563
Poland	POL	61600054	61600496	0	-.8591	.4457	.0226	.103	-.5	-1.6678	.5755	.1216
Poland	POL	61600054	61604572	0	-.1634	-1.3452	-1.1926	.1053	-1.1616	.4394	-.6852	-1.1252
Poland	POL	61600054	61600605	0	-.8209	-.4314	.4173	.2226	-.1178	-1.6678	.5755	1.0431
Poland	POL	61600054	61603593	0	.8174	.0568	-.4806	.1516	.0896	-.218	.1648	.4504
Poland	POL	61600054	61605052	0	.1086	-.7737	.4173	-.241	-.4123	.173	.2287	.4789
Poland	POL	61600055	61602206	0	-1.5273	-.5743	.1386	-.6718	-.6888	-.8849	.075	-.4607
Poland	POL	61600055	61603715	0	-.5388	1.4003	1.9359	3.6039	2.9962	3.6292	2.4277	2.0955
Poland	POL	61600055	61600421	1	.4877	.0666	.0226	.4934	.7151	-.2306	.1693	-.2726
Poland	POL	61600055	61604334	1	.1156	-.5925	1.0433	.2039	-.2417	-1.6678	.3542	1.1232
Poland	POL	61600055	61602390	1	.2141	-.6019	-1.263	.1896	.0866	-1.6678	-.6852	-.6959
Poland	POL	61600055	61603147	1	.743	.5119	-.8627	1.0837	-.1459	-.1652	.3542	-.5475
Poland	POL	61600055	61603847	1	-1.3946	.215	-.6116	.0148	.224	.1133	-.2852	-.222
Poland	POL	61600055	61605019	1	-.8736	-.2479	-.5034	-.0362	-.3614	-.8849	.0256	-.7507
Poland	POL	61600055	61600983	1	.2848	-.4488	-.691	.5724	.0253	-1.5939	-.6852	-.5093
Poland	POL	61600055	61605337	1	-.4333	.4012	-.227	.2112	-.8984	-1.6678	.1648	-.1583
Poland	POL	61600055	61605352	1	1.1985	-.0141813084125997	.279619489139804	.250451302600974	.147453484085419	-.229983617883516	.146858492853707	.27755055501199
Poland	POL	61600055	61600032	1	.4384	.4012	-.5034	-.045	-.2508	-1.6678	-.7867	.3216
Poland	POL	61600055	61600016	1	-.8688	.4121	-.4806	.3067	.0377	.1517	.5913	.1959
Poland	POL	61600055	61603870	1	-.6536	.3924	-.9607	.2048	-.5279	-1.6678	-.5974	.1216
Poland	POL	61600055	61602990	1	-.1003	-.7221	-1.0611	-.4308	-1.1507	-.801	-.6852	-.9299
Poland	POL	61600055	61603693	1	-1.476	.6515	-.9285	.2391	-.2982	-.5193	-.4948	-.5461
Poland	POL	61600055	61601075	1	-1.3582	.5206	-.1587	-.7311	-.4101	-1.6678	-.5172	-.5475
Poland	POL	61600055	61601899	0	-2.2395	.0682	-.8099	1.6986	1.4339	2.2078	.8038	-.3297
Poland	POL	61600055	61604168	0	-.0557	.1448	.9192	-.1017	.0011	-.5309	-.2668	-.0949
Poland	POL	61600055	61600810	0	1.0561	-.8802	-.3802	-.6491	.2084	-.8849	.1693	-.5093
Poland	POL	61600055	61601250	0	-1.0541	-.0862	-.7638	-.0839	.0424	-.5569	.075	-.9299
Poland	POL	61600055	61603570	0	-1.248	-.59	.0226	.6864	.3863	-1.6678	.1693	-.1563
Poland	POL	61600055	61603192	0	-.391508428867362	-.143950454751062	.0115542146003198	.221263263849199	.0672984979627757	-.212744753964418	.114882134549092	.0419864975385767
Poland	POL	61600055	61601658	0	-.5413	1.1576	1.4967	1.6271	1.6209	-1.5666	2.4277	2.0955
Poland	POL	61600055	61602740	0	-.0774	-.0862	.0226	.0212	.6452	-.4318	.1693	.1216
Poland	POL	61600055	61603829	0	.974	.1221	-.829	-.3872	.0086	-.8849	-.1727	-.5251
Poland	POL	61600055	61602523	0	-1.0594	-.7221	-1.0611	-1.1286	-1.7546	-1.6678	-.5832	-.5475
Poland	POL	61600055	61604994	0	-1.0145	-.6289	.0226	.6634	1.3585	-.0917	.5755	.1216
Poland	POL	61600055	61601494	0	.5054	-1.3452	.0226	.601	.4013	1.0062	.5755	.1216
Poland	POL	61600055	61603010	0	-1.4392	-.9363	-.227	.0145	-.0264	-.8849	.1693	.1216
Poland	POL	61600055	61603223	0	-1.0959	-.0827	-.227	.7354	1.0434	.2848	.5755	.0941
Poland	POL	61600055	61602345	0	-1.7352	-.0862	.0226	.5256	-.0731	-1.6678	.5755	-.5093
Poland	POL	61600055	61605269	0	.0748	.4435	1.4967	.1569	1.5546	.241	2.4277	2.0955
Poland	POL	61600056	61604319	1	-.9238	-.2366	-1.1801	.094	.5534	.1047	.1693	.149
Poland	POL	61600056	61604047	1	.6997	.1943	.0226	.2418	.263	-1.6678	-.8686	2.0955
Poland	POL	61600056	61600040	1	.4635	.1852	.4173	.5017	.1761	.0137	-.0823	.1216
Poland	POL	61600056	61602747	1	1.306	-.7221	-1.0611	.2481	-.3926	-.1442	-.5974	-.7496
Poland	POL	61600056	61601913	1	.7577	.468	1.4967	.2911	-.4476	-.0136	.0256	1.3857
Poland	POL	61600056	61602775	1	.7983	.1245	-.8627	-.0306	-.4611	.1873	-.6852	-.1563
Poland	POL	61600056	61604430	1	.947	.8046	.4173	.5114	-.229	-.2942	.0256	.1959
Poland	POL	61600056	61603288	1	-.5289	.6515	.8038	.5568	-.1149	-1.6678	.5755	.1216
Poland	POL	61600056	61603012	1	-.3263	-.2741	-1.0611	.4591	-.3566	.124	-.8627	-.8443
Poland	POL	61600056	61602125	1	-.5977	-1.0303	-1.0611	.0345	-.4983	-.3551	-.6852	-1.2688
Poland	POL	61600056	61601223	1	-.9075	.0634	-.9607	.6026	.0241	.6378	-.6852	-.7496
Poland	POL	61600056	61601594	1	-.4826	1.1576	-.3048	.2561	.0315	-.3936	-.1026	1.1232
Poland	POL	61600056	61601108	1	-.7499	.3376	.3461	-.3726	.4183	-.4384	.5755	-.222
Poland	POL	61600056	61602777	1	.2914	-.4314	1.4967	.2217	.5508	.2007	-.3237	2.0955
Poland	POL	61600056	61600664	1	.6242	.2086	.0226	-.4063	-.4483	-.219	-.216	-.1563
Poland	POL	61600056	61603306	1	.4408	-.4203	-.5887	.1885	-.4633	-.5309	-1.0722	-.1563
Poland	POL	61600056	61600290	0	-.3605	1.1352	1.1381	.8762	.2292	.5205	.1693	.7099
Poland	POL	61600056	61601048	0	.432	1.7671	1.9359	-.0069	.86	.0064	-.455	2.0955
Poland	POL	61600056	61604359	0	.9455	.3464	-.5034	-.521	-1.2072	-.0927	-.309	1.0431
Poland	POL	61600056	61604295	0	.7569	1.1493	1.1657	.5493	.8525	.7816	.3473	1.515
Poland	POL	61600056	61602242	0	.857	.6515	1.0433	.4843	.4338	-1.0529	.8038	1.3857
Poland	POL	61600056	61601181	0	.1498	-.4314	-.7902	.3355	.2796	.1221	.5755	.1216
Poland	POL	61600056	61604001	0	-1.377	.2629	1.9359	.3223	-.2378	-.3164	-.216	.8375
Poland	POL	61600056	61603478	0	-.3539	.2086	.0226	-.2868	-.1222	-1.6678	.5755	1.1013
Poland	POL	61600056	61605380	0	-.8366	-.2479	-1.0611	.1812	-.1342	-1.6678	-.6852	-.4607
Poland	POL	61600056	61603107	0	-.7929	-.6706	-.4806	.5234	-.1009	.4273	.5755	-.2503
Poland	POL	61600056	61604003	0	.4983	1.1576	1.9359	.3387	1.2222	-.7368	1.8077	.4504
Poland	POL	61600056	61602891	0	-.6901	-.2662	-1.0611	-1.1023	-.3737	-.2925	.1648	-.6774
Poland	POL	61600056	61603709	0	.8039	.8046	1.9359	.2201	.5349	-.0518	.0028	2.0955
Poland	POL	61600057	61601500	1	-1.5586	-1.2786	-2.664	-.16	-2.1193	-.3164	-1.1941	-2.5027
Poland	POL	61600057	61600256	0	.5746	-1.5137	-.1467	.410049993736993	-.0441	.9093	-.9057	-.356531056107215
Poland	POL	61600057	61602265	1	1.4544	-.9315	.6847	.4341	.2022	.1527	-.4948	-.0625
Poland	POL	61600057	61601129	1	-1.1247	-.0862	.0226	.6418	-1.1014	.296	.0256	-.959
Poland	POL	61600057	61604847	1	-.8642	.5293	1.9359	.8417	1.1401	-.7368	.8038	.1216
Poland	POL	61600057	61603349	0	-1.1001	-.2479	.0226	.2947	-.2866	.5156	.1693	-.5093
Poland	POL	61600057	61600743	0	-1.19	.8105	.0226	-.1278	-.1855	-.8849	.5755	.1216
Poland	POL	61600057	61605261	0	-1.3388	-1.0138	-.5034	.7113	.4061	1.0088	-.309	.1216
Poland	POL	61600057	61602671	0	-.9426	-1.5662	-.9674	-2.6893	-.1764	-1.6678	-1.1177	-2.5027
Poland	POL	61600057	61600744	1	-.5222	2.6352	1.9359	.2929	1.0518	2.3558	2.4277	.6314
Poland	POL	61600057	61601674	1	-.6167	-.0862	-.691	.1053	1.2296	.7883	-.1727	.2546
Poland	POL	61600057	61601970	1	-.8203	-.4699	.0226	.4195	.2574	-.0013	.3482	.1216
Poland	POL	61600057	61603382	1	.7579	-.7221	-.7638	.0361	-.3893	.2822	-.2852	-.2503
Poland	POL	61600057	61600669	1	-1.1193	-.0862	.4173	.8106	-.6027	.4256	.3482	-.2503
Poland	POL	61600057	61602237	1	-.8492	.0566	1.9359	-.0213	-.1868	-.7368	-.6852	-.1563
Poland	POL	61600057	61600785	1	-.9416	-.7221	-.8627	.1053	.3505	-.8768	-.6852	-.7487
Poland	POL	61600057	61600438	1	-.9654	-.4314	-.691	.0965	-.4182	.5089	-2.1251	.1216
Poland	POL	61600057	61601142	1	.1772	.1411	.3461	.2423	-.0834	.5801	.9194	-.1563
Poland	POL	61600057	61604187	1	1.3416	-.269	-.8627	.4572	.0322	.1132	-.2826	-.0358
Poland	POL	61600057	61602084	1	.0828	-.7221	.0226	.7113	-.0589	.1055	.5755	.1216
Poland	POL	61600057	61604182	1	-.7406	-.7221	.0226	-.0656	.0332	.3438	-.6997	-.4607
Poland	POL	61600057	61603132	1	-.2969	.3837	.0226	.6805	.6793	.6279	.5755	.1216
Poland	POL	61600057	61602184	1	.1541	-.1713	-.227	3.6039	.7844	1.6338	.5755	-.5912
Poland	POL	61600057	61603219	0	-.0175	.1245	.8038	.7241	1.2183	.9039	.5755	2.0955
Poland	POL	61600057	61605069	0	-.4657	.7821	1.9737	.0507	4.8357	3.6292	2.4277	2.0955
Poland	POL	61600057	61600565	0	.1205	-.102162690909115	.0978755683485071	.23066228437745	.0931096998189661	-.218295946945806	.125179039068088	.117841933758182
Poland	POL	61600057	61604810	0	-.9137	-.4314	-.9607	.4505	-.0503	.5676	.8038	-.2726
Poland	POL	61600057	61605398	0	-.6396	-.0862	.0226	.481	.6886	.2422	.5755	-.4607
Poland	POL	61600057	61603852	0	-.6358	-.0692	.0226	.4855	.7494	.2195	.5755	-.2503
Poland	POL	61600057	61604314	0	.8101	.1852	.0226	-.1565	-.295	-.3435	-.2165	.7864
Poland	POL	61600057	61601164	0	-.0233	1.2587	1.9359	.7113	.3513	-.8849	1.5037	.8145
Poland	POL	61600057	61602645	0	.1939	1.7671	1.9359	.2713	-.0234	-.5569	.0215	1.1013
Poland	POL	61600057	61601946	0	-1.3947	-.9443	.0226	.4836	-.634	-.5842	-.1026	-.8813
Poland	POL	61600057	61604277	0	-1.3041	-.218431965032061	-.142302900630418	.204510674580388	.0212932294423535	-.20285044043573	.0965291783417499	-.093216416741052
Poland	POL	61600058	61601064	1	-1.2667	-.0088	-.691	.1352	-.6088	-1.6678	-.6852	-.1563
Poland	POL	61600058	61602067	1	1.0088	-.4314	.0226	.4982	-.2252	.1731	.5755	.1216
Poland	POL	61600058	61600034	1	.2591	.718	.9192	.2007	-.1831	.3193	-.3055	.833
Poland	POL	61600058	61605164	1	-.9667	-.190894934926009	-.0854194137334015	.210704380284114	.0383021281543212	-.206508529651299	.103314565825301	-.0432296924265486
Poland	POL	61600058	61600873	1	.2438	-.4314	.0226	.2643	-.3646	-.2785	-.6852	-.1563
Poland	POL	61600058	61604289	1	-1.155	-.206263111478972	-.117165592105388	.207247727100914	.0288096099934927	-.204466981935556	.0995277001965141	-.0711268476975059
Poland	POL	61600058	61600617	1	-.5244	.5836	-.4728	.316346558490319	.240573332080913	-.102367638660173	.150763845518836	.1216
Poland	POL	61600058	61603663	1	-.9751	-.0652052685486643	.8348	.1171	-.3182	-1.6678	.0256	-.222
Poland	POL	61600058	61604431	1	-1.35	-.1652	-.262430776603031	1.2836	-.7575	.2755	.123212169211103	-.287721994264857
Poland	POL	61600058	61603143	1	-1.1393	-1.2682	-.9947	-.0631652454389802	-.5801	-.448680179794759	-.2479	-.5912
Poland	POL	61600058	61601724	1	-.9545	-.395178047729022	-.275062428106799	-.0336359472329473	-.5365	-.410335380660102	-.114988720500622	-.24297704583308
Poland	POL	61600058	61604811	1	-.665	.8149	-.5034	.3597	-.078	.0918	-.1533	-.7108
Poland	POL	61600058	61600225	1	-.619	-.7602	-1.1926	.1053	-.9905	.4239	-.1972	-1.1252
Poland	POL	61600058	61602285	1	-.4804	-.0862	.0226	1.7362	.3475	.8888	-.0987	.1216
Poland	POL	61600058	61601829	1	-.8328	.0789	-.3802	.7113	.0117	1.0062	.5755	.1216
Poland	POL	61600058	61605009	1	-1.363	-1.1442	-.691	.0787	-.7784	-.1379	-1.2835	-.5305
Poland	POL	61600058	61602959	0	-.9788	-.1239	-.7902	.5354	-2.5289	.8483	.1922	-.4607
Poland	POL	61600058	61603432	0	-.9966	-.192	.7638	.4028	.17848780066983	1.3527	.5755	-.943
Poland	POL	61600058	61600216	0	-1.0393	-.0862	1.9359	3.6039	-.3445	-1.6678	2.4277	2.0955
Poland	POL	61600058	61600359	0	.336	-.8893	-.9607	-.1471	.2547	-.4223	-.5832	.1216
Poland	POL	61600058	61603482	0	-1.4193	-.8977	-.3802	.3457	-.636	.5166	-.1021	-.2503
Poland	POL	61600058	61601082	0	-1.264	.0428390987672567	.134035002896825	.0732686585983197	1.0495	-1.6678	.205066146495038	.202451291053019
Poland	POL	61600058	61600200	0	-1.0956	-.3204	-1.1926	-1.6841	-1.9467	-.4795	.0444	-.4607
Poland	POL	61600058	61605211	0	-1.1617	-.4314	-.227193501862695	.159577463198298	-.0606936071283548	-.252374685396515	.0135724809022888	-.166631851150103
Poland	POL	61600058	61602168	0	.0126	1.09321783220879	1.1600713060476	2.34038871217134	2.9962	3.6292	1.66231157773171	1.2280892876995
Poland	POL	61600058	61602589	0	-.8035	-.0862	.0226	1.2836	.7409	1.5721	.5755	.1216
Poland	POL	61600058	61604647	0	-.9885	.6555	-.227	-.0551	.2195	-.7433	.8038	-.4607
Poland	POL	61600058	61602152	0	-1.5124	-.8398	1.9359	.3954	1.3392	.2394	1.2262	2.0955
Poland	POL	61600058	61605410	0	-1.1926	.7156	1.9359	-2.2824	-.0709	-1.6678	.5755	1.1232
Poland	POL	61600060	61600141	1	-.5402	.5376	.4173	.4509	.8746	.5289	.0256	-.4607
Poland	POL	61600060	61602664	0	-.3103	-.2712	.4036	-1.7857	-.1499	-.0207	-.2008	.8567
Poland	POL	61600060	61600445	0	.2996	.1852	.0226	-.0436	-.0283	-.385	1.0897	1.4234
Poland	POL	61600060	61604257	0	-.1461	1.4003	1.1752	.5772	.3928	.4346	1.2262	1.4234
Poland	POL	61600061	61604247	0	-1.0696	.7914	.0226	-.098	.3177	-.4128	1.5037	2.0955
Poland	POL	61600061	61600752	0	-1.125	-.0862	.0226	.7113	.2464	-1.6678	.5755	-.4607
Poland	POL	61600061	61601020	0	-.6524	-1.2492	-.7445	1.5176	4.8357	-1.6678	1.2798	-.1865
Poland	POL	61600061	61604019	1	-.6549	-.8357	-.5034	.2949	.2695	-1.6678	-.2821	-.9111
Poland	POL	61600061	61604665	1	1.0096	-.269	-1.0611	.1991	-.6246	-.8849	-.6822	-.7108
Poland	POL	61600061	61600580	1	-.4902	-.7221	-.9899	-.2149	-.3846	-1.6678	-.9533	-.1563
Poland	POL	61600061	61602512	1	-.3398	-.4203	.5347	-.3483	.1955	-.4795	-.5832	-.7496
Poland	POL	61600061	61603591	1	1.0362	.1245	-.3048	.1433	-.3179	-.226	.0256	-.1563
Poland	POL	61600061	61603762	1	1.0955	-.0862	-.829	-1.5123	-.4495	-.8849	-.6852	-.1865
Poland	POL	61600061	61604721	1	-1.1454	-.6669	-1.1592	.3633	-.7935	-.9292	-1.2871	-.6353
Poland	POL	61600061	61604562	1	-.4991	.32	.9192	.2294	-.136	-.2785	-.3055	.7627
Poland	POL	61600061	61600978	1	-.3478	.4012	.4173	.3217	.2999	-.0818	-.2821	.4994
Poland	POL	61600061	61603550	1	1.6591	-.7221	-.9285	-.6302	-.3841	-.7106	-.6852	-.4607
Poland	POL	61600061	61604657	1	-.13	-.8663	-.691	.2935	.5656	.3807	.0221	.1216
Poland	POL	61600061	61605170	1	-.7242	1.1306	1.9359	.6677	.393	-1.6678	1.3467	.8959
Poland	POL	61600061	61601743	1	-.297	-.9363	-.3802	-.2052	-1.0688	-.7433	-.4948	-.1563
Poland	POL	61600061	61604767	1	-.98	1.3889	.0226	-.017	-.0105	-1.6678	-.2821	1.515
Poland	POL	61600061	61601444	1	.4093	-.7221	-1.0611	.5853	-.0868	-.4769	-.6852	-.9299
Poland	POL	61600061	61602543	1	-.1528	.2695	1.4967	.3944	.3721	.1871	-.3876	.8567
Poland	POL	61600061	61603818	1	-.0672	1.3889	.586	.5106	.7749	.7931	-.0551	1.1232
Poland	POL	61600061	61601590	0	-1.963	-.59	-.2827	.5421	.0128	.7501	.5755	.1216
Poland	POL	61600061	61603170	0	-.9932	-1.2998	-.5747	1.2836	.6021	.9856	-.0341	-.6786
Poland	POL	61600061	61604212	0	.8729	-.5994	.8877	1.313	.6834	.0837	.5755	1.0431
Poland	POL	61600061	61601399	0	-.8938	.0502	.586	-.3271	-.3696	-1.6678	2.4277	1.1232
Poland	POL	61600061	61601159	0	-1.3849	-.7221	.0226	.1563	-.6027	-1.5939	-.3733	-.5912
Poland	POL	61600061	61601352	0	-1.7652	-.2662	-.227	.4429	.7452	.5124	1.3958	1.3566
Poland	POL	61600061	61602465	0	1.2234	.1245	.0226	.5051	.5164	.0934	-.1026	-.3856
Poland	POL	61600061	61604026	0	-.2858	.9454	1.9359	.1016	.4306	.493	1.2027	2.0955
Poland	POL	61600061	61603539	0	.0363	-.4314	-.227	.7653	.0922	-.0468	.1648	-.2503
Poland	POL	61600061	61601924	0	-1.032	-1.3253	-1.2251	.8618	4.8357	-1.6678	-.259	-1.4399
Poland	POL	61600061	61605365	0	1.0035	-.2548	.7162	-.4676	.3125	-1.6678	.1693	.149
Poland	POL	61600061	61602692	0	-1.7698	.1852	.0226	-.0615	.3044	-.5309	.0215	.1216
Poland	POL	61600061	61604873	0	-.8646	-.2595	.5347	.2133	.1481	-.5842	.9628	-.2503
Poland	POL	61600061	61603146	0	.2509	-.7221	.0226	-.3085	-.0347	-.8849	-.1026	.4777
Poland	POL	61600062	61600207	0	-1.0134	-.0862	.0226	.7113	-.0408	1.0062	.5755	.1216
Poland	POL	61600062	61600493	0	-1.4472	-.9245	-.5034	-.4799	-1.0855	-.3055	.5755	.1216
Poland	POL	61600062	61603574	0	-1.0402	-1.8086	-.9211	.3374	.2702	-.0757	1.656	2.0955
Poland	POL	61600062	61600837	0	-.7677	.5946	.0226	-.8986	-1.0204	-.3261	-.6803	1.0448
Poland	POL	61600062	61602737	1	.6224	.9275	-.829	.1965	-.0741	-.7433	-.2821	-.2778
Poland	POL	61600062	61601409	1	-1.0077	1.4003	.0226	-.1231	-.8217	-1.6678	.1701	.1216
Poland	POL	61600062	61603835	1	-.8338	-.7221	.0226	-.1189	-.7983	-.1399	-.1026	.1216
Poland	POL	61600062	61603085	1	-.656	2.6352	.0226	.4454	.6355	.1638	.0256	.1216
Poland	POL	61600062	61603959	1	.8346	-.8357	.0226	.0994	.4905	-.8768	-.1026	-.2726
Poland	POL	61600062	61603871	1	-1.2409	.8089	.586	.3507	.8264	-1.6678	.0256	-.1563
Poland	POL	61600062	61601624	1	.8384	.6492	-.335	-.0903	.0235	-1.6678	-1.0758	-.5475
Poland	POL	61600062	61603810	1	-1.2939	-.4203	-.2827	-.0254	-.8281	-1.6678	-1.1908	-.6924
Poland	POL	61600062	61601252	1	-.1023	.788	.4173	-.8293	.5453	-.7368	-.4948	.833
Poland	POL	61600062	61603008	1	-.7183	-.7221	-.691	-.2557	-.9015	-1.6678	.0256	.1216
Poland	POL	61600062	61601522	1	-.8418	.4121	-.691	.5449	.2058	.4981	-.176	.1216
Poland	POL	61600062	61602663	0	-.8315	.7156	-.5544	-.096	-.2603	-1.2919	-.0551	.0876
Poland	POL	61600062	61602043	0	-1.0952	-.4203	.0226	.1377	.8779	.3187	.5755	.1216
Poland	POL	61600062	61603546	0	-.8755	-.0862	-.3802	.845573850256828	.3471	1.3818	.5755	-.2503
Poland	POL	61600062	61601861	0	-.8503	1.1493	.0226	.3373	.997	-1.6454	.5755	.1216
Poland	POL	61600062	61602947	0	.3009	-.5874	-.7836	.6519	-.026	.9465	-.2004	-1.2193
Poland	POL	61600062	61600783	0	-.8031	-.7221	1.1657	-.0816	-.1395	-.8849	-.5798	1.515
Poland	POL	61600062	61604000	0	-1.7879	.6515	-.7902	-2.6893	-.8008	-1.6678	-.309	-.2503
Poland	POL	61600063	61602108	1	.1265	.2607	-.5544	.3132	.5419	-1.6678	.5755	-.7108
Poland	POL	61600063	61602399	1	-1.779	-.2662	-1.0611	-.2621	-.2286	-.801	.075	-1.1866
Poland	POL	61600063	61604590	1	-1.2963	-.4136	-2.664	.306	-.0364	-1.6678	.5755	-.7507
Poland	POL	61600063	61601092	1	-1.828	-.4314	.0226	.1205	-.9709	-.8849	.5722	.1216
Poland	POL	61600063	61601633	1	.7684	-.0862	-.691	-.226	-.4398	-.8437	-.2821	-.4607
Poland	POL	61600063	61603769	1	.2205	.1997	.0226	.0835	-.252	-1.6678	-.4948	-1.2018
Poland	POL	61600063	61603083	1	-1.4912	-.7271	-.691	.0734	-.2735	-1.6678	-2.1355	-.1563
Poland	POL	61600063	61600149	1	-.1901	-.5743	-.5907	-1.1982	-.8618	-.8849	-.6852	-.9111
Poland	POL	61600063	61602936	1	-1.0436	-.2548	-.4806	-.2035	-.5665	-.9292	-.0987	-.2503
Poland	POL	61600063	61602310	1	.0839	.666	.4173	-.0063	.1163	-.0381	.0256	.1216
Poland	POL	61600063	61601876	1	-1.1709	-.6105	-.3802	-.5297	-.5485	-.421	1.23	-.7108
Poland	POL	61600063	61604415	1	-.8483	-.4314	.0226	1.2836	1.0219	.7807	.3482	.1216
Poland	POL	61600063	61601135	1	-1.5185	-.59	-1.0611	.1052	-.1027	-.8849	-.216	-.5912
Poland	POL	61600063	61601183	1	-1.0671	.2695	-.5034	-.0438	-.7968	-.7433	.1922	-.7108
Poland	POL	61600063	61602483	0	.2394	.2695	1.1381	.6217	.7499	.1029	1.836	.8567
Poland	POL	61600063	61601353	0	.2192	-.3516	.0226	.2242	.3556	.2763	.1648	.1216
Poland	POL	61600063	61604012	0	-.4274	-.5847	.0226	.5543	.7084	.6736	.5755	-.1563
Poland	POL	61600063	61602288	0	-.7094	-.8264	.0226	-.5638	-.2512	-1.6678	.5755	.1216
Poland	POL	61600063	61603958	0	-.8304	-.5743	-.691	.3057	.5047	.4082	.5755	.1216
Poland	POL	61600063	61603370	0	-1.4407	-.7199	-.2827	-.2093	-.6771	-1.6678	.5755	.1216
Poland	POL	61600063	61604580	0	-1.0054	1.1306	.8508	.821	.003	1.3798	2.4277	2.0955
Poland	POL	61600063	61601930	0	-1.6338	-.8357	-.9607	-.8189	-1.5453	-1.6678	-1.2871	-.7108
Poland	POL	61600063	61603912	0	.0656	.9349	.9192	-1.7857	.7862	-1.6678	.3473	.9097
Poland	POL	61600063	61602879	0	-.5958	2.6352	1.9359	.2204	1.7413	.3267	2.4277	2.0955
Poland	POL	61600063	61602916	0	-.639	-.2741	.0226	.7113	2.6375	1.0062	.5755	.1216
Poland	POL	61600063	61602266	0	-1.5119	-.49	1.9359	.2227	-.2443	.4394	.5755	.1216
Poland	POL	61600063	61602195	0	.4003	-.67146206757251	-.407918207308753	-.469657311520722	-1.5526	-.808895086079081	-.499606662274449	-.422098253124989
Poland	POL	61600064	61604087	1	1.0963	.7763	.7162	.1537	-.1154	-.8849	1.2302	.6663
Poland	POL	61600064	61600871	1	.1008	.2718	-1.0611	-.2938	-.0986	-.3516	-.6852	-.7507
Poland	POL	61600064	61605232	1	1.0944	.0634	-1.7997	-.1881	-.6302	-.4058	-.4801	-.4607
Poland	POL	61600064	61603510	1	1.0199	-.0862	.0226	.0716	.3059	-.3646	.5755	.1216
Poland	POL	61600064	61601225	1	-.1271	1.1932	1.9359	-.0314	-.2057	.0924	.549	.9097
Poland	POL	61600064	61603997	1	.8247	-.6289	.0226	-.363	-.5393	-.8849	-.2821	.1216
Poland	POL	61600064	61600893	1	-.0659	-.0862	.0226	.4875	-.6867	-.421	-.176	-.4607
Poland	POL	61600064	61600770	1	.9553	-.0862	.0226	.0338	-.6537	.2208	.0256	-.1563
Poland	POL	61600064	61603730	1	.7215	-.59	-.3802	-.0786	-.3357	-1.6678	.0256	-.4607
Poland	POL	61600064	61601398	1	.184	-.891	.0226	-.5533	-.9697	-.8849	-.3237	.1216
Poland	POL	61600064	61600888	1	-.3049	-.2662	-.4806	-.8237	-.1115	-1.6678	-.6852	-.2503
Poland	POL	61600064	61600105	1	.2963	-.3531	1.1381	-.0165	-.5651	-1.6678	-.7838	-.5475
Poland	POL	61600064	61604822	1	.6602	-1.0249	-.691	-.1607	-.6779	-.8604	-.4771	-.8578
Poland	POL	61600064	61601525	1	1.2163	.9526	.586	.4552	1.6698	1.0384	.1701	.7435
Poland	POL	61600064	61603271	1	.3922	-.5906	-.9807	-.3279	-.6031	-.8849	-.4771	-.8443
Poland	POL	61600064	61600434	1	.6052	.1221	-.691	-.0995	.4566	.2422	-.3876	.0876
Poland	POL	61600064	61604164	1	.7734	-.0055	-1.2374	-.0563	.2833	.1029	-1.5848	-.1563
Poland	POL	61600064	61601234	0	.9559	.5119	1.4967	.6527	1.0054	1.1783	.5684	1.0431
Poland	POL	61600064	61601326	0	.2887	-.2662	.6407	-.6123	-.0112	-1.5506	.5755	.8375
Poland	POL	61600064	61602083	0	2.274	1.2587	1.9359	.7381	.251	.1071	1.48	2.0955
Poland	POL	61600064	61601296	0	1.4219	2.6352	1.1657	.1616	1.066	.4789	.5755	2.0955
Poland	POL	61600064	61601367	0	.4778	.5836	.0226	.5441	.5674	.1573	-.2668	-.1563
Poland	POL	61600064	61601464	0	.8675	-.0862	.0226	-.4597	-.2957	-.7433	-.2553	-.1563
Poland	POL	61600064	61603373	0	-.4344	-1.0249	-.691	-.0286	-.3662	-.8849	-.5832	-.1563
Poland	POL	61600064	61601563	0	-.7899	-.2857	.0226	-.2873	.9548	-.1442	.1693	.4777
Poland	POL	61600064	61603725	0	1.4932	1.3889	1.9359	.4325	.6042	.3895	.5755	2.0955
Poland	POL	61600064	61601632	0	.1378	-.9494	1.9359	-.3426	.0192	-.8849	-.1484	2.0955
Poland	POL	61600064	61602899	0	-.0145	1.3697	1.4967	.4096	.8725	.6524	1.802	2.0955
Poland	POL	61600064	61600549	0	.6005	-.2741	-.8417	-.5146	-1.0114	-1.6678	-.9358	-.1563
Poland	POL	61600064	61603782	0	.3323	-.1827	.0226	.5049	.2526	.3886	.5755	.1216
Poland	POL	61600064	61604378	0	1.1144	-.4343	.0226	.2447	.2612	.4623	1.4152	.2782
Poland	POL	61600064	61600214	0	.6512	-.0862	-.6587	-.3443	-.4563	-.8849	.1693	.1216
Poland	POL	61600064	61603957	0	.8586	-.6007	.4173	-.3744	.0737	-1.6678	-.2197	1.1013
Poland	POL	61600065	61602742	1	.8805	-.4818	.6847	-.3792	-.5959	-1.6678	-2.1355	-1.0454
Poland	POL	61600065	61601070	1	.9726	-1.1772	-.9607	-.1529	-.8567	-1.6678	-.4948	-1.1742
Poland	POL	61600065	61603095	1	-1.1234	.0467	.0226	-.195	-.1442	-.2686	.1693	-.7685
Poland	POL	61600065	61600562	1	.1428	-.1106	.5563	.0167	.0932	-.0818	-.2821	.6663
Poland	POL	61600065	61602838	1	-.8367	-1.1429	-.691	.1185	-.8815	-.5037	.075	-.2503
Poland	POL	61600065	61600928	1	.102	-.2298	-1.0611	.0043	-1.3502	-1.6678	-2.1355	-.0949
Poland	POL	61600065	61602922	1	-.982	-.2479	-.691	-.9651	-.7388	-1.6678	-.6852	-.7108
Poland	POL	61600065	61603148	1	.2985	.631	1.9359	.2228	-.1943	-.1741	1.802	.9444
Poland	POL	61600065	61603905	1	.8673	.1915	.4173	-.6486	-.1426	-.143	-.0987	.6663
Poland	POL	61600065	61600905	1	.524	-.5847	.0226	.6114	.2637	-.5309	.0256	-1.1252
Poland	POL	61600065	61601665	1	-1.2285	1.1352	.0226	.0455	.27	-.7439	-.3882	-.4423
Poland	POL	61600065	61602511	1	-.1091	-.5874	-.7836	-.6579	-.2667	-1.6678	-.6852	-.4607
Poland	POL	61600065	61602153	1	-.1006	-.6655	-.5034	-.197	.147	-1.6678	.2047	-.5912
Poland	POL	61600065	61602336	1	.976	2.6352	1.9359	.7712	.5715	.6776	-.4771	1.515
Poland	POL	61600065	61602599	1	-1.0998	1.7162	.6421	-.0984	-.2905	-.7936	.1701	1.0448
Poland	POL	61600065	61601186	1	.4426	.5201	.0226	-.1528	-.4639	.0001	-.1722	.1216
Poland	POL	61600065	61600082	0	-.9207	.64	1.4967	.7276	.2665	.4868	1.2262	2.0955
Poland	POL	61600065	61600354	0	-.8546	2.6352	1.9359	1.4965	1.467	-.1975	2.4277	2.0955
Poland	POL	61600065	61604147	0	-.7687	-.0061	.27	.5037	1.1623	1.9384	1.656	.1216
Poland	POL	61600065	61603274	0	.8244	.5266	.586	-.5426	.5559	-.5956	.5755	.2546
Poland	POL	61600065	61603470	0	-.8951	-.4314	.0226	.132	.6671	.1511	-.8041	.1216
Poland	POL	61600065	61602447	0	-.5164	-.0966	.0226	.0551	.242	-1.6678	-.1026	.1216
Poland	POL	61600065	61604483	0	-.2891	-.2479	.0226	1.2836	.8779	1.2491	1.2798	.7627
Poland	POL	61600065	61602181	0	-.9568	.2532	1.9359	-.4345	.7393	-1.6678	.1648	2.0955
Poland	POL	61600065	61603183	0	.0604	-.7221	.0226	.3496	-.8937	-1.6678	-.309	-.4607
Poland	POL	61600065	61603222	0	-1.4642	.3926	-.6116	1.3112	.9116	.4394	.5145	2.0955
Poland	POL	61600065	61601651	0	-.811	.2607	.0226	1.2836	.6114	-1.6678	.5755	.1216
Poland	POL	61600065	61601019	0	.2038	1.4003	1.9359	1.2836	.8779	1.5721	2.4277	2.0955
Poland	POL	61600065	61603712	0	-.7305	-1.289	1.9359	2.1299	.8151	-1.6678	.5755	1.2147
Poland	POL	61600065	61603842	0	.7667	-.3697	-.5747	.6333	-.4262	.7745	-.3237	-.3297
Poland	POL	61600066	61603097	1	-.8678	-.5743	-.691	-.0185	-.0628	-.159	-.6852	-.5475
Poland	POL	61600066	61604349	1	-.4662	-1.1755	-.7638	.3705	.1901	.2236	-.2128	-1.3718
Poland	POL	61600066	61604446	0	-1.0563	-.4314	.0226	.2143	-.1475	.2007	.5755	.7627
Poland	POL	61600066	61601201	0	.8099	-.7353	.5347	-.1086	-.0775	.2671	1.2607	.1216
Poland	POL	61600066	61604759	0	-1.0199	-.0862	.6825	.1836	-.3384	-1.6678	.5755	.5295
Poland	POL	61600067	61603553	1	-.3486	2.6352	-1.2891	.7502	.2718	-1.6678	.5755	.1216
Poland	POL	61600067	61601229	1	.1417	-.0862	-.7902	.2878	.1611	-1.6678	.0256	-.5475
Poland	POL	61600067	61603203	1	-.3565	-.141093228433083	.0174564123026366	.221905919170937	.0690633314561666	-.213124315185799	.11558618243011	.0471730911440204
Poland	POL	61600067	61603118	1	-1.5159	-.2662	.8038	.7552	.0784	-.2571	-.5832	-.5251
Poland	POL	61600067	61601931	1	-.8233	1.7162	-.227	-.5695	.0911	-.219	.075	.1216
Poland	POL	61600067	61603307	1	.3535	-.4174	-.3802	-.3136	-.3795	-.2089	-.4771	-.2503
Poland	POL	61600067	61601995	1	-.3254	.5404	.4173	-.002	.356	-.3435	.2163	.1216
Poland	POL	61600067	61605316	1	1.2144	-.6028	-.5544	-.4863	-1.003	-1.6678	-.3876	-.5305
Poland	POL	61600067	61604097	1	-.2896	-.2479	-.227	.1053	-.1116	-1.6678	-.6852	-.7496
Poland	POL	61600067	61603358	1	-1.0371	-.0862	.4173	.0787	-.4486	-.8849	.0256	.1216
Poland	POL	61600067	61605238	1	-.8894	-1.1429	.0226	.1053	-.9291	.4394	.5755	.1216
Poland	POL	61600067	61601239	0	.0368	.792	-.6315	-.4345	.0997	-.0569	.3473	.0144
Poland	POL	61600067	61600213	0	-.5227	-.5001	-.0587	1.2836	.8779	1.5721	.5755	.1216
Poland	POL	61600067	61600943	0	1.0755	.1489	-.6843	.8127	.2684	1.3713	.3876	.5256
Poland	POL	61600067	61603421	0	.4454	-2.9627	-2.664	1.2836	-.6882	-.4657	-1.7719	-1.4827
Poland	POL	61600067	61605338	0	.3028	-1.273	-.7902	.219	-.2158	.7813	-.6852	-1.5367
Poland	POL	61600067	61604918	0	-1.0244	-.1959	-.7445	.2551	.0976	.5139	-.396	-.1563
Poland	POL	61600067	61602122	0	-.5267	-.0862	.0226	1.2836	-.0408	1.5721	.5755	.1216
Poland	POL	61600067	61602502	0	2.8196	2.6352	1.9359	3.6039	1.4491	3.6292	2.4277	2.0955
Poland	POL	61600067	61602798	0	-.6322	.3317	.586	.7371	1.0927	-.2608	.8038	-.2503
Poland	POL	61600067	61603469	0	.8043	-1.3452	.0226	-.3417	-.7806	.8107	.5755	.1216
Poland	POL	61600067	61602220	0	-1.3977	-.4488	.0226	.6697	.8824	.2053	.5755	.1216
Poland	POL	61600067	61604434	0	-.7645	1.1352	1.9359	1.3377	.6326	1.052	2.4277	.1216
Poland	POL	61600067	61600391	0	1.0076	-.029761684960452	.247434967359601	.246946920802393	.137829895572927	-.227913880979983	.14301933911746	.249268202695336
Poland	POL	61600067	61603811	0	.0053	-.2806	.8348	-.2593	-.1538	-1.6678	1.6331	.833
Poland	POL	61600067	61600377	0	-.499	-.0862	.0226	3.6039	.2419	1.0436	.5755	-.222
Poland	POL	61600067	61605346	0	.602	-.9769	-.8424	.5126	-.584	.7265	-1.4013	-1.0844
Poland	POL	61600067	61602954	0	-.6976	-.2479	.0226	.0218	.026	.1012	.5755	-.2503
Poland	POL	61600067	61602308	0	-.7092	-.2662	-.3802	.1844	.4505	-.0443	.0256	.1216
Poland	POL	61600067	61602652	0	-1.3428	-1.3452	.0226	.1053	1.4924	.9756	.5755	.1216
Poland	POL	61600067	61602133	0	-.7231	-.2479	.0226	.1005	1.0466	.0668	.5755	.1216
Poland	POL	61600067	61600597	0	-.7765	-.0176	.0226	.9608	.1483	1.2149	.9254	.0484
Poland	POL	61600067	61600190	0	-.1871	-.5874	-.6843	.4637	.1494	.7339	-.1727	-.5251
Poland	POL	61600067	61602263	0	-1.0815	2.6352	-.1587	.6588	.2457	.9225	-.1566	-.6774
Poland	POL	61600068	61604796	1	.8012	.4012	.0226	.2586	.4093	-.0127	-.4948	-.1314
Poland	POL	61600068	61605333	1	.9935	-.8802	.8116	-.2161	-.6248	.3057	-.6852	.4504
Poland	POL	61600068	61602797	1	-.5692	.6555	.1386	.2057	.4701	-.0911	1.1171	-.7887
Poland	POL	61600068	61600686	1	-.4102	-.4025	.0226	.043	-.5413	-1.6678	.5755	-.4784
Poland	POL	61600068	61600358	1	-.9649	-.7221	-.3802	-.3272	-.7493	-.8768	-.4948	-.6774
Poland	POL	61600068	61604467	1	-1.0495	-.269	-.3802	.5431	.0689	.3607	.3482	.1216
Poland	POL	61600068	61601091	1	-.9053	-1.0688	.5462	-.2913	-.041	-1.6678	-1.0722	.1216
Poland	POL	61600068	61601619	1	-1.3296	-.2662	-1.2891	.4251	-.1758	.373	-.6852	.1216
Poland	POL	61600068	61600372	1	-.9328	-.9719	-1.5438	.6333	-.1016	-.0447	.1693	.1216
Poland	POL	61600068	61603987	1	-.9113	-.0622364425095094	.0573392044135206	.342583300969352	.3489	-.0957502417014757	.242683948010873	.1216
Poland	POL	61600068	61602768	1	-.9979	-.7221	-.4806	.7176	.1093	-1.653	.3482	-.2503
Poland	POL	61600068	61604392	1	-1.151	-.8264	.0226	1.2649	.0598	.69	.5755	.1216
Poland	POL	61600068	61605428	1	.4266	-.4203	-.1587	.0091	-.5885	-.2578	-.1021	.4777
Poland	POL	61600068	61604079	1	-.1701	.18	.0226	1.2699	.1631	-1.6678	-.6378	.1216
Poland	POL	61600068	61601642	1	-1.5854	-1.0212	.586	.33	-.6611	-1.6678	-.6852	-.5475
Poland	POL	61600068	61605219	1	-.9546	-.6019	-.7638	-.8834	-.6896	-.3516	-.414	.1216
Poland	POL	61600068	61601834	1	-.7428	-.0862	.0226	.1964	-.385	-.5007	.5755	.1216
Poland	POL	61600068	61602780	1	-1.3367	.2695	.4173	.0037	-1.017	.0033	.1701	-.5475
Poland	POL	61600068	61603385	0	-.9364	.2718	.0226	.1848	.305	.6414	.1693	.1216
Poland	POL	61600068	61602382	0	-.532	-.1106	.2753	.9115	.1686	1.3268	.5755	.1554
Poland	POL	61600068	61605415	0	-.8321	.5228	.5347	.5833	-.0654	.3385	.9863	.4504
Poland	POL	61600068	61605345	0	.8121	-.2662	.0226	.3081	.2204	-.4817	.5755	.1216
Poland	POL	61600068	61605314	0	.1228	-.0862	.0226	.1053	.2224	-1.6678	.5755	.1216
Poland	POL	61600068	61601564	0	-1.3432	-.165	.0226	.118	.3109	-.4128	.3482	.1216
Poland	POL	61600068	61603910	0	-.7481	-.59	.0226	-.2166	-.1704	-.3261	.5755	.1216
Poland	POL	61600068	61604551	0	-.3389	-.8128	-.1119	-.2221	-.1389	-.1957	-.0992	-.222
Poland	POL	61600068	61604791	0	-1.2997	-1.2027	-1.2193	-1.2502	-.9071	-1.6678	-.8738	-.3856
Poland	POL	61600068	61603391	0	-1.641	-.0862	-1.1926	.0993	-.1563	.4394	.5755	.1216
Poland	POL	61600068	61604601	0	-1.1527	-.9814	.0226	.5558	-.4709	.6874	.9911	.5553
Poland	POL	61600068	61601611	0	-1.2177	1.1493	.0226	-.3774	.8063	-1.6678	.8038	.1216
Poland	POL	61600068	61600587	0	-1.2009	-2.4463	-.3802	-1.5123	-.839	-1.6678	-.6852	-.8198
Poland	POL	61600068	61600681	0	.4396	.7332	1.9359	.5281	3.5634	-.8181	1.2607	2.0955
Poland	POL	61600069	61600469	1	.8059	-.59	-1.161	-.1206	-.4855	-.2607	-.2821	-.7108
Poland	POL	61600069	61605362	1	-.3682	.2185	.1386	.0555	.6977	-.5309	.5755	2.0955
Poland	POL	61600069	61603446	1	-1.0298	-.196044865571213	-.0960576710635785	.209546043503127	.0351211515428062	-.205824399747616	.102045573678851	-.052578128420162
Poland	POL	61600069	61602209	1	-.1858	1.7671	-1.9803	.1032	-.292	-.5842	-.2004	-.7876
Poland	POL	61600069	61605259	1	-2.2805	-1.5811	-2.664	.3426	-1.3376	-.2979	-.747	-1.9384
Poland	POL	61600069	61603535	1	-.7136	.5344	1.1381	.2123	-.2143	.1099	-.1694	2.0955
Poland	POL	61600069	61601393	1	1.0874	-1.0688	-.5907	-.5237	-.798	.0583	-.1727	-.7108
Poland	POL	61600069	61602253	1	-.8041	-.1678	-.5034	.1005	-.2945	-.8849	-.4948	-.2503
Poland	POL	61600069	61600965	0	-.4223	-1.3452	.0226	.1053	-.9291	.4394	.5755	.1216
Poland	POL	61600069	61602935	0	-1.2418	-1.1063	.9192	-.0956	-.1044	-1.6291	-.3912	.9339
Poland	POL	61600069	61605181	0	-.0694	-.2662	-.5034	-.7283	-.6719	-1.6678	.1693	-.5475
Poland	POL	61600069	61603360	0	-1.1684	-.2396	-.1587	-1.6841	-.7346	-.801	-1.4019	.1238
Poland	POL	61600069	61604283	0	-1.118	-.5743	-.7902	.398	.1634	-.568	.3473	-.959
Poland	POL	61600069	61600103	0	.0813	-.5034	.0226	-2.6893	-.4632	-1.6678	-.1479	-.1563
Poland	POL	61600069	61603165	0	-1.6027	-.9672	-.8237	1.0587	.6066	1.3448	.3542	.8567
Poland	POL	61600069	61604525	0	.364	-1.1046	-1.6008	-.8189	-.1581	-1.6678	-.5832	-2.5027
Poland	POL	61600069	61601481	0	-.5837	-.8802	.0226	-.0797	-.2248	-.5037	.5755	-.5475
Poland	POL	61600069	61601327	0	.0924	.2063	.0226	.2312	.2852	-.0265	.5755	.1216
Poland	POL	61600069	61600834	0	-1.6478	.8762	-.691	-.5952	-.1628	.3429	.0791	.3873
Poland	POL	61600069	61603853	0	-.2264	-.0862	-.6104	1.2836	.433	1.5721	.0154	-1.041
Poland	POL	61600069	61603945	0	.5516	-1.4093	-.9807	.5987	-.4747	.9921	-.7693	-.8936
Poland	POL	61600070	61604356	1	-1.774	-.5717	-.3802	.1657	-.5089	-1.6678	.0256	-.2503
Poland	POL	61600070	61600283	1	.3295	-.6501	-.691	-.2603	-.3208	-1.6678	-.414	-.2503
Poland	POL	61600070	61603199	1	-1.1029	.9275	-.691	.6539	1.3272	.9978	.5755	.1216
Poland	POL	61600070	61604760	1	-.5499	-.5847	-.1587	-.0801	.0529	-.5569	-.5832	-.2503
Poland	POL	61600070	61605382	1	-.7798	-.938	-.227	-.1881	-.1614	.1223	-.1727	.1216
Poland	POL	61600070	61602462	1	-.8959	-.2479	-.5836	.2533	-.398	-.5569	.0256	-.4607
Poland	POL	61600070	61602791	1	-1.1632	-.4314	.4173	.3676	-.2953	-.5569	-.6595	-.7651
Poland	POL	61600070	61604615	1	-.8109	-.4314	.0226	-.3395	-.036	-.7433	.5755	.2771
Poland	POL	61600070	61603528	1	-.927	-.2662	-.9607	-.1838	.1242	-.5309	-.5832	-.4607
Poland	POL	61600070	61603932	1	-1.1803	-.7221	.4173	.5007	-.0715	-.1409	.0256	-.2726
Poland	POL	61600070	61604420	1	-1.2047	-.59	.0226	.0018	-.066	-1.6678	-.2821	.1216
Poland	POL	61600070	61601907	1	-1.4632	-.2662	-.3802	.0057	-.5752	-.1678	-.6852	.1216
Poland	POL	61600070	61605006	0	-1.283	-.6593	.0226	.6586	-.0408	.2357	.5755	.1907
Poland	POL	61600070	61600506	0	-.9991	.0624	.0226	.1614	-.4548	-.298	-.6852	-.2503
Poland	POL	61600070	61601415	0	-.7437	-1.3452	1.9359	1.5631	.8779	3.0023	2.4277	2.0955
Poland	POL	61600070	61604545	0	-.409	.9637	.0226	-.4454	-.3097	-1.6678	.1648	-.5711
Poland	POL	61600070	61602578	0	-1.1509	-.2662	.0226	.5131	-.0588	-1.6678	.5755	.1216
Poland	POL	61600071	61601740	1	-.2773	-.7087	.0226	-.3222	-.2786	-1.6678	.5755	.1216
Poland	POL	61600071	61601975	1	-1.2168	-.0862	-.2827	-.263	-.5448	-.2785	.5755	-1.1733
Poland	POL	61600071	61600774	1	.2337	-.337	-1.1274	-.4319	-.9326	-.4583	-1.2871	-1.0913
Poland	POL	61600071	61600577	1	-.4883	-.2366	-.5034	.2875	-.2399	-.2766	-.4948	-.7108
Poland	POL	61600071	61602908	1	.0025	-.6616	-.7902	.2475	-.5267	.101	-.6852	-.5305
Poland	POL	61600071	61601503	1	.9288	-.6593	-.3802	.4221	.084	.6506	-.0553	-.1563
Poland	POL	61600071	61604838	1	-1.0934	.3946	-.335	.0654	.241	-.2942	-.3733	.0658
Poland	POL	61600071	61602596	1	-.8756	.0722	-.691	.0736	-.19	-.0086	.5755	-.2503
Poland	POL	61600071	61600647	1	-.7407	-1.5445	-1.2567	-.7726	-1.283	-1.6678	-.8738	-1.1252
Poland	POL	61600071	61604138	0	-1.28	-.2164650343102	-.138239794423488	.204953082130654	.0225081507789226	-.203111732522556	.0970138488762893	-.0896459364328731
Poland	POL	61600071	61604730	0	-.5893	-1.026	.586	-.7858	-.3188	-.2979	-1.0167	-.1563
Poland	POL	61600071	61602914	0	-1.4673	-.269	.6496	-.7748	-.307	-.443	.7264	-.0859
Poland	POL	61600071	61602201	0	-.6667	1.3697	1.9359	.1151	.3493	-1.6678	1.8085	.8567
Poland	POL	61600071	61603697	0	1.1999	-.4314	.0226	-.0946	-.0007	-.8849	.1693	.1216
Poland	POL	61600071	61603187	0	-.4511	1.4003	1.4967	.2962	.499	.2016	1.802	2.0955
Poland	POL	61600071	61601400	0	-.1574	-.6593	-.9607	.1102	.475	.1061	.3415	.2203
Poland	POL	61600071	61601245	0	-1.2316	-1.5733	.0226	1.1514	-3.7095	1.1481	.5755	.1216
Poland	POL	61600071	61602213	0	-.9404	.2063	1.9359	.1544	.2668	-1.6678	.5755	.1216
Poland	POL	61600071	61605250	0	.1123	2.6352	-.5252	-.1888	.3122	-.0571	.1648	.3588
Poland	POL	61600072	61601062	1	-.8438	-1.0249	.0226	-.33	-.5623	.2572	-.535	-.9601
Poland	POL	61600072	61605368	1	.8695	-.59	.0226	.0514	-.8275	-.052	.0256	-.222
Poland	POL	61600072	61600246	1	.7397	-.7243	-.5544	.285	-.2531	.0409	-.4948	-.4607
Poland	POL	61600072	61603933	1	.0377	-.3341	.0226	.3119	.3992	-.6274	-1.305	-.4607
Poland	POL	61600072	61604009	1	.0548	.468	-.227	.6386	-.5785	-1.653	.1922	.0658
Poland	POL	61600072	61603200	1	-.8943	.8046	-.3802	.3121	-.1045	-.2131	-.4948	.2909
Poland	POL	61600072	61600064	1	-1.3663	.3815	.4173	.6991	.1574	.0767	-.309	-.2503
Poland	POL	61600072	61601314	1	-1.1697	-1.3888	-.9874	-.9395	-1.384	-.8849	-2.1355	-.8443
Poland	POL	61600072	61600985	1	-.8399	2.6352	1.9359	.5095	1.2803	-.3768	-.3733	-2.5027
Poland	POL	61600072	61605018	1	-1.5642	-1.1387	-2.664	-.0494	-.6051	-1.6678	-.6852	-2.5027
Poland	POL	61600072	61601700	1	-.8229	.1299	-.6315	-.2944	.2139	.1803	-.6852	-.1865
Poland	POL	61600072	61602733	1	.7099	-.8882	-.829	-.2047	-.6675	-.9484	.2732	-.9933
Poland	POL	61600072	61603216	1	-.9988	-.938	-1.2567	-.2197	-.3787	-.4694	-1.0753	-1.113
Poland	POL	61600072	61602524	1	-1.1278	-.59	.0226	.0213	-.2603	-.0949	-.4948	.1216
Poland	POL	61600072	61600031	1	-.4296	.235	-.2614	.2938	-.186	.3749	1.2107	-.2485
Poland	POL	61600072	61601866	1	-1.1815	-.2662	.0226	-.0993	.0755	-.0538	.0256	-.2503
Poland	POL	61600072	61603860	1	-1.049	-.4314	.0226	-.0892	-.3598	-.5058	-.0987	-.2503
Poland	POL	61600072	61604054	1	-1.0597	-1.0212	.0226	.4891	-.2552	.1428	.3482	-.3297
Poland	POL	61600072	61603434	1	-1.4254	.5326	-.1587	.2999	.017	.1372	.0638	.833
Poland	POL	61600072	61600968	0	.2121	.3062	1.9359	1.2761	4.8357	.9362	.5755	2.0955
Poland	POL	61600072	61600999	0	-1.0035	.5859	.4173	.0347	-.1691	-.159	1.2262	1.0177
Poland	POL	61600072	61602335	0	-1.3982	.0502	-.6315	.6774	1.4539	.1678	.6626	-.1563
Poland	POL	61600072	61603599	0	-.6266	.5228	.7162	-.2469	-.1729	-1.3198	.9628	.5553
Poland	POL	61600072	61601160	0	.4564	-.4351	-.3802	.1736	-.4431	-.0026	1.1171	-.2726
Poland	POL	61600072	61600412	0	-1.2096	-.7861	-.227	.1782	-.4531	-1.6678	.5755	-.5093
Poland	POL	61600072	61602269	0	-.6722	-1.034	.0226	-.1295	-1.1094	.1533	.5755	.1216
Poland	POL	61600072	61604894	0	-1.3714	-.9334	-.2626	.3968	-.5931	-1.6678	-.5832	-1.1252
Poland	POL	61600072	61601332	0	-1.3808	-.5994	-.4728	1.1715	.1945	1.0089	1.3656	-.3297
Poland	POL	61600073	61605034	1	.2521	-.5743	-.691	.482	.0736	.5136	-.3876	-.4607
Poland	POL	61600073	61604230	1	-1.2172	.1245	.4173	.3395	-.2071	-1.6678	.3482	.1216
Poland	POL	61600073	61601885	1	.3275	.1943	-1.0611	-.1152	-.4556	-1.6678	-.6852	-.6959
Poland	POL	61600073	61601532	1	-.8625	-1.0688	.4173	.1146	-.4926	-.0383	-.2821	-.7108
Poland	POL	61600073	61604653	1	-.7787	-.5743	-1.0611	-.3726	-.7108	-1.6678	-.4948	-.959
Poland	POL	61600073	61604050	1	.1777	-.59	.0226	.1841	-.4818	.3835	-.176	-.2503
Poland	POL	61600073	61602321	1	.5667	-.2479	-.9607	.0488	-.8223	.4261	-.6852	-.4607
Poland	POL	61600073	61602786	1	-1.5674	-.7221	.4173	.1474	-.3526	-1.6678	-.5974	-.2503
Poland	POL	61600073	61602176	1	1.194	-.4314	.0226	.0633	-.2257	.3585	.3482	.1216
Poland	POL	61600073	61600795	1	-1.2783	-.1827	-1.7997	-.8913	-.3027	-.7433	-.5573	-.8443
Poland	POL	61600073	61605231	1	-1.2701	-.0862	-.7638	1.2208	1.1403	.4677	-.8686	.1216
Poland	POL	61600073	61603648	1	-.8163	-.7221	-.3802	.102	-.4178	.309	-.2852	-.2503
Poland	POL	61600073	61605325	1	-.867	-1.1117	1.2867	.69	.085	-1.6678	-.4771	.1216
Poland	POL	61600073	61601505	1	-.8923	.2086	-1.5179	.0162	.4624	-.0725	-.4978	-.9933
Poland	POL	61600073	61603386	1	-1.551	.4012	-.227	-.7965	-.145	-.3242	.3482	-.7108
Poland	POL	61600073	61604207	0	-1.2714	-.6299	-.9211	.1169	-.1382	.5964	-.2004	-1.1604
Poland	POL	61600073	61600248	0	-1.0477	-.4314	.0226	-.7268	-.3317	.0044	.1693	.1216
Poland	POL	61600073	61600481	0	-.0112	-.7221	.0226	.6254	.3382	.5174	.1648	.1216
Poland	POL	61600073	61605215	0	.039	.4012	1.2341	.1455	1.2697	.6654	.8038	1.0641
Poland	POL	61600073	61600906	0	-1.0598	-.59	-1.0611	.0971	-.7586	-.6742	-.3237	-.4607
Poland	POL	61600073	61603464	0	-1.2539	-.0862	.0226	.3587	.8158	.4249	.1648	-.2726
Poland	POL	61600073	61600976	0	-1.5523	.9454	.6407	.3848	.2767	-1.6678	-.2857	1.1232
Poland	POL	61600073	61600038	0	-.6577	-.2479	.0226	.1053	-.0939	1.0062	.5755	.1216
Poland	POL	61600073	61600611	0	-.6992	-.7221	.0226	.3735	.3131	.0901	.1693	-.2726
Poland	POL	61600073	61604393	0	1.1116	-.59	-.691	-.5695	-.679	-.3435	-.2821	-.5475
Poland	POL	61600073	61602175	0	.3719	.2836	.0226	.9051	.8221	.5383	.5755	-.4607
Poland	POL	61600073	61601908	0	-2.4019	-.2431	-.2827	.6288	.19	1.024	-.3933	-.3565
Poland	POL	61600073	61603290	0	-.7864	-.5017	.7398	-1.5123	-.8367	-.1117	-1.1937	.6361
Poland	POL	61600073	61601073	0	-1.2323	-2.9627	1.9359	.6411	-.5138	-1.6678	.5755	1.2841
Poland	POL	61600073	61603050	0	-1.631	.4571	1.4967	.379	.8664	.3227	.5755	.1216
Poland	POL	61600074	61601785	0	-1.1072	-1.8194	-1.6008	.715	-1.0397	.143	-1.1908	-1.6713
Poland	POL	61600074	61603465	1	-.2091	-1.4093	.0226	-.0676	-.7361	-1.0529	-.6852	-.1563
Poland	POL	61600074	61603123	1	-1.222	-.4314	-.5034	-.3262	-.9432	-.2785	.0154	.1216
Poland	POL	61600074	61601361	1	-1.273	-.1827	-.829	-.4309	-1.2152	-1.2919	-.4948	-.4607
Poland	POL	61600074	61601784	1	-1.565	.8116	.0226	-1.134	-1.1984	.0124	.0256	-.959
Poland	POL	61600074	61602535	1	-1.4705	.2695	-.9607	.0981	-.4171	-.06	-.6852	-.4607
Poland	POL	61600074	61601960	1	-.2196	1.1576	-.2614	.3719	-.1003	-.1211	.0256	-.5233
Poland	POL	61600074	61600463	1	-1.1376	-.49	-.5326	-.2741	-.225	.0854	-.1021	.6314
Poland	POL	61600074	61603977	1	-.0127	.2465	.4173	.354	-.3097	.7411	-.454	-.5912
Poland	POL	61600074	61602842	1	-1.1649	-.59	-.7902	.4361	.9206	-.2173	.1701	1.2147
Poland	POL	61600074	61603760	1	-1.1569	.2718	.0226	.4568	.3544	-.2979	.5755	-.6353
Poland	POL	61600074	61601486	1	-.0787	-.0862	.0226	.3885	-.304	.7024	.5755	.1216
Poland	POL	61600074	61601078	1	-.3091	-.0862	-.2827	1.0685	.6609	1.122	.0256	.1216
Poland	POL	61600074	61601764	1	-.5339	.4061	.1386	.5298	.1378	.5041	.1472	-.4377
Poland	POL	61600074	61604703	1	-.0333	-.891	-.227	.1676	-.526	-.0626	.1693	-.9299
Poland	POL	61600074	61605038	1	-.2924	-.847	-.3827	-.0199	-.2095	-.3435	.3482	-.7507
Poland	POL	61600074	61603994	0	-.2084	-.7221	-.5034	-.541	-.5054	-1.2919	-.3733	.8375
Poland	POL	61600074	61601080	0	.2172	.1945	1.9359	2.2998	.7609	.6157	1.5037	1.4234
Poland	POL	61600074	61601238	0	.1651	2.6352	-1.4479	-.1089	-.6585	3.6292	2.4277	1.0448
Poland	POL	61600074	61601592	0	-.5806	-.2662	.0226	1.2836	1.4245	.7731	.5755	.1216
Poland	POL	61600074	61602150	0	-.8024	-.0933	-.227	-.0955	-.2407	-.801	-.6599	-.8198
Poland	POL	61600074	61605128	0	-.8888	-1.2676	-.8172	-.0465	-.6506	-.5309	.5755	.1216
Poland	POL	61600074	61600407	0	-1.6357	-.0862	.0226	.359	.1273	.6893	.5755	.1216
Poland	POL	61600074	61601317	0	-1.1787	.0666	.0226	.4645	-.055	.3368	.5755	.1216
Poland	POL	61600075	61600568	1	-.6789	-.5743	-1.0611	.5286	.2211	.1769	-.2821	-.1563
Poland	POL	61600075	61601042	1	-1.123	-1.1429	-1.0611	-.8771	-.7355	-.3265	-.176	-.4607
Poland	POL	61600075	61603641	1	-.3888	-.59	-.691	-.5275	-1.2961	-1.6678	-.1026	-.7108
Poland	POL	61600075	61603292	1	1.009	.67	.586	.5348	.3835	-1.2919	-.2821	.1216
Poland	POL	61600075	61600115	1	-.5195	-.1827	-.9607	-.2955	-.7413	-.4694	.1701	-1.1078
Poland	POL	61600075	61601166	1	.1949	-.3486	.5021	.1012	.0478	.081	-.2852	-.2726
Poland	POL	61600075	61600403	1	-.8667	-.4314	-.3802	-.4291	-.4936	.0455	-.0553	-.5475
Poland	POL	61600075	61605073	1	-1.2358	.957	-.6843	.3468	.1003	.0638	-.2821	-.5475
Poland	POL	61600075	61600126	1	-.6128	-.2479	-.3802	-.1225	-.4454	-.5371	-.6852	-.9299
Poland	POL	61600075	61604548	1	1.0337	-.7221	-.7368	.1134	-.8745	.3788	-.4775	.2203
Poland	POL	61600075	61600546	1	-.1386	.4061	-1.0935	.1399	1.0518	.1182	-.454	.0484
Poland	POL	61600075	61601848	0	-.1442	-.0862	-.4728	.9308	.7898	-1.6678	.3473	-.4607
Poland	POL	61600075	61600961	0	-.4955	-.4314	-.227	.471	-.1174	-.3164	.3482	.1216
Poland	POL	61600075	61603786	0	-.0785	-.4314	-.227	-.0966	.2693	-.1092	-.1026	.1216
Poland	POL	61600075	61604880	0	-.8569	-.2479	-.7902	.0952	.189	-1.6678	.5755	.1216
Poland	POL	61600075	61600699	0	-.9541	-.0306	1.2899	-.5762	.3035	-.6073	-.176	1.1508
Poland	POL	61600075	61605406	0	-.3096	-.0994	.0226	-.2087	-.2585	-.4318	.9911	.1216
Poland	POL	61600075	61601443	0	.5934	-.7221	-.3802	-.7435	-.8159	-1.6678	-.2852	-.1563
Poland	POL	61600075	61600988	0	-.7404	-.2479	.0226	.4946	-.2483	.9126	.5755	.1216
Poland	POL	61600075	61601708	0	-.4025	-1.3452	.0226	1.2836	.8779	1.0062	2.4277	2.0955
Poland	POL	61600075	61602423	0	.6116	.4571	1.0108	-.873	.7577	-.0994	.8038	1.0431
Poland	POL	61600075	61603710	0	.6419	.1476	-.5373	.5707	.4552	1.0111	.0254	-.8864
Poland	POL	61600075	61600204	0	-.6633	.788	-.5907	-.069	-.5036	.0642	-.3907	-.6959
Poland	POL	61600076	61604447	1	-.808	-.4314	-.4806	.3871	-.1006	.1533	.1693	-.2503
Poland	POL	61600076	61600538	1	-1.0234	.6515	1.9359	-.146	-.2808	-.2306	-.3268	.1339
Poland	POL	61600077	61604583	0	-1.7767	-.983	-.77950294763239	.0631	-1.4479	-.0175	-.389212723915096	-.734286129323458
Poland	POL	61600077	61602981	1	.4629	.9454	1.2899	.3869	.1161	-1.6678	1.2568	.9097
Poland	POL	61600077	61601347	1	-.1829	-.0862	-2.664	-2.6005	-1.2511	-1.6678	.5755	.1216
Poland	POL	61600077	61601545	1	-.4057	.1179	.4173	.067	-.3937	-.5842	-.8627	.4777
Poland	POL	61600077	61604960	1	-.6611	-.59	-.9607	-.3932	-.6063	-1.2919	-.4801	-.4377
Poland	POL	61600077	61605438	1	.0972	-.0862	-1.0611	.3838	.1275	.3051	-.1727	-.4607
Poland	POL	61600077	61604273	1	.3647	.468	-.5544	.012	-.7135	-.8849	-.6852	-.7108
Poland	POL	61600077	61603511	1	-.7408	-.337	-1.1539	.3598	-1.037	-1.6678	-.5828	-.6947
Poland	POL	61600077	61605417	1	.1706	-.5743	-.3802	.3059	-.6144	-.5569	.1701	-.222
Poland	POL	61600077	61600830	1	-.9416	-.0357	-.691	.5037	-.0601	.5403	-.4948	-.2503
Poland	POL	61600077	61605302	1	1.0718	-.4203	-.9607	.4297	-.2789	-1.6678	-.3733	-.7496
Poland	POL	61600077	61602718	1	-.8299	-.4314	1.9359	-.1756	-.5532	-.568	.0256	.4504
Poland	POL	61600077	61600247	1	-.7277	-.2479	.0226	.6121	-.225	.2855	.5755	-.1563
Poland	POL	61600077	61603270	1	-.305	.2577	.4173	-.0789	.4324	-.8768	.0256	-.1865
Poland	POL	61600077	61604406	1	-.739	-.5874	-.4806	-.0593	-.3111	-.1211	-.6852	-.5251
Poland	POL	61600077	61604473	1	-1.3752	-.983	.1386	.3914	.2633	-.3516	.0256	-.2726
Poland	POL	61600077	61604311	0	-1.121	2.6352	-.2737	.5649	2.5677	1.0871	-.1026	2.0955
Poland	POL	61600077	61605090	0	-.9595	.3289	.0226	.2943	-.2841	-.8849	.5755	2.0955
Poland	POL	61600077	61601052	0	.1649	-.0219	1.9359	.0663	.9591	.3349	2.4277	2.0955
Poland	POL	61600077	61601798	0	-.5813	1.7162	1.9359	.2053	1.6415	-1.6678	.5858	1.3857
Poland	POL	61600077	61604206	0	-.8194	-.4314	-.3802	.1378	.1049	-.5569	-.3763	.1216
Poland	POL	61600077	61605196	0	-.0196	1.1576	-.5907	-.1452	.5427	.5903	-.7726	.1216
Poland	POL	61600077	61601496	0	.4247	-1.3858	-.4806	-.6231	-1.0376	-.0201	-.3912	.1216
Poland	POL	61600077	61603533	0	-.6735	-.4314	-.227	.1053	-1.5622	-.5569	.5755	-.1563
Poland	POL	61600077	61603390	0	-.9306	-.0692	.6407	.2972	.1725	-.0112	.5755	.4777
Poland	POL	61600078	61601122	0	-.1887	.133	-.148	.7008	-.8216	.9711	1.3388	-.5559
Poland	POL	61600078	61603522	1	-.1675	-.59	-.7836	-.0886	-.0203	-.4657	-1.1947	-.2503
Poland	POL	61600078	61602309	1	-.0977	-.0862	.0226	.1053	-1.2274	1.3344	-.6852	.1216
Poland	POL	61600078	61603278	1	.6591	-.0862	-1.7997	-.1386	-.373	-.7368	-.8801	-.945
Poland	POL	61600078	61600053	1	.719	2.6352	-.4246	3.6039	.265	1.0866	.0154	-1.1252
Poland	POL	61600078	61603689	1	-.1594	-.125006836512802	.0506862145178171	.225524115360043	.0789994723457008	-.215261272460217	.119550023191841	.0763739902619475
Poland	POL	61600078	61604591	1	-.7062	1.1132	1.9359	.6704	.8191	.2357	.7264	.4926
Poland	POL	61600078	61602068	1	-.0545	.0502	.0226	.1946	-.2774	-.4427	.5755	-.4607
Poland	POL	61600078	61604851	1	-.2588	-.269	-.9607	.3499	-.9726	.2477	-1.054	-.9815
Poland	POL	61600078	61601844	1	-.5216	-.7353	-1.9803	.3357	-.2163	.2055	-2.1355	-1.3358
Poland	POL	61600078	61602251	1	.6253	-.4203	-.691	.0379	-.5912	-.8849	-.6852	-.4607
Poland	POL	61600078	61605139	1	-.9011	-.59	-.261593307690935	-.5398	-.1369	-1.6678	-.2821	-.1563
Poland	POL	61600078	61605209	1	-1.4346	-.8264	-.378290530617467	3.6039	-.1187	3.6292	.696921863639531	-.341591132965576
Poland	POL	61600078	61603064	1	-1.232	.1221	.4938	.334	.4819	.4486	.2344	.7338
Poland	POL	61600078	61600369	1	-.391508428867362	-.143950454751062	.0115542146003198	.221263263849199	.0672984979627757	-.212744753964418	.114882134549092	.0419864975385767
Poland	POL	61600078	61600728	1	-1.4156	-.9363	-.2827	-1.0007	-1.1813	-1.6678	-.8686	-1.3017
Poland	POL	61600078	61602536	0	.716	.4624	.4173	.6293	.3662	-.1117	.5755	.5553
Poland	POL	61600078	61601862	0	.6447	-.0593799073240748	.186252343189692	.240285107524733	.119535499181187	-.223979320884162	.135721125964583	.195503584278818
Poland	POL	61600078	61601419	0	-.0439	1.7671	.0226	2.52	3.3518	1.32965504202318	.5755	.4777
Poland	POL	61600078	61604202	0	-.9219	-.6593	.0226	.78	.138	-.396	.0221	-.2726
Poland	POL	61600078	61601282	0	-2.3454	-.303418062985328	-.31785943562112	.185395364120132	-.0312004463987014	-.191560670725676	.0755877913037491	-.247487833542156
Poland	POL	61600078	61602262	0	1.2312	1.1576	1.9359	1.1247	1.7876	1.3468	2.4277	2.0955
Poland	POL	61600078	61604991	0	.8996	-.59	-.5034	-.4886	-.5121	-.8849	.1693	.4777
Poland	POL	61600078	61605285	0	-.0449	-2.9627	-.7249	.7113	-2.4399	1.0062	2.4277	1.515
Poland	POL	61600078	61605111	0	-.5096	-.8357	-.227	.1431	.1883	-.3646	-.1026	-.4607
Poland	POL	61600078	61600084	0	.1422	-.4314	.0226	-.121	-.0421	-1.6678	.3473	.1216
Poland	POL	61600078	61604938	0	-1.0676	2.6352	1.9359	.3867	1.7475	1.5721	2.4277	2.0955
Poland	POL	61600078	61603793	0	-1.295	-1.3865	-.0413	-.3931	-.6573	.3349	.5755	.1216
Poland	POL	61600079	61605326	1	-1.3501	-2.9627	-2.2485	-.9146	-1.0342	-.0671	.0256	-.8443
Poland	POL	61600079	61601822	1	-.552	-.4174	.0226	.0178	-.4481	-1.6678	.3482	.1216
Poland	POL	61600079	61603703	1	.8104	-.59	-.5034	-.1904	-.1254	.0592	-.6852	-.4607
Poland	POL	61600079	61604854	1	-.4589	-.59	.0226	.3631	.2673	-1.6678	-.1026	-.9243
Poland	POL	61600079	61602767	1	-1.2998	-.7221	-1.0611	-1.7857	-.5489	-1.6678	-.6852	-.4607
Poland	POL	61600079	61602963	1	.7241	-.1167	.0226	-.1769	-.0708	-1.6678	.5755	.1216
Poland	POL	61600079	61603679	1	-1.0883	-.4314	.0226	.027	-.7332	-1.6678	-.2821	-.4607
Poland	POL	61600079	61601875	1	-1.0422	-.2662	.3461	-1.1401	-1.101	-1.5666	.5755	-1.4344
Poland	POL	61600079	61605341	1	-1.3571	-1.2163	-.7902	-.5773	-1.7606	-1.6678	-.1722	-.9111
Poland	POL	61600079	61603119	1	-.8891	.2629	1.9359	.1484	-.2405	.3709	-.8012	2.0955
Poland	POL	61600079	61602518	1	.4489	1.1493	1.2867	.6883	1.0942	.1656	1.802	2.0955
Poland	POL	61600079	61600396	1	-1.3963	-.6414	-.5836	-.4141	-1.0899	-1.6678	-.4948	-.7496
Poland	POL	61600079	61601387	1	-1.3175	-.0862	.0226	.7519	-.3245	-.5309	.5755	.1216
Poland	POL	61600079	61605057	1	.7983	-.4203	.1802	-.0523	-.2596	-.9292	-.0987	-1.6155
Poland	POL	61600079	61600363	1	-1.1364	1.7671	.0226	2.0277	1.184	-1.6678	.5755	.5823
Poland	POL	61600079	61602115	1	.8669	-.6631	-1.2954	.7351	-.0212	-1.6678	-.6852	-.8578
Poland	POL	61600079	61603556	1	.3145	-1.5671	-2.664	.1053	-1.2858	.4394	-2.1355	-2.5027
Poland	POL	61600079	61601228	1	-.1191	-.0862	-.227	-.371	.6403	-.2508	-.4771	-.2503
Poland	POL	61600079	61603803	0	.1297	.2629	.8038	.0881	.6096	-.5842	1.5037	.5295
Poland	POL	61600079	61603084	0	-.678	-.4314	.0226	-.211	-.3961	-1.6678	.1693	-.2503
Poland	POL	61600079	61605360	0	-.1543	.4571	.4173	.0748	-.2072	.0173	.1693	.5553
Poland	POL	61600079	61605146	0	-.9536	-.0862	.0226	-.188734687022932	-.165290414885094	-1.6678	.5755	-.4607
Poland	POL	61600079	61600414	0	-1.7157	-.253	-1.1019	.7113	-.0408	.414	-.7105	-.2995
Poland	POL	61600079	61603971	0	-.9072	-.0862	.0226	.1053	2.5736	.4394	.5755	.1216
Poland	POL	61600079	61603053	0	1.7778	-.7737	.0226	.5099	.3184	.3875	.8038	-.2503
Poland	POL	61600079	61601477	0	-1.0855	-.7815	1.4967	-.2874	-.4011	.0033	.5755	1.1232
Poland	POL	61600079	61600798	0	-1.2943	-.217632134282093	-.140650683168678	.204690574746056	.0217872638447758	-.202956691989709	.0967262642852556	-.0917645201841991
Poland	POL	61600079	61603976	0	-1.0969	-1.3452	.0226	.7113	-.0408	1.0062	.5755	.1216
Poland	POL	61600079	61603243	0	1.4462	.7308	.7162	.0693	-.1178	-1.6678	.8038	-.2503
Poland	POL	61600079	61602632	0	1.359	.1386	-.7902	-.3996	-.4876	-1.6678	-.309	-.2503
Poland	POL	61600079	61603038	0	-.7494	-.8802	-.227	.2534	-.6381	-.4393	.0256	-.2503
Poland	POL	61600079	61600570	0	-1.0795	-.989	1.0108	1.254	-.3319	-.3164	1.836	1.1232
Poland	POL	61600079	61601442	0	.0928	-.0862	-.3802	-.0248	-1.1633	-1.6678	.5755	-.4607
Poland	POL	61600079	61602425	0	-.4777	.1207	1.013	.1695	-.1485	-1.6678	-1.0451	2.0955
Poland	POL	61600079	61602146	0	-1.2213	.3317	1.9359	-.4707	-.1855	-.0033	2.4277	.1216
Poland	POL	61600080	61601898	0	-.0912	2.6352	.0226	3.6039	.4819	1.3276	1.5037	.1216
[truncated: 2,479 more rows]
