# Supplementary material for: Antecedents of adolescent students’ ICT self-efficacy: The ICT dataset
Source: Data Brief. 2020 Oct 22;33:106437. doi: 10.1016/j.dib.2020.106437 (PMC7644865; doi:10.1016/j.dib.2020.106437)
Supplement: Supplementary file 2 [file mmc2.zip › Portugal.csv]

CNTRYID	CNT	CNTSCHID	CNTSTUID	ST004D01T	ESCS	INTICT	COMPICT	HOMESCH	ENTUSE	USESCH	SOIAICT	AUTICT
Portugal	PRT	62000001	62008540	1	.7415	-.1106	.4173	-1.0314	-.2972	-.0307	.3482	.1216
Portugal	PRT	62000001	62009202	1	-1.4731	.2032	-.442	.7539	.9881	.9007	.5755	-.4607
Portugal	PRT	62000001	62007505	1	.8986	-.0692	.0226	-.062	.3649	.1343	.5755	-.4607
Portugal	PRT	62000001	62006725	1	.7926	2.6352	-.9607	.208	.0621	.4148	.775	-.4607
Portugal	PRT	62000001	62004808	1	-1.1654	-.4203	.0226	.2889	.2651	.065	.5755	-.2503
Portugal	PRT	62000001	62003848	1	-1.0157	2.6352	1.9359	.653	1.5518	1.2856	1.3428	-.5079
Portugal	PRT	62000001	62002060	1	-.3635	-.2662	-1.0611	-.7701	-.9775	-.3883	-.2852	-1.3027
Portugal	PRT	62000001	62002522	1	-1.0541	.4546	1.1657	-2.6893	-.8031	-1.6678	-.532	-.7674
Portugal	PRT	62000001	62001865	1	-2.1267	2.6352	1.9359	-.2678	-1.5154	-.2393	.9636	-.9804
Portugal	PRT	62000001	62005054	1	-1.1596	.0666	-.227	-.655	-.8238	-.3355	.0256	-1.2412
Portugal	PRT	62000001	62005043	1	-.2516	2.6352	1.9359	.1444	.2075	-1.6291	.3482	-2.5027
Portugal	PRT	62000001	62002678	1	-.2117	-.7681	-1.0338	-2.6893	-2.2268	-.7106	-.8657	-.5305
Portugal	PRT	62000001	62003929	1	1.6464	.1489	-1.0611	-.1791	.0605	-.4795	-.3733	-.806
Portugal	PRT	62000001	62001509	1	-.0147	2.6352	-1.9313	.7113	.715	1.4206	.5755	-1.9384
Portugal	PRT	62000001	62001159	1	1.4165	.0634	.0226	.282	.0647	.2605	.5755	-.1563
Portugal	PRT	62000001	62000681	1	.7328	.1395	.4173	.1527	.7964	.7945	.1693	-1.207
Portugal	PRT	62000001	62005044	0	.0468	1.7671	1.9359	-.6677	-.1577	-.8849	.9246	1.0641
Portugal	PRT	62000001	62004609	0	.8475	.0634	-.5544	-2.0365	-.5871	-.7847	.5755	-.5912
Portugal	PRT	62000001	62004717	0	.8166	.9454	.4173	-.2166	.9985	.1835	.5755	-.222
Portugal	PRT	62000001	62004295	0	-1.585	.7332	1.9359	-.2269	.2579	.2057	1.4152	1.515
Portugal	PRT	62000001	62001921	0	-2.1559	-.0862	.0226	.1374	-.333	-.3083	.0221	-.1563
Portugal	PRT	62000001	62001341	0	-.2064	.9349	.6907	.3682	-.4395	.6727	1.6338	2.0955
Portugal	PRT	62000001	62004139	0	-1.3092	-.59	-.4806	-.095	-.3095	.3888	-.1026	-.7496
Portugal	PRT	62000001	62007483	0	-1.3166	.0634	.0226	1.2836	-.1331	.7475	.5755	.1216
Portugal	PRT	62000001	62002599	0	-.2037	-.0862	.0226	1.2836	.7724	.2329	.5755	.7435
Portugal	PRT	62000001	62009279	0	-.4283	-.0862	.0226	1.2836	-.0408	.7807	.5755	.1216
Portugal	PRT	62000001	62006354	0	1.7752	2.6352	1.9359	-.3755	.3923	.025	2.4277	1.3857
Portugal	PRT	62000001	62004512	0	1.2352	1.7242	-.5034	-1.0502	-.1167	-.0808	-.4952	-1.0169
Portugal	PRT	62000001	62008560	0	-1.1715	-.4518	.6907	.1938	1.1264	.6219	1.1375	.1216
Portugal	PRT	62000002	62007106	1	-.834	.4121	.1386	.4423	.7689	.4485	.0553	.8567
Portugal	PRT	62000002	62002614	0	-1.808	-.164853587082794	-.6843	.0707356660724986	.1497	.119679261780908	-.1727	-.724507650572721
Portugal	PRT	62000002	62006007	0	-2.246	1.7162	.6407	1.7779	1.5096	2.1589	2.4277	.8145
Portugal	PRT	62000002	62009469	0	-1.9897	1.3939	1.9359	3.6039	4.8357	3.6292	2.4277	2.0955
Portugal	PRT	62000002	62002854	0	-2.3529	-.2662	.0226	.6472	-.3418	1.3852	.5755	-.5251
Portugal	PRT	62000002	62002434	0	-1.6015	-1.8617	-.3788	.6333	-.2155	.8387	1.0897	-.1563
Portugal	PRT	62000002	62001668	0	-1.4234	-1.4387	-.7445	-.6654	-1.3588	.1495	.5755	.5553
Portugal	PRT	62000002	62000405	1	-2.5399	-.8802	-.4246	.232	-.5889	.6602	.5755	-.2503
Portugal	PRT	62000002	62008067	1	-1.4371	-1.3452	-1.5048	-1.2296	-2.4603	-1.6678	-.8738	-1.1252
Portugal	PRT	62000002	62000346	0	-2.4874	-.0278	.7804	-2.6893	.0042	-1.6678	.8038	.4777
Portugal	PRT	62000002	62004509	0	-1.3623	1.0919	.9192	-.1659	1.2664	.2575	1.802	.0484
Portugal	PRT	62000002	62003948	0	.8771	1.4003	1.2867	.4018	.7346	-.7368	1.29954608496483	2.0955
Portugal	PRT	62000002	62005166	0	-2.4014	2.6352	.0226	.1345	.3447	1.6549	2.4277	-.4826
Portugal	PRT	62000002	62007999	1	-1.6972	-.0862	.0226	.2163	.1139	.043	.5755	.1216
Portugal	PRT	62000002	62002231	1	-1.219	-.4998	.0226	-.2117	-1.3724	.708	.5755	-.4607
Portugal	PRT	62000002	62003846	1	-1.0783	-1.1429	-.4728	.6775	-1.0588	-.0041	.5755	-.8947
Portugal	PRT	62000002	62000010	0	-2.092	.1882	-.1587	.2554	-.3479	-.0465	.5755	-1.1252
Portugal	PRT	62000002	62004498	0	-1.7864	-.0862	.0226	.7113	.6876	1.0062	.5755	.1216
Portugal	PRT	62000002	62006413	0	-2.3174	-.0862	.0226	-.5571	.6538	.6581	.5755	.1216
Portugal	PRT	62000003	62007274	1	-1.3197	-.7221	-1.0935	.1863	-.64	.2575	-.454	-.6353
Portugal	PRT	62000003	62001575	1	-1.2485	.0666	1.4967	-.1309	-1.0223	.0064	-.3206	-1.4662
Portugal	PRT	62000004	62002763	1	1.3421	.5179	.2092	.4073	.2197	.4286	.0256	-.2503
Portugal	PRT	62000004	62008110	1	.6981	-.7221	.0226	-.3802	-.5837	-.0927	-.3733	-.6774
Portugal	PRT	62000004	62000393	1	1.3503	.4012	.4173	-.1252	-.1294	-.182	-.8483	-.0542
Portugal	PRT	62000004	62002748	1	.3275	.5746	1.9359	-.171	-.3524	-.153	-.6232	2.0955
Portugal	PRT	62000004	62001119	1	-.3386	-.59	.4173	-.1901	-.7198	-.1817	-.6852	.1824
Portugal	PRT	62000004	62006603	1	-.3184	-.0862	.0226	-.1354	-.4979	.4125	.1693	-.5912
Portugal	PRT	62000004	62007950	1	-.0526	-.0862	-.8627	.5849	-.7089	-1.0529	.0256	-.9299
Portugal	PRT	62000004	62004909	1	.5483	.67	1.9359	.4695	1.0321	.7193	.9863	.1216
Portugal	PRT	62000004	62008725	1	-1.5443	.4718	-.6843	.5132	.2939	-.1986	.5755	-.7317
Portugal	PRT	62000004	62003720	1	1.371	-.0862	1.0433	-.2502	.4912	-.1093	-.2821	-.1563
Portugal	PRT	62000004	62003602	1	1.2892	-.4203	.0226	-.0622	-.2659	-.3451	-1.2871	-.4607
Portugal	PRT	62000004	62005148	1	1.283	2.6352	1.35899139752976	.0594	.186	.2393	.944901984006978	.523257107625793
Portugal	PRT	62000004	62002045	1	.0188	.4026	.4173	-.4306	-.1648	-.3239	-.8041	-.6774
Portugal	PRT	62000004	62009311	1	.2914	.0789	.0226	.303	.1868	.3791	.1693	-.2503
Portugal	PRT	62000004	62001135	1	-2.173	.3961	-.5907	.4403	.1436	-.7054	-.2821	-.6594
Portugal	PRT	62000004	62005578	1	1.408	-.9124	.3744	.1944	.5479	-.0818	-.3055	.4504
Portugal	PRT	62000004	62008723	1	-1.0162	.64	.4173	.493	.0005	.2206	-.2668	-.5005
Portugal	PRT	62000004	62007570	1	1.4424	.1892	-.6315	.0249	.2877	-.1688	-.2821	-1.5367
Portugal	PRT	62000004	62004651	1	1.5467	1.0508	-.4688	-.3949	-.0166	-.1479	1.8085	-.5711
Portugal	PRT	62000004	62004655	1	.7699	-.2479	.0226	.1402	-.1913	.1433	-.0553	-.5093
Portugal	PRT	62000004	62005754	0	1.4619	-.5034	.0226	-.5792	-.2827	-.4795	-.3912	.5807
Portugal	PRT	62000004	62002492	0	1.2921	.4594	.7162	-.6533	-.498	-.1285	1.1171	.4994
Portugal	PRT	62000004	62008321	0	1.2572	-2.9627	1.9359	3.6039	1.4294	2.3558	1.57399091059633	2.0955
Portugal	PRT	62000004	62006488	0	.8193	1.0508	1.9359	-.2921	-.3356	-.1983	.8038	.8567
Portugal	PRT	62000004	62003986	0	.5711	-.0862	.0226	-.3186	-.562	.686	.5755	-.4607
Portugal	PRT	62000004	62004098	0	.1951	.7062	.4173	.3316	.2034	.4214	.3473	-.5912
Portugal	PRT	62000004	62006457	0	1.2472	-.0219	.775	.445	.1974	.1963	-.1026	.3543
Portugal	PRT	62000004	62000359	0	-.1895	-.0862	.0226	.0511	.8171	-1.6678	.5755	-.7363
Portugal	PRT	62000004	62009521	0	-.1519	-.3647	.9192	-.6094	-.4073	-.568	-.7726	.1216
Portugal	PRT	62000004	62009271	0	-1.4211	.5266	.4173	.1186	.4935	-.098	-.5832	-.959
Portugal	PRT	62000004	62000244	0	-.2965	1.3889	1.9359	-.6054	.339	-.1455	1.5037	.3092
Portugal	PRT	62000004	62000860	0	-2.1953	.7989	1.9359	-.4005	.7467	-.801	.1648	2.0955
Portugal	PRT	62000004	62009546	0	.1379	1.3697	.3461	.2848	.8688	1.0245	.8038	.1216
Portugal	PRT	62000004	62003063	0	.1123	1.1493	.0226	-.3705	-.0106	-.1653	-.4805	-.3856
Portugal	PRT	62000004	62003436	0	1.4133	.2032	.0226	-.1478	.5659	-.6274	.6102	.0484
Portugal	PRT	62000004	62003615	0	-2.2285	1.3889	.8348	-1.4428	2.4817	.5336	-.2519	.0208
Portugal	PRT	62000004	62002859	0	-1.5779	-.7087	-1.5179	-.4485	.068	.1963	1.5037	-.5723
Portugal	PRT	62000004	62005033	0	1.0913	.0634	1.9359	.248	1.8475	1.4236	.0638	2.0955
Portugal	PRT	62000005	62001844	1	-.5453	-.7221	-.227	-.0217	-.5913	.2575	-.0553	-.5251
Portugal	PRT	62000005	62002755	1	-1.4637	-.5717	.0226	-.4694	-.2647	-.231	-.0553	-.2503
Portugal	PRT	62000005	62002829	1	-.654446850544042	-.2479	-.4728	-.0705	-.3332	.2472	-.2852	-.2503
Portugal	PRT	62000005	62005440	0	-1.1175	-.0862	.0226	.7113	.6336	.4394	.5755	.1216
Portugal	PRT	62000005	62009201	0	-.3825	-.0862	.0226	1.2836	4.8357	.7384	1.2798	2.0955
Portugal	PRT	62000005	62002744	1	-.1944	1.1306	.0226	.7113	-.1157	1.0062	.9628	.1216
Portugal	PRT	62000005	62008123	1	-1.9481	2.1277	.4173	.4515	-.0003	-.1817	.5755	.1216
Portugal	PRT	62000005	62003029	1	-.7305	.4546	.0226	.5873	.2766	.4396	.5755	.1216
Portugal	PRT	62000005	62005041	0	-2.0757	.5266	-.6097	-.1833	.9526	.1181	.5755	-1.1252
Portugal	PRT	62000005	62003005	0	-1.4529	-1.2102	.0226	-2.6893	-3.7095	-1.6678	-.216	-1.1252
Portugal	PRT	62000005	62001752	0	-1.7149	2.6352	1.9359	.2897	.3528	.6601	1.836	2.0955
Portugal	PRT	62000005	62007697	0	.3794	1.3939	.0226	.7113	.7081	.4394	2.4277	.1216
Portugal	PRT	62000005	62005648	1	.3238	.5266	-.9351	-.251	-.7566	-1.6678	-.8627	-.9299
Portugal	PRT	62000005	62003605	1	-.5893	.8046	-.4806	2.0643	.2754	-1.6678	1.2607	1.3566
Portugal	PRT	62000005	62004019	1	-1.9881	.9454	1.2899	1.006	.4526	.3862	.9911	.4994
Portugal	PRT	62000005	62006114	1	.5125	-.7221	.6496	.5227	-.1369	.3399	.775	.0484
Portugal	PRT	62000005	62000310	1	-1.3411	.2032	.4173	.2181	-.3695	-.5569	.542	-.4607
Portugal	PRT	62000005	62002151	1	1.2722	-.4501	-.5817	.5689	-.8483	.391	.9628	.4777
Portugal	PRT	62000005	62003153	1	-1.458	2.6352	1.92506539510373	.5577	1.1166	.3969	1.6338	2.0955
Portugal	PRT	62000005	62001823	1	-.4288	1.3889	-1.4945	-.0642	-.2087	-.0468	-.556	-1.9384
Portugal	PRT	62000005	62003889	1	.9064	-.2662	-.7638	.5583	-.252	.5463	-.4948	-.9299
Portugal	PRT	62000005	62001354	1	-.2307	1.1352	1.4967	2.0013	1.3762	1.4317	2.4277	.4725
Portugal	PRT	62000005	62003224	1	-.3519	-.0862	1.9359	.3357	-.4254	-.4318	.1693	2.0955
Portugal	PRT	62000005	62002221	1	-.9173	-.2662	.4173	-1.1465	-.7965	-.2858	-.4801	.1216
Portugal	PRT	62000005	62000811	0	-1.0111	1.3697	1.9359	.3892	-.5364	.1029	2.4277	-1.2139
Portugal	PRT	62000005	62004335	0	-.3381	.7825	1.9359	.1968	.4715	-.801	1.4793	1.4234
Portugal	PRT	62000005	62005843	0	-.0358	1.7162	1.9359	-.4986	.9039	-.3239	2.4277	2.0955
Portugal	PRT	62000005	62004130	0	.0683	-.2662	.0226	-2.6893	-1.5622	-1.6678	.5755	.0301
Portugal	PRT	62000005	62002765	0	.3473	-.0862	1.9359	1.2836	4.8357	1.5721	.5755	-.5475
Portugal	PRT	62000005	62005187	0	.5657	-.5717	.0226	-.2709	.7959	-1.6678	.8038	-1.1252
Portugal	PRT	62000005	62008036	1	-.799	-.0862	.0226	1.2207	.1229	1.0457	.5755	.1216
Portugal	PRT	62000005	62002878	1	-2.4898	-.5874	-.9607	-1.4373	-1.1874	.4973	-.4771	-1.235
Portugal	PRT	62000005	62006600	1	-1.0489	-.0862	.0226	1.2836	.5531	.9456	.5755	.1216
Portugal	PRT	62000005	62006222	1	-.1571	-.0862	.7739	3.6039	.9838	1.5721	.5858	.1216
Portugal	PRT	62000005	62001936	1	-.6819	2.6352	.0226	-1.2296	.1428	-1.6678	.1701	.6314
Portugal	PRT	62000005	62007648	0	-1.1809	-.817	-.4902	.1835	-.2865	.9889	-.2276	-.9481
Portugal	PRT	62000005	62002487	0	-.749	-.8536	.0226	3.6039	.6168	-.1652	2.4277	.1216
Portugal	PRT	62000005	62007564	0	-1.2927	-.817	-.2737	.3492	-.0600846151873354	.187419167813484	.0154	.1216
Portugal	PRT	62000005	62008143	0	-2.4032	-.0862	.0226	-1.7857	.4265	1.0062	1.3617	1.0448
Portugal	PRT	62000005	62009507	0	-2.0368	.3421	.4036	-1.3089	.1582	-.0695	1.1417	.9642
Portugal	PRT	62000005	62004224	0	-1.3167	.466561338805135	.389381441263375	.316823863630318	.5289	.294702498796832	.590081172912541	.00465040394013826
Portugal	PRT	62000006	62005475	1	-1.0151	.343510739780816	.300068053091219	.131399997960858	.161843640321788	.131315065170604	.449765433168861	-.108668788759367
Portugal	PRT	62000006	62006780	0	.8687	2.6352	.6755	1.6892	2.1972	-1.6678	2.4277	2.0955
Portugal	PRT	62000006	62006848	0	.4769	-.0862	.0226	.7113	.7457	.8509	.1693	.1216
Portugal	PRT	62000006	62003766	1	-2.4915	-.0862	.0226	1.2836	.8779	1.2924	.5755	-1.3017
Portugal	PRT	62000006	62009387	1	.619	.3729	.4683	.9818	-.3233	.5921	1.6284	-2.5027
Portugal	PRT	62000006	62005350	1	-1.6595	.255184433119532	.210338247478251	.5293	-.01	.4394	.501483323198066	-.151241068428366
Portugal	PRT	62000006	62007120	1	-.9047	.0789	.0226	.7113	.2323	.2705	.5755	-.5711
Portugal	PRT	62000006	62006813	1	-.9949	.6684	.0226	1.9809	1.6597	.8962	.5755	.1216
Portugal	PRT	62000006	62004603	1	-.79	-.3586	.6847	-.9781	-.2439	-1.6678	-1.5588	.4385
Portugal	PRT	62000006	62001224	1	-.553774521794469	.360203680968691	.340106579139107	.136460758436414	.184764843805771	.0958448844170939	.438273116251355	-.0825418842413807
Portugal	PRT	62000006	62009196	1	-1.1617	2.6352	-.3048	.8928	.0391	.5314	-.5828	-.806
Portugal	PRT	62000006	62002588	1	-1.1439	.5896	.5462	-1.7857	.3115	-.8768	.3768	.346
Portugal	PRT	62000006	62000143	1	.0834	-.0862	.0226	1.2511	1.2944	.9711	.5755	.1216
Portugal	PRT	62000006	62004553	0	-.5305	-.0692	.0226	.7113	-.0408	1.0062	.5755	.1216
Portugal	PRT	62000006	62009305	0	-1.3181	.332546764412275	.273770625427567	.128076074838168	.146788923026176	.154611989524575	.457313622441974	-.125829020402639
Portugal	PRT	62000006	62008472	0	-2.7421	-.3996	.0226	.7113	-.4384	1.0062	.5755	-.5305
Portugal	PRT	62000006	62002959	0	.1494	-.0862	.0226	.823	1.6921	3.6292	.5755	.1216
Portugal	PRT	62000006	62007289	0	1.3467	-.8802	.8348	-.7841	-.105	.2072	.8038	-.1563
Portugal	PRT	62000006	62006077	0	-.4862	-1.06560839727004	-.816657549153854	-.4568	-3.7095	-.780709447700139	-.72014608325257	-1.31926070426643
Portugal	PRT	62000006	62003257	0	-.9875	.8046	1.4967	-.8297	1.1367	-.5639	.5755	.1216
Portugal	PRT	62000006	62008197	0	-.8517	-.5743	.0226	.0843	.2008	.2885	.5755	-.4607
Portugal	PRT	62000006	62004882	0	-1.874	2.6352	.0226	-2.6893	.8116	.4394	.5755	.1216
Portugal	PRT	62000006	62006776	0	-.0114	2.6352	1.9359	2.86988279469241	4.8357	2.9957	1.8433572274941	.1216
Portugal	PRT	62000006	62009209	0	1.0144	1.127	.4173	-.1605	-.4342	-.3842	.8038	-.1314
Portugal	PRT	62000006	62001908	1	-1.8059	-.0862	-.221403641944334	-.1153607965673	-.262429879593025	-.1837	.5755	-1.1252
Portugal	PRT	62000006	62008481	0	.1079	2.6352	.8271	.5101	-.9291	-.00586260106949849	-.0823	-.6959
Portugal	PRT	62000006	62004761	0	-2.0795	.30499570551588	.207688574526229	.119723483862537	.108958356198195	.213154161812078	.476281250536192	-.168950473779494
Portugal	PRT	62000006	62004444	0	-.8021	-.0862	.0226	1.2836	.8779	1.5721	.5755	.1216
Portugal	PRT	62000006	62001502	0	-1.2738	.0462642163644712	-.230075400248238	.176299761087686	.8779	.0830235937580238	-1.1501	-.724987440847894
Portugal	PRT	62000006	62005534	0	-.573	2.6352	1.0043	1.5037	.9346	1.2372	1.536	.9888
Portugal	PRT	62000006	62002762	0	-.553774521794469	.360203680968691	.340106579139107	.136460758436414	.184764843805771	.0958448844170939	.438273116251355	-.0825418842413807
Portugal	PRT	62000007	62002440	0	-1.8639	1.3889	1.9359	-.7395	.7479	-1.2919	1.1417	.3899
Portugal	PRT	62000007	62002012	1	-1.1038	-1.3035	-1.5502	-.8016	-.832	.254	-1.2871	-2.5027
Portugal	PRT	62000007	62004803	0	-1.505	-.0862	.0226	.7113	-.0408	1.0062	.5755	.1216
Portugal	PRT	62000007	62003669	1	.5929	.232844991709197	.334078951395864	.7377	-.1375	.19428281308336	.393352608734627	-.094701561074091
Portugal	PRT	62000007	62006784	1	-.7757	.5289	.0226	.2888	.1129	.233	.0256	.1216
Portugal	PRT	62000007	62004817	1	.7613	.468	1.1381	.3125	.3947	-.4795	-.3846	-.1314
Portugal	PRT	62000007	62000770	1	1.483	.5266	-.3048	.2084	.1814	-.0207	-.9906	-.4607
Portugal	PRT	62000007	62001598	1	-.4508	.3326	-.5544	-.1874	-.4628	-.5676	.3473	.1824
Portugal	PRT	62000007	62009135	0	.8814	.371445849361059	.399217763919074	-.5324	.0624	-.332809700256338	.247563104080867	-.107090356059931
Portugal	PRT	62000007	62001151	0	.1632	-.5743	-1.0611	-1.0608	.0071	-.8849	-.4948	-1.3027
Portugal	PRT	62000007	62000912	0	.833	-.4343	.7162	.1443	-.4168	-.0935	-1.5848	-.8578
Portugal	PRT	62000007	62004409	0	-.6409	-.0862	.0226	.3447	1.3752	-.1354	.5755	.1216
Portugal	PRT	62000007	62008930	0	.953	.4594	.7162	-1.3172	-.1533	-1.6678	.0215	-.1563
Portugal	PRT	62000007	62008567	0	.4701	.5836	1.036	.0215	.04	-.3551	1.0854	-.3086
Portugal	PRT	62000007	62008606	1	-.3417	2.6352	1.9359	-2.6893	-2.1404	-.7847	-2.0492	.1216
Portugal	PRT	62000007	62004969	1	-2.5076	2.6352	-.227	-.6078	.6086	-.0032	.8038	-.2503
Portugal	PRT	62000007	62008519	0	-2.3804	-1.9613	-1.015	-1.4171	-3.7095	-.443	-.9759	-1.378
Portugal	PRT	62000007	62001579	0	-2.8532	-.5743	-.7836	-2.6893	-.3527	-.3477	.5755	-1.6155
Portugal	PRT	62000008	62007880	1	-2.0743	1.3889	1.9359	.1566	-1.2573	-.0445	.5755	.1216
Portugal	PRT	62000008	62009204	1	1.4538	1.3697	1.4967	-.2208	-.2672	-1.2919	.1701	.1216
Portugal	PRT	62000008	62009562	1	-.4165	.7308	.4173	-1.7857	.2806	.1241	-.6852	-.1865
Portugal	PRT	62000008	62007560	1	-.0559	2.6352	.1386	-.0315	1.2101	.4518	1.2612	-.6762
Portugal	PRT	62000008	62004535	1	-1.4118	.4026	1.1752	-.635	.29	-.4384	-.1722	-.717
Portugal	PRT	62000008	62004212	1	-1.8912	-.8374	.8348	-.2934	-.4452	-.4795	-.0553	.1874
Portugal	PRT	62000008	62005175	1	.4112	1.0299	.586	.3796	.6693	-1.6678	2.4277	.1216
Portugal	PRT	62000008	62005544	1	-.8357	.0666	-.5034	-.1816	-.3047	-.8849	.3482	-.7887
Portugal	PRT	62000008	62003420	1	-1.4335	.0789	-.691	-.6501	-.2124	-.801	.5755	-.9299
Portugal	PRT	62000008	62004538	1	-.6797	-.4672	-.3252	.0826	.5688	-.0257	1.231	-.3086
Portugal	PRT	62000008	62002134	1	-1.7506	1.3889	1.4967	-1.3165	.1538	-.7368	-.6852	.1216
Portugal	PRT	62000008	62001472	1	1.4231	.3289	.0226	-.1503	-.2786	.2153	.5755	-.2503
Portugal	PRT	62000008	62000706	1	-1.0109	.3875	.4173	-.7421	-.5502	-.4207	-.2668	-.9299
Portugal	PRT	62000008	62005260	1	-2.1696	.468	-.7902	-.1334	-.1792	.1397	-.0553	-.5079
Portugal	PRT	62000008	62008800	1	-2.3233	.8762	-.8627	-1.7857	-.7725	-.4384	.3482	-.5912
Portugal	PRT	62000008	62000833	1	-.0415	-.0862	-.5544	-.4947	-.4183	-.3883	-.2821	-.8198
Portugal	PRT	62000008	62003950	0	1.2469	2.6352	.0226	.9436	.0526	1.0295	1.6922	-.5265
Portugal	PRT	62000008	62006535	0	.2159	-.7199	-.4728	.7648	-.0408	1.1197	.5755	.1216
Portugal	PRT	62000008	62001064	0	-.0443	-.0862	.9726	-2.6893	1.2881	-.037	2.4277	.0484
Portugal	PRT	62000008	62004175	0	.0733	-.0862	.0226	1.2836	1.0715	1.5721	.5755	.1216
Portugal	PRT	62000008	62007435	0	-.7708	-.0862	.0226	.7113	-.0408	-.5309	.5755	.1216
Portugal	PRT	62000008	62009010	0	-.022	-.0862	-.6587	.5979	.5191	.6602	1.3428	-.9299
Portugal	PRT	62000008	62007786	0	.3277	.0789	.0226	.6703	.7252	1.3312	.5755	-.5912
Portugal	PRT	62000008	62003439	0	-2.559	-.8264	-1.1926	.6282	-.0408	.4394	.5755	-.4607
Portugal	PRT	62000008	62001520	0	-.8525	2.6352	.7162	-1.0816	.8899	-1.6678	-.3966	2.0955
Portugal	PRT	62000008	62005943	0	-1.9843	.1815	.0226	-.3473	.6783	.7649	.1693	-.7496
Portugal	PRT	62000008	62005020	1	1.0676	-.4314	-.9607	.3879	-.0311	.7261	.9628	-1.3358
Portugal	PRT	62000008	62009128	1	-.7616	2.6352	-.8627	.4413	1.9241	.6783	-.6852	-1.1252
Portugal	PRT	62000008	62004777	0	-.5314	-.0862	.0226	.9794	.4784	.9595	.5755	.1216
Portugal	PRT	62000008	62004138	1	-1.1803	-1.5214	1.9359	-2.6893	-2.8697	-.8849	2.4277	-1.5298
Portugal	PRT	62000008	62008997	0	-1.4946	-.0862	.0226	.7113	-.0408	.2478	.5755	.1216
Portugal	PRT	62000008	62007704	0	-1.9158	-.0862	.0226	1.2836	.8779	1.5721	.5755	.1216
Portugal	PRT	62000008	62008502	0	-1.657	2.6352	1.9359	-1.522	1.9728	.7373	2.4277	2.0955
Portugal	PRT	62000008	62009247	0	-.8705	-.0862	.0226	.1734	-.9364	1.0062	.3482	.1216
Portugal	PRT	62000009	62005381	0	-1.5325	-.4998	-.5907	-.1238	-1.1227	.4394	-.1727	-.4377
Portugal	PRT	62000009	62000797	1	-1.7109	-.1502	.0226	-.5105	-1.1307	-1.6678	.5755	.1216
Portugal	PRT	62000009	62006091	1	.6037	-.0862	.0226	1.2836	.954	1.5721	.5755	.1907
Portugal	PRT	62000009	62006558	0	.9099	2.6352	1.9359	3.6039	4.8357	3.6292	2.4277	2.0955
Portugal	PRT	62000009	62006016	0	-1.494	-.0862	.0226	.9233	.8779	1.2644	.5755	.1216
Portugal	PRT	62000009	62005310	0	-1.4676	-1.305	.0226	.265	-.3034	1.935	.5755	.1216
Portugal	PRT	62000009	62004632	0	-.5287	-.0862	-.1119	.7113	.3044	1.5721	1.3656	.1216
Portugal	PRT	62000009	62000473	0	-1.7114	2.6352	1.9359	1.2836	-3.7095	1.5004	2.4277	2.0955
Portugal	PRT	62000009	62007478	1	-.5877	.3289	.0226	.8166	.653	.2549	.5755	-.4607
Portugal	PRT	62000009	62008359	1	-.8025	.276698977454567	.27235021894706	.4018	.0061	.200965392576193	.438773685274807	-.129769955182531
Portugal	PRT	62000009	62006606	1	-.6016	-.0862	-.7638	1.1542	.6343	1.2924	2.4277	-.7496
Portugal	PRT	62000009	62005868	1	-.0364	-.089	-.9285	.4014	-.2134	.3662	-.4948	-.9299
Portugal	PRT	62000009	62008088	1	-.9155	-.2479	-.5836	.0053	.0221	.3626	.3482	-.9299
Portugal	PRT	62000009	62008790	1	.574	-.0862	-.3802	-.0752	-.2395	-.3205	.5755	-.6959
Portugal	PRT	62000009	62003660	1	-1.2191	-.0862	.0226	.1862	.0838	.3845	-.6852	-.9299
Portugal	PRT	62000009	62007231	1	.07	.5266	.0226	-.5184	-.3829	-.4133	-.3876	-.2503
Portugal	PRT	62000009	62008832	1	-.648	2.6352	.4173	.3045	-.0219	-.0441	.3948	-.5005
Portugal	PRT	62000009	62006831	1	-.2536	-.2662	.0226	.5203	.0984	.4889	.5755	-1.1252
Portugal	PRT	62000009	62002414	1	-.1862	.9637	.868908661615251	.4531	1.8914	1.0375	.994969208253451	.516197155353002
Portugal	PRT	62000009	62000171	1	-1.1926	.337087948929608	.284662794311357	.129452815273474	.153024457747626	.144962603364762	.454187227214992	-.118721399705508
Portugal	PRT	62000009	62004555	1	1.1394	.67	.7162	.6432	-.1197	.1378	.3948	-.1563
Portugal	PRT	62000009	62005151	1	.9953	-.2479	-.3802	.4801	.1277	-.3516	.5755	-.4607
Portugal	PRT	62000009	62002350	1	-.4511	1.1493	-.4396	-.1845	.1276	-.801	.5755	-.7108
Portugal	PRT	62000009	62009580	1	-1.0183	.7989	.0226	.6038	-.0575	-.7946	-.4801	.1216
Portugal	PRT	62000009	62004420	1	.783	-.2479	-.7638	.4957	.3738	.368	.2163	-.9299
Portugal	PRT	62000009	62007763	1	-.8986	.9637	-.227	.6503	.9337	.5466	1.3958	-.6774
Portugal	PRT	62000009	62002707	1	-.7953	-.0862	.0226	.7129	.388	.5394	.5755	.1216
Portugal	PRT	62000009	62002126	0	-.1783	2.6352	1.9359	.7597	1.1609	.6136	1.3388	2.0955
Portugal	PRT	62000009	62002991	0	-1.0103	.6464	-.9285	-.4649	-.5404	-.1584	-.7477	-2.5027
Portugal	PRT	62000009	62002402	0	.4782	.9637	1.9359	1.0216	-3.7095	2.0634	.5755	.4385
Portugal	PRT	62000009	62002853	0	-.444	1.1352	.0226	-1.7857	.8779	-.1899	.5755	.1216
Portugal	PRT	62000009	62000717	0	-.389	1.1493	.7162	.4006	.3993	.2402	-.1812	.7611
Portugal	PRT	62000009	62002322	0	-2.2705	2.6352	1.9359	-.409	.1612	1.5948	.5755	2.0955
Portugal	PRT	62000009	62006106	0	-.6072	.7608	.8348	-.5088	-.0027	-.0052	-.8125	-.2274
Portugal	PRT	62000009	62007750	0	.0466	2.6352	1.9359	1.0091	.0574	1.1754	1.3617	.7611
Portugal	PRT	62000009	62005372	0	-.7917	.0467	1.9359	.8694	.6015	1.0651	1.1171	.149
Portugal	PRT	62000009	62004086	0	1.2801	2.6352	1.9359	1.1462	.9811	.2211	1.1417	.3899
Portugal	PRT	62000009	62008216	0	.6683	-.59	-.1587	-.0646	-.2711	-.1225	.5755	-.4377
Portugal	PRT	62000009	62003828	0	-.9021	-.2479	-.9607	.7113	-.085	1.0062	.5755	-.9299
Portugal	PRT	62000009	62009492	0	-1.2411	2.6352	1.0955	.2336	1.2904	.6503	1.1417	.7627
Portugal	PRT	62000010	62003525	0	-1.7146	-.8294	1.8045	-.1508	-.5184	.1963	1.2107	-.5305
Portugal	PRT	62000010	62008635	0	-.2959	2.0175	1.9359	-.125045697774354	-.9333	.102507003351667	2.4277	2.0955
Portugal	PRT	62000010	62009412	0	-.553774521794469	.360203680968691	.340106579139107	.136460758436414	.184764843805771	.0958448844170939	.438273116251355	-.0825418842413807
Portugal	PRT	62000010	62002049	1	.4283	-.269	-1.0813	-.5893	-.3407	-.219	-.7726	-2.5027
Portugal	PRT	62000010	62000616	1	-.2177	2.6352	.0226	-.7976	-.9005	.3529	2.4277	2.0955
Portugal	PRT	62000010	62004788	1	-.1733	-.4628	.0652	-.0519	.298	.1483	-.6852	-1.3305
Portugal	PRT	62000010	62008431	0	-.5262	1.7671	1.9359	1.4497	.6183	.6044	1.36158477061578	.8247
Portugal	PRT	62000010	62007029	0	-1.0009	-.0862	.0226	.7113	.8779	1.5721	.5755	.1216
Portugal	PRT	62000010	62006055	0	-.6012	2.12880425436553	1.9359	2.4785322418329	4.8357	1.83983856721753	2.4277	1.2147
Portugal	PRT	62000010	62004754	0	-.9148	-.0862	.0226	.0486592806969076	-.1509	.051300573675199	.5755	-.4607
Portugal	PRT	62000010	62001087	0	.0545	-.0862	1.9359	1.2836	.8217	-1.6678	.5755	.1216
Portugal	PRT	62000010	62005184	1	-.9378	.4034	-.4806	-.4071	.0898	-.1974	-.4948	-.5912
Portugal	PRT	62000010	62002714	0	-1.0041	.4048	.9726	.4399	.1239	-.2451	-.5832	1.2147
Portugal	PRT	62000010	62008132	0	1.7681	.083254004582463	-.0938119449882752	.357201769976082	.120529244459917	.5791	-.0753683989556484	-1.1252
Portugal	PRT	62000010	62007575	0	-1.3011	.4048	.4173	-.2723	-.4028	.1263	.7741	.8136
Portugal	PRT	62000010	62000923	0	1.3564	.42932284402668	.505890989409214	.157415455668644	.27967288806615	-.0510237338572558	.390687773560985	.0256397569238623
Portugal	PRT	62000010	62009195	0	-.138	-.0821158114908176	-.532	.153953895097358	.0428	.12123478747851	.391591673987346	.5553
Portugal	PRT	62000010	62003496	1	-.553774521794469	.360203680968691	.340106579139107	.136460758436414	.184764843805771	.0958448844170939	.438273116251355	-.0825418842413807
Portugal	PRT	62000010	62008096	1	-1.9872	2.6352	1.9359	.5418	2.2771	.3876	.5755	-2.5027
Portugal	PRT	62000010	62009119	0	-1.1224	-.0862	.0226	3.6039	.9609	1.0062	.5755	1.3857
Portugal	PRT	62000011	62006220	0	-.3336	.3128	.3461	-.3268	.1027	.2858	1.2607	-.6073
Portugal	PRT	62000011	62000628	0	-1.8554	.313104705120138	.227138256174495	.122181870568131	.120092884732672	.195923664294834	.470698579855979	-.156258698494817
Portugal	PRT	62000011	62009530	0	-1.2987	.3875	1.2341	.7574	.929	-.0745	.1701	.1216
Portugal	PRT	62000011	62001660	1	-1.252	-2.9627	-2.6747	-2.6036	-3.7095	-1.6678	-.6852	-1.3549
Portugal	PRT	62000011	62006818	1	-1.5645	2.6352	.0226	-.0377	.2303	-.5328	.5755	-.5957
Portugal	PRT	62000011	62004748	0	-1.1066	-.165	.0226	.3969	-.4528	-.159	.5755	-.9111
Portugal	PRT	62000011	62009004	0	-.7646	2.6352	1.1752	-.7229	.22	.0336	1.8077	-.7496
Portugal	PRT	62000011	62005425	0	-.0927	-.0862	-.5034	.7048	.2347	.36	-.0553	.1216
Portugal	PRT	62000011	62002284	1	-1.8359	.1357	.3461	-.5611	-.9246	-1.6678	-.5974	-.9815
Portugal	PRT	62000011	62000769	1	-1.9121	-.891	-1.4011	.0394	-.1662	-.5569	-1.1469	-.959
Portugal	PRT	62000011	62008080	1	-2.2141	-.1106	-.9874	.0222	-.247	-.1147	-1.0606	-.717
Portugal	PRT	62000011	62005900	1	.9698	.718	-.227	-.221	-.5066	.0638	.0256	-.5093
Portugal	PRT	62000011	62005106	1	1.3398	-.4203	-.5836	-.065	-.4709	-.2858	-.3912	-.8198
Portugal	PRT	62000011	62007420	1	-.553774521794469	.360203680968691	.340106579139107	.136460758436414	.184764843805771	.0958448844170939	.438273116251355	-.0825418842413807
Portugal	PRT	62000011	62004823	1	.2358	.2032	.4173	.2593	.1799	-.1845	-.5828	-.4607
Portugal	PRT	62000011	62009039	1	-1.5825	2.6352	.0226	.4413	.6251	.4506	.5858	-.7496
Portugal	PRT	62000011	62008953	1	.4809	-.0862	.0226	.1383	-.5283	-.1845	.1701	-.5912
Portugal	PRT	62000011	62007286	1	-2.4756	.290662931114958	.173310980144801	.11537824970776	.0892779155355164	.243609316058308	.486148701925894	-.191383370657051
Portugal	PRT	62000011	62000455	1	-1.9993	2.6352	.8348	.2587	.8251	.0491	1.2568	.1216
Portugal	PRT	62000011	62007172	1	-.8536	1.7671	.8116	.0279	-.3291	-.4795	.5755	.4994
Portugal	PRT	62000011	62009355	1	-1.8912	.0789	.0226	-.6579	-.1487	.2072	-.3912	-.5251
Portugal	PRT	62000011	62003751	1	-1.2303	-.0862	.0226	-.2757	-1.0543	-.4795	.1701	-.9943
Portugal	PRT	62000011	62001416	1	.5043	-.7306	-.8693	.52	.3856	-1.6678	-.6852	.1216
Portugal	PRT	62000011	62000622	1	-.6591	.67	.1142	.4332	.3425	.5483	-.1722	1.0383
Portugal	PRT	62000011	62000237	0	1.8167	.0789	.0226	.7254	.5834	-.1418	.3482	-.2503
Portugal	PRT	62000011	62001256	0	-1.8312	1.39154795597797	1.67041846830531	1.0011251456973	1.38571637531451	.969222470180881	2.4277	2.0955
Portugal	PRT	62000011	62003877	0	-1.6619	.0467	-.3802	.2333	-.2159	-1.6678	.075	-.2726
Portugal	PRT	62000011	62006665	0	-.2001	1.1352	1.4967	.3561	1.5561	-.3514	.8038	.9888
Portugal	PRT	62000011	62000369	0	-1.6962	.318865315280771	.240955254471702	.123928301462957	.128002822004821	.183683168066609	.466732666548125	-.147242497578616
Portugal	PRT	62000011	62008628	0	.2399	-.2662	-.227	.1554	.4144	-.1805	-.1026	-.5251
Portugal	PRT	62000011	62003132	1	-2.2095	-.0071	.0226	.1053	-.0408	1.0062	.5755	.1216
Portugal	PRT	62000012	62002410	0	-.2572	.1997	.0226	.3636	.8779	1.0062	.5755	.1216
Portugal	PRT	62000012	62003385	1	.9785	-.7087	.0226	-.7299	-.5906	-1.6678	-.7026	-.4607
Portugal	PRT	62000012	62006854	1	.7649	-.0862	-.7902	-.2078	.3717	-.4795	-.3268	-.7496
Portugal	PRT	62000012	62005325	1	1.2496	-.2662	-.4806	.0653	.2605	-.0445	-.2821	-.7496
Portugal	PRT	62000012	62003909	1	.7152	-1.323	1.9359	-1.1077	-.7022	-1.6678	-.3206	-1.0808
Portugal	PRT	62000012	62003881	1	-.6151	2.6352	1.1752	-.0461	1.2731	.0751	-.3763	.6113
Portugal	PRT	62000012	62007363	1	-.553774521794469	.360203680968691	.340106579139107	.136460758436414	.184764843805771	.0958448844170939	.438273116251355	-.0825418842413807
Portugal	PRT	62000012	62008897	1	.4411	2.6352	-.2614	-.148	-.7092	.3062	-.8627	-.945
Portugal	PRT	62000012	62009218	1	.6883	-.4314	-.227	-.2946	-.3866	-.219	.0256	-.8947
Portugal	PRT	62000012	62002649	1	.3823	-.5743	.0226	.3893	-.0674	-.2823	-.2888	-1.1252
Portugal	PRT	62000012	62008558	1	-.1573	.3289	1.0108	.2798	-.9214	-.7106	-1.2106	.9097
Portugal	PRT	62000012	62005467	1	-.451	-.4998	.0226	.3223	-.136	.0638	.5755	.1216
Portugal	PRT	62000012	62006006	1	.784	1.1493	.8116	.013	.4682	.3741	-.0857	.0484
Portugal	PRT	62000012	62001484	1	1.0648	-.2479	-.227	.5809	.3209	.6263	.3482	-.7887
Portugal	PRT	62000012	62001995	1	.4044	.7156	1.4967	2.1238	2.3772	.7536	.0444	-.717
Portugal	PRT	62000012	62001371	1	1.166	.3039	1.9359	-.3977	-.5564	-.226	2.4277	.9883
Portugal	PRT	62000012	62000117	1	.4717	.9535	.0226	1.0141	-.6473	.4521	.9918	-1.0111
Portugal	PRT	62000012	62005317	1	-.6624	.6608	-.6315	-.8353	-.0372	-.568	-2.1355	-2.5027
Portugal	PRT	62000012	62008178	1	1.1609	.1371	-1.2567	-.2594	.0471	-.0625	-1.054	-.5265
Portugal	PRT	62000012	62006375	0	1.5436	-.5743	.0226	-2.6893	-.3926	.1566	.5755	.1216
Portugal	PRT	62000012	62003408	0	.1088	-.0862	.0226	.0992	.6374	-.421	.5755	-.1563
Portugal	PRT	62000012	62000329	0	1.6892	.9454	-.5544	-.1033	.6599	.0031	.5755	.2546
Portugal	PRT	62000012	62000382	0	1.0732	-.0862	.0226	3.6039	-.0408	-1.6678	.5755	.1216
Portugal	PRT	62000012	62004899	0	.8697	-.0862	.0226	.0033	1.0184	-.0766	.5755	-.4607
Portugal	PRT	62000012	62000404	1	.4351	-.7221	.0226	-.073	-.4207	.1318	.1701	-.1563
Portugal	PRT	62000012	62002343	0	1.0952	1.3697	1.9359	.3178	.4374	.4004	.5409	2.0955
Portugal	PRT	62000012	62005961	0	1.6528	.9454	.7162	.4295	.2788	.6839	.8038	.4994
Portugal	PRT	62000012	62007682	0	-.3294	-.59	1.4967	.672	.7676	.5794	-.6852	-.4607
Portugal	PRT	62000012	62009437	0	.7893	-.0862	.0226	-2.6893	.0457	-.8768	.5755	.1216
Portugal	PRT	62000012	62002309	0	1.235	-.4093	.1802	.7113	.4649	1.0062	1.3918	.1216
Portugal	PRT	62000012	62004825	0	1.3539	.0789	.3461	-.07	.4595	.2363	.5755	.1216
Portugal	PRT	62000012	62008764	0	-.0626	1.1493	1.0433	1.2021	.5989	1.2415	1.0897	.9888
Portugal	PRT	62000012	62008018	0	.8261	.64	.586	.3289	1.3831	-.5842	1.4834	-.0151
Portugal	PRT	62000012	62008324	0	1.1921	-.7221	.4173	-.8941	-.1705	-.0043	.0256	-.5093
Portugal	PRT	62000012	62002265	0	-.9111	-.4203	.0226	-.7091	.4615	.5906	.1693	-.4607
Portugal	PRT	62000012	62002921	0	.778	-.5872	.0226	-.5201	-.4752	-.3116	-.4771	-.5093
Portugal	PRT	62000012	62004434	0	1.26	.468	.586	-.3784	-.3522	-.0327	.5755	.7864
Portugal	PRT	62000012	62004433	0	1.3261	1.7162	1.9359	-.0499	1.7227	.4932	1.3958	2.0955
Portugal	PRT	62000012	62003552	0	.6596	.2032	.4173	-.4974	-.2879	.3594	.8047	1.1232
Portugal	PRT	62000013	62002996	1	-.7729	2.6352	1.9359	.1053	1.1717	1.6437	.5755	-.4607
Portugal	PRT	62000013	62007667	1	.911	-2.1099	-.5034	.3474	-.4435	.7126	-1.0602	-1.1395
Portugal	PRT	62000013	62008108	1	1.0758	-.4314	-1.1926	.9682	-.0627	.65	-.4771	-1.1252
Portugal	PRT	62000013	62008032	0	.98	.415702908948399	.473223161776874	.153286331367058	.260971252455365	-.022083264131729	.400064468090356	.00432255827525692
Portugal	PRT	62000013	62007241	0	.3157	2.6352	1.9359	.1053	.6562	.6571	2.4277	2.0955
Portugal	PRT	62000013	62007647	0	1.2924	.8089	.4683	.9716	.8704	1.564	.7679	.9444
Portugal	PRT	62000013	62002627	0	1.5647	2.6352	1.9359	1.2836	4.8357	2.7569	1.2302	.6905
Portugal	PRT	62000013	62002118	1	1.1444	-.0862	-.7638	.5314	.8779	.9336	1.836	.1216
Portugal	PRT	62000013	62004176	1	1.0081	-.3416	.4173	-.2704	-.3305	.4935	-.4323	.1216
Portugal	PRT	62000013	62002620	0	.5512	-.0176	1.1657	.729034104836095	.5643967149778	1.1513	.1648	.1216
Portugal	PRT	62000013	62001124	0	.7051	-2.9627	1.9359	1.6685	2.0279	-1.6678	1.2568	2.0955
Portugal	PRT	62000013	62005473	0	1.1063	-.856806843701851	-2.664	.800878396242798	.497346861707714	.6539869002212	1.6331	2.0955
Portugal	PRT	62000013	62003871	0	1.4064	1.3889	1.9359	-.4221	1.0677	.6592	.9194	1.515
Portugal	PRT	62000013	62005717	0	-.5309	2.6352	1.9359	.821	.6095	.5489	2.4277	2.0955
Portugal	PRT	62000013	62001439	0	1.09	-.0905	1.1381	1.2918	.0721	1.5079	1.3617	.8567
Portugal	PRT	62000014	62007734	1	-2.1529	.2718	.4173	-.073	-.5737	-.4795	.0221	-.4377
Portugal	PRT	62000014	62008998	0	-1.5023	-.2479	.0226	-2.6893	-3.7095	-.7847	.5755	-.9943
Portugal	PRT	62000014	62000419	1	-.1467	1.3889	.8038	.23	.6245	.2999	-.4801	-.5005
Portugal	PRT	62000014	62001805	1	-.2551	.4012	1.9359	-.31	.0311	.3625	1.4995	1.515
Portugal	PRT	62000014	62008854	1	-1.8155	-.8232	-1.1926	.2395	-.6884	.1439	-.6852	-1.1252
Portugal	PRT	62000014	62000458	1	-2.2015	1.1576	1.9359	-.7943	-.2362	-.2858	2.4277	.1216
Portugal	PRT	62000014	62001223	1	-1.8456	-.4314	.0226	3.6039	1.3788	-.8849	.5755	.1216
Portugal	PRT	62000014	62000070	1	-2.0028	-.0862	.0226	1.1994	.5759	.8028	.5755	-.5475
Portugal	PRT	62000014	62001930	1	-1.0164	2.6352	1.9359	-.7816	.5054	-.801	-1.0571	-2.2252
Portugal	PRT	62000014	62006176	1	-1.3301	-.4314	.0226	.1053	1.5489	-1.6678	.5755	.1216
Portugal	PRT	62000014	62006670	1	-2.3756	-.2479	1.0955	.7113	-.9291	1.0062	.075	.5553
Portugal	PRT	62000014	62001368	1	-2.0099	.468	-1.5553	-.2156	-.5517	-.5956	-1.036	.9097
Portugal	PRT	62000014	62007530	0	-.7101	2.6352	1.9359	3.6039	4.8357	1.0062	2.4277	2.0955
Portugal	PRT	62000014	62002609	0	-.8597	.9718	1.9359	.3626	2.846	.7111	1.3918	1.1508
Portugal	PRT	62000014	62006042	0	-1.9289	-.5717	-.7249	1.2836	.4726	.4054	.1648	-.5475
Portugal	PRT	62000014	62004177	0	-.6756	.9349	1.9359	.8667	1.1778	-1.6678	2.4277	1.2841
Portugal	PRT	62000014	62003526	0	-1.7413	-.1652	1.9359	.7896	.1444	.4394	2.4277	-.222
Portugal	PRT	62000014	62003630	0	-1.5926	-.6257	.0226	.1053	-.0518121929090399	.4493	.5755	-.202862157516096
Portugal	PRT	62000014	62006175	0	-1.3672	1.4003	1.9359	3.6039	4.8357	3.6292	2.4277	2.0955
Portugal	PRT	62000014	62000785	0	-3.1084	-.7027	-.227	-2.6893	-3.7095	-.052	-.2852	-1.1252
Portugal	PRT	62000015	62005640	0	-.3418	.36787392333078	.358503888226326	.138786128120948	.195296911460847	.0795466850797511	.432992509612469	-.0705368284774704
Portugal	PRT	62000015	62009112	0	-2.2327	.6608	1.0108	-1.1999	1.9678	.8111	1.2262	2.0955
Portugal	PRT	62000015	62004972	1	-.553774521794469	.360203680968691	.340106579139107	.136460758436414	.184764843805771	.0958448844170939	.438273116251355	-.0825418842413807
Portugal	PRT	62000015	62003716	1	-1.3203	.4631	1.9359	-.3401	-.9352	.3712	.3542	.8567
Portugal	PRT	62000015	62003250	1	-1.6805	-.2595	.8877	-.4552	-.8393	-.4795	-.3876	-.2819
Portugal	PRT	62000015	62007024	0	.0689	1.7671	-.5472	-.3186	.482	-.1006	1.1417	.6919
Portugal	PRT	62000015	62001917	1	-1.313	-.0862	.0226	-2.6893	-.0365	1.3555	.5755	.1216
Portugal	PRT	62000015	62003160	1	-1.4642	.96	-.3048	.4185	-.05	-1.6678	-2.1355	-1.6557
Portugal	PRT	62000015	62005674	1	-.0853	-.2366	-.025656678401609	-.8279	-.6556	-1.6678	-.168410964387782	-.552859745055199
Portugal	PRT	62000015	62008299	1	-.8264	-.0881	1.9359	-.289	.0825	-.2785	-.6881	-.6073
Portugal	PRT	62000015	62008644	1	.7518	-.9764	-1.1926	.2008	.3503	.4394	-1.2871	.1937
Portugal	PRT	62000015	62007298	1	.8012	.6348	.7162	-1.7857	-.2166	-.8437	-.0823	-.1563
Portugal	PRT	62000015	62004061	1	-1.3002	-.0862	.0226	.1776	.9484	.7602	-.454	.1216
Portugal	PRT	62000015	62005952	0	.2676	-.0862	.0226	.3327	.2948	.0822	.5755	-.1563
Portugal	PRT	62000015	62001321	0	1.5227	1.3889	-.3048	-.2755	-.4779	-.4817	.0256	-.1314
Portugal	PRT	62000015	62005956	0	-.1499	.374817774397524	.375158925746639	.140891279431985	.204831565748067	.0647919663222364	.428211989739498	-.0596686817700651
Portugal	PRT	62000015	62003437	0	.1369	1.7162	.0226	-.8353	.4352	-.9292	-.1321	-.7096
Portugal	PRT	62000015	62004790	0	-.2253	-.0862	-.5836	-.3541	.7925	-.3973	.9628	-.9943
Portugal	PRT	62000015	62004950	1	-1.2407	1.3939	1.9359	1.2786	1.0164	1.826	.5755	2.0955
Portugal	PRT	62000015	62001073	0	-1.6358	.4546	.0226	.0334	-.2947	-.9484	.1693	-.1563
Portugal	PRT	62000015	62002635	0	.8014	-.3168	1.9359	.0562	1.773	.4394	.5755	2.0955
Portugal	PRT	62000016	62000682	1	-2.6715	-.7737	-.3802	-.8328	-.6663	-.4795	-.6852	-.9815
Portugal	PRT	62000016	62001238	1	-1.6037	.7855	-.4474	.1492	-.2419	.2587	.5755	-1.1252
Portugal	PRT	62000016	62003600	1	-1.1035	.9637	1.9359	-.1746	-.1087	.1948	1.8085	.6314
Portugal	PRT	62000016	62006965	0	-.5595	-.2662	-.5034	.1057	-.4301	.2509	.2287	-1.0169
Portugal	PRT	62000016	62004906	0	-2.2947	-.963433538802037	-2.664	.9705	.4159	.2054	.5755	-1.1252
Portugal	PRT	62000016	62007622	0	-.3406	.48	1.9359	-.739	.2964	-.8768	1.4752	2.0955
Portugal	PRT	62000017	62005710	1	-1.8228	.963	1.9359	.1114	-.8119	-.8849	.8038	.4777
Portugal	PRT	62000017	62001347	0	-1.2688	-1.3452	-1.1926	.1053	-.9291	.4394	-.6852	-1.1252
Portugal	PRT	62000017	62006293	0	-1.4194	.215	.317579161906689	.452001033857047	.779	.384646845803071	.5755	-.000657366407243246
Portugal	PRT	62000017	62008683	0	-.9816	-.2479	.0226	.7113	-.0408	1.0062	.5755	.1216
Portugal	PRT	62000017	62003821	1	-.9775	1.1493	1.1381	-.5126	.3204	-.194	.5755	.1803
Portugal	PRT	62000017	62007215	1	-.5801	.6754	.0226	3.6039	.8779	1.4354	.5755	.1216
Portugal	PRT	62000017	62004581	1	-.1791	-.2479	-1.0611	-1.5123	-.5311	.1378	-.6852	-1.1252
Portugal	PRT	62000017	62007202	1	-1.6723	2.6352	1.1657	.5676	.5044	-.2229	.2337	-.3297
Portugal	PRT	62000017	62000570	0	-1.0468	-.7087	-.025563414445589	.135238601645007	-.0932712712392076	.104253627823104	.5755	-.227249729505195
Portugal	PRT	62000017	62007036	0	-2.1566	-1.5209	.8348	-.4254	-.7943	-1.6678	2.4277	-.5693
Portugal	PRT	62000017	62003303	0	-1.4148	-2.9627	-1.6896	-1.522	-2.3818	-.7054	-.4575	-1.2087
Portugal	PRT	62000017	62002713	0	-.2675	.0789	.0226	-.344	-.004	-.1285	-.1722	-2.5027
Portugal	PRT	62000017	62007425	0	-1.6538	-.0862	.0226	1.1447	-1.127	1.0712	.5755	.1216
Portugal	PRT	62000017	62004081	0	-1.3551	.0666	1.1381	-1.1533	1.3224	-.1845	.5755	-.222
Portugal	PRT	62000017	62001080	0	-2.9161	.2032	1.9359	1.2836	.6125	-.1922	.8038	-.9943
Portugal	PRT	62000017	62007982	0	-.809	-.6797	-.1587	-.8877	-.1162	-.5842	.5755	-.8947
Portugal	PRT	62000017	62007093	1	-1.6973	-.0862	.0226	.4435	.7724	.864	.5755	-.5475
Portugal	PRT	62000017	62007581	1	-.9838	-.4203	.1386	-.4388	.0742	-.4131	-.3912	-.5251
Portugal	PRT	62000017	62006973	1	-.8244	-.0827	-.227	.2514	-.3636	-.5842	.1693	-1.1252
Portugal	PRT	62000017	62005504	1	-1.7149	-.2479	.0226	.2476	-1.261	-.3242	.5755	-.2503
Portugal	PRT	62000017	62002275	0	1.417	.6555	.0226	.6399	1.6223	.626	.5755	.4777
Portugal	PRT	62000017	62008546	0	-1.2549	-.0862	.0226	1.3415	.8116	1.5721	.5755	.1216
Portugal	PRT	62000017	62005100	0	-.417	-.2479	.0226	.7113	1.7158	.4394	.5755	1.4234
Portugal	PRT	62000017	62009512	0	-.6218	-2.9627	-.5971	-2.6893	-1.1076	-1.6678	-1.5596	-1.6872
Portugal	PRT	62000017	62000596	0	-1.1625	-1.0658	-1.6218	-.7311	-1.4107	-.9484	-2.1355	-1.5298
Portugal	PRT	62000017	62003509	0	-1.4574	-.4314	1.2899	.4566	.3649	.5103	.1693	.1216
Portugal	PRT	62000017	62007740	1	-.8781	.5836	.4173	-.525	-.5757	-.8747	.3482	-.2503
Portugal	PRT	62000017	62005064	1	-.3282	-.0862	.0226	-1.3102	-.5502	-.526	.3482	-.2503
Portugal	PRT	62000017	62008317	1	-1.4203	.0789	.4173	.2393	-.1329	-.1567	.3482	.1216
Portugal	PRT	62000017	62001906	1	.8522	.0634	.586	-.5271	-.5579	-.3205	-.1026	-.5711
Portugal	PRT	62000017	62009557	1	-2.0326	1.1493	1.4967	-.3291	-.4972	-.1971	.1701	.557
Portugal	PRT	62000017	62008282	1	-.1033	-.0862	.0226	-1.0608	-.3044	-.5842	.2927	-.4607
Portugal	PRT	62000017	62000196	1	-1.3871	-.0862	.0226	-.1089	-.0267	.3791	-.4948	.1216
Portugal	PRT	62000017	62006095	1	-1.4701	.2032	.6907	.0411	-.1308	-.2785	.5837	1.515
Portugal	PRT	62000017	62005196	1	-1.124	-.0862	-.8627	-.6533	-.0787	.1299	-.1722	-.9299
Portugal	PRT	62000017	62009011	1	1.1296	.2621	.4173	.0187	.2624	-.2393	.0215	-.3549
Portugal	PRT	62000017	62008101	1	-.928	-.5872	.0226	-1.7857	-.3573	-.7433	-2.1355	.4777
Portugal	PRT	62000017	62008730	1	.1678	-.59	-.5836	-.9781	-.2418	-.801	-.4771	-1.1252
Portugal	PRT	62000017	62002092	1	-.6276	-.8232	-1.9313	-.5028	-.9426	-1.6678	-2.1355	-1.6557
Portugal	PRT	62000017	62001558	1	-1.7315	1.3889	.1386	-.035	.257	-.6274	-.0553	.1216
Portugal	PRT	62000017	62005340	0	-1.0062	-.0862	.0226	.6185	-.7058	.1963	.5755	-.5079
Portugal	PRT	62000017	62005453	0	-.1678	.7989	-.2943	-.686	.8816	-.0015	.8038	-1.113
Portugal	PRT	62000017	62002890	0	-1.169	.3289	1.4967	.1412	.4263	.6405	.3473	.6113
Portugal	PRT	62000017	62008054	0	-1.7738	.7332	.8348	.0401	.7059	.0915	.5755	.4777
Portugal	PRT	62000017	62002214	0	-1.4741	-.59	-.9607	-.513	-.3517	-.801	-.2821	-1.1252
Portugal	PRT	62000017	62005696	0	.8182	.32	.7162	.7118	1.0684	.4481	1.2607	-.9309
Portugal	PRT	62000017	62001179	0	.6793	.5836	.0226	-.0542	.5305	.2639	.5755	.1216
Portugal	PRT	62000017	62003186	0	.3127	.391556833821574	.415308067783622	.145966021466824	.22781609453008	.029223790724392	.416687922552231	-.0334695954394465
Portugal	PRT	62000017	62007416	0	-2.2992	.5976	.0226	.1503	.6414	.6327	.1693	-.9299
Portugal	PRT	62000017	62004368	0	-2.0487	-.2479	-.227	-.0305	-.4931	-1.2919	.3482	-.8813
Portugal	PRT	62000017	62003930	0	-.3916	.6464	1.0929	-.6441	-.5223	-1.6678	.281805900206099	-.222
Portugal	PRT	62000017	62005670	0	-.0147	.3317	.9726	.4786	1.1338	.3806	.0152	1.4234
Portugal	PRT	62000017	62004270	0	-1.1779	.215	.4173	-.4176	.1702	-1.2919	.5755	-.2503
Portugal	PRT	62000017	62002938	0	-.0539	-.1652	.0226	-.0413	.3723	-.0624	.5755	.1216
Portugal	PRT	62000017	62001326	0	-1.7487	.67	.4173	-1.5123	.4514	-.0193	-1.4019	-.3856
Portugal	PRT	62000017	62009191	0	-1.27	1.3403	.3591	-.7155	-3.7095	-.4795	.1701	-.8443
Portugal	PRT	62000017	62006560	1	.4416	-1.2134	-.7771	1.0793	.2045	.6362	2.4277	.5385
Portugal	PRT	62000017	62000806	1	-.6571	-.4314	-.227	.1604	.6452	-.121	-.1566	-.7317
Portugal	PRT	62000017	62005466	1	-1.3142	-.2366	.0226	.7602	-.1264	.237	.775	-.6774
Portugal	PRT	62000017	62004508	1	-1.7589	-.6751	-.4246	.276	-.4775	.971	.0447	-.5912
Portugal	PRT	62000017	62002111	1	-2.6767	-.7114	.0226	-.1408	-.0382	.5637	-.6852	-.7507
Portugal	PRT	62000017	62004278	0	-1.6954	-1.3452	-1.1926	3.6039	4.8357	-1.6678	-.6852	-1.1252
Portugal	PRT	62000017	62008579	0	-1.0983	.1371	.0226	-.2612	-.456	-.4318	.3482	-.5912
Portugal	PRT	62000017	62007583	0	.9662	.468	.0226	.9306	1.3496	-1.2919	.5755	.1216
Portugal	PRT	62000017	62003976	0	-1.9484	-.0862	.0226	.8251	.787	2.2194	1.4793	.1216
Portugal	PRT	62000017	62008864	0	-1.6955	.0789	.0226	.815	.4377	.2028	.9911	-.806
Portugal	PRT	62000017	62003753	0	-2.6715	.8828	1.0043	.1566	-.4988	.0803	2.4277	-.5912
Portugal	PRT	62000018	62004456	1	-1.5994	-1.4817	-1.9803	-2.6893	-3.7095	-1.6678	-2.1355	-2.5027
Portugal	PRT	62000018	62004308	1	-1.5836	-.5743	-.6789	.692	-.3025	.2598	-.0823	-.5093
Portugal	PRT	62000018	62001386	0	-1.7513	-.4174	.0226	.4786	.1649	-.218	.1648	.1216
Portugal	PRT	62000018	62004084	0	-.952	.5228	1.1381	-.8328	-.1846	-.106	.9628	-.6774
Portugal	PRT	62000018	62003816	1	.3456	.3404	-.5252	.1678	-.2028	-1.6678	-1.2624	-2.5027
Portugal	PRT	62000018	62006453	1	.1362	.0634	-.5971	.8513	-.1167	-.7368	-.2872	-1.6492
Portugal	PRT	62000018	62000844	1	-1.603	-.269	.4173	.6291	-.1029	-.4279	-.3206	-.7496
Portugal	PRT	62000018	62000888	1	-1.9147	-.4314	-.5034	-.3045	-.4038	-.159	-.6852	-.7496
Portugal	PRT	62000018	62003571	1	.3252	1.7162	-.9285	-.2516	.3333	-.2942	-.3499	-.9101
Portugal	PRT	62000018	62000444	1	-.7875	.7156	.0226	.0249	-.4341	.3393	.3482	-.5093
Portugal	PRT	62000018	62005119	1	1.1771	.6464	1.036	.1852	-.2514	.6332	1.3958	-.3549
Portugal	PRT	62000018	62002355	1	-1.9995	.2718	.0226	-.5297	-.2266	.0973	.3482	-.5251
Portugal	PRT	62000018	62000032	0	.1296	2.6352	1.9359	1.5005	2.0772	1.2169	2.4277	2.0955
Portugal	PRT	62000018	62005146	1	-.5052	.4012	.4173	.0801	-.1285	.3863	-.3206	-1.1811
Portugal	PRT	62000018	62005136	1	-1.7041	-.103	.231	.4845	-.0002	.3012	-.0553	-.7887
Portugal	PRT	62000018	62002313	1	-1.2506	-.59	-.3802	-.0226	-.2268	-.2785	-.3876	-.6073
Portugal	PRT	62000018	62007741	1	-.8833	-.1024	1.9359	-.0867	-1.0741	-1.6678	2.4277	.519
Portugal	PRT	62000018	62007374	1	.2575	.631	1.1657	.4287	.6137	.1957	-.4688	-1.2412
Portugal	PRT	62000018	62001170	1	-1.5846	.9718	1.4967	1.0312	1.3539	1.0245	1.1176	.2546
Portugal	PRT	62000018	62002742	0	-1.1442	-.2479	-.6446	.2697	-.5508	.0892	-.3733	-.4607
Portugal	PRT	62000018	62008950	0	-1.2123	.7989	.586	.8425	1.6896	1.0551	.9628	.4994
Portugal	PRT	62000018	62003251	0	-1.5021	-.8313	-.3802	.0032	-.332	.1939	.1693	-.2503
Portugal	PRT	62000018	62005687	0	-1.2191	.2032	1.9359	-.3985	.4776	.1702	.5755	.1216
Portugal	PRT	62000018	62005104	0	-1.1665	2.6352	.8038	.2551	1.0558	.3796	.8038	.7566
Portugal	PRT	62000018	62003992	0	-1.3123	.1451	1.4967	.0213	.5569	-.127	.9628	.1216
Portugal	PRT	62000018	62006722	0	-.7396	-.4488	-.227	1.1432	.3857	1.5721	.3482	.1216
Portugal	PRT	62000018	62000367	0	-1.0768	1.7162	1.9359	.6487	.9959	1.053	2.4277	.6859
Portugal	PRT	62000018	62005160	0	.9861	.0763	-.6587	.1221	-.142	-.1225	-.3912	-2.5027
Portugal	PRT	62000018	62000644	0	1.0085	.8489	1.1752	.265	-.0839	.1397	1.8077	-1.5197
Portugal	PRT	62000018	62005953	0	1.7568	.5836	1.036	-.1389	-.4603	.2188	1.2027	-.1563
Portugal	PRT	62000018	62004736	1	-1.9231	.310654998412381	.22126256029057	.121439198636098	.116729173970583	.201128950693394	.472385089472446	-.160092849261317
Portugal	PRT	62000018	62006785	1	-2.4099	-.0323	.4173	.5811	-.122	.6883	.5755	-1.6713
Portugal	PRT	62000018	62004196	1	-1.2954	2.6352	1.9359	.2591	.1391	.6369	1.536	-.5912
Portugal	PRT	62000018	62004321	1	-.6756	-.8283	-.6587	-.2455	-.3198	-.1082	-.2821	-.7496
Portugal	PRT	62000018	62003900	0	-2.2435	-.9281	.0226	-1.6374	-.3474	-.7368	-1.0758	-.3149
Portugal	PRT	62000018	62001787	0	-2.6366	-.4314	.4173	.834	.1513	-.4223	-.4948	-.959
Portugal	PRT	62000018	62000021	0	1.3925	.4457	1.9359	.0618	-.2284	-1.6678	1.3428	1.1232
Portugal	PRT	62000018	62002405	0	-1.0116	-.0862	.1386	.6324	.1917	.4199	.5755	-.2503
Portugal	PRT	62000018	62003914	0	-1.5828	-.0862	.0226	.94	.2189	.595	-.1727	-.5093
Portugal	PRT	62000018	62003314	0	-1.8051	-.8305	.0226	.7563	.2623	1.0277	.5755	-.4377
Portugal	PRT	62000019	62006638	1	-1.8459	-.5419	-.1446	.3576	-1.0623	.731	.3482	-.3297
Portugal	PRT	62000019	62005167	0	-.096	1.1306	1.2341	1.1859	.9538	1.3659	1.3958	.6919
Portugal	PRT	62000019	62006825	1	-1.8686	-.7221	-1.1926	-.8312	-1.0936	-.1817	.5755	-1.1252
Portugal	PRT	62000019	62005351	0	-.6794	-.0862	.0226	1.2836	.8779	1.295	.5755	.1216
Portugal	PRT	62000019	62004156	0	-1.5011	-.256	1.9359	.5463	.4836	.3126	.1648	.8567
Portugal	PRT	62000019	62006972	0	-.3664	.5289	-.4338	-.0854	.8768	.2807	1.2262	-.5711
Portugal	PRT	62000019	62006014	0	-.2911	-.4314	.0226	1.0746	.2506	1.0062	.5755	-.3297
Portugal	PRT	62000019	62002972	0	-1.0065	.3111	.0226	.9549	.8255	.8751	.5755	.1216
Portugal	PRT	62000019	62005091	1	-1.4977	-.0862	.0226	.1083	-.9039	.2769	-1.0753	.1216
Portugal	PRT	62000019	62001099	1	-.4199	.67	.4173	.1061	-.0544	.3863	.0256	.1216
Portugal	PRT	62000019	62007619	1	-1.1852	.0666	.8593	.7251	.2033	.4911	-.0553	-.3297
Portugal	PRT	62000019	62009245	1	.9264	1.7671	1.9359	.8266	.2948	1.4498	.5755	.1216
Portugal	PRT	62000019	62007162	1	.9604	.7825	1.9359	-.0302	.5737	.6465	.3482	-1.3017
Portugal	PRT	62000019	62009570	1	.224	-.089	.0226	.3636	-.351	.4641	-.2852	-.7317
Portugal	PRT	62000019	62003515	1	.0051	.2032	-.4806	.2886	.198	.5547	.3482	.1216
Portugal	PRT	62000019	62006960	1	1.0768	-.0862	.4173	-.0776	.131	.0988	1.1171	-.222
Portugal	PRT	62000019	62008386	1	-.3229	.0789	-.6587	.0865756422173105	-.3648	.342	.3482	-.5093
Portugal	PRT	62000019	62007392	1	-.4704	-.0862	.0226	.3171	.1367	.2664	.1701	-.6774
Portugal	PRT	62000019	62003997	1	-1.1859	-.0862	-.691	-.6854	-.4511	-1.6678	-.2852	-.5305
Portugal	PRT	62000019	62001070	1	-.7311	.5859	.586	-.8948	-.3296	-.2159	.8038	.149
Portugal	PRT	62000019	62003223	1	-.3019	.5266	-.442	.0524	-.5882	-.1285	-.6852	-1.113
Portugal	PRT	62000019	62006300	1	-.0582	-.0862	-.7902	.3284	-.6823	-.7946	.0256	-1.1252
Portugal	PRT	62000019	62009241	1	-.9415	-.2662	.5833	.3931	.0742	-.2348	-.532	-.5093
Portugal	PRT	62000019	62000524	0	-.8744	.5119	1.3438	1.2919	1.0357	1.4531	1.6284	.9888
Portugal	PRT	62000019	62007844	0	1.0091	-.0862	.0226	1.2836	1.4184	1.3302	1.3918	.1216
Portugal	PRT	62000019	62004499	0	-.1109	-.59	.0226	-.7754	-.0305	-.2785	.075	-.1563
Portugal	PRT	62000019	62002351	0	.049	-.0862	.0226	-.2221	.321	-.2338	.5755	-.2503
Portugal	PRT	62000019	62006551	0	-.3443	2.6352	1.9359	.9053	.8803	.985	2.4277	2.0955
Portugal	PRT	62000019	62001689	0	-1.5289	2.6352	1.9359	-1.2054	.1436	-.0193	1.2568	-.3856
Portugal	PRT	62000019	62005842	0	-.1222	.5836	1.036	-.307	-.2052	.1134	.0215	.4504
Portugal	PRT	62000019	62001470	0	-.3321	-.0862	.0226	.7677	-.3755	.872	.5755	-.5912
Portugal	PRT	62000019	62000015	0	.2502	-.0862	-.4728	.6894	-.7233	.5041	-.1727	.1216
Portugal	PRT	62000019	62002030	0	-.5769	-1.2103	-.5034	-1.7857	-1.2043	-.2408	-.1727	-.1563
Portugal	PRT	62000020	62006258	1	1.5037	.3875	.2092	-.0858	-.2366	-.2473	.1701	-.2485
Portugal	PRT	62000020	62000375	1	1.1117	-.4203	-.2943	.2327	-.4794	.226	-.3055	-.6959
Portugal	PRT	62000020	62006645	1	1.4386	-.2479	-.7638	.3651	.7586	.184	.1693	-.7887
Portugal	PRT	62000020	62008290	1	2.0264	-.2662	-.4806	.1999	.103	-.424	-.3876	-.6774
Portugal	PRT	62000020	62001091	1	1.9625	1.2995	.8961	.0901	.4484	.0272	-.5798	-.7496
Portugal	PRT	62000020	62001691	1	1.6918	-.103	-.4806	.228	.3405	.0203	-.1722	-.6774
Portugal	PRT	62000020	62003472	1	.8684	-.0115	.0226	-.0816	-.3407	-.8768	-2.1355	-1.4399
Portugal	PRT	62000020	62007385	1	1.3624	-.7221	.0226	.388	-.4284	-.4711	.1701	-.2503
Portugal	PRT	62000020	62002630	1	.6594	.9454	1.1381	.0839	-.107	-.3768	.1693	.2224
Portugal	PRT	62000020	62003135	1	.1185	.5128	.9192	.0608	-1.3449	-1.6678	-2.1355	.9883
Portugal	PRT	62000020	62001798	1	1.0431	-.165	-.6315	-.4537	-.5667	-.4708	-.4771	-1.0788
Portugal	PRT	62000020	62001422	1	1.7379	1.7671	.4173	.561	-.3707	.5156	-.3846	-.7351
Portugal	PRT	62000020	62006428	1	1.6294	.3326	1.9359	.6979	-.1199	.24	-.7867	.4777
Portugal	PRT	62000020	62007069	1	.8545	.2695	1.0108	.2912	-.1777	-1.5744	-.8627	-1.1811
Portugal	PRT	62000020	62001557	0	2.1014	.67	.0226	-.474574948528256	.3229	-1.6678	.5755	-.942
Portugal	PRT	62000020	62007730	0	1.0354	.2032	.1386	-.257	.3274	-1.6678	.5755	.149
Portugal	PRT	62000020	62009574	0	1.263	.1245	.8348	-.354	-.1105	-.4279	.1693	-.8802
Portugal	PRT	62000020	62006918	0	.8693	1.1352	.0005	.1126	.5059	.6558	.3473	-.8134
Portugal	PRT	62000020	62001715	0	1.209	1.7671	1.4967	.0604	.3374	-.1837	-1.9673	-.5093
Portugal	PRT	62000020	62007606	0	1.389	.4012	-.227	-.0785	.1454	.1965	-.3876	-.8333
Portugal	PRT	62000020	62001157	0	1.2942	.3815	-1.3943	.1355	-.3938	-1.6678	-.6852	-1.1405
Portugal	PRT	62000020	62005276	0	-.6365	.3875	.8116	-.2757	.3839	-1.6678	2.4277	-.5912
Portugal	PRT	62000020	62000295	0	1.2352	.1395	.4173	-.6828	.0247	-.0647	.1693	-.222
Portugal	PRT	62000020	62007591	0	1.236	-.0862	-.4688	.7113	-.0408	1.0062	.5755	.1216
Portugal	PRT	62000020	62002896	0	1.2784	.4012	.0226	.4421	-.0899	.6183	-.8483	-.8443
Portugal	PRT	62000020	62000192	0	.9339	-.5743	.1453	-.3369	-.6933	-.457	-.1727	-1.0454
Portugal	PRT	62000020	62005649	0	1.2357	-.4314	.0226	.1064	-.5322	.1886	.5755	.1216
Portugal	PRT	62000020	62008970	0	1.2753	-.7114	-.7638	1.0183	.6373	1.555	-1.5537	-1.1252
Portugal	PRT	62000020	62007623	0	1.4422	.5331	1.9359	-1.1025	-1.3644	.0738	1.8077	2.0955
Portugal	PRT	62000020	62005891	0	.9426	.0666	1.9359	.3475	.7083	-1.6678	2.4277	2.0955
Portugal	PRT	62000020	62006731	0	1.6001	2.6352	1.9359	1.1864	1.7984	.7942	2.4277	.7099
Portugal	PRT	62000020	62005444	0	1.0804	1.3889	.0226	.0395	.2909	.3625	.8038	-.1563
Portugal	PRT	62000020	62006751	0	1.7565	1.3403	-.1587	-.0055	.263	.1503	.9246	.1216
Portugal	PRT	62000020	62007195	0	1.3158	-.0862	.0226	.4724	-.1817	-1.6678	.5755	.1216
Portugal	PRT	62000020	62002090	0	.116	-.0862	.0226	.7113	-.0301	.4394	.075	.1216
Portugal	PRT	62000020	62006951	0	1.482	-.2479	1.4187	.7127	-.1322	.7326	.0256	.2203
Portugal	PRT	62000020	62002665	0	1.6844	-.041	-1.762	.0124	-.4377	-.1832	-.5828	-1.2263
Portugal	PRT	62000020	62006914	0	1.1009	-.4314	-.691	-.9388	-.1467	-1.6678	-.5832	-.8936
Portugal	PRT	62000021	62000608	1	-.1104	-.0862	.0226	-.057	.1612	.5734	-.6852	-.7887
Portugal	PRT	62000021	62007440	1	-.9871	1.0983	1.9359	.3947	.6365	1.5721	2.4277	2.0955
Portugal	PRT	62000021	62008687	1	-1.3199	1.3889	.6847	.483	.5682	1.1567	-2.1355	-1.6557
Portugal	PRT	62000021	62006059	1	-.7525	-.4343	.0226	.1554	-.2302	.536	.5755	-1.1252
Portugal	PRT	62000021	62000236	0	-.8205	-.0862	.0226	.3779	.7744	.5175	.5755	.1216
Portugal	PRT	62000021	62002065	0	-2.1736	-.0862	.0226	.7456	.2159	.4394	.5755	.1216
Portugal	PRT	62000021	62007758	0	-1.3359	.666	-.227	.1053	-.8285	.4394	-.2668	-.5093
Portugal	PRT	62000021	62003597	0	-1.7623	-.0862	.6407	.8261	1.0381	1.5721	.5755	-.3297
Portugal	PRT	62000021	62007620	0	-1.6437	.8655	1.9359	-1.1982	.1774	.1733	.3473	1.1232
Portugal	PRT	62000022	62006158	0	-.7248	-.0862	1.9359	1.2836	4.8357	1.5721	2.4277	2.0955
Portugal	PRT	62000022	62003492	0	.8349	-.8305	-1.1926	.7113	-.9291	1.0062	.5755	.1216
Portugal	PRT	62000022	62003445	1	-.447	.5266	.7162	.3058	.1497	.813	.075	-.4607
Portugal	PRT	62000022	62005828	1	-1.0737	.4571	1.036	.1614	-.0616	.624	.9636	.5759
Portugal	PRT	62000022	62003895	1	-.553774521794469	.360203680968691	.340106579139107	.136460758436414	.184764843805771	.0958448844170939	.438273116251355	-.0825418842413807
Portugal	PRT	62000022	62000335	1	.967	-.0044	-.711	.3191	.2838	-1.6678	-.6852	-1.7277
Portugal	PRT	62000022	62004441	1	-1.2602	2.6352	.7162	.3717	.1564	.6788	.9911	-.6774
Portugal	PRT	62000022	62006598	1	-1.4378	-.0994	.4173	.2818	.2093	.444	.1693	-.8947
Portugal	PRT	62000022	62008848	1	-1.1491	-.6579	.0226	-.2387	-.4103	-.4795	-1.0753	-.8198
Portugal	PRT	62000022	62000845	1	.921	-.7114	-.144247394579255	-.5813	-.7267	-.2229	-.144683853518754	-.512816148427208
Portugal	PRT	62000022	62001454	1	.8945	.4121	.4173	.2624	.3457	-.0466	-.4288	-.8443
Portugal	PRT	62000022	62009374	1	-.0184	.3326	1.2899	.5783	-.1798	.5195	1.2568	-1.6557
Portugal	PRT	62000022	62000650	1	-.5288	.3464	.0226	.265	.0772	.2959	.5755	-.5093
Portugal	PRT	62000022	62006045	1	1.3081	.3464	1.9359	.0872	-.399	.2851	-.2128	-.0274
Portugal	PRT	62000022	62006467	0	.3871	-.9334	1.9359	.451	.2339	.0306	-1.305	-.8936
Portugal	PRT	62000022	62006462	0	1.3578	.16872787218744	.271657832859221	-.3695	-.5003	-.2785	.113089341532756	-.239751367787694
Portugal	PRT	62000022	62004795	0	.4765	.397483893773281	.42952430095625	.147762914560872	.235954585266123	.0166296118162058	.412607416271915	-.024192876155064
Portugal	PRT	62000022	62008281	0	1.2537	.425606671517276	.496977636864471	.156288832220788	.274570183557044	-.0431273835894248	.393246186228802	.0198234011820669
Portugal	PRT	62000022	62002751	0	1.2287	.3902	-.5472	-2.6718	.4759	-.1968	-1.5596	-.945
Portugal	PRT	62000022	62002459	0	.7739	.408245234613559	.455335703554172	.15102540544103	.250731063562211	-.0062367423186817	.405198731487018	-.00734979730783968
Portugal	PRT	62000022	62005995	1	-.1056	2.6352	1.9359	.6424	1.0311	.5521	.5755	1.1232
Portugal	PRT	62000022	62004372	1	-.9677	1.1493	1.9359	-.3395	.3952	1.1306	2.4277	2.0955
Portugal	PRT	62000022	62004720	0	.6896	.0666	.4173	-.7417	.6461	.852	.8038	.2286
Portugal	PRT	62000022	62008046	0	-.4948	.1411	.8038	-.2333	-.5809	-.0816	.5755	.4777
Portugal	PRT	62000022	62007501	0	-1.1286	-.8457	.7162	.0886	-.0102	1.0016	.8098	.5823
Portugal	PRT	62000023	62001273	1	-.2171	-.8232	-.5034	-.4466	-1.4624	.5555	-.6852	-.7496
Portugal	PRT	62000023	62005911	1	-.1392	-.8144	-.227	-.0219	-.0466	-1.6678	-.3206	-.3856
Portugal	PRT	62000023	62008993	1	-1.1119	-.59	-.5034	-.1286	-.4717	.3155	-.3733	-.5093
Portugal	PRT	62000023	62005497	0	-1.0828	-.0862	.0226	-.282	2.2837	.3689	2.4277	2.0955
Portugal	PRT	62000023	62000373	0	-2.6856	-.6447	.0226	1.2836	-.9291	-1.6678	.5755	.1216
Portugal	PRT	62000023	62008944	0	-1.2172	.7332	.0226	.4219	.0037	1.1209	1.3656	.8567
Portugal	PRT	62000023	62009303	0	-1.9927	.0634	-.6843	.7113	.9879	.7915	.5755	-.7507
Portugal	PRT	62000024	62005781	1	-2.3604	.00470432246327636	-.0659900591634066	-.239331350839374	-.7412	.0589	.214362530034417	-.457080905062237
Portugal	PRT	62000024	62000922	0	-2.2741	-.5799	.6496	-.6294	-1.2459	-.3164	-.0553	1.515
Portugal	PRT	62000024	62002477	1	-2.1617	.468	1.9359	.767	.9021	.6681	1.6338	.1216
Portugal	PRT	62000024	62004187	1	-1.8804	-.2662	.0226	-1.6841	-.5645	-.2156	-.0553	-.9299
Portugal	PRT	62000024	62001698	0	.1057	-.0862	.0226	1.2836	.8779	1.5721	.5755	.1216
Portugal	PRT	62000024	62004214	0	-1.6349	.7308	1.9359	-1.2174	-.2178	.1494	2.4277	2.0955
Portugal	PRT	62000024	62000499	0	-1.0653	-.089	-.9607	-2.6893	-.4857	-1.6678	-1.2665	-1.1252
Portugal	PRT	62000024	62003540	0	-1.1483	2.6352	1.9359	-1.3723	.7598	-1.6678	2.4277	2.0955
Portugal	PRT	62000024	62007711	1	-1.436	.528	.355730448347275	.159605473384383	.222519445787925	.197293258291727	.530525065159481	-.0656892831952378
Portugal	PRT	62000024	62000119	1	-1.2852	-.0862	.0226	-.1153	-.5056	-.7793	-.6852	-.7496
Portugal	PRT	62000024	62006838	1	-.26	-2.9627	-2.664	-2.6893	-3.7095	-1.6678	-2.1355	2.0955
Portugal	PRT	62000024	62008195	1	-.6736	2.6352	1.9359	.7767	1.225	.7615	2.4277	-.3639
Portugal	PRT	62000024	62003164	1	.9431	.957	.0226	-.8696	-1.0541	-.1592	-.7867	-1.1252
Portugal	PRT	62000024	62002857	1	-.6211	-.0862	-1.0611	.7937	.3485	1.5721	-.1972	-.7426
Portugal	PRT	62000024	62001984	0	1.1394	.9454	.8038	-.183	.0564	-.3973	.1648	.4994
Portugal	PRT	62000024	62004292	0	-.5953	1.73209302837289	1.9359	2.68623022710767	4.8357	3.1018	-.5698	2.0955
Portugal	PRT	62000024	62005164	0	-.0681	1.3889	.917	-.4362	.8337	-1.6678	-.9362	-.9003
Portugal	PRT	62000024	62004876	0	-.7143	-.0862	.355470841563888	1.4598	1.2377	2.0438	.872110473519873	.238383255573561
Portugal	PRT	62000024	62006938	1	-.4983	-.2662	-.4728	.3567	-.2254	1.0278	.3482	-.3297
Portugal	PRT	62000024	62004746	1	1.2321	.0666	.0226	.1833	.1822	.3375	.1701	-.2503
Portugal	PRT	62000024	62008415	1	-.4109	.5266	1.036	-.1202	.7076	.1378	.0256	.346
Portugal	PRT	62000024	62000766	1	-1.3806	-.4203	-.691	.9315	.3828	.5702	.1701	-1.0169
Portugal	PRT	62000024	62007678	1	.1559	-.0862	.0226	.6662	-.3587	-1.5666	.5755	.1216
Portugal	PRT	62000024	62008262	1	1.1789	-.4174	.0226	-.4326	-.7303	-.0981	-.8627	-.4607
Portugal	PRT	62000024	62002846	1	-1.7863	2.6352	.4173	.8948	.5009	-.0064	.5755	-.7496
Portugal	PRT	62000024	62006853	1	.0146	-.2479	.7162	-.0072	.1811	-1.6678	-.0585	2.0955
Portugal	PRT	62000024	62003934	1	-.3339	-.0862	-.3802	-.3888	.8193	-.0294	-.2821	-.4607
Portugal	PRT	62000024	62008673	1	-.1848	.468	1.9359	.6282	.2415	-1.6678	-1.2871	2.0955
Portugal	PRT	62000024	62000469	0	.0559	1.1493	.1386	-1.5123	.3228	-.5141	.8038	-.1563
Portugal	PRT	62000024	62006719	0	.0492	.3952	.7162	-.0976	-.4321	-.3973	.1693	-.5912
Portugal	PRT	62000024	62008012	0	1.3714	-.0862	.4173	.0046	1.2374	-1.6678	.9911	.1216
Portugal	PRT	62000024	62001329	0	-.3253	-.0306	1.9359	.7059	.1729	-1.6678	1.2067	2.0955
Portugal	PRT	62000024	62007615	0	1.3758	1.0919	1.1657	-.4021	2.3485	.8735	2.4277	1.1232
Portugal	PRT	62000024	62001763	0	.7861	-.6019	.0226	-.1755	.0934	.3785	-.0553	-.8443
Portugal	PRT	62000024	62001349	0	-.9959	.1411	.0226	-.6579	-.5816	-.1285	-.6852	-.7496
Portugal	PRT	62000024	62002709	0	-1.4367	-.6289	.4173	-.5794	-.5452	-.4795	.1701	-.5642
Portugal	PRT	62000024	62003078	1	-2.2382	-.1473	.0226	1.2836	.8779	1.3344	.5755	.1216
Portugal	PRT	62000024	62007327	0	-1.3541	1.127	1.4967	1.5136	1.3346	2.7301	1.836	2.0955
Portugal	PRT	62000025	62002084	1	-1.6994	-.0862	.0226	.7113	-.0408	.4882	.5755	.1216
Portugal	PRT	62000025	62000734	1	-.7946	-.0862	.0226	.226223445026181	-.2081	.5074	.5755	.1216
Portugal	PRT	62000025	62003333	1	-1.5701	-.0862	-.0469	.1053	.2121	1.0062	1.4995	.388
Portugal	PRT	62000025	62002992	1	-.5481	.468	-.0154	.167	1.2089	.4394	.5755	.1216
Portugal	PRT	62000025	62006465	1	-1.2169	.5999	.0226	.3981	.2071	.3801	-.1727	.1907
Portugal	PRT	62000025	62000530	1	-2.0006	-.8094	-.5836	-1.6895	-2.2218	-1.6678	-.6852	-1.1252
Portugal	PRT	62000025	62002737	0	.0489	-.4998	.0226	.7281	-.0894	.8952	.5755	.1216
Portugal	PRT	62000025	62008325	0	-.7485	-.0862	1.9359	2.797	2.9962	1.5102	2.4277	2.0955
Portugal	PRT	62000025	62000189	0	-.5366	2.6352	1.9359	3.6039	4.8357	2.0143	2.4277	2.0955
Portugal	PRT	62000025	62002619	0	-2.0165	-2.9627	-2.664	-2.6893	-2.1329	-1.6678	2.4277	-1.1252
Portugal	PRT	62000025	62001807	0	-.9474	-.2662	.0226	1.0928	2.2237	-.2942	.5755	-.1563
Portugal	PRT	62000025	62005766	0	-.7815	-1.3858	.0226	-2.6005	-1.0608	-1.6678	.3482	.1216
Portugal	PRT	62000025	62000707	1	-.7967	-.0862	.0226	-.1337	.6107	.0767	.5172	-1.3017
Portugal	PRT	62000025	62007605	1	-.626	.3427	.4173	.0853	.7545	.103	2.4277	-.5475
Portugal	PRT	62000025	62003486	1	-2.1482	-.4203	-.227	-.3372	-.559	-1.0529	.5999	.1216
Portugal	PRT	62000025	62004291	1	-1.8482	.2086	-.227	-1.2174	.4052	-.3243	.5755	-.7496
Portugal	PRT	62000025	62000648	0	.9337	-1.2439	.2942	-2.6893	2.2837	.9683	.5826	.8136
Portugal	PRT	62000025	62000814	0	-1.717	-2.9627	.9268	-2.6893	-.6443	-1.6678	.5755	.4994
Portugal	PRT	62000025	62008147	0	-1.1121	1.912	-.0154	.3208	.1217	.7881	.599242158303505	-.200229063590744
Portugal	PRT	62000025	62004087	0	-1.5439	.957	1.1355	-.0069	.4376	.9505	1.836	.9883
Portugal	PRT	62000025	62005199	0	-2.231	-.4998	1.1381	-.2968	.4815	-.5309	1.3209	-.3297
Portugal	PRT	62000025	62000460	0	-.9131	-.6759	1.4967	-1.6821	.0118	-1.6678	.9246	.1824
Portugal	PRT	62000025	62003659	0	.6674	-.2479	.0226	3.6039	4.8357	1.5721	.5755	.1216
Portugal	PRT	62000025	62001352	0	-1.9179	-.0862	.1802	1.2836	.8901	1.5587	2.4277	.1216
Portugal	PRT	62000025	62000466	0	-1.7682	-1.3452	-.7638	.0824	-1.2727	-1.6678	.8038	-.8016
Portugal	PRT	62000025	62006393	1	-.9057	-.2662	.7162	-1.0549	-.069	-1.6678	.3482	-.5711
Portugal	PRT	62000025	62007005	1	-1.6172	1.0919	1.1752	.9064	1.0219	-.8615	1.6922	.7627
Portugal	PRT	62000025	62002967	1	-2.3022	-.0862	.0226	.7113	-3.7095	-1.6678	.5755	-.2503
Portugal	PRT	62000025	62001418	1	-1.9991	-.0862	.0226	.1053	.6401	1.0062	.5755	.1216
Portugal	PRT	62000025	62004912	1	-1.8163	-.0862	.0226	.7113	-.2254	-1.653	.5755	.1216
Portugal	PRT	62000025	62000252	1	-2.1367	.383325900167975	.351335716479507	.1053	-.0408	1.0195	.683449209944427	.1907
Portugal	PRT	62000025	62006895	1	-1.5028	-.0862	.0226	.7113	.8398	.1392	-.2821	-1.1252
Portugal	PRT	62000025	62005759	1	-1.5296	-.0862	.0226	.7524	.8398	-.1504	-.2821	-1.1252
Portugal	PRT	62000025	62004984	1	-1.8729	-.7221	.0226	.0374	-.5819	-.4694	.5755	-.5475
Portugal	PRT	62000025	62008532	1	-1.7575	-1.3452	-1.1926	.8807	-.5205	.4394	-.6852	-1.1252
Portugal	PRT	62000025	62004827	1	-2.2207	.468	-.3048	-.3296	-.7993	-.2858	-.5798	-.2503
Portugal	PRT	62000025	62000406	1	-3.0437	-.8357	-.732	-2.6893	-3.7095	-.4795	.5755	-1.2698
Portugal	PRT	62000025	62009487	1	-.603	-.1621	.4562	.5466	-.2177	-1.6678	.9636	-.3297
Portugal	PRT	62000025	62007041	1	-1.2481	-.9363	-.227	.6769	-.1304	1.0062	.5755	-.2503
Portugal	PRT	62000025	62004513	1	-1.4248	.6654	1.9359	.1345	1.5556	-1.6678	2.4277	-.717
Portugal	PRT	62000025	62008709	1	-1.5133	-.983	-.3802	-.0448	-.4918	.0966	.5755	.1216
Portugal	PRT	62000025	62006920	0	-.5742	-.4314	.0226	.3164	-.2598	-1.6678	.5755	.1216
Portugal	PRT	62000025	62003221	0	-1.9204	2.6352	1.9359	.1053	.5017	.3551	2.4277	2.0955
Portugal	PRT	62000025	62004286	0	-.6264	-.0862	.0226	1.2836	.8779	1.5721	.5755	.1216
Portugal	PRT	62000025	62000777	0	-1.8325	.245931004503284	.170501440477816	.0266293364330913	-.0727	.122996005733966	.402715366434334	-.221155066873507
Portugal	PRT	62000025	62000824	0	-.1864	-.0862	.0226	1.2836	.2168	1.5721	.5755	.1216
Portugal	PRT	62000025	62000512	0	-1.1514	-.0862	.0226	1.2836	.8779	1.5721	.5755	-1.1252
Portugal	PRT	62000025	62006078	0	-1.7673	.3427	.0226	.7113	.8779	-1.6678	.8762	.1216
Portugal	PRT	62000025	62001112	0	-1.6943	2.6352	1.9359	.1053	4.8357	3.6292	2.4277	2.0955
Portugal	PRT	62000025	62003330	0	-.9807	-.0862	.0226	.7113	-.0408	1.0062	.5755	.1216
Portugal	PRT	62000025	62000219	0	-1.5243	1.2587	.6755	1.9293	.6282	1.3309	1.6284	1.0275
Portugal	PRT	62000025	62001040	0	-1.5517	-.4166	-.4728	1.0401	.3194	-1.6678	.9911	.4994
Portugal	PRT	62000025	62000018	0	-1.0108	-.9232	.4173	.5915	.8255	.4641	2.4277	-1.1252
Portugal	PRT	62000025	62001156	0	-1.3261	1.4003	1.9359	-1.0091	.534	-1.6678	2.4277	1.1508
Portugal	PRT	62000025	62008856	0	-1.4588	-.0862	.0226	.3825	.1457	.4394	.5172	.1216
Portugal	PRT	62000025	62008609	0	-1.9013	-.0862	.0226	.7167	.4793	-1.6678	.5755	.1216
Portugal	PRT	62000025	62004633	0	-1.4882	2.6352	-1.0611	.4864	-.6171	1.1362	-2.1355	-1.1252
Portugal	PRT	62000025	62005307	0	-1.6402	-.4998	-1.1926	.1053	-.2987	-.4694	.5755	-1.1252
Portugal	PRT	62000025	62008969	0	-1.5191	-.0862	.0226	.7113	-.0408	-1.6678	.5755	.1216
Portugal	PRT	62000025	62003193	0	-1.8593	1.7162	1.9359	-.7218	.9731	.2782	2.4277	2.0955
Portugal	PRT	62000025	62001253	0	-2.248	1.7671	.0226	-2.6893	.8132	-1.6678	2.4277	-.4607
Portugal	PRT	62000026	62002253	1	-.553774521794469	.360203680968691	.340106579139107	.136460758436414	.184764843805771	.0958448844170939	.438273116251355	-.0825418842413807
Portugal	PRT	62000026	62005593	1	-1.4998	.2695	-.1587	-1.0549	-.2181	-1.0529	-.9906	-.5912
Portugal	PRT	62000026	62002058	1	-1.2447	.5266	.4173	-.4656	-.4984	.0364	-.3237	-.5912
Portugal	PRT	62000026	62007794	1	-.2968	.6464	.8348	-.7697	-.8353	.2023	.1747	-.2819
Portugal	PRT	62000026	62006027	1	-2.1682	2.6352	.7162	.1251	.8641	.7043	1.0854	.4504
Portugal	PRT	62000026	62000262	1	-1.0275	.957	-.6315	-.3222	.055	-.2964	-.3727	-.5912
Portugal	PRT	62000026	62007988	1	-1.264	.5859	.4173	-.2747	-.0384	.3889	.3482	-.222
Portugal	PRT	62000026	62006752	1	.2328	.4658	.8348	-.2351	-.6944	-.106	-.3237	-.1563
Portugal	PRT	62000026	62001345	1	-1.4672	-.0862	.0226	-.0316	-.3448	.0907	.3482	.1216
Portugal	PRT	62000026	62002010	1	-.2268	.4435	.8348	1.3156	.663	.6312	2.0386	1.2841
Portugal	PRT	62000026	62002930	1	-.8934	-1.0275	-.227	-.0134	-.9448	-.0468	-.1722	-1.1252
Portugal	PRT	62000026	62008340	1	.3761	-.4025	.4173	-.0346	-.8159	-.219	.0256	-.7887
Portugal	PRT	62000026	62007361	1	-.0411	.7825	.0226	-.0006	-.1455	.2924	-.1722	-.1563
Portugal	PRT	62000026	62000993	1	1.3143	-.0862	.0226	-.5006	-.4843	-.5875	.3482	-.4607
Portugal	PRT	62000026	62000293	1	-.4139	-.256	.0226	-.3098	-.294	-.4795	-.6852	-1.1252
Portugal	PRT	62000026	62006048	1	-.8093	.7608	1.9359	-.6866	-.4049	-.4396	-2.1355	-.7441
Portugal	PRT	62000026	62005281	1	-.2203	1.7162	.0226	-.0526	.4336	-.079	-.5861	-.4607
Portugal	PRT	62000026	62001125	1	-.4115	-.59	.0226	.1278	-.1291	-1.6678	-.176	.1216
Portugal	PRT	62000026	62001485	1	1.6199	-.089	.0226	-.271	.2362	-.0081	-.6852	-.4607
Portugal	PRT	62000026	62001463	1	-1.2382	-.0862	.0226	.2422	.598	.4951	1.0689	-1.1467
Portugal	PRT	62000026	62001041	1	-.4031	-.2479	.0226	.7113	-.3068	.7076	.5755	-.959
Portugal	PRT	62000026	62004254	1	-1.4992	.8762	.512	.3818	.4129	.5331	.3482	.4725
Portugal	PRT	62000026	62000959	1	.9835	-.0862	-.8627	-.1355	-.4241	-.2858	-.1972	-1.6909
Portugal	PRT	62000026	62005411	0	-1.0247	.7665	.8348	.4971	1.6826	1.0778	.8038	.7864
Portugal	PRT	62000026	62007378	0	.1062	-.2479	.8348	-.3696	-.1131	.0104	.5755	-.959
Portugal	PRT	62000026	62006733	0	.99	-.2366	.4173	.5154	.5304	.4957	.1693	-.1563
Portugal	PRT	62000026	62008122	0	-.2745	2.6352	1.9359	-2.6893	1.4491	-1.6678	1.2691	2.0955
Portugal	PRT	62000026	62005684	0	-1.1188	.9637	.5833	-.6607	-.4219	-1.2919	.5755	-.2503
Portugal	PRT	62000026	62008561	0	1.2184	.0502	.7162	.4687	.6033	-.1709	.0221	.3535
Portugal	PRT	62000026	62000275	0	1.2043	-.2662	.0226	1.1428	.1519	1.0869	-.6852	-.7496
Portugal	PRT	62000026	62005775	0	1.2353	-.0862	-.4806	.0737	.1617	-.4562	.8038	-.7496
Portugal	PRT	62000026	62001858	0	1.1283	1.5482	1.4967	-.2131	-.2987	-.2144	1.8077	.2203
Portugal	PRT	62000026	62000637	0	-1.2907	-.089	-1.2062	-.132	-.1496	.3508	.9628	-.4607
Portugal	PRT	62000026	62008739	0	.8053	-.7757	-.7638	.2041	-.2516	.3965	-1.5537	-1.2412
Portugal	PRT	62000026	62004660	0	-.0753	.1892	1.9359	-.1471	-.0289	-.0105	-.2744	.8375
Portugal	PRT	62000026	62000125	0	-1.2098	.96	-.7302	-.3864	.7659	-.8768	-.1727	.2546
Portugal	PRT	62000026	62005375	0	.7707	-.9232	-.227	-2.6904	-.8878	-1.6678	.5755	-1.1252
Portugal	PRT	62000026	62001564	0	-1.5533	.0666	.1802	.085	.036	.5674	.5755	-.5711
Portugal	PRT	62000027	62000544	0	-.3955	.5746	1.9359	.1864	.9369	.4125	1.142	1.1508
Portugal	PRT	62000027	62008844	1	1.0826	-.7221	.0226	-.9412	-.4692	-1.0529	-.6852	-.5251
Portugal	PRT	62000027	62003676	1	1.3787	-.269	-1.2567	-1.7857	-.6817	-1.6678	-.5798	-1.1252
Portugal	PRT	62000027	62000235	1	1.4281	2.6352	.7162	-.4355	-.067	-.0922	-.216	-.7317
Portugal	PRT	62000027	62001129	1	1.1118	1.7671	.0226	.4388	.6756	-1.2919	.1693	-.4607
Portugal	PRT	62000027	62007935	1	1.3573	-.0862	.0226	-.3258	-.8581	-1.6678	-.6852	-.4607
Portugal	PRT	62000027	62005181	1	-.8299	-.4203	1.1657	-.4429	.2472	-1.2919	-.7867	-.2503
Portugal	PRT	62000027	62006085	1	1.0762	-.0088	.1386	-.9285	-.0579	-.5639	-.725	-.4607
Portugal	PRT	62000027	62004847	1	.2929	.0763	.4173	-1.3001	-.1264	-1.6678	-.0987	-1.1252
Portugal	PRT	62000027	62006444	1	1.3764	1.1493	.4173	-.8021	.293	-1.0529	-1.0571	.2546
Portugal	PRT	62000027	62001455	1	1.0948	.468	.0226	-.091	.4493	.1414	.5755	.1739
Portugal	PRT	62000027	62006320	1	1.006	.2032	.4173	-.8353	-.3635	-1.6678	-.3206	-.4607
Portugal	PRT	62000027	62003378	1	.9108	2.6352	-1.3711	-.7236	-.7106	-1.6678	.1977	-1.4637
Portugal	PRT	62000027	62005760	1	1.2772	1.3403	.7162	.1844	.5803	.6321	1.3428	-.4873
Portugal	PRT	62000027	62008269	1	1.4222	2.6352	1.9359	-1.1533	.0118	.317	1.3432	1.0383
Portugal	PRT	62000027	62000659	0	1.6792	.5228	.3461	.7676	-.2576	-.4694	.3482	-.5079
Portugal	PRT	62000027	62005813	0	1.5687	.5836	1.9359	-.0988	.1959	.0832	2.4277	2.0955
Portugal	PRT	62000027	62009187	0	1.1916	-.0862	.0226	-1.2502	.2987	-.1117	.5755	.1907
Portugal	PRT	62000027	62004578	0	1.4008	1.3889	.8348	.132	.3326	-.4318	.5755	.4994
Portugal	PRT	62000027	62003254	0	1.2963	1.7671	.8038	.4906	.9271	-1.6678	1.1171	.149
Portugal	PRT	62000027	62006596	0	1.5106	.6464	.0226	-.578	-.0596	-.5979	-.0553	-.6774
Portugal	PRT	62000027	62001037	0	1.0445	-.0994	1.036	.2346	.5939	.0377	.5755	.4994
Portugal	PRT	62000027	62003978	0	.8428	.4981	1.9359	-.1802	.8362	-.2942	1.5037	2.0955
Portugal	PRT	62000027	62006397	0	.9322	.2718	.4173	-.9991	-.1807	-.9484	-.216	-.4607
Portugal	PRT	62000027	62002948	0	1.5128	-.7375	.4562	-1.1976	-.0636	-.3239	-1.0758	-.4095
Portugal	PRT	62000027	62006779	0	.8447	1.7671	.8116	-.2319	.2865	-.1699	.5755	.2546
Portugal	PRT	62000027	62008169	0	1.4095	-.2662	.0226	.2543	.772	-1.6678	2.4277	.1216
Portugal	PRT	62000027	62005071	0	.6284	-.59	.4173	-.7025	-.31	-1.2919	-.3763	.1216
Portugal	PRT	62000028	62000396	0	-.9135	-.0994	-.3802	-.3941	-.6351	-.2752	.1922	-.2503
Portugal	PRT	62000028	62009451	1	-1.0633	-.4136	1.9359	.6332	-.9281	.7887	.5755	.1216
Portugal	PRT	62000028	62002881	1	-.39	-1.4093	.7162	.6011	.7688	.9279	1.2568	-.1563
Portugal	PRT	62000028	62000208	0	-2.1451	.9637	.8877	-1.5123	.186	-.3514	.8038	.1216
Portugal	PRT	62000028	62009428	0	-1.5499	-.2479	1.1657	.7535	.1637	.7806	1.6331	.1216
Portugal	PRT	62000028	62005460	1	1.635	.5896	1.1657	-.0648	.742	-.4318	.1701	-.2503
Portugal	PRT	62000028	62005805	1	-.1835	1.7671	.7162	1.001	.2874	.5361	.3482	-.2503
Portugal	PRT	62000028	62002387	1	.208	.0666	.0226	-.1467	.2504	-.052	.3482	-.7496
Portugal	PRT	62000028	62009053	1	.8569	-.4343	-.6315	-.4211	-.268	-.0468	-.4805	-.7712
Portugal	PRT	62000028	62008966	1	.9127	-.4343	.4173	-.7919	-.567	-.4795	-.2128	-.1314
Portugal	PRT	62000028	62006766	1	.9305	1.0887	-.829	-.0216	-.1255	-.5676	-1.305	-1.9384
Portugal	PRT	62000028	62006252	1	1.2801	2.6352	.1386	-.6309	.5263	-.4223	.5755	-1.113
Portugal	PRT	62000028	62008495	1	-.3208	.1997	.0226	.5711	-.0094	.0419	.5755	-.222
Portugal	PRT	62000028	62004672	1	-.1824	.8762	-.3048	-.4892	-.4831	.0126	-.4771	-.5912
Portugal	PRT	62000028	62003826	1	.2159	.8489	.0226	.6686	.0836	.4989	2.4277	2.0955
Portugal	PRT	62000028	62000084	1	.0026	-.0862	.0226	.4681	-.7464	.2122	.3482	.1216
Portugal	PRT	62000028	62003956	1	-.1866	-.269	-.5836	-.8941	.129	-1.2919	.0256	-.7887
Portugal	PRT	62000028	62002579	1	1.1877	.5836	.0226	-.5146	.3487	.1138	-.0553	-.5251
Portugal	PRT	62000028	62007681	1	-1.0539	1.2587	1.1657	.1817	.352	.4687	2.4277	.1216
Portugal	PRT	62000028	62001209	1	-1.0873	.4546	-.2943	-.3556	.2923	.3275	.5755	-.7496
Portugal	PRT	62000028	62009065	1	-.4674	2.6352	.1882	.3661	.2724	.4242	-.1722	-.4607
Portugal	PRT	62000028	62003155	1	1.3132	-.5743	.9192	-.7986	-.9045	-1.6678	-1.5848	-.8636
Portugal	PRT	62000028	62003233	0	-.0814	-.6354	.7162	-.383	-.2653	-.801	.3473	.7627
Portugal	PRT	62000028	62006851	0	3.0767	2.6352	1.9359	-1.3723	4.8357	-.5309	2.4277	2.0955
Portugal	PRT	62000028	62005903	0	1.0149	-.59	-.9607	-.4764	.0873	-.1318	-.5832	-.9299
Portugal	PRT	62000028	62001461	0	1.0917	.5836	1.9359	-.3649	-.1264	-1.6678	1.802	.6559
Portugal	PRT	62000028	62006922	0	-.8799	-.269	.8038	-.1667	.4421	-.2198	1.1375	.7803
Portugal	PRT	62000028	62002023	0	-1.3126	.7332	.0457	.0203	.2015	-.0445	1.1171	.8567
Portugal	PRT	62000028	62007287	0	-.1712	.2621	1.2341	-1.7984	-.0174	-.4753	1.2607	.6559
Portugal	PRT	62000028	62008297	0	.6317	-.0862	-.5907	.5009	.0988	.8625	.5755	-.9943
Portugal	PRT	62000028	62001188	0	1.7412	1.0508	.4173	.7113	.7906	-1.6678	.8038	.1216
Portugal	PRT	62000028	62000951	0	1.0832	-.4941	1.9359	.1388	-.1015	.2823	1.3656	1.2147
Portugal	PRT	62000028	62002470	0	-1.0156	1.3889	1.9359	.1012	1.8313	.4919	1.4793	1.515
Portugal	PRT	62000028	62000360	0	-1.0545	-.5769	.1386	-.7703	-.4978	-1.2919	.0215	-.946
Portugal	PRT	62000028	62008905	0	-1.4422	-.0881	1.9359	-.504	.6799	-.0441	1.5037	2.0955
Portugal	PRT	62000028	62007580	0	-.0611	1.3889	.1386	-.7467	-.3204	-.4795	-.571	-1.7361
Portugal	PRT	62000028	62007166	0	.0207	.7855	-.2943	-.4161	.0102	.4391	-.1722	-.5093
Portugal	PRT	62000028	62009488	0	-.0947	.0502	.6407	.3517	-.6247	.6801	.075	.1216
Portugal	PRT	62000028	62008935	1	-.2503	-.4203	-.5836	.7746	-.099	.3482	-.6852	-.7496
Portugal	PRT	62000028	62009061	0	-.7661	-.7221	-.3802	-1.7857	-.6235	-.1309	-.6852	-.2503
Portugal	PRT	62000028	62002700	0	-.6497	-.2662	.0226	.3408	.0994	.2872	.5755	-.2503
Portugal	PRT	62000029	62007152	1	-1.9276	-.0862	.0226	.6569	-.1295	.9027	.5755	.1216
Portugal	PRT	62000029	62000129	0	-.4845	-.0862	.0226	1.2836	.8779	1.5721	.5755	.1216
Portugal	PRT	62000029	62004653	0	-2.0099	-.0356	.0226	.7113	-.3897	1.0062	.5755	.1216
Portugal	PRT	62000029	62002344	1	-.3317	-.1652	.0226	.1053	-.0408	.4394	.5755	.1216
Portugal	PRT	62000029	62003543	0	-2.2336	.9535	-1.762	-.028	-1.4433	-.1169	-.8627	-1.236
Portugal	PRT	62000029	62002962	0	.5382	-.7938	-.5907	-.3369	-.9657	-1.6678	-.0823	-.5475
Portugal	PRT	62000029	62001515	1	-1.6879	2.6352	-.2614	.2102	.2923	.1008	-.532	-1.112
Portugal	PRT	62000029	62004180	1	-.5529	1.7162	1.9359	.7601	.6027	.3963	.9628	1.1013
Portugal	PRT	62000029	62003450	1	.2673	-.0862	.0226	.1053	.0365	1.597	.5755	.1216
Portugal	PRT	62000029	62001309	1	1.374	-.0862	.0226	.7113	-.0408	1.0062	.5755	.1216
Portugal	PRT	62000029	62006745	1	-1.9609	1.1352	.0226	1.084	-.9187	-.8437	.5755	-1.2008
Portugal	PRT	62000029	62000486	1	-.4084	2.6352	.8348	.8652	.4827	-1.6678	.1701	.149
Portugal	PRT	62000029	62007721	1	-.5535	-.0862	.0226	.6769	.537	.4394	.5755	.2203
Portugal	PRT	62000029	62005289	1	-1.4508	.7308	.4173	.849	.3399	.9483	1.6338	.9444
Portugal	PRT	62000029	62000139	1	-.7665	-.4203	-.227	-.306	-.6956	-.0589	-.2821	-1.1252
Portugal	PRT	62000029	62006713	1	.9916	-.0862	-.227	.1053	-.9291	.4394	.5755	.1216
Portugal	PRT	62000029	62000712	1	-1.5871	-.0862	-.8627	-.2378	-.3763	.1414	-.6852	-1.1252
Portugal	PRT	62000029	62006898	1	-1.5165	1.3939	.8348	1.1266	.5876	.9073	.5755	.1216
Portugal	PRT	62000029	62002385	1	-1.6983	2.6682	1.9359	-2.6846	-.1151	.3235	2.4277	.1216
Portugal	PRT	62000029	62005488	1	-.6952	2.6352	1.1752	.1893	.4103	1.2957	1.8077	.7627
Portugal	PRT	62000029	62008083	1	-.6766	-.3204	.0226	.4443	-.1111	.5232	.5755	.1216
Portugal	PRT	62000029	62007499	0	-.0406	-.7815	.0226	.7306	-.0408	1.0062	.5755	-.2503
Portugal	PRT	62000029	62004062	0	-1.5198	-.2662	.0226	.1665	-.7548	-.4753	.5755	-.5912
Portugal	PRT	62000029	62004125	0	-.6941	1.4003	1.9359	.4551	.2782	.8652	2.4277	1.3857
Portugal	PRT	62000029	62001870	0	-1.9931	.5179	.0226	.8152	1.5265	.4057	.9628	.1216
Portugal	PRT	62000029	62008630	0	-1.642	-.1074	.4173	-2.6005	-.2676	-1.6454	.8038	-.7496
Portugal	PRT	62000029	62006237	0	-.702	-.0862	.0226	.9547	.2157	1.0796	.8038	.1216
Portugal	PRT	62000029	62006991	0	.2279	-.2662	.0226	.0837	-.1373	.4004	.1701	.1216
Portugal	PRT	62000029	62000395	0	-1.5758	.0789	1.9359	-.6828	.1356	-.4795	.5755	-.4873
Portugal	PRT	62000029	62006432	0	-1.6266	.5946	.9268	-.3399	.292	-.475	.8038	.7864
Portugal	PRT	62000029	62000531	1	-1.6668	-.0862	.0226	-.4385	-.5647	-.219	.3482	-1.1252
Portugal	PRT	62000029	62003920	1	-.9107	-.8305	.0226	-.8021	-.1313	.1389	.3482	-.5912
Portugal	PRT	62000029	62000461	1	-1.1769	2.6352	1.9359	.0386	.7402	-.3516	2.4277	2.0955
Portugal	PRT	62000029	62007253	0	-1.4995	2.6352	.6496	1.8652	2.2837	1.5264	2.4277	2.0955
Portugal	PRT	62000029	62001929	0	-2.1779	-.8785	.0226	.3674	.4848	.9706	.5755	.1216
Portugal	PRT	62000029	62004493	0	-.1168	-.0862	.0226	.5092	.1146	.6582	.5755	.1216
Portugal	PRT	62000030	62002669	0	-1.0818	-.4174	1.4967	-.8986	.733	-.8768	.5755	.1216
Portugal	PRT	62000030	62002098	0	-2.8007	-1.1327	.4907	1.2112	.6199	1.4624	-.1566	.1216
Portugal	PRT	62000030	62006796	1	-1.2502	-.5743	.0226	-.9013	-1.8254	.1417	-.4948	-.2503
Portugal	PRT	62000030	62005620	1	-2.4308	-.0862	-.8627	-.873	-.6161	-.1589	.3482	-.959
Portugal	PRT	62000030	62000547	1	-2.0879	-.59	-.3802	.1946	-.6591	-.0026	-.4948	-.773300278091052
Portugal	PRT	62000030	62005436	1	-.2252	.1997	.9247	1.3158	1.1285	-.6618	1.8085	.1216
Portugal	PRT	62000030	62005357	1	-1.4517	2.6352	1.9359	.3994	1.0391	.2872	-.6852	-2.5027
Portugal	PRT	62000030	62002817	0	.2736	1.153	1.4967	3.6039	.1695	.8298	1.6922	1.2841
Portugal	PRT	62000030	62004944	0	1.5326	.631	1.9359	3.6039	.706	.7722	.5755	.4777
Portugal	PRT	62000030	62005678	0	-.4262	-.0862	-.5034	-.1268	-.2793	-.1169	-.0177856263035422	-.62232106369123
Portugal	PRT	62000030	62006282	1	1.5087	.0722	-.732	-.094	.1322	.3389	-.0553	-.5723
Portugal	PRT	62000030	62009390	1	-.6423	-.0862	.0226	-2.6893	.6885	.0751	.1701	.1216
Portugal	PRT	62000030	62004873	1	.7625	.3289	.6421	.1044	.1015	-.0773	-.6852	.1216
Portugal	PRT	62000030	62000042	1	.2943	.0634	-.3802	.0963	.3221	.5582	-.0987	-.1563
Portugal	PRT	62000030	62001589	1	1.133	2.6352	1.9359	-1.1982	.6808	-.2574	-.7045	1.2147
Portugal	PRT	62000030	62007680	1	-1.3392	.9484	.8348	.119	-.4008	-.2156	.9628	.4777
Portugal	PRT	62000030	62003670	1	1.1886	-.0862	.0226	1.4549	1.3762	.8984	.5755	.4994
Portugal	PRT	62000030	62005354	1	.9415	-.0862	.8348	-.1633	.6031	.1006	.3482	-.1563
Portugal	PRT	62000030	62008833	1	.1927	.7308	-.7638	-.5452	.4206	-.4795	-.216	-1.113
Portugal	PRT	62000030	62000370	1	1.0263	-.269	-1.1729	-.1283	-.4714	-.1117	.3482	-1.453
Portugal	PRT	62000030	62004935	1	.9648	-.59	1.1381	.4414	-.0239	.628	-.1722	-.3297
Portugal	PRT	62000030	62001958	1	-1.5015	.2733	-.6315	-.5784	-.0774	-1.2919	-.5945	-1.3017
Portugal	PRT	62000030	62001504	1	-.4049	.4708	.4173	.2525	1.1497	.2489	.5755	-.5912
Portugal	PRT	62000030	62007611	0	-1.5237	1.4954	.4173	.2745	-.388	-.0486	.1693	-.5912
Portugal	PRT	62000030	62001863	0	-.3878	-.0862	.0226	.5889	-.1805	.3255	.5755	.1216
Portugal	PRT	62000030	62007275	0	-.3792	.1221	.0226	.701	-.136	-.5309	.5755	-.1563
Portugal	PRT	62000030	62006503	0	-1.5544	.792	.4173	-.0953	-.0316	-1.6678	.5755	.4994
Portugal	PRT	62000030	62003915	0	.2095	-.891	-.7638	-.3147	-1.2302	-.1845	.1922	-.7108
Portugal	PRT	62000030	62008266	0	-2.1107	-.59	-.6315	-1.1146	-.6543	-1.6678	2.4277	-.7496
Portugal	PRT	62000030	62007934	0	-1.9945	-.6447	-.3802	.1566	-.8132	-.4795	-.2857	-.9243
Portugal	PRT	62000030	62005621	0	-.7415	-.8294	1.9359	-.8542	-.4974	-.1553	.8038	.1216
Portugal	PRT	62000030	62007597	0	-.2182	1.153	.1386	-.2956	.6584	.0165	.8038	.4504
Portugal	PRT	62000030	62001226	0	-.5429	.36059717268189	.341050380955169	.136580052411466	.185305150245839	.0950087691971885	.438002215430367	-.0819260119212391
Portugal	PRT	62000031	62009509	0	-1.2237	1.1493	.9726	.0593	.3836	.5979	1.5037	2.0955
Portugal	PRT	62000031	62002603	1	-.4277	-.7775	-.227	-.9369	-.0059	.0715	-.454	-.5652
Portugal	PRT	62000031	62006583	0	-.2649	.370656529620684	.365178053861095	.139629724451426	.199117729150723	.0736340333212681	.431076814051076	-.0661816409746071
Portugal	PRT	62000031	62005126	0	-.0149	1.7162	1.9359	.4557	.6459	1.1504	.9911	.1216
Portugal	PRT	62000031	62004185	0	1.0619	.5293	1.9359	.121672486341982	.2265	-.4318	1.836	.9339
Portugal	PRT	62000031	62001580	1	.1553	.879	.586	-1.0184	.0922	-.801	1.802	.6382
Portugal	PRT	62000031	62007641	1	-.5871	2.6352	.4173	-.4496	1.0801	-.568	.5755	-.6774
Portugal	PRT	62000031	62004003	1	-.1561	.0666	.9192	.002	-.1252	-.1484	.2054	-.2503
Portugal	PRT	62000031	62007446	1	-.2943	.468	.0226	.8245	1.3338	.9931	.5755	.1216
Portugal	PRT	62000031	62001235	1	-.7237	.4098	.1802	.3964	.6257	-.568	-.2852	-.5093
Portugal	PRT	62000031	62005165	1	-.8627	2.6352	1.9359	3.6039	2.3012	3.6292	2.4277	.1216
Portugal	PRT	62000031	62004611	1	-.4266	-.0862	-.1627	-.1036	-.1723	-.6687	-1.2624	-1.5127
Portugal	PRT	62000031	62005626	1	.6366	.468	-1.3694	-.3523	-.0689	.0087	-1.2624	-1.3017
Portugal	PRT	62000031	62008909	0	1.0796	.468	1.9359	3.5087	4.8357	1.3009	2.4277	2.0058
Portugal	PRT	62000031	62000434	0	-1.3712	.0789	-.4806	-1.7857	-.8692	-.1763	.1693	-.959
Portugal	PRT	62000031	62006369	0	-1.004	-.7221	.0226	-.2212	-.5733	-.8849	-.5832	-1.1252
Portugal	PRT	62000031	62007955	0	-.7583	1.1306	1.4967	-.2814	.2005	-.3021	.3415	.4994
Portugal	PRT	62000031	62000731	0	.7984	.0467	1.9359	-.7414	-.4219	-.8849	1.4152	2.0955
Portugal	PRT	62000031	62006332	0	.1192	-.0862	.0226	.5856	.2197	1.1109	2.4277	.1216
Portugal	PRT	62000031	62008840	0	.1179	-.4203	.0226	-.5088	1.0579	-1.0529	-.5208	.2286
Portugal	PRT	62000031	62007873	0	-.1817	.7308	1.036	.1147	.5265	.5586	1.8077	.5505
Portugal	PRT	62000031	62006110	0	-2.7323	2.6352	.9192	-.8986	.3698	-1.6678	2.4277	.7338
Portugal	PRT	62000031	62007524	0	.0613	.5859	.6907	.2971	.1896	.2532	1.1417	.8567
Portugal	PRT	62000031	62008494	0	-1.1161	.9454	1.9359	.1157	.7979	-.0816	-.0992	.7334
Portugal	PRT	62000031	62000611	1	-2.5001	.9484	-.227	-.7697	-.5916	.4022	-.4948	-1.3027
Portugal	PRT	62000031	62002349	1	-1.7036	.7308	.4173	.2605	.4159	.6878	.1701	-.8813
Portugal	PRT	62000031	62005085	1	-1.3725	-.2479	.0226	-.0543	-.6932	-.2378	.5755	-.2503
Portugal	PRT	62000031	62008758	0	-.343365283027017	.1245	.6407	1.3851	4.8357	1.3861	.8038	.7627
Portugal	PRT	62000031	62000217	0	-.7944	.3289	.1386	.547	1.4935	.4428	1.6284	-.5912
Portugal	PRT	62000031	62004714	0	-.9397	.0502	1.9359	-.9969	1.2721	.5341	.0993	-.0151
Portugal	PRT	62000032	62004794	1	-1.6829	.319346572285397	.242109564002813	.124074203038969	.128663639628688	.182660563796286	.466401343388613	-.146489259688004
Portugal	PRT	62000032	62007839	0	.7836	-.0862	.0226	.530576804691494	-.0767	1.0062	.5755	.1216
Portugal	PRT	62000032	62003851	1	-1.7376	2.6352	.0226	1.7779	.8751	.829	.5755	-.2503
Portugal	PRT	62000032	62004429	1	.8044	2.6352	-.1324	-2.6893	1.466	-.7368	-2.1355	-2.5027
Portugal	PRT	62000032	62008252	1	.469	-.0862	.0226	.7113	-.0408	1.0062	.5755	.1216
Portugal	PRT	62000032	62007938	1	-2.1077	-.0862	-.5034	-.0658	.0232	.3445	-.5832	-.4607
Portugal	PRT	62000032	62003009	1	-.553774521794469	.360203680968691	.340106579139107	.136460758436414	.184764843805771	.0958448844170939	.438273116251355	-.0825418842413807
Portugal	PRT	62000032	62005660	1	1.4056	-1.2134	-.9874	.5268	-.8448	-1.6678	-1.305	-2.5027
Portugal	PRT	62000032	62006647	1	1.2981	-.5743	.1386	.8865	.9925	-.9292	.3199	-.1985
Portugal	PRT	62000032	62006987	1	1.4582	-.4314	.4173	1.6071	-.0072	.8958	.542	-.8443
Portugal	PRT	62000032	62002366	1	-.249	2.6352	1.9359	1.6381	.3307	.5662	-2.1355	-2.5027
Portugal	PRT	62000032	62001544	1	1.2886	.426869518845204	.500006614506258	.15667168673228	.276304208750499	-.0458107587047831	.392376774329028	.0217999427145757
Portugal	PRT	62000032	62001290	1	1.4289	.3289	1.9359	-.8328	.1764	.4586	-1.0753	-2.5027
Portugal	PRT	62000032	62006316	0	-1.7497	.3875	.0226	.4796	.7972	-.2578	.1693	.4777
Portugal	PRT	62000032	62007388	0	.8874	2.6352	1.0043	1.2836	2.2837	-1.6678	2.4277	2.0955
Portugal	PRT	62000032	62003794	0	-.5229	.5193	.3461	.2322	.2589	.0774	1.2262	-.1808
Portugal	PRT	62000032	62004302	0	-1.1635	-.4025	.2092	-.1401	.4167	-1.6678	.075	.1216
Portugal	PRT	62000032	62003755	0	-.7695	.0502	.0226	-.0368	-.2014	-.065	.8038	-.2503
Portugal	PRT	62000032	62002354	0	1.1584	.5206	.8038	-.6519	.1425	.3528	1.836	.4777
Portugal	PRT	62000032	62004117	0	.4232	.3889	1.9359	-.1344	-.0983	-1.6678	.5755	1.515
Portugal	PRT	62000032	62008891	0	1.2213	1.7162	1.4967	.0014	.1922	.1823	.5755	2.0955
Portugal	PRT	62000032	62000696	0	-.8013	-.4998	1.4967	.1818	-.1811	.0668	1.2568	.6802
Portugal	PRT	62000032	62001495	0	-.0412	.0634	-.4728	-1.3102	-1.2066	-.5058	.8038	-.222
Portugal	PRT	62000032	62003512	0	.9473	-.7737	.0226	.0346	-.2082	-.2785	.5755	-.5093
Portugal	PRT	62000032	62009214	1	-1.7062	-.2479	.0226	.5755	-.2799	.3766	-.2821	-.5093
Portugal	PRT	62000032	62006948	1	-1.4679	-.1003	1.9359	1.2836	1.9539	1.5721	1.77277909843469	2.067
Portugal	PRT	62000032	62001674	1	.9791	.717801839759898	.722216072066167	-.156830411424307	1.2454	-1.4875	.438918029459475	.156319265689002
Portugal	PRT	62000032	62005316	1	-1.4773	-.0862	.0226	.7113	-.1678	1.0165	.5755	.1216
Portugal	PRT	62000032	62007529	1	-1.4299	-.0862	.0226	-.2074	-1.6252	-.0816	-.0553	-.9299
Portugal	PRT	62000032	62000231	1	-.9435	-.0862	.0226	.1053	-.5721	.4394	-.6852	-.2503
Portugal	PRT	62000032	62001533	1	-1.6863	-.2662	1.9359	.8006	-.0016	.6672	.3482	-.7887
Portugal	PRT	62000032	62006454	0	-.775	.0666	.4173	.2924	-.7427	.7704	.5755	-.2503
Portugal	PRT	62000032	62008746	0	-1.9766	-.4314	.4173	.9366	.4798	1.3508	.3482	.3216
Portugal	PRT	62000033	62009308	1	.7849	.408643266722648	.456290395647572	.151146075917432	.251277604454131	-.00708250524902378	.404924704813737	-.00672681860131828
Portugal	PRT	62000033	62008450	0	-.0536	-1.0588	-.4728	.5336	.7063	.4469	.075	-1.1252
Portugal	PRT	62000033	62007709	1	-.9912	.8655	1.1752	-.5312	-.5408	-.2964	.5755	.2224
Portugal	PRT	62000033	62000224	0	-.8526	1.7162	1.9359	1.2454	1.3119	1.5721	2.4277	2.0955
Portugal	PRT	62000033	62002244	0	.3437	2.6352	1.19	.3875	1.7654	.3915	2.4277	-.1687
Portugal	PRT	62000033	62005483	0	-1.616	.4121	.0226	-.3726	.7727	.1368	.5755	-.5723
Portugal	PRT	62000033	62007447	0	.436	1.7162	1.9359	3.6039	2.1425	3.6292	2.4277	.5823
Portugal	PRT	62000033	62003974	1	-.0306	-.0862	.0226	.6422	-.5205	.3754	.5755	.1216
Portugal	PRT	62000033	62003117	1	-1.0511	-.4314	.0226	-.1983	-.0632	-.5842	-.2852	-.7496
Portugal	PRT	62000033	62002851	1	-.553774521794469	.360203680968691	.340106579139107	.136460758436414	.184764843805771	.0958448844170939	.438273116251355	-.0825418842413807
Portugal	PRT	62000033	62008021	0	.5532	1.3889	1.2899	-.3943	.3015	-.0358	1.4793	1.0448
Portugal	PRT	62000033	62006884	0	-.1427	-.4203	.0226	-1.3001	-.7705	-1.6678	.5755	.1216
Portugal	PRT	62000033	62007898	0	.042	1.7162	1.1752	-.0289	-.5333	.3139	2.4277	-.6195
Portugal	PRT	62000033	62009472	0	-1.5663	2.6352	.4437	-.4162	.0818	.6318	.475	-.328
Portugal	PRT	62000034	62007226	1	-.8816	-.0862	.0226	.8702	.7997	.6823	.5755	.1216
Portugal	PRT	62000034	62006081	0	-.7111	1.3697	.0226	.7113	4.8357	1.1685	.8038	2.0955
Portugal	PRT	62000034	62002422	1	-1.3292	.666	1.4967	-.0478	-.0762	.4377	1.3617	.642042529384547
Portugal	PRT	62000034	62000727	1	.396	.2539	-1.6542	-.0238	.1259	-1.6678	1.2107	-1.4399
Portugal	PRT	62000034	62007520	1	1.1145	.802	-2.664	.9139	.5251	-.0026	-1.2106	-2.5027
Portugal	PRT	62000034	62001234	0	1.8502	-.8232	-.3802	3.6039	.4885	1.2241	.5755	-2.5027
Portugal	PRT	62000034	62003261	0	.8564	-.0862	-.227	.4617	.6903	.5556	.5755	-.3297
Portugal	PRT	62000034	62007800	0	-1.8566	-.0862	.0226	1.2836	-.2829	-1.6678	.5755	.1216
Portugal	PRT	62000034	62008727	0	-.3644	.5836	.2942	.188	-.1161	.3062	.8038	.8567
Portugal	PRT	62000034	62006860	0	-.0183	1.0508	1.9359	-.0871	.7782	-.5875	1.4995	1.2147
Portugal	PRT	62000034	62005962	0	-2.4763	.0789	.1802	-.0684	.5553	-1.6678	2.4277	-.2503
Portugal	PRT	62000034	62004594	0	-.2305	1.1576	.7804	-.4541	.5458	.3981	-.2826	-1.4399
Portugal	PRT	62000034	62007386	0	-1.3589	-.2479	-.227	-1.0091	-.7659	-.526	.5755	-.1563
Portugal	PRT	62000034	62004427	0	-.396	1.3697	1.9359	1.4396	.9382	.8393	1.1417	1.1508
Portugal	PRT	62000035	62002726	1	-1.9754	.491091575971757	.351923393016523	-.4292	.4667	-.0591	.5755	-.0548452707105714
Portugal	PRT	62000035	62009445	1	-.091	-.0862	.0226	.7113	.1154	-.8849	1.2607	.1216
Portugal	PRT	62000035	62002695	0	-.5811	-.662951697765613	-1.4497	.0587693528699553	-.43308864461071	.4484	-.5398	-1.4056
Portugal	PRT	62000035	62003553	0	-2.355	.0634	1.1381	1.7065	.947	1.7307	1.3656	1.3857
Portugal	PRT	62000035	62007218	0	-2.0041	.8655	.0226	1.0973	2.0666	1.5524	1.3617	1.0448
Portugal	PRT	62000035	62001745	0	-2.3203	-.0862	.0226	.1324	1.153	-.7433	.5755	.1216
Portugal	PRT	62000035	62007777	0	-1.7626	-.0862	.0226	1.2836	.8779	1.5721	.5755	.1216
Portugal	PRT	62000035	62002776	1	-.9686	.6555	-1.0611	.6573	-.3826	-1.6678	.1648	-1.7277
Portugal	PRT	62000035	62003232	1	-1.9842	-1.0121	-.691	-.262	-1.1	-.5569	.075	-1.1252
Portugal	PRT	62000035	62005718	1	-2.13	.0696	.8348	.22	.2143	.4855	-.6852	.1216
Portugal	PRT	62000035	62003002	1	-1.2738	.5946	.7162	.9548	-.2204	.381	-.0553	.7864
Portugal	PRT	62000035	62004317	1	-2.0237	1.1352	1.1752	3.6039	1.0808	1.3414	2.4277	1.0177
Portugal	PRT	62000035	62006166	1	-1.2358	.468	.0226	.6353	.3828	-.0498	.8038	-.2503
Portugal	PRT	62000035	62004245	0	-1.1787	-.0862	.0226	-.0412	-.6115	.3183	.5755	.1216
Portugal	PRT	62000035	62008797	0	-1.8268	.3834	.586	1.3209	.3091	1.1581	.8107	-.1985
Portugal	PRT	62000035	62009334	0	-1.8193	-1.3452	-1.1926	-2.6893	.8779	.4394	-.6852	-1.1252
Portugal	PRT	62000035	62008106	0	-1.4387	2.6352	1.9359	3.6039	4.8357	3.6292	2.4277	2.0955
Portugal	PRT	62000035	62006047	0	-2.8976	-.0862	.0226	.1053	-.4748	.4394	.5755	.1216
Portugal	PRT	62000035	62000986	0	-2.3472	-.7737	-.8946	-.6844	-.7323	-.2362	.3482	-.222
Portugal	PRT	62000035	62008928	0	-1.6238	-1.0281	-.4806	.629	-1.3323	.9338	1.3656	.4994
Portugal	PRT	62000035	62005757	0	-1.3788	1.7671	.0226	.7113	-.1655	.6047	-.2004	.1216
Portugal	PRT	62000035	62004073	0	.6041	2.6352	1.9359	1.7916	2.5162	2.133	1.2798	2.0955
Portugal	PRT	62000035	62005491	0	-2.242	-.7938	.0226	-2.6893	.9397	-1.6678	.5755	.1216
Portugal	PRT	62000035	62005452	0	-2.2661	-.2662	.0226	.5625	.6244	.5117	.5755	.1216
Portugal	PRT	62000035	62006548	0	-1.9841	.8762	.4173	-.0115	-.2836	.2854	.8038	-.2503
Portugal	PRT	62000035	62004168	0	-1.8912	-.0862	.0226	-.3194	.3477	.1535	.8038	.1216
Portugal	PRT	62000035	62008498	0	.0157	.369926251921836	.419846360661532	.1053	-.13	1.0062	.5755	.1216
Portugal	PRT	62000035	62000938	1	-.8511	1.1576	.0226	1.2024	.6576	.652895792618529	.5858	-.2503
Portugal	PRT	62000035	62006128	1	-.9221	1.06255761533897	1.9359	.0482796720409823	.434169979541971	.0225356792510228	-.0507	.468123624111322
Portugal	PRT	62000035	62008115	0	-.7397	.353476016402917	.323970071502341	.134421147888214	.175527036834036	.110140236896401	.442904801730527	-.0930716673251858
Portugal	PRT	62000036	62005945	1	-1.4726	-.7737	-.7183	.294	.174	.8754	-.454	-1.1252
Portugal	PRT	62000036	62008735	0	-2.2096	-.0739	-.7638	-.203	-.7411	-.2244	.1648	-.3297
Portugal	PRT	62000036	62008616	1	-1.0973	-.2662	.0226	.8654	1.3014	1.1499	.5755	.1216
Portugal	PRT	62000036	62002708	0	-.5102	-.4909	.0226	.6445	-.328	1.3596	.8951	.0484
Portugal	PRT	62000036	62008676	0	-.7909	-2.9627	-2.664	.7113	-.0408	-1.6678	-2.1355	-2.5027
Portugal	PRT	62000036	62007895	1	-.42	.792	-.7638	-.3723	-.2183	-.0053	-2.1355	-1.1733
Portugal	PRT	62000036	62002701	1	1.2632	.5976	.4173	.3481	.7634	.3051	-.1021	.149
Portugal	PRT	62000036	62004556	1	.5463	1.7162	1.1657	.6648	.5603	.318	-.0553	-.9299
Portugal	PRT	62000036	62005021	0	-1.642	-.2479	.0226	.7113	-3.7095	1.5428	.5755	.1216
Portugal	PRT	62000036	62000944	0	.0249	-.5034	.7162	-.1214	.3339	-.5309	-.3763	-.5711
Portugal	PRT	62000036	62005055	0	-.5653	.3464	.6496	1.0401	.9577	.6667	.7578	1.4234
Portugal	PRT	62000036	62005248	1	.6846	.8086	-.1587	.9517	.7219	-.0816	-.2668	-.3297
Portugal	PRT	62000036	62002690	1	1.3652	.0032	-.227	.3115	-.8521	.5409	.5755	-.7108
Portugal	PRT	62000036	62009375	1	.914	.4718	1.4967	.3351	.4176	.1711	.775	.8567
Portugal	PRT	62000036	62001764	1	-1.3564	-.4203	-.227	-.2445	-1.0561	-.2766	.0795	-1.2412
Portugal	PRT	62000036	62002667	1	-1.127	-.5743	-1.0611	-.081	-.8911	-.0816	-.0987	-1.1405
Portugal	PRT	62000036	62003244	1	.1965	-.983	-1.0678	.2007	-.1073	.3776	-.0553	-.9299
Portugal	PRT	62000036	62005328	1	-.9374	1.3889	1.9359	.2251	-.3595	.3912	.1701	-.3657
Portugal	PRT	62000036	62000799	1	-.4273	.2032	-.3802	-.5	.07	-.2858	-1.2835	-.6959
Portugal	PRT	62000036	62001648	0	-.6004	.1434	.0226	.9782	.2677	1.1257	.5755	-.2503
Portugal	PRT	62000036	62003959	0	-.5037	.8655	1.1657	-.1964	1.0473	.6994	1.3918	1.4234
Portugal	PRT	62000036	62002868	0	1.0085	.430168631717573	.487278429735045	.172525849468813	.3007	-.0102149061569825	.41267246869378	.0190137066100546
Portugal	PRT	62000036	62007372	0	.7785	1.3697	1.4967	.4329	1.9296	.7201	1.802	.8567
Portugal	PRT	62000037	62005985	1	.4337	2.6352	1.9359	3.6039	4.8357	3.6292	2.4277	2.0955
Portugal	PRT	62000037	62009284	1	-1.9375	.1395	.8801	.874	.3029	.0392	.5172	-.8198
Portugal	PRT	62000037	62001848	0	1.2789	2.0175	1.9359	.0187	3.4844	3.6292	2.4277	2.0955
Portugal	PRT	62000037	62007351	0	-1.3796	-.0862	.0226	1.3321	1.0136	1.597	.5755	-.2503
Portugal	PRT	62000037	62000957	1	-1.6588	.879	1.2867	-.4115	-.1478	-.1093	-.6595	-.0129
Portugal	PRT	62000037	62006239	1	-.2407	-.2479	1.9359	-.7202	-.0872	-1.6678	-.6852	-.7496
Portugal	PRT	62000037	62007340	1	-.4219	-.0862	.0226	-1.1537	-.5268	-1.6678	.5755	-.806
Portugal	PRT	62000037	62003360	1	-2.1474	.0789	.0226	.2906	-.3318	-.2962	-.1722	-.8936
Portugal	PRT	62000037	62001303	1	-1.316	2.6352	1.9359	.1009	1.4787	-.1837	-.4771	-.9299
Portugal	PRT	62000037	62006659	1	-.7134	.3178	.0226	2.1299	1.1336	.7034	.5755	.1216
Portugal	PRT	62000037	62007101	1	.021	1.1352	-.2943	.4705	-.0374	.2158	1.2306	-.6073
Portugal	PRT	62000037	62003109	1	-1.8505	.9718	.8348	.8241	1.3514	.5674	.5755	.7627
Portugal	PRT	62000037	62005305	1	1.5122	-.0862	1.9359	1.2836	.8779	.4394	2.4277	2.0955
Portugal	PRT	62000037	62007081	1	-2.2991	1.7162	.4173	.1325	.3709	-.8768	-.1972	.4725
Portugal	PRT	62000037	62000640	1	-1.2999	.0789	.0226	-.3077	-1.0408	-.836	-1.2871	-.9299
Portugal	PRT	62000037	62001085	1	-.2324	.879	1.2899	.515	.9669	.2921	-1.0571	1.515
Portugal	PRT	62000037	62003867	1	-1.7968	-.4174	.0226	.7113	-.7482	.7439	.1922	-.6073
Portugal	PRT	62000037	62005051	1	-1.8264	2.6352	1.9359	1.2836	.6732	.4394	2.4277	2.0955
Portugal	PRT	62000037	62000587	1	-.7557	.64	.8038	.5696	.686	.8038	.5755	.557
Portugal	PRT	62000037	62009527	1	-.3062	1.1352	-.227	.9717	.3257	.7904	1.142	.4994
Portugal	PRT	62000037	62002373	1	-.7497	.9637	1.9359	.98	1.0111	-1.5688	1.6338	1.4234
Portugal	PRT	62000037	62005602	0	-.1022	1.4003	1.9359	3.6039	2.2837	-1.6678	2.4277	2.0955
Portugal	PRT	62000037	62001196	0	-.9526	-.089	.0226	.187	-.2143	-1.6678	-.5832	.1216
Portugal	PRT	62000037	62005706	0	.0878	.7821	1.1752	.539	.3654	.6299	1.3388	.7338
Portugal	PRT	62000037	62008657	0	-1.9829	1.1132	1.9359	1.3912	1.1026	.4136	1.1171	.7627
Portugal	PRT	62000037	62008145	0	-1.3745	1.4003	1.1381	1.3491	1.1068	.5576	.8038	.2546
Portugal	PRT	62000037	62008809	0	-.3224	-.0862	1.9359	3.6039	-.0408	1.0062	.5755	.1216
Portugal	PRT	62000037	62001115	0	-.5255	1.4003	.7162	-.1617	.8243	.0056	1.4793	1.2147
Portugal	PRT	62000037	62001818	0	.4148	-.0862	.0226	.7113	1.0837	1.0062	.5755	-.6774
Portugal	PRT	62000037	62003964	0	.3863	.5836	1.0433	.3541	.8801	.5047	-.0553	.7627
Portugal	PRT	62000037	62009538	0	-.9999	-1.3452	1.9359	-1.2296	.2439	.0589	2.4277	2.0952
Portugal	PRT	62000037	62000341	0	-.2218	2.6352	1.9359	-.3732	.6305	.1397	1.2223	2.0955
Portugal	PRT	62000037	62005016	0	-.4334	.9454	.6407	.7113	-.0408	-1.6678	.5858	.1216
Portugal	PRT	62000037	62003398	0	-2.5821	-.2479	1.1657	.1717	1.0738	-.2002	.9628	1.4234
Portugal	PRT	62000037	62004810	0	1.3813	.1141	1.9359	.1187	-.2239	.5905	1.1375	1.1508
Portugal	PRT	62000037	62004050	1	-1.8371	1.3889	.7162	-.3748	.788	.413	.5409	.7627
Portugal	PRT	62000037	62003397	1	-2.0377	-.5743	-.7638	-.0817	-1.2179	.0883	-.4948	-1.1252
Portugal	PRT	62000037	62000322	1	-1.9707	.957	.0226	-.9969	.0441	-.4384	-.5832	-.7496
Portugal	PRT	62000037	62008742	0	-2.1394	.302828239758205	.202489842126715	.119066378268316	.105982192614013	.217759725405486	.477773450329787	-.172342876008642
Portugal	PRT	62000037	62005925	0	-1.8857	2.6352	1.9359	.3626	2.4847	.8015	2.4277	2.0955
Portugal	PRT	62000037	62009035	0	-.4735	-.0862	.0226	-2.6893	-.1254	-.9292	.5755	.1216
Portugal	PRT	62000037	62003050	0	-1.5959	2.6352	1.9359	3.6039	4.8357	3.6292	2.4277	.1216
Portugal	PRT	62000038	62005080	1	-2.905	.1489	.0226	-.5592	-.2351	-.1651	.8038	-.7496
Portugal	PRT	62000038	62000477	1	-2.3192	.4121	.8116	-.0552	-.6513	-1.6678	1.836	-1.1252
Portugal	PRT	62000038	62007251	1	-1.9747	-.5743	.0226	.5287	.329	.5321	.5755	.1216
Portugal	PRT	62000038	62004519	0	-2.358	.8762	1.4967	.8798	-.1789	-.5309	2.4277	.4777
Portugal	PRT	62000038	62005299	1	-.553774521794469	.360203680968691	.340106579139107	.136460758436414	.184764843805771	.0958448844170939	.438273116251355	-.0825418842413807
Portugal	PRT	62000038	62007749	1	-2.4254	-.0862	.5833	.3709	-.6369	.213	-.6852	-.8273
Portugal	PRT	62000038	62006418	1	-1.1214	-.2366	-1.1926	.3647	.3479	-.801	-.1727	-.9299
Portugal	PRT	62000038	62006135	1	-1.2545	2.6352	.0226	.1053	.2745	.3539	.5755	-.6774
Portugal	PRT	62000038	62006400	0	-1.662	-.2479	.0226	1.0464	.4038	1.2612	.5755	.1216
Portugal	PRT	62000038	62002934	0	-2.0494	2.6352	-.5472	-1.4373	-1.2018	-.9292	2.4277	-1.0844
Portugal	PRT	62000038	62001227	0	-2.1959	.5338	.0226	-1.6841	.0976	-1.6678	.5755	-.4607
Portugal	PRT	62000038	62005820	0	-.9579	2.6352	1.9359	2.2963	.7173	1.5721	2.4277	2.0955
Portugal	PRT	62000038	62002095	0	-1.2891	2.6352	1.4967	.4474	1.5961	-.424	2.4277	2.0955
Portugal	PRT	62000038	62005853	1	-1.8321	.8762	-.5836	-2.0365	.4862	-.2156	-.5686	-2.5027
Portugal	PRT	62000038	62003772	1	-2.0313	.7332	1.2867	.0464	.6736	-.568	1.6922	.9888
Portugal	PRT	62000038	62005233	1	-2.5584	-.0862	-1.1009	3.6039	-.9907	1.434	2.4277	-.6959
Portugal	PRT	62000038	62000918	1	-1.3834	1.3939	1.4967	-.9348	-.0661	.288	.5755	-.0625
Portugal	PRT	62000038	62002245	0	-1.3047	-.0862	.0226	.835	.0483	1.5721	.5755	.1216
Portugal	PRT	62000038	62000998	1	-2.2598	-.0862	-.7638	-1.7857	-.7972	.044	-.4801	-.5251
Portugal	PRT	62000038	62003485	1	-2.6714	.9349	.5347	.7113	1.2231	.218	2.4277	-.2503
Portugal	PRT	62000038	62001104	1	-.9259	.1882	.4306	.7465	.0911	.4892	.3482	.1216
Portugal	PRT	62000038	62000452	0	.3946	.0789	-.4728	-.8941	-.0059	.0202	.8038	.1216
Portugal	PRT	62000038	62005338	0	-1.6482	-.2479	.0226	-.1117	.864	.7871	-.1566	.1216
Portugal	PRT	62000038	62001786	0	-1.305	1.7671	1.9359	3.6039	4.8357	1.5721	2.4277	2.0955
Portugal	PRT	62000038	62002187	1	-.4441	2.6352	.0226	-.0798	.0402	.4137	2.0386	-1.3017
Portugal	PRT	62000038	62003648	0	-.5827	-.0862	.0226	.8124	.9382	.5329	2.4277	.4777
Portugal	PRT	62000038	62008860	1	-1.3285	.7062	-.227	-.4009	-.6549	-.2574	.8047	-.5912
Portugal	PRT	62000038	62006562	1	-.8677	.5836	.4173	.5437	.4316	-.6742	.8038	.1216
Portugal	PRT	62000038	62006398	1	.2561	.8655	.8348	.0856	.0873	-.5676	2.4277	-.7363
Portugal	PRT	62000038	62006757	1	-1.6071	1.7671	1.1381	-.2874	-.6657	-.1318	1.6338	.1216
Portugal	PRT	62000038	62009356	1	-.6835	-.0862	.0226	.7505	.3745	.1904	.5755	.1216
Portugal	PRT	62000038	62008270	1	-.9896	-.0862	.0226	.416	-.4822	-.2408	.5755	-.9943
Portugal	PRT	62000038	62007267	1	-.8372	2.6352	1.4967	.393	.1489	-.2037	1.1217	.7566
Portugal	PRT	62000038	62008820	1	-.9245	1.7671	-.408	.7113	1.2165	1.0062	.5755	-.8563
Portugal	PRT	62000038	62008731	1	-2.5239	.0789	-.7573	.627	-.2655	.1181	.1701	-.6959
Portugal	PRT	62000038	62005537	1	1.1142	-.5297	1.4967	.0123	-.8728	-.0498	-.5659	-.4377
Portugal	PRT	62000038	62006341	1	-.6905	1.7162	1.4967	.8746	2.1769	.7479	.5755	1.3566
Portugal	PRT	62000038	62004204	1	-1.6067	-.5847	.0226	.2816	-.6197	-1.6678	-.454	-.8198
Portugal	PRT	62000038	62002198	1	-.7088	2.6352	1.036	-.3742	.1335	-.0622	.0256	-.2633
Portugal	PRT	62000038	62007634	1	-1.2516	.4718	.8116	.5609	.6516	.5913	-.8486	-1.4399
Portugal	PRT	62000038	62006959	1	-2.0178	.5946	-.6315	-1.0608	-.3765	-.1093	-.4801	-.959
Portugal	PRT	62000038	62000418	1	-1.7023	1.7671	.917	1.3875	.8193	.7043	1.6338	-.222
Portugal	PRT	62000038	62006936	1	-2.2985	-.5743	-.227	.8951	.1876	1.0245	-.4771	-.4607
Portugal	PRT	62000038	62003309	1	-.4904	-.7815	-.1587	-.8106	-.0728	.4832	.4251	-.2503
Portugal	PRT	62000038	62001910	1	-.5926	-.7087	-.4806	-.9388	-.7449	-1.2919	-.6852	-.2503
Portugal	PRT	62000038	62009582	1	-.8157	1.3697	1.9359	-.2149	.4795	-.4207	.3199	.4994
Portugal	PRT	62000038	62005484	1	-1.5783	-.2366	-.227	-.1896	-.2814	-1.0529	.3482	-.5912
Portugal	PRT	62000038	62007484	0	-2.0767	.0568	-.2614	.2521	-.3833	-1.6678	-.2395	-.9884
Portugal	PRT	62000038	62004699	0	-1.6271	-.9785	-.9211	.4995	-.9743	-.8437	-.4771	-.7496
Portugal	PRT	62000038	62003424	0	-1.5087	-.0994	1.9359	.1583	-.267	-1.6678	.8038	-.3297
Portugal	PRT	62000038	62006618	0	.6607	2.6352	.8348	.0473	.458	.357	2.4277	.7338
Portugal	PRT	62000038	62004227	0	.3247	1.3697	1.9359	3.6039	2.2327	.9039	2.4277	.1824
Portugal	PRT	62000038	62005249	0	-.7179	2.6352	1.4967	-.2767	.3764	.2007	2.4277	.06
Portugal	PRT	62000038	62007247	0	-1.4039	.3875	.1386	-.1255	-.5274	-.4318	.1693	-.2726
Portugal	PRT	62000038	62007874	0	-.1397	.375186858716861	.376044185687792	.141003173873738	.205338358211484	.0640077134231918	.427957892278819	-.0590910106058362
Portugal	PRT	62000038	62002598	0	-.162	-.103	-.9607	.386	-.4221	.6499	.1648	-.9299
Portugal	PRT	62000038	62000976	0	-.1719	2.6352	1.1381	.6308	2.3436	.6879	.8038	.4184
Portugal	PRT	62000038	62001602	0	.6256	-.2366	-.4806	-.057	-.0799	-.1651	-.6595	-.5265
Portugal	PRT	62000038	62004601	0	-1.3193	1.3889	.4173	.277	-.2954	.8796	-.3876	-.9933
Portugal	PRT	62000038	62007344	0	-1.7022	2.6352	-.0998	.7113	1.0971	.6713	2.4277	-2.5027
Portugal	PRT	62000038	62005926	1	-2.0818	2.6352	.4562	.5271	.7223	.7672	-.2821	-.4784
Portugal	PRT	62000038	62002816	1	-2.478	.3961	.0226	1.773	.8123	.6658	.5755	-1.4694
Portugal	PRT	62000038	62005478	1	-1.838	-.5743	-.829	.5265	.1676	.4275	-.0553	-.3297
Portugal	PRT	62000038	62003369	1	-2.1781	1.7671	-.408	1.0638	-.1001	1.2385	1.231	-.2503
Portugal	PRT	62000038	62001261	1	-2.0663	.96	-.3048	-.0552	-.4434	.0362	-.2821	-1.6155
Portugal	PRT	62000038	62004252	0	-2.0105	-.013	1.9359	.7113	2.9962	.617	1.836	2.0955
Portugal	PRT	62000038	62000872	0	-1.8397	-.0862	-.0154	1.8414	.1211	.2645	.5755	.1216
Portugal	PRT	62000038	62000953	0	-.8535	.1245	.0226	.7113	-.0408	1.0436	.5755	-.1563
Portugal	PRT	62000038	62006104	0	-1.1462	-.2662	.0226	1.0427	4.8357	1.0062	.5755	1.2841
Portugal	PRT	62000038	62006281	0	.0143	.7062	1.9359	.0299	.4679	.1098	2.4277	.7334
Portugal	PRT	62000038	62005722	0	-.4613	1.1352	1.4967	.7117	2.2837	.6883	2.4277	2.0955
Portugal	PRT	62000038	62000768	0	-1.8948	.2105	1.9359	-1.1564	-.081	-.0336	.8038	2.0955
Portugal	PRT	62000038	62008710	0	-1.7288	.7332	.0226	.1053	.6665	.4394	.5755	.1216
Portugal	PRT	62000038	62001026	0	.3781	.2032	.0226	-.4682	-.1453	-1.6678	.2163	-.4607
Portugal	PRT	62000039	62008858	1	-.5562	-.0692	.0226	1.2836	.3235	-.568	-.4846	.1216
Portugal	PRT	62000039	62002512	1	-1.475	-.0862	.0226	.2134	-.0235	.0883	.3482	-.7108
Portugal	PRT	62000039	62005379	1	1.0739	.2032	.0226	.0877	.0126	.4734	-.6852	.1216
Portugal	PRT	62000039	62007870	1	-.8626	-.0862	.0226	1.0368	.2074	1.2499	.5755	.1216
Portugal	PRT	62000039	62004188	1	-.8183	1.3889	1.1657	-.6828	-.4442	-.0122	-.4801	-.4377
Portugal	PRT	62000039	62003727	1	-.5967	1.0508	.4173	.4451	.3977	.2085	.775	-.7887
Portugal	PRT	62000039	62003352	1	-2.1617	-.4343	-2.1689	-.4945	-1.7291	-.1056	-.9906	-1.4991
Portugal	PRT	62000039	62001210	1	-.8166	1.2587	1.4967	.3531	-.3545	-.385	.1701	1.515
Portugal	PRT	62000039	62002559	1	-1.634	.4708	-.2614	.8022	.5603	.6953	.9636	.3347
Portugal	PRT	62000039	62002140	1	-1.4384	-.1058	-.5544	-.0687	-.5622	-.8849	-1.0753	-.8016
Portugal	PRT	62000039	62005590	1	.8353	-.5743	-1.2374	.2355	-.5204	-.9292	-.3876	-.3086
Portugal	PRT	62000039	62005577	1	-1.4169	.0789	.0226	.3406	1.4498	.758	.5755	-.806
Portugal	PRT	62000039	62001627	1	-.1446	-.2662	1.2899	.4034	.1822	.4518	-.3907	-.9299
Portugal	PRT	62000039	62006930	1	.1465	-.4203	.0226	.3144	-.3188	.2243	-.4771	-1.1252
Portugal	PRT	62000039	62008474	1	-2.0808	.8046	.4173	.486	.531	.6039	-.6852	-.5251
Portugal	PRT	62000039	62006706	0	.3472	1.3889	.6825	1.0259	.8013	1.0062	1.1417	.833
Portugal	PRT	62000039	62003969	1	-.9311	.3875	.4173	.1876	-.0442	-.9292	.542	.4777
Portugal	PRT	62000039	62000303	1	.9448	-.2662	.1386	.3553	-.2477	.4091	.0754	-.5545
Portugal	PRT	62000039	62002079	1	-.1141	-.0862	.0226	.7113	.0745	.6824	.5755	-.9299
Portugal	PRT	62000039	62004757	1	-.553774521794469	.360203680968691	.340106579139107	.136460758436414	.184764843805771	.0958448844170939	.438273116251355	-.0825418842413807
Portugal	PRT	62000039	62004194	1	-1.4125	1.3697	1.4967	1.3927	.5211	.3064	.1701	.5045
Portugal	PRT	62000039	62003383	0	-.3135	.4012	.0226	1.2307	.7769	-.5032	2.4277	.1216
Portugal	PRT	62000039	62007694	0	1.1892	-.0862	1.1381	.2694	.5625	.4962	.8038	.1216
Portugal	PRT	62000039	62008621	0	1.1775	.0666	.0226	.3241	.6108	.4473	.5755	.1216
Portugal	PRT	62000039	62004395	0	.0506	1.127	1.9359	.5678	.4598	.6567	.6626	.9339
Portugal	PRT	62000039	62001460	0	-1.3303	-.4203	-.4806	.6101	-.2819	-1.3198	.1693	.1216
Portugal	PRT	62000039	62006995	0	.2796	.1997	.4173	-.0766	.7209	.5866	.5755	-.5093
Portugal	PRT	62000039	62001172	0	1.4081	.2112	.4173	-1.5213	.0619	-.2793	.3473	-.1563
Portugal	PRT	62000039	62003768	0	1.0086	1.0508	1.9359	.18	-.1365	.2377	.7812	2.0955
Portugal	PRT	62000039	62007964	0	-2.5708	-.5169	1.9359	-1.2044	-.0992	-1.6678	1.1375	-.2503
Portugal	PRT	62000039	62002011	0	-1.1835	1.1493	1.9359	-.1494	.1459	-1.6678	1.1417	1.2841
Portugal	PRT	62000039	62004643	0	.8118	.409616636153057	.458625051766886	.151441170082449	.252614145362553	-.00915078005140603	.404254585039985	-.00520335249173415
Portugal	PRT	62000039	62006121	0	-.3391	-.269	.4173	-1.4428	-.8815	.0064	-1.0758	-1.275
Portugal	PRT	62000039	62005200	0	-.553774521794469	.360203680968691	.340106579139107	.136460758436414	.184764843805771	.0958448844170939	.438273116251355	-.0825418842413807
Portugal	PRT	62000039	62005125	0	-1.9181	2.6352	1.4967	3.6039	1.266	-.3242	2.4277	2.0955
Portugal	PRT	62000039	62007751	0	-1.9681	2.6352	.0226	-.0437	1.5354	1.1645	2.4277	2.0955
Portugal	PRT	62000040	62008640	1	-1.6101	2.6352	.0226	.3301	.5114	3.6292	.5755	.1216
Portugal	PRT	62000040	62001925	1	-2.1826	-1.0588	-.3802	-1.7891	-2.438	-1.6678	-.6852	-.1563
Portugal	PRT	62000040	62007444	0	-1.4795	.326706547829824	.25976268871168	.126305509848062	.138769677575643	.167021638338868	.461334341084483	-.134969817060144
Portugal	PRT	62000040	62003733	1	-1.5229	-1.511	-.5836	-.3851	-1.2743	-.8849	-.6852	-2.5027
Portugal	PRT	62000040	62003021	0	-.3118	1.4003	1.9359	.4066	1.0509	.3566	2.4277	2.0955
Portugal	PRT	62000040	62004574	1	-1.6776	-.7221	.0226	-2.6893	-.4389	-1.6678	.5755	-.9299
Portugal	PRT	62000040	62004428	1	-.926	-.0862	-.0365878256442762	-.416959149421451	-.373657545989285	-.8849	.5755	-.8198
Portugal	PRT	62000040	62008611	1	-.9445	-.0862	-.227	.065	.0679	-.5639	.1922	.1216
Portugal	PRT	62000040	62009244	1	-1.1795	-.2479	.0226	1.2836	-.0408	1.0088	.5755	.1216
Portugal	PRT	62000040	62001792	0	-1.607	.0634	.0226	-1.3089	-.0605	-1.6678	.5755	.1216
Portugal	PRT	62000040	62007411	0	-2.0172	-.0862	-.3827	-.1297	-.115	.3666	.5755	.7627
Portugal	PRT	62000041	62000932	1	.028	-.2479	-.6241	.7113	-.4427	-.127	.5755	.1216
Portugal	PRT	62000041	62001365	1	-.9571	-.0862	-.3526	.2758	-.2842	-.0129	-.0761	-.3558
Portugal	PRT	62000041	62009540	0	-1.7357	-.0862	-.0154	-.9995	1.1355	-.7433	.5755	.1216
Portugal	PRT	62000041	62001088	0	-.6869	.8149	.5833	.471	.7365	.6579	.8038	.4777
Portugal	PRT	62000041	62005558	0	-1.4827	-.7221	-.7836	.4952	.8657	1.3267	.5226	-.4256
Portugal	PRT	62000041	62004751	1	-.553774521794469	.360203680968691	.340106579139107	.136460758436414	.184764843805771	.0958448844170939	.438273116251355	-.0825418842413807
Portugal	PRT	62000041	62000135	0	-1.5929	-.0862	.0226	-.9692	-.1667	.1469	.075	-.4607
Portugal	PRT	62000041	62004936	0	-1.0831	-.0862	-.3802	.7592	-.3175	.6066	.5755	-.1563
Portugal	PRT	62000041	62003691	0	-1.2887	-.0862	.0226	.1563	.8554	-.2308	.8038	.1216
Portugal	PRT	62000041	62002901	0	-.6836	1.3697	.6496	.9077	1.9472	.6582	1.2262	.1216
Portugal	PRT	62000041	62009400	0	1.2277	-.9232	-1.2374	-.1861	-1.1665	.4523	-.7674	-.7496
Portugal	PRT	62000041	62009416	0	-1.2206	-1.1002	-.8892	-.7208	-1.1104	-1.6678	-.6852	-1.1252
Portugal	PRT	62000041	62009404	1	-1.8574	.5836	1.4967	-.2687	-.2305	-.1802	.3482	-.655
Portugal	PRT	62000041	62004398	1	-.2279	-.3349	-.173	.4429	.1433	.7676	-.5832	.346
Portugal	PRT	62000041	62000934	1	.386	2.6352	-1.3711	-.9416	-.7871	-.2858	-.3206	-1.0503
Portugal	PRT	62000041	62001856	1	-.4363	1.1493	.4173	-.1675	.3022	.389	-.8657	-1.2412
Portugal	PRT	62000041	62001180	1	-.4491	.363991301030303	.349191300806161	.13760904247387	.189965653487847	.0877967180275434	.43566551525275	-.0766137025874475
Portugal	PRT	62000041	62003875	0	-1.9103	1.3403	1.9359	-2.6893	.0669	-.8849	-.0551	2.0955
Portugal	PRT	62000041	62001211	0	-.5276	-.0862	.0226	.7113	.5344	1.5721	.5755	.1216
Portugal	PRT	62000041	62001976	0	-.6284	1.3403	1.9359	.1218	-.2263	-.1091	2.4277	.6919
Portugal	PRT	62000041	62001613	0	-1.8866	1.7162	.0226	.7098	1.4785	.4356	.3482	-.4607
Portugal	PRT	62000041	62003256	0	.5872	.7211	1.9359	-.6346	.0319	-.4214	.9628	1.3857
Portugal	PRT	62000041	62003174	0	-.1319	-.0862	.0226	.7325	.2722	-1.6678	.5755	-.4607
Portugal	PRT	62000041	62008689	0	-.7005	2.6352	1.9359	-1.7857	.9542	-.1567	2.4277	1.2147
Portugal	PRT	62000041	62006298	0	-2.9713	.5404	-.8873	-.5543	-.818	.0935	.319	-2.5027
Portugal	PRT	62000042	62003384	0	-.553774521794469	.360203680968691	.340106579139107	.136460758436414	.184764843805771	.0958448844170939	.438273116251355	-.0825418842413807
Portugal	PRT	62000042	62002960	0	-1.385	.0308	-.227	.6652	.3572	-1.6678	.5755	-1.0788
Portugal	PRT	62000042	62007808	0	-.553774521794469	.360203680968691	.340106579139107	.136460758436414	.184764843805771	.0958448844170939	.438273116251355	-.0825418842413807
Portugal	PRT	62000042	62001676	0	-.4992	-.6357	-.7381	-2.6893	.7178	1.3318	-.5255	.5759
Portugal	PRT	62000042	62003413	1	-1.7886	1.2587	-.5836	-1.0152	-.0073	-.2793	-.6852	-.9299
Portugal	PRT	62000042	62007066	1	-2.4524	-.0692	.8116	.4497	.3258	.5667	.775	.1216
Portugal	PRT	62000042	62003170	1	-1.9248	-.9232	-1.1926	.188	-.1021	.1607	-.6852	-1.1252
Portugal	PRT	62000042	62001006	1	-1.7442	-.7221	-.4338	.0072	-.4314	.1849	-.4771	-1.0101
Portugal	PRT	62000042	62008255	0	1.3294	.5331	1.1752	.7993	.9043	-1.6678	1.5037	.4994
Portugal	PRT	62000042	62003561	0	-1.4669	-.2479	.0226	.1053	.3723	.8309	.1701	.1216
Portugal	PRT	62000042	62004339	0	-1.1829	.6555	1.9359	1.9972	1.5096	-1.6678	2.4277	2.0955
Portugal	PRT	62000042	62005890	0	-1.6466	1.1592	1.4967	.4038	2.339	.7279	2.4277	1.515
Portugal	PRT	62000042	62002409	0	-.3559	.6478	1.1381	-.3058	.4489	.089	1.802	2.0955
Portugal	PRT	62000042	62008188	0	-.8645	2.6352	1.9359	1.1733	3.176	1.1203	2.4277	2.0955
Portugal	PRT	62000042	62003101	0	-1.5492	-.0862	.0226	.8067	1.734	.6993	.5755	.1216
Portugal	PRT	62000042	62001259	1	-1.0348	1.9058231497194	1.70735121444112	3.6039	4.7756	2.32712720660567	2.23191727064077	1.54580579095619
Portugal	PRT	62000042	62005966	1	-.1357	.8046	1.0433	-.2462	-.3323	-.0184	.5755	.7099
Portugal	PRT	62000042	62001333	1	-.5766	-2.9627	.0226	-.4446	-.2464	-.006	-.7867	-.9299
Portugal	PRT	62000042	62003810	1	-1.3278	.3266	-.3802	-.478	.1025	.2464	-.0553	-.7685
Portugal	PRT	62000042	62003886	0	-1.0579	.4613	.9726	.533	.3152	3.6292	1.3958	1.1232
Portugal	PRT	62000042	62006058	0	-1.5881	-.0862	-.8627	-.133	.5104	.6704	-.5832	-.4607
Portugal	PRT	62000042	62000658	0	-1.7264	1.1352	.4173	.261	4.8357	1.4358	2.4277	-.1563
Portugal	PRT	62000043	62005193	0	-1.8033	-1.5214	-1.3322	-2.6893	-.2933	-1.6678	2.4277	2.0955
Portugal	PRT	62000043	62006360	1	.7518	-.0692	.0226	-.4964	-1.5974	.1839	-.0823	-.4607
Portugal	PRT	62000043	62003923	0	.1251	1.1493	1.9359	.5034	1.0211	.0272	2.4277	1.2841
Portugal	PRT	62000043	62001443	1	-.4625	.0789	.0226	.8605	.5051	.5456	.5755	-1.1252
Portugal	PRT	62000043	62001939	0	-.7412	-.5874	-.4728	.6886	.1364	.7304	1.0854	-.1563
Portugal	PRT	62000043	62004646	1	-1.1019	.0666	.0226	.5552	-.2036	.792	.5858	-.8198
Portugal	PRT	62000043	62006941	1	.9636	-.0862	-.1587	-.7421	-.6941	-.4795	-.6852	-.9299
Portugal	PRT	62000043	62004328	1	-1.2237	-.0192	-.227	.2755	.3035	.7058	.3482	-.9943
Portugal	PRT	62000043	62002396	1	-.795	.6555	-.4806	-.7253	-.378	.3935	-.6852	-.5079
Portugal	PRT	62000043	62004534	1	-.553774521794469	.360203680968691	.340106579139107	.136460758436414	.184764843805771	.0958448844170939	.438273116251355	-.0825418842413807
Portugal	PRT	62000043	62000527	1	.2898	-.0862	.0226	.3988	.6258	.5414	.5755	-.5251
Portugal	PRT	62000043	62005078	1	1.4016	1.1493	.586	-.6312	.1218	-.6274	-.0823	-.1563
Portugal	PRT	62000043	62001478	1	1.409	.3464	.8348	.6521	.5469	-.0284	.542	-.1563
Portugal	PRT	62000043	62000974	1	.1917	.6636	.1386	-1.7984	-.3451	-.6085	.5755	-.6947
Portugal	PRT	62000043	62000394	1	-1.2498	-.4203	-.5836	-.3919	-.9185	-.1379	.0256	-.5912
Portugal	PRT	62000043	62009091	1	-2.1629	1.1493	.8116	-.3445	-1.1818	.0953	-1.0571	-.8198
Portugal	PRT	62000043	62008344	1	-.0888	.7763	.4173	.0317	-.6218	-.6274	.1701	-1.123
Portugal	PRT	62000043	62005327	1	.0416	1.3889	1.2899	.1248	1.2417	.5942	-.2463	2.0955
Portugal	PRT	62000043	62003102	1	-1.5696	1.7671	1.1381	.7113	.5579	-.0468	2.0386	.1216
Portugal	PRT	62000043	62005664	1	-1.1177	-.59	.0226	-.3817	-.1975	.5491	.0256	-.9299
Portugal	PRT	62000043	62003599	1	-2.2662	-.8357	-.7836	-1.0129	-1.3681	-.5418	-.1382	-.959
Portugal	PRT	62000043	62006620	1	-.6422	1.1493	.8038	.4179	.7301	.3774	-.4771	-.5912
Portugal	PRT	62000043	62006842	1	-.8801	1.1576	1.9359	.7608	.2259	.7458	1.8085	-.1865
Portugal	PRT	62000043	62008010	0	-1.6673	1.1493	-.1744	-.2853	.2866	-.2224	2.4277	.3899
Portugal	PRT	62000043	62002891	0	1.9345	-.0862	1.9359	1.2849	1.0704	.2591	2.0386	2.0955
Portugal	PRT	62000043	62000474	0	.05	.7989	.9726	1.2836	.4493	.2575	.1701	.4994
Portugal	PRT	62000043	62006522	0	1.1817	-.2662	.7162	.2192	.3881	.281	.1693	.4994
Portugal	PRT	62000043	62008462	0	-.8313	.4012	.586	.1435	1.0374	.8325	.9628	2.0955
Portugal	PRT	62000043	62009226	0	-1.943	.3487	.8348	-.5819	.1739	.1038	.8038	.1216
Portugal	PRT	62000043	62005114	0	-.9537	.7372	.0226	1.2836	.5531	.2768	.5755	-.943
Portugal	PRT	62000043	62005806	0	-.4128	-.7815	.1503	-.4914	-.2465	-.0162	.5755	-.8267
Portugal	PRT	62000043	62002758	0	-1.5461	2.6352	1.9359	3.6039	4.8357	3.6292	2.4277	2.0955
Portugal	PRT	62000044	62001978	0	-.0675	-.0862	.0226	.3671	.1164	.5168	.5755	.1216
Portugal	PRT	62000044	62007174	1	-.0482	.468	.0226	.651	.2021	1.0062	.5755	-.5711
Portugal	PRT	62000044	62002432	0	-.8913	.468	.0226	-.0455	.8957	.378440615413449	2.4277	.1216
Portugal	PRT	62000044	62009145	0	-.6549	1.3403	1.9359	-1.7857	.5733	-.8768	2.4277	.7095
Portugal	PRT	62000044	62001075	1	-.8455	-.4203	1.2899	.0615	-.149	.3475	-.1972	-.5093
Portugal	PRT	62000044	62009505	1	.5394	-.1652	.0226	-.7283	-1.8781	-.8437	2.4277	2.067
Portugal	PRT	62000044	62007725	0	.9765	1.4003	1.9359	-.2288	1.0921	-1.6678	2.4277	2.0955
Portugal	PRT	62000044	62005304	0	-1.2762	-.5743	.0226	.5209	.0543	.2678	1.2568	-.5093
Portugal	PRT	62000044	62009551	0	.9327	2.6352	1.9359	-.3021	.942	-1.6678	.6815	2.0955
Portugal	PRT	62000044	62000498	1	.9772	1.3889	.4173	-.0172	-.0673	-.1503	-.3268	1.2147
Portugal	PRT	62000044	62008568	1	.6545	-.5743	.0226	-.2451	.5464	.0638	-.4948	-1.3027
Portugal	PRT	62000044	62007907	1	.5175	-.0862	.586	-.1344	.513	.227	-.0553	-.1314
Portugal	PRT	62000044	62004607	1	-.5828	-.4203	-.5034	-2.6893	-1.3207	-.5842	-.6852	-1.1252
Portugal	PRT	62000044	62002073	1	-.0415	.372451839077873	.5021	.104611653340205	-.2014	.2489	.5755	.1216
Portugal	PRT	62000044	62002406	1	-.6678	-.0088	.0226	-.737	-.6059	-1.6678	-.7867	-1.4344
Portugal	PRT	62000044	62001617	1	-.9834	-.0862	.0226	.6121	.7008	-.219	.5755	.1216
Portugal	PRT	62000044	62000062	1	.2412	.0666	.1386	.0963	-.0079	-.3239	-.0987	-1.2874
Portugal	PRT	62000044	62004929	1	-.553774521794469	.360203680968691	.340106579139107	.136460758436414	.184764843805771	.0958448844170939	.438273116251355	-.0825418842413807
Portugal	PRT	62000044	62002204	1	-.5952	.3984	-.3802	-.7197	-1.0594	-.3551	.1701	-.5305
Portugal	PRT	62000044	62000577	1	1.4777	1.7671	.8348	-.1613	-.1769	-.0356	1.4841	1.0177
Portugal	PRT	62000044	62007657	0	.1879	-.2479	.0226	1.3321	2.1837	1.5721	.5755	-.5305
Portugal	PRT	62000044	62007852	0	1.1393	.445568262028694	.518736679495986	.3874	.373689650886644	-.0004	.449447584208256	.0542853000953088
Portugal	PRT	62000044	62008242	0	.6814	2.6352	1.9359	2.5574	1.5254	1.7483	1.1171	.7864
Portugal	PRT	62000044	62000166	0	.6437	-.9734	.0226	.1053	-.5248	-1.6678	-2.1355	-2.5027
Portugal	PRT	62000044	62009151	0	-.7899	.0789	-.0094	-.9566	-1.0443	.0642	-.1727	-.222
Portugal	PRT	62000044	62005277	0	-.5511	-.0862	.0226	1.046	.2133	.4394	.5755	.1216
Portugal	PRT	62000044	62000537	0	.9387	-.1074	1.9359	.5746	1.4164	.5419	.8038	.7099
Portugal	PRT	62000044	62005713	0	1.3622	.429532715502381	.506394372513006	.157479081919837	.279961064172799	-.0514696815841633	.390543286769618	.0259682366054826
Portugal	PRT	62000044	62002053	0	-.1289	.9637	-.1587	-1.0608	.7538	-.7368	.1096	-.3902
Portugal	PRT	62000044	62001621	1	-.3283	-.5743	.0226	-.2332	.2394	.3573	-.5974	-.6959
Portugal	PRT	62000044	62005329	0	-1.4461	-.0862	.0226	.7113	-.4239	1.0062	.5755	-.5912
Portugal	PRT	62000045	62008600	0	-.3814	-.5847	.0226	.7113	-.1149	1.0062	-.4288	-.7507
Portugal	PRT	62000046	62002612	1	-2.1276	1.3697	-.6654	.9816	-.2254	-1.6678	.3482	-2.5027
Portugal	PRT	62000046	62003159	1	.6205	1.127	1.9359	-.3768	-.5476	.4465	.0795	1.3857
Portugal	PRT	62000046	62004072	1	.4876	.2032	-.6587	.0465	-.294	-.0055	.0256	-.9299
Portugal	PRT	62000046	62006227	1	.6731	.2718	-.9285	-.0621	-.6337	-.1651	-.6852	-.946
Portugal	PRT	62000046	62006352	1	1.2215	1.4954	1.9359	1.2836	.2974	-.5842	2.4277	.4926
Portugal	PRT	62000046	62004778	1	1.383	.9349	1.9359	3.6039	.7246	.2595	1.0267	2.0955
Portugal	PRT	62000046	62006292	1	-2.0703	-.0862	-.9607	.1825	.2524	.2452	-1.0084	-1.7277
Portugal	PRT	62000046	62004812	1	-.2215	.2032	-.7902	-.1668	-.9517	-.5418	.1701	.1216
Portugal	PRT	62000046	62002294	1	-1.6127	-.5743	-.8627	-.402	-.4559	-.801	-.4948	-.959
Portugal	PRT	62000046	62003452	1	-.5411	.4012	.6907	.6633	-.6344	.0305	.2344	-1.0913
Portugal	PRT	62000046	62000776	1	-1.9085	-.0862	-.8627	-.3365	.041	.6243	-.216	-1.1252
Portugal	PRT	62000046	62004392	0	-1.4099	.8655	1.0433	.2013	.7126	.5884	.3829	-.1563
Portugal	PRT	62000046	62001421	0	1.9759	2.6352	1.9359	.7113	-.9291	.265108332411538	2.4277	2.0955
Portugal	PRT	62000046	62004377	0	-.9052	.347487442397987	.309606295006188	.13260560572054	.167304080687423	.122865124621095	.447027657587623	-.10244466513694
Portugal	PRT	62000046	62007084	0	-1.5028	.0502	.0226	.5609	-.0426	.8496	.5755	-.2503
Portugal	PRT	62000046	62003769	0	-1.3311	-.0862	.0226	-1.7857	-.6075	-.8768	-.3912	-.959
Portugal	PRT	62000046	62005326	0	.9598	-2.9627	.0226	.6979	4.8357	-1.6678	2.4277	-2.5027
Portugal	PRT	62000046	62008164	1	.2716	1.127	.8348	-1.3089	-.0389	-.1968	.0221	.7627
Portugal	PRT	62000046	62009155	0	.2743	-.6323	.4036	.094	.389	-1.6678	-1.1229	2.0955
Portugal	PRT	62000046	62008102	0	-.4963	.6724	-.0154	.4091	.7647	1.2872	1.802	.3588
Portugal	PRT	62000046	62006213	0	-1.3019	-.5717	.0226	.9326	.6178	1.0062	.5755	-.2503
Portugal	PRT	62000046	62001656	0	-.8741	-.4998	.0226	.833	-.3092	.7042	.5755	.8567
Portugal	PRT	62000047	62003237	1	-.5619	.6555	.7162	.3134	-.7857	-.0745	.5755	-1.0633
Portugal	PRT	62000047	62005804	1	-1.313	.4658	1.9359	.8482	.1135	-.4708	-.0277	.4994
Portugal	PRT	62000047	62005677	1	-2.4293	.4012	-.5836	.6984	.7797	.6706	.5755	-.7108
Portugal	PRT	62000047	62005539	1	-1.2023	-.0862	.0226	.475483901388289	-.0408	1.0062	.5755	-.174919156017985
Portugal	PRT	62000047	62002170	0	-1.1558	.6539	.7739	.9623	.7776	.4528	1.2798	-1.2087
Portugal	PRT	62000047	62006362	0	.1007	1.7671	.8348	-1.3136	1.2749	.2007	1.8077	.5553
Portugal	PRT	62000047	62002757	1	-1.8316	2.6352	1.1657	-.0178	.0045	.1478	2.4277	.388
Portugal	PRT	62000047	62008789	1	1.1495	-.2479	.0226	1.2379	.4957	1.0435	.5755	-.5093
Portugal	PRT	62000047	62001162	1	-.9628	.5976	.8348	.0073	-.2238	.3649	.1524	-.6373
Portugal	PRT	62000047	62005679	1	-.8421	.9275	1.9359	.3933	.4851	.5092	.3473	-.5029
Portugal	PRT	62000047	62007515	1	-.5158	-.9245	1.1752	1.5126	.7884	.3539	2.4277	-.4607
Portugal	PRT	62000047	62003008	1	-.5493	.3289	.0226	.0928	-.4601	.4641	.3482	.1216
Portugal	PRT	62000047	62009002	1	-2.4127	.3464	-.5034	-1.1044	-.3895	-.1147	-.2821	-.5912
Portugal	PRT	62000047	62005661	1	-1.8681	1.1493	.0226	.1843	-.123	.3711	.5755	-.1563
Portugal	PRT	62000047	62001134	1	-.7157	1.1493	.4173	-.2243	-.3039	-.3936	.1701	.1216
Portugal	PRT	62000047	62008419	1	-1.2382	.6555	.7162	.2019	.777	-.801	-.0817	.2224
Portugal	PRT	62000047	62008373	1	-.8331	-.269	-.5544	-.7354	-.7328	-.4795	-.532	-1.3358
Portugal	PRT	62000047	62003735	1	.5971	-.013	1.4967	.231	-.6628	.1138	.1701	-.1563
Portugal	PRT	62000047	62009233	1	.9073	.5836	.4173	-.5321	.4654	.3528	.1701	-.5265
Portugal	PRT	62000047	62000272	0	-1.9484	-.2662	.0226	-1.0068	-.6832	-.2198	-.2668	-.2503
Portugal	PRT	62000047	62002080	0	-.1187	1.031	.7739	1.6343	.9556	1.2576	.8098	.6361
Portugal	PRT	62000047	62005739	0	-.8785	.3378	.0226	.3449	.2585	.3155	.0256	.1216
Portugal	PRT	62000047	62006911	0	-1.4936	-.0862	.0226	1.2836	.4785	1.5721	.5755	.1216
Portugal	PRT	62000047	62008888	0	-1.5287	-.5743	-.5034	-.4496	-.3343	-.7433	-.454	-.6774
Portugal	PRT	62000047	62005565	0	-2.6911	.8089	1.9359	-1.6841	-.3564	-.801	-.0379	.1216
Portugal	PRT	62000047	62008931	0	-.958	.1892	1.9359	.2382	.4384	.4811	.8038	.1216
Portugal	PRT	62000047	62006216	0	-2.0629	-.4314	.6407	.3063	-.1797	.0685	.5755	.8567
Portugal	PRT	62000047	62008149	0	-2.1215	-.2662	.8038	-.1507	-.0052	.1342	-.216	.1216
Portugal	PRT	62000047	62005065	0	.8298	.8828	1.036	.2468	.9532	.0402	.9911	1.4234
Portugal	PRT	62000047	62008137	0	-1.632	.1852	-.5034	-.6533	.2089	-.127	.582	-.419
Portugal	PRT	62000047	62005230	0	-1.7553	2.6352	1.1752	-.5319	1.142	.2243	.5755	-.2503
Portugal	PRT	62000047	62008973	0	.9468	.1357	-.9285	-.4613	-.9268	.3689	.4002	-.2819
Portugal	PRT	62000047	62006532	0	-1.6704	.5923	1.9359	3.6039	1.4444	1.2961	2.4277	-.1563
Portugal	PRT	62000047	62005013	1	-1.7721	.173770945687193	.0226	1.53400276020255	-.0408	3.6292	.5755	.1216
Portugal	PRT	62000048	62008975	1	-.9521	-.2111	-.4383	-.2681	-.2239	.4535	.3482	-.5475
Portugal	PRT	62000048	62005807	1	.3458	-.136869106847208	.0226	-2.6893	-2.4829	-1.6678	.5755	.1216
Portugal	PRT	62000048	62009175	1	-1.0632	.9275	1.9359	1.0447	.9825	.9865	1.2612	1.1232
Portugal	PRT	62000048	62001724	1	.9549	-.4314	.0226	-.8328	-.1338	-1.6678	-.6852	-.1563
Portugal	PRT	62000048	62006126	1	-.7279	.2718	-.3802	-.1641	-.3981	-.9292	.5755	-.4607
Portugal	PRT	62000048	62008470	1	-.5707	-.5743	-1.0611	-.4193	-.4714	-.5956	-.3733	-1.1252
Portugal	PRT	62000048	62004543	1	-.4367	-.0862	-.4728	-.5911	-.5982	-.1285	.3482	-.9299
Portugal	PRT	62000048	62002175	1	1.4076	-.5699	.586	.3349	-.1013	.1055	.075	1.1508
Portugal	PRT	62000048	62002255	1	1.172	.8655	.8348	.1714	.6655	-.1117	.9628	.9642
Portugal	PRT	62000048	62006516	1	.3248	1.3889	.586	.5587	.9574	.2153	.5755	.1216
Portugal	PRT	62000048	62007854	1	1.1671	.8046	.0226	-.3186	.1098	-.3932	-.6852	-.7496
Portugal	PRT	62000048	62003240	1	.8518	.8089	-.1587	-.9065	-.4643	-1.6678	-.2821	-.7496
Portugal	PRT	62000048	62000294	1	-1.0989	-.4314	1.4967	-.4548	-.6722	-.1627	.3482	.5776
Portugal	PRT	62000048	62002035	1	-1.3254	-.0862	-.3802	-.6868	-.301	-.424	.3482	.1907
Portugal	PRT	62000048	62003312	1	-1.3828	1.1493	.3634	.7073	1.2949	.3438	.5755	-.9943
Portugal	PRT	62000048	62001720	0	-.1886	-.2479	.0226	.9406	.0843	.414	1.2262	.8375
Portugal	PRT	62000048	62007836	0	-1.1193	-.089	-.3048	.2198	-.5758	-.2781	-.3912	-1.113
Portugal	PRT	62000048	62002710	0	1.3344	-.4203	-.7902	.0511	-.0748	-.143	-.3733	-.806
Portugal	PRT	62000048	62001111	0	-1.6069	-.0692	.0226	.3227	-.2663	-.1817	.1648	.1216
Portugal	PRT	62000048	62002589	0	-.3352	-.6767	.048	-.8967	-.9867	-.4932	-.2888	2.0955
Portugal	PRT	62000048	62007700	0	-1.0855	.0789	.586	-.3793	.2322	.4023	.8038	-.2503
Portugal	PRT	62000048	62008291	0	1.414	1.031	1.9359	.0368	-.0816	.2344	-.1727	2.0955
Portugal	PRT	62000048	62005074	1	.1832	-.2337	1.9359	1.2164	-.122	.6257	1.6922	2.0955
Portugal	PRT	62000048	62004933	1	-.4966	-.0862	.0226	.0672	.5276	1.1788	.5755	-.5957
Portugal	PRT	62000048	62004579	1	-1.7089	.1371	-.7902	-.9392	-.3081	.0792	-.6852	-.7496
Portugal	PRT	62000048	62005704	1	.7182	.96	.4173	-.152	.3444	-.1117	-.3733	.1216
Portugal	PRT	62000048	62008851	1	-1.5905	.4546	.586	-1.012	.2051	-.8768	.3482	-.4607
Portugal	PRT	62000048	62008992	0	-.8456	2.6352	1.9359	.6047	2.0116	1.2727	2.4277	2.0955
Portugal	PRT	62000048	62000600	0	.6964	-.4203	.0226	-1.5213	-.3751	-.7433	-.0553	-.1563
Portugal	PRT	62000048	62001559	0	-1.1245	-.0862	.0226	.7456	-.2643	.8364	.5755	-.2658
Portugal	PRT	62000048	62000937	0	-.9046	-.0862	.0226	-.2541	.1355	.9524	.5755	.1216
Portugal	PRT	62000048	62005097	0	-1.2361	-.2662	-.7638	.0055	-.6234	.2533	.3482	.1216
Portugal	PRT	62000048	62003020	0	-1.1747	1.3889	1.9359	.5693	1.1643	1.0042	2.4277	.5256
Portugal	PRT	62000048	62007664	0	1.3772	-.1743	-.5373	.7102	.2436	.3754	.5755	.1216
Portugal	PRT	62000049	62008278	1	-1.5149	1.1493	1.1657	.7113	.2266	.6466	.9628	.1216
Portugal	PRT	62000049	62001258	0	-2.6759	-.0862	.0226	-1.3001	-.5816	-1.5939	.5755	.1216
Portugal	PRT	62000049	62001498	0	-2.3757	2.6352	.0226	1.1345	.8847	1.2144	1.2262	.1216
Portugal	PRT	62000049	62006778	0	-1.0814	2.6352	1.9359	3.6039	1.6712	3.6292	2.4277	2.0955
Portugal	PRT	62000049	62004157	1	-2.578	-.0192	-.5836	.8841	-.0054	1.1487	.0154	-.8813
Portugal	PRT	62000049	62007052	1	-1.6659	-.0862	-.0094	.7113	-.0408	.4394	.5755	.1216
Portugal	PRT	62000049	62003830	1	-1.2521	-1.0121	-.3431	.969	-.2082	1.1076	.3379	-1.113
Portugal	PRT	62000049	62002306	1	-1.7937	-.0862	.0226	.583777847204624	.34556305338863	1.0062	.5755	.1216
Portugal	PRT	62000049	62001092	1	-.5723	-.4881	.3461	-2.6893	-2.9562	-.9292	-.6852	.1216
Portugal	PRT	62000049	62008279	0	-.0509	1.3939	1.9359	-2.0365	1.5847	-.006	2.4277	.1216
Portugal	PRT	62000049	62002461	0	-1.1062	-.0862	.0226	1.2836	.9941	-1.6678	.5755	.1216
Portugal	PRT	62000049	62005964	1	-1.4075	.3924	-.6315	-.4515	-.2887	-.1147	-1.5588	-.2201
Portugal	PRT	62000049	62000176	1	-2.1272	-.8305	.0226	.1053	-.0286	.4386	.5755	-.4377
Portugal	PRT	62000049	62006396	1	-2.0822	2.6352	1.9359	1.2836	.8779	1.5721	2.4277	2.0955
Portugal	PRT	62000049	62003802	1	-.7332	-.9216	-.0607	.893	.3428	1.2038	.8038	.1216
Portugal	PRT	62000049	62003817	1	-2.0128	2.6352	.0226	.5207	.3717	.7114	.5755	-.9943
Portugal	PRT	62000049	62000906	1	-.9256	2.6352	1.9359	1.9287	.7302	1.9463	2.4277	2.0955
Portugal	PRT	62000049	62008574	1	-.0287	1.3697	.8038	.8356	.534	-.3205	.5755	.4777
Portugal	PRT	62000049	62005205	0	-2.1207	2.6352	1.1381	-1.0091	-.4112	.3456	2.4277	.7566
Portugal	PRT	62000049	62002273	0	-2.0841	-.4174	.3461	1.1947	.5149	1.6796	.5755	-.1563
Portugal	PRT	62000049	62005582	0	-.6727	-.0862	.9726	.3867	-.6837	1.0245	1.3428	.1216
Portugal	PRT	62000049	62002185	0	-1.7148	-.0862	.0226	.7113	0	.9285	.5755	.1216
Portugal	PRT	62000049	62009021	0	-1.5444	-.0862	.0226	1.2836	-.5459	1.0062	.5755	.1216
Portugal	PRT	62000049	62002006	0	-2.1501	-.0862	.0226	-.4255	.5009	1.1257	-.1727	.4777
Portugal	PRT	62000049	62004737	0	-1.7429	-.0862	.0226	.1053	.9221	1.5721	.5755	.1216
Portugal	PRT	62000049	62001247	0	-2.0711	.8089	1.9359	-.4959	.9675	.0108	.5755	2.0955
Portugal	PRT	62000049	62000939	1	-.5783	-.0862	.0226	1.2836	-.9291	-1.5939	.5755	.1216
Portugal	PRT	62000049	62005124	1	-1.4617	-.0862	.0226	.1053	-.1022	.931	.5755	.1216
Portugal	PRT	62000049	62009295	0	.1423	-.0862	.8038	1.0105	-.1129	1.0733	.8038	.4504
Portugal	PRT	62000050	62004183	1	-1.1815	.4012	.0226	.1018	-.3851	.0064	-.6852	.1216
Portugal	PRT	62000050	62008013	1	-1.9917	2.6352	1.9359	-1.4428	.5076	-.1292	-.6997	.9883
Portugal	PRT	62000050	62001177	1	-.4201	-.0115	.586	-.0645	-.2247	.3606	-.3727	.1216
Portugal	PRT	62000050	62008933	1	-1.8829	.0634	.0226	.8654	-1.184	-.8849	.5755	.1216
Portugal	PRT	62000050	62004343	0	-1.587	.64	1.9359	.5887	1.2339	.931	1.802	1.4234
Portugal	PRT	62000050	62005315	0	.5098	.802	1.9359	-.2685	-.4567	-.526	.8038	.4385
Portugal	PRT	62000050	62007321	0	.3669	1.1493	.4173	.0344	.5798	.2109	.8038	.1959
Portugal	PRT	62000050	62007612	0	-1.2763	.2032	.6907	-.3238	-.4177	.0117	.8038	.833
Portugal	PRT	62000050	62008834	1	1.3061	.5836	1.9359	-.3051	.0917	-.5676	-.1641	.9642
Portugal	PRT	62000050	62007522	1	.6187	1.7162	1.1381	.4677	.1604	.4684	.9677	-.2995
Portugal	PRT	62000050	62007242	1	-.95	.345866366171879	.305718094480341	.132114147780288	.165078168691241	.126309686373761	.448143693493351	-.104981887505318
Portugal	PRT	62000050	62003893	1	-1.5689	-.2479	.0226	.7086	.1004	.5309	.3482	.1216
Portugal	PRT	62000050	62000586	1	.4058	.5836	-.6315	.284	-.0279	-.0745	-.2821	-.9299
Portugal	PRT	62000050	62001375	1	1.158	-.2662	-.9607	.1667	-.5389	.053	-.2821	-1.1405
Portugal	PRT	62000050	62006099	1	-.5255	.96	-.6315	-.4159	-.0441	-.0129	-.1026	-.5079
Portugal	PRT	62000050	62007618	1	.6699	-.0862	.0226	.7113	-.0408	.2493	.5755	.1216
Portugal	PRT	62000050	62004133	1	1.3785	-.6434	.4562	-.7192	-.9046	-.3149	-2.1355	.1216
Portugal	PRT	62000050	62009479	1	-1.4271	-.0862	.0226	.7113	.6887	1.0245	.5755	.1216
Portugal	PRT	62000050	62005390	0	.0351	.528	1.036	-.2049	-.4783	-.443	.5826	-.1563
Portugal	PRT	62000050	62006141	0	.0917	-1.2802	-.4806	1.2741	.6604	1.6994	-.176	-.2726
Portugal	PRT	62000050	62001397	0	.4764	.3239	1.1381	-.1232	.3744	-.0336	.5755	.388
Portugal	PRT	62000050	62000415	0	1.4574	-.2479	1.9359	.0643	.2337	.3541	.3415	2.0955
Portugal	PRT	62000050	62006084	0	-.3569	.0666	-1.1075	-.1975	-.5211	-.801	-.3876	-.8802
Portugal	PRT	62000050	62004628	0	-1.5219	-.0862	.0226	.4775	.6447	.6654	.5755	-.2503
Portugal	PRT	62000050	62003718	0	.3449	2.6352	1.45325194193811	.514857950457166	1.1455026637333	.404195801385222	1.20493645214113	.718584099282612
Portugal	PRT	62000050	62002335	0	1.1631	1.1493	.4173	-.1671	-.531	.2153	.1693	-.4607
Portugal	PRT	62000050	62001503	0	1.3445	.0502	.0226	.3728	.338	.4971	.1693	-.2503
Portugal	PRT	62000050	62008366	0	-.5461	-.0862	.0226	1.0059	.1154	1.0062	.5755	.1216
Portugal	PRT	62000050	62006370	0	1.102	1.7671	1.9359	-.5571	1.3245	-1.6678	.2587	.3843
Portugal	PRT	62000050	62006318	0	-.2527	-.4203	.4173	-.0815	.5286	-.3205	.1693	-.1563
Portugal	PRT	62000050	62005605	0	.2682	.6724	1.9359	.8015	.8453	1.0062	1.4995	.5553
Portugal	PRT	62000051	62000851	1	-1.2869	.5946	-.5907	-2.6893	-.179	-1.5744	-2.1355	-.3345
Portugal	PRT	62000051	62001012	1	-.1944	1.0508	.4173	-.7421	.3891	.309	-.0857	-.3657
Portugal	PRT	62000051	62002069	1	.3458	-.1827	-.7638	-.5133	-.4704	-.568	-.6852	-.7496
Portugal	PRT	62000051	62002129	1	1.3025	.6321	1.9359	.1088	.6534	.2727	-.4948	-.3086
Portugal	PRT	62000051	62008994	1	-.4599	-.0862	.0226	.1053	.8779	1.0062	.5755	.1216
Portugal	PRT	62000051	62008362	1	-1.4989	2.6352	1.9359	1.1971	.789	1.0062	2.4277	-1.1252
Portugal	PRT	62000051	62008769	1	-.0025	.4012	.4173	.0496	-.9299	-1.0529	.1701	-.4607
Portugal	PRT	62000051	62003128	1	.7723	-.4203	.3461	-.1419	-.4423	-1.6678	.5755	-1.5679
Portugal	PRT	62000051	62006563	1	1.1318	-1.1734	-1.0746	-.2577	-.8172	-.1281	-.6625	-1.4991
Portugal	PRT	62000051	62001035	1	-.8457	.5836	.0226	-2.0365	-.4859	-.5309	.2287	-1.0798
Portugal	PRT	62000051	62002076	1	-.7118	-.2479	-.691	.2817	-.705	-.4318	-.6852	-1.0788
Portugal	PRT	62000051	62007387	1	-.553774521794469	.360203680968691	.340106579139107	.136460758436414	.184764843805771	.0958448844170939	.438273116251355	-.0825418842413807
Portugal	PRT	62000051	62001955	0	-.7752	2.6352	1.9359	-.1585	1.0945	.088	2.4277	2.0955
Portugal	PRT	62000051	62009470	0	-.3138	2.6352	1.9359	-2.6893	-.4597	-1.6678	-2.1355	-2.5027
Portugal	PRT	62000051	62005006	0	-.1577	.3289	-.0933860718969219	-.7919	.3656	-.4753	-.1026	-1.1733
Portugal	PRT	62000051	62001401	0	-1.0537	-.4203	-.6843	-1.1509	-.3681	-.1503	.075	-.7496
Portugal	PRT	62000051	62006654	0	-.553774521794469	.360203680968691	.340106579139107	.136460758436414	.184764843805771	.0958448844170939	.438273116251355	-.0825418842413807
Portugal	PRT	62000051	62006426	0	-.6871	-.2366	-.3827	-2.6893	-.7776	-.0506	1.2612	-.6838
Portugal	PRT	62000051	62004333	0	.0064	.2032	.6496	.0828	.2559	.5751	-.7026	-1.0507
Portugal	PRT	62000051	62003292	0	-1.268	2.6352	1.9359	3.6039	4.8357	3.6292	2.4277	2.0955
Portugal	PRT	62000051	62003641	0	.7762	.2086	.0226	.7113	.7468	1.5721	.1922	.7864
Portugal	PRT	62000051	62009052	0	.9259	-.0862	.0226	.4745	.8447	.6405	.5755	.1216
Portugal	PRT	62000051	62005242	0	-.2845	-.8264	.0226	.4926	.1429	-.0004	-.6852	-.959
Portugal	PRT	62000051	62000304	0	.2983	-.0692	.0226	-.7268	-.0345	-.8768	-.6852	-.4607
Portugal	PRT	62000051	62008578	0	-.6076	2.6352	1.9359	1.7657	1.3667	.2971	.5755	-.2503
Portugal	PRT	62000051	62001171	0	1.1291	.1943	.6496	.9427	.3193	1.1857	.9863	.7627
Portugal	PRT	62000051	62000423	0	-.4949	-.2662	.0226	.9016	.2026	.8697	-.0857	-.657
Portugal	PRT	62000051	62005022	0	-.5013	-.0862	1.9359	1.2836	.2868	1.5238	.5755	.1216
Portugal	PRT	62000051	62009572	0	.2026	.67	.1453	-.7735	.2996	.0064	.9677	.557
Portugal	PRT	62000051	62002775	0	-.5045	1.1352	1.0108	.8927	.6783	.2543	.3482	.1216
Portugal	PRT	62000052	62005635	1	-.9528	.345765048907748	.305475081947475	.132083431659022	.164939049191479	.126524971483303	.448213445737459	-.105140463903341
Portugal	PRT	62000052	62006342	1	-1.3721	-.653860882284976	-.469065321083492	-1.53133316822298	-3.7095	-1.00398046775109	.5755	-1.1252
Portugal	PRT	62000052	62001102	0	-1.5862	.322845636371661	.250502175405701	.12513500622697	.13346823092402	.175225538763187	.463992399815312	-.141012710513402
Portugal	PRT	62000052	62002229	0	-1.2355	-.2662	.0226	-.2379	-.7488	-1.6678	-.6852	.1216
Portugal	PRT	62000052	62002922	1	-1.5675	.323522290957112	.252125151964481	.125340146036852	.134397350440284	.173787741781606	.463526554470734	-.139953646712315
Portugal	PRT	62000052	62000481	1	-.687553831283555	.134321538161431	.157200850617222	.3933	-.4552	.626	.369933983891453	-.223028900183096
Portugal	PRT	62000052	62008984	1	-.9202	-1.0619	.0226	.1053	.0947	.414	.9628	.1216
Portugal	PRT	62000052	62004530	1	-1.7239	.4121	-.1744	-.517	.0973	-.0378	-.4948	-.9299
Portugal	PRT	62000052	62004952	0	.5136	2.6352	1.9359	-2.6893	1.4993	-.3199	2.4277	2.0955
Portugal	PRT	62000052	62002452	0	-.553774521794469	.360203680968691	.340106579139107	.136460758436414	.184764843805771	.0958448844170939	.438273116251355	-.0825418842413807
Portugal	PRT	62000052	62008171	1	-1.8035	-.5717	.0226	-.338846802923475	-.6644	-.2492	-.2668	-1.1252
Portugal	PRT	62000052	62003744	1	.5496	-1.1159	.0226	.6631	.3987	-1.6678	.542	-.3297
Portugal	PRT	62000052	62002498	1	-1.4467	.2032	.0226	.4268	.1699	-.1444	.5755	-.5475
Portugal	PRT	62000052	62008248	1	-1.7804	-.2662	-.0154	.3031	.0801	-.1542	.5755	-.2503
Portugal	PRT	62000052	62006925	1	-1.3616	-.4314	-.9607	-.6561	-.0647	-.8849	-.6852	-1.1252
Portugal	PRT	62000052	62000026	1	-.6715	.4121	-.3048	.0445	-.2737	.1378	-.2821	-.9299
Portugal	PRT	62000052	62002688	1	-1.4509	2.6352	1.9359	3.6039	4.8357	3.6292	1.0594	.2286
Portugal	PRT	62000052	62007311	1	-2.4723	2.6352	1.9359	.1053	.2496	-1.6678	-2.1355	2.0955
Portugal	PRT	62000052	62003229	1	-1.581	.323033797005048	.250953484395308	.125192050452178	.133726595709291	.174825723559753	.463862859933397	-.140718211488501
Portugal	PRT	62000052	62008116	1	-1.8352	.313835636811374	.228891418018739	.122403465442977	.121096532552379	.194370536004569	.470195367237771	-.155114683051932
Portugal	PRT	62000052	62002504	0	-2.8122	-.263175447094225	-.7638	.0302	-.786	.6227	.5755	-1.1252
Portugal	PRT	62000052	62007222	0	-1.6552	-2.9627	-.4489	3.6039	-.3704	-.9292	1.2607	2.0955
Portugal	PRT	62000052	62004726	0	-2.2647	-.1652	.0226	1.2836	-.0408	.1173	.5755	.1216
Portugal	PRT	62000052	62009520	0	-.5028	-.0862	.0226	.7113	-.0408	1.0062	.5755	.1216
Portugal	PRT	62000052	62005951	0	-2.2943	.297223223967488	.189046041647838	.11736711855972	.0982859031450689	.229669605215487	.481632244119903	-.181115548885021
Portugal	PRT	62000052	62005528	1	-1.0275	-.0862	.0226	-1.122	-.3404	-.1372	.5755	-.6073
Portugal	PRT	62000052	62001021	1	-.3398	.7308	.510679600105266	-.0315	.3443	-1.6678	.334525799953675	-.0953147018522181
Portugal	PRT	62000052	62008977	1	-.4408	-1.0162	-.9413	.3061	-.2568	-.1845	-1.0722	-1.1252
Portugal	PRT	62000052	62001068	1	.1822	-.0862	.0226	1.2836	-.2407	1.0062	.5755	.1216
Portugal	PRT	62000052	62005438	1	-.5154	.361592252954613	.343437111188669	.136881728602469	.186671502475639	.092894361871333	.437317148747164	-.0803685651549356
Portugal	PRT	62000052	62007724	1	.6434	-.891	.0226	-1.0608	-.6905	-1.0529	-.6852	-.4607
Portugal	PRT	62000052	62006246	1	-.4862	-.0862	.0226	.5221	.1857	.6689	.5755	.1216
Portugal	PRT	62000052	62009273	1	1.2855	-.0862	-.5034	.1858	-.42	-1.6678	.5755	-.5912
Portugal	PRT	62000052	62005612	1	.2879	.9838	.686955002151467	.243173288976521	.468890912390647	.130966402433377	.626011431842329	.163563433483235
Portugal	PRT	62000052	62008991	1	-1.1066	.9454	.1386	.6783	.5104	-.0858	-.1566	-.1563
Portugal	PRT	62000052	62002300	1	-.2498	.5151	-.227	-.2211	.0706	-.801	.1701	-.9299
Portugal	PRT	62000052	62008588	1	-.4105	.9484	.575244997931966	.497	.1301	-1.6678	.415869726671813	-.0693068871934606
Portugal	PRT	62000052	62008060	0	.09	-.59	-1.0611	-.3199	-.5782	-1.6678	-1.2835	-1.4694
Portugal	PRT	62000052	62002031	1	-.1829	-.0862	.0226	.7113	.091	.5383	.5755	-1.1252
Portugal	PRT	62000052	62007633	1	.7537	.8089	.0226	.1452	.0978	.5421	-.5832	-.9299
Portugal	PRT	62000052	62003936	1	.0316	.443578679657107	.462239625471826	.199562345782761	.285429867607392	.100014981283451	.5755	.0330882424479654
Portugal	PRT	62000052	62004752	1	.7047	-.0862	.0226	-1.1401	.4078	-1.6678	-2.1355	-.9299
Portugal	PRT	62000052	62000964	1	-2.7053	1.4003	1.0955	-.0814	.0619	-.1059	1.8085	.1216
Portugal	PRT	62000052	62007053	1	.9803	-.2662	1.9359	.0591	.5687	-1.6678	.3482	-.6959
Portugal	PRT	62000052	62006401	1	-1.5669	-.5673	.0226	-.8364	-.645	-1.6678	.5755	-1.6557
Portugal	PRT	62000052	62005291	1	-.3938	.365992316996905	.353990798330254	.138215685868869	.192713263608135	.0835448371140959	.434287908431617	-.0734818187264807
Portugal	PRT	62000052	62005927	1	1.2237	-.0862	-.7638	-.5503	-.6264	-1.5939	-2.1355	-1.236
Portugal	PRT	62000052	62001268	1	.2104	.9535	1.036	.3226	.2719	.1486	.3939	.8567
Portugal	PRT	62000052	62007316	1	.0547	.196209195790054	.213065769785768	-.5215	-.3653	-.322562388511497	.165154221617878	-.271644829494592
Portugal	PRT	62000052	62007186	1	-2.3238	-.59	1.1381	.1849	-.59	-.2785	-.3876	-.8028
Portugal	PRT	62000052	62003759	1	-1.947	.788	-.3048	-.3139	-.0269	-.7433	.0221	.0484
Portugal	PRT	62000052	62006623	1	.5744	-.59	-.6116	.5273	-.3647	-.0745	-.8627	-1.1252
Portugal	PRT	62000052	62004221	1	1.3093	-.0623	.576969233202196	1.01271481039311	1.9155	.530894206621851	.700598435139792	.339723672677817
Portugal	PRT	62000052	62002885	1	-2.4918	.290076738372482	.171904979061794	.115200535006151	.0884730098583256	.244854894192085	.486552268481091	-.192300848388473
Portugal	PRT	62000052	62000714	0	-1.4866	.326449636195776	.259146478360486	.126227622540567	.138416910272677	.167567539866635	.461511212846329	-.13537192149799
Portugal	PRT	62000052	62009115	0	-1.195	.337001105560352	.284454497854615	.129426487169532	.152905212462116	.145147133458655	.454247014852799	-.118857322332386
Portugal	PRT	62000052	62001667	0	-1.1936	.337051764192418	.284576004121048	.129441845230165	.152974772211997	.145039490903884	.454212138730745	-.118778034133374
Portugal	PRT	62000052	62004870	0	.6696	.1915	.512	-1.3723	.6795	-1.6678	2.4277	.4777
Portugal	PRT	62000052	62004691	0	.6825	.335231753915735	.38730987990866	.051818539161446	.0474	-.072159311983037	.338373812482066	-.0803780182953269
Portugal	PRT	62000052	62003868	0	.806	.409406764677355	.458121668663093	.151377543831256	.252325969255905	-.00870483232449829	.404399071831352	-.00553183217335458
Portugal	PRT	62000052	62008095	0	-.1412	1.1493	.0226	-2.6893	.6082	1.4138	2.4277	.4994
Portugal	PRT	62000052	62001292	0	-1.1205	.339696868481	.290920367032642	.130243755396068	.156606784866483	.139419011794065	.452391106929211	-.1146380574564
Portugal	PRT	62000052	62007214	0	-.7422	-.2479	.0226	.7113	-.3506	-1.6678	.5755	.1216
Portugal	PRT	62000052	62001468	0	-.3862	2.6352	1.4187	.734994744797519	-.6702	2.3707	1.3656	.7864
Portugal	PRT	62000052	62003206	0	.9904	.538331655009177	.551686741504373	-.488	.6115	-.9484	.312089968782881	.00730093916352521
Portugal	PRT	62000052	62004910	0	.6346	.367574919027319	.412529656477722	.0993009604841516	.1422	-.0328141816136293	.373348039999173	-.0499209123280307
Portugal	PRT	62000052	62008459	0	.7539	.407521539869761	.45359989974799	.150806004574846	.24973735284963	-.00469899153624125	.405696961802075	-.00848248586515143
Portugal	PRT	62000052	62000197	0	1.2088	.423981976817449	.493080757319592	.155796277276205	.272339303007298	-.0396751330828461	.394364713286105	.0172805153709022
Portugal	PRT	62000052	62000880	0	1.1711	.38893402832339	.456464747570639	.019	.1634	-.111116593597271	.345662581647972	-.0270304319499082
Portugal	PRT	62000052	62002054	1	-1.1662	.338043225991422	.286954055335517	.129742424416837	.154336155888234	.142932772331941	.453529563199117	-.117226250809857
Portugal	PRT	62000052	62008182	0	-.306	.2185	.8038	-.3722	.0212	-.0545	-.0585	.6905
Portugal	PRT	62000052	62001046	0	1.1475	.421763852427708	.487760518653646	.15512381362135	.269293579673235	-.0349619269346665	.395891789201754	.0138088249427419
Portugal	PRT	62000052	62000172	0	1.0214	.468	.0226	.4372	.7548	-.1264	.5722	-.5093
Portugal	PRT	62000052	62004182	0	.3358	.392392701250661	.417312921179762	.146219429467267	.228963830403111	.0274476885706734	.41611246653834	-.0321613401557516
Portugal	PRT	62000052	62005108	0	-1.7042	1.7671	1.9359	-.8629	.2774	-1.6678	-.0761	-.7887
Portugal	PRT	62000052	62001306	1	.3476	.392819681149502	.418337045425409	.146348875978315	.229550119723534	.0265404156090337	.415818510652457	-.0314930539069377
Portugal	PRT	62000052	62005803	1	-.9057	.347469350029392	.309562899911033	.132600120698885	.167279237919609	.122903568390656	.4470401133455	-.102472982350873
Portugal	PRT	62000052	62002783	0	-1.3109	.222861290476142	.179611870822988	-.026740208538912	-.1664	.038995873038114	.348141505410618	-.232442414260721
Portugal	PRT	62000052	62001606	0	-1.3001	-.0190618127304487	-.0283478302873322	-.368000907047871	-.8569	-.215424895438673	.107659463998205	-.467698497100248
Portugal	PRT	62000053	62000709	1	-1.3568	2.6352	1.9359	.6487	-1.1391	1.0062	-1.054	.1216
Portugal	PRT	62000053	62004801	0	-.2645	-.8785	.0226	.3921	-3.7095	1.0896	.0791	2.0955
Portugal	PRT	62000053	62004973	1	-.2776	1.3889	.4173	-.013	-.032	.8148	-.0987	.4725
Portugal	PRT	62000053	62003700	0	-.8821	-.9363	.0226	.7113	-1.1688	1.0062	.5755	-.2503
Portugal	PRT	62000053	62000085	0	-1.8452	-1.3471	-.7836	.5797	1.0045	.1857	.5755	-.2503
Portugal	PRT	62000053	62006296	0	-.6833	-.0862	.0226	-1.5123	-.1833	-1.6678	.5755	-1.1252
Portugal	PRT	62000053	62008192	0	-.9154	.3289	1.9359	1.2836	.621	1.4874	.4137	.1216
Portugal	PRT	62000053	62003473	1	1.0328	-.2662	-1.0611	.0315	-.1214	-.2408	.3482	-.5912
Portugal	PRT	62000053	62007413	1	-1.722	.0789	1.1657	-.3705	-.0457	.0504	-.5832	.1216
Portugal	PRT	62000053	62000402	1	1.4668	2.6352	1.9359	3.6039	4.8357	2.8297	2.4277	2.0955
Portugal	PRT	62000053	62007691	1	.3301	2.6352	1.1657	3.6039	.337	.3537	2.4277	.7566
Portugal	PRT	62000053	62005685	1	-1.4454	1.3697	1.9359	.1186	-.0981	-.081	2.4277	-.2503
Portugal	PRT	62000053	62000007	1	-1.0428	1.3889	.4173	-.4992	-.0516	-1.6678	-.1021	.2546
Portugal	PRT	62000053	62002764	1	.7832	2.6352	1.9359	1.5942	2.1155	.6877	1.802	2.0955
Portugal	PRT	62000053	62004965	1	-.7416	-.0862	.0226	-.107	-1.4655	.416	-.0553	-1.1252
Portugal	PRT	62000053	62000194	1	-.02	.3404	-.9624	.5859	-.542	.7965	-1.039	-.5711
Portugal	PRT	62000053	62004762	1	.7656	-.3349	.6907	-.5617	-.3402	-1.6678	-.2165	-.5079
Portugal	PRT	62000053	62006087	1	.1299	.3178	1.036	.3738	.0803	.4396	.5755	.4994
Portugal	PRT	62000053	62008342	1	1.03	-.8357	-.8932	-1.0563	-.7242	-1.6678	-.6852	-1.1252
Portugal	PRT	62000053	62003265	1	1.0662	1.3889	1.9359	-.9388	-.3616	-.526	-2.1355	-1.0759
Portugal	PRT	62000053	62000960	0	-.1821	.0032	1.9359	-.5724	-.1363	-.0042	.8038	.1216
Portugal	PRT	62000053	62005723	0	-.2765	-.2479	.7162	.1945	.0069	-1.6678	.5755	.1216
Portugal	PRT	62000053	62006527	0	-.0385	.5976	1.9359	.113	-.2236	-.0003	.1693	.7099
Portugal	PRT	62000053	62009070	0	1.5161	2.6352	.0226	-.295	4.8357	-1.6678	.5755	.1216
Portugal	PRT	62000053	62004437	0	.9227	-.2509	.0226	-.6007	.7681	-.3164	1.1171	.1216
Portugal	PRT	62000053	62000430	0	1.2361	-.7221	.0226	-1.3001	-1.2123	-.9292	.5755	.1216
Portugal	PRT	62000053	62002686	0	-.5141	-.3531	.0226	-.9827	-.3803	-.7106	.0221	-.1563
Portugal	PRT	62000053	62003019	1	-1.3255	-.2662	.0226	.0651	-1.2384	-.2527	.5755	-.2503
Portugal	PRT	62000053	62006490	0	-.3017	.9637	.8961	.902	.6796	1.7627	1.048	-.365
Portugal	PRT	62000054	62002975	1	-1.2415	.29789285781575	.244478010012029	-.161201304953341	.0835	-.4653	.334196029978064	-.203751864270094
Portugal	PRT	62000054	62005560	1	-2.5897	-.2366	-.691	-.618	-.7388	-1.6678	-.6852	-1.1252
Portugal	PRT	62000054	62009323	1	-1.7158	-.0862	.0226	1.2836	.8779	.8682	.5755	.1216
Portugal	PRT	62000054	62007643	0	-2.1829	.5946	.0226	-1.7857	.8377	-.2408	1.0993	.1216
Portugal	PRT	62000054	62003289	0	.332	.8762	.5347	-.2974	1.3766	.5742	.9863	.1216
Portugal	PRT	62000054	62005829	0	-2.7358	-.8232	.0226	.7113	-.0408	.2595	-.3733	.1216
Portugal	PRT	62000054	62007715	0	-2.2239	-1.2027	-.5836	1.0256	.2812	1.4185	.4886	.06
Portugal	PRT	62000054	62002312	1	-1.6106	-.0862	.0226	1.2836	.8779	.9534	.5755	.1216
Portugal	PRT	62000054	62000994	1	-2.4727	-.0862	.0226	.7113	-.9291	.4394	.5755	.1216
Portugal	PRT	62000054	62008382	1	-1.0939	-.0862	-.4246	.9407	-.0895	-1.6678	.5755	-.4607
Portugal	PRT	62000054	62006417	1	-3.6435	-.0862	.0226	.7113	-.2383	1.0062	.5755	.1216
Portugal	PRT	62000054	62006737	1	-1.5075	1.1576	1.9359	1.9571	2.5453	.824	2.4277	.1216
Portugal	PRT	62000054	62008496	0	-1.9953	2.6352	1.9359	1.6302	2.2954	2.5705	2.4277	2.0955
Portugal	PRT	62000054	62003178	0	-1.3931	2.6352	1.9359	.565	2.4677	1.5721	2.4277	2.0955
Portugal	PRT	62000054	62008138	0	-1.9408	2.6352	1.9359	.3955	2.453	.265	2.4277	-.946
Portugal	PRT	62000054	62008446	0	-1.7878	-.256	.4173	.0952	.3377	.4303	.5755	-.3297
Portugal	PRT	62000054	62003026	0	-2.1794	2.6352	1.9359	3.6039	4.8357	3.6292	2.4277	2.0955
Portugal	PRT	62000054	62002980	0	-1.795	2.6352	1.9359	-1.2502	.999	-1.6678	2.4277	.3244
Portugal	PRT	62000054	62006978	0	-.3204	.4546	.8348	1.1179	4.8357	.99	.1648	2.0955
Portugal	PRT	62000054	62001588	0	-1.8366	-.2479	.0226	1.2836	.8779	1.0062	.1922	-.5093
Portugal	PRT	62000054	62008011	0	-1.8117	-1.1429	-1.2891	-2.6893	-1.701	-.1004	-.3876	.1216
Portugal	PRT	62000054	62002337	0	-.440688313283674	2.6352	1.9359	.7113	1.1353	.5248	2.4277	2.0955
Portugal	PRT	62000054	62009418	1	-1.0651	.0789	1.1355	.1073	.538	-.0518	2.4277	.1216
Portugal	PRT	62000054	62002368	1	-1.7149	-.0862	.0226	.5641	-.3759	-1.6678	.5755	.1216
Portugal	PRT	62000054	62005092	1	-2.1091	-1.0658	.0226	-1.7857	-2.1997	-.219	.0221	-.7496
Portugal	PRT	62000054	62007928	1	-1.4157	-.0862	-.3802	-.0113	-.3676	.3501	1.0565	-1.4694
Portugal	PRT	62000054	62000996	1	-1.3976	2.6352	1.9359	1.3415	2.3576	.6018	.9542	2.0955
Portugal	PRT	62000054	62002520	1	-1.3131	.2703	.0226	-.8312	-.7778	-1.6678	.5755	-.8198
Portugal	PRT	62000054	62004375	1	-.8089	2.6352	1.9359	3.6008	4.8357	3.6292	2.4277	2.0955
Portugal	PRT	62000054	62008121	1	-2.1935	-.8264	-.2737	-2.6893	-3.7095	-1.6678	.4251	-1.6492
Portugal	PRT	62000054	62007826	0	-1.9795	.3289	.0226	.7456	.5015	.2993	.5755	.1216
Portugal	PRT	62000054	62009544	0	-1.3105	-.0862	1.9359	1.2836	.3378	1.5721	2.4277	2.0955
Portugal	PRT	62000054	62006864	0	-1.7064	-.7162	-.5836	.4932	-1.3071	.2805	.5755	-.2503
Portugal	PRT	62000054	62005693	0	-2.4932	-.2366	-.691	-.618	-.7388	-1.6678	-.6852	-1.1252
Portugal	PRT	62000054	62000060	0	-.6784	2.6352	1.9359	-1.3723	4.8357	1.5721	2.4277	1.3857
Portugal	PRT	62000054	62005883	0	.615	2.6352	.0226	1.2836	.8202	1.12	.5755	.149
Portugal	PRT	62000054	62001175	0	-.0067	-2.9627	1.4187	-.706044517560685	-3.7095	.2595	1.2607	2.0955
Portugal	PRT	62000054	62004528	0	.1827	2.6352	1.9359	-.0466	4.8357	-.7368	.0405	2.0955
Portugal	PRT	62000054	62006653	0	-2.3753	.9454	.8116	1.8476	2.7727	-.531	1.5037	.4504
Portugal	PRT	62000054	62005010	0	-2.2053	-.0862	.0226	1.2836	.8779	.1995	.5755	.1216
Portugal	PRT	62000054	62002427	0	.0034	-.0862	.0226	.7113	-.0408	1.0062	.5755	.1216
Portugal	PRT	62000054	62007977	0	-1.2609	.3039	1.1657	-1.3089	-.5133	-.8849	.9628	.1216
Portugal	PRT	62000054	62001871	0	-1.595	.468	.0226	.1053	-.166	1.0245	.5755	.1216
Portugal	PRT	62000054	62000091	0	-2.6856	-1.3452	1.9359	1.1728	2.1462	2.3865	2.4277	2.0955
Portugal	PRT	62000054	62003861	0	1.0019	.8762	1.9359	-1.0314	.2719	-1.6678	1.3918	2.0955
Portugal	PRT	62000054	62001608	0	-1.5193	-.628588988048647	.0226	1.2836	-3.7095	1.0062	.5755	.1216
Portugal	PRT	62000054	62000002	1	-1.7143	-.4174	-.9607	-.359	-.4276	.2783	.5755	-1.1252
Portugal	PRT	62000054	62003185	1	-1.1099	-.9363	-1.0611	.7113	.6524	-.2348	-.1722	-.7887
Portugal	PRT	62000054	62006762	1	.5951	2.6352	1.9359	.0015	.193	-.3932	.5755	.1216
Portugal	PRT	62000054	62008065	1	-1.7177	-.8398	.0226	1.1971	-2.525	.4394	-.2836	-.9299
Portugal	PRT	62000054	62007365	1	-.5916	1.7162	1.9359	.9427	-.3309	.3456	.5755	.1216
Portugal	PRT	62000054	62000148	1	-2.8387	.4055	-.1119	.3924	-.4882	.0393	.3482	-.7496
Portugal	PRT	62000054	62009467	1	-1.9261	-.0862	.0226	.1862	-.4965	.0638	.3482	-.2503
Portugal	PRT	62000054	62002141	1	-.5139	-.0862	-.0305208257004971	.0496	-1.1322	.2181	.114047186406877	-.455160688112306
Portugal	PRT	62000054	62007936	1	-1.907	-.103	-.7638	.8634	.6794	.4931	2.4277	-.7108
Portugal	PRT	62000054	62005311	1	.604	.2746	1.9359	.1053	-.4236	-.9484	-.6852	.1216
Portugal	PRT	62000054	62006422	1	-1.5096	-.104	.0226	.7113	-.1482	1.5721	2.4277	-1.1252
Portugal	PRT	62000054	62003441	1	-.881	-.4203	-.5836	.7803	.5229	.8504	.6172	-.717
Portugal	PRT	62000054	62003679	1	-1.5252	-.2479	.0226	-.3164	-.9246	.4563	.5755	-.2726
Portugal	PRT	62000054	62002784	1	1.7066	-.0862	1.9359	1.1866	.5732	3.6292	.5755	.1216
Portugal	PRT	62000054	62007757	1	-.298	.0666	-.6315	.2545	-.5992	-.3039	.0221	-.2503
Portugal	PRT	62000054	62009028	1	-1.054	2.6352	1.9359	1.2836	.6185	-1.6678	1.25206677361479	.767402510465692
Portugal	PRT	62000054	62005105	1	-.6699	.8762	.1386	-.444	-.2652	.0136	.3482	-1.2688
Portugal	PRT	62000054	62002268	1	-.3672	2.6352	1.9359	1.0561	.9825	.8287	2.4277	2.0955
Portugal	PRT	62000054	62003057	1	-2.099	2.6352	1.1752	.7116	.6868	1.0654	1.802	1.2841
Portugal	PRT	62000054	62009349	1	-.1845	-.4203	-.1587	-.2362	-.0961	-.3551	-.2821	-.4377
Portugal	PRT	62000054	62002136	1	-1.473	.3464	-.227	-.6242	-.412	-.0336	-.6852	-1.1252
Portugal	PRT	62000054	62007067	0	-2.1923	-.0994	.0226	-2.6893	.2076	-1.0529	1.1171	-.5961
Portugal	PRT	62000054	62008812	0	.8916	.1852	1.9359	-.1278	1.2732	.1089	.8038	2.0955
Portugal	PRT	62000054	62003339	0	-1.947	-.0862	.0226	-.7349	-.5217	-.9292	-.2142	-.5093
Portugal	PRT	62000054	62003493	0	.3306	-.2479	.0226	.1053	-.9291	.4394	.5755	.1216
Portugal	PRT	62000054	62007818	0	1.0953	-.0862	.0226	-.18	.1394	-.2229	.8038	-.1563
Portugal	PRT	62000054	62007668	0	-1.4777	.0502	-.7638	.1367	-.5928	-.801	-.0992	-.1563
Portugal	PRT	62000054	62006366	0	-.7329	-.0069	1.9359	1.2836	.687	1.5721	.5755	.1216
Portugal	PRT	62000054	62005907	0	-.8327	.7308	.586	.0851	.8825	.2792	1.836	.4777
Portugal	PRT	62000054	62007322	0	-1.6024	.666	.0226	1.3321	.8762	.7271	.3473	-.2503
Portugal	PRT	62000054	62000290	0	-2.1822	-.1473	-.0094	1.0565	-.6957	1.0315	.5755	-2.5027
Portugal	PRT	62000054	62001007	0	-.892	-.0862	-.7183	.4317	.7988	.8246	-.1727	-.5093
Portugal	PRT	62000054	62006642	1	-2.1297	-1.0138	-1.8395	-.5011	-1.3835	-.0949	.0256	.1216
Portugal	PRT	62000054	62004796	1	-1.6289	-.7162	1.9359	-2.6893	-3.7095	-1.6678	1.836	-2.5027
Portugal	PRT	62000054	62009352	1	-.9042	-.0862	.0226	.1053	-.9291	.4394	.5755	.1216
Portugal	PRT	62000054	62000834	0	-.558	-.0862	.0226	.7113	.357834976861918	.4394	.5755	.1216
Portugal	PRT	62000054	62007155	0	-2.5235	-.8264	-.5907	.4556	-.4589	.9487	.0447	-.2995
Portugal	PRT	62000055	62008968	1	-2.6142	-.4314	-.5836	-1.6205	-1.3579	.1598	.1693	-.7496
Portugal	PRT	62000055	62001034	1	-2.7209	-.0862	.0226	.0374	-.9028	.3437	.5755	-1.6557
Portugal	PRT	62000055	62008872	1	-1.8221	-1.0697	.0226	-.1127	-.2882	.5072	.5755	.1216
Portugal	PRT	62000055	62004564	1	-.7935	1.7671	1.9359	3.6039	1.1843	2.4205	2.4277	-.2503
Portugal	PRT	62000055	62003271	0	-.2212	.9535	.0226	1.2364	4.8357	1.307	2.4277	-.189
Portugal	PRT	62000055	62001592	0	-.3741	1.153	.0226	.9784	.8895	.9502	2.4277	.1216
Portugal	PRT	62000055	62009362	0	-.0561	-.0862	.0226	.4603	.4155	1.1491	.5755	.1824
Portugal	PRT	62000055	62009361	0	-1.8879	-.2662	.0226	.3902	.2357	.7625	.075	-.4607
Portugal	PRT	62000055	62007687	1	-1.7092	.5859	.8877	-.8975	-.4674	-.8768	1.2568	-.2274
Portugal	PRT	62000055	62001452	1	-1.6593	-.0862	.0226	1.2111	.6532	-1.6678	-.0553	-.5912
Portugal	PRT	62000055	62006098	1	-1.0761	-.9363	-1.1926	.7113	-1.6443	.8496	.5755	-1.1252
Portugal	PRT	62000055	62004231	1	-2.4243	-.983	-.9607	-.7392	-1.3	-1.6678	-.6852	-.8198
Portugal	PRT	62000055	62001286	1	-2.283	-.5992	-.5836	-.1901	-.5131	.3497	-.1026	-.5912
Portugal	PRT	62000055	62009134	1	-1.4624	-1.1429	.0226	1.2836	.898	.4091	.5755	.1216
Portugal	PRT	62000055	62001412	0	-1.0162	-.0862	.0226	.7113	.0177	.3095	.5755	.1216
Portugal	PRT	62000055	62007236	0	-.5157	.0634	.0226	.5089	.0396	-.1925	.1693	-.3297
Portugal	PRT	62000055	62002951	0	-.9487	2.6352	1.9359	.2931	2.275	.4165	.1572	1.2841
Portugal	PRT	62000055	62006344	0	-1.3996	-.4314	.0226	1.2836	.5112	.8983	1.3428	.1216
Portugal	PRT	62000055	62002903	0	-1.761	-.0827	.289	.6043	.4405	.9586	1.1417	-.5652
Portugal	PRT	62000055	62005301	1	-1.5847	-.0862	.0226	3.6039	-.9291	1.5721	.5755	.1216
Portugal	PRT	62000055	62001404	1	-2.7446	-.0862	.0226	.6906	-.6275	.3348	-.216	-.4607
Portugal	PRT	62000055	62001137	1	-1.944	-.0862	.0226	-.432	-.9044	.6571	.1693	.1216
Portugal	PRT	62000055	62001048	0	-2.2046	1.1352	.9268	-.2879	.154	.5309	.5755	.7435
Portugal	PRT	62000055	62008173	0	-2.1723	-.2662	.0226	.1053	-.0408	.4394	.1693	.1216
Portugal	PRT	62000055	62005398	0	-2.0098	-.6447	.0226	-.9412	-.399	.0824	-.1566	-.8947
Portugal	PRT	62000056	62009219	1	-2.1676	.530165849090714	.6496	-2.6893	-1.8399	-1.6678	2.4277	.5505
Portugal	PRT	62000056	62005294	0	.1509	2.6352	.0226	-2.6893	-.8723	-1.6678	1.1375	-.6073
Portugal	PRT	62000056	62009477	1	-.7012	2.6352	1.9359	3.6039	4.8357	-1.6678	2.4277	-2.5027
Portugal	PRT	62000056	62006630	1	-1.26	-2.9627	-2.664	3.6039	.7539	-1.6678	-2.1355	-2.5027
Portugal	PRT	62000056	62002812	1	-2.4989	-.0862	-.5034	.0457	.0548	-.4128	-.2821	-.6774
Portugal	PRT	62000056	62007764	0	-1.976	1.1576	1.9359	-2.6893	.8779	-1.6678	.5755	2.0955
Portugal	PRT	62000056	62002958	0	-.7424	2.6352	-2.664	-2.6893	4.8357	-1.6678	2.4277	-2.5027
Portugal	PRT	62000056	62002877	0	1.8859	-.0862	.0226	3.6039	4.8357	1.0062	2.4277	.1216
Portugal	PRT	62000056	62006070	0	-.8623	-.7815	.0226	-.8353	.3703	-1.6678	.5755	.1216
Portugal	PRT	62000056	62000078	0	-1.455	-.0862	-1.1926	.1364	.2002	1.0628	-.2668	-1.1252
Portugal	PRT	62000056	62007631	0	-1.4247	-1.3452	-.227	.1988	.7019	.4394	.5755	-1.1252
Portugal	PRT	62000056	62002239	1	-1.0754	1.1493	.4562	-.3014	-.3228	-.7433	-.8686	-1.0966
Portugal	PRT	62000056	62000536	1	.183	.3464	-.442	-.0301	.1934	-.7847	-.1972	.1216
Portugal	PRT	62000056	62000971	1	1.0422	.957	.0226	.7695	-1.2778	-.0821	-.4748	-1.1811
Portugal	PRT	62000056	62007127	1	-1.6961	1.7162	-.4806	-1.1025	-.2993	-.4694	-1.5848	-1.1252
Portugal	PRT	62000056	62001282	1	-1.9262	.3326	-.7638	.3263	.1109	-.6742	1.6284	-1.5367
Portugal	PRT	62000056	62006644	1	-1.7195	-.0862	-.6587	.4961	-.1599	.1439	.1648	-1.1252
Portugal	PRT	62000056	62008404	1	-.4179	.8089	.4173	.2203	.6713	-.1219	.5755	.1216
Portugal	PRT	62000056	62005585	1	.9263	1.1493	-.1587	.0289	.148	-1.6678	.1693	-.222
Portugal	PRT	62000056	62006111	1	-.9272	1.3889	1.4967	-.4976	.5423	-1.6678	1.3918	1.0383
Portugal	PRT	62000056	62005443	1	-1.2051	-.089	.7162	.0986	-.7011	-.2785	.5755	-.959
Portugal	PRT	62000056	62002733	1	.0048	.0666	.7162	.5103	-.0925	.8884	.5766	.1216
Portugal	PRT	62000056	62003549	1	-1.1003	-1.3452	-.3332	-.1366	-.4267	.3456	.1701	-1.5367
Portugal	PRT	62000056	62002786	1	-1.2531	.9535	-.4806	-.3226	-.0499	-.0026	.5339	-.8198
Portugal	PRT	62000056	62005075	1	-1.4108	1.1576	1.9359	1.2995	1.0723	-1.6678	2.4277	2.0955
Portugal	PRT	62000056	62003558	1	-.8255	1.2587	1.4967	-.0215	.3631	-.7368	.5755	.1216
Portugal	PRT	62000056	62005748	1	-1.3599	.5266	.0226	-.0267	-.4494	-1.6678	-.6852	.1216
Portugal	PRT	62000056	62008976	1	-.885	-.0862	1.0433	.4428	.6351	-.5569	.775	-.5912
Portugal	PRT	62000056	62006939	1	.0976	2.6352	.8348	-1.3102	-.094	-1.6678	-2.1355	.1959
Portugal	PRT	62000056	62004765	1	.2971	.2718	.4173	-.2651	.3162	-.2154	-.8391	-.4607
Portugal	PRT	62000056	62001214	1	-.291	1.2587	1.0433	-.7417	-2.5602	-.5569	1.2612	.7627
Portugal	PRT	62000056	62007194	1	-2.6712	1.2587	.9192	-.2757	.1592	-.4795	.3542	-1.7277
Portugal	PRT	62000056	62004202	1	-.9434	-.0862	.0226	.7113	.4027	1.0062	-.5832	-1.1252
Portugal	PRT	62000056	62005342	1	-.2176	1.1592	.4173	-.3	-.1564	-1.6678	-.6852	-.1563
Portugal	PRT	62000056	62009073	1	.3252	-.0862	.0226	-.1293	-.046	-.6274	-.5832	-.1563
Portugal	PRT	62000056	62000729	1	.434	2.6352	-.2943	-.7965	-.2337	-.7433	-.5945	-.7496
Portugal	PRT	62000056	62008823	1	1.1199	.2718	.8348	-.5832	-.0908	-.4167	-.1972	1.2841
Portugal	PRT	62000056	62004881	1	-1.2706	.0789	-.5034	-.3055	-.8701	.082	.1693	-.959
Portugal	PRT	62000056	62004002	1	-2.4052	.0789	.9726	.3954	.8415	.3058	.8038	.4994
Portugal	PRT	62000056	62002289	1	-2.5937	-.59	.0226	-.5879	-.8155	.5734	-.2821	-.5912
Portugal	PRT	62000056	62008416	1	-2.1926	-.0862	.0226	.0317	-.3696	-.0567	-.4918	-.4607
Portugal	PRT	62000056	62003819	1	1.3312	.957	-1.762	-1.3102	-1.0551	-1.6678	-1.5596	-1.5298
Portugal	PRT	62000056	62005432	1	-.4635	2.6352	.0226	.1053	.4714	-1.6678	.5755	.1216
Portugal	PRT	62000056	62006927	1	-1.5114	.1371	.4173	.4255	.7989	.5523	-.1026	-.2503
Portugal	PRT	62000056	62009508	0	.6017	2.6352	1.9359	-2.6893	1.537	-.9484	2.4277	2.0955
Portugal	PRT	62000056	62000332	0	-.5868	.8046	1.9359	.7113	.5141	.0491	1.1171	-.3856
Portugal	PRT	62000056	62001208	0	.6468	-.2298	.0226	.217	.3843	.8022	1.5037	-.6959
Portugal	PRT	62000056	62008463	0	.0752	2.6352	1.9359	-1.1307	-.1636	-1.6678	.3482	-.7816
Portugal	PRT	62000056	62001298	0	.273	-.0862	.0226	-.7421	-.63	-.3973	.5755	-.5912
Portugal	PRT	62000056	62001791	0	-.7475	.666	.7491	.236	.1756	.2072	-.4771	-.7685
Portugal	PRT	62000056	62002209	0	.9182	.9454	-.3827	-.5351	.068	-1.6678	-1.1229	-1.6557
Portugal	PRT	62000056	62005614	0	-.6706	-.0862	.0226	1.2286	.3096	.0854	.5755	.1216
Portugal	PRT	62000056	62007980	0	-2.2233	-1.3452	-.4728	.6072	-.0304	-.809	-.1939	-1.0169
Portugal	PRT	62000056	62005651	0	-1.3503	.468	.0226	.7113	.2849	-.0816	.3482	.1216
Portugal	PRT	62000056	62007556	0	.2503	.3803	1.9359	.0436	.5312	-1.6678	2.4277	2.0955
Portugal	PRT	62000056	62003320	0	.6713	-.6289	1.9359	.8659	-.5241	-.4223	2.4277	-.1563
Portugal	PRT	62000056	62000850	0	-.5304	-.2479	.0226	.7113	-.0408	1.0062	.5755	-.1563
Portugal	PRT	62000056	62002902	0	-.1023	-.0862	1.9359	-.5319	1.7751	.0509	.8038	.7864
Portugal	PRT	62000056	62005549	1	-.0154	-.8232	-.442	-.3529	-.6699	-.801	-.4771	-.8813
Portugal	PRT	62000056	62005035	1	-1.3629	.330925688186167	.26988242490172	.127584616897916	.144563011029994	.158056551277241	.458429658347702	-.128366242771017
Portugal	PRT	62000056	62002083	1	1.1493	1.1493	.7162	.6515	1.7423	.8263	.5755	.9097
Portugal	PRT	62000056	62003147	1	.0466	-.0862	.0226	.7326	.6501	.3124	.5755	-.4607
Portugal	PRT	62000056	62007252	1	-2.0766	.9637	.4173	-.3668	-.455	-.0614	-.8512	-.2503
Portugal	PRT	62000056	62004931	1	-2.2277	.0584652070621145	-.0817641703012762	-.101690935220787	-.175973037891183	.0338504353881828	-.1087	-.497168652655583
Portugal	PRT	62000056	62004417	0	-2.8415	2.6352	1.9359	-.7391	.2688	-.2785	-.0343	-.7496
Portugal	PRT	62000057	62002838	0	.4222	-.0862	.0226	1.2836	.8779	1.5721	.5755	.1216
Portugal	PRT	62000057	62008681	0	-1.4816	1.98830086171707	1.67575917210249	2.1299	4.8357	1.75787852026731	2.0469989474896	1.44675824773371
Portugal	PRT	62000057	62007142	1	-1.9698	2.6352	-1.1926	.2713	-.4075	.405	-.0553	-1.6872
Portugal	PRT	62000057	62002192	1	-1.428	.5976	.501003591805512	1.5657	-.2217	.779012683955937	1.1618	.158251927855884
Portugal	PRT	62000057	62002673	1	-2.0266	-.0862	.0226	.3867	-.7306	1.0062	.5755	.1216
Portugal	PRT	62000057	62001067	0	-1.9297	.0789	.0226	.7113	.4656	.5185	.5755	.4994
Portugal	PRT	62000057	62007947	0	-1.9075	1.96566787674261	1.6489043195966	2.45244744968661	4.8357	1.93137043942286	2.11210052673189	1.45122652460979
Portugal	PRT	62000057	62005538	1	-1.7068	-.4319	.0226	1.2836	.4396	.786	.5755	.1216
Portugal	PRT	62000057	62007182	1	-1.7489	-.59	.0226	.4916	-.7622	.4565	.5755	.1216
Portugal	PRT	62000057	62006981	1	-2.1035	-.0862	-.227	1.2836	.3324	.0918	.9628	.1216
Portugal	PRT	62000057	62000082	0	-1.2591	2.6352	1.9359	-.4551	.9859	-.5569	2.4277	2.0955
Portugal	PRT	62000057	62002395	0	-1.3001	-.817	-.2737	.6333	-.9291	1.0196	-.0838	-.3917
Portugal	PRT	62000057	62007803	0	-.9004	.0451	.0540763047380383	.9259	-.1522	-.8636	.5858	-.681
Portugal	PRT	62000057	62004240	0	-1.8985	-.0862	.0226	.1053	-.6999	.4939	-.3733	-.4607
Portugal	PRT	62000057	62005431	0	-2.8194	-1.3452	.0226	-2.6015	-2.9562	1.5721	.5755	-.7496
Portugal	PRT	62000057	62005344	1	-1.2449	-.0862	.0226	2.0788	1.2974	1.3468	.5755	-.2503
Portugal	PRT	62000057	62006861	1	-1.0246	.0789	.0226	.6791	.5404	.7956	.5755	.1216
Portugal	PRT	62000057	62007646	1	-1.1083	2.6352	.0226	1.0699	.4957	1.3397	.5755	.1216
Portugal	PRT	62000057	62000046	1	-2.2676	-.1883	.8116	-.4963	-.6109	.2871	-.3237	-.5475
Portugal	PRT	62000057	62007263	1	-1.7871	.792	-.6315	-.5312	-.6096	.1098	-.3237	-1.1252
Portugal	PRT	62000057	62000248	1	-1.8321	-.946	-1.3943	-.4094	-.2038	-.568	-2.1355	-2.5027
Portugal	PRT	62000057	62008127	1	.6365	.4631	-.8627	.0615	.5622	-.4932	.0221	-1.112
Portugal	PRT	62000057	62006628	1	.6423	.1395	.0226	.7319	.0702	.8013	.1701	-1.0101
Portugal	PRT	62000057	62001770	1	-1.211	1.1493	.0226	-1.0599	-.8905	-.3932	.5755	-1.1733
Portugal	PRT	62000057	62008293	1	-1.264	-.0862	-.4728	.6777	-.0408	.6166	.5755	-.5912
Portugal	PRT	62000057	62004331	1	-1.7831	2.6352	.586	.1211	.4155	.2085	.3482	.4994
Portugal	PRT	62000057	62005559	1	-2.3764	.3464	.4173	.8736	-.1443	.7538	.0037	-.2503
Portugal	PRT	62000057	62008663	0	-.6096	.8046	1.1752	.2645	1.123	1.1662	2.4277	.9097
Portugal	PRT	62000057	62009062	0	-.6975	2.6352	1.9359	.9667	.4251	.3898	2.4277	.8567
Portugal	PRT	62000057	62003522	0	-1.0626	-.0862	1.9359	.6912	1.7031	.414	.5755	.9444
Portugal	PRT	62000057	62004820	0	-.2938	1.1576	1.9359	3.6039	4.3685	1.2486	2.4277	-.2485
Portugal	PRT	62000057	62009511	0	.0193	-.5847	-.227	.4561	-.2183	.7536	.3482	-1.0101
Portugal	PRT	62000057	62008378	0	-2.093	-.4314	.0226	.1053	-2.08	.4394	-.3206	-.2503
Portugal	PRT	62000057	62002022	0	-.5526	1.153	.5347	1.141	1.2403	.8899	1.3958	.1216
Portugal	PRT	62000057	62008424	0	-.6769	-.2662	.0226	-.8303	-.2009	.0064	-.3206	-.7712
Portugal	PRT	62000057	62001169	0	-.8286	.5836	.6407	.7113	-.0408	1.2208	.8038	.1216
Portugal	PRT	62000057	62002101	0	-.1649	-.0862	.0226	.269963517563734	.261406749508051	.188836001505644	.5755	.6633
Portugal	PRT	62000057	62002802	0	-1.2327	.335636940968293	.281182507679963	.129012916536775	.1510320677689	.148045793683555	.455186178996681	-.120992440262918
Portugal	PRT	62000058	62001761	1	-1.115	-.2712	1.9359	.5365	-.7568	-.6073	-.1722	-.2503
Portugal	PRT	62000058	62004413	1	-.0432	-.0905	-.3802	.176	.6405	-.1652	-.3907	-.943
Portugal	PRT	62000058	62000633	0	.2836	2.6352	1.1381	-2.6893	2.0858	.195	2.4277	2.0955
Portugal	PRT	62000058	62001491	0	-2.4725	-.0862	-.2827	.3365	.6911	.6451	.5755	.1216
Portugal	PRT	62000058	62001023	1	-1.2095	-.0862	.0226	-1.7857	.0686	-1.6678	-.2821	-.9299
Portugal	PRT	62000058	62002148	1	-1.0345	.879	.4173	.7113	.6274	.1735	.5755	.5295
Portugal	PRT	62000058	62004416	1	.4774	2.6352	1.4967	.9608	-.1895	3.1018	1.38318008591514	.7095
Portugal	PRT	62000058	62006153	1	-1.5389	.7855	1.9359	-.5358	.148	-.2858	.1701	2.0955
Portugal	PRT	62000058	62006374	1	-.2802	-.0862	-.5034	.2774	-.4386	.7448	.5755	-.9299
Portugal	PRT	62000058	62006662	0	-2.1087	1.3697	1.9359	-1.2764	1.2172	-.568	1.3428	2.0955
Portugal	PRT	62000058	62007789	0	-2.2183	-1.3452	-.8715	.0711	-.1894	-.8849	2.0386	-.8028
Portugal	PRT	62000058	62008008	0	-1.0254	1.1306	1.9359	1.0357	.7888	-.2338	1.5037	2.0955
Portugal	PRT	62000058	62001377	0	-1.304	1.1493	1.9359	-.7703	-.2705	-1.6678	-.3272	.4659
Portugal	PRT	62000058	62008675	0	-2.0859	.1997	.6496	.8078	.9352	.0668	1.1417	-.4423
Portugal	PRT	62000058	62004259	0	-.7639	-.0862	.0226	-1.1509	.1797	-.0766	.5755	.1216
Portugal	PRT	62000058	62009066	1	-1.9955	-1.3865	.0226	-1.6841	-1.7522	-.9484	-.6852	-1.1252
Portugal	PRT	62000058	62008521	1	-1.1378	-1.0138	-.6241	.9514	.3916	1.3391	.5755	-.5251
Portugal	PRT	62000058	62004583	1	-2.4949	-.0862	.0226	-2.6893	-.9535	-.8849	.5755	-1.1252
Portugal	PRT	62000058	62004716	1	-1.6123	-.0862	-.227	.4194	.6871	-.421	.5755	.1216
Portugal	PRT	62000058	62007637	1	.6988	.0789	-.7902	-1.0138	.2343	-1.6678	-.5832	-.7496
Portugal	PRT	62000058	62003590	1	-1.3414	1.3939	-.4338	-.4477	.7929	-1.2919	.1693	-.6959
Portugal	PRT	62000058	62003427	1	-2.5118	-.59	.4173	-.212	-.4403	-.0316	-.0553	-.5912
Portugal	PRT	62000058	62000260	1	-2.0694	-.847	.0226	-.6561	-.024	-.9484	.1701	-.4607
Portugal	PRT	62000058	62005474	1	-2.6371	2.6352	.5736	-.218	.2906	-.1653	-.6595	-.4593
Portugal	PRT	62000058	62008959	1	.216	-.0862	-.3802	.0678	-.9718	.3625	.5755	.1216
Portugal	PRT	62000058	62000296	0	.8899	-1.2717	-.0413	.7529	-.3087	.0402	-.0823	-.806
Portugal	PRT	62000058	62006820	0	-1.8654	-.0862	.0226	.6895	.8849	-1.6678	-.4805	-.9299
Portugal	PRT	62000058	62008392	0	-2.1505	2.6352	1.9359	1.2836	1.6921	-1.6678	1.5037	-.2485
Portugal	PRT	62000058	62000102	0	-1.9565	.9535	.4173	-.3672	-.3603	-.7847	-.8125	-1.7071
Portugal	PRT	62000058	62007407	0	-.1768	2.6352	1.9359	.3465	1.4128	.2774	2.4277	1.0641
Portugal	PRT	62000058	62008203	0	.665	-.0862	1.4187	.3275	.9296	-.8849	.5755	-.1565
Portugal	PRT	62000058	62006564	0	-1.6449	2.6352	1.9359	3.6039	4.8357	.0973	2.4277	2.0955
Portugal	PRT	62000058	62002377	0	-1.3171	-.0356	.5433	1.2836	.0405	-1.6678	-.1727	.2546
Portugal	PRT	62000058	62005940	0	-1.2473	1.7162	1.9359	-.0875	.2018	-.4795	2.4277	2.0955
Portugal	PRT	62000058	62004826	0	-1.4613	.468	1.9359	2.2643	2.1419	-1.6678	.5755	.8567
Portugal	PRT	62000058	62004311	0	-.8792	.2718	.0226	-.6533	-1.1113	-1.6678	.8038	.1216
Portugal	PRT	62000058	62008211	1	-1.867	-.9814	.0226	1.2913	1.2348	1.6629	1.1171	.1216
Portugal	PRT	62000058	62003874	0	.7681	1.1576	1.9359	-.8112	.7591	.6987	.9296	2.0955
Portugal	PRT	62000058	62005152	0	-1.2469	.906315545672404	.931947542160243	3.6039	2.3772	.0974	1.35188726203426	.635622622226159
Portugal	PRT	62000059	62007976	1	1.1469	.5376	1.0955	1.2276	.8779	.3289	1.0259	.8375
Portugal	PRT	62000059	62006053	1	-.3504	2.6352	1.9359	1.9575	4.8357	3.6292	2.4277	2.0955
Portugal	PRT	62000059	62005396	0	-.2655	-.7737	-.3802	-.0846	-.0478	-.8849	-.4948	-1.5002
Portugal	PRT	62000059	62008900	0	1.1803	.3464	.8038	-.886	.2972	-.5101	.1693	.1216
Portugal	PRT	62000059	62009504	0	.1703	1.4003	.0226	-1.2524	.0162	-.5309	-.309	.1216
Portugal	PRT	62000059	62005088	0	-.7419	-.0862	.0226	.0484	.6097	-.0064	.8038	-.1563
Portugal	PRT	62000059	62004005	1	1.7404	1.3889	.4173	-.3389	1.2559	.4498	1.1417	.1216
Portugal	PRT	62000059	62005536	0	1.4816	-.0862	.0226	-.3919	-.5135	-.0126	.075	-.2503
Portugal	PRT	62000059	62006274	1	.6878	-.9734	-2.664	.0843	-1.2672	.2967	.1701	-2.5027
Portugal	PRT	62000059	62003279	1	1.0351	.7989	-.691	-1.0059	.0704	-.526	-.8686	-.959
Portugal	PRT	62000059	62005785	1	.9688	-.0862	1.9359	.7142	.1115	.8297	.9628	2.0955
Portugal	PRT	62000059	62006380	1	.9307	-.4203	1.0108	-.5874	.0393	-.5569	.1701	-.7887
Portugal	PRT	62000059	62004711	1	1.2277	.0634	.4173	.2932	.3237	-.3164	-.0817	-.2503
Portugal	PRT	62000059	62004696	1	.1519	.5427	.0226	-.6793	-.3589	-.2196	-2.1355	-1.1811
Portugal	PRT	62000059	62003097	1	1.8455	-.0862	.4173	-.2269	.0769	.3372	-.6595	.4994
Portugal	PRT	62000059	62002581	0	1.6715	-.4314	.586	-.6916	-.1927	.1357	-.3912	.2286
Portugal	PRT	62000059	62002516	1	1.5086	1.3889	1.1381	-.5947	-.2698	-.0842	-.8041	.2224
Portugal	PRT	62000059	62004294	0	1.1318	.7763	-.6315	-.5333	-.2544	-.0779	.5287	.557
Portugal	PRT	62000059	62005501	1	1.0498	-.4203	.0226	-1.0091	.6853	-.8768	.5755	-1.3017
Portugal	PRT	62000059	62001839	0	.9361	-.4203	.0226	.7113	-.0903	.368	.075	.1216
Portugal	PRT	62000059	62000837	0	.8448	-.7815	-.7249	.4556	-.3376	-.7368	-.2004	-.7507
Portugal	PRT	62000059	62001913	0	1.5225	.4012	.0226	.3483	-.1244	-.2464	.3482	-.1563
Portugal	PRT	62000059	62001278	0	-.329	.4521	1.4967	.7113	4.8357	.4344	.8038	.2224
Portugal	PRT	62000059	62000426	0	1.2096	-.8379	-1.1926	.1053	-.8729	-1.6678	-.2004	-1.1252
Portugal	PRT	62000059	62002235	0	-.7072	.2067	.9192	-.6268	-.1952	-.1144	-1.0396	.4777
Portugal	PRT	62000059	62006347	0	.5401	2.6352	1.9359	.0591	.238	-1.6678	-1.0602	.1152
Portugal	PRT	62000059	62007517	0	-1.5318	.3326	-.1119	-.1158	-.1679	-.8437	-.4801	2.0955
Portugal	PRT	62000059	62000179	0	.2653	1.3889	1.9359	-.201	.5449	-.3239	.5215	.4994
Portugal	PRT	62000059	62005421	1	1.1016	-.2662	1.1381	-.3196	.4519	-.5676	.1701	-.7507
Portugal	PRT	62000060	62004781	1	-1.5429	-.0862	.0226	-.4034	-1.184	.0978	-.2852	-.3297
Portugal	PRT	62000060	62001817	1	-1.2739	-.337	-.308205820359026	-1.23539441304186	-2.6758	-.829722632143048	-.2301	-.712
Portugal	PRT	62000060	62003340	1	-3.419	-.59	-.227	-1.1984	-2.7657	-.801	.3482	-.5912
Portugal	PRT	62000060	62007748	1	-.7224	-1.1117	-.3802	1.1754	-.947	-.421	-.0651	.1216
Portugal	PRT	62000060	62005163	1	.0305	.0805840871393944	.146148741372824	-.2037	-.5383	-.8849	.0829627494549551	-.362979910017401
Portugal	PRT	62000060	62000259	0	-2.685	.323139592923924	.189667154858576	.169510055440429	.1931	.301627280932883	.531071646541892	-.164254405207395
Portugal	PRT	62000060	62001262	0	-1.2789	-.0862	.0226	.796	-.0408	.2181	.5722	.1216
Portugal	PRT	62000060	62003121	0	-.1566	1.4003	1.4967	-1.2524	.4201	-.0306	.9628	-.2503
Portugal	PRT	62000060	62000083	0	-1.9729	1.7671	.4173	.2683	.8844	-1.6678	1.836	.839
Portugal	PRT	62000060	62002966	0	.2886	2.6352	1.9359	.7113	2.2837	3.6292	2.4277	.9883
Portugal	PRT	62000060	62003962	0	-.4665	-.2479	-.2943	-.4314	.0119	.3128	-.0585	-.5711
Portugal	PRT	62000060	62008136	0	-.4443	-.6169	-.9607	-.6804	-.6067	-1.6678	-.1727	-1.1252
Portugal	PRT	62000060	62003692	0	-1.9114	.128740211300451	.0226	.0640093226870221	.1446	.175033579141766	-.1642	.8375
Portugal	PRT	62000060	62008048	0	-.7209	-.0862	.0226	.7113	.5635	.5323	.5755	-.2503
Portugal	PRT	62000060	62008350	1	-2.0438	1.1493	1.0433	.0518	.2834	.3894	1.536	-.959
Portugal	PRT	62000060	62009199	1	-2.0249	.3427	-.3827	.0493	.4526	.3456	-.2821	-.7887
Portugal	PRT	62000060	62004327	1	-1.572	-.4203	-.227	.48610762686826	.4626	.3324	1.5037	.1216
Portugal	PRT	62000060	62007336	1	-.557	2.6352	.0226	.7113	.8779	.5533	.5755	-1.1252
Portugal	PRT	62000060	62006346	1	-.8279	2.6352	1.1355	-.8986	.7546	-.0145	.5755	-.5305
Portugal	PRT	62000060	62008258	1	-1.3856	-.7737	.0226	-.7155	-.3384	-.1147	-.4771	-.8198
Portugal	PRT	62000060	62008405	0	-1.5943	-.4314	.0226	-.1979	-.403	.0484	.5755	-.222
Portugal	PRT	62000060	62006206	0	.9493	-.4314	.0226	.7317	-.7037	-1.6678	.5755	-1.1398
Portugal	PRT	62000060	62003653	0	-1.2324	-.0862	-.3076	.9413	.4793	.8052	.5755	-.2503
Portugal	PRT	62000060	62005423	0	-2.8643	-.2334	-1.5553	-.8454	-2.9214	-.238	-2.1355	-.8134
Portugal	PRT	62000060	62004986	0	-1.3077	-1.3711	-.6843	-.086	.0118	1.0266	.3142	-.1563
Portugal	PRT	62000060	62009576	0	-.2435	-.0862	.3461	-.6772	-.3131	-.8437	.5755	.1216
Portugal	PRT	62000060	62006340	0	-.1155	-.0862	.0226	1.2764	2.0395	.4148	.5755	-.5912
Portugal	PRT	62000060	62001712	0	-2.0589	-.2479	.0226	.1053	-.0536	.4394	.5999	.1216
Portugal	PRT	62000060	62008329	0	-2.4576	-.3631	-.7638	.1967	.6108	.575	.1648	-1.1252
Portugal	PRT	62000060	62006648	0	-1.149	.0502	-.8826	-2.6893	-.6142	-.0671	-.5832	-.8198
Portugal	PRT	62000060	62009336	0	-1.0919	.5976	1.1657	.1053	1.6155	-.9484	-.0857	.7334
Portugal	PRT	62000060	62003754	0	-.2952	.343218548332129	.330683966007934	-.48900332573442	.2212	-1.3832	.196258711095598	-.207674201837275
Portugal	PRT	62000060	62004800	1	-1.3972	.0502	-.227	-.3384	.2497	.1489	.1701	-.8936
Portugal	PRT	62000060	62000433	1	-.5509	.0789	.0226	-.2648	.4577	-.1845	.1693	-.7496
Portugal	PRT	62000060	62002293	1	-1.7813	-.0862	-.227	.4835	-.1091	-.1652	-.6852	-.1563
Portugal	PRT	62000060	62004586	1	-1.1912	.3984	.4173	-.6787	-.6791	-.801	.3482	-1.4837
Portugal	PRT	62000060	62001875	1	1.5901	.4121	.0226	.7113	.9976	.5734	.5755	-.959
Portugal	PRT	62000060	62002242	0	-.3296	-.0252	-1.231	.153	.9366	.9465	.7978	-.4607
Portugal	PRT	62000060	62001711	0	-1.896	.2032	-.227	-.7151	-.0273	-.219	.5755	-.2503
Portugal	PRT	62000060	62004849	0	-1.7345	.963	.0226	-2.6893	-.1128	-1.6678	.5755	.0388
Portugal	PRT	62000060	62006867	0	-.5291	.9484	.4173	.7923	-1.0284	.5622	-.3733	-1.1252
Portugal	PRT	62000060	62006305	0	-.5482	-.0862	.0226	1.2376	1.9732	1.5721	.5755	.1216
Portugal	PRT	62000060	62007528	0	-2.1212	-.0862	-.227	-.5571	.3804	-.219	-.4948	-1.1252
Portugal	PRT	62000060	62002658	0	-.7523	.353020088714324	.322876515104447	.134282925342518	.17490099908511	.111109019889338	.443218686829013	-.0937852611162922
Portugal	PRT	62000060	62004455	0	-.9031	.7308	.0226	-1.2339	.5194	-.8849	.5755	-.4607
Portugal	PRT	62000060	62005373	0	-1.8758	-.8232	-.5907	-1.2698	-.8701	-.5309	-.6852	-.9299
Portugal	PRT	62000060	62007809	0	-1.1106	-.0862	.0226	1.2836	4.8357	1.5721	2.4277	2.0955
Portugal	PRT	62000060	62002965	0	-.1249	.6654	-.2614	-1.1334	.5306	-1.6678	.5755	2.0955
Portugal	PRT	62000060	62002956	0	1.1264	-.0862	.0226	.1053	-1.6677	-.2979	.5755	.1216
Portugal	PRT	62000060	62001305	0	-1.8809	1.7162	1.9359	-.1955	-.3023	.643	2.4277	1.4234
Portugal	PRT	62000060	62005309	0	-1.4726	-.5743	.4931	-.6502	-.5208	-1.6678	.3482	.1216
Portugal	PRT	62000060	62000184	0	-.6853	.792	.7162	.2257	1.1979	.1486	1.802	2.0955
Portugal	PRT	62000060	62001989	1	.4235	1.7671	-.5472	-.1769	-.2925	-.801	.1693	-.9299
Portugal	PRT	62000060	62000889	1	1.3676	-.59	.0226	-.5907	-.4615	-.5842	.5755	-.65
Portugal	PRT	62000060	62003298	1	-.3713	-.0862	-.4728	-.1778	-.4946	.2274	.3482	-.7887
Portugal	PRT	62000060	62006921	1	-1.1322	.3326	-.829	-.4229	-.9753	-.801	-2.1355	-2.0641
Portugal	PRT	62000060	62001974	1	-.2719	1.7162	.5347	.821	.6994	-.7368	1.2568	-1.3151
Portugal	PRT	62000060	62003708	1	-1.5038	-.4314	-.7638	.1004	-.5857	.1336	-.0553	.1216
Portugal	PRT	62000060	62008177	1	-2.0387	1.7162	.0226	.0728	-.089	-.0745	-.6852	-1.4991
Portugal	PRT	62000060	62002698	1	-1.3356	.0502	1.4967	-.3759	-.2165	-.421	.5837	-.7507
Portugal	PRT	62000060	62003252	1	1.1556	.0608	-.1119	.3088	-.2469	-.219	-.4948	-.7507
Portugal	PRT	62000060	62008952	1	-.9071	-.2662	-.691	-.325	-.9307	-.9484	.1701	-.806
Portugal	PRT	62000060	62007135	1	-.765	-.1502	.0226	.5688	-.3763	1.0288	.5755	.1216
Portugal	PRT	62000060	62002955	1	-2.2103	-.3973	-.6569	-.6068	-.4333	-.421	-2.1355	-.7712
Portugal	PRT	62000060	62003732	1	.7184	.3326	1.2899	.0305	-.0586	-.0982	.9911	-1.0643
Portugal	PRT	62000060	62000697	1	.8166	.3289	.4173	-.468	-.2764	-.2858	.5755	-.2503
Portugal	PRT	62000060	62000643	1	-.8463	-.0862	-.3802	-.7491	-1.1277	-.8849	-.6852	-.5912
Portugal	PRT	62000060	62005774	1	-.0608	.2032	-.5836	-1.5123	-.6705	-.4035	.5755	-1.044
Portugal	PRT	62000060	62002290	1	1.0419	1.7671	1.9359	.1414	-.9119	.3058	.5755	-1.1252
Portugal	PRT	62000060	62007543	0	.0989	.2185	.7162	-.2848	.5486	-.1845	1.2262	.9444
Portugal	PRT	62000060	62003937	1	1.3575	-.4314	-.9607	-.3158	.0374	-.0835	-.6852	-.7496
Portugal	PRT	62000060	62004342	1	-1.0589	-.0862	-.227	-.0766	-.6252	-.0798	-.4948	-2.5027
Portugal	PRT	62000060	62000905	1	-2.1245	1.4003	1.4967	-.654	-.8426	.2915	.8047	.3158
Portugal	PRT	62000060	62000854	1	.0518	.468	.0226	-.8716	-.2537	-1.6678	.5755	-.4607
Portugal	PRT	62000060	62005550	1	-2.0614	-.0192	1.9359	-.2478	.3643	-.1285	.3482	-.1563
Portugal	PRT	62000060	62006312	1	.9264	.5836	.9268	-.4049	-.9656	.0549	-.1021	-.1314
Portugal	PRT	62000060	62000955	1	-1.0576	.215	-.9624	-1.2502	-.3619	-1.6678	-.4948	-2.5027
Portugal	PRT	62000060	62004914	1	.9018	-.59	-.6315	.1845	-.5562	-.1147	-.7867	-.5475
Portugal	PRT	62000060	62002014	1	-.5152	.0789	.4173	.1872	-.267	.115	.3482	-.9299
Portugal	PRT	62000060	62000427	1	-.2101	.5923	1.4967	.3919	-.7185	-.1088	1.4995	1.0383
Portugal	PRT	62000060	62003012	1	-1.1606	-.0862	.0226	.2693	-.5802	.3414	.3482	-.2503
Portugal	PRT	62000060	62003709	1	-1.1694	.4718	.5021	.2459	.5265	.6976	1.4152	1.1013
Portugal	PRT	62000060	62006217	1	-.9661	.0527	.586	.3113	.8785	.3456	.5755	-.9299
Portugal	PRT	62000060	62008868	1	-.6942	-.0862	-.227	.2427	-.3574	.4394	.3482	.1216
Portugal	PRT	62000060	62008410	1	-.5831	1.0508	1.4967	-.3747	.4827	-.4795	.3482	.6314
Portugal	PRT	62000060	62007871	1	.1482	1.153	.4173	-2.6893	-.0868	1.0062	.5755	-.4607
Portugal	PRT	62000060	62008985	1	-1.5426	2.6352	.8348	-2.6893	-.4546	-1.6678	-.6852	-.2503
Portugal	PRT	62000060	62009127	1	-.8725	.9454	-.7638	-.3198	-.3379	-.1117	.3482	-.9299
Portugal	PRT	62000060	62007513	1	-1.3622	.468	-.1587	-1.5123	.2921	.311	-.4948	-.8256
Portugal	PRT	62000060	62008426	1	-.365	-.8802	-.5836	-.5832	-.5594	-.0938	-.3237	-.959
Portugal	PRT	62000060	62005062	1	-1.172	-.165	1.9359	3.6039	-.2885	1.9009	1.2568	2.0955
Portugal	PRT	62000060	62005186	1	-.3346	2.6352	1.9359	-1.1566	.0497	-1.6678	-.3697	1.1059
Portugal	PRT	62000060	62005383	1	-.718	.9454	.8591	.2167	.3705	-.5141	-.9906	.1824
Portugal	PRT	62000060	62001038	1	-.7184	.67	-.5907	-.1351	-.3196	-.0015	-.2821	-.8813
Portugal	PRT	62000060	62002173	1	-1.832	-.165	.0226	-1.6841	-1.2784	-.4223	-.5974	-.6959
Portugal	PRT	62000060	62001740	1	-.977	-1.1429	.0226	-1.0549	.0066	-.7368	-.2852	-1.1252
Portugal	PRT	62000060	62004208	1	-.8089	-.0862	-.227	.5997	.7019	.0229	-.6852	-.5912
Portugal	PRT	62000060	62000133	1	-.5872	-.5717	.0226	.417	-.2585	.1647	-.2852	.1216
Portugal	PRT	62000060	62007830	1	.3666	-.2479	-.4728	-.9412	-.3818	.082	-.1026	-.946
Portugal	PRT	62000060	62006917	1	-.0977	.4718	1.4967	-.5339	-.1611	.1963	-.3237	-.6762
Portugal	PRT	62000060	62007500	1	-.4841	2.6352	1.4967	.3699	1.095	.6936	2.0386	.4994
Portugal	PRT	62000060	62002995	1	-.4716	-.0862	-.227	-1.0068	-.5969	-.3973	-.2821	-.6774
Portugal	PRT	62000060	62003247	1	.7695	.1386	.4173	-1.5123	-.6732	-1.6678	-.3907	-.6959
Portugal	PRT	62000060	62009399	1	-.482	-.2479	.0226	1.3517	.28917556562465	-.477	.3482	-.6774
Portugal	PRT	62000060	62005942	1	-.011	1.3697	1.9359	.6628	1.0908	.6648	.1648	.8567
Portugal	PRT	62000060	62007568	0	-.828	.0566	-1.4069	-.8376	-1.2929	-.8849	.5755	-.222
Portugal	PRT	62000060	62005053	0	-.7435	.3924	-.5544	-.7973	-.3281	-.8768	-1.4019	-2.5027
Portugal	PRT	62000060	62008509	0	-.1926	-.0862	.0226	.153	-.2284	-.2785	.5755	-.7108
Portugal	PRT	62000060	62006950	0	-1.0985	-.7737	-.6843	-2.6893	-1.1772	-1.6678	-.2249	-.7507
Portugal	PRT	62000060	62000364	0	-1.8714	2.6352	1.9359	-.0601	-.2956	-1.6678	1.2262	.1216
Portugal	PRT	62000060	62001686	0	1.0537	.4631	1.1657	.3643	-.0898	-.0013	.5755	1.1508
Portugal	PRT	62000060	62005932	0	-.9483	-.2509	.0226	.2921	.3816	.4486	.1693	.1216
Portugal	PRT	62000060	62006649	0	-1.2741	.0502	.4173	-.6533	-.4615	-.8849	.0221	1.2841
Portugal	PRT	62000060	62007569	0	.5071	.3266	.6496	.0875	.2851	.303	-.1061	.8375
Portugal	PRT	62000060	62001735	0	.9213	.3875	.4173	-.1123	.6662	-.4795	.9628	-.806
Portugal	PRT	62000060	62000784	0	1.1076	.5696	.8348	-.1123	.7152	.1839	.5755	-.2726
[truncated: 5,326 more rows]
